# Supplementary material for: MALDI-TOF MS typing enables the classification of brewing yeasts of the genus Saccharomyces to major beer styles
Source: PLoS One. 2017 Aug 9;12(8):e0181694. doi: 10.1371/journal.pone.0181694 (PMC5549903; doi:10.1371/journal.pone.0181694)
Supplement: S4 File — The directory includes 90 raw files and was zipped to “.zip”; the folder has three strains with 30 spectra per strain; S1 Text explains the raw files with an example and Table 1 represents the yeast strains used within the experiment. (ZIP) [file pone.0181694.s007.zip › 10-12/30260-210-OG-Ale-Ale-YPG-18h-E-E_2015-08-04_2_0_B2_1.dat]

2000.64 740
2001.06 706
2001.49 753
2001.91 786
2002.33 739
2002.75 691
2003.17 726
2003.60 690
2004.02 703
2004.44 668
2004.86 731
2005.28 754
2005.70 758
2006.13 796
2006.55 690
2006.97 659
2007.39 733
2007.82 698
2008.24 755
2008.66 763
2009.08 871
2009.51 844
2009.93 801
2010.35 744
2010.77 773
2011.20 811
2011.62 842
2012.04 758
2012.46 716
2012.89 757
2013.31 750
2013.73 573
2014.15 574
2014.58 570
2015.00 556
2015.42 678
2015.85 631
2016.27 650
2016.69 604
2017.12 589
2017.54 688
2017.96 675
2018.39 734
2018.81 584
2019.23 617
2019.66 717
2020.08 732
2020.50 778
2020.93 652
2021.35 743
2021.78 690
2022.20 699
2022.62 769
2023.05 799
2023.47 698
2023.89 791
2024.32 847
2024.74 756
2025.17 732
2025.59 659
2026.01 572
2026.44 637
2026.86 645
2027.29 687
2027.71 599
2028.14 742
2028.56 689
2028.99 631
2029.41 769
2029.83 798
2030.26 751
2030.68 691
2031.11 690
2031.53 674
2031.96 647
2032.38 548
2032.81 620
2033.23 713
2033.66 751
2034.08 613
2034.51 657
2034.93 726
2035.36 595
2035.78 660
2036.21 644
2036.63 758
2037.06 794
2037.48 683
2037.91 696
2038.33 760
2038.76 791
2039.19 696
2039.61 674
2040.04 693
2040.46 604
2040.89 666
2041.31 681
2041.74 771
2042.17 720
2042.59 797
2043.02 717
2043.44 683
2043.87 735
2044.30 743
2044.72 736
2045.15 647
2045.57 678
2046.00 751
2046.43 714
2046.85 656
2047.28 778
2047.71 796
2048.13 569
2048.56 657
2048.99 765
2049.41 734
2049.84 679
2050.27 701
2050.69 746
2051.12 574
2051.55 669
2051.97 668
2052.40 573
2052.83 651
2053.25 678
2053.68 762
2054.11 739
2054.54 704
2054.96 730
2055.39 581
2055.82 704
2056.24 636
2056.67 660
2057.10 681
2057.53 536
2057.95 669
2058.38 652
2058.81 689
2059.24 628
2059.66 730
2060.09 743
2060.52 778
2060.95 731
2061.38 771
2061.80 637
2062.23 717
2062.66 802
2063.09 727
2063.52 831
2063.94 813
2064.37 757
2064.80 684
2065.23 762
2065.66 772
2066.09 861
2066.51 797
2066.94 784
2067.37 824
2067.80 808
2068.23 942
2068.66 804
2069.08 698
2069.51 791
2069.94 741
2070.37 754
2070.80 701
2071.23 609
2071.66 732
2072.09 715
2072.52 708
2072.94 691
2073.37 654
2073.80 914
2074.23 788
2074.66 783
2075.09 682
2075.52 607
2075.95 694
2076.38 754
2076.81 677
2077.24 707
2077.67 710
2078.10 805
2078.53 841
2078.96 852
2079.39 831
2079.82 854
2080.25 801
2080.68 781
2081.11 714
2081.54 715
2081.97 782
2082.40 709
2082.83 771
2083.26 722
2083.69 815
2084.12 759
2084.55 756
2084.98 744
2085.41 749
2085.84 738
2086.27 813
2086.70 761
2087.13 883
2087.56 762
2087.99 742
2088.42 726
2088.85 773
2089.28 772
2089.71 683
2090.14 798
2090.57 746
2091.01 613
2091.44 630
2091.87 705
2092.30 651
2092.73 652
2093.16 701
2093.59 792
2094.02 766
2094.45 717
2094.89 639
2095.32 707
2095.75 713
2096.18 701
2096.61 679
2097.04 643
2097.47 693
2097.91 691
2098.34 722
2098.77 705
2099.20 740
2099.63 733
2100.07 692
2100.50 722
2100.93 688
2101.36 642
2101.79 776
2102.23 834
2102.66 778
2103.09 727
2103.52 747
2103.95 780
2104.39 802
2104.82 711
2105.25 754
2105.68 648
2106.12 740
2106.55 811
2106.98 708
2107.41 547
2107.85 703
2108.28 649
2108.71 661
2109.14 658
2109.58 669
2110.01 759
2110.44 654
2110.88 662
2111.31 705
2111.74 694
2112.18 723
2112.61 682
2113.04 731
2113.48 723
2113.91 704
2114.34 629
2114.78 665
2115.21 718
2115.64 683
2116.08 665
2116.51 654
2116.94 659
2117.38 654
2117.81 728
2118.24 756
2118.68 606
2119.11 649
2119.55 592
2119.98 749
2120.41 827
2120.85 712
2121.28 704
2121.72 690
2122.15 658
2122.58 691
2123.02 703
2123.45 643
2123.89 594
2124.32 694
2124.75 692
2125.19 682
2125.62 676
2126.06 629
2126.49 636
2126.93 708
2127.36 753
2127.80 705
2128.23 761
2128.67 647
2129.10 708
2129.54 775
2129.97 699
2130.41 739
2130.84 706
2131.28 709
2131.71 655
2132.15 694
2132.58 830
2133.02 822
2133.45 808
2133.89 839
2134.32 828
2134.76 940
2135.19 960
2135.63 909
2136.06 854
2136.50 868
2136.94 932
2137.37 964
2137.81 866
2138.24 797
2138.68 804
2139.12 867
2139.55 927
2139.99 739
2140.42 745
2140.86 808
2141.30 707
2141.73 670
2142.17 694
2142.60 724
2143.04 667
2143.48 615
2143.91 670
2144.35 670
2144.79 553
2145.22 747
2145.66 621
2146.09 513
2146.53 581
2146.97 606
2147.40 718
2147.84 661
2148.28 651
2148.72 762
2149.15 716
2149.59 712
2150.03 801
2150.46 770
2150.90 806
2151.34 820
2151.77 861
2152.21 866
2152.65 868
2153.09 808
2153.52 875
2153.96 828
2154.40 822
2154.84 840
2155.27 729
2155.71 700
2156.15 681
2156.59 787
2157.02 788
2157.46 759
2157.90 668
2158.34 736
2158.78 736
2159.21 698
2159.65 730
2160.09 613
2160.53 673
2160.97 699
2161.40 677
2161.84 642
2162.28 581
2162.72 695
2163.16 719
2163.59 665
2164.03 668
2164.47 673
2164.91 680
2165.35 713
2165.79 662
2166.23 660
2166.66 764
2167.10 763
2167.54 750
2167.98 754
2168.42 831
2168.86 717
2169.30 719
2169.74 748
2170.18 776
2170.61 761
2171.05 791
2171.49 860
2171.93 814
2172.37 841
2172.81 883
2173.25 777
2173.69 715
2174.13 832
2174.57 789
2175.01 831
2175.45 856
2175.89 732
2176.33 794
2176.77 792
2177.21 785
2177.65 879
2178.09 791
2178.53 871
2178.97 962
2179.41 940
2179.85 870
2180.29 853
2180.73 811
2181.17 796
2181.61 738
2182.05 753
2182.49 722
2182.93 729
2183.37 761
2183.81 722
2184.25 623
2184.69 626
2185.13 728
2185.57 707
2186.01 668
2186.45 688
2186.89 692
2187.33 755
2187.77 741
2188.21 695
2188.65 721
2189.10 665
2189.54 851
2189.98 814
2190.42 934
2190.86 859
2191.30 797
2191.74 771
2192.18 1004
2192.62 1016
2193.07 856
2193.51 828
2193.95 807
2194.39 762
2194.83 793
2195.27 752
2195.71 882
2196.16 909
2196.60 955
2197.04 898
2197.48 743
2197.92 800
2198.37 784
2198.81 830
2199.25 846
2199.69 683
2200.13 691
2200.58 671
2201.02 720
2201.46 631
2201.90 705
2202.34 608
2202.79 715
2203.23 752
2203.67 616
2204.11 718
2204.56 716
2205.00 687
2205.44 671
2205.88 808
2206.33 760
2206.77 844
2207.21 781
2207.65 779
2208.10 789
2208.54 810
2208.98 856
2209.43 806
2209.87 750
2210.31 752
2210.76 779
2211.20 879
2211.64 804
2212.09 865
2212.53 792
2212.97 718
2213.42 751
2213.86 782
2214.30 829
2214.75 882
2215.19 723
2215.63 755
2216.08 770
2216.52 785
2216.96 781
2217.41 763
2217.85 729
2218.30 717
2218.74 728
2219.18 702
2219.63 610
2220.07 761
2220.52 744
2220.96 700
2221.40 636
2221.85 717
2222.29 739
2222.74 783
2223.18 748
2223.63 805
2224.07 842
2224.51 896
2224.96 1023
2225.40 933
2225.85 860
2226.29 892
2226.74 793
2227.18 851
2227.63 939
2228.07 941
2228.52 895
2228.96 872
2229.41 747
2229.85 897
2230.30 772
2230.74 853
2231.19 855
2231.63 823
2232.08 900
2232.52 953
2232.97 944
2233.41 890
2233.86 967
2234.30 1072
2234.75 851
2235.20 963
2235.64 941
2236.09 933
2236.53 877
2236.98 834
2237.42 811
2237.87 865
2238.32 809
2238.76 767
2239.21 799
2239.65 755
2240.10 699
2240.55 727
2240.99 745
2241.44 671
2241.88 725
2242.33 784
2242.78 721
2243.22 718
2243.67 708
2244.12 775
2244.56 727
2245.01 650
2245.46 610
2245.90 652
2246.35 736
2246.80 706
2247.24 678
2247.69 792
2248.14 693
2248.58 651
2249.03 653
2249.48 655
2249.92 785
2250.37 729
2250.82 633
2251.27 706
2251.71 752
2252.16 805
2252.61 737
2253.05 744
2253.50 717
2253.95 707
2254.40 630
2254.84 573
2255.29 584
2255.74 692
2256.19 732
2256.64 630
2257.08 711
2257.53 792
2257.98 840
2258.43 777
2258.87 734
2259.32 739
2259.77 735
2260.22 792
2260.67 668
2261.11 711
2261.56 675
2262.01 732
2262.46 666
2262.91 781
2263.36 874
2263.80 845
2264.25 885
2264.70 991
2265.15 896
2265.60 792
2266.05 811
2266.50 872
2266.94 823
2267.39 833
2267.84 800
2268.29 992
2268.74 979
2269.19 912
2269.64 814
2270.09 854
2270.54 848
2270.99 889
2271.43 903
2271.88 822
2272.33 826
2272.78 987
2273.23 946
2273.68 663
2274.13 809
2274.58 916
2275.03 795
2275.48 807
2275.93 836
2276.38 711
2276.83 799
2277.28 705
2277.73 768
2278.18 717
2278.63 690
2279.08 619
2279.53 692
2279.98 732
2280.43 787
2280.88 714
2281.33 795
2281.78 693
2282.23 641
2282.68 788
2283.13 744
2283.58 702
2284.03 814
2284.48 700
2284.93 684
2285.38 634
2285.83 614
2286.28 630
2286.73 683
2287.18 850
2287.63 801
2288.08 917
2288.54 1067
2288.99 1007
2289.44 1039
2289.89 1191
2290.34 1266
2290.79 1317
2291.24 1253
2291.69 1373
2292.14 1632
2292.60 1664
2293.05 1529
2293.50 1428
2293.95 1424
2294.40 1338
2294.85 1222
2295.30 1169
2295.76 1121
2296.21 1065
2296.66 984
2297.11 1140
2297.56 1065
2298.01 1003
2298.47 1034
2298.92 950
2299.37 943
2299.82 835
2300.27 1044
2300.73 920
2301.18 901
2301.63 940
2302.08 896
2302.53 819
2302.99 735
2303.44 698
2303.89 742
2304.34 730
2304.80 741
2305.25 756
2305.70 826
2306.15 922
2306.61 898
2307.06 810
2307.51 701
2307.96 929
2308.42 1000
2308.87 956
2309.32 921
2309.78 972
2310.23 1047
2310.68 1058
2311.14 1071
2311.59 1050
2312.04 953
2312.49 1001
2312.95 1011
2313.40 913
2313.85 1050
2314.31 1023
2314.76 844
2315.22 919
2315.67 917
2316.12 721
2316.58 755
2317.03 727
2317.48 725
2317.94 850
2318.39 795
2318.84 767
2319.30 811
2319.75 836
2320.21 907
2320.66 943
2321.11 784
2321.57 844
2322.02 800
2322.48 764
2322.93 883
2323.39 837
2323.84 887
2324.29 897
2324.75 765
2325.20 777
2325.66 888
2326.11 867
2326.57 739
2327.02 828
2327.48 871
2327.93 916
2328.39 1014
2328.84 945
2329.30 860
2329.75 1060
2330.21 1023
2330.66 915
2331.12 962
2331.57 977
2332.03 1000
2332.48 997
2332.94 929
2333.39 910
2333.85 881
2334.30 738
2334.76 704
2335.21 802
2335.67 769
2336.12 826
2336.58 751
2337.03 755
2337.49 812
2337.95 851
2338.40 786
2338.86 834
2339.31 786
2339.77 893
2340.23 805
2340.68 725
2341.14 807
2341.59 807
2342.05 773
2342.51 839
2342.96 763
2343.42 807
2343.87 853
2344.33 704
2344.79 851
2345.24 734
2345.70 738
2346.16 743
2346.61 785
2347.07 865
2347.53 960
2347.98 809
2348.44 776
2348.90 816
2349.35 744
2349.81 835
2350.27 876
2350.72 892
2351.18 974
2351.64 824
2352.10 748
2352.55 872
2353.01 806
2353.47 759
2353.92 675
2354.38 669
2354.84 784
2355.30 808
2355.75 824
2356.21 809
2356.67 717
2357.13 741
2357.58 821
2358.04 653
2358.50 700
2358.96 707
2359.41 794
2359.87 753
2360.33 760
2360.79 801
2361.25 813
2361.70 935
2362.16 753
2362.62 808
2363.08 878
2363.54 824
2363.99 830
2364.45 797
2364.91 906
2365.37 1056
2365.83 1003
2366.29 911
2366.75 800
2367.20 928
2367.66 842
2368.12 791
2368.58 912
2369.04 732
2369.50 772
2369.96 830
2370.42 872
2370.87 806
2371.33 795
2371.79 684
2372.25 721
2372.71 829
2373.17 707
2373.63 822
2374.09 792
2374.55 782
2375.01 728
2375.47 877
2375.92 1024
2376.38 991
2376.84 865
2377.30 979
2377.76 922
2378.22 786
2378.68 732
2379.14 700
2379.60 795
2380.06 811
2380.52 845
2380.98 870
2381.44 781
2381.90 763
2382.36 809
2382.82 857
2383.28 849
2383.74 848
2384.20 796
2384.66 851
2385.12 707
2385.58 798
2386.04 781
2386.50 782
2386.96 848
2387.42 830
2387.88 881
2388.35 743
2388.81 763
2389.27 819
2389.73 774
2390.19 752
2390.65 759
2391.11 746
2391.57 742
2392.03 813
2392.49 877
2392.95 806
2393.42 671
2393.88 797
2394.34 800
2394.80 745
2395.26 797
2395.72 760
2396.18 700
2396.64 769
2397.11 710
2397.57 812
2398.03 808
2398.49 789
2398.95 808
2399.41 681
2399.88 755
2400.34 773
2400.80 750
2401.26 860
2401.72 753
2402.18 660
2402.65 739
2403.11 765
2403.57 760
2404.03 717
2404.49 750
2404.96 757
2405.42 711
2405.88 729
2406.34 716
2406.81 746
2407.27 743
2407.73 749
2408.19 724
2408.66 751
2409.12 756
2409.58 781
2410.04 756
2410.51 794
2410.97 786
2411.43 721
2411.90 805
2412.36 755
2412.82 723
2413.28 798
2413.75 708
2414.21 839
2414.67 741
2415.14 701
2415.60 700
2416.06 756
2416.53 786
2416.99 866
2417.45 830
2417.92 864
2418.38 932
2418.84 925
2419.31 930
2419.77 1147
2420.23 1121
2420.70 1109
2421.16 1005
2421.63 1115
2422.09 1162
2422.55 1070
2423.02 1107
2423.48 946
2423.95 964
2424.41 917
2424.87 959
2425.34 980
2425.80 940
2426.27 932
2426.73 825
2427.20 816
2427.66 713
2428.12 927
2428.59 943
2429.05 807
2429.52 834
2429.98 787
2430.45 776
2430.91 690
2431.38 679
2431.84 751
2432.31 782
2432.77 769
2433.24 801
2433.70 796
2434.17 781
2434.63 772
2435.10 797
2435.56 834
2436.03 770
2436.49 721
2436.96 922
2437.42 810
2437.89 793
2438.35 884
2438.82 845
2439.28 854
2439.75 825
2440.21 822
2440.68 858
2441.15 908
2441.61 928
2442.08 981
2442.54 953
2443.01 940
2443.48 918
2443.94 959
2444.41 969
2444.87 931
2445.34 860
2445.81 730
2446.27 847
2446.74 891
2447.20 832
2447.67 800
2448.14 714
2448.60 726
2449.07 706
2449.54 726
2450.00 651
2450.47 686
2450.94 737
2451.40 689
2451.87 818
2452.34 745
2452.80 666
2453.27 750
2453.74 781
2454.20 756
2454.67 845
2455.14 773
2455.60 718
2456.07 777
2456.54 768
2457.01 766
2457.47 742
2457.94 828
2458.41 769
2458.87 809
2459.34 778
2459.81 826
2460.28 787
2460.74 773
2461.21 876
2461.68 883
2462.15 800
2462.62 723
2463.08 740
2463.55 759
2464.02 741
2464.49 790
2464.95 726
2465.42 794
2465.89 824
2466.36 777
2466.83 732
2467.29 752
2467.76 785
2468.23 742
2468.70 767
2469.17 727
2469.64 677
2470.10 668
2470.57 756
2471.04 769
2471.51 633
2471.98 731
2472.45 721
2472.92 696
2473.39 708
2473.85 719
2474.32 647
2474.79 664
2475.26 653
2475.73 599
2476.20 570
2476.67 591
2477.14 736
2477.61 814
2478.08 729
2478.54 584
2479.01 634
2479.48 760
2479.95 789
2480.42 762
2480.89 766
2481.36 669
2481.83 772
2482.30 752
2482.77 700
2483.24 724
2483.71 622
2484.18 638
2484.65 612
2485.12 639
2485.59 635
2486.06 706
2486.53 705
2487.00 741
2487.47 699
2487.94 722
2488.41 737
2488.88 734
2489.35 780
2489.82 683
2490.29 792
2490.76 779
2491.23 781
2491.70 738
2492.17 755
2492.64 752
2493.11 662
2493.58 677
2494.05 674
2494.52 819
2495.00 788
2495.47 788
2495.94 854
2496.41 753
2496.88 735
2497.35 759
2497.82 778
2498.29 770
2498.76 787
2499.23 779
2499.71 764
2500.18 649
2500.65 650
2501.12 860
2501.59 834
2502.06 679
2502.53 702
2503.01 695
2503.48 786
2503.95 750
2504.42 880
2504.89 759
2505.36 728
2505.84 653
2506.31 732
2506.78 801
2507.25 870
2507.72 709
2508.20 815
2508.67 812
2509.14 692
2509.61 881
2510.08 763
2510.56 742
2511.03 807
2511.50 899
2511.97 845
2512.45 915
2512.92 847
2513.39 768
2513.86 830
2514.34 834
2514.81 834
2515.28 769
2515.75 777
2516.23 933
2516.70 783
2517.17 693
2517.65 775
2518.12 770
2518.59 805
2519.07 792
2519.54 796
2520.01 750
2520.48 719
2520.96 840
2521.43 804
2521.90 784
2522.38 782
2522.85 808
2523.32 981
2523.80 846
2524.27 766
2524.75 815
2525.22 905
2525.69 876
2526.17 877
2526.64 938
2527.11 872
2527.59 839
2528.06 832
2528.54 871
2529.01 775
2529.48 804
2529.96 878
2530.43 899
2530.91 844
2531.38 747
2531.85 703
2532.33 829
2532.80 844
2533.28 815
2533.75 869
2534.23 905
2534.70 840
2535.18 809
2535.65 760
2536.12 699
2536.60 753
2537.07 694
2537.55 713
2538.02 874
2538.50 882
2538.97 760
2539.45 725
2539.92 798
2540.40 728
2540.87 666
2541.35 758
2541.82 877
2542.30 830
2542.77 766
2543.25 725
2543.73 726
2544.20 748
2544.68 791
2545.15 814
2545.63 784
2546.10 850
2546.58 973
2547.05 942
2547.53 1024
2548.01 1121
2548.48 964
2548.96 1079
2549.43 1103
2549.91 1115
2550.39 1132
2550.86 1148
2551.34 1118
2551.81 1044
2552.29 947
2552.77 941
2553.24 953
2553.72 920
2554.20 948
2554.67 1066
2555.15 1008
2555.62 888
2556.10 933
2556.58 942
2557.05 813
2557.53 799
2558.01 843
2558.48 925
2558.96 912
2559.44 809
2559.91 844
2560.39 788
2560.87 852
2561.35 834
2561.82 743
2562.30 712
2562.78 809
2563.25 875
2563.73 796
2564.21 851
2564.69 889
2565.16 813
2565.64 760
2566.12 807
2566.60 790
2567.07 773
2567.55 798
2568.03 814
2568.51 832
2568.98 797
2569.46 691
2569.94 665
2570.42 682
2570.90 690
2571.37 715
2571.85 800
2572.33 792
2572.81 750
2573.29 600
2573.76 791
2574.24 724
2574.72 626
2575.20 673
2575.68 733
2576.16 671
2576.63 738
2577.11 796
2577.59 750
2578.07 741
2578.55 610
2579.03 746
2579.51 652
2579.98 709
2580.46 840
2580.94 756
2581.42 808
2581.90 757
2582.38 759
2582.86 819
2583.34 658
2583.82 699
2584.30 755
2584.77 739
2585.25 713
2585.73 629
2586.21 755
2586.69 645
2587.17 740
2587.65 774
2588.13 726
2588.61 730
2589.09 837
2589.57 777
2590.05 801
2590.53 831
2591.01 789
2591.49 750
2591.97 683
2592.45 695
2592.93 765
2593.41 781
2593.89 792
2594.37 839
2594.85 788
2595.33 670
2595.81 734
2596.29 720
2596.77 645
2597.25 646
2597.73 594
2598.21 729
2598.69 679
2599.17 733
2599.65 679
2600.13 698
2600.61 725
2601.09 633
2601.57 677
2602.06 712
2602.54 693
2603.02 653
2603.50 657
2603.98 625
2604.46 722
2604.94 752
2605.42 666
2605.90 643
2606.38 747
2606.87 713
2607.35 822
2607.83 774
2608.31 661
2608.79 697
2609.27 845
2609.75 873
2610.24 793
2610.72 767
2611.20 684
2611.68 746
2612.16 700
2612.64 794
2613.13 730
2613.61 748
2614.09 781
2614.57 762
2615.05 705
2615.54 644
2616.02 660
2616.50 653
2616.98 753
2617.46 686
2617.95 943
2618.43 882
2618.91 737
2619.39 784
2619.88 741
2620.36 608
2620.84 695
2621.32 830
2621.81 719
2622.29 790
2622.77 738
2623.26 721
2623.74 779
2624.22 738
2624.70 690
2625.19 731
2625.67 707
2626.15 748
2626.64 674
2627.12 730
2627.60 758
2628.09 811
2628.57 779
2629.05 753
2629.54 656
2630.02 735
2630.50 770
2630.99 753
2631.47 724
2631.95 697
2632.44 761
2632.92 818
2633.40 730
2633.89 709
2634.37 634
2634.85 697
2635.34 685
2635.82 617
2636.31 726
2636.79 662
2637.27 740
2637.76 738
2638.24 651
2638.73 689
2639.21 866
2639.70 766
2640.18 699
2640.66 636
2641.15 700
2641.63 725
2642.12 772
2642.60 812
2643.09 795
2643.57 825
2644.06 775
2644.54 860
2645.03 838
2645.51 804
2646.00 774
2646.48 772
2646.97 775
2647.45 801
2647.94 794
2648.42 738
2648.91 671
2649.39 742
2649.88 735
2650.36 795
2650.85 916
2651.33 940
2651.82 910
2652.30 708
2652.79 800
2653.27 693
2653.76 710
2654.24 685
2654.73 708
2655.22 745
2655.70 815
2656.19 754
2656.67 898
2657.16 961
2657.65 813
2658.13 794
2658.62 782
2659.10 786
2659.59 803
2660.08 697
2660.56 747
2661.05 744
2661.53 830
2662.02 772
2662.51 787
2662.99 837
2663.48 801
2663.97 825
2664.45 753
2664.94 790
2665.43 747
2665.91 807
2666.40 759
2666.89 653
2667.37 725
2667.86 814
2668.35 785
2668.83 848
2669.32 846
2669.81 695
2670.29 727
2670.78 702
2671.27 808
2671.76 738
2672.24 819
2672.73 907
2673.22 830
2673.71 923
2674.19 1014
2674.68 966
2675.17 910
2675.66 1045
2676.14 989
2676.63 949
2677.12 1020
2677.61 1061
2678.09 940
2678.58 933
2679.07 945
2679.56 998
2680.05 946
2680.53 870
2681.02 895
2681.51 858
2682.00 897
2682.49 804
2682.97 875
2683.46 841
2683.95 836
2684.44 861
2684.93 853
2685.42 844
2685.91 844
2686.39 868
2686.88 857
2687.37 751
2687.86 827
2688.35 816
2688.84 769
2689.33 743
2689.81 758
2690.30 795
2690.79 826
2691.28 777
2691.77 691
2692.26 795
2692.75 814
2693.24 789
2693.73 777
2694.22 784
2694.71 765
2695.20 848
2695.68 845
2696.17 816
2696.66 616
2697.15 673
2697.64 692
2698.13 651
2698.62 669
2699.11 629
2699.60 759
2700.09 766
2700.58 765
2701.07 717
2701.56 624
2702.05 765
2702.54 774
2703.03 776
2703.52 906
2704.01 926
2704.50 822
2704.99 721
2705.48 791
2705.97 920
2706.46 780
2706.95 776
2707.44 791
2707.93 751
2708.42 728
2708.92 714
2709.41 719
2709.90 759
2710.39 757
2710.88 748
2711.37 638
2711.86 670
2712.35 668
2712.84 751
2713.33 789
2713.82 723
2714.31 785
2714.81 799
2715.30 751
2715.79 724
2716.28 677
2716.77 635
2717.26 710
2717.75 713
2718.24 710
2718.74 736
2719.23 638
2719.72 655
2720.21 689
2720.70 651
2721.19 740
2721.69 794
2722.18 849
2722.67 870
2723.16 771
2723.65 787
2724.15 836
2724.64 926
2725.13 782
2725.62 832
2726.11 899
2726.61 934
2727.10 769
2727.59 846
2728.08 890
2728.58 760
2729.07 690
2729.56 743
2730.05 747
2730.55 650
2731.04 885
2731.53 894
2732.02 943
2732.52 834
2733.01 864
2733.50 848
2733.99 871
2734.49 877
2734.98 905
2735.47 772
2735.97 697
2736.46 696
2736.95 770
2737.45 898
2737.94 851
2738.43 860
2738.93 817
2739.42 748
2739.91 688
2740.41 688
2740.90 763
2741.39 797
2741.89 842
2742.38 761
2742.87 738
2743.37 764
2743.86 703
2744.36 748
2744.85 733
2745.34 747
2745.84 735
2746.33 774
2746.82 739
2747.32 818
2747.81 791
2748.31 823
2748.80 792
2749.30 688
2749.79 744
2750.28 698
2750.78 695
2751.27 733
2751.77 682
2752.26 703
2752.76 806
2753.25 723
2753.75 719
2754.24 715
2754.74 714
2755.23 731
2755.72 766
2756.22 717
2756.71 826
2757.21 849
2757.70 801
2758.20 811
2758.69 866
2759.19 766
2759.69 741
2760.18 790
2760.68 868
2761.17 698
2761.67 834
2762.16 797
2762.66 812
2763.15 761
2763.65 850
2764.14 728
2764.64 801
2765.14 818
2765.63 848
2766.13 794
2766.62 879
2767.12 792
2767.61 780
2768.11 847
2768.61 825
2769.10 842
2769.60 731
2770.09 802
2770.59 905
2771.09 806
2771.58 668
2772.08 737
2772.58 812
2773.07 743
2773.57 750
2774.06 703
2774.56 786
2775.06 906
2775.55 863
2776.05 804
2776.55 897
2777.04 936
2777.54 1050
2778.04 1082
2778.54 1024
2779.03 1010
2779.53 957
2780.03 974
2780.52 873
2781.02 764
2781.52 765
2782.01 743
2782.51 883
2783.01 940
2783.51 850
2784.00 790
2784.50 700
2785.00 819
2785.50 771
2785.99 717
2786.49 794
2786.99 801
2787.49 747
2787.98 717
2788.48 771
2788.98 776
2789.48 777
2789.98 742
2790.47 777
2790.97 780
2791.47 754
2791.97 745
2792.47 701
2792.96 825
2793.46 860
2793.96 741
2794.46 825
2794.96 821
2795.46 826
2795.95 856
2796.45 828
2796.95 967
2797.45 967
2797.95 1007
2798.45 848
2798.95 855
2799.44 926
2799.94 716
2800.44 757
2800.94 874
2801.44 897
2801.94 860
2802.44 760
2802.94 747
2803.44 780
2803.93 883
2804.43 940
2804.93 882
2805.43 1032
2805.93 936
2806.43 991
2806.93 986
2807.43 1133
2807.93 1121
2808.43 1013
2808.93 1068
2809.43 1104
2809.93 1067
2810.43 1042
2810.93 981
2811.43 963
2811.93 958
2812.43 982
2812.93 919
2813.43 903
2813.93 889
2814.43 887
2814.93 808
2815.43 791
2815.93 785
2816.43 837
2816.93 836
2817.43 819
2817.93 816
2818.43 881
2818.93 834
2819.43 912
2819.93 857
2820.43 1005
2820.93 989
2821.43 942
2821.93 859
2822.43 799
2822.94 825
2823.44 844
2823.94 857
2824.44 803
2824.94 833
2825.44 833
2825.94 761
2826.44 740
2826.94 801
2827.44 763
2827.95 647
2828.45 674
2828.95 725
2829.45 654
2829.95 691
2830.45 787
2830.95 831
2831.46 829
2831.96 762
2832.46 859
2832.96 866
2833.46 765
2833.97 753
2834.47 829
2834.97 818
2835.47 800
2835.97 813
2836.47 729
2836.98 723
2837.48 697
2837.98 702
2838.48 817
2838.99 922
2839.49 839
2839.99 912
2840.49 920
2841.00 866
2841.50 808
2842.00 792
2842.50 895
2843.01 928
2843.51 780
2844.01 850
2844.51 816
2845.02 829
2845.52 874
2846.02 944
2846.52 874
2847.03 709
2847.53 743
2848.03 861
2848.54 938
2849.04 947
2849.54 908
2850.05 885
2850.55 964
2851.05 887
2851.56 928
2852.06 894
2852.56 811
2853.07 764
2853.57 738
2854.07 780
2854.58 803
2855.08 817
2855.59 766
2856.09 786
2856.59 813
2857.10 667
2857.60 698
2858.10 738
2858.61 614
2859.11 668
2859.62 725
2860.12 786
2860.63 792
2861.13 780
2861.63 753
2862.14 756
2862.64 771
2863.15 712
2863.65 773
2864.16 859
2864.66 681
2865.16 640
2865.67 651
2866.17 736
2866.68 668
2867.18 681
2867.69 808
2868.19 838
2868.70 767
2869.20 695
2869.71 747
2870.21 741
2870.72 859
2871.22 860
2871.73 739
2872.23 707
2872.74 784
2873.24 854
2873.75 788
2874.25 689
2874.76 747
2875.27 768
2875.77 668
2876.28 729
2876.78 753
2877.29 771
2877.79 794
2878.30 896
2878.81 797
2879.31 726
2879.82 785
2880.32 864
2880.83 817
2881.33 753
2881.84 698
2882.35 776
2882.85 864
2883.36 821
2883.87 861
2884.37 752
2884.88 802
2885.38 786
2885.89 925
2886.40 907
2886.90 879
2887.41 813
2887.92 909
2888.42 851
2888.93 846
2889.44 802
2889.94 772
2890.45 869
2890.96 847
2891.46 1034
2891.97 956
2892.48 879
2892.98 831
2893.49 770
2894.00 902
2894.51 809
2895.01 880
2895.52 1063
2896.03 1002
2896.54 895
2897.04 830
2897.55 949
2898.06 1078
2898.57 1115
2899.07 1155
2899.58 1108
2900.09 1074
2900.60 1347
2901.10 1243
2901.61 1293
2902.12 1314
2902.63 1280
2903.13 1447
2903.64 1397
2904.15 1193
2904.66 1295
2905.17 1238
2905.68 1126
2906.18 1190
2906.69 1140
2907.20 1084
2907.71 1118
2908.22 949
2908.72 1112
2909.23 1090
2909.74 984
2910.25 956
2910.76 833
2911.27 728
2911.78 855
2912.28 844
2912.79 834
2913.30 851
2913.81 772
2914.32 773
2914.83 801
2915.34 855
2915.85 822
2916.36 718
2916.87 870
2917.37 910
2917.88 975
2918.39 904
2918.90 1029
2919.41 975
2919.92 933
2920.43 943
2920.94 881
2921.45 885
2921.96 891
2922.47 843
2922.98 833
2923.49 976
2924.00 951
2924.51 965
2925.02 952
2925.53 898
2926.04 831
2926.55 919
2927.06 1000
2927.57 852
2928.08 866
2928.59 940
2929.10 908
2929.61 965
2930.12 865
2930.63 870
2931.14 933
2931.65 916
2932.16 836
2932.67 746
2933.18 761
2933.69 880
2934.20 850
2934.71 909
2935.22 922
2935.73 853
2936.24 873
2936.76 819
2937.27 811
2937.78 799
2938.29 814
2938.80 955
2939.31 940
2939.82 888
2940.33 806
2940.84 931
2941.36 894
2941.87 816
2942.38 825
2942.89 914
2943.40 920
2943.91 837
2944.42 794
2944.94 962
2945.45 891
2945.96 874
2946.47 975
2946.98 906
2947.49 1018
2948.01 1066
2948.52 924
2949.03 914
2949.54 977
2950.05 1052
2950.57 883
2951.08 870
2951.59 845
2952.10 814
2952.61 729
2953.13 697
2953.64 721
2954.15 751
2954.66 752
2955.18 654
2955.69 771
2956.20 890
2956.71 817
2957.23 804
2957.74 812
2958.25 768
2958.76 900
2959.28 845
2959.79 666
2960.30 787
2960.82 788
2961.33 742
2961.84 756
2962.36 966
2962.87 973
2963.38 765
2963.89 825
2964.41 863
2964.92 823
2965.43 812
2965.95 758
2966.46 807
2966.97 798
2967.49 916
2968.00 813
2968.52 821
2969.03 810
2969.54 782
2970.06 844
2970.57 882
2971.08 774
2971.60 870
2972.11 932
2972.63 780
2973.14 754
2973.65 718
2974.17 768
2974.68 908
2975.20 916
2975.71 880
2976.23 869
2976.74 846
2977.25 790
2977.77 748
2978.28 774
2978.80 775
2979.31 773
2979.83 749
2980.34 695
2980.86 667
2981.37 776
2981.89 778
2982.40 823
2982.91 865
2983.43 804
2983.94 714
2984.46 702
2984.97 875
2985.49 841
2986.00 805
2986.52 927
2987.04 820
2987.55 951
2988.07 907
2988.58 818
2989.10 950
2989.61 912
2990.13 871
2990.64 885
2991.16 960
2991.67 943
2992.19 959
2992.71 1114
2993.22 1227
2993.74 1098
2994.25 1225
2994.77 1111
2995.28 1072
2995.80 1079
2996.32 1126
2996.83 1238
2997.35 1086
2997.87 1075
2998.38 1094
2998.90 1171
2999.41 1205
2999.93 1102
3000.45 1066
3000.96 1060
3001.48 1017
3002.00 1135
3002.51 1253
3003.03 1291
3003.55 1461
3004.06 1633
3004.58 1663
3005.10 1523
3005.61 1595
3006.13 1650
3006.65 1731
3007.16 1779
3007.68 1840
3008.20 1616
3008.71 1475
3009.23 1256
3009.75 1242
3010.27 1239
3010.78 1200
3011.30 1119
3011.82 1008
3012.34 1022
3012.85 988
3013.37 1036
3013.89 935
3014.41 1035
3014.92 971
3015.44 1028
3015.96 918
3016.48 943
3016.99 978
3017.51 947
3018.03 1060
3018.55 1083
3019.07 1083
3019.58 1106
3020.10 1125
3020.62 1113
3021.14 990
3021.66 931
3022.17 1195
3022.69 1119
3023.21 890
3023.73 878
3024.25 832
3024.77 937
3025.28 1008
3025.80 901
3026.32 820
3026.84 884
3027.36 893
3027.88 817
3028.40 866
3028.92 867
3029.43 959
3029.95 852
3030.47 811
3030.99 1045
3031.51 928
3032.03 868
3032.55 917
3033.07 990
3033.59 956
3034.11 1046
3034.63 1009
3035.15 921
3035.66 985
3036.18 1017
3036.70 991
3037.22 968
3037.74 1074
3038.26 987
3038.78 1026
3039.30 1046
3039.82 1029
3040.34 923
3040.86 934
3041.38 912
3041.90 955
3042.42 937
3042.94 903
3043.46 825
3043.98 787
3044.50 874
3045.02 871
3045.54 889
3046.06 888
3046.58 966
3047.10 840
3047.62 948
3048.14 1041
3048.66 907
3049.18 945
3049.71 980
3050.23 946
3050.75 843
3051.27 876
3051.79 897
3052.31 882
3052.83 834
3053.35 913
3053.87 858
3054.39 872
3054.91 801
3055.43 851
3055.96 870
3056.48 918
3057.00 795
3057.52 868
3058.04 857
3058.56 857
3059.08 916
3059.61 732
3060.13 840
3060.65 923
3061.17 776
3061.69 829
3062.21 894
3062.73 939
3063.26 846
3063.78 843
3064.30 842
3064.82 873
3065.34 894
3065.87 844
3066.39 923
3066.91 892
3067.43 850
3067.95 844
3068.48 840
3069.00 897
3069.52 943
3070.04 889
3070.57 866
3071.09 851
3071.61 831
3072.13 965
3072.66 923
3073.18 893
3073.70 853
3074.22 881
3074.75 920
3075.27 857
3075.79 817
3076.32 918
3076.84 1028
3077.36 1006
3077.88 998
3078.41 1003
3078.93 913
3079.45 1013
3079.98 1040
3080.50 999
3081.02 985
3081.55 1033
3082.07 1283
3082.59 1282
3083.12 1118
3083.64 1083
3084.16 1123
3084.69 1154
3085.21 1184
3085.73 1076
3086.26 1152
3086.78 1201
3087.31 1175
3087.83 1223
3088.35 1190
3088.88 1137
3089.40 1125
3089.93 1109
3090.45 1153
3090.97 1064
3091.50 1023
3092.02 1030
3092.55 1036
3093.07 1022
3093.60 947
3094.12 983
3094.64 1002
3095.17 987
3095.69 971
3096.22 1038
3096.74 1067
3097.27 1082
3097.79 1194
3098.32 1137
3098.84 1204
3099.37 1236
3099.89 1369
3100.42 1287
3100.94 1528
3101.47 1645
3101.99 1575
3102.52 1964
3103.04 2121
3103.57 2549
3104.09 2597
3104.62 2855
3105.14 2914
3105.67 3102
3106.19 2950
3106.72 2564
3107.24 2481
3107.77 2339
3108.29 1833
3108.82 1749
3109.35 1601
3109.87 1539
3110.40 1387
3110.92 1227
3111.45 1245
3111.98 1281
3112.50 1395
3113.03 1256
3113.55 1212
3114.08 1167
3114.61 1309
3115.13 1215
3115.66 1055
3116.18 957
3116.71 924
3117.24 917
3117.76 899
3118.29 1096
3118.82 1081
3119.34 947
3119.87 1046
3120.40 992
3120.92 1093
3121.45 958
3121.98 959
3122.50 915
3123.03 1029
3123.56 980
3124.08 1011
3124.61 1026
3125.14 1009
3125.66 1057
3126.19 974
3126.72 894
3127.25 927
3127.77 1028
3128.30 1086
3128.83 998
3129.36 1077
3129.88 989
3130.41 995
3130.94 965
3131.46 875
3131.99 842
3132.52 919
3133.05 872
3133.58 888
3134.10 883
3134.63 760
3135.16 770
3135.69 821
3136.21 882
3136.74 928
3137.27 853
3137.80 788
3138.33 798
3138.86 827
3139.38 823
3139.91 828
3140.44 981
3140.97 967
3141.50 891
3142.03 807
3142.55 857
3143.08 803
3143.61 823
3144.14 752
3144.67 803
3145.20 747
3145.73 820
3146.25 957
3146.78 852
3147.31 832
3147.84 915
3148.37 968
3148.90 975
3149.43 1012
3149.96 1109
3150.49 1029
3151.02 1019
3151.54 969
3152.07 995
3152.60 1046
3153.13 896
3153.66 961
3154.19 829
3154.72 865
3155.25 907
3155.78 924
3156.31 995
3156.84 839
3157.37 874
3157.90 893
3158.43 961
3158.96 939
3159.49 996
3160.02 1054
3160.55 974
3161.08 1017
3161.61 940
3162.14 989
3162.67 958
3163.20 903
3163.73 818
3164.26 795
3164.79 821
3165.32 920
3165.85 802
3166.38 772
3166.91 858
3167.44 912
3167.97 836
3168.50 828
3169.03 767
3169.57 810
3170.10 833
3170.63 815
3171.16 861
3171.69 813
3172.22 797
3172.75 822
3173.28 704
3173.81 843
3174.34 773
3174.88 843
3175.41 886
3175.94 1007
3176.47 924
3177.00 929
3177.53 1003
3178.06 1001
3178.60 984
3179.13 961
3179.66 791
3180.19 784
3180.72 838
3181.25 945
3181.79 898
3182.32 827
3182.85 785
3183.38 809
3183.91 921
3184.44 859
3184.98 792
3185.51 758
3186.04 768
3186.57 842
3187.11 795
3187.64 709
3188.17 753
3188.70 834
3189.24 859
3189.77 907
3190.30 807
3190.83 822
3191.37 863
3191.90 832
3192.43 766
3192.96 732
3193.50 711
3194.03 772
3194.56 715
3195.09 885
3195.63 823
3196.16 847
3196.69 877
3197.23 777
3197.76 825
3198.29 834
3198.83 774
3199.36 868
3199.89 861
3200.43 907
3200.96 806
3201.49 853
3202.03 990
3202.56 836
3203.09 827
3203.63 925
3204.16 1127
3204.69 954
3205.23 1059
3205.76 966
3206.30 838
3206.83 769
3207.36 816
3207.90 808
3208.43 757
3208.97 748
3209.50 803
3210.03 870
3210.57 899
3211.10 938
3211.64 988
3212.17 1072
3212.70 1015
3213.24 1062
3213.77 1094
3214.31 1006
3214.84 1076
3215.38 1141
3215.91 934
3216.45 907
3216.98 1010
3217.52 979
3218.05 888
3218.59 853
3219.12 960
3219.66 1139
3220.19 937
3220.73 1056
3221.26 1022
3221.80 967
3222.33 1066
3222.87 995
3223.40 977
3223.94 1111
3224.47 1127
3225.01 1145
3225.54 1146
3226.08 1172
3226.61 1007
3227.15 1022
3227.69 1073
3228.22 1002
3228.76 982
3229.29 998
3229.83 980
3230.36 875
3230.90 882
3231.44 941
3231.97 956
3232.51 992
3233.04 1051
3233.58 973
3234.12 977
3234.65 947
3235.19 894
3235.72 974
3236.26 1004
3236.80 993
3237.33 1038
3237.87 1012
3238.41 970
3238.94 1028
3239.48 983
3240.02 1057
3240.55 993
3241.09 956
3241.63 948
3242.16 1008
3242.70 989
3243.24 994
3243.77 1082
3244.31 1026
3244.85 996
3245.39 982
3245.92 919
3246.46 941
3247.00 906
3247.53 943
3248.07 931
3248.61 1006
3249.15 1028
3249.68 1016
3250.22 958
3250.76 1023
3251.30 1044
3251.83 927
3252.37 830
3252.91 918
3253.45 1070
3253.98 1014
3254.52 1081
3255.06 982
3255.60 996
3256.14 1082
3256.67 943
3257.21 1010
3257.75 1243
3258.29 1163
3258.83 997
3259.37 949
3259.90 1200
3260.44 1337
3260.98 1318
3261.52 1377
3262.06 1590
3262.60 1601
3263.13 1680
3263.67 1655
3264.21 1827
3264.75 1827
3265.29 2015
3265.83 2127
3266.37 1940
3266.91 2174
3267.44 2185
3267.98 2210
3268.52 2214
3269.06 2147
3269.60 2099
3270.14 1926
3270.68 1956
3271.22 1673
3271.76 1442
3272.30 1400
3272.84 1287
3273.38 1184
3273.91 1206
3274.45 1247
3274.99 1013
3275.53 1079
3276.07 1285
3276.61 1311
3277.15 1208
3277.69 1225
3278.23 1165
3278.77 1164
3279.31 1095
3279.85 1183
3280.39 1230
3280.93 1159
3281.47 1107
3282.01 1045
3282.55 1201
3283.09 1186
3283.63 1135
3284.17 1164
3284.71 1218
3285.25 1293
3285.79 1190
3286.33 1143
3286.87 1121
3287.42 1072
3287.96 1090
3288.50 1161
3289.04 1142
3289.58 1258
3290.12 1225
3290.66 1188
3291.20 1140
3291.74 1209
3292.28 1177
3292.82 1232
3293.36 1286
3293.91 1298
3294.45 1321
3294.99 1504
3295.53 1662
3296.07 1721
3296.61 1796
3297.15 1747
3297.69 1806
3298.24 1714
3298.78 1411
3299.32 1555
3299.86 1534
3300.40 1609
3300.94 1474
3301.49 1215
3302.03 1265
3302.57 1212
3303.11 1189
3303.65 1248
3304.19 1081
3304.74 1041
3305.28 1019
3305.82 1012
3306.36 980
3306.90 1030
3307.45 1011
3307.99 1080
3308.53 908
3309.07 973
3309.62 1112
3310.16 1021
3310.70 1120
3311.24 990
3311.79 960
3312.33 1096
3312.87 1084
3313.41 1130
3313.96 1058
3314.50 1185
3315.04 1267
3315.59 1160
3316.13 1245
3316.67 1302
3317.21 1266
3317.76 1325
3318.30 1164
3318.84 1277
3319.39 1159
3319.93 1129
3320.47 1043
3321.02 940
3321.56 1058
3322.10 936
3322.65 1026
3323.19 909
3323.73 954
3324.28 940
3324.82 944
3325.36 883
3325.91 871
3326.45 849
3327.00 839
3327.54 860
3328.08 894
3328.63 950
3329.17 954
3329.72 911
3330.26 943
3330.80 997
3331.35 903
3331.89 901
3332.44 1031
3332.98 1061
3333.53 1069
3334.07 1099
3334.61 1236
3335.16 1157
3335.70 1193
3336.25 1257
3336.79 1365
3337.34 1313
3337.88 1224
3338.43 1392
3338.97 1396
3339.52 1284
3340.06 1173
3340.61 1141
3341.15 1122
3341.70 1160
3342.24 1047
3342.79 1055
3343.33 1038
3343.88 1005
3344.42 1051
3344.97 1022
3345.51 966
3346.06 981
3346.60 1015
3347.15 980
3347.69 992
3348.24 955
3348.78 1022
3349.33 944
3349.88 943
3350.42 979
3350.97 947
3351.51 1011
3352.06 944
3352.61 901
3353.15 915
3353.70 906
3354.24 810
3354.79 824
3355.34 875
3355.88 830
3356.43 851
3356.97 855
3357.52 712
3358.07 801
3358.61 782
3359.16 831
3359.71 807
3360.25 740
3360.80 711
3361.35 700
3361.89 798
3362.44 868
3362.99 817
3363.53 851
3364.08 834
3364.63 821
3365.17 851
3365.72 884
3366.27 857
3366.81 865
3367.36 874
3367.91 801
3368.46 801
3369.00 865
3369.55 826
3370.10 774
3370.64 744
3371.19 808
3371.74 615
3372.29 726
3372.83 867
3373.38 904
3373.93 859
3374.48 832
3375.03 831
3375.57 899
3376.12 836
3376.67 693
3377.22 741
3377.76 695
3378.31 752
3378.86 849
3379.41 717
3379.96 725
3380.50 876
3381.05 812
3381.60 715
3382.15 705
3382.70 745
3383.25 765
3383.79 814
3384.34 803
3384.89 737
3385.44 662
3385.99 764
3386.54 819
3387.09 767
3387.64 793
3388.18 749
3388.73 754
3389.28 710
3389.83 797
3390.38 953
3390.93 836
3391.48 801
3392.03 730
3392.58 781
3393.13 716
3393.67 785
3394.22 775
3394.77 727
3395.32 783
3395.87 730
3396.42 702
3396.97 714
3397.52 650
3398.07 788
3398.62 853
3399.17 802
3399.72 737
3400.27 723
3400.82 714
3401.37 701
3401.92 715
3402.47 750
3403.02 777
3403.57 793
3404.12 756
3404.67 766
3405.22 695
3405.77 708
3406.32 730
3406.87 603
3407.42 678
3407.97 706
3408.52 742
3409.07 740
3409.62 648
3410.17 722
3410.72 685
3411.27 755
3411.82 729
3412.38 696
3412.93 677
3413.48 817
3414.03 844
3414.58 781
3415.13 896
3415.68 896
3416.23 882
3416.78 751
3417.33 753
3417.89 786
3418.44 712
3418.99 769
3419.54 677
3420.09 693
3420.64 721
3421.19 741
3421.74 766
3422.30 722
3422.85 740
3423.40 837
3423.95 957
3424.50 764
3425.05 806
3425.61 823
3426.16 843
3426.71 989
3427.26 975
3427.81 894
3428.37 881
3428.92 827
3429.47 884
3430.02 805
3430.58 767
3431.13 801
3431.68 792
3432.23 803
3432.78 812
3433.34 770
3433.89 824
3434.44 667
3434.99 673
3435.55 765
3436.10 846
3436.65 786
3437.21 790
3437.76 697
3438.31 796
3438.86 876
3439.42 794
3439.97 751
3440.52 840
3441.08 713
3441.63 733
3442.18 875
3442.74 768
3443.29 796
3443.84 711
3444.40 784
3444.95 786
3445.50 843
3446.06 776
3446.61 728
3447.16 884
3447.72 789
3448.27 704
3448.82 835
3449.38 798
3449.93 852
3450.48 846
3451.04 754
3451.59 694
3452.15 776
3452.70 741
3453.25 747
3453.81 691
3454.36 725
3454.92 691
3455.47 841
3456.03 700
3456.58 711
3457.13 726
3457.69 688
3458.24 703
3458.80 754
3459.35 735
3459.91 732
3460.46 716
3461.02 682
3461.57 779
3462.13 676
3462.68 758
3463.24 829
3463.79 731
3464.34 827
3464.90 784
3465.46 794
3466.01 791
3466.57 778
3467.12 724
3467.68 710
3468.23 900
3468.79 858
3469.34 903
3469.90 878
3470.45 792
3471.01 676
3471.56 763
3472.12 762
3472.67 809
3473.23 808
3473.79 869
3474.34 953
3474.90 894
3475.45 808
3476.01 849
3476.56 919
3477.12 912
3477.68 911
3478.23 794
3478.79 783
3479.35 929
3479.90 881
3480.46 866
3481.01 883
3481.57 924
3482.13 1009
3482.68 1072
3483.24 1009
3483.80 860
3484.35 1020
3484.91 987
3485.47 1011
3486.02 922
3486.58 947
3487.14 983
3487.69 1077
3488.25 1086
3488.81 1107
3489.36 1193
3489.92 1162
3490.48 1287
3491.03 1282
3491.59 1508
3492.15 1563
3492.71 1892
3493.26 1896
3493.82 1934
3494.38 2001
3494.94 1838
3495.49 1688
3496.05 1649
3496.61 1552
3497.17 1703
3497.72 1672
3498.28 1806
3498.84 1861
3499.40 1892
3499.95 1980
3500.51 1966
3501.07 2019
3501.63 1986
3502.19 2180
3502.74 2232
3503.30 2202
3503.86 2058
3504.42 2252
3504.98 2102
3505.53 2194
3506.09 2331
3506.65 2316
3507.21 2166
3507.77 2292
3508.33 2102
3508.88 2049
3509.44 2040
3510.00 1825
3510.56 1647
3511.12 1512
3511.68 1475
3512.24 1478
3512.80 1342
3513.35 1164
3513.91 1110
3514.47 1067
3515.03 1053
3515.59 987
3516.15 928
3516.71 928
3517.27 924
3517.83 771
3518.39 881
3518.95 880
3519.50 939
3520.06 847
3520.62 890
3521.18 922
3521.74 1004
3522.30 1032
3522.86 888
3523.42 898
3523.98 994
3524.54 969
3525.10 977
3525.66 939
3526.22 892
3526.78 872
3527.34 957
3527.90 844
3528.46 772
3529.02 846
3529.58 931
3530.14 844
3530.70 797
3531.26 776
3531.82 806
3532.38 834
3532.94 872
3533.50 858
3534.06 883
3534.62 849
3535.18 850
3535.75 946
3536.31 995
3536.87 1000
3537.43 1082
3537.99 1032
3538.55 951
3539.11 1047
3539.67 1021
3540.23 1026
3540.79 970
3541.35 965
3541.92 969
3542.48 893
3543.04 932
3543.60 784
3544.16 787
3544.72 898
3545.28 869
3545.84 855
3546.41 898
3546.97 887
3547.53 864
3548.09 797
3548.65 795
3549.21 863
3549.78 913
3550.34 837
3550.90 775
3551.46 805
3552.02 884
3552.59 833
3553.15 760
3553.71 904
3554.27 860
3554.83 913
3555.40 847
3555.96 889
3556.52 870
3557.08 832
3557.65 731
3558.21 763
3558.77 749
3559.33 825
3559.90 829
3560.46 844
3561.02 672
3561.58 747
3562.15 761
3562.71 800
3563.27 965
3563.83 879
3564.40 813
3564.96 909
3565.52 792
3566.09 806
3566.65 780
3567.21 909
3567.78 902
3568.34 796
3568.90 712
3569.47 823
3570.03 759
3570.59 717
3571.16 698
3571.72 790
3572.28 664
3572.85 755
3573.41 845
3573.97 833
3574.54 741
3575.10 804
3575.66 895
3576.23 865
3576.79 833
3577.36 842
3577.92 872
3578.48 923
3579.05 953
3579.61 955
3580.18 810
3580.74 743
3581.31 730
3581.87 755
3582.43 765
3583.00 715
3583.56 758
3584.13 766
3584.69 772
3585.26 704
3585.82 706
3586.39 820
3586.95 765
3587.52 772
3588.08 719
3588.64 703
3589.21 689
3589.77 779
3590.34 819
3590.90 752
3591.47 779
3592.03 742
3592.60 874
3593.17 821
3593.73 741
3594.30 736
3594.86 783
3595.43 738
3595.99 782
3596.56 813
3597.12 692
3597.69 676
3598.25 697
3598.82 650
3599.39 721
3599.95 739
3600.52 773
3601.08 733
3601.65 754
3602.21 750
3602.78 740
3603.35 686
3603.91 656
3604.48 721
3605.04 712
3605.61 722
3606.18 656
3606.74 626
3607.31 695
3607.88 642
3608.44 602
3609.01 628
3609.57 773
3610.14 731
3610.71 774
3611.27 728
3611.84 677
3612.41 700
3612.97 728
3613.54 660
3614.11 682
3614.68 680
3615.24 732
3615.81 875
3616.38 872
3616.94 1051
3617.51 1043
3618.08 1064
3618.64 1008
3619.21 1112
3619.78 1162
3620.35 1059
3620.91 970
3621.48 1098
3622.05 1144
3622.62 1023
3623.18 889
3623.75 876
3624.32 773
3624.89 799
3625.45 781
3626.02 715
3626.59 715
3627.16 682
3627.73 691
3628.29 783
3628.86 665
3629.43 719
3630.00 763
3630.57 775
3631.13 676
3631.70 735
3632.27 729
3632.84 660
3633.41 731
3633.98 737
3634.54 763
3635.11 764
3635.68 771
3636.25 779
3636.82 738
3637.39 690
3637.96 716
3638.52 764
3639.09 905
3639.66 862
3640.23 864
3640.80 888
3641.37 1021
3641.94 1085
3642.51 1022
3643.08 1043
3643.65 996
3644.21 1032
3644.78 1021
3645.35 1053
3645.92 991
3646.49 935
3647.06 960
3647.63 857
3648.20 882
3648.77 940
3649.34 831
3649.91 819
3650.48 848
3651.05 899
3651.62 981
3652.19 889
3652.76 911
3653.33 900
3653.90 904
3654.47 932
3655.04 923
3655.61 903
3656.18 871
3656.75 941
3657.32 872
3657.89 803
3658.46 977
3659.03 1016
3659.60 846
3660.17 897
3660.74 836
3661.31 842
3661.88 871
3662.45 996
3663.02 1037
3663.59 931
3664.16 960
3664.74 888
3665.31 936
3665.88 870
3666.45 859
3667.02 830
3667.59 934
3668.16 963
3668.73 863
3669.30 702
3669.87 807
3670.45 783
3671.02 823
3671.59 748
3672.16 779
3672.73 784
3673.30 763
3673.87 805
3674.45 829
3675.02 745
3675.59 764
3676.16 864
3676.73 850
3677.30 859
3677.88 879
3678.45 856
3679.02 795
3679.59 698
3680.16 763
3680.74 815
3681.31 802
3681.88 800
3682.45 894
3683.02 798
3683.60 776
3684.17 673
3684.74 806
3685.31 714
3685.89 680
3686.46 706
3687.03 806
3687.60 774
3688.18 805
3688.75 825
3689.32 948
3689.89 927
3690.47 948
3691.04 976
3691.61 956
3692.19 955
3692.76 1055
3693.33 962
3693.91 929
3694.48 902
3695.05 868
3695.62 792
3696.20 768
3696.77 704
3697.34 779
3697.92 739
3698.49 901
3699.06 779
3699.64 821
3700.21 765
3700.79 801
3701.36 851
3701.93 900
3702.51 853
3703.08 918
3703.65 862
3704.23 848
3704.80 837
3705.38 924
3705.95 812
3706.52 838
3707.10 745
3707.67 757
3708.25 779
3708.82 814
3709.39 827
3709.97 790
3710.54 733
3711.12 770
3711.69 730
3712.27 791
3712.84 764
3713.42 711
3713.99 776
3714.57 781
3715.14 823
3715.71 743
3716.29 795
3716.86 738
3717.44 662
3718.01 761
3718.59 754
3719.16 691
3719.74 757
3720.31 831
3720.89 773
3721.47 772
3722.04 708
3722.62 727
3723.19 724
3723.77 697
3724.34 696
3724.92 699
3725.49 660
3726.07 670
3726.64 698
3727.22 567
3727.80 689
3728.37 770
3728.95 749
3729.52 858
3730.10 760
3730.67 804
3731.25 795
3731.83 808
3732.40 781
3732.98 866
3733.55 764
3734.13 705
3734.71 751
3735.28 784
3735.86 849
3736.44 830
3737.01 727
3737.59 768
3738.17 730
3738.74 703
3739.32 690
3739.90 746
3740.47 891
3741.05 697
3741.63 682
3742.20 835
3742.78 655
3743.36 718
3743.93 691
3744.51 707
3745.09 664
3745.66 692
3746.24 666
3746.82 790
3747.40 726
3747.97 651
3748.55 691
3749.13 713
3749.70 711
3750.28 786
3750.86 796
3751.44 622
3752.02 560
3752.59 635
3753.17 726
3753.75 744
3754.33 670
3754.90 578
3755.48 658
3756.06 675
3756.64 574
3757.22 613
3757.79 678
3758.37 656
3758.95 708
3759.53 803
3760.11 818
3760.68 726
3761.26 749
3761.84 706
3762.42 659
3763.00 774
3763.58 752
3764.15 730
3764.73 663
3765.31 711
3765.89 658
3766.47 628
3767.05 677
3767.63 741
3768.21 758
3768.78 673
3769.36 671
3769.94 656
3770.52 628
3771.10 616
3771.68 611
3772.26 715
3772.84 731
3773.42 728
3774.00 688
3774.58 683
3775.15 596
3775.73 589
3776.31 634
3776.89 608
3777.47 781
3778.05 789
3778.63 711
3779.21 650
3779.79 693
3780.37 757
3780.95 637
3781.53 659
3782.11 628
3782.69 639
3783.27 676
3783.85 624
3784.43 620
3785.01 720
3785.59 658
3786.17 680
3786.75 676
3787.33 687
3787.91 651
3788.49 633
3789.07 736
3789.65 725
3790.23 659
3790.81 700
3791.39 729
3791.98 751
3792.56 667
3793.14 707
3793.72 750
3794.30 712
3794.88 699
3795.46 712
3796.04 706
3796.62 684
3797.20 699
3797.78 697
3798.37 677
3798.95 728
3799.53 559
3800.11 689
3800.69 742
3801.27 683
3801.85 574
3802.43 667
3803.02 666
3803.60 736
3804.18 816
3804.76 750
3805.34 763
3805.92 723
3806.51 774
3807.09 804
3807.67 759
3808.25 893
3808.83 865
3809.42 773
3810.00 784
3810.58 867
3811.16 897
3811.74 818
3812.33 907
3812.91 811
3813.49 688
3814.07 860
3814.66 829
3815.24 755
3815.82 894
3816.40 860
3816.99 813
3817.57 825
3818.15 695
3818.73 769
3819.32 779
3819.90 710
3820.48 809
3821.06 668
3821.65 645
3822.23 610
3822.81 688
3823.40 660
3823.98 611
3824.56 693
3825.15 657
3825.73 637
3826.31 599
3826.90 787
3827.48 739
3828.06 695
3828.65 692
3829.23 698
3829.81 745
3830.40 709
3830.98 582
3831.56 617
3832.15 638
3832.73 609
3833.32 647
3833.90 703
3834.48 691
3835.07 641
3835.65 670
3836.23 668
3836.82 784
3837.40 656
3837.99 828
3838.57 813
3839.16 663
3839.74 618
3840.32 633
3840.91 570
3841.49 624
3842.08 665
3842.66 710
3843.25 627
3843.83 641
3844.42 622
3845.00 678
3845.59 733
3846.17 727
3846.76 730
3847.34 750
3847.92 697
3848.51 654
3849.09 623
3849.68 572
3850.27 675
3850.85 688
3851.44 714
3852.02 667
3852.61 650
3853.19 703
3853.78 671
3854.36 734
3854.95 807
3855.53 783
3856.12 697
3856.70 739
3857.29 706
3857.88 703
3858.46 720
3859.05 759
3859.63 750
3860.22 716
3860.80 722
3861.39 776
3861.98 844
3862.56 845
3863.15 937
3863.73 981
3864.32 889
3864.91 883
3865.49 821
3866.08 874
3866.67 914
3867.25 915
3867.84 870
3868.43 740
3869.01 831
3869.60 835
3870.19 702
3870.77 693
3871.36 655
3871.95 703
3872.53 728
3873.12 798
3873.71 842
3874.29 934
3874.88 982
3875.47 963
3876.05 969
3876.64 956
3877.23 1073
3877.82 990
3878.40 894
3878.99 935
3879.58 1026
3880.16 968
3880.75 936
3881.34 838
3881.93 805
3882.51 766
3883.10 699
3883.69 741
3884.28 602
3884.87 657
3885.45 732
3886.04 771
3886.63 728
3887.22 687
3887.80 754
3888.39 781
3888.98 679
3889.57 818
3890.16 734
3890.74 723
3891.33 700
3891.92 752
3892.51 740
3893.10 700
3893.69 745
3894.27 818
3894.86 742
3895.45 834
3896.04 830
3896.63 790
3897.22 801
3897.81 765
3898.40 709
3898.98 659
3899.57 769
3900.16 717
3900.75 723
3901.34 770
3901.93 647
3902.52 727
3903.11 796
3903.70 819
3904.29 751
3904.87 709
3905.46 738
3906.05 744
3906.64 730
3907.23 719
3907.82 738
3908.41 678
3909.00 659
3909.59 771
3910.18 774
3910.77 564
3911.36 600
3911.95 658
3912.54 660
3913.13 693
3913.72 595
3914.31 562
3914.90 588
3915.49 629
3916.08 657
3916.67 573
3917.26 612
3917.85 568
3918.44 678
3919.03 697
3919.62 672
3920.21 596
3920.80 619
3921.39 690
3921.98 654
3922.57 655
3923.16 630
3923.75 748
3924.34 773
3924.94 777
3925.53 683
3926.12 684
3926.71 720
3927.30 659
3927.89 642
3928.48 620
3929.07 637
3929.66 596
3930.25 650
3930.85 617
3931.44 670
3932.03 616
3932.62 599
3933.21 620
3933.80 581
3934.39 727
3934.99 763
3935.58 650
3936.17 555
3936.76 556
3937.35 539
3937.94 560
3938.54 699
3939.13 641
3939.72 627
3940.31 633
3940.90 630
3941.49 601
3942.09 676
3942.68 707
3943.27 655
3943.86 722
3944.46 812
3945.05 656
3945.64 584
3946.23 660
3946.82 598
3947.42 651
3948.01 607
3948.60 615
3949.20 587
3949.79 617
3950.38 670
3950.97 646
3951.57 757
3952.16 709
3952.75 647
3953.34 539
3953.94 630
3954.53 681
3955.12 714
3955.72 647
3956.31 661
3956.90 817
3957.50 759
3958.09 710
3958.68 669
3959.28 728
3959.87 731
3960.46 724
3961.06 773
3961.65 792
3962.24 714
3962.84 709
3963.43 616
3964.02 685
3964.62 733
3965.21 583
3965.81 602
3966.40 602
3966.99 673
3967.59 765
3968.18 635
3968.78 807
3969.37 832
3969.96 694
3970.56 641
3971.15 569
3971.75 671
3972.34 638
3972.94 717
3973.53 806
3974.12 686
3974.72 663
3975.31 690
3975.91 697
3976.50 763
3977.10 821
3977.69 773
3978.29 702
3978.88 694
3979.48 719
3980.07 596
3980.67 693
3981.26 764
3981.86 734
3982.45 752
3983.05 629
3983.64 631
3984.24 676
3984.83 618
3985.43 643
3986.02 670
3986.62 664
3987.21 759
3987.81 799
3988.40 667
3989.00 747
3989.60 811
3990.19 791
3990.79 788
3991.38 796
3991.98 698
3992.57 762
3993.17 737
3993.77 718
3994.36 698
3994.96 701
3995.55 761
3996.15 733
3996.75 766
3997.34 754
3997.94 712
3998.54 688
3999.13 757
3999.73 705
4000.32 718
4000.92 689
4001.52 687
4002.11 739
4002.71 713
4003.31 687
4003.90 657
4004.50 724
4005.10 762
4005.69 801
4006.29 734
4006.89 850
4007.49 835
4008.08 783
4008.68 757
4009.28 700
4009.87 713
4010.47 826
4011.07 760
4011.67 767
4012.26 886
4012.86 712
4013.46 722
4014.05 719
4014.65 714
4015.25 783
4015.85 738
4016.44 737
4017.04 704
4017.64 690
4018.24 723
4018.84 599
4019.43 643
4020.03 639
4020.63 653
4021.23 585
4021.83 600
4022.42 631
4023.02 630
4023.62 674
4024.22 690
4024.82 650
4025.41 799
4026.01 748
4026.61 807
4027.21 734
4027.81 885
4028.41 881
4029.01 899
4029.60 936
4030.20 963
4030.80 997
4031.40 1031
4032.00 930
4032.60 993
4033.20 952
4033.80 873
4034.39 833
4034.99 808
4035.59 823
4036.19 757
4036.79 714
4037.39 682
4037.99 779
4038.59 725
4039.19 674
4039.79 689
4040.39 674
4040.99 683
4041.59 644
4042.18 690
4042.78 629
4043.38 642
4043.98 692
4044.58 750
4045.18 668
4045.78 676
4046.38 674
4046.98 646
4047.58 710
4048.18 698
4048.78 667
4049.38 710
4049.98 718
4050.58 727
4051.18 684
4051.78 684
4052.38 719
4052.98 759
4053.58 844
4054.19 772
4054.79 804
4055.39 793
4055.99 752
4056.59 671
4057.19 727
4057.79 622
4058.39 672
4058.99 695
4059.59 674
4060.19 639
4060.79 693
4061.39 676
4061.99 555
4062.60 583
4063.20 673
4063.80 630
4064.40 675
4065.00 687
4065.60 626
4066.20 585
4066.80 635
4067.41 729
4068.01 611
4068.61 623
4069.21 557
4069.81 675
4070.41 601
4071.02 610
4071.62 617
4072.22 697
4072.82 687
4073.42 704
4074.02 690
4074.63 586
4075.23 653
4075.83 631
4076.43 702
4077.03 817
4077.64 727
4078.24 668
4078.84 668
4079.44 680
4080.05 552
4080.65 676
4081.25 670
4081.85 665
4082.46 644
4083.06 595
4083.66 649
4084.26 668
4084.87 651
4085.47 634
4086.07 677
4086.67 633
4087.28 624
4087.88 619
4088.48 643
4089.09 654
4089.69 553
4090.29 584
4090.90 639
4091.50 609
4092.10 625
4092.71 556
4093.31 581
4093.91 562
4094.52 642
4095.12 589
4095.72 629
4096.33 643
4096.93 633
4097.53 524
4098.14 651
4098.74 619
4099.34 573
4099.95 613
4100.55 668
4101.16 637
4101.76 584
4102.36 633
4102.97 625
4103.57 615
4104.18 619
4104.78 610
4105.38 533
4105.99 545
4106.59 592
4107.20 546
4107.80 600
4108.41 713
4109.01 666
4109.62 566
4110.22 582
4110.82 559
4111.43 603
4112.03 582
4112.64 489
4113.24 465
4113.85 524
4114.45 502
4115.06 561
4115.66 632
4116.27 621
4116.87 676
4117.48 660
4118.08 586
4118.69 620
4119.29 642
4119.90 728
4120.50 684
4121.11 617
4121.72 627
4122.32 656
4122.93 656
4123.53 767
4124.14 724
4124.74 717
4125.35 609
4125.95 650
4126.56 642
4127.17 631
4127.77 697
4128.38 693
4128.98 787
4129.59 691
4130.20 607
4130.80 622
4131.41 648
4132.01 655
4132.62 582
4133.23 685
4133.83 707
4134.44 653
4135.05 623
4135.65 649
4136.26 734
4136.87 716
4137.47 700
4138.08 662
4138.69 683
4139.29 677
4139.90 629
4140.51 755
4141.11 692
4141.72 682
4142.33 743
4142.93 773
4143.54 693
4144.15 808
4144.75 852
4145.36 835
4145.97 838
4146.58 794
4147.18 715
4147.79 699
4148.40 606
4149.01 688
4149.61 651
4150.22 629
4150.83 616
4151.44 636
4152.04 614
4152.65 615
4153.26 562
4153.87 644
4154.47 570
4155.08 658
4155.69 707
4156.30 721
4156.91 693
4157.51 650
4158.12 733
4158.73 706
4159.34 657
4159.95 636
4160.56 690
4161.16 645
4161.77 545
4162.38 521
4162.99 637
4163.60 641
4164.21 719
4164.81 662
4165.42 718
4166.03 694
4166.64 653
4167.25 708
4167.86 725
4168.47 713
4169.08 714
4169.69 700
4170.29 741
4170.90 677
4171.51 691
4172.12 709
4172.73 785
4173.34 768
4173.95 762
4174.56 782
4175.17 721
4175.78 688
4176.39 758
4177.00 813
4177.61 719
4178.22 703
4178.82 653
4179.43 749
4180.04 681
4180.65 760
4181.26 734
4181.87 751
4182.48 720
4183.09 630
4183.70 603
4184.31 673
4184.92 681
4185.53 619
4186.14 658
4186.75 613
4187.36 687
4187.97 611
4188.58 568
4189.19 728
4189.81 730
4190.42 629
4191.03 694
4191.64 733
4192.25 761
4192.86 713
4193.47 759
4194.08 860
4194.69 975
4195.30 987
4195.91 957
4196.52 922
4197.13 870
4197.74 880
4198.36 898
4198.97 902
4199.58 853
4200.19 856
4200.80 786
4201.41 827
4202.02 836
4202.63 798
4203.25 704
4203.86 646
4204.47 704
4205.08 840
4205.69 810
4206.30 669
4206.92 674
4207.53 673
4208.14 643
4208.75 644
4209.36 640
4209.97 705
4210.59 726
4211.20 784
4211.81 715
4212.42 754
4213.03 762
4213.65 724
4214.26 739
4214.87 816
4215.48 842
4216.10 804
4216.71 795
4217.32 810
4217.93 852
4218.55 836
4219.16 834
4219.77 836
4220.38 925
4221.00 970
4221.61 988
4222.22 942
4222.83 919
4223.45 918
4224.06 815
4224.67 868
4225.29 893
4225.90 1162
4226.51 1101
4227.13 1155
4227.74 1290
4228.35 1243
4228.96 1325
4229.58 1456
4230.19 1478
4230.80 1610
4231.42 1678
4232.03 1458
4232.65 1475
4233.26 1280
4233.87 1433
4234.49 1402
4235.10 1475
4235.71 1495
4236.33 1433
4236.94 1449
4237.56 1493
4238.17 1346
4238.78 1280
4239.40 1135
4240.01 1235
4240.63 1163
4241.24 1256
4241.85 987
4242.47 941
4243.08 967
4243.70 975
4244.31 1034
4244.93 899
4245.54 1021
4246.15 927
4246.77 924
4247.38 988
4248.00 995
4248.61 991
4249.23 1039
4249.84 1075
4250.46 1086
4251.07 1043
4251.69 1046
4252.30 953
4252.92 973
4253.53 913
4254.15 977
4254.76 951
4255.38 1065
4255.99 979
4256.61 883
4257.22 867
4257.84 969
4258.45 813
4259.07 815
4259.69 770
4260.30 754
4260.92 825
4261.53 737
4262.15 775
4262.76 732
4263.38 768
4263.99 688
4264.61 754
4265.23 783
4265.84 778
4266.46 850
4267.07 874
4267.69 903
4268.31 827
4268.92 814
4269.54 764
4270.16 830
4270.77 805
4271.39 835
4272.00 822
4272.62 843
4273.24 882
4273.85 801
4274.47 737
4275.09 778
4275.70 696
4276.32 733
4276.94 765
4277.55 735
4278.17 842
4278.79 759
4279.40 735
4280.02 632
4280.64 692
4281.26 746
4281.87 620
4282.49 642
4283.11 778
4283.72 729
4284.34 669
4284.96 662
4285.58 679
4286.19 683
4286.81 695
4287.43 636
4288.05 744
4288.66 733
4289.28 560
4289.90 682
4290.52 685
4291.13 692
4291.75 697
4292.37 679
4292.99 661
4293.61 642
4294.22 702
4294.84 694
4295.46 670
4296.08 670
4296.70 614
4297.31 529
4297.93 593
4298.55 623
4299.17 640
4299.79 650
4300.41 669
4301.03 699
4301.64 605
4302.26 598
4302.88 592
4303.50 678
4304.12 677
4304.74 621
4305.36 589
4305.97 661
4306.59 637
4307.21 653
4307.83 661
4308.45 623
4309.07 652
4309.69 684
4310.31 635
4310.93 550
4311.55 529
4312.17 550
4312.78 580
4313.40 555
4314.02 616
4314.64 596
4315.26 621
4315.88 581
4316.50 578
4317.12 667
4317.74 753
4318.36 681
4318.98 771
4319.60 690
4320.22 654
4320.84 792
4321.46 612
4322.08 631
4322.70 712
4323.32 620
4323.94 610
4324.56 633
4325.18 572
4325.80 646
4326.42 685
4327.04 706
4327.66 752
4328.28 684
4328.90 719
4329.52 703
4330.14 665
4330.76 638
4331.39 641
4332.01 739
4332.63 661
4333.25 648
4333.87 599
4334.49 682
4335.11 781
4335.73 780
4336.35 720
4336.97 763
4337.59 763
4338.22 767
4338.84 735
4339.46 711
4340.08 637
4340.70 731
4341.32 673
4341.94 772
4342.57 781
4343.19 783
4343.81 924
4344.43 1011
4345.05 1017
4345.67 989
4346.29 1082
4346.92 1070
4347.54 1319
4348.16 1567
4348.78 1443
4349.40 1370
4350.03 1329
4350.65 1314
4351.27 1102
4351.89 1161
4352.51 1110
4353.14 999
4353.76 881
4354.38 813
4355.00 781
4355.63 749
4356.25 776
4356.87 753
4357.49 780
4358.12 773
4358.74 776
4359.36 750
4359.98 774
4360.61 772
4361.23 769
4361.85 727
4362.48 785
4363.10 791
4363.72 697
4364.34 722
4364.97 700
4365.59 682
4366.21 758
4366.84 654
4367.46 722
4368.08 801
4368.71 792
4369.33 587
4369.95 658
4370.58 713
4371.20 693
4371.82 671
4372.45 640
4373.07 724
4373.70 649
4374.32 657
4374.94 622
4375.57 642
4376.19 661
4376.81 752
4377.44 754
4378.06 662
4378.69 623
4379.31 759
4379.94 732
4380.56 700
4381.18 734
4381.81 684
4382.43 628
4383.06 723
4383.68 755
4384.31 720
4384.93 670
4385.55 696
4386.18 651
4386.80 610
4387.43 719
4388.05 762
4388.68 803
4389.30 777
4389.93 733
4390.55 623
4391.18 628
4391.80 585
4392.43 649
4393.05 721
4393.68 694
4394.30 586
4394.93 721
4395.55 812
4396.18 731
4396.80 734
4397.43 768
4398.05 754
4398.68 633
4399.31 688
4399.93 737
4400.56 736
4401.18 673
4401.81 677
4402.43 745
4403.06 732
4403.69 737
4404.31 688
4404.94 635
4405.56 609
4406.19 681
4406.82 636
4407.44 698
4408.07 605
4408.69 550
4409.32 602
4409.95 584
4410.57 524
4411.20 612
4411.83 598
4412.45 519
4413.08 532
4413.71 553
4414.33 575
4414.96 527
4415.59 553
4416.21 632
4416.84 581
4417.47 567
4418.09 640
4418.72 646
4419.35 622
4419.97 538
4420.60 585
4421.23 582
4421.85 553
4422.48 535
4423.11 556
4423.74 535
4424.36 615
4424.99 543
4425.62 619
4426.25 506
4426.87 546
4427.50 501
4428.13 505
4428.76 607
4429.38 545
4430.01 523
4430.64 544
4431.27 621
4431.89 704
4432.52 627
4433.15 658
4433.78 619
4434.41 589
4435.03 577
4435.66 576
4436.29 614
4436.92 604
4437.55 590
4438.18 592
4438.80 584
4439.43 504
4440.06 542
4440.69 527
4441.32 655
4441.95 608
4442.57 614
4443.20 646
4443.83 602
4444.46 540
4445.09 527
4445.72 557
4446.35 628
4446.98 693
4447.61 541
4448.23 561
4448.86 586
4449.49 605
4450.12 588
4450.75 530
4451.38 621
4452.01 651
4452.64 615
4453.27 664
4453.90 652
4454.53 691
4455.16 645
4455.79 605
4456.42 651
4457.05 662
4457.67 638
4458.30 583
4458.93 629
4459.56 535
4460.19 497
4460.82 572
4461.45 499
4462.08 481
4462.71 513
4463.34 501
4463.97 547
4464.60 481
4465.23 506
4465.86 472
4466.49 487
4467.13 557
4467.76 582
4468.39 477
4469.02 451
4469.65 509
4470.28 559
4470.91 498
4471.54 494
4472.17 505
4472.80 535
4473.43 524
4474.06 534
4474.69 516
4475.32 584
4475.95 460
4476.59 524
4477.22 521
4477.85 491
4478.48 492
4479.11 421
4479.74 470
4480.37 489
4481.00 482
4481.64 520
4482.27 557
4482.90 524
4483.53 532
4484.16 525
4484.79 500
4485.42 524
4486.06 629
4486.69 629
4487.32 547
4487.95 566
4488.58 537
4489.22 558
4489.85 577
4490.48 549
4491.11 637
4491.74 558
4492.38 555
4493.01 533
4493.64 531
4494.27 530
4494.90 533
4495.54 537
4496.17 543
4496.80 527
4497.43 582
4498.07 567
4498.70 583
4499.33 543
4499.96 660
4500.60 713
4501.23 605
4501.86 722
4502.50 795
4503.13 760
4503.76 690
4504.39 702
4505.03 740
4505.66 802
4506.29 747
4506.93 664
4507.56 639
4508.19 695
4508.83 587
4509.46 601
4510.09 633
4510.73 652
4511.36 640
4511.99 597
4512.63 590
4513.26 681
4513.89 521
4514.53 568
4515.16 552
4515.80 508
4516.43 594
4517.06 660
4517.70 647
4518.33 557
4518.97 545
4519.60 496
4520.23 580
4520.87 598
4521.50 547
4522.14 536
4522.77 578
4523.40 549
4524.04 506
4524.67 545
4525.31 576
4525.94 567
4526.58 601
4527.21 536
4527.85 600
4528.48 723
4529.12 664
4529.75 727
4530.38 700
4531.02 808
4531.65 805
4532.29 732
4532.92 804
4533.56 831
4534.19 872
4534.83 811
4535.46 814
4536.10 754
4536.74 789
4537.37 723
4538.01 653
4538.64 652
4539.28 676
4539.91 650
4540.55 605
4541.18 629
4541.82 645
4542.45 612
4543.09 603
4543.73 539
4544.36 482
4545.00 545
4545.63 565
4546.27 589
4546.91 598
4547.54 546
4548.18 508
4548.81 575
4549.45 558
4550.09 436
4550.72 490
4551.36 514
4551.99 464
4552.63 496
4553.27 481
4553.90 577
4554.54 566
4555.18 528
4555.81 509
4556.45 493
4557.09 519
4557.72 525
4558.36 485
4559.00 445
4559.63 499
4560.27 460
4560.91 445
4561.54 483
4562.18 497
4562.82 567
4563.46 580
4564.09 576
4564.73 608
4565.37 518
4566.00 467
4566.64 533
4567.28 509
4567.92 513
4568.55 538
4569.19 575
4569.83 606
4570.47 585
4571.10 571
4571.74 553
4572.38 533
4573.02 594
4573.66 575
4574.29 537
4574.93 501
4575.57 575
4576.21 543
4576.85 519
4577.48 567
4578.12 498
4578.76 513
4579.40 558
4580.04 540
4580.67 560
4581.31 562
4581.95 491
4582.59 574
4583.23 553
4583.87 559
4584.51 578
4585.14 496
4585.78 508
4586.42 552
4587.06 596
4587.70 597
4588.34 595
4588.98 583
4589.62 575
4590.26 659
4590.89 560
4591.53 604
4592.17 641
4592.81 754
4593.45 723
4594.09 702
4594.73 660
4595.37 677
4596.01 602
4596.65 624
4597.29 629
4597.93 622
4598.57 692
4599.21 616
4599.85 627
4600.49 620
4601.12 652
4601.76 637
4602.40 654
4603.04 650
4603.68 702
4604.32 672
4604.96 674
4605.60 714
4606.24 702
4606.88 617
4607.52 694
4608.17 613
4608.81 699
4609.45 692
4610.09 623
4610.73 672
4611.37 639
4612.01 723
4612.65 655
4613.29 599
4613.93 545
4614.57 581
4615.21 644
4615.85 626
4616.49 572
4617.13 552
4617.77 520
4618.41 577
4619.06 587
4619.70 544
4620.34 522
4620.98 429
4621.62 535
4622.26 594
4622.90 602
4623.54 560
4624.19 565
4624.83 542
4625.47 535
4626.11 565
4626.75 560
4627.39 538
4628.03 488
4628.68 512
4629.32 646
4629.96 562
4630.60 469
4631.24 566
4631.89 642
4632.53 656
4633.17 635
4633.81 606
4634.45 610
4635.10 590
4635.74 585
4636.38 602
4637.02 585
4637.66 520
4638.31 582
4638.95 611
4639.59 647
4640.23 601
4640.88 518
4641.52 557
4642.16 588
4642.80 561
4643.45 641
4644.09 584
4644.73 637
4645.38 591
4646.02 563
4646.66 641
4647.30 576
4647.95 536
4648.59 564
4649.23 603
4649.88 558
4650.52 508
4651.16 512
4651.81 560
4652.45 481
4653.09 538
4653.74 610
4654.38 536
4655.02 485
4655.67 589
4656.31 547
4656.95 586
4657.60 551
4658.24 472
4658.89 453
4659.53 552
4660.17 490
4660.82 456
4661.46 529
4662.10 568
4662.75 629
4663.39 558
4664.04 480
4664.68 510
4665.33 553
4665.97 467
4666.61 494
4667.26 531
4667.90 552
4668.55 514
4669.19 498
4669.84 501
4670.48 466
4671.12 426
4671.77 520
4672.41 523
4673.06 526
4673.70 522
4674.35 482
4674.99 542
4675.64 504
4676.28 549
4676.93 551
4677.57 526
4678.22 486
4678.86 503
4679.51 533
4680.15 581
4680.80 570
4681.44 586
4682.09 533
4682.74 517
4683.38 485
4684.03 563
4684.67 622
4685.32 563
4685.96 553
4686.61 541
4687.25 486
4687.90 561
4688.55 576
4689.19 509
4689.84 586
4690.48 539
4691.13 498
4691.78 513
4692.42 484
4693.07 566
4693.71 603
4694.36 522
4695.01 573
4695.65 641
4696.30 588
4696.95 558
4697.59 597
4698.24 677
4698.89 598
4699.53 621
4700.18 634
4700.83 672
4701.47 775
4702.12 743
4702.77 601
4703.41 619
4704.06 607
4704.71 623
4705.35 627
4706.00 573
4706.65 648
4707.29 603
4707.94 514
4708.59 638
4709.24 627
4709.88 644
4710.53 644
4711.18 584
4711.83 546
4712.47 550
4713.12 546
4713.77 556
4714.42 535
4715.06 628
4715.71 575
4716.36 575
4717.01 583
4717.65 552
4718.30 543
4718.95 504
4719.60 629
4720.25 638
4720.89 588
4721.54 542
4722.19 587
4722.84 541
4723.49 578
4724.13 565
4724.78 619
4725.43 664
4726.08 717
4726.73 717
4727.38 817
4728.03 763
4728.67 723
4729.32 761
4729.97 791
4730.62 767
4731.27 634
4731.92 625
4732.57 626
4733.22 580
4733.86 563
4734.51 545
4735.16 552
4735.81 523
4736.46 544
4737.11 594
4737.76 603
4738.41 549
4739.06 613
4739.71 553
4740.36 605
4741.01 591
4741.65 612
4742.30 620
4742.95 587
4743.60 714
4744.25 590
4744.90 591
4745.55 568
4746.20 591
4746.85 468
4747.50 491
4748.15 561
4748.80 671
4749.45 707
4750.10 690
4750.75 710
4751.40 696
4752.05 716
4752.70 758
4753.35 691
4754.00 873
4754.65 742
4755.30 635
4755.95 694
4756.61 728
4757.26 578
4757.91 636
4758.56 667
4759.21 718
4759.86 565
4760.51 549
4761.16 574
4761.81 516
4762.46 610
4763.11 514
4763.76 603
4764.41 564
4765.07 671
4765.72 670
4766.37 600
4767.02 554
4767.67 515
4768.32 557
4768.97 591
4769.62 626
4770.28 580
4770.93 514
4771.58 648
4772.23 599
4772.88 536
4773.53 508
4774.19 592
4774.84 491
4775.49 531
4776.14 605
4776.79 545
4777.44 537
4778.10 534
4778.75 536
4779.40 574
4780.05 592
4780.70 656
4781.36 636
4782.01 518
4782.66 553
4783.31 565
4783.97 539
4784.62 471
4785.27 501
4785.92 540
4786.58 537
4787.23 509
4787.88 425
4788.53 439
4789.19 543
4789.84 542
4790.49 519
4791.15 537
4791.80 471
4792.45 533
4793.10 500
4793.76 507
4794.41 495
4795.06 451
4795.72 457
4796.37 534
4797.02 541
4797.68 454
4798.33 548
4798.98 544
4799.64 573
4800.29 531
4800.94 551
4801.60 550
4802.25 595
4802.90 540
4803.56 542
4804.21 564
4804.87 499
4805.52 505
4806.17 544
4806.83 509
4807.48 498
4808.14 441
4808.79 494
4809.44 524
4810.10 426
4810.75 530
4811.41 483
4812.06 588
4812.71 527
4813.37 565
4814.02 601
4814.68 537
4815.33 566
4815.99 477
4816.64 539
4817.30 661
4817.95 621
4818.61 651
4819.26 640
4819.92 606
4820.57 621
4821.23 679
4821.88 686
4822.53 768
4823.19 696
4823.85 800
4824.50 812
4825.16 730
4825.81 849
4826.47 847
4827.12 891
4827.78 844
4828.43 815
4829.09 654
4829.74 778
4830.40 791
4831.05 722
4831.71 783
4832.37 634
4833.02 697
4833.68 703
4834.33 734
4834.99 712
4835.64 722
4836.30 754
4836.96 715
4837.61 769
4838.27 755
4838.92 742
4839.58 694
4840.24 612
4840.89 706
4841.55 717
4842.21 709
4842.86 695
4843.52 774
4844.18 853
4844.83 748
4845.49 770
4846.14 796
4846.80 775
4847.46 858
4848.11 863
4848.77 882
4849.43 857
4850.09 917
4850.74 938
4851.40 989
4852.06 1113
4852.71 1244
4853.37 1201
4854.03 1181
4854.68 1202
4855.34 936
4856.00 1136
4856.66 998
4857.31 890
4857.97 954
4858.63 943
4859.29 1030
4859.94 972
4860.60 902
4861.26 953
4861.92 879
4862.57 918
4863.23 903
4863.89 1003
4864.55 1002
4865.21 964
4865.86 1027
4866.52 854
4867.18 936
4867.84 862
4868.50 860
4869.15 932
4869.81 891
4870.47 844
4871.13 809
4871.79 863
4872.45 785
4873.10 839
4873.76 761
4874.42 711
4875.08 730
4875.74 680
4876.40 745
4877.06 785
4877.71 737
4878.37 789
4879.03 759
4879.69 766
4880.35 767
4881.01 749
4881.67 697
4882.33 687
4882.99 729
4883.65 705
4884.30 691
4884.96 702
4885.62 697
4886.28 636
4886.94 655
4887.60 719
4888.26 576
4888.92 667
4889.58 623
4890.24 685
4890.90 738
4891.56 784
4892.22 854
4892.88 878
4893.54 895
4894.20 868
4894.86 782
4895.52 804
4896.18 781
4896.84 745
4897.50 754
4898.16 743
4898.82 769
4899.48 807
4900.14 836
4900.80 854
4901.46 797
4902.12 786
4902.78 816
4903.44 877
4904.10 872
4904.76 797
4905.42 795
4906.08 701
4906.74 752
4907.40 716
4908.06 641
4908.73 594
4909.39 664
4910.05 695
4910.71 793
4911.37 656
4912.03 635
4912.69 641
4913.35 651
4914.01 674
4914.68 640
4915.34 684
4916.00 528
4916.66 559
4917.32 661
4917.98 597
4918.64 619
4919.31 594
4919.97 577
4920.63 560
4921.29 591
4921.95 579
4922.61 549
4923.28 562
4923.94 531
4924.60 519
4925.26 531
4925.92 461
4926.59 519
4927.25 575
4927.91 545
4928.57 584
4929.23 527
4929.90 545
4930.56 571
4931.22 614
4931.88 554
4932.55 623
4933.21 637
4933.87 558
4934.53 625
4935.20 618
4935.86 594
4936.52 627
4937.18 573
4937.85 603
4938.51 615
4939.17 539
4939.84 536
4940.50 521
4941.16 588
4941.82 554
4942.49 533
4943.15 572
4943.81 629
4944.48 576
4945.14 596
4945.80 578
4946.47 572
4947.13 600
4947.79 526
4948.46 560
4949.12 506
4949.79 611
4950.45 624
4951.11 501
4951.78 464
4952.44 500
4953.10 542
4953.77 527
4954.43 520
4955.10 536
4955.76 514
4956.42 527
4957.09 633
4957.75 619
4958.42 632
4959.08 515
4959.74 686
4960.41 630
4961.07 648
4961.74 646
4962.40 721
4963.07 642
4963.73 667
4964.40 703
4965.06 726
4965.73 672
4966.39 686
4967.05 786
4967.72 783
4968.38 808
4969.05 683
4969.71 680
4970.38 623
4971.04 608
4971.71 661
4972.37 574
4973.04 590
4973.70 613
4974.37 625
4975.04 607
4975.70 586
4976.37 522
4977.03 543
4977.70 589
4978.36 582
4979.03 623
4979.69 636
4980.36 617
4981.03 600
4981.69 604
4982.36 622
4983.02 620
4983.69 626
4984.35 586
4985.02 566
4985.69 603
4986.35 641
4987.02 729
4987.68 735
4988.35 686
4989.02 790
4989.68 749
4990.35 762
4991.02 772
4991.68 748
4992.35 775
4993.02 752
4993.68 738
4994.35 818
4995.02 653
4995.68 601
4996.35 604
4997.02 632
4997.68 561
4998.35 539
4999.02 593
4999.68 663
5000.35 519
5001.02 553
5001.68 564
5002.35 519
5003.02 472
5003.69 514
5004.35 487
5005.02 577
5005.69 564
5006.35 544
5007.02 518
5007.69 482
5008.36 557
5009.02 601
5009.69 576
5010.36 589
5011.03 571
5011.70 650
5012.36 562
5013.03 633
5013.70 519
5014.37 498
5015.04 492
5015.70 412
5016.37 488
5017.04 459
5017.71 551
5018.38 547
5019.04 560
5019.71 563
5020.38 474
5021.05 572
5021.72 632
5022.39 585
5023.05 529
5023.72 658
5024.39 569
5025.06 553
5025.73 599
5026.40 561
5027.07 539
5027.74 518
5028.40 519
5029.07 538
5029.74 591
5030.41 590
5031.08 579
5031.75 567
5032.42 591
5033.09 585
5033.76 517
5034.43 459
5035.10 437
5035.76 520
5036.43 548
5037.10 482
5037.77 457
5038.44 485
5039.11 462
5039.78 456
5040.45 459
5041.12 488
5041.79 480
5042.46 507
5043.13 522
5043.80 533
5044.47 513
5045.14 553
5045.81 507
5046.48 555
5047.15 492
5047.82 587
5048.49 514
5049.16 577
5049.83 521
5050.50 524
5051.17 572
5051.84 570
5052.51 587
5053.18 585
5053.85 488
5054.52 581
5055.20 663
5055.87 554
5056.54 577
5057.21 589
5057.88 610
5058.55 526
5059.22 560
5059.89 568
5060.56 525
5061.23 514
5061.90 489
5062.58 468
5063.25 508
5063.92 510
5064.59 493
5065.26 565
5065.93 514
5066.60 485
5067.27 450
5067.95 501
5068.62 466
5069.29 467
5069.96 478
5070.63 460
5071.30 498
5071.98 486
5072.65 445
5073.32 477
5073.99 489
5074.66 438
5075.34 424
5076.01 457
5076.68 391
5077.35 485
5078.02 494
5078.70 451
5079.37 547
5080.04 576
5080.71 538
5081.39 638
5082.06 586
5082.73 597
5083.40 545
5084.08 602
5084.75 541
5085.42 548
5086.09 486
5086.77 551
5087.44 575
5088.11 551
5088.79 459
5089.46 487
5090.13 514
5090.80 531
5091.48 599
5092.15 559
5092.82 575
5093.50 656
5094.17 617
5094.84 564
5095.52 553
5096.19 578
5096.86 597
5097.54 561
5098.21 558
5098.88 517
5099.56 454
5100.23 450
5100.90 466
5101.58 498
5102.25 473
5102.93 509
5103.60 514
5104.27 586
5104.95 541
5105.62 474
5106.30 472
5106.97 507
5107.64 516
5108.32 494
5108.99 532
5109.67 507
5110.34 469
5111.02 515
5111.69 519
5112.36 580
5113.04 537
5113.71 516
5114.39 564
5115.06 436
5115.74 393
5116.41 448
5117.09 479
5117.76 534
5118.44 542
5119.11 484
5119.79 499
5120.46 451
5121.14 527
5121.81 576
5122.49 492
5123.16 449
5123.84 458
5124.51 500
5125.19 591
5125.86 457
5126.54 467
5127.21 513
5127.89 549
5128.56 569
5129.24 493
5129.92 515
5130.59 503
5131.27 526
5131.94 559
5132.62 500
5133.29 549
5133.97 587
5134.65 525
5135.32 465
5136.00 474
5136.67 502
5137.35 432
5138.03 449
5138.70 458
5139.38 447
5140.05 460
5140.73 496
5141.41 518
5142.08 575
5142.76 515
5143.44 464
5144.11 515
5144.79 548
5145.47 507
5146.14 492
5146.82 499
5147.50 426
5148.17 508
5148.85 488
5149.53 442
5150.20 476
5150.88 467
5151.56 446
5152.24 436
5152.91 547
5153.59 481
5154.27 437
5154.94 425
5155.62 399
5156.30 463
5156.98 528
5157.65 507
5158.33 461
5159.01 478
5159.69 424
5160.36 469
5161.04 399
5161.72 411
5162.40 420
5163.07 388
5163.75 469
5164.43 419
5165.11 453
5165.79 494
5166.46 403
5167.14 495
5167.82 488
5168.50 470
5169.18 462
5169.86 450
5170.53 421
5171.21 386
5171.89 421
5172.57 389
5173.25 445
5173.93 472
5174.60 447
5175.28 433
5175.96 464
5176.64 460
5177.32 428
5178.00 450
5178.68 421
5179.36 423
5180.03 450
5180.71 518
5181.39 463
5182.07 413
5182.75 424
5183.43 448
5184.11 451
5184.79 437
5185.47 427
5186.15 442
5186.83 439
5187.51 490
5188.18 457
5188.86 467
5189.54 483
5190.22 423
5190.90 398
5191.58 411
5192.26 454
5192.94 430
5193.62 502
5194.30 503
5194.98 497
5195.66 419
5196.34 381
5197.02 406
5197.70 366
5198.38 457
5199.06 451
5199.74 489
5200.42 481
5201.10 401
5201.78 510
5202.46 475
5203.14 507
5203.82 480
5204.50 455
5205.19 476
5205.87 480
5206.55 538
5207.23 481
5207.91 458
5208.59 525
5209.27 444
5209.95 465
5210.63 461
5211.31 517
5211.99 552
5212.67 544
5213.36 584
5214.04 574
5214.72 562
5215.40 483
5216.08 474
5216.76 497
5217.44 482
5218.12 439
5218.81 486
5219.49 496
5220.17 479
5220.85 503
5221.53 470
5222.21 487
5222.90 500
5223.58 444
5224.26 472
5224.94 514
5225.62 533
5226.30 510
5226.99 533
5227.67 456
5228.35 401
5229.03 423
5229.71 488
5230.40 450
5231.08 462
5231.76 485
5232.44 477
5233.13 498
5233.81 522
5234.49 453
5235.17 455
5235.86 518
5236.54 489
5237.22 458
5237.90 485
5238.59 501
5239.27 589
5239.95 483
5240.64 493
5241.32 559
5242.00 493
5242.68 531
5243.37 503
5244.05 456
5244.73 433
5245.42 492
5246.10 533
5246.78 496
5247.47 469
5248.15 460
5248.83 437
5249.52 478
5250.20 527
5250.88 538
5251.57 573
5252.25 428
5252.93 505
5253.62 552
5254.30 574
5254.99 527
5255.67 526
5256.35 479
5257.04 426
5257.72 405
5258.41 448
5259.09 440
5259.77 518
5260.46 426
5261.14 431
5261.83 430
5262.51 436
5263.20 433
5263.88 461
5264.56 480
5265.25 464
5265.93 504
5266.62 499
5267.30 448
5267.99 553
5268.67 520
5269.36 497
5270.04 497
5270.73 536
5271.41 509
5272.10 509
5272.78 487
5273.47 433
5274.15 435
5274.84 466
5275.52 511
5276.21 458
5276.89 489
5277.58 544
5278.26 552
5278.95 515
5279.63 583
5280.32 532
5281.00 566
5281.69 584
5282.38 569
5283.06 656
5283.75 650
5284.43 626
5285.12 654
5285.80 605
5286.49 606
5287.18 543
5287.86 504
5288.55 519
5289.23 543
5289.92 477
5290.61 473
5291.29 466
5291.98 457
5292.66 430
5293.35 414
5294.04 510
5294.72 448
5295.41 414
5296.10 454
5296.78 473
5297.47 540
5298.16 515
5298.84 415
5299.53 476
5300.22 478
5300.90 502
5301.59 558
5302.28 480
5302.96 492
5303.65 498
5304.34 473
5305.03 422
5305.71 474
5306.40 462
5307.09 451
5307.77 419
5308.46 426
5309.15 492
5309.84 435
5310.52 463
5311.21 524
5311.90 487
5312.59 507
5313.27 571
5313.96 562
5314.65 465
5315.34 458
5316.02 553
5316.71 486
5317.40 399
5318.09 442
5318.78 473
5319.46 479
5320.15 453
5320.84 491
5321.53 481
5322.22 497
5322.90 489
5323.59 426
5324.28 473
5324.97 427
5325.66 422
5326.35 480
5327.04 453
5327.72 454
5328.41 471
5329.10 495
5329.79 452
5330.48 446
5331.17 430
5331.86 525
5332.54 572
5333.23 506
5333.92 487
5334.61 480
5335.30 476
5335.99 477
5336.68 430
5337.37 483
5338.06 552
5338.75 499
5339.44 566
5340.12 519
5340.81 472
5341.50 439
5342.19 492
5342.88 472
5343.57 461
5344.26 422
5344.95 483
5345.64 457
5346.33 448
5347.02 491
5347.71 543
5348.40 510
5349.09 538
5349.78 516
5350.47 536
5351.16 627
5351.85 555
5352.54 561
5353.23 507
5353.92 498
5354.61 470
5355.30 488
5355.99 434
5356.68 447
5357.37 489
5358.06 493
5358.75 481
5359.44 405
5360.14 546
5360.83 495
5361.52 508
5362.21 456
5362.90 477
5363.59 493
5364.28 530
5364.97 557
5365.66 530
5366.35 526
5367.04 436
5367.74 448
5368.43 456
5369.12 478
5369.81 452
5370.50 463
5371.19 475
5371.88 371
5372.57 414
5373.27 385
5373.96 452
5374.65 515
5375.34 455
5376.03 406
5376.72 457
5377.42 512
5378.11 521
5378.80 498
5379.49 538
5380.18 542
5380.88 505
5381.57 505
5382.26 531
5382.95 515
5383.64 574
5384.34 490
5385.03 498
5385.72 594
5386.41 518
5387.11 540
5387.80 504
5388.49 540
5389.18 503
5389.88 518
5390.57 539
5391.26 497
5391.95 463
5392.65 460
5393.34 458
5394.03 481
5394.72 426
5395.42 434
5396.11 439
5396.80 467
5397.50 497
5398.19 375
5398.88 442
5399.58 430
5400.27 472
5400.96 417
5401.66 531
5402.35 501
5403.04 477
5403.74 488
5404.43 452
5405.12 450
5405.82 530
5406.51 476
5407.20 448
5407.90 393
5408.59 448
5409.28 520
5409.98 523
5410.67 416
5411.37 423
5412.06 480
5412.75 506
5413.45 426
5414.14 486
5414.84 467
5415.53 434
5416.23 437
5416.92 445
5417.61 445
5418.31 525
5419.00 443
5419.70 520
5420.39 550
5421.09 513
5421.78 476
5422.48 455
5423.17 489
5423.87 552
5424.56 563
5425.25 481
5425.95 513
5426.64 524
5427.34 440
5428.03 423
5428.73 508
5429.42 480
5430.12 466
5430.82 475
5431.51 443
5432.21 465
5432.90 492
5433.60 474
5434.29 444
5434.99 444
5435.68 430
5436.38 526
5437.07 497
5437.77 502
5438.47 468
5439.16 487
5439.86 508
5440.55 479
5441.25 481
5441.94 546
5442.64 600
5443.34 579
5444.03 540
5444.73 545
5445.42 608
5446.12 568
5446.82 605
5447.51 597
5448.21 592
5448.91 618
5449.60 587
5450.30 594
5450.99 610
5451.69 624
5452.39 590
5453.08 695
5453.78 597
5454.48 568
5455.17 621
5455.87 614
5456.57 560
5457.27 489
5457.96 505
5458.66 535
5459.36 509
5460.05 495
5460.75 474
5461.45 503
5462.14 585
5462.84 679
5463.54 582
5464.24 545
5464.93 664
5465.63 644
5466.33 632
5467.03 634
5467.72 588
5468.42 601
5469.12 570
5469.82 534
5470.51 574
5471.21 583
5471.91 518
5472.61 589
5473.31 550
5474.00 600
5474.70 607
5475.40 563
5476.10 589
5476.80 579
5477.49 567
5478.19 607
5478.89 614
5479.59 615
5480.29 697
5480.99 767
5481.68 784
5482.38 851
5483.08 768
5483.78 784
5484.48 816
5485.18 822
5485.88 759
5486.57 731
5487.27 737
5487.97 611
5488.67 600
5489.37 701
5490.07 661
5490.77 671
5491.47 711
5492.17 634
5492.87 691
5493.56 705
5494.26 752
5494.96 696
5495.66 743
5496.36 753
5497.06 698
5497.76 748
5498.46 747
5499.16 765
5499.86 844
5500.56 889
5501.26 955
5501.96 961
5502.66 1201
5503.36 1089
5504.06 1096
5504.76 1125
5505.46 1065
5506.16 975
5506.86 842
5507.56 829
5508.26 810
5508.96 725
5509.66 752
5510.36 696
5511.06 720
5511.76 634
5512.46 683
5513.16 669
5513.86 688
5514.56 610
5515.26 681
5515.96 693
5516.66 637
5517.36 515
5518.07 631
5518.77 607
5519.47 575
5520.17 588
5520.87 565
5521.57 613
5522.27 558
5522.97 537
5523.67 601
5524.37 540
5525.08 619
5525.78 609
5526.48 578
5527.18 493
5527.88 526
5528.58 500
5529.28 539
5529.99 536
5530.69 477
5531.39 522
5532.09 553
5532.79 474
5533.49 536
5534.20 534
5534.90 497
5535.60 448
5536.30 439
5537.00 484
5537.70 509
5538.41 444
5539.11 478
5539.81 533
5540.51 485
5541.22 513
5541.92 458
5542.62 474
5543.32 462
5544.02 469
5544.73 544
5545.43 529
5546.13 453
5546.84 440
5547.54 481
5548.24 479
5548.94 454
5549.65 554
5550.35 583
5551.05 505
5551.75 439
5552.46 445
5553.16 464
5553.86 490
5554.57 457
5555.27 547
5555.97 499
5556.68 484
5557.38 476
5558.08 457
5558.79 406
5559.49 488
5560.19 558
5560.90 458
5561.60 529
5562.30 449
5563.01 427
5563.71 456
5564.41 472
5565.12 475
5565.82 486
5566.53 535
5567.23 538
5567.93 439
5568.64 531
5569.34 485
5570.05 491
5570.75 430
5571.45 532
5572.16 514
5572.86 456
5573.57 437
5574.27 490
5574.98 529
5575.68 428
5576.38 491
5577.09 454
5577.79 487
5578.50 434
5579.20 491
5579.91 453
5580.61 480
5581.32 512
5582.02 432
5582.73 492
5583.43 499
5584.14 469
5584.84 411
5585.55 410
5586.25 446
5586.96 428
5587.66 479
5588.37 481
5589.07 414
5589.78 420
5590.48 430
5591.19 445
5591.89 502
5592.60 431
5593.31 406
5594.01 434
5594.72 448
5595.42 527
5596.13 459
5596.83 439
5597.54 408
5598.25 434
5598.95 441
5599.66 432
5600.36 430
5601.07 438
5601.78 426
5602.48 442
5603.19 378
5603.89 400
5604.60 406
5605.31 390
5606.01 370
5606.72 392
5607.43 347
5608.13 459
5608.84 408
5609.54 409
5610.25 375
5610.96 426
5611.66 487
5612.37 444
5613.08 402
5613.79 387
5614.49 437
5615.20 429
5615.91 398
5616.61 446
5617.32 434
5618.03 393
5618.73 320
5619.44 390
5620.15 425
5620.86 412
5621.56 394
5622.27 411
5622.98 403
5623.69 383
5624.39 434
5625.10 460
5625.81 378
5626.52 385
5627.22 452
5627.93 430
5628.64 390
5629.35 401
5630.05 370
5630.76 388
5631.47 442
5632.18 452
5632.89 399
5633.59 458
5634.30 459
5635.01 499
5635.72 467
5636.43 522
5637.14 481
5637.84 466
5638.55 535
5639.26 458
5639.97 442
5640.68 482
5641.39 529
5642.10 448
5642.80 429
5643.51 500
5644.22 448
5644.93 453
5645.64 498
5646.35 411
5647.06 453
5647.77 462
5648.47 457
5649.18 421
5649.89 464
5650.60 432
5651.31 432
5652.02 436
5652.73 461
5653.44 520
5654.15 465
5654.86 474
5655.57 505
5656.28 563
5656.99 554
5657.70 453
5658.41 440
5659.12 577
5659.83 493
5660.54 474
5661.24 508
5661.95 506
5662.66 446
5663.37 526
5664.08 468
5664.79 440
5665.50 484
5666.21 488
5666.93 430
5667.64 449
5668.35 485
5669.06 490
5669.77 455
5670.48 412
5671.19 423
5671.90 455
5672.61 418
5673.32 462
5674.03 425
5674.74 390
5675.45 489
5676.16 519
5676.87 435
5677.58 494
5678.29 498
5679.01 394
5679.72 455
5680.43 401
5681.14 323
5681.85 450
5682.56 461
5683.27 435
5683.98 489
5684.69 427
5685.41 405
5686.12 465
5686.83 450
5687.54 428
5688.25 423
5688.96 411
5689.67 456
5690.39 400
5691.10 437
5691.81 463
5692.52 460
5693.23 396
5693.95 416
5694.66 404
5695.37 385
5696.08 447
5696.79 449
5697.51 428
5698.22 436
5698.93 415
5699.64 376
5700.35 390
5701.07 432
5701.78 438
5702.49 430
5703.20 400
5703.92 387
5704.63 355
5705.34 375
5706.05 341
5706.77 379
5707.48 359
5708.19 401
5708.90 455
5709.62 428
5710.33 452
5711.04 430
5711.76 432
5712.47 450
5713.18 380
5713.90 419
5714.61 417
5715.32 449
5716.04 390
5716.75 377
5717.46 416
5718.18 417
5718.89 380
5719.60 390
5720.32 439
5721.03 439
5721.74 434
5722.46 344
5723.17 428
5723.88 498
5724.60 510
5725.31 462
5726.03 492
5726.74 559
5727.45 515
5728.17 477
5728.88 545
5729.60 555
5730.31 613
5731.02 608
5731.74 594
5732.45 525
5733.17 607
5733.88 540
5734.60 484
5735.31 506
5736.02 493
5736.74 472
5737.45 478
5738.17 456
5738.88 430
5739.60 450
5740.31 484
5741.03 513
5741.74 471
5742.46 428
5743.17 424
5743.89 419
5744.60 482
5745.32 458
5746.03 384
5746.75 354
5747.46 426
5748.18 472
5748.89 458
5749.61 484
5750.32 487
5751.04 453
5751.76 436
5752.47 457
5753.19 477
5753.90 450
5754.62 437
5755.33 440
5756.05 480
5756.77 473
5757.48 435
5758.20 450
5758.91 488
5759.63 510
5760.34 489
5761.06 442
5761.78 458
5762.49 490
5763.21 429
5763.93 433
5764.64 461
5765.36 491
5766.07 530
5766.79 534
5767.51 538
5768.22 550
5768.94 445
5769.66 506
5770.37 482
5771.09 484
5771.81 485
5772.52 432
5773.24 430
5773.96 461
5774.67 498
5775.39 486
5776.11 522
5776.83 566
5777.54 532
5778.26 495
5778.98 528
5779.69 550
5780.41 519
5781.13 504
5781.85 519
5782.56 564
5783.28 500
5784.00 527
5784.72 528
5785.43 487
5786.15 524
5786.87 541
5787.59 528
5788.30 518
5789.02 613
5789.74 535
5790.46 526
5791.18 515
5791.89 576
5792.61 578
5793.33 581
5794.05 574
5794.77 566
5795.48 632
5796.20 603
5796.92 659
5797.64 589
5798.36 616
5799.08 693
5799.80 666
5800.51 603
5801.23 750
5801.95 850
5802.67 916
5803.39 842
5804.11 882
5804.83 922
5805.54 839
5806.26 917
5806.98 914
5807.70 769
5808.42 758
5809.14 769
5809.86 764
5810.58 740
5811.30 777
5812.02 750
5812.74 763
5813.45 849
5814.17 873
5814.89 978
5815.61 1113
5816.33 1256
5817.05 1390
5817.77 1552
5818.49 1698
5819.21 1786
5819.93 1991
5820.65 1823
5821.37 1569
5822.09 1402
5822.81 1412
5823.53 1273
5824.25 1101
5824.97 996
5825.69 990
5826.41 1007
5827.13 936
5827.85 884
5828.57 901
5829.29 920
5830.01 845
5830.73 770
5831.45 740
5832.17 774
5832.89 820
5833.61 858
5834.33 900
5835.06 1018
5835.78 872
5836.50 842
5837.22 802
5837.94 954
5838.66 898
5839.38 837
5840.10 717
5840.82 789
5841.54 817
5842.26 763
5842.99 704
5843.71 673
5844.43 700
5845.15 666
5845.87 640
5846.59 584
5847.31 651
5848.04 651
5848.76 628
5849.48 579
5850.20 635
5850.92 636
5851.64 666
5852.36 654
5853.09 576
5853.81 617
5854.53 660
5855.25 618
5855.97 646
5856.70 605
5857.42 601
5858.14 589
5858.86 556
5859.58 576
5860.31 538
5861.03 560
5861.75 538
5862.47 568
5863.20 544
5863.92 548
5864.64 511
5865.36 581
5866.09 566
5866.81 580
5867.53 520
5868.25 567
5868.98 547
5869.70 542
5870.42 490
5871.15 571
5871.87 579
5872.59 606
5873.31 516
5874.04 524
5874.76 610
5875.48 482
5876.21 540
5876.93 580
5877.65 633
5878.38 568
5879.10 650
5879.82 608
5880.55 526
5881.27 602
5881.99 607
5882.72 576
5883.44 563
5884.17 572
5884.89 561
5885.61 572
5886.34 577
5887.06 533
5887.78 534
5888.51 506
5889.23 584
5889.96 544
5890.68 538
5891.41 523
5892.13 457
5892.85 515
5893.58 581
5894.30 585
5895.03 567
5895.75 555
5896.48 548
5897.20 596
5897.92 503
5898.65 553
5899.37 587
5900.10 469
5900.82 550
5901.55 503
5902.27 476
5903.00 461
5903.72 530
5904.45 542
5905.17 499
5905.90 563
5906.62 627
5907.35 536
5908.07 500
5908.80 575
5909.52 520
5910.25 553
5910.97 528
5911.70 518
5912.43 542
5913.15 602
5913.88 533
5914.60 520
5915.33 534
5916.05 479
5916.78 495
5917.50 495
5918.23 501
5918.96 564
5919.68 485
5920.41 428
5921.13 488
5921.86 529
5922.59 534
5923.31 489
5924.04 489
5924.76 561
5925.49 582
5926.22 583
5926.94 569
5927.67 509
5928.40 501
5929.12 565
5929.85 603
5930.58 542
5931.30 495
5932.03 520
5932.76 580
5933.48 543
5934.21 657
5934.94 600
5935.66 608
5936.39 607
5937.12 680
5937.84 688
5938.57 687
5939.30 645
5940.02 649
5940.75 640
5941.48 646
5942.21 671
5942.93 619
5943.66 618
5944.39 626
5945.12 620
5945.84 723
5946.57 734
5947.30 700
5948.03 689
5948.75 645
5949.48 664
5950.21 769
5950.94 748
5951.67 703
5952.39 745
5953.12 880
5953.85 1047
5954.58 921
5955.31 858
5956.03 848
5956.76 825
5957.49 845
5958.22 789
5958.95 789
5959.67 786
5960.40 771
5961.13 760
5961.86 764
5962.59 774
5963.32 801
5964.05 881
5964.77 846
5965.50 950
5966.23 977
5966.96 1057
5967.69 1165
5968.42 1190
5969.15 1183
5969.88 1135
5970.61 1153
5971.33 1241
5972.06 1255
5972.79 1083
5973.52 956
5974.25 959
5974.98 956
5975.71 1002
5976.44 1031
5977.17 931
5977.90 989
5978.63 1075
5979.36 1020
5980.09 930
5980.82 1096
5981.55 1228
5982.28 1171
5983.01 1002
5983.74 1155
5984.46 1091
5985.19 1156
5985.92 1192
5986.65 1201
5987.38 1116
5988.11 1085
5988.85 1082
5989.58 1104
5990.31 1164
5991.04 1368
5991.77 1205
5992.50 1229
5993.23 1232
5993.96 1271
5994.69 1352
5995.42 1343
5996.15 1150
5996.88 1272
5997.61 1203
5998.34 1223
5999.07 1250
5999.80 1271
6000.53 1249
6001.26 1236
6002.00 1263
6002.73 1234
6003.46 1249
6004.19 1213
6004.92 1270
6005.65 1208
6006.38 1089
6007.11 1238
6007.84 1326
6008.58 1375
6009.31 1458
6010.04 1521
6010.77 1696
6011.50 1979
6012.23 2185
6012.96 2395
6013.70 2727
6014.43 2757
6015.16 2964
6015.89 3064
6016.62 2934
6017.36 2977
6018.09 2675
6018.82 2345
6019.55 2172
6020.28 1869
6021.02 1608
6021.75 1480
6022.48 1351
6023.21 1204
6023.94 1192
6024.68 1050
6025.41 1080
6026.14 986
6026.87 979
6027.61 1023
6028.34 951
6029.07 959
6029.80 923
6030.54 917
6031.27 879
6032.00 886
6032.73 837
6033.47 762
6034.20 784
6034.93 807
6035.67 762
6036.40 805
6037.13 782
6037.87 835
6038.60 802
6039.33 858
6040.07 873
6040.80 815
6041.53 851
6042.27 863
6043.00 888
6043.73 943
6044.47 964
6045.20 908
6045.93 879
6046.67 853
6047.40 923
6048.13 916
6048.87 978
6049.60 1047
6050.34 1086
6051.07 1115
6051.80 1074
6052.54 1115
6053.27 1128
6054.01 1146
6054.74 1189
6055.47 1187
6056.21 1251
6056.94 1154
6057.68 1074
6058.41 1109
6059.15 1081
6059.88 1045
6060.61 1030
6061.35 1112
6062.08 1135
6062.82 952
6063.55 990
6064.29 1021
6065.02 1042
6065.76 944
6066.49 948
6067.23 984
6067.96 919
6068.70 916
6069.43 928
6070.17 916
6070.90 852
6071.64 909
6072.37 909
6073.11 893
6073.84 903
6074.58 887
6075.31 905
6076.05 862
6076.78 886
6077.52 892
6078.26 858
6078.99 842
6079.73 759
6080.46 783
6081.20 857
6081.93 835
6082.67 829
6083.41 868
6084.14 857
6084.88 789
6085.61 763
6086.35 732
6087.09 815
6087.82 708
6088.56 714
6089.30 707
6090.03 697
6090.77 712
6091.50 790
6092.24 755
6092.98 727
6093.71 668
6094.45 715
6095.19 701
6095.92 724
6096.66 682
6097.40 681
6098.13 646
6098.87 695
6099.61 641
6100.34 613
6101.08 696
6101.82 639
6102.56 675
6103.29 703
6104.03 755
6104.77 671
6105.50 699
6106.24 643
6106.98 727
6107.72 725
6108.45 678
6109.19 710
6109.93 616
6110.67 688
6111.40 721
6112.14 692
6112.88 719
6113.62 680
6114.35 596
6115.09 706
6115.83 770
6116.57 679
6117.31 686
6118.04 727
6118.78 717
6119.52 692
6120.26 664
6121.00 662
6121.73 659
6122.47 697
6123.21 700
6123.95 726
6124.69 741
6125.43 737
6126.16 789
6126.90 796
6127.64 829
6128.38 719
6129.12 759
6129.86 784
6130.60 824
6131.33 744
6132.07 805
6132.81 823
6133.55 781
6134.29 822
6135.03 849
6135.77 842
6136.51 814
6137.25 781
6137.99 764
6138.73 818
6139.46 748
6140.20 806
6140.94 826
6141.68 760
6142.42 787
6143.16 752
6143.90 788
6144.64 788
6145.38 788
6146.12 843
6146.86 904
6147.60 805
6148.34 847
6149.08 823
6149.82 750
6150.56 764
6151.30 763
6152.04 778
6152.78 816
6153.52 845
6154.26 816
6155.00 880
6155.74 825
6156.48 930
6157.22 945
6157.96 865
6158.70 961
6159.44 904
6160.18 923
6160.92 875
6161.66 903
6162.40 981
6163.15 968
6163.89 945
6164.63 973
6165.37 979
6166.11 1227
6166.85 1194
6167.59 1235
6168.33 1214
6169.07 1299
6169.81 1299
6170.55 1199
6171.30 1264
6172.04 1254
6172.78 1349
6173.52 1268
6174.26 1224
6175.00 1263
6175.74 1179
6176.49 1164
6177.23 1209
6177.97 1312
6178.71 1188
6179.45 1089
6180.19 1192
6180.94 1088
6181.68 1112
6182.42 1160
6183.16 1158
6183.90 1257
6184.65 1337
6185.39 1205
6186.13 1219
6186.87 1159
6187.61 1183
6188.36 1216
6189.10 1283
6189.84 1257
6190.58 1204
6191.33 1317
6192.07 1420
6192.81 1377
6193.55 1550
6194.30 1491
6195.04 1626
6195.78 1567
6196.52 1548
6197.27 1545
6198.01 1480
6198.75 1589
6199.49 1544
6200.24 1500
6200.98 1606
6201.72 1613
6202.47 1660
6203.21 1641
6203.95 1652
6204.70 1752
6205.44 1937
6206.18 2274
6206.93 2824
6207.67 3232
6208.41 4002
6209.16 4566
6209.90 4977
6210.64 5610
6211.39 6118
6212.13 6449
6212.87 6124
6213.62 5622
6214.36 5008
6215.11 4641
6215.85 3892
6216.59 3384
6217.34 2792
6218.08 2435
6218.83 2034
6219.57 1776
6220.31 1575
6221.06 1544
6221.80 1617
6222.55 1426
6223.29 1477
6224.04 1542
6224.78 1543
6225.52 1482
6226.27 1432
6227.01 1552
6227.76 1476
6228.50 1425
6229.25 1465
6229.99 1416
6230.74 1285
6231.48 1066
6232.23 1054
6232.97 1025
6233.72 1040
6234.46 1000
6235.21 964
6235.95 981
6236.70 1037
6237.44 1064
6238.19 1042
6238.93 1043
6239.68 993
6240.42 1028
6241.17 1058
6241.91 1011
6242.66 1046
6243.40 1071
6244.15 1180
6244.90 1225
6245.64 1174
6246.39 1195
6247.13 1204
6247.88 1241
6248.62 1341
6249.37 1509
6250.12 1463
6250.86 1384
6251.61 1391
6252.35 1460
6253.10 1481
6253.85 1439
6254.59 1280
6255.34 1275
6256.09 1187
6256.83 1154
6257.58 1126
6258.32 1087
6259.07 1076
6259.82 1078
6260.56 1168
6261.31 1108
6262.06 1141
6262.80 1093
6263.55 1089
6264.30 1001
6265.04 1037
6265.79 1103
6266.54 1033
6267.29 992
6268.03 1015
6268.78 1059
6269.53 1046
6270.27 952
6271.02 1045
6271.77 970
6272.52 1023
6273.26 1002
6274.01 1024
6274.76 1000
6275.50 1016
6276.25 1085
6277.00 1007
6277.75 978
6278.49 1043
6279.24 1120
6279.99 1072
6280.74 1096
6281.49 1152
6282.23 963
6282.98 940
6283.73 986
6284.48 955
6285.23 856
6285.97 910
6286.72 975
6287.47 959
6288.22 898
6288.97 951
6289.71 1049
6290.46 1098
6291.21 1042
6291.96 975
6292.71 1025
6293.46 931
6294.21 950
6294.95 874
6295.70 799
6296.45 840
6297.20 859
6297.95 848
6298.70 799
6299.45 763
6300.20 909
6300.94 837
6301.69 789
6302.44 876
6303.19 869
6303.94 835
6304.69 760
6305.44 840
6306.19 828
6306.94 847
6307.69 856
6308.44 864
6309.19 811
6309.94 794
6310.69 817
6311.43 849
6312.18 851
6312.93 831
6313.68 802
6314.43 785
6315.18 792
6315.93 716
6316.68 761
6317.43 801
6318.18 792
6318.93 777
6319.68 770
6320.43 818
6321.18 753
6321.93 714
6322.68 743
6323.43 731
6324.18 735
6324.94 754
6325.69 742
6326.44 732
6327.19 728
6327.94 769
6328.69 770
6329.44 822
6330.19 733
6330.94 752
6331.69 715
6332.44 643
6333.19 684
6333.94 693
6334.69 620
6335.45 638
6336.20 678
6336.95 657
6337.70 699
6338.45 653
6339.20 755
6339.95 735
6340.70 615
6341.46 643
6342.21 690
6342.96 701
6343.71 618
6344.46 603
6345.21 584
6345.96 633
6346.72 667
6347.47 658
6348.22 629
6348.97 610
6349.72 645
6350.48 674
6351.23 764
6351.98 737
6352.73 680
6353.48 680
6354.24 718
6354.99 807
6355.74 727
6356.49 695
6357.24 704
6358.00 638
6358.75 710
6359.50 728
6360.25 715
6361.01 674
6361.76 551
6362.51 581
6363.26 597
6364.02 582
6364.77 628
6365.52 698
6366.28 604
6367.03 604
6367.78 637
6368.53 566
6369.29 543
6370.04 619
6370.79 583
6371.55 635
6372.30 644
6373.05 706
6373.81 620
6374.56 572
6375.31 532
6376.07 575
6376.82 634
6377.57 562
6378.33 651
6379.08 577
6379.83 613
6380.59 558
6381.34 569
6382.10 647
6382.85 566
6383.60 610
6384.36 610
6385.11 541
6385.87 590
6386.62 650
6387.37 668
6388.13 633
6388.88 538
6389.64 531
6390.39 578
6391.14 529
6391.90 545
6392.65 567
6393.41 576
6394.16 567
6394.92 551
6395.67 573
6396.43 640
6397.18 605
6397.94 511
6398.69 561
6399.45 494
6400.20 607
6400.96 554
6401.71 584
6402.47 596
6403.22 612
6403.98 539
6404.73 537
6405.49 548
6406.24 542
6407.00 554
6407.75 565
6408.51 651
6409.26 590
6410.02 586
6410.77 569
6411.53 508
6412.28 540
6413.04 597
6413.80 629
6414.55 611
6415.31 565
6416.06 567
6416.82 571
6417.57 551
6418.33 585
6419.09 577
6419.84 524
6420.60 551
6421.35 544
6422.11 533
6422.87 528
6423.62 466
6424.38 548
6425.14 603
6425.89 545
6426.65 466
6427.40 453
6428.16 526
6428.92 531
6429.67 523
6430.43 521
6431.19 538
6431.94 555
6432.70 473
6433.46 479
6434.22 553
6434.97 561
6435.73 630
6436.49 571
6437.24 520
6438.00 630
6438.76 635
6439.51 590
6440.27 601
6441.03 548
6441.79 529
6442.54 565
6443.30 594
6444.06 586
6444.82 658
6445.57 589
6446.33 656
6447.09 598
6447.85 633
6448.60 606
6449.36 605
6450.12 562
6450.88 577
6451.64 620
6452.39 588
6453.15 570
6453.91 657
6454.67 623
6455.43 673
6456.18 654
6456.94 630
6457.70 575
6458.46 705
6459.22 631
6459.98 597
6460.73 608
6461.49 533
6462.25 525
6463.01 595
6463.77 649
6464.53 666
6465.29 684
6466.04 743
6466.80 726
6467.56 644
6468.32 603
6469.08 674
6469.84 724
6470.60 689
6471.36 695
6472.12 701
6472.87 743
6473.63 722
6474.39 690
6475.15 731
6475.91 763
6476.67 741
6477.43 730
6478.19 666
6478.95 738
6479.71 749
6480.47 749
6481.23 796
6481.99 839
6482.75 757
6483.51 792
6484.27 767
6485.03 796
6485.79 872
6486.55 844
6487.31 792
6488.07 899
6488.83 850
6489.59 824
6490.35 807
6491.11 851
6491.87 934
6492.63 901
6493.39 926
6494.15 1020
6494.91 1054
6495.67 987
6496.43 1057
6497.19 1069
6497.95 1106
6498.71 1064
6499.47 1008
6500.23 1005
6500.99 1036
6501.76 1014
6502.52 1079
6503.28 1093
6504.04 1103
6504.80 1054
6505.56 999
6506.32 1027
6507.08 1096
6507.84 1101
6508.61 1136
6509.37 1226
6510.13 1097
6510.89 1262
6511.65 1333
6512.41 1184
6513.17 1245
6513.94 1351
6514.70 1312
6515.46 1281
6516.22 1304
6516.98 1303
6517.74 1374
6518.51 1287
6519.27 1304
6520.03 1345
6520.79 1406
6521.55 1401
6522.32 1494
6523.08 1570
6523.84 1568
6524.60 1632
6525.36 1702
6526.13 1775
6526.89 1928
6527.65 1974
6528.41 2166
6529.18 2336
6529.94 2299
6530.70 2240
6531.46 2429
6532.23 2450
6532.99 2288
6533.75 2304
6534.51 2448
6535.28 2683
6536.04 3167
6536.80 3323
6537.57 3578
6538.33 3722
6539.09 4084
6539.85 3949
6540.62 3947
6541.38 3579
6542.14 3061
6542.91 2708
6543.67 2385
6544.43 2045
6545.20 1737
6545.96 1547
6546.72 1373
6547.49 1281
6548.25 1279
6549.02 1260
6549.78 1278
6550.54 1288
6551.31 1230
6552.07 1161
6552.83 1174
6553.60 1222
6554.36 1198
6555.13 1137
6555.89 1072
6556.65 1156
6557.42 1048
6558.18 1084
6558.95 1168
6559.71 1108
6560.47 1128
6561.24 1168
6562.00 1087
6562.77 1182
6563.53 1216
6564.30 1236
6565.06 1280
6565.83 1484
6566.59 1462
6567.36 1369
6568.12 1334
6568.88 1380
6569.65 1360
6570.41 1395
6571.18 1211
6571.94 1337
6572.71 1303
6573.47 1285
6574.24 1275
6575.00 1268
6575.77 1234
6576.53 1369
6577.30 1453
6578.07 1512
6578.83 1516
6579.60 1426
6580.36 1433
6581.13 1402
6581.89 1472
6582.66 1449
6583.42 1486
6584.19 1465
6584.96 1478
6585.72 1630
6586.49 1589
6587.25 1594
6588.02 1573
6588.78 1531
6589.55 1450
6590.32 1591
6591.08 1554
6591.85 1621
6592.61 1645
6593.38 1777
6594.15 1950
6594.91 2221
6595.68 2244
6596.45 2214
6597.21 2349
6597.98 2356
6598.75 2201
6599.51 2093
6600.28 1903
6601.05 1884
6601.81 1764
6602.58 1520
6603.35 1501
6604.11 1390
6604.88 1253
6605.65 1317
6606.41 1251
6607.18 1190
6607.95 1193
6608.71 1161
6609.48 1197
6610.25 1096
6611.02 1034
6611.78 1130
6612.55 1008
6613.32 1055
6614.09 1074
6614.85 1054
6615.62 1041
6616.39 978
6617.16 1018
6617.92 1049
6618.69 1039
6619.46 1065
6620.23 976
6620.99 963
6621.76 1040
6622.53 1047
6623.30 1025
6624.07 985
6624.83 1030
6625.60 978
6626.37 1055
6627.14 1078
6627.91 1097
6628.67 1024
6629.44 1045
6630.21 1017
6630.98 1063
6631.75 1011
6632.52 1110
6633.29 1130
6634.05 1180
6634.82 1161
6635.59 1194
6636.36 1267
6637.13 1332
6637.90 1258
6638.67 1207
6639.43 1229
6640.20 1195
6640.97 1211
6641.74 1101
6642.51 1053
6643.28 1036
6644.05 1052
6644.82 1037
6645.59 979
6646.36 919
6647.13 971
6647.90 1031
6648.66 931
6649.43 932
6650.20 969
6650.97 1018
6651.74 940
6652.51 918
6653.28 940
6654.05 919
6654.82 946
6655.59 948
6656.36 891
6657.13 840
6657.90 921
6658.67 926
6659.44 1022
6660.21 972
6660.98 964
6661.75 958
6662.52 897
6663.29 916
6664.06 961
6664.83 1024
6665.60 1155
6666.37 1140
6667.14 1110
6667.91 1076
6668.69 1135
6669.46 1021
6670.23 973
6671.00 1027
6671.77 1115
6672.54 1087
6673.31 1000
6674.08 930
6674.85 922
6675.62 824
6676.39 913
6677.16 909
6677.94 943
6678.71 846
6679.48 931
6680.25 822
6681.02 801
6681.79 858
6682.56 867
6683.33 893
6684.11 907
6684.88 919
6685.65 909
6686.42 955
6687.19 1000
6687.96 975
6688.74 942
6689.51 1010
6690.28 1000
6691.05 966
6691.82 868
6692.60 906
6693.37 795
6694.14 765
6694.91 805
6695.68 808
6696.46 795
6697.23 781
6698.00 733
6698.77 752
6699.55 785
6700.32 794
6701.09 812
6701.86 768
6702.64 719
6703.41 750
6704.18 688
6704.95 788
6705.73 814
6706.50 796
6707.27 701
6708.04 684
6708.82 754
6709.59 744
6710.36 782
6711.14 690
6711.91 698
6712.68 632
6713.46 722
6714.23 806
6715.00 651
6715.78 668
6716.55 680
6717.32 690
6718.10 647
6718.87 640
6719.64 613
6720.42 633
6721.19 594
6721.96 658
6722.74 604
6723.51 661
6724.28 707
6725.06 652
6725.83 680
6726.61 679
6727.38 623
6728.15 636
6728.93 738
6729.70 684
6730.48 643
6731.25 622
6732.02 703
6732.80 753
6733.57 739
6734.35 768
6735.12 669
6735.90 631
6736.67 666
6737.45 682
6738.22 700
6738.99 752
6739.77 762
6740.54 785
6741.32 720
6742.09 758
6742.87 702
6743.64 675
6744.42 765
6745.19 688
6745.97 695
6746.74 680
6747.52 705
6748.29 885
6749.07 829
6749.84 836
6750.62 832
6751.40 848
6752.17 810
6752.95 811
6753.72 850
6754.50 939
6755.27 864
6756.05 900
6756.82 846
6757.60 772
6758.38 717
6759.15 722
6759.93 659
6760.70 642
6761.48 647
6762.25 705
6763.03 704
6763.81 640
6764.58 677
6765.36 675
6766.14 680
6766.91 640
6767.69 589
6768.46 624
6769.24 715
6770.02 715
6770.79 641
6771.57 577
6772.35 658
6773.12 730
6773.90 683
6774.68 673
6775.45 704
6776.23 613
6777.01 711
6777.78 718
6778.56 661
6779.34 751
6780.11 726
6780.89 645
6781.67 662
6782.45 686
6783.22 709
6784.00 689
6784.78 649
6785.56 662
6786.33 738
6787.11 639
6787.89 586
6788.66 591
6789.44 579
6790.22 583
6791.00 560
6791.78 549
6792.55 573
6793.33 587
6794.11 629
6794.89 580
6795.66 624
6796.44 588
6797.22 561
6798.00 578
6798.78 625
6799.55 569
6800.33 620
6801.11 609
6801.89 592
6802.67 622
6803.45 558
6804.22 551
6805.00 577
6805.78 572
6806.56 686
6807.34 688
6808.12 662
6808.90 645
6809.67 669
6810.45 604
6811.23 564
6812.01 544
6812.79 577
6813.57 654
6814.35 614
6815.13 597
6815.91 660
6816.68 615
6817.46 523
6818.24 596
6819.02 600
6819.80 635
6820.58 660
6821.36 609
6822.14 584
6822.92 540
6823.70 532
6824.48 599
6825.26 610
6826.04 593
6826.82 600
6827.60 620
6828.38 600
6829.16 610
6829.94 567
6830.72 540
6831.50 564
6832.28 559
6833.06 595
6833.84 570
6834.62 572
6835.40 539
6836.18 529
6836.96 574
6837.74 551
6838.52 639
6839.30 611
6840.08 571
6840.86 571
6841.64 584
6842.42 545
6843.20 658
6843.98 571
6844.76 571
6845.54 595
6846.32 615
6847.10 614
6847.89 706
6848.67 739
6849.45 767
6850.23 851
6851.01 936
6851.79 975
6852.57 984
6853.35 1022
6854.13 1031
6854.92 1213
6855.70 1064
6856.48 953
6857.26 936
6858.04 840
6858.82 761
6859.60 764
6860.39 712
6861.17 656
6861.95 642
6862.73 673
6863.51 672
6864.29 663
6865.08 626
6865.86 656
6866.64 640
6867.42 645
6868.20 701
6868.99 667
6869.77 710
6870.55 652
6871.33 715
6872.12 698
6872.90 660
6873.68 610
6874.46 629
6875.24 763
6876.03 707
6876.81 676
6877.59 664
6878.38 692
6879.16 668
6879.94 726
6880.72 700
6881.51 707
6882.29 796
6883.07 787
6883.85 789
6884.64 804
6885.42 764
6886.20 811
6886.99 894
6887.77 960
6888.55 988
6889.34 1040
6890.12 1134
6890.90 1201
6891.69 1143
6892.47 1108
6893.25 1098
6894.04 1034
6894.82 924
6895.60 925
6896.39 827
6897.17 809
6897.96 777
6898.74 812
6899.52 821
6900.31 756
6901.09 699
6901.88 714
6902.66 740
6903.44 803
6904.23 698
6905.01 782
6905.80 753
6906.58 775
6907.36 730
6908.15 760
6908.93 802
6909.72 693
6910.50 738
6911.29 696
6912.07 711
6912.86 796
6913.64 744
6914.42 647
6915.21 715
6915.99 701
6916.78 658
6917.56 732
6918.35 745
6919.13 700
6919.92 707
6920.70 648
6921.49 681
6922.27 763
6923.06 722
6923.84 763
6924.63 765
6925.42 724
6926.20 772
6926.99 814
6927.77 750
6928.56 755
6929.34 790
6930.13 752
6930.91 746
6931.70 726
6932.48 740
6933.27 717
6934.06 764
6934.84 847
6935.63 832
6936.41 758
6937.20 784
6937.99 778
6938.77 821
6939.56 840
6940.34 853
6941.13 847
6941.92 766
6942.70 800
6943.49 886
6944.28 874
6945.06 965
6945.85 927
6946.64 872
6947.42 902
6948.21 998
6949.00 1035
6949.78 954
6950.57 995
6951.36 1036
6952.14 977
6952.93 1004
6953.72 1104
6954.50 994
6955.29 950
6956.08 1007
6956.86 1072
6957.65 1044
6958.44 1008
6959.23 974
6960.01 998
6960.80 1037
6961.59 996
6962.38 1060
6963.16 1055
6963.95 991
6964.74 991
6965.53 1017
6966.31 1013
6967.10 1043
6967.89 1075
6968.68 1024
6969.46 1097
6970.25 1143
6971.04 1049
6971.83 1124
6972.62 1122
6973.40 1134
6974.19 1052
6974.98 1099
6975.77 1160
6976.56 1176
6977.34 1196
6978.13 1133
6978.92 1243
6979.71 1287
6980.50 1241
6981.29 1218
6982.08 1326
6982.86 1559
6983.65 1721
6984.44 1736
6985.23 2090
6986.02 2343
6986.81 2503
6987.60 2727
6988.39 2733
6989.17 2729
6989.96 2695
6990.75 2534
6991.54 2383
6992.33 1970
6993.12 1770
6993.91 1721
6994.70 1573
6995.49 1622
6996.28 1571
6997.07 1526
6997.86 1634
6998.64 2014
6999.43 2080
7000.22 2295
7001.01 2629
7001.80 3000
7002.59 2914
7003.38 2956
7004.17 2702
7004.96 2505
7005.75 2266
7006.54 2029
7007.33 1718
7008.12 1432
7008.91 1290
7009.70 1146
7010.49 1115
7011.28 1047
7012.07 1020
7012.86 1047
7013.65 930
7014.44 959
7015.23 998
7016.02 959
7016.81 998
7017.61 987
7018.40 971
7019.19 980
7019.98 884
7020.77 962
7021.56 896
7022.35 851
7023.14 867
7023.93 816
7024.72 858
7025.51 910
7026.30 923
7027.10 890
7027.89 933
7028.68 881
7029.47 836
7030.26 876
7031.05 900
7031.84 875
7032.63 911
7033.43 938
7034.22 882
7035.01 755
7035.80 870
7036.59 823
7037.38 762
7038.18 801
7038.97 892
7039.76 869
7040.55 862
7041.34 887
7042.13 900
7042.93 936
7043.72 984
7044.51 922
7045.30 864
7046.09 843
7046.89 870
7047.68 837
7048.47 872
7049.26 934
7050.06 932
7050.85 1048
7051.64 1150
7052.43 1105
7053.23 1074
7054.02 1000
7054.81 1014
7055.60 1064
7056.40 869
7057.19 894
7057.98 844
7058.77 819
7059.57 793
7060.36 884
7061.15 817
7061.95 808
7062.74 821
7063.53 784
7064.33 798
7065.12 849
7065.91 859
7066.71 882
7067.50 804
7068.29 714
7069.09 751
7069.88 841
7070.67 789
7071.47 786
7072.26 775
7073.05 811
7073.85 799
7074.64 736
7075.44 741
7076.23 763
7077.02 712
7077.82 787
7078.61 747
7079.41 715
7080.20 732
7080.99 727
7081.79 782
7082.58 777
7083.38 742
7084.17 747
7084.96 707
7085.76 714
7086.55 639
7087.35 674
7088.14 661
7088.94 632
7089.73 627
7090.53 650
7091.32 655
7092.12 617
7092.91 610
7093.71 568
7094.50 540
7095.29 553
7096.09 585
7096.88 626
7097.68 629
7098.48 563
7099.27 555
7100.07 583
7100.86 557
7101.66 588
7102.45 584
7103.25 566
7104.04 588
7104.84 551
7105.63 564
7106.43 560
7107.22 586
7108.02 575
7108.82 587
7109.61 567
7110.41 569
7111.20 551
7112.00 511
7112.79 563
7113.59 561
7114.39 560
7115.18 507
7115.98 530
7116.77 536
7117.57 513
7118.37 530
7119.16 521
7119.96 567
7120.76 532
7121.55 557
7122.35 640
7123.15 527
7123.94 553
7124.74 630
7125.53 605
7126.33 570
7127.13 554
7127.93 569
7128.72 555
7129.52 511
7130.32 517
7131.11 583
7131.91 535
7132.71 472
7133.50 523
7134.30 540
7135.10 444
7135.90 457
7136.69 496
7137.49 492
7138.29 532
7139.08 454
7139.88 462
7140.68 486
7141.48 509
7142.27 505
7143.07 482
7143.87 486
7144.67 480
7145.46 454
7146.26 442
7147.06 454
7147.86 517
7148.66 439
7149.45 426
7150.25 491
7151.05 489
7151.85 492
7152.65 530
7153.44 536
7154.24 511
7155.04 486
7155.84 507
7156.64 523
7157.44 501
7158.23 433
7159.03 482
7159.83 424
7160.63 471
7161.43 521
7162.23 483
7163.03 486
7163.83 499
7164.62 417
7165.42 464
7166.22 431
7167.02 450
7167.82 449
7168.62 519
7169.42 441
7170.22 400
7171.02 508
7171.82 459
7172.61 437
7173.41 404
7174.21 447
7175.01 446
7175.81 420
7176.61 399
7177.41 381
7178.21 400
7179.01 449
7179.81 405
7180.61 420
7181.41 430
7182.21 453
7183.01 451
7183.81 444
7184.61 451
7185.41 472
7186.21 501
7187.01 527
7187.81 506
7188.61 509
7189.41 497
7190.21 455
7191.01 467
7191.81 465
7192.61 464
7193.41 423
7194.21 469
7195.01 437
7195.81 413
7196.61 381
7197.41 410
7198.21 399
7199.01 442
7199.82 425
7200.62 426
7201.42 471
7202.22 400
7203.02 407
7203.82 421
7204.62 376
7205.42 377
7206.22 423
7207.02 467
7207.83 414
7208.63 446
7209.43 434
7210.23 414
7211.03 439
7211.83 440
7212.63 458
7213.44 435
7214.24 466
7215.04 411
7215.84 445
7216.64 399
7217.44 422
7218.25 465
7219.05 464
7219.85 478
7220.65 452
7221.45 478
7222.26 518
7223.06 421
7223.86 472
7224.66 501
7225.46 447
7226.27 415
7227.07 449
7227.87 478
7228.67 538
7229.48 487
7230.28 480
7231.08 511
7231.88 484
7232.69 483
7233.49 486
7234.29 463
7235.09 477
7235.90 501
7236.70 556
7237.50 486
7238.30 506
7239.11 544
7239.91 614
7240.71 603
7241.52 742
7242.32 665
7243.12 640
7243.93 633
7244.73 531
7245.53 540
7246.34 584
7247.14 548
7247.94 522
7248.75 565
7249.55 535
7250.35 583
7251.16 529
7251.96 488
7252.76 561
7253.57 577
7254.37 508
7255.18 486
7255.98 448
7256.78 474
7257.59 500
7258.39 563
7259.20 531
7260.00 486
7260.80 481
7261.61 498
7262.41 500
7263.22 550
7264.02 583
7264.83 613
7265.63 564
7266.43 583
7267.24 541
7268.04 575
7268.85 633
7269.65 720
7270.46 574
7271.26 591
7272.07 609
7272.87 628
7273.68 622
7274.48 631
7275.29 589
7276.09 596
7276.90 579
7277.70 560
7278.51 567
7279.31 555
7280.12 643
7280.92 653
7281.73 657
7282.53 769
7283.34 969
7284.14 1078
7284.95 1121
7285.76 1219
7286.56 1328
7287.37 1424
7288.17 1475
7288.98 1414
7289.78 1247
7290.59 1155
7291.40 985
7292.20 912
7293.01 848
7293.81 767
7294.62 633
7295.43 673
7296.23 649
7297.04 605
7297.84 551
7298.65 568
7299.46 596
7300.26 648
7301.07 649
7301.88 688
7302.68 667
7303.49 616
7304.30 605
7305.10 557
7305.91 547
7306.72 612
7307.52 668
7308.33 594
7309.14 689
7309.94 643
7310.75 606
7311.56 693
7312.36 676
7313.17 620
7313.98 721
7314.79 686
7315.59 677
7316.40 714
7317.21 667
7318.01 728
7318.82 729
7319.63 783
7320.44 908
7321.24 917
7322.05 886
7322.86 864
7323.67 917
7324.47 910
7325.28 976
7326.09 881
7326.90 739
7327.71 711
7328.51 666
7329.32 596
7330.13 754
7330.94 687
7331.75 700
7332.55 653
7333.36 588
7334.17 615
7334.98 561
7335.79 517
7336.60 536
7337.40 576
7338.21 706
7339.02 653
7339.83 587
7340.64 614
7341.45 635
7342.26 678
7343.06 576
7343.87 585
7344.68 601
7345.49 588
7346.30 511
7347.11 558
7347.92 627
7348.73 576
7349.54 550
7350.34 572
7351.15 579
7351.96 525
7352.77 598
7353.58 577
7354.39 572
7355.20 573
7356.01 541
7356.82 529
7357.63 573
7358.44 599
7359.25 652
7360.06 612
7360.87 577
7361.68 645
7362.49 623
7363.30 626
7364.11 565
7364.92 623
7365.73 604
7366.54 638
7367.35 605
7368.16 599
7368.97 548
7369.78 587
7370.59 611
7371.40 649
7372.21 544
7373.02 549
7373.83 645
7374.64 641
7375.45 698
7376.26 604
7377.07 606
7377.88 653
7378.69 669
7379.50 746
7380.31 773
7381.12 885
7381.94 924
7382.75 911
7383.56 953
7384.37 889
7385.18 949
7385.99 832
7386.80 861
7387.61 867
7388.42 833
7389.23 802
7390.05 680
7390.86 618
7391.67 629
7392.48 624
7393.29 648
7394.10 630
7394.92 642
7395.73 627
7396.54 656
7397.35 674
7398.16 648
7398.97 652
7399.79 723
7400.60 756
7401.41 873
7402.22 966
7403.03 947
7403.85 911
7404.66 905
7405.47 897
7406.28 845
7407.09 797
7407.91 751
7408.72 702
7409.53 690
7410.34 653
7411.16 598
7411.97 610
7412.78 535
7413.59 535
7414.41 536
7415.22 518
7416.03 519
7416.84 524
7417.66 516
7418.47 501
7419.28 443
7420.10 446
7420.91 450
7421.72 462
7422.54 492
7423.35 509
7424.16 440
7424.97 470
7425.79 495
7426.60 429
7427.41 412
7428.23 447
7429.04 439
7429.86 420
7430.67 414
7431.48 478
7432.30 446
7433.11 520
7433.92 435
7434.74 471
7435.55 463
7436.36 481
7437.18 448
7437.99 441
7438.81 410
7439.62 410
7440.43 478
7441.25 514
7442.06 497
7442.88 489
7443.69 488
7444.51 444
7445.32 401
7446.13 431
7446.95 460
7447.76 438
7448.58 403
7449.39 490
7450.21 466
7451.02 426
7451.84 439
7452.65 388
7453.47 419
7454.28 372
7455.10 435
7455.91 458
7456.73 403
7457.54 399
7458.36 453
7459.17 463
7459.99 463
7460.80 409
7461.62 409
7462.43 462
7463.25 431
7464.06 448
7464.88 437
7465.69 427
7466.51 396
7467.32 405
7468.14 444
7468.96 388
7469.77 405
7470.59 422
7471.40 372
7472.22 412
7473.03 421
7473.85 426
7474.67 453
7475.48 503
7476.30 469
7477.11 438
7477.93 430
7478.75 437
7479.56 433
7480.38 443
7481.20 418
7482.01 385
7482.83 432
7483.65 438
7484.46 431
7485.28 402
7486.09 432
7486.91 391
7487.73 386
7488.54 395
7489.36 415
7490.18 380
7491.00 399
7491.81 405
7492.63 408
7493.45 410
7494.26 337
7495.08 389
7495.90 359
7496.71 358
7497.53 394
7498.35 375
7499.17 368
7499.98 372
7500.80 352
7501.62 363
7502.44 345
7503.25 364
7504.07 378
7504.89 374
7505.71 352
7506.52 353
7507.34 346
7508.16 372
7508.98 355
7509.80 403
7510.61 366
7511.43 359
7512.25 387
7513.07 355
7513.89 379
7514.70 328
7515.52 364
7516.34 374
7517.16 390
7517.98 393
7518.79 349
7519.61 348
7520.43 366
7521.25 377
7522.07 336
7522.89 368
7523.71 358
7524.52 386
7525.34 376
7526.16 366
7526.98 348
7527.80 310
7528.62 327
7529.44 344
7530.26 362
7531.08 368
7531.89 353
7532.71 343
7533.53 359
7534.35 371
7535.17 337
7535.99 382
7536.81 363
7537.63 285
7538.45 302
7539.27 379
7540.09 373
7540.91 347
7541.73 353
7542.55 360
7543.37 401
7544.19 375
7545.01 341
7545.83 373
7546.65 347
7547.47 365
7548.29 402
7549.11 361
7549.93 382
7550.75 397
7551.57 396
7552.39 385
7553.21 367
7554.03 337
7554.85 381
7555.67 419
7556.49 376
7557.31 384
7558.13 395
7558.95 373
7559.77 366
7560.59 431
7561.41 408
7562.23 417
7563.05 369
7563.87 362
7564.69 373
7565.52 397
7566.34 417
7567.16 419
7567.98 396
7568.80 390
7569.62 377
7570.44 347
7571.26 367
7572.08 394
7572.91 404
7573.73 321
7574.55 363
7575.37 391
7576.19 327
7577.01 373
7577.83 370
7578.66 327
7579.48 391
7580.30 385
7581.12 388
7581.94 335
7582.77 317
7583.59 329
7584.41 379
7585.23 419
7586.05 455
7586.88 414
7587.70 374
7588.52 416
7589.34 486
7590.16 423
7590.99 453
7591.81 422
7592.63 419
7593.45 395
7594.28 384
7595.10 338
7595.92 331
7596.74 386
7597.57 390
7598.39 482
7599.21 432
7600.03 441
7600.86 432
7601.68 460
7602.50 462
7603.33 426
7604.15 455
7604.97 447
7605.80 533
7606.62 527
7607.44 512
7608.26 457
7609.09 496
7609.91 506
7610.73 455
7611.56 452
7612.38 434
7613.21 495
7614.03 444
7614.85 452
7615.68 420
7616.50 424
7617.32 394
7618.15 436
7618.97 497
7619.80 453
7620.62 452
7621.44 459
7622.27 415
7623.09 433
7623.92 451
7624.74 431
7625.56 504
7626.39 457
7627.21 431
7628.04 447
7628.86 449
7629.68 482
7630.51 481
7631.33 498
7632.16 555
7632.98 499
7633.81 524
7634.63 546
7635.46 515
7636.28 487
7637.11 499
7637.93 547
7638.76 478
7639.58 426
7640.41 431
7641.23 370
7642.06 359
7642.88 381
7643.71 425
7644.53 408
7645.36 385
7646.18 329
7647.01 319
7647.83 332
7648.66 401
7649.48 343
7650.31 352
7651.14 304
7651.96 337
7652.79 363
7653.61 354
7654.44 386
7655.26 348
7656.09 368
7656.92 357
7657.74 319
7658.57 286
7659.39 380
7660.22 405
7661.05 394
7661.87 390
7662.70 389
7663.52 328
7664.35 417
7665.18 395
7666.00 365
7666.83 380
7667.66 380
7668.48 362
7669.31 341
7670.14 331
7670.96 322
7671.79 329
7672.62 369
7673.44 376
7674.27 355
7675.10 351
7675.92 319
7676.75 325
7677.58 333
7678.40 286
7679.23 296
7680.06 287
7680.89 330
7681.71 391
7682.54 314
7683.37 370
7684.19 373
7685.02 254
7685.85 270
7686.68 313
7687.50 367
7688.33 367
7689.16 383
7689.99 342
7690.81 335
7691.64 348
7692.47 304
7693.30 335
7694.13 378
7694.95 314
7695.78 391
7696.61 408
7697.44 368
7698.27 339
7699.09 371
7699.92 345
7700.75 350
7701.58 375
7702.41 376
7703.24 355
7704.06 330
7704.89 338
7705.72 370
7706.55 362
7707.38 356
7708.21 336
7709.04 312
7709.86 395
7710.69 420
7711.52 405
7712.35 378
7713.18 375
7714.01 312
7714.84 357
7715.67 384
7716.50 311
7717.32 304
7718.15 337
7718.98 354
7719.81 365
7720.64 335
7721.47 368
7722.30 412
7723.13 347
7723.96 330
7724.79 344
7725.62 395
7726.45 364
7727.28 332
7728.11 344
7728.94 391
7729.77 341
7730.60 326
7731.43 355
7732.26 381
7733.09 356
7733.92 338
7734.75 334
7735.58 334
7736.41 373
7737.24 345
7738.07 332
7738.90 352
7739.73 347
7740.56 305
7741.39 347
7742.22 332
7743.05 344
7743.88 375
7744.71 364
7745.54 379
7746.37 419
7747.20 416
7748.03 492
7748.87 572
7749.70 612
7750.53 595
7751.36 558
7752.19 540
7753.02 555
7753.85 498
7754.68 448
7755.51 464
7756.34 375
7757.18 379
7758.01 423
7758.84 360
7759.67 368
7760.50 362
7761.33 341
7762.16 401
7763.00 371
7763.83 366
7764.66 364
7765.49 376
7766.32 331
7767.16 350
7767.99 321
7768.82 304
7769.65 327
7770.48 332
7771.31 351
7772.15 313
7772.98 388
7773.81 350
7774.64 324
7775.48 324
7776.31 356
7777.14 368
7777.97 346
7778.81 381
7779.64 366
7780.47 372
7781.30 338
7782.14 333
7782.97 326
7783.80 360
7784.63 331
7785.47 306
7786.30 314
7787.13 352
7787.97 350
7788.80 348
7789.63 334
7790.46 323
7791.30 348
7792.13 382
7792.96 346
7793.80 361
7794.63 325
7795.46 352
7796.30 331
7797.13 355
7797.96 385
7798.80 320
7799.63 371
7800.46 338
7801.30 380
7802.13 370
7802.97 344
7803.80 339
7804.63 325
7805.47 377
7806.30 378
7807.13 367
7807.97 340
7808.80 336
7809.64 309
7810.47 324
7811.31 347
7812.14 361
7812.97 416
7813.81 445
7814.64 389
7815.48 390
7816.31 430
7817.15 375
7817.98 381
7818.82 458
7819.65 560
7820.48 482
7821.32 461
7822.15 429
7822.99 417
7823.82 406
7824.66 448
7825.49 425
7826.33 461
7827.16 463
7828.00 451
7828.83 437
7829.67 410
7830.50 448
7831.34 483
7832.17 468
7833.01 432
7833.85 426
7834.68 365
7835.52 396
7836.35 368
7837.19 374
7838.02 419
7838.86 384
7839.69 495
7840.53 469
7841.37 379
7842.20 404
7843.04 407
7843.87 468
7844.71 437
7845.55 381
7846.38 349
7847.22 425
7848.05 378
7848.89 397
7849.73 367
7850.56 321
7851.40 327
7852.24 387
7853.07 380
7853.91 401
7854.74 435
7855.58 370
7856.42 361
7857.25 412
7858.09 427
7858.93 455
7859.76 463
7860.60 458
7861.44 473
7862.28 528
7863.11 523
7863.95 491
7864.79 408
7865.62 428
7866.46 451
7867.30 487
7868.14 425
7868.97 412
7869.81 443
7870.65 480
7871.48 456
7872.32 399
7873.16 407
7874.00 429
7874.83 453
7875.67 434
7876.51 506
7877.35 502
7878.19 445
7879.02 450
7879.86 483
7880.70 520
7881.54 544
7882.37 535
7883.21 493
7884.05 450
7884.89 412
7885.73 421
7886.57 443
7887.40 473
7888.24 475
7889.08 444
7889.92 424
7890.76 434
7891.60 461
7892.43 484
7893.27 493
7894.11 470
7894.95 465
7895.79 349
7896.63 427
7897.47 478
7898.30 413
7899.14 467
7899.98 439
7900.82 473
7901.66 539
7902.50 509
7903.34 476
7904.18 496
7905.02 494
7905.86 475
7906.70 511
7907.54 518
7908.37 471
7909.21 471
7910.05 484
7910.89 465
7911.73 462
7912.57 470
7913.41 447
7914.25 449
7915.09 384
7915.93 418
7916.77 422
7917.61 475
7918.45 507
7919.29 452
7920.13 441
7920.97 481
7921.81 496
7922.65 475
7923.49 440
7924.33 426
7925.17 418
7926.01 393
7926.85 377
7927.69 391
7928.53 384
7929.37 375
7930.21 386
7931.05 359
7931.90 333
7932.74 336
7933.58 385
7934.42 418
7935.26 357
7936.10 359
7936.94 389
7937.78 363
7938.62 401
7939.46 372
7940.30 425
7941.14 360
7941.99 347
7942.83 326
7943.67 314
7944.51 364
7945.35 381
7946.19 382
7947.03 404
7947.88 378
7948.72 363
7949.56 376
7950.40 356
7951.24 388
7952.08 370
7952.93 358
7953.77 369
7954.61 362
7955.45 373
7956.29 437
7957.13 386
7957.98 383
7958.82 416
7959.66 362
7960.50 383
7961.35 399
7962.19 386
7963.03 372
7963.87 394
7964.71 380
7965.56 405
7966.40 339
7967.24 361
7968.08 336
7968.93 366
7969.77 432
7970.61 426
7971.45 380
7972.30 489
7973.14 422
7973.98 381
7974.83 382
7975.67 358
7976.51 403
7977.36 375
7978.20 351
7979.04 364
7979.88 416
7980.73 404
7981.57 393
7982.41 389
7983.26 350
7984.10 392
7984.94 373
7985.79 449
7986.63 403
7987.47 338
7988.32 331
7989.16 330
7990.01 365
7990.85 320
7991.69 366
7992.54 351
7993.38 376
7994.23 364
7995.07 308
7995.91 287
7996.76 332
7997.60 305
7998.45 328
7999.29 385
8000.13 382
8000.98 326
8001.82 307
8002.67 371
8003.51 371
8004.36 365
8005.20 341
8006.04 339
8006.89 304
8007.73 337
8008.58 299
8009.42 298
8010.27 279
8011.11 271
8011.96 285
8012.80 300
8013.65 257
8014.49 296
8015.34 299
8016.18 353
8017.03 313
8017.87 284
8018.72 334
8019.56 337
8020.41 293
8021.25 314
8022.10 314
8022.95 310
8023.79 325
8024.64 294
8025.48 291
8026.33 259
8027.17 325
8028.02 298
8028.86 297
8029.71 325
8030.56 323
8031.40 314
8032.25 319
8033.09 359
8033.94 318
8034.79 283
8035.63 293
8036.48 314
8037.32 297
8038.17 311
8039.02 328
8039.86 335
8040.71 367
8041.56 330
8042.40 286
8043.25 294
8044.10 331
8044.94 291
8045.79 344
8046.64 306
8047.48 324
8048.33 339
8049.18 309
8050.02 258
8050.87 305
8051.72 290
8052.56 250
8053.41 267
8054.26 245
8055.11 251
8055.95 309
8056.80 349
8057.65 299
8058.49 313
8059.34 322
8060.19 286
8061.04 311
8061.88 300
8062.73 301
8063.58 274
8064.43 304
8065.27 286
8066.12 310
8066.97 311
8067.82 285
8068.67 315
8069.51 305
8070.36 277
8071.21 257
8072.06 269
8072.91 301
8073.75 328
8074.60 324
8075.45 267
8076.30 275
8077.15 264
8078.00 264
8078.84 287
8079.69 292
8080.54 277
8081.39 283
8082.24 336
8083.09 298
8083.94 256
8084.78 282
8085.63 320
8086.48 325
8087.33 227
8088.18 242
8089.03 258
8089.88 321
8090.73 272
8091.58 295
8092.42 299
8093.27 298
8094.12 255
8094.97 247
8095.82 260
8096.67 294
8097.52 288
8098.37 291
8099.22 268
8100.07 287
8100.92 321
8101.77 270
8102.62 294
8103.47 297
8104.32 287
8105.17 305
8106.02 303
8106.87 322
8107.72 317
8108.57 281
8109.42 287
8110.27 317
8111.12 314
8111.97 328
8112.82 317
8113.67 332
8114.52 298
8115.37 265
8116.22 286
8117.07 279
8117.92 273
8118.77 272
8119.62 313
8120.47 351
8121.32 359
8122.17 328
8123.02 364
8123.87 349
8124.72 330
8125.57 331
8126.43 343
8127.28 327
8128.13 335
8128.98 331
8129.83 297
8130.68 282
8131.53 330
8132.38 328
8133.23 350
8134.09 330
8134.94 309
8135.79 324
8136.64 278
8137.49 343
8138.34 322
8139.19 355
8140.05 333
8140.90 351
8141.75 322
8142.60 312
8143.45 370
8144.30 369
8145.16 366
8146.01 316
8146.86 314
8147.71 343
8148.56 436
8149.42 373
8150.27 307
8151.12 362
8151.97 382
8152.83 373
8153.68 363
8154.53 418
8155.38 423
8156.24 385
8157.09 427
8157.94 489
8158.79 485
8159.65 465
8160.50 453
8161.35 456
8162.20 442
8163.06 343
8163.91 356
8164.76 331
8165.62 322
8166.47 380
8167.32 347
8168.17 340
8169.03 326
8169.88 356
8170.73 324
8171.59 367
8172.44 300
8173.29 293
8174.15 348
8175.00 400
8175.85 341
8176.71 319
8177.56 324
8178.42 295
8179.27 320
8180.12 318
8180.98 300
8181.83 301
8182.68 317
8183.54 368
8184.39 302
8185.25 328
8186.10 299
8186.95 310
8187.81 260
8188.66 299
8189.52 295
8190.37 261
8191.22 257
8192.08 327
8192.93 336
8193.79 327
8194.64 310
8195.50 297
8196.35 281
8197.21 258
8198.06 260
8198.92 246
8199.77 288
8200.63 319
8201.48 346
8202.33 293
8203.19 286
8204.04 356
8204.90 330
8205.75 331
8206.61 332
8207.47 316
8208.32 366
8209.18 262
8210.03 268
8210.89 331
8211.74 353
8212.60 288
8213.45 297
8214.31 338
8215.16 308
8216.02 330
8216.87 326
8217.73 336
8218.59 298
8219.44 268
8220.30 306
8221.15 306
8222.01 275
8222.87 279
8223.72 313
8224.58 341
8225.43 304
8226.29 298
8227.15 339
8228.00 324
8228.86 367
8229.71 349
8230.57 327
8231.43 284
8232.28 294
8233.14 283
8234.00 312
8234.85 337
8235.71 343
8236.57 256
8237.42 261
8238.28 233
8239.14 244
8239.99 281
8240.85 272
8241.71 321
8242.56 275
8243.42 280
8244.28 310
8245.14 323
8245.99 301
8246.85 256
8247.71 324
8248.56 298
8249.42 279
8250.28 300
8251.14 313
8251.99 269
8252.85 288
8253.71 285
8254.57 307
8255.42 284
8256.28 280
8257.14 308
8258.00 242
8258.86 293
8259.71 304
8260.57 284
8261.43 301
8262.29 314
8263.15 300
8264.00 260
8264.86 260
8265.72 292
8266.58 318
8267.44 300
8268.29 278
8269.15 266
8270.01 300
8270.87 342
8271.73 338
8272.59 320
8273.45 288
8274.30 270
8275.16 291
8276.02 311
8276.88 292
8277.74 307
8278.60 322
8279.46 275
8280.32 310
8281.18 329
8282.03 324
8282.89 330
8283.75 287
8284.61 271
8285.47 317
8286.33 279
8287.19 268
8288.05 285
8288.91 282
8289.77 304
8290.63 315
8291.49 347
8292.35 377
8293.21 294
8294.07 295
8294.93 267
8295.78 284
8296.64 302
8297.50 316
8298.36 285
8299.22 287
8300.08 326
8300.94 307
8301.80 317
8302.66 275
8303.52 292
8304.38 345
8305.25 361
8306.11 353
8306.97 376
8307.83 404
8308.69 306
8309.55 292
8310.41 365
8311.27 317
8312.13 341
8312.99 366
8313.85 367
8314.71 301
8315.57 338
8316.43 392
8317.29 368
8318.15 364
8319.02 346
8319.88 330
8320.74 390
8321.60 399
8322.46 346
8323.32 339
8324.18 334
8325.04 311
8325.90 327
8326.77 333
8327.63 282
8328.49 304
8329.35 308
8330.21 323
8331.07 304
8331.93 325
8332.80 349
8333.66 342
8334.52 311
8335.38 290
8336.24 294
8337.11 322
8337.97 299
8338.83 329
8339.69 305
8340.55 304
8341.42 323
8342.28 321
8343.14 305
8344.00 375
8344.86 376
8345.73 370
8346.59 413
8347.45 375
8348.31 346
8349.18 379
8350.04 379
8350.90 414
8351.76 380
8352.63 387
8353.49 337
8354.35 341
8355.22 319
8356.08 332
8356.94 362
8357.80 375
8358.67 381
8359.53 394
8360.39 407
8361.26 368
8362.12 342
8362.98 367
8363.85 362
8364.71 360
8365.57 371
8366.44 341
8367.30 337
8368.16 371
8369.03 378
8369.89 367
8370.75 359
8371.62 331
8372.48 333
8373.35 378
8374.21 392
8375.07 436
8375.94 394
8376.80 413
8377.67 452
8378.53 369
8379.39 385
8380.26 371
8381.12 400
8381.99 366
8382.85 409
8383.71 365
8384.58 401
8385.44 480
8386.31 410
8387.17 439
8388.04 472
8388.90 448
8389.77 380
8390.63 402
8391.50 427
8392.36 425
8393.22 398
8394.09 403
8394.95 405
8395.82 371
8396.68 381
8397.55 401
8398.41 387
8399.28 449
8400.14 447
8401.01 461
8401.88 423
8402.74 476
8403.61 488
8404.47 460
8405.34 479
8406.20 472
8407.07 430
8407.93 492
8408.80 515
8409.66 488
8410.53 519
8411.40 493
8412.26 508
8413.13 506
8413.99 497
8414.86 562
8415.73 629
8416.59 634
8417.46 597
8418.32 516
8419.19 563
8420.06 568
8420.92 554
8421.79 504
8422.65 499
8423.52 564
8424.39 640
8425.25 563
8426.12 595
8426.99 599
8427.85 579
8428.72 612
8429.59 668
8430.45 640
8431.32 627
8432.19 637
8433.05 734
8433.92 693
8434.79 614
8435.65 606
8436.52 656
8437.39 665
8438.26 650
8439.12 608
8439.99 624
8440.86 713
8441.73 763
8442.59 763
8443.46 773
8444.33 745
8445.19 807
8446.06 817
8446.93 803
8447.80 846
8448.67 827
8449.53 852
8450.40 814
8451.27 827
8452.14 783
8453.00 845
8453.87 1000
8454.74 1082
8455.61 1199
8456.48 1429
8457.34 1711
8458.21 1898
8459.08 2013
8459.95 2127
8460.82 2061
8461.69 1890
8462.55 1639
8463.42 1563
8464.29 1316
8465.16 1120
8466.03 1045
8466.90 1048
8467.77 1081
8468.63 1105
8469.50 1173
8470.37 1306
8471.24 1449
8472.11 1518
8472.98 1749
8473.85 1880
8474.72 1838
8475.58 1625
8476.45 1460
8477.32 1300
8478.19 1221
8479.06 1125
8479.93 943
8480.80 832
8481.67 804
8482.54 762
8483.41 702
8484.28 612
8485.15 621
8486.02 631
8486.89 587
8487.76 568
8488.63 554
8489.50 556
8490.37 550
8491.24 540
8492.11 608
8492.98 555
8493.85 565
8494.72 625
8495.59 586
8496.46 574
8497.33 589
8498.20 597
8499.07 630
8499.94 618
8500.81 624
8501.68 600
8502.55 565
8503.42 544
8504.29 555
8505.16 552
8506.03 501
8506.90 564
8507.77 537
8508.64 534
8509.51 620
8510.38 631
8511.25 578
8512.13 615
8513.00 582
8513.87 612
8514.74 602
8515.61 546
8516.48 624
8517.35 553
8518.22 622
8519.09 592
8519.97 541
8520.84 494
8521.71 582
8522.58 598
8523.45 588
8524.32 601
8525.19 573
8526.07 640
8526.94 615
8527.81 558
8528.68 617
8529.55 620
8530.43 620
8531.30 614
8532.17 604
8533.04 637
8533.91 601
8534.79 631
8535.66 611
8536.53 594
8537.40 647
8538.27 598
8539.15 596
8540.02 663
8540.89 646
8541.76 580
8542.64 640
8543.51 634
8544.38 618
8545.25 607
8546.13 585
8547.00 537
8547.87 529
8548.74 563
8549.62 623
8550.49 587
8551.36 589
8552.24 614
8553.11 581
8553.98 623
8554.86 615
8555.73 641
8556.60 626
8557.48 678
8558.35 642
8559.22 642
8560.10 620
8560.97 576
8561.84 581
8562.72 569
8563.59 538
8564.46 531
8565.34 514
8566.21 477
8567.08 465
8567.96 493
8568.83 439
8569.71 492
8570.58 457
8571.45 423
8572.33 415
8573.20 477
8574.08 482
8574.95 401
8575.82 448
8576.70 427
8577.57 444
8578.45 444
8579.32 426
8580.20 457
8581.07 434
8581.94 425
8582.82 438
8583.69 481
8584.57 460
8585.44 410
8586.32 430
8587.19 430
8588.07 386
8588.94 417
8589.82 431
8590.69 440
8591.57 406
8592.44 430
8593.32 491
8594.19 407
8595.07 336
8595.94 396
8596.82 421
8597.69 403
8598.57 405
8599.44 417
8600.32 452
8601.19 418
8602.07 358
8602.95 402
8603.82 373
8604.70 366
8605.57 444
8606.45 432
8607.32 401
8608.20 424
8609.08 425
8609.95 367
8610.83 396
8611.70 431
8612.58 388
8613.46 406
8614.33 360
8615.21 378
8616.08 413
8616.96 406
8617.84 413
8618.71 372
8619.59 387
8620.47 408
8621.34 374
8622.22 374
8623.10 341
8623.97 379
8624.85 379
8625.73 408
8626.60 430
8627.48 416
8628.36 354
8629.23 399
8630.11 394
8630.99 368
8631.87 387
8632.74 388
8633.62 408
8634.50 423
8635.37 417
8636.25 420
8637.13 376
8638.01 362
8638.88 361
8639.76 469
8640.64 475
8641.52 421
8642.39 396
8643.27 430
8644.15 429
8645.03 413
8645.90 418
8646.78 485
8647.66 447
8648.54 462
8649.42 473
8650.29 452
8651.17 482
8652.05 421
8652.93 457
8653.81 525
8654.68 441
8655.56 475
8656.44 433
8657.32 453
8658.20 538
8659.08 484
8659.95 479
8660.83 538
8661.71 467
8662.59 482
8663.47 484
8664.35 433
8665.23 476
8666.10 536
8666.98 508
8667.86 531
8668.74 535
8669.62 501
8670.50 524
8671.38 542
8672.26 519
8673.14 541
8674.02 587
8674.90 576
8675.77 608
8676.65 596
8677.53 631
8678.41 645
8679.29 675
8680.17 669
8681.05 614
8681.93 583
8682.81 600
8683.69 631
8684.57 571
8685.45 536
8686.33 488
8687.21 568
8688.09 578
8688.97 593
8689.85 603
8690.73 707
8691.61 788
8692.49 923
8693.37 1075
8694.25 1258
8695.13 1327
8696.01 1329
8696.89 1253
8697.77 1184
8698.65 1094
8699.53 974
8700.41 870
8701.29 801
8702.17 658
8703.05 609
8703.94 621
8704.82 558
8705.70 543
8706.58 507
8707.46 488
8708.34 463
8709.22 493
8710.10 515
8710.98 500
8711.86 445
8712.75 414
8713.63 432
8714.51 444
8715.39 436
8716.27 428
8717.15 464
8718.03 399
8718.91 441
8719.80 478
8720.68 446
8721.56 395
8722.44 425
8723.32 420
8724.20 417
8725.09 439
8725.97 441
8726.85 404
8727.73 392
8728.61 413
8729.50 458
8730.38 459
8731.26 433
8732.14 461
8733.02 426
8733.91 477
8734.79 541
8735.67 521
8736.55 469
8737.44 462
8738.32 444
8739.20 442
8740.08 445
8740.97 429
8741.85 521
8742.73 457
8743.61 439
8744.50 415
8745.38 438
8746.26 453
8747.15 427
8748.03 398
8748.91 408
8749.79 461
8750.68 434
8751.56 432
8752.44 493
8753.33 399
8754.21 372
8755.09 418
8755.98 483
8756.86 496
8757.74 568
8758.63 527
8759.51 541
8760.39 584
8761.28 660
8762.16 681
8763.05 663
8763.93 637
8764.81 560
8765.70 532
8766.58 495
8767.46 485
8768.35 538
8769.23 466
8770.12 512
8771.00 513
8771.89 529
8772.77 524
8773.65 467
8774.54 475
8775.42 488
8776.31 560
8777.19 489
8778.08 515
8778.96 544
8779.84 490
8780.73 504
8781.61 498
8782.50 462
8783.38 452
8784.27 417
8785.15 461
8786.04 436
8786.92 420
8787.81 438
8788.69 484
8789.58 402
8790.46 440
8791.35 463
8792.23 478
8793.12 456
8794.00 458
8794.89 445
8795.77 435
8796.66 417
8797.55 457
8798.43 415
8799.32 404
8800.20 433
8801.09 444
8801.97 426
8802.86 409
8803.74 386
8804.63 421
8805.52 378
8806.40 406
8807.29 379
8808.17 405
8809.06 408
8809.95 394
8810.83 400
8811.72 408
8812.60 387
8813.49 425
8814.38 412
8815.26 372
8816.15 367
8817.04 362
8817.92 368
8818.81 323
8819.70 354
8820.58 382
8821.47 332
8822.36 349
8823.24 363
8824.13 352
8825.02 372
8825.90 383
8826.79 320
8827.68 333
8828.56 339
8829.45 323
8830.34 306
8831.23 311
8832.11 356
8833.00 339
8833.89 322
8834.77 357
8835.66 362
8836.55 380
8837.44 346
8838.32 304
8839.21 320
8840.10 363
8840.99 326
8841.88 304
8842.76 341
8843.65 348
8844.54 329
8845.43 325
8846.31 319
8847.20 308
8848.09 340
8848.98 337
8849.87 320
8850.75 350
8851.64 357
8852.53 330
8853.42 335
8854.31 274
8855.20 272
8856.08 277
8856.97 299
8857.86 304
8858.75 314
8859.64 335
8860.53 305
8861.42 360
8862.30 330
8863.19 291
8864.08 277
8864.97 288
8865.86 280
8866.75 281
8867.64 251
8868.53 274
8869.42 261
8870.30 283
8871.19 299
8872.08 294
8872.97 289
8873.86 267
8874.75 311
8875.64 280
8876.53 283
8877.42 290
8878.31 250
8879.20 259
8880.09 256
8880.98 317
8881.87 304
8882.76 335
8883.65 320
8884.54 315
8885.43 311
8886.32 283
8887.21 308
8888.10 287
8888.99 240
8889.88 248
8890.77 253
8891.66 275
8892.55 283
8893.44 251
8894.33 256
8895.22 271
8896.11 260
8897.00 262
8897.89 261
8898.78 303
8899.67 265
8900.56 240
8901.45 257
8902.34 223
8903.23 247
8904.12 246
8905.02 243
8905.91 237
8906.80 240
8907.69 229
8908.58 262
8909.47 248
8910.36 231
8911.25 242
8912.14 273
8913.04 253
8913.93 278
8914.82 298
8915.71 245
8916.60 255
8917.49 221
8918.38 198
8919.28 203
8920.17 227
8921.06 230
8921.95 231
8922.84 262
8923.73 261
8924.63 226
8925.52 230
8926.41 237
8927.30 257
8928.19 227
8929.09 235
8929.98 243
8930.87 221
8931.76 242
8932.65 240
8933.55 260
8934.44 193
8935.33 206
8936.22 207
8937.12 217
8938.01 241
8938.90 260
8939.79 224
8940.69 214
8941.58 219
8942.47 220
8943.37 224
8944.26 221
8945.15 227
8946.04 213
8946.94 270
8947.83 233
8948.72 238
8949.62 262
8950.51 281
8951.40 228
8952.30 206
8953.19 232
8954.08 248
8954.98 223
8955.87 212
8956.76 220
8957.66 230
8958.55 262
8959.44 242
8960.34 231
8961.23 228
8962.12 227
8963.02 258
8963.91 257
8964.81 224
8965.70 221
8966.59 231
8967.49 248
8968.38 232
8969.28 272
8970.17 276
8971.06 267
8971.96 290
8972.85 237
8973.75 213
8974.64 240
8975.54 246
8976.43 244
8977.32 213
8978.22 210
8979.11 216
8980.01 195
8980.90 214
8981.80 231
8982.69 238
8983.59 214
8984.48 229
8985.38 231
8986.27 240
8987.17 211
8988.06 224
8988.96 207
8989.85 207
8990.75 198
8991.64 201
8992.54 182
8993.43 197
8994.33 205
8995.22 215
8996.12 211
8997.01 230
8997.91 224
8998.81 222
8999.70 224
9000.60 227
9001.49 220
9002.39 200
9003.28 196
9004.18 198
9005.08 169
9005.97 198
9006.87 229
9007.76 260
9008.66 222
9009.56 199
9010.45 219
9011.35 201
9012.24 187
9013.14 212
9014.04 226
9014.93 193
9015.83 179
9016.73 186
9017.62 215
9018.52 228
9019.42 187
9020.31 202
9021.21 176
9022.11 219
9023.00 212
9023.90 210
9024.80 209
9025.69 195
9026.59 207
9027.49 184
9028.38 195
9029.28 214
9030.18 187
9031.08 215
9031.97 221
9032.87 216
9033.77 201
9034.66 209
9035.56 192
9036.46 197
9037.36 222
9038.25 194
9039.15 239
9040.05 220
9040.95 213
9041.85 184
9042.74 168
9043.64 156
9044.54 175
9045.44 170
9046.33 200
9047.23 204
9048.13 178
9049.03 174
9049.93 164
9050.82 169
9051.72 205
9052.62 222
9053.52 209
9054.42 198
9055.32 198
9056.21 199
9057.11 200
9058.01 221
9058.91 209
9059.81 190
9060.71 197
9061.61 231
9062.50 226
9063.40 224
9064.30 223
9065.20 191
9066.10 214
9067.00 211
9067.90 230
9068.80 188
9069.70 213
9070.60 201
9071.49 182
9072.39 186
9073.29 210
9074.19 196
9075.09 203
9075.99 211
9076.89 208
9077.79 201
9078.69 217
9079.59 240
9080.49 194
9081.39 188
9082.29 176
9083.19 203
9084.09 192
9084.99 204
9085.89 184
9086.79 203
9087.69 208
9088.59 264
9089.49 213
9090.39 208
9091.29 207
9092.19 261
9093.09 225
9093.99 244
9094.89 257
9095.79 217
9096.69 210
9097.59 243
9098.49 239
9099.39 223
9100.29 231
9101.19 207
9102.09 210
9102.99 183
9103.90 240
9104.80 217
9105.70 213
9106.60 188
9107.50 162
9108.40 185
9109.30 194
9110.20 221
9111.10 209
9112.00 220
9112.91 248
9113.81 241
9114.71 190
9115.61 215
9116.51 226
9117.41 242
9118.31 169
9119.22 141
9120.12 194
9121.02 231
9121.92 191
9122.82 181
9123.72 209
9124.63 206
9125.53 202
9126.43 190
9127.33 188
9128.23 227
9129.14 269
9130.04 227
9130.94 242
9131.84 255
9132.74 222
9133.65 209
9134.55 230
9135.45 210
9136.35 188
9137.26 215
9138.16 224
9139.06 196
9139.96 205
9140.87 189
9141.77 187
9142.67 207
9143.57 238
9144.48 222
9145.38 196
9146.28 186
9147.19 227
9148.09 192
9148.99 173
9149.90 183
9150.80 231
9151.70 217
9152.60 224
9153.51 248
9154.41 201
9155.31 256
9156.22 208
9157.12 194
9158.02 206
9158.93 205
9159.83 234
9160.74 253
9161.64 204
9162.54 222
9163.45 220
9164.35 211
9165.25 240
9166.16 223
9167.06 212
9167.97 194
9168.87 180
9169.77 189
9170.68 186
9171.58 219
9172.49 205
9173.39 200
9174.30 222
9175.20 199
9176.10 181
9177.01 190
9177.91 185
9178.82 232
9179.72 239
9180.63 198
9181.53 177
9182.44 217
9183.34 265
9184.25 245
9185.15 216
9186.05 218
9186.96 197
9187.86 223
9188.77 219
9189.67 213
9190.58 225
9191.48 250
9192.39 235
9193.30 215
9194.20 210
9195.11 228
9196.01 230
9196.92 223
9197.82 194
9198.73 231
9199.63 209
9200.54 227
9201.44 227
9202.35 252
9203.26 238
9204.16 264
9205.07 228
9205.97 268
9206.88 223
9207.78 254
9208.69 233
9209.60 210
9210.50 235
9211.41 237
9212.32 202
9213.22 233
9214.13 211
9215.03 224
9215.94 202
9216.85 232
9217.75 230
9218.66 211
9219.57 229
9220.47 241
9221.38 239
9222.29 233
9223.19 227
9224.10 238
9225.01 215
9225.91 202
9226.82 214
9227.73 213
9228.63 202
9229.54 245
9230.45 253
9231.36 230
9232.26 207
9233.17 212
9234.08 241
9234.98 202
9235.89 186
9236.80 248
9237.71 256
9238.61 194
9239.52 205
9240.43 196
9241.34 168
9242.24 155
9243.15 175
9244.06 210
9244.97 202
9245.87 206
9246.78 175
9247.69 188
9248.60 194
9249.51 215
9250.41 231
9251.32 201
9252.23 184
9253.14 189
9254.05 191
9254.96 179
9255.86 207
9256.77 201
9257.68 193
9258.59 189
9259.50 160
9260.41 177
9261.31 203
9262.22 220
9263.13 229
9264.04 195
9264.95 211
9265.86 195
9266.77 187
9267.68 214
9268.58 221
9269.49 220
9270.40 243
9271.31 231
9272.22 218
9273.13 205
9274.04 215
9274.95 199
9275.86 202
9276.77 221
9277.68 195
9278.59 217
9279.50 215
9280.40 200
9281.31 188
9282.22 203
9283.13 210
9284.04 222
9284.95 192
9285.86 232
9286.77 243
9287.68 188
9288.59 214
9289.50 266
9290.41 229
9291.32 229
9292.23 203
9293.14 198
9294.05 238
9294.96 211
9295.87 233
9296.78 243
9297.69 205
9298.60 186
9299.52 206
9300.43 225
9301.34 235
9302.25 227
9303.16 275
9304.07 256
9304.98 219
9305.89 211
9306.80 248
9307.71 234
9308.62 218
9309.53 180
9310.44 247
9311.36 261
9312.27 289
9313.18 294
9314.09 237
9315.00 246
9315.91 214
9316.82 268
9317.73 294
9318.64 241
9319.56 222
9320.47 261
9321.38 261
9322.29 230
9323.20 214
9324.11 232
9325.03 242
9325.94 225
9326.85 247
9327.76 243
9328.67 254
9329.59 209
9330.50 226
9331.41 200
9332.32 194
9333.23 203
9334.15 198
9335.06 224
9335.97 247
9336.88 242
9337.79 199
9338.71 237
9339.62 221
9340.53 235
9341.44 226
9342.36 251
9343.27 255
9344.18 245
9345.09 264
9346.01 227
9346.92 219
9347.83 255
9348.75 253
9349.66 241
9350.57 277
9351.48 265
9352.40 216
9353.31 199
9354.22 204
9355.14 241
9356.05 229
9356.96 229
9357.88 245
9358.79 253
9359.70 233
9360.62 261
9361.53 220
9362.44 212
9363.36 257
9364.27 239
9365.19 214
9366.10 246
9367.01 225
9367.93 233
9368.84 233
9369.75 270
9370.67 255
9371.58 221
9372.50 225
9373.41 229
9374.32 239
9375.24 248
9376.15 245
9377.07 256
9377.98 236
9378.90 231
9379.81 258
9380.72 266
9381.64 259
9382.55 259
9383.47 243
9384.38 238
9385.30 224
9386.21 256
9387.13 267
9388.04 246
9388.96 265
9389.87 289
9390.79 290
9391.70 225
9392.62 293
9393.53 308
9394.45 273
9395.36 286
9396.28 276
9397.19 312
9398.11 266
9399.02 271
9399.94 323
9400.85 319
9401.77 251
9402.68 238
9403.60 248
9404.52 324
9405.43 264
9406.35 291
9407.26 287
9408.18 227
9409.09 258
9410.01 260
9410.93 259
9411.84 231
9412.76 229
9413.67 258
9414.59 299
9415.51 253
9416.42 278
9417.34 292
9418.26 241
9419.17 322
9420.09 265
9421.00 266
9421.92 247
9422.84 260
9423.75 284
9424.67 221
9425.59 246
9426.50 266
9427.42 254
9428.34 249
9429.25 262
9430.17 245
9431.09 268
9432.00 295
9432.92 285
9433.84 285
9434.76 317
9435.67 295
9436.59 295
9437.51 329
9438.42 319
9439.34 331
9440.26 286
9441.18 289
9442.09 286
9443.01 284
9443.93 288
9444.85 321
9445.76 270
9446.68 234
9447.60 266
9448.52 273
9449.43 274
9450.35 301
9451.27 352
9452.19 367
9453.11 392
9454.02 440
9454.94 488
9455.86 525
9456.78 534
9457.70 491
9458.62 497
9459.53 466
9460.45 448
9461.37 436
9462.29 358
9463.21 329
9464.13 332
9465.04 296
9465.96 296
9466.88 298
9467.80 293
9468.72 259
9469.64 262
9470.56 277
9471.48 306
9472.39 285
9473.31 297
9474.23 291
9475.15 272
9476.07 271
9476.99 296
9477.91 292
9478.83 292
9479.75 321
9480.67 282
9481.59 304
9482.51 301
9483.42 276
9484.34 270
9485.26 283
9486.18 257
9487.10 299
9488.02 305
9488.94 343
9489.86 343
9490.78 335
9491.70 318
9492.62 274
9493.54 330
9494.46 302
9495.38 286
9496.30 238
9497.22 259
9498.14 294
9499.06 259
9499.98 292
9500.90 265
9501.82 237
9502.74 317
9503.66 297
9504.58 266
9505.50 223
9506.43 258
9507.35 301
9508.27 307
9509.19 269
9510.11 257
9511.03 270
9511.95 226
9512.87 265
9513.79 265
9514.71 247
9515.63 244
9516.55 281
9517.48 253
9518.40 290
9519.32 336
9520.24 337
9521.16 268
9522.08 281
9523.00 300
9523.92 308
9524.85 322
9525.77 321
9526.69 260
9527.61 318
9528.53 289
9529.45 286
9530.38 325
9531.30 323
9532.22 350
9533.14 327
9534.06 319
9534.98 391
9535.91 328
9536.83 301
9537.75 364
9538.67 322
9539.60 304
9540.52 279
9541.44 344
9542.36 314
9543.28 298
9544.21 323
9545.13 305
9546.05 269
9546.97 255
9547.90 283
9548.82 305
9549.74 347
9550.66 295
9551.59 246
9552.51 262
9553.43 318
9554.36 283
9555.28 269
9556.20 284
9557.13 280
9558.05 286
9558.97 313
9559.89 312
9560.82 257
9561.74 296
9562.66 304
9563.59 288
9564.51 263
9565.43 293
9566.36 288
9567.28 242
9568.20 301
9569.13 324
9570.05 277
9570.98 244
9571.90 257
9572.82 248
9573.75 283
9574.67 321
9575.60 338
9576.52 303
9577.44 252
9578.37 263
9579.29 277
9580.22 273
9581.14 267
9582.06 282
9582.99 266
9583.91 282
9584.84 283
9585.76 326
9586.69 282
9587.61 294
9588.53 264
9589.46 276
9590.38 290
9591.31 281
9592.23 343
9593.16 311
9594.08 285
9595.01 301
9595.93 316
9596.86 319
9597.78 368
9598.71 295
9599.63 306
9600.56 297
9601.48 274
9602.41 314
9603.33 272
9604.26 316
9605.18 335
9606.11 302
9607.03 330
9607.96 303
9608.89 321
9609.81 316
9610.74 296
9611.66 311
9612.59 338
9613.51 344
9614.44 361
9615.37 346
9616.29 335
9617.22 349
9618.14 326
9619.07 284
9620.00 313
9620.92 316
9621.85 324
9622.77 312
9623.70 338
9624.63 349
9625.55 336
9626.48 319
9627.41 342
9628.33 351
9629.26 406
9630.19 375
9631.11 394
9632.04 413
9632.97 408
9633.89 405
9634.82 463
9635.75 439
9636.67 417
9637.60 469
9638.53 450
9639.45 473
9640.38 476
9641.31 468
9642.23 446
9643.16 526
9644.09 512
9645.02 491
9645.94 487
9646.87 462
9647.80 503
9648.73 559
9649.65 555
9650.58 586
9651.51 550
9652.44 580
9653.36 625
9654.29 607
9655.22 581
9656.15 580
9657.08 566
9658.00 565
9658.93 525
9659.86 529
9660.79 464
9661.72 463
9662.64 498
9663.57 469
9664.50 506
9665.43 514
9666.36 486
9667.28 460
9668.21 425
9669.14 469
9670.07 505
9671.00 469
9671.93 438
9672.86 460
9673.78 488
9674.71 430
9675.64 514
9676.57 489
9677.50 524
9678.43 445
9679.36 459
9680.29 529
9681.21 498
9682.14 506
9683.07 481
9684.00 531
9684.93 508
9685.86 534
9686.79 527
9687.72 574
9688.65 533
9689.58 598
9690.51 546
9691.44 562
9692.37 517
9693.30 521
9694.23 602
9695.16 591
9696.09 603
9697.02 690
9697.94 708
9698.87 696
9699.80 731
9700.73 776
9701.66 743
9702.59 710
9703.52 800
9704.45 803
9705.39 753
9706.32 736
9707.25 732
9708.18 636
9709.11 576
9710.04 572
9710.97 541
9711.90 519
9712.83 537
9713.76 442
9714.69 470
9715.62 499
9716.55 587
9717.48 552
9718.41 524
9719.34 530
9720.27 523
9721.21 490
9722.14 517
9723.07 458
9724.00 455
9724.93 464
9725.86 435
9726.79 447
9727.72 418
9728.65 386
9729.59 404
9730.52 478
9731.45 452
9732.38 444
9733.31 427
9734.24 430
9735.17 456
9736.11 458
9737.04 425
9737.97 440
9738.90 456
9739.83 393
9740.77 389
9741.70 395
9742.63 468
9743.56 437
9744.49 394
9745.43 423
9746.36 450
9747.29 391
9748.22 406
9749.15 427
9750.09 418
9751.02 403
9751.95 426
9752.88 419
9753.82 421
9754.75 374
9755.68 385
9756.61 379
9757.55 378
9758.48 395
9759.41 362
9760.35 374
9761.28 378
9762.21 401
9763.14 385
9764.08 433
9765.01 442
9765.94 395
9766.88 366
9767.81 403
9768.74 413
9769.68 411
9770.61 362
9771.54 401
9772.48 388
9773.41 383
9774.34 424
9775.28 407
9776.21 380
9777.14 403
9778.08 379
9779.01 424
9779.94 440
9780.88 432
9781.81 444
9782.75 529
9783.68 521
9784.61 534
9785.55 501
9786.48 515
9787.42 441
9788.35 449
9789.28 488
9790.22 445
9791.15 454
9792.09 438
9793.02 415
9793.96 435
9794.89 389
9795.83 421
9796.76 371
9797.69 384
9798.63 386
9799.56 364
9800.50 354
9801.43 386
9802.37 416
9803.30 432
9804.24 451
9805.17 444
9806.11 415
9807.04 366
9807.98 361
9808.91 377
9809.85 362
9810.78 349
9811.72 338
9812.65 322
9813.59 305
9814.53 332
9815.46 352
9816.40 356
9817.33 335
9818.27 303
9819.20 290
9820.14 317
9821.07 277
9822.01 306
9822.95 334
9823.88 315
9824.82 332
9825.75 333
9826.69 338
9827.63 311
9828.56 348
9829.50 299
9830.43 293
9831.37 315
9832.31 332
9833.24 301
9834.18 331
9835.12 266
9836.05 292
9836.99 308
9837.93 342
9838.86 310
9839.80 312
9840.73 304
9841.67 293
9842.61 321
9843.55 294
9844.48 325
9845.42 344
9846.36 300
9847.29 274
9848.23 329
9849.17 294
9850.10 266
9851.04 271
9851.98 317
9852.92 304
9853.85 347
9854.79 311
9855.73 306
9856.67 308
9857.60 303
9858.54 312
9859.48 321
9860.42 278
9861.35 311
9862.29 320
9863.23 293
9864.17 342
9865.10 321
9866.04 348
9866.98 339
9867.92 328
9868.86 325
9869.79 287
9870.73 297
9871.67 287
9872.61 274
9873.55 281
9874.48 297
9875.42 317
9876.36 316
9877.30 359
9878.24 317
9879.18 293
9880.12 315
9881.05 317
9881.99 330
9882.93 320
9883.87 342
9884.81 337
9885.75 305
9886.69 347
9887.63 340
9888.56 313
9889.50 302
9890.44 306
9891.38 321
9892.32 294
9893.26 294
9894.20 346
9895.14 337
9896.08 310
9897.02 273
9897.96 292
9898.90 314
9899.84 338
9900.77 324
9901.71 354
9902.65 343
9903.59 364
9904.53 358
9905.47 305
9906.41 308
9907.35 327
9908.29 329
9909.23 335
9910.17 375
9911.11 371
9912.05 334
9912.99 318
9913.93 365
9914.87 313
9915.81 288
9916.75 342
9917.69 378
9918.63 352
9919.57 320
9920.52 321
9921.46 345
9922.40 379
9923.34 390
9924.28 380
9925.22 352
9926.16 496
9927.10 570
9928.04 597
9928.98 698
9929.92 743
9930.86 762
9931.80 732
9932.75 683
9933.69 642
9934.63 520
9935.57 545
9936.51 455
9937.45 361
9938.39 355
9939.33 351
9940.28 383
9941.22 351
9942.16 335
9943.10 345
9944.04 307
9944.98 344
9945.92 313
9946.87 308
9947.81 324
9948.75 347
9949.69 320
9950.63 307
9951.58 269
9952.52 282
9953.46 284
9954.40 303
9955.34 352
9956.29 306
9957.23 290
9958.17 292
9959.11 273
9960.06 274
9961.00 279
9961.94 288
9962.88 315
9963.83 287
9964.77 309
9965.71 252
9966.65 291
9967.60 250
9968.54 268
9969.48 269
9970.42 302
9971.37 315
9972.31 312
9973.25 259
9974.20 302
9975.14 299
9976.08 315
9977.03 283
9977.97 268
9978.91 285
9979.86 252
9980.80 265
9981.74 280
9982.69 233
9983.63 238
9984.57 265
9985.52 242
9986.46 273
9987.40 278
9988.35 258
9989.29 247
9990.23 246
9991.18 263
9992.12 256
9993.07 237
9994.01 221
9994.95 259
9995.90 263
9996.84 255
9997.79 285
9998.73 262
9999.67 232
10000.62 274
10001.56 252
10002.51 240
10003.45 270
10004.40 267
10005.34 273
10006.29 300
10007.23 268
10008.17 266
10009.12 264
10010.06 265
10011.01 280
10011.95 249
10012.90 268
10013.84 239
10014.79 273
10015.73 244
10016.68 262
10017.62 267
10018.57 263
10019.51 245
10020.46 275
10021.40 286
10022.35 264
10023.29 231
10024.24 219
10025.19 220
10026.13 251
10027.08 250
10028.02 217
10028.97 239
10029.91 259
10030.86 274
10031.80 229
10032.75 274
10033.70 268
10034.64 275
10035.59 229
10036.53 278
10037.48 260
10038.43 255
10039.37 226
10040.32 262
10041.26 260
10042.21 213
10043.16 246
10044.10 278
10045.05 219
10046.00 219
10046.94 234
10047.89 254
10048.84 257
10049.78 220
10050.73 240
10051.68 214
10052.62 241
10053.57 223
10054.52 248
10055.46 222
10056.41 209
10057.36 191
10058.30 257
10059.25 206
10060.20 239
10061.15 251
10062.09 302
10063.04 232
10063.99 218
10064.93 204
10065.88 216
10066.83 236
10067.78 212
10068.72 248
10069.67 250
10070.62 227
10071.57 273
10072.51 254
10073.46 197
10074.41 214
10075.36 251
10076.31 267
10077.25 263
10078.20 202
10079.15 237
10080.10 228
10081.05 240
10081.99 252
10082.94 225
10083.89 201
10084.84 207
10085.79 227
10086.74 215
10087.68 209
10088.63 223
10089.58 174
10090.53 191
10091.48 196
10092.43 193
10093.37 188
10094.32 206
10095.27 216
10096.22 199
10097.17 218
10098.12 211
10099.07 198
10100.02 211
10100.97 214
10101.91 207
10102.86 214
10103.81 224
10104.76 203
10105.71 225
10106.66 214
10107.61 225
10108.56 214
10109.51 201
10110.46 193
10111.41 182
10112.36 199
10113.31 199
10114.26 197
10115.21 195
10116.16 212
10117.11 208
10118.06 212
10119.01 216
10119.96 227
10120.91 200
10121.86 216
10122.81 195
10123.76 221
10124.71 190
10125.66 183
10126.61 171
10127.56 188
10128.51 182
10129.46 177
10130.41 215
10131.36 196
10132.31 214
10133.26 208
10134.21 180
10135.16 206
10136.11 227
10137.06 207
10138.01 202
10138.96 205
10139.91 216
10140.86 282
10141.82 238
10142.77 230
10143.72 204
10144.67 176
10145.62 178
10146.57 228
10147.52 196
10148.47 252
10149.42 226
10150.38 192
10151.33 206
10152.28 236
10153.23 207
10154.18 195
10155.13 224
10156.09 207
10157.04 222
10157.99 240
10158.94 227
10159.89 229
10160.84 223
10161.80 192
10162.75 198
10163.70 175
10164.65 205
10165.60 228
10166.56 215
10167.51 199
10168.46 203
10169.41 208
10170.36 228
10171.32 213
10172.27 249
10173.22 259
10174.17 235
10175.13 236
10176.08 237
10177.03 211
10177.98 220
10178.94 248
10179.89 229
10180.84 233
10181.80 223
10182.75 186
10183.70 209
10184.65 187
10185.61 197
10186.56 263
10187.51 230
10188.47 222
10189.42 230
10190.37 232
10191.33 236
10192.28 251
10193.23 233
10194.19 243
10195.14 222
10196.09 197
10197.05 279
10198.00 270
10198.95 218
10199.91 211
10200.86 243
10201.82 237
10202.77 268
10203.72 281
10204.68 275
10205.63 269
10206.58 290
10207.54 330
10208.49 317
10209.45 277
10210.40 350
10211.36 379
10212.31 351
10213.26 334
10214.22 319
10215.17 277
10216.13 306
10217.08 283
10218.04 218
10218.99 251
10219.94 251
10220.90 269
10221.85 241
10222.81 240
10223.76 262
10224.72 239
10225.67 260
10226.63 259
10227.58 229
10228.54 205
10229.49 224
10230.45 251
10231.40 267
10232.36 190
10233.31 194
10234.27 206
10235.22 269
10236.18 293
10237.14 251
10238.09 262
10239.05 251
10240.00 242
10240.96 238
10241.91 260
10242.87 270
10243.82 297
10244.78 270
10245.74 236
10246.69 181
10247.65 238
10248.60 268
10249.56 237
10250.52 245
10251.47 222
10252.43 232
10253.38 236
10254.34 205
10255.30 224
10256.25 245
10257.21 210
10258.17 214
10259.12 232
10260.08 215
10261.04 219
10261.99 209
10262.95 200
10263.91 221
10264.86 169
10265.82 194
10266.78 179
10267.73 180
10268.69 191
10269.65 228
10270.60 229
10271.56 216
10272.52 204
10273.47 225
10274.43 198
10275.39 186
10276.35 209
10277.30 216
10278.26 212
10279.22 205
10280.18 232
10281.13 188
10282.09 206
10283.05 207
10284.01 157
10284.96 202
10285.92 221
10286.88 193
10287.84 199
10288.79 190
10289.75 203
10290.71 191
10291.67 196
10292.63 200
10293.58 200
10294.54 231
10295.50 220
10296.46 209
10297.42 179
10298.38 193
10299.33 200
10300.29 200
10301.25 197
10302.21 177
10303.17 173
10304.13 192
10305.08 184
10306.04 178
10307.00 190
10307.96 173
10308.92 180
10309.88 189
10310.84 192
10311.80 196
10312.75 195
10313.71 180
10314.67 203
10315.63 226
10316.59 189
10317.55 184
10318.51 184
10319.47 191
10320.43 175
10321.39 171
10322.35 157
10323.31 216
10324.27 194
10325.23 203
10326.18 223
10327.14 183
10328.10 205
10329.06 187
10330.02 227
10330.98 203
10331.94 204
10332.90 223
10333.86 217
10334.82 201
10335.78 177
10336.74 174
10337.70 178
10338.66 205
10339.62 230
10340.58 169
10341.54 201
10342.50 152
10343.46 154
10344.43 185
10345.39 169
10346.35 185
10347.31 153
10348.27 146
10349.23 162
10350.19 179
10351.15 190
10352.11 205
10353.07 205
10354.03 187
10354.99 202
10355.95 154
10356.91 171
10357.88 176
10358.84 184
10359.80 205
10360.76 174
10361.72 176
10362.68 194
10363.64 206
10364.60 173
10365.57 151
10366.53 165
10367.49 180
10368.45 183
10369.41 168
10370.37 157
10371.34 200
10372.30 179
10373.26 166
10374.22 180
10375.18 190
10376.14 207
10377.11 193
10378.07 165
10379.03 155
10379.99 151
10380.95 148
10381.92 154
10382.88 172
10383.84 168
10384.80 172
10385.77 215
10386.73 174
10387.69 211
10388.65 197
10389.62 166
10390.58 176
10391.54 153
10392.50 171
10393.47 198
10394.43 163
10395.39 149
10396.35 158
10397.32 138
10398.28 170
10399.24 187
10400.21 153
10401.17 191
10402.13 210
10403.10 164
10404.06 176
10405.02 184
10405.99 149
10406.95 183
10407.91 201
10408.88 197
10409.84 215
10410.80 193
10411.77 199
10412.73 156
10413.69 183
10414.66 172
10415.62 179
10416.58 180
10417.55 187
10418.51 208
10419.48 230
10420.44 264
10421.40 276
10422.37 305
10423.33 249
10424.30 275
10425.26 256
10426.23 227
10427.19 224
10428.15 216
10429.12 208
10430.08 198
10431.05 206
10432.01 252
10432.98 188
10433.94 167
10434.91 165
10435.87 223
10436.83 171
10437.80 162
10438.76 179
10439.73 218
10440.69 173
10441.66 168
10442.62 171
10443.59 162
10444.55 163
10445.52 142
10446.48 153
10447.45 176
10448.41 181
10449.38 176
10450.35 181
10451.31 181
10452.28 155
10453.24 186
10454.21 150
10455.17 149
10456.14 183
10457.10 162
10458.07 186
10459.04 192
10460.00 183
10460.97 181
10461.93 215
10462.90 192
10463.87 172
10464.83 167
10465.80 166
10466.76 184
10467.73 167
10468.70 163
10469.66 159
10470.63 126
10471.59 166
10472.56 160
10473.53 184
10474.49 164
10475.46 136
10476.43 160
10477.39 165
10478.36 126
10479.33 155
10480.29 187
10481.26 140
10482.23 150
10483.19 187
10484.16 158
10485.13 142
10486.09 140
10487.06 139
10488.03 139
10489.00 144
10489.96 155
10490.93 142
10491.90 183
10492.87 152
10493.83 171
10494.80 199
10495.77 157
10496.73 149
10497.70 177
10498.67 176
10499.64 185
10500.61 198
10501.57 199
10502.54 148
10503.51 163
10504.48 205
10505.44 153
10506.41 167
10507.38 175
10508.35 162
10509.32 153
10510.28 144
10511.25 175
10512.22 198
10513.19 174
10514.16 171
10515.13 177
10516.09 198
10517.06 173
10518.03 160
10519.00 159
10519.97 159
10520.94 176
10521.91 166
10522.87 211
10523.84 181
10524.81 163
10525.78 173
10526.75 161
10527.72 152
10528.69 169
10529.66 173
10530.63 166
10531.59 142
10532.56 157
10533.53 166
10534.50 166
10535.47 195
10536.44 178
10537.41 156
10538.38 192
10539.35 162
10540.32 157
10541.29 162
10542.26 175
10543.23 183
10544.20 177
10545.17 171
10546.14 199
10547.11 195
10548.08 178
10549.05 190
10550.02 181
10550.99 179
10551.96 176
10552.93 171
10553.90 216
10554.87 215
10555.84 167
10556.81 173
10557.78 145
10558.75 169
10559.72 181
10560.69 231
10561.66 219
10562.63 206
10563.60 209
10564.57 241
10565.54 216
10566.51 224
10567.48 203
10568.45 263
10569.42 205
10570.40 214
10571.37 184
10572.34 170
10573.31 197
10574.28 191
10575.25 187
10576.22 157
10577.19 193
10578.16 171
10579.14 168
10580.11 138
10581.08 175
10582.05 143
10583.02 164
10583.99 180
10584.96 183
10585.94 146
10586.91 137
10587.88 166
10588.85 187
10589.82 190
10590.79 174
10591.77 150
10592.74 180
10593.71 193
10594.68 154
10595.65 207
10596.63 188
10597.60 177
10598.57 208
10599.54 188
10600.52 185
10601.49 217
10602.46 180
10603.43 191
10604.41 160
10605.38 167
10606.35 184
10607.32 171
10608.30 153
10609.27 141
10610.24 146
10611.21 144
10612.19 168
10613.16 185
10614.13 184
10615.11 175
10616.08 175
10617.05 159
10618.02 171
10619.00 165
10619.97 136
10620.94 177
10621.92 175
10622.89 160
10623.86 178
10624.84 180
10625.81 182
10626.78 168
10627.76 163
10628.73 181
10629.71 186
10630.68 191
10631.65 130
10632.63 137
10633.60 148
10634.57 157
10635.55 158
10636.52 177
10637.50 177
10638.47 178
10639.44 195
10640.42 169
10641.39 174
10642.37 196
10643.34 185
10644.31 166
10645.29 180
10646.26 171
10647.24 175
10648.21 179
10649.19 180
10650.16 166
10651.14 166
10652.11 174
10653.09 198
10654.06 186
10655.04 164
10656.01 181
10656.98 178
10657.96 181
10658.93 181
10659.91 172
10660.88 186
10661.86 189
10662.84 135
10663.81 141
10664.79 141
10665.76 174
10666.74 181
10667.71 171
10668.69 173
10669.66 138
10670.64 181
10671.61 194
10672.59 212
10673.56 141
10674.54 157
10675.52 141
10676.49 169
10677.47 164
10678.44 137
10679.42 172
10680.40 160
10681.37 146
10682.35 198
10683.32 156
10684.30 142
10685.28 166
10686.25 179
10687.23 198
10688.20 165
10689.18 151
10690.16 162
10691.13 177
10692.11 135
10693.09 155
10694.06 141
10695.04 151
10696.02 165
10696.99 162
10697.97 157
10698.95 200
10699.92 181
10700.90 178
10701.88 171
10702.85 158
10703.83 181
10704.81 166
10705.79 191
10706.76 158
10707.74 156
10708.72 144
10709.70 153
10710.67 163
10711.65 146
10712.63 140
10713.60 170
10714.58 140
10715.56 172
10716.54 142
10717.52 141
10718.49 186
10719.47 160
10720.45 150
10721.43 150
10722.40 148
10723.38 156
10724.36 153
10725.34 150
10726.32 161
10727.29 179
10728.27 141
10729.25 170
10730.23 147
10731.21 181
10732.19 157
10733.16 145
10734.14 157
10735.12 148
10736.10 129
10737.08 134
10738.06 123
10739.03 112
10740.01 153
10740.99 148
10741.97 144
10742.95 136
10743.93 161
10744.91 161
10745.89 135
10746.87 169
10747.84 183
10748.82 153
10749.80 150
10750.78 135
10751.76 157
10752.74 139
10753.72 120
10754.70 133
10755.68 164
10756.66 136
10757.64 114
10758.62 140
10759.60 142
10760.58 128
10761.56 128
10762.54 149
10763.52 181
10764.50 159
10765.48 161
10766.45 175
10767.43 169
10768.41 155
10769.39 190
10770.38 176
10771.36 172
10772.34 157
10773.32 146
10774.30 140
10775.28 150
10776.26 143
10777.24 152
10778.22 164
10779.20 151
10780.18 145
10781.16 121
10782.14 151
10783.12 154
10784.10 191
10785.08 193
10786.06 169
10787.04 154
10788.02 130
10789.00 149
10789.99 164
10790.97 164
10791.95 161
10792.93 144
10793.91 168
10794.89 156
10795.87 152
10796.85 144
10797.84 147
10798.82 137
10799.80 143
10800.78 142
10801.76 125
10802.74 128
10803.72 165
10804.71 145
10805.69 149
10806.67 132
10807.65 155
10808.63 158
10809.61 148
10810.60 151
10811.58 161
10812.56 137
10813.54 149
10814.52 147
10815.51 170
10816.49 176
10817.47 146
10818.45 164
10819.44 201
10820.42 171
10821.40 172
10822.38 187
10823.37 204
10824.35 174
10825.33 151
10826.31 140
10827.30 149
10828.28 131
10829.26 151
10830.24 161
10831.23 152
10832.21 169
10833.19 161
10834.18 137
10835.16 153
10836.14 145
10837.13 166
10838.11 182
10839.09 166
10840.07 210
10841.06 180
10842.04 158
10843.02 183
10844.01 194
10844.99 192
10845.98 167
10846.96 149
10847.94 162
10848.93 173
10849.91 162
10850.89 180
10851.88 200
10852.86 184
10853.84 168
10854.83 161
10855.81 201
10856.80 176
10857.78 156
10858.77 201
10859.75 227
10860.73 193
10861.72 193
10862.70 197
10863.69 142
10864.67 140
10865.66 154
10866.64 192
10867.62 146
10868.61 184
10869.59 191
10870.58 179
10871.56 180
10872.55 204
10873.53 204
10874.52 184
10875.50 196
10876.49 192
10877.47 167
10878.46 187
10879.44 177
10880.43 157
10881.41 166
10882.40 157
10883.38 173
10884.37 198
10885.35 192
10886.34 202
10887.32 186
10888.31 190
10889.29 243
10890.28 227
10891.27 229
10892.25 202
10893.24 188
10894.22 229
10895.21 245
10896.19 240
10897.18 201
10898.17 204
10899.15 205
10900.14 199
10901.12 210
10902.11 224
10903.10 212
10904.08 234
10905.07 235
10906.05 238
10907.04 188
10908.03 193
10909.01 242
10910.00 235
10910.99 222
10911.97 223
10912.96 220
10913.95 192
10914.93 210
10915.92 229
10916.91 249
10917.89 243
10918.88 253
10919.87 237
10920.85 233
10921.84 214
10922.83 257
10923.81 303
10924.80 266
10925.79 266
10926.78 226
10927.76 214
10928.75 222
10929.74 234
10930.73 242
10931.71 254
10932.70 235
10933.69 231
10934.68 231
10935.66 269
10936.65 235
10937.64 252
10938.63 229
10939.61 272
10940.60 228
10941.59 235
10942.58 277
10943.57 254
10944.55 257
10945.54 247
10946.53 257
10947.52 282
10948.51 268
10949.49 301
10950.48 283
10951.47 287
10952.46 274
10953.45 299
10954.44 262
10955.42 311
10956.41 319
10957.40 338
10958.39 298
10959.38 304
10960.37 347
10961.36 384
10962.34 392
10963.33 392
10964.32 424
10965.31 403
10966.30 380
10967.29 329
10968.28 342
10969.27 305
10970.26 323
10971.25 323
10972.24 291
10973.22 312
10974.21 300
10975.20 270
10976.19 287
10977.18 284
10978.17 297
10979.16 267
10980.15 306
10981.14 324
10982.13 291
10983.12 295
10984.11 284
10985.10 321
10986.09 306
10987.08 298
10988.07 311
10989.06 311
10990.05 320
10991.04 366
10992.03 348
10993.02 322
10994.01 285
10995.00 288
10995.99 342
10996.98 343
10997.97 332
10998.96 402
10999.95 424
11000.94 478
11001.93 475
11002.92 505
11003.92 497
11004.91 503
11005.90 490
11006.89 441
11007.88 400
11008.87 387
11009.86 353
11010.85 326
11011.84 285
11012.83 337
11013.82 308
11014.82 309
11015.81 298
11016.80 256
11017.79 283
11018.78 275
11019.77 280
11020.76 280
11021.76 322
11022.75 276
11023.74 222
11024.73 218
11025.72 236
11026.71 248
11027.70 218
11028.70 264
11029.69 238
11030.68 255
11031.67 243
11032.66 269
11033.66 262
11034.65 224
11035.64 241
11036.63 243
11037.62 246
11038.62 259
11039.61 259
11040.60 261
11041.59 255
11042.59 215
11043.58 219
11044.57 208
11045.56 247
11046.56 257
11047.55 273
11048.54 223
11049.53 230
11050.53 207
11051.52 199
11052.51 195
11053.51 202
11054.50 200
11055.49 211
11056.49 210
11057.48 191
11058.47 223
11059.46 210
11060.46 226
11061.45 215
11062.44 216
11063.44 217
11064.43 211
11065.42 251
11066.42 198
11067.41 188
11068.41 206
11069.40 213
11070.39 204
11071.39 215
11072.38 239
11073.37 252
11074.37 250
11075.36 249
11076.36 224
11077.35 233
11078.34 170
11079.34 231
11080.33 228
11081.33 213
11082.32 249
11083.31 221
11084.31 204
11085.30 187
11086.30 221
11087.29 226
11088.29 215
11089.28 238
11090.28 221
11091.27 221
11092.27 214
11093.26 204
11094.25 220
11095.25 216
11096.24 216
11097.24 209
11098.23 209
11099.23 195
11100.22 193
11101.22 183
11102.21 187
11103.21 195
11104.20 244
11105.20 225
11106.20 215
11107.19 221
11108.19 231
11109.18 207
11110.18 199
11111.17 194
11112.17 180
11113.16 200
11114.16 203
11115.15 207
11116.15 201
11117.15 171
11118.14 167
11119.14 205
11120.13 195
11121.13 201
11122.13 196
11123.12 192
11124.12 196
11125.11 194
11126.11 224
11127.11 238
11128.10 221
11129.10 212
11130.10 225
11131.09 213
11132.09 218
11133.09 184
11134.08 172
11135.08 196
11136.07 213
11137.07 181
11138.07 224
11139.07 177
11140.06 190
11141.06 207
11142.06 198
11143.05 203
11144.05 191
11145.05 190
11146.04 207
11147.04 232
11148.04 219
11149.04 200
11150.03 207
11151.03 174
11152.03 187
11153.02 194
11154.02 195
11155.02 209
11156.02 204
11157.01 193
11158.01 205
11159.01 190
11160.01 186
11161.01 203
11162.00 171
11163.00 199
11164.00 197
11165.00 180
11165.99 205
11166.99 192
11167.99 176
11168.99 168
11169.99 213
11170.99 221
11171.98 165
11172.98 165
11173.98 169
11174.98 187
11175.98 168
11176.98 148
11177.97 178
11178.97 173
11179.97 210
11180.97 191
11181.97 174
11182.97 176
11183.97 178
11184.96 201
11185.96 210
11186.96 174
11187.96 154
11188.96 193
11189.96 190
11190.96 189
11191.96 181
11192.96 187
11193.96 175
11194.96 181
11195.96 179
11196.95 174
11197.95 175
11198.95 189
11199.95 206
11200.95 188
11201.95 192
11202.95 187
11203.95 167
11204.95 169
11205.95 175
11206.95 172
11207.95 145
11208.95 166
11209.95 191
11210.95 177
11211.95 179
11212.95 204
11213.95 210
11214.95 145
11215.95 199
11216.95 169
11217.95 173
11218.95 172
11219.95 160
11220.95 170
11221.95 184
11222.95 175
11223.95 166
11224.95 156
11225.96 154
11226.96 226
11227.96 188
11228.96 180
11229.96 176
11230.96 190
11231.96 228
11232.96 218
11233.96 189
11234.96 157
11235.96 181
11236.97 178
11237.97 174
11238.97 151
11239.97 159
11240.97 184
11241.97 202
11242.97 200
11243.98 129
11244.98 170
11245.98 179
11246.98 194
11247.98 169
11248.98 175
11249.98 215
11250.99 203
11251.99 165
11252.99 180
11253.99 179
11254.99 181
11256.00 184
11257.00 177
11258.00 165
11259.00 183
11260.00 201
11261.01 204
11262.01 152
11263.01 148
11264.01 172
11265.02 180
11266.02 182
11267.02 181
11268.02 179
11269.03 185
11270.03 180
11271.03 156
11272.03 195
11273.04 162
11274.04 168
11275.04 173
11276.05 155
11277.05 192
11278.05 187
11279.05 194
11280.06 187
11281.06 214
11282.06 196
11283.07 192
11284.07 213
11285.07 205
11286.08 166
11287.08 193
11288.08 181
11289.09 201
11290.09 182
11291.09 169
11292.10 168
11293.10 200
11294.11 174
11295.11 171
11296.11 193
11297.12 192
11298.12 177
11299.13 195
11300.13 196
11301.13 177
11302.14 162
11303.14 166
11304.15 168
11305.15 186
11306.15 149
11307.16 162
11308.16 176
11309.17 189
11310.17 181
11311.18 183
11312.18 174
11313.18 171
11314.19 183
11315.19 174
11316.20 187
11317.20 190
11318.21 201
11319.21 189
11320.22 173
11321.22 211
11322.23 182
11323.23 158
11324.24 136
11325.24 182
11326.25 172
11327.25 152
11328.26 173
11329.26 207
11330.27 168
11331.27 176
11332.28 200
11333.29 152
11334.29 182
11335.30 179
11336.30 184
11337.31 189
11338.31 158
11339.32 163
11340.33 183
11341.33 182
11342.34 164
11343.34 174
11344.35 144
11345.35 140
11346.36 177
11347.37 194
11348.37 158
11349.38 182
11350.39 158
11351.39 115
11352.40 154
11353.40 151
11354.41 149
11355.42 128
11356.42 150
11357.43 163
11358.44 146
11359.44 165
11360.45 135
11361.46 176
11362.46 164
11363.47 145
11364.48 132
11365.48 161
11366.49 142
11367.50 144
11368.50 175
11369.51 175
11370.52 154
11371.53 179
11372.53 175
11373.54 189
11374.55 166
11375.56 132
11376.56 154
11377.57 187
11378.58 150
11379.59 187
11380.59 136
11381.60 160
11382.61 136
11383.62 157
11384.62 150
11385.63 192
11386.64 175
11387.65 188
11388.65 169
11389.66 158
11390.67 153
11391.68 170
11392.69 169
11393.69 153
11394.70 175
11395.71 163
11396.72 151
11397.73 163
11398.74 162
11399.74 156
11400.75 155
11401.76 147
11402.77 152
11403.78 152
11404.79 178
11405.80 171
11406.80 140
11407.81 138
11408.82 152
11409.83 150
11410.84 141
11411.85 126
11412.86 135
11413.87 175
11414.88 153
11415.89 158
11416.89 134
11417.90 146
11418.91 170
11419.92 194
11420.93 194
11421.94 206
11422.95 170
11423.96 175
11424.97 178
11425.98 146
11426.99 151
11428.00 151
11429.01 146
11430.02 152
11431.03 123
11432.04 157
11433.05 186
11434.06 168
11435.07 140
11436.08 180
11437.09 160
11438.10 190
11439.11 167
11440.12 200
11441.13 195
11442.14 187
11443.15 174
11444.16 163
11445.17 160
11446.18 153
11447.19 172
11448.20 171
11449.21 158
11450.22 161
11451.23 164
11452.24 181
11453.25 149
11454.27 165
11455.28 164
11456.29 167
11457.30 187
11458.31 193
11459.32 182
11460.33 191
11461.34 185
11462.35 169
11463.36 160
11464.38 161
11465.39 186
11466.40 195
11467.41 165
11468.42 188
11469.43 194
11470.44 187
11471.46 181
11472.47 154
11473.48 159
11474.49 146
11475.50 211
11476.52 188
11477.53 172
11478.54 185
11479.55 188
11480.56 182
11481.57 177
11482.59 165
11483.60 177
11484.61 149
11485.62 195
11486.64 194
11487.65 188
11488.66 197
11489.67 208
11490.69 184
11491.70 199
11492.71 170
11493.72 202
11494.74 170
11495.75 175
11496.76 194
11497.77 219
11498.79 177
11499.80 169
11500.81 185
11501.83 166
11502.84 149
11503.85 195
11504.86 207
11505.88 191
11506.89 198
11507.90 214
11508.92 187
11509.93 206
11510.94 186
11511.96 201
11512.97 206
11513.98 260
11515.00 208
11516.01 198
11517.02 213
11518.04 193
11519.05 196
11520.07 190
11521.08 196
11522.09 192
11523.11 201
11524.12 209
11525.13 182
11526.15 238
11527.16 206
11528.18 181
11529.19 190
11530.21 205
11531.22 221
11532.23 183
11533.25 213
11534.26 201
11535.28 195
11536.29 215
11537.31 236
11538.32 190
11539.34 159
11540.35 191
11541.36 210
11542.38 230
11543.39 215
11544.41 242
11545.42 218
11546.44 196
11547.45 221
11548.47 243
11549.48 251
11550.50 242
11551.51 211
11552.53 219
11553.54 215
11554.56 247
11555.57 214
11556.59 221
11557.61 203
11558.62 288
11559.64 234
11560.65 252
11561.67 233
11562.68 230
11563.70 214
11564.71 239
11565.73 246
11566.75 271
11567.76 273
11568.78 269
11569.79 264
11570.81 269
11571.83 235
11572.84 263
11573.86 271
11574.87 266
11575.89 256
11576.91 263
11577.92 275
11578.94 280
11579.96 243
11580.97 269
11581.99 291
11583.00 274
11584.02 265
11585.04 298
11586.05 337
11587.07 323
11588.09 335
11589.10 356
11590.12 364
11591.14 348
11592.16 329
11593.17 340
11594.19 360
11595.21 356
11596.22 350
11597.24 325
11598.26 356
11599.28 352
11600.29 410
11601.31 416
11602.33 467
11603.34 451
11604.36 482
11605.38 510
11606.40 548
11607.41 533
11608.43 535
11609.45 515
11610.47 498
11611.49 481
11612.50 490
11613.52 480
11614.54 435
11615.56 420
11616.58 417
11617.59 477
11618.61 460
11619.63 482
11620.65 477
11621.67 485
11622.68 444
11623.70 453
11624.72 444
11625.74 482
11626.76 503
11627.78 536
11628.79 537
11629.81 605
11630.83 669
11631.85 702
11632.87 759
11633.89 812
11634.91 894
11635.93 965
11636.94 1081
11637.96 1092
11638.98 1017
11640.00 924
11641.02 856
11642.04 809
11643.06 726
11644.08 616
11645.10 577
11646.12 557
11647.14 477
11648.16 443
11649.17 420
11650.19 414
11651.21 426
11652.23 400
11653.25 370
11654.27 408
11655.29 324
11656.31 340
11657.33 375
11658.35 344
11659.37 346
11660.39 379
11661.41 337
11662.43 333
11663.45 353
11664.47 356
11665.49 350
11666.51 338
11667.53 314
11668.55 326
11669.57 307
11670.59 316
11671.61 334
11672.63 375
11673.65 389
11674.67 284
11675.70 293
11676.72 326
11677.74 272
11678.76 280
11679.78 291
11680.80 292
11681.82 319
11682.84 310
11683.86 282
11684.88 271
11685.90 243
11686.92 287
11687.95 304
11688.97 279
11689.99 283
11691.01 256
11692.03 255
11693.05 289
11694.07 263
11695.10 236
11696.12 258
11697.14 254
11698.16 264
11699.18 247
11700.20 288
11701.22 290
11702.25 283
11703.27 270
11704.29 261
11705.31 262
11706.33 253
11707.36 246
11708.38 266
11709.40 321
11710.42 262
11711.44 315
11712.47 257
11713.49 265
11714.51 241
11715.53 291
11716.56 288
11717.58 294
11718.60 349
11719.62 341
11720.65 304
11721.67 262
11722.69 295
11723.71 305
11724.74 324
11725.76 274
11726.78 306
11727.80 310
11728.83 299
11729.85 299
11730.87 286
11731.90 260
11732.92 248
11733.94 268
11734.97 284
11735.99 267
11737.01 259
11738.04 258
11739.06 262
11740.08 250
11741.11 262
11742.13 277
11743.15 272
11744.18 268
11745.20 250
11746.22 239
11747.25 245
11748.27 247
11749.30 256
11750.32 258
11751.34 246
11752.37 239
11753.39 241
11754.42 270
11755.44 244
11756.46 215
11757.49 249
11758.51 239
11759.54 239
11760.56 229
11761.58 246
11762.61 227
11763.63 246
11764.66 226
11765.68 242
11766.71 215
11767.73 215
11768.76 211
11769.78 207
11770.81 175
11771.83 176
11772.86 222
11773.88 221
11774.91 197
11775.93 217
11776.96 253
11777.98 207
11779.01 217
11780.03 235
11781.06 274
11782.08 244
11783.11 223
11784.13 249
11785.16 213
11786.18 210
11787.21 216
11788.23 211
11789.26 212
11790.28 213
11791.31 215
11792.34 274
11793.36 221
11794.39 221
11795.41 225
11796.44 206
11797.47 190
11798.49 201
11799.52 214
11800.54 197
11801.57 189
11802.60 202
11803.62 186
11804.65 198
11805.67 187
11806.70 184
11807.73 185
11808.75 172
11809.78 160
11810.81 172
11811.83 173
11812.86 187
11813.89 194
11814.91 200
11815.94 191
11816.97 176
11817.99 171
11819.02 196
11820.05 174
11821.07 174
11822.10 165
11823.13 166
11824.16 153
11825.18 175
11826.21 193
11827.24 203
11828.26 183
11829.29 182
11830.32 195
11831.35 217
11832.37 177
11833.40 181
11834.43 214
11835.46 235
11836.48 183
11837.51 178
11838.54 166
11839.57 162
11840.59 158
11841.62 169
11842.65 189
11843.68 175
11844.71 185
11845.73 153
11846.76 179
11847.79 163
11848.82 167
11849.85 217
11850.88 188
11851.90 187
11852.93 186
11853.96 165
11854.99 160
11856.02 130
11857.05 155
11858.07 173
11859.10 172
11860.13 159
11861.16 179
11862.19 200
11863.22 168
11864.25 200
11865.28 188
11866.30 188
11867.33 194
11868.36 174
11869.39 180
11870.42 189
11871.45 168
11872.48 215
11873.51 208
11874.54 168
11875.57 158
11876.60 173
11877.63 168
11878.65 162
11879.68 135
11880.71 157
11881.74 146
11882.77 183
11883.80 157
11884.83 180
11885.86 212
11886.89 201
11887.92 183
11888.95 203
11889.98 189
11891.01 195
11892.04 183
11893.07 182
11894.10 182
11895.13 222
11896.16 230
11897.19 197
11898.22 186
11899.25 214
11900.28 232
11901.31 219
11902.34 235
11903.38 248
11904.41 195
11905.44 233
11906.47 225
11907.50 242
11908.53 244
11909.56 218
11910.59 221
11911.62 227
11912.65 223
11913.68 216
11914.71 219
11915.75 214
11916.78 192
11917.81 206
11918.84 210
11919.87 216
11920.90 208
11921.93 186
11922.96 195
11924.00 208
11925.03 225
11926.06 228
11927.09 214
11928.12 225
11929.15 213
11930.18 223
11931.22 243
11932.25 235
11933.28 270
11934.31 299
11935.34 286
11936.38 257
11937.41 253
11938.44 275
11939.47 274
11940.50 249
11941.54 224
11942.57 191
11943.60 233
11944.63 227
11945.67 234
11946.70 197
11947.73 194
11948.76 209
11949.80 194
11950.83 171
11951.86 178
11952.89 212
11953.93 204
11954.96 194
11955.99 180
11957.02 196
11958.06 195
11959.09 174
11960.12 194
11961.16 154
11962.19 131
11963.22 182
11964.26 201
11965.29 174
11966.32 161
11967.36 172
11968.39 155
11969.42 207
11970.46 163
11971.49 150
11972.52 192
11973.56 170
11974.59 145
11975.62 180
11976.66 156
11977.69 182
11978.73 181
11979.76 185
11980.79 177
11981.83 168
11982.86 171
11983.89 168
11984.93 176
11985.96 161
11987.00 167
11988.03 187
11989.07 179
11990.10 190
11991.13 197
11992.17 161
11993.20 172
11994.24 184
11995.27 185
11996.31 167
11997.34 166
11998.38 184
11999.41 196
12000.45 187
12001.48 174
12002.51 180
12003.55 167
12004.58 148
12005.62 170
12006.65 196
12007.69 174
12008.72 158
12009.76 155
12010.80 173
12011.83 170
12012.87 158
12013.90 181
12014.94 180
12015.97 163
12017.01 191
12018.04 173
12019.08 199
12020.11 179
12021.15 184
12022.19 217
12023.22 174
12024.26 153
12025.29 194
12026.33 179
12027.36 148
12028.40 188
12029.44 200
12030.47 175
12031.51 194
12032.54 205
12033.58 240
12034.62 192
12035.65 177
12036.69 219
12037.73 211
12038.76 201
12039.80 219
12040.84 178
12041.87 181
12042.91 170
12043.94 149
12044.98 195
12046.02 188
12047.06 193
12048.09 170
12049.13 155
12050.17 200
12051.20 202
12052.24 205
12053.28 198
12054.31 178
12055.35 205
12056.39 183
12057.43 187
12058.46 164
12059.50 215
12060.54 232
12061.57 198
12062.61 188
12063.65 156
12064.69 192
12065.72 209
12066.76 222
12067.80 207
12068.84 212
12069.88 186
12070.91 188
12071.95 174
12072.99 164
12074.03 210
12075.06 200
12076.10 207
12077.14 210
12078.18 202
12079.22 208
12080.26 188
12081.29 213
12082.33 207
12083.37 202
12084.41 202
12085.45 200
12086.49 200
12087.52 209
12088.56 210
12089.60 202
12090.64 215
12091.68 220
12092.72 197
12093.76 191
12094.79 232
12095.83 227
12096.87 207
12097.91 201
12098.95 206
12099.99 204
12101.03 244
12102.07 259
12103.11 208
12104.15 246
12105.19 238
12106.22 246
12107.26 251
12108.30 223
12109.34 251
12110.38 248
12111.42 228
12112.46 234
12113.50 249
12114.54 211
12115.58 217
12116.62 174
12117.66 200
12118.70 195
12119.74 181
12120.78 196
12121.82 198
12122.86 184
12123.90 169
12124.94 172
12125.98 159
12127.02 175
12128.06 149
12129.10 160
12130.14 169
12131.18 179
12132.22 176
12133.26 203
12134.30 204
12135.34 164
12136.38 175
12137.42 157
12138.47 189
12139.51 212
12140.55 199
12141.59 172
12142.63 177
12143.67 180
12144.71 151
12145.75 167
12146.79 177
12147.83 170
12148.87 179
12149.92 146
12150.96 165
12152.00 170
12153.04 169
12154.08 164
12155.12 179
12156.16 160
12157.21 185
12158.25 153
12159.29 164
12160.33 160
12161.37 141
12162.41 182
12163.46 151
12164.50 152
12165.54 125
12166.58 146
12167.62 160
12168.67 167
12169.71 156
12170.75 124
12171.79 138
12172.83 151
12173.88 150
12174.92 158
12175.96 137
12177.00 161
12178.05 131
12179.09 134
12180.13 124
12181.17 150
12182.22 152
12183.26 158
12184.30 177
12185.34 173
12186.39 150
12187.43 182
12188.47 169
12189.51 197
12190.56 181
12191.60 163
12192.64 140
12193.69 145
12194.73 151
12195.77 143
12196.82 150
12197.86 150
12198.90 166
12199.95 171
12200.99 142
12202.03 167
12203.08 152
12204.12 162
12205.16 186
12206.21 190
12207.25 201
12208.29 186
12209.34 169
12210.38 146
12211.43 156
12212.47 168
12213.51 163
12214.56 159
12215.60 187
12216.65 157
12217.69 171
12218.73 150
12219.78 161
12220.82 156
12221.87 185
12222.91 165
12223.96 175
12225.00 168
12226.04 148
12227.09 161
12228.13 144
12229.18 146
12230.22 163
12231.27 150
12232.31 165
12233.36 184
12234.40 154
12235.45 148
12236.49 144
12237.54 162
12238.58 147
12239.63 144
12240.67 170
12241.72 154
12242.76 131
12243.81 147
12244.85 171
12245.90 163
12246.94 174
12247.99 168
12249.03 167
12250.08 174
12251.12 220
12252.17 200
12253.22 195
12254.26 183
12255.31 157
12256.35 156
12257.40 149
12258.44 176
12259.49 183
12260.54 153
12261.58 148
12262.63 169
12263.67 133
12264.72 120
12265.77 123
12266.81 185
12267.86 178
12268.91 157
12269.95 164
12271.00 149
12272.04 142
12273.09 153
12274.14 138
12275.18 111
12276.23 147
12277.28 159
12278.32 146
12279.37 142
12280.42 136
12281.46 138
12282.51 133
12283.56 141
12284.61 137
12285.65 136
12286.70 176
12287.75 165
12288.79 145
12289.84 136
12290.89 117
12291.94 125
12292.98 144
12294.03 159
12295.08 137
12296.13 135
12297.17 118
12298.22 128
12299.27 121
12300.32 144
12301.36 129
12302.41 132
12303.46 128
12304.51 161
12305.55 132
12306.60 121
12307.65 142
12308.70 135
12309.75 128
12310.79 146
12311.84 144
12312.89 130
12313.94 136
12314.99 137
12316.04 146
12317.08 146
12318.13 176
12319.18 153
12320.23 143
12321.28 113
12322.33 147
12323.37 167
12324.42 125
12325.47 168
12326.52 159
12327.57 155
12328.62 125
12329.67 144
12330.72 126
12331.77 153
12332.81 140
12333.86 161
12334.91 128
12335.96 134
12337.01 141
12338.06 123
12339.11 150
12340.16 144
12341.21 117
12342.26 148
12343.31 154
12344.36 158
12345.41 160
12346.46 167
12347.51 130
12348.56 132
12349.61 119
12350.65 145
12351.70 133
12352.75 165
12353.80 143
12354.85 123
12355.90 140
12356.95 118
12358.00 137
12359.05 150
12360.11 136
12361.16 134
12362.21 123
12363.26 135
12364.31 142
12365.36 142
12366.41 156
12367.46 121
12368.51 141
12369.56 141
12370.61 142
12371.66 143
12372.71 136
12373.76 134
12374.81 126
12375.86 132
12376.91 152
12377.97 172
12379.02 144
12380.07 151
12381.12 147
12382.17 123
12383.22 154
12384.27 147
12385.32 144
12386.37 146
12387.43 148
12388.48 131
12389.53 164
12390.58 154
12391.63 135
12392.68 131
12393.74 155
12394.79 127
12395.84 136
12396.89 144
12397.94 181
12398.99 146
12400.05 123
12401.10 142
12402.15 175
12403.20 166
12404.25 156
12405.31 182
12406.36 145
12407.41 138
12408.46 134
12409.51 161
12410.57 184
12411.62 143
12412.67 131
12413.72 150
12414.78 150
12415.83 159
12416.88 150
12417.93 148
12418.99 162
12420.04 149
12421.09 150
12422.15 145
12423.20 160
12424.25 151
12425.30 150
12426.36 142
12427.41 156
12428.46 132
12429.52 139
12430.57 148
12431.62 123
12432.68 149
12433.73 137
12434.78 152
12435.84 125
12436.89 145
12437.94 174
12439.00 187
12440.05 170
12441.10 169
12442.16 141
12443.21 192
12444.27 179
12445.32 141
12446.37 162
12447.43 174
12448.48 172
12449.54 142
12450.59 161
12451.64 170
12452.70 185
12453.75 147
12454.81 144
12455.86 143
12456.91 171
12457.97 149
12459.02 151
12460.08 145
12461.13 157
12462.19 166
12463.24 165
12464.30 178
12465.35 165
12466.41 161
12467.46 152
12468.52 168
12469.57 128
12470.63 159
12471.68 144
12472.73 155
12473.79 166
12474.85 213
12475.90 223
12476.96 162
12478.01 171
12479.07 176
12480.12 189
12481.18 189
12482.23 185
12483.29 222
12484.34 198
12485.40 177
12486.45 179
12487.51 212
12488.57 197
12489.62 181
12490.68 194
12491.73 220
12492.79 270
12493.84 278
12494.90 289
12495.96 347
12497.01 308
12498.07 326
12499.12 322
12500.18 341
12501.24 322
12502.29 352
12503.35 318
12504.41 294
12505.46 254
12506.52 225
12507.57 251
12508.63 245
12509.69 261
12510.74 228
12511.80 226
12512.86 192
12513.91 183
12514.97 218
12516.03 166
12517.08 156
12518.14 179
12519.20 147
12520.26 174
12521.31 193
12522.37 195
12523.43 190
12524.48 199
12525.54 160
12526.60 183
12527.66 176
12528.71 171
12529.77 184
12530.83 168
12531.89 181
12532.94 174
12534.00 219
12535.06 191
12536.12 193
12537.17 160
12538.23 201
12539.29 229
12540.35 200
12541.41 193
12542.46 181
12543.52 199
12544.58 172
12545.64 176
12546.70 190
12547.75 187
12548.81 194
12549.87 154
12550.93 169
12551.99 169
12553.05 169
12554.10 175
12555.16 161
12556.22 177
12557.28 205
12558.34 166
12559.40 162
12560.46 171
12561.51 177
12562.57 207
12563.63 209
12564.69 203
12565.75 199
12566.81 203
12567.87 236
12568.93 194
12569.99 206
12571.04 207
12572.10 242
12573.16 236
12574.22 250
12575.28 268
12576.34 282
12577.40 272
12578.46 299
12579.52 313
12580.58 284
12581.64 291
12582.70 277
12583.76 251
12584.82 263
12585.88 290
12586.94 267
12588.00 213
12589.06 237
12590.12 238
12591.18 183
12592.24 171
12593.30 200
12594.36 225
12595.42 176
12596.48 204
12597.54 196
12598.60 192
12599.66 165
12600.72 183
12601.78 184
12602.84 180
12603.90 207
12604.96 178
12606.02 169
12607.08 187
12608.14 175
12609.20 203
12610.27 198
12611.33 189
12612.39 172
12613.45 178
12614.51 180
12615.57 180
12616.63 179
12617.69 173
12618.75 186
12619.81 163
12620.88 181
12621.94 164
12623.00 194
12624.06 228
12625.12 225
12626.18 202
12627.24 191
12628.31 181
12629.37 208
12630.43 149
12631.49 174
12632.55 178
12633.61 182
12634.68 164
12635.74 184
12636.80 140
12637.86 178
12638.92 156
12639.99 168
12641.05 149
12642.11 169
12643.17 186
12644.23 165
12645.30 161
12646.36 166
12647.42 189
12648.48 181
12649.55 205
12650.61 205
12651.67 190
12652.73 210
12653.80 196
12654.86 200
12655.92 230
12656.99 214
12658.05 214
12659.11 190
12660.17 196
12661.24 184
12662.30 196
12663.36 171
12664.43 169
12665.49 194
12666.55 186
12667.62 173
12668.68 184
12669.74 169
12670.81 177
12671.87 210
12672.93 169
12674.00 147
12675.06 142
12676.12 158
12677.19 164
12678.25 155
12679.31 150
12680.38 153
12681.44 188
12682.51 175
12683.57 151
12684.63 145
12685.70 143
12686.76 157
12687.83 139
12688.89 161
12689.95 167
12691.02 170
12692.08 164
12693.15 158
12694.21 193
12695.28 176
12696.34 163
12697.40 173
12698.47 170
12699.53 148
12700.60 167
12701.66 171
12702.73 169
12703.79 158
12704.86 186
12705.92 193
12706.99 172
12708.05 188
12709.12 194
12710.18 180
12711.25 205
12712.31 164
12713.38 175
12714.44 149
12715.51 171
12716.57 159
12717.64 166
12718.70 141
12719.77 156
12720.83 152
12721.90 155
12722.97 160
12724.03 156
12725.10 171
12726.16 153
12727.23 135
12728.29 172
12729.36 161
12730.43 163
12731.49 141
12732.56 156
12733.62 156
12734.69 169
12735.76 158
12736.82 160
12737.89 152
12738.95 178
12740.02 174
12741.09 151
12742.15 131
12743.22 151
12744.29 139
12745.35 147
12746.42 164
12747.49 171
12748.55 134
12749.62 165
12750.69 137
12751.75 125
12752.82 142
12753.89 120
12754.95 122
12756.02 144
12757.09 135
12758.15 114
12759.22 153
12760.29 148
12761.36 151
12762.42 153
12763.49 146
12764.56 99
12765.62 116
12766.69 145
12767.76 157
12768.83 132
12769.89 152
12770.96 121
12772.03 147
12773.10 148
12774.17 123
12775.23 121
12776.30 115
12777.37 145
12778.44 163
12779.50 129
12780.57 118
12781.64 144
12782.71 114
12783.78 105
12784.84 105
12785.91 145
12786.98 150
12788.05 166
12789.12 126
12790.19 130
12791.25 126
12792.32 113
12793.39 115
12794.46 116
12795.53 110
12796.60 113
12797.67 132
12798.73 110
12799.80 126
12800.87 115
12801.94 120
12803.01 150
12804.08 141
12805.15 140
12806.22 130
12807.29 138
12808.36 140
12809.42 118
12810.49 131
12811.56 125
12812.63 134
12813.70 112
12814.77 125
12815.84 144
12816.91 123
12817.98 121
12819.05 129
12820.12 110
12821.19 141
12822.26 122
12823.33 133
12824.40 99
12825.47 102
12826.54 115
12827.61 138
12828.68 124
12829.75 133
12830.82 111
12831.89 102
12832.96 113
12834.03 125
12835.10 110
12836.17 120
12837.24 133
12838.31 130
12839.38 123
12840.45 124
12841.52 122
12842.59 128
12843.66 106
12844.73 125
12845.80 122
12846.87 109
12847.95 120
12849.02 143
12850.09 134
12851.16 101
12852.23 124
12853.30 126
12854.37 113
12855.44 85
12856.51 105
12857.58 139
12858.66 130
12859.73 117
12860.80 99
12861.87 116
12862.94 113
12864.01 115
12865.08 140
12866.16 134
12867.23 132
12868.30 139
12869.37 117
12870.44 106
12871.51 122
12872.59 120
12873.66 106
12874.73 113
12875.80 101
12876.87 114
12877.95 96
12879.02 129
12880.09 113
12881.16 118
12882.23 143
12883.31 123
12884.38 132
12885.45 114
12886.52 108
12887.60 101
12888.67 126
12889.74 101
12890.81 98
12891.89 109
12892.96 100
12894.03 113
12895.11 112
12896.18 137
12897.25 137
12898.32 125
12899.40 148
12900.47 102
12901.54 117
12902.62 116
12903.69 150
12904.76 114
12905.84 127
12906.91 115
12907.98 111
12909.06 120
12910.13 97
12911.20 105
12912.28 150
12913.35 104
12914.42 95
12915.50 102
12916.57 106
12917.64 101
12918.72 122
12919.79 99
12920.87 123
12921.94 110
12923.01 99
12924.09 104
12925.16 111
12926.24 107
12927.31 123
12928.38 127
12929.46 119
12930.53 113
12931.61 119
12932.68 126
12933.76 85
12934.83 91
12935.90 120
12936.98 104
12938.05 91
12939.13 87
12940.20 118
12941.28 100
12942.35 80
12943.43 91
12944.50 108
12945.58 120
12946.65 121
12947.73 122
12948.80 105
12949.88 98
12950.95 95
12952.03 94
12953.10 97
12954.18 103
12955.25 106
12956.33 117
12957.40 82
12958.48 106
12959.55 100
12960.63 99
12961.70 106
12962.78 114
12963.86 121
12964.93 114
12966.01 128
12967.08 133
12968.16 115
12969.24 104
12970.31 125
12971.39 135
12972.46 127
12973.54 121
12974.62 110
12975.69 132
12976.77 127
12977.84 97
12978.92 109
12980.00 106
12981.07 95
12982.15 97
12983.23 119
12984.30 134
12985.38 90
12986.46 113
12987.53 107
12988.61 142
12989.69 125
12990.76 100
12991.84 119
12992.92 115
12993.99 125
12995.07 122
12996.15 144
12997.22 138
12998.30 151
12999.38 103
13000.45 113
13001.53 105
13002.61 125
13003.69 99
13004.76 100
13005.84 99
13006.92 127
13008.00 128
13009.07 98
13010.15 118
13011.23 106
13012.31 122
13013.38 108
13014.46 162
13015.54 144
13016.62 149
13017.70 127
13018.77 143
13019.85 126
13020.93 136
13022.01 122
13023.09 109
13024.16 123
13025.24 128
13026.32 127
13027.40 120
13028.48 120
13029.56 129
13030.63 146
13031.71 146
13032.79 157
13033.87 162
13034.95 136
13036.03 137
13037.11 135
13038.18 135
13039.26 159
13040.34 140
13041.42 114
13042.50 141
13043.58 123
13044.66 151
13045.74 152
13046.82 134
13047.89 134
13048.97 169
13050.05 149
13051.13 136
13052.21 123
13053.29 155
13054.37 157
13055.45 152
13056.53 131
13057.61 140
13058.69 144
13059.77 136
13060.85 128
13061.93 128
13063.01 154
13064.09 125
13065.17 154
13066.25 127
13067.33 124
13068.41 109
13069.49 124
13070.57 147
13071.65 122
13072.73 118
13073.81 142
13074.89 150
13075.97 143
13077.05 152
13078.13 125
13079.21 133
13080.29 111
13081.37 111
13082.45 126
13083.53 127
13084.61 126
13085.69 141
13086.77 131
13087.85 117
13088.94 110
13090.02 130
13091.10 110
13092.18 129
13093.26 117
13094.34 104
13095.42 112
13096.50 166
13097.58 142
13098.66 113
13099.75 118
13100.83 122
13101.91 147
13102.99 92
13104.07 119
13105.15 117
13106.23 132
13107.32 112
13108.40 117
13109.48 145
13110.56 109
13111.64 108
13112.72 92
13113.81 136
13114.89 122
13115.97 112
13117.05 118
13118.13 145
13119.22 127
13120.30 117
13121.38 129
13122.46 139
13123.55 125
13124.63 118
13125.71 97
13126.79 118
13127.88 117
13128.96 132
13130.04 118
13131.12 138
13132.21 147
13133.29 136
13134.37 94
13135.45 105
13136.54 125
13137.62 164
13138.70 136
13139.79 136
13140.87 125
13141.95 128
13143.03 136
13144.12 144
13145.20 131
13146.28 148
13147.37 127
13148.45 122
13149.53 111
13150.62 107
13151.70 114
13152.78 117
13153.87 114
13154.95 132
13156.03 141
13157.12 137
13158.20 153
13159.29 118
13160.37 109
13161.45 116
13162.54 122
13163.62 121
13164.71 117
13165.79 123
13166.87 138
13167.96 142
13169.04 128
13170.13 130
13171.21 123
13172.29 99
13173.38 142
13174.46 118
13175.55 127
13176.63 117
13177.72 148
13178.80 129
13179.89 126
13180.97 127
13182.06 142
13183.14 146
13184.22 119
13185.31 134
13186.39 113
13187.48 150
13188.56 138
13189.65 127
13190.73 124
13191.82 90
13192.90 115
13193.99 122
13195.07 108
13196.16 137
13197.25 135
13198.33 134
13199.42 116
13200.50 132
13201.59 127
13202.67 122
13203.76 115
13204.84 105
13205.93 111
13207.02 93
13208.10 108
13209.19 110
13210.27 103
13211.36 162
13212.44 138
13213.53 113
13214.62 122
13215.70 157
13216.79 123
13217.88 135
13218.96 110
13220.05 122
13221.13 107
13222.22 112
13223.31 110
13224.39 109
13225.48 99
13226.57 120
13227.65 128
13228.74 132
13229.83 131
13230.91 137
13232.00 113
13233.09 110
13234.17 111
13235.26 116
13236.35 121
13237.43 104
13238.52 111
13239.61 118
13240.70 124
13241.78 118
13242.87 112
13243.96 127
13245.04 118
13246.13 124
13247.22 104
13248.31 127
13249.39 116
13250.48 113
13251.57 107
13252.66 138
13253.74 124
13254.83 105
13255.92 122
13257.01 118
13258.10 116
13259.18 126
13260.27 128
13261.36 128
13262.45 119
13263.54 110
13264.62 141
13265.71 116
13266.80 135
13267.89 129
13268.98 125
13270.06 128
13271.15 144
13272.24 160
13273.33 132
13274.42 108
13275.51 147
13276.60 141
13277.68 133
13278.77 143
13279.86 124
13280.95 128
13282.04 137
13283.13 129
13284.22 140
13285.31 146
13286.39 144
13287.48 140
13288.57 130
13289.66 115
13290.75 117
13291.84 130
13292.93 129
13294.02 99
13295.11 124
13296.20 146
13297.29 144
13298.38 125
13299.47 122
13300.56 125
13301.65 155
13302.73 139
13303.82 109
13304.91 96
13306.00 99
13307.09 104
13308.18 116
13309.27 111
13310.36 104
13311.45 131
13312.54 133
13313.63 144
13314.72 147
13315.81 144
13316.90 143
13318.00 144
13319.09 136
13320.18 123
13321.27 112
13322.36 126
13323.45 115
13324.54 131
13325.63 104
13326.72 139
13327.81 143
13328.90 118
13329.99 105
13331.08 135
13332.17 142
13333.26 123
13334.35 105
13335.45 123
13336.54 130
13337.63 139
13338.72 126
13339.81 120
13340.90 169
13341.99 121
13343.08 126
13344.18 135
13345.27 135
13346.36 139
13347.45 163
13348.54 147
13349.63 140
13350.72 145
13351.82 143
13352.91 145
13354.00 161
13355.09 160
13356.18 141
13357.28 139
13358.37 122
13359.46 137
13360.55 153
13361.64 177
13362.74 185
13363.83 161
13364.92 139
13366.01 153
13367.10 166
13368.20 183
13369.29 166
13370.38 153
13371.47 162
13372.57 168
13373.66 193
13374.75 185
13375.84 212
13376.94 173
13378.03 149
13379.12 145
13380.22 161
13381.31 160
13382.40 145
13383.49 173
13384.59 160
13385.68 141
13386.77 147
13387.87 121
13388.96 117
13390.05 130
13391.15 130
13392.24 122
13393.33 148
13394.43 152
13395.52 101
13396.61 110
13397.71 131
13398.80 169
13399.90 158
13400.99 149
13402.08 138
13403.18 124
13404.27 117
13405.36 148
13406.46 139
13407.55 140
13408.65 148
13409.74 106
13410.83 124
13411.93 124
13413.02 131
13414.12 139
13415.21 148
13416.31 138
13417.40 109
13418.49 106
13419.59 122
13420.68 115
13421.78 138
13422.87 153
13423.97 140
13425.06 137
13426.16 117
13427.25 129
13428.35 151
13429.44 127
13430.54 141
13431.63 161
13432.73 136
13433.82 159
13434.92 145
13436.01 135
13437.11 107
13438.20 141
13439.30 148
13440.39 143
13441.49 150
13442.58 153
13443.68 156
13444.77 142
13445.87 131
13446.96 122
13448.06 134
13449.16 163
13450.25 123
13451.35 113
13452.44 173
13453.54 154
13454.64 173
13455.73 119
13456.83 114
13457.92 150
13459.02 135
13460.12 132
13461.21 131
13462.31 146
13463.40 145
13464.50 158
13465.60 158
13466.69 135
13467.79 157
13468.89 157
13469.98 158
13471.08 157
13472.18 177
13473.27 149
13474.37 154
13475.47 134
13476.56 161
13477.66 161
13478.76 172
13479.85 143
13480.95 159
13482.05 142
13483.14 156
13484.24 183
13485.34 161
13486.44 137
13487.53 152
13488.63 160
13489.73 159
13490.83 153
13491.92 186
13493.02 172
13494.12 168
13495.21 179
13496.31 170
13497.41 163
13498.51 151
13499.61 153
13500.70 181
13501.80 190
13502.90 207
13504.00 202
13505.10 201
13506.19 156
13507.29 143
13508.39 173
13509.49 193
13510.59 187
13511.68 185
13512.78 215
13513.88 184
13514.98 184
13516.08 152
13517.18 137
13518.27 152
13519.37 121
13520.47 131
13521.57 148
13522.67 168
13523.77 156
13524.87 121
13525.96 144
13527.06 153
13528.16 153
13529.26 172
13530.36 122
13531.46 140
13532.56 135
13533.66 147
13534.76 138
13535.86 128
13536.96 143
13538.05 145
13539.15 161
13540.25 110
13541.35 139
13542.45 116
13543.55 128
13544.65 132
13545.75 121
13546.85 108
13547.95 131
13549.05 135
13550.15 157
13551.25 148
13552.35 122
13553.45 145
13554.55 120
13555.65 125
13556.75 128
13557.85 126
13558.95 124
13560.05 136
13561.15 125
13562.25 117
13563.35 115
13564.45 148
13565.55 158
13566.65 129
13567.75 146
13568.85 89
13569.95 99
13571.05 108
13572.16 128
13573.26 133
13574.36 156
13575.46 101
13576.56 128
13577.66 116
13578.76 146
13579.86 131
13580.96 127
13582.06 126
13583.16 159
13584.27 118
13585.37 102
13586.47 115
13587.57 119
13588.67 149
13589.77 125
13590.87 136
13591.98 106
13593.08 157
13594.18 126
13595.28 140
13596.38 107
13597.48 137
13598.59 136
13599.69 90
13600.79 141
13601.89 136
13602.99 156
13604.10 158
13605.20 125
13606.30 107
13607.40 120
13608.50 137
13609.61 123
13610.71 142
13611.81 148
13612.91 127
13614.02 131
13615.12 136
13616.22 106
13617.32 134
13618.43 124
13619.53 136
13620.63 138
13621.73 140
13622.84 128
13623.94 148
13625.04 128
13626.14 124
13627.25 126
13628.35 127
13629.45 124
13630.56 121
13631.66 103
13632.76 116
13633.87 123
13634.97 114
13636.07 156
13637.18 131
13638.28 142
13639.38 143
13640.49 101
13641.59 155
13642.69 142
13643.80 132
13644.90 134
13646.00 119
13647.11 122
13648.21 105
13649.32 132
13650.42 105
13651.52 106
13652.63 100
13653.73 122
13654.84 116
13655.94 108
13657.04 158
13658.15 130
13659.25 144
13660.36 128
13661.46 145
13662.57 119
13663.67 103
13664.77 103
13665.88 140
13666.98 123
13668.09 129
13669.19 127
13670.30 147
13671.40 133
13672.51 124
13673.61 119
13674.72 108
13675.82 112
13676.93 120
13678.03 130
13679.14 128
13680.24 113
13681.35 110
13682.45 142
13683.56 147
13684.66 126
13685.77 147
13686.87 132
13687.98 117
13689.08 128
13690.19 137
13691.29 89
13692.40 135
13693.51 117
13694.61 123
13695.72 115
13696.82 122
13697.93 103
13699.03 132
13700.14 114
13701.25 101
13702.35 134
13703.46 136
13704.56 111
13705.67 120
13706.78 136
13707.88 132
13708.99 171
13710.10 134
13711.20 123
13712.31 123
13713.41 143
13714.52 110
13715.63 152
13716.73 130
13717.84 155
13718.95 133
13720.05 166
13721.16 147
13722.27 123
13723.37 135
13724.48 137
13725.59 146
13726.70 130
13727.80 137
13728.91 170
13730.02 149
13731.12 138
13732.23 134
13733.34 164
13734.45 163
13735.55 137
13736.66 150
13737.77 126
13738.87 158
13739.98 138
13741.09 133
13742.20 156
13743.31 144
13744.41 141
13745.52 135
13746.63 149
13747.74 155
13748.84 159
13749.95 143
13751.06 159
13752.17 186
13753.28 169
13754.38 179
13755.49 186
13756.60 179
13757.71 194
13758.82 231
13759.93 193
13761.03 193
13762.14 205
13763.25 218
13764.36 177
13765.47 203
13766.58 213
13767.68 226
13768.79 219
13769.90 195
13771.01 237
13772.12 245
13773.23 237
13774.34 236
13775.45 253
13776.56 247
13777.66 216
13778.77 246
13779.88 246
13780.99 236
13782.10 210
13783.21 207
13784.32 215
13785.43 182
13786.54 187
13787.65 175
13788.76 208
13789.87 196
13790.98 197
13792.09 167
13793.20 164
13794.31 203
13795.42 182
13796.52 173
13797.63 144
13798.74 202
13799.85 211
13800.96 153
13802.07 159
13803.18 154
13804.29 159
13805.40 182
13806.51 161
13807.63 141
13808.74 133
13809.85 147
13810.96 151
13812.07 153
13813.18 148
13814.29 142
13815.40 143
13816.51 173
13817.62 182
13818.73 180
13819.84 134
13820.95 160
13822.06 162
13823.17 142
13824.28 129
13825.40 130
13826.51 133
13827.62 143
13828.73 136
13829.84 133
13830.95 147
13832.06 133
13833.17 136
13834.28 123
13835.40 136
13836.51 153
13837.62 141
13838.73 140
13839.84 142
13840.95 149
13842.06 132
13843.18 136
13844.29 136
13845.40 133
13846.51 147
13847.62 156
13848.74 164
13849.85 154
13850.96 144
13852.07 155
13853.18 152
13854.30 149
13855.41 132
13856.52 120
13857.63 167
13858.74 161
13859.86 142
13860.97 142
13862.08 114
13863.19 147
13864.31 146
13865.42 166
13866.53 135
13867.64 155
13868.76 145
13869.87 167
13870.98 157
13872.10 145
13873.21 134
13874.32 148
13875.43 145
13876.55 128
13877.66 156
13878.77 159
13879.89 163
13881.00 147
13882.11 158
13883.23 161
13884.34 150
13885.45 142
13886.57 158
13887.68 147
13888.79 152
13889.91 146
13891.02 175
13892.13 136
13893.25 150
13894.36 140
13895.48 158
13896.59 198
13897.70 179
13898.82 178
13899.93 162
13901.05 179
13902.16 198
13903.27 194
13904.39 185
13905.50 178
13906.62 153
13907.73 160
13908.85 141
13909.96 161
13911.07 166
13912.19 144
13913.30 167
13914.42 157
13915.53 164
13916.65 151
13917.76 134
13918.88 148
13919.99 139
13921.11 152
13922.22 151
13923.34 137
13924.45 140
13925.57 150
13926.68 127
13927.80 151
13928.91 135
13930.03 116
13931.14 131
13932.26 142
13933.37 133
13934.49 139
13935.60 115
13936.72 117
13937.83 151
13938.95 125
13940.06 130
13941.18 146
13942.30 129
13943.41 122
13944.53 120
13945.64 138
13946.76 134
13947.87 133
13948.99 142
13950.11 128
13951.22 134
13952.34 135
13953.45 119
13954.57 128
13955.69 134
13956.80 116
13957.92 118
13959.04 126
13960.15 159
13961.27 147
13962.39 120
13963.50 150
13964.62 144
13965.73 122
13966.85 132
13967.97 138
13969.08 114
13970.20 122
13971.32 136
13972.44 143
13973.55 131
13974.67 130
13975.79 144
13976.90 136
13978.02 116
13979.14 140
13980.25 150
13981.37 122
13982.49 131
13983.61 120
13984.72 148
13985.84 114
13986.96 140
13988.08 114
13989.19 99
13990.31 107
13991.43 138
13992.55 128
13993.66 138
13994.78 120
13995.90 129
13997.02 105
13998.14 115
13999.25 125
14000.37 129
14001.49 119
14002.61 118
14003.73 109
14004.84 121
14005.96 119
14007.08 135
14008.20 128
14009.32 135
14010.44 124
14011.55 126
14012.67 131
14013.79 140
14014.91 138
14016.03 101
14017.15 107
14018.27 103
14019.38 105
14020.50 94
14021.62 105
14022.74 106
14023.86 110
14024.98 104
14026.10 118
14027.22 104
14028.34 121
14029.46 106
14030.57 119
14031.69 139
14032.81 136
14033.93 135
14035.05 145
14036.17 124
14037.29 135
14038.41 99
14039.53 133
14040.65 129
14041.77 111
14042.89 121
14044.01 133
14045.13 157
14046.25 124
14047.37 124
14048.49 138
14049.61 153
14050.73 128
14051.85 119
14052.97 129
14054.09 127
14055.21 139
14056.33 146
14057.45 147
14058.57 136
14059.69 131
14060.81 144
14061.93 126
14063.05 156
14064.17 142
14065.29 138
14066.41 151
14067.53 131
14068.65 155
14069.78 134
14070.90 128
14072.02 151
14073.14 183
14074.26 141
14075.38 124
14076.50 126
14077.62 152
14078.74 151
14079.86 168
14080.99 168
14082.11 152
14083.23 167
14084.35 158
14085.47 172
14086.59 195
14087.71 143
14088.84 171
14089.96 188
14091.08 173
14092.20 157
14093.32 156
14094.44 152
14095.57 177
14096.69 163
14097.81 165
14098.93 191
14100.05 216
14101.18 207
14102.30 197
14103.42 199
14104.54 192
14105.66 179
14106.79 184
14107.91 224
14109.03 187
14110.15 219
14111.28 180
14112.40 172
14113.52 170
14114.64 148
14115.77 163
14116.89 175
14118.01 141
14119.13 148
14120.26 123
14121.38 155
14122.50 108
14123.63 158
14124.75 114
14125.87 115
14126.99 114
14128.12 144
14129.24 156
14130.36 150
14131.49 134
14132.61 150
14133.73 139
14134.86 120
14135.98 145
14137.10 155
14138.23 130
14139.35 107
14140.47 125
14141.60 144
14142.72 160
14143.85 139
14144.97 108
14146.09 123
14147.22 113
14148.34 113
14149.47 139
14150.59 120
14151.71 136
14152.84 142
14153.96 147
14155.09 113
14156.21 100
14157.33 106
14158.46 125
14159.58 127
14160.71 117
14161.83 106
14162.96 106
14164.08 127
14165.21 112
14166.33 125
14167.45 112
14168.58 124
14169.70 129
14170.83 113
14171.95 115
14173.08 119
14174.20 118
14175.33 129
14176.45 142
14177.58 122
14178.70 116
14179.83 132
14180.95 119
14182.08 131
14183.20 103
14184.33 121
14185.46 139
14186.58 129
14187.71 118
14188.83 142
14189.96 125
14191.08 149
14192.21 128
14193.33 124
14194.46 118
14195.59 142
14196.71 153
14197.84 105
14198.96 101
14200.09 122
14201.22 131
14202.34 121
14203.47 150
14204.59 131
14205.72 115
14206.85 100
14207.97 107
14209.10 105
14210.23 112
14211.35 133
14212.48 102
14213.61 111
14214.73 117
14215.86 112
14216.99 105
14218.11 140
14219.24 96
14220.37 117
14221.49 101
14222.62 121
14223.75 99
14224.87 120
14226.00 107
14227.13 104
14228.25 107
14229.38 110
14230.51 124
14231.64 109
14232.76 153
14233.89 106
14235.02 108
14236.14 95
14237.27 118
14238.40 109
14239.53 111
14240.66 94
14241.78 94
14242.91 98
14244.04 90
14245.17 89
14246.29 106
14247.42 107
14248.55 95
14249.68 97
14250.81 105
14251.93 107
14253.06 114
14254.19 97
14255.32 110
14256.45 132
14257.57 105
14258.70 101
14259.83 94
14260.96 106
14262.09 101
14263.22 98
14264.34 102
14265.47 94
14266.60 104
14267.73 112
14268.86 113
14269.99 118
14271.12 120
14272.25 90
14273.37 111
14274.50 112
14275.63 85
14276.76 113
14277.89 114
14279.02 103
14280.15 92
14281.28 90
14282.41 125
14283.54 132
14284.67 103
14285.80 108
14286.92 90
14288.05 107
14289.18 110
14290.31 111
14291.44 102
14292.57 98
14293.70 116
14294.83 113
14295.96 95
14297.09 93
14298.22 90
14299.35 110
14300.48 102
14301.61 89
14302.74 80
14303.87 88
14305.00 85
14306.13 79
14307.26 112
14308.39 86
14309.52 112
14310.65 108
14311.78 82
14312.91 75
14314.04 108
14315.18 110
14316.31 110
14317.44 101
14318.57 90
14319.70 95
14320.83 95
14321.96 87
14323.09 71
14324.22 100
14325.35 113
14326.48 92
14327.61 102
14328.75 77
14329.88 94
14331.01 123
14332.14 86
14333.27 91
14334.40 81
14335.53 98
14336.66 76
14337.80 97
14338.93 82
14340.06 74
14341.19 88
14342.32 98
14343.45 83
14344.59 90
14345.72 92
14346.85 113
14347.98 105
14349.11 112
14350.24 106
14351.38 108
14352.51 116
14353.64 87
14354.77 108
14355.91 125
14357.04 91
14358.17 87
14359.30 87
14360.43 78
14361.57 81
14362.70 102
14363.83 75
14364.96 87
14366.10 86
14367.23 82
14368.36 87
14369.49 107
14370.63 82
14371.76 98
14372.89 105
14374.03 74
14375.16 88
14376.29 97
14377.42 104
14378.56 105
14379.69 101
14380.82 91
14381.96 82
14383.09 104
14384.22 96
14385.36 113
14386.49 85
14387.62 107
14388.76 80
14389.89 84
14391.02 76
14392.16 76
14393.29 93
14394.43 116
14395.56 115
14396.69 116
14397.83 74
14398.96 99
14400.09 104
14401.23 107
14402.36 97
14403.50 86
14404.63 103
14405.76 100
14406.90 129
14408.03 113
14409.17 93
14410.30 97
14411.44 98
14412.57 107
14413.70 111
14414.84 106
14415.97 92
14417.11 112
14418.24 110
14419.38 107
14420.51 95
14421.65 112
14422.78 105
14423.92 101
14425.05 82
14426.19 95
14427.32 111
14428.46 117
14429.59 123
14430.73 107
14431.86 118
14433.00 114
14434.13 120
14435.27 119
14436.40 95
14437.54 119
14438.67 105
14439.81 119
14440.95 113
14442.08 92
14443.22 108
14444.35 115
14445.49 120
14446.62 119
14447.76 122
14448.90 126
14450.03 124
14451.17 115
14452.30 147
14453.44 104
14454.58 146
14455.71 139
14456.85 126
14457.98 126
14459.12 121
14460.26 113
14461.39 127
14462.53 130
14463.67 131
14464.80 132
14465.94 118
14467.07 122
14468.21 121
14469.35 151
14470.48 130
14471.62 150
14472.76 161
14473.90 163
14475.03 161
14476.17 177
14477.31 168
14478.44 151
14479.58 175
14480.72 147
14481.85 141
14482.99 162
14484.13 164
14485.27 139
14486.40 148
14487.54 143
14488.68 138
14489.82 132
14490.95 150
14492.09 125
14493.23 141
14494.37 156
14495.50 142
14496.64 144
14497.78 132
14498.92 95
14500.05 117
14501.19 96
14502.33 89
14503.47 103
14504.61 104
14505.74 95
14506.88 118
14508.02 128
14509.16 136
14510.30 106
14511.44 129
14512.57 139
14513.71 99
14514.85 118
14515.99 101
14517.13 115
14518.27 112
14519.41 104
14520.54 120
14521.68 112
14522.82 117
14523.96 105
14525.10 113
14526.24 97
14527.38 86
14528.52 95
14529.65 135
14530.79 115
14531.93 115
14533.07 92
14534.21 115
14535.35 106
14536.49 96
14537.63 99
14538.77 93
14539.91 104
14541.05 86
14542.19 94
14543.33 83
14544.47 77
14545.61 110
14546.75 117
14547.89 95
14549.02 96
14550.16 113
14551.30 92
14552.44 84
14553.58 77
14554.72 90
14555.86 117
14557.00 98
14558.14 95
14559.29 104
14560.43 117
14561.57 90
14562.71 96
14563.85 94
14564.99 93
14566.13 103
14567.27 93
14568.41 102
14569.55 111
14570.69 116
14571.83 121
14572.97 107
14574.11 109
14575.25 73
14576.39 81
14577.53 114
14578.68 99
14579.82 84
14580.96 89
14582.10 122
14583.24 118
14584.38 126
14585.52 105
14586.66 80
14587.80 96
14588.95 105
14590.09 110
14591.23 103
14592.37 85
14593.51 89
14594.65 94
14595.79 101
14596.94 106
14598.08 83
14599.22 109
14600.36 98
14601.50 84
14602.65 85
14603.79 106
14604.93 100
14606.07 117
14607.21 99
14608.36 118
14609.50 121
14610.64 114
14611.78 109
14612.92 136
14614.07 156
14615.21 103
14616.35 99
14617.49 79
14618.64 103
14619.78 104
14620.92 109
14622.06 103
14623.21 106
14624.35 110
14625.49 115
14626.64 132
14627.78 131
14628.92 132
14630.06 108
14631.21 115
14632.35 106
14633.49 95
14634.64 103
14635.78 110
14636.92 109
14638.07 106
14639.21 139
14640.35 101
14641.50 83
14642.64 94
14643.78 115
14644.93 164
14646.07 108
14647.21 106
14648.36 121
14649.50 123
14650.65 144
14651.79 143
14652.93 117
14654.08 97
14655.22 109
14656.37 123
14657.51 114
14658.65 76
14659.80 93
14660.94 105
14662.09 114
14663.23 108
14664.37 84
14665.52 88
14666.66 103
14667.81 111
14668.95 105
14670.10 107
14671.24 86
14672.39 97
14673.53 131
14674.68 103
14675.82 99
14676.97 100
14678.11 112
14679.25 96
14680.40 67
14681.54 80
14682.69 90
14683.83 91
14684.98 114
14686.13 107
14687.27 91
14688.42 97
14689.56 96
14690.71 97
14691.85 92
14693.00 95
14694.14 82
14695.29 89
14696.43 67
14697.58 86
14698.72 82
14699.87 106
14701.02 89
14702.16 94
14703.31 87
14704.45 83
14705.60 76
14706.75 89
14707.89 96
14709.04 84
14710.18 90
14711.33 97
14712.48 70
14713.62 94
14714.77 104
14715.92 115
14717.06 88
14718.21 87
14719.35 91
14720.50 85
14721.65 112
14722.79 76
14723.94 91
14725.09 99
14726.23 102
14727.38 108
14728.53 117
14729.67 100
14730.82 77
14731.97 90
14733.12 79
14734.26 89
14735.41 82
14736.56 100
14737.70 103
14738.85 104
14740.00 71
14741.15 85
14742.29 84
14743.44 96
14744.59 72
14745.74 83
14746.88 103
14748.03 106
14749.18 97
14750.33 66
14751.47 85
14752.62 100
14753.77 116
14754.92 103
14756.07 99
14757.21 85
14758.36 109
14759.51 110
14760.66 103
14761.81 94
14762.95 103
14764.10 109
14765.25 108
14766.40 87
14767.55 98
14768.70 115
14769.84 93
14770.99 91
14772.14 102
14773.29 107
14774.44 104
14775.59 117
14776.74 105
14777.88 106
14779.03 111
14780.18 97
14781.33 100
14782.48 86
14783.63 104
14784.78 94
14785.93 109
14787.08 72
14788.22 84
14789.37 93
14790.52 88
14791.67 99
14792.82 126
14793.97 109
14795.12 108
14796.27 120
14797.42 119
14798.57 117
14799.72 91
14800.87 109
14802.02 96
14803.17 111
14804.32 124
14805.47 103
14806.62 95
14807.77 99
14808.92 98
14810.07 105
14811.22 96
14812.37 92
14813.52 80
14814.67 82
14815.82 93
14816.97 91
14818.12 76
14819.27 84
14820.42 89
14821.57 82
14822.72 89
14823.87 86
14825.02 88
14826.17 98
14827.32 70
14828.47 83
14829.62 70
14830.78 82
14831.93 68
14833.08 75
14834.23 61
14835.38 85
14836.53 83
14837.68 82
14838.83 81
14839.98 88
14841.13 68
14842.29 80
14843.44 81
14844.59 72
14845.74 66
14846.89 68
14848.04 75
14849.19 84
14850.35 101
14851.50 73
14852.65 56
14853.80 80
14854.95 71
14856.10 71
14857.26 75
14858.41 97
14859.56 104
14860.71 67
14861.86 78
14863.02 84
14864.17 82
14865.32 69
14866.47 66
14867.63 91
14868.78 74
14869.93 77
14871.08 82
14872.23 82
14873.39 80
14874.54 88
14875.69 100
14876.84 83
14878.00 90
14879.15 79
14880.30 93
14881.46 88
14882.61 101
14883.76 73
14884.91 87
14886.07 79
14887.22 75
14888.37 87
14889.53 82
14890.68 95
14891.83 71
14892.99 65
14894.14 68
14895.29 77
14896.45 90
14897.60 84
14898.75 71
14899.91 80
14901.06 72
14902.21 63
14903.37 84
14904.52 93
14905.67 83
14906.83 93
14907.98 82
14909.14 83
14910.29 80
14911.44 73
14912.60 80
14913.75 71
14914.91 76
14916.06 80
14917.21 66
14918.37 77
14919.52 64
14920.68 81
14921.83 74
14922.99 79
14924.14 87
14925.30 73
14926.45 71
14927.60 89
14928.76 92
14929.91 68
14931.07 70
14932.22 78
14933.38 72
14934.53 56
14935.69 82
14936.84 78
14938.00 79
14939.15 81
14940.31 67
14941.46 87
14942.62 77
14943.77 98
14944.93 85
14946.08 82
14947.24 111
14948.39 82
14949.55 99
14950.71 91
14951.86 95
14953.02 70
14954.17 78
14955.33 75
14956.48 87
14957.64 74
14958.80 78
14959.95 43
14961.11 70
14962.26 88
14963.42 68
14964.57 80
14965.73 84
14966.89 94
14968.04 113
14969.20 79
14970.36 79
14971.51 84
14972.67 69
14973.82 70
14974.98 86
14976.14 70
14977.29 87
14978.45 73
14979.61 55
14980.76 74
14981.92 69
14983.08 82
14984.23 119
14985.39 85
14986.55 80
14987.70 74
14988.86 80
14990.02 74
14991.18 56
14992.33 73
14993.49 69
14994.65 62
14995.80 62
14996.96 65
14998.12 73
14999.28 72
15000.43 65
15001.59 69
15002.75 70
15003.91 77
15005.06 75
15006.22 91
15007.38 62
15008.54 76
15009.69 91
15010.85 65
15012.01 70
15013.17 86
15014.33 86
15015.48 72
15016.64 66
15017.80 74
15018.96 62
15020.12 63
15021.27 75
15022.43 64
15023.59 74
15024.75 57
15025.91 58
15027.07 56
15028.23 63
15029.38 75
15030.54 62
15031.70 58
15032.86 70
15034.02 60
15035.18 48
15036.34 72
15037.49 69
15038.65 91
15039.81 85
15040.97 69
15042.13 75
15043.29 70
15044.45 77
15045.61 84
15046.77 77
15047.93 80
15049.09 77
15050.24 68
15051.40 66
15052.56 71
15053.72 48
15054.88 81
15056.04 63
15057.20 67
15058.36 75
15059.52 74
15060.68 85
15061.84 63
15063.00 79
15064.16 80
15065.32 69
15066.48 68
15067.64 77
15068.80 80
15069.96 69
15071.12 79
15072.28 58
15073.44 61
15074.60 75
15075.76 82
15076.92 54
15078.08 44
15079.24 70
15080.40 61
15081.56 60
15082.72 65
15083.89 74
15085.05 88
15086.21 82
15087.37 66
15088.53 64
15089.69 75
15090.85 65
15092.01 70
15093.17 56
15094.33 49
15095.49 54
15096.66 65
15097.82 60
15098.98 65
15100.14 68
15101.30 87
15102.46 55
15103.62 65
15104.78 67
15105.95 68
15107.11 77
15108.27 52
15109.43 71
15110.59 54
15111.75 59
15112.92 74
15114.08 77
15115.24 67
15116.40 42
15117.56 58
15118.73 43
15119.89 54
15121.05 62
15122.21 59
15123.37 76
15124.54 71
15125.70 76
15126.86 66
15128.02 62
15129.19 59
15130.35 52
15131.51 66
15132.67 58
15133.84 54
15135.00 69
15136.16 98
15137.32 59
15138.49 67
15139.65 64
15140.81 73
15141.97 57
15143.14 63
15144.30 69
15145.46 71
15146.63 65
15147.79 58
15148.95 63
15150.12 54
15151.28 62
15152.44 73
15153.61 66
15154.77 58
15155.93 81
15157.10 84
15158.26 55
15159.42 58
15160.59 60
15161.75 74
15162.91 70
15164.08 62
15165.24 57
15166.41 60
15167.57 60
15168.73 57
15169.90 58
15171.06 56
15172.23 75
15173.39 58
15174.55 64
15175.72 63
15176.88 65
15178.05 71
15179.21 55
15180.38 70
15181.54 67
15182.70 68
15183.87 72
15185.03 61
15186.20 66
15187.36 54
15188.53 50
15189.69 76
15190.86 63
15192.02 73
15193.19 57
15194.35 58
15195.52 64
15196.68 63
15197.85 46
15199.01 66
15200.18 71
15201.34 63
15202.51 68
15203.67 89
15204.84 78
15206.00 75
15207.17 82
15208.33 74
15209.50 76
15210.66 69
15211.83 63
15213.00 79
15214.16 69
15215.33 81
15216.49 74
15217.66 73
15218.82 71
15219.99 87
15221.16 68
15222.32 90
15223.49 57
15224.65 77
15225.82 63
15226.99 58
15228.15 65
15229.32 70
15230.49 47
15231.65 48
15232.82 82
15233.98 48
15235.15 68
15236.32 55
15237.48 72
15238.65 80
15239.82 105
15240.98 81
15242.15 72
15243.32 69
15244.48 75
15245.65 86
15246.82 58
15247.98 74
15249.15 99
15250.32 66
15251.49 62
15252.65 60
15253.82 68
15254.99 55
15256.16 57
15257.32 47
15258.49 67
15259.66 63
15260.82 83
15261.99 52
15263.16 57
15264.33 62
15265.49 47
15266.66 57
15267.83 62
15269.00 66
15270.17 92
15271.33 91
15272.50 66
15273.67 70
15274.84 54
15276.01 55
15277.17 54
15278.34 45
15279.51 41
15280.68 79
15281.85 70
15283.01 70
15284.18 65
15285.35 75
15286.52 59
15287.69 60
15288.86 62
15290.03 80
15291.19 74
15292.36 52
15293.53 62
15294.70 64
15295.87 61
15297.04 58
15298.21 67
15299.38 61
15300.54 48
15301.71 48
15302.88 87
15304.05 86
15305.22 88
15306.39 71
15307.56 76
15308.73 66
15309.90 54
15311.07 68
15312.24 56
15313.41 70
15314.58 73
15315.75 69
15316.92 61
15318.09 67
15319.25 58
15320.42 77
15321.59 54
15322.76 50
15323.93 59
15325.10 65
15326.27 67
15327.44 58
15328.61 57
15329.78 82
15330.95 74
15332.12 59
15333.29 75
15334.46 69
15335.64 65
15336.81 61
15337.98 81
15339.15 76
15340.32 69
15341.49 77
15342.66 57
15343.83 66
15345.00 68
15346.17 78
15347.34 57
15348.51 48
15349.68 61
15350.85 42
15352.02 57
15353.20 62
15354.37 67
15355.54 60
15356.71 57
15357.88 57
15359.05 70
15360.22 75
15361.39 85
15362.57 84
15363.74 99
15364.91 87
15366.08 71
15367.25 61
15368.42 75
15369.59 66
15370.77 69
15371.94 87
15373.11 72
15374.28 70
15375.45 57
15376.63 64
15377.80 70
15378.97 72
15380.14 73
15381.31 60
15382.49 77
15383.66 61
15384.83 84
15386.00 68
15387.17 70
15388.35 70
15389.52 59
15390.69 69
15391.86 54
15393.04 57
15394.21 70
15395.38 76
15396.55 68
15397.73 89
15398.90 78
15400.07 90
15401.25 58
15402.42 59
15403.59 58
15404.76 53
15405.94 54
15407.11 63
15408.28 53
15409.46 70
15410.63 51
15411.80 49
15412.98 62
15414.15 66
15415.32 50
15416.50 69
15417.67 56
15418.84 68
15420.02 63
15421.19 56
15422.36 59
15423.54 58
15424.71 56
15425.89 59
15427.06 64
15428.23 60
15429.41 49
15430.58 59
15431.76 74
15432.93 71
15434.10 53
15435.28 72
15436.45 85
15437.63 68
15438.80 66
15439.97 56
15441.15 67
15442.32 59
15443.50 64
15444.67 73
15445.85 63
15447.02 58
15448.20 59
15449.37 72
15450.55 76
15451.72 62
15452.89 62
15454.07 69
15455.24 71
15456.42 69
15457.59 65
15458.77 68
15459.94 63
15461.12 56
15462.30 49
15463.47 52
15464.65 44
15465.82 68
15467.00 65
15468.17 51
15469.35 62
15470.52 65
15471.70 58
15472.87 72
15474.05 57
15475.22 58
15476.40 50
15477.58 76
15478.75 62
15479.93 45
15481.10 55
15482.28 60
15483.46 83
15484.63 74
15485.81 59
15486.98 69
15488.16 72
15489.34 66
15490.51 63
15491.69 53
15492.87 58
15494.04 69
15495.22 85
15496.39 77
15497.57 63
15498.75 82
15499.92 44
15501.10 45
15502.28 49
15503.45 74
15504.63 56
15505.81 59
15506.98 69
15508.16 54
15509.34 80
15510.52 87
15511.69 54
15512.87 59
15514.05 58
15515.22 66
15516.40 52
15517.58 39
15518.76 49
15519.93 56
15521.11 67
15522.29 47
15523.47 50
15524.64 66
15525.82 64
15527.00 58
15528.18 71
15529.35 64
15530.53 66
15531.71 57
15532.89 65
15534.07 68
15535.24 70
15536.42 63
15537.60 63
15538.78 54
15539.96 60
15541.13 76
15542.31 53
15543.49 68
15544.67 84
15545.85 69
15547.03 63
15548.20 106
15549.38 77
15550.56 72
15551.74 80
15552.92 89
15554.10 64
15555.28 70
15556.45 73
15557.63 62
15558.81 66
15559.99 61
15561.17 65
15562.35 64
15563.53 59
15564.71 77
15565.89 82
15567.07 60
15568.24 65
15569.42 62
15570.60 72
15571.78 66
15572.96 67
15574.14 66
15575.32 53
15576.50 53
15577.68 57
15578.86 76
15580.04 63
15581.22 64
15582.40 63
15583.58 77
15584.76 92
15585.94 55
15587.12 53
15588.30 60
15589.48 64
15590.66 68
15591.84 55
15593.02 76
15594.20 66
15595.38 71
15596.56 63
15597.74 67
15598.92 72
15600.10 77
15601.28 76
15602.46 69
15603.64 92
15604.82 77
15606.00 63
15607.18 58
15608.36 63
15609.55 71
15610.73 74
15611.91 90
15613.09 61
15614.27 76
15615.45 64
15616.63 62
15617.81 66
15618.99 62
15620.17 77
15621.36 98
15622.54 115
15623.72 68
15624.90 70
15626.08 69
15627.26 63
15628.44 64
15629.63 65
15630.81 78
15631.99 97
15633.17 86
15634.35 83
15635.53 81
15636.72 107
15637.90 86
15639.08 87
15640.26 86
15641.44 77
15642.63 88
15643.81 88
15644.99 87
15646.17 82
15647.35 88
15648.54 79
15649.72 80
15650.90 86
15652.08 73
15653.27 86
15654.45 67
15655.63 83
15656.81 98
15658.00 105
15659.18 101
15660.36 82
15661.54 76
15662.73 84
15663.91 104
15665.09 88
15666.28 86
15667.46 96
15668.64 83
15669.82 101
15671.01 80
15672.19 92
15673.37 106
15674.56 116
15675.74 101
15676.92 98
15678.11 85
15679.29 81
15680.47 82
15681.66 85
15682.84 101
15684.03 89
15685.21 86
15686.39 86
15687.58 81
15688.76 116
15689.94 85
15691.13 83
15692.31 108
15693.50 99
15694.68 96
15695.86 101
15697.05 106
15698.23 106
15699.42 100
15700.60 79
15701.78 90
15702.97 95
15704.15 100
15705.34 97
15706.52 83
15707.71 102
15708.89 109
15710.08 111
15711.26 102
15712.45 85
15713.63 79
15714.81 103
15716.00 95
15717.18 85
15718.37 93
15719.55 102
15720.74 121
15721.92 88
15723.11 85
15724.29 73
15725.48 100
15726.66 97
15727.85 99
15729.04 99
15730.22 126
15731.41 108
15732.59 104
15733.78 110
15734.96 102
15736.15 108
15737.33 91
15738.52 89
15739.71 118
15740.89 119
15742.08 127
15743.26 131
15744.45 121
15745.63 115
15746.82 138
15748.01 107
15749.19 133
15750.38 131
15751.56 119
15752.75 119
15753.94 96
15755.12 119
15756.31 117
15757.50 104
15758.68 111
15759.87 129
15761.06 121
15762.24 105
15763.43 125
15764.62 112
15765.80 128
15766.99 105
15768.18 109
15769.36 117
15770.55 99
15771.74 97
15772.92 115
15774.11 111
15775.30 109
15776.48 93
15777.67 114
15778.86 120
15780.05 84
15781.23 100
15782.42 100
15783.61 108
15784.80 88
15785.98 111
15787.17 106
15788.36 93
15789.55 91
15790.73 123
15791.92 139
15793.11 114
15794.30 91
15795.48 100
15796.67 101
15797.86 99
15799.05 88
15800.24 73
15801.42 90
15802.61 78
15803.80 89
15804.99 128
15806.18 92
15807.37 90
15808.55 85
15809.74 98
15810.93 82
15812.12 84
15813.31 111
15814.50 87
15815.68 102
15816.87 95
15818.06 87
15819.25 99
15820.44 104
15821.63 95
15822.82 84
15824.01 78
15825.19 104
15826.38 92
15827.57 92
15828.76 97
15829.95 82
15831.14 82
15832.33 80
15833.52 62
15834.71 97
15835.90 63
15837.09 90
15838.28 75
15839.47 83
15840.66 104
15841.84 75
15843.03 92
15844.22 89
15845.41 105
15846.60 90
15847.79 79
15848.98 87
15850.17 89
15851.36 68
15852.55 74
15853.74 80
15854.93 93
15856.12 104
15857.31 85
15858.50 92
15859.69 87
15860.88 89
15862.07 73
15863.26 72
15864.46 83
15865.65 78
15866.84 62
15868.03 100
15869.22 85
15870.41 107
15871.60 77
15872.79 99
15873.98 94
15875.17 75
15876.36 81
15877.55 91
15878.74 88
15879.94 81
15881.13 81
15882.32 75
15883.51 96
15884.70 74
15885.89 58
15887.08 84
15888.27 110
15889.46 88
15890.66 105
15891.85 100
15893.04 85
15894.23 86
15895.42 86
15896.61 98
15897.81 81
15899.00 66
15900.19 89
15901.38 93
15902.57 72
15903.76 75
15904.96 68
15906.15 78
15907.34 61
15908.53 58
15909.72 58
15910.92 86
15912.11 91
15913.30 83
15914.49 72
15915.69 82
15916.88 95
15918.07 78
15919.26 108
15920.46 93
15921.65 95
15922.84 121
15924.03 93
15925.23 83
15926.42 89
15927.61 89
15928.81 87
15930.00 99
15931.19 87
15932.38 66
15933.58 86
15934.77 110
15935.96 100
15937.16 65
15938.35 94
15939.54 104
15940.74 93
15941.93 71
15943.12 74
15944.32 80
15945.51 83
15946.70 93
15947.90 65
15949.09 95
15950.28 82
15951.48 78
15952.67 72
15953.87 84
15955.06 77
15956.25 61
15957.45 91
15958.64 80
15959.84 84
15961.03 75
15962.22 67
15963.42 68
15964.61 56
15965.81 64
15967.00 96
15968.19 89
15969.39 68
15970.58 65
15971.78 85
15972.97 78
15974.17 82
15975.36 67
15976.56 82
15977.75 64
15978.95 60
15980.14 84
15981.34 70
15982.53 48
15983.72 70
15984.92 81
15986.11 80
15987.31 64
15988.50 62
15989.70 79
15990.90 75
15992.09 75
15993.29 64
15994.48 66
15995.68 78
15996.87 85
15998.07 69
15999.26 61
16000.46 65
16001.65 60
16002.85 73
16004.05 61
16005.24 52
16006.44 75
16007.63 76
16008.83 61
16010.02 72
16011.22 66
16012.42 78
16013.61 61
16014.81 50
16016.00 54
16017.20 63
16018.40 69
16019.59 61
16020.79 64
16021.99 59
16023.18 69
16024.38 75
16025.58 66
16026.77 65
16027.97 50
16029.16 73
16030.36 63
16031.56 45
16032.76 62
16033.95 53
16035.15 64
16036.35 61
16037.54 69
16038.74 57
16039.94 63
16041.13 57
16042.33 72
16043.53 72
16044.73 65
16045.92 62
16047.12 69
16048.32 65
16049.51 71
16050.71 49
16051.91 66
16053.11 43
16054.30 49
16055.50 59
16056.70 70
16057.90 66
16059.10 69
16060.29 70
16061.49 72
16062.69 67
16063.89 56
16065.08 57
16066.28 53
16067.48 56
16068.68 55
16069.88 56
16071.07 55
16072.27 44
16073.47 37
16074.67 59
16075.87 42
16077.07 36
16078.26 35
16079.46 72
16080.66 69
16081.86 38
16083.06 56
16084.26 59
16085.46 60
16086.66 56
16087.85 55
16089.05 55
16090.25 69
16091.45 54
16092.65 35
16093.85 51
16095.05 61
16096.25 69
16097.45 59
16098.65 51
16099.84 52
16101.04 69
16102.24 76
16103.44 64
16104.64 62
16105.84 59
16107.04 51
16108.24 64
16109.44 59
16110.64 52
16111.84 47
16113.04 52
16114.24 66
16115.44 62
16116.64 54
16117.84 68
16119.04 49
16120.24 56
16121.44 56
16122.64 47
16123.84 41
16125.04 60
16126.24 46
16127.44 63
16128.64 53
16129.84 58
16131.04 60
16132.24 68
16133.44 72
16134.64 54
16135.84 68
16137.04 66
16138.25 51
16139.45 57
16140.65 59
16141.85 60
16143.05 63
16144.25 56
16145.45 57
16146.65 67
16147.85 68
16149.05 52
16150.25 57
16151.46 64
16152.66 68
16153.86 57
16155.06 68
16156.26 91
16157.46 65
16158.66 52
16159.87 61
16161.07 53
16162.27 75
16163.47 59
16164.67 71
16165.87 66
16167.08 52
16168.28 42
16169.48 46
16170.68 45
16171.88 37
16173.09 52
16174.29 72
16175.49 78
16176.69 59
16177.89 51
16179.10 79
16180.30 69
16181.50 44
16182.70 37
16183.91 64
16185.11 57
16186.31 57
16187.51 44
16188.72 61
16189.92 66
16191.12 75
16192.32 61
16193.53 40
16194.73 68
16195.93 68
16197.13 72
16198.34 65
16199.54 45
16200.74 40
16201.95 57
16203.15 68
16204.35 53
16205.56 53
16206.76 60
16207.96 61
16209.17 52
16210.37 53
16211.57 42
16212.78 59
16213.98 61
16215.18 61
16216.39 56
16217.59 43
16218.79 47
16220.00 59
16221.20 57
16222.41 56
16223.61 59
16224.81 85
16226.02 64
16227.22 74
16228.43 48
16229.63 60
16230.83 70
16232.04 65
16233.24 49
16234.45 59
16235.65 57
16236.86 64
16238.06 63
16239.26 53
16240.47 57
16241.67 67
16242.88 75
16244.08 71
16245.29 75
16246.49 58
16247.70 83
16248.90 54
16250.11 65
16251.31 72
16252.52 74
16253.72 74
16254.93 70
16256.13 77
16257.34 63
16258.54 64
16259.75 68
16260.95 80
16262.16 63
16263.36 58
16264.57 69
16265.77 67
16266.98 72
16268.19 70
16269.39 86
16270.60 76
16271.80 65
16273.01 57
16274.21 66
16275.42 69
16276.63 68
16277.83 80
16279.04 79
16280.24 68
16281.45 71
16282.66 66
16283.86 84
16285.07 88
16286.27 97
16287.48 90
16288.69 58
16289.89 51
16291.10 72
16292.31 76
16293.51 56
16294.72 76
16295.93 84
16297.13 97
16298.34 78
16299.55 71
16300.75 72
16301.96 82
16303.17 82
16304.37 87
16305.58 84
16306.79 52
16307.99 74
16309.20 89
16310.41 89
16311.62 70
16312.82 78
16314.03 98
16315.24 82
16316.44 76
16317.65 75
16318.86 82
16320.07 114
16321.27 106
16322.48 78
16323.69 75
16324.90 68
16326.10 80
16327.31 53
16328.52 50
16329.73 74
16330.94 71
16332.14 70
16333.35 80
16334.56 71
16335.77 74
16336.98 60
16338.18 41
16339.39 42
16340.60 66
16341.81 69
16343.02 83
16344.23 68
16345.43 68
16346.64 68
16347.85 64
16349.06 71
16350.27 68
16351.48 63
16352.69 58
16353.89 56
16355.10 52
16356.31 61
16357.52 57
16358.73 56
16359.94 49
16361.15 51
16362.36 55
16363.57 60
16364.77 46
16365.98 56
16367.19 74
16368.40 54
16369.61 51
16370.82 54
16372.03 51
16373.24 60
16374.45 59
16375.66 65
16376.87 76
16378.08 58
16379.29 60
16380.50 70
16381.71 61
16382.92 68
16384.13 44
16385.34 49
16386.55 57
16387.76 68
16388.97 53
16390.18 63
16391.39 53
16392.60 40
16393.81 59
16395.02 63
16396.23 57
16397.44 58
16398.65 62
16399.86 57
16401.07 71
16402.28 54
16403.49 58
16404.70 59
16405.91 51
16407.12 51
16408.33 45
16409.54 51
16410.76 67
16411.97 54
16413.18 71
16414.39 73
16415.60 64
16416.81 58
16418.02 57
16419.23 49
16420.44 47
16421.66 63
16422.87 42
16424.08 57
16425.29 73
16426.50 84
16427.71 56
16428.92 59
16430.14 57
16431.35 52
16432.56 41
16433.77 60
16434.98 54
16436.19 67
16437.41 56
16438.62 62
16439.83 60
16441.04 58
16442.25 54
16443.47 57
16444.68 64
16445.89 63
16447.10 69
16448.31 72
16449.53 52
16450.74 48
16451.95 58
16453.16 55
16454.38 50
16455.59 61
16456.80 57
16458.01 56
16459.23 46
16460.44 47
16461.65 47
16462.86 67
16464.08 52
16465.29 54
16466.50 45
16467.72 57
16468.93 57
16470.14 63
16471.35 63
16472.57 49
16473.78 54
16474.99 39
16476.21 48
16477.42 51
16478.63 55
16479.85 42
16481.06 40
16482.27 58
16483.49 65
16484.70 53
16485.92 28
16487.13 55
16488.34 56
16489.56 58
16490.77 58
16491.98 51
16493.20 50
16494.41 59
16495.63 62
16496.84 53
16498.05 47
16499.27 78
16500.48 42
16501.70 50
16502.91 46
16504.13 46
16505.34 62
16506.55 50
16507.77 61
16508.98 55
16510.20 38
16511.41 37
16512.63 35
16513.84 58
16515.06 39
16516.27 44
16517.49 59
16518.70 38
16519.92 67
16521.13 61
16522.35 72
16523.56 55
16524.78 55
16525.99 42
16527.21 56
16528.42 53
16529.64 49
16530.85 63
16532.07 77
16533.28 43
16534.50 53
16535.71 39
16536.93 35
16538.14 50
16539.36 60
16540.58 49
16541.79 54
16543.01 46
16544.22 47
16545.44 52
16546.65 61
16547.87 60
16549.09 56
16550.30 58
16551.52 45
16552.73 54
16553.95 56
16555.17 49
16556.38 53
16557.60 54
16558.82 58
16560.03 56
16561.25 51
16562.46 50
16563.68 54
16564.90 50
16566.11 50
16567.33 61
16568.55 53
16569.76 62
16570.98 56
16572.20 46
16573.41 45
16574.63 47
16575.85 67
16577.07 69
16578.28 45
16579.50 45
16580.72 56
16581.93 62
16583.15 59
16584.37 61
16585.59 54
16586.80 41
16588.02 53
16589.24 74
16590.46 55
16591.67 45
16592.89 47
16594.11 56
16595.33 50
16596.54 45
16597.76 61
16598.98 55
16600.20 55
16601.41 49
16602.63 47
16603.85 49
16605.07 54
16606.29 53
16607.50 46
16608.72 48
16609.94 44
16611.16 52
16612.38 63
16613.60 50
16614.81 48
16616.03 53
16617.25 53
16618.47 52
16619.69 77
16620.91 57
16622.13 48
16623.34 43
16624.56 44
16625.78 51
16627.00 60
16628.22 42
16629.44 51
16630.66 46
16631.88 53
16633.10 56
16634.31 61
16635.53 69
16636.75 63
16637.97 53
16639.19 41
16640.41 49
16641.63 54
16642.85 58
16644.07 46
16645.29 59
16646.51 72
16647.73 47
16648.95 48
16650.17 72
16651.39 50
16652.61 56
16653.83 62
16655.05 74
16656.27 51
16657.49 55
16658.71 48
16659.93 40
16661.15 55
16662.37 38
16663.59 46
16664.81 51
16666.03 49
16667.25 51
16668.47 50
16669.69 43
16670.91 42
16672.13 63
16673.35 44
16674.57 63
16675.79 50
16677.01 65
16678.23 44
16679.45 58
16680.67 61
16681.89 37
16683.12 52
16684.34 61
16685.56 64
16686.78 38
16688.00 45
16689.22 50
16690.44 59
16691.66 54
16692.88 54
16694.11 52
16695.33 58
16696.55 47
16697.77 56
16698.99 53
16700.21 44
16701.43 69
16702.66 56
16703.88 45
16705.10 59
16706.32 54
16707.54 60
16708.77 38
16709.99 37
16711.21 46
16712.43 63
16713.65 57
16714.87 52
16716.10 43
16717.32 56
16718.54 69
16719.76 49
16720.99 54
16722.21 57
16723.43 63
16724.65 52
16725.88 51
16727.10 43
16728.32 47
16729.54 49
16730.77 49
16731.99 43
16733.21 64
16734.43 41
16735.66 41
16736.88 45
16738.10 55
16739.33 58
16740.55 55
16741.77 51
16742.99 48
16744.22 51
16745.44 59
16746.66 72
16747.89 55
16749.11 63
16750.33 59
16751.56 49
16752.78 63
16754.00 56
16755.23 40
16756.45 38
16757.68 46
16758.90 62
16760.12 57
16761.35 39
16762.57 42
16763.79 35
16765.02 52
16766.24 57
16767.47 56
16768.69 57
16769.91 49
16771.14 66
16772.36 49
16773.59 56
16774.81 50
16776.04 59
16777.26 62
16778.48 35
16779.71 47
16780.93 50
16782.16 53
16783.38 55
16784.61 49
16785.83 52
16787.06 68
16788.28 54
16789.51 41
16790.73 32
16791.96 47
16793.18 49
16794.41 45
16795.63 38
16796.86 59
16798.08 51
16799.31 33
16800.53 38
16801.76 49
16802.98 52
16804.21 59
16805.43 50
16806.66 57
16807.88 50
16809.11 54
16810.33 50
16811.56 54
16812.79 47
16814.01 55
16815.24 72
16816.46 53
16817.69 57
16818.91 49
16820.14 62
16821.37 59
16822.59 51
16823.82 41
16825.04 36
16826.27 50
16827.50 63
16828.72 48
16829.95 76
16831.18 67
16832.40 44
16833.63 64
16834.86 42
16836.08 51
16837.31 47
16838.53 58
16839.76 58
16840.99 51
16842.21 58
16843.44 55
16844.67 67
16845.90 59
16847.12 61
16848.35 48
16849.58 58
16850.80 63
16852.03 61
16853.26 56
16854.48 46
16855.71 42
16856.94 66
16858.17 58
16859.39 51
16860.62 41
16861.85 42
16863.08 59
16864.30 59
16865.53 62
16866.76 59
16867.99 56
16869.21 53
16870.44 70
16871.67 76
16872.90 64
16874.13 67
16875.35 49
16876.58 54
16877.81 53
16879.04 38
16880.27 57
16881.49 58
16882.72 60
16883.95 41
16885.18 43
16886.41 49
16887.64 50
16888.86 102
16890.09 62
16891.32 55
16892.55 59
16893.78 84
16895.01 83
16896.24 65
16897.46 65
16898.69 54
16899.92 51
16901.15 65
16902.38 54
16903.61 63
16904.84 54
16906.07 83
16907.30 78
16908.53 42
16909.75 62
16910.98 57
16912.21 63
16913.44 45
16914.67 61
16915.90 63
16917.13 60
16918.36 62
16919.59 51
16920.82 60
16922.05 64
16923.28 53
16924.51 50
16925.74 53
16926.97 45
16928.20 37
16929.43 75
16930.66 59
16931.89 57
16933.12 63
16934.35 70
16935.58 75
16936.81 39
16938.04 51
16939.27 47
16940.50 41
16941.73 54
16942.96 54
16944.19 55
16945.42 41
16946.65 55
16947.88 53
16949.11 40
16950.34 79
16951.57 54
16952.80 39
16954.04 51
16955.27 55
16956.50 46
16957.73 48
16958.96 57
16960.19 47
16961.42 44
16962.65 66
16963.88 80
16965.11 65
16966.35 60
16967.58 56
16968.81 46
16970.04 58
16971.27 55
16972.50 53
16973.73 53
16974.97 55
16976.20 53
16977.43 44
16978.66 40
16979.89 47
16981.12 42
16982.36 48
16983.59 50
16984.82 50
16986.05 53
16987.28 60
16988.52 52
16989.75 45
16990.98 60
16992.21 33
16993.45 35
16994.68 36
16995.91 66
16997.14 53
16998.37 43
16999.61 68
17000.84 51
17002.07 52
17003.31 48
17004.54 54
17005.77 59
17007.00 64
17008.24 52
17009.47 39
17010.70 40
17011.93 47
17013.17 49
17014.40 51
17015.63 60
17016.87 72
17018.10 54
17019.33 49
17020.57 55
17021.80 46
17023.03 42
17024.27 51
17025.50 65
17026.73 44
17027.97 44
17029.20 37
17030.43 59
17031.67 51
17032.90 45
17034.14 52
17035.37 64
17036.60 80
17037.84 64
17039.07 51
17040.30 40
17041.54 53
17042.77 36
17044.01 42
17045.24 76
17046.47 45
17047.71 58
17048.94 57
17050.18 50
17051.41 45
17052.65 33
17053.88 46
17055.12 65
17056.35 58
17057.58 41
17058.82 76
17060.05 58
17061.29 47
17062.52 56
17063.76 53
17064.99 43
17066.23 59
17067.46 46
17068.70 51
17069.93 43
17071.17 51
17072.40 46
17073.64 41
17074.87 49
17076.11 47
17077.34 38
17078.58 62
17079.81 48
17081.05 62
17082.29 55
17083.52 66
17084.76 49
17085.99 45
17087.23 37
17088.46 54
17089.70 45
17090.94 36
17092.17 56
17093.41 37
17094.64 55
17095.88 52
17097.12 54
17098.35 51
17099.59 51
17100.82 33
17102.06 60
17103.30 49
17104.53 63
17105.77 49
17107.00 43
17108.24 46
17109.48 51
17110.71 52
17111.95 60
17113.19 47
17114.42 42
17115.66 45
17116.90 42
17118.13 60
17119.37 54
17120.61 51
17121.85 43
17123.08 57
17124.32 40
17125.56 43
17126.79 39
17128.03 46
17129.27 45
17130.50 50
17131.74 52
17132.98 44
17134.22 48
17135.45 43
17136.69 45
17137.93 45
17139.17 30
17140.40 56
17141.64 56
17142.88 48
17144.12 38
17145.36 45
17146.59 47
17147.83 39
17149.07 36
17150.31 49
17151.54 51
17152.78 36
17154.02 44
17155.26 56
17156.50 42
17157.74 53
17158.97 56
17160.21 55
17161.45 52
17162.69 39
17163.93 42
17165.17 50
17166.40 47
17167.64 50
17168.88 51
17170.12 33
17171.36 50
17172.60 50
17173.84 48
17175.08 53
17176.31 62
17177.55 58
17178.79 37
17180.03 43
17181.27 47
17182.51 37
17183.75 37
17184.99 44
17186.23 38
17187.47 51
17188.71 51
17189.94 46
17191.18 52
17192.42 52
17193.66 45
17194.90 45
17196.14 34
17197.38 51
17198.62 35
17199.86 42
17201.10 47
17202.34 39
17203.58 43
17204.82 43
17206.06 46
17207.30 32
17208.54 34
17209.78 33
17211.02 55
17212.26 50
17213.50 46
17214.74 61
17215.98 61
17217.22 56
17218.46 47
17219.70 45
17220.94 60
17222.18 34
17223.43 29
17224.67 46
17225.91 52
17227.15 44
17228.39 45
17229.63 54
17230.87 28
17232.11 47
17233.35 45
17234.59 46
17235.83 52
17237.08 46
17238.32 35
17239.56 51
17240.80 18
17242.04 26
17243.28 39
17244.52 37
17245.76 37
17247.01 52
17248.25 55
17249.49 42
17250.73 33
17251.97 41
17253.21 35
17254.46 48
17255.70 34
17256.94 38
17258.18 54
17259.42 44
17260.66 45
17261.91 32
17263.15 49
17264.39 40
17265.63 49
17266.87 52
17268.12 38
17269.36 58
17270.60 46
17271.84 39
17273.09 40
17274.33 34
17275.57 32
17276.81 30
17278.06 37
17279.30 38
17280.54 39
17281.78 32
17283.03 34
17284.27 35
17285.51 47
17286.76 54
17288.00 33
17289.24 48
17290.48 30
17291.73 39
17292.97 48
17294.21 47
17295.46 55
17296.70 39
17297.94 44
17299.19 46
17300.43 51
17301.67 37
17302.92 51
17304.16 47
17305.40 43
17306.65 43
17307.89 46
17309.14 43
17310.38 46
17311.62 54
17312.87 34
17314.11 20
17315.35 37
17316.60 62
17317.84 49
17319.09 43
17320.33 43
17321.58 45
17322.82 31
17324.06 59
17325.31 91
17326.55 39
17327.80 54
17329.04 54
17330.29 45
17331.53 46
17332.77 46
17334.02 34
17335.26 54
17336.51 29
17337.75 44
17339.00 44
17340.24 47
17341.49 40
17342.73 35
17343.98 34
17345.22 59
17346.47 54
17347.71 52
17348.96 40
17350.20 36
17351.45 46
17352.69 35
17353.94 44
17355.18 50
17356.43 49
17357.68 52
17358.92 34
17360.17 49
17361.41 44
17362.66 47
17363.90 34
17365.15 43
17366.39 62
17367.64 35
17368.89 35
17370.13 56
17371.38 53
17372.62 32
17373.87 40
17375.12 39
17376.36 57
17377.61 69
17378.85 42
17380.10 49
17381.35 36
17382.59 52
17383.84 23
17385.09 41
17386.33 44
17387.58 32
17388.83 36
17390.07 41
17391.32 42
17392.57 38
17393.81 39
17395.06 36
17396.31 41
17397.55 53
17398.80 45
17400.05 37
17401.29 50
17402.54 41
17403.79 48
17405.04 47
17406.28 44
17407.53 58
17408.78 26
17410.02 46
17411.27 45
17412.52 44
17413.77 42
17415.01 50
17416.26 47
17417.51 64
17418.76 43
17420.00 35
17421.25 27
17422.50 48
17423.75 57
17425.00 43
17426.24 32
17427.49 58
17428.74 80
17429.99 34
17431.24 33
17432.48 55
17433.73 60
17434.98 46
17436.23 55
17437.48 31
17438.73 37
17439.97 44
17441.22 42
17442.47 32
17443.72 33
17444.97 42
17446.22 50
17447.47 44
17448.71 56
17449.96 42
17451.21 38
17452.46 48
17453.71 41
17454.96 35
17456.21 43
17457.46 45
17458.71 39
17459.95 31
17461.20 30
17462.45 40
17463.70 41
17464.95 33
17466.20 36
17467.45 41
17468.70 35
17469.95 45
17471.20 55
17472.45 44
17473.70 51
17474.95 43
17476.20 51
17477.45 46
17478.70 45
17479.95 47
17481.20 62
17482.45 36
17483.70 52
17484.95 44
17486.20 43
17487.45 37
17488.70 45
17489.95 41
17491.20 32
17492.45 46
17493.70 52
17494.95 42
17496.20 54
17497.45 58
17498.70 35
17499.95 34
17501.20 35
17502.45 58
17503.70 44
17504.95 36
17506.20 48
17507.46 39
17508.71 47
17509.96 38
17511.21 32
17512.46 40
17513.71 40
17514.96 35
17516.21 57
17517.46 43
17518.71 53
17519.97 38
17521.22 43
17522.47 48
17523.72 51
17524.97 44
17526.22 28
17527.47 38
17528.73 40
17529.98 48
17531.23 39
17532.48 36
17533.73 63
17534.99 57
17536.24 44
17537.49 47
17538.74 24
17539.99 35
17541.25 42
17542.50 53
17543.75 54
17545.00 41
17546.25 52
17547.51 48
17548.76 57
17550.01 54
17551.26 52
17552.52 53
17553.77 43
17555.02 29
17556.27 34
17557.53 34
17558.78 53
17560.03 44
17561.28 43
17562.54 49
17563.79 48
17565.04 43
17566.30 49
17567.55 57
17568.80 40
17570.05 50
17571.31 41
17572.56 38
17573.81 35
17575.07 59
17576.32 43
17577.57 40
17578.83 33
17580.08 38
17581.33 39
17582.59 46
17583.84 50
17585.10 45
17586.35 42
17587.60 36
17588.86 43
17590.11 39
17591.36 31
17592.62 38
17593.87 62
17595.13 37
17596.38 39
17597.63 44
17598.89 41
17600.14 58
17601.40 64
17602.65 49
17603.90 50
17605.16 59
17606.41 39
17607.67 35
17608.92 33
17610.18 49
17611.43 35
17612.69 37
17613.94 50
17615.20 64
17616.45 31
17617.71 35
17618.96 34
17620.21 38
17621.47 51
17622.72 45
17623.98 42
17625.23 35
17626.49 43
17627.75 53
17629.00 51
17630.26 40
17631.51 28
17632.77 37
17634.02 47
17635.28 39
17636.53 46
17637.79 47
17639.04 25
17640.30 29
17641.55 35
17642.81 32
17644.07 25
17645.32 35
17646.58 41
17647.83 44
17649.09 36
17650.35 41
17651.60 43
17652.86 51
17654.11 41
17655.37 50
17656.63 76
17657.88 49
17659.14 38
17660.39 42
17661.65 31
17662.91 44
17664.16 48
17665.42 43
17666.68 46
17667.93 30
17669.19 50
17670.45 50
17671.70 43
17672.96 18
17674.22 38
17675.47 50
17676.73 44
17677.99 45
17679.24 28
17680.50 37
17681.76 39
17683.02 44
17684.27 45
17685.53 60
17686.79 56
17688.05 57
17689.30 49
17690.56 42
17691.82 32
17693.07 39
17694.33 39
17695.59 34
17696.85 36
17698.11 38
17699.36 50
17700.62 40
17701.88 37
17703.14 35
17704.39 58
17705.65 55
17706.91 50
17708.17 25
17709.43 31
17710.68 46
17711.94 54
17713.20 59
17714.46 30
17715.72 29
17716.98 39
17718.23 29
17719.49 44
17720.75 37
17722.01 42
17723.27 63
17724.53 64
17725.79 38
17727.04 33
17728.30 45
17729.56 39
17730.82 45
17732.08 32
17733.34 43
17734.60 45
17735.86 44
17737.12 32
17738.37 40
17739.63 26
17740.89 31
17742.15 36
17743.41 43
17744.67 32
17745.93 36
17747.19 51
17748.45 35
17749.71 34
17750.97 32
17752.23 51
17753.49 49
17754.75 53
17756.01 44
17757.27 41
17758.53 49
17759.79 40
17761.05 42
17762.31 49
17763.57 44
17764.83 33
17766.09 44
17767.35 39
17768.61 46
17769.87 51
17771.13 47
17772.39 41
17773.65 41
17774.91 51
17776.17 82
17777.43 39
17778.69 33
17779.95 47
17781.21 55
17782.47 47
17783.73 43
17784.99 40
17786.25 40
17787.51 36
17788.78 30
17790.04 36
17791.30 26
17792.56 36
17793.82 56
17795.08 43
17796.34 28
17797.60 42
17798.86 37
17800.13 45
17801.39 62
17802.65 24
17803.91 32
17805.17 43
17806.43 57
17807.69 46
17808.96 36
17810.22 49
17811.48 56
17812.74 30
17814.00 33
17815.26 36
17816.53 33
17817.79 34
17819.05 46
17820.31 51
17821.57 29
17822.84 35
17824.10 38
17825.36 31
17826.62 49
17827.89 54
17829.15 43
17830.41 36
17831.67 39
17832.93 31
17834.20 30
17835.46 33
17836.72 36
17837.99 30
17839.25 44
17840.51 44
17841.77 47
17843.04 31
17844.30 41
17845.56 32
17846.82 33
17848.09 31
17849.35 35
17850.61 40
17851.88 50
17853.14 35
17854.40 51
17855.67 39
17856.93 34
17858.19 36
17859.46 37
17860.72 30
17861.98 27
17863.25 56
17864.51 56
17865.77 44
17867.04 46
17868.30 38
17869.57 40
17870.83 51
17872.09 31
17873.36 29
17874.62 42
17875.89 49
17877.15 44
17878.41 65
17879.68 45
17880.94 28
17882.21 36
17883.47 39
17884.73 45
17886.00 36
17887.26 29
17888.53 40
17889.79 30
17891.06 43
17892.32 39
17893.59 41
17894.85 37
17896.12 36
17897.38 39
17898.65 47
17899.91 55
17901.17 42
17902.44 54
17903.70 42
17904.97 46
17906.23 40
17907.50 35
17908.77 50
17910.03 41
17911.30 41
17912.56 37
17913.83 34
17915.09 43
17916.36 25
17917.62 31
17918.89 35
17920.15 30
17921.42 51
17922.68 45
17923.95 35
17925.22 42
17926.48 32
17927.75 39
17929.01 53
17930.28 52
17931.55 36
17932.81 38
17934.08 59
17935.34 32
17936.61 29
17937.88 34
17939.14 53
17940.41 48
17941.68 49
17942.94 41
17944.21 58
17945.47 47
17946.74 38
17948.01 42
17949.27 51
17950.54 30
17951.81 36
17953.07 30
17954.34 40
17955.61 43
17956.87 32
17958.14 44
17959.41 33
17960.68 32
17961.94 50
17963.21 53
17964.48 29
17965.74 42
17967.01 38
17968.28 39
17969.55 42
17970.81 44
17972.08 37
17973.35 17
17974.62 34
17975.88 42
17977.15 34
17978.42 31
17979.69 35
17980.95 38
17982.22 33
17983.49 42
17984.76 38
17986.03 51
17987.29 31
17988.56 35
17989.83 33
17991.10 28
17992.37 61
17993.63 42
17994.90 42
17996.17 47
17997.44 44
17998.71 43
17999.98 38
18001.24 42
18002.51 40
18003.78 39
18005.05 47
18006.32 71
18007.59 53
18008.86 47
18010.12 57
18011.39 49
18012.66 32
18013.93 40
18015.20 44
18016.47 45
18017.74 39
18019.01 32
18020.28 26
18021.54 34
18022.81 50
18024.08 28
18025.35 36
18026.62 42
18027.89 31
18029.16 27
18030.43 50
18031.70 31
18032.97 51
18034.24 38
18035.51 45
18036.78 43
18038.05 26
18039.32 47
18040.59 31
18041.86 54
18043.13 35
18044.40 37
18045.67 46
18046.94 34
18048.21 38
18049.48 27
18050.75 36
18052.02 41
18053.29 46
18054.56 34
18055.83 35
18057.10 52
18058.37 38
18059.64 40
18060.91 37
18062.18 30
18063.45 41
18064.72 44
18065.99 49
18067.26 53
18068.54 41
18069.81 39
18071.08 46
18072.35 45
18073.62 44
18074.89 41
18076.16 39
18077.43 29
18078.70 54
18079.97 58
18081.25 38
18082.52 48
18083.79 45
18085.06 46
18086.33 45
18087.60 44
18088.87 36
18090.15 36
18091.42 35
18092.69 46
18093.96 36
18095.23 44
18096.50 33
18097.78 39
18099.05 42
18100.32 27
18101.59 38
18102.86 38
18104.14 39
18105.41 30
18106.68 30
18107.95 47
18109.23 39
18110.50 47
18111.77 43
18113.04 41
18114.31 38
18115.59 34
18116.86 36
18118.13 41
18119.40 64
18120.68 47
18121.95 43
18123.22 50
18124.50 41
18125.77 37
18127.04 30
18128.31 31
18129.59 32
18130.86 43
18132.13 44
18133.41 29
18134.68 29
18135.95 27
18137.23 33
18138.50 29
18139.77 43
18141.05 43
18142.32 39
18143.59 27
18144.87 30
18146.14 36
18147.41 51
18148.69 35
18149.96 52
18151.23 40
18152.51 45
18153.78 34
18155.06 37
18156.33 34
18157.60 32
18158.88 46
18160.15 43
18161.43 45
18162.70 51
18163.97 54
18165.25 33
18166.52 42
18167.80 46
18169.07 43
18170.35 27
18171.62 31
18172.90 47
18174.17 22
18175.44 34
18176.72 49
18177.99 35
18179.27 35
18180.54 42
18181.82 34
18183.09 44
18184.37 33
18185.64 31
18186.92 39
18188.19 35
18189.47 43
18190.74 40
18192.02 51
18193.29 50
18194.57 47
18195.84 38
18197.12 36
18198.39 42
18199.67 34
18200.95 32
18202.22 33
18203.50 46
18204.77 34
18206.05 56
18207.32 55
18208.60 46
18209.88 45
18211.15 47
18212.43 45
18213.70 42
18214.98 40
18216.26 47
18217.53 27
18218.81 34
18220.08 32
18221.36 50
18222.64 28
18223.91 44
18225.19 34
18226.47 34
18227.74 27
18229.02 26
18230.29 28
18231.57 32
18232.85 35
18234.12 52
18235.40 37
18236.68 43
18237.95 42
18239.23 36
18240.51 31
18241.79 28
18243.06 40
18244.34 47
18245.62 50
18246.89 38
18248.17 40
18249.45 41
18250.73 44
18252.00 40
18253.28 32
18254.56 47
18255.83 37
18257.11 32
18258.39 36
18259.67 61
18260.94 38
18262.22 32
18263.50 26
18264.78 38
18266.06 41
18267.33 59
18268.61 41
18269.89 38
18271.17 38
18272.45 29
18273.72 29
18275.00 33
18276.28 41
18277.56 47
18278.84 37
18280.11 29
18281.39 49
18282.67 27
18283.95 43
18285.23 48
18286.51 45
18287.78 38
18289.06 38
18290.34 42
18291.62 43
18292.90 47
18294.18 38
18295.46 39
18296.74 32
18298.01 26
18299.29 39
18300.57 31
18301.85 36
18303.13 54
18304.41 34
18305.69 33
18306.97 43
18308.25 37
18309.53 33
18310.81 38
18312.09 43
18313.37 27
18314.64 34
18315.92 33
18317.20 32
18318.48 46
18319.76 52
18321.04 44
18322.32 41
18323.60 25
18324.88 29
18326.16 39
18327.44 32
18328.72 24
18330.00 34
18331.28 30
18332.56 46
18333.84 25
18335.12 32
18336.40 50
18337.68 46
18338.96 25
18340.24 27
18341.52 37
18342.80 37
18344.09 26
18345.37 31
18346.65 47
18347.93 28
18349.21 27
18350.49 41
18351.77 38
18353.05 39
18354.33 43
18355.61 45
18356.89 39
18358.17 32
18359.46 48
18360.74 42
18362.02 41
18363.30 36
18364.58 38
18365.86 44
18367.14 43
18368.42 41
18369.71 30
18370.99 40
18372.27 33
18373.55 43
18374.83 35
18376.11 21
18377.39 51
18378.68 41
18379.96 42
18381.24 34
18382.52 40
18383.80 41
18385.09 39
18386.37 32
18387.65 31
18388.93 41
18390.21 37
18391.50 46
18392.78 43
18394.06 34
18395.34 27
18396.63 33
18397.91 48
18399.19 33
18400.47 35
18401.76 38
18403.04 28
18404.32 35
18405.60 41
18406.89 51
18408.17 36
18409.45 46
18410.73 44
18412.02 35
18413.30 50
18414.58 44
18415.87 57
18417.15 48
18418.43 33
18419.72 41
18421.00 46
18422.28 49
18423.57 38
18424.85 28
18426.13 59
18427.42 55
18428.70 49
18429.98 38
18431.27 44
18432.55 41
18433.83 40
18435.12 29
18436.40 28
18437.68 31
18438.97 31
18440.25 40
18441.54 45
18442.82 39
18444.10 34
18445.39 49
18446.67 46
18447.96 65
18449.24 37
18450.53 42
18451.81 44
18453.09 34
18454.38 52
18455.66 43
18456.95 33
18458.23 37
18459.52 28
18460.80 31
18462.09 31
18463.37 34
18464.65 41
18465.94 37
18467.22 23
18468.51 37
18469.79 42
18471.08 42
18472.36 59
18473.65 45
18474.93 39
18476.22 28
18477.50 30
18478.79 38
18480.08 31
18481.36 39
18482.65 39
18483.93 51
18485.22 32
18486.50 37
18487.79 54
18489.07 37
18490.36 42
18491.64 27
18492.93 49
18494.22 38
18495.50 37
18496.79 36
18498.07 38
18499.36 28
18500.65 56
18501.93 36
18503.22 32
18504.50 47
18505.79 38
18507.08 42
18508.36 48
18509.65 37
18510.94 33
18512.22 46
18513.51 54
18514.80 34
18516.08 36
18517.37 38
18518.65 40
18519.94 24
18521.23 24
18522.51 53
18523.80 44
18525.09 46
18526.38 34
18527.66 32
18528.95 47
18530.24 30
18531.52 27
18532.81 66
18534.10 46
18535.39 34
18536.67 47
18537.96 62
18539.25 33
18540.53 28
18541.82 36
18543.11 38
18544.40 42
18545.68 50
18546.97 37
18548.26 48
18549.55 51
18550.84 55
18552.12 33
18553.41 48
18554.70 54
18555.99 50
18557.27 49
18558.56 37
18559.85 47
18561.14 31
18562.43 34
18563.72 41
18565.00 51
18566.29 41
18567.58 42
18568.87 45
18570.16 52
18571.45 37
18572.73 34
18574.02 41
18575.31 39
18576.60 44
18577.89 49
18579.18 37
18580.47 36
18581.75 31
18583.04 36
18584.33 30
18585.62 33
18586.91 44
18588.20 34
18589.49 36
18590.78 38
18592.07 37
18593.36 47
18594.65 34
18595.93 46
18597.22 48
18598.51 34
18599.80 41
18601.09 39
18602.38 47
18603.67 31
18604.96 43
18606.25 37
18607.54 28
18608.83 63
18610.12 41
18611.41 52
18612.70 44
18613.99 33
18615.28 43
18616.57 42
18617.86 41
18619.15 50
18620.44 52
18621.73 47
18623.02 42
18624.31 44
18625.60 38
18626.89 47
18628.18 76
18629.47 36
18630.76 53
18632.05 58
18633.34 42
18634.64 37
18635.93 41
18637.22 36
18638.51 41
18639.80 47
18641.09 45
18642.38 45
18643.67 58
18644.96 42
18646.25 39
18647.54 48
18648.84 38
18650.13 23
18651.42 27
18652.71 34
18654.00 44
18655.29 43
18656.58 53
18657.88 50
18659.17 44
18660.46 38
18661.75 33
18663.04 43
18664.33 31
18665.63 37
18666.92 39
18668.21 47
18669.50 44
18670.79 48
18672.08 33
18673.38 50
18674.67 32
18675.96 45
18677.25 61
18678.55 36
18679.84 38
18681.13 46
18682.42 48
18683.71 40
18685.01 19
18686.30 43
18687.59 33
18688.88 37
18690.18 31
18691.47 40
18692.76 35
18694.06 33
18695.35 46
18696.64 49
18697.93 41
18699.23 39
18700.52 47
18701.81 43
18703.11 41
18704.40 51
18705.69 51
18706.99 37
18708.28 39
18709.57 37
18710.86 37
18712.16 43
18713.45 23
18714.75 23
18716.04 32
18717.33 44
18718.63 39
18719.92 41
18721.21 38
18722.51 35
18723.80 48
18725.09 40
18726.39 34
18727.68 35
18728.98 34
18730.27 24
18731.56 24
18732.86 37
18734.15 38
18735.45 48
18736.74 36
18738.04 41
18739.33 44
18740.62 60
18741.92 33
18743.21 25
18744.51 56
18745.80 43
18747.10 43
18748.39 38
18749.69 33
18750.98 44
18752.27 34
18753.57 39
18754.86 24
18756.16 27
18757.45 46
18758.75 31
18760.04 34
18761.34 43
18762.63 33
18763.93 44
18765.23 48
18766.52 37
18767.82 45
18769.11 37
18770.41 36
18771.70 43
18773.00 18
18774.29 34
18775.59 37
18776.88 39
18778.18 56
18779.48 45
18780.77 43
18782.07 44
18783.36 24
18784.66 30
18785.95 39
18787.25 39
18788.55 28
18789.84 47
18791.14 37
18792.43 38
18793.73 30
18795.03 38
18796.32 36
18797.62 54
18798.92 37
18800.21 42
18801.51 33
18802.81 39
18804.10 36
18805.40 39
18806.70 34
18807.99 27
18809.29 36
18810.59 31
18811.88 45
18813.18 42
18814.48 42
18815.77 34
18817.07 37
18818.37 35
18819.66 29
18820.96 30
18822.26 26
18823.56 30
18824.85 16
18826.15 32
18827.45 47
18828.75 42
18830.04 25
18831.34 44
18832.64 35
18833.94 30
18835.23 46
18836.53 22
18837.83 28
18839.13 41
18840.42 42
18841.72 41
18843.02 34
18844.32 24
18845.62 30
18846.91 41
18848.21 32
18849.51 24
18850.81 37
18852.11 36
18853.40 30
18854.70 50
18856.00 36
18857.30 30
18858.60 36
18859.90 39
18861.20 39
18862.49 30
18863.79 30
18865.09 33
18866.39 32
18867.69 29
18868.99 59
18870.29 37
18871.59 32
18872.88 31
18874.18 30
18875.48 29
18876.78 20
18878.08 36
18879.38 35
18880.68 43
18881.98 38
18883.28 32
18884.58 44
18885.88 39
18887.18 39
18888.47 29
18889.77 23
18891.07 31
18892.37 33
18893.67 38
18894.97 46
18896.27 32
18897.57 35
18898.87 49
18900.17 43
18901.47 40
18902.77 39
18904.07 40
18905.37 44
18906.67 41
18907.97 28
18909.27 31
18910.57 31
18911.87 31
18913.17 33
18914.47 37
18915.77 42
18917.07 42
18918.38 31
18919.68 51
18920.98 47
18922.28 45
18923.58 27
18924.88 39
18926.18 40
18927.48 41
18928.78 30
18930.08 29
18931.38 24
18932.68 30
18933.98 41
18935.29 46
18936.59 47
18937.89 52
18939.19 39
18940.49 33
18941.79 43
18943.09 38
18944.39 34
18945.70 44
18947.00 33
18948.30 28
18949.60 24
18950.90 29
18952.20 31
18953.51 49
18954.81 31
18956.11 38
18957.41 37
18958.71 39
18960.02 44
18961.32 40
18962.62 28
18963.92 29
18965.22 26
18966.53 29
18967.83 35
18969.13 26
18970.43 25
18971.73 26
18973.04 30
18974.34 30
18975.64 46
18976.94 34
18978.25 34
18979.55 41
18980.85 37
18982.16 38
18983.46 32
18984.76 41
18986.06 36
18987.37 30
18988.67 30
18989.97 41
18991.28 60
18992.58 33
18993.88 37
18995.18 42
18996.49 39
18997.79 30
18999.09 21
19000.40 39
19001.70 32
19003.00 41
19004.31 32
19005.61 34
19006.92 40
19008.22 39
19009.52 30
19010.83 35
19012.13 43
19013.43 32
19014.74 31
19016.04 30
19017.35 49
19018.65 43
19019.95 36
19021.26 31
19022.56 44
19023.87 26
19025.17 20
19026.47 46
19027.78 40
19029.08 54
19030.39 38
19031.69 49
19033.00 47
19034.30 31
19035.61 41
19036.91 36
19038.21 32
19039.52 33
19040.82 33
19042.13 34
19043.43 38
19044.74 33
19046.04 33
19047.35 32
19048.65 33
19049.96 34
19051.26 37
19052.57 37
19053.87 27
19055.18 36
19056.48 32
19057.79 38
19059.09 32
19060.40 36
19061.71 32
19063.01 36
19064.32 36
19065.62 19
19066.93 36
19068.23 28
19069.54 40
19070.85 33
19072.15 24
19073.46 26
19074.76 29
19076.07 31
19077.37 33
19078.68 34
19079.99 28
19081.29 27
19082.60 35
19083.91 50
19085.21 43
19086.52 42
19087.82 42
19089.13 28
19090.44 23
19091.74 23
19093.05 31
19094.36 35
19095.66 27
19096.97 32
19098.28 26
19099.58 17
19100.89 27
19102.20 31
19103.50 41
19104.81 31
19106.12 32
19107.42 32
19108.73 40
19110.04 28
19111.35 23
19112.65 35
19113.96 24
19115.27 29
19116.58 36
19117.88 16
19119.19 28
19120.50 30
19121.81 27
19123.11 31
19124.42 35
19125.73 45
19127.04 43
19128.34 32
19129.65 30
19130.96 45
19132.27 32
19133.57 30
19134.88 29
19136.19 20
19137.50 34
19138.81 25
19140.12 29
19141.42 26
19142.73 44
19144.04 43
19145.35 43
19146.66 26
19147.97 27
19149.27 21
19150.58 12
19151.89 37
19153.20 38
19154.51 30
19155.82 25
19157.13 33
19158.43 39
19159.74 32
19161.05 20
19162.36 41
19163.67 38
19164.98 49
19166.29 38
19167.60 39
19168.91 36
19170.22 44
19171.52 36
19172.83 36
19174.14 40
19175.45 32
19176.76 39
19178.07 20
19179.38 15
19180.69 24
19182.00 46
19183.31 51
19184.62 35
19185.93 50
19187.24 26
19188.55 48
19189.86 43
19191.17 34
19192.48 33
19193.79 38
19195.10 35
19196.41 39
19197.72 28
19199.03 27
19200.34 34
19201.65 27
19202.96 20
19204.27 30
19205.58 40
19206.89 50
19208.20 25
19209.51 28
19210.82 26
19212.13 25
19213.44 26
19214.75 40
19216.06 33
19217.38 38
19218.69 37
19220.00 39
19221.31 28
19222.62 27
19223.93 24
19225.24 38
19226.55 36
19227.86 32
19229.17 36
19230.49 33
19231.80 27
19233.11 26
19234.42 44
19235.73 33
19237.04 38
19238.35 29
19239.67 25
19240.98 34
19242.29 24
19243.60 26
19244.91 23
19246.22 46
19247.54 35
19248.85 46
19250.16 40
19251.47 51
19252.78 53
19254.10 37
19255.41 31
19256.72 30
19258.03 26
19259.34 34
19260.66 35
19261.97 34
19263.28 28
19264.59 37
19265.91 33
19267.22 28
19268.53 41
19269.84 49
19271.16 23
19272.47 42
19273.78 41
19275.10 47
19276.41 30
19277.72 28
19279.03 25
19280.35 23
19281.66 41
19282.97 29
19284.29 33
19285.60 15
19286.91 38
19288.23 38
19289.54 38
19290.85 27
19292.17 34
19293.48 25
19294.79 35
19296.11 26
19297.42 25
19298.73 37
19300.05 34
19301.36 33
19302.67 27
19303.99 45
19305.30 50
19306.62 25
19307.93 23
19309.24 14
19310.56 34
19311.87 37
19313.19 29
19314.50 30
19315.81 30
19317.13 30
19318.44 28
19319.76 35
19321.07 29
19322.39 32
19323.70 37
19325.01 43
19326.33 48
19327.64 25
19328.96 26
19330.27 35
19331.59 32
19332.90 31
19334.22 31
19335.53 40
19336.85 32
19338.16 39
19339.48 21
19340.79 29
19342.11 45
19343.42 23
19344.74 32
19346.05 23
19347.37 27
19348.68 36
19350.00 40
19351.31 37
19352.63 34
19353.94 33
19355.26 40
19356.58 41
19357.89 30
19359.21 35
19360.52 28
19361.84 29
19363.15 26
19364.47 28
19365.79 27
19367.10 19
19368.42 29
19369.73 29
19371.05 31
19372.37 27
19373.68 30
19375.00 33
19376.31 60
19377.63 30
19378.95 45
19380.26 36
19381.58 52
19382.90 27
19384.21 30
19385.53 39
19386.85 35
19388.16 37
19389.48 36
19390.80 21
19392.11 39
19393.43 29
19394.75 32
19396.06 36
19397.38 41
19398.70 31
19400.01 30
19401.33 35
19402.65 33
19403.97 30
19405.28 30
19406.60 39
19407.92 47
19409.23 29
19410.55 22
19411.87 46
19413.19 42
19414.50 37
19415.82 27
19417.14 36
19418.46 27
19419.77 31
19421.09 36
19422.41 24
19423.73 22
19425.05 36
19426.36 34
19427.68 28
19429.00 27
19430.32 29
19431.64 27
19432.95 32
19434.27 24
19435.59 26
19436.91 24
19438.23 35
19439.55 32
19440.86 30
19442.18 31
19443.50 38
19444.82 25
19446.14 41
19447.46 18
19448.78 28
19450.09 30
19451.41 38
19452.73 33
19454.05 32
19455.37 24
19456.69 29
19458.01 33
19459.33 26
19460.65 27
19461.97 25
19463.28 31
19464.60 45
19465.92 20
19467.24 27
19468.56 32
19469.88 22
19471.20 39
19472.52 38
19473.84 41
19475.16 46
19476.48 41
19477.80 20
19479.12 34
19480.44 25
19481.76 40
19483.08 45
19484.40 33
19485.72 36
19487.04 36
19488.36 32
19489.68 31
19491.00 44
19492.32 33
19493.64 25
19494.96 33
19496.28 28
19497.60 45
19498.92 37
19500.24 36
19501.56 40
19502.88 34
19504.20 38
19505.52 40
19506.84 34
19508.16 24
19509.49 43
19510.81 32
19512.13 27
19513.45 30
19514.77 27
19516.09 26
19517.41 24
19518.73 26
19520.05 32
19521.37 35
19522.70 34
19524.02 30
19525.34 22
19526.66 32
19527.98 34
19529.30 41
19530.62 31
19531.95 30
19533.27 29
19534.59 30
19535.91 27
19537.23 33
19538.55 37
19539.88 32
19541.20 36
19542.52 38
19543.84 38
19545.16 32
19546.49 39
19547.81 38
19549.13 25
19550.45 19
19551.77 36
19553.10 47
19554.42 24
19555.74 26
19557.06 38
19558.39 34
19559.71 38
19561.03 32
19562.35 32
19563.68 37
19565.00 27
19566.32 42
19567.64 43
19568.97 35
19570.29 44
19571.61 47
19572.94 38
19574.26 35
19575.58 49
19576.90 42
19578.23 32
19579.55 37
19580.87 34
19582.20 31
19583.52 24
19584.84 25
19586.17 28
19587.49 24
19588.81 32
19590.14 33
19591.46 35
19592.78 27
19594.11 30
19595.43 32
19596.76 35
19598.08 38
19599.40 22
19600.73 31
19602.05 27
19603.37 24
19604.70 21
19606.02 26
19607.35 30
19608.67 41
19610.00 30
19611.32 35
19612.64 33
19613.97 23
19615.29 21
19616.62 28
19617.94 22
19619.27 33
19620.59 39
19621.92 31
19623.24 32
19624.56 34
19625.89 28
19627.21 32
19628.54 32
19629.86 25
19631.19 32
19632.51 34
19633.84 29
19635.16 33
19636.49 26
19637.81 25
19639.14 27
19640.46 48
19641.79 47
19643.11 31
19644.44 26
19645.77 24
19647.09 40
19648.42 30
19649.74 33
19651.07 35
19652.39 46
19653.72 23
19655.04 27
19656.37 34
19657.70 45
19659.02 29
19660.35 31
19661.67 35
19663.00 37
19664.33 34
19665.65 50
19666.98 32
19668.30 32
19669.63 38
19670.96 36
19672.28 36
19673.61 40
19674.94 28
19676.26 32
19677.59 26
19678.92 19
19680.24 22
19681.57 28
19682.90 48
19684.22 42
19685.55 33
19686.88 38
19688.20 42
19689.53 25
19690.86 30
19692.18 22
19693.51 24
19694.84 47
19696.16 50
19697.49 31
19698.82 32
19700.15 33
19701.47 38
19702.80 32
19704.13 32
19705.46 25
19706.78 32
19708.11 39
19709.44 29
19710.77 37
19712.09 26
19713.42 42
19714.75 36
19716.08 36
19717.40 36
19718.73 36
19720.06 47
19721.39 41
19722.72 42
19724.04 22
19725.37 37
19726.70 35
19728.03 30
19729.36 36
19730.68 36
19732.01 34
19733.34 26
19734.67 20
19736.00 42
19737.33 39
19738.66 33
19739.98 20
19741.31 26
19742.64 37
19743.97 41
19745.30 37
19746.63 32
19747.96 34
19749.29 26
19750.61 28
19751.94 35
19753.27 24
19754.60 30
19755.93 31
19757.26 28
19758.59 41
19759.92 41
19761.25 43
19762.58 39
19763.91 33
19765.24 25
19766.57 25
19767.89 25
19769.22 29
19770.55 45
19771.88 31
19773.21 29
19774.54 26
19775.87 37
19777.20 35
19778.53 24
19779.86 40
19781.19 19
19782.52 35
19783.85 38
19785.18 31
19786.51 38
19787.84 23
19789.17 39
19790.50 36
19791.83 32
19793.16 30
19794.49 36
19795.83 40
19797.16 39
19798.49 47
19799.82 39
19801.15 32
19802.48 27
19803.81 30
19805.14 17
19806.47 33
19807.80 31
19809.13 35
19810.46 31
19811.79 32
19813.13 22
19814.46 31
19815.79 43
19817.12 43
19818.45 38
19819.78 37
19821.11 28
19822.44 26
19823.78 23
19825.11 44
19826.44 25
19827.77 38
19829.10 26
19830.43 41
19831.77 35
19833.10 41
19834.43 26
19835.76 30
19837.09 24
19838.42 33
19839.76 36
19841.09 29
19842.42 21
19843.75 24
19845.08 36
19846.42 21
19847.75 34
19849.08 25
19850.41 30
19851.75 32
19853.08 36
19854.41 25
19855.74 32
19857.08 31
19858.41 42
19859.74 27
19861.07 21
19862.41 33
19863.74 22
19865.07 35
19866.41 38
19867.74 31
19869.07 31
19870.40 40
19871.74 31
19873.07 39
19874.40 28
19875.74 35
19877.07 30
19878.40 34
19879.74 50
19881.07 41
19882.40 36
19883.74 27
19885.07 22
19886.40 22
19887.74 19
19889.07 20
19890.40 29
19891.74 36
19893.07 25
19894.41 33
19895.74 47
19897.07 21
19898.41 33
19899.74 37
19901.08 40
19902.41 27
19903.74 37
19905.08 25
19906.41 33
19907.75 42
19909.08 31
19910.41 32
19911.75 37
19913.08 30
19914.42 30
19915.75 24
19917.09 33
19918.42 26
19919.76 35
19921.09 30
19922.43 21
19923.76 33
19925.10 58
19926.43 51
19927.77 29
19929.10 27
19930.44 26
19931.77 19
19933.11 25
19934.44 32
19935.78 29
19937.11 60
19938.45 45
19939.78 34
19941.12 22
19942.45 35
19943.79 46
19945.12 39
19946.46 22
19947.79 39
19949.13 24
19950.47 34
19951.80 35
19953.14 27
19954.47 32
19955.81 32
19957.15 30
19958.48 36
19959.82 34
19961.15 27
19962.49 28
19963.83 22
19965.16 28
19966.50 19
19967.83 40
19969.17 36
19970.51 29
19971.84 24
19973.18 34
19974.52 26
19975.85 26
19977.19 36
19978.53 38
19979.86 41
19981.20 35
19982.54 43
19983.87 33
19985.21 30
19986.55 37
19987.88 37
19989.22 43
19990.56 45
19991.89 41
19993.23 29
19994.57 26
19995.91 35
19997.24 40
19998.58 48
19999.92 40
20001.26 39
20002.59 30
20003.93 46
20005.27 32
20006.61 25
20007.94 37
20009.28 28
20010.62 44
20011.96 38
20013.29 30
20014.63 39
20015.97 34
20017.31 36
20018.65 27
20019.98 26
20021.32 38
20022.66 32
20024.00 50
20025.34 25
20026.67 31
20028.01 39
20029.35 41
20030.69 35
20032.03 34
20033.37 23
20034.71 26
20036.04 35
20037.38 40
20038.72 52
20040.06 28
20041.40 36
20042.74 27
20044.08 37
20045.42 23
20046.75 38
20048.09 35
20049.43 38
20050.77 40
20052.11 33
20053.45 28
20054.79 27
20056.13 43
20057.47 45
20058.81 37
20060.15 32
20061.49 40
20062.82 39
20064.16 27
20065.50 40
20066.84 33
20068.18 38
20069.52 25
20070.86 42
20072.20 23
20073.54 32
20074.88 38
20076.22 38
20077.56 31
20078.90 32
20080.24 34
20081.58 39
20082.92 33
20084.26 53
20085.60 46
20086.94 42
20088.28 32
20089.62 31
20090.96 24
20092.30 41
20093.64 36
20094.99 40
20096.33 38
20097.67 49
20099.01 31
20100.35 42
20101.69 25
20103.03 27
20104.37 32
20105.71 33
20107.05 41
20108.39 34
20109.73 20
20111.08 35
20112.42 27
20113.76 34
20115.10 24
20116.44 50
20117.78 48
20119.12 34
20120.46 40
20121.81 39
20123.15 38
20124.49 37
20125.83 38
20127.17 19
20128.51 26
20129.86 31
20131.20 30
20132.54 28
20133.88 36
20135.22 27
20136.56 22
20137.91 26
20139.25 38
