# Supplementary material for: MALDI-TOF MS typing enables the classification of brewing yeasts of the genus Saccharomyces to major beer styles
Source: PLoS One. 2017 Aug 9;12(8):e0181694. doi: 10.1371/journal.pone.0181694 (PMC5549903; doi:10.1371/journal.pone.0181694)
Supplement: S4 File — The directory includes 90 raw files and was zipped to “.zip”; the folder has three strains with 30 spectra per strain; S1 Text explains the raw files with an example and Table 1 represents the yeast strains used within the experiment. (ZIP) [file pone.0181694.s007.zip › 10-12/30259-308-OG-Alt-Alt-YPG-18h-E-E_2015-07-24__0_A7_1.dat]

2000.14 1209
2000.56 1254
2000.98 1271
2001.40 1418
2001.83 1414
2002.25 1192
2002.67 1235
2003.09 1375
2003.51 1324
2003.93 1270
2004.36 1146
2004.78 1309
2005.20 1297
2005.62 1383
2006.05 1069
2006.47 1270
2006.89 1367
2007.31 1252
2007.73 1256
2008.16 1412
2008.58 1410
2009.00 1445
2009.42 1152
2009.85 1185
2010.27 1316
2010.69 1454
2011.12 1368
2011.54 1358
2011.96 1362
2012.38 1201
2012.81 1305
2013.23 1325
2013.65 1320
2014.08 1319
2014.50 1193
2014.92 1152
2015.35 1157
2015.77 1137
2016.19 1208
2016.62 1218
2017.04 1269
2017.46 1351
2017.89 1343
2018.31 1317
2018.73 1262
2019.16 1338
2019.58 1278
2020.00 1131
2020.43 1286
2020.85 1331
2021.27 1181
2021.70 1228
2022.12 1156
2022.55 1234
2022.97 1361
2023.39 1421
2023.82 1429
2024.24 1371
2024.67 1386
2025.09 1427
2025.52 1338
2025.94 1161
2026.36 1214
2026.79 1218
2027.21 1225
2027.64 1278
2028.06 1176
2028.49 1136
2028.91 1160
2029.34 1194
2029.76 1174
2030.19 1184
2030.61 1048
2031.03 1247
2031.46 1144
2031.88 1128
2032.31 1090
2032.73 1341
2033.16 1338
2033.58 1311
2034.01 1091
2034.44 1154
2034.86 1169
2035.29 1205
2035.71 1254
2036.14 1257
2036.56 1313
2036.99 1293
2037.41 1243
2037.84 1267
2038.26 1180
2038.69 1113
2039.12 1236
2039.54 1345
2039.97 1186
2040.39 1217
2040.82 1429
2041.24 1448
2041.67 1393
2042.10 1375
2042.52 1357
2042.95 1332
2043.37 1217
2043.80 1423
2044.23 1387
2044.65 1425
2045.08 1476
2045.51 1260
2045.93 1214
2046.36 1268
2046.79 1234
2047.21 1221
2047.64 1182
2048.07 1301
2048.49 1343
2048.92 1289
2049.35 1273
2049.77 1234
2050.20 1248
2050.63 1305
2051.05 1386
2051.48 1427
2051.91 1254
2052.33 1179
2052.76 1274
2053.19 1388
2053.62 1227
2054.04 1257
2054.47 1340
2054.90 1408
2055.32 1407
2055.75 1207
2056.18 1168
2056.61 1253
2057.03 1169
2057.46 1306
2057.89 1356
2058.32 1305
2058.75 1352
2059.17 1544
2059.60 1442
2060.03 1286
2060.46 1221
2060.88 1436
2061.31 1464
2061.74 1393
2062.17 1461
2062.60 1543
2063.02 1718
2063.45 1964
2063.88 2082
2064.31 1771
2064.74 2047
2065.17 2245
2065.59 2121
2066.02 2269
2066.45 2273
2066.88 2446
2067.31 2081
2067.74 2096
2068.17 2119
2068.60 1900
2069.02 1536
2069.45 1611
2069.88 1734
2070.31 1554
2070.74 1686
2071.17 1830
2071.60 1826
2072.03 1558
2072.46 1670
2072.89 1624
2073.31 1513
2073.74 1587
2074.17 1547
2074.60 1600
2075.03 1489
2075.46 1457
2075.89 1525
2076.32 1565
2076.75 1445
2077.18 1428
2077.61 1438
2078.04 1437
2078.47 1555
2078.90 1603
2079.33 1405
2079.76 1588
2080.19 1356
2080.62 1523
2081.05 1517
2081.48 1317
2081.91 1446
2082.34 1539
2082.77 1380
2083.20 1341
2083.63 1266
2084.06 1274
2084.49 1333
2084.92 1365
2085.35 1367
2085.78 1315
2086.21 1313
2086.64 1350
2087.07 1360
2087.50 1321
2087.94 1175
2088.37 1230
2088.80 1223
2089.23 1309
2089.66 1225
2090.09 1376
2090.52 1289
2090.95 1320
2091.38 1523
2091.81 1306
2092.25 1361
2092.68 1406
2093.11 1284
2093.54 1249
2093.97 1441
2094.40 1359
2094.83 1324
2095.27 1508
2095.70 1415
2096.13 1272
2096.56 1255
2096.99 1150
2097.42 1215
2097.86 1242
2098.29 1350
2098.72 1290
2099.15 1258
2099.58 1334
2100.01 1390
2100.45 1290
2100.88 1219
2101.31 1293
2101.74 1258
2102.18 1401
2102.61 1264
2103.04 1220
2103.47 1191
2103.90 1150
2104.34 1148
2104.77 1099
2105.20 1095
2105.63 1311
2106.07 1277
2106.50 1329
2106.93 1275
2107.37 1249
2107.80 1183
2108.23 1263
2108.66 1233
2109.10 1384
2109.53 1305
2109.96 1092
2110.40 1254
2110.83 1348
2111.26 1362
2111.70 1297
2112.13 1215
2112.56 1324
2113.00 1256
2113.43 1248
2113.86 1214
2114.30 1330
2114.73 1231
2115.16 1311
2115.60 1206
2116.03 1282
2116.46 1238
2116.90 1218
2117.33 1251
2117.77 1279
2118.20 1328
2118.63 1245
2119.07 1115
2119.50 1155
2119.94 1157
2120.37 1196
2120.80 1088
2121.24 1087
2121.67 1173
2122.11 1223
2122.54 1216
2122.97 1280
2123.41 1065
2123.84 1211
2124.28 1265
2124.71 1359
2125.15 1211
2125.58 1333
2126.02 1130
2126.45 1164
2126.89 1204
2127.32 1337
2127.76 1402
2128.19 1338
2128.63 1334
2129.06 1322
2129.50 1316
2129.93 1271
2130.37 1375
2130.80 1281
2131.24 1282
2131.67 1207
2132.11 1240
2132.54 1084
2132.98 1288
2133.41 1291
2133.85 1234
2134.28 1241
2134.72 1340
2135.16 1423
2135.59 1324
2136.03 1254
2136.46 1169
2136.90 1364
2137.33 1257
2137.77 1201
2138.21 1158
2138.64 1153
2139.08 1150
2139.51 1356
2139.95 1284
2140.39 1286
2140.82 1132
2141.26 1306
2141.69 1376
2142.13 1360
2142.57 1229
2143.00 1258
2143.44 1249
2143.88 1076
2144.31 1077
2144.75 1290
2145.19 1316
2145.62 1196
2146.06 1334
2146.50 1243
2146.93 1280
2147.37 1230
2147.81 1261
2148.24 1327
2148.68 1379
2149.12 1258
2149.56 1324
2149.99 1413
2150.43 1474
2150.87 1446
2151.30 1455
2151.74 1526
2152.18 1274
2152.62 1257
2153.05 1172
2153.49 1312
2153.93 1251
2154.37 1382
2154.80 1344
2155.24 1220
2155.68 1242
2156.12 1278
2156.55 1130
2156.99 1230
2157.43 1284
2157.87 1410
2158.31 1313
2158.74 1320
2159.18 1348
2159.62 1282
2160.06 1139
2160.50 1357
2160.93 1572
2161.37 1372
2161.81 1192
2162.25 1222
2162.69 1394
2163.13 1360
2163.57 1324
2164.00 1283
2164.44 1211
2164.88 1323
2165.32 1241
2165.76 1277
2166.20 1329
2166.64 1275
2167.07 1462
2167.51 1394
2167.95 1345
2168.39 1447
2168.83 1433
2169.27 1385
2169.71 1477
2170.15 1617
2170.59 1810
2171.03 1789
2171.47 1701
2171.91 1930
2172.34 1969
2172.78 2217
2173.22 2265
2173.66 2100
2174.10 2077
2174.54 1963
2174.98 1774
2175.42 1877
2175.86 1877
2176.30 1810
2176.74 1947
2177.18 1812
2177.62 1758
2178.06 1685
2178.50 1541
2178.94 1468
2179.38 1567
2179.82 1424
2180.26 1455
2180.70 1414
2181.14 1365
2181.58 1416
2182.02 1423
2182.46 1418
2182.90 1465
2183.34 1409
2183.78 1370
2184.22 1352
2184.67 1293
2185.11 1280
2185.55 1193
2185.99 1298
2186.43 1398
2186.87 1383
2187.31 1329
2187.75 1430
2188.19 1347
2188.63 1557
2189.07 1446
2189.52 1317
2189.96 1405
2190.40 1429
2190.84 1339
2191.28 1305
2191.72 1656
2192.16 1655
2192.60 1398
2193.05 1581
2193.49 1526
2193.93 1414
2194.37 1398
2194.81 1608
2195.25 1580
2195.70 1755
2196.14 1644
2196.58 1537
2197.02 1476
2197.46 1418
2197.91 1361
2198.35 1616
2198.79 1283
2199.23 1284
2199.67 1507
2200.12 1429
2200.56 1435
2201.00 1292
2201.44 1228
2201.89 1228
2202.33 1401
2202.77 1347
2203.21 1319
2203.66 1219
2204.10 1234
2204.54 1401
2204.98 1361
2205.43 1324
2205.87 1303
2206.31 1283
2206.75 1434
2207.20 1442
2207.64 1376
2208.08 1389
2208.53 1434
2208.97 1491
2209.41 1322
2209.86 1632
2210.30 1579
2210.74 1372
2211.19 1350
2211.63 1289
2212.07 1144
2212.52 1277
2212.96 1347
2213.40 1323
2213.85 1443
2214.29 1402
2214.73 1345
2215.18 1381
2215.62 1356
2216.06 1333
2216.51 1293
2216.95 1316
2217.40 1155
2217.84 1220
2218.28 1256
2218.73 1261
2219.17 1225
2219.62 1209
2220.06 1238
2220.51 1379
2220.95 1314
2221.39 1431
2221.84 1288
2222.28 1434
2222.73 1484
2223.17 1294
2223.62 1414
2224.06 1420
2224.51 1555
2224.95 1627
2225.39 1467
2225.84 1494
2226.28 1549
2226.73 1526
2227.17 1428
2227.62 1477
2228.06 1454
2228.51 1424
2228.95 1420
2229.40 1402
2229.84 1310
2230.29 1303
2230.73 1323
2231.18 1485
2231.63 1571
2232.07 1449
2232.52 1320
2232.96 1556
2233.41 1481
2233.85 1472
2234.30 1480
2234.74 1393
2235.19 1378
2235.64 1155
2236.08 1202
2236.53 1258
2236.97 1281
2237.42 1242
2237.87 1217
2238.31 1283
2238.76 1246
2239.20 1269
2239.65 1263
2240.10 1269
2240.54 1284
2240.99 1240
2241.43 1256
2241.88 1286
2242.33 1241
2242.77 1198
2243.22 1137
2243.67 1040
2244.11 1014
2244.56 1153
2245.01 1155
2245.45 1328
2245.90 1256
2246.35 1267
2246.79 1342
2247.24 1190
2247.69 1288
2248.13 1185
2248.58 1284
2249.03 1299
2249.48 1372
2249.92 1451
2250.37 1394
2250.82 1251
2251.27 1131
2251.71 1043
2252.16 1223
2252.61 1237
2253.05 1215
2253.50 1243
2253.95 1248
2254.40 1344
2254.85 1260
2255.29 1201
2255.74 1142
2256.19 1217
2256.64 1127
2257.08 1092
2257.53 1220
2257.98 1225
2258.43 1222
2258.88 1167
2259.32 1256
2259.77 1212
2260.22 1343
2260.67 1434
2261.12 1387
2261.57 1461
2262.01 1553
2262.46 1248
2262.91 1306
2263.36 1326
2263.81 1150
2264.26 1216
2264.71 1266
2265.15 1465
2265.60 1448
2266.05 1354
2266.50 1377
2266.95 1278
2267.40 1376
2267.85 1330
2268.30 1353
2268.75 1313
2269.19 1338
2269.64 1405
2270.09 1348
2270.54 1266
2270.99 1347
2271.44 1315
2271.89 1407
2272.34 1360
2272.79 1424
2273.24 1411
2273.69 1369
2274.14 1266
2274.59 1231
2275.04 1207
2275.49 1367
2275.94 1390
2276.39 1409
2276.84 1169
2277.29 1224
2277.74 1282
2278.19 1230
2278.64 1253
2279.09 1193
2279.54 1385
2279.99 1324
2280.44 1529
2280.89 1288
2281.34 1353
2281.79 1191
2282.24 1279
2282.69 1315
2283.14 1286
2283.59 1279
2284.04 1171
2284.49 1370
2284.94 1297
2285.39 1369
2285.84 1350
2286.29 1245
2286.74 1329
2287.19 1323
2287.65 1578
2288.10 1645
2288.55 1626
2289.00 1861
2289.45 1941
2289.90 2185
2290.35 2191
2290.80 2182
2291.25 2064
2291.71 2219
2292.16 2124
2292.61 2120
2293.06 1942
2293.51 1893
2293.96 1881
2294.41 1628
2294.87 1520
2295.32 1385
2295.77 1397
2296.22 1438
2296.67 1303
2297.12 1255
2297.58 1245
2298.03 1306
2298.48 1337
2298.93 1374
2299.38 1328
2299.84 1220
2300.29 1280
2300.74 1406
2301.19 1297
2301.65 1330
2302.10 1310
2302.55 1176
2303.00 1259
2303.46 1214
2303.91 1197
2304.36 1198
2304.81 1031
2305.27 1330
2305.72 1286
2306.17 1378
2306.62 1539
2307.08 1379
2307.53 1522
2307.98 1473
2308.44 1497
2308.89 1523
2309.34 1412
2309.79 1396
2310.25 1370
2310.70 1338
2311.15 1447
2311.61 1463
2312.06 1427
2312.51 1397
2312.97 1383
2313.42 1436
2313.87 1257
2314.33 1507
2314.78 1502
2315.24 1315
2315.69 1476
2316.14 1484
2316.60 1331
2317.05 1332
2317.50 1424
2317.96 1584
2318.41 1414
2318.87 1259
2319.32 1342
2319.77 1475
2320.23 1287
2320.68 1363
2321.14 1348
2321.59 1350
2322.05 1384
2322.50 1324
2322.95 1478
2323.41 1879
2323.86 1966
2324.32 2006
2324.77 1761
2325.23 2024
2325.68 2006
2326.14 2077
2326.59 2008
2327.05 2100
2327.50 2152
2327.96 2351
2328.41 2300
2328.86 2332
2329.32 2410
2329.78 2330
2330.23 2277
2330.69 2629
2331.14 2195
2331.60 2228
2332.05 2239
2332.51 1844
2332.96 1767
2333.42 2051
2333.87 1724
2334.33 1776
2334.78 1787
2335.24 1465
2335.69 1487
2336.15 1440
2336.61 1556
2337.06 1491
2337.52 1316
2337.97 1416
2338.43 1523
2338.89 1507
2339.34 1443
2339.80 1535
2340.25 1481
2340.71 1358
2341.17 1381
2341.62 1549
2342.08 1496
2342.53 1427
2342.99 1339
2343.45 1497
2343.90 1355
2344.36 1463
2344.82 1252
2345.27 1286
2345.73 1417
2346.19 1392
2346.64 1262
2347.10 1462
2347.56 1287
2348.01 1281
2348.47 1302
2348.93 1268
2349.38 1525
2349.84 1579
2350.30 1296
2350.76 1418
2351.21 1262
2351.67 1163
2352.13 1279
2352.58 1293
2353.04 1266
2353.50 1208
2353.96 1365
2354.41 1446
2354.87 1188
2355.33 1267
2355.79 1249
2356.24 1133
2356.70 1438
2357.16 1513
2357.62 1354
2358.08 1215
2358.53 1173
2358.99 1135
2359.45 1312
2359.91 1484
2360.37 1269
2360.82 1249
2361.28 1172
2361.74 1211
2362.20 1325
2362.66 1411
2363.11 1362
2363.57 1352
2364.03 1450
2364.49 1417
2364.95 1396
2365.41 1380
2365.86 1419
2366.32 1284
2366.78 1290
2367.24 1359
2367.70 1274
2368.16 1387
2368.62 1296
2369.08 1409
2369.54 1204
2369.99 1245
2370.45 1351
2370.91 1400
2371.37 1235
2371.83 1198
2372.29 1380
2372.75 1449
2373.21 1435
2373.67 1461
2374.13 1593
2374.59 1502
2375.05 1438
2375.51 1525
2375.96 1688
2376.42 1439
2376.88 1579
2377.34 1414
2377.80 1306
2378.26 1237
2378.72 1329
2379.18 1414
2379.64 1446
2380.10 1427
2380.56 1344
2381.02 1245
2381.48 1216
2381.94 1198
2382.40 1252
2382.86 1206
2383.32 1187
2383.78 1144
2384.24 1167
2384.70 1165
2385.17 1216
2385.63 1416
2386.09 1374
2386.55 1242
2387.01 1353
2387.47 1244
2387.93 1404
2388.39 1421
2388.85 1387
2389.31 1324
2389.77 1330
2390.23 1350
2390.69 1340
2391.15 1339
2391.62 1413
2392.08 1341
2392.54 1224
2393.00 1485
2393.46 1390
2393.92 1128
2394.38 1212
2394.84 1292
2395.31 1346
2395.77 1326
2396.23 1212
2396.69 1248
2397.15 1198
2397.61 1291
2398.08 1304
2398.54 1380
2399.00 1231
2399.46 1341
2399.92 1278
2400.38 1281
2400.85 1308
2401.31 1153
2401.77 1213
2402.23 1299
2402.69 1215
2403.16 1199
2403.62 1042
2404.08 1162
2404.54 1165
2405.01 1227
2405.47 1201
2405.93 1237
2406.39 1255
2406.86 1282
2407.32 1336
2407.78 1210
2408.24 1212
2408.71 1216
2409.17 1178
2409.63 1323
2410.09 1393
2410.56 1450
2411.02 1301
2411.48 1222
2411.95 1327
2412.41 1225
2412.87 1274
2413.34 1374
2413.80 1374
2414.26 1198
2414.73 1227
2415.19 1283
2415.65 1199
2416.12 1241
2416.58 1241
2417.04 1292
2417.51 1293
2417.97 1407
2418.43 1361
2418.90 1303
2419.36 1327
2419.82 1338
2420.29 1319
2420.75 1282
2421.22 1398
2421.68 1459
2422.14 1354
2422.61 1310
2423.07 1266
2423.54 1232
2424.00 1344
2424.47 1334
2424.93 1238
2425.39 1299
2425.86 1293
2426.32 1286
2426.79 1446
2427.25 1342
2427.72 1230
2428.18 1446
2428.65 1398
2429.11 1320
2429.57 1246
2430.04 1324
2430.50 1207
2430.97 1355
2431.43 1326
2431.90 1302
2432.36 1250
2432.83 1291
2433.29 1356
2433.76 1269
2434.22 1368
2434.69 1407
2435.15 1397
2435.62 1381
2436.09 1108
2436.55 1219
2437.02 1169
2437.48 1186
2437.95 1150
2438.41 1162
2438.88 1256
2439.34 1204
2439.81 1180
2440.28 1291
2440.74 1274
2441.21 1256
2441.67 1314
2442.14 1357
2442.60 1352
2443.07 1242
2443.54 1293
2444.00 1223
2444.47 1228
2444.94 1267
2445.40 1128
2445.87 1123
2446.33 1240
2446.80 1192
2447.27 1315
2447.73 1386
2448.20 1241
2448.67 1021
2449.13 1199
2449.60 1227
2450.07 1265
2450.53 1313
2451.00 1237
2451.47 1095
2451.93 1207
2452.40 1284
2452.87 1311
2453.33 1273
2453.80 1248
2454.27 1218
2454.74 1163
2455.20 1121
2455.67 1352
2456.14 1294
2456.60 1152
2457.07 1194
2457.54 1217
2458.01 1143
2458.47 1223
2458.94 1261
2459.41 1280
2459.88 1185
2460.34 1240
2460.81 1301
2461.28 1166
2461.75 1260
2462.21 1183
2462.68 1322
2463.15 1304
2463.62 1266
2464.09 1458
2464.55 1365
2465.02 1235
2465.49 1306
2465.96 1324
2466.43 1253
2466.90 1194
2467.36 1166
2467.83 1202
2468.30 1147
2468.77 1171
2469.24 1050
2469.71 1209
2470.17 1227
2470.64 1092
2471.11 1147
2471.58 1102
2472.05 1134
2472.52 1099
2472.99 1201
2473.46 1065
2473.93 950
2474.39 1104
2474.86 1211
2475.33 1146
2475.80 1122
2476.27 1171
2476.74 1237
2477.21 1113
2477.68 1165
2478.15 1282
2478.62 1305
2479.09 1171
2479.56 1214
2480.03 1206
2480.49 1189
2480.96 1172
2481.43 1165
2481.90 1053
2482.37 1137
2482.84 1344
2483.31 1212
2483.78 1116
2484.25 1272
2484.72 1273
2485.19 1244
2485.66 1316
2486.13 1344
2486.60 1276
2487.07 1250
2487.54 1175
2488.01 1258
2488.48 1286
2488.95 1319
2489.43 1273
2489.90 1189
2490.37 1187
2490.84 1347
2491.31 1489
2491.78 1328
2492.25 1211
2492.72 1289
2493.19 1209
2493.66 1246
2494.13 1249
2494.60 1173
2495.07 1122
2495.54 1217
2496.02 1234
2496.49 1204
2496.96 1346
2497.43 1343
2497.90 1303
2498.37 1263
2498.84 1137
2499.31 1184
2499.79 1218
2500.26 1098
2500.73 1184
2501.20 1301
2501.67 1231
2502.14 1117
2502.61 1066
2503.09 1034
2503.56 1100
2504.03 1187
2504.50 1093
2504.97 1217
2505.45 1261
2505.92 1244
2506.39 1239
2506.86 1211
2507.33 1265
2507.81 1266
2508.28 1126
2508.75 1237
2509.22 1379
2509.69 1334
2510.17 1297
2510.64 1327
2511.11 1365
2511.58 1357
2512.06 1254
2512.53 1439
2513.00 1434
2513.47 1346
2513.95 1438
2514.42 1262
2514.89 1419
2515.37 1399
2515.84 1428
2516.31 1317
2516.78 1166
2517.26 1162
2517.73 1234
2518.20 1340
2518.68 1386
2519.15 1348
2519.62 1232
2520.10 1236
2520.57 1314
2521.04 1242
2521.52 1195
2521.99 1204
2522.46 1407
2522.94 1441
2523.41 1355
2523.89 1189
2524.36 1255
2524.83 1354
2525.31 1423
2525.78 1462
2526.25 1497
2526.73 1316
2527.20 1353
2527.68 1512
2528.15 1356
2528.62 1414
2529.10 1369
2529.57 1370
2530.05 1621
2530.52 1544
2531.00 1515
2531.47 1552
2531.94 1506
2532.42 1510
2532.89 1640
2533.37 1541
2533.84 1518
2534.32 1516
2534.79 1446
2535.27 1503
2535.74 1406
2536.22 1455
2536.69 1370
2537.17 1276
2537.64 1364
2538.12 1577
2538.59 1745
2539.07 1624
2539.54 1604
2540.02 1682
2540.49 1696
2540.97 1705
2541.44 1796
2541.92 1785
2542.39 1890
2542.87 1986
2543.34 1731
2543.82 1822
2544.29 1658
2544.77 1736
2545.25 1711
2545.72 1628
2546.20 1797
2546.67 1711
2547.15 1610
2547.62 1524
2548.10 1427
2548.58 1647
2549.05 1599
2549.53 1551
2550.00 1648
2550.48 1648
2550.96 1483
2551.43 1502
2551.91 1571
2552.39 1370
2552.86 1412
2553.34 1415
2553.82 1459
2554.29 1425
2554.77 1225
2555.24 1352
2555.72 1370
2556.20 1109
2556.67 1295
2557.15 1270
2557.63 1333
2558.11 1315
2558.58 1171
2559.06 1440
2559.54 1456
2560.01 1394
2560.49 1242
2560.97 1228
2561.44 1230
2561.92 1207
2562.40 1252
2562.88 1212
2563.35 1228
2563.83 1184
2564.31 1220
2564.79 1159
2565.26 1165
2565.74 1108
2566.22 1216
2566.70 1215
2567.17 1149
2567.65 1173
2568.13 1232
2568.61 1210
2569.09 1184
2569.56 1208
2570.04 1268
2570.52 1298
2571.00 1068
2571.48 1206
2571.95 1262
2572.43 1221
2572.91 1282
2573.39 1147
2573.87 1200
2574.35 1065
2574.82 1081
2575.30 1273
2575.78 1124
2576.26 1149
2576.74 1166
2577.22 1212
2577.70 1292
2578.17 1157
2578.65 1200
2579.13 1094
2579.61 1264
2580.09 1314
2580.57 1334
2581.05 1141
2581.53 1095
2582.01 1194
2582.48 1246
2582.96 1190
2583.44 1226
2583.92 1229
2584.40 1139
2584.88 1238
2585.36 1201
2585.84 1126
2586.32 1263
2586.80 1339
2587.28 1180
2587.76 1218
2588.24 1113
2588.72 1095
2589.20 1299
2589.68 1191
2590.16 1265
2590.64 1210
2591.12 1170
2591.60 1123
2592.08 1196
2592.56 1288
2593.04 1148
2593.52 1231
2594.00 1284
2594.48 1111
2594.96 1059
2595.44 1089
2595.92 1152
2596.40 1178
2596.88 1279
2597.36 1150
2597.84 1090
2598.32 1234
2598.80 1178
2599.28 1195
2599.76 1126
2600.24 1156
2600.72 1228
2601.21 1220
2601.69 1138
2602.17 1046
2602.65 1257
2603.13 1083
2603.61 1155
2604.09 1101
2604.57 1117
2605.05 1162
2605.54 1088
2606.02 1194
2606.50 1145
2606.98 1157
2607.46 1214
2607.94 1224
2608.42 1023
2608.91 1096
2609.39 1231
2609.87 1176
2610.35 1187
2610.83 1210
2611.31 1199
2611.80 1240
2612.28 1057
2612.76 1155
2613.24 1136
2613.72 1038
2614.21 1168
2614.69 1253
2615.17 1206
2615.65 1342
2616.13 1320
2616.62 1126
2617.10 1239
2617.58 1319
2618.06 1179
2618.55 1243
2619.03 1346
2619.51 1462
2619.99 1337
2620.48 1360
2620.96 1363
2621.44 1268
2621.92 1078
2622.41 1118
2622.89 1074
2623.37 1151
2623.86 1151
2624.34 1022
2624.82 1205
2625.31 1205
2625.79 1261
2626.27 1123
2626.75 1194
2627.24 1240
2627.72 1347
2628.20 1244
2628.69 1368
2629.17 1206
2629.66 1202
2630.14 1358
2630.62 1354
2631.11 1330
2631.59 1294
2632.07 1217
2632.56 1389
2633.04 1373
2633.52 1296
2634.01 1293
2634.49 1356
2634.98 1252
2635.46 1356
2635.94 1280
2636.43 1144
2636.91 1195
2637.40 1180
2637.88 1111
2638.37 1170
2638.85 1109
2639.33 1172
2639.82 1109
2640.30 1315
2640.79 1326
2641.27 1081
2641.76 1173
2642.24 1120
2642.73 1148
2643.21 1183
2643.70 1135
2644.18 1133
2644.67 1304
2645.15 1367
2645.64 1096
2646.12 1074
2646.61 1084
2647.09 1315
2647.58 1329
2648.06 1314
2648.55 1416
2649.03 1244
2649.52 1104
2650.00 1165
2650.49 1237
2650.97 1282
2651.46 1206
2651.94 1193
2652.43 1238
2652.92 1285
2653.40 1191
2653.89 1233
2654.37 1163
2654.86 1167
2655.34 1140
2655.83 1199
2656.32 1126
2656.80 1186
2657.29 1194
2657.77 1216
2658.26 1266
2658.75 1076
2659.23 1256
2659.72 1303
2660.21 1131
2660.69 1155
2661.18 1214
2661.66 1209
2662.15 1292
2662.64 1129
2663.12 1077
2663.61 1094
2664.10 1272
2664.58 1378
2665.07 1258
2665.56 1173
2666.04 1096
2666.53 1011
2667.02 1319
2667.50 1282
2667.99 1207
2668.48 1233
2668.97 1185
2669.45 1177
2669.94 1303
2670.43 1307
2670.91 1195
2671.40 1354
2671.89 1347
2672.38 1298
2672.86 1324
2673.35 1452
2673.84 1544
2674.33 1492
2674.81 1458
2675.30 1700
2675.79 1576
2676.28 1478
2676.77 1559
2677.25 1560
2677.74 1729
2678.23 1432
2678.72 1356
2679.21 1320
2679.69 1301
2680.18 1284
2680.67 1291
2681.16 1331
2681.65 1260
2682.13 1333
2682.62 1257
2683.11 1395
2683.60 1186
2684.09 1176
2684.58 1341
2685.07 1176
2685.55 1276
2686.04 1245
2686.53 1160
2687.02 1129
2687.51 1177
2688.00 1168
2688.49 1179
2688.98 1233
2689.46 1218
2689.95 1277
2690.44 1209
2690.93 1147
2691.42 1021
2691.91 1139
2692.40 1131
2692.89 1169
2693.38 1118
2693.87 1073
2694.36 1112
2694.85 1062
2695.34 1103
2695.83 1210
2696.31 1169
2696.80 1214
2697.29 1197
2697.78 1133
2698.27 1294
2698.76 1235
2699.25 1176
2699.74 1222
2700.23 1102
2700.72 1293
2701.21 1209
2701.70 1218
2702.19 1259
2702.68 1132
2703.17 1187
2703.66 1164
2704.15 1289
2704.64 1152
2705.13 1104
2705.63 1299
2706.12 1239
2706.61 1259
2707.10 1174
2707.59 1187
2708.08 1333
2708.57 1224
2709.06 1221
2709.55 1255
2710.04 1053
2710.53 1198
2711.02 1019
2711.51 1122
2712.01 1108
2712.50 1155
2712.99 1195
2713.48 1123
2713.97 1106
2714.46 1172
2714.95 1144
2715.44 1136
2715.93 1125
2716.43 1224
2716.92 1396
2717.41 1144
2717.90 1221
2718.39 1239
2718.88 1225
2719.38 1378
2719.87 1485
2720.36 1235
2720.85 1385
2721.34 1490
2721.83 1217
2722.33 1290
2722.82 1311
2723.31 1335
2723.80 1464
2724.30 1403
2724.79 1298
2725.28 1331
2725.77 1201
2726.26 1094
2726.76 1170
2727.25 1151
2727.74 1087
2728.23 1236
2728.73 1191
2729.22 1221
2729.71 1215
2730.20 1274
2730.70 1327
2731.19 1354
2731.68 1396
2732.18 1303
2732.67 1180
2733.16 1166
2733.65 1268
2734.15 1319
2734.64 1324
2735.13 1252
2735.63 1340
2736.12 1334
2736.61 1242
2737.11 1262
2737.60 1288
2738.09 1274
2738.59 1378
2739.08 1374
2739.57 1451
2740.07 1297
2740.56 1337
2741.05 1415
2741.55 1305
2742.04 1315
2742.54 1355
2743.03 1248
2743.52 1163
2744.02 1301
2744.51 1307
2745.00 1300
2745.50 1282
2745.99 1338
2746.49 1114
2746.98 1415
2747.48 1506
2747.97 1686
2748.46 1594
2748.96 1308
2749.45 1336
2749.95 1272
2750.44 1183
2750.94 1278
2751.43 1361
2751.93 1276
2752.42 1224
2752.91 1301
2753.41 1276
2753.90 1234
2754.40 1237
2754.89 1289
2755.39 1419
2755.88 1346
2756.38 1286
2756.87 1290
2757.37 1167
2757.86 1125
2758.36 1185
2758.85 1174
2759.35 1138
2759.85 1102
2760.34 1186
2760.84 1191
2761.33 1187
2761.83 1249
2762.32 1273
2762.82 1151
2763.31 1168
2763.81 1118
2764.31 1202
2764.80 1260
2765.30 1149
2765.79 1146
2766.29 1095
2766.78 1300
2767.28 1150
2767.78 1074
2768.27 1080
2768.77 1152
2769.27 1240
2769.76 1119
2770.26 1098
2770.75 1227
2771.25 1231
2771.75 1207
2772.24 1216
2772.74 1232
2773.24 1534
2773.73 1563
2774.23 1491
2774.73 1419
2775.22 1424
2775.72 1467
2776.22 1643
2776.71 1661
2777.21 1742
2777.71 1692
2778.20 1513
2778.70 1530
2779.20 1538
2779.70 1516
2780.19 1528
2780.69 1247
2781.19 1207
2781.68 1303
2782.18 1313
2782.68 1288
2783.18 1297
2783.67 1368
2784.17 1204
2784.67 1342
2785.17 1139
2785.66 1200
2786.16 1054
2786.66 1096
2787.16 1263
2787.66 1128
2788.15 1207
2788.65 1358
2789.15 1259
2789.65 1315
2790.14 1288
2790.64 1254
2791.14 1122
2791.64 1137
2792.14 1161
2792.64 1246
2793.13 1257
2793.63 1259
2794.13 1202
2794.63 1176
2795.13 1103
2795.63 1103
2796.12 1236
2796.62 1149
2797.12 1280
2797.62 1195
2798.12 1182
2798.62 1144
2799.12 1295
2799.62 1347
2800.12 1332
2800.61 1432
2801.11 1128
2801.61 990
2802.11 1160
2802.61 1183
2803.11 1285
2803.61 1302
2804.11 1270
2804.61 1481
2805.11 1292
2805.61 1403
2806.11 1506
2806.61 1576
2807.11 1628
2807.60 1414
2808.10 1650
2808.60 1673
2809.10 1645
2809.60 1588
2810.10 1507
2810.60 1559
2811.10 1441
2811.60 1457
2812.10 1498
2812.60 1389
2813.10 1198
2813.60 1268
2814.10 1338
2814.60 1310
2815.10 1201
2815.60 1278
2816.10 1433
2816.61 1332
2817.11 1358
2817.61 1418
2818.11 1244
2818.61 1384
2819.11 1423
2819.61 1275
2820.11 1399
2820.61 1418
2821.11 1340
2821.61 1438
2822.11 1306
2822.61 1371
2823.11 1471
2823.62 1347
2824.12 1172
2824.62 1119
2825.12 1046
2825.62 1143
2826.12 1286
2826.62 1326
2827.12 1277
2827.63 1338
2828.13 1353
2828.63 1307
2829.13 1174
2829.63 1165
2830.13 1176
2830.63 1222
2831.14 1197
2831.64 1348
2832.14 1226
2832.64 1278
2833.14 1247
2833.65 1457
2834.15 1229
2834.65 1338
2835.15 1313
2835.65 1165
2836.16 1155
2836.66 1271
2837.16 1176
2837.66 1194
2838.16 1187
2838.67 1251
2839.17 1274
2839.67 1368
2840.17 1140
2840.68 1164
2841.18 1218
2841.68 1201
2842.19 1201
2842.69 1250
2843.19 1258
2843.69 1175
2844.20 1350
2844.70 1297
2845.20 1282
2845.71 1273
2846.21 1324
2846.71 1382
2847.21 1261
2847.72 1375
2848.22 1416
2848.72 1446
2849.23 1280
2849.73 1273
2850.23 1149
2850.74 1059
2851.24 1290
2851.74 1291
2852.25 1132
2852.75 1176
2853.26 1155
2853.76 1231
2854.26 1223
2854.77 1204
2855.27 1297
2855.77 1431
2856.28 1417
2856.78 1367
2857.29 1299
2857.79 1187
2858.29 1297
2858.80 1318
2859.30 1250
2859.81 1199
2860.31 1291
2860.82 1319
2861.32 1196
2861.82 1387
2862.33 1329
2862.83 1119
2863.34 1291
2863.84 1364
2864.35 1272
2864.85 1214
2865.36 1231
2865.86 1269
2866.37 1226
2866.87 1233
2867.38 1329
2867.88 1176
2868.39 1160
2868.89 1174
2869.40 1175
2869.90 1188
2870.41 1152
2870.91 1322
2871.42 1366
2871.92 1327
2872.43 1365
2872.93 1343
2873.44 1460
2873.94 1318
2874.45 1319
2874.95 1420
2875.46 1359
2875.97 1333
2876.47 1420
2876.98 1313
2877.48 1378
2877.99 1274
2878.49 1251
2879.00 1327
2879.51 1254
2880.01 1324
2880.52 1215
2881.03 1165
2881.53 1348
2882.04 1428
2882.54 1353
2883.05 1539
2883.56 1523
2884.06 1404
2884.57 1354
2885.08 1504
2885.58 1422
2886.09 1345
2886.60 1525
2887.10 1509
2887.61 1437
2888.12 1208
2888.62 1386
2889.13 1450
2889.64 1373
2890.14 1513
2890.65 1398
2891.16 1584
2891.66 1579
2892.17 1715
2892.68 1944
2893.18 1835
2893.69 2080
2894.20 2204
2894.71 2248
2895.21 2292
2895.72 2538
2896.23 2496
2896.74 2495
2897.24 2626
2897.75 2308
2898.26 2226
2898.77 2019
2899.27 2123
2899.78 1999
2900.29 1687
2900.80 1534
2901.31 1637
2901.81 1604
2902.32 1366
2902.83 1542
2903.34 1578
2903.85 1578
2904.35 1422
2904.86 1447
2905.37 1454
2905.88 1610
2906.39 1515
2906.90 1320
2907.40 1314
2907.91 1334
2908.42 1324
2908.93 1428
2909.44 1439
2909.95 1357
2910.46 1363
2910.96 1135
2911.47 1195
2911.98 1436
2912.49 1584
2913.00 1516
2913.51 1289
2914.02 1389
2914.53 1358
2915.04 1234
2915.54 1318
2916.05 1397
2916.56 1531
2917.07 1462
2917.58 1335
2918.09 1298
2918.60 1366
2919.11 1379
2919.62 1317
2920.13 1346
2920.64 1349
2921.15 1312
2921.66 1147
2922.17 1269
2922.68 1312
2923.19 1310
2923.70 1316
2924.21 1256
2924.72 1291
2925.23 1199
2925.74 1432
2926.25 1429
2926.76 1329
2927.27 1287
2927.78 1287
2928.29 1138
2928.80 1131
2929.31 1197
2929.82 1192
2930.33 1221
2930.84 1252
2931.35 1262
2931.86 1197
2932.37 1189
2932.88 1123
2933.39 1327
2933.90 1355
2934.41 1390
2934.92 1407
2935.44 1228
2935.95 1253
2936.46 1365
2936.97 1469
2937.48 1393
2937.99 1180
2938.50 1215
2939.01 1250
2939.52 1246
2940.04 1279
2940.55 1308
2941.06 1122
2941.57 1287
2942.08 1398
2942.59 1442
2943.10 1164
2943.62 1404
2944.13 1351
2944.64 1233
2945.15 1276
2945.66 1321
2946.17 1264
2946.69 1345
2947.20 1307
2947.71 1236
2948.22 1232
2948.73 1361
2949.25 1293
2949.76 1202
2950.27 1160
2950.78 1158
2951.29 1199
2951.81 1225
2952.32 1238
2952.83 1267
2953.34 1158
2953.86 1233
2954.37 1250
2954.88 1215
2955.39 1022
2955.91 1218
2956.42 1264
2956.93 1215
2957.45 1320
2957.96 1408
2958.47 1193
2958.98 1124
2959.50 1122
2960.01 1143
2960.52 1328
2961.04 1334
2961.55 1230
2962.06 1287
2962.58 1321
2963.09 1349
2963.60 1255
2964.12 1363
2964.63 1328
2965.14 1324
2965.66 1264
2966.17 1414
2966.68 1385
2967.20 1219
2967.71 1208
2968.22 1237
2968.74 1269
2969.25 1108
2969.77 1120
2970.28 1199
2970.79 1171
2971.31 1201
2971.82 1360
2972.34 1428
2972.85 1168
2973.36 1204
2973.88 1243
2974.39 1207
2974.91 1135
2975.42 1288
2975.94 1249
2976.45 1249
2976.96 1251
2977.48 1236
2977.99 1225
2978.51 1146
2979.02 1374
2979.54 1491
2980.05 1401
2980.57 1349
2981.08 1363
2981.60 1379
2982.11 1447
2982.63 1384
2983.14 1426
2983.66 1459
2984.17 1503
2984.69 1437
2985.20 1442
2985.72 1569
2986.23 1435
2986.75 1398
2987.26 1254
2987.78 1409
2988.29 1603
2988.81 1542
2989.32 1501
2989.84 1459
2990.36 1447
2990.87 1480
2991.39 1647
2991.90 1643
2992.42 1540
2992.94 1607
2993.45 1497
2993.97 1518
2994.48 1610
2995.00 1519
2995.51 1647
2996.03 1752
2996.55 1792
2997.06 1797
2997.58 1717
2998.10 1609
2998.61 1679
2999.13 1979
2999.65 2037
3000.16 2171
3000.68 2345
3001.19 2354
3001.71 2498
3002.23 2765
3002.74 2832
3003.26 3066
3003.78 3129
3004.30 2807
3004.81 3216
3005.33 3141
3005.85 3105
3006.36 3312
3006.88 3086
3007.40 2975
3007.91 2597
3008.43 2249
3008.95 2170
3009.47 1999
3009.98 1914
3010.50 1861
3011.02 1947
3011.54 1809
3012.05 1648
3012.57 1692
3013.09 1701
3013.61 1682
3014.12 1701
3014.64 1629
3015.16 1611
3015.68 1693
3016.19 1665
3016.71 1555
3017.23 1541
3017.75 1471
3018.27 1552
3018.78 1610
3019.30 1716
3019.82 1729
3020.34 1772
3020.86 1711
3021.38 1692
3021.89 1637
3022.41 1635
3022.93 1508
3023.45 1598
3023.97 1622
3024.49 1595
3025.01 1590
3025.52 1466
3026.04 1435
3026.56 1530
3027.08 1461
3027.60 1587
3028.12 1379
3028.64 1402
3029.16 1455
3029.67 1452
3030.19 1572
3030.71 1623
3031.23 1433
3031.75 1442
3032.27 1545
3032.79 1499
3033.31 1402
3033.83 1435
3034.35 1599
3034.87 1372
3035.39 1371
3035.91 1358
3036.43 1383
3036.95 1346
3037.47 1317
3037.99 1443
3038.50 1407
3039.02 1350
3039.54 1424
3040.06 1597
3040.58 1529
3041.10 1564
3041.62 1426
3042.14 1524
3042.66 1459
3043.18 1576
3043.70 1602
3044.23 1457
3044.75 1393
3045.27 1560
3045.79 1398
3046.31 1376
3046.83 1497
3047.35 1550
3047.87 1610
3048.39 1590
3048.91 1415
3049.43 1364
3049.95 1365
3050.47 1416
3050.99 1361
3051.51 1318
3052.03 1288
3052.56 1327
3053.08 1331
3053.60 1429
3054.12 1275
3054.64 1192
3055.16 1500
3055.68 1472
3056.20 1394
3056.72 1461
3057.25 1442
3057.77 1501
3058.29 1397
3058.81 1557
3059.33 1481
3059.85 1200
3060.38 1320
3060.90 1543
3061.42 1548
3061.94 1432
3062.46 1421
3062.98 1568
3063.51 1615
3064.03 1561
3064.55 1520
3065.07 1565
3065.59 1600
3066.12 1664
3066.64 1645
3067.16 1639
3067.68 1633
3068.21 1614
3068.73 1593
3069.25 1714
3069.77 1701
3070.30 1634
3070.82 1644
3071.34 1618
3071.86 1653
3072.39 1525
3072.91 1505
3073.43 1762
3073.95 1681
3074.48 1585
3075.00 1548
3075.52 1672
3076.05 1786
3076.57 1892
3077.09 1799
3077.61 1950
3078.14 1823
3078.66 2073
3079.18 2285
3079.71 2126
3080.23 2498
3080.75 2466
3081.28 2270
3081.80 2396
3082.32 2655
3082.85 2452
3083.37 2462
3083.90 2466
3084.42 2499
3084.94 2516
3085.47 2147
3085.99 2210
3086.51 2104
3087.04 2035
3087.56 1995
3088.09 2122
3088.61 2146
3089.13 2024
3089.66 2239
3090.18 2186
3090.71 2242
3091.23 2014
3091.76 1985
3092.28 2159
3092.80 2267
3093.33 2124
3093.85 2208
3094.38 2219
3094.90 2303
3095.43 2475
3095.95 2545
3096.48 2530
3097.00 2461
3097.53 2743
3098.05 2665
3098.58 3051
3099.10 3760
3099.63 4135
3100.15 4401
3100.68 5226
3101.20 6401
3101.73 6936
3102.25 7574
3102.78 8776
3103.30 9704
3103.83 10023
3104.35 9885
3104.88 9814
3105.40 9667
3105.93 8582
3106.45 8072
3106.98 6976
3107.51 6522
3108.03 5964
3108.56 4965
3109.08 5067
3109.61 4687
3110.13 4813
3110.66 5273
3111.19 5769
3111.71 5789
3112.24 5834
3112.76 5613
3113.29 5225
3113.82 5191
3114.34 4569
3114.87 4267
3115.40 3738
3115.92 3810
3116.45 3689
3116.98 3248
3117.50 2913
3118.03 3164
3118.55 3189
3119.08 3583
3119.61 3165
3120.13 3028
3120.66 3078
3121.19 3190
3121.72 3002
3122.24 2827
3122.77 3067
3123.30 3131
3123.82 2924
3124.35 2517
3124.88 2645
3125.40 2800
3125.93 2792
3126.46 2835
3126.99 2934
3127.51 2995
3128.04 2614
3128.57 2634
3129.10 2543
3129.62 2733
3130.15 2421
3130.68 2416
3131.21 2273
3131.73 2207
3132.26 2114
3132.79 2112
3133.32 2368
3133.85 1998
3134.37 1811
3134.90 1931
3135.43 1957
3135.96 1869
3136.49 1960
3137.01 2115
3137.54 2119
3138.07 1737
3138.60 1662
3139.13 1767
3139.65 1666
3140.18 1760
3140.71 1831
3141.24 1980
3141.77 1823
3142.30 1915
3142.83 1751
3143.35 1719
3143.88 1946
3144.41 1876
3144.94 1977
3145.47 1886
3146.00 1834
3146.53 1845
3147.06 1979
3147.59 1903
3148.11 1791
3148.64 2076
3149.17 2055
3149.70 1900
3150.23 1975
3150.76 1888
3151.29 1944
3151.82 1931
3152.35 1962
3152.88 1988
3153.41 2066
3153.94 1884
3154.47 1885
3155.00 2032
3155.53 2120
3156.06 2013
3156.59 2116
3157.12 2096
3157.65 2040
3158.18 2140
3158.71 1893
3159.24 1908
3159.77 1947
3160.30 1851
3160.83 1749
3161.36 1735
3161.89 1697
3162.42 1588
3162.95 1761
3163.48 1920
3164.01 1826
3164.54 1723
3165.07 1643
3165.60 1656
3166.13 1593
3166.66 1531
3167.19 1581
3167.72 1634
3168.25 1628
3168.78 1771
3169.31 1636
3169.85 1522
3170.38 1646
3170.91 1710
3171.44 1675
3171.97 1787
3172.50 1749
3173.03 1826
3173.56 1740
3174.09 1958
3174.63 1859
3175.16 1808
3175.69 2000
3176.22 1739
3176.75 1862
3177.28 1850
3177.81 1728
3178.35 1827
3178.88 1933
3179.41 1621
3179.94 1879
3180.47 2011
3181.00 1799
3181.54 1788
3182.07 1814
3182.60 1541
3183.13 1648
3183.66 1682
3184.20 1505
3184.73 1537
3185.26 1590
3185.79 1628
3186.33 1648
3186.86 1755
3187.39 1770
3187.92 1789
3188.46 1742
3188.99 1642
3189.52 1515
3190.05 1590
3190.59 1557
3191.12 1451
3191.65 1565
3192.18 1595
3192.72 1547
3193.25 1488
3193.78 1573
3194.32 1507
3194.85 1635
3195.38 1692
3195.91 1427
3196.45 1689
3196.98 1636
3197.51 1591
3198.05 1602
3198.58 1586
3199.11 1514
3199.65 1661
3200.18 1638
3200.71 1570
3201.25 1704
3201.78 1628
3202.32 1772
3202.85 1715
3203.38 1672
3203.92 1815
3204.45 1863
3204.98 1678
3205.52 1626
3206.05 1702
3206.59 1773
3207.12 1708
3207.65 1887
3208.19 1911
3208.72 2016
3209.26 1930
3209.79 1869
3210.32 1798
3210.86 1762
3211.39 1871
3211.93 1999
3212.46 2022
3213.00 1882
3213.53 1790
3214.07 1869
3214.60 1845
3215.14 1797
3215.67 1777
3216.20 1750
3216.74 1679
3217.27 1636
3217.81 1783
3218.34 1614
3218.88 1690
3219.41 1717
3219.95 1591
3220.48 1713
3221.02 1654
3221.56 1630
3222.09 1807
3222.63 2005
3223.16 1944
3223.70 2000
3224.23 1887
3224.77 1760
3225.30 1753
3225.84 2001
3226.37 1962
3226.91 1699
3227.45 1832
3227.98 1848
3228.52 1814
3229.05 1776
3229.59 1773
3230.12 2032
3230.66 1859
3231.20 2035
3231.73 2029
3232.27 1768
3232.81 1694
3233.34 1958
3233.88 2003
3234.41 1865
3234.95 1928
3235.49 1940
3236.02 2028
3236.56 2009
3237.10 2056
3237.63 2020
3238.17 2151
3238.71 2165
3239.24 2286
3239.78 2128
3240.32 2130
3240.85 2116
3241.39 2109
3241.93 2129
3242.46 2288
3243.00 2277
3243.54 2282
3244.07 2286
3244.61 2012
3245.15 2191
3245.69 2402
3246.22 2540
3246.76 2330
3247.30 2560
3247.84 2412
3248.37 2265
3248.91 2404
3249.45 2515
3249.99 2202
3250.52 2277
3251.06 2357
3251.60 2407
3252.14 2542
3252.67 2627
3253.21 2343
3253.75 2362
3254.29 2553
3254.83 2628
3255.36 2762
3255.90 2735
3256.44 2796
3256.98 2979
3257.52 3137
3258.05 3187
3258.59 3422
3259.13 3675
3259.67 3984
3260.21 4220
3260.75 4513
3261.29 4905
3261.82 5287
3262.36 6060
3262.90 6296
3263.44 6557
3263.98 6859
3264.52 6900
3265.06 7489
3265.60 7353
3266.13 7669
3266.67 7600
3267.21 7477
3267.75 7805
3268.29 7620
3268.83 7199
3269.37 6871
3269.91 6281
3270.45 5547
3270.99 5286
3271.53 4651
3272.07 4242
3272.60 3482
3273.14 3266
3273.68 3285
3274.22 3390
3274.76 3073
3275.30 3185
3275.84 3201
3276.38 3262
3276.92 3148
3277.46 3274
3278.00 3128
3278.54 3177
3279.08 3282
3279.62 3082
3280.16 3059
3280.70 2898
3281.24 3041
3281.78 2958
3282.32 2943
3282.86 2923
3283.40 2766
3283.94 2847
3284.48 2854
3285.02 2898
3285.56 3068
3286.11 2979
3286.65 2928
3287.19 3323
3287.73 3247
3288.27 3532
3288.81 3523
3289.35 3598
3289.89 3722
3290.43 3570
3290.97 3352
3291.51 3722
3292.05 3783
3292.60 4062
3293.14 4113
3293.68 4310
3294.22 4597
3294.76 4716
3295.30 4888
3295.84 5187
3296.38 5030
3296.93 5124
3297.47 5093
3298.01 4801
3298.55 4608
3299.09 4333
3299.63 3887
3300.18 3910
3300.72 3575
3301.26 3361
3301.80 3160
3302.34 3102
3302.89 3109
3303.43 3051
3303.97 3025
3304.51 3263
3305.05 3164
3305.60 3270
3306.14 3116
3306.68 3010
3307.22 3054
3307.76 3252
3308.31 3281
3308.85 3187
3309.39 3233
3309.93 3258
3310.48 2955
3311.02 3126
3311.56 3210
3312.11 3203
3312.65 2913
3313.19 3281
3313.73 3343
3314.28 3403
3314.82 3549
3315.36 3354
3315.91 3302
3316.45 3541
3316.99 3744
3317.53 3736
3318.08 3992
3318.62 4170
3319.16 4275
3319.71 3953
3320.25 3927
3320.79 3899
3321.34 3938
3321.88 3878
3322.43 4029
3322.97 3746
3323.51 3680
3324.06 3953
3324.60 3989
3325.14 4010
3325.69 3890
3326.23 3740
3326.78 3723
3327.32 3494
3327.86 3277
3328.41 3449
3328.95 3549
3329.50 3732
3330.04 4397
3330.58 5426
3331.13 5843
3331.67 7139
3332.22 8898
3332.76 11104
3333.31 13460
3333.85 15704
3334.39 17956
3334.94 19961
3335.48 21657
3336.03 23218
3336.57 23906
3337.12 23565
3337.66 23282
3338.21 22677
3338.75 20733
3339.30 18673
3339.84 16818
3340.39 14442
3340.93 11955
3341.48 9863
3342.02 8303
3342.57 7290
3343.11 6452
3343.66 5411
3344.20 4909
3344.75 4415
3345.29 4328
3345.84 4374
3346.39 4102
3346.93 4367
3347.48 4864
3348.02 4929
3348.57 5246
3349.11 5712
3349.66 6238
3350.21 6486
3350.75 6742
3351.30 7526
3351.84 7820
3352.39 8176
3352.94 8021
3353.48 7850
3354.03 7745
3354.57 7255
3355.12 6630
3355.67 5986
3356.21 5692
3356.76 5101
3357.31 4579
3357.85 4181
3358.40 3490
3358.94 3511
3359.49 3552
3360.04 3272
3360.58 3324
3361.13 3336
3361.68 3567
3362.22 3286
3362.77 3314
3363.32 3428
3363.87 3240
3364.41 3446
3364.96 3480
3365.51 3697
3366.05 3849
3366.60 3842
3367.15 3760
3367.70 3874
3368.24 3711
3368.79 3739
3369.34 3921
3369.88 3725
3370.43 3871
3370.98 3823
3371.53 3727
3372.07 3820
3372.62 4118
3373.17 4104
3373.72 4070
3374.27 3906
3374.81 4152
3375.36 3896
3375.91 3901
3376.46 3675
3377.01 3491
3377.55 3672
3378.10 3394
3378.65 3472
3379.20 3353
3379.75 3495
3380.29 3687
3380.84 3606
3381.39 3411
3381.94 3719
3382.49 3772
3383.04 3620
3383.58 3581
3384.13 3922
3384.68 3822
3385.23 3604
3385.78 3607
3386.33 3487
3386.88 3520
3387.43 3260
3387.97 3170
3388.52 3169
3389.07 2996
3389.62 3038
3390.17 2873
3390.72 2779
3391.27 2671
3391.82 2619
3392.37 2652
3392.92 2564
3393.47 2468
3394.02 2557
3394.56 2515
3395.11 2370
3395.66 2347
3396.21 2367
3396.76 2247
3397.31 2335
3397.86 2412
3398.41 2293
3398.96 2250
3399.51 2229
3400.06 2363
3400.61 2280
3401.16 2227
3401.71 2192
3402.26 2305
3402.81 2459
3403.36 2266
3403.91 2060
3404.46 2214
3405.01 2198
3405.56 1951
3406.11 2172
3406.66 2335
3407.21 2124
3407.76 2094
3408.32 2177
3408.87 2354
3409.42 2447
3409.97 2381
3410.52 2304
3411.07 2487
3411.62 2474
3412.17 2498
3412.72 2389
3413.27 2666
3413.82 2633
3414.37 2569
3414.93 2427
3415.48 2484
3416.03 2234
3416.58 2088
3417.13 2032
3417.68 2216
3418.23 2343
3418.78 2204
3419.34 2059
3419.89 2043
3420.44 2186
3420.99 2070
3421.54 2004
3422.09 2082
3422.65 2357
3423.20 2514
3423.75 2449
3424.30 2427
3424.85 2279
3425.40 2562
3425.96 2592
3426.51 2386
3427.06 2492
3427.61 2460
3428.16 2238
3428.72 2246
3429.27 2128
3429.82 2121
3430.37 2207
3430.93 2384
3431.48 2434
3432.03 2222
3432.58 2200
3433.14 2425
3433.69 2077
3434.24 2031
3434.79 2121
3435.35 2318
3435.90 2260
3436.45 2327
3437.00 2389
3437.56 2125
3438.11 2001
3438.66 2095
3439.22 2207
3439.77 2239
3440.32 2421
3440.88 2447
3441.43 2314
3441.98 2359
3442.54 2443
3443.09 2402
3443.64 2217
3444.20 2450
3444.75 2281
3445.30 2067
3445.86 2058
3446.41 2034
3446.96 1872
3447.52 1957
3448.07 1837
3448.63 1743
3449.18 1751
3449.73 1717
3450.29 2037
3450.84 2102
3451.39 1926
3451.95 2094
3452.50 2040
3453.06 1944
3453.61 1903
3454.17 1942
3454.72 2172
3455.27 1908
3455.83 1634
3456.38 1752
3456.94 1963
3457.49 2072
3458.05 2044
3458.60 1966
3459.16 2019
3459.71 1969
3460.27 1893
3460.82 2113
3461.37 2068
3461.93 2001
3462.48 1927
3463.04 2182
3463.59 2145
3464.15 2183
3464.70 2261
3465.26 2153
3465.82 2117
3466.37 2175
3466.93 2235
3467.48 2178
3468.04 2039
3468.59 2092
3469.15 2257
3469.70 2275
3470.26 2423
3470.81 2503
3471.37 2568
3471.92 2478
3472.48 2362
3473.04 2304
3473.59 2434
3474.15 2429
3474.70 2410
3475.26 2413
3475.82 2496
3476.37 2694
3476.93 2635
3477.48 2504
3478.04 2823
3478.60 2576
3479.15 2706
3479.71 2792
3480.27 2820
3480.82 2949
3481.38 2801
3481.93 2924
3482.49 2742
3483.05 2827
3483.60 2759
3484.16 2837
3484.72 2998
3485.27 3254
3485.83 3065
3486.39 3088
3486.94 3343
3487.50 3491
3488.06 3968
3488.62 4473
3489.17 5176
3489.73 5617
3490.29 6336
3490.84 6877
3491.40 7572
3491.96 8107
3492.52 8683
3493.07 8579
3493.63 8464
3494.19 8286
3494.75 8271
3495.30 7891
3495.86 7202
3496.42 7330
3496.98 7774
3497.53 7845
3498.09 7712
3498.65 8269
3499.21 8210
3499.76 8642
3500.32 9358
3500.88 9492
3501.44 9616
3502.00 9586
3502.56 9447
3503.11 9645
3503.67 9709
3504.23 9305
3504.79 9709
3505.35 9616
3505.90 9378
3506.46 9685
3507.02 9432
3507.58 9242
3508.14 8747
3508.70 7888
3509.26 7456
3509.81 6807
3510.37 6300
3510.93 5468
3511.49 4800
3512.05 4348
3512.61 3858
3513.17 3540
3513.73 3418
3514.29 3178
3514.84 2856
3515.40 3030
3515.96 2911
3516.52 2816
3517.08 2834
3517.64 2933
3518.20 2974
3518.76 3163
3519.32 2970
3519.88 2947
3520.44 3325
3521.00 3122
3521.56 3113
3522.12 3080
3522.68 2867
3523.24 3158
3523.80 2886
3524.36 3011
3524.92 2872
3525.48 2451
3526.04 2304
3526.60 2388
3527.16 2392
3527.72 2245
3528.28 2273
3528.84 2284
3529.40 2332
3529.96 2320
3530.52 2386
3531.08 2397
3531.64 2246
3532.20 2325
3532.76 2588
3533.32 2523
3533.88 2486
3534.44 2275
3535.00 2223
3535.56 2507
3536.12 2486
3536.68 2250
3537.25 2381
3537.81 2384
3538.37 2259
3538.93 2354
3539.49 2286
3540.05 2342
3540.61 2411
3541.17 2300
3541.73 2478
3542.30 2237
3542.86 2205
3543.42 2377
3543.98 2456
3544.54 2360
3545.10 2351
3545.66 2200
3546.23 2131
3546.79 2062
3547.35 2119
3547.91 2173
3548.47 2225
3549.03 2112
3549.60 1890
3550.16 1935
3550.72 2092
3551.28 2067
3551.84 1764
3552.41 1788
3552.97 1915
3553.53 1872
3554.09 1808
3554.65 1750
3555.22 1887
3555.78 1721
3556.34 1912
3556.90 2028
3557.47 1786
3558.03 1886
3558.59 1917
3559.15 1690
3559.72 1701
3560.28 1906
3560.84 2054
3561.41 1869
3561.97 1887
3562.53 1932
3563.09 1960
3563.66 1906
3564.22 2000
3564.78 1787
3565.35 1892
3565.91 1758
3566.47 1766
3567.04 1882
3567.60 1810
3568.16 1684
3568.73 1795
3569.29 1756
3569.85 1640
3570.42 1550
3570.98 1694
3571.54 1735
3572.11 1959
3572.67 1942
3573.23 1824
3573.80 1971
3574.36 2004
3574.93 2141
3575.49 2034
3576.05 2244
3576.62 2134
3577.18 2032
3577.75 2320
3578.31 2359
3578.87 2357
3579.44 2284
3580.00 2262
3580.57 2222
3581.13 2173
3581.70 2120
3582.26 2098
3582.82 1924
3583.39 1955
3583.95 1974
3584.52 1899
3585.08 1813
3585.65 1731
3586.21 1667
3586.78 1831
3587.34 1752
3587.91 1781
3588.47 1746
3589.04 1659
3589.60 1604
3590.17 1595
3590.73 1528
3591.30 1787
3591.86 1766
3592.43 1774
3592.99 1656
3593.56 1535
3594.12 1733
3594.69 1775
3595.25 1695
3595.82 1670
3596.39 1704
3596.95 1636
3597.52 1424
3598.08 1555
3598.65 1582
3599.21 1538
3599.78 1594
3600.35 1543
3600.91 1606
3601.48 1806
3602.04 1548
3602.61 1536
3603.18 1451
3603.74 1534
3604.31 1585
3604.87 1602
3605.44 1547
3606.01 1489
3606.57 1561
3607.14 1711
3607.71 1604
3608.27 1425
3608.84 1668
3609.41 1558
3609.97 1536
3610.54 1531
3611.11 1644
3611.67 1689
3612.24 1653
3612.81 1465
3613.37 1497
3613.94 1497
3614.51 1444
3615.07 1531
3615.64 1626
3616.21 1756
3616.77 1873
3617.34 2122
3617.91 2176
3618.48 2164
3619.04 2057
3619.61 2120
3620.18 2075
3620.75 2178
3621.31 2123
3621.88 1975
3622.45 1963
3623.02 1947
3623.58 1843
3624.15 1822
3624.72 1623
3625.29 1605
3625.86 1608
3626.42 1681
3626.99 1507
3627.56 1721
3628.13 1665
3628.70 1557
3629.26 1621
3629.83 1434
3630.40 1630
3630.97 1469
3631.54 1482
3632.10 1532
3632.67 1607
3633.24 1784
3633.81 1625
3634.38 1568
3634.95 1821
3635.52 1865
3636.08 1637
3636.65 1658
3637.22 1695
3637.79 1834
3638.36 1837
3638.93 1975
3639.50 2041
3640.07 2142
3640.64 2133
3641.20 2182
3641.77 2070
3642.34 2184
3642.91 2099
3643.48 2250
3644.05 2245
3644.62 2186
3645.19 2052
3645.76 2037
3646.33 2024
3646.90 1711
3647.47 1580
3648.04 1835
3648.61 1918
3649.18 1913
3649.75 2046
3650.32 2090
3650.89 2240
3651.46 2219
3652.03 2290
3652.60 2418
3653.17 2594
3653.74 2433
3654.31 2311
3654.88 2536
3655.45 2249
3656.02 2311
3656.59 2414
3657.16 2251
3657.73 2146
3658.30 2011
3658.87 2227
3659.44 2307
3660.01 2392
3660.58 2009
3661.15 2199
3661.72 2174
3662.29 2286
3662.86 2159
3663.43 2439
3664.00 2729
3664.58 2862
3665.15 3285
3665.72 2979
3666.29 3048
3666.86 3004
3667.43 2934
3668.00 3000
3668.57 3022
3669.14 2973
3669.72 2564
3670.29 2503
3670.86 2587
3671.43 2551
3672.00 2416
3672.57 2400
3673.14 2305
3673.72 2428
3674.29 2293
3674.86 2165
3675.43 2222
3676.00 2154
3676.57 2242
3677.15 2022
3677.72 1874
3678.29 2045
3678.86 2041
3679.43 1939
3680.01 1911
3680.58 1808
3681.15 1761
3681.72 1761
3682.29 1823
3682.87 1789
3683.44 1738
3684.01 1836
3684.58 1924
3685.16 1872
3685.73 1868
3686.30 1812
3686.87 1899
3687.45 1835
3688.02 1914
3688.59 2043
3689.17 1955
3689.74 2255
3690.31 2115
3690.88 2184
3691.46 1966
3692.03 2022
3692.60 1993
3693.18 1965
3693.75 1823
3694.32 1904
3694.90 1943
3695.47 1851
3696.04 1594
3696.62 1650
3697.19 1710
3697.76 1743
3698.34 1693
3698.91 1926
3699.48 1981
3700.06 1851
3700.63 1934
3701.21 1912
3701.78 2040
3702.35 1982
3702.93 1914
3703.50 1876
3704.07 1884
3704.65 2002
3705.22 1793
3705.80 1690
3706.37 1955
3706.95 1863
3707.52 1827
3708.09 1784
3708.67 1947
3709.24 1759
3709.82 1701
3710.39 1635
3710.97 1705
3711.54 1921
3712.11 1772
3712.69 1782
3713.26 1541
3713.84 1618
3714.41 1751
3714.99 1698
3715.56 1696
3716.14 1750
3716.71 1674
3717.29 1614
3717.86 1601
3718.44 1659
3719.01 1720
3719.59 1524
3720.16 1619
3720.74 1573
3721.31 1528
3721.89 1537
3722.47 1627
3723.04 1483
3723.62 1530
3724.19 1523
3724.77 1673
3725.34 1634
3725.92 1526
3726.49 1443
3727.07 1486
3727.65 1640
3728.22 1574
3728.80 1477
3729.37 1442
3729.95 1700
3730.53 1634
3731.10 1740
3731.68 1734
3732.25 1669
3732.83 1815
3733.41 1917
3733.98 1806
3734.56 1684
3735.14 1668
3735.71 1786
3736.29 1820
3736.86 1779
3737.44 1838
3738.02 1871
3738.59 1710
3739.17 1618
3739.75 1689
3740.32 1572
3740.90 1447
3741.48 1638
3742.06 1743
3742.63 1745
3743.21 1864
3743.79 1818
3744.36 1753
3744.94 1857
3745.52 1919
3746.09 2193
3746.67 2345
3747.25 2491
3747.83 2226
3748.40 2168
3748.98 2118
3749.56 2175
3750.14 2137
3750.71 1954
3751.29 1836
3751.87 1864
3752.45 1890
3753.03 1909
3753.60 1690
3754.18 1696
3754.76 1627
3755.34 1752
3755.91 1579
3756.49 1505
3757.07 1594
3757.65 1701
3758.23 1758
3758.81 1839
3759.38 1781
3759.96 1886
3760.54 1924
3761.12 1809
3761.70 1695
3762.28 1822
3762.85 1849
3763.43 1803
3764.01 1821
3764.59 1816
3765.17 1808
3765.75 1880
3766.33 1774
3766.90 1856
3767.48 2001
3768.06 1972
3768.64 1811
3769.22 1806
3769.80 1667
3770.38 1788
3770.96 1674
3771.54 1693
3772.12 1535
3772.70 1745
3773.27 2071
3773.85 1875
3774.43 1772
3775.01 1788
3775.59 1875
3776.17 1880
3776.75 1830
3777.33 1859
3777.91 1957
3778.49 1962
3779.07 1770
3779.65 1863
3780.23 2054
3780.81 1924
3781.39 1966
3781.97 1872
3782.55 1827
3783.13 1789
3783.71 1876
3784.29 1844
3784.87 2080
3785.45 1891
3786.03 1868
3786.61 1930
3787.19 1819
3787.77 1819
3788.35 1921
3788.93 1960
3789.51 1936
3790.09 1987
3790.67 2027
3791.26 2006
3791.84 2067
3792.42 1949
3793.00 2191
3793.58 2137
3794.16 2047
3794.74 2319
3795.32 2221
3795.90 2307
3796.48 2566
3797.07 2611
3797.65 2534
3798.23 2493
3798.81 2740
3799.39 3168
3799.97 3216
3800.55 3163
3801.13 3326
3801.72 3472
3802.30 3733
3802.88 4248
3803.46 3686
3804.04 3838
3804.62 3303
3805.21 3471
3805.79 3385
3806.37 3478
3806.95 3501
3807.53 3525
3808.12 3370
3808.70 3408
3809.28 3236
3809.86 3594
3810.44 3876
3811.03 3918
3811.61 4060
3812.19 3896
3812.77 3939
3813.36 4328
3813.94 4490
3814.52 4594
3815.10 4681
3815.69 4777
3816.27 4720
3816.85 4637
3817.43 4661
3818.02 4285
3818.60 4162
3819.18 3889
3819.76 3615
3820.35 3367
3820.93 3230
3821.51 3295
3822.10 3288
3822.68 3275
3823.26 3189
3823.85 3395
3824.43 3321
3825.01 3169
3825.60 3283
3826.18 3136
3826.76 3086
3827.35 2718
3827.93 2547
3828.51 2490
3829.10 2445
3829.68 2213
3830.26 2416
3830.85 2091
3831.43 2298
3832.02 2021
3832.60 1901
3833.18 2024
3833.77 1866
3834.35 1885
3834.93 2053
3835.52 1918
3836.10 1767
3836.69 1753
3837.27 1752
3837.86 1677
3838.44 1895
3839.02 1889
3839.61 1655
3840.19 1627
3840.78 1753
3841.36 1678
3841.95 1689
3842.53 1682
3843.12 1615
3843.70 1556
3844.29 1630
3844.87 1584
3845.46 1692
3846.04 1745
3846.63 1732
3847.21 1667
3847.80 1706
3848.38 1596
3848.97 1483
3849.55 1617
3850.14 1708
3850.72 1606
3851.31 1531
3851.89 1527
3852.48 1547
3853.06 1616
3853.65 1589
3854.23 1466
3854.82 1603
3855.40 1520
3855.99 1553
3856.58 1573
3857.16 1570
3857.75 1502
3858.33 1413
3858.92 1595
3859.50 1754
3860.09 1671
3860.68 1564
3861.26 1593
3861.85 1685
3862.43 1693
3863.02 1766
3863.61 1666
3864.19 1630
3864.78 1776
3865.37 1670
3865.95 1689
3866.54 1730
3867.13 1681
3867.71 1696
3868.30 1474
3868.89 1546
3869.47 1464
3870.06 1646
3870.65 1756
3871.23 1561
3871.82 1558
3872.41 1542
3872.99 1542
3873.58 1379
3874.17 1402
3874.75 1556
3875.34 1705
3875.93 1641
3876.52 1439
3877.10 1493
3877.69 1672
3878.28 1630
3878.86 1398
3879.45 1426
3880.04 1440
3880.63 1319
3881.21 1426
3881.80 1328
3882.39 1513
3882.98 1463
3883.57 1389
3884.15 1456
3884.74 1509
3885.33 1462
3885.92 1498
3886.50 1405
3887.09 1449
3887.68 1446
3888.27 1472
3888.86 1277
3889.45 1377
3890.03 1475
3890.62 1367
3891.21 1495
3891.80 1563
3892.39 1583
3892.98 1401
3893.56 1505
3894.15 1389
3894.74 1446
3895.33 1344
3895.92 1468
3896.51 1711
3897.10 1586
3897.68 1623
3898.27 1521
3898.86 1422
3899.45 1412
3900.04 1403
3900.63 1410
3901.22 1244
3901.81 1488
3902.40 1344
3902.99 1581
3903.57 1474
3904.16 1523
3904.75 1493
3905.34 1485
3905.93 1640
3906.52 1589
3907.11 1699
3907.70 1645
3908.29 1656
3908.88 1594
3909.47 1732
3910.06 1732
3910.65 1602
3911.24 1707
3911.83 1592
3912.42 1515
3913.01 1475
3913.60 1562
3914.19 1610
3914.78 1439
3915.37 1530
3915.96 1505
3916.55 1581
3917.14 1579
3917.73 1569
3918.32 1572
3918.91 1495
3919.50 1502
3920.09 1410
3920.68 1562
3921.27 1386
3921.86 1434
3922.45 1472
3923.05 1566
3923.64 1467
3924.23 1432
3924.82 1363
3925.41 1366
3926.00 1297
3926.59 1404
3927.18 1185
3927.77 1349
3928.36 1403
3928.95 1399
3929.55 1416
3930.14 1339
3930.73 1308
3931.32 1255
3931.91 1212
3932.50 1282
3933.09 1241
3933.69 1270
3934.28 1372
3934.87 1285
3935.46 1312
3936.05 1378
3936.64 1525
3937.24 1651
3937.83 1430
3938.42 1564
3939.01 1450
3939.60 1411
3940.20 1624
3940.79 1471
3941.38 1484
3941.97 1569
3942.56 1527
3943.16 1659
3943.75 1585
3944.34 1436
3944.93 1426
3945.53 1504
3946.12 1523
3946.71 1464
3947.30 1478
3947.90 1575
3948.49 1599
3949.08 1669
3949.67 1456
3950.27 1444
3950.86 1529
3951.45 1580
3952.05 1471
3952.64 1486
3953.23 1534
3953.82 1430
3954.42 1548
3955.01 1380
3955.60 1366
3956.20 1365
3956.79 1424
3957.38 1440
3957.98 1573
3958.57 1526
3959.16 1423
3959.76 1414
3960.35 1432
3960.94 1465
3961.54 1560
3962.13 1432
3962.73 1315
3963.32 1373
3963.91 1544
3964.51 1601
3965.10 1640
3965.69 1678
3966.29 1511
3966.88 1557
3967.48 1605
3968.07 1516
3968.66 1492
3969.26 1525
3969.85 1522
3970.45 1684
3971.04 1698
3971.64 1631
3972.23 1645
3972.82 1653
3973.42 1649
3974.01 1665
3974.61 1713
3975.20 1751
3975.80 2063
3976.39 1880
3976.99 2039
3977.58 2172
3978.18 2077
3978.77 2094
3979.37 2016
3979.96 1917
3980.56 2030
3981.15 2042
3981.75 1912
3982.34 2171
3982.94 1963
3983.53 2058
3984.13 2004
3984.72 1974
3985.32 1935
3985.91 1949
3986.51 1813
3987.11 1742
3987.70 1745
3988.30 1863
3988.89 1883
3989.49 1690
3990.08 1832
3990.68 2036
3991.28 1886
3991.87 1731
3992.47 1620
3993.06 1656
3993.66 1565
3994.26 1626
3994.85 1565
3995.45 1762
3996.04 1650
3996.64 1645
3997.24 1683
3997.83 1583
3998.43 1852
3999.03 1838
3999.62 1553
4000.22 1488
4000.81 1519
4001.41 1533
4002.01 1515
4002.60 1584
4003.20 1567
4003.80 1758
4004.40 1573
4004.99 1519
4005.59 1700
4006.19 1726
4006.78 1619
4007.38 1776
4007.98 1727
4008.57 1741
4009.17 1572
4009.77 1781
4010.37 1771
4010.96 1695
4011.56 1579
4012.16 1628
4012.76 1550
4013.35 1531
4013.95 1722
4014.55 1698
4015.15 1649
4015.74 1506
4016.34 1578
4016.94 1578
4017.54 1530
4018.13 1584
4018.73 1503
4019.33 1482
4019.93 1626
4020.53 1739
4021.12 1655
4021.72 1525
4022.32 1672
4022.92 1534
4023.52 1646
4024.12 1674
4024.71 1656
4025.31 1614
4025.91 1779
4026.51 1841
4027.11 1882
4027.71 1760
4028.30 1743
4028.90 1968
4029.50 1989
4030.10 2026
4030.70 2044
4031.30 2032
4031.90 2068
4032.50 1943
4033.10 1885
4033.69 1727
4034.29 1664
4034.89 1577
4035.49 1600
4036.09 1557
4036.69 1547
4037.29 1537
4037.89 1384
4038.49 1408
4039.09 1399
4039.69 1378
4040.29 1385
4040.89 1334
4041.49 1253
4042.08 1321
4042.68 1112
4043.28 1154
4043.88 1345
4044.48 1371
4045.08 1324
4045.68 1335
4046.28 1294
4046.88 1321
4047.48 1364
4048.08 1319
4048.68 1198
4049.28 1282
4049.88 1149
4050.48 1229
4051.08 1227
4051.69 1321
4052.29 1287
4052.89 1390
4053.49 1362
4054.09 1258
4054.69 1321
4055.29 1397
4055.89 1420
4056.49 1465
4057.09 1345
4057.69 1326
4058.29 1179
4058.89 1232
4059.49 1398
4060.09 1364
4060.70 1385
4061.30 1265
4061.90 1372
4062.50 1358
4063.10 1431
4063.70 1516
4064.30 1409
4064.90 1301
4065.51 1246
4066.11 1430
4066.71 1368
4067.31 1389
4067.91 1366
4068.51 1301
4069.11 1238
4069.72 1417
4070.32 1398
4070.92 1302
4071.52 1307
4072.12 1423
4072.73 1302
4073.33 1404
4073.93 1478
4074.53 1310
4075.13 1370
4075.74 1294
4076.34 1286
4076.94 1302
4077.54 1482
4078.14 1529
4078.75 1532
4079.35 1468
4079.95 1424
4080.55 1497
4081.16 1473
4081.76 1331
4082.36 1475
4082.96 1306
4083.57 1200
4084.17 1262
4084.77 1337
4085.38 1232
4085.98 1291
4086.58 1182
4087.18 1246
4087.79 1392
4088.39 1226
4088.99 1173
4089.60 1202
4090.20 1238
4090.80 1128
4091.41 1210
4092.01 1249
4092.61 1224
4093.22 1235
4093.82 1246
4094.42 1092
4095.03 1195
4095.63 1331
4096.23 1256
4096.84 1199
4097.44 1064
4098.05 1095
4098.65 1181
4099.25 1253
4099.86 1333
4100.46 1239
4101.06 1162
4101.67 1278
4102.27 1233
4102.88 1135
4103.48 1145
4104.09 1236
4104.69 1250
4105.29 1223
4105.90 1204
4106.50 1315
4107.11 1329
4107.71 1090
4108.32 1054
4108.92 1157
4109.53 1162
4110.13 1084
4110.74 1125
4111.34 1269
4111.94 1336
4112.55 1216
4113.15 1238
4113.76 1232
4114.36 1306
4114.97 1258
4115.57 1254
4116.18 1182
4116.78 1140
4117.39 1306
4118.00 1303
4118.60 1236
4119.21 1084
4119.81 1137
4120.42 1214
4121.02 1324
4121.63 1205
4122.23 1188
4122.84 1091
4123.44 1147
4124.05 1195
4124.66 1198
4125.26 1051
4125.87 1091
4126.47 1200
4127.08 1151
4127.68 1125
4128.29 1136
4128.90 1105
4129.50 1258
4130.11 1298
4130.72 1290
4131.32 1277
4131.93 1276
4132.53 1173
4133.14 1256
4133.75 1253
4134.35 1248
4134.96 1297
4135.57 1339
4136.17 1444
4136.78 1311
4137.39 1336
4137.99 1328
4138.60 1318
4139.21 1483
4139.81 1563
4140.42 1505
4141.03 1595
4141.63 1537
4142.24 1538
4142.85 1662
4143.46 1677
4144.06 1612
4144.67 1598
4145.28 1475
4145.88 1488
4146.49 1534
4147.10 1528
4147.71 1378
4148.31 1190
4148.92 1228
4149.53 1192
4150.14 1316
4150.74 1283
4151.35 1340
4151.96 1243
4152.57 1309
4153.18 1138
4153.78 1172
4154.39 1096
4155.00 1150
4155.61 1158
4156.22 1328
4156.82 1410
4157.43 1329
4158.04 1261
4158.65 1175
4159.26 1198
4159.86 1238
4160.47 1187
4161.08 1166
4161.69 1287
4162.30 1432
4162.91 1419
4163.52 1478
4164.12 1457
4164.73 1531
4165.34 1697
4165.95 1346
4166.56 1508
4167.17 1403
4167.78 1546
4168.39 1452
4168.99 1322
4169.60 1332
4170.21 1330
4170.82 1255
4171.43 1342
4172.04 1363
4172.65 1476
4173.26 1232
4173.87 1322
4174.48 1278
4175.09 1218
4175.70 1372
4176.31 1232
4176.92 1175
4177.53 1304
4178.13 1408
4178.74 1392
4179.35 1260
4179.96 1375
4180.57 1358
4181.18 1310
4181.79 1384
4182.40 1363
4183.01 1424
4183.62 1437
4184.23 1265
4184.84 1269
4185.45 1293
4186.06 1261
4186.67 1325
4187.29 1294
4187.90 1243
4188.51 1305
4189.12 1241
4189.73 1279
4190.34 1412
4190.95 1348
4191.56 1286
4192.17 1355
4192.78 1527
4193.39 1515
4194.00 1592
4194.61 1673
4195.22 1740
4195.83 1700
4196.45 1690
4197.06 1751
4197.67 1642
4198.28 1505
4198.89 1490
4199.50 1611
4200.11 1631
4200.72 1616
4201.33 1378
4201.95 1353
4202.56 1290
4203.17 1271
4203.78 1281
4204.39 1277
4205.00 1248
4205.62 1302
4206.23 1339
4206.84 1302
4207.45 1312
4208.06 1282
4208.67 1217
4209.29 1251
4209.90 1378
4210.51 1416
4211.12 1343
4211.73 1534
4212.35 1529
4212.96 1392
4213.57 1431
4214.18 1361
4214.80 1331
4215.41 1299
4216.02 1356
4216.63 1373
4217.25 1441
4217.86 1544
4218.47 1511
4219.08 1357
4219.70 1489
4220.31 1558
4220.92 1425
4221.53 1595
4222.15 1604
4222.76 1715
4223.37 1935
4223.99 1791
4224.60 1860
4225.21 1761
4225.83 1567
4226.44 1703
4227.05 1780
4227.66 1762
4228.28 1809
4228.89 1912
4229.51 2154
4230.12 2213
4230.73 2210
4231.35 2220
4231.96 2221
4232.57 2213
4233.19 2245
4233.80 2616
4234.41 2497
4235.03 2741
4235.64 3039
4236.26 3187
4236.87 3089
4237.48 2742
4238.10 2628
4238.71 2381
4239.33 2514
4239.94 2274
4240.55 2165
4241.17 1971
4241.78 1802
4242.40 1677
4243.01 1654
4243.63 1667
4244.24 1744
4244.85 1701
4245.47 1898
4246.08 1839
4246.70 1851
4247.31 1687
4247.93 1760
4248.54 1809
4249.16 1889
4249.77 1978
4250.39 1831
4251.00 1741
4251.62 1482
4252.23 1537
4252.85 1501
4253.46 1493
4254.08 1388
4254.69 1314
4255.31 1562
4255.92 1587
4256.54 1466
4257.15 1459
4257.77 1384
4258.39 1491
4259.00 1254
4259.62 1332
4260.23 1417
4260.85 1438
4261.46 1546
4262.08 1604
4262.69 1563
4263.31 1517
4263.93 1613
4264.54 1410
4265.16 1472
4265.77 1586
4266.39 1499
4267.01 1524
4267.62 1628
4268.24 1519
4268.86 1594
4269.47 1558
4270.09 1518
4270.70 1735
4271.32 1694
4271.94 1690
4272.55 1577
4273.17 1672
4273.79 1733
4274.40 1799
4275.02 1935
4275.64 1775
4276.25 1966
4276.87 2121
4277.49 2145
4278.10 2186
4278.72 2275
4279.34 2328
4279.96 2342
4280.57 2125
4281.19 1955
4281.81 1799
4282.42 1412
4283.04 1547
4283.66 1439
4284.28 1619
4284.89 1598
4285.51 1408
4286.13 1493
4286.75 1535
4287.36 1438
4287.98 1490
4288.60 1575
4289.22 1588
4289.83 1519
4290.45 1521
4291.07 1615
4291.69 1463
4292.31 1408
4292.92 1516
4293.54 1498
4294.16 1528
4294.78 1290
4295.40 1426
4296.01 1377
4296.63 1328
4297.25 1455
4297.87 1482
4298.49 1385
4299.11 1352
4299.72 1387
4300.34 1368
4300.96 1366
4301.58 1533
4302.20 1319
4302.82 1416
4303.44 1576
4304.06 1471
4304.67 1431
4305.29 1365
4305.91 1400
4306.53 1324
4307.15 1305
4307.77 1317
4308.39 1401
4309.01 1505
4309.63 1468
4310.25 1408
4310.86 1319
4311.48 1475
4312.10 1438
4312.72 1441
4313.34 1586
4313.96 1526
4314.58 1595
4315.20 1296
4315.82 1426
4316.44 1481
4317.06 1541
4317.68 1516
4318.30 1540
4318.92 1540
4319.54 1605
4320.16 1571
4320.78 1512
4321.40 1554
4322.02 1644
4322.64 1789
4323.26 1708
4323.88 1705
4324.50 1906
4325.12 1949
4325.74 1783
4326.36 1583
4326.98 1684
4327.60 1936
4328.22 1771
4328.84 1981
4329.46 2039
4330.08 2085
4330.71 2030
4331.33 1985
4331.95 2009
4332.57 1843
4333.19 1922
4333.81 2125
4334.43 2128
4335.05 2199
4335.67 2385
4336.29 2451
4336.91 2821
4337.54 2782
4338.16 2655
4338.78 2793
4339.40 2914
4340.02 2934
4340.64 2855
4341.26 3073
4341.89 3338
4342.51 3710
4343.13 4415
4343.75 4719
4344.37 5232
4344.99 6191
4345.62 7078
4346.24 7599
4346.86 8613
4347.48 9040
4348.10 8747
4348.73 8527
4349.35 7955
4349.97 7161
4350.59 6462
4351.21 5690
4351.84 4660
4352.46 3807
4353.08 3398
4353.70 2982
4354.33 2728
4354.95 2470
4355.57 2568
4356.19 2696
4356.82 2453
4357.44 2406
4358.06 2505
4358.68 2388
4359.31 2261
4359.93 2278
4360.55 2275
4361.17 2443
4361.80 2373
4362.42 2215
4363.04 2277
4363.67 2102
4364.29 2340
4364.91 2156
4365.54 1915
4366.16 2036
4366.78 1964
4367.41 1966
4368.03 1936
4368.65 1944
4369.28 1835
4369.90 1808
4370.52 1866
4371.15 1688
4371.77 1642
4372.39 1555
4373.02 1459
4373.64 1518
4374.27 1515
4374.89 1538
4375.51 1566
4376.14 1628
4376.76 1672
4377.39 1775
4378.01 1924
4378.63 1951
4379.26 2058
4379.88 1997
4380.51 1988
4381.13 1875
4381.75 1815
4382.38 1813
4383.00 1798
4383.63 1864
4384.25 1817
4384.88 1844
4385.50 1772
4386.13 1628
4386.75 1640
4387.38 1736
4388.00 1784
4388.63 1599
4389.25 1656
4389.88 1584
4390.50 1440
4391.13 1485
4391.75 1479
4392.38 1499
4393.00 1403
4393.63 1377
4394.25 1366
4394.88 1524
4395.50 1544
4396.13 1447
4396.75 1471
4397.38 1578
4398.00 1362
4398.63 1527
4399.26 1682
4399.88 1488
4400.51 1476
4401.13 1348
4401.76 1424
4402.38 1402
4403.01 1565
4403.64 1432
4404.26 1488
4404.89 1640
4405.51 1495
4406.14 1433
4406.77 1334
4407.39 1348
4408.02 1448
4408.64 1522
4409.27 1464
4409.90 1293
4410.52 1349
4411.15 1470
4411.78 1382
4412.40 1424
4413.03 1553
4413.66 1459
4414.28 1478
4414.91 1406
4415.54 1412
4416.16 1491
4416.79 1394
4417.42 1398
4418.04 1288
4418.67 1451
4419.30 1524
4419.93 1412
4420.55 1398
4421.18 1446
4421.81 1546
4422.43 1303
4423.06 1264
4423.69 1362
4424.32 1443
4424.94 1274
4425.57 1259
4426.20 1331
4426.83 1384
4427.45 1418
4428.08 1330
4428.71 1290
4429.34 1272
4429.96 1258
4430.59 1298
4431.22 1330
4431.85 1457
4432.48 1435
4433.10 1659
4433.73 1528
4434.36 1563
4434.99 1428
4435.62 1432
4436.24 1513
4436.87 1333
4437.50 1294
4438.13 1398
4438.76 1370
4439.39 1539
4440.02 1401
4440.64 1434
4441.27 1306
4441.90 1319
4442.53 1386
4443.16 1371
4443.79 1285
4444.42 1361
4445.04 1322
4445.67 1384
4446.30 1495
4446.93 1475
4447.56 1328
4448.19 1283
4448.82 1236
4449.45 1417
4450.08 1438
4450.71 1387
4451.34 1346
4451.97 1381
4452.59 1400
4453.22 1464
4453.85 1456
4454.48 1559
4455.11 1594
4455.74 1548
4456.37 1610
4457.00 1697
4457.63 1692
4458.26 1527
4458.89 1367
4459.52 1417
4460.15 1532
4460.78 1428
4461.41 1312
4462.04 1325
4462.67 1268
4463.30 1420
4463.93 1286
4464.56 1366
4465.19 1343
4465.82 1324
4466.45 1266
4467.08 1251
4467.71 1207
4468.34 1270
4468.97 1218
4469.61 1296
4470.24 1346
4470.87 1241
4471.50 1203
4472.13 1137
4472.76 1168
4473.39 1287
4474.02 1370
4474.65 1235
4475.28 1278
4475.91 1358
4476.54 1354
4477.18 1194
4477.81 1256
4478.44 1357
4479.07 1173
4479.70 1309
4480.33 1375
4480.96 1246
4481.59 1260
4482.23 1290
4482.86 1443
4483.49 1401
4484.12 1457
4484.75 1430
4485.38 1503
4486.02 1454
4486.65 1595
4487.28 1421
4487.91 1386
4488.54 1441
4489.18 1418
4489.81 1236
4490.44 1386
4491.07 1478
4491.70 1412
4492.34 1234
4492.97 1287
4493.60 1354
4494.23 1264
4494.87 1397
4495.50 1468
4496.13 1521
4496.76 1516
4497.40 1502
4498.03 1583
4498.66 1685
4499.29 1770
4499.93 2002
4500.56 1900
4501.19 1964
4501.82 2005
4502.46 1987
4503.09 1976
4503.72 1905
4504.36 1793
4504.99 1932
4505.62 1882
4506.26 1570
4506.89 1512
4507.52 1774
4508.16 1676
4508.79 1428
4509.42 1480
4510.06 1520
4510.69 1539
4511.32 1482
4511.96 1351
4512.59 1263
4513.22 1276
4513.86 1256
4514.49 1347
4515.13 1318
4515.76 1463
4516.39 1430
4517.03 1341
4517.66 1311
4518.30 1308
4518.93 1320
4519.56 1254
4520.20 1335
4520.83 1229
4521.47 1280
4522.10 1382
4522.73 1194
4523.37 1132
4524.00 1280
4524.64 1283
4525.27 1182
4525.91 1399
4526.54 1444
4527.18 1306
4527.81 1214
4528.45 1336
4529.08 1521
4529.72 1530
4530.35 1648
4530.99 1719
4531.62 1771
4532.26 1666
4532.89 1719
4533.53 1779
4534.16 1684
4534.80 1562
4535.43 1474
4536.07 1498
4536.70 1549
4537.34 1435
4537.97 1305
4538.61 1365
4539.24 1396
4539.88 1404
4540.51 1323
4541.15 1318
4541.79 1394
4542.42 1263
4543.06 1226
4543.69 1266
4544.33 1264
4544.96 1346
4545.60 1170
4546.24 1164
4546.87 1263
4547.51 1151
4548.14 1294
4548.78 1338
4549.42 1375
4550.05 1336
4550.69 1415
4551.33 1447
4551.96 1308
4552.60 1360
4553.24 1300
4553.87 1228
4554.51 1225
4555.15 1177
4555.78 1088
4556.42 1259
4557.06 1321
4557.69 1264
4558.33 1280
4558.97 1251
4559.60 1334
4560.24 1302
4560.88 1305
4561.51 1260
4562.15 1209
4562.79 1258
4563.43 1261
4564.06 1200
4564.70 1292
4565.34 1314
4565.97 1264
4566.61 1251
4567.25 1266
4567.89 1328
4568.52 1257
4569.16 1277
4569.80 1250
4570.44 1218
4571.07 1286
4571.71 1171
4572.35 1146
4572.99 1187
4573.63 1243
4574.26 1340
4574.90 1350
4575.54 1346
4576.18 1439
4576.82 1189
4577.45 1295
4578.09 1331
4578.73 1372
4579.37 1375
4580.01 1405
4580.65 1414
4581.28 1407
4581.92 1423
4582.56 1530
4583.20 1453
4583.84 1383
4584.48 1440
4585.12 1486
4585.76 1436
4586.39 1464
4587.03 1547
4587.67 1640
4588.31 1858
4588.95 1847
4589.59 1930
4590.23 2172
4590.87 2351
4591.51 2417
4592.15 2741
4592.78 2987
4593.42 2925
4594.06 2653
4594.70 2423
4595.34 2192
4595.98 2021
4596.62 1931
4597.26 1779
4597.90 1795
4598.54 1716
4599.18 1688
4599.82 1700
4600.46 1603
4601.10 1745
4601.74 1786
4602.38 1652
4603.02 1982
4603.66 2027
4604.30 1888
4604.94 1830
4605.58 1846
4606.22 1863
4606.86 1923
4607.50 1793
4608.14 1689
4608.78 1640
4609.42 1666
4610.06 1519
4610.70 1606
4611.34 1560
4611.98 1571
4612.62 1360
4613.26 1368
4613.90 1443
4614.55 1406
4615.19 1473
4615.83 1501
4616.47 1355
4617.11 1372
4617.75 1606
4618.39 1567
4619.03 1657
4619.67 1597
4620.31 1633
4620.96 1652
4621.60 1557
4622.24 1472
4622.88 1463
4623.52 1482
4624.16 1504
4624.80 1588
4625.44 1400
4626.09 1584
4626.73 1614
4627.37 1420
4628.01 1513
4628.65 1537
4629.29 1508
4629.94 1659
4630.58 1665
4631.22 1617
4631.86 1628
4632.50 1619
4633.15 1494
4633.79 1682
4634.43 1680
4635.07 1656
4635.72 1690
4636.36 1604
4637.00 1689
4637.64 1599
4638.28 1567
4638.93 1694
4639.57 1725
4640.21 1513
4640.85 1560
4641.50 1529
4642.14 1521
4642.78 1474
4643.43 1698
4644.07 1469
4644.71 1564
4645.35 1532
4646.00 1472
4646.64 1322
4647.28 1397
4647.93 1494
4648.57 1449
4649.21 1358
4649.86 1395
4650.50 1462
4651.14 1523
4651.79 1410
4652.43 1437
4653.07 1418
4653.72 1410
4654.36 1412
4655.00 1426
4655.65 1357
4656.29 1323
4656.93 1373
4657.58 1407
4658.22 1303
4658.87 1260
4659.51 1250
4660.15 1291
4660.80 1313
4661.44 1353
4662.09 1306
4662.73 1437
4663.37 1449
4664.02 1367
4664.66 1429
4665.31 1377
4665.95 1423
4666.59 1370
4667.24 1302
4667.88 1245
4668.53 1257
4669.17 1326
4669.82 1454
4670.46 1478
4671.11 1490
4671.75 1429
4672.40 1393
4673.04 1457
4673.69 1562
4674.33 1760
4674.98 1754
4675.62 1801
4676.27 1661
4676.91 1798
4677.56 1589
4678.20 1574
4678.85 1397
4679.49 1347
4680.14 1550
4680.78 1413
4681.43 1337
4682.07 1498
4682.72 1527
4683.36 1574
4684.01 1592
4684.66 1503
4685.30 1443
4685.95 1570
4686.59 1500
4687.24 1557
4687.88 1449
4688.53 1321
4689.18 1431
4689.82 1498
4690.47 1549
4691.11 1458
4691.76 1519
4692.41 1575
4693.05 1351
4693.70 1569
4694.34 1637
4694.99 1631
4695.64 1661
4696.28 1846
4696.93 2135
4697.58 2206
4698.22 2509
4698.87 2760
4699.52 3051
4700.16 3307
4700.81 3238
4701.46 3138
4702.10 2897
4702.75 2633
4703.40 2301
4704.04 2344
4704.69 2074
4705.34 1771
4705.99 1879
4706.63 1967
4707.28 1978
4707.93 1882
4708.57 1761
4709.22 1837
4709.87 1816
4710.52 1768
4711.16 1727
4711.81 1883
4712.46 1728
4713.11 1684
4713.75 1681
4714.40 1602
4715.05 1640
4715.70 1673
4716.35 1668
4716.99 1641
4717.64 1603
4718.29 1530
4718.94 1559
4719.58 1441
4720.23 1458
4720.88 1597
4721.53 1505
4722.18 1625
4722.83 1544
4723.47 1500
4724.12 1599
4724.77 1670
4725.42 1789
4726.07 1648
4726.72 1715
4727.36 1750
4728.01 1700
4728.66 1770
4729.31 1712
4729.96 1705
4730.61 1653
4731.26 1565
4731.91 1529
4732.55 1484
4733.20 1525
4733.85 1441
4734.50 1457
4735.15 1623
4735.80 1419
4736.45 1502
4737.10 1564
4737.75 1452
4738.40 1490
4739.05 1504
4739.70 1496
4740.35 1462
4740.99 1424
4741.64 1272
4742.29 1393
4742.94 1441
4743.59 1344
4744.24 1452
4744.89 1373
4745.54 1418
4746.19 1481
4746.84 1442
4747.49 1449
4748.14 1503
4748.79 1520
4749.44 1674
4750.09 1685
4750.74 1623
4751.39 1624
4752.04 1615
4752.69 1588
4753.34 1544
4753.99 1524
4754.64 1520
4755.29 1380
4755.95 1446
4756.60 1485
4757.25 1449
4757.90 1523
4758.55 1387
4759.20 1281
4759.85 1358
4760.50 1313
4761.15 1335
4761.80 1375
4762.45 1298
4763.10 1260
4763.75 1262
4764.41 1326
4765.06 1290
4765.71 1276
4766.36 1278
4767.01 1437
4767.66 1234
4768.31 1236
4768.97 1217
4769.62 1242
4770.27 1273
4770.92 1304
4771.57 1261
4772.22 1365
4772.87 1385
4773.53 1202
4774.18 1207
4774.83 1103
4775.48 1407
4776.13 1163
4776.79 1106
4777.44 1202
4778.09 1294
4778.74 1223
4779.39 1236
4780.05 1213
4780.70 1312
4781.35 1262
4782.00 1250
4782.65 1109
4783.31 1259
4783.96 1308
4784.61 1163
4785.26 1140
4785.92 1180
4786.57 1260
4787.22 1260
4787.88 1194
4788.53 1201
4789.18 1240
4789.83 1389
4790.49 1453
4791.14 1270
4791.79 1140
4792.45 1170
4793.10 1161
4793.75 1155
4794.40 1301
4795.06 1282
4795.71 1364
4796.36 1169
4797.02 1294
4797.67 1301
4798.32 1240
4798.98 1206
4799.63 1320
4800.29 1482
4800.94 1376
4801.59 1353
4802.25 1392
4802.90 1348
4803.55 1292
4804.21 1394
4804.86 1419
4805.52 1287
4806.17 1266
4806.82 1267
4807.48 1361
4808.13 1268
4808.79 1223
4809.44 1403
4810.09 1321
4810.75 1417
4811.40 1300
4812.06 1412
4812.71 1276
4813.37 1319
4814.02 1498
4814.67 1433
4815.33 1367
4815.98 1421
4816.64 1435
4817.29 1492
4817.95 1449
4818.60 1395
4819.26 1454
4819.91 1624
4820.57 1543
4821.22 1391
4821.88 1483
4822.53 1442
4823.19 1523
4823.84 1607
4824.50 1687
4825.15 1771
4825.81 1582
4826.46 1604
4827.12 1625
4827.77 1797
4828.43 1748
4829.09 1713
4829.74 1507
4830.40 1608
4831.05 1580
4831.71 1592
4832.36 1765
4833.02 1589
4833.68 1687
4834.33 1724
4834.99 1728
4835.64 1795
4836.30 1881
4836.96 1807
4837.61 1882
4838.27 1785
4838.92 1705
4839.58 1767
4840.24 1739
4840.89 1770
4841.55 1889
4842.21 1798
4842.86 1788
4843.52 1878
4844.17 1560
4844.83 1664
4845.49 1746
4846.14 1774
4846.80 1924
4847.46 1907
4848.11 2037
4848.77 2158
4849.43 2028
4850.09 2121
4850.74 2087
4851.40 2264
4852.06 2428
4852.71 2316
4853.37 2230
4854.03 2375
4854.69 2304
4855.34 2193
4856.00 2225
4856.66 2119
4857.31 2332
4857.97 2381
4858.63 2493
4859.29 2531
4859.94 2329
4860.60 2372
4861.26 2181
4861.92 2181
4862.58 2291
4863.23 2350
4863.89 2408
4864.55 2471
4865.21 2360
4865.87 2400
4866.52 2259
4867.18 2319
4867.84 2419
4868.50 2452
4869.16 2174
4869.81 2268
4870.47 2225
4871.13 2268
4871.79 2277
4872.45 2068
4873.11 2221
4873.77 2145
4874.42 2201
4875.08 2163
4875.74 2307
4876.40 2392
4877.06 2332
4877.72 2420
4878.38 2354
4879.03 2364
4879.69 2470
4880.35 2342
4881.01 2346
4881.67 2201
4882.33 2303
4882.99 2309
4883.65 2285
4884.31 2231
4884.97 2210
4885.63 2117
4886.29 2095
4886.95 2128
4887.60 2215
4888.26 2234
4888.92 2366
4889.58 2331
4890.24 2516
4890.90 2632
4891.56 2814
4892.22 2775
4892.88 2727
4893.54 2939
4894.20 2997
4894.86 2874
4895.52 3025
4896.18 2782
4896.84 2778
4897.50 2729
4898.16 2730
4898.82 2746
4899.48 2957
4900.14 3207
4900.80 3205
4901.46 3055
4902.12 2833
4902.79 2950
4903.45 2957
4904.11 2772
4904.77 2467
4905.43 2416
4906.09 2468
4906.75 2306
4907.41 2412
4908.07 2255
4908.73 2223
4909.39 2334
4910.05 2243
4910.71 2142
4911.38 2247
4912.04 2128
4912.70 2147
4913.36 1893
4914.02 2010
4914.68 1956
4915.34 1911
4916.00 1895
4916.67 1637
4917.33 1844
4917.99 1904
4918.65 1854
4919.31 1861
4919.97 1790
4920.64 1810
4921.30 1705
4921.96 1703
4922.62 1760
4923.28 1683
4923.94 1666
4924.61 1682
4925.27 1801
4925.93 1627
4926.59 1690
4927.26 1681
4927.92 1646
4928.58 1814
4929.24 1568
4929.90 1528
4930.57 1691
4931.23 1766
4931.89 1694
4932.55 1442
4933.22 1679
4933.88 1646
4934.54 1699
4935.20 1646
4935.87 1666
4936.53 1646
4937.19 1664
4937.86 1556
4938.52 1589
4939.18 1575
4939.84 1496
4940.51 1501
4941.17 1584
4941.83 1477
4942.50 1524
4943.16 1486
4943.82 1692
4944.49 1583
4945.15 1660
4945.81 1643
4946.48 1526
4947.14 1510
4947.80 1465
4948.47 1421
4949.13 1340
4949.79 1422
4950.46 1456
4951.12 1381
4951.79 1457
4952.45 1538
4953.11 1380
4953.78 1405
4954.44 1329
4955.11 1291
4955.77 1461
4956.43 1455
4957.10 1571
4957.76 1588
4958.43 1536
4959.09 1530
4959.76 1675
4960.42 1649
4961.08 1611
4961.75 1675
4962.41 1821
4963.08 1794
4963.74 1931
4964.41 1966
4965.07 1970
4965.74 1984
4966.40 2085
4967.07 1970
4967.73 1748
4968.40 1921
4969.06 1831
4969.73 1625
4970.39 1546
4971.06 1591
4971.72 1460
4972.39 1532
4973.05 1677
4973.72 1779
4974.38 1573
4975.05 1555
4975.71 1662
4976.38 1469
4977.04 1593
4977.71 1525
4978.37 1508
4979.04 1646
4979.71 1551
4980.37 1597
4981.04 1576
4981.70 1434
4982.37 1482
4983.04 1451
4983.70 1449
4984.37 1455
4985.03 1470
4985.70 1441
4986.37 1526
4987.03 1437
4987.70 1368
4988.36 1393
4989.03 1475
4989.70 1429
4990.36 1496
4991.03 1443
4991.70 1207
4992.36 1225
4993.03 1182
4993.70 1315
4994.36 1275
4995.03 1214
4995.70 1200
4996.36 1255
4997.03 1249
4997.70 1285
4998.36 1262
4999.03 1218
4999.70 1214
5000.36 1317
5001.03 1172
5001.70 1370
5002.37 1305
5003.03 1198
5003.70 1144
5004.37 1247
5005.03 1208
5005.70 1280
5006.37 1231
5007.04 1309
5007.70 1185
5008.37 1216
5009.04 1142
5009.71 1194
5010.38 1183
5011.04 1229
5011.71 1198
5012.38 1129
5013.05 1280
5013.71 1304
5014.38 1191
5015.05 1125
5015.72 1180
5016.39 1273
5017.06 1218
5017.72 1114
5018.39 1040
5019.06 1104
5019.73 1150
5020.40 1252
5021.07 1113
5021.73 1162
5022.40 1192
5023.07 1237
5023.74 1217
5024.41 1214
5025.08 1163
5025.75 1224
5026.41 1163
5027.08 1199
5027.75 1256
5028.42 1249
5029.09 1317
5029.76 1110
5030.43 1182
5031.10 1157
5031.77 1194
5032.44 1218
5033.10 1242
5033.77 1220
5034.44 1121
5035.11 1264
5035.78 1227
5036.45 1210
5037.12 1235
5037.79 1204
5038.46 1092
5039.13 1235
5039.80 1127
5040.47 1258
5041.14 1268
5041.81 1318
5042.48 1163
5043.15 1207
5043.82 1176
5044.49 1224
5045.16 1257
5045.83 1247
5046.50 1232
5047.17 1174
5047.84 1145
5048.51 1275
5049.18 1235
5049.85 1240
5050.52 1203
5051.19 1213
5051.86 1257
5052.53 1247
5053.20 1196
5053.87 1176
5054.54 1181
5055.21 1190
5055.89 1218
5056.56 1204
5057.23 1266
5057.90 1259
5058.57 1200
5059.24 1053
5059.91 1143
5060.58 1154
5061.25 1264
5061.92 1200
5062.60 1083
5063.27 1077
5063.94 1172
5064.61 1238
5065.28 1209
5065.95 1138
5066.62 1155
5067.30 1246
5067.97 1201
5068.64 1162
5069.31 1242
5069.98 1318
5070.65 1219
5071.33 1196
5072.00 1196
5072.67 1115
5073.34 1219
5074.01 1280
5074.68 1360
5075.36 1380
5076.03 1473
5076.70 1532
5077.37 1478
5078.05 1626
5078.72 1656
5079.39 1778
5080.06 1837
5080.73 1790
5081.41 1835
5082.08 1754
5082.75 1549
5083.42 1600
5084.10 1582
5084.77 1437
5085.44 1413
5086.12 1420
5086.79 1462
5087.46 1540
5088.13 1413
5088.81 1495
5089.48 1362
5090.15 1427
5090.83 1563
5091.50 1476
5092.17 1499
5092.85 1706
5093.52 1509
5094.19 1492
5094.87 1494
5095.54 1478
5096.21 1578
5096.89 1446
5097.56 1422
5098.23 1447
5098.91 1459
5099.58 1520
5100.25 1528
5100.93 1457
5101.60 1642
5102.28 1479
5102.95 1535
5103.62 1661
5104.30 1526
5104.97 1555
5105.65 1513
5106.32 1514
5106.99 1633
5107.67 1571
5108.34 1627
5109.02 1666
5109.69 1657
5110.36 1332
5111.04 1360
5111.71 1545
5112.39 1473
5113.06 1341
5113.74 1399
5114.41 1507
5115.09 1431
5115.76 1432
5116.44 1641
5117.11 1567
5117.79 1562
5118.46 1745
5119.14 1748
5119.81 1811
5120.49 1847
5121.16 1720
5121.84 1671
5122.51 1614
5123.19 1555
5123.86 1812
5124.54 1760
5125.21 1833
5125.89 1835
5126.56 1544
5127.24 1482
5127.91 1805
5128.59 1751
5129.27 1554
5129.94 1703
5130.62 1845
5131.29 1737
5131.97 1777
5132.64 1796
5133.32 1807
5134.00 1674
5134.67 1743
5135.35 1789
5136.02 1611
5136.70 1561
5137.38 1582
5138.05 1575
5138.73 1664
5139.40 1494
5140.08 1656
5140.76 1614
5141.43 1447
5142.11 1388
5142.79 1399
5143.46 1465
5144.14 1426
5144.82 1354
5145.49 1528
5146.17 1401
5146.85 1341
5147.52 1385
5148.20 1413
5148.88 1271
5149.55 1319
5150.23 1300
5150.91 1189
5151.59 1262
5152.26 1255
5152.94 1120
5153.62 1165
5154.29 1319
5154.97 1247
5155.65 1164
5156.33 1230
5157.00 1202
5157.68 1297
5158.36 1160
5159.04 1029
5159.71 1117
5160.39 1175
5161.07 1149
5161.75 1113
5162.42 1172
5163.10 1247
5163.78 1056
5164.46 1188
5165.14 1237
5165.81 1181
5166.49 1349
5167.17 1246
5167.85 1222
5168.53 1182
5169.21 1083
5169.88 1287
5170.56 1295
5171.24 1212
5171.92 1216
5172.60 1151
5173.28 1147
5173.95 1070
5174.63 1168
5175.31 1178
5175.99 1141
5176.67 1264
5177.35 1346
5178.03 1283
5178.71 1285
5179.38 1362
5180.06 1327
5180.74 1231
5181.42 1182
5182.10 1214
5182.78 1258
5183.46 1198
5184.14 1160
5184.82 1156
5185.50 1133
5186.18 1260
5186.86 1180
5187.53 1257
5188.21 1203
5188.89 1198
5189.57 1213
5190.25 1163
5190.93 1168
5191.61 1298
5192.29 1366
5192.97 1269
5193.65 1245
5194.33 1230
5195.01 1203
5195.69 1146
5196.37 1054
5197.05 1086
5197.73 1224
5198.41 1204
5199.09 1246
5199.77 1261
5200.45 1176
5201.13 1202
5201.81 1328
5202.49 1266
5203.17 1330
5203.86 1501
5204.54 1404
5205.22 1376
5205.90 1432
5206.58 1441
5207.26 1451
5207.94 1592
5208.62 1521
5209.30 1700
5209.98 1647
5210.66 1526
5211.34 1628
5212.02 1597
5212.71 1431
5213.39 1520
5214.07 1578
5214.75 1602
5215.43 1523
5216.11 1613
5216.79 1868
5217.47 1853
5218.16 1797
5218.84 1668
5219.52 1834
5220.20 1717
5220.88 1841
5221.56 1867
5222.25 1871
5222.93 1751
5223.61 1780
5224.29 1837
5224.97 1823
5225.66 1888
5226.34 1819
5227.02 1779
5227.70 1716
5228.38 1574
5229.07 1542
5229.75 1536
5230.43 1502
5231.11 1393
5231.79 1376
5232.48 1542
5233.16 1506
5233.84 1665
5234.52 1554
5235.21 1519
5235.89 1441
5236.57 1570
5237.26 1508
5237.94 1604
5238.62 1580
5239.30 1460
5239.99 1706
5240.67 1776
5241.35 1530
5242.04 1532
5242.72 1595
5243.40 1492
5244.08 1370
5244.77 1561
5245.45 1579
5246.13 1528
5246.82 1524
5247.50 1540
5248.18 1575
5248.87 1786
5249.55 1870
5250.24 1942
5250.92 1888
5251.60 1810
5252.29 1830
5252.97 2075
5253.65 2229
5254.34 2126
5255.02 1850
5255.71 1749
5256.39 1584
5257.07 1790
5257.76 1733
5258.44 1767
5259.13 1792
5259.81 1666
5260.49 1824
5261.18 1910
5261.86 1917
5262.55 1983
5263.23 1921
5263.92 1705
5264.60 1675
5265.28 1804
5265.97 1794
5266.65 1652
5267.34 1589
5268.02 1417
5268.71 1454
5269.39 1551
5270.08 1470
5270.76 1456
5271.45 1395
5272.13 1358
5272.82 1592
5273.50 1553
5274.19 1468
5274.87 1500
5275.56 1477
5276.24 1373
5276.93 1606
5277.61 1429
5278.30 1232
5278.98 1409
5279.67 1487
5280.36 1605
5281.04 1636
5281.73 1563
5282.41 1595
5283.10 1619
5283.78 1556
5284.47 1618
5285.16 1714
5285.84 1610
5286.53 1501
5287.21 1379
5287.90 1464
5288.59 1282
5289.27 1280
5289.96 1411
5290.64 1293
5291.33 1186
5292.02 1332
5292.70 1424
5293.39 1313
5294.08 1376
5294.76 1502
5295.45 1607
5296.13 1415
5296.82 1369
5297.51 1531
5298.19 1606
5298.88 1654
5299.57 1529
5300.25 1475
5300.94 1524
5301.63 1579
5302.32 1750
5303.00 1558
5303.69 1737
5304.38 1829
5305.06 1729
5305.75 1573
5306.44 1759
5307.13 1826
5307.81 1686
5308.50 1530
5309.19 1692
5309.87 1837
5310.56 1775
5311.25 1863
5311.94 1992
5312.62 1945
5313.31 1923
5314.00 1894
5314.69 1690
5315.38 1806
5316.06 1828
5316.75 1715
5317.44 1663
5318.13 1896
5318.82 1867
5319.50 1774
5320.19 2030
5320.88 2164
5321.57 2085
5322.26 1907
5322.94 1860
5323.63 2017
5324.32 1957
5325.01 1802
5325.70 1717
5326.39 1598
5327.07 1528
5327.76 1510
5328.45 1542
5329.14 1582
5329.83 1397
5330.52 1348
5331.21 1455
5331.90 1475
5332.58 1512
5333.27 1344
5333.96 1500
5334.65 1433
5335.34 1355
5336.03 1447
5336.72 1400
5337.41 1179
5338.10 1188
5338.79 1406
5339.48 1358
5340.17 1449
5340.86 1420
5341.54 1455
5342.23 1297
5342.92 1328
5343.61 1340
5344.30 1366
5344.99 1264
5345.68 1336
5346.37 1292
5347.06 1288
5347.75 1387
5348.44 1512
5349.13 1408
5349.82 1387
5350.51 1426
5351.20 1297
5351.89 1286
5352.58 1397
5353.27 1461
5353.96 1364
5354.65 1290
5355.34 1300
5356.03 1367
5356.72 1354
5357.42 1240
5358.11 1125
5358.80 1177
5359.49 1173
5360.18 1285
5360.87 1230
5361.56 1195
5362.25 1339
5362.94 1336
5363.63 1290
5364.32 1293
5365.01 1123
5365.70 1240
5366.40 1273
5367.09 1189
5367.78 1182
5368.47 1166
5369.16 1304
5369.85 1225
5370.54 1207
5371.23 1264
5371.93 1219
5372.62 1232
5373.31 1145
5374.00 1122
5374.69 1186
5375.38 1151
5376.08 1115
5376.77 1155
5377.46 1147
5378.15 1187
5378.84 1123
5379.53 1129
5380.23 1235
5380.92 1029
5381.61 1109
5382.30 1072
5383.00 1150
5383.69 1083
5384.38 1078
5385.07 1077
5385.76 1001
5386.46 1063
5387.15 1134
5387.84 1120
5388.53 1082
5389.23 1090
5389.92 1034
5390.61 1116
5391.30 1198
5392.00 1237
5392.69 1198
5393.38 1121
5394.08 1156
5394.77 1132
5395.46 1132
5396.15 1189
5396.85 1008
5397.54 1038
5398.23 1009
5398.93 1038
5399.62 1018
5400.31 1133
5401.01 1074
5401.70 957
5402.39 1055
5403.09 1042
5403.78 1041
5404.47 958
5405.17 1197
5405.86 1104
5406.56 1161
5407.25 1005
5407.94 1039
5408.64 1158
5409.33 1159
5410.02 1257
5410.72 1269
5411.41 1197
5412.11 1106
5412.80 1161
5413.49 1242
5414.19 1241
5414.88 1238
5415.58 1215
5416.27 1253
5416.97 1162
5417.66 1060
5418.35 1071
5419.05 1242
5419.74 1224
5420.44 1203
5421.13 1132
5421.83 1144
5422.52 1179
5423.22 1216
5423.91 1164
5424.61 1242
5425.30 1229
5426.00 1075
5426.69 1137
5427.39 1133
5428.08 1233
5428.78 1317
5429.47 1133
5430.17 1282
5430.86 1344
5431.56 1224
5432.25 1279
5432.95 1282
5433.64 1328
5434.34 1305
5435.03 1340
5435.73 1293
5436.43 1417
5437.12 1490
5437.82 1600
5438.51 1574
5439.21 1581
5439.90 1585
5440.60 1512
5441.30 1505
5441.99 1467
5442.69 1457
5443.38 1481
5444.08 1388
5444.78 1528
5445.47 1573
5446.17 1521
5446.86 1438
5447.56 1622
5448.26 1499
5448.95 1456
5449.65 1606
5450.35 1658
5451.04 1660
5451.74 1635
5452.44 1528
5453.13 1518
5453.83 1500
5454.53 1721
5455.22 1644
5455.92 1505
5456.62 1503
5457.31 1535
5458.01 1437
5458.71 1538
5459.40 1606
5460.10 1370
5460.80 1566
5461.50 1496
5462.19 1549
5462.89 1651
5463.59 1678
5464.29 1800
5464.98 1594
5465.68 1638
5466.38 1750
5467.08 1859
5467.77 1880
5468.47 1887
5469.17 1808
5469.87 1661
5470.56 1800
5471.26 1866
5471.96 2040
5472.66 1943
5473.36 1877
5474.05 2026
5474.75 1973
5475.45 2155
5476.15 2122
5476.85 2352
5477.54 2659
5478.24 2858
5478.94 2742
5479.64 2983
5480.34 3316
5481.04 3743
5481.73 3765
5482.43 3971
5483.13 3536
5483.83 3334
5484.53 3241
5485.23 3006
5485.93 3012
5486.62 2931
5487.32 2936
5488.02 2909
5488.72 3010
5489.42 3146
5490.12 3147
5490.82 2756
5491.52 2745
5492.22 2828
5492.92 3009
5493.62 3092
5494.31 3040
5495.01 2955
5495.71 2666
5496.41 3153
5497.11 3291
5497.81 3592
5498.51 4023
5499.21 4611
5499.91 4946
5500.61 5299
5501.31 5888
5502.01 6340
5502.71 6172
5503.41 6057
5504.11 5678
5504.81 4986
5505.51 4709
5506.21 4337
5506.91 3976
5507.61 3725
5508.31 3581
5509.01 3697
5509.71 3717
5510.41 3699
5511.11 3526
5511.81 3464
5512.51 3287
5513.21 3018
5513.91 2915
5514.61 2745
5515.31 2666
5516.01 2695
5516.72 2460
5517.42 2277
5518.12 2347
5518.82 2470
5519.52 2290
5520.22 2296
5520.92 2082
5521.62 2068
5522.32 1976
5523.02 2084
5523.73 1976
5524.43 1898
5525.13 1731
5525.83 1946
5526.53 1902
5527.23 1896
5527.93 1785
5528.63 1760
5529.34 1712
5530.04 1763
5530.74 1754
5531.44 1560
5532.14 1717
5532.84 1756
5533.55 1707
5534.25 1641
5534.95 1681
5535.65 1762
5536.35 1626
5537.06 1587
5537.76 1550
5538.46 1663
5539.16 1436
5539.86 1444
5540.57 1605
5541.27 1568
5541.97 1469
5542.67 1577
5543.38 1593
5544.08 1554
5544.78 1361
5545.48 1425
5546.19 1343
5546.89 1467
5547.59 1494
5548.29 1481
5549.00 1315
5549.70 1391
5550.40 1454
5551.11 1406
5551.81 1556
5552.51 1450
5553.21 1473
5553.92 1531
5554.62 1564
5555.32 1373
5556.03 1555
5556.73 1525
5557.43 1463
5558.14 1612
5558.84 1596
5559.54 1540
5560.25 1529
5560.95 1557
5561.65 1671
5562.36 1665
5563.06 1627
5563.77 1727
5564.47 1848
5565.17 1848
5565.88 1756
5566.58 1767
5567.28 1771
5567.99 1688
5568.69 1646
5569.40 1602
5570.10 1668
5570.80 1564
5571.51 1535
5572.21 1608
5572.92 1597
5573.62 1772
5574.33 1767
5575.03 1803
5575.73 1774
5576.44 1588
5577.14 1653
5577.85 1634
5578.55 1631
5579.26 1481
5579.96 1464
5580.67 1508
5581.37 1487
5582.08 1478
5582.78 1503
5583.49 1453
5584.19 1484
5584.90 1387
5585.60 1322
5586.31 1440
5587.01 1527
5587.72 1388
5588.42 1379
5589.13 1428
5589.83 1280
5590.54 1475
5591.24 1458
5591.95 1196
5592.66 1154
5593.36 1329
5594.07 1285
5594.77 1354
5595.48 1328
5596.18 1340
5596.89 1412
5597.60 1381
5598.30 1359
5599.01 1167
5599.71 1315
5600.42 1343
5601.13 1274
5601.83 1176
5602.54 1224
5603.24 1220
5603.95 1219
5604.66 1246
5605.36 1242
5606.07 1278
5606.78 1125
5607.48 1336
5608.19 1263
5608.89 1227
5609.60 1292
5610.31 1239
5611.01 1221
5611.72 1217
5612.43 1163
5613.14 1254
5613.84 1273
5614.55 1191
5615.26 1216
5615.96 1186
5616.67 1113
5617.38 1315
5618.08 1283
5618.79 1208
5619.50 1282
5620.21 1181
5620.91 1101
5621.62 1256
5622.33 1314
5623.04 1304
5623.74 1354
5624.45 1317
5625.16 1185
5625.87 1325
5626.57 1422
5627.28 1414
5627.99 1420
5628.70 1345
5629.40 1458
5630.11 1633
5630.82 1590
5631.53 1435
5632.24 1500
5632.94 1510
5633.65 1456
5634.36 1498
5635.07 1507
5635.78 1445
5636.49 1440
5637.19 1579
5637.90 1679
5638.61 1610
5639.32 1634
5640.03 1823
5640.74 1917
5641.44 2014
5642.15 1998
5642.86 1889
5643.57 1834
5644.28 1641
5644.99 1718
5645.70 1570
5646.41 1640
5647.12 1555
5647.82 1540
5648.53 1428
5649.24 1446
5649.95 1401
5650.66 1598
5651.37 1453
5652.08 1450
5652.79 1432
5653.50 1375
5654.21 1393
5654.92 1334
5655.63 1386
5656.34 1414
5657.05 1529
5657.76 1584
5658.46 1496
5659.17 1486
5659.88 1666
5660.59 1515
5661.30 1421
5662.01 1554
5662.72 1594
5663.43 1492
5664.14 1376
5664.85 1497
5665.56 1507
5666.27 1300
5666.98 1376
5667.69 1512
5668.40 1549
5669.12 1599
5669.83 1620
5670.54 1628
5671.25 1675
5671.96 1677
5672.67 1597
5673.38 1718
5674.09 1664
5674.80 1547
5675.51 1511
5676.22 1503
5676.93 1347
5677.64 1349
5678.35 1447
5679.06 1528
5679.78 1567
5680.49 1579
5681.20 1402
5681.91 1419
5682.62 1460
5683.33 1530
5684.04 1488
5684.75 1446
5685.47 1367
5686.18 1451
5686.89 1456
5687.60 1369
5688.31 1345
5689.02 1319
5689.73 1332
5690.45 1221
5691.16 1320
5691.87 1351
5692.58 1251
5693.29 1286
5694.01 1287
5694.72 1235
5695.43 1211
5696.14 1246
5696.85 1164
5697.57 1178
5698.28 1222
5698.99 1222
5699.70 1133
5700.41 1246
5701.13 1133
5701.84 1077
5702.55 1149
5703.26 1248
5703.98 1168
5704.69 1120
5705.40 1223
5706.11 1198
5706.83 1082
5707.54 1121
5708.25 1246
5708.97 1231
5709.68 1162
5710.39 1183
5711.10 1149
5711.82 1126
5712.53 1104
5713.24 1071
5713.96 1084
5714.67 1037
5715.38 1098
5716.10 1036
5716.81 1142
5717.52 1114
5718.24 1086
5718.95 1073
5719.66 1048
5720.38 1040
5721.09 1116
5721.80 1143
5722.52 1260
5723.23 1200
5723.95 1066
5724.66 1144
5725.37 1218
5726.09 1120
5726.80 1109
5727.52 1378
5728.23 1285
5728.94 1234
5729.66 1305
5730.37 1360
5731.09 1488
5731.80 1410
5732.51 1325
5733.23 1320
5733.94 1273
5734.66 1151
5735.37 1118
5736.09 1131
5736.80 1151
5737.52 1145
5738.23 1116
5738.95 1064
5739.66 1045
5740.38 1027
5741.09 983
5741.81 1041
5742.52 981
5743.24 1045
5743.95 1079
5744.67 1083
5745.38 981
5746.10 993
5746.81 1080
5747.53 961
5748.24 987
5748.96 963
5749.67 998
5750.39 1007
5751.10 1190
5751.82 1022
5752.53 1009
5753.25 1039
5753.97 1098
5754.68 1121
5755.40 1081
5756.11 1143
5756.83 1149
5757.54 1238
5758.26 1161
5758.98 1086
5759.69 1014
5760.41 1068
5761.12 1051
5761.84 999
5762.56 997
5763.27 1067
5763.99 918
5764.71 1070
5765.42 982
5766.14 883
5766.85 1067
5767.57 923
5768.29 1024
5769.00 1030
5769.72 1008
5770.44 1015
5771.15 1037
5771.87 1008
5772.59 877
5773.30 929
5774.02 988
5774.74 918
5775.46 1033
5776.17 991
5776.89 981
5777.61 971
5778.32 995
5779.04 1019
5779.76 946
5780.48 993
5781.19 1010
5781.91 974
5782.63 1011
5783.35 918
5784.06 958
5784.78 902
5785.50 992
5786.22 1029
5786.93 1031
5787.65 1055
5788.37 937
5789.09 935
5789.80 983
5790.52 977
5791.24 939
5791.96 897
5792.68 966
5793.39 970
5794.11 947
5794.83 990
5795.55 957
5796.27 1092
5796.99 1010
5797.70 953
5798.42 1013
5799.14 960
5799.86 1020
5800.58 1069
5801.30 1161
5802.02 1202
5802.73 1200
5803.45 1235
5804.17 1289
5804.89 1150
5805.61 1100
5806.33 1212
5807.05 1066
5807.77 1072
5808.49 1029
5809.20 957
5809.92 921
5810.64 1074
5811.36 966
5812.08 938
5812.80 937
5813.52 921
5814.24 977
5814.96 1014
5815.68 1013
5816.40 900
5817.12 1101
5817.84 971
5818.56 1034
5819.28 1028
5820.00 1069
5820.72 1005
5821.44 961
5822.16 1036
5822.88 984
5823.60 980
5824.32 972
5825.04 997
5825.76 1035
5826.48 966
5827.20 1005
5827.92 1056
5828.64 1086
5829.36 1076
5830.08 1075
5830.80 1047
5831.52 933
5832.24 909
5832.96 892
5833.68 945
5834.40 910
5835.12 914
5835.84 903
5836.56 934
5837.28 930
5838.00 857
5838.73 992
5839.45 1037
5840.17 971
5840.89 1025
5841.61 937
5842.33 956
5843.05 912
5843.77 1026
5844.49 1065
5845.22 987
5845.94 1035
5846.66 1002
5847.38 962
5848.10 976
5848.82 1072
5849.54 1070
5850.27 1060
5850.99 1045
5851.71 1032
5852.43 1008
5853.15 1061
5853.88 1090
5854.60 1028
5855.32 997
5856.04 1102
5856.76 1024
5857.49 937
5858.21 1150
5858.93 1009
5859.65 980
5860.37 944
5861.10 1030
5861.82 981
5862.54 1001
5863.26 1057
5863.99 1105
5864.71 998
5865.43 1016
5866.15 1054
5866.88 1120
5867.60 1080
5868.32 1008
5869.04 982
5869.77 971
5870.49 1019
5871.21 1051
5871.94 1027
5872.66 1115
5873.38 1000
5874.11 1013
5874.83 1024
5875.55 998
5876.27 1132
5877.00 1081
5877.72 1133
5878.44 1087
5879.17 1183
5879.89 1042
5880.62 1102
5881.34 1142
5882.06 1132
5882.79 1065
5883.51 1076
5884.23 1096
5884.96 1173
5885.68 1150
5886.40 1240
5887.13 1182
5887.85 1104
5888.58 1023
5889.30 1141
5890.02 1169
5890.75 1220
5891.47 1041
5892.20 1123
5892.92 1210
5893.65 1142
5894.37 1059
5895.09 1104
5895.82 1128
5896.54 997
5897.27 938
5897.99 973
5898.72 1102
5899.44 990
5900.17 1020
5900.89 1085
5901.62 1103
5902.34 1048
5903.07 1158
5903.79 1100
5904.52 1064
5905.24 1048
5905.97 1124
5906.69 1073
5907.42 1091
5908.14 1141
5908.87 1113
5909.59 1033
5910.32 1085
5911.04 1078
5911.77 1023
5912.49 1006
5913.22 988
5913.94 1072
5914.67 1181
5915.40 1113
5916.12 1076
5916.85 1091
5917.57 1190
5918.30 1051
5919.02 1201
5919.75 1129
5920.48 1112
5921.20 1228
5921.93 1293
5922.65 1199
5923.38 1223
5924.11 1119
5924.83 1244
5925.56 1273
5926.29 1316
5927.01 1372
5927.74 1357
5928.47 1312
5929.19 1237
5929.92 1384
5930.64 1305
5931.37 1341
5932.10 1210
5932.82 1210
5933.55 1383
5934.28 1364
5935.01 1342
5935.73 1461
5936.46 1425
5937.19 1296
5937.91 1337
5938.64 1376
5939.37 1309
5940.09 1489
5940.82 1442
5941.55 1503
5942.28 1543
5943.00 1444
5943.73 1492
5944.46 1574
5945.19 1611
5945.91 1559
5946.64 1632
5947.37 1709
5948.10 1648
5948.82 1641
5949.55 1793
5950.28 1916
5951.01 2016
5951.73 1991
5952.46 2237
5953.19 2366
5953.92 2411
5954.65 2399
5955.38 2308
5956.10 2274
5956.83 2334
5957.56 2248
5958.29 2091
5959.02 2194
5959.74 2348
5960.47 2363
5961.20 2261
5961.93 2167
5962.66 2277
5963.39 2443
5964.12 2655
5964.84 2925
5965.57 2890
5966.30 3151
5967.03 3404
5967.76 3666
5968.49 3989
5969.22 3948
5969.95 3755
5970.68 3540
5971.40 3395
5972.13 3281
5972.86 2986
5973.59 2872
5974.32 2835
5975.05 2796
5975.78 3025
5976.51 2767
5977.24 2726
5977.97 2856
5978.70 2793
5979.43 2736
5980.16 2576
5980.89 2780
5981.62 2864
5982.35 2845
5983.08 2889
5983.81 2872
5984.54 2811
5985.27 2933
5986.00 2906
5986.73 2642
5987.46 2765
5988.19 2687
5988.92 2637
5989.65 2699
5990.38 2763
5991.11 2687
5991.84 2640
5992.57 2672
5993.30 2857
5994.03 2729
5994.76 2749
5995.49 2718
5996.22 2948
5996.95 2828
5997.68 2785
5998.41 2668
5999.14 2749
5999.87 2602
6000.60 2615
6001.34 2569
6002.07 2747
6002.80 2824
6003.53 2747
6004.26 2711
6004.99 2826
6005.72 2683
6006.45 2762
6007.18 3057
6007.92 3379
6008.65 3978
6009.38 4087
6010.11 4475
6010.84 4935
6011.57 5346
6012.30 5683
6013.04 5926
6013.77 5988
6014.50 5809
6015.23 5588
6015.96 5317
6016.69 4948
6017.43 4715
6018.16 4330
6018.89 4120
6019.62 3886
6020.35 3589
6021.09 3195
6021.82 2917
6022.55 2854
6023.28 2942
6024.02 2751
6024.75 2592
6025.48 2676
6026.21 2581
6026.94 2441
6027.68 2469
6028.41 2593
6029.14 2468
6029.88 2501
6030.61 2182
6031.34 2399
6032.07 2341
6032.81 2326
6033.54 2351
6034.27 2135
6035.01 2240
6035.74 2288
6036.47 2208
6037.20 2344
6037.94 2375
6038.67 2415
6039.40 2478
6040.14 2464
6040.87 2292
6041.60 2301
6042.34 2326
6043.07 2396
6043.80 2493
6044.54 2365
6045.27 2404
6046.00 2459
6046.74 2353
6047.47 2413
6048.21 2453
6048.94 2444
6049.67 2435
6050.41 2599
6051.14 2520
6051.88 2537
6052.61 2730
6053.34 2687
6054.08 2697
6054.81 2749
6055.55 2638
6056.28 2473
6057.01 2527
6057.75 2412
6058.48 2255
6059.22 2295
6059.95 2209
6060.69 2055
6061.42 2186
6062.16 2085
6062.89 2038
6063.63 2122
6064.36 2064
6065.09 2163
6065.83 2051
6066.56 2008
6067.30 1978
6068.03 1978
6068.77 1891
6069.50 1960
6070.24 2014
6070.97 2006
6071.71 1897
6072.45 1921
6073.18 1963
6073.92 1875
6074.65 1747
6075.39 1708
6076.12 1710
6076.86 1893
6077.59 1923
6078.33 1874
6079.06 1743
6079.80 1730
6080.54 1713
6081.27 1797
6082.01 1823
6082.74 1792
6083.48 1846
6084.21 1743
6084.95 1776
6085.69 1662
6086.42 1566
6087.16 1639
6087.90 1793
6088.63 1642
6089.37 1648
6090.10 1795
6090.84 1848
6091.58 1731
6092.31 1875
6093.05 1818
6093.79 1850
6094.52 1826
6095.26 1862
6096.00 1834
6096.73 1794
6097.47 1845
6098.21 1809
6098.94 1753
6099.68 1572
6100.42 1578
6101.15 1718
6101.89 1656
6102.63 1542
6103.37 1492
6104.10 1658
6104.84 1609
6105.58 1661
6106.31 1662
6107.05 1687
6107.79 1818
6108.53 1901
6109.26 1730
6110.00 1800
6110.74 1735
6111.48 1731
6112.21 1733
6112.95 1723
6113.69 1832
6114.43 1876
6115.17 1769
6115.90 1731
6116.64 1702
6117.38 1764
6118.12 1919
6118.85 1814
6119.59 1868
6120.33 1794
6121.07 1693
6121.81 1824
6122.55 1907
6123.28 1923
6124.02 1814
6124.76 1853
6125.50 2015
6126.24 1875
6126.98 1901
6127.71 1981
6128.45 1960
6129.19 1879
6129.93 1934
6130.67 1901
6131.41 2142
6132.15 1964
6132.89 1896
6133.63 1808
6134.36 1939
6135.10 2018
6135.84 1893
6136.58 2018
6137.32 2034
6138.06 1946
6138.80 2116
6139.54 2146
6140.28 2061
6141.02 2122
6141.76 1981
6142.50 2069
6143.24 1923
6143.97 1969
6144.71 2156
6145.45 2107
6146.19 2051
6146.93 2016
6147.67 1864
6148.41 1966
6149.15 2152
6149.89 2012
6150.63 1949
6151.37 2072
6152.11 2210
6152.85 2185
6153.59 2105
6154.33 2179
6155.07 2286
6155.81 2099
6156.55 2120
6157.29 2297
6158.03 2355
6158.78 2350
6159.52 2300
6160.26 2354
6161.00 2369
6161.74 2585
6162.48 2641
6163.22 2619
6163.96 2936
6164.70 2837
6165.44 2948
6166.18 3217
6166.92 3419
6167.66 3418
6168.41 3424
6169.15 3399
6169.89 3306
6170.63 3302
6171.37 3161
6172.11 3065
6172.85 3097
6173.59 3227
6174.34 3146
6175.08 3125
6175.82 2986
6176.56 2769
6177.30 2859
6178.04 2957
6178.78 2989
6179.53 2936
6180.27 3082
6181.01 3054
6181.75 3176
6182.49 3341
6183.24 3444
6183.98 3430
6184.72 3402
6185.46 3365
6186.20 3553
6186.95 3476
6187.69 3326
6188.43 3324
6189.17 3451
6189.91 3615
6190.66 3632
6191.40 3723
6192.14 3607
6192.88 3910
6193.63 4001
6194.37 4167
6195.11 4148
6195.85 4137
6196.60 4205
6197.34 4044
6198.08 4020
6198.83 4299
6199.57 4332
6200.31 4393
6201.05 4267
6201.80 4519
6202.54 4415
6203.28 4584
6204.03 5124
6204.77 5708
6205.51 6436
6206.26 7622
6207.00 9450
6207.74 11363
6208.49 13686
6209.23 15750
6209.97 17569
6210.72 18630
6211.46 18914
6212.21 18552
6212.95 17303
6213.69 15527
6214.44 13515
6215.18 11597
6215.92 9818
6216.67 8582
6217.41 7368
6218.16 6620
6218.90 5755
6219.64 5371
6220.39 5251
6221.13 5249
6221.88 5516
6222.62 6057
6223.37 6647
6224.11 7346
6224.85 7801
6225.60 8384
6226.34 8459
6227.09 8401
6227.83 8399
6228.58 8053
6229.32 7463
6230.07 6697
6230.81 5872
6231.56 5058
6232.30 4663
6233.05 4223
6233.79 3902
6234.54 3713
6235.28 3386
6236.03 3447
6236.77 3442
6237.52 3491
6238.26 3473
6239.01 3675
6239.75 3898
6240.50 4017
6241.24 4219
6241.99 4084
6242.73 4193
6243.48 4277
6244.22 4102
6244.97 4103
6245.72 4059
6246.46 4194
6247.21 4008
6247.95 4188
6248.70 4270
6249.45 4444
6250.19 4389
6250.94 4345
6251.68 4368
6252.43 4139
6253.18 3928
6253.92 3892
6254.67 3657
6255.41 3515
6256.16 3628
6256.91 3717
6257.65 3611
6258.40 3622
6259.15 3677
6259.89 3655
6260.64 3656
6261.39 3579
6262.13 3604
6262.88 3502
6263.63 3249
6264.37 3218
6265.12 3164
6265.87 3205
6266.61 3108
6267.36 3011
6268.11 2835
6268.85 2856
6269.60 2837
6270.35 2813
6271.10 2874
6271.84 2883
6272.59 2668
6273.34 2761
6274.08 2681
6274.83 2794
6275.58 2807
6276.33 2812
6277.07 2698
6277.82 2582
6278.57 2546
6279.32 2627
6280.07 2410
6280.81 2406
6281.56 2470
6282.31 2555
6283.06 2461
6283.80 2500
6284.55 2434
6285.30 2286
6286.05 2368
6286.80 2339
6287.54 2432
6288.29 2430
6289.04 2465
6289.79 2372
6290.54 2357
6291.29 2389
6292.03 2504
6292.78 2400
6293.53 2287
6294.28 2229
6295.03 2195
6295.78 2336
6296.53 2261
6297.28 2340
6298.02 2272
6298.77 2284
6299.52 2198
6300.27 2167
6301.02 2161
6301.77 2125
6302.52 2040
6303.27 1975
6304.02 1951
6304.77 1972
6305.51 2061
6306.26 2109
6307.01 2063
6307.76 2113
6308.51 2248
6309.26 2125
6310.01 2063
6310.76 2082
6311.51 2122
6312.26 2195
6313.01 2285
6313.76 2225
6314.51 2332
6315.26 2175
6316.01 2069
6316.76 2194
6317.51 2155
6318.26 2186
6319.01 2069
6319.76 1947
6320.51 1928
6321.26 1930
6322.01 1956
6322.76 1899
6323.51 1857
6324.26 1879
6325.01 1881
6325.76 1661
6326.51 1636
6327.26 1851
6328.01 1667
6328.76 1652
6329.51 1642
6330.26 1764
6331.02 1698
6331.77 1579
6332.52 1588
6333.27 1537
6334.02 1581
6334.77 1666
6335.52 1718
6336.27 1553
6337.02 1602
6337.77 1664
6338.53 1718
6339.28 1702
6340.03 1539
6340.78 1678
6341.53 1790
6342.28 1661
6343.03 1587
6343.78 1666
6344.54 1744
6345.29 1728
6346.04 1577
6346.79 1713
6347.54 1696
6348.29 1747
6349.05 1798
6349.80 1679
6350.55 1758
6351.30 1821
6352.05 1787
6352.81 1850
6353.56 1884
6354.31 2017
6355.06 1976
6355.82 1987
6356.57 1970
6357.32 1914
6358.07 2061
6358.82 1886
6359.58 1891
6360.33 1881
6361.08 1749
6361.83 1681
6362.59 1753
6363.34 1774
6364.09 1640
6364.85 1797
6365.60 1909
6366.35 1830
6367.10 1880
6367.86 1955
6368.61 2057
6369.36 2016
6370.12 2039
6370.87 1979
6371.62 1869
6372.38 1790
6373.13 1725
6373.88 1828
6374.64 1690
6375.39 1696
6376.14 1735
6376.90 1789
6377.65 1657
6378.40 1747
6379.16 1673
6379.91 1809
6380.66 1919
6381.42 1790
6382.17 1789
6382.92 1714
6383.68 1714
6384.43 1726
6385.19 1756
6385.94 1807
6386.69 1633
6387.45 1631
6388.20 1831
6388.96 1714
6389.71 1744
6390.47 1583
6391.22 1563
6391.97 1699
6392.73 1726
6393.48 1623
6394.24 1584
6394.99 1636
6395.75 1747
6396.50 1686
6397.26 1595
6398.01 1573
6398.77 1714
6399.52 1605
6400.28 1601
6401.03 1784
6401.79 1614
6402.54 1705
6403.30 1672
6404.05 1641
6404.81 1596
6405.56 1500
6406.32 1595
6407.07 1791
6407.83 1800
6408.58 1976
6409.34 2008
6410.09 2033
6410.85 2111
6411.60 2065
6412.36 2187
6413.11 2141
6413.87 2015
6414.63 1971
6415.38 1918
6416.14 1816
6416.89 1931
6417.65 1883
6418.41 1929
6419.16 1958
6419.92 1872
6420.67 1812
6421.43 1766
6422.19 1753
6422.94 1794
6423.70 1728
6424.45 1751
6425.21 1636
6425.97 1650
6426.72 1654
6427.48 1635
6428.24 1792
6428.99 1712
6429.75 1607
6430.51 1542
6431.26 1411
6432.02 1587
6432.78 1631
6433.53 1567
6434.29 1725
6435.05 1773
6435.80 1556
6436.56 1564
6437.32 1452
6438.08 1491
6438.83 1653
6439.59 1669
6440.35 1648
6441.10 1659
6441.86 1718
6442.62 1680
6443.38 1680
6444.13 1721
6444.89 1637
6445.65 1681
6446.41 1742
6447.16 1696
6447.92 1585
6448.68 1527
6449.44 1560
6450.19 1620
6450.95 1638
6451.71 1600
6452.47 1554
6453.23 1490
6453.98 1647
6454.74 1674
6455.50 1710
6456.26 1628
6457.02 1669
6457.78 1655
6458.53 1597
6459.29 1584
6460.05 1641
6460.81 1567
6461.57 1626
6462.33 1630
6463.08 1661
6463.84 1562
6464.60 1649
6465.36 1713
6466.12 1756
6466.88 1855
6467.64 1881
6468.40 1840
6469.15 1767
6469.91 1683
6470.67 1739
6471.43 1817
6472.19 1839
6472.95 1753
6473.71 1705
6474.47 1822
6475.23 1873
6475.99 1918
6476.75 1872
6477.51 1840
6478.26 1872
6479.02 1940
6479.78 1924
6480.54 1809
6481.30 1845
6482.06 1931
6482.82 1922
6483.58 2006
6484.34 2003
6485.10 2045
6485.86 2029
6486.62 2045
6487.38 2122
6488.14 2369
6488.90 2350
6489.66 2282
6490.42 2388
6491.18 2446
6491.94 2363
6492.70 2502
6493.46 2540
6494.22 2615
6494.98 2629
6495.74 2707
6496.51 2825
6497.27 2699
6498.03 2669
6498.79 2773
6499.55 2910
6500.31 2807
6501.07 2901
6501.83 2793
6502.59 2800
6503.35 2746
6504.11 2752
6504.87 2931
6505.64 2907
6506.40 2814
6507.16 2868
6507.92 3030
6508.68 2997
6509.44 3037
6510.20 3015
6510.96 3133
6511.73 3036
6512.49 3107
6513.25 3164
6514.01 3307
6514.77 3259
6515.53 3143
6516.29 3239
6517.06 3101
6517.82 3126
6518.58 3196
6519.34 3432
6520.10 3583
6520.87 3622
6521.63 3716
6522.39 4027
6523.15 4255
6523.91 4562
6524.68 5036
6525.44 5353
6526.20 5627
6526.96 5764
6527.73 6252
6528.49 6694
6529.25 6632
6530.01 6678
6530.78 6700
6531.54 6702
6532.30 6784
6533.06 6673
6533.83 6979
6534.59 7673
6535.35 8377
6536.11 9557
6536.88 10953
6537.64 11604
6538.40 11706
6539.17 11563
6539.93 10859
6540.69 9970
6541.46 8982
6542.22 7628
6542.98 6524
6543.74 5395
6544.51 4446
6545.27 4167
6546.04 3625
6546.80 3464
6547.56 3243
6548.33 3138
6549.09 3143
6549.85 2901
6550.62 2884
6551.38 2816
6552.14 2893
6552.91 2825
6553.67 2810
6554.44 2838
6555.20 2716
6555.96 2745
6556.73 2643
6557.49 2669
6558.26 2863
6559.02 2945
6559.78 2872
6560.55 2860
6561.31 3074
6562.08 3148
6562.84 3006
6563.61 3194
6564.37 3207
6565.14 3288
6565.90 3321
6566.66 3309
6567.43 3300
6568.19 3185
6568.96 3098
6569.72 3150
6570.49 3151
6571.25 3069
6572.02 3251
6572.78 3137
6573.55 3201
6574.31 3294
6575.08 3472
6575.84 3536
6576.61 3628
6577.37 3676
6578.14 3672
6578.90 3668
6579.67 3721
6580.44 3775
6581.20 3791
6581.97 3926
6582.73 3832
6583.50 3790
6584.26 3706
6585.03 3466
6585.79 3415
6586.56 3646
6587.33 3509
6588.09 3429
6588.86 3465
6589.62 3657
6590.39 3719
6591.16 3951
6591.92 4357
6592.69 4581
6593.45 4839
6594.22 5024
6594.99 5367
6595.75 5231
6596.52 5331
6597.29 5336
6598.05 5287
6598.82 5045
6599.59 4362
6600.35 4039
6601.12 3944
6601.89 3590
6602.65 3372
6603.42 3252
6604.19 3209
6604.95 3093
6605.72 2951
6606.49 3024
6607.25 3232
6608.02 3236
6608.79 3253
6609.55 3175
6610.32 2979
6611.09 3036
6611.86 2927
6612.62 3029
6613.39 2934
6614.16 2873
6614.93 2843
6615.69 2752
6616.46 2665
6617.23 2724
6618.00 2557
6618.76 2581
6619.53 2595
6620.30 2562
6621.07 2791
6621.83 2822
6622.60 2803
6623.37 2586
6624.14 2682
6624.91 2737
6625.67 2698
6626.44 2684
6627.21 2692
6627.98 2649
6628.75 2518
6629.52 2664
6630.28 2539
6631.05 2631
6631.82 2654
6632.59 2862
6633.36 3011
6634.13 3201
6634.90 3306
6635.66 3391
6636.43 3430
6637.20 3546
6637.97 3497
6638.74 3385
6639.51 3271
6640.28 2967
6641.05 2835
6641.81 2774
6642.58 2622
6643.35 2622
6644.12 2447
6644.89 2422
6645.66 2471
6646.43 2530
6647.20 2511
6647.97 2578
6648.74 2551
6649.51 2539
6650.28 2719
6651.05 2640
6651.82 2755
6652.59 2766
6653.35 2715
6654.12 2653
6654.89 2658
6655.66 2702
6656.43 2542
6657.20 2532
6657.97 2518
6658.74 2506
6659.51 2429
6660.28 2357
6661.05 2399
6661.82 2364
6662.59 2307
6663.36 2342
6664.13 2514
6664.91 2339
6665.68 2248
6666.45 2239
6667.22 2315
6667.99 2360
6668.76 2376
6669.53 2364
6670.30 2321
6671.07 2366
6671.84 2454
6672.61 2267
6673.38 2318
6674.15 2397
6674.92 2371
6675.69 2216
6676.47 2209
6677.24 2349
6678.01 2464
6678.78 2365
6679.55 2349
6680.32 2390
6681.09 2377
6681.86 2627
6682.64 2584
6683.41 2606
6684.18 2864
6684.95 2858
6685.72 2905
6686.49 3058
6687.26 3281
6688.04 3130
6688.81 2991
6689.58 2806
6690.35 2777
6691.12 2692
6691.90 2584
6692.67 2458
6693.44 2454
6694.21 2483
6694.98 2527
6695.76 2345
6696.53 2158
6697.30 2185
6698.07 2242
6698.84 2313
6699.62 2256
6700.39 2256
6701.16 2298
6701.93 2360
6702.71 2204
6703.48 2181
6704.25 2266
6705.02 2298
6705.80 2294
6706.57 2263
6707.34 2161
6708.12 2262
6708.89 2198
6709.66 2266
6710.43 2208
6711.21 2160
6711.98 2184
6712.75 2180
6713.53 2132
6714.30 1990
6715.07 2030
6715.85 2150
6716.62 2057
6717.39 2204
6718.17 2025
6718.94 1980
6719.71 2079
6720.49 2026
6721.26 2156
6722.03 2059
6722.81 1962
6723.58 2077
6724.36 2044
6725.13 1995
6725.90 2022
6726.68 1988
6727.45 2019
6728.23 2048
6729.00 2098
6729.77 2193
6730.55 2255
6731.32 2212
6732.10 2138
6732.87 2229
6733.64 2093
6734.42 2176
6735.19 2087
6735.97 2106
6736.74 2253
6737.52 2296
6738.29 2371
6739.07 2258
6739.84 2394
6740.62 2397
6741.39 2505
6742.16 2236
6742.94 2393
6743.71 2443
6744.49 2452
6745.26 2384
6746.04 2403
6746.81 2366
6747.59 2448
6748.36 2367
6749.14 2561
6749.92 2903
6750.69 2837
6751.47 3025
6752.24 3272
6753.02 3232
6753.79 3205
6754.57 3251
6755.34 3181
6756.12 3036
6756.89 2908
6757.67 2707
6758.45 2464
6759.22 2358
6760.00 2337
6760.77 2341
6761.55 2306
6762.33 2215
6763.10 2220
6763.88 2208
6764.65 2194
6765.43 2167
6766.21 2137
6766.98 2107
6767.76 2149
6768.53 2323
6769.31 2299
6770.09 2037
6770.86 2171
6771.64 2202
6772.42 2184
6773.19 2257
6773.97 2301
6774.75 2286
6775.52 2068
6776.30 2003
6777.08 2113
6777.85 2211
6778.63 2219
6779.41 2169
6780.18 2276
6780.96 2323
6781.74 2243
6782.52 2227
6783.29 2097
6784.07 2183
6784.85 2065
6785.62 2096
6786.40 2232
6787.18 2042
6787.96 1978
6788.73 2014
6789.51 2075
6790.29 2062
6791.07 2034
6791.84 1994
6792.62 2011
6793.40 2033
6794.18 1937
6794.96 1914
6795.73 2167
6796.51 2279
6797.29 2238
6798.07 2203
6798.85 2161
6799.62 2178
6800.40 2174
6801.18 2345
6801.96 2524
6802.74 2422
6803.51 2534
6804.29 2564
6805.07 2729
6805.85 2721
6806.63 2532
6807.41 2502
6808.19 2500
6808.96 2555
6809.74 2342
6810.52 2244
6811.30 2248
6812.08 2277
6812.86 2306
6813.64 2371
6814.42 2342
6815.20 2267
6815.97 2426
6816.75 2458
6817.53 2416
6818.31 2551
6819.09 2629
6819.87 2344
6820.65 2312
6821.43 2189
6822.21 2242
6822.99 2233
6823.77 2188
6824.55 2243
6825.33 2214
6826.11 2184
6826.89 2168
6827.67 2228
6828.44 2261
6829.22 2160
6830.00 2182
6830.78 2275
6831.56 2042
6832.34 2080
6833.12 2092
6833.90 2133
6834.68 2170
6835.46 2092
6836.24 2074
6837.03 2028
6837.81 2025
6838.59 1943
6839.37 2011
6840.15 2019
6840.93 1929
6841.71 2015
6842.49 2000
6843.27 1933
6844.05 2013
6844.83 1892
6845.61 1927
6846.39 2049
6847.17 2114
6847.95 2289
6848.73 2411
6849.52 2491
6850.30 2682
6851.08 2896
6851.86 3039
6852.64 3176
6853.42 3085
6854.20 2879
6854.98 2843
6855.76 2712
6856.55 2621
6857.33 2435
6858.11 2486
6858.89 2364
6859.67 2292
6860.45 2233
6861.23 2311
6862.02 2250
6862.80 2196
6863.58 2102
6864.36 2294
6865.14 2659
6865.93 2878
6866.71 2769
6867.49 2861
6868.27 2939
6869.05 3021
6869.84 3040
6870.62 2999
6871.40 2886
6872.18 2781
6872.96 2549
6873.75 2581
6874.53 2395
6875.31 2419
6876.09 2372
6876.88 2351
6877.66 2528
6878.44 2488
6879.22 2698
6880.01 2852
6880.79 2749
6881.57 2756
6882.36 2763
6883.14 2937
6883.92 3007
6884.70 3325
6885.49 3475
6886.27 3858
6887.05 4298
6887.84 4740
6888.62 5326
6889.40 5675
6890.19 5871
6890.97 5554
6891.75 5072
6892.54 4684
6893.32 4215
6894.10 3604
6894.89 3176
6895.67 3158
6896.45 3030
6897.24 2903
6898.02 2844
6898.81 2914
6899.59 2733
6900.37 2906
6901.16 3055
6901.94 3199
6902.73 3180
6903.51 3223
6904.29 3167
6905.08 3080
6905.86 3229
6906.65 3344
6907.43 3273
6908.21 3299
6909.00 3341
6909.78 3377
6910.57 3432
6911.35 3175
6912.14 3233
6912.92 3114
6913.71 2873
6914.49 2884
6915.27 2908
6916.06 2756
6916.84 2622
6917.63 2589
6918.41 2686
6919.20 2650
6919.98 2589
6920.77 2647
6921.55 2683
6922.34 2645
6923.12 2706
6923.91 2658
6924.69 2705
6925.48 2676
6926.27 2677
6927.05 2762
6927.84 2807
6928.62 2860
6929.41 2570
6930.19 2697
6930.98 2815
6931.76 2864
6932.55 3121
6933.34 3002
6934.12 3110
6934.91 3304
6935.69 3249
6936.48 3324
6937.26 3141
6938.05 3130
6938.84 3148
6939.62 3055
6940.41 3030
6941.20 3065
6941.98 3145
6942.77 3284
6943.55 3514
6944.34 3573
6945.13 3491
6945.91 3398
6946.70 3550
6947.49 3668
6948.27 3859
6949.06 4008
6949.85 4109
6950.63 4194
6951.42 4111
6952.21 3870
6952.99 3836
6953.78 3901
6954.57 3704
6955.35 3680
6956.14 3821
6956.93 3923
6957.72 3890
6958.50 3666
6959.29 3855
6960.08 3755
6960.86 3835
6961.65 3980
6962.44 3660
6963.23 3833
6964.01 3835
6964.80 3643
6965.59 3787
6966.38 3878
6967.16 3920
6967.95 3933
6968.74 4120
6969.53 4223
6970.32 4285
6971.10 4336
6971.89 4321
6972.68 4337
6973.47 4466
6974.26 4441
6975.04 4568
6975.83 4298
6976.62 4288
6977.41 4335
6978.20 4500
6978.98 4500
6979.77 4501
6980.56 4927
6981.35 5374
6982.14 5865
6982.93 6653
6983.72 7608
6984.50 8661
6985.29 10071
6986.08 11365
6986.87 12559
6987.66 13001
6988.45 12930
6989.24 12442
6990.03 11521
6990.81 10503
6991.60 9182
6992.39 8029
6993.18 6907
6993.97 6318
6994.76 6041
6995.55 5882
6996.34 6057
6997.13 6666
6997.92 7537
6998.71 8413
6999.50 9777
7000.29 10633
7001.08 11721
7001.87 12171
7002.65 12347
7003.44 12147
7004.23 11145
7005.02 10043
7005.81 8847
7006.60 7816
7007.39 6833
7008.18 6091
7008.97 5437
7009.76 5031
7010.55 4794
7011.34 4640
7012.13 4642
7012.92 5071
7013.71 5270
7014.50 5425
7015.30 5527
7016.09 5628
7016.88 5354
7017.67 5669
7018.46 5322
7019.25 4957
7020.04 4715
7020.83 4432
7021.62 3999
7022.41 3813
7023.20 3681
7023.99 3769
7024.78 3471
7025.57 3661
7026.37 3701
7027.16 3729
7027.95 3700
7028.74 3643
7029.53 3577
7030.32 3489
7031.11 3398
7031.90 3539
7032.69 3298
7033.49 3484
7034.28 3418
7035.07 3250
7035.86 3256
7036.65 3421
7037.44 3276
7038.24 3397
7039.03 3495
7039.82 3492
7040.61 3574
7041.40 3666
7042.19 3838
7042.99 3832
7043.78 3710
7044.57 3779
7045.36 3883
7046.15 4174
7046.95 4077
7047.74 4114
7048.53 4493
7049.32 4892
7050.12 5320
7050.91 5799
7051.70 5964
7052.49 5831
7053.29 5869
7054.08 5252
7054.87 4853
7055.66 4518
7056.46 4026
7057.25 3827
7058.04 3511
7058.83 3233
7059.63 3287
7060.42 3333
7061.21 3385
7062.01 3313
7062.80 3158
7063.59 3151
7064.39 3125
7065.18 3403
7065.97 3402
7066.77 3095
7067.56 2904
7068.35 3037
7069.15 3219
7069.94 2997
7070.73 2836
7071.53 2841
7072.32 2787
7073.11 2801
7073.91 2862
7074.70 2716
7075.49 2797
7076.29 2801
7077.08 2752
7077.88 2466
7078.67 2526
7079.46 2595
7080.26 2556
7081.05 2479
7081.85 2705
7082.64 2739
7083.43 2443
7084.23 2454
7085.02 2306
7085.82 2257
7086.61 2236
7087.41 2602
7088.20 2484
7089.00 2426
7089.79 2386
7090.58 2402
7091.38 2342
7092.17 2178
7092.97 2317
7093.76 2242
7094.56 2320
7095.35 2167
7096.15 2122
7096.94 2173
7097.74 2072
7098.53 2199
7099.33 2165
7100.12 2173
7100.92 2152
7101.71 2144
7102.51 2047
7103.30 2060
7104.10 1919
7104.89 1910
7105.69 1935
7106.49 1816
7107.28 2002
7108.08 1889
7108.87 1868
7109.67 1806
7110.46 1856
7111.26 1938
7112.06 1797
7112.85 1706
7113.65 1777
7114.44 1865
7115.24 1874
7116.04 1996
7116.83 1973
7117.63 1876
7118.42 1934
7119.22 1963
7120.02 1880
7120.81 1886
7121.61 1845
7122.41 1820
7123.20 1770
7124.00 1818
7124.79 1805
7125.59 1792
7126.39 1887
7127.18 1779
7127.98 1778
7128.78 1805
7129.57 1963
7130.37 1849
7131.17 1812
7131.97 1945
7132.76 1886
7133.56 1811
7134.36 1917
7135.15 1786
7135.95 1835
7136.75 1641
7137.55 1844
7138.34 1780
7139.14 1718
7139.94 1759
7140.73 1856
7141.53 1844
7142.33 1668
7143.13 1849
7143.92 1859
7144.72 1788
7145.52 1801
7146.32 1839
7147.12 1877
7147.91 1881
7148.71 1620
7149.51 1650
7150.31 1749
7151.11 1566
7151.90 1471
7152.70 1516
7153.50 1642
7154.30 1546
7155.10 1678
7155.89 1563
7156.69 1597
7157.49 1683
7158.29 1717
7159.09 1662
7159.89 1701
7160.68 1689
7161.48 1568
7162.28 1446
7163.08 1490
7163.88 1529
7164.68 1569
7165.48 1488
7166.28 1528
7167.07 1468
7167.87 1414
7168.67 1476
7169.47 1447
7170.27 1536
7171.07 1546
7171.87 1520
7172.67 1617
7173.47 1648
7174.27 1604
7175.07 1517
7175.87 1522
7176.67 1455
7177.46 1471
7178.26 1343
7179.06 1410
7179.86 1478
7180.66 1463
7181.46 1493
7182.26 1571
7183.06 1591
7183.86 1581
7184.66 1739
7185.46 1612
7186.26 1474
7187.06 1432
7187.86 1452
7188.66 1502
7189.46 1532
7190.26 1525
7191.06 1492
7191.86 1495
7192.66 1281
7193.46 1414
7194.26 1330
7195.06 1245
7195.86 1414
7196.67 1515
7197.47 1399
7198.27 1438
7199.07 1498
7199.87 1487
7200.67 1462
7201.47 1430
7202.27 1367
7203.07 1379
7203.87 1321
7204.67 1417
7205.47 1475
7206.28 1365
7207.08 1350
7207.88 1341
7208.68 1400
7209.48 1309
7210.28 1427
7211.08 1348
7211.88 1308
7212.69 1364
7213.49 1445
7214.29 1351
7215.09 1314
7215.89 1433
7216.69 1505
7217.50 1414
7218.30 1429
7219.10 1509
7219.90 1437
7220.70 1446
7221.50 1410
7222.31 1459
7223.11 1599
7223.91 1596
7224.71 1572
7225.51 1494
7226.32 1488
7227.12 1510
7227.92 1482
7228.72 1416
7229.53 1470
7230.33 1398
7231.13 1360
7231.93 1452
7232.74 1437
7233.54 1354
7234.34 1417
7235.14 1364
7235.95 1443
7236.75 1342
7237.55 1518
7238.36 1566
7239.16 1528
7239.96 1490
7240.76 1517
7241.57 1325
7242.37 1371
7243.17 1444
7243.98 1305
7244.78 1263
7245.58 1330
7246.39 1450
7247.19 1425
7247.99 1467
7248.80 1461
7249.60 1396
7250.40 1422
7251.21 1375
7252.01 1386
7252.81 1350
7253.62 1402
7254.42 1419
7255.23 1314
7256.03 1297
7256.83 1463
7257.64 1422
7258.44 1307
7259.25 1344
7260.05 1374
7260.85 1355
7261.66 1404
7262.46 1429
7263.27 1461
7264.07 1358
7264.87 1383
7265.68 1384
7266.48 1281
7267.29 1285
7268.09 1418
7268.90 1276
7269.70 1368
7270.51 1442
7271.31 1305
7272.12 1393
7272.92 1346
7273.73 1437
7274.53 1411
7275.34 1319
7276.14 1267
7276.95 1401
7277.75 1452
7278.56 1376
7279.36 1446
7280.17 1620
7280.97 1467
7281.78 1710
7282.58 1807
7283.39 2008
7284.19 2283
7285.00 2422
7285.80 2608
7286.61 2472
7287.41 2555
7288.22 2659
7289.03 2352
7289.83 2228
7290.64 2016
7291.44 1795
7292.25 1677
7293.06 1582
7293.86 1580
7294.67 1494
7295.47 1510
7296.28 1476
7297.09 1463
7297.89 1529
7298.70 1458
7299.50 1353
7300.31 1497
7301.12 1378
7301.92 1433
7302.73 1342
7303.54 1435
7304.34 1486
7305.15 1452
7305.96 1286
7306.76 1424
7307.57 1412
7308.38 1439
7309.18 1556
7309.99 1488
7310.80 1546
7311.60 1647
7312.41 1785
7313.22 1864
7314.02 1810
7314.83 1787
7315.64 1761
7316.45 1828
7317.25 1909
7318.06 1961
7318.87 2161
7319.67 2270
7320.48 2317
7321.29 2283
7322.10 2300
7322.90 2067
7323.71 1984
7324.52 1843
7325.33 1759
7326.14 1662
7326.94 1611
7327.75 1801
7328.56 1784
7329.37 1792
7330.17 1759
7330.98 1691
7331.79 1606
7332.60 1508
7333.41 1534
7334.22 1526
7335.02 1548
7335.83 1559
7336.64 1500
7337.45 1508
7338.26 1469
7339.07 1596
7339.87 1453
7340.68 1548
7341.49 1492
7342.30 1385
7343.11 1517
7343.92 1518
7344.73 1463
7345.53 1639
7346.34 1497
7347.15 1391
7347.96 1390
7348.77 1510
7349.58 1439
7350.39 1511
7351.20 1542
7352.01 1372
7352.82 1421
7353.62 1376
7354.43 1367
7355.24 1352
7356.05 1216
7356.86 1247
7357.67 1336
7358.48 1369
7359.29 1364
7360.10 1444
7360.91 1459
7361.72 1494
7362.53 1482
7363.34 1486
7364.15 1452
7364.96 1567
7365.77 1547
7366.58 1367
7367.39 1340
7368.20 1458
7369.01 1453
7369.82 1407
7370.63 1466
7371.44 1587
7372.25 1574
7373.06 1653
7373.87 1659
7374.68 1520
7375.49 1481
7376.30 1545
7377.11 1578
7377.92 1624
7378.73 1584
7379.54 1729
7380.36 1936
7381.17 2032
7381.98 2040
7382.79 2172
7383.60 2154
7384.41 2137
7385.22 2105
7386.03 1880
7386.84 1808
7387.65 1855
7388.46 1783
7389.28 1703
7390.09 1604
7390.90 1612
7391.71 1527
7392.52 1390
7393.33 1378
7394.14 1517
7394.96 1550
7395.77 1475
7396.58 1483
7397.39 1486
7398.20 1650
7399.01 1815
7399.83 1826
7400.64 1963
7401.45 2085
7402.26 1992
7403.07 1901
7403.89 1997
7404.70 1866
7405.51 1850
7406.32 1736
7407.13 1618
7407.95 1645
7408.76 1632
7409.57 1612
7410.38 1580
7411.20 1486
7412.01 1559
7412.82 1601
7413.63 1419
7414.45 1444
7415.26 1402
7416.07 1346
7416.88 1257
7417.70 1313
7418.51 1495
7419.32 1367
7420.14 1355
7420.95 1378
7421.76 1196
7422.57 1267
7423.39 1191
7424.20 1278
7425.01 1283
7425.83 1213
7426.64 1192
7427.45 1208
7428.27 1182
7429.08 1163
7429.89 1115
7430.71 1153
7431.52 1083
7432.33 1170
7433.15 1210
7433.96 1175
7434.78 1241
7435.59 1274
7436.40 1244
7437.22 1197
7438.03 1289
7438.84 1277
7439.66 1295
7440.47 1198
7441.29 1185
7442.10 1150
7442.91 1203
7443.73 1242
7444.54 1238
7445.36 1210
7446.17 1160
7446.99 1140
7447.80 1215
7448.62 1205
7449.43 1194
7450.24 1191
7451.06 1160
7451.87 1117
7452.69 1172
7453.50 1190
7454.32 1223
7455.13 1153
7455.95 1152
7456.76 1172
7457.58 1194
7458.39 1251
7459.21 1170
7460.02 1210
7460.84 1190
7461.65 1241
7462.47 1294
7463.28 1244
7464.10 1235
7464.91 1238
7465.73 1422
7466.54 1396
7467.36 1308
7468.18 1280
7468.99 1279
7469.81 1275
7470.62 1250
7471.44 1294
7472.25 1168
7473.07 1224
7473.89 1186
7474.70 1299
7475.52 1258
7476.33 1264
7477.15 1309
7477.97 1256
7478.78 1242
7479.60 1119
7480.41 1190
7481.23 1181
7482.05 1180
7482.86 1222
7483.68 1314
7484.50 1225
7485.31 1208
7486.13 1134
7486.95 1156
7487.76 1192
7488.58 1036
7489.40 1131
7490.21 1162
7491.03 1087
7491.85 1147
7492.66 1134
7493.48 1118
7494.30 1168
7495.11 1058
7495.93 1129
7496.75 1229
7497.57 1097
7498.38 1018
7499.20 1090
7500.02 1051
7500.83 1113
7501.65 1058
7502.47 1012
7503.29 1023
7504.10 1148
7504.92 1122
7505.74 1085
7506.56 1092
7507.37 1119
7508.19 1050
7509.01 1106
7509.83 1179
7510.65 1118
7511.46 1079
7512.28 1094
7513.10 1228
7513.92 1135
7514.74 1118
7515.55 1199
7516.37 1128
7517.19 1083
7518.01 1119
7518.83 1098
7519.64 1151
7520.46 1040
7521.28 1021
7522.10 1082
7522.92 1058
7523.74 1092
7524.56 1072
7525.37 1097
7526.19 1078
7527.01 1119
7527.83 1139
7528.65 1138
7529.47 1183
7530.29 1167
7531.11 1246
7531.93 1115
7532.74 1102
7533.56 1183
7534.38 1259
7535.20 1292
7536.02 1231
7536.84 1209
7537.66 1156
7538.48 1206
7539.30 1231
7540.12 1089
7540.94 1188
7541.76 1254
7542.58 1238
7543.40 1380
7544.22 1329
7545.04 1255
7545.86 1236
7546.68 1416
7547.50 1404
7548.32 1388
7549.14 1367
7549.96 1370
7550.78 1346
7551.60 1400
7552.42 1476
7553.24 1522
7554.06 1403
7554.88 1414
7555.70 1412
7556.52 1444
7557.34 1508
7558.16 1503
7558.98 1528
7559.80 1455
7560.62 1512
7561.44 1610
7562.26 1598
7563.08 1718
7563.90 1709
7564.72 1737
7565.54 1585
7566.36 1640
7567.19 1629
7568.01 1573
7568.83 1585
7569.65 1627
7570.47 1647
7571.29 1724
7572.11 1592
7572.93 1610
7573.76 1663
7574.58 1613
7575.40 1633
7576.22 1654
7577.04 1697
7577.86 1779
7578.68 1604
7579.51 1724
7580.33 1689
7581.15 1687
7581.97 1870
7582.79 1787
7583.61 1826
7584.44 1869
7585.26 1963
7586.08 1963
7586.90 2048
7587.72 2024
7588.55 2169
7589.37 2266
7590.19 2253
7591.01 2261
7591.83 2152
7592.66 2204
7593.48 2193
7594.30 2243
7595.12 2185
7595.95 2272
7596.77 2191
7597.59 2184
7598.41 2125
7599.24 2266
7600.06 2406
7600.88 2476
7601.71 2674
7602.53 2857
7603.35 3188
7604.17 3385
7605.00 3615
7605.82 3908
7606.64 3993
7607.47 4010
7608.29 3997
7609.11 3828
7609.94 3550
7610.76 3415
7611.58 3205
7612.41 2914
7613.23 2964
7614.05 2972
7614.88 2880
7615.70 2880
7616.52 3246
7617.35 3471
7618.17 3701
7619.00 3922
7619.82 3996
7620.64 4018
7621.47 3896
7622.29 3904
7623.11 3783
7623.94 3509
7624.76 3490
7625.59 3342
7626.41 3287
7627.24 3203
7628.06 3244
7628.88 3450
7629.71 3639
7630.53 3923
7631.36 4379
7632.18 4928
7633.01 5118
7633.83 5300
7634.66 5323
7635.48 5018
7636.30 4520
7637.13 4134
7637.95 3619
7638.78 3254
7639.60 2971
7640.43 2727
7641.25 2492
7642.08 2402
7642.90 2231
7643.73 2245
7644.55 2312
7645.38 2412
7646.20 2419
7647.03 2603
7647.85 2716
7648.68 2807
7649.51 2805
7650.33 2867
7651.16 2655
7651.98 2480
7652.81 2418
7653.63 2345
7654.46 2107
7655.28 1878
7656.11 1805
7656.94 1685
7657.76 1731
7658.59 1649
7659.41 1708
7660.24 1734
7661.07 1715
7661.89 1769
7662.72 1789
7663.54 1660
7664.37 1666
7665.20 1630
7666.02 1571
7666.85 1594
7667.68 1626
7668.50 1641
7669.33 1603
7670.16 1523
7670.98 1590
7671.81 1616
7672.64 1630
7673.46 1552
7674.29 1508
7675.12 1520
7675.94 1576
7676.77 1569
7677.60 1491
7678.42 1594
7679.25 1450
7680.08 1397
7680.90 1415
7681.73 1543
7682.56 1586
7683.39 1521
7684.21 1653
7685.04 1607
7685.87 1662
7686.69 1710
7687.52 1707
7688.35 1694
7689.18 1672
7690.01 1754
7690.83 1587
7691.66 1499
7692.49 1654
7693.32 1665
7694.14 1622
7694.97 1541
7695.80 1537
7696.63 1594
7697.46 1832
7698.28 1998
7699.11 2001
7699.94 2140
7700.77 2210
7701.60 2167
7702.42 2112
7703.25 1914
7704.08 1743
7704.91 1679
7705.74 1492
7706.57 1515
7707.39 1457
7708.22 1513
7709.05 1450
7709.88 1435
7710.71 1391
7711.54 1424
7712.37 1524
7713.20 1388
7714.02 1437
7714.85 1305
7715.68 1352
7716.51 1391
7717.34 1483
7718.17 1333
7719.00 1339
7719.83 1217
7720.66 1318
7721.49 1251
7722.32 1223
7723.15 1237
7723.97 1280
7724.80 1253
7725.63 1214
7726.46 1183
7727.29 1205
7728.12 1108
7728.95 1126
7729.78 1140
7730.61 1156
7731.44 1143
7732.27 1149
7733.10 1072
7733.93 1013
7734.76 1144
7735.59 1083
7736.42 1073
7737.25 1071
7738.08 1096
7738.91 1103
7739.74 1016
7740.57 1002
7741.40 1101
7742.23 1090
7743.06 1068
7743.89 1062
7744.72 1124
7745.56 1054
7746.39 1030
7747.22 1066
7748.05 1069
7748.88 966
7749.71 999
7750.54 1070
7751.37 1118
7752.20 1101
7753.03 1023
7753.86 1045
7754.69 1059
7755.53 1137
7756.36 1096
7757.19 1009
7758.02 1068
7758.85 1005
7759.68 1026
7760.51 1042
7761.35 1062
7762.18 1061
7763.01 1103
7763.84 1062
7764.67 1039
7765.50 1090
7766.33 1093
7767.17 1105
7768.00 1020
7768.83 1056
7769.66 1008
7770.49 1068
7771.33 1082
7772.16 1113
7772.99 1073
7773.82 982
7774.65 1072
7775.49 1084
7776.32 1179
7777.15 1173
7777.98 1120
7778.82 1108
7779.65 1075
7780.48 1090
7781.31 1065
7782.15 1121
7782.98 1042
7783.81 1074
7784.64 1105
7785.48 1121
7786.31 1159
7787.14 1093
7787.97 1110
7788.81 1131
7789.64 1123
7790.47 1110
7791.31 1203
7792.14 1291
7792.97 1182
7793.81 1039
7794.64 1034
7795.47 1166
7796.31 1098
7797.14 1169
7797.97 1207
7798.81 1219
7799.64 1182
7800.47 1102
7801.31 1136
7802.14 1162
7802.97 1167
7803.81 1162
7804.64 1122
7805.47 1352
7806.31 1318
7807.14 1245
7807.98 1314
7808.81 1356
7809.64 1363
7810.48 1327
7811.31 1373
7812.15 1434
7812.98 1433
7813.82 1486
7814.65 1560
7815.48 1620
7816.32 1536
7817.15 1547
7817.99 1694
7818.82 1665
7819.66 1630
7820.49 1689
7821.33 1645
7822.16 1674
7822.99 1600
7823.83 1503
7824.66 1710
7825.50 1897
7826.33 1918
7827.17 2009
7828.00 2084
7828.84 2175
7829.67 2236
7830.51 2251
7831.34 2132
7832.18 2139
7833.02 2027
7833.85 2087
7834.69 2174
7835.52 2200
7836.36 2226
7837.19 2248
7838.03 2111
7838.86 2082
7839.70 2108
7840.53 1905
7841.37 1875
7842.21 1832
7843.04 1809
7843.88 1808
7844.71 1825
7845.55 1800
7846.39 1627
7847.22 1659
7848.06 1553
7848.89 1561
7849.73 1559
7850.57 1539
7851.40 1567
7852.24 1559
7853.08 1564
7853.91 1638
7854.75 1537
7855.58 1560
7856.42 1628
7857.26 1799
7858.09 1763
7858.93 1922
7859.77 1978
7860.60 2006
7861.44 1910
7862.28 1884
7863.11 1838
7863.95 1675
7864.79 1737
7865.63 1656
7866.46 1550
7867.30 1524
7868.14 1693
7868.97 1750
7869.81 1762
7870.65 1817
7871.49 1807
7872.32 1855
7873.16 1846
7874.00 1805
7874.84 1939
7875.67 2036
7876.51 2235
7877.35 2378
7878.19 2584
7879.02 2700
7879.86 2689
7880.70 2708
7881.54 2556
7882.38 2438
7883.21 2416
7884.05 2194
7884.89 2059
7885.73 2006
7886.57 2000
7887.40 1958
7888.24 1935
7889.08 2084
7889.92 2050
7890.76 2116
7891.59 2415
7892.43 2340
7893.27 2334
7894.11 2371
7894.95 2415
7895.79 2169
7896.63 1979
7897.47 1949
7898.30 1895
7899.14 1957
7899.98 1945
7900.82 1888
7901.66 1957
7902.50 1878
7903.34 1802
7904.18 1750
7905.02 1624
7905.85 1724
7906.69 1676
7907.53 1641
7908.37 1609
7909.21 1589
7910.05 1475
7910.89 1426
7911.73 1411
7912.57 1435
7913.41 1423
7914.25 1309
7915.09 1346
7915.93 1531
7916.77 1409
7917.61 1406
7918.45 1413
7919.29 1419
7920.13 1400
7920.97 1431
7921.81 1371
7922.65 1374
7923.49 1434
7924.33 1399
7925.17 1318
7926.01 1243
7926.85 1272
7927.69 1382
7928.53 1246
7929.37 1215
7930.21 1289
7931.05 1301
7931.89 1248
7932.73 1273
7933.57 1202
7934.41 1298
7935.25 1360
7936.09 1388
7936.93 1257
7937.78 1282
7938.62 1299
7939.46 1264
7940.30 1346
7941.14 1253
7941.98 1292
7942.82 1284
7943.66 1431
7944.50 1482
7945.35 1395
7946.19 1442
7947.03 1440
7947.87 1389
7948.71 1418
7949.55 1417
7950.39 1487
7951.24 1441
7952.08 1524
7952.92 1653
7953.76 1603
7954.60 1741
7955.44 1729
7956.29 1849
7957.13 1967
7957.97 1793
7958.81 1810
7959.65 1855
7960.50 1847
7961.34 1711
7962.18 1805
7963.02 1838
7963.86 2034
7964.71 2050
7965.55 1925
7966.39 2064
7967.23 2113
7968.08 2379
7968.92 2373
7969.76 2390
7970.60 2215
7971.45 2311
7972.29 2101
7973.13 1902
7973.97 1945
7974.82 1794
7975.66 1716
7976.50 1736
7977.35 1597
7978.19 1650
7979.03 1507
7979.87 1405
7980.72 1490
7981.56 1483
7982.40 1541
7983.25 1497
7984.09 1464
7984.93 1492
7985.78 1408
7986.62 1501
7987.46 1296
7988.31 1402
7989.15 1339
7990.00 1261
7990.84 1321
7991.68 1250
7992.53 1206
7993.37 1130
7994.21 1160
7995.06 1146
7995.90 1138
7996.75 1055
7997.59 1063
7998.43 1111
7999.28 1117
8000.12 1118
8000.97 1106
8001.81 1096
8002.65 1046
8003.50 995
8004.34 1055
8005.19 1006
8006.03 974
8006.88 1008
8007.72 1026
8008.57 945
8009.41 971
8010.26 1023
8011.10 988
8011.95 930
8012.79 824
8013.63 937
8014.48 1011
8015.32 957
8016.17 925
8017.01 982
8017.86 1023
8018.70 934
8019.55 1005
8020.40 955
8021.24 943
8022.09 977
8022.93 858
8023.78 994
8024.62 995
8025.47 1016
8026.31 979
8027.16 1005
8028.00 1005
8028.85 1014
8029.70 943
8030.54 909
8031.39 904
8032.23 1050
8033.08 933
8033.92 910
8034.77 932
8035.62 996
8036.46 954
8037.31 964
8038.16 914
8039.00 1012
8039.85 1034
8040.69 1022
8041.54 1013
8042.39 978
8043.23 918
8044.08 975
8044.93 1005
8045.77 934
8046.62 918
8047.47 976
8048.31 962
8049.16 909
8050.01 967
8050.85 1046
8051.70 949
8052.55 898
8053.39 911
8054.24 924
8055.09 931
8055.94 865
8056.78 1018
8057.63 980
8058.48 905
8059.32 889
8060.17 853
8061.02 888
8061.87 950
8062.71 870
8063.56 865
8064.41 789
8065.26 870
8066.10 834
8066.95 913
8067.80 896
8068.65 855
8069.49 902
8070.34 895
8071.19 814
8072.04 882
8072.89 813
8073.73 818
8074.58 810
8075.43 869
8076.28 770
8077.13 737
8077.98 834
8078.82 892
8079.67 810
8080.52 784
8081.37 896
8082.22 773
8083.07 778
8083.91 805
8084.76 816
8085.61 789
8086.46 846
8087.31 874
8088.16 884
8089.01 857
8089.86 829
8090.70 773
8091.55 837
8092.40 840
8093.25 843
8094.10 897
8094.95 879
8095.80 732
8096.65 858
8097.50 768
8098.35 826
8099.20 760
8100.05 856
8100.90 799
8101.74 796
8102.59 833
8103.44 783
8104.29 790
8105.14 831
8105.99 781
8106.84 874
8107.69 839
8108.54 869
8109.39 771
8110.24 859
8111.09 747
8111.94 764
8112.79 847
8113.64 789
8114.49 851
8115.34 792
8116.19 817
8117.04 808
8117.89 822
8118.74 743
8119.59 736
8120.45 803
8121.30 766
8122.15 822
8123.00 911
8123.85 865
8124.70 856
8125.55 865
8126.40 823
8127.25 858
8128.10 810
8128.95 876
8129.80 895
8130.65 938
8131.51 873
8132.36 831
8133.21 855
8134.06 858
8134.91 796
8135.76 873
8136.61 796
8137.46 836
8138.32 810
8139.17 872
8140.02 885
8140.87 914
8141.72 927
8142.57 884
8143.43 902
8144.28 933
8145.13 933
8145.98 839
8146.83 967
8147.68 929
8148.54 923
8149.39 944
8150.24 912
8151.09 1042
8151.94 1131
8152.80 1074
8153.65 1012
8154.50 1042
8155.35 1053
8156.21 1137
8157.06 1232
8157.91 1272
8158.76 1152
8159.62 1194
8160.47 1179
8161.32 1136
8162.17 956
8163.03 1007
8163.88 1039
8164.73 1082
8165.59 1117
8166.44 991
8167.29 870
8168.14 881
8169.00 859
8169.85 888
8170.70 874
8171.56 883
8172.41 920
8173.26 878
8174.12 798
8174.97 844
8175.82 830
8176.68 769
8177.53 805
8178.38 888
8179.24 752
8180.09 699
8180.94 716
8181.80 850
8182.65 825
8183.51 824
8184.36 709
8185.21 775
8186.07 862
8186.92 832
8187.78 771
8188.63 732
8189.48 716
8190.34 770
8191.19 801
8192.05 788
8192.90 759
8193.75 769
8194.61 779
8195.46 719
8196.32 755
8197.17 799
8198.03 767
8198.88 857
8199.74 832
8200.59 802
8201.45 739
8202.30 672
8203.16 730
8204.01 742
8204.87 756
8205.72 749
8206.57 678
8207.43 649
8208.29 754
8209.14 689
8210.00 691
8210.85 718
8211.71 666
8212.56 706
8213.42 713
8214.27 776
8215.13 792
8215.98 767
8216.84 746
8217.69 654
8218.55 712
8219.41 707
8220.26 617
8221.12 695
8221.97 784
8222.83 765
8223.68 803
8224.54 755
8225.40 780
8226.25 700
8227.11 713
8227.96 706
8228.82 719
8229.68 767
8230.53 761
8231.39 742
8232.25 738
8233.10 780
8233.96 722
8234.82 673
8235.67 693
8236.53 660
8237.38 562
8238.24 701
8239.10 638
8239.95 638
8240.81 678
8241.67 680
8242.53 733
8243.38 723
8244.24 681
8245.10 702
8245.95 746
8246.81 665
8247.67 647
8248.52 660
8249.38 690
8250.24 707
8251.10 740
8251.95 702
8252.81 649
8253.67 700
8254.53 660
8255.38 622
8256.24 610
8257.10 686
8257.96 689
8258.81 709
8259.67 698
8260.53 670
8261.39 679
8262.25 677
8263.10 719
8263.96 730
8264.82 683
8265.68 678
8266.54 669
8267.39 662
8268.25 672
8269.11 713
8269.97 724
8270.83 715
8271.69 634
8272.54 724
8273.40 809
8274.26 754
8275.12 668
8275.98 678
8276.84 780
8277.70 724
8278.55 752
8279.41 727
8280.27 664
8281.13 643
8281.99 707
8282.85 712
8283.71 703
8284.57 700
8285.43 744
8286.29 718
8287.14 734
8288.00 704
8288.86 776
8289.72 821
8290.58 720
8291.44 723
8292.30 720
8293.16 761
8294.02 808
8294.88 818
8295.74 748
8296.60 724
8297.46 801
8298.32 727
8299.18 716
8300.04 768
8300.90 691
8301.76 735
8302.62 738
8303.48 755
8304.34 823
8305.20 742
8306.06 730
8306.92 715
8307.78 666
8308.64 650
8309.50 667
8310.36 669
8311.22 708
8312.08 788
8312.94 729
8313.80 680
8314.66 677
8315.52 685
8316.38 626
8317.24 626
8318.11 744
8318.97 704
8319.83 743
8320.69 673
8321.55 728
8322.41 718
8323.27 579
8324.13 633
8324.99 663
8325.85 639
8326.72 653
8327.58 648
8328.44 704
8329.30 623
8330.16 629
8331.02 614
8331.88 632
8332.75 644
8333.61 643
8334.47 664
8335.33 661
8336.19 700
8337.05 710
8337.92 672
8338.78 642
8339.64 614
8340.50 677
8341.36 697
8342.23 652
8343.09 566
8343.95 614
8344.81 732
8345.67 742
8346.54 640
8347.40 643
8348.26 682
8349.12 676
8349.99 589
8350.85 613
8351.71 638
8352.57 680
8353.44 683
8354.30 700
8355.16 683
8356.03 634
8356.89 670
8357.75 671
8358.61 672
8359.48 621
8360.34 684
8361.20 702
8362.07 619
8362.93 647
8363.79 687
8364.66 682
8365.52 630
8366.38 664
8367.25 769
8368.11 679
8368.97 636
8369.84 693
8370.70 655
8371.56 686
8372.43 738
8373.29 721
8374.15 686
8375.02 641
8375.88 627
8376.74 603
8377.61 690
8378.47 674
8379.34 624
8380.20 649
8381.06 658
8381.93 645
8382.79 743
8383.66 724
8384.52 706
8385.39 767
8386.25 667
8387.11 668
8387.98 665
8388.84 683
8389.71 720
8390.57 683
8391.44 652
8392.30 686
8393.17 704
8394.03 713
8394.90 690
8395.76 679
8396.63 743
8397.49 695
8398.36 692
8399.22 719
8400.09 714
8400.95 778
8401.82 730
8402.68 811
8403.55 778
8404.41 802
8405.28 786
8406.14 734
8407.01 782
8407.87 735
8408.74 781
8409.60 754
8410.47 748
8411.34 750
8412.20 742
8413.07 774
8413.93 776
8414.80 909
8415.66 783
8416.53 792
8417.40 840
8418.26 836
8419.13 789
8419.99 854
8420.86 828
8421.73 836
8422.59 887
8423.46 870
8424.32 847
8425.19 847
8426.06 900
8426.92 841
8427.79 849
8428.66 917
8429.52 938
8430.39 1000
8431.26 988
8432.12 1032
8432.99 1039
8433.86 992
8434.72 1041
8435.59 1026
8436.46 1070
8437.32 1164
8438.19 1088
8439.06 1113
8439.93 1248
8440.79 1268
8441.66 1349
8442.53 1397
8443.39 1521
8444.26 1612
8445.13 1562
8446.00 1588
8446.86 1509
8447.73 1432
8448.60 1498
8449.47 1579
8450.33 1409
8451.20 1441
8452.07 1504
8452.94 1485
8453.81 1498
8454.67 1600
8455.54 1562
8456.41 1739
8457.28 2073
8458.15 2111
8459.01 2206
8459.88 2079
8460.75 1909
8461.62 1933
8462.49 2006
8463.35 1800
8464.22 1607
8465.09 1673
8465.96 1495
8466.83 1556
8467.70 1564
8468.57 1893
8469.43 2147
8470.30 2581
8471.17 2884
8472.04 3003
8472.91 3003
8473.78 2919
8474.65 2486
8475.52 2492
8476.38 2351
8477.25 1990
8478.12 1711
8478.99 1513
8479.86 1428
8480.73 1301
8481.60 1224
8482.47 1137
8483.34 1126
8484.21 1110
8485.08 1071
8485.95 1062
8486.82 1055
8487.69 1104
8488.55 1042
8489.42 1044
8490.29 1080
8491.16 1024
8492.03 1094
8492.90 1108
8493.77 1050
8494.64 967
8495.51 911
8496.38 970
8497.25 954
8498.12 1066
8498.99 1018
8499.86 971
8500.73 953
8501.60 930
8502.47 932
8503.34 902
8504.22 921
8505.09 899
8505.96 878
8506.83 979
8507.70 1010
8508.57 1092
8509.44 1036
8510.31 1052
8511.18 1087
8512.05 1060
8512.92 1032
8513.79 1062
8514.66 1001
8515.53 961
8516.41 969
8517.28 1017
8518.15 951
8519.02 954
8519.89 871
8520.76 906
8521.63 946
8522.50 973
8523.38 977
8524.25 990
8525.12 1021
8525.99 997
8526.86 1064
8527.73 1064
8528.60 1093
8529.48 1012
8530.35 1043
8531.22 1098
8532.09 1063
8532.96 1052
8533.84 1143
8534.71 1043
8535.58 1159
8536.45 1061
8537.32 1065
8538.20 1075
8539.07 1144
8539.94 1099
8540.81 1127
8541.68 1119
8542.56 1105
8543.43 1023
8544.30 996
8545.17 1036
8546.05 1060
8546.92 1120
8547.79 1062
8548.67 1061
8549.54 988
8550.41 1130
8551.28 1135
8552.16 1212
8553.03 1311
8553.90 1496
8554.78 1654
8555.65 1690
8556.52 1850
8557.39 1672
8558.27 1611
8559.14 1596
8560.01 1389
8560.89 1327
8561.76 1269
8562.63 1060
8563.51 1004
8564.38 990
8565.25 961
8566.13 900
8567.00 1000
8567.88 1045
8568.75 962
8569.62 960
8570.50 916
8571.37 932
8572.24 908
8573.12 835
8573.99 888
8574.87 938
8575.74 931
8576.61 894
8577.49 861
8578.36 826
8579.24 921
8580.11 935
8580.99 901
8581.86 935
8582.73 887
8583.61 913
8584.48 862
8585.36 791
8586.23 878
8587.11 824
8587.98 878
8588.86 894
8589.73 920
8590.61 859
8591.48 864
8592.36 890
8593.23 863
8594.11 904
8594.98 868
8595.86 911
8596.73 972
8597.61 881
8598.48 880
8599.36 928
8600.23 947
8601.11 911
8601.98 984
8602.86 863
8603.73 942
8604.61 947
8605.49 989
8606.36 1026
8607.24 977
8608.11 1062
8608.99 1036
8609.86 964
8610.74 924
8611.62 963
8612.49 1053
8613.37 1016
8614.24 1050
8615.12 1086
8616.00 992
8616.87 952
8617.75 994
8618.62 993
8619.50 991
8620.38 989
8621.25 1078
8622.13 1071
8623.01 1091
8623.88 1129
8624.76 1130
8625.64 1137
8626.51 1124
8627.39 1215
8628.27 1265
8629.14 1138
8630.02 1171
8630.90 1189
8631.77 1212
8632.65 1200
8633.53 1133
8634.40 1211
8635.28 1139
8636.16 1268
8637.04 1203
8637.91 1221
8638.79 1199
8639.67 1221
8640.55 1264
8641.42 1189
8642.30 1235
8643.18 1267
8644.06 1264
8644.93 1266
8645.81 1277
8646.69 1362
8647.57 1403
8648.44 1423
8649.32 1583
8650.20 1686
8651.08 1628
8651.96 1604
8652.83 1723
8653.71 1679
8654.59 1641
8655.47 1660
8656.35 1569
8657.22 1597
8658.10 1442
8658.98 1608
8659.86 1663
8660.74 1484
8661.62 1505
8662.49 1553
8663.37 1624
8664.25 1682
8665.13 1628
8666.01 1626
8666.89 1664
8667.77 1797
8668.64 1852
8669.52 1793
8670.40 1908
8671.28 2003
8672.16 2084
8673.04 2323
8673.92 2382
8674.80 2428
8675.68 2671
8676.56 2617
8677.44 2741
8678.31 2729
8679.19 2680
8680.07 2545
8680.95 2469
8681.83 2377
8682.71 2245
8683.59 2227
8684.47 2111
8685.35 2144
8686.23 2170
8687.11 2326
8687.99 2507
8688.87 2659
8689.75 3319
8690.63 4192
8691.51 5325
8692.39 6050
8693.27 7150
8694.15 7637
8695.03 8053
8695.91 7713
8696.79 7094
8697.67 6458
8698.55 5646
8699.43 4633
8700.31 3926
8701.19 3152
8702.07 2847
8702.95 2510
8703.83 2192
8704.71 1857
8705.59 1722
8706.48 1673
8707.36 1662
8708.24 1622
8709.12 1569
8710.00 1429
8710.88 1559
8711.76 1485
8712.64 1412
8713.52 1350
8714.40 1307
8715.28 1250
8716.17 1300
8717.05 1239
8717.93 1204
8718.81 1188
8719.69 1193
8720.57 1268
8721.45 1473
8722.34 1317
8723.22 1377
8724.10 1331
8724.98 1246
8725.86 1203
8726.74 1233
8727.63 1233
8728.51 1230
8729.39 1250
8730.27 1368
8731.15 1404
8732.04 1329
8732.92 1299
8733.80 1362
8734.68 1292
8735.56 1241
8736.45 1130
8737.33 1202
8738.21 1155
8739.09 1111
8739.98 1161
8740.86 1095
8741.74 1105
8742.62 1162
8743.51 1124
8744.39 1105
8745.27 1084
8746.15 1099
8747.04 1074
8747.92 1175
8748.80 1172
8749.69 1113
8750.57 1114
8751.45 1184
8752.33 1126
8753.22 1160
8754.10 1251
8754.98 1301
8755.87 1314
8756.75 1345
8757.63 1384
8758.52 1551
8759.40 1632
8760.28 1659
8761.17 1598
8762.05 1662
8762.93 1665
8763.82 1558
8764.70 1559
8765.59 1560
8766.47 1484
8767.35 1382
8768.24 1364
8769.12 1383
8770.00 1350
8770.89 1451
8771.77 1476
8772.66 1462
8773.54 1303
8774.42 1413
8775.31 1325
8776.19 1370
8777.08 1351
8777.96 1237
8778.85 1170
8779.73 1114
8780.62 1186
8781.50 1173
8782.38 1069
8783.27 1101
8784.15 1077
8785.04 1075
8785.92 1060
8786.81 1121
8787.69 1114
8788.58 1081
8789.46 1047
8790.35 1061
8791.23 1066
8792.12 1019
8793.00 1058
8793.89 1008
8794.77 1091
8795.66 1073
8796.54 995
8797.43 998
8798.31 1052
8799.20 1065
8800.08 1000
8800.97 998
8801.86 1048
8802.74 1015
8803.63 1002
8804.51 1069
8805.40 1094
8806.28 1075
8807.17 1137
8808.06 1066
8808.94 1037
8809.83 1013
8810.71 879
8811.60 913
8812.49 981
8813.37 1027
8814.26 951
8815.14 896
8816.03 926
8816.92 926
8817.80 891
8818.69 840
8819.58 1001
8820.46 1053
8821.35 976
8822.24 930
8823.12 943
8824.01 956
8824.90 956
8825.78 953
8826.67 989
8827.56 1076
8828.44 1088
8829.33 1054
8830.22 1165
8831.10 1091
8831.99 1101
8832.88 967
8833.77 1043
8834.65 992
8835.54 1049
8836.43 1029
8837.31 955
8838.20 1032
8839.09 1014
8839.98 1000
8840.86 981
8841.75 1006
8842.64 962
8843.53 906
8844.41 1027
8845.30 939
8846.19 1020
8847.08 1025
8847.97 996
8848.85 951
8849.74 931
8850.63 897
8851.52 871
8852.41 868
8853.29 844
8854.18 858
8855.07 875
8855.96 889
8856.85 825
8857.74 769
8858.62 778
8859.51 770
8860.40 819
8861.29 869
8862.18 823
8863.07 801
8863.95 794
8864.84 816
8865.73 910
8866.62 867
8867.51 800
8868.40 781
8869.29 778
8870.18 795
8871.07 784
8871.95 805
8872.84 702
8873.73 725
8874.62 751
8875.51 772
8876.40 673
8877.29 694
8878.18 756
8879.07 714
8879.96 747
8880.85 729
8881.74 830
8882.63 728
8883.52 736
8884.41 717
8885.30 729
8886.19 764
8887.08 833
8887.97 769
8888.86 744
8889.75 746
8890.64 759
8891.53 706
8892.42 709
8893.31 694
8894.20 667
8895.09 678
8895.98 608
8896.87 644
8897.76 674
8898.65 643
8899.54 680
8900.43 674
8901.32 690
8902.21 743
8903.10 726
8903.99 687
8904.88 692
8905.77 662
8906.66 669
8907.55 685
8908.45 648
8909.34 604
8910.23 660
8911.12 654
8912.01 706
8912.90 667
8913.79 656
8914.68 691
8915.57 631
8916.47 665
8917.36 690
8918.25 663
8919.14 600
8920.03 620
8920.92 597
8921.81 578
8922.71 572
8923.60 626
8924.49 572
8925.38 614
8926.27 591
8927.16 639
8928.06 641
8928.95 541
8929.84 553
8930.73 566
8931.62 567
8932.52 638
8933.41 585
8934.30 652
8935.19 631
8936.09 670
8936.98 646
8937.87 614
8938.76 620
8939.65 489
8940.55 561
8941.44 570
8942.33 634
8943.23 661
8944.12 559
8945.01 581
8945.90 545
8946.80 541
8947.69 555
8948.58 525
8949.47 613
8950.37 550
8951.26 618
8952.15 616
8953.05 597
8953.94 560
8954.83 541
8955.73 580
8956.62 596
8957.51 574
8958.41 629
8959.30 542
8960.19 595
8961.09 608
8961.98 579
8962.87 592
8963.77 577
8964.66 578
8965.56 624
8966.45 616
8967.34 570
8968.24 585
8969.13 600
8970.03 670
8970.92 697
8971.81 605
8972.71 592
8973.60 578
8974.50 589
8975.39 648
8976.28 598
8977.18 608
8978.07 575
8978.97 600
8979.86 530
8980.76 570
8981.65 561
8982.55 638
8983.44 614
8984.33 566
8985.23 561
8986.12 599
8987.02 616
8987.91 600
8988.81 572
8989.70 573
8990.60 583
8991.49 558
8992.39 544
8993.28 512
8994.18 550
8995.07 548
8995.97 587
8996.87 566
8997.76 525
8998.66 596
8999.55 571
9000.45 608
9001.34 557
9002.24 581
9003.13 591
9004.03 573
9004.93 544
9005.82 585
9006.72 571
9007.61 536
9008.51 618
9009.40 507
9010.30 494
9011.20 522
9012.09 541
9012.99 543
9013.88 584
9014.78 566
9015.68 536
9016.57 591
9017.47 602
9018.37 524
9019.26 488
9020.16 546
9021.06 519
9021.95 503
9022.85 554
9023.75 513
9024.64 547
9025.54 534
9026.44 544
9027.33 509
9028.23 571
9029.13 558
9030.02 507
9030.92 549
9031.82 530
9032.71 590
9033.61 552
9034.51 522
9035.41 537
9036.30 542
9037.20 583
9038.10 571
9039.00 558
9039.89 540
9040.79 634
9041.69 566
9042.59 630
9043.48 574
9044.38 571
9045.28 492
9046.18 556
9047.07 601
9047.97 550
9048.87 606
9049.77 628
9050.67 652
9051.56 677
9052.46 610
9053.36 609
9054.26 627
9055.16 678
9056.06 698
9056.95 627
9057.85 582
9058.75 609
9059.65 674
9060.55 634
9061.45 633
9062.34 601
9063.24 640
9064.14 654
9065.04 673
9065.94 688
9066.84 583
9067.74 637
9068.64 665
9069.53 679
9070.43 607
9071.33 665
9072.23 597
9073.13 615
9074.03 615
9074.93 665
9075.83 670
9076.73 593
9077.63 608
9078.53 646
9079.43 629
9080.33 664
9081.23 630
9082.12 667
9083.02 636
9083.92 641
9084.82 667
9085.72 686
9086.62 616
9087.52 697
9088.42 714
9089.32 684
9090.22 699
9091.12 689
9092.02 752
9092.92 710
9093.82 713
9094.72 662
9095.62 681
9096.52 664
9097.42 675
9098.32 664
9099.22 713
9100.13 651
9101.03 655
9101.93 591
9102.83 655
9103.73 687
9104.63 644
9105.53 640
9106.43 650
9107.33 557
9108.23 587
9109.13 617
9110.03 582
9110.93 523
9111.84 561
9112.74 562
9113.64 621
9114.54 534
9115.44 544
9116.34 527
9117.24 537
9118.14 539
9119.05 562
9119.95 586
9120.85 602
9121.75 571
9122.65 544
9123.55 620
9124.45 608
9125.36 550
9126.26 489
9127.16 532
9128.06 478
9128.96 535
9129.87 569
9130.77 586
9131.67 550
9132.57 571
9133.47 549
9134.38 491
9135.28 567
9136.18 589
9137.08 581
9137.98 565
9138.89 545
9139.79 561
9140.69 515
9141.59 518
9142.50 560
9143.40 541
9144.30 555
9145.21 564
9146.11 508
9147.01 566
9147.91 530
9148.82 552
9149.72 553
9150.62 537
9151.53 528
9152.43 552
9153.33 505
9154.23 581
9155.14 576
9156.04 541
9156.94 556
9157.85 557
9158.75 536
9159.65 558
9160.56 549
9161.46 526
9162.36 585
9163.27 518
9164.17 544
9165.08 493
9165.98 500
9166.88 543
9167.79 535
9168.69 542
9169.59 511
9170.50 500
9171.40 527
9172.31 506
9173.21 557
9174.11 584
9175.02 526
9175.92 556
9176.83 511
9177.73 479
9178.64 472
9179.54 516
9180.44 518
9181.35 519
9182.25 531
9183.16 474
9184.06 444
9184.97 445
9185.87 492
9186.78 567
9187.68 535
9188.59 472
9189.49 508
9190.40 522
9191.30 505
9192.21 561
9193.11 575
9194.02 546
9194.92 537
9195.83 555
9196.73 577
9197.64 590
9198.54 597
9199.45 553
9200.35 540
9201.26 547
9202.16 625
9203.07 661
9203.98 632
9204.88 568
9205.79 658
9206.69 508
9207.60 507
9208.50 560
9209.41 551
9210.32 532
9211.22 563
9212.13 543
9213.03 521
9213.94 518
9214.85 563
9215.75 556
9216.66 559
9217.57 579
9218.47 619
9219.38 591
9220.28 559
9221.19 541
9222.10 578
9223.00 602
9223.91 537
9224.82 504
9225.72 516
9226.63 515
9227.54 493
9228.44 491
9229.35 504
9230.26 521
9231.16 500
9232.07 527
9232.98 498
9233.89 504
9234.79 537
9235.70 525
9236.61 505
9237.51 503
9238.42 553
9239.33 545
9240.24 594
9241.14 568
9242.05 523
9242.96 487
9243.87 539
9244.77 480
9245.68 458
9246.59 540
9247.50 538
9248.40 548
9249.31 566
9250.22 543
9251.13 508
9252.04 527
9252.94 465
9253.85 481
9254.76 506
9255.67 521
9256.58 510
9257.48 492
9258.39 557
9259.30 504
9260.21 521
9261.12 514
9262.03 460
9262.94 522
9263.84 539
9264.75 551
9265.66 497
9266.57 459
9267.48 496
9268.39 502
9269.30 538
9270.20 483
9271.11 516
9272.02 541
9272.93 486
9273.84 531
9274.75 429
9275.66 459
9276.57 505
9277.48 492
9278.39 483
9279.30 497
9280.21 515
9281.11 533
9282.02 516
9282.93 549
9283.84 572
9284.75 508
9285.66 508
9286.57 521
9287.48 499
9288.39 508
9289.30 554
9290.21 538
9291.12 504
9292.03 559
9292.94 573
9293.85 551
9294.76 522
9295.67 465
9296.58 473
9297.49 515
9298.40 535
9299.31 587
9300.22 535
9301.13 546
9302.04 576
9302.95 495
9303.86 568
9304.77 534
9305.69 546
9306.60 615
9307.51 561
9308.42 681
9309.33 695
9310.24 641
9311.15 585
9312.06 631
9312.97 613
9313.88 632
9314.79 624
9315.70 621
9316.62 605
9317.53 586
9318.44 679
9319.35 645
9320.26 546
9321.17 612
9322.08 637
9322.99 601
9323.91 537
9324.82 571
9325.73 596
9326.64 587
9327.55 626
9328.46 512
9329.38 524
9330.29 539
9331.20 540
9332.11 529
9333.02 551
9333.94 571
9334.85 573
9335.76 547
9336.67 584
9337.58 554
9338.50 490
9339.41 528
9340.32 581
9341.23 528
9342.15 520
9343.06 581
9343.97 546
9344.88 549
9345.80 535
9346.71 500
9347.62 463
9348.53 483
9349.45 443
9350.36 545
9351.27 537
9352.18 543
9353.10 470
9354.01 497
9354.92 521
9355.84 543
9356.75 480
9357.66 510
9358.58 474
9359.49 505
9360.40 521
9361.32 493
9362.23 480
9363.14 484
9364.06 554
9364.97 488
9365.88 419
9366.80 518
9367.71 474
9368.62 501
9369.54 487
9370.45 521
9371.37 522
9372.28 494
9373.19 486
9374.11 557
9375.02 566
9375.94 521
9376.85 499
9377.76 527
9378.68 572
9379.59 578
9380.51 570
9381.42 514
9382.33 598
9383.25 531
9384.16 556
9385.08 545
9385.99 552
9386.91 483
9387.82 504
9388.74 584
9389.65 512
9390.57 622
9391.48 625
9392.40 659
9393.31 581
9394.23 623
9395.14 675
9396.06 628
9396.97 597
9397.89 643
9398.80 604
9399.72 579
9400.63 587
9401.55 635
9402.46 595
9403.38 571
9404.29 572
9405.21 553
9406.12 528
9407.04 510
9407.95 555
9408.87 545
9409.79 533
9410.70 490
9411.62 528
9412.53 571
9413.45 533
9414.36 574
9415.28 545
9416.20 493
9417.11 541
9418.03 533
9418.95 581
9419.86 594
9420.78 547
9421.69 594
9422.61 609
9423.53 549
9424.44 570
9425.36 555
9426.28 575
9427.19 510
9428.11 473
9429.03 543
9429.94 581
9430.86 522
9431.78 532
9432.69 520
9433.61 555
9434.53 506
9435.44 568
9436.36 555
9437.28 553
9438.19 551
9439.11 574
9440.03 538
9440.95 530
9441.86 573
9442.78 543
9443.70 526
9444.62 531
9445.53 586
9446.45 582
9447.37 567
9448.29 569
9449.20 589
9450.12 588
9451.04 577
9451.96 572
9452.87 695
9453.79 736
9454.71 791
9455.63 785
9456.55 744
9457.46 700
9458.38 711
9459.30 720
9460.22 594
9461.14 619
9462.05 563
9462.97 606
9463.89 605
9464.81 514
9465.73 556
9466.65 587
9467.56 533
9468.48 580
9469.40 555
9470.32 542
9471.24 533
9472.16 536
9473.08 525
9473.99 515
9474.91 503
9475.83 566
9476.75 513
9477.67 514
9478.59 561
9479.51 593
9480.43 563
9481.35 583
9482.27 593
9483.19 617
9484.10 623
9485.02 553
9485.94 566
9486.86 602
9487.78 548
9488.70 524
9489.62 514
9490.54 518
9491.46 524
9492.38 539
9493.30 540
9494.22 513
9495.14 515
9496.06 599
9496.98 520
9497.90 507
9498.82 517
9499.74 550
9500.66 473
9501.58 517
9502.50 472
9503.42 506
9504.34 535
9505.26 548
9506.18 580
9507.10 537
9508.02 549
9508.94 515
9509.86 536
9510.78 519
9511.70 522
9512.63 507
9513.55 584
9514.47 540
9515.39 550
9516.31 536
9517.23 527
9518.15 517
9519.07 604
9519.99 587
9520.91 559
9521.83 517
9522.76 535
9523.68 510
9524.60 527
9525.52 523
9526.44 550
9527.36 565
9528.28 550
9529.21 609
9530.13 553
9531.05 613
9531.97 636
9532.89 546
9533.81 549
9534.74 552
9535.66 605
9536.58 566
9537.50 590
9538.42 581
9539.35 582
9540.27 590
9541.19 552
9542.11 558
9543.03 569
9543.96 621
9544.88 617
9545.80 553
9546.72 521
9547.64 638
9548.57 535
9549.49 491
9550.41 561
9551.33 518
9552.26 568
9553.18 531
9554.10 514
9555.03 482
9555.95 510
9556.87 528
9557.79 530
9558.72 572
9559.64 512
9560.56 486
9561.49 539
9562.41 555
9563.33 509
9564.26 564
9565.18 571
9566.10 524
9567.03 519
9567.95 544
9568.87 562
9569.80 554
9570.72 609
9571.64 523
9572.57 547
9573.49 565
9574.41 574
9575.34 607
9576.26 610
9577.18 537
9578.11 589
9579.03 550
9579.96 524
9580.88 586
9581.80 589
9582.73 571
9583.65 560
9584.58 523
9585.50 461
9586.43 556
9587.35 539
9588.27 566
9589.20 558
9590.12 597
9591.05 550
9591.97 575
9592.90 604
9593.82 534
9594.75 533
9595.67 544
9596.60 542
9597.52 563
9598.45 613
9599.37 535
9600.29 559
9601.22 608
9602.14 600
9603.07 553
9604.00 627
9604.92 601
9605.85 638
9606.77 670
9607.70 647
9608.62 676
9609.55 548
9610.47 573
9611.40 631
9612.32 657
9613.25 732
9614.17 612
9615.10 603
9616.03 619
9616.95 673
9617.88 606
9618.80 641
9619.73 648
9620.65 668
9621.58 619
9622.51 624
9623.43 657
9624.36 673
9625.29 676
9626.21 699
9627.14 642
9628.06 599
9628.99 634
9629.92 696
9630.84 710
9631.77 698
9632.70 669
9633.62 698
9634.55 748
9635.48 695
9636.40 711
9637.33 800
9638.26 844
9639.18 841
9640.11 882
9641.04 802
9641.96 785
9642.89 827
9643.82 841
9644.74 857
9645.67 804
9646.60 838
9647.53 777
9648.45 824
9649.38 836
9650.31 991
9651.24 1039
9652.16 1010
9653.09 933
9654.02 946
9654.95 931
9655.87 920
9656.80 885
9657.73 904
9658.66 828
9659.58 913
9660.51 897
9661.44 967
9662.37 878
9663.30 800
9664.22 896
9665.15 869
9666.08 917
9667.01 905
9667.94 881
9668.86 950
9669.79 987
9670.72 922
9671.65 877
9672.58 926
9673.51 921
9674.43 959
9675.36 916
9676.29 900
9677.22 932
9678.15 918
9679.08 915
9680.01 937
9680.94 997
9681.86 1057
9682.79 1030
9683.72 1076
9684.65 1111
9685.58 1112
9686.51 1071
9687.44 1015
9688.37 1049
9689.30 985
9690.23 1057
9691.16 1060
9692.08 1023
9693.01 1008
9693.94 1091
9694.87 1088
9695.80 1118
9696.73 1189
9697.66 1128
9698.59 1245
9699.52 1316
9700.45 1304
9701.38 1361
9702.31 1357
9703.24 1349
9704.17 1359
9705.10 1246
9706.03 1189
9706.96 1239
9707.89 1184
9708.82 1053
9709.75 1056
9710.68 1184
9711.61 1206
9712.54 1188
9713.47 1251
9714.40 1204
9715.33 1167
9716.26 1180
9717.19 1190
9718.12 1234
9719.06 1080
9719.99 1160
9720.92 1130
9721.85 1075
9722.78 1039
9723.71 1050
9724.64 1029
9725.57 1104
9726.50 1053
9727.43 1066
9728.36 1062
9729.30 1062
9730.23 1085
9731.16 1150
9732.09 1096
9733.02 1078
9733.95 1045
9734.88 1092
9735.81 1184
9736.75 1123
9737.68 1033
9738.61 1017
9739.54 1024
9740.47 1104
9741.40 1078
9742.34 1023
9743.27 1091
9744.20 1057
9745.13 1018
9746.06 1095
9747.00 1071
9747.93 1087
9748.86 1145
9749.79 1117
9750.72 1072
9751.66 1080
9752.59 1094
9753.52 1137
9754.45 1128
9755.39 1097
9756.32 1159
9757.25 1042
9758.18 1020
9759.12 1064
9760.05 1043
9760.98 1132
9761.91 1167
9762.85 1129
9763.78 1163
9764.71 1176
9765.64 1223
9766.58 1165
9767.51 1122
9768.44 1213
9769.38 1213
9770.31 1161
9771.24 1176
9772.18 1226
9773.11 1210
9774.04 1143
9774.98 1103
9775.91 1199
9776.84 1199
9777.78 1170
9778.71 1198
9779.64 1265
9780.58 1371
9781.51 1474
9782.44 1436
9783.38 1476
9784.31 1583
9785.25 1695
9786.18 1712
9787.11 1746
9788.05 1694
9788.98 1588
9789.92 1568
9790.85 1467
9791.78 1322
9792.72 1309
9793.65 1305
9794.59 1348
9795.52 1446
9796.46 1423
9797.39 1497
9798.32 1544
9799.26 1752
9800.19 1841
9801.13 1736
9802.06 1828
9803.00 1822
9803.93 1680
9804.87 1451
9805.80 1381
9806.74 1334
9807.67 1265
9808.61 1184
9809.54 1073
9810.48 1070
9811.41 1190
9812.35 1120
9813.28 1177
9814.22 1140
9815.15 1137
9816.09 1100
9817.02 1187
9817.96 1161
9818.89 1214
9819.83 1195
9820.76 1135
9821.70 1058
9822.64 1015
9823.57 1001
9824.51 997
9825.44 1011
9826.38 1074
9827.31 998
9828.25 922
9829.19 988
9830.12 974
9831.06 1020
9831.99 968
9832.93 929
9833.87 903
9834.80 972
9835.74 1018
9836.68 960
9837.61 898
9838.55 978
9839.48 1008
9840.42 926
9841.36 952
9842.29 939
9843.23 913
9844.17 965
9845.10 843
9846.04 932
9846.98 971
9847.91 930
9848.85 904
9849.79 913
9850.72 895
9851.66 963
9852.60 922
9853.54 937
9854.47 914
9855.41 901
9856.35 908
9857.28 920
9858.22 891
9859.16 918
9860.10 936
9861.03 952
9861.97 884
9862.91 838
9863.85 886
9864.78 866
9865.72 880
9866.66 868
9867.60 905
9868.54 904
9869.47 918
9870.41 899
9871.35 836
9872.29 880
9873.22 928
9874.16 884
9875.10 889
9876.04 933
9876.98 900
9877.92 949
9878.85 940
9879.79 917
9880.73 970
9881.67 959
9882.61 961
9883.55 1009
9884.48 898
9885.42 915
9886.36 823
9887.30 877
9888.24 856
9889.18 863
9890.12 808
9891.06 848
9891.99 873
9892.93 833
9893.87 808
9894.81 829
9895.75 866
9896.69 815
9897.63 844
9898.57 874
9899.51 857
9900.45 815
9901.39 818
9902.33 771
9903.27 808
9904.20 850
9905.14 872
9906.08 803
9907.02 856
9907.96 884
9908.90 843
9909.84 826
9910.78 888
9911.72 939
9912.66 889
9913.60 857
9914.54 905
9915.48 901
9916.42 865
9917.36 841
9918.30 837
9919.24 883
9920.18 891
9921.12 907
9922.06 980
9923.00 1025
9923.94 1033
9924.88 1099
9925.83 1243
9926.77 1307
9927.71 1442
9928.65 1593
9929.59 1558
9930.53 1506
9931.47 1442
9932.41 1350
9933.35 1325
9934.29 1166
9935.23 1019
9936.17 1053
9937.12 955
9938.06 917
9939.00 828
9939.94 828
9940.88 914
9941.82 968
9942.76 840
9943.70 905
9944.65 958
9945.59 947
9946.53 954
9947.47 934
9948.41 921
9949.35 958
9950.29 881
9951.24 835
9952.18 856
9953.12 899
9954.06 878
9955.00 858
9955.95 883
9956.89 906
9957.83 833
9958.77 816
9959.71 765
9960.66 749
9961.60 808
9962.54 768
9963.48 729
9964.43 781
9965.37 830
9966.31 804
9967.25 765
9968.20 844
9969.14 796
9970.08 761
9971.02 754
9971.97 750
9972.91 831
9973.85 871
9974.79 858
9975.74 815
9976.68 823
9977.62 839
9978.57 738
9979.51 787
9980.45 800
9981.40 769
9982.34 711
9983.28 715
9984.23 736
9985.17 712
9986.11 744
9987.06 638
9988.00 614
9988.94 680
9989.89 661
9990.83 698
9991.77 694
9992.72 643
9993.66 634
9994.60 687
9995.55 639
9996.49 659
9997.44 627
9998.38 701
9999.32 713
10000.27 659
10001.21 725
10002.16 675
10003.10 634
10004.04 729
10004.99 683
10005.93 633
10006.88 694
10007.82 674
10008.77 697
10009.71 629
10010.66 605
10011.60 621
10012.54 661
10013.49 614
10014.43 624
10015.38 636
10016.32 608
10017.27 598
10018.21 662
10019.16 695
10020.10 708
10021.05 675
10021.99 661
10022.94 641
10023.88 575
10024.83 591
10025.77 588
10026.72 630
10027.67 637
10028.61 640
10029.56 651
10030.50 634
10031.45 688
10032.39 610
10033.34 583
10034.28 620
10035.23 591
10036.18 606
10037.12 646
10038.07 665
10039.01 584
10039.96 574
10040.90 565
10041.85 595
10042.80 553
10043.74 550
10044.69 568
10045.64 596
10046.58 582
10047.53 592
10048.47 620
10049.42 639
10050.37 573
10051.31 585
10052.26 576
10053.21 610
10054.15 578
10055.10 582
10056.05 601
10056.99 629
10057.94 561
10058.89 535
10059.83 585
10060.78 597
10061.73 647
10062.67 580
10063.62 560
10064.57 518
10065.52 604
10066.46 567
10067.41 520
10068.36 509
10069.30 595
10070.25 609
10071.20 552
10072.15 552
10073.09 599
10074.04 611
10074.99 588
10075.94 592
10076.88 600
10077.83 625
10078.78 561
10079.73 566
10080.68 577
10081.62 588
10082.57 641
10083.52 581
10084.47 596
10085.42 591
10086.36 545
10087.31 552
10088.26 601
10089.21 527
10090.16 571
10091.11 563
10092.05 603
10093.00 546
10093.95 551
10094.90 522
10095.85 562
10096.80 631
10097.75 597
10098.69 610
10099.64 585
10100.59 561
10101.54 560
10102.49 596
10103.44 663
10104.39 636
10105.34 598
10106.28 631
10107.23 587
10108.18 552
10109.13 624
10110.08 569
10111.03 543
10111.98 559
10112.93 592
10113.88 574
10114.83 568
10115.78 625
10116.73 562
10117.68 566
10118.63 618
10119.58 535
10120.53 559
10121.48 527
10122.43 518
10123.38 531
10124.33 583
10125.28 578
10126.23 538
10127.18 572
10128.13 569
10129.08 543
10130.03 533
10130.98 556
10131.93 516
10132.88 499
10133.83 502
10134.78 540
10135.73 517
10136.68 569
10137.63 589
10138.58 599
10139.53 585
10140.48 552
10141.43 592
10142.38 574
10143.33 601
10144.28 646
10145.23 606
10146.19 588
10147.14 583
10148.09 607
10149.04 622
10149.99 592
10150.94 601
10151.89 663
10152.84 647
10153.79 611
10154.75 625
10155.70 644
10156.65 623
10157.60 642
10158.55 632
10159.50 660
10160.46 697
10161.41 639
10162.36 731
10163.31 622
10164.26 650
10165.21 678
10166.17 683
10167.12 743
10168.07 731
10169.02 755
10169.97 718
10170.93 682
10171.88 727
10172.83 742
10173.78 759
10174.73 802
10175.69 795
10176.64 848
10177.59 739
10178.54 794
10179.50 778
10180.45 777
10181.40 856
10182.35 836
10183.31 834
10184.26 825
10185.21 855
10186.17 738
10187.12 829
10188.07 892
10189.02 865
10189.98 904
10190.93 866
10191.88 862
10192.84 906
10193.79 955
10194.74 944
10195.70 991
10196.65 976
10197.60 991
10198.56 1086
10199.51 990
10200.46 960
10201.42 1027
10202.37 899
10203.32 965
10204.28 1055
10205.23 1090
10206.18 1167
10207.14 1235
10208.09 1289
10209.05 1252
10210.00 1281
10210.95 1275
10211.91 1168
10212.86 1150
10213.82 1112
10214.77 1124
10215.72 977
10216.68 971
10217.63 985
10218.59 935
10219.54 926
10220.50 987
10221.45 987
10222.41 974
10223.36 934
10224.31 918
10225.27 963
10226.22 889
10227.18 883
10228.13 875
10229.09 909
10230.04 848
10231.00 805
10231.95 856
10232.91 870
10233.86 902
10234.82 860
10235.77 990
10236.73 955
10237.68 1007
10238.64 1015
10239.59 1001
10240.55 1010
10241.50 869
10242.46 833
10243.42 822
10244.37 857
10245.33 817
10246.28 812
10247.24 844
10248.19 820
10249.15 777
10250.11 807
10251.06 836
10252.02 754
10252.97 834
10253.93 820
10254.89 816
10255.84 784
10256.80 770
10257.75 726
10258.71 794
10259.67 748
10260.62 712
10261.58 739
10262.54 671
10263.49 638
10264.45 728
10265.40 654
10266.36 669
10267.32 699
10268.27 631
10269.23 695
10270.19 663
10271.14 628
10272.10 647
10273.06 719
10274.02 721
10274.97 628
10275.93 629
10276.89 602
10277.84 608
10278.80 638
10279.76 648
10280.71 668
10281.67 663
10282.63 651
10283.59 671
10284.54 759
10285.50 685
10286.46 646
10287.42 663
10288.37 670
10289.33 660
10290.29 655
10291.25 651
10292.21 639
10293.16 707
10294.12 661
10295.08 620
10296.04 613
10296.99 656
10297.95 590
10298.91 567
10299.87 616
10300.83 589
10301.79 576
10302.74 553
10303.70 531
10304.66 594
10305.62 588
10306.58 597
10307.54 590
10308.49 609
10309.45 585
10310.41 598
10311.37 608
10312.33 582
10313.29 577
10314.25 597
10315.21 577
10316.16 604
10317.12 638
10318.08 641
10319.04 622
10320.00 663
10320.96 582
10321.92 543
10322.88 594
10323.84 522
10324.80 566
10325.76 553
10326.71 578
10327.67 553
10328.63 596
10329.59 579
10330.55 663
10331.51 598
10332.47 550
10333.43 564
10334.39 619
10335.35 586
10336.31 591
10337.27 553
10338.23 585
10339.19 536
10340.15 562
10341.11 654
10342.07 584
10343.03 537
10343.99 560
10344.95 572
10345.91 600
10346.87 572
10347.83 534
10348.79 574
10349.75 666
10350.71 672
10351.67 592
10352.63 572
10353.60 586
10354.56 607
10355.52 574
10356.48 541
10357.44 493
10358.40 444
10359.36 466
10360.32 524
10361.28 487
10362.24 481
10363.20 487
10364.17 491
10365.13 516
10366.09 506
10367.05 482
10368.01 523
10368.97 547
10369.93 504
10370.89 488
10371.86 511
10372.82 489
10373.78 520
10374.74 459
10375.70 470
10376.66 453
10377.63 518
10378.59 486
10379.55 470
10380.51 460
10381.47 521
10382.44 585
10383.40 543
10384.36 464
10385.32 420
10386.28 459
10387.25 561
10388.21 546
10389.17 488
10390.13 441
10391.10 557
10392.06 518
10393.02 514
10393.98 513
10394.94 458
10395.91 476
10396.87 457
10397.83 485
10398.80 490
10399.76 531
10400.72 522
10401.68 504
10402.65 488
10403.61 474
10404.57 479
10405.54 532
10406.50 521
10407.46 541
10408.43 493
10409.39 474
10410.35 483
10411.32 552
10412.28 556
10413.24 543
10414.21 562
10415.17 609
10416.13 607
10417.10 608
10418.06 601
10419.02 744
10419.99 736
10420.95 767
10421.91 818
10422.88 717
10423.84 709
10424.81 693
10425.77 607
10426.73 587
10427.70 545
10428.66 588
10429.63 563
10430.59 525
10431.56 464
10432.52 483
10433.48 471
10434.45 538
10435.41 536
10436.38 525
10437.34 528
10438.31 475
10439.27 474
10440.24 485
10441.20 461
10442.16 440
10443.13 426
10444.09 511
10445.06 523
10446.02 446
10446.99 468
10447.95 485
10448.92 498
10449.88 506
10450.85 478
10451.81 470
10452.78 477
10453.75 483
10454.71 492
10455.68 535
10456.64 496
10457.61 454
10458.57 475
10459.54 471
10460.50 434
10461.47 472
10462.43 514
10463.40 447
10464.37 413
10465.33 478
10466.30 406
10467.26 417
10468.23 427
10469.20 392
10470.16 391
10471.13 420
10472.09 463
10473.06 412
10474.03 443
10474.99 421
10475.96 408
10476.93 491
10477.89 514
10478.86 447
10479.82 507
10480.79 468
10481.76 457
10482.72 419
10483.69 407
10484.66 449
10485.62 455
10486.59 494
10487.56 448
10488.52 461
10489.49 454
10490.46 426
10491.43 433
10492.39 421
10493.36 413
10494.33 480
10495.29 470
10496.26 442
10497.23 438
10498.20 459
10499.16 465
10500.13 509
10501.10 413
10502.07 414
10503.03 462
10504.00 397
10504.97 446
10505.94 496
10506.90 491
10507.87 424
10508.84 415
10509.81 459
10510.78 491
10511.74 444
10512.71 471
10513.68 477
10514.65 448
10515.62 481
10516.58 461
10517.55 489
10518.52 442
10519.49 461
10520.46 499
10521.43 426
10522.39 446
10523.36 483
10524.33 472
10525.30 456
10526.27 468
10527.24 444
10528.21 451
10529.17 448
10530.14 427
10531.11 456
10532.08 450
10533.05 436
10534.02 491
10534.99 497
10535.96 470
10536.93 422
10537.90 368
10538.86 431
10539.83 484
10540.80 489
10541.77 469
10542.74 417
10543.71 451
10544.68 418
10545.65 538
10546.62 487
10547.59 470
10548.56 462
10549.53 481
10550.50 472
10551.47 402
10552.44 380
10553.41 494
10554.38 426
10555.35 451
10556.32 494
10557.29 495
10558.26 533
10559.23 517
10560.20 586
10561.17 583
10562.14 577
10563.11 549
10564.08 586
10565.05 609
10566.02 564
10566.99 559
10567.96 547
10568.93 464
10569.90 508
10570.87 497
10571.84 468
10572.82 507
10573.79 476
10574.76 501
10575.73 489
10576.70 460
10577.67 441
10578.64 425
10579.61 412
10580.58 421
10581.55 507
10582.53 447
10583.50 441
10584.47 455
10585.44 481
10586.41 472
10587.38 447
10588.35 457
10589.33 449
10590.30 525
10591.27 541
10592.24 500
10593.21 446
10594.18 518
10595.16 487
10596.13 499
10597.10 514
10598.07 545
10599.04 561
10600.01 496
10600.99 510
10601.96 478
10602.93 462
10603.90 507
10604.88 504
10605.85 540
10606.82 514
10607.79 465
10608.77 485
10609.74 494
10610.71 480
10611.68 436
10612.66 454
10613.63 469
10614.60 445
10615.57 383
10616.55 461
10617.52 496
10618.49 515
10619.46 517
10620.44 444
10621.41 451
10622.38 542
10623.36 481
10624.33 478
10625.30 483
10626.28 465
10627.25 492
10628.22 458
10629.20 423
10630.17 439
10631.14 462
10632.12 441
10633.09 501
10634.06 456
10635.04 513
10636.01 514
10636.99 590
10637.96 659
10638.93 663
10639.91 642
10640.88 647
10641.85 648
10642.83 685
10643.80 605
10644.78 590
10645.75 578
10646.72 561
10647.70 472
10648.67 492
10649.65 517
10650.62 514
10651.60 506
10652.57 510
10653.55 413
10654.52 465
10655.49 454
10656.47 466
10657.44 484
10658.42 440
10659.39 410
10660.37 456
10661.34 467
10662.32 434
10663.29 444
10664.27 461
10665.24 445
10666.22 454
10667.19 434
10668.17 475
10669.14 480
10670.12 437
10671.09 415
10672.07 362
10673.04 391
10674.02 408
10675.00 436
10675.97 460
10676.95 432
10677.92 422
10678.90 416
10679.87 480
10680.85 431
10681.82 434
10682.80 438
10683.78 450
10684.75 428
10685.73 425
10686.70 440
10687.68 422
10688.66 394
10689.63 426
10690.61 408
10691.58 423
10692.56 444
10693.54 395
10694.51 423
10695.49 418
10696.47 413
10697.44 420
10698.42 412
10699.40 384
10700.37 418
10701.35 437
10702.33 407
10703.30 400
10704.28 440
10705.26 405
10706.23 406
10707.21 445
10708.19 397
10709.16 392
10710.14 447
10711.12 444
10712.10 418
10713.07 388
10714.05 419
10715.03 445
10716.01 414
10716.98 350
10717.96 375
10718.94 378
10719.91 409
10720.89 451
10721.87 391
10722.85 427
10723.83 454
10724.80 401
10725.78 401
10726.76 390
10727.74 380
10728.71 403
10729.69 414
10730.67 356
10731.65 410
10732.63 445
10733.60 374
10734.58 405
10735.56 461
10736.54 420
10737.52 420
10738.50 416
10739.47 387
10740.45 360
10741.43 406
10742.41 412
10743.39 382
10744.37 406
10745.35 432
10746.32 467
10747.30 494
10748.28 445
10749.26 445
10750.24 418
10751.22 406
10752.20 386
10753.18 399
10754.16 421
10755.14 382
10756.11 376
10757.09 417
10758.07 378
10759.05 398
10760.03 395
10761.01 365
10761.99 397
10762.97 424
10763.95 445
10764.93 402
10765.91 423
10766.89 486
10767.87 458
10768.85 409
10769.83 387
10770.81 409
10771.79 402
10772.77 422
10773.75 442
10774.73 407
10775.71 379
10776.69 428
10777.67 487
10778.65 438
10779.63 413
10780.61 429
10781.59 403
10782.57 406
10783.55 475
10784.53 496
10785.51 475
10786.49 530
10787.47 438
10788.45 395
10789.43 469
10790.41 452
10791.39 457
10792.38 436
10793.36 472
10794.34 462
10795.32 477
10796.30 428
10797.28 409
10798.26 458
10799.24 432
10800.22 433
10801.21 434
10802.19 415
10803.17 461
10804.15 471
10805.13 435
10806.11 401
10807.09 422
10808.07 467
10809.06 471
10810.04 407
10811.02 401
10812.00 434
10812.98 434
10813.97 423
10814.95 426
10815.93 457
10816.91 447
10817.89 423
10818.87 433
10819.86 458
10820.84 429
10821.82 439
10822.80 497
10823.79 438
10824.77 461
10825.75 481
10826.73 496
10827.72 501
10828.70 426
10829.68 440
10830.66 419
10831.65 465
10832.63 518
10833.61 557
10834.59 484
10835.58 444
10836.56 481
10837.54 462
10838.52 482
10839.51 500
10840.49 474
10841.47 493
10842.46 521
10843.44 513
10844.42 498
10845.41 510
10846.39 519
10847.37 486
10848.36 459
10849.34 478
10850.32 520
10851.31 449
10852.29 474
10853.27 465
10854.26 476
10855.24 500
10856.23 481
10857.21 433
10858.19 495
10859.18 530
10860.16 506
10861.14 539
10862.13 483
10863.11 452
10864.10 475
10865.08 501
10866.07 508
10867.05 529
10868.03 536
10869.02 513
10870.00 513
10870.99 552
10871.97 484
10872.96 485
10873.94 490
10874.92 530
10875.91 560
10876.89 500
10877.88 516
10878.86 536
10879.85 565
10880.83 536
10881.82 544
10882.80 534
10883.79 564
10884.77 619
10885.76 599
10886.74 627
10887.73 594
10888.71 600
10889.70 603
10890.68 600
10891.67 563
10892.65 603
10893.64 552
10894.63 561
10895.61 567
10896.60 581
10897.58 558
10898.57 541
10899.55 587
10900.54 599
10901.53 651
10902.51 639
10903.50 598
10904.48 621
10905.47 676
10906.46 710
10907.44 647
10908.43 627
10909.41 669
10910.40 663
10911.39 654
10912.37 698
10913.36 694
10914.34 700
10915.33 732
10916.32 731
10917.30 737
10918.29 763
10919.28 744
10920.26 784
10921.25 776
10922.24 838
10923.22 816
10924.21 825
10925.20 808
10926.18 779
10927.17 795
10928.16 764
10929.15 809
10930.13 787
10931.12 853
10932.11 829
10933.09 806
10934.08 824
10935.07 844
10936.06 850
10937.04 892
10938.03 891
10939.02 906
10940.01 913
10940.99 895
10941.98 972
10942.97 901
10943.96 957
10944.94 961
10945.93 990
10946.92 975
10947.91 1033
10948.90 1028
10949.88 995
10950.87 1011
10951.86 1124
10952.85 1205
10953.84 1283
10954.82 1341
10955.81 1314
10956.80 1401
10957.79 1427
10958.78 1663
10959.77 1618
10960.75 1636
10961.74 1646
10962.73 1577
10963.72 1595
10964.71 1478
10965.70 1505
10966.69 1475
10967.68 1365
10968.66 1271
10969.65 1249
10970.64 1307
10971.63 1291
10972.62 1308
10973.61 1223
10974.60 1266
10975.59 1251
10976.58 1230
10977.57 1283
10978.55 1319
10979.54 1253
10980.53 1240
10981.52 1304
10982.51 1267
10983.50 1319
10984.49 1411
10985.48 1329
10986.47 1331
10987.46 1307
10988.45 1424
10989.44 1363
10990.43 1409
10991.42 1341
10992.41 1412
10993.40 1467
10994.39 1546
10995.38 1534
10996.37 1741
10997.36 1888
10998.35 2143
10999.34 2263
11000.33 2388
11001.32 2455
11002.31 2606
11003.30 2673
11004.29 2383
11005.28 2285
11006.27 2126
11007.26 1996
11008.25 1715
11009.24 1642
11010.24 1542
11011.23 1474
11012.22 1319
11013.21 1303
11014.20 1388
11015.19 1345
11016.18 1353
11017.17 1423
11018.16 1446
11019.15 1394
11020.14 1372
11021.14 1337
11022.13 1326
11023.12 1244
11024.11 1213
11025.10 1123
11026.09 1136
11027.08 1115
11028.08 948
11029.07 985
11030.06 974
11031.05 1048
11032.04 1040
11033.03 1001
11034.03 935
11035.02 939
11036.01 1033
11037.00 942
11037.99 899
11038.99 995
11039.98 978
11040.97 893
11041.96 898
11042.95 960
11043.95 927
11044.94 853
11045.93 826
11046.92 868
11047.92 864
11048.91 914
11049.90 876
11050.89 872
11051.89 907
11052.88 874
11053.87 840
11054.86 845
11055.86 878
11056.85 864
11057.84 842
11058.83 854
11059.83 827
11060.82 803
11061.81 807
11062.81 855
11063.80 837
11064.79 804
11065.79 797
11066.78 794
11067.77 806
11068.77 830
11069.76 775
11070.75 810
11071.75 753
11072.74 753
11073.73 788
11074.73 780
11075.72 794
11076.71 800
11077.71 850
11078.70 845
11079.70 868
11080.69 806
11081.68 810
11082.68 750
11083.67 822
11084.67 781
11085.66 747
11086.65 758
11087.65 776
11088.64 767
11089.64 750
11090.63 729
11091.63 782
11092.62 787
11093.61 787
11094.61 755
11095.60 766
11096.60 784
11097.59 781
11098.59 722
11099.58 746
11100.58 803
11101.57 823
11102.57 779
11103.56 694
11104.56 669
11105.55 723
11106.55 775
11107.54 819
11108.54 740
11109.53 778
11110.53 766
11111.52 751
11112.52 718
11113.51 681
11114.51 705
11115.50 693
11116.50 786
11117.49 796
11118.49 727
11119.49 747
11120.48 767
11121.48 843
11122.47 833
11123.47 877
11124.46 851
11125.46 928
11126.46 934
11127.45 924
11128.45 914
11129.44 950
11130.44 930
11131.44 916
11132.43 819
11133.43 783
11134.43 764
11135.42 760
11136.42 755
11137.41 699
11138.41 686
11139.41 757
11140.40 806
11141.40 800
11142.40 842
11143.39 840
11144.39 797
11145.39 789
11146.38 820
11147.38 835
11148.38 791
11149.38 803
11150.37 705
11151.37 770
11152.37 661
11153.36 657
11154.36 721
11155.36 729
11156.36 716
11157.35 726
11158.35 794
11159.35 722
11160.34 803
11161.34 702
11162.34 661
11163.34 702
11164.33 736
11165.33 652
11166.33 602
11167.33 616
11168.33 618
11169.32 633
11170.32 644
11171.32 642
11172.32 637
11173.32 693
11174.31 639
11175.31 666
11176.31 601
11177.31 626
11178.31 646
11179.30 633
11180.30 571
11181.30 622
11182.30 628
11183.30 613
11184.30 557
11185.30 588
11186.29 586
11187.29 657
11188.29 628
11189.29 566
11190.29 567
11191.29 622
11192.29 688
11193.29 619
11194.28 611
11195.28 690
11196.28 632
11197.28 639
11198.28 639
11199.28 638
11200.28 579
11201.28 621
11202.28 662
11203.28 579
11204.28 545
11205.28 603
11206.28 655
11207.28 640
11208.28 604
11209.27 613
11210.27 636
11211.27 586
11212.27 626
11213.27 607
11214.27 635
11215.27 562
11216.27 576
11217.27 591
11218.27 585
11219.27 569
11220.27 606
11221.27 625
11222.27 570
11223.27 617
11224.27 549
11225.28 635
11226.28 632
11227.28 564
11228.28 551
11229.28 586
11230.28 580
11231.28 600
11232.28 546
11233.28 549
11234.28 507
11235.28 535
11236.28 571
11237.28 545
11238.28 584
11239.28 502
11240.29 535
11241.29 583
11242.29 507
11243.29 463
11244.29 506
11245.29 548
11246.29 545
11247.29 548
11248.30 569
11249.30 566
11250.30 536
11251.30 551
11252.30 492
11253.30 505
11254.31 530
11255.31 548
11256.31 586
11257.31 533
11258.31 511
11259.31 575
11260.32 541
11261.32 645
11262.32 572
11263.32 585
11264.32 679
11265.33 588
11266.33 580
11267.33 584
11268.33 508
11269.34 611
11270.34 589
11271.34 626
11272.34 633
11273.35 630
11274.35 633
11275.35 680
11276.35 647
11277.36 730
11278.36 760
11279.36 719
11280.36 818
11281.37 830
11282.37 805
11283.37 846
11284.38 775
11285.38 717
11286.38 698
11287.38 666
11288.39 658
11289.39 648
11290.39 562
11291.40 579
11292.40 510
11293.40 587
11294.41 640
11295.41 540
11296.41 549
11297.42 637
11298.42 585
11299.43 563
11300.43 561
11301.43 575
11302.44 562
11303.44 557
11304.44 553
11305.45 549
11306.45 564
11307.46 519
11308.46 528
11309.47 557
11310.47 572
11311.47 594
11312.48 542
11313.48 582
11314.49 578
11315.49 594
11316.50 601
11317.50 585
11318.50 668
11319.51 654
11320.51 643
11321.52 625
11322.52 569
11323.53 555
11324.53 586
11325.54 589
11326.54 595
11327.55 584
11328.55 541
11329.56 547
11330.56 580
11331.57 556
11332.57 552
11333.58 554
11334.58 581
11335.59 584
11336.59 574
11337.60 578
11338.60 572
11339.61 622
11340.61 627
11341.62 625
11342.63 673
11343.63 623
11344.64 626
11345.64 635
11346.65 566
11347.65 600
11348.66 537
11349.67 522
11350.67 545
11351.68 539
11352.68 574
11353.69 537
11354.70 571
11355.70 570
11356.71 587
11357.72 566
11358.72 630
11359.73 608
11360.73 637
11361.74 532
11362.75 582
11363.75 490
11364.76 471
11365.77 486
11366.77 576
11367.78 539
11368.79 526
11369.79 520
11370.80 505
11371.81 524
11372.81 514
11373.82 514
11374.83 501
11375.84 536
11376.84 477
11377.85 457
11378.86 513
11379.86 502
11380.87 467
11381.88 484
11382.89 515
11383.89 448
11384.90 525
11385.91 521
11386.92 520
11387.92 509
11388.93 463
11389.94 520
11390.95 506
11391.95 473
11392.96 465
11393.97 505
11394.98 490
11395.99 528
11396.99 490
11398.00 503
11399.01 464
11400.02 432
11401.03 474
11402.03 474
11403.04 448
11404.05 461
11405.06 429
11406.07 445
11407.08 440
11408.09 490
11409.09 529
11410.10 485
11411.11 469
11412.12 453
11413.13 384
11414.14 387
11415.15 450
11416.15 386
11417.16 454
11418.17 430
11419.18 449
11420.19 410
11421.20 457
11422.21 413
11423.22 420
11424.23 419
11425.24 425
11426.25 422
11427.26 439
11428.26 439
11429.27 411
11430.28 410
11431.29 399
11432.30 435
11433.31 434
11434.32 431
11435.33 429
11436.34 452
11437.35 394
11438.36 422
11439.37 438
11440.38 435
11441.39 359
11442.40 393
11443.41 429
11444.42 403
11445.43 465
11446.44 460
11447.45 484
11448.46 467
11449.47 474
11450.48 445
11451.49 455
11452.50 446
11453.51 414
11454.52 473
11455.53 443
11456.55 418
11457.56 394
11458.57 466
11459.58 393
11460.59 360
11461.60 396
11462.61 427
11463.62 410
11464.63 416
11465.64 417
11466.65 407
11467.67 407
11468.68 415
11469.69 382
11470.70 390
11471.71 389
11472.72 399
11473.73 431
11474.74 429
11475.76 388
11476.77 347
11477.78 375
11478.79 358
11479.80 418
11480.81 410
11481.83 435
11482.84 418
11483.85 356
11484.86 395
11485.87 382
11486.89 416
11487.90 412
11488.91 422
11489.92 409
11490.93 371
11491.95 393
11492.96 408
11493.97 392
11494.98 366
11496.00 364
11497.01 343
11498.02 390
11499.03 380
11500.05 364
11501.06 363
11502.07 347
11503.08 381
11504.10 369
11505.11 364
11506.12 381
11507.13 386
11508.15 367
11509.16 352
11510.17 364
11511.19 422
11512.20 358
11513.21 343
11514.23 352
11515.24 369
11516.25 322
11517.27 310
11518.28 367
11519.29 380
11520.31 313
11521.32 393
11522.33 356
11523.35 398
11524.36 348
11525.37 363
11526.39 343
11527.40 308
11528.42 382
11529.43 326
11530.44 330
11531.46 372
11532.47 340
11533.48 314
11534.50 361
11535.51 354
11536.53 349
11537.54 297
11538.56 315
11539.57 327
11540.58 352
11541.60 356
11542.61 349
11543.63 335
11544.64 307
11545.66 336
11546.67 330
11547.69 342
11548.70 273
11549.72 371
11550.73 331
11551.75 300
11552.76 321
11553.78 330
11554.79 338
11555.81 349
11556.82 365
11557.84 307
11558.85 323
11559.87 345
11560.88 340
11561.90 356
11562.91 376
11563.93 366
11564.94 340
11565.96 315
11566.97 325
11567.99 354
11569.00 361
11570.02 359
11571.04 358
11572.05 379
11573.07 333
11574.08 340
11575.10 362
11576.11 381
11577.13 388
11578.15 387
11579.16 368
11580.18 385
11581.20 372
11582.21 375
11583.23 345
11584.24 322
11585.26 319
11586.28 347
11587.29 376
11588.31 364
11589.33 364
11590.34 385
11591.36 326
11592.38 312
11593.39 370
11594.41 353
11595.43 377
11596.44 404
11597.46 436
11598.48 447
11599.49 426
11600.51 373
11601.53 422
11602.54 433
11603.56 444
11604.58 436
11605.60 419
11606.61 444
11607.63 394
11608.65 403
11609.67 392
11610.68 382
11611.70 367
11612.72 342
11613.74 402
11614.75 363
11615.77 353
11616.79 325
11617.81 346
11618.82 321
11619.84 378
11620.86 382
11621.88 353
11622.90 314
11623.91 361
11624.93 344
11625.95 327
11626.97 337
11627.99 326
11629.00 314
11630.02 329
11631.04 340
11632.06 314
11633.08 332
11634.10 367
11635.11 362
11636.13 363
11637.15 361
11638.17 305
11639.19 344
11640.21 322
11641.23 327
11642.25 291
11643.26 335
11644.28 351
11645.30 309
11646.32 301
11647.34 351
11648.36 316
11649.38 294
11650.40 346
11651.42 340
11652.44 283
11653.46 283
11654.47 279
11655.49 301
11656.51 326
11657.53 318
11658.55 301
11659.57 331
11660.59 343
11661.61 340
11662.63 303
11663.65 309
11664.67 266
11665.69 297
11666.71 301
11667.73 285
11668.75 285
11669.77 339
11670.79 302
11671.81 330
11672.83 283
11673.85 302
11674.87 288
11675.89 294
11676.91 270
11677.93 305
11678.95 286
11679.97 316
11680.99 304
11682.01 306
11683.03 343
11684.06 320
11685.08 317
11686.10 323
11687.12 349
11688.14 300
11689.16 355
11690.18 289
11691.20 331
11692.22 330
11693.24 318
11694.26 332
11695.29 294
11696.31 314
11697.33 284
11698.35 256
11699.37 288
11700.39 315
11701.41 317
11702.43 280
11703.46 292
11704.48 318
11705.50 337
11706.52 332
11707.54 322
11708.56 338
11709.59 279
11710.61 273
11711.63 286
11712.65 328
11713.67 320
11714.70 327
11715.72 293
11716.74 309
11717.76 303
11718.78 305
11719.81 299
11720.83 282
11721.85 304
11722.87 343
11723.90 341
11724.92 314
11725.94 289
11726.96 284
11727.99 293
11729.01 305
11730.03 306
11731.05 297
11732.08 315
11733.10 277
11734.12 346
11735.15 361
11736.17 296
11737.19 299
11738.21 318
11739.24 291
11740.26 301
11741.28 286
11742.31 339
11743.33 324
11744.35 278
11745.38 287
11746.40 312
11747.42 307
11748.45 325
11749.47 330
11750.49 332
11751.52 312
11752.54 297
11753.56 329
11754.59 305
11755.61 323
11756.64 320
11757.66 313
11758.68 332
11759.71 316
11760.73 345
11761.76 376
11762.78 367
11763.80 334
11764.83 324
11765.85 302
11766.88 344
11767.90 322
11768.93 295
11769.95 343
11770.97 356
11772.00 338
11773.02 308
11774.05 317
11775.07 322
11776.10 286
11777.12 329
11778.15 323
11779.17 327
11780.20 345
11781.22 355
11782.25 343
11783.27 347
11784.30 313
11785.32 318
11786.35 358
11787.37 319
11788.40 391
11789.42 355
11790.45 313
11791.47 354
11792.50 384
11793.52 361
11794.55 327
11795.57 365
11796.60 358
11797.63 299
11798.65 344
11799.68 373
11800.70 384
11801.73 378
11802.75 388
11803.78 375
11804.81 394
11805.83 420
11806.86 383
11807.88 326
11808.91 360
11809.94 342
11810.96 353
11811.99 328
11813.02 344
11814.04 363
11815.07 370
11816.09 391
11817.12 354
11818.15 324
11819.17 358
11820.20 336
11821.23 332
11822.25 371
11823.28 365
11824.31 379
11825.33 416
11826.36 395
11827.39 408
11828.42 394
11829.44 387
11830.47 365
11831.50 389
11832.52 389
11833.55 342
11834.58 408
11835.61 378
11836.63 351
11837.66 415
11838.69 382
11839.71 364
11840.74 421
11841.77 349
11842.80 359
11843.83 401
11844.85 373
11845.88 383
11846.91 395
11847.94 428
11848.96 393
11849.99 381
11851.02 433
11852.05 407
11853.08 417
11854.10 396
11855.13 405
11856.16 391
11857.19 407
11858.22 403
11859.24 428
11860.27 398
11861.30 445
11862.33 449
11863.36 442
11864.39 437
11865.42 444
11866.44 478
11867.47 458
11868.50 450
11869.53 471
11870.56 392
11871.59 436
11872.62 456
11873.65 550
11874.67 484
11875.70 462
11876.73 459
11877.76 439
11878.79 511
11879.82 469
11880.85 436
11881.88 486
11882.91 507
11883.94 515
11884.97 520
11886.00 526
11887.03 558
11888.06 575
11889.09 569
11890.11 565
11891.14 553
11892.17 537
11893.20 592
11894.23 550
11895.26 582
11896.29 595
11897.32 596
11898.35 630
11899.38 643
11900.41 614
11901.44 611
11902.47 672
11903.50 701
11904.53 739
11905.56 725
11906.59 708
11907.63 697
11908.66 678
11909.69 669
11910.72 648
11911.75 743
11912.78 739
11913.81 693
11914.84 682
11915.87 716
11916.90 680
11917.93 664
11918.96 666
11919.99 704
11921.02 736
11922.06 709
11923.09 754
11924.12 784
11925.15 793
11926.18 814
11927.21 839
11928.24 945
11929.27 1002
11930.31 1029
11931.34 1083
11932.37 1094
11933.40 1097
11934.43 1134
11935.46 1150
11936.49 1056
11937.53 1057
11938.56 978
11939.59 893
11940.62 871
11941.65 853
11942.69 809
11943.72 807
11944.75 752
11945.78 753
11946.81 766
11947.85 707
11948.88 669
11949.91 712
11950.94 674
11951.97 682
11953.01 697
11954.04 678
11955.07 671
11956.10 658
11957.14 613
11958.17 676
11959.20 635
11960.24 627
11961.27 594
11962.30 587
11963.33 569
11964.37 646
11965.40 592
11966.43 572
11967.47 574
11968.50 622
11969.53 600
11970.56 614
11971.60 604
11972.63 609
11973.66 621
11974.70 555
11975.73 612
11976.76 603
11977.80 609
11978.83 607
11979.86 558
11980.90 603
11981.93 622
11982.97 609
11984.00 594
11985.03 611
11986.07 643
11987.10 665
11988.13 605
11989.17 632
11990.20 619
11991.24 629
11992.27 610
11993.30 599
11994.34 637
11995.37 614
11996.41 615
11997.44 610
11998.48 666
11999.51 676
12000.54 667
12001.58 658
12002.61 581
12003.65 584
12004.68 630
12005.72 666
12006.75 608
12007.79 649
12008.82 623
12009.86 645
12010.89 673
12011.93 677
12012.96 692
12014.00 718
12015.03 824
12016.07 909
12017.10 818
12018.14 854
12019.17 856
12020.21 842
12021.24 888
12022.28 878
12023.31 876
12024.35 782
12025.38 811
12026.42 804
12027.46 745
12028.49 715
12029.53 759
12030.56 738
12031.60 783
12032.63 743
12033.67 698
12034.71 786
12035.74 750
12036.78 763
12037.81 655
12038.85 706
12039.89 703
12040.92 687
12041.96 633
12042.99 614
12044.03 644
12045.07 660
12046.10 649
12047.14 640
12048.18 594
12049.21 641
12050.25 622
12051.29 558
12052.32 590
12053.36 605
12054.40 587
12055.43 561
12056.47 555
12057.51 498
12058.54 573
12059.58 619
12060.62 634
12061.65 598
12062.69 579
12063.73 545
12064.77 563
12065.80 647
12066.84 603
12067.88 549
12068.92 590
12069.95 565
12070.99 566
12072.03 605
12073.07 528
12074.10 562
12075.14 533
12076.18 585
12077.22 541
12078.25 533
12079.29 480
12080.33 530
12081.37 585
12082.41 555
12083.44 537
12084.48 549
12085.52 545
12086.56 568
12087.60 597
12088.63 558
12089.67 551
12090.71 618
12091.75 544
12092.79 507
12093.83 569
12094.86 556
12095.90 568
12096.94 499
12097.98 563
12099.02 597
12100.06 643
12101.10 632
12102.13 638
12103.17 666
12104.21 672
12105.25 582
12106.29 632
12107.33 661
12108.37 617
12109.41 618
12110.45 612
12111.49 486
12112.53 544
12113.56 530
12114.60 519
12115.64 560
12116.68 516
12117.72 501
12118.76 452
12119.80 447
12120.84 502
12121.88 491
12122.92 497
12123.96 442
12125.00 474
12126.04 450
12127.08 483
12128.12 483
12129.16 461
12130.20 470
12131.24 460
12132.28 467
12133.32 428
12134.36 411
12135.40 417
12136.44 440
12137.48 419
12138.52 420
12139.56 449
12140.60 465
12141.64 452
12142.68 438
12143.72 433
12144.76 423
12145.81 401
12146.85 388
12147.89 423
12148.93 483
12149.97 429
12151.01 394
12152.05 408
12153.09 454
12154.13 423
12155.17 395
12156.21 432
12157.26 380
12158.30 386
12159.34 353
12160.38 420
12161.42 431
12162.46 378
12163.50 405
12164.55 402
12165.59 424
12166.63 401
12167.67 396
12168.71 376
12169.75 432
12170.80 406
12171.84 434
12172.88 366
12173.92 412
12174.96 387
12176.00 396
12177.05 419
12178.09 343
12179.13 367
12180.17 434
12181.22 470
12182.26 420
12183.30 369
12184.34 392
12185.38 410
12186.43 374
12187.47 377
12188.51 409
12189.55 417
12190.60 354
12191.64 361
12192.68 361
12193.72 392
12194.77 407
12195.81 413
12196.85 366
12197.90 370
12198.94 390
12199.98 455
12201.03 397
12202.07 369
12203.11 394
12204.15 413
12205.20 400
12206.24 386
12207.28 406
12208.33 391
12209.37 435
12210.41 421
12211.46 391
12212.50 385
12213.55 405
12214.59 427
12215.63 421
12216.68 429
12217.72 399
12218.76 419
12219.81 379
12220.85 371
12221.90 458
12222.94 452
12223.98 406
12225.03 397
12226.07 419
12227.12 389
12228.16 399
12229.20 420
12230.25 442
12231.29 402
12232.34 409
12233.38 397
12234.43 410
12235.47 386
12236.52 369
12237.56 384
12238.61 380
12239.65 401
12240.69 416
12241.74 451
12242.78 440
12243.83 446
12244.87 392
12245.92 417
12246.96 409
12248.01 360
12249.05 415
12250.10 383
12251.14 388
12252.19 383
12253.24 349
12254.28 382
12255.33 357
12256.37 320
12257.42 349
12258.46 357
12259.51 343
12260.55 398
12261.60 317
12262.64 364
12263.69 384
12264.74 359
12265.78 328
12266.83 364
12267.87 361
12268.92 331
12269.97 357
12271.01 361
12272.06 352
12273.10 357
12274.15 351
12275.20 322
12276.24 344
12277.29 349
12278.34 375
12279.38 337
12280.43 320
12281.47 301
12282.52 318
12283.57 396
12284.61 368
12285.66 368
12286.71 353
12287.75 358
12288.80 341
12289.85 344
12290.90 338
12291.94 402
12292.99 404
12294.04 389
12295.08 352
12296.13 306
12297.18 304
12298.22 318
12299.27 316
12300.32 363
12301.37 373
12302.41 351
12303.46 355
12304.51 323
12305.56 343
12306.60 380
12307.65 352
12308.70 351
12309.75 312
12310.79 379
12311.84 388
12312.89 376
12313.94 369
12314.99 359
12316.03 348
12317.08 370
12318.13 334
12319.18 318
12320.23 302
12321.27 352
12322.32 344
12323.37 364
12324.42 337
12325.47 285
12326.52 280
12327.56 300
12328.61 350
12329.66 269
12330.71 337
12331.76 331
12332.81 350
12333.86 376
12334.91 344
12335.95 359
12337.00 346
12338.05 327
12339.10 337
12340.15 343
12341.20 337
12342.25 322
12343.30 319
12344.35 310
12345.40 354
12346.44 333
12347.49 333
12348.54 366
12349.59 314
12350.64 300
12351.69 301
12352.74 324
12353.79 334
12354.84 340
12355.89 318
12356.94 325
12357.99 297
12359.04 331
12360.09 298
12361.14 327
12362.19 345
12363.24 363
12364.29 324
12365.34 337
12366.39 376
12367.44 346
12368.49 338
12369.54 357
12370.59 364
12371.64 332
12372.69 351
12373.74 323
12374.79 367
12375.84 323
12376.89 316
12377.94 325
12378.99 344
12380.05 347
12381.10 354
12382.15 356
12383.20 361
12384.25 336
12385.30 379
12386.35 360
12387.40 349
12388.45 373
12389.50 379
12390.55 386
12391.61 364
12392.66 349
12393.71 340
12394.76 332
12395.81 360
12396.86 324
12397.91 332
12398.97 364
12400.02 337
12401.07 329
12402.12 345
12403.17 348
12404.22 362
12405.28 368
12406.33 381
12407.38 373
12408.43 365
12409.48 365
12410.53 362
12411.59 373
12412.64 354
12413.69 354
12414.74 341
12415.80 346
12416.85 369
12417.90 340
12418.95 341
12420.00 331
12421.06 339
12422.11 353
12423.16 371
12424.21 361
12425.27 318
12426.32 379
12427.37 347
12428.43 420
12429.48 402
12430.53 344
12431.58 368
12432.64 385
12433.69 340
12434.74 356
12435.80 347
12436.85 370
12437.90 326
12438.96 378
12440.01 360
12441.06 379
12442.12 363
12443.17 381
12444.22 364
12445.28 357
12446.33 359
12447.38 366
12448.44 418
12449.49 444
12450.54 365
12451.60 379
12452.65 369
12453.71 380
12454.76 394
12455.81 391
12456.87 355
12457.92 386
12458.98 352
12460.03 341
12461.08 390
12462.14 418
12463.19 386
12464.25 399
12465.30 360
12466.35 346
12467.41 419
12468.46 389
12469.52 353
12470.57 365
12471.63 399
12472.68 446
12473.74 461
12474.79 434
12475.85 523
12476.90 458
12477.96 471
12479.01 442
12480.07 450
12481.12 480
12482.18 454
12483.23 492
12484.29 485
12485.34 437
12486.40 499
12487.45 462
12488.51 502
12489.56 553
12490.62 568
12491.67 635
12492.73 726
12493.78 712
12494.84 633
12495.90 715
12496.95 716
12498.01 697
12499.06 745
12500.12 704
12501.17 665
12502.23 635
12503.29 618
12504.34 570
12505.40 542
12506.45 497
12507.51 477
12508.57 454
12509.62 405
12510.68 421
12511.73 371
12512.79 381
12513.85 384
12514.90 357
12515.96 389
12517.02 391
12518.07 396
12519.13 406
12520.19 392
12521.24 358
12522.30 399
12523.36 385
12524.41 405
12525.47 374
12526.53 381
12527.58 368
12528.64 381
12529.70 363
12530.76 343
12531.81 345
12532.87 361
12533.93 403
12534.98 419
12536.04 420
12537.10 392
12538.16 355
12539.21 390
12540.27 387
12541.33 360
12542.39 363
12543.44 354
12544.50 374
12545.56 346
12546.62 300
12547.68 333
12548.73 307
12549.79 335
12550.85 378
12551.91 345
12552.96 304
12554.02 352
12555.08 391
12556.14 401
12557.20 329
12558.26 370
12559.31 408
12560.37 390
12561.43 369
12562.49 404
12563.55 343
12564.61 350
12565.66 372
12566.72 368
12567.78 371
12568.84 385
12569.90 386
12570.96 398
12572.02 406
12573.08 388
12574.13 436
12575.19 453
12576.25 392
12577.31 433
12578.37 475
12579.43 434
12580.49 447
12581.55 395
12582.61 399
12583.67 436
12584.73 409
12585.79 404
12586.85 417
12587.91 473
12588.96 435
12590.02 456
12591.08 423
12592.14 443
12593.20 486
12594.26 446
12595.32 447
12596.38 425
12597.44 439
12598.50 457
12599.56 399
12600.62 399
12601.68 374
12602.74 431
12603.80 384
12604.86 366
12605.92 353
12606.98 379
12608.04 411
12609.10 391
12610.17 337
12611.23 342
12612.29 381
12613.35 368
12614.41 360
12615.47 368
12616.53 396
12617.59 411
12618.65 413
12619.71 354
12620.77 408
12621.83 381
12622.89 380
12623.95 375
12625.02 394
12626.08 366
12627.14 315
12628.20 304
12629.26 347
12630.32 346
12631.38 350
12632.44 322
12633.51 316
12634.57 360
12635.63 317
12636.69 274
12637.75 297
12638.81 325
12639.88 313
12640.94 293
12642.00 293
12643.06 280
12644.12 344
12645.18 321
12646.25 314
12647.31 282
12648.37 328
12649.43 337
12650.50 337
12651.56 335
12652.62 341
12653.68 328
12654.74 331
12655.81 324
12656.87 365
12657.93 345
12658.99 339
12660.06 348
12661.12 362
12662.18 338
12663.24 334
12664.31 376
12665.37 325
12666.43 309
12667.50 328
12668.56 352
12669.62 343
12670.68 324
12671.75 342
12672.81 324
12673.87 313
12674.94 336
12676.00 372
12677.06 331
12678.13 288
12679.19 318
12680.25 357
12681.32 378
12682.38 344
12683.44 338
12684.51 357
12685.57 321
12686.63 339
12687.70 340
12688.76 369
12689.83 313
12690.89 341
12691.95 359
12693.02 339
12694.08 346
12695.15 382
12696.21 349
12697.27 351
12698.34 376
12699.40 380
12700.47 325
12701.53 338
12702.60 361
12703.66 330
12704.72 319
12705.79 363
12706.85 340
12707.92 343
12708.98 419
12710.05 394
12711.11 369
12712.18 356
12713.24 311
12714.31 365
12715.37 312
12716.44 356
12717.50 348
12718.57 368
12719.63 390
12720.70 369
12721.76 380
12722.83 403
12723.89 399
12724.96 429
12726.02 405
12727.09 428
12728.15 371
12729.22 418
12730.28 392
12731.35 354
12732.41 419
12733.48 401
12734.55 371
12735.61 370
12736.68 434
12737.74 456
12738.81 430
12739.88 397
12740.94 386
12742.01 368
12743.07 378
12744.14 389
12745.21 379
12746.27 387
12747.34 441
12748.40 348
12749.47 363
12750.54 375
12751.60 400
12752.67 361
12753.74 351
12754.80 360
12755.87 317
12756.94 414
12758.00 392
12759.07 336
12760.14 343
12761.20 361
12762.27 358
12763.34 363
12764.40 355
12765.47 350
12766.54 339
12767.60 321
12768.67 337
12769.74 300
12770.81 348
12771.87 361
12772.94 379
12774.01 350
12775.08 332
12776.14 341
12777.21 327
12778.28 309
12779.35 384
12780.41 337
12781.48 330
12782.55 355
12783.62 313
12784.68 365
12785.75 326
12786.82 368
12787.89 360
12788.96 334
12790.02 354
12791.09 307
12792.16 335
12793.23 345
12794.30 360
12795.36 388
12796.43 409
12797.50 381
12798.57 363
12799.64 359
12800.71 313
12801.77 339
12802.84 321
12803.91 369
12804.98 391
12806.05 365
12807.12 359
12808.19 363
12809.25 372
12810.32 386
12811.39 363
12812.46 416
12813.53 438
12814.60 405
12815.67 436
12816.74 497
12817.81 458
12818.88 471
12819.95 441
12821.01 473
12822.08 484
12823.15 480
12824.22 444
12825.29 422
12826.36 410
12827.43 418
12828.50 399
12829.57 387
12830.64 388
12831.71 382
12832.78 350
12833.85 370
12834.92 360
12835.99 338
12837.06 378
12838.13 381
12839.20 366
12840.27 360
12841.34 352
12842.41 367
12843.48 362
12844.55 362
12845.62 348
12846.69 359
12847.76 387
12848.83 360
12849.90 341
12850.97 362
12852.04 362
12853.11 357
12854.19 381
12855.26 344
12856.33 305
12857.40 348
12858.47 361
12859.54 319
12860.61 285
12861.68 305
12862.75 344
12863.82 311
12864.89 297
12865.97 305
12867.04 299
12868.11 291
12869.18 303
12870.25 284
12871.32 319
12872.39 294
12873.47 342
12874.54 299
12875.61 270
12876.68 320
12877.75 305
12878.82 275
12879.90 268
12880.97 250
12882.04 304
12883.11 303
12884.18 296
12885.25 295
12886.33 303
12887.40 285
12888.47 299
12889.54 299
12890.62 332
12891.69 291
12892.76 288
12893.83 253
12894.90 266
12895.98 264
12897.05 298
12898.12 250
12899.19 264
12900.27 312
12901.34 316
12902.41 287
12903.49 296
12904.56 303
12905.63 283
12906.70 304
12907.78 299
12908.85 314
12909.92 292
12911.00 290
12912.07 294
12913.14 275
12914.22 262
12915.29 261
12916.36 283
12917.44 273
12918.51 255
12919.58 255
12920.66 320
12921.73 304
12922.80 307
12923.88 301
12924.95 296
12926.02 289
12927.10 244
12928.17 245
12929.24 303
12930.32 249
12931.39 268
12932.47 271
12933.54 268
12934.61 251
12935.69 275
12936.76 278
12937.84 271
12938.91 276
12939.99 250
12941.06 280
12942.13 261
12943.21 282
12944.28 286
12945.36 278
12946.43 281
12947.51 250
12948.58 263
12949.66 294
12950.73 284
12951.81 273
12952.88 218
12953.95 255
12955.03 250
12956.10 247
12957.18 227
12958.25 255
12959.33 259
12960.40 285
12961.48 248
12962.56 242
12963.63 279
12964.71 271
12965.78 245
12966.86 276
12967.93 269
12969.01 229
12970.08 286
12971.16 263
12972.23 260
12973.31 238
12974.39 290
12975.46 251
12976.54 228
12977.61 287
12978.69 278
12979.76 221
12980.84 275
12981.92 236
12982.99 220
12984.07 249
12985.14 242
12986.22 247
12987.30 256
12988.37 240
12989.45 243
12990.53 251
12991.60 254
12992.68 295
12993.76 262
12994.83 291
12995.91 245
12996.99 251
12998.06 271
12999.14 242
13000.22 215
13001.29 250
13002.37 242
13003.45 247
13004.52 242
13005.60 226
13006.68 216
13007.75 246
13008.83 219
13009.91 252
13010.99 252
13012.06 229
13013.14 254
13014.22 238
13015.30 237
13016.37 242
13017.45 228
13018.53 241
13019.61 255
13020.68 237
13021.76 232
13022.84 215
13023.92 215
13024.99 253
13026.07 258
13027.15 233
13028.23 242
13029.31 263
13030.38 250
13031.46 273
13032.54 233
13033.62 263
13034.70 266
13035.77 279
13036.85 268
13037.93 288
13039.01 273
13040.09 309
13041.17 262
13042.24 259
13043.32 247
13044.40 245
13045.48 234
13046.56 220
13047.64 238
13048.72 248
13049.80 261
13050.87 238
13051.95 268
13053.03 239
13054.11 209
13055.19 230
13056.27 245
13057.35 270
13058.43 231
13059.51 225
13060.59 238
13061.67 241
13062.74 242
13063.82 243
13064.90 239
13065.98 236
13067.06 207
13068.14 234
13069.22 259
13070.30 254
13071.38 261
13072.46 269
13073.54 235
13074.62 253
13075.70 264
13076.78 221
13077.86 218
13078.94 231
13080.02 228
13081.10 222
13082.18 242
13083.26 238
13084.34 266
13085.42 251
13086.50 271
13087.58 270
13088.66 230
13089.74 249
13090.82 240
13091.90 230
13092.99 222
13094.07 233
13095.15 253
13096.23 230
13097.31 258
13098.39 241
13099.47 205
13100.55 218
13101.63 246
13102.71 200
13103.79 243
13104.88 234
13105.96 239
13107.04 253
13108.12 266
13109.20 233
13110.28 204
13111.36 221
13112.44 210
13113.53 220
13114.61 220
13115.69 226
13116.77 277
13117.85 237
13118.93 233
13120.02 237
13121.10 227
13122.18 244
13123.26 242
13124.34 236
13125.42 229
13126.51 220
13127.59 256
13128.67 235
13129.75 207
13130.84 251
13131.92 259
13133.00 239
13134.08 233
13135.16 200
13136.25 200
13137.33 260
13138.41 262
13139.49 303
13140.58 239
13141.66 249
13142.74 254
13143.82 220
13144.91 198
13145.99 227
13147.07 228
13148.16 214
13149.24 223
13150.32 236
13151.41 238
13152.49 193
13153.57 229
13154.65 246
13155.74 227
13156.82 225
13157.90 222
13158.99 229
13160.07 246
13161.15 255
13162.24 225
13163.32 216
13164.40 245
13165.49 231
13166.57 219
13167.66 212
13168.74 247
13169.82 263
13170.91 189
13171.99 204
13173.08 243
13174.16 263
13175.24 238
13176.33 224
13177.41 218
13178.50 253
13179.58 255
13180.66 253
13181.75 241
13182.83 224
13183.92 215
13185.00 226
13186.09 265
13187.17 267
13188.25 259
13189.34 272
13190.42 295
13191.51 280
13192.59 237
13193.68 219
13194.76 213
13195.85 207
13196.93 239
13198.02 225
13199.10 233
13200.19 226
13201.27 199
13202.36 224
13203.44 233
13204.53 298
13205.61 233
13206.70 253
13207.78 227
13208.87 259
13209.96 294
13211.04 274
13212.13 242
13213.21 260
13214.30 240
13215.38 241
13216.47 250
13217.55 279
13218.64 224
13219.73 249
13220.81 226
13221.90 243
13222.98 271
13224.07 300
13225.16 238
13226.24 267
13227.33 264
13228.41 234
13229.50 250
13230.59 321
13231.67 334
13232.76 282
13233.85 254
13234.93 277
13236.02 262
13237.11 249
13238.19 258
13239.28 239
13240.37 288
13241.45 273
13242.54 259
13243.63 259
13244.71 249
13245.80 250
13246.89 273
13247.97 258
13249.06 262
13250.15 216
13251.24 258
13252.32 274
13253.41 302
13254.50 265
13255.58 263
13256.67 282
13257.76 282
13258.85 271
13259.93 254
13261.02 257
13262.11 295
13263.20 291
13264.28 271
13265.37 264
13266.46 293
13267.55 282
13268.64 276
13269.72 304
13270.81 277
13271.90 315
13272.99 284
13274.08 295
13275.16 268
13276.25 323
13277.34 296
13278.43 317
13279.52 308
13280.61 316
13281.69 352
13282.78 312
13283.87 301
13284.96 325
13286.05 311
13287.14 333
13288.23 307
13289.31 341
13290.40 297
13291.49 352
13292.58 332
13293.67 308
13294.76 303
13295.85 323
13296.94 328
13298.03 317
13299.11 363
13300.20 322
13301.29 348
13302.38 383
13303.47 334
13304.56 309
13305.65 347
13306.74 349
13307.83 370
13308.92 387
13310.01 343
13311.10 355
13312.19 330
13313.28 316
13314.37 349
13315.46 329
13316.55 345
13317.64 412
13318.73 357
13319.82 366
13320.91 327
13322.00 339
13323.09 369
13324.18 331
13325.27 326
13326.36 339
13327.45 360
13328.54 359
13329.63 352
13330.72 329
13331.81 353
13332.90 354
13333.99 401
13335.08 382
13336.17 328
13337.26 306
13338.35 340
13339.44 388
13340.53 388
13341.62 354
13342.72 345
13343.81 364
13344.90 382
13345.99 417
13347.08 345
13348.17 371
13349.26 384
13350.35 380
13351.44 375
13352.54 349
13353.63 344
13354.72 384
13355.81 377
13356.90 390
13357.99 382
13359.08 385
13360.18 421
13361.27 438
13362.36 427
13363.45 412
13364.54 412
13365.63 449
13366.73 449
13367.82 443
13368.91 436
13370.00 454
13371.09 438
13372.19 465
13373.28 439
13374.37 446
13375.46 443
13376.56 435
13377.65 379
13378.74 338
13379.83 380
13380.93 436
13382.02 441
13383.11 402
13384.20 334
13385.30 355
13386.39 383
13387.48 376
13388.57 354
13389.67 354
13390.76 359
13391.85 332
13392.95 344
13394.04 375
13395.13 373
13396.22 338
13397.32 344
13398.41 348
13399.50 353
13400.60 383
13401.69 330
13402.78 359
13403.88 374
13404.97 347
13406.06 369
13407.16 370
13408.25 306
13409.35 304
13410.44 325
13411.53 307
13412.63 346
13413.72 316
13414.81 319
13415.91 346
13417.00 355
13418.10 347
13419.19 339
13420.28 365
13421.38 334
13422.47 345
13423.57 372
13424.66 362
13425.76 329
13426.85 347
13427.94 344
13429.04 365
13430.13 372
13431.23 371
13432.32 365
13433.42 374
13434.51 371
13435.61 340
13436.70 399
13437.80 356
13438.89 344
13439.99 381
13441.08 414
13442.18 370
13443.27 344
13444.37 402
13445.46 408
13446.56 446
13447.65 414
13448.75 409
13449.84 436
13450.94 439
13452.03 423
13453.13 459
13454.22 443
13455.32 473
13456.41 465
13457.51 484
13458.61 440
13459.70 480
13460.80 447
13461.89 390
13462.99 393
13464.08 420
13465.18 420
13466.28 441
13467.37 427
13468.47 405
13469.56 409
13470.66 451
13471.76 417
13472.85 411
13473.95 446
13475.05 414
13476.14 435
13477.24 435
13478.33 437
13479.43 507
13480.53 481
13481.62 466
13482.72 428
13483.82 465
13484.91 476
13486.01 443
13487.11 497
13488.20 491
13489.30 415
13490.40 503
13491.50 505
13492.59 482
13493.69 511
13494.79 507
13495.88 505
13496.98 546
13498.08 572
13499.18 562
13500.27 541
13501.37 544
13502.47 548
13503.57 528
13504.66 532
13505.76 563
13506.86 590
13507.96 567
13509.05 591
13510.15 578
13511.25 523
13512.35 496
13513.44 486
13514.54 457
13515.64 433
13516.74 434
13517.84 440
13518.93 413
13520.03 419
13521.13 396
13522.23 391
13523.33 385
13524.43 409
13525.52 408
13526.62 376
13527.72 378
13528.82 384
13529.92 378
13531.02 405
13532.12 360
13533.21 340
13534.31 370
13535.41 416
13536.51 397
13537.61 390
13538.71 406
13539.81 393
13540.91 375
13542.01 386
13543.10 375
13544.20 368
13545.30 316
13546.40 395
13547.50 418
13548.60 336
13549.70 390
13550.80 367
13551.90 380
13553.00 362
13554.10 350
13555.20 330
13556.30 370
13557.40 389
13558.50 375
13559.60 388
13560.70 360
13561.80 356
13562.90 361
13564.00 336
13565.10 366
13566.20 390
13567.30 338
13568.40 345
13569.50 372
13570.60 356
13571.70 338
13572.80 348
13573.90 352
13575.00 364
13576.10 345
13577.20 379
13578.30 415
13579.40 408
13580.50 373
13581.60 359
13582.70 383
13583.80 358
13584.90 331
13586.00 343
13587.10 374
13588.21 411
13589.31 371
13590.41 393
13591.51 441
13592.61 423
13593.71 381
13594.81 373
13595.91 378
13597.01 366
13598.12 388
13599.22 390
13600.32 401
13601.42 410
13602.52 392
13603.62 391
13604.72 415
13605.83 400
13606.93 412
13608.03 365
13609.13 409
13610.23 416
13611.34 405
13612.44 391
13613.54 440
13614.64 391
13615.74 378
13616.85 388
13617.95 442
13619.05 404
13620.15 426
13621.25 414
13622.36 411
13623.46 418
13624.56 408
13625.66 444
13626.77 446
13627.87 471
13628.97 505
13630.07 427
13631.18 424
13632.28 440
13633.38 419
13634.48 435
13635.59 480
13636.69 447
13637.79 423
13638.90 472
13640.00 460
13641.10 438
13642.21 420
13643.31 447
13644.41 450
13645.52 439
13646.62 398
13647.72 370
13648.83 368
13649.93 437
13651.03 383
13652.14 372
13653.24 396
13654.34 372
13655.45 421
13656.55 354
13657.65 359
13658.76 394
13659.86 426
13660.97 417
13662.07 447
13663.17 422
13664.28 437
13665.38 368
13666.49 372
13667.59 426
13668.69 377
13669.80 392
13670.90 401
13672.01 376
13673.11 383
13674.22 391
13675.32 383
13676.42 345
13677.53 375
13678.63 398
13679.74 380
13680.84 341
13681.95 378
13683.05 403
13684.16 385
13685.26 404
13686.37 370
13687.47 365
13688.58 379
13689.68 335
13690.79 371
13691.89 381
13693.00 403
13694.10 356
13695.21 402
13696.31 389
13697.42 381
13698.52 383
13699.63 408
13700.73 409
13701.84 432
13702.95 439
13704.05 432
13705.16 408
13706.26 435
13707.37 486
13708.47 403
13709.58 460
13710.69 467
13711.79 486
13712.90 472
13714.00 489
13715.11 524
13716.22 458
13717.32 452
13718.43 476
13719.53 456
13720.64 454
13721.75 498
13722.85 539
13723.96 528
13725.07 471
13726.17 513
13727.28 557
13728.39 549
13729.49 527
13730.60 540
13731.71 547
13732.81 598
13733.92 605
13735.03 626
13736.13 565
13737.24 580
13738.35 570
13739.46 558
13740.56 597
13741.67 595
13742.78 586
13743.88 596
13744.99 635
13746.10 607
13747.21 570
13748.31 560
13749.42 591
13750.53 624
13751.64 608
13752.74 663
13753.85 668
13754.96 696
13756.07 744
13757.17 696
13758.28 773
13759.39 745
13760.50 731
13761.61 792
13762.71 761
13763.82 812
13764.93 894
13766.04 870
13767.15 899
13768.25 986
13769.36 971
13770.47 1114
13771.58 1114
13772.69 1139
13773.80 1119
13774.90 1182
13776.01 1146
13777.12 1180
13778.23 1099
13779.34 1078
13780.45 1080
13781.56 1072
13782.67 1003
13783.77 906
13784.88 832
13785.99 822
13787.10 787
13788.21 772
13789.32 799
13790.43 739
13791.54 684
13792.65 654
13793.76 685
13794.86 741
13795.97 695
13797.08 716
13798.19 716
13799.30 688
13800.41 716
13801.52 727
13802.63 681
13803.74 697
13804.85 683
13805.96 686
13807.07 687
13808.18 695
13809.29 749
13810.40 739
13811.51 763
13812.62 762
13813.73 716
13814.84 749
13815.95 703
13817.06 674
13818.17 701
13819.28 705
13820.39 651
13821.50 598
13822.61 657
13823.72 660
13824.83 624
13825.94 596
13827.05 564
13828.16 610
13829.27 608
13830.39 626
13831.50 572
13832.61 644
13833.72 611
13834.83 611
13835.94 550
13837.05 535
13838.16 532
13839.27 587
13840.38 605
13841.50 531
13842.61 556
13843.72 591
13844.83 583
13845.94 587
13847.05 562
13848.16 544
13849.27 578
13850.39 586
13851.50 589
13852.61 575
13853.72 607
13854.83 616
13855.94 591
13857.06 629
13858.17 590
13859.28 637
13860.39 641
13861.50 650
13862.62 653
13863.73 665
13864.84 731
13865.95 685
13867.06 675
13868.18 706
13869.29 708
13870.40 656
13871.51 734
13872.63 645
13873.74 598
13874.85 643
13875.96 692
13877.08 658
13878.19 602
13879.30 615
13880.41 621
13881.53 636
13882.64 589
13883.75 600
13884.87 608
13885.98 589
13887.09 616
13888.20 611
13889.32 691
13890.43 687
13891.54 698
13892.66 678
13893.77 670
13894.88 728
13896.00 684
13897.11 696
13898.22 703
13899.34 761
13900.45 702
13901.56 700
13902.68 672
13903.79 638
13904.91 571
13906.02 639
13907.13 602
13908.25 592
13909.36 623
13910.48 640
13911.59 616
13912.70 625
13913.82 564
13914.93 594
13916.05 575
13917.16 579
13918.27 623
13919.39 572
13920.50 615
13921.62 579
13922.73 514
13923.85 551
13924.96 594
13926.08 600
13927.19 619
13928.30 573
13929.42 529
13930.53 554
13931.65 549
13932.76 516
13933.88 549
13934.99 607
13936.11 568
13937.22 556
13938.34 575
13939.45 551
13940.57 561
13941.68 619
13942.80 562
13943.91 524
13945.03 579
13946.15 549
13947.26 531
13948.38 527
13949.49 538
13950.61 558
13951.72 532
13952.84 552
13953.95 531
13955.07 516
13956.19 589
13957.30 543
13958.42 532
13959.53 573
13960.65 535
13961.77 552
13962.88 490
13964.00 490
13965.11 512
13966.23 499
13967.35 511
13968.46 512
13969.58 457
13970.69 514
13971.81 522
13972.93 520
13974.04 574
13975.16 558
13976.28 523
13977.39 523
13978.51 535
13979.63 573
13980.74 568
13981.86 520
13982.98 546
13984.09 569
13985.21 529
13986.33 554
13987.45 499
13988.56 528
13989.68 544
13990.80 529
13991.91 503
13993.03 541
13994.15 586
13995.27 548
13996.38 532
13997.50 578
13998.62 605
13999.74 588
14000.85 555
14001.97 565
14003.09 526
14004.21 542
14005.32 564
14006.44 525
14007.56 588
14008.68 566
14009.80 602
14010.91 621
14012.03 591
14013.15 565
14014.27 619
14015.39 609
14016.50 612
14017.62 585
14018.74 601
14019.86 635
14020.98 656
14022.10 712
14023.21 652
14024.33 602
14025.45 591
14026.57 670
14027.69 655
14028.81 638
14029.93 614
14031.04 606
14032.16 630
14033.28 604
14034.40 626
14035.52 604
14036.64 572
14037.76 531
14038.88 574
14040.00 557
14041.12 551
14042.23 562
14043.35 584
14044.47 596
14045.59 591
14046.71 578
14047.83 599
14048.95 573
14050.07 600
14051.19 589
14052.31 593
14053.43 621
14054.55 599
14055.67 594
14056.79 579
14057.91 585
14059.03 570
14060.15 611
14061.27 591
14062.39 588
14063.51 615
14064.63 618
14065.75 599
14066.87 626
14067.99 598
14069.11 559
14070.23 640
14071.35 669
14072.47 650
14073.59 721
14074.71 712
14075.83 696
14076.95 756
14078.07 733
14079.19 703
14080.31 742
14081.44 746
14082.56 751
14083.68 790
14084.80 856
14085.92 830
14087.04 808
14088.16 752
14089.28 782
14090.40 845
14091.52 871
14092.65 922
14093.77 913
14094.89 1001
14096.01 974
14097.13 944
14098.25 1039
14099.37 983
14100.50 999
14101.62 964
14102.74 1003
14103.86 995
14104.98 877
14106.10 832
14107.23 855
14108.35 863
14109.47 809
14110.59 780
14111.71 728
14112.84 708
14113.96 731
14115.08 655
14116.20 658
14117.32 611
14118.45 575
14119.57 580
14120.69 592
14121.81 594
14122.94 602
14124.06 615
14125.18 606
14126.30 579
14127.43 548
14128.55 583
14129.67 543
14130.79 529
14131.92 536
14133.04 526
14134.16 585
14135.29 549
14136.41 505
14137.53 534
14138.66 496
14139.78 501
14140.90 561
14142.02 553
14143.15 554
14144.27 559
14145.39 540
14146.52 504
14147.64 457
14148.76 451
14149.89 510
14151.01 546
14152.14 526
14153.26 488
14154.38 467
14155.51 501
14156.63 540
14157.75 475
14158.88 500
14160.00 481
14161.13 524
14162.25 492
14163.37 512
14164.50 560
14165.62 515
14166.75 474
14167.87 520
14168.99 485
14170.12 492
14171.24 473
14172.37 459
14173.49 490
14174.62 511
14175.74 473
14176.87 466
14177.99 472
14179.12 496
14180.24 462
14181.36 495
14182.49 486
14183.61 424
14184.74 428
14185.86 436
14186.99 485
14188.11 461
14189.24 444
14190.36 488
14191.49 500
14192.62 423
14193.74 466
14194.87 475
14195.99 478
14197.12 497
14198.24 513
14199.37 463
14200.49 489
14201.62 472
14202.74 444
14203.87 463
14205.00 483
14206.12 475
14207.25 484
14208.37 467
14209.50 473
14210.62 466
14211.75 448
14212.88 444
14214.00 465
14215.13 428
14216.26 409
14217.38 438
14218.51 414
14219.63 455
14220.76 435
14221.89 434
14223.01 438
14224.14 440
14225.27 454
14226.39 429
14227.52 418
14228.65 440
14229.77 446
14230.90 429
14232.03 437
14233.15 442
14234.28 412
14235.41 388
14236.53 419
14237.66 438
14238.79 452
14239.91 406
14241.04 446
14242.17 453
14243.30 370
14244.42 399
14245.55 411
14246.68 434
14247.81 395
14248.93 402
14250.06 411
14251.19 422
14252.32 388
14253.44 394
14254.57 384
14255.70 383
14256.83 384
14257.95 379
14259.08 388
14260.21 402
14261.34 381
14262.47 369
14263.59 384
14264.72 385
14265.85 405
14266.98 402
14268.11 352
14269.23 395
14270.36 371
14271.49 360
14272.62 341
14273.75 402
14274.88 358
14276.01 331
14277.13 342
14278.26 334
14279.39 366
14280.52 333
14281.65 359
14282.78 385
14283.91 390
14285.04 336
14286.16 325
14287.29 338
14288.42 362
14289.55 393
14290.68 376
14291.81 339
14292.94 359
14294.07 368
14295.20 381
14296.33 350
14297.46 364
14298.59 364
14299.71 339
14300.84 319
14301.97 318
14303.10 285
14304.23 327
14305.36 359
14306.49 320
14307.62 354
14308.75 315
14309.88 274
14311.01 311
14312.14 311
14313.27 319
14314.40 319
14315.53 323
14316.66 348
14317.79 365
14318.92 325
14320.05 320
14321.18 296
14322.31 336
14323.44 314
14324.57 256
14325.70 326
14326.84 320
14327.97 349
14329.10 305
14330.23 281
14331.36 320
14332.49 298
14333.62 297
14334.75 298
14335.88 317
14337.01 296
14338.14 291
14339.27 314
14340.41 315
14341.54 327
14342.67 302
14343.80 326
14344.93 334
14346.06 296
14347.19 308
14348.32 337
14349.46 308
14350.59 275
14351.72 292
14352.85 289
14353.98 337
14355.11 335
14356.25 296
14357.38 295
14358.51 322
14359.64 290
14360.77 275
14361.90 260
14363.04 322
14364.17 312
14365.30 311
14366.43 303
14367.56 266
14368.70 248
14369.83 317
14370.96 303
14372.09 331
14373.23 346
14374.36 346
14375.49 314
14376.62 294
14377.76 297
14378.89 320
14380.02 332
14381.15 303
14382.29 312
14383.42 295
14384.55 295
14385.69 345
14386.82 347
14387.95 335
14389.08 334
14390.22 304
14391.35 290
14392.48 341
14393.62 336
14394.75 326
14395.88 311
14397.02 322
14398.15 318
14399.28 317
14400.42 334
14401.55 322
14402.68 357
14403.82 347
14404.95 346
14406.08 321
14407.22 322
14408.35 297
14409.49 343
14410.62 296
14411.75 298
14412.89 321
14414.02 326
14415.16 317
14416.29 326
14417.42 333
14418.56 323
14419.69 327
14420.83 348
14421.96 306
14423.10 335
14424.23 365
14425.36 309
14426.50 331
14427.63 390
14428.77 323
14429.90 313
14431.04 288
14432.17 312
14433.31 317
14434.44 367
14435.58 315
14436.71 309
14437.85 325
14438.98 340
14440.12 345
14441.25 310
14442.39 346
14443.52 324
14444.66 343
14445.79 267
14446.93 318
14448.06 315
14449.20 325
14450.33 317
14451.47 330
14452.60 307
14453.74 353
14454.87 334
14456.01 317
14457.15 319
14458.28 298
14459.42 306
14460.55 319
14461.69 297
14462.83 286
14463.96 322
14465.10 307
14466.23 314
14467.37 306
14468.51 307
14469.64 321
14470.78 330
14471.91 282
14473.05 285
14474.19 321
14475.32 313
14476.46 282
14477.60 282
14478.73 295
14479.87 323
14481.01 330
14482.14 281
14483.28 313
14484.42 325
14485.55 346
14486.69 315
14487.83 329
14488.96 319
14490.10 321
14491.24 301
14492.37 325
14493.51 294
14494.65 291
14495.79 309
14496.92 355
14498.06 343
14499.20 309
14500.34 342
14501.47 329
14502.61 306
14503.75 279
14504.89 266
14506.02 297
14507.16 286
14508.30 327
14509.44 308
14510.57 283
14511.71 325
14512.85 334
14513.99 292
14515.13 332
14516.26 301
14517.40 274
14518.54 318
14519.68 314
14520.82 297
14521.95 276
14523.09 293
14524.23 305
14525.37 268
14526.51 313
14527.65 311
14528.78 335
14529.92 309
14531.06 279
14532.20 317
14533.34 304
14534.48 277
14535.62 252
14536.76 281
14537.89 255
14539.03 300
14540.17 336
14541.31 296
14542.45 304
14543.59 309
14544.73 267
14545.87 259
14547.01 311
14548.15 313
14549.29 281
14550.42 261
14551.56 294
14552.70 266
14553.84 275
14554.98 304
14556.12 287
14557.26 288
14558.40 270
14559.54 290
14560.68 278
14561.82 308
14562.96 299
14564.10 266
14565.24 267
14566.38 321
14567.52 299
14568.66 312
14569.80 301
14570.94 287
14572.08 273
14573.22 258
14574.36 281
14575.50 300
14576.64 306
14577.78 353
14578.92 271
14580.06 282
14581.20 311
14582.35 278
14583.49 310
14584.63 304
14585.77 308
14586.91 294
14588.05 315
14589.19 306
14590.33 315
14591.47 323
14592.61 296
14593.75 323
14594.89 332
14596.04 305
14597.18 332
14598.32 294
14599.46 346
14600.60 352
14601.74 337
14602.88 305
14604.03 315
14605.17 323
14606.31 290
14607.45 302
14608.59 350
14609.73 330
14610.87 315
14612.02 312
14613.16 323
14614.30 333
14615.44 365
14616.58 355
14617.73 328
14618.87 339
14620.01 365
14621.15 345
14622.29 347
14623.44 357
14624.58 353
14625.72 347
14626.86 377
14628.01 387
14629.15 408
14630.29 366
14631.43 414
14632.58 377
14633.72 361
14634.86 406
14636.00 437
14637.15 436
14638.29 414
14639.43 456
14640.58 397
14641.72 432
14642.86 387
14644.00 338
14645.15 367
14646.29 362
14647.43 371
14648.58 336
14649.72 333
14650.86 290
14652.01 324
14653.15 317
14654.29 322
14655.44 315
14656.58 318
14657.72 309
14658.87 317
14660.01 295
14661.16 304
14662.30 333
14663.44 295
14664.59 288
14665.73 282
14666.87 263
14668.02 236
14669.16 258
14670.31 288
14671.45 308
14672.59 276
14673.74 282
14674.88 262
14676.03 248
14677.17 261
14678.32 282
14679.46 269
14680.60 309
14681.75 318
14682.89 281
14684.04 262
14685.18 235
14686.33 287
14687.47 248
14688.62 281
14689.76 276
14690.91 229
14692.05 245
14693.20 259
14694.34 231
14695.49 226
14696.63 237
14697.78 293
14698.92 244
14700.07 232
14701.21 249
14702.36 230
14703.50 204
14704.65 237
14705.79 254
14706.94 219
14708.09 244
14709.23 236
14710.38 253
14711.52 260
14712.67 219
14713.81 236
14714.96 232
14716.11 237
14717.25 251
14718.40 254
14719.54 221
14720.69 228
14721.84 236
14722.98 233
14724.13 245
14725.27 250
14726.42 259
14727.57 231
14728.71 210
14729.86 236
14731.01 231
14732.15 232
14733.30 243
14734.45 242
14735.59 247
14736.74 279
14737.88 256
14739.03 245
14740.18 218
14741.33 229
14742.47 212
14743.62 302
14744.77 257
14745.91 278
14747.06 250
14748.21 230
14749.35 236
14750.50 246
14751.65 238
14752.80 258
14753.94 279
14755.09 243
14756.24 245
14757.39 225
14758.53 234
14759.68 250
14760.83 240
14761.98 222
14763.12 225
14764.27 240
14765.42 251
14766.57 238
14767.71 261
14768.86 297
14770.01 257
14771.16 240
14772.31 299
14773.45 281
14774.60 249
14775.75 236
14776.90 252
14778.05 222
14779.20 232
14780.34 239
14781.49 253
14782.64 252
14783.79 226
14784.94 227
14786.09 239
14787.24 225
14788.38 234
14789.53 286
14790.68 255
14791.83 261
14792.98 313
14794.13 280
14795.28 302
14796.43 279
14797.57 292
14798.72 286
14799.87 302
14801.02 266
14802.17 244
14803.32 266
14804.47 262
14805.62 258
14806.77 238
14807.92 233
14809.07 243
14810.22 266
14811.37 199
14812.52 249
14813.67 238
14814.82 228
14815.97 211
14817.12 238
14818.26 218
14819.41 200
14820.56 228
14821.71 233
14822.86 255
14824.01 277
14825.16 247
14826.31 205
14827.47 205
14828.62 224
14829.77 228
14830.92 211
14832.07 197
14833.22 261
14834.37 205
14835.52 232
14836.67 229
14837.82 200
14838.97 222
14840.12 203
14841.27 238
14842.42 222
14843.57 199
14844.72 201
14845.87 198
14847.03 214
14848.18 193
14849.33 204
14850.48 210
14851.63 166
14852.78 187
14853.93 190
14855.08 193
14856.23 206
14857.39 196
14858.54 178
14859.69 200
14860.84 182
14861.99 181
14863.14 213
14864.29 214
14865.45 220
14866.60 230
14867.75 222
14868.90 197
14870.05 192
14871.21 215
14872.36 196
14873.51 178
14874.66 216
14875.81 181
14876.97 185
14878.12 201
14879.27 203
14880.42 200
14881.57 172
14882.73 185
14883.88 192
14885.03 194
14886.18 185
14887.34 181
14888.49 229
14889.64 191
14890.79 175
14891.95 173
14893.10 216
14894.25 190
14895.41 183
14896.56 184
14897.71 233
14898.86 183
14900.02 223
14901.17 180
14902.32 196
14903.48 189
14904.63 192
14905.78 179
14906.94 190
14908.09 200
14909.24 203
14910.40 238
14911.55 218
14912.70 228
14913.86 211
14915.01 219
14916.16 176
14917.32 215
14918.47 180
14919.63 212
14920.78 176
14921.93 187
14923.09 208
14924.24 181
14925.39 194
14926.55 216
14927.70 204
14928.86 204
14930.01 207
14931.17 203
14932.32 182
14933.47 210
14934.63 188
14935.78 214
14936.94 209
14938.09 200
14939.25 201
14940.40 211
14941.56 217
14942.71 201
14943.86 209
14945.02 215
14946.17 193
14947.33 204
14948.48 207
14949.64 179
14950.79 209
14951.95 234
14953.10 208
14954.26 201
14955.41 206
14956.57 187
14957.72 199
14958.88 192
14960.04 184
14961.19 213
14962.35 219
14963.50 236
14964.66 199
14965.81 203
14966.97 237
14968.12 205
14969.28 197
14970.44 198
14971.59 228
14972.75 208
14973.90 185
14975.06 169
14976.21 178
14977.37 208
14978.53 207
14979.68 213
14980.84 175
14981.99 185
14983.15 196
14984.31 213
14985.46 178
14986.62 191
14987.78 191
14988.93 223
14990.09 205
14991.25 182
14992.40 189
14993.56 214
14994.72 206
14995.87 161
14997.03 176
14998.19 184
14999.34 157
15000.50 181
15001.66 188
15002.81 152
15003.97 154
15005.13 190
15006.29 141
15007.44 162
15008.60 147
15009.76 147
15010.91 144
15012.07 170
15013.23 175
15014.39 207
15015.54 166
15016.70 138
15017.86 194
15019.02 197
15020.17 134
15021.33 180
15022.49 172
15023.65 172
15024.81 146
15025.96 173
15027.12 193
15028.28 200
15029.44 177
15030.59 161
15031.75 179
15032.91 176
15034.07 173
15035.23 155
15036.39 167
15037.54 156
15038.70 158
15039.86 140
15041.02 193
15042.18 194
15043.34 170
15044.50 195
15045.65 173
15046.81 184
15047.97 142
15049.13 162
15050.29 179
15051.45 169
15052.61 177
15053.77 164
15054.92 154
15056.08 175
15057.24 140
15058.40 161
15059.56 200
15060.72 166
15061.88 165
15063.04 153
15064.20 165
15065.36 152
15066.52 186
15067.68 172
15068.84 156
15070.00 158
15071.16 150
15072.32 180
15073.47 168
15074.63 178
15075.79 162
15076.95 159
15078.11 138
15079.27 173
15080.43 181
15081.59 173
15082.75 186
15083.91 169
15085.07 182
15086.23 150
15087.39 163
15088.56 175
15089.72 153
15090.88 149
15092.04 127
15093.20 157
15094.36 173
15095.52 169
15096.68 156
15097.84 163
15099.00 200
15100.16 195
15101.32 234
15102.48 184
15103.64 175
15104.80 173
15105.97 174
15107.13 179
15108.29 160
15109.45 174
15110.61 186
15111.77 171
15112.93 155
15114.09 159
15115.25 187
15116.42 165
15117.58 195
15118.74 158
15119.90 185
15121.06 202
15122.22 174
15123.39 161
15124.55 151
15125.71 186
15126.87 205
15128.03 185
15129.19 193
15130.36 148
15131.52 170
15132.68 189
15133.84 173
15135.00 181
15136.17 202
15137.33 179
15138.49 194
15139.65 172
15140.82 183
15141.98 162
15143.14 154
15144.30 191
15145.46 178
15146.63 222
15147.79 223
15148.95 250
15150.12 213
15151.28 173
15152.44 181
15153.60 189
15154.77 185
15155.93 143
15157.09 174
15158.26 207
15159.42 176
15160.58 187
15161.74 202
15162.91 200
15164.07 228
15165.23 173
15166.40 185
15167.56 190
15168.72 188
15169.89 208
15171.05 203
15172.21 246
15173.38 230
15174.54 181
15175.71 186
15176.87 219
15178.03 216
15179.20 193
15180.36 184
15181.52 210
15182.69 250
15183.85 198
15185.02 231
15186.18 224
15187.34 226
15188.51 230
15189.67 219
15190.84 217
15192.00 248
15193.17 229
15194.33 241
15195.49 224
15196.66 224
15197.82 245
15198.99 235
15200.15 219
15201.32 221
15202.48 233
15203.65 234
15204.81 251
15205.98 254
15207.14 268
15208.31 262
15209.47 274
15210.64 259
15211.80 281
15212.97 264
15214.13 279
15215.30 279
15216.46 278
15217.63 277
15218.79 287
15219.96 306
15221.12 303
15222.29 305
15223.45 319
15224.62 323
15225.78 302
15226.95 315
15228.12 334
15229.28 353
15230.45 320
15231.61 394
15232.78 356
15233.95 323
15235.11 332
15236.28 351
15237.44 370
15238.61 359
15239.78 348
15240.94 332
15242.11 345
15243.27 340
15244.44 274
15245.61 330
15246.77 298
15247.94 277
15249.11 274
15250.27 287
15251.44 253
15252.61 297
15253.77 266
15254.94 255
15256.11 265
15257.27 240
15258.44 244
15259.61 231
15260.77 234
15261.94 224
15263.11 247
15264.27 208
15265.44 221
15266.61 211
15267.78 193
15268.94 207
15270.11 204
15271.28 222
15272.44 254
15273.61 223
15274.78 203
15275.95 204
15277.11 213
15278.28 225
15279.45 184
15280.62 216
15281.79 243
15282.95 218
15284.12 207
15285.29 201
15286.46 236
15287.62 201
15288.79 230
15289.96 218
15291.13 195
15292.30 222
15293.47 204
15294.63 202
15295.80 215
15296.97 176
15298.14 197
15299.31 246
15300.48 182
15301.64 180
15302.81 211
15303.98 215
15305.15 234
15306.32 247
15307.49 236
15308.66 210
15309.82 209
15310.99 239
15312.16 207
15313.33 230
15314.50 209
15315.67 224
15316.84 238
15318.01 239
15319.18 220
15320.35 235
15321.51 223
15322.68 202
15323.85 225
15325.02 245
15326.19 215
15327.36 228
15328.53 252
15329.70 246
15330.87 223
15332.04 223
15333.21 235
15334.38 215
15335.55 220
15336.72 202
15337.89 228
15339.06 236
15340.23 243
15341.40 240
15342.57 230
15343.74 206
15344.91 216
15346.08 243
15347.25 223
15348.42 253
15349.59 227
15350.76 202
15351.93 241
15353.10 224
15354.27 248
15355.44 253
15356.61 270
15357.78 310
15358.95 261
15360.13 269
15361.30 249
15362.47 247
15363.64 262
15364.81 265
15365.98 235
15367.15 273
15368.32 267
15369.49 291
15370.66 259
15371.84 250
15373.01 240
15374.18 222
15375.35 236
15376.52 256
15377.69 275
15378.86 298
15380.03 277
15381.21 266
15382.38 309
15383.55 304
15384.72 301
15385.89 322
15387.06 290
15388.24 300
15389.41 302
15390.58 296
15391.75 315
15392.92 291
15394.10 274
15395.27 289
15396.44 290
15397.61 284
15398.78 301
15399.96 309
15401.13 288
15402.30 308
15403.47 266
15404.65 281
15405.82 268
15406.99 275
15408.16 274
15409.34 208
15410.51 222
15411.68 216
15412.85 244
15414.03 258
15415.20 236
15416.37 215
15417.55 221
15418.72 209
15419.89 206
15421.06 231
15422.24 215
15423.41 247
15424.58 237
15425.76 232
15426.93 218
15428.10 217
15429.28 215
15430.45 220
15431.62 213
15432.80 183
15433.97 193
15435.15 193
15436.32 232
15437.49 201
15438.67 175
15439.84 181
15441.01 200
15442.19 229
15443.36 206
15444.54 183
15445.71 209
15446.88 182
15448.06 209
15449.23 190
15450.41 216
15451.58 219
15452.75 203
15453.93 202
15455.10 158
15456.28 201
15457.45 187
15458.63 219
15459.80 170
15460.98 173
15462.15 204
15463.32 166
15464.50 172
15465.67 177
15466.85 205
15468.02 204
15469.20 175
15470.37 191
15471.55 215
15472.72 187
15473.90 191
15475.07 200
15476.25 193
15477.42 195
15478.60 184
15479.77 164
15480.95 164
15482.13 204
15483.30 199
15484.48 196
15485.65 181
15486.83 191
15488.00 180
15489.18 176
15490.35 199
15491.53 192
15492.71 175
15493.88 189
15495.06 225
15496.23 189
15497.41 196
15498.59 182
15499.76 190
15500.94 190
15502.11 202
15503.29 206
15504.47 225
15505.64 224
15506.82 204
15508.00 192
15509.17 215
15510.35 201
15511.52 213
15512.70 158
15513.88 182
15515.05 203
15516.23 207
15517.41 163
15518.58 204
15519.76 219
15520.94 197
15522.12 206
15523.29 204
15524.47 229
15525.65 239
15526.82 235
15528.00 231
15529.18 187
15530.35 228
15531.53 239
15532.71 210
15533.89 199
15535.06 208
15536.24 219
15537.42 206
15538.60 220
15539.77 204
15540.95 213
15542.13 233
15543.31 220
15544.48 233
15545.66 214
15546.84 222
15548.02 256
15549.20 219
15550.37 222
15551.55 208
15552.73 227
15553.91 202
15555.09 217
15556.26 193
15557.44 242
15558.62 212
15559.80 246
15560.98 235
15562.16 212
15563.34 229
15564.51 240
15565.69 207
15566.87 240
15568.05 271
15569.23 242
15570.41 202
15571.59 254
15572.76 249
15573.94 252
15575.12 249
15576.30 312
15577.48 295
15578.66 256
15579.84 251
15581.02 243
15582.20 209
15583.38 222
15584.56 260
15585.73 297
15586.91 275
15588.09 287
15589.27 281
15590.45 259
15591.63 247
15592.81 294
15593.99 262
15595.17 258
15596.35 256
15597.53 274
15598.71 250
15599.89 270
15601.07 288
15602.25 249
15603.43 282
15604.61 264
15605.79 309
15606.97 329
15608.15 327
15609.33 292
15610.51 301
15611.69 322
15612.87 331
15614.05 312
15615.23 305
15616.41 332
15617.59 359
15618.77 342
15619.95 349
15621.14 382
15622.32 369
15623.50 359
15624.68 365
15625.86 360
15627.04 365
15628.22 359
15629.40 333
15630.58 349
15631.76 346
15632.94 365
15634.13 397
15635.31 360
15636.49 396
15637.67 391
15638.85 408
15640.03 421
15641.21 405
15642.39 410
15643.58 423
15644.76 414
15645.94 414
15647.12 377
15648.30 458
15649.48 413
15650.67 416
15651.85 452
15653.03 418
15654.21 450
15655.39 479
15656.58 527
15657.76 499
15658.94 486
15660.12 478
15661.30 465
15662.49 442
15663.67 428
15664.85 478
15666.03 523
15667.22 469
15668.40 446
15669.58 467
15670.76 454
15671.95 466
15673.13 417
15674.31 454
15675.49 415
15676.68 402
15677.86 432
15679.04 447
15680.23 409
15681.41 452
15682.59 399
15683.77 400
15684.96 401
15686.14 415
15687.32 469
15688.51 432
15689.69 413
15690.87 408
15692.06 393
15693.24 410
15694.42 369
15695.61 416
15696.79 394
15697.97 406
15699.16 424
15700.34 444
15701.53 447
15702.71 423
15703.89 438
15705.08 495
15706.26 465
15707.44 425
15708.63 450
15709.81 442
15711.00 475
15712.18 487
15713.36 537
15714.55 501
15715.73 491
15716.92 497
15718.10 534
15719.29 497
15720.47 555
15721.66 516
15722.84 508
15724.02 508
15725.21 494
15726.39 497
15727.58 524
15728.76 527
15729.95 532
15731.13 495
15732.32 540
15733.50 530
15734.69 515
15735.87 557
15737.06 520
15738.24 529
15739.43 538
15740.61 538
15741.80 546
15742.98 569
15744.17 563
15745.35 588
15746.54 617
15747.72 583
15748.91 589
15750.10 589
15751.28 617
15752.47 622
15753.65 596
15754.84 606
15756.02 577
15757.21 596
15758.40 602
15759.58 547
15760.77 588
15761.95 580
15763.14 563
15764.33 560
15765.51 525
15766.70 564
15767.88 528
15769.07 514
15770.26 538
15771.44 547
15772.63 535
15773.82 558
15775.00 513
15776.19 493
15777.38 505
15778.56 495
15779.75 516
15780.94 505
15782.12 515
15783.31 515
15784.50 488
15785.68 489
15786.87 495
15788.06 462
15789.24 476
15790.43 500
15791.62 530
15792.81 472
15793.99 479
15795.18 448
15796.37 440
15797.55 447
15798.74 448
15799.93 437
15801.12 425
15802.30 396
15803.49 384
15804.68 397
15805.87 360
15807.05 389
15808.24 426
15809.43 412
15810.62 398
15811.81 392
15812.99 361
15814.18 416
15815.37 392
15816.56 387
15817.75 440
15818.93 385
15820.12 374
15821.31 333
15822.50 344
15823.69 359
15824.88 344
15826.06 349
15827.25 360
15828.44 375
15829.63 401
15830.82 397
15832.01 360
15833.20 387
15834.38 349
15835.57 353
15836.76 393
15837.95 319
15839.14 317
15840.33 359
15841.52 361
15842.71 341
15843.90 326
15845.08 373
15846.27 401
15847.46 382
15848.65 376
15849.84 352
15851.03 343
15852.22 394
15853.41 366
15854.60 334
15855.79 370
15856.98 345
15858.17 355
15859.36 362
15860.55 368
15861.74 362
15862.93 331
15864.12 390
15865.31 381
15866.50 400
15867.69 342
15868.88 351
15870.07 341
15871.26 320
15872.45 339
15873.64 352
15874.83 383
15876.02 399
15877.21 342
15878.40 418
15879.59 366
15880.78 416
15881.97 417
15883.16 372
15884.35 425
15885.54 402
15886.73 397
15887.92 408
15889.11 437
15890.30 418
15891.50 449
15892.69 422
15893.88 457
15895.07 405
15896.26 446
15897.45 421
15898.64 453
15899.83 422
15901.02 438
15902.22 447
15903.41 466
15904.60 467
15905.79 425
15906.98 437
15908.17 426
15909.36 423
15910.56 438
15911.75 442
15912.94 457
15914.13 421
15915.32 447
15916.51 420
15917.71 395
15918.90 437
15920.09 444
15921.28 478
15922.47 493
15923.67 475
15924.86 475
15926.05 486
15927.24 500
15928.43 433
15929.63 454
15930.82 457
15932.01 460
15933.20 485
15934.40 501
15935.59 535
15936.78 494
15937.97 473
15939.17 421
15940.36 430
15941.55 479
15942.75 439
15943.94 449
15945.13 424
15946.32 403
15947.52 378
15948.71 366
15949.90 401
15951.10 334
15952.29 344
15953.48 366
15954.68 360
15955.87 335
15957.06 315
15958.26 298
15959.45 311
15960.64 325
15961.84 316
15963.03 313
15964.22 312
15965.42 306
15966.61 301
15967.80 295
15969.00 296
15970.19 267
15971.39 283
15972.58 279
15973.77 265
15974.97 267
15976.16 282
15977.36 297
15978.55 272
15979.74 255
15980.94 278
15982.13 304
15983.33 285
15984.52 284
15985.72 267
15986.91 281
15988.10 287
15989.30 291
15990.49 236
15991.69 249
15992.88 266
15994.08 238
15995.27 230
15996.47 210
15997.66 242
15998.86 259
16000.05 245
16001.25 245
16002.44 242
16003.64 244
16004.83 257
16006.03 249
16007.22 226
16008.42 194
16009.61 231
16010.81 251
16012.00 214
16013.20 223
16014.40 241
16015.59 232
16016.79 208
16017.98 213
16019.18 217
16020.37 238
16021.57 262
16022.76 275
16023.96 217
16025.16 214
16026.35 265
16027.55 226
16028.74 264
16029.94 222
16031.14 221
16032.33 235
16033.53 214
16034.73 227
16035.92 249
16037.12 213
16038.31 213
16039.51 215
16040.71 218
16041.90 216
16043.10 203
16044.30 255
16045.49 252
16046.69 228
16047.89 247
16049.08 250
16050.28 211
16051.48 233
16052.67 231
16053.87 256
16055.07 223
16056.27 211
16057.46 232
16058.66 217
16059.86 191
16061.05 229
16062.25 260
16063.45 235
16064.65 224
16065.84 245
16067.04 216
16068.24 203
16069.44 223
16070.63 235
16071.83 209
16073.03 225
16074.23 206
16075.42 211
16076.62 187
16077.82 175
16079.02 193
16080.22 240
16081.41 229
16082.61 207
16083.81 212
16085.01 221
16086.21 218
16087.40 192
16088.60 189
16089.80 178
16091.00 170
16092.20 195
16093.40 188
16094.59 211
16095.79 218
16096.99 200
16098.19 210
16099.39 224
16100.59 230
16101.79 216
16102.99 193
16104.18 176
16105.38 202
16106.58 180
16107.78 215
16108.98 189
16110.18 200
16111.38 228
16112.58 212
16113.78 187
16114.98 179
16116.17 194
16117.37 220
16118.57 202
16119.77 204
16120.97 222
16122.17 188
16123.37 190
16124.57 193
16125.77 241
16126.97 195
16128.17 172
16129.37 187
16130.57 192
16131.77 182
16132.97 199
16134.17 170
16135.37 157
16136.57 171
16137.77 174
16138.97 173
16140.17 167
16141.37 190
16142.57 188
16143.77 185
16144.97 157
16146.17 179
16147.37 187
16148.57 205
16149.77 189
16150.97 175
16152.17 143
16153.37 140
16154.58 148
16155.78 185
16156.98 153
16158.18 165
16159.38 172
16160.58 183
16161.78 187
16162.98 194
16164.18 223
16165.38 201
16166.59 176
16167.79 143
16168.99 176
16170.19 176
16171.39 196
16172.59 196
16173.79 179
16174.99 216
16176.20 227
16177.40 209
16178.60 181
16179.80 163
16181.00 171
16182.20 194
16183.41 211
16184.61 211
16185.81 163
16187.01 187
16188.21 182
16189.42 210
16190.62 193
16191.82 200
16193.02 170
16194.22 188
16195.43 196
16196.63 171
16197.83 163
16199.03 181
16200.24 177
16201.44 196
16202.64 182
16203.84 173
16205.05 172
16206.25 176
16207.45 171
16208.65 153
16209.86 177
16211.06 182
16212.26 188
16213.47 182
16214.67 197
16215.87 180
16217.07 188
16218.28 200
16219.48 202
16220.68 174
16221.89 172
16223.09 197
16224.29 215
16225.50 215
16226.70 199
16227.90 200
16229.11 192
16230.31 201
16231.51 188
16232.72 217
16233.92 175
16235.13 205
16236.33 181
16237.53 214
16238.74 203
16239.94 237
16241.15 223
16242.35 216
16243.55 235
16244.76 236
16245.96 204
16247.17 216
16248.37 212
16249.57 216
16250.78 192
16251.98 231
16253.19 240
16254.39 213
16255.60 200
16256.80 225
16258.01 218
16259.21 178
16260.41 216
16261.62 203
16262.82 232
16264.03 217
16265.23 212
16266.44 242
16267.64 210
16268.85 240
16270.05 225
16271.26 221
16272.46 231
16273.67 217
16274.87 206
16276.08 224
16277.28 218
16278.49 207
16279.70 216
16280.90 218
16282.11 204
16283.31 214
16284.52 212
16285.72 217
16286.93 220
16288.13 206
16289.34 241
16290.55 229
16291.75 252
16292.96 240
16294.16 230
16295.37 229
16296.58 239
16297.78 192
16298.99 237
16300.19 252
16301.40 264
16302.61 233
16303.81 214
16305.02 232
16306.22 251
16307.43 264
16308.64 252
16309.84 246
16311.05 256
16312.26 226
16313.46 254
16314.67 262
16315.88 263
16317.08 271
16318.29 253
16319.50 224
16320.70 233
16321.91 237
16323.12 231
16324.33 202
16325.53 185
16326.74 247
16327.95 252
16329.15 217
16330.36 227
16331.57 203
16332.78 202
16333.98 204
16335.19 200
16336.40 213
16337.61 199
16338.81 228
16340.02 216
16341.23 216
16342.44 206
16343.64 187
16344.85 205
16346.06 188
16347.27 185
16348.48 166
16349.68 167
16350.89 178
16352.10 157
16353.31 175
16354.52 191
16355.72 188
16356.93 173
16358.14 165
16359.35 190
16360.56 202
16361.77 201
16362.97 187
16364.18 208
16365.39 169
16366.60 179
16367.81 209
16369.02 170
16370.23 185
16371.43 179
16372.64 189
16373.85 204
16375.06 167
16376.27 186
16377.48 199
16378.69 208
16379.90 178
16381.11 190
16382.32 180
16383.52 160
16384.73 161
16385.94 155
16387.15 190
16388.36 162
16389.57 195
16390.78 177
16391.99 171
16393.20 171
16394.41 160
16395.62 178
16396.83 167
16398.04 175
16399.25 174
16400.46 173
16401.67 197
16402.88 157
16404.09 151
16405.30 145
16406.51 185
16407.72 176
16408.93 157
16410.14 155
16411.35 174
16412.56 176
16413.77 188
16414.98 172
16416.19 169
16417.40 145
16418.61 191
16419.82 150
16421.03 135
16422.24 159
16423.45 171
16424.67 164
16425.88 189
16427.09 173
16428.30 165
16429.51 162
16430.72 186
16431.93 160
16433.14 163
16434.35 155
16435.56 161
16436.78 150
16437.99 149
16439.20 149
16440.41 144
16441.62 150
16442.83 135
16444.04 156
16445.25 127
16446.47 175
16447.68 149
16448.89 144
16450.10 152
16451.31 130
16452.52 132
16453.74 191
16454.95 195
16456.16 175
16457.37 178
16458.58 137
16459.80 157
16461.01 170
16462.22 182
16463.43 189
16464.65 152
16465.86 157
16467.07 143
16468.28 133
16469.49 142
16470.71 164
16471.92 160
16473.13 159
16474.34 147
16475.56 150
16476.77 143
16477.98 160
16479.20 126
16480.41 133
16481.62 151
16482.83 148
16484.05 118
16485.26 122
16486.47 137
16487.69 107
16488.90 136
16490.11 126
16491.33 136
16492.54 146
16493.75 159
16494.97 152
16496.18 155
16497.39 156
16498.61 130
16499.82 165
16501.03 141
16502.25 146
16503.46 151
16504.67 151
16505.89 152
16507.10 162
16508.32 134
16509.53 142
16510.74 150
16511.96 149
16513.17 176
16514.39 124
16515.60 134
16516.81 151
16518.03 158
16519.24 129
16520.46 120
16521.67 135
16522.88 151
16524.10 147
16525.31 125
16526.53 136
16527.74 150
16528.96 146
16530.17 129
16531.39 145
16532.60 161
16533.82 138
16535.03 142
16536.25 143
16537.46 137
16538.68 125
16539.89 134
16541.11 130
16542.32 120
16543.54 130
16544.75 125
16545.97 127
16547.18 150
16548.40 136
16549.61 141
16550.83 133
16552.04 127
16553.26 118
16554.47 124
16555.69 131
16556.91 136
16558.12 170
16559.34 144
16560.55 157
16561.77 139
16562.98 163
16564.20 153
16565.42 197
16566.63 170
16567.85 146
16569.06 161
16570.28 165
16571.50 143
16572.71 173
16573.93 171
16575.15 148
16576.36 149
16577.58 130
16578.79 160
16580.01 127
16581.23 120
16582.44 143
16583.66 167
16584.88 154
16586.09 143
16587.31 161
16588.53 136
16589.74 155
16590.96 144
16592.18 127
16593.40 115
16594.61 145
16595.83 151
16597.05 143
16598.26 119
16599.48 132
16600.70 137
16601.92 148
16603.13 110
16604.35 139
16605.57 150
16606.78 156
16608.00 162
16609.22 138
16610.44 142
16611.66 118
16612.87 131
16614.09 154
16615.31 150
16616.53 130
16617.74 142
16618.96 154
16620.18 137
16621.40 138
16622.62 128
16623.83 132
16625.05 153
16626.27 148
16627.49 154
16628.71 113
16629.93 134
16631.14 130
16632.36 145
16633.58 143
16634.80 114
16636.02 144
16637.24 122
16638.45 134
16639.67 106
16640.89 96
16642.11 112
16643.33 113
16644.55 128
16645.77 135
16646.99 146
16648.21 138
16649.42 123
16650.64 109
16651.86 111
16653.08 146
16654.30 125
16655.52 111
16656.74 148
16657.96 112
16659.18 105
16660.40 107
16661.62 143
16662.84 121
16664.06 100
16665.28 109
16666.50 122
16667.72 142
16668.93 116
16670.15 113
16671.37 123
16672.59 118
16673.81 98
16675.03 145
16676.25 131
16677.47 103
16678.69 115
16679.91 113
16681.13 111
16682.36 102
16683.58 103
16684.80 134
16686.02 146
16687.24 95
16688.46 124
16689.68 97
16690.90 124
16692.12 149
16693.34 117
16694.56 120
16695.78 106
16697.00 113
16698.22 124
16699.44 104
16700.66 114
16701.89 105
16703.11 136
16704.33 127
16705.55 113
16706.77 127
16707.99 130
16709.21 126
16710.43 111
16711.65 136
16712.88 126
16714.10 137
16715.32 114
16716.54 116
16717.76 137
16718.98 121
16720.20 117
16721.43 139
16722.65 113
16723.87 102
16725.09 105
16726.31 132
16727.54 105
16728.76 128
16729.98 144
16731.20 97
16732.42 96
16733.65 90
16734.87 133
16736.09 116
16737.31 116
16738.53 105
16739.76 84
16740.98 124
16742.20 128
16743.42 122
16744.65 140
16745.87 130
16747.09 138
16748.31 149
16749.54 126
16750.76 115
16751.98 122
16753.21 121
16754.43 108
16755.65 106
16756.87 127
16758.10 146
16759.32 117
16760.54 146
16761.77 132
16762.99 131
16764.21 131
16765.44 100
16766.66 106
16767.88 122
16769.11 108
16770.33 99
16771.55 102
16772.78 114
16774.00 138
16775.22 134
16776.45 133
16777.67 126
16778.90 126
16780.12 112
16781.34 113
16782.57 136
16783.79 138
16785.02 111
16786.24 101
16787.46 146
16788.69 139
16789.91 142
16791.14 117
16792.36 105
16793.58 96
16794.81 118
16796.03 116
16797.26 124
16798.48 115
16799.71 118
16800.93 126
16802.16 133
16803.38 128
16804.61 93
16805.83 137
16807.06 122
16808.28 117
16809.50 109
16810.73 112
16811.95 139
16813.18 125
16814.40 121
16815.63 143
16816.86 135
16818.08 150
16819.31 137
16820.53 124
16821.76 132
16822.98 152
16824.21 172
16825.43 135
16826.66 119
16827.88 130
16829.11 150
16830.33 157
16831.56 144
16832.79 128
16834.01 162
16835.24 143
16836.46 134
16837.69 135
16838.92 125
16840.14 133
16841.37 157
16842.59 168
16843.82 165
16845.05 137
16846.27 155
16847.50 152
16848.73 154
16849.95 143
16851.18 115
16852.40 128
16853.63 151
16854.86 154
16856.08 136
16857.31 123
16858.54 143
16859.76 167
16860.99 204
16862.22 185
16863.44 166
16864.67 170
16865.90 165
16867.13 191
16868.35 170
16869.58 181
16870.81 205
16872.03 189
16873.26 171
16874.49 223
16875.72 212
16876.94 218
16878.17 224
16879.40 179
16880.63 194
16881.85 189
16883.08 224
16884.31 239
16885.54 209
16886.76 212
16887.99 217
16889.22 227
16890.45 216
16891.68 220
16892.90 219
16894.13 201
16895.36 220
16896.59 223
16897.82 219
16899.04 203
16900.27 180
16901.50 209
16902.73 229
16903.96 250
16905.18 212
16906.41 202
16907.64 211
16908.87 226
16910.10 218
16911.33 206
16912.56 218
16913.78 213
16915.01 187
16916.24 186
16917.47 182
16918.70 179
16919.93 178
16921.16 191
16922.39 171
16923.62 174
16924.85 176
16926.07 149
16927.30 186
16928.53 152
16929.76 175
16930.99 157
16932.22 148
16933.45 135
16934.68 147
16935.91 153
16937.14 156
16938.37 158
16939.60 157
16940.83 166
16942.06 152
16943.29 126
16944.52 116
16945.75 137
16946.98 115
16948.21 148
16949.44 134
16950.67 148
16951.90 151
16953.13 162
16954.36 116
16955.59 135
16956.82 138
16958.05 140
16959.28 130
16960.51 132
16961.74 121
16962.97 117
16964.20 111
16965.43 136
16966.66 136
16967.89 138
16969.12 134
16970.35 108
16971.58 133
16972.82 152
16974.05 133
16975.28 115
16976.51 133
16977.74 159
16978.97 128
16980.20 115
16981.43 101
16982.66 114
16983.90 116
16985.13 124
16986.36 119
16987.59 113
16988.82 134
16990.05 131
16991.28 144
16992.52 96
16993.75 127
16994.98 127
16996.21 117
16997.44 118
16998.67 119
16999.91 124
17001.14 119
17002.37 117
17003.60 152
17004.83 147
17006.07 117
17007.30 120
17008.53 111
17009.76 108
17010.99 116
17012.23 128
17013.46 131
17014.69 98
17015.92 148
17017.16 130
17018.39 124
17019.62 132
17020.85 106
17022.09 147
17023.32 150
17024.55 129
17025.78 127
17027.02 150
17028.25 128
17029.48 120
17030.72 121
17031.95 131
17033.18 118
17034.42 108
17035.65 123
17036.88 123
17038.11 146
17039.35 115
17040.58 115
17041.81 111
17043.05 103
17044.28 116
17045.52 116
17046.75 128
17047.98 124
17049.22 103
17050.45 94
17051.68 89
17052.92 98
17054.15 115
17055.38 92
17056.62 111
17057.85 115
17059.09 120
17060.32 101
17061.55 106
17062.79 100
17064.02 78
17065.26 118
17066.49 86
17067.73 91
17068.96 104
17070.19 114
17071.43 97
17072.66 84
17073.90 79
17075.13 102
17076.37 92
17077.60 99
17078.84 106
17080.07 106
17081.31 133
17082.54 103
17083.78 103
17085.01 85
17086.25 110
17087.48 87
17088.72 98
17089.95 85
17091.19 99
17092.42 89
17093.66 102
17094.89 110
17096.13 121
17097.36 103
17098.60 115
17099.83 104
17101.07 109
17102.30 90
17103.54 77
17104.78 105
17106.01 96
17107.25 101
17108.48 101
17109.72 97
17110.95 83
17112.19 113
17113.43 90
17114.66 98
17115.90 96
17117.13 94
17118.37 95
17119.61 85
17120.84 95
17122.08 116
17123.32 117
17124.55 104
17125.79 111
17127.02 100
17128.26 87
17129.50 120
17130.73 117
17131.97 111
17133.21 102
17134.44 101
17135.68 102
17136.92 119
17138.15 100
17139.39 105
17140.63 91
17141.87 108
17143.10 111
17144.34 93
17145.58 89
17146.81 83
17148.05 78
17149.29 87
17150.53 94
17151.76 94
17153.00 97
17154.24 106
17155.48 87
17156.71 97
17157.95 82
17159.19 98
17160.43 95
17161.66 115
17162.90 117
17164.14 112
17165.38 109
17166.62 71
17167.85 92
17169.09 96
17170.33 107
17171.57 106
17172.81 98
17174.04 86
17175.28 115
17176.52 94
17177.76 100
17179.00 92
17180.23 103
17181.47 96
17182.71 95
17183.95 90
17185.19 92
17186.43 76
17187.67 104
17188.90 104
17190.14 95
17191.38 101
17192.62 84
17193.86 104
17195.10 103
17196.34 100
17197.58 110
17198.82 104
17200.05 104
17201.29 98
17202.53 95
17203.77 93
17205.01 96
17206.25 92
17207.49 100
17208.73 99
17209.97 117
17211.21 87
17212.45 84
17213.69 83
17214.93 90
17216.17 104
17217.41 92
17218.65 103
17219.89 84
17221.13 83
17222.37 92
17223.61 81
17224.85 88
17226.09 95
17227.33 85
17228.57 95
17229.81 100
17231.05 98
17232.29 94
17233.53 73
17234.77 82
17236.01 84
17237.25 82
17238.49 96
17239.73 87
17240.97 83
17242.21 69
17243.45 84
17244.69 89
17245.93 75
17247.17 91
17248.41 104
17249.66 89
17250.90 79
17252.14 92
17253.38 98
17254.62 82
17255.86 98
17257.10 86
17258.34 97
17259.58 94
17260.83 86
17262.07 84
17263.31 82
17264.55 90
17265.79 107
17267.03 97
17268.27 93
17269.52 96
17270.76 100
17272.00 82
17273.24 91
17274.48 100
17275.72 117
17276.97 82
17278.21 107
17279.45 101
17280.69 91
17281.93 119
17283.18 101
17284.42 100
17285.66 100
17286.90 100
17288.15 103
17289.39 99
17290.63 114
17291.87 121
17293.11 103
17294.36 100
17295.60 85
17296.84 75
17298.08 99
17299.33 87
17300.57 103
17301.81 82
17303.06 92
17304.30 83
17305.54 82
17306.78 73
17308.03 103
17309.27 104
17310.51 89
17311.76 95
17313.00 110
17314.24 106
17315.49 86
17316.73 92
17317.97 94
17319.22 99
17320.46 92
17321.70 107
17322.95 95
17324.19 105
17325.43 91
17326.68 112
17327.92 89
17329.17 78
17330.41 87
17331.65 75
17332.90 81
17334.14 122
17335.38 88
17336.63 94
17337.87 102
17339.12 87
17340.36 106
17341.61 73
17342.85 72
17344.09 77
17345.34 112
17346.58 79
17347.83 96
17349.07 88
17350.32 97
17351.56 86
17352.80 110
17354.05 100
17355.29 87
17356.54 110
17357.78 95
17359.03 101
17360.27 102
17361.52 111
17362.76 100
17364.01 92
17365.25 86
17366.50 102
17367.74 100
17368.99 92
17370.23 96
17371.48 87
17372.72 101
17373.97 90
17375.22 89
17376.46 80
17377.71 85
17378.95 82
17380.20 91
17381.44 76
17382.69 91
17383.93 79
17385.18 95
17386.43 81
17387.67 78
17388.92 103
17390.16 104
17391.41 94
17392.66 100
17393.90 93
17395.15 72
17396.39 98
17397.64 90
17398.89 117
17400.13 107
17401.38 72
17402.63 92
17403.87 110
17405.12 100
17406.37 85
17407.61 98
17408.86 98
17410.11 87
17411.35 96
17412.60 108
17413.85 85
17415.09 68
17416.34 95
17417.59 100
17418.83 97
17420.08 89
17421.33 107
17422.57 99
17423.82 88
17425.07 86
17426.32 83
17427.56 68
17428.81 76
17430.06 83
17431.31 98
17432.55 99
17433.80 92
17435.05 83
17436.30 74
17437.54 70
17438.79 90
17440.04 87
17441.29 93
17442.53 77
17443.78 112
17445.03 96
17446.28 82
17447.53 87
17448.77 96
17450.02 117
17451.27 99
17452.52 95
17453.77 90
17455.01 69
17456.26 79
17457.51 95
17458.76 99
17460.01 97
17461.26 81
17462.51 107
17463.75 71
17465.00 105
17466.25 91
17467.50 91
17468.75 101
17470.00 89
17471.25 96
17472.50 95
17473.74 84
17474.99 82
17476.24 104
17477.49 108
17478.74 108
17479.99 104
17481.24 91
17482.49 77
17483.74 84
17484.99 105
17486.24 99
17487.49 110
17488.74 112
17489.98 90
17491.23 88
17492.48 96
17493.73 108
17494.98 102
17496.23 105
17497.48 115
17498.73 83
17499.98 99
17501.23 88
17502.48 102
17503.73 95
17504.98 92
17506.23 105
17507.48 98
17508.73 111
17509.98 93
17511.23 91
17512.48 120
17513.73 102
17514.98 91
17516.24 98
17517.49 92
17518.74 107
17519.99 84
17521.24 102
17522.49 93
17523.74 117
17524.99 111
17526.24 119
17527.49 107
17528.74 106
17529.99 110
17531.24 108
17532.50 120
17533.75 104
17535.00 117
17536.25 101
17537.50 108
17538.75 89
17540.00 82
17541.25 92
17542.51 74
17543.76 86
17545.01 110
17546.26 123
17547.51 118
17548.76 120
17550.01 93
17551.27 102
17552.52 90
17553.77 118
17555.02 99
17556.27 119
17557.53 121
17558.78 126
17560.03 113
17561.28 91
17562.53 94
17563.79 96
17565.04 93
17566.29 95
17567.54 110
17568.80 102
17570.05 99
17571.30 110
17572.55 96
17573.81 97
17575.06 95
17576.31 125
17577.56 106
17578.82 99
17580.07 124
17581.32 125
17582.57 112
17583.83 124
17585.08 98
17586.33 98
17587.59 104
17588.84 92
17590.09 86
17591.35 120
17592.60 111
17593.85 108
17595.11 132
17596.36 110
17597.61 102
17598.87 116
17600.12 119
17601.37 123
17602.63 111
17603.88 112
17605.13 128
17606.39 137
17607.64 129
17608.89 118
17610.15 114
17611.40 107
17612.66 90
17613.91 126
17615.16 102
17616.42 116
17617.67 149
17618.93 149
17620.18 112
17621.43 122
17622.69 116
17623.94 153
17625.20 143
17626.45 119
17627.71 108
17628.96 117
17630.22 126
17631.47 125
17632.72 72
17633.98 104
17635.23 127
17636.49 137
17637.74 112
17639.00 130
17640.25 133
17641.51 130
17642.76 131
17644.02 126
17645.27 102
17646.53 131
17647.78 126
17649.04 140
17650.29 114
17651.55 124
17652.80 115
17654.06 134
17655.32 118
17656.57 150
17657.83 128
17659.08 144
17660.34 131
17661.59 120
17662.85 125
17664.11 125
17665.36 111
17666.62 116
17667.87 98
17669.13 100
17670.38 103
17671.64 115
17672.90 103
17674.15 102
17675.41 108
17676.67 103
17677.92 99
17679.18 86
17680.43 89
17681.69 101
17682.95 110
17684.20 109
17685.46 117
17686.72 127
17687.97 118
17689.23 84
17690.49 96
17691.74 97
17693.00 98
17694.26 112
17695.51 84
17696.77 103
17698.03 108
17699.28 101
17700.54 94
17701.80 87
17703.06 122
17704.31 96
17705.57 107
17706.83 96
17708.08 99
17709.34 107
17710.60 92
17711.86 127
17713.11 92
17714.37 90
17715.63 91
17716.89 111
17718.14 82
17719.40 98
17720.66 114
17721.92 98
17723.18 114
17724.43 85
17725.69 90
17726.95 93
17728.21 99
17729.47 89
17730.72 93
17731.98 92
17733.24 100
17734.50 98
17735.76 102
17737.02 92
17738.27 91
17739.53 104
17740.79 118
17742.05 107
17743.31 98
17744.57 86
17745.83 75
17747.08 108
17748.34 96
17749.60 102
17750.86 98
17752.12 105
17753.38 110
17754.64 87
17755.90 72
17757.16 97
17758.41 93
17759.67 81
17760.93 89
17762.19 80
17763.45 106
17764.71 109
17765.97 96
17767.23 94
17768.49 98
17769.75 101
17771.01 108
17772.27 78
17773.53 85
17774.79 92
17776.05 78
17777.31 96
17778.57 91
17779.83 78
17781.09 102
17782.35 145
17783.61 100
17784.87 92
17786.13 97
17787.39 102
17788.65 96
17789.91 94
17791.17 101
17792.43 79
17793.69 96
17794.95 80
17796.21 93
17797.47 103
17798.73 95
17799.99 102
17801.25 83
17802.51 96
17803.77 67
17805.03 87
17806.29 114
17807.55 108
17808.82 86
17810.08 72
17811.34 93
17812.60 98
17813.86 87
17815.12 113
17816.38 99
17817.64 95
17818.90 96
17820.17 66
17821.43 78
17822.69 87
17823.95 93
17825.21 90
17826.47 65
17827.73 60
17829.00 83
17830.26 92
17831.52 100
17832.78 82
17834.04 86
17835.31 108
17836.57 92
17837.83 58
17839.09 83
17840.35 76
17841.61 92
17842.88 95
17844.14 77
17845.40 87
17846.66 86
17847.93 95
17849.19 83
17850.45 87
17851.71 75
17852.98 91
17854.24 98
17855.50 78
17856.76 76
17858.03 90
17859.29 97
17860.55 73
17861.81 79
17863.08 84
17864.34 71
17865.60 85
17866.87 84
17868.13 64
17869.39 71
17870.65 63
17871.92 88
17873.18 96
17874.44 80
17875.71 79
17876.97 62
17878.23 69
17879.50 81
17880.76 89
17882.02 88
17883.29 100
17884.55 78
17885.82 61
17887.08 97
17888.34 89
17889.61 82
17890.87 94
17892.13 95
17893.40 77
17894.66 61
17895.93 78
17897.19 72
17898.45 83
17899.72 57
17900.98 87
17902.25 86
17903.51 75
17904.78 79
17906.04 76
17907.30 66
17908.57 85
17909.83 66
17911.10 84
17912.36 84
17913.63 92
17914.89 97
17916.16 88
17917.42 89
17918.69 71
17919.95 72
17921.22 91
17922.48 88
17923.75 99
17925.01 92
17926.28 95
17927.54 96
17928.81 85
17930.07 85
17931.34 92
17932.60 73
17933.87 96
17935.13 87
17936.40 82
17937.66 89
17938.93 78
17940.19 78
17941.46 94
17942.73 80
17943.99 77
17945.26 72
17946.52 71
17947.79 80
17949.05 107
17950.32 85
17951.59 86
17952.85 60
17954.12 56
17955.38 86
17956.65 74
17957.92 82
17959.18 81
17960.45 78
17961.72 79
17962.98 63
17964.25 77
17965.52 75
17966.78 88
17968.05 83
17969.31 87
17970.58 77
17971.85 71
17973.11 88
17974.38 78
17975.65 72
17976.92 73
17978.18 67
17979.45 59
17980.72 81
17981.98 79
17983.25 85
17984.52 89
17985.78 88
17987.05 97
17988.32 76
17989.59 74
17990.85 82
17992.12 75
17993.39 86
17994.66 61
17995.92 67
17997.19 80
17998.46 75
17999.73 95
18000.99 98
18002.26 98
18003.53 85
18004.80 78
18006.07 68
18007.33 76
18008.60 128
18009.87 80
18011.14 101
18012.41 84
18013.67 74
18014.94 82
18016.21 74
18017.48 72
18018.75 78
18020.02 69
18021.28 96
18022.55 74
18023.82 61
18025.09 95
18026.36 92
18027.63 78
18028.90 73
18030.16 64
18031.43 92
18032.70 95
18033.97 90
18035.24 97
18036.51 64
18037.78 82
18039.05 83
18040.32 72
18041.58 51
18042.85 66
18044.12 78
18045.39 86
18046.66 82
18047.93 92
18049.20 100
18050.47 87
18051.74 83
18053.01 90
18054.28 86
18055.55 94
18056.82 93
18058.09 80
18059.36 80
18060.63 74
18061.90 59
18063.17 88
18064.44 74
18065.71 98
18066.98 75
18068.25 83
18069.52 86
18070.79 81
18072.06 86
18073.33 99
18074.60 105
18075.87 78
18077.14 84
18078.41 71
18079.68 81
18080.95 93
18082.22 75
18083.49 60
18084.76 76
18086.03 69
18087.30 72
18088.57 69
18089.85 71
18091.12 85
18092.39 86
18093.66 82
18094.93 95
18096.20 87
18097.47 78
18098.74 69
18100.01 69
18101.29 90
18102.56 82
18103.83 79
18105.10 95
18106.37 63
18107.64 80
18108.91 97
18110.19 74
18111.46 77
18112.73 78
18114.00 57
18115.27 64
18116.54 84
18117.82 84
18119.09 92
18120.36 92
18121.63 81
18122.90 73
18124.18 67
18125.45 74
18126.72 87
18127.99 74
18129.26 90
18130.54 85
18131.81 70
18133.08 87
18134.35 72
18135.63 85
18136.90 75
18138.17 70
18139.44 90
18140.72 81
18141.99 68
18143.26 84
18144.53 76
18145.81 65
18147.08 82
18148.35 73
18149.63 60
18150.90 59
18152.17 61
18153.45 68
18154.72 82
18155.99 97
18157.26 78
18158.54 71
18159.81 81
18161.08 82
18162.36 82
18163.63 74
18164.91 77
18166.18 54
18167.45 93
18168.73 102
18170.00 87
18171.27 72
18172.55 75
18173.82 93
18175.09 90
18176.37 79
18177.64 68
18178.92 86
18180.19 61
18181.46 72
18182.74 93
18184.01 75
18185.29 62
18186.56 94
18187.84 80
18189.11 88
18190.38 77
18191.66 82
18192.93 73
18194.21 64
18195.48 87
18196.76 81
18198.03 65
18199.31 72
18200.58 98
18201.86 82
18203.13 80
18204.41 58
18205.68 67
18206.96 82
18208.23 60
18209.51 94
18210.78 80
18212.06 76
18213.33 66
18214.61 83
18215.88 77
18217.16 71
18218.43 90
18219.71 84
18220.98 85
18222.26 89
18223.53 73
18224.81 67
18226.09 82
18227.36 74
18228.64 94
18229.91 86
18231.19 64
18232.46 67
18233.74 76
18235.02 70
18236.29 68
18237.57 74
18238.84 90
18240.12 82
18241.40 79
18242.67 71
18243.95 75
18245.23 66
18246.50 84
18247.78 65
18249.05 85
18250.33 79
18251.61 85
18252.88 83
18254.16 69
18255.44 92
18256.71 73
18257.99 65
18259.27 67
18260.54 82
18261.82 82
18263.10 64
18264.38 68
18265.65 89
18266.93 90
18268.21 93
18269.48 82
18270.76 70
18272.04 73
18273.32 78
18274.59 86
18275.87 97
18277.15 81
18278.43 69
18279.70 75
18280.98 57
18282.26 62
18283.54 78
18284.81 69
18286.09 66
18287.37 77
18288.65 77
18289.92 87
18291.20 75
18292.48 85
18293.76 78
18295.04 72
18296.31 81
18297.59 78
18298.87 75
18300.15 48
18301.43 72
18302.71 82
18303.98 76
18305.26 76
18306.54 75
18307.82 70
18309.10 60
18310.38 88
18311.66 65
18312.93 66
18314.21 97
18315.49 76
18316.77 80
18318.05 80
18319.33 79
18320.61 91
18321.89 87
18323.17 79
18324.44 69
18325.72 79
18327.00 62
18328.28 54
18329.56 75
18330.84 77
18332.12 62
18333.40 80
18334.68 86
18335.96 63
18337.24 81
18338.52 70
18339.80 55
18341.08 64
18342.36 88
18343.64 80
18344.92 81
18346.20 60
18347.48 63
18348.76 82
18350.04 71
18351.32 81
18352.60 96
18353.88 86
18355.16 60
18356.44 71
18357.72 62
18359.00 82
18360.28 68
18361.56 88
18362.84 83
18364.12 83
18365.40 85
18366.68 66
18367.96 61
18369.24 64
18370.52 89
18371.80 66
18373.08 94
18374.36 56
18375.64 76
18376.93 70
18378.21 80
18379.49 75
18380.77 73
18382.05 85
18383.33 71
18384.61 86
18385.89 82
18387.17 69
18388.46 85
18389.74 60
18391.02 64
18392.30 69
18393.58 95
18394.86 78
18396.15 72
18397.43 66
18398.71 80
18399.99 70
18401.27 88
18402.55 80
18403.84 67
18405.12 83
18406.40 61
18407.68 68
18408.96 57
18410.25 71
18411.53 65
18412.81 66
18414.09 60
18415.37 79
18416.66 79
18417.94 55
18419.22 88
18420.50 78
18421.79 76
18423.07 71
18424.35 73
18425.63 84
18426.92 67
18428.20 79
18429.48 80
18430.77 77
18432.05 65
18433.33 77
18434.61 86
18435.90 57
18437.18 64
18438.46 65
18439.75 71
18441.03 64
18442.31 71
18443.60 75
18444.88 75
18446.16 61
18447.45 70
18448.73 71
18450.01 71
18451.30 64
18452.58 95
18453.86 72
18455.15 66
18456.43 71
18457.71 78
18459.00 85
18460.28 53
18461.57 57
18462.85 57
18464.13 60
18465.42 71
18466.70 86
18467.99 59
18469.27 63
18470.55 80
18471.84 70
18473.12 80
18474.41 61
18475.69 73
18476.98 75
18478.26 58
18479.55 63
18480.83 72
18482.11 102
18483.40 62
18484.68 68
18485.97 62
18487.25 68
18488.54 61
18489.82 74
18491.11 61
18492.39 68
18493.68 76
18494.96 83
18496.25 103
18497.53 75
18498.82 71
18500.10 89
18501.39 60
18502.67 63
18503.96 49
18505.24 56
18506.53 66
18507.82 100
18509.10 80
18510.39 66
18511.67 84
18512.96 88
18514.24 78
18515.53 79
18516.82 67
18518.10 84
18519.39 78
18520.67 58
18521.96 68
18523.25 84
18524.53 76
18525.82 56
18527.10 65
18528.39 63
18529.68 77
18530.96 70
18532.25 60
18533.54 76
18534.82 69
18536.11 97
18537.39 67
18538.68 54
18539.97 64
18541.25 62
18542.54 93
18543.83 59
18545.11 78
18546.40 67
18547.69 80
18548.98 102
18550.26 80
18551.55 82
18552.84 91
18554.12 96
18555.41 57
18556.70 58
18557.99 101
18559.27 97
18560.56 80
18561.85 61
18563.13 59
18564.42 89
18565.71 90
18567.00 81
18568.28 87
18569.57 100
18570.86 78
18572.15 83
18573.44 91
18574.72 91
18576.01 82
18577.30 84
18578.59 89
18579.88 100
18581.16 88
18582.45 77
18583.74 62
18585.03 87
18586.32 89
18587.60 72
18588.89 61
18590.18 97
18591.47 71
18592.76 66
18594.05 77
18595.33 75
18596.62 82
18597.91 74
18599.20 77
18600.49 83
18601.78 82
18603.07 90
18604.36 84
18605.64 94
18606.93 87
18608.22 90
18609.51 83
18610.80 84
18612.09 74
18613.38 94
18614.67 97
18615.96 103
18617.25 108
18618.54 95
18619.83 101
18621.12 76
18622.40 85
18623.69 77
18624.98 92
18626.27 84
18627.56 73
18628.85 93
18630.14 73
18631.43 70
18632.72 77
18634.01 92
18635.30 97
18636.59 92
18637.88 102
18639.17 65
18640.46 78
18641.75 76
18643.04 80
18644.33 87
18645.62 88
18646.91 87
18648.20 77
18649.49 75
18650.78 78
18652.08 70
18653.37 65
18654.66 79
18655.95 59
18657.24 73
18658.53 83
18659.82 81
18661.11 64
18662.40 80
18663.69 67
18664.98 87
18666.27 82
18667.56 87
18668.86 91
18670.15 87
18671.44 75
18672.73 69
18674.02 69
18675.31 94
18676.60 73
18677.90 68
18679.19 77
18680.48 73
18681.77 88
18683.06 78
18684.35 92
18685.64 67
18686.94 52
18688.23 64
18689.52 73
18690.81 89
18692.10 55
18693.40 64
18694.69 52
18695.98 67
18697.27 70
18698.56 58
18699.86 71
18701.15 74
18702.44 68
18703.73 69
18705.03 75
18706.32 61
18707.61 80
18708.90 83
18710.19 84
18711.49 74
18712.78 89
18714.07 56
18715.37 45
18716.66 54
18717.95 69
18719.24 91
18720.54 73
18721.83 56
18723.12 95
18724.42 75
18725.71 73
18727.00 59
18728.30 55
18729.59 82
18730.88 75
18732.17 67
18733.47 63
18734.76 58
18736.05 79
18737.35 86
18738.64 62
18739.94 65
18741.23 73
18742.52 76
18743.82 71
18745.11 80
18746.40 74
18747.70 60
18748.99 70
18750.29 56
18751.58 91
18752.87 68
18754.17 60
18755.46 69
18756.76 55
18758.05 54
18759.34 69
18760.64 68
18761.93 70
18763.23 77
18764.52 76
18765.82 79
18767.11 63
18768.41 75
18769.70 68
18770.99 66
18772.29 73
18773.58 56
18774.88 78
18776.17 99
18777.47 70
18778.76 81
18780.06 68
18781.35 53
18782.65 68
18783.94 63
18785.24 65
18786.53 61
18787.83 71
18789.12 70
18790.42 80
18791.71 44
18793.01 68
18794.31 54
18795.60 80
18796.90 80
18798.19 68
18799.49 65
18800.78 54
18802.08 66
18803.37 70
18804.67 79
18805.97 79
18807.26 70
18808.56 76
18809.85 72
18811.15 71
18812.45 63
18813.74 56
18815.04 57
18816.34 73
18817.63 61
18818.93 67
18820.22 57
18821.52 76
18822.82 62
18824.11 71
18825.41 74
18826.71 66
18828.00 54
18829.30 52
18830.60 67
18831.89 54
18833.19 61
18834.49 77
18835.78 78
18837.08 70
18838.38 74
18839.67 63
18840.97 68
18842.27 75
18843.57 81
18844.86 76
18846.16 49
18847.46 49
18848.75 66
18850.05 74
18851.35 57
18852.65 71
18853.94 70
18855.24 75
18856.54 60
18857.84 72
18859.13 55
18860.43 52
18861.73 62
18863.03 75
18864.33 77
18865.62 69
18866.92 81
18868.22 74
18869.52 59
18870.82 55
18872.11 84
18873.41 75
18874.71 58
18876.01 67
18877.31 75
18878.61 66
18879.90 63
18881.20 59
18882.50 60
18883.80 67
18885.10 61
18886.40 48
18887.70 57
18888.99 63
18890.29 60
18891.59 69
18892.89 65
18894.19 76
18895.49 87
18896.79 88
18898.09 66
18899.39 63
18900.68 59
18901.98 79
18903.28 76
18904.58 63
18905.88 72
18907.18 47
18908.48 56
18909.78 60
18911.08 62
18912.38 75
18913.68 66
18914.98 58
18916.28 50
18917.58 74
18918.88 67
18920.18 62
18921.48 79
18922.78 84
18924.08 91
18925.38 75
18926.68 72
18927.98 54
18929.28 52
18930.58 60
18931.88 63
18933.18 80
18934.48 81
18935.78 97
18937.08 80
18938.38 65
18939.68 74
18940.98 77
18942.28 62
18943.58 79
18944.88 88
18946.18 65
18947.48 59
18948.78 66
18950.08 51
18951.39 55
18952.69 66
18953.99 68
18955.29 62
18956.59 67
18957.89 62
18959.19 56
18960.49 65
18961.79 60
18963.09 59
18964.40 63
18965.70 52
18967.00 61
18968.30 69
18969.60 53
18970.90 80
18972.21 66
18973.51 57
18974.81 53
18976.11 71
18977.41 55
18978.71 49
18980.02 56
18981.32 65
18982.62 49
18983.92 46
18985.22 65
18986.53 60
18987.83 55
18989.13 65
18990.43 81
18991.73 45
18993.04 39
18994.34 69
18995.64 72
18996.94 83
18998.25 65
18999.55 58
19000.85 55
19002.15 51
19003.46 82
19004.76 70
19006.06 59
19007.36 62
19008.67 73
19009.97 61
19011.27 42
19012.58 54
19013.88 54
19015.18 46
19016.49 56
19017.79 49
19019.09 54
19020.40 51
19021.70 64
19023.00 65
19024.31 64
19025.61 67
19026.91 88
19028.22 63
19029.52 53
19030.82 70
19032.13 59
19033.43 73
19034.73 70
19036.04 61
19037.34 62
19038.65 63
19039.95 79
19041.25 56
19042.56 66
19043.86 83
19045.17 64
19046.47 56
19047.77 40
19049.08 40
19050.38 76
19051.69 61
19052.99 44
19054.30 71
19055.60 50
19056.90 31
19058.21 60
19059.51 63
19060.82 55
19062.12 58
19063.43 58
19064.73 68
19066.04 53
19067.34 43
19068.65 60
19069.95 63
19071.26 58
19072.56 48
19073.87 52
19075.17 51
19076.48 58
19077.78 65
19079.09 64
19080.39 70
19081.70 72
19083.00 42
19084.31 70
19085.61 81
19086.92 60
19088.23 54
19089.53 55
19090.84 56
19092.14 42
19093.45 57
19094.75 65
19096.06 46
19097.37 70
19098.67 59
19099.98 58
19101.28 71
19102.59 48
19103.90 63
19105.20 58
19106.51 64
19107.81 59
19109.12 51
19110.43 70
19111.73 48
19113.04 56
19114.35 61
19115.65 65
19116.96 67
19118.27 49
19119.57 65
19120.88 55
19122.19 50
19123.49 79
19124.80 62
19126.11 57
19127.41 51
19128.72 75
19130.03 63
19131.33 69
19132.64 77
19133.95 66
19135.26 72
19136.56 49
19137.87 68
19139.18 52
19140.49 58
19141.79 55
19143.10 65
19144.41 63
19145.71 39
19147.02 76
19148.33 68
19149.64 65
19150.95 65
19152.25 73
19153.56 67
19154.87 69
19156.18 71
19157.48 60
19158.79 52
19160.10 68
19161.41 68
19162.72 53
19164.03 44
19165.33 70
19166.64 58
19167.95 61
19169.26 48
19170.57 46
19171.88 56
19173.18 83
19174.49 49
19175.80 71
19177.11 69
19178.42 68
19179.73 69
19181.04 59
19182.34 55
19183.65 77
19184.96 68
19186.27 74
19187.58 45
19188.89 68
19190.20 59
19191.51 67
19192.82 75
19194.13 55
19195.43 57
19196.74 58
19198.05 64
19199.36 72
19200.67 63
19201.98 73
19203.29 59
19204.60 59
19205.91 45
19207.22 67
19208.53 70
19209.84 65
19211.15 68
19212.46 64
19213.77 74
19215.08 61
19216.39 75
19217.70 59
19219.01 58
19220.32 56
19221.63 68
19222.94 65
19224.25 76
19225.56 65
19226.87 74
19228.18 60
19229.49 60
19230.80 53
19232.11 72
19233.42 62
19234.73 54
19236.04 55
19237.35 65
19238.67 75
19239.98 71
19241.29 54
19242.60 52
19243.91 52
19245.22 64
19246.53 70
19247.84 69
19249.15 73
19250.46 73
19251.77 51
19253.09 53
19254.40 66
19255.71 64
19257.02 62
19258.33 77
19259.64 67
19260.95 73
19262.27 66
19263.58 57
19264.89 67
19266.20 53
19267.51 45
19268.82 71
19270.14 71
19271.45 66
19272.76 72
19274.07 50
19275.38 53
19276.70 55
19278.01 75
19279.32 72
19280.63 57
19281.94 75
19283.26 51
19284.57 50
19285.88 64
19287.19 79
19288.51 72
19289.82 67
19291.13 57
19292.44 56
19293.76 49
19295.07 50
19296.38 55
19297.69 87
19299.01 48
19300.32 47
19301.63 46
19302.95 68
19304.26 48
19305.57 78
19306.88 66
19308.20 59
19309.51 63
19310.82 67
19312.14 63
19313.45 52
19314.76 61
19316.08 60
19317.39 78
19318.70 76
19320.02 54
19321.33 56
19322.64 81
19323.96 61
19325.27 54
19326.59 64
19327.90 53
19329.21 35
19330.53 54
19331.84 65
19333.15 51
19334.47 59
19335.78 52
19337.10 51
19338.41 51
19339.73 54
19341.04 61
19342.35 59
19343.67 54
19344.98 54
19346.30 66
19347.61 76
19348.93 48
19350.24 50
19351.55 50
19352.87 73
19354.18 71
19355.50 63
19356.81 68
19358.13 75
19359.44 59
19360.76 50
19362.07 59
19363.39 49
19364.70 59
19366.02 49
19367.33 52
19368.65 61
19369.96 56
19371.28 59
19372.59 76
19373.91 77
19375.22 59
19376.54 72
19377.86 56
19379.17 64
19380.49 63
19381.80 57
19383.12 42
19384.43 62
19385.75 71
19387.07 72
19388.38 48
19389.70 50
19391.01 79
19392.33 53
19393.65 51
19394.96 52
19396.28 50
19397.59 57
19398.91 65
19400.23 60
19401.54 50
19402.86 81
19404.17 77
19405.49 63
19406.81 68
19408.12 99
19409.44 70
19410.76 50
19412.07 54
19413.39 47
19414.71 41
19416.02 62
19417.34 76
19418.66 62
19419.97 51
19421.29 62
19422.61 55
19423.93 64
19425.24 70
19426.56 69
19427.88 66
19429.19 70
19430.51 57
19431.83 67
19433.15 54
19434.46 54
19435.78 57
19437.10 70
19438.42 54
19439.73 65
19441.05 69
19442.37 74
19443.69 70
19445.00 52
19446.32 53
19447.64 55
19448.96 66
19450.28 68
19451.59 52
19452.91 51
19454.23 97
19455.55 58
19456.87 70
19458.18 47
19459.50 46
19460.82 62
19462.14 57
19463.46 59
19464.78 66
19466.09 59
19467.41 70
19468.73 54
19470.05 66
19471.37 47
19472.69 50
19474.01 45
19475.33 61
19476.64 68
19477.96 58
19479.28 55
19480.60 55
19481.92 46
19483.24 54
19484.56 54
19485.88 46
19487.20 56
19488.52 50
19489.83 62
19491.15 60
19492.47 59
19493.79 52
19495.11 61
19496.43 65
19497.75 76
19499.07 59
19500.39 59
19501.71 58
19503.03 57
19504.35 55
19505.67 61
19506.99 56
19508.31 54
19509.63 52
19510.95 66
19512.27 55
19513.59 66
19514.91 60
19516.23 73
19517.55 60
19518.87 47
19520.19 64
19521.51 58
19522.83 77
19524.15 64
19525.47 63
19526.79 47
19528.11 62
19529.43 75
19530.75 60
19532.08 58
19533.40 64
19534.72 53
19536.04 62
19537.36 67
19538.68 57
19540.00 73
19541.32 67
19542.64 62
19543.96 61
19545.29 73
19546.61 56
19547.93 63
19549.25 53
19550.57 48
19551.89 57
19553.21 63
19554.53 43
19555.86 53
19557.18 56
19558.50 56
19559.82 53
19561.14 38
19562.46 64
19563.79 57
19565.11 80
19566.43 71
19567.75 68
19569.07 68
19570.40 63
19571.72 46
19573.04 64
19574.36 45
19575.68 60
19577.01 68
19578.33 55
19579.65 55
19580.97 58
19582.30 68
19583.62 52
19584.94 60
19586.26 45
19587.59 62
19588.91 52
19590.23 51
19591.55 71
19592.88 67
19594.20 59
19595.52 84
19596.85 52
19598.17 65
19599.49 66
19600.81 59
19602.14 59
19603.46 41
19604.78 60
19606.11 68
19607.43 63
19608.75 63
19610.08 86
19611.40 64
19612.72 65
19614.05 62
19615.37 59
19616.69 61
19618.02 68
19619.34 72
19620.67 62
19621.99 55
19623.31 57
19624.64 67
19625.96 67
19627.29 56
19628.61 52
19629.93 71
19631.26 51
19632.58 67
19633.91 74
19635.23 54
19636.55 56
19637.88 76
19639.20 71
19640.53 63
19641.85 64
19643.18 50
19644.50 68
19645.82 67
19647.15 70
19648.47 65
19649.80 46
19651.12 44
19652.45 58
19653.77 58
19655.10 74
19656.42 60
19657.75 64
19659.07 63
19660.40 72
19661.72 84
19663.05 48
19664.37 59
19665.70 69
19667.02 69
19668.35 71
19669.67 62
19671.00 47
19672.33 79
19673.65 82
19674.98 63
19676.30 67
19677.63 69
19678.95 64
19680.28 58
19681.61 50
19682.93 58
19684.26 46
19685.58 69
19686.91 83
19688.23 64
19689.56 41
19690.89 53
19692.21 60
19693.54 64
19694.87 47
19696.19 62
19697.52 51
19698.84 66
19700.17 72
19701.50 57
19702.82 66
19704.15 77
19705.48 51
19706.80 57
19708.13 59
19709.46 55
19710.78 71
19712.11 54
19713.44 51
19714.76 69
19716.09 46
19717.42 79
19718.75 83
19720.07 58
19721.40 63
19722.73 64
19724.05 61
19725.38 57
19726.71 81
19728.04 66
19729.36 65
19730.69 58
19732.02 61
19733.35 55
19734.67 74
19736.00 71
19737.33 57
19738.66 53
19739.98 58
19741.31 65
19742.64 70
19743.97 60
19745.30 35
19746.62 58
19747.95 61
19749.28 79
19750.61 80
19751.94 54
19753.26 65
19754.59 72
19755.92 73
19757.25 56
19758.58 61
19759.91 58
19761.23 52
19762.56 59
19763.89 59
19765.22 55
19766.55 63
19767.88 80
19769.21 84
19770.53 62
19771.86 86
19773.19 68
19774.52 66
19775.85 58
19777.18 62
19778.51 70
19779.84 75
19781.17 61
19782.50 60
19783.83 57
19785.15 72
19786.48 67
19787.81 63
19789.14 61
19790.47 49
19791.80 73
19793.13 86
19794.46 60
19795.79 76
19797.12 67
19798.45 61
19799.78 79
19801.11 70
19802.44 56
19803.77 60
19805.10 73
19806.43 80
19807.76 51
19809.09 55
19810.42 55
19811.75 75
19813.08 58
19814.41 77
19815.74 70
19817.07 61
19818.40 79
19819.73 57
19821.06 56
19822.39 58
19823.72 55
19825.05 57
19826.38 63
19827.71 59
19829.05 71
19830.38 56
19831.71 88
19833.04 83
19834.37 81
19835.70 73
19837.03 68
19838.36 48
19839.69 71
19841.02 56
19842.36 68
19843.69 63
19845.02 67
19846.35 69
19847.68 87
19849.01 85
19850.34 59
19851.68 70
19853.01 78
19854.34 68
19855.67 86
19857.00 77
19858.33 63
19859.67 68
19861.00 57
19862.33 61
19863.66 62
19864.99 64
19866.32 80
19867.66 94
19868.99 62
19870.32 54
19871.65 76
19872.99 78
19874.32 64
19875.65 68
19876.98 99
19878.32 54
19879.65 63
19880.98 68
19882.31 80
19883.65 74
19884.98 75
19886.31 62
19887.64 44
19888.98 51
19890.31 75
19891.64 67
19892.97 52
19894.31 55
19895.64 36
19896.97 41
19898.31 54
19899.64 67
19900.97 71
19902.31 62
19903.64 46
19904.97 67
19906.31 63
19907.64 60
19908.97 61
19910.31 59
19911.64 57
19912.97 72
19914.31 60
19915.64 55
19916.97 70
19918.31 52
19919.64 49
19920.98 54
19922.31 55
19923.64 64
19924.98 78
19926.31 53
19927.65 58
19928.98 81
19930.31 85
19931.65 60
19932.98 57
19934.32 61
19935.65 59
19936.99 64
19938.32 55
19939.65 62
19940.99 57
19942.32 62
19943.66 59
19944.99 71
19946.33 61
19947.66 64
19949.00 71
19950.33 78
19951.67 59
19953.00 59
19954.34 58
19955.67 75
19957.01 58
19958.34 57
19959.68 69
19961.01 66
19962.35 80
19963.68 56
19965.02 51
19966.35 50
19967.69 53
19969.02 58
19970.36 56
19971.70 69
19973.03 80
19974.37 79
19975.70 51
19977.04 63
19978.37 65
19979.71 79
19981.05 60
19982.38 60
19983.72 48
19985.05 63
19986.39 71
19987.73 58
19989.06 68
19990.40 74
19991.73 57
19993.07 58
19994.41 59
19995.74 65
19997.08 58
19998.42 50
19999.75 78
20001.09 62
20002.43 66
20003.76 71
20005.10 62
20006.44 69
20007.77 53
20009.11 78
20010.45 65
20011.78 73
20013.12 79
20014.46 62
20015.79 55
20017.13 69
20018.47 74
20019.81 67
20021.14 79
20022.48 68
20023.82 63
20025.15 48
20026.49 59
20027.83 75
20029.17 64
20030.50 59
20031.84 64
20033.18 60
20034.52 59
20035.85 78
20037.19 53
20038.53 59
20039.87 66
20041.21 66
20042.54 86
20043.88 74
20045.22 82
20046.56 65
20047.90 64
20049.23 60
20050.57 73
20051.91 68
20053.25 83
20054.59 72
20055.93 57
20057.26 57
20058.60 58
20059.94 55
20061.28 65
20062.62 72
20063.96 67
20065.30 84
20066.63 71
20067.97 62
20069.31 58
20070.65 48
20071.99 66
20073.33 74
20074.67 72
20076.01 74
20077.35 75
20078.68 51
20080.02 68
20081.36 63
20082.70 68
20084.04 51
20085.38 63
20086.72 72
20088.06 68
20089.40 51
20090.74 47
20092.08 74
20093.42 48
20094.76 65
20096.10 50
20097.44 86
20098.78 80
20100.12 58
20101.46 59
20102.80 66
20104.14 77
20105.48 69
20106.82 51
20108.16 54
20109.50 62
20110.84 85
20112.18 60
20113.52 81
20114.86 70
20116.20 70
20117.54 76
20118.88 57
20120.22 51
20121.56 59
20122.90 65
20124.24 62
20125.58 58
20126.92 75
20128.26 58
20129.61 72
20130.95 65
20132.29 55
20133.63 68
20134.97 78
20136.31 78
20137.65 78
20138.99 72
20140.33 51
20141.67 71
20143.02 68
