# Supplementary material for: MALDI-TOF MS typing enables the classification of brewing yeasts of the genus Saccharomyces to major beer styles
Source: PLoS One. 2017 Aug 9;12(8):e0181694. doi: 10.1371/journal.pone.0181694 (PMC5549903; doi:10.1371/journal.pone.0181694)
Supplement: S4 File — The directory includes 90 raw files and was zipped to “.zip”; the folder has three strains with 30 spectra per strain; S1 Text explains the raw files with an example and Table 1 represents the yeast strains used within the experiment. (ZIP) [file pone.0181694.s007.zip › 10-12/30261-211-OG-Ale-Ale-YPG-18h-E-E_2015-07-10_3_0_A12_1.dat]

2000.66 5980
2001.08 6217
2001.50 5660
2001.92 5935
2002.34 5766
2002.77 5925
2003.19 6133
2003.61 6329
2004.03 6138
2004.45 6097
2004.88 6088
2005.30 6312
2005.72 6078
2006.14 5903
2006.56 5990
2006.99 6238
2007.41 6261
2007.83 6440
2008.25 6557
2008.67 6313
2009.10 6116
2009.52 6073
2009.94 6378
2010.36 6376
2010.79 6327
2011.21 6072
2011.63 5973
2012.06 5951
2012.48 6004
2012.90 5723
2013.32 5542
2013.75 5223
2014.17 5253
2014.59 5471
2015.02 5463
2015.44 5244
2015.86 5291
2016.28 5342
2016.71 5414
2017.13 5830
2017.55 5877
2017.98 5953
2018.40 6211
2018.82 6122
2019.25 6399
2019.67 6224
2020.09 6475
2020.52 6315
2020.94 6439
2021.37 6540
2021.79 6780
2022.21 6379
2022.64 6439
2023.06 6061
2023.48 6194
2023.91 6175
2024.33 5940
2024.76 6135
2025.18 5921
2025.60 5909
2026.03 6014
2026.45 5937
2026.88 5841
2027.30 5760
2027.73 5859
2028.15 5811
2028.57 5706
2029.00 5983
2029.42 5746
2029.85 5463
2030.27 5659
2030.70 5624
2031.12 5759
2031.55 6080
2031.97 6221
2032.40 5915
2032.82 5994
2033.25 6103
2033.67 6175
2034.10 6033
2034.52 6013
2034.95 5923
2035.37 5940
2035.80 6010
2036.22 6103
2036.65 6107
2037.07 6277
2037.50 6086
2037.92 6251
2038.35 5974
2038.77 6216
2039.20 6396
2039.63 6134
2040.05 6269
2040.48 6259
2040.90 6235
2041.33 6201
2041.75 6271
2042.18 6299
2042.61 5957
2043.03 5863
2043.46 5940
2043.88 5950
2044.31 6219
2044.74 5772
2045.16 5959
2045.59 5714
2046.01 5497
2046.44 5603
2046.87 5931
2047.29 5837
2047.72 5788
2048.15 5898
2048.57 5921
2049.00 5630
2049.43 5459
2049.85 5426
2050.28 5647
2050.71 5666
2051.13 5883
2051.56 5698
2051.99 5586
2052.41 5509
2052.84 5616
2053.27 5693
2053.69 5797
2054.12 5766
2054.55 5627
2054.98 5953
2055.40 5881
2055.83 5673
2056.26 5709
2056.68 5544
2057.11 5546
2057.54 5751
2057.97 5747
2058.39 6000
2058.82 6048
2059.25 5801
2059.68 5895
2060.11 5753
2060.53 5726
2060.96 5722
2061.39 5718
2061.82 5488
2062.24 5654
2062.67 6009
2063.10 5627
2063.53 5416
2063.96 5922
2064.39 5996
2064.81 6084
2065.24 5938
2065.67 6356
2066.10 6402
2066.53 6234
2066.95 6091
2067.38 6042
2067.81 6104
2068.24 6178
2068.67 5822
2069.10 5894
2069.53 5826
2069.96 5527
2070.38 5660
2070.81 5631
2071.24 5372
2071.67 5535
2072.10 5605
2072.53 5948
2072.96 5698
2073.39 5500
2073.82 5676
2074.24 6053
2074.67 6030
2075.10 6111
2075.53 6371
2075.96 6485
2076.39 6586
2076.82 6312
2077.25 6134
2077.68 6081
2078.11 6102
2078.54 6346
2078.97 6333
2079.40 6451
2079.83 6096
2080.26 6133
2080.69 6625
2081.12 6587
2081.55 6394
2081.98 6273
2082.41 6357
2082.84 6140
2083.27 5766
2083.70 5942
2084.13 5953
2084.56 5938
2084.99 5902
2085.42 5649
2085.85 5804
2086.28 5669
2086.71 5579
2087.14 5666
2087.57 5950
2088.00 6146
2088.43 5929
2088.86 5720
2089.29 6004
2089.73 5790
2090.16 5920
2090.59 6040
2091.02 6019
2091.45 5986
2091.88 5991
2092.31 5957
2092.74 5825
2093.17 5858
2093.60 6168
2094.04 6230
2094.47 6065
2094.90 5857
2095.33 5776
2095.76 5487
2096.19 5843
2096.62 5571
2097.06 5612
2097.49 5521
2097.92 5679
2098.35 5557
2098.78 5385
2099.21 5271
2099.65 5093
2100.08 5346
2100.51 5572
2100.94 5523
2101.37 5524
2101.81 5590
2102.24 5614
2102.67 5843
2103.10 5848
2103.53 5811
2103.97 5703
2104.40 5937
2104.83 5819
2105.26 5994
2105.70 5774
2106.13 5827
2106.56 6083
2106.99 6183
2107.43 6049
2107.86 5928
2108.29 6073
2108.72 6010
2109.16 6106
2109.59 6036
2110.02 5852
2110.46 5738
2110.89 5698
2111.32 5634
2111.75 5599
2112.19 5939
2112.62 5633
2113.05 5615
2113.49 5549
2113.92 5540
2114.35 5554
2114.79 5528
2115.22 5695
2115.65 5608
2116.09 5540
2116.52 5761
2116.95 5295
2117.39 5474
2117.82 5754
2118.26 5744
2118.69 5519
2119.12 5406
2119.56 5531
2119.99 5426
2120.42 5346
2120.86 5378
2121.29 5641
2121.73 5472
2122.16 5309
2122.59 5833
2123.03 6057
2123.46 5700
2123.90 5677
2124.33 5897
2124.77 6042
2125.20 5905
2125.64 5460
2126.07 5478
2126.50 5519
2126.94 5467
2127.37 5636
2127.81 5612
2128.24 5782
2128.68 5865
2129.11 6055
2129.55 6055
2129.98 6122
2130.42 6064
2130.85 5974
2131.29 6125
2131.72 5804
2132.16 5976
2132.59 6196
2133.03 6067
2133.46 6178
2133.90 6374
2134.33 6445
2134.77 6355
2135.20 6234
2135.64 6451
2136.08 6772
2136.51 6457
2136.95 6393
2137.38 6634
2137.82 6228
2138.25 6236
2138.69 6508
2139.13 6236
2139.56 6055
2140.00 5868
2140.43 6102
2140.87 5869
2141.31 5763
2141.74 5686
2142.18 5556
2142.61 5585
2143.05 5507
2143.49 5504
2143.92 5765
2144.36 5618
2144.80 5324
2145.23 5603
2145.67 5734
2146.11 5471
2146.54 5652
2146.98 5838
2147.42 6022
2147.85 6141
2148.29 6258
2148.73 6771
2149.16 6828
2149.60 6670
2150.04 6759
2150.47 6688
2150.91 6808
2151.35 7018
2151.79 7089
2152.22 6810
2152.66 6997
2153.10 7022
2153.53 6700
2153.97 6732
2154.41 6668
2154.85 6484
2155.28 6228
2155.72 6255
2156.16 6102
2156.60 5885
2157.03 6082
2157.47 6122
2157.91 5625
2158.35 5718
2158.79 5840
2159.22 5821
2159.66 5868
2160.10 5810
2160.54 6165
2160.98 5610
2161.41 5618
2161.85 5859
2162.29 5934
2162.73 5687
2163.17 5796
2163.60 5772
2164.04 5780
2164.48 6003
2164.92 6021
2165.36 6087
2165.80 6137
2166.24 6023
2166.67 6263
2167.11 6270
2167.55 6015
2167.99 6018
2168.43 6201
2168.87 6243
2169.31 6128
2169.75 6154
2170.19 6556
2170.62 6626
2171.06 6560
2171.50 6289
2171.94 6398
2172.38 6704
2172.82 6463
2173.26 6552
2173.70 6674
2174.14 6651
2174.58 6723
2175.02 6289
2175.46 6578
2175.90 6760
2176.34 6604
2176.78 6600
2177.22 6519
2177.66 7117
2178.10 6905
2178.54 6739
2178.97 6791
2179.41 6732
2179.85 6400
2180.29 5970
2180.74 6208
2181.18 6390
2181.62 6114
2182.06 6122
2182.50 6073
2182.94 5987
2183.38 5859
2183.82 5858
2184.26 5709
2184.70 5593
2185.14 5736
2185.58 5735
2186.02 5556
2186.46 5625
2186.90 5800
2187.34 6056
2187.78 6192
2188.22 6210
2188.66 6415
2189.11 6583
2189.55 6872
2189.99 6833
2190.43 6521
2190.87 6515
2191.31 6538
2191.75 6260
2192.19 6207
2192.63 6272
2193.08 6457
2193.52 6668
2193.96 6383
2194.40 6408
2194.84 6416
2195.28 6473
2195.72 6580
2196.17 6467
2196.61 6631
2197.05 6587
2197.49 6619
2197.93 6665
2198.37 6198
2198.82 6144
2199.26 6093
2199.70 5788
2200.14 6140
2200.58 5904
2201.03 5871
2201.47 5946
2201.91 5948
2202.35 5957
2202.80 6027
2203.24 5900
2203.68 6085
2204.12 6080
2204.57 6156
2205.01 6203
2205.45 6373
2205.89 6223
2206.34 6329
2206.78 6350
2207.22 6630
2207.66 6696
2208.11 6894
2208.55 6891
2208.99 6564
2209.44 6361
2209.88 6880
2210.32 6551
2210.76 6509
2211.21 6714
2211.65 6237
2212.09 6180
2212.54 6474
2212.98 6210
2213.42 6093
2213.87 6236
2214.31 6175
2214.75 6235
2215.20 6165
2215.64 5944
2216.09 5916
2216.53 5829
2216.97 5715
2217.42 5826
2217.86 5588
2218.30 5626
2218.75 5718
2219.19 5771
2219.64 5672
2220.08 5821
2220.52 6080
2220.97 6163
2221.41 6003
2221.86 6465
2222.30 6375
2222.75 6386
2223.19 6561
2223.63 6739
2224.08 6672
2224.52 6841
2224.97 7049
2225.41 7011
2225.86 7336
2226.30 7376
2226.75 7145
2227.19 7380
2227.64 7159
2228.08 7493
2228.53 7602
2228.97 7731
2229.42 7577
2229.86 7538
2230.31 7686
2230.75 7935
2231.20 7777
2231.64 7712
2232.09 7720
2232.53 7964
2232.98 8253
2233.42 8029
2233.87 7778
2234.31 7665
2234.76 7849
2235.20 7888
2235.65 7397
2236.10 7427
2236.54 7058
2236.99 6874
2237.43 6763
2237.88 6733
2238.32 6417
2238.77 6412
2239.22 6457
2239.66 6244
2240.11 6318
2240.55 6100
2241.00 5800
2241.45 5979
2241.89 5879
2242.34 5906
2242.79 5823
2243.23 5727
2243.68 5757
2244.12 5713
2244.57 5744
2245.02 5690
2245.46 5495
2245.91 5452
2246.36 5326
2246.80 5628
2247.25 5779
2247.70 5846
2248.14 5929
2248.59 5687
2249.04 5829
2249.49 5676
2249.93 5862
2250.38 5759
2250.83 5831
2251.27 5791
2251.72 5948
2252.17 5784
2252.62 5710
2253.06 5585
2253.51 6091
2253.96 5786
2254.40 5794
2254.85 5763
2255.30 5877
2255.75 5705
2256.20 5473
2256.64 5617
2257.09 5465
2257.54 5463
2257.99 5466
2258.43 5719
2258.88 5759
2259.33 5598
2259.78 5692
2260.23 5695
2260.67 5941
2261.12 6132
2261.57 6525
2262.02 6607
2262.47 6516
2262.92 6729
2263.36 7204
2263.81 7062
2264.26 6881
2264.71 7002
2265.16 6786
2265.61 6851
2266.05 6731
2266.50 6859
2266.95 6703
2267.40 6727
2267.85 6951
2268.30 6797
2268.75 6937
2269.20 7464
2269.65 7635
2270.09 7673
2270.54 7967
2270.99 7894
2271.44 7830
2271.89 7954
2272.34 7385
2272.79 7745
2273.24 7511
2273.69 7098
2274.14 7155
2274.59 7134
2275.04 6730
2275.49 6183
2275.94 6144
2276.38 6357
2276.83 5982
2277.28 5930
2277.73 5675
2278.18 5755
2278.63 6071
2279.08 5958
2279.53 6045
2279.98 5894
2280.43 5845
2280.88 5519
2281.33 5624
2281.78 5908
2282.23 6031
2282.68 5804
2283.13 5827
2283.59 5982
2284.04 5762
2284.49 5983
2284.94 5982
2285.39 5993
2285.84 6106
2286.29 5840
2286.74 6321
2287.19 6740
2287.64 7075
2288.09 7464
2288.54 7666
2288.99 7805
2289.44 8710
2289.89 8994
2290.35 9975
2290.80 10588
2291.25 10926
2291.70 10731
2292.15 10820
2292.60 10389
2293.05 9941
2293.50 9790
2293.96 9403
2294.41 9265
2294.86 8630
2295.31 8055
2295.76 7574
2296.21 7514
2296.66 7318
2297.12 7224
2297.57 6918
2298.02 6752
2298.47 6454
2298.92 6475
2299.38 6421
2299.83 6421
2300.28 6428
2300.73 6185
2301.18 5998
2301.64 5941
2302.09 6062
2302.54 5967
2302.99 5993
2303.44 6253
2303.90 5874
2304.35 5929
2304.80 5857
2305.25 6002
2305.71 6159
2306.16 6340
2306.61 6235
2307.07 6718
2307.52 7003
2307.97 7081
2308.42 7354
2308.88 7288
2309.33 7779
2309.78 7699
2310.23 7603
2310.69 7718
2311.14 8250
2311.59 8036
2312.05 7532
2312.50 7527
2312.95 7467
2313.41 7268
2313.86 7073
2314.31 6732
2314.77 6660
2315.22 6379
2315.67 6411
2316.13 6289
2316.58 6366
2317.04 6343
2317.49 6548
2317.94 6393
2318.40 6550
2318.85 6417
2319.30 6706
2319.76 6450
2320.21 6465
2320.67 6686
2321.12 6947
2321.57 6716
2322.03 6755
2322.48 6507
2322.94 6809
2323.39 6596
2323.85 6372
2324.30 6767
2324.75 6666
2325.21 6586
2325.66 6243
2326.12 6545
2326.57 6816
2327.03 6863
2327.48 6697
2327.94 6873
2328.39 7029
2328.85 6772
2329.30 6973
2329.76 7168
2330.21 6777
2330.67 6613
2331.12 6877
2331.58 7304
2332.03 6816
2332.49 6604
2332.94 6365
2333.40 6539
2333.85 6313
2334.31 6468
2334.76 6216
2335.22 6005
2335.67 5914
2336.13 5817
2336.58 5754
2337.04 5999
2337.50 6137
2337.95 6154
2338.41 6238
2338.86 6037
2339.32 6267
2339.77 6491
2340.23 6321
2340.69 6267
2341.14 6116
2341.60 6121
2342.05 6492
2342.51 6247
2342.97 6392
2343.42 6674
2343.88 6567
2344.34 6179
2344.79 6234
2345.25 6558
2345.70 6725
2346.16 6811
2346.62 6740
2347.07 7033
2347.53 6943
2347.99 6991
2348.44 7140
2348.90 7200
2349.36 7087
2349.81 6615
2350.27 6457
2350.73 6247
2351.19 6252
2351.64 6291
2352.10 6233
2352.56 6277
2353.01 6082
2353.47 6257
2353.93 5940
2354.39 6227
2354.84 6421
2355.30 6620
2355.76 6243
2356.22 6033
2356.67 6384
2357.13 6256
2357.59 6295
2358.05 6392
2358.50 6469
2358.96 6278
2359.42 6151
2359.88 6537
2360.33 6346
2360.79 6275
2361.25 6471
2361.71 6312
2362.17 6351
2362.62 6367
2363.08 6595
2363.54 6356
2364.00 6120
2364.46 6530
2364.92 6199
2365.37 6379
2365.83 6200
2366.29 6345
2366.75 6417
2367.21 6172
2367.67 6254
2368.12 6415
2368.58 6339
2369.04 6316
2369.50 6586
2369.96 6431
2370.42 6443
2370.88 6545
2371.34 6377
2371.80 6635
2372.25 6716
2372.71 6471
2373.17 6360
2373.63 6658
2374.09 6901
2374.55 7367
2375.01 6833
2375.47 6932
2375.93 7032
2376.39 7352
2376.85 7167
2377.31 7186
2377.77 7058
2378.23 6823
2378.69 6864
2379.15 6816
2379.61 6752
2380.06 6779
2380.52 6928
2380.98 7043
2381.44 6789
2381.90 6722
2382.36 6989
2382.82 6910
2383.28 6528
2383.74 6437
2384.20 6261
2384.67 6425
2385.13 6267
2385.59 6130
2386.05 6235
2386.51 6037
2386.97 6116
2387.43 6554
2387.89 6266
2388.35 6340
2388.81 6636
2389.27 6404
2389.73 6800
2390.19 6897
2390.65 6813
2391.11 6798
2391.57 6792
2392.03 6930
2392.50 6786
2392.96 6478
2393.42 6469
2393.88 6395
2394.34 6365
2394.80 6103
2395.26 6162
2395.72 6008
2396.19 6148
2396.65 6155
2397.11 5937
2397.57 6319
2398.03 6301
2398.49 6334
2398.95 6267
2399.42 6100
2399.88 6089
2400.34 6214
2400.80 6175
2401.26 6289
2401.73 6010
2402.19 5910
2402.65 5994
2403.11 5974
2403.57 6158
2404.04 6028
2404.50 6120
2404.96 6050
2405.42 5875
2405.88 6180
2406.35 6339
2406.81 6250
2407.27 6112
2407.73 5842
2408.20 6151
2408.66 6269
2409.12 6205
2409.58 6143
2410.05 6044
2410.51 6248
2410.97 5930
2411.43 5961
2411.90 6064
2412.36 6099
2412.82 6184
2413.29 6405
2413.75 6295
2414.21 6384
2414.68 6691
2415.14 6463
2415.60 6650
2416.07 6762
2416.53 6880
2416.99 6934
2417.46 7251
2417.92 6997
2418.38 7371
2418.85 7512
2419.31 7568
2419.77 7211
2420.24 7426
2420.70 7143
2421.16 7072
2421.63 7323
2422.09 6827
2422.56 6902
2423.02 6908
2423.48 6760
2423.95 6853
2424.41 6548
2424.88 6336
2425.34 6648
2425.80 6586
2426.27 6423
2426.73 6508
2427.20 6212
2427.66 6605
2428.13 6469
2428.59 6187
2429.05 6306
2429.52 6309
2429.98 6282
2430.45 6297
2430.91 6032
2431.38 6150
2431.84 6229
2432.31 6144
2432.77 6158
2433.24 6072
2433.70 6119
2434.17 6363
2434.63 6387
2435.10 6184
2435.56 6238
2436.03 6247
2436.49 6287
2436.96 6604
2437.42 6418
2437.89 6596
2438.35 6765
2438.82 6632
2439.28 6800
2439.75 6903
2440.22 6920
2440.68 7229
2441.15 7290
2441.61 6941
2442.08 7039
2442.54 7227
2443.01 6872
2443.48 7029
2443.94 6665
2444.41 6623
2444.87 6664
2445.34 6452
2445.81 6329
2446.27 6227
2446.74 6114
2447.20 6128
2447.67 5872
2448.14 5927
2448.60 6035
2449.07 5950
2449.54 6037
2450.00 6138
2450.47 5537
2450.94 5668
2451.40 5960
2451.87 5814
2452.34 6138
2452.80 6373
2453.27 6476
2453.74 6132
2454.20 6041
2454.67 6052
2455.14 6008
2455.60 5868
2456.07 6003
2456.54 6279
2457.01 6056
2457.47 6068
2457.94 6131
2458.41 6002
2458.88 5867
2459.34 5904
2459.81 6247
2460.28 6116
2460.74 5785
2461.21 5691
2461.68 5840
2462.15 5918
2462.62 5847
2463.08 5813
2463.55 5972
2464.02 5942
2464.49 6036
2464.95 5948
2465.42 6198
2465.89 6377
2466.36 6270
2466.83 6039
2467.30 6248
2467.76 6123
2468.23 5720
2468.70 5836
2469.17 6361
2469.64 6402
2470.10 6064
2470.57 6015
2471.04 5844
2471.51 5740
2471.98 5816
2472.45 5766
2472.92 5520
2473.39 5553
2473.85 5718
2474.32 5843
2474.79 5802
2475.26 5918
2475.73 6044
2476.20 5725
2476.67 5789
2477.14 5765
2477.61 5596
2478.07 5700
2478.54 5891
2479.01 5781
2479.48 5888
2479.95 6080
2480.42 5977
2480.89 5648
2481.36 5479
2481.83 5763
2482.30 5740
2482.77 5666
2483.24 5983
2483.71 6039
2484.18 5988
2484.65 6239
2485.12 6341
2485.59 6300
2486.06 6236
2486.53 6498
2487.00 6364
2487.47 6701
2487.94 7187
2488.41 7123
2488.88 7304
2489.35 7437
2489.82 7440
2490.29 7531
2490.76 7561
2491.23 7319
2491.70 7204
2492.17 7511
2492.64 7540
2493.11 7543
2493.58 7651
2494.05 7638
2494.52 7627
2494.99 7382
2495.47 7472
2495.94 7332
2496.41 7236
2496.88 6950
2497.35 7044
2497.82 6969
2498.29 6692
2498.76 6624
2499.23 6320
2499.70 6018
2500.18 5885
2500.65 5650
2501.12 5472
2501.59 5335
2502.06 5365
2502.53 5527
2503.00 5573
2503.48 5631
2503.95 5845
2504.42 5828
2504.89 5928
2505.36 5896
2505.83 5985
2506.31 6108
2506.78 6331
2507.25 6394
2507.72 6514
2508.19 6678
2508.67 6663
2509.14 6779
2509.61 7123
2510.08 7433
2510.56 7660
2511.03 7724
2511.50 7772
2511.97 8068
2512.44 7775
2512.92 8241
2513.39 8405
2513.86 8238
2514.33 7894
2514.81 7701
2515.28 7883
2515.75 7761
2516.23 7527
2516.70 7012
2517.17 6794
2517.64 6903
2518.12 6838
2518.59 6621
2519.06 6533
2519.54 6434
2520.01 6483
2520.48 6662
2520.96 6441
2521.43 6364
2521.90 6328
2522.38 6387
2522.85 6161
2523.32 6324
2523.80 6217
2524.27 6493
2524.74 6094
2525.22 6151
2525.69 6127
2526.16 5823
2526.64 6116
2527.11 6398
2527.59 6373
2528.06 6369
2528.53 6865
2529.01 6815
2529.48 6604
2529.96 6501
2530.43 6564
2530.90 6562
2531.38 6443
2531.85 6387
2532.33 6475
2532.80 6100
2533.28 5971
2533.75 6406
2534.22 6312
2534.70 6072
2535.17 6087
2535.65 6146
2536.12 6412
2536.60 6565
2537.07 6482
2537.55 6270
2538.02 6107
2538.50 6179
2538.97 6291
2539.45 6404
2539.92 6249
2540.40 6213
2540.87 6425
2541.35 6365
2541.82 5971
2542.30 6077
2542.77 5900
2543.25 6370
2543.72 6115
2544.20 5909
2544.67 6051
2545.15 6257
2545.62 6605
2546.10 6690
2546.58 6764
2547.05 6935
2547.53 6906
2548.00 6862
2548.48 7181
2548.95 7366
2549.43 7227
2549.91 7020
2550.38 7410
2550.86 7386
2551.33 7204
2551.81 7127
2552.29 7137
2552.76 7234
2553.24 7457
2553.72 7425
2554.19 7621
2554.67 7537
2555.14 7628
2555.62 7779
2556.10 7138
2556.57 7388
2557.05 7296
2557.53 7231
2558.00 7012
2558.48 7082
2558.96 6737
2559.43 6612
2559.91 6503
2560.39 6255
2560.87 5914
2561.34 5862
2561.82 6190
2562.30 6480
2562.77 6498
2563.25 6261
2563.73 6061
2564.21 6210
2564.68 6340
2565.16 6233
2565.64 6528
2566.11 6025
2566.59 6220
2567.07 6145
2567.55 5845
2568.03 5923
2568.50 5653
2568.98 5872
2569.46 5842
2569.94 5876
2570.41 6233
2570.89 6079
2571.37 5649
2571.85 5630
2572.33 5865
2572.80 6100
2573.28 5914
2573.76 5635
2574.24 5744
2574.72 5942
2575.19 5593
2575.67 5761
2576.15 5697
2576.63 5775
2577.11 5857
2577.59 5793
2578.07 5674
2578.54 5709
2579.02 5569
2579.50 5603
2579.98 5801
2580.46 5893
2580.94 5989
2581.42 5792
2581.90 5786
2582.37 5958
2582.85 5729
2583.33 5924
2583.81 5934
2584.29 5807
2584.77 5977
2585.25 5725
2585.73 5704
2586.21 5686
2586.69 5768
2587.17 5882
2587.65 6074
2588.13 6183
2588.61 6309
2589.08 6373
2589.56 6338
2590.04 6309
2590.52 6278
2591.00 6042
2591.48 6148
2591.96 6299
2592.44 6490
2592.92 6208
2593.40 6519
2593.88 6817
2594.36 6488
2594.84 6358
2595.32 6434
2595.80 6454
2596.28 6453
2596.76 6544
2597.24 6175
2597.72 6126
2598.21 5895
2598.69 5846
2599.17 5992
2599.65 6069
2600.13 6108
2600.61 6164
2601.09 6323
2601.57 6067
2602.05 6000
2602.53 6205
2603.01 5992
2603.49 6321
2603.97 6221
2604.45 6376
2604.94 6500
2605.42 6626
2605.90 6503
2606.38 6500
2606.86 6677
2607.34 6593
2607.82 6327
2608.30 6318
2608.79 6643
2609.27 6770
2609.75 6917
2610.23 6595
2610.71 6332
2611.19 6226
2611.68 6411
2612.16 6217
2612.64 6080
2613.12 6236
2613.60 6123
2614.08 6373
2614.57 6410
2615.05 5926
2615.53 6024
2616.01 6465
2616.49 6447
2616.98 6415
2617.46 6858
2617.94 6912
2618.42 6707
2618.91 6910
2619.39 6839
2619.87 6792
2620.35 6653
2620.84 6507
2621.32 6341
2621.80 6232
2622.28 5843
2622.77 6158
2623.25 6202
2623.73 6166
2624.21 5803
2624.70 6085
2625.18 6101
2625.66 5983
2626.15 6061
2626.63 6313
2627.11 6246
2627.60 6703
2628.08 6802
2628.56 6892
2629.05 6832
2629.53 6733
2630.01 6925
2630.50 7128
2630.98 6987
2631.46 7140
2631.95 7113
2632.43 7034
2632.91 6465
2633.40 6837
2633.88 6990
2634.36 6993
2634.85 6870
2635.33 6450
2635.82 6647
2636.30 6518
2636.78 6421
2637.27 6617
2637.75 6291
2638.24 6125
2638.72 6071
2639.20 5890
2639.69 6108
2640.17 6202
2640.66 6408
2641.14 6650
2641.63 6566
2642.11 6545
2642.60 6602
2643.08 6925
2643.56 6290
2644.05 6482
2644.53 6464
2645.02 6389
2645.50 6405
2645.99 6403
2646.47 6182
2646.96 6309
2647.44 6489
2647.93 6174
2648.41 6364
2648.90 6040
2649.38 6240
2649.87 6229
2650.35 6225
2650.84 6294
2651.32 6588
2651.81 6718
2652.30 6427
2652.78 6395
2653.27 6271
2653.75 6176
2654.24 6355
2654.72 6323
2655.21 6384
2655.69 6358
2656.18 6104
2656.67 6253
2657.15 6289
2657.64 6539
2658.12 6385
2658.61 6088
2659.10 6223
2659.58 6307
2660.07 6484
2660.55 6271
2661.04 6257
2661.53 6191
2662.01 6086
2662.50 6062
2662.99 6098
2663.47 6004
2663.96 5821
2664.44 6307
2664.93 6503
2665.42 6182
2665.90 6090
2666.39 6231
2666.88 6104
2667.36 5648
2667.85 5957
2668.34 5889
2668.83 6088
2669.31 6103
2669.80 6099
2670.29 6016
2670.77 6688
2671.26 6594
2671.75 6712
2672.24 6966
2672.72 7459
2673.21 7801
2673.70 8241
2674.18 8831
2674.67 9182
2675.16 9510
2675.65 9879
2676.13 10243
2676.62 10511
2677.11 9927
2677.60 9685
2678.09 9292
2678.57 8815
2679.06 8485
2679.55 8294
2680.04 7533
2680.53 7358
2681.01 7227
2681.50 6839
2681.99 6295
2682.48 6541
2682.97 6860
2683.45 6935
2683.94 6736
2684.43 6572
2684.92 6435
2685.41 6311
2685.90 6608
2686.38 6567
2686.87 6465
2687.36 6557
2687.85 6682
2688.34 6320
2688.83 6260
2689.32 6222
2689.81 6205
2690.29 6323
2690.78 6334
2691.27 6475
2691.76 6386
2692.25 6424
2692.74 6301
2693.23 6371
2693.72 6449
2694.21 6469
2694.70 6967
2695.19 6614
2695.68 6416
2696.16 6622
2696.65 6493
2697.14 6747
2697.63 6763
2698.12 6709
2698.61 6588
2699.10 6560
2699.59 6711
2700.08 6698
2700.57 6773
2701.06 6761
2701.55 6624
2702.04 6872
2702.53 6927
2703.02 6915
2703.51 6893
2704.00 6864
2704.49 6815
2704.98 6727
2705.47 6673
2705.96 6633
2706.45 6494
2706.94 6435
2707.43 6198
2707.92 6005
2708.41 6129
2708.91 6399
2709.40 6225
2709.89 6027
2710.38 6082
2710.87 6363
2711.36 5963
2711.85 6180
2712.34 6316
2712.83 6465
2713.32 6330
2713.81 6286
2714.30 6324
2714.80 6387
2715.29 6453
2715.78 6668
2716.27 6604
2716.76 6353
2717.25 6201
2717.74 6286
2718.23 6065
2718.73 6043
2719.22 6155
2719.71 5903
2720.20 6028
2720.69 5786
2721.18 6211
2721.68 6408
2722.17 6622
2722.66 6875
2723.15 7155
2723.64 6885
2724.14 6728
2724.63 6611
2725.12 6454
2725.61 6743
2726.10 6448
2726.60 6355
2727.09 6151
2727.58 6592
2728.07 6080
2728.56 5892
2729.06 5825
2729.55 5713
2730.04 5921
2730.53 6269
2731.03 6084
2731.52 6179
2732.01 6288
2732.51 6616
2733.00 6803
2733.49 6896
2733.98 6824
2734.48 6767
2734.97 6879
2735.46 6766
2735.96 6762
2736.45 6589
2736.94 6595
2737.43 6844
2737.93 6759
2738.42 6877
2738.91 6386
2739.41 6389
2739.90 6489
2740.39 6561
2740.89 6501
2741.38 6312
2741.88 5947
2742.37 6202
2742.86 6066
2743.36 5845
2743.85 5739
2744.34 5696
2744.84 5483
2745.33 5835
2745.83 5763
2746.32 5393
2746.81 5534
2747.31 5690
2747.80 5701
2748.30 5443
2748.79 5640
2749.28 5720
2749.78 5614
2750.27 5809
2750.77 5642
2751.26 5759
2751.76 5833
2752.25 6089
2752.74 6348
2753.24 6124
2753.73 5966
2754.23 6122
2754.72 6178
2755.22 6391
2755.71 6471
2756.21 6474
2756.70 6527
2757.20 6483
2757.69 6319
2758.19 6299
2758.68 6638
2759.18 6665
2759.67 6335
2760.17 6150
2760.66 6280
2761.16 6350
2761.65 6132
2762.15 6401
2762.64 6158
2763.14 6211
2763.64 6017
2764.13 6083
2764.63 6176
2765.12 6164
2765.62 6142
2766.11 6209
2766.61 6270
2767.11 5961
2767.60 6125
2768.10 5905
2768.59 5850
2769.09 6077
2769.59 6374
2770.08 5832
2770.58 5939
2771.07 6149
2771.57 6204
2772.07 6754
2772.56 6806
2773.06 6821
2773.56 7156
2774.05 7483
2774.55 7933
2775.04 8144
2775.54 8737
2776.04 9357
2776.53 9390
2777.03 9592
2777.53 9495
2778.03 9354
2778.52 9210
2779.02 9188
2779.52 8723
2780.01 8623
2780.51 7957
2781.01 7417
2781.50 7104
2782.00 6991
2782.50 6493
2783.00 6245
2783.49 6388
2783.99 6629
2784.49 6437
2784.99 6389
2785.48 6294
2785.98 5966
2786.48 6162
2786.98 6084
2787.47 6083
2787.97 5685
2788.47 5816
2788.97 5929
2789.46 5979
2789.96 5876
2790.46 5806
2790.96 6019
2791.46 6072
2791.95 5978
2792.45 5865
2792.95 5915
2793.45 5954
2793.95 6380
2794.44 6470
2794.94 6880
2795.44 6797
2795.94 6656
2796.44 6849
2796.94 7272
2797.44 7273
2797.93 7137
2798.43 6782
2798.93 7083
2799.43 7057
2799.93 6646
2800.43 6787
2800.93 6892
2801.43 6596
2801.92 6735
2802.42 6346
2802.92 6347
2803.42 6315
2803.92 6258
2804.42 6372
2804.92 6613
2805.42 6751
2805.92 7069
2806.42 7355
2806.92 7311
2807.42 7813
2807.91 7506
2808.41 7691
2808.91 7894
2809.41 7900
2809.91 8267
2810.41 7843
2810.91 7932
2811.41 7407
2811.91 7637
2812.41 7510
2812.91 6969
2813.41 6900
2813.91 6919
2814.41 6407
2814.91 6449
2815.41 6462
2815.91 6412
2816.41 6459
2816.91 6531
2817.41 6495
2817.91 6811
2818.41 6205
2818.91 6090
2819.42 6313
2819.92 6460
2820.42 6571
2820.92 6567
2821.42 6611
2821.92 6649
2822.42 6275
2822.92 6407
2823.42 6143
2823.92 5951
2824.42 5980
2824.92 6029
2825.42 5806
2825.93 5592
2826.43 5819
2826.93 5588
2827.43 5806
2827.93 5382
2828.43 5680
2828.93 5654
2829.43 5609
2829.94 5776
2830.44 5723
2830.94 5750
2831.44 5812
2831.94 5604
2832.44 5546
2832.95 5806
2833.45 5865
2833.95 5744
2834.45 5648
2834.95 5683
2835.45 6068
2835.96 6410
2836.46 6495
2836.96 6473
2837.46 6559
2837.97 6477
2838.47 6648
2838.97 6479
2839.47 6615
2839.97 6495
2840.48 6289
2840.98 6313
2841.48 6455
2841.98 6437
2842.49 6101
2842.99 6167
2843.49 6222
2843.99 6201
2844.50 6449
2845.00 6516
2845.50 6670
2846.01 6762
2846.51 7098
2847.01 7361
2847.51 7328
2848.02 7463
2848.52 7347
2849.02 7115
2849.53 7461
2850.03 7322
2850.53 7352
2851.04 7474
2851.54 7277
2852.04 6848
2852.55 6514
2853.05 6494
2853.55 6219
2854.06 6371
2854.56 6411
2855.06 6231
2855.57 6200
2856.07 6193
2856.58 6005
2857.08 5954
2857.58 5986
2858.09 6031
2858.59 6354
2859.10 6232
2859.60 6088
2860.10 6273
2860.61 6105
2861.11 6314
2861.62 6253
2862.12 5803
2862.62 6201
2863.13 6074
2863.63 5978
2864.14 5799
2864.64 5869
2865.15 5554
2865.65 5746
2866.16 5784
2866.66 5961
2867.17 5694
2867.67 5538
2868.18 5542
2868.68 5675
2869.19 5956
2869.69 5832
2870.20 5948
2870.70 6165
2871.21 6405
2871.71 6759
2872.22 6489
2872.72 6298
2873.23 6493
2873.73 6635
2874.24 6587
2874.74 6798
2875.25 6801
2875.75 6608
2876.26 6759
2876.76 6714
2877.27 6526
2877.78 6970
2878.28 6662
2878.79 6194
2879.29 6500
2879.80 6266
2880.30 6486
2880.81 6300
2881.32 6216
2881.82 6144
2882.33 6458
2882.83 6328
2883.34 6260
2883.85 6163
2884.35 6290
2884.86 6333
2885.37 6379
2885.87 6063
2886.38 6081
2886.88 6126
2887.39 6159
2887.90 6566
2888.40 6599
2888.91 6660
2889.42 6396
2889.92 6328
2890.43 6441
2890.94 6369
2891.45 6329
2891.95 6402
2892.46 6275
2892.97 6134
2893.47 6088
2893.98 6326
2894.49 6175
2894.99 6454
2895.50 6268
2896.01 6259
2896.52 6332
2897.02 6503
2897.53 6573
2898.04 6513
2898.55 6491
2899.05 6716
2899.56 7104
2900.07 7485
2900.58 7359
2901.08 7236
2901.59 7554
2902.10 7857
2902.61 8141
2903.12 8516
2903.62 8626
2904.13 8240
2904.64 7960
2905.15 7948
2905.66 8242
2906.16 8006
2906.67 7968
2907.18 7465
2907.69 7636
2908.20 7565
2908.71 7401
2909.21 7248
2909.72 6930
2910.23 6816
2910.74 6659
2911.25 6619
2911.76 6613
2912.26 6766
2912.77 6534
2913.28 6339
2913.79 6265
2914.30 6537
2914.81 6931
2915.32 6656
2915.83 6453
2916.34 6428
2916.85 6243
2917.35 6276
2917.86 6345
2918.37 6416
2918.88 6500
2919.39 6696
2919.90 6367
2920.41 6416
2920.92 6743
2921.43 6453
2921.94 6485
2922.45 6852
2922.96 6557
2923.47 6478
2923.98 6880
2924.49 6996
2925.00 7058
2925.51 7059
2926.02 7249
2926.53 7305
2927.04 7065
2927.55 6899
2928.06 6738
2928.57 6795
2929.08 6358
2929.59 6295
2930.10 6365
2930.61 5821
2931.12 5949
2931.63 5999
2932.14 5942
2932.65 6082
2933.16 5904
2933.67 6128
2934.18 6113
2934.69 6073
2935.20 6010
2935.71 6148
2936.22 6172
2936.73 6155
2937.25 6126
2937.76 6192
2938.27 6479
2938.78 6292
2939.29 6430
2939.80 6554
2940.31 6374
2940.82 6862
2941.33 6819
2941.85 6660
2942.36 6360
2942.87 6532
2943.38 6826
2943.89 6825
2944.40 6961
2944.91 7192
2945.43 7439
2945.94 7376
2946.45 7303
2946.96 7386
2947.47 7494
2947.98 7253
2948.50 7249
2949.01 7247
2949.52 7001
2950.03 6663
2950.54 6697
2951.06 6361
2951.57 6203
2952.08 6194
2952.59 6060
2953.10 6169
2953.62 6097
2954.13 5968
2954.64 6009
2955.15 5692
2955.67 5629
2956.18 5925
2956.69 5991
2957.20 5938
2957.72 5736
2958.23 5965
2958.74 5938
2959.25 6056
2959.77 5994
2960.28 5861
2960.79 6427
2961.31 6266
2961.82 6009
2962.33 6101
2962.85 6210
2963.36 6054
2963.87 6052
2964.39 6272
2964.90 6077
2965.41 5945
2965.93 6181
2966.44 5964
2966.95 5719
2967.47 5584
2967.98 5793
2968.49 5803
2969.01 5502
2969.52 5654
2970.03 5821
2970.55 5746
2971.06 5676
2971.58 5546
2972.09 5638
2972.60 5649
2973.12 5447
2973.63 5901
2974.15 5908
2974.66 5929
2975.17 5927
2975.69 6039
2976.20 6052
2976.72 6315
2977.23 6313
2977.74 5972
2978.26 5504
2978.77 5719
2979.29 5965
2979.80 6220
2980.32 6001
2980.83 6008
2981.35 5950
2981.86 6003
2982.38 5921
2982.89 5926
2983.41 6166
2983.92 5990
2984.44 6388
2984.95 6503
2985.47 6146
2985.98 6040
2986.50 6279
2987.01 6387
2987.53 6106
2988.04 6269
2988.56 6195
2989.07 6311
2989.59 6273
2990.10 6476
2990.62 6447
2991.13 5988
2991.65 6258
2992.17 6143
2992.68 6349
2993.20 6179
2993.71 6222
2994.23 6718
2994.74 6616
2995.26 6489
2995.78 6970
2996.29 7477
2996.81 7307
2997.32 7451
2997.84 7526
2998.36 7752
2998.87 7658
2999.39 7537
2999.91 7478
3000.42 7439
3000.94 7573
3001.45 7594
3001.97 7696
3002.49 7670
3003.00 7546
3003.52 7581
3004.04 7918
3004.55 7709
3005.07 7831
3005.59 7838
3006.10 7838
3006.62 7738
3007.14 7351
3007.66 7105
3008.17 6926
3008.69 6963
3009.21 6583
3009.72 6320
3010.24 6565
3010.76 6537
3011.28 6181
3011.79 6528
3012.31 6454
3012.83 6147
3013.35 6531
3013.86 6494
3014.38 6652
3014.90 6986
3015.42 6820
3015.93 6817
3016.45 7046
3016.97 7294
3017.49 7389
3018.00 7819
3018.52 7457
3019.04 7216
3019.56 7432
3020.08 7215
3020.59 7271
3021.11 7259
3021.63 7348
3022.15 7151
3022.67 7058
3023.19 6805
3023.70 6667
3024.22 6759
3024.74 6661
3025.26 6592
3025.78 6319
3026.30 6485
3026.81 6829
3027.33 6639
3027.85 6664
3028.37 6904
3028.89 6385
3029.41 6354
3029.93 6409
3030.45 6276
3030.97 6705
3031.48 6676
3032.00 6578
3032.52 6662
3033.04 6809
3033.56 7076
3034.08 6887
3034.60 6936
3035.12 6988
3035.64 6901
3036.16 6835
3036.68 6771
3037.20 6575
3037.72 6708
3038.24 6653
3038.76 6680
3039.27 6404
3039.79 6315
3040.31 6368
3040.83 6218
3041.35 6108
3041.87 6163
3042.39 6035
3042.91 6009
3043.43 6028
3043.95 6063
3044.47 6044
3044.99 6080
3045.51 6086
3046.03 6098
3046.56 5866
3047.08 5949
3047.60 6094
3048.12 6190
3048.64 6351
3049.16 6039
3049.68 6237
3050.20 6108
3050.72 5816
3051.24 6148
3051.76 6390
3052.28 6208
3052.80 6080
3053.32 6034
3053.84 5978
3054.37 6274
3054.89 6442
3055.41 6082
3055.93 5948
3056.45 6144
3056.97 5923
3057.49 6222
3058.01 5960
3058.53 6138
3059.06 5867
3059.58 6023
3060.10 6011
3060.62 6000
3061.14 6007
3061.66 5872
3062.19 5954
3062.71 6020
3063.23 6013
3063.75 6206
3064.27 5935
3064.79 6242
3065.32 6375
3065.84 6243
3066.36 6339
3066.88 6420
3067.40 6490
3067.93 6112
3068.45 6163
3068.97 6266
3069.49 6358
3070.02 6288
3070.54 6312
3071.06 6059
3071.58 5885
3072.10 6307
3072.63 6393
3073.15 6210
3073.67 5838
3074.20 6190
3074.72 6528
3075.24 6257
3075.76 6335
3076.29 6653
3076.81 6914
3077.33 6832
3077.86 7219
3078.38 7193
3078.90 7152
3079.42 7436
3079.95 7855
3080.47 7995
3080.99 7942
3081.52 8028
3082.04 8190
3082.56 7938
3083.09 7740
3083.61 7524
3084.13 7276
3084.66 7417
3085.18 7463
3085.71 7654
3086.23 7587
3086.75 7421
3087.28 7231
3087.80 6705
3088.32 7159
3088.85 7179
3089.37 6901
3089.90 6971
3090.42 6731
3090.94 6515
3091.47 6542
3091.99 6356
3092.52 6292
3093.04 6401
3093.57 6346
3094.09 6332
3094.61 6479
3095.14 6331
3095.66 6327
3096.19 6721
3096.71 6695
3097.24 6492
3097.76 6742
3098.29 6895
3098.81 6948
3099.34 6995
3099.86 7422
3100.39 7937
3100.91 8061
3101.44 8269
3101.96 8820
3102.49 9169
3103.01 9145
3103.54 9296
3104.06 10202
3104.59 10220
3105.11 10262
3105.64 10191
3106.16 9170
3106.69 8581
3107.21 8260
3107.74 7817
3108.26 7497
3108.79 7270
3109.32 7022
3109.84 6756
3110.37 6713
3110.89 6406
3111.42 6566
3111.94 6803
3112.47 6472
3113.00 6518
3113.52 6614
3114.05 6761
3114.57 6699
3115.10 6584
3115.63 6652
3116.15 6090
3116.68 5982
3117.21 5939
3117.73 6003
3118.26 5939
3118.78 5981
3119.31 5915
3119.84 6002
3120.36 6120
3120.89 5987
3121.42 5996
3121.94 5834
3122.47 6070
3123.00 6402
3123.52 5749
3124.05 5882
3124.58 5843
3125.11 6053
3125.63 6023
3126.16 5979
3126.69 5944
3127.21 5950
3127.74 6093
3128.27 5849
3128.80 5830
3129.32 6050
3129.85 6072
3130.38 6006
3130.91 5868
3131.43 5790
3131.96 5858
3132.49 5632
3133.02 5730
3133.54 5766
3134.07 5710
3134.60 5906
3135.13 5659
3135.65 5766
3136.18 5844
3136.71 5869
3137.24 5990
3137.77 5762
3138.29 6017
3138.82 5860
3139.35 5723
3139.88 5785
3140.41 5792
3140.94 5725
3141.46 6087
3141.99 6351
3142.52 5914
3143.05 6139
3143.58 6361
3144.11 6817
3144.64 6476
3145.16 6771
3145.69 6736
3146.22 7081
3146.75 7373
3147.28 7436
3147.81 7238
3148.34 7632
3148.87 8021
3149.40 7874
3149.92 7759
3150.45 7442
3150.98 7421
3151.51 7403
3152.04 7204
3152.57 6884
3153.10 6520
3153.63 6447
3154.16 6310
3154.69 6122
3155.22 6161
3155.75 6300
3156.28 6400
3156.81 6200
3157.34 6190
3157.87 6415
3158.40 6513
3158.93 6802
3159.46 6703
3159.99 6855
3160.52 6605
3161.05 6707
3161.58 6697
3162.11 6850
3162.64 7078
3163.17 6842
3163.70 6373
3164.23 6553
3164.76 6632
3165.29 6274
3165.82 6357
3166.35 6346
3166.88 6245
3167.41 6131
3167.94 6125
3168.47 6139
3169.00 6150
3169.53 6137
3170.06 5960
3170.59 6401
3171.12 6412
3171.65 6537
3172.19 6165
3172.72 6532
3173.25 6766
3173.78 6828
3174.31 6808
3174.84 6916
3175.37 7518
3175.90 7187
3176.44 7125
3176.97 7024
3177.50 6534
3178.03 6729
3178.56 7084
3179.09 6765
3179.62 6428
3180.16 6368
3180.69 6265
3181.22 6617
3181.75 6466
3182.28 6385
3182.81 6473
3183.35 6171
3183.88 6289
3184.41 6135
3184.94 5980
3185.47 5857
3186.01 6027
3186.54 5930
3187.07 6021
3187.60 6012
3188.14 5857
3188.67 6064
3189.20 5958
3189.73 5829
3190.26 5552
3190.80 5665
3191.33 6038
3191.86 5973
3192.39 5967
3192.93 5933
3193.46 6083
3193.99 6216
3194.53 5833
3195.06 6058
3195.59 6252
3196.12 6463
3196.66 6486
3197.19 6213
3197.72 6318
3198.26 6679
3198.79 6764
3199.32 6739
3199.86 6896
3200.39 7406
3200.92 7368
3201.46 7473
3201.99 7453
3202.52 7758
3203.06 7978
3203.59 7825
3204.12 7937
3204.66 7550
3205.19 7194
3205.73 7069
3206.26 7080
3206.79 7025
3207.33 6680
3207.86 6387
3208.39 6639
3208.93 6809
3209.46 6825
3210.00 6737
3210.53 7048
3211.07 7073
3211.60 6993
3212.13 6938
3212.67 6894
3213.20 7099
3213.74 7197
3214.27 7484
3214.81 7300
3215.34 7191
3215.88 7127
3216.41 6705
3216.94 6712
3217.48 6912
3218.01 6675
3218.55 6976
3219.08 7150
3219.62 7273
3220.15 6927
3220.69 6897
3221.22 7575
3221.76 7767
3222.29 7427
3222.83 7647
3223.36 7575
3223.90 7574
3224.43 7670
3224.97 7628
3225.51 7806
3226.04 7674
3226.58 7536
3227.11 7483
3227.65 7122
3228.18 6986
3228.72 7141
3229.25 6720
3229.79 6247
3230.33 6245
3230.86 6140
3231.40 6117
3231.93 6282
3232.47 6043
3233.01 5943
3233.54 6024
3234.08 5966
3234.61 6163
3235.15 6204
3235.69 6227
3236.22 5947
3236.76 6395
3237.30 6670
3237.83 6641
3238.37 6404
3238.91 6547
3239.44 6566
3239.98 6529
3240.51 6485
3241.05 6424
3241.59 6471
3242.13 6474
3242.66 6759
3243.20 6358
3243.74 6575
3244.27 6335
3244.81 6220
3245.35 5956
3245.88 5711
3246.42 6007
3246.96 5636
3247.50 5466
3248.03 6037
3248.57 5800
3249.11 5665
3249.64 5929
3250.18 6225
3250.72 6085
3251.26 6211
3251.79 6371
3252.33 6549
3252.87 6356
3253.41 6243
3253.95 6628
3254.48 6626
3255.02 6457
3255.56 6773
3256.10 6925
3256.64 6783
3257.17 7229
3257.71 6857
3258.25 6795
3258.79 6988
3259.33 7019
3259.86 7445
3260.40 7483
3260.94 7556
3261.48 7306
3262.02 7656
3262.56 8191
3263.09 8425
3263.63 8718
3264.17 9177
3264.71 9237
3265.25 9295
3265.79 9728
3266.33 9624
3266.87 9735
3267.40 9914
3267.94 9676
3268.48 9575
3269.02 9380
3269.56 9262
3270.10 8496
3270.64 8156
3271.18 7801
3271.72 7356
3272.26 7139
3272.80 7158
3273.33 6719
3273.87 6450
3274.41 6755
3274.95 6564
3275.49 6704
3276.03 6941
3276.57 6609
3277.11 6774
3277.65 7008
3278.19 6960
3278.73 6869
3279.27 7094
3279.81 7029
3280.35 6905
3280.89 6939
3281.43 6873
3281.97 7340
3282.51 7266
3283.05 7491
3283.59 7595
3284.13 7448
3284.67 7906
3285.21 8251
3285.75 8079
3286.29 8184
3286.83 8394
3287.37 8545
3287.91 8595
3288.45 8459
3289.00 8068
3289.54 8177
3290.08 7896
3290.62 7647
3291.16 7971
3291.70 7974
3292.24 7830
3292.78 8317
3293.32 8234
3293.86 8539
3294.40 9069
3294.95 9669
3295.49 9731
3296.03 10012
3296.57 10106
3297.11 10066
3297.65 9816
3298.19 9618
3298.74 9631
3299.28 9034
3299.82 8664
3300.36 8224
3300.90 8274
3301.44 8066
3301.98 7927
3302.53 8010
3303.07 7645
3303.61 7502
3304.15 7372
3304.69 7388
3305.24 7480
3305.78 7417
3306.32 7057
3306.86 7113
3307.40 6751
3307.95 6686
3308.49 6519
3309.03 6723
3309.57 7019
3310.12 6571
3310.66 6355
3311.20 6346
3311.74 6637
3312.29 6901
3312.83 6770
3313.37 6838
3313.91 6937
3314.46 7077
3315.00 7041
3315.54 6856
3316.09 6998
3316.63 7153
3317.17 6764
3317.71 7096
3318.26 7060
3318.80 6862
3319.34 6739
3319.89 7116
3320.43 6865
3320.97 6830
3321.52 6772
3322.06 6919
3322.60 6956
3323.15 6845
3323.69 6922
3324.23 6857
3324.78 6714
3325.32 6806
3325.86 6679
3326.41 6506
3326.95 6460
3327.50 6656
3328.04 6419
3328.58 6468
3329.13 6655
3329.67 6343
3330.22 6668
3330.76 6484
3331.30 6666
3331.85 6818
3332.39 7224
3332.94 7806
3333.48 8003
3334.03 8517
3334.57 8860
3335.11 8869
3335.66 8997
3336.20 9309
3336.75 9624
3337.29 9793
3337.84 9465
3338.38 9050
3338.93 8638
3339.47 8919
3340.02 8463
3340.56 7878
3341.11 7608
3341.65 7186
3342.20 7164
3342.74 7277
3343.29 6913
3343.83 6476
3344.38 6339
3344.92 6422
3345.47 6348
3346.01 6350
3346.56 6525
3347.10 6346
3347.65 6512
3348.19 6583
3348.74 6250
3349.29 6272
3349.83 6506
3350.38 6445
3350.92 6546
3351.47 6679
3352.01 6504
3352.56 6398
3353.11 6318
3353.65 6314
3354.20 6294
3354.74 6403
3355.29 6078
3355.84 6172
3356.38 6182
3356.93 6023
3357.47 5948
3358.02 6012
3358.57 5788
3359.11 6043
3359.66 5852
3360.21 5631
3360.75 5424
3361.30 5338
3361.85 5330
3362.39 5418
3362.94 5388
3363.49 5397
3364.03 5626
3364.58 5723
3365.13 5909
3365.67 5978
3366.22 5796
3366.77 5822
3367.31 5732
3367.86 5841
3368.41 5806
3368.96 5971
3369.50 5972
3370.05 6123
3370.60 6130
3371.15 6016
3371.69 5992
3372.24 6278
3372.79 5752
3373.34 5467
3373.88 5793
3374.43 5973
3374.98 5530
3375.53 5600
3376.07 5418
3376.62 5663
3377.17 5555
3377.72 5270
3378.27 5302
3378.81 5379
3379.36 5388
3379.91 5309
3380.46 5302
3381.01 5456
3381.55 5363
3382.10 5487
3382.65 5215
3383.20 5624
3383.75 5491
3384.30 5427
3384.84 5460
3385.39 5223
3385.94 5341
3386.49 5402
3387.04 5243
3387.59 5620
3388.14 5669
3388.69 5605
3389.23 5754
3389.78 5834
3390.33 5771
3390.88 5721
3391.43 5619
3391.98 5509
3392.53 5756
3393.08 5431
3393.63 5402
3394.18 5184
3394.72 5408
3395.27 5354
3395.82 5311
3396.37 5439
3396.92 5075
3397.47 5174
3398.02 5266
3398.57 5149
3399.12 5184
3399.67 5151
3400.22 5269
3400.77 5293
3401.32 5153
3401.87 5182
3402.42 5518
3402.97 5291
3403.52 5332
3404.07 5544
3404.62 5322
3405.17 5165
3405.72 5489
3406.27 5648
3406.82 5306
3407.37 5006
3407.92 5229
3408.47 5271
3409.02 5297
3409.57 5224
3410.12 4979
3410.67 5148
3411.22 5327
3411.78 5322
3412.33 5329
3412.88 5410
3413.43 5490
3413.98 5418
3414.53 5296
3415.08 5258
3415.63 5520
3416.18 5606
3416.73 5620
3417.28 5339
3417.84 5816
3418.39 5485
3418.94 5402
3419.49 5398
3420.04 5432
3420.59 5888
3421.14 5802
3421.69 5660
3422.25 5504
3422.80 5441
3423.35 5734
3423.90 5819
3424.45 5807
3425.00 5768
3425.56 5835
3426.11 5675
3426.66 5608
3427.21 5570
3427.76 5636
3428.32 5603
3428.87 5354
3429.42 5487
3429.97 5598
3430.52 5494
3431.08 5611
3431.63 5644
3432.18 5687
3432.73 5638
3433.29 5571
3433.84 5639
3434.39 5644
3434.94 5778
3435.50 5871
3436.05 5563
3436.60 5572
3437.15 5328
3437.71 5467
3438.26 5573
3438.81 5537
3439.37 5544
3439.92 5500
3440.47 5365
3441.02 5558
3441.58 5817
3442.13 5692
3442.68 5555
3443.24 5394
3443.79 5505
3444.34 5563
3444.90 5400
3445.45 5678
3446.00 5428
3446.56 5153
3447.11 5138
3447.66 5425
3448.22 5504
3448.77 5320
3449.33 5247
3449.88 5061
3450.43 5267
3450.99 5327
3451.54 5158
3452.09 5209
3452.65 5183
3453.20 5309
3453.76 5401
3454.31 5332
3454.86 5362
3455.42 5188
3455.97 5226
3456.53 5555
3457.08 5393
3457.64 5354
3458.19 5263
3458.75 5547
3459.30 5615
3459.85 5650
3460.41 5545
3460.96 5469
3461.52 5318
3462.07 5453
3462.63 5803
3463.18 5811
3463.74 6141
3464.29 5910
3464.85 5826
3465.40 5686
3465.96 5486
3466.51 5908
3467.07 6288
3467.62 6211
3468.18 6168
3468.73 6110
3469.29 6158
3469.84 6260
3470.40 6184
3470.95 6424
3471.51 6546
3472.07 6474
3472.62 6367
3473.18 6417
3473.73 6222
3474.29 5956
3474.84 6269
3475.40 6763
3475.96 6531
3476.51 6264
3477.07 6396
3477.62 6585
3478.18 6610
3478.74 6644
3479.29 6808
3479.85 6501
3480.40 6507
3480.96 6394
3481.52 6357
3482.07 6744
3482.63 6778
3483.19 6625
3483.74 6451
3484.30 6732
3484.86 6494
3485.41 6600
3485.97 6842
3486.53 6688
3487.08 7154
3487.64 7136
3488.20 6990
3488.75 7613
3489.31 8174
3489.87 8379
3490.42 8775
3490.98 9151
3491.54 9168
3492.09 9095
3492.65 8877
3493.21 9237
3493.77 9331
3494.32 9295
3494.88 9357
3495.44 9119
3496.00 9085
3496.55 9219
3497.11 9070
3497.67 9088
3498.23 9616
3498.78 9797
3499.34 10695
3499.90 11098
3500.46 12124
3501.01 13289
3501.57 14378
3502.13 15582
3502.69 16945
3503.25 18447
3503.80 19710
3504.36 21221
3504.92 22750
3505.48 24099
3506.04 25146
3506.60 24760
3507.15 24182
3507.71 23789
3508.27 22478
3508.83 20378
3509.39 18289
3509.95 16417
3510.50 14623
3511.06 12597
3511.62 11284
3512.18 10121
3512.74 9216
3513.30 8265
3513.86 7729
3514.42 7281
3514.98 6972
3515.53 6941
3516.09 6740
3516.65 6443
3517.21 6690
3517.77 6589
3518.33 6489
3518.89 6799
3519.45 6967
3520.01 7007
3520.57 6921
3521.13 6933
3521.69 6762
3522.25 6722
3522.81 6635
3523.36 6625
3523.92 6692
3524.48 6706
3525.04 6796
3525.60 6623
3526.16 6314
3526.72 6098
3527.28 6067
3527.84 6307
3528.40 6252
3528.96 6231
3529.52 6105
3530.08 6125
3530.64 6282
3531.20 6682
3531.76 7000
3532.32 7086
3532.89 7012
3533.45 7614
3534.01 7654
3534.57 7796
3535.13 7962
3535.69 7955
3536.25 8076
3536.81 8134
3537.37 7683
3537.93 7874
3538.49 7606
3539.05 7642
3539.61 7449
3540.17 7761
3540.74 7824
3541.30 7344
3541.86 7234
3542.42 7061
3542.98 7361
3543.54 7070
3544.10 7267
3544.66 7526
3545.22 7248
3545.79 6989
3546.35 6877
3546.91 6773
3547.47 6336
3548.03 6077
3548.59 6142
3549.16 6328
3549.72 6210
3550.28 5969
3550.84 5851
3551.40 5994
3551.96 5903
3552.53 5959
3553.09 5825
3553.65 5848
3554.21 5908
3554.77 5988
3555.34 5626
3555.90 5610
3556.46 5773
3557.02 6022
3557.59 5892
3558.15 5779
3558.71 5705
3559.27 5963
3559.84 6107
3560.40 5983
3560.96 5886
3561.52 6201
3562.09 6280
3562.65 6369
3563.21 6278
3563.77 5699
3564.34 5412
3564.90 5754
3565.46 5979
3566.03 6007
3566.59 5949
3567.15 6121
3567.72 5943
3568.28 5908
3568.84 5910
3569.41 5616
3569.97 5768
3570.53 5963
3571.10 6000
3571.66 5816
3572.22 5906
3572.79 5930
3573.35 6195
3573.91 6191
3574.48 6583
3575.04 6719
3575.60 6631
3576.17 6990
3576.73 7342
3577.30 6987
3577.86 7325
3578.42 7041
3578.99 7361
3579.55 7460
3580.12 7254
3580.68 7043
3581.24 6626
3581.81 6462
3582.37 6178
3582.94 6158
3583.50 6036
3584.07 5902
3584.63 5736
3585.20 5712
3585.76 5524
3586.32 5545
3586.89 5617
3587.45 5666
3588.02 5563
3588.58 5453
3589.15 5709
3589.71 5482
3590.28 5415
3590.84 5694
3591.41 5635
3591.97 5741
3592.54 5573
3593.10 5734
3593.67 5840
3594.23 5654
3594.80 5795
3595.36 5822
3595.93 5803
3596.50 5884
3597.06 5759
3597.63 5941
3598.19 5868
3598.76 5943
3599.32 5953
3599.89 6126
3600.45 6047
3601.02 5943
3601.59 5924
3602.15 5895
3602.72 5821
3603.28 6048
3603.85 5735
3604.42 5638
3604.98 5694
3605.55 5822
3606.11 5814
3606.68 5664
3607.25 5338
3607.81 5534
3608.38 5291
3608.95 5381
3609.51 5353
3610.08 5153
3610.65 5216
3611.21 5309
3611.78 5243
3612.35 5361
3612.91 5597
3613.48 5878
3614.05 5820
3614.61 6308
3615.18 6663
3615.75 6810
3616.31 7153
3616.88 7652
3617.45 7985
3618.01 8135
3618.58 8351
3619.15 8761
3619.72 8604
3620.28 8616
3620.85 8580
3621.42 8523
3621.99 8008
3622.55 7280
3623.12 6650
3623.69 6494
3624.26 6144
3624.82 5963
3625.39 5786
3625.96 5583
3626.53 5308
3627.09 5307
3627.66 5449
3628.23 5316
3628.80 5231
3629.37 5105
3629.93 5657
3630.50 5609
3631.07 5695
3631.64 5805
3632.21 6115
3632.77 5746
3633.34 5939
3633.91 6047
3634.48 6127
3635.05 5905
3635.62 5743
3636.19 6026
3636.75 6112
3637.32 5817
3637.89 5694
3638.46 5503
3639.03 5472
3639.60 5676
3640.17 5561
3640.73 5568
3641.30 5788
3641.87 5726
3642.44 5804
3643.01 5521
3643.58 5736
3644.15 5661
3644.72 5951
3645.29 5770
3645.86 5804
3646.43 5548
3647.00 5720
3647.57 5797
3648.13 5940
3648.70 5723
3649.27 5591
3649.84 5803
3650.41 5730
3650.98 5696
3651.55 5682
3652.12 5412
3652.69 5811
3653.26 5892
3653.83 5651
3654.40 5680
3654.97 5518
3655.54 5644
3656.11 5618
3656.68 5668
3657.25 5692
3657.82 5732
3658.39 5886
3658.96 5873
3659.53 5727
3660.10 5941
3660.67 5838
3661.24 5817
3661.82 5753
3662.39 5952
3662.96 6103
3663.53 5777
3664.10 5591
3664.67 5425
3665.24 5347
3665.81 5214
3666.38 5101
3666.95 5195
3667.52 5349
3668.09 5046
3668.67 5199
3669.24 5172
3669.81 5137
3670.38 5189
3670.95 5155
3671.52 5108
3672.09 5299
3672.66 5610
3673.24 5620
3673.81 5350
3674.38 5868
3674.95 5819
3675.52 5857
3676.09 5822
3676.66 5915
3677.24 6177
3677.81 6086
3678.38 5843
3678.95 5929
3679.52 5514
3680.10 5351
3680.67 5282
3681.24 4981
3681.81 5064
3682.38 5241
3682.96 5078
3683.53 5216
3684.10 4912
3684.67 4834
3685.25 5052
3685.82 4925
3686.39 5205
3686.96 5422
3687.54 5371
3688.11 5148
3688.68 5212
3689.25 5517
3689.83 5311
3690.40 5430
3690.97 5631
3691.54 5729
3692.12 5575
3692.69 5759
3693.26 5732
3693.84 5843
3694.41 5692
3694.98 5678
3695.56 5528
3696.13 5815
3696.70 5421
3697.28 5610
3697.85 5423
3698.42 5263
3699.00 5407
3699.57 5422
3700.14 5366
3700.72 4934
3701.29 5420
3701.86 5573
3702.44 5532
3703.01 5208
3703.58 4826
3704.16 5163
3704.73 5401
3705.31 5273
3705.88 5639
3706.45 5479
3707.03 5331
3707.60 5286
3708.18 5438
3708.75 5632
3709.33 5529
3709.90 5514
3710.47 5368
3711.05 5463
3711.62 5360
3712.20 5274
3712.77 5461
3713.35 5616
3713.92 5533
3714.50 5340
3715.07 5487
3715.64 5655
3716.22 5779
3716.79 5569
3717.37 5878
3717.94 5811
3718.52 5948
3719.09 6005
3719.67 6093
3720.24 5945
3720.82 6163
3721.39 5886
3721.97 5596
3722.54 5798
3723.12 5577
3723.70 5206
3724.27 5191
3724.85 5185
3725.42 5172
3726.00 5178
3726.57 4950
3727.15 4971
3727.72 5224
3728.30 5354
3728.88 5433
3729.45 5515
3730.03 5630
3730.60 5584
3731.18 5777
3731.75 6045
3732.33 5848
3732.91 5776
3733.48 6080
3734.06 6003
3734.64 6242
3735.21 5907
3735.79 6153
3736.36 5940
3736.94 5892
3737.52 5769
3738.09 5491
3738.67 5404
3739.25 5460
3739.82 5440
3740.40 5493
3740.98 5387
3741.55 5461
3742.13 5368
3742.71 5293
3743.28 5389
3743.86 5188
3744.44 5346
3745.01 5541
3745.59 5641
3746.17 5483
3746.75 5614
3747.32 5740
3747.90 5725
3748.48 5828
3749.05 5596
3749.63 5426
3750.21 5734
3750.79 5721
3751.36 5525
3751.94 5551
3752.52 5595
3753.10 5341
3753.67 5300
3754.25 5139
3754.83 5242
3755.41 5036
3755.99 5104
3756.56 4979
3757.14 5223
3757.72 5044
3758.30 5251
3758.88 5186
3759.45 5343
3760.03 5587
3760.61 5437
3761.19 5516
3761.77 5728
3762.35 5688
3762.92 5868
3763.50 5734
3764.08 5652
3764.66 5754
3765.24 5664
3765.82 5455
3766.39 5374
3766.97 5708
3767.55 5500
3768.13 5068
3768.71 4962
3769.29 5192
3769.87 5111
3770.45 5392
3771.03 5252
3771.60 5310
3772.18 5338
3772.76 5068
3773.34 5144
3773.92 5366
3774.50 5174
3775.08 4990
3775.66 5034
3776.24 5014
3776.82 4815
3777.40 4823
3777.98 4762
3778.56 4832
3779.14 4970
3779.72 5001
3780.30 4746
3780.88 4614
3781.46 4608
3782.04 4721
3782.61 4592
3783.19 4533
3783.77 4504
3784.35 4843
3784.93 4660
3785.52 4833
3786.10 4684
3786.68 4570
3787.26 4704
3787.84 4945
3788.42 4909
3789.00 5033
3789.58 4978
3790.16 4854
3790.74 4932
3791.32 4926
3791.90 4934
3792.48 5025
3793.06 5208
3793.64 4983
3794.22 4976
3794.80 5057
3795.38 5103
3795.96 5253
3796.55 5141
3797.13 5240
3797.71 5005
3798.29 5258
3798.87 4898
3799.45 4979
3800.03 4987
3800.61 5001
3801.19 5219
3801.78 5071
3802.36 5191
3802.94 5289
3803.52 5402
3804.10 5478
3804.68 5703
3805.27 5779
3805.85 5716
3806.43 6108
3807.01 6288
3807.59 6271
3808.17 6721
3808.76 7119
3809.34 6644
3809.92 6408
3810.50 6728
3811.08 7259
3811.67 6876
3812.25 6947
3812.83 6544
3813.41 6503
3814.00 6374
3814.58 6283
3815.16 6026
3815.74 6089
3816.32 5718
3816.91 5794
3817.49 5426
3818.07 5640
3818.66 5443
3819.24 5449
3819.82 5318
3820.40 5038
3820.99 4973
3821.57 5332
3822.15 5152
3822.73 5014
3823.32 4698
3823.90 4584
3824.48 4681
3825.07 4790
3825.65 4570
3826.23 4404
3826.82 4361
3827.40 4663
3827.98 4837
3828.57 4579
3829.15 4459
3829.73 4583
3830.32 4539
3830.90 4458
3831.48 4788
3832.07 4502
3832.65 4648
3833.24 5126
3833.82 4709
3834.40 4549
3834.99 4825
3835.57 4794
3836.16 4786
3836.74 4726
3837.32 4492
3837.91 4790
3838.49 4699
3839.08 4850
3839.66 4893
3840.24 4813
3840.83 4907
3841.41 5069
3842.00 4901
3842.58 4810
3843.17 4802
3843.75 4741
3844.34 4706
3844.92 4539
3845.51 4838
3846.09 4797
3846.67 4823
3847.26 4857
3847.84 4845
3848.43 4894
3849.01 4921
3849.60 4890
3850.18 5130
3850.77 4868
3851.35 4977
3851.94 5045
3852.53 5098
3853.11 5130
3853.70 5279
3854.28 5237
3854.87 5163
3855.45 5164
3856.04 5368
3856.62 5301
3857.21 5462
3857.79 5331
3858.38 5298
3858.97 5813
3859.55 5707
3860.14 6011
3860.72 6256
3861.31 5990
3861.90 6458
3862.48 6711
3863.07 6517
3863.65 6457
3864.24 6611
3864.83 6491
3865.41 6377
3866.00 6158
3866.58 5794
3867.17 5666
3867.76 5485
3868.34 5284
3868.93 5317
3869.52 5353
3870.10 5217
3870.69 5274
3871.28 5073
3871.86 4830
3872.45 4859
3873.04 5181
3873.62 5406
3874.21 5319
3874.80 5203
3875.38 5113
3875.97 5497
3876.56 5389
3877.15 5244
3877.73 5335
3878.32 4965
3878.91 5251
3879.49 5203
3880.08 5098
3880.67 5014
3881.26 4758
3881.84 4709
3882.43 4706
3883.02 4810
3883.61 4589
3884.19 4631
3884.78 4711
3885.37 4739
3885.96 4726
3886.55 4690
3887.13 4616
3887.72 4884
3888.31 4947
3888.90 5116
3889.49 5068
3890.07 5439
3890.66 5508
3891.25 5333
3891.84 5543
3892.43 5581
3893.01 5653
3893.60 5600
3894.19 5641
3894.78 5538
3895.37 5583
3895.96 5470
3896.55 5500
3897.13 5322
3897.72 5526
3898.31 5209
3898.90 5075
3899.49 5234
3900.08 5140
3900.67 5460
3901.26 5337
3901.84 5323
3902.43 5416
3903.02 5349
3903.61 5071
3904.20 4734
3904.79 4901
3905.38 4823
3905.97 4893
3906.56 4587
3907.15 4538
3907.74 4549
3908.33 4581
3908.92 4586
3909.50 4433
3910.09 4383
3910.68 4231
3911.27 4385
3911.86 4296
3912.45 4452
3913.04 4429
3913.63 4417
3914.22 4533
3914.81 4471
3915.40 4368
3915.99 4292
3916.58 4475
3917.17 4409
3917.76 4492
3918.35 4355
3918.94 4491
3919.53 4519
3920.12 4566
3920.72 4595
3921.31 4394
3921.90 4630
3922.49 4594
3923.08 4393
3923.67 4401
3924.26 4597
3924.85 4508
3925.44 4466
3926.03 4515
3926.62 4384
3927.21 4322
3927.80 4431
3928.39 4313
3928.99 4245
3929.58 4108
3930.17 4002
3930.76 4084
3931.35 4374
3931.94 4368
3932.53 4212
3933.12 4055
3933.72 4117
3934.31 4029
3934.90 4162
3935.49 4358
3936.08 4412
3936.67 4475
3937.26 4489
3937.86 4676
3938.45 4494
3939.04 4638
3939.63 4824
3940.22 4855
3940.82 4959
3941.41 5189
3942.00 5331
3942.59 5253
3943.18 5376
3943.78 5372
3944.37 5489
3944.96 5011
3945.55 4964
3946.14 5192
3946.74 4901
3947.33 4752
3947.92 4552
3948.51 4300
3949.11 4293
3949.70 4491
3950.29 4519
3950.88 4393
3951.48 4445
3952.07 4205
3952.66 4474
3953.26 4314
3953.85 4667
3954.44 4503
3955.03 4353
3955.63 4476
3956.22 4621
3956.81 4562
3957.41 4613
3958.00 4708
3958.59 4697
3959.19 4908
3959.78 4932
3960.37 4809
3960.97 4872
3961.56 4598
3962.15 4792
3962.75 4927
3963.34 4680
3963.93 4745
3964.53 4824
3965.12 4886
3965.72 5090
3966.31 4873
3966.90 5059
3967.50 4916
3968.09 4800
3968.69 4815
3969.28 4861
3969.87 4832
3970.47 4577
3971.06 4418
3971.66 4517
3972.25 4486
3972.85 4456
3973.44 4436
3974.03 4566
3974.63 4338
3975.22 4226
3975.82 4348
3976.41 4268
3977.01 4354
3977.60 4297
3978.20 4445
3978.79 4700
3979.39 4713
3979.98 4826
3980.58 4736
3981.17 4753
3981.77 4704
3982.36 4681
3982.96 4603
3983.55 4475
3984.15 4721
3984.74 4639
3985.34 4722
3985.93 4699
3986.53 4590
3987.12 4809
3987.72 4712
3988.31 4838
3988.91 4939
3989.50 4820
3990.10 4779
3990.70 4915
3991.29 4928
3991.89 4894
3992.48 4954
3993.08 5190
3993.67 5211
3994.27 5183
3994.87 5257
3995.46 5434
3996.06 5422
3996.65 5742
3997.25 5479
3997.85 5370
3998.44 5590
3999.04 5368
3999.64 5346
4000.23 5093
4000.83 4908
4001.43 5253
4002.02 5363
4002.62 5305
4003.21 5278
4003.81 5429
4004.41 5395
4005.00 5471
4005.60 5678
4006.20 5405
4006.80 5587
4007.39 5897
4007.99 6159
4008.59 5898
4009.18 5720
4009.78 5698
4010.38 5425
4010.97 5428
4011.57 5316
4012.17 5137
4012.77 5157
4013.36 5436
4013.96 4881
4014.56 4853
4015.16 5081
4015.75 5142
4016.35 4892
4016.95 5017
4017.55 5056
4018.14 4741
4018.74 4917
4019.34 5057
4019.94 4993
4020.54 4767
4021.13 4942
4021.73 4899
4022.33 4907
4022.93 4957
4023.53 5099
4024.12 5207
4024.72 5411
4025.32 5912
4025.92 6172
4026.52 6230
4027.12 6708
4027.71 6773
4028.31 6866
4028.91 6926
4029.51 6858
4030.11 7038
4030.71 6832
4031.31 6591
4031.90 6225
4032.50 6377
4033.10 6060
4033.70 5706
4034.30 5665
4034.90 5538
4035.50 5115
4036.10 4858
4036.70 4952
4037.29 4816
4037.89 4829
4038.49 4644
4039.09 4665
4039.69 4664
4040.29 5047
4040.89 5109
4041.49 4759
4042.09 4831
4042.69 4891
4043.29 4825
4043.89 4749
4044.49 4858
4045.09 4960
4045.69 5144
4046.29 4965
4046.89 5005
4047.49 4992
4048.09 4875
4048.69 4923
4049.29 5129
4049.89 5087
4050.49 5365
4051.09 5069
4051.69 4932
4052.29 4972
4052.89 5101
4053.49 5116
4054.09 5040
4054.69 4972
4055.29 4845
4055.89 4974
4056.49 4792
4057.09 4917
4057.69 4867
4058.29 4811
4058.89 4841
4059.49 4803
4060.09 4763
4060.70 4717
4061.30 4623
4061.90 4565
4062.50 4634
4063.10 4502
4063.70 4603
4064.30 4408
4064.90 4430
4065.50 4573
4066.11 4595
4066.71 4644
4067.31 4946
4067.91 4667
4068.51 4504
4069.11 4750
4069.71 4733
4070.32 4748
4070.92 4760
4071.52 4577
4072.12 4569
4072.72 4360
4073.32 4172
4073.93 4345
4074.53 4438
4075.13 4505
4075.73 4290
4076.33 4328
4076.94 4322
4077.54 4400
4078.14 4513
4078.74 4471
4079.34 4553
4079.95 4619
4080.55 4242
4081.15 4354
4081.75 4572
4082.36 4710
4082.96 4521
4083.56 4532
4084.16 4457
4084.77 4279
4085.37 4184
4085.97 4106
4086.58 4164
4087.18 4260
4087.78 4123
4088.38 4276
4088.99 4449
4089.59 4428
4090.19 4288
4090.80 4280
4091.40 4422
4092.00 4359
4092.61 4177
4093.21 4208
4093.81 4282
4094.42 4159
4095.02 4307
4095.62 4138
4096.23 4024
4096.83 4117
4097.43 4385
4098.04 4215
4098.64 4154
4099.24 4136
4099.85 4153
4100.45 4234
4101.06 4080
4101.66 4157
4102.26 4220
4102.87 4364
4103.47 4304
4104.08 4302
4104.68 4131
4105.28 4094
4105.89 4211
4106.49 4090
4107.10 4120
4107.70 4388
4108.31 4278
4108.91 4278
4109.51 4117
4110.12 4292
4110.72 4266
4111.33 4233
4111.93 4217
4112.54 4354
4113.14 4088
4113.75 4245
4114.35 4233
4114.96 4391
4115.56 4250
4116.17 4466
4116.77 4609
4117.38 4369
4117.98 4294
4118.59 4490
4119.19 4440
4119.80 4468
4120.40 4313
4121.01 4486
4121.61 4622
4122.22 4730
4122.82 4909
4123.43 4829
4124.04 4725
4124.64 4581
4125.25 4503
4125.85 4602
4126.46 4492
4127.06 4589
4127.67 4661
4128.28 4732
4128.88 4635
4129.49 4431
4130.09 4530
4130.70 4592
4131.31 4534
4131.91 4408
4132.52 4560
4133.12 4630
4133.73 4918
4134.34 5042
4134.94 5194
4135.55 5291
4136.16 5060
4136.76 5148
4137.37 5565
4137.98 5707
4138.58 5648
4139.19 5587
4139.80 5918
4140.40 5930
4141.01 5990
4141.62 5996
4142.22 6001
4142.83 6206
4143.44 6048
4144.04 5660
4144.65 5550
4145.26 5645
4145.86 5427
4146.47 5236
4147.08 5121
4147.69 4817
4148.29 4671
4148.90 4541
4149.51 4585
4150.12 4562
4150.72 4463
4151.33 4508
4151.94 4551
4152.55 4504
4153.15 4427
4153.76 4536
4154.37 4541
4154.98 4411
4155.59 4469
4156.19 4458
4156.80 4291
4157.41 4227
4158.02 4159
4158.63 4660
4159.23 4638
4159.84 4483
4160.45 4339
4161.06 4447
4161.67 4415
4162.28 4410
4162.88 4692
4163.49 4584
4164.10 4715
4164.71 4863
4165.32 4888
4165.93 4734
4166.53 4754
4167.14 4707
4167.75 4771
4168.36 4818
4168.97 4576
4169.58 4783
4170.19 4942
4170.80 4967
4171.41 4991
4172.01 5065
4172.62 4820
4173.23 4991
4173.84 4962
4174.45 4859
4175.06 5085
4175.67 5259
4176.28 5198
4176.89 5132
4177.50 5262
4178.11 5388
4178.72 5159
4179.33 5218
4179.94 5213
4180.55 5246
4181.16 5202
4181.77 4873
4182.38 4636
4182.99 4608
4183.60 4809
4184.21 4800
4184.82 4593
4185.43 4748
4186.04 4531
4186.65 4520
4187.26 4451
4187.87 4239
4188.48 4485
4189.09 4785
4189.70 4731
4190.31 4603
4190.92 4848
4191.53 4978
4192.14 5103
4192.75 5381
4193.36 5652
4193.97 5596
4194.58 6040
4195.19 5975
4195.80 5949
4196.41 6266
4197.03 6140
4197.64 5969
4198.25 5866
4198.86 5786
4199.47 5717
4200.08 5212
4200.69 4924
4201.30 4770
4201.91 4751
4202.53 4770
4203.14 4740
4203.75 4567
4204.36 4597
4204.97 4583
4205.58 4476
4206.19 4432
4206.81 4484
4207.42 4494
4208.03 4432
4208.64 4259
4209.25 4288
4209.86 4488
4210.48 4390
4211.09 4399
4211.70 4281
4212.31 4279
4212.92 4440
4213.54 4488
4214.15 4548
4214.76 4487
4215.37 4724
4215.99 4670
4216.60 4988
4217.21 5308
4217.82 5470
4218.43 5712
4219.05 5588
4219.66 5825
4220.27 5980
4220.89 5806
4221.50 5890
4222.11 6029
4222.72 5699
4223.34 5727
4223.95 5834
4224.56 5801
4225.17 5794
4225.79 5501
4226.40 5441
4227.01 5367
4227.63 5232
4228.24 5401
4228.85 5302
4229.47 5282
4230.08 5453
4230.69 5276
4231.31 5523
4231.92 5565
4232.53 5524
4233.15 5695
4233.76 5725
4234.37 5420
4234.99 5605
4235.60 5736
4236.22 5523
4236.83 5449
4237.44 5227
4238.06 5280
4238.67 5124
4239.28 5088
4239.90 4911
4240.51 4794
4241.13 4556
4241.74 4632
4242.36 4690
4242.97 4740
4243.58 4691
4244.20 4817
4244.81 4808
4245.43 5041
4246.04 5035
4246.66 4928
4247.27 5239
4247.89 5316
4248.50 5308
4249.11 5384
4249.73 5555
4250.34 5465
4250.96 5573
4251.57 5586
4252.19 5295
4252.80 5443
4253.42 5203
4254.03 4919
4254.65 5137
4255.26 5233
4255.88 5121
4256.49 4962
4257.11 4924
4257.72 4664
4258.34 4733
4258.96 4730
4259.57 4563
4260.19 4774
4260.80 4884
4261.42 4787
4262.03 4678
4262.65 4686
4263.26 4590
4263.88 4597
4264.50 4696
4265.11 4852
4265.73 4651
4266.34 4751
4266.96 4610
4267.58 4614
4268.19 4804
4268.81 4835
4269.42 4933
4270.04 4820
4270.66 4586
4271.27 4537
4271.89 4456
4272.51 4577
4273.12 4691
4273.74 4685
4274.36 4836
4274.97 4426
4275.59 4472
4276.20 4513
4276.82 4607
4277.44 4563
4278.06 4583
4278.67 4617
4279.29 4489
4279.91 4112
4280.52 4329
4281.14 4403
4281.76 4164
4282.37 4040
4282.99 4249
4283.61 4202
4284.23 4217
4284.84 4251
4285.46 4139
4286.08 4266
4286.69 4182
4287.31 4237
4287.93 4230
4288.55 3953
4289.16 4255
4289.78 4183
4290.40 4000
4291.02 4071
4291.64 4180
4292.25 4173
4292.87 3930
4293.49 3863
4294.11 3941
4294.73 4228
4295.34 4172
4295.96 4028
4296.58 3858
4297.20 3870
4297.82 4129
4298.43 4139
4299.05 4166
4299.67 4191
4300.29 4135
4300.91 4215
4301.53 4019
4302.14 4209
4302.76 4523
4303.38 4412
4304.00 4659
4304.62 4230
4305.24 4265
4305.86 4441
4306.48 4215
4307.09 4358
4307.71 4414
4308.33 4290
4308.95 4305
4309.57 4210
4310.19 4215
4310.81 4043
4311.43 3877
4312.05 3746
4312.67 4175
4313.29 4109
4313.90 3912
4314.52 4058
4315.14 3969
4315.76 4143
4316.38 3984
4317.00 3874
4317.62 3881
4318.24 3896
4318.86 3894
4319.48 4093
4320.10 4046
4320.72 4045
4321.34 3845
4321.96 3880
4322.58 3823
4323.20 3835
4323.82 3858
4324.44 3959
4325.06 3908
4325.68 3945
4326.30 3981
4326.92 3844
4327.54 3872
4328.16 3971
4328.78 3940
4329.40 3780
4330.02 3706
4330.64 3963
4331.27 3880
4331.89 3831
4332.51 3927
4333.13 3959
4333.75 4029
4334.37 4054
4334.99 4125
4335.61 4057
4336.23 4075
4336.85 3964
4337.47 3975
4338.09 3945
4338.72 3717
4339.34 3847
4339.96 3887
4340.58 4084
4341.20 4062
4341.82 3963
4342.44 4231
4343.07 4319
4343.69 4175
4344.31 4183
4344.93 4440
4345.55 4651
4346.17 4684
4346.79 4485
4347.42 4459
4348.04 4553
4348.66 4369
4349.28 4253
4349.90 4301
4350.53 4356
4351.15 4370
4351.77 4038
4352.39 3865
4353.01 3966
4353.64 3825
4354.26 3912
4354.88 3864
4355.50 3894
4356.13 4054
4356.75 3988
4357.37 3910
4357.99 3810
4358.62 3835
4359.24 3723
4359.86 3888
4360.48 3805
4361.11 3952
4361.73 3860
4362.35 3827
4362.98 3771
4363.60 3769
4364.22 3857
4364.84 3985
4365.47 3904
4366.09 3877
4366.71 3837
4367.34 4021
4367.96 3813
4368.58 3587
4369.21 3515
4369.83 3473
4370.45 3655
4371.08 3669
4371.70 3691
4372.32 3565
4372.95 3523
4373.57 3629
4374.20 3751
4374.82 3640
4375.44 3699
4376.07 3639
4376.69 3761
4377.31 3783
4377.94 3863
4378.56 3739
4379.19 3801
4379.81 3836
4380.43 4091
4381.06 4004
4381.68 4045
4382.31 3978
4382.93 3884
4383.56 3963
4384.18 4106
4384.80 3928
4385.43 3869
4386.05 3923
4386.68 4025
4387.30 4012
4387.93 3982
4388.55 4026
4389.18 4011
4389.80 3909
4390.43 4040
4391.05 4015
4391.68 3707
4392.30 3927
4392.93 3926
4393.55 3807
4394.18 4004
4394.80 3817
4395.43 3916
4396.05 3811
4396.68 3770
4397.30 3663
4397.93 3935
4398.55 4084
4399.18 3929
4399.80 3830
4400.43 3832
4401.06 3863
4401.68 3861
4402.31 3859
4402.93 3964
4403.56 3974
4404.18 4152
4404.81 4116
4405.44 3967
4406.06 3945
4406.69 3844
4407.31 3981
4407.94 3813
4408.57 3813
4409.19 3808
4409.82 3717
4410.45 3638
4411.07 3936
4411.70 3899
4412.32 3856
4412.95 3786
4413.58 3819
4414.20 4179
4414.83 3971
4415.46 3882
4416.08 4195
4416.71 4275
4417.34 4307
4417.96 4289
4418.59 4159
4419.22 4352
4419.84 4332
4420.47 4119
4421.10 3971
4421.73 3921
4422.35 3810
4422.98 3670
4423.61 3585
4424.23 3696
4424.86 3583
4425.49 3322
4426.12 3290
4426.74 3539
4427.37 3491
4428.00 3356
4428.63 3316
4429.25 3494
4429.88 3531
4430.51 3502
4431.14 3666
4431.77 3613
4432.39 3599
4433.02 3766
4433.65 3617
4434.28 3879
4434.90 3738
4435.53 3867
4436.16 3981
4436.79 3912
4437.42 3786
4438.05 3754
4438.67 3950
4439.30 3871
4439.93 3651
4440.56 3784
4441.19 3548
4441.82 3456
4442.44 3783
4443.07 3749
4443.70 3724
4444.33 3753
4444.96 3787
4445.59 3899
4446.22 4023
4446.85 4093
4447.47 4226
4448.10 4190
4448.73 4098
4449.36 4427
4449.99 4314
4450.62 4005
4451.25 3911
4451.88 3865
4452.51 3913
4453.14 3696
4453.77 3642
4454.40 3751
4455.02 3731
4455.65 3629
4456.28 3481
4456.91 3454
4457.54 3547
4458.17 3475
4458.80 3464
4459.43 3526
4460.06 3377
4460.69 3575
4461.32 3565
4461.95 3329
4462.58 3315
4463.21 3435
4463.84 3457
4464.47 3455
4465.10 3524
4465.73 3549
4466.36 3419
4466.99 3367
4467.62 3359
4468.25 3524
4468.88 3534
4469.51 3399
4470.14 3698
4470.78 3560
4471.41 3564
4472.04 3699
4472.67 3562
4473.30 3307
4473.93 3512
4474.56 3675
4475.19 3384
4475.82 3534
4476.45 3504
4477.08 3570
4477.71 3448
4478.35 3533
4478.98 3580
4479.61 3559
4480.24 3450
4480.87 3390
4481.50 3535
4482.13 3544
4482.76 3610
4483.40 3551
4484.03 3446
4484.66 3694
4485.29 3622
4485.92 3410
4486.55 3489
4487.19 3509
4487.82 3721
4488.45 3486
4489.08 3630
4489.71 3512
4490.34 3558
4490.98 3716
4491.61 3551
4492.24 3459
4492.87 3530
4493.50 3353
4494.14 3630
4494.77 3618
4495.40 3615
4496.03 3734
4496.67 3546
4497.30 3432
4497.93 3491
4498.56 3519
4499.20 3725
4499.83 3753
4500.46 3959
4501.09 4039
4501.73 3953
4502.36 4204
4502.99 4174
4503.63 4428
4504.26 4351
4504.89 4443
4505.52 4372
4506.16 4352
4506.79 4287
4507.42 4119
4508.06 3896
4508.69 3859
4509.32 3804
4509.96 3836
4510.59 3855
4511.22 3761
4511.86 3696
4512.49 3743
4513.12 3616
4513.76 3987
4514.39 3748
4515.02 3801
4515.66 3825
4516.29 3679
4516.93 3625
4517.56 3486
4518.19 3623
4518.83 3596
4519.46 3578
4520.10 3659
4520.73 3606
4521.36 3686
4522.00 3713
4522.63 3763
4523.27 3823
4523.90 3936
4524.54 4006
4525.17 4161
4525.80 4155
4526.44 4228
4527.07 4186
4527.71 4515
4528.34 4791
4528.98 5052
4529.61 5119
4530.25 5709
4530.88 5991
4531.52 6035
4532.15 5937
4532.79 5970
4533.42 6319
4534.06 6290
4534.69 5928
4535.33 5740
4535.96 5679
4536.60 5232
4537.23 4839
4537.87 4346
4538.50 4266
4539.14 4242
4539.77 4154
4540.41 3868
4541.04 3580
4541.68 3569
4542.31 3627
4542.95 3492
4543.59 3500
4544.22 3594
4544.86 3540
4545.49 3604
4546.13 3562
4546.77 3555
4547.40 3522
4548.04 3601
4548.67 3549
4549.31 3555
4549.95 3743
4550.58 3617
4551.22 3585
4551.85 3639
4552.49 3557
4553.13 3556
4553.76 3671
4554.40 3655
4555.04 3623
4555.67 3646
4556.31 3740
4556.95 3722
4557.58 3555
4558.22 3638
4558.86 3586
4559.49 3650
4560.13 3457
4560.77 3547
4561.40 3595
4562.04 3476
4562.68 3427
4563.31 3505
4563.95 3593
4564.59 3726
4565.23 3697
4565.86 3737
4566.50 3774
4567.14 3734
4567.77 3607
4568.41 3723
4569.05 3711
4569.69 3790
4570.32 3873
4570.96 3730
4571.60 3663
4572.24 3657
4572.88 3637
4573.51 3655
4574.15 3647
4574.79 3416
4575.43 3759
4576.06 3749
4576.70 3813
4577.34 3572
4577.98 3612
4578.62 3605
4579.26 3612
4579.89 3623
4580.53 3683
4581.17 3358
4581.81 3586
4582.45 3741
4583.09 3865
4583.72 3771
4584.36 3639
4585.00 3566
4585.64 3751
4586.28 3802
4586.92 3503
4587.56 3659
4588.19 3480
4588.83 3504
4589.47 3422
4590.11 3347
4590.75 3425
4591.39 3375
4592.03 3521
4592.67 3697
4593.31 3482
4593.95 3583
4594.58 3265
4595.22 3221
4595.86 3216
4596.50 3222
4597.14 3248
4597.78 3217
4598.42 3243
4599.06 3474
4599.70 3390
4600.34 3312
4600.98 3538
4601.62 3959
4602.26 3762
4602.90 3710
4603.54 3757
4604.18 3814
4604.82 4012
4605.46 3860
4606.10 3890
4606.74 3929
4607.38 3938
4608.02 3698
4608.66 3693
4609.30 3664
4609.94 3700
4610.58 3956
4611.22 3651
4611.86 3685
4612.50 3636
4613.14 3680
4613.78 3735
4614.42 3665
4615.06 3626
4615.70 3903
4616.35 3769
4616.99 3629
4617.63 3592
4618.27 3508
4618.91 3479
4619.55 3378
4620.19 3360
4620.83 3381
4621.47 3308
4622.11 3223
4622.76 3496
4623.40 3332
4624.04 3238
4624.68 3207
4625.32 3203
4625.96 3239
4626.60 3187
4627.25 3215
4627.89 3388
4628.53 3307
4629.17 3380
4629.81 3212
4630.45 3198
4631.10 3236
4631.74 3241
4632.38 3183
4633.02 3346
4633.66 3419
4634.30 3425
4634.95 3283
4635.59 3307
4636.23 3216
4636.87 3137
4637.52 3275
4638.16 3409
4638.80 3266
4639.44 3500
4640.08 3522
4640.73 3384
4641.37 3433
4642.01 3634
4642.66 3424
4643.30 3558
4643.94 3409
4644.58 3366
4645.23 3411
4645.87 3182
4646.51 3183
4647.15 3247
4647.80 3242
4648.44 3362
4649.08 3461
4649.73 3404
4650.37 3485
4651.01 3538
4651.66 3382
4652.30 3331
4652.94 3263
4653.59 3348
4654.23 3514
4654.87 3571
4655.52 3491
4656.16 3254
4656.80 3270
4657.45 3214
4658.09 3297
4658.73 3395
4659.38 3262
4660.02 3259
4660.67 3273
4661.31 3498
4661.95 3578
4662.60 3638
4663.24 3563
4663.89 3539
4664.53 3457
4665.17 3447
4665.82 3385
4666.46 3248
4667.11 3403
4667.75 3213
4668.40 3192
4669.04 3308
4669.68 3429
4670.33 3188
4670.97 3108
4671.62 3153
4672.26 3087
4672.91 3189
4673.55 3166
4674.20 3226
4674.84 3184
4675.49 3062
4676.13 3271
4676.78 3271
4677.42 3261
4678.07 3298
4678.71 3324
4679.36 3028
4680.00 3254
4680.65 3275
4681.29 3386
4681.94 3438
4682.58 3213
4683.23 3401
4683.87 3565
4684.52 3421
4685.16 3506
4685.81 3595
4686.46 3410
4687.10 3295
4687.75 3178
4688.39 3200
4689.04 3313
4689.68 3366
4690.33 3205
4690.98 3171
4691.62 3376
4692.27 3216
4692.91 3025
4693.56 3220
4694.21 3159
4694.85 3182
4695.50 3225
4696.15 3057
4696.79 3044
4697.44 3325
4698.08 3446
4698.73 3455
4699.38 3439
4700.02 3559
4700.67 3329
4701.32 3261
4701.96 3152
4702.61 3272
4703.26 3143
4703.90 3033
4704.55 3250
4705.20 3275
4705.84 3339
4706.49 3376
4707.14 3556
4707.79 3633
4708.43 3568
4709.08 3628
4709.73 3547
4710.37 3523
4711.02 3708
4711.67 3486
4712.32 3592
4712.96 3647
4713.61 3623
4714.26 3665
4714.91 3557
4715.55 3351
4716.20 3238
4716.85 3204
4717.50 3379
4718.15 3301
4718.79 3271
4719.44 3222
4720.09 3294
4720.74 3556
4721.39 3316
4722.03 3459
4722.68 3342
4723.33 3176
4723.98 3404
4724.63 3449
4725.27 3558
4725.92 3665
4726.57 3552
4727.22 3718
4727.87 3679
4728.52 3656
4729.16 3673
4729.81 3458
4730.46 3489
4731.11 3435
4731.76 3351
4732.41 3341
4733.06 3198
4733.71 3198
4734.36 3311
4735.00 3239
4735.65 3338
4736.30 3364
4736.95 3368
4737.60 3112
4738.25 3152
4738.90 3354
4739.55 3230
4740.20 3241
4740.85 3155
4741.50 3206
4742.15 3381
4742.80 3383
4743.44 3248
4744.09 3336
4744.74 3466
4745.39 3411
4746.04 3528
4746.69 3640
4747.34 3754
4747.99 3694
4748.64 3842
4749.29 3765
4749.94 3850
4750.59 3911
4751.24 3970
4751.89 3904
4752.54 4189
4753.19 4357
4753.84 4091
4754.49 4114
4755.14 4049
4755.79 3819
4756.44 3828
4757.10 3495
4757.75 3724
4758.40 3679
4759.05 3274
4759.70 3312
4760.35 3151
4761.00 3122
4761.65 3140
4762.30 3181
4762.95 3200
4763.60 3284
4764.25 3230
4764.90 3133
4765.56 3041
4766.21 3203
4766.86 3254
4767.51 3210
4768.16 3210
4768.81 3073
4769.46 3109
4770.11 2998
4770.77 3113
4771.42 3201
4772.07 3085
4772.72 3139
4773.37 3106
4774.02 2999
4774.67 3137
4775.33 3211
4775.98 3161
4776.63 3086
4777.28 3350
4777.93 3301
4778.59 3059
4779.24 3027
4779.89 2958
4780.54 3094
4781.19 3115
4781.85 3266
4782.50 3177
4783.15 3212
4783.80 3137
4784.46 3189
4785.11 3254
4785.76 3118
4786.41 3097
4787.07 3132
4787.72 2962
4788.37 2989
4789.02 3016
4789.68 3052
4790.33 3041
4790.98 3074
4791.63 3212
4792.29 3309
4792.94 3159
4793.59 3172
4794.25 3079
4794.90 2980
4795.55 2916
4796.21 3118
4796.86 3117
4797.51 3056
4798.17 2836
4798.82 3003
4799.47 3122
4800.13 3121
4800.78 3250
4801.43 2997
4802.09 3022
4802.74 2953
4803.39 3131
4804.05 3150
4804.70 3045
4805.35 2786
4806.01 3035
4806.66 3138
4807.32 2991
4807.97 2984
4808.62 2922
4809.28 3085
4809.93 3023
4810.59 3019
4811.24 3108
4811.89 3086
4812.55 3121
4813.20 3105
4813.86 3051
4814.51 3022
4815.17 3149
4815.82 3208
4816.48 3360
4817.13 3475
4817.78 3556
4818.44 3580
4819.09 3535
4819.75 3932
4820.40 3759
4821.06 3865
4821.71 3993
4822.37 3914
4823.02 4043
4823.68 4018
4824.33 4090
4824.99 4264
4825.64 4292
4826.30 4469
4826.95 4238
4827.61 4235
4828.26 4055
4828.92 3820
4829.58 3725
4830.23 3790
4830.89 3850
4831.54 3776
4832.20 3850
4832.85 3830
4833.51 3917
4834.16 4089
4834.82 3898
4835.48 4018
4836.13 4055
4836.79 3989
4837.44 3837
4838.10 3827
4838.76 4000
4839.41 3759
4840.07 3529
4840.72 3691
4841.38 3638
4842.04 3582
4842.69 3552
4843.35 3618
4844.01 3411
4844.66 3576
4845.32 3685
4845.98 3564
4846.63 3743
4847.29 3854
4847.95 3606
4848.60 3716
4849.26 3863
4849.92 3841
4850.57 3866
4851.23 3871
4851.89 3790
4852.54 3634
4853.20 3744
4853.86 3731
4854.51 3821
4855.17 3824
4855.83 3712
4856.49 3543
4857.14 3324
4857.80 3642
4858.46 3583
4859.12 3864
4859.77 3902
4860.43 4011
4861.09 4115
4861.75 4230
4862.40 4235
4863.06 4193
4863.72 4100
4864.38 3920
4865.03 3959
4865.69 4033
4866.35 4301
4867.01 4211
4867.67 4144
4868.32 4005
4868.98 3973
4869.64 3935
4870.30 3801
4870.96 3628
4871.62 3632
4872.27 3608
4872.93 3751
4873.59 3847
4874.25 3494
4874.91 3422
4875.57 3594
4876.22 3501
4876.88 3396
4877.54 3386
4878.20 3439
4878.86 3458
4879.52 3414
4880.18 3092
4880.84 3312
4881.49 3264
4882.15 3203
4882.81 3288
4883.47 3192
4884.13 3091
4884.79 3141
4885.45 3268
4886.11 3337
4886.77 3343
4887.43 3443
4888.09 3214
4888.75 3463
4889.41 3358
4890.07 3570
4890.72 3650
4891.38 3810
4892.04 3817
4892.70 3635
4893.36 3648
4894.02 3734
4894.68 3755
4895.34 3640
4896.00 3699
4896.66 3756
4897.32 3864
4897.98 3861
4898.64 3894
4899.30 3797
4899.96 3752
4900.62 3674
4901.28 3617
4901.94 3920
4902.60 3727
4903.27 3310
4903.93 3433
4904.59 3485
4905.25 3641
4905.91 3526
4906.57 3523
4907.23 3541
4907.89 3317
4908.55 3284
4909.21 3475
4909.87 3375
4910.53 3295
4911.19 3390
4911.85 3362
4912.52 3426
4913.18 3244
4913.84 3324
4914.50 3275
4915.16 3182
4915.82 2834
4916.48 2992
4917.14 2935
4917.81 2900
4918.47 2892
4919.13 2964
4919.79 3059
4920.45 3081
4921.11 3018
4921.77 2930
4922.44 2841
4923.10 2962
4923.76 2845
4924.42 2834
4925.08 3002
4925.75 3102
4926.41 3015
4927.07 3085
4927.73 3143
4928.39 2910
4929.06 3131
4929.72 3157
4930.38 2980
4931.04 2960
4931.71 2945
4932.37 3062
4933.03 3086
4933.69 3128
4934.36 3120
4935.02 3151
4935.68 3122
4936.34 3149
4937.01 3151
4937.67 3091
4938.33 3164
4938.99 3319
4939.66 3143
4940.32 3086
4940.98 3047
4941.65 2882
4942.31 2980
4942.97 2982
4943.63 3050
4944.30 3037
4944.96 2861
4945.62 2826
4946.29 2907
4946.95 2881
4947.61 2974
4948.28 3102
4948.94 3105
4949.61 3032
4950.27 2772
4950.93 2734
4951.60 2772
4952.26 2766
4952.92 2770
4953.59 2806
4954.25 2800
4954.92 2912
4955.58 2912
4956.24 2866
4956.91 2970
4957.57 2848
4958.24 2876
4958.90 2992
4959.56 2924
4960.23 3170
4960.89 3312
4961.56 3255
4962.22 3297
4962.89 3083
4963.55 3327
4964.21 3598
4964.88 3357
4965.54 3350
4966.21 3445
4966.87 3523
4967.54 3372
4968.20 3417
4968.87 3373
4969.53 3325
4970.20 3141
4970.86 3110
4971.53 3088
4972.19 3344
4972.86 3478
4973.52 3429
4974.19 3309
4974.85 3494
4975.52 3545
4976.18 3257
4976.85 3140
4977.51 3298
4978.18 3407
4978.85 3231
4979.51 3232
4980.18 3244
4980.84 3238
4981.51 3188
4982.17 3206
4982.84 3332
4983.50 3320
4984.17 3362
4984.84 3534
4985.50 3681
4986.17 3725
4986.83 3998
4987.50 4320
4988.17 4558
4988.83 4915
4989.50 5042
4990.17 5101
4990.83 5309
4991.50 5180
4992.16 4904
4992.83 4830
4993.50 4511
4994.16 4070
4994.83 3936
4995.50 3853
4996.16 3658
4996.83 3448
4997.50 3321
4998.16 3355
4998.83 3328
4999.50 3146
5000.16 3214
5000.83 3167
5001.50 3111
5002.17 3087
5002.83 3063
5003.50 2999
5004.17 2885
5004.83 3009
5005.50 2998
5006.17 2984
5006.84 2752
5007.50 2810
5008.17 2993
5008.84 3099
5009.51 2957
5010.17 3030
5010.84 2961
5011.51 3037
5012.18 3044
5012.84 3086
5013.51 3090
5014.18 2989
5014.85 3164
5015.52 3052
5016.18 2967
5016.85 3176
5017.52 3199
5018.19 3156
5018.86 3206
5019.52 3366
5020.19 3402
5020.86 3315
5021.53 3423
5022.20 3423
5022.87 3372
5023.54 3597
5024.20 3540
5024.87 3408
5025.54 3209
5026.21 3193
5026.88 3412
5027.55 3385
5028.22 3439
5028.88 3402
5029.55 3340
5030.22 3195
5030.89 3268
5031.56 3187
5032.23 3246
5032.90 3133
5033.57 3180
5034.24 3199
5034.91 3050
5035.58 2963
5036.25 3096
5036.91 3119
5037.58 3142
5038.25 2940
5038.92 2945
5039.59 2952
5040.26 2960
5040.93 3009
5041.60 3324
5042.27 3326
5042.94 3174
5043.61 3250
5044.28 3327
5044.95 3209
5045.62 3291
5046.29 3369
5046.96 3255
5047.63 3227
5048.30 3508
5048.97 3238
5049.64 3445
5050.31 3367
5050.98 3421
5051.65 3154
5052.32 3307
5052.99 3401
5053.66 3371
5054.33 3076
5055.00 3164
5055.68 3117
5056.35 3167
5057.02 3123
5057.69 3262
5058.36 3174
5059.03 3098
5059.70 3147
5060.37 3083
5061.04 3114
5061.71 2995
5062.38 3032
5063.06 2998
5063.73 2924
5064.40 2775
5065.07 2902
5065.74 3084
5066.41 3069
5067.08 3022
5067.75 2914
5068.43 3029
5069.10 3027
5069.77 2886
5070.44 2825
5071.11 2825
5071.78 3013
5072.46 2974
5073.13 2888
5073.80 2871
5074.47 2990
5075.14 2986
5075.81 3075
5076.49 3040
5077.16 3056
5077.83 3098
5078.50 3190
5079.18 3339
5079.85 3204
5080.52 3561
5081.19 3435
5081.86 3453
5082.54 3545
5083.21 3418
5083.88 3435
5084.55 3361
5085.23 3392
5085.90 3295
5086.57 3379
5087.25 3383
5087.92 3238
5088.59 3198
5089.26 3272
5089.94 3169
5090.61 3310
5091.28 3376
5091.96 3524
5092.63 3444
5093.30 3541
5093.97 3438
5094.65 3274
5095.32 3455
5095.99 3449
5096.67 3316
5097.34 3150
5098.01 3191
5098.69 3165
5099.36 3090
5100.04 2976
5100.71 3078
5101.38 3099
5102.06 3133
5102.73 3046
5103.40 3081
5104.08 3291
5104.75 3164
5105.43 3110
5106.10 3250
5106.77 3190
5107.45 3076
5108.12 2976
5108.80 3000
5109.47 3022
5110.14 3089
5110.82 3062
5111.49 2972
5112.17 2952
5112.84 2819
5113.52 2843
5114.19 2926
5114.87 2908
5115.54 2841
5116.21 2836
5116.89 2865
5117.56 2809
5118.24 2773
5118.91 2853
5119.59 2909
5120.26 2791
5120.94 2783
5121.61 2713
5122.29 3128
5122.96 3094
5123.64 2907
5124.31 2908
5124.99 2890
5125.66 3082
5126.34 3016
5127.01 3001
5127.69 3011
5128.37 2910
5129.04 3074
5129.72 3087
5130.39 3181
5131.07 3137
5131.74 3024
5132.42 2972
5133.09 2967
5133.77 3136
5134.45 2998
5135.12 3257
5135.80 3283
5136.47 3388
5137.15 3377
5137.83 3189
5138.50 3328
5139.18 3400
5139.85 3428
5140.53 3420
5141.21 3458
5141.88 3443
5142.56 3462
5143.24 3314
5143.91 3129
5144.59 3073
5145.27 2973
5145.94 3031
5146.62 2860
5147.30 2753
5147.97 2767
5148.65 2904
5149.33 2774
5150.00 2758
5150.68 2811
5151.36 2826
5152.03 2704
5152.71 2896
5153.39 2720
5154.07 2662
5154.74 2771
5155.42 2924
5156.10 2944
5156.77 2843
5157.45 2879
5158.13 2749
5158.81 2732
5159.48 2783
5160.16 2888
5160.84 2628
5161.52 2675
5162.19 2704
5162.87 2745
5163.55 2923
5164.23 2834
5164.91 2808
5165.58 2878
5166.26 2694
5166.94 2896
5167.62 2811
5168.30 2724
5168.97 2783
5169.65 2826
5170.33 2580
5171.01 2805
5171.69 2759
5172.37 2671
5173.04 2628
5173.72 2695
5174.40 2825
5175.08 2773
5175.76 2660
5176.44 2656
5177.11 2658
5177.79 2743
5178.47 2919
5179.15 2858
5179.83 2799
5180.51 2790
5181.19 2649
5181.87 2782
5182.55 2925
5183.22 2752
5183.90 2863
5184.58 2670
5185.26 2633
5185.94 2710
5186.62 2778
5187.30 2711
5187.98 2688
5188.66 2683
5189.34 2629
5190.02 2687
5190.70 2552
5191.38 2656
5192.06 2548
5192.74 2465
5193.42 2587
5194.10 2726
5194.78 2634
5195.46 2667
5196.14 2873
5196.82 2759
5197.50 2776
5198.18 2681
5198.86 2615
5199.54 2532
5200.22 2629
5200.90 2744
5201.58 2885
5202.26 2835
5202.94 2887
5203.62 2829
5204.30 2681
5204.98 2832
5205.66 2945
5206.34 2971
5207.02 2920
5207.70 3160
5208.38 3060
5209.06 3176
5209.74 3178
5210.42 3312
5211.10 3303
5211.79 3287
5212.47 3349
5213.15 3050
5213.83 2969
5214.51 3004
5215.19 2875
5215.87 2756
5216.55 2862
5217.23 2732
5217.92 2554
5218.60 2742
5219.28 2721
5219.96 2794
5220.64 2715
5221.32 2684
5222.00 2701
5222.69 2587
5223.37 2647
5224.05 2595
5224.73 2581
5225.41 2597
5226.10 2671
5226.78 2771
5227.46 2629
5228.14 2595
5228.82 2544
5229.51 2466
5230.19 2682
5230.87 2690
5231.55 2831
5232.23 2670
5232.92 2673
5233.60 2689
5234.28 2866
5234.96 2943
5235.65 2851
5236.33 3054
5237.01 3106
5237.69 3153
5238.38 3002
5239.06 2923
5239.74 2936
5240.42 3021
5241.11 2925
5241.79 2761
5242.47 2901
5243.16 2814
5243.84 2749
5244.52 2658
5245.21 2701
5245.89 2848
5246.57 2726
5247.26 2645
5247.94 2720
5248.62 2752
5249.31 2644
5249.99 2495
5250.67 2496
5251.36 2429
5252.04 2511
5252.72 2291
5253.41 2443
5254.09 2487
5254.77 2504
5255.46 2392
5256.14 2496
5256.83 2525
5257.51 2434
5258.19 2503
5258.88 2680
5259.56 2596
5260.25 2579
5260.93 2595
5261.61 2684
5262.30 2760
5262.98 2566
5263.67 2644
5264.35 2749
5265.04 2829
5265.72 2771
5266.40 2738
5267.09 2736
5267.77 2821
5268.46 2740
5269.14 2756
5269.83 2834
5270.51 2580
5271.20 2664
5271.88 2868
5272.57 2781
5273.25 2696
5273.94 2601
5274.62 2728
5275.31 2588
5275.99 2673
5276.68 2737
5277.36 2716
5278.05 2705
5278.73 2755
5279.42 2916
5280.10 2913
5280.79 2964
5281.47 2842
5282.16 3123
5282.85 2904
5283.53 2977
5284.22 3025
5284.90 2881
5285.59 2817
5286.27 3010
5286.96 2902
5287.65 2623
5288.33 2754
5289.02 2758
5289.70 2702
5290.39 2648
5291.08 2585
5291.76 2580
5292.45 2799
5293.13 2761
5293.82 2703
5294.51 2605
5295.19 2550
5295.88 2509
5296.57 2547
5297.25 2498
5297.94 2672
5298.63 2697
5299.31 2787
5300.00 2607
5300.69 2640
5301.37 2826
5302.06 2716
5302.75 2783
5303.43 2717
5304.12 2710
5304.81 2648
5305.49 2606
5306.18 2733
5306.87 2700
5307.56 2740
5308.24 2591
5308.93 2527
5309.62 2644
5310.30 2573
5310.99 2748
5311.68 2541
5312.37 2539
5313.05 2565
5313.74 2463
5314.43 2545
5315.12 2619
5315.81 2608
5316.49 2569
5317.18 2615
5317.87 2643
5318.56 2637
5319.24 2672
5319.93 2762
5320.62 2713
5321.31 2664
5322.00 2771
5322.68 2659
5323.37 2609
5324.06 2613
5324.75 2669
5325.44 2528
5326.13 2551
5326.81 2545
5327.50 2563
5328.19 2639
5328.88 2672
5329.57 2694
5330.26 2686
5330.95 2822
5331.63 2852
5332.32 2788
5333.01 2827
5333.70 2661
5334.39 2671
5335.08 2806
5335.77 2863
5336.46 2781
5337.15 2663
5337.84 2682
5338.52 2567
5339.21 2504
5339.90 2460
5340.59 2591
5341.28 2635
5341.97 2624
5342.66 2627
5343.35 2686
5344.04 2682
5344.73 2743
5345.42 2852
5346.11 2961
5346.80 2864
5347.49 2971
5348.18 3091
5348.87 3162
5349.56 3317
5350.25 3242
5350.94 3272
5351.63 3275
5352.32 3407
5353.01 3304
5353.70 3233
5354.39 3205
5355.08 3153
5355.77 2870
5356.46 2792
5357.15 2845
5357.84 2873
5358.53 2810
5359.22 2786
5359.91 2738
5360.60 2693
5361.29 2659
5361.98 2767
5362.67 2756
5363.36 2695
5364.06 2617
5364.75 2600
5365.44 2730
5366.13 2873
5366.82 2860
5367.51 2769
5368.20 2764
5368.89 2701
5369.58 2619
5370.27 2789
5370.97 2915
5371.66 3013
5372.35 3027
5373.04 2940
5373.73 2907
5374.42 2783
5375.11 2920
5375.81 3120
5376.50 3128
5377.19 3053
5377.88 3169
5378.57 3242
5379.26 3166
5379.96 3172
5380.65 3194
5381.34 3250
5382.03 3431
5382.72 3482
5383.42 3447
5384.11 3333
5384.80 3158
5385.49 3040
5386.19 3044
5386.88 3062
5387.57 2850
5388.26 2792
5388.96 2771
5389.65 2722
5390.34 2980
5391.03 2953
5391.73 2783
5392.42 2765
5393.11 2760
5393.80 2866
5394.50 2791
5395.19 2736
5395.88 2713
5396.57 2770
5397.27 2742
5397.96 2550
5398.65 2607
5399.35 2715
5400.04 2645
5400.73 2465
5401.43 2473
5402.12 2593
5402.81 2539
5403.51 2553
5404.20 2706
5404.89 2743
5405.59 2693
5406.28 2684
5406.97 2766
5407.67 2748
5408.36 2811
5409.06 2909
5409.75 2787
5410.44 2679
5411.14 2601
5411.83 2740
5412.52 2738
5413.22 2626
5413.91 2590
5414.61 2577
5415.30 2475
5415.99 2673
5416.69 2504
5417.38 2630
5418.08 2702
5418.77 2728
5419.47 2643
5420.16 2766
5420.86 2779
5421.55 2873
5422.24 2794
5422.94 2671
5423.63 2649
5424.33 2771
5425.02 2779
5425.72 2605
5426.41 2588
5427.11 2752
5427.80 2701
5428.50 2541
5429.19 2420
5429.89 2621
5430.58 2449
5431.28 2436
5431.97 2297
5432.67 2452
5433.36 2471
5434.06 2322
5434.75 2273
5435.45 2477
5436.15 2633
5436.84 2432
5437.54 2619
5438.23 2592
5438.93 2470
5439.62 2384
5440.32 2597
5441.01 2604
5441.71 2560
5442.41 2647
5443.10 2630
5443.80 2702
5444.49 2699
5445.19 2604
5445.89 2708
5446.58 2678
5447.28 2758
5447.98 2748
5448.67 2843
5449.37 2921
5450.06 2859
5450.76 3134
5451.46 2799
5452.15 2765
5452.85 2797
5453.55 2823
5454.24 2808
5454.94 2787
5455.64 2735
5456.33 2732
5457.03 2596
5457.73 2523
5458.42 2476
5459.12 2550
5459.82 2497
5460.51 2544
5461.21 2629
5461.91 2441
5462.61 2465
5463.30 2524
5464.00 2523
5464.70 2644
5465.40 2506
5466.09 2585
5466.79 2659
5467.49 2614
5468.18 2702
5468.88 2619
5469.58 2554
5470.28 2633
5470.98 2525
5471.67 2541
5472.37 2537
5473.07 2486
5473.77 2387
5474.46 2333
5475.16 2339
5475.86 2438
5476.56 2572
5477.26 2497
5477.95 2581
5478.65 2706
5479.35 2673
5480.05 2538
5480.75 2756
5481.45 2845
5482.14 2679
5482.84 2756
5483.54 2658
5484.24 2611
5484.94 2825
5485.64 2768
5486.34 2822
5487.03 2845
5487.73 2838
5488.43 2819
5489.13 2719
5489.83 2874
5490.53 2732
5491.23 2883
5491.93 2717
5492.63 2725
5493.33 2812
5494.02 2669
5494.72 2851
5495.42 2813
5496.12 2753
5496.82 2865
5497.52 2877
5498.22 2991
5498.92 3088
5499.62 3067
5500.32 3051
5501.02 3256
5501.72 3268
5502.42 3157
5503.12 3331
5503.82 3388
5504.52 3502
5505.22 3431
5505.92 3443
5506.62 3691
5507.32 3724
5508.02 3577
5508.72 3520
5509.42 3687
5510.12 3611
5510.82 3417
5511.52 3348
5512.22 3303
5512.92 3167
5513.62 3028
5514.32 2904
5515.02 2934
5515.72 2709
5516.42 2671
5517.12 2775
5517.82 2913
5518.52 2643
5519.22 2724
5519.93 2843
5520.63 2738
5521.33 2713
5522.03 2762
5522.73 2746
5523.43 2883
5524.13 2690
5524.83 2834
5525.53 2770
5526.23 2839
5526.94 2757
5527.64 2628
5528.34 2588
5529.04 2650
5529.74 2629
5530.44 2553
5531.14 2702
5531.85 2535
5532.55 2548
5533.25 2579
5533.95 2461
5534.65 2311
5535.35 2429
5536.06 2443
5536.76 2482
5537.46 2499
5538.16 2352
5538.86 2448
5539.57 2553
5540.27 2558
5540.97 2533
5541.67 2462
5542.37 2442
5543.08 2471
5543.78 2662
5544.48 2731
5545.18 2661
5545.89 2578
5546.59 2519
5547.29 2600
5547.99 2738
5548.70 2717
5549.40 2786
5550.10 2660
5550.81 2548
5551.51 2407
5552.21 2459
5552.91 2336
5553.62 2383
5554.32 2446
5555.02 2316
5555.73 2295
5556.43 2411
5557.13 2302
5557.84 2408
5558.54 2545
5559.24 2429
5559.95 2344
5560.65 2409
5561.35 2430
5562.06 2405
5562.76 2496
5563.46 2607
5564.17 2591
5564.87 2370
5565.57 2366
5566.28 2408
5566.98 2355
5567.69 2585
5568.39 2499
5569.09 2229
5569.80 2320
5570.50 2430
5571.21 2416
5571.91 2377
5572.61 2510
5573.32 2478
5574.02 2451
5574.73 2461
5575.43 2525
5576.14 2535
5576.84 2473
5577.54 2505
5578.25 2489
5578.95 2562
5579.66 2404
5580.36 2359
5581.07 2465
5581.77 2422
5582.48 2433
5583.18 2352
5583.89 2426
5584.59 2400
5585.30 2364
5586.00 2392
5586.71 2359
5587.41 2289
5588.12 2335
5588.82 2408
5589.53 2262
5590.23 2357
5590.94 2394
5591.64 2396
5592.35 2504
5593.05 2520
5593.76 2232
5594.47 2176
5595.17 2149
5595.88 2376
5596.58 2393
5597.29 2432
5597.99 2358
5598.70 2341
5599.41 2196
5600.11 2376
5600.82 2359
5601.52 2292
5602.23 2447
5602.94 2302
5603.64 2176
5604.35 2096
5605.05 2105
5605.76 2213
5606.47 2326
5607.17 2220
5607.88 2229
5608.59 2330
5609.29 2459
5610.00 2303
5610.70 2237
5611.41 2221
5612.12 2170
5612.82 2202
5613.53 2317
5614.24 2305
5614.95 2284
5615.65 2398
5616.36 2353
5617.07 2293
5617.77 2326
5618.48 2211
5619.19 2348
5619.89 2246
5620.60 2377
5621.31 2205
5622.02 2183
5622.72 2287
5623.43 2124
5624.14 2113
5624.85 2123
5625.55 2191
5626.26 2202
5626.97 2160
5627.68 2219
5628.38 2269
5629.09 2246
5629.80 2223
5630.51 2313
5631.21 2093
5631.92 2229
5632.63 2222
5633.34 2142
5634.05 2138
5634.75 2199
5635.46 2270
5636.17 2334
5636.88 2223
5637.59 2261
5638.30 2397
5639.00 2416
5639.71 2392
5640.42 2413
5641.13 2404
5641.84 2669
5642.55 2637
5643.26 2413
5643.96 2390
5644.67 2423
5645.38 2294
5646.09 2361
5646.80 2263
5647.51 2364
5648.22 2280
5648.93 2317
5649.64 2220
5650.34 2298
5651.05 2399
5651.76 2320
5652.47 2330
5653.18 2296
5653.89 2363
5654.60 2431
5655.31 2286
5656.02 2361
5656.73 2338
5657.44 2234
5658.15 2181
5658.86 2353
5659.57 2482
5660.28 2444
5660.99 2441
5661.70 2422
5662.41 2299
5663.12 2228
5663.83 2250
5664.54 2245
5665.25 2395
5665.96 2392
5666.67 2300
5667.38 2139
5668.09 2238
5668.80 2286
5669.51 2267
5670.22 2189
5670.93 2277
5671.64 2273
5672.35 2278
5673.06 2084
5673.77 2203
5674.48 2181
5675.19 2265
5675.90 2244
5676.61 2178
5677.32 2297
5678.03 2164
5678.74 2256
5679.45 2227
5680.17 2284
5680.88 2255
5681.59 2174
5682.30 2282
5683.01 2303
5683.72 2430
5684.43 2405
5685.14 2275
5685.85 2400
5686.57 2308
5687.28 2228
5687.99 2307
5688.70 2387
5689.41 2270
5690.12 2213
5690.84 2200
5691.55 2185
5692.26 2173
5692.97 2209
5693.68 2251
5694.39 2216
5695.11 2269
5695.82 2270
5696.53 2275
5697.24 2163
5697.95 2211
5698.67 2185
5699.38 2299
5700.09 2183
5700.80 2198
5701.51 2340
5702.23 2336
5702.94 2196
5703.65 2185
5704.36 2273
5705.08 2163
5705.79 2245
5706.50 2175
5707.21 2124
5707.93 2156
5708.64 2086
5709.35 2055
5710.07 2054
5710.78 2177
5711.49 2213
5712.20 2028
5712.92 2062
5713.63 2266
5714.34 2319
5715.06 2275
5715.77 2307
5716.48 2210
5717.20 2194
5717.91 2194
5718.62 2062
5719.34 2104
5720.05 2174
5720.76 2286
5721.48 2316
5722.19 2314
5722.90 2312
5723.62 2227
5724.33 2301
5725.05 2282
5725.76 2410
5726.47 2281
5727.19 2247
5727.90 2298
5728.61 2326
5729.33 2346
5730.04 2381
5730.76 2509
5731.47 2397
5732.19 2350
5732.90 2241
5733.61 2362
5734.33 2343
5735.04 2178
5735.76 2226
5736.47 2149
5737.19 2236
5737.90 2087
5738.61 2195
5739.33 2230
5740.04 2153
5740.76 2159
5741.47 2261
5742.19 2099
5742.90 2074
5743.62 2047
5744.33 2143
5745.05 2121
5745.76 2217
5746.48 2186
5747.19 2136
5747.91 2179
5748.62 2199
5749.34 2090
5750.05 2250
5750.77 2372
5751.49 2252
5752.20 2297
5752.92 2481
5753.63 2475
5754.35 2195
5755.06 2239
5755.78 2342
5756.49 2363
5757.21 2349
5757.93 2370
5758.64 2426
5759.36 2351
5760.07 2286
5760.79 2317
5761.51 2346
5762.22 2560
5762.94 2387
5763.65 2515
5764.37 2357
5765.09 2522
5765.80 2644
5766.52 2730
5767.24 2591
5767.95 2609
5768.67 2571
5769.39 2429
5770.10 2314
5770.82 2333
5771.53 2373
5772.25 2432
5772.97 2373
5773.69 2303
5774.40 2464
5775.12 2298
5775.84 2439
5776.55 2489
5777.27 2471
5777.99 2339
5778.70 2309
5779.42 2490
5780.14 2420
5780.86 2506
5781.57 2563
5782.29 2271
5783.01 2496
5783.72 2364
5784.44 2313
5785.16 2373
5785.88 2391
5786.59 2428
5787.31 2445
5788.03 2273
5788.75 2255
5789.47 2250
5790.18 2379
5790.90 2536
5791.62 2451
5792.34 2436
5793.06 2389
5793.77 2593
5794.49 2612
5795.21 2677
5795.93 2597
5796.65 2645
5797.36 2860
5798.08 2788
5798.80 2955
5799.52 3127
5800.24 3215
5800.96 3244
5801.67 3421
5802.39 3523
5803.11 3324
5803.83 3327
5804.55 3324
5805.27 3257
5805.99 3136
5806.71 2999
5807.42 2872
5808.14 2907
5808.86 2800
5809.58 2776
5810.30 2754
5811.02 2867
5811.74 2989
5812.46 2765
5813.18 2845
5813.90 2965
5814.62 3208
5815.34 3185
5816.05 3165
5816.77 3468
5817.49 3680
5818.21 3614
5818.93 3564
5819.65 3628
5820.37 3677
5821.09 3466
5821.81 3477
5822.53 3285
5823.25 2953
5823.97 3144
5824.69 2942
5825.41 2950
5826.13 2774
5826.85 2827
5827.57 2852
5828.29 2857
5829.01 2825
5829.73 2870
5830.45 2946
5831.17 2858
5831.89 2878
5832.61 2856
5833.33 2665
5834.05 2645
5834.78 2763
5835.50 2639
5836.22 2710
5836.94 2610
5837.66 2701
5838.38 2719
5839.10 2618
5839.82 2674
5840.54 2662
5841.26 2493
5841.98 2723
5842.70 2597
5843.43 2487
5844.15 2445
5844.87 2402
5845.59 2254
5846.31 2315
5847.03 2367
5847.75 2334
5848.47 2214
5849.20 2273
5849.92 2385
5850.64 2474
5851.36 2334
5852.08 2304
5852.80 2282
5853.53 2321
5854.25 2472
5854.97 2341
5855.69 2271
5856.41 2291
5857.14 2372
5857.86 2376
5858.58 2365
5859.30 2472
5860.02 2333
5860.75 2274
5861.47 2164
5862.19 2279
5862.91 2313
5863.64 2310
5864.36 2318
5865.08 2249
5865.80 2426
5866.52 2387
5867.25 2250
5867.97 2253
5868.69 2315
5869.42 2319
5870.14 2180
5870.86 2312
5871.58 2249
5872.31 2431
5873.03 2471
5873.75 2145
5874.48 2093
5875.20 2434
5875.92 2401
5876.65 2272
5877.37 2328
5878.09 2391
5878.81 2358
5879.54 2455
5880.26 2363
5880.99 2350
5881.71 2277
5882.43 2344
5883.16 2282
5883.88 2410
5884.60 2421
5885.33 2488
5886.05 2310
5886.77 2392
5887.50 2396
5888.22 2429
5888.95 2417
5889.67 2332
5890.39 2342
5891.12 2272
5891.84 2271
5892.57 2199
5893.29 2164
5894.01 2292
5894.74 2302
5895.46 2373
5896.19 2201
5896.91 2354
5897.64 2381
5898.36 2289
5899.09 2423
5899.81 2623
5900.53 2503
5901.26 2358
5901.98 2391
5902.71 2376
5903.43 2368
5904.16 2431
5904.88 2475
5905.61 2446
5906.33 2392
5907.06 2475
5907.78 2466
5908.51 2433
5909.23 2411
5909.96 2311
5910.68 2353
5911.41 2309
5912.14 2321
5912.86 2374
5913.59 2238
5914.31 2171
5915.04 2279
5915.76 2143
5916.49 2245
5917.21 2186
5917.94 2252
5918.67 2323
5919.39 2205
5920.12 2363
5920.84 2218
5921.57 2253
5922.29 2335
5923.02 2222
5923.75 2316
5924.47 2477
5925.20 2225
5925.93 2294
5926.65 2425
5927.38 2330
5928.10 2332
5928.83 2305
5929.56 2322
5930.28 2323
5931.01 2331
5931.74 2553
5932.46 2395
5933.19 2452
5933.92 2651
5934.64 2626
5935.37 2517
5936.10 2654
5936.82 2757
5937.55 2674
5938.28 2600
5939.00 2731
5939.73 2677
5940.46 2634
5941.19 2597
5941.91 2721
5942.64 2669
5943.37 2610
5944.09 2684
5944.82 2697
5945.55 2750
5946.28 2628
5947.00 2752
5947.73 2638
5948.46 2721
5949.19 2860
5949.92 2823
5950.64 2818
5951.37 2825
5952.10 2796
5952.83 2870
5953.55 3021
5954.28 3022
5955.01 3071
5955.74 3077
5956.47 2917
5957.19 2867
5957.92 3073
5958.65 3099
5959.38 3028
5960.11 3040
5960.84 3013
5961.56 3019
5962.29 3118
5963.02 3155
5963.75 3103
5964.48 3017
5965.21 3075
5965.94 3444
5966.66 3278
5967.39 3188
5968.12 3304
5968.85 3390
5969.58 3434
5970.31 3553
5971.04 3418
5971.77 3378
5972.50 3403
5973.22 3433
5973.95 3572
5974.68 3418
5975.41 3419
5976.14 3464
5976.87 3478
5977.60 3515
5978.33 3575
5979.06 3576
5979.79 3449
5980.52 3605
5981.25 3669
5981.98 3724
5982.71 3753
5983.44 3776
5984.17 3669
5984.90 3798
5985.63 4008
5986.36 3864
5987.09 3812
5987.82 3993
5988.55 4056
5989.28 3925
5990.01 4065
5990.74 3967
5991.47 3850
5992.20 3883
5992.93 4131
5993.66 4130
5994.39 4061
5995.12 3956
5995.85 3982
5996.58 3949
5997.31 4013
5998.04 4193
5998.77 4282
5999.50 4096
6000.23 3893
6000.96 3990
6001.69 3811
6002.42 3820
6003.16 3872
6003.89 4046
6004.62 4005
6005.35 4000
6006.08 4016
6006.81 4027
6007.54 4308
6008.27 4668
6009.00 4954
6009.74 5152
6010.47 5616
6011.20 6142
6011.93 6634
6012.66 7087
6013.39 8009
6014.13 7807
6014.86 7881
6015.59 8049
6016.32 7560
6017.05 7071
6017.78 6505
6018.52 6125
6019.25 5346
6019.98 4760
6020.71 4513
6021.44 4188
6022.18 3851
6022.91 3730
6023.64 3433
6024.37 3458
6025.10 3351
6025.84 3252
6026.57 3254
6027.30 3131
6028.03 3148
6028.77 3154
6029.50 3138
6030.23 3095
6030.96 3039
6031.70 3162
6032.43 3169
6033.16 3016
6033.90 2876
6034.63 2947
6035.36 2964
6036.09 3161
6036.83 2994
6037.56 2894
6038.29 2903
6039.03 3086
6039.76 3083
6040.49 3210
6041.23 3167
6041.96 3092
6042.69 3215
6043.43 3221
6044.16 3249
6044.89 3195
6045.63 3234
6046.36 3189
6047.09 3180
6047.83 3204
6048.56 3319
6049.29 3389
6050.03 3339
6050.76 3364
6051.50 3235
6052.23 3494
6052.96 3477
6053.70 3229
6054.43 3336
6055.17 3320
6055.90 3382
6056.63 3292
6057.37 3266
6058.10 3395
6058.84 3156
6059.57 3174
6060.31 3144
6061.04 3141
6061.77 3199
6062.51 3166
6063.24 3074
6063.98 3127
6064.71 2944
6065.45 2993
6066.18 3137
6066.92 3071
6067.65 3028
6068.39 2994
6069.12 3054
6069.86 3034
6070.59 2861
6071.33 2828
6072.06 2815
6072.80 2748
6073.53 2634
6074.27 2840
6075.00 2886
6075.74 2900
6076.47 2912
6077.21 2938
6077.95 2719
6078.68 2639
6079.42 2799
6080.15 2803
6080.89 2822
6081.62 2741
6082.36 2818
6083.09 2750
6083.83 2616
6084.57 2627
6085.30 2820
6086.04 2749
6086.77 2825
6087.51 2704
6088.25 2689
6088.98 2773
6089.72 2726
6090.46 2738
6091.19 2599
6091.93 2783
6092.66 2878
6093.40 2731
6094.14 2698
6094.87 2691
6095.61 2688
6096.35 2597
6097.08 2630
6097.82 2742
6098.56 2723
6099.29 2706
6100.03 2678
6100.77 2590
6101.50 2472
6102.24 2602
6102.98 2679
6103.72 2540
6104.45 2746
6105.19 2614
6105.93 2477
6106.66 2615
6107.40 2510
6108.14 2591
6108.88 2440
6109.61 2478
6110.35 2625
6111.09 2603
6111.83 2538
6112.56 2569
6113.30 2748
6114.04 2552
6114.78 2665
6115.51 2817
6116.25 2739
6116.99 2813
6117.73 2798
6118.47 2834
6119.20 2779
6119.94 2878
6120.68 2731
6121.42 2753
6122.16 2800
6122.89 2779
6123.63 2981
6124.37 2806
6125.11 2667
6125.85 2779
6126.59 2842
6127.32 2857
6128.06 2820
6128.80 2895
6129.54 2874
6130.28 2887
6131.02 2892
6131.76 2958
6132.49 2992
6133.23 3009
6133.97 3013
6134.71 2952
6135.45 2966
6136.19 2976
6136.93 2991
6137.67 3063
6138.41 3003
6139.15 2974
6139.88 3016
6140.62 2935
6141.36 2998
6142.10 2795
6142.84 2751
6143.58 2949
6144.32 3032
6145.06 3158
6145.80 3085
6146.54 3037
6147.28 3058
6148.02 2913
6148.76 2935
6149.50 3188
6150.24 3110
6150.98 3083
6151.72 3104
6152.46 3299
6153.20 3253
6153.94 3154
6154.68 3190
6155.42 3209
6156.16 3138
6156.90 3212
6157.64 3359
6158.38 3453
6159.12 3547
6159.86 3486
6160.60 3593
6161.34 3618
6162.08 3615
6162.82 3644
6163.56 3624
6164.30 3823
6165.05 3835
6165.79 4011
6166.53 4192
6167.27 4204
6168.01 4330
6168.75 4441
6169.49 4473
6170.23 4543
6170.97 4745
6171.71 4599
6172.46 4901
6173.20 4982
6173.94 4996
6174.68 4949
6175.42 4772
6176.16 4682
6176.90 4608
6177.64 4497
6178.39 4312
6179.13 4279
6179.87 4088
6180.61 4013
6181.35 3896
6182.09 3798
6182.84 3875
6183.58 3849
6184.32 3941
6185.06 3982
6185.80 3926
6186.55 4096
6187.29 4070
6188.03 4113
6188.77 4039
6189.52 4251
6190.26 4119
6191.00 4142
6191.74 4214
6192.48 4210
6193.23 4378
6193.97 4384
6194.71 4740
6195.45 4705
6196.20 4404
6196.94 4603
6197.68 4633
6198.43 4682
6199.17 4791
6199.91 4653
6200.65 4532
6201.40 4614
6202.14 4834
6202.88 4963
6203.63 5637
6204.37 6155
6205.11 6767
6205.86 7805
6206.60 8768
6207.34 9991
6208.09 11536
6208.83 12841
6209.57 13992
6210.32 14427
6211.06 14798
6211.80 14890
6212.55 13766
6213.29 12196
6214.03 11003
6214.78 9627
6215.52 8280
6216.26 7172
6217.01 6296
6217.75 5459
6218.50 4852
6219.24 4478
6219.98 4251
6220.73 4258
6221.47 4228
6222.22 4366
6222.96 4362
6223.71 4393
6224.45 4308
6225.19 4414
6225.94 4456
6226.68 4327
6227.43 4318
6228.17 4141
6228.92 4037
6229.66 3633
6230.41 3578
6231.15 3604
6231.90 3499
6232.64 3381
6233.39 3601
6234.13 3488
6234.87 3393
6235.62 3287
6236.36 3205
6237.11 3327
6237.86 3311
6238.60 3388
6239.35 3179
6240.09 3264
6240.84 3404
6241.58 3432
6242.33 3392
6243.07 3384
6243.82 3362
6244.56 3561
6245.31 3495
6246.05 3598
6246.80 3602
6247.55 3791
6248.29 3823
6249.04 3829
6249.78 3778
6250.53 3930
6251.27 3829
6252.02 3715
6252.77 3582
6253.51 3661
6254.26 3471
6255.01 3519
6255.75 3534
6256.50 3481
6257.24 3377
6257.99 3587
6258.74 3605
6259.48 3572
6260.23 3641
6260.98 3494
6261.72 3474
6262.47 3558
6263.22 3535
6263.96 3349
6264.71 3342
6265.46 3403
6266.20 3589
6266.95 3597
6267.70 3358
6268.44 3362
6269.19 3327
6269.94 3567
6270.68 3556
6271.43 3386
6272.18 3387
6272.93 3475
6273.67 3618
6274.42 3555
6275.17 3517
6275.92 3686
6276.66 3834
6277.41 3661
6278.16 3702
6278.91 3736
6279.65 3623
6280.40 3621
6281.15 3576
6281.90 3508
6282.64 3265
6283.39 3288
6284.14 3207
6284.89 3188
6285.64 3260
6286.38 3089
6287.13 3165
6287.88 2975
6288.63 3123
6289.38 3271
6290.12 3198
6290.87 3093
6291.62 3048
6292.37 3061
6293.12 3129
6293.87 3043
6294.61 2905
6295.36 2800
6296.11 2880
6296.86 2804
6297.61 2760
6298.36 2862
6299.11 2810
6299.86 2740
6300.60 2703
6301.35 2735
6302.10 2713
6302.85 2824
6303.60 2818
6304.35 2749
6305.10 2736
6305.85 2831
6306.60 2846
6307.35 2787
6308.10 2785
6308.85 2778
6309.59 2884
6310.34 2831
6311.09 2837
6311.84 2894
6312.59 2887
6313.34 2907
6314.09 2785
6314.84 2918
6315.59 2853
6316.34 2843
6317.09 2891
6317.84 2764
6318.59 2955
6319.34 2945
6320.09 2749
6320.84 2797
6321.59 2735
6322.34 2700
6323.09 2709
6323.84 2777
6324.59 2687
6325.34 2574
6326.09 2462
6326.84 2591
6327.59 2588
6328.34 2558
6329.09 2597
6329.85 2537
6330.60 2474
6331.35 2436
6332.10 2318
6332.85 2447
6333.60 2453
6334.35 2541
6335.10 2481
6335.85 2514
6336.60 2552
6337.35 2493
6338.10 2373
6338.86 2536
6339.61 2417
6340.36 2371
6341.11 2484
6341.86 2440
6342.61 2395
6343.36 2500
6344.12 2498
6344.87 2476
6345.62 2439
6346.37 2621
6347.12 2542
6347.87 2367
6348.62 2407
6349.38 2381
6350.13 2459
6350.88 2384
6351.63 2415
6352.38 2460
6353.14 2508
6353.89 2527
6354.64 2574
6355.39 2628
6356.14 2615
6356.90 2723
6357.65 2496
6358.40 2415
6359.15 2390
6359.91 2414
6360.66 2406
6361.41 2352
6362.16 2462
6362.92 2318
6363.67 2381
6364.42 2489
6365.17 2429
6365.93 2269
6366.68 2360
6367.43 2329
6368.19 2465
6368.94 2375
6369.69 2404
6370.44 2253
6371.20 2476
6371.95 2405
6372.70 2397
6373.46 2326
6374.21 2399
6374.96 2396
6375.72 2302
6376.47 2401
6377.22 2401
6377.98 2302
6378.73 2457
6379.48 2388
6380.24 2280
6380.99 2481
6381.75 2462
6382.50 2331
6383.25 2456
6384.01 2297
6384.76 2461
6385.51 2556
6386.27 2435
6387.02 2385
6387.78 2316
6388.53 2306
6389.28 2347
6390.04 2341
6390.79 2344
6391.55 2210
6392.30 2108
6393.06 2297
6393.81 2325
6394.56 2244
6395.32 2416
6396.07 2442
6396.83 2277
6397.58 2224
6398.34 2382
6399.09 2330
6399.85 2266
6400.60 2287
6401.36 2189
6402.11 2236
6402.87 2158
6403.62 2175
6404.38 2214
6405.13 2245
6405.89 2209
6406.64 2312
6407.40 2239
6408.15 2260
6408.91 2186
6409.66 2278
6410.42 2278
6411.17 2255
6411.93 2223
6412.68 2123
6413.44 2218
6414.20 2161
6414.95 2228
6415.71 2306
6416.46 2208
6417.22 2323
6417.97 2160
6418.73 2317
6419.49 2236
6420.24 2144
6421.00 2134
6421.75 2159
6422.51 2184
6423.27 2304
6424.02 2241
6424.78 2169
6425.54 2260
6426.29 2230
6427.05 2275
6427.80 2260
6428.56 2249
6429.32 2348
6430.07 2239
6430.83 2067
6431.59 2295
6432.34 2219
6433.10 2142
6433.86 2239
6434.61 2309
6435.37 2330
6436.13 2247
6436.88 2368
6437.64 2295
6438.40 2332
6439.16 2256
6439.91 2274
6440.67 2387
6441.43 2342
6442.18 2252
6442.94 2358
6443.70 2306
6444.46 2315
6445.21 2284
6445.97 2244
6446.73 2322
6447.49 2340
6448.24 2255
6449.00 2254
6449.76 2311
6450.52 2242
6451.28 2289
6452.03 2236
6452.79 2362
6453.55 2419
6454.31 2293
6455.06 2391
6455.82 2357
6456.58 2350
6457.34 2304
6458.10 2434
6458.86 2382
6459.61 2443
6460.37 2458
6461.13 2475
6461.89 2463
6462.65 2383
6463.41 2353
6464.16 2586
6464.92 2514
6465.68 2605
6466.44 2463
6467.20 2534
6467.96 2570
6468.72 2546
6469.48 2592
6470.23 2500
6470.99 2711
6471.75 2680
6472.51 2560
6473.27 2686
6474.03 2732
6474.79 2697
6475.55 2591
6476.31 2636
6477.07 2714
6477.83 2683
6478.59 2664
6479.35 2644
6480.10 2605
6480.86 2594
6481.62 2836
6482.38 2916
6483.14 2780
6483.90 3010
6484.66 2913
6485.42 2867
6486.18 2974
6486.94 2893
6487.70 2905
6488.46 2943
6489.22 3099
6489.98 3179
6490.74 3033
6491.50 3054
6492.26 3203
6493.02 3263
6493.78 3288
6494.54 3198
6495.30 3285
6496.06 3542
6496.82 3558
6497.59 3662
6498.35 3534
6499.11 3484
6499.87 3391
6500.63 3387
6501.39 3365
6502.15 3472
6502.91 3491
6503.67 3445
6504.43 3485
6505.19 3565
6505.95 3568
6506.71 3673
6507.48 3769
6508.24 3719
6509.00 3764
6509.76 3780
6510.52 3907
6511.28 3986
6512.04 3886
6512.80 4041
6513.57 3941
6514.33 3761
6515.09 3837
6515.85 3983
6516.61 4046
6517.37 4082
6518.14 4201
6518.90 4122
6519.66 4065
6520.42 4108
6521.18 4285
6521.95 4353
6522.71 4542
6523.47 4955
6524.23 5124
6524.99 5154
6525.76 5251
6526.52 5491
6527.28 5789
6528.04 5986
6528.80 5852
6529.57 6042
6530.33 6135
6531.09 6177
6531.85 6542
6532.62 7037
6533.38 7306
6534.14 8058
6534.91 8765
6535.67 9174
6536.43 10320
6537.19 11106
6537.96 11177
6538.72 11269
6539.48 10731
6540.25 9723
6541.01 8873
6541.77 7962
6542.53 6794
6543.30 5940
6544.06 5207
6544.82 4693
6545.59 4458
6546.35 4324
6547.11 3994
6547.88 3806
6548.64 3851
6549.41 4120
6550.17 3809
6550.93 3762
6551.70 3825
6552.46 3923
6553.22 3738
6553.99 3746
6554.75 3650
6555.52 3480
6556.28 3451
6557.04 3553
6557.81 3671
6558.57 3463
6559.34 3448
6560.10 3669
6560.86 3559
6561.63 3536
6562.39 3715
6563.16 3984
6563.92 3851
6564.69 4087
6565.45 4109
6566.21 3940
6566.98 4200
6567.74 4122
6568.51 4053
6569.27 4066
6570.04 4025
6570.80 3855
6571.57 3984
6572.33 4192
6573.10 4081
6573.86 4252
6574.63 4309
6575.39 4382
6576.16 4453
6576.92 4516
6577.69 4690
6578.45 4709
6579.22 4909
6579.98 5060
6580.75 4877
6581.51 4862
6582.28 5027
6583.05 5015
6583.81 5068
6584.58 5064
6585.34 5211
6586.11 5127
6586.87 4910
6587.64 5043
6588.41 5044
6589.17 5166
6589.94 5195
6590.70 5280
6591.47 5362
6592.24 5514
6593.00 5639
6593.77 6009
6594.53 6072
6595.30 5927
6596.07 6063
6596.83 5974
6597.60 5979
6598.37 5908
6599.13 5442
6599.90 5101
6600.66 4689
6601.43 4557
6602.20 4392
6602.96 4290
6603.73 4111
6604.50 3933
6605.26 3870
6606.03 3710
6606.80 3688
6607.57 3595
6608.33 3639
6609.10 3621
6609.87 3531
6610.63 3663
6611.40 3582
6612.17 3595
6612.94 3610
6613.70 3644
6614.47 3481
6615.24 3608
6616.00 3489
6616.77 3502
6617.54 3478
6618.31 3494
6619.08 3635
6619.84 3602
6620.61 3671
6621.38 3790
6622.15 3727
6622.91 3755
6623.68 3797
6624.45 3918
6625.22 3776
6625.99 3780
6626.75 3637
6627.52 3787
6628.29 3655
6629.06 3764
6629.83 3744
6630.59 3765
6631.36 3915
6632.13 4160
6632.90 4422
6633.67 4513
6634.44 4631
6635.21 4557
6635.97 4510
6636.74 4623
6637.51 4544
6638.28 4337
6639.05 4254
6639.82 4172
6640.59 3932
6641.36 3719
6642.12 3631
6642.89 3653
6643.66 3553
6644.43 3559
6645.20 3551
6645.97 3430
6646.74 3579
6647.51 3458
6648.28 3663
6649.05 3628
6649.82 3828
6650.59 3831
6651.36 3708
6652.12 3859
6652.89 3731
6653.66 3603
6654.43 3485
6655.20 3522
6655.97 3429
6656.74 3329
6657.51 3410
6658.28 3238
6659.05 3271
6659.82 3332
6660.59 3489
6661.36 3594
6662.13 3745
6662.90 3842
6663.67 3932
6664.44 4039
6665.21 4383
6665.98 4233
6666.75 4370
6667.52 4294
6668.30 4141
6669.07 4055
6669.84 3923
6670.61 3776
6671.38 3504
6672.15 3341
6672.92 3242
6673.69 3209
6674.46 3285
6675.23 3106
6676.00 3045
6676.77 3151
6677.54 2868
6678.32 3080
6679.09 3086
6679.86 3064
6680.63 3018
6681.40 3103
6682.17 3195
6682.94 3195
6683.71 3252
6684.49 3287
6685.26 3510
6686.03 3596
6686.80 3481
6687.57 3511
6688.34 3391
6689.11 3318
6689.89 3245
6690.66 3305
6691.43 3239
6692.20 3104
6692.97 2967
6693.75 2959
6694.52 3029
6695.29 2916
6696.06 2868
6696.83 2965
6697.61 2978
6698.38 2816
6699.15 2666
6699.92 2622
6700.70 2757
6701.47 2751
6702.24 2837
6703.01 2927
6703.79 2827
6704.56 2673
6705.33 2692
6706.10 2563
6706.88 2709
6707.65 2747
6708.42 2781
6709.19 2762
6709.97 2663
6710.74 2612
6711.51 2626
6712.29 2701
6713.06 2582
6713.83 2584
6714.61 2652
6715.38 2568
6716.15 2599
6716.92 2642
6717.70 2518
6718.47 2441
6719.24 2453
6720.02 2507
6720.79 2479
6721.57 2603
6722.34 2671
6723.11 2451
6723.89 2535
6724.66 2536
6725.43 2667
6726.21 2694
6726.98 2541
6727.76 2496
6728.53 2550
6729.30 2580
6730.08 2580
6730.85 2481
6731.63 2392
6732.40 2523
6733.17 2581
6733.95 2576
6734.72 2524
6735.50 2547
6736.27 2455
6737.05 2487
6737.82 2538
6738.59 2566
6739.37 2626
6740.14 2607
6740.92 2456
6741.69 2512
6742.47 2445
6743.24 2430
6744.02 2586
6744.79 2668
6745.57 2754
6746.34 2667
6747.12 2631
6747.89 2661
6748.67 2767
6749.44 2897
6750.22 2938
6750.99 2858
6751.77 2670
6752.54 2804
6753.32 2641
6754.09 2562
6754.87 2547
6755.65 2536
6756.42 2331
6757.20 2359
6757.97 2488
6758.75 2525
6759.52 2505
6760.30 2416
6761.08 2449
6761.85 2504
6762.63 2393
6763.40 2572
6764.18 2500
6764.96 2540
6765.73 2640
6766.51 2581
6767.28 2505
6768.06 2539
6768.84 2464
6769.61 2525
6770.39 2388
6771.17 2324
6771.94 2340
6772.72 2337
6773.50 2407
6774.27 2471
6775.05 2420
6775.82 2434
6776.60 2514
6777.38 2693
6778.16 2762
6778.93 2852
6779.71 2844
6780.49 2775
6781.26 2767
6782.04 2741
6782.82 2645
6783.59 2736
6784.37 2516
6785.15 2336
6785.93 2380
6786.70 2407
6787.48 2463
6788.26 2207
6789.04 2062
6789.81 2159
6790.59 2071
6791.37 2125
6792.15 2108
6792.92 2156
6793.70 2034
6794.48 2129
6795.26 2245
6796.03 2265
6796.81 2249
6797.59 2239
6798.37 2255
6799.15 2130
6799.92 2083
6800.70 2032
6801.48 2061
6802.26 2062
6803.04 2119
6803.81 2144
6804.59 2191
6805.37 2092
6806.15 2124
6806.93 2146
6807.71 2117
6808.49 2070
6809.26 2180
6810.04 2081
6810.82 2149
6811.60 2087
6812.38 2042
6813.16 2067
6813.94 2102
6814.72 2226
6815.49 2098
6816.27 2130
6817.05 2164
6817.83 2251
6818.61 2217
6819.39 2186
6820.17 2138
6820.95 2037
6821.73 2074
6822.51 2188
6823.29 2172
6824.07 2123
6824.85 2120
6825.62 2100
6826.40 2103
6827.18 2154
6827.96 2199
6828.74 2239
6829.52 2108
6830.30 2060
6831.08 2208
6831.86 2276
6832.64 2224
6833.42 2235
6834.20 2286
6834.98 2307
6835.76 2248
6836.54 2201
6837.32 2134
6838.10 2200
6838.88 2142
6839.66 2091
6840.44 2096
6841.22 2093
6842.01 2089
6842.79 2131
6843.57 2121
6844.35 2109
6845.13 2206
6845.91 2159
6846.69 2192
6847.47 2342
6848.25 2565
6849.03 2709
6849.81 2697
6850.59 2846
6851.37 2941
6852.16 3008
6852.94 2866
6853.72 2924
6854.50 2964
6855.28 2890
6856.06 2603
6856.84 2555
6857.62 2382
6858.41 2444
6859.19 2299
6859.97 2282
6860.75 2232
6861.53 2208
6862.31 2197
6863.09 2255
6863.88 2242
6864.66 2174
6865.44 2150
6866.22 2154
6867.00 2296
6867.79 2246
6868.57 2285
6869.35 2206
6870.13 2157
6870.91 2154
6871.70 2202
6872.48 2154
6873.26 2235
6874.04 2278
6874.83 2276
6875.61 2215
6876.39 2298
6877.17 2228
6877.96 2154
6878.74 2148
6879.52 2235
6880.30 2161
6881.09 2149
6881.87 2285
6882.65 2250
6883.43 2256
6884.22 2264
6885.00 2264
6885.78 2433
6886.57 2410
6887.35 2423
6888.13 2496
6888.92 2365
6889.70 2382
6890.48 2451
6891.26 2567
6892.05 2509
6892.83 2323
6893.62 2262
6894.40 2303
6895.18 2379
6895.97 2302
6896.75 2323
6897.53 2300
6898.32 2196
6899.10 2194
6899.88 2219
6900.67 2303
6901.45 2291
6902.24 2276
6903.02 2239
6903.80 2231
6904.59 2275
6905.37 2211
6906.16 2280
6906.94 2321
6907.72 2317
6908.51 2192
6909.29 2212
6910.08 2260
6910.86 2153
6911.65 2168
6912.43 2185
6913.21 2203
6914.00 2184
6914.78 2181
6915.57 2180
6916.35 2264
6917.14 2210
6917.92 2212
6918.71 2307
6919.49 2256
6920.28 2411
6921.06 2469
6921.85 2429
6922.63 2432
6923.42 2550
6924.20 2542
6924.99 2527
6925.77 2394
6926.56 2525
6927.34 2472
6928.13 2432
6928.91 2408
6929.70 2284
6930.49 2286
6931.27 2249
6932.06 2147
6932.84 2111
6933.63 2172
6934.41 2190
6935.20 2313
6935.99 2235
6936.77 2234
6937.56 2278
6938.34 2296
6939.13 2279
6939.92 2285
6940.70 2293
6941.49 2338
6942.27 2248
6943.06 2467
6943.85 2534
6944.63 2468
6945.42 2528
6946.21 2586
6946.99 2516
6947.78 2526
6948.57 2470
6949.35 2516
6950.14 2384
6950.92 2412
6951.71 2445
6952.50 2618
6953.29 2592
6954.07 2552
6954.86 2552
6955.65 2707
6956.43 2573
6957.22 2565
6958.01 2698
6958.79 2707
6959.58 2663
6960.37 2596
6961.16 2617
6961.94 2698
6962.73 2751
6963.52 2649
6964.31 2645
6965.09 2833
6965.88 2982
6966.67 3126
6967.46 2940
6968.24 2977
6969.03 2965
6969.82 3043
6970.61 3122
6971.39 3045
6972.18 3023
6972.97 3020
6973.76 3071
6974.55 2962
6975.33 3139
6976.12 3082
6976.91 3085
6977.70 3313
6978.49 3497
6979.27 3442
6980.06 3646
6980.85 3629
6981.64 3886
6982.43 4492
6983.22 4629
6984.01 4986
6984.79 5627
6985.58 5703
6986.37 5942
6987.16 6332
6987.95 6066
6988.74 5696
6989.53 5679
6990.32 5450
6991.10 4979
6991.89 4411
6992.68 3939
6993.47 3901
6994.26 3717
6995.05 3749
6995.84 3741
6996.63 3856
6997.42 4181
6998.21 4554
6999.00 4834
6999.79 5015
7000.58 5276
7001.36 5510
7002.15 5562
7002.94 5216
7003.73 4850
7004.52 4666
7005.31 4049
7006.10 3742
7006.89 3328
7007.68 3103
7008.47 2957
7009.26 2789
7010.05 2574
7010.84 2587
7011.63 2409
7012.42 2483
7013.21 2489
7014.00 2471
7014.79 2633
7015.58 2555
7016.37 2627
7017.16 2497
7017.96 2525
7018.75 2596
7019.54 2536
7020.33 2482
7021.12 2469
7021.91 2361
7022.70 2296
7023.49 2479
7024.28 2486
7025.07 2569
7025.86 2468
7026.65 2549
7027.44 2549
7028.24 2407
7029.03 2427
7029.82 2479
7030.61 2464
7031.40 2317
7032.19 2454
7032.98 2302
7033.77 2285
7034.57 2408
7035.36 2222
7036.15 2248
7036.94 2380
7037.73 2530
7038.52 2538
7039.32 2545
7040.11 2556
7040.90 2399
7041.69 2492
7042.48 2413
7043.27 2451
7044.07 2426
7044.86 2517
7045.65 2402
7046.44 2382
7047.23 2382
7048.03 2458
7048.82 2480
7049.61 2434
7050.40 2461
7051.20 2435
7051.99 2413
7052.78 2456
7053.57 2339
7054.37 2240
7055.16 2304
7055.95 2282
7056.74 2194
7057.54 2166
7058.33 2205
7059.12 2267
7059.91 2390
7060.71 2169
7061.50 2131
7062.29 2212
7063.09 2164
7063.88 2176
7064.67 2134
7065.47 2207
7066.26 2209
7067.05 2128
7067.85 2215
7068.64 2128
7069.43 2112
7070.23 2198
7071.02 2158
7071.81 2185
7072.61 2159
7073.40 2086
7074.19 2031
7074.99 2032
7075.78 2058
7076.57 2205
7077.37 2197
7078.16 2042
7078.96 2105
7079.75 2154
7080.54 2100
7081.34 1955
7082.13 1941
7082.93 1957
7083.72 2211
7084.51 2249
7085.31 2138
7086.10 2063
7086.90 2131
7087.69 2098
7088.49 2003
7089.28 2006
7090.08 1955
7090.87 1902
7091.66 2044
7092.46 1962
7093.25 1955
7094.05 2047
7094.84 2006
7095.64 1838
7096.43 1922
7097.23 1924
7098.02 1835
7098.82 1802
7099.61 1803
7100.41 1838
7101.20 1828
7102.00 1837
7102.79 1941
7103.59 1932
7104.38 1864
7105.18 1899
7105.98 1867
7106.77 1858
7107.57 1832
7108.36 1879
7109.16 1868
7109.95 1845
7110.75 1843
7111.54 1774
7112.34 1847
7113.14 1825
7113.93 1765
7114.73 1785
7115.52 1936
7116.32 1874
7117.12 1850
7117.91 1855
7118.71 1911
7119.50 1812
7120.30 2083
7121.10 2102
7121.89 1999
7122.69 1816
7123.49 1877
7124.28 1898
7125.08 1882
7125.88 1893
7126.67 1895
7127.47 1879
7128.27 1872
7129.06 1691
7129.86 1752
7130.66 1812
7131.45 1784
7132.25 1828
7133.05 1834
7133.84 1813
7134.64 1826
7135.44 1732
7136.23 1784
7137.03 1730
7137.83 1756
7138.63 1773
7139.42 1825
7140.22 1673
7141.02 1729
7141.82 1738
7142.61 1655
7143.41 1818
7144.21 1799
7145.01 1813
7145.80 1823
7146.60 1716
7147.40 1762
7148.20 1770
7148.99 1696
7149.79 1691
7150.59 1671
7151.39 1720
7152.19 1709
7152.98 1666
7153.78 1680
7154.58 1764
7155.38 1784
7156.18 1808
7156.98 1827
7157.77 1856
7158.57 1720
7159.37 1691
7160.17 1745
7160.97 1731
7161.77 1696
7162.56 1695
7163.36 1699
7164.16 1760
7164.96 1764
7165.76 1709
7166.56 1689
7167.36 1714
7168.16 1677
7168.95 1770
7169.75 1850
7170.55 1897
7171.35 1822
7172.15 1872
7172.95 1844
7173.75 1708
7174.55 1632
7175.35 1697
7176.15 1736
7176.95 1701
7177.75 1665
7178.55 1844
7179.35 1731
7180.14 1721
7180.94 1790
7181.74 1899
7182.54 1912
7183.34 1816
7184.14 2004
7184.94 1898
7185.74 1929
7186.54 2027
7187.34 1923
7188.14 1734
7188.94 1763
7189.74 1804
7190.54 1702
7191.34 1704
7192.14 1679
7192.94 1608
7193.74 1712
7194.54 1764
7195.35 1647
7196.15 1594
7196.95 1610
7197.75 1607
7198.55 1818
7199.35 1785
7200.15 1804
7200.95 1770
7201.75 1772
7202.55 1890
7203.35 1867
7204.15 1696
7204.95 1685
7205.75 1787
7206.56 1582
7207.36 1732
7208.16 1709
7208.96 1704
7209.76 1663
7210.56 1769
7211.36 1683
7212.16 1670
7212.97 1702
7213.77 1759
7214.57 1604
7215.37 1635
7216.17 1660
7216.97 1865
7217.78 1777
7218.58 1816
7219.38 1656
7220.18 1706
7220.98 1737
7221.78 1730
7222.59 1599
7223.39 1635
7224.19 1604
7224.99 1703
7225.79 1613
7226.60 1560
7227.40 1714
7228.20 1674
7229.00 1645
7229.81 1730
7230.61 1721
7231.41 1660
7232.21 1669
7233.02 1750
7233.82 1744
7234.62 1667
7235.42 1789
7236.23 1724
7237.03 1757
7237.83 1687
7238.63 1744
7239.44 1744
7240.24 1686
7241.04 1727
7241.85 1777
7242.65 1783
7243.45 1819
7244.26 1758
7245.06 1632
7245.86 1768
7246.67 1812
7247.47 1847
7248.27 1739
7249.08 1770
7249.88 1703
7250.68 1708
7251.49 1779
7252.29 1817
7253.09 1707
7253.90 1758
7254.70 1773
7255.50 1719
7256.31 1717
7257.11 1706
7257.92 1756
7258.72 1786
7259.52 1831
7260.33 1783
7261.13 1845
7261.94 1831
7262.74 1861
7263.54 1920
7264.35 1773
7265.15 1884
7265.96 1866
7266.76 1909
7267.57 1761
7268.37 1906
7269.18 1898
7269.98 1993
7270.78 1841
7271.59 2023
7272.39 1902
7273.20 1847
7274.00 2033
7274.81 2014
7275.61 1847
7276.42 1977
7277.22 2031
7278.03 2105
7278.83 2251
7279.64 2305
7280.44 2416
7281.25 2557
7282.05 2648
7282.86 2730
7283.66 2925
7284.47 3333
7285.28 3404
7286.08 3334
7286.89 3384
7287.69 3329
7288.50 3296
7289.30 3040
7290.11 2906
7290.91 2592
7291.72 2388
7292.53 2123
7293.33 2129
7294.14 2083
7294.94 2029
7295.75 1930
7296.56 2043
7297.36 2054
7298.17 1944
7298.97 2023
7299.78 2040
7300.59 2044
7301.39 2008
7302.20 2195
7303.01 2227
7303.81 2200
7304.62 2058
7305.43 2057
7306.23 2075
7307.04 2133
7307.85 2089
7308.65 2045
7309.46 2146
7310.27 2180
7311.07 2225
7311.88 2242
7312.69 2271
7313.49 2298
7314.30 2382
7315.11 2411
7315.91 2392
7316.72 2328
7317.53 2376
7318.34 2625
7319.14 2965
7319.95 2983
7320.76 3217
7321.57 3350
7322.37 3148
7323.18 3287
7323.99 3243
7324.80 3089
7325.60 3010
7326.41 2716
7327.22 2410
7328.03 2356
7328.83 2216
7329.64 2210
7330.45 2088
7331.26 1996
7332.07 1961
7332.87 1875
7333.68 1920
7334.49 1934
7335.30 1982
7336.11 1992
7336.92 1948
7337.72 2020
7338.53 2060
7339.34 2038
7340.15 1930
7340.96 1952
7341.77 1908
7342.57 1866
7343.38 1821
7344.19 1939
7345.00 1916
7345.81 1916
7346.62 1865
7347.43 1808
7348.24 1845
7349.05 1943
7349.85 1836
7350.66 1914
7351.47 1871
7352.28 1839
7353.09 1834
7353.90 1942
7354.71 1878
7355.52 1796
7356.33 1815
7357.14 1872
7357.95 1913
7358.76 1852
7359.57 1852
7360.38 1882
7361.18 1926
7361.99 1886
7362.80 2059
7363.61 1921
7364.42 1943
7365.23 1975
7366.04 1912
7366.85 1919
7367.66 1945
7368.47 1981
7369.28 2083
7370.09 1973
7370.90 2016
7371.71 1956
7372.52 1877
7373.33 2005
7374.14 1965
7374.96 2077
7375.77 2091
7376.58 2035
7377.39 2128
7378.20 2271
7379.01 2228
7379.82 2226
7380.63 2383
7381.44 2412
7382.25 2498
7383.06 2473
7383.87 2439
7384.68 2460
7385.49 2368
7386.31 2123
7387.12 2202
7387.93 2059
7388.74 2081
7389.55 1955
7390.36 1928
7391.17 1940
7391.98 1787
7392.79 1878
7393.61 1836
7394.42 1776
7395.23 1768
7396.04 1927
7396.85 1898
7397.66 1885
7398.48 1939
7399.29 1925
7400.10 2019
7400.91 2149
7401.72 2040
7402.53 2123
7403.35 2107
7404.16 2018
7404.97 1958
7405.78 1973
7406.59 1979
7407.41 1975
7408.22 1823
7409.03 1639
7409.84 1732
7410.66 1727
7411.47 1741
7412.28 1854
7413.09 1714
7413.91 1638
7414.72 1619
7415.53 1699
7416.34 1662
7417.16 1689
7417.97 1614
7418.78 1610
7419.60 1644
7420.41 1676
7421.22 1662
7422.03 1683
7422.85 1667
7423.66 1628
7424.47 1587
7425.29 1555
7426.10 1709
7426.91 1677
7427.73 1648
7428.54 1578
7429.35 1554
7430.17 1545
7430.98 1622
7431.79 1462
7432.61 1507
7433.42 1531
7434.23 1563
7435.05 1566
7435.86 1531
7436.67 1534
7437.49 1644
7438.30 1610
7439.12 1645
7439.93 1631
7440.74 1660
7441.56 1593
7442.37 1685
7443.19 1629
7444.00 1522
7444.82 1578
7445.63 1526
7446.44 1641
7447.26 1619
7448.07 1520
7448.89 1688
7449.70 1711
7450.52 1574
7451.33 1598
7452.15 1589
7452.96 1546
7453.77 1545
7454.59 1525
7455.40 1485
7456.22 1566
7457.03 1648
7457.85 1505
7458.66 1488
7459.48 1580
7460.29 1564
7461.11 1522
7461.92 1526
7462.74 1490
7463.55 1626
7464.37 1553
7465.19 1681
7466.00 1595
7466.82 1620
7467.63 1594
7468.45 1592
7469.26 1681
7470.08 1557
7470.89 1588
7471.71 1644
7472.53 1658
7473.34 1551
7474.16 1574
7474.97 1580
7475.79 1506
7476.60 1525
7477.42 1514
7478.24 1439
7479.05 1608
7479.87 1608
7480.69 1594
7481.50 1567
7482.32 1592
7483.13 1602
7483.95 1523
7484.77 1529
7485.58 1552
7486.40 1546
7487.22 1520
7488.03 1640
7488.85 1529
7489.67 1575
7490.48 1640
7491.30 1573
7492.12 1538
7492.93 1524
7493.75 1533
7494.57 1592
7495.38 1504
7496.20 1416
7497.02 1437
7497.84 1397
7498.65 1512
7499.47 1597
7500.29 1553
7501.10 1581
7501.92 1630
7502.74 1562
7503.56 1553
7504.37 1605
7505.19 1568
7506.01 1549
7506.83 1545
7507.64 1542
7508.46 1539
7509.28 1512
7510.10 1492
7510.92 1514
7511.73 1390
7512.55 1435
7513.37 1466
7514.19 1485
7515.01 1506
7515.82 1573
7516.64 1501
7517.46 1577
7518.28 1597
7519.10 1529
7519.91 1610
7520.73 1557
7521.55 1506
7522.37 1503
7523.19 1535
7524.01 1595
7524.83 1544
7525.64 1514
7526.46 1448
7527.28 1533
7528.10 1489
7528.92 1405
7529.74 1550
7530.56 1528
7531.38 1502
7532.20 1572
7533.01 1464
7533.83 1620
7534.65 1525
7535.47 1552
7536.29 1511
7537.11 1567
7537.93 1553
7538.75 1635
7539.57 1511
7540.39 1534
7541.21 1536
7542.03 1532
7542.85 1544
7543.67 1431
7544.49 1541
7545.31 1529
7546.12 1468
7546.94 1534
7547.76 1516
7548.58 1588
7549.40 1663
7550.22 1616
7551.04 1563
7551.86 1595
7552.68 1677
7553.50 1617
7554.33 1515
7555.15 1604
7555.97 1560
7556.79 1677
7557.61 1547
7558.43 1630
7559.25 1643
7560.07 1653
7560.89 1638
7561.71 1552
7562.53 1687
7563.35 1710
7564.17 1709
7564.99 1559
7565.81 1550
7566.63 1586
7567.45 1527
7568.28 1625
7569.10 1544
7569.92 1515
7570.74 1580
7571.56 1596
7572.38 1569
7573.20 1493
7574.02 1516
7574.84 1469
7575.67 1499
7576.49 1476
7577.31 1525
7578.13 1437
7578.95 1533
7579.77 1557
7580.60 1536
7581.42 1600
7582.24 1575
7583.06 1598
7583.88 1692
7584.70 1624
7585.53 1624
7586.35 1597
7587.17 1697
7587.99 1636
7588.81 1688
7589.64 1781
7590.46 1793
7591.28 1821
7592.10 1712
7592.93 1753
7593.75 1748
7594.57 1779
7595.39 1714
7596.21 1665
7597.04 1708
7597.86 1789
7598.68 1746
7599.51 1806
7600.33 1842
7601.15 1791
7601.97 1898
7602.80 1943
7603.62 2044
7604.44 2081
7605.27 2057
7606.09 2058
7606.91 2067
7607.73 2000
7608.56 2019
7609.38 1983
7610.20 1763
7611.03 1753
7611.85 1817
7612.67 1834
7613.50 1808
7614.32 1818
7615.14 1832
7615.97 1862
7616.79 1952
7617.62 1838
7618.44 1814
7619.26 1844
7620.09 1791
7620.91 1930
7621.73 1921
7622.56 1905
7623.38 1859
7624.21 1858
7625.03 1892
7625.85 1843
7626.68 1912
7627.50 1967
7628.33 2077
7629.15 2153
7629.98 2161
7630.80 2422
7631.62 2468
7632.45 2585
7633.27 2531
7634.10 2645
7634.92 2409
7635.75 2214
7636.57 2155
7637.40 1981
7638.22 1969
7639.05 1742
7639.87 1596
7640.70 1650
7641.52 1633
7642.35 1580
7643.17 1568
7644.00 1510
7644.82 1516
7645.65 1612
7646.47 1645
7647.30 1537
7648.12 1622
7648.95 1594
7649.77 1624
7650.60 1587
7651.42 1625
7652.25 1558
7653.07 1542
7653.90 1540
7654.73 1529
7655.55 1548
7656.38 1483
7657.20 1574
7658.03 1522
7658.85 1515
7659.68 1485
7660.51 1545
7661.33 1445
7662.16 1455
7662.98 1474
7663.81 1537
7664.64 1531
7665.46 1519
7666.29 1502
7667.12 1433
7667.94 1582
7668.77 1625
7669.59 1515
7670.42 1529
7671.25 1570
7672.07 1542
7672.90 1493
7673.73 1434
7674.55 1490
7675.38 1458
7676.21 1428
7677.03 1442
7677.86 1462
7678.69 1479
7679.52 1357
7680.34 1450
7681.17 1611
7682.00 1620
7682.82 1410
7683.65 1419
7684.48 1486
7685.31 1567
7686.13 1501
7686.96 1467
7687.79 1484
7688.62 1487
7689.44 1448
7690.27 1475
7691.10 1440
7691.93 1459
7692.75 1544
7693.58 1560
7694.41 1562
7695.24 1530
7696.07 1510
7696.89 1477
7697.72 1528
7698.55 1604
7699.38 1444
7700.21 1552
7701.03 1563
7701.86 1500
7702.69 1397
7703.52 1492
7704.35 1509
7705.17 1624
7706.00 1545
7706.83 1569
7707.66 1594
7708.49 1422
7709.32 1419
7710.15 1495
7710.97 1528
7711.80 1481
7712.63 1505
7713.46 1449
7714.29 1434
7715.12 1456
7715.95 1496
7716.78 1482
7717.61 1452
7718.44 1478
7719.26 1532
7720.09 1418
7720.92 1445
7721.75 1514
7722.58 1425
7723.41 1493
7724.24 1428
7725.07 1426
7725.90 1457
7726.73 1399
7727.56 1426
7728.39 1437
7729.22 1397
7730.05 1544
7730.88 1476
7731.71 1545
7732.54 1450
7733.37 1460
7734.20 1521
7735.03 1492
7735.86 1413
7736.69 1462
7737.52 1400
7738.35 1467
7739.18 1475
7740.01 1411
7740.84 1408
7741.67 1352
7742.50 1503
7743.33 1722
7744.16 1706
7744.99 1732
7745.82 1942
7746.65 2084
7747.48 2197
7748.31 2319
7749.14 2349
7749.97 2284
7750.80 2309
7751.64 2195
7752.47 2060
7753.30 1928
7754.13 1733
7754.96 1554
7755.79 1542
7756.62 1468
7757.45 1371
7758.28 1405
7759.12 1361
7759.95 1403
7760.78 1475
7761.61 1454
7762.44 1416
7763.27 1535
7764.10 1527
7764.94 1494
7765.77 1400
7766.60 1471
7767.43 1502
7768.26 1459
7769.09 1346
7769.93 1420
7770.76 1396
7771.59 1329
7772.42 1356
7773.25 1353
7774.09 1423
7774.92 1400
7775.75 1380
7776.58 1364
7777.41 1376
7778.25 1448
7779.08 1414
7779.91 1435
7780.74 1409
7781.58 1333
7782.41 1328
7783.24 1505
7784.07 1406
7784.91 1388
7785.74 1430
7786.57 1469
7787.41 1434
7788.24 1559
7789.07 1426
7789.90 1368
7790.74 1449
7791.57 1395
7792.40 1439
7793.24 1459
7794.07 1567
7794.90 1569
7795.74 1467
7796.57 1461
7797.40 1454
7798.24 1326
7799.07 1294
7799.90 1335
7800.74 1392
7801.57 1284
7802.40 1379
7803.24 1514
7804.07 1411
7804.90 1328
7805.74 1400
7806.57 1434
7807.41 1441
7808.24 1436
7809.07 1421
7809.91 1488
7810.74 1499
7811.58 1438
7812.41 1367
7813.24 1409
7814.08 1472
7814.91 1464
7815.75 1510
7816.58 1485
7817.42 1514
7818.25 1498
7819.09 1538
7819.92 1523
7820.75 1543
7821.59 1463
7822.42 1483
7823.26 1371
7824.09 1368
7824.93 1389
7825.76 1372
7826.60 1368
7827.43 1349
7828.27 1419
7829.10 1318
7829.94 1343
7830.77 1336
7831.61 1341
7832.44 1322
7833.28 1274
7834.11 1302
7834.95 1334
7835.78 1335
7836.62 1379
7837.46 1285
7838.29 1284
7839.13 1333
7839.96 1319
7840.80 1314
7841.63 1338
7842.47 1404
7843.31 1379
7844.14 1415
7844.98 1420
7845.81 1384
7846.65 1343
7847.48 1324
7848.32 1286
7849.16 1321
7849.99 1298
7850.83 1264
7851.67 1289
7852.50 1327
7853.34 1272
7854.17 1338
7855.01 1354
7855.85 1316
7856.68 1392
7857.52 1357
7858.36 1446
7859.19 1313
7860.03 1371
7860.87 1400
7861.70 1471
7862.54 1306
7863.38 1377
7864.21 1190
7865.05 1220
7865.89 1272
7866.73 1310
7867.56 1325
7868.40 1301
7869.24 1361
7870.07 1349
7870.91 1303
7871.75 1326
7872.59 1324
7873.42 1327
7874.26 1350
7875.10 1283
7875.94 1381
7876.77 1357
7877.61 1389
7878.45 1444
7879.29 1395
7880.12 1362
7880.96 1341
7881.80 1259
7882.64 1296
7883.48 1236
7884.31 1150
7885.15 1291
7885.99 1244
7886.83 1290
7887.67 1317
7888.50 1288
7889.34 1312
7890.18 1343
7891.02 1395
7891.86 1334
7892.70 1260
7893.53 1316
7894.37 1283
7895.21 1328
7896.05 1276
7896.89 1356
7897.73 1326
7898.57 1439
7899.41 1462
7900.24 1462
7901.08 1464
7901.92 1528
7902.76 1569
7903.60 1604
7904.44 1464
7905.28 1462
7906.12 1432
7906.96 1419
7907.80 1490
7908.63 1419
7909.47 1476
7910.31 1457
7911.15 1420
7911.99 1440
7912.83 1469
7913.67 1510
7914.51 1470
7915.35 1646
7916.19 1664
7917.03 1564
7917.87 1769
7918.71 1787
7919.55 1714
7920.39 1652
7921.23 1664
7922.07 1644
7922.91 1606
7923.75 1456
7924.59 1361
7925.43 1271
7926.27 1293
7927.11 1409
7927.95 1290
7928.79 1245
7929.63 1262
7930.47 1319
7931.31 1357
7932.15 1303
7932.99 1263
7933.83 1315
7934.67 1316
7935.52 1261
7936.36 1234
7937.20 1234
7938.04 1238
7938.88 1296
7939.72 1267
7940.56 1340
7941.40 1219
7942.24 1196
7943.08 1241
7943.92 1137
7944.77 1183
7945.61 1127
7946.45 1273
7947.29 1297
7948.13 1317
7948.97 1265
7949.81 1166
7950.66 1171
7951.50 1255
7952.34 1280
7953.18 1182
7954.02 1264
7954.86 1278
7955.71 1332
7956.55 1330
7957.39 1263
7958.23 1282
7959.07 1264
7959.92 1246
7960.76 1229
7961.60 1275
7962.44 1259
7963.28 1280
7964.13 1226
7964.97 1236
7965.81 1265
7966.65 1271
7967.50 1325
7968.34 1352
7969.18 1331
7970.02 1341
7970.87 1302
7971.71 1322
7972.55 1261
7973.39 1192
7974.24 1268
7975.08 1362
7975.92 1251
7976.76 1267
7977.61 1309
7978.45 1392
7979.29 1313
7980.14 1287
7980.98 1293
7981.82 1260
7982.67 1253
7983.51 1308
7984.35 1334
7985.20 1225
7986.04 1142
7986.88 1245
7987.73 1295
7988.57 1263
7989.41 1277
7990.26 1296
7991.10 1264
7991.94 1299
7992.79 1309
7993.63 1366
7994.48 1258
7995.32 1216
7996.16 1253
7997.01 1142
7997.85 1208
7998.70 1229
7999.54 1258
8000.38 1205
8001.23 1113
8002.07 1116
8002.92 1078
8003.76 1136
8004.61 1208
8005.45 1132
8006.29 1180
8007.14 1215
8007.98 1232
8008.83 1184
8009.67 1192
8010.52 1171
8011.36 1171
8012.21 1164
8013.05 1134
8013.90 1164
8014.74 1215
8015.59 1314
8016.43 1237
8017.28 1154
8018.12 1130
8018.97 1230
8019.81 1217
8020.66 1206
8021.50 1222
8022.35 1145
8023.19 1143
8024.04 1156
8024.88 1229
8025.73 1194
8026.57 1154
8027.42 1136
8028.27 1161
8029.11 1152
8029.96 1158
8030.80 1179
8031.65 1228
8032.49 1215
8033.34 1214
8034.19 1393
8035.03 1256
8035.88 1198
8036.72 1165
8037.57 1243
8038.42 1195
8039.26 1165
8040.11 1134
8040.96 1172
8041.80 1174
8042.65 1176
8043.49 1166
8044.34 1265
8045.19 1080
8046.03 1199
8046.88 1227
8047.73 1231
8048.57 1121
8049.42 1078
8050.27 1157
8051.11 1187
8051.96 1127
8052.81 1200
8053.66 1185
8054.50 1161
8055.35 1192
8056.20 1149
8057.04 1183
8057.89 1213
8058.74 1211
8059.59 1194
8060.43 1153
8061.28 1143
8062.13 1135
8062.97 1125
8063.82 1111
8064.67 1166
8065.52 1255
8066.37 1211
8067.21 1121
8068.06 1199
8068.91 1251
8069.76 1150
8070.60 1112
8071.45 1153
8072.30 1255
8073.15 1175
8074.00 1156
8074.84 1123
8075.69 1163
8076.54 1130
8077.39 1150
8078.24 1235
8079.08 1166
8079.93 1141
8080.78 1102
8081.63 1146
8082.48 1155
8083.33 1111
8084.18 1115
8085.02 1162
8085.87 1133
8086.72 1159
8087.57 1219
8088.42 1185
8089.27 1181
8090.12 1156
8090.97 1191
8091.81 1150
8092.66 1136
8093.51 1179
8094.36 1194
8095.21 1249
8096.06 1267
8096.91 1205
8097.76 1199
8098.61 1210
8099.46 1204
8100.31 1218
8101.16 1212
8102.01 1160
8102.86 1094
8103.71 1116
8104.55 1150
8105.40 1199
8106.25 1212
8107.10 1167
8107.95 1154
8108.80 1074
8109.65 1124
8110.50 1092
8111.35 1125
8112.20 1195
8113.05 1199
8113.90 1143
8114.75 1187
8115.60 1244
8116.45 1235
8117.30 1160
8118.16 1146
8119.01 1142
8119.86 1182
8120.71 1217
8121.56 1277
8122.41 1272
8123.26 1275
8124.11 1245
8124.96 1251
8125.81 1220
8126.66 1150
8127.51 1216
8128.36 1306
8129.21 1340
8130.06 1294
8130.92 1326
8131.77 1272
8132.62 1309
8133.47 1418
8134.32 1337
8135.17 1376
8136.02 1402
8136.87 1411
8137.73 1386
8138.58 1363
8139.43 1318
8140.28 1335
8141.13 1442
8141.98 1502
8142.83 1447
8143.69 1504
8144.54 1448
8145.39 1390
8146.24 1377
8147.09 1400
8147.95 1334
8148.80 1366
8149.65 1215
8150.50 1264
8151.35 1280
8152.21 1322
8153.06 1273
8153.91 1331
8154.76 1441
8155.61 1331
8156.47 1328
8157.32 1362
8158.17 1406
8159.02 1339
8159.88 1178
8160.73 1266
8161.58 1260
8162.44 1259
8163.29 1297
8164.14 1189
8164.99 1240
8165.85 1238
8166.70 1244
8167.55 1280
8168.41 1295
8169.26 1278
8170.11 1257
8170.96 1287
8171.82 1340
8172.67 1298
8173.52 1265
8174.38 1260
8175.23 1229
8176.08 1311
8176.94 1342
8177.79 1335
8178.64 1245
8179.50 1211
8180.35 1257
8181.21 1242
8182.06 1280
8182.91 1243
8183.77 1222
8184.62 1223
8185.47 1223
8186.33 1140
8187.18 1164
8188.04 1155
8188.89 1155
8189.74 1184
8190.60 1308
8191.45 1179
8192.31 1169
8193.16 1166
8194.02 1179
8194.87 1222
8195.72 1191
8196.58 1221
8197.43 1200
8198.29 1169
8199.14 1204
8200.00 1253
8200.85 1226
8201.71 1188
8202.56 1146
8203.42 1211
8204.27 1313
8205.13 1289
8205.98 1241
8206.84 1300
8207.69 1239
8208.55 1165
8209.40 1224
8210.26 1339
8211.11 1375
8211.97 1338
8212.82 1253
8213.68 1326
8214.53 1310
8215.39 1328
8216.24 1373
8217.10 1233
8217.96 1208
8218.81 1274
8219.67 1255
8220.52 1284
8221.38 1384
8222.23 1341
8223.09 1318
8223.95 1369
8224.80 1276
8225.66 1287
8226.51 1324
8227.37 1329
8228.23 1244
8229.08 1254
8229.94 1232
8230.79 1219
8231.65 1264
8232.51 1340
8233.36 1300
8234.22 1268
8235.08 1312
8235.93 1220
8236.79 1232
8237.65 1316
8238.50 1256
8239.36 1197
8240.22 1166
8241.07 1165
8241.93 1186
8242.79 1306
8243.64 1267
8244.50 1163
8245.36 1139
8246.21 1165
8247.07 1280
8247.93 1213
8248.79 1200
8249.64 1175
8250.50 1197
8251.36 1309
8252.22 1253
8253.07 1212
8253.93 1357
8254.79 1390
8255.65 1334
8256.50 1272
8257.36 1223
8258.22 1293
8259.08 1264
8259.93 1211
8260.79 1250
8261.65 1193
8262.51 1257
8263.37 1250
8264.22 1287
8265.08 1257
8265.94 1308
8266.80 1267
8267.66 1152
8268.51 1201
8269.37 1249
8270.23 1249
8271.09 1196
8271.95 1229
8272.81 1275
8273.66 1289
8274.52 1317
8275.38 1300
8276.24 1350
8277.10 1273
8277.96 1207
8278.82 1128
8279.67 1216
8280.53 1371
8281.39 1373
8282.25 1378
8283.11 1357
8283.97 1390
8284.83 1368
8285.69 1333
8286.55 1377
8287.41 1382
8288.27 1449
8289.12 1344
8289.98 1252
8290.84 1319
8291.70 1317
8292.56 1364
8293.42 1406
8294.28 1396
8295.14 1331
8296.00 1405
8296.86 1365
8297.72 1323
8298.58 1368
8299.44 1439
8300.30 1502
8301.16 1522
8302.02 1496
8302.88 1535
8303.74 1534
8304.60 1493
8305.46 1484
8306.32 1590
8307.18 1533
8308.04 1574
8308.90 1467
8309.76 1431
8310.62 1536
8311.48 1548
8312.34 1601
8313.20 1714
8314.06 1690
8314.92 1913
8315.78 1999
8316.65 1991
8317.51 1947
8318.37 2014
8319.23 2096
8320.09 1866
8320.95 1696
8321.81 1580
8322.67 1488
8323.53 1509
8324.39 1423
8325.26 1375
8326.12 1484
8326.98 1429
8327.84 1343
8328.70 1374
8329.56 1339
8330.42 1419
8331.28 1361
8332.15 1460
8333.01 1494
8333.87 1492
8334.73 1460
8335.59 1338
8336.45 1392
8337.32 1351
8338.18 1353
8339.04 1382
8339.90 1385
8340.76 1509
8341.63 1452
8342.49 1489
8343.35 1645
8344.21 1626
8345.07 1639
8345.94 1676
8346.80 1649
8347.66 1551
8348.52 1538
8349.39 1429
8350.25 1531
8351.11 1539
8351.97 1441
8352.84 1358
8353.70 1462
8354.56 1475
8355.42 1455
8356.29 1391
8357.15 1380
8358.01 1373
8358.88 1429
8359.74 1444
8360.60 1384
8361.46 1328
8362.33 1378
8363.19 1480
8364.05 1404
8364.92 1337
8365.78 1405
8366.64 1353
8367.51 1369
8368.37 1372
8369.23 1363
8370.10 1438
8370.96 1408
8371.82 1362
8372.69 1448
8373.55 1431
8374.42 1451
8375.28 1450
8376.14 1405
8377.01 1372
8377.87 1378
8378.73 1470
8379.60 1455
8380.46 1452
8381.33 1486
8382.19 1485
8383.06 1461
8383.92 1423
8384.78 1423
8385.65 1496
8386.51 1550
8387.38 1469
8388.24 1435
8389.11 1487
8389.97 1539
8390.83 1502
8391.70 1414
8392.56 1429
8393.43 1506
8394.29 1450
8395.16 1385
8396.02 1437
8396.89 1383
8397.75 1366
8398.62 1400
8399.48 1431
8400.35 1375
8401.21 1422
8402.08 1539
8402.94 1408
8403.81 1484
8404.67 1484
8405.54 1468
8406.40 1423
8407.27 1532
8408.14 1516
8409.00 1408
8409.87 1485
8410.73 1544
8411.60 1444
8412.46 1400
8413.33 1432
8414.19 1534
8415.06 1601
8415.93 1503
8416.79 1431
8417.66 1498
8418.52 1643
8419.39 1521
8420.26 1502
8421.12 1573
8421.99 1458
8422.85 1566
8423.72 1584
8424.59 1616
8425.45 1661
8426.32 1586
8427.19 1601
8428.05 1710
8428.92 1664
8429.79 1621
8430.65 1709
8431.52 1699
8432.39 1616
8433.25 1676
8434.12 1657
8434.99 1731
8435.85 1718
8436.72 1698
8437.59 1771
8438.45 1819
8439.32 1862
8440.19 1831
8441.06 1824
8441.92 1960
8442.79 2038
8443.66 1909
8444.52 1950
8445.39 1896
8446.26 1955
8447.13 1937
8447.99 1910
8448.86 1997
8449.73 1966
8450.60 2029
8451.47 2039
8452.33 2283
8453.20 2291
8454.07 2498
8454.94 2643
8455.80 2968
8456.67 3288
8457.54 3373
8458.41 3377
8459.28 3586
8460.14 3526
8461.01 3369
8461.88 3148
8462.75 2952
8463.62 2850
8464.49 2582
8465.35 2322
8466.22 2351
8467.09 2367
8467.96 2494
8468.83 2782
8469.70 2865
8470.57 3083
8471.43 3186
8472.30 3217
8473.17 3178
8474.04 2866
8474.91 2804
8475.78 2604
8476.65 2412
8477.52 2245
8478.39 2235
8479.25 2223
8480.12 2058
8480.99 1958
8481.86 2002
8482.73 1809
8483.60 1727
8484.47 1641
8485.34 1780
8486.21 1765
8487.08 1786
8487.95 1755
8488.82 1775
8489.69 1772
8490.56 1747
8491.43 1730
8492.30 1784
8493.17 1771
8494.04 1668
8494.91 1684
8495.78 1796
8496.65 1748
8497.52 1706
8498.39 1707
8499.26 1616
8500.13 1660
8501.00 1764
8501.87 1711
8502.74 1735
8503.61 1718
8504.48 1700
8505.35 1711
8506.22 1613
8507.09 1721
8507.96 1715
8508.83 1748
8509.70 1735
8510.57 1737
8511.44 1792
8512.31 1833
8513.19 1748
8514.06 1714
8514.93 1625
8515.80 1688
8516.67 1636
8517.54 1761
8518.41 1640
8519.28 1662
8520.15 1651
8521.03 1643
8521.90 1600
8522.77 1591
8523.64 1624
8524.51 1673
8525.38 1672
8526.25 1661
8527.13 1660
8528.00 1657
8528.87 1702
8529.74 1758
8530.61 1617
8531.48 1657
8532.36 1780
8533.23 1718
8534.10 1644
8534.97 1709
8535.84 1643
8536.72 1665
8537.59 1708
8538.46 1780
8539.33 1739
8540.20 1737
8541.08 1681
8541.95 1696
8542.82 1652
8543.69 1606
8544.57 1602
8545.44 1699
8546.31 1683
8547.18 1669
8548.06 1649
8548.93 1706
8549.80 1783
8550.67 1726
8551.55 1841
8552.42 1970
8553.29 2029
8554.17 2200
8555.04 2136
8555.91 2262
8556.79 2291
8557.66 1993
8558.53 1876
8559.41 1810
8560.28 1730
8561.15 1793
8562.03 1727
8562.90 1671
8563.77 1527
8564.65 1502
8565.52 1505
8566.39 1431
8567.27 1381
8568.14 1343
8569.01 1385
8569.89 1452
8570.76 1544
8571.64 1586
8572.51 1392
8573.38 1403
8574.26 1402
8575.13 1433
8576.01 1427
8576.88 1365
8577.75 1338
8578.63 1339
8579.50 1307
8580.38 1316
8581.25 1318
8582.12 1356
8583.00 1340
8583.87 1395
8584.75 1340
8585.62 1327
8586.50 1341
8587.37 1310
8588.25 1350
8589.12 1318
8590.00 1372
8590.87 1377
8591.75 1200
8592.62 1322
8593.50 1443
8594.37 1358
8595.25 1398
8596.12 1460
8597.00 1366
8597.87 1371
8598.75 1380
8599.62 1485
8600.50 1374
8601.37 1434
8602.25 1392
8603.12 1408
8604.00 1310
8604.87 1316
8605.75 1320
8606.63 1230
8607.50 1341
8608.38 1338
8609.25 1344
8610.13 1438
8611.01 1275
8611.88 1357
8612.76 1372
8613.63 1342
8614.51 1310
8615.39 1356
8616.26 1300
8617.14 1325
8618.01 1370
8618.89 1331
8619.77 1322
8620.64 1381
8621.52 1374
8622.40 1332
8623.27 1412
8624.15 1359
8625.03 1264
8625.90 1367
8626.78 1427
8627.66 1305
8628.53 1350
8629.41 1417
8630.29 1440
8631.16 1415
8632.04 1420
8632.92 1381
8633.79 1395
8634.67 1350
8635.55 1340
8636.42 1423
8637.30 1417
8638.18 1385
8639.06 1390
8639.93 1404
8640.81 1408
8641.69 1457
8642.57 1467
8643.44 1417
8644.32 1430
8645.20 1486
8646.08 1410
8646.95 1394
8647.83 1399
8648.71 1360
8649.59 1272
8650.47 1355
8651.34 1353
8652.22 1272
8653.10 1356
8653.98 1309
8654.86 1307
8655.73 1262
8656.61 1284
8657.49 1381
8658.37 1386
8659.25 1329
8660.13 1323
8661.00 1287
8661.88 1273
8662.76 1242
8663.64 1438
8664.52 1341
8665.40 1331
8666.27 1352
8667.15 1509
8668.03 1343
8668.91 1369
8669.79 1370
8670.67 1299
8671.55 1370
8672.43 1430
8673.31 1502
8674.19 1549
8675.06 1537
8675.94 1438
8676.82 1468
8677.70 1390
8678.58 1454
8679.46 1412
8680.34 1466
8681.22 1397
8682.10 1469
8682.98 1457
8683.86 1369
8684.74 1424
8685.62 1409
8686.50 1383
8687.38 1464
8688.26 1565
8689.14 1609
8690.02 1607
8690.90 1603
8691.78 1721
8692.66 1810
8693.54 1893
8694.42 1846
8695.30 1803
8696.18 1656
8697.06 1797
8697.94 1744
8698.82 1541
8699.70 1535
8700.58 1557
8701.46 1434
8702.34 1469
8703.22 1368
8704.10 1276
8704.98 1256
8705.86 1333
8706.74 1330
8707.62 1295
8708.50 1379
8709.39 1375
8710.27 1275
8711.15 1328
8712.03 1287
8712.91 1316
8713.79 1360
8714.67 1388
8715.55 1301
8716.43 1291
8717.32 1327
8718.20 1350
8719.08 1370
8719.96 1351
8720.84 1334
8721.72 1274
8722.60 1334
8723.49 1340
8724.37 1296
8725.25 1326
8726.13 1416
8727.01 1452
8727.89 1408
8728.78 1502
8729.66 1521
8730.54 1576
8731.42 1520
8732.30 1527
8733.19 1505
8734.07 1422
8734.95 1453
8735.83 1478
8736.71 1525
8737.60 1485
8738.48 1461
8739.36 1428
8740.24 1353
8741.13 1343
8742.01 1428
8742.89 1346
8743.77 1358
8744.66 1377
8745.54 1376
8746.42 1298
8747.31 1366
8748.19 1393
8749.07 1447
8749.95 1374
8750.84 1411
8751.72 1447
8752.60 1432
8753.49 1464
8754.37 1475
8755.25 1547
8756.14 1686
8757.02 1847
8757.90 1836
8758.79 1793
8759.67 1783
8760.55 1790
8761.44 1805
8762.32 1810
8763.20 1838
8764.09 1805
8764.97 1747
8765.85 1604
8766.74 1644
8767.62 1608
8768.51 1633
8769.39 1695
8770.27 1687
8771.16 1735
8772.04 1735
8772.93 1690
8773.81 1624
8774.69 1651
8775.58 1642
8776.46 1637
8777.35 1561
8778.23 1566
8779.12 1613
8780.00 1683
8780.88 1807
8781.77 1796
8782.65 1662
8783.54 1830
8784.42 1914
8785.31 1817
8786.19 1706
8787.08 1580
8787.96 1585
8788.85 1489
8789.73 1508
8790.62 1442
8791.50 1514
8792.39 1400
8793.27 1433
8794.16 1442
8795.04 1406
8795.93 1485
8796.81 1621
8797.70 1617
8798.58 1495
8799.47 1533
8800.35 1470
8801.24 1573
8802.13 1427
8803.01 1436
8803.90 1392
8804.78 1370
8805.67 1342
8806.55 1350
8807.44 1319
8808.33 1323
8809.21 1335
8810.10 1305
8810.98 1301
8811.87 1362
8812.76 1303
8813.64 1358
8814.53 1315
8815.41 1250
8816.30 1307
8817.19 1362
8818.07 1269
8818.96 1270
8819.85 1273
8820.73 1330
8821.62 1293
8822.51 1251
8823.39 1256
8824.28 1209
8825.17 1211
8826.05 1274
8826.94 1241
8827.83 1196
8828.71 1230
8829.60 1197
8830.49 1244
8831.37 1186
8832.26 1224
8833.15 1205
8834.04 1223
8834.92 1216
8835.81 1232
8836.70 1270
8837.58 1216
8838.47 1158
8839.36 1145
8840.25 1176
8841.13 1250
8842.02 1144
8842.91 1143
8843.80 1120
8844.69 1192
8845.57 1167
8846.46 1120
8847.35 1140
8848.24 1178
8849.12 1177
8850.01 1208
8850.90 1131
8851.79 1095
8852.68 1157
8853.56 1087
8854.45 1110
8855.34 1162
8856.23 1152
8857.12 1125
8858.01 1127
8858.89 1099
8859.78 1139
8860.67 1140
8861.56 1113
8862.45 1030
8863.34 1139
8864.23 1061
8865.12 1081
8866.00 1014
8866.89 1102
8867.78 1063
8868.67 1082
8869.56 1109
8870.45 1025
8871.34 1097
8872.23 1109
8873.12 1118
8874.00 1056
8874.89 1148
8875.78 1062
8876.67 998
8877.56 1020
8878.45 996
8879.34 999
8880.23 1067
8881.12 1042
8882.01 972
8882.90 1050
8883.79 1043
8884.68 991
8885.57 981
8886.46 997
8887.35 1050
8888.24 1078
8889.13 1012
8890.02 961
8890.91 1023
8891.80 1106
8892.69 981
8893.58 1022
8894.47 957
8895.36 947
8896.25 959
8897.14 971
8898.03 1006
8898.92 1019
8899.81 960
8900.70 948
8901.59 1013
8902.48 959
8903.37 941
8904.26 969
8905.15 1033
8906.05 952
8906.94 940
8907.83 1027
8908.72 938
8909.61 948
8910.50 956
8911.39 1022
8912.28 939
8913.17 967
8914.06 1028
8914.96 1010
8915.85 978
8916.74 998
8917.63 919
8918.52 982
8919.41 964
8920.30 895
8921.20 945
8922.09 1002
8922.98 984
8923.87 1035
8924.76 1031
8925.65 1022
8926.55 1012
8927.44 993
8928.33 1042
8929.22 928
8930.11 914
8931.01 951
8931.90 941
8932.79 919
8933.68 967
8934.57 928
8935.47 854
8936.36 940
8937.25 973
8938.14 986
8939.04 904
8939.93 888
8940.82 964
8941.71 982
8942.61 986
8943.50 903
8944.39 891
8945.28 943
8946.18 986
8947.07 925
8947.96 914
8948.86 931
8949.75 928
8950.64 882
8951.54 954
8952.43 947
8953.32 844
8954.21 940
8955.11 969
8956.00 937
8956.89 965
8957.79 845
8958.68 868
8959.57 935
8960.47 969
8961.36 1001
8962.26 964
8963.15 891
8964.04 906
8964.94 913
8965.83 970
8966.72 1018
8967.62 997
8968.51 998
8969.41 984
8970.30 967
8971.19 931
8972.09 965
8972.98 909
8973.88 905
8974.77 852
8975.67 890
8976.56 904
8977.45 891
8978.35 835
8979.24 921
8980.14 889
8981.03 876
8981.93 876
8982.82 925
8983.72 904
8984.61 838
8985.51 882
8986.40 901
8987.29 923
8988.19 994
8989.08 896
8989.98 787
8990.87 835
8991.77 792
8992.66 734
8993.56 811
8994.46 897
8995.35 841
8996.25 818
8997.14 810
8998.04 849
8998.93 885
8999.83 889
9000.72 908
9001.62 881
9002.51 855
9003.41 869
9004.31 861
9005.20 871
9006.10 861
9006.99 868
9007.89 860
9008.78 841
9009.68 862
9010.58 903
9011.47 838
9012.37 852
9013.27 922
9014.16 875
9015.06 830
9015.95 855
9016.85 894
9017.75 883
9018.64 886
9019.54 839
9020.44 871
9021.33 861
9022.23 882
9023.13 891
9024.02 869
9024.92 816
9025.82 814
9026.71 817
9027.61 866
9028.51 844
9029.40 856
9030.30 844
9031.20 879
9032.09 887
9032.99 902
9033.89 912
9034.79 892
9035.68 915
9036.58 841
9037.48 823
9038.38 890
9039.27 876
9040.17 797
9041.07 903
9041.97 869
9042.86 892
9043.76 872
9044.66 919
9045.56 840
9046.45 873
9047.35 868
9048.25 856
9049.15 864
9050.05 814
9050.94 847
9051.84 860
9052.74 849
9053.64 827
9054.54 837
9055.44 869
9056.33 869
9057.23 809
9058.13 812
9059.03 837
9059.93 761
9060.83 870
9061.72 897
9062.62 802
9063.52 834
9064.42 817
9065.32 805
9066.22 832
9067.12 815
9068.02 895
9068.91 903
9069.81 865
9070.71 838
9071.61 858
9072.51 906
9073.41 900
9074.31 813
9075.21 808
9076.11 867
9077.01 816
9077.91 771
9078.81 815
9079.71 836
9080.60 854
9081.50 757
9082.40 799
9083.30 797
9084.20 805
9085.10 820
9086.00 836
9086.90 912
9087.80 859
9088.70 915
9089.60 908
9090.50 838
9091.40 819
9092.30 869
9093.20 806
9094.10 856
9095.00 901
9095.90 835
9096.80 850
9097.70 797
9098.60 803
9099.50 812
9100.41 839
9101.31 839
9102.21 792
9103.11 820
9104.01 834
9104.91 836
9105.81 864
9106.71 835
9107.61 860
9108.51 829
9109.41 798
9110.31 767
9111.21 861
9112.12 756
9113.02 762
9113.92 827
9114.82 860
9115.72 823
9116.62 798
9117.52 798
9118.42 832
9119.33 888
9120.23 902
9121.13 849
9122.03 838
9122.93 815
9123.83 849
9124.74 829
9125.64 764
9126.54 885
9127.44 865
9128.34 823
9129.24 873
9130.15 821
9131.05 783
9131.95 811
9132.85 810
9133.75 844
9134.66 799
9135.56 833
9136.46 821
9137.36 830
9138.27 823
9139.17 808
9140.07 799
9140.97 807
9141.88 758
9142.78 721
9143.68 856
9144.58 780
9145.49 780
9146.39 852
9147.29 815
9148.20 879
9149.10 880
9150.00 795
9150.90 840
9151.81 790
9152.71 823
9153.61 770
9154.52 797
9155.42 798
9156.32 795
9157.23 771
9158.13 799
9159.03 802
9159.94 789
9160.84 842
9161.74 822
9162.65 802
9163.55 811
9164.45 774
9165.36 793
9166.26 823
9167.17 785
9168.07 809
9168.97 843
9169.88 809
9170.78 765
9171.69 743
9172.59 740
9173.49 775
9174.40 834
9175.30 785
9176.21 861
9177.11 797
9178.01 795
9178.92 771
9179.82 821
9180.73 844
9181.63 833
9182.54 819
9183.44 864
9184.35 863
9185.25 817
9186.16 874
9187.06 784
9187.97 835
9188.87 843
9189.78 908
9190.68 894
9191.59 847
9192.49 869
9193.40 873
9194.30 843
9195.21 864
9196.11 893
9197.02 956
9197.92 957
9198.83 1039
9199.73 1072
9200.64 1023
9201.54 1016
9202.45 1133
9203.35 1158
9204.26 1022
9205.17 1008
9206.07 980
9206.98 963
9207.88 946
9208.79 860
9209.69 836
9210.60 843
9211.51 837
9212.41 807
9213.32 866
9214.22 856
9215.13 861
9216.04 901
9216.94 801
9217.85 810
9218.76 810
9219.66 768
9220.57 815
9221.48 789
9222.38 794
9223.29 873
9224.20 827
9225.10 848
9226.01 861
9226.92 864
9227.82 863
9228.73 836
9229.64 802
9230.54 855
9231.45 867
9232.36 845
9233.26 834
9234.17 823
9235.08 795
9235.99 780
9236.89 774
9237.80 822
9238.71 858
9239.61 861
9240.52 745
9241.43 773
9242.34 792
9243.24 852
9244.15 820
9245.06 857
9245.97 818
9246.88 826
9247.78 819
9248.69 795
9249.60 767
9250.51 745
9251.41 808
9252.32 785
9253.23 800
9254.14 799
9255.05 822
9255.96 807
9256.86 832
9257.77 834
9258.68 760
9259.59 772
9260.50 759
9261.41 775
9262.31 802
9263.22 801
9264.13 821
9265.04 842
9265.95 743
9266.86 711
9267.77 740
9268.67 797
9269.58 750
9270.49 807
9271.40 869
9272.31 876
9273.22 783
9274.13 839
9275.04 819
9275.95 810
9276.86 752
9277.76 756
9278.67 784
9279.58 812
9280.49 811
9281.40 850
9282.31 809
9283.22 820
9284.13 834
9285.04 837
9285.95 772
9286.86 795
9287.77 766
9288.68 768
9289.59 793
9290.50 840
9291.41 820
9292.32 785
9293.23 860
9294.14 743
9295.05 802
9295.96 780
9296.87 784
9297.78 749
9298.69 773
9299.60 832
9300.51 824
9301.42 756
9302.33 763
9303.24 761
9304.15 780
9305.06 847
9305.97 799
9306.88 853
9307.80 775
9308.71 779
9309.62 882
9310.53 854
9311.44 887
9312.35 849
9313.26 884
9314.17 820
9315.08 864
9315.99 863
9316.91 858
9317.82 831
9318.73 854
9319.64 853
9320.55 777
9321.46 806
9322.37 809
9323.28 773
9324.20 722
9325.11 747
9326.02 751
9326.93 795
9327.84 809
9328.75 828
9329.67 818
9330.58 833
9331.49 807
9332.40 846
9333.31 814
9334.23 804
9335.14 789
9336.05 797
9336.96 790
9337.87 843
9338.79 866
9339.70 862
9340.61 812
9341.52 827
9342.44 819
9343.35 859
9344.26 941
9345.17 860
9346.09 893
9347.00 794
9347.91 794
9348.82 828
9349.74 812
9350.65 813
9351.56 813
9352.48 823
9353.39 854
9354.30 882
9355.21 764
9356.13 837
9357.04 754
9357.95 835
9358.87 768
9359.78 785
9360.69 772
9361.61 809
9362.52 872
9363.43 911
9364.35 869
9365.26 820
9366.18 755
9367.09 774
9368.00 780
9368.92 855
9369.83 831
9370.74 795
9371.66 868
9372.57 836
9373.49 789
9374.40 774
9375.31 871
9376.23 892
9377.14 868
9378.06 819
9378.97 868
9379.88 863
9380.80 845
9381.71 927
9382.63 861
9383.54 845
9384.46 857
9385.37 927
9386.29 902
9387.20 868
9388.11 935
9389.03 931
9389.94 956
9390.86 995
9391.77 975
9392.69 1022
9393.60 1089
9394.52 973
9395.43 959
9396.35 951
9397.26 880
9398.18 900
9399.09 911
9400.01 992
9400.92 919
9401.84 921
9402.76 931
9403.67 943
9404.59 934
9405.50 954
9406.42 947
9407.33 904
9408.25 938
9409.16 861
9410.08 880
9411.00 886
9411.91 920
9412.83 847
9413.74 822
9414.66 1003
9415.58 895
9416.49 864
9417.41 898
9418.32 917
9419.24 912
9420.16 868
9421.07 905
9421.99 892
9422.91 878
9423.82 881
9424.74 891
9425.65 927
9426.57 837
9427.49 912
9428.40 917
9429.32 934
9430.24 897
9431.15 856
9432.07 970
9432.99 941
9433.90 988
9434.82 1014
9435.74 1076
9436.66 1032
9437.57 1003
9438.49 1031
9439.41 1019
9440.32 1047
9441.24 1034
9442.16 1048
9443.08 1027
9443.99 1019
9444.91 1077
9445.83 1064
9446.75 1031
9447.66 1081
9448.58 1123
9449.50 1130
9450.42 1185
9451.33 1254
9452.25 1381
9453.17 1573
9454.09 1516
9455.01 1489
9455.92 1441
9456.84 1377
9457.76 1434
9458.68 1224
9459.60 1134
9460.51 1059
9461.43 969
9462.35 950
9463.27 961
9464.19 923
9465.11 1015
9466.02 926
9466.94 882
9467.86 934
9468.78 915
9469.70 995
9470.62 933
9471.54 927
9472.46 920
9473.37 916
9474.29 884
9475.21 932
9476.13 964
9477.05 989
9477.97 955
9478.89 938
9479.81 1030
9480.73 963
9481.65 986
9482.56 957
9483.48 963
9484.40 941
9485.32 936
9486.24 955
9487.16 985
9488.08 968
9489.00 991
9489.92 1022
9490.84 1027
9491.76 952
9492.68 870
9493.60 890
9494.52 935
9495.44 889
9496.36 911
9497.28 885
9498.20 926
9499.12 900
9500.04 904
9500.96 898
9501.88 870
9502.80 912
9503.72 949
9504.64 908
9505.56 856
9506.48 789
9507.40 839
9508.32 916
9509.24 879
9510.16 878
9511.08 916
9512.00 939
9512.93 935
9513.85 986
9514.77 874
9515.69 896
9516.61 933
9517.53 895
9518.45 965
9519.37 935
9520.29 919
9521.21 990
9522.14 1087
9523.06 994
9523.98 938
9524.90 959
9525.82 1061
9526.74 1065
9527.66 996
9528.59 970
9529.51 1049
9530.43 1159
9531.35 1131
9532.27 1167
9533.19 1199
9534.11 1124
9535.04 1061
9535.96 1073
9536.88 1132
9537.80 1116
9538.72 1074
9539.65 988
9540.57 1036
9541.49 986
9542.41 971
9543.34 993
9544.26 911
9545.18 882
9546.10 982
9547.02 883
9547.95 880
9548.87 934
9549.79 931
9550.71 989
9551.64 969
9552.56 1026
9553.48 965
9554.41 977
9555.33 957
9556.25 919
9557.17 894
9558.10 909
9559.02 943
9559.94 978
9560.87 1044
9561.79 923
9562.71 960
9563.64 949
9564.56 926
9565.48 976
9566.41 991
9567.33 898
9568.25 879
9569.18 938
9570.10 911
9571.02 931
9571.95 955
9572.87 960
9573.79 1022
9574.72 1026
9575.64 1029
9576.56 952
9577.49 1019
9578.41 1027
9579.34 962
9580.26 981
9581.18 938
9582.11 920
9583.03 1025
9583.96 935
9584.88 916
9585.81 992
9586.73 1035
9587.65 976
9588.58 1008
9589.50 967
9590.43 967
9591.35 983
9592.28 1002
9593.20 996
9594.13 976
9595.05 1064
9595.98 992
9596.90 1033
9597.83 1016
9598.75 1076
9599.68 1063
9600.60 1062
9601.53 1125
9602.45 1048
9603.38 1065
9604.30 1156
9605.23 1189
9606.15 1103
9607.08 1132
9608.00 1153
9608.93 1132
9609.85 1035
9610.78 1064
9611.70 1236
9612.63 1245
9613.55 1193
9614.48 1222
9615.41 1168
9616.33 1185
9617.26 1145
9618.18 1247
9619.11 1234
9620.04 1211
9620.96 1273
9621.89 1324
9622.81 1309
9623.74 1328
9624.67 1372
9625.59 1298
9626.52 1424
9627.44 1510
9628.37 1465
9629.30 1449
9630.22 1541
9631.15 1497
9632.08 1474
9633.00 1519
9633.93 1617
9634.86 1713
9635.78 1722
9636.71 1885
9637.64 1982
9638.56 2045
9639.49 2014
9640.42 1940
9641.34 1851
9642.27 1844
9643.20 1860
9644.13 1817
9645.05 1897
9645.98 1954
9646.91 2092
9647.83 2285
9648.76 2477
9649.69 2676
9650.62 2507
9651.54 2557
9652.47 2513
9653.40 2355
9654.33 2124
9655.25 2042
9656.18 1927
9657.11 1817
9658.04 1747
9658.96 1519
9659.89 1553
9660.82 1523
9661.75 1402
9662.68 1462
9663.60 1475
9664.53 1480
9665.46 1477
9666.39 1483
9667.32 1444
9668.25 1458
9669.17 1519
9670.10 1466
9671.03 1374
9671.96 1392
9672.89 1359
9673.82 1414
9674.74 1454
9675.67 1483
9676.60 1486
9677.53 1512
9678.46 1548
9679.39 1411
9680.32 1441
9681.25 1566
9682.17 1520
9683.10 1578
9684.03 1554
9684.96 1559
9685.89 1654
9686.82 1600
9687.75 1570
9688.68 1622
9689.61 1615
9690.54 1551
9691.47 1703
9692.40 1716
9693.33 1731
9694.25 1665
9695.18 1678
9696.11 1680
9697.04 1574
9697.97 1666
9698.90 1690
9699.83 1705
9700.76 1759
9701.69 1743
9702.62 1686
9703.55 1641
9704.48 1604
9705.41 1515
9706.34 1494
9707.27 1468
9708.20 1473
9709.13 1366
9710.06 1293
9710.99 1403
9711.92 1412
9712.85 1326
9713.78 1333
9714.71 1384
9715.65 1457
9716.58 1370
9717.51 1368
9718.44 1357
9719.37 1287
9720.30 1336
9721.23 1286
9722.16 1291
9723.09 1236
9724.02 1276
9724.95 1335
9725.88 1291
9726.82 1228
9727.75 1314
9728.68 1221
9729.61 1313
9730.54 1286
9731.47 1235
9732.40 1242
9733.33 1294
9734.27 1220
9735.20 1207
9736.13 1196
9737.06 1177
9737.99 1209
9738.92 1266
9739.86 1266
9740.79 1256
9741.72 1276
9742.65 1224
9743.58 1199
9744.51 1229
9745.45 1227
9746.38 1198
9747.31 1293
9748.24 1316
9749.17 1250
9750.11 1269
9751.04 1213
9751.97 1245
9752.90 1290
9753.84 1216
9754.77 1204
9755.70 1302
9756.63 1318
9757.57 1326
9758.50 1283
9759.43 1261
9760.36 1217
9761.30 1167
9762.23 1252
9763.16 1270
9764.09 1190
9765.03 1216
9765.96 1266
9766.89 1284
9767.83 1263
9768.76 1329
9769.69 1260
9770.63 1297
9771.56 1325
9772.49 1328
9773.43 1267
9774.36 1259
9775.29 1307
9776.23 1300
9777.16 1256
9778.09 1317
9779.03 1364
9779.96 1366
9780.89 1406
9781.83 1484
9782.76 1529
9783.70 1506
9784.63 1638
9785.56 1480
9786.50 1455
9787.43 1449
9788.37 1356
9789.30 1426
9790.23 1279
9791.17 1292
9792.10 1316
9793.04 1302
9793.97 1368
9794.90 1330
9795.84 1273
9796.77 1377
9797.71 1418
9798.64 1444
9799.58 1447
9800.51 1433
9801.45 1384
9802.38 1346
9803.32 1347
9804.25 1268
9805.19 1224
9806.12 1165
9807.05 1162
9807.99 1147
9808.92 1052
9809.86 1084
9810.80 1062
9811.73 1035
9812.67 1082
9813.60 1065
9814.54 1051
9815.47 1078
9816.41 1025
9817.34 1038
9818.28 1102
9819.21 1040
9820.15 1066
9821.08 1088
9822.02 1095
9822.96 1055
9823.89 1039
9824.83 1033
9825.76 1057
9826.70 1001
9827.63 999
9828.57 1017
9829.51 1028
9830.44 1024
9831.38 1068
9832.31 1139
9833.25 1087
9834.19 953
9835.12 1051
9836.06 1028
9837.00 1035
9837.93 995
9838.87 1055
9839.81 1093
9840.74 1064
9841.68 1014
9842.61 994
9843.55 903
9844.49 1008
9845.43 973
9846.36 1018
9847.30 1043
9848.24 1025
9849.17 1009
9850.11 1011
9851.05 1007
9851.98 1013
9852.92 939
9853.86 1018
9854.79 1008
9855.73 1057
9856.67 1068
9857.61 1097
9858.54 1061
9859.48 1045
9860.42 1018
9861.36 1029
9862.29 1008
9863.23 1028
9864.17 1005
9865.11 982
9866.04 1014
9866.98 941
9867.92 948
9868.86 1009
9869.80 1042
9870.73 1015
9871.67 1050
9872.61 1034
9873.55 1008
9874.49 1072
9875.42 1048
9876.36 1074
9877.30 1077
9878.24 1082
9879.18 1105
9880.12 1152
9881.05 1048
9881.99 1047
9882.93 963
9883.87 970
9884.81 1055
9885.75 1027
9886.69 982
9887.63 989
9888.56 980
9889.50 1019
9890.44 1016
9891.38 1008
9892.32 1019
9893.26 1002
9894.20 983
9895.14 1022
9896.08 990
9897.02 970
9897.95 1017
9898.89 1022
9899.83 946
9900.77 936
9901.71 980
9902.65 963
9903.59 973
9904.53 1010
9905.47 1066
9906.41 1122
9907.35 1039
9908.29 1041
9909.23 1112
9910.17 1092
9911.11 1083
9912.05 1044
9912.99 1053
9913.93 1003
9914.87 1049
9915.81 1096
9916.75 1124
9917.69 1079
9918.63 1063
9919.57 1088
9920.51 1103
9921.45 1151
9922.39 1244
9923.33 1308
9924.27 1470
9925.21 1709
9926.15 2096
9927.09 2090
9928.03 2192
9928.97 2233
9929.92 2157
9930.86 1922
9931.80 1708
9932.74 1550
9933.68 1413
9934.62 1304
9935.56 1152
9936.50 1123
9937.44 1116
9938.38 991
9939.33 1000
9940.27 1015
9941.21 1003
9942.15 975
9943.09 971
9944.03 994
9944.97 980
9945.92 1010
9946.86 980
9947.80 1025
9948.74 932
9949.68 981
9950.62 1001
9951.57 938
9952.51 943
9953.45 941
9954.39 894
9955.33 917
9956.28 903
9957.22 881
9958.16 868
9959.10 907
9960.04 929
9960.99 905
9961.93 818
9962.87 849
9963.81 905
9964.76 845
9965.70 883
9966.64 915
9967.58 922
9968.53 921
9969.47 903
9970.41 883
9971.35 871
9972.30 851
9973.24 840
9974.18 800
9975.13 792
9976.07 828
9977.01 849
9977.95 912
9978.90 855
9979.84 873
9980.78 883
9981.73 829
9982.67 831
9983.61 801
9984.56 834
9985.50 775
9986.44 770
9987.39 827
9988.33 819
9989.27 825
9990.22 828
9991.16 823
9992.11 810
9993.05 893
9993.99 843
9994.94 896
9995.88 840
9996.82 824
9997.77 821
9998.71 887
9999.66 882
10000.60 844
10001.55 850
10002.49 844
10003.43 912
10004.38 875
10005.32 905
10006.27 964
10007.21 888
10008.16 882
10009.10 902
10010.04 851
10010.99 864
10011.93 837
10012.88 826
10013.82 883
10014.77 861
10015.71 887
10016.66 798
10017.60 777
10018.55 786
10019.49 778
10020.44 830
10021.38 945
10022.33 844
10023.27 813
10024.22 804
10025.16 815
10026.11 839
10027.05 779
10028.00 854
10028.95 807
10029.89 781
10030.84 788
10031.78 759
10032.73 684
10033.67 750
10034.62 780
10035.57 830
10036.51 735
10037.46 758
10038.40 770
10039.35 802
10040.30 796
10041.24 783
10042.19 791
10043.13 828
10044.08 780
10045.03 757
10045.97 777
10046.92 748
10047.86 723
10048.81 728
10049.76 775
10050.70 709
10051.65 740
10052.60 758
10053.54 741
10054.49 749
10055.44 735
10056.38 750
10057.33 732
10058.28 752
10059.22 695
10060.17 709
10061.12 751
10062.07 742
10063.01 749
10063.96 765
10064.91 739
10065.85 752
10066.80 739
10067.75 722
10068.70 769
10069.64 753
10070.59 721
10071.54 751
10072.49 751
10073.43 773
10074.38 766
10075.33 773
10076.28 744
10077.22 750
10078.17 725
10079.12 764
10080.07 724
10081.02 736
10081.96 687
10082.91 629
10083.86 673
10084.81 750
10085.76 727
10086.70 765
10087.65 712
10088.60 714
10089.55 761
10090.50 729
10091.45 747
10092.39 757
10093.34 727
10094.29 734
10095.24 710
10096.19 708
10097.14 687
10098.09 700
10099.03 722
10099.98 739
10100.93 725
10101.88 754
10102.83 765
10103.78 764
10104.73 723
10105.68 703
10106.63 689
10107.58 726
10108.53 679
10109.47 699
10110.42 729
10111.37 698
10112.32 687
10113.27 752
10114.22 730
10115.17 681
10116.12 681
10117.07 685
10118.02 704
10118.97 694
10119.92 702
10120.87 671
10121.82 667
10122.77 652
10123.72 675
10124.67 721
10125.62 691
10126.57 707
10127.52 735
10128.47 701
10129.42 677
10130.37 710
10131.32 722
10132.27 727
10133.22 760
10134.17 729
10135.12 695
10136.07 659
10137.02 691
10137.97 711
10138.92 680
10139.87 662
10140.83 652
10141.78 707
10142.73 724
10143.68 671
10144.63 702
10145.58 708
10146.53 734
10147.48 707
10148.43 738
10149.38 688
10150.34 607
10151.29 665
10152.24 651
10153.19 689
10154.14 664
10155.09 685
10156.04 681
10156.99 665
10157.95 635
10158.90 667
10159.85 713
10160.80 688
10161.75 679
10162.70 690
10163.66 709
10164.61 669
10165.56 706
10166.51 721
10167.46 722
10168.42 741
10169.37 761
10170.32 770
10171.27 751
10172.23 672
10173.18 774
10174.13 722
10175.08 732
10176.03 713
10176.99 706
10177.94 672
10178.89 659
10179.84 694
10180.80 726
10181.75 771
10182.70 700
10183.66 654
10184.61 701
10185.56 720
10186.51 729
10187.47 694
10188.42 630
10189.37 669
10190.33 692
10191.28 750
10192.23 677
10193.19 645
10194.14 681
10195.09 601
10196.05 612
10197.00 593
10197.95 671
10198.91 669
10199.86 650
10200.81 711
10201.77 659
10202.72 657
10203.67 689
10204.63 701
10205.58 735
10206.53 797
10207.49 830
10208.44 865
10209.40 833
10210.35 806
10211.30 796
10212.26 794
10213.21 792
10214.17 778
10215.12 759
10216.08 737
10217.03 708
10217.98 672
10218.94 662
10219.89 672
10220.85 690
10221.80 695
10222.76 662
10223.71 688
10224.67 702
10225.62 627
10226.58 671
10227.53 650
10228.49 725
10229.44 670
10230.40 698
10231.35 703
10232.31 724
10233.26 719
10234.22 717
10235.17 700
10236.13 687
10237.08 711
10238.04 681
10238.99 693
10239.95 714
10240.90 692
10241.86 694
10242.81 712
10243.77 681
10244.72 600
10245.68 613
10246.64 631
10247.59 665
10248.55 676
10249.50 697
10250.46 698
10251.42 688
10252.37 638
10253.33 620
10254.28 658
10255.24 669
10256.20 701
10257.15 648
10258.11 659
10259.06 649
10260.02 672
10260.98 655
10261.93 665
10262.89 628
10263.85 618
10264.80 651
10265.76 643
10266.72 621
10267.67 656
10268.63 634
10269.59 571
10270.54 648
10271.50 604
10272.46 635
10273.41 619
10274.37 705
10275.33 687
10276.29 664
10277.24 628
10278.20 642
10279.16 656
10280.11 628
10281.07 582
10282.03 621
10282.99 699
10283.94 628
10284.90 651
10285.86 628
10286.82 713
10287.77 680
10288.73 651
10289.69 626
10290.65 647
10291.61 655
10292.56 683
10293.52 715
10294.48 754
10295.44 691
10296.39 672
10297.35 646
10298.31 677
10299.27 656
10300.23 623
10301.19 625
10302.14 607
10303.10 626
10304.06 631
10305.02 580
10305.98 631
10306.94 627
10307.89 609
10308.85 625
10309.81 609
10310.77 585
10311.73 626
10312.69 629
10313.65 654
10314.61 610
10315.57 634
10316.52 626
10317.48 650
10318.44 713
10319.40 646
10320.36 602
10321.32 623
10322.28 608
10323.24 626
10324.20 643
10325.16 619
10326.12 621
10327.08 648
10328.04 651
10328.99 609
10329.95 630
10330.91 658
10331.87 598
10332.83 619
10333.79 646
10334.75 616
10335.71 645
10336.67 601
10337.63 620
10338.59 584
10339.55 574
10340.51 622
10341.47 591
10342.43 610
10343.39 651
10344.35 639
10345.31 601
10346.27 640
10347.23 639
10348.20 640
10349.16 661
10350.12 627
10351.08 634
10352.04 590
10353.00 633
10353.96 659
10354.92 690
10355.88 652
10356.84 602
10357.80 609
10358.76 618
10359.72 633
10360.69 609
10361.65 580
10362.61 653
10363.57 668
10364.53 647
10365.49 626
10366.45 607
10367.41 651
10368.38 687
10369.34 660
10370.30 639
10371.26 648
10372.22 624
10373.18 594
10374.14 651
10375.11 627
10376.07 633
10377.03 575
10377.99 646
10378.95 643
10379.92 609
10380.88 561
10381.84 628
10382.80 634
10383.76 626
10384.73 614
10385.69 651
10386.65 645
10387.61 700
10388.57 670
10389.54 680
10390.50 651
10391.46 649
10392.42 636
10393.39 656
10394.35 664
10395.31 620
10396.27 640
10397.24 714
10398.20 683
10399.16 727
10400.13 682
10401.09 698
10402.05 737
10403.02 740
10403.98 695
10404.94 710
10405.90 735
10406.87 703
10407.83 756
10408.79 723
10409.76 722
10410.72 752
10411.68 757
10412.65 715
10413.61 798
10414.57 842
10415.54 942
10416.50 1006
10417.47 1048
10418.43 1129
10419.39 1187
10420.36 1257
10421.32 1185
10422.28 1211
10423.25 1072
10424.21 1012
10425.18 922
10426.14 876
10427.10 803
10428.07 786
10429.03 743
10430.00 714
10430.96 717
10431.93 715
10432.89 688
10433.85 638
10434.82 671
10435.78 680
10436.75 656
10437.71 650
10438.68 692
10439.64 646
10440.61 631
10441.57 681
10442.54 625
10443.50 677
10444.47 719
10445.43 634
10446.40 654
10447.36 608
10448.33 589
10449.29 584
10450.26 605
10451.22 664
10452.19 610
10453.15 621
10454.12 657
10455.08 591
10456.05 589
10457.01 611
10457.98 623
10458.95 688
10459.91 642
10460.88 647
10461.84 627
10462.81 585
10463.77 603
10464.74 619
10465.71 603
10466.67 572
10467.64 595
10468.60 627
10469.57 609
10470.54 648
10471.50 615
10472.47 565
10473.44 581
10474.40 608
10475.37 642
10476.33 574
10477.30 567
10478.27 619
10479.23 587
10480.20 575
10481.17 551
10482.13 617
10483.10 649
10484.07 616
10485.03 607
10486.00 633
10486.97 570
10487.93 631
10488.90 596
10489.87 614
10490.84 627
10491.80 664
10492.77 633
10493.74 581
10494.70 712
10495.67 693
10496.64 638
10497.61 612
10498.57 629
10499.54 631
10500.51 678
10501.48 617
10502.44 573
10503.41 650
10504.38 645
10505.35 608
10506.31 602
10507.28 587
10508.25 615
10509.22 608
10510.19 619
10511.15 608
10512.12 593
10513.09 614
10514.06 649
10515.03 576
10516.00 552
10516.96 609
10517.93 603
10518.90 577
10519.87 578
10520.84 562
10521.81 580
10522.77 610
10523.74 575
10524.71 544
10525.68 548
10526.65 580
10527.62 526
10528.59 550
10529.56 599
10530.52 544
10531.49 553
10532.46 563
10533.43 571
10534.40 583
10535.37 538
10536.34 569
10537.31 547
10538.28 563
10539.25 570
10540.22 576
10541.18 622
10542.15 603
10543.12 529
10544.09 530
10545.06 541
10546.03 574
10547.00 545
10547.97 583
10548.94 583
10549.91 524
10550.88 544
10551.85 554
10552.82 568
10553.79 583
10554.76 583
10555.73 598
10556.70 583
10557.67 578
10558.64 624
10559.61 552
10560.58 588
10561.55 584
10562.52 571
10563.49 630
10564.46 581
10565.43 572
10566.40 566
10567.38 563
10568.35 568
10569.32 570
10570.29 517
10571.26 612
10572.23 564
10573.20 515
10574.17 510
10575.14 578
10576.11 521
10577.08 543
10578.06 593
10579.03 536
10580.00 563
10580.97 599
10581.94 566
10582.91 545
10583.88 570
10584.85 523
10585.83 562
10586.80 583
10587.77 521
10588.74 515
10589.71 594
10590.68 575
10591.66 557
10592.63 545
10593.60 592
10594.57 535
10595.54 558
10596.51 567
10597.49 597
10598.46 565
10599.43 565
10600.40 555
10601.37 548
10602.35 550
10603.32 567
10604.29 545
10605.26 544
10606.24 548
10607.21 549
10608.18 528
10609.15 450
10610.13 508
10611.10 484
10612.07 527
10613.04 505
10614.02 501
10614.99 492
10615.96 542
10616.94 518
10617.91 542
10618.88 548
10619.85 539
10620.83 531
10621.80 506
10622.77 536
10623.75 551
10624.72 591
10625.69 551
10626.67 548
10627.64 513
10628.61 585
10629.59 505
10630.56 490
10631.53 501
10632.51 507
10633.48 557
10634.46 567
10635.43 523
10636.40 511
10637.38 594
10638.35 581
10639.32 575
10640.30 553
10641.27 567
10642.25 606
10643.22 567
10644.19 533
10645.17 538
10646.14 536
10647.12 515
10648.09 530
10649.07 521
10650.04 482
10651.01 546
10651.99 517
10652.96 494
10653.94 521
10654.91 518
10655.89 506
10656.86 523
10657.84 475
10658.81 533
10659.79 511
10660.76 514
10661.74 540
10662.71 490
10663.69 485
10664.66 498
10665.64 510
10666.61 507
10667.59 501
10668.56 491
10669.54 503
10670.51 520
10671.49 500
10672.46 520
10673.44 511
10674.42 464
10675.39 461
10676.37 499
10677.34 527
10678.32 532
10679.29 526
10680.27 490
10681.25 516
10682.22 496
10683.20 520
10684.17 444
10685.15 504
10686.12 515
10687.10 504
10688.08 516
10689.05 473
10690.03 476
10691.01 509
10691.98 485
10692.96 489
10693.94 509
10694.91 492
10695.89 460
10696.86 483
10697.84 502
10698.82 484
10699.79 462
10700.77 524
10701.75 473
10702.72 460
10703.70 498
10704.68 507
10705.66 496
10706.63 464
10707.61 479
10708.59 503
10709.56 540
10710.54 516
10711.52 469
10712.50 502
10713.47 525
10714.45 515
10715.43 463
10716.41 516
10717.38 494
10718.36 444
10719.34 481
10720.32 501
10721.29 469
10722.27 498
10723.25 495
10724.23 469
10725.20 517
10726.18 526
10727.16 463
10728.14 463
10729.12 513
10730.09 493
10731.07 468
10732.05 498
10733.03 479
10734.01 480
10734.99 533
10735.96 503
10736.94 462
10737.92 471
10738.90 450
10739.88 479
10740.86 513
10741.83 485
10742.81 493
10743.79 477
10744.77 479
10745.75 483
10746.73 492
10747.71 472
10748.69 487
10749.67 479
10750.64 497
10751.62 511
10752.60 485
10753.58 516
10754.56 486
10755.54 432
10756.52 472
10757.50 558
10758.48 478
10759.46 528
10760.44 533
10761.42 537
10762.40 492
10763.38 498
10764.35 485
10765.33 486
10766.31 520
10767.29 474
10768.27 478
10769.25 495
10770.23 511
10771.21 520
10772.19 497
10773.17 463
10774.15 501
10775.13 502
10776.11 546
10777.09 494
10778.07 544
10779.05 491
10780.04 519
10781.02 527
10782.00 512
10782.98 522
10783.96 515
10784.94 492
10785.92 468
10786.90 546
10787.88 498
10788.86 493
10789.84 480
10790.82 486
10791.80 468
10792.78 503
10793.77 527
10794.75 530
10795.73 488
10796.71 474
10797.69 474
10798.67 487
10799.65 466
10800.63 475
10801.61 487
10802.60 464
10803.58 474
10804.56 486
10805.54 486
10806.52 471
10807.50 490
10808.49 532
10809.47 482
10810.45 474
10811.43 415
10812.41 497
10813.39 550
10814.38 479
10815.36 474
10816.34 456
10817.32 476
10818.30 473
10819.29 468
10820.27 443
10821.25 534
10822.23 527
10823.22 511
10824.20 504
10825.18 482
10826.16 499
10827.15 501
10828.13 518
10829.11 420
10830.09 466
10831.08 520
10832.06 490
10833.04 452
10834.02 483
10835.01 474
10835.99 530
10836.97 513
10837.96 473
10838.94 508
10839.92 497
10840.90 496
10841.89 522
10842.87 469
10843.85 545
10844.84 537
10845.82 527
10846.80 574
10847.79 502
10848.77 482
10849.76 490
10850.74 509
10851.72 467
10852.71 493
10853.69 525
10854.67 518
10855.66 463
10856.64 516
10857.62 521
10858.61 585
10859.59 584
10860.58 488
10861.56 472
10862.55 543
10863.53 508
10864.51 501
10865.50 474
10866.48 525
10867.47 516
10868.45 532
10869.44 490
10870.42 519
10871.40 491
10872.39 505
10873.37 526
10874.36 509
10875.34 499
10876.33 477
10877.31 511
10878.30 503
10879.28 473
10880.27 485
10881.25 495
10882.24 499
10883.22 527
10884.21 518
10885.19 461
10886.18 515
10887.16 567
10888.15 575
10889.13 532
10890.12 494
10891.10 479
10892.09 565
10893.07 559
10894.06 539
10895.05 506
10896.03 545
10897.02 506
10898.00 528
10898.99 518
10899.97 507
10900.96 526
10901.95 532
10902.93 532
10903.92 522
10904.90 529
10905.89 542
10906.88 538
10907.86 567
10908.85 587
10909.84 522
10910.82 510
10911.81 574
10912.79 537
10913.78 477
10914.77 563
10915.75 545
10916.74 528
10917.73 531
10918.71 515
10919.70 508
10920.69 540
10921.67 536
10922.66 511
10923.65 533
10924.63 530
10925.62 517
10926.61 519
10927.60 530
10928.58 537
10929.57 516
10930.56 556
10931.54 513
10932.53 506
10933.52 532
10934.51 544
10935.49 534
10936.48 552
10937.47 566
10938.46 594
10939.44 563
10940.43 518
10941.42 530
10942.41 537
10943.39 546
10944.38 556
10945.37 519
10946.36 539
10947.35 550
10948.33 593
10949.32 571
10950.31 568
10951.30 603
10952.29 601
10953.28 583
10954.26 622
10955.25 638
10956.24 614
10957.23 659
10958.22 680
10959.21 619
10960.19 636
10961.18 644
10962.17 660
10963.16 631
10964.15 601
10965.14 575
10966.13 653
10967.11 608
10968.10 609
10969.09 612
10970.08 599
10971.07 574
10972.06 572
10973.05 565
10974.04 566
10975.03 531
10976.02 542
10977.01 537
10978.00 627
10978.98 595
10979.97 593
10980.96 631
10981.95 580
10982.94 617
10983.93 574
10984.92 526
10985.91 629
10986.90 586
10987.89 618
10988.88 607
10989.87 636
10990.86 630
10991.85 591
10992.84 598
10993.83 608
10994.82 616
10995.81 598
10996.80 631
10997.79 677
10998.78 729
10999.77 769
11000.76 733
11001.75 703
11002.74 731
11003.73 708
11004.72 692
11005.72 717
11006.71 662
11007.70 676
11008.69 695
11009.68 620
11010.67 609
11011.66 605
11012.65 667
11013.64 604
11014.63 628
11015.62 597
11016.61 643
11017.61 620
11018.60 586
11019.59 572
11020.58 540
11021.57 594
11022.56 590
11023.55 621
11024.55 600
11025.54 549
11026.53 566
11027.52 545
11028.51 542
11029.50 584
11030.49 581
11031.49 549
11032.48 544
11033.47 507
11034.46 534
11035.45 575
11036.45 573
11037.44 560
11038.43 582
11039.42 578
11040.41 574
11041.41 543
11042.40 522
11043.39 535
11044.38 604
11045.38 547
11046.37 564
11047.36 565
11048.35 570
11049.35 538
11050.34 537
11051.33 550
11052.32 508
11053.32 552
11054.31 496
11055.30 470
11056.30 469
11057.29 507
11058.28 529
11059.27 514
11060.27 565
11061.26 518
11062.25 506
11063.25 568
11064.24 544
11065.23 517
11066.23 514
11067.22 523
11068.21 518
11069.21 531
11070.20 523
11071.19 569
11072.19 498
11073.18 491
11074.17 546
11075.17 542
11076.16 546
11077.16 529
11078.15 531
11079.14 564
11080.14 565
11081.13 503
11082.13 530
11083.12 506
11084.11 494
11085.11 512
11086.10 560
11087.10 514
11088.09 558
11089.09 489
11090.08 528
11091.07 493
11092.07 531
11093.06 497
11094.06 490
11095.05 492
11096.05 496
11097.04 482
11098.04 529
11099.03 564
11100.03 531
11101.02 498
11102.02 510
11103.01 536
11104.01 499
11105.00 500
11106.00 535
11106.99 548
11107.99 509
11108.98 515
11109.98 517
11110.97 524
11111.97 514
11112.96 507
11113.96 526
11114.95 554
11115.95 565
11116.95 546
11117.94 545
11118.94 542
11119.93 606
11120.93 582
11121.92 569
11122.92 549
11123.92 600
11124.91 576
11125.91 590
11126.90 652
11127.90 629
11128.90 637
11129.89 603
11130.89 585
11131.89 577
11132.88 565
11133.88 546
11134.87 535
11135.87 521
11136.87 516
11137.86 550
11138.86 591
11139.86 527
11140.85 554
11141.85 540
11142.85 513
11143.84 533
11144.84 546
11145.84 588
11146.84 540
11147.83 538
11148.83 557
11149.83 548
11150.82 490
11151.82 521
11152.82 496
11153.82 543
11154.81 552
11155.81 497
11156.81 541
11157.80 537
11158.80 509
11159.80 484
11160.80 504
11161.79 551
11162.79 484
11163.79 462
11164.79 526
11165.79 560
11166.78 525
11167.78 556
11168.78 538
11169.78 523
11170.78 508
11171.77 504
11172.77 486
11173.77 478
11174.77 458
11175.77 463
11176.76 458
11177.76 480
11178.76 549
11179.76 481
11180.76 455
11181.76 486
11182.76 459
11183.75 541
11184.75 497
11185.75 492
11186.75 461
11187.75 484
11188.75 478
11189.75 501
11190.75 457
11191.74 453
11192.74 492
11193.74 486
11194.74 486
11195.74 470
11196.74 493
11197.74 472
11198.74 460
11199.74 437
11200.74 482
11201.74 483
11202.74 451
11203.74 510
11204.74 483
11205.73 488
11206.73 506
11207.73 510
11208.73 520
11209.73 483
11210.73 460
11211.73 484
11212.73 500
11213.73 487
11214.73 515
11215.73 515
11216.73 515
11217.73 523
11218.73 477
11219.73 486
11220.73 509
11221.73 514
11222.73 493
11223.74 439
11224.74 480
11225.74 502
11226.74 539
11227.74 509
11228.74 480
11229.74 475
11230.74 477
11231.74 439
11232.74 459
11233.74 527
11234.74 524
11235.74 507
11236.74 498
11237.75 481
11238.75 497
11239.75 523
11240.75 471
11241.75 446
11242.75 523
11243.75 522
11244.75 519
11245.76 528
11246.76 494
11247.76 500
11248.76 542
11249.76 550
11250.76 563
11251.76 528
11252.77 474
11253.77 526
11254.77 493
11255.77 493
11256.77 488
11257.78 509
11258.78 540
11259.78 496
11260.78 538
11261.78 530
11262.79 527
11263.79 472
11264.79 488
11265.79 511
11266.79 521
11267.80 493
11268.80 513
11269.80 542
11270.80 539
11271.81 537
11272.81 533
11273.81 565
11274.81 523
11275.82 589
11276.82 579
11277.82 588
11278.83 596
11279.83 567
11280.83 599
11281.83 658
11282.84 621
11283.84 593
11284.84 554
11285.85 549
11286.85 544
11287.85 543
11288.86 522
11289.86 554
11290.86 513
11291.87 526
11292.87 484
11293.87 522
11294.88 505
11295.88 496
11296.89 483
11297.89 441
11298.89 493
11299.90 514
11300.90 494
11301.90 461
11302.91 442
11303.91 450
11304.92 487
11305.92 509
11306.92 490
11307.93 437
11308.93 455
11309.94 521
11310.94 523
11311.95 523
11312.95 617
11313.95 575
11314.96 508
11315.96 525
11316.97 526
11317.97 469
11318.98 487
11319.98 520
11320.99 504
11321.99 499
11323.00 488
11324.00 519
11325.01 506
11326.01 436
11327.02 498
11328.02 450
11329.03 457
11330.03 481
11331.04 482
11332.04 429
11333.05 390
11334.05 441
11335.06 435
11336.06 446
11337.07 433
11338.07 478
11339.08 480
11340.09 470
11341.09 457
11342.10 470
11343.10 447
11344.11 455
11345.11 498
11346.12 473
11347.13 438
11348.13 445
11349.14 459
11350.14 477
11351.15 520
11352.16 475
11353.16 482
11354.17 511
11355.17 517
11356.18 440
11357.19 491
11358.19 489
11359.20 475
11360.21 487
11361.21 496
11362.22 450
11363.23 487
11364.23 542
11365.24 498
11366.25 519
11367.25 521
11368.26 463
11369.27 472
11370.27 436
11371.28 474
11372.29 451
11373.29 431
11374.30 486
11375.31 458
11376.32 465
11377.32 480
11378.33 490
11379.34 488
11380.35 437
11381.35 495
11382.36 516
11383.37 496
11384.38 445
11385.38 425
11386.39 461
11387.40 444
11388.41 402
11389.41 415
11390.42 452
11391.43 474
11392.44 460
11393.45 473
11394.45 460
11395.46 435
11396.47 488
11397.48 435
11398.49 458
11399.49 479
11400.50 469
11401.51 471
11402.52 459
11403.53 448
11404.54 437
11405.54 389
11406.55 422
11407.56 441
11408.57 428
11409.58 485
11410.59 511
11411.60 468
11412.61 467
11413.61 451
11414.62 451
11415.63 462
11416.64 435
11417.65 440
11418.66 478
11419.67 426
11420.68 405
11421.69 445
11422.70 450
11423.71 435
11424.71 458
11425.72 448
11426.73 472
11427.74 488
11428.75 444
11429.76 410
11430.77 453
11431.78 469
11432.79 445
11433.80 461
11434.81 461
11435.82 455
11436.83 510
11437.84 483
11438.85 478
11439.86 481
11440.87 495
11441.88 454
11442.89 504
11443.90 488
11444.91 447
11445.92 429
11446.93 457
11447.94 453
11448.95 411
11449.96 464
11450.97 462
11451.98 482
11452.99 515
11454.01 519
11455.02 494
11456.03 441
11457.04 466
11458.05 471
11459.06 461
11460.07 495
11461.08 431
11462.09 449
11463.10 460
11464.11 471
11465.13 471
11466.14 470
11467.15 486
11468.16 466
11469.17 456
11470.18 417
11471.19 439
11472.20 458
11473.22 512
11474.23 512
11475.24 517
11476.25 466
11477.26 466
11478.27 448
11479.29 432
11480.30 488
11481.31 472
11482.32 491
11483.33 508
11484.35 506
11485.36 469
11486.37 445
11487.38 464
11488.39 488
11489.41 468
11490.42 468
11491.43 487
11492.44 523
11493.46 480
11494.47 447
11495.48 452
11496.49 450
11497.51 461
11498.52 484
11499.53 540
11500.54 486
11501.56 478
11502.57 513
11503.58 467
11504.59 500
11505.61 477
11506.62 491
11507.63 454
11508.65 450
11509.66 463
11510.67 473
11511.69 476
11512.70 461
11513.71 488
11514.73 496
11515.74 509
11516.75 487
11517.77 475
11518.78 504
11519.79 492
11520.81 499
11521.82 514
11522.83 499
11523.85 459
11524.86 496
11525.88 505
11526.89 500
11527.90 481
11528.92 477
11529.93 489
11530.95 488
11531.96 501
11532.97 485
11533.99 484
11535.00 500
11536.02 495
11537.03 479
11538.05 499
11539.06 528
11540.07 499
11541.09 539
11542.10 524
11543.12 485
11544.13 495
11545.15 521
11546.16 554
11547.18 549
11548.19 494
11549.21 499
11550.22 525
11551.24 543
11552.25 572
11553.27 524
11554.28 533
11555.30 533
11556.31 602
11557.33 596
11558.34 521
11559.36 532
11560.37 568
11561.39 591
11562.40 525
11563.42 516
11564.43 545
11565.45 578
11566.47 562
11567.48 551
11568.50 627
11569.51 603
11570.53 583
11571.54 602
11572.56 631
11573.58 613
11574.59 567
11575.61 563
11576.62 605
11577.64 636
11578.66 624
11579.67 642
11580.69 606
11581.70 628
11582.72 626
11583.74 667
11584.75 600
11585.77 633
11586.79 676
11587.80 652
11588.82 674
11589.84 656
11590.85 660
11591.87 698
11592.89 654
11593.90 677
11594.92 727
11595.94 672
11596.95 763
11597.97 718
11598.99 816
11600.01 864
11601.02 901
11602.04 931
11603.06 1065
11604.07 1004
11605.09 973
11606.11 1005
11607.13 959
11608.14 949
11609.16 858
11610.18 811
11611.20 784
11612.21 814
11613.23 862
11614.25 803
11615.27 852
11616.29 887
11617.30 786
11618.32 778
11619.34 799
11620.36 767
11621.38 832
11622.39 793
11623.41 778
11624.43 780
11625.45 786
11626.47 896
11627.48 908
11628.50 969
11629.52 996
11630.54 1052
11631.56 1151
11632.58 1228
11633.59 1328
11634.61 1282
11635.63 1287
11636.65 1270
11637.67 1200
11638.69 1114
11639.71 951
11640.73 968
11641.75 928
11642.76 837
11643.78 803
11644.80 761
11645.82 665
11646.84 695
11647.86 735
11648.88 670
11649.90 654
11650.92 645
11651.94 637
11652.96 637
11653.98 600
11655.00 605
11656.01 626
11657.03 681
11658.05 646
11659.07 620
11660.09 645
11661.11 612
11662.13 602
11663.15 605
11664.17 610
11665.19 596
11666.21 600
11667.23 595
11668.25 614
11669.27 611
11670.29 619
11671.31 592
11672.33 670
11673.35 642
11674.37 609
11675.39 601
11676.42 562
11677.44 573
11678.46 556
11679.48 650
11680.50 586
11681.52 550
11682.54 540
11683.56 517
11684.58 573
11685.60 546
11686.62 596
11687.64 565
11688.66 561
11689.69 543
11690.71 528
11691.73 572
11692.75 589
11693.77 556
11694.79 513
11695.81 492
11696.83 583
11697.85 552
11698.88 588
11699.90 561
11700.92 560
11701.94 572
11702.96 563
11703.98 550
11705.01 536
11706.03 586
11707.05 552
11708.07 509
11709.09 541
11710.12 612
11711.14 540
11712.16 592
11713.18 578
11714.20 532
11715.23 548
11716.25 574
11717.27 578
11718.29 580
11719.31 588
11720.34 518
11721.36 559
11722.38 545
11723.40 514
11724.43 580
11725.45 605
11726.47 569
11727.49 560
11728.52 504
11729.54 474
11730.56 517
11731.59 533
11732.61 508
11733.63 533
11734.65 515
11735.68 579
11736.70 509
11737.72 521
11738.75 491
11739.77 491
11740.79 492
11741.82 509
11742.84 483
11743.86 484
11744.89 486
11745.91 489
11746.93 504
11747.96 474
11748.98 507
11750.01 502
11751.03 543
11752.05 521
11753.08 492
11754.10 496
11755.12 491
11756.15 465
11757.17 517
11758.20 524
11759.22 525
11760.24 526
11761.27 507
11762.29 474
11763.32 517
11764.34 424
11765.37 482
11766.39 500
11767.41 475
11768.44 489
11769.46 511
11770.49 505
11771.51 472
11772.54 485
11773.56 502
11774.59 495
11775.61 526
11776.64 534
11777.66 459
11778.69 469
11779.71 475
11780.74 442
11781.76 462
11782.79 488
11783.81 435
11784.84 458
11785.86 471
11786.89 487
11787.91 484
11788.94 487
11789.96 491
11790.99 483
11792.01 502
11793.04 538
11794.07 485
11795.09 464
11796.12 430
11797.14 406
11798.17 461
11799.19 472
11800.22 497
11801.25 489
11802.27 469
11803.30 468
11804.32 448
11805.35 443
11806.38 478
11807.40 479
11808.43 451
11809.45 446
11810.48 451
11811.51 454
11812.53 472
11813.56 467
11814.59 480
11815.61 476
11816.64 454
11817.67 492
11818.69 458
11819.72 460
11820.75 418
11821.77 447
11822.80 415
11823.83 406
11824.85 509
11825.88 505
11826.91 461
11827.94 470
11828.96 473
11829.99 481
11831.02 469
11832.04 489
11833.07 456
11834.10 478
11835.13 485
11836.15 436
11837.18 409
11838.21 410
11839.24 401
11840.26 421
11841.29 366
11842.32 414
11843.35 402
11844.37 444
11845.40 477
11846.43 448
11847.46 423
11848.49 415
11849.51 469
11850.54 462
11851.57 450
11852.60 409
11853.63 413
11854.65 451
11855.68 453
11856.71 440
11857.74 421
11858.77 470
11859.80 480
11860.83 448
11861.85 465
11862.88 431
11863.91 411
11864.94 441
11865.97 420
11867.00 439
11868.03 469
11869.05 467
11870.08 436
11871.11 411
11872.14 412
11873.17 476
11874.20 456
11875.23 379
11876.26 418
11877.29 409
11878.32 458
11879.35 438
11880.38 408
11881.40 435
11882.43 454
11883.46 431
11884.49 447
11885.52 414
11886.55 453
11887.58 430
11888.61 409
11889.64 437
11890.67 414
11891.70 391
11892.73 410
11893.76 453
11894.79 431
11895.82 439
11896.85 408
11897.88 434
11898.91 448
11899.94 473
11900.97 478
11902.00 483
11903.03 475
11904.06 451
11905.09 443
11906.12 421
11907.15 480
11908.18 487
11909.22 469
11910.25 452
11911.28 472
11912.31 436
11913.34 491
11914.37 438
11915.40 478
11916.43 461
11917.46 477
11918.49 435
11919.52 422
11920.55 428
11921.59 398
11922.62 442
11923.65 446
11924.68 436
11925.71 446
11926.74 470
11927.77 488
11928.81 497
11929.84 543
11930.87 525
11931.90 498
11932.93 494
11933.96 475
11935.00 493
11936.03 449
11937.06 463
11938.09 437
11939.12 414
11940.15 415
11941.19 457
11942.22 421
11943.25 369
11944.28 354
11945.31 383
11946.35 371
11947.38 392
11948.41 418
11949.44 409
11950.48 462
11951.51 475
11952.54 428
11953.57 409
11954.61 415
11955.64 396
11956.67 415
11957.70 415
11958.74 397
11959.77 406
11960.80 381
11961.84 387
11962.87 402
11963.90 391
11964.93 411
11965.97 429
11967.00 427
11968.03 418
11969.07 409
11970.10 359
11971.13 360
11972.17 390
11973.20 404
11974.23 391
11975.27 431
11976.30 400
11977.33 401
11978.37 401
11979.40 380
11980.44 396
11981.47 407
11982.50 432
11983.54 406
11984.57 439
11985.60 384
11986.64 419
11987.67 402
11988.71 400
11989.74 440
11990.77 428
11991.81 403
11992.84 396
11993.88 419
11994.91 418
11995.95 409
11996.98 404
11998.02 419
11999.05 429
12000.08 414
12001.12 436
12002.15 446
12003.19 336
12004.22 385
12005.26 417
12006.29 428
12007.33 416
12008.36 467
12009.40 404
12010.43 396
12011.47 395
12012.50 390
12013.54 400
12014.57 416
12015.61 417
12016.64 409
12017.68 457
12018.71 505
12019.75 406
12020.78 453
12021.82 447
12022.86 446
12023.89 441
12024.93 447
12025.96 372
12027.00 377
12028.03 430
12029.07 398
12030.11 378
12031.14 420
12032.18 426
12033.21 463
12034.25 422
12035.29 383
12036.32 415
12037.36 393
12038.39 367
12039.43 409
12040.47 414
12041.50 382
12042.54 394
12043.58 431
12044.61 403
12045.65 415
12046.69 412
12047.72 373
12048.76 416
12049.80 456
12050.83 409
12051.87 398
12052.91 405
12053.94 384
12054.98 406
12056.02 436
12057.05 427
12058.09 414
12059.13 386
12060.16 391
12061.20 424
12062.24 397
12063.28 413
12064.31 402
12065.35 427
12066.39 410
12067.43 392
12068.46 387
12069.50 392
12070.54 413
12071.58 423
12072.61 387
12073.65 450
12074.69 464
12075.73 422
12076.76 392
12077.80 397
12078.84 438
12079.88 387
12080.92 445
12081.95 404
12082.99 406
12084.03 422
12085.07 443
12086.11 414
12087.15 456
12088.18 460
12089.22 476
12090.26 451
12091.30 414
12092.34 404
12093.38 439
12094.42 413
12095.45 431
12096.49 419
12097.53 436
12098.57 456
12099.61 444
12100.65 446
12101.69 412
12102.73 411
12103.76 404
12104.80 451
12105.84 474
12106.88 432
12107.92 413
12108.96 384
12110.00 408
12111.04 404
12112.08 363
12113.12 413
12114.16 420
12115.20 409
12116.24 377
12117.28 397
12118.32 393
12119.36 398
12120.40 374
12121.44 346
12122.47 383
12123.51 385
12124.55 374
12125.59 404
12126.63 373
12127.67 391
12128.71 377
12129.76 383
12130.80 427
12131.84 426
12132.88 364
12133.92 395
12134.96 371
12136.00 345
12137.04 365
12138.08 396
12139.12 396
12140.16 390
12141.20 388
12142.24 372
12143.28 395
12144.32 381
12145.36 404
12146.40 402
12147.44 440
12148.49 379
12149.53 405
12150.57 375
12151.61 364
12152.65 412
12153.69 387
12154.73 390
12155.77 407
12156.81 385
12157.86 367
12158.90 408
12159.94 409
12160.98 396
12162.02 352
12163.06 397
12164.10 363
12165.15 371
12166.19 409
12167.23 391
12168.27 418
12169.31 393
12170.36 398
12171.40 402
12172.44 379
12173.48 382
12174.52 359
12175.57 395
12176.61 412
12177.65 402
12178.69 384
12179.73 375
12180.78 362
12181.82 351
12182.86 372
12183.90 413
12184.95 350
12185.99 375
12187.03 365
12188.07 392
12189.12 358
12190.16 363
12191.20 346
12192.25 319
12193.29 339
12194.33 389
12195.37 374
12196.42 358
12197.46 384
12198.50 385
12199.55 387
12200.59 379
12201.63 369
12202.68 379
12203.72 370
12204.76 360
12205.81 344
12206.85 375
12207.89 377
12208.94 401
12209.98 385
12211.02 376
12212.07 385
12213.11 367
12214.16 358
12215.20 362
12216.24 395
12217.29 406
12218.33 399
12219.37 358
12220.42 369
12221.46 422
12222.51 375
12223.55 389
12224.60 378
12225.64 365
12226.68 371
12227.73 396
12228.77 366
12229.82 368
12230.86 411
12231.91 385
12232.95 389
12234.00 377
12235.04 382
12236.08 361
12237.13 390
12238.17 383
12239.22 386
12240.26 393
12241.31 392
12242.35 396
12243.40 351
12244.44 397
12245.49 385
12246.53 367
12247.58 394
12248.62 426
12249.67 370
12250.72 454
12251.76 439
12252.81 425
12253.85 344
12254.90 415
12255.94 376
12256.99 374
12258.03 376
12259.08 381
12260.13 351
12261.17 355
12262.22 354
12263.26 374
12264.31 339
12265.35 366
12266.40 394
12267.45 349
12268.49 324
12269.54 363
12270.59 352
12271.63 374
12272.68 394
12273.72 417
12274.77 376
12275.82 386
12276.86 373
12277.91 383
12278.96 358
12280.00 373
12281.05 354
12282.10 395
12283.14 391
12284.19 355
12285.24 342
12286.28 393
12287.33 425
12288.38 355
12289.42 358
12290.47 371
12291.52 399
12292.57 345
12293.61 349
12294.66 353
12295.71 366
12296.75 316
12297.80 327
12298.85 360
12299.90 373
12300.94 344
12301.99 331
12303.04 354
12304.09 344
12305.13 363
12306.18 359
12307.23 352
12308.28 317
12309.33 319
12310.37 322
12311.42 360
12312.47 389
12313.52 336
12314.57 336
12315.61 365
12316.66 373
12317.71 391
12318.76 339
12319.81 343
12320.85 374
12321.90 342
12322.95 342
12324.00 341
12325.05 353
12326.10 320
12327.15 338
12328.19 339
12329.24 345
12330.29 366
12331.34 328
12332.39 362
12333.44 340
12334.49 305
12335.54 357
12336.59 344
12337.63 353
12338.68 346
12339.73 345
12340.78 365
12341.83 358
12342.88 348
12343.93 366
12344.98 353
12346.03 321
12347.08 303
12348.13 357
12349.18 345
12350.23 332
12351.28 347
12352.33 362
12353.38 317
12354.43 331
12355.48 375
12356.52 345
12357.57 333
12358.62 328
12359.67 328
12360.72 348
12361.77 340
12362.82 359
12363.88 359
12364.93 365
12365.98 354
12367.03 323
12368.08 331
12369.13 344
12370.18 360
12371.23 344
12372.28 366
12373.33 377
12374.38 346
12375.43 347
12376.48 392
12377.53 363
12378.58 383
12379.63 369
12380.68 350
12381.73 352
12382.79 314
12383.84 328
12384.89 343
12385.94 392
12386.99 333
12388.04 335
12389.09 355
12390.14 397
12391.20 377
12392.25 324
12393.30 363
12394.35 335
12395.40 369
12396.45 357
12397.50 341
12398.56 382
12399.61 377
12400.66 377
12401.71 345
12402.76 368
12403.81 342
12404.87 328
12405.92 332
12406.97 381
12408.02 338
12409.07 346
12410.13 355
12411.18 342
12412.23 360
12413.28 352
12414.34 352
12415.39 355
12416.44 343
12417.49 339
12418.55 350
12419.60 350
12420.65 349
12421.70 361
12422.76 346
12423.81 362
12424.86 349
12425.91 321
12426.97 343
12428.02 353
12429.07 317
12430.13 344
12431.18 369
12432.23 322
12433.29 321
12434.34 296
12435.39 351
12436.44 371
12437.50 391
12438.55 345
12439.61 328
12440.66 334
12441.71 366
12442.77 359
12443.82 330
12444.87 350
12445.93 352
12446.98 339
12448.03 358
12449.09 374
12450.14 384
12451.20 364
12452.25 348
12453.30 367
12454.36 308
12455.41 359
12456.47 360
12457.52 371
12458.57 372
12459.63 372
12460.68 332
12461.74 364
12462.79 345
12463.85 356
12464.90 361
12465.95 334
12467.01 346
12468.06 364
12469.12 392
12470.17 369
12471.23 347
12472.28 351
12473.34 357
12474.39 388
12475.45 351
12476.50 408
12477.56 373
12478.61 341
12479.67 333
12480.72 369
12481.78 355
12482.83 376
12483.89 353
12484.94 335
12486.00 350
12487.05 351
12488.11 331
12489.17 376
12490.22 381
12491.28 424
12492.33 454
12493.39 496
12494.44 467
12495.50 478
12496.55 480
12497.61 468
12498.67 438
12499.72 409
12500.78 418
12501.83 426
12502.89 410
12503.95 444
12505.00 373
12506.06 362
12507.12 355
12508.17 384
12509.23 372
12510.28 344
12511.34 392
12512.40 369
12513.45 381
12514.51 356
12515.57 347
12516.62 361
12517.68 348
12518.74 349
12519.79 344
12520.85 355
12521.91 412
12522.96 368
12524.02 394
12525.08 405
12526.14 383
12527.19 396
12528.25 361
12529.31 385
12530.36 409
12531.42 386
12532.48 379
12533.54 329
12534.59 354
12535.65 351
12536.71 338
12537.77 350
12538.82 365
12539.88 383
12540.94 341
12542.00 330
12543.05 345
12544.11 341
12545.17 320
12546.23 334
12547.29 368
12548.34 397
12549.40 352
12550.46 347
12551.52 365
12552.58 400
12553.64 326
12554.69 305
12555.75 347
12556.81 330
12557.87 377
12558.93 374
12559.99 360
12561.04 354
12562.10 366
12563.16 391
12564.22 415
12565.28 376
12566.34 386
12567.40 397
12568.45 391
12569.51 344
12570.57 383
12571.63 406
12572.69 418
12573.75 424
12574.81 432
12575.87 421
12576.93 416
12577.99 405
12579.05 394
12580.11 398
12581.16 397
12582.22 384
12583.28 373
12584.34 337
12585.40 412
12586.46 398
12587.52 422
12588.58 370
12589.64 315
12590.70 322
12591.76 386
12592.82 390
12593.88 364
12594.94 372
12596.00 364
12597.06 360
12598.12 367
12599.18 352
12600.24 378
12601.30 381
12602.36 383
12603.42 382
12604.48 363
12605.54 334
12606.60 331
12607.66 363
12608.72 349
12609.79 329
12610.85 344
12611.91 329
12612.97 364
12614.03 340
12615.09 317
12616.15 327
12617.21 354
12618.27 364
12619.33 308
12620.39 322
12621.45 364
12622.52 333
12623.58 325
12624.64 360
12625.70 370
12626.76 320
12627.82 331
12628.88 349
12629.95 334
12631.01 297
12632.07 340
12633.13 347
12634.19 356
12635.25 358
12636.31 350
12637.38 330
12638.44 345
12639.50 357
12640.56 309
12641.62 314
12642.69 354
12643.75 356
12644.81 362
12645.87 336
12646.93 347
12648.00 363
12649.06 402
12650.12 371
12651.18 369
12652.25 338
12653.31 353
12654.37 378
12655.43 372
12656.50 384
12657.56 373
12658.62 366
12659.68 344
12660.75 355
12661.81 362
12662.87 371
12663.94 377
12665.00 329
12666.06 361
12667.12 345
12668.19 331
12669.25 346
12670.31 288
12671.38 310
12672.44 376
12673.50 379
12674.57 336
12675.63 313
12676.69 306
12677.76 326
12678.82 338
12679.88 342
12680.95 311
12682.01 296
12683.07 363
12684.14 366
12685.20 363
12686.27 351
12687.33 357
12688.39 333
12689.46 340
12690.52 341
12691.59 338
12692.65 378
12693.71 344
12694.78 288
12695.84 255
12696.91 344
12697.97 348
12699.04 316
12700.10 312
12701.16 347
12702.23 341
12703.29 297
12704.36 323
12705.42 359
12706.49 348
12707.55 328
12708.62 316
12709.68 331
12710.75 347
12711.81 343
12712.88 334
12713.94 380
12715.01 318
12716.07 372
12717.14 355
12718.20 338
12719.27 349
12720.33 355
12721.40 333
12722.46 364
12723.53 346
12724.59 315
12725.66 323
12726.72 325
12727.79 369
12728.86 325
12729.92 349
12730.99 363
12732.05 390
12733.12 346
12734.18 369
12735.25 297
12736.32 308
12737.38 355
12738.45 334
12739.51 359
12740.58 314
12741.65 315
12742.71 309
12743.78 347
12744.85 301
12745.91 305
12746.98 334
12748.04 322
12749.11 331
12750.18 305
12751.24 331
12752.31 329
12753.38 333
12754.44 349
12755.51 355
12756.58 340
12757.64 326
12758.71 316
12759.78 306
12760.85 338
12761.91 314
12762.98 321
12764.05 326
12765.11 336
12766.18 325
12767.25 329
12768.32 310
12769.38 323
12770.45 332
12771.52 319
12772.58 311
12773.65 327
12774.72 320
12775.79 326
12776.86 307
12777.92 284
12778.99 302
12780.06 307
12781.13 311
12782.19 335
12783.26 307
12784.33 306
12785.40 350
12786.47 361
12787.53 305
12788.60 325
12789.67 328
12790.74 326
12791.81 334
12792.87 353
12793.94 343
12795.01 311
12796.08 296
12797.15 311
12798.22 328
12799.29 326
12800.35 322
12801.42 313
12802.49 311
12803.56 313
12804.63 318
12805.70 315
12806.77 340
12807.84 331
12808.90 315
12809.97 298
12811.04 338
12812.11 317
12813.18 342
12814.25 309
12815.32 314
12816.39 336
12817.46 312
12818.53 317
12819.60 342
12820.67 317
12821.74 339
12822.81 370
12823.88 338
12824.94 303
12826.01 303
12827.08 296
12828.15 329
12829.22 329
12830.29 303
12831.36 339
12832.43 323
12833.50 304
12834.57 335
12835.64 297
12836.71 346
12837.78 301
12838.85 246
12839.92 243
12840.99 305
12842.07 339
12843.14 333
12844.21 356
12845.28 283
12846.35 275
12847.42 272
12848.49 293
12849.56 300
12850.63 264
12851.70 264
12852.77 284
12853.84 286
12854.91 280
12855.98 294
12857.06 288
12858.13 319
12859.20 309
12860.27 305
12861.34 287
12862.41 304
12863.48 325
12864.55 337
12865.62 311
12866.70 330
12867.77 284
12868.84 320
12869.91 342
12870.98 331
12872.05 297
12873.13 272
12874.20 296
12875.27 316
12876.34 326
12877.41 301
12878.48 310
12879.56 323
12880.63 303
12881.70 289
12882.77 302
12883.84 297
12884.92 290
12885.99 292
12887.06 289
12888.13 310
12889.21 280
12890.28 316
12891.35 290
12892.42 314
12893.50 329
12894.57 307
12895.64 283
12896.71 295
12897.79 307
12898.86 302
12899.93 305
12901.00 327
12902.08 301
12903.15 296
12904.22 318
12905.30 301
12906.37 291
12907.44 347
12908.52 324
12909.59 293
12910.66 334
12911.73 327
12912.81 282
12913.88 308
12914.96 290
12916.03 296
12917.10 307
12918.18 310
12919.25 310
12920.32 285
12921.40 293
12922.47 315
12923.54 333
12924.62 303
12925.69 273
12926.77 274
12927.84 300
12928.91 304
12929.99 283
12931.06 260
12932.14 257
12933.21 266
12934.28 342
12935.36 277
12936.43 303
12937.51 309
12938.58 288
12939.66 276
12940.73 282
12941.80 274
12942.88 318
12943.95 278
12945.03 264
12946.10 286
12947.18 270
12948.25 275
12949.33 364
12950.40 272
12951.48 327
12952.55 320
12953.63 288
12954.70 311
12955.78 310
12956.85 299
12957.93 346
12959.00 276
12960.08 310
12961.15 292
12962.23 270
12963.30 313
12964.38 320
12965.46 292
12966.53 330
12967.61 324
12968.68 330
12969.76 268
12970.83 260
12971.91 276
12972.99 244
12974.06 272
12975.14 293
12976.21 270
12977.29 282
12978.37 263
12979.44 323
12980.52 298
12981.59 303
12982.67 321
12983.75 311
12984.82 317
12985.90 270
12986.98 304
12988.05 272
12989.13 326
12990.20 280
12991.28 285
12992.36 282
12993.43 295
12994.51 291
12995.59 293
12996.67 299
12997.74 318
12998.82 286
12999.90 272
13000.97 267
13002.05 260
13003.13 281
13004.20 310
13005.28 314
13006.36 287
13007.44 300
13008.51 294
13009.59 331
13010.67 329
13011.75 292
13012.82 312
13013.90 295
13014.98 316
13016.06 309
13017.13 322
13018.21 324
13019.29 320
13020.37 356
13021.44 365
13022.52 326
13023.60 338
13024.68 329
13025.76 317
13026.83 338
13027.91 278
13028.99 280
13030.07 293
13031.15 323
13032.23 304
13033.30 282
13034.38 312
13035.46 294
13036.54 310
13037.62 305
13038.70 354
13039.77 288
13040.85 291
13041.93 288
13043.01 297
13044.09 306
13045.17 337
13046.25 321
13047.33 281
13048.40 283
13049.48 316
13050.56 317
13051.64 292
13052.72 281
13053.80 298
13054.88 296
13055.96 310
13057.04 366
13058.12 350
13059.20 342
13060.28 353
13061.36 315
13062.44 311
13063.51 302
13064.59 303
13065.67 325
13066.75 326
13067.83 279
13068.91 299
13069.99 303
13071.07 305
13072.15 307
13073.23 327
13074.31 310
13075.39 301
13076.47 294
13077.55 290
13078.63 268
13079.71 292
13080.79 328
13081.87 329
13082.96 320
13084.04 281
13085.12 286
13086.20 284
13087.28 281
13088.36 261
13089.44 311
13090.52 301
13091.60 263
13092.68 324
13093.76 321
13094.84 298
13095.92 328
13097.00 296
13098.09 316
13099.17 301
13100.25 287
13101.33 319
13102.41 361
13103.49 288
13104.57 285
13105.65 343
13106.74 337
13107.82 283
13108.90 299
13109.98 327
13111.06 301
13112.14 290
13113.22 258
13114.31 271
13115.39 290
13116.47 335
13117.55 322
13118.63 292
13119.72 301
13120.80 314
13121.88 288
13122.96 296
13124.04 323
13125.13 298
13126.21 298
13127.29 289
13128.37 280
13129.45 284
13130.54 306
13131.62 327
13132.70 318
13133.78 320
13134.87 306
13135.95 310
13137.03 323
13138.11 298
13139.20 304
13140.28 273
13141.36 294
13142.45 305
13143.53 280
13144.61 269
13145.69 298
13146.78 276
13147.86 302
13148.94 314
13150.03 322
13151.11 365
13152.19 323
13153.28 303
13154.36 303
13155.44 302
13156.53 322
13157.61 310
13158.69 320
13159.78 290
13160.86 281
13161.94 302
13163.03 306
13164.11 264
13165.20 294
13166.28 325
13167.36 312
13168.45 314
13169.53 335
13170.62 290
13171.70 298
13172.78 302
13173.87 294
13174.95 296
13176.04 305
13177.12 276
13178.21 264
13179.29 327
13180.37 272
13181.46 295
13182.54 300
13183.63 284
13184.71 304
13185.80 294
13186.88 301
13187.97 320
13189.05 287
13190.14 297
13191.22 296
13192.31 282
13193.39 305
13194.48 302
13195.56 260
13196.65 282
13197.73 292
13198.82 284
13199.90 290
13200.99 286
13202.07 326
13203.16 266
13204.24 291
13205.33 306
13206.41 266
13207.50 305
13208.58 250
13209.67 281
13210.76 288
13211.84 293
13212.93 345
13214.01 332
13215.10 285
13216.19 266
13217.27 281
13218.36 296
13219.44 300
13220.53 276
13221.62 252
13222.70 291
13223.79 297
13224.87 312
13225.96 310
13227.05 304
13228.13 316
13229.22 301
13230.31 292
13231.39 281
13232.48 324
13233.57 321
13234.65 290
13235.74 312
13236.83 323
13237.91 303
13239.00 310
13240.09 288
13241.17 273
13242.26 305
13243.35 283
13244.43 291
13245.52 293
13246.61 309
13247.70 308
13248.78 310
13249.87 291
13250.96 251
13252.05 306
13253.13 291
13254.22 253
13255.31 277
13256.39 275
13257.48 269
13258.57 269
13259.66 300
13260.75 309
13261.83 294
13262.92 291
13264.01 288
13265.10 322
13266.19 317
13267.27 312
13268.36 308
13269.45 304
13270.54 276
13271.63 309
13272.71 284
13273.80 277
13274.89 295
13275.98 289
13277.07 328
13278.16 295
13279.24 310
13280.33 331
13281.42 314
13282.51 268
13283.60 260
13284.69 305
13285.78 307
13286.86 283
13287.95 321
13289.04 332
13290.13 290
13291.22 298
13292.31 306
13293.40 301
13294.49 283
13295.58 340
13296.67 342
13297.76 290
13298.84 278
13299.93 289
13301.02 289
13302.11 315
13303.20 276
13304.29 303
13305.38 330
13306.47 330
13307.56 328
13308.65 303
13309.74 306
13310.83 278
13311.92 279
13313.01 274
13314.10 279
13315.19 288
13316.28 305
13317.37 300
13318.46 303
13319.55 275
13320.64 313
13321.73 323
13322.82 285
13323.91 305
13325.00 318
13326.09 307
13327.18 310
13328.27 291
13329.36 315
13330.45 361
13331.54 311
13332.64 300
13333.73 329
13334.82 311
13335.91 262
13337.00 291
13338.09 288
13339.18 311
13340.27 295
13341.36 300
13342.45 295
13343.54 309
13344.64 280
13345.73 280
13346.82 284
13347.91 329
13349.00 324
13350.09 307
13351.18 274
13352.28 283
13353.37 285
13354.46 294
13355.55 293
13356.64 300
13357.73 334
13358.83 280
13359.92 310
13361.01 304
13362.10 284
13363.19 286
13364.29 269
13365.38 311
13366.47 284
13367.56 324
13368.65 281
13369.75 297
13370.84 330
13371.93 274
13373.02 289
13374.12 296
13375.21 316
13376.30 285
13377.39 319
13378.49 293
13379.58 306
13380.67 287
13381.76 274
13382.86 299
13383.95 287
13385.04 305
13386.13 247
13387.23 267
13388.32 290
13389.41 264
13390.51 285
13391.60 273
13392.69 282
13393.79 273
13394.88 319
13395.97 286
13397.07 289
13398.16 264
13399.25 258
13400.35 276
13401.44 281
13402.53 271
13403.63 300
13404.72 311
13405.81 321
13406.91 291
13408.00 298
13409.10 293
13410.19 278
13411.28 308
13412.38 296
13413.47 289
13414.57 287
13415.66 306
13416.75 276
13417.85 264
13418.94 273
13420.04 289
13421.13 282
13422.22 273
13423.32 300
13424.41 293
13425.51 271
13426.60 275
13427.70 252
13428.79 298
13429.89 312
13430.98 283
13432.08 293
13433.17 291
13434.27 286
13435.36 275
13436.46 276
13437.55 298
13438.65 294
13439.74 271
13440.84 295
13441.93 308
13443.03 303
13444.12 307
13445.22 278
13446.31 323
13447.41 304
13448.50 306
13449.60 294
13450.69 283
13451.79 306
13452.89 349
13453.98 309
13455.08 310
13456.17 273
13457.27 311
13458.36 330
13459.46 336
13460.56 313
13461.65 291
13462.75 276
13463.84 324
13464.94 321
13466.04 341
13467.13 326
13468.23 328
13469.32 293
13470.42 281
13471.52 298
13472.61 310
13473.71 325
13474.81 314
13475.90 305
13477.00 302
13478.10 328
13479.19 344
13480.29 313
13481.39 319
13482.48 323
13483.58 317
13484.68 315
13485.77 314
13486.87 290
13487.97 321
13489.07 290
13490.16 330
13491.26 330
13492.36 318
13493.45 308
13494.55 306
13495.65 308
13496.75 294
13497.84 292
13498.94 295
13500.04 308
13501.14 294
13502.23 285
13503.33 252
13504.43 297
13505.53 360
13506.63 330
13507.72 301
13508.82 327
13509.92 324
13511.02 308
13512.12 266
13513.21 245
13514.31 295
13515.41 304
13516.51 299
13517.61 292
13518.70 337
13519.80 298
13520.90 278
13522.00 320
13523.10 317
13524.20 270
13525.30 280
13526.39 285
13527.49 266
13528.59 312
13529.69 318
13530.79 323
13531.89 286
13532.99 260
13534.09 306
13535.18 316
13536.28 276
13537.38 261
13538.48 259
13539.58 295
13540.68 315
13541.78 327
13542.88 270
13543.98 253
13545.08 303
13546.18 281
13547.28 277
13548.38 267
13549.48 288
13550.57 274
13551.67 297
13552.77 309
13553.87 261
13554.97 301
13556.07 311
13557.17 257
13558.27 277
13559.37 334
13560.47 335
13561.57 294
13562.67 266
13563.77 290
13564.87 297
13565.97 302
13567.07 310
13568.17 338
13569.28 356
13570.38 296
13571.48 251
13572.58 292
13573.68 296
13574.78 267
13575.88 306
13576.98 268
13578.08 284
13579.18 275
13580.28 274
13581.38 282
13582.48 262
13583.58 282
13584.69 303
13585.79 312
13586.89 337
13587.99 296
13589.09 284
13590.19 260
13591.29 297
13592.39 296
13593.49 253
13594.60 281
13595.70 275
13596.80 255
13597.90 294
13599.00 295
13600.10 262
13601.21 276
13602.31 291
13603.41 265
13604.51 264
13605.61 274
13606.71 308
13607.82 281
13608.92 277
13610.02 296
13611.12 295
13612.22 271
13613.33 268
13614.43 266
13615.53 281
13616.63 314
13617.74 254
13618.84 257
13619.94 305
13621.04 299
13622.15 269
13623.25 247
13624.35 254
13625.45 263
13626.56 299
13627.66 340
13628.76 311
13629.86 278
13630.97 283
13632.07 287
13633.17 288
13634.28 272
13635.38 241
13636.48 263
13637.59 270
13638.69 270
13639.79 283
13640.90 284
13642.00 261
13643.10 271
13644.21 272
13645.31 268
13646.41 286
13647.52 306
13648.62 308
13649.72 277
13650.83 238
13651.93 289
13653.03 297
13654.14 264
13655.24 268
13656.35 292
13657.45 268
13658.55 261
13659.66 243
13660.76 287
13661.87 283
13662.97 303
13664.07 307
13665.18 273
13666.28 288
13667.39 324
13668.49 311
13669.60 316
13670.70 305
13671.81 258
13672.91 310
13674.01 274
13675.12 313
13676.22 283
13677.33 264
13678.43 310
13679.54 278
13680.64 231
13681.75 248
13682.85 260
13683.96 297
13685.06 295
13686.17 305
13687.27 271
13688.38 302
13689.48 291
13690.59 284
13691.69 280
13692.80 269
13693.91 290
13695.01 311
13696.12 299
13697.22 297
13698.33 279
13699.43 241
13700.54 300
13701.64 267
13702.75 283
13703.86 328
13704.96 324
13706.07 320
13707.17 271
13708.28 241
13709.39 292
13710.49 313
13711.60 317
13712.70 280
13713.81 305
13714.92 287
13716.02 278
13717.13 293
13718.24 288
13719.34 296
13720.45 309
13721.56 288
13722.66 274
13723.77 266
13724.88 315
13725.98 292
13727.09 323
13728.20 327
13729.30 315
13730.41 310
13731.52 289
13732.62 315
13733.73 315
13734.84 340
13735.94 268
13737.05 264
13738.16 273
13739.27 278
13740.37 331
13741.48 329
13742.59 299
13743.70 270
13744.80 304
13745.91 286
13747.02 327
13748.13 291
13749.23 292
13750.34 317
13751.45 308
13752.56 292
13753.67 305
13754.77 331
13755.88 318
13756.99 305
13758.10 296
13759.21 332
13760.31 317
13761.42 315
13762.53 354
13763.64 288
13764.75 305
13765.85 361
13766.96 331
13768.07 314
13769.18 310
13770.29 319
13771.40 317
13772.51 310
13773.61 314
13774.72 357
13775.83 341
13776.94 334
13778.05 369
13779.16 347
13780.27 316
13781.38 302
13782.48 315
13783.59 349
13784.70 338
13785.81 306
13786.92 331
13788.03 312
13789.14 299
13790.25 309
13791.36 307
13792.47 309
13793.58 268
13794.69 265
13795.80 285
13796.91 331
13798.02 284
13799.13 277
13800.24 352
13801.35 330
13802.45 335
13803.56 294
13804.67 309
13805.78 286
13806.89 343
13808.00 310
13809.11 313
13810.22 303
13811.34 316
13812.45 299
13813.56 327
13814.67 329
13815.78 316
13816.89 274
13818.00 284
13819.11 277
13820.22 279
13821.33 299
13822.44 294
13823.55 259
13824.66 289
13825.77 289
13826.88 282
13827.99 263
13829.10 288
13830.22 268
13831.33 279
13832.44 267
13833.55 294
13834.66 278
13835.77 319
13836.88 283
13837.99 303
13839.10 275
13840.22 265
13841.33 303
13842.44 311
13843.55 244
13844.66 259
13845.77 279
13846.88 305
13848.00 267
13849.11 252
13850.22 261
13851.33 248
13852.44 318
13853.56 322
13854.67 305
13855.78 294
13856.89 258
13858.00 258
13859.12 288
13860.23 285
13861.34 326
13862.45 289
13863.56 296
13864.68 284
13865.79 296
13866.90 293
13868.01 278
13869.13 247
13870.24 280
13871.35 293
13872.46 297
13873.58 301
13874.69 295
13875.80 261
13876.91 247
13878.03 277
13879.14 263
13880.25 282
13881.37 271
13882.48 301
13883.59 274
13884.71 273
13885.82 257
13886.93 284
13888.05 216
13889.16 276
13890.27 286
13891.39 284
13892.50 282
13893.61 282
13894.73 277
13895.84 295
13896.95 287
13898.07 267
13899.18 275
13900.29 279
13901.41 271
13902.52 267
13903.64 225
13904.75 251
13905.86 280
13906.98 236
13908.09 262
13909.21 273
13910.32 263
13911.43 257
13912.55 282
13913.66 295
13914.78 279
13915.89 223
13917.01 242
13918.12 288
13919.24 262
13920.35 269
13921.46 241
13922.58 214
13923.69 238
13924.81 253
13925.92 259
13927.04 285
13928.15 272
13929.27 297
13930.38 254
13931.50 261
13932.61 245
13933.73 267
13934.84 273
13935.96 208
13937.07 254
13938.19 262
13939.30 271
13940.42 256
13941.54 252
13942.65 236
13943.77 256
13944.88 274
13946.00 240
13947.11 286
13948.23 249
13949.34 267
13950.46 269
13951.58 277
13952.69 274
13953.81 257
13954.92 249
13956.04 263
13957.16 251
13958.27 255
13959.39 251
13960.50 246
13961.62 246
13962.74 270
13963.85 290
13964.97 250
13966.09 229
13967.20 286
13968.32 245
13969.44 262
13970.55 214
13971.67 217
13972.79 204
13973.90 227
13975.02 258
13976.14 255
13977.25 261
13978.37 303
13979.49 258
13980.60 268
13981.72 280
13982.84 262
13983.95 280
13985.07 256
13986.19 241
13987.31 228
13988.42 238
13989.54 224
13990.66 208
13991.78 234
13992.89 260
13994.01 268
13995.13 308
13996.25 276
13997.36 246
13998.48 226
13999.60 276
14000.72 250
14001.83 224
14002.95 239
14004.07 301
14005.19 311
14006.31 262
14007.42 241
14008.54 262
14009.66 240
14010.78 256
14011.90 234
14013.02 267
14014.13 260
14015.25 220
14016.37 230
14017.49 228
14018.61 249
14019.73 264
14020.84 265
14021.96 271
14023.08 286
14024.20 301
14025.32 272
14026.44 257
14027.56 231
14028.68 259
14029.80 257
14030.91 235
14032.03 276
14033.15 262
14034.27 262
14035.39 243
14036.51 259
14037.63 251
14038.75 265
14039.87 282
14040.99 236
14042.11 264
14043.23 289
14044.35 246
14045.47 288
14046.58 254
14047.70 242
14048.82 246
14049.94 263
14051.06 250
14052.18 237
14053.30 214
14054.42 259
14055.54 269
14056.66 288
14057.78 304
14058.90 287
14060.02 271
14061.14 258
14062.26 244
14063.38 279
14064.51 288
14065.63 288
14066.75 300
14067.87 294
14068.99 259
14070.11 248
14071.23 261
14072.35 316
14073.47 305
14074.59 258
14075.71 274
14076.83 278
14077.95 246
14079.07 266
14080.19 279
14081.32 294
14082.44 268
14083.56 326
14084.68 300
14085.80 252
14086.92 276
14088.04 269
14089.16 280
14090.29 299
14091.41 273
14092.53 282
14093.65 258
14094.77 313
14095.89 325
14097.01 296
14098.14 246
14099.26 289
14100.38 326
14101.50 307
14102.62 288
14103.75 303
14104.87 288
14105.99 263
14107.11 289
14108.23 287
14109.36 279
14110.48 287
14111.60 272
14112.72 252
14113.84 243
14114.97 275
14116.09 237
14117.21 245
14118.33 247
14119.46 251
14120.58 254
14121.70 252
14122.82 237
14123.95 247
14125.07 258
14126.19 232
14127.32 244
14128.44 239
14129.56 243
14130.68 265
14131.81 318
14132.93 259
14134.05 288
14135.18 267
14136.30 278
14137.42 251
14138.55 255
14139.67 275
14140.79 264
14141.92 257
14143.04 251
14144.16 243
14145.29 244
14146.41 252
14147.54 276
14148.66 251
14149.78 218
14150.91 240
14152.03 242
14153.15 245
14154.28 245
14155.40 251
14156.53 221
14157.65 243
14158.77 259
14159.90 269
14161.02 276
14162.15 282
14163.27 264
14164.40 254
14165.52 273
14166.64 248
14167.77 272
14168.89 227
14170.02 261
14171.14 282
14172.27 303
14173.39 297
14174.52 286
14175.64 288
14176.77 299
14177.89 241
14179.02 251
14180.14 281
14181.27 260
14182.39 291
14183.52 293
14184.64 279
14185.77 281
14186.89 259
14188.02 248
14189.14 264
14190.27 288
14191.39 272
14192.52 241
14193.64 251
14194.77 244
14195.90 255
14197.02 260
14198.15 260
14199.27 276
14200.40 288
14201.52 260
14202.65 266
14203.78 270
14204.90 272
14206.03 257
14207.15 249
14208.28 252
14209.41 236
14210.53 224
14211.66 232
14212.78 254
14213.91 266
14215.04 261
14216.16 255
14217.29 234
14218.42 226
14219.54 261
14220.67 235
14221.80 251
14222.92 236
14224.05 218
14225.18 252
14226.30 252
14227.43 241
14228.56 247
14229.68 270
14230.81 250
14231.94 220
14233.06 234
14234.19 231
14235.32 239
14236.45 251
14237.57 231
14238.70 236
14239.83 223
14240.96 250
14242.08 243
14243.21 244
14244.34 233
14245.47 265
14246.59 243
14247.72 244
14248.85 203
14249.98 242
14251.10 272
14252.23 252
14253.36 244
14254.49 242
14255.62 253
14256.74 252
14257.87 285
14259.00 246
14260.13 237
14261.26 253
14262.38 258
14263.51 284
14264.64 240
14265.77 275
14266.90 263
14268.03 243
14269.15 260
14270.28 255
14271.41 202
14272.54 237
14273.67 272
14274.80 256
14275.93 234
14277.06 252
14278.18 281
14279.31 232
14280.44 228
14281.57 207
14282.70 244
14283.83 248
14284.96 269
14286.09 243
14287.22 206
14288.35 220
14289.48 237
14290.60 255
14291.73 248
14292.86 247
14293.99 260
14295.12 262
14296.25 233
14297.38 250
14298.51 225
14299.64 254
14300.77 247
14301.90 234
14303.03 213
14304.16 244
14305.29 221
14306.42 268
14307.55 259
14308.68 239
14309.81 231
14310.94 232
14312.07 235
14313.20 243
14314.33 229
14315.46 258
14316.59 213
14317.72 224
14318.85 235
14319.98 246
14321.11 238
14322.24 213
14323.38 267
14324.51 244
14325.64 233
14326.77 233
14327.90 239
14329.03 240
14330.16 243
14331.29 246
14332.42 228
14333.55 225
14334.68 264
14335.82 251
14336.95 215
14338.08 224
14339.21 218
14340.34 229
14341.47 198
14342.60 248
14343.73 245
14344.87 236
14346.00 213
14347.13 286
14348.26 244
14349.39 243
14350.52 222
14351.66 201
14352.79 198
14353.92 218
14355.05 247
14356.18 246
14357.32 203
14358.45 216
14359.58 227
14360.71 205
14361.84 222
14362.98 244
14364.11 219
14365.24 232
14366.37 247
14367.51 243
14368.64 259
14369.77 235
14370.90 234
14372.04 200
14373.17 219
14374.30 238
14375.43 251
14376.57 215
14377.70 223
14378.83 246
14379.97 235
14381.10 245
14382.23 240
14383.36 226
14384.50 226
14385.63 223
14386.76 207
14387.90 210
14389.03 211
14390.16 228
14391.30 240
14392.43 248
14393.56 240
14394.70 217
14395.83 223
14396.96 264
14398.10 242
14399.23 193
14400.37 195
14401.50 251
14402.63 221
14403.77 200
14404.90 206
14406.03 229
14407.17 223
14408.30 229
14409.44 222
14410.57 191
14411.70 214
14412.84 256
14413.97 229
14415.11 223
14416.24 219
14417.38 273
14418.51 260
14419.64 238
14420.78 253
14421.91 215
14423.05 227
14424.18 230
14425.32 205
14426.45 218
14427.59 208
14428.72 210
14429.86 273
14430.99 240
14432.13 283
14433.26 233
14434.40 236
14435.53 295
14436.67 240
14437.80 250
14438.94 235
14440.07 219
14441.21 230
14442.34 207
14443.48 232
14444.61 254
14445.75 270
14446.89 237
14448.02 240
14449.16 227
14450.29 237
14451.43 243
14452.56 202
14453.70 215
14454.84 241
14455.97 203
14457.11 245
14458.24 230
14459.38 223
14460.52 229
14461.65 211
14462.79 255
14463.92 228
14465.06 238
14466.20 247
14467.33 240
14468.47 236
14469.61 255
14470.74 265
14471.88 243
14473.02 252
14474.15 243
14475.29 267
14476.43 299
14477.56 234
14478.70 259
14479.84 270
14480.97 242
14482.11 254
14483.25 262
14484.38 247
14485.52 263
14486.66 280
14487.79 263
14488.93 249
14490.07 226
14491.21 222
14492.34 235
14493.48 245
14494.62 205
14495.76 208
14496.89 242
14498.03 235
14499.17 220
14500.31 270
14501.44 238
14502.58 218
14503.72 252
14504.86 274
14506.00 226
14507.13 237
14508.27 227
14509.41 243
14510.55 215
14511.69 226
14512.82 264
14513.96 304
14515.10 234
14516.24 213
14517.38 213
14518.51 213
14519.65 204
14520.79 237
14521.93 239
14523.07 229
14524.21 252
14525.35 221
14526.48 220
14527.62 223
14528.76 208
14529.90 223
14531.04 220
14532.18 232
14533.32 226
14534.46 257
14535.60 212
14536.73 229
14537.87 258
14539.01 260
14540.15 246
14541.29 264
14542.43 240
14543.57 208
14544.71 196
14545.85 203
14546.99 222
14548.13 222
14549.27 230
14550.41 230
14551.55 238
14552.69 257
14553.83 263
14554.97 244
14556.11 223
14557.25 225
14558.39 234
14559.53 249
14560.67 251
14561.81 220
14562.95 236
14564.09 230
14565.23 209
14566.37 224
14567.51 218
14568.65 246
14569.79 221
14570.93 231
14572.07 220
14573.21 239
14574.35 242
14575.49 244
14576.63 233
14577.77 250
14578.91 251
14580.05 227
14581.19 203
14582.33 223
14583.48 243
14584.62 231
14585.76 230
14586.90 235
14588.04 228
14589.18 230
14590.32 226
14591.46 227
14592.60 252
14593.75 224
14594.89 204
14596.03 268
14597.17 245
14598.31 229
14599.45 206
14600.59 261
14601.74 249
14602.88 242
14604.02 212
14605.16 243
14606.30 237
14607.44 227
14608.59 251
14609.73 228
14610.87 248
14612.01 209
14613.15 234
14614.30 257
14615.44 253
14616.58 267
14617.72 220
14618.87 264
14620.01 240
14621.15 219
14622.29 235
14623.44 261
14624.58 260
14625.72 274
14626.86 246
14628.01 269
14629.15 221
14630.29 275
14631.43 251
14632.58 263
14633.72 252
14634.86 270
14636.01 264
14637.15 280
14638.29 241
14639.44 250
14640.58 241
14641.72 247
14642.86 258
14644.01 258
14645.15 246
14646.29 254
14647.44 235
14648.58 215
14649.73 183
14650.87 230
14652.01 219
14653.16 228
14654.30 224
14655.44 213
14656.59 207
14657.73 231
14658.87 201
14660.02 204
14661.16 208
14662.31 243
14663.45 223
14664.59 200
14665.74 212
14666.88 218
14668.03 221
14669.17 234
14670.32 257
14671.46 247
14672.60 219
14673.75 229
14674.89 223
14676.04 235
14677.18 210
14678.33 248
14679.47 224
14680.62 217
14681.76 230
14682.91 238
14684.05 235
14685.20 222
14686.34 212
14687.49 230
14688.63 213
14689.78 236
14690.92 225
14692.07 240
14693.21 189
14694.36 192
14695.50 193
14696.65 213
14697.79 205
14698.94 198
14700.08 253
14701.23 224
14702.38 188
14703.52 225
14704.67 222
14705.81 240
14706.96 200
14708.10 216
14709.25 200
14710.40 195
14711.54 214
14712.69 220
14713.83 215
14714.98 232
14716.13 226
14717.27 252
14718.42 217
14719.56 188
14720.71 206
14721.86 203
14723.00 212
14724.15 204
14725.30 171
14726.44 217
14727.59 211
14728.74 186
14729.88 223
14731.03 223
14732.18 233
14733.32 242
14734.47 228
14735.62 222
14736.76 234
14737.91 226
14739.06 197
14740.20 198
14741.35 238
14742.50 252
14743.65 236
14744.79 239
14745.94 177
14747.09 185
14748.23 185
14749.38 212
14750.53 210
14751.68 222
14752.82 209
14753.97 227
14755.12 205
14756.27 207
14757.42 185
14758.56 195
14759.71 208
14760.86 223
14762.01 212
14763.15 211
14764.30 224
14765.45 231
14766.60 185
14767.75 201
14768.90 234
14770.04 214
14771.19 214
14772.34 200
14773.49 223
14774.64 204
14775.79 218
14776.93 232
14778.08 251
14779.23 244
14780.38 219
14781.53 219
14782.68 212
14783.83 241
14784.97 245
14786.12 219
14787.27 237
14788.42 241
14789.57 246
14790.72 235
14791.87 207
14793.02 204
14794.17 219
14795.32 208
14796.46 216
14797.61 237
14798.76 229
14799.91 250
14801.06 241
14802.21 217
14803.36 207
14804.51 254
14805.66 227
14806.81 218
14807.96 198
14809.11 239
14810.26 226
14811.41 237
14812.56 206
14813.71 205
14814.86 182
14816.01 197
14817.16 211
14818.31 208
14819.46 221
14820.61 250
14821.76 230
14822.91 247
14824.06 210
14825.21 229
14826.36 228
14827.51 219
14828.66 225
14829.81 226
14830.96 217
14832.11 223
14833.26 220
14834.42 235
14835.57 197
14836.72 204
14837.87 208
14839.02 185
14840.17 215
14841.32 205
14842.47 218
14843.62 204
14844.77 210
14845.92 187
14847.08 229
14848.23 244
14849.38 210
14850.53 203
14851.68 235
14852.83 213
14853.98 229
14855.14 231
14856.29 210
14857.44 204
14858.59 198
14859.74 203
14860.89 231
14862.05 199
14863.20 230
14864.35 204
14865.50 174
14866.65 203
14867.81 202
14868.96 205
14870.11 220
14871.26 228
14872.41 234
14873.57 184
14874.72 195
14875.87 219
14877.02 211
14878.18 212
14879.33 191
14880.48 176
14881.63 197
14882.79 172
14883.94 203
14885.09 199
14886.24 176
14887.40 227
14888.55 222
14889.70 212
14890.86 204
14892.01 197
14893.16 184
14894.31 218
14895.47 209
14896.62 232
14897.77 251
14898.93 270
14900.08 210
14901.23 224
14902.39 197
14903.54 225
14904.69 204
14905.85 205
14907.00 199
14908.16 178
14909.31 204
14910.46 233
14911.62 205
14912.77 226
14913.92 208
14915.08 201
14916.23 201
14917.39 195
14918.54 219
14919.69 230
14920.85 206
14922.00 221
14923.16 182
14924.31 171
14925.46 223
14926.62 212
14927.77 190
14928.93 183
14930.08 201
14931.24 214
14932.39 198
14933.55 194
14934.70 198
14935.85 203
14937.01 191
14938.16 192
14939.32 196
14940.47 226
14941.63 211
14942.78 188
14943.94 209
14945.09 197
14946.25 212
14947.40 202
14948.56 201
14949.71 232
14950.87 192
14952.03 191
14953.18 217
14954.34 207
14955.49 222
14956.65 204
14957.80 213
14958.96 191
14960.11 214
14961.27 180
14962.42 177
14963.58 184
14964.74 212
14965.89 177
14967.05 185
14968.20 173
14969.36 179
14970.52 192
14971.67 204
14972.83 204
14973.98 183
14975.14 175
14976.30 177
14977.45 185
14978.61 210
14979.77 228
14980.92 197
14982.08 190
14983.24 197
14984.39 172
14985.55 194
14986.70 214
14987.86 210
14989.02 210
14990.18 222
14991.33 207
14992.49 211
14993.65 183
14994.80 190
14995.96 195
14997.12 222
14998.27 225
14999.43 238
15000.59 203
15001.75 179
15002.90 198
15004.06 186
15005.22 199
15006.37 227
15007.53 187
15008.69 212
15009.85 231
15011.00 190
15012.16 187
15013.32 226
15014.48 174
15015.64 181
15016.79 177
15017.95 218
15019.11 196
15020.27 166
15021.43 191
15022.58 195
15023.74 221
15024.90 216
15026.06 218
15027.22 174
15028.37 191
15029.53 222
15030.69 198
15031.85 182
15033.01 149
15034.17 158
15035.32 189
15036.48 196
15037.64 197
15038.80 170
15039.96 158
15041.12 188
15042.28 163
15043.44 167
15044.59 155
15045.75 197
15046.91 195
15048.07 166
15049.23 195
15050.39 214
15051.55 191
15052.71 196
15053.87 203
15055.03 200
15056.19 195
15057.35 203
15058.50 188
15059.66 181
15060.82 203
15061.98 202
15063.14 173
15064.30 186
15065.46 206
15066.62 203
15067.78 210
15068.94 213
15070.10 170
15071.26 176
15072.42 165
15073.58 183
15074.74 186
15075.90 178
15077.06 179
15078.22 185
15079.38 171
15080.54 185
15081.70 192
15082.86 142
15084.02 193
15085.18 198
15086.34 197
15087.50 177
15088.67 185
15089.83 206
15090.99 180
15092.15 207
15093.31 204
15094.47 202
15095.63 184
15096.79 184
15097.95 184
15099.11 188
15100.27 183
15101.43 183
15102.60 175
15103.76 183
15104.92 173
15106.08 215
15107.24 184
15108.40 178
15109.56 165
15110.72 174
15111.89 210
15113.05 207
15114.21 206
15115.37 183
15116.53 173
15117.69 186
15118.86 183
15120.02 204
15121.18 187
15122.34 217
15123.50 203
15124.67 167
15125.83 216
15126.99 184
15128.15 214
15129.31 195
15130.48 197
15131.64 196
15132.80 187
15133.96 184
15135.13 196
15136.29 203
15137.45 197
15138.61 220
15139.78 217
15140.94 174
15142.10 180
15143.26 196
15144.43 205
15145.59 179
15146.75 182
15147.91 211
15149.08 189
15150.24 208
15151.40 178
15152.57 183
15153.73 191
15154.89 195
15156.06 187
15157.22 164
15158.38 172
15159.55 174
15160.71 224
15161.87 205
15163.04 190
15164.20 191
15165.36 186
15166.53 196
15167.69 187
15168.85 230
15170.02 200
15171.18 197
15172.35 216
15173.51 176
15174.67 196
15175.84 163
15177.00 186
15178.17 178
15179.33 156
15180.49 165
15181.66 204
15182.82 219
15183.99 191
15185.15 182
15186.31 186
15187.48 198
15188.64 213
15189.81 201
15190.97 184
15192.14 194
15193.30 194
15194.47 177
15195.63 197
15196.80 204
15197.96 205
15199.13 194
15200.29 197
15201.46 174
15202.62 178
15203.79 214
15204.95 196
15206.12 159
15207.28 198
15208.45 179
15209.61 165
15210.78 183
15211.94 181
15213.11 183
15214.27 178
15215.44 170
15216.60 176
15217.77 210
15218.93 212
15220.10 206
15221.27 183
15222.43 203
15223.60 216
15224.76 215
15225.93 192
15227.10 183
15228.26 185
15229.43 167
15230.59 194
15231.76 187
15232.93 235
15234.09 207
15235.26 217
15236.42 207
15237.59 223
15238.76 206
15239.92 180
15241.09 196
15242.26 190
15243.42 178
15244.59 242
15245.76 200
15246.92 171
15248.09 205
15249.26 203
15250.42 189
15251.59 184
15252.76 188
15253.92 191
15255.09 190
15256.26 188
15257.43 184
15258.59 204
15259.76 198
15260.93 191
15262.09 171
15263.26 179
15264.43 204
15265.60 174
15266.76 155
15267.93 157
15269.10 177
15270.27 215
15271.43 193
15272.60 202
15273.77 204
15274.94 188
15276.10 199
15277.27 202
15278.44 191
15279.61 179
15280.78 193
15281.94 174
15283.11 182
15284.28 166
15285.45 168
15286.62 192
15287.79 191
15288.95 194
15290.12 177
15291.29 180
15292.46 212
15293.63 165
15294.80 162
15295.96 179
15297.13 209
15298.30 172
15299.47 169
15300.64 167
15301.81 171
15302.98 198
15304.15 168
15305.31 162
15306.48 174
15307.65 179
15308.82 206
15309.99 193
15311.16 161
15312.33 164
15313.50 190
15314.67 171
15315.84 175
15317.01 177
15318.18 181
15319.34 191
15320.51 177
15321.68 162
15322.85 186
15324.02 175
15325.19 198
15326.36 187
15327.53 191
15328.70 160
15329.87 176
15331.04 164
15332.21 200
15333.38 219
15334.55 174
15335.72 186
15336.89 182
15338.06 159
15339.23 173
15340.40 161
15341.57 168
15342.74 189
15343.91 214
15345.08 186
15346.26 200
15347.43 186
15348.60 189
15349.77 219
15350.94 186
15352.11 188
15353.28 190
15354.45 188
15355.62 212
15356.79 160
15357.96 196
15359.13 206
15360.30 220
15361.48 191
15362.65 180
15363.82 171
15364.99 184
15366.16 159
15367.33 181
15368.50 178
15369.67 201
15370.85 206
15372.02 209
15373.19 172
15374.36 197
15375.53 194
15376.70 155
15377.88 180
15379.05 204
15380.22 176
15381.39 209
15382.56 185
15383.73 193
15384.91 186
15386.08 172
15387.25 179
15388.42 172
15389.59 182
15390.77 182
15391.94 174
15393.11 183
15394.28 191
15395.46 186
15396.63 205
15397.80 173
15398.97 173
15400.15 173
15401.32 158
15402.49 172
15403.66 165
15404.84 180
15406.01 169
15407.18 175
15408.36 172
15409.53 153
15410.70 184
15411.87 171
15413.05 157
15414.22 167
15415.39 171
15416.57 161
15417.74 183
15418.91 170
15420.09 176
15421.26 198
15422.43 214
15423.61 198
15424.78 191
15425.95 176
15427.13 176
15428.30 184
15429.47 166
15430.65 174
15431.82 174
15433.00 170
15434.17 176
15435.34 175
15436.52 189
15437.69 149
15438.87 172
15440.04 176
15441.21 160
15442.39 184
15443.56 152
15444.74 166
15445.91 179
15447.09 179
15448.26 151
15449.43 174
15450.61 201
15451.78 182
15452.96 179
15454.13 203
15455.31 202
15456.48 190
15457.66 191
15458.83 171
15460.01 186
15461.18 187
15462.36 211
15463.53 209
15464.71 165
15465.88 180
15467.06 213
15468.23 212
15469.41 215
15470.58 191
15471.76 183
15472.93 174
15474.11 167
15475.28 148
15476.46 162
15477.63 202
15478.81 178
15479.99 192
15481.16 188
15482.34 169
15483.51 175
15484.69 186
15485.86 157
15487.04 174
15488.22 167
15489.39 181
15490.57 171
15491.74 180
15492.92 182
15494.10 160
15495.27 174
15496.45 177
15497.62 172
15498.80 165
15499.98 182
15501.15 154
15502.33 175
15503.51 183
15504.68 171
15505.86 162
15507.04 165
15508.21 173
15509.39 157
15510.57 189
15511.74 176
15512.92 173
15514.10 195
15515.27 173
15516.45 155
15517.63 187
15518.81 162
15519.98 150
15521.16 165
15522.34 140
15523.51 172
15524.69 185
15525.87 160
15527.05 172
15528.22 164
15529.40 173
15530.58 181
15531.76 187
15532.93 183
15534.11 180
15535.29 171
15536.47 194
15537.64 177
15538.82 164
15540.00 177
15541.18 149
15542.36 162
15543.53 169
15544.71 170
15545.89 187
15547.07 212
15548.25 192
15549.43 175
15550.60 168
15551.78 175
15552.96 168
15554.14 182
15555.32 180
15556.50 202
15557.67 180
15558.85 164
15560.03 173
15561.21 173
15562.39 161
15563.57 168
15564.75 169
15565.93 175
15567.10 160
15568.28 202
15569.46 193
15570.64 168
15571.82 179
15573.00 186
15574.18 187
15575.36 167
15576.54 168
15577.72 187
15578.90 150
15580.08 204
15581.26 169
15582.43 185
15583.61 209
15584.79 177
15585.97 190
15587.15 180
15588.33 160
15589.51 166
15590.69 158
15591.87 180
15593.05 203
15594.23 165
15595.41 165
15596.59 159
15597.77 180
15598.95 174
15600.13 169
15601.31 172
15602.49 187
15603.67 174
15604.85 166
15606.03 168
15607.21 172
15608.40 176
15609.58 186
15610.76 179
15611.94 173
15613.12 149
15614.30 160
15615.48 172
15616.66 179
15617.84 232
15619.02 210
15620.20 170
15621.38 186
15622.56 170
15623.75 163
15624.93 151
15626.11 181
15627.29 162
15628.47 147
15629.65 153
15630.83 161
15632.01 181
15633.20 187
15634.38 145
15635.56 161
15636.74 187
15637.92 161
15639.10 175
15640.29 185
15641.47 210
15642.65 196
15643.83 187
15645.01 171
15646.19 208
15647.38 201
15648.56 165
15649.74 152
15650.92 171
15652.10 208
15653.29 167
15654.47 183
15655.65 182
15656.83 186
15658.02 190
15659.20 188
15660.38 183
15661.56 182
15662.75 181
15663.93 176
15665.11 177
15666.29 185
15667.48 168
15668.66 187
15669.84 180
15671.03 173
15672.21 183
15673.39 181
15674.57 176
15675.76 202
15676.94 184
15678.12 160
15679.31 172
15680.49 206
15681.67 166
15682.86 180
15684.04 185
15685.22 180
15686.41 184
15687.59 180
15688.77 199
15689.96 216
15691.14 163
15692.32 159
15693.51 165
15694.69 155
15695.88 176
15697.06 188
15698.24 210
15699.43 175
15700.61 195
15701.80 210
15702.98 217
15704.16 199
15705.35 196
15706.53 187
15707.72 207
15708.90 210
15710.09 190
15711.27 194
15712.45 186
15713.64 184
15714.82 223
15716.01 222
15717.19 222
15718.38 198
15719.56 196
15720.75 187
15721.93 214
15723.12 183
15724.30 183
15725.49 212
15726.67 222
15727.86 206
15729.04 173
15730.23 217
15731.41 207
15732.60 197
15733.78 220
15734.97 184
15736.15 214
15737.34 211
15738.52 190
15739.71 189
15740.89 208
15742.08 213
15743.27 173
15744.45 204
15745.64 192
15746.82 210
15748.01 164
15749.19 197
15750.38 203
15751.57 191
15752.75 191
15753.94 217
15755.12 183
15756.31 195
15757.50 168
15758.68 207
15759.87 175
15761.05 200
15762.24 180
15763.43 171
15764.61 203
15765.80 176
15766.99 178
15768.17 173
15769.36 163
15770.55 192
15771.73 198
15772.92 182
15774.11 200
15775.29 203
15776.48 203
15777.67 203
15778.85 143
15780.04 157
15781.23 179
15782.42 206
15783.60 184
15784.79 174
15785.98 169
15787.16 162
15788.35 161
15789.54 175
15790.73 169
15791.91 185
15793.10 199
15794.29 206
15795.48 174
15796.66 171
15797.85 183
15799.04 181
15800.23 176
15801.41 189
15802.60 170
15803.79 182
15804.98 195
15806.17 173
15807.35 178
15808.54 159
15809.73 159
15810.92 161
15812.11 161
15813.30 146
15814.48 172
15815.67 168
15816.86 182
15818.05 191
15819.24 150
15820.43 193
15821.61 194
15822.80 170
15823.99 153
15825.18 176
15826.37 194
15827.56 178
15828.75 190
15829.94 177
15831.12 157
15832.31 174
15833.50 191
15834.69 187
15835.88 178
15837.07 154
15838.26 170
15839.45 155
15840.64 146
15841.83 215
15843.02 201
15844.21 218
15845.39 199
15846.58 186
15847.77 174
15848.96 181
15850.15 174
15851.34 171
15852.53 174
15853.72 158
15854.91 149
15856.10 136
15857.29 157
15858.48 178
15859.67 164
15860.86 161
15862.05 168
15863.24 175
15864.43 180
15865.62 188
15866.81 192
15868.00 186
15869.19 172
15870.38 160
15871.57 188
15872.76 175
15873.96 163
15875.15 159
15876.34 203
15877.53 177
15878.72 176
15879.91 176
15881.10 172
15882.29 161
15883.48 188
15884.67 205
15885.86 152
15887.05 151
15888.25 147
15889.44 181
15890.63 181
15891.82 159
15893.01 174
15894.20 193
15895.39 168
15896.58 174
15897.78 176
15898.97 188
15900.16 167
15901.35 196
15902.54 197
15903.73 193
15904.92 196
15906.12 215
15907.31 200
15908.50 153
15909.69 147
15910.88 167
15912.08 178
15913.27 168
15914.46 186
15915.65 208
15916.84 204
15918.04 202
15919.23 184
15920.42 175
15921.61 184
15922.81 205
15924.00 168
15925.19 197
15926.38 174
15927.58 172
15928.77 177
15929.96 186
15931.15 173
15932.35 160
15933.54 154
15934.73 173
15935.92 167
15937.12 175
15938.31 170
15939.50 150
15940.70 134
15941.89 165
15943.08 159
15944.28 151
15945.47 170
15946.66 164
15947.86 147
15949.05 179
15950.24 180
15951.44 158
15952.63 164
15953.82 162
15955.02 176
15956.21 176
15957.40 185
15958.60 179
15959.79 177
15960.99 175
15962.18 150
15963.37 142
15964.57 155
15965.76 174
15966.96 157
15968.15 150
15969.34 175
15970.54 177
15971.73 172
15972.93 164
15974.12 163
15975.31 146
15976.51 161
15977.70 177
15978.90 190
15980.09 144
15981.29 154
15982.48 172
15983.68 175
15984.87 164
15986.07 152
15987.26 144
15988.46 148
15989.65 153
15990.85 176
15992.04 171
15993.24 165
15994.43 167
15995.63 184
15996.82 183
15998.02 185
15999.21 173
16000.41 188
16001.60 206
16002.80 158
16003.99 180
16005.19 155
16006.38 171
16007.58 166
16008.77 155
16009.97 156
16011.17 154
16012.36 161
16013.56 157
16014.75 162
16015.95 142
16017.14 149
16018.34 137
16019.54 170
16020.73 158
16021.93 145
16023.13 159
16024.32 185
16025.52 183
16026.71 154
16027.91 168
16029.11 192
16030.30 153
16031.50 157
16032.70 147
16033.89 156
16035.09 162
16036.29 177
16037.48 147
16038.68 148
16039.88 183
16041.07 202
16042.27 143
16043.47 152
16044.66 158
16045.86 162
16047.06 159
16048.25 147
16049.45 175
16050.65 151
16051.85 160
16053.04 167
16054.24 182
16055.44 172
16056.64 169
16057.83 187
16059.03 139
16060.23 173
16061.43 159
16062.62 167
16063.82 154
16065.02 166
16066.22 179
16067.41 175
16068.61 166
16069.81 187
16071.01 155
16072.21 177
16073.40 193
16074.60 162
16075.80 203
16077.00 181
16078.20 185
16079.39 155
16080.59 156
16081.79 152
16082.99 152
16084.19 181
16085.39 175
16086.58 150
16087.78 165
16088.98 183
16090.18 178
16091.38 149
16092.58 203
16093.78 211
16094.98 178
16096.17 166
16097.37 182
16098.57 154
16099.77 169
16100.97 171
16102.17 156
16103.37 155
16104.57 136
16105.77 187
16106.97 168
16108.17 162
16109.36 177
16110.56 163
16111.76 183
16112.96 174
16114.16 135
16115.36 156
16116.56 144
16117.76 179
16118.96 148
16120.16 155
16121.36 156
16122.56 172
16123.76 144
16124.96 127
16126.16 174
16127.36 157
16128.56 158
16129.76 175
16130.96 157
16132.16 124
16133.36 168
16134.56 155
16135.76 164
16136.96 152
16138.16 154
16139.36 162
16140.56 166
16141.76 150
16142.97 155
16144.17 173
16145.37 178
16146.57 176
16147.77 171
16148.97 160
16150.17 142
16151.37 151
16152.57 142
16153.77 154
16154.97 186
16156.18 137
16157.38 156
16158.58 136
16159.78 123
16160.98 156
16162.18 169
16163.38 140
16164.58 177
16165.79 181
16166.99 168
16168.19 149
16169.39 153
16170.59 159
16171.79 168
16173.00 168
16174.20 150
16175.40 152
16176.60 158
16177.80 182
16179.01 160
16180.21 162
16181.41 154
16182.61 171
16183.81 182
16185.02 163
16186.22 173
16187.42 171
16188.62 169
16189.82 161
16191.03 151
16192.23 140
16193.43 131
16194.63 142
16195.84 163
16197.04 157
16198.24 186
16199.45 162
16200.65 155
16201.85 147
16203.05 181
16204.26 161
16205.46 155
16206.66 183
16207.87 165
16209.07 173
16210.27 168
16211.48 145
16212.68 149
16213.88 143
16215.08 170
16216.29 166
16217.49 159
16218.70 145
16219.90 163
16221.10 158
16222.31 164
16223.51 153
16224.71 165
16225.92 172
16227.12 168
16228.32 174
16229.53 183
16230.73 160
16231.94 162
16233.14 146
16234.34 165
16235.55 161
16236.75 167
16237.96 151
16239.16 164
16240.36 157
16241.57 127
16242.77 139
16243.98 176
16245.18 158
16246.39 175
16247.59 177
16248.80 173
16250.00 120
16251.21 136
16252.41 172
16253.61 160
16254.82 164
16256.02 170
16257.23 182
16258.43 168
16259.64 175
16260.84 183
16262.05 149
16263.25 184
16264.46 147
16265.66 140
16266.87 143
16268.08 146
16269.28 160
16270.49 190
16271.69 171
16272.90 182
16274.10 173
16275.31 185
16276.51 163
16277.72 170
16278.92 149
16280.13 155
16281.34 171
16282.54 169
16283.75 172
16284.95 161
16286.16 152
16287.37 146
16288.57 164
16289.78 161
16290.98 158
16292.19 151
16293.40 155
16294.60 143
16295.81 152
16297.02 164
16298.22 185
16299.43 173
16300.63 155
16301.84 148
16303.05 181
16304.25 181
16305.46 174
16306.67 183
16307.87 165
16309.08 166
16310.29 174
16311.50 156
16312.70 177
16313.91 177
16315.12 156
16316.32 151
16317.53 146
16318.74 156
16319.94 149
16321.15 180
16322.36 150
16323.57 173
16324.77 192
16325.98 165
16327.19 188
16328.40 164
16329.60 174
16330.81 140
16332.02 155
16333.23 169
16334.43 174
16335.64 151
16336.85 136
16338.06 182
16339.27 178
16340.47 168
16341.68 189
16342.89 191
16344.10 145
16345.31 155
16346.51 136
16347.72 184
16348.93 146
16350.14 157
16351.35 150
16352.56 146
16353.77 161
16354.97 144
16356.18 129
16357.39 160
16358.60 141
16359.81 157
16361.02 145
16362.23 163
16363.43 175
16364.64 140
16365.85 155
16367.06 165
16368.27 174
16369.48 161
16370.69 138
16371.90 144
16373.11 165
16374.32 131
16375.53 138
16376.73 152
16377.94 173
16379.15 143
16380.36 166
16381.57 132
16382.78 154
16383.99 187
16385.20 181
16386.41 146
16387.62 159
16388.83 141
16390.04 138
16391.25 150
16392.46 152
16393.67 152
16394.88 132
16396.09 144
16397.30 160
16398.51 151
16399.72 151
16400.93 188
16402.14 242
16403.35 173
16404.56 159
16405.77 137
16406.98 148
16408.19 161
16409.40 150
16410.61 161
16411.82 136
16413.04 175
16414.25 153
16415.46 149
16416.67 160
16417.88 151
16419.09 135
16420.30 140
16421.51 165
16422.72 152
16423.93 158
16425.14 153
16426.36 182
16427.57 161
16428.78 140
16429.99 135
16431.20 135
16432.41 161
16433.62 155
16434.83 145
16436.05 168
16437.26 169
16438.47 151
16439.68 157
16440.89 152
16442.10 147
16443.32 145
16444.53 170
16445.74 173
16446.95 176
16448.16 184
16449.38 144
16450.59 146
16451.80 132
16453.01 158
16454.22 143
16455.44 144
16456.65 132
16457.86 152
16459.07 142
16460.29 173
16461.50 166
16462.71 161
16463.92 163
16465.14 152
16466.35 147
16467.56 143
16468.77 145
16469.99 163
16471.20 145
16472.41 152
16473.63 138
16474.84 127
16476.05 153
16477.26 163
16478.48 169
16479.69 125
16480.90 167
16482.12 153
16483.33 159
16484.54 162
16485.76 147
16486.97 129
16488.18 142
16489.40 141
16490.61 150
16491.82 146
16493.04 178
16494.25 164
16495.47 151
16496.68 132
16497.89 193
16499.11 176
16500.32 140
16501.53 147
16502.75 135
16503.96 146
16505.18 143
16506.39 152
16507.61 148
16508.82 192
16510.03 169
16511.25 159
16512.46 151
16513.68 154
16514.89 156
16516.11 151
16517.32 184
16518.53 198
16519.75 176
16520.96 151
16522.18 157
16523.39 138
16524.61 165
16525.82 167
16527.04 154
16528.25 128
16529.47 143
16530.68 145
16531.90 129
16533.11 159
16534.33 140
16535.54 136
16536.76 149
16537.97 153
16539.19 142
16540.40 135
16541.62 142
16542.84 145
16544.05 169
16545.27 136
16546.48 109
16547.70 133
16548.91 160
16550.13 143
16551.35 142
16552.56 155
16553.78 138
16554.99 155
16556.21 142
16557.42 155
16558.64 187
16559.86 168
16561.07 150
16562.29 144
16563.51 133
16564.72 155
16565.94 156
16567.15 187
16568.37 153
16569.59 162
16570.80 143
16572.02 166
16573.24 157
16574.45 134
16575.67 133
16576.89 132
16578.10 167
16579.32 139
16580.54 159
16581.75 187
16582.97 149
16584.19 154
16585.41 144
16586.62 148
16587.84 146
16589.06 150
16590.27 150
16591.49 139
16592.71 136
16593.93 148
16595.14 140
16596.36 144
16597.58 145
16598.80 145
16600.01 158
16601.23 157
16602.45 142
16603.67 147
16604.88 133
16606.10 141
16607.32 166
16608.54 168
16609.76 132
16610.97 145
16612.19 149
16613.41 155
16614.63 139
16615.85 142
16617.06 137
16618.28 140
16619.50 156
16620.72 145
16621.94 150
16623.16 166
16624.37 138
16625.59 133
16626.81 172
16628.03 129
16629.25 134
16630.47 142
16631.69 149
16632.90 141
16634.12 142
16635.34 177
16636.56 129
16637.78 129
16639.00 143
16640.22 160
16641.44 149
16642.66 153
16643.88 140
16645.09 148
16646.31 173
16647.53 168
16648.75 149
16649.97 124
16651.19 128
16652.41 164
16653.63 158
16654.85 126
16656.07 137
16657.29 148
16658.51 149
16659.73 147
16660.95 149
16662.17 154
16663.39 167
16664.61 165
16665.83 140
16667.05 151
16668.27 163
16669.49 149
16670.71 139
16671.93 143
16673.15 145
16674.37 147
16675.59 141
16676.81 165
16678.03 130
16679.25 123
16680.47 131
16681.69 145
16682.91 174
16684.13 150
16685.35 143
16686.58 164
16687.80 141
16689.02 157
16690.24 170
16691.46 159
16692.68 169
16693.90 167
16695.12 138
16696.34 119
16697.56 132
16698.79 139
16700.01 181
16701.23 173
16702.45 160
16703.67 152
16704.89 162
16706.11 170
16707.34 145
16708.56 133
16709.78 157
16711.00 140
16712.22 182
16713.44 195
16714.67 163
16715.89 162
16717.11 157
16718.33 186
16719.55 145
16720.78 154
16722.00 132
16723.22 145
16724.44 162
16725.66 168
16726.89 152
16728.11 127
16729.33 160
16730.55 135
16731.78 123
16733.00 108
16734.22 134
16735.44 161
16736.67 148
16737.89 141
16739.11 125
16740.33 152
16741.56 154
16742.78 155
16744.00 155
16745.22 152
16746.45 161
16747.67 144
16748.89 167
16750.12 141
16751.34 147
16752.56 147
16753.79 161
16755.01 110
16756.23 129
16757.46 142
16758.68 146
16759.90 154
16761.13 146
16762.35 145
16763.57 136
16764.80 144
16766.02 161
16767.24 158
16768.47 128
16769.69 161
16770.92 164
16772.14 145
16773.36 141
16774.59 129
16775.81 117
16777.04 151
16778.26 151
16779.48 143
16780.71 131
16781.93 128
16783.16 155
16784.38 161
16785.61 164
16786.83 143
16788.05 150
16789.28 145
16790.50 154
16791.73 150
16792.95 148
16794.18 143
16795.40 127
16796.63 166
16797.85 145
16799.08 130
16800.30 149
16801.53 126
16802.75 132
16803.98 136
16805.20 143
16806.43 150
16807.65 159
16808.88 116
16810.10 132
16811.33 147
16812.55 147
16813.78 124
16815.00 154
16816.23 159
16817.46 150
16818.68 157
16819.91 133
16821.13 109
16822.36 155
16823.58 159
16824.81 148
16826.04 132
16827.26 142
16828.49 149
16829.71 170
16830.94 134
16832.17 114
16833.39 123
16834.62 158
16835.84 153
16837.07 129
16838.30 127
16839.52 140
16840.75 153
16841.98 158
16843.20 142
16844.43 166
16845.66 134
16846.88 143
16848.11 134
16849.34 125
16850.56 133
16851.79 149
16853.02 154
16854.24 160
16855.47 117
16856.70 129
16857.92 151
16859.15 166
16860.38 127
16861.61 143
16862.83 136
16864.06 142
16865.29 147
16866.52 109
16867.74 126
16868.97 139
16870.20 149
16871.42 142
16872.65 143
16873.88 146
16875.11 147
16876.34 151
16877.56 150
16878.79 162
16880.02 150
16881.25 149
16882.47 156
16883.70 147
16884.93 130
16886.16 148
16887.39 128
16888.62 138
16889.84 140
16891.07 154
16892.30 157
16893.53 159
16894.76 132
16895.98 137
16897.21 124
16898.44 107
16899.67 143
16900.90 140
16902.13 144
16903.36 112
16904.59 124
16905.81 143
16907.04 124
16908.27 149
16909.50 136
16910.73 137
16911.96 155
16913.19 167
16914.42 160
16915.65 120
16916.88 141
16918.10 167
16919.33 136
16920.56 113
16921.79 133
16923.02 156
16924.25 157
16925.48 173
16926.71 146
16927.94 155
16929.17 141
16930.40 134
16931.63 121
16932.86 127
16934.09 134
16935.32 150
16936.55 138
16937.78 129
16939.01 113
16940.24 136
16941.47 140
16942.70 183
16943.93 158
16945.16 131
16946.39 144
16947.62 162
16948.85 163
16950.08 151
16951.31 166
16952.54 165
16953.77 142
16955.00 141
16956.23 135
16957.46 156
16958.69 133
16959.93 130
16961.16 119
16962.39 135
16963.62 160
16964.85 136
16966.08 128
16967.31 155
16968.54 171
16969.77 153
16971.00 113
16972.24 152
16973.47 166
16974.70 167
16975.93 146
16977.16 140
16978.39 118
16979.62 133
16980.85 141
16982.09 110
16983.32 130
16984.55 139
16985.78 132
16987.01 125
16988.24 127
16989.48 130
16990.71 121
16991.94 147
16993.17 157
16994.40 150
16995.64 136
16996.87 155
16998.10 138
16999.33 138
17000.57 144
17001.80 157
17003.03 136
17004.26 141
17005.49 138
17006.73 143
17007.96 139
17009.19 125
17010.42 144
17011.66 144
17012.89 132
17014.12 134
17015.36 148
17016.59 128
17017.82 133
17019.05 131
17020.29 108
17021.52 162
17022.75 147
17023.99 119
17025.22 144
17026.45 136
17027.69 126
17028.92 152
17030.15 136
17031.39 129
17032.62 136
17033.85 121
17035.09 120
17036.32 131
17037.55 142
17038.79 113
17040.02 146
17041.25 149
17042.49 132
17043.72 134
17044.96 130
17046.19 138
17047.42 175
17048.66 130
17049.89 120
17051.13 128
17052.36 145
17053.59 157
17054.83 134
17056.06 113
17057.30 148
17058.53 133
17059.77 132
17061.00 121
17062.23 126
17063.47 125
17064.70 136
17065.94 136
17067.17 154
17068.41 128
17069.64 155
17070.88 167
17072.11 136
17073.35 125
17074.58 130
17075.82 134
17077.05 131
17078.29 147
17079.52 152
17080.76 155
17081.99 142
17083.23 123
17084.46 109
17085.70 114
17086.93 123
17088.17 128
17089.40 120
17090.64 122
17091.88 124
17093.11 135
17094.35 135
17095.58 138
17096.82 133
17098.05 121
17099.29 122
17100.53 119
17101.76 122
17103.00 129
17104.23 138
17105.47 134
17106.71 125
17107.94 130
17109.18 144
17110.41 138
17111.65 144
17112.89 122
17114.12 130
17115.36 129
17116.60 138
17117.83 121
17119.07 128
17120.31 154
17121.54 158
17122.78 139
17124.02 127
17125.25 153
17126.49 143
17127.73 137
17128.96 144
17130.20 114
17131.44 114
17132.67 101
17133.91 132
17135.15 158
17136.39 124
17137.62 133
17138.86 123
17140.10 170
17141.33 152
17142.57 127
17143.81 140
17145.05 125
17146.28 128
17147.52 112
17148.76 132
17150.00 140
17151.24 134
17152.47 125
17153.71 100
17154.95 126
17156.19 162
17157.42 143
17158.66 121
17159.90 111
17161.14 117
17162.38 144
17163.61 130
17164.85 129
17166.09 109
17167.33 136
17168.57 134
17169.81 147
17171.04 147
17172.28 119
17173.52 141
17174.76 132
17176.00 143
17177.24 131
17178.48 138
17179.72 147
17180.95 133
17182.19 121
17183.43 142
17184.67 123
17185.91 133
17187.15 112
17188.39 123
17189.63 130
17190.87 136
17192.10 152
17193.34 125
17194.58 118
17195.82 131
17197.06 116
17198.30 132
17199.54 143
17200.78 133
17202.02 143
17203.26 154
17204.50 133
17205.74 125
17206.98 111
17208.22 126
17209.46 146
17210.70 133
17211.94 110
17213.18 116
17214.42 143
17215.66 121
17216.90 109
17218.14 112
17219.38 138
17220.62 126
17221.86 143
17223.10 133
17224.34 120
17225.58 153
17226.82 141
17228.06 147
17229.30 151
17230.54 134
17231.78 134
17233.02 140
17234.26 134
17235.50 137
17236.75 118
17237.99 121
17239.23 143
17240.47 128
17241.71 128
17242.95 122
17244.19 131
17245.43 122
17246.67 153
17247.92 136
17249.16 113
17250.40 127
17251.64 135
17252.88 127
17254.12 114
17255.36 114
17256.60 133
17257.85 121
17259.09 129
17260.33 143
17261.57 103
17262.81 136
17264.05 122
17265.30 129
17266.54 137
17267.78 155
17269.02 137
17270.26 137
17271.51 129
17272.75 132
17273.99 159
17275.23 114
17276.48 133
17277.72 119
17278.96 137
17280.20 123
17281.44 111
17282.69 113
17283.93 149
17285.17 133
17286.41 126
17287.66 117
17288.90 123
17290.14 129
17291.39 151
17292.63 145
17293.87 116
17295.11 107
17296.36 128
17297.60 117
17298.84 127
17300.09 133
17301.33 117
17302.57 118
17303.82 137
17305.06 135
17306.30 135
17307.55 128
17308.79 138
17310.03 127
17311.28 148
17312.52 134
17313.76 138
17315.01 129
17316.25 113
17317.49 108
17318.74 138
17319.98 126
17321.23 138
17322.47 139
17323.71 111
17324.96 112
17326.20 132
17327.45 108
17328.69 112
17329.93 125
17331.18 118
17332.42 142
17333.67 132
17334.91 121
17336.16 111
17337.40 114
17338.64 114
17339.89 103
17341.13 124
17342.38 122
17343.62 130
17344.87 122
17346.11 134
17347.36 142
17348.60 130
17349.85 111
17351.09 132
17352.34 113
17353.58 119
17354.83 136
17356.07 124
17357.32 113
17358.56 108
17359.81 114
17361.05 127
17362.30 105
17363.54 126
17364.79 149
17366.03 121
17367.28 135
17368.53 140
17369.77 116
17371.02 139
17372.26 130
17373.51 96
17374.75 112
17376.00 119
17377.25 142
17378.49 120
17379.74 106
17380.98 147
17382.23 138
17383.48 124
17384.72 116
17385.97 105
17387.21 124
17388.46 127
17389.71 146
17390.95 116
17392.20 145
17393.45 123
17394.69 121
17395.94 121
17397.19 115
17398.43 98
17399.68 104
17400.93 114
17402.17 132
17403.42 108
17404.67 117
17405.91 116
17407.16 97
17408.41 109
17409.65 119
17410.90 127
17412.15 119
17413.40 100
17414.64 137
17415.89 142
17417.14 158
17418.39 165
17419.63 119
17420.88 147
17422.13 120
17423.38 135
17424.62 120
17425.87 116
17427.12 102
17428.37 122
17429.61 114
17430.86 108
17432.11 128
17433.36 123
17434.60 131
17435.85 133
17437.10 120
17438.35 124
17439.60 127
17440.85 139
17442.09 122
17443.34 108
17444.59 115
17445.84 158
17447.09 116
17448.34 93
17449.58 105
17450.83 125
17452.08 133
17453.33 133
17454.58 125
17455.83 137
17457.08 134
17458.32 125
17459.57 132
17460.82 140
17462.07 146
17463.32 113
17464.57 110
17465.82 126
17467.07 126
17468.32 118
17469.57 127
17470.81 127
17472.06 115
17473.31 120
17474.56 109
17475.81 105
17477.06 126
17478.31 120
17479.56 140
17480.81 130
17482.06 128
17483.31 119
17484.56 126
17485.81 87
17487.06 111
17488.31 132
17489.56 126
17490.81 125
17492.06 113
17493.31 123
17494.56 117
17495.81 136
17497.06 146
17498.31 138
17499.56 123
17500.81 163
17502.06 92
17503.31 103
17504.56 114
17505.81 107
17507.06 116
17508.31 119
17509.56 133
17510.81 145
17512.06 116
17513.32 137
17514.57 107
17515.82 118
17517.07 130
17518.32 138
17519.57 129
17520.82 129
17522.07 127
17523.32 117
17524.57 124
17525.83 121
17527.08 129
17528.33 128
17529.58 112
17530.83 96
17532.08 113
17533.33 110
17534.59 121
17535.84 125
17537.09 120
17538.34 101
17539.59 132
17540.84 125
17542.10 106
17543.35 109
17544.60 114
17545.85 130
17547.10 153
17548.36 121
17549.61 129
17550.86 112
17552.11 121
17553.36 128
17554.62 116
17555.87 111
17557.12 130
17558.37 147
17559.63 140
17560.88 145
17562.13 123
17563.38 140
17564.64 115
17565.89 115
17567.14 141
17568.39 147
17569.65 127
17570.90 107
17572.15 105
17573.41 117
17574.66 132
17575.91 148
17577.16 157
17578.42 143
17579.67 135
17580.92 127
17582.18 106
17583.43 113
17584.68 108
17585.94 128
17587.19 138
17588.44 110
17589.70 122
17590.95 129
17592.20 163
17593.46 152
17594.71 128
17595.97 141
17597.22 129
17598.47 104
17599.73 111
17600.98 133
17602.23 96
17603.49 112
17604.74 132
17606.00 125
17607.25 95
17608.51 114
17609.76 120
17611.01 110
17612.27 110
17613.52 98
17614.78 101
17616.03 116
17617.29 121
17618.54 105
17619.79 103
17621.05 112
17622.30 125
17623.56 135
17624.81 121
17626.07 119
17627.32 106
17628.58 123
17629.83 106
17631.09 124
17632.34 109
17633.60 159
17634.85 125
17636.11 121
17637.36 105
17638.62 130
17639.87 115
17641.13 125
17642.39 128
17643.64 134
17644.90 148
17646.15 128
17647.41 125
17648.66 134
17649.92 114
17651.17 111
17652.43 122
17653.69 118
17654.94 124
17656.20 118
17657.45 120
17658.71 139
17659.97 146
17661.22 108
17662.48 100
17663.73 112
17664.99 118
17666.25 132
17667.50 111
17668.76 121
17670.02 137
17671.27 116
17672.53 123
17673.78 111
17675.04 126
17676.30 115
17677.55 93
17678.81 110
17680.07 118
17681.32 111
17682.58 117
17683.84 144
17685.10 136
17686.35 115
17687.61 122
17688.87 129
17690.12 125
17691.38 126
17692.64 125
17693.89 105
17695.15 115
17696.41 106
17697.67 101
17698.92 140
17700.18 176
17701.44 137
17702.70 115
17703.95 116
17705.21 122
17706.47 116
17707.73 116
17708.98 108
17710.24 111
17711.50 114
17712.76 94
17714.02 113
17715.27 111
17716.53 117
17717.79 125
17719.05 117
17720.31 111
17721.57 130
17722.82 117
17724.08 114
17725.34 96
17726.60 126
17727.86 129
17729.12 105
17730.37 113
17731.63 118
17732.89 123
17734.15 125
17735.41 108
17736.67 103
17737.93 126
17739.18 131
17740.44 114
17741.70 124
17742.96 96
17744.22 116
17745.48 115
17746.74 125
17748.00 131
17749.26 125
17750.52 128
17751.78 126
17753.04 123
17754.29 126
17755.55 142
17756.81 123
17758.07 121
17759.33 105
17760.59 114
17761.85 101
17763.11 105
17764.37 123
17765.63 123
17766.89 116
17768.15 124
17769.41 108
17770.67 133
17771.93 130
17773.19 137
17774.45 112
17775.71 145
17776.97 148
17778.23 124
17779.49 107
17780.75 117
17782.01 124
17783.27 109
17784.53 131
17785.79 113
17787.05 104
17788.31 126
17789.58 113
17790.84 122
17792.10 90
17793.36 108
17794.62 123
17795.88 142
17797.14 131
17798.40 139
17799.66 106
17800.92 138
17802.18 129
17803.45 127
17804.71 115
17805.97 127
17807.23 136
17808.49 123
17809.75 111
17811.01 104
17812.27 133
17813.54 132
17814.80 104
17816.06 90
17817.32 123
17818.58 134
17819.84 138
17821.11 132
17822.37 114
17823.63 110
17824.89 123
17826.15 107
17827.42 96
17828.68 121
17829.94 128
17831.20 117
17832.46 108
17833.73 115
17834.99 115
17836.25 126
17837.51 124
17838.78 116
17840.04 104
17841.30 98
17842.56 117
17843.83 130
17845.09 117
17846.35 135
17847.61 110
17848.88 118
17850.14 103
17851.40 104
17852.66 99
17853.93 104
17855.19 127
17856.45 90
17857.72 110
17858.98 134
17860.24 129
17861.51 98
17862.77 124
17864.03 132
17865.30 123
17866.56 151
17867.82 125
17869.09 113
17870.35 114
17871.61 117
17872.88 98
17874.14 101
17875.40 101
17876.67 98
17877.93 100
17879.20 120
17880.46 107
17881.72 113
17882.99 105
17884.25 109
17885.52 101
17886.78 104
17888.04 105
17889.31 102
17890.57 122
17891.84 138
17893.10 119
17894.36 100
17895.63 100
17896.89 119
17898.16 96
17899.42 100
17900.69 103
17901.95 113
17903.22 102
17904.48 134
17905.75 116
17907.01 116
17908.28 117
17909.54 135
17910.81 128
17912.07 140
17913.34 98
17914.60 102
17915.87 133
17917.13 115
17918.40 109
17919.66 112
17920.93 96
17922.19 112
17923.46 104
17924.72 110
17925.99 104
17927.25 137
17928.52 111
17929.79 111
17931.05 108
17932.32 96
17933.58 131
17934.85 117
17936.11 124
17937.38 99
17938.65 117
17939.91 120
17941.18 104
17942.44 106
17943.71 105
17944.98 132
17946.24 122
17947.51 112
17948.77 97
17950.04 89
17951.31 110
17952.57 115
17953.84 106
17955.11 103
17956.37 113
17957.64 109
17958.91 127
17960.17 125
17961.44 105
17962.71 125
17963.97 117
17965.24 116
17966.51 104
17967.77 110
17969.04 133
17970.31 103
17971.58 102
17972.84 109
17974.11 118
17975.38 111
17976.64 90
17977.91 106
17979.18 133
17980.45 114
17981.71 128
17982.98 135
17984.25 117
17985.52 126
17986.78 106
17988.05 103
17989.32 91
17990.59 89
17991.86 104
17993.12 112
17994.39 102
17995.66 107
17996.93 115
17998.20 103
17999.46 115
18000.73 96
18002.00 107
18003.27 107
18004.54 119
18005.80 125
18007.07 96
18008.34 111
18009.61 138
18010.88 107
18012.15 115
18013.42 132
18014.68 116
18015.95 104
18017.22 106
18018.49 105
18019.76 122
18021.03 118
18022.30 129
18023.57 136
18024.83 136
18026.10 99
18027.37 121
18028.64 128
18029.91 94
18031.18 117
18032.45 115
18033.72 125
18034.99 120
18036.26 138
18037.53 119
18038.80 124
18040.07 130
18041.34 136
18042.60 134
18043.87 118
18045.14 122
18046.41 119
18047.68 90
18048.95 118
18050.22 123
18051.49 105
18052.76 134
18054.03 109
18055.30 112
18056.57 118
18057.84 136
18059.11 110
18060.38 92
18061.65 128
18062.92 106
18064.20 93
18065.47 90
18066.74 124
18068.01 108
18069.28 111
18070.55 94
18071.82 104
18073.09 108
18074.36 97
18075.63 119
18076.90 121
18078.17 103
18079.44 117
18080.71 129
18081.99 126
18083.26 96
18084.53 102
18085.80 114
18087.07 113
18088.34 105
18089.61 90
18090.88 108
18092.15 106
18093.43 126
18094.70 110
18095.97 97
18097.24 98
18098.51 90
18099.78 97
18101.06 118
18102.33 103
18103.60 107
18104.87 125
18106.14 122
18107.41 123
18108.69 98
18109.96 124
18111.23 130
18112.50 119
18113.77 101
18115.05 100
18116.32 112
18117.59 117
18118.86 134
18120.14 107
18121.41 133
18122.68 133
18123.95 118
18125.23 105
18126.50 101
18127.77 115
18129.04 124
18130.32 112
18131.59 129
18132.86 99
18134.13 120
18135.41 124
18136.68 103
18137.95 113
18139.23 110
18140.50 121
18141.77 120
18143.05 98
18144.32 95
18145.59 122
18146.87 131
18148.14 124
18149.41 120
18150.69 112
18151.96 100
18153.23 105
18154.51 98
18155.78 100
18157.05 108
18158.33 126
18159.60 104
18160.88 85
18162.15 94
18163.42 115
18164.70 113
18165.97 104
18167.24 97
18168.52 93
18169.79 114
18171.07 122
18172.34 115
18173.62 111
18174.89 110
18176.16 114
18177.44 99
18178.71 84
18179.99 90
18181.26 105
18182.54 111
18183.81 102
18185.09 114
18186.36 106
18187.63 107
18188.91 111
18190.18 119
18191.46 115
18192.73 106
18194.01 124
18195.28 106
18196.56 101
18197.83 126
18199.11 96
18200.38 110
18201.66 93
18202.94 111
18204.21 113
18205.49 110
18206.76 95
18208.04 99
18209.31 106
18210.59 110
18211.86 127
18213.14 92
18214.41 106
18215.69 129
18216.97 97
18218.24 103
18219.52 88
18220.79 103
18222.07 112
18223.35 107
18224.62 110
18225.90 105
18227.17 98
18228.45 112
18229.73 96
18231.00 96
18232.28 114
18233.56 106
18234.83 109
18236.11 106
18237.38 110
18238.66 94
18239.94 92
18241.21 100
18242.49 111
18243.77 102
18245.04 111
18246.32 128
18247.60 111
18248.87 107
18250.15 93
18251.43 98
18252.71 101
18253.98 98
18255.26 96
18256.54 96
18257.81 111
18259.09 95
18260.37 107
18261.65 109
18262.92 100
18264.20 107
18265.48 103
18266.76 101
18268.03 114
18269.31 119
18270.59 106
18271.87 134
18273.14 142
18274.42 114
18275.70 110
18276.98 110
18278.26 105
18279.53 94
18280.81 92
18282.09 106
18283.37 129
18284.65 131
18285.92 117
18287.20 151
18288.48 121
18289.76 118
18291.04 87
18292.32 100
18293.59 96
18294.87 117
18296.15 113
18297.43 88
18298.71 103
18299.99 115
18301.27 99
18302.54 104
18303.82 113
18305.10 89
18306.38 120
18307.66 129
18308.94 116
18310.22 108
18311.50 90
18312.78 115
18314.06 138
18315.33 112
18316.61 105
18317.89 114
18319.17 103
18320.45 110
18321.73 115
18323.01 136
18324.29 112
18325.57 95
18326.85 96
18328.13 115
18329.41 144
18330.69 144
18331.97 109
18333.25 109
18334.53 101
18335.81 123
18337.09 109
18338.37 107
18339.65 90
18340.93 106
18342.21 125
18343.49 127
18344.77 84
18346.05 115
18347.33 116
18348.61 105
18349.89 96
18351.17 113
18352.45 94
18353.73 129
18355.01 140
18356.29 128
18357.57 106
18358.85 102
18360.14 97
18361.42 102
18362.70 104
18363.98 99
18365.26 82
18366.54 122
18367.82 116
18369.10 116
18370.38 96
18371.66 115
18372.95 95
18374.23 90
18375.51 111
18376.79 95
18378.07 117
18379.35 89
18380.63 90
18381.92 127
18383.20 120
18384.48 122
18385.76 106
18387.04 94
18388.32 96
18389.61 103
18390.89 107
18392.17 111
18393.45 91
18394.73 113
18396.02 144
18397.30 110
18398.58 93
18399.86 108
18401.14 112
18402.43 107
18403.71 88
18404.99 79
18406.27 131
18407.56 132
18408.84 114
18410.12 106
18411.40 112
18412.69 96
18413.97 121
18415.25 110
18416.53 124
18417.82 125
18419.10 129
18420.38 134
18421.67 87
18422.95 107
18424.23 119
18425.51 115
18426.80 117
18428.08 100
18429.36 111
18430.65 120
18431.93 122
18433.21 124
18434.50 110
18435.78 98
18437.06 103
18438.35 112
18439.63 112
18440.92 117
18442.20 136
18443.48 109
18444.77 106
18446.05 107
18447.33 117
18448.62 98
18449.90 121
18451.19 97
18452.47 98
18453.75 104
18455.04 98
18456.32 96
18457.61 91
18458.89 101
18460.17 112
18461.46 102
18462.74 103
18464.03 90
18465.31 98
18466.60 96
18467.88 100
18469.17 108
18470.45 130
18471.74 102
18473.02 115
18474.30 104
18475.59 120
18476.87 121
18478.16 114
18479.44 104
18480.73 81
18482.01 101
18483.30 113
18484.58 82
18485.87 98
18487.16 126
18488.44 110
18489.73 108
18491.01 118
18492.30 122
18493.58 90
18494.87 104
18496.15 101
18497.44 111
18498.72 116
18500.01 106
18501.30 102
18502.58 102
18503.87 106
18505.15 93
18506.44 113
18507.73 131
18509.01 112
18510.30 108
18511.58 90
18512.87 95
18514.16 95
18515.44 112
18516.73 102
18518.01 113
18519.30 93
18520.59 94
18521.87 104
18523.16 95
18524.45 91
18525.73 105
18527.02 108
18528.31 102
18529.59 117
18530.88 112
18532.17 91
18533.45 108
18534.74 105
18536.03 121
18537.31 111
18538.60 117
18539.89 111
18541.18 112
18542.46 105
18543.75 89
18545.04 86
18546.32 98
18547.61 110
18548.90 120
18550.19 106
18551.47 114
18552.76 96
18554.05 109
18555.34 120
18556.62 122
18557.91 99
18559.20 112
18560.49 104
18561.78 112
18563.06 129
18564.35 112
18565.64 107
18566.93 100
18568.22 108
18569.50 118
18570.79 104
18572.08 108
18573.37 93
18574.66 103
18575.94 105
18577.23 102
18578.52 100
18579.81 118
18581.10 95
18582.39 107
18583.68 86
18584.96 100
18586.25 102
18587.54 96
18588.83 92
18590.12 112
18591.41 92
18592.70 73
18593.99 103
18595.27 117
18596.56 96
18597.85 100
18599.14 109
18600.43 103
18601.72 102
18603.01 86
18604.30 96
18605.59 103
18606.88 124
18608.17 105
18609.46 111
18610.75 112
18612.04 100
18613.33 107
18614.62 116
18615.90 119
18617.19 98
18618.48 112
18619.77 126
18621.06 105
18622.35 94
18623.64 113
18624.93 104
18626.22 101
18627.51 103
18628.80 110
18630.09 86
18631.39 92
18632.68 112
18633.97 113
18635.26 112
18636.55 98
18637.84 125
18639.13 101
18640.42 108
18641.71 94
18643.00 104
18644.29 113
18645.58 103
18646.87 87
18648.16 103
18649.45 96
18650.74 69
18652.04 97
18653.33 100
18654.62 102
18655.91 90
18657.20 99
18658.49 101
18659.78 90
18661.07 100
18662.36 110
18663.66 102
18664.95 103
18666.24 118
18667.53 94
18668.82 91
18670.11 88
18671.41 112
18672.70 110
18673.99 94
18675.28 96
18676.57 107
18677.86 81
18679.16 85
18680.45 82
18681.74 79
18683.03 96
18684.32 91
18685.62 97
18686.91 86
18688.20 96
18689.49 86
18690.79 103
18692.08 101
18693.37 98
18694.66 82
18695.96 97
18697.25 104
18698.54 80
18699.83 99
18701.13 98
18702.42 107
18703.71 107
18705.00 86
18706.30 90
18707.59 87
18708.88 98
18710.18 95
18711.47 106
18712.76 126
18714.05 84
18715.35 113
18716.64 108
18717.93 105
18719.23 119
18720.52 89
18721.81 102
18723.11 122
18724.40 97
18725.69 94
18726.99 77
18728.28 76
18729.58 92
18730.87 113
18732.16 94
18733.46 80
18734.75 85
18736.04 91
18737.34 93
18738.63 111
18739.93 101
18741.22 101
18742.51 94
18743.81 96
18745.10 109
18746.40 103
18747.69 107
18748.99 95
18750.28 117
18751.58 117
18752.87 93
18754.16 109
18755.46 92
18756.75 98
18758.05 89
18759.34 90
18760.64 77
18761.93 108
18763.23 97
18764.52 91
18765.82 93
18767.11 88
18768.41 105
18769.70 113
18771.00 99
18772.29 91
18773.59 103
18774.88 107
18776.18 98
18777.47 90
18778.77 80
18780.06 90
18781.36 106
18782.65 105
18783.95 85
18785.25 91
18786.54 99
18787.84 83
18789.13 110
18790.43 126
18791.72 100
18793.02 94
18794.32 90
18795.61 92
18796.91 107
18798.20 113
18799.50 113
18800.80 103
18802.09 84
18803.39 90
18804.69 87
18805.98 70
18807.28 90
18808.57 104
18809.87 101
18811.17 122
18812.46 89
18813.76 100
18815.06 99
18816.35 104
18817.65 112
18818.95 102
18820.24 88
18821.54 99
18822.84 106
18824.13 87
18825.43 126
18826.73 116
18828.03 110
18829.32 97
18830.62 94
18831.92 115
18833.21 92
18834.51 112
18835.81 96
18837.11 107
18838.40 92
18839.70 104
18841.00 123
18842.30 109
18843.59 98
18844.89 119
18846.19 113
18847.49 96
18848.79 104
18850.08 99
18851.38 96
18852.68 101
18853.98 111
18855.27 113
18856.57 122
18857.87 93
18859.17 123
18860.47 121
18861.77 90
18863.06 104
18864.36 116
18865.66 98
18866.96 91
18868.26 108
18869.56 106
18870.85 87
18872.15 89
18873.45 103
18874.75 107
18876.05 100
18877.35 107
18878.65 119
18879.95 112
18881.24 83
18882.54 84
18883.84 115
18885.14 110
18886.44 108
18887.74 85
18889.04 100
18890.34 107
18891.64 108
18892.94 129
18894.24 96
18895.54 88
18896.84 98
18898.13 102
18899.43 90
18900.73 95
18902.03 75
18903.33 91
18904.63 107
18905.93 95
18907.23 103
18908.53 105
18909.83 104
18911.13 80
18912.43 89
18913.73 102
18915.03 95
18916.33 94
18917.63 89
18918.93 96
18920.23 99
18921.53 126
18922.83 92
18924.13 117
18925.43 90
18926.74 86
18928.04 84
18929.34 76
18930.64 86
18931.94 96
18933.24 91
18934.54 82
18935.84 68
18937.14 73
18938.44 103
18939.74 75
18941.04 103
18942.34 84
18943.65 79
18944.95 90
18946.25 117
18947.55 106
18948.85 87
18950.15 87
18951.45 78
18952.75 92
18954.06 93
18955.36 120
18956.66 128
18957.96 95
18959.26 85
18960.56 78
18961.87 93
18963.17 95
18964.47 99
18965.77 80
18967.07 79
18968.37 112
18969.68 110
18970.98 109
18972.28 96
18973.58 114
18974.88 115
18976.19 85
18977.49 81
18978.79 86
18980.09 85
18981.40 97
18982.70 102
18984.00 115
18985.30 117
18986.61 113
18987.91 110
18989.21 103
18990.51 107
18991.82 109
18993.12 118
18994.42 104
18995.73 81
18997.03 93
18998.33 91
18999.63 100
19000.94 104
19002.24 101
19003.54 108
19004.85 95
19006.15 92
19007.45 85
19008.76 78
19010.06 106
19011.36 81
19012.67 103
19013.97 90
19015.27 73
19016.58 73
19017.88 108
19019.18 106
19020.49 97
19021.79 91
19023.10 89
19024.40 105
19025.70 98
19027.01 107
19028.31 99
19029.62 93
19030.92 81
19032.22 91
19033.53 80
19034.83 96
19036.14 92
19037.44 85
19038.75 75
19040.05 81
19041.35 108
19042.66 104
19043.96 98
19045.27 101
19046.57 86
19047.88 113
19049.18 112
19050.49 99
19051.79 104
19053.10 92
19054.40 95
19055.71 111
19057.01 103
19058.32 81
19059.62 75
19060.93 86
19062.23 115
19063.54 122
19064.84 102
19066.15 82
19067.45 90
19068.76 94
19070.06 79
19071.37 89
19072.67 100
19073.98 88
19075.29 114
19076.59 96
19077.90 109
19079.20 128
19080.51 107
19081.81 83
19083.12 79
19084.43 97
19085.73 100
19087.04 82
19088.34 98
19089.65 99
19090.96 107
19092.26 94
19093.57 72
19094.87 85
19096.18 97
19097.49 79
19098.79 81
19100.10 86
19101.41 87
19102.71 101
19104.02 107
19105.33 111
19106.63 102
19107.94 113
19109.25 85
19110.55 104
19111.86 121
19113.17 97
19114.47 107
19115.78 89
19117.09 77
19118.40 110
19119.70 88
19121.01 70
19122.32 101
19123.62 84
19124.93 106
19126.24 100
19127.55 116
19128.85 100
19130.16 96
19131.47 89
19132.78 86
19134.08 105
19135.39 97
19136.70 95
19138.01 80
19139.32 76
19140.62 91
19141.93 105
19143.24 104
19144.55 98
19145.85 104
19147.16 91
19148.47 100
19149.78 94
19151.09 83
19152.40 104
19153.70 103
19155.01 126
19156.32 101
19157.63 73
19158.94 71
19160.25 86
19161.55 119
19162.86 89
19164.17 96
19165.48 80
19166.79 81
19168.10 94
19169.41 106
19170.72 100
19172.02 92
19173.33 85
19174.64 112
19175.95 107
19177.26 117
19178.57 83
19179.88 91
19181.19 107
19182.50 104
19183.81 113
19185.12 110
19186.43 100
19187.74 102
19189.05 94
19190.35 103
19191.66 85
19192.97 76
19194.28 86
19195.59 76
19196.90 82
19198.21 104
19199.52 85
19200.83 89
19202.14 85
19203.45 82
19204.76 89
19206.07 72
19207.38 83
19208.69 86
19210.00 88
19211.31 82
19212.62 91
19213.93 104
19215.24 98
19216.56 91
19217.87 92
19219.18 94
19220.49 113
19221.80 95
19223.11 114
19224.42 92
19225.73 101
19227.04 95
19228.35 94
19229.66 97
19230.97 84
19232.28 91
19233.60 111
19234.91 118
19236.22 106
19237.53 96
19238.84 112
19240.15 121
19241.46 104
19242.77 68
19244.09 91
19245.40 103
19246.71 93
19248.02 95
19249.33 79
19250.64 94
19251.95 105
19253.27 76
19254.58 90
19255.89 90
19257.20 107
19258.51 92
19259.83 71
19261.14 100
19262.45 92
19263.76 117
19265.07 101
19266.39 104
19267.70 98
19269.01 89
19270.32 125
19271.63 99
19272.95 91
19274.26 106
19275.57 100
19276.88 99
19278.20 86
19279.51 84
19280.82 93
19282.14 96
19283.45 93
19284.76 92
19286.07 85
19287.39 104
19288.70 105
19290.01 72
19291.33 78
19292.64 85
19293.95 96
19295.26 101
19296.58 99
19297.89 90
19299.20 81
19300.52 96
19301.83 91
19303.14 88
19304.46 88
19305.77 93
19307.09 93
19308.40 90
19309.71 95
19311.03 91
19312.34 98
19313.65 89
19314.97 87
19316.28 67
19317.60 92
19318.91 94
19320.22 94
19321.54 113
19322.85 82
19324.17 101
19325.48 90
19326.79 105
19328.11 86
19329.42 81
19330.74 99
19332.05 113
19333.37 96
19334.68 120
19335.99 90
19337.31 87
19338.62 81
19339.94 96
19341.25 94
19342.57 81
19343.88 75
19345.20 80
19346.51 83
19347.83 84
19349.14 108
19350.46 99
19351.77 80
19353.09 93
19354.40 85
19355.72 86
19357.03 102
19358.35 84
19359.66 84
19360.98 91
19362.29 100
19363.61 80
19364.93 81
19366.24 86
19367.56 85
19368.87 80
19370.19 84
19371.50 95
19372.82 68
19374.14 106
19375.45 92
19376.77 95
19378.08 92
19379.40 89
19380.72 100
19382.03 84
19383.35 92
19384.66 84
19385.98 88
19387.30 73
19388.61 91
19389.93 89
19391.25 82
19392.56 96
19393.88 93
19395.20 90
19396.51 85
19397.83 83
19399.15 113
19400.46 85
19401.78 95
19403.10 102
19404.41 96
19405.73 102
19407.05 85
19408.36 96
19409.68 87
19411.00 91
19412.31 77
19413.63 81
19414.95 96
19416.27 103
19417.58 82
19418.90 106
19420.22 88
19421.54 100
19422.85 93
19424.17 104
19425.49 99
19426.81 87
19428.12 107
19429.44 89
19430.76 85
19432.08 74
19433.40 84
19434.71 79
19436.03 93
19437.35 89
19438.67 106
19439.99 89
19441.30 113
19442.62 100
19443.94 84
19445.26 83
19446.58 75
19447.89 92
19449.21 97
19450.53 108
19451.85 93
19453.17 79
19454.49 85
19455.81 88
19457.12 91
19458.44 115
19459.76 81
19461.08 93
19462.40 96
19463.72 106
19465.04 95
19466.36 91
19467.68 93
19468.99 85
19470.31 88
19471.63 88
19472.95 97
19474.27 109
19475.59 99
19476.91 98
19478.23 90
19479.55 72
19480.87 84
19482.19 97
19483.51 122
19484.83 101
19486.15 92
19487.47 99
19488.79 101
19490.11 88
19491.43 83
19492.75 74
19494.07 94
19495.39 85
19496.71 91
19498.03 108
19499.35 95
19500.67 92
19501.99 122
19503.31 96
19504.63 83
19505.95 76
19507.27 91
19508.59 82
19509.91 71
19511.23 82
19512.55 94
19513.87 96
19515.19 101
19516.51 92
19517.83 86
19519.15 98
19520.47 88
19521.79 82
19523.12 106
19524.44 109
19525.76 96
19527.08 101
19528.40 80
19529.72 87
19531.04 89
19532.36 101
19533.68 85
19535.01 73
19536.33 95
19537.65 99
19538.97 95
19540.29 69
19541.61 82
19542.93 105
19544.26 85
19545.58 104
19546.90 101
19548.22 75
19549.54 108
19550.87 100
19552.19 82
19553.51 100
19554.83 80
19556.15 83
19557.47 91
19558.80 72
19560.12 79
19561.44 69
19562.76 73
19564.09 93
19565.41 96
19566.73 80
19568.05 100
19569.38 90
19570.70 82
19572.02 98
19573.34 83
19574.67 86
19575.99 89
19577.31 96
19578.63 82
19579.96 108
19581.28 107
19582.60 88
19583.93 85
19585.25 81
19586.57 82
19587.90 90
19589.22 77
19590.54 84
19591.86 95
19593.19 88
19594.51 91
19595.83 77
19597.16 103
19598.48 102
19599.81 85
19601.13 119
19602.45 106
19603.78 85
19605.10 83
19606.42 72
19607.75 86
19609.07 73
19610.40 90
19611.72 80
19613.04 110
19614.37 105
19615.69 83
19617.02 99
19618.34 67
19619.66 96
19620.99 79
19622.31 99
19623.64 99
19624.96 89
19626.29 107
19627.61 77
19628.93 83
19630.26 90
19631.58 100
19632.91 94
19634.23 88
19635.56 102
19636.88 90
19638.21 86
19639.53 88
19640.86 90
19642.18 89
19643.51 100
19644.83 82
19646.16 99
19647.48 96
19648.81 104
19650.13 100
19651.46 112
19652.78 94
19654.11 92
19655.43 106
19656.76 83
19658.08 77
19659.41 82
19660.74 100
19662.06 110
19663.39 88
19664.71 76
19666.04 84
19667.36 78
19668.69 92
19670.02 93
19671.34 70
19672.67 88
19673.99 83
19675.32 97
19676.65 81
19677.97 72
19679.30 77
19680.63 99
19681.95 111
19683.28 86
19684.60 94
19685.93 76
19687.26 87
19688.58 60
19689.91 88
19691.24 94
19692.56 112
19693.89 100
19695.22 76
19696.54 81
19697.87 100
19699.20 113
19700.52 96
19701.85 88
19703.18 103
19704.51 87
19705.83 72
19707.16 77
19708.49 104
19709.81 76
19711.14 90
19712.47 97
19713.80 74
19715.12 61
19716.45 78
19717.78 72
19719.11 72
19720.43 76
19721.76 86
19723.09 71
19724.42 106
19725.74 90
19727.07 107
19728.40 100
19729.73 101
19731.06 95
19732.38 73
19733.71 76
19735.04 97
19736.37 94
19737.70 84
19739.02 72
19740.35 77
19741.68 91
19743.01 89
19744.34 107
19745.67 120
19747.00 81
19748.32 73
19749.65 78
19750.98 70
19752.31 112
19753.64 100
19754.97 85
19756.30 85
19757.62 88
19758.95 94
19760.28 96
19761.61 91
19762.94 86
19764.27 95
19765.60 91
19766.93 89
19768.26 70
19769.59 81
19770.92 82
19772.25 83
19773.57 72
19774.90 86
19776.23 76
19777.56 70
19778.89 78
19780.22 74
19781.55 74
19782.88 77
19784.21 100
19785.54 84
19786.87 130
19788.20 90
19789.53 84
19790.86 96
19792.19 102
19793.52 76
19794.85 96
19796.18 92
19797.51 94
19798.84 91
19800.17 94
19801.50 83
19802.83 103
19804.16 114
19805.49 106
19806.82 90
19808.16 85
19809.49 80
19810.82 77
19812.15 73
19813.48 79
19814.81 72
19816.14 97
19817.47 82
19818.80 80
19820.13 95
19821.46 79
19822.79 90
19824.13 108
19825.46 90
19826.79 86
19828.12 97
19829.45 105
19830.78 102
19832.11 79
19833.44 85
19834.78 113
19836.11 103
19837.44 72
19838.77 86
19840.10 92
19841.43 105
19842.77 94
19844.10 84
19845.43 99
19846.76 82
19848.09 74
19849.42 68
19850.76 61
19852.09 85
19853.42 83
19854.75 59
19856.09 61
19857.42 74
19858.75 89
19860.08 89
19861.41 79
19862.75 90
19864.08 76
19865.41 94
19866.74 113
19868.08 78
19869.41 82
19870.74 84
19872.08 79
19873.41 73
19874.74 81
19876.07 86
19877.41 79
19878.74 81
19880.07 98
19881.41 82
19882.74 77
19884.07 87
19885.40 70
19886.74 82
19888.07 84
19889.40 76
19890.74 84
19892.07 96
19893.40 89
19894.74 93
19896.07 107
19897.41 93
19898.74 96
19900.07 85
19901.41 93
19902.74 109
19904.07 97
19905.41 90
19906.74 94
19908.08 104
19909.41 88
19910.74 120
19912.08 92
19913.41 103
19914.75 92
19916.08 92
19917.41 102
19918.75 89
19920.08 93
19921.42 81
19922.75 85
19924.09 71
19925.42 81
19926.76 84
19928.09 93
19929.42 88
19930.76 75
19932.09 77
19933.43 94
19934.76 94
19936.10 76
19937.43 70
19938.77 80
19940.10 89
19941.44 90
19942.77 84
19944.11 91
19945.44 89
19946.78 95
19948.11 95
19949.45 81
19950.79 146
19952.12 101
19953.46 85
19954.79 97
19956.13 78
19957.46 102
19958.80 90
19960.13 78
19961.47 87
19962.81 68
19964.14 101
19965.48 104
19966.81 91
19968.15 93
19969.49 88
19970.82 77
19972.16 72
19973.49 76
19974.83 94
19976.17 107
19977.50 104
19978.84 100
19980.18 78
19981.51 82
19982.85 81
19984.18 77
19985.52 78
19986.86 92
19988.19 95
19989.53 85
19990.87 77
19992.20 63
19993.54 66
19994.88 88
19996.21 96
19997.55 81
19998.89 101
20000.23 90
20001.56 88
20002.90 88
20004.24 72
20005.57 91
20006.91 80
20008.25 92
20009.59 78
20010.92 76
20012.26 103
20013.60 101
20014.94 101
20016.27 88
20017.61 75
20018.95 102
20020.29 103
20021.62 87
20022.96 64
20024.30 90
20025.64 88
20026.98 97
20028.31 90
20029.65 102
20030.99 101
20032.33 90
20033.67 104
20035.00 101
20036.34 67
20037.68 83
20039.02 86
20040.36 97
20041.70 99
20043.03 98
20044.37 70
20045.71 84
20047.05 96
20048.39 67
20049.73 81
20051.07 100
20052.41 99
20053.74 90
20055.08 66
20056.42 72
20057.76 81
20059.10 84
20060.44 91
20061.78 79
20063.12 83
20064.46 112
20065.80 96
20067.13 86
20068.47 93
20069.81 102
20071.15 87
20072.49 92
20073.83 68
20075.17 80
20076.51 78
20077.85 97
20079.19 72
20080.53 67
20081.87 79
20083.21 73
20084.55 97
20085.89 87
20087.23 88
20088.57 89
20089.91 93
20091.25 96
20092.59 86
20093.93 76
20095.27 83
20096.61 92
20097.95 104
20099.29 82
20100.63 86
20101.97 91
20103.31 83
20104.65 89
20105.99 81
20107.33 82
20108.67 75
20110.02 78
20111.36 93
20112.70 79
20114.04 77
20115.38 98
20116.72 81
20118.06 86
20119.40 85
20120.74 96
20122.08 80
20123.43 76
20124.77 82
20126.11 84
20127.45 94
20128.79 83
20130.13 84
20131.47 85
20132.81 70
20134.16 73
20135.50 86
20136.84 70
20138.18 72
20139.52 79
20140.86 77
20142.21 80
20143.55 95
20144.89 84
