# Supplementary material for: MALDI-TOF MS typing enables the classification of brewing yeasts of the genus Saccharomyces to major beer styles
Source: PLoS One. 2017 Aug 9;12(8):e0181694. doi: 10.1371/journal.pone.0181694 (PMC5549903; doi:10.1371/journal.pone.0181694)
Supplement: S4 File — The directory includes 90 raw files and was zipped to “.zip”; the folder has three strains with 30 spectra per strain; S1 Text explains the raw files with an example and Table 1 represents the yeast strains used within the experiment. (ZIP) [file pone.0181694.s007.zip › 10-12/30261-211-OG-Ale-Ale-YPG-18h-E-E_2015-07-14_2_0_E2_1.dat]

2000.53 10952
2000.95 11272
2001.37 11311
2001.79 11039
2002.21 10790
2002.64 10585
2003.06 10446
2003.48 10675
2003.90 10868
2004.32 10661
2004.75 10820
2005.17 11171
2005.59 10881
2006.01 10747
2006.43 11314
2006.86 11567
2007.28 11117
2007.70 11316
2008.12 11747
2008.55 12131
2008.97 12096
2009.39 11733
2009.81 12082
2010.24 12169
2010.66 12080
2011.08 11296
2011.50 10950
2011.93 10540
2012.35 10719
2012.77 10462
2013.20 10401
2013.62 10819
2014.04 9902
2014.46 9991
2014.89 10403
2015.31 10227
2015.73 10495
2016.16 10674
2016.58 10239
2017.00 10952
2017.43 10913
2017.85 11036
2018.27 11411
2018.70 11275
2019.12 11217
2019.54 11733
2019.97 12275
2020.39 12286
2020.82 11947
2021.24 11954
2021.66 11409
2022.09 11729
2022.51 11760
2022.94 11626
2023.36 11253
2023.78 11298
2024.21 11459
2024.63 11569
2025.06 11337
2025.48 11209
2025.90 11494
2026.33 10849
2026.75 10911
2027.18 11212
2027.60 10995
2028.03 11135
2028.45 11046
2028.88 11184
2029.30 11010
2029.72 10720
2030.15 10614
2030.57 10720
2031.00 10738
2031.42 10762
2031.85 10531
2032.27 10549
2032.70 11076
2033.12 10930
2033.55 10963
2033.97 11587
2034.40 11347
2034.82 11177
2035.25 10950
2035.67 10987
2036.10 11114
2036.52 10782
2036.95 11157
2037.38 11665
2037.80 11634
2038.23 11827
2038.65 11580
2039.08 12228
2039.50 12098
2039.93 11590
2040.36 11802
2040.78 11588
2041.21 11881
2041.63 11538
2042.06 10946
2042.48 11125
2042.91 10804
2043.34 10337
2043.76 10610
2044.19 10814
2044.62 10380
2045.04 10606
2045.47 10466
2045.89 10645
2046.32 10622
2046.75 10467
2047.17 10764
2047.60 10274
2048.03 10401
2048.45 10231
2048.88 10376
2049.31 10481
2049.73 10301
2050.16 10313
2050.59 10434
2051.01 10204
2051.44 10270
2051.87 10461
2052.29 10094
2052.72 9962
2053.15 10415
2053.58 10175
2054.00 10076
2054.43 9891
2054.86 9679
2055.28 9828
2055.71 10221
2056.14 10361
2056.57 10142
2056.99 10215
2057.42 10546
2057.85 10606
2058.28 10550
2058.71 10583
2059.13 10588
2059.56 10068
2059.99 10465
2060.42 10147
2060.84 10302
2061.27 10556
2061.70 10515
2062.13 10416
2062.56 9969
2062.98 10343
2063.41 10558
2063.84 10567
2064.27 10758
2064.70 11269
2065.13 11240
2065.55 10770
2065.98 10890
2066.41 10788
2066.84 11111
2067.27 10908
2067.70 10503
2068.13 10588
2068.55 10420
2068.98 10249
2069.41 9880
2069.84 10415
2070.27 10608
2070.70 10191
2071.13 10128
2071.56 10239
2071.99 10580
2072.41 10495
2072.84 10821
2073.27 10690
2073.70 10708
2074.13 10599
2074.56 11087
2074.99 10914
2075.42 10836
2075.85 10953
2076.28 10991
2076.71 11096
2077.14 11105
2077.57 10713
2078.00 10914
2078.43 11145
2078.86 11606
2079.29 11487
2079.72 11473
2080.15 11770
2080.58 11499
2081.01 11086
2081.44 11792
2081.87 11409
2082.30 11156
2082.73 10982
2083.16 11015
2083.59 11103
2084.02 10707
2084.45 10951
2084.88 10848
2085.31 11082
2085.74 11331
2086.17 11202
2086.60 11029
2087.03 10715
2087.46 10583
2087.89 11092
2088.32 10754
2088.75 10598
2089.18 10791
2089.62 11114
2090.05 10727
2090.48 10369
2090.91 10536
2091.34 10476
2091.77 10999
2092.20 11073
2092.63 10386
2093.06 10964
2093.49 10861
2093.93 11053
2094.36 10870
2094.79 10606
2095.22 10635
2095.65 10893
2096.08 10283
2096.52 10209
2096.95 10294
2097.38 10175
2097.81 10205
2098.24 10137
2098.67 10018
2099.11 10403
2099.54 10178
2099.97 10320
2100.40 10221
2100.83 10557
2101.27 10247
2101.70 10338
2102.13 10426
2102.56 10647
2102.99 10363
2103.43 10586
2103.86 10777
2104.29 10370
2104.72 10624
2105.16 10922
2105.59 10579
2106.02 10385
2106.45 10475
2106.89 10860
2107.32 10970
2107.75 10904
2108.19 10848
2108.62 10576
2109.05 10713
2109.48 10649
2109.92 10852
2110.35 10832
2110.78 10877
2111.22 10647
2111.65 10433
2112.08 10265
2112.52 10036
2112.95 10321
2113.38 10260
2113.82 9860
2114.25 10630
2114.68 10471
2115.12 10211
2115.55 10499
2115.98 10110
2116.42 10302
2116.85 9986
2117.28 10114
2117.72 10442
2118.15 10182
2118.59 10297
2119.02 10209
2119.45 10029
2119.89 10099
2120.32 10380
2120.76 10302
2121.19 10645
2121.62 10308
2122.06 10650
2122.49 10943
2122.93 10711
2123.36 10665
2123.80 10606
2124.23 10815
2124.66 10731
2125.10 10840
2125.53 10530
2125.97 10216
2126.40 10408
2126.84 10457
2127.27 10396
2127.71 10343
2128.14 10568
2128.58 10977
2129.01 10957
2129.45 10961
2129.88 11253
2130.32 11838
2130.75 11903
2131.19 11643
2131.62 11878
2132.06 11614
2132.49 11380
2132.93 12005
2133.36 12138
2133.80 11964
2134.23 12362
2134.67 12517
2135.11 12416
2135.54 12499
2135.98 12974
2136.41 13445
2136.85 13131
2137.28 13341
2137.72 13124
2138.16 12673
2138.59 12449
2139.03 11957
2139.46 11767
2139.90 11574
2140.34 11076
2140.77 10910
2141.21 10724
2141.64 10246
2142.08 10054
2142.52 10164
2142.95 10571
2143.39 10310
2143.83 10393
2144.26 9913
2144.70 10003
2145.14 10424
2145.57 10517
2146.01 10479
2146.45 10731
2146.88 10753
2147.32 10879
2147.76 11002
2148.19 11426
2148.63 11329
2149.07 11926
2149.50 12582
2149.94 12786
2150.38 12833
2150.81 12480
2151.25 12736
2151.69 12871
2152.13 12787
2152.56 13017
2153.00 12423
2153.44 12208
2153.88 12072
2154.31 11941
2154.75 12042
2155.19 11641
2155.63 12055
2156.06 12469
2156.50 12030
2156.94 11572
2157.38 11685
2157.82 11098
2158.25 11121
2158.69 11101
2159.13 11272
2159.57 10882
2160.01 11000
2160.44 11215
2160.88 11176
2161.32 11130
2161.76 10765
2162.20 10801
2162.63 10956
2163.07 10785
2163.51 10933
2163.95 11175
2164.39 11059
2164.83 10677
2165.27 10619
2165.70 10834
2166.14 10768
2166.58 10804
2167.02 10745
2167.46 10987
2167.90 11119
2168.34 10960
2168.78 10929
2169.22 11312
2169.65 11047
2170.09 11267
2170.53 11399
2170.97 11369
2171.41 11216
2171.85 11438
2172.29 11410
2172.73 11772
2173.17 11656
2173.61 11616
2174.05 11670
2174.49 11936
2174.93 12282
2175.37 12307
2175.81 12698
2176.25 12655
2176.69 12792
2177.13 12933
2177.57 12609
2178.01 12452
2178.45 12631
2178.89 12441
2179.33 12485
2179.77 12255
2180.21 12287
2180.65 11962
2181.09 11291
2181.53 11638
2181.97 11306
2182.41 11166
2182.85 10777
2183.29 10842
2183.73 10713
2184.17 10577
2184.61 10731
2185.05 10628
2185.49 10454
2185.93 10700
2186.37 10896
2186.81 11164
2187.25 11243
2187.69 11501
2188.14 12252
2188.58 13053
2189.02 12897
2189.46 12732
2189.90 13097
2190.34 13106
2190.78 12506
2191.22 12320
2191.66 12234
2192.11 12136
2192.55 12402
2192.99 12258
2193.43 12160
2193.87 12145
2194.31 11854
2194.76 12289
2195.20 12691
2195.64 12376
2196.08 12414
2196.52 12402
2196.96 12888
2197.41 12093
2197.85 12062
2198.29 11736
2198.73 11883
2199.17 11620
2199.62 11242
2200.06 11271
2200.50 11325
2200.94 11220
2201.38 11091
2201.83 11153
2202.27 11513
2202.71 11264
2203.15 11265
2203.60 10630
2204.04 11106
2204.48 11210
2204.92 11174
2205.37 11641
2205.81 11663
2206.25 11656
2206.70 11846
2207.14 12343
2207.58 12340
2208.02 12536
2208.47 12211
2208.91 12562
2209.35 12564
2209.80 12485
2210.24 12731
2210.68 12070
2211.13 12228
2211.57 12082
2212.01 12199
2212.46 12306
2212.90 12120
2213.34 11771
2213.79 11803
2214.23 11971
2214.67 11297
2215.12 11209
2215.56 11407
2216.00 11377
2216.45 11064
2216.89 10994
2217.34 11236
2217.78 10661
2218.22 10880
2218.67 10818
2219.11 10880
2219.56 10862
2220.00 10955
2220.44 10736
2220.89 10942
2221.33 11426
2221.78 11664
2222.22 11565
2222.67 11769
2223.11 12070
2223.55 12108
2224.00 12668
2224.44 13204
2224.89 12888
2225.33 13303
2225.78 13644
2226.22 14041
2226.67 13718
2227.11 13360
2227.56 13348
2228.00 13152
2228.45 13596
2228.89 13456
2229.34 13145
2229.78 13043
2230.23 13631
2230.67 13846
2231.12 14295
2231.56 14264
2232.01 14872
2232.45 14586
2232.90 15080
2233.35 15270
2233.79 15007
2234.24 14828
2234.68 14501
2235.13 14086
2235.57 13869
2236.02 14242
2236.46 13862
2236.91 13272
2237.36 13072
2237.80 12666
2238.25 12015
2238.69 12206
2239.14 12456
2239.59 11675
2240.03 11814
2240.48 11976
2240.92 11088
2241.37 10752
2241.82 10565
2242.26 10492
2242.71 10984
2243.16 10824
2243.60 10625
2244.05 10499
2244.50 10461
2244.94 10649
2245.39 10598
2245.84 10815
2246.28 10908
2246.73 10618
2247.18 10489
2247.62 10778
2248.07 11050
2248.52 10541
2248.96 11125
2249.41 11430
2249.86 10995
2250.31 10921
2250.75 11127
2251.20 10721
2251.65 10865
2252.10 11426
2252.54 11102
2252.99 10989
2253.44 11003
2253.89 10832
2254.33 10670
2254.78 10916
2255.23 10766
2255.68 10714
2256.12 10409
2256.57 10339
2257.02 10354
2257.47 10374
2257.91 10050
2258.36 10370
2258.81 10878
2259.26 11035
2259.71 10652
2260.16 10294
2260.60 10531
2261.05 11217
2261.50 11378
2261.95 11423
2262.40 12224
2262.84 12367
2263.29 12280
2263.74 12696
2264.19 12670
2264.64 12070
2265.09 12282
2265.54 12744
2265.98 12144
2266.43 12064
2266.88 12454
2267.33 12716
2267.78 13024
2268.23 13246
2268.68 13592
2269.13 13799
2269.58 14421
2270.03 14576
2270.47 14472
2270.92 14882
2271.37 14712
2271.82 14657
2272.27 14247
2272.72 14295
2273.17 13943
2273.62 13385
2274.07 12834
2274.52 12759
2274.97 12665
2275.42 12278
2275.87 11958
2276.32 11638
2276.77 11285
2277.22 11004
2277.67 11109
2278.12 11065
2278.57 11189
2279.02 10948
2279.47 11069
2279.92 10650
2280.37 11207
2280.82 11099
2281.27 11446
2281.72 10945
2282.17 11063
2282.62 11021
2283.07 10930
2283.52 11330
2283.97 11281
2284.42 10747
2284.87 11132
2285.32 11507
2285.77 11219
2286.22 11541
2286.67 11731
2287.13 12344
2287.58 12871
2288.03 13565
2288.48 14503
2288.93 15865
2289.38 17199
2289.83 18370
2290.28 19256
2290.73 20650
2291.18 21345
2291.64 21425
2292.09 21886
2292.54 21346
2292.99 20875
2293.44 19612
2293.89 18626
2294.34 17977
2294.80 16434
2295.25 15156
2295.70 14864
2296.15 14430
2296.60 13452
2297.05 13538
2297.51 13006
2297.96 12756
2298.41 12520
2298.86 12041
2299.31 11629
2299.77 11751
2300.22 11619
2300.67 11543
2301.12 11361
2301.57 11395
2302.03 11104
2302.48 11358
2302.93 11290
2303.38 11289
2303.84 11288
2304.29 11418
2304.74 11307
2305.19 11440
2305.65 11568
2306.10 11565
2306.55 12094
2307.01 12539
2307.46 12844
2307.91 13233
2308.36 13325
2308.82 14131
2309.27 15004
2309.72 15187
2310.18 15524
2310.63 16002
2311.08 15858
2311.54 15455
2311.99 15229
2312.44 15271
2312.90 14280
2313.35 14085
2313.80 13409
2314.26 12822
2314.71 12212
2315.16 11718
2315.62 11585
2316.07 11992
2316.52 12259
2316.98 12280
2317.43 11635
2317.88 11519
2318.34 11744
2318.79 11757
2319.25 12344
2319.70 12517
2320.15 12310
2320.61 12581
2321.06 12751
2321.52 12656
2321.97 12762
2322.43 12596
2322.88 12196
2323.33 12251
2323.79 12076
2324.24 11953
2324.70 12000
2325.15 11867
2325.61 11532
2326.06 11998
2326.52 12198
2326.97 12631
2327.43 12908
2327.88 13165
2328.34 13259
2328.79 13986
2329.25 13808
2329.70 13449
2330.16 13649
2330.61 13970
2331.07 13790
2331.52 13473
2331.98 13478
2332.43 13006
2332.89 12067
2333.34 12425
2333.80 12240
2334.25 12293
2334.71 11938
2335.16 11668
2335.62 11658
2336.08 12181
2336.53 11780
2336.99 11823
2337.44 12096
2337.90 12300
2338.35 12006
2338.81 11971
2339.27 11807
2339.72 11888
2340.18 12042
2340.63 11891
2341.09 12068
2341.55 11946
2342.00 11452
2342.46 11090
2342.91 11387
2343.37 11956
2343.83 11525
2344.28 11638
2344.74 12005
2345.20 12572
2345.65 12059
2346.11 12712
2346.57 12775
2347.02 12826
2347.48 13365
2347.94 13503
2348.39 13387
2348.85 13263
2349.31 13113
2349.76 12697
2350.22 12856
2350.68 12559
2351.14 12308
2351.59 12152
2352.05 11914
2352.51 11425
2352.96 11285
2353.42 11814
2353.88 11691
2354.34 11446
2354.79 11700
2355.25 11907
2355.71 11666
2356.17 11717
2356.62 11260
2357.08 11484
2357.54 11852
2358.00 11934
2358.46 11871
2358.91 11909
2359.37 11743
2359.83 11752
2360.29 11761
2360.74 12429
2361.20 12240
2361.66 11741
2362.12 12186
2362.58 12335
2363.04 11784
2363.49 11908
2363.95 11635
2364.41 12317
2364.87 12265
2365.33 12331
2365.79 12450
2366.24 12335
2366.70 11969
2367.16 12165
2367.62 12099
2368.08 12088
2368.54 12453
2369.00 12422
2369.46 11992
2369.91 11934
2370.37 12191
2370.83 12054
2371.29 11857
2371.75 11641
2372.21 11727
2372.67 12345
2373.13 12274
2373.59 12095
2374.05 11931
2374.51 12702
2374.97 12847
2375.42 12587
2375.88 12418
2376.34 12494
2376.80 12923
2377.26 13121
2377.72 12813
2378.18 12430
2378.64 12790
2379.10 12635
2379.56 12669
2380.02 12845
2380.48 12953
2380.94 13020
2381.40 12832
2381.86 12688
2382.32 12113
2382.78 12325
2383.24 11946
2383.70 11627
2384.16 11803
2384.62 11487
2385.08 11487
2385.54 11598
2386.00 11724
2386.47 11705
2386.93 11611
2387.39 11940
2387.85 12150
2388.31 11726
2388.77 11628
2389.23 12125
2389.69 12136
2390.15 12235
2390.61 12105
2391.07 12083
2391.53 12410
2391.99 11929
2392.46 11983
2392.92 11571
2393.38 11644
2393.84 11670
2394.30 11564
2394.76 11509
2395.22 11229
2395.68 11299
2396.15 11239
2396.61 11034
2397.07 11347
2397.53 11473
2397.99 11536
2398.45 11029
2398.92 11347
2399.38 11513
2399.84 11172
2400.30 11062
2400.76 11398
2401.23 11562
2401.69 11160
2402.15 10793
2402.61 11320
2403.07 11603
2403.54 11115
2404.00 11240
2404.46 11667
2404.92 11990
2405.38 12057
2405.85 11986
2406.31 12094
2406.77 12175
2407.23 12333
2407.70 12192
2408.16 11814
2408.62 11388
2409.08 11141
2409.55 11471
2410.01 11368
2410.47 11488
2410.94 11465
2411.40 11594
2411.86 11567
2412.32 11581
2412.79 11640
2413.25 11724
2413.71 11740
2414.18 11836
2414.64 12024
2415.10 11966
2415.57 12194
2416.03 12457
2416.49 12926
2416.96 12870
2417.42 13650
2417.88 13948
2418.35 13931
2418.81 14805
2419.28 14991
2419.74 14711
2420.20 14907
2420.67 15086
2421.13 14946
2421.59 14234
2422.06 13322
2422.52 12972
2422.99 13143
2423.45 12617
2423.91 13063
2424.38 12366
2424.84 12390
2425.31 12509
2425.77 12253
2426.24 12263
2426.70 11985
2427.16 12222
2427.63 11955
2428.09 11621
2428.56 11788
2429.02 11862
2429.49 11542
2429.95 11582
2430.42 11369
2430.88 11172
2431.35 11055
2431.81 11320
2432.28 11384
2432.74 11616
2433.21 11716
2433.67 11738
2434.14 11986
2434.60 12507
2435.07 12484
2435.53 12280
2436.00 12016
2436.46 12500
2436.93 12575
2437.39 12752
2437.86 12722
2438.32 12975
2438.79 12958
2439.26 12973
2439.72 13559
2440.19 13731
2440.65 13367
2441.12 13906
2441.58 13965
2442.05 13797
2442.52 13672
2442.98 13172
2443.45 12897
2443.91 13076
2444.38 12353
2444.85 12204
2445.31 12092
2445.78 11965
2446.24 11664
2446.71 11246
2447.18 11693
2447.64 11707
2448.11 11535
2448.58 11233
2449.04 11385
2449.51 11167
2449.98 11179
2450.44 11457
2450.91 11387
2451.38 11498
2451.84 11693
2452.31 11728
2452.78 11792
2453.24 11633
2453.71 11880
2454.18 11628
2454.64 11766
2455.11 11452
2455.58 11548
2456.05 11726
2456.51 11760
2456.98 11732
2457.45 11386
2457.92 12022
2458.38 11518
2458.85 11656
2459.32 11506
2459.79 11653
2460.25 11526
2460.72 11133
2461.19 11219
2461.66 11404
2462.12 11101
2462.59 11086
2463.06 11315
2463.53 11238
2464.00 11496
2464.46 11844
2464.93 11845
2465.40 12116
2465.87 12004
2466.34 11949
2466.80 12087
2467.27 12498
2467.74 12545
2468.21 12305
2468.68 11967
2469.15 11927
2469.61 11635
2470.08 11483
2470.55 10999
2471.02 11061
2471.49 11273
2471.96 11289
2472.43 11043
2472.89 10850
2473.36 10851
2473.83 10789
2474.30 11331
2474.77 10965
2475.24 10415
2475.71 10702
2476.18 11015
2476.65 10604
2477.12 11014
2477.59 10670
2478.05 10565
2478.52 10808
2478.99 11107
2479.46 11229
2479.93 11334
2480.40 11211
2480.87 11261
2481.34 11232
2481.81 11295
2482.28 11301
2482.75 11041
2483.22 10839
2483.69 11046
2484.16 11050
2484.63 11516
2485.10 11779
2485.57 11767
2486.04 12021
2486.51 12036
2486.98 12387
2487.45 12776
2487.92 12725
2488.39 12631
2488.86 12772
2489.33 13078
2489.80 13266
2490.27 13041
2490.74 12810
2491.21 13042
2491.68 12748
2492.15 12564
2492.62 12954
2493.10 12703
2493.57 13048
2494.04 12780
2494.51 12595
2494.98 12905
2495.45 13151
2495.92 12657
2496.39 13117
2496.86 12994
2497.33 12345
2497.80 12050
2498.28 11639
2498.75 11523
2499.22 11440
2499.69 11084
2500.16 10792
2500.63 10878
2501.10 11066
2501.58 10887
2502.05 10501
2502.52 10652
2502.99 10758
2503.46 10659
2503.93 10862
2504.41 11128
2504.88 11200
2505.35 11508
2505.82 11495
2506.29 11842
2506.76 12077
2507.24 12202
2507.71 12580
2508.18 12679
2508.65 13311
2509.13 13776
2509.60 13734
2510.07 14319
2510.54 14520
2511.01 14263
2511.49 14324
2511.96 15020
2512.43 14709
2512.90 15559
2513.38 15206
2513.85 14490
2514.32 14509
2514.80 13878
2515.27 14002
2515.74 13230
2516.21 13292
2516.69 12796
2517.16 12775
2517.63 12816
2518.11 12904
2518.58 13017
2519.05 12905
2519.53 12510
2520.00 12240
2520.47 12281
2520.95 12091
2521.42 11556
2521.89 11523
2522.37 11854
2522.84 11701
2523.31 11630
2523.79 11395
2524.26 11324
2524.73 11365
2525.21 10795
2525.68 11476
2526.16 11321
2526.63 11556
2527.10 11553
2527.58 11153
2528.05 11249
2528.52 11268
2529.00 11114
2529.47 11068
2529.95 11408
2530.42 11803
2530.90 11990
2531.37 11887
2531.84 12287
2532.32 12125
2532.79 12174
2533.27 11833
2533.74 11761
2534.22 12619
2534.69 12337
2535.17 12264
2535.64 11978
2536.12 11842
2536.59 12263
2537.07 12304
2537.54 11705
2538.02 12010
2538.49 12220
2538.97 11811
2539.44 11530
2539.92 11667
2540.39 11845
2540.87 11693
2541.34 11446
2541.82 11304
2542.29 11416
2542.77 11275
2543.24 11776
2543.72 11751
2544.19 11748
2544.67 11755
2545.14 11655
2545.62 12382
2546.10 12878
2546.57 13126
2547.05 13591
2547.52 13917
2548.00 13944
2548.47 14370
2548.95 14850
2549.43 15306
2549.90 14729
2550.38 14321
2550.86 14783
2551.33 14459
2551.81 14889
2552.28 14583
2552.76 14495
2553.24 14874
2553.71 14803
2554.19 14607
2554.67 14894
2555.14 15125
2555.62 15208
2556.10 14987
2556.57 14376
2557.05 14049
2557.53 13748
2558.00 13535
2558.48 13354
2558.96 12522
2559.43 12676
2559.91 12365
2560.39 12324
2560.86 12477
2561.34 12470
2561.82 12888
2562.30 12813
2562.77 12715
2563.25 13423
2563.73 13474
2564.21 12856
2564.68 12439
2565.16 12445
2565.64 12204
2566.12 12350
2566.59 11774
2567.07 11605
2567.55 11630
2568.03 11255
2568.50 11370
2568.98 11320
2569.46 10957
2569.94 11191
2570.42 11750
2570.89 11013
2571.37 11175
2571.85 11087
2572.33 11005
2572.81 11178
2573.28 11383
2573.76 11223
2574.24 11264
2574.72 11247
2575.20 11177
2575.68 11190
2576.15 11014
2576.63 11364
2577.11 10823
2577.59 10771
2578.07 10846
2578.55 10953
2579.03 10748
2579.50 10511
2579.98 10741
2580.46 10908
2580.94 11001
2581.42 11183
2581.90 11177
2582.38 11531
2582.86 11399
2583.34 11261
2583.82 11541
2584.30 11477
2584.77 11184
2585.25 11089
2585.73 11693
2586.21 11532
2586.69 11821
2587.17 12173
2587.65 11808
2588.13 11924
2588.61 12127
2589.09 12327
2589.57 12433
2590.05 12454
2590.53 12386
2591.01 11800
2591.49 11956
2591.97 12286
2592.45 12189
2592.93 12409
2593.41 12520
2593.89 12317
2594.37 12363
2594.85 11984
2595.33 11570
2595.81 11384
2596.29 11478
2596.77 11707
2597.25 11284
2597.73 11286
2598.21 11507
2598.69 11425
2599.17 11358
2599.65 11244
2600.14 11390
2600.62 11305
2601.10 11567
2601.58 11662
2602.06 11364
2602.54 11757
2603.02 11524
2603.50 11591
2603.98 11602
2604.46 11588
2604.95 11747
2605.43 12215
2605.91 12305
2606.39 12235
2606.87 12490
2607.35 12712
2607.83 12875
2608.31 12687
2608.80 12732
2609.28 12572
2609.76 12451
2610.24 12580
2610.72 11968
2611.20 11236
2611.69 11374
2612.17 11316
2612.65 11387
2613.13 11316
2613.61 11066
2614.10 10855
2614.58 11220
2615.06 11500
2615.54 11357
2616.02 11377
2616.51 11641
2616.99 11948
2617.47 11842
2617.95 12277
2618.44 12259
2618.92 12480
2619.40 12668
2619.88 12514
2620.37 12263
2620.85 12290
2621.33 11669
2621.81 11960
2622.30 12082
2622.78 12067
2623.26 11831
2623.75 11882
2624.23 11958
2624.71 11761
2625.19 11917
2625.68 12048
2626.16 12159
2626.64 11618
2627.13 11707
2627.61 11745
2628.09 11902
2628.58 12083
2629.06 11942
2629.54 11993
2630.03 11935
2630.51 11629
2630.99 11976
2631.48 12655
2631.96 12374
2632.45 12365
2632.93 12127
2633.41 12492
2633.90 12536
2634.38 11924
2634.86 11680
2635.35 11730
2635.83 11981
2636.32 11856
2636.80 11731
2637.28 12004
2637.77 11955
2638.25 11852
2638.74 11948
2639.22 11997
2639.71 12241
2640.19 12144
2640.68 12259
2641.16 12420
2641.64 12881
2642.13 12473
2642.61 12635
2643.10 12564
2643.58 12704
2644.07 12499
2644.55 12477
2645.04 12604
2645.52 12311
2646.01 12465
2646.49 11476
2646.98 11890
2647.46 12295
2647.95 12685
2648.43 12486
2648.92 11990
2649.40 11976
2649.89 12272
2650.37 12326
2650.86 12130
2651.34 11845
2651.83 11694
2652.32 11948
2652.80 11388
2653.29 11533
2653.77 11620
2654.26 11764
2654.74 11680
2655.23 11563
2655.72 11853
2656.20 11727
2656.69 12023
2657.17 11858
2657.66 11751
2658.15 11491
2658.63 11670
2659.12 11651
2659.60 11912
2660.09 11572
2660.58 11630
2661.06 11706
2661.55 11185
2662.04 11474
2662.52 11807
2663.01 12111
2663.49 11940
2663.98 12088
2664.47 12439
2664.95 12246
2665.44 11924
2665.93 11862
2666.42 11604
2666.90 11696
2667.39 12053
2667.88 11653
2668.36 11674
2668.85 11269
2669.34 11333
2669.82 11391
2670.31 11017
2670.80 11433
2671.29 11999
2671.77 11936
2672.26 12291
2672.75 12879
2673.24 13168
2673.72 13908
2674.21 14514
2674.70 15236
2675.19 15883
2675.67 16034
2676.16 16624
2676.65 16469
2677.14 16570
2677.62 16310
2678.11 15173
2678.60 14529
2679.09 14642
2679.58 13817
2680.06 13477
2680.55 12894
2681.04 12893
2681.53 12838
2682.02 13046
2682.51 13104
2682.99 12745
2683.48 12544
2683.97 12638
2684.46 12587
2684.95 12592
2685.44 12490
2685.92 12387
2686.41 11974
2686.90 11926
2687.39 11996
2687.88 11930
2688.37 12014
2688.86 12122
2689.35 12335
2689.83 12177
2690.32 12076
2690.81 11916
2691.30 11830
2691.79 11639
2692.28 12157
2692.77 12073
2693.26 12245
2693.75 12515
2694.24 12475
2694.73 12318
2695.22 12486
2695.71 12247
2696.20 12503
2696.68 12429
2697.17 12543
2697.66 12392
2698.15 12506
2698.64 12355
2699.13 12616
2699.62 12780
2700.11 13079
2700.60 12886
2701.09 12795
2701.58 12986
2702.07 13549
2702.56 13181
2703.05 12910
2703.54 12964
2704.03 13397
2704.52 13186
2705.01 12929
2705.50 12517
2706.00 12786
2706.49 12340
2706.98 12273
2707.47 12267
2707.96 11644
2708.45 11719
2708.94 11755
2709.43 11688
2709.92 11498
2710.41 11292
2710.90 11220
2711.39 11705
2711.88 11667
2712.37 11302
2712.87 11304
2713.36 11415
2713.85 11761
2714.34 11972
2714.83 12193
2715.32 11793
2715.81 12045
2716.30 12035
2716.80 11472
2717.29 11269
2717.78 11474
2718.27 11287
2718.76 11372
2719.25 11225
2719.75 11059
2720.24 11440
2720.73 11240
2721.22 11478
2721.71 11701
2722.20 12207
2722.70 12391
2723.19 12236
2723.68 12443
2724.17 12294
2724.66 12551
2725.16 12010
2725.65 12096
2726.14 11736
2726.63 11075
2727.13 11204
2727.62 10872
2728.11 11367
2728.60 10944
2729.10 11086
2729.59 11209
2730.08 11009
2730.57 11342
2731.07 11782
2731.56 11722
2732.05 12031
2732.54 12103
2733.04 11961
2733.53 12555
2734.02 12484
2734.52 12642
2735.01 12750
2735.50 12783
2736.00 12650
2736.49 12548
2736.98 12596
2737.47 12676
2737.97 12285
2738.46 12149
2738.95 12426
2739.45 12224
2739.94 12173
2740.44 11829
2740.93 11843
2741.42 11589
2741.92 11697
2742.41 11016
2742.90 10937
2743.40 10778
2743.89 10645
2744.39 10770
2744.88 10816
2745.37 10452
2745.87 10547
2746.36 10941
2746.86 10848
2747.35 10562
2747.84 10809
2748.34 11172
2748.83 11340
2749.33 10918
2749.82 10948
2750.32 11098
2750.81 11169
2751.30 11281
2751.80 11029
2752.29 11546
2752.79 11361
2753.28 11428
2753.78 11649
2754.27 12049
2754.77 12059
2755.26 12015
2755.76 12067
2756.25 12463
2756.75 12197
2757.24 12264
2757.74 12687
2758.23 12162
2758.73 12259
2759.22 12070
2759.72 11668
2760.21 11755
2760.71 12136
2761.20 11713
2761.70 12083
2762.20 11970
2762.69 11897
2763.19 11805
2763.68 11683
2764.18 12117
2764.67 11864
2765.17 11607
2765.67 11846
2766.16 11933
2766.66 11700
2767.15 11681
2767.65 11761
2768.14 11605
2768.64 11564
2769.14 11660
2769.63 11610
2770.13 11468
2770.63 11872
2771.12 11703
2771.62 11955
2772.11 12167
2772.61 12271
2773.11 12434
2773.60 13105
2774.10 13574
2774.60 13926
2775.09 14455
2775.59 15259
2776.09 15601
2776.58 15737
2777.08 16047
2777.58 15691
2778.07 15922
2778.57 15346
2779.07 14961
2779.57 14481
2780.06 14429
2780.56 14223
2781.06 13417
2781.55 12526
2782.05 12516
2782.55 12445
2783.05 12412
2783.54 12173
2784.04 12501
2784.54 12120
2785.04 12017
2785.53 11832
2786.03 11801
2786.53 11981
2787.03 11734
2787.52 12009
2788.02 11904
2788.52 11773
2789.02 11862
2789.52 11635
2790.01 11625
2790.51 11582
2791.01 11930
2791.51 11829
2792.01 11816
2792.50 11609
2793.00 11787
2793.50 12218
2794.00 12001
2794.50 12316
2795.00 12677
2795.50 12691
2795.99 13120
2796.49 13119
2796.99 13250
2797.49 13137
2797.99 13166
2798.49 13063
2798.99 13037
2799.48 12810
2799.98 12767
2800.48 12378
2800.98 12170
2801.48 12355
2801.98 12272
2802.48 12282
2802.98 12073
2803.48 12388
2803.98 12835
2804.48 12858
2804.97 13222
2805.47 13280
2805.97 14270
2806.47 14536
2806.97 14715
2807.47 15413
2807.97 15398
2808.47 16228
2808.97 16230
2809.47 16216
2809.97 15681
2810.47 15074
2810.97 14989
2811.47 14336
2811.97 14100
2812.47 13643
2812.97 13412
2813.47 13117
2813.97 12790
2814.47 12796
2814.97 12688
2815.47 12753
2815.97 12911
2816.47 12955
2816.97 12843
2817.47 12537
2817.97 12840
2818.47 12556
2818.97 12514
2819.47 12979
2819.98 12574
2820.48 12773
2820.98 12759
2821.48 12413
2821.98 11962
2822.48 11768
2822.98 12223
2823.48 11730
2823.98 11327
2824.48 11129
2824.98 11182
2825.49 11253
2825.99 11373
2826.49 11238
2826.99 11455
2827.49 10864
2827.99 10948
2828.49 11001
2828.99 10998
2829.50 11126
2830.00 10963
2830.50 11115
2831.00 10865
2831.50 11112
2832.00 11756
2832.51 11093
2833.01 10957
2833.51 10753
2834.01 10791
2834.51 11296
2835.02 11074
2835.52 11047
2836.02 11539
2836.52 11704
2837.02 12067
2837.53 12182
2838.03 12841
2838.53 12488
2839.03 12315
2839.54 12487
2840.04 12335
2840.54 12294
2841.04 12075
2841.55 11868
2842.05 12382
2842.55 12426
2843.05 12266
2843.56 12164
2844.06 12313
2844.56 12439
2845.07 12707
2845.57 13160
2846.07 12935
2846.57 13231
2847.08 13564
2847.58 14094
2848.08 14218
2848.59 14272
2849.09 14004
2849.59 14115
2850.10 13992
2850.60 14002
2851.10 13745
2851.61 13663
2852.11 13088
2852.61 12919
2853.12 12514
2853.62 12253
2854.12 11935
2854.63 11725
2855.13 11566
2855.64 11280
2856.14 11238
2856.64 11393
2857.15 11312
2857.65 11532
2858.16 11554
2858.66 11619
2859.16 11405
2859.67 11452
2860.17 10999
2860.68 11381
2861.18 12022
2861.69 11638
2862.19 11432
2862.69 11757
2863.20 11337
2863.70 11256
2864.21 11504
2864.71 11578
2865.22 10824
2865.72 10768
2866.23 10810
2866.73 10723
2867.24 10746
2867.74 10694
2868.25 11016
2868.75 11135
2869.26 11082
2869.76 11889
2870.27 11981
2870.77 11905
2871.28 11791
2871.78 11889
2872.29 11816
2872.79 11845
2873.30 12116
2873.80 11718
2874.31 11858
2874.81 12043
2875.32 12150
2875.83 12236
2876.33 12367
2876.84 12335
2877.34 12061
2877.85 11892
2878.35 11722
2878.86 12103
2879.37 11926
2879.87 11650
2880.38 11984
2880.88 12148
2881.39 12417
2881.90 12554
2882.40 12224
2882.91 12329
2883.41 12229
2883.92 12130
2884.43 12056
2884.93 11985
2885.44 12090
2885.95 12147
2886.45 12359
2886.96 12619
2887.47 12497
2887.97 12384
2888.48 12886
2888.99 12467
2889.49 12634
2890.00 12197
2890.51 12286
2891.01 12468
2891.52 12272
2892.03 12557
2892.54 12257
2893.04 12033
2893.55 12182
2894.06 11949
2894.56 11756
2895.07 12227
2895.58 12522
2896.09 12646
2896.59 12720
2897.10 13067
2897.61 13258
2898.12 13182
2898.62 13595
2899.13 13694
2899.64 13945
2900.15 14730
2900.65 14800
2901.16 15266
2901.67 16223
2902.18 16558
2902.69 16883
2903.19 17035
2903.70 17170
2904.21 17099
2904.72 17193
2905.23 17188
2905.73 17144
2906.24 15962
2906.75 15763
2907.26 15218
2907.77 15160
2908.28 15394
2908.79 14555
2909.29 13918
2909.80 13191
2910.31 13221
2910.82 12759
2911.33 12553
2911.84 12405
2912.35 12332
2912.85 12587
2913.36 12283
2913.87 12491
2914.38 12545
2914.89 12639
2915.40 12673
2915.91 12480
2916.42 12825
2916.93 12450
2917.44 12257
2917.95 12429
2918.45 12556
2918.96 12784
2919.47 12586
2919.98 12288
2920.49 12575
2921.00 12606
2921.51 12658
2922.02 13060
2922.53 12735
2923.04 12729
2923.55 12797
2924.06 12631
2924.57 13168
2925.08 13119
2925.59 13312
2926.10 12776
2926.61 13002
2927.12 13028
2927.63 12478
2928.14 12340
2928.65 12014
2929.16 11811
2929.67 11635
2930.18 11766
2930.69 11297
2931.20 11268
2931.71 11514
2932.22 11659
2932.73 11317
2933.25 11611
2933.76 11739
2934.27 11553
2934.78 11701
2935.29 11874
2935.80 12133
2936.31 12405
2936.82 12407
2937.33 12022
2937.84 12296
2938.35 12456
2938.87 12635
2939.38 12637
2939.89 12619
2940.40 12510
2940.91 12775
2941.42 12943
2941.93 12648
2942.44 12835
2942.96 12603
2943.47 12830
2943.98 13324
2944.49 13683
2945.00 14068
2945.51 14859
2946.03 14971
2946.54 15201
2947.05 15414
2947.56 15317
2948.07 14997
2948.59 15060
2949.10 14886
2949.61 14558
2950.12 14056
2950.63 13402
2951.15 12976
2951.66 12475
2952.17 12464
2952.68 12341
2953.19 11759
2953.71 11595
2954.22 11832
2954.73 11562
2955.24 11430
2955.76 11551
2956.27 11407
2956.78 11551
2957.30 10954
2957.81 11511
2958.32 11663
2958.83 11590
2959.35 11360
2959.86 11146
2960.37 11338
2960.89 11823
2961.40 11935
2961.91 12110
2962.43 12030
2962.94 12344
2963.45 12291
2963.96 11979
2964.48 12093
2964.99 11984
2965.51 11298
2966.02 11878
2966.53 11408
2967.05 11140
2967.56 11768
2968.07 11423
2968.59 11249
2969.10 11052
2969.61 11064
2970.13 11372
2970.64 10815
2971.16 10952
2971.67 11179
2972.18 11077
2972.70 10899
2973.21 10870
2973.73 11098
2974.24 11588
2974.75 11701
2975.27 11948
2975.78 11435
2976.30 11683
2976.81 12147
2977.33 12169
2977.84 11950
2978.36 11683
2978.87 11350
2979.38 11143
2979.90 11421
2980.41 11732
2980.93 11821
2981.44 11758
2981.96 11920
2982.47 11508
2982.99 11686
2983.50 11691
2984.02 11245
2984.53 11911
2985.05 12244
2985.56 12463
2986.08 12539
2986.59 12297
2987.11 12749
2987.63 12644
2988.14 12872
2988.66 12647
2989.17 12672
2989.69 12738
2990.20 12520
2990.72 12307
2991.23 12543
2991.75 12787
2992.27 12538
2992.78 12868
2993.30 13331
2993.81 13363
2994.33 12867
2994.84 13060
2995.36 13055
2995.88 13740
2996.39 13980
2996.91 14596
2997.43 14922
2997.94 15470
2998.46 15522
2998.97 15500
2999.49 15494
3000.01 15124
3000.52 14716
3001.04 14271
3001.56 13410
3002.07 13619
3002.59 13673
3003.11 13658
3003.62 13772
3004.14 13987
3004.66 13893
3005.17 14064
3005.69 14273
3006.21 14306
3006.72 14232
3007.24 13085
3007.76 12953
3008.28 12715
3008.79 11929
3009.31 11936
3009.83 12284
3010.34 11990
3010.86 11693
3011.38 11742
3011.90 11825
3012.41 11908
3012.93 11739
3013.45 11653
3013.97 11704
3014.48 12063
3015.00 11990
3015.52 12537
3016.04 12479
3016.56 12808
3017.07 13419
3017.59 13391
3018.11 13796
3018.63 13728
3019.15 13919
3019.66 14124
3020.18 13869
3020.70 14017
3021.22 14167
3021.74 13740
3022.26 14085
3022.77 13810
3023.29 13305
3023.81 13131
3024.33 12810
3024.85 12142
3025.37 12531
3025.88 12782
3026.40 12238
3026.92 12503
3027.44 12586
3027.96 12100
3028.48 12223
3029.00 12138
3029.52 12507
3030.04 12233
3030.55 11830
3031.07 12161
3031.59 12337
3032.11 12641
3032.63 12819
3033.15 12574
3033.67 12924
3034.19 13092
3034.71 13085
3035.23 13617
3035.75 13436
3036.27 13355
3036.79 13148
3037.31 13125
3037.83 12984
3038.35 13099
3038.87 13113
3039.39 12734
3039.91 13046
3040.42 13149
3040.94 12734
3041.46 12382
3041.98 12396
3042.50 12013
3043.03 12178
3043.55 12529
3044.07 11999
3044.59 11642
3045.11 11991
3045.63 12120
3046.15 12166
3046.67 12455
3047.19 12122
3047.71 12267
3048.23 12116
3048.75 12302
3049.27 11913
3049.79 12109
3050.31 12124
3050.83 12176
3051.35 11963
3051.87 12138
3052.39 12160
3052.92 12010
3053.44 11801
3053.96 11820
3054.48 11674
3055.00 12046
3055.52 12013
3056.04 11931
3056.56 11792
3057.09 11530
3057.61 12079
3058.13 11611
3058.65 11826
3059.17 11716
3059.69 11523
3060.21 11520
3060.74 11498
3061.26 11503
3061.78 11647
3062.30 11850
3062.82 12153
3063.34 12126
3063.87 12164
3064.39 12336
3064.91 12054
3065.43 12268
3065.95 12561
3066.48 12549
3067.00 12622
3067.52 12443
3068.04 12431
3068.57 12623
3069.09 11935
3069.61 12132
3070.13 12071
3070.66 12029
3071.18 12149
3071.70 11812
3072.22 11708
3072.75 11616
3073.27 11874
3073.79 12100
3074.31 11955
3074.84 12146
3075.36 12474
3075.88 12624
3076.41 12616
3076.93 13070
3077.45 13833
3077.97 14318
3078.50 14778
3079.02 15113
3079.54 15676
3080.07 15409
3080.59 15651
3081.11 15975
3081.64 16014
3082.16 15697
3082.68 15253
3083.21 14683
3083.73 14630
3084.26 14399
3084.78 14578
3085.30 14600
3085.83 14005
3086.35 13758
3086.87 13914
3087.40 13600
3087.92 13671
3088.45 13607
3088.97 13172
3089.49 13209
3090.02 13092
3090.54 12760
3091.07 12746
3091.59 11969
3092.11 12463
3092.64 12893
3093.16 12796
3093.69 12383
3094.21 12537
3094.74 12542
3095.26 12421
3095.79 12407
3096.31 12400
3096.84 13135
3097.36 12994
3097.89 13181
3098.41 12978
3098.93 13163
3099.46 13021
3099.98 13193
3100.51 13277
3101.03 13778
3101.56 14129
3102.09 14973
3102.61 15794
3103.14 16347
3103.66 16611
3104.19 17199
3104.71 17139
3105.24 16715
3105.76 16448
3106.29 15466
3106.81 15046
3107.34 14518
3107.86 13790
3108.39 12814
3108.92 12663
3109.44 12295
3109.97 12182
3110.49 12282
3111.02 11900
3111.55 12319
3112.07 12049
3112.60 11685
3113.12 11567
3113.65 11667
3114.18 11580
3114.70 11840
3115.23 11706
3115.75 11780
3116.28 11682
3116.81 11676
3117.33 11341
3117.86 11083
3118.39 11335
3118.91 10983
3119.44 11208
3119.97 11128
3120.49 10876
3121.02 11170
3121.55 11351
3122.07 11332
3122.60 11201
3123.13 11425
3123.65 11751
3124.18 12222
3124.71 11881
3125.24 11670
3125.76 11539
3126.29 11926
3126.82 11622
3127.34 11709
3127.87 12007
3128.40 12233
3128.93 12063
3129.45 11981
3129.98 12079
3130.51 11925
3131.04 11924
3131.56 12034
3132.09 11669
3132.62 11015
3133.15 11220
3133.68 11327
3134.20 10990
3134.73 10932
3135.26 11211
3135.79 11150
3136.32 10896
3136.84 11026
3137.37 11207
3137.90 11189
3138.43 11309
3138.96 11491
3139.48 11461
3140.01 11601
3140.54 11738
3141.07 11400
3141.60 11204
3142.13 11478
3142.66 11755
3143.18 11608
3143.71 11878
3144.24 11994
3144.77 12330
3145.30 12851
3145.83 13010
3146.36 13918
3146.89 14690
3147.41 14575
3147.94 15081
3148.47 15647
3149.00 15671
3149.53 15512
3150.06 15021
3150.59 14996
3151.12 14176
3151.65 13868
3152.18 13556
3152.71 12991
3153.24 12973
3153.77 13126
3154.30 12465
3154.82 12504
3155.35 12289
3155.88 12266
3156.41 12048
3156.94 12001
3157.47 12730
3158.00 12287
3158.53 12101
3159.06 12247
3159.59 12556
3160.12 12820
3160.65 13202
3161.18 13139
3161.71 13258
3162.24 12967
3162.77 12812
3163.30 12729
3163.83 12776
3164.37 12626
3164.90 12579
3165.43 12024
3165.96 12268
3166.49 12010
3167.02 11989
3167.55 11937
3168.08 11763
3168.61 11961
3169.14 11852
3169.67 11764
3170.20 11156
3170.73 11128
3171.26 11426
3171.80 11404
3172.33 11341
3172.86 11683
3173.39 12214
3173.92 12208
3174.45 12801
3174.98 12822
3175.51 12678
3176.05 12695
3176.58 12183
3177.11 12875
3177.64 12720
3178.17 12498
3178.70 12664
3179.23 12525
3179.77 12771
3180.30 12653
3180.83 12945
3181.36 12583
3181.89 12525
3182.43 12210
3182.96 11947
3183.49 12023
3184.02 11909
3184.55 11692
3185.09 11816
3185.62 11602
3186.15 12001
3186.68 12013
3187.21 11892
3187.75 11987
3188.28 11558
3188.81 11522
3189.34 11679
3189.88 11557
3190.41 11715
3190.94 11468
3191.47 11543
3192.01 11654
3192.54 11592
3193.07 11607
3193.61 12058
3194.14 11906
3194.67 11307
3195.20 11946
3195.74 11832
3196.27 11738
3196.80 11915
3197.34 11757
3197.87 11868
3198.40 12180
3198.94 12355
3199.47 12692
3200.00 12837
3200.54 13445
3201.07 13513
3201.60 13883
3202.14 13906
3202.67 13712
3203.21 14483
3203.74 14145
3204.27 13664
3204.81 13664
3205.34 13468
3205.87 13598
3206.41 13008
3206.94 12695
3207.48 12842
3208.01 12772
3208.54 12554
3209.08 13063
3209.61 13046
3210.15 12645
3210.68 12963
3211.22 13236
3211.75 13253
3212.28 13454
3212.82 13408
3213.35 13594
3213.89 13519
3214.42 13573
3214.96 13522
3215.49 13637
3216.03 13731
3216.56 13725
3217.10 14106
3217.63 14373
3218.17 14425
3218.70 14925
3219.24 15379
3219.77 15138
3220.31 15453
3220.84 15479
3221.38 15228
3221.91 15728
3222.45 15254
3222.98 14972
3223.52 15380
3224.05 15395
3224.59 15217
3225.12 15438
3225.66 15583
3226.19 14882
3226.73 14677
3227.27 14252
3227.80 13857
3228.34 13436
3228.87 13331
3229.41 13552
3229.94 13051
3230.48 12436
3231.02 12148
3231.55 11517
3232.09 11505
3232.62 11725
3233.16 11441
3233.70 11503
3234.23 11822
3234.77 11472
3235.31 11655
3235.84 11944
3236.38 12111
3236.91 12785
3237.45 12948
3237.99 12884
3238.52 13176
3239.06 13641
3239.60 13796
3240.13 14112
3240.67 14205
3241.21 13845
3241.75 13366
3242.28 13302
3242.82 12707
3243.36 12318
3243.89 12151
3244.43 11970
3244.97 11309
3245.50 11275
3246.04 11154
3246.58 11109
3247.12 11187
3247.65 11515
3248.19 11547
3248.73 11332
3249.27 11379
3249.80 11078
3250.34 11737
3250.88 11876
3251.42 11947
3251.95 12197
3252.49 12259
3253.03 12406
3253.57 12171
3254.11 12605
3254.64 12705
3255.18 12633
3255.72 12777
3256.26 12850
3256.80 13026
3257.33 13433
3257.87 13534
3258.41 13470
3258.95 13991
3259.49 13764
3260.02 13877
3260.56 13964
3261.10 13466
3261.64 13922
3262.18 14329
3262.72 14396
3263.26 14572
3263.79 14480
3264.33 14778
3264.87 15092
3265.41 15295
3265.95 15262
3266.49 15500
3267.03 15256
3267.57 15252
3268.11 15136
3268.64 15316
3269.18 14932
3269.72 14703
3270.26 14472
3270.80 14262
3271.34 13112
3271.88 12915
3272.42 12491
3272.96 12738
3273.50 12725
3274.04 12132
3274.58 12200
3275.12 12105
3275.66 12147
3276.20 12604
3276.74 12302
3277.28 12351
3277.82 13061
3278.36 13255
3278.90 13157
3279.44 13294
3279.98 13363
3280.52 13547
3281.06 13807
3281.60 13682
3282.14 13383
3282.68 13315
3283.22 13515
3283.76 14234
3284.30 14105
3284.84 14608
3285.38 14869
3285.92 15072
3286.46 14746
3287.00 14435
3287.54 14362
3288.08 14541
3288.62 14497
3289.16 14346
3289.70 14112
3290.24 13619
3290.79 13877
3291.33 13415
3291.87 13553
3292.41 14012
3292.95 14025
3293.49 14754
3294.03 15301
3294.57 15950
3295.11 16472
3295.66 16590
3296.20 17199
3296.74 17263
3297.28 17360
3297.82 17511
3298.36 16547
3298.90 16054
3299.45 15432
3299.99 15098
3300.53 14953
3301.07 14678
3301.61 14507
3302.16 14004
3302.70 14299
3303.24 14495
3303.78 13961
3304.32 13777
3304.87 13746
3305.41 13618
3305.95 13583
3306.49 13443
3307.03 12950
3307.58 13041
3308.12 12811
3308.66 12611
3309.20 12170
3309.75 11934
3310.29 12166
3310.83 12586
3311.37 12438
3311.92 12521
3312.46 12638
3313.00 12214
3313.54 12630
3314.09 12908
3314.63 13176
3315.17 13070
3315.72 12714
3316.26 12800
3316.80 12938
3317.35 13251
3317.89 12743
3318.43 12435
3318.97 12436
3319.52 12587
3320.06 12801
3320.60 12649
3321.15 12768
3321.69 12751
3322.23 13100
3322.78 13313
3323.32 13468
3323.87 13689
3324.41 13589
3324.95 13284
3325.50 13572
3326.04 13294
3326.58 12992
3327.13 12358
3327.67 12429
3328.22 12323
3328.76 11933
3329.30 12131
3329.85 11935
3330.39 12061
3330.94 11993
3331.48 12275
3332.03 12456
3332.57 12237
3333.11 12579
3333.66 12517
3334.20 12981
3334.75 12928
3335.29 13229
3335.84 13675
3336.38 13401
3336.93 13916
3337.47 13975
3338.02 13609
3338.56 13209
3339.11 13323
3339.65 13218
3340.20 13195
3340.74 13575
3341.29 13112
3341.83 12496
3342.38 12642
3342.92 12321
3343.47 12026
3344.01 11879
3344.56 11848
3345.10 12293
3345.65 11797
3346.19 11899
3346.74 11755
3347.28 11814
3347.83 12225
3348.38 12130
3348.92 12364
3349.47 12194
3350.01 11697
3350.56 11912
3351.10 11946
3351.65 12342
3352.20 11955
3352.74 11472
3353.29 11273
3353.83 11748
3354.38 11174
3354.93 11291
3355.47 11143
3356.02 11231
3356.56 10739
3357.11 11026
3357.66 11280
3358.20 10860
3358.75 10915
3359.30 10972
3359.84 10625
3360.39 10363
3360.94 10544
3361.48 10565
3362.03 10839
3362.58 10629
3363.12 10402
3363.67 10577
3364.22 10578
3364.76 10408
3365.31 10344
3365.86 10620
3366.41 10833
3366.95 11102
3367.50 10660
3368.05 10897
3368.59 11186
3369.14 11037
3369.69 10925
3370.24 11041
3370.78 11035
3371.33 11367
3371.88 11344
3372.43 11053
3372.97 10779
3373.52 10789
3374.07 10638
3374.62 11006
3375.17 10812
3375.71 10361
3376.26 10278
3376.81 10219
3377.36 9837
3377.91 9784
3378.45 10208
3379.00 10200
3379.55 9984
3380.10 10084
3380.65 10079
3381.19 9811
3381.74 10165
3382.29 10254
3382.84 10053
3383.39 9599
3383.94 9636
3384.49 9680
3385.03 9956
3385.58 10086
3386.13 10396
3386.68 10663
3387.23 10630
3387.78 10498
3388.33 10322
3388.88 10359
3389.42 10681
3389.97 10758
3390.52 10620
3391.07 10409
3391.62 10392
3392.17 10524
3392.72 10250
3393.27 10189
3393.82 10453
3394.37 10555
3394.92 10150
3395.47 9938
3396.02 10438
3396.57 10213
3397.11 10350
3397.66 10432
3398.21 10374
3398.76 10155
3399.31 10040
3399.86 10155
3400.41 10076
3400.96 10296
3401.51 10407
3402.06 10116
3402.61 10711
3403.16 10236
3403.71 10359
3404.26 10436
3404.81 10572
3405.36 10319
3405.91 10460
3406.46 10043
3407.02 10317
3407.57 10160
3408.12 9929
3408.67 10087
3409.22 9901
3409.77 9792
3410.32 9808
3410.87 9585
3411.42 9687
3411.97 10185
3412.52 9901
3413.07 10085
3413.62 9977
3414.17 10280
3414.73 10204
3415.28 10537
3415.83 10629
3416.38 10300
3416.93 10378
3417.48 10872
3418.03 10960
3418.58 10540
3419.14 10612
3419.69 10574
3420.24 10748
3420.79 10639
3421.34 10737
3421.89 10554
3422.44 10880
3423.00 11069
3423.55 11419
3424.10 10991
3424.65 11626
3425.20 11661
3425.76 11763
3426.31 11691
3426.86 11775
3427.41 11447
3427.96 11110
3428.52 10816
3429.07 10645
3429.62 10956
3430.17 10779
3430.72 10606
3431.28 10966
3431.83 10372
3432.38 10572
3432.93 10935
3433.49 10619
3434.04 10369
3434.59 10423
3435.14 10467
3435.70 10479
3436.25 10335
3436.80 10407
3437.36 10547
3437.91 10869
3438.46 10556
3439.01 10654
3439.57 10483
3440.12 10804
3440.67 10757
3441.23 10963
3441.78 11005
3442.33 10761
3442.89 11354
3443.44 11144
3443.99 10422
3444.55 10661
3445.10 10390
3445.65 10616
3446.21 10674
3446.76 10508
3447.31 10734
3447.87 10417
3448.42 10390
3448.98 10319
3449.53 10133
3450.08 9972
3450.64 9995
3451.19 10457
3451.75 10061
3452.30 10408
3452.85 10383
3453.41 10113
3453.96 10044
3454.52 10059
3455.07 10118
3455.62 10261
3456.18 10198
3456.73 10334
3457.29 10262
3457.84 10416
3458.40 10588
3458.95 10369
3459.51 10678
3460.06 10639
3460.62 10398
3461.17 10454
3461.72 10432
3462.28 10848
3462.83 10503
3463.39 10648
3463.94 10902
3464.50 10890
3465.05 11029
3465.61 11046
3466.17 10848
3466.72 10991
3467.28 11097
3467.83 11543
3468.39 11834
3468.94 11691
3469.50 11954
3470.05 12038
3470.61 12164
3471.16 11988
3471.72 11894
3472.27 12013
3472.83 12059
3473.39 12066
3473.94 12038
3474.50 11832
3475.05 11353
3475.61 11287
3476.17 11354
3476.72 11500
3477.28 11868
3477.83 11831
3478.39 11667
3478.95 12103
3479.50 12727
3480.06 13022
3480.61 13018
3481.17 12727
3481.73 12971
3482.28 12955
3482.84 12500
3483.40 12023
3483.95 11675
3484.51 11655
3485.07 11829
3485.62 11659
3486.18 11769
3486.74 12046
3487.29 12035
3487.85 11860
3488.41 12612
3488.97 12922
3489.52 13338
3490.08 13517
3490.64 14060
3491.19 14210
3491.75 14750
3492.31 15025
3492.87 15169
3493.42 15802
3493.98 15762
3494.54 15242
3495.09 15451
3495.65 15330
3496.21 15284
3496.77 15414
3497.33 15254
3497.88 14980
3498.44 15266
3499.00 16113
3499.56 16172
3500.11 16850
3500.67 17535
3501.23 17970
3501.79 18977
3502.35 19984
3502.90 21993
3503.46 23609
3504.02 25715
3504.58 28155
3505.14 29880
3505.70 30969
3506.25 32118
3506.81 32894
3507.37 31707
3507.93 30565
3508.49 29251
3509.05 26427
3509.61 23674
3510.16 21717
3510.72 19458
3511.28 17163
3511.84 16165
3512.40 14557
3512.96 13747
3513.52 13380
3514.08 12521
3514.63 11825
3515.19 11782
3515.75 11926
3516.31 11495
3516.87 11535
3517.43 11354
3517.99 11460
3518.55 11505
3519.11 11822
3519.67 11824
3520.23 11758
3520.79 11404
3521.35 11433
3521.91 11631
3522.47 11920
3523.03 11872
3523.59 11900
3524.15 11570
3524.71 11306
3525.26 11515
3525.82 11398
3526.38 11234
3526.94 10900
3527.50 10971
3528.07 10707
3528.63 10945
3529.19 10855
3529.75 10767
3530.31 10810
3530.87 10869
3531.43 11467
3531.99 10971
3532.55 11505
3533.11 11860
3533.67 12022
3534.23 12194
3534.79 12720
3535.35 12596
3535.91 13273
3536.47 13707
3537.03 13164
3537.59 13405
3538.15 13463
3538.72 13648
3539.28 13741
3539.84 13170
3540.40 13271
3540.96 13085
3541.52 12798
3542.08 12565
3542.64 12717
3543.20 12842
3543.77 12932
3544.33 12688
3544.89 12678
3545.45 12560
3546.01 12497
3546.57 12026
3547.14 12006
3547.70 11658
3548.26 11390
3548.82 11391
3549.38 11121
3549.94 10836
3550.51 10955
3551.07 10736
3551.63 10629
3552.19 10836
3552.75 10544
3553.32 10675
3553.88 10635
3554.44 10454
3555.00 10471
3555.56 10771
3556.13 10562
3556.69 10344
3557.25 10780
3557.81 10731
3558.38 10885
3558.94 11036
3559.50 11215
3560.06 11105
3560.63 11070
3561.19 11398
3561.75 11440
3562.32 11496
3562.88 11464
3563.44 11228
3564.00 11424
3564.57 11192
3565.13 11471
3565.69 10960
3566.26 11197
3566.82 11257
3567.38 10858
3567.95 10672
3568.51 10722
3569.07 10749
3569.64 10871
3570.20 10990
3570.76 11086
3571.33 10986
3571.89 10886
3572.45 10909
3573.02 10884
3573.58 11330
3574.15 10976
3574.71 11195
3575.27 11899
3575.84 11814
3576.40 11761
3576.96 11981
3577.53 12514
3578.09 12566
3578.66 12900
3579.22 12736
3579.79 12549
3580.35 12340
3580.91 11669
3581.48 11760
3582.04 11204
3582.61 11173
3583.17 11045
3583.74 10688
3584.30 10806
3584.87 10781
3585.43 10497
3585.99 10723
3586.56 10400
3587.12 10343
3587.69 10481
3588.25 10399
3588.82 10227
3589.38 10326
3589.95 10682
3590.51 10554
3591.08 10427
3591.64 10391
3592.21 9780
3592.77 10495
3593.34 10132
3593.91 10618
3594.47 10910
3595.04 10647
3595.60 10670
3596.17 10896
3596.73 11253
3597.30 10994
3597.86 11167
3598.43 11227
3599.00 11275
3599.56 11117
3600.13 11101
3600.69 11133
3601.26 11415
3601.82 11357
3602.39 11458
3602.96 10988
3603.52 11084
3604.09 11051
3604.65 10869
3605.22 11033
3605.79 11083
3606.35 10983
3606.92 10878
3607.49 10282
3608.05 10152
3608.62 10335
3609.19 10079
3609.75 9904
3610.32 9636
3610.89 9623
3611.45 10278
3612.02 10133
3612.59 9822
3613.15 9972
3613.72 9836
3614.29 10201
3614.85 10684
3615.42 11079
3615.99 11716
3616.55 12445
3617.12 13150
3617.69 13236
3618.26 14046
3618.82 14646
3619.39 15230
3619.96 15445
3620.53 14398
3621.09 13998
3621.66 13577
3622.23 13104
3622.80 12588
3623.36 11605
3623.93 11205
3624.50 10831
3625.07 10220
3625.63 10303
3626.20 9723
3626.77 9318
3627.34 9467
3627.91 9801
3628.47 9604
3629.04 9767
3629.61 9661
3630.18 9813
3630.75 10056
3631.31 10078
3631.88 9825
3632.45 9740
3633.02 9693
3633.59 9394
3634.16 9546
3634.73 9491
3635.29 9686
3635.86 9444
3636.43 9408
3637.00 9756
3637.57 9955
3638.14 9955
3638.71 10036
3639.28 10099
3639.84 10017
3640.41 10132
3640.98 10586
3641.55 10824
3642.12 11217
3642.69 11094
3643.26 11198
3643.83 11026
3644.40 10855
3644.97 10884
3645.54 10724
3646.11 10903
3646.67 10743
3647.24 10554
3647.81 10470
3648.38 10975
3648.95 10631
3649.52 10412
3650.09 10264
3650.66 10550
3651.23 10670
3651.80 10644
3652.37 10766
3652.94 10817
3653.51 10892
3654.08 10823
3654.65 10634
3655.22 10620
3655.79 10961
3656.36 10949
3656.93 10760
3657.50 10761
3658.07 10811
3658.64 11233
3659.21 11529
3659.78 11193
3660.35 11226
3660.93 11404
3661.50 11040
3662.07 11209
3662.64 11051
3663.21 10298
3663.78 10330
3664.35 10154
3664.92 9884
3665.49 9608
3666.06 9756
3666.63 9534
3667.20 9369
3667.78 9468
3668.35 9349
3668.92 9112
3669.49 9014
3670.06 9264
3670.63 9548
3671.20 9443
3671.77 9799
3672.35 9855
3672.92 9933
3673.49 10321
3674.06 10517
3674.63 10800
3675.20 11320
3675.78 11316
3676.35 11355
3676.92 11620
3677.49 12086
3678.06 11519
3678.64 11550
3679.21 11343
3679.78 10871
3680.35 10955
3680.92 10786
3681.50 10506
3682.07 10143
3682.64 10037
3683.21 10207
3683.79 10329
3684.36 9888
3684.93 9442
3685.50 9564
3686.07 9773
3686.65 10103
3687.22 10197
3687.79 10174
3688.37 10277
3688.94 10876
3689.51 10719
3690.08 10739
3690.66 10783
3691.23 11275
3691.80 11180
3692.38 11131
3692.95 10929
3693.52 10934
3694.10 10854
3694.67 11006
3695.24 10819
3695.81 10442
3696.39 10691
3696.96 10523
3697.54 10540
3698.11 10585
3698.68 10371
3699.26 10668
3699.83 10805
3700.40 10736
3700.98 9835
3701.55 9820
3702.12 9839
3702.70 9842
3703.27 9983
3703.85 10018
3704.42 10117
3704.99 10135
3705.57 10146
3706.14 9830
3706.72 9987
3707.29 10165
3707.86 10192
3708.44 10250
3709.01 10375
3709.59 10521
3710.16 10368
3710.74 10278
3711.31 10071
3711.89 9994
3712.46 10163
3713.03 10263
3713.61 9948
3714.18 10280
3714.76 10493
3715.33 10154
3715.91 10138
3716.48 10143
3717.06 10059
3717.63 10431
3718.21 10831
3718.78 10849
3719.36 11159
3719.93 11059
3720.51 11224
3721.08 11168
3721.66 11003
3722.23 10793
3722.81 11127
3723.39 11068
3723.96 10839
3724.54 10172
3725.11 9876
3725.69 10107
3726.26 10134
3726.84 9996
3727.41 10028
3727.99 10200
3728.57 10342
3729.14 10425
3729.72 10500
3730.29 10414
3730.87 11057
3731.45 11415
3732.02 11532
3732.60 11322
3733.17 11271
3733.75 11474
3734.33 11571
3734.90 11662
3735.48 11202
3736.06 11330
3736.63 10480
3737.21 10607
3737.79 10428
3738.36 10269
3738.94 10408
3739.52 10524
3740.09 10373
3740.67 10058
3741.25 9878
3741.82 9726
3742.40 9941
3742.98 9864
3743.55 9630
3744.13 10026
3744.71 9670
3745.28 9809
3745.86 10196
3746.44 10066
3747.02 9992
3747.59 10250
3748.17 10137
3748.75 10297
3749.33 10494
3749.90 10381
3750.48 10092
3751.06 10248
3751.64 10165
3752.21 9586
3752.79 10020
3753.37 10303
3753.95 9883
3754.52 9927
3755.10 10078
3755.68 9725
3756.26 9503
3756.84 9636
3757.41 9383
3757.99 9418
3758.57 9348
3759.15 9591
3759.73 10245
3760.31 10177
3760.88 9970
3761.46 10118
3762.04 10251
3762.62 10828
3763.20 10705
3763.78 10625
3764.35 10425
3764.93 10628
3765.51 10254
3766.09 9950
3766.67 10300
3767.25 9804
3767.83 9678
3768.41 9375
3768.99 9518
3769.56 9256
3770.14 9441
3770.72 9266
3771.30 9299
3771.88 9721
3772.46 9805
3773.04 9593
3773.62 9533
3774.20 9517
3774.78 9428
3775.36 9133
3775.94 9076
3776.52 9096
3777.10 9070
3777.67 8786
3778.25 9108
3778.83 9048
3779.41 9023
3779.99 8932
3780.57 8511
3781.15 8721
3781.73 8825
3782.31 8757
3782.89 8670
3783.47 8866
3784.05 9174
3784.63 9067
3785.21 8762
3785.79 9000
3786.37 9121
3786.95 8724
3787.54 9012
3788.12 9185
3788.70 9259
3789.28 9527
3789.86 9157
3790.44 9325
3791.02 9221
3791.60 9579
3792.18 9597
3792.76 9597
3793.34 9099
3793.92 9163
3794.50 9348
3795.08 9328
3795.66 9267
3796.25 9472
3796.83 9225
3797.41 9207
3797.99 9275
3798.57 9272
3799.15 9150
3799.73 9129
3800.31 8860
3800.90 9237
3801.48 9312
3802.06 9143
3802.64 9356
3803.22 9201
3803.80 9391
3804.39 9963
3804.97 9921
3805.55 10304
3806.13 10789
3806.71 11148
3807.29 11533
3807.88 11474
3808.46 12045
3809.04 12920
3809.62 13111
3810.20 13150
3810.79 12994
3811.37 12824
3811.95 12988
3812.53 12423
3813.12 11784
3813.70 11398
3814.28 11054
3814.86 10899
3815.45 10594
3816.03 10141
3816.61 10200
3817.19 10442
3817.78 10312
3818.36 10105
3818.94 10250
3819.52 9947
3820.11 9332
3820.69 9144
3821.27 9428
3821.86 9285
3822.44 9149
3823.02 8988
3823.61 9018
3824.19 8607
3824.77 8461
3825.36 8776
3825.94 8622
3826.52 8628
3827.11 8495
3827.69 8423
3828.27 8716
3828.86 8617
3829.44 8366
3830.02 8335
3830.61 8627
3831.19 8642
3831.77 8505
3832.36 8591
3832.94 8798
3833.53 8967
3834.11 8715
3834.69 9106
3835.28 9207
3835.86 9227
3836.45 9056
3837.03 9391
3837.61 9352
3838.20 9062
3838.78 9369
3839.37 9473
3839.95 9021
3840.54 9018
3841.12 8796
3841.70 8843
3842.29 8705
3842.87 8824
3843.46 8971
3844.04 9088
3844.63 9026
3845.21 9084
3845.80 9151
3846.38 9040
3846.97 8891
3847.55 8985
3848.14 9234
3848.72 9123
3849.31 8937
3849.89 9437
3850.48 9380
3851.06 9253
3851.65 9359
3852.23 9092
3852.82 9316
3853.40 9370
3853.99 9416
3854.58 9588
3855.16 9684
3855.75 9250
3856.33 9011
3856.92 9117
3857.50 8989
3858.09 9668
3858.68 9457
3859.26 9263
3859.85 9688
3860.43 9946
3861.02 10126
3861.60 10630
3862.19 11225
3862.78 10885
3863.36 10731
3863.95 11208
3864.54 11098
3865.12 10795
3865.71 11086
3866.29 10941
3866.88 10373
3867.47 9817
3868.05 9968
3868.64 10057
3869.23 9651
3869.81 9814
3870.40 9909
3870.99 9427
3871.57 9450
3872.16 9623
3872.75 9260
3873.33 9521
3873.92 9719
3874.51 10035
3875.10 9962
3875.68 10046
3876.27 9675
3876.86 9572
3877.44 10200
3878.03 9861
3878.62 9894
3879.21 9844
3879.79 9533
3880.38 9531
3880.97 9099
3881.56 8995
3882.14 9115
3882.73 8823
3883.32 8801
3883.91 8600
3884.49 8619
3885.08 8828
3885.67 8792
3886.26 8706
3886.85 8930
3887.43 8749
3888.02 8985
3888.61 9113
3889.20 9488
3889.79 9594
3890.38 9758
3890.96 10117
3891.55 10212
3892.14 10259
3892.73 10352
3893.32 10246
3893.91 10435
3894.49 10435
3895.08 10318
3895.67 10057
3896.26 10229
3896.85 10222
3897.44 10009
3898.03 9818
3898.61 9752
3899.20 9804
3899.79 9745
3900.38 9882
3900.97 9623
3901.56 9925
3902.15 9715
3902.74 9563
3903.33 9728
3903.92 9246
3904.51 9330
3905.09 9542
3905.68 9229
3906.27 9203
3906.86 8726
3907.45 8467
3908.04 8439
3908.63 8544
3909.22 8533
3909.81 8496
3910.40 8319
3910.99 8297
3911.58 8457
3912.17 8477
3912.76 8469
3913.35 8460
3913.94 8336
3914.53 8356
3915.12 8498
3915.71 7969
3916.30 8069
3916.89 8609
3917.48 8176
3918.07 8647
3918.66 8797
3919.25 8553
3919.84 8845
3920.43 8780
3921.02 8840
3921.61 8970
3922.20 8989
3922.80 9242
3923.39 8994
3923.98 9059
3924.57 8962
3925.16 8868
3925.75 8693
3926.34 8650
3926.93 8680
3927.52 8262
3928.11 8568
3928.70 8509
3929.30 8212
3929.89 8195
3930.48 8093
3931.07 8079
3931.66 8235
3932.25 8188
3932.84 8077
3933.44 8063
3934.03 8158
3934.62 8192
3935.21 8262
3935.80 8464
3936.39 8244
3936.98 8230
3937.58 8396
3938.17 8568
3938.76 8863
3939.35 9420
3939.94 9006
3940.54 9244
3941.13 9628
3941.72 9493
3942.31 9885
3942.90 9841
3943.50 9917
3944.09 9661
3944.68 9583
3945.27 9542
3945.87 9251
3946.46 9181
3947.05 9181
3947.64 9214
3948.24 8810
3948.83 8648
3949.42 8806
3950.01 8972
3950.61 8607
3951.20 8646
3951.79 8421
3952.39 8386
3952.98 8311
3953.57 8392
3954.16 8513
3954.76 8632
3955.35 8929
3955.94 9124
3956.54 8985
3957.13 8992
3957.72 9163
3958.32 9522
3958.91 9604
3959.50 9305
3960.10 9476
3960.69 9419
3961.28 9202
3961.88 8926
3962.47 9108
3963.07 9297
3963.66 8913
3964.25 8938
3964.85 9423
3965.44 9495
3966.03 9386
3966.63 9366
3967.22 8944
3967.82 9299
3968.41 9517
3969.00 8948
3969.60 8905
3970.19 9044
3970.79 9129
3971.38 8827
3971.98 8955
3972.57 8545
3973.17 8242
3973.76 8234
3974.35 8514
3974.95 8320
3975.54 8278
3976.14 8796
3976.73 8474
3977.33 8427
3977.92 8671
3978.52 8985
3979.11 8706
3979.71 8840
3980.30 8957
3980.90 9075
3981.49 9381
3982.09 9202
3982.68 9166
3983.28 9029
3983.87 9074
3984.47 9294
3985.06 9282
3985.66 8927
3986.25 8876
3986.85 8799
3987.45 8709
3988.04 8753
3988.64 9114
3989.23 9086
3989.83 9053
3990.42 9230
3991.02 9125
3991.62 8991
3992.21 9349
3992.81 9559
3993.40 9636
3994.00 9700
3994.60 10094
3995.19 9926
3995.79 9893
3996.38 10421
3996.98 10352
3997.58 10476
3998.17 10267
3998.77 10382
3999.37 10259
3999.96 10048
4000.56 9566
4001.15 9889
4001.75 9512
4002.35 9074
4002.94 9536
4003.54 9286
4004.14 9361
4004.73 9727
4005.33 10056
4005.93 10059
4006.53 10596
4007.12 10564
4007.72 10501
4008.32 10659
4008.91 10719
4009.51 10531
4010.11 10246
4010.71 10406
4011.30 10051
4011.90 10484
4012.50 10400
4013.10 9949
4013.69 9606
4014.29 9495
4014.89 9438
4015.49 9423
4016.08 9337
4016.68 9366
4017.28 9103
4017.88 9164
4018.47 9450
4019.07 9569
4019.67 8839
4020.27 9089
4020.87 8985
4021.46 9034
4022.06 8979
4022.66 9564
4023.26 9675
4023.86 9793
4024.45 10147
4025.05 10535
4025.65 10680
4026.25 10950
4026.85 11674
4027.45 11980
4028.05 12198
4028.64 12547
4029.24 12715
4029.84 13055
4030.44 12931
4031.04 12435
4031.64 12240
4032.24 11779
4032.84 11634
4033.43 11063
4034.03 10444
4034.63 10260
4035.23 10156
4035.83 10110
4036.43 9892
4037.03 9746
4037.63 9598
4038.23 9590
4038.83 9581
4039.43 9963
4040.03 9801
4040.63 9510
4041.22 9695
4041.82 9671
4042.42 9628
4043.02 9444
4043.62 9823
4044.22 9563
4044.82 9480
4045.42 9283
4046.02 9264
4046.62 9451
4047.22 9377
4047.82 9478
4048.42 9732
4049.02 9883
4049.62 9882
4050.22 9969
4050.82 10053
4051.42 10368
4052.02 10282
4052.62 10231
4053.22 10298
4053.83 10216
4054.43 10232
4055.03 10347
4055.63 10371
4056.23 10272
4056.83 9578
4057.43 9823
4058.03 9477
4058.63 9442
4059.23 9256
4059.83 8995
4060.43 9205
4061.03 8817
4061.64 8655
4062.24 8892
4062.84 8934
4063.44 9003
4064.04 9132
4064.64 9348
4065.24 9057
4065.84 9247
4066.45 9530
4067.05 9685
4067.65 9572
4068.25 9290
4068.85 9794
4069.45 9494
4070.05 9772
4070.66 9671
4071.26 9266
4071.86 8993
4072.46 8885
4073.06 8732
4073.67 8802
4074.27 9015
4074.87 8607
4075.47 8802
4076.07 8673
4076.68 8378
4077.28 8487
4077.88 8698
4078.48 8942
4079.09 8551
4079.69 8645
4080.29 8633
4080.89 8751
4081.50 8921
4082.10 9084
4082.70 9088
4083.30 8819
4083.91 8782
4084.51 8715
4085.11 8752
4085.71 9065
4086.32 8888
4086.92 8630
4087.52 8727
4088.13 8885
4088.73 8764
4089.33 8747
4089.94 8894
4090.54 8711
4091.14 8671
4091.74 8516
4092.35 8590
4092.95 8617
4093.55 8692
4094.16 8747
4094.76 8560
4095.37 8713
4095.97 8442
4096.57 8421
4097.18 8469
4097.78 8318
4098.38 8045
4098.99 8143
4099.59 8124
4100.20 8349
4100.80 8178
4101.40 8423
4102.01 8205
4102.61 8120
4103.22 8161
4103.82 8386
4104.42 8309
4105.03 8097
4105.63 8071
4106.24 8099
4106.84 8140
4107.45 8379
4108.05 8504
4108.65 8552
4109.26 8499
4109.86 8259
4110.47 8209
4111.07 8157
4111.68 8289
4112.28 8219
4112.89 8330
4113.49 8329
4114.10 8172
4114.70 8284
4115.31 8227
4115.91 8553
4116.52 8763
4117.12 8796
4117.73 8793
4118.33 8800
4118.94 9080
4119.54 9261
4120.15 9081
4120.75 9079
4121.36 8951
4121.97 9086
4122.57 9266
4123.18 8989
4123.78 9539
4124.39 9478
4124.99 9203
4125.60 9395
4126.21 9251
4126.81 9116
4127.42 8970
4128.02 9179
4128.63 9094
4129.24 9005
4129.84 8694
4130.45 8605
4131.05 9191
4131.66 9030
4132.27 8940
4132.87 9208
4133.48 9334
4134.08 9669
4134.69 9430
4135.30 9399
4135.90 9776
4136.51 9964
4137.12 10133
4137.72 10166
4138.33 10300
4138.94 10328
4139.54 10622
4140.15 10966
4140.76 11234
4141.37 11369
4141.97 11497
4142.58 11936
4143.19 11877
4143.79 11918
4144.40 11758
4145.01 11914
4145.61 11315
4146.22 11022
4146.83 10627
4147.44 10065
4148.04 9830
4148.65 9401
4149.26 8891
4149.87 8854
4150.47 9040
4151.08 8817
4151.69 8928
4152.30 8595
4152.91 8686
4153.51 8621
4154.12 8617
4154.73 8884
4155.34 8988
4155.94 8937
4156.55 8898
4157.16 8779
4157.77 8819
4158.38 8465
4158.99 8633
4159.59 8464
4160.20 8530
4160.81 8534
4161.42 8369
4162.03 8545
4162.64 8877
4163.24 8930
4163.85 8732
4164.46 8853
4165.07 9457
4165.68 9483
4166.29 9419
4166.90 9647
4167.51 9655
4168.11 9661
4168.72 9494
4169.33 9889
4169.94 9940
4170.55 9565
4171.16 9540
4171.77 9436
4172.38 9599
4172.99 9392
4173.60 9611
4174.21 9854
4174.81 9871
4175.42 9779
4176.03 9847
4176.64 9664
4177.25 9871
4177.86 9958
4178.47 10066
4179.08 10247
4179.69 10343
4180.30 9863
4180.91 9728
4181.52 9733
4182.13 9791
4182.74 9367
4183.35 9439
4183.96 9299
4184.57 9110
4185.18 9116
4185.79 9302
4186.40 9020
4187.01 8783
4187.62 8847
4188.23 9016
4188.84 8852
4189.45 8727
4190.06 8820
4190.67 9047
4191.29 9277
4191.90 9535
4192.51 9964
4193.12 10155
4193.73 11163
4194.34 11393
4194.95 11789
4195.56 12239
4196.17 12201
4196.78 12230
4197.39 11959
4198.00 11720
4198.62 11833
4199.23 11685
4199.84 11356
4200.45 11115
4201.06 10872
4201.67 10212
4202.28 10265
4202.89 10033
4203.51 10026
4204.12 9632
4204.73 9465
4205.34 9307
4205.95 8604
4206.56 8707
4207.18 9113
4207.79 8927
4208.40 8836
4209.01 8952
4209.62 8619
4210.24 8729
4210.85 8512
4211.46 8400
4212.07 8775
4212.68 8808
4213.30 9013
4213.91 9007
4214.52 9173
4215.13 9490
4215.74 9492
4216.36 9767
4216.97 9995
4217.58 10225
4218.19 10516
4218.81 11175
4219.42 11652
4220.03 11476
4220.65 11963
4221.26 11816
4221.87 12044
4222.48 12163
4223.10 11626
4223.71 11345
4224.32 10974
4224.94 10975
4225.55 10891
4226.16 10374
4226.78 10366
4227.39 10292
4228.00 10552
4228.61 10902
4229.23 11186
4229.84 11193
4230.46 11415
4231.07 11708
4231.68 11381
4232.30 11623
4232.91 11636
4233.52 11694
4234.14 11552
4234.75 11474
4235.36 11842
4235.98 11537
4236.59 11638
4237.21 11646
4237.82 11950
4238.43 11200
4239.05 10829
4239.66 10477
4240.28 10091
4240.89 9434
4241.50 9355
4242.12 9297
4242.73 9226
4243.35 9161
4243.96 8992
4244.58 8844
4245.19 9184
4245.81 9376
4246.42 9567
4247.03 9855
4247.65 10209
4248.26 10346
4248.88 10380
4249.49 10628
4250.11 10837
4250.72 10733
4251.34 10635
4251.95 10747
4252.57 10670
4253.18 10526
4253.80 10430
4254.41 10203
4255.03 9887
4255.64 10234
4256.26 9957
4256.88 10029
4257.49 9791
4258.11 9531
4258.72 9496
4259.34 9309
4259.95 9361
4260.57 9263
4261.18 9042
4261.80 9042
4262.42 9132
4263.03 8896
4263.65 8907
4264.26 8969
4264.88 9197
4265.49 9333
4266.11 9232
4266.73 9116
4267.34 9068
4267.96 9151
4268.58 9462
4269.19 9054
4269.81 9319
4270.42 9174
4271.04 9109
4271.66 9036
4272.27 8814
4272.89 8544
4273.51 8447
4274.12 8345
4274.74 8241
4275.36 8405
4275.97 8269
4276.59 8306
4277.21 8396
4277.82 8700
4278.44 8632
4279.06 8455
4279.67 8124
4280.29 8191
4280.91 8265
4281.53 8053
4282.14 8077
4282.76 8073
4283.38 8029
4283.99 8082
4284.61 8173
4285.23 8239
4285.85 8140
4286.46 8330
4287.08 8214
4287.70 8054
4288.32 8180
4288.93 8310
4289.55 8258
4290.17 7995
4290.79 8028
4291.41 7994
4292.02 7830
4292.64 7703
4293.26 7936
4293.88 7823
4294.50 7772
4295.11 7686
4295.73 7758
4296.35 7869
4296.97 7795
4297.59 7931
4298.21 7882
4298.82 7843
4299.44 8175
4300.06 8395
4300.68 8091
4301.30 8090
4301.92 8454
4302.53 8519
4303.15 8328
4303.77 8424
4304.39 8572
4305.01 8684
4305.63 8580
4306.25 8455
4306.87 8313
4307.49 8513
4308.10 8050
4308.72 8218
4309.34 8332
4309.96 8032
4310.58 7762
4311.20 7891
4311.82 7587
4312.44 7525
4313.06 7385
4313.68 7392
4314.30 7534
4314.92 7626
4315.54 7541
4316.16 7506
4316.78 7517
4317.40 7559
4318.02 7674
4318.64 7667
4319.26 7831
4319.88 7965
4320.50 7581
4321.11 7714
4321.74 7625
4322.36 7698
4322.98 7537
4323.60 7648
4324.22 7590
4324.84 7682
4325.46 7757
4326.08 7431
4326.70 7365
4327.32 7305
4327.94 7485
4328.56 7690
4329.18 7639
4329.80 7762
4330.42 7515
4331.04 7424
4331.66 7458
4332.28 7576
4332.90 7721
4333.52 7347
4334.15 7172
4334.77 7621
4335.39 7236
4336.01 7255
4336.63 7170
4337.25 7203
4337.87 7435
4338.49 7267
4339.11 7282
4339.74 7474
4340.36 7542
4340.98 7594
4341.60 7872
4342.22 7423
4342.84 7797
4343.46 7998
4344.09 8121
4344.71 8294
4345.33 8452
4345.95 8607
4346.57 8798
4347.19 8937
4347.82 8687
4348.44 8725
4349.06 8704
4349.68 8287
4350.30 8203
4350.93 8142
4351.55 8029
4352.17 7750
4352.79 7572
4353.42 7620
4354.04 7459
4354.66 7561
4355.28 7559
4355.91 7617
4356.53 7462
4357.15 7571
4357.77 7543
4358.40 7456
4359.02 7497
4359.64 7481
4360.26 7586
4360.89 7632
4361.51 7415
4362.13 7351
4362.76 7318
4363.38 7497
4364.00 7997
4364.62 7608
4365.25 7381
4365.87 7396
4366.49 7465
4367.12 7336
4367.74 7207
4368.36 7135
4368.99 7238
4369.61 7400
4370.23 7101
4370.86 7340
4371.48 7007
4372.11 6977
4372.73 6896
4373.35 7108
4373.98 6997
4374.60 7230
4375.22 7183
4375.85 7208
4376.47 6992
4377.10 7118
4377.72 7493
4378.34 7453
4378.97 7552
4379.59 7604
4380.22 7618
4380.84 7466
4381.47 7514
4382.09 7832
4382.71 8188
4383.34 8112
4383.96 7709
4384.59 8063
4385.21 7788
4385.84 7341
4386.46 7419
4387.09 7571
4387.71 7633
4388.34 7671
4388.96 7607
4389.59 7508
4390.21 7494
4390.84 7475
4391.46 7710
4392.09 7738
4392.71 7581
4393.34 7881
4393.96 7746
4394.59 7585
4395.21 7419
4395.84 7556
4396.46 7489
4397.09 7418
4397.71 7210
4398.34 7373
4398.96 7364
4399.59 7501
4400.22 7306
4400.84 7197
4401.47 7806
4402.09 7887
4402.72 7343
4403.34 7637
4403.97 7664
4404.60 7393
4405.22 7390
4405.85 7474
4406.47 7189
4407.10 7127
4407.73 7201
4408.35 7115
4408.98 7321
4409.61 7307
4410.23 7277
4410.86 7087
4411.48 7452
4412.11 7454
4412.74 7329
4413.36 7553
4413.99 7584
4414.62 7433
4415.24 7696
4415.87 7784
4416.50 7864
4417.12 7813
4417.75 8172
4418.38 8349
4419.01 8223
4419.63 8329
4420.26 7958
4420.89 7828
4421.51 7893
4422.14 7635
4422.77 7583
4423.40 7259
4424.02 7167
4424.65 6888
4425.28 7052
4425.91 6810
4426.53 6831
4427.16 6828
4427.79 6554
4428.42 6631
4429.04 6540
4429.67 6690
4430.30 6755
4430.93 6620
4431.55 6753
4432.18 7018
4432.81 6977
4433.44 7119
4434.07 7384
4434.69 7342
4435.32 7394
4435.95 7568
4436.58 7373
4437.21 7515
4437.84 7109
4438.46 7212
4439.09 7343
4439.72 7363
4440.35 7330
4440.98 7020
4441.61 6940
4442.24 6805
4442.86 7142
4443.49 7068
4444.12 6956
4444.75 7155
4445.38 7081
4446.01 7285
4446.64 7388
4447.27 7458
4447.90 7810
4448.52 8112
4449.15 7915
4449.78 7560
4450.41 7736
4451.04 7785
4451.67 7894
4452.30 7727
4452.93 7165
4453.56 7393
4454.19 7030
4454.82 6552
4455.45 6995
4456.08 7069
4456.71 6857
4457.34 6962
4457.97 6835
4458.60 6776
4459.23 7033
4459.86 6789
4460.49 6626
4461.12 6675
4461.75 6609
4462.38 6459
4463.01 6598
4463.64 6770
4464.27 6323
4464.90 6380
4465.53 6692
4466.16 6673
4466.79 6596
4467.42 6963
4468.05 6954
4468.68 6623
4469.31 6498
4469.94 6681
4470.57 6605
4471.20 6711
4471.83 6694
4472.46 6305
4473.09 6648
4473.72 6860
4474.35 6675
4474.99 6782
4475.62 6674
4476.25 6861
4476.88 6704
4477.51 6345
4478.14 6583
4478.77 6772
4479.40 6764
4480.03 6664
4480.67 6655
4481.30 6744
4481.93 6598
4482.56 6766
4483.19 6906
4483.82 7057
4484.46 7046
4485.09 6765
4485.72 7094
4486.35 6903
4486.98 6969
4487.61 6929
4488.25 6717
4488.88 6832
4489.51 7103
4490.14 6973
4490.77 6933
4491.41 6976
4492.04 6512
4492.67 6691
4493.30 6868
4493.94 6781
4494.57 6789
4495.20 7026
4495.83 6961
4496.46 6745
4497.10 6545
4497.73 6799
4498.36 7004
4498.99 6762
4499.63 7044
4500.26 7187
4500.89 7356
4501.53 7373
4502.16 7632
4502.79 8017
4503.42 8075
4504.06 8517
4504.69 8623
4505.32 8459
4505.96 8384
4506.59 8023
4507.22 7969
4507.86 7737
4508.49 7319
4509.12 7401
4509.76 7179
4510.39 7255
4511.02 6775
4511.66 6990
4512.29 6954
4512.92 6951
4513.56 6927
4514.19 6927
4514.83 6898
4515.46 6981
4516.09 6830
4516.73 6705
4517.36 6868
4517.99 7083
4518.63 6931
4519.26 6944
4519.90 6532
4520.53 6930
4521.17 6894
4521.80 6663
4522.43 6753
4523.07 6631
4523.70 6885
4524.34 6879
4524.97 6979
4525.61 7033
4526.24 7414
4526.88 7499
4527.51 7334
4528.14 7762
4528.78 7830
4529.41 8310
4530.05 8577
4530.68 8928
4531.32 9365
4531.95 9383
4532.59 9657
4533.22 9750
4533.86 9744
4534.49 9542
4535.13 9619
4535.76 9030
4536.40 8892
4537.04 8442
4537.67 8462
4538.31 7840
4538.94 7727
4539.58 7646
4540.21 7783
4540.85 7799
4541.48 7441
4542.12 7258
4542.76 7276
4543.39 7183
4544.03 6851
4544.66 6894
4545.30 6719
4545.93 6765
4546.57 6725
4547.21 6666
4547.84 6824
4548.48 6752
4549.11 6794
4549.75 6757
4550.39 6806
4551.02 6794
4551.66 6961
4552.30 6999
4552.93 6981
4553.57 6935
4554.21 6951
4554.84 6909
4555.48 6896
4556.12 7087
4556.75 6913
4557.39 6983
4558.03 6853
4558.66 6691
4559.30 6667
4559.94 6574
4560.57 6732
4561.21 6957
4561.85 6607
4562.48 6634
4563.12 6832
4563.76 6765
4564.40 6669
4565.03 6674
4565.67 6867
4566.31 6930
4566.95 6912
4567.58 6928
4568.22 7142
4568.86 7023
4569.50 7265
4570.13 7358
4570.77 7154
4571.41 7225
4572.05 7053
4572.68 6924
4573.32 6981
4573.96 6921
4574.60 6726
4575.24 6709
4575.87 6794
4576.51 6690
4577.15 6762
4577.79 6973
4578.43 6616
4579.06 6424
4579.70 6623
4580.34 6645
4580.98 6507
4581.62 6573
4582.26 6565
4582.90 6684
4583.53 6912
4584.17 6825
4584.81 6590
4585.45 6610
4586.09 6839
4586.73 6796
4587.37 6813
4588.01 6750
4588.64 6546
4589.28 6674
4589.92 6556
4590.56 6326
4591.20 6472
4591.84 6702
4592.48 6748
4593.12 6629
4593.76 6574
4594.40 6368
4595.04 6363
4595.68 6357
4596.31 6579
4596.95 6313
4597.59 6548
4598.23 6037
4598.87 6377
4599.51 6441
4600.15 6684
4600.79 6749
4601.43 6584
4602.07 6747
4602.71 6807
4603.35 6935
4603.99 7059
4604.63 7554
4605.27 7335
4605.91 7378
4606.55 7539
4607.19 7515
4607.83 7773
4608.47 7512
4609.11 7220
4609.75 6991
4610.39 7265
4611.03 7015
4611.68 7034
4612.32 7282
4612.96 7020
4613.60 7109
4614.24 7299
4614.88 7225
4615.52 7211
4616.16 7101
4616.80 7224
4617.44 7398
4618.08 7098
4618.72 6790
4619.36 6641
4620.01 6441
4620.65 6741
4621.29 6505
4621.93 6580
4622.57 6417
4623.21 6424
4623.85 6315
4624.50 6239
4625.14 6426
4625.78 6298
4626.42 6382
4627.06 6431
4627.70 6551
4628.34 6313
4628.99 6342
4629.63 6432
4630.27 6417
4630.91 5856
4631.55 5989
4632.20 5954
4632.84 6080
4633.48 6048
4634.12 6375
4634.76 6478
4635.41 6300
4636.05 6128
4636.69 6321
4637.33 6556
4637.98 6382
4638.62 6419
4639.26 6504
4639.90 6692
4640.55 6825
4641.19 6536
4641.83 6447
4642.47 6697
4643.12 6777
4643.76 6757
4644.40 6683
4645.04 6640
4645.69 6425
4646.33 6483
4646.97 6826
4647.62 6587
4648.26 6183
4648.90 6555
4649.55 6598
4650.19 6445
4650.83 6626
4651.48 6478
4652.12 6361
4652.76 6515
4653.41 6399
4654.05 6447
4654.69 6332
4655.34 6546
4655.98 6479
4656.62 6309
4657.27 6330
4657.91 6167
4658.55 6235
4659.20 6426
4659.84 6513
4660.49 6592
4661.13 6792
4661.77 6626
4662.42 6988
4663.06 7223
4663.71 7030
4664.35 6680
4664.99 6740
4665.64 6654
4666.28 6582
4666.93 6485
4667.57 6067
4668.22 6131
4668.86 6187
4669.51 6203
4670.15 6045
4670.79 5989
4671.44 6015
4672.08 5951
4672.73 5828
4673.37 6078
4674.02 5922
4674.66 6070
4675.31 5875
4675.95 5931
4676.60 6122
4677.24 6016
4677.89 6063
4678.53 5954
4679.18 6066
4679.82 6050
4680.47 6129
4681.12 6305
4681.76 6477
4682.41 6653
4683.05 6327
4683.70 6465
4684.34 6524
4684.99 6650
4685.63 6444
4686.28 6751
4686.93 6579
4687.57 6453
4688.22 6549
4688.86 6396
4689.51 6165
4690.15 6004
4690.80 6171
4691.45 6258
4692.09 6400
4692.74 6375
4693.39 5951
4694.03 5823
4694.68 6135
4695.32 6410
4695.97 6350
4696.62 6364
4697.26 6461
4697.91 6584
4698.56 6536
4699.20 6378
4699.85 6541
4700.50 6528
4701.14 6311
4701.79 6059
4702.44 6166
4703.08 6263
4703.73 6190
4704.38 6005
4705.02 6347
4705.67 6447
4706.32 6291
4706.97 6388
4707.61 6562
4708.26 6608
4708.91 6538
4709.55 6548
4710.20 6832
4710.85 7150
4711.50 7039
4712.14 7031
4712.79 6619
4713.44 6610
4714.09 6769
4714.73 6454
4715.38 6379
4716.03 6330
4716.68 6192
4717.33 6170
4717.97 5990
4718.62 6377
4719.27 6246
4719.92 6201
4720.57 6217
4721.21 6344
4721.86 6371
4722.51 6422
4723.16 6361
4723.81 6269
4724.45 6458
4725.10 6422
4725.75 6585
4726.40 6522
4727.05 6369
4727.70 6483
4728.35 6523
4728.99 6664
4729.64 6584
4730.29 6537
4730.94 6394
4731.59 6370
4732.24 6563
4732.89 6464
4733.54 5967
4734.19 6010
4734.83 6069
4735.48 5811
4736.13 5991
4736.78 6198
4737.43 6210
4738.08 5948
4738.73 6045
4739.38 6098
4740.03 6080
4740.68 6343
4741.33 6659
4741.98 6658
4742.63 6713
4743.28 6440
4743.93 6810
4744.58 6701
4745.23 6806
4745.87 6658
4746.52 6562
4747.17 6568
4747.82 6916
4748.47 7052
4749.12 7242
4749.77 7409
4750.42 7473
4751.08 7496
4751.73 7340
4752.38 7569
4753.03 7856
4753.68 8083
4754.33 8000
4754.98 7751
4755.63 7610
4756.28 7519
4756.93 7449
4757.58 7204
4758.23 6602
4758.88 6645
4759.53 6286
4760.18 6154
4760.83 6067
4761.48 6024
4762.13 6181
4762.79 6001
4763.44 5898
4764.09 5989
4764.74 5990
4765.39 6030
4766.04 6021
4766.69 5940
4767.34 5958
4767.99 5947
4768.65 5914
4769.30 5679
4769.95 5807
4770.60 5718
4771.25 6038
4771.90 5812
4772.56 5689
4773.21 5997
4773.86 6188
4774.51 5785
4775.16 5754
4775.81 5620
4776.47 5870
4777.12 5651
4777.77 5897
4778.42 5959
4779.07 5777
4779.73 5916
4780.38 5956
4781.03 5991
4781.68 6024
4782.34 6067
4782.99 6028
4783.64 5989
4784.29 5960
4784.94 6012
4785.60 5911
4786.25 6035
4786.90 5808
4787.56 5992
4788.21 6041
4788.86 5844
4789.51 5806
4790.17 5803
4790.82 6097
4791.47 6089
4792.13 6018
4792.78 5873
4793.43 5926
4794.08 5502
4794.74 5955
4795.39 5805
4796.04 5726
4796.70 5972
4797.35 5806
4798.00 5661
4798.66 5514
4799.31 5546
4799.96 5829
4800.62 5971
4801.27 5681
4801.93 5390
4802.58 5529
4803.23 5562
4803.89 5663
4804.54 5661
4805.19 5751
4805.85 5585
4806.50 5682
4807.16 5745
4807.81 5701
4808.46 5746
4809.12 5845
4809.77 5960
4810.43 5961
4811.08 6133
4811.73 5857
4812.39 5932
4813.04 5880
4813.70 5823
4814.35 5784
4815.01 5733
4815.66 5891
4816.32 6082
4816.97 6224
4817.63 6435
4818.28 6592
4818.94 6683
4819.59 6844
4820.24 6854
4820.90 6857
4821.55 7085
4822.21 7177
4822.86 7231
4823.52 7364
4824.18 7259
4824.83 7719
4825.49 7690
4826.14 8075
4826.80 7969
4827.45 7637
4828.11 8285
4828.76 8122
4829.42 7863
4830.07 7543
4830.73 7109
4831.38 7170
4832.04 7018
4832.70 7117
4833.35 7349
4834.01 7402
4834.66 7258
4835.32 7379
4835.98 7507
4836.63 7516
4837.29 7592
4837.94 7628
4838.60 7383
4839.26 7261
4839.91 7391
4840.57 7078
4841.22 6854
4841.88 6824
4842.54 6857
4843.19 6767
4843.85 6605
4844.51 6554
4845.16 6567
4845.82 6707
4846.48 6923
4847.13 6831
4847.79 6946
4848.45 7030
4849.10 6780
4849.76 7070
4850.42 7013
4851.07 6919
4851.73 6731
4852.39 6793
4853.05 6695
4853.70 6664
4854.36 6877
4855.02 6945
4855.68 6846
4856.33 6658
4856.99 6386
4857.65 6600
4858.30 6906
4858.96 7011
4859.62 6729
4860.28 6988
4860.94 7148
4861.59 7058
4862.25 7272
4862.91 7446
4863.57 7712
4864.22 7765
4864.88 7767
4865.54 7876
4866.20 7904
4866.86 7948
4867.51 7686
4868.17 7448
4868.83 7691
4869.49 7459
4870.15 6943
4870.81 7020
4871.46 7118
4872.12 7017
4872.78 6633
4873.44 6730
4874.10 6811
4874.76 6869
4875.41 6844
4876.07 6410
4876.73 6588
4877.39 6358
4878.05 6171
4878.71 6290
4879.37 6101
4880.03 5902
4880.69 5978
4881.34 6137
4882.00 6051
4882.66 5872
4883.32 5904
4883.98 5968
4884.64 6041
4885.30 6032
4885.96 6024
4886.62 5999
4887.28 5947
4887.94 5990
4888.60 5944
4889.26 6059
4889.92 6150
4890.58 5932
4891.24 6443
4891.89 6466
4892.55 6301
4893.21 6442
4893.87 6552
4894.53 6625
4895.19 6611
4895.85 6452
4896.51 6581
4897.17 6396
4897.83 6250
4898.49 6520
4899.16 6740
4899.82 6559
4900.48 6715
4901.14 6757
4901.80 6865
4902.46 6753
4903.12 6734
4903.78 6506
4904.44 6633
4905.10 6622
4905.76 6479
4906.42 6323
4907.08 6381
4907.74 6114
4908.40 6152
4909.06 6160
4909.72 6350
4910.39 6054
4911.05 6085
4911.71 6088
4912.37 6214
4913.03 6231
4913.69 6158
4914.35 5765
4915.01 5817
4915.68 5832
4916.34 6046
4917.00 5831
4917.66 5743
4918.32 5553
4918.98 5725
4919.64 5763
4920.31 5630
4920.97 5777
4921.63 5761
4922.29 5573
4922.95 5493
4923.62 5556
4924.28 5481
4924.94 5604
4925.60 5714
4926.26 5484
4926.93 5778
4927.59 5759
4928.25 5720
4928.91 5747
4929.57 5859
4930.24 5816
4930.90 5614
4931.56 5706
4932.22 5759
4932.89 5575
4933.55 6109
4934.21 6271
4934.87 6340
4935.54 6109
4936.20 6092
4936.86 5909
4937.53 5728
4938.19 5928
4938.85 5712
4939.51 5866
4940.18 5440
4940.84 5630
4941.50 5915
4942.17 5864
4942.83 5732
4943.49 5620
4944.16 5606
4944.82 5580
4945.48 5420
4946.15 5702
4946.81 5767
4947.47 5716
4948.14 5528
4948.80 5526
4949.46 5533
4950.13 5771
4950.79 5677
4951.45 5638
4952.12 5372
4952.78 5410
4953.45 5370
4954.11 5501
4954.77 5513
4955.44 5655
4956.10 5379
4956.77 5299
4957.43 5505
4958.09 5775
4958.76 5590
4959.42 5570
4960.09 5723
4960.75 5812
4961.42 5910
4962.08 5959
4962.75 6102
4963.41 6280
4964.07 6422
4964.74 6494
4965.40 6474
4966.07 6808
4966.73 6707
4967.40 6730
4968.06 6652
4968.73 6395
4969.39 6334
4970.06 5958
4970.72 6049
4971.39 6096
4972.05 6097
4972.72 5983
4973.38 6169
4974.05 6054
4974.71 6186
4975.38 5994
4976.05 6352
4976.71 6460
4977.38 6499
4978.04 6197
4978.71 6173
4979.37 6070
4980.04 6077
4980.70 5903
4981.37 5990
4982.04 5695
4982.70 5861
4983.37 5899
4984.03 6071
4984.70 5966
4985.37 6181
4986.03 6062
4986.70 6321
4987.36 6678
4988.03 6743
4988.70 7037
4989.36 7286
4990.03 7562
4990.70 7703
4991.36 7898
4992.03 7528
4992.69 7472
4993.36 7557
4994.03 6987
4994.69 6916
4995.36 6726
4996.03 6518
4996.69 6215
4997.36 5819
4998.03 5935
4998.70 5927
4999.36 5694
5000.03 5668
5000.70 5525
5001.36 5674
5002.03 5695
5002.70 5520
5003.37 5375
5004.03 5691
5004.70 5548
5005.37 5479
5006.03 5616
5006.70 5660
5007.37 5656
5008.04 5584
5008.70 5495
5009.37 5450
5010.04 5680
5010.71 5761
5011.38 5421
5012.04 5507
5012.71 5643
5013.38 5770
5014.05 5890
5014.72 5682
5015.38 5710
5016.05 5768
5016.72 5771
5017.39 5872
5018.06 5831
5018.72 5920
5019.39 6045
5020.06 6307
5020.73 6377
5021.40 6308
5022.07 6466
5022.73 6398
5023.40 6681
5024.07 6711
5024.74 6579
5025.41 6569
5026.08 6565
5026.75 6718
5027.42 6424
5028.08 6243
5028.75 6415
5029.42 6345
5030.09 6189
5030.76 6175
5031.43 5783
5032.10 5934
5032.77 5980
5033.44 5661
5034.11 5627
5034.78 5650
5035.45 5701
5036.11 5328
5036.78 5632
5037.45 5553
5038.12 5576
5038.79 5692
5039.46 5472
5040.13 5480
5040.80 5689
5041.47 5678
5042.14 5704
5042.81 5893
5043.48 5902
5044.15 5810
5044.82 5745
5045.49 5971
5046.16 6072
5046.83 5898
5047.50 6164
5048.17 6317
5048.84 6358
5049.51 6322
5050.18 6468
5050.85 6297
5051.52 6378
5052.19 6282
5052.86 5975
5053.54 6414
5054.21 6334
5054.88 6002
5055.55 5895
5056.22 5933
5056.89 6138
5057.56 5862
5058.23 5706
5058.90 5926
5059.57 5607
5060.24 5595
5060.91 5829
5061.59 5655
5062.26 5751
5062.93 5927
5063.60 5829
5064.27 5858
5064.94 5714
5065.61 5395
5066.28 5497
5066.96 5738
5067.63 5652
5068.30 5367
5068.97 5540
5069.64 5486
5070.31 5455
5070.99 5384
5071.66 5515
5072.33 5469
5073.00 5419
5073.67 5356
5074.35 5424
5075.02 5286
5075.69 5473
5076.36 5313
5077.03 5376
5077.71 5755
5078.38 5711
5079.05 5556
5079.72 5904
5080.39 6239
5081.07 6461
5081.74 6524
5082.41 6688
5083.08 6636
5083.76 6561
5084.43 6508
5085.10 6407
5085.78 6288
5086.45 6133
5087.12 6234
5087.79 6007
5088.47 6074
5089.14 6357
5089.81 6486
5090.49 6548
5091.16 6400
5091.83 6405
5092.51 6927
5093.18 6827
5093.85 6653
5094.52 6358
5095.20 6377
5095.87 6251
5096.54 6049
5097.22 6095
5097.89 6159
5098.57 5920
5099.24 5893
5099.91 5748
5100.59 5629
5101.26 5455
5101.93 5558
5102.61 5579
5103.28 5606
5103.96 5560
5104.63 5527
5105.30 5681
5105.98 5454
5106.65 5488
5107.33 5629
5108.00 5664
5108.67 5897
5109.35 5606
5110.02 5586
5110.70 5450
5111.37 5437
5112.05 5640
5112.72 5390
5113.40 5311
5114.07 5525
5114.74 5379
5115.42 5273
5116.09 5297
5116.77 5332
5117.44 5511
5118.12 5433
5118.79 5265
5119.47 5406
5120.14 5335
5120.82 5272
5121.49 5192
5122.17 5373
5122.84 5318
5123.52 5160
5124.19 5735
5124.87 5553
5125.54 5526
5126.22 5699
5126.90 5522
5127.57 5682
5128.25 5649
5128.92 5768
5129.60 5743
5130.27 5584
5130.95 5786
5131.62 5727
5132.30 5943
5132.98 5844
5133.65 5694
5134.33 5810
5135.00 5976
5135.68 5745
5136.36 5673
5137.03 5842
5137.71 5831
5138.38 6047
5139.06 6285
5139.74 6294
5140.41 6529
5141.09 6607
5141.77 6485
5142.44 6493
5143.12 6429
5143.80 6519
5144.47 6089
5145.15 5967
5145.83 5749
5146.50 5454
5147.18 5581
5147.86 5346
5148.53 5333
5149.21 5536
5149.89 5369
5150.56 5369
5151.24 5344
5151.92 5346
5152.60 5475
5153.27 5390
5153.95 5319
5154.63 5312
5155.30 5305
5155.98 5279
5156.66 5398
5157.34 5350
5158.01 5158
5158.69 5223
5159.37 5330
5160.05 5267
5160.72 5170
5161.40 5184
5162.08 5138
5162.76 5322
5163.44 5534
5164.11 5297
5164.79 5308
5165.47 5163
5166.15 5283
5166.83 5300
5167.50 5513
5168.18 5289
5168.86 5176
5169.54 5333
5170.22 5553
5170.89 5227
5171.57 5194
5172.25 5139
5172.93 5246
5173.61 5064
5174.29 5326
5174.97 5152
5175.64 4833
5176.32 4885
5177.00 4994
5177.68 5259
5178.36 5205
5179.04 5082
5179.72 5118
5180.40 5345
5181.08 5192
5181.75 5368
5182.43 5387
5183.11 5046
5183.79 5205
5184.47 5307
5185.15 5136
5185.83 5325
5186.51 5057
5187.19 5014
5187.87 5086
5188.55 5138
5189.23 4953
5189.91 4916
5190.59 4871
5191.27 5044
5191.95 5162
5192.63 5011
5193.31 5081
5193.98 4863
5194.66 5070
5195.34 5018
5196.02 5059
5196.70 5101
5197.38 5182
5198.07 5047
5198.75 4839
5199.43 4978
5200.11 5025
5200.79 4935
5201.47 5290
5202.15 5229
5202.83 5087
5203.51 5217
5204.19 5217
5204.87 5438
5205.55 5203
5206.23 5443
5206.91 5487
5207.59 5442
5208.27 5582
5208.95 5695
5209.63 5771
5210.31 5802
5211.00 5753
5211.68 5842
5212.36 5958
5213.04 5635
5213.72 5751
5214.40 5844
5215.08 5613
5215.76 5480
5216.45 5252
5217.13 5113
5217.81 5175
5218.49 5329
5219.17 5196
5219.85 5000
5220.53 5274
5221.22 5265
5221.90 5181
5222.58 5399
5223.26 5238
5223.94 5303
5224.62 5189
5225.31 5216
5225.99 5238
5226.67 5140
5227.35 5050
5228.03 5100
5228.72 5153
5229.40 5066
5230.08 5138
5230.76 5076
5231.45 5035
5232.13 5213
5232.81 5073
5233.49 4983
5234.18 5082
5234.86 5050
5235.54 5096
5236.22 5308
5236.91 5488
5237.59 5628
5238.27 5675
5238.95 5606
5239.64 5690
5240.32 5856
5241.00 5642
5241.69 5486
5242.37 5457
5243.05 5623
5243.73 5404
5244.42 5255
5245.10 5530
5245.78 5214
5246.47 4958
5247.15 5132
5247.83 5104
5248.52 4862
5249.20 5028
5249.88 5038
5250.57 4706
5251.25 4912
5251.94 4848
5252.62 5092
5253.30 5068
5253.99 4715
5254.67 4790
5255.35 4829
5256.04 4954
5256.72 4941
5257.41 4923
5258.09 4975
5258.77 4934
5259.46 4797
5260.14 4908
5260.83 4965
5261.51 5223
5262.20 5243
5262.88 5080
5263.56 5321
5264.25 5266
5264.93 5394
5265.62 5505
5266.30 5353
5266.99 5167
5267.67 5282
5268.36 5390
5269.04 5437
5269.73 5356
5270.41 5421
5271.10 5259
5271.78 5369
5272.47 5360
5273.15 5434
5273.84 5163
5274.52 5245
5275.21 5361
5275.89 5150
5276.58 5085
5277.26 5328
5277.95 5292
5278.63 5330
5279.32 5450
5280.00 5592
5280.69 5891
5281.37 5955
5282.06 6053
5282.75 6147
5283.43 6205
5284.12 6257
5284.80 6075
5285.49 6008
5286.17 5706
5286.86 5720
5287.55 5638
5288.23 5520
5288.92 5354
5289.60 5166
5290.29 5197
5290.98 5243
5291.66 5452
5292.35 5417
5293.04 5251
5293.72 5339
5294.41 5427
5295.10 5342
5295.78 5421
5296.47 5287
5297.15 5079
5297.84 5082
5298.53 5088
5299.21 5135
5299.90 5319
5300.59 5050
5301.28 5031
5301.96 5187
5302.65 5114
5303.34 4920
5304.02 5143
5304.71 5173
5305.40 5062
5306.08 5381
5306.77 5219
5307.46 5204
5308.15 4993
5308.83 5085
5309.52 5101
5310.21 5180
5310.90 5008
5311.58 5193
5312.27 5170
5312.96 5145
5313.65 5193
5314.33 4990
5315.02 5018
5315.71 5327
5316.40 5179
5317.09 4907
5317.77 4886
5318.46 4943
5319.15 5237
5319.84 5196
5320.53 4902
5321.21 5071
5321.90 5281
5322.59 5284
5323.28 5211
5323.97 5139
5324.65 5049
5325.34 4939
5326.03 4962
5326.72 4962
5327.41 4917
5328.10 4779
5328.79 4949
5329.47 5053
5330.16 5307
5330.85 5540
5331.54 5229
5332.23 5197
5332.92 5327
5333.61 5420
5334.30 5235
5334.99 5201
5335.67 5313
5336.36 5203
5337.05 5292
5337.74 5119
5338.43 5079
5339.12 4910
5339.81 4784
5340.50 4601
5341.19 4604
5341.88 4722
5342.57 4896
5343.26 4959
5343.95 4862
5344.64 5077
5345.33 5131
5346.02 5140
5346.71 5542
5347.40 5233
5348.09 5452
5348.78 5649
5349.47 5961
5350.16 5819
5350.85 5745
5351.54 5778
5352.23 5901
5352.92 6089
5353.61 5944
5354.30 5730
5354.99 5719
5355.68 5361
5356.37 5345
5357.06 5510
5357.75 5225
5358.44 4901
5359.13 4881
5359.82 5134
5360.51 4962
5361.20 5166
5361.89 5126
5362.58 5080
5363.27 5019
5363.97 4900
5364.66 5065
5365.35 4941
5366.04 5088
5366.73 5173
5367.42 5280
5368.11 5078
5368.80 5066
5369.49 5222
5370.19 5146
5370.88 5034
5371.57 5028
5372.26 5103
5372.95 5260
5373.64 5167
5374.33 5141
5375.03 5111
5375.72 5415
5376.41 5468
5377.10 5360
5377.79 5476
5378.49 5271
5379.18 5277
5379.87 5503
5380.56 5746
5381.25 5681
5381.95 5903
5382.64 5696
5383.33 5549
5384.02 5683
5384.71 5522
5385.41 5629
5386.10 5596
5386.79 5278
5387.48 5224
5388.18 5128
5388.87 5407
5389.56 5336
5390.25 5281
5390.95 5309
5391.64 5376
5392.33 5380
5393.02 5193
5393.72 5369
5394.41 5155
5395.10 5175
5395.80 5043
5396.49 5141
5397.18 4947
5397.88 4937
5398.57 4845
5399.26 4830
5399.95 4737
5400.65 4777
5401.34 4590
5402.03 4672
5402.73 4800
5403.42 4570
5404.12 4629
5404.81 4766
5405.50 4885
5406.20 4981
5406.89 4984
5407.58 4999
5408.28 5100
5408.97 5098
5409.66 5087
5410.36 4832
5411.05 4997
5411.75 4978
5412.44 4992
5413.13 4964
5413.83 4915
5414.52 4825
5415.22 4693
5415.91 5087
5416.61 5143
5417.30 5048
5417.99 5064
5418.69 5122
5419.38 5214
5420.08 5017
5420.77 5163
5421.47 5071
5422.16 5153
5422.86 5237
5423.55 5252
5424.25 5249
5424.94 5102
5425.64 5144
5426.33 5010
5427.03 5195
5427.72 5144
5428.42 5165
5429.11 4868
5429.81 4770
5430.50 4602
5431.20 4804
5431.89 4715
5432.59 4796
5433.28 4786
5433.98 4865
5434.67 4639
5435.37 4679
5436.06 4711
5436.76 4651
5437.46 4593
5438.15 4748
5438.85 4790
5439.54 4987
5440.24 4969
5440.93 4920
5441.63 4752
5442.33 4685
5443.02 4875
5443.72 4868
5444.41 5020
5445.11 5045
5445.81 5214
5446.50 5252
5447.20 5174
5447.90 5368
5448.59 5646
5449.29 5541
5449.98 5671
5450.68 5438
5451.38 5328
5452.07 5508
5452.77 5160
5453.47 5230
5454.16 5203
5454.86 5077
5455.56 5099
5456.25 5030
5456.95 4962
5457.65 5014
5458.35 4839
5459.04 4930
5459.74 5072
5460.44 4910
5461.13 4644
5461.83 4953
5462.53 4880
5463.23 4882
5463.92 5084
5464.62 5067
5465.32 5124
5466.02 4972
5466.71 5362
5467.41 5228
5468.11 5299
5468.81 5381
5469.50 5373
5470.20 5321
5470.90 5414
5471.60 5231
5472.29 5089
5472.99 4888
5473.69 4831
5474.39 5002
5475.09 4986
5475.78 4547
5476.48 4852
5477.18 5035
5477.88 5097
5478.58 4891
5479.28 4867
5479.97 4926
5480.67 4828
5481.37 5088
5482.07 5022
5482.77 5074
5483.47 4923
5484.17 5145
5484.86 5041
5485.56 5293
5486.26 5213
5486.96 5070
5487.66 5087
5488.36 5058
5489.06 5111
5489.76 5199
5490.45 5445
5491.15 5448
5491.85 5398
5492.55 5248
5493.25 5192
5493.95 5394
5494.65 5389
5495.35 5327
5496.05 5234
5496.75 5276
5497.45 5165
5498.15 5427
5498.85 5543
5499.55 5545
5500.25 5549
5500.95 5744
5501.65 5900
5502.35 5875
5503.04 5894
5503.74 5970
5504.44 6111
5505.14 6357
5505.84 6504
5506.54 6715
5507.24 6987
5507.94 7368
5508.65 7544
5509.35 7512
5510.05 7260
5510.75 7470
5511.45 7319
5512.15 6872
5512.85 6469
5513.55 6298
5514.25 5851
5514.95 5520
5515.65 5623
5516.35 5443
5517.05 5181
5517.75 5096
5518.45 5342
5519.15 5336
5519.85 5320
5520.56 5274
5521.26 5577
5521.96 5609
5522.66 5479
5523.36 5650
5524.06 5713
5524.76 5502
5525.46 5458
5526.16 5432
5526.87 5339
5527.57 5353
5528.27 5154
5528.97 5147
5529.67 5106
5530.37 5157
5531.07 5121
5531.78 4932
5532.48 5048
5533.18 5005
5533.88 4990
5534.58 5010
5535.29 5047
5535.99 5029
5536.69 4879
5537.39 4760
5538.09 4714
5538.80 4931
5539.50 4972
5540.20 4807
5540.90 5011
5541.60 5129
5542.31 5075
5543.01 4762
5543.71 4833
5544.41 4952
5545.12 5068
5545.82 5265
5546.52 5340
5547.22 5530
5547.93 5421
5548.63 5349
5549.33 5311
5550.04 5057
5550.74 5133
5551.44 5111
5552.14 5300
5552.85 4921
5553.55 4902
5554.25 4940
5554.96 4980
5555.66 4667
5556.36 4601
5557.07 4794
5557.77 4737
5558.47 4496
5559.18 4759
5559.88 4432
5560.58 4407
5561.29 4492
5561.99 4419
5562.69 4506
5563.40 4525
5564.10 4621
5564.80 4664
5565.51 4719
5566.21 4762
5566.92 4612
5567.62 4815
5568.32 4766
5569.03 4424
5569.73 4645
5570.44 4768
5571.14 4512
5571.84 4397
5572.55 4393
5573.25 4660
5573.96 4629
5574.66 4610
5575.37 4731
5576.07 4790
5576.78 4916
5577.48 4851
5578.18 4808
5578.89 4827
5579.59 4795
5580.30 4755
5581.00 4871
5581.71 4705
5582.41 4586
5583.12 4500
5583.82 4723
5584.53 4857
5585.23 4746
5585.94 4636
5586.64 4424
5587.35 4523
5588.05 4694
5588.76 4545
5589.46 4499
5590.17 4642
5590.88 4566
5591.58 4385
5592.29 4270
5592.99 4271
5593.70 4362
5594.40 4337
5595.11 4473
5595.81 4484
5596.52 4570
5597.23 4417
5597.93 4421
5598.64 4396
5599.34 4512
5600.05 4304
5600.76 4397
5601.46 4415
5602.17 4379
5602.87 4514
5603.58 4477
5604.29 4399
5604.99 4415
5605.70 4415
5606.41 4394
5607.11 4255
5607.82 4354
5608.52 4411
5609.23 4256
5609.94 4173
5610.64 4112
5611.35 4315
5612.06 4324
5612.76 4526
5613.47 4531
5614.18 4525
5614.89 4510
5615.59 4574
5616.30 4470
5617.01 4710
5617.71 4691
5618.42 4494
5619.13 4222
5619.84 4353
5620.54 4361
5621.25 4257
5621.96 4196
5622.66 4347
5623.37 4373
5624.08 4288
5624.79 4343
5625.49 4220
5626.20 4119
5626.91 4079
5627.62 4371
5628.33 4184
5629.03 4245
5629.74 4153
5630.45 4194
5631.16 4042
5631.87 4128
5632.57 4329
5633.28 4240
5633.99 4092
5634.70 4171
5635.41 4188
5636.11 4351
5636.82 4338
5637.53 4078
5638.24 4175
5638.95 4220
5639.66 4370
5640.36 4220
5641.07 4339
5641.78 4429
5642.49 4516
5643.20 4416
5643.91 4251
5644.62 4310
5645.33 4388
5646.03 4384
5646.74 4240
5647.45 4229
5648.16 4308
5648.87 4216
5649.58 4372
5650.29 4477
5651.00 4477
5651.71 4391
5652.42 4478
5653.13 4612
5653.84 4238
5654.54 4255
5655.25 4182
5655.96 4562
5656.67 4616
5657.38 4351
5658.09 4353
5658.80 4459
5659.51 4460
5660.22 4454
5660.93 4562
5661.64 4440
5662.35 4462
5663.06 4469
5663.77 4400
5664.48 4383
5665.19 4358
5665.90 4391
5666.61 4213
5667.32 4254
5668.03 4375
5668.74 4151
5669.45 4272
5670.16 4329
5670.87 4450
5671.58 4733
5672.29 4665
5673.01 4409
5673.72 4373
5674.43 4436
5675.14 4446
5675.85 4278
5676.56 4381
5677.27 4354
5677.98 4328
5678.69 4264
5679.40 4170
5680.11 4217
5680.82 4300
5681.54 4255
5682.25 4149
5682.96 4207
5683.67 4460
5684.38 4266
5685.09 4516
5685.80 4532
5686.51 4393
5687.23 4540
5687.94 4585
5688.65 4346
5689.36 4232
5690.07 4342
5690.78 4354
5691.50 4349
5692.21 4265
5692.92 4444
5693.63 4385
5694.34 4282
5695.06 4321
5695.77 4199
5696.48 3947
5697.19 4025
5697.90 4168
5698.62 4107
5699.33 4085
5700.04 4170
5700.75 4312
5701.46 4375
5702.18 4293
5702.89 4306
5703.60 4169
5704.31 4226
5705.03 4126
5705.74 4272
5706.45 4161
5707.17 4119
5707.88 4030
5708.59 4321
5709.30 4154
5710.02 3970
5710.73 4256
5711.44 4207
5712.16 4120
5712.87 4270
5713.58 4328
5714.30 4256
5715.01 4139
5715.72 3987
5716.43 4103
5717.15 4202
5717.86 4225
5718.58 4351
5719.29 4171
5720.00 4098
5720.72 4330
5721.43 4266
5722.14 4241
5722.86 4161
5723.57 3996
5724.28 4062
5725.00 4395
5725.71 4319
5726.43 4420
5727.14 4529
5727.85 4477
5728.57 4606
5729.28 4600
5730.00 4641
5730.71 4841
5731.42 4573
5732.14 4649
5732.85 4563
5733.57 4597
5734.28 4394
5735.00 4299
5735.71 4353
5736.43 4396
5737.14 4344
5737.85 4103
5738.57 4317
5739.28 4478
5740.00 4233
5740.71 3953
5741.43 3960
5742.14 4094
5742.86 4090
5743.57 4053
5744.29 4079
5745.00 4011
5745.72 3973
5746.43 4294
5747.15 4459
5747.86 4335
5748.58 4208
5749.30 4258
5750.01 4174
5750.73 4105
5751.44 4149
5752.16 4523
5752.87 4259
5753.59 4335
5754.30 4483
5755.02 4558
5755.74 4389
5756.45 4255
5757.17 4512
5757.88 4510
5758.60 4578
5759.31 4451
5760.03 4436
5760.75 4499
5761.46 4453
5762.18 4553
5762.90 4504
5763.61 4824
5764.33 4724
5765.04 4717
5765.76 4840
5766.48 4929
5767.19 5031
5767.91 5175
5768.63 4924
5769.34 4723
5770.06 4805
5770.78 4736
5771.49 4713
5772.21 4566
5772.93 4489
5773.64 4483
5774.36 4487
5775.08 4508
5775.79 4508
5776.51 4495
5777.23 4423
5777.95 4456
5778.66 4637
5779.38 4637
5780.10 4698
5780.81 4727
5781.53 4674
5782.25 4675
5782.97 4647
5783.68 4917
5784.40 4711
5785.12 4651
5785.84 4822
5786.55 4670
5787.27 4750
5787.99 4561
5788.71 4498
5789.43 4510
5790.14 4623
5790.86 4488
5791.58 4700
5792.30 4915
5793.02 4947
5793.73 4852
5794.45 4777
5795.17 4918
5795.89 5105
5796.61 5411
5797.33 5254
5798.04 5308
5798.76 5510
5799.48 5702
5800.20 5569
5800.92 5946
5801.64 6219
5802.36 6247
5803.07 6603
5803.79 6766
5804.51 6707
5805.23 6883
5805.95 6610
5806.67 6253
5807.39 5951
5808.11 5636
5808.82 5599
5809.54 5493
5810.26 5409
5810.98 5222
5811.70 5144
5812.42 5230
5813.14 5185
5813.86 5288
5814.58 5522
5815.30 5523
5816.02 6064
5816.74 6328
5817.46 6799
5818.18 6919
5818.90 7227
5819.62 7614
5820.34 7426
5821.06 7500
5821.78 7539
5822.50 7048
5823.22 6693
5823.94 6132
5824.66 5818
5825.38 5896
5826.10 5847
5826.82 5706
5827.54 5527
5828.26 5370
5828.98 5645
5829.70 5810
5830.42 5599
5831.14 5522
5831.86 5370
5832.58 5482
5833.30 5449
5834.02 5433
5834.74 5378
5835.46 5434
5836.18 5726
5836.90 5714
5837.62 5554
5838.34 5316
5839.07 5244
5839.79 5139
5840.51 5230
5841.23 5340
5841.95 5246
5842.67 5115
5843.39 5070
5844.11 4995
5844.83 4944
5845.56 4805
5846.28 4651
5847.00 4722
5847.72 4842
5848.44 4714
5849.16 4637
5849.88 4290
5850.61 4448
5851.33 4705
5852.05 4669
5852.77 4608
5853.49 4694
5854.22 4675
5854.94 4767
5855.66 4689
5856.38 4567
5857.10 4593
5857.83 4732
5858.55 4747
5859.27 4603
5859.99 4617
5860.71 4693
5861.44 4707
5862.16 4736
5862.88 4607
5863.60 4596
5864.33 4578
5865.05 4631
5865.77 4498
5866.49 4568
5867.22 4688
5867.94 4573
5868.66 4586
5869.38 4536
5870.11 4471
5870.83 4574
5871.55 4376
5872.28 4259
5873.00 4203
5873.72 4299
5874.45 4356
5875.17 4505
5875.89 4447
5876.62 4399
5877.34 4359
5878.06 4593
5878.79 4435
5879.51 4581
5880.23 4536
5880.96 4616
5881.68 4615
5882.40 4581
5883.13 4505
5883.85 4522
5884.57 4594
5885.30 4323
5886.02 4494
5886.75 4756
5887.47 4563
5888.19 4368
5888.92 4460
5889.64 4572
5890.37 4771
5891.09 4412
5891.81 4334
5892.54 4184
5893.26 4262
5893.99 4276
5894.71 4190
5895.44 4258
5896.16 4411
5896.88 4326
5897.61 4277
5898.33 4145
5899.06 4255
5899.78 4208
5900.51 4314
5901.23 4665
5901.96 4532
5902.68 4384
5903.41 4282
5904.13 4613
5904.86 4581
5905.58 4768
5906.31 4609
5907.03 4633
5907.76 4572
5908.48 4417
5909.21 4472
5909.93 4507
5910.66 4295
5911.38 4380
5912.11 4548
5912.83 4447
5913.56 4516
5914.29 4395
5915.01 4354
5915.74 4327
5916.46 4557
5917.19 4397
5917.91 4430
5918.64 4280
5919.37 4376
5920.09 4338
5920.82 4389
5921.54 4344
5922.27 4322
5923.00 4377
5923.72 4453
5924.45 4297
5925.17 4500
5925.90 4468
5926.63 4310
5927.35 4339
5928.08 4304
5928.81 4421
5929.53 4614
5930.26 4542
5930.99 4459
5931.71 4445
5932.44 4596
5933.17 4652
5933.89 4700
5934.62 4678
5935.35 4769
5936.07 4790
5936.80 4821
5937.53 4789
5938.25 5145
5938.98 5130
5939.71 5241
5940.44 5325
5941.16 5402
5941.89 5385
5942.62 5198
5943.35 4978
5944.07 4998
5944.80 5002
5945.53 4832
5946.26 4838
5946.98 4869
5947.71 4827
5948.44 4953
5949.17 5179
5949.89 5100
5950.62 4994
5951.35 5277
5952.08 5121
5952.80 5154
5953.53 5103
5954.26 5404
5954.99 5389
5955.72 5314
5956.45 5459
5957.17 5082
5957.90 5341
5958.63 5571
5959.36 5610
5960.09 5372
5960.82 5425
5961.54 5433
5962.27 5464
5963.00 5430
5963.73 5362
5964.46 5523
5965.19 5410
5965.92 5734
5966.64 5870
5967.37 5916
5968.10 6042
5968.83 5949
5969.56 6117
5970.29 6158
5971.02 6212
5971.75 6456
5972.48 6247
5973.21 6257
5973.93 6156
5974.66 6032
5975.39 6031
5976.12 5960
5976.85 5957
5977.58 6097
5978.31 6141
5979.04 5961
5979.77 6151
5980.50 6176
5981.23 6283
5981.96 6240
5982.69 6379
5983.42 6524
5984.15 6367
5984.88 6614
5985.61 6657
5986.34 6346
5987.07 6443
5987.80 6726
5988.53 6931
5989.26 6858
5989.99 7027
5990.72 7077
5991.45 6909
5992.18 6974
5992.91 7132
5993.64 7019
5994.37 7129
5995.10 7063
5995.83 7065
5996.56 7380
5997.29 7190
5998.02 7174
5998.75 7098
5999.49 7185
6000.22 6934
6000.95 7030
6001.68 7148
6002.41 7140
6003.14 6995
6003.87 6878
6004.60 6781
6005.33 6647
6006.06 6572
6006.80 6593
6007.53 6622
6008.26 6970
6008.99 7058
6009.72 7687
6010.45 8146
6011.18 8824
6011.92 9226
6012.65 10010
6013.38 10721
6014.11 11386
6014.84 11528
6015.57 11639
6016.31 11647
6017.04 11097
6017.77 10373
6018.50 9746
6019.23 9212
6019.97 8274
6020.70 7719
6021.43 7298
6022.16 6750
6022.89 6649
6023.63 6255
6024.36 5907
6025.09 5679
6025.82 5751
6026.56 5679
6027.29 5635
6028.02 5564
6028.75 5476
6029.49 5402
6030.22 5714
6030.95 5741
6031.68 5521
6032.42 5416
6033.15 5564
6033.88 5369
6034.62 5404
6035.35 5395
6036.08 5299
6036.81 5286
6037.55 5421
6038.28 5469
6039.01 5336
6039.75 5587
6040.48 5381
6041.21 5336
6041.95 5409
6042.68 5504
6043.41 5591
6044.15 5544
6044.88 5393
6045.61 5479
6046.35 5571
6047.08 5670
6047.82 6099
6048.55 5928
6049.28 6135
6050.02 6041
6050.75 6136
6051.49 6034
6052.22 5993
6052.95 5949
6053.69 6109
6054.42 6068
6055.16 5975
6055.89 5913
6056.62 5751
6057.36 5945
6058.09 5856
6058.83 5580
6059.56 5618
6060.30 5552
6061.03 5670
6061.77 5667
6062.50 5756
6063.23 5583
6063.97 5613
6064.70 5801
6065.44 5903
6066.17 5743
6066.91 5573
6067.64 5676
6068.38 5650
6069.11 5489
6069.85 5409
6070.58 5495
6071.32 5382
6072.05 5045
6072.79 5215
6073.52 5373
6074.26 5161
6075.00 5151
6075.73 5119
6076.47 5314
6077.20 5169
6077.94 5157
6078.67 5203
6079.41 5292
6080.14 5444
6080.88 5474
6081.62 5428
6082.35 5348
6083.09 5291
6083.82 5314
6084.56 5153
6085.30 5205
6086.03 5229
6086.77 5107
6087.50 5134
6088.24 5243
6088.98 5018
6089.71 5186
6090.45 5202
6091.19 5338
6091.92 5201
6092.66 5205
6093.39 5183
6094.13 5132
6094.87 5029
6095.60 5065
6096.34 4922
6097.08 5188
6097.81 5077
6098.55 5061
6099.29 4827
6100.03 4891
6100.76 4870
6101.50 4804
6102.24 4854
6102.97 4786
6103.71 4930
6104.45 4769
6105.18 4805
6105.92 4714
6106.66 4563
6107.40 4629
6108.13 4666
6108.87 4769
6109.61 4774
6110.35 4710
6111.08 4807
6111.82 4857
6112.56 4727
6113.30 4839
6114.03 4862
6114.77 4729
6115.51 4921
6116.25 5024
6116.99 4936
6117.72 5045
6118.46 4887
6119.20 5089
6119.94 5003
6120.68 4867
6121.41 4831
6122.15 4831
6122.89 4895
6123.63 5085
6124.37 5062
6125.11 5034
6125.84 5143
6126.58 5088
6127.32 5085
6128.06 5244
6128.80 4913
6129.54 5156
6130.28 5317
6131.02 5207
6131.75 5359
6132.49 5016
6133.23 5209
6133.97 5387
6134.71 5293
6135.45 5322
6136.19 5361
6136.93 5632
6137.67 5425
6138.41 5349
6139.14 5342
6139.88 5345
6140.62 5542
6141.36 5363
6142.10 5456
6142.84 5401
6143.58 5211
6144.32 5169
6145.06 5255
6145.80 5152
6146.54 5285
6147.28 5320
6148.02 5449
6148.76 5411
6149.50 5316
6150.24 5586
6150.98 5448
6151.72 5386
6152.46 5400
6153.20 5451
6153.94 5395
6154.68 5506
6155.42 5726
6156.16 5664
6156.90 5653
6157.64 5795
6158.38 5738
6159.12 5623
6159.86 5736
6160.60 5691
6161.34 5704
6162.08 5656
6162.82 6078
6163.57 6224
6164.31 6262
6165.05 6344
6165.79 6484
6166.53 6647
6167.27 6795
6168.01 6722
6168.75 6889
6169.49 6835
6170.23 7388
6170.98 7411
6171.72 7332
6172.46 7617
6173.20 7823
6173.94 7776
6174.68 7913
6175.42 7811
6176.16 7652
6176.91 7764
6177.65 7404
6178.39 7230
6179.13 7188
6179.87 7152
6180.61 7048
6181.36 6971
6182.10 6772
6182.84 6715
6183.58 6573
6184.32 6613
6185.07 6443
6185.81 6368
6186.55 6592
6187.29 6607
6188.03 6831
6188.78 6847
6189.52 6758
6190.26 6645
6191.00 6716
6191.75 6700
6192.49 6947
6193.23 7033
6193.97 7298
6194.72 7390
6195.46 7564
6196.20 7796
6196.94 7461
6197.69 7518
6198.43 7471
6199.17 7685
6199.92 7656
6200.66 7511
6201.40 7493
6202.15 7718
6202.89 7676
6203.63 7534
6204.37 7899
6205.12 8625
6205.86 9177
6206.60 10049
6207.35 11308
6208.09 13025
6208.83 15002
6209.58 16740
6210.32 19030
6211.07 20495
6211.81 20860
6212.55 20976
6213.30 20401
6214.04 18842
6214.78 16810
6215.53 14889
6216.27 12908
6217.02 11321
6217.76 10090
6218.50 8947
6219.25 8069
6219.99 7425
6220.74 7274
6221.48 7005
6222.22 6753
6222.97 6602
6223.71 6729
6224.46 6616
6225.20 6552
6225.95 6665
6226.69 6483
6227.44 6328
6228.18 6729
6228.92 6547
6229.67 6259
6230.41 6077
6231.16 6051
6231.90 5959
6232.65 5799
6233.39 5897
6234.14 5704
6234.88 5918
6235.63 5816
6236.37 5586
6237.12 5737
6237.86 5770
6238.61 5809
6239.35 5707
6240.10 5639
6240.85 5625
6241.59 5620
6242.34 5793
6243.08 5941
6243.83 5952
6244.57 6088
6245.32 6019
6246.06 6176
6246.81 6440
6247.56 6521
6248.30 6976
6249.05 6925
6249.79 7268
6250.54 7171
6251.29 7175
6252.03 7195
6252.78 6839
6253.52 7017
6254.27 6762
6255.02 6616
6255.76 6627
6256.51 6471
6257.26 6470
6258.00 6511
6258.75 6179
6259.49 6166
6260.24 6208
6260.99 6341
6261.73 6268
6262.48 6140
6263.23 6112
6263.97 6235
6264.72 6100
6265.47 6043
6266.21 6192
6266.96 6275
6267.71 6231
6268.46 6299
6269.20 6469
6269.95 6314
6270.70 6282
6271.44 6158
6272.19 6094
6272.94 6115
6273.69 6273
6274.43 6450
6275.18 6452
6275.93 6779
6276.68 7104
6277.42 7390
6278.17 7332
6278.92 7331
6279.67 7394
6280.41 7308
6281.16 7072
6281.91 7094
6282.66 6786
6283.41 6376
6284.15 6191
6284.90 5827
6285.65 5877
6286.40 5865
6287.15 5593
6287.89 5665
6288.64 5992
6289.39 5866
6290.14 5816
6290.89 5817
6291.64 5635
6292.38 5531
6293.13 5698
6293.88 5566
6294.63 5356
6295.38 5253
6296.13 5171
6296.88 5259
6297.62 5161
6298.37 5195
6299.12 5278
6299.87 5227
6300.62 5248
6301.37 5147
6302.12 5228
6302.87 5446
6303.62 5406
6304.37 5578
6305.11 5676
6305.86 5673
6306.61 5554
6307.36 5684
6308.11 5463
6308.86 5378
6309.61 5262
6310.36 5278
6311.11 5293
6311.86 5380
6312.61 5306
6313.36 5352
6314.11 5229
6314.86 5490
6315.61 5364
6316.36 5401
6317.11 5737
6317.86 5577
6318.61 5349
6319.36 5229
6320.11 5252
6320.86 5194
6321.61 5094
6322.36 5226
6323.11 5224
6323.86 4887
6324.61 4863
6325.36 4857
6326.11 4696
6326.86 4553
6327.61 4633
6328.36 4552
6329.11 4894
6329.86 4947
6330.61 4780
6331.37 4838
6332.12 4596
6332.87 4698
6333.62 4607
6334.37 4542
6335.12 4557
6335.87 4444
6336.62 4527
6337.37 4865
6338.12 4708
6338.88 4623
6339.63 4626
6340.38 4632
6341.13 4472
6341.88 4438
6342.63 4703
6343.38 4579
6344.14 4556
6344.89 4353
6345.64 4449
6346.39 4455
6347.14 4635
6347.89 4793
6348.65 4749
6349.40 4557
6350.15 4586
6350.90 4808
6351.65 4699
6352.41 4865
6353.16 4854
6353.91 4778
6354.66 4855
6355.41 4712
6356.17 4700
6356.92 4540
6357.67 4495
6358.42 4652
6359.18 4770
6359.93 4369
6360.68 4163
6361.43 4227
6362.19 4468
6362.94 4409
6363.69 4375
6364.44 4280
6365.20 4265
6365.95 4398
6366.70 4498
6367.46 4469
6368.21 4359
6368.96 4280
6369.71 4369
6370.47 4464
6371.22 4236
6371.97 4147
6372.73 4397
6373.48 4278
6374.23 4186
6374.99 4256
6375.74 4305
6376.49 4369
6377.25 4439
6378.00 4322
6378.75 4269
6379.51 4278
6380.26 4453
6381.02 4560
6381.77 4453
6382.52 4306
6383.28 4589
6384.03 4600
6384.78 4666
6385.54 4297
6386.29 4434
6387.05 4601
6387.80 4510
6388.56 4550
6389.31 4512
6390.06 4329
6390.82 4229
6391.57 4083
6392.33 4165
6393.08 4093
6393.84 3983
6394.59 4048
6395.34 4097
6396.10 4175
6396.85 4199
6397.61 4149
6398.36 4227
6399.12 4213
6399.87 4126
6400.63 4016
6401.38 4073
6402.14 4080
6402.89 4187
6403.65 4199
6404.40 4079
6405.16 4112
6405.91 4157
6406.67 4062
6407.42 4210
6408.18 4124
6408.93 4157
6409.69 4147
6410.45 4189
6411.20 4277
6411.96 4332
6412.71 4371
6413.47 4142
6414.22 4263
6414.98 4266
6415.73 4220
6416.49 4420
6417.25 4342
6418.00 4349
6418.76 4110
6419.51 4070
6420.27 4176
6421.03 4077
6421.78 4090
6422.54 4314
6423.29 4235
6424.05 4384
6424.81 4159
6425.56 4015
6426.32 4083
6427.08 3964
6427.83 3946
6428.59 4098
6429.35 4224
6430.10 3999
6430.86 3998
6431.62 4128
6432.37 4032
6433.13 4048
6433.89 4054
6434.64 4400
6435.40 4266
6436.16 4305
6436.91 4313
6437.67 4462
6438.43 4382
6439.19 4348
6439.94 4391
6440.70 4496
6441.46 4403
6442.21 4382
6442.97 4355
6443.73 4326
6444.49 4365
6445.24 4310
6446.00 4334
6446.76 4186
6447.52 4141
6448.28 4182
6449.03 4183
6449.79 4313
6450.55 4282
6451.31 4276
6452.06 4220
6452.82 4206
6453.58 4237
6454.34 4138
6455.10 4305
6455.85 4301
6456.61 4175
6457.37 4441
6458.13 4346
6458.89 4373
6459.65 4591
6460.40 4517
6461.16 4519
6461.92 4495
6462.68 4414
6463.44 4449
6464.20 4203
6464.96 4369
6465.71 4370
6466.47 4454
6467.23 4448
6467.99 4308
6468.75 4511
6469.51 4509
6470.27 4416
6471.03 4523
6471.79 4451
6472.54 4583
6473.30 4625
6474.06 4475
6474.82 4643
6475.58 4850
6476.34 4724
6477.10 4564
6477.86 4780
6478.62 4773
6479.38 4609
6480.14 4699
6480.90 4880
6481.66 4796
6482.42 4778
6483.18 4748
6483.94 4760
6484.70 5083
6485.46 5033
6486.22 5072
6486.98 5174
6487.74 5005
6488.50 5196
6489.26 5233
6490.02 4971
6490.78 5189
6491.54 5322
6492.30 5196
6493.06 5075
6493.82 5186
6494.58 5305
6495.34 5413
6496.10 5516
6496.86 5725
6497.62 5835
6498.38 5825
6499.14 5823
6499.90 5586
6500.66 5537
6501.42 5702
6502.19 5692
6502.95 5522
6503.71 5573
6504.47 5439
6505.23 5727
6505.99 5839
6506.75 5780
6507.51 5803
6508.27 5776
6509.04 6000
6509.80 6241
6510.56 6288
6511.32 6319
6512.08 6360
6512.84 6402
6513.60 6242
6514.37 6534
6515.13 6473
6515.89 6206
6516.65 6057
6517.41 6120
6518.17 6210
6518.94 6317
6519.70 6168
6520.46 6163
6521.22 6402
6521.98 6505
6522.75 6709
6523.51 6918
6524.27 7089
6525.03 7250
6525.79 7812
6526.56 8046
6527.32 8198
6528.08 8406
6528.84 8339
6529.61 8576
6530.37 8395
6531.13 8382
6531.89 8316
6532.66 8005
6533.42 8178
6534.18 8340
6534.94 8956
6535.71 9798
6536.47 10628
6537.23 11450
6538.00 12333
6538.76 12885
6539.52 12871
6540.29 12066
6541.05 11892
6541.81 11112
6542.57 10026
6543.34 8997
6544.10 8331
6544.86 7543
6545.63 6964
6546.39 6817
6547.16 6357
6547.92 6304
6548.68 6049
6549.45 5876
6550.21 6044
6550.97 6005
6551.74 6048
6552.50 5990
6553.26 5840
6554.03 5908
6554.79 6037
6555.56 6018
6556.32 5982
6557.08 5904
6557.85 5878
6558.61 5833
6559.38 5995
6560.14 5907
6560.91 6057
6561.67 6012
6562.43 5794
6563.20 6004
6563.96 6179
6564.73 6156
6565.49 6314
6566.26 6525
6567.02 6447
6567.79 6428
6568.55 6748
6569.32 6660
6570.08 6606
6570.85 6446
6571.61 6550
6572.38 6629
6573.14 6625
6573.91 6748
6574.67 6871
6575.44 6922
6576.20 7002
6576.97 7064
6577.73 7268
6578.50 7315
6579.26 7228
6580.03 7412
6580.79 7453
6581.56 7626
6582.32 7484
6583.09 7646
6583.86 7861
6584.62 8126
6585.39 8540
6586.15 8480
6586.92 8193
6587.68 8112
6588.45 8045
6589.22 7811
6589.98 7737
6590.75 7516
6591.51 7430
6592.28 7917
6593.05 8319
6593.81 8354
6594.58 8318
6595.35 8373
6596.11 8570
6596.88 8894
6597.64 8693
6598.41 8600
6599.18 8383
6599.94 7971
6600.71 7788
6601.48 7418
6602.24 7077
6603.01 6936
6603.78 6666
6604.54 6627
6605.31 6522
6606.08 6528
6606.85 6412
6607.61 6215
6608.38 6235
6609.15 6232
6609.91 5988
6610.68 6390
6611.45 6517
6612.22 6345
6612.98 6168
6613.75 6186
6614.52 5986
6615.28 6116
6616.05 6287
6616.82 6097
6617.59 6218
6618.36 6199
6619.12 6167
6619.89 6083
6620.66 6227
6621.43 6244
6622.19 6460
6622.96 6395
6623.73 6543
6624.50 6579
6625.27 6712
6626.03 6559
6626.80 6560
6627.57 6478
6628.34 6495
6629.11 6351
6629.88 6245
6630.64 6162
6631.41 6313
6632.18 6550
6632.95 6851
6633.72 7069
6634.49 7414
6635.25 7756
6636.02 7978
6636.79 8298
6637.56 8254
6638.33 8058
6639.10 7895
6639.87 7537
6640.64 7220
6641.41 6926
6642.17 6688
6642.94 6226
6643.71 6101
6644.48 6099
6645.25 5956
6646.02 6037
6646.79 5764
6647.56 6046
6648.33 6160
6649.10 6214
6649.87 6207
6650.64 6302
6651.41 6437
6652.18 6373
6652.95 6447
6653.71 6520
6654.48 6192
6655.25 6153
6656.02 5962
6656.79 5799
6657.56 5919
6658.33 5729
6659.10 5775
6659.87 5763
6660.64 5593
6661.41 5571
6662.18 5843
6662.95 5799
6663.72 5929
6664.50 6195
6665.27 6595
6666.04 6802
6666.81 7205
6667.58 7197
6668.35 7211
6669.12 7040
6669.89 6675
6670.66 6327
6671.43 6174
6672.20 6104
6672.97 5975
6673.74 5923
6674.51 5866
6675.28 5705
6676.06 5692
6676.83 5488
6677.60 5397
6678.37 5353
6679.14 5276
6679.91 5246
6680.68 5251
6681.45 5206
6682.22 5291
6683.00 5214
6683.77 5393
6684.54 5521
6685.31 5491
6686.08 5902
6686.85 5813
6687.63 5909
6688.40 6257
6689.17 6189
6689.94 6321
6690.71 6012
6691.48 5857
6692.26 5809
6693.03 5522
6693.80 5271
6694.57 5153
6695.34 5095
6696.12 5037
6696.89 4942
6697.66 4740
6698.43 4757
6699.21 4798
6699.98 4851
6700.75 4885
6701.52 5027
6702.30 4962
6703.07 4946
6703.84 4952
6704.61 4917
6705.39 4981
6706.16 4899
6706.93 4875
6707.70 4942
6708.48 4827
6709.25 4778
6710.02 4739
6710.80 4785
6711.57 4800
6712.34 4942
6713.12 4669
6713.89 4654
6714.66 4548
6715.44 4571
6716.21 4641
6716.98 4729
6717.76 4641
6718.53 4767
6719.30 4617
6720.08 4493
6720.85 4705
6721.62 4565
6722.40 4737
6723.17 4590
6723.94 4829
6724.72 4887
6725.49 4710
6726.27 4535
6727.04 4623
6727.81 4502
6728.59 4551
6729.36 4594
6730.14 4545
6730.91 4553
6731.68 4519
6732.46 4408
6733.23 4560
6734.01 4494
6734.78 4590
6735.56 4392
6736.33 4353
6737.10 4411
6737.88 4565
6738.65 4654
6739.43 4384
6740.20 4548
6740.98 4533
6741.75 4748
6742.53 4870
6743.30 4809
6744.08 4569
6744.85 4551
6745.63 4639
6746.40 4566
6747.18 4758
6747.95 4798
6748.73 4871
6749.50 4973
6750.28 5243
6751.05 5199
6751.83 5042
6752.60 5097
6753.38 5032
6754.16 4929
6754.93 4574
6755.71 4690
6756.48 4537
6757.26 4568
6758.03 4453
6758.81 4255
6759.59 4226
6760.36 4238
6761.14 4379
6761.91 4455
6762.69 4278
6763.46 4377
6764.24 4364
6765.02 4423
6765.79 4592
6766.57 4526
6767.35 4536
6768.12 4419
6768.90 4404
6769.67 4338
6770.45 4399
6771.23 4451
6772.00 4367
6772.78 4351
6773.56 4430
6774.33 4276
6775.11 4189
6775.89 4377
6776.66 4553
6777.44 4545
6778.22 4691
6778.99 4840
6779.77 4917
6780.55 4905
6781.33 5003
6782.10 5055
6782.88 4925
6783.66 4722
6784.43 4608
6785.21 4507
6785.99 4349
6786.77 4432
6787.54 4233
6788.32 4147
6789.10 4209
6789.88 4081
6790.65 3965
6791.43 4007
6792.21 4067
6792.99 3942
6793.76 3872
6794.54 3919
6795.32 3959
6796.10 3992
6796.88 3943
6797.65 3987
6798.43 3835
6799.21 3791
6799.99 3769
6800.77 3773
6801.55 3805
6802.32 3718
6803.10 3774
6803.88 3943
6804.66 3880
6805.44 3928
6806.22 3817
6806.99 3923
6807.77 3961
6808.55 3634
6809.33 3706
6810.11 3720
6810.89 3884
6811.67 3789
6812.44 3729
6813.22 3740
6814.00 4108
6814.78 4062
6815.56 3798
6816.34 3868
6817.12 4055
6817.90 3825
6818.68 3963
6819.46 3994
6820.24 4004
6821.02 3882
6821.79 3970
6822.57 3895
6823.35 3894
6824.13 3947
6824.91 3978
6825.69 3792
6826.47 3990
6827.25 3965
6828.03 4013
6828.81 4000
6829.59 3982
6830.37 4021
6831.15 4196
6831.93 3974
6832.71 3904
6833.49 3922
6834.27 3949
6835.05 3934
6835.83 3850
6836.61 4017
6837.39 4182
6838.17 3866
6838.95 4011
6839.73 3969
6840.51 3915
6841.29 3848
6842.07 3744
6842.85 3751
6843.64 3715
6844.42 3715
6845.20 3784
6845.98 3870
6846.76 3968
6847.54 3921
6848.32 4175
6849.10 4282
6849.88 4528
6850.66 4777
6851.44 5342
6852.23 5682
6853.01 5879
6853.79 6218
6854.57 6150
6855.35 6161
6856.13 5735
6856.91 5405
6857.69 5153
6858.48 4671
6859.26 4360
6860.04 4402
6860.82 4367
6861.60 4135
6862.38 3949
6863.17 3905
6863.95 3921
6864.73 4038
6865.51 3863
6866.29 3889
6867.07 4054
6867.86 4137
6868.64 3927
6869.42 4004
6870.20 4100
6870.99 3931
6871.77 3947
6872.55 3802
6873.33 3869
6874.11 3969
6874.90 3989
6875.68 3863
6876.46 3803
6877.24 3883
6878.03 3896
6878.81 3727
6879.59 3701
6880.38 3748
6881.16 3908
6881.94 4052
6882.72 4059
6883.51 4022
6884.29 4120
6885.07 4200
6885.86 4322
6886.64 4292
6887.42 4418
6888.20 4508
6888.99 4576
6889.77 4477
6890.55 4474
6891.34 4502
6892.12 4579
6892.90 4508
6893.69 4289
6894.47 4427
6895.26 4351
6896.04 4319
6896.82 4550
6897.61 4343
6898.39 4213
6899.17 4211
6899.96 4199
6900.74 4062
6901.53 4068
6902.31 4206
6903.09 4117
6903.88 4108
6904.66 4079
6905.45 4191
6906.23 4039
6907.01 3952
6907.80 3950
6908.58 4080
6909.37 3963
6910.15 3906
6910.94 3881
6911.72 4011
6912.51 3943
6913.29 3978
6914.07 4070
6914.86 3976
6915.64 3973
6916.43 3979
6917.21 3966
6918.00 4065
6918.78 3981
6919.57 4024
6920.35 4230
6921.14 4359
6921.92 4435
6922.71 4501
6923.49 4638
6924.28 4947
6925.06 4590
6925.85 4507
6926.64 4385
6927.42 4377
6928.21 4424
6928.99 4360
6929.78 4307
6930.56 4075
6931.35 4067
6932.13 4138
6932.92 4016
6933.71 3937
6934.49 4149
6935.28 4212
6936.06 4002
6936.85 3950
6937.63 3874
6938.42 3841
6939.21 3938
6939.99 3890
6940.78 3816
6941.57 3790
6942.35 3785
6943.14 3991
6943.92 4174
6944.71 4029
6945.50 4087
6946.28 4094
6947.07 4099
6947.86 4135
6948.64 4187
6949.43 4136
6950.22 4129
6951.00 4143
6951.79 4259
6952.58 4034
6953.36 4094
6954.15 4268
6954.94 4202
6955.72 4211
6956.51 4231
6957.30 4227
6958.09 4303
6958.87 4291
6959.66 4365
6960.45 4358
6961.24 4377
6962.02 4375
6962.81 4383
6963.60 4533
6964.38 4569
6965.17 4596
6965.96 4440
6966.75 4402
6967.54 4704
6968.32 4824
6969.11 4981
6969.90 4734
6970.69 4936
6971.47 4886
6972.26 4863
6973.05 4834
6973.84 4897
6974.63 4888
6975.41 4988
6976.20 5152
6976.99 5110
6977.78 5308
6978.57 5300
6979.36 5357
6980.14 5572
6980.93 5733
6981.72 5892
6982.51 6048
6983.30 6052
6984.09 6236
6984.88 6587
6985.66 7117
6986.45 7745
6987.24 8220
6988.03 8466
6988.82 8335
6989.61 8167
6990.40 7962
6991.19 7429
6991.98 6979
6992.76 6410
6993.55 6011
6994.34 5653
6995.13 5495
6995.92 5195
6996.71 5229
6997.50 5504
6998.29 5621
6999.08 5906
6999.87 6220
7000.66 6674
7001.45 7059
7002.24 7343
7003.03 7448
7003.82 7546
7004.61 7170
7005.40 6702
7006.19 6353
7006.98 5783
7007.77 5311
7008.56 4798
7009.35 4665
7010.14 4468
7010.93 4158
7011.72 4085
7012.51 4111
7013.30 4249
7014.09 4207
7014.88 4109
7015.67 4270
7016.46 4109
7017.25 4158
7018.04 4232
7018.83 4060
7019.62 4211
7020.41 4167
7021.20 4023
7021.99 3905
7022.78 3867
7023.57 4050
7024.37 4066
7025.16 4125
7025.95 4179
7026.74 4127
7027.53 4333
7028.32 4270
7029.11 4142
7029.90 4126
7030.69 4097
7031.49 4192
7032.28 4033
7033.07 3931
7033.86 3966
7034.65 3955
7035.44 3977
7036.23 3863
7037.03 3734
7037.82 3788
7038.61 3958
7039.40 4093
7040.19 4052
7040.98 4137
7041.78 4082
7042.57 4165
7043.36 4187
7044.15 4007
7044.94 4030
7045.74 4105
7046.53 4015
7047.32 3992
7048.11 4032
7048.91 3956
7049.70 3968
7050.49 4072
7051.28 3976
7052.08 4057
7052.87 4169
7053.66 4069
7054.45 4018
7055.25 3966
7056.04 3928
7056.83 3899
7057.62 3823
7058.42 3765
7059.21 3698
7060.00 3708
7060.80 3684
7061.59 3701
7062.38 3791
7063.17 3786
7063.97 3725
7064.76 3728
7065.55 3862
7066.35 3761
7067.14 3750
7067.93 3602
7068.73 3548
7069.52 3849
7070.31 3630
7071.11 3535
7071.90 3644
7072.69 3745
7073.49 3818
7074.28 3559
7075.08 3755
7075.87 3662
7076.66 3570
7077.46 3503
7078.25 3628
7079.05 3526
7079.84 3641
7080.63 3636
7081.43 3573
7082.22 3661
7083.02 3678
7083.81 3809
7084.60 3627
7085.40 3709
7086.19 3839
7086.99 3708
7087.78 3737
7088.58 3628
7089.37 3507
7090.17 3432
7090.96 3302
7091.76 3458
7092.55 3516
7093.34 3387
7094.14 3518
7094.93 3423
7095.73 3405
7096.52 3441
7097.32 3393
7098.11 3490
7098.91 3363
7099.70 3199
7100.50 3293
7101.29 3244
7102.09 3263
7102.89 3194
7103.68 3417
7104.48 3415
7105.27 3258
7106.07 3330
7106.86 3391
7107.66 3332
7108.45 3214
7109.25 3430
7110.05 3494
7110.84 3385
7111.64 3343
7112.43 3296
7113.23 3239
7114.02 3264
7114.82 3255
7115.62 3229
7116.41 3086
7117.21 3108
7118.00 3301
7118.80 3268
7119.60 3416
7120.39 3441
7121.19 3237
7121.99 3342
7122.78 3546
7123.58 3701
7124.38 3558
7125.17 3558
7125.97 3325
7126.77 3348
7127.56 3530
7128.36 3291
7129.16 3235
7129.95 3338
7130.75 3264
7131.55 3185
7132.34 3084
7133.14 3246
7133.94 3160
7134.73 3240
7135.53 3311
7136.33 3258
7137.13 3158
7137.92 3102
7138.72 3025
7139.52 3023
7140.32 3017
7141.11 3232
7141.91 3023
7142.71 3040
7143.51 3140
7144.30 3041
7145.10 2998
7145.90 3263
7146.70 3324
7147.49 3292
7148.29 3199
7149.09 3235
7149.89 3159
7150.69 3183
7151.48 3161
7152.28 3157
7153.08 3148
7153.88 3254
7154.68 3156
7155.47 3057
7156.27 3080
7157.07 3152
7157.87 2964
7158.67 3060
7159.47 3295
7160.27 3251
7161.06 3295
7161.86 3402
7162.66 3352
7163.46 3090
7164.26 2967
7165.06 3136
7165.86 3123
7166.66 3104
7167.45 3140
7168.25 2990
7169.05 3128
7169.85 3279
7170.65 3222
7171.45 3295
7172.25 3211
7173.05 3154
7173.85 3324
7174.65 3309
7175.45 3241
7176.25 3146
7177.04 3198
7177.84 3232
7178.64 3114
7179.44 3133
7180.24 3159
7181.04 3211
7181.84 3330
7182.64 3180
7183.44 3292
7184.24 3380
7185.04 3447
7185.84 3403
7186.64 3665
7187.44 3468
7188.24 3430
7189.04 3362
7189.84 3416
7190.64 3343
7191.44 3296
7192.24 3175
7193.04 3068
7193.84 3112
7194.64 3066
7195.44 3088
7196.25 2947
7197.05 2968
7197.85 2953
7198.65 3105
7199.45 2999
7200.25 3068
7201.05 2999
7201.85 3062
7202.65 3151
7203.45 3245
7204.25 3245
7205.05 3236
7205.86 3104
7206.66 3114
7207.46 3193
7208.26 3071
7209.06 3063
7209.86 3049
7210.66 3086
7211.46 3050
7212.27 3059
7213.07 3059
7213.87 3047
7214.67 3002
7215.47 3083
7216.27 3074
7217.07 2953
7217.88 3178
7218.68 3177
7219.48 3088
7220.28 3153
7221.08 3223
7221.89 3089
7222.69 3121
7223.49 3193
7224.29 3305
7225.09 3122
7225.90 3146
7226.70 3141
7227.50 3395
7228.30 3127
7229.11 3096
7229.91 3114
7230.71 3079
7231.51 3300
7232.32 3221
7233.12 3175
7233.92 3342
7234.72 3316
7235.53 3052
7236.33 3063
7237.13 3120
7237.93 3259
7238.74 3378
7239.54 3246
7240.34 3276
7241.15 3580
7241.95 3632
7242.75 3573
7243.56 3360
7244.36 3397
7245.16 3415
7245.97 3465
7246.77 3433
7247.57 3361
7248.38 3153
7249.18 3494
7249.98 3529
7250.79 3587
7251.59 3379
7252.39 3363
7253.20 3469
7254.00 3355
7254.81 3421
7255.61 3403
7256.41 3516
7257.22 3605
7258.02 3366
7258.82 3465
7259.63 3489
7260.43 3433
7261.24 3555
7262.04 3716
7262.85 3615
7263.65 3538
7264.45 3563
7265.26 3557
7266.06 3644
7266.87 3723
7267.67 3677
7268.48 3818
7269.28 3879
7270.09 3758
7270.89 3882
7271.70 3858
7272.50 4091
7273.30 4093
7274.11 3949
7274.91 4196
7275.72 3854
7276.52 3904
7277.33 4080
7278.13 3994
7278.94 3917
7279.74 3997
7280.55 4012
7281.36 4356
7282.16 4735
7282.97 4920
7283.77 5251
7284.58 5812
7285.38 6356
7286.19 6895
7286.99 7350
7287.80 7212
7288.60 7100
7289.41 6875
7290.22 6569
7291.02 5921
7291.83 5646
7292.63 5397
7293.44 4907
7294.25 4651
7295.05 4311
7295.86 4265
7296.66 4137
7297.47 4220
7298.28 4135
7299.08 4078
7299.89 4185
7300.70 4231
7301.50 4239
7302.31 4319
7303.11 4257
7303.92 4278
7304.73 4358
7305.53 4439
7306.34 4455
7307.15 4342
7307.95 4218
7308.76 4489
7309.57 4478
7310.37 4613
7311.18 4847
7311.99 4788
7312.80 4819
7313.60 4865
7314.41 4650
7315.22 4821
7316.02 4848
7316.83 4930
7317.64 4873
7318.45 5206
7319.25 5326
7320.06 5737
7320.87 6011
7321.68 6307
7322.48 6895
7323.29 7308
7324.10 7390
7324.91 7283
7325.71 7002
7326.52 6552
7327.33 6334
7328.14 5785
7328.95 5147
7329.75 4814
7330.56 4551
7331.37 4325
7332.18 4194
7332.99 3917
7333.79 3942
7334.60 3862
7335.41 3963
7336.22 3878
7337.03 3996
7337.84 3923
7338.64 4038
7339.45 4144
7340.26 4022
7341.07 3980
7341.88 3931
7342.69 3822
7343.50 3969
7344.30 3851
7345.11 3886
7345.92 3854
7346.73 3934
7347.54 3956
7348.35 3998
7349.16 4046
7349.97 4007
7350.78 3978
7351.58 3985
7352.39 4015
7353.20 3957
7354.01 3842
7354.82 4027
7355.63 3931
7356.44 4035
7357.25 4191
7358.06 4070
7358.87 4041
7359.68 3957
7360.49 4071
7361.30 4029
7362.11 4199
7362.92 4271
7363.73 4201
7364.54 4325
7365.35 4388
7366.16 4223
7366.97 4044
7367.78 4003
7368.59 4144
7369.40 4021
7370.21 4081
7371.02 4127
7371.83 4070
7372.64 4030
7373.45 4141
7374.26 4135
7375.07 4108
7375.88 4103
7376.69 4161
7377.50 4057
7378.31 4280
7379.12 4375
7379.93 4470
7380.74 4669
7381.55 4871
7382.37 5006
7383.18 5087
7383.99 5397
7384.80 5216
7385.61 5190
7386.42 5080
7387.23 4867
7388.04 4675
7388.85 4485
7389.67 4280
7390.48 4182
7391.29 3884
7392.10 3985
7392.91 4129
7393.72 4111
7394.53 3812
7395.35 3829
7396.16 3921
7396.97 3960
7397.78 4062
7398.59 4125
7399.40 4004
7400.22 4265
7401.03 4457
7401.84 4736
7402.65 4896
7403.46 4861
7404.28 4771
7405.09 4656
7405.90 4675
7406.71 4718
7407.52 4325
7408.34 4234
7409.15 4119
7409.96 3718
7410.77 3670
7411.59 3723
7412.40 3649
7413.21 3567
7414.02 3521
7414.84 3593
7415.65 3656
7416.46 3485
7417.27 3193
7418.09 3438
7418.90 3415
7419.71 3250
7420.53 3318
7421.34 3391
7422.15 3364
7422.97 3308
7423.78 3471
7424.59 3410
7425.40 3316
7426.22 3225
7427.03 3263
7427.84 3165
7428.66 3201
7429.47 3196
7430.28 3289
7431.10 3314
7431.91 3311
7432.73 3369
7433.54 3274
7434.35 3334
7435.17 3124
7435.98 3171
7436.79 3185
7437.61 3376
7438.42 3244
7439.24 3146
7440.05 3204
7440.86 3352
7441.68 3276
7442.49 3352
7443.31 3461
7444.12 3286
7444.94 3323
7445.75 3451
7446.56 3315
7447.38 3340
7448.19 3231
7449.01 3120
7449.82 3071
7450.64 3135
7451.45 3068
7452.27 3156
7453.08 3187
7453.90 3081
7454.71 3202
7455.52 3247
7456.34 3299
7457.15 3358
7457.97 3158
7458.78 3279
7459.60 3206
7460.42 3086
7461.23 3134
7462.05 3130
7462.86 3061
7463.68 3069
7464.49 3049
7465.31 3150
7466.12 3127
7466.94 3198
7467.75 3345
7468.57 3219
7469.38 3308
7470.20 3523
7471.02 3468
7471.83 3392
7472.65 3407
7473.46 3476
7474.28 3324
7475.10 3254
7475.91 3232
7476.73 2953
7477.54 3039
7478.36 3053
7479.18 2997
7479.99 3005
7480.81 2893
7481.62 2922
7482.44 2966
7483.26 2949
7484.07 2992
7484.89 2934
7485.71 2918
7486.52 2966
7487.34 3007
7488.16 2851
7488.97 2908
7489.79 3113
7490.61 2945
7491.42 2868
7492.24 2780
7493.06 2858
7493.87 3007
7494.69 2817
7495.51 2779
7496.33 2750
7497.14 2782
7497.96 2772
7498.78 2713
7499.59 2671
7500.41 2884
7501.23 2870
7502.05 2782
7502.86 2791
7503.68 2796
7504.50 2770
7505.32 2781
7506.13 2877
7506.95 2830
7507.77 2799
7508.59 2916
7509.40 2874
7510.22 2812
7511.04 2812
7511.86 2815
7512.68 2809
7513.49 2859
7514.31 2827
7515.13 2861
7515.95 2924
7516.77 2801
7517.59 2839
7518.40 2776
7519.22 2782
7520.04 2765
7520.86 2755
7521.68 2567
7522.50 2663
7523.31 2771
7524.13 2725
7524.95 2632
7525.77 2707
7526.59 2720
7527.41 2700
7528.23 2635
7529.05 2823
7529.86 2837
7530.68 2776
7531.50 2642
7532.32 2731
7533.14 2793
7533.96 2690
7534.78 2736
7535.60 2651
7536.42 2670
7537.24 2805
7538.06 2681
7538.88 2741
7539.70 2723
7540.51 2758
7541.33 2812
7542.15 2936
7542.97 2806
7543.79 2848
7544.61 2944
7545.43 2798
7546.25 2835
7547.07 2868
7547.89 2853
7548.71 2726
7549.53 2755
7550.35 2792
7551.17 2827
7551.99 2688
7552.81 2731
7553.63 2601
7554.45 2611
7555.27 2841
7556.09 2914
7556.91 2861
7557.73 2829
7558.56 2842
7559.38 2922
7560.20 2982
7561.02 2830
7561.84 2909
7562.66 2869
7563.48 2818
7564.30 2838
7565.12 2682
7565.94 2803
7566.76 2858
7567.58 2817
7568.40 2715
7569.23 2670
7570.05 2733
7570.87 2726
7571.69 2586
7572.51 2505
7573.33 2784
7574.15 2805
7574.97 2687
7575.80 2670
7576.62 2629
7577.44 2665
7578.26 2698
7579.08 2581
7579.90 2524
7580.73 2514
7581.55 2666
7582.37 2684
7583.19 2587
7584.01 2574
7584.83 2675
7585.66 2628
7586.48 2685
7587.30 2669
7588.12 2622
7588.95 2718
7589.77 2731
7590.59 2887
7591.41 2781
7592.23 2940
7593.06 2837
7593.88 2899
7594.70 2993
7595.52 2835
7596.35 2830
7597.17 2813
7597.99 2770
7598.81 2791
7599.64 2647
7600.46 2693
7601.28 2686
7602.11 2815
7602.93 2725
7603.75 2893
7604.57 2851
7605.40 2872
7606.22 2918
7607.04 2966
7607.87 3071
7608.69 2961
7609.51 2910
7610.34 2878
7611.16 2875
7611.98 2875
7612.81 2833
7613.63 2771
7614.45 2733
7615.28 2837
7616.10 2868
7616.92 2865
7617.75 2829
7618.57 2820
7619.40 2814
7620.22 2761
7621.04 2827
7621.87 2829
7622.69 2969
7623.52 2900
7624.34 2853
7625.16 2708
7625.99 2775
7626.81 2807
7627.64 2835
7628.46 2893
7629.28 2903
7630.11 2937
7630.93 2991
7631.76 3055
7632.58 3151
7633.41 3332
7634.23 3400
7635.06 3416
7635.88 3404
7636.71 3349
7637.53 3252
7638.36 3045
7639.18 2962
7640.01 2862
7640.83 2731
7641.66 2658
7642.48 2724
7643.31 2622
7644.13 2549
7644.96 2571
7645.78 2540
7646.61 2667
7647.43 2633
7648.26 2447
7649.08 2396
7649.91 2539
7650.73 2566
7651.56 2696
7652.38 2547
7653.21 2506
7654.04 2644
7654.86 2551
7655.69 2578
7656.51 2542
7657.34 2430
7658.16 2475
7658.99 2427
7659.82 2414
7660.64 2527
7661.47 2552
7662.29 2512
7663.12 2493
7663.95 2519
7664.77 2538
7665.60 2449
7666.43 2497
7667.25 2450
7668.08 2525
7668.91 2601
7669.73 2639
7670.56 2567
7671.38 2561
7672.21 2608
7673.04 2637
7673.87 2563
7674.69 2477
7675.52 2495
7676.35 2528
7677.17 2518
7678.00 2599
7678.83 2578
7679.65 2509
7680.48 2370
7681.31 2434
7682.13 2597
7682.96 2530
7683.79 2449
7684.62 2409
7685.44 2478
7686.27 2543
7687.10 2554
7687.93 2523
7688.75 2514
7689.58 2527
7690.41 2637
7691.24 2688
7692.06 2609
7692.89 2592
7693.72 2554
7694.55 2502
7695.38 2428
7696.20 2424
7697.03 2452
7697.86 2544
7698.69 2521
7699.52 2601
7700.34 2646
7701.17 2698
7702.00 2594
7702.83 2572
7703.66 2690
7704.49 2599
7705.31 2544
7706.14 2681
7706.97 2667
7707.80 2587
7708.63 2704
7709.46 2669
7710.29 2569
7711.11 2688
7711.94 2527
7712.77 2558
7713.60 2504
7714.43 2575
7715.26 2534
7716.09 2469
7716.92 2522
7717.75 2508
7718.58 2525
7719.40 2533
7720.23 2551
7721.06 2615
7721.89 2606
7722.72 2625
7723.55 2492
7724.38 2471
7725.21 2663
7726.04 2589
7726.87 2405
7727.70 2495
7728.53 2630
7729.36 2590
7730.19 2508
7731.02 2555
7731.85 2452
7732.68 2601
7733.51 2522
7734.34 2576
7735.17 2458
7736.00 2523
7736.83 2550
7737.66 2529
7738.49 2383
7739.32 2481
7740.15 2535
7740.98 2531
7741.81 2700
7742.64 2641
7743.47 2617
7744.30 2649
7745.13 2796
7745.96 2908
7746.79 2988
7747.62 3295
7748.45 3663
7749.29 3829
7750.12 3908
7750.95 3985
7751.78 3957
7752.61 3892
7753.44 3630
7754.27 3321
7755.10 3184
7755.93 3035
7756.76 2860
7757.60 2702
7758.43 2675
7759.26 2601
7760.09 2590
7760.92 2544
7761.75 2427
7762.58 2478
7763.42 2616
7764.25 2535
7765.08 2488
7765.91 2501
7766.74 2511
7767.57 2605
7768.41 2476
7769.24 2467
7770.07 2446
7770.90 2368
7771.73 2421
7772.57 2510
7773.40 2411
7774.23 2433
7775.06 2377
7775.90 2453
7776.73 2445
7777.56 2353
7778.39 2497
7779.22 2448
7780.06 2526
7780.89 2497
7781.72 2432
7782.55 2498
7783.39 2492
7784.22 2452
7785.05 2496
7785.89 2548
7786.72 2602
7787.55 2684
7788.38 2614
7789.22 2605
7790.05 2743
7790.88 2753
7791.72 2723
7792.55 2729
7793.38 2640
7794.22 2681
7795.05 2677
7795.88 2612
7796.72 2521
7797.55 2463
7798.38 2413
7799.22 2527
7800.05 2522
7800.88 2569
7801.72 2552
7802.55 2629
7803.38 2555
7804.22 2567
7805.05 2405
7805.89 2514
7806.72 2590
7807.55 2539
7808.39 2532
7809.22 2554
7810.06 2516
7810.89 2545
7811.72 2431
7812.56 2516
7813.39 2449
7814.23 2393
7815.06 2508
7815.89 2588
7816.73 2665
7817.56 2588
7818.40 2570
7819.23 2568
7820.07 2625
7820.90 2610
7821.74 2664
7822.57 2503
7823.41 2506
7824.24 2447
7825.08 2519
7825.91 2439
7826.75 2517
7827.58 2506
7828.42 2452
7829.25 2602
7830.09 2658
7830.92 2475
7831.76 2530
7832.59 2475
7833.43 2606
7834.26 2553
7835.10 2604
7835.93 2524
7836.77 2413
7837.60 2397
7838.44 2389
7839.28 2318
7840.11 2267
7840.95 2390
7841.78 2458
7842.62 2447
7843.45 2409
7844.29 2492
7845.13 2358
7845.96 2343
7846.80 2434
7847.63 2547
7848.47 2413
7849.31 2492
7850.14 2450
7850.98 2449
7851.82 2434
7852.65 2443
7853.49 2519
7854.32 2449
7855.16 2543
7856.00 2496
7856.83 2522
7857.67 2621
7858.51 2686
7859.34 2714
7860.18 2696
7861.02 2630
7861.85 2579
7862.69 2594
7863.53 2540
7864.37 2570
7865.20 2605
7866.04 2487
7866.88 2564
7867.71 2554
7868.55 2493
7869.39 2500
7870.23 2483
7871.06 2448
7871.90 2469
7872.74 2576
7873.57 2353
7874.41 2375
7875.25 2414
7876.09 2394
7876.93 2459
7877.76 2440
7878.60 2428
7879.44 2441
7880.28 2545
7881.11 2576
7881.95 2559
7882.79 2392
7883.63 2526
7884.47 2414
7885.30 2456
7886.14 2541
7886.98 2575
7887.82 2543
7888.66 2548
7889.50 2567
7890.33 2521
7891.17 2619
7892.01 2511
7892.85 2522
7893.69 2574
7894.53 2561
7895.36 2564
7896.20 2594
7897.04 2702
7897.88 2561
7898.72 2671
7899.56 2726
7900.40 2850
7901.24 2925
7902.08 2912
7902.91 2937
7903.75 2932
7904.59 2992
7905.43 2999
7906.27 3143
7907.11 3021
7907.95 3091
7908.79 2934
7909.63 2796
7910.47 2751
7911.31 2819
7912.15 2755
7912.99 2738
7913.83 2757
7914.67 2987
7915.50 3112
7916.34 3297
7917.18 3222
7918.02 3271
7918.86 3398
7919.70 3359
7920.54 3356
7921.38 3323
7922.22 3464
7923.06 3193
7923.90 2999
7924.74 2852
7925.58 2776
7926.42 2653
7927.27 2610
7928.11 2656
7928.95 2639
7929.79 2503
7930.63 2596
7931.47 2671
7932.31 2465
7933.15 2326
7933.99 2444
7934.83 2399
7935.67 2496
7936.51 2437
7937.35 2413
7938.19 2428
7939.03 2445
7939.88 2428
7940.72 2423
7941.56 2440
7942.40 2398
7943.24 2374
7944.08 2385
7944.92 2473
7945.76 2521
7946.60 2507
7947.45 2437
7948.29 2458
7949.13 2438
7949.97 2467
7950.81 2464
7951.65 2497
7952.50 2342
7953.34 2334
7954.18 2246
7955.02 2342
7955.86 2389
7956.70 2351
7957.55 2322
7958.39 2398
7959.23 2388
7960.07 2385
7960.91 2537
7961.76 2461
7962.60 2454
7963.44 2449
7964.28 2386
7965.13 2304
7965.97 2281
7966.81 2374
7967.65 2291
7968.50 2347
7969.34 2404
7970.18 2403
7971.02 2483
7971.87 2458
7972.71 2326
7973.55 2348
7974.39 2341
7975.24 2423
7976.08 2440
7976.92 2365
7977.77 2409
7978.61 2434
7979.45 2482
7980.30 2557
7981.14 2555
7981.98 2467
7982.83 2486
7983.67 2539
7984.51 2435
7985.36 2452
7986.20 2384
7987.04 2405
7987.89 2339
7988.73 2382
7989.57 2481
7990.42 2310
7991.26 2443
7992.10 2575
7992.95 2503
7993.79 2502
7994.64 2566
7995.48 2450
7996.32 2444
7997.17 2405
7998.01 2353
7998.86 2395
7999.70 2305
8000.54 2381
8001.39 2267
8002.23 2265
8003.08 2385
8003.92 2274
8004.77 2284
8005.61 2309
8006.45 2333
8007.30 2411
8008.14 2406
8008.99 2283
8009.83 2325
8010.68 2235
8011.52 2218
8012.37 2286
8013.21 2253
8014.06 2297
8014.90 2303
8015.75 2335
8016.59 2362
8017.44 2413
8018.28 2370
8019.13 2371
8019.97 2336
8020.82 2348
8021.66 2374
8022.51 2311
8023.35 2225
8024.20 2302
8025.05 2316
8025.89 2248
8026.74 2349
8027.58 2287
8028.43 2154
8029.27 2302
8030.12 2355
8030.96 2384
8031.81 2426
8032.66 2248
8033.50 2305
8034.35 2234
8035.19 2244
8036.04 2308
8036.89 2321
8037.73 2395
8038.58 2353
8039.43 2282
8040.27 2216
8041.12 2257
8041.96 2157
8042.81 2235
8043.66 2182
8044.50 2371
8045.35 2186
8046.20 2132
8047.04 2135
8047.89 2131
8048.74 2103
8049.58 2200
8050.43 2323
8051.28 2319
8052.12 2237
8052.97 2300
8053.82 2205
8054.67 2297
8055.51 2254
8056.36 2172
8057.21 2130
8058.05 2232
8058.90 2226
8059.75 2221
8060.60 2213
8061.44 2291
8062.29 2284
8063.14 2252
8063.99 2264
8064.83 2278
8065.68 2140
8066.53 2171
8067.38 2297
8068.22 2283
8069.07 2243
8069.92 2270
8070.77 2236
8071.62 2201
8072.46 2135
8073.31 2220
8074.16 2173
8075.01 2208
8075.86 2126
8076.71 2232
8077.55 2171
8078.40 2163
8079.25 2159
8080.10 2182
8080.95 2319
8081.80 2287
8082.64 2257
8083.49 2274
8084.34 2282
8085.19 2233
8086.04 2144
8086.89 2152
8087.74 2248
8088.58 2185
8089.43 2182
8090.28 2184
8091.13 2165
8091.98 2132
8092.83 2199
8093.68 2257
8094.53 2203
8095.38 2095
8096.23 2269
8097.08 2263
8097.93 2303
8098.77 2331
8099.62 2164
8100.47 2208
8101.32 2225
8102.17 2298
8103.02 2268
8103.87 2236
8104.72 2164
8105.57 2166
8106.42 2282
8107.27 2302
8108.12 2200
8108.97 2207
8109.82 2195
8110.67 2248
8111.52 2184
8112.37 2136
8113.22 2186
8114.07 2069
8114.92 2098
8115.77 2168
8116.62 2350
8117.47 2267
8118.32 2114
8119.17 2138
8120.02 2182
8120.87 2214
8121.72 2323
8122.58 2381
8123.43 2326
8124.28 2367
8125.13 2368
8125.98 2478
8126.83 2486
8127.68 2344
8128.53 2330
8129.38 2358
8130.23 2412
8131.08 2474
8131.94 2427
8132.79 2515
8133.64 2620
8134.49 2500
8135.34 2594
8136.19 2559
8137.04 2614
8137.89 2537
8138.75 2452
8139.60 2520
8140.45 2583
8141.30 2675
8142.15 2726
8143.00 2776
8143.86 2774
8144.71 2850
8145.56 2811
8146.41 2710
8147.26 2730
8148.12 2753
8148.97 2574
8149.82 2547
8150.67 2542
8151.52 2409
8152.38 2328
8153.23 2385
8154.08 2332
8154.93 2421
8155.78 2513
8156.64 2600
8157.49 2648
8158.34 2509
8159.19 2494
8160.05 2622
8160.90 2550
8161.75 2430
8162.61 2481
8163.46 2339
8164.31 2375
8165.16 2364
8166.02 2364
8166.87 2277
8167.72 2304
8168.58 2273
8169.43 2305
8170.28 2470
8171.14 2417
8171.99 2480
8172.84 2449
8173.70 2488
8174.55 2433
8175.40 2357
8176.26 2560
8177.11 2383
8177.96 2416
8178.82 2331
8179.67 2365
8180.52 2336
8181.38 2305
8182.23 2287
8183.08 2252
8183.94 2258
8184.79 2397
8185.65 2513
8186.50 2249
8187.35 2389
8188.21 2333
8189.06 2290
8189.92 2169
8190.77 2185
8191.63 2153
8192.48 2234
8193.33 2270
8194.19 2341
8195.04 2202
8195.90 2181
8196.75 2131
8197.61 2302
8198.46 2177
8199.32 2214
8200.17 2267
8201.02 2145
8201.88 2161
8202.73 2352
8203.59 2206
8204.44 2175
8205.30 2213
8206.15 2376
8207.01 2333
8207.86 2205
8208.72 2287
8209.57 2293
8210.43 2421
8211.29 2428
8212.14 2467
8213.00 2483
8213.85 2500
8214.71 2309
8215.56 2245
8216.42 2338
8217.27 2264
8218.13 2301
8218.98 2307
8219.84 2312
8220.70 2331
8221.55 2445
8222.41 2487
8223.26 2357
8224.12 2420
8224.98 2442
8225.83 2453
8226.69 2408
8227.54 2434
8228.40 2381
8229.26 2325
8230.11 2363
8230.97 2384
8231.83 2430
8232.68 2298
8233.54 2245
8234.39 2361
8235.25 2288
8236.11 2237
8236.96 2302
8237.82 2224
8238.68 2261
8239.53 2272
8240.39 2311
8241.25 2260
8242.11 2279
8242.96 2171
8243.82 2229
8244.68 2269
8245.53 2406
8246.39 2165
8247.25 2321
8248.10 2358
8248.96 2381
8249.82 2257
8250.68 2287
8251.53 2309
8252.39 2363
8253.25 2240
8254.11 2199
8254.96 2360
8255.82 2407
8256.68 2387
8257.54 2436
8258.39 2398
8259.25 2337
8260.11 2296
8260.97 2343
8261.83 2399
8262.68 2381
8263.54 2240
8264.40 2323
8265.26 2318
8266.12 2289
8266.97 2197
8267.83 2244
8268.69 2213
8269.55 2161
8270.41 2322
8271.27 2251
8272.12 2268
8272.98 2271
8273.84 2167
8274.70 2246
8275.56 2371
8276.42 2292
8277.28 2119
8278.13 2213
8278.99 2256
8279.85 2242
8280.71 2228
8281.57 2340
8282.43 2251
8283.29 2228
8284.15 2208
8285.01 2240
8285.87 2288
8286.72 2262
8287.58 2309
8288.44 2342
8289.30 2297
8290.16 2319
8291.02 2296
8291.88 2330
8292.74 2270
8293.60 2337
8294.46 2246
8295.32 2355
8296.18 2404
8297.04 2529
8297.90 2464
8298.76 2397
8299.62 2508
8300.48 2450
8301.34 2481
8302.20 2416
8303.06 2462
8303.92 2514
8304.78 2703
8305.64 2600
8306.50 2484
8307.36 2636
8308.22 2637
8309.08 2657
8309.94 2507
8310.80 2588
8311.66 2561
8312.52 2510
8313.38 2529
8314.24 2628
8315.10 2749
8315.96 2739
8316.83 2899
8317.69 2931
8318.55 3148
8319.41 3046
8320.27 2957
8321.13 3028
8321.99 3004
8322.85 2897
8323.71 2521
8324.57 2560
8325.44 2531
8326.30 2556
8327.16 2493
8328.02 2457
8328.88 2502
8329.74 2424
8330.60 2410
8331.47 2411
8332.33 2366
8333.19 2346
8334.05 2476
8334.91 2444
8335.77 2430
8336.64 2562
8337.50 2449
8338.36 2433
8339.22 2581
8340.08 2398
8340.94 2446
8341.81 2526
8342.67 2568
8343.53 2488
8344.39 2538
8345.26 2620
8346.12 2665
8346.98 2671
8347.84 2818
8348.71 2756
8349.57 2754
8350.43 2687
8351.29 2698
8352.16 2654
8353.02 2598
8353.88 2537
8354.74 2633
8355.61 2530
8356.47 2573
8357.33 2621
8358.19 2577
8359.06 2692
8359.92 2552
8360.78 2544
8361.65 2598
8362.51 2660
8363.37 2601
8364.24 2528
8365.10 2540
8365.96 2423
8366.83 2587
8367.69 2480
8368.55 2498
8369.42 2507
8370.28 2580
8371.14 2721
8372.01 2651
8372.87 2610
8373.73 2568
8374.60 2619
8375.46 2726
8376.33 2708
8377.19 2506
8378.05 2626
8378.92 2500
8379.78 2467
8380.65 2602
8381.51 2612
8382.37 2767
8383.24 2717
8384.10 2636
8384.97 2737
8385.83 2844
8386.70 2808
8387.56 2795
8388.42 2841
8389.29 2886
8390.15 2819
8391.02 2834
8391.88 3014
8392.75 2791
8393.61 2761
8394.48 2835
8395.34 2842
8396.21 2715
8397.07 2654
8397.94 2605
8398.80 2695
8399.67 2777
8400.53 2759
8401.40 2895
8402.26 2858
8403.13 2853
8403.99 2872
8404.86 2909
8405.72 2831
8406.59 2842
8407.45 2839
8408.32 2881
8409.19 2802
8410.05 2806
8410.92 2842
8411.78 2824
8412.65 2860
8413.51 3011
8414.38 3010
8415.25 2987
8416.11 2907
8416.98 2945
8417.84 2929
8418.71 2947
8419.58 2935
8420.44 3041
8421.31 2981
8422.17 3034
8423.04 3220
8423.91 3230
8424.77 3020
8425.64 3094
8426.51 3281
8427.37 3290
8428.24 3308
8429.11 3312
8429.97 3221
8430.84 3266
8431.71 3450
8432.57 3492
8433.44 3343
8434.31 3416
8435.17 3440
8436.04 3453
8436.91 3563
8437.77 3743
8438.64 3883
8439.51 3909
8440.38 3885
8441.24 3976
8442.11 4204
8442.98 4421
8443.84 4346
8444.71 4300
8445.58 4267
8446.45 4419
8447.31 4433
8448.18 4351
8449.05 4448
8449.92 4285
8450.78 4170
8451.65 4580
8452.52 4587
8453.39 4683
8454.26 4801
8455.12 4960
8455.99 5369
8456.86 6049
8457.73 6529
8458.60 7127
8459.46 7951
8460.33 8301
8461.20 8406
8462.07 8087
8462.94 7951
8463.81 7430
8464.67 6867
8465.54 6360
8466.41 5680
8467.28 5551
8468.15 5289
8469.02 5170
8469.89 5385
8470.75 5900
8471.62 6435
8472.49 7120
8473.36 7330
8474.23 7474
8475.10 6983
8475.97 6571
8476.84 6162
8477.71 5702
8478.57 5294
8479.44 4725
8480.31 4377
8481.18 4300
8482.05 4134
8482.92 3919
8483.79 3730
8484.66 3654
8485.53 3549
8486.40 3495
8487.27 3518
8488.14 3511
8489.01 3432
8489.88 3424
8490.75 3500
8491.62 3534
8492.49 3451
8493.36 3332
8494.23 3379
8495.10 3451
8495.97 3536
8496.84 3380
8497.71 3637
8498.58 3642
8499.45 3657
8500.32 3573
8501.19 3419
8502.06 3398
8502.93 3354
8503.80 3284
8504.67 3285
8505.54 3134
8506.41 3224
8507.28 3190
8508.15 3331
8509.02 3476
8509.89 3586
8510.76 3609
8511.63 3566
8512.51 3721
8513.38 3841
8514.25 3688
8515.12 3627
8515.99 3484
8516.86 3519
8517.73 3438
8518.60 3358
8519.47 3285
8520.35 3355
8521.22 3295
8522.09 3188
8522.96 3149
8523.83 3175
8524.70 3242
8525.57 3185
8526.45 3260
8527.32 3316
8528.19 3154
8529.06 3118
8529.93 3169
8530.80 3271
8531.68 3227
8532.55 3342
8533.42 3500
8534.29 3437
8535.16 3249
8536.04 3311
8536.91 3371
8537.78 3417
8538.65 3433
8539.52 3431
8540.40 3212
8541.27 3236
8542.14 3293
8543.01 3288
8543.89 3208
8544.76 3255
8545.63 3270
8546.50 3178
8547.38 3188
8548.25 3167
8549.12 3171
8549.99 3110
8550.87 3089
8551.74 3102
8552.61 3155
8553.49 3228
8554.36 3407
8555.23 3486
8556.11 3526
8556.98 3401
8557.85 3306
8558.73 3378
8559.60 3392
8560.47 3339
8561.35 3215
8562.22 3075
8563.09 3018
8563.97 2899
8564.84 2803
8565.71 2756
8566.59 2849
8567.46 2812
8568.33 2805
8569.21 2769
8570.08 2702
8570.96 2657
8571.83 2684
8572.70 2793
8573.58 2693
8574.45 2648
8575.33 2640
8576.20 2642
8577.07 2627
8577.95 2547
8578.82 2489
8579.70 2509
8580.57 2607
8581.45 2574
8582.32 2603
8583.19 2492
8584.07 2457
8584.94 2544
8585.82 2534
8586.69 2559
8587.57 2416
8588.44 2403
8589.32 2472
8590.19 2379
8591.07 2398
8591.94 2499
8592.82 2470
8593.69 2438
8594.57 2422
8595.44 2561
8596.32 2574
8597.19 2419
8598.07 2524
8598.94 2577
8599.82 2474
8600.69 2543
8601.57 2515
8602.44 2422
8603.32 2547
8604.20 2451
8605.07 2346
8605.95 2321
8606.82 2340
8607.70 2461
8608.57 2418
8609.45 2401
8610.33 2412
8611.20 2422
8612.08 2385
8612.95 2480
8613.83 2437
8614.71 2254
8615.58 2370
8616.46 2419
8617.33 2461
8618.21 2357
8619.09 2361
8619.96 2377
8620.84 2282
8621.72 2380
8622.59 2341
8623.47 2304
8624.35 2359
8625.22 2366
8626.10 2346
8626.98 2441
8627.85 2345
8628.73 2498
8629.61 2427
8630.48 2461
8631.36 2378
8632.24 2332
8633.11 2390
8633.99 2340
8634.87 2355
8635.74 2358
8636.62 2413
8637.50 2336
8638.38 2398
8639.25 2332
8640.13 2341
8641.01 2360
8641.89 2301
8642.76 2401
8643.64 2498
8644.52 2368
8645.40 2435
8646.27 2437
8647.15 2503
8648.03 2438
8648.91 2488
8649.79 2473
8650.66 2405
8651.54 2426
8652.42 2498
8653.30 2517
8654.18 2390
8655.05 2302
8655.93 2314
8656.81 2231
8657.69 2344
8658.57 2349
8659.45 2399
8660.32 2300
8661.20 2377
8662.08 2409
8662.96 2380
8663.84 2378
8664.72 2462
8665.60 2462
8666.47 2358
8667.35 2232
8668.23 2279
8669.11 2368
8669.99 2348
8670.87 2396
8671.75 2273
8672.63 2200
8673.51 2357
8674.38 2453
8675.26 2474
8676.14 2375
8677.02 2249
8677.90 2483
8678.78 2456
8679.66 2455
8680.54 2472
8681.42 2421
8682.30 2372
8683.18 2363
8684.06 2346
8684.94 2390
8685.82 2409
8686.70 2480
8687.58 2569
8688.46 2376
8689.34 2382
8690.22 2529
8691.10 2720
8691.98 2825
8692.86 2839
8693.74 2944
8694.62 3111
8695.50 3284
8696.38 3320
8697.26 3209
8698.14 3078
8699.02 3015
8699.90 2971
8700.78 2778
8701.66 2573
8702.54 2479
8703.42 2528
8704.30 2569
8705.18 2419
8706.06 2341
8706.94 2330
8707.82 2270
8708.71 2245
8709.59 2300
8710.47 2260
8711.35 2414
8712.23 2333
8713.11 2349
8713.99 2348
8714.87 2320
8715.75 2396
8716.64 2429
8717.52 2305
8718.40 2292
8719.28 2211
8720.16 2283
8721.04 2346
8721.92 2471
8722.81 2412
8723.69 2299
8724.57 2324
8725.45 2332
8726.33 2360
8727.21 2395
8728.10 2394
8728.98 2431
8729.86 2591
8730.74 2643
8731.62 2697
8732.51 2744
8733.39 2757
8734.27 2720
8735.15 2631
8736.03 2684
8736.92 2648
8737.80 2644
8738.68 2460
8739.56 2535
8740.45 2522
8741.33 2567
8742.21 2318
8743.09 2469
8743.98 2572
8744.86 2475
8745.74 2412
8746.63 2558
8747.51 2552
8748.39 2502
8749.27 2539
8750.16 2436
8751.04 2418
8751.92 2344
8752.81 2468
8753.69 2593
8754.57 2460
8755.46 2538
8756.34 2754
8757.22 2797
8758.11 2830
8758.99 2947
8759.87 3103
8760.76 3335
8761.64 3291
8762.52 3264
8763.41 3189
8764.29 3078
8765.17 3080
8766.06 3011
8766.94 3055
8767.83 3037
8768.71 2941
8769.59 2897
8770.48 2849
8771.36 2777
8772.25 2757
8773.13 2783
8774.01 2761
8774.90 2869
8775.78 2785
8776.67 2738
8777.55 2715
8778.44 2677
8779.32 2712
8780.20 2802
8781.09 2894
8781.97 2990
8782.86 3110
8783.74 3254
8784.63 3365
8785.51 3563
8786.40 3360
8787.28 3311
8788.17 3243
8789.05 2960
8789.94 2948
8790.82 2855
8791.71 2705
8792.59 2576
8793.48 2456
8794.36 2489
8795.25 2440
8796.13 2275
8797.02 2345
8797.90 2410
8798.79 2420
8799.67 2404
8800.56 2479
8801.45 2518
8802.33 2378
8803.22 2445
8804.10 2475
8804.99 2337
8805.87 2347
8806.76 2288
8807.65 2215
8808.53 2104
8809.42 2168
8810.30 2136
8811.19 2109
8812.08 2145
8812.96 2245
8813.85 2239
8814.73 2218
8815.62 2142
8816.51 2142
8817.39 2127
8818.28 2188
8819.17 2276
8820.05 2223
8820.94 2146
8821.83 2157
8822.71 2210
8823.60 2151
8824.49 2258
8825.37 2097
8826.26 2058
8827.15 2096
8828.03 2140
8828.92 2192
8829.81 2102
8830.69 2009
8831.58 2060
8832.47 2156
8833.36 2097
8834.24 2064
8835.13 2140
8836.02 2201
8836.90 2151
8837.79 2138
8838.68 2026
8839.57 2140
8840.45 2196
8841.34 2173
8842.23 2132
8843.12 2078
8844.01 2085
8844.89 2088
8845.78 2199
8846.67 2101
8847.56 2022
8848.44 2071
8849.33 2017
8850.22 1994
8851.11 2043
8852.00 2043
8852.88 2056
8853.77 1996
8854.66 2036
8855.55 1985
8856.44 2009
8857.33 2020
8858.21 2054
8859.10 1972
8859.99 1995
8860.88 1997
8861.77 1915
8862.66 1969
8863.55 2049
8864.43 2079
8865.32 1975
8866.21 2023
8867.10 2009
8867.99 1956
8868.88 1989
8869.77 1982
8870.66 1858
8871.55 1904
8872.44 1916
8873.32 1836
8874.21 1850
8875.10 1852
8875.99 1904
8876.88 1846
8877.77 1831
8878.66 1850
8879.55 1762
8880.44 1917
8881.33 1824
8882.22 1830
8883.11 1834
8884.00 1779
8884.89 1907
8885.78 1794
8886.67 1809
8887.56 1817
8888.45 1802
8889.34 1861
8890.23 1807
8891.12 1858
8892.01 1841
8892.90 1774
8893.79 1746
8894.68 1832
8895.57 1815
8896.46 1758
8897.35 1779
8898.24 1697
8899.13 1692
8900.02 1697
8900.91 1737
8901.80 1768
8902.69 1762
8903.58 1695
8904.47 1691
8905.36 1699
8906.26 1770
8907.15 1755
8908.04 1739
8908.93 1693
8909.82 1654
8910.71 1761
8911.60 1679
8912.49 1684
8913.38 1768
8914.28 1850
8915.17 1749
8916.06 1784
8916.95 1745
8917.84 1731
8918.73 1827
8919.62 1702
8920.52 1653
8921.41 1642
8922.30 1722
8923.19 1653
8924.08 1674
8924.97 1717
8925.87 1704
8926.76 1672
8927.65 1628
8928.54 1728
8929.43 1695
8930.33 1761
8931.22 1705
8932.11 1651
8933.00 1656
8933.89 1715
8934.79 1757
8935.68 1693
8936.57 1651
8937.46 1641
8938.36 1636
8939.25 1677
8940.14 1707
8941.03 1624
8941.93 1616
8942.82 1555
8943.71 1589
8944.60 1539
8945.50 1580
8946.39 1603
8947.28 1556
8948.18 1671
8949.07 1660
8949.96 1645
8950.85 1672
8951.75 1626
8952.64 1648
8953.53 1668
8954.43 1692
8955.32 1725
8956.21 1597
8957.11 1645
8958.00 1685
8958.89 1550
8959.79 1671
8960.68 1688
8961.57 1637
8962.47 1691
8963.36 1568
8964.26 1628
8965.15 1639
8966.04 1594
8966.94 1653
8967.83 1691
8968.73 1650
8969.62 1592
8970.51 1702
8971.41 1531
8972.30 1539
8973.20 1710
8974.09 1598
8974.98 1604
8975.88 1606
8976.77 1537
8977.67 1623
8978.56 1614
8979.46 1578
8980.35 1519
8981.25 1503
8982.14 1584
8983.03 1501
8983.93 1502
8984.82 1543
8985.72 1506
8986.61 1553
8987.51 1537
8988.40 1495
8989.30 1522
8990.19 1458
8991.09 1505
8991.98 1465
8992.88 1479
8993.77 1516
8994.67 1533
8995.56 1557
8996.46 1515
8997.36 1486
8998.25 1592
8999.15 1536
9000.04 1433
9000.94 1526
9001.83 1551
9002.73 1630
9003.62 1613
9004.52 1542
9005.42 1608
9006.31 1588
9007.21 1499
9008.10 1460
9009.00 1443
9009.90 1509
9010.79 1516
9011.69 1563
9012.58 1571
9013.48 1502
9014.38 1536
9015.27 1498
9016.17 1552
9017.07 1517
9017.96 1490
9018.86 1494
9019.76 1502
9020.65 1460
9021.55 1430
9022.44 1551
9023.34 1516
9024.24 1513
9025.14 1508
9026.03 1499
9026.93 1467
9027.83 1447
9028.72 1498
9029.62 1449
9030.52 1544
9031.41 1534
9032.31 1574
9033.21 1476
9034.11 1528
9035.00 1578
9035.90 1590
9036.80 1553
9037.69 1503
9038.59 1494
9039.49 1471
9040.39 1401
9041.28 1494
9042.18 1436
9043.08 1416
9043.98 1457
9044.88 1544
9045.77 1431
9046.67 1442
9047.57 1492
9048.47 1531
9049.36 1564
9050.26 1451
9051.16 1472
9052.06 1475
9052.96 1464
9053.86 1464
9054.75 1538
9055.65 1515
9056.55 1518
9057.45 1486
9058.35 1475
9059.25 1487
9060.14 1550
9061.04 1474
9061.94 1514
9062.84 1572
9063.74 1452
9064.64 1504
9065.54 1498
9066.44 1498
9067.33 1407
9068.23 1453
9069.13 1471
9070.03 1324
9070.93 1463
9071.83 1432
9072.73 1406
9073.63 1475
9074.53 1436
9075.43 1381
9076.33 1500
9077.22 1418
9078.12 1576
9079.02 1429
9079.92 1516
9080.82 1556
9081.72 1533
9082.62 1458
9083.52 1439
9084.42 1418
9085.32 1436
9086.22 1483
9087.12 1472
9088.02 1494
9088.92 1430
9089.82 1385
9090.72 1413
9091.62 1482
9092.52 1494
9093.42 1444
9094.32 1424
9095.22 1365
9096.12 1396
9097.02 1453
9097.92 1572
9098.82 1528
9099.72 1598
9100.62 1520
9101.52 1467
9102.43 1482
9103.33 1453
9104.23 1467
9105.13 1452
9106.03 1425
9106.93 1441
9107.83 1384
9108.73 1443
9109.63 1472
9110.53 1424
9111.43 1457
9112.33 1455
9113.24 1502
9114.14 1483
9115.04 1400
9115.94 1445
9116.84 1451
9117.74 1437
9118.64 1405
9119.55 1444
9120.45 1494
9121.35 1506
9122.25 1454
9123.15 1515
9124.05 1433
9124.96 1460
9125.86 1523
9126.76 1475
9127.66 1442
9128.56 1535
9129.46 1517
9130.37 1460
9131.27 1355
9132.17 1416
9133.07 1417
9133.97 1478
9134.88 1465
9135.78 1430
9136.68 1379
9137.58 1403
9138.49 1475
9139.39 1411
9140.29 1393
9141.19 1487
9142.10 1441
9143.00 1446
9143.90 1438
9144.80 1393
9145.71 1447
9146.61 1333
9147.51 1416
9148.42 1481
9149.32 1402
9150.22 1451
9151.12 1411
9152.03 1405
9152.93 1511
9153.83 1458
9154.74 1465
9155.64 1424
9156.54 1407
9157.45 1438
9158.35 1369
9159.25 1471
9160.16 1478
9161.06 1397
9161.96 1359
9162.87 1381
9163.77 1493
9164.68 1510
9165.58 1506
9166.48 1389
9167.39 1501
9168.29 1542
9169.19 1447
9170.10 1385
9171.00 1371
9171.91 1375
9172.81 1477
9173.72 1466
9174.62 1473
9175.52 1443
9176.43 1416
9177.33 1423
9178.24 1356
9179.14 1410
9180.05 1435
9180.95 1356
9181.85 1472
9182.76 1398
9183.66 1451
9184.57 1418
9185.47 1460
9186.38 1458
9187.28 1378
9188.19 1351
9189.09 1404
9190.00 1366
9190.90 1453
9191.81 1417
9192.71 1438
9193.62 1411
9194.52 1432
9195.43 1496
9196.33 1474
9197.24 1405
9198.14 1516
9199.05 1571
9199.96 1444
9200.86 1550
9201.77 1732
9202.67 1680
9203.58 1775
9204.48 1763
9205.39 1674
9206.29 1675
9207.20 1585
9208.11 1591
9209.01 1635
9209.92 1580
9210.82 1494
9211.73 1434
9212.64 1453
9213.54 1417
9214.45 1405
9215.35 1458
9216.26 1494
9217.17 1425
9218.07 1457
9218.98 1501
9219.89 1466
9220.79 1502
9221.70 1438
9222.61 1450
9223.51 1518
9224.42 1435
9225.33 1382
9226.23 1390
9227.14 1449
9228.05 1536
9228.95 1481
9229.86 1458
9230.77 1377
9231.67 1393
9232.58 1401
9233.49 1401
9234.40 1386
9235.30 1401
9236.21 1334
9237.12 1404
9238.02 1389
9238.93 1363
9239.84 1348
9240.75 1371
9241.65 1391
9242.56 1310
9243.47 1380
9244.38 1418
9245.28 1401
9246.19 1356
9247.10 1446
9248.01 1458
9248.92 1361
9249.82 1381
9250.73 1310
9251.64 1324
9252.55 1387
9253.46 1384
9254.36 1407
9255.27 1342
9256.18 1337
9257.09 1397
9258.00 1320
9258.90 1422
9259.81 1385
9260.72 1364
9261.63 1357
9262.54 1384
9263.45 1472
9264.36 1395
9265.26 1426
9266.17 1443
9267.08 1456
9267.99 1335
9268.90 1401
9269.81 1375
9270.72 1376
9271.63 1345
9272.54 1330
9273.44 1427
9274.35 1459
9275.26 1450
9276.17 1463
9277.08 1346
9277.99 1331
9278.90 1431
9279.81 1541
9280.72 1538
9281.63 1437
9282.54 1319
9283.45 1326
9284.36 1398
9285.27 1358
9286.18 1408
9287.09 1333
9288.00 1277
9288.91 1341
9289.82 1359
9290.73 1368
9291.64 1370
9292.55 1466
9293.46 1436
9294.37 1444
9295.28 1467
9296.19 1402
9297.10 1358
9298.01 1362
9298.92 1378
9299.83 1375
9300.74 1399
9301.65 1353
9302.56 1364
9303.47 1368
9304.38 1407
9305.29 1347
9306.20 1295
9307.11 1397
9308.02 1400
9308.93 1405
9309.84 1435
9310.75 1392
9311.67 1370
9312.58 1416
9313.49 1365
9314.40 1374
9315.31 1446
9316.22 1479
9317.13 1496
9318.04 1361
9318.95 1407
9319.87 1489
9320.78 1476
9321.69 1473
9322.60 1399
9323.51 1322
9324.42 1374
9325.34 1344
9326.25 1347
9327.16 1332
9328.07 1384
9328.98 1343
9329.89 1404
9330.81 1391
9331.72 1407
9332.63 1372
9333.54 1355
9334.45 1469
9335.37 1482
9336.28 1420
9337.19 1474
9338.10 1375
9339.01 1399
9339.93 1370
9340.84 1366
9341.75 1432
9342.66 1476
9343.58 1449
9344.49 1454
9345.40 1447
9346.31 1481
9347.23 1475
9348.14 1453
9349.05 1443
9349.97 1429
9350.88 1323
9351.79 1415
9352.70 1516
9353.62 1479
9354.53 1451
9355.44 1444
9356.36 1406
9357.27 1427
9358.18 1493
9359.10 1479
9360.01 1485
9360.92 1471
9361.84 1459
9362.75 1391
9363.66 1448
9364.58 1496
9365.49 1497
9366.40 1453
9367.32 1444
9368.23 1409
9369.15 1460
9370.06 1409
9370.97 1424
9371.89 1559
9372.80 1454
9373.71 1455
9374.63 1488
9375.54 1453
9376.46 1529
9377.37 1546
9378.29 1482
9379.20 1449
9380.11 1531
9381.03 1550
9381.94 1556
9382.86 1426
9383.77 1456
9384.69 1563
9385.60 1603
9386.51 1472
9387.43 1499
9388.34 1544
9389.26 1490
9390.17 1522
9391.09 1571
9392.00 1622
9392.92 1679
9393.83 1795
9394.75 1729
9395.66 1725
9396.58 1765
9397.49 1767
9398.41 1715
9399.32 1739
9400.24 1723
9401.15 1755
9402.07 1565
9402.99 1580
9403.90 1562
9404.82 1615
9405.73 1584
9406.65 1613
9407.56 1619
9408.48 1562
9409.39 1622
9410.31 1594
9411.23 1590
9412.14 1677
9413.06 1651
9413.97 1563
9414.89 1542
9415.81 1575
9416.72 1597
9417.64 1627
9418.55 1580
9419.47 1727
9420.39 1624
9421.30 1573
9422.22 1542
9423.14 1529
9424.05 1564
9424.97 1711
9425.89 1644
9426.80 1552
9427.72 1549
9428.64 1524
9429.55 1662
9430.47 1603
9431.39 1596
9432.30 1626
9433.22 1586
9434.14 1624
9435.05 1600
9435.97 1655
9436.89 1670
9437.80 1609
9438.72 1702
9439.64 1678
9440.56 1768
9441.47 1721
9442.39 1701
9443.31 1705
9444.23 1725
9445.14 1749
9446.06 1790
9446.98 1730
9447.90 1759
9448.81 1631
9449.73 1673
9450.65 1691
9451.57 1736
9452.48 1879
9453.40 1940
9454.32 2055
9455.24 2109
9456.16 2219
9457.07 2325
9457.99 2284
9458.91 2186
9459.83 2168
9460.75 2036
9461.66 1937
9462.58 1778
9463.50 1812
9464.42 1730
9465.34 1743
9466.26 1717
9467.18 1737
9468.09 1635
9469.01 1632
9469.93 1621
9470.85 1625
9471.77 1651
9472.69 1720
9473.61 1586
9474.53 1596
9475.44 1627
9476.36 1692
9477.28 1718
9478.20 1679
9479.12 1602
9480.04 1576
9480.96 1614
9481.88 1699
9482.80 1645
9483.72 1616
9484.64 1660
9485.56 1759
9486.47 1614
9487.39 1679
9488.31 1715
9489.23 1685
9490.15 1647
9491.07 1646
9491.99 1660
9492.91 1679
9493.83 1698
9494.75 1624
9495.67 1679
9496.59 1561
9497.51 1602
9498.43 1561
9499.35 1598
9500.27 1551
9501.19 1539
9502.11 1598
9503.03 1634
9503.95 1596
9504.87 1537
9505.79 1557
9506.71 1660
9507.64 1605
9508.56 1676
9509.48 1575
9510.40 1501
9511.32 1531
9512.24 1667
9513.16 1616
9514.08 1648
9515.00 1721
9515.92 1592
9516.84 1637
9517.76 1667
9518.68 1641
9519.61 1621
9520.53 1593
9521.45 1593
9522.37 1654
9523.29 1712
9524.21 1601
9525.13 1646
9526.05 1540
9526.98 1681
9527.90 1661
9528.82 1704
9529.74 1700
9530.66 1695
9531.58 1794
9532.51 1725
9533.43 1732
9534.35 1790
9535.27 1906
9536.19 1765
9537.11 1852
9538.04 1809
9538.96 1772
9539.88 1819
9540.80 1723
9541.73 1766
9542.65 1762
9543.57 1693
9544.49 1652
9545.41 1722
9546.34 1680
9547.26 1604
9548.18 1637
9549.10 1615
9550.03 1514
9550.95 1610
9551.87 1642
9552.79 1608
9553.72 1578
9554.64 1708
9555.56 1744
9556.49 1728
9557.41 1766
9558.33 1707
9559.25 1696
9560.18 1770
9561.10 1667
9562.02 1716
9562.95 1664
9563.87 1608
9564.79 1695
9565.72 1662
9566.64 1692
9567.56 1590
9568.49 1583
9569.41 1619
9570.33 1663
9571.26 1643
9572.18 1615
9573.11 1569
9574.03 1575
9574.95 1600
9575.88 1602
9576.80 1708
9577.72 1582
9578.65 1563
9579.57 1607
9580.50 1588
9581.42 1629
9582.34 1580
9583.27 1660
9584.19 1599
9585.12 1578
9586.04 1621
9586.97 1687
9587.89 1705
9588.81 1690
9589.74 1703
9590.66 1813
9591.59 1715
9592.51 1731
9593.44 1660
9594.36 1642
9595.29 1703
9596.21 1723
9597.14 1724
9598.06 1801
9598.99 1793
9599.91 1827
9600.84 1827
9601.76 1743
9602.69 1784
9603.61 1872
9604.54 1846
9605.46 1848
9606.39 1812
9607.31 1850
9608.24 1752
9609.16 1835
9610.09 1945
9611.01 1836
9611.94 1884
9612.87 1867
9613.79 1899
9614.72 1957
9615.64 2016
9616.57 2069
9617.49 1985
9618.42 2055
9619.35 2096
9620.27 2155
9621.20 2091
9622.12 2173
9623.05 2233
9623.98 2245
9624.90 2080
9625.83 2232
9626.76 2287
9627.68 2380
9628.61 2305
9629.53 2366
9630.46 2440
9631.39 2422
9632.31 2576
9633.24 2710
9634.17 2702
9635.09 2804
9636.02 2841
9636.95 3013
9637.87 3151
9638.80 3212
9639.73 3261
9640.65 3356
9641.58 3221
9642.51 3162
9643.44 3252
9644.36 3164
9645.29 3123
9646.22 3120
9647.14 3223
9648.07 3486
9649.00 3624
9649.93 3914
9650.85 4107
9651.78 4593
9652.71 4642
9653.64 4672
9654.56 4441
9655.49 4368
9656.42 4182
9657.35 4016
9658.27 3663
9659.20 3348
9660.13 3031
9661.06 2823
9661.99 2624
9662.91 2627
9663.84 2532
9664.77 2527
9665.70 2565
9666.63 2719
9667.56 2605
9668.48 2520
9669.41 2446
9670.34 2526
9671.27 2429
9672.20 2449
9673.13 2505
9674.05 2460
9674.98 2502
9675.91 2442
9676.84 2478
9677.77 2535
9678.70 2490
9679.63 2472
9680.56 2448
9681.48 2533
9682.41 2468
9683.34 2449
9684.27 2561
9685.20 2572
9686.13 2603
9687.06 2513
9687.99 2607
9688.92 2643
9689.85 2674
9690.78 2704
9691.71 2822
9692.63 2784
9693.56 2759
9694.49 2846
9695.42 2882
9696.35 2763
9697.28 2787
9698.21 2817
9699.14 2773
9700.07 2801
9701.00 2759
9701.93 2728
9702.86 2693
9703.79 2728
9704.72 2583
9705.65 2622
9706.58 2628
9707.51 2446
9708.44 2328
9709.37 2427
9710.30 2355
9711.23 2284
9712.16 2282
9713.09 2269
9714.02 2247
9714.95 2310
9715.89 2173
9716.82 2176
9717.75 2187
9718.68 2220
9719.61 2233
9720.54 2210
9721.47 2252
9722.40 2282
9723.33 2233
9724.26 2278
9725.19 2141
9726.12 2171
9727.06 2236
9727.99 2195
9728.92 2210
9729.85 2232
9730.78 2209
9731.71 2150
9732.64 2147
9733.57 2087
9734.51 2206
9735.44 2264
9736.37 2144
9737.30 2129
9738.23 2098
9739.16 2071
9740.10 2162
9741.03 2169
9741.96 2133
9742.89 2167
9743.82 2010
9744.75 2121
9745.69 2018
9746.62 2009
9747.55 2003
9748.48 2044
9749.41 2148
9750.35 2088
9751.28 2067
9752.21 2155
9753.14 2039
9754.08 2019
9755.01 2125
9755.94 2091
9756.87 2041
9757.81 1910
9758.74 1948
9759.67 1966
9760.60 2001
9761.54 1962
9762.47 2010
9763.40 2090
9764.34 2049
9765.27 2146
9766.20 2056
9767.13 1929
9768.07 2049
9769.00 2045
9769.93 2027
9770.87 2029
9771.80 2028
9772.73 2004
9773.67 2086
9774.60 1974
9775.53 2033
9776.47 2116
9777.40 2053
9778.33 2051
9779.27 2013
9780.20 2064
9781.14 2055
9782.07 2164
9783.00 2319
9783.94 2117
9784.87 2245
9785.80 2231
9786.74 2269
9787.67 2294
9788.61 2235
9789.54 2220
9790.47 2121
9791.41 2077
9792.34 2039
9793.28 2068
9794.21 2004
9795.15 2011
9796.08 2037
9797.01 1975
9797.95 1975
9798.88 2110
9799.82 2005
9800.75 2125
9801.69 2093
9802.62 2081
9803.56 2119
9804.49 2013
9805.43 1949
9806.36 1918
9807.30 1830
9808.23 1846
9809.17 1817
9810.10 1802
9811.04 1801
9811.97 1789
9812.91 1758
9813.84 1711
9814.78 1669
9815.71 1725
9816.65 1697
9817.58 1801
9818.52 1788
9819.46 1710
9820.39 1632
9821.33 1729
9822.26 1669
9823.20 1778
9824.13 1779
9825.07 1668
9826.00 1620
9826.94 1692
9827.88 1705
9828.81 1689
9829.75 1708
9830.68 1633
9831.62 1790
9832.56 1709
9833.49 1651
9834.43 1718
9835.37 1750
9836.30 1736
9837.24 1639
9838.17 1710
9839.11 1700
9840.05 1675
9840.98 1713
9841.92 1719
9842.86 1663
9843.79 1648
9844.73 1748
9845.67 1697
9846.60 1676
9847.54 1633
9848.48 1633
9849.42 1626
9850.35 1720
9851.29 1677
9852.23 1699
9853.16 1660
9854.10 1625
9855.04 1732
9855.98 1732
9856.91 1577
9857.85 1716
9858.79 1683
9859.72 1702
9860.66 1722
9861.60 1712
9862.54 1686
9863.47 1683
9864.41 1664
9865.35 1669
9866.29 1702
9867.23 1651
9868.16 1698
9869.10 1650
9870.04 1702
9870.98 1740
9871.92 1714
9872.85 1690
9873.79 1689
9874.73 1664
9875.67 1711
9876.61 1773
9877.54 1813
9878.48 1712
9879.42 1745
9880.36 1660
9881.30 1746
9882.24 1758
9883.18 1701
9884.11 1746
9885.05 1766
9885.99 1720
9886.93 1733
9887.87 1765
9888.81 1647
9889.75 1658
9890.69 1739
9891.62 1761
9892.56 1670
9893.50 1710
9894.44 1643
9895.38 1619
9896.32 1696
9897.26 1732
9898.20 1697
9899.14 1648
9900.08 1776
9901.02 1675
9901.96 1625
9902.90 1707
9903.83 1650
9904.77 1666
9905.71 1741
9906.65 1754
9907.59 1732
9908.53 1753
9909.47 1734
9910.41 1735
9911.35 1806
9912.29 1887
9913.23 1874
9914.17 1853
9915.11 1862
9916.05 1997
9916.99 1818
9917.93 1878
9918.87 1817
9919.81 1774
9920.75 1818
9921.69 1786
9922.64 1894
9923.58 1841
9924.52 2034
9925.46 2231
9926.40 2523
9927.34 2870
9928.28 3160
9929.22 3538
9930.16 3630
9931.10 3685
9932.04 3528
9932.98 3579
9933.92 3313
9934.87 3052
9935.81 2582
9936.75 2414
9937.69 2211
9938.63 2097
9939.57 1963
9940.51 1846
9941.45 1830
9942.39 1730
9943.34 1742
9944.28 1720
9945.22 1735
9946.16 1589
9947.10 1735
9948.04 1643
9948.99 1688
9949.93 1743
9950.87 1674
9951.81 1638
9952.75 1589
9953.69 1508
9954.64 1543
9955.58 1512
9956.52 1544
9957.46 1601
9958.41 1508
9959.35 1532
9960.29 1531
9961.23 1566
9962.17 1541
9963.12 1564
9964.06 1578
9965.00 1549
9965.94 1560
9966.89 1586
9967.83 1557
9968.77 1612
9969.71 1584
9970.66 1566
9971.60 1557
9972.54 1553
9973.49 1503
9974.43 1524
9975.37 1531
9976.31 1550
9977.26 1458
9978.20 1531
9979.14 1454
9980.09 1443
9981.03 1423
9981.97 1417
9982.92 1490
9983.86 1528
9984.80 1331
9985.75 1408
9986.69 1410
9987.63 1386
9988.58 1511
9989.52 1478
9990.46 1511
9991.41 1526
9992.35 1535
9993.30 1520
9994.24 1463
9995.18 1449
9996.13 1496
9997.07 1510
9998.02 1451
9998.96 1501
9999.90 1507
10000.85 1519
10001.79 1482
10002.74 1448
10003.68 1495
10004.62 1673
10005.57 1543
10006.51 1624
10007.46 1483
10008.40 1502
10009.35 1603
10010.29 1597
10011.24 1569
10012.18 1493
10013.13 1510
10014.07 1568
10015.01 1500
10015.96 1469
10016.90 1474
10017.85 1430
10018.79 1406
10019.74 1501
10020.68 1473
10021.63 1482
10022.58 1488
10023.52 1438
10024.47 1497
10025.41 1449
10026.36 1417
10027.30 1452
10028.25 1448
10029.19 1385
10030.14 1343
10031.08 1324
10032.03 1430
10032.98 1510
10033.92 1365
10034.87 1397
10035.81 1333
10036.76 1346
10037.70 1348
10038.65 1362
10039.60 1357
10040.54 1357
10041.49 1369
10042.43 1348
10043.38 1394
10044.33 1440
10045.27 1330
10046.22 1367
10047.17 1385
10048.11 1306
10049.06 1336
10050.00 1349
10050.95 1357
10051.90 1331
10052.84 1336
10053.79 1334
10054.74 1322
10055.68 1310
10056.63 1277
10057.58 1311
10058.52 1287
10059.47 1330
10060.42 1339
10061.37 1338
10062.31 1253
10063.26 1271
10064.21 1299
10065.15 1275
10066.10 1286
10067.05 1353
10068.00 1457
10068.94 1305
10069.89 1325
10070.84 1333
10071.79 1331
10072.73 1321
10073.68 1307
10074.63 1343
10075.58 1348
10076.52 1299
10077.47 1296
10078.42 1353
10079.37 1260
10080.32 1282
10081.26 1323
10082.21 1252
10083.16 1275
10084.11 1195
10085.06 1208
10086.00 1190
10086.95 1200
10087.90 1205
10088.85 1244
10089.80 1260
10090.75 1211
10091.69 1229
10092.64 1171
10093.59 1207
10094.54 1313
10095.49 1253
10096.44 1221
10097.39 1195
10098.33 1218
10099.28 1201
10100.23 1169
10101.18 1179
10102.13 1266
10103.08 1232
10104.03 1233
10104.98 1256
10105.93 1233
10106.87 1179
10107.82 1202
10108.77 1236
10109.72 1268
10110.67 1263
10111.62 1266
10112.57 1178
10113.52 1195
10114.47 1168
10115.42 1198
10116.37 1194
10117.32 1185
10118.27 1204
10119.22 1156
10120.17 1200
10121.12 1289
10122.07 1230
10123.02 1198
10123.97 1188
10124.92 1203
10125.87 1207
10126.82 1176
10127.77 1186
10128.72 1173
10129.67 1144
10130.62 1111
10131.57 1132
10132.52 1162
10133.47 1190
10134.42 1142
10135.37 1104
10136.32 1208
10137.27 1148
10138.22 1212
10139.17 1153
10140.12 1173
10141.07 1168
10142.02 1126
10142.98 1110
10143.93 1146
10144.88 1114
10145.83 1068
10146.78 1071
10147.73 1165
10148.68 1148
10149.63 1099
10150.58 1113
10151.54 1148
10152.49 1192
10153.44 1131
10154.39 1144
10155.34 1162
10156.29 1131
10157.24 1130
10158.20 1112
10159.15 1117
10160.10 1098
10161.05 1094
10162.00 1168
10162.95 1118
10163.91 1071
10164.86 1156
10165.81 1243
10166.76 1243
10167.71 1226
10168.67 1196
10169.62 1175
10170.57 1188
10171.52 1114
10172.47 1176
10173.43 1193
10174.38 1180
10175.33 1235
10176.28 1196
10177.24 1217
10178.19 1260
10179.14 1169
10180.09 1197
10181.05 1113
10182.00 1163
10182.95 1151
10183.90 1166
10184.86 1252
10185.81 1209
10186.76 1149
10187.72 1198
10188.67 1140
10189.62 1162
10190.58 1096
10191.53 1073
10192.48 1182
10193.43 1236
10194.39 1143
10195.34 1117
10196.29 1150
10197.25 1149
10198.20 1164
10199.16 1166
10200.11 1157
10201.06 1060
10202.02 1094
10202.97 1110
10203.92 1158
10204.88 1123
10205.83 1151
10206.78 1168
10207.74 1215
10208.69 1266
10209.65 1238
10210.60 1246
10211.55 1230
10212.51 1204
10213.46 1266
10214.42 1292
10215.37 1212
10216.33 1183
10217.28 1192
10218.23 1227
10219.19 1210
10220.14 1105
10221.10 1066
10222.05 1184
10223.01 1189
10223.96 1091
10224.92 1057
10225.87 1119
10226.83 1106
10227.78 1117
10228.74 1197
10229.69 1163
10230.65 1103
10231.60 1136
10232.56 1057
10233.51 1112
10234.47 1134
10235.42 1096
10236.38 1130
10237.33 1165
10238.29 1149
10239.24 1138
10240.20 1196
10241.15 1129
10242.11 1122
10243.06 1199
10244.02 1225
10244.98 1131
10245.93 1077
10246.89 1113
10247.84 1129
10248.80 1193
10249.75 1067
10250.71 1082
10251.67 1178
10252.62 1085
10253.58 1079
10254.53 1145
10255.49 1159
10256.45 1084
10257.40 1098
10258.36 1076
10259.32 1074
10260.27 1050
10261.23 1068
10262.18 1082
10263.14 1078
10264.10 1067
10265.05 1049
10266.01 1074
10266.97 1105
10267.92 1091
10268.88 1130
10269.84 1139
10270.79 1139
10271.75 1118
10272.71 1108
10273.67 1121
10274.62 1068
10275.58 1089
10276.54 1109
10277.49 1103
10278.45 1035
10279.41 1113
10280.37 1092
10281.32 1035
10282.28 1059
10283.24 1060
10284.19 1115
10285.15 1090
10286.11 1027
10287.07 1023
10288.03 1118
10288.98 1156
10289.94 1021
10290.90 1072
10291.86 1053
10292.81 1045
10293.77 1047
10294.73 1074
10295.69 1120
10296.65 1116
10297.60 1159
10298.56 1156
10299.52 1094
10300.48 1096
10301.44 1099
10302.40 1073
10303.35 1000
10304.31 1037
10305.27 1115
10306.23 1059
10307.19 1037
10308.15 1095
10309.10 1074
10310.06 1121
10311.02 1056
10311.98 1100
10312.94 1090
10313.90 996
10314.86 1057
10315.82 1075
10316.78 1041
10317.73 1034
10318.69 1073
10319.65 1058
10320.61 1055
10321.57 1110
10322.53 1064
10323.49 954
10324.45 1034
10325.41 1051
10326.37 1026
10327.33 1069
10328.29 1040
10329.25 1122
10330.21 1138
10331.17 1078
10332.13 1091
10333.09 1075
10334.04 1042
10335.00 1125
10335.96 1083
10336.92 1118
10337.88 1132
10338.84 1125
10339.80 1091
10340.76 1067
10341.72 1013
10342.68 997
10343.65 1042
10344.61 1062
10345.57 1074
10346.53 1032
10347.49 977
10348.45 1116
10349.41 1110
10350.37 1065
10351.33 1053
10352.29 1081
10353.25 1037
10354.21 987
10355.17 1015
10356.13 955
10357.09 1004
10358.05 1017
10359.02 1083
10359.98 1105
10360.94 1097
10361.90 1044
10362.86 981
10363.82 1043
10364.78 1035
10365.74 1129
10366.70 1061
10367.67 983
10368.63 982
10369.59 1076
10370.55 1072
10371.51 1039
10372.47 1130
10373.43 1155
10374.40 1149
10375.36 1062
10376.32 1022
10377.28 1050
10378.24 1089
10379.21 1069
10380.17 1049
10381.13 1084
10382.09 1056
10383.05 1079
10384.02 1047
10384.98 1060
10385.94 1027
10386.90 1052
10387.86 1083
10388.83 1144
10389.79 1078
10390.75 1098
10391.71 1152
10392.68 1156
10393.64 1102
10394.60 1113
10395.56 1153
10396.53 1109
10397.49 1059
10398.45 1123
10399.42 1142
10400.38 1145
10401.34 1093
10402.30 1062
10403.27 1132
10404.23 1153
10405.19 1129
10406.16 1123
10407.12 1215
10408.08 1184
10409.05 1149
10410.01 1167
10410.97 1259
10411.94 1237
10412.90 1180
10413.86 1278
10414.83 1266
10415.79 1267
10416.75 1329
10417.72 1329
10418.68 1306
10419.65 1472
10420.61 1735
10421.57 1764
10422.54 1797
10423.50 1788
10424.46 1742
10425.43 1731
10426.39 1557
10427.36 1428
10428.32 1394
10429.29 1479
10430.25 1400
10431.21 1296
10432.18 1182
10433.14 1193
10434.11 1181
10435.07 1192
10436.04 1114
10437.00 1059
10437.97 1090
10438.93 1135
10439.90 1194
10440.86 1103
10441.82 1080
10442.79 1077
10443.75 1036
10444.72 1068
10445.68 1028
10446.65 1055
10447.61 1024
10448.58 1085
10449.54 1010
10450.51 1020
10451.48 1080
10452.44 1081
10453.41 1047
10454.37 1051
10455.34 1062
10456.30 1079
10457.27 1120
10458.23 1111
10459.20 1083
10460.16 1036
10461.13 1030
10462.10 1045
10463.06 1102
10464.03 1148
10464.99 1117
10465.96 1123
10466.93 1039
10467.89 1093
10468.86 1025
10469.82 1024
10470.79 1024
10471.76 1010
10472.72 1040
10473.69 1027
10474.65 1030
10475.62 1063
10476.59 1001
10477.55 998
10478.52 1094
10479.49 1064
10480.45 1057
10481.42 1065
10482.39 1054
10483.35 1042
10484.32 1008
10485.29 1036
10486.25 1057
10487.22 1000
10488.19 1048
10489.15 1070
10490.12 1032
10491.09 1040
10492.06 1080
10493.02 1094
10493.99 1124
10494.96 1101
10495.92 1062
10496.89 1093
10497.86 1048
10498.83 1106
10499.79 1116
10500.76 1163
10501.73 1145
10502.70 1164
10503.66 1067
10504.63 1067
10505.60 1129
10506.57 1087
10507.54 1135
10508.50 1064
10509.47 1076
10510.44 1033
10511.41 1092
10512.38 1071
10513.34 1009
10514.31 1029
10515.28 1016
10516.25 944
10517.22 1013
10518.19 1061
10519.15 1104
10520.12 1067
10521.09 1039
10522.06 1048
10523.03 1057
10524.00 1067
10524.96 975
10525.93 1079
10526.90 1049
10527.87 1079
10528.84 995
10529.81 1022
10530.78 1116
10531.75 1070
10532.72 1032
10533.68 1007
10534.65 973
10535.62 1006
10536.59 1060
10537.56 1066
10538.53 1048
10539.50 997
10540.47 1000
10541.44 936
10542.41 1032
10543.38 1000
10544.35 997
10545.32 984
10546.29 972
10547.26 1071
10548.23 1051
10549.20 1032
10550.17 1030
10551.13 1006
10552.10 1003
10553.07 996
10554.04 988
10555.01 977
10555.98 1018
10556.96 1020
10557.93 1031
10558.90 1022
10559.87 1061
10560.84 1053
10561.81 1024
10562.78 1047
10563.75 1008
10564.72 1043
10565.69 1035
10566.66 966
10567.63 1016
10568.60 985
10569.57 1024
10570.54 1003
10571.51 973
10572.48 971
10573.45 994
10574.42 966
10575.40 1020
10576.37 1022
10577.34 1019
10578.31 931
10579.28 1001
10580.25 1010
10581.22 978
10582.19 951
10583.17 935
10584.14 986
10585.11 1002
10586.08 958
10587.05 965
10588.02 945
10588.99 990
10589.97 973
10590.94 997
10591.91 913
10592.88 959
10593.85 923
10594.82 922
10595.80 987
10596.77 967
10597.74 961
10598.71 932
10599.68 959
10600.66 979
10601.63 937
10602.60 911
10603.57 981
10604.55 943
10605.52 897
10606.49 925
10607.46 966
10608.44 905
10609.41 914
10610.38 936
10611.35 926
10612.33 844
10613.30 852
10614.27 949
10615.24 965
10616.22 961
10617.19 998
10618.16 992
10619.14 974
10620.11 913
10621.08 933
10622.05 912
10623.03 875
10624.00 925
10624.97 950
10625.95 914
10626.92 1003
10627.89 956
10628.87 939
10629.84 943
10630.81 944
10631.79 920
10632.76 970
10633.74 933
10634.71 919
10635.68 1005
10636.66 974
10637.63 953
10638.60 968
10639.58 896
10640.55 919
10641.53 983
10642.50 961
10643.47 964
10644.45 983
10645.42 957
10646.40 957
10647.37 1017
10648.35 982
10649.32 954
10650.29 965
10651.27 954
10652.24 929
10653.22 911
10654.19 880
10655.17 933
10656.14 964
10657.12 904
10658.09 870
10659.07 919
10660.04 961
10661.02 900
10661.99 988
10662.97 928
10663.94 871
10664.92 916
10665.89 904
10666.87 840
10667.84 894
10668.82 827
10669.79 837
10670.77 883
10671.74 915
10672.72 841
10673.69 881
10674.67 932
10675.65 930
10676.62 868
10677.60 870
10678.57 836
10679.55 889
10680.52 863
10681.50 807
10682.48 903
10683.45 951
10684.43 1002
10685.40 881
10686.38 856
10687.36 842
10688.33 849
10689.31 938
10690.28 858
10691.26 876
10692.24 850
10693.21 835
10694.19 883
10695.17 848
10696.14 845
10697.12 851
10698.10 921
10699.07 876
10700.05 839
10701.03 853
10702.00 905
10702.98 882
10703.96 869
10704.93 856
10705.91 906
10706.89 888
10707.86 825
10708.84 846
10709.82 859
10710.80 937
10711.77 897
10712.75 890
10713.73 894
10714.70 886
10715.68 902
10716.66 865
10717.64 895
10718.61 835
10719.59 879
10720.57 956
10721.55 886
10722.53 842
10723.50 877
10724.48 867
10725.46 897
10726.44 812
10727.41 854
10728.39 841
10729.37 866
10730.35 825
10731.33 852
10732.31 848
10733.28 918
10734.26 985
10735.24 916
10736.22 946
10737.20 834
10738.17 854
10739.15 883
10740.13 904
10741.11 936
10742.09 838
10743.07 881
10744.05 922
10745.03 928
10746.00 920
10746.98 887
10747.96 929
10748.94 940
10749.92 886
10750.90 871
10751.88 871
10752.86 866
10753.84 852
10754.82 862
10755.79 822
10756.77 861
10757.75 849
10758.73 885
10759.71 848
10760.69 873
10761.67 859
10762.65 847
10763.63 920
10764.61 908
10765.59 931
10766.57 859
10767.55 865
10768.53 848
10769.51 771
10770.49 898
10771.47 864
10772.45 805
10773.43 842
10774.41 821
10775.39 855
10776.37 820
10777.35 812
10778.33 862
10779.31 834
10780.29 823
10781.27 836
10782.25 901
10783.23 881
10784.21 841
10785.19 918
10786.17 891
10787.15 883
10788.13 861
10789.12 914
10790.10 855
10791.08 768
10792.06 749
10793.04 891
10794.02 875
10795.00 837
10795.98 847
10796.96 782
10797.94 810
10798.93 884
10799.91 829
10800.89 829
10801.87 817
10802.85 880
10803.83 813
10804.81 863
10805.80 911
10806.78 948
10807.76 847
10808.74 848
10809.72 833
10810.70 914
10811.69 957
10812.67 928
10813.65 987
10814.63 876
10815.61 912
10816.59 843
10817.58 810
10818.56 814
10819.54 863
10820.52 838
10821.51 875
10822.49 893
10823.47 949
10824.45 915
10825.43 822
10826.42 824
10827.40 849
10828.38 833
10829.37 824
10830.35 840
10831.33 813
10832.31 855
10833.30 882
10834.28 815
10835.26 789
10836.24 854
10837.23 874
10838.21 934
10839.19 856
10840.18 915
10841.16 896
10842.14 842
10843.13 882
10844.11 856
10845.09 830
10846.08 816
10847.06 865
10848.04 859
10849.03 912
10850.01 879
10850.99 865
10851.98 854
10852.96 915
10853.94 892
10854.93 868
10855.91 897
10856.90 921
10857.88 825
10858.86 812
10859.85 825
10860.83 829
10861.82 882
10862.80 865
10863.78 892
10864.77 922
10865.75 917
10866.74 856
10867.72 868
10868.71 840
10869.69 883
10870.67 859
10871.66 823
10872.64 864
10873.63 907
10874.61 957
10875.60 904
10876.58 878
10877.57 905
10878.55 937
10879.54 919
10880.52 914
10881.51 866
10882.49 949
10883.48 878
10884.46 899
10885.45 948
10886.43 930
10887.42 1015
10888.40 980
10889.39 929
10890.37 954
10891.36 1001
10892.34 951
10893.33 906
10894.32 924
10895.30 978
10896.29 957
10897.27 928
10898.26 941
10899.24 971
10900.23 918
10901.22 926
10902.20 940
10903.19 903
10904.17 905
10905.16 820
10906.15 905
10907.13 936
10908.12 922
10909.10 925
10910.09 919
10911.08 944
10912.06 930
10913.05 893
10914.04 874
10915.02 898
10916.01 958
10917.00 871
10917.98 938
10918.97 969
10919.96 908
10920.94 938
10921.93 875
10922.92 899
10923.90 953
10924.89 915
10925.88 908
10926.86 850
10927.85 918
10928.84 962
10929.82 987
10930.81 1009
10931.80 939
10932.79 969
10933.77 974
10934.76 983
10935.75 950
10936.74 932
10937.72 919
10938.71 965
10939.70 891
10940.69 932
10941.67 904
10942.66 966
10943.65 1040
10944.64 979
10945.63 973
10946.61 951
10947.60 938
10948.59 955
10949.58 966
10950.57 1053
10951.55 985
10952.54 1021
10953.53 963
10954.52 992
10955.51 972
10956.49 1006
10957.48 960
10958.47 948
10959.46 966
10960.45 1018
10961.44 1055
10962.43 1046
10963.41 1026
10964.40 993
10965.39 1012
10966.38 1016
10967.37 1002
10968.36 1021
10969.35 1047
10970.34 949
10971.33 940
10972.31 1021
10973.30 1001
10974.29 984
10975.28 1034
10976.27 965
10977.26 1007
10978.25 998
10979.24 1029
10980.23 1037
10981.22 1031
10982.21 1015
10983.20 1001
10984.19 973
10985.18 1051
10986.17 1065
10987.16 1021
10988.15 968
10989.14 1057
10990.13 1011
10991.12 1043
10992.11 1026
10993.10 1039
10994.09 1016
10995.08 1003
10996.07 1027
10997.06 1033
10998.05 1008
10999.04 1082
11000.03 1147
11001.02 1136
11002.01 1115
11003.00 1149
11003.99 1165
11004.98 1174
11005.97 1131
11006.96 1089
11007.95 1160
11008.94 1135
11009.93 1126
11010.92 1072
11011.91 1040
11012.91 1020
11013.90 1031
11014.89 1007
11015.88 966
11016.87 989
11017.86 934
11018.85 894
11019.84 987
11020.83 955
11021.83 985
11022.82 948
11023.81 950
11024.80 962
11025.79 945
11026.78 954
11027.77 970
11028.77 999
11029.76 978
11030.75 944
11031.74 943
11032.73 983
11033.72 980
11034.72 987
11035.71 940
11036.70 927
11037.69 953
11038.68 888
11039.68 926
11040.67 947
11041.66 945
11042.65 929
11043.65 951
11044.64 957
11045.63 951
11046.62 990
11047.62 927
11048.61 908
11049.60 903
11050.59 884
11051.59 913
11052.58 912
11053.57 950
11054.56 959
11055.56 814
11056.55 876
11057.54 912
11058.54 923
11059.53 909
11060.52 829
11061.51 897
11062.51 883
11063.50 859
11064.49 922
11065.49 901
11066.48 825
11067.47 918
11068.47 836
11069.46 868
11070.45 915
11071.45 893
11072.44 832
11073.44 894
11074.43 901
11075.42 909
11076.42 950
11077.41 913
11078.40 899
11079.40 929
11080.39 962
11081.39 856
11082.38 906
11083.37 915
11084.37 920
11085.36 892
11086.36 908
11087.35 904
11088.35 880
11089.34 888
11090.33 885
11091.33 874
11092.32 844
11093.32 907
11094.31 911
11095.31 857
11096.30 879
11097.30 844
11098.29 909
11099.29 869
11100.28 871
11101.28 820
11102.27 908
11103.27 878
11104.26 888
11105.26 981
11106.25 883
11107.25 921
11108.24 810
11109.24 852
11110.23 837
11111.23 907
11112.22 877
11113.22 962
11114.21 955
11115.21 896
11116.20 920
11117.20 977
11118.20 929
11119.19 916
11120.19 938
11121.18 965
11122.18 946
11123.17 893
11124.17 856
11125.17 824
11126.16 934
11127.16 933
11128.15 945
11129.15 1010
11130.15 932
11131.14 938
11132.14 990
11133.14 966
11134.13 924
11135.13 912
11136.13 935
11137.12 921
11138.12 903
11139.11 900
11140.11 827
11141.11 833
11142.10 871
11143.10 892
11144.10 873
11145.10 898
11146.09 880
11147.09 909
11148.09 919
11149.08 880
11150.08 894
11151.08 945
11152.07 917
11153.07 919
11154.07 892
11155.07 891
11156.06 908
11157.06 880
11158.06 925
11159.06 891
11160.05 967
11161.05 927
11162.05 863
11163.05 879
11164.04 931
11165.04 910
11166.04 880
11167.04 870
11168.04 873
11169.03 865
11170.03 826
11171.03 872
11172.03 887
11173.03 938
11174.02 862
11175.02 858
11176.02 851
11177.02 850
11178.02 886
11179.02 888
11180.01 835
11181.01 852
11182.01 849
11183.01 809
11184.01 803
11185.01 877
11186.00 827
11187.00 850
11188.00 846
11189.00 859
11190.00 825
11191.00 836
11192.00 847
11193.00 822
11194.00 857
11195.00 821
11195.99 882
11196.99 873
11197.99 816
11198.99 800
11199.99 844
11200.99 836
11201.99 796
11202.99 848
11203.99 868
11204.99 902
11205.99 894
11206.99 853
11207.99 847
11208.99 860
11209.99 746
11210.99 881
11211.99 892
11212.99 914
11213.99 908
11214.99 776
11215.99 800
11216.99 791
11217.99 804
11218.99 895
11219.99 863
11220.99 898
11221.99 888
11222.99 878
11223.99 894
11224.99 842
11225.99 814
11226.99 860
11227.99 836
11228.99 784
11229.99 831
11230.99 856
11231.99 874
11232.99 819
11233.99 826
11235.00 802
11236.00 848
11237.00 939
11238.00 803
11239.00 795
11240.00 835
11241.00 845
11242.00 778
11243.00 814
11244.01 805
11245.01 853
11246.01 812
11247.01 872
11248.01 897
11249.01 832
11250.01 826
11251.02 877
11252.02 894
11253.02 804
11254.02 774
11255.02 812
11256.02 842
11257.03 808
11258.03 858
11259.03 863
11260.03 833
11261.03 876
11262.04 920
11263.04 902
11264.04 895
11265.04 863
11266.05 918
11267.05 878
11268.05 914
11269.05 936
11270.05 900
11271.06 881
11272.06 923
11273.06 889
11274.07 911
11275.07 883
11276.07 925
11277.07 946
11278.08 917
11279.08 959
11280.08 970
11281.08 980
11282.09 879
11283.09 944
11284.09 1007
11285.10 942
11286.10 999
11287.10 983
11288.11 943
11289.11 825
11290.11 906
11291.12 912
11292.12 926
11293.12 889
11294.13 936
11295.13 926
11296.13 874
11297.14 926
11298.14 899
11299.15 913
11300.15 890
11301.15 915
11302.16 893
11303.16 880
11304.16 843
11305.17 876
11306.17 846
11307.18 901
11308.18 851
11309.19 874
11310.19 910
11311.19 888
11312.20 850
11313.20 819
11314.21 868
11315.21 901
11316.22 912
11317.22 934
11318.23 864
11319.23 898
11320.23 919
11321.24 879
11322.24 860
11323.25 843
11324.25 863
11325.26 930
11326.26 902
11327.27 826
11328.27 848
11329.28 944
11330.28 884
11331.29 914
11332.29 840
11333.30 852
11334.30 799
11335.31 792
11336.32 821
11337.32 810
11338.33 858
11339.33 891
11340.34 854
11341.34 881
11342.35 818
11343.35 842
11344.36 899
11345.37 853
11346.37 852
11347.38 888
11348.38 836
11349.39 832
11350.40 870
11351.40 863
11352.41 856
11353.41 832
11354.42 794
11355.43 852
11356.43 815
11357.44 824
11358.45 781
11359.45 733
11360.46 792
11361.46 764
11362.47 807
11363.48 819
11364.48 854
11365.49 864
11366.50 888
11367.51 820
11368.51 867
11369.52 848
11370.53 836
11371.53 826
11372.54 900
11373.55 862
11374.55 909
11375.56 905
11376.57 896
11377.58 835
11378.58 834
11379.59 834
11380.60 853
11381.60 853
11382.61 791
11383.62 842
11384.63 904
11385.63 849
11386.64 792
11387.65 809
11388.66 892
11389.67 828
11390.67 857
11391.68 853
11392.69 828
11393.70 843
11394.71 845
11395.71 878
11396.72 851
11397.73 834
11398.74 819
11399.75 823
11400.75 759
11401.76 778
11402.77 795
11403.78 855
11404.79 821
11405.80 879
11406.80 818
11407.81 792
11408.82 891
11409.83 827
11410.84 837
11411.85 841
11412.86 857
11413.87 739
11414.87 807
11415.88 747
11416.89 746
11417.90 807
11418.91 851
11419.92 883
11420.93 817
11421.94 842
11422.95 831
11423.96 850
11424.97 889
11425.98 838
11426.98 802
11427.99 842
11429.00 840
11430.01 779
11431.02 812
11432.03 774
11433.04 791
11434.05 771
11435.06 859
11436.07 825
11437.08 790
11438.09 799
11439.10 826
11440.11 767
11441.12 862
11442.13 837
11443.14 866
11444.15 810
11445.16 809
11446.17 810
11447.18 866
11448.19 829
11449.20 856
11450.21 945
11451.22 821
11452.23 807
11453.25 910
11454.26 927
11455.27 882
11456.28 903
11457.29 927
11458.30 957
11459.31 851
11460.32 892
11461.33 852
11462.34 852
11463.35 895
11464.36 854
11465.38 883
11466.39 867
11467.40 850
11468.41 892
11469.42 928
11470.43 872
11471.44 860
11472.46 826
11473.47 932
11474.48 852
11475.49 870
11476.50 856
11477.51 853
11478.52 855
11479.54 977
11480.55 913
11481.56 890
11482.57 897
11483.58 908
11484.60 928
11485.61 950
11486.62 900
11487.63 879
11488.64 841
11489.66 891
11490.67 935
11491.68 972
11492.69 952
11493.71 981
11494.72 876
11495.73 910
11496.74 964
11497.76 894
11498.77 949
11499.78 927
11500.79 915
11501.81 872
11502.82 910
11503.83 913
11504.84 883
11505.86 920
11506.87 879
11507.88 895
11508.90 879
11509.91 960
11510.92 1004
11511.94 1067
11512.95 971
11513.96 968
11514.98 983
11515.99 1016
11517.00 954
11518.02 939
11519.03 925
11520.04 981
11521.06 995
11522.07 932
11523.08 940
11524.10 907
11525.11 932
11526.13 1026
11527.14 1021
11528.15 1027
11529.17 967
11530.18 976
11531.20 1011
11532.21 987
11533.22 1020
11534.24 1038
11535.25 976
11536.27 1046
11537.28 978
11538.29 916
11539.31 919
11540.32 955
11541.34 964
11542.35 1012
11543.37 998
11544.38 972
11545.40 1050
11546.41 1073
11547.43 986
11548.44 1013
11549.46 1003
11550.47 1081
11551.49 1072
11552.50 1014
11553.52 1048
11554.53 1028
11555.55 1025
11556.56 1009
11557.58 1080
11558.59 1095
11559.61 1074
11560.62 1043
11561.64 1081
11562.65 1086
11563.67 1115
11564.68 1105
11565.70 1100
11566.71 1062
11567.73 1085
11568.75 1118
11569.76 1167
11570.78 1104
11571.79 1138
11572.81 1113
11573.83 1236
11574.84 1214
11575.86 1195
11576.87 1201
11577.89 1205
11578.91 1181
11579.92 1180
11580.94 1220
11581.95 1303
11582.97 1274
11583.99 1292
11585.00 1278
11586.02 1301
11587.04 1334
11588.05 1299
11589.07 1274
11590.09 1308
11591.10 1366
11592.12 1367
11593.14 1337
11594.15 1423
11595.17 1368
11596.19 1406
11597.20 1500
11598.22 1562
11599.24 1519
11600.25 1524
11601.27 1559
11602.29 1624
11603.31 1770
11604.32 1853
11605.34 1859
11606.36 2061
11607.38 2134
11608.39 2077
11609.41 2084
11610.43 2047
11611.45 1940
11612.46 1875
11613.48 1690
11614.50 1794
11615.52 1681
11616.53 1636
11617.55 1562
11618.57 1576
11619.59 1578
11620.61 1648
11621.62 1636
11622.64 1731
11623.66 1678
11624.68 1640
11625.70 1573
11626.71 1653
11627.73 1687
11628.75 1741
11629.77 1787
11630.79 1951
11631.81 1919
11632.82 2033
11633.84 2205
11634.86 2442
11635.88 2517
11636.90 2641
11637.92 2617
11638.94 2727
11639.96 2589
11640.97 2488
11641.99 2422
11643.01 2173
11644.03 2114
11645.05 1831
11646.07 1705
11647.09 1683
11648.11 1598
11649.13 1491
11650.15 1487
11651.17 1454
11652.18 1342
11653.20 1436
11654.22 1370
11655.24 1347
11656.26 1251
11657.28 1245
11658.30 1262
11659.32 1260
11660.34 1253
11661.36 1234
11662.38 1275
11663.40 1301
11664.42 1305
11665.44 1357
11666.46 1297
11667.48 1257
11668.50 1221
11669.52 1197
11670.54 1269
11671.56 1284
11672.58 1380
11673.60 1276
11674.62 1348
11675.64 1298
11676.66 1383
11677.68 1383
11678.70 1274
11679.72 1210
11680.74 1215
11681.77 1197
11682.79 1228
11683.81 1184
11684.83 1189
11685.85 1203
11686.87 1203
11687.89 1169
11688.91 1225
11689.93 1196
11690.95 1212
11691.97 1211
11693.00 1143
11694.02 1155
11695.04 1171
11696.06 1250
11697.08 1216
11698.10 1158
11699.12 1175
11700.14 1227
11701.17 1196
11702.19 1210
11703.21 1163
11704.23 1129
11705.25 1190
11706.27 1204
11707.30 1259
11708.32 1181
11709.34 1213
11710.36 1195
11711.38 1221
11712.41 1203
11713.43 1238
11714.45 1215
11715.47 1167
11716.49 1221
11717.52 1234
11718.54 1225
11719.56 1296
11720.58 1222
11721.61 1207
11722.63 1215
11723.65 1241
11724.67 1145
11725.70 1147
11726.72 1136
11727.74 1195
11728.76 1199
11729.79 1247
11730.81 1198
11731.83 1109
11732.86 1080
11733.88 1117
11734.90 1169
11735.92 1107
11736.95 1074
11737.97 1110
11738.99 1070
11740.02 1084
11741.04 1082
11742.06 1010
11743.09 1057
11744.11 1071
11745.13 1011
11746.16 1084
11747.18 1126
11748.20 1068
11749.23 1013
11750.25 1061
11751.27 1136
11752.30 1148
11753.32 1021
11754.35 1030
11755.37 1004
11756.39 1027
11757.42 1062
11758.44 1094
11759.47 1031
11760.49 1004
11761.51 1013
11762.54 965
11763.56 972
11764.59 977
11765.61 994
11766.64 915
11767.66 981
11768.68 931
11769.71 920
11770.73 954
11771.76 935
11772.78 1004
11773.81 935
11774.83 937
11775.86 878
11776.88 917
11777.91 900
11778.93 914
11779.96 931
11780.98 963
11782.01 911
11783.03 917
11784.06 930
11785.08 907
11786.11 834
11787.13 871
11788.16 910
11789.18 940
11790.21 907
11791.23 878
11792.26 868
11793.28 861
11794.31 823
11795.34 860
11796.36 888
11797.39 885
11798.41 839
11799.44 854
11800.46 926
11801.49 915
11802.52 857
11803.54 808
11804.57 866
11805.59 849
11806.62 860
11807.65 875
11808.67 821
11809.70 825
11810.73 883
11811.75 857
11812.78 899
11813.80 876
11814.83 824
11815.86 890
11816.88 897
11817.91 938
11818.94 860
11819.96 841
11820.99 887
11822.02 838
11823.04 796
11824.07 855
11825.10 884
11826.13 876
11827.15 821
11828.18 860
11829.21 855
11830.23 843
11831.26 771
11832.29 814
11833.32 871
11834.34 893
11835.37 843
11836.40 916
11837.42 847
11838.45 837
11839.48 777
11840.51 781
11841.54 766
11842.56 787
11843.59 802
11844.62 813
11845.65 771
11846.67 808
11847.70 789
11848.73 845
11849.76 861
11850.79 850
11851.81 774
11852.84 765
11853.87 793
11854.90 744
11855.93 764
11856.95 753
11857.98 767
11859.01 833
11860.04 759
11861.07 762
11862.10 737
11863.13 828
11864.15 841
11865.18 811
11866.21 779
11867.24 783
11868.27 775
11869.30 782
11870.33 760
11871.36 788
11872.38 802
11873.41 845
11874.44 814
11875.47 782
11876.50 743
11877.53 763
11878.56 758
11879.59 741
11880.62 761
11881.65 767
11882.68 790
11883.71 808
11884.74 713
11885.77 738
11886.80 799
11887.82 791
11888.85 781
11889.88 752
11890.91 751
11891.94 723
11892.97 780
11894.00 777
11895.03 738
11896.06 769
11897.09 827
11898.12 793
11899.15 774
11900.18 757
11901.21 765
11902.24 759
11903.27 814
11904.31 776
11905.34 796
11906.37 775
11907.40 751
11908.43 806
11909.46 773
11910.49 799
11911.52 771
11912.55 745
11913.58 770
11914.61 812
11915.64 791
11916.67 853
11917.70 776
11918.73 754
11919.77 821
11920.80 808
11921.83 780
11922.86 832
11923.89 787
11924.92 769
11925.95 734
11926.98 721
11928.02 784
11929.05 802
11930.08 747
11931.11 751
11932.14 760
11933.17 827
11934.21 788
11935.24 802
11936.27 810
11937.30 835
11938.33 791
11939.36 756
11940.40 743
11941.43 797
11942.46 743
11943.49 730
11944.52 753
11945.56 745
11946.59 695
11947.62 736
11948.65 729
11949.69 765
11950.72 754
11951.75 713
11952.78 768
11953.82 788
11954.85 729
11955.88 766
11956.91 792
11957.95 756
11958.98 706
11960.01 703
11961.04 753
11962.08 773
11963.11 742
11964.14 767
11965.18 778
11966.21 734
11967.24 735
11968.27 710
11969.31 750
11970.34 771
11971.37 740
11972.41 660
11973.44 649
11974.47 683
11975.51 747
11976.54 692
11977.58 705
11978.61 724
11979.64 712
11980.68 758
11981.71 703
11982.74 748
11983.78 769
11984.81 714
11985.85 735
11986.88 734
11987.91 708
11988.95 769
11989.98 770
11991.02 734
11992.05 764
11993.08 704
11994.12 663
11995.15 654
11996.19 615
11997.22 658
11998.26 769
11999.29 726
12000.32 753
12001.36 738
12002.39 778
12003.43 735
12004.46 684
12005.50 714
12006.53 751
12007.57 734
12008.60 696
12009.64 733
12010.67 692
12011.71 756
12012.74 728
12013.78 736
12014.81 675
12015.85 697
12016.88 708
12017.92 740
12018.95 772
12019.99 766
12021.02 734
12022.06 798
12023.10 753
12024.13 783
12025.17 724
12026.20 701
12027.24 715
12028.27 781
12029.31 739
12030.34 695
12031.38 689
12032.42 765
12033.45 726
12034.49 747
12035.52 714
12036.56 719
12037.60 727
12038.63 721
12039.67 711
12040.71 724
12041.74 721
12042.78 785
12043.81 761
12044.85 795
12045.89 770
12046.92 739
12047.96 707
12049.00 766
12050.03 759
12051.07 712
12052.11 759
12053.14 736
12054.18 722
12055.22 693
12056.25 752
12057.29 778
12058.33 754
12059.37 676
12060.40 714
12061.44 729
12062.48 750
12063.51 698
12064.55 737
12065.59 694
12066.63 778
12067.66 762
12068.70 761
12069.74 663
12070.78 653
12071.81 727
12072.85 781
12073.89 721
12074.93 757
12075.97 707
12077.00 739
12078.04 788
12079.08 741
12080.12 732
12081.15 751
12082.19 707
12083.23 746
12084.27 735
12085.31 764
12086.35 732
12087.38 734
12088.42 715
12089.46 655
12090.50 673
12091.54 738
12092.58 739
12093.61 756
12094.65 733
12095.69 774
12096.73 762
12097.77 777
12098.81 749
12099.85 733
12100.89 747
12101.92 745
12102.96 782
12104.00 743
12105.04 688
12106.08 777
12107.12 758
12108.16 794
12109.20 715
12110.24 705
12111.28 727
12112.32 751
12113.36 761
12114.39 705
12115.43 706
12116.47 734
12117.51 690
12118.55 648
12119.59 699
12120.63 717
12121.67 690
12122.71 690
12123.75 714
12124.79 734
12125.83 724
12126.87 739
12127.91 695
12128.95 667
12129.99 742
12131.03 671
12132.07 719
12133.11 717
12134.15 731
12135.19 702
12136.23 755
12137.27 712
12138.31 712
12139.35 720
12140.40 710
12141.44 695
12142.48 653
12143.52 709
12144.56 742
12145.60 760
12146.64 764
12147.68 790
12148.72 744
12149.76 747
12150.80 763
12151.84 747
12152.89 710
12153.93 712
12154.97 665
12156.01 695
12157.05 673
12158.09 699
12159.13 696
12160.17 711
12161.22 784
12162.26 709
12163.30 695
12164.34 706
12165.38 719
12166.42 709
12167.47 767
12168.51 764
12169.55 707
12170.59 717
12171.63 732
12172.67 635
12173.72 672
12174.76 643
12175.80 692
12176.84 729
12177.89 682
12178.93 661
12179.97 705
12181.01 722
12182.05 694
12183.10 722
12184.14 680
12185.18 613
12186.22 667
12187.27 669
12188.31 634
12189.35 690
12190.39 792
12191.44 675
12192.48 709
12193.52 744
12194.57 732
12195.61 709
12196.65 637
12197.69 694
12198.74 745
12199.78 717
12200.82 738
12201.87 733
12202.91 729
12203.95 702
12205.00 719
12206.04 734
12207.08 733
12208.13 722
12209.17 715
12210.21 669
12211.26 694
12212.30 767
12213.35 665
12214.39 676
12215.43 682
12216.48 664
12217.52 653
12218.56 696
12219.61 728
12220.65 635
12221.70 667
12222.74 664
12223.78 705
12224.83 708
12225.87 720
12226.92 763
12227.96 696
12229.01 674
12230.05 682
12231.10 673
12232.14 630
12233.18 665
12234.23 672
12235.27 746
12236.32 783
12237.36 702
12238.41 715
12239.45 671
12240.50 720
12241.54 716
12242.59 688
12243.63 735
12244.68 716
12245.72 670
12246.77 693
12247.81 719
12248.86 756
12249.90 764
12250.95 708
12251.99 746
12253.04 735
12254.08 691
12255.13 684
12256.18 762
12257.22 710
12258.27 687
12259.31 645
12260.36 664
12261.40 721
12262.45 710
12263.50 706
12264.54 712
12265.59 725
12266.63 672
12267.68 717
12268.73 662
12269.77 675
12270.82 682
12271.86 707
12272.91 608
12273.96 626
12275.00 651
12276.05 684
12277.10 636
12278.14 637
12279.19 638
12280.23 721
12281.28 679
12282.33 662
12283.37 672
12284.42 655
12285.47 627
12286.52 627
12287.56 622
12288.61 648
12289.66 631
12290.70 633
12291.75 657
12292.80 638
12293.84 698
12294.89 678
12295.94 643
12296.99 633
12298.03 670
12299.08 640
12300.13 632
12301.18 647
12302.22 658
12303.27 685
12304.32 652
12305.37 590
12306.41 611
12307.46 623
12308.51 603
12309.56 648
12310.60 682
12311.65 667
12312.70 638
12313.75 624
12314.80 675
12315.84 661
12316.89 674
12317.94 685
12318.99 714
12320.04 615
12321.09 650
12322.13 622
12323.18 636
12324.23 578
12325.28 614
12326.33 650
12327.38 605
12328.42 612
12329.47 648
12330.52 601
12331.57 596
12332.62 663
12333.67 627
12334.72 612
12335.77 669
12336.82 661
12337.86 652
12338.91 645
12339.96 633
12341.01 623
12342.06 683
12343.11 661
12344.16 627
12345.21 596
12346.26 646
12347.31 592
12348.36 598
12349.41 587
12350.46 616
12351.51 654
12352.56 637
12353.60 624
12354.65 654
12355.70 600
12356.75 584
12357.80 616
12358.85 634
12359.90 618
12360.95 617
12362.00 678
12363.05 706
12364.10 654
12365.15 683
12366.20 671
12367.25 640
12368.31 676
12369.36 661
12370.41 670
12371.46 678
12372.51 603
12373.56 650
12374.61 678
12375.66 697
12376.71 648
12377.76 659
12378.81 649
12379.86 645
12380.91 666
12381.96 698
12383.01 622
12384.07 613
12385.12 616
12386.17 627
12387.22 623
12388.27 662
12389.32 650
12390.37 682
12391.42 652
12392.47 658
12393.53 614
12394.58 595
12395.63 664
12396.68 669
12397.73 644
12398.78 640
12399.84 705
12400.89 661
12401.94 652
12402.99 629
12404.04 677
12405.09 690
12406.15 602
12407.20 640
12408.25 680
12409.30 632
12410.35 629
12411.41 635
12412.46 627
12413.51 648
12414.56 649
12415.62 713
12416.67 660
12417.72 645
12418.77 635
12419.83 625
12420.88 632
12421.93 637
12422.98 619
12424.04 706
12425.09 644
12426.14 672
12427.19 639
12428.25 663
12429.30 637
12430.35 667
12431.41 606
12432.46 618
12433.51 670
12434.57 715
12435.62 689
12436.67 645
12437.72 675
12438.78 633
12439.83 639
12440.88 653
12441.94 641
12442.99 683
12444.05 638
12445.10 640
12446.15 661
12447.21 653
12448.26 613
12449.31 676
12450.37 664
12451.42 637
12452.48 674
12453.53 630
12454.58 596
12455.64 685
12456.69 695
12457.75 639
12458.80 624
12459.85 669
12460.91 659
12461.96 692
12463.02 684
12464.07 618
12465.13 602
12466.18 616
12467.23 656
12468.29 710
12469.34 691
12470.40 708
12471.45 651
12472.51 691
12473.56 741
12474.62 709
12475.67 707
12476.73 703
12477.78 699
12478.84 626
12479.89 729
12480.95 690
12482.00 751
12483.06 764
12484.11 672
12485.17 704
12486.22 770
12487.28 741
12488.33 720
12489.39 772
12490.45 776
12491.50 810
12492.56 839
12493.61 850
12494.67 832
12495.72 906
12496.78 880
12497.84 909
12498.89 986
12499.95 1017
12501.00 1001
12502.06 959
12503.11 980
12504.17 924
12505.23 915
12506.28 879
12507.34 800
12508.40 811
12509.45 794
12510.51 821
12511.56 784
12512.62 749
12513.68 781
12514.73 695
12515.79 696
12516.85 719
12517.90 711
12518.96 760
12520.02 851
12521.07 719
12522.13 715
12523.19 732
12524.24 733
12525.30 698
12526.36 692
12527.42 632
12528.47 648
12529.53 722
12530.59 684
12531.64 691
12532.70 714
12533.76 718
12534.82 728
12535.87 714
12536.93 698
12537.99 691
12539.05 673
12540.10 715
12541.16 677
12542.22 692
12543.28 703
12544.34 721
12545.39 756
12546.45 741
12547.51 706
12548.57 645
12549.62 675
12550.68 765
12551.74 698
12552.80 706
12553.86 663
12554.92 669
12555.97 655
12557.03 696
12558.09 734
12559.15 762
12560.21 725
12561.27 783
12562.32 764
12563.38 776
12564.44 696
12565.50 734
12566.56 701
12567.62 735
12568.68 720
12569.74 690
12570.79 786
12571.85 787
12572.91 746
12573.97 814
12575.03 837
12576.09 818
12577.15 802
12578.21 895
12579.27 891
12580.33 875
12581.39 862
12582.45 902
12583.50 881
12584.56 889
12585.62 850
12586.68 887
12587.74 827
12588.80 738
12589.86 823
12590.92 760
12591.98 690
12593.04 695
12594.10 763
12595.16 751
12596.22 676
12597.28 751
12598.34 710
12599.40 677
12600.46 693
12601.52 734
12602.58 718
12603.64 706
12604.70 676
12605.76 714
12606.82 702
12607.88 658
12608.94 680
12610.01 679
12611.07 660
12612.13 648
12613.19 681
12614.25 774
12615.31 723
12616.37 728
12617.43 708
12618.49 699
12619.55 690
12620.61 694
12621.67 680
12622.74 666
12623.80 679
12624.86 715
12625.92 726
12626.98 691
12628.04 703
12629.10 729
12630.16 679
12631.23 697
12632.29 652
12633.35 660
12634.41 664
12635.47 634
12636.53 645
12637.60 662
12638.66 715
12639.72 680
12640.78 687
12641.84 677
12642.90 622
12643.97 625
12645.03 634
12646.09 636
12647.15 667
12648.22 657
12649.28 667
12650.34 679
12651.40 684
12652.46 632
12653.53 711
12654.59 696
12655.65 628
12656.71 679
12657.78 680
12658.84 751
12659.90 690
12660.96 679
12662.03 734
12663.09 715
12664.15 722
12665.22 700
12666.28 641
12667.34 622
12668.41 615
12669.47 646
12670.53 623
12671.59 636
12672.66 656
12673.72 687
12674.78 675
12675.85 692
12676.91 678
12677.97 643
12679.04 635
12680.10 599
12681.16 662
12682.23 641
12683.29 668
12684.36 654
12685.42 718
12686.48 676
12687.55 637
12688.61 683
12689.67 657
12690.74 709
12691.80 672
12692.87 690
12693.93 672
12695.00 676
12696.06 658
12697.12 646
12698.19 677
12699.25 619
12700.32 653
12701.38 651
12702.45 661
12703.51 642
12704.57 636
12705.64 623
12706.70 637
12707.77 631
12708.83 665
12709.90 746
12710.96 693
12712.03 669
12713.09 634
12714.16 678
12715.22 613
12716.29 659
12717.35 697
12718.42 694
12719.48 597
12720.55 618
12721.61 601
12722.68 576
12723.74 610
12724.81 620
12725.87 616
12726.94 604
12728.01 587
12729.07 617
12730.14 669
12731.20 613
12732.27 560
12733.33 563
12734.40 631
12735.47 605
12736.53 613
12737.60 550
12738.66 612
12739.73 620
12740.80 551
12741.86 627
12742.93 608
12743.99 623
12745.06 592
12746.13 617
12747.19 596
12748.26 602
12749.33 657
12750.39 639
12751.46 572
12752.53 628
12753.59 674
12754.66 659
12755.73 624
12756.79 572
12757.86 574
12758.93 618
12759.99 618
12761.06 586
12762.13 590
12763.19 641
12764.26 631
12765.33 604
12766.39 579
12767.46 597
12768.53 609
12769.60 518
12770.66 555
12771.73 580
12772.80 571
12773.87 555
12774.93 544
12776.00 568
12777.07 568
12778.14 560
12779.20 596
12780.27 552
12781.34 578
12782.41 620
12783.47 601
12784.54 618
12785.61 604
12786.68 576
12787.75 680
12788.81 605
12789.88 621
12790.95 648
12792.02 590
12793.09 567
12794.16 648
12795.22 645
12796.29 650
12797.36 565
12798.43 566
12799.50 580
12800.57 532
12801.64 631
12802.70 593
12803.77 506
12804.84 532
12805.91 597
12806.98 565
12808.05 604
12809.12 612
12810.19 613
12811.25 548
12812.32 569
12813.39 618
12814.46 577
12815.53 609
12816.60 649
12817.67 599
12818.74 587
12819.81 522
12820.88 533
12821.95 579
12823.02 516
12824.09 582
12825.16 566
12826.23 556
12827.30 563
12828.36 558
12829.43 514
12830.50 551
12831.57 553
12832.64 562
12833.71 548
12834.78 578
12835.85 542
12836.92 568
12837.99 561
12839.06 526
12840.13 539
12841.21 512
12842.28 480
12843.35 531
12844.42 558
12845.49 578
12846.56 538
12847.63 558
12848.70 552
12849.77 563
12850.84 548
12851.91 539
12852.98 510
12854.05 589
12855.12 579
12856.19 587
12857.26 594
12858.34 502
12859.41 559
12860.48 541
12861.55 550
12862.62 510
12863.69 564
12864.76 549
12865.83 569
12866.91 530
12867.98 549
12869.05 563
12870.12 580
12871.19 543
12872.26 517
12873.33 550
12874.41 601
12875.48 591
12876.55 488
12877.62 526
12878.69 570
12879.76 547
12880.84 533
12881.91 560
12882.98 571
12884.05 543
12885.12 531
12886.20 566
12887.27 537
12888.34 526
12889.41 532
12890.49 581
12891.56 571
12892.63 544
12893.70 587
12894.78 516
12895.85 500
12896.92 515
12897.99 524
12899.07 538
12900.14 532
12901.21 527
12902.28 561
12903.36 521
12904.43 550
12905.50 502
12906.58 517
12907.65 545
12908.72 563
12909.80 571
12910.87 537
12911.94 555
12913.02 536
12914.09 544
12915.16 559
12916.24 564
12917.31 558
12918.38 511
12919.46 535
12920.53 596
12921.60 528
12922.68 517
12923.75 550
12924.82 554
12925.90 579
12926.97 547
12928.05 514
12929.12 538
12930.19 520
12931.27 523
12932.34 506
12933.42 521
12934.49 551
12935.56 563
12936.64 551
12937.71 525
12938.79 507
12939.86 515
12940.94 522
12942.01 569
12943.08 554
12944.16 539
12945.23 601
12946.31 584
12947.38 511
12948.46 562
12949.53 614
12950.61 542
12951.68 567
12952.76 528
12953.83 503
12954.91 476
12955.98 573
12957.06 569
12958.13 503
12959.21 505
12960.28 535
12961.36 546
12962.43 547
12963.51 517
12964.58 529
12965.66 515
12966.74 482
12967.81 502
12968.89 536
12969.96 598
12971.04 560
12972.11 604
12973.19 550
12974.27 565
12975.34 517
12976.42 578
12977.49 538
12978.57 521
12979.65 592
12980.72 508
12981.80 541
12982.87 551
12983.95 593
12985.03 543
12986.10 489
12987.18 533
12988.26 556
12989.33 554
12990.41 552
12991.48 543
12992.56 561
12993.64 514
12994.71 499
12995.79 565
12996.87 547
12997.94 514
12999.02 526
13000.10 548
13001.18 568
13002.25 531
13003.33 501
13004.41 480
13005.48 516
13006.56 509
13007.64 552
13008.72 540
13009.79 551
13010.87 537
13011.95 487
13013.02 537
13014.10 549
13015.18 516
13016.26 555
13017.33 527
13018.41 542
13019.49 530
13020.57 548
13021.65 528
13022.72 555
13023.80 532
13024.88 555
13025.96 561
13027.04 535
13028.11 558
13029.19 569
13030.27 610
13031.35 558
13032.43 477
13033.50 524
13034.58 565
13035.66 523
13036.74 544
13037.82 546
13038.90 548
13039.98 510
13041.05 540
13042.13 509
13043.21 533
13044.29 545
13045.37 568
13046.45 578
13047.53 506
13048.61 581
13049.68 584
13050.76 576
13051.84 543
13052.92 552
13054.00 566
13055.08 574
13056.16 559
13057.24 627
13058.32 561
13059.40 524
13060.48 546
13061.56 519
13062.64 540
13063.71 572
13064.79 541
13065.87 548
13066.95 512
13068.03 497
13069.11 547
13070.19 562
13071.27 578
13072.35 562
13073.43 524
13074.51 495
13075.59 553
13076.67 538
13077.75 542
13078.83 521
13079.91 550
13080.99 537
13082.07 567
13083.15 534
13084.23 556
13085.31 531
13086.40 567
13087.48 530
13088.56 496
13089.64 532
13090.72 519
13091.80 573
13092.88 543
13093.96 528
13095.04 559
13096.12 591
13097.20 551
13098.28 511
13099.36 517
13100.45 538
13101.53 500
13102.61 576
13103.69 557
13104.77 525
13105.85 489
13106.93 519
13108.01 525
13109.10 552
13110.18 556
13111.26 589
13112.34 561
13113.42 537
13114.50 519
13115.58 538
13116.67 574
13117.75 535
13118.83 511
13119.91 535
13120.99 512
13122.08 499
13123.16 539
13124.24 543
13125.32 525
13126.40 529
13127.49 521
13128.57 537
13129.65 486
13130.73 475
13131.82 506
13132.90 523
13133.98 518
13135.06 508
13136.15 536
13137.23 511
13138.31 522
13139.39 547
13140.48 585
13141.56 611
13142.64 561
13143.72 533
13144.81 518
13145.89 501
13146.97 467
13148.06 467
13149.14 501
13150.22 514
13151.31 533
13152.39 505
13153.47 515
13154.56 481
13155.64 521
13156.72 529
13157.81 544
13158.89 547
13159.97 573
13161.06 510
13162.14 488
13163.22 533
13164.31 508
13165.39 478
13166.47 567
13167.56 553
13168.64 575
13169.73 509
13170.81 493
13171.89 559
13172.98 548
13174.06 532
13175.15 531
13176.23 521
13177.31 541
13178.40 568
13179.48 528
13180.57 561
13181.65 491
13182.74 493
13183.82 568
13184.91 543
13185.99 512
13187.07 501
13188.16 501
13189.24 534
13190.33 572
13191.41 554
13192.50 501
13193.58 503
13194.67 522
13195.75 524
13196.84 507
13197.92 521
13199.01 525
13200.09 555
13201.18 525
13202.26 534
13203.35 547
13204.44 455
13205.52 514
13206.61 468
13207.69 505
13208.78 500
13209.86 488
13210.95 497
13212.03 471
13213.12 503
13214.21 537
13215.29 520
13216.38 578
13217.46 476
13218.55 460
13219.63 514
13220.72 474
13221.81 491
13222.89 536
13223.98 490
13225.07 501
13226.15 528
13227.24 574
13228.32 528
13229.41 547
13230.50 508
13231.58 504
13232.67 440
13233.76 502
13234.84 530
13235.93 486
13237.02 504
13238.10 514
13239.19 507
13240.28 519
13241.36 551
13242.45 562
13243.54 529
13244.62 485
13245.71 474
13246.80 508
13247.89 479
13248.97 496
13250.06 488
13251.15 477
13252.23 497
13253.32 532
13254.41 507
13255.50 456
13256.58 449
13257.67 479
13258.76 494
13259.85 495
13260.94 536
13262.02 499
13263.11 443
13264.20 479
13265.29 472
13266.37 504
13267.46 495
13268.55 468
13269.64 482
13270.73 485
13271.81 531
13272.90 541
13273.99 512
13275.08 513
13276.17 475
13277.26 495
13278.34 517
13279.43 488
13280.52 488
13281.61 468
13282.70 426
13283.79 478
13284.88 527
13285.96 515
13287.05 517
13288.14 505
13289.23 517
13290.32 502
13291.41 528
13292.50 544
13293.59 523
13294.68 504
13295.76 522
13296.85 514
13297.94 510
13299.03 522
13300.12 499
13301.21 533
13302.30 502
13303.39 497
13304.48 479
13305.57 501
13306.66 531
13307.75 537
13308.84 542
13309.93 578
13311.02 538
13312.11 518
13313.20 541
13314.29 527
13315.38 475
13316.47 463
13317.56 502
13318.65 520
13319.74 538
13320.83 515
13321.92 502
13323.01 475
13324.10 535
13325.19 489
13326.28 476
13327.37 518
13328.46 537
13329.55 534
13330.64 482
13331.73 501
13332.82 460
13333.91 477
13335.00 500
13336.09 501
13337.18 447
13338.27 478
13339.37 529
13340.46 511
13341.55 533
13342.64 507
13343.73 492
13344.82 477
13345.91 491
13347.00 496
13348.09 504
13349.19 457
13350.28 524
13351.37 519
13352.46 518
13353.55 518
13354.64 516
13355.73 529
13356.83 498
13357.92 532
13359.01 526
13360.10 472
13361.19 499
13362.28 511
13363.38 541
13364.47 496
13365.56 526
13366.65 536
13367.74 537
13368.84 536
13369.93 541
13371.02 516
13372.11 501
13373.21 521
13374.30 532
13375.39 496
13376.48 556
13377.58 562
13378.67 553
13379.76 434
13380.85 480
13381.95 538
13383.04 550
13384.13 477
13385.22 469
13386.32 469
13387.41 516
13388.50 509
13389.60 528
13390.69 449
13391.78 408
13392.87 472
13393.97 534
13395.06 508
13396.15 415
13397.25 500
13398.34 555
13399.43 541
13400.53 501
13401.62 489
13402.71 508
13403.81 513
13404.90 498
13406.00 493
13407.09 477
13408.18 492
13409.28 523
13410.37 458
13411.46 429
13412.56 455
13413.65 508
13414.75 485
13415.84 455
13416.93 432
13418.03 508
13419.12 496
13420.22 503
13421.31 462
13422.41 475
13423.50 477
13424.59 451
13425.69 481
13426.78 500
13427.88 479
13428.97 548
13430.07 447
13431.16 463
13432.26 540
13433.35 486
13434.45 463
13435.54 466
13436.64 499
13437.73 527
13438.82 517
13439.92 483
13441.02 483
13442.11 505
13443.21 453
13444.30 432
13445.40 461
13446.49 542
13447.59 533
13448.68 518
13449.78 459
13450.87 475
13451.97 504
13453.06 508
13454.16 491
13455.25 554
13456.35 479
13457.45 443
13458.54 470
13459.64 449
13460.73 427
13461.83 495
13462.93 496
13464.02 485
13465.12 514
13466.21 519
13467.31 491
13468.41 480
13469.50 495
13470.60 462
13471.70 489
13472.79 515
13473.89 494
13474.98 484
13476.08 470
13477.18 498
13478.27 538
13479.37 484
13480.47 499
13481.56 473
13482.66 484
13483.76 445
13484.85 469
13485.95 469
13487.05 499
13488.15 514
13489.24 471
13490.34 476
13491.44 531
13492.53 525
13493.63 556
13494.73 554
13495.83 507
13496.92 479
13498.02 549
13499.12 506
13500.22 454
13501.31 493
13502.41 484
13503.51 499
13504.61 506
13505.70 561
13506.80 500
13507.90 527
13509.00 485
13510.09 468
13511.19 515
13512.29 508
13513.39 473
13514.49 479
13515.58 462
13516.68 504
13517.78 501
13518.88 468
13519.98 480
13521.08 460
13522.17 530
13523.27 502
13524.37 499
13525.47 484
13526.57 442
13527.67 456
13528.77 528
13529.86 464
13530.96 484
13532.06 502
13533.16 484
13534.26 462
13535.36 488
13536.46 491
13537.56 535
13538.66 470
13539.75 480
13540.85 470
13541.95 477
13543.05 460
13544.15 475
13545.25 487
13546.35 446
13547.45 462
13548.55 489
13549.65 485
13550.75 507
13551.85 495
13552.95 476
13554.05 471
13555.15 488
13556.25 489
13557.35 497
13558.45 500
13559.55 467
13560.65 481
13561.75 491
13562.85 463
13563.95 437
13565.05 499
13566.15 526
13567.25 415
13568.35 473
13569.45 455
13570.55 479
13571.65 455
13572.75 476
13573.85 491
13574.95 435
13576.05 470
13577.15 436
13578.25 442
13579.35 443
13580.45 516
13581.55 465
13582.65 498
13583.75 493
13584.86 455
13585.96 477
13587.06 498
13588.16 486
13589.26 458
13590.36 449
13591.46 525
13592.56 466
13593.66 463
13594.77 455
13595.87 419
13596.97 469
13598.07 492
13599.17 497
13600.27 478
13601.37 482
13602.48 497
13603.58 486
13604.68 482
13605.78 452
13606.88 504
13607.99 508
13609.09 483
13610.19 501
13611.29 534
13612.39 439
13613.50 453
13614.60 489
13615.70 470
13616.80 491
13617.90 519
13619.01 485
13620.11 467
13621.21 480
13622.31 458
13623.42 459
13624.52 444
13625.62 437
13626.72 485
13627.83 438
13628.93 458
13630.03 479
13631.13 455
13632.24 422
13633.34 437
13634.44 544
13635.55 545
13636.65 459
13637.75 462
13638.86 453
13639.96 519
13641.06 501
13642.17 425
13643.27 445
13644.37 514
13645.48 473
13646.58 458
13647.68 495
13648.79 518
13649.89 425
13650.99 428
13652.10 488
13653.20 460
13654.30 473
13655.41 477
13656.51 509
13657.62 490
13658.72 469
13659.82 490
13660.93 435
13662.03 455
13663.14 431
13664.24 462
13665.34 477
13666.45 484
13667.55 512
13668.66 497
13669.76 493
13670.87 534
13671.97 504
13673.07 480
13674.18 478
13675.28 465
13676.39 459
13677.49 470
13678.60 487
13679.70 453
13680.81 473
13681.91 487
13683.02 487
13684.12 490
13685.23 475
13686.33 462
13687.44 485
13688.54 505
13689.65 499
13690.75 411
13691.86 457
13692.96 506
13694.07 449
13695.17 447
13696.28 471
13697.39 451
13698.49 449
13699.60 456
13700.70 455
13701.81 507
13702.91 493
13704.02 529
13705.13 477
13706.23 459
13707.34 461
13708.44 535
13709.55 519
13710.65 526
13711.76 473
13712.87 496
13713.97 517
13715.08 522
13716.19 547
13717.29 463
13718.40 501
13719.50 508
13720.61 472
13721.72 508
13722.82 525
13723.93 551
13725.04 563
13726.14 523
13727.25 515
13728.36 483
13729.46 491
13730.57 497
13731.68 500
13732.78 474
13733.89 509
13735.00 521
13736.11 519
13737.21 530
13738.32 515
13739.43 530
13740.53 493
13741.64 511
13742.75 487
13743.86 498
13744.96 447
13746.07 484
13747.18 481
13748.29 452
13749.39 501
13750.50 529
13751.61 509
13752.72 497
13753.82 501
13754.93 532
13756.04 511
13757.15 534
13758.26 522
13759.36 542
13760.47 546
13761.58 527
13762.69 541
13763.80 542
13764.91 546
13766.01 490
13767.12 498
13768.23 511
13769.34 504
13770.45 473
13771.56 543
13772.66 548
13773.77 492
13774.88 526
13775.99 541
13777.10 586
13778.21 564
13779.32 536
13780.42 462
13781.53 492
13782.64 538
13783.75 518
13784.86 575
13785.97 526
13787.08 495
13788.19 539
13789.30 519
13790.41 469
13791.52 531
13792.63 540
13793.73 477
13794.84 462
13795.95 531
13797.06 513
13798.17 506
13799.28 479
13800.39 491
13801.50 470
13802.61 498
13803.72 496
13804.83 496
13805.94 480
13807.05 486
13808.16 523
13809.27 495
13810.38 478
13811.49 466
13812.60 490
13813.71 504
13814.82 473
13815.93 493
13817.04 469
13818.15 482
13819.26 507
13820.37 518
13821.48 508
13822.59 491
13823.71 447
13824.82 453
13825.93 520
13827.04 517
13828.15 456
13829.26 458
13830.37 499
13831.48 502
13832.59 486
13833.70 464
13834.81 461
13835.92 548
13837.04 482
13838.15 505
13839.26 500
13840.37 519
13841.48 501
13842.59 477
13843.70 483
13844.81 471
13845.93 466
13847.04 461
13848.15 482
13849.26 455
13850.37 438
13851.48 465
13852.60 454
13853.71 449
13854.82 451
13855.93 455
13857.04 484
13858.16 451
13859.27 491
13860.38 482
13861.49 497
13862.60 482
13863.72 479
13864.83 499
13865.94 439
13867.05 478
13868.17 487
13869.28 470
13870.39 525
13871.50 518
13872.62 483
13873.73 500
13874.84 457
13875.95 479
13877.07 492
13878.18 518
13879.29 475
13880.40 459
13881.52 434
13882.63 505
13883.74 444
13884.86 437
13885.97 465
13887.08 431
13888.20 432
13889.31 502
13890.42 453
13891.54 443
13892.65 510
13893.76 499
13894.88 481
13895.99 508
13897.10 492
13898.22 488
13899.33 501
13900.44 455
13901.56 473
13902.67 419
13903.79 435
13904.90 421
13906.01 426
13907.13 443
13908.24 470
13909.36 497
13910.47 480
13911.58 458
13912.70 457
13913.81 467
13914.93 427
13916.04 518
13917.16 483
13918.27 425
13919.38 465
13920.50 473
13921.61 456
13922.73 462
13923.84 497
13924.96 450
13926.07 446
13927.19 455
13928.30 447
13929.42 455
13930.53 462
13931.65 455
13932.76 474
13933.88 428
13934.99 417
13936.11 478
13937.22 456
13938.34 422
13939.45 418
13940.57 450
13941.68 417
13942.80 378
13943.91 401
13945.03 381
13946.14 417
13947.26 472
13948.38 465
13949.49 484
13950.61 422
13951.72 407
13952.84 413
13953.95 432
13955.07 421
13956.19 419
13957.30 416
13958.42 445
13959.53 413
13960.65 436
13961.77 430
13962.88 416
13964.00 443
13965.11 410
13966.23 471
13967.35 445
13968.46 396
13969.58 390
13970.70 463
13971.81 420
13972.93 435
13974.05 407
13975.16 410
13976.28 435
13977.40 435
13978.51 402
13979.63 418
13980.75 403
13981.86 468
13982.98 417
13984.10 438
13985.22 464
13986.33 444
13987.45 459
13988.57 500
13989.68 420
13990.80 434
13991.92 455
13993.04 508
13994.15 416
13995.27 458
13996.39 459
13997.51 463
13998.62 449
13999.74 473
14000.86 466
14001.98 467
14003.10 473
14004.21 455
14005.33 416
14006.45 431
14007.57 481
14008.68 436
14009.80 406
14010.92 374
14012.04 404
14013.16 435
14014.28 513
14015.39 442
14016.51 438
14017.63 409
14018.75 446
14019.87 489
14020.99 461
14022.10 454
14023.22 447
14024.34 540
14025.46 489
14026.58 453
14027.70 411
14028.82 474
14029.94 446
14031.05 426
14032.17 435
14033.29 444
14034.41 455
14035.53 446
14036.65 428
14037.77 446
14038.89 415
14040.01 460
14041.13 447
14042.25 421
14043.37 481
14044.49 501
14045.60 437
14046.72 435
14047.84 431
14048.96 413
14050.08 472
14051.20 460
14052.32 455
14053.44 424
14054.56 448
14055.68 477
14056.80 463
14057.92 465
14059.04 466
14060.16 443
14061.28 412
14062.40 452
14063.52 475
14064.64 445
14065.76 455
14066.88 465
14068.00 455
14069.12 431
14070.25 421
14071.37 453
14072.49 472
14073.61 442
14074.73 443
14075.85 443
14076.97 447
14078.09 457
14079.21 520
14080.33 468
14081.45 456
14082.57 442
14083.69 473
14084.82 464
14085.94 448
14087.06 452
14088.18 459
14089.30 479
14090.42 450
14091.54 462
14092.66 412
14093.79 432
14094.91 491
14096.03 443
14097.15 479
14098.27 443
14099.39 477
14100.52 516
14101.64 485
14102.76 475
14103.88 520
14105.00 490
14106.12 499
14107.25 465
14108.37 456
14109.49 476
14110.61 473
14111.74 444
14112.86 484
14113.98 491
14115.10 474
14116.22 438
14117.35 462
14118.47 469
14119.59 481
14120.71 463
14121.84 455
14122.96 484
14124.08 472
14125.20 480
14126.33 469
14127.45 504
14128.57 490
14129.70 424
14130.82 446
14131.94 460
14133.06 437
14134.19 436
14135.31 407
14136.43 435
14137.56 509
14138.68 451
14139.80 460
14140.93 452
14142.05 431
14143.17 420
14144.30 428
14145.42 468
14146.54 483
14147.67 454
14148.79 408
14149.91 465
14151.04 481
14152.16 454
14153.29 424
14154.41 443
14155.53 469
14156.66 448
14157.78 457
14158.91 446
14160.03 410
14161.15 486
14162.28 519
14163.40 469
14164.53 437
14165.65 483
14166.78 481
14167.90 484
14169.02 483
14170.15 450
14171.27 442
14172.40 423
14173.52 403
14174.65 433
14175.77 452
14176.90 489
14178.02 429
14179.15 449
14180.27 462
14181.40 492
14182.52 486
14183.65 465
14184.77 471
14185.90 450
14187.02 465
14188.15 468
14189.27 458
14190.40 453
14191.52 426
14192.65 443
14193.77 467
14194.90 423
14196.02 465
14197.15 477
14198.27 433
14199.40 445
14200.53 421
14201.65 457
14202.78 443
14203.90 451
14205.03 448
14206.16 435
14207.28 443
14208.41 424
14209.53 428
14210.66 464
14211.79 433
14212.91 457
14214.04 407
14215.16 426
14216.29 445
14217.42 446
14218.54 391
14219.67 412
14220.80 469
14221.92 441
14223.05 418
14224.18 440
14225.30 438
14226.43 483
14227.56 454
14228.68 453
14229.81 434
14230.94 457
14232.06 431
14233.19 387
14234.32 420
14235.44 431
14236.57 447
14237.70 485
14238.83 462
14239.95 443
14241.08 454
14242.21 466
14243.34 439
14244.46 417
14245.59 426
14246.72 447
14247.85 433
14248.97 423
14250.10 417
14251.23 466
14252.36 447
14253.48 461
14254.61 428
14255.74 409
14256.87 439
14258.00 461
14259.12 406
14260.25 435
14261.38 426
14262.51 448
14263.64 434
14264.76 445
14265.89 416
14267.02 420
14268.15 399
14269.28 420
14270.41 461
14271.53 410
14272.66 398
14273.79 479
14274.92 424
14276.05 407
14277.18 467
14278.31 438
14279.44 467
14280.56 443
14281.69 428
14282.82 420
14283.95 409
14285.08 421
14286.21 445
14287.34 447
14288.47 426
14289.60 417
14290.73 409
14291.86 406
14292.98 468
14294.11 432
14295.24 427
14296.37 433
14297.50 392
14298.63 426
14299.76 415
14300.89 439
14302.02 447
14303.15 449
14304.28 451
14305.41 411
14306.54 434
14307.67 398
14308.80 432
14309.93 415
14311.06 444
14312.19 463
14313.32 434
14314.45 386
14315.58 408
14316.71 403
14317.84 430
14318.97 405
14320.10 437
14321.23 431
14322.36 439
14323.49 408
14324.62 443
14325.76 438
14326.89 396
14328.02 403
14329.15 429
14330.28 491
14331.41 450
14332.54 444
14333.67 418
14334.80 378
14335.93 420
14337.06 426
14338.20 387
14339.33 426
14340.46 410
14341.59 403
14342.72 416
14343.85 399
14344.98 410
14346.12 408
14347.25 445
14348.38 464
14349.51 412
14350.64 393
14351.77 423
14352.90 398
14354.04 397
14355.17 394
14356.30 431
14357.43 461
14358.56 386
14359.70 433
14360.83 389
14361.96 408
14363.09 445
14364.22 473
14365.36 441
14366.49 420
14367.62 393
14368.75 385
14369.89 385
14371.02 435
14372.15 409
14373.28 381
14374.42 399
14375.55 455
14376.68 470
14377.81 425
14378.95 415
14380.08 379
14381.21 443
14382.35 396
14383.48 407
14384.61 432
14385.74 387
14386.88 411
14388.01 408
14389.14 426
14390.28 424
14391.41 395
14392.54 411
14393.68 435
14394.81 426
14395.94 470
14397.08 417
14398.21 415
14399.34 402
14400.48 417
14401.61 378
14402.75 388
14403.88 359
14405.01 419
14406.15 428
14407.28 433
14408.41 436
14409.55 462
14410.68 426
14411.82 421
14412.95 413
14414.08 412
14415.22 458
14416.35 407
14417.49 432
14418.62 405
14419.76 437
14420.89 411
14422.02 480
14423.16 449
14424.29 431
14425.43 431
14426.56 455
14427.70 450
14428.83 390
14429.97 449
14431.10 463
14432.24 448
14433.37 476
14434.51 372
14435.64 460
14436.78 488
14437.91 457
14439.05 484
14440.18 453
14441.32 455
14442.45 446
14443.59 438
14444.72 397
14445.86 431
14446.99 445
14448.13 462
14449.27 424
14450.40 422
14451.54 437
14452.67 434
14453.81 445
14454.94 483
14456.08 449
14457.22 470
14458.35 465
14459.49 508
14460.62 440
14461.76 431
14462.90 414
14464.03 434
14465.17 450
14466.30 415
14467.44 455
14468.58 473
14469.71 433
14470.85 446
14471.99 499
14473.12 527
14474.26 482
14475.40 484
14476.53 479
14477.67 511
14478.81 511
14479.94 502
14481.08 490
14482.22 481
14483.35 483
14484.49 510
14485.63 512
14486.76 480
14487.90 518
14489.04 487
14490.17 464
14491.31 504
14492.45 440
14493.59 434
14494.72 441
14495.86 433
14497.00 455
14498.14 436
14499.27 418
14500.41 396
14501.55 423
14502.69 444
14503.82 402
14504.96 427
14506.10 468
14507.24 437
14508.37 459
14509.51 455
14510.65 441
14511.79 456
14512.93 419
14514.06 389
14515.20 410
14516.34 469
14517.48 445
14518.62 436
14519.76 432
14520.89 448
14522.03 421
14523.17 453
14524.31 425
14525.45 418
14526.59 402
14527.73 421
14528.86 409
14530.00 419
14531.14 416
14532.28 402
14533.42 401
14534.56 413
14535.70 415
14536.84 432
14537.98 468
14539.11 416
14540.25 400
14541.39 419
14542.53 405
14543.67 402
14544.81 397
14545.95 432
14547.09 444
14548.23 463
14549.37 419
14550.51 446
14551.65 435
14552.79 421
14553.93 474
14555.07 435
14556.21 439
14557.35 409
14558.49 430
14559.63 434
14560.77 447
14561.91 407
14563.05 454
14564.19 444
14565.33 375
14566.47 382
14567.61 436
14568.75 403
14569.89 434
14571.03 433
14572.17 413
14573.31 475
14574.45 455
14575.59 414
14576.73 429
14577.87 451
14579.01 463
14580.15 411
14581.29 434
14582.43 421
14583.57 452
14584.71 483
14585.85 462
14587.00 425
14588.14 474
14589.28 510
14590.42 471
14591.56 448
14592.70 421
14593.84 446
14594.98 461
14596.12 435
14597.27 475
14598.41 423
14599.55 422
14600.69 425
14601.83 447
14602.97 448
14604.12 470
14605.26 436
14606.40 466
14607.54 478
14608.68 466
14609.82 474
14610.97 478
14612.11 487
14613.25 452
14614.39 435
14615.53 543
14616.68 456
14617.82 466
14618.96 454
14620.10 451
14621.25 488
14622.39 503
14623.53 484
14624.67 478
14625.81 473
14626.96 470
14628.10 497
14629.24 493
14630.39 484
14631.53 474
14632.67 463
14633.81 461
14634.96 427
14636.10 444
14637.24 471
14638.38 500
14639.53 528
14640.67 497
14641.81 494
14642.96 495
14644.10 520
14645.24 482
14646.39 485
14647.53 490
14648.67 479
14649.82 474
14650.96 425
14652.10 427
14653.25 453
14654.39 418
14655.53 383
14656.68 398
14657.82 413
14658.97 452
14660.11 432
14661.25 443
14662.40 439
14663.54 378
14664.69 394
14665.83 398
14666.97 412
14668.12 431
14669.26 455
14670.41 431
14671.55 457
14672.69 439
14673.84 370
14674.98 393
14676.13 393
14677.27 376
14678.42 443
14679.56 437
14680.71 415
14681.85 383
14683.00 418
14684.14 424
14685.29 416
14686.43 395
14687.57 390
14688.72 397
14689.86 417
14691.01 445
14692.15 402
14693.30 401
14694.45 398
14695.59 368
14696.74 440
14697.88 400
14699.03 409
14700.17 416
14701.32 386
14702.46 380
14703.61 380
14704.75 392
14705.90 392
14707.04 403
14708.19 465
14709.34 424
14710.48 446
14711.63 394
14712.77 366
14713.92 395
14715.07 418
14716.21 422
14717.36 420
14718.50 445
14719.65 435
14720.80 391
14721.94 409
14723.09 455
14724.24 401
14725.38 406
14726.53 423
14727.67 390
14728.82 391
14729.97 476
14731.11 449
14732.26 421
14733.41 431
14734.55 410
14735.70 422
14736.85 406
14737.99 443
14739.14 458
14740.29 437
14741.44 401
14742.58 394
14743.73 431
14744.88 383
14746.02 391
14747.17 372
14748.32 402
14749.47 417
14750.61 368
14751.76 394
14752.91 434
14754.06 433
14755.20 443
14756.35 431
14757.50 402
14758.65 426
14759.79 450
14760.94 432
14762.09 448
14763.24 420
14764.38 426
14765.53 400
14766.68 405
14767.83 417
14768.98 424
14770.13 438
14771.27 397
14772.42 395
14773.57 402
14774.72 433
14775.87 413
14777.01 446
14778.16 404
14779.31 378
14780.46 407
14781.61 442
14782.76 421
14783.91 419
14785.05 472
14786.20 435
14787.35 470
14788.50 468
14789.65 466
14790.80 488
14791.95 429
14793.10 409
14794.25 450
14795.39 413
14796.54 510
14797.69 501
14798.84 457
14799.99 467
14801.14 450
14802.29 443
14803.44 394
14804.59 425
14805.74 415
14806.89 436
14808.04 468
14809.19 439
14810.34 424
14811.49 443
14812.64 486
14813.79 408
14814.94 438
14816.09 426
14817.24 403
14818.39 381
14819.54 342
14820.69 356
14821.84 370
14822.99 438
14824.14 457
14825.29 433
14826.44 430
14827.59 416
14828.74 429
14829.89 436
14831.04 396
14832.19 412
14833.34 424
14834.49 422
14835.64 398
14836.79 396
14837.94 402
14839.09 444
14840.24 424
14841.40 403
14842.55 393
14843.70 384
14844.85 350
14846.00 376
14847.15 441
14848.30 410
14849.45 343
14850.60 361
14851.76 385
14852.91 350
14854.06 395
14855.21 451
14856.36 413
14857.51 384
14858.66 352
14859.82 369
14860.97 373
14862.12 362
14863.27 364
14864.42 367
14865.57 402
14866.73 376
14867.88 357
14869.03 366
14870.18 391
14871.33 436
14872.49 386
14873.64 378
14874.79 359
14875.94 384
14877.10 388
14878.25 400
14879.40 334
14880.55 365
14881.71 389
14882.86 373
14884.01 354
14885.16 356
14886.32 379
14887.47 386
14888.62 345
14889.77 343
14890.93 375
14892.08 386
14893.23 384
14894.39 383
14895.54 403
14896.69 394
14897.84 392
14899.00 369
14900.15 379
14901.30 406
14902.46 408
14903.61 350
14904.76 389
14905.92 366
14907.07 365
14908.22 376
14909.38 411
14910.53 362
14911.69 333
14912.84 346
14913.99 380
14915.15 372
14916.30 375
14917.45 383
14918.61 363
14919.76 383
14920.92 366
14922.07 359
14923.22 363
14924.38 371
14925.53 388
14926.69 370
14927.84 386
14928.99 430
14930.15 373
14931.30 326
14932.46 349
14933.61 350
14934.77 354
14935.92 379
14937.08 370
14938.23 358
14939.39 351
14940.54 309
14941.70 331
14942.85 319
14944.00 339
14945.16 323
14946.31 331
14947.47 341
14948.62 295
14949.78 338
14950.94 391
14952.09 368
14953.25 349
14954.40 324
14955.56 369
14956.71 346
14957.87 378
14959.02 348
14960.18 394
14961.33 355
14962.49 361
14963.64 354
14964.80 353
14965.96 325
14967.11 334
14968.27 348
14969.42 360
14970.58 336
14971.74 361
14972.89 371
14974.05 371
14975.20 404
14976.36 408
14977.52 339
14978.67 315
14979.83 360
14980.98 371
14982.14 340
14983.30 322
14984.45 325
14985.61 411
14986.77 345
14987.92 370
14989.08 373
14990.24 371
14991.39 357
14992.55 339
14993.71 395
14994.86 384
14996.02 365
14997.18 391
14998.33 368
14999.49 310
15000.65 361
15001.81 362
15002.96 332
15004.12 338
15005.28 349
15006.43 353
15007.59 393
15008.75 357
15009.91 343
15011.06 331
15012.22 347
15013.38 309
15014.54 324
15015.69 326
15016.85 340
15018.01 375
15019.17 354
15020.33 312
15021.48 316
15022.64 378
15023.80 341
15024.96 319
15026.12 315
15027.27 350
15028.43 319
15029.59 317
15030.75 312
15031.91 396
15033.07 362
15034.22 336
15035.38 318
15036.54 395
15037.70 337
15038.86 348
15040.02 354
15041.17 357
15042.33 335
15043.49 297
15044.65 330
15045.81 333
15046.97 350
15048.13 318
15049.29 329
15050.45 357
15051.60 345
15052.76 328
15053.92 359
15055.08 318
15056.24 312
15057.40 336
15058.56 347
15059.72 332
15060.88 333
15062.04 326
15063.20 332
15064.36 341
15065.52 377
15066.68 362
15067.84 348
15069.00 365
15070.16 337
15071.32 320
15072.48 340
15073.63 322
15074.79 325
15075.95 349
15077.11 325
15078.27 313
15079.44 318
15080.60 368
15081.76 365
15082.92 398
15084.08 354
15085.24 320
15086.40 322
15087.56 331
15088.72 327
15089.88 351
15091.04 350
15092.20 331
15093.36 307
15094.52 425
15095.68 333
15096.84 345
15098.00 346
15099.16 318
15100.32 324
15101.49 309
15102.65 304
15103.81 333
15104.97 348
15106.13 314
15107.29 309
15108.45 375
15109.61 328
15110.78 329
15111.94 314
15113.10 301
15114.26 332
15115.42 338
15116.58 311
15117.74 310
15118.91 321
15120.07 327
15121.23 328
15122.39 316
15123.55 354
15124.71 348
15125.88 317
15127.04 299
15128.20 296
15129.36 302
15130.52 306
15131.69 328
15132.85 378
15134.01 325
15135.17 349
15136.34 327
15137.50 312
15138.66 328
15139.82 343
15140.99 343
15142.15 321
15143.31 348
15144.47 363
15145.64 331
15146.80 312
15147.96 330
15149.12 326
15150.29 349
15151.45 350
15152.61 349
15153.78 341
15154.94 331
15156.10 310
15157.27 364
15158.43 333
15159.59 355
15160.75 317
15161.92 308
15163.08 308
15164.24 338
15165.41 383
15166.57 310
15167.74 328
15168.90 342
15170.06 320
15171.23 314
15172.39 325
15173.55 347
15174.72 339
15175.88 298
15177.05 344
15178.21 362
15179.37 322
15180.54 346
15181.70 293
15182.87 267
15184.03 321
15185.19 344
15186.36 337
15187.52 320
15188.69 298
15189.85 304
15191.02 300
15192.18 317
15193.34 278
15194.51 297
15195.67 290
15196.84 327
15198.00 326
15199.17 306
15200.33 377
15201.50 333
15202.66 340
15203.83 300
15204.99 308
15206.16 319
15207.32 311
15208.49 306
15209.65 273
15210.82 340
15211.98 345
15213.15 336
15214.31 328
15215.48 302
15216.64 334
15217.81 318
15218.97 305
15220.14 300
15221.31 314
15222.47 315
15223.64 309
15224.80 310
15225.97 300
15227.13 328
15228.30 312
15229.47 337
15230.63 321
15231.80 314
15232.96 299
15234.13 282
15235.30 300
15236.46 301
15237.63 301
15238.79 327
15239.96 332
15241.13 331
15242.29 324
15243.46 336
15244.63 347
15245.79 301
15246.96 298
15248.13 326
15249.29 321
15250.46 280
15251.63 312
15252.79 356
15253.96 314
15255.13 329
15256.29 311
15257.46 336
15258.63 316
15259.80 308
15260.96 336
15262.13 269
15263.30 333
15264.46 315
15265.63 318
15266.80 301
15267.97 294
15269.13 322
15270.30 307
15271.47 267
15272.64 291
15273.80 319
15274.97 304
15276.14 309
15277.31 299
15278.47 294
15279.64 309
15280.81 287
15281.98 259
15283.15 310
15284.31 314
15285.48 339
15286.65 306
15287.82 321
15288.99 366
15290.15 374
15291.32 345
15292.49 359
15293.66 352
15294.83 339
15296.00 349
15297.16 336
15298.33 337
15299.50 321
15300.67 333
15301.84 345
15303.01 291
15304.18 315
15305.35 303
15306.51 338
15307.68 317
15308.85 382
15310.02 368
15311.19 362
15312.36 327
15313.53 324
15314.70 345
15315.87 319
15317.04 348
15318.21 324
15319.37 329
15320.54 337
15321.71 351
15322.88 342
15324.05 346
15325.22 325
15326.39 304
15327.56 314
15328.73 293
15329.90 286
15331.07 286
15332.24 310
15333.41 287
15334.58 340
15335.75 296
15336.92 320
15338.09 357
15339.26 308
15340.43 292
15341.60 318
15342.77 290
15343.94 299
15345.11 298
15346.28 278
15347.45 308
15348.62 337
15349.79 311
15350.96 329
15352.13 268
15353.31 312
15354.48 289
15355.65 298
15356.82 298
15357.99 303
15359.16 312
15360.33 316
15361.50 330
15362.67 296
15363.84 301
15365.01 313
15366.19 294
15367.36 327
15368.53 289
15369.70 303
15370.87 349
15372.04 302
15373.21 313
15374.38 330
15375.56 320
15376.73 308
15377.90 263
15379.07 331
15380.24 324
15381.41 295
15382.59 264
15383.76 310
15384.93 340
15386.10 337
15387.27 304
15388.45 302
15389.62 302
15390.79 302
15391.96 309
15393.13 322
15394.31 299
15395.48 332
15396.65 316
15397.82 332
15399.00 311
15400.17 287
15401.34 331
15402.51 296
15403.69 318
15404.86 314
15406.03 342
15407.20 326
15408.38 294
15409.55 312
15410.72 331
15411.89 295
15413.07 316
15414.24 334
15415.41 307
15416.59 316
15417.76 304
15418.93 323
15420.11 324
15421.28 322
15422.45 281
15423.63 308
15424.80 287
15425.97 304
15427.15 289
15428.32 306
15429.49 295
15430.67 287
15431.84 302
15433.01 331
15434.19 314
15435.36 331
15436.54 312
15437.71 302
15438.88 321
15440.06 319
15441.23 302
15442.41 281
15443.58 328
15444.75 357
15445.93 342
15447.10 323
15448.28 303
15449.45 301
15450.63 270
15451.80 286
15452.97 358
15454.15 339
15455.32 299
15456.50 324
15457.67 336
15458.85 303
15460.02 282
15461.20 312
15462.37 345
15463.55 366
15464.72 324
15465.90 279
15467.07 303
15468.25 355
15469.42 293
15470.60 310
15471.77 321
15472.95 302
15474.12 317
15475.30 318
15476.47 325
15477.65 261
15478.82 317
15480.00 322
15481.17 322
15482.35 282
15483.53 323
15484.70 320
15485.88 313
15487.05 302
15488.23 315
15489.40 297
15490.58 332
15491.76 340
15492.93 305
15494.11 300
15495.28 322
15496.46 330
15497.64 283
15498.81 275
15499.99 326
15501.17 346
15502.34 344
15503.52 335
15504.69 310
15505.87 289
15507.05 349
15508.22 328
15509.40 294
15510.58 309
15511.75 308
15512.93 262
15514.11 294
15515.28 309
15516.46 327
15517.64 260
15518.81 291
15519.99 286
15521.17 314
15522.35 308
15523.52 296
15524.70 315
15525.88 290
15527.05 293
15528.23 281
15529.41 285
15530.59 267
15531.76 299
15532.94 349
15534.12 319
15535.30 324
15536.47 311
15537.65 279
15538.83 276
15540.01 311
15541.19 280
15542.36 270
15543.54 304
15544.72 292
15545.90 315
15547.08 320
15548.25 318
15549.43 296
15550.61 310
15551.79 364
15552.97 337
15554.14 311
15555.32 323
15556.50 306
15557.68 272
15558.86 275
15560.04 306
15561.22 293
15562.39 270
15563.57 263
15564.75 352
15565.93 335
15567.11 310
15568.29 316
15569.47 309
15570.65 279
15571.82 304
15573.00 289
15574.18 312
15575.36 279
15576.54 285
15577.72 276
15578.90 297
15580.08 264
15581.26 311
15582.44 276
15583.62 274
15584.80 282
15585.98 300
15587.16 319
15588.34 289
15589.51 317
15590.69 293
15591.87 336
15593.05 322
15594.23 296
15595.41 310
15596.59 295
15597.77 297
15598.95 314
15600.13 332
15601.31 305
15602.49 317
15603.67 344
15604.85 288
15606.03 263
15607.21 311
15608.40 313
15609.58 348
15610.76 378
15611.94 344
15613.12 322
15614.30 292
15615.48 336
15616.66 319
15617.84 307
15619.02 329
15620.20 320
15621.38 290
15622.56 286
15623.74 304
15624.93 340
15626.11 341
15627.29 322
15628.47 338
15629.65 307
15630.83 311
15632.01 334
15633.19 340
15634.37 343
15635.56 341
15636.74 299
15637.92 298
15639.10 340
15640.28 337
15641.46 268
15642.65 296
15643.83 323
15645.01 381
15646.19 334
15647.37 331
15648.55 336
15649.74 306
15650.92 344
15652.10 319
15653.28 308
15654.46 288
15655.65 315
15656.83 318
15658.01 336
15659.19 316
15660.38 323
15661.56 301
15662.74 325
15663.92 304
15665.11 275
15666.29 310
15667.47 329
15668.65 354
15669.84 382
15671.02 348
15672.20 315
15673.38 295
15674.57 318
15675.75 341
15676.93 341
15678.12 351
15679.30 368
15680.48 365
15681.67 316
15682.85 320
15684.03 358
15685.22 321
15686.40 332
15687.58 368
15688.77 360
15689.95 348
15691.13 332
15692.32 331
15693.50 329
15694.68 324
15695.87 331
15697.05 342
15698.23 341
15699.42 386
15700.60 322
15701.79 329
15702.97 345
15704.15 388
15705.34 321
15706.52 332
15707.71 375
15708.89 362
15710.07 392
15711.26 408
15712.44 382
15713.63 366
15714.81 393
15716.00 363
15717.18 367
15718.37 393
15719.55 364
15720.73 368
15721.92 354
15723.10 324
15724.29 359
15725.47 344
15726.66 332
15727.84 401
15729.03 411
15730.21 360
15731.40 354
15732.58 358
15733.77 303
15734.95 303
15736.14 297
15737.32 321
15738.51 332
15739.69 348
15740.88 354
15742.07 327
15743.25 284
15744.44 314
15745.62 342
15746.81 349
15747.99 320
15749.18 312
15750.36 352
15751.55 328
15752.74 333
15753.92 349
15755.11 327
15756.29 338
15757.48 338
15758.67 354
15759.85 323
15761.04 329
15762.22 361
15763.41 339
15764.60 327
15765.78 305
15766.97 334
15768.16 334
15769.34 368
15770.53 319
15771.72 329
15772.90 333
15774.09 344
15775.28 294
15776.46 308
15777.65 326
15778.84 333
15780.02 354
15781.21 317
15782.40 327
15783.58 292
15784.77 294
15785.96 311
15787.14 354
15788.33 317
15789.52 328
15790.71 330
15791.89 327
15793.08 306
15794.27 333
15795.46 312
15796.64 371
15797.83 348
15799.02 344
15800.21 352
15801.39 313
15802.58 323
15803.77 335
15804.96 328
15806.14 355
15807.33 334
15808.52 345
15809.71 311
15810.90 338
15812.08 350
15813.27 323
15814.46 304
15815.65 316
15816.84 327
15818.03 332
15819.21 350
15820.40 312
15821.59 312
15822.78 319
15823.97 297
15825.16 333
15826.35 339
15827.53 309
15828.72 352
15829.91 334
15831.10 286
15832.29 281
15833.48 308
15834.67 321
15835.86 284
15837.04 296
15838.23 285
15839.42 282
15840.61 318
15841.80 318
15842.99 305
15844.18 293
15845.37 317
15846.56 298
15847.75 303
15848.94 322
15850.13 361
15851.32 315
15852.51 293
15853.70 325
15854.89 284
15856.07 310
15857.26 295
15858.45 301
15859.64 295
15860.83 286
15862.02 331
15863.21 279
15864.40 273
15865.59 314
15866.78 322
15867.97 345
15869.16 380
15870.36 342
15871.55 303
15872.74 293
15873.93 301
15875.12 298
15876.31 315
15877.50 311
15878.69 298
15879.88 293
15881.07 278
15882.26 279
15883.45 288
15884.64 326
15885.83 299
15887.02 306
15888.21 295
15889.41 301
15890.60 300
15891.79 298
15892.98 271
15894.17 284
15895.36 315
15896.55 294
15897.74 264
15898.93 278
15900.13 298
15901.32 323
15902.51 304
15903.70 310
15904.89 285
15906.08 288
15907.28 264
15908.47 299
15909.66 282
15910.85 289
15912.04 326
15913.23 322
15914.43 320
15915.62 326
15916.81 308
15918.00 322
15919.19 289
15920.39 311
15921.58 297
15922.77 282
15923.96 281
15925.16 296
15926.35 274
15927.54 250
15928.73 295
15929.93 293
15931.12 281
15932.31 302
15933.50 298
15934.70 300
15935.89 328
15937.08 310
15938.27 319
15939.47 282
15940.66 320
15941.85 288
15943.05 284
15944.24 311
15945.43 281
15946.63 315
15947.82 336
15949.01 321
15950.21 316
15951.40 289
15952.59 290
15953.79 271
15954.98 268
15956.17 293
15957.37 292
15958.56 269
15959.75 322
15960.95 293
15962.14 311
15963.33 310
15964.53 306
15965.72 286
15966.92 259
15968.11 284
15969.30 317
15970.50 290
15971.69 285
15972.89 292
15974.08 322
15975.27 281
15976.47 297
15977.66 297
15978.86 293
15980.05 277
15981.25 309
15982.44 288
15983.63 272
15984.83 271
15986.02 258
15987.22 275
15988.41 258
15989.61 290
15990.80 317
15992.00 272
15993.19 299
15994.39 305
15995.58 258
15996.78 262
15997.97 282
15999.17 273
16000.36 301
16001.56 252
16002.75 263
16003.95 264
16005.14 278
16006.34 325
16007.53 300
16008.73 268
16009.93 274
16011.12 300
16012.32 303
16013.51 277
16014.71 293
16015.90 273
16017.10 255
16018.30 285
16019.49 301
16020.69 302
16021.88 282
16023.08 248
16024.28 253
16025.47 319
16026.67 301
16027.86 267
16029.06 251
16030.26 273
16031.45 255
16032.65 253
16033.85 288
16035.04 268
16036.24 311
16037.43 259
16038.63 298
16039.83 290
16041.02 269
16042.22 271
16043.42 273
16044.61 276
16045.81 285
16047.01 257
16048.21 298
16049.40 265
16050.60 283
16051.80 288
16052.99 262
16054.19 263
16055.39 288
16056.59 270
16057.78 275
16058.98 266
16060.18 265
16061.37 263
16062.57 308
16063.77 298
16064.97 248
16066.16 269
16067.36 235
16068.56 210
16069.76 269
16070.96 245
16072.15 240
16073.35 266
16074.55 289
16075.75 281
16076.95 286
16078.14 266
16079.34 276
16080.54 263
16081.74 296
16082.94 218
16084.13 282
16085.33 272
16086.53 275
16087.73 248
16088.93 276
16090.13 265
16091.33 252
16092.52 272
16093.72 298
16094.92 262
16096.12 244
16097.32 297
16098.52 269
16099.72 272
16100.92 292
16102.11 282
16103.31 306
16104.51 280
16105.71 256
16106.91 270
16108.11 259
16109.31 258
16110.51 240
16111.71 205
16112.91 232
16114.11 306
16115.31 294
16116.51 319
16117.70 294
16118.90 273
16120.10 263
16121.30 279
16122.50 262
16123.70 238
16124.90 264
16126.10 254
16127.30 254
16128.50 252
16129.70 265
16130.90 284
16132.10 250
16133.30 246
16134.50 280
16135.70 288
16136.90 294
16138.10 273
16139.30 293
16140.50 325
16141.71 298
16142.91 290
16144.11 261
16145.31 263
16146.51 267
16147.71 291
16148.91 287
16150.11 265
16151.31 260
16152.51 276
16153.71 266
16154.91 264
16156.11 256
16157.31 295
16158.52 254
16159.72 302
16160.92 250
16162.12 245
16163.32 280
16164.52 259
16165.72 275
16166.92 254
16168.13 269
16169.33 263
16170.53 267
16171.73 229
16172.93 278
16174.13 275
16175.34 266
16176.54 268
16177.74 266
16178.94 257
16180.14 275
16181.34 227
16182.55 230
16183.75 260
16184.95 270
16186.15 268
16187.35 269
16188.56 278
16189.76 250
16190.96 256
16192.16 229
16193.37 278
16194.57 292
16195.77 322
16196.97 252
16198.18 254
16199.38 278
16200.58 285
16201.78 287
16202.99 268
16204.19 262
16205.39 268
16206.60 305
16207.80 310
16209.00 276
16210.20 244
16211.41 294
16212.61 258
16213.81 268
16215.02 253
16216.22 265
16217.42 278
16218.63 280
16219.83 276
16221.03 316
16222.24 290
16223.44 303
16224.64 279
16225.85 276
16227.05 294
16228.25 320
16229.46 302
16230.66 269
16231.87 270
16233.07 278
16234.27 303
16235.48 287
16236.68 241
16237.89 253
16239.09 251
16240.29 243
16241.50 297
16242.70 262
16243.91 288
16245.11 279
16246.31 277
16247.52 265
16248.72 304
16249.93 323
16251.13 275
16252.34 279
16253.54 295
16254.75 297
16255.95 282
16257.16 278
16258.36 300
16259.57 300
16260.77 288
16261.97 296
16263.18 268
16264.38 298
16265.59 256
16266.80 275
16268.00 245
16269.21 261
16270.41 287
16271.62 309
16272.82 305
16274.03 307
16275.23 340
16276.44 307
16277.64 281
16278.85 307
16280.05 295
16281.26 287
16282.47 286
16283.67 295
16284.88 290
16286.08 279
16287.29 293
16288.49 255
16289.70 289
16290.91 268
16292.11 300
16293.32 256
16294.52 295
16295.73 319
16296.94 338
16298.14 279
16299.35 291
16300.56 289
16301.76 320
16302.97 342
16304.18 299
16305.38 287
16306.59 270
16307.79 283
16309.00 297
16310.21 290
16311.42 286
16312.62 313
16313.83 280
16315.04 294
16316.24 296
16317.45 301
16318.66 284
16319.86 274
16321.07 286
16322.28 284
16323.49 325
16324.69 276
16325.90 324
16327.11 307
16328.31 260
16329.52 288
16330.73 279
16331.94 229
16333.14 220
16334.35 268
16335.56 307
16336.77 280
16337.98 242
16339.18 255
16340.39 245
16341.60 243
16342.81 299
16344.01 269
16345.22 275
16346.43 272
16347.64 270
16348.85 315
16350.05 316
16351.26 299
16352.47 280
16353.68 325
16354.89 259
16356.10 255
16357.30 268
16358.51 259
16359.72 268
16360.93 302
16362.14 298
16363.35 276
16364.56 290
16365.77 287
16366.97 255
16368.18 304
16369.39 288
16370.60 254
16371.81 293
16373.02 298
16374.23 317
16375.44 276
16376.65 295
16377.86 296
16379.06 272
16380.27 282
16381.48 299
16382.69 325
16383.90 302
16385.11 283
16386.32 283
16387.53 264
16388.74 215
16389.95 271
16391.16 263
16392.37 293
16393.58 242
16394.79 244
16396.00 252
16397.21 287
16398.42 294
16399.63 256
16400.84 239
16402.05 261
16403.26 240
16404.47 242
16405.68 236
16406.89 238
16408.10 253
16409.31 269
16410.52 249
16411.73 258
16412.94 267
16414.15 243
16415.36 229
16416.57 286
16417.78 277
16419.00 291
16420.21 286
16421.42 256
16422.63 235
16423.84 253
16425.05 286
16426.26 281
16427.47 278
16428.68 262
16429.89 285
16431.11 289
16432.32 222
16433.53 254
16434.74 269
16435.95 290
16437.16 293
16438.37 230
16439.59 261
16440.80 253
16442.01 241
16443.22 253
16444.43 280
16445.64 310
16446.86 249
16448.07 259
16449.28 263
16450.49 252
16451.70 226
16452.91 251
16454.13 240
16455.34 233
16456.55 273
16457.76 259
16458.98 235
16460.19 257
16461.40 246
16462.61 266
16463.82 278
16465.04 261
16466.25 252
16467.46 254
16468.67 214
16469.89 241
16471.10 238
16472.31 223
16473.53 236
16474.74 263
16475.95 249
16477.16 241
16478.38 221
16479.59 281
16480.80 245
16482.02 266
16483.23 253
16484.44 221
16485.66 255
16486.87 238
16488.08 240
16489.30 249
16490.51 256
16491.72 226
16492.94 256
16494.15 263
16495.36 271
16496.58 282
16497.79 224
16499.00 243
16500.22 272
16501.43 248
16502.65 256
16503.86 245
16505.07 287
16506.29 246
16507.50 269
16508.71 260
16509.93 224
16511.14 240
16512.36 302
16513.57 276
16514.79 246
16516.00 257
16517.21 249
16518.43 278
16519.64 258
16520.86 234
16522.07 242
16523.29 282
16524.50 284
16525.72 281
16526.93 251
16528.15 241
16529.36 226
16530.58 258
16531.79 235
16533.01 210
16534.22 234
16535.44 254
16536.65 241
16537.87 265
16539.08 261
16540.30 239
16541.51 251
16542.73 285
16543.94 246
16545.16 252
16546.37 243
16547.59 237
16548.80 225
16550.02 218
16551.24 253
16552.45 235
16553.67 247
16554.88 250
16556.10 273
16557.31 241
16558.53 271
16559.75 258
16560.96 237
16562.18 245
16563.39 261
16564.61 254
16565.83 219
16567.04 243
16568.26 242
16569.47 217
16570.69 221
16571.91 256
16573.12 262
16574.34 212
16575.56 240
16576.77 267
16577.99 251
16579.21 232
16580.42 226
16581.64 230
16582.86 230
16584.07 235
16585.29 241
16586.51 220
16587.72 242
16588.94 265
16590.16 247
16591.38 246
16592.59 244
16593.81 261
16595.03 231
16596.24 198
16597.46 250
16598.68 296
16599.90 258
16601.11 279
16602.33 256
16603.55 249
16604.77 229
16605.98 250
16607.20 287
16608.42 248
16609.64 219
16610.86 246
16612.07 263
16613.29 260
16614.51 237
16615.73 269
16616.95 306
16618.16 246
16619.38 216
16620.60 210
16621.82 212
16623.04 282
16624.25 265
16625.47 236
16626.69 229
16627.91 249
16629.13 273
16630.35 261
16631.57 226
16632.78 261
16634.00 234
16635.22 263
16636.44 231
16637.66 234
16638.88 216
16640.10 226
16641.32 222
16642.53 229
16643.75 207
16644.97 246
16646.19 241
16647.41 219
16648.63 245
16649.85 214
16651.07 218
16652.29 227
16653.51 268
16654.73 258
16655.95 247
16657.17 279
16658.39 255
16659.61 228
16660.83 246
16662.04 234
16663.26 222
16664.48 269
16665.70 237
16666.92 222
16668.14 214
16669.36 210
16670.58 242
16671.80 216
16673.02 235
16674.24 243
16675.46 278
16676.68 281
16677.91 253
16679.13 217
16680.35 204
16681.57 245
16682.79 237
16684.01 236
16685.23 237
16686.45 241
16687.67 242
16688.89 247
16690.11 249
16691.33 242
16692.55 233
16693.77 287
16694.99 249
16696.21 225
16697.44 215
16698.66 239
16699.88 240
16701.10 265
16702.32 231
16703.54 216
16704.76 234
16705.98 247
16707.21 247
16708.43 212
16709.65 240
16710.87 265
16712.09 218
16713.31 195
16714.53 196
16715.76 245
16716.98 296
16718.20 234
16719.42 225
16720.64 223
16721.87 228
16723.09 228
16724.31 220
16725.53 220
16726.75 214
16727.98 243
16729.20 215
16730.42 227
16731.64 215
16732.86 266
16734.09 244
16735.31 222
16736.53 226
16737.75 237
16738.98 217
16740.20 256
16741.42 235
16742.64 211
16743.87 195
16745.09 284
16746.31 217
16747.54 198
16748.76 250
16749.98 265
16751.20 230
16752.43 239
16753.65 231
16754.87 210
16756.10 238
16757.32 251
16758.54 276
16759.77 291
16760.99 236
16762.21 221
16763.44 255
16764.66 221
16765.88 202
16767.11 227
16768.33 250
16769.55 254
16770.78 253
16772.00 238
16773.23 225
16774.45 261
16775.67 218
16776.90 236
16778.12 249
16779.35 238
16780.57 231
16781.79 258
16783.02 242
16784.24 223
16785.47 247
16786.69 215
16787.91 210
16789.14 209
16790.36 247
16791.59 202
16792.81 224
16794.04 210
16795.26 257
16796.49 232
16797.71 214
16798.94 218
16800.16 220
16801.38 232
16802.61 206
16803.83 240
16805.06 230
16806.28 212
16807.51 204
16808.73 207
16809.96 213
16811.18 235
16812.41 224
16813.64 223
16814.86 235
16816.09 273
16817.31 220
16818.54 234
16819.76 227
16820.99 245
16822.21 267
16823.44 220
16824.66 230
16825.89 228
16827.12 281
16828.34 245
16829.57 252
16830.79 241
16832.02 252
16833.25 243
16834.47 235
16835.70 221
16836.92 231
16838.15 279
16839.38 247
16840.60 212
16841.83 214
16843.06 218
16844.28 215
16845.51 263
16846.73 241
16847.96 227
16849.19 237
16850.41 230
16851.64 226
16852.87 221
16854.09 208
16855.32 248
16856.55 231
16857.77 238
16859.00 220
16860.23 246
16861.46 237
16862.68 214
16863.91 212
16865.14 222
16866.36 234
16867.59 216
16868.82 254
16870.05 220
16871.27 234
16872.50 227
16873.73 227
16874.96 231
16876.18 248
16877.41 198
16878.64 237
16879.87 252
16881.09 229
16882.32 246
16883.55 239
16884.78 246
16886.01 269
16887.23 255
16888.46 214
16889.69 247
16890.92 241
16892.15 262
16893.37 205
16894.60 198
16895.83 223
16897.06 265
16898.29 233
16899.51 250
16900.74 257
16901.97 257
16903.20 252
16904.43 206
16905.66 212
16906.89 260
16908.12 244
16909.34 230
16910.57 237
16911.80 236
16913.03 251
16914.26 240
16915.49 223
16916.72 247
16917.95 254
16919.18 292
16920.40 218
16921.63 225
16922.86 234
16924.09 249
16925.32 235
16926.55 237
16927.78 240
16929.01 225
16930.24 205
16931.47 249
16932.70 256
16933.93 256
16935.16 237
16936.39 242
16937.62 238
16938.85 218
16940.08 232
16941.31 225
16942.54 244
16943.77 228
16945.00 231
16946.23 202
16947.46 245
16948.69 241
16949.92 236
16951.15 221
16952.38 249
16953.61 302
16954.84 256
16956.07 271
16957.30 216
16958.53 221
16959.76 244
16960.99 241
16962.22 212
16963.45 227
16964.68 251
16965.92 225
16967.15 250
16968.38 265
16969.61 212
16970.84 242
16972.07 229
16973.30 258
16974.53 253
16975.76 278
16976.99 224
16978.23 223
16979.46 258
16980.69 210
16981.92 213
16983.15 204
16984.38 249
16985.61 226
16986.85 244
16988.08 233
16989.31 225
16990.54 228
16991.77 217
16993.00 224
16994.24 221
16995.47 227
16996.70 202
16997.93 234
16999.16 249
17000.40 217
17001.63 242
17002.86 211
17004.09 241
17005.32 244
17006.56 216
17007.79 243
17009.02 187
17010.25 247
17011.49 215
17012.72 264
17013.95 252
17015.18 230
17016.42 225
17017.65 270
17018.88 239
17020.12 198
17021.35 225
17022.58 241
17023.81 235
17025.05 228
17026.28 204
17027.51 202
17028.75 213
17029.98 233
17031.21 235
17032.45 261
17033.68 227
17034.91 239
17036.15 232
17037.38 225
17038.61 217
17039.85 200
17041.08 202
17042.31 234
17043.55 233
17044.78 193
17046.01 207
17047.25 250
17048.48 236
17049.72 236
17050.95 244
17052.18 209
17053.42 247
17054.65 224
17055.89 229
17057.12 228
17058.35 236
17059.59 244
17060.82 205
17062.06 231
17063.29 222
17064.53 241
17065.76 247
17066.99 220
17068.23 230
17069.46 212
17070.70 239
17071.93 232
17073.17 216
17074.40 241
17075.64 224
17076.87 227
17078.11 201
17079.34 166
17080.58 197
17081.81 223
17083.05 220
17084.28 221
17085.52 213
17086.75 234
17087.99 221
17089.22 205
17090.46 215
17091.69 240
17092.93 238
17094.16 248
17095.40 217
17096.64 200
17097.87 203
17099.11 248
17100.34 266
17101.58 233
17102.81 222
17104.05 236
17105.29 251
17106.52 251
17107.76 222
17108.99 197
17110.23 201
17111.47 240
17112.70 214
17113.94 219
17115.17 222
17116.41 176
17117.65 223
17118.88 201
17120.12 209
17121.36 222
17122.59 245
17123.83 241
17125.07 221
17126.30 232
17127.54 216
17128.78 200
17130.01 188
17131.25 205
17132.49 210
17133.72 208
17134.96 220
17136.20 228
17137.43 214
17138.67 199
17139.91 181
17141.15 211
17142.38 213
17143.62 220
17144.86 194
17146.10 215
17147.33 221
17148.57 228
17149.81 178
17151.05 206
17152.28 225
17153.52 197
17154.76 236
17156.00 200
17157.23 190
17158.47 207
17159.71 166
17160.95 173
17162.19 207
17163.42 203
17164.66 205
17165.90 173
17167.14 194
17168.38 211
17169.61 194
17170.85 203
17172.09 205
17173.33 192
17174.57 209
17175.81 194
17177.04 209
17178.28 245
17179.52 218
17180.76 212
17182.00 205
17183.24 196
17184.48 206
17185.71 195
17186.95 203
17188.19 196
17189.43 236
17190.67 201
17191.91 199
17193.15 219
17194.39 231
17195.63 239
17196.87 244
17198.11 213
17199.34 191
17200.58 211
17201.82 217
17203.06 212
17204.30 206
17205.54 176
17206.78 179
17208.02 221
17209.26 227
17210.50 227
17211.74 248
17212.98 216
17214.22 197
17215.46 221
17216.70 210
17217.94 217
17219.18 250
17220.42 185
17221.66 195
17222.90 196
17224.14 191
17225.38 196
17226.62 204
17227.86 202
17229.10 182
17230.34 207
17231.58 245
17232.82 216
17234.06 225
17235.30 207
17236.54 230
17237.78 198
17239.03 186
17240.27 239
17241.51 223
17242.75 196
17243.99 204
17245.23 178
17246.47 229
17247.71 201
17248.95 206
17250.19 193
17251.43 211
17252.68 223
17253.92 210
17255.16 236
17256.40 211
17257.64 228
17258.88 213
17260.12 230
17261.37 191
17262.61 195
17263.85 219
17265.09 234
17266.33 194
17267.57 172
17268.82 212
17270.06 245
17271.30 224
17272.54 204
17273.78 170
17275.03 197
17276.27 211
17277.51 184
17278.75 175
17279.99 191
17281.24 193
17282.48 176
17283.72 209
17284.96 178
17286.21 173
17287.45 204
17288.69 213
17289.93 191
17291.18 206
17292.42 228
17293.66 216
17294.90 214
17296.15 210
17297.39 206
17298.63 165
17299.88 200
17301.12 173
17302.36 187
17303.60 184
17304.85 194
17306.09 196
17307.33 198
17308.58 201
17309.82 211
17311.06 207
17312.31 224
17313.55 209
17314.79 185
17316.04 194
17317.28 225
17318.52 223
17319.77 192
17321.01 208
17322.26 209
17323.50 204
17324.74 194
17325.99 211
17327.23 220
17328.48 229
17329.72 197
17330.96 215
17332.21 203
17333.45 208
17334.70 229
17335.94 205
17337.18 178
17338.43 187
17339.67 215
17340.92 221
17342.16 214
17343.41 187
17344.65 197
17345.90 227
17347.14 205
17348.38 175
17349.63 229
17350.87 219
17352.12 216
17353.36 205
17354.61 200
17355.85 191
17357.10 202
17358.34 207
17359.59 198
17360.83 193
17362.08 202
17363.32 204
17364.57 160
17365.81 183
17367.06 206
17368.31 220
17369.55 198
17370.80 189
17372.04 196
17373.29 219
17374.53 185
17375.78 202
17377.02 216
17378.27 207
17379.52 210
17380.76 196
17382.01 202
17383.25 217
17384.50 198
17385.75 194
17386.99 199
17388.24 178
17389.48 261
17390.73 184
17391.98 216
17393.22 194
17394.47 195
17395.71 222
17396.96 199
17398.21 214
17399.45 203
17400.70 188
17401.95 204
17403.19 220
17404.44 207
17405.69 243
17406.93 196
17408.18 188
17409.43 234
17410.67 180
17411.92 182
17413.17 209
17414.42 206
17415.66 192
17416.91 209
17418.16 201
17419.40 204
17420.65 214
17421.90 221
17423.15 204
17424.39 186
17425.64 222
17426.89 199
17428.14 193
17429.38 207
17430.63 226
17431.88 193
17433.13 224
17434.37 196
17435.62 220
17436.87 217
17438.12 186
17439.37 204
17440.61 168
17441.86 212
17443.11 214
17444.36 202
17445.61 196
17446.85 212
17448.10 213
17449.35 221
17450.60 229
17451.85 258
17453.10 192
17454.34 219
17455.59 186
17456.84 198
17458.09 220
17459.34 231
17460.59 209
17461.84 225
17463.09 200
17464.33 220
17465.58 181
17466.83 219
17468.08 252
17469.33 198
17470.58 182
17471.83 159
17473.08 196
17474.33 200
17475.58 216
17476.83 231
17478.07 228
17479.32 197
17480.57 192
17481.82 174
17483.07 196
17484.32 202
17485.57 218
17486.82 171
17488.07 180
17489.32 199
17490.57 178
17491.82 201
17493.07 155
17494.32 185
17495.57 211
17496.82 212
17498.07 179
17499.32 187
17500.57 210
17501.82 219
17503.07 193
17504.32 182
17505.57 180
17506.82 178
17508.07 167
17509.32 191
17510.57 195
17511.82 186
17513.07 175
17514.32 195
17515.58 229
17516.83 195
17518.08 183
17519.33 189
17520.58 188
17521.83 217
17523.08 197
17524.33 191
17525.58 217
17526.83 179
17528.08 218
17529.34 207
17530.59 193
17531.84 227
17533.09 184
17534.34 180
17535.59 237
17536.84 180
17538.09 204
17539.35 242
17540.60 214
17541.85 193
17543.10 199
17544.35 211
17545.60 189
17546.86 202
17548.11 214
17549.36 176
17550.61 188
17551.86 216
17553.12 188
17554.37 199
17555.62 195
17556.87 193
17558.12 210
17559.38 219
17560.63 198
17561.88 197
17563.13 201
17564.39 212
17565.64 189
17566.89 186
17568.14 192
17569.40 192
17570.65 216
17571.90 185
17573.15 214
17574.41 220
17575.66 199
17576.91 206
17578.17 217
17579.42 193
17580.67 201
17581.92 200
17583.18 181
17584.43 191
17585.68 170
17586.94 164
17588.19 173
17589.44 173
17590.70 189
17591.95 196
17593.20 211
17594.46 192
17595.71 208
17596.97 211
17598.22 218
17599.47 239
17600.73 229
17601.98 208
17603.23 208
17604.49 215
17605.74 231
17607.00 209
17608.25 197
17609.50 213
17610.76 185
17612.01 176
17613.27 165
17614.52 220
17615.77 203
17617.03 212
17618.28 190
17619.54 202
17620.79 184
17622.05 198
17623.30 192
17624.56 159
17625.81 189
17627.06 185
17628.32 190
17629.57 160
17630.83 185
17632.08 196
17633.34 188
17634.59 171
17635.85 221
17637.10 197
17638.36 199
17639.61 203
17640.87 178
17642.12 191
17643.38 188
17644.63 203
17645.89 216
17647.15 226
17648.40 216
17649.66 226
17650.91 190
17652.17 208
17653.42 165
17654.68 173
17655.93 216
17657.19 212
17658.45 176
17659.70 181
17660.96 188
17662.21 172
17663.47 187
17664.73 200
17665.98 228
17667.24 216
17668.49 209
17669.75 193
17671.01 185
17672.26 220
17673.52 240
17674.77 241
17676.03 192
17677.29 185
17678.54 212
17679.80 207
17681.06 189
17682.31 174
17683.57 188
17684.83 224
17686.08 216
17687.34 214
17688.60 196
17689.85 189
17691.11 176
17692.37 200
17693.63 194
17694.88 196
17696.14 225
17697.40 200
17698.65 209
17699.91 174
17701.17 204
17702.43 203
17703.68 204
17704.94 209
17706.20 216
17707.46 201
17708.71 186
17709.97 199
17711.23 209
17712.49 244
17713.74 225
17715.00 202
17716.26 190
17717.52 184
17718.78 188
17720.03 186
17721.29 183
17722.55 203
17723.81 192
17725.07 184
17726.32 166
17727.58 145
17728.84 167
17730.10 181
17731.36 221
17732.62 187
17733.87 178
17735.13 210
17736.39 159
17737.65 202
17738.91 205
17740.17 184
17741.43 175
17742.69 180
17743.94 195
17745.20 186
17746.46 208
17747.72 232
17748.98 235
17750.24 193
17751.50 232
17752.76 198
17754.02 202
17755.28 230
17756.53 191
17757.79 186
17759.05 212
17760.31 187
17761.57 164
17762.83 190
17764.09 184
17765.35 214
17766.61 199
17767.87 181
17769.13 206
17770.39 201
17771.65 195
17772.91 184
17774.17 169
17775.43 205
17776.69 213
17777.95 187
17779.21 182
17780.47 175
17781.73 197
17782.99 181
17784.25 190
17785.51 187
17786.77 175
17788.03 164
17789.29 185
17790.55 184
17791.81 195
17793.07 191
17794.33 209
17795.59 187
17796.86 205
17798.12 205
17799.38 185
17800.64 174
17801.90 174
17803.16 198
17804.42 177
17805.68 166
17806.94 162
17808.20 172
17809.47 183
17810.73 218
17811.99 199
17813.25 181
17814.51 173
17815.77 208
17817.03 178
17818.29 183
17819.56 175
17820.82 194
17822.08 165
17823.34 179
17824.60 215
17825.86 214
17827.13 219
17828.39 177
17829.65 147
17830.91 197
17832.17 189
17833.44 191
17834.70 190
17835.96 188
17837.22 213
17838.48 198
17839.75 205
17841.01 219
17842.27 177
17843.53 206
17844.80 185
17846.06 177
17847.32 168
17848.58 202
17849.85 197
17851.11 197
17852.37 184
17853.63 191
17854.90 191
17856.16 195
17857.42 192
17858.69 170
17859.95 177
17861.21 218
17862.47 209
17863.74 182
17865.00 179
17866.26 187
17867.53 194
17868.79 202
17870.05 199
17871.32 229
17872.58 205
17873.84 176
17875.11 175
17876.37 191
17877.63 177
17878.90 178
17880.16 202
17881.43 212
17882.69 193
17883.95 194
17885.22 178
17886.48 185
17887.74 191
17889.01 186
17890.27 183
17891.54 220
17892.80 179
17894.07 175
17895.33 197
17896.59 163
17897.86 167
17899.12 155
17900.39 208
17901.65 163
17902.92 211
17904.18 197
17905.44 190
17906.71 184
17907.97 195
17909.24 156
17910.50 171
17911.77 162
17913.03 166
17914.30 220
17915.56 180
17916.83 190
17918.09 225
17919.36 206
17920.62 191
17921.89 173
17923.15 181
17924.42 192
17925.68 195
17926.95 208
17928.21 186
17929.48 165
17930.75 192
17932.01 201
17933.28 184
17934.54 175
17935.81 194
17937.07 159
17938.34 187
17939.61 167
17940.87 189
17942.14 190
17943.40 208
17944.67 168
17945.93 184
17947.20 232
17948.47 231
17949.73 218
17951.00 193
17952.27 178
17953.53 181
17954.80 187
17956.06 185
17957.33 167
17958.60 169
17959.86 197
17961.13 189
17962.40 184
17963.66 169
17964.93 177
17966.20 181
17967.46 163
17968.73 159
17970.00 187
17971.26 188
17972.53 158
17973.80 201
17975.07 175
17976.33 193
17977.60 160
17978.87 176
17980.13 163
17981.40 195
17982.67 150
17983.94 172
17985.20 170
17986.47 162
17987.74 160
17989.01 175
17990.27 191
17991.54 169
17992.81 191
17994.08 194
17995.34 165
17996.61 185
17997.88 195
17999.15 174
18000.42 199
18001.68 202
18002.95 200
18004.22 167
18005.49 193
18006.76 190
18008.02 176
18009.29 187
18010.56 174
18011.83 177
18013.10 166
18014.37 182
18015.63 164
18016.90 163
18018.17 190
18019.44 159
18020.71 156
18021.98 179
18023.25 177
18024.51 162
18025.78 191
18027.05 207
18028.32 163
18029.59 176
18030.86 179
18032.13 180
18033.40 168
18034.67 180
18035.94 195
18037.20 201
18038.47 181
18039.74 175
18041.01 198
18042.28 155
18043.55 190
18044.82 182
18046.09 198
18047.36 179
18048.63 181
18049.90 148
18051.17 155
18052.44 194
18053.71 186
18054.98 170
18056.25 183
18057.52 168
18058.79 184
18060.06 198
18061.33 190
18062.60 203
18063.87 163
18065.14 193
18066.41 173
18067.68 183
18068.95 163
18070.22 186
18071.49 165
18072.76 189
18074.03 158
18075.30 171
18076.57 176
18077.84 159
18079.11 187
18080.39 187
18081.66 150
18082.93 174
18084.20 172
18085.47 185
18086.74 197
18088.01 145
18089.28 175
18090.55 210
18091.82 216
18093.10 182
18094.37 188
18095.64 177
18096.91 193
18098.18 178
18099.45 166
18100.72 180
18102.00 211
18103.27 201
18104.54 180
18105.81 165
18107.08 173
18108.35 157
18109.63 171
18110.90 182
18112.17 181
18113.44 172
18114.71 182
18115.98 179
18117.26 189
18118.53 175
18119.80 176
18121.07 185
18122.35 185
18123.62 193
18124.89 214
18126.16 179
18127.43 160
18128.71 179
18129.98 161
18131.25 202
18132.52 197
18133.80 190
18135.07 180
18136.34 191
18137.62 198
18138.89 192
18140.16 142
18141.43 218
18142.71 198
18143.98 189
18145.25 179
18146.53 183
18147.80 197
18149.07 185
18150.35 195
18151.62 162
18152.89 166
18154.17 167
18155.44 203
18156.71 160
18157.99 180
18159.26 189
18160.53 185
18161.81 197
18163.08 152
18164.35 169
18165.63 169
18166.90 188
18168.18 169
18169.45 189
18170.72 171
18172.00 205
18173.27 178
18174.55 168
18175.82 167
18177.09 184
18178.37 187
18179.64 193
18180.92 203
18182.19 171
18183.47 168
18184.74 162
18186.01 178
18187.29 180
18188.56 175
18189.84 204
18191.11 192
18192.39 177
18193.66 192
18194.94 173
18196.21 176
18197.49 183
18198.76 182
18200.04 194
18201.31 188
18202.59 187
18203.86 164
18205.14 209
18206.41 195
18207.69 226
18208.96 165
18210.24 175
18211.51 167
18212.79 186
18214.06 173
18215.34 176
18216.62 170
18217.89 183
18219.17 205
18220.44 161
18221.72 171
18222.99 170
18224.27 186
18225.55 159
18226.82 156
18228.10 193
18229.37 164
18230.65 173
18231.93 181
18233.20 165
18234.48 188
18235.75 180
18237.03 192
18238.31 208
18239.58 191
18240.86 168
18242.14 191
18243.41 195
18244.69 187
18245.97 193
18247.24 163
18248.52 169
18249.80 155
18251.07 180
18252.35 140
18253.63 167
18254.90 179
18256.18 160
18257.46 161
18258.73 173
18260.01 195
18261.29 197
18262.57 149
18263.84 184
18265.12 179
18266.40 175
18267.67 144
18268.95 182
18270.23 183
18271.51 148
18272.78 157
18274.06 161
18275.34 178
18276.62 140
18277.89 172
18279.17 170
18280.45 175
18281.73 183
18283.01 180
18284.28 183
18285.56 180
18286.84 175
18288.12 169
18289.40 201
18290.67 216
18291.95 186
18293.23 177
18294.51 206
18295.79 188
18297.07 216
18298.34 211
18299.62 162
18300.90 165
18302.18 189
18303.46 128
18304.74 172
18306.02 185
18307.29 174
18308.57 199
18309.85 192
18311.13 192
18312.41 174
18313.69 192
18314.97 205
18316.25 178
18317.53 155
18318.80 190
18320.08 200
18321.36 172
18322.64 169
18323.92 199
18325.20 177
18326.48 163
18327.76 171
18329.04 161
18330.32 189
18331.60 182
18332.88 174
18334.16 192
18335.44 179
18336.72 161
18338.00 212
18339.28 195
18340.56 180
18341.84 164
18343.12 167
18344.40 174
18345.68 153
18346.96 173
18348.24 167
18349.52 186
18350.80 170
18352.08 173
18353.36 180
18354.64 140
18355.92 144
18357.20 168
18358.48 177
18359.76 166
18361.04 171
18362.32 226
18363.60 174
18364.88 193
18366.16 148
18367.45 163
18368.73 171
18370.01 170
18371.29 179
18372.57 181
18373.85 173
18375.13 185
18376.41 183
18377.69 185
18378.98 165
18380.26 140
18381.54 169
18382.82 182
18384.10 177
18385.38 180
18386.66 181
18387.95 180
18389.23 170
18390.51 163
18391.79 172
18393.07 168
18394.35 156
18395.64 165
18396.92 197
18398.20 188
18399.48 147
18400.76 215
18402.05 198
18403.33 180
18404.61 161
18405.89 138
18407.17 160
18408.46 146
18409.74 156
18411.02 160
18412.30 191
18413.59 169
18414.87 170
18416.15 180
18417.43 187
18418.72 181
18420.00 193
18421.28 150
18422.56 164
18423.85 182
18425.13 183
18426.41 177
18427.70 176
18428.98 161
18430.26 151
18431.54 172
18432.83 159
18434.11 161
18435.39 164
18436.68 153
18437.96 175
18439.24 165
18440.53 173
18441.81 158
18443.09 172
18444.38 159
18445.66 159
18446.95 177
18448.23 176
18449.51 190
18450.80 178
18452.08 185
18453.36 180
18454.65 167
18455.93 148
18457.22 173
18458.50 174
18459.78 167
18461.07 184
18462.35 166
18463.64 169
18464.92 174
18466.21 186
18467.49 201
18468.77 193
18470.06 160
18471.34 147
18472.63 155
18473.91 147
18475.20 179
18476.48 190
18477.77 165
18479.05 177
18480.34 172
18481.62 178
18482.91 187
18484.19 185
18485.47 184
18486.76 160
18488.04 189
18489.33 203
18490.62 190
18491.90 169
18493.19 167
18494.47 169
18495.76 161
18497.04 133
18498.33 165
18499.61 149
18500.90 130
18502.18 155
18503.47 168
18504.75 193
18506.04 211
18507.33 209
18508.61 190
18509.90 149
18511.18 197
18512.47 217
18513.76 159
18515.04 181
18516.33 158
18517.61 180
18518.90 164
18520.19 176
18521.47 152
18522.76 164
18524.04 153
18525.33 150
18526.62 178
18527.90 147
18529.19 171
18530.48 172
18531.76 171
18533.05 139
18534.34 177
18535.62 156
18536.91 173
18538.20 160
18539.48 181
18540.77 183
18542.06 152
18543.34 170
18544.63 183
18545.92 176
18547.21 184
18548.49 144
18549.78 144
18551.07 150
18552.36 173
18553.64 160
18554.93 191
18556.22 171
18557.50 177
18558.79 160
18560.08 169
18561.37 187
18562.66 180
18563.94 144
18565.23 178
18566.52 157
18567.81 169
18569.09 179
18570.38 153
18571.67 131
18572.96 193
18574.25 178
18575.53 168
18576.82 164
18578.11 185
18579.40 176
18580.69 191
18581.98 185
18583.26 185
18584.55 171
18585.84 176
18587.13 166
18588.42 222
18589.71 194
18590.99 187
18592.28 174
18593.57 196
18594.86 193
18596.15 193
18597.44 166
18598.73 193
18600.02 168
18601.31 158
18602.59 190
18603.88 186
18605.17 181
18606.46 192
18607.75 165
18609.04 163
18610.33 147
18611.62 145
18612.91 138
18614.20 142
18615.49 172
18616.78 166
18618.07 176
18619.36 182
18620.65 173
18621.94 171
18623.23 165
18624.52 158
18625.81 179
18627.10 174
18628.39 151
18629.68 169
18630.97 167
18632.26 174
18633.55 186
18634.84 159
18636.13 152
18637.42 182
18638.71 167
18640.00 202
18641.29 179
18642.58 160
18643.87 189
18645.16 171
18646.45 144
18647.74 164
18649.03 166
18650.32 163
18651.61 169
18652.90 193
18654.19 171
18655.48 171
18656.78 184
18658.07 166
18659.36 147
18660.65 189
18661.94 165
18663.23 206
18664.52 178
18665.81 161
18667.10 151
18668.40 150
18669.69 155
18670.98 174
18672.27 156
18673.56 159
18674.85 164
18676.14 145
18677.44 167
18678.73 164
18680.02 169
18681.31 204
18682.60 177
18683.90 172
18685.19 162
18686.48 169
18687.77 184
18689.06 171
18690.36 190
18691.65 148
18692.94 160
18694.23 150
18695.52 140
18696.82 179
18698.11 198
18699.40 193
18700.69 162
18701.99 148
18703.28 176
18704.57 159
18705.86 158
18707.16 155
18708.45 151
18709.74 173
18711.04 176
18712.33 153
18713.62 148
18714.91 184
18716.21 192
18717.50 176
18718.79 182
18720.09 174
18721.38 148
18722.67 157
18723.97 149
18725.26 138
18726.55 146
18727.85 167
18729.14 156
18730.43 144
18731.73 169
18733.02 158
18734.31 183
18735.61 179
18736.90 166
18738.19 155
18739.49 188
18740.78 167
18742.08 152
18743.37 156
18744.66 145
18745.96 178
18747.25 156
18748.55 158
18749.84 161
18751.13 173
18752.43 183
18753.72 176
18755.02 179
18756.31 165
18757.61 166
18758.90 183
18760.20 176
18761.49 155
18762.78 169
18764.08 207
18765.37 156
18766.67 163
18767.96 178
18769.26 203
18770.55 187
18771.85 173
18773.14 171
18774.44 152
18775.73 133
18777.03 156
18778.32 184
18779.62 195
18780.91 172
18782.21 142
18783.50 151
18784.80 181
18786.10 140
18787.39 163
18788.69 146
18789.98 170
18791.28 172
18792.57 156
18793.87 155
18795.16 178
18796.46 205
18797.76 159
18799.05 165
18800.35 177
18801.64 144
18802.94 171
18804.24 184
18805.53 176
18806.83 165
18808.12 189
18809.42 185
18810.72 148
18812.01 156
18813.31 140
18814.61 152
18815.90 165
18817.20 151
18818.50 160
18819.79 176
18821.09 171
18822.39 145
18823.68 170
18824.98 147
18826.28 148
18827.57 201
18828.87 168
18830.17 141
18831.46 139
18832.76 161
18834.06 151
18835.35 129
18836.65 158
18837.95 162
18839.25 155
18840.54 130
18841.84 144
18843.14 167
18844.44 181
18845.73 140
18847.03 167
18848.33 148
18849.63 138
18850.92 155
18852.22 162
18853.52 142
18854.82 162
18856.11 178
18857.41 176
18858.71 170
18860.01 130
18861.31 151
18862.60 171
18863.90 152
18865.20 126
18866.50 141
18867.80 185
18869.10 168
18870.39 144
18871.69 166
18872.99 143
18874.29 170
18875.59 229
18876.89 175
18878.18 163
18879.48 161
18880.78 150
18882.08 159
18883.38 152
18884.68 188
18885.98 159
18887.28 149
18888.57 160
18889.87 164
18891.17 173
18892.47 154
18893.77 151
18895.07 137
18896.37 163
18897.67 158
18898.97 183
18900.27 154
18901.57 166
18902.87 146
18904.17 152
18905.47 145
18906.76 151
18908.06 116
18909.36 142
18910.66 164
18911.96 140
18913.26 163
18914.56 171
18915.86 161
18917.16 133
18918.46 147
18919.76 165
18921.06 146
18922.36 157
18923.66 171
18924.96 136
18926.26 180
18927.56 187
18928.86 172
18930.17 141
18931.47 152
18932.77 134
18934.07 146
18935.37 142
18936.67 149
18937.97 160
18939.27 162
18940.57 164
18941.87 149
18943.17 140
18944.47 176
18945.77 162
18947.07 145
18948.38 184
18949.68 161
18950.98 149
18952.28 161
18953.58 169
18954.88 149
18956.18 143
18957.48 136
18958.79 166
18960.09 130
18961.39 150
18962.69 136
18963.99 174
18965.29 161
18966.59 170
18967.90 129
18969.20 146
18970.50 158
18971.80 138
18973.10 167
18974.41 188
18975.71 165
18977.01 135
18978.31 147
18979.61 144
18980.92 142
18982.22 162
18983.52 170
18984.82 173
18986.12 165
18987.43 173
18988.73 157
18990.03 153
18991.33 122
18992.64 175
18993.94 221
18995.24 181
18996.54 163
18997.85 160
18999.15 155
19000.45 145
19001.76 169
19003.06 139
19004.36 156
19005.66 131
19006.97 143
19008.27 145
19009.57 187
19010.88 175
19012.18 154
19013.48 141
19014.79 147
19016.09 148
19017.39 155
19018.70 150
19020.00 161
19021.30 193
19022.61 152
19023.91 156
19025.22 133
19026.52 136
19027.82 135
19029.13 137
19030.43 161
19031.73 143
19033.04 177
19034.34 144
19035.65 161
19036.95 148
19038.25 138
19039.56 121
19040.86 151
19042.17 155
19043.47 144
19044.78 150
19046.08 157
19047.38 155
19048.69 132
19049.99 146
19051.30 130
19052.60 141
19053.91 133
19055.21 145
19056.52 125
19057.82 156
19059.13 137
19060.43 162
19061.74 161
19063.04 157
19064.35 174
19065.65 141
19066.96 124
19068.26 154
19069.57 162
19070.87 189
19072.18 160
19073.48 140
19074.79 158
19076.09 164
19077.40 146
19078.70 140
19080.01 182
19081.32 155
19082.62 163
19083.93 152
19085.23 136
19086.54 151
19087.84 165
19089.15 136
19090.46 150
19091.76 141
19093.07 190
19094.37 165
19095.68 161
19096.99 138
19098.29 127
19099.60 157
19100.90 143
19102.21 127
19103.52 120
19104.82 120
19106.13 121
19107.44 157
19108.74 176
19110.05 133
19111.36 150
19112.66 168
19113.97 150
19115.28 140
19116.58 158
19117.89 146
19119.20 147
19120.50 156
19121.81 184
19123.12 145
19124.43 116
19125.73 159
19127.04 160
19128.35 161
19129.65 144
19130.96 169
19132.27 149
19133.58 114
19134.88 142
19136.19 178
19137.50 138
19138.81 144
19140.11 133
19141.42 161
19142.73 155
19144.04 144
19145.34 147
19146.65 136
19147.96 149
19149.27 112
19150.58 145
19151.88 133
19153.19 138
19154.50 167
19155.81 143
19157.12 156
19158.42 149
19159.73 163
19161.04 166
19162.35 141
19163.66 163
19164.97 154
19166.28 161
19167.58 149
19168.89 160
19170.20 161
19171.51 163
19172.82 143
19174.13 145
19175.44 143
19176.75 145
19178.05 138
19179.36 146
19180.67 143
19181.98 129
19183.29 161
19184.60 132
19185.91 133
19187.22 159
19188.53 134
19189.84 133
19191.15 137
19192.46 149
19193.76 147
19195.07 115
19196.38 131
19197.69 148
19199.00 142
19200.31 155
19201.62 121
19202.93 142
19204.24 138
19205.55 163
19206.86 156
19208.17 170
19209.48 176
19210.79 151
19212.10 153
19213.41 161
19214.72 158
19216.03 163
19217.34 161
19218.65 130
19219.96 159
19221.27 171
19222.58 165
19223.89 186
19225.20 165
19226.52 143
19227.83 156
19229.14 184
19230.45 154
19231.76 134
19233.07 135
19234.38 174
19235.69 151
19237.00 167
19238.31 149
19239.62 140
19240.93 147
19242.25 143
19243.56 149
19244.87 144
19246.18 119
19247.49 135
19248.80 161
19250.11 171
19251.42 175
19252.74 147
19254.05 148
19255.36 175
19256.67 166
19257.98 180
19259.29 157
19260.61 156
19261.92 133
19263.23 123
19264.54 145
19265.85 136
19267.17 180
19268.48 167
19269.79 132
19271.10 166
19272.41 139
19273.73 151
19275.04 138
19276.35 144
19277.66 170
19278.98 141
19280.29 203
19281.60 192
19282.91 154
19284.23 142
19285.54 159
19286.85 148
19288.16 122
19289.48 176
19290.79 161
19292.10 138
19293.41 140
19294.73 172
19296.04 155
19297.35 156
19298.67 132
19299.98 165
19301.29 144
19302.61 142
19303.92 179
19305.23 164
19306.55 171
19307.86 182
19309.17 162
19310.49 173
19311.80 154
19313.11 159
19314.43 167
19315.74 157
19317.05 150
19318.37 174
19319.68 145
19320.99 154
19322.31 127
19323.62 160
19324.94 162
19326.25 154
19327.56 143
19328.88 139
19330.19 144
19331.51 144
19332.82 144
19334.14 157
19335.45 156
19336.76 152
19338.08 158
19339.39 148
19340.71 184
19342.02 157
19343.34 158
19344.65 153
19345.97 159
19347.28 142
19348.59 161
19349.91 146
19351.22 168
19352.54 171
19353.85 150
19355.17 151
19356.48 142
19357.80 150
19359.11 158
19360.43 159
19361.74 154
19363.06 176
19364.38 148
19365.69 138
19367.01 130
19368.32 142
19369.64 137
19370.95 135
19372.27 152
19373.58 146
19374.90 147
19376.21 124
19377.53 145
19378.85 142
19380.16 137
19381.48 131
19382.79 130
19384.11 145
19385.43 136
19386.74 157
19388.06 144
19389.37 156
19390.69 142
19392.01 126
19393.32 139
19394.64 139
19395.96 149
19397.27 197
19398.59 189
19399.91 175
19401.22 156
19402.54 130
19403.85 142
19405.17 164
19406.49 139
19407.80 133
19409.12 165
19410.44 148
19411.76 127
19413.07 135
19414.39 154
19415.71 146
19417.02 137
19418.34 113
19419.66 149
19420.98 145
19422.29 155
19423.61 155
19424.93 140
19426.24 129
19427.56 139
19428.88 155
19430.20 143
19431.51 115
19432.83 123
19434.15 156
19435.47 172
19436.79 133
19438.10 121
19439.42 140
19440.74 142
19442.06 144
19443.37 160
19444.69 137
19446.01 147
19447.33 156
19448.65 159
19449.97 144
19451.28 130
19452.60 149
19453.92 139
19455.24 123
19456.56 159
19457.88 162
19459.19 156
19460.51 109
19461.83 142
19463.15 125
19464.47 120
19465.79 149
19467.11 135
19468.42 130
19469.74 155
19471.06 195
19472.38 158
19473.70 122
19475.02 156
19476.34 137
19477.66 122
19478.98 157
19480.30 140
19481.62 136
19482.93 171
19484.25 170
19485.57 154
19486.89 148
19488.21 130
19489.53 146
19490.85 171
19492.17 151
19493.49 164
19494.81 154
19496.13 131
19497.45 137
19498.77 142
19500.09 142
19501.41 137
19502.73 150
19504.05 154
19505.37 112
19506.69 139
19508.01 121
19509.33 123
19510.65 167
19511.97 152
19513.29 176
19514.61 142
19515.93 145
19517.25 127
19518.57 119
19519.89 135
19521.21 158
19522.54 152
19523.86 145
19525.18 131
19526.50 143
19527.82 118
19529.14 105
19530.46 109
19531.78 139
19533.10 115
19534.42 131
19535.74 134
19537.07 136
19538.39 149
19539.71 137
19541.03 128
19542.35 111
19543.67 138
19544.99 137
19546.31 135
19547.64 110
19548.96 135
19550.28 149
19551.60 122
19552.92 126
19554.24 113
19555.57 134
19556.89 150
19558.21 126
19559.53 135
19560.85 146
19562.18 137
19563.50 112
19564.82 139
19566.14 107
19567.46 138
19568.79 143
19570.11 132
19571.43 140
19572.75 148
19574.08 160
19575.40 137
19576.72 131
19578.04 123
19579.37 143
19580.69 122
19582.01 133
19583.33 154
19584.66 133
19585.98 118
19587.30 130
19588.63 152
19589.95 140
19591.27 136
19592.59 130
19593.92 149
19595.24 141
19596.56 153
19597.89 139
19599.21 142
19600.53 143
19601.86 152
19603.18 150
19604.50 146
19605.83 131
19607.15 146
19608.47 135
19609.80 159
19611.12 133
19612.45 144
19613.77 142
19615.09 127
19616.42 139
19617.74 139
19619.06 129
19620.39 129
19621.71 173
19623.04 174
19624.36 160
19625.69 138
19627.01 145
19628.33 134
19629.66 141
19630.98 130
19632.31 129
19633.63 152
19634.96 149
19636.28 121
19637.60 127
19638.93 130
19640.25 129
19641.58 113
19642.90 159
19644.23 126
19645.55 132
19646.88 157
19648.20 136
19649.53 120
19650.85 119
19652.18 159
19653.50 126
19654.83 118
19656.15 139
19657.48 134
19658.80 106
19660.13 93
19661.45 146
19662.78 136
19664.11 132
19665.43 121
19666.76 135
19668.08 151
19669.41 133
19670.73 151
19672.06 151
19673.39 141
19674.71 148
19676.04 151
19677.36 135
19678.69 112
19680.01 113
19681.34 122
19682.67 138
19683.99 138
19685.32 120
19686.65 132
19687.97 132
19689.30 138
19690.62 125
19691.95 131
19693.28 153
19694.60 121
19695.93 130
19697.26 136
19698.58 138
19699.91 142
19701.24 136
19702.56 129
19703.89 114
19705.22 143
19706.54 147
19707.87 142
19709.20 146
19710.53 122
19711.85 153
19713.18 144
19714.51 179
19715.83 127
19717.16 110
19718.49 147
19719.82 148
19721.14 146
19722.47 157
19723.80 152
19725.13 148
19726.45 121
19727.78 141
19729.11 148
19730.44 122
19731.76 145
19733.09 147
19734.42 148
19735.75 142
19737.08 127
19738.40 108
19739.73 111
19741.06 110
19742.39 161
19743.72 159
19745.04 131
19746.37 135
19747.70 137
19749.03 127
19750.36 138
19751.69 178
19753.01 154
19754.34 140
19755.67 118
19757.00 123
19758.33 115
19759.66 123
19760.99 108
19762.31 141
19763.64 143
19764.97 141
19766.30 151
19767.63 111
19768.96 149
19770.29 136
19771.62 129
19772.95 161
19774.28 124
19775.60 126
19776.93 140
19778.26 130
19779.59 125
19780.92 119
19782.25 116
19783.58 133
19784.91 133
19786.24 124
19787.57 115
19788.90 148
19790.23 131
19791.56 123
19792.89 134
19794.22 133
19795.55 134
19796.88 149
19798.21 133
19799.54 148
19800.87 155
19802.20 110
19803.53 130
19804.86 108
19806.19 124
19807.52 138
19808.85 126
19810.18 136
19811.51 140
19812.84 149
19814.17 123
19815.50 128
19816.83 120
19818.16 124
19819.49 115
19820.83 121
19822.16 127
19823.49 120
19824.82 128
19826.15 127
19827.48 158
19828.81 128
19830.14 119
19831.47 137
19832.80 124
19834.14 135
19835.47 158
19836.80 127
19838.13 159
19839.46 147
19840.79 115
19842.12 135
19843.46 132
19844.79 142
19846.12 137
19847.45 126
19848.78 112
19850.11 139
19851.45 167
19852.78 142
19854.11 100
19855.44 163
19856.77 124
19858.11 139
19859.44 128
19860.77 131
19862.10 155
19863.43 147
19864.77 124
19866.10 122
19867.43 141
19868.76 137
19870.10 113
19871.43 115
19872.76 141
19874.09 161
19875.43 135
19876.76 147
19878.09 151
19879.42 127
19880.76 128
19882.09 114
19883.42 134
19884.75 135
19886.09 129
19887.42 141
19888.75 150
19890.09 115
19891.42 135
19892.75 146
19894.09 149
19895.42 136
19896.75 108
19898.09 105
19899.42 115
19900.75 125
19902.09 148
19903.42 138
19904.75 124
19906.09 122
19907.42 129
19908.75 135
19910.09 160
19911.42 136
19912.76 132
19914.09 149
19915.42 144
19916.76 122
19918.09 123
19919.43 120
19920.76 125
19922.09 137
19923.43 157
19924.76 123
19926.10 151
19927.43 128
19928.77 140
19930.10 119
19931.43 141
19932.77 132
19934.10 170
19935.44 144
19936.77 143
19938.11 136
19939.44 145
19940.78 163
19942.11 149
19943.45 123
19944.78 138
19946.12 134
19947.45 132
19948.79 157
19950.12 129
19951.46 127
19952.79 144
19954.13 134
19955.46 133
19956.80 116
19958.13 104
19959.47 138
19960.80 136
19962.14 135
19963.48 168
19964.81 129
19966.15 142
19967.48 156
19968.82 149
19970.15 128
19971.49 117
19972.83 130
19974.16 167
19975.50 133
19976.83 99
19978.17 130
19979.51 139
19980.84 167
19982.18 160
19983.51 157
19984.85 134
19986.19 134
19987.52 151
19988.86 184
19990.20 141
19991.53 154
19992.87 130
19994.21 122
19995.54 125
19996.88 140
19998.22 119
19999.55 144
20000.89 135
20002.23 110
20003.56 119
20004.90 111
20006.24 116
20007.57 137
20008.91 105
20010.25 136
20011.59 159
20012.92 184
20014.26 165
20015.60 170
20016.94 157
20018.27 153
20019.61 134
20020.95 166
20022.28 152
20023.62 130
20024.96 130
20026.30 148
20027.64 157
20028.97 163
20030.31 129
20031.65 135
20032.99 138
20034.32 120
20035.66 128
20037.00 132
20038.34 128
20039.68 119
20041.02 128
20042.35 135
20043.69 153
20045.03 127
20046.37 158
20047.71 149
20049.05 130
20050.38 133
20051.72 102
20053.06 123
20054.40 133
20055.74 125
20057.08 155
20058.42 139
20059.75 143
20061.09 134
20062.43 154
20063.77 134
20065.11 120
20066.45 145
20067.79 147
20069.13 118
20070.47 138
20071.81 120
20073.14 131
20074.48 125
20075.82 130
20077.16 137
20078.50 124
20079.84 137
20081.18 120
20082.52 103
20083.86 109
20085.20 132
20086.54 131
20087.88 126
20089.22 112
20090.56 138
20091.90 133
20093.24 130
20094.58 108
20095.92 114
20097.26 156
20098.60 158
20099.94 126
20101.28 104
20102.62 135
20103.96 140
20105.30 145
20106.64 132
20107.98 135
20109.32 134
20110.66 119
20112.00 125
20113.34 127
20114.68 162
20116.02 134
20117.36 148
20118.71 117
20120.05 135
20121.39 136
20122.73 122
20124.07 160
20125.41 146
20126.75 114
20128.09 126
20129.43 145
20130.77 147
20132.12 140
20133.46 122
20134.80 170
20136.14 151
20137.48 129
20138.82 124
20140.16 135
20141.51 121
20142.85 135
20144.19 143
20145.53 129
