# Supplementary material for: MALDI-TOF MS typing enables the classification of brewing yeasts of the genus Saccharomyces to major beer styles
Source: PLoS One. 2017 Aug 9;12(8):e0181694. doi: 10.1371/journal.pone.0181694 (PMC5549903; doi:10.1371/journal.pone.0181694)
Supplement: S4 File — The directory includes 90 raw files and was zipped to “.zip”; the folder has three strains with 30 spectra per strain; S1 Text explains the raw files with an example and Table 1 represents the yeast strains used within the experiment. (ZIP) [file pone.0181694.s007.zip › 10-12/30259-308-OG-Alt-Alt-YPG-18h-E-E_2015-07-24__0_A9_1.dat]

2000.14 1699
2000.56 1551
2000.98 1573
2001.40 1558
2001.83 1341
2002.25 1426
2002.67 1522
2003.09 1357
2003.51 1423
2003.93 1400
2004.36 1384
2004.78 1414
2005.20 1404
2005.62 1410
2006.05 1378
2006.47 1279
2006.89 1511
2007.31 1357
2007.73 1492
2008.16 1557
2008.58 1535
2009.00 1629
2009.42 1523
2009.85 1415
2010.27 1523
2010.69 1539
2011.12 1269
2011.54 1400
2011.96 1511
2012.38 1580
2012.81 1505
2013.23 1512
2013.65 1388
2014.08 1346
2014.50 1334
2014.92 1429
2015.35 1525
2015.77 1557
2016.19 1327
2016.62 1324
2017.04 1351
2017.46 1459
2017.89 1502
2018.31 1327
2018.73 1385
2019.16 1527
2019.58 1560
2020.00 1489
2020.43 1493
2020.85 1388
2021.27 1431
2021.70 1541
2022.12 1550
2022.55 1215
2022.97 1440
2023.39 1571
2023.82 1410
2024.24 1389
2024.67 1451
2025.09 1292
2025.52 1481
2025.94 1476
2026.36 1380
2026.79 1370
2027.21 1234
2027.64 1309
2028.06 1252
2028.49 1372
2028.91 1384
2029.34 1322
2029.76 1302
2030.19 1237
2030.61 1379
2031.03 1410
2031.46 1425
2031.88 1319
2032.31 1341
2032.73 1357
2033.16 1288
2033.58 1330
2034.01 1233
2034.44 1352
2034.86 1324
2035.29 1277
2035.71 1369
2036.14 1425
2036.56 1512
2036.99 1489
2037.41 1380
2037.84 1329
2038.26 1336
2038.69 1324
2039.12 1255
2039.54 1355
2039.97 1581
2040.39 1410
2040.82 1433
2041.24 1632
2041.67 1508
2042.10 1304
2042.52 1461
2042.95 1596
2043.37 1466
2043.80 1520
2044.23 1524
2044.65 1440
2045.08 1421
2045.51 1501
2045.93 1522
2046.36 1571
2046.79 1436
2047.21 1614
2047.64 1519
2048.07 1434
2048.49 1505
2048.92 1526
2049.35 1564
2049.77 1318
2050.20 1428
2050.63 1522
2051.05 1382
2051.48 1494
2051.91 1452
2052.33 1484
2052.76 1522
2053.19 1604
2053.62 1583
2054.04 1497
2054.47 1407
2054.90 1435
2055.32 1437
2055.75 1519
2056.18 1510
2056.61 1386
2057.03 1407
2057.46 1282
2057.89 1416
2058.32 1618
2058.75 1620
2059.17 1516
2059.60 1368
2060.03 1368
2060.46 1436
2060.88 1432
2061.31 1531
2061.74 1429
2062.17 1473
2062.60 1564
2063.02 1698
2063.45 1826
2063.88 1955
2064.31 2067
2064.74 2113
2065.17 2320
2065.59 2531
2066.02 2307
2066.45 2447
2066.88 2093
2067.31 2308
2067.74 2294
2068.17 2112
2068.60 1871
2069.02 1761
2069.45 1804
2069.88 1884
2070.31 1690
2070.74 1603
2071.17 1599
2071.60 1950
2072.03 1884
2072.46 1980
2072.89 1761
2073.31 1754
2073.74 1852
2074.17 1714
2074.60 1692
2075.03 1938
2075.46 1875
2075.89 1858
2076.32 1810
2076.75 1654
2077.18 1848
2077.61 1938
2078.04 1698
2078.47 1722
2078.90 1696
2079.33 1684
2079.76 1611
2080.19 1574
2080.62 1716
2081.05 1816
2081.48 1718
2081.91 1797
2082.34 1825
2082.77 1636
2083.20 1493
2083.63 1462
2084.06 1629
2084.49 1559
2084.92 1696
2085.35 1667
2085.78 1579
2086.21 1558
2086.64 1633
2087.07 1478
2087.50 1450
2087.94 1421
2088.37 1479
2088.80 1400
2089.23 1477
2089.66 1474
2090.09 1356
2090.52 1471
2090.95 1455
2091.38 1450
2091.81 1556
2092.25 1523
2092.68 1496
2093.11 1509
2093.54 1380
2093.97 1504
2094.40 1439
2094.83 1637
2095.27 1482
2095.70 1405
2096.13 1453
2096.56 1546
2096.99 1400
2097.42 1434
2097.86 1550
2098.29 1399
2098.72 1413
2099.15 1429
2099.58 1475
2100.01 1412
2100.45 1454
2100.88 1577
2101.31 1380
2101.74 1455
2102.18 1173
2102.61 1298
2103.04 1376
2103.47 1434
2103.90 1459
2104.34 1526
2104.77 1399
2105.20 1312
2105.63 1242
2106.07 1438
2106.50 1360
2106.93 1473
2107.37 1481
2107.80 1663
2108.23 1534
2108.66 1307
2109.10 1373
2109.53 1493
2109.96 1415
2110.40 1390
2110.83 1452
2111.26 1486
2111.70 1428
2112.13 1317
2112.56 1307
2113.00 1432
2113.43 1477
2113.86 1321
2114.30 1280
2114.73 1209
2115.16 1296
2115.60 1367
2116.03 1276
2116.46 1236
2116.90 1172
2117.33 1399
2117.77 1434
2118.20 1331
2118.63 1368
2119.07 1318
2119.50 1359
2119.94 1257
2120.37 1179
2120.80 1333
2121.24 1469
2121.67 1479
2122.11 1584
2122.54 1318
2122.97 1349
2123.41 1488
2123.84 1289
2124.28 1267
2124.71 1361
2125.15 1369
2125.58 1293
2126.02 1332
2126.45 1340
2126.89 1191
2127.32 1209
2127.76 1296
2128.19 1371
2128.63 1402
2129.06 1434
2129.50 1407
2129.93 1346
2130.37 1500
2130.80 1380
2131.24 1457
2131.67 1350
2132.11 1326
2132.54 1451
2132.98 1475
2133.41 1481
2133.85 1403
2134.28 1406
2134.72 1447
2135.16 1392
2135.59 1395
2136.03 1386
2136.46 1417
2136.90 1434
2137.33 1209
2137.77 1152
2138.21 1391
2138.64 1317
2139.08 1524
2139.51 1338
2139.95 1365
2140.39 1388
2140.82 1446
2141.26 1245
2141.69 1421
2142.13 1401
2142.57 1286
2143.00 1307
2143.44 1342
2143.88 1261
2144.31 1304
2144.75 1398
2145.19 1393
2145.62 1413
2146.06 1307
2146.50 1494
2146.93 1508
2147.37 1402
2147.81 1424
2148.24 1450
2148.68 1512
2149.12 1563
2149.56 1699
2149.99 1660
2150.43 1508
2150.87 1666
2151.30 1357
2151.74 1366
2152.18 1379
2152.62 1357
2153.05 1327
2153.49 1452
2153.93 1360
2154.37 1403
2154.80 1599
2155.24 1461
2155.68 1494
2156.12 1616
2156.55 1514
2156.99 1422
2157.43 1487
2157.87 1343
2158.31 1457
2158.74 1424
2159.18 1698
2159.62 1577
2160.06 1486
2160.50 1523
2160.93 1491
2161.37 1516
2161.81 1564
2162.25 1465
2162.69 1520
2163.13 1595
2163.57 1462
2164.00 1276
2164.44 1381
2164.88 1378
2165.32 1618
2165.76 1421
2166.20 1295
2166.64 1367
2167.07 1565
2167.51 1640
2167.95 1637
2168.39 1451
2168.83 1726
2169.27 1570
2169.71 1759
2170.15 1805
2170.59 1917
2171.03 1958
2171.47 1903
2171.91 1958
2172.34 1855
2172.78 1891
2173.22 2190
2173.66 2284
2174.10 2010
2174.54 1784
2174.98 2105
2175.42 2285
2175.86 2134
2176.30 1880
2176.74 1854
2177.18 1963
2177.62 1905
2178.06 1660
2178.50 1682
2178.94 1634
2179.38 1621
2179.82 1595
2180.26 1380
2180.70 1567
2181.14 1511
2181.58 1442
2182.02 1429
2182.46 1462
2182.90 1445
2183.34 1423
2183.78 1422
2184.22 1441
2184.67 1498
2185.11 1465
2185.55 1620
2185.99 1591
2186.43 1585
2186.87 1586
2187.31 1622
2187.75 1518
2188.19 1566
2188.63 1619
2189.07 1697
2189.52 1526
2189.96 1673
2190.40 1624
2190.84 1640
2191.28 1502
2191.72 1688
2192.16 1732
2192.60 1586
2193.05 1714
2193.49 1837
2193.93 1765
2194.37 1911
2194.81 1797
2195.25 1772
2195.70 1728
2196.14 1683
2196.58 1629
2197.02 1652
2197.46 1515
2197.91 1590
2198.35 1498
2198.79 1550
2199.23 1566
2199.67 1640
2200.12 1553
2200.56 1407
2201.00 1677
2201.44 1595
2201.89 1532
2202.33 1449
2202.77 1419
2203.21 1400
2203.66 1481
2204.10 1452
2204.54 1405
2204.98 1507
2205.43 1624
2205.87 1534
2206.31 1425
2206.75 1379
2207.20 1507
2207.64 1553
2208.08 1548
2208.53 1481
2208.97 1616
2209.41 1653
2209.86 1656
2210.30 1531
2210.74 1629
2211.19 1683
2211.63 1601
2212.07 1451
2212.52 1504
2212.96 1584
2213.40 1532
2213.85 1434
2214.29 1567
2214.73 1507
2215.18 1416
2215.62 1592
2216.06 1498
2216.51 1420
2216.95 1312
2217.40 1527
2217.84 1499
2218.28 1325
2218.73 1391
2219.17 1547
2219.62 1554
2220.06 1475
2220.51 1472
2220.95 1406
2221.39 1438
2221.84 1388
2222.28 1521
2222.73 1623
2223.17 1460
2223.62 1552
2224.06 1471
2224.51 1638
2224.95 1585
2225.39 1387
2225.84 1491
2226.28 1592
2226.73 1608
2227.17 1594
2227.62 1626
2228.06 1467
2228.51 1617
2228.95 1621
2229.40 1531
2229.84 1438
2230.29 1580
2230.73 1534
2231.18 1514
2231.63 1542
2232.07 1675
2232.52 1602
2232.96 1637
2233.41 1571
2233.85 1579
2234.30 1408
2234.74 1399
2235.19 1333
2235.64 1393
2236.08 1362
2236.53 1262
2236.97 1600
2237.42 1592
2237.87 1507
2238.31 1299
2238.76 1262
2239.20 1397
2239.65 1240
2240.10 1197
2240.54 1201
2240.99 1232
2241.43 1226
2241.88 1283
2242.33 1512
2242.77 1432
2243.22 1392
2243.67 1463
2244.11 1281
2244.56 1320
2245.01 1401
2245.45 1395
2245.90 1368
2246.35 1371
2246.79 1326
2247.24 1406
2247.69 1442
2248.13 1389
2248.58 1311
2249.03 1277
2249.48 1288
2249.92 1334
2250.37 1351
2250.82 1393
2251.27 1503
2251.71 1334
2252.16 1610
2252.61 1483
2253.05 1385
2253.50 1167
2253.95 1292
2254.40 1426
2254.85 1385
2255.29 1395
2255.74 1455
2256.19 1209
2256.64 1227
2257.08 1223
2257.53 1360
2257.98 1392
2258.43 1408
2258.88 1444
2259.32 1299
2259.77 1398
2260.22 1544
2260.67 1627
2261.12 1638
2261.57 1630
2262.01 1570
2262.46 1521
2262.91 1556
2263.36 1529
2263.81 1610
2264.26 1471
2264.71 1450
2265.15 1570
2265.60 1498
2266.05 1457
2266.50 1403
2266.95 1438
2267.40 1370
2267.85 1334
2268.30 1540
2268.75 1367
2269.19 1419
2269.64 1568
2270.09 1627
2270.54 1588
2270.99 1549
2271.44 1289
2271.89 1400
2272.34 1576
2272.79 1449
2273.24 1595
2273.69 1466
2274.14 1395
2274.59 1324
2275.04 1423
2275.49 1337
2275.94 1384
2276.39 1473
2276.84 1405
2277.29 1299
2277.74 1348
2278.19 1377
2278.64 1459
2279.09 1371
2279.54 1419
2279.99 1416
2280.44 1432
2280.89 1340
2281.34 1408
2281.79 1385
2282.24 1211
2282.69 1236
2283.14 1310
2283.59 1304
2284.04 1292
2284.49 1361
2284.94 1451
2285.39 1499
2285.84 1510
2286.29 1486
2286.74 1407
2287.19 1590
2287.65 1531
2288.10 1629
2288.55 2026
2289.00 2094
2289.45 2094
2289.90 2098
2290.35 2149
2290.80 2230
2291.25 2391
2291.71 2393
2292.16 2343
2292.61 2409
2293.06 2189
2293.51 2181
2293.96 1990
2294.41 1784
2294.87 1680
2295.32 1578
2295.77 1651
2296.22 1510
2296.67 1399
2297.12 1374
2297.58 1282
2298.03 1415
2298.48 1395
2298.93 1507
2299.38 1395
2299.84 1296
2300.29 1329
2300.74 1237
2301.19 1356
2301.65 1490
2302.10 1356
2302.55 1186
2303.00 1291
2303.46 1345
2303.91 1347
2304.36 1399
2304.81 1464
2305.27 1382
2305.72 1383
2306.17 1292
2306.62 1230
2307.08 1404
2307.53 1513
2307.98 1447
2308.44 1397
2308.89 1435
2309.34 1449
2309.79 1453
2310.25 1471
2310.70 1452
2311.15 1664
2311.61 1510
2312.06 1493
2312.51 1427
2312.97 1613
2313.42 1513
2313.87 1429
2314.33 1448
2314.78 1377
2315.24 1389
2315.69 1352
2316.14 1500
2316.60 1490
2317.05 1518
2317.50 1497
2317.96 1554
2318.41 1475
2318.87 1565
2319.32 1533
2319.77 1682
2320.23 1653
2320.68 1733
2321.14 1477
2321.59 1561
2322.05 1496
2322.50 1637
2322.95 1815
2323.41 1796
2323.86 1860
2324.32 2006
2324.77 2047
2325.23 2181
2325.68 2178
2326.14 1971
2326.59 2105
2327.05 2015
2327.50 2139
2327.96 2155
2328.41 2142
2328.86 2012
2329.32 2374
2329.78 2309
2330.23 2219
2330.69 2189
2331.14 2031
2331.60 1957
2332.05 2035
2332.51 1942
2332.96 1941
2333.42 1871
2333.87 1730
2334.33 1787
2334.78 1776
2335.24 1789
2335.69 1669
2336.15 1543
2336.61 1614
2337.06 1562
2337.52 1503
2337.97 1569
2338.43 1533
2338.89 1586
2339.34 1613
2339.80 1420
2340.25 1302
2340.71 1262
2341.17 1500
2341.62 1532
2342.08 1584
2342.53 1422
2342.99 1277
2343.45 1393
2343.90 1485
2344.36 1396
2344.82 1562
2345.27 1419
2345.73 1383
2346.19 1389
2346.64 1435
2347.10 1478
2347.56 1365
2348.01 1396
2348.47 1341
2348.93 1376
2349.38 1458
2349.84 1384
2350.30 1357
2350.76 1405
2351.21 1436
2351.67 1471
2352.13 1520
2352.58 1393
2353.04 1332
2353.50 1421
2353.96 1276
2354.41 1352
2354.87 1388
2355.33 1432
2355.79 1331
2356.24 1260
2356.70 1293
2357.16 1461
2357.62 1352
2358.08 1219
2358.53 1340
2358.99 1410
2359.45 1276
2359.91 1454
2360.37 1415
2360.82 1478
2361.28 1485
2361.74 1340
2362.20 1200
2362.66 1313
2363.11 1320
2363.57 1344
2364.03 1311
2364.49 1486
2364.95 1592
2365.41 1357
2365.86 1325
2366.32 1331
2366.78 1479
2367.24 1523
2367.70 1407
2368.16 1337
2368.62 1405
2369.08 1532
2369.54 1481
2369.99 1378
2370.45 1353
2370.91 1391
2371.37 1316
2371.83 1451
2372.29 1392
2372.75 1309
2373.21 1314
2373.67 1441
2374.13 1337
2374.59 1372
2375.05 1527
2375.51 1480
2375.96 1372
2376.42 1512
2376.88 1542
2377.34 1618
2377.80 1504
2378.26 1451
2378.72 1414
2379.18 1478
2379.64 1388
2380.10 1356
2380.56 1343
2381.02 1412
2381.48 1227
2381.94 1281
2382.40 1515
2382.86 1446
2383.32 1473
2383.78 1402
2384.24 1508
2384.70 1392
2385.17 1332
2385.63 1511
2386.09 1384
2386.55 1382
2387.01 1348
2387.47 1386
2387.93 1429
2388.39 1351
2388.85 1406
2389.31 1347
2389.77 1269
2390.23 1351
2390.69 1340
2391.15 1627
2391.62 1492
2392.08 1364
2392.54 1368
2393.00 1500
2393.46 1486
2393.92 1526
2394.38 1496
2394.84 1316
2395.31 1344
2395.77 1373
2396.23 1292
2396.69 1362
2397.15 1357
2397.61 1463
2398.08 1457
2398.54 1321
2399.00 1298
2399.46 1303
2399.92 1330
2400.38 1521
2400.85 1438
2401.31 1274
2401.77 1251
2402.23 1251
2402.69 1252
2403.16 1317
2403.62 1418
2404.08 1599
2404.54 1498
2405.01 1503
2405.47 1489
2405.93 1392
2406.39 1359
2406.86 1344
2407.32 1408
2407.78 1331
2408.24 1403
2408.71 1437
2409.17 1263
2409.63 1348
2410.09 1274
2410.56 1321
2411.02 1205
2411.48 1303
2411.95 1234
2412.41 1310
2412.87 1359
2413.34 1381
2413.80 1309
2414.26 1299
2414.73 1318
2415.19 1496
2415.65 1421
2416.12 1283
2416.58 1313
2417.04 1471
2417.51 1368
2417.97 1474
2418.43 1372
2418.90 1315
2419.36 1357
2419.82 1296
2420.29 1571
2420.75 1402
2421.22 1361
2421.68 1457
2422.14 1474
2422.61 1403
2423.07 1391
2423.54 1387
2424.00 1527
2424.47 1435
2424.93 1369
2425.39 1414
2425.86 1471
2426.32 1398
2426.79 1388
2427.25 1347
2427.72 1424
2428.18 1454
2428.65 1252
2429.11 1229
2429.57 1301
2430.04 1233
2430.50 1375
2430.97 1511
2431.43 1457
2431.90 1506
2432.36 1229
2432.83 1401
2433.29 1460
2433.76 1354
2434.22 1426
2434.69 1315
2435.15 1265
2435.62 1372
2436.09 1289
2436.55 1321
2437.02 1243
2437.48 1409
2437.95 1356
2438.41 1249
2438.88 1348
2439.34 1291
2439.81 1416
2440.28 1356
2440.74 1512
2441.21 1593
2441.67 1543
2442.14 1553
2442.60 1491
2443.07 1437
2443.54 1338
2444.00 1340
2444.47 1283
2444.94 1210
2445.40 1202
2445.87 1324
2446.33 1240
2446.80 1213
2447.27 1367
2447.73 1269
2448.20 1182
2448.67 1050
2449.13 1270
2449.60 1279
2450.07 1336
2450.53 1421
2451.00 1358
2451.47 1159
2451.93 1187
2452.40 1267
2452.87 1339
2453.33 1319
2453.80 1338
2454.27 1344
2454.74 1315
2455.20 1418
2455.67 1542
2456.14 1254
2456.60 1118
2457.07 1251
2457.54 1387
2458.01 1404
2458.47 1486
2458.94 1400
2459.41 1238
2459.88 1259
2460.34 1221
2460.81 1278
2461.28 1114
2461.75 1294
2462.21 1256
2462.68 1199
2463.15 1247
2463.62 1302
2464.09 1312
2464.55 1158
2465.02 1371
2465.49 1329
2465.96 1346
2466.43 1433
2466.90 1446
2467.36 1507
2467.83 1307
2468.30 1422
2468.77 1409
2469.24 1239
2469.71 1242
2470.17 1153
2470.64 1222
2471.11 1141
2471.58 1179
2472.05 1301
2472.52 1254
2472.99 1269
2473.46 1229
2473.93 1285
2474.39 1360
2474.86 1271
2475.33 1288
2475.80 1371
2476.27 1273
2476.74 1243
2477.21 1138
2477.68 1113
2478.15 1257
2478.62 1287
2479.09 1296
2479.56 1234
2480.03 1253
2480.49 1255
2480.96 1434
2481.43 1332
2481.90 1496
2482.37 1525
2482.84 1381
2483.31 1281
2483.78 1381
2484.25 1348
2484.72 1378
2485.19 1210
2485.66 1393
2486.13 1263
2486.60 1481
2487.07 1510
2487.54 1316
2488.01 1432
2488.48 1367
2488.95 1293
2489.43 1463
2489.90 1411
2490.37 1337
2490.84 1129
2491.31 1216
2491.78 1277
2492.25 1258
2492.72 1311
2493.19 1410
2493.66 1324
2494.13 1276
2494.60 1403
2495.07 1498
2495.54 1253
2496.02 1437
2496.49 1412
2496.96 1270
2497.43 1184
2497.90 1246
2498.37 1246
2498.84 1201
2499.31 1206
2499.79 1210
2500.26 1233
2500.73 1202
2501.20 1196
2501.67 1312
2502.14 1331
2502.61 1206
2503.09 1198
2503.56 1259
2504.03 1243
2504.50 1189
2504.97 1168
2505.45 1276
2505.92 1355
2506.39 1440
2506.86 1337
2507.33 1347
2507.81 1312
2508.28 1328
2508.75 1344
2509.22 1251
2509.69 1402
2510.17 1314
2510.64 1297
2511.11 1343
2511.58 1389
2512.06 1551
2512.53 1430
2513.00 1510
2513.47 1268
2513.95 1479
2514.42 1451
2514.89 1214
2515.37 1341
2515.84 1258
2516.31 1285
2516.78 1306
2517.26 1510
2517.73 1426
2518.20 1319
2518.68 1370
2519.15 1350
2519.62 1183
2520.10 1227
2520.57 1368
2521.04 1376
2521.52 1361
2521.99 1550
2522.46 1573
2522.94 1416
2523.41 1359
2523.89 1191
2524.36 1272
2524.83 1358
2525.31 1328
2525.78 1342
2526.25 1289
2526.73 1200
2527.20 1460
2527.68 1729
2528.15 1538
2528.62 1660
2529.10 1538
2529.57 1667
2530.05 1584
2530.52 1635
2531.00 1498
2531.47 1539
2531.94 1664
2532.42 1664
2532.89 1731
2533.37 1542
2533.84 1495
2534.32 1397
2534.79 1501
2535.27 1383
2535.74 1289
2536.22 1348
2536.69 1397
2537.17 1319
2537.64 1410
2538.12 1587
2538.59 1622
2539.07 1619
2539.54 1498
2540.02 1711
2540.49 1788
2540.97 1696
2541.44 1639
2541.92 1654
2542.39 1742
2542.87 1642
2543.34 1577
2543.82 1789
2544.29 1798
2544.77 1587
2545.25 1612
2545.72 1736
2546.20 1752
2546.67 1566
2547.15 1503
2547.62 1701
2548.10 1771
2548.58 1711
2549.05 1560
2549.53 1499
2550.00 1765
2550.48 1582
2550.96 1466
2551.43 1516
2551.91 1560
2552.39 1431
2552.86 1460
2553.34 1420
2553.82 1365
2554.29 1411
2554.77 1312
2555.24 1414
2555.72 1391
2556.20 1372
2556.67 1427
2557.15 1523
2557.63 1457
2558.11 1543
2558.58 1454
2559.06 1465
2559.54 1414
2560.01 1470
2560.49 1287
2560.97 1419
2561.44 1499
2561.92 1275
2562.40 1216
2562.88 1190
2563.35 1253
2563.83 1273
2564.31 1358
2564.79 1343
2565.26 1298
2565.74 1207
2566.22 1106
2566.70 1312
2567.17 1205
2567.65 1239
2568.13 1215
2568.61 1293
2569.09 1367
2569.56 1299
2570.04 1157
2570.52 1209
2571.00 1161
2571.48 1264
2571.95 1167
2572.43 1220
2572.91 1328
2573.39 1149
2573.87 1219
2574.35 1192
2574.82 1294
2575.30 1175
2575.78 1235
2576.26 1247
2576.74 1319
2577.22 1269
2577.70 1311
2578.17 1391
2578.65 1231
2579.13 1251
2579.61 1349
2580.09 1205
2580.57 1273
2581.05 1323
2581.53 1133
2582.01 1302
2582.48 1212
2582.96 1062
2583.44 1224
2583.92 1277
2584.40 1265
2584.88 1246
2585.36 1158
2585.84 1193
2586.32 1306
2586.80 1235
2587.28 1216
2587.76 1221
2588.24 1325
2588.72 1310
2589.20 1177
2589.68 1277
2590.16 1313
2590.64 1374
2591.12 1233
2591.60 1260
2592.08 1184
2592.56 1261
2593.04 1254
2593.52 1411
2594.00 1215
2594.48 1151
2594.96 1182
2595.44 1245
2595.92 1440
2596.40 1249
2596.88 1310
2597.36 1198
2597.84 1164
2598.32 1135
2598.80 1314
2599.28 1355
2599.76 1447
2600.24 1174
2600.72 1170
2601.21 1161
2601.69 1196
2602.17 1256
2602.65 1320
2603.13 1264
2603.61 1196
2604.09 1212
2604.57 1300
2605.05 1213
2605.54 1460
2606.02 1330
2606.50 1199
2606.98 1174
2607.46 1201
2607.94 1193
2608.42 1191
2608.91 1216
2609.39 1337
2609.87 1420
2610.35 1280
2610.83 1168
2611.31 1217
2611.80 1254
2612.28 1259
2612.76 1245
2613.24 1232
2613.72 1158
2614.21 1182
2614.69 1172
2615.17 1188
2615.65 1173
2616.13 1245
2616.62 1352
2617.10 1297
2617.58 1130
2618.06 1391
2618.55 1350
2619.03 1285
2619.51 1417
2619.99 1354
2620.48 1230
2620.96 1447
2621.44 1389
2621.92 1243
2622.41 1396
2622.89 1436
2623.37 1311
2623.86 1318
2624.34 1236
2624.82 1280
2625.31 1189
2625.79 1250
2626.27 1430
2626.75 1183
2627.24 1185
2627.72 1269
2628.20 1244
2628.69 1208
2629.17 1179
2629.66 1243
2630.14 1321
2630.62 1315
2631.11 1444
2631.59 1469
2632.07 1431
2632.56 1229
2633.04 1337
2633.52 1358
2634.01 1265
2634.49 1362
2634.98 1444
2635.46 1367
2635.94 1234
2636.43 1316
2636.91 1359
2637.40 1205
2637.88 1164
2638.37 1276
2638.85 1276
2639.33 1309
2639.82 1269
2640.30 1216
2640.79 1196
2641.27 1218
2641.76 1155
2642.24 1220
2642.73 1341
2643.21 1211
2643.70 1286
2644.18 1389
2644.67 1153
2645.15 1234
2645.64 1220
2646.12 1235
2646.61 1347
2647.09 1334
2647.58 1371
2648.06 1109
2648.55 1243
2649.03 1359
2649.52 1282
2650.00 1211
2650.49 1221
2650.97 1216
2651.46 1355
2651.94 1290
2652.43 1201
2652.92 1216
2653.40 1353
2653.89 1367
2654.37 1309
2654.86 1364
2655.34 1282
2655.83 1215
2656.32 1181
2656.80 1143
2657.29 1325
2657.77 1323
2658.26 1165
2658.75 1163
2659.23 1085
2659.72 1175
2660.21 1169
2660.69 1300
2661.18 1150
2661.66 1210
2662.15 1278
2662.64 1239
2663.12 1191
2663.61 1212
2664.10 1402
2664.58 1264
2665.07 1287
2665.56 1219
2666.04 1352
2666.53 1296
2667.02 1182
2667.50 1303
2667.99 1384
2668.48 1457
2668.97 1256
2669.45 1277
2669.94 1384
2670.43 1315
2670.91 1239
2671.40 1404
2671.89 1451
2672.38 1500
2672.86 1595
2673.35 1597
2673.84 1492
2674.33 1647
2674.81 1645
2675.30 1606
2675.79 1806
2676.28 1764
2676.77 1650
2677.25 1589
2677.74 1602
2678.23 1595
2678.72 1711
2679.21 1501
2679.69 1368
2680.18 1592
2680.67 1470
2681.16 1350
2681.65 1396
2682.13 1372
2682.62 1204
2683.11 1291
2683.60 1362
2684.09 1312
2684.58 1328
2685.07 1170
2685.55 1174
2686.04 1234
2686.53 1243
2687.02 1240
2687.51 1287
2688.00 1143
2688.49 1237
2688.98 1182
2689.46 1246
2689.95 1299
2690.44 1401
2690.93 1338
2691.42 1330
2691.91 1376
2692.40 1368
2692.89 1517
2693.38 1555
2693.87 1430
2694.36 1296
2694.85 1218
2695.34 1302
2695.83 1217
2696.31 1329
2696.80 1280
2697.29 1102
2697.78 1194
2698.27 1365
2698.76 1303
2699.25 1322
2699.74 1458
2700.23 1326
2700.72 1238
2701.21 1331
2701.70 1349
2702.19 1226
2702.68 1297
2703.17 1237
2703.66 1233
2704.15 1351
2704.64 1250
2705.13 1192
2705.63 1262
2706.12 1359
2706.61 1240
2707.10 1321
2707.59 1286
2708.08 1313
2708.57 1285
2709.06 1312
2709.55 1190
2710.04 1247
2710.53 1234
2711.02 1281
2711.51 1143
2712.01 1196
2712.50 1161
2712.99 1247
2713.48 1209
2713.97 1158
2714.46 1196
2714.95 1195
2715.44 1151
2715.93 1080
2716.43 1219
2716.92 1305
2717.41 1294
2717.90 1360
2718.39 1339
2718.88 1279
2719.38 1292
2719.87 1390
2720.36 1394
2720.85 1427
2721.34 1525
2721.83 1506
2722.33 1417
2722.82 1272
2723.31 1361
2723.80 1373
2724.30 1415
2724.79 1436
2725.28 1368
2725.77 1346
2726.26 1356
2726.76 1454
2727.25 1468
2727.74 1381
2728.23 1338
2728.73 1337
2729.22 1208
2729.71 1247
2730.20 1379
2730.70 1350
2731.19 1411
2731.68 1418
2732.18 1417
2732.67 1318
2733.16 1358
2733.65 1226
2734.15 1400
2734.64 1298
2735.13 1549
2735.63 1505
2736.12 1366
2736.61 1542
2737.11 1305
2737.60 1309
2738.09 1506
2738.59 1462
2739.08 1386
2739.57 1503
2740.07 1489
2740.56 1502
2741.05 1363
2741.55 1422
2742.04 1288
2742.54 1244
2743.03 1306
2743.52 1299
2744.02 1323
2744.51 1376
2745.00 1356
2745.50 1273
2745.99 1328
2746.49 1555
2746.98 1553
2747.48 1426
2747.97 1353
2748.46 1381
2748.96 1288
2749.45 1315
2749.95 1219
2750.44 1354
2750.94 1342
2751.43 1439
2751.93 1272
2752.42 1277
2752.91 1395
2753.41 1405
2753.90 1311
2754.40 1360
2754.89 1377
2755.39 1280
2755.88 1308
2756.38 1312
2756.87 1386
2757.37 1267
2757.86 1194
2758.36 1154
2758.85 1111
2759.35 1322
2759.85 1373
2760.34 1330
2760.84 1188
2761.33 1416
2761.83 1305
2762.32 1117
2762.82 1280
2763.31 1219
2763.81 1137
2764.31 1152
2764.80 1254
2765.30 1083
2765.79 1264
2766.29 1361
2766.78 1292
2767.28 1376
2767.78 1229
2768.27 1270
2768.77 1352
2769.27 1139
2769.76 1134
2770.26 1191
2770.75 1274
2771.25 1304
2771.75 1313
2772.24 1292
2772.74 1364
2773.24 1405
2773.73 1324
2774.23 1533
2774.73 1716
2775.22 1593
2775.72 1607
2776.22 1691
2776.71 1691
2777.21 1705
2777.71 1630
2778.20 1557
2778.70 1560
2779.20 1608
2779.70 1550
2780.19 1636
2780.69 1321
2781.19 1317
2781.68 1349
2782.18 1379
2782.68 1506
2783.18 1261
2783.67 1291
2784.17 1313
2784.67 1268
2785.17 1307
2785.66 1100
2786.16 1236
2786.66 1130
2787.16 1118
2787.66 1198
2788.15 1220
2788.65 1247
2789.15 1346
2789.65 1335
2790.14 1246
2790.64 1259
2791.14 1268
2791.64 1359
2792.14 1216
2792.64 1188
2793.13 1200
2793.63 1182
2794.13 1188
2794.63 1341
2795.13 1191
2795.63 1196
2796.12 1169
2796.62 1207
2797.12 1270
2797.62 1326
2798.12 1430
2798.62 1361
2799.12 1348
2799.62 1352
2800.12 1267
2800.61 1262
2801.11 1248
2801.61 1287
2802.11 1473
2802.61 1331
2803.11 1412
2803.61 1272
2804.11 1233
2804.61 1521
2805.11 1349
2805.61 1522
2806.11 1571
2806.61 1504
2807.11 1550
2807.60 1475
2808.10 1513
2808.60 1538
2809.10 1500
2809.60 1436
2810.10 1628
2810.60 1541
2811.10 1458
2811.60 1288
2812.10 1515
2812.60 1506
2813.10 1630
2813.60 1538
2814.10 1329
2814.60 1265
2815.10 1432
2815.60 1248
2816.10 1134
2816.61 1374
2817.11 1483
2817.61 1486
2818.11 1486
2818.61 1469
2819.11 1374
2819.61 1359
2820.11 1480
2820.61 1559
2821.11 1392
2821.61 1529
2822.11 1546
2822.61 1273
2823.11 1384
2823.62 1354
2824.12 1290
2824.62 1175
2825.12 1355
2825.62 1388
2826.12 1461
2826.62 1338
2827.12 1277
2827.63 1332
2828.13 1348
2828.63 1284
2829.13 1385
2829.63 1471
2830.13 1372
2830.63 1268
2831.14 1328
2831.64 1486
2832.14 1440
2832.64 1332
2833.14 1399
2833.65 1100
2834.15 1374
2834.65 1173
2835.15 1320
2835.65 1211
2836.16 1352
2836.66 1421
2837.16 1338
2837.66 1366
2838.16 1363
2838.67 1492
2839.17 1302
2839.67 1401
2840.17 1319
2840.68 1385
2841.18 1423
2841.68 1453
2842.19 1248
2842.69 1337
2843.19 1329
2843.69 1374
2844.20 1363
2844.70 1251
2845.20 1327
2845.71 1347
2846.21 1325
2846.71 1306
2847.21 1484
2847.72 1542
2848.22 1475
2848.72 1638
2849.23 1378
2849.73 1332
2850.23 1329
2850.74 1368
2851.24 1474
2851.74 1295
2852.25 1366
2852.75 1217
2853.26 1175
2853.76 1405
2854.26 1254
2854.77 1209
2855.27 1228
2855.77 1266
2856.28 1331
2856.78 1398
2857.29 1284
2857.79 1173
2858.29 1382
2858.80 1479
2859.30 1395
2859.81 1334
2860.31 1321
2860.82 1431
2861.32 1263
2861.82 1359
2862.33 1351
2862.83 1253
2863.34 1366
2863.84 1268
2864.35 1273
2864.85 1285
2865.36 1380
2865.86 1347
2866.37 1424
2866.87 1367
2867.38 1238
2867.88 1181
2868.39 1288
2868.89 1371
2869.40 1145
2869.90 1245
2870.41 1368
2870.91 1499
2871.42 1551
2871.92 1378
2872.43 1385
2872.93 1466
2873.44 1480
2873.94 1738
2874.45 1545
2874.95 1386
2875.46 1466
2875.97 1409
2876.47 1314
2876.98 1280
2877.48 1414
2877.99 1287
2878.49 1249
2879.00 1327
2879.51 1398
2880.01 1369
2880.52 1416
2881.03 1473
2881.53 1520
2882.04 1638
2882.54 1549
2883.05 1301
2883.56 1213
2884.06 1279
2884.57 1413
2885.08 1314
2885.58 1401
2886.09 1411
2886.60 1505
2887.10 1584
2887.61 1591
2888.12 1492
2888.62 1465
2889.13 1470
2889.64 1496
2890.14 1574
2890.65 1454
2891.16 1547
2891.66 1540
2892.17 1554
2892.68 1739
2893.18 1817
2893.69 1988
2894.20 2033
2894.71 2053
2895.21 2100
2895.72 2202
2896.23 2391
2896.74 2331
2897.24 2324
2897.75 2224
2898.26 2253
2898.77 1913
2899.27 1599
2899.78 1615
2900.29 1557
2900.80 1565
2901.31 1599
2901.81 1648
2902.32 1456
2902.83 1538
2903.34 1538
2903.85 1516
2904.35 1434
2904.86 1654
2905.37 1551
2905.88 1540
2906.39 1623
2906.90 1682
2907.40 1423
2907.91 1499
2908.42 1543
2908.93 1618
2909.44 1422
2909.95 1301
2910.46 1480
2910.96 1376
2911.47 1261
2911.98 1214
2912.49 1316
2913.00 1342
2913.51 1451
2914.02 1437
2914.53 1329
2915.04 1397
2915.54 1408
2916.05 1467
2916.56 1349
2917.07 1364
2917.58 1396
2918.09 1405
2918.60 1389
2919.11 1383
2919.62 1231
2920.13 1371
2920.64 1356
2921.15 1257
2921.66 1365
2922.17 1342
2922.68 1421
2923.19 1506
2923.70 1585
2924.21 1391
2924.72 1285
2925.23 1444
2925.74 1432
2926.25 1320
2926.76 1397
2927.27 1478
2927.78 1351
2928.29 1301
2928.80 1252
2929.31 1150
2929.82 1313
2930.33 1316
2930.84 1234
2931.35 1240
2931.86 1236
2932.37 1299
2932.88 1381
2933.39 1495
2933.90 1318
2934.41 1250
2934.92 1268
2935.44 1322
2935.95 1530
2936.46 1486
2936.97 1367
2937.48 1312
2937.99 1334
2938.50 1367
2939.01 1414
2939.52 1431
2940.04 1403
2940.55 1295
2941.06 1298
2941.57 1215
2942.08 1442
2942.59 1328
2943.10 1356
2943.62 1351
2944.13 1306
2944.64 1341
2945.15 1322
2945.66 1307
2946.17 1330
2946.69 1217
2947.20 1331
2947.71 1380
2948.22 1485
2948.73 1380
2949.25 1376
2949.76 1295
2950.27 1310
2950.78 1280
2951.29 1256
2951.81 1339
2952.32 1326
2952.83 1295
2953.34 1209
2953.86 1323
2954.37 1276
2954.88 1361
2955.39 1323
2955.91 1245
2956.42 1259
2956.93 1252
2957.45 1338
2957.96 1465
2958.47 1381
2958.98 1388
2959.50 1364
2960.01 1319
2960.52 1332
2961.04 1346
2961.55 1294
2962.06 1348
2962.58 1373
2963.09 1459
2963.60 1577
2964.12 1370
2964.63 1236
2965.14 1275
2965.66 1328
2966.17 1374
2966.68 1241
2967.20 1402
2967.71 1163
2968.22 1272
2968.74 1352
2969.25 1233
2969.77 1332
2970.28 1317
2970.79 1266
2971.31 1151
2971.82 1311
2972.34 1356
2972.85 1254
2973.36 1314
2973.88 1228
2974.39 1292
2974.91 1318
2975.42 1260
2975.94 1325
2976.45 1231
2976.96 1432
2977.48 1507
2977.99 1307
2978.51 1274
2979.02 1381
2979.54 1408
2980.05 1559
2980.57 1581
2981.08 1494
2981.60 1556
2982.11 1505
2982.63 1457
2983.14 1392
2983.66 1568
2984.17 1672
2984.69 1580
2985.20 1461
2985.72 1461
2986.23 1614
2986.75 1665
2987.26 1410
2987.78 1450
2988.29 1468
2988.81 1571
2989.32 1647
2989.84 1557
2990.36 1484
2990.87 1615
2991.39 1662
2991.90 1510
2992.42 1587
2992.94 1597
2993.45 1448
2993.97 1523
2994.48 1583
2995.00 1672
2995.51 1730
2996.03 1889
2996.55 1900
2997.06 1776
2997.58 1800
2998.10 1651
2998.61 1896
2999.13 1877
2999.65 1779
3000.16 1652
3000.68 1917
3001.19 1992
3001.71 2321
3002.23 2509
3002.74 2473
3003.26 2474
3003.78 2859
3004.30 3059
3004.81 3095
3005.33 2893
3005.85 2755
3006.36 2462
3006.88 2377
3007.40 2329
3007.91 2047
3008.43 1868
3008.95 1760
3009.47 1694
3009.98 1707
3010.50 1581
3011.02 1644
3011.54 1688
3012.05 1770
3012.57 1777
3013.09 1610
3013.61 1494
3014.12 1480
3014.64 1494
3015.16 1471
3015.68 1523
3016.19 1546
3016.71 1567
3017.23 1524
3017.75 1544
3018.27 1679
3018.78 1624
3019.30 1697
3019.82 1719
3020.34 1743
3020.86 1664
3021.38 1778
3021.89 1535
3022.41 1488
3022.93 1499
3023.45 1530
3023.97 1440
3024.49 1560
3025.01 1599
3025.52 1435
3026.04 1539
3026.56 1588
3027.08 1433
3027.60 1537
3028.12 1630
3028.64 1413
3029.16 1627
3029.67 1529
3030.19 1364
3030.71 1465
3031.23 1497
3031.75 1449
3032.27 1559
3032.79 1514
3033.31 1550
3033.83 1444
3034.35 1439
3034.87 1530
3035.39 1587
3035.91 1478
3036.43 1608
3036.95 1543
3037.47 1443
3037.99 1596
3038.50 1595
3039.02 1569
3039.54 1437
3040.06 1606
3040.58 1585
3041.10 1503
3041.62 1275
3042.14 1500
3042.66 1379
3043.18 1373
3043.70 1457
3044.23 1569
3044.75 1501
3045.27 1376
3045.79 1398
3046.31 1419
3046.83 1549
3047.35 1465
3047.87 1308
3048.39 1337
3048.91 1282
3049.43 1345
3049.95 1381
3050.47 1346
3050.99 1346
3051.51 1363
3052.03 1401
3052.56 1428
3053.08 1343
3053.60 1365
3054.12 1505
3054.64 1361
3055.16 1447
3055.68 1464
3056.20 1507
3056.72 1490
3057.25 1642
3057.77 1618
3058.29 1452
3058.81 1558
3059.33 1579
3059.85 1402
3060.38 1397
3060.90 1513
3061.42 1601
3061.94 1497
3062.46 1663
3062.98 1498
3063.51 1671
3064.03 1591
3064.55 1764
3065.07 1664
3065.59 1570
3066.12 1581
3066.64 1534
3067.16 1658
3067.68 1488
3068.21 1734
3068.73 1627
3069.25 1480
3069.77 1577
3070.30 1650
3070.82 1708
3071.34 1561
3071.86 1732
3072.39 1789
3072.91 1686
3073.43 1717
3073.95 1705
3074.48 1684
3075.00 1743
3075.52 1839
3076.05 1887
3076.57 1901
3077.09 1857
3077.61 1767
3078.14 1887
3078.66 1914
3079.18 1969
3079.71 2092
3080.23 2244
3080.75 2147
3081.28 2307
3081.80 2360
3082.32 2526
3082.85 2546
3083.37 2432
3083.90 2220
3084.42 2230
3084.94 2013
3085.47 2136
3085.99 2177
3086.51 2242
3087.04 2296
3087.56 2022
3088.09 1964
3088.61 2063
3089.13 2193
3089.66 2210
3090.18 2141
3090.71 2108
3091.23 2117
3091.76 2006
3092.28 2208
3092.80 2173
3093.33 2092
3093.85 2326
3094.38 2448
3094.90 2582
3095.43 2496
3095.95 2565
3096.48 2434
3097.00 2599
3097.53 2594
3098.05 2821
3098.58 2973
3099.10 3544
3099.63 4039
3100.15 4844
3100.68 5751
3101.20 6915
3101.73 8260
3102.25 8490
3102.78 9489
3103.30 10082
3103.83 9905
3104.35 9713
3104.88 9428
3105.40 8941
3105.93 8317
3106.45 6934
3106.98 6640
3107.51 5971
3108.03 4967
3108.56 4931
3109.08 4782
3109.61 5249
3110.13 5342
3110.66 5377
3111.19 5506
3111.71 5726
3112.24 5619
3112.76 5382
3113.29 5621
3113.82 4659
3114.34 4435
3114.87 4046
3115.40 3913
3115.92 3528
3116.45 3316
3116.98 3186
3117.50 2984
3118.03 3044
3118.55 3366
3119.08 3160
3119.61 3426
3120.13 3486
3120.66 3281
3121.19 3267
3121.72 2905
3122.24 3380
3122.77 3224
3123.30 3162
3123.82 3201
3124.35 2897
3124.88 3011
3125.40 2790
3125.93 2670
3126.46 2888
3126.99 2770
3127.51 2841
3128.04 3084
3128.57 2889
3129.10 2986
3129.62 2535
3130.15 2450
3130.68 2389
3131.21 2312
3131.73 2302
3132.26 2250
3132.79 2298
3133.32 2326
3133.85 2177
3134.37 2127
3134.90 1986
3135.43 2152
3135.96 2050
3136.49 1990
3137.01 2019
3137.54 1960
3138.07 1983
3138.60 2006
3139.13 2049
3139.65 1963
3140.18 2048
3140.71 2026
3141.24 2008
3141.77 1935
3142.30 1899
3142.83 2026
3143.35 1939
3143.88 2006
3144.41 1941
3144.94 1864
3145.47 1875
3146.00 1933
3146.53 1951
3147.06 1898
3147.59 2011
3148.11 2034
3148.64 1936
3149.17 2013
3149.70 2181
3150.23 2323
3150.76 2079
3151.29 1971
3151.82 2131
3152.35 2229
3152.88 2067
3153.41 1828
3153.94 1745
3154.47 2006
3155.00 1973
3155.53 2123
3156.06 1886
3156.59 1966
3157.12 1933
3157.65 2071
3158.18 1961
3158.71 2158
3159.24 2096
3159.77 1935
3160.30 1946
3160.83 1977
3161.36 2117
3161.89 1965
3162.42 1879
3162.95 1814
3163.48 1662
3164.01 1599
3164.54 1618
3165.07 1690
3165.60 1744
3166.13 1782
3166.66 1536
3167.19 1620
3167.72 1477
3168.25 1606
3168.78 1576
3169.31 1607
3169.85 1607
3170.38 1560
3170.91 1623
3171.44 1676
3171.97 1639
3172.50 1869
3173.03 1803
3173.56 1793
3174.09 1930
3174.63 1906
3175.16 1935
3175.69 1835
3176.22 1970
3176.75 2053
3177.28 2140
3177.81 1978
3178.35 1978
3178.88 2055
3179.41 1845
3179.94 1750
3180.47 1614
3181.00 1702
3181.54 1756
3182.07 1837
3182.60 1835
3183.13 1752
3183.66 1684
3184.20 1754
3184.73 1745
3185.26 1949
3185.79 1659
3186.33 1503
3186.86 1690
3187.39 1625
3187.92 1636
3188.46 1659
3188.99 1568
3189.52 1516
3190.05 1649
3190.59 1678
3191.12 1650
3191.65 1723
3192.18 1518
3192.72 1498
3193.25 1566
3193.78 1608
3194.32 1528
3194.85 1632
3195.38 1670
3195.91 1676
3196.45 1658
3196.98 1635
3197.51 1748
3198.05 1825
3198.58 1768
3199.11 1570
3199.65 1821
3200.18 1773
3200.71 1799
3201.25 1807
3201.78 1676
3202.32 1669
3202.85 1636
3203.38 1709
3203.92 1882
3204.45 1862
3204.98 1782
3205.52 1918
3206.05 1834
3206.59 1686
3207.12 1720
3207.65 1664
3208.19 1818
3208.72 1961
3209.26 1856
3209.79 1599
3210.32 1750
3210.86 1794
3211.39 1889
3211.93 1922
3212.46 1864
3213.00 1890
3213.53 1939
3214.07 1900
3214.60 1831
3215.14 1779
3215.67 1766
3216.20 1712
3216.74 1709
3217.27 1752
3217.81 1608
3218.34 1656
3218.88 1731
3219.41 1693
3219.95 1669
3220.48 1648
3221.02 1621
3221.56 1756
3222.09 1811
3222.63 1896
3223.16 1834
3223.70 1849
3224.23 1913
3224.77 1799
3225.30 1895
3225.84 1997
3226.37 1750
3226.91 1992
3227.45 2173
3227.98 1927
3228.52 1845
3229.05 1902
3229.59 1892
3230.12 1938
3230.66 1836
3231.20 1743
3231.73 1704
3232.27 1949
3232.81 1911
3233.34 1794
3233.88 1938
3234.41 2076
3234.95 1887
3235.49 1887
3236.02 2111
3236.56 2044
3237.10 2003
3237.63 2017
3238.17 2161
3238.71 1973
3239.24 1982
3239.78 2104
3240.32 2030
3240.85 1971
3241.39 2158
3241.93 2111
3242.46 2032
3243.00 2059
3243.54 2271
3244.07 2501
3244.61 2193
3245.15 2141
3245.69 2139
3246.22 2284
3246.76 2357
3247.30 2361
3247.84 2265
3248.37 2268
3248.91 2556
3249.45 2410
3249.99 2503
3250.52 2550
3251.06 2444
3251.60 2501
3252.14 2417
3252.67 2300
3253.21 2434
3253.75 2442
3254.29 2502
3254.83 2451
3255.36 2421
3255.90 2791
3256.44 2734
3256.98 2715
3257.52 3051
3258.05 3040
3258.59 3296
3259.13 3374
3259.67 3724
3260.21 4044
3260.75 4652
3261.29 4574
3261.82 4867
3262.36 5085
3262.90 5620
3263.44 5676
3263.98 6095
3264.52 5985
3265.06 5872
3265.60 6295
3266.13 6656
3266.67 6707
3267.21 6937
3267.75 7107
3268.29 6907
3268.83 6408
3269.37 5846
3269.91 5389
3270.45 4621
3270.99 3813
3271.53 3723
3272.07 3371
3272.60 3017
3273.14 3180
3273.68 3191
3274.22 3001
3274.76 3170
3275.30 2753
3275.84 2860
3276.38 2940
3276.92 2925
3277.46 2963
3278.00 3020
3278.54 2975
3279.08 2991
3279.62 2956
3280.16 2808
3280.70 2996
3281.24 3010
3281.78 2801
3282.32 2787
3282.86 2774
3283.40 2665
3283.94 2863
3284.48 2916
3285.02 3088
3285.56 3131
3286.11 2853
3286.65 3024
3287.19 3350
3287.73 3183
3288.27 3242
3288.81 3132
3289.35 3338
3289.89 3419
3290.43 3466
3290.97 3385
3291.51 3278
3292.05 3715
3292.60 3670
3293.14 3665
3293.68 4353
3294.22 4516
3294.76 4488
3295.30 5020
3295.84 4979
3296.38 4868
3296.93 4695
3297.47 4747
3298.01 4291
3298.55 4028
3299.09 3964
3299.63 3805
3300.18 3332
3300.72 3309
3301.26 3239
3301.80 3054
3302.34 3000
3302.89 3112
3303.43 2890
3303.97 3200
3304.51 3001
3305.05 3009
3305.60 2997
3306.14 3077
3306.68 3212
3307.22 2948
3307.76 2930
3308.31 2998
3308.85 2933
3309.39 3029
3309.93 2957
3310.48 2921
3311.02 2910
3311.56 3067
3312.11 3148
3312.65 3137
3313.19 2971
3313.73 2921
3314.28 3060
3314.82 3136
3315.36 3316
3315.91 3297
3316.45 3457
3316.99 3536
3317.53 3417
3318.08 3472
3318.62 3736
3319.16 3626
3319.71 3978
3320.25 3715
3320.79 3596
3321.34 3528
3321.88 3514
3322.43 3720
3322.97 4025
3323.51 3637
3324.06 3493
3324.60 3553
3325.14 3447
3325.69 3469
3326.23 3289
3326.78 3583
3327.32 3324
3327.86 3193
3328.41 3231
3328.95 3293
3329.50 3587
3330.04 3822
3330.58 4213
3331.13 5124
3331.67 6377
3332.22 7839
3332.76 9927
3333.31 11543
3333.85 13476
3334.39 15960
3334.94 18014
3335.48 19430
3336.03 20472
3336.57 20399
3337.12 20587
3337.66 20468
3338.21 19855
3338.75 17709
3339.30 15347
3339.84 13106
3340.39 10711
3340.93 9071
3341.48 7804
3342.02 6161
3342.57 5260
3343.11 4672
3343.66 4360
3344.20 4138
3344.75 3889
3345.29 3657
3345.84 3482
3346.39 3726
3346.93 4008
3347.48 4348
3348.02 4396
3348.57 4671
3349.11 5251
3349.66 5860
3350.21 6164
3350.75 6753
3351.30 6986
3351.84 7254
3352.39 7105
3352.94 7094
3353.48 7017
3354.03 6644
3354.57 6161
3355.12 5578
3355.67 4851
3356.21 4514
3356.76 4113
3357.31 3523
3357.85 3225
3358.40 3149
3358.94 3162
3359.49 3223
3360.04 3195
3360.58 3096
3361.13 2990
3361.68 2963
3362.22 2802
3362.77 3139
3363.32 3267
3363.87 3113
3364.41 3332
3364.96 3311
3365.51 3392
3366.05 3313
3366.60 3313
3367.15 3288
3367.70 3569
3368.24 3449
3368.79 3173
3369.34 3190
3369.88 3294
3370.43 3482
3370.98 3503
3371.53 3700
3372.07 3784
3372.62 3945
3373.17 3875
3373.72 3824
3374.27 3774
3374.81 3987
3375.36 3877
3375.91 3983
3376.46 3721
3377.01 3454
3377.55 3498
3378.10 3425
3378.65 3288
3379.20 3267
3379.75 3345
3380.29 3193
3380.84 3063
3381.39 3067
3381.94 3219
3382.49 3284
3383.04 3299
3383.58 3321
3384.13 3599
3384.68 3540
3385.23 3281
3385.78 2954
3386.33 3059
3386.88 2986
3387.43 2865
3387.97 2759
3388.52 2806
3389.07 2787
3389.62 2789
3390.17 2697
3390.72 2716
3391.27 2617
3391.82 2589
3392.37 2441
3392.92 2364
3393.47 2297
3394.02 2201
3394.56 2035
3395.11 2036
3395.66 2176
3396.21 2151
3396.76 2086
3397.31 2118
3397.86 2147
3398.41 1938
3398.96 2113
3399.51 2069
3400.06 2041
3400.61 2052
3401.16 1904
3401.71 2033
3402.26 2012
3402.81 1911
3403.36 1893
3403.91 1907
3404.46 2047
3405.01 2224
3405.56 2177
3406.11 2200
3406.66 2110
3407.21 2137
3407.76 2081
3408.32 2158
3408.87 2214
3409.42 2310
3409.97 2248
3410.52 2450
3411.07 2410
3411.62 2464
3412.17 2319
3412.72 2229
3413.27 2357
3413.82 2287
3414.37 2213
3414.93 2296
3415.48 2319
3416.03 2258
3416.58 2291
3417.13 2294
3417.68 2231
3418.23 2113
3418.78 2123
3419.34 1904
3419.89 2020
3420.44 1958
3420.99 2110
3421.54 2125
3422.09 2187
3422.65 2282
3423.20 2280
3423.75 2599
3424.30 2587
3424.85 2589
3425.40 2432
3425.96 2330
3426.51 2293
3427.06 2184
3427.61 2244
3428.16 2096
3428.72 2114
3429.27 2164
3429.82 2144
3430.37 2265
3430.93 2399
3431.48 2260
3432.03 2231
3432.58 2353
3433.14 2362
3433.69 2289
3434.24 2226
3434.79 2213
3435.35 2237
3435.90 2145
3436.45 2078
3437.00 2162
3437.56 2167
3438.11 2108
3438.66 2026
3439.22 1998
3439.77 2111
3440.32 2250
3440.88 2306
3441.43 2347
3441.98 2238
3442.54 2288
3443.09 2254
3443.64 2158
3444.20 2145
3444.75 2180
3445.30 2170
3445.86 2114
3446.41 2081
3446.96 1934
3447.52 1922
3448.07 1996
3448.63 1864
3449.18 1973
3449.73 1814
3450.29 1828
3450.84 1829
3451.39 1781
3451.95 1920
3452.50 1872
3453.06 1800
3453.61 1913
3454.17 1895
3454.72 1884
3455.27 1944
3455.83 1869
3456.38 1797
3456.94 1894
3457.49 1733
3458.05 1878
3458.60 1934
3459.16 1864
3459.71 1943
3460.27 1744
3460.82 1831
3461.37 1900
3461.93 1949
3462.48 2068
3463.04 2047
3463.59 2115
3464.15 2206
3464.70 2134
3465.26 1887
3465.82 2005
3466.37 2012
3466.93 2132
3467.48 2106
3468.04 2117
3468.59 2104
3469.15 2026
3469.70 2301
3470.26 2193
3470.81 2325
3471.37 2226
3471.92 2260
3472.48 2185
3473.04 2362
3473.59 2494
3474.15 2310
3474.70 2337
3475.26 2359
3475.82 2257
3476.37 2368
3476.93 2547
3477.48 2387
3478.04 2467
3478.60 2531
3479.15 2421
3479.71 2493
3480.27 2570
3480.82 2865
3481.38 2781
3481.93 2868
3482.49 2809
3483.05 2518
3483.60 2643
3484.16 2928
3484.72 2873
3485.27 3038
3485.83 2833
3486.39 3118
3486.94 3270
3487.50 3433
3488.06 3664
3488.62 4145
3489.17 4627
3489.73 5229
3490.29 5805
3490.84 6559
3491.40 7465
3491.96 7663
3492.52 7376
3493.07 7468
3493.63 7814
3494.19 7401
3494.75 7116
3495.30 7052
3495.86 7038
3496.42 6849
3496.98 6935
3497.53 7595
3498.09 7855
3498.65 8403
3499.21 8913
3499.76 9024
3500.32 9528
3500.88 9083
3501.44 9428
3502.00 9601
3502.56 9153
3503.11 8894
3503.67 8964
3504.23 8960
3504.79 9227
3505.35 9320
3505.90 9370
3506.46 8795
3507.02 8761
3507.58 8442
3508.14 7620
3508.70 7063
3509.26 6197
3509.81 5871
3510.37 5276
3510.93 4690
3511.49 4390
3512.05 3943
3512.61 3728
3513.17 3706
3513.73 3476
3514.29 3111
3514.84 2951
3515.40 2939
3515.96 2817
3516.52 2901
3517.08 2930
3517.64 3192
3518.20 3112
3518.76 2958
3519.32 3004
3519.88 2903
3520.44 3046
3521.00 3016
3521.56 3134
3522.12 2996
3522.68 3066
3523.24 2878
3523.80 2741
3524.36 2729
3524.92 2655
3525.48 2749
3526.04 2531
3526.60 2284
3527.16 2531
3527.72 2484
3528.28 2148
3528.84 2251
3529.40 2331
3529.96 2478
3530.52 2353
3531.08 2253
3531.64 2301
3532.20 2442
3532.76 2453
3533.32 2305
3533.88 2246
3534.44 2452
3535.00 2237
3535.56 2122
3536.12 2289
3536.68 2435
3537.25 2245
3537.81 2452
3538.37 2367
3538.93 2358
3539.49 2158
3540.05 2241
3540.61 2343
3541.17 2434
3541.73 2482
3542.30 2575
3542.86 2346
3543.42 2267
3543.98 2374
3544.54 2282
3545.10 2248
3545.66 2257
3546.23 2305
3546.79 2219
3547.35 2218
3547.91 2225
3548.47 2282
3549.03 1944
3549.60 1988
3550.16 1958
3550.72 1831
3551.28 1978
3551.84 2085
3552.41 1822
3552.97 1809
3553.53 1937
3554.09 1869
3554.65 1905
3555.22 1778
3555.78 1719
3556.34 1787
3556.90 1715
3557.47 1903
3558.03 1936
3558.59 1841
3559.15 1687
3559.72 1809
3560.28 1790
3560.84 1815
3561.41 1789
3561.97 1933
3562.53 1779
3563.09 1716
3563.66 1942
3564.22 1887
3564.78 1873
3565.35 1858
3565.91 1764
3566.47 1813
3567.04 1901
3567.60 1802
3568.16 1927
3568.73 1918
3569.29 1888
3569.85 1947
3570.42 1873
3570.98 1819
3571.54 1712
3572.11 1796
3572.67 1774
3573.23 1877
3573.80 1940
3574.36 1937
3574.93 2160
3575.49 2026
3576.05 2269
3576.62 2369
3577.18 2127
3577.75 2158
3578.31 2195
3578.87 2283
3579.44 2184
3580.00 2215
3580.57 2230
3581.13 2074
3581.70 1974
3582.26 2054
3582.82 1981
3583.39 1784
3583.95 1827
3584.52 1718
3585.08 1861
3585.65 1850
3586.21 1883
3586.78 1638
3587.34 1761
3587.91 1727
3588.47 1687
3589.04 1628
3589.60 1683
3590.17 1569
3590.73 1688
3591.30 1649
3591.86 1649
3592.43 1750
3592.99 1727
3593.56 1613
3594.12 1651
3594.69 1726
3595.25 1599
3595.82 1646
3596.39 1618
3596.95 1555
3597.52 1569
3598.08 1545
3598.65 1538
3599.21 1574
3599.78 1625
3600.35 1618
3600.91 1617
3601.48 1554
3602.04 1451
3602.61 1541
3603.18 1628
3603.74 1491
3604.31 1444
3604.87 1411
3605.44 1385
3606.01 1522
3606.57 1655
3607.14 1524
3607.71 1375
3608.27 1430
3608.84 1348
3609.41 1492
3609.97 1372
3610.54 1371
3611.11 1394
3611.67 1406
3612.24 1458
3612.81 1614
3613.37 1541
3613.94 1552
3614.51 1639
3615.07 1773
3615.64 1779
3616.21 1784
3616.77 1774
3617.34 1932
3617.91 1910
3618.48 1788
3619.04 1913
3619.61 2035
3620.18 1927
3620.75 1972
3621.31 2006
3621.88 2029
3622.45 1842
3623.02 1700
3623.58 1676
3624.15 1518
3624.72 1572
3625.29 1502
3625.86 1510
3626.42 1404
3626.99 1432
3627.56 1445
3628.13 1483
3628.70 1447
3629.26 1445
3629.83 1480
3630.40 1396
3630.97 1380
3631.54 1302
3632.10 1546
3632.67 1492
3633.24 1404
3633.81 1464
3634.38 1619
3634.95 1573
3635.52 1585
3636.08 1567
3636.65 1787
3637.22 1712
3637.79 1635
3638.36 1600
3638.93 1737
3639.50 1931
3640.07 1879
3640.64 1992
3641.20 2286
3641.77 2319
3642.34 2210
3642.91 2417
3643.48 2293
3644.05 2343
3644.62 2317
3645.19 2233
3645.76 2003
3646.33 1766
3646.90 1727
3647.47 1885
3648.04 1768
3648.61 1986
3649.18 1929
3649.75 1791
3650.32 2092
3650.89 2017
3651.46 1989
3652.03 1938
3652.60 2154
3653.17 2279
3653.74 2029
3654.31 2196
3654.88 2349
3655.45 2402
3656.02 2192
3656.59 2172
3657.16 2055
3657.73 2073
3658.30 1861
3658.87 1906
3659.44 1981
3660.01 2180
3660.58 2059
3661.15 2098
3661.72 2042
3662.29 2015
3662.86 2101
3663.43 2202
3664.00 2264
3664.58 2799
3665.15 2522
3665.72 2605
3666.29 2605
3666.86 2585
3667.43 2671
3668.00 2737
3668.57 2656
3669.14 2496
3669.72 2440
3670.29 2272
3670.86 2334
3671.43 2354
3672.00 2534
3672.57 2182
3673.14 2125
3673.72 1977
3674.29 2141
3674.86 1986
3675.43 1932
3676.00 2096
3676.57 1913
3677.15 2000
3677.72 1899
3678.29 2087
3678.86 1900
3679.43 1787
3680.01 1820
3680.58 1888
3681.15 1783
3681.72 1708
3682.29 1901
3682.87 1864
3683.44 1801
3684.01 1680
3684.58 1778
3685.16 1709
3685.73 1856
3686.30 1844
3686.87 1769
3687.45 1868
3688.02 1901
3688.59 2064
3689.17 2036
3689.74 2176
3690.31 2198
3690.88 2105
3691.46 2054
3692.03 2213
3692.60 1889
3693.18 1793
3693.75 1750
3694.32 1781
3694.90 1659
3695.47 1604
3696.04 1848
3696.62 1741
3697.19 1899
3697.76 1770
3698.34 1870
3698.91 1827
3699.48 2015
3700.06 1992
3700.63 1908
3701.21 2036
3701.78 1962
3702.35 1975
3702.93 1808
3703.50 1704
3704.07 1932
3704.65 1903
3705.22 1918
3705.80 1766
3706.37 1786
3706.95 1918
3707.52 1736
3708.09 1698
3708.67 1795
3709.24 1896
3709.82 1645
3710.39 1622
3710.97 1720
3711.54 1689
3712.11 1725
3712.69 1659
3713.26 1580
3713.84 1670
3714.41 1598
3714.99 1719
3715.56 1627
3716.14 1621
3716.71 1732
3717.29 1497
3717.86 1541
3718.44 1651
3719.01 1659
3719.59 1522
3720.16 1571
3720.74 1599
3721.31 1570
3721.89 1587
3722.47 1501
3723.04 1421
3723.62 1499
3724.19 1490
3724.77 1457
3725.34 1470
3725.92 1497
3726.49 1616
3727.07 1370
3727.65 1480
3728.22 1390
3728.80 1357
3729.37 1616
3729.95 1531
3730.53 1551
3731.10 1564
3731.68 1678
3732.25 1670
3732.83 1566
3733.41 1542
3733.98 1503
3734.56 1504
3735.14 1661
3735.71 1562
3736.29 1426
3736.86 1379
3737.44 1529
3738.02 1519
3738.59 1580
3739.17 1418
3739.75 1402
3740.32 1504
3740.90 1744
3741.48 1767
3742.06 1689
3742.63 1544
3743.21 1609
3743.79 1659
3744.36 1678
3744.94 1808
3745.52 1843
3746.09 1932
3746.67 1789
3747.25 2013
3747.83 2073
3748.40 2095
3748.98 1882
3749.56 1826
3750.14 1824
3750.71 1684
3751.29 1743
3751.87 1563
3752.45 1452
3753.03 1544
3753.60 1553
3754.18 1446
3754.76 1494
3755.34 1543
3755.91 1608
3756.49 1452
3757.07 1615
3757.65 1511
3758.23 1661
3758.81 1707
3759.38 1735
3759.96 1630
3760.54 1598
3761.12 1508
3761.70 1621
3762.28 1557
3762.85 1614
3763.43 1769
3764.01 1585
3764.59 1651
3765.17 1552
3765.75 1492
3766.33 1486
3766.90 1524
3767.48 1611
3768.06 1615
3768.64 1595
3769.22 1723
3769.80 1656
3770.38 1495
3770.96 1578
3771.54 1475
3772.12 1479
3772.70 1430
3773.27 1484
3773.85 1415
3774.43 1635
3775.01 1610
3775.59 1674
3776.17 1560
3776.75 1436
3777.33 1695
3777.91 1838
3778.49 1637
3779.07 1547
3779.65 1677
3780.23 1667
3780.81 1709
3781.39 1778
3781.97 1536
3782.55 1719
3783.13 1686
3783.71 1709
3784.29 1737
3784.87 1388
3785.45 1528
3786.03 1589
3786.61 1650
3787.19 1684
3787.77 1718
3788.35 1645
3788.93 1589
3789.51 1571
3790.09 1595
3790.67 1808
3791.26 1823
3791.84 1649
3792.42 1721
3793.00 1854
3793.58 1762
3794.16 1767
3794.74 2156
3795.32 1916
3795.90 1817
3796.48 1884
3797.07 1948
3797.65 1810
3798.23 1911
3798.81 2134
3799.39 2216
3799.97 2388
3800.55 2555
3801.13 2731
3801.72 2586
3802.30 2789
3802.88 2824
3803.46 2771
3804.04 2890
3804.62 2650
3805.21 2639
3805.79 2765
3806.37 2582
3806.95 2660
3807.53 2632
3808.12 2492
3808.70 2699
3809.28 2842
3809.86 2914
3810.44 2770
3811.03 2758
3811.61 3026
3812.19 3098
3812.77 3106
3813.36 3389
3813.94 3479
3814.52 3568
3815.10 3278
3815.69 3326
3816.27 3607
3816.85 3468
3817.43 3223
3818.02 2920
3818.60 2670
3819.18 2663
3819.76 2648
3820.35 2575
3820.93 2602
3821.51 2443
3822.10 2558
3822.68 2517
3823.26 2527
3823.85 2489
3824.43 2525
3825.01 2484
3825.60 2316
3826.18 2193
3826.76 2306
3827.35 2038
3827.93 2111
3828.51 1915
3829.10 1845
3829.68 1746
3830.26 1877
3830.85 2049
3831.43 1878
3832.02 1858
3832.60 1906
3833.18 1702
3833.77 1652
3834.35 1792
3834.93 1604
3835.52 1824
3836.10 1694
3836.69 1691
3837.27 1665
3837.86 1560
3838.44 1569
3839.02 1556
3839.61 1442
3840.19 1415
3840.78 1463
3841.36 1368
3841.95 1487
3842.53 1544
3843.12 1515
3843.70 1319
3844.29 1511
3844.87 1450
3845.46 1400
3846.04 1452
3846.63 1422
3847.21 1373
3847.80 1486
3848.38 1356
3848.97 1271
3849.55 1509
3850.14 1557
3850.72 1351
3851.31 1248
3851.89 1433
3852.48 1536
3853.06 1387
3853.65 1410
3854.23 1438
3854.82 1401
3855.40 1493
3855.99 1651
3856.58 1463
3857.16 1358
3857.75 1372
3858.33 1513
3858.92 1571
3859.50 1481
3860.09 1373
3860.68 1518
3861.26 1595
3861.85 1665
3862.43 1686
3863.02 1775
3863.61 1652
3864.19 1627
3864.78 1397
3865.37 1342
3865.95 1493
3866.54 1472
3867.13 1479
3867.71 1474
3868.30 1438
3868.89 1323
3869.47 1429
3870.06 1568
3870.65 1513
3871.23 1545
3871.82 1454
3872.41 1420
3872.99 1422
3873.58 1374
3874.17 1386
3874.75 1426
3875.34 1329
3875.93 1384
3876.52 1298
3877.10 1250
3877.69 1412
3878.28 1616
3878.86 1408
3879.45 1343
3880.04 1436
3880.63 1326
3881.21 1517
3881.80 1387
3882.39 1147
3882.98 1219
3883.57 1224
3884.15 1340
3884.74 1296
3885.33 1201
3885.92 1197
3886.50 1313
3887.09 1399
3887.68 1297
3888.27 1312
3888.86 1445
3889.45 1279
3890.03 1273
3890.62 1373
3891.21 1493
3891.80 1515
3892.39 1491
3892.98 1563
3893.56 1524
3894.15 1316
3894.74 1217
3895.33 1319
3895.92 1379
3896.51 1418
3897.10 1345
3897.68 1423
3898.27 1358
3898.86 1379
3899.45 1406
3900.04 1392
3900.63 1345
3901.22 1306
3901.81 1471
3902.40 1522
3902.99 1354
3903.57 1522
3904.16 1329
3904.75 1288
3905.34 1410
3905.93 1490
3906.52 1523
3907.11 1585
3907.70 1561
3908.29 1627
3908.88 1627
3909.47 1480
3910.06 1378
3910.65 1316
3911.24 1296
3911.83 1371
3912.42 1385
3913.01 1518
3913.60 1558
3914.19 1469
3914.78 1655
3915.37 1598
3915.96 1346
3916.55 1358
3917.14 1463
3917.73 1484
3918.32 1555
3918.91 1528
3919.50 1545
3920.09 1546
3920.68 1566
3921.27 1413
3921.86 1505
3922.45 1424
3923.05 1301
3923.64 1431
3924.23 1439
3924.82 1389
3925.41 1328
3926.00 1354
3926.59 1279
3927.18 1325
3927.77 1266
3928.36 1250
3928.95 1199
3929.55 1123
3930.14 1359
3930.73 1383
3931.32 1350
3931.91 1202
3932.50 1225
3933.09 1322
3933.69 1278
3934.28 1307
3934.87 1469
3935.46 1312
3936.05 1141
3936.64 1167
3937.24 1224
3937.83 1463
3938.42 1281
3939.01 1328
3939.60 1386
3940.20 1424
3940.79 1355
3941.38 1189
3941.97 1389
3942.56 1403
3943.16 1550
3943.75 1411
3944.34 1460
3944.93 1385
3945.53 1324
3946.12 1388
3946.71 1405
3947.30 1443
3947.90 1498
3948.49 1453
3949.08 1441
3949.67 1405
3950.27 1410
3950.86 1387
3951.45 1261
3952.05 1401
3952.64 1331
3953.23 1281
3953.82 1342
3954.42 1345
3955.01 1286
3955.60 1260
3956.20 1214
3956.79 1341
3957.38 1503
3957.98 1327
3958.57 1354
3959.16 1349
3959.76 1275
3960.35 1345
3960.94 1341
3961.54 1311
3962.13 1329
3962.73 1327
3963.32 1357
3963.91 1383
3964.51 1433
3965.10 1373
3965.69 1460
3966.29 1560
3966.88 1457
3967.48 1464
3968.07 1405
3968.66 1380
3969.26 1447
3969.85 1379
3970.45 1289
3971.04 1260
3971.64 1393
3972.23 1439
3972.82 1378
3973.42 1382
3974.01 1662
3974.61 1620
3975.20 1464
3975.80 1655
3976.39 1731
3976.99 1833
3977.58 1813
3978.18 1960
3978.77 1639
3979.37 1681
3979.96 1683
3980.56 1670
3981.15 1542
3981.75 1649
3982.34 1701
3982.94 1705
3983.53 1660
3984.13 1625
3984.72 1656
3985.32 1707
3985.91 1664
3986.51 1784
3987.11 1561
3987.70 1544
3988.30 1493
3988.89 1584
3989.49 1367
3990.08 1549
3990.68 1579
3991.28 1655
3991.87 1612
3992.47 1426
3993.06 1535
3993.66 1536
3994.26 1398
3994.85 1490
3995.45 1358
3996.04 1413
3996.64 1416
3997.24 1597
3997.83 1549
3998.43 1488
3999.03 1497
3999.62 1447
4000.22 1622
4000.81 1499
4001.41 1500
4002.01 1560
4002.60 1431
4003.20 1394
4003.80 1326
4004.40 1273
4004.99 1300
4005.59 1536
4006.19 1385
4006.78 1507
4007.38 1402
4007.98 1398
4008.57 1396
4009.17 1444
4009.77 1422
4010.37 1604
4010.96 1660
4011.56 1582
4012.16 1417
4012.76 1571
4013.35 1435
4013.95 1478
4014.55 1358
4015.15 1440
4015.74 1400
4016.34 1393
4016.94 1358
4017.54 1353
4018.13 1326
4018.73 1311
4019.33 1269
4019.93 1392
4020.53 1420
4021.12 1435
4021.72 1279
4022.32 1352
4022.92 1400
4023.52 1386
4024.12 1507
4024.71 1631
4025.31 1534
4025.91 1730
4026.51 1761
4027.11 1741
4027.71 1676
4028.30 1853
4028.90 1939
4029.50 1917
4030.10 1936
4030.70 1845
4031.30 1819
4031.90 1840
4032.50 1707
4033.10 1621
4033.69 1608
4034.29 1536
4034.89 1478
4035.49 1369
4036.09 1465
4036.69 1255
4037.29 1329
4037.89 1414
4038.49 1366
4039.09 1288
4039.69 1216
4040.29 1156
4040.89 1188
4041.49 1161
4042.08 1111
4042.68 1210
4043.28 1344
4043.88 1309
4044.48 1348
4045.08 1260
4045.68 1302
4046.28 1139
4046.88 1162
4047.48 1032
4048.08 1166
4048.68 1443
4049.28 1321
4049.88 1202
4050.48 1210
4051.08 1337
4051.69 1240
4052.29 1269
4052.89 1328
4053.49 1158
4054.09 1218
4054.69 1312
4055.29 1339
4055.89 1200
4056.49 1232
4057.09 1236
4057.69 1203
4058.29 1184
4058.89 1278
4059.49 1122
4060.09 1143
4060.70 1211
4061.30 1140
4061.90 1102
4062.50 1058
4063.10 1113
4063.70 1093
4064.30 1140
4064.90 1194
4065.51 1314
4066.11 1204
4066.71 1181
4067.31 1314
4067.91 1198
4068.51 1248
4069.11 1220
4069.72 1152
4070.32 1415
4070.92 1363
4071.52 1259
4072.12 1207
4072.73 1198
4073.33 1238
4073.93 1232
4074.53 1243
4075.13 1334
4075.74 1194
4076.34 1180
4076.94 1371
4077.54 1310
4078.14 1281
4078.75 1169
4079.35 1381
4079.95 1384
4080.55 1284
4081.16 1063
4081.76 1056
4082.36 1227
4082.96 1209
4083.57 1206
4084.17 1262
4084.77 1300
4085.38 1108
4085.98 1147
4086.58 1127
4087.18 1162
4087.79 1185
4088.39 1156
4088.99 1146
4089.60 1154
4090.20 1239
4090.80 1198
4091.41 1287
4092.01 1216
4092.61 1166
4093.22 1160
4093.82 1066
4094.42 1051
4095.03 1180
4095.63 1154
4096.23 1137
4096.84 1197
4097.44 1179
4098.05 1149
4098.65 1161
4099.25 1245
4099.86 1173
4100.46 1070
4101.06 1188
4101.67 1221
4102.27 1105
4102.88 1008
4103.48 1242
4104.09 1171
4104.69 1093
4105.29 1187
4105.90 1111
4106.50 1251
4107.11 1227
4107.71 1207
4108.32 1161
4108.92 1146
4109.53 1173
4110.13 1175
4110.74 1184
4111.34 1122
4111.94 1115
4112.55 1222
4113.15 1202
4113.76 1157
4114.36 1174
4114.97 1066
4115.57 1136
4116.18 1278
4116.78 1105
4117.39 1079
4118.00 1154
4118.60 1098
4119.21 1163
4119.81 1100
4120.42 1193
4121.02 1277
4121.63 1205
4122.23 1157
4122.84 1258
4123.44 1160
4124.05 1110
4124.66 1046
4125.26 1129
4125.87 1190
4126.47 1180
4127.08 1140
4127.68 1118
4128.29 1098
4128.90 1078
4129.50 1065
4130.11 1076
4130.72 1103
4131.32 1157
4131.93 1072
4132.53 1102
4133.14 1063
4133.75 1262
4134.35 1233
4134.96 1256
4135.57 1307
4136.17 1271
4136.78 1394
4137.39 1297
4137.99 1387
4138.60 1464
4139.21 1314
4139.81 1455
4140.42 1520
4141.03 1469
4141.63 1483
4142.24 1407
4142.85 1420
4143.46 1312
4144.06 1476
4144.67 1393
4145.28 1419
4145.88 1322
4146.49 1392
4147.10 1290
4147.71 1203
4148.31 1196
4148.92 1135
4149.53 1143
4150.14 1140
4150.74 1187
4151.35 1206
4151.96 1177
4152.57 1200
4153.18 1064
4153.78 1202
4154.39 1128
4155.00 1131
4155.61 1070
4156.22 1061
4156.82 1158
4157.43 1174
4158.04 1098
4158.65 1088
4159.26 1158
4159.86 1135
4160.47 1186
4161.08 1257
4161.69 1309
4162.30 1201
4162.91 1313
4163.52 1392
4164.12 1350
4164.73 1463
4165.34 1476
4165.95 1356
4166.56 1352
4167.17 1357
4167.78 1276
4168.39 1342
4168.99 1197
4169.60 1189
4170.21 1210
4170.82 1186
4171.43 1126
4172.04 1173
4172.65 1205
4173.26 1099
4173.87 1243
4174.48 1339
4175.09 1170
4175.70 1174
4176.31 1345
4176.92 1396
4177.53 1316
4178.13 1394
4178.74 1289
4179.35 1247
4179.96 1249
4180.57 1459
4181.18 1233
4181.79 1106
4182.40 1269
4183.01 1279
4183.62 1261
4184.23 1280
4184.84 1098
4185.45 1095
4186.06 1202
4186.67 1122
4187.29 1242
4187.90 1144
4188.51 1132
4189.12 1275
4189.73 1197
4190.34 1198
4190.95 1345
4191.56 1367
4192.17 1361
4192.78 1572
4193.39 1522
4194.00 1484
4194.61 1495
4195.22 1580
4195.83 1451
4196.45 1601
4197.06 1472
4197.67 1402
4198.28 1488
4198.89 1360
4199.50 1341
4200.11 1313
4200.72 1269
4201.33 1235
4201.95 1276
4202.56 1285
4203.17 1172
4203.78 1215
4204.39 1216
4205.00 1255
4205.62 1219
4206.23 1260
4206.84 1171
4207.45 1179
4208.06 1298
4208.67 1199
4209.29 1308
4209.90 1233
4210.51 1287
4211.12 1411
4211.73 1279
4212.35 1280
4212.96 1221
4213.57 1184
4214.18 1238
4214.80 1415
4215.41 1299
4216.02 1310
4216.63 1295
4217.25 1393
4217.86 1312
4218.47 1491
4219.08 1666
4219.70 1449
4220.31 1398
4220.92 1451
4221.53 1445
4222.15 1490
4222.76 1377
4223.37 1506
4223.99 1513
4224.60 1600
4225.21 1524
4225.83 1562
4226.44 1792
4227.05 1809
4227.66 1813
4228.28 1951
4228.89 1859
4229.51 1729
4230.12 1921
4230.73 1901
4231.35 2103
4231.96 2045
4232.57 2140
4233.19 2534
4233.80 2408
4234.41 2484
4235.03 2365
4235.64 2495
4236.26 2485
4236.87 2450
4237.48 2383
4238.10 2338
4238.71 2010
4239.33 2000
4239.94 1795
4240.55 1717
4241.17 1628
4241.78 1619
4242.40 1724
4243.01 1538
4243.63 1500
4244.24 1522
4244.85 1532
4245.47 1511
4246.08 1530
4246.70 1443
4247.31 1549
4247.93 1621
4248.54 1696
4249.16 1641
4249.77 1509
4250.39 1529
4251.00 1535
4251.62 1590
4252.23 1681
4252.85 1672
4253.46 1491
4254.08 1347
4254.69 1361
4255.31 1475
4255.92 1418
4256.54 1321
4257.15 1396
4257.77 1298
4258.39 1571
4259.00 1517
4259.62 1376
4260.23 1422
4260.85 1314
4261.46 1359
4262.08 1325
4262.69 1177
4263.31 1244
4263.93 1503
4264.54 1477
4265.16 1333
4265.77 1326
4266.39 1372
4267.01 1352
4267.62 1426
4268.24 1386
4268.86 1457
4269.47 1440
4270.09 1367
4270.70 1280
4271.32 1341
4271.94 1431
4272.55 1378
4273.17 1465
4273.79 1473
4274.40 1647
4275.02 1637
4275.64 1597
4276.25 1582
4276.87 1721
4277.49 1761
4278.10 1803
4278.72 1856
4279.34 1658
4279.96 1408
4280.57 1403
4281.19 1489
4281.81 1408
4282.42 1283
4283.04 1362
4283.66 1471
4284.28 1421
4284.89 1399
4285.51 1328
4286.13 1322
4286.75 1313
4287.36 1324
4287.98 1353
4288.60 1403
4289.22 1306
4289.83 1351
4290.45 1345
4291.07 1237
4291.69 1191
4292.31 1206
4292.92 1252
4293.54 1260
4294.16 1242
4294.78 1287
4295.40 1306
4296.01 1318
4296.63 1167
4297.25 1245
4297.87 1256
4298.49 1337
4299.11 1418
4299.72 1352
4300.34 1396
4300.96 1428
4301.58 1394
4302.20 1375
4302.82 1374
4303.44 1325
4304.06 1320
4304.67 1545
4305.29 1385
4305.91 1383
4306.53 1324
4307.15 1444
4307.77 1305
4308.39 1253
4309.01 1366
4309.63 1247
4310.25 1302
4310.86 1361
4311.48 1358
4312.10 1498
4312.72 1463
4313.34 1502
4313.96 1309
4314.58 1430
4315.20 1336
4315.82 1333
4316.44 1453
4317.06 1302
4317.68 1190
4318.30 1307
4318.92 1399
4319.54 1543
4320.16 1420
4320.78 1462
4321.40 1444
4322.02 1371
4322.64 1394
4323.26 1416
4323.88 1516
4324.50 1562
4325.12 1591
4325.74 1689
4326.36 1540
4326.98 1538
4327.60 1713
4328.22 1722
4328.84 1640
4329.46 1636
4330.08 1567
4330.71 1680
4331.33 1610
4331.95 1591
4332.57 1621
4333.19 1618
4333.81 1565
4334.43 1622
4335.05 1735
4335.67 1923
4336.29 2028
4336.91 2049
4337.54 2079
4338.16 2318
4338.78 2324
4339.40 2264
4340.02 2310
4340.64 2494
4341.26 2435
4341.89 2757
4342.51 2840
4343.13 3639
4343.75 3822
4344.37 4370
4344.99 4841
4345.62 5867
4346.24 6244
4346.86 6588
4347.48 6777
4348.10 6470
4348.73 6268
4349.35 5708
4349.97 5229
4350.59 4447
4351.21 3641
4351.84 3225
4352.46 2874
4353.08 2659
4353.70 2526
4354.33 2009
4354.95 2004
4355.57 1953
4356.19 2116
4356.82 2153
4357.44 2190
4358.06 2167
4358.68 2149
4359.31 1917
4359.93 1799
4360.55 1964
4361.17 1878
4361.80 1789
4362.42 2010
4363.04 1962
4363.67 2035
4364.29 1784
4364.91 1734
4365.54 2082
4366.16 2195
4366.78 1927
4367.41 1641
4368.03 1597
4368.65 1591
4369.28 1793
4369.90 1526
4370.52 1614
4371.15 1687
4371.77 1443
4372.39 1406
4373.02 1400
4373.64 1339
4374.27 1301
4374.89 1359
4375.51 1415
4376.14 1288
4376.76 1439
4377.39 1376
4378.01 1708
4378.63 1625
4379.26 1485
4379.88 1540
4380.51 1597
4381.13 1573
4381.75 1583
4382.38 1613
4383.00 1604
4383.63 1609
4384.25 1496
4384.88 1506
4385.50 1375
4386.13 1381
4386.75 1412
4387.38 1527
4388.00 1563
4388.63 1477
4389.25 1472
4389.88 1404
4390.50 1274
4391.13 1292
4391.75 1302
4392.38 1198
4393.00 1296
4393.63 1288
4394.25 1239
4394.88 1244
4395.50 1288
4396.13 1276
4396.75 1276
4397.38 1228
4398.00 1279
4398.63 1332
4399.26 1258
4399.88 1328
4400.51 1334
4401.13 1270
4401.76 1378
4402.38 1307
4403.01 1286
4403.64 1362
4404.26 1325
4404.89 1303
4405.51 1195
4406.14 1231
4406.77 1194
4407.39 1250
4408.02 1373
4408.64 1233
4409.27 1229
4409.90 1244
4410.52 1242
4411.15 1241
4411.78 1193
4412.40 1251
4413.03 1208
4413.66 1317
4414.28 1291
4414.91 1244
4415.54 1286
4416.16 1351
4416.79 1297
4417.42 1298
4418.04 1397
4418.67 1384
4419.30 1291
4419.93 1185
4420.55 1139
4421.18 1113
4421.81 1344
4422.43 1177
4423.06 1313
4423.69 1184
4424.32 1106
4424.94 1171
4425.57 1181
4426.20 1249
4426.83 1128
4427.45 1179
4428.08 1105
4428.71 1242
4429.34 1189
4429.96 1140
4430.59 1164
4431.22 1164
4431.85 1163
4432.48 1283
4433.10 1288
4433.73 1262
4434.36 1163
4434.99 1089
4435.62 1122
4436.24 1075
4436.87 1089
4437.50 1148
4438.13 1196
4438.76 1253
4439.39 1159
4440.02 1104
4440.64 1164
4441.27 1114
4441.90 1150
4442.53 1215
4443.16 1259
4443.79 1245
4444.42 1094
4445.04 1099
4445.67 1263
4446.30 1370
4446.93 1272
4447.56 1278
4448.19 1290
4448.82 1173
4449.45 1150
4450.08 1189
4450.71 1224
4451.34 1206
4451.97 1359
4452.59 1339
4453.22 1217
4453.85 1230
4454.48 1212
4455.11 1309
4455.74 1410
4456.37 1379
4457.00 1386
4457.63 1288
4458.26 1341
4458.89 1307
4459.52 1262
4460.15 1201
4460.78 1213
4461.41 1200
4462.04 1205
4462.67 1225
4463.30 1183
4463.93 1156
4464.56 1123
4465.19 1112
4465.82 998
4466.45 1122
4467.08 1165
4467.71 1117
4468.34 1240
4468.97 1242
4469.61 1109
4470.24 1085
4470.87 1122
4471.50 1264
4472.13 1154
4472.76 1104
4473.39 1128
4474.02 1045
4474.65 1092
4475.28 1019
4475.91 1083
4476.54 1203
4477.18 1207
4477.81 1128
4478.44 1220
4479.07 1126
4479.70 1168
4480.33 1213
4480.96 1209
4481.59 1191
4482.23 1268
4482.86 1209
4483.49 1212
4484.12 1267
4484.75 1168
4485.38 1312
4486.02 1147
4486.65 1254
4487.28 1200
4487.91 1214
4488.54 1281
4489.18 1199
4489.81 1292
4490.44 1252
4491.07 1232
4491.70 1419
4492.34 1316
4492.97 1268
4493.60 1207
4494.23 1317
4494.87 1230
4495.50 1334
4496.13 1283
4496.76 1204
4497.40 1266
4498.03 1249
4498.66 1213
4499.29 1456
4499.93 1736
4500.56 1629
4501.19 1648
4501.82 1559
4502.46 1688
4503.09 1611
4503.72 1626
4504.36 1560
4504.99 1461
4505.62 1321
4506.26 1501
4506.89 1470
4507.52 1384
4508.16 1382
4508.79 1356
4509.42 1313
4510.06 1322
4510.69 1208
4511.32 1327
4511.96 1257
4512.59 1257
4513.22 1316
4513.86 1376
4514.49 1309
4515.13 1366
4515.76 1260
4516.39 1273
4517.03 1136
4517.66 1222
4518.30 1293
4518.93 1329
4519.56 1281
4520.20 1207
4520.83 1159
4521.47 1196
4522.10 1134
4522.73 1089
4523.37 1225
4524.00 1107
4524.64 1042
4525.27 1032
4525.91 1068
4526.54 1178
4527.18 1308
4527.81 1249
4528.45 1225
4529.08 1344
4529.72 1419
4530.35 1412
4530.99 1498
4531.62 1531
4532.26 1534
4532.89 1604
4533.53 1585
4534.16 1591
4534.80 1553
4535.43 1457
4536.07 1508
4536.70 1329
4537.34 1285
4537.97 1326
4538.61 1216
4539.24 1272
4539.88 1101
4540.51 1233
4541.15 1166
4541.79 1094
4542.42 1171
4543.06 1070
4543.69 1061
4544.33 1101
4544.96 1024
4545.60 1138
4546.24 1197
4546.87 1171
4547.51 1040
4548.14 965
4548.78 1270
4549.42 1134
4550.05 999
4550.69 1233
4551.33 1167
4551.96 1051
4552.60 1102
4553.24 1101
4553.87 1105
4554.51 1156
4555.15 1099
4555.78 1017
4556.42 1116
4557.06 1160
4557.69 1187
4558.33 1146
4558.97 1067
4559.60 1168
4560.24 1090
4560.88 1081
4561.51 1092
4562.15 1108
4562.79 1092
4563.43 1134
4564.06 1144
4564.70 1180
4565.34 1171
4565.97 957
4566.61 947
4567.25 1088
4567.89 1122
4568.52 1263
4569.16 1204
4569.80 1228
4570.44 1217
4571.07 1169
4571.71 1123
4572.35 1089
4572.99 1144
4573.63 1168
4574.26 1205
4574.90 1090
4575.54 1103
4576.18 1220
4576.82 1238
4577.45 1279
4578.09 1293
4578.73 1270
4579.37 1211
4580.01 1242
4580.65 1208
4581.28 1140
4581.92 1219
4582.56 1289
4583.20 1321
4583.84 1322
4584.48 1332
4585.12 1214
4585.76 1181
4586.39 1216
4587.03 1189
4587.67 1335
4588.31 1452
4588.95 1498
4589.59 1940
4590.23 2079
4590.87 2094
4591.51 2069
4592.15 2123
4592.78 2234
4593.42 2148
4594.06 2009
4594.70 1972
4595.34 1732
4595.98 1772
4596.62 1626
4597.26 1714
4597.90 1559
4598.54 1400
4599.18 1347
4599.82 1454
4600.46 1436
4601.10 1463
4601.74 1526
4602.38 1445
4603.02 1615
4603.66 1533
4604.30 1515
4604.94 1569
4605.58 1559
4606.22 1527
4606.86 1503
4607.50 1468
4608.14 1228
4608.78 1223
4609.42 1365
4610.06 1607
4610.70 1378
4611.34 1270
4611.98 1391
4612.62 1451
4613.26 1506
4613.90 1438
4614.55 1209
4615.19 1317
4615.83 1393
4616.47 1329
4617.11 1268
4617.75 1288
4618.39 1162
4619.03 1195
4619.67 1450
4620.31 1353
4620.96 1181
4621.60 1485
4622.24 1421
4622.88 1369
4623.52 1430
4624.16 1328
4624.80 1308
4625.44 1343
4626.09 1226
4626.73 1156
4627.37 1253
4628.01 1400
4628.65 1290
4629.29 1222
4629.94 1242
4630.58 1420
4631.22 1458
4631.86 1307
4632.50 1351
4633.15 1368
4633.79 1458
4634.43 1499
4635.07 1380
4635.72 1467
4636.36 1409
4637.00 1378
4637.64 1444
4638.28 1354
4638.93 1440
4639.57 1574
4640.21 1498
4640.85 1494
4641.50 1401
4642.14 1422
4642.78 1344
4643.43 1314
4644.07 1272
4644.71 1261
4645.35 1332
4646.00 1385
4646.64 1305
4647.28 1255
4647.93 1258
4648.57 1293
4649.21 1204
4649.86 1366
4650.50 1293
4651.14 1289
4651.79 1254
4652.43 1158
4653.07 1279
4653.72 1187
4654.36 1176
4655.00 1254
4655.65 1189
4656.29 1186
4656.93 1174
4657.58 1208
4658.22 1247
4658.87 1207
4659.51 1190
4660.15 1171
4660.80 1232
4661.44 1013
4662.09 1079
4662.73 1143
4663.37 1227
4664.02 1198
4664.66 1265
4665.31 1208
4665.95 1138
4666.59 1269
4667.24 1157
4667.88 1083
4668.53 1168
4669.17 1358
4669.82 1257
4670.46 1196
4671.11 1353
4671.75 1524
4672.40 1495
4673.04 1418
4673.69 1409
4674.33 1613
4674.98 1557
4675.62 1446
4676.27 1656
4676.91 1663
4677.56 1421
4678.20 1412
4678.85 1444
4679.49 1264
4680.14 1313
4680.78 1363
4681.43 1355
4682.07 1349
4682.72 1465
4683.36 1418
4684.01 1437
4684.66 1272
4685.30 1289
4685.95 1344
4686.59 1235
4687.24 1371
4687.88 1412
4688.53 1465
4689.18 1435
4689.82 1342
4690.47 1413
4691.11 1417
4691.76 1479
4692.41 1360
4693.05 1324
4693.70 1314
4694.34 1436
4694.99 1396
4695.64 1476
4696.28 1741
4696.93 1760
4697.58 1885
4698.22 1927
4698.87 1930
4699.52 2076
4700.16 2310
4700.81 2389
4701.46 2250
4702.10 2076
4702.75 2113
4703.40 2009
4704.04 1571
4704.69 1612
4705.34 1708
4705.99 1667
4706.63 1683
4707.28 1721
4707.93 1476
4708.57 1404
4709.22 1514
4709.87 1567
4710.52 1553
4711.16 1594
4711.81 1610
4712.46 1407
4713.11 1257
4713.75 1403
4714.40 1386
4715.05 1402
4715.70 1274
4716.35 1287
4716.99 1277
4717.64 1301
4718.29 1290
4718.94 1410
4719.58 1583
4720.23 1344
4720.88 1360
4721.53 1502
4722.18 1445
4722.83 1542
4723.47 1398
4724.12 1469
4724.77 1569
4725.42 1505
4726.07 1589
4726.72 1667
4727.36 1523
4728.01 1459
4728.66 1403
4729.31 1408
4729.96 1526
4730.61 1519
4731.26 1271
4731.91 1215
4732.55 1321
4733.20 1254
4733.85 1278
4734.50 1282
4735.15 1182
4735.80 1310
4736.45 1289
4737.10 1332
4737.75 1286
4738.40 1068
4739.05 1103
4739.70 1159
4740.35 1260
4740.99 1242
4741.64 1331
4742.29 1370
4742.94 1364
4743.59 1241
4744.24 1218
4744.89 1274
4745.54 1302
4746.19 1333
4746.84 1352
4747.49 1310
4748.14 1214
4748.79 1409
4749.44 1280
4750.09 1495
4750.74 1375
4751.39 1275
4752.04 1331
4752.69 1550
4753.34 1492
4753.99 1446
4754.64 1400
4755.29 1412
4755.95 1324
4756.60 1334
4757.25 1332
4757.90 1317
4758.55 1341
4759.20 1160
4759.85 1169
4760.50 1246
4761.15 1164
4761.80 1172
4762.45 1107
4763.10 1201
4763.75 1103
4764.41 1102
4765.06 1206
4765.71 1211
4766.36 1230
4767.01 1175
4767.66 1228
4768.31 1244
4768.97 1108
4769.62 1073
4770.27 1032
4770.92 1084
4771.57 1048
4772.22 1134
4772.87 1176
4773.53 1163
4774.18 1159
4774.83 1137
4775.48 907
4776.13 1064
4776.79 1121
4777.44 1082
4778.09 1105
4778.74 1083
4779.39 1112
4780.05 1029
4780.70 1089
4781.35 1082
4782.00 1068
4782.65 1194
4783.31 1229
4783.96 1124
4784.61 1069
4785.26 1170
4785.92 1171
4786.57 1093
4787.22 1069
4787.88 1182
4788.53 1038
4789.18 1012
4789.83 1124
4790.49 1147
4791.14 1131
4791.79 1219
4792.45 1195
4793.10 1169
4793.75 1115
4794.40 1146
4795.06 1159
4795.71 1211
4796.36 1095
4797.02 1069
4797.67 1085
4798.32 1100
4798.98 1200
4799.63 1046
4800.29 1081
4800.94 1105
4801.59 1039
4802.25 974
4802.90 931
4803.55 1101
4804.21 1115
4804.86 1141
4805.52 1211
4806.17 1058
4806.82 1121
4807.48 1183
4808.13 1074
4808.79 1083
4809.44 1088
4810.09 1117
4810.75 1089
4811.40 1010
4812.06 943
4812.71 1010
4813.37 1075
4814.02 1189
4814.67 1199
4815.33 1180
4815.98 1249
4816.64 1169
4817.29 1256
4817.95 1137
4818.60 1250
4819.26 1303
4819.91 1237
4820.57 1249
4821.22 1298
4821.88 1349
4822.53 1268
4823.19 1215
4823.84 1303
4824.50 1375
4825.15 1367
4825.81 1363
4826.46 1307
4827.12 1400
4827.77 1458
4828.43 1472
4829.09 1366
4829.74 1423
4830.40 1343
4831.05 1442
4831.71 1405
4832.36 1497
4833.02 1430
4833.68 1539
4834.33 1439
4834.99 1386
4835.64 1393
4836.30 1501
4836.96 1533
4837.61 1330
4838.27 1466
4838.92 1555
4839.58 1518
4840.24 1570
4840.89 1523
4841.55 1678
4842.21 1511
4842.86 1517
4843.52 1504
4844.17 1517
4844.83 1614
4845.49 1498
4846.14 1453
4846.80 1439
4847.46 1534
4848.11 1593
4848.77 1590
4849.43 1639
4850.09 1518
4850.74 1732
4851.40 1672
4852.06 1567
4852.71 1662
4853.37 1759
4854.03 1671
4854.69 1774
4855.34 1810
4856.00 1751
4856.66 1767
4857.31 1820
4857.97 1896
4858.63 1964
4859.29 2058
4859.94 1962
4860.60 1819
4861.26 1660
4861.92 1802
4862.58 1599
4863.23 1709
4863.89 1739
4864.55 1708
4865.21 1905
4865.87 2022
4866.52 1826
4867.18 1892
4867.84 1782
4868.50 1975
4869.16 1760
4869.81 1829
4870.47 1791
4871.13 1734
4871.79 1968
4872.45 1938
4873.11 1640
4873.77 1690
4874.42 1791
4875.08 1819
4875.74 1719
4876.40 1710
4877.06 1942
4877.72 2185
4878.38 1885
4879.03 1792
4879.69 2004
4880.35 1855
4881.01 1803
4881.67 1792
4882.33 1751
4882.99 1715
4883.65 1579
4884.31 1554
4884.97 1576
4885.63 1495
4886.29 1508
4886.95 1610
4887.60 1698
4888.26 1696
4888.92 1661
4889.58 1764
4890.24 1798
4890.90 1811
4891.56 1922
4892.22 2061
4892.88 1925
4893.54 2044
4894.20 1980
4894.86 1878
4895.52 1909
4896.18 1782
4896.84 1840
4897.50 1871
4898.16 1846
4898.82 1866
4899.48 2027
4900.14 2106
4900.80 2078
4901.46 1919
4902.12 2090
4902.79 1997
4903.45 1869
4904.11 1875
4904.77 1667
4905.43 1689
4906.09 1599
4906.75 1692
4907.41 1697
4908.07 1804
4908.73 1836
4909.39 1830
4910.05 1720
4910.71 1547
4911.38 1618
4912.04 1678
4912.70 1638
4913.36 1479
4914.02 1561
4914.68 1532
4915.34 1365
4916.00 1465
4916.67 1426
4917.33 1359
4917.99 1306
4918.65 1465
4919.31 1506
4919.97 1426
4920.64 1432
4921.30 1369
4921.96 1406
4922.62 1362
4923.28 1365
4923.94 1410
4924.61 1375
4925.27 1406
4925.93 1370
4926.59 1367
4927.26 1390
4927.92 1454
4928.58 1487
4929.24 1465
4929.90 1361
4930.57 1296
4931.23 1542
4931.89 1470
4932.55 1331
4933.22 1288
4933.88 1431
4934.54 1315
4935.20 1216
4935.87 1293
4936.53 1184
4937.19 1175
4937.86 1268
4938.52 1239
4939.18 1392
4939.84 1414
4940.51 1329
4941.17 1414
4941.83 1471
4942.50 1351
4943.16 1372
4943.82 1400
4944.49 1309
4945.15 1283
4945.81 1198
4946.48 1192
4947.14 1228
4947.80 1252
4948.47 1232
4949.13 1342
4949.79 1269
4950.46 1273
4951.12 1293
4951.79 1213
4952.45 1215
4953.11 1235
4953.78 1193
4954.44 1153
4955.11 1245
4955.77 1271
4956.43 1203
4957.10 1358
4957.76 1288
4958.43 1388
4959.09 1436
4959.76 1349
4960.42 1387
4961.08 1454
4961.75 1502
4962.41 1690
4963.08 1687
4963.74 1664
4964.41 1602
4965.07 1653
4965.74 1763
4966.40 1667
4967.07 1681
4967.73 1550
4968.40 1446
4969.06 1393
4969.73 1369
4970.39 1414
4971.06 1477
4971.72 1373
4972.39 1480
4973.05 1322
4973.72 1305
4974.38 1294
4975.05 1323
4975.71 1359
4976.38 1339
4977.04 1355
4977.71 1315
4978.37 1254
4979.04 1318
4979.71 1277
4980.37 1227
4981.04 1259
4981.70 1159
4982.37 1075
4983.04 1176
4983.70 1201
4984.37 1132
4985.03 1162
4985.70 1146
4986.37 1148
4987.03 1102
4987.70 1136
4988.36 1208
4989.03 1250
4989.70 1167
4990.36 1218
4991.03 1138
4991.70 1237
4992.36 1193
4993.03 1201
4993.70 1192
4994.36 1036
4995.03 1058
4995.70 958
4996.36 1109
4997.03 1051
4997.70 1193
4998.36 1080
4999.03 1176
4999.70 1173
5000.36 1191
5001.03 1144
5001.70 1031
5002.37 1115
5003.03 1136
5003.70 1184
5004.37 1084
5005.03 1105
5005.70 1118
5006.37 1091
5007.04 1147
5007.70 1065
5008.37 1150
5009.04 1110
5009.71 1105
5010.38 1068
5011.04 1085
5011.71 1027
5012.38 1055
5013.05 1087
5013.71 1119
5014.38 996
5015.05 1038
5015.72 994
5016.39 1096
5017.06 1081
5017.72 1078
5018.39 931
5019.06 979
5019.73 1043
5020.40 1032
5021.07 999
5021.73 1032
5022.40 1225
5023.07 1143
5023.74 1095
5024.41 1063
5025.08 1120
5025.75 1044
5026.41 1029
5027.08 1074
5027.75 1119
5028.42 1086
5029.09 1017
5029.76 1019
5030.43 1003
5031.10 939
5031.77 1038
5032.44 990
5033.10 1050
5033.77 1049
5034.44 1040
5035.11 965
5035.78 1120
5036.45 1142
5037.12 1057
5037.79 1036
5038.46 1035
5039.13 1094
5039.80 945
5040.47 932
5041.14 947
5041.81 1010
5042.48 1029
5043.15 1062
5043.82 1097
5044.49 1099
5045.16 1292
5045.83 1047
5046.50 1040
5047.17 1026
5047.84 973
5048.51 1024
5049.18 1026
5049.85 1071
5050.52 1040
5051.19 1106
5051.86 1092
5052.53 1036
5053.20 1018
5053.87 952
5054.54 1038
5055.21 1099
5055.89 1047
5056.56 1008
5057.23 986
5057.90 1054
5058.57 1111
5059.24 1097
5059.91 1152
5060.58 1039
5061.25 1016
5061.92 1178
5062.60 949
5063.27 1098
5063.94 1057
5064.61 992
5065.28 1065
5065.95 1221
5066.62 1180
5067.30 1067
5067.97 1007
5068.64 1005
5069.31 974
5069.98 1002
5070.65 1031
5071.33 1001
5072.00 977
5072.67 974
5073.34 998
5074.01 1079
5074.68 1041
5075.36 1027
5076.03 1220
5076.70 1215
5077.37 1078
5078.05 1292
5078.72 1292
5079.39 1220
5080.06 1218
5080.73 1219
5081.41 1282
5082.08 1217
5082.75 1066
5083.42 1059
5084.10 1089
5084.77 1232
5085.44 1288
5086.12 1174
5086.79 1038
5087.46 1155
5088.13 1102
5088.81 1228
5089.48 1333
5090.15 1328
5090.83 1245
5091.50 1213
5092.17 1275
5092.85 1163
5093.52 1252
5094.19 1334
5094.87 1170
5095.54 1298
5096.21 1125
5096.89 1226
5097.56 1290
5098.23 1160
5098.91 1199
5099.58 1241
5100.25 1230
5100.93 1216
5101.60 1247
5102.28 1217
5102.95 1233
5103.62 1269
5104.30 1308
5104.97 1181
5105.65 1295
5106.32 1221
5106.99 1273
5107.67 1080
5108.34 1251
5109.02 1241
5109.69 1323
5110.36 1244
5111.04 1210
5111.71 1280
5112.39 1125
5113.06 1033
5113.74 1170
5114.41 1212
5115.09 1255
5115.76 1376
5116.44 1427
5117.11 1369
5117.79 1444
5118.46 1341
5119.14 1416
5119.81 1487
5120.49 1467
5121.16 1569
5121.84 1464
5122.51 1475
5123.19 1483
5123.86 1449
5124.54 1493
5125.21 1434
5125.89 1407
5126.56 1269
5127.24 1339
5127.91 1309
5128.59 1383
5129.27 1287
5129.94 1330
5130.62 1473
5131.29 1419
5131.97 1253
5132.64 1285
5133.32 1283
5134.00 1307
5134.67 1169
5135.35 1143
5136.02 1283
5136.70 1346
5137.38 1227
5138.05 1228
5138.73 1208
5139.40 1269
5140.08 1259
5140.76 1219
5141.43 1320
5142.11 1207
5142.79 1272
5143.46 1249
5144.14 1294
5144.82 1128
5145.49 1063
5146.17 1068
5146.85 1039
5147.52 1223
5148.20 1094
5148.88 1115
5149.55 1204
5150.23 1233
5150.91 1141
5151.59 1075
5152.26 1054
5152.94 1113
5153.62 1178
5154.29 951
5154.97 1089
5155.65 1232
5156.33 1129
5157.00 1137
5157.68 1056
5158.36 1145
5159.04 1073
5159.71 1086
5160.39 1052
5161.07 1040
5161.75 1062
5162.42 919
5163.10 1110
5163.78 1033
5164.46 1079
5165.14 1180
5165.81 987
5166.49 1003
5167.17 1155
5167.85 1047
5168.53 1137
5169.21 1081
5169.88 1065
5170.56 1031
5171.24 958
5171.92 1077
5172.60 1089
5173.28 1069
5173.95 1094
5174.63 1031
5175.31 1089
5175.99 1120
5176.67 1042
5177.35 1026
5178.03 1107
5178.71 1119
5179.38 992
5180.06 1049
5180.74 1095
5181.42 1124
5182.10 1157
5182.78 1085
5183.46 1037
5184.14 988
5184.82 1012
5185.50 1089
5186.18 1028
5186.86 1126
5187.53 1056
5188.21 1012
5188.89 1004
5189.57 1011
5190.25 1078
5190.93 1039
5191.61 1028
5192.29 967
5192.97 1002
5193.65 1018
5194.33 997
5195.01 938
5195.69 1006
5196.37 1046
5197.05 1000
5197.73 1150
5198.41 1100
5199.09 1012
5199.77 1035
5200.45 1148
5201.13 1182
5201.81 1010
5202.49 1093
5203.17 1127
5203.86 1180
5204.54 1111
5205.22 1186
5205.90 1193
5206.58 1194
5207.26 1411
5207.94 1372
5208.62 1354
5209.30 1322
5209.98 1325
5210.66 1307
5211.34 1371
5212.02 1451
5212.71 1344
5213.39 1307
5214.07 1264
5214.75 1327
5215.43 1165
5216.11 1243
5216.79 1238
5217.47 1362
5218.16 1402
5218.84 1379
5219.52 1485
5220.20 1400
5220.88 1262
5221.56 1493
5222.25 1426
5222.93 1238
5223.61 1349
5224.29 1324
5224.97 1516
5225.66 1418
5226.34 1433
5227.02 1325
5227.70 1260
5228.38 1459
5229.07 1401
5229.75 1313
5230.43 1385
5231.11 1293
5231.79 1245
5232.48 1283
5233.16 1228
5233.84 1299
5234.52 1378
5235.21 1191
5235.89 1236
5236.57 1338
5237.26 1348
5237.94 1180
5238.62 1273
5239.30 1226
5239.99 1218
5240.67 1275
5241.35 1267
5242.04 1162
5242.72 1145
5243.40 1280
5244.08 1371
5244.77 1134
5245.45 1153
5246.13 1168
5246.82 1164
5247.50 1111
5248.18 1049
5248.87 1085
5249.55 1311
5250.24 1351
5250.92 1371
5251.60 1318
5252.29 1416
5252.97 1441
5253.65 1449
5254.34 1335
5255.02 1343
5255.71 1236
5256.39 1335
5257.07 1245
5257.76 1327
5258.44 1417
5259.13 1378
5259.81 1453
5260.49 1437
5261.18 1398
5261.86 1445
5262.55 1252
5263.23 1324
5263.92 1485
5264.60 1240
5265.28 1257
5265.97 1251
5266.65 1217
5267.34 1319
5268.02 1251
5268.71 1252
5269.39 1140
5270.08 1199
5270.76 1218
5271.45 1247
5272.13 1257
5272.82 1271
5273.50 1262
5274.19 1214
5274.87 1112
5275.56 1102
5276.24 1215
5276.93 1247
5277.61 1277
5278.30 1224
5278.98 1245
5279.67 1305
5280.36 1348
5281.04 1406
5281.73 1515
5282.41 1513
5283.10 1317
5283.78 1210
5284.47 1422
5285.16 1322
5285.84 1261
5286.53 1189
5287.21 1273
5287.90 1107
5288.59 1079
5289.27 1092
5289.96 1013
5290.64 1020
5291.33 1136
5292.02 1114
5292.70 1168
5293.39 1047
5294.08 1005
5294.76 1115
5295.45 1157
5296.13 1183
5296.82 1136
5297.51 1240
5298.19 1351
5298.88 1330
5299.57 1240
5300.25 1333
5300.94 1334
5301.63 1361
5302.32 1261
5303.00 1350
5303.69 1302
5304.38 1307
5305.06 1278
5305.75 1259
5306.44 1200
5307.13 1309
5307.81 1377
5308.50 1416
5309.19 1404
5309.87 1338
5310.56 1456
5311.25 1387
5311.94 1408
5312.62 1293
5313.31 1393
5314.00 1355
5314.69 1378
5315.38 1354
5316.06 1298
5316.75 1300
5317.44 1249
5318.13 1385
5318.82 1473
5319.50 1431
5320.19 1604
5320.88 1604
5321.57 1556
5322.26 1764
5322.94 1674
5323.63 1653
5324.32 1425
5325.01 1360
5325.70 1375
5326.39 1259
5327.07 1134
5327.76 1183
5328.45 1241
5329.14 1246
5329.83 1174
5330.52 1239
5331.21 1264
5331.90 1216
5332.58 1174
5333.27 1153
5333.96 1115
5334.65 1113
5335.34 1167
5336.03 1193
5336.72 1191
5337.41 1136
5338.10 1200
5338.79 1196
5339.48 1207
5340.17 1133
5340.86 1164
5341.54 1160
5342.23 1183
5342.92 1241
5343.61 1211
5344.30 1135
5344.99 1143
5345.68 1195
5346.37 1185
5347.06 1264
5347.75 1232
5348.44 1274
5349.13 1265
5349.82 1402
5350.51 1292
5351.20 1295
5351.89 1282
5352.58 1240
5353.27 1196
5353.96 1326
5354.65 1109
5355.34 1126
5356.03 1144
5356.72 1002
5357.42 1010
5358.11 1024
5358.80 1054
5359.49 1038
5360.18 1035
5360.87 994
5361.56 1132
5362.25 1183
5362.94 1143
5363.63 1063
5364.32 1119
5365.01 1162
5365.70 1046
5366.40 1040
5367.09 1076
5367.78 925
5368.47 982
5369.16 1084
5369.85 1022
5370.54 995
5371.23 964
5371.93 1004
5372.62 1045
5373.31 996
5374.00 999
5374.69 992
5375.38 1010
5376.08 921
5376.77 858
5377.46 990
5378.15 1038
5378.84 1098
5379.53 1020
5380.23 1016
5380.92 985
5381.61 1004
5382.30 993
5383.00 1003
5383.69 1004
5384.38 981
5385.07 1027
5385.76 1032
5386.46 1001
5387.15 972
5387.84 942
5388.53 944
5389.23 968
5389.92 984
5390.61 1073
5391.30 999
5392.00 1123
5392.69 1041
5393.38 951
5394.08 997
5394.77 961
5395.46 942
5396.15 894
5396.85 845
5397.54 897
5398.23 849
5398.93 945
5399.62 930
5400.31 962
5401.01 908
5401.70 898
5402.39 1018
5403.09 1044
5403.78 975
5404.47 932
5405.17 1001
5405.86 976
5406.56 950
5407.25 959
5407.94 957
5408.64 992
5409.33 951
5410.02 1071
5410.72 1176
5411.41 1086
5412.11 1052
5412.80 1055
5413.49 1167
5414.19 967
5414.88 1001
5415.58 992
5416.27 1076
5416.97 1077
5417.66 1026
5418.35 1017
5419.05 1006
5419.74 1045
5420.44 1118
5421.13 1052
5421.83 1031
5422.52 1102
5423.22 1059
5423.91 987
5424.61 1037
5425.30 1075
5426.00 1097
5426.69 1063
5427.39 1147
5428.08 978
5428.78 976
5429.47 1070
5430.17 1129
5430.86 1111
5431.56 1026
5432.25 1030
5432.95 1167
5433.64 1106
5434.34 1093
5435.03 1106
5435.73 1148
5436.43 1379
5437.12 1262
5437.82 1276
5438.51 1234
5439.21 1192
5439.90 1192
5440.60 1222
5441.30 1140
5441.99 1148
5442.69 1321
5443.38 1379
5444.08 1436
5444.78 1332
5445.47 1316
5446.17 1387
5446.86 1484
5447.56 1503
5448.26 1608
5448.95 1592
5449.65 1513
5450.35 1599
5451.04 1577
5451.74 1519
5452.44 1425
5453.13 1324
5453.83 1348
5454.53 1392
5455.22 1346
5455.92 1255
5456.62 1300
5457.31 1278
5458.01 1323
5458.71 1315
5459.40 1404
5460.10 1447
5460.80 1436
5461.50 1478
5462.19 1373
5462.89 1485
5463.59 1576
5464.29 1559
5464.98 1556
5465.68 1567
5466.38 1549
5467.08 1630
5467.77 1518
5468.47 1533
5469.17 1430
5469.87 1547
5470.56 1602
5471.26 1615
5471.96 1630
5472.66 1527
5473.36 1543
5474.05 1513
5474.75 1761
5475.45 1828
5476.15 1900
5476.85 2108
5477.54 2114
5478.24 2396
5478.94 2457
5479.64 2849
5480.34 2907
5481.04 3109
5481.73 3052
5482.43 2976
5483.13 3181
5483.83 2789
5484.53 2653
5485.23 2678
5485.93 2523
5486.62 2510
5487.32 2432
5488.02 2674
5488.72 2591
5489.42 2693
5490.12 2586
5490.82 2597
5491.52 2559
5492.22 2716
5492.92 2482
5493.62 2508
5494.31 2506
5495.01 2527
5495.71 2842
5496.41 2913
5497.11 3177
5497.81 3301
5498.51 3470
5499.21 3968
5499.91 4411
5500.61 4696
5501.31 4937
5502.01 5050
5502.71 4975
5503.41 4754
5504.11 4602
5504.81 4233
5505.51 3498
5506.21 3468
5506.91 3346
5507.61 3319
5508.31 2974
5509.01 3178
5509.71 3111
5510.41 3028
5511.11 3048
5511.81 3020
5512.51 2554
5513.21 2471
5513.91 2410
5514.61 2254
5515.31 2237
5516.01 2319
5516.72 2178
5517.42 2072
5518.12 2245
5518.82 1936
5519.52 1897
5520.22 1971
5520.92 1907
5521.62 1969
5522.32 1868
5523.02 1811
5523.73 1790
5524.43 1813
5525.13 1710
5525.83 1625
5526.53 1515
5527.23 1449
5527.93 1608
5528.63 1579
5529.34 1665
5530.04 1476
5530.74 1352
5531.44 1318
5532.14 1453
5532.84 1325
5533.55 1334
5534.25 1410
5534.95 1384
5535.65 1325
5536.35 1390
5537.06 1321
5537.76 1309
5538.46 1363
5539.16 1414
5539.86 1345
5540.57 1287
5541.27 1307
5541.97 1318
5542.67 1292
5543.38 1272
5544.08 1271
5544.78 1274
5545.48 1187
5546.19 1297
5546.89 1177
5547.59 1168
5548.29 1274
5549.00 1260
5549.70 1189
5550.40 1241
5551.11 1246
5551.81 1298
5552.51 1185
5553.21 1151
5553.92 1303
5554.62 1461
5555.32 1379
5556.03 1234
5556.73 1072
5557.43 1237
5558.14 1163
5558.84 1237
5559.54 1314
5560.25 1213
5560.95 1235
5561.65 1438
5562.36 1403
5563.06 1429
5563.77 1329
5564.47 1304
5565.17 1466
5565.88 1429
5566.58 1366
5567.28 1354
5567.99 1304
5568.69 1297
5569.40 1270
5570.10 1247
5570.80 1279
5571.51 1373
5572.21 1223
5572.92 1266
5573.62 1355
5574.33 1330
5575.03 1439
5575.73 1425
5576.44 1368
5577.14 1213
5577.85 1274
5578.55 1323
5579.26 1373
5579.96 1298
5580.67 1237
5581.37 1288
5582.08 1227
5582.78 1251
5583.49 1197
5584.19 1149
5584.90 1163
5585.60 1257
5586.31 1291
5587.01 1246
5587.72 1220
5588.42 1247
5589.13 1200
5589.83 1200
5590.54 1278
5591.24 1150
5591.95 1133
5592.66 1115
5593.36 1002
5594.07 1150
5594.77 1138
5595.48 1082
5596.18 1101
5596.89 1252
5597.60 1163
5598.30 1053
5599.01 1091
5599.71 1087
5600.42 1027
5601.13 978
5601.83 1069
5602.54 1162
5603.24 1155
5603.95 1125
5604.66 1081
5605.36 1062
5606.07 997
5606.78 1024
5607.48 1030
5608.19 1071
5608.89 1304
5609.60 1248
5610.31 1223
5611.01 1071
5611.72 936
5612.43 930
5613.14 918
5613.84 1130
5614.55 1185
5615.26 1095
5615.96 1048
5616.67 907
5617.38 959
5618.08 1017
5618.79 1026
5619.50 1011
5620.21 1202
5620.91 1002
5621.62 1011
5622.33 1172
5623.04 1023
5623.74 1049
5624.45 1136
5625.16 1143
5625.87 1137
5626.57 1163
5627.28 1165
5627.99 1107
5628.70 1231
5629.40 1174
5630.11 1095
5630.82 1021
5631.53 1060
5632.24 1145
5632.94 1128
5633.65 1089
5634.36 1168
5635.07 1164
5635.78 1186
5636.49 1309
5637.19 1232
5637.90 1184
5638.61 1212
5639.32 1210
5640.03 1324
5640.74 1262
5641.44 1217
5642.15 1283
5642.86 1291
5643.57 1203
5644.28 1137
5644.99 1171
5645.70 1243
5646.41 1284
5647.12 1240
5647.82 1178
5648.53 1095
5649.24 1097
5649.95 1086
5650.66 1126
5651.37 1143
5652.08 1184
5652.79 1109
5653.50 1103
5654.21 1226
5654.92 1159
5655.63 1131
5656.34 1090
5657.05 1073
5657.76 1102
5658.46 1180
5659.17 1208
5659.88 1139
5660.59 1231
5661.30 1278
5662.01 1259
5662.72 1298
5663.43 1225
5664.14 1194
5664.85 1247
5665.56 1106
5666.27 1278
5666.98 1273
5667.69 1151
5668.40 1074
5669.12 1291
5669.83 1362
5670.54 1417
5671.25 1522
5671.96 1474
5672.67 1415
5673.38 1365
5674.09 1252
5674.80 1156
5675.51 1162
5676.22 1143
5676.93 1289
5677.64 1204
5678.35 1102
5679.06 1138
5679.78 1268
5680.49 1292
5681.20 1212
5681.91 1198
5682.62 1115
5683.33 1193
5684.04 1171
5684.75 1143
5685.47 1141
5686.18 1124
5686.89 1087
5687.60 1090
5688.31 1088
5689.02 1136
5689.73 1161
5690.45 1134
5691.16 1170
5691.87 1123
5692.58 1237
5693.29 1078
5694.01 1047
5694.72 1027
5695.43 1070
5696.14 1009
5696.85 959
5697.57 937
5698.28 992
5698.99 931
5699.70 925
5700.41 928
5701.13 977
5701.84 1055
5702.55 951
5703.26 1026
5703.98 1045
5704.69 1035
5705.40 890
5706.11 924
5706.83 882
5707.54 973
5708.25 912
5708.97 1005
5709.68 899
5710.39 897
5711.10 858
5711.82 1014
5712.53 984
5713.24 988
5713.96 946
5714.67 905
5715.38 871
5716.10 918
5716.81 931
5717.52 959
5718.24 974
5718.95 884
5719.66 1021
5720.38 988
5721.09 958
5721.80 846
5722.52 934
5723.23 969
5723.95 1089
5724.66 945
5725.37 1002
5726.09 1015
5726.80 1000
5727.52 911
5728.23 937
5728.94 1069
5729.66 1161
5730.37 1177
5731.09 1086
5731.80 1047
5732.51 937
5733.23 944
5733.94 836
5734.66 966
5735.37 974
5736.09 964
5736.80 987
5737.52 947
5738.23 830
5738.95 806
5739.66 844
5740.38 799
5741.09 851
5741.81 894
5742.52 903
5743.24 894
5743.95 797
5744.67 905
5745.38 781
5746.10 917
5746.81 921
5747.53 927
5748.24 808
5748.96 861
5749.67 838
5750.39 961
5751.10 994
5751.82 974
5752.53 971
5753.25 1052
5753.97 1021
5754.68 899
5755.40 852
5756.11 971
5756.83 963
5757.54 959
5758.26 933
5758.98 910
5759.69 960
5760.41 872
5761.12 800
5761.84 861
5762.56 814
5763.27 828
5763.99 849
5764.71 841
5765.42 890
5766.14 901
5766.85 806
5767.57 864
5768.29 871
5769.00 762
5769.72 748
5770.44 830
5771.15 818
5771.87 842
5772.59 810
5773.30 712
5774.02 800
5774.74 732
5775.46 838
5776.17 871
5776.89 847
5777.61 794
5778.32 773
5779.04 857
5779.76 891
5780.48 874
5781.19 856
5781.91 781
5782.63 772
5783.35 763
5784.06 848
5784.78 759
5785.50 875
5786.22 773
5786.93 716
5787.65 801
5788.37 898
5789.09 863
5789.80 826
5790.52 876
5791.24 797
5791.96 898
5792.68 847
5793.39 938
5794.11 888
5794.83 877
5795.55 890
5796.27 899
5796.99 891
5797.70 915
5798.42 1082
5799.14 1079
5799.86 937
5800.58 1018
5801.30 1068
5802.02 1059
5802.73 985
5803.45 997
5804.17 943
5804.89 914
5805.61 999
5806.33 973
5807.05 878
5807.77 855
5808.49 967
5809.20 937
5809.92 890
5810.64 953
5811.36 948
5812.08 934
5812.80 969
5813.52 913
5814.24 889
5814.96 931
5815.68 856
5816.40 878
5817.12 865
5817.84 1049
5818.56 969
5819.28 840
5820.00 890
5820.72 1003
5821.44 995
5822.16 923
5822.88 906
5823.60 966
5824.32 984
5825.04 883
5825.76 991
5826.48 910
5827.20 923
5827.92 985
5828.64 952
5829.36 824
5830.08 856
5830.80 861
5831.52 820
5832.24 927
5832.96 820
5833.68 868
5834.40 885
5835.12 977
5835.84 847
5836.56 834
5837.28 877
5838.00 896
5838.73 840
5839.45 763
5840.17 744
5840.89 799
5841.61 783
5842.33 849
5843.05 825
5843.77 748
5844.49 806
5845.22 824
5845.94 783
5846.66 860
5847.38 821
5848.10 905
5848.82 813
5849.54 845
5850.27 939
5850.99 849
5851.71 824
5852.43 905
5853.15 923
5853.88 944
5854.60 764
5855.32 785
5856.04 867
5856.76 898
5857.49 772
5858.21 799
5858.93 941
5859.65 924
5860.37 972
5861.10 879
5861.82 811
5862.54 843
5863.26 912
5863.99 897
5864.71 829
5865.43 770
5866.15 832
5866.88 877
5867.60 852
5868.32 815
5869.04 887
5869.77 896
5870.49 842
5871.21 909
5871.94 842
5872.66 841
5873.38 861
5874.11 995
5874.83 884
5875.55 812
5876.27 820
5877.00 808
5877.72 946
5878.44 906
5879.17 1004
5879.89 1070
5880.62 943
5881.34 987
5882.06 999
5882.79 1036
5883.51 955
5884.23 942
5884.96 1002
5885.68 909
5886.40 793
5887.13 969
5887.85 951
5888.58 943
5889.30 945
5890.02 821
5890.75 955
5891.47 923
5892.20 817
5892.92 865
5893.65 865
5894.37 944
5895.09 917
5895.82 899
5896.54 880
5897.27 906
5897.99 882
5898.72 1026
5899.44 986
5900.17 1025
5900.89 893
5901.62 908
5902.34 935
5903.07 934
5903.79 980
5904.52 1006
5905.24 922
5905.97 832
5906.69 943
5907.42 1059
5908.14 1005
5908.87 1055
5909.59 973
5910.32 972
5911.04 960
5911.77 971
5912.49 904
5913.22 1046
5913.94 1022
5914.67 897
5915.40 888
5916.12 1083
5916.85 1143
5917.57 1009
5918.30 961
5919.02 1028
5919.75 1107
5920.48 971
5921.20 942
5921.93 879
5922.65 936
5923.38 1037
5924.11 1026
5924.83 1085
5925.56 1061
5926.29 1129
5927.01 1077
5927.74 1102
5928.47 1078
5929.19 1073
5929.92 1126
5930.64 1145
5931.37 1130
5932.10 1032
5932.82 1024
5933.55 1032
5934.28 1036
5935.01 1186
5935.73 1180
5936.46 1165
5937.19 1165
5937.91 1215
5938.64 1186
5939.37 1285
5940.09 1352
5940.82 1376
5941.55 1230
5942.28 1271
5943.00 1342
5943.73 1467
5944.46 1271
5945.19 1330
5945.91 1453
5946.64 1523
5947.37 1462
5948.10 1601
5948.82 1514
5949.55 1512
5950.28 1639
5951.01 1679
5951.73 1736
5952.46 1827
5953.19 1883
5953.92 1899
5954.65 1928
5955.38 1919
5956.10 1894
5956.83 1826
5957.56 1856
5958.29 1810
5959.02 1776
5959.74 1761
5960.47 1793
5961.20 1821
5961.93 1881
5962.66 1903
5963.39 2047
5964.12 2258
5964.84 2288
5965.57 2321
5966.30 2802
5967.03 2909
5967.76 2920
5968.49 3034
5969.22 3122
5969.95 2885
5970.68 2604
5971.40 2406
5972.13 2295
5972.86 2260
5973.59 2112
5974.32 2031
5975.05 2126
5975.78 2142
5976.51 2165
5977.24 2172
5977.97 2105
5978.70 2300
5979.43 2137
5980.16 2118
5980.89 2073
5981.62 2211
5982.35 2294
5983.08 2380
5983.81 2320
5984.54 2293
5985.27 2141
5986.00 2201
5986.73 2179
5987.46 2236
5988.19 2271
5988.92 2220
5989.65 2255
5990.38 2315
5991.11 2187
5991.84 2273
5992.57 2331
5993.30 2366
5994.03 2303
5994.76 2293
5995.49 2252
5996.22 2251
5996.95 2149
5997.68 2137
5998.41 2211
5999.14 2223
5999.87 2198
6000.60 2218
6001.34 2077
6002.07 2020
6002.80 2103
6003.53 2153
6004.26 2090
6004.99 2198
6005.72 2248
6006.45 2290
6007.18 2639
6007.92 2822
6008.65 3031
6009.38 3169
6010.11 3600
6010.84 3844
6011.57 4072
6012.30 4079
6013.04 3981
6013.77 4133
6014.50 4001
6015.23 3757
6015.96 3615
6016.69 3131
6017.43 2916
6018.16 2699
6018.89 2640
6019.62 2528
6020.35 2271
6021.09 2155
6021.82 2110
6022.55 1868
6023.28 1989
6024.02 1966
6024.75 1976
6025.48 1951
6026.21 1906
6026.94 1863
6027.68 1782
6028.41 1810
6029.14 1803
6029.88 1700
6030.61 1745
6031.34 1930
6032.07 1863
6032.81 1826
6033.54 1677
6034.27 1781
6035.01 1834
6035.74 2013
6036.47 1818
6037.20 1710
6037.94 1756
6038.67 1837
6039.40 1832
6040.14 1809
6040.87 1784
6041.60 1797
6042.34 1793
6043.07 1820
6043.80 1908
6044.54 1975
6045.27 1889
6046.00 1952
6046.74 2010
6047.47 2021
6048.21 1935
6048.94 1967
6049.67 2048
6050.41 2108
6051.14 2051
6051.88 2070
6052.61 2115
6053.34 2232
6054.08 2128
6054.81 2101
6055.55 2111
6056.28 2117
6057.01 2077
6057.75 1959
6058.48 1989
6059.22 1714
6059.95 1894
6060.69 1834
6061.42 1744
6062.16 1699
6062.89 1694
6063.63 1804
6064.36 1755
6065.09 1734
6065.83 1794
6066.56 1642
6067.30 1680
6068.03 1599
6068.77 1666
6069.50 1650
6070.24 1669
6070.97 1724
6071.71 1576
6072.45 1561
6073.18 1546
6073.92 1650
6074.65 1585
6075.39 1641
6076.12 1578
6076.86 1432
6077.59 1491
6078.33 1542
6079.06 1690
6079.80 1600
6080.54 1508
6081.27 1619
6082.01 1652
6082.74 1582
6083.48 1654
6084.21 1543
6084.95 1515
6085.69 1516
6086.42 1443
6087.16 1524
6087.90 1478
6088.63 1477
6089.37 1540
6090.10 1546
6090.84 1528
6091.58 1567
6092.31 1585
6093.05 1611
6093.79 1719
6094.52 1650
6095.26 1614
6096.00 1608
6096.73 1565
6097.47 1584
6098.21 1576
6098.94 1490
6099.68 1584
6100.42 1620
6101.15 1498
6101.89 1529
6102.63 1652
6103.37 1494
6104.10 1571
6104.84 1611
6105.58 1547
6106.31 1431
6107.05 1566
6107.79 1557
6108.53 1473
6109.26 1515
6110.00 1585
6110.74 1539
6111.48 1550
6112.21 1556
6112.95 1662
6113.69 1630
6114.43 1573
6115.17 1582
6115.90 1702
6116.64 1775
6117.38 1588
6118.12 1575
6118.85 1568
6119.59 1689
6120.33 1730
6121.07 1696
6121.81 1648
6122.55 1626
6123.28 1573
6124.02 1799
6124.76 1776
6125.50 1705
6126.24 1663
6126.98 1737
6127.71 1778
6128.45 1645
6129.19 1769
6129.93 1785
6130.67 1814
6131.41 1805
6132.15 1726
6132.89 1784
6133.63 1759
6134.36 1744
6135.10 1845
6135.84 1907
6136.58 1770
6137.32 1820
6138.06 1946
6138.80 1982
6139.54 2011
6140.28 1926
6141.02 1956
6141.76 1919
6142.50 1811
6143.24 1839
6143.97 1911
6144.71 2002
6145.45 1932
6146.19 1905
6146.93 1995
6147.67 1950
6148.41 1956
6149.15 1994
6149.89 2043
6150.63 1990
6151.37 2046
6152.11 2003
6152.85 2089
6153.59 2112
6154.33 2139
6155.07 2122
6155.81 2221
6156.55 2374
6157.29 2334
6158.03 2290
6158.78 2333
6159.52 2318
6160.26 2248
6161.00 2433
6161.74 2496
6162.48 2420
6163.22 2673
6163.96 2845
6164.70 3032
6165.44 2944
6166.18 3085
6166.92 3440
6167.66 3446
6168.41 3201
6169.15 3363
6169.89 3388
6170.63 3178
6171.37 3277
6172.11 3256
6172.85 3180
6173.59 3050
6174.34 2858
6175.08 2927
6175.82 2716
6176.56 2796
6177.30 2860
6178.04 2956
6178.78 3035
6179.53 2968
6180.27 2993
6181.01 3261
6181.75 3294
6182.49 3433
6183.24 3535
6183.98 3539
6184.72 3364
6185.46 3278
6186.20 3368
6186.95 3430
6187.69 3404
6188.43 3388
6189.17 3437
6189.91 3501
6190.66 3618
6191.40 3518
6192.14 3582
6192.88 3948
6193.63 4176
6194.37 4217
6195.11 4227
6195.85 4448
6196.60 4138
6197.34 4149
6198.08 4374
6198.83 4042
6199.57 4053
6200.31 4131
6201.05 4173
6201.80 4241
6202.54 4476
6203.28 4407
6204.03 4993
6204.77 6103
6205.51 7048
6206.26 8487
6207.00 10440
6207.74 12336
6208.49 14163
6209.23 15771
6209.97 16818
6210.72 17261
6211.46 17135
6212.21 16635
6212.95 15193
6213.69 13763
6214.44 12087
6215.18 9918
6215.92 8543
6216.67 7177
6217.41 6412
6218.16 5682
6218.90 5388
6219.64 5009
6220.39 5008
6221.13 5210
6221.88 5289
6222.62 5996
6223.37 6463
6224.11 6914
6224.85 7839
6225.60 8452
6226.34 8605
6227.09 8393
6227.83 7831
6228.58 7583
6229.32 6779
6230.07 6145
6230.81 5294
6231.56 4718
6232.30 4227
6233.05 3741
6233.79 3485
6234.54 3339
6235.28 3230
6236.03 3259
6236.77 3407
6237.52 3537
6238.26 3414
6239.01 3370
6239.75 3783
6240.50 3772
6241.24 3903
6241.99 4012
6242.73 3938
6243.48 3974
6244.22 3932
6244.97 3993
6245.72 4000
6246.46 4259
6247.21 4267
6247.95 4220
6248.70 4382
6249.45 4549
6250.19 4560
6250.94 4278
6251.68 4243
6252.43 4004
6253.18 3802
6253.92 3703
6254.67 3743
6255.41 3619
6256.16 3536
6256.91 3649
6257.65 3679
6258.40 3673
6259.15 3852
6259.89 3606
6260.64 3525
6261.39 3345
6262.13 3362
6262.88 3375
6263.63 3366
6264.37 3247
6265.12 3240
6265.87 3146
6266.61 3179
6267.36 3086
6268.11 2874
6268.85 2976
6269.60 2934
6270.35 2952
6271.10 2781
6271.84 2770
6272.59 2875
6273.34 2704
6274.08 2678
6274.83 2650
6275.58 2673
6276.33 2669
6277.07 2590
6277.82 2387
6278.57 2407
6279.32 2460
6280.07 2449
6280.81 2481
6281.56 2404
6282.31 2288
6283.06 2357
6283.80 2455
6284.55 2433
6285.30 2311
6286.05 2396
6286.80 2465
6287.54 2328
6288.29 2259
6289.04 2376
6289.79 2276
6290.54 2329
6291.29 2366
6292.03 2242
6292.78 2167
6293.53 2287
6294.28 2261
6295.03 2322
6295.78 2169
6296.53 2091
6297.28 2082
6298.02 2211
6298.77 2211
6299.52 2018
6300.27 2076
6301.02 2086
6301.77 2016
6302.52 2019
6303.27 1917
6304.02 1855
6304.77 1917
6305.51 1904
6306.26 2032
6307.01 1976
6307.76 2024
6308.51 1897
6309.26 1883
6310.01 2131
6310.76 2105
6311.51 2038
6312.26 2073
6313.01 2071
6313.76 1984
6314.51 2093
6315.26 2103
6316.01 2077
6316.76 2009
6317.51 1964
6318.26 2001
6319.01 1852
6319.76 1913
6320.51 1844
6321.26 1684
6322.01 1850
6322.76 1780
6323.51 1690
6324.26 1702
6325.01 1611
6325.76 1659
6326.51 1597
6327.26 1455
6328.01 1546
6328.76 1604
6329.51 1453
6330.26 1500
6331.02 1523
6331.77 1562
6332.52 1566
6333.27 1445
6334.02 1546
6334.77 1537
6335.52 1560
6336.27 1626
6337.02 1550
6337.77 1650
6338.53 1605
6339.28 1687
6340.03 1703
6340.78 1689
6341.53 1709
6342.28 1536
6343.03 1572
6343.78 1553
6344.54 1533
6345.29 1513
6346.04 1527
6346.79 1478
6347.54 1573
6348.29 1720
6349.05 1699
6349.80 1712
6350.55 1780
6351.30 1789
6352.05 1510
6352.81 1663
6353.56 1872
6354.31 1770
6355.06 1717
6355.82 1745
6356.57 1758
6357.32 1707
6358.07 1822
6358.82 1667
6359.58 1586
6360.33 1517
6361.08 1632
6361.83 1647
6362.59 1747
6363.34 1675
6364.09 1619
6364.85 1632
6365.60 1659
6366.35 1828
6367.10 1693
6367.86 1707
6368.61 1633
6369.36 1584
6370.12 1678
6370.87 1637
6371.62 1680
6372.38 1701
6373.13 1589
6373.88 1505
6374.64 1562
6375.39 1628
6376.14 1678
6376.90 1462
6377.65 1490
6378.40 1567
6379.16 1535
6379.91 1571
6380.66 1599
6381.42 1504
6382.17 1504
6382.92 1596
6383.68 1613
6384.43 1569
6385.19 1502
6385.94 1511
6386.69 1477
6387.45 1440
6388.20 1455
6388.96 1415
6389.71 1486
6390.47 1482
6391.22 1492
6391.97 1399
6392.73 1325
6393.48 1431
6394.24 1542
6394.99 1467
6395.75 1350
6396.50 1470
6397.26 1472
6398.01 1560
6398.77 1521
6399.52 1474
6400.28 1455
6401.03 1447
6401.79 1379
6402.54 1397
6403.30 1436
6404.05 1435
6404.81 1323
6405.56 1520
6406.32 1364
6407.07 1349
6407.83 1465
6408.58 1406
6409.34 1399
6410.09 1592
6410.85 1499
6411.60 1534
6412.36 1543
6413.11 1448
6413.87 1427
6414.63 1379
6415.38 1484
6416.14 1421
6416.89 1402
6417.65 1519
6418.41 1467
6419.16 1419
6419.92 1453
6420.67 1399
6421.43 1446
6422.19 1414
6422.94 1302
6423.70 1456
6424.45 1387
6425.21 1408
6425.97 1430
6426.72 1405
6427.48 1285
6428.24 1391
6428.99 1374
6429.75 1373
6430.51 1345
6431.26 1348
6432.02 1443
6432.78 1384
6433.53 1286
6434.29 1339
6435.05 1267
6435.80 1391
6436.56 1413
6437.32 1437
6438.08 1396
6438.83 1345
6439.59 1381
6440.35 1339
6441.10 1413
6441.86 1355
6442.62 1373
6443.38 1378
6444.13 1449
6444.89 1395
6445.65 1341
6446.41 1391
6447.16 1448
6447.92 1430
6448.68 1415
6449.44 1422
6450.19 1331
6450.95 1426
6451.71 1399
6452.47 1387
6453.23 1458
6453.98 1456
6454.74 1338
6455.50 1431
6456.26 1406
6457.02 1330
6457.78 1461
6458.53 1612
6459.29 1526
6460.05 1585
6460.81 1508
6461.57 1481
6462.33 1512
6463.08 1497
6463.84 1478
6464.60 1545
6465.36 1534
6466.12 1565
6466.88 1584
6467.64 1575
6468.40 1568
6469.15 1576
6469.91 1524
6470.67 1596
6471.43 1542
6472.19 1561
6472.95 1631
6473.71 1649
6474.47 1758
6475.23 1728
6475.99 1758
6476.75 1611
6477.51 1685
6478.26 1701
6479.02 1714
6479.78 1716
6480.54 1860
6481.30 1809
6482.06 1752
6482.82 1806
6483.58 1993
6484.34 1951
6485.10 1731
6485.86 1794
6486.62 1915
6487.38 2001
6488.14 1986
6488.90 2019
6489.66 1964
6490.42 2045
6491.18 2219
6491.94 2165
6492.70 2263
6493.46 2345
6494.22 2489
6494.98 2553
6495.74 2532
6496.51 2498
6497.27 2456
6498.03 2566
6498.79 2497
6499.55 2451
6500.31 2360
6501.07 2559
6501.83 2633
6502.59 2410
6503.35 2458
6504.11 2540
6504.87 2558
6505.64 2587
6506.40 2665
6507.16 2587
6507.92 2696
6508.68 2885
6509.44 2900
6510.20 2795
6510.96 2865
6511.73 2943
6512.49 2763
6513.25 2780
6514.01 2598
6514.77 2699
6515.53 2899
6516.29 2887
6517.06 2854
6517.82 2711
6518.58 2885
6519.34 3130
6520.10 3006
6520.87 3332
6521.63 3633
6522.39 3795
6523.15 3944
6523.91 4172
6524.68 4471
6525.44 4733
6526.20 4934
6526.96 5212
6527.73 5466
6528.49 5517
6529.25 5409
6530.01 5583
6530.78 5514
6531.54 5232
6532.30 5518
6533.06 5825
6533.83 6325
6534.59 6987
6535.35 8237
6536.11 9139
6536.88 9784
6537.64 10274
6538.40 9976
6539.17 9650
6539.93 9219
6540.69 8050
6541.46 7041
6542.22 6128
6542.98 5152
6543.74 4396
6544.51 3815
6545.27 3311
6546.04 3161
6546.80 2954
6547.56 2908
6548.33 2881
6549.09 2826
6549.85 2570
6550.62 2559
6551.38 2439
6552.14 2502
6552.91 2660
6553.67 2456
6554.44 2460
6555.20 2444
6555.96 2577
6556.73 2619
6557.49 2468
6558.26 2546
6559.02 2592
6559.78 2516
6560.55 2587
6561.31 2719
6562.08 2716
6562.84 2763
6563.61 2907
6564.37 2789
6565.14 2902
6565.90 3005
6566.66 2957
6567.43 2937
6568.19 2887
6568.96 2818
6569.72 2938
6570.49 2957
6571.25 2959
6572.02 2991
6572.78 3013
6573.55 3045
6574.31 3059
6575.08 3216
6575.84 3341
6576.61 3230
6577.37 3428
6578.14 3436
6578.90 3479
6579.67 3455
6580.44 3344
6581.20 3473
6581.97 3372
6582.73 3426
6583.50 3407
6584.26 3188
6585.03 3109
6585.79 3204
6586.56 3238
6587.33 3112
6588.09 3072
6588.86 3267
6589.62 3376
6590.39 3580
6591.16 3705
6591.92 3775
6592.69 4088
6593.45 4323
6594.22 4485
6594.99 4682
6595.75 4540
6596.52 4834
6597.29 4543
6598.05 4116
6598.82 3921
6599.59 3867
6600.35 3545
6601.12 3259
6601.89 3120
6602.65 2985
6603.42 2861
6604.19 2752
6604.95 2671
6605.72 2706
6606.49 2700
6607.25 2593
6608.02 2659
6608.79 2711
6609.55 2744
6610.32 2371
6611.09 2488
6611.86 2656
6612.62 2633
6613.39 2528
6614.16 2438
6614.93 2493
6615.69 2417
6616.46 2375
6617.23 2410
6618.00 2401
6618.76 2384
6619.53 2247
6620.30 2334
6621.07 2363
6621.83 2494
6622.60 2465
6623.37 2360
6624.14 2403
6624.91 2440
6625.67 2376
6626.44 2302
6627.21 2265
6627.98 2372
6628.75 2448
6629.52 2463
6630.28 2506
6631.05 2473
6631.82 2499
6632.59 2592
6633.36 2844
6634.13 2805
6634.90 2987
6635.66 3003
6636.43 2790
6637.20 2842
6637.97 2801
6638.74 2801
6639.51 2618
6640.28 2423
6641.05 2385
6641.81 2474
6642.58 2442
6643.35 2341
6644.12 2126
6644.89 2134
6645.66 2171
6646.43 2037
6647.20 2240
6647.97 2152
6648.74 2152
6649.51 2187
6650.28 2324
6651.05 2269
6651.82 2326
6652.59 2366
6653.35 2130
6654.12 2183
6654.89 2260
6655.66 2320
6656.43 2234
6657.20 2205
6657.97 2209
6658.74 2130
6659.51 2091
6660.28 2125
6661.05 2092
6661.82 2030
6662.59 2073
6663.36 2148
6664.13 2025
6664.91 2058
6665.68 1988
6666.45 2089
6667.22 2103
6667.99 2063
6668.76 2083
6669.53 2033
6670.30 2017
6671.07 2127
6671.84 2082
6672.61 2030
6673.38 1976
6674.15 2158
6674.92 2148
6675.69 2149
6676.47 2071
6677.24 2168
6678.01 2143
6678.78 2122
6679.55 2134
6680.32 2164
6681.09 2182
6681.86 2313
6682.64 2291
6683.41 2320
6684.18 2248
6684.95 2275
6685.72 2447
6686.49 2540
6687.26 2461
6688.04 2432
6688.81 2480
6689.58 2311
6690.35 2220
6691.12 2259
6691.90 2081
6692.67 2104
6693.44 2154
6694.21 2130
6694.98 1975
6695.76 1961
6696.53 1907
6697.30 1835
6698.07 1789
6698.84 1825
6699.62 1838
6700.39 1905
6701.16 1927
6701.93 1901
6702.71 1874
6703.48 1888
6704.25 1812
6705.02 1906
6705.80 1862
6706.57 1888
6707.34 2029
6708.12 1989
6708.89 1872
6709.66 1921
6710.43 1889
6711.21 1793
6711.98 1798
6712.75 1736
6713.53 1673
6714.30 1713
6715.07 1650
6715.85 1760
6716.62 1804
6717.39 1787
6718.17 1793
6718.94 1819
6719.71 1824
6720.49 1877
6721.26 1727
6722.03 1753
6722.81 1781
6723.58 1882
6724.36 1925
6725.13 1873
6725.90 1717
6726.68 1755
6727.45 1821
6728.23 1877
6729.00 1832
6729.77 1750
6730.55 1762
6731.32 1830
6732.10 1750
6732.87 1782
6733.64 1836
6734.42 1903
6735.19 2035
6735.97 1924
6736.74 1760
6737.52 1921
6738.29 1993
6739.07 1935
6739.84 1837
6740.62 1842
6741.39 1758
6742.16 1874
6742.94 1915
6743.71 1844
6744.49 2110
6745.26 2070
6746.04 1983
6746.81 2139
6747.59 2168
6748.36 2181
6749.14 2090
6749.92 2171
6750.69 2413
6751.47 2471
6752.24 2549
6753.02 2572
6753.79 2506
6754.57 2472
6755.34 2215
6756.12 2159
6756.89 2066
6757.67 2151
6758.45 2057
6759.22 1874
6760.00 1771
6760.77 1947
6761.55 1998
6762.33 1954
6763.10 1780
6763.88 1765
6764.65 1848
6765.43 1872
6766.21 1835
6766.98 1719
6767.76 1909
6768.53 1943
6769.31 1953
6770.09 1814
6770.86 1627
6771.64 1749
6772.42 1744
6773.19 1788
6773.97 1670
6774.75 1711
6775.52 1796
6776.30 1738
6777.08 1818
6777.85 1911
6778.63 1886
6779.41 1753
6780.18 1798
6780.96 1869
6781.74 1882
6782.52 1875
6783.29 1720
6784.07 1732
6784.85 1702
6785.62 1636
6786.40 1657
6787.18 1581
6787.96 1519
6788.73 1605
6789.51 1689
6790.29 1721
6791.07 1727
6791.84 1662
6792.62 1694
6793.40 1746
6794.18 1657
6794.96 1726
6795.73 1793
6796.51 1704
6797.29 1798
6798.07 1820
6798.85 1854
6799.62 1756
6800.40 1676
6801.18 1650
6801.96 1826
6802.74 1969
6803.51 1976
6804.29 1956
6805.07 2003
6805.85 1820
6806.63 1818
6807.41 1934
6808.19 1863
6808.96 2004
6809.74 1789
6810.52 1647
6811.30 1666
6812.08 1807
6812.86 1803
6813.64 1637
6814.42 1775
6815.20 1799
6815.97 1738
6816.75 1771
6817.53 1870
6818.31 1828
6819.09 1841
6819.87 1804
6820.65 1739
6821.43 1844
6822.21 1743
6822.99 1828
6823.77 1836
6824.55 1744
6825.33 1713
6826.11 1835
6826.89 1920
6827.67 1835
6828.44 1849
6829.22 1767
6830.00 1663
6830.78 1642
6831.56 1683
6832.34 1832
6833.12 1764
6833.90 1727
6834.68 1652
6835.46 1664
6836.24 1671
6837.03 1694
6837.81 1607
6838.59 1772
6839.37 1739
6840.15 1753
6840.93 1742
6841.71 1691
6842.49 1669
6843.27 1686
6844.05 1729
6844.83 1691
6845.61 1736
6846.39 1779
6847.17 1852
6847.95 1995
6848.73 2107
6849.52 2075
6850.30 2477
6851.08 2594
6851.86 2769
6852.64 2855
6853.42 2791
6854.20 2548
6854.98 2502
6855.76 2297
6856.55 2220
6857.33 2109
6858.11 2064
6858.89 1993
6859.67 2084
6860.45 2030
6861.23 1947
6862.02 1815
6862.80 1837
6863.58 2082
6864.36 2163
6865.14 2274
6865.93 2421
6866.71 2575
6867.49 2649
6868.27 2707
6869.05 2696
6869.84 2515
6870.62 2433
6871.40 2387
6872.18 2205
6872.96 2129
6873.75 1971
6874.53 1996
6875.31 2036
6876.09 2018
6876.88 1945
6877.66 2171
6878.44 2130
6879.22 2241
6880.01 2270
6880.79 2335
6881.57 2439
6882.36 2576
6883.14 2695
6883.92 2682
6884.70 2738
6885.49 3036
6886.27 3519
6887.05 3745
6887.84 3961
6888.62 4186
6889.40 4365
6890.19 4360
6890.97 4115
6891.75 3854
6892.54 3477
6893.32 3158
6894.10 2827
6894.89 2420
6895.67 2361
6896.45 2532
6897.24 2613
6898.02 2519
6898.81 2390
6899.59 2352
6900.37 2414
6901.16 2257
6901.94 2351
6902.73 2635
6903.51 2440
6904.29 2555
6905.08 2508
6905.86 2657
6906.65 2507
6907.43 2358
6908.21 2410
6909.00 2494
6909.78 2574
6910.57 2488
6911.35 2236
6912.14 2114
6912.92 2058
6913.71 2121
6914.49 2067
6915.27 2007
6916.06 2054
6916.84 2242
6917.63 2368
6918.41 2187
6919.20 2136
6919.98 2135
6920.77 2202
6921.55 2219
6922.34 2221
6923.12 2274
6923.91 2237
6924.69 2260
6925.48 2236
6926.27 2289
6927.05 2358
6927.84 2309
6928.62 2209
6929.41 2293
6930.19 2338
6930.98 2389
6931.76 2414
6932.55 2534
6933.34 2601
6934.12 2550
6934.91 2564
6935.69 2563
6936.48 2634
6937.26 2744
6938.05 2548
6938.84 2587
6939.62 2557
6940.41 2666
6941.20 2832
6941.98 2646
6942.77 2852
6943.55 2989
6944.34 2963
6945.13 2855
6945.91 3061
6946.70 3093
6947.49 3148
6948.27 3254
6949.06 3138
6949.85 3160
6950.63 3302
6951.42 3196
6952.21 3350
6952.99 3187
6953.78 3132
6954.57 3299
6955.35 3242
6956.14 3228
6956.93 3182
6957.72 3312
6958.50 3388
6959.29 3392
6960.08 3332
6960.86 3320
6961.65 3401
6962.44 3287
6963.23 3563
6964.01 3537
6964.80 3348
6965.59 3199
6966.38 3359
6967.16 3476
6967.95 3531
6968.74 3517
6969.53 3586
6970.32 3739
6971.10 3722
6971.89 3743
6972.68 3761
6973.47 3806
6974.26 3680
6975.04 3803
6975.83 3882
6976.62 3856
6977.41 3796
6978.20 4075
6978.98 4132
6979.77 4176
6980.56 4336
6981.35 4806
6982.14 5458
6982.93 6157
6983.72 7117
6984.50 8302
6985.29 9295
6986.08 10401
6986.87 11095
6987.66 11080
6988.45 10964
6989.24 10327
6990.03 9085
6990.81 8334
6991.60 7577
6992.39 6436
6993.18 5864
6993.97 5595
6994.76 5289
6995.55 5492
6996.34 5759
6997.13 6454
6997.92 7442
6998.71 8583
6999.50 9670
7000.29 10722
7001.08 11432
7001.87 11850
7002.65 11403
7003.44 10960
7004.23 9710
7005.02 8682
7005.81 7857
7006.60 6581
7007.39 5763
7008.18 5068
7008.97 4595
7009.76 4281
7010.55 4176
7011.34 4228
7012.13 4336
7012.92 4387
7013.71 4789
7014.50 4907
7015.30 4909
7016.09 4908
7016.88 5113
7017.67 4822
7018.46 4517
7019.25 4296
7020.04 4111
7020.83 3810
7021.62 3510
7022.41 3539
7023.20 3428
7023.99 3345
7024.78 3384
7025.57 3245
7026.37 3288
7027.16 3331
7027.95 3235
7028.74 3329
7029.53 3276
7030.32 3226
7031.11 3079
7031.90 2990
7032.69 2996
7033.49 2885
7034.28 2908
7035.07 3002
7035.86 2902
7036.65 2896
7037.44 2990
7038.24 3191
7039.03 3238
7039.82 3149
7040.61 3237
7041.40 3366
7042.19 3511
7042.99 3423
7043.78 3367
7044.57 3310
7045.36 3281
7046.15 3213
7046.95 3238
7047.74 3298
7048.53 3476
7049.32 3931
7050.12 3886
7050.91 4271
7051.70 4420
7052.49 4280
7053.29 4104
7054.08 3907
7054.87 3643
7055.66 3314
7056.46 3281
7057.25 3168
7058.04 2848
7058.83 2898
7059.63 2838
7060.42 2945
7061.21 2851
7062.01 2688
7062.80 2725
7063.59 2833
7064.39 2880
7065.18 2880
7065.97 2833
7066.77 2621
7067.56 2685
7068.35 2679
7069.15 2628
7069.94 2395
7070.73 2492
7071.53 2475
7072.32 2490
7073.11 2464
7073.91 2443
7074.70 2459
7075.49 2348
7076.29 2286
7077.08 2304
7077.88 2152
7078.67 2188
7079.46 2263
7080.26 2178
7081.05 2155
7081.85 2236
7082.64 2135
7083.43 2158
7084.23 2163
7085.02 2025
7085.82 2091
7086.61 2091
7087.41 1905
7088.20 2028
7089.00 1979
7089.79 2068
7090.58 1949
7091.38 1943
7092.17 1926
7092.97 1891
7093.76 1886
7094.56 1805
7095.35 1859
7096.15 1793
7096.94 1908
7097.74 1935
7098.53 1738
7099.33 1703
7100.12 1752
7100.92 1755
7101.71 1731
7102.51 1685
7103.30 1665
7104.10 1628
7104.89 1700
7105.69 1707
7106.49 1614
7107.28 1646
7108.08 1776
7108.87 1632
7109.67 1644
7110.46 1619
7111.26 1577
7112.06 1579
7112.85 1528
7113.65 1625
7114.44 1561
7115.24 1621
7116.04 1578
7116.83 1654
7117.63 1749
7118.42 1581
7119.22 1582
7120.02 1675
7120.81 1684
7121.61 1562
7122.41 1481
7123.20 1507
7124.00 1550
7124.79 1494
7125.59 1666
7126.39 1591
7127.18 1619
7127.98 1695
7128.78 1686
7129.57 1522
7130.37 1563
7131.17 1628
7131.97 1552
7132.76 1629
7133.56 1627
7134.36 1583
7135.15 1574
7135.95 1502
7136.75 1382
7137.55 1475
7138.34 1556
7139.14 1488
7139.94 1489
7140.73 1413
7141.53 1398
7142.33 1371
7143.13 1474
7143.92 1485
7144.72 1596
7145.52 1489
7146.32 1466
7147.12 1385
7147.91 1330
7148.71 1394
7149.51 1333
7150.31 1387
7151.11 1422
7151.90 1383
7152.70 1387
7153.50 1367
7154.30 1292
7155.10 1379
7155.89 1485
7156.69 1485
7157.49 1547
7158.29 1453
7159.09 1380
7159.89 1516
7160.68 1541
7161.48 1519
7162.28 1403
7163.08 1306
7163.88 1230
7164.68 1256
7165.48 1259
7166.28 1154
7167.07 1213
7167.87 1189
7168.67 1238
7169.47 1206
7170.27 1295
7171.07 1327
7171.87 1270
7172.67 1362
7173.47 1352
7174.27 1272
7175.07 1320
7175.87 1240
7176.67 1176
7177.46 1154
7178.26 1204
7179.06 1130
7179.86 1200
7180.66 1328
7181.46 1284
7182.26 1249
7183.06 1287
7183.86 1173
7184.66 1367
7185.46 1299
7186.26 1309
7187.06 1291
7187.86 1281
7188.66 1188
7189.46 1241
7190.26 1189
7191.06 1219
7191.86 1162
7192.66 1156
7193.46 1153
7194.26 1191
7195.06 1166
7195.86 1133
7196.67 1181
7197.47 1068
7198.27 1095
7199.07 1099
7199.87 1183
7200.67 1153
7201.47 1167
7202.27 1232
7203.07 1149
7203.87 1180
7204.67 1157
7205.47 1073
7206.28 1092
7207.08 1036
7207.88 1064
7208.68 982
7209.48 1039
7210.28 1115
7211.08 1078
7211.88 1078
7212.69 1094
7213.49 1134
7214.29 1098
7215.09 1091
7215.89 1053
7216.69 1144
7217.50 1085
7218.30 996
7219.10 979
7219.90 1047
7220.70 1081
7221.50 1116
7222.31 1219
7223.11 1105
7223.91 1099
7224.71 1078
7225.51 964
7226.32 1099
7227.12 1176
7227.92 1112
7228.72 1079
7229.53 1166
7230.33 1210
7231.13 1070
7231.93 987
7232.74 1077
7233.54 1173
7234.34 1157
7235.14 1081
7235.95 1072
7236.75 1060
7237.55 1127
7238.36 1105
7239.16 1158
7239.96 1223
7240.76 1245
7241.57 1164
7242.37 1189
7243.17 1183
7243.98 1131
7244.78 1065
7245.58 1090
7246.39 1087
7247.19 1002
7247.99 1071
7248.80 1107
7249.60 1127
7250.40 1090
7251.21 1013
7252.01 969
7252.81 1112
7253.62 1017
7254.42 1102
7255.23 1088
7256.03 1092
7256.83 1198
7257.64 1116
7258.44 930
7259.25 1075
7260.05 1055
7260.85 1100
7261.66 1071
7262.46 1062
7263.27 1022
7264.07 1017
7264.87 1031
7265.68 1052
7266.48 1044
7267.29 1061
7268.09 1127
7268.90 1230
7269.70 1221
7270.51 1106
7271.31 1126
7272.12 1208
7272.92 1174
7273.73 1148
7274.53 1040
7275.34 1133
7276.14 1145
7276.95 1115
7277.75 1079
7278.56 1125
7279.36 1343
7280.17 1291
7280.97 1463
7281.78 1380
7282.58 1736
7283.39 1866
7284.19 1922
7285.00 2106
7285.80 2303
7286.61 2298
7287.41 2350
7288.22 2176
7289.03 1941
7289.83 1799
7290.64 1680
7291.44 1489
7292.25 1348
7293.06 1241
7293.86 1285
7294.67 1236
7295.47 1224
7296.28 1189
7297.09 1289
7297.89 1192
7298.70 1319
7299.50 1190
7300.31 1166
7301.12 1234
7301.92 1174
7302.73 1270
7303.54 1270
7304.34 1311
7305.15 1310
7305.96 1279
7306.76 1206
7307.57 1230
7308.38 1185
7309.18 1360
7309.99 1482
7310.80 1454
7311.60 1480
7312.41 1404
7313.22 1425
7314.02 1508
7314.83 1443
7315.64 1368
7316.45 1396
7317.25 1461
7318.06 1514
7318.87 1554
7319.67 1696
7320.48 1649
7321.29 1548
7322.10 1662
7322.90 1661
7323.71 1538
7324.52 1446
7325.33 1520
7326.14 1411
7326.94 1418
7327.75 1423
7328.56 1366
7329.37 1385
7330.17 1283
7330.98 1194
7331.79 1190
7332.60 1197
7333.41 1250
7334.22 1222
7335.02 1249
7335.83 1317
7336.64 1319
7337.45 1235
7338.26 1215
7339.07 1312
7339.87 1273
7340.68 1316
7341.49 1269
7342.30 1301
7343.11 1291
7343.92 1192
7344.73 1212
7345.53 1269
7346.34 1229
7347.15 1213
7347.96 1187
7348.77 1169
7349.58 1120
7350.39 1071
7351.20 1133
7352.01 1240
7352.82 1231
7353.62 1255
7354.43 1212
7355.24 1136
7356.05 1200
7356.86 1204
7357.67 1144
7358.48 1129
7359.29 1205
7360.10 1278
7360.91 1267
7361.72 1349
7362.53 1203
7363.34 1223
7364.15 1245
7364.96 1370
7365.77 1401
7366.58 1347
7367.39 1262
7368.20 1277
7369.01 1229
7369.82 1315
7370.63 1321
7371.44 1350
7372.25 1274
7373.06 1222
7373.87 1192
7374.68 1202
7375.49 1231
7376.30 1317
7377.11 1394
7377.92 1485
7378.73 1575
7379.54 1666
7380.36 1776
7381.17 1871
7381.98 1862
7382.79 1907
7383.60 1824
7384.41 1764
7385.22 1834
7386.03 1762
7386.84 1581
7387.65 1431
7388.46 1398
7389.28 1396
7390.09 1334
7390.90 1324
7391.71 1405
7392.52 1280
7393.33 1240
7394.14 1275
7394.96 1349
7395.77 1253
7396.58 1380
7397.39 1488
7398.20 1517
7399.01 1563
7399.83 1572
7400.64 1774
7401.45 1837
7402.26 1908
7403.07 1785
7403.89 1656
7404.70 1650
7405.51 1612
7406.32 1599
7407.13 1485
7407.95 1444
7408.76 1375
7409.57 1358
7410.38 1342
7411.20 1360
7412.01 1291
7412.82 1170
7413.63 1207
7414.45 1094
7415.26 1122
7416.07 1182
7416.88 1163
7417.70 1144
7418.51 1239
7419.32 1225
7420.14 1164
7420.95 1157
7421.76 1213
7422.57 1133
7423.39 1162
7424.20 1234
7425.01 1044
7425.83 1048
7426.64 1077
7427.45 994
7428.27 985
7429.08 881
7429.89 1038
7430.71 1101
7431.52 951
7432.33 961
7433.15 1046
7433.96 1065
7434.78 1056
7435.59 1008
7436.40 1099
7437.22 1069
7438.03 1094
7438.84 1041
7439.66 986
7440.47 1027
7441.29 1083
7442.10 1079
7442.91 1111
7443.73 998
7444.54 1007
7445.36 984
7446.17 1003
7446.99 1107
7447.80 972
7448.62 983
7449.43 1014
7450.24 1064
7451.06 1038
7451.87 1025
7452.69 1000
7453.50 1062
7454.32 936
7455.13 936
7455.95 982
7456.76 1092
7457.58 1117
7458.39 1020
7459.21 1051
7460.02 1078
7460.84 1062
7461.65 958
7462.47 939
7463.28 968
7464.10 1010
7464.91 998
7465.73 948
7466.54 1007
7467.36 1007
7468.18 1027
7468.99 1058
7469.81 997
7470.62 1020
7471.44 1018
7472.25 1017
7473.07 1016
7473.89 1005
7474.70 998
7475.52 1044
7476.33 1031
7477.15 998
7477.97 910
7478.78 956
7479.60 1021
7480.41 994
7481.23 906
7482.05 935
7482.86 960
7483.68 1096
7484.50 1000
7485.31 965
7486.13 943
7486.95 903
7487.76 939
7488.58 958
7489.40 952
7490.21 956
7491.03 969
7491.85 922
7492.66 975
7493.48 926
7494.30 826
7495.11 835
7495.93 891
7496.75 866
7497.57 927
7498.38 888
7499.20 848
7500.02 956
7500.83 956
7501.65 940
7502.47 932
7503.29 1038
7504.10 1009
7504.92 954
7505.74 941
7506.56 920
7507.37 888
7508.19 900
7509.01 902
7509.83 857
7510.65 821
7511.46 828
7512.28 976
7513.10 863
7513.92 866
7514.74 887
7515.55 923
7516.37 921
7517.19 849
7518.01 936
7518.83 970
7519.64 892
7520.46 927
7521.28 918
7522.10 897
7522.92 944
7523.74 946
7524.56 953
7525.37 922
7526.19 988
7527.01 929
7527.83 927
7528.65 992
7529.47 979
7530.29 1039
7531.11 929
7531.93 907
7532.74 1009
7533.56 1038
7534.38 1017
7535.20 968
7536.02 995
7536.84 944
7537.66 1014
7538.48 1024
7539.30 918
7540.12 913
7540.94 960
7541.76 1029
7542.58 1098
7543.40 1096
7544.22 1025
7545.04 1021
7545.86 1071
7546.68 976
7547.50 1015
7548.32 1010
7549.14 1069
7549.96 1093
7550.78 1109
7551.60 1087
7552.42 1034
7553.24 1061
7554.06 1124
7554.88 1119
7555.70 1077
7556.52 1050
7557.34 1056
7558.16 1179
7558.98 1194
7559.80 1188
7560.62 1182
7561.44 1077
7562.26 1159
7563.08 1191
7563.90 1240
7564.72 1190
7565.54 1110
7566.36 1210
7567.19 1174
7568.01 1212
7568.83 1289
7569.65 1204
7570.47 1295
7571.29 1151
7572.11 1122
7572.93 1201
7573.76 1201
7574.58 1297
7575.40 1259
7576.22 1310
7577.04 1257
7577.86 1209
7578.68 1297
7579.51 1273
7580.33 1235
7581.15 1281
7581.97 1275
7582.79 1269
7583.61 1333
7584.44 1415
7585.26 1481
7586.08 1437
7586.90 1513
7587.72 1506
7588.55 1491
7589.37 1547
7590.19 1603
7591.01 1502
7591.83 1500
7592.66 1566
7593.48 1702
7594.30 1652
7595.12 1585
7595.95 1605
7596.77 1576
7597.59 1560
7598.41 1503
7599.24 1494
7600.06 1591
7600.88 1742
7601.71 1850
7602.53 1825
7603.35 2010
7604.17 2239
7605.00 2442
7605.82 2518
7606.64 2521
7607.47 2396
7608.29 2421
7609.11 2341
7609.94 2171
7610.76 2084
7611.58 1979
7612.41 1977
7613.23 1887
7614.05 1872
7614.88 1893
7615.70 1857
7616.52 1869
7617.35 2063
7618.17 2241
7619.00 2465
7619.82 2403
7620.64 2423
7621.47 2305
7622.29 2202
7623.11 2208
7623.94 2136
7624.76 2082
7625.59 1967
7626.41 1920
7627.24 1933
7628.06 2017
7628.88 2232
7629.71 2404
7630.53 2503
7631.36 2878
7632.18 2915
7633.01 3064
7633.83 2926
7634.66 2888
7635.48 2699
7636.30 2508
7637.13 2388
7637.95 2228
7638.78 1936
7639.60 1797
7640.43 1720
7641.25 1550
7642.08 1504
7642.90 1549
7643.73 1565
7644.55 1607
7645.38 1665
7646.20 1748
7647.03 1847
7647.85 1840
7648.68 1839
7649.51 1859
7650.33 1818
7651.16 1686
7651.98 1651
7652.81 1522
7653.63 1445
7654.46 1367
7655.28 1183
7656.11 1157
7656.94 1215
7657.76 1185
7658.59 1282
7659.41 1180
7660.24 1196
7661.07 1145
7661.89 1138
7662.72 1126
7663.54 1125
7664.37 1140
7665.20 1092
7666.02 1077
7666.85 1102
7667.68 1110
7668.50 1176
7669.33 1119
7670.16 1138
7670.98 1150
7671.81 1130
7672.64 1132
7673.46 1186
7674.29 1072
7675.12 1052
7675.94 1110
7676.77 1095
7677.60 1112
7678.42 1033
7679.25 962
7680.08 1021
7680.90 1001
7681.73 1057
7682.56 984
7683.39 987
7684.21 1015
7685.04 1193
7685.87 1142
7686.69 1123
7687.52 1069
7688.35 1153
7689.18 1075
7690.01 991
7690.83 1037
7691.66 1085
7692.49 1105
7693.32 1112
7694.14 1105
7694.97 1038
7695.80 1031
7696.63 1044
7697.46 1132
7698.28 1085
7699.11 1087
7699.94 1107
7700.77 1070
7701.60 1104
7702.42 1071
7703.25 1121
7704.08 1054
7704.91 986
7705.74 990
7706.57 1018
7707.39 1048
7708.22 989
7709.05 968
7709.88 940
7710.71 975
7711.54 1004
7712.37 999
7713.20 947
7714.02 958
7714.85 961
7715.68 987
7716.51 951
7717.34 953
7718.17 890
7719.00 908
7719.83 938
7720.66 892
7721.49 843
7722.32 922
7723.15 855
7723.97 785
7724.80 858
7725.63 894
7726.46 908
7727.29 879
7728.12 937
7728.95 921
7729.78 839
7730.61 857
7731.44 838
7732.27 809
7733.10 836
7733.93 861
7734.76 837
7735.59 831
7736.42 810
7737.25 766
7738.08 848
7738.91 859
7739.74 795
7740.57 952
7741.40 848
7742.23 896
7743.06 851
7743.89 862
7744.72 821
7745.56 816
7746.39 868
7747.22 802
7748.05 784
7748.88 836
7749.71 835
7750.54 834
7751.37 839
7752.20 796
7753.03 882
7753.86 868
7754.69 807
7755.53 769
7756.36 805
7757.19 829
7758.02 821
7758.85 871
7759.68 830
7760.51 800
7761.35 791
7762.18 750
7763.01 814
7763.84 746
7764.67 819
7765.50 800
7766.33 866
7767.17 862
7768.00 812
7768.83 783
7769.66 818
7770.49 847
7771.33 808
7772.16 815
7772.99 892
7773.82 822
7774.65 895
7775.49 852
7776.32 873
7777.15 882
7777.98 886
7778.82 871
7779.65 847
7780.48 865
7781.31 812
7782.15 815
7782.98 882
7783.81 888
7784.64 931
7785.48 874
7786.31 836
7787.14 887
7787.97 870
7788.81 807
7789.64 888
7790.47 878
7791.31 845
7792.14 837
7792.97 859
7793.81 902
7794.64 809
7795.47 866
7796.31 906
7797.14 928
7797.97 885
7798.81 888
7799.64 920
7800.47 882
7801.31 956
7802.14 890
7802.97 936
7803.81 987
7804.64 922
7805.47 966
7806.31 967
7807.14 887
7807.98 942
7808.81 926
7809.64 1007
7810.48 1175
7811.31 1130
7812.15 1069
7812.98 1083
7813.82 1132
7814.65 1156
7815.48 1061
7816.32 1206
7817.15 1203
7817.99 1231
7818.82 1234
7819.66 1162
7820.49 1117
7821.33 1183
7822.16 1206
7822.99 1211
7823.83 1249
7824.66 1249
7825.50 1295
7826.33 1333
7827.17 1341
7828.00 1422
7828.84 1479
7829.67 1583
7830.51 1461
7831.34 1397
7832.18 1423
7833.02 1417
7833.85 1443
7834.69 1577
7835.52 1612
7836.36 1493
7837.19 1512
7838.03 1466
7838.86 1385
7839.70 1325
7840.53 1335
7841.37 1319
7842.21 1268
7843.04 1249
7843.88 1310
7844.71 1244
7845.55 1176
7846.39 1238
7847.22 1195
7848.06 1185
7848.89 1262
7849.73 1240
7850.57 1105
7851.40 1093
7852.24 1148
7853.08 1158
7853.91 1232
7854.75 1248
7855.58 1140
7856.42 1227
7857.26 1311
7858.09 1256
7858.93 1313
7859.77 1336
7860.60 1336
7861.44 1280
7862.28 1176
7863.11 1161
7863.95 1282
7864.79 1241
7865.63 1150
7866.46 1236
7867.30 1292
7868.14 1193
7868.97 1196
7869.81 1267
7870.65 1414
7871.49 1309
7872.32 1259
7873.16 1258
7874.00 1259
7874.84 1301
7875.67 1405
7876.51 1389
7877.35 1524
7878.19 1640
7879.02 1610
7879.86 1561
7880.70 1549
7881.54 1542
7882.38 1383
7883.21 1327
7884.05 1357
7884.89 1369
7885.73 1302
7886.57 1265
7887.40 1267
7888.24 1375
7889.08 1380
7889.92 1357
7890.76 1443
7891.59 1457
7892.43 1440
7893.27 1582
7894.11 1484
7894.95 1487
7895.79 1422
7896.63 1341
7897.47 1353
7898.30 1359
7899.14 1417
7899.98 1391
7900.82 1292
7901.66 1387
7902.50 1406
7903.34 1288
7904.18 1320
7905.02 1339
7905.85 1223
7906.69 1213
7907.53 1238
7908.37 1270
7909.21 1057
7910.05 1098
7910.89 1083
7911.73 1073
7912.57 1137
7913.41 936
7914.25 1020
7915.09 1079
7915.93 1101
7916.77 1249
7917.61 1151
7918.45 1160
7919.29 1193
7920.13 1084
7920.97 1134
7921.81 1041
7922.65 955
7923.49 984
7924.33 1011
7925.17 944
7926.01 945
7926.85 933
7927.69 958
7928.53 954
7929.37 990
7930.21 934
7931.05 982
7931.89 984
7932.73 882
7933.57 893
7934.41 891
7935.25 916
7936.09 905
7936.93 962
7937.78 863
7938.62 849
7939.46 989
7940.30 933
7941.14 931
7941.98 1018
7942.82 966
7943.66 1030
7944.50 1010
7945.35 983
7946.19 941
7947.03 1006
7947.87 1014
7948.71 1007
7949.55 927
7950.39 1058
7951.24 1056
7952.08 1065
7952.92 982
7953.76 1009
7954.60 1086
7955.44 1163
7956.29 1164
7957.13 1117
7957.97 1170
7958.81 1158
7959.65 1204
7960.50 1038
7961.34 1101
7962.18 1187
7963.02 1227
7963.86 1238
7964.71 1285
7965.55 1269
7966.39 1410
7967.23 1300
7968.08 1287
7968.92 1318
7969.76 1304
7970.60 1220
7971.45 1205
7972.29 1203
7973.13 1238
7973.97 1147
7974.82 1109
7975.66 1108
7976.50 1104
7977.35 1050
7978.19 1077
7979.03 994
7979.87 995
7980.72 968
7981.56 1027
7982.40 1152
7983.25 1096
7984.09 1050
7984.93 1010
7985.78 974
7986.62 985
7987.46 987
7988.31 985
7989.15 899
7990.00 839
7990.84 900
7991.68 914
7992.53 848
7993.37 861
7994.21 844
7995.06 813
7995.90 773
7996.75 814
7997.59 787
7998.43 800
7999.28 797
8000.12 768
8000.97 773
8001.81 720
8002.65 770
8003.50 778
8004.34 813
8005.19 803
8006.03 763
8006.88 688
8007.72 750
8008.57 761
8009.41 794
8010.26 862
8011.10 788
8011.95 715
8012.79 808
8013.63 824
8014.48 824
8015.32 796
8016.17 761
8017.01 795
8017.86 740
8018.70 726
8019.55 734
8020.40 734
8021.24 744
8022.09 766
8022.93 772
8023.78 826
8024.62 799
8025.47 696
8026.31 725
8027.16 666
8028.00 729
8028.85 743
8029.70 690
8030.54 712
8031.39 749
8032.23 754
8033.08 706
8033.92 649
8034.77 674
8035.62 721
8036.46 728
8037.31 767
8038.16 701
8039.00 707
8039.85 759
8040.69 733
8041.54 710
8042.39 706
8043.23 680
8044.08 754
8044.93 801
8045.77 765
8046.62 750
8047.47 704
8048.31 711
8049.16 727
8050.01 709
8050.85 723
8051.70 757
8052.55 709
8053.39 733
8054.24 715
8055.09 707
8055.94 649
8056.78 711
8057.63 729
8058.48 692
8059.32 625
8060.17 686
8061.02 718
8061.87 754
8062.71 738
8063.56 712
8064.41 657
8065.26 659
8066.10 670
8066.95 657
8067.80 695
8068.65 642
8069.49 671
8070.34 673
8071.19 618
8072.04 603
8072.89 639
8073.73 662
8074.58 702
8075.43 667
8076.28 667
8077.13 621
8077.98 643
8078.82 583
8079.67 631
8080.52 651
8081.37 688
8082.22 683
8083.07 665
8083.91 638
8084.76 648
8085.61 667
8086.46 691
8087.31 622
8088.16 602
8089.01 605
8089.86 636
8090.70 627
8091.55 672
8092.40 557
8093.25 591
8094.10 587
8094.95 598
8095.80 606
8096.65 565
8097.50 657
8098.35 705
8099.20 654
8100.05 580
8100.90 620
8101.74 613
8102.59 647
8103.44 614
8104.29 605
8105.14 614
8105.99 645
8106.84 659
8107.69 609
8108.54 566
8109.39 661
8110.24 624
8111.09 583
8111.94 619
8112.79 681
8113.64 623
8114.49 603
8115.34 582
8116.19 667
8117.04 582
8117.89 671
8118.74 644
8119.59 583
8120.45 660
8121.30 619
8122.15 641
8123.00 688
8123.85 612
8124.70 636
8125.55 644
8126.40 620
8127.25 636
8128.10 626
8128.95 652
8129.80 642
8130.65 639
8131.51 680
8132.36 649
8133.21 633
8134.06 650
8134.91 671
8135.76 777
8136.61 749
8137.46 698
8138.32 746
8139.17 748
8140.02 715
8140.87 711
8141.72 694
8142.57 732
8143.43 745
8144.28 738
8145.13 673
8145.98 726
8146.83 775
8147.68 790
8148.54 760
8149.39 735
8150.24 751
8151.09 802
8151.94 788
8152.80 842
8153.65 764
8154.50 855
8155.35 880
8156.21 964
8157.06 896
8157.91 865
8158.76 851
8159.62 838
8160.47 870
8161.32 778
8162.17 718
8163.03 805
8163.88 712
8164.73 807
8165.59 768
8166.44 782
8167.29 817
8168.14 708
8169.00 747
8169.85 782
8170.70 721
8171.56 674
8172.41 703
8173.26 670
8174.12 726
8174.97 727
8175.82 670
8176.68 727
8177.53 719
8178.38 711
8179.24 668
8180.09 590
8180.94 672
8181.80 630
8182.65 631
8183.51 593
8184.36 590
8185.21 570
8186.07 608
8186.92 607
8187.78 639
8188.63 633
8189.48 635
8190.34 581
8191.19 544
8192.05 615
8192.90 670
8193.75 663
8194.61 625
8195.46 665
8196.32 570
8197.17 564
8198.03 594
8198.88 637
8199.74 564
8200.59 614
8201.45 629
8202.30 558
8203.16 641
8204.01 628
8204.87 632
8205.72 624
8206.57 620
8207.43 606
8208.29 608
8209.14 590
8210.00 573
8210.85 608
8211.71 620
8212.56 603
8213.42 597
8214.27 599
8215.13 597
8215.98 601
8216.84 589
8217.69 576
8218.55 595
8219.41 617
8220.26 594
8221.12 571
8221.97 659
8222.83 582
8223.68 575
8224.54 620
8225.40 597
8226.25 643
8227.11 650
8227.96 588
8228.82 594
8229.68 602
8230.53 640
8231.39 601
8232.25 566
8233.10 605
8233.96 588
8234.82 581
8235.67 585
8236.53 575
8237.38 603
8238.24 504
8239.10 568
8239.95 592
8240.81 625
8241.67 570
8242.53 572
8243.38 580
8244.24 507
8245.10 456
8245.95 514
8246.81 568
8247.67 546
8248.52 576
8249.38 584
8250.24 620
8251.10 545
8251.95 537
8252.81 532
8253.67 571
8254.53 504
8255.38 471
8256.24 554
8257.10 596
8257.96 530
8258.81 555
8259.67 546
8260.53 548
8261.39 549
8262.25 593
8263.10 542
8263.96 478
8264.82 496
8265.68 546
8266.54 561
8267.39 528
8268.25 527
8269.11 576
8269.97 558
8270.83 611
8271.69 540
8272.54 511
8273.40 559
8274.26 577
8275.12 569
8275.98 587
8276.84 527
8277.70 577
8278.55 565
8279.41 573
8280.27 575
8281.13 597
8281.99 639
8282.85 563
8283.71 533
8284.57 566
8285.43 554
8286.29 610
8287.14 653
8288.00 576
8288.86 599
8289.72 573
8290.58 542
8291.44 647
8292.30 566
8293.16 632
8294.02 636
8294.88 606
8295.74 574
8296.60 582
8297.46 561
8298.32 536
8299.18 584
8300.04 554
8300.90 570
8301.76 628
8302.62 589
8303.48 589
8304.34 645
8305.20 642
8306.06 516
8306.92 502
8307.78 538
8308.64 559
8309.50 625
8310.36 634
8311.22 567
8312.08 560
8312.94 597
8313.80 508
8314.66 545
8315.52 524
8316.38 530
8317.24 559
8318.11 534
8318.97 543
8319.83 522
8320.69 558
8321.55 490
8322.41 530
8323.27 514
8324.13 610
8324.99 645
8325.85 575
8326.72 490
8327.58 545
8328.44 557
8329.30 548
8330.16 486
8331.02 492
8331.88 545
8332.75 597
8333.61 556
8334.47 463
8335.33 520
8336.19 600
8337.05 535
8337.92 539
8338.78 508
8339.64 516
8340.50 492
8341.36 530
8342.23 511
8343.09 504
8343.95 556
8344.81 585
8345.67 531
8346.54 517
8347.40 532
8348.26 565
8349.12 527
8349.99 580
8350.85 508
8351.71 557
8352.57 557
8353.44 496
8354.30 536
8355.16 550
8356.03 543
8356.89 582
8357.75 526
8358.61 587
8359.48 586
8360.34 503
8361.20 534
8362.07 577
8362.93 559
8363.79 570
8364.66 559
8365.52 600
8366.38 529
8367.25 555
8368.11 544
8368.97 596
8369.84 505
8370.70 553
8371.56 556
8372.43 562
8373.29 556
8374.15 536
8375.02 567
8375.88 542
8376.74 542
8377.61 602
8378.47 516
8379.34 561
8380.20 544
8381.06 583
8381.93 590
8382.79 549
8383.66 577
8384.52 614
8385.39 576
8386.25 616
8387.11 570
8387.98 576
8388.84 586
8389.71 556
8390.57 581
8391.44 545
8392.30 608
8393.17 627
8394.03 631
8394.90 618
8395.76 615
8396.63 601
8397.49 580
8398.36 578
8399.22 604
8400.09 597
8400.95 586
8401.82 651
8402.68 560
8403.55 585
8404.41 603
8405.28 649
8406.14 607
8407.01 548
8407.87 581
8408.74 593
8409.60 647
8410.47 616
8411.34 683
8412.20 674
8413.07 648
8413.93 664
8414.80 630
8415.66 623
8416.53 675
8417.40 677
8418.26 659
8419.13 650
8419.99 708
8420.86 776
8421.73 749
8422.59 640
8423.46 630
8424.32 719
8425.19 683
8426.06 682
8426.92 688
8427.79 797
8428.66 786
8429.52 754
8430.39 737
8431.26 739
8432.12 772
8432.99 781
8433.86 787
8434.72 730
8435.59 761
8436.46 833
8437.32 845
8438.19 830
8439.06 915
8439.93 1001
8440.79 1004
8441.66 1019
8442.53 989
8443.39 1081
8444.26 1222
8445.13 1163
8446.00 1090
8446.86 995
8447.73 1020
8448.60 1062
8449.47 1040
8450.33 1124
8451.20 1194
8452.07 1063
8452.94 1102
8453.81 1198
8454.67 1239
8455.54 1345
8456.41 1498
8457.28 1643
8458.15 1663
8459.01 1555
8459.88 1559
8460.75 1559
8461.62 1459
8462.49 1390
8463.35 1364
8464.22 1335
8465.09 1330
8465.96 1254
8466.83 1305
8467.70 1408
8468.57 1600
8469.43 1917
8470.30 2048
8471.17 2299
8472.04 2408
8472.91 2392
8473.78 2179
8474.65 1964
8475.52 1922
8476.38 1597
8477.25 1433
8478.12 1260
8478.99 1209
8479.86 1092
8480.73 967
8481.60 943
8482.47 937
8483.34 859
8484.21 843
8485.08 955
8485.95 1020
8486.82 912
8487.69 949
8488.55 960
8489.42 879
8490.29 847
8491.16 865
8492.03 918
8492.90 907
8493.77 871
8494.64 833
8495.51 787
8496.38 755
8497.25 827
8498.12 854
8498.99 840
8499.86 798
8500.73 818
8501.60 796
8502.47 799
8503.34 811
8504.22 791
8505.09 813
8505.96 753
8506.83 839
8507.70 888
8508.57 853
8509.44 843
8510.31 818
8511.18 816
8512.05 855
8512.92 823
8513.79 795
8514.66 807
8515.53 824
8516.41 773
8517.28 838
8518.15 767
8519.02 778
8519.89 763
8520.76 775
8521.63 756
8522.50 851
8523.38 794
8524.25 777
8525.12 804
8525.99 827
8526.86 798
8527.73 811
8528.60 809
8529.48 925
8530.35 837
8531.22 819
8532.09 885
8532.96 886
8533.84 845
8534.71 824
8535.58 887
8536.45 954
8537.32 878
8538.20 880
8539.07 876
8539.94 877
8540.81 827
8541.68 849
8542.56 927
8543.43 888
8544.30 839
8545.17 791
8546.05 854
8546.92 889
8547.79 847
8548.67 812
8549.54 853
8550.41 881
8551.28 953
8552.16 1040
8553.03 1097
8553.90 1185
8554.78 1273
8555.65 1208
8556.52 1276
8557.39 1291
8558.27 1197
8559.14 1081
8560.01 980
8560.89 931
8561.76 853
8562.63 774
8563.51 789
8564.38 856
8565.25 774
8566.13 752
8567.00 794
8567.88 742
8568.75 782
8569.62 838
8570.50 834
8571.37 833
8572.24 825
8573.12 813
8573.99 727
8574.87 767
8575.74 760
8576.61 712
8577.49 691
8578.36 637
8579.24 684
8580.11 753
8580.99 725
8581.86 687
8582.73 704
8583.61 656
8584.48 713
8585.36 719
8586.23 690
8587.11 680
8587.98 675
8588.86 751
8589.73 702
8590.61 671
8591.48 716
8592.36 700
8593.23 726
8594.11 760
8594.98 796
8595.86 757
8596.73 760
8597.61 743
8598.48 696
8599.36 744
8600.23 835
8601.11 758
8601.98 719
8602.86 733
8603.73 812
8604.61 833
8605.49 883
8606.36 822
8607.24 721
8608.11 769
8608.99 813
8609.86 833
8610.74 792
8611.62 859
8612.49 877
8613.37 920
8614.24 957
8615.12 849
8616.00 813
8616.87 860
8617.75 841
8618.62 926
8619.50 848
8620.38 892
8621.25 894
8622.13 847
8623.01 903
8623.88 944
8624.76 902
8625.64 933
8626.51 971
8627.39 963
8628.27 1006
8629.14 962
8630.02 941
8630.90 926
8631.77 929
8632.65 881
8633.53 979
8634.40 940
8635.28 903
8636.16 1011
8637.04 989
8637.91 948
8638.79 974
8639.67 1042
8640.55 1040
8641.42 1059
8642.30 961
8643.18 994
8644.06 1038
8644.93 1005
8645.81 1065
8646.69 1054
8647.57 1084
8648.44 1095
8649.32 1161
8650.20 1247
8651.08 1207
8651.96 1231
8652.83 1279
8653.71 1310
8654.59 1277
8655.47 1263
8656.35 1245
8657.22 1247
8658.10 1237
8658.98 1236
8659.86 1290
8660.74 1261
8661.62 1233
8662.49 1251
8663.37 1305
8664.25 1216
8665.13 1239
8666.01 1240
8666.89 1351
8667.77 1384
8668.64 1445
8669.52 1406
8670.40 1554
8671.28 1690
8672.16 1699
8673.04 1697
8673.92 1842
8674.80 1943
8675.68 2089
8676.56 2052
8677.44 2037
8678.31 1970
8679.19 1840
8680.07 1843
8680.95 1844
8681.83 1734
8682.71 1672
8683.59 1647
8684.47 1661
8685.35 1663
8686.23 1705
8687.11 1902
8687.99 2053
8688.87 2425
8689.75 2902
8690.63 3419
8691.51 4121
8692.39 4781
8693.27 5363
8694.15 5638
8695.03 5467
8695.91 5277
8696.79 4858
8697.67 4199
8698.55 3369
8699.43 2775
8700.31 2498
8701.19 1991
8702.07 1800
8702.95 1611
8703.83 1500
8704.71 1317
8705.59 1203
8706.48 1180
8707.36 1257
8708.24 1252
8709.12 1204
8710.00 1173
8710.88 1204
8711.76 1132
8712.64 1011
8713.52 1102
8714.40 951
8715.28 1023
8716.17 975
8717.05 919
8717.93 903
8718.81 926
8719.69 1007
8720.57 1056
8721.45 1007
8722.34 1052
8723.22 1061
8724.10 1002
8724.98 1036
8725.86 1101
8726.74 1003
8727.63 1024
8728.51 1017
8729.39 1144
8730.27 1108
8731.15 1103
8732.04 1118
8732.92 1139
8733.80 1093
8734.68 1103
8735.56 1069
8736.45 987
8737.33 1037
8738.21 986
8739.09 916
8739.98 841
8740.86 832
8741.74 847
8742.62 865
8743.51 865
8744.39 850
8745.27 864
8746.15 933
8747.04 868
8747.92 806
8748.80 805
8749.69 880
8750.57 972
8751.45 966
8752.33 937
8753.22 914
8754.10 918
8754.98 965
8755.87 1070
8756.75 1103
8757.63 1094
8758.52 1030
8759.40 1120
8760.28 1179
8761.17 1174
8762.05 1056
8762.93 1086
8763.82 1047
8764.70 1009
8765.59 1079
8766.47 1021
8767.35 1025
8768.24 1075
8769.12 1050
8770.00 1085
8770.89 1104
8771.77 1116
8772.66 1092
8773.54 1072
8774.42 1001
8775.31 943
8776.19 1013
8777.08 910
8777.96 893
8778.85 839
8779.73 831
8780.62 886
8781.50 850
8782.38 805
8783.27 801
8784.15 816
8785.04 782
8785.92 806
8786.81 725
8787.69 774
8788.58 801
8789.46 768
8790.35 784
8791.23 833
8792.12 767
8793.00 756
8793.89 739
8794.77 793
8795.66 736
8796.54 741
8797.43 720
8798.31 765
8799.20 734
8800.08 754
8800.97 791
8801.86 679
8802.74 764
8803.63 807
8804.51 793
8805.40 726
8806.28 770
8807.17 830
8808.06 753
8808.94 744
8809.83 759
8810.71 711
8811.60 710
8812.49 670
8813.37 733
8814.26 705
8815.14 720
8816.03 705
8816.92 763
8817.80 779
8818.69 672
8819.58 695
8820.46 684
8821.35 758
8822.24 698
8823.12 701
8824.01 709
8824.90 662
8825.78 684
8826.67 669
8827.56 680
8828.44 726
8829.33 726
8830.22 662
8831.10 682
8831.99 732
8832.88 744
8833.77 734
8834.65 657
8835.54 693
8836.43 716
8837.31 673
8838.20 602
8839.09 616
8839.98 669
8840.86 721
8841.75 684
8842.64 663
8843.53 651
8844.41 660
8845.30 659
8846.19 742
8847.08 689
8847.97 640
8848.85 658
8849.74 664
8850.63 659
8851.52 629
8852.41 635
8853.29 592
8854.18 604
8855.07 641
8855.96 545
8856.85 567
8857.74 627
8858.62 587
8859.51 623
8860.40 536
8861.29 554
8862.18 649
8863.07 628
8863.95 628
8864.84 645
8865.73 563
8866.62 607
8867.51 624
8868.40 599
8869.29 569
8870.18 566
8871.07 559
8871.95 536
8872.84 561
8873.73 561
8874.62 537
8875.51 552
8876.40 573
8877.29 549
8878.18 509
8879.07 524
8879.96 600
8880.85 598
8881.74 568
8882.63 528
8883.52 595
8884.41 614
8885.30 628
8886.19 574
8887.08 569
8887.97 584
8888.86 472
8889.75 527
8890.64 504
8891.53 568
8892.42 495
8893.31 510
8894.20 525
8895.09 514
8895.98 498
8896.87 467
8897.76 470
8898.65 496
8899.54 549
8900.43 492
8901.32 492
8902.21 479
8903.10 476
8903.99 568
8904.88 563
8905.77 583
8906.66 447
8907.55 514
8908.45 484
8909.34 482
8910.23 501
8911.12 467
8912.01 472
8912.90 491
8913.79 503
8914.68 499
8915.57 460
8916.47 483
8917.36 511
8918.25 481
8919.14 532
8920.03 516
8920.92 509
8921.81 534
8922.71 535
8923.60 518
8924.49 470
8925.38 474
8926.27 531
8927.16 548
8928.06 501
8928.95 446
8929.84 471
8930.73 452
8931.62 481
8932.52 455
8933.41 451
8934.30 427
8935.19 509
8936.09 507
8936.98 462
8937.87 415
8938.76 514
8939.65 450
8940.55 430
8941.44 460
8942.33 456
8943.23 446
8944.12 452
8945.01 481
8945.90 438
8946.80 468
8947.69 497
8948.58 502
8949.47 458
8950.37 416
8951.26 437
8952.15 444
8953.05 400
8953.94 361
8954.83 378
8955.73 365
8956.62 373
8957.51 469
8958.41 437
8959.30 457
8960.19 458
8961.09 464
8961.98 480
8962.87 491
8963.77 461
8964.66 430
8965.56 449
8966.45 507
8967.34 474
8968.24 425
8969.13 437
8970.03 518
8970.92 560
8971.81 507
8972.71 450
8973.60 442
8974.50 484
8975.39 551
8976.28 438
8977.18 470
8978.07 470
8978.97 435
8979.86 418
8980.76 465
8981.65 492
8982.55 484
8983.44 456
8984.33 421
8985.23 397
8986.12 471
8987.02 502
8987.91 473
8988.81 483
8989.70 434
8990.60 456
8991.49 473
8992.39 468
8993.28 424
8994.18 410
8995.07 438
8995.97 485
8996.87 416
8997.76 388
8998.66 434
8999.55 438
9000.45 416
9001.34 418
9002.24 423
9003.13 429
9004.03 442
9004.93 444
9005.82 434
9006.72 478
9007.61 458
9008.51 454
9009.40 434
9010.30 398
9011.20 504
9012.09 413
9012.99 441
9013.88 416
9014.78 406
9015.68 448
9016.57 401
9017.47 376
9018.37 432
9019.26 454
9020.16 473
9021.06 420
9021.95 412
9022.85 465
9023.75 479
9024.64 452
9025.54 402
9026.44 451
9027.33 448
9028.23 396
9029.13 463
9030.02 450
9030.92 490
9031.82 427
9032.71 436
9033.61 419
9034.51 432
9035.41 429
9036.30 439
9037.20 418
9038.10 457
9039.00 482
9039.89 487
9040.79 423
9041.69 436
9042.59 460
9043.48 465
9044.38 419
9045.28 450
9046.18 420
9047.07 455
9047.97 434
9048.87 445
9049.77 469
9050.67 447
9051.56 424
9052.46 423
9053.36 412
9054.26 378
9055.16 485
9056.06 473
9056.95 448
9057.85 506
9058.75 485
9059.65 456
9060.55 437
9061.45 506
9062.34 486
9063.24 447
9064.14 445
9065.04 482
9065.94 452
9066.84 451
9067.74 451
9068.64 433
9069.53 489
9070.43 442
9071.33 454
9072.23 440
9073.13 458
9074.03 479
9074.93 476
9075.83 459
9076.73 439
9077.63 447
9078.53 430
9079.43 498
9080.33 479
9081.23 507
9082.12 432
9083.02 479
9083.92 483
9084.82 471
9085.72 454
9086.62 442
9087.52 468
9088.42 486
9089.32 499
9090.22 502
9091.12 454
9092.02 444
9092.92 491
9093.82 425
9094.72 420
9095.62 416
9096.52 415
9097.42 407
9098.32 465
9099.22 410
9100.13 440
9101.03 451
9101.93 421
9102.83 425
9103.73 543
9104.63 470
9105.53 484
9106.43 448
9107.33 472
9108.23 447
9109.13 458
9110.03 416
9110.93 400
9111.84 444
9112.74 449
9113.64 454
9114.54 457
9115.44 484
9116.34 440
9117.24 461
9118.14 458
9119.05 482
9119.95 400
9120.85 419
9121.75 422
9122.65 420
9123.55 454
9124.45 463
9125.36 443
9126.26 426
9127.16 417
9128.06 465
9128.96 480
9129.87 398
9130.77 416
9131.67 419
9132.57 384
9133.47 408
9134.38 428
9135.28 463
9136.18 480
9137.08 475
9137.98 429
9138.89 399
9139.79 395
9140.69 429
9141.59 448
9142.50 455
9143.40 406
9144.30 409
9145.21 424
9146.11 451
9147.01 432
9147.91 430
9148.82 423
9149.72 419
9150.62 469
9151.53 447
9152.43 414
9153.33 408
9154.23 416
9155.14 418
9156.04 441
9156.94 423
9157.85 462
9158.75 388
9159.65 427
9160.56 453
9161.46 481
9162.36 397
9163.27 353
9164.17 379
9165.08 343
9165.98 359
9166.88 401
9167.79 433
9168.69 445
9169.59 422
9170.50 418
9171.40 451
9172.31 409
9173.21 395
9174.11 393
9175.02 440
9175.92 377
9176.83 420
9177.73 352
9178.64 376
9179.54 401
9180.44 470
9181.35 405
9182.25 412
9183.16 424
9184.06 379
9184.97 398
9185.87 351
9186.78 390
9187.68 396
9188.59 406
9189.49 425
9190.40 395
9191.30 383
9192.21 394
9193.11 442
9194.02 444
9194.92 423
9195.83 377
9196.73 456
9197.64 473
9198.54 398
9199.45 469
9200.35 510
9201.26 517
9202.16 528
9203.07 525
9203.98 509
9204.88 393
9205.79 473
9206.69 498
9207.60 487
9208.50 477
9209.41 369
9210.32 416
9211.22 414
9212.13 442
9213.03 454
9213.94 504
9214.85 417
9215.75 395
9216.66 406
9217.57 466
9218.47 499
9219.38 394
9220.28 431
9221.19 417
9222.10 452
9223.00 461
9223.91 408
9224.82 417
9225.72 414
9226.63 388
9227.54 422
9228.44 440
9229.35 426
9230.26 456
9231.16 442
9232.07 398
9232.98 371
9233.89 362
9234.79 428
9235.70 361
9236.61 381
9237.51 389
9238.42 375
9239.33 391
9240.24 406
9241.14 458
9242.05 431
9242.96 381
9243.87 428
9244.77 391
9245.68 442
9246.59 424
9247.50 401
9248.40 375
9249.31 372
9250.22 370
9251.13 346
9252.04 348
9252.94 362
9253.85 432
9254.76 345
9255.67 383
9256.58 377
9257.48 367
9258.39 393
9259.30 367
9260.21 399
9261.12 416
9262.03 404
9262.94 439
9263.84 384
9264.75 401
9265.66 405
9266.57 362
9267.48 387
9268.39 397
9269.30 379
9270.20 387
9271.11 404
9272.02 417
9272.93 373
9273.84 383
9274.75 362
9275.66 370
9276.57 418
9277.48 402
9278.39 379
9279.30 412
9280.21 429
9281.11 398
9282.02 369
9282.93 408
9283.84 408
9284.75 407
9285.66 417
9286.57 381
9287.48 421
9288.39 423
9289.30 413
9290.21 385
9291.12 416
9292.03 356
9292.94 398
9293.85 346
9294.76 436
9295.67 420
9296.58 379
9297.49 427
9298.40 402
9299.31 404
9300.22 388
9301.13 444
9302.04 419
9302.95 442
9303.86 433
9304.77 416
9305.69 445
9306.60 420
9307.51 399
9308.42 438
9309.33 515
9310.24 533
9311.15 490
9312.06 427
9312.97 461
9313.88 480
9314.79 418
9315.70 404
9316.62 431
9317.53 407
9318.44 401
9319.35 415
9320.26 432
9321.17 463
9322.08 486
9322.99 546
9323.91 511
9324.82 416
9325.73 374
9326.64 432
9327.55 413
9328.46 464
9329.38 392
9330.29 427
9331.20 373
9332.11 386
9333.02 398
9333.94 407
9334.85 406
9335.76 415
9336.67 381
9337.58 403
9338.50 386
9339.41 444
9340.32 427
9341.23 411
9342.15 404
9343.06 489
9343.97 443
9344.88 411
9345.80 443
9346.71 453
9347.62 473
9348.53 421
9349.45 439
9350.36 429
9351.27 421
9352.18 439
9353.10 436
9354.01 411
9354.92 458
9355.84 431
9356.75 434
9357.66 430
9358.58 432
9359.49 381
9360.40 446
9361.32 460
9362.23 434
9363.14 451
9364.06 389
9364.97 433
9365.88 400
9366.80 453
9367.71 450
9368.62 440
9369.54 409
9370.45 417
9371.37 383
9372.28 414
9373.19 442
9374.11 434
9375.02 418
9375.94 458
9376.85 437
9377.76 384
9378.68 394
9379.59 421
9380.51 461
9381.42 470
9382.33 469
9383.25 439
9384.16 432
9385.08 421
9385.99 469
9386.91 427
9387.82 457
9388.74 497
9389.65 474
9390.57 421
9391.48 427
9392.40 476
9393.31 460
9394.23 532
9395.14 499
9396.06 567
9396.97 611
9397.89 551
9398.80 566
9399.72 574
9400.63 519
9401.55 448
9402.46 465
9403.38 431
9404.29 481
9405.21 487
9406.12 411
9407.04 498
9407.95 417
9408.87 411
9409.79 414
9410.70 450
9411.62 442
9412.53 473
9413.45 531
9414.36 489
9415.28 478
9416.20 464
9417.11 512
9418.03 487
9418.95 501
9419.86 496
9420.78 452
9421.69 485
9422.61 481
9423.53 479
9424.44 453
9425.36 455
9426.28 517
9427.19 445
9428.11 440
9429.03 466
9429.94 438
9430.86 460
9431.78 438
9432.69 485
9433.61 467
9434.53 481
9435.44 443
9436.36 465
9437.28 441
9438.19 433
9439.11 480
9440.03 476
9440.95 421
9441.86 408
9442.78 548
9443.70 578
9444.62 460
9445.53 443
9446.45 504
9447.37 450
9448.29 473
9449.20 519
9450.12 585
9451.04 580
9451.96 568
9452.87 623
9453.79 707
9454.71 735
9455.63 648
9456.55 619
9457.46 644
9458.38 552
9459.30 577
9460.22 546
9461.14 544
9462.05 511
9462.97 476
9463.89 503
9464.81 480
9465.73 463
9466.65 443
9467.56 442
9468.48 454
9469.40 456
9470.32 488
9471.24 482
9472.16 522
9473.08 476
9473.99 420
9474.91 401
9475.83 461
9476.75 458
9477.67 422
9478.59 453
9479.51 479
9480.43 459
9481.35 466
9482.27 472
9483.19 472
9484.10 488
9485.02 444
9485.94 473
9486.86 513
9487.78 433
9488.70 462
9489.62 409
9490.54 450
9491.46 474
9492.38 439
9493.30 452
9494.22 448
9495.14 438
9496.06 434
9496.98 370
9497.90 436
9498.82 442
9499.74 439
9500.66 439
9501.58 401
9502.50 456
9503.42 467
9504.34 425
9505.26 385
9506.18 416
9507.10 435
9508.02 413
9508.94 435
9509.86 449
9510.78 431
9511.70 465
9512.63 464
9513.55 464
9514.47 478
9515.39 470
9516.31 427
9517.23 410
9518.15 485
9519.07 464
9519.99 431
9520.91 436
9521.83 462
9522.76 469
9523.68 460
9524.60 447
9525.52 495
9526.44 515
9527.36 444
9528.28 468
9529.21 474
9530.13 469
9531.05 516
9531.97 466
9532.89 487
9533.81 505
9534.74 529
9535.66 554
9536.58 553
9537.50 488
9538.42 530
9539.35 579
9540.27 570
9541.19 533
9542.11 472
9543.03 449
9543.96 493
9544.88 537
9545.80 496
9546.72 468
9547.64 527
9548.57 473
9549.49 434
9550.41 477
9551.33 465
9552.26 468
9553.18 462
9554.10 447
9555.03 479
9555.95 424
9556.87 435
9557.79 451
9558.72 451
9559.64 464
9560.56 461
9561.49 506
9562.41 459
9563.33 478
9564.26 438
9565.18 400
9566.10 415
9567.03 504
9567.95 444
9568.87 432
9569.80 497
9570.72 476
9571.64 449
9572.57 405
9573.49 426
9574.41 444
9575.34 469
9576.26 524
9577.18 491
9578.11 478
9579.03 467
9579.96 452
9580.88 472
9581.80 450
9582.73 437
9583.65 455
9584.58 461
9585.50 463
9586.43 446
9587.35 461
9588.27 441
9589.20 465
9590.12 515
9591.05 490
9591.97 422
9592.90 451
9593.82 518
9594.75 500
9595.67 443
9596.60 501
9597.52 484
9598.45 507
9599.37 456
9600.29 489
9601.22 489
9602.14 499
9603.07 488
9604.00 510
9604.92 489
9605.85 525
9606.77 507
9607.70 504
9608.62 557
9609.55 471
9610.47 476
9611.40 520
9612.32 486
9613.25 502
9614.17 488
9615.10 508
9616.03 498
9616.95 490
9617.88 507
9618.80 549
9619.73 529
9620.65 522
9621.58 539
9622.51 566
9623.43 560
9624.36 554
9625.29 516
9626.21 573
9627.14 535
9628.06 575
9628.99 590
9629.92 588
9630.84 613
9631.77 603
9632.70 648
9633.62 620
9634.55 692
9635.48 732
9636.40 656
9637.33 688
9638.26 683
9639.18 705
9640.11 655
9641.04 708
9641.96 711
9642.89 703
9643.82 694
9644.74 665
9645.67 714
9646.60 736
9647.53 716
9648.45 727
9649.38 780
9650.31 769
9651.24 846
9652.16 772
9653.09 799
9654.02 770
9654.95 780
9655.87 795
9656.80 745
9657.73 780
9658.66 769
9659.58 708
9660.51 740
9661.44 728
9662.37 709
9663.30 686
9664.22 661
9665.15 682
9666.08 670
9667.01 712
9667.94 770
9668.86 893
9669.79 783
9670.72 762
9671.65 717
9672.58 729
9673.51 742
9674.43 746
9675.36 761
9676.29 807
9677.22 740
9678.15 729
9679.08 745
9680.01 762
9680.94 804
9681.86 767
9682.79 921
9683.72 845
9684.65 817
9685.58 833
9686.51 818
9687.44 834
9688.37 828
9689.30 862
9690.23 841
9691.16 893
9692.08 807
9693.01 798
9693.94 848
9694.87 816
9695.80 914
9696.73 887
9697.66 952
9698.59 871
9699.52 966
9700.45 991
9701.38 921
9702.31 889
9703.24 874
9704.17 819
9705.10 868
9706.03 933
9706.96 908
9707.89 870
9708.82 845
9709.75 843
9710.68 802
9711.61 959
9712.54 905
9713.47 988
9714.40 962
9715.33 879
9716.26 904
9717.19 842
9718.12 895
9719.06 967
9719.99 878
9720.92 854
9721.85 838
9722.78 823
9723.71 796
9724.64 778
9725.57 818
9726.50 828
9727.43 845
9728.36 839
9729.30 803
9730.23 846
9731.16 863
9732.09 880
9733.02 861
9733.95 844
9734.88 910
9735.81 904
9736.75 859
9737.68 831
9738.61 878
9739.54 898
9740.47 873
9741.40 867
9742.34 857
9743.27 877
9744.20 866
9745.13 805
9746.06 787
9747.00 842
9747.93 833
9748.86 847
9749.79 769
9750.72 876
9751.66 816
9752.59 818
9753.52 817
9754.45 881
9755.39 860
9756.32 836
9757.25 821
9758.18 853
9759.12 846
9760.05 818
9760.98 894
9761.91 838
9762.85 815
9763.78 801
9764.71 834
9765.64 811
9766.58 896
9767.51 912
9768.44 881
9769.38 881
9770.31 928
9771.24 862
9772.18 806
9773.11 775
9774.04 830
9774.98 820
9775.91 872
9776.84 897
9777.78 955
9778.71 947
9779.64 890
9780.58 930
9781.51 961
9782.44 991
9783.38 966
9784.31 1058
9785.25 1174
9786.18 1096
9787.11 1039
9788.05 1060
9788.98 978
9789.92 899
9790.85 933
9791.78 962
9792.72 884
9793.65 896
9794.59 892
9795.52 946
9796.46 961
9797.39 1068
9798.32 1050
9799.26 1025
9800.19 1046
9801.13 1087
9802.06 1068
9803.00 1024
9803.93 976
9804.87 964
9805.80 865
9806.74 808
9807.67 747
9808.61 766
9809.54 844
9810.48 811
9811.41 778
9812.35 772
9813.28 790
9814.22 863
9815.15 833
9816.09 863
9817.02 835
9817.96 814
9818.89 805
9819.83 809
9820.76 772
9821.70 807
9822.64 804
9823.57 757
9824.51 694
9825.44 699
9826.38 652
9827.31 705
9828.25 766
9829.19 709
9830.12 693
9831.06 752
9831.99 741
9832.93 651
9833.87 682
9834.80 727
9835.74 774
9836.68 748
9837.61 716
9838.55 719
9839.48 714
9840.42 713
9841.36 648
9842.29 665
9843.23 665
9844.17 729
9845.10 680
9846.04 705
9846.98 685
9847.91 731
9848.85 744
9849.79 696
9850.72 742
9851.66 764
9852.60 659
9853.54 674
9854.47 701
9855.41 666
9856.35 702
9857.28 774
9858.22 728
9859.16 695
9860.10 699
9861.03 690
9861.97 723
9862.91 722
9863.85 674
9864.78 683
9865.72 707
9866.66 707
9867.60 669
9868.54 733
9869.47 721
9870.41 733
9871.35 689
9872.29 670
9873.22 691
9874.16 757
9875.10 734
9876.04 734
9876.98 766
9877.92 718
9878.85 709
9879.79 654
9880.73 701
9881.67 743
9882.61 716
9883.55 725
9884.48 669
9885.42 620
9886.36 689
9887.30 727
9888.24 710
9889.18 623
9890.12 659
9891.06 668
9891.99 643
9892.93 681
9893.87 734
9894.81 676
9895.75 632
9896.69 698
9897.63 650
9898.57 651
9899.51 670
9900.45 723
9901.39 752
9902.33 664
9903.27 602
9904.20 629
9905.14 672
9906.08 619
9907.02 708
9907.96 714
9908.90 720
9909.84 745
9910.78 736
9911.72 639
9912.66 640
9913.60 649
9914.54 738
9915.48 721
9916.42 672
9917.36 701
9918.30 708
9919.24 687
9920.18 712
9921.12 712
9922.06 763
9923.00 730
9923.94 794
9924.88 948
9925.83 1027
9926.77 1185
9927.71 1251
9928.65 1273
9929.59 1136
9930.53 1150
9931.47 1103
9932.41 1053
9933.35 953
9934.29 940
9935.23 777
9936.17 785
9937.12 793
9938.06 732
9939.00 712
9939.94 652
9940.88 651
9941.82 674
9942.76 673
9943.70 748
9944.65 712
9945.59 725
9946.53 767
9947.47 757
9948.41 791
9949.35 724
9950.29 667
9951.24 629
9952.18 664
9953.12 704
9954.06 695
9955.00 624
9955.95 672
9956.89 637
9957.83 663
9958.77 622
9959.71 542
9960.66 619
9961.60 655
9962.54 644
9963.48 649
9964.43 647
9965.37 561
9966.31 589
9967.25 604
9968.20 638
9969.14 612
9970.08 668
9971.02 675
9971.97 616
9972.91 572
9973.85 612
9974.79 592
9975.74 562
9976.68 594
9977.62 619
9978.57 499
9979.51 582
9980.45 624
9981.40 597
9982.34 576
9983.28 602
9984.23 537
9985.17 521
9986.11 560
9987.06 516
9988.00 530
9988.94 552
9989.89 520
9990.83 492
9991.77 526
9992.72 532
9993.66 540
9994.60 515
9995.55 568
9996.49 558
9997.44 621
9998.38 586
9999.32 571
10000.27 563
10001.21 554
10002.16 575
10003.10 531
10004.04 533
10004.99 515
10005.93 544
10006.88 515
10007.82 526
10008.77 505
10009.71 555
10010.66 524
10011.60 541
10012.54 493
10013.49 510
10014.43 464
10015.38 504
10016.32 519
10017.27 573
10018.21 544
10019.16 568
10020.10 521
10021.05 486
10021.99 472
10022.94 472
10023.88 519
10024.83 475
10025.77 475
10026.72 543
10027.67 505
10028.61 515
10029.56 483
10030.50 497
10031.45 462
10032.39 531
10033.34 497
10034.28 513
10035.23 519
10036.18 495
10037.12 479
10038.07 520
10039.01 476
10039.96 490
10040.90 476
10041.85 511
10042.80 487
10043.74 495
10044.69 475
10045.64 446
10046.58 449
10047.53 447
10048.47 483
10049.42 470
10050.37 494
10051.31 473
10052.26 432
10053.21 460
10054.15 466
10055.10 483
10056.05 479
10056.99 458
10057.94 495
10058.89 455
10059.83 494
10060.78 474
10061.73 468
10062.67 464
10063.62 479
10064.57 460
10065.52 432
10066.46 438
10067.41 457
10068.36 462
10069.30 524
10070.25 504
10071.20 478
10072.15 484
10073.09 432
10074.04 433
10074.99 433
10075.94 462
10076.88 480
10077.83 431
10078.78 435
10079.73 444
10080.68 480
10081.62 564
10082.57 513
10083.52 486
10084.47 450
10085.42 426
10086.36 437
10087.31 445
10088.26 481
10089.21 502
10090.16 462
10091.11 491
10092.05 504
10093.00 464
10093.95 450
10094.90 499
10095.85 460
10096.80 499
10097.75 512
10098.69 476
10099.64 494
10100.59 450
10101.54 471
10102.49 466
10103.44 487
10104.39 459
10105.34 507
10106.28 491
10107.23 499
10108.18 504
10109.13 482
10110.08 518
10111.03 494
10111.98 449
10112.93 492
10113.88 467
10114.83 471
10115.78 435
10116.73 440
10117.68 466
10118.63 492
10119.58 488
10120.53 461
10121.48 472
10122.43 483
10123.38 522
10124.33 434
10125.28 412
10126.23 465
10127.18 456
10128.13 439
10129.08 406
10130.03 445
10130.98 467
10131.93 512
10132.88 458
10133.83 478
10134.78 495
10135.73 482
10136.68 461
10137.63 486
10138.58 465
10139.53 436
10140.48 448
10141.43 460
10142.38 468
10143.33 522
10144.28 458
10145.23 466
10146.19 452
10147.14 492
10148.09 497
10149.04 472
10149.99 497
10150.94 525
10151.89 506
10152.84 509
10153.79 523
10154.75 520
10155.70 477
10156.65 482
10157.60 520
10158.55 529
10159.50 537
10160.46 543
10161.41 545
10162.36 539
10163.31 528
10164.26 521
10165.21 470
10166.17 483
10167.12 553
10168.07 567
10169.02 541
10169.97 552
10170.93 506
10171.88 546
10172.83 559
10173.78 593
10174.73 575
10175.69 557
10176.64 570
10177.59 572
10178.54 571
10179.50 611
10180.45 647
10181.40 638
10182.35 624
10183.31 663
10184.26 733
10185.21 676
10186.17 640
10187.12 575
10188.07 639
10189.02 662
10189.98 689
10190.93 652
10191.88 751
10192.84 759
10193.79 685
10194.74 705
10195.70 717
10196.65 724
10197.60 742
10198.56 679
10199.51 686
10200.46 696
10201.42 773
10202.37 744
10203.32 747
10204.28 718
10205.23 733
10206.18 749
10207.14 875
10208.09 895
10209.05 912
10210.00 850
10210.95 863
10211.91 814
10212.86 748
10213.82 757
10214.77 749
10215.72 674
10216.68 672
10217.63 683
10218.59 667
10219.54 669
10220.50 662
10221.45 661
10222.41 664
10223.36 657
10224.31 681
10225.27 666
10226.22 690
10227.18 689
10228.13 669
10229.09 690
10230.04 596
10231.00 590
10231.95 599
10232.91 664
10233.86 682
10234.82 753
10235.77 819
10236.73 783
10237.68 837
10238.64 923
10239.59 841
10240.55 800
10241.50 649
10242.46 648
10243.42 655
10244.37 593
10245.33 617
10246.28 606
10247.24 622
10248.19 641
10249.15 615
10250.11 651
10251.06 628
10252.02 648
10252.97 676
10253.93 621
10254.89 645
10255.84 677
10256.80 597
10257.75 605
10258.71 589
10259.67 573
10260.62 516
10261.58 498
10262.54 503
10263.49 506
10264.45 545
10265.40 524
10266.36 512
10267.32 518
10268.27 556
10269.23 601
10270.19 576
10271.14 538
10272.10 544
10273.06 540
10274.02 544
10274.97 475
10275.93 482
10276.89 507
10277.84 500
10278.80 451
10279.76 483
10280.71 532
10281.67 570
10282.63 519
10283.59 531
10284.54 484
10285.50 504
10286.46 491
10287.42 557
10288.37 525
10289.33 506
10290.29 480
10291.25 475
10292.21 535
10293.16 498
10294.12 481
10295.08 554
10296.04 460
10296.99 463
10297.95 543
10298.91 507
10299.87 468
10300.83 458
10301.79 506
10302.74 496
10303.70 459
10304.66 478
10305.62 383
10306.58 409
10307.54 453
10308.49 424
10309.45 461
10310.41 466
10311.37 432
10312.33 506
10313.29 443
10314.25 458
10315.21 438
10316.16 410
10317.12 408
10318.08 441
10319.04 470
10320.00 442
10320.96 444
10321.92 453
10322.88 466
10323.84 430
10324.80 443
10325.76 426
10326.71 451
10327.67 476
10328.63 430
10329.59 477
10330.55 477
10331.51 460
10332.47 449
10333.43 465
10334.39 504
10335.35 461
10336.31 435
10337.27 440
10338.23 451
10339.19 467
10340.15 450
10341.11 413
10342.07 470
10343.03 402
10343.99 381
10344.95 438
10345.91 439
10346.87 390
10347.83 404
10348.79 438
10349.75 491
10350.71 512
10351.67 468
10352.63 435
10353.60 442
10354.56 478
10355.52 431
10356.48 476
10357.44 450
10358.40 426
10359.36 465
10360.32 414
10361.28 350
10362.24 390
10363.20 410
10364.17 410
10365.13 402
10366.09 407
10367.05 406
10368.01 426
10368.97 437
10369.93 455
10370.89 445
10371.86 414
10372.82 383
10373.78 426
10374.74 436
10375.70 406
10376.66 407
10377.63 414
10378.59 400
10379.55 398
10380.51 403
10381.47 400
10382.44 392
10383.40 367
10384.36 397
10385.32 416
10386.28 391
10387.25 436
10388.21 418
10389.17 421
10390.13 411
10391.10 382
10392.06 400
10393.02 398
10393.98 436
10394.94 412
10395.91 404
10396.87 463
10397.83 477
10398.80 391
10399.76 397
10400.72 354
10401.68 373
10402.65 397
10403.61 408
10404.57 412
10405.54 441
10406.50 457
10407.46 381
10408.43 359
10409.39 476
10410.35 442
10411.32 405
10412.28 397
10413.24 415
10414.21 459
10415.17 456
10416.13 474
10417.10 519
10418.06 539
10419.02 560
10419.99 553
10420.95 593
10421.91 573
10422.88 562
10423.84 556
10424.81 542
10425.77 536
10426.73 463
10427.70 441
10428.66 399
10429.63 398
10430.59 410
10431.56 397
10432.52 383
10433.48 389
10434.45 396
10435.41 367
10436.38 404
10437.34 395
10438.31 377
10439.27 395
10440.24 395
10441.20 366
10442.16 351
10443.13 408
10444.09 420
10445.06 346
10446.02 336
10446.99 359
10447.95 393
10448.92 391
10449.88 374
10450.85 375
10451.81 365
10452.78 415
10453.75 381
10454.71 332
10455.68 335
10456.64 382
10457.61 373
10458.57 363
10459.54 385
10460.50 342
10461.47 365
10462.43 360
10463.40 342
10464.37 376
10465.33 388
10466.30 359
10467.26 345
10468.23 356
10469.20 377
10470.16 326
10471.13 322
10472.09 399
10473.06 380
10474.03 325
10474.99 344
10475.96 345
10476.93 345
10477.89 356
10478.86 363
10479.82 330
10480.79 321
10481.76 328
10482.72 345
10483.69 348
10484.66 351
10485.62 359
10486.59 339
10487.56 324
10488.52 345
10489.49 326
10490.46 339
10491.43 340
10492.39 337
10493.36 408
10494.33 419
10495.29 350
10496.26 355
10497.23 364
10498.20 371
10499.16 318
10500.13 353
10501.10 353
10502.07 337
10503.03 347
10504.00 354
10504.97 347
10505.94 333
10506.90 399
10507.87 399
10508.84 369
10509.81 377
10510.78 403
10511.74 376
10512.71 423
10513.68 379
10514.65 389
10515.62 344
10516.58 357
10517.55 335
10518.52 404
10519.49 358
10520.46 329
10521.43 356
10522.39 382
10523.36 381
10524.33 316
10525.30 352
10526.27 352
10527.24 343
10528.21 376
10529.17 400
10530.14 384
10531.11 356
10532.08 347
10533.05 380
10534.02 376
10534.99 360
10535.96 381
10536.93 371
10537.90 397
10538.86 344
10539.83 313
10540.80 325
10541.77 369
10542.74 377
10543.71 358
10544.68 373
10545.65 412
10546.62 354
10547.59 344
10548.56 411
10549.53 423
10550.50 383
10551.47 409
10552.44 372
10553.41 379
10554.38 383
10555.35 396
10556.32 393
10557.29 434
10558.26 446
10559.23 473
10560.20 446
10561.17 479
10562.14 479
10563.11 504
10564.08 487
10565.05 458
10566.02 429
10566.99 449
10567.96 451
10568.93 421
10569.90 380
10570.87 412
10571.84 401
10572.82 419
10573.79 408
10574.76 391
10575.73 411
10576.70 397
10577.67 431
10578.64 398
10579.61 410
10580.58 461
10581.55 404
10582.53 410
10583.50 359
10584.47 370
10585.44 393
10586.41 400
10587.38 432
10588.35 381
10589.33 445
10590.30 420
10591.27 378
10592.24 405
10593.21 387
10594.18 411
10595.16 388
10596.13 397
10597.10 451
10598.07 429
10599.04 411
10600.01 419
10600.99 430
10601.96 350
10602.93 376
10603.90 400
10604.88 423
10605.85 432
10606.82 393
10607.79 383
10608.77 333
10609.74 363
10610.71 356
10611.68 368
10612.66 388
10613.63 360
10614.60 398
10615.57 406
10616.55 404
10617.52 421
10618.49 339
10619.46 392
10620.44 361
10621.41 363
10622.38 369
10623.36 361
10624.33 427
10625.30 391
10626.28 401
10627.25 441
10628.22 406
10629.20 389
10630.17 373
10631.14 356
10632.12 378
10633.09 417
10634.06 432
10635.04 436
10636.01 489
10636.99 457
10637.96 526
10638.93 547
10639.91 601
10640.88 625
10641.85 609
10642.83 578
10643.80 522
10644.78 461
10645.75 518
10646.72 501
10647.70 453
10648.67 442
10649.65 440
10650.62 406
10651.60 428
10652.57 368
10653.55 376
10654.52 322
10655.49 378
10656.47 386
10657.44 411
10658.42 414
10659.39 383
10660.37 429
10661.34 394
10662.32 378
10663.29 423
10664.27 410
10665.24 405
10666.22 358
10667.19 445
10668.17 417
10669.14 406
10670.12 369
10671.09 373
10672.07 384
10673.04 359
10674.02 336
10675.00 348
10675.97 399
10676.95 337
10677.92 368
10678.90 432
10679.87 439
10680.85 413
10681.82 422
10682.80 424
10683.78 399
10684.75 397
10685.73 380
10686.70 357
10687.68 403
10688.66 340
10689.63 335
10690.61 352
10691.58 393
10692.56 347
10693.54 317
10694.51 343
10695.49 344
10696.47 311
10697.44 319
10698.42 328
10699.40 381
10700.37 395
10701.35 346
10702.33 363
10703.30 353
10704.28 318
10705.26 322
10706.23 322
10707.21 344
10708.19 397
10709.16 350
10710.14 328
10711.12 319
10712.10 289
10713.07 345
10714.05 371
10715.03 344
10716.01 339
10716.98 300
10717.96 368
10718.94 351
10719.91 357
10720.89 354
10721.87 416
10722.85 370
10723.83 351
10724.80 347
10725.78 342
10726.76 370
10727.74 322
10728.71 329
10729.69 360
10730.67 362
10731.65 327
10732.63 349
10733.60 336
10734.58 308
10735.56 311
10736.54 284
10737.52 312
10738.50 275
10739.47 337
10740.45 337
10741.43 360
10742.41 350
10743.39 338
10744.37 351
10745.35 384
10746.32 394
10747.30 362
10748.28 317
10749.26 345
10750.24 343
10751.22 323
10752.20 322
10753.18 317
10754.16 326
10755.14 312
10756.11 329
10757.09 317
10758.07 332
10759.05 328
10760.03 293
10761.01 313
10761.99 307
10762.97 318
10763.95 347
10764.93 324
10765.91 333
10766.89 348
10767.87 324
10768.85 363
10769.83 319
10770.81 346
10771.79 381
10772.77 367
10773.75 390
10774.73 351
10775.71 348
10776.69 351
10777.67 355
10778.65 346
10779.63 351
10780.61 350
10781.59 322
10782.57 365
10783.55 422
10784.53 419
10785.51 403
10786.49 354
10787.47 341
10788.45 363
10789.43 352
10790.41 298
10791.39 327
10792.38 385
10793.36 368
10794.34 349
10795.32 312
10796.30 358
10797.28 355
10798.26 348
10799.24 330
10800.22 338
10801.21 333
10802.19 364
10803.17 314
10804.15 360
10805.13 379
10806.11 321
10807.09 366
10808.07 326
10809.06 367
10810.04 359
10811.02 347
10812.00 368
10812.98 371
10813.97 355
10814.95 346
10815.93 379
10816.91 369
10817.89 345
10818.87 373
10819.86 400
10820.84 378
10821.82 398
10822.80 388
10823.79 350
10824.77 421
10825.75 403
10826.73 352
10827.72 411
10828.70 415
10829.68 374
10830.66 386
10831.65 386
10832.63 365
10833.61 387
10834.59 379
10835.58 370
10836.56 356
10837.54 408
10838.52 422
10839.51 371
10840.49 356
10841.47 421
10842.46 430
10843.44 420
10844.42 381
10845.41 443
10846.39 399
10847.37 405
10848.36 402
10849.34 433
10850.32 446
10851.31 422
10852.29 417
10853.27 418
10854.26 444
10855.24 388
10856.23 411
10857.21 449
10858.19 408
10859.18 449
10860.16 418
10861.14 392
10862.13 377
10863.11 366
10864.10 422
10865.08 414
10866.07 402
10867.05 443
10868.03 415
10869.02 432
10870.00 437
10870.99 474
10871.97 469
10872.96 473
10873.94 462
10874.92 405
10875.91 454
10876.89 470
10877.88 445
10878.86 495
10879.85 432
10880.83 432
10881.82 453
10882.80 527
10883.79 428
10884.77 457
10885.76 455
10886.74 510
10887.73 542
10888.71 526
10889.70 472
10890.68 507
10891.67 521
10892.65 510
10893.64 543
10894.63 506
10895.61 554
10896.60 529
10897.58 483
10898.57 473
10899.55 557
10900.54 540
10901.53 508
10902.51 579
10903.50 547
10904.48 526
10905.47 554
10906.46 529
10907.44 579
10908.43 639
10909.41 605
10910.40 607
10911.39 588
10912.37 600
10913.36 625
10914.34 625
10915.33 595
10916.32 595
10917.30 638
10918.29 669
10919.28 631
10920.26 649
10921.25 619
10922.24 621
10923.22 616
10924.21 685
10925.20 683
10926.18 652
10927.17 732
10928.16 656
10929.15 755
10930.13 713
10931.12 660
10932.11 644
10933.09 737
10934.08 714
10935.07 719
10936.06 745
10937.04 703
10938.03 788
10939.02 733
10940.01 767
10940.99 827
10941.98 789
10942.97 788
10943.96 800
10944.94 804
10945.93 804
10946.92 856
10947.91 784
10948.90 808
10949.88 852
10950.87 890
10951.86 906
10952.85 900
10953.84 1043
10954.82 1085
10955.81 1123
10956.80 1188
10957.79 1301
10958.78 1348
10959.77 1311
10960.75 1299
10961.74 1296
10962.73 1196
10963.72 1178
10964.71 1232
10965.70 1133
10966.69 1067
10967.68 1046
10968.66 987
10969.65 972
10970.64 1036
10971.63 1025
10972.62 1057
10973.61 1098
10974.60 1097
10975.59 1086
10976.58 1066
10977.57 1036
10978.55 1075
10979.54 1082
10980.53 1091
10981.52 1150
10982.51 1074
10983.50 1070
10984.49 1123
10985.48 1087
10986.47 1047
10987.46 1059
10988.45 1114
10989.44 1061
10990.43 1097
10991.42 1139
10992.41 1170
10993.40 1235
10994.39 1232
10995.38 1377
10996.37 1511
10997.36 1693
10998.35 1863
10999.34 1836
11000.33 1941
11001.32 2020
11002.31 2015
11003.30 2000
11004.29 1842
11005.28 1635
11006.27 1466
11007.26 1404
11008.25 1333
11009.24 1248
11010.24 1121
11011.23 1183
11012.22 1117
11013.21 1083
11014.20 1136
11015.19 1073
11016.18 1109
11017.17 1133
11018.16 1142
11019.15 1132
11020.14 1066
11021.14 1004
11022.13 993
11023.12 915
11024.11 889
11025.10 926
11026.09 862
11027.08 883
11028.08 829
11029.07 794
11030.06 794
11031.05 849
11032.04 829
11033.03 781
11034.03 811
11035.02 801
11036.01 768
11037.00 798
11037.99 773
11038.99 748
11039.98 797
11040.97 758
11041.96 693
11042.95 716
11043.95 756
11044.94 729
11045.93 724
11046.92 743
11047.92 674
11048.91 709
11049.90 715
11050.89 688
11051.89 698
11052.88 693
11053.87 730
11054.86 708
11055.86 688
11056.85 656
11057.84 649
11058.83 665
11059.83 659
11060.82 666
11061.81 609
11062.81 583
11063.80 600
11064.79 619
11065.79 590
11066.78 607
11067.77 589
11068.77 627
11069.76 657
11070.75 616
11071.75 564
11072.74 563
11073.73 582
11074.73 639
11075.72 655
11076.71 652
11077.71 627
11078.70 610
11079.70 594
11080.69 641
11081.68 649
11082.68 604
11083.67 663
11084.67 648
11085.66 667
11086.65 663
11087.65 611
11088.64 587
11089.64 576
11090.63 556
11091.63 556
11092.62 542
11093.61 532
11094.61 578
11095.60 577
11096.60 569
11097.59 600
11098.59 628
11099.58 552
11100.58 548
11101.57 553
11102.57 574
11103.56 567
11104.56 539
11105.55 554
11106.55 513
11107.54 539
11108.54 537
11109.53 551
11110.53 577
11111.52 581
11112.52 590
11113.51 526
11114.51 561
11115.50 619
11116.50 577
11117.49 610
11118.49 536
11119.49 576
11120.48 633
11121.48 684
11122.47 644
11123.47 684
11124.46 651
11125.46 692
11126.46 685
11127.45 685
11128.45 692
11129.44 664
11130.44 650
11131.44 618
11132.43 657
11133.43 588
11134.43 616
11135.42 595
11136.42 528
11137.41 578
11138.41 544
11139.41 584
11140.40 583
11141.40 591
11142.40 612
11143.39 555
11144.39 550
11145.39 596
11146.38 558
11147.38 587
11148.38 547
11149.38 582
11150.37 615
11151.37 585
11152.37 552
11153.36 512
11154.36 559
11155.36 509
11156.36 530
11157.35 480
11158.35 485
11159.35 491
11160.34 550
11161.34 455
11162.34 499
11163.34 561
11164.33 520
11165.33 515
11166.33 484
11167.33 503
11168.33 509
11169.32 503
11170.32 472
11171.32 547
11172.32 537
11173.32 467
11174.31 484
11175.31 509
11176.31 514
11177.31 507
11178.31 495
11179.30 479
11180.30 468
11181.30 439
11182.30 423
11183.30 503
11184.30 519
11185.30 518
11186.29 518
11187.29 480
11188.29 496
11189.29 452
11190.29 458
11191.29 488
11192.29 464
11193.29 531
11194.28 550
11195.28 490
11196.28 520
11197.28 493
11198.28 463
11199.28 459
11200.28 509
11201.28 480
11202.28 441
11203.28 480
11204.28 471
11205.28 476
11206.28 455
11207.28 460
11208.28 495
11209.27 493
11210.27 476
11211.27 444
11212.27 448
11213.27 432
11214.27 445
11215.27 431
11216.27 399
11217.27 421
11218.27 465
11219.27 459
11220.27 427
11221.27 480
11222.27 412
11223.27 422
11224.27 416
11225.28 395
11226.28 392
11227.28 423
11228.28 448
11229.28 430
11230.28 413
11231.28 411
11232.28 377
11233.28 391
11234.28 422
11235.28 395
11236.28 420
11237.28 439
11238.28 427
11239.28 414
11240.29 382
11241.29 448
11242.29 394
11243.29 417
11244.29 422
11245.29 402
11246.29 402
11247.29 393
11248.30 365
11249.30 384
11250.30 386
11251.30 420
11252.30 451
11253.30 457
11254.31 440
11255.31 457
11256.31 458
11257.31 430
11258.31 395
11259.31 420
11260.32 393
11261.32 386
11262.32 434
11263.32 407
11264.32 372
11265.33 398
11266.33 425
11267.33 433
11268.33 465
11269.34 467
11270.34 432
11271.34 428
11272.34 500
11273.35 447
11274.35 448
11275.35 446
11276.35 461
11277.36 489
11278.36 556
11279.36 560
11280.36 506
11281.37 515
11282.37 473
11283.37 454
11284.38 468
11285.38 414
11286.38 406
11287.38 449
11288.39 458
11289.39 458
11290.39 467
11291.40 518
11292.40 456
11293.40 444
11294.41 414
11295.41 403
11296.41 415
11297.42 427
11298.42 407
11299.43 420
11300.43 408
11301.43 408
11302.44 395
11303.44 399
11304.44 438
11305.45 392
11306.45 408
11307.46 421
11308.46 373
11309.47 419
11310.47 398
11311.47 428
11312.48 428
11313.48 357
11314.49 392
11315.49 436
11316.50 455
11317.50 420
11318.50 413
11319.51 410
11320.51 442
11321.52 433
11322.52 398
11323.53 378
11324.53 401
11325.54 374
11326.54 404
11327.55 388
11328.55 416
11329.56 403
11330.56 403
11331.57 428
11332.57 462
11333.58 462
11334.58 468
11335.59 453
11336.59 477
11337.60 494
11338.60 517
11339.61 475
11340.61 496
11341.62 497
11342.63 522
11343.63 546
11344.64 500
11345.64 485
11346.65 449
11347.65 461
11348.66 431
11349.67 402
11350.67 431
11351.68 425
11352.68 426
11353.69 448
11354.70 391
11355.70 346
11356.71 406
11357.72 420
11358.72 435
11359.73 418
11360.73 414
11361.74 408
11362.75 439
11363.75 461
11364.76 471
11365.77 432
11366.77 457
11367.78 450
11368.79 404
11369.79 428
11370.80 383
11371.81 440
11372.81 418
11373.82 398
11374.83 353
11375.84 381
11376.84 380
11377.85 310
11378.86 343
11379.86 360
11380.87 370
11381.88 366
11382.89 343
11383.89 361
11384.90 337
11385.91 346
11386.92 406
11387.92 376
11388.93 374
11389.94 330
11390.95 317
11391.95 406
11392.96 341
11393.97 333
11394.98 411
11395.99 350
11396.99 365
11398.00 343
11399.01 416
11400.02 412
11401.03 370
11402.03 371
11403.04 396
11404.05 389
11405.06 371
11406.07 357
11407.08 386
11408.09 335
11409.09 301
11410.10 323
11411.11 338
11412.12 352
11413.13 339
11414.14 352
11415.15 332
11416.15 307
11417.16 345
11418.17 329
11419.18 342
11420.19 378
11421.20 307
11422.21 358
11423.22 362
11424.23 357
11425.24 353
11426.25 310
11427.26 317
11428.26 298
11429.27 331
11430.28 310
11431.29 297
11432.30 339
11433.31 362
11434.32 350
11435.33 341
11436.34 329
11437.35 346
11438.36 347
11439.37 318
11440.38 324
11441.39 336
11442.40 343
11443.41 339
11444.42 288
11445.43 331
11446.44 308
11447.45 283
11448.46 344
11449.47 322
11450.48 311
11451.49 307
11452.50 366
11453.51 355
11454.52 303
11455.53 335
11456.55 306
11457.56 309
11458.57 333
11459.58 287
11460.59 309
11461.60 295
11462.61 315
11463.62 308
11464.63 308
11465.64 300
11466.65 367
11467.67 305
11468.68 300
11469.69 321
11470.70 336
11471.71 312
11472.72 324
11473.73 289
11474.74 294
11475.76 295
11476.77 313
11477.78 323
11478.79 303
11479.80 318
11480.81 254
11481.83 320
11482.84 323
11483.85 304
11484.86 292
11485.87 304
11486.89 295
11487.90 321
11488.91 307
11489.92 275
11490.93 284
11491.95 287
11492.96 306
11493.97 295
11494.98 260
11496.00 287
11497.01 306
11498.02 333
11499.03 319
11500.05 257
11501.06 280
11502.07 240
11503.08 283
11504.10 298
11505.11 319
11506.12 299
11507.13 283
11508.15 266
11509.16 278
11510.17 304
11511.19 286
11512.20 246
11513.21 283
11514.23 286
11515.24 283
11516.25 290
11517.27 251
11518.28 261
11519.29 260
11520.31 267
11521.32 264
11522.33 295
11523.35 304
11524.36 292
11525.37 283
11526.39 301
11527.40 281
11528.42 288
11529.43 287
11530.44 290
11531.46 264
11532.47 235
11533.48 271
11534.50 267
11535.51 264
11536.53 270
11537.54 260
11538.56 242
11539.57 272
11540.58 276
11541.60 267
11542.61 316
11543.63 259
11544.64 287
11545.66 266
11546.67 278
11547.69 257
11548.70 289
11549.72 252
11550.73 280
11551.75 267
11552.76 253
11553.78 257
11554.79 286
11555.81 290
11556.82 275
11557.84 288
11558.85 269
11559.87 288
11560.88 289
11561.90 291
11562.91 262
11563.93 249
11564.94 272
11565.96 273
11566.97 321
11567.99 257
11569.00 252
11570.02 263
11571.04 300
11572.05 254
11573.07 251
11574.08 299
11575.10 282
11576.11 270
11577.13 245
11578.15 244
11579.16 250
11580.18 276
11581.20 321
11582.21 342
11583.23 260
11584.24 277
11585.26 314
11586.28 269
11587.29 295
11588.31 285
11589.33 293
11590.34 272
11591.36 260
11592.38 267
11593.39 281
11594.41 305
11595.43 304
11596.44 314
11597.46 287
11598.48 303
11599.49 317
11600.51 361
11601.53 369
11602.54 308
11603.56 299
11604.58 288
11605.60 296
11606.61 294
11607.63 299
11608.65 311
11609.67 304
11610.68 273
11611.70 298
11612.72 252
11613.74 249
11614.75 255
11615.77 237
11616.79 268
11617.81 260
11618.82 304
11619.84 262
11620.86 289
11621.88 273
11622.90 251
11623.91 255
11624.93 294
11625.95 286
11626.97 247
11627.99 241
11629.00 282
11630.02 249
11631.04 218
11632.06 225
11633.08 258
11634.10 250
11635.11 265
11636.13 268
11637.15 235
11638.17 238
11639.19 281
11640.21 260
11641.23 263
11642.25 228
11643.26 251
11644.28 229
11645.30 254
11646.32 270
11647.34 241
11648.36 266
11649.38 280
11650.40 236
11651.42 279
11652.44 266
11653.46 276
11654.47 243
11655.49 248
11656.51 271
11657.53 275
11658.55 263
11659.57 249
11660.59 289
11661.61 247
11662.63 228
11663.65 232
11664.67 249
11665.69 258
11666.71 294
11667.73 257
11668.75 263
11669.77 274
11670.79 283
11671.81 263
11672.83 264
11673.85 277
11674.87 264
11675.89 239
11676.91 218
11677.93 256
11678.95 230
11679.97 225
11680.99 239
11682.01 248
11683.03 256
11684.06 293
11685.08 298
11686.10 254
11687.12 224
11688.14 223
11689.16 259
11690.18 241
11691.20 296
11692.22 252
11693.24 272
11694.26 223
11695.29 244
11696.31 270
11697.33 262
11698.35 250
11699.37 273
11700.39 254
11701.41 235
11702.43 224
11703.46 233
11704.48 234
11705.50 242
11706.52 255
11707.54 281
11708.56 252
11709.59 251
11710.61 268
11711.63 248
11712.65 240
11713.67 248
11714.70 257
11715.72 245
11716.74 256
11717.76 235
11718.78 261
11719.81 226
11720.83 243
11721.85 255
11722.87 209
11723.90 245
11724.92 227
11725.94 233
11726.96 264
11727.99 224
11729.01 231
11730.03 234
11731.05 252
11732.08 242
11733.10 235
11734.12 250
11735.15 257
11736.17 268
11737.19 287
11738.21 278
11739.24 244
11740.26 298
11741.28 277
11742.31 255
11743.33 250
11744.35 256
11745.38 251
11746.40 245
11747.42 232
11748.45 275
11749.47 283
11750.49 260
11751.52 243
11752.54 268
11753.56 270
11754.59 310
11755.61 296
11756.64 285
11757.66 282
11758.68 284
11759.71 263
11760.73 246
11761.76 226
11762.78 262
11763.80 267
11764.83 245
11765.85 267
11766.88 280
11767.90 274
11768.93 294
11769.95 326
11770.97 231
11772.00 232
11773.02 279
11774.05 295
11775.07 321
11776.10 254
11777.12 253
11778.15 266
11779.17 302
11780.20 244
11781.22 248
11782.25 254
11783.27 233
11784.30 268
11785.32 291
11786.35 267
11787.37 268
11788.40 262
11789.42 241
11790.45 292
11791.47 299
11792.50 297
11793.52 274
11794.55 248
11795.57 296
11796.60 288
11797.63 244
11798.65 275
11799.68 256
11800.70 259
11801.73 262
11802.75 297
11803.78 281
11804.81 315
11805.83 311
11806.86 313
11807.88 258
11808.91 315
11809.94 317
11810.96 298
11811.99 321
11813.02 285
11814.04 334
11815.07 308
11816.09 291
11817.12 267
11818.15 272
11819.17 278
11820.20 306
11821.23 283
11822.25 269
11823.28 251
11824.31 297
11825.33 312
11826.36 307
11827.39 322
11828.42 285
11829.44 357
11830.47 299
11831.50 330
11832.52 313
11833.55 320
11834.58 337
11835.61 333
11836.63 303
11837.66 326
11838.69 339
11839.71 306
11840.74 304
11841.77 322
11842.80 347
11843.83 314
11844.85 293
11845.88 333
11846.91 293
11847.94 291
11848.96 312
11849.99 304
11851.02 330
11852.05 303
11853.08 366
11854.10 332
11855.13 302
11856.16 326
11857.19 360
11858.22 327
11859.24 344
11860.27 375
11861.30 326
11862.33 341
11863.36 347
11864.39 359
11865.42 387
11866.44 320
11867.47 322
11868.50 385
11869.53 334
11870.56 321
11871.59 349
11872.62 310
11873.65 353
11874.67 365
11875.70 418
11876.73 365
11877.76 375
11878.79 355
11879.82 399
11880.85 344
11881.88 329
11882.91 387
11883.94 417
11884.97 375
11886.00 386
11887.03 445
11888.06 439
11889.09 417
11890.11 440
11891.14 396
11892.17 382
11893.20 409
11894.23 430
11895.26 436
11896.29 435
11897.32 484
11898.35 444
11899.38 473
11900.41 463
11901.44 499
11902.47 556
11903.50 519
11904.53 543
11905.56 521
11906.59 573
11907.63 456
11908.66 445
11909.69 526
11910.72 509
11911.75 492
11912.78 496
11913.81 486
11914.84 533
11915.87 510
11916.90 483
11917.93 502
11918.96 493
11919.99 509
11921.02 504
11922.06 524
11923.09 543
11924.12 501
11925.15 551
11926.18 576
11927.21 611
11928.24 633
11929.27 721
11930.31 755
11931.34 795
11932.37 736
11933.40 768
11934.43 781
11935.46 744
11936.49 767
11937.53 730
11938.56 673
11939.59 601
11940.62 547
11941.65 524
11942.69 567
11943.72 509
11944.75 538
11945.78 535
11946.81 522
11947.85 481
11948.88 517
11949.91 531
11950.94 489
11951.97 478
11953.01 505
11954.04 434
11955.07 439
11956.10 468
11957.14 463
11958.17 466
11959.20 451
11960.24 426
11961.27 432
11962.30 437
11963.33 388
11964.37 370
11965.40 389
11966.43 419
11967.47 405
11968.50 425
11969.53 433
11970.56 444
11971.60 462
11972.63 455
11973.66 421
11974.70 404
11975.73 442
11976.76 421
11977.80 436
11978.83 437
11979.86 453
11980.90 447
11981.93 396
11982.97 382
11984.00 472
11985.03 433
11986.07 446
11987.10 424
11988.13 400
11989.17 396
11990.20 399
11991.24 414
11992.27 386
11993.30 380
11994.34 382
11995.37 399
11996.41 388
11997.44 398
11998.48 355
11999.51 393
12000.54 439
12001.58 451
12002.61 396
12003.65 437
12004.68 412
12005.72 441
12006.75 406
12007.79 366
12008.82 414
12009.86 399
12010.89 411
12011.93 422
12012.96 428
12014.00 472
12015.03 486
12016.07 483
12017.10 468
12018.14 438
12019.17 489
12020.21 472
12021.24 454
12022.28 410
12023.31 464
12024.35 489
12025.38 448
12026.42 469
12027.46 452
12028.49 464
12029.53 450
12030.56 450
12031.60 443
12032.63 414
12033.67 461
12034.71 419
12035.74 410
12036.78 421
12037.81 392
12038.85 417
12039.89 417
12040.92 402
12041.96 428
12042.99 345
12044.03 399
12045.07 395
12046.10 403
12047.14 384
12048.18 384
12049.21 387
12050.25 400
12051.29 352
12052.32 391
12053.36 370
12054.40 368
12055.43 361
12056.47 370
12057.51 356
12058.54 383
12059.58 374
12060.62 401
12061.65 381
12062.69 348
12063.73 373
12064.77 396
12065.80 421
12066.84 391
12067.88 385
12068.92 439
12069.95 401
12070.99 353
12072.03 377
12073.07 319
12074.10 388
12075.14 400
12076.18 394
12077.22 374
12078.25 402
12079.29 406
12080.33 359
12081.37 360
12082.41 391
12083.44 367
12084.48 391
12085.52 397
12086.56 395
12087.60 408
12088.63 378
12089.67 374
12090.71 445
12091.75 381
12092.79 394
12093.83 380
12094.86 378
12095.90 396
12096.94 357
12097.98 377
12099.02 418
12100.06 405
12101.10 399
12102.13 415
12103.17 432
12104.21 467
12105.25 447
12106.29 429
12107.33 402
12108.37 400
12109.41 372
12110.45 350
12111.49 323
12112.53 332
12113.56 372
12114.60 378
12115.64 313
12116.68 343
12117.72 385
12118.76 352
12119.80 321
12120.84 350
12121.88 351
12122.92 336
12123.96 375
12125.00 357
12126.04 312
12127.08 378
12128.12 318
12129.16 361
12130.20 310
12131.24 273
12132.28 319
12133.32 355
12134.36 353
12135.40 367
12136.44 296
12137.48 318
12138.52 284
12139.56 331
12140.60 353
12141.64 338
12142.68 309
12143.72 264
12144.76 292
12145.81 310
12146.85 289
12147.89 354
12148.93 289
12149.97 279
12151.01 294
12152.05 269
12153.09 287
12154.13 306
12155.17 303
12156.21 294
12157.26 314
12158.30 315
12159.34 310
12160.38 328
12161.42 278
12162.46 286
12163.50 298
12164.55 316
12165.59 309
12166.63 293
12167.67 287
12168.71 283
12169.75 293
12170.80 280
12171.84 291
12172.88 296
12173.92 250
12174.96 302
12176.00 309
12177.05 288
12178.09 275
12179.13 328
12180.17 294
12181.22 277
12182.26 286
12183.30 252
12184.34 264
12185.38 291
12186.43 324
12187.47 285
12188.51 311
12189.55 289
12190.60 307
12191.64 323
12192.68 321
12193.72 365
12194.77 321
12195.81 268
12196.85 277
12197.90 341
12198.94 324
12199.98 309
12201.03 291
12202.07 299
12203.11 299
12204.15 273
12205.20 283
12206.24 285
12207.28 307
12208.33 282
12209.37 277
12210.41 318
12211.46 271
12212.50 284
12213.55 319
12214.59 302
12215.63 290
12216.68 272
12217.72 364
12218.76 317
12219.81 298
12220.85 327
12221.90 316
12222.94 324
12223.98 319
12225.03 297
12226.07 328
12227.12 312
12228.16 303
12229.20 359
12230.25 319
12231.29 306
12232.34 326
12233.38 344
12234.43 334
12235.47 321
12236.52 321
12237.56 283
12238.61 334
12239.65 327
12240.69 307
12241.74 304
12242.78 276
12243.83 321
12244.87 293
12245.92 279
12246.96 332
12248.01 268
12249.05 249
12250.10 276
12251.14 235
12252.19 296
12253.24 351
12254.28 305
12255.33 293
12256.37 307
12257.42 280
12258.46 287
12259.51 309
12260.55 293
12261.60 263
12262.64 274
12263.69 286
12264.74 282
12265.78 264
12266.83 254
12267.87 292
12268.92 287
12269.97 285
12271.01 286
12272.06 284
12273.10 292
12274.15 315
12275.20 283
12276.24 283
12277.29 262
12278.34 299
12279.38 300
12280.43 260
12281.47 275
12282.52 272
12283.57 262
12284.61 265
12285.66 288
12286.71 273
12287.75 330
12288.80 309
12289.85 295
12290.90 279
12291.94 286
12292.99 270
12294.04 282
12295.08 334
12296.13 264
12297.18 271
12298.22 230
12299.27 281
12300.32 289
12301.37 259
12302.41 269
12303.46 248
12304.51 285
12305.56 277
12306.60 258
12307.65 293
12308.70 293
12309.75 329
12310.79 351
12311.84 253
12312.89 269
12313.94 274
12314.99 279
12316.03 271
12317.08 289
12318.13 296
12319.18 266
12320.23 260
12321.27 252
12322.32 252
12323.37 279
12324.42 261
12325.47 274
12326.52 229
12327.56 226
12328.61 280
12329.66 307
12330.71 274
12331.76 274
12332.81 258
12333.86 263
12334.91 289
12335.95 255
12337.00 224
12338.05 223
12339.10 248
12340.15 299
12341.20 280
12342.25 283
12343.30 284
12344.35 259
12345.40 255
12346.44 282
12347.49 263
12348.54 288
12349.59 295
12350.64 271
12351.69 276
12352.74 240
12353.79 250
12354.84 274
12355.89 276
12356.94 284
12357.99 301
12359.04 296
12360.09 324
12361.14 310
12362.19 279
12363.24 280
12364.29 269
12365.34 253
12366.39 279
12367.44 251
12368.49 248
12369.54 258
12370.59 254
12371.64 266
12372.69 284
12373.74 277
12374.79 247
12375.84 274
12376.89 342
12377.94 366
12378.99 295
12380.05 288
12381.10 272
12382.15 271
12383.20 328
12384.25 253
12385.30 296
12386.35 337
12387.40 307
12388.45 263
12389.50 276
12390.55 286
12391.61 277
12392.66 293
12393.71 257
12394.76 262
12395.81 301
12396.86 253
12397.91 281
12398.97 285
12400.02 272
12401.07 283
12402.12 270
12403.17 284
12404.22 316
12405.28 338
12406.33 350
12407.38 306
12408.43 360
12409.48 318
12410.53 307
12411.59 280
12412.64 289
12413.69 316
12414.74 300
12415.80 305
12416.85 292
12417.90 270
12418.95 266
12420.00 290
12421.06 271
12422.11 242
12423.16 249
12424.21 245
12425.27 293
12426.32 309
12427.37 250
12428.43 277
12429.48 300
12430.53 328
12431.58 310
12432.64 358
12433.69 340
12434.74 332
12435.80 318
12436.85 292
12437.90 273
12438.96 306
12440.01 315
12441.06 307
12442.12 330
12443.17 315
12444.22 276
12445.28 294
12446.33 313
12447.38 303
12448.44 305
12449.49 321
12450.54 324
12451.60 346
12452.65 315
12453.71 317
12454.76 330
12455.81 329
12456.87 261
12457.92 275
12458.98 328
12460.03 281
12461.08 276
12462.14 285
12463.19 311
12464.25 293
12465.30 307
12466.35 328
12467.41 316
12468.46 329
12469.52 325
12470.57 309
12471.63 345
12472.68 354
12473.74 333
12474.79 340
12475.85 398
12476.90 389
12477.96 331
12479.01 321
12480.07 318
12481.12 348
12482.18 340
12483.23 343
12484.29 387
12485.34 360
12486.40 391
12487.45 405
12488.51 401
12489.56 461
12490.62 440
12491.67 512
12492.73 539
12493.78 617
12494.84 670
12495.90 677
12496.95 750
12498.01 718
12499.06 718
12500.12 639
12501.17 591
12502.23 535
12503.29 503
12504.34 423
12505.40 395
12506.45 350
12507.51 396
12508.57 386
12509.62 373
12510.68 367
12511.73 346
12512.79 327
12513.85 336
12514.90 381
12515.96 340
12517.02 359
12518.07 318
12519.13 331
12520.19 328
12521.24 326
12522.30 334
12523.36 311
12524.41 315
12525.47 354
12526.53 312
12527.58 316
12528.64 295
12529.70 328
12530.76 301
12531.81 302
12532.87 311
12533.93 313
12534.98 290
12536.04 312
12537.10 297
12538.16 324
12539.21 296
12540.27 281
12541.33 256
12542.39 296
12543.44 310
12544.50 346
12545.56 282
12546.62 319
12547.68 288
12548.73 290
12549.79 320
12550.85 276
12551.91 265
12552.96 264
12554.02 294
12555.08 292
12556.14 329
12557.20 339
12558.26 315
12559.31 283
12560.37 312
12561.43 311
12562.49 318
12563.55 282
12564.61 302
12565.66 324
12566.72 308
12567.78 264
12568.84 315
12569.90 285
12570.96 313
12572.02 351
12573.08 372
12574.13 362
12575.19 365
12576.25 403
12577.31 393
12578.37 360
12579.43 376
12580.49 346
12581.55 419
12582.61 371
12583.67 380
12584.73 356
12585.79 319
12586.85 320
12587.91 333
12588.96 336
12590.02 375
12591.08 316
12592.14 355
12593.20 364
12594.26 351
12595.32 321
12596.38 327
12597.44 355
12598.50 315
12599.56 339
12600.62 316
12601.68 287
12602.74 350
12603.80 324
12604.86 329
12605.92 300
12606.98 276
12608.04 301
12609.10 324
12610.17 323
12611.23 245
12612.29 283
12613.35 285
12614.41 249
12615.47 283
12616.53 282
12617.59 308
12618.65 290
12619.71 313
12620.77 307
12621.83 287
12622.89 264
12623.95 308
12625.02 353
12626.08 276
12627.14 259
12628.20 281
12629.26 259
12630.32 283
12631.38 293
12632.44 284
12633.51 274
12634.57 308
12635.63 327
12636.69 263
12637.75 259
12638.81 278
12639.88 302
12640.94 264
12642.00 232
12643.06 256
12644.12 291
12645.18 305
12646.25 280
12647.31 265
12648.37 296
12649.43 297
12650.50 267
12651.56 287
12652.62 274
12653.68 244
12654.74 311
12655.81 299
12656.87 304
12657.93 314
12658.99 309
12660.06 313
12661.12 251
12662.18 265
12663.24 237
12664.31 284
12665.37 260
12666.43 268
12667.50 276
12668.56 254
12669.62 283
12670.68 277
12671.75 284
12672.81 308
12673.87 278
12674.94 258
12676.00 244
12677.06 219
12678.13 268
12679.19 271
12680.25 286
12681.32 273
12682.38 256
12683.44 269
12684.51 286
12685.57 251
12686.63 269
12687.70 265
12688.76 261
12689.83 278
12690.89 289
12691.95 303
12693.02 309
12694.08 254
12695.15 297
12696.21 347
12697.27 274
12698.34 235
12699.40 268
12700.47 270
12701.53 254
12702.60 305
12703.66 292
12704.72 252
12705.79 258
12706.85 261
12707.92 292
12708.98 251
12710.05 280
12711.11 284
12712.18 298
12713.24 263
12714.31 257
12715.37 253
12716.44 217
12717.50 317
12718.57 261
12719.63 253
12720.70 242
12721.76 264
12722.83 238
12723.89 265
12724.96 283
12726.02 299
12727.09 283
12728.15 266
12729.22 275
12730.28 293
12731.35 265
12732.41 281
12733.48 273
12734.55 296
12735.61 301
12736.68 298
12737.74 274
12738.81 302
12739.88 273
12740.94 278
12742.01 252
12743.07 274
12744.14 286
12745.21 261
12746.27 294
12747.34 287
12748.40 272
12749.47 244
12750.54 242
12751.60 244
12752.67 228
12753.74 227
12754.80 272
12755.87 283
12756.94 235
12758.00 244
12759.07 237
12760.14 255
12761.20 227
12762.27 249
12763.34 290
12764.40 265
12765.47 266
12766.54 291
12767.60 236
12768.67 267
12769.74 244
12770.81 273
12771.87 248
12772.94 231
12774.01 226
12775.08 270
12776.14 259
12777.21 253
12778.28 249
12779.35 263
12780.41 256
12781.48 239
12782.55 238
12783.62 208
12784.68 241
12785.75 262
12786.82 238
12787.89 243
12788.96 219
12790.02 283
12791.09 264
12792.16 243
12793.23 256
12794.30 282
12795.36 280
12796.43 250
12797.50 248
12798.57 243
12799.64 257
12800.71 225
12801.77 248
12802.84 263
12803.91 253
12804.98 255
12806.05 248
12807.12 252
12808.19 302
12809.25 298
12810.32 251
12811.39 261
12812.46 226
12813.53 270
12814.60 283
12815.67 264
12816.74 265
12817.81 244
12818.88 257
12819.95 280
12821.01 282
12822.08 269
12823.15 255
12824.22 306
12825.29 270
12826.36 314
12827.43 301
12828.50 286
12829.57 265
12830.64 286
12831.71 255
12832.78 266
12833.85 236
12834.92 248
12835.99 252
12837.06 251
12838.13 259
12839.20 268
12840.27 264
12841.34 276
12842.41 264
12843.48 232
12844.55 216
12845.62 210
12846.69 209
12847.76 236
12848.83 227
12849.90 212
12850.97 207
12852.04 214
12853.11 243
12854.19 256
12855.26 262
12856.33 270
12857.40 220
12858.47 229
12859.54 232
12860.61 234
12861.68 242
12862.75 235
12863.82 225
12864.89 246
12865.97 273
12867.04 206
12868.11 198
12869.18 187
12870.25 208
12871.32 210
12872.39 195
12873.47 238
12874.54 218
12875.61 213
12876.68 223
12877.75 218
12878.82 203
12879.90 225
12880.97 208
12882.04 261
12883.11 222
12884.18 227
12885.25 218
12886.33 258
12887.40 250
12888.47 224
12889.54 228
12890.62 223
12891.69 219
12892.76 257
12893.83 246
12894.90 196
12895.98 192
12897.05 200
12898.12 204
12899.19 207
12900.27 194
12901.34 214
12902.41 238
12903.49 241
12904.56 239
12905.63 232
12906.70 249
12907.78 240
12908.85 221
12909.92 219
12911.00 224
12912.07 212
12913.14 221
12914.22 235
12915.29 224
12916.36 199
12917.44 236
12918.51 201
12919.58 226
12920.66 199
12921.73 191
12922.80 214
12923.88 200
12924.95 216
12926.02 181
12927.10 229
12928.17 255
12929.24 245
12930.32 222
12931.39 193
12932.47 232
12933.54 224
12934.61 176
12935.69 195
12936.76 199
12937.84 212
12938.91 211
12939.99 190
12941.06 198
12942.13 206
12943.21 185
12944.28 215
12945.36 204
12946.43 201
12947.51 185
12948.58 185
12949.66 236
12950.73 196
12951.81 211
12952.88 196
12953.95 180
12955.03 191
12956.10 193
12957.18 239
12958.25 207
12959.33 224
12960.40 210
12961.48 177
12962.56 186
12963.63 166
12964.71 177
12965.78 179
12966.86 217
12967.93 193
12969.01 198
12970.08 206
12971.16 206
12972.23 206
12973.31 199
12974.39 219
12975.46 212
12976.54 209
12977.61 163
12978.69 211
12979.76 189
12980.84 197
12981.92 200
12982.99 207
12984.07 189
12985.14 199
12986.22 223
12987.30 204
12988.37 203
12989.45 217
12990.53 189
12991.60 208
12992.68 225
12993.76 174
12994.83 233
12995.91 260
12996.99 203
12998.06 199
12999.14 205
13000.22 226
13001.29 174
13002.37 193
13003.45 218
13004.52 174
13005.60 196
13006.68 192
13007.75 209
13008.83 204
13009.91 202
13010.99 226
13012.06 229
13013.14 198
13014.22 198
13015.30 229
13016.37 229
13017.45 232
13018.53 185
13019.61 221
13020.68 198
13021.76 199
13022.84 182
13023.92 181
13024.99 219
13026.07 205
13027.15 225
13028.23 245
13029.31 243
13030.38 206
13031.46 190
13032.54 194
13033.62 203
13034.70 225
13035.77 211
13036.85 204
13037.93 188
13039.01 212
13040.09 219
13041.17 197
13042.24 209
13043.32 216
13044.40 199
13045.48 196
13046.56 175
13047.64 185
13048.72 188
13049.80 189
13050.87 213
13051.95 234
13053.03 215
13054.11 202
13055.19 198
13056.27 207
13057.35 216
13058.43 213
13059.51 197
13060.59 203
13061.67 181
13062.74 178
13063.82 175
13064.90 179
13065.98 193
13067.06 192
13068.14 197
13069.22 175
13070.30 233
13071.38 209
13072.46 229
13073.54 202
13074.62 193
13075.70 211
13076.78 193
13077.86 209
13078.94 199
13080.02 238
13081.10 220
13082.18 206
13083.26 217
13084.34 215
13085.42 210
13086.50 178
13087.58 156
13088.66 188
13089.74 193
13090.82 221
13091.90 213
13092.99 202
13094.07 179
13095.15 174
13096.23 183
13097.31 192
13098.39 180
13099.47 175
13100.55 160
13101.63 162
13102.71 210
13103.79 183
13104.88 199
13105.96 174
13107.04 182
13108.12 199
13109.20 205
13110.28 199
13111.36 184
13112.44 190
13113.53 197
13114.61 171
13115.69 193
13116.77 229
13117.85 237
13118.93 204
13120.02 209
13121.10 198
13122.18 211
13123.26 190
13124.34 194
13125.42 208
13126.51 202
13127.59 170
13128.67 169
13129.75 180
13130.84 183
13131.92 168
13133.00 181
13134.08 172
13135.16 170
13136.25 200
13137.33 198
13138.41 215
13139.49 208
13140.58 181
13141.66 194
13142.74 203
13143.82 217
13144.91 221
13145.99 219
13147.07 176
13148.16 174
13149.24 206
13150.32 205
13151.41 195
13152.49 234
13153.57 196
13154.65 197
13155.74 173
13156.82 174
13157.90 184
13158.99 197
13160.07 208
13161.15 183
13162.24 219
13163.32 199
13164.40 202
13165.49 194
13166.57 175
13167.66 204
13168.74 204
13169.82 219
13170.91 213
13171.99 193
13173.08 207
13174.16 235
13175.24 182
13176.33 197
13177.41 180
13178.50 194
13179.58 221
13180.66 171
13181.75 194
13182.83 217
13183.92 218
13185.00 165
13186.09 198
13187.17 180
13188.25 205
13189.34 204
13190.42 192
13191.51 173
13192.59 183
13193.68 208
13194.76 211
13195.85 191
13196.93 182
13198.02 202
13199.10 208
13200.19 191
13201.27 172
13202.36 175
13203.44 207
13204.53 187
13205.61 186
13206.70 198
13207.78 196
13208.87 203
13209.96 188
13211.04 199
13212.13 214
13213.21 210
13214.30 212
13215.38 188
13216.47 206
13217.55 204
13218.64 250
13219.73 256
13220.81 201
13221.90 204
13222.98 209
13224.07 213
13225.16 231
13226.24 177
13227.33 188
13228.41 184
13229.50 195
13230.59 180
13231.67 184
13232.76 191
13233.85 238
13234.93 208
13236.02 188
13237.11 235
13238.19 202
13239.28 194
13240.37 177
13241.45 171
13242.54 200
13243.63 188
13244.71 196
13245.80 205
13246.89 213
13247.97 217
13249.06 172
13250.15 226
13251.24 231
13252.32 230
13253.41 189
13254.50 233
13255.58 229
13256.67 228
13257.76 239
13258.85 203
13259.93 214
13261.02 218
13262.11 226
13263.20 233
13264.28 237
13265.37 218
13266.46 223
13267.55 233
13268.64 234
13269.72 235
13270.81 222
13271.90 238
13272.99 243
13274.08 253
13275.16 266
13276.25 222
13277.34 226
13278.43 228
13279.52 251
13280.61 190
13281.69 226
13282.78 211
13283.87 229
13284.96 209
13286.05 264
13287.14 229
13288.23 234
13289.31 267
13290.40 253
13291.49 251
13292.58 259
13293.67 229
13294.76 219
13295.85 267
13296.94 273
13298.03 256
13299.11 243
13300.20 230
13301.29 244
13302.38 241
13303.47 238
13304.56 266
13305.65 292
13306.74 257
13307.83 223
13308.92 273
13310.01 257
13311.10 239
13312.19 267
13313.28 268
13314.37 249
13315.46 254
13316.55 260
13317.64 276
13318.73 258
13319.82 269
13320.91 245
13322.00 264
13323.09 308
13324.18 257
13325.27 270
13326.36 284
13327.45 265
13328.54 280
13329.63 275
13330.72 281
13331.81 267
13332.90 275
13333.99 302
13335.08 265
13336.17 256
13337.26 307
13338.35 318
13339.44 267
13340.53 295
13341.62 267
13342.72 258
13343.81 300
13344.90 303
13345.99 314
13347.08 300
13348.17 278
13349.26 232
13350.35 285
13351.44 285
13352.54 281
13353.63 274
13354.72 271
13355.81 295
13356.90 298
13357.99 338
13359.08 336
13360.18 323
13361.27 346
13362.36 338
13363.45 311
13364.54 307
13365.63 296
13366.73 297
13367.82 331
13368.91 333
13370.00 301
13371.09 308
13372.19 321
13373.28 294
13374.37 270
13375.46 271
13376.56 298
13377.65 295
13378.74 263
13379.83 242
13380.93 263
13382.02 304
13383.11 342
13384.20 279
13385.30 265
13386.39 275
13387.48 288
13388.57 268
13389.67 256
13390.76 286
13391.85 274
13392.95 269
13394.04 285
13395.13 256
13396.22 282
13397.32 280
13398.41 268
13399.50 279
13400.60 257
13401.69 245
13402.78 271
13403.88 231
13404.97 278
13406.06 278
13407.16 276
13408.25 280
13409.35 275
13410.44 279
13411.53 255
13412.63 305
13413.72 270
13414.81 299
13415.91 338
13417.00 266
13418.10 241
13419.19 245
13420.28 260
13421.38 253
13422.47 229
13423.57 236
13424.66 269
13425.76 277
13426.85 263
13427.94 257
13429.04 246
13430.13 294
13431.23 293
13432.32 254
13433.42 291
13434.51 303
13435.61 320
13436.70 281
13437.80 336
13438.89 312
13439.99 318
13441.08 289
13442.18 282
13443.27 258
13444.37 263
13445.46 271
13446.56 290
13447.65 296
13448.75 306
13449.84 310
13450.94 335
13452.03 346
13453.13 329
13454.22 317
13455.32 328
13456.41 331
13457.51 299
13458.61 294
13459.70 351
13460.80 325
13461.89 351
13462.99 308
13464.08 291
13465.18 299
13466.28 348
13467.37 300
13468.47 308
13469.56 317
13470.66 336
13471.76 351
13472.85 330
13473.95 324
13475.05 316
13476.14 305
13477.24 325
13478.33 365
13479.43 344
13480.53 333
13481.62 343
13482.72 373
13483.82 361
13484.91 331
13486.01 320
13487.11 345
13488.20 322
13489.30 376
13490.40 367
13491.50 332
13492.59 339
13493.69 408
13494.79 414
13495.88 426
13496.98 406
13498.08 356
13499.18 368
13500.27 374
13501.37 326
13502.47 350
13503.57 375
13504.66 387
13505.76 406
13506.86 398
13507.96 415
13509.05 417
13510.15 372
13511.25 418
13512.35 373
13513.44 355
13514.54 324
13515.64 311
13516.74 310
13517.84 295
13518.93 326
13520.03 323
13521.13 317
13522.23 312
13523.33 271
13524.43 322
13525.52 310
13526.62 315
13527.72 282
13528.82 288
13529.92 312
13531.02 251
13532.12 264
13533.21 294
13534.31 262
13535.41 283
13536.51 271
13537.61 293
13538.71 263
13539.81 278
13540.91 261
13542.01 257
13543.10 288
13544.20 313
13545.30 269
13546.40 246
13547.50 266
13548.60 278
13549.70 253
13550.80 267
13551.90 245
13553.00 298
13554.10 287
13555.20 264
13556.30 275
13557.40 275
13558.50 286
13559.60 281
13560.70 239
13561.80 228
13562.90 278
13564.00 291
13565.10 284
13566.20 276
13567.30 302
13568.40 319
13569.50 307
13570.60 274
13571.70 271
13572.80 287
13573.90 279
13575.00 288
13576.10 295
13577.20 242
13578.30 246
13579.40 244
13580.50 283
13581.60 279
13582.70 341
13583.80 307
13584.90 285
13586.00 265
13587.10 262
13588.21 249
13589.31 292
13590.41 301
13591.51 290
13592.61 270
13593.71 292
13594.81 285
13595.91 312
13597.01 338
13598.12 286
13599.22 296
13600.32 265
13601.42 284
13602.52 304
13603.62 275
13604.72 260
13605.83 269
13606.93 226
13608.03 254
13609.13 297
13610.23 292
13611.34 305
13612.44 279
13613.54 282
13614.64 302
13615.74 322
13616.85 284
13617.95 255
13619.05 284
13620.15 284
13621.25 256
13622.36 274
13623.46 293
13624.56 289
13625.66 284
13626.77 308
13627.87 307
13628.97 264
13630.07 254
13631.18 280
13632.28 294
13633.38 246
13634.48 271
13635.59 284
13636.69 313
13637.79 305
13638.90 279
13640.00 302
13641.10 343
13642.21 311
13643.31 303
13644.41 275
13645.52 290
13646.62 320
13647.72 338
13648.83 291
13649.93 268
13651.03 309
13652.14 340
13653.24 314
13654.34 330
13655.45 320
13656.55 287
13657.65 314
13658.76 293
13659.86 277
13660.97 318
13662.07 365
13663.17 279
13664.28 283
13665.38 302
13666.49 294
13667.59 318
13668.69 345
13669.80 294
13670.90 309
13672.01 303
13673.11 351
13674.22 349
13675.32 323
13676.42 281
13677.53 297
13678.63 311
13679.74 292
13680.84 291
13681.95 299
13683.05 329
13684.16 312
13685.26 294
13686.37 304
13687.47 288
13688.58 294
13689.68 293
13690.79 273
13691.89 337
13693.00 322
13694.10 308
13695.21 309
13696.31 302
13697.42 310
13698.52 335
13699.63 299
13700.73 299
13701.84 304
13702.95 297
13704.05 323
13705.16 376
13706.26 348
13707.37 351
13708.47 321
13709.58 361
13710.69 340
13711.79 373
13712.90 353
13714.00 300
13715.11 335
13716.22 338
13717.32 360
13718.43 336
13719.53 315
13720.64 358
13721.75 367
13722.85 344
13723.96 336
13725.07 384
13726.17 425
13727.28 408
13728.39 351
13729.49 356
13730.60 329
13731.71 379
13732.81 416
13733.92 433
13735.03 426
13736.13 461
13737.24 422
13738.35 409
13739.46 402
13740.56 402
13741.67 433
13742.78 425
13743.88 384
13744.99 423
13746.10 397
13747.21 439
13748.31 438
13749.42 457
13750.53 496
13751.64 474
13752.74 498
13753.85 463
13754.96 485
13756.07 496
13757.17 510
13758.28 500
13759.39 504
13760.50 551
13761.61 528
13762.71 584
13763.82 608
13764.93 602
13766.04 630
13767.15 666
13768.25 683
13769.36 743
13770.47 771
13771.58 771
13772.69 804
13773.80 777
13774.90 741
13776.01 778
13777.12 800
13778.23 781
13779.34 714
13780.45 683
13781.56 620
13782.67 589
13783.77 603
13784.88 569
13785.99 514
13787.10 464
13788.21 464
13789.32 500
13790.43 498
13791.54 469
13792.65 483
13793.76 435
13794.86 480
13795.97 465
13797.08 456
13798.19 455
13799.30 435
13800.41 448
13801.52 436
13802.63 434
13803.74 465
13804.85 440
13805.96 467
13807.07 467
13808.18 424
13809.29 459
13810.40 473
13811.51 445
13812.62 465
13813.73 445
13814.84 418
13815.95 431
13817.06 434
13818.17 446
13819.28 463
13820.39 436
13821.50 420
13822.61 410
13823.72 420
13824.83 424
13825.94 408
13827.05 427
13828.16 393
13829.27 403
13830.39 370
13831.50 412
13832.61 349
13833.72 420
13834.83 363
13835.94 371
13837.05 370
13838.16 395
13839.27 439
13840.38 416
13841.50 395
13842.61 345
13843.72 376
13844.83 426
13845.94 425
13847.05 444
13848.16 449
13849.27 431
13850.39 476
13851.50 495
13852.61 458
13853.72 462
13854.83 451
13855.94 436
13857.06 427
13858.17 456
13859.28 441
13860.39 456
13861.50 417
13862.62 412
13863.73 459
13864.84 521
13865.95 482
13867.06 460
13868.18 466
13869.29 440
13870.40 501
13871.51 419
13872.63 497
13873.74 481
13874.85 453
13875.96 447
13877.08 471
13878.19 436
13879.30 426
13880.41 440
13881.53 423
13882.64 411
13883.75 443
13884.87 435
13885.98 430
13887.09 456
13888.20 471
13889.32 524
13890.43 511
13891.54 478
13892.66 474
13893.77 482
13894.88 518
13896.00 465
13897.11 509
13898.22 513
13899.34 496
13900.45 544
13901.56 467
13902.68 449
13903.79 498
13904.91 465
13906.02 419
13907.13 457
13908.25 476
13909.36 475
13910.48 432
13911.59 414
13912.70 432
13913.82 399
13914.93 429
13916.05 409
13917.16 425
13918.27 419
13919.39 380
13920.50 391
13921.62 391
13922.73 406
13923.85 414
13924.96 481
13926.08 392
13927.19 463
13928.30 437
13929.42 397
13930.53 420
13931.65 408
13932.76 413
13933.88 407
13934.99 440
13936.11 402
13937.22 384
13938.34 431
13939.45 411
13940.57 417
13941.68 410
13942.80 375
13943.91 410
13945.03 388
13946.15 387
13947.26 427
13948.38 375
13949.49 362
13950.61 381
13951.72 395
13952.84 421
13953.95 377
13955.07 386
13956.19 369
13957.30 414
13958.42 404
13959.53 425
13960.65 398
13961.77 396
13962.88 378
13964.00 367
13965.11 392
13966.23 422
13967.35 347
13968.46 348
13969.58 366
13970.69 366
13971.81 458
13972.93 389
13974.04 378
13975.16 398
13976.28 412
13977.39 387
13978.51 409
13979.63 384
13980.74 395
13981.86 364
13982.98 388
13984.09 377
13985.21 406
13986.33 370
13987.45 397
13988.56 429
13989.68 428
13990.80 378
13991.91 439
13993.03 411
13994.15 420
13995.27 425
13996.38 419
13997.50 428
13998.62 408
13999.74 441
14000.85 421
14001.97 409
14003.09 413
14004.21 454
14005.32 436
14006.44 457
14007.56 455
14008.68 404
14009.80 432
14010.91 433
14012.03 431
14013.15 448
14014.27 418
14015.39 450
14016.50 487
14017.62 421
14018.74 414
14019.86 437
14020.98 465
14022.10 480
14023.21 512
14024.33 547
14025.45 486
14026.57 472
14027.69 524
14028.81 505
14029.93 465
14031.04 398
14032.16 398
14033.28 392
14034.40 417
14035.52 471
14036.64 477
14037.76 479
14038.88 447
14040.00 404
14041.12 425
14042.23 438
14043.35 383
14044.47 440
14045.59 443
14046.71 422
14047.83 378
14048.95 421
14050.07 422
14051.19 406
14052.31 419
14053.43 398
14054.55 405
14055.67 426
14056.79 439
14057.91 448
14059.03 449
14060.15 445
14061.27 454
14062.39 443
14063.51 454
14064.63 436
14065.75 444
14066.87 413
14067.99 477
14069.11 479
14070.23 473
14071.35 454
14072.47 406
14073.59 462
14074.71 489
14075.83 480
14076.95 489
14078.07 487
14079.19 504
14080.31 487
14081.44 521
14082.56 504
14083.68 536
14084.80 537
14085.92 525
14087.04 566
14088.16 574
14089.28 627
14090.40 569
14091.52 580
14092.65 583
14093.77 641
14094.89 604
14096.01 635
14097.13 670
14098.25 716
14099.37 663
14100.50 686
14101.62 584
14102.74 609
14103.86 605
14104.98 607
14106.10 553
14107.23 548
14108.35 495
14109.47 484
14110.59 470
14111.71 489
14112.84 485
14113.96 469
14115.08 440
14116.20 418
14117.32 431
14118.45 438
14119.57 467
14120.69 410
14121.81 492
14122.94 477
14124.06 394
14125.18 354
14126.30 341
14127.43 417
14128.55 434
14129.67 405
14130.79 422
14131.92 414
14133.04 442
14134.16 394
14135.29 400
14136.41 378
14137.53 418
14138.66 428
14139.78 388
14140.90 369
14142.02 404
14143.15 377
14144.27 414
14145.39 393
14146.52 382
14147.64 368
14148.76 401
14149.89 392
14151.01 384
14152.14 364
14153.26 341
14154.38 357
14155.51 361
14156.63 402
14157.75 358
14158.88 382
14160.00 362
14161.13 340
14162.25 355
14163.37 356
14164.50 369
14165.62 320
14166.75 375
14167.87 350
14168.99 356
14170.12 375
14171.24 343
14172.37 313
14173.49 329
14174.62 309
14175.74 386
14176.87 358
14177.99 350
14179.12 358
14180.24 375
14181.36 366
14182.49 342
14183.61 349
14184.74 327
14185.86 362
14186.99 364
14188.11 351
14189.24 347
14190.36 324
14191.49 353
14192.62 328
14193.74 365
14194.87 349
14195.99 320
14197.12 321
14198.24 337
14199.37 329
14200.49 329
14201.62 347
14202.74 383
14203.87 393
14205.00 330
14206.12 281
14207.25 292
14208.37 325
14209.50 303
14210.62 309
14211.75 344
14212.88 323
14214.00 334
14215.13 296
14216.26 294
14217.38 331
14218.51 353
14219.63 340
14220.76 346
14221.89 305
14223.01 302
14224.14 321
14225.27 327
14226.39 300
14227.52 283
14228.65 332
14229.77 303
14230.90 328
14232.03 319
14233.15 322
14234.28 311
14235.41 264
14236.53 305
14237.66 292
14238.79 306
14239.91 308
14241.04 297
14242.17 274
14243.30 294
14244.42 345
14245.55 281
14246.68 309
14247.81 290
14248.93 283
14250.06 325
14251.19 317
14252.32 282
14253.44 260
14254.57 259
14255.70 299
14256.83 315
14257.95 267
14259.08 257
14260.21 277
14261.34 290
14262.47 255
14263.59 244
14264.72 251
14265.85 259
14266.98 291
14268.11 268
14269.23 219
14270.36 252
14271.49 248
14272.62 245
14273.75 263
14274.88 285
14276.01 264
14277.13 233
14278.26 259
14279.39 240
14280.52 241
14281.65 249
14282.78 238
14283.91 228
14285.04 222
14286.16 272
14287.29 239
14288.42 214
14289.55 250
14290.68 225
14291.81 249
14292.94 257
14294.07 263
14295.20 249
14296.33 232
14297.46 258
14298.59 230
14299.71 248
14300.84 236
14301.97 223
14303.10 224
14304.23 241
14305.36 244
14306.49 210
14307.62 208
14308.75 206
14309.88 227
14311.01 234
14312.14 247
14313.27 213
14314.40 236
14315.53 232
14316.66 236
14317.79 228
14318.92 204
14320.05 238
14321.18 253
14322.31 220
14323.44 208
14324.57 212
14325.70 229
14326.84 234
14327.97 213
14329.10 180
14330.23 214
14331.36 213
14332.49 216
14333.62 258
14334.75 179
14335.88 197
14337.01 216
14338.14 247
14339.27 230
14340.41 216
14341.54 222
14342.67 192
14343.80 207
14344.93 253
14346.06 246
14347.19 250
14348.32 257
14349.46 220
14350.59 217
14351.72 195
14352.85 212
14353.98 215
14355.11 255
14356.25 198
14357.38 197
14358.51 193
14359.64 206
14360.77 221
14361.90 209
14363.04 218
14364.17 221
14365.30 237
14366.43 234
14367.56 201
14368.70 190
14369.83 219
14370.96 194
14372.09 214
14373.23 232
14374.36 223
14375.49 213
14376.62 233
14377.76 205
14378.89 215
14380.02 224
14381.15 215
14382.29 252
14383.42 229
14384.55 205
14385.69 179
14386.82 252
14387.95 249
14389.08 247
14390.22 195
14391.35 210
14392.48 209
14393.62 215
14394.75 206
14395.88 195
14397.02 193
14398.15 212
14399.28 214
14400.42 214
14401.55 204
14402.68 237
14403.82 228
14404.95 228
14406.08 249
14407.22 237
14408.35 234
14409.49 218
14410.62 238
14411.75 219
14412.89 217
14414.02 191
14415.16 196
14416.29 228
14417.42 233
14418.56 238
14419.69 167
14420.83 234
14421.96 213
14423.10 194
14424.23 183
14425.36 237
14426.50 240
14427.63 183
14428.77 180
14429.90 210
14431.04 211
14432.17 206
14433.31 212
14434.44 210
14435.58 221
14436.71 206
14437.85 229
14438.98 183
14440.12 218
14441.25 226
14442.39 220
14443.52 190
14444.66 197
14445.79 199
14446.93 179
14448.06 189
14449.20 206
14450.33 205
14451.47 193
14452.60 227
14453.74 205
14454.87 222
14456.01 165
14457.15 206
14458.28 184
14459.42 226
14460.55 212
14461.69 240
14462.83 215
14463.96 225
14465.10 208
14466.23 203
14467.37 207
14468.51 209
14469.64 214
14470.78 218
14471.91 215
14473.05 213
14474.19 227
14475.32 216
14476.46 204
14477.60 200
14478.73 231
14479.87 245
14481.01 243
14482.14 179
14483.28 188
14484.42 203
14485.55 209
14486.69 196
14487.83 192
14488.96 192
14490.10 190
14491.24 169
14492.37 170
14493.51 183
14494.65 211
14495.79 222
14496.92 217
14498.06 211
14499.20 185
14500.34 196
14501.47 184
14502.61 209
14503.75 211
14504.89 175
14506.02 189
14507.16 187
14508.30 181
14509.44 182
14510.57 191
14511.71 218
14512.85 197
14513.99 214
14515.13 194
14516.26 189
14517.40 200
14518.54 172
14519.68 206
14520.82 206
14521.95 200
14523.09 207
14524.23 194
14525.37 216
14526.51 197
14527.65 204
14528.78 205
14529.92 192
14531.06 164
14532.20 191
14533.34 227
14534.48 226
14535.62 212
14536.76 195
14537.89 195
14539.03 188
14540.17 200
14541.31 189
14542.45 186
14543.59 205
14544.73 227
14545.87 197
14547.01 193
14548.15 181
14549.29 202
14550.42 158
14551.56 207
14552.70 234
14553.84 216
14554.98 189
14556.12 180
14557.26 198
14558.40 213
14559.54 223
14560.68 163
14561.82 177
14562.96 194
14564.10 207
14565.24 227
14566.38 206
14567.52 198
14568.66 213
14569.80 214
14570.94 227
14572.08 182
14573.22 198
14574.36 193
14575.50 211
14576.64 256
14577.78 232
14578.92 220
14580.06 173
14581.20 170
14582.35 192
14583.49 190
14584.63 205
14585.77 187
14586.91 184
14588.05 203
14589.19 215
14590.33 255
14591.47 206
14592.61 211
14593.75 232
14594.89 228
14596.04 220
14597.18 219
14598.32 230
14599.46 216
14600.60 215
14601.74 212
14602.88 231
14604.03 197
14605.17 198
14606.31 211
14607.45 202
14608.59 231
14609.73 212
14610.87 211
14612.02 223
14613.16 233
14614.30 234
14615.44 231
14616.58 222
14617.73 239
14618.87 242
14620.01 251
14621.15 241
14622.29 227
14623.44 243
14624.58 243
14625.72 228
14626.86 246
14628.01 259
14629.15 269
14630.29 258
14631.43 245
14632.58 259
14633.72 266
14634.86 275
14636.00 304
14637.15 282
14638.29 255
14639.43 258
14640.58 256
14641.72 246
14642.86 264
14644.00 256
14645.15 265
14646.29 243
14647.43 255
14648.58 260
14649.72 239
14650.86 220
14652.01 212
14653.15 253
14654.29 236
14655.44 208
14656.58 208
14657.72 185
14658.87 182
14660.01 183
14661.16 181
14662.30 195
14663.44 191
14664.59 187
14665.73 196
14666.87 188
14668.02 204
14669.16 179
14670.31 204
14671.45 218
14672.59 196
14673.74 230
14674.88 193
14676.03 187
14677.17 215
14678.32 196
14679.46 212
14680.60 197
14681.75 203
14682.89 185
14684.04 200
14685.18 168
14686.33 177
14687.47 164
14688.62 178
14689.76 183
14690.91 185
14692.05 193
14693.20 177
14694.34 178
14695.49 199
14696.63 177
14697.78 156
14698.92 181
14700.07 200
14701.21 186
14702.36 157
14703.50 182
14704.65 184
14705.79 181
14706.94 175
14708.09 184
14709.23 178
14710.38 183
14711.52 175
14712.67 197
14713.81 170
14714.96 157
14716.11 169
14717.25 184
14718.40 224
14719.54 202
14720.69 157
14721.84 183
14722.98 191
14724.13 192
14725.27 198
14726.42 172
14727.57 152
14728.71 160
14729.86 138
14731.01 151
14732.15 177
14733.30 186
14734.45 165
14735.59 149
14736.74 145
14737.88 155
14739.03 180
14740.18 183
14741.33 187
14742.47 181
14743.62 181
14744.77 177
14745.91 164
14747.06 176
14748.21 221
14749.35 188
14750.50 193
14751.65 195
14752.80 175
14753.94 167
14755.09 167
14756.24 165
14757.39 198
14758.53 191
14759.68 170
14760.83 169
14761.98 158
14763.12 154
14764.27 161
14765.42 189
14766.57 177
14767.71 177
14768.86 207
14770.01 180
14771.16 213
14772.31 217
14773.45 222
14774.60 165
14775.75 182
14776.90 174
14778.05 194
14779.20 211
14780.34 167
14781.49 169
14782.64 202
14783.79 224
14784.94 220
14786.09 229
14787.24 223
14788.38 176
14789.53 195
14790.68 204
14791.83 203
14792.98 216
14794.13 199
14795.28 187
14796.43 206
14797.57 212
14798.72 222
14799.87 220
14801.02 211
14802.17 202
14803.32 181
14804.47 183
14805.62 190
14806.77 195
14807.92 207
14809.07 203
14810.22 167
14811.37 183
14812.52 187
14813.67 174
14814.82 197
14815.97 196
14817.12 187
14818.26 183
14819.41 215
14820.56 182
14821.71 168
14822.86 201
14824.01 202
14825.16 177
14826.31 217
14827.47 180
14828.62 149
14829.77 160
14830.92 172
14832.07 155
14833.22 161
14834.37 156
14835.52 168
14836.67 161
14837.82 161
14838.97 156
14840.12 147
14841.27 138
14842.42 152
14843.57 161
14844.72 158
14845.87 185
14847.03 168
14848.18 137
14849.33 149
14850.48 142
14851.63 167
14852.78 138
14853.93 121
14855.08 136
14856.23 199
14857.39 174
14858.54 128
14859.69 138
14860.84 158
14861.99 170
14863.14 198
14864.29 149
14865.45 152
14866.60 164
14867.75 158
14868.90 175
14870.05 186
14871.21 151
14872.36 179
14873.51 152
14874.66 132
14875.81 129
14876.97 130
14878.12 160
14879.27 131
14880.42 161
14881.57 152
14882.73 154
14883.88 135
14885.03 144
14886.18 138
14887.34 131
14888.49 154
14889.64 173
14890.79 172
14891.95 154
14893.10 178
14894.25 181
14895.41 144
14896.56 139
14897.71 126
14898.86 142
14900.02 154
14901.17 157
14902.32 162
14903.48 158
14904.63 177
14905.78 166
14906.94 156
14908.09 135
14909.24 175
14910.40 162
14911.55 155
14912.70 135
14913.86 145
14915.01 162
14916.16 119
14917.32 134
14918.47 158
14919.63 157
14920.78 174
14921.93 146
14923.09 175
14924.24 184
14925.39 130
14926.55 146
14927.70 152
14928.86 169
14930.01 167
14931.17 147
14932.32 151
14933.47 149
14934.63 165
14935.78 178
14936.94 135
14938.09 141
14939.25 132
14940.40 163
14941.56 122
14942.71 145
14943.86 122
14945.02 137
14946.17 172
14947.33 147
14948.48 178
14949.64 147
14950.79 164
14951.95 145
14953.10 130
14954.26 136
14955.41 139
14956.57 135
14957.72 163
14958.88 152
14960.04 145
14961.19 150
14962.35 157
14963.50 129
14964.66 146
14965.81 148
14966.97 145
14968.12 146
14969.28 137
14970.44 118
14971.59 142
14972.75 167
14973.90 140
14975.06 139
14976.21 128
14977.37 141
14978.53 130
14979.68 150
14980.84 125
14981.99 121
14983.15 117
14984.31 129
14985.46 134
14986.62 136
14987.78 123
14988.93 142
14990.09 137
14991.25 125
14992.40 147
14993.56 110
14994.72 119
14995.87 119
14997.03 112
14998.19 122
14999.34 145
15000.50 141
15001.66 132
15002.81 142
15003.97 126
15005.13 124
15006.29 120
15007.44 131
15008.60 140
15009.76 116
15010.91 117
15012.07 138
15013.23 130
15014.39 115
15015.54 125
15016.70 128
15017.86 133
15019.02 109
15020.17 127
15021.33 115
15022.49 101
15023.65 142
15024.81 131
15025.96 113
15027.12 129
15028.28 125
15029.44 111
15030.59 108
15031.75 133
15032.91 124
15034.07 124
15035.23 113
15036.39 145
15037.54 103
15038.70 116
15039.86 148
15041.02 138
15042.18 96
15043.34 115
15044.50 115
15045.65 115
15046.81 109
15047.97 113
15049.13 141
15050.29 132
15051.45 137
15052.61 113
15053.77 124
15054.92 124
15056.08 145
15057.24 133
15058.40 134
15059.56 150
15060.72 130
15061.88 112
15063.04 129
15064.20 141
15065.36 118
15066.52 122
15067.68 146
15068.84 140
15070.00 102
15071.16 107
15072.32 138
15073.47 120
15074.63 130
15075.79 122
15076.95 120
15078.11 103
15079.27 108
15080.43 140
15081.59 118
15082.75 115
15083.91 123
15085.07 125
15086.23 138
15087.39 115
15088.56 133
15089.72 136
15090.88 128
15092.04 154
15093.20 150
15094.36 134
15095.52 96
15096.68 118
15097.84 101
15099.00 106
15100.16 119
15101.32 117
15102.48 112
15103.64 128
15104.80 132
15105.97 125
15107.13 136
15108.29 96
15109.45 99
15110.61 133
15111.77 141
15112.93 112
15114.09 113
15115.25 116
15116.42 120
15117.58 113
15118.74 117
15119.90 128
15121.06 121
15122.22 129
15123.39 130
15124.55 137
15125.71 124
15126.87 112
15128.03 115
15129.19 130
15130.36 121
15131.52 118
15132.68 141
15133.84 129
15135.00 95
15136.17 114
15137.33 104
15138.49 136
15139.65 137
15140.82 154
15141.98 138
15143.14 116
15144.30 125
15145.46 125
15146.63 127
15147.79 109
15148.95 147
15150.12 134
15151.28 122
15152.44 118
15153.60 111
15154.77 110
15155.93 121
15157.09 105
15158.26 119
15159.42 119
15160.58 115
15161.74 122
15162.91 121
15164.07 145
15165.23 149
15166.40 140
15167.56 120
15168.72 131
15169.89 138
15171.05 157
15172.21 135
15173.38 152
15174.54 126
15175.71 136
15176.87 142
15178.03 102
15179.20 142
15180.36 146
15181.52 131
15182.69 156
15183.85 151
15185.02 129
15186.18 125
15187.34 130
15188.51 140
15189.67 134
15190.84 146
15192.00 142
15193.17 142
15194.33 121
15195.49 155
15196.66 162
15197.82 127
15198.99 131
15200.15 144
15201.32 139
15202.48 139
15203.65 150
15204.81 155
15205.98 178
15207.14 159
15208.31 146
15209.47 158
15210.64 134
15211.80 147
15212.97 160
15214.13 157
15215.30 153
15216.46 154
15217.63 148
15218.79 157
15219.96 166
15221.12 165
15222.29 151
15223.45 174
15224.62 140
15225.78 136
15226.95 170
15228.12 179
15229.28 190
15230.45 171
15231.61 194
15232.78 223
15233.95 201
15235.11 182
15236.28 189
15237.44 156
15238.61 170
15239.78 182
15240.94 164
15242.11 140
15243.27 155
15244.44 154
15245.61 187
15246.77 129
15247.94 147
15249.11 172
15250.27 171
15251.44 158
15252.61 136
15253.77 198
15254.94 175
15256.11 181
15257.27 145
15258.44 129
15259.61 118
15260.77 150
15261.94 159
15263.11 161
15264.27 148
15265.44 135
15266.61 137
15267.78 133
15268.94 114
15270.11 129
15271.28 138
15272.44 139
15273.61 169
15274.78 138
15275.95 147
15277.11 140
15278.28 154
15279.45 115
15280.62 142
15281.79 144
15282.95 150
15284.12 128
15285.29 123
15286.46 140
15287.62 136
15288.79 133
15289.96 108
15291.13 147
15292.30 115
15293.47 134
15294.63 140
15295.80 139
15296.97 139
15298.14 125
15299.31 131
15300.48 129
15301.64 123
15302.81 135
15303.98 137
15305.15 154
15306.32 131
15307.49 119
15308.66 128
15309.82 115
15310.99 130
15312.16 156
15313.33 115
15314.50 111
15315.67 155
15316.84 131
15318.01 145
15319.18 126
15320.35 128
15321.51 118
15322.68 114
15323.85 120
15325.02 127
15326.19 133
15327.36 120
15328.53 134
15329.70 131
15330.87 127
15332.04 123
15333.21 130
15334.38 156
15335.55 149
15336.72 128
15337.89 133
15339.06 137
15340.23 120
15341.40 111
15342.57 130
15343.74 174
15344.91 130
15346.08 144
15347.25 140
15348.42 115
15349.59 110
15350.76 124
15351.93 146
15353.10 135
15354.27 154
15355.44 174
15356.61 149
15357.78 138
15358.95 148
15360.13 131
15361.30 132
15362.47 127
15363.64 145
15364.81 126
15365.98 156
15367.15 145
15368.32 146
15369.49 134
15370.66 138
15371.84 134
15373.01 126
15374.18 122
15375.35 135
15376.52 160
15377.69 143
15378.86 144
15380.03 160
15381.21 151
15382.38 153
15383.55 159
15384.72 131
15385.89 119
15387.06 148
15388.24 169
15389.41 169
15390.58 142
15391.75 159
15392.92 170
15394.10 164
15395.27 141
15396.44 158
15397.61 136
15398.78 129
15399.96 172
15401.13 153
15402.30 136
15403.47 143
15404.65 132
15405.82 162
15406.99 138
15408.16 142
15409.34 113
15410.51 119
15411.68 124
15412.85 125
15414.03 112
15415.20 123
15416.37 135
15417.55 146
15418.72 147
15419.89 131
15421.06 105
15422.24 118
15423.41 129
15424.58 123
15425.76 121
15426.93 136
15428.10 134
15429.28 153
15430.45 138
15431.62 133
15432.80 136
15433.97 135
15435.15 148
15436.32 139
15437.49 148
15438.67 146
15439.84 146
15441.01 132
15442.19 135
15443.36 114
15444.54 129
15445.71 148
15446.88 132
15448.06 145
15449.23 135
15450.41 133
15451.58 128
15452.75 113
15453.93 125
15455.10 124
15456.28 134
15457.45 138
15458.63 136
15459.80 126
15460.98 113
15462.15 129
15463.32 135
15464.50 119
15465.67 118
15466.85 134
15468.02 129
15469.20 102
15470.37 123
15471.55 127
15472.72 114
15473.90 154
15475.07 132
15476.25 129
15477.42 120
15478.60 120
15479.77 141
15480.95 140
15482.13 123
15483.30 140
15484.48 124
15485.65 116
15486.83 116
15488.00 140
15489.18 122
15490.35 127
15491.53 140
15492.71 125
15493.88 109
15495.06 126
15496.23 119
15497.41 130
15498.59 134
15499.76 122
15500.94 155
15502.11 144
15503.29 152
15504.47 129
15505.64 125
15506.82 149
15508.00 124
15509.17 107
15510.35 125
15511.52 119
15512.70 111
15513.88 116
15515.05 139
15516.23 135
15517.41 149
15518.58 137
15519.76 118
15520.94 131
15522.12 147
15523.29 129
15524.47 137
15525.65 155
15526.82 164
15528.00 177
15529.18 133
15530.35 139
15531.53 145
15532.71 146
15533.89 179
15535.06 144
15536.24 137
15537.42 154
15538.60 147
15539.77 140
15540.95 121
15542.13 162
15543.31 138
15544.48 136
15545.66 123
15546.84 126
15548.02 144
15549.20 161
15550.37 138
15551.55 150
15552.73 126
15553.91 133
15555.09 142
15556.26 142
15557.44 137
15558.62 130
15559.80 125
15560.98 175
15562.16 185
15563.34 165
15564.51 155
15565.69 145
15566.87 154
15568.05 138
15569.23 150
15570.41 135
15571.59 160
15572.76 143
15573.94 156
15575.12 169
15576.30 183
15577.48 141
15578.66 166
15579.84 171
15581.02 170
15582.20 164
15583.38 207
15584.56 166
15585.73 190
15586.91 196
15588.09 182
15589.27 188
15590.45 170
15591.63 175
15592.81 168
15593.99 166
15595.17 183
15596.35 187
15597.53 197
15598.71 183
15599.89 204
15601.07 197
15602.25 205
15603.43 182
15604.61 217
15605.79 226
15606.97 185
15608.15 182
15609.33 194
15610.51 203
15611.69 220
15612.87 206
15614.05 230
15615.23 261
15616.41 231
15617.59 205
15618.77 182
15619.95 232
15621.14 231
15622.32 200
15623.50 186
15624.68 215
15625.86 213
15627.04 213
15628.22 232
15629.40 241
15630.58 218
15631.76 232
15632.94 206
15634.13 223
15635.31 201
15636.49 242
15637.67 248
15638.85 257
15640.03 208
15641.21 266
15642.39 261
15643.58 291
15644.76 240
15645.94 233
15647.12 262
15648.30 256
15649.48 227
15650.67 270
15651.85 290
15653.03 272
15654.21 239
15655.39 236
15656.58 234
15657.76 254
15658.94 273
15660.12 251
15661.30 277
15662.49 255
15663.67 294
15664.85 280
15666.03 290
15667.22 259
15668.40 262
15669.58 246
15670.76 263
15671.95 296
15673.13 304
15674.31 298
15675.49 259
15676.68 273
15677.86 253
15679.04 240
15680.23 211
15681.41 251
15682.59 261
15683.77 284
15684.96 276
15686.14 257
15687.32 237
15688.51 227
15689.69 266
15690.87 257
15692.06 278
15693.24 258
15694.42 235
15695.61 246
15696.79 263
15697.97 253
15699.16 245
15700.34 266
15701.53 263
15702.71 257
15703.89 271
15705.08 288
15706.26 245
15707.44 257
15708.63 280
15709.81 296
15711.00 275
15712.18 282
15713.36 316
15714.55 308
15715.73 275
15716.92 289
15718.10 256
15719.29 281
15720.47 288
15721.66 364
15722.84 293
15724.02 294
15725.21 310
15726.39 277
15727.58 306
15728.76 289
15729.95 296
15731.13 287
15732.32 305
15733.50 296
15734.69 278
15735.87 302
15737.06 271
15738.24 295
15739.43 332
15740.61 331
15741.80 309
15742.98 326
15744.17 282
15745.35 307
15746.54 329
15747.72 300
15748.91 294
15750.10 310
15751.28 298
15752.47 307
15753.65 350
15754.84 344
15756.02 342
15757.21 338
15758.40 346
15759.58 349
15760.77 314
15761.95 330
15763.14 346
15764.33 302
15765.51 311
15766.70 307
15767.88 330
15769.07 298
15770.26 277
15771.44 287
15772.63 279
15773.82 279
15775.00 312
15776.19 321
15777.38 323
15778.56 300
15779.75 273
15780.94 302
15782.12 279
15783.31 281
15784.50 278
15785.68 280
15786.87 266
15788.06 257
15789.24 255
15790.43 286
15791.62 292
15792.81 339
15793.99 282
15795.18 233
15796.37 259
15797.55 269
15798.74 273
15799.93 229
15801.12 253
15802.30 270
15803.49 221
15804.68 230
15805.87 232
15807.05 237
15808.24 251
15809.43 228
15810.62 251
15811.81 213
15812.99 234
15814.18 240
15815.37 235
15816.56 231
15817.75 237
15818.93 268
15820.12 201
15821.31 205
15822.50 233
15823.69 196
15824.88 226
15826.06 233
15827.25 220
15828.44 215
15829.63 191
15830.82 196
15832.01 211
15833.20 201
15834.38 195
15835.57 188
15836.76 230
15837.95 227
15839.14 221
15840.33 217
15841.52 196
15842.71 214
15843.90 205
15845.08 210
15846.27 211
15847.46 208
15848.65 212
15849.84 217
15851.03 225
15852.22 206
15853.41 204
15854.60 241
15855.79 228
15856.98 240
15858.17 220
15859.36 195
15860.55 179
15861.74 209
15862.93 199
15864.12 238
15865.31 216
15866.50 248
15867.69 224
15868.88 246
15870.07 240
15871.26 214
15872.45 215
15873.64 235
15874.83 238
15876.02 222
15877.21 201
15878.40 221
15879.59 229
15880.78 209
15881.97 230
15883.16 217
15884.35 231
15885.54 233
15886.73 262
15887.92 235
15889.11 260
15890.30 219
15891.50 192
15892.69 182
15893.88 233
15895.07 208
15896.26 216
15897.45 228
15898.64 252
15899.83 232
15901.02 226
15902.22 212
15903.41 209
15904.60 216
15905.79 272
15906.98 213
15908.17 227
15909.36 250
15910.56 260
15911.75 242
15912.94 231
15914.13 257
15915.32 270
15916.51 254
15917.71 248
15918.90 248
15920.09 235
15921.28 241
15922.47 219
15923.67 200
15924.86 246
15926.05 275
15927.24 240
15928.43 220
15929.63 226
15930.82 246
15932.01 272
15933.20 223
15934.40 228
15935.59 257
15936.78 311
15937.97 242
15939.17 233
15940.36 226
15941.55 231
15942.75 249
15943.94 214
15945.13 222
15946.32 237
15947.52 237
15948.71 208
15949.90 231
15951.10 193
15952.29 174
15953.48 187
15954.68 214
15955.87 185
15957.06 202
15958.26 173
15959.45 190
15960.64 183
15961.84 171
15963.03 202
15964.22 183
15965.42 198
15966.61 205
15967.80 171
15969.00 171
15970.19 179
15971.39 167
15972.58 162
15973.77 150
15974.97 147
15976.16 174
15977.36 141
15978.55 144
15979.74 170
15980.94 134
15982.13 143
15983.33 151
15984.52 135
15985.72 173
15986.91 166
15988.10 162
15989.30 142
15990.49 159
15991.69 144
15992.88 157
15994.08 171
15995.27 185
15996.47 144
15997.66 143
15998.86 168
16000.05 124
16001.25 139
16002.44 151
16003.64 158
16004.83 139
16006.03 128
16007.22 144
16008.42 134
16009.61 141
16010.81 143
16012.00 176
16013.20 129
16014.40 148
16015.59 154
16016.79 149
16017.98 131
16019.18 167
16020.37 189
16021.57 154
16022.76 126
16023.96 147
16025.16 152
16026.35 144
16027.55 144
16028.74 128
16029.94 137
16031.14 133
16032.33 166
16033.53 144
16034.73 147
16035.92 126
16037.12 145
16038.31 182
16039.51 143
16040.71 190
16041.90 165
16043.10 135
16044.30 127
16045.49 143
16046.69 152
16047.89 165
16049.08 161
16050.28 165
16051.48 149
16052.67 135
16053.87 152
16055.07 152
16056.27 146
16057.46 142
16058.66 114
16059.86 124
16061.05 148
16062.25 135
16063.45 131
16064.65 148
16065.84 139
16067.04 137
16068.24 157
16069.44 135
16070.63 122
16071.83 130
16073.03 148
16074.23 134
16075.42 117
16076.62 147
16077.82 162
16079.02 131
16080.22 149
16081.41 136
16082.61 136
16083.81 135
16085.01 136
16086.21 131
16087.40 134
16088.60 146
16089.80 150
16091.00 113
16092.20 136
16093.40 150
16094.59 124
16095.79 125
16096.99 128
16098.19 123
16099.39 133
16100.59 131
16101.79 137
16102.99 137
16104.18 132
16105.38 127
16106.58 152
16107.78 153
16108.98 146
16110.18 98
16111.38 109
16112.58 127
16113.78 135
16114.98 139
16116.17 124
16117.37 127
16118.57 113
16119.77 124
16120.97 125
16122.17 127
16123.37 132
16124.57 116
16125.77 133
16126.97 123
16128.17 117
16129.37 101
16130.57 100
16131.77 99
16132.97 124
16134.17 123
16135.37 109
16136.57 102
16137.77 127
16138.97 125
16140.17 125
16141.37 126
16142.57 115
16143.77 119
16144.97 108
16146.17 135
16147.37 126
16148.57 121
16149.77 140
16150.97 117
16152.17 143
16153.37 128
16154.58 117
16155.78 129
16156.98 125
16158.18 148
16159.38 143
16160.58 120
16161.78 148
16162.98 133
16164.18 132
16165.38 133
16166.59 134
16167.79 127
16168.99 129
16170.19 122
16171.39 130
16172.59 130
16173.79 143
16174.99 126
16176.20 131
16177.40 121
16178.60 109
16179.80 135
16181.00 142
16182.20 165
16183.41 114
16184.61 117
16185.81 117
16187.01 138
16188.21 141
16189.42 118
16190.62 109
16191.82 125
16193.02 157
16194.22 146
16195.43 128
16196.63 123
16197.83 105
16199.03 120
16200.24 128
16201.44 133
16202.64 129
16203.84 123
16205.05 121
16206.25 121
16207.45 121
16208.65 131
16209.86 136
16211.06 120
16212.26 151
16213.47 124
16214.67 113
16215.87 138
16217.07 139
16218.28 139
16219.48 133
16220.68 144
16221.89 140
16223.09 124
16224.29 130
16225.50 135
16226.70 140
16227.90 145
16229.11 115
16230.31 141
16231.51 124
16232.72 120
16233.92 110
16235.13 126
16236.33 119
16237.53 143
16238.74 154
16239.94 151
16241.15 138
16242.35 120
16243.55 147
16244.76 140
16245.96 164
16247.17 156
16248.37 182
16249.57 146
16250.78 129
16251.98 156
16253.19 124
16254.39 139
16255.60 137
16256.80 155
16258.01 137
16259.21 138
16260.41 156
16261.62 137
16262.82 144
16264.03 132
16265.23 133
16266.44 145
16267.64 172
16268.85 149
16270.05 140
16271.26 134
16272.46 131
16273.67 138
16274.87 148
16276.08 168
16277.28 158
16278.49 125
16279.70 118
16280.90 145
16282.11 140
16283.31 152
16284.52 141
16285.72 144
16286.93 177
16288.13 140
16289.34 178
16290.55 168
16291.75 186
16292.96 148
16294.16 178
16295.37 156
16296.58 162
16297.78 169
16298.99 159
16300.19 156
16301.40 150
16302.61 165
16303.81 200
16305.02 169
16306.22 173
16307.43 126
16308.64 150
16309.84 197
16311.05 180
16312.26 160
16313.46 154
16314.67 179
16315.88 160
16317.08 152
16318.29 176
16319.50 165
16320.70 157
16321.91 158
16323.12 146
16324.33 178
16325.53 146
16326.74 128
16327.95 154
16329.15 146
16330.36 146
16331.57 125
16332.78 131
16333.98 135
16335.19 118
16336.40 103
16337.61 164
16338.81 137
16340.02 129
16341.23 135
16342.44 104
16343.64 152
16344.85 127
16346.06 134
16347.27 139
16348.48 130
16349.68 136
16350.89 128
16352.10 148
16353.31 130
16354.52 126
16355.72 132
16356.93 130
16358.14 133
16359.35 122
16360.56 165
16361.77 141
16362.97 125
16364.18 126
16365.39 124
16366.60 131
16367.81 132
16369.02 144
16370.23 118
16371.43 103
16372.64 113
16373.85 117
16375.06 138
16376.27 131
16377.48 107
16378.69 113
16379.90 102
16381.11 119
16382.32 125
16383.52 123
16384.73 104
16385.94 118
16387.15 136
16388.36 120
16389.57 106
16390.78 107
16391.99 93
16393.20 112
16394.41 129
16395.62 92
16396.83 102
16398.04 111
16399.25 105
16400.46 99
16401.67 115
16402.88 131
16404.09 115
16405.30 123
16406.51 128
16407.72 115
16408.93 125
16410.14 105
16411.35 118
16412.56 120
16413.77 122
16414.98 122
16416.19 124
16417.40 127
16418.61 103
16419.82 114
16421.03 101
16422.24 122
16423.45 111
16424.67 113
16425.88 106
16427.09 124
16428.30 117
16429.51 129
16430.72 99
16431.93 106
16433.14 108
16434.35 84
16435.56 102
16436.78 104
16437.99 87
16439.20 92
16440.41 111
16441.62 100
16442.83 129
16444.04 104
16445.25 98
16446.47 87
16447.68 119
16448.89 114
16450.10 95
16451.31 104
16452.52 95
16453.74 106
16454.95 114
16456.16 108
16457.37 99
16458.58 110
16459.80 121
16461.01 116
16462.22 116
16463.43 95
16464.65 136
16465.86 115
16467.07 104
16468.28 105
16469.49 94
16470.71 94
16471.92 90
16473.13 117
16474.34 84
16475.56 87
16476.77 99
16477.98 125
16479.20 118
16480.41 96
16481.62 85
16482.83 100
16484.05 102
16485.26 85
16486.47 84
16487.69 90
16488.90 106
16490.11 118
16491.33 103
16492.54 95
16493.75 93
16494.97 108
16496.18 96
16497.39 106
16498.61 98
16499.82 85
16501.03 96
16502.25 95
16503.46 87
16504.67 123
16505.89 131
16507.10 117
16508.32 108
16509.53 112
16510.74 104
16511.96 91
16513.17 119
16514.39 126
16515.60 85
16516.81 81
16518.03 102
16519.24 99
16520.46 109
16521.67 96
16522.88 107
16524.10 101
16525.31 98
16526.53 107
16527.74 88
16528.96 109
16530.17 119
16531.39 121
16532.60 99
16533.82 96
16535.03 103
16536.25 97
16537.46 114
16538.68 128
16539.89 105
16541.11 95
16542.32 103
16543.54 103
16544.75 97
16545.97 114
16547.18 101
16548.40 85
16549.61 90
16550.83 89
16552.04 111
16553.26 99
16554.47 114
16555.69 138
16556.91 116
16558.12 109
16559.34 99
16560.55 98
16561.77 86
16562.98 89
16564.20 96
16565.42 102
16566.63 107
16567.85 112
16569.06 106
16570.28 99
16571.50 83
16572.71 85
16573.93 93
16575.15 118
16576.36 117
16577.58 91
16578.79 98
16580.01 89
16581.23 105
16582.44 117
16583.66 90
16584.88 105
16586.09 95
16587.31 90
16588.53 85
16589.74 101
16590.96 100
16592.18 93
16593.40 95
16594.61 105
16595.83 89
16597.05 102
16598.26 102
16599.48 107
16600.70 113
16601.92 98
16603.13 104
16604.35 91
16605.57 78
16606.78 91
16608.00 119
16609.22 105
16610.44 98
16611.66 113
16612.87 109
16614.09 93
16615.31 89
16616.53 80
16617.74 119
16618.96 90
16620.18 96
16621.40 102
16622.62 104
16623.83 106
16625.05 104
16626.27 88
16627.49 101
16628.71 113
16629.93 102
16631.14 109
16632.36 92
16633.58 64
16634.80 109
16636.02 93
16637.24 112
16638.45 115
16639.67 73
16640.89 104
16642.11 106
16643.33 125
16644.55 86
16645.77 71
16646.99 96
16648.21 101
16649.42 102
16650.64 89
16651.86 98
16653.08 101
16654.30 117
16655.52 114
16656.74 96
16657.96 77
16659.18 91
16660.40 75
16661.62 89
16662.84 93
16664.06 99
16665.28 95
16666.50 93
16667.72 101
16668.93 78
16670.15 74
16671.37 88
16672.59 99
16673.81 85
16675.03 83
16676.25 83
16677.47 90
16678.69 90
16679.91 66
16681.13 77
16682.36 94
16683.58 72
16684.80 68
16686.02 75
16687.24 77
16688.46 89
16689.68 124
16690.90 84
16692.12 88
16693.34 97
16694.56 93
16695.78 97
16697.00 74
16698.22 82
16699.44 87
16700.66 106
16701.89 85
16703.11 92
16704.33 87
16705.55 92
16706.77 108
16707.99 79
16709.21 86
16710.43 84
16711.65 93
16712.88 78
16714.10 74
16715.32 84
16716.54 73
16717.76 89
16718.98 91
16720.20 101
16721.43 105
16722.65 87
16723.87 88
16725.09 83
16726.31 74
16727.54 98
16728.76 84
16729.98 98
16731.20 98
16732.42 86
16733.65 76
16734.87 93
16736.09 88
16737.31 98
16738.53 91
16739.76 128
16740.98 114
16742.20 83
16743.42 88
16744.65 99
16745.87 95
16747.09 88
16748.31 96
16749.54 81
16750.76 72
16751.98 71
16753.21 76
16754.43 85
16755.65 87
16756.87 95
16758.10 106
16759.32 103
16760.54 71
16761.77 80
16762.99 79
16764.21 75
16765.44 109
16766.66 91
16767.88 76
16769.11 85
16770.33 89
16771.55 71
16772.78 80
16774.00 79
16775.22 86
16776.45 91
16777.67 103
16778.90 90
16780.12 80
16781.34 81
16782.57 76
16783.79 65
16785.02 73
16786.24 95
16787.46 84
16788.69 92
16789.91 106
16791.14 86
16792.36 96
16793.58 100
16794.81 95
16796.03 71
16797.26 78
16798.48 82
16799.71 97
16800.93 87
16802.16 100
16803.38 97
16804.61 102
16805.83 74
16807.06 99
16808.28 93
16809.50 77
16810.73 100
16811.95 106
16813.18 93
16814.40 103
16815.63 95
16816.86 95
16818.08 90
16819.31 85
16820.53 96
16821.76 98
16822.98 110
16824.21 106
16825.43 95
16826.66 127
16827.88 87
16829.11 109
16830.33 87
16831.56 107
16832.79 96
16834.01 114
16835.24 85
16836.46 86
16837.69 101
16838.92 96
16840.14 109
16841.37 120
16842.59 117
16843.82 99
16845.05 97
16846.27 98
16847.50 83
16848.73 94
16849.95 119
16851.18 106
16852.40 111
16853.63 105
16854.86 116
16856.08 106
16857.31 120
16858.54 110
16859.76 98
16860.99 108
16862.22 120
16863.44 109
16864.67 111
16865.90 130
16867.13 135
16868.35 99
16869.58 109
16870.81 131
16872.03 128
16873.26 136
16874.49 134
16875.72 136
16876.94 107
16878.17 116
16879.40 127
16880.63 128
16881.85 119
16883.08 124
16884.31 172
16885.54 147
16886.76 138
16887.99 143
16889.22 143
16890.45 148
16891.68 116
16892.90 137
16894.13 145
16895.36 150
16896.59 164
16897.82 150
16899.04 127
16900.27 149
16901.50 120
16902.73 125
16903.96 111
16905.18 108
16906.41 116
16907.64 112
16908.87 108
16910.10 90
16911.33 115
16912.56 121
16913.78 117
16915.01 100
16916.24 130
16917.47 119
16918.70 118
16919.93 117
16921.16 117
16922.39 117
16923.62 125
16924.85 108
16926.07 104
16927.30 75
16928.53 78
16929.76 103
16930.99 109
16932.22 95
16933.45 75
16934.68 94
16935.91 117
16937.14 94
16938.37 85
16939.60 88
16940.83 91
16942.06 97
16943.29 91
16944.52 74
16945.75 81
16946.98 106
16948.21 91
16949.44 64
16950.67 101
16951.90 90
16953.13 92
16954.36 111
16955.59 86
16956.82 97
16958.05 84
16959.28 100
16960.51 79
16961.74 76
16962.97 78
16964.20 99
16965.43 123
16966.66 95
16967.89 82
16969.12 94
16970.35 92
16971.58 82
16972.82 76
16974.05 111
16975.28 78
16976.51 84
16977.74 87
16978.97 89
16980.20 73
16981.43 73
16982.66 77
16983.90 79
16985.13 92
16986.36 76
16987.59 94
16988.82 90
16990.05 88
16991.28 100
16992.52 103
16993.75 83
16994.98 75
16996.21 89
16997.44 95
16998.67 90
16999.91 99
17001.14 94
17002.37 82
17003.60 72
17004.83 87
17006.07 85
17007.30 74
17008.53 91
17009.76 102
17010.99 108
17012.23 75
17013.46 86
17014.69 99
17015.92 83
17017.16 101
17018.39 104
17019.62 81
17020.85 88
17022.09 78
17023.32 68
17024.55 80
17025.78 82
17027.02 92
17028.25 82
17029.48 72
17030.72 78
17031.95 72
17033.18 92
17034.42 75
17035.65 68
17036.88 88
17038.11 76
17039.35 86
17040.58 84
17041.81 62
17043.05 69
17044.28 68
17045.52 89
17046.75 87
17047.98 86
17049.22 88
17050.45 76
17051.68 82
17052.92 68
17054.15 63
17055.38 91
17056.62 89
17057.85 65
17059.09 69
17060.32 78
17061.55 91
17062.79 81
17064.02 79
17065.26 71
17066.49 74
17067.73 94
17068.96 82
17070.19 79
17071.43 84
17072.66 85
17073.90 85
17075.13 79
17076.37 78
17077.60 70
17078.84 78
17080.07 87
17081.31 87
17082.54 81
17083.78 85
17085.01 87
17086.25 91
17087.48 82
17088.72 85
17089.95 72
17091.19 75
17092.42 92
17093.66 85
17094.89 77
17096.13 93
17097.36 95
17098.60 105
17099.83 74
17101.07 68
17102.30 78
17103.54 75
17104.78 75
17106.01 70
17107.25 92
17108.48 84
17109.72 66
17110.95 82
17112.19 101
17113.43 89
17114.66 79
17115.90 63
17117.13 73
17118.37 68
17119.61 75
17120.84 73
17122.08 72
17123.32 54
17124.55 54
17125.79 75
17127.02 82
17128.26 68
17129.50 84
17130.73 93
17131.97 86
17133.21 95
17134.44 53
17135.68 74
17136.92 75
17138.15 90
17139.39 89
17140.63 62
17141.87 83
17143.10 87
17144.34 70
17145.58 61
17146.81 92
17148.05 82
17149.29 80
17150.53 71
17151.76 69
17153.00 80
17154.24 62
17155.48 71
17156.71 75
17157.95 76
17159.19 81
17160.43 69
17161.66 78
17162.90 82
17164.14 76
17165.38 68
17166.62 79
17167.85 88
17169.09 66
17170.33 84
17171.57 85
17172.81 94
17174.04 75
17175.28 78
17176.52 70
17177.76 72
17179.00 71
17180.23 73
17181.47 67
17182.71 77
17183.95 76
17185.19 77
17186.43 96
17187.67 71
17188.90 73
17190.14 79
17191.38 76
17192.62 68
17193.86 81
17195.10 80
17196.34 73
17197.58 78
17198.82 72
17200.05 89
17201.29 81
17202.53 61
17203.77 73
17205.01 102
17206.25 75
17207.49 84
17208.73 90
17209.97 77
17211.21 76
17212.45 73
17213.69 75
17214.93 71
17216.17 82
17217.41 53
17218.65 70
17219.89 56
17221.13 68
17222.37 80
17223.61 85
17224.85 64
17226.09 71
17227.33 69
17228.57 51
17229.81 56
17231.05 69
17232.29 65
17233.53 71
17234.77 66
17236.01 78
17237.25 76
17238.49 90
17239.73 63
17240.97 79
17242.21 57
17243.45 70
17244.69 84
17245.93 89
17247.17 76
17248.41 62
17249.66 75
17250.90 85
17252.14 71
17253.38 48
17254.62 69
17255.86 66
17257.10 71
17258.34 77
17259.58 74
17260.83 91
17262.07 70
17263.31 70
17264.55 70
17265.79 62
17267.03 73
17268.27 82
17269.52 60
17270.76 85
17272.00 70
17273.24 69
17274.48 61
17275.72 58
17276.97 54
17278.21 70
17279.45 73
17280.69 84
17281.93 54
17283.18 73
17284.42 67
17285.66 72
17286.90 73
17288.15 55
17289.39 61
17290.63 75
17291.87 64
17293.11 90
17294.36 70
17295.60 56
17296.84 81
17298.08 78
17299.33 61
17300.57 62
17301.81 53
17303.06 56
17304.30 74
17305.54 75
17306.78 56
17308.03 65
17309.27 67
17310.51 87
17311.76 88
17313.00 65
17314.24 68
17315.49 79
17316.73 71
17317.97 59
17319.22 54
17320.46 53
17321.70 62
17322.95 60
17324.19 66
17325.43 43
17326.68 57
17327.92 57
17329.17 83
17330.41 60
17331.65 60
17332.90 73
17334.14 70
17335.38 73
17336.63 54
17337.87 45
17339.12 53
17340.36 68
17341.61 98
17342.85 81
17344.09 66
17345.34 61
17346.58 65
17347.83 79
17349.07 67
17350.32 57
17351.56 64
17352.80 91
17354.05 70
17355.29 72
17356.54 60
17357.78 59
17359.03 92
17360.27 69
17361.52 72
17362.76 87
17364.01 101
17365.25 64
17366.50 67
17367.74 74
17368.99 84
17370.23 73
17371.48 79
17372.72 85
17373.97 72
17375.22 71
17376.46 75
17377.71 52
17378.95 67
17380.20 59
17381.44 62
17382.69 78
17383.93 71
17385.18 59
17386.43 75
17387.67 84
17388.92 76
17390.16 63
17391.41 54
17392.66 69
17393.90 82
17395.15 88
17396.39 62
17397.64 58
17398.89 67
17400.13 81
17401.38 58
17402.63 72
17403.87 83
17405.12 64
17406.37 69
17407.61 48
17408.86 66
17410.11 67
17411.35 54
17412.60 74
17413.85 85
17415.09 81
17416.34 59
17417.59 64
17418.83 54
17420.08 83
17421.33 67
17422.57 65
17423.82 74
17425.07 76
17426.32 80
17427.56 78
17428.81 56
17430.06 71
17431.31 93
17432.55 72
17433.80 80
17435.05 72
17436.30 79
17437.54 83
17438.79 64
17440.04 64
17441.29 68
17442.53 56
17443.78 68
17445.03 74
17446.28 78
17447.53 55
17448.77 74
17450.02 77
17451.27 80
17452.52 80
17453.77 78
17455.01 79
17456.26 47
17457.51 71
17458.76 75
17460.01 66
17461.26 50
17462.51 52
17463.75 68
17465.00 86
17466.25 72
17467.50 67
17468.75 59
17470.00 63
17471.25 92
17472.50 84
17473.74 76
17474.99 70
17476.24 66
17477.49 69
17478.74 77
17479.99 79
17481.24 77
17482.49 73
17483.74 64
17484.99 51
17486.24 58
17487.49 91
17488.74 74
17489.98 62
17491.23 89
17492.48 70
17493.73 83
17494.98 77
17496.23 77
17497.48 62
17498.73 60
17499.98 84
17501.23 86
17502.48 83
17503.73 63
17504.98 85
17506.23 94
17507.48 55
17508.73 64
17509.98 77
17511.23 64
17512.48 78
17513.73 77
17514.98 72
17516.24 80
17517.49 88
17518.74 64
17519.99 82
17521.24 67
17522.49 71
17523.74 82
17524.99 73
17526.24 87
17527.49 66
17528.74 62
17529.99 75
17531.24 90
17532.50 90
17533.75 96
17535.00 75
17536.25 96
17537.50 89
17538.75 63
17540.00 85
17541.25 79
17542.51 84
17543.76 70
17545.01 68
17546.26 106
17547.51 90
17548.76 61
17550.01 49
17551.27 66
17552.52 70
17553.77 64
17555.02 63
17556.27 68
17557.53 77
17558.78 69
17560.03 68
17561.28 72
17562.53 82
17563.79 72
17565.04 70
17566.29 69
17567.54 75
17568.80 91
17570.05 73
17571.30 75
17572.55 75
17573.81 72
17575.06 75
17576.31 67
17577.56 71
17578.82 68
17580.07 62
17581.32 85
17582.57 87
17583.83 74
17585.08 73
17586.33 78
17587.59 74
17588.84 77
17590.09 70
17591.35 61
17592.60 73
17593.85 67
17595.11 82
17596.36 66
17597.61 58
17598.87 93
17600.12 92
17601.37 75
17602.63 59
17603.88 62
17605.13 55
17606.39 62
17607.64 83
17608.89 68
17610.15 81
17611.40 76
17612.66 76
17613.91 88
17615.16 95
17616.42 83
17617.67 80
17618.93 82
17620.18 78
17621.43 79
17622.69 73
17623.94 82
17625.20 78
17626.45 90
17627.71 80
17628.96 78
17630.22 85
17631.47 94
17632.72 80
17633.98 93
17635.23 69
17636.49 69
17637.74 88
17639.00 60
17640.25 82
17641.51 72
17642.76 54
17644.02 56
17645.27 57
17646.53 62
17647.78 76
17649.04 89
17650.29 81
17651.55 101
17652.80 87
17654.06 82
17655.32 68
17656.57 81
17657.83 73
17659.08 65
17660.34 68
17661.59 81
17662.85 76
17664.11 77
17665.36 69
17666.62 82
17667.87 82
17669.13 80
17670.38 57
17671.64 76
17672.90 62
17674.15 70
17675.41 75
17676.67 55
17677.92 49
17679.18 66
17680.43 71
17681.69 72
17682.95 69
17684.20 69
17685.46 60
17686.72 68
17687.97 57
17689.23 54
17690.49 82
17691.74 64
17693.00 52
17694.26 76
17695.51 62
17696.77 71
17698.03 78
17699.28 62
17700.54 79
17701.80 77
17703.06 61
17704.31 57
17705.57 54
17706.83 51
17708.08 65
17709.34 57
17710.60 54
17711.86 58
17713.11 61
17714.37 59
17715.63 56
17716.89 64
17718.14 68
17719.40 68
17720.66 75
17721.92 62
17723.18 60
17724.43 64
17725.69 78
17726.95 75
17728.21 62
17729.47 59
17730.72 58
17731.98 69
17733.24 82
17734.50 52
17735.76 66
17737.02 68
17738.27 85
17739.53 82
17740.79 76
17742.05 57
17743.31 59
17744.57 88
17745.83 72
17747.08 56
17748.34 54
17749.60 76
17750.86 85
17752.12 81
17753.38 68
17754.64 83
17755.90 72
17757.16 70
17758.41 56
17759.67 59
17760.93 54
17762.19 73
17763.45 95
17764.71 67
17765.97 64
17767.23 81
17768.49 87
17769.75 57
17771.01 72
17772.27 58
17773.53 64
17774.79 48
17776.05 73
17777.31 67
17778.57 66
17779.83 81
17781.09 70
17782.35 58
17783.61 74
17784.87 70
17786.13 72
17787.39 66
17788.65 70
17789.91 57
17791.17 54
17792.43 63
17793.69 80
17794.95 65
17796.21 61
17797.47 72
17798.73 66
17799.99 90
17801.25 74
17802.51 57
17803.77 48
17805.03 63
17806.29 62
17807.55 61
17808.82 54
17810.08 63
17811.34 74
17812.60 64
17813.86 57
17815.12 58
17816.38 71
17817.64 44
17818.90 62
17820.17 52
17821.43 69
17822.69 95
17823.95 66
17825.21 66
17826.47 62
17827.73 62
17829.00 54
17830.26 60
17831.52 71
17832.78 63
17834.04 74
17835.31 75
17836.57 75
17837.83 60
17839.09 52
17840.35 78
17841.61 62
17842.88 64
17844.14 69
17845.40 75
17846.66 73
17847.93 71
17849.19 52
17850.45 59
17851.71 85
17852.98 71
17854.24 61
17855.50 51
17856.76 67
17858.03 77
17859.29 65
17860.55 55
17861.81 54
17863.08 71
17864.34 63
17865.60 73
17866.87 52
17868.13 67
17869.39 78
17870.65 69
17871.92 69
17873.18 61
17874.44 58
17875.71 56
17876.97 69
17878.23 46
17879.50 46
17880.76 53
17882.02 62
17883.29 80
17884.55 55
17885.82 56
17887.08 63
17888.34 69
17889.61 54
17890.87 50
17892.13 53
17893.40 44
17894.66 57
17895.93 86
17897.19 57
17898.45 34
17899.72 45
17900.98 49
17902.25 57
17903.51 47
17904.78 44
17906.04 50
17907.30 56
17908.57 69
17909.83 64
17911.10 67
17912.36 70
17913.63 58
17914.89 55
17916.16 62
17917.42 64
17918.69 66
17919.95 63
17921.22 78
17922.48 56
17923.75 63
17925.01 61
17926.28 75
17927.54 73
17928.81 56
17930.07 67
17931.34 68
17932.60 64
17933.87 41
17935.13 54
17936.40 52
17937.66 54
17938.93 77
17940.19 56
17941.46 45
17942.73 47
17943.99 57
17945.26 54
17946.52 41
17947.79 71
17949.05 60
17950.32 68
17951.59 76
17952.85 55
17954.12 64
17955.38 59
17956.65 72
17957.92 53
17959.18 55
17960.45 47
17961.72 39
17962.98 68
17964.25 60
17965.52 63
17966.78 58
17968.05 52
17969.31 61
17970.58 70
17971.85 68
17973.11 59
17974.38 62
17975.65 56
17976.92 44
17978.18 55
17979.45 48
17980.72 68
17981.98 61
17983.25 68
17984.52 57
17985.78 48
17987.05 46
17988.32 50
17989.59 42
17990.85 49
17992.12 50
17993.39 58
17994.66 64
17995.92 63
17997.19 66
17998.46 63
17999.73 69
18000.99 68
18002.26 51
18003.53 63
18004.80 49
18006.07 67
18007.33 61
18008.60 49
18009.87 60
18011.14 61
18012.41 77
18013.67 85
18014.94 61
18016.21 61
18017.48 61
18018.75 79
18020.02 53
18021.28 65
18022.55 60
18023.82 50
18025.09 59
18026.36 57
18027.63 61
18028.90 84
18030.16 64
18031.43 66
18032.70 71
18033.97 57
18035.24 49
18036.51 58
18037.78 44
18039.05 47
18040.32 57
18041.58 66
18042.85 91
18044.12 83
18045.39 56
18046.66 96
18047.93 80
18049.20 61
18050.47 53
18051.74 46
18053.01 43
18054.28 69
18055.55 63
18056.82 50
18058.09 43
18059.36 55
18060.63 57
18061.90 59
18063.17 55
18064.44 60
18065.71 65
18066.98 46
18068.25 60
18069.52 71
18070.79 68
18072.06 60
18073.33 63
18074.60 70
18075.87 59
18077.14 54
18078.41 69
18079.68 78
18080.95 76
18082.22 67
18083.49 55
18084.76 70
18086.03 88
18087.30 66
18088.57 69
18089.85 72
18091.12 53
18092.39 53
18093.66 69
18094.93 64
18096.20 61
18097.47 53
18098.74 59
18100.01 67
18101.29 59
18102.56 51
18103.83 62
18105.10 73
18106.37 53
18107.64 53
18108.91 57
18110.19 56
18111.46 66
18112.73 70
18114.00 59
18115.27 60
18116.54 77
18117.82 72
18119.09 57
18120.36 66
18121.63 63
18122.90 52
18124.18 59
18125.45 61
18126.72 66
18127.99 63
18129.26 46
18130.54 59
18131.81 55
18133.08 70
18134.35 62
18135.63 56
18136.90 46
18138.17 60
18139.44 66
18140.72 50
18141.99 58
18143.26 53
18144.53 77
18145.81 77
18147.08 62
18148.35 53
18149.63 46
18150.90 57
18152.17 47
18153.45 63
18154.72 51
18155.99 57
18157.26 59
18158.54 49
18159.81 56
18161.08 46
18162.36 68
18163.63 55
18164.91 60
18166.18 57
18167.45 48
18168.73 63
18170.00 55
18171.27 52
18172.55 48
18173.82 57
18175.09 63
18176.37 60
18177.64 60
18178.92 63
18180.19 47
18181.46 51
18182.74 47
18184.01 60
18185.29 58
18186.56 69
18187.84 80
18189.11 65
18190.38 48
18191.66 63
18192.93 65
18194.21 72
18195.48 66
18196.76 64
18198.03 71
18199.31 57
18200.58 52
18201.86 64
18203.13 48
18204.41 53
18205.68 41
18206.96 61
18208.23 37
18209.51 49
18210.78 57
18212.06 47
18213.33 56
18214.61 58
18215.88 65
18217.16 46
18218.43 79
18219.71 82
18220.98 62
18222.26 67
18223.53 73
18224.81 52
18226.09 69
18227.36 83
18228.64 45
18229.91 71
18231.19 82
18232.46 77
18233.74 49
18235.02 58
18236.29 59
18237.57 68
18238.84 64
18240.12 58
18241.40 45
18242.67 50
18243.95 58
18245.23 52
18246.50 52
18247.78 51
18249.05 60
18250.33 50
18251.61 49
18252.88 56
18254.16 65
18255.44 61
18256.71 50
18257.99 44
18259.27 55
18260.54 65
18261.82 62
18263.10 70
18264.38 55
18265.65 40
18266.93 60
18268.21 66
18269.48 56
18270.76 56
18272.04 43
18273.32 61
18274.59 78
18275.87 54
18277.15 56
18278.43 64
18279.70 48
18280.98 64
18282.26 67
18283.54 62
18284.81 70
18286.09 63
18287.37 60
18288.65 51
18289.92 57
18291.20 55
18292.48 47
18293.76 67
18295.04 57
18296.31 39
18297.59 63
18298.87 71
18300.15 63
18301.43 55
18302.71 52
18303.98 65
18305.26 54
18306.54 61
18307.82 45
18309.10 43
18310.38 59
18311.66 65
18312.93 66
18314.21 50
18315.49 43
18316.77 71
18318.05 63
18319.33 49
18320.61 57
18321.89 57
18323.17 45
18324.44 46
18325.72 63
18327.00 79
18328.28 62
18329.56 58
18330.84 56
18332.12 52
18333.40 36
18334.68 45
18335.96 66
18337.24 64
18338.52 59
18339.80 62
18341.08 55
18342.36 93
18343.64 52
18344.92 64
18346.20 59
18347.48 54
18348.76 54
18350.04 59
18351.32 51
18352.60 63
18353.88 75
18355.16 64
18356.44 48
18357.72 44
18359.00 50
18360.28 63
18361.56 55
18362.84 73
18364.12 81
18365.40 56
18366.68 57
18367.96 56
18369.24 71
18370.52 77
18371.80 53
18373.08 49
18374.36 71
18375.64 56
18376.93 52
18378.21 45
18379.49 50
18380.77 59
18382.05 48
18383.33 49
18384.61 65
18385.89 57
18387.17 75
18388.46 55
18389.74 57
18391.02 55
18392.30 46
18393.58 45
18394.86 54
18396.15 62
18397.43 54
18398.71 64
18399.99 55
18401.27 51
18402.55 68
18403.84 63
18405.12 50
18406.40 73
18407.68 61
18408.96 57
18410.25 61
18411.53 60
18412.81 67
18414.09 57
18415.37 59
18416.66 49
18417.94 55
18419.22 54
18420.50 56
18421.79 54
18423.07 53
18424.35 61
18425.63 68
18426.92 51
18428.20 57
18429.48 46
18430.77 41
18432.05 66
18433.33 59
18434.61 50
18435.90 67
18437.18 62
18438.46 48
18439.75 72
18441.03 56
18442.31 58
18443.60 56
18444.88 50
18446.16 51
18447.45 50
18448.73 51
18450.01 59
18451.30 68
18452.58 64
18453.86 69
18455.15 56
18456.43 38
18457.71 57
18459.00 50
18460.28 52
18461.57 62
18462.85 50
18464.13 47
18465.42 68
18466.70 59
18467.99 90
18469.27 59
18470.55 44
18471.84 51
18473.12 42
18474.41 52
18475.69 49
18476.98 42
18478.26 66
18479.55 56
18480.83 43
18482.11 40
18483.40 46
18484.68 48
18485.97 44
18487.25 54
18488.54 36
18489.82 59
18491.11 58
18492.39 64
18493.68 53
18494.96 48
18496.25 58
18497.53 57
18498.82 58
18500.10 57
18501.39 53
18502.67 58
18503.96 53
18505.24 51
18506.53 49
18507.82 53
18509.10 49
18510.39 51
18511.67 52
18512.96 58
18514.24 55
18515.53 51
18516.82 57
18518.10 51
18519.39 48
18520.67 69
18521.96 52
18523.25 59
18524.53 57
18525.82 51
18527.10 65
18528.39 62
18529.68 60
18530.96 62
18532.25 63
18533.54 48
18534.82 55
18536.11 53
18537.39 51
18538.68 70
18539.97 49
18541.25 59
18542.54 54
18543.83 47
18545.11 68
18546.40 63
18547.69 48
18548.98 46
18550.26 57
18551.55 61
18552.84 47
18554.12 50
18555.41 57
18556.70 64
18557.99 55
18559.27 51
18560.56 52
18561.85 59
18563.13 79
18564.42 69
18565.71 44
18567.00 57
18568.28 100
18569.57 62
18570.86 61
18572.15 52
18573.44 49
18574.72 60
18576.01 51
18577.30 59
18578.59 60
18579.88 58
18581.16 86
18582.45 50
18583.74 52
18585.03 46
18586.32 49
18587.60 48
18588.89 37
18590.18 34
18591.47 61
18592.76 62
18594.05 63
18595.33 54
18596.62 56
18597.91 66
18599.20 78
18600.49 64
18601.78 55
18603.07 57
18604.36 78
18605.64 60
18606.93 69
18608.22 66
18609.51 43
18610.80 70
18612.09 79
18613.38 72
18614.67 68
18615.96 67
18617.25 73
18618.54 57
18619.83 64
18621.12 73
18622.40 62
18623.69 70
18624.98 62
18626.27 74
18627.56 54
18628.85 56
18630.14 58
18631.43 54
18632.72 54
18634.01 68
18635.30 69
18636.59 66
18637.88 58
18639.17 51
18640.46 62
18641.75 68
18643.04 49
18644.33 53
18645.62 62
18646.91 56
18648.20 74
18649.49 61
18650.78 62
18652.08 80
18653.37 64
18654.66 49
18655.95 57
18657.24 41
18658.53 37
18659.82 49
18661.11 51
18662.40 45
18663.69 40
18664.98 58
18666.27 56
18667.56 53
18668.86 54
18670.15 87
18671.44 68
18672.73 67
18674.02 55
18675.31 61
18676.60 63
18677.90 62
18679.19 48
18680.48 46
18681.77 47
18683.06 55
18684.35 59
18685.64 52
18686.94 69
18688.23 70
18689.52 69
18690.81 67
18692.10 58
18693.40 48
18694.69 65
18695.98 69
18697.27 59
18698.56 62
18699.86 53
18701.15 57
18702.44 46
18703.73 50
18705.03 49
18706.32 50
18707.61 65
18708.90 43
18710.19 52
18711.49 45
18712.78 35
18714.07 44
18715.37 43
18716.66 49
18717.95 61
18719.24 64
18720.54 57
18721.83 68
18723.12 75
18724.42 55
18725.71 52
18727.00 75
18728.30 56
18729.59 66
18730.88 46
18732.17 53
18733.47 42
18734.76 52
18736.05 50
18737.35 45
18738.64 36
18739.94 41
18741.23 61
18742.52 70
18743.82 66
18745.11 60
18746.40 54
18747.70 51
18748.99 49
18750.29 42
18751.58 53
18752.87 54
18754.17 75
18755.46 65
18756.76 66
18758.05 44
18759.34 60
18760.64 63
18761.93 55
18763.23 39
18764.52 39
18765.82 47
18767.11 53
18768.41 52
18769.70 41
18770.99 55
18772.29 67
18773.58 69
18774.88 35
18776.17 45
18777.47 43
18778.76 53
18780.06 54
18781.35 60
18782.65 42
18783.94 51
18785.24 55
18786.53 50
18787.83 53
18789.12 48
18790.42 62
18791.71 53
18793.01 43
18794.31 60
18795.60 43
18796.90 48
18798.19 51
18799.49 57
18800.78 47
18802.08 44
18803.37 70
18804.67 59
18805.97 50
18807.26 40
18808.56 30
18809.85 54
18811.15 54
18812.45 58
18813.74 55
18815.04 74
18816.34 55
18817.63 46
18818.93 51
18820.22 48
18821.52 61
18822.82 67
18824.11 73
18825.41 66
18826.71 36
18828.00 50
18829.30 50
18830.60 57
18831.89 57
18833.19 57
18834.49 57
18835.78 54
18837.08 52
18838.38 48
18839.67 56
18840.97 51
18842.27 56
18843.57 106
18844.86 59
18846.16 58
18847.46 46
18848.75 63
18850.05 40
18851.35 63
18852.65 63
18853.94 42
18855.24 55
18856.54 48
18857.84 54
18859.13 56
18860.43 36
18861.73 53
18863.03 49
18864.33 53
18865.62 71
18866.92 55
18868.22 61
18869.52 40
18870.82 55
18872.11 53
18873.41 47
18874.71 54
18876.01 54
18877.31 58
18878.61 75
18879.90 56
18881.20 66
18882.50 60
18883.80 51
18885.10 49
18886.40 80
18887.70 64
18888.99 45
18890.29 72
18891.59 54
18892.89 37
18894.19 50
18895.49 60
18896.79 57
18898.09 69
18899.39 49
18900.68 49
18901.98 47
18903.28 73
18904.58 59
18905.88 56
18907.18 53
18908.48 52
18909.78 42
18911.08 62
18912.38 61
18913.68 41
18914.98 44
18916.28 46
18917.58 53
18918.88 42
18920.18 47
18921.48 37
18922.78 39
18924.08 49
18925.38 56
18926.68 52
18927.98 45
18929.28 73
18930.58 66
18931.88 60
18933.18 49
18934.48 49
18935.78 54
18937.08 49
18938.38 46
18939.68 47
18940.98 67
18942.28 53
18943.58 44
18944.88 46
18946.18 55
18947.48 53
18948.78 50
18950.08 41
18951.39 53
18952.69 53
18953.99 59
18955.29 60
18956.59 46
18957.89 57
18959.19 54
18960.49 65
18961.79 44
18963.09 61
18964.40 55
18965.70 57
18967.00 55
18968.30 58
18969.60 51
18970.90 52
18972.21 66
18973.51 66
18974.81 34
18976.11 56
18977.41 64
18978.71 66
18980.02 69
18981.32 61
18982.62 45
18983.92 52
18985.22 86
18986.53 51
18987.83 30
18989.13 51
18990.43 65
18991.73 61
18993.04 58
18994.34 44
18995.64 42
18996.94 49
18998.25 57
18999.55 49
19000.85 43
19002.15 45
19003.46 67
19004.76 51
19006.06 39
19007.36 42
19008.67 46
19009.97 53
19011.27 49
19012.58 50
19013.88 33
19015.18 57
19016.49 45
19017.79 55
19019.09 51
19020.40 54
19021.70 44
19023.00 50
19024.31 46
19025.61 47
19026.91 39
19028.22 46
19029.52 48
19030.82 35
19032.13 51
19033.43 49
19034.73 66
19036.04 70
19037.34 75
19038.65 63
19039.95 62
19041.25 56
19042.56 51
19043.86 45
19045.17 61
19046.47 63
19047.77 47
19049.08 45
19050.38 43
19051.69 47
19052.99 46
19054.30 68
19055.60 41
19056.90 49
19058.21 54
19059.51 63
19060.82 57
19062.12 45
19063.43 44
19064.73 48
19066.04 42
19067.34 57
19068.65 36
19069.95 48
19071.26 60
19072.56 44
19073.87 52
19075.17 58
19076.48 50
19077.78 48
19079.09 54
19080.39 50
19081.70 69
19083.00 55
19084.31 41
19085.61 44
19086.92 49
19088.23 58
19089.53 67
19090.84 79
19092.14 79
19093.45 46
19094.75 61
19096.06 62
19097.37 47
19098.67 65
19099.98 46
19101.28 49
19102.59 37
19103.90 33
19105.20 45
19106.51 47
19107.81 58
19109.12 55
19110.43 64
19111.73 56
19113.04 55
19114.35 69
19115.65 52
19116.96 41
19118.27 55
19119.57 61
19120.88 65
19122.19 76
19123.49 64
19124.80 55
19126.11 59
19127.41 51
19128.72 60
19130.03 60
19131.33 48
19132.64 62
19133.95 49
19135.26 51
19136.56 45
19137.87 49
19139.18 45
19140.49 48
19141.79 54
19143.10 32
19144.41 46
19145.71 51
19147.02 41
19148.33 36
19149.64 52
19150.95 53
19152.25 49
19153.56 62
19154.87 50
19156.18 39
19157.48 44
19158.79 53
19160.10 50
19161.41 43
19162.72 56
19164.03 45
19165.33 65
19166.64 56
19167.95 46
19169.26 59
19170.57 44
19171.88 43
19173.18 52
19174.49 38
19175.80 40
19177.11 40
19178.42 62
19179.73 47
19181.04 43
19182.34 59
19183.65 69
19184.96 52
19186.27 47
19187.58 52
19188.89 62
19190.20 47
19191.51 50
19192.82 35
19194.13 59
19195.43 50
19196.74 58
19198.05 56
19199.36 50
19200.67 44
19201.98 51
19203.29 46
19204.60 59
19205.91 52
19207.22 52
19208.53 75
19209.84 63
19211.15 48
19212.46 44
19213.77 46
19215.08 61
19216.39 53
19217.70 42
19219.01 49
19220.32 34
19221.63 56
19222.94 45
19224.25 62
19225.56 61
19226.87 57
19228.18 50
19229.49 43
19230.80 61
19232.11 48
19233.42 45
19234.73 47
19236.04 45
19237.35 54
19238.67 50
19239.98 36
19241.29 42
19242.60 55
19243.91 49
19245.22 50
19246.53 60
19247.84 51
19249.15 59
19250.46 51
19251.77 55
19253.09 47
19254.40 59
19255.71 46
19257.02 60
19258.33 52
19259.64 53
19260.95 42
19262.27 49
19263.58 44
19264.89 56
19266.20 38
19267.51 51
19268.82 49
19270.14 50
19271.45 47
19272.76 45
19274.07 37
19275.38 35
19276.70 50
19278.01 64
19279.32 62
19280.63 34
19281.94 32
19283.26 47
19284.57 57
19285.88 65
19287.19 59
19288.51 53
19289.82 60
19291.13 43
19292.44 50
19293.76 60
19295.07 65
19296.38 56
19297.69 41
19299.01 38
19300.32 39
19301.63 39
19302.95 71
19304.26 51
19305.57 54
19306.88 76
19308.20 75
19309.51 43
19310.82 40
19312.14 46
19313.45 54
19314.76 53
19316.08 42
19317.39 40
19318.70 42
19320.02 52
19321.33 53
19322.64 43
19323.96 49
19325.27 42
19326.59 55
19327.90 43
19329.21 44
19330.53 45
19331.84 57
19333.15 62
19334.47 46
19335.78 38
19337.10 56
19338.41 61
19339.73 56
19341.04 57
19342.35 44
19343.67 49
19344.98 35
19346.30 60
19347.61 59
19348.93 52
19350.24 38
19351.55 40
19352.87 57
19354.18 65
19355.50 54
19356.81 46
19358.13 40
19359.44 50
19360.76 54
19362.07 46
19363.39 43
19364.70 34
19366.02 49
19367.33 45
19368.65 48
19369.96 48
19371.28 62
19372.59 52
19373.91 43
19375.22 60
19376.54 47
19377.86 44
19379.17 64
19380.49 53
19381.80 49
19383.12 44
19384.43 53
19385.75 62
19387.07 50
19388.38 57
19389.70 49
19391.01 46
19392.33 50
19393.65 40
19394.96 56
19396.28 52
19397.59 70
19398.91 40
19400.23 47
19401.54 30
19402.86 49
19404.17 37
19405.49 57
19406.81 43
19408.12 44
19409.44 49
19410.76 43
19412.07 53
19413.39 51
19414.71 57
19416.02 54
19417.34 53
19418.66 52
19419.97 46
19421.29 74
19422.61 54
19423.93 40
19425.24 38
19426.56 42
19427.88 62
19429.19 47
19430.51 51
19431.83 44
19433.15 46
19434.46 40
19435.78 58
19437.10 34
19438.42 55
19439.73 47
19441.05 44
19442.37 45
19443.69 43
19445.00 43
19446.32 46
19447.64 54
19448.96 44
19450.28 46
19451.59 52
19452.91 37
19454.23 41
19455.55 54
19456.87 42
19458.18 49
19459.50 45
19460.82 40
19462.14 36
19463.46 53
19464.78 33
19466.09 40
19467.41 36
19468.73 37
19470.05 44
19471.37 40
19472.69 40
19474.01 42
19475.33 53
19476.64 47
19477.96 37
19479.28 57
19480.60 48
19481.92 58
19483.24 47
19484.56 54
19485.88 47
19487.20 52
19488.52 66
19489.83 69
19491.15 38
19492.47 32
19493.79 53
19495.11 54
19496.43 65
19497.75 54
19499.07 59
19500.39 49
19501.71 60
19503.03 48
19504.35 54
19505.67 55
19506.99 64
19508.31 65
19509.63 56
19510.95 54
19512.27 52
19513.59 51
19514.91 49
19516.23 42
19517.55 44
19518.87 50
19520.19 59
19521.51 55
19522.83 50
19524.15 63
19525.47 61
19526.79 50
19528.11 47
19529.43 46
19530.75 55
19532.08 50
19533.40 66
19534.72 41
19536.04 47
19537.36 50
19538.68 77
19540.00 55
19541.32 77
19542.64 46
19543.96 61
19545.29 47
19546.61 40
19547.93 41
19549.25 43
19550.57 52
19551.89 63
19553.21 50
19554.53 56
19555.86 51
19557.18 57
19558.50 59
19559.82 36
19561.14 45
19562.46 58
19563.79 66
19565.11 67
19566.43 61
19567.75 56
19569.07 55
19570.40 56
19571.72 57
19573.04 50
19574.36 75
19575.68 54
19577.01 53
19578.33 34
19579.65 57
19580.97 60
19582.30 59
19583.62 46
19584.94 41
19586.26 55
19587.59 46
19588.91 36
19590.23 59
19591.55 46
19592.88 62
19594.20 41
19595.52 61
19596.85 47
19598.17 46
19599.49 54
19600.81 69
19602.14 66
19603.46 57
19604.78 39
19606.11 42
19607.43 40
19608.75 49
19610.08 58
19611.40 47
19612.72 37
19614.05 40
19615.37 54
19616.69 46
19618.02 48
19619.34 47
19620.67 67
19621.99 67
19623.31 57
19624.64 58
19625.96 58
19627.29 48
19628.61 51
19629.93 79
19631.26 68
19632.58 47
19633.91 45
19635.23 49
19636.55 63
19637.88 50
19639.20 53
19640.53 74
19641.85 35
19643.18 33
19644.50 55
19645.82 66
19647.15 52
19648.47 57
19649.80 58
19651.12 48
19652.45 48
19653.77 49
19655.10 44
19656.42 51
19657.75 54
19659.07 43
19660.40 48
19661.72 46
19663.05 37
19664.37 42
19665.70 55
19667.02 60
19668.35 49
19669.67 52
19671.00 37
19672.33 37
19673.65 48
19674.98 58
19676.30 51
19677.63 46
19678.95 40
19680.28 42
19681.61 43
19682.93 38
19684.26 61
19685.58 50
19686.91 49
19688.23 59
19689.56 49
19690.89 51
19692.21 38
19693.54 58
19694.87 45
19696.19 56
19697.52 48
19698.84 65
19700.17 43
19701.50 31
19702.82 46
19704.15 53
19705.48 48
19706.80 54
19708.13 42
19709.46 45
19710.78 44
19712.11 37
19713.44 51
19714.76 49
19716.09 49
19717.42 51
19718.75 55
19720.07 62
19721.40 62
19722.73 47
19724.05 50
19725.38 38
19726.71 48
19728.04 59
19729.36 65
19730.69 59
19732.02 64
19733.35 43
19734.67 64
19736.00 59
19737.33 61
19738.66 68
19739.98 57
19741.31 58
19742.64 57
19743.97 59
19745.30 66
19746.62 55
19747.95 64
19749.28 39
19750.61 52
19751.94 48
19753.26 43
19754.59 48
19755.92 49
19757.25 47
19758.58 48
19759.91 64
19761.23 45
19762.56 46
19763.89 53
19765.22 59
19766.55 34
19767.88 37
19769.21 41
19770.53 47
19771.86 43
19773.19 67
19774.52 52
19775.85 54
19777.18 58
19778.51 56
19779.84 56
19781.17 44
19782.50 45
19783.83 43
19785.15 60
19786.48 49
19787.81 43
19789.14 46
19790.47 48
19791.80 55
19793.13 62
19794.46 52
19795.79 44
19797.12 50
19798.45 52
19799.78 47
19801.11 49
19802.44 70
19803.77 51
19805.10 44
19806.43 47
19807.76 50
19809.09 52
19810.42 39
19811.75 42
19813.08 35
19814.41 39
19815.74 45
19817.07 48
19818.40 58
19819.73 58
19821.06 57
19822.39 51
19823.72 45
19825.05 51
19826.38 51
19827.71 45
19829.05 40
19830.38 42
19831.71 49
19833.04 43
19834.37 40
19835.70 35
19837.03 44
19838.36 50
19839.69 60
19841.02 45
19842.36 79
19843.69 55
19845.02 40
19846.35 35
19847.68 52
19849.01 49
19850.34 51
19851.68 63
19853.01 55
19854.34 58
19855.67 60
19857.00 55
19858.33 59
19859.67 37
19861.00 27
19862.33 54
19863.66 74
19864.99 48
19866.32 54
19867.66 39
19868.99 51
19870.32 47
19871.65 44
19872.99 54
19874.32 53
19875.65 70
19876.98 56
19878.32 44
19879.65 33
19880.98 50
19882.31 49
19883.65 58
19884.98 56
19886.31 34
19887.64 57
19888.98 35
19890.31 32
19891.64 40
19892.97 67
19894.31 64
19895.64 36
19896.97 39
19898.31 34
19899.64 43
19900.97 36
19902.31 48
19903.64 47
19904.97 36
19906.31 41
19907.64 52
19908.97 38
19910.31 42
19911.64 45
19912.97 49
19914.31 39
19915.64 45
19916.97 46
19918.31 47
19919.64 29
19920.98 47
19922.31 42
19923.64 41
19924.98 34
19926.31 57
19927.65 55
19928.98 40
19930.31 28
19931.65 36
19932.98 50
19934.32 42
19935.65 41
19936.99 55
19938.32 46
19939.65 45
19940.99 52
19942.32 53
19943.66 43
19944.99 48
19946.33 56
19947.66 56
19949.00 44
19950.33 49
19951.67 45
19953.00 51
19954.34 38
19955.67 49
19957.01 49
19958.34 52
19959.68 39
19961.01 59
19962.35 45
19963.68 50
19965.02 36
19966.35 54
19967.69 51
19969.02 39
19970.36 58
19971.70 54
19973.03 60
19974.37 52
19975.70 54
19977.04 48
19978.37 39
19979.71 41
19981.05 49
19982.38 51
19983.72 53
19985.05 50
19986.39 41
19987.73 49
19989.06 52
19990.40 42
19991.73 47
19993.07 72
19994.41 50
19995.74 53
19997.08 40
19998.42 53
19999.75 51
20001.09 47
20002.43 47
20003.76 34
20005.10 59
20006.44 54
20007.77 53
20009.11 47
20010.45 53
20011.78 51
20013.12 37
20014.46 36
20015.79 36
20017.13 46
20018.47 49
20019.81 48
20021.14 48
20022.48 51
20023.82 59
20025.15 43
20026.49 40
20027.83 47
20029.17 60
20030.50 53
20031.84 45
20033.18 30
20034.52 48
20035.85 75
20037.19 74
20038.53 49
20039.87 55
20041.21 53
20042.54 48
20043.88 48
20045.22 48
20046.56 46
20047.90 41
20049.23 43
20050.57 42
20051.91 56
20053.25 40
20054.59 43
20055.93 49
20057.26 42
20058.60 44
20059.94 40
20061.28 60
20062.62 41
20063.96 32
20065.30 42
20066.63 56
20067.97 46
20069.31 41
20070.65 55
20071.99 47
20073.33 58
20074.67 56
20076.01 56
20077.35 37
20078.68 28
20080.02 43
20081.36 56
20082.70 41
20084.04 34
20085.38 40
20086.72 65
20088.06 57
20089.40 51
20090.74 45
20092.08 59
20093.42 43
20094.76 51
20096.10 44
20097.44 51
20098.78 41
20100.12 48
20101.46 48
20102.80 52
20104.14 41
20105.48 44
20106.82 40
20108.16 45
20109.50 48
20110.84 39
20112.18 59
20113.52 54
20114.86 58
20116.20 58
20117.54 50
20118.88 60
20120.22 54
20121.56 42
20122.90 60
20124.24 50
20125.58 47
20126.92 42
20128.26 43
20129.61 38
20130.95 50
20132.29 40
20133.63 54
20134.97 43
20136.31 53
20137.65 47
20138.99 38
20140.33 55
20141.67 51
20143.02 62
