# Supplementary material for: MALDI-TOF MS typing enables the classification of brewing yeasts of the genus Saccharomyces to major beer styles
Source: PLoS One. 2017 Aug 9;12(8):e0181694. doi: 10.1371/journal.pone.0181694 (PMC5549903; doi:10.1371/journal.pone.0181694)
Supplement: S4 File — The directory includes 90 raw files and was zipped to “.zip”; the folder has three strains with 30 spectra per strain; S1 Text explains the raw files with an example and Table 1 represents the yeast strains used within the experiment. (ZIP) [file pone.0181694.s007.zip › 10-12/30259-308-OG-Alt-Alt-YPG-18h-E-E_2015-07-22_2_0_F8_1.dat]

2000.14 3590
2000.56 3650
2000.98 3490
2001.40 3519
2001.83 3441
2002.25 3569
2002.67 3557
2003.09 3445
2003.51 3353
2003.93 3531
2004.36 3576
2004.78 3657
2005.20 3337
2005.62 3181
2006.05 3283
2006.47 3326
2006.89 3545
2007.31 3565
2007.73 3713
2008.16 3533
2008.58 3218
2009.00 3321
2009.42 3501
2009.85 3668
2010.27 3591
2010.69 3482
2011.12 3456
2011.54 3121
2011.96 3112
2012.38 3178
2012.81 3279
2013.23 3521
2013.65 3070
2014.08 3249
2014.50 3284
2014.92 3219
2015.35 3308
2015.77 3479
2016.19 3610
2016.62 3264
2017.04 3435
2017.46 3425
2017.89 3358
2018.31 3375
2018.73 3473
2019.16 3589
2019.58 3563
2020.00 3596
2020.43 3565
2020.85 3523
2021.27 3185
2021.70 3087
2022.12 3247
2022.55 3671
2022.97 3430
2023.39 3382
2023.82 3193
2024.24 3107
2024.67 3205
2025.09 3160
2025.52 3310
2025.94 3203
2026.36 3347
2026.79 3218
2027.21 3094
2027.64 3238
2028.06 3058
2028.49 2911
2028.91 3293
2029.34 3394
2029.76 3193
2030.19 3245
2030.61 3034
2031.03 3189
2031.46 3000
2031.88 3132
2032.31 3449
2032.73 3318
2033.16 3346
2033.58 3305
2034.01 3214
2034.44 3296
2034.86 3493
2035.29 3453
2035.71 3477
2036.14 3726
2036.56 3505
2036.99 3537
2037.41 3595
2037.84 3414
2038.26 3448
2038.69 3635
2039.12 3729
2039.54 3567
2039.97 3734
2040.39 4035
2040.82 3807
2041.24 3506
2041.67 3428
2042.10 3434
2042.52 3405
2042.95 3340
2043.37 3255
2043.80 3167
2044.23 3072
2044.65 3303
2045.08 3229
2045.51 3283
2045.93 3048
2046.36 3069
2046.79 3524
2047.21 3502
2047.64 3346
2048.07 3453
2048.49 3278
2048.92 3347
2049.35 3111
2049.77 3183
2050.20 3138
2050.63 3337
2051.05 3128
2051.48 2983
2051.91 3030
2052.33 3198
2052.76 3316
2053.19 3417
2053.62 3154
2054.04 3094
2054.47 3152
2054.90 3236
2055.32 3042
2055.75 3138
2056.18 3189
2056.61 3279
2057.03 3206
2057.46 3034
2057.89 3260
2058.32 3279
2058.75 3024
2059.17 3018
2059.60 3136
2060.03 3190
2060.46 3222
2060.88 3391
2061.31 3298
2061.74 3335
2062.17 3494
2062.60 3530
2063.02 3531
2063.45 3542
2063.88 3543
2064.31 3554
2064.74 3352
2065.17 3598
2065.59 3686
2066.02 3597
2066.45 3745
2066.88 3818
2067.31 3554
2067.74 3908
2068.17 3888
2068.60 3704
2069.02 3700
2069.45 3886
2069.88 3461
2070.31 3345
2070.74 3801
2071.17 3737
2071.60 3528
2072.03 3351
2072.46 3506
2072.89 3351
2073.31 3482
2073.74 3545
2074.17 3345
2074.60 3560
2075.03 3445
2075.46 3437
2075.89 3441
2076.32 3698
2076.75 3696
2077.18 3647
2077.61 3852
2078.04 3861
2078.47 3770
2078.90 3671
2079.33 4157
2079.76 4155
2080.19 3951
2080.62 4062
2081.05 4168
2081.48 4216
2081.91 3928
2082.34 3835
2082.77 3613
2083.20 3521
2083.63 3523
2084.06 3397
2084.49 3572
2084.92 3379
2085.35 3544
2085.78 3639
2086.21 3525
2086.64 3410
2087.07 3268
2087.50 3545
2087.94 3524
2088.37 3500
2088.80 3285
2089.23 3337
2089.66 3220
2090.09 3298
2090.52 3326
2090.95 3354
2091.38 3393
2091.81 3394
2092.25 3259
2092.68 3336
2093.11 3560
2093.54 3479
2093.97 3250
2094.40 3461
2094.83 3364
2095.27 3142
2095.70 3344
2096.13 3354
2096.56 3226
2096.99 3506
2097.42 3493
2097.86 3277
2098.29 3078
2098.72 3002
2099.15 2985
2099.58 3173
2100.01 3309
2100.45 3253
2100.88 3175
2101.31 3203
2101.74 3204
2102.18 3190
2102.61 3222
2103.04 3135
2103.47 3021
2103.90 3130
2104.34 3382
2104.77 3277
2105.20 3184
2105.63 3292
2106.07 3301
2106.50 3302
2106.93 3329
2107.37 3450
2107.80 3295
2108.23 3403
2108.66 3475
2109.10 3433
2109.53 3576
2109.96 3633
2110.40 3570
2110.83 3430
2111.26 3305
2111.70 3417
2112.13 3224
2112.56 3148
2113.00 3508
2113.43 3112
2113.86 3086
2114.30 3158
2114.73 3157
2115.16 3120
2115.60 3206
2116.03 3133
2116.46 3139
2116.90 3324
2117.33 3084
2117.77 3035
2118.20 3275
2118.63 3259
2119.07 3139
2119.50 3406
2119.94 3148
2120.37 2965
2120.80 3103
2121.24 3109
2121.67 3446
2122.11 3221
2122.54 2978
2122.97 3080
2123.41 3182
2123.84 3139
2124.28 3140
2124.71 3072
2125.15 2975
2125.58 3036
2126.02 3000
2126.45 3229
2126.89 3198
2127.32 3194
2127.76 3179
2128.19 3219
2128.63 3241
2129.06 3382
2129.50 3367
2129.93 3371
2130.37 3465
2130.80 3545
2131.24 3750
2131.67 3624
2132.11 3450
2132.54 3460
2132.98 3488
2133.41 3609
2133.85 3710
2134.28 3650
2134.72 3688
2135.16 3678
2135.59 3755
2136.03 3837
2136.46 4104
2136.90 4079
2137.33 3891
2137.77 3884
2138.21 3938
2138.64 3832
2139.08 3529
2139.51 3664
2139.95 3479
2140.39 3185
2140.82 3101
2141.26 3189
2141.69 3217
2142.13 3165
2142.57 3060
2143.00 3230
2143.44 3177
2143.88 3003
2144.31 2894
2144.75 3097
2145.19 3015
2145.62 3033
2146.06 2975
2146.50 3264
2146.93 3377
2147.37 3403
2147.81 3512
2148.24 3495
2148.68 3651
2149.12 4051
2149.56 4125
2149.99 4305
2150.43 4230
2150.87 4204
2151.30 4370
2151.74 4244
2152.18 3977
2152.62 4181
2153.05 3843
2153.49 3743
2153.93 3648
2154.37 3527
2154.80 3523
2155.24 3780
2155.68 3380
2156.12 3611
2156.55 3403
2156.99 3352
2157.43 3355
2157.87 3348
2158.31 3068
2158.74 3179
2159.18 3096
2159.62 3001
2160.06 3214
2160.50 3189
2160.93 3170
2161.37 3328
2161.81 3172
2162.25 3184
2162.69 3131
2163.13 3172
2163.57 3283
2164.00 3435
2164.44 3503
2164.88 3441
2165.32 3194
2165.76 3311
2166.20 3259
2166.64 3343
2167.07 3533
2167.51 3516
2167.95 3281
2168.39 3343
2168.83 3321
2169.27 3444
2169.71 3741
2170.15 4012
2170.59 3865
2171.03 3754
2171.47 3616
2171.91 3884
2172.34 3599
2172.78 3702
2173.22 3905
2173.66 4020
2174.10 4073
2174.54 4001
2174.98 4079
2175.42 4226
2175.86 4080
2176.30 4247
2176.74 4251
2177.18 4061
2177.62 3881
2178.06 4011
2178.50 4046
2178.94 3963
2179.38 3909
2179.82 3777
2180.26 3419
2180.70 3565
2181.14 3783
2181.58 3427
2182.02 3287
2182.46 3219
2182.90 3230
2183.34 3201
2183.78 3303
2184.22 3445
2184.67 3344
2185.11 3584
2185.55 3652
2185.99 3477
2186.43 3483
2186.87 3685
2187.31 3739
2187.75 3827
2188.19 3770
2188.63 3767
2189.07 3954
2189.52 3504
2189.96 3808
2190.40 3836
2190.84 3652
2191.28 4105
2191.72 3793
2192.16 3717
2192.60 3856
2193.05 3798
2193.49 3880
2193.93 3676
2194.37 3838
2194.81 3751
2195.25 3643
2195.70 3648
2196.14 3650
2196.58 3780
2197.02 3887
2197.46 3873
2197.91 3600
2198.35 3700
2198.79 3396
2199.23 3549
2199.67 3596
2200.12 3570
2200.56 3518
2201.00 3588
2201.44 3369
2201.89 3121
2202.33 3226
2202.77 3314
2203.21 3302
2203.66 3358
2204.10 3263
2204.54 3334
2204.98 3460
2205.43 3469
2205.87 3468
2206.31 3586
2206.75 3742
2207.20 3518
2207.64 3587
2208.08 3801
2208.53 3901
2208.97 3543
2209.41 3427
2209.86 3778
2210.30 3592
2210.74 3453
2211.19 3534
2211.63 3847
2212.07 3749
2212.52 3523
2212.96 3518
2213.40 3516
2213.85 3488
2214.29 3533
2214.73 3438
2215.18 3632
2215.62 3242
2216.06 3190
2216.51 3145
2216.95 3168
2217.40 3329
2217.84 3414
2218.28 3210
2218.73 3339
2219.17 3399
2219.62 3410
2220.06 3419
2220.51 3498
2220.95 3360
2221.39 3532
2221.84 3500
2222.28 3580
2222.73 3444
2223.17 3564
2223.62 3552
2224.06 3576
2224.51 3709
2224.95 3563
2225.39 3686
2225.84 3682
2226.28 3837
2226.73 3984
2227.17 3808
2227.62 3838
2228.06 3643
2228.51 3586
2228.95 3634
2229.40 3653
2229.84 3700
2230.29 3873
2230.73 4104
2231.18 3875
2231.63 3779
2232.07 3741
2232.52 3714
2232.96 3684
2233.41 3876
2233.85 3819
2234.30 3824
2234.74 3902
2235.19 4058
2235.64 3453
2236.08 3806
2236.53 4108
2236.97 3928
2237.42 3797
2237.87 3672
2238.31 3639
2238.76 3775
2239.20 3695
2239.65 3658
2240.10 3649
2240.54 3410
2240.99 3431
2241.43 3616
2241.88 3418
2242.33 3603
2242.77 3677
2243.22 3255
2243.67 3394
2244.11 3228
2244.56 3189
2245.01 3132
2245.45 3088
2245.90 3345
2246.35 3314
2246.79 3289
2247.24 3463
2247.69 3488
2248.13 3302
2248.58 3216
2249.03 3443
2249.48 3407
2249.92 3360
2250.37 3386
2250.82 3490
2251.27 3499
2251.71 3415
2252.16 3524
2252.61 3671
2253.05 3363
2253.50 3213
2253.95 3458
2254.40 3398
2254.85 3616
2255.29 3401
2255.74 3228
2256.19 3304
2256.64 2979
2257.08 3245
2257.53 3327
2257.98 3240
2258.43 3329
2258.88 3338
2259.32 3491
2259.77 3361
2260.22 3236
2260.67 3328
2261.12 3470
2261.57 3567
2262.01 3468
2262.46 3728
2262.91 3786
2263.36 3569
2263.81 3683
2264.26 3786
2264.71 3572
2265.15 3768
2265.60 4137
2266.05 3913
2266.50 3809
2266.95 3928
2267.40 3810
2267.85 4058
2268.30 4123
2268.75 4068
2269.19 4111
2269.64 4109
2270.09 4350
2270.54 4104
2270.99 4077
2271.44 3960
2271.89 3946
2272.34 4004
2272.79 3823
2273.24 3778
2273.69 3594
2274.14 3726
2274.59 3828
2275.04 3727
2275.49 3649
2275.94 3652
2276.39 3565
2276.84 3484
2277.29 3487
2277.74 3575
2278.19 3313
2278.64 3250
2279.09 3374
2279.54 3755
2279.99 3525
2280.44 3518
2280.89 3729
2281.34 3847
2281.79 3526
2282.24 3723
2282.69 3744
2283.14 3479
2283.59 3572
2284.04 3744
2284.49 3662
2284.94 3654
2285.39 3479
2285.84 3603
2286.29 3416
2286.74 3327
2287.19 3761
2287.65 4079
2288.10 4510
2288.55 4850
2289.00 5006
2289.45 5473
2289.90 5619
2290.35 6142
2290.80 6265
2291.25 6623
2291.71 6486
2292.16 6853
2292.61 6574
2293.06 6454
2293.51 6040
2293.96 5619
2294.41 5383
2294.87 4977
2295.32 4907
2295.77 4760
2296.22 4403
2296.67 4505
2297.12 4273
2297.58 4174
2298.03 4185
2298.48 3726
2298.93 3978
2299.38 3727
2299.84 3751
2300.29 3693
2300.74 3801
2301.19 3647
2301.65 3483
2302.10 3658
2302.55 3474
2303.00 3484
2303.46 3492
2303.91 3399
2304.36 3589
2304.81 3742
2305.27 3642
2305.72 3496
2306.17 3508
2306.62 3588
2307.08 3989
2307.53 3785
2307.98 3877
2308.44 4098
2308.89 4450
2309.34 4164
2309.79 4346
2310.25 4393
2310.70 4291
2311.15 4127
2311.61 4303
2312.06 4240
2312.51 4219
2312.97 3887
2313.42 3446
2313.87 3500
2314.33 3568
2314.78 3629
2315.24 3597
2315.69 3647
2316.14 3599
2316.60 3363
2317.05 3540
2317.50 3812
2317.96 3753
2318.41 3648
2318.87 3596
2319.32 3814
2319.77 3749
2320.23 3633
2320.68 3768
2321.14 3647
2321.59 3746
2322.05 3524
2322.50 3614
2322.95 3826
2323.41 3704
2323.86 3644
2324.32 3742
2324.77 3687
2325.23 3790
2325.68 3691
2326.14 3876
2326.59 4084
2327.05 4016
2327.50 3955
2327.96 4092
2328.41 4329
2328.86 4357
2329.32 4500
2329.78 4474
2330.23 4512
2330.69 4478
2331.14 4512
2331.60 4419
2332.05 4343
2332.51 4208
2332.96 3957
2333.42 3925
2333.87 3761
2334.33 3809
2334.78 3964
2335.24 4011
2335.69 3789
2336.15 3652
2336.61 3555
2337.06 3907
2337.52 4067
2337.97 4045
2338.43 4332
2338.89 4045
2339.34 4185
2339.80 4119
2340.25 3867
2340.71 4306
2341.17 4180
2341.62 4147
2342.08 4208
2342.53 4195
2342.99 4297
2343.45 3993
2343.90 3869
2344.36 3845
2344.82 3922
2345.27 4034
2345.73 4158
2346.19 3946
2346.64 3870
2347.10 4079
2347.56 4064
2348.01 3945
2348.47 3744
2348.93 3824
2349.38 4171
2349.84 3742
2350.30 3656
2350.76 3553
2351.21 3537
2351.67 3790
2352.13 3744
2352.58 3852
2353.04 4006
2353.50 3791
2353.96 3614
2354.41 3643
2354.87 3698
2355.33 3446
2355.79 3541
2356.24 3659
2356.70 3442
2357.16 3500
2357.62 3652
2358.08 3635
2358.53 3451
2358.99 3354
2359.45 3941
2359.91 3699
2360.37 3582
2360.82 3881
2361.28 3840
2361.74 3606
2362.20 3620
2362.66 3652
2363.11 3823
2363.57 3883
2364.03 3769
2364.49 3917
2364.95 4103
2365.41 4042
2365.86 3948
2366.32 3627
2366.78 3895
2367.24 3954
2367.70 3997
2368.16 4188
2368.62 4003
2369.08 4080
2369.54 3946
2369.99 3860
2370.45 3855
2370.91 3673
2371.37 3493
2371.83 3651
2372.29 3566
2372.75 3606
2373.21 3802
2373.67 3632
2374.13 3810
2374.59 3691
2375.05 3909
2375.51 3966
2375.96 3864
2376.42 3786
2376.88 3688
2377.34 3660
2377.80 3707
2378.26 3637
2378.72 3653
2379.18 3743
2379.64 3686
2380.10 3872
2380.56 3903
2381.02 3721
2381.48 3918
2381.94 3875
2382.40 3884
2382.86 3857
2383.32 3882
2383.78 3401
2384.24 3635
2384.70 3546
2385.17 3482
2385.63 3457
2386.09 3698
2386.55 3621
2387.01 3488
2387.47 3386
2387.93 3582
2388.39 3363
2388.85 3339
2389.31 3694
2389.77 3619
2390.23 3675
2390.69 3650
2391.15 3542
2391.62 3505
2392.08 3508
2392.54 3504
2393.00 3279
2393.46 3575
2393.92 3429
2394.38 3495
2394.84 3367
2395.31 3301
2395.77 3355
2396.23 3192
2396.69 3159
2397.15 3213
2397.61 3129
2398.08 3289
2398.54 3308
2399.00 3433
2399.46 3203
2399.92 3495
2400.38 3344
2400.85 3228
2401.31 3390
2401.77 3519
2402.23 3332
2402.69 3208
2403.16 3332
2403.62 3408
2404.08 3497
2404.54 3668
2405.01 3819
2405.47 3813
2405.93 3815
2406.39 3516
2406.86 3889
2407.32 3984
2407.78 3787
2408.24 3662
2408.71 3674
2409.17 3723
2409.63 3399
2410.09 3295
2410.56 3024
2411.02 3277
2411.48 3306
2411.95 3417
2412.41 3447
2412.87 3367
2413.34 3325
2413.80 3366
2414.26 3455
2414.73 3459
2415.19 3590
2415.65 3683
2416.12 3900
2416.58 4298
2417.04 4304
2417.51 4297
2417.97 4613
2418.43 4619
2418.90 4446
2419.36 4619
2419.82 4526
2420.29 4326
2420.75 4428
2421.22 4433
2421.68 4195
2422.14 4052
2422.61 3794
2423.07 3911
2423.54 3968
2424.00 3750
2424.47 3826
2424.93 3601
2425.39 3668
2425.86 3692
2426.32 3717
2426.79 3863
2427.25 3746
2427.72 3710
2428.18 3666
2428.65 3590
2429.11 3582
2429.57 3535
2430.04 3459
2430.50 3679
2430.97 3599
2431.43 3403
2431.90 3454
2432.36 3663
2432.83 3577
2433.29 3807
2433.76 3791
2434.22 3527
2434.69 3748
2435.15 4003
2435.62 4047
2436.09 3819
2436.55 3781
2437.02 4063
2437.48 4204
2437.95 4261
2438.41 4233
2438.88 4210
2439.34 4274
2439.81 4420
2440.28 4644
2440.74 4755
2441.21 4796
2441.67 5078
2442.14 4872
2442.60 4628
2443.07 4418
2443.54 4273
2444.00 4078
2444.47 4130
2444.94 3768
2445.40 3773
2445.87 3774
2446.33 3448
2446.80 3381
2447.27 3373
2447.73 3157
2448.20 3223
2448.67 3401
2449.13 3516
2449.60 3203
2450.07 3357
2450.53 3285
2451.00 3206
2451.47 3519
2451.93 3137
2452.40 3240
2452.87 3328
2453.33 3570
2453.80 3519
2454.27 3540
2454.74 3536
2455.20 3524
2455.67 3527
2456.14 3386
2456.60 3811
2457.07 3739
2457.54 3321
2458.01 3517
2458.47 3742
2458.94 3702
2459.41 3614
2459.88 3406
2460.34 3353
2460.81 3545
2461.28 3311
2461.75 3388
2462.21 3492
2462.68 3406
2463.15 3271
2463.62 3357
2464.09 3486
2464.55 3380
2465.02 3454
2465.49 3664
2465.96 3641
2466.43 3505
2466.90 3548
2467.36 3856
2467.83 3897
2468.30 3871
2468.77 3604
2469.24 3634
2469.71 3715
2470.17 3942
2470.64 3617
2471.11 3574
2471.58 3235
2472.05 3273
2472.52 3232
2472.99 3173
2473.46 3365
2473.93 3199
2474.39 3207
2474.86 3344
2475.33 3203
2475.80 3392
2476.27 3352
2476.74 3453
2477.21 3761
2477.68 3628
2478.15 3518
2478.62 3577
2479.09 3741
2479.56 3658
2480.03 3926
2480.49 3834
2480.96 3684
2481.43 3825
2481.90 3882
2482.37 3701
2482.84 3432
2483.31 3266
2483.78 3425
2484.25 3627
2484.72 3246
2485.19 3342
2485.66 3349
2486.13 3510
2486.60 3458
2487.07 3474
2487.54 3491
2488.01 3416
2488.48 3526
2488.95 3529
2489.43 3386
2489.90 3315
2490.37 3478
2490.84 3406
2491.31 3411
2491.78 3468
2492.25 3582
2492.72 3499
2493.19 3295
2493.66 3790
2494.13 3727
2494.60 3650
2495.07 3898
2495.54 3804
2496.02 3809
2496.49 3692
2496.96 3501
2497.43 3611
2497.90 3631
2498.37 3555
2498.84 3386
2499.31 3428
2499.79 3332
2500.26 3420
2500.73 3361
2501.20 3185
2501.67 3109
2502.14 3146
2502.61 3144
2503.09 3407
2503.56 3193
2504.03 3138
2504.50 3397
2504.97 3605
2505.45 3455
2505.92 3591
2506.39 3717
2506.86 4025
2507.33 3974
2507.81 3894
2508.28 3959
2508.75 4060
2509.22 3983
2509.69 4097
2510.17 4156
2510.64 4034
2511.11 4192
2511.58 4181
2512.06 4428
2512.53 4187
2513.00 3825
2513.47 4032
2513.95 4053
2514.42 3946
2514.89 3639
2515.37 3722
2515.84 3831
2516.31 3649
2516.78 3555
2517.26 3733
2517.73 3765
2518.20 3715
2518.68 3746
2519.15 3505
2519.62 3619
2520.10 3885
2520.57 3633
2521.04 3655
2521.52 3548
2521.99 3585
2522.46 3567
2522.94 3299
2523.41 3438
2523.89 3250
2524.36 3267
2524.83 3296
2525.31 3314
2525.78 3368
2526.25 3138
2526.73 3286
2527.20 3452
2527.68 3475
2528.15 3274
2528.62 3228
2529.10 3324
2529.57 3368
2530.05 3374
2530.52 3520
2531.00 3448
2531.47 3611
2531.94 3654
2532.42 3567
2532.89 3607
2533.37 3668
2533.84 3641
2534.32 3746
2534.79 3989
2535.27 3801
2535.74 3575
2536.22 3631
2536.69 3695
2537.17 3234
2537.64 3499
2538.12 3369
2538.59 3318
2539.07 3607
2539.54 3490
2540.02 3306
2540.49 3360
2540.97 3431
2541.44 3648
2541.92 3470
2542.39 3439
2542.87 3286
2543.34 3524
2543.82 3393
2544.29 3588
2544.77 3915
2545.25 3812
2545.72 4037
2546.20 3929
2546.67 4030
2547.15 4190
2547.62 4411
2548.10 4480
2548.58 4446
2549.05 4149
2549.53 4145
2550.00 4248
2550.48 4446
2550.96 4116
2551.43 4229
2551.91 4133
2552.39 4372
2552.86 4462
2553.34 4262
2553.82 4447
2554.29 4465
2554.77 4684
2555.24 4551
2555.72 4610
2556.20 4569
2556.67 4502
2557.15 4085
2557.63 4049
2558.11 4248
2558.58 4017
2559.06 3956
2559.54 3933
2560.01 3860
2560.49 3587
2560.97 3660
2561.44 3298
2561.92 3442
2562.40 3448
2562.88 3351
2563.35 3378
2563.83 3290
2564.31 3264
2564.79 3124
2565.26 3013
2565.74 3105
2566.22 3333
2566.70 3190
2567.17 3204
2567.65 3181
2568.13 3131
2568.61 3190
2569.09 3297
2569.56 3310
2570.04 3220
2570.52 3282
2571.00 3381
2571.48 3122
2571.95 3351
2572.43 3253
2572.91 3287
2573.39 3313
2573.87 3333
2574.35 3468
2574.82 3309
2575.30 3252
2575.78 3330
2576.26 3265
2576.74 3240
2577.22 3385
2577.70 3354
2578.17 3205
2578.65 3180
2579.13 3216
2579.61 3247
2580.09 3097
2580.57 3254
2581.05 3394
2581.53 3568
2582.01 3308
2582.48 3098
2582.96 3121
2583.44 3303
2583.92 3266
2584.40 3231
2584.88 3371
2585.36 3103
2585.84 3272
2586.32 3391
2586.80 3535
2587.28 3404
2587.76 3322
2588.24 3623
2588.72 3281
2589.20 3235
2589.68 3326
2590.16 3314
2590.64 3385
2591.12 3269
2591.60 3480
2592.08 3567
2592.56 3351
2593.04 3529
2593.52 3553
2594.00 3380
2594.48 3450
2594.96 3327
2595.44 3197
2595.92 3557
2596.40 3522
2596.88 3313
2597.36 3306
2597.84 3407
2598.32 3540
2598.80 3619
2599.28 3225
2599.76 3280
2600.24 3421
2600.72 3151
2601.21 3215
2601.69 3162
2602.17 3132
2602.65 3262
2603.13 3190
2603.61 3185
2604.09 3053
2604.57 3334
2605.05 3236
2605.54 3123
2606.02 3164
2606.50 3202
2606.98 3332
2607.46 3252
2607.94 3332
2608.42 3407
2608.91 3692
2609.39 3608
2609.87 3773
2610.35 3584
2610.83 3725
2611.31 3598
2611.80 3725
2612.28 3577
2612.76 3167
2613.24 3371
2613.72 3495
2614.21 3551
2614.69 3373
2615.17 3362
2615.65 3253
2616.13 3243
2616.62 3298
2617.10 3393
2617.58 3261
2618.06 3394
2618.55 3235
2619.03 3327
2619.51 3420
2619.99 3521
2620.48 3294
2620.96 3381
2621.44 3379
2621.92 3577
2622.41 3465
2622.89 3547
2623.37 3650
2623.86 3764
2624.34 3600
2624.82 3392
2625.31 3539
2625.79 3496
2626.27 3411
2626.75 3591
2627.24 3626
2627.72 3529
2628.20 3395
2628.69 3461
2629.17 3165
2629.66 3351
2630.14 3423
2630.62 3322
2631.11 3386
2631.59 3411
2632.07 3393
2632.56 3434
2633.04 3426
2633.52 3476
2634.01 3473
2634.49 3397
2634.98 3394
2635.46 3254
2635.94 3212
2636.43 3215
2636.91 3186
2637.40 3229
2637.88 3375
2638.37 3242
2638.85 3415
2639.33 3432
2639.82 3402
2640.30 3486
2640.79 3461
2641.27 3735
2641.76 3558
2642.24 3452
2642.73 3548
2643.21 3516
2643.70 3491
2644.18 3719
2644.67 3562
2645.15 3532
2645.64 3226
2646.12 3272
2646.61 3603
2647.09 3335
2647.58 3390
2648.06 3439
2648.55 3272
2649.03 3209
2649.52 3249
2650.00 3318
2650.49 3375
2650.97 3240
2651.46 3219
2651.94 3369
2652.43 3317
2652.92 3149
2653.40 3057
2653.89 3108
2654.37 3223
2654.86 3292
2655.34 3248
2655.83 3259
2656.32 3121
2656.80 2919
2657.29 3041
2657.77 3125
2658.26 3195
2658.75 3216
2659.23 3134
2659.72 3214
2660.21 3099
2660.69 2955
2661.18 3035
2661.66 3037
2662.15 3047
2662.64 3183
2663.12 3204
2663.61 3369
2664.10 3088
2664.58 3186
2665.07 3284
2665.56 3333
2666.04 3487
2666.53 3382
2667.02 3195
2667.50 3386
2667.99 3112
2668.48 3228
2668.97 3452
2669.45 3395
2669.94 3344
2670.43 3389
2670.91 3522
2671.40 3388
2671.89 3626
2672.38 3660
2672.86 3649
2673.35 3833
2673.84 3760
2674.33 3483
2674.81 3631
2675.30 3922
2675.79 3768
2676.28 3830
2676.77 3910
2677.25 3924
2677.74 3653
2678.23 3617
2678.72 3602
2679.21 3602
2679.69 3777
2680.18 3984
2680.67 3783
2681.16 4096
2681.65 3985
2682.13 3750
2682.62 3735
2683.11 3919
2683.60 3999
2684.09 4047
2684.58 4028
2685.07 3967
2685.55 3822
2686.04 3871
2686.53 4099
2687.02 3804
2687.51 3409
2688.00 3544
2688.49 3577
2688.98 3341
2689.46 3334
2689.95 3296
2690.44 3389
2690.93 3424
2691.42 3270
2691.91 3256
2692.40 3263
2692.89 3372
2693.38 3672
2693.87 3285
2694.36 3356
2694.85 3482
2695.34 3368
2695.83 3199
2696.31 3206
2696.80 3475
2697.29 3509
2697.78 3523
2698.27 3612
2698.76 3539
2699.25 3288
2699.74 3488
2700.23 3666
2700.72 3490
2701.21 3556
2701.70 3609
2702.19 3840
2702.68 3435
2703.17 3358
2703.66 3443
2704.15 3596
2704.64 3554
2705.13 3517
2705.63 3414
2706.12 3023
2706.61 3246
2707.10 3353
2707.59 3192
2708.08 3394
2708.57 3260
2709.06 3227
2709.55 3166
2710.04 3094
2710.53 3294
2711.02 3237
2711.51 3162
2712.01 3376
2712.50 3326
2712.99 3358
2713.48 3382
2713.97 3195
2714.46 3250
2714.95 3029
2715.44 3165
2715.93 3396
2716.43 3260
2716.92 3168
2717.41 3075
2717.90 3058
2718.39 3269
2718.88 3358
2719.38 3223
2719.87 3425
2720.36 3504
2720.85 3498
2721.34 3556
2721.83 3553
2722.33 3609
2722.82 3630
2723.31 3662
2723.80 3493
2724.30 3613
2724.79 3752
2725.28 3755
2725.77 3547
2726.26 3293
2726.76 3214
2727.25 3288
2727.74 3322
2728.23 3345
2728.73 3280
2729.22 3187
2729.71 3458
2730.20 3358
2730.70 3317
2731.19 3330
2731.68 3490
2732.18 3272
2732.67 3343
2733.16 3576
2733.65 3691
2734.15 3675
2734.64 3434
2735.13 3313
2735.63 3198
2736.12 3404
2736.61 3703
2737.11 3451
2737.60 3246
2738.09 3412
2738.59 3460
2739.08 3443
2739.57 3281
2740.07 3273
2740.56 3283
2741.05 3287
2741.55 3361
2742.04 3321
2742.54 3122
2743.03 3080
2743.52 3096
2744.02 3148
2744.51 2968
2745.00 2891
2745.50 2991
2745.99 2915
2746.49 3008
2746.98 3126
2747.48 3126
2747.97 3133
2748.46 2994
2748.96 3005
2749.45 3109
2749.95 3081
2750.44 3318
2750.94 3376
2751.43 3360
2751.93 3179
2752.42 3010
2752.91 3041
2753.41 3052
2753.90 3144
2754.40 3400
2754.89 3255
2755.39 3305
2755.88 3402
2756.38 3375
2756.87 3205
2757.37 3147
2757.86 3383
2758.36 3282
2758.85 3140
2759.35 3453
2759.85 3640
2760.34 3270
2760.84 3141
2761.33 3217
2761.83 3232
2762.32 3355
2762.82 3330
2763.31 3252
2763.81 3208
2764.31 3332
2764.80 3156
2765.30 3362
2765.79 3437
2766.29 3252
2766.78 3402
2767.28 3471
2767.78 3440
2768.27 3268
2768.77 3438
2769.27 3139
2769.76 3230
2770.26 3122
2770.75 3336
2771.25 3602
2771.75 3419
2772.24 3210
2772.74 3375
2773.24 3285
2773.73 3441
2774.23 3466
2774.73 3577
2775.22 3672
2775.72 3778
2776.22 3656
2776.71 4075
2777.21 3774
2777.71 3721
2778.20 3674
2778.70 3553
2779.20 3704
2779.70 3520
2780.19 3430
2780.69 3228
2781.19 3415
2781.68 3223
2782.18 3427
2782.68 3360
2783.18 3293
2783.67 3343
2784.17 3263
2784.67 3195
2785.17 3277
2785.66 3196
2786.16 3125
2786.66 3250
2787.16 3071
2787.66 3421
2788.15 3413
2788.65 3365
2789.15 3102
2789.65 3279
2790.14 3188
2790.64 3119
2791.14 3140
2791.64 3140
2792.14 3089
2792.64 3309
2793.13 3335
2793.63 3383
2794.13 3139
2794.63 3348
2795.13 3688
2795.63 3908
2796.12 3855
2796.62 4003
2797.12 4070
2797.62 4137
2798.12 4168
2798.62 4096
2799.12 4055
2799.62 4051
2800.12 4002
2800.61 4082
2801.11 3967
2801.61 3746
2802.11 3711
2802.61 3856
2803.11 3728
2803.61 4064
2804.11 4016
2804.61 3836
2805.11 4567
2805.61 4891
2806.11 4724
2806.61 5030
2807.11 4983
2807.60 5344
2808.10 5687
2808.60 5540
2809.10 5586
2809.60 5570
2810.10 5440
2810.60 5201
2811.10 5146
2811.60 4626
2812.10 4359
2812.60 4156
2813.10 4038
2813.60 3668
2814.10 3828
2814.60 3711
2815.10 3837
2815.60 3738
2816.10 3830
2816.61 3845
2817.11 3954
2817.61 3995
2818.11 4088
2818.61 4118
2819.11 3996
2819.61 4154
2820.11 4105
2820.61 4426
2821.11 4162
2821.61 4283
2822.11 4327
2822.61 3908
2823.11 4179
2823.62 4085
2824.12 4085
2824.62 3905
2825.12 3771
2825.62 3774
2826.12 3831
2826.62 3604
2827.12 3456
2827.63 3529
2828.13 3457
2828.63 3474
2829.13 3573
2829.63 3440
2830.13 3417
2830.63 3394
2831.14 3383
2831.64 3570
2832.14 3405
2832.64 3215
2833.14 3343
2833.65 3389
2834.15 3451
2834.65 3517
2835.15 3631
2835.65 3513
2836.16 3498
2836.66 3532
2837.16 3444
2837.66 3295
2838.16 3297
2838.67 3396
2839.17 3224
2839.67 3368
2840.17 3500
2840.68 3463
2841.18 3318
2841.68 3556
2842.19 3468
2842.69 3541
2843.19 3469
2843.69 3554
2844.20 3806
2844.70 3544
2845.20 3649
2845.71 3819
2846.21 3618
2846.71 3774
2847.21 4068
2847.72 4195
2848.22 4067
2848.72 3802
2849.23 3761
2849.73 3825
2850.23 3695
2850.74 3861
2851.24 3794
2851.74 3406
2852.25 3333
2852.75 3317
2853.26 3349
2853.76 3318
2854.26 3256
2854.77 3204
2855.27 3330
2855.77 3372
2856.28 3248
2856.78 3402
2857.29 3382
2857.79 3406
2858.29 3256
2858.80 3299
2859.30 3193
2859.81 3130
2860.31 3284
2860.82 3122
2861.32 3279
2861.82 3367
2862.33 3354
2862.83 3285
2863.34 3216
2863.84 3125
2864.35 3163
2864.85 3025
2865.36 3180
2865.86 3255
2866.37 3237
2866.87 3104
2867.38 3322
2867.88 3383
2868.39 3272
2868.89 3032
2869.40 3272
2869.90 3485
2870.41 3491
2870.91 3361
2871.42 3401
2871.92 3479
2872.43 3462
2872.93 3375
2873.44 3096
2873.94 3297
2874.45 3281
2874.95 3301
2875.46 3431
2875.97 3490
2876.47 3525
2876.98 3529
2877.48 3461
2877.99 3490
2878.49 3463
2879.00 3626
2879.51 3714
2880.01 3589
2880.52 3882
2881.03 3972
2881.53 3952
2882.04 4042
2882.54 4090
2883.05 4270
2883.56 4126
2884.06 4271
2884.57 4188
2885.08 4150
2885.58 3963
2886.09 4073
2886.60 4286
2887.10 4330
2887.61 4291
2888.12 4455
2888.62 4093
2889.13 3985
2889.64 4169
2890.14 4146
2890.65 4147
2891.16 3877
2891.66 3675
2892.17 3615
2892.68 3759
2893.18 3753
2893.69 3561
2894.20 3707
2894.71 3658
2895.21 4051
2895.72 4096
2896.23 4059
2896.74 4214
2897.24 4021
2897.75 3960
2898.26 4220
2898.77 4342
2899.27 4268
2899.78 3879
2900.29 4146
2900.80 4186
2901.31 4039
2901.81 4304
2902.32 4197
2902.83 4184
2903.34 4200
2903.85 4175
2904.35 4305
2904.86 4120
2905.37 4043
2905.88 4118
2906.39 4108
2906.90 4061
2907.40 4016
2907.91 3828
2908.42 3824
2908.93 3520
2909.44 3436
2909.95 3726
2910.46 3635
2910.96 3613
2911.47 3747
2911.98 3433
2912.49 3740
2913.00 3701
2913.51 3688
2914.02 3596
2914.53 3565
2915.04 3617
2915.54 3601
2916.05 3374
2916.56 3542
2917.07 3529
2917.58 3469
2918.09 3657
2918.60 3777
2919.11 3444
2919.62 3414
2920.13 3667
2920.64 3541
2921.15 3645
2921.66 3572
2922.17 3781
2922.68 3843
2923.19 3794
2923.70 3913
2924.21 4043
2924.72 4400
2925.23 4647
2925.74 4718
2926.25 4377
2926.76 4444
2927.27 4302
2927.78 4058
2928.29 3901
2928.80 3701
2929.31 3488
2929.82 3311
2930.33 3375
2930.84 3164
2931.35 3024
2931.86 3230
2932.37 3274
2932.88 3393
2933.39 3394
2933.90 3388
2934.41 3555
2934.92 3205
2935.44 3486
2935.95 3751
2936.46 3643
2936.97 3424
2937.48 3738
2937.99 3568
2938.50 3623
2939.01 3470
2939.52 3430
2940.04 3491
2940.55 3257
2941.06 3253
2941.57 3381
2942.08 3367
2942.59 3462
2943.10 3713
2943.62 3752
2944.13 3956
2944.64 3813
2945.15 3805
2945.66 4164
2946.17 4321
2946.69 4416
2947.20 4392
2947.71 4534
2948.22 4402
2948.73 4230
2949.25 3979
2949.76 3699
2950.27 3774
2950.78 3883
2951.29 3687
2951.81 3482
2952.32 3324
2952.83 3536
2953.34 3335
2953.86 3677
2954.37 3596
2954.88 3290
2955.39 3213
2955.91 3317
2956.42 3134
2956.93 3366
2957.45 3344
2957.96 3334
2958.47 3462
2958.98 3519
2959.50 3635
2960.01 3574
2960.52 3638
2961.04 3607
2961.55 3968
2962.06 3806
2962.58 4009
2963.09 3987
2963.60 3895
2964.12 3858
2964.63 3766
2965.14 3547
2965.66 3728
2966.17 3497
2966.68 3407
2967.20 3315
2967.71 3417
2968.22 3225
2968.74 3285
2969.25 3271
2969.77 3194
2970.28 3205
2970.79 3201
2971.31 3293
2971.82 3255
2972.34 3269
2972.85 3360
2973.36 3418
2973.88 3387
2974.39 3287
2974.91 3454
2975.42 3450
2975.94 3284
2976.45 3377
2976.96 3346
2977.48 3263
2977.99 3351
2978.51 3360
2979.02 3631
2979.54 3608
2980.05 3256
2980.57 3381
2981.08 3531
2981.60 3378
2982.11 3640
2982.63 3572
2983.14 3468
2983.66 3276
2984.17 3175
2984.69 3343
2985.20 3463
2985.72 3320
2986.23 3444
2986.75 3364
2987.26 3448
2987.78 3548
2988.29 3380
2988.81 3702
2989.32 3883
2989.84 3845
2990.36 3689
2990.87 3838
2991.39 4023
2991.90 4063
2992.42 4263
2992.94 4308
2993.45 4351
2993.97 4142
2994.48 4116
2995.00 4335
2995.51 4226
2996.03 4171
2996.55 4526
2997.06 4608
2997.58 4554
2998.10 4528
2998.61 4544
2999.13 4605
2999.65 4623
3000.16 4456
3000.68 4385
3001.19 4126
3001.71 4179
3002.23 3915
3002.74 4080
3003.26 4191
3003.78 4240
3004.30 4166
3004.81 4102
3005.33 3810
3005.85 3883
3006.36 3604
3006.88 3650
3007.40 3914
3007.91 3722
3008.43 3581
3008.95 3590
3009.47 3605
3009.98 3557
3010.50 3645
3011.02 3497
3011.54 3605
3012.05 3713
3012.57 3795
3013.09 3746
3013.61 3730
3014.12 3813
3014.64 3960
3015.16 3897
3015.68 3884
3016.19 3776
3016.71 3582
3017.23 3978
3017.75 3820
3018.27 3783
3018.78 3867
3019.30 3860
3019.82 3923
3020.34 3845
3020.86 3868
3021.38 3754
3021.89 3753
3022.41 3744
3022.93 3792
3023.45 3787
3023.97 3799
3024.49 3839
3025.01 3785
3025.52 3754
3026.04 3832
3026.56 3782
3027.08 3781
3027.60 3751
3028.12 3554
3028.64 3490
3029.16 3481
3029.67 3570
3030.19 3445
3030.71 3652
3031.23 3648
3031.75 3769
3032.27 3955
3032.79 4018
3033.31 3787
3033.83 3778
3034.35 3958
3034.87 3998
3035.39 3927
3035.91 4022
3036.43 3967
3036.95 4147
3037.47 3898
3037.99 3772
3038.50 3824
3039.02 3915
3039.54 3714
3040.06 3622
3040.58 3568
3041.10 3582
3041.62 3745
3042.14 3453
3042.66 3542
3043.18 3493
3043.70 3270
3044.23 3376
3044.75 3239
3045.27 3440
3045.79 3367
3046.31 3307
3046.83 3421
3047.35 3505
3047.87 3450
3048.39 3380
3048.91 3756
3049.43 3505
3049.95 3593
3050.47 3509
3050.99 3400
3051.51 3386
3052.03 3544
3052.56 3527
3053.08 3564
3053.60 3364
3054.12 3183
3054.64 3741
3055.16 3504
3055.68 3492
3056.20 3681
3056.72 3516
3057.25 3485
3057.77 3358
3058.29 3431
3058.81 3356
3059.33 3218
3059.85 3343
3060.38 3365
3060.90 3316
3061.42 3103
3061.94 3466
3062.46 3414
3062.98 3524
3063.51 3692
3064.03 3686
3064.55 3473
3065.07 3576
3065.59 3515
3066.12 3533
3066.64 3661
3067.16 3500
3067.68 3365
3068.21 3270
3068.73 3488
3069.25 3703
3069.77 3548
3070.30 3564
3070.82 3632
3071.34 3413
3071.86 3465
3072.39 3435
3072.91 3395
3073.43 3383
3073.95 3486
3074.48 3616
3075.00 3739
3075.52 3845
3076.05 3884
3076.57 3678
3077.09 3688
3077.61 3923
3078.14 4401
3078.66 3822
3079.18 4034
3079.71 4383
3080.23 4437
3080.75 4233
3081.28 4545
3081.80 4271
3082.32 4368
3082.85 4342
3083.37 4349
3083.90 4230
3084.42 4078
3084.94 4098
3085.47 4094
3085.99 4214
3086.51 4021
3087.04 4129
3087.56 4042
3088.09 4078
3088.61 4168
3089.13 4057
3089.66 4053
3090.18 4053
3090.71 4178
3091.23 4000
3091.76 3900
3092.28 4134
3092.80 4175
3093.33 4071
3093.85 3918
3094.38 3972
3094.90 4175
3095.43 4253
3095.95 4275
3096.48 4391
3097.00 4343
3097.53 4424
3098.05 4655
3098.58 4527
3099.10 4897
3099.63 4818
3100.15 5203
3100.68 5590
3101.20 6134
3101.73 6864
3102.25 7818
3102.78 8363
3103.30 9100
3103.83 9640
3104.35 9302
3104.88 8829
3105.40 8351
3105.93 7746
3106.45 7133
3106.98 6155
3107.51 5736
3108.03 5372
3108.56 5327
3109.08 5281
3109.61 5360
3110.13 5515
3110.66 5771
3111.19 5711
3111.71 5747
3112.24 5703
3112.76 5689
3113.29 5537
3113.82 5199
3114.34 5022
3114.87 4881
3115.40 4848
3115.92 4363
3116.45 4357
3116.98 4290
3117.50 4291
3118.03 4291
3118.55 4209
3119.08 4417
3119.61 4324
3120.13 4207
3120.66 4395
3121.19 4480
3121.72 4280
3122.24 4317
3122.77 4282
3123.30 4220
3123.82 4246
3124.35 4169
3124.88 4189
3125.40 3917
3125.93 4069
3126.46 4090
3126.99 4046
3127.51 4074
3128.04 4209
3128.57 4091
3129.10 4099
3129.62 4076
3130.15 3872
3130.68 3808
3131.21 3817
3131.73 3625
3132.26 3769
3132.79 3871
3133.32 3740
3133.85 3655
3134.37 3716
3134.90 3863
3135.43 3880
3135.96 3715
3136.49 3861
3137.01 3808
3137.54 3801
3138.07 3870
3138.60 3695
3139.13 3695
3139.65 3648
3140.18 3656
3140.71 3551
3141.24 3631
3141.77 3563
3142.30 3597
3142.83 3592
3143.35 3558
3143.88 3597
3144.41 3728
3144.94 3652
3145.47 3623
3146.00 3888
3146.53 4107
3147.06 3992
3147.59 4115
3148.11 4257
3148.64 4113
3149.17 4027
3149.70 4115
3150.23 4271
3150.76 4182
3151.29 3895
3151.82 4103
3152.35 4021
3152.88 3977
3153.41 3831
3153.94 3602
3154.47 3752
3155.00 3743
3155.53 3851
3156.06 3802
3156.59 3919
3157.12 3969
3157.65 3903
3158.18 4030
3158.71 3985
3159.24 4062
3159.77 4000
3160.30 3961
3160.83 3845
3161.36 3869
3161.89 3718
3162.42 3848
3162.95 3990
3163.48 4047
3164.01 3915
3164.54 3801
3165.07 3480
3165.60 3410
3166.13 3548
3166.66 3489
3167.19 3459
3167.72 3347
3168.25 3503
3168.78 3477
3169.31 3386
3169.85 3302
3170.38 3357
3170.91 3369
3171.44 3226
3171.97 3365
3172.50 3354
3173.03 3332
3173.56 3651
3174.09 3650
3174.63 3809
3175.16 3599
3175.69 3479
3176.22 3620
3176.75 3648
3177.28 3811
3177.81 3692
3178.35 3811
3178.88 3589
3179.41 3545
3179.94 3641
3180.47 3690
3181.00 3514
3181.54 3577
3182.07 3370
3182.60 3355
3183.13 3433
3183.66 3386
3184.20 3121
3184.73 3418
3185.26 3685
3185.79 3499
3186.33 3385
3186.86 3325
3187.39 3166
3187.92 3174
3188.46 3304
3188.99 3277
3189.52 3421
3190.05 3400
3190.59 3238
3191.12 3188
3191.65 3427
3192.18 3365
3192.72 3323
3193.25 3122
3193.78 3285
3194.32 3201
3194.85 3414
3195.38 3261
3195.91 3470
3196.45 3619
3196.98 3423
3197.51 3492
3198.05 3746
3198.58 3599
3199.11 3498
3199.65 3500
3200.18 3708
3200.71 3712
3201.25 3755
3201.78 3769
3202.32 3833
3202.85 4116
3203.38 3818
3203.92 3971
3204.45 4045
3204.98 3883
3205.52 3905
3206.05 3768
3206.59 4003
3207.12 3791
3207.65 3688
3208.19 3819
3208.72 3922
3209.26 4099
3209.79 4271
3210.32 4520
3210.86 4424
3211.39 4274
3211.93 4436
3212.46 4741
3213.00 4592
3213.53 4450
3214.07 4274
3214.60 4384
3215.14 4102
3215.67 3971
3216.20 3906
3216.74 4169
3217.27 4054
3217.81 3783
3218.34 3871
3218.88 3917
3219.41 3932
3219.95 3954
3220.48 3937
3221.02 3775
3221.56 4117
3222.09 4173
3222.63 4078
3223.16 4229
3223.70 4460
3224.23 4404
3224.77 4623
3225.30 4659
3225.84 4648
3226.37 4744
3226.91 4589
3227.45 4181
3227.98 4116
3228.52 4136
3229.05 3981
3229.59 3843
3230.12 3745
3230.66 3778
3231.20 3713
3231.73 3724
3232.27 3523
3232.81 3608
3233.34 3883
3233.88 3854
3234.41 3899
3234.95 3924
3235.49 3904
3236.02 3798
3236.56 3939
3237.10 4083
3237.63 4046
3238.17 4065
3238.71 4167
3239.24 4498
3239.78 4377
3240.32 4452
3240.85 4399
3241.39 4615
3241.93 4503
3242.46 4277
3243.00 4048
3243.54 3975
3244.07 3927
3244.61 3647
3245.15 3835
3245.69 3822
3246.22 3783
3246.76 4093
3247.30 3949
3247.84 4020
3248.37 4022
3248.91 3898
3249.45 4249
3249.99 4118
3250.52 4187
3251.06 4049
3251.60 3976
3252.14 4081
3252.67 4088
3253.21 4198
3253.75 4232
3254.29 4170
3254.83 4266
3255.36 4364
3255.90 4673
3256.44 4227
3256.98 4200
3257.52 4628
3258.05 4657
3258.59 4639
3259.13 4500
3259.67 4823
3260.21 4869
3260.75 5192
3261.29 5473
3261.82 5449
3262.36 5287
3262.90 5520
3263.44 6202
3263.98 6977
3264.52 7335
3265.06 8009
3265.60 8523
3266.13 9010
3266.67 9645
3267.21 10015
3267.75 10696
3268.29 9966
3268.83 9435
3269.37 8934
3269.91 8660
3270.45 7460
3270.99 6270
3271.53 5759
3272.07 5574
3272.60 5033
3273.14 4983
3273.68 4854
3274.22 4929
3274.76 5061
3275.30 4611
3275.84 4708
3276.38 4621
3276.92 4649
3277.46 4958
3278.00 4908
3278.54 4762
3279.08 4877
3279.62 4811
3280.16 4554
3280.70 4847
3281.24 4632
3281.78 4500
3282.32 4730
3282.86 4689
3283.40 4560
3283.94 4617
3284.48 4873
3285.02 5340
3285.56 5388
3286.11 5176
3286.65 5358
3287.19 5463
3287.73 5217
3288.27 5233
3288.81 5222
3289.35 5207
3289.89 5119
3290.43 5301
3290.97 5280
3291.51 5391
3292.05 5414
3292.60 5355
3293.14 5534
3293.68 5655
3294.22 5948
3294.76 6250
3295.30 6334
3295.84 6704
3296.38 6744
3296.93 6380
3297.47 6410
3298.01 6324
3298.55 6119
3299.09 5633
3299.63 5439
3300.18 5007
3300.72 4840
3301.26 4692
3301.80 4699
3302.34 4703
3302.89 4834
3303.43 4790
3303.97 4627
3304.51 4824
3305.05 4885
3305.60 4843
3306.14 4792
3306.68 4746
3307.22 4931
3307.76 4802
3308.31 4662
3308.85 4617
3309.39 5044
3309.93 4669
3310.48 4512
3311.02 4492
3311.56 4443
3312.11 4438
3312.65 4351
3313.19 4611
3313.73 5027
3314.28 4891
3314.82 5015
3315.36 5110
3315.91 5215
3316.45 5187
3316.99 5201
3317.53 5249
3318.08 5512
3318.62 5571
3319.16 5349
3319.71 5520
3320.25 5599
3320.79 5904
3321.34 6082
3321.88 5945
3322.43 5823
3322.97 5986
3323.51 5659
3324.06 5432
3324.60 5765
3325.14 5888
3325.69 5725
3326.23 5848
3326.78 5746
3327.32 5490
3327.86 5304
3328.41 5365
3328.95 5313
3329.50 5278
3330.04 5523
3330.58 6036
3331.13 6553
3331.67 7621
3332.22 9116
3332.76 10437
3333.31 12323
3333.85 14386
3334.39 16531
3334.94 18975
3335.48 21540
3336.03 23600
3336.57 24177
3337.12 24328
3337.66 23975
3338.21 22651
3338.75 20755
3339.30 18733
3339.84 15686
3340.39 13740
3340.93 12011
3341.48 10061
3342.02 8801
3342.57 7775
3343.11 6847
3343.66 6200
3344.20 5840
3344.75 5701
3345.29 5451
3345.84 5354
3346.39 5600
3346.93 5367
3347.48 5423
3348.02 5855
3348.57 5805
3349.11 6507
3349.66 6615
3350.21 7148
3350.75 7540
3351.30 7831
3351.84 8103
3352.39 8286
3352.94 8927
3353.48 8583
3354.03 8075
3354.57 7671
3355.12 7212
3355.67 6989
3356.21 6163
3356.76 5825
3357.31 5468
3357.85 5393
3358.40 5057
3358.94 5044
3359.49 4528
3360.04 4444
3360.58 4626
3361.13 4666
3361.68 4996
3362.22 5138
3362.77 5146
3363.32 5054
3363.87 5092
3364.41 4870
3364.96 5127
3365.51 5154
3366.05 5079
3366.60 5348
3367.15 5296
3367.70 5307
3368.24 5493
3368.79 5487
3369.34 5583
3369.88 5572
3370.43 5626
3370.98 5625
3371.53 5620
3372.07 5585
3372.62 6032
3373.17 5996
3373.72 6103
3374.27 6256
3374.81 6159
3375.36 6247
3375.91 6320
3376.46 6085
3377.01 5880
3377.55 5487
3378.10 5440
3378.65 5016
3379.20 5016
3379.75 5120
3380.29 4872
3380.84 4845
3381.39 4890
3381.94 5096
3382.49 5287
3383.04 5463
3383.58 5421
3384.13 5373
3384.68 5591
3385.23 5398
3385.78 4874
3386.33 4988
3386.88 4937
3387.43 4794
3387.97 4910
3388.52 4849
3389.07 4586
3389.62 4353
3390.17 4378
3390.72 4169
3391.27 4172
3391.82 3844
3392.37 4042
3392.92 4185
3393.47 3976
3394.02 4030
3394.56 4098
3395.11 4138
3395.66 3896
3396.21 3685
3396.76 3766
3397.31 4024
3397.86 3901
3398.41 4029
3398.96 3585
3399.51 3442
3400.06 3399
3400.61 3579
3401.16 3413
3401.71 3625
3402.26 3855
3402.81 3694
3403.36 3893
3403.91 3826
3404.46 3824
3405.01 3600
3405.56 3611
3406.11 3651
3406.66 3681
3407.21 3449
3407.76 3730
3408.32 3851
3408.87 3658
3409.42 3803
3409.97 3877
3410.52 4175
3411.07 4093
3411.62 4201
3412.17 4186
3412.72 4051
3413.27 4171
3413.82 4367
3414.37 4282
3414.93 4304
3415.48 4045
3416.03 3975
3416.58 4026
3417.13 3996
3417.68 3783
3418.23 3514
3418.78 3535
3419.34 3665
3419.89 3737
3420.44 3712
3420.99 3881
3421.54 3585
3422.09 3643
3422.65 3893
3423.20 3786
3423.75 3830
3424.30 3722
3424.85 3750
3425.40 3823
3425.96 3823
3426.51 4090
3427.06 3734
3427.61 3619
3428.16 3732
3428.72 3812
3429.27 3735
3429.82 3862
3430.37 3742
3430.93 3858
3431.48 3606
3432.03 3796
3432.58 4172
3433.14 3622
3433.69 3546
3434.24 3644
3434.79 3463
3435.35 3509
3435.90 3363
3436.45 3646
3437.00 3678
3437.56 3770
3438.11 3851
3438.66 3726
3439.22 3590
3439.77 3699
3440.32 3816
3440.88 3665
3441.43 3669
3441.98 3981
3442.54 4001
3443.09 4037
3443.64 3500
3444.20 3608
3444.75 3884
3445.30 3589
3445.86 3355
3446.41 3511
3446.96 3501
3447.52 3213
3448.07 3389
3448.63 3221
3449.18 3580
3449.73 3165
3450.29 3246
3450.84 3426
3451.39 3528
3451.95 3224
3452.50 3370
3453.06 3371
3453.61 3332
3454.17 3263
3454.72 3113
3455.27 3083
3455.83 3152
3456.38 3262
3456.94 3266
3457.49 3459
3458.05 3522
3458.60 3420
3459.16 3420
3459.71 3358
3460.27 3486
3460.82 3574
3461.37 3443
3461.93 3292
3462.48 3479
3463.04 3483
3463.59 3488
3464.15 3655
3464.70 3645
3465.26 3712
3465.82 3599
3466.37 3596
3466.93 3355
3467.48 3666
3468.04 3461
3468.59 3453
3469.15 3591
3469.70 3682
3470.26 3879
3470.81 3807
3471.37 3672
3471.92 3783
3472.48 3917
3473.04 3894
3473.59 3936
3474.15 3734
3474.70 3606
3475.26 3661
3475.82 3894
3476.37 3848
3476.93 3946
3477.48 4093
3478.04 4136
3478.60 4219
3479.15 3799
3479.71 4198
3480.27 4116
3480.82 4087
3481.38 4109
3481.93 4230
3482.49 4344
3483.05 4272
3483.60 4154
3484.16 4094
3484.72 4183
3485.27 4111
3485.83 4410
3486.39 4334
3486.94 4342
3487.50 4498
3488.06 4464
3488.62 4533
3489.17 5279
3489.73 5759
3490.29 6159
3490.84 6735
3491.40 6931
3491.96 7395
3492.52 7619
3493.07 8003
3493.63 7707
3494.19 7752
3494.75 7699
3495.30 7457
3495.86 6956
3496.42 7005
3496.98 6984
3497.53 7361
3498.09 7700
3498.65 8297
3499.21 8974
3499.76 9051
3500.32 9387
3500.88 9474
3501.44 9373
3502.00 9645
3502.56 8773
3503.11 8092
3503.67 6978
3504.23 7212
3504.79 7194
3505.35 7638
3505.90 7411
3506.46 7378
3507.02 7328
3507.58 7302
3508.14 7091
3508.70 6801
3509.26 6492
3509.81 6045
3510.37 5777
3510.93 5558
3511.49 5469
3512.05 5165
3512.61 4977
3513.17 4544
3513.73 4625
3514.29 4472
3514.84 4224
3515.40 4275
3515.96 4341
3516.52 3912
3517.08 3862
3517.64 4278
3518.20 4211
3518.76 4445
3519.32 4434
3519.88 4395
3520.44 4523
3521.00 4398
3521.56 4251
3522.12 4131
3522.68 4188
3523.24 4125
3523.80 4053
3524.36 4260
3524.92 4197
3525.48 3950
3526.04 3985
3526.60 3889
3527.16 3807
3527.72 3767
3528.28 3881
3528.84 3586
3529.40 3588
3529.96 3670
3530.52 3564
3531.08 3543
3531.64 3844
3532.20 3651
3532.76 3777
3533.32 3931
3533.88 3810
3534.44 3765
3535.00 3824
3535.56 4014
3536.12 3850
3536.68 4064
3537.25 4103
3537.81 3828
3538.37 3828
3538.93 4274
3539.49 4123
3540.05 3926
3540.61 4138
3541.17 4156
3541.73 3990
3542.30 4161
3542.86 4433
3543.42 4259
3543.98 4153
3544.54 4195
3545.10 3843
3545.66 4182
3546.23 4106
3546.79 3772
3547.35 3699
3547.91 3715
3548.47 3549
3549.03 3474
3549.60 3531
3550.16 3360
3550.72 3443
3551.28 3277
3551.84 3408
3552.41 3257
3552.97 3233
3553.53 3101
3554.09 3196
3554.65 3336
3555.22 3264
3555.78 3317
3556.34 3315
3556.90 3393
3557.47 3307
3558.03 3380
3558.59 3339
3559.15 3513
3559.72 3459
3560.28 3400
3560.84 3575
3561.41 3333
3561.97 3607
3562.53 3429
3563.09 3342
3563.66 3256
3564.22 3380
3564.78 3548
3565.35 3412
3565.91 3414
3566.47 3352
3567.04 3092
3567.60 3317
3568.16 3244
3568.73 3260
3569.29 3091
3569.85 2966
3570.42 3081
3570.98 3125
3571.54 2942
3572.11 3147
3572.67 3212
3573.23 3300
3573.80 3410
3574.36 3404
3574.93 3519
3575.49 3548
3576.05 3419
3576.62 3425
3577.18 3398
3577.75 3291
3578.31 3341
3578.87 3412
3579.44 3170
3580.00 3161
3580.57 3493
3581.13 3299
3581.70 3413
3582.26 3232
3582.82 3141
3583.39 3216
3583.95 3331
3584.52 3285
3585.08 3012
3585.65 3499
3586.21 3329
3586.78 3071
3587.34 3232
3587.91 3278
3588.47 3108
3589.04 3185
3589.60 3070
3590.17 3291
3590.73 3241
3591.30 3229
3591.86 3391
3592.43 3175
3592.99 3021
3593.56 3258
3594.12 3037
3594.69 3084
3595.25 3025
3595.82 3116
3596.39 3229
3596.95 3115
3597.52 3419
3598.08 3427
3598.65 3272
3599.21 3283
3599.78 3257
3600.35 3340
3600.91 3370
3601.48 3314
3602.04 3355
3602.61 3092
3603.18 3007
3603.74 3282
3604.31 3249
3604.87 3212
3605.44 3120
3606.01 3138
3606.57 3070
3607.14 3031
3607.71 3019
3608.27 2881
3608.84 2909
3609.41 3065
3609.97 3063
3610.54 2932
3611.11 3075
3611.67 2968
3612.24 3078
3612.81 3007
3613.37 3150
3613.94 3146
3614.51 3322
3615.07 3472
3615.64 3491
3616.21 3969
3616.77 4132
3617.34 4485
3617.91 4802
3618.48 4836
3619.04 4995
3619.61 4882
3620.18 4802
3620.75 4589
3621.31 4496
3621.88 4209
3622.45 3961
3623.02 3828
3623.58 3419
3624.15 3329
3624.72 3234
3625.29 3117
3625.86 2865
3626.42 3095
3626.99 3029
3627.56 2844
3628.13 2944
3628.70 2750
3629.26 3040
3629.83 2961
3630.40 3010
3630.97 2998
3631.54 2829
3632.10 2996
3632.67 2855
3633.24 2771
3633.81 3198
3634.38 3014
3634.95 3006
3635.52 3107
3636.08 3181
3636.65 3074
3637.22 2983
3637.79 3397
3638.36 3284
3638.93 3383
3639.50 3716
3640.07 3882
3640.64 4138
3641.20 4277
3641.77 4156
3642.34 4458
3642.91 4660
3643.48 4577
3644.05 4614
3644.62 4387
3645.19 4064
3645.76 4031
3646.33 3627
3646.90 3707
3647.47 3665
3648.04 3491
3648.61 3477
3649.18 3490
3649.75 3474
3650.32 3418
3650.89 3512
3651.46 3698
3652.03 3637
3652.60 3529
3653.17 3786
3653.74 3679
3654.31 3630
3654.88 3527
3655.45 3773
3656.02 3908
3656.59 4117
3657.16 3943
3657.73 3758
3658.30 3977
3658.87 4261
3659.44 4094
3660.01 4091
3660.58 3901
3661.15 4103
3661.72 3947
3662.29 3755
3662.86 3782
3663.43 3793
3664.00 3862
3664.58 3807
3665.15 3695
3665.72 3746
3666.29 3582
3666.86 3875
3667.43 4041
3668.00 3788
3668.57 3772
3669.14 3913
3669.72 3730
3670.29 3533
3670.86 3438
3671.43 3347
3672.00 3419
3672.57 3411
3673.14 3366
3673.72 3613
3674.29 3479
3674.86 3514
3675.43 3605
3676.00 3733
3676.57 3796
3677.15 3641
3677.72 3569
3678.29 3632
3678.86 3573
3679.43 3357
3680.01 3567
3680.58 3549
3681.15 3405
3681.72 3253
3682.29 3347
3682.87 3397
3683.44 3386
3684.01 3385
3684.58 3370
3685.16 3494
3685.73 3397
3686.30 3332
3686.87 3329
3687.45 3566
3688.02 3885
3688.59 4107
3689.17 4239
3689.74 4184
3690.31 4385
3690.88 4495
3691.46 4447
3692.03 4439
3692.60 4151
3693.18 4112
3693.75 4201
3694.32 3666
3694.90 3650
3695.47 3796
3696.04 3631
3696.62 3529
3697.19 3573
3697.76 3419
3698.34 3528
3698.91 3487
3699.48 3486
3700.06 3693
3700.63 3645
3701.21 3502
3701.78 3370
3702.35 3382
3702.93 3507
3703.50 3371
3704.07 3487
3704.65 3454
3705.22 3201
3705.80 3465
3706.37 3306
3706.95 3369
3707.52 3495
3708.09 3493
3708.67 3452
3709.24 3296
3709.82 3530
3710.39 3358
3710.97 3429
3711.54 3558
3712.11 3237
3712.69 3246
3713.26 3405
3713.84 3466
3714.41 3294
3714.99 3193
3715.56 3153
3716.14 3146
3716.71 3163
3717.29 3051
3717.86 2979
3718.44 3102
3719.01 3181
3719.59 3036
3720.16 2924
3720.74 3194
3721.31 3091
3721.89 3235
3722.47 3116
3723.04 2942
3723.62 3104
3724.19 2997
3724.77 2776
3725.34 2775
3725.92 2992
3726.49 3063
3727.07 3161
3727.65 3043
3728.22 3178
3728.80 3182
3729.37 3261
3729.95 3159
3730.53 3410
3731.10 3471
3731.68 3496
3732.25 3660
3732.83 3914
3733.41 3671
3733.98 3685
3734.56 3842
3735.14 3550
3735.71 3597
3736.29 3616
3736.86 3498
3737.44 3455
3738.02 3196
3738.59 3159
3739.17 3016
3739.75 3099
3740.32 3036
3740.90 2820
3741.48 2934
3742.06 3015
3742.63 2971
3743.21 2962
3743.79 2766
3744.36 2807
3744.94 2939
3745.52 3066
3746.09 3068
3746.67 3089
3747.25 3238
3747.83 3242
3748.40 2980
3748.98 2840
3749.56 3066
3750.14 3097
3750.71 2965
3751.29 2996
3751.87 2892
3752.45 2970
3753.03 2860
3753.60 2792
3754.18 2698
3754.76 2710
3755.34 2731
3755.91 2549
3756.49 2796
3757.07 2921
3757.65 2924
3758.23 2912
3758.81 2784
3759.38 2781
3759.96 2912
3760.54 2970
3761.12 2884
3761.70 2960
3762.28 3076
3762.85 2989
3763.43 2936
3764.01 3143
3764.59 3022
3765.17 2868
3765.75 2899
3766.33 2869
3766.90 2750
3767.48 2796
3768.06 2932
3768.64 2870
3769.22 2941
3769.80 2706
3770.38 2770
3770.96 2873
3771.54 2856
3772.12 2765
3772.70 2766
3773.27 2889
3773.85 2724
3774.43 2673
3775.01 2738
3775.59 2835
3776.17 2955
3776.75 2798
3777.33 2705
3777.91 2771
3778.49 2618
3779.07 2698
3779.65 2791
3780.23 2975
3780.81 2867
3781.39 2920
3781.97 2959
3782.55 2923
3783.13 2769
3783.71 2948
3784.29 2994
3784.87 2996
3785.45 2902
3786.03 2807
3786.61 2831
3787.19 2714
3787.77 2778
3788.35 2890
3788.93 2700
3789.51 2761
3790.09 2753
3790.67 3041
3791.26 2941
3791.84 2810
3792.42 2737
3793.00 2567
3793.58 2832
3794.16 2944
3794.74 2978
3795.32 2797
3795.90 2682
3796.48 2818
3797.07 2697
3797.65 2785
3798.23 2881
3798.81 2834
3799.39 2677
3799.97 2777
3800.55 2981
3801.13 3227
3801.72 3119
3802.30 2946
3802.88 3122
3803.46 3249
3804.04 3092
3804.62 3026
3805.21 3169
3805.79 3333
3806.37 3149
3806.95 3344
3807.53 3284
3808.12 3315
3808.70 3382
3809.28 3453
3809.86 3490
3810.44 3535
3811.03 3603
3811.61 3511
3812.19 3294
3812.77 3470
3813.36 3581
3813.94 3522
3814.52 3448
3815.10 3261
3815.69 3244
3816.27 3521
3816.85 3654
3817.43 3462
3818.02 3161
3818.60 2868
3819.18 3280
3819.76 3077
3820.35 3098
3820.93 3064
3821.51 2854
3822.10 2834
3822.68 2746
3823.26 2915
3823.85 2740
3824.43 2880
3825.01 2810
3825.60 2996
3826.18 2967
3826.76 2854
3827.35 2740
3827.93 2735
3828.51 2722
3829.10 2953
3829.68 2823
3830.26 2632
3830.85 2891
3831.43 2852
3832.02 2941
3832.60 2849
3833.18 2882
3833.77 2725
3834.35 2783
3834.93 2711
3835.52 2869
3836.10 2670
3836.69 2540
3837.27 2807
3837.86 2804
3838.44 2904
3839.02 2780
3839.61 2729
3840.19 2837
3840.78 2827
3841.36 2774
3841.95 2682
3842.53 2873
3843.12 2961
3843.70 2680
3844.29 2686
3844.87 2550
3845.46 2614
3846.04 2774
3846.63 2702
3847.21 2680
3847.80 2750
3848.38 2706
3848.97 2763
3849.55 2714
3850.14 2701
3850.72 2742
3851.31 2800
3851.89 2730
3852.48 2895
3853.06 2841
3853.65 2723
3854.23 2773
3854.82 2750
3855.40 2882
3855.99 2743
3856.58 2825
3857.16 2950
3857.75 2978
3858.33 2949
3858.92 3239
3859.50 3359
3860.09 3746
3860.68 3820
3861.26 4192
3861.85 4362
3862.43 4364
3863.02 4171
3863.61 4444
3864.19 4403
3864.78 4094
3865.37 4112
3865.95 4224
3866.54 3930
3867.13 3803
3867.71 3639
3868.30 3490
3868.89 3370
3869.47 3371
3870.06 3305
3870.65 3191
3871.23 3059
3871.82 3243
3872.41 3092
3872.99 3039
3873.58 3089
3874.17 3216
3874.75 3197
3875.34 3207
3875.93 3207
3876.52 3357
3877.10 3316
3877.69 3045
3878.28 2991
3878.86 2807
3879.45 2883
3880.04 2866
3880.63 2911
3881.21 2994
3881.80 2848
3882.39 2785
3882.98 2705
3883.57 2697
3884.15 2712
3884.74 2682
3885.33 2512
3885.92 2564
3886.50 2797
3887.09 2713
3887.68 2848
3888.27 2950
3888.86 2935
3889.45 2826
3890.03 2903
3890.62 2961
3891.21 2984
3891.80 3044
3892.39 2993
3892.98 2948
3893.56 3231
3894.15 3063
3894.74 2825
3895.33 3025
3895.92 2959
3896.51 3034
3897.10 2904
3897.68 2922
3898.27 2978
3898.86 3117
3899.45 3191
3900.04 3005
3900.63 2950
3901.22 3227
3901.81 3034
3902.40 2991
3902.99 2919
3903.57 2937
3904.16 2757
3904.75 2859
3905.34 2938
3905.93 2851
3906.52 2911
3907.11 2768
3907.70 2806
3908.29 2917
3908.88 2933
3909.47 2747
3910.06 2728
3910.65 2838
3911.24 2763
3911.83 2727
3912.42 2838
3913.01 2648
3913.60 2781
3914.19 2755
3914.78 2723
3915.37 2852
3915.96 2890
3916.55 2874
3917.14 2844
3917.73 2916
3918.32 2984
3918.91 3159
3919.50 2976
3920.09 2779
3920.68 2908
3921.27 2903
3921.86 2793
3922.45 2801
3923.05 2625
3923.64 2753
3924.23 2803
3924.82 2751
3925.41 2778
3926.00 2655
3926.59 2569
3927.18 2568
3927.77 2634
3928.36 2613
3928.95 2531
3929.55 2561
3930.14 2572
3930.73 2508
3931.32 2504
3931.91 2408
3932.50 2549
3933.09 2585
3933.69 2427
3934.28 2695
3934.87 2750
3935.46 2555
3936.05 2495
3936.64 2462
3937.24 2585
3937.83 2682
3938.42 2626
3939.01 2531
3939.60 2431
3940.20 2656
3940.79 2602
3941.38 2648
3941.97 2761
3942.56 2829
3943.16 2776
3943.75 2620
3944.34 2550
3944.93 2688
3945.53 2612
3946.12 2698
3946.71 2745
3947.30 2667
3947.90 2817
3948.49 2712
3949.08 2675
3949.67 2619
3950.27 2626
3950.86 2619
3951.45 2563
3952.05 2556
3952.64 2571
3953.23 2638
3953.82 2518
3954.42 2352
3955.01 2585
3955.60 2685
3956.20 2665
3956.79 2696
3957.38 2551
3957.98 2551
3958.57 2572
3959.16 2710
3959.76 2671
3960.35 2612
3960.94 2618
3961.54 2501
3962.13 2537
3962.73 2496
3963.32 2555
3963.91 2597
3964.51 2645
3965.10 2495
3965.69 2645
3966.29 2715
3966.88 2717
3967.48 2656
3968.07 2379
3968.66 2574
3969.26 2748
3969.85 2826
3970.45 2641
3971.04 2657
3971.64 2770
3972.23 2783
3972.82 2637
3973.42 2638
3974.01 2523
3974.61 2566
3975.20 2781
3975.80 2664
3976.39 2687
3976.99 2787
3977.58 2754
3978.18 2653
3978.77 2730
3979.37 2854
3979.96 2697
3980.56 2789
3981.15 2753
3981.75 2883
3982.34 2886
3982.94 2768
3983.53 2713
3984.13 2678
3984.72 2615
3985.32 2832
3985.91 2874
3986.51 2765
3987.11 2916
3987.70 2829
3988.30 2621
3988.89 2735
3989.49 2893
3990.08 2764
3990.68 2725
3991.28 2663
3991.87 2774
3992.47 2771
3993.06 2693
3993.66 2675
3994.26 2769
3994.85 2830
3995.45 2798
3996.04 2807
3996.64 2820
3997.24 2870
3997.83 2822
3998.43 2733
3999.03 2850
3999.62 2764
4000.22 2572
4000.81 2649
4001.41 2777
4002.01 2610
4002.60 2657
4003.20 2647
4003.80 2650
4004.40 2895
4004.99 2837
4005.59 2858
4006.19 2982
4006.78 2939
4007.38 3026
4007.98 2916
4008.57 2794
4009.17 2859
4009.77 2929
4010.37 3031
4010.96 3109
4011.56 2854
4012.16 2919
4012.76 2860
4013.35 2701
4013.95 2884
4014.55 2861
4015.15 3152
4015.74 3300
4016.34 3213
4016.94 3406
4017.54 3520
4018.13 3303
4018.73 3111
4019.33 3193
4019.93 3086
4020.53 3150
4021.12 2969
4021.72 3072
4022.32 2740
4022.92 2880
4023.52 2764
4024.12 2947
4024.71 3079
4025.31 3079
4025.91 3160
4026.51 3007
4027.11 3145
4027.71 3195
4028.30 3227
4028.90 3306
4029.50 3586
4030.10 3417
4030.70 3487
4031.30 3188
4031.90 3235
4032.50 3219
4033.10 3142
4033.69 3057
4034.29 2985
4034.89 2951
4035.49 2922
4036.09 2844
4036.69 2755
4037.29 2620
4037.89 2796
4038.49 2839
4039.09 2538
4039.69 2613
4040.29 2615
4040.89 2579
4041.49 2663
4042.08 2757
4042.68 2726
4043.28 2452
4043.88 2676
4044.48 2805
4045.08 2508
4045.68 2682
4046.28 2582
4046.88 2682
4047.48 2643
4048.08 2615
4048.68 2709
4049.28 2847
4049.88 2954
4050.48 2887
4051.08 2821
4051.69 2806
4052.29 2726
4052.89 2698
4053.49 2848
4054.09 2895
4054.69 3085
4055.29 2842
4055.89 2970
4056.49 2889
4057.09 2664
4057.69 2579
4058.29 2505
4058.89 2684
4059.49 2636
4060.09 2505
4060.70 2598
4061.30 2658
4061.90 2665
4062.50 2524
4063.10 2390
4063.70 2378
4064.30 2421
4064.90 2525
4065.51 2438
4066.11 2429
4066.71 2651
4067.31 2660
4067.91 2607
4068.51 2572
4069.11 2431
4069.72 2514
4070.32 2490
4070.92 2459
4071.52 2579
4072.12 2569
4072.73 2674
4073.33 2655
4073.93 2629
4074.53 2581
4075.13 2657
4075.74 2683
4076.34 2543
4076.94 2608
4077.54 2668
4078.14 2531
4078.75 2566
4079.35 2691
4079.95 2651
4080.55 2507
4081.16 2742
4081.76 2626
4082.36 2597
4082.96 2492
4083.57 2403
4084.17 2545
4084.77 2460
4085.38 2499
4085.98 2607
4086.58 2528
4087.18 2580
4087.79 2562
4088.39 2567
4088.99 2491
4089.60 2528
4090.20 2611
4090.80 2543
4091.41 2459
4092.01 2440
4092.61 2432
4093.22 2516
4093.82 2471
4094.42 2532
4095.03 2332
4095.63 2361
4096.23 2360
4096.84 2519
4097.44 2479
4098.05 2397
4098.65 2324
4099.25 2363
4099.86 2405
4100.46 2684
4101.06 2356
4101.67 2446
4102.27 2568
4102.88 2539
4103.48 2483
4104.09 2483
4104.69 2257
4105.29 2210
4105.90 2419
4106.50 2249
4107.11 2402
4107.71 2340
4108.32 2609
4108.92 2489
4109.53 2592
4110.13 2580
4110.74 2621
4111.34 2532
4111.94 2524
4112.55 2475
4113.15 2517
4113.76 2584
4114.36 2520
4114.97 2643
4115.57 2668
4116.18 2465
4116.78 2654
4117.39 2494
4118.00 2314
4118.60 2360
4119.21 2299
4119.81 2536
4120.42 2462
4121.02 2501
4121.63 2525
4122.23 2492
4122.84 2416
4123.44 2519
4124.05 2445
4124.66 2492
4125.26 2392
4125.87 2413
4126.47 2633
4127.08 2750
4127.68 2428
4128.29 2405
4128.90 2670
4129.50 2643
4130.11 2471
4130.72 2452
4131.32 2446
4131.93 2543
4132.53 2722
4133.14 2549
4133.75 2483
4134.35 2667
4134.96 2668
4135.57 2642
4136.17 2585
4136.78 2738
4137.39 2691
4137.99 2719
4138.60 2781
4139.21 2922
4139.81 3032
4140.42 2929
4141.03 2923
4141.63 3102
4142.24 2955
4142.85 3126
4143.46 3109
4144.06 3091
4144.67 3255
4145.28 3064
4145.88 2894
4146.49 2667
4147.10 2577
4147.71 2697
4148.31 2791
4148.92 2865
4149.53 2607
4150.14 2347
4150.74 2561
4151.35 2476
4151.96 2372
4152.57 2400
4153.18 2382
4153.78 2454
4154.39 2481
4155.00 2346
4155.61 2348
4156.22 2577
4156.82 2605
4157.43 2350
4158.04 2319
4158.65 2482
4159.26 2420
4159.86 2433
4160.47 2464
4161.08 2501
4161.69 2388
4162.30 2508
4162.91 2532
4163.52 2578
4164.12 2695
4164.73 2808
4165.34 2796
4165.95 2973
4166.56 2829
4167.17 2883
4167.78 2750
4168.39 2770
4168.99 2657
4169.60 2828
4170.21 2621
4170.82 2551
4171.43 2628
4172.04 2761
4172.65 2700
4173.26 2561
4173.87 2460
4174.48 2721
4175.09 2861
4175.70 2898
4176.31 2826
4176.92 2682
4177.53 2629
4178.13 2665
4178.74 2605
4179.35 2679
4179.96 2665
4180.57 2552
4181.18 2466
4181.79 2716
4182.40 2601
4183.01 2757
4183.62 2855
4184.23 2585
4184.84 2565
4185.45 2473
4186.06 2482
4186.67 2504
4187.29 2428
4187.90 2577
4188.51 2685
4189.12 2561
4189.73 2604
4190.34 2677
4190.95 2858
4191.56 2923
4192.17 2803
4192.78 2905
4193.39 3214
4194.00 3072
4194.61 3291
4195.22 3424
4195.83 3250
4196.45 3016
4197.06 3081
4197.67 3087
4198.28 2927
4198.89 2832
4199.50 2894
4200.11 3041
4200.72 2946
4201.33 2796
4201.95 2813
4202.56 2722
4203.17 2663
4203.78 2628
4204.39 2634
4205.00 2701
4205.62 2608
4206.23 2650
4206.84 2826
4207.45 2737
4208.06 2687
4208.67 2682
4209.29 2801
4209.90 2758
4210.51 2747
4211.12 2854
4211.73 2807
4212.35 2601
4212.96 2731
4213.57 2754
4214.18 2705
4214.80 2793
4215.41 2958
4216.02 2948
4216.63 3029
4217.25 2839
4217.86 3057
4218.47 3331
4219.08 3411
4219.70 3371
4220.31 3494
4220.92 3601
4221.53 3796
4222.15 3783
4222.76 4030
4223.37 4003
4223.99 3833
4224.60 4045
4225.21 3927
4225.83 4229
4226.44 4343
4227.05 4325
4227.66 4789
4228.28 4627
4228.89 4855
4229.51 4848
4230.12 4882
4230.73 5027
4231.35 4985
4231.96 5089
4232.57 5009
4233.19 5269
4233.80 5742
4234.41 6107
4235.03 6306
4235.64 6446
4236.26 6548
4236.87 6013
4237.48 6136
4238.10 5885
4238.71 5624
4239.33 4722
4239.94 4662
4240.55 4115
4241.17 3899
4241.78 3838
4242.40 3557
4243.01 3547
4243.63 3513
4244.24 3502
4244.85 3387
4245.47 3499
4246.08 3572
4246.70 3694
4247.31 3626
4247.93 3688
4248.54 3521
4249.16 3743
4249.77 3461
4250.39 3534
4251.00 3473
4251.62 3452
4252.23 3299
4252.85 3469
4253.46 3357
4254.08 3336
4254.69 3151
4255.31 3279
4255.92 3118
4256.54 3042
4257.15 3050
4257.77 3102
4258.39 2972
4259.00 2924
4259.62 2779
4260.23 2988
4260.85 2997
4261.46 2808
4262.08 2877
4262.69 2678
4263.31 2946
4263.93 3009
4264.54 2920
4265.16 2963
4265.77 3058
4266.39 3072
4267.01 2991
4267.62 2893
4268.24 2933
4268.86 2817
4269.47 2859
4270.09 2963
4270.70 2869
4271.32 3132
4271.94 3009
4272.55 2844
4273.17 2887
4273.79 2972
4274.40 2880
4275.02 2877
4275.64 2815
4276.25 2879
4276.87 3117
4277.49 3191
4278.10 3168
4278.72 3129
4279.34 2948
4279.96 2807
4280.57 3059
4281.19 2865
4281.81 2761
4282.42 2550
4283.04 2689
4283.66 2663
4284.28 2753
4284.89 2590
4285.51 2522
4286.13 2683
4286.75 2671
4287.36 2652
4287.98 2884
4288.60 2681
4289.22 2526
4289.83 2413
4290.45 2530
4291.07 2564
4291.69 2430
4292.31 2421
4292.92 2491
4293.54 2504
4294.16 2547
4294.78 2570
4295.40 2701
4296.01 2504
4296.63 2592
4297.25 2394
4297.87 2421
4298.49 2703
4299.11 2435
4299.72 2405
4300.34 2551
4300.96 2691
4301.58 2544
4302.20 2562
4302.82 2672
4303.44 2692
4304.06 2478
4304.67 2520
4305.29 2558
4305.91 2558
4306.53 2500
4307.15 2359
4307.77 2415
4308.39 2576
4309.01 2511
4309.63 2557
4310.25 2516
4310.86 2557
4311.48 2530
4312.10 2417
4312.72 2436
4313.34 2350
4313.96 2619
4314.58 2685
4315.20 2658
4315.82 2645
4316.44 2610
4317.06 2480
4317.68 2760
4318.30 2651
4318.92 2668
4319.54 2752
4320.16 2556
4320.78 2596
4321.40 2554
4322.02 2467
4322.64 2447
4323.26 2610
4323.88 2730
4324.50 2591
4325.12 2628
4325.74 2674
4326.36 2733
4326.98 2626
4327.60 2934
4328.22 2640
4328.84 2718
4329.46 2828
4330.08 2637
4330.71 2632
4331.33 2761
4331.95 2697
4332.57 2711
4333.19 2600
4333.81 2469
4334.43 2590
4335.05 2924
4335.67 2971
4336.29 2981
4336.91 2889
4337.54 3071
4338.16 3005
4338.78 3055
4339.40 3208
4340.02 3306
4340.64 3312
4341.26 3388
4341.89 3206
4342.51 3323
4343.13 3472
4343.75 3901
4344.37 4273
4344.99 4616
4345.62 5428
4346.24 6085
4346.86 6516
4347.48 6344
4348.10 6451
4348.73 6139
4349.35 6039
4349.97 5441
4350.59 4931
4351.21 4246
4351.84 4163
4352.46 3798
4353.08 3529
4353.70 3315
4354.33 3265
4354.95 2842
4355.57 2853
4356.19 2976
4356.82 2926
4357.44 2924
4358.06 3088
4358.68 2873
4359.31 2848
4359.93 2993
4360.55 3019
4361.17 3012
4361.80 2882
4362.42 3171
4363.04 3145
4363.67 2932
4364.29 2976
4364.91 2859
4365.54 2911
4366.16 2828
4366.78 3035
4367.41 3156
4368.03 3087
4368.65 2785
4369.28 2749
4369.90 2760
4370.52 2682
4371.15 2724
4371.77 2493
4372.39 2396
4373.02 2437
4373.64 2685
4374.27 2406
4374.89 2301
4375.51 2157
4376.14 2400
4376.76 2517
4377.39 2505
4378.01 2602
4378.63 2581
4379.26 2560
4379.88 2460
4380.51 2557
4381.13 2518
4381.75 2409
4382.38 2491
4383.00 2479
4383.63 2505
4384.25 2591
4384.88 2397
4385.50 2568
4386.13 2528
4386.75 2555
4387.38 2458
4388.00 2427
4388.63 2547
4389.25 2459
4389.88 2358
4390.50 2327
4391.13 2385
4391.75 2233
4392.38 2268
4393.00 2380
4393.63 2377
4394.25 2383
4394.88 2215
4395.50 2296
4396.13 2312
4396.75 2151
4397.38 2213
4398.00 2371
4398.63 2519
4399.26 2613
4399.88 2510
4400.51 2219
4401.13 2425
4401.76 2523
4402.38 2539
4403.01 2347
4403.64 2477
4404.26 2514
4404.89 2452
4405.51 2483
4406.14 2444
4406.77 2356
4407.39 2384
4408.02 2456
4408.64 2351
4409.27 2439
4409.90 2425
4410.52 2574
4411.15 2511
4411.78 2311
4412.40 2298
4413.03 2356
4413.66 2361
4414.28 2340
4414.91 2361
4415.54 2347
4416.16 2384
4416.79 2375
4417.42 2277
4418.04 2314
4418.67 2559
4419.30 2305
4419.93 2366
4420.55 2417
4421.18 2495
4421.81 2529
4422.43 2438
4423.06 2323
4423.69 2357
4424.32 2190
4424.94 2210
4425.57 2177
4426.20 2180
4426.83 2161
4427.45 2318
4428.08 2271
4428.71 2053
4429.34 2026
4429.96 1977
4430.59 2003
4431.22 2142
4431.85 2190
4432.48 2263
4433.10 2290
4433.73 2367
4434.36 2148
4434.99 2138
4435.62 2261
4436.24 2210
4436.87 2271
4437.50 2147
4438.13 2203
4438.76 2207
4439.39 2082
4440.02 2213
4440.64 2220
4441.27 2083
4441.90 2158
4442.53 2244
4443.16 2016
4443.79 2130
4444.42 2190
4445.04 2177
4445.67 2223
4446.30 2076
4446.93 2231
4447.56 2160
4448.19 2184
4448.82 2226
4449.45 2288
4450.08 2297
4450.71 2208
4451.34 2325
4451.97 2312
4452.59 2239
4453.22 1999
4453.85 2197
4454.48 2205
4455.11 2160
4455.74 2346
4456.37 2421
4457.00 2098
4457.63 2239
4458.26 2193
4458.89 2173
4459.52 2115
4460.15 2171
4460.78 2113
4461.41 2052
4462.04 2137
4462.67 1998
4463.30 2009
4463.93 2146
4464.56 2176
4465.19 2046
4465.82 2071
4466.45 1925
4467.08 2022
4467.71 2033
4468.34 2050
4468.97 2130
4469.61 2076
4470.24 1973
4470.87 2145
4471.50 2071
4472.13 2045
4472.76 1997
4473.39 2153
4474.02 2056
4474.65 2072
4475.28 2039
4475.91 2053
4476.54 2003
4477.18 1872
4477.81 1990
4478.44 2061
4479.07 2007
4479.70 2026
4480.33 2007
4480.96 2043
4481.59 2009
4482.23 2012
4482.86 2111
4483.49 2171
4484.12 2114
4484.75 2308
4485.38 2211
4486.02 2291
4486.65 2309
4487.28 2365
4487.91 2252
4488.54 2293
4489.18 2244
4489.81 2163
4490.44 2212
4491.07 2189
4491.70 2227
4492.34 2287
4492.97 2169
4493.60 2065
4494.23 2363
4494.87 2169
4495.50 2010
4496.13 2215
4496.76 2341
4497.40 2328
4498.03 2206
4498.66 2404
4499.29 2376
4499.93 2283
4500.56 2477
4501.19 2528
4501.82 2582
4502.46 2591
4503.09 2589
4503.72 2437
4504.36 2650
4504.99 2651
4505.62 2743
4506.26 2433
4506.89 2320
4507.52 2412
4508.16 2353
4508.79 2208
4509.42 2293
4510.06 2209
4510.69 2264
4511.32 2268
4511.96 2230
4512.59 2149
4513.22 2196
4513.86 2116
4514.49 2114
4515.13 2180
4515.76 2255
4516.39 2182
4517.03 2205
4517.66 2116
4518.30 2153
4518.93 2312
4519.56 2181
4520.20 2098
4520.83 2121
4521.47 2112
4522.10 2252
4522.73 2105
4523.37 2235
4524.00 2139
4524.64 2156
4525.27 2133
4525.91 2215
4526.54 2364
4527.18 2701
4527.81 2670
4528.45 2685
4529.08 3014
4529.72 2948
4530.35 3283
4530.99 3230
4531.62 3314
4532.26 3682
4532.89 3573
4533.53 3720
4534.16 3655
4534.80 3278
4535.43 3180
4536.07 2964
4536.70 2910
4537.34 2749
4537.97 2611
4538.61 2417
4539.24 2422
4539.88 2512
4540.51 2471
4541.15 2325
4541.79 2300
4542.42 2248
4543.06 2300
4543.69 2300
4544.33 2293
4544.96 2077
4545.60 2371
4546.24 2550
4546.87 2364
4547.51 2418
4548.14 2342
4548.78 2443
4549.42 2541
4550.05 2570
4550.69 2572
4551.33 2353
4551.96 2351
4552.60 2341
4553.24 2499
4553.87 2415
4554.51 2351
4555.15 2285
4555.78 2330
4556.42 2353
4557.06 2221
4557.69 2115
4558.33 2263
4558.97 2173
4559.60 2301
4560.24 2082
4560.88 2174
4561.51 2396
4562.15 2256
4562.79 2184
4563.43 2162
4564.06 2214
4564.70 2365
4565.34 2324
4565.97 2505
4566.61 2273
4567.25 2405
4567.89 2360
4568.52 2423
4569.16 2411
4569.80 2423
4570.44 2471
4571.07 2349
4571.71 2384
4572.35 2161
4572.99 2051
4573.63 2153
4574.26 2151
4574.90 2125
4575.54 2064
4576.18 2131
4576.82 2070
4577.45 2118
4578.09 1959
4578.73 2148
4579.37 2083
4580.01 2169
4580.65 2180
4581.28 2032
4581.92 2176
4582.56 2302
4583.20 2148
4583.84 2119
4584.48 2139
4585.12 2167
4585.76 2159
4586.39 2141
4587.03 2097
4587.67 2193
4588.31 2094
4588.95 2244
4589.59 2349
4590.23 2370
4590.87 2316
4591.51 2542
4592.15 2582
4592.78 2698
4593.42 2667
4594.06 2342
4594.70 2492
4595.34 2299
4595.98 2263
4596.62 2352
4597.26 2212
4597.90 2309
4598.54 2262
4599.18 2309
4599.82 2383
4600.46 2291
4601.10 2364
4601.74 2483
4602.38 2604
4603.02 2642
4603.66 2481
4604.30 2523
4604.94 2614
4605.58 2712
4606.22 2772
4606.86 2677
4607.50 2709
4608.14 2518
4608.78 2495
4609.42 2486
4610.06 2173
4610.70 2398
4611.34 2429
4611.98 2426
4612.62 2457
4613.26 2441
4613.90 2524
4614.55 2582
4615.19 2361
4615.83 2507
4616.47 2408
4617.11 2354
4617.75 2251
4618.39 2353
4619.03 2167
4619.67 2251
4620.31 2225
4620.96 2225
4621.60 2263
4622.24 2306
4622.88 2258
4623.52 2253
4624.16 2098
4624.80 2140
4625.44 2389
4626.09 2251
4626.73 2267
4627.37 2389
4628.01 2322
4628.65 2236
4629.29 2128
4629.94 2100
4630.58 2101
4631.22 2282
4631.86 2247
4632.50 2268
4633.15 2280
4633.79 2303
4634.43 2218
4635.07 2122
4635.72 2309
4636.36 2276
4637.00 2369
4637.64 2507
4638.28 2562
4638.93 2582
4639.57 2555
4640.21 2436
4640.85 2523
4641.50 2548
4642.14 2485
4642.78 2630
4643.43 2528
4644.07 2353
4644.71 2246
4645.35 2301
4646.00 2251
4646.64 2202
4647.28 2158
4647.93 2507
4648.57 2471
4649.21 2165
4649.86 2167
4650.50 2174
4651.14 2199
4651.79 2374
4652.43 2322
4653.07 2209
4653.72 2317
4654.36 2308
4655.00 2382
4655.65 2261
4656.29 2086
4656.93 2035
4657.58 2232
4658.22 2194
4658.87 2207
4659.51 2188
4660.15 2221
4660.80 2133
4661.44 1992
4662.09 2133
4662.73 2098
4663.37 2119
4664.02 2093
4664.66 2225
4665.31 2098
4665.95 2060
4666.59 2149
4667.24 2178
4667.88 2048
4668.53 2045
4669.17 2062
4669.82 2121
4670.46 2112
4671.11 2187
4671.75 2180
4672.40 2116
4673.04 2185
4673.69 2291
4674.33 2118
4674.98 2119
4675.62 2229
4676.27 2367
4676.91 2252
4677.56 2180
4678.20 2227
4678.85 2128
4679.49 2100
4680.14 2178
4680.78 2201
4681.43 2323
4682.07 2288
4682.72 2319
4683.36 2262
4684.01 2260
4684.66 2249
4685.30 2307
4685.95 2292
4686.59 2264
4687.24 2127
4687.88 2174
4688.53 2086
4689.18 2149
4689.82 2168
4690.47 2024
4691.11 2086
4691.76 2138
4692.41 2128
4693.05 2230
4693.70 2285
4694.34 2037
4694.99 2149
4695.64 2179
4696.28 2100
4696.93 2190
4697.58 2312
4698.22 2305
4698.87 2603
4699.52 2507
4700.16 2541
4700.81 2429
4701.46 2426
4702.10 2398
4702.75 2502
4703.40 2331
4704.04 2292
4704.69 2150
4705.34 2117
4705.99 2278
4706.63 2192
4707.28 2170
4707.93 2267
4708.57 2402
4709.22 2503
4709.87 2331
4710.52 2147
4711.16 2378
4711.81 2246
4712.46 2276
4713.11 2240
4713.75 2121
4714.40 2170
4715.05 2326
4715.70 2336
4716.35 2271
4716.99 2221
4717.64 2016
4718.29 2003
4718.94 2132
4719.58 2287
4720.23 2290
4720.88 2415
4721.53 2400
4722.18 2326
4722.83 2295
4723.47 2328
4724.12 2321
4724.77 2540
4725.42 2444
4726.07 2456
4726.72 2305
4727.36 2361
4728.01 2357
4728.66 2200
4729.31 2390
4729.96 2441
4730.61 2416
4731.26 2281
4731.91 2124
4732.55 2146
4733.20 2179
4733.85 2229
4734.50 2251
4735.15 2134
4735.80 2190
4736.45 2102
4737.10 2210
4737.75 2205
4738.40 2110
4739.05 2349
4739.70 2373
4740.35 2415
4740.99 2529
4741.64 2342
4742.29 2315
4742.94 2368
4743.59 2329
4744.24 2225
4744.89 2468
4745.54 2498
4746.19 2348
4746.84 2356
4747.49 2311
4748.14 2349
4748.79 2565
4749.44 2420
4750.09 2476
4750.74 2350
4751.39 2581
4752.04 2577
4752.69 2493
4753.34 2683
4753.99 2601
4754.64 2675
4755.29 2756
4755.95 2700
4756.60 2486
4757.25 2353
4757.90 2499
4758.55 2367
4759.20 2302
4759.85 2258
4760.50 2207
4761.15 2286
4761.80 2238
4762.45 2255
4763.10 2330
4763.75 2214
4764.41 2450
4765.06 2469
4765.71 2285
4766.36 2259
4767.01 2599
4767.66 2597
4768.31 2504
4768.97 2454
4769.62 2443
4770.27 2465
4770.92 2201
4771.57 2200
4772.22 2274
4772.87 2322
4773.53 2301
4774.18 2139
4774.83 2172
4775.48 2124
4776.13 2170
4776.79 2253
4777.44 2145
4778.09 2199
4778.74 2280
4779.39 2329
4780.05 2088
4780.70 2296
4781.35 2387
4782.00 2279
4782.65 2427
4783.31 2456
4783.96 2295
4784.61 2333
4785.26 2453
4785.92 2408
4786.57 2360
4787.22 2202
4787.88 2221
4788.53 2286
4789.18 2298
4789.83 2248
4790.49 2195
4791.14 2297
4791.79 2210
4792.45 2172
4793.10 2098
4793.75 2146
4794.40 2318
4795.06 2290
4795.71 2224
4796.36 2120
4797.02 2105
4797.67 2094
4798.32 2078
4798.98 2286
4799.63 2249
4800.29 2370
4800.94 2233
4801.59 2061
4802.25 2105
4802.90 2204
4803.55 2210
4804.21 2330
4804.86 2288
4805.52 2056
4806.17 2053
4806.82 2283
4807.48 2173
4808.13 2180
4808.79 2051
4809.44 2108
4810.09 2155
4810.75 2149
4811.40 2128
4812.06 1934
4812.71 2028
4813.37 2295
4814.02 2332
4814.67 2241
4815.33 2095
4815.98 2230
4816.64 2102
4817.29 2079
4817.95 2142
4818.60 2160
4819.26 2187
4819.91 2241
4820.57 2301
4821.22 2356
4821.88 2369
4822.53 2434
4823.19 2581
4823.84 2486
4824.50 2692
4825.15 2495
4825.81 2584
4826.46 2473
4827.12 2421
4827.77 2461
4828.43 2518
4829.09 2607
4829.74 2603
4830.40 2475
4831.05 2455
4831.71 2448
4832.36 2507
4833.02 2609
4833.68 2691
4834.33 2771
4834.99 2747
4835.64 2835
4836.30 2773
4836.96 2873
4837.61 2964
4838.27 2877
4838.92 2910
4839.58 3081
4840.24 2935
4840.89 2968
4841.55 2858
4842.21 2800
4842.86 2834
4843.52 2601
4844.17 2643
4844.83 2621
4845.49 2497
4846.14 2570
4846.80 2594
4847.46 2865
4848.11 2990
4848.77 2866
4849.43 3081
4850.09 3099
4850.74 3377
4851.40 3354
4852.06 3160
4852.71 3108
4853.37 3160
4854.03 3163
4854.69 3134
4855.34 2976
4856.00 2815
4856.66 2924
4857.31 3059
4857.97 2983
4858.63 2981
4859.29 3145
4859.94 3199
4860.60 3215
4861.26 3275
4861.92 3010
4862.58 2823
4863.23 3060
4863.89 3164
4864.55 3246
4865.21 3149
4865.87 3144
4866.52 3142
4867.18 3217
4867.84 3077
4868.50 3149
4869.16 3193
4869.81 2991
4870.47 2886
4871.13 2838
4871.79 2938
4872.45 2936
4873.11 3012
4873.77 2728
4874.42 2757
4875.08 2854
4875.74 2876
4876.40 2619
4877.06 2660
4877.72 2707
4878.38 2700
4879.03 2844
4879.69 2872
4880.35 2755
4881.01 2701
4881.67 2686
4882.33 2739
4882.99 2746
4883.65 2764
4884.31 2579
4884.97 2653
4885.63 2554
4886.29 2434
4886.95 2511
4887.60 2617
4888.26 2651
4888.92 2799
4889.58 2783
4890.24 2786
4890.90 2743
4891.56 2610
4892.22 2728
4892.88 2968
4893.54 2773
4894.20 2675
4894.86 2760
4895.52 2625
4896.18 2678
4896.84 2563
4897.50 2507
4898.16 2489
4898.82 2537
4899.48 2751
4900.14 2625
4900.80 2677
4901.46 2761
4902.12 2825
4902.79 2790
4903.45 2582
4904.11 2663
4904.77 2689
4905.43 2540
4906.09 2408
4906.75 2351
4907.41 2387
4908.07 2531
4908.73 2565
4909.39 2328
4910.05 2373
4910.71 2374
4911.38 2228
4912.04 2447
4912.70 2529
4913.36 2426
4914.02 2406
4914.68 2293
4915.34 2190
4916.00 2257
4916.67 2197
4917.33 2168
4917.99 2163
4918.65 2208
4919.31 2323
4919.97 2135
4920.64 2057
4921.30 2142
4921.96 1997
4922.62 2116
4923.28 2085
4923.94 2121
4924.61 2210
4925.27 2179
4925.93 2159
4926.59 2309
4927.26 2234
4927.92 2239
4928.58 2274
4929.24 2419
4929.90 2300
4930.57 2098
4931.23 2127
4931.89 2204
4932.55 2451
4933.22 2385
4933.88 2324
4934.54 2293
4935.20 2141
4935.87 2110
4936.53 2250
4937.19 2194
4937.86 2251
4938.52 2392
4939.18 2373
4939.84 2262
4940.51 2274
4941.17 2173
4941.83 2197
4942.50 2276
4943.16 2226
4943.82 2246
4944.49 2130
4945.15 2150
4945.81 2327
4946.48 2022
4947.14 2068
4947.80 2121
4948.47 2010
4949.13 2144
4949.79 2242
4950.46 2191
4951.12 2021
4951.79 2055
4952.45 2035
4953.11 2089
4953.78 2072
4954.44 2058
4955.11 2047
4955.77 2208
4956.43 2169
4957.10 2057
4957.76 2000
4958.43 2220
4959.09 2202
4959.76 2220
4960.42 2089
4961.08 2189
4961.75 2119
4962.41 2212
4963.08 2230
4963.74 2169
4964.41 2432
4965.07 2521
4965.74 2404
4966.40 2222
4967.07 2350
4967.73 2113
4968.40 2255
4969.06 2180
4969.73 2096
4970.39 2043
4971.06 2090
4971.72 2139
4972.39 2054
4973.05 2118
4973.72 2278
4974.38 2124
4975.05 2091
4975.71 2138
4976.38 2074
4977.04 2127
4977.71 2186
4978.37 2115
4979.04 2031
4979.71 2040
4980.37 2076
4981.04 2036
4981.70 1939
4982.37 2010
4983.04 2055
4983.70 2147
4984.37 2176
4985.03 2168
4985.70 2099
4986.37 2090
4987.03 1948
4987.70 1816
4988.36 1908
4989.03 1903
4989.70 1975
4990.36 1951
4991.03 1992
4991.70 1894
4992.36 2083
4993.03 2125
4993.70 2044
4994.36 2007
4995.03 2009
4995.70 2059
4996.36 2042
4997.03 1917
4997.70 1999
4998.36 1879
4999.03 1844
4999.70 1826
5000.36 1932
5001.03 2017
5001.70 2015
5002.37 1890
5003.03 1767
5003.70 1770
5004.37 1798
5005.03 1880
5005.70 2143
5006.37 2164
5007.04 2074
5007.70 2008
5008.37 2057
5009.04 2081
5009.71 2099
5010.38 2087
5011.04 1933
5011.71 1973
5012.38 2073
5013.05 1987
5013.71 1930
5014.38 1937
5015.05 1923
5015.72 2084
5016.39 2116
5017.06 2046
5017.72 2034
5018.39 2128
5019.06 2185
5019.73 2137
5020.40 2331
5021.07 2417
5021.73 2652
5022.40 2806
5023.07 2684
5023.74 2882
5024.41 2906
5025.08 2691
5025.75 2731
5026.41 2609
5027.08 2629
5027.75 2430
5028.42 2393
5029.09 2257
5029.76 2182
5030.43 2137
5031.10 2029
5031.77 1976
5032.44 1954
5033.10 2011
5033.77 1980
5034.44 2019
5035.11 2007
5035.78 1986
5036.45 1873
5037.12 1947
5037.79 2001
5038.46 2028
5039.13 2043
5039.80 2089
5040.47 1931
5041.14 1963
5041.81 2010
5042.48 1921
5043.15 1953
5043.82 2109
5044.49 2177
5045.16 1949
5045.83 2064
5046.50 1984
5047.17 2016
5047.84 2039
5048.51 2060
5049.18 1909
5049.85 2000
5050.52 2020
5051.19 2152
5051.86 2113
5052.53 2092
5053.20 2174
5053.87 2048
5054.54 1975
5055.21 1915
5055.89 1840
5056.56 1977
5057.23 1992
5057.90 2055
5058.57 2011
5059.24 2026
5059.91 1982
5060.58 1895
5061.25 2142
5061.92 1987
5062.60 1942
5063.27 1976
5063.94 2144
5064.61 2027
5065.28 1873
5065.95 1954
5066.62 1976
5067.30 2098
5067.97 2127
5068.64 2025
5069.31 1997
5069.98 1899
5070.65 1961
5071.33 2032
5072.00 2054
5072.67 1897
5073.34 1959
5074.01 1934
5074.68 1950
5075.36 1883
5076.03 1888
5076.70 1869
5077.37 1976
5078.05 2055
5078.72 2156
5079.39 2288
5080.06 2187
5080.73 2152
5081.41 2092
5082.08 1993
5082.75 1971
5083.42 1931
5084.10 1993
5084.77 2062
5085.44 2060
5086.12 2116
5086.79 2131
5087.46 2012
5088.13 2058
5088.81 2192
5089.48 2261
5090.15 2384
5090.83 2382
5091.50 2563
5092.17 2510
5092.85 2458
5093.52 2564
5094.19 2542
5094.87 2409
5095.54 2302
5096.21 2227
5096.89 2130
5097.56 2113
5098.23 2168
5098.91 2014
5099.58 2135
5100.25 2251
5100.93 2259
5101.60 2064
5102.28 2047
5102.95 2103
5103.62 2019
5104.30 1989
5104.97 2160
5105.65 2286
5106.32 2061
5106.99 1991
5107.67 2067
5108.34 2054
5109.02 1995
5109.69 2098
5110.36 1959
5111.04 1985
5111.71 1932
5112.39 1984
5113.06 1912
5113.74 1865
5114.41 1985
5115.09 2170
5115.76 2102
5116.44 2091
5117.11 1883
5117.79 2038
5118.46 2165
5119.14 2111
5119.81 2090
5120.49 2184
5121.16 2286
5121.84 2273
5122.51 2250
5123.19 2046
5123.86 2206
5124.54 2161
5125.21 2078
5125.89 2065
5126.56 2166
5127.24 2180
5127.91 2073
5128.59 2257
5129.27 2158
5129.94 1981
5130.62 2122
5131.29 2191
5131.97 2207
5132.64 2121
5133.32 1992
5134.00 2057
5134.67 2064
5135.35 2042
5136.02 2174
5136.70 2214
5137.38 2281
5138.05 2026
5138.73 2144
5139.40 2118
5140.08 2062
5140.76 2062
5141.43 2060
5142.11 2011
5142.79 2034
5143.46 1978
5144.14 2074
5144.82 1959
5145.49 2001
5146.17 1969
5146.85 1911
5147.52 1912
5148.20 1855
5148.88 1805
5149.55 1964
5150.23 1922
5150.91 1967
5151.59 2015
5152.26 1927
5152.94 1851
5153.62 1910
5154.29 1839
5154.97 1845
5155.65 1912
5156.33 1845
5157.00 1876
5157.68 2021
5158.36 1881
5159.04 1897
5159.71 1881
5160.39 1747
5161.07 1740
5161.75 1734
5162.42 1746
5163.10 1799
5163.78 1880
5164.46 1917
5165.14 1972
5165.81 2110
5166.49 1908
5167.17 1927
5167.85 1988
5168.53 1902
5169.21 2046
5169.88 2017
5170.56 1930
5171.24 1884
5171.92 1904
5172.60 1970
5173.28 1997
5173.95 1826
5174.63 1907
5175.31 1887
5175.99 1947
5176.67 1931
5177.35 1867
5178.03 1886
5178.71 1876
5179.38 1948
5180.06 1908
5180.74 1846
5181.42 1913
5182.10 1933
5182.78 1966
5183.46 1871
5184.14 1893
5184.82 1942
5185.50 1816
5186.18 1847
5186.86 1747
5187.53 1670
5188.21 1695
5188.89 1972
5189.57 1879
5190.25 1700
5190.93 1941
5191.61 1818
5192.29 1934
5192.97 1876
5193.65 1888
5194.33 1715
5195.01 1752
5195.69 1893
5196.37 1747
5197.05 1979
5197.73 1883
5198.41 1728
5199.09 1715
5199.77 1734
5200.45 1748
5201.13 1710
5201.81 1931
5202.49 1786
5203.17 1910
5203.86 1902
5204.54 1799
5205.22 1955
5205.90 1906
5206.58 1962
5207.26 1991
5207.94 2042
5208.62 2119
5209.30 2084
5209.98 2072
5210.66 2082
5211.34 2135
5212.02 2236
5212.71 2104
5213.39 2224
5214.07 2419
5214.75 2024
5215.43 2001
5216.11 2110
5216.79 2150
5217.47 2108
5218.16 1995
5218.84 1972
5219.52 1948
5220.20 1992
5220.88 1973
5221.56 2001
5222.25 2134
5222.93 1881
5223.61 1947
5224.29 2082
5224.97 2147
5225.66 1998
5226.34 1862
5227.02 2014
5227.70 1876
5228.38 1918
5229.07 1943
5229.75 1976
5230.43 1864
5231.11 1871
5231.79 1898
5232.48 1803
5233.16 1975
5233.84 2062
5234.52 2049
5235.21 2111
5235.89 2010
5236.57 1995
5237.26 2064
5237.94 2042
5238.62 1965
5239.30 2087
5239.99 2166
5240.67 2134
5241.35 2105
5242.04 1854
5242.72 2021
5243.40 1876
5244.08 1932
5244.77 2074
5245.45 2061
5246.13 2062
5246.82 2091
5247.50 2272
5248.18 2233
5248.87 2310
5249.55 2384
5250.24 2459
5250.92 2450
5251.60 2540
5252.29 2467
5252.97 2180
5253.65 2188
5254.34 2104
5255.02 2023
5255.71 2008
5256.39 1939
5257.07 1860
5257.76 1914
5258.44 2003
5259.13 2010
5259.81 1960
5260.49 1963
5261.18 1883
5261.86 1866
5262.55 2081
5263.23 2115
5263.92 1997
5264.60 2201
5265.28 2085
5265.97 2067
5266.65 2096
5267.34 1984
5268.02 1952
5268.71 2032
5269.39 2087
5270.08 2079
5270.76 1949
5271.45 1961
5272.13 2037
5272.82 2104
5273.50 1978
5274.19 2002
5274.87 2024
5275.56 2037
5276.24 1956
5276.93 1916
5277.61 2036
5278.30 2049
5278.98 2145
5279.67 2361
5280.36 2337
5281.04 2302
5281.73 2619
5282.41 2591
5283.10 2443
5283.78 2604
5284.47 2580
5285.16 2415
5285.84 2238
5286.53 2242
5287.21 2093
5287.90 2172
5288.59 2194
5289.27 2105
5289.96 2126
5290.64 2012
5291.33 2044
5292.02 2091
5292.70 2162
5293.39 1994
5294.08 2126
5294.76 2021
5295.45 1997
5296.13 1904
5296.82 2037
5297.51 2201
5298.19 2128
5298.88 2147
5299.57 2171
5300.25 2032
5300.94 1967
5301.63 2197
5302.32 1963
5303.00 2015
5303.69 2013
5304.38 2098
5305.06 2037
5305.75 1988
5306.44 2032
5307.13 2073
5307.81 1990
5308.50 2093
5309.19 1973
5309.87 1964
5310.56 2081
5311.25 1926
5311.94 1861
5312.62 1997
5313.31 2106
5314.00 2195
5314.69 1925
5315.38 1862
5316.06 1915
5316.75 1953
5317.44 2106
5318.13 2126
5318.82 2128
5319.50 2059
5320.19 2054
5320.88 2185
5321.57 2185
5322.26 2270
5322.94 2297
5323.63 2311
5324.32 2045
5325.01 1950
5325.70 2020
5326.39 1970
5327.07 2004
5327.76 2004
5328.45 2170
5329.14 1980
5329.83 1967
5330.52 1928
5331.21 2022
5331.90 1989
5332.58 1998
5333.27 1982
5333.96 2012
5334.65 2036
5335.34 1903
5336.03 1957
5336.72 2023
5337.41 1943
5338.10 1892
5338.79 1975
5339.48 1986
5340.17 2027
5340.86 2076
5341.54 2029
5342.23 1886
5342.92 1992
5343.61 2057
5344.30 2080
5344.99 2133
5345.68 2163
5346.37 2177
5347.06 2088
5347.75 2095
5348.44 2156
5349.13 2396
5349.82 2561
5350.51 2586
5351.20 2711
5351.89 2779
5352.58 2756
5353.27 2679
5353.96 2659
5354.65 2436
5355.34 2368
5356.03 2335
5356.72 2099
5357.42 2068
5358.11 1985
5358.80 2059
5359.49 1946
5360.18 1755
5360.87 1873
5361.56 1798
5362.25 1725
5362.94 1861
5363.63 2009
5364.32 2011
5365.01 1893
5365.70 1945
5366.40 1990
5367.09 1993
5367.78 1906
5368.47 1851
5369.16 1921
5369.85 1869
5370.54 1963
5371.23 1905
5371.93 1828
5372.62 1844
5373.31 1778
5374.00 1901
5374.69 1871
5375.38 1879
5376.08 1719
5376.77 1821
5377.46 1808
5378.15 1805
5378.84 1651
5379.53 1787
5380.23 1820
5380.92 1726
5381.61 1767
5382.30 1834
5383.00 1933
5383.69 1814
5384.38 1744
5385.07 1784
5385.76 1835
5386.46 1753
5387.15 1743
5387.84 1548
5388.53 1869
5389.23 2031
5389.92 1932
5390.61 1728
5391.30 2019
5392.00 2062
5392.69 1952
5393.38 1830
5394.08 1810
5394.77 1863
5395.46 1846
5396.15 1863
5396.85 1863
5397.54 1755
5398.23 1766
5398.93 1636
5399.62 1827
5400.31 1860
5401.01 1734
5401.70 1769
5402.39 1753
5403.09 1808
5403.78 1887
5404.47 1939
5405.17 1868
5405.86 1797
5406.56 1778
5407.25 1870
5407.94 1961
5408.64 1951
5409.33 1946
5410.02 1907
5410.72 1913
5411.41 1927
5412.11 1884
5412.80 1932
5413.49 1787
5414.19 1729
5414.88 1713
5415.58 1785
5416.27 1651
5416.97 1607
5417.66 1748
5418.35 1871
5419.05 1779
5419.74 1653
5420.44 1837
5421.13 1892
5421.83 1725
5422.52 1710
5423.22 1781
5423.91 1899
5424.61 1853
5425.30 1833
5426.00 1922
5426.69 1925
5427.39 1868
5428.08 1852
5428.78 1783
5429.47 1855
5430.17 1702
5430.86 1817
5431.56 1938
5432.25 1895
5432.95 1824
5433.64 1880
5434.34 1853
5435.03 1846
5435.73 1917
5436.43 2089
5437.12 2129
5437.82 2137
5438.51 2299
5439.21 2178
5439.90 2156
5440.60 2049
5441.30 1892
5441.99 2015
5442.69 2190
5443.38 2225
5444.08 2302
5444.78 2239
5445.47 2256
5446.17 2248
5446.86 2332
5447.56 2480
5448.26 2471
5448.95 2526
5449.65 2607
5450.35 2681
5451.04 2514
5451.74 2536
5452.44 2540
5453.13 2351
5453.83 2289
5454.53 2257
5455.22 2183
5455.92 2294
5456.62 2180
5457.31 2105
5458.01 2359
5458.71 2214
5459.40 2127
5460.10 2167
5460.80 2406
5461.50 2472
5462.19 2478
5462.89 2820
5463.59 2857
5464.29 2833
5464.98 2879
5465.68 2972
5466.38 2830
5467.08 2964
5467.77 2874
5468.47 2684
5469.17 2522
5469.87 2631
5470.56 2589
5471.26 2451
5471.96 2388
5472.66 2380
5473.36 2356
5474.05 2256
5474.75 2434
5475.45 2424
5476.15 2415
5476.85 2438
5477.54 2652
5478.24 2555
5478.94 2731
5479.64 2802
5480.34 2900
5481.04 2852
5481.73 3125
5482.43 3062
5483.13 3211
5483.83 3068
5484.53 2942
5485.23 3008
5485.93 2710
5486.62 2602
5487.32 2748
5488.02 2790
5488.72 2904
5489.42 2761
5490.12 2799
5490.82 2856
5491.52 2813
5492.22 2703
5492.92 2805
5493.62 2791
5494.31 2708
5495.01 2797
5495.71 2926
5496.41 2905
5497.11 3045
5497.81 3226
5498.51 3501
5499.21 3302
5499.91 3645
5500.61 3981
5501.31 4148
5502.01 4363
5502.71 4482
5503.41 4432
5504.11 4369
5504.81 4130
5505.51 3612
5506.21 3109
5506.91 3112
5507.61 3128
5508.31 2933
5509.01 2636
5509.71 2859
5510.41 2851
5511.11 2745
5511.81 2885
5512.51 2731
5513.21 2690
5513.91 2618
5514.61 2703
5515.31 2678
5516.01 2650
5516.72 2753
5517.42 2612
5518.12 2560
5518.82 2649
5519.52 2626
5520.22 2776
5520.92 2590
5521.62 2693
5522.32 2635
5523.02 2546
5523.73 2489
5524.43 2534
5525.13 2582
5525.83 2539
5526.53 2433
5527.23 2342
5527.93 2237
5528.63 2145
5529.34 2281
5530.04 2128
5530.74 2260
5531.44 2283
5532.14 2144
5532.84 2121
5533.55 2193
5534.25 2204
5534.95 2069
5535.65 2120
5536.35 2121
5537.06 2031
5537.76 2223
5538.46 2039
5539.16 2114
5539.86 2169
5540.57 2078
5541.27 2054
5541.97 2063
5542.67 2084
5543.38 2126
5544.08 1968
5544.78 1948
5545.48 1841
5546.19 1950
5546.89 2034
5547.59 2024
5548.29 2052
5549.00 1907
5549.70 2007
5550.40 1952
5551.11 2038
5551.81 2018
5552.51 2152
5553.21 1963
5553.92 1992
5554.62 1908
5555.32 1886
5556.03 1918
5556.73 1905
5557.43 1918
5558.14 1831
5558.84 1771
5559.54 1843
5560.25 1859
5560.95 1925
5561.65 1930
5562.36 1887
5563.06 1847
5563.77 1876
5564.47 1980
5565.17 2030
5565.88 1901
5566.58 2001
5567.28 1929
5567.99 1963
5568.69 1982
5569.40 1842
5570.10 1807
5570.80 1881
5571.51 1950
5572.21 1886
5572.92 1870
5573.62 1941
5574.33 1865
5575.03 1888
5575.73 1934
5576.44 2074
5577.14 1992
5577.85 2057
5578.55 2024
5579.26 2026
5579.96 1897
5580.67 1844
5581.37 1901
5582.08 1860
5582.78 1936
5583.49 1911
5584.19 1766
5584.90 1715
5585.60 1809
5586.31 1808
5587.01 1934
5587.72 1877
5588.42 1806
5589.13 1707
5589.83 1853
5590.54 1877
5591.24 1790
5591.95 1892
5592.66 1842
5593.36 1731
5594.07 1704
5594.77 1760
5595.48 1810
5596.18 1739
5596.89 1706
5597.60 1745
5598.30 1746
5599.01 1760
5599.71 1772
5600.42 1827
5601.13 1769
5601.83 1728
5602.54 1727
5603.24 1644
5603.95 1669
5604.66 1700
5605.36 1730
5606.07 1817
5606.78 1745
5607.48 1656
5608.19 1769
5608.89 1686
5609.60 1799
5610.31 1712
5611.01 1772
5611.72 1835
5612.43 1814
5613.14 1766
5613.84 1669
5614.55 1675
5615.26 1596
5615.96 1706
5616.67 1674
5617.38 1573
5618.08 1740
5618.79 1659
5619.50 1609
5620.21 1639
5620.91 1538
5621.62 1652
5622.33 1621
5623.04 1621
5623.74 1713
5624.45 1717
5625.16 1621
5625.87 1658
5626.57 1759
5627.28 1834
5627.99 1772
5628.70 1701
5629.40 1820
5630.11 1797
5630.82 1679
5631.53 1675
5632.24 1908
5632.94 1801
5633.65 1717
5634.36 1665
5635.07 1757
5635.78 1675
5636.49 1661
5637.19 1723
5637.90 1882
5638.61 1795
5639.32 1884
5640.03 1943
5640.74 1872
5641.44 1886
5642.15 1824
5642.86 1944
5643.57 2006
5644.28 2015
5644.99 1896
5645.70 1922
5646.41 1758
5647.12 1800
5647.82 1787
5648.53 1708
5649.24 1704
5649.95 1679
5650.66 1837
5651.37 1755
5652.08 1616
5652.79 1758
5653.50 1715
5654.21 1823
5654.92 1984
5655.63 1857
5656.34 1706
5657.05 1776
5657.76 1648
5658.46 1700
5659.17 1734
5659.88 1794
5660.59 1806
5661.30 1807
5662.01 1733
5662.72 1876
5663.43 1878
5664.14 1711
5664.85 1903
5665.56 1842
5666.27 1929
5666.98 1730
5667.69 1731
5668.40 1925
5669.12 1987
5669.83 2087
5670.54 2271
5671.25 2206
5671.96 2213
5672.67 2362
5673.38 2199
5674.09 2357
5674.80 2246
5675.51 2050
5676.22 2046
5676.93 2112
5677.64 2021
5678.35 1838
5679.06 1901
5679.78 1947
5680.49 1929
5681.20 1784
5681.91 2063
5682.62 1924
5683.33 1852
5684.04 1929
5684.75 1881
5685.47 1781
5686.18 1803
5686.89 1876
5687.60 1811
5688.31 1880
5689.02 1849
5689.73 1894
5690.45 1793
5691.16 1775
5691.87 1865
5692.58 1686
5693.29 1829
5694.01 1714
5694.72 1747
5695.43 1776
5696.14 1779
5696.85 1802
5697.57 1727
5698.28 1763
5698.99 1761
5699.70 1864
5700.41 1733
5701.13 1764
5701.84 1740
5702.55 1715
5703.26 1669
5703.98 1667
5704.69 1638
5705.40 1784
5706.11 1735
5706.83 1741
5707.54 1706
5708.25 1593
5708.97 1743
5709.68 1799
5710.39 1709
5711.10 1740
5711.82 1681
5712.53 1615
5713.24 1762
5713.96 1726
5714.67 1649
5715.38 1791
5716.10 1799
5716.81 1749
5717.52 1597
5718.24 1563
5718.95 1566
5719.66 1623
5720.38 1647
5721.09 1786
5721.80 1685
5722.52 1666
5723.23 1738
5723.95 1623
5724.66 1662
5725.37 1802
5726.09 1961
5726.80 1920
5727.52 2030
5728.23 2048
5728.94 2157
5729.66 2109
5730.37 2114
5731.09 2132
5731.80 2093
5732.51 2190
5733.23 2030
5733.94 1955
5734.66 1890
5735.37 1941
5736.09 1749
5736.80 1877
5737.52 1794
5738.23 1784
5738.95 1761
5739.66 1722
5740.38 1712
5741.09 1793
5741.81 1659
5742.52 1727
5743.24 1861
5743.95 1808
5744.67 1761
5745.38 1837
5746.10 1801
5746.81 1800
5747.53 1658
5748.24 1729
5748.96 1825
5749.67 1744
5750.39 1707
5751.10 1928
5751.82 1915
5752.53 1864
5753.25 1890
5753.97 1984
5754.68 2086
5755.40 2238
5756.11 2128
5756.83 2155
5757.54 2114
5758.26 2121
5758.98 2107
5759.69 1947
5760.41 1821
5761.12 1820
5761.84 1947
5762.56 1961
5763.27 1897
5763.99 1832
5764.71 1729
5765.42 1851
5766.14 1698
5766.85 1781
5767.57 1844
5768.29 1863
5769.00 1788
5769.72 1697
5770.44 1879
5771.15 1902
5771.87 1851
5772.59 1905
5773.30 1827
5774.02 1763
5774.74 1734
5775.46 1841
5776.17 1838
5776.89 1763
5777.61 1836
5778.32 1992
5779.04 1954
5779.76 1950
5780.48 1917
5781.19 1918
5781.91 1949
5782.63 1928
5783.35 1865
5784.06 1873
5784.78 1752
5785.50 1806
5786.22 1915
5786.93 2084
5787.65 1895
5788.37 1863
5789.09 1950
5789.80 1981
5790.52 2100
5791.24 2116
5791.96 2043
5792.68 2055
5793.39 2172
5794.11 2207
5794.83 2094
5795.55 2156
5796.27 2189
5796.99 2412
5797.70 2416
5798.42 2769
5799.14 3090
5799.86 3413
5800.58 3722
5801.30 4081
5802.02 4254
5802.73 4344
5803.45 3790
5804.17 3661
5804.89 3347
5805.61 3105
5806.33 2866
5807.05 2671
5807.77 2534
5808.49 2396
5809.20 2589
5809.92 2619
5810.64 2345
5811.36 2403
5812.08 2373
5812.80 2358
5813.52 2295
5814.24 2433
5814.96 2322
5815.68 2347
5816.40 2454
5817.12 2328
5817.84 2292
5818.56 2310
5819.28 2353
5820.00 2279
5820.72 2364
5821.44 2286
5822.16 2128
5822.88 2202
5823.60 2267
5824.32 2246
5825.04 2119
5825.76 2017
5826.48 1954
5827.20 1963
5827.92 1979
5828.64 2131
5829.36 2206
5830.08 2119
5830.80 2008
5831.52 1895
5832.24 1953
5832.96 1946
5833.68 1926
5834.40 1860
5835.12 1905
5835.84 1846
5836.56 1803
5837.28 1934
5838.00 2017
5838.73 2033
5839.45 1924
5840.17 1928
5840.89 1889
5841.61 1972
5842.33 1887
5843.05 1780
5843.77 1871
5844.49 1833
5845.22 1835
5845.94 1910
5846.66 1769
5847.38 1770
5848.10 1678
5848.82 1760
5849.54 1854
5850.27 1708
5850.99 1663
5851.71 1778
5852.43 1742
5853.15 1853
5853.88 1801
5854.60 1756
5855.32 1728
5856.04 1710
5856.76 1814
5857.49 1861
5858.21 1868
5858.93 1766
5859.65 1730
5860.37 1694
5861.10 1815
5861.82 1801
5862.54 1559
5863.26 1672
5863.99 1676
5864.71 1788
5865.43 1658
5866.15 1723
5866.88 1725
5867.60 1815
5868.32 1700
5869.04 1541
5869.77 1650
5870.49 1735
5871.21 1737
5871.94 1607
5872.66 1655
5873.38 1595
5874.11 1550
5874.83 1675
5875.55 1765
5876.27 1688
5877.00 1744
5877.72 1787
5878.44 1854
5879.17 1675
5879.89 1569
5880.62 1622
5881.34 1750
5882.06 1759
5882.79 1641
5883.51 1539
5884.23 1596
5884.96 1536
5885.68 1548
5886.40 1622
5887.13 1618
5887.85 1712
5888.58 1569
5889.30 1666
5890.02 1699
5890.75 1661
5891.47 1705
5892.20 1674
5892.92 1601
5893.65 1730
5894.37 1797
5895.09 1671
5895.82 1541
5896.54 1590
5897.27 1606
5897.99 1551
5898.72 1549
5899.44 1540
5900.17 1422
5900.89 1552
5901.62 1571
5902.34 1578
5903.07 1721
5903.79 1696
5904.52 1630
5905.24 1620
5905.97 1679
5906.69 1595
5907.42 1619
5908.14 1743
5908.87 1574
5909.59 1638
5910.32 1673
5911.04 1616
5911.77 1603
5912.49 1738
5913.22 1537
5913.94 1674
5914.67 1676
5915.40 1704
5916.12 1708
5916.85 1608
5917.57 1802
5918.30 1666
5919.02 1599
5919.75 1668
5920.48 1736
5921.20 1586
5921.93 1698
5922.65 1752
5923.38 1731
5924.11 1634
5924.83 1606
5925.56 1691
5926.29 1692
5927.01 1755
5927.74 1673
5928.47 1712
5929.19 1747
5929.92 1878
5930.64 1823
5931.37 1810
5932.10 1854
5932.82 1897
5933.55 1753
5934.28 2021
5935.01 1852
5935.73 1828
5936.46 1684
5937.19 1855
5937.91 1876
5938.64 1961
5939.37 1927
5940.09 1857
5940.82 1911
5941.55 1971
5942.28 1765
5943.00 1917
5943.73 1888
5944.46 1827
5945.19 1917
5945.91 2046
5946.64 1808
5947.37 1908
5948.10 1991
5948.82 1947
5949.55 2109
5950.28 2199
5951.01 2159
5951.73 2132
5952.46 2152
5953.19 2345
5953.92 2304
5954.65 2331
5955.38 2294
5956.10 2266
5956.83 2206
5957.56 2188
5958.29 2198
5959.02 2175
5959.74 2168
5960.47 2080
5961.20 2144
5961.93 2300
5962.66 2190
5963.39 2239
5964.12 2423
5964.84 2542
5965.57 2692
5966.30 2852
5967.03 2973
5967.76 3176
5968.49 3204
5969.22 3224
5969.95 3206
5970.68 2927
5971.40 3011
5972.13 2774
5972.86 2673
5973.59 2678
5974.32 2517
5975.05 2474
5975.78 2556
5976.51 2555
5977.24 2538
5977.97 2469
5978.70 2403
5979.43 2593
5980.16 2439
5980.89 2435
5981.62 2476
5982.35 2557
5983.08 2543
5983.81 2529
5984.54 2531
5985.27 2539
5986.00 2583
5986.73 2694
5987.46 2750
5988.19 2480
5988.92 2615
5989.65 2600
5990.38 2500
5991.11 2652
5991.84 2434
5992.57 2515
5993.30 2473
5994.03 2499
5994.76 2445
5995.49 2493
5996.22 2435
5996.95 2446
5997.68 2452
5998.41 2446
5999.14 2664
5999.87 2386
6000.60 2399
6001.34 2402
6002.07 2303
6002.80 2292
6003.53 2373
6004.26 2302
6004.99 2514
6005.72 2365
6006.45 2398
6007.18 2554
6007.92 2611
6008.65 2624
6009.38 2796
6010.11 3002
6010.84 3287
6011.57 3358
6012.30 3425
6013.04 3528
6013.77 3377
6014.50 3351
6015.23 3386
6015.96 3343
6016.69 3160
6017.43 3016
6018.16 3034
6018.89 2685
6019.62 2667
6020.35 2469
6021.09 2374
6021.82 2353
6022.55 2296
6023.28 2225
6024.02 2167
6024.75 2254
6025.48 2287
6026.21 2286
6026.94 2222
6027.68 2147
6028.41 2123
6029.14 2161
6029.88 2174
6030.61 2276
6031.34 2215
6032.07 2159
6032.81 2198
6033.54 2215
6034.27 2274
6035.01 2136
6035.74 2158
6036.47 2109
6037.20 2126
6037.94 2127
6038.67 2147
6039.40 2161
6040.14 2181
6040.87 2320
6041.60 2297
6042.34 2314
6043.07 2252
6043.80 2283
6044.54 2327
6045.27 2301
6046.00 2153
6046.74 2187
6047.47 2325
6048.21 2338
6048.94 2243
6049.67 2253
6050.41 2392
6051.14 2528
6051.88 2631
6052.61 2636
6053.34 2556
6054.08 2517
6054.81 2517
6055.55 2343
6056.28 2240
6057.01 2323
6057.75 2327
6058.48 2247
6059.22 2115
6059.95 2374
6060.69 2293
6061.42 2237
6062.16 2301
6062.89 2167
6063.63 2275
6064.36 2384
6065.09 2227
6065.83 2209
6066.56 2296
6067.30 2307
6068.03 2350
6068.77 2237
6069.50 2014
6070.24 2188
6070.97 2155
6071.71 2038
6072.45 2075
6073.18 1984
6073.92 2029
6074.65 2165
6075.39 2120
6076.12 2158
6076.86 2113
6077.59 2121
6078.33 2117
6079.06 2267
6079.80 2254
6080.54 2162
6081.27 2184
6082.01 2188
6082.74 2145
6083.48 2175
6084.21 2162
6084.95 2245
6085.69 2070
6086.42 2085
6087.16 2130
6087.90 2301
6088.63 2012
6089.37 2019
6090.10 2144
6090.84 2221
6091.58 2184
6092.31 2209
6093.05 2210
6093.79 2316
6094.52 2253
6095.26 2388
6096.00 2249
6096.73 2329
6097.47 2132
6098.21 2163
6098.94 2018
6099.68 1985
6100.42 2009
6101.15 2085
6101.89 2127
6102.63 1943
6103.37 2056
6104.10 1966
6104.84 2012
6105.58 2043
6106.31 2102
6107.05 2076
6107.79 2170
6108.53 2079
6109.26 2029
6110.00 2075
6110.74 2083
6111.48 2204
6112.21 2289
6112.95 2408
6113.69 2208
6114.43 2142
6115.17 2248
6115.90 2110
6116.64 2387
6117.38 2369
6118.12 2318
6118.85 2176
6119.59 2163
6120.33 2096
6121.07 2312
6121.81 2359
6122.55 2327
6123.28 2350
6124.02 2206
6124.76 2124
6125.50 2267
6126.24 2278
6126.98 2124
6127.71 2336
6128.45 2271
6129.19 2200
6129.93 2320
6130.67 2469
6131.41 2409
6132.15 2231
6132.89 2413
6133.63 2280
6134.36 2375
6135.10 2333
6135.84 2335
6136.58 2368
6137.32 2283
6138.06 2358
6138.80 2358
6139.54 2301
6140.28 2488
6141.02 2380
6141.76 2382
6142.50 2503
6143.24 2511
6143.97 2522
6144.71 2464
6145.45 2496
6146.19 2564
6146.93 2551
6147.67 2392
6148.41 2501
6149.15 2537
6149.89 2563
6150.63 2498
6151.37 2532
6152.11 2490
6152.85 2506
6153.59 2401
6154.33 2496
6155.07 2534
6155.81 2718
6156.55 2733
6157.29 2622
6158.03 2609
6158.78 2757
6159.52 2595
6160.26 2557
6161.00 2636
6161.74 2663
6162.48 2845
6163.22 2939
6163.96 2906
6164.70 3034
6165.44 3226
6166.18 3337
6166.92 3310
6167.66 3618
6168.41 3714
6169.15 3863
6169.89 3568
6170.63 3632
6171.37 3567
6172.11 3487
6172.85 3471
6173.59 3494
6174.34 3448
6175.08 3332
6175.82 3237
6176.56 3394
6177.30 3464
6178.04 3523
6178.78 3355
6179.53 3414
6180.27 3341
6181.01 3546
6181.75 3478
6182.49 3594
6183.24 3676
6183.98 3693
6184.72 3820
6185.46 3734
6186.20 3677
6186.95 3598
6187.69 3782
6188.43 3841
6189.17 3895
6189.91 3950
6190.66 3867
6191.40 4077
6192.14 4144
6192.88 3974
6193.63 4228
6194.37 4173
6195.11 4146
6195.85 4306
6196.60 4284
6197.34 4177
6198.08 4377
6198.83 4556
6199.57 4465
6200.31 4326
6201.05 4321
6201.80 4421
6202.54 4465
6203.28 4775
6204.03 4963
6204.77 5113
6205.51 5840
6206.26 6647
6207.00 8093
6207.74 9809
6208.49 11496
6209.23 13790
6209.97 14988
6210.72 15953
6211.46 16194
6212.21 16059
6212.95 14959
6213.69 13348
6214.44 12220
6215.18 10216
6215.92 8714
6216.67 7594
6217.41 6536
6218.16 5968
6218.90 5505
6219.64 5092
6220.39 4836
6221.13 4777
6221.88 4755
6222.62 5094
6223.37 5440
6224.11 5791
6224.85 6190
6225.60 6400
6226.34 7017
6227.09 7166
6227.83 7032
6228.58 6804
6229.32 6230
6230.07 5468
6230.81 4963
6231.56 4480
6232.30 4214
6233.05 3991
6233.79 3657
6234.54 3706
6235.28 3761
6236.03 3843
6236.77 3670
6237.52 3655
6238.26 3659
6239.01 3672
6239.75 3778
6240.50 3984
6241.24 3893
6241.99 4079
6242.73 4111
6243.48 4123
6244.22 3992
6244.97 4267
6245.72 4082
6246.46 4350
6247.21 4392
6247.95 4590
6248.70 4895
6249.45 4950
6250.19 5066
6250.94 5062
6251.68 4842
6252.43 4712
6253.18 4460
6253.92 4219
6254.67 4087
6255.41 3814
6256.16 3675
6256.91 3749
6257.65 3814
6258.40 3860
6259.15 3834
6259.89 3830
6260.64 3782
6261.39 3693
6262.13 3621
6262.88 3981
6263.63 3845
6264.37 3771
6265.12 3835
6265.87 3703
6266.61 3631
6267.36 3629
6268.11 3638
6268.85 3466
6269.60 3484
6270.35 3470
6271.10 3523
6271.84 3452
6272.59 3396
6273.34 3495
6274.08 3514
6274.83 3441
6275.58 3576
6276.33 3669
6277.07 3596
6277.82 3719
6278.57 3932
6279.32 3989
6280.07 4034
6280.81 3889
6281.56 3783
6282.31 3437
6283.06 3390
6283.80 3314
6284.55 3338
6285.30 3343
6286.05 3327
6286.80 3271
6287.54 3256
6288.29 3339
6289.04 3354
6289.79 3471
6290.54 3502
6291.29 3442
6292.03 3283
6292.78 3243
6293.53 3052
6294.28 2946
6295.03 3162
6295.78 3206
6296.53 2973
6297.28 2926
6298.02 2841
6298.77 2824
6299.52 2760
6300.27 2811
6301.02 2799
6301.77 2828
6302.52 2818
6303.27 2935
6304.02 2880
6304.77 2918
6305.51 2862
6306.26 2793
6307.01 2852
6307.76 2746
6308.51 2728
6309.26 2640
6310.01 2674
6310.76 2893
6311.51 2760
6312.26 2776
6313.01 2928
6313.76 2943
6314.51 2813
6315.26 2750
6316.01 2867
6316.76 2815
6317.51 2595
6318.26 2742
6319.01 2616
6319.76 2638
6320.51 2657
6321.26 2605
6322.01 2390
6322.76 2474
6323.51 2578
6324.26 2481
6325.01 2292
6325.76 2453
6326.51 2544
6327.26 2351
6328.01 2370
6328.76 2512
6329.51 2562
6330.26 2458
6331.02 2450
6331.77 2470
6332.52 2414
6333.27 2326
6334.02 2546
6334.77 2484
6335.52 2506
6336.27 2301
6337.02 2377
6337.77 2400
6338.53 2357
6339.28 2387
6340.03 2481
6340.78 2432
6341.53 2418
6342.28 2406
6343.03 2338
6343.78 2304
6344.54 2292
6345.29 2349
6346.04 2282
6346.79 2262
6347.54 2271
6348.29 2320
6349.05 2403
6349.80 2266
6350.55 2278
6351.30 2408
6352.05 2380
6352.81 2506
6353.56 2518
6354.31 2538
6355.06 2464
6355.82 2449
6356.57 2391
6357.32 2375
6358.07 2395
6358.82 2403
6359.58 2320
6360.33 2346
6361.08 2301
6361.83 2268
6362.59 2244
6363.34 2276
6364.09 2245
6364.85 2274
6365.60 2473
6366.35 2313
6367.10 2223
6367.86 2218
6368.61 2340
6369.36 2386
6370.12 2244
6370.87 2262
6371.62 2205
6372.38 2124
6373.13 2143
6373.88 2217
6374.64 2228
6375.39 2333
6376.14 2263
6376.90 2206
6377.65 2103
6378.40 2164
6379.16 2085
6379.91 2233
6380.66 2246
6381.42 2176
6382.17 2279
6382.92 2272
6383.68 2283
6384.43 2306
6385.19 2152
6385.94 2122
6386.69 2245
6387.45 2200
6388.20 2219
6388.96 2223
6389.71 2242
6390.47 2219
6391.22 2278
6391.97 2194
6392.73 2047
6393.48 2118
6394.24 2252
6394.99 2280
6395.75 2241
6396.50 2242
6397.26 2213
6398.01 2222
6398.77 2153
6399.52 2036
6400.28 2047
6401.03 2038
6401.79 2151
6402.54 2168
6403.30 2113
6404.05 1983
6404.81 1952
6405.56 2079
6406.32 2045
6407.07 2192
6407.83 2119
6408.58 2081
6409.34 2041
6410.09 2035
6410.85 2187
6411.60 2227
6412.36 2182
6413.11 2160
6413.87 2161
6414.63 2108
6415.38 2111
6416.14 2199
6416.89 2111
6417.65 2128
6418.41 2116
6419.16 2005
6419.92 2111
6420.67 2209
6421.43 2196
6422.19 2096
6422.94 2097
6423.70 2142
6424.45 2049
6425.21 2171
6425.97 2239
6426.72 2040
6427.48 2183
6428.24 2162
6428.99 2091
6429.75 2135
6430.51 1993
6431.26 2004
6432.02 2119
6432.78 2272
6433.53 2084
6434.29 2186
6435.05 2193
6435.80 2184
6436.56 2114
6437.32 2078
6438.08 2030
6438.83 2162
6439.59 2195
6440.35 1973
6441.10 2009
6441.86 2152
6442.62 2109
6443.38 2244
6444.13 2220
6444.89 2269
6445.65 2138
6446.41 2099
6447.16 2090
6447.92 2187
6448.68 2135
6449.44 2118
6450.19 2208
6450.95 2163
6451.71 2165
6452.47 2125
6453.23 2272
6453.98 2174
6454.74 2096
6455.50 2185
6456.26 2169
6457.02 2164
6457.78 2277
6458.53 2337
6459.29 2403
6460.05 2289
6460.81 2402
6461.57 2312
6462.33 2364
6463.08 2448
6463.84 2268
6464.60 2218
6465.36 2241
6466.12 2210
6466.88 2256
6467.64 2240
6468.40 2327
6469.15 2387
6469.91 2336
6470.67 2435
6471.43 2410
6472.19 2494
6472.95 2611
6473.71 2569
6474.47 2562
6475.23 2570
6475.99 2559
6476.75 2637
6477.51 2624
6478.26 2561
6479.02 2701
6479.78 2676
6480.54 2520
6481.30 2415
6482.06 2529
6482.82 2498
6483.58 2690
6484.34 2636
6485.10 2698
6485.86 2759
6486.62 2898
6487.38 2838
6488.14 2745
6488.90 2821
6489.66 2979
6490.42 2991
6491.18 2995
6491.94 3215
6492.70 3270
6493.46 3227
6494.22 3364
6494.98 3429
6495.74 3577
6496.51 3575
6497.27 3340
6498.03 3483
6498.79 3415
6499.55 3358
6500.31 3442
6501.07 3582
6501.83 3495
6502.59 3599
6503.35 3522
6504.11 3391
6504.87 3477
6505.64 3666
6506.40 3684
6507.16 3658
6507.92 3916
6508.68 4011
6509.44 3995
6510.20 4105
6510.96 4292
6511.73 4223
6512.49 4426
6513.25 4260
6514.01 4049
6514.77 3993
6515.53 4018
6516.29 4132
6517.06 3974
6517.82 4228
6518.58 4202
6519.34 4426
6520.10 4360
6520.87 4586
6521.63 4573
6522.39 4640
6523.15 4957
6523.91 4886
6524.68 5081
6525.44 5028
6526.20 5256
6526.96 5501
6527.73 5560
6528.49 5673
6529.25 5659
6530.01 5798
6530.78 6148
6531.54 6178
6532.30 6140
6533.06 6446
6533.83 7427
6534.59 8553
6535.35 10458
6536.11 12478
6536.88 14733
6537.64 16968
6538.40 17411
6539.17 17118
6539.93 16412
6540.69 15021
6541.46 12825
6542.22 11025
6542.98 9391
6543.74 8093
6544.51 6823
6545.27 5908
6546.04 5455
6546.80 5046
6547.56 4804
6548.33 4431
6549.09 4178
6549.85 4032
6550.62 4031
6551.38 3904
6552.14 3910
6552.91 3884
6553.67 3749
6554.44 3642
6555.20 3522
6555.96 3538
6556.73 3629
6557.49 3464
6558.26 3297
6559.02 3148
6559.78 3335
6560.55 3388
6561.31 3349
6562.08 3433
6562.84 3724
6563.61 3886
6564.37 3972
6565.14 3947
6565.90 3961
6566.66 4097
6567.43 3932
6568.19 3851
6568.96 4078
6569.72 3891
6570.49 3834
6571.25 3947
6572.02 3857
6572.78 3937
6573.55 4257
6574.31 4439
6575.08 4490
6575.84 4696
6576.61 4952
6577.37 4863
6578.14 4904
6578.90 4997
6579.67 5062
6580.44 5285
6581.20 5194
6581.97 5176
6582.73 5114
6583.50 4755
6584.26 4693
6585.03 4522
6585.79 4558
6586.56 4374
6587.33 4210
6588.09 4071
6588.86 4177
6589.62 4293
6590.39 4345
6591.16 4498
6591.92 4535
6592.69 4478
6593.45 4737
6594.22 5073
6594.99 5179
6595.75 5149
6596.52 5094
6597.29 4970
6598.05 4921
6598.82 4841
6599.59 4532
6600.35 4528
6601.12 4456
6601.89 4111
6602.65 4171
6603.42 3954
6604.19 3882
6604.95 3812
6605.72 3812
6606.49 3877
6607.25 3744
6608.02 3550
6608.79 3598
6609.55 3750
6610.32 3690
6611.09 3728
6611.86 3605
6612.62 3583
6613.39 3459
6614.16 3554
6614.93 3466
6615.69 3599
6616.46 3550
6617.23 3493
6618.00 3228
6618.76 3250
6619.53 3339
6620.30 3405
6621.07 3508
6621.83 3250
6622.60 3177
6623.37 3317
6624.14 3191
6624.91 3250
6625.67 3316
6626.44 3293
6627.21 3182
6627.98 3121
6628.75 3209
6629.52 3224
6630.28 3092
6631.05 3142
6631.82 3273
6632.59 3415
6633.36 3391
6634.13 3544
6634.90 3701
6635.66 3860
6636.43 3854
6637.20 3887
6637.97 3891
6638.74 3529
6639.51 3423
6640.28 3517
6641.05 3254
6641.81 3241
6642.58 3044
6643.35 3082
6644.12 3167
6644.89 2941
6645.66 2922
6646.43 3068
6647.20 3052
6647.97 2874
6648.74 3044
6649.51 3012
6650.28 2999
6651.05 3068
6651.82 3012
6652.59 3114
6653.35 3183
6654.12 3039
6654.89 2941
6655.66 2935
6656.43 2991
6657.20 2867
6657.97 2925
6658.74 2772
6659.51 2694
6660.28 2491
6661.05 2771
6661.82 2714
6662.59 2690
6663.36 2720
6664.13 2648
6664.91 2654
6665.68 2679
6666.45 2601
6667.22 2630
6667.99 2675
6668.76 2733
6669.53 2781
6670.30 2853
6671.07 2773
6671.84 2752
6672.61 2662
6673.38 2656
6674.15 2722
6674.92 2709
6675.69 2706
6676.47 2737
6677.24 2690
6678.01 2676
6678.78 2545
6679.55 2521
6680.32 2776
6681.09 2744
6681.86 2838
6682.64 2734
6683.41 2743
6684.18 2877
6684.95 2928
6685.72 3100
6686.49 3229
6687.26 3324
6688.04 3299
6688.81 3113
6689.58 3112
6690.35 3006
6691.12 2928
6691.90 2872
6692.67 2841
6693.44 2713
6694.21 2674
6694.98 2691
6695.76 2714
6696.53 2541
6697.30 2374
6698.07 2403
6698.84 2450
6699.62 2448
6700.39 2634
6701.16 2555
6701.93 2573
6702.71 2635
6703.48 2681
6704.25 2525
6705.02 2652
6705.80 2676
6706.57 2666
6707.34 2582
6708.12 2582
6708.89 2561
6709.66 2570
6710.43 2701
6711.21 2610
6711.98 2539
6712.75 2447
6713.53 2594
6714.30 2521
6715.07 2343
6715.85 2222
6716.62 2368
6717.39 2295
6718.17 2285
6718.94 2332
6719.71 2216
6720.49 2345
6721.26 2199
6722.03 2211
6722.81 2264
6723.58 2322
6724.36 2381
6725.13 2327
6725.90 2339
6726.68 2427
6727.45 2367
6728.23 2232
6729.00 2364
6729.77 2233
6730.55 2305
6731.32 2223
6732.10 2275
6732.87 2270
6733.64 2160
6734.42 2156
6735.19 2204
6735.97 2186
6736.74 2319
6737.52 2217
6738.29 2295
6739.07 2247
6739.84 2422
6740.62 2334
6741.39 2257
6742.16 2240
6742.94 2248
6743.71 2308
6744.49 2343
6745.26 2450
6746.04 2431
6746.81 2289
6747.59 2425
6748.36 2592
6749.14 2415
6749.92 2525
6750.69 2472
6751.47 2668
6752.24 2632
6753.02 2471
6753.79 2507
6754.57 2464
6755.34 2551
6756.12 2379
6756.89 2369
6757.67 2473
6758.45 2356
6759.22 2294
6760.00 2220
6760.77 2191
6761.55 2230
6762.33 2178
6763.10 2228
6763.88 2262
6764.65 2140
6765.43 2167
6766.21 2155
6766.98 2180
6767.76 2185
6768.53 2153
6769.31 2231
6770.09 2350
6770.86 2203
6771.64 2099
6772.42 2131
6773.19 2153
6773.97 2011
6774.75 2138
6775.52 2195
6776.30 2124
6777.08 2199
6777.85 2245
6778.63 2160
6779.41 2167
6780.18 2310
6780.96 2121
6781.74 2201
6782.52 2257
6783.29 2193
6784.07 2118
6784.85 2109
6785.62 2155
6786.40 2163
6787.18 2119
6787.96 2120
6788.73 2063
6789.51 2122
6790.29 2114
6791.07 2154
6791.84 2236
6792.62 2054
6793.40 2044
6794.18 1947
6794.96 1954
6795.73 2015
6796.51 1982
6797.29 2082
6798.07 2100
6798.85 2175
6799.62 2075
6800.40 2120
6801.18 2033
6801.96 2139
6802.74 2123
6803.51 2224
6804.29 2155
6805.07 2250
6805.85 2282
6806.63 2181
6807.41 2291
6808.19 2263
6808.96 2219
6809.74 2130
6810.52 2058
6811.30 2208
6812.08 2211
6812.86 2106
6813.64 2249
6814.42 2221
6815.20 2084
6815.97 2158
6816.75 2227
6817.53 2084
6818.31 2272
6819.09 2218
6819.87 2083
6820.65 2147
6821.43 2046
6822.21 2053
6822.99 2054
6823.77 1957
6824.55 2102
6825.33 2108
6826.11 2205
6826.89 2148
6827.67 2028
6828.44 2075
6829.22 2064
6830.00 2150
6830.78 2202
6831.56 1977
6832.34 2006
6833.12 2113
6833.90 2102
6834.68 2036
6835.46 2098
6836.24 2126
6837.03 2219
6837.81 2272
6838.59 2154
6839.37 2177
6840.15 2201
6840.93 2318
6841.71 2225
6842.49 2191
6843.27 2176
6844.05 2236
6844.83 2260
6845.61 2237
6846.39 2136
6847.17 2142
6847.95 2362
6848.73 2414
6849.52 2421
6850.30 2732
6851.08 2874
6851.86 3156
6852.64 3255
6853.42 3421
6854.20 3188
6854.98 3056
6855.76 3138
6856.55 2918
6857.33 2608
6858.11 2528
6858.89 2520
6859.67 2503
6860.45 2380
6861.23 2331
6862.02 2264
6862.80 2199
6863.58 2287
6864.36 2427
6865.14 2445
6865.93 2596
6866.71 2849
6867.49 2829
6868.27 2908
6869.05 3053
6869.84 2871
6870.62 2789
6871.40 2902
6872.18 2658
6872.96 2498
6873.75 2520
6874.53 2512
6875.31 2389
6876.09 2439
6876.88 2502
6877.66 2496
6878.44 2394
6879.22 2435
6880.01 2472
6880.79 2546
6881.57 2619
6882.36 2623
6883.14 2678
6883.92 2773
6884.70 3020
6885.49 3005
6886.27 3011
6887.05 3155
6887.84 3357
6888.62 3601
6889.40 3632
6890.19 3708
6890.97 3746
6891.75 3752
6892.54 3644
6893.32 3242
6894.10 3236
6894.89 3128
6895.67 3010
6896.45 2773
6897.24 2751
6898.02 2904
6898.81 2892
6899.59 2727
6900.37 2764
6901.16 2882
6901.94 2789
6902.73 2938
6903.51 2866
6904.29 2890
6905.08 2884
6905.86 2767
6906.65 2633
6907.43 2698
6908.21 2868
6909.00 2791
6909.78 2715
6910.57 2737
6911.35 2582
6912.14 2548
6912.92 2431
6913.71 2593
6914.49 2551
6915.27 2621
6916.06 2713
6916.84 2578
6917.63 2508
6918.41 2555
6919.20 2694
6919.98 2670
6920.77 2611
6921.55 2778
6922.34 2670
6923.12 2671
6923.91 2788
6924.69 2727
6925.48 2755
6926.27 2723
6927.05 2869
6927.84 2784
6928.62 2649
6929.41 2729
6930.19 2789
6930.98 2894
6931.76 3175
6932.55 3032
6933.34 2965
6934.12 2827
6934.91 2966
6935.69 3143
6936.48 3002
6937.26 2950
6938.05 2985
6938.84 3058
6939.62 3115
6940.41 3134
6941.20 3055
6941.98 3117
6942.77 3281
6943.55 3382
6944.34 3336
6945.13 3319
6945.91 3520
6946.70 3431
6947.49 3497
6948.27 3585
6949.06 3522
6949.85 3731
6950.63 3669
6951.42 3563
6952.21 3434
6952.99 3454
6953.78 3464
6954.57 3494
6955.35 3622
6956.14 3652
6956.93 3666
6957.72 3866
6958.50 3925
6959.29 3941
6960.08 3806
6960.86 3919
6961.65 4104
6962.44 3887
6963.23 3734
6964.01 3557
6964.80 3696
6965.59 3822
6966.38 3736
6967.16 3749
6967.95 4022
6968.74 4075
6969.53 4073
6970.32 4295
6971.10 4315
6971.89 4354
6972.68 4297
6973.47 4235
6974.26 4408
6975.04 4518
6975.83 4623
6976.62 4601
6977.41 4677
6978.20 4563
6978.98 4566
6979.77 4849
6980.56 5205
6981.35 5325
6982.14 5669
6982.93 6266
6983.72 6953
6984.50 7764
6985.29 8835
6986.08 9914
6986.87 10893
6987.66 11384
6988.45 11709
6989.24 11324
6990.03 10438
6990.81 9690
6991.60 8439
6992.39 7590
6993.18 6866
6993.97 6353
6994.76 5997
6995.55 5918
6996.34 5809
6997.13 6303
6997.92 7034
6998.71 8011
6999.50 8859
7000.29 10092
7001.08 11399
7001.87 12078
7002.65 12388
7003.44 11800
7004.23 10939
7005.02 9891
7005.81 8720
7006.60 7783
7007.39 6539
7008.18 5833
7008.97 5423
7009.76 4957
7010.55 4684
7011.34 4461
7012.13 4438
7012.92 4675
7013.71 4782
7014.50 4874
7015.30 5030
7016.09 5115
7016.88 5215
7017.67 5084
7018.46 5073
7019.25 4576
7020.04 4439
7020.83 4354
7021.62 4278
7022.41 4187
7023.20 4014
7023.99 3912
7024.78 3991
7025.57 3923
7026.37 4134
7027.16 4139
7027.95 3939
7028.74 3976
7029.53 4007
7030.32 3728
7031.11 3849
7031.90 3676
7032.69 3689
7033.49 3640
7034.28 3560
7035.07 3325
7035.86 3511
7036.65 3530
7037.44 3433
7038.24 3591
7039.03 3819
7039.82 3976
7040.61 3953
7041.40 4060
7042.19 4179
7042.99 3989
7043.78 3837
7044.57 3822
7045.36 3795
7046.15 3709
7046.95 3674
7047.74 3776
7048.53 3713
7049.32 3768
7050.12 3856
7050.91 4255
7051.70 4167
7052.49 4287
7053.29 4307
7054.08 4175
7054.87 4017
7055.66 3693
7056.46 3667
7057.25 3532
7058.04 3475
7058.83 3483
7059.63 3619
7060.42 3565
7061.21 3422
7062.01 3278
7062.80 3328
7063.59 3311
7064.39 3252
7065.18 3314
7065.97 3426
7066.77 3320
7067.56 3301
7068.35 3288
7069.15 3315
7069.94 3331
7070.73 3339
7071.53 3289
7072.32 3308
7073.11 3286
7073.91 3292
7074.70 3325
7075.49 3117
7076.29 3107
7077.08 3130
7077.88 3244
7078.67 3108
7079.46 3114
7080.26 3030
7081.05 3082
7081.85 3020
7082.64 3051
7083.43 2986
7084.23 2799
7085.02 2961
7085.82 3114
7086.61 3139
7087.41 3255
7088.20 3426
7089.00 3550
7089.79 3695
7090.58 3716
7091.38 3662
7092.17 3430
7092.97 3393
7093.76 3167
7094.56 2956
7095.35 2985
7096.15 2783
7096.94 2739
7097.74 2574
7098.53 2602
7099.33 2576
7100.12 2574
7100.92 2425
7101.71 2534
7102.51 2456
7103.30 2475
7104.10 2442
7104.89 2417
7105.69 2311
7106.49 2368
7107.28 2491
7108.08 2603
7108.87 2438
7109.67 2510
7110.46 2356
7111.26 2199
7112.06 2145
7112.85 2315
7113.65 2227
7114.44 2232
7115.24 2278
7116.04 2336
7116.83 2306
7117.63 2303
7118.42 2169
7119.22 2357
7120.02 2310
7120.81 2427
7121.61 2376
7122.41 2299
7123.20 2210
7124.00 2211
7124.79 2094
7125.59 2227
7126.39 2201
7127.18 2147
7127.98 2168
7128.78 2183
7129.57 2160
7130.37 2268
7131.17 2177
7131.97 2219
7132.76 2265
7133.56 2133
7134.36 2118
7135.15 2124
7135.95 2178
7136.75 2094
7137.55 1986
7138.34 2122
7139.14 2021
7139.94 2119
7140.73 2199
7141.53 2143
7142.33 2144
7143.13 2162
7143.92 2087
7144.72 2064
7145.52 2179
7146.32 2079
7147.12 2126
7147.91 2120
7148.71 2169
7149.51 2076
7150.31 2038
7151.11 2025
7151.90 2052
7152.70 2077
7153.50 1998
7154.30 1952
7155.10 2038
7155.89 2098
7156.69 2054
7157.49 1940
7158.29 2003
7159.09 1954
7159.89 2032
7160.68 2151
7161.48 2062
7162.28 1957
7163.08 1989
7163.88 2074
7164.68 2060
7165.48 2100
7166.28 2012
7167.07 1888
7167.87 1925
7168.67 1977
7169.47 1867
7170.27 1968
7171.07 1967
7171.87 1930
7172.67 2045
7173.47 1848
7174.27 1874
7175.07 1984
7175.87 1842
7176.67 1892
7177.46 1828
7178.26 1852
7179.06 1837
7179.86 1877
7180.66 1820
7181.46 1903
7182.26 1971
7183.06 2040
7183.86 1997
7184.66 1986
7185.46 2063
7186.26 2023
7187.06 1974
7187.86 2017
7188.66 1893
7189.46 1795
7190.26 1888
7191.06 1875
7191.86 1796
7192.66 1833
7193.46 1732
7194.26 1818
7195.06 1770
7195.86 1728
7196.67 1779
7197.47 1716
7198.27 1795
7199.07 1878
7199.87 1815
7200.67 1883
7201.47 1903
7202.27 1747
7203.07 1690
7203.87 1649
7204.67 1754
7205.47 1741
7206.28 1631
7207.08 1745
7207.88 1710
7208.68 1654
7209.48 1723
7210.28 1694
7211.08 1722
7211.88 1791
7212.69 1683
7213.49 1736
7214.29 1630
7215.09 1621
7215.89 1727
7216.69 1707
7217.50 1699
7218.30 1720
7219.10 1658
7219.90 1614
7220.70 1636
7221.50 1702
7222.31 1673
7223.11 1694
7223.91 1789
7224.71 1776
7225.51 1808
7226.32 1764
7227.12 1846
7227.92 1833
7228.72 1762
7229.53 1724
7230.33 1743
7231.13 1836
7231.93 1793
7232.74 1673
7233.54 1696
7234.34 1774
7235.14 1669
7235.95 1779
7236.75 1712
7237.55 1764
7238.36 1882
7239.16 1965
7239.96 2006
7240.76 1997
7241.57 1971
7242.37 1990
7243.17 1994
7243.98 2010
7244.78 2009
7245.58 1918
7246.39 1916
7247.19 1902
7247.99 1826
7248.80 1809
7249.60 1722
7250.40 1917
7251.21 1749
7252.01 1765
7252.81 1880
7253.62 1796
7254.42 1814
7255.23 1894
7256.03 2033
7256.83 1949
7257.64 1930
7258.44 1848
7259.25 1900
7260.05 1979
7260.85 1951
7261.66 2019
7262.46 1997
7263.27 1984
7264.07 1932
7264.87 1936
7265.68 2023
7266.48 2083
7267.29 2080
7268.09 2017
7268.90 2193
7269.70 2158
7270.51 2136
7271.31 2215
7272.12 2287
7272.92 2360
7273.73 2200
7274.53 2227
7275.34 2198
7276.14 2286
7276.95 2285
7277.75 2311
7278.56 2337
7279.36 2406
7280.17 2455
7280.97 2531
7281.78 2894
7282.58 2963
7283.39 3386
7284.19 3883
7285.00 4335
7285.80 4748
7286.61 5156
7287.41 5102
7288.22 4939
7289.03 4714
7289.83 4316
7290.64 3714
7291.44 3297
7292.25 3071
7293.06 2703
7293.86 2611
7294.67 2605
7295.47 2532
7296.28 2364
7297.09 2313
7297.89 2251
7298.70 2221
7299.50 2293
7300.31 2242
7301.12 2363
7301.92 2407
7302.73 2400
7303.54 2332
7304.34 2371
7305.15 2401
7305.96 2338
7306.76 2186
7307.57 2425
7308.38 2541
7309.18 2518
7309.99 2497
7310.80 2692
7311.60 2761
7312.41 2934
7313.22 2993
7314.02 2987
7314.83 2985
7315.64 2939
7316.45 2934
7317.25 2800
7318.06 2857
7318.87 3098
7319.67 3183
7320.48 3394
7321.29 3457
7322.10 3547
7322.90 3759
7323.71 3771
7324.52 3651
7325.33 3452
7326.14 3328
7326.94 3133
7327.75 2996
7328.56 2754
7329.37 2693
7330.17 2597
7330.98 2508
7331.79 2410
7332.60 2278
7333.41 2439
7334.22 2421
7335.02 2249
7335.83 2322
7336.64 2482
7337.45 2556
7338.26 2501
7339.07 2637
7339.87 2619
7340.68 2647
7341.49 2588
7342.30 2497
7343.11 2405
7343.92 2395
7344.73 2301
7345.53 2335
7346.34 2487
7347.15 2367
7347.96 2268
7348.77 2284
7349.58 2433
7350.39 2409
7351.20 2414
7352.01 2323
7352.82 2318
7353.62 2294
7354.43 2250
7355.24 2393
7356.05 2312
7356.86 2232
7357.67 2216
7358.48 2309
7359.29 2452
7360.10 2317
7360.91 2535
7361.72 2369
7362.53 2491
7363.34 2438
7364.15 2400
7364.96 2459
7365.77 2467
7366.58 2547
7367.39 2520
7368.20 2457
7369.01 2523
7369.82 2361
7370.63 2387
7371.44 2473
7372.25 2334
7373.06 2318
7373.87 2348
7374.68 2391
7375.49 2636
7376.30 2685
7377.11 2660
7377.92 2608
7378.73 2721
7379.54 2897
7380.36 3067
7381.17 3291
7381.98 3516
7382.79 3818
7383.60 3646
7384.41 3645
7385.22 3596
7386.03 3467
7386.84 3191
7387.65 3106
7388.46 2942
7389.28 2855
7390.09 2705
7390.90 2546
7391.71 2692
7392.52 2451
7393.33 2517
7394.14 2364
7394.96 2324
7395.77 2536
7396.58 2598
7397.39 2633
7398.20 2749
7399.01 2883
7399.83 3138
7400.64 3362
7401.45 3541
7402.26 3626
7403.07 3287
7403.89 3321
7404.70 3415
7405.51 3101
7406.32 2975
7407.13 3015
7407.95 2978
7408.76 2778
7409.57 2805
7410.38 2777
7411.20 2756
7412.01 2776
7412.82 2679
7413.63 2592
7414.45 2435
7415.26 2245
7416.07 2351
7416.88 2376
7417.70 2294
7418.51 2254
7419.32 2325
7420.14 2308
7420.95 2169
7421.76 2049
7422.57 2164
7423.39 2115
7424.20 2044
7425.01 1898
7425.83 1975
7426.64 1987
7427.45 2002
7428.27 1992
7429.08 1967
7429.89 2040
7430.71 1966
7431.52 1977
7432.33 1960
7433.15 1940
7433.96 1843
7434.78 1838
7435.59 1833
7436.40 1899
7437.22 1918
7438.03 1889
7438.84 1968
7439.66 2086
7440.47 1949
7441.29 1944
7442.10 1992
7442.91 2029
7443.73 1878
7444.54 1868
7445.36 1946
7446.17 1826
7446.99 1934
7447.80 1927
7448.62 1821
7449.43 1925
7450.24 1890
7451.06 1894
7451.87 1831
7452.69 1817
7453.50 1786
7454.32 1779
7455.13 1761
7455.95 1764
7456.76 1731
7457.58 1774
7458.39 1835
7459.21 1727
7460.02 1812
7460.84 1720
7461.65 1717
7462.47 1818
7463.28 1805
7464.10 1788
7464.91 1729
7465.73 1801
7466.54 1688
7467.36 1769
7468.18 1773
7468.99 1801
7469.81 1765
7470.62 1686
7471.44 1678
7472.25 1750
7473.07 1828
7473.89 1732
7474.70 1764
7475.52 1701
7476.33 1710
7477.15 1718
7477.97 1727
7478.78 1662
7479.60 1697
7480.41 1713
7481.23 1706
7482.05 1654
7482.86 1611
7483.68 1683
7484.50 1729
7485.31 1714
7486.13 1640
7486.95 1596
7487.76 1632
7488.58 1656
7489.40 1587
7490.21 1532
7491.03 1619
7491.85 1488
7492.66 1546
7493.48 1575
7494.30 1540
7495.11 1545
7495.93 1483
7496.75 1592
7497.57 1628
7498.38 1579
7499.20 1648
7500.02 1649
7500.83 1588
7501.65 1512
7502.47 1601
7503.29 1518
7504.10 1512
7504.92 1539
7505.74 1507
7506.56 1517
7507.37 1562
7508.19 1553
7509.01 1524
7509.83 1581
7510.65 1551
7511.46 1637
7512.28 1494
7513.10 1395
7513.92 1434
7514.74 1517
7515.55 1552
7516.37 1531
7517.19 1613
7518.01 1574
7518.83 1485
7519.64 1546
7520.46 1459
7521.28 1414
7522.10 1438
7522.92 1400
7523.74 1520
7524.56 1443
7525.37 1448
7526.19 1409
7527.01 1459
7527.83 1431
7528.65 1459
7529.47 1504
7530.29 1429
7531.11 1427
7531.93 1400
7532.74 1464
7533.56 1507
7534.38 1454
7535.20 1536
7536.02 1512
7536.84 1440
7537.66 1409
7538.48 1467
7539.30 1481
7540.12 1471
7540.94 1492
7541.76 1410
7542.58 1547
7543.40 1562
7544.22 1547
7545.04 1473
7545.86 1550
7546.68 1654
7547.50 1511
7548.32 1433
7549.14 1515
7549.96 1535
7550.78 1560
7551.60 1539
7552.42 1496
7553.24 1593
7554.06 1580
7554.88 1507
7555.70 1550
7556.52 1491
7557.34 1508
7558.16 1519
7558.98 1591
7559.80 1653
7560.62 1586
7561.44 1661
7562.26 1624
7563.08 1624
7563.90 1456
7564.72 1481
7565.54 1611
7566.36 1465
7567.19 1537
7568.01 1535
7568.83 1478
7569.65 1361
7570.47 1364
7571.29 1457
7572.11 1492
7572.93 1476
7573.76 1488
7574.58 1526
7575.40 1480
7576.22 1497
7577.04 1518
7577.86 1550
7578.68 1490
7579.51 1396
7580.33 1444
7581.15 1537
7581.97 1582
7582.79 1441
7583.61 1508
7584.44 1496
7585.26 1590
7586.08 1514
7586.90 1484
7587.72 1552
7588.55 1655
7589.37 1592
7590.19 1638
7591.01 1650
7591.83 1521
7592.66 1506
7593.48 1514
7594.30 1615
7595.12 1638
7595.95 1495
7596.77 1557
7597.59 1636
7598.41 1636
7599.24 1703
7600.06 1714
7600.88 1683
7601.71 1661
7602.53 1650
7603.35 1819
7604.17 1857
7605.00 1830
7605.82 1844
7606.64 1936
7607.47 1994
7608.29 2075
7609.11 1948
7609.94 1895
7610.76 1842
7611.58 1835
7612.41 1804
7613.23 1832
7614.05 1725
7614.88 1689
7615.70 1660
7616.52 1739
7617.35 1763
7618.17 1874
7619.00 1889
7619.82 1972
7620.64 1949
7621.47 1940
7622.29 2064
7623.11 2064
7623.94 1939
7624.76 1882
7625.59 1920
7626.41 1849
7627.24 1856
7628.06 1860
7628.88 1832
7629.71 1776
7630.53 1893
7631.36 1846
7632.18 2003
7633.01 2164
7633.83 2250
7634.66 2103
7635.48 2177
7636.30 2008
7637.13 1874
7637.95 1821
7638.78 1772
7639.60 1808
7640.43 1747
7641.25 1713
7642.08 1654
7642.90 1535
7643.73 1412
7644.55 1557
7645.38 1508
7646.20 1607
7647.03 1616
7647.85 1617
7648.68 1599
7649.51 1633
7650.33 1631
7651.16 1743
7651.98 1625
7652.81 1781
7653.63 1746
7654.46 1547
7655.28 1556
7656.11 1485
7656.94 1524
7657.76 1486
7658.59 1510
7659.41 1430
7660.24 1416
7661.07 1508
7661.89 1611
7662.72 1525
7663.54 1562
7664.37 1436
7665.20 1526
7666.02 1474
7666.85 1449
7667.68 1513
7668.50 1496
7669.33 1526
7670.16 1487
7670.98 1438
7671.81 1472
7672.64 1459
7673.46 1439
7674.29 1485
7675.12 1460
7675.94 1297
7676.77 1446
7677.60 1387
7678.42 1365
7679.25 1371
7680.08 1354
7680.90 1356
7681.73 1463
7682.56 1381
7683.39 1363
7684.21 1367
7685.04 1427
7685.87 1388
7686.69 1427
7687.52 1400
7688.35 1387
7689.18 1489
7690.01 1454
7690.83 1373
7691.66 1408
7692.49 1471
7693.32 1394
7694.14 1330
7694.97 1336
7695.80 1346
7696.63 1380
7697.46 1379
7698.28 1353
7699.11 1356
7699.94 1345
7700.77 1461
7701.60 1364
7702.42 1422
7703.25 1448
7704.08 1418
7704.91 1443
7705.74 1411
7706.57 1506
7707.39 1448
7708.22 1403
7709.05 1404
7709.88 1372
7710.71 1329
7711.54 1348
7712.37 1283
7713.20 1351
7714.02 1398
7714.85 1428
7715.68 1365
7716.51 1399
7717.34 1301
7718.17 1316
7719.00 1259
7719.83 1319
7720.66 1358
7721.49 1263
7722.32 1244
7723.15 1251
7723.97 1326
7724.80 1297
7725.63 1296
7726.46 1327
7727.29 1332
7728.12 1338
7728.95 1266
7729.78 1346
7730.61 1352
7731.44 1258
7732.27 1309
7733.10 1343
7733.93 1303
7734.76 1268
7735.59 1420
7736.42 1417
7737.25 1284
7738.08 1372
7738.91 1403
7739.74 1391
7740.57 1386
7741.40 1323
7742.23 1366
7743.06 1337
7743.89 1442
7744.72 1336
7745.56 1316
7746.39 1499
7747.22 1383
7748.05 1457
7748.88 1552
7749.71 1691
7750.54 1689
7751.37 1617
7752.20 1522
7753.03 1573
7753.86 1498
7754.69 1532
7755.53 1418
7756.36 1394
7757.19 1298
7758.02 1377
7758.85 1439
7759.68 1303
7760.51 1355
7761.35 1391
7762.18 1289
7763.01 1432
7763.84 1321
7764.67 1358
7765.50 1416
7766.33 1402
7767.17 1459
7768.00 1346
7768.83 1323
7769.66 1335
7770.49 1352
7771.33 1310
7772.16 1338
7772.99 1299
7773.82 1261
7774.65 1304
7775.49 1390
7776.32 1410
7777.15 1344
7777.98 1320
7778.82 1353
7779.65 1369
7780.48 1346
7781.31 1358
7782.15 1389
7782.98 1286
7783.81 1294
7784.64 1309
7785.48 1358
7786.31 1424
7787.14 1434
7787.97 1329
7788.81 1437
7789.64 1488
7790.47 1403
7791.31 1297
7792.14 1386
7792.97 1366
7793.81 1364
7794.64 1347
7795.47 1303
7796.31 1314
7797.14 1396
7797.97 1367
7798.81 1281
7799.64 1324
7800.47 1313
7801.31 1364
7802.14 1367
7802.97 1300
7803.81 1425
7804.64 1476
7805.47 1501
7806.31 1416
7807.14 1374
7807.98 1377
7808.81 1445
7809.64 1466
7810.48 1482
7811.31 1423
7812.15 1466
7812.98 1555
7813.82 1510
7814.65 1542
7815.48 1613
7816.32 1579
7817.15 1753
7817.99 1637
7818.82 1513
7819.66 1553
7820.49 1759
7821.33 1764
7822.16 1609
7822.99 1621
7823.83 1557
7824.66 1501
7825.50 1566
7826.33 1675
7827.17 1647
7828.00 1618
7828.84 1631
7829.67 1660
7830.51 1726
7831.34 1610
7832.18 1654
7833.02 1656
7833.85 1752
7834.69 1753
7835.52 1716
7836.36 1686
7837.19 1837
7838.03 1886
7838.86 1854
7839.70 1793
7840.53 1766
7841.37 1624
7842.21 1749
7843.04 1778
7843.88 1719
7844.71 1677
7845.55 1727
7846.39 1669
7847.22 1732
7848.06 1612
7848.89 1570
7849.73 1485
7850.57 1481
7851.40 1472
7852.24 1505
7853.08 1539
7853.91 1445
7854.75 1393
7855.58 1463
7856.42 1474
7857.26 1574
7858.09 1506
7858.93 1483
7859.77 1503
7860.60 1448
7861.44 1417
7862.28 1454
7863.11 1412
7863.95 1501
7864.79 1522
7865.63 1477
7866.46 1500
7867.30 1463
7868.14 1507
7868.97 1469
7869.81 1395
7870.65 1491
7871.49 1583
7872.32 1565
7873.16 1477
7874.00 1454
7874.84 1467
7875.67 1528
7876.51 1473
7877.35 1597
7878.19 1626
7879.02 1686
7879.86 1734
7880.70 1750
7881.54 1749
7882.38 1532
7883.21 1540
7884.05 1562
7884.89 1611
7885.73 1538
7886.57 1550
7887.40 1645
7888.24 1579
7889.08 1462
7889.92 1533
7890.76 1646
7891.59 1560
7892.43 1595
7893.27 1671
7894.11 1537
7894.95 1701
7895.79 1688
7896.63 1571
7897.47 1590
7898.30 1643
7899.14 1742
7899.98 1676
7900.82 1715
7901.66 1801
7902.50 1744
7903.34 1758
7904.18 1647
7905.02 1641
7905.85 1666
7906.69 1560
7907.53 1512
7908.37 1374
7909.21 1448
7910.05 1477
7910.89 1445
7911.73 1469
7912.57 1413
7913.41 1441
7914.25 1403
7915.09 1517
7915.93 1567
7916.77 1574
7917.61 1651
7918.45 1724
7919.29 1712
7920.13 1649
7920.97 1662
7921.81 1604
7922.65 1646
7923.49 1494
7924.33 1538
7925.17 1472
7926.01 1488
7926.85 1413
7927.69 1380
7928.53 1379
7929.37 1420
7930.21 1418
7931.05 1312
7931.89 1311
7932.73 1305
7933.57 1329
7934.41 1349
7935.25 1319
7936.09 1278
7936.93 1269
7937.78 1332
7938.62 1333
7939.46 1376
7940.30 1357
7941.14 1371
7941.98 1453
7942.82 1369
7943.66 1400
7944.50 1412
7945.35 1396
7946.19 1424
7947.03 1238
7947.87 1344
7948.71 1332
7949.55 1355
7950.39 1311
7951.24 1478
7952.08 1390
7952.92 1412
7953.76 1438
7954.60 1488
7955.44 1463
7956.29 1442
7957.13 1393
7957.97 1404
7958.81 1430
7959.65 1478
7960.50 1431
7961.34 1444
7962.18 1438
7963.02 1509
7963.86 1493
7964.71 1520
7965.55 1288
7966.39 1418
7967.23 1556
7968.08 1549
7968.92 1569
7969.76 1537
7970.60 1433
7971.45 1474
7972.29 1510
7973.13 1384
7973.97 1416
7974.82 1389
7975.66 1271
7976.50 1276
7977.35 1430
7978.19 1375
7979.03 1404
7979.87 1409
7980.72 1470
7981.56 1380
7982.40 1361
7983.25 1376
7984.09 1320
7984.93 1250
7985.78 1275
7986.62 1215
7987.46 1317
7988.31 1328
7989.15 1314
7990.00 1289
7990.84 1382
7991.68 1278
7992.53 1205
7993.37 1337
7994.21 1240
7995.06 1163
7995.90 1266
7996.75 1191
7997.59 1212
7998.43 1190
7999.28 1252
8000.12 1165
8000.97 1251
8001.81 1199
8002.65 1230
8003.50 1209
8004.34 1164
8005.19 1303
8006.03 1164
8006.88 1204
8007.72 1225
8008.57 1281
8009.41 1172
8010.26 1183
8011.10 1190
8011.95 1192
8012.79 1168
8013.63 1161
8014.48 1266
8015.32 1241
8016.17 1234
8017.01 1241
8017.86 1241
8018.70 1248
8019.55 1188
8020.40 1131
8021.24 1166
8022.09 1265
8022.93 1283
8023.78 1327
8024.62 1206
8025.47 1225
8026.31 1160
8027.16 1206
8028.00 1233
8028.85 1299
8029.70 1157
8030.54 1218
8031.39 1215
8032.23 1145
8033.08 1181
8033.92 1213
8034.77 1272
8035.62 1169
8036.46 1100
8037.31 1080
8038.16 1099
8039.00 1126
8039.85 1118
8040.69 1149
8041.54 1204
8042.39 1198
8043.23 1236
8044.08 1166
8044.93 1201
8045.77 1103
8046.62 1151
8047.47 1090
8048.31 1154
8049.16 1134
8050.01 1060
8050.85 1136
8051.70 1158
8052.55 1109
8053.39 1021
8054.24 1147
8055.09 1122
8055.94 1153
8056.78 1143
8057.63 1139
8058.48 1128
8059.32 1091
8060.17 1111
8061.02 1128
8061.87 1142
8062.71 1148
8063.56 1100
8064.41 1048
8065.26 1113
8066.10 1049
8066.95 1034
8067.80 1076
8068.65 1099
8069.49 1093
8070.34 1154
8071.19 1173
8072.04 1080
8072.89 1083
8073.73 1050
8074.58 1081
8075.43 1102
8076.28 1079
8077.13 1143
8077.98 1162
8078.82 1119
8079.67 1080
8080.52 1060
8081.37 1118
8082.22 1131
8083.07 1214
8083.91 1253
8084.76 1207
8085.61 1114
8086.46 1133
8087.31 1180
8088.16 1238
8089.01 1149
8089.86 1154
8090.70 1176
8091.55 1091
8092.40 1193
8093.25 1169
8094.10 1134
8094.95 1030
8095.80 1144
8096.65 1165
8097.50 1149
8098.35 1094
8099.20 1137
8100.05 1162
8100.90 1126
8101.74 1198
8102.59 1079
8103.44 1110
8104.29 1217
8105.14 1150
8105.99 1152
8106.84 1172
8107.69 1165
8108.54 1174
8109.39 1108
8110.24 1090
8111.09 965
8111.94 1019
8112.79 1125
8113.64 1106
8114.49 1146
8115.34 1103
8116.19 1140
8117.04 1094
8117.89 1116
8118.74 1058
8119.59 1101
8120.45 1106
8121.30 1180
8122.15 1178
8123.00 1217
8123.85 1224
8124.70 1138
8125.55 1070
8126.40 1212
8127.25 1208
8128.10 1132
8128.95 1173
8129.80 1132
8130.65 1172
8131.51 1129
8132.36 1135
8133.21 1177
8134.06 1112
8134.91 1185
8135.76 1196
8136.61 1191
8137.46 1212
8138.32 1196
8139.17 1195
8140.02 1210
8140.87 1259
8141.72 1192
8142.57 1195
8143.43 1138
8144.28 1203
8145.13 1268
8145.98 1202
8146.83 1234
8147.68 1303
8148.54 1271
8149.39 1248
8150.24 1317
8151.09 1231
8151.94 1188
8152.80 1271
8153.65 1238
8154.50 1416
8155.35 1313
8156.21 1311
8157.06 1384
8157.91 1369
8158.76 1344
8159.62 1315
8160.47 1295
8161.32 1252
8162.17 1277
8163.03 1243
8163.88 1317
8164.73 1212
8165.59 1202
8166.44 1249
8167.29 1224
8168.14 1277
8169.00 1271
8169.85 1188
8170.70 1131
8171.56 1297
8172.41 1293
8173.26 1267
8174.12 1280
8174.97 1275
8175.82 1129
8176.68 1126
8177.53 1181
8178.38 1171
8179.24 1229
8180.09 1161
8180.94 1200
8181.80 1107
8182.65 1064
8183.51 1104
8184.36 1189
8185.21 1140
8186.07 1164
8186.92 1099
8187.78 1114
8188.63 1119
8189.48 1083
8190.34 1082
8191.19 1085
8192.05 1169
8192.90 1077
8193.75 1087
8194.61 1080
8195.46 1065
8196.32 1113
8197.17 1059
8198.03 1075
8198.88 1056
8199.74 1174
8200.59 1052
8201.45 983
8202.30 1060
8203.16 1079
8204.01 1159
8204.87 1106
8205.72 1091
8206.57 1088
8207.43 1080
8208.29 1175
8209.14 1113
8210.00 1058
8210.85 1086
8211.71 1180
8212.56 1198
8213.42 1261
8214.27 1159
8215.13 1082
8215.98 1116
8216.84 1244
8217.69 1185
8218.55 1115
8219.41 1163
8220.26 1103
8221.12 1246
8221.97 1365
8222.83 1263
8223.68 1217
8224.54 1243
8225.40 1295
8226.25 1300
8227.11 1269
8227.96 1219
8228.82 1212
8229.68 1194
8230.53 1254
8231.39 1224
8232.25 1187
8233.10 1124
8233.96 1042
8234.82 1077
8235.67 1129
8236.53 1195
8237.38 1105
8238.24 1036
8239.10 1118
8239.95 1170
8240.81 1180
8241.67 1170
8242.53 1130
8243.38 1080
8244.24 1128
8245.10 1151
8245.95 1194
8246.81 1121
8247.67 1033
8248.52 1151
8249.38 1227
8250.24 1150
8251.10 1154
8251.95 1141
8252.81 1172
8253.67 1177
8254.53 1249
8255.38 1226
8256.24 1213
8257.10 1205
8257.96 1139
8258.81 1173
8259.67 1148
8260.53 1072
8261.39 1130
8262.25 1109
8263.10 1115
8263.96 1147
8264.82 1085
8265.68 1112
8266.54 1168
8267.39 1097
8268.25 1104
8269.11 1131
8269.97 1094
8270.83 1095
8271.69 1110
8272.54 1102
8273.40 1198
8274.26 1158
8275.12 1170
8275.98 1154
8276.84 1232
8277.70 1177
8278.55 1225
8279.41 1164
8280.27 1103
8281.13 1159
8281.99 1180
8282.85 1106
8283.71 1134
8284.57 1155
8285.43 1137
8286.29 1161
8287.14 1174
8288.00 1210
8288.86 1147
8289.72 1178
8290.58 1217
8291.44 1260
8292.30 1185
8293.16 1169
8294.02 1181
8294.88 1152
8295.74 1155
8296.60 1171
8297.46 1192
8298.32 1183
8299.18 1190
8300.04 1232
8300.90 1229
8301.76 1172
8302.62 1176
8303.48 1179
8304.34 1272
8305.20 1308
8306.06 1285
8306.92 1272
8307.78 1226
8308.64 1197
8309.50 1244
8310.36 1236
8311.22 1218
8312.08 1210
8312.94 1201
8313.80 1195
8314.66 1092
8315.52 1133
8316.38 1225
8317.24 1259
8318.11 1286
8318.97 1278
8319.83 1126
8320.69 1161
8321.55 1196
8322.41 1211
8323.27 1269
8324.13 1250
8324.99 1212
8325.85 1285
8326.72 1235
8327.58 1262
8328.44 1150
8329.30 1232
8330.16 1138
8331.02 1153
8331.88 1145
8332.75 1164
8333.61 1204
8334.47 1165
8335.33 1212
8336.19 1270
8337.05 1240
8337.92 1269
8338.78 1171
8339.64 1166
8340.50 1241
8341.36 1165
8342.23 1250
8343.09 1239
8343.95 1241
8344.81 1322
8345.67 1360
8346.54 1305
8347.40 1292
8348.26 1240
8349.12 1197
8349.99 1237
8350.85 1255
8351.71 1249
8352.57 1220
8353.44 1325
8354.30 1224
8355.16 1309
8356.03 1367
8356.89 1238
8357.75 1338
8358.61 1328
8359.48 1367
8360.34 1368
8361.20 1290
8362.07 1218
8362.93 1240
8363.79 1256
8364.66 1294
8365.52 1332
8366.38 1282
8367.25 1180
8368.11 1280
8368.97 1257
8369.84 1228
8370.70 1272
8371.56 1285
8372.43 1333
8373.29 1317
8374.15 1372
8375.02 1315
8375.88 1447
8376.74 1325
8377.61 1325
8378.47 1343
8379.34 1286
8380.20 1250
8381.06 1317
8381.93 1356
8382.79 1345
8383.66 1390
8384.52 1395
8385.39 1374
8386.25 1484
8387.11 1463
8387.98 1438
8388.84 1475
8389.71 1471
8390.57 1483
8391.44 1494
8392.30 1489
8393.17 1489
8394.03 1486
8394.90 1450
8395.76 1472
8396.63 1419
8397.49 1477
8398.36 1403
8399.22 1539
8400.09 1510
8400.95 1522
8401.82 1580
8402.68 1589
8403.55 1483
8404.41 1529
8405.28 1625
8406.14 1619
8407.01 1681
8407.87 1593
8408.74 1618
8409.60 1587
8410.47 1611
8411.34 1647
8412.20 1612
8413.07 1642
8413.93 1567
8414.80 1612
8415.66 1704
8416.53 1735
8417.40 1730
8418.26 1743
8419.13 1695
8419.99 1689
8420.86 1702
8421.73 1923
8422.59 1884
8423.46 1903
8424.32 1799
8425.19 1785
8426.06 1827
8426.92 1834
8427.79 2016
8428.66 1973
8429.52 2030
8430.39 2004
8431.26 1930
8432.12 2106
8432.99 2143
8433.86 2061
8434.72 2088
8435.59 2026
8436.46 2065
8437.32 2204
8438.19 2176
8439.06 2214
8439.93 2301
8440.79 2399
8441.66 2537
8442.53 2507
8443.39 2480
8444.26 2551
8445.13 2613
8446.00 2683
8446.86 2691
8447.73 2748
8448.60 2687
8449.47 2793
8450.33 2710
8451.20 2719
8452.07 2819
8452.94 3029
8453.81 3104
8454.67 3477
8455.54 3822
8456.41 4203
8457.28 4768
8458.15 5042
8459.01 5310
8459.88 5176
8460.75 4758
8461.62 4612
8462.49 4234
8463.35 3843
8464.22 3813
8465.09 3675
8465.96 3598
8466.83 3616
8467.70 3833
8468.57 4272
8469.43 4941
8470.30 5946
8471.17 7031
8472.04 7913
8472.91 8058
8473.78 7973
8474.65 7531
8475.52 6715
8476.38 5908
8477.25 5158
8478.12 4593
8478.99 3919
8479.86 3566
8480.73 3318
8481.60 2949
8482.47 2669
8483.34 2557
8484.21 2566
8485.08 2486
8485.95 2479
8486.82 2461
8487.69 2510
8488.55 2302
8489.42 2257
8490.29 2344
8491.16 2378
8492.03 2243
8492.90 2319
8493.77 2208
8494.64 2259
8495.51 2157
8496.38 2231
8497.25 2338
8498.12 2425
8498.99 2241
8499.86 2277
8500.73 2284
8501.60 2199
8502.47 2173
8503.34 2104
8504.22 2115
8505.09 2102
8505.96 2081
8506.83 2164
8507.70 2215
8508.57 2236
8509.44 2360
8510.31 2402
8511.18 2413
8512.05 2489
8512.92 2488
8513.79 2410
8514.66 2348
8515.53 2271
8516.41 2209
8517.28 2204
8518.15 2056
8519.02 2016
8519.89 2034
8520.76 2033
8521.63 1987
8522.50 1984
8523.38 2016
8524.25 2025
8525.12 1964
8525.99 2036
8526.86 2123
8527.73 2192
8528.60 2109
8529.48 2201
8530.35 2168
8531.22 2197
8532.09 2134
8532.96 2205
8533.84 2211
8534.71 2169
8535.58 2206
8536.45 2183
8537.32 2201
8538.20 2236
8539.07 2208
8539.94 2047
8540.81 2091
8541.68 2212
8542.56 2168
8543.43 2130
8544.30 2132
8545.17 2115
8546.05 2183
8546.92 2255
8547.79 2222
8548.67 2170
8549.54 2065
8550.41 2150
8551.28 2145
8552.16 2187
8553.03 2241
8553.90 2246
8554.78 2205
8555.65 2117
8556.52 2201
8557.39 2255
8558.27 2243
8559.14 2121
8560.01 2065
8560.89 2071
8561.76 2076
8562.63 1950
8563.51 1830
8564.38 1862
8565.25 1823
8566.13 1837
8567.00 1690
8567.88 1755
8568.75 1796
8569.62 1686
8570.50 1756
8571.37 1721
8572.24 1683
8573.12 1777
8573.99 1685
8574.87 1669
8575.74 1617
8576.61 1621
8577.49 1644
8578.36 1598
8579.24 1665
8580.11 1618
8580.99 1579
8581.86 1601
8582.73 1598
8583.61 1674
8584.48 1605
8585.36 1574
8586.23 1681
8587.11 1660
8587.98 1554
8588.86 1599
8589.73 1656
8590.61 1559
8591.48 1581
8592.36 1585
8593.23 1619
8594.11 1595
8594.98 1559
8595.86 1638
8596.73 1512
8597.61 1499
8598.48 1518
8599.36 1578
8600.23 1476
8601.11 1560
8601.98 1572
8602.86 1604
8603.73 1539
8604.61 1573
8605.49 1570
8606.36 1556
8607.24 1568
8608.11 1574
8608.99 1557
8609.86 1607
8610.74 1572
8611.62 1532
8612.49 1551
8613.37 1496
8614.24 1512
8615.12 1478
8616.00 1546
8616.87 1568
8617.75 1590
8618.62 1550
8619.50 1516
8620.38 1538
8621.25 1509
8622.13 1508
8623.01 1633
8623.88 1695
8624.76 1657
8625.64 1665
8626.51 1672
8627.39 1602
8628.27 1701
8629.14 1640
8630.02 1637
8630.90 1675
8631.77 1613
8632.65 1625
8633.53 1671
8634.40 1734
8635.28 1518
8636.16 1680
8637.04 1588
8637.91 1562
8638.79 1656
8639.67 1602
8640.55 1676
8641.42 1651
8642.30 1704
8643.18 1702
8644.06 1697
8644.93 1768
8645.81 1796
8646.69 1723
8647.57 1799
8648.44 1884
8649.32 1814
8650.20 1729
8651.08 1766
8651.96 1870
8652.83 1832
8653.71 1881
8654.59 1851
8655.47 1792
8656.35 1867
8657.22 1944
8658.10 1909
8658.98 1867
8659.86 1850
8660.74 1869
8661.62 1904
8662.49 1955
8663.37 1980
8664.25 1929
8665.13 1905
8666.01 1884
8666.89 1889
8667.77 1961
8668.64 2017
8669.52 2052
8670.40 1992
8671.28 2026
8672.16 2231
8673.04 2208
8673.92 2358
8674.80 2410
8675.68 2485
8676.56 2615
8677.44 2517
8678.31 2499
8679.19 2414
8680.07 2417
8680.95 2281
8681.83 2315
8682.71 2319
8683.59 2314
8684.47 2208
8685.35 2199
8686.23 2185
8687.11 2240
8687.99 2304
8688.87 2391
8689.75 2605
8690.63 3054
8691.51 3541
8692.39 4253
8693.27 5003
8694.15 5303
8695.03 5517
8695.91 5573
8696.79 5436
8697.67 5036
8698.55 4573
8699.43 3858
8700.31 3453
8701.19 3076
8702.07 2895
8702.95 2491
8703.83 2303
8704.71 2126
8705.59 2009
8706.48 2032
8707.36 1949
8708.24 1938
8709.12 1841
8710.00 1707
8710.88 1795
8711.76 1771
8712.64 1744
8713.52 1794
8714.40 1718
8715.28 1639
8716.17 1590
8717.05 1613
8717.93 1601
8718.81 1541
8719.69 1634
8720.57 1557
8721.45 1553
8722.34 1653
8723.22 1670
8724.10 1690
8724.98 1685
8725.86 1649
8726.74 1685
8727.63 1589
8728.51 1690
8729.39 1709
8730.27 1707
8731.15 1797
8732.04 1876
8732.92 1859
8733.80 1820
8734.68 1822
8735.56 1823
8736.45 1726
8737.33 1706
8738.21 1712
8739.09 1671
8739.98 1640
8740.86 1526
8741.74 1514
8742.62 1471
8743.51 1481
8744.39 1539
8745.27 1486
8746.15 1352
8747.04 1465
8747.92 1512
8748.80 1483
8749.69 1468
8750.57 1420
8751.45 1371
8752.33 1441
8753.22 1376
8754.10 1420
8754.98 1590
8755.87 1460
8756.75 1516
8757.63 1550
8758.52 1580
8759.40 1596
8760.28 1426
8761.17 1441
8762.05 1531
8762.93 1630
8763.82 1570
8764.70 1570
8765.59 1513
8766.47 1587
8767.35 1621
8768.24 1637
8769.12 1687
8770.00 1678
8770.89 1635
8771.77 1597
8772.66 1547
8773.54 1564
8774.42 1623
8775.31 1540
8776.19 1595
8777.08 1517
8777.96 1563
8778.85 1404
8779.73 1454
8780.62 1432
8781.50 1375
8782.38 1399
8783.27 1441
8784.15 1439
8785.04 1442
8785.92 1281
8786.81 1390
8787.69 1356
8788.58 1389
8789.46 1342
8790.35 1317
8791.23 1375
8792.12 1324
8793.00 1364
8793.89 1453
8794.77 1445
8795.66 1424
8796.54 1316
8797.43 1307
8798.31 1316
8799.20 1388
8800.08 1348
8800.97 1355
8801.86 1362
8802.74 1280
8803.63 1258
8804.51 1275
8805.40 1325
8806.28 1301
8807.17 1276
8808.06 1256
8808.94 1331
8809.83 1384
8810.71 1313
8811.60 1332
8812.49 1268
8813.37 1220
8814.26 1290
8815.14 1255
8816.03 1205
8816.92 1171
8817.80 1208
8818.69 1197
8819.58 1191
8820.46 1261
8821.35 1290
8822.24 1220
8823.12 1281
8824.01 1270
8824.90 1281
8825.78 1213
8826.67 1233
8827.56 1235
8828.44 1207
8829.33 1130
8830.22 1234
8831.10 1235
8831.99 1204
8832.88 1173
8833.77 1162
8834.65 1179
8835.54 1172
8836.43 1159
8837.31 1209
8838.20 1183
8839.09 1222
8839.98 1236
8840.86 1184
8841.75 1179
8842.64 1206
8843.53 1246
8844.41 1228
8845.30 1214
8846.19 1196
8847.08 1279
8847.97 1181
8848.85 1172
8849.74 1205
8850.63 1226
8851.52 1232
8852.41 1165
8853.29 1169
8854.18 1107
8855.07 1156
8855.96 1110
8856.85 1087
8857.74 1066
8858.62 1149
8859.51 1100
8860.40 1095
8861.29 1098
8862.18 1161
8863.07 1144
8863.95 1118
8864.84 1144
8865.73 1183
8866.62 1157
8867.51 1124
8868.40 1022
8869.29 1096
8870.18 1129
8871.07 1113
8871.95 1077
8872.84 1082
8873.73 1075
8874.62 983
8875.51 1047
8876.40 1054
8877.29 1043
8878.18 1004
8879.07 974
8879.96 1061
8880.85 1136
8881.74 1006
8882.63 911
8883.52 942
8884.41 985
8885.30 991
8886.19 945
8887.08 1019
8887.97 980
8888.86 1057
8889.75 1053
8890.64 981
8891.53 1000
8892.42 994
8893.31 1027
8894.20 1043
8895.09 1052
8895.98 1045
8896.87 1019
8897.76 1032
8898.65 1001
8899.54 1000
8900.43 984
8901.32 978
8902.21 1043
8903.10 1084
8903.99 1087
8904.88 1006
8905.77 1042
8906.66 1040
8907.55 986
8908.45 974
8909.34 953
8910.23 935
8911.12 999
8912.01 905
8912.90 926
8913.79 960
8914.68 1019
8915.57 982
8916.47 1003
8917.36 966
8918.25 1011
8919.14 1060
8920.03 975
8920.92 1048
8921.81 1005
8922.71 979
8923.60 960
8924.49 917
8925.38 987
8926.27 921
8927.16 956
8928.06 1018
8928.95 944
8929.84 919
8930.73 928
8931.62 875
8932.52 890
8933.41 906
8934.30 900
8935.19 907
8936.09 1007
8936.98 942
8937.87 996
8938.76 1013
8939.65 990
8940.55 997
8941.44 911
8942.33 978
8943.23 954
8944.12 931
8945.01 925
8945.90 881
8946.80 884
8947.69 969
8948.58 903
8949.47 950
8950.37 955
8951.26 914
8952.15 898
8953.05 974
8953.94 965
8954.83 898
8955.73 906
8956.62 906
8957.51 951
8958.41 908
8959.30 891
8960.19 924
8961.09 914
8961.98 917
8962.87 973
8963.77 994
8964.66 1023
8965.56 1003
8966.45 969
8967.34 983
8968.24 983
8969.13 977
8970.03 923
8970.92 927
8971.81 940
8972.71 978
8973.60 941
8974.50 943
8975.39 969
8976.28 944
8977.18 878
8978.07 947
8978.97 937
8979.86 956
8980.76 973
8981.65 993
8982.55 865
8983.44 901
8984.33 843
8985.23 928
8986.12 949
8987.02 877
8987.91 851
8988.81 905
8989.70 868
8990.60 839
8991.49 912
8992.39 867
8993.28 824
8994.18 802
8995.07 916
8995.97 925
8996.87 799
8997.76 855
8998.66 886
8999.55 915
9000.45 888
9001.34 903
9002.24 911
9003.13 942
9004.03 955
9004.93 879
9005.82 787
9006.72 784
9007.61 877
9008.51 885
9009.40 871
9010.30 887
9011.20 910
9012.09 845
9012.99 803
9013.88 824
9014.78 802
9015.68 931
9016.57 851
9017.47 846
9018.37 868
9019.26 853
9020.16 931
9021.06 880
9021.95 824
9022.85 833
9023.75 874
9024.64 822
9025.54 832
9026.44 907
9027.33 814
9028.23 809
9029.13 862
9030.02 863
9030.92 890
9031.82 873
9032.71 854
9033.61 921
9034.51 921
9035.41 882
9036.30 868
9037.20 841
9038.10 883
9039.00 847
9039.89 816
9040.79 815
9041.69 806
9042.59 874
9043.48 812
9044.38 801
9045.28 772
9046.18 845
9047.07 865
9047.97 792
9048.87 823
9049.77 790
9050.67 834
9051.56 838
9052.46 844
9053.36 863
9054.26 841
9055.16 787
9056.06 918
9056.95 961
9057.85 954
9058.75 949
9059.65 847
9060.55 856
9061.45 846
9062.34 821
9063.24 846
9064.14 814
9065.04 809
9065.94 789
9066.84 866
9067.74 843
9068.64 838
9069.53 836
9070.43 841
9071.33 870
9072.23 795
9073.13 837
9074.03 841
9074.93 856
9075.83 904
9076.73 781
9077.63 890
9078.53 839
9079.43 863
9080.33 898
9081.23 850
9082.12 889
9083.02 931
9083.92 884
9084.82 845
9085.72 758
9086.62 779
9087.52 877
9088.42 789
9089.32 801
9090.22 850
9091.12 827
9092.02 858
9092.92 887
9093.82 899
9094.72 821
9095.62 853
9096.52 873
9097.42 879
9098.32 918
9099.22 841
9100.13 767
9101.03 802
9101.93 849
9102.83 950
9103.73 848
9104.63 839
9105.53 788
9106.43 790
9107.33 850
9108.23 850
9109.13 834
9110.03 878
9110.93 925
9111.84 866
9112.74 875
9113.64 792
9114.54 817
9115.44 829
9116.34 847
9117.24 876
9118.14 847
9119.05 781
9119.95 845
9120.85 840
9121.75 888
9122.65 903
9123.55 884
9124.45 864
9125.36 849
9126.26 845
9127.16 812
9128.06 826
9128.96 791
9129.87 753
9130.77 771
9131.67 817
9132.57 918
9133.47 820
9134.38 802
9135.28 833
9136.18 869
9137.08 839
9137.98 781
9138.89 756
9139.79 745
9140.69 740
9141.59 766
9142.50 785
9143.40 791
9144.30 897
9145.21 791
9146.11 821
9147.01 839
9147.91 856
9148.82 822
9149.72 850
9150.62 758
9151.53 757
9152.43 870
9153.33 835
9154.23 833
9155.14 870
9156.04 844
9156.94 797
9157.85 839
9158.75 798
9159.65 705
9160.56 793
9161.46 854
9162.36 811
9163.27 769
9164.17 736
9165.08 824
9165.98 796
9166.88 775
9167.79 775
9168.69 805
9169.59 793
9170.50 806
9171.40 790
9172.31 829
9173.21 763
9174.11 764
9175.02 838
9175.92 856
9176.83 788
9177.73 773
9178.64 771
9179.54 791
9180.44 823
9181.35 820
9182.25 829
9183.16 841
9184.06 768
9184.97 761
9185.87 759
9186.78 825
9187.68 826
9188.59 806
9189.49 795
9190.40 801
9191.30 832
9192.21 800
9193.11 800
9194.02 843
9194.92 805
9195.83 778
9196.73 839
9197.64 863
9198.54 801
9199.45 792
9200.35 857
9201.26 885
9202.16 915
9203.07 891
9203.98 858
9204.88 906
9205.79 932
9206.69 975
9207.60 882
9208.50 862
9209.41 842
9210.32 852
9211.22 813
9212.13 748
9213.03 781
9213.94 763
9214.85 833
9215.75 817
9216.66 836
9217.57 939
9218.47 997
9219.38 958
9220.28 933
9221.19 936
9222.10 929
9223.00 934
9223.91 949
9224.82 934
9225.72 875
9226.63 812
9227.54 756
9228.44 831
9229.35 769
9230.26 848
9231.16 867
9232.07 784
9232.98 862
9233.89 869
9234.79 837
9235.70 808
9236.61 795
9237.51 860
9238.42 871
9239.33 889
9240.24 845
9241.14 852
9242.05 835
9242.96 786
9243.87 760
9244.77 777
9245.68 850
9246.59 804
9247.50 801
9248.40 724
9249.31 806
9250.22 821
9251.13 817
9252.04 800
9252.94 809
9253.85 813
9254.76 795
9255.67 820
9256.58 834
9257.48 858
9258.39 810
9259.30 823
9260.21 808
9261.12 781
9262.03 804
9262.94 819
9263.84 807
9264.75 847
9265.66 854
9266.57 784
9267.48 774
9268.39 732
9269.30 750
9270.20 801
9271.11 820
9272.02 836
9272.93 779
9273.84 802
9274.75 729
9275.66 773
9276.57 882
9277.48 829
9278.39 759
9279.30 813
9280.21 764
9281.11 760
9282.02 744
9282.93 745
9283.84 813
9284.75 820
9285.66 805
9286.57 803
9287.48 732
9288.39 851
9289.30 781
9290.21 821
9291.12 826
9292.03 810
9292.94 823
9293.85 722
9294.76 812
9295.67 850
9296.58 825
9297.49 797
9298.40 787
9299.31 796
9300.22 807
9301.13 803
9302.04 743
9302.95 838
9303.86 921
9304.77 879
9305.69 901
9306.60 914
9307.51 923
9308.42 864
9309.33 891
9310.24 895
9311.15 900
9312.06 877
9312.97 821
9313.88 848
9314.79 850
9315.70 858
9316.62 890
9317.53 872
9318.44 769
9319.35 821
9320.26 800
9321.17 823
9322.08 879
9322.99 784
9323.91 819
9324.82 797
9325.73 785
9326.64 830
9327.55 777
9328.46 830
9329.38 778
9330.29 849
9331.20 793
9332.11 742
9333.02 793
9333.94 773
9334.85 754
9335.76 812
9336.67 781
9337.58 778
9338.50 842
9339.41 861
9340.32 783
9341.23 797
9342.15 847
9343.06 760
9343.97 864
9344.88 929
9345.80 819
9346.71 859
9347.62 908
9348.53 764
9349.45 767
9350.36 823
9351.27 789
9352.18 805
9353.10 850
9354.01 795
9354.92 804
9355.84 847
9356.75 870
9357.66 841
9358.58 816
9359.49 832
9360.40 845
9361.32 840
9362.23 821
9363.14 808
9364.06 854
9364.97 825
9365.88 823
9366.80 804
9367.71 819
9368.62 877
9369.54 732
9370.45 729
9371.37 781
9372.28 826
9373.19 810
9374.11 794
9375.02 824
9375.94 883
9376.85 837
9377.76 875
9378.68 859
9379.59 893
9380.51 842
9381.42 782
9382.33 831
9383.25 876
9384.16 849
9385.08 836
9385.99 951
9386.91 857
9387.82 888
9388.74 908
9389.65 876
9390.57 897
9391.48 899
9392.40 903
9393.31 882
9394.23 914
9395.14 951
9396.06 1000
9396.97 973
9397.89 1004
9398.80 1004
9399.72 961
9400.63 997
9401.55 897
9402.46 917
9403.38 836
9404.29 976
9405.21 975
9406.12 1011
9407.04 933
9407.95 922
9408.87 952
9409.79 978
9410.70 901
9411.62 868
9412.53 976
9413.45 906
9414.36 908
9415.28 923
9416.20 967
9417.11 915
9418.03 913
9418.95 957
9419.86 961
9420.78 857
9421.69 894
9422.61 911
9423.53 888
9424.44 936
9425.36 962
9426.28 1022
9427.19 928
9428.11 952
9429.03 927
9429.94 839
9430.86 829
9431.78 913
9432.69 869
9433.61 910
9434.53 938
9435.44 945
9436.36 1011
9437.28 1059
9438.19 1003
9439.11 1036
9440.03 1000
9440.95 1008
9441.86 939
9442.78 1011
9443.70 954
9444.62 861
9445.53 917
9446.45 928
9447.37 998
9448.29 957
9449.20 956
9450.12 985
9451.04 966
9451.96 1068
9452.87 1143
9453.79 1210
9454.71 1174
9455.63 1166
9456.55 1122
9457.46 1114
9458.38 1040
9459.30 1175
9460.22 1221
9461.14 1116
9462.05 1007
9462.97 1039
9463.89 960
9464.81 970
9465.73 941
9466.65 1042
9467.56 963
9468.48 927
9469.40 989
9470.32 1054
9471.24 1070
9472.16 974
9473.08 1003
9473.99 907
9474.91 995
9475.83 932
9476.75 900
9477.67 901
9478.59 936
9479.51 930
9480.43 947
9481.35 942
9482.27 958
9483.19 1046
9484.10 1055
9485.02 1043
9485.94 1072
9486.86 1003
9487.78 1017
9488.70 1005
9489.62 1074
9490.54 1014
9491.46 980
9492.38 894
9493.30 930
9494.22 934
9495.14 1008
9496.06 1008
9496.98 1026
9497.90 1014
9498.82 921
9499.74 949
9500.66 1044
9501.58 992
9502.50 1017
9503.42 963
9504.34 971
9505.26 950
9506.18 978
9507.10 937
9508.02 991
9508.94 975
9509.86 1031
9510.78 939
9511.70 872
9512.63 932
9513.55 933
9514.47 1009
9515.39 1044
9516.31 967
9517.23 986
9518.15 1035
9519.07 1032
9519.99 1019
9520.91 1024
9521.83 1025
9522.76 1008
9523.68 1048
9524.60 1044
9525.52 1028
9526.44 1023
9527.36 1021
9528.28 1011
9529.21 1058
9530.13 1024
9531.05 1118
9531.97 1179
9532.89 1160
9533.81 1205
9534.74 1174
9535.66 1240
9536.58 1244
9537.50 1288
9538.42 1216
9539.35 1165
9540.27 1164
9541.19 1202
9542.11 1239
9543.03 1151
9543.96 1246
9544.88 1103
9545.80 1102
9546.72 1134
9547.64 1139
9548.57 1190
9549.49 1068
9550.41 1049
9551.33 1113
9552.26 1041
9553.18 1020
9554.10 1022
9555.03 983
9555.95 1087
9556.87 1009
9557.79 1058
9558.72 1088
9559.64 1054
9560.56 1032
9561.49 1045
9562.41 1071
9563.33 1115
9564.26 1040
9565.18 1119
9566.10 1091
9567.03 1073
9567.95 994
9568.87 969
9569.80 1050
9570.72 1108
9571.64 1003
9572.57 935
9573.49 1002
9574.41 1010
9575.34 972
9576.26 909
9577.18 1011
9578.11 953
9579.03 985
9579.96 1017
9580.88 946
9581.80 949
9582.73 952
9583.65 943
9584.58 970
9585.50 991
9586.43 922
9587.35 916
9588.27 941
9589.20 907
9590.12 929
9591.05 1086
9591.97 967
9592.90 943
9593.82 977
9594.75 975
9595.67 924
9596.60 1020
9597.52 1017
9598.45 1005
9599.37 972
9600.29 1005
9601.22 1049
9602.14 1007
9603.07 1053
9604.00 1022
9604.92 1028
9605.85 1022
9606.77 1048
9607.70 1055
9608.62 1119
9609.55 1106
9610.47 1026
9611.40 1023
9612.32 1061
9613.25 1091
9614.17 1043
9615.10 1045
9616.03 1052
9616.95 1041
9617.88 1184
9618.80 1072
9619.73 1062
9620.65 1071
9621.58 1087
9622.51 1034
9623.43 1097
9624.36 1151
9625.29 1091
9626.21 1144
9627.14 1175
9628.06 1123
9628.99 1065
9629.92 1057
9630.84 1206
9631.77 1184
9632.70 1180
9633.62 1199
9634.55 1163
9635.48 1129
9636.40 1207
9637.33 1231
9638.26 1326
9639.18 1272
9640.11 1277
9641.04 1385
9641.96 1361
9642.89 1330
9643.82 1340
9644.74 1401
9645.67 1421
9646.60 1370
9647.53 1339
9648.45 1409
9649.38 1428
9650.31 1526
9651.24 1439
9652.16 1624
9653.09 1585
9654.02 1634
9654.95 1539
9655.87 1482
9656.80 1453
9657.73 1499
9658.66 1393
9659.58 1378
9660.51 1402
9661.44 1382
9662.37 1414
9663.30 1349
9664.22 1366
9665.15 1340
9666.08 1444
9667.01 1360
9667.94 1340
9668.86 1366
9669.79 1442
9670.72 1454
9671.65 1505
9672.58 1428
9673.51 1431
9674.43 1507
9675.36 1467
9676.29 1302
9677.22 1446
9678.15 1417
9679.08 1385
9680.01 1402
9680.94 1465
9681.86 1496
9682.79 1508
9683.72 1540
9684.65 1542
9685.58 1600
9686.51 1596
9687.44 1606
9688.37 1565
9689.30 1598
9690.23 1698
9691.16 1663
9692.08 1602
9693.01 1601
9693.94 1660
9694.87 1706
9695.80 1782
9696.73 1691
9697.66 1796
9698.59 1833
9699.52 2063
9700.45 2043
9701.38 2098
9702.31 2133
9703.24 2006
9704.17 1978
9705.10 1974
9706.03 1812
9706.96 1806
9707.89 1758
9708.82 1647
9709.75 1664
9710.68 1642
9711.61 1619
9712.54 1592
9713.47 1544
9714.40 1606
9715.33 1725
9716.26 1703
9717.19 1626
9718.12 1690
9719.06 1631
9719.99 1531
9720.92 1450
9721.85 1537
9722.78 1536
9723.71 1466
9724.64 1452
9725.57 1350
9726.50 1475
9727.43 1506
9728.36 1503
9729.30 1388
9730.23 1453
9731.16 1607
9732.09 1634
9733.02 1563
9733.95 1615
9734.88 1571
9735.81 1509
9736.75 1510
9737.68 1529
9738.61 1392
9739.54 1383
9740.47 1400
9741.40 1366
9742.34 1347
9743.27 1362
9744.20 1384
9745.13 1457
9746.06 1345
9747.00 1343
9747.93 1365
9748.86 1281
9749.79 1337
9750.72 1287
9751.66 1292
9752.59 1325
9753.52 1396
9754.45 1236
9755.39 1197
9756.32 1255
9757.25 1190
9758.18 1311
9759.12 1359
9760.05 1372
9760.98 1379
9761.91 1247
9762.85 1334
9763.78 1331
9764.71 1279
9765.64 1368
9766.58 1337
9767.51 1385
9768.44 1341
9769.38 1396
9770.31 1409
9771.24 1302
9772.18 1333
9773.11 1382
9774.04 1348
9774.98 1365
9775.91 1331
9776.84 1384
9777.78 1380
9778.71 1396
9779.64 1436
9780.58 1426
9781.51 1388
9782.44 1410
9783.38 1408
9784.31 1407
9785.25 1467
9786.18 1408
9787.11 1468
9788.05 1510
9788.98 1364
9789.92 1408
9790.85 1325
9791.78 1386
9792.72 1384
9793.65 1355
9794.59 1295
9795.52 1269
9796.46 1302
9797.39 1328
9798.32 1252
9799.26 1273
9800.19 1272
9801.13 1344
9802.06 1331
9803.00 1344
9803.93 1304
9804.87 1356
9805.80 1290
9806.74 1307
9807.67 1308
9808.61 1256
9809.54 1249
9810.48 1248
9811.41 1223
9812.35 1200
9813.28 1303
9814.22 1214
9815.15 1204
9816.09 1215
9817.02 1247
9817.96 1217
9818.89 1140
9819.83 1187
9820.76 1140
9821.70 1147
9822.64 1141
9823.57 1127
9824.51 1170
9825.44 1131
9826.38 1078
9827.31 1077
9828.25 1063
9829.19 1037
9830.12 1020
9831.06 1068
9831.99 1103
9832.93 1132
9833.87 1079
9834.80 1084
9835.74 1035
9836.68 1065
9837.61 1038
9838.55 1015
9839.48 1002
9840.42 1126
9841.36 1126
9842.29 1047
9843.23 1071
9844.17 1157
9845.10 1123
9846.04 1070
9846.98 1004
9847.91 1176
9848.85 1188
9849.79 1049
9850.72 1076
9851.66 1088
9852.60 1081
9853.54 1102
9854.47 1100
9855.41 1105
9856.35 1057
9857.28 1063
9858.22 1112
9859.16 1078
9860.10 1063
9861.03 1072
9861.97 1104
9862.91 1075
9863.85 1052
9864.78 1066
9865.72 1119
9866.66 1107
9867.60 1128
9868.54 1072
9869.47 1072
9870.41 1077
9871.35 1040
9872.29 1024
9873.22 1068
9874.16 1076
9875.10 1073
9876.04 1087
9876.98 1108
9877.92 1029
9878.85 1016
9879.79 1060
9880.73 1027
9881.67 1002
9882.61 994
9883.55 982
9884.48 996
9885.42 1025
9886.36 990
9887.30 1050
9888.24 1069
9889.18 1055
9890.12 959
9891.06 944
9891.99 1015
9892.93 994
9893.87 977
9894.81 962
9895.75 964
9896.69 973
9897.63 1011
9898.57 1001
9899.51 1040
9900.45 1029
9901.39 1023
9902.33 1022
9903.27 958
9904.20 853
9905.14 988
9906.08 1002
9907.02 988
9907.96 940
9908.90 909
9909.84 915
9910.78 1005
9911.72 1062
9912.66 1005
9913.60 998
9914.54 1023
9915.48 1015
9916.42 1057
9917.36 1018
9918.30 1007
9919.24 980
9920.18 1003
9921.12 918
9922.06 1041
9923.00 1013
9923.94 1036
9924.88 993
9925.83 1131
9926.77 1215
9927.71 1322
9928.65 1367
9929.59 1444
9930.53 1409
9931.47 1319
9932.41 1338
9933.35 1255
9934.29 1236
9935.23 1182
9936.17 1146
9937.12 1137
9938.06 1163
9939.00 1114
9939.94 1035
9940.88 1045
9941.82 955
9942.76 1015
9943.70 1024
9944.65 1069
9945.59 1102
9946.53 1079
9947.47 1112
9948.41 1090
9949.35 1025
9950.29 988
9951.24 929
9952.18 915
9953.12 917
9954.06 968
9955.00 931
9955.95 972
9956.89 965
9957.83 945
9958.77 995
9959.71 1030
9960.66 980
9961.60 969
9962.54 919
9963.48 897
9964.43 967
9965.37 841
9966.31 1026
9967.25 974
9968.20 940
9969.14 971
9970.08 971
9971.02 865
9971.97 915
9972.91 982
9973.85 1001
9974.79 920
9975.74 871
9976.68 874
9977.62 860
9978.57 843
9979.51 848
9980.45 805
9981.40 787
9982.34 792
9983.28 775
9984.23 851
9985.17 865
9986.11 881
9987.06 861
9988.00 788
9988.94 838
9989.89 850
9990.83 809
9991.77 822
9992.72 850
9993.66 805
9994.60 832
9995.55 842
9996.49 796
9997.44 835
9998.38 800
9999.32 905
10000.27 867
10001.21 782
10002.16 858
10003.10 830
10004.04 856
10004.99 859
10005.93 886
10006.88 932
10007.82 927
10008.77 848
10009.71 815
10010.66 899
10011.60 895
10012.54 878
10013.49 885
10014.43 937
10015.38 886
10016.32 842
10017.27 854
10018.21 839
10019.16 829
10020.10 918
10021.05 882
10021.99 916
10022.94 907
10023.88 827
10024.83 865
10025.77 926
10026.72 823
10027.67 810
10028.61 801
10029.56 870
10030.50 778
10031.45 762
10032.39 887
10033.34 861
10034.28 849
10035.23 850
10036.18 811
10037.12 836
10038.07 812
10039.01 747
10039.96 786
10040.90 752
10041.85 842
10042.80 859
10043.74 830
10044.69 868
10045.64 831
10046.58 794
10047.53 856
10048.47 847
10049.42 808
10050.37 828
10051.31 793
10052.26 770
10053.21 793
10054.15 849
10055.10 870
10056.05 778
10056.99 762
10057.94 789
10058.89 825
10059.83 811
10060.78 815
10061.73 827
10062.67 767
10063.62 804
10064.57 825
10065.52 839
10066.46 782
10067.41 804
10068.36 813
10069.30 755
10070.25 784
10071.20 803
10072.15 818
10073.09 786
10074.04 735
10074.99 749
10075.94 760
10076.88 846
10077.83 859
10078.78 809
10079.73 813
10080.68 776
10081.62 806
10082.57 798
10083.52 763
10084.47 753
10085.42 754
10086.36 758
10087.31 751
10088.26 809
10089.21 751
10090.16 754
10091.11 703
10092.05 715
10093.00 803
10093.95 812
10094.90 840
10095.85 788
10096.80 791
10097.75 831
10098.69 775
10099.64 769
10100.59 743
10101.54 745
10102.49 759
10103.44 859
10104.39 766
10105.34 745
10106.28 700
10107.23 678
10108.18 714
10109.13 768
10110.08 754
10111.03 737
10111.98 741
10112.93 790
10113.88 718
10114.83 773
10115.78 790
10116.73 751
10117.68 690
10118.63 761
10119.58 789
10120.53 782
10121.48 815
10122.43 783
10123.38 775
10124.33 792
10125.28 764
10126.23 745
10127.18 735
10128.13 781
10129.08 778
10130.03 714
10130.98 722
10131.93 727
10132.88 781
10133.83 801
10134.78 817
10135.73 808
10136.68 756
10137.63 792
10138.58 743
10139.53 767
10140.48 802
10141.43 782
10142.38 798
10143.33 852
10144.28 774
10145.23 789
10146.19 752
10147.14 766
10148.09 708
10149.04 744
10149.99 752
10150.94 749
10151.89 744
10152.84 730
10153.79 760
10154.75 754
10155.70 820
10156.65 751
10157.60 743
10158.55 770
10159.50 789
10160.46 732
10161.41 758
10162.36 798
10163.31 823
10164.26 752
10165.21 799
10166.17 768
10167.12 806
10168.07 800
10169.02 765
10169.97 816
10170.93 793
10171.88 816
10172.83 853
10173.78 851
10174.73 846
10175.69 862
10176.64 786
10177.59 797
10178.54 846
10179.50 736
10180.45 830
10181.40 834
10182.35 827
10183.31 809
10184.26 796
10185.21 847
10186.17 924
10187.12 871
10188.07 881
10189.02 868
10189.98 951
10190.93 835
10191.88 870
10192.84 828
10193.79 815
10194.74 779
10195.70 885
10196.65 974
10197.60 969
10198.56 932
10199.51 893
10200.46 782
10201.42 884
10202.37 839
10203.32 859
10204.28 843
10205.23 951
10206.18 953
10207.14 966
10208.09 911
10209.05 1065
10210.00 1021
10210.95 1020
10211.91 982
10212.86 992
10213.82 954
10214.77 941
10215.72 948
10216.68 981
10217.63 934
10218.59 913
10219.54 884
10220.50 898
10221.45 899
10222.41 897
10223.36 951
10224.31 840
10225.27 905
10226.22 898
10227.18 914
10228.13 937
10229.09 863
10230.04 879
10231.00 853
10231.95 863
10232.91 981
10233.86 940
10234.82 947
10235.77 1032
10236.73 1044
10237.68 1003
10238.64 1089
10239.59 1085
10240.55 995
10241.50 1000
10242.46 979
10243.42 1030
10244.37 980
10245.33 955
10246.28 989
10247.24 954
10248.19 890
10249.15 828
10250.11 833
10251.06 890
10252.02 935
10252.97 831
10253.93 838
10254.89 917
10255.84 868
10256.80 860
10257.75 871
10258.71 908
10259.67 909
10260.62 850
10261.58 797
10262.54 837
10263.49 750
10264.45 738
10265.40 790
10266.36 803
10267.32 840
10268.27 855
10269.23 880
10270.19 829
10271.14 812
10272.10 804
10273.06 852
10274.02 820
10274.97 808
10275.93 796
10276.89 773
10277.84 812
10278.80 776
10279.76 763
10280.71 769
10281.67 780
10282.63 790
10283.59 829
10284.54 800
10285.50 774
10286.46 743
10287.42 733
10288.37 724
10289.33 733
10290.29 749
10291.25 708
10292.21 738
10293.16 755
10294.12 733
10295.08 774
10296.04 791
10296.99 760
10297.95 750
10298.91 791
10299.87 798
10300.83 743
10301.79 752
10302.74 728
10303.70 753
10304.66 769
10305.62 844
10306.58 787
10307.54 807
10308.49 793
10309.45 765
10310.41 765
10311.37 714
10312.33 775
10313.29 811
10314.25 785
10315.21 751
10316.16 770
10317.12 721
10318.08 737
10319.04 787
10320.00 727
10320.96 728
10321.92 752
10322.88 730
10323.84 768
10324.80 832
10325.76 769
10326.71 751
10327.67 775
10328.63 841
10329.59 805
10330.55 754
10331.51 765
10332.47 796
10333.43 778
10334.39 790
10335.35 779
10336.31 773
10337.27 773
10338.23 810
10339.19 756
10340.15 784
10341.11 790
10342.07 682
10343.03 660
10343.99 732
10344.95 754
10345.91 687
10346.87 738
10347.83 764
10348.79 763
10349.75 789
10350.71 870
10351.67 809
10352.63 819
10353.60 765
10354.56 763
10355.52 772
10356.48 796
10357.44 784
10358.40 749
10359.36 722
10360.32 707
10361.28 706
10362.24 717
10363.20 747
10364.17 721
10365.13 715
10366.09 766
10367.05 732
10368.01 786
10368.97 724
10369.93 732
10370.89 663
10371.86 668
10372.82 702
10373.78 700
10374.74 746
10375.70 745
10376.66 730
10377.63 744
10378.59 784
10379.55 758
10380.51 724
10381.47 704
10382.44 755
10383.40 778
10384.36 691
10385.32 671
10386.28 723
10387.25 736
10388.21 714
10389.17 665
10390.13 756
10391.10 758
10392.06 658
10393.02 738
10393.98 776
10394.94 771
10395.91 671
10396.87 707
10397.83 779
10398.80 777
10399.76 802
10400.72 786
10401.68 754
10402.65 732
10403.61 753
10404.57 765
10405.54 685
10406.50 754
10407.46 812
10408.43 822
10409.39 794
10410.35 767
10411.32 851
10412.28 791
10413.24 719
10414.21 681
10415.17 757
10416.13 744
10417.10 836
10418.06 862
10419.02 929
10419.99 964
10420.95 987
10421.91 1021
10422.88 1052
10423.84 955
10424.81 893
10425.77 912
10426.73 841
10427.70 850
10428.66 783
10429.63 809
10430.59 811
10431.56 814
10432.52 750
10433.48 777
10434.45 762
10435.41 690
10436.38 750
10437.34 711
10438.31 696
10439.27 696
10440.24 721
10441.20 726
10442.16 710
10443.13 778
10444.09 722
10445.06 700
10446.02 716
10446.99 573
10447.95 700
10448.92 702
10449.88 701
10450.85 748
10451.81 778
10452.78 748
10453.75 713
10454.71 680
10455.68 754
10456.64 703
10457.61 692
10458.57 659
10459.54 755
10460.50 736
10461.47 707
10462.43 709
10463.40 783
10464.37 725
10465.33 645
10466.30 620
10467.26 700
10468.23 766
10469.20 722
10470.16 759
10471.13 693
10472.09 710
10473.06 687
10474.03 639
10474.99 646
10475.96 723
10476.93 723
10477.89 678
10478.86 691
10479.82 679
10480.79 675
10481.76 687
10482.72 703
10483.69 717
10484.66 729
10485.62 708
10486.59 648
10487.56 635
10488.52 655
10489.49 706
10490.46 655
10491.43 725
10492.39 713
10493.36 763
10494.33 756
10495.29 767
10496.26 749
10497.23 682
10498.20 728
10499.16 734
10500.13 744
10501.10 793
10502.07 712
10503.03 680
10504.00 708
10504.97 672
10505.94 677
10506.90 678
10507.87 731
10508.84 713
10509.81 728
10510.78 662
10511.74 781
10512.71 742
10513.68 718
10514.65 706
10515.62 695
10516.58 743
10517.55 781
10518.52 683
10519.49 677
10520.46 741
10521.43 746
10522.39 729
10523.36 660
10524.33 715
10525.30 712
10526.27 720
10527.24 791
10528.21 710
10529.17 675
10530.14 754
10531.11 700
10532.08 751
10533.05 715
10534.02 776
10534.99 745
10535.96 753
10536.93 715
10537.90 730
10538.86 718
10539.83 702
10540.80 755
10541.77 719
10542.74 697
10543.71 652
10544.68 749
10545.65 774
10546.62 776
10547.59 741
10548.56 773
10549.53 689
10550.50 705
10551.47 824
10552.44 740
10553.41 696
10554.38 757
10555.35 740
10556.32 792
10557.29 831
10558.26 786
10559.23 798
10560.20 864
10561.17 864
10562.14 924
10563.11 971
10564.08 1024
10565.05 1046
10566.02 1017
10566.99 991
10567.96 999
10568.93 929
10569.90 919
10570.87 915
10571.84 890
10572.82 814
10573.79 753
10574.76 761
10575.73 818
10576.70 794
10577.67 779
10578.64 732
10579.61 736
10580.58 767
10581.55 731
10582.53 774
10583.50 759
10584.47 770
10585.44 731
10586.41 764
10587.38 794
10588.35 792
10589.33 868
10590.30 843
10591.27 773
10592.24 873
10593.21 771
10594.18 781
10595.16 879
10596.13 813
10597.10 825
10598.07 823
10599.04 743
10600.01 779
10600.99 798
10601.96 800
10602.93 807
10603.90 819
10604.88 819
10605.85 721
10606.82 684
10607.79 756
10608.77 739
10609.74 751
10610.71 737
10611.68 750
10612.66 717
10613.63 700
10614.60 727
10615.57 707
10616.55 688
10617.52 700
10618.49 706
10619.46 698
10620.44 764
10621.41 747
10622.38 808
10623.36 710
10624.33 735
10625.30 731
10626.28 741
10627.25 733
10628.22 722
10629.20 746
10630.17 735
10631.14 736
10632.12 776
10633.09 786
10634.06 763
10635.04 793
10636.01 816
10636.99 827
10637.96 875
10638.93 830
10639.91 904
10640.88 888
10641.85 931
10642.83 916
10643.80 936
10644.78 830
10645.75 849
10646.72 823
10647.70 790
10648.67 807
10649.65 808
10650.62 832
10651.60 795
10652.57 733
10653.55 724
10654.52 660
10655.49 767
10656.47 803
10657.44 695
10658.42 695
10659.39 706
10660.37 733
10661.34 731
10662.32 763
10663.29 763
10664.27 717
10665.24 737
10666.22 715
10667.19 736
10668.17 718
10669.14 677
10670.12 732
10671.09 748
10672.07 764
10673.04 768
10674.02 707
10675.00 720
10675.97 702
10676.95 722
10677.92 741
10678.90 705
10679.87 738
10680.85 676
10681.82 709
10682.80 701
10683.78 795
10684.75 834
10685.73 697
10686.70 746
10687.68 758
10688.66 762
10689.63 746
10690.61 732
10691.58 713
10692.56 650
10693.54 669
10694.51 741
10695.49 738
10696.47 671
10697.44 693
10698.42 742
10699.40 736
10700.37 702
10701.35 673
10702.33 727
10703.30 718
10704.28 637
10705.26 622
10706.23 645
10707.21 683
10708.19 706
10709.16 673
10710.14 704
10711.12 710
10712.10 670
10713.07 681
10714.05 644
10715.03 617
10716.01 693
10716.98 719
10717.96 732
10718.94 643
10719.91 673
10720.89 682
10721.87 624
10722.85 628
10723.83 693
10724.80 720
10725.78 678
10726.76 652
10727.74 697
10728.71 651
10729.69 636
10730.67 656
10731.65 624
10732.63 625
10733.60 672
10734.58 666
10735.56 634
10736.54 711
10737.52 676
10738.50 669
10739.47 673
10740.45 659
10741.43 621
10742.41 644
10743.39 657
10744.37 678
10745.35 614
10746.32 597
10747.30 666
10748.28 617
10749.26 669
10750.24 600
10751.22 637
10752.20 624
10753.18 616
10754.16 623
10755.14 632
10756.11 589
10757.09 630
10758.07 662
10759.05 631
10760.03 625
10761.01 675
10761.99 663
10762.97 675
10763.95 674
10764.93 638
10765.91 635
10766.89 645
10767.87 705
10768.85 582
10769.83 623
10770.81 610
10771.79 657
10772.77 657
10773.75 614
10774.73 598
10775.71 656
10776.69 660
10777.67 652
10778.65 674
10779.63 676
10780.61 680
10781.59 669
10782.57 679
10783.55 693
10784.53 632
10785.51 699
10786.49 714
10787.47 664
10788.45 665
10789.43 562
10790.41 632
10791.39 657
10792.38 638
10793.36 636
10794.34 626
10795.32 641
10796.30 625
10797.28 630
10798.26 616
10799.24 687
10800.22 699
10801.21 692
10802.19 709
10803.17 613
10804.15 638
10805.13 649
10806.11 663
10807.09 626
10808.07 619
10809.06 680
10810.04 726
10811.02 686
10812.00 638
10812.98 664
10813.97 643
10814.95 672
10815.93 663
10816.91 662
10817.89 641
10818.87 644
10819.86 623
10820.84 622
10821.82 701
10822.80 685
10823.79 644
10824.77 691
10825.75 689
10826.73 651
10827.72 705
10828.70 641
10829.68 578
10830.66 566
10831.65 655
10832.63 691
10833.61 692
10834.59 645
10835.58 658
10836.56 679
10837.54 659
10838.52 658
10839.51 659
10840.49 704
10841.47 683
10842.46 661
10843.44 650
10844.42 680
10845.41 693
10846.39 646
10847.37 661
10848.36 611
10849.34 711
10850.32 688
10851.31 665
10852.29 614
10853.27 598
10854.26 683
10855.24 737
10856.23 702
10857.21 737
10858.19 694
10859.18 682
10860.16 684
10861.14 647
10862.13 642
10863.11 703
10864.10 734
10865.08 684
10866.07 677
10867.05 695
10868.03 677
10869.02 685
10870.00 687
10870.99 707
10871.97 698
10872.96 726
10873.94 760
10874.92 776
10875.91 717
10876.89 704
10877.88 703
10878.86 767
10879.85 691
10880.83 682
10881.82 829
10882.80 754
10883.79 706
10884.77 702
10885.76 690
10886.74 722
10887.73 727
10888.71 688
10889.70 768
10890.68 797
10891.67 780
10892.65 772
10893.64 780
10894.63 719
10895.61 758
10896.60 859
10897.58 867
10898.57 786
10899.55 760
10900.54 776
10901.53 762
10902.51 736
10903.50 766
10904.48 801
10905.47 825
10906.46 825
10907.44 818
10908.43 813
10909.41 795
10910.40 792
10911.39 828
10912.37 861
10913.36 864
10914.34 862
10915.33 806
10916.32 826
10917.30 892
10918.29 855
10919.28 879
10920.26 894
10921.25 898
10922.24 937
10923.22 902
10924.21 904
10925.20 811
10926.18 906
10927.17 915
10928.16 879
10929.15 871
10930.13 849
10931.12 844
10932.11 858
10933.09 961
10934.08 939
10935.07 978
10936.06 949
10937.04 895
10938.03 946
10939.02 1011
10940.01 941
10940.99 896
10941.98 919
10942.97 978
10943.96 985
10944.94 1010
10945.93 986
10946.92 1064
10947.91 1085
10948.90 1080
10949.88 1102
10950.87 1133
10951.86 1090
10952.85 1087
10953.84 1128
10954.82 1135
10955.81 1130
10956.80 1136
10957.79 1240
10958.78 1247
10959.77 1239
10960.75 1355
10961.74 1364
10962.73 1368
10963.72 1355
10964.71 1323
10965.70 1259
10966.69 1293
10967.68 1229
10968.66 1287
10969.65 1235
10970.64 1206
10971.63 1226
10972.62 1214
10973.61 1125
10974.60 1089
10975.59 1063
10976.58 1122
10977.57 1164
10978.55 1243
10979.54 1141
10980.53 1223
10981.52 1264
10982.51 1149
10983.50 1154
10984.49 1181
10985.48 1166
10986.47 1118
10987.46 1236
10988.45 1209
10989.44 1259
10990.43 1276
10991.42 1193
10992.41 1225
10993.40 1251
10994.39 1255
10995.38 1316
10996.37 1334
10997.36 1420
10998.35 1582
10999.34 1660
11000.33 1724
11001.32 1745
11002.31 1832
11003.30 1849
11004.29 1876
11005.28 1809
11006.27 1688
11007.26 1644
11008.25 1505
11009.24 1356
11010.24 1285
11011.23 1264
11012.22 1251
11013.21 1251
11014.20 1222
11015.19 1218
11016.18 1178
11017.17 1172
11018.16 1073
11019.15 1092
11020.14 1195
11021.14 1192
11022.13 1149
11023.12 1092
11024.11 1080
11025.10 1104
11026.09 1060
11027.08 1076
11028.08 1076
11029.07 952
11030.06 1078
11031.05 1088
11032.04 1028
11033.03 979
11034.03 1025
11035.02 1046
11036.01 986
11037.00 1007
11037.99 1117
11038.99 1076
11039.98 949
11040.97 953
11041.96 1022
11042.95 1046
11043.95 989
11044.94 914
11045.93 948
11046.92 931
11047.92 990
11048.91 928
11049.90 886
11050.89 858
11051.89 902
11052.88 918
11053.87 873
11054.86 910
11055.86 895
11056.85 889
11057.84 869
11058.83 844
11059.83 843
11060.82 850
11061.81 952
11062.81 872
11063.80 859
11064.79 872
11065.79 915
11066.78 838
11067.77 766
11068.77 821
11069.76 836
11070.75 857
11071.75 794
11072.74 824
11073.73 851
11074.73 845
11075.72 884
11076.71 818
11077.71 809
11078.70 847
11079.70 805
11080.69 851
11081.68 820
11082.68 841
11083.67 863
11084.67 815
11085.66 808
11086.65 817
11087.65 846
11088.64 801
11089.64 843
11090.63 876
11091.63 866
11092.62 902
11093.61 786
11094.61 741
11095.60 841
11096.60 813
11097.59 828
11098.59 754
11099.58 768
11100.58 738
11101.57 757
11102.57 781
11103.56 796
11104.56 831
11105.55 813
11106.55 813
11107.54 758
11108.54 823
11109.53 835
11110.53 781
11111.52 821
11112.52 747
11113.51 756
11114.51 821
11115.50 824
11116.50 828
11117.49 938
11118.49 804
11119.49 822
11120.48 812
11121.48 810
11122.47 910
11123.47 891
11124.46 785
11125.46 824
11126.46 755
11127.45 801
11128.45 816
11129.44 783
11130.44 765
11131.44 724
11132.43 753
11133.43 800
11134.43 825
11135.42 785
11136.42 809
11137.41 828
11138.41 782
11139.41 791
11140.40 770
11141.40 717
11142.40 762
11143.39 765
11144.39 729
11145.39 749
11146.38 776
11147.38 771
11148.38 715
11149.38 799
11150.37 748
11151.37 769
11152.37 801
11153.36 745
11154.36 811
11155.36 737
11156.36 681
11157.35 687
11158.35 749
11159.35 737
11160.34 782
11161.34 772
11162.34 711
11163.34 721
11164.33 719
11165.33 700
11166.33 720
11167.33 787
11168.33 747
11169.32 720
11170.32 704
11171.32 760
11172.32 747
11173.32 741
11174.31 788
11175.31 693
11176.31 696
11177.31 671
11178.31 686
11179.30 728
11180.30 721
11181.30 765
11182.30 685
11183.30 733
11184.30 718
11185.30 695
11186.29 667
11187.29 681
11188.29 715
11189.29 697
11190.29 741
11191.29 737
11192.29 702
11193.29 768
11194.28 704
11195.28 764
11196.28 727
11197.28 671
11198.28 746
11199.28 723
11200.28 675
11201.28 749
11202.28 743
11203.28 650
11204.28 720
11205.28 718
11206.28 711
11207.28 714
11208.28 689
11209.27 680
11210.27 662
11211.27 682
11212.27 753
11213.27 801
11214.27 736
11215.27 753
11216.27 689
11217.27 707
11218.27 743
11219.27 730
11220.27 693
11221.27 786
11222.27 683
11223.27 714
11224.27 688
11225.28 614
11226.28 704
11227.28 740
11228.28 681
11229.28 684
11230.28 658
11231.28 738
11232.28 727
11233.28 704
11234.28 695
11235.28 656
11236.28 703
11237.28 636
11238.28 672
11239.28 640
11240.29 669
11241.29 733
11242.29 681
11243.29 742
11244.29 721
11245.29 686
11246.29 674
11247.29 667
11248.30 670
11249.30 688
11250.30 710
11251.30 740
11252.30 686
11253.30 678
11254.31 647
11255.31 728
11256.31 733
11257.31 701
11258.31 673
11259.31 684
11260.32 690
11261.32 641
11262.32 707
11263.32 725
11264.32 668
11265.33 706
11266.33 712
11267.33 710
11268.33 717
11269.34 690
11270.34 700
11271.34 677
11272.34 754
11273.35 727
11274.35 782
11275.35 762
11276.35 726
11277.36 720
11278.36 786
11279.36 777
11280.36 769
11281.37 815
11282.37 748
11283.37 749
11284.38 716
11285.38 736
11286.38 798
11287.38 747
11288.39 756
11289.39 710
11290.39 707
11291.40 741
11292.40 781
11293.40 720
11294.41 727
11295.41 726
11296.41 785
11297.42 814
11298.42 712
11299.43 722
11300.43 794
11301.43 690
11302.44 673
11303.44 717
11304.44 701
11305.45 691
11306.45 776
11307.46 716
11308.46 696
11309.47 754
11310.47 659
11311.47 712
11312.48 671
11313.48 683
11314.49 722
11315.49 750
11316.50 710
11317.50 748
11318.50 707
11319.51 716
11320.51 699
11321.52 722
11322.52 709
11323.53 708
11324.53 734
11325.54 782
11326.54 754
11327.55 678
11328.55 696
11329.56 735
11330.56 705
11331.57 703
11332.57 691
11333.58 659
11334.58 723
11335.59 815
11336.59 817
11337.60 792
11338.60 779
11339.61 782
11340.61 871
11341.62 882
11342.63 894
11343.63 924
11344.64 926
11345.64 909
11346.65 889
11347.65 944
11348.66 906
11349.67 893
11350.67 811
11351.68 749
11352.68 749
11353.69 795
11354.70 768
11355.70 768
11356.71 760
11357.72 713
11358.72 784
11359.73 774
11360.73 718
11361.74 728
11362.75 785
11363.75 736
11364.76 771
11365.77 696
11366.77 674
11367.78 667
11368.79 733
11369.79 747
11370.80 671
11371.81 689
11372.81 725
11373.82 744
11374.83 706
11375.84 713
11376.84 738
11377.85 759
11378.86 693
11379.86 680
11380.87 734
11381.88 673
11382.89 697
11383.89 667
11384.90 639
11385.91 700
11386.92 671
11387.92 644
11388.93 703
11389.94 692
11390.95 661
11391.95 719
11392.96 667
11393.97 697
11394.98 686
11395.99 697
11396.99 698
11398.00 726
11399.01 714
11400.02 664
11401.03 644
11402.03 635
11403.04 652
11404.05 665
11405.06 675
11406.07 605
11407.08 638
11408.09 686
11409.09 657
11410.10 649
11411.11 636
11412.12 671
11413.13 624
11414.14 628
11415.15 647
11416.15 682
11417.16 636
11418.17 680
11419.18 689
11420.19 712
11421.20 687
11422.21 698
11423.22 667
11424.23 650
11425.24 664
11426.25 677
11427.26 649
11428.26 682
11429.27 639
11430.28 587
11431.29 603
11432.30 685
11433.31 677
11434.32 666
11435.33 628
11436.34 697
11437.35 653
11438.36 647
11439.37 636
11440.38 654
11441.39 714
11442.40 723
11443.41 655
11444.42 671
11445.43 648
11446.44 635
11447.45 663
11448.46 661
11449.47 669
11450.48 633
11451.49 611
11452.50 654
11453.51 609
11454.52 666
11455.53 714
11456.55 682
11457.56 682
11458.57 725
11459.58 688
11460.59 656
11461.60 654
11462.61 633
11463.62 722
11464.63 659
11465.64 655
11466.65 612
11467.67 609
11468.68 612
11469.69 645
11470.70 675
11471.71 670
11472.72 683
11473.73 652
11474.74 662
11475.76 736
11476.77 696
11477.78 674
11478.79 648
11479.80 722
11480.81 671
11481.83 695
11482.84 603
11483.85 639
11484.86 681
11485.87 693
11486.89 684
11487.90 680
11488.91 664
11489.92 693
11490.93 604
11491.95 623
11492.96 651
11493.97 635
11494.98 621
11496.00 630
11497.01 639
11498.02 613
11499.03 698
11500.05 642
11501.06 612
11502.07 573
11503.08 597
11504.10 640
11505.11 668
11506.12 614
11507.13 642
11508.15 696
11509.16 693
11510.17 643
11511.19 640
11512.20 632
11513.21 611
11514.23 624
11515.24 624
11516.25 639
11517.27 640
11518.28 703
11519.29 690
11520.31 653
11521.32 685
11522.33 695
11523.35 638
11524.36 572
11525.37 705
11526.39 663
11527.40 663
11528.42 681
11529.43 689
11530.44 633
11531.46 663
11532.47 696
11533.48 665
11534.50 659
11535.51 636
11536.53 658
11537.54 702
11538.56 741
11539.57 709
11540.58 720
11541.60 700
11542.61 677
11543.63 704
11544.64 755
11545.66 765
11546.67 717
11547.69 771
11548.70 636
11549.72 656
11550.73 715
11551.75 726
11552.76 762
11553.78 763
11554.79 708
11555.81 805
11556.82 761
11557.84 781
11558.85 843
11559.87 738
11560.88 752
11561.90 725
11562.91 752
11563.93 754
11564.94 774
11565.96 814
11566.97 869
11567.99 809
11569.00 780
11570.02 802
11571.04 824
11572.05 788
11573.07 802
11574.08 808
11575.10 816
11576.11 829
11577.13 873
11578.15 885
11579.16 867
11580.18 895
11581.20 866
11582.21 993
11583.23 949
11584.24 936
11585.26 925
11586.28 1028
11587.29 1021
11588.31 978
11589.33 963
11590.34 1032
11591.36 1132
11592.38 1061
11593.39 1068
11594.41 1152
11595.43 1231
11596.44 1313
11597.46 1409
11598.48 1498
11599.49 1655
11600.51 1832
11601.53 1947
11602.54 1894
11603.56 1871
11604.58 1781
11605.60 1716
11606.61 1622
11607.63 1507
11608.65 1439
11609.67 1284
11610.68 1271
11611.70 1228
11612.72 1155
11613.74 1029
11614.75 1106
11615.77 1029
11616.79 1134
11617.81 981
11618.82 1036
11619.84 1015
11620.86 981
11621.88 952
11622.90 974
11623.91 916
11624.93 912
11625.95 952
11626.97 895
11627.99 835
11629.00 837
11630.02 881
11631.04 854
11632.06 828
11633.08 839
11634.10 816
11635.11 897
11636.13 941
11637.15 833
11638.17 843
11639.19 833
11640.21 815
11641.23 803
11642.25 795
11643.26 766
11644.28 736
11645.30 784
11646.32 782
11647.34 760
11648.36 688
11649.38 749
11650.40 778
11651.42 750
11652.44 706
11653.46 755
11654.47 724
11655.49 662
11656.51 714
11657.53 699
11658.55 732
11659.57 708
11660.59 683
11661.61 734
11662.63 726
11663.65 727
11664.67 690
11665.69 757
11666.71 746
11667.73 724
11668.75 720
11669.77 688
11670.79 746
11671.81 713
11672.83 738
11673.85 685
11674.87 649
11675.89 690
11676.91 724
11677.93 746
11678.95 755
11679.97 776
11680.99 739
11682.01 734
11683.03 801
11684.06 847
11685.08 816
11686.10 740
11687.12 758
11688.14 775
11689.16 734
11690.18 742
11691.20 776
11692.22 674
11693.24 700
11694.26 764
11695.29 735
11696.31 765
11697.33 699
11698.35 689
11699.37 716
11700.39 738
11701.41 730
11702.43 735
11703.46 698
11704.48 713
11705.50 689
11706.52 689
11707.54 756
11708.56 787
11709.59 766
11710.61 717
11711.63 662
11712.65 624
11713.67 675
11714.70 707
11715.72 685
11716.74 622
11717.76 669
11718.78 708
11719.81 706
11720.83 703
11721.85 656
11722.87 653
11723.90 675
11724.92 652
11725.94 633
11726.96 695
11727.99 667
11729.01 742
11730.03 671
11731.05 674
11732.08 654
11733.10 659
11734.12 629
11735.15 609
11736.17 617
11737.19 624
11738.21 619
11739.24 651
11740.26 639
11741.28 630
11742.31 621
11743.33 644
11744.35 657
11745.38 607
11746.40 613
11747.42 673
11748.45 708
11749.47 682
11750.49 670
11751.52 657
11752.54 666
11753.56 659
11754.59 679
11755.61 657
11756.64 651
11757.66 673
11758.68 662
11759.71 647
11760.73 645
11761.76 614
11762.78 658
11763.80 670
11764.83 641
11765.85 592
11766.88 605
11767.90 636
11768.93 610
11769.95 662
11770.97 665
11772.00 656
11773.02 637
11774.05 604
11775.07 624
11776.10 621
11777.12 622
11778.15 583
11779.17 581
11780.20 637
11781.22 558
11782.25 587
11783.27 616
11784.30 662
11785.32 657
11786.35 642
11787.37 600
11788.40 618
11789.42 619
11790.45 629
11791.47 639
11792.50 611
11793.52 627
11794.55 607
11795.57 581
11796.60 625
11797.63 581
11798.65 654
11799.68 574
11800.70 568
11801.73 558
11802.75 646
11803.78 639
11804.81 613
11805.83 562
11806.86 578
11807.88 628
11808.91 603
11809.94 602
11810.96 625
11811.99 591
11813.02 638
11814.04 687
11815.07 642
11816.09 643
11817.12 605
11818.15 598
11819.17 559
11820.20 596
11821.23 628
11822.25 640
11823.28 638
11824.31 600
11825.33 593
11826.36 638
11827.39 698
11828.42 619
11829.44 690
11830.47 656
11831.50 655
11832.52 680
11833.55 635
11834.58 644
11835.61 628
11836.63 683
11837.66 706
11838.69 599
11839.71 606
11840.74 574
11841.77 609
11842.80 590
11843.83 588
11844.85 580
11845.88 612
11846.91 671
11847.94 617
11848.96 594
11849.99 563
11851.02 636
11852.05 634
11853.08 638
11854.10 671
11855.13 647
11856.16 605
11857.19 608
11858.22 614
11859.24 626
11860.27 614
11861.30 645
11862.33 635
11863.36 630
11864.39 604
11865.42 642
11866.44 649
11867.47 587
11868.50 654
11869.53 611
11870.56 617
11871.59 653
11872.62 585
11873.65 617
11874.67 664
11875.70 684
11876.73 662
11877.76 622
11878.79 585
11879.82 610
11880.85 625
11881.88 697
11882.91 697
11883.94 672
11884.97 624
11886.00 632
11887.03 622
11888.06 633
11889.09 647
11890.11 630
11891.14 653
11892.17 636
11893.20 631
11894.23 655
11895.26 696
11896.29 698
11897.32 682
11898.35 723
11899.38 707
11900.41 773
11901.44 711
11902.47 711
11903.50 774
11904.53 778
11905.56 773
11906.59 808
11907.63 773
11908.66 778
11909.69 759
11910.72 756
11911.75 736
11912.78 765
11913.81 780
11914.84 696
11915.87 770
11916.90 788
11917.93 771
11918.96 726
11919.99 725
11921.02 765
11922.06 772
11923.09 749
11924.12 744
11925.15 744
11926.18 806
11927.21 844
11928.24 704
11929.27 841
11930.31 829
11931.34 855
11932.37 967
11933.40 946
11934.43 970
11935.46 1013
11936.49 946
11937.53 961
11938.56 911
11939.59 912
11940.62 942
11941.65 877
11942.69 823
11943.72 723
11944.75 791
11945.78 797
11946.81 736
11947.85 745
11948.88 820
11949.91 734
11950.94 695
11951.97 759
11953.01 782
11954.04 745
11955.07 789
11956.10 733
11957.14 735
11958.17 813
11959.20 743
11960.24 707
11961.27 698
11962.30 703
11963.33 690
11964.37 670
11965.40 723
11966.43 664
11967.47 656
11968.50 656
11969.53 666
11970.56 654
11971.60 695
11972.63 711
11973.66 701
11974.70 663
11975.73 696
11976.76 665
11977.80 673
11978.83 696
11979.86 683
11980.90 688
11981.93 633
11982.97 624
11984.00 655
11985.03 626
11986.07 716
11987.10 660
11988.13 708
11989.17 674
11990.20 663
11991.24 669
11992.27 674
11993.30 672
11994.34 677
11995.37 657
11996.41 727
11997.44 703
11998.48 676
11999.51 678
12000.54 619
12001.58 650
12002.61 652
12003.65 667
12004.68 676
12005.72 691
12006.75 634
12007.79 609
12008.82 674
12009.86 708
12010.89 715
12011.93 702
12012.96 697
12014.00 634
12015.03 692
12016.07 717
12017.10 689
12018.14 724
12019.17 718
12020.21 758
12021.24 791
12022.28 758
12023.31 737
12024.35 729
12025.38 722
12026.42 640
12027.46 721
12028.49 773
12029.53 662
12030.56 677
12031.60 644
12032.63 664
12033.67 716
12034.71 705
12035.74 706
12036.78 687
12037.81 678
12038.85 720
12039.89 753
12040.92 691
12041.96 663
12042.99 687
12044.03 670
12045.07 645
12046.10 692
12047.14 722
12048.18 704
12049.21 717
12050.25 671
12051.29 621
12052.32 624
12053.36 691
12054.40 622
12055.43 656
12056.47 650
12057.51 668
12058.54 692
12059.58 683
12060.62 653
12061.65 685
12062.69 630
12063.73 670
12064.77 693
12065.80 669
12066.84 699
12067.88 662
12068.92 675
12069.95 699
12070.99 653
12072.03 690
12073.07 676
12074.10 684
12075.14 637
12076.18 608
12077.22 648
12078.25 671
12079.29 661
12080.33 681
12081.37 656
12082.41 607
12083.44 589
12084.48 639
12085.52 686
12086.56 650
12087.60 641
12088.63 676
12089.67 643
12090.71 623
12091.75 635
12092.79 692
12093.83 641
12094.86 622
12095.90 622
12096.94 633
12097.98 652
12099.02 644
12100.06 676
12101.10 628
12102.13 664
12103.17 749
12104.21 687
12105.25 675
12106.29 650
12107.33 679
12108.37 743
12109.41 654
12110.45 660
12111.49 654
12112.53 667
12113.56 708
12114.60 675
12115.64 586
12116.68 600
12117.72 632
12118.76 598
12119.80 607
12120.84 625
12121.88 612
12122.92 634
12123.96 621
12125.00 651
12126.04 648
12127.08 616
12128.12 593
12129.16 660
12130.20 639
12131.24 599
12132.28 577
12133.32 599
12134.36 589
12135.40 536
12136.44 595
12137.48 589
12138.52 594
12139.56 584
12140.60 573
12141.64 555
12142.68 546
12143.72 580
12144.76 592
12145.81 601
12146.85 579
12147.89 566
12148.93 541
12149.97 563
12151.01 596
12152.05 603
12153.09 551
12154.13 552
12155.17 573
12156.21 589
12157.26 571
12158.30 575
12159.34 603
12160.38 540
12161.42 541
12162.46 546
12163.50 513
12164.55 583
12165.59 579
12166.63 605
12167.67 593
12168.71 520
12169.75 601
12170.80 603
12171.84 563
12172.88 566
12173.92 559
12174.96 602
12176.00 619
12177.05 577
12178.09 605
12179.13 615
12180.17 569
12181.22 569
12182.26 551
12183.30 584
12184.34 634
12185.38 576
12186.43 579
12187.47 516
12188.51 552
12189.55 551
12190.60 557
12191.64 533
12192.68 523
12193.72 547
12194.77 538
12195.81 577
12196.85 547
12197.90 565
12198.94 564
12199.98 581
12201.03 566
12202.07 582
12203.11 574
12204.15 533
12205.20 542
12206.24 556
12207.28 559
12208.33 552
12209.37 540
12210.41 539
12211.46 575
12212.50 613
12213.55 572
12214.59 590
12215.63 605
12216.68 546
12217.72 588
12218.76 663
12219.81 596
12220.85 579
12221.90 573
12222.94 507
12223.98 529
12225.03 524
12226.07 565
12227.12 589
12228.16 569
12229.20 586
12230.25 556
12231.29 584
12232.34 627
12233.38 595
12234.43 567
12235.47 564
12236.52 577
12237.56 586
12238.61 627
12239.65 602
12240.69 576
12241.74 568
12242.78 518
12243.83 583
12244.87 565
12245.92 568
12246.96 601
12248.01 578
12249.05 558
12250.10 590
12251.14 564
12252.19 541
12253.24 564
12254.28 548
12255.33 534
12256.37 538
12257.42 558
12258.46 548
12259.51 509
12260.55 551
12261.60 591
12262.64 613
12263.69 525
12264.74 535
12265.78 560
12266.83 562
12267.87 555
12268.92 508
12269.97 546
12271.01 527
12272.06 534
12273.10 506
12274.15 555
12275.20 598
12276.24 546
12277.29 500
12278.34 518
12279.38 514
12280.43 515
12281.47 507
12282.52 575
12283.57 573
12284.61 473
12285.66 534
12286.71 552
12287.75 547
12288.80 537
12289.85 561
12290.90 583
12291.94 555
12292.99 515
12294.04 552
12295.08 522
12296.13 539
12297.18 519
12298.22 512
12299.27 543
12300.32 519
12301.37 522
12302.41 529
12303.46 513
12304.51 550
12305.56 538
12306.60 575
12307.65 486
12308.70 498
12309.75 520
12310.79 503
12311.84 516
12312.89 511
12313.94 513
12314.99 514
12316.03 532
12317.08 501
12318.13 548
12319.18 547
12320.23 548
12321.27 514
12322.32 491
12323.37 510
12324.42 537
12325.47 547
12326.52 520
12327.56 498
12328.61 510
12329.66 521
12330.71 511
12331.76 556
12332.81 504
12333.86 541
12334.91 537
12335.95 478
12337.00 504
12338.05 480
12339.10 537
12340.15 537
12341.20 581
12342.25 560
12343.30 497
12344.35 567
12345.40 525
12346.44 509
12347.49 458
12348.54 476
12349.59 527
12350.64 523
12351.69 520
12352.74 515
12353.79 532
12354.84 555
12355.89 510
12356.94 482
12357.99 485
12359.04 544
12360.09 511
12361.14 485
12362.19 516
12363.24 542
12364.29 487
12365.34 499
12366.39 541
12367.44 512
12368.49 567
12369.54 536
12370.59 514
12371.64 459
12372.69 509
12373.74 524
12374.79 534
12375.84 531
12376.89 521
12377.94 551
12378.99 509
12380.05 500
12381.10 518
12382.15 515
12383.20 514
12384.25 478
12385.30 558
12386.35 536
12387.40 551
12388.45 572
12389.50 513
12390.55 512
12391.61 477
12392.66 531
12393.71 538
12394.76 538
12395.81 538
12396.86 530
12397.91 546
12398.97 582
12400.02 539
12401.07 541
12402.12 618
12403.17 507
12404.22 543
12405.28 586
12406.33 512
12407.38 562
12408.43 564
12409.48 568
12410.53 550
12411.59 592
12412.64 569
12413.69 634
12414.74 581
12415.80 568
12416.85 543
12417.90 540
12418.95 539
12420.00 532
12421.06 581
12422.11 574
12423.16 554
12424.21 545
12425.27 551
12426.32 545
12427.37 525
12428.43 533
12429.48 550
12430.53 610
12431.58 561
12432.64 578
12433.69 533
12434.74 568
12435.80 577
12436.85 546
12437.90 533
12438.96 549
12440.01 572
12441.06 523
12442.12 551
12443.17 606
12444.22 587
12445.28 576
12446.33 551
12447.38 522
12448.44 558
12449.49 560
12450.54 576
12451.60 558
12452.65 542
12453.71 510
12454.76 569
12455.81 578
12456.87 524
12457.92 556
12458.98 506
12460.03 571
12461.08 543
12462.14 537
12463.19 510
12464.25 571
12465.30 587
12466.35 563
12467.41 579
12468.46 613
12469.52 544
12470.57 550
12471.63 599
12472.68 646
12473.74 669
12474.79 548
12475.85 617
12476.90 654
12477.96 625
12479.01 579
12480.07 627
12481.12 608
12482.18 614
12483.23 612
12484.29 676
12485.34 665
12486.40 707
12487.45 700
12488.51 698
12489.56 692
12490.62 731
12491.67 741
12492.73 805
12493.78 873
12494.84 936
12495.90 994
12496.95 1041
12498.01 1077
12499.06 1082
12500.12 1090
12501.17 1041
12502.23 946
12503.29 926
12504.34 894
12505.40 860
12506.45 774
12507.51 804
12508.57 758
12509.62 718
12510.68 657
12511.73 647
12512.79 634
12513.85 648
12514.90 660
12515.96 628
12517.02 604
12518.07 635
12519.13 626
12520.19 639
12521.24 646
12522.30 630
12523.36 617
12524.41 690
12525.47 696
12526.53 628
12527.58 602
12528.64 657
12529.70 675
12530.76 625
12531.81 647
12532.87 614
12533.93 615
12534.98 576
12536.04 596
12537.10 673
12538.16 644
12539.21 662
12540.27 647
12541.33 580
12542.39 535
12543.44 556
12544.50 602
12545.56 624
12546.62 597
12547.68 586
12548.73 610
12549.79 610
12550.85 654
12551.91 568
12552.96 594
12554.02 612
12555.08 535
12556.14 578
12557.20 591
12558.26 578
12559.31 598
12560.37 598
12561.43 603
12562.49 614
12563.55 612
12564.61 565
12565.66 583
12566.72 611
12567.78 634
12568.84 689
12569.90 683
12570.96 701
12572.02 604
12573.08 671
12574.13 704
12575.19 737
12576.25 766
12577.31 847
12578.37 871
12579.43 797
12580.49 842
12581.55 884
12582.61 824
12583.67 781
12584.73 673
12585.79 708
12586.85 687
12587.91 704
12588.96 697
12590.02 670
12591.08 773
12592.14 692
12593.20 653
12594.26 729
12595.32 707
12596.38 663
12597.44 692
12598.50 658
12599.56 674
12600.62 680
12601.68 631
12602.74 571
12603.80 580
12604.86 622
12605.92 639
12606.98 582
12608.04 573
12609.10 622
12610.17 659
12611.23 659
12612.29 587
12613.35 544
12614.41 574
12615.47 591
12616.53 596
12617.59 659
12618.65 669
12619.71 630
12620.77 617
12621.83 626
12622.89 609
12623.95 547
12625.02 591
12626.08 577
12627.14 585
12628.20 590
12629.26 596
12630.32 574
12631.38 536
12632.44 592
12633.51 589
12634.57 599
12635.63 595
12636.69 606
12637.75 594
12638.81 609
12639.88 600
12640.94 603
12642.00 578
12643.06 501
12644.12 556
12645.18 562
12646.25 630
12647.31 554
12648.37 544
12649.43 589
12650.50 570
12651.56 503
12652.62 559
12653.68 586
12654.74 589
12655.81 598
12656.87 628
12657.93 573
12658.99 630
12660.06 631
12661.12 637
12662.18 584
12663.24 575
12664.31 585
12665.37 575
12666.43 553
12667.50 580
12668.56 610
12669.62 627
12670.68 583
12671.75 604
12672.81 559
12673.87 577
12674.94 591
12676.00 526
12677.06 561
12678.13 608
12679.19 629
12680.25 619
12681.32 627
12682.38 560
12683.44 563
12684.51 568
12685.57 600
12686.63 568
12687.70 541
12688.76 610
12689.83 590
12690.89 605
12691.95 522
12693.02 561
12694.08 568
12695.15 521
12696.21 580
12697.27 626
12698.34 572
12699.40 541
12700.47 550
12701.53 553
12702.60 580
12703.66 626
12704.72 582
12705.79 552
12706.85 563
12707.92 597
12708.98 545
12710.05 525
12711.11 542
12712.18 577
12713.24 581
12714.31 649
12715.37 618
12716.44 604
12717.50 537
12718.57 580
12719.63 519
12720.70 590
12721.76 574
12722.83 571
12723.89 595
12724.96 514
12726.02 542
12727.09 596
12728.15 568
12729.22 591
12730.28 590
12731.35 535
12732.41 566
12733.48 566
12734.55 561
12735.61 509
12736.68 591
12737.74 541
12738.81 524
12739.88 517
12740.94 528
12742.01 544
12743.07 516
12744.14 556
12745.21 552
12746.27 538
12747.34 573
12748.40 554
12749.47 524
12750.54 520
12751.60 517
12752.67 539
12753.74 547
12754.80 521
12755.87 516
12756.94 477
12758.00 537
12759.07 518
12760.14 526
12761.20 561
12762.27 566
12763.34 587
12764.40 530
12765.47 543
12766.54 510
12767.60 547
12768.67 510
12769.74 505
12770.81 521
12771.87 547
12772.94 536
12774.01 483
12775.08 535
12776.14 502
12777.21 511
12778.28 507
12779.35 538
12780.41 527
12781.48 508
12782.55 484
12783.62 526
12784.68 525
12785.75 487
12786.82 506
12787.89 476
12788.96 512
12790.02 480
12791.09 525
12792.16 442
12793.23 459
12794.30 463
12795.36 501
12796.43 517
12797.50 465
12798.57 503
12799.64 483
12800.71 514
12801.77 489
12802.84 473
12803.91 514
12804.98 507
12806.05 536
12807.12 491
12808.19 503
12809.25 498
12810.32 515
12811.39 534
12812.46 502
12813.53 481
12814.60 501
12815.67 490
12816.74 542
12817.81 541
12818.88 493
12819.95 511
12821.01 494
12822.08 507
12823.15 515
12824.22 509
12825.29 512
12826.36 505
12827.43 483
12828.50 515
12829.57 469
12830.64 538
12831.71 513
12832.78 564
12833.85 520
12834.92 554
12835.99 496
12837.06 521
12838.13 492
12839.20 469
12840.27 498
12841.34 473
12842.41 464
12843.48 521
12844.55 482
12845.62 476
12846.69 494
12847.76 483
12848.83 478
12849.90 519
12850.97 473
12852.04 495
12853.11 506
12854.19 499
12855.26 477
12856.33 472
12857.40 506
12858.47 494
12859.54 497
12860.61 464
12861.68 453
12862.75 460
12863.82 466
12864.89 446
12865.97 481
12867.04 437
12868.11 484
12869.18 473
12870.25 519
12871.32 480
12872.39 458
12873.47 432
12874.54 455
12875.61 473
12876.68 432
12877.75 425
12878.82 416
12879.90 397
12880.97 440
12882.04 444
12883.11 440
12884.18 470
12885.25 464
12886.33 485
12887.40 447
12888.47 421
12889.54 425
12890.62 460
12891.69 448
12892.76 461
12893.83 474
12894.90 461
12895.98 433
12897.05 390
12898.12 420
12899.19 430
12900.27 414
12901.34 447
12902.41 440
12903.49 478
12904.56 439
12905.63 455
12906.70 456
12907.78 492
12908.85 451
12909.92 441
12911.00 409
12912.07 431
12913.14 471
12914.22 480
12915.29 421
12916.36 460
12917.44 468
12918.51 489
12919.58 486
12920.66 422
12921.73 420
12922.80 420
12923.88 466
12924.95 461
12926.02 473
12927.10 427
12928.17 456
12929.24 448
12930.32 462
12931.39 448
12932.47 450
12933.54 444
12934.61 455
12935.69 440
12936.76 418
12937.84 432
12938.91 457
12939.99 441
12941.06 464
12942.13 423
12943.21 445
12944.28 433
12945.36 447
12946.43 409
12947.51 409
12948.58 467
12949.66 439
12950.73 434
12951.81 419
12952.88 464
12953.95 469
12955.03 430
12956.10 397
12957.18 428
12958.25 455
12959.33 493
12960.40 469
12961.48 436
12962.56 424
12963.63 412
12964.71 465
12965.78 476
12966.86 456
12967.93 442
12969.01 434
12970.08 420
12971.16 454
12972.23 442
12973.31 455
12974.39 432
12975.46 472
12976.54 442
12977.61 420
12978.69 494
12979.76 410
12980.84 422
12981.92 437
12982.99 448
12984.07 391
12985.14 474
12986.22 517
12987.30 468
12988.37 439
12989.45 433
12990.53 444
12991.60 442
12992.68 486
12993.76 486
12994.83 459
12995.91 504
12996.99 495
12998.06 463
12999.14 488
13000.22 505
13001.29 456
13002.37 421
13003.45 448
13004.52 455
13005.60 452
13006.68 474
13007.75 468
13008.83 482
13009.91 468
13010.99 484
13012.06 486
13013.14 464
13014.22 472
13015.30 491
13016.37 455
13017.45 458
13018.53 479
13019.61 461
13020.68 489
13021.76 429
13022.84 435
13023.92 450
13024.99 470
13026.07 455
13027.15 482
13028.23 472
13029.31 439
13030.38 446
13031.46 440
13032.54 466
13033.62 444
13034.70 475
13035.77 501
13036.85 486
13037.93 461
13039.01 492
13040.09 418
13041.17 412
13042.24 423
13043.32 448
13044.40 465
13045.48 469
13046.56 471
13047.64 475
13048.72 479
13049.80 437
13050.87 453
13051.95 444
13053.03 466
13054.11 450
13055.19 422
13056.27 440
13057.35 480
13058.43 443
13059.51 476
13060.59 431
13061.67 434
13062.74 436
13063.82 438
13064.90 406
13065.98 447
13067.06 450
13068.14 464
13069.22 458
13070.30 463
13071.38 451
13072.46 436
13073.54 480
13074.62 478
13075.70 473
13076.78 454
13077.86 413
13078.94 437
13080.02 477
13081.10 476
13082.18 438
13083.26 452
13084.34 443
13085.42 449
13086.50 494
13087.58 446
13088.66 460
13089.74 423
13090.82 420
13091.90 439
13092.99 409
13094.07 395
13095.15 410
13096.23 402
13097.31 391
13098.39 421
13099.47 354
13100.55 410
13101.63 410
13102.71 428
13103.79 440
13104.88 473
13105.96 429
13107.04 422
13108.12 429
13109.20 469
13110.28 456
13111.36 432
13112.44 459
13113.53 434
13114.61 426
13115.69 440
13116.77 454
13117.85 474
13118.93 432
13120.02 424
13121.10 385
13122.18 395
13123.26 424
13124.34 389
13125.42 432
13126.51 410
13127.59 406
13128.67 466
13129.75 471
13130.84 449
13131.92 397
13133.00 417
13134.08 426
13135.16 411
13136.25 423
13137.33 406
13138.41 429
13139.49 472
13140.58 448
13141.66 458
13142.74 427
13143.82 451
13144.91 413
13145.99 408
13147.07 416
13148.16 435
13149.24 440
13150.32 449
13151.41 400
13152.49 372
13153.57 404
13154.65 380
13155.74 455
13156.82 398
13157.90 380
13158.99 391
13160.07 398
13161.15 414
13162.24 430
13163.32 409
13164.40 427
13165.49 361
13166.57 379
13167.66 433
13168.74 393
13169.82 410
13170.91 401
13171.99 395
13173.08 420
13174.16 380
13175.24 383
13176.33 414
13177.41 415
13178.50 421
13179.58 416
13180.66 459
13181.75 430
13182.83 393
13183.92 398
13185.00 424
13186.09 413
13187.17 365
13188.25 403
13189.34 397
13190.42 470
13191.51 408
13192.59 444
13193.68 446
13194.76 422
13195.85 408
13196.93 385
13198.02 431
13199.10 457
13200.19 432
13201.27 424
13202.36 434
13203.44 424
13204.53 442
13205.61 464
13206.70 373
13207.78 366
13208.87 364
13209.96 384
13211.04 409
13212.13 421
13213.21 403
13214.30 449
13215.38 443
13216.47 447
13217.55 404
13218.64 379
13219.73 409
13220.81 411
13221.90 499
13222.98 447
13224.07 374
13225.16 434
13226.24 403
13227.33 397
13228.41 408
13229.50 431
13230.59 434
13231.67 402
13232.76 429
13233.85 480
13234.93 435
13236.02 414
13237.11 361
13238.19 411
13239.28 419
13240.37 398
13241.45 397
13242.54 387
13243.63 418
13244.71 439
13245.80 424
13246.89 419
13247.97 413
13249.06 416
13250.15 388
13251.24 400
13252.32 410
13253.41 437
13254.50 411
13255.58 468
13256.67 459
13257.76 439
13258.85 418
13259.93 454
13261.02 360
13262.11 432
13263.20 483
13264.28 446
13265.37 421
13266.46 428
13267.55 437
13268.64 424
13269.72 428
13270.81 450
13271.90 422
13272.99 377
13274.08 412
13275.16 437
13276.25 396
13277.34 455
13278.43 459
13279.52 467
13280.61 472
13281.69 387
13282.78 424
13283.87 437
13284.96 442
13286.05 414
13287.14 434
13288.23 396
13289.31 424
13290.40 427
13291.49 457
13292.58 460
13293.67 434
13294.76 446
13295.85 441
13296.94 461
13298.03 467
13299.11 453
13300.20 458
13301.29 431
13302.38 457
13303.47 451
13304.56 439
13305.65 488
13306.74 476
13307.83 453
13308.92 451
13310.01 468
13311.10 508
13312.19 462
13313.28 517
13314.37 449
13315.46 437
13316.55 471
13317.64 459
13318.73 417
13319.82 456
13320.91 468
13322.00 472
13323.09 448
13324.18 439
13325.27 462
13326.36 453
13327.45 408
13328.54 450
13329.63 472
13330.72 443
13331.81 466
13332.90 474
13333.99 451
13335.08 435
13336.17 487
13337.26 460
13338.35 470
13339.44 434
13340.53 406
13341.62 454
13342.72 451
13343.81 485
13344.90 421
13345.99 463
13347.08 522
13348.17 496
13349.26 488
13350.35 467
13351.44 446
13352.54 463
13353.63 464
13354.72 482
13355.81 487
13356.90 453
13357.99 467
13359.08 453
13360.18 500
13361.27 483
13362.36 493
13363.45 466
13364.54 516
13365.63 510
13366.73 536
13367.82 560
13368.91 549
13370.00 545
13371.09 548
13372.19 492
13373.28 506
13374.37 544
13375.46 535
13376.56 474
13377.65 453
13378.74 485
13379.83 438
13380.93 495
13382.02 425
13383.11 473
13384.20 478
13385.30 500
13386.39 486
13387.48 439
13388.57 434
13389.67 440
13390.76 444
13391.85 456
13392.95 415
13394.04 408
13395.13 457
13396.22 451
13397.32 461
13398.41 426
13399.50 500
13400.60 519
13401.69 461
13402.78 463
13403.88 466
13404.97 478
13406.06 406
13407.16 438
13408.25 459
13409.35 409
13410.44 442
13411.53 473
13412.63 461
13413.72 484
13414.81 471
13415.91 459
13417.00 472
13418.10 410
13419.19 410
13420.28 483
13421.38 429
13422.47 461
13423.57 460
13424.66 372
13425.76 425
13426.85 489
13427.94 412
13429.04 465
13430.13 475
13431.23 484
13432.32 498
13433.42 463
13434.51 463
13435.61 496
13436.70 458
13437.80 460
13438.89 499
13439.99 433
13441.08 446
13442.18 387
13443.27 425
13444.37 502
13445.46 458
13446.56 428
13447.65 427
13448.75 452
13449.84 382
13450.94 449
13452.03 517
13453.13 471
13454.22 455
13455.32 446
13456.41 414
13457.51 407
13458.61 428
13459.70 466
13460.80 440
13461.89 410
13462.99 423
13464.08 454
13465.18 425
13466.28 469
13467.37 459
13468.47 432
13469.56 487
13470.66 455
13471.76 460
13472.85 466
13473.95 459
13475.05 461
13476.14 478
13477.24 500
13478.33 475
13479.43 481
13480.53 527
13481.62 484
13482.72 440
13483.82 451
13484.91 465
13486.01 463
13487.11 477
13488.20 513
13489.30 541
13490.40 491
13491.50 537
13492.59 485
13493.69 523
13494.79 564
13495.88 535
13496.98 516
13498.08 494
13499.18 486
13500.27 540
13501.37 486
13502.47 518
13503.57 490
13504.66 538
13505.76 517
13506.86 534
13507.96 485
13509.05 504
13510.15 517
13511.25 492
13512.35 490
13513.44 520
13514.54 482
13515.64 514
13516.74 530
13517.84 547
13518.93 467
13520.03 470
13521.13 510
13522.23 451
13523.33 460
13524.43 459
13525.52 470
13526.62 471
13527.72 475
13528.82 421
13529.92 403
13531.02 485
13532.12 474
13533.21 460
13534.31 444
13535.41 451
13536.51 446
13537.61 501
13538.71 400
13539.81 427
13540.91 398
13542.01 443
13543.10 460
13544.20 456
13545.30 441
13546.40 426
13547.50 476
13548.60 438
13549.70 408
13550.80 407
13551.90 404
13553.00 423
13554.10 423
13555.20 417
13556.30 429
13557.40 444
13558.50 434
13559.60 415
13560.70 443
13561.80 403
13562.90 379
13564.00 397
13565.10 429
13566.20 404
13567.30 445
13568.40 388
13569.50 427
13570.60 428
13571.70 418
13572.80 415
13573.90 435
13575.00 395
13576.10 459
13577.20 446
13578.30 486
13579.40 457
13580.50 408
13581.60 482
13582.70 401
13583.80 424
13584.90 445
13586.00 407
13587.10 417
13588.21 424
13589.31 416
13590.41 427
13591.51 413
13592.61 422
13593.71 469
13594.81 468
13595.91 446
13597.01 422
13598.12 418
13599.22 467
13600.32 418
13601.42 420
13602.52 400
13603.62 445
13604.72 433
13605.83 457
13606.93 389
13608.03 396
13609.13 391
13610.23 418
13611.34 452
13612.44 472
13613.54 505
13614.64 427
13615.74 439
13616.85 425
13617.95 446
13619.05 418
13620.15 458
13621.25 473
13622.36 462
13623.46 446
13624.56 447
13625.66 448
13626.77 405
13627.87 438
13628.97 454
13630.07 484
13631.18 460
13632.28 463
13633.38 495
13634.48 414
13635.59 437
13636.69 426
13637.79 431
13638.90 443
13640.00 377
13641.10 420
13642.21 393
13643.31 456
13644.41 460
13645.52 482
13646.62 424
13647.72 405
13648.83 404
13649.93 373
13651.03 436
13652.14 418
13653.24 421
13654.34 463
13655.45 439
13656.55 412
13657.65 451
13658.76 483
13659.86 451
13660.97 406
13662.07 391
13663.17 448
13664.28 468
13665.38 479
13666.49 517
13667.59 448
13668.69 459
13669.80 431
13670.90 420
13672.01 430
13673.11 450
13674.22 451
13675.32 463
13676.42 418
13677.53 431
13678.63 432
13679.74 484
13680.84 438
13681.95 438
13683.05 427
13684.16 434
13685.26 437
13686.37 447
13687.47 411
13688.58 446
13689.68 464
13690.79 410
13691.89 408
13693.00 400
13694.10 428
13695.21 499
13696.31 488
13697.42 403
13698.52 461
13699.63 476
13700.73 456
13701.84 433
13702.95 449
13704.05 488
13705.16 452
13706.26 505
13707.37 425
13708.47 464
13709.58 412
13710.69 455
13711.79 428
13712.90 475
13714.00 444
13715.11 473
13716.22 512
13717.32 527
13718.43 472
13719.53 444
13720.64 466
13721.75 505
13722.85 507
13723.96 465
13725.07 419
13726.17 451
13727.28 449
13728.39 487
13729.49 454
13730.60 498
13731.71 519
13732.81 514
13733.92 453
13735.03 460
13736.13 490
13737.24 542
13738.35 543
13739.46 500
13740.56 512
13741.67 524
13742.78 513
13743.88 535
13744.99 516
13746.10 506
13747.21 521
13748.31 550
13749.42 536
13750.53 570
13751.64 510
13752.74 543
13753.85 529
13754.96 581
13756.07 586
13757.17 536
13758.28 545
13759.39 597
13760.50 564
13761.61 565
13762.71 584
13763.82 573
13764.93 648
13766.04 616
13767.15 610
13768.25 649
13769.36 714
13770.47 694
13771.58 700
13772.69 726
13773.80 752
13774.90 803
13776.01 810
13777.12 780
13778.23 713
13779.34 824
13780.45 802
13781.56 750
13782.67 712
13783.77 686
13784.88 740
13785.99 717
13787.10 636
13788.21 593
13789.32 608
13790.43 643
13791.54 598
13792.65 608
13793.76 580
13794.86 592
13795.97 563
13797.08 561
13798.19 563
13799.30 547
13800.41 599
13801.52 550
13802.63 536
13803.74 545
13804.85 612
13805.96 530
13807.07 600
13808.18 577
13809.29 572
13810.40 598
13811.51 577
13812.62 552
13813.73 548
13814.84 541
13815.95 549
13817.06 616
13818.17 555
13819.28 552
13820.39 525
13821.50 508
13822.61 515
13823.72 540
13824.83 555
13825.94 529
13827.05 526
13828.16 522
13829.27 475
13830.39 451
13831.50 490
13832.61 510
13833.72 546
13834.83 537
13835.94 535
13837.05 535
13838.16 529
13839.27 561
13840.38 603
13841.50 573
13842.61 522
13843.72 543
13844.83 512
13845.94 515
13847.05 518
13848.16 513
13849.27 573
13850.39 542
13851.50 551
13852.61 551
13853.72 544
13854.83 543
13855.94 511
13857.06 537
13858.17 577
13859.28 582
13860.39 568
13861.50 522
13862.62 538
13863.73 541
13864.84 518
13865.95 628
13867.06 632
13868.18 570
13869.29 554
13870.40 533
13871.51 548
13872.63 607
13873.74 562
13874.85 576
13875.96 605
13877.08 555
13878.19 528
13879.30 552
13880.41 532
13881.53 549
13882.64 532
13883.75 567
13884.87 507
13885.98 522
13887.09 525
13888.20 510
13889.32 507
13890.43 512
13891.54 543
13892.66 566
13893.77 536
13894.88 579
13896.00 597
13897.11 572
13898.22 590
13899.34 562
13900.45 570
13901.56 512
13902.68 575
13903.79 651
13904.91 587
13906.02 524
13907.13 508
13908.25 537
13909.36 540
13910.48 541
13911.59 597
13912.70 538
13913.82 504
13914.93 530
13916.05 534
13917.16 500
13918.27 463
13919.39 549
13920.50 530
13921.62 546
13922.73 563
13923.85 551
13924.96 524
13926.08 522
13927.19 483
13928.30 462
13929.42 527
13930.53 499
13931.65 568
13932.76 581
13933.88 540
13934.99 564
13936.11 535
13937.22 500
13938.34 491
13939.45 576
13940.57 532
13941.68 507
13942.80 507
13943.91 492
13945.03 573
13946.15 498
13947.26 527
13948.38 502
13949.49 503
13950.61 457
13951.72 486
13952.84 528
13953.95 547
13955.07 542
13956.19 539
13957.30 494
13958.42 442
13959.53 463
13960.65 463
13961.77 487
13962.88 482
13964.00 494
13965.11 459
13966.23 510
13967.35 529
13968.46 516
13969.58 483
13970.69 506
13971.81 477
13972.93 486
13974.04 499
13975.16 474
13976.28 545
13977.39 550
13978.51 510
13979.63 511
13980.74 471
13981.86 543
13982.98 530
13984.09 491
13985.21 484
13986.33 522
13987.45 520
13988.56 509
13989.68 475
13990.80 418
13991.91 420
13993.03 488
13994.15 533
13995.27 504
13996.38 549
13997.50 493
13998.62 515
13999.74 542
14000.85 492
14001.97 521
14003.09 568
14004.21 582
14005.32 547
14006.44 521
14007.56 474
14008.68 534
14009.80 516
14010.91 524
14012.03 513
14013.15 588
14014.27 599
14015.39 533
14016.50 512
14017.62 506
14018.74 591
14019.86 543
14020.98 519
14022.10 516
14023.21 546
14024.33 597
14025.45 547
14026.57 561
14027.69 562
14028.81 508
14029.93 565
14031.04 542
14032.16 581
14033.28 576
14034.40 544
14035.52 586
14036.64 547
14037.76 512
14038.88 473
14040.00 535
14041.12 518
14042.23 532
14043.35 522
14044.47 569
14045.59 522
14046.71 505
14047.83 541
14048.95 549
14050.07 563
14051.19 552
14052.31 533
14053.43 535
14054.55 509
14055.67 527
14056.79 476
14057.91 491
14059.03 512
14060.15 519
14061.27 482
14062.39 528
14063.51 566
14064.63 537
14065.75 565
14066.87 562
14067.99 561
14069.11 546
14070.23 510
14071.35 533
14072.47 589
14073.59 554
14074.71 515
14075.83 607
14076.95 604
14078.07 584
14079.19 574
14080.31 511
14081.44 536
14082.56 572
14083.68 592
14084.80 563
14085.92 549
14087.04 522
14088.16 568
14089.28 603
14090.40 647
14091.52 588
14092.65 613
14093.77 585
14094.89 594
14096.01 630
14097.13 619
14098.25 676
14099.37 617
14100.50 622
14101.62 631
14102.74 662
14103.86 696
14104.98 721
14106.10 662
14107.23 631
14108.35 608
14109.47 590
14110.59 636
14111.71 601
14112.84 564
14113.96 617
14115.08 595
14116.20 568
14117.32 544
14118.45 550
14119.57 590
14120.69 540
14121.81 530
14122.94 542
14124.06 545
14125.18 544
14126.30 527
14127.43 505
14128.55 495
14129.67 516
14130.79 517
14131.92 514
14133.04 473
14134.16 473
14135.29 530
14136.41 530
14137.53 491
14138.66 528
14139.78 558
14140.90 577
14142.02 498
14143.15 533
14144.27 437
14145.39 471
14146.52 480
14147.64 503
14148.76 464
14149.89 477
14151.01 532
14152.14 474
14153.26 456
14154.38 446
14155.51 468
14156.63 482
14157.75 473
14158.88 501
14160.00 501
14161.13 473
14162.25 479
14163.37 479
14164.50 459
14165.62 491
14166.75 497
14167.87 492
14168.99 452
14170.12 452
14171.24 470
14172.37 477
14173.49 455
14174.62 437
14175.74 438
14176.87 473
14177.99 472
14179.12 481
14180.24 453
14181.36 501
14182.49 561
14183.61 488
14184.74 467
14185.86 485
14186.99 458
14188.11 487
14189.24 438
14190.36 417
14191.49 488
14192.62 492
14193.74 466
14194.87 475
14195.99 504
14197.12 464
14198.24 476
14199.37 435
14200.49 425
14201.62 424
14202.74 478
14203.87 515
14205.00 420
14206.12 470
14207.25 440
14208.37 465
14209.50 434
14210.62 414
14211.75 413
14212.88 424
14214.00 461
14215.13 450
14216.26 403
14217.38 408
14218.51 444
14219.63 430
14220.76 426
14221.89 427
14223.01 401
14224.14 414
14225.27 466
14226.39 397
14227.52 414
14228.65 444
14229.77 422
14230.90 411
14232.03 408
14233.15 450
14234.28 405
14235.41 396
14236.53 388
14237.66 408
14238.79 417
14239.91 397
14241.04 420
14242.17 412
14243.30 434
14244.42 418
14245.55 421
14246.68 464
14247.81 440
14248.93 455
14250.06 379
14251.19 404
14252.32 423
14253.44 465
14254.57 412
14255.70 419
14256.83 426
14257.95 376
14259.08 369
14260.21 435
14261.34 416
14262.47 381
14263.59 401
14264.72 376
14265.85 378
14266.98 408
14268.11 388
14269.23 407
14270.36 391
14271.49 408
14272.62 440
14273.75 403
14274.88 408
14276.01 384
14277.13 337
14278.26 387
14279.39 395
14280.52 401
14281.65 377
14282.78 356
14283.91 386
14285.04 392
14286.16 344
14287.29 346
14288.42 372
14289.55 359
14290.68 364
14291.81 401
14292.94 425
14294.07 412
14295.20 391
14296.33 358
14297.46 385
14298.59 362
14299.71 384
14300.84 376
14301.97 362
14303.10 368
14304.23 409
14305.36 387
14306.49 460
14307.62 425
14308.75 377
14309.88 381
14311.01 389
14312.14 362
14313.27 320
14314.40 331
14315.53 358
14316.66 413
14317.79 386
14318.92 384
14320.05 343
14321.18 350
14322.31 365
14323.44 381
14324.57 345
14325.70 378
14326.84 383
14327.97 385
14329.10 419
14330.23 414
14331.36 401
14332.49 381
14333.62 377
14334.75 430
14335.88 358
14337.01 377
14338.14 380
14339.27 361
14340.41 325
14341.54 359
14342.67 353
14343.80 397
14344.93 349
14346.06 382
14347.19 394
14348.32 373
14349.46 392
14350.59 397
14351.72 359
14352.85 320
14353.98 362
14355.11 398
14356.25 392
14357.38 397
14358.51 367
14359.64 354
14360.77 339
14361.90 310
14363.04 331
14364.17 349
14365.30 416
14366.43 375
14367.56 365
14368.70 340
14369.83 362
14370.96 405
14372.09 366
14373.23 358
14374.36 369
14375.49 366
14376.62 347
14377.76 346
14378.89 329
14380.02 331
14381.15 337
14382.29 354
14383.42 348
14384.55 381
14385.69 373
14386.82 370
14387.95 372
14389.08 357
14390.22 345
14391.35 386
14392.48 376
14393.62 340
14394.75 335
14395.88 370
14397.02 389
14398.15 406
14399.28 355
14400.42 357
14401.55 368
14402.68 366
14403.82 381
14404.95 386
14406.08 370
14407.22 362
14408.35 380
14409.49 387
14410.62 388
14411.75 320
14412.89 369
14414.02 348
14415.16 341
14416.29 376
14417.42 386
14418.56 368
14419.69 353
14420.83 371
14421.96 375
14423.10 396
14424.23 351
14425.36 347
14426.50 393
14427.63 364
14428.77 371
14429.90 376
14431.04 370
14432.17 394
14433.31 405
14434.44 385
14435.58 380
14436.71 333
14437.85 389
14438.98 393
14440.12 362
14441.25 378
14442.39 374
14443.52 375
14444.66 361
14445.79 363
14446.93 389
14448.06 359
14449.20 371
14450.33 408
14451.47 405
14452.60 377
14453.74 399
14454.87 350
14456.01 382
14457.15 411
14458.28 414
14459.42 395
14460.55 369
14461.69 368
14462.83 433
14463.96 396
14465.10 396
14466.23 365
14467.37 386
14468.51 367
14469.64 395
14470.78 373
14471.91 379
14473.05 408
14474.19 410
14475.32 407
14476.46 433
14477.60 445
14478.73 441
14479.87 444
14481.01 382
14482.14 444
14483.28 401
14484.42 428
14485.55 425
14486.69 406
14487.83 399
14488.96 428
14490.10 429
14491.24 406
14492.37 401
14493.51 387
14494.65 346
14495.79 340
14496.92 395
14498.06 379
14499.20 340
14500.34 352
14501.47 374
14502.61 404
14503.75 366
14504.89 393
14506.02 386
14507.16 376
14508.30 378
14509.44 357
14510.57 374
14511.71 387
14512.85 432
14513.99 387
14515.13 382
14516.26 355
14517.40 348
14518.54 374
14519.68 352
14520.82 367
14521.95 402
14523.09 384
14524.23 374
14525.37 338
14526.51 340
14527.65 371
14528.78 361
14529.92 360
14531.06 359
14532.20 349
14533.34 328
14534.48 346
14535.62 372
14536.76 299
14537.89 332
14539.03 343
14540.17 377
14541.31 382
14542.45 349
14543.59 337
14544.73 334
14545.87 358
14547.01 367
14548.15 353
14549.29 324
14550.42 357
14551.56 372
14552.70 366
14553.84 322
14554.98 331
14556.12 331
14557.26 375
14558.40 365
14559.54 317
14560.68 361
14561.82 369
14562.96 313
14564.10 308
14565.24 381
14566.38 400
14567.52 344
14568.66 356
14569.80 395
14570.94 395
14572.08 384
14573.22 346
14574.36 365
14575.50 379
14576.64 407
14577.78 360
14578.92 369
14580.06 386
14581.20 389
14582.35 359
14583.49 343
14584.63 337
14585.77 360
14586.91 352
14588.05 321
14589.19 358
14590.33 411
14591.47 395
14592.61 376
14593.75 369
14594.89 356
14596.04 359
14597.18 350
14598.32 385
14599.46 398
14600.60 376
14601.74 382
14602.88 367
14604.03 356
14605.17 380
14606.31 356
14607.45 327
14608.59 353
14609.73 330
14610.87 364
14612.02 392
14613.16 356
14614.30 362
14615.44 373
14616.58 351
14617.73 396
14618.87 406
14620.01 402
14621.15 365
14622.29 392
14623.44 377
14624.58 354
14625.72 358
14626.86 393
14628.01 400
14629.15 421
14630.29 414
14631.43 354
14632.58 371
14633.72 415
14634.86 423
14636.00 413
14637.15 444
14638.29 449
14639.43 419
14640.58 407
14641.72 397
14642.86 371
14644.00 408
14645.15 378
14646.29 385
14647.43 381
14648.58 370
14649.72 371
14650.86 379
14652.01 407
14653.15 409
14654.29 381
14655.44 367
14656.58 391
14657.72 377
14658.87 413
14660.01 378
14661.16 366
14662.30 404
14663.44 391
14664.59 363
14665.73 351
14666.87 379
14668.02 353
14669.16 353
14670.31 362
14671.45 340
14672.59 361
14673.74 366
14674.88 372
14676.03 370
14677.17 363
14678.32 373
14679.46 359
14680.60 390
14681.75 381
14682.89 372
14684.04 350
14685.18 341
14686.33 349
14687.47 352
14688.62 337
14689.76 402
14690.91 373
14692.05 371
14693.20 308
14694.34 331
14695.49 393
14696.63 341
14697.78 353
14698.92 316
14700.07 355
14701.21 361
14702.36 356
14703.50 312
14704.65 339
14705.79 374
14706.94 350
14708.09 351
14709.23 363
14710.38 379
14711.52 367
14712.67 348
14713.81 368
14714.96 354
14716.11 360
14717.25 358
14718.40 356
14719.54 345
14720.69 335
14721.84 350
14722.98 354
14724.13 366
14725.27 355
14726.42 339
14727.57 340
14728.71 349
14729.86 372
14731.01 377
14732.15 388
14733.30 396
14734.45 422
14735.59 330
14736.74 348
14737.88 358
14739.03 385
14740.18 370
14741.33 333
14742.47 355
14743.62 360
14744.77 375
14745.91 365
14747.06 358
14748.21 407
14749.35 432
14750.50 373
14751.65 396
14752.80 382
14753.94 398
14755.09 398
14756.24 387
14757.39 418
14758.53 387
14759.68 373
14760.83 383
14761.98 378
14763.12 363
14764.27 385
14765.42 413
14766.57 420
14767.71 401
14768.86 412
14770.01 424
14771.16 378
14772.31 422
14773.45 429
14774.60 415
14775.75 428
14776.90 444
14778.05 427
14779.20 440
14780.34 433
14781.49 454
14782.64 455
14783.79 473
14784.94 430
14786.09 452
14787.24 443
14788.38 469
14789.53 489
14790.68 514
14791.83 496
14792.98 465
14794.13 494
14795.28 515
14796.43 514
14797.57 585
14798.72 532
14799.87 550
14801.02 524
14802.17 536
14803.32 548
14804.47 522
14805.62 527
14806.77 524
14807.92 501
14809.07 473
14810.22 505
14811.37 509
14812.52 486
14813.67 460
14814.82 491
14815.97 469
14817.12 485
14818.26 458
14819.41 475
14820.56 442
14821.71 437
14822.86 479
14824.01 512
14825.16 470
14826.31 417
14827.47 451
14828.62 458
14829.77 505
14830.92 417
14832.07 399
14833.22 391
14834.37 414
14835.52 404
14836.67 393
14837.82 395
14838.97 405
14840.12 410
14841.27 393
14842.42 397
14843.57 407
14844.72 387
14845.87 361
14847.03 344
14848.18 323
14849.33 338
14850.48 340
14851.63 399
14852.78 380
14853.93 372
14855.08 382
14856.23 374
14857.39 371
14858.54 333
14859.69 373
14860.84 354
14861.99 328
14863.14 362
14864.29 286
14865.45 314
14866.60 297
14867.75 287
14868.90 357
14870.05 328
14871.21 327
14872.36 344
14873.51 299
14874.66 332
14875.81 302
14876.97 329
14878.12 340
14879.27 360
14880.42 325
14881.57 313
14882.73 320
14883.88 285
14885.03 340
14886.18 362
14887.34 336
14888.49 346
14889.64 324
14890.79 308
14891.95 305
14893.10 333
14894.25 294
14895.41 328
14896.56 315
14897.71 309
14898.86 314
14900.02 354
14901.17 346
14902.32 327
14903.48 322
14904.63 318
14905.78 350
14906.94 349
14908.09 350
14909.24 336
14910.40 312
14911.55 344
14912.70 328
14913.86 326
14915.01 312
14916.16 348
14917.32 343
14918.47 314
14919.63 351
14920.78 350
14921.93 360
14923.09 335
14924.24 332
14925.39 348
14926.55 319
14927.70 345
14928.86 356
14930.01 336
14931.17 369
14932.32 332
14933.47 338
14934.63 304
14935.78 354
14936.94 376
14938.09 363
14939.25 317
14940.40 306
14941.56 343
14942.71 329
14943.86 356
14945.02 346
14946.17 331
14947.33 300
14948.48 286
14949.64 284
14950.79 331
14951.95 334
14953.10 347
14954.26 313
14955.41 346
14956.57 322
14957.72 296
14958.88 342
14960.04 283
14961.19 270
14962.35 289
14963.50 309
14964.66 316
14965.81 343
14966.97 317
14968.12 331
14969.28 287
14970.44 301
14971.59 296
14972.75 290
14973.90 281
14975.06 302
14976.21 300
14977.37 318
14978.53 314
14979.68 298
14980.84 332
14981.99 319
14983.15 303
14984.31 293
14985.46 316
14986.62 318
14987.78 338
14988.93 280
14990.09 269
14991.25 305
14992.40 309
14993.56 279
14994.72 272
14995.87 273
14997.03 235
14998.19 300
14999.34 312
15000.50 318
15001.66 308
15002.81 316
15003.97 291
15005.13 281
15006.29 264
15007.44 248
15008.60 307
15009.76 320
15010.91 298
15012.07 334
15013.23 285
15014.39 284
15015.54 303
15016.70 326
15017.86 322
15019.02 301
15020.17 280
15021.33 286
15022.49 304
15023.65 285
15024.81 329
15025.96 317
15027.12 265
15028.28 286
15029.44 285
15030.59 340
15031.75 280
15032.91 282
15034.07 290
15035.23 271
15036.39 260
15037.54 287
15038.70 274
15039.86 292
15041.02 275
15042.18 264
15043.34 274
15044.50 236
15045.65 245
15046.81 274
15047.97 276
15049.13 316
15050.29 254
15051.45 287
15052.61 284
15053.77 254
15054.92 278
15056.08 323
15057.24 337
15058.40 300
15059.56 282
15060.72 292
15061.88 264
15063.04 306
15064.20 274
15065.36 278
15066.52 274
15067.68 254
15068.84 282
15070.00 274
15071.16 236
15072.32 246
15073.47 263
15074.63 264
15075.79 287
15076.95 304
15078.11 290
15079.27 270
15080.43 303
15081.59 314
15082.75 275
15083.91 242
15085.07 293
15086.23 311
15087.39 256
15088.56 275
15089.72 243
15090.88 247
15092.04 255
15093.20 282
15094.36 258
15095.52 276
15096.68 277
15097.84 282
15099.00 272
15100.16 221
15101.32 265
15102.48 274
15103.64 284
15104.80 273
15105.97 267
15107.13 281
15108.29 317
15109.45 284
15110.61 285
15111.77 286
15112.93 251
15114.09 260
15115.25 264
15116.42 275
15117.58 280
15118.74 263
15119.90 258
15121.06 246
15122.22 274
15123.39 297
15124.55 277
15125.71 306
15126.87 278
15128.03 270
15129.19 250
15130.36 273
15131.52 304
15132.68 292
15133.84 264
15135.00 263
15136.17 270
15137.33 322
15138.49 283
15139.65 241
15140.82 265
15141.98 271
15143.14 291
15144.30 276
15145.46 275
15146.63 270
15147.79 289
15148.95 244
15150.12 253
15151.28 259
15152.44 240
15153.60 276
15154.77 271
15155.93 274
15157.09 294
15158.26 274
15159.42 300
15160.58 271
15161.74 257
15162.91 275
15164.07 268
15165.23 266
15166.40 242
15167.56 278
15168.72 272
15169.89 248
15171.05 281
15172.21 281
15173.38 292
15174.54 278
15175.71 258
15176.87 268
15178.03 298
15179.20 286
15180.36 277
15181.52 286
15182.69 279
15183.85 273
15185.02 263
15186.18 284
15187.34 303
15188.51 282
15189.67 332
15190.84 283
15192.00 286
15193.17 262
15194.33 313
15195.49 315
15196.66 251
15197.82 258
15198.99 295
15200.15 279
15201.32 307
15202.48 296
15203.65 308
15204.81 271
15205.98 294
15207.14 261
15208.31 256
15209.47 290
15210.64 283
15211.80 327
15212.97 260
15214.13 264
15215.30 278
15216.46 315
15217.63 331
15218.79 298
15219.96 281
15221.12 266
15222.29 344
15223.45 275
15224.62 305
15225.78 308
15226.95 283
15228.12 278
15229.28 301
15230.45 316
15231.61 317
15232.78 310
15233.95 288
15235.11 319
15236.28 304
15237.44 304
15238.61 325
15239.78 305
15240.94 300
15242.11 284
15243.27 267
15244.44 297
15245.61 324
15246.77 302
15247.94 296
15249.11 284
15250.27 286
15251.44 314
15252.61 321
15253.77 313
15254.94 323
15256.11 304
15257.27 308
15258.44 286
15259.61 306
15260.77 306
15261.94 315
15263.11 256
15264.27 278
15265.44 291
15266.61 276
15267.78 283
15268.94 264
15270.11 301
15271.28 280
15272.44 291
15273.61 274
15274.78 276
15275.95 286
15277.11 315
15278.28 305
15279.45 278
15280.62 274
15281.79 290
15282.95 293
15284.12 270
15285.29 281
15286.46 293
15287.62 314
15288.79 301
15289.96 284
15291.13 307
15292.30 298
15293.47 266
15294.63 302
15295.80 259
15296.97 277
15298.14 292
15299.31 313
15300.48 293
15301.64 272
15302.81 289
15303.98 290
15305.15 273
15306.32 293
15307.49 304
15308.66 316
15309.82 257
15310.99 279
15312.16 287
15313.33 279
15314.50 256
15315.67 273
15316.84 318
15318.01 333
15319.18 299
15320.35 299
15321.51 288
15322.68 275
15323.85 270
15325.02 272
15326.19 310
15327.36 302
15328.53 258
15329.70 267
15330.87 289
15332.04 301
15333.21 268
15334.38 302
15335.55 291
15336.72 256
15337.89 254
15339.06 290
15340.23 271
15341.40 299
15342.57 304
15343.74 331
15344.91 294
15346.08 277
15347.25 297
15348.42 256
15349.59 298
15350.76 289
15351.93 267
15353.10 254
15354.27 262
15355.44 268
15356.61 303
15357.78 286
15358.95 278
15360.13 322
15361.30 291
15362.47 277
15363.64 261
15364.81 264
15365.98 283
15367.15 310
15368.32 282
15369.49 269
15370.66 310
15371.84 309
15373.01 264
15374.18 287
15375.35 261
15376.52 285
15377.69 258
15378.86 282
15380.03 298
15381.21 289
15382.38 281
15383.55 279
15384.72 294
15385.89 249
15387.06 298
15388.24 263
15389.41 286
15390.58 281
15391.75 250
15392.92 271
15394.10 286
15395.27 269
15396.44 269
15397.61 291
15398.78 279
15399.96 268
15401.13 338
15402.30 270
15403.47 278
15404.65 292
15405.82 298
15406.99 280
15408.16 290
15409.34 282
15410.51 244
15411.68 314
15412.85 290
15414.03 265
15415.20 257
15416.37 252
15417.55 269
15418.72 231
15419.89 273
15421.06 289
15422.24 295
15423.41 310
15424.58 283
15425.76 324
15426.93 280
15428.10 252
15429.28 278
15430.45 268
15431.62 295
15432.80 272
15433.97 285
15435.15 270
15436.32 226
15437.49 265
15438.67 290
15439.84 274
15441.01 247
15442.19 248
15443.36 249
15444.54 312
15445.71 253
15446.88 259
15448.06 260
15449.23 230
15450.41 229
15451.58 241
15452.75 302
15453.93 257
15455.10 262
15456.28 254
15457.45 239
15458.63 240
15459.80 275
15460.98 262
15462.15 233
15463.32 230
15464.50 282
15465.67 267
15466.85 247
15468.02 265
15469.20 254
15470.37 293
15471.55 289
15472.72 259
15473.90 268
15475.07 276
15476.25 270
15477.42 289
15478.60 257
15479.77 258
15480.95 269
15482.13 298
15483.30 271
15484.48 267
15485.65 275
15486.83 296
15488.00 319
15489.18 258
15490.35 247
15491.53 275
15492.71 281
15493.88 246
15495.06 268
15496.23 279
15497.41 264
15498.59 244
15499.76 243
15500.94 234
15502.11 246
15503.29 262
15504.47 256
15505.64 259
15506.82 293
15508.00 270
15509.17 243
15510.35 245
15511.52 248
15512.70 300
15513.88 263
15515.05 252
15516.23 247
15517.41 265
15518.58 263
15519.76 286
15520.94 276
15522.12 261
15523.29 262
15524.47 257
15525.65 254
15526.82 251
15528.00 261
15529.18 259
15530.35 287
15531.53 276
15532.71 291
15533.89 252
15535.06 263
15536.24 238
15537.42 273
15538.60 247
15539.77 256
15540.95 259
15542.13 284
15543.31 312
15544.48 289
15545.66 250
15546.84 299
15548.02 262
15549.20 260
15550.37 254
15551.55 237
15552.73 263
15553.91 274
15555.09 262
15556.26 268
15557.44 284
15558.62 274
15559.80 251
15560.98 257
15562.16 302
15563.34 277
15564.51 285
15565.69 309
15566.87 292
15568.05 308
15569.23 288
15570.41 229
15571.59 250
15572.76 275
15573.94 271
15575.12 280
15576.30 288
15577.48 252
15578.66 272
15579.84 263
15581.02 283
15582.20 265
15583.38 317
15584.56 312
15585.73 312
15586.91 307
15588.09 268
15589.27 285
15590.45 304
15591.63 268
15592.81 304
15593.99 269
15595.17 308
15596.35 294
15597.53 281
15598.71 298
15599.89 263
15601.07 324
15602.25 316
15603.43 297
15604.61 291
15605.79 262
15606.97 301
15608.15 287
15609.33 301
15610.51 309
15611.69 344
15612.87 315
15614.05 290
15615.23 258
15616.41 308
15617.59 305
15618.77 297
15619.95 302
15621.14 306
15622.32 310
15623.50 323
15624.68 307
15625.86 317
15627.04 336
15628.22 299
15629.40 323
15630.58 358
15631.76 347
15632.94 386
15634.13 369
15635.31 372
15636.49 311
15637.67 318
15638.85 302
15640.03 290
15641.21 334
15642.39 341
15643.58 314
15644.76 343
15645.94 326
15647.12 307
15648.30 365
15649.48 348
15650.67 368
15651.85 352
15653.03 333
15654.21 341
15655.39 372
15656.58 367
15657.76 339
15658.94 401
15660.12 342
15661.30 338
15662.49 360
15663.67 358
15664.85 326
15666.03 357
15667.22 360
15668.40 344
15669.58 343
15670.76 338
15671.95 373
15673.13 379
15674.31 355
15675.49 358
15676.68 312
15677.86 397
15679.04 339
15680.23 328
15681.41 297
15682.59 330
15683.77 367
15684.96 378
15686.14 369
15687.32 325
15688.51 277
15689.69 344
15690.87 327
15692.06 310
15693.24 285
15694.42 368
15695.61 400
15696.79 339
15697.97 281
15699.16 299
15700.34 336
15701.53 347
15702.71 295
15703.89 327
15705.08 344
15706.26 324
15707.44 338
15708.63 329
15709.81 333
15711.00 346
15712.18 345
15713.36 299
15714.55 330
15715.73 340
15716.92 356
15718.10 322
15719.29 347
15720.47 285
15721.66 347
15722.84 356
15724.02 327
15725.21 336
15726.39 308
15727.58 343
15728.76 335
15729.95 326
15731.13 301
15732.32 348
15733.50 294
15734.69 332
15735.87 354
15737.06 309
15738.24 351
15739.43 322
15740.61 351
15741.80 371
15742.98 379
15744.17 352
15745.35 366
15746.54 365
15747.72 358
15748.91 362
15750.10 397
15751.28 396
15752.47 370
15753.65 407
15754.84 417
15756.02 366
15757.21 353
15758.40 322
15759.58 353
15760.77 376
15761.95 438
15763.14 410
15764.33 365
15765.51 355
15766.70 405
15767.88 329
15769.07 380
15770.26 378
15771.44 354
15772.63 357
15773.82 356
15775.00 397
15776.19 359
15777.38 380
15778.56 366
15779.75 368
15780.94 394
15782.12 385
15783.31 373
15784.50 335
15785.68 333
15786.87 375
15788.06 361
15789.24 329
15790.43 348
15791.62 346
15792.81 391
15793.99 358
15795.18 335
15796.37 323
15797.55 314
15798.74 304
15799.93 337
15801.12 313
15802.30 328
15803.49 327
15804.68 364
15805.87 326
15807.05 323
15808.24 321
15809.43 296
15810.62 276
15811.81 309
15812.99 366
15814.18 326
15815.37 319
15816.56 316
15817.75 361
15818.93 337
15820.12 313
15821.31 351
15822.50 309
15823.69 316
15824.88 302
15826.06 320
15827.25 318
15828.44 314
15829.63 318
15830.82 298
15832.01 297
15833.20 302
15834.38 324
15835.57 299
15836.76 289
15837.95 315
15839.14 311
15840.33 310
15841.52 296
15842.71 303
15843.90 307
15845.08 311
15846.27 321
15847.46 341
15848.65 291
15849.84 331
15851.03 303
15852.22 299
15853.41 327
15854.60 302
15855.79 295
15856.98 289
15858.17 322
15859.36 310
15860.55 289
15861.74 304
15862.93 301
15864.12 254
15865.31 263
15866.50 306
15867.69 296
15868.88 282
15870.07 269
15871.26 294
15872.45 310
15873.64 275
15874.83 291
15876.02 283
15877.21 297
15878.40 281
15879.59 275
15880.78 266
15881.97 315
15883.16 320
15884.35 336
15885.54 269
15886.73 311
15887.92 284
15889.11 337
15890.30 302
15891.50 292
15892.69 323
15893.88 292
15895.07 314
15896.26 309
15897.45 285
15898.64 274
15899.83 319
15901.02 316
15902.22 335
15903.41 301
15904.60 290
15905.79 286
15906.98 310
15908.17 315
15909.36 280
15910.56 303
15911.75 322
15912.94 326
15914.13 310
15915.32 320
15916.51 318
15917.71 302
15918.90 310
15920.09 300
15921.28 282
15922.47 277
15923.67 278
15924.86 282
15926.05 325
15927.24 284
15928.43 326
15929.63 273
15930.82 277
15932.01 324
15933.20 317
15934.40 353
15935.59 340
15936.78 299
15937.97 323
15939.17 293
15940.36 313
15941.55 294
15942.75 299
15943.94 313
15945.13 275
15946.32 305
15947.52 298
15948.71 284
15949.90 281
15951.10 289
15952.29 278
15953.48 300
15954.68 296
15955.87 243
15957.06 246
15958.26 250
15959.45 267
15960.64 300
15961.84 269
15963.03 261
15964.22 299
15965.42 265
15966.61 276
15967.80 275
15969.00 289
15970.19 276
15971.39 285
15972.58 266
15973.77 229
15974.97 215
15976.16 248
15977.36 289
15978.55 268
15979.74 232
15980.94 244
15982.13 278
15983.33 258
15984.52 304
15985.72 261
15986.91 238
15988.10 233
15989.30 255
15990.49 276
15991.69 226
15992.88 284
15994.08 278
15995.27 259
15996.47 262
15997.66 248
15998.86 243
16000.05 238
16001.25 251
16002.44 229
16003.64 205
16004.83 221
16006.03 221
16007.22 268
16008.42 248
16009.61 238
16010.81 233
16012.00 236
16013.20 267
16014.40 247
16015.59 231
16016.79 263
16017.98 277
16019.18 251
16020.37 228
16021.57 222
16022.76 241
16023.96 250
16025.16 259
16026.35 242
16027.55 256
16028.74 255
16029.94 273
16031.14 255
16032.33 250
16033.53 251
16034.73 251
16035.92 228
16037.12 234
16038.31 261
16039.51 273
16040.71 227
16041.90 228
16043.10 276
16044.30 248
16045.49 232
16046.69 239
16047.89 226
16049.08 195
16050.28 269
16051.48 235
16052.67 227
16053.87 278
16055.07 283
16056.27 258
16057.46 235
16058.66 231
16059.86 214
16061.05 249
16062.25 239
16063.45 218
16064.65 239
16065.84 247
16067.04 245
16068.24 233
16069.44 275
16070.63 280
16071.83 242
16073.03 203
16074.23 230
16075.42 241
16076.62 256
16077.82 255
16079.02 270
16080.22 266
16081.41 220
16082.61 243
16083.81 251
16085.01 228
16086.21 211
16087.40 247
16088.60 270
16089.80 249
16091.00 220
16092.20 205
16093.40 233
16094.59 221
16095.79 229
16096.99 233
16098.19 261
16099.39 261
16100.59 237
16101.79 251
16102.99 223
16104.18 211
16105.38 220
16106.58 235
16107.78 227
16108.98 194
16110.18 200
16111.38 225
16112.58 237
16113.78 235
16114.98 249
16116.17 250
16117.37 258
16118.57 228
16119.77 220
16120.97 266
16122.17 211
16123.37 230
16124.57 270
16125.77 238
16126.97 223
16128.17 239
16129.37 209
16130.57 240
16131.77 255
16132.97 246
16134.17 251
16135.37 234
16136.57 261
16137.77 237
16138.97 236
16140.17 208
16141.37 241
16142.57 230
16143.77 239
16144.97 248
16146.17 277
16147.37 227
16148.57 218
16149.77 209
16150.97 231
16152.17 221
16153.37 233
16154.58 235
16155.78 224
16156.98 202
16158.18 229
16159.38 212
16160.58 221
16161.78 214
16162.98 213
16164.18 231
16165.38 217
16166.59 226
16167.79 212
16168.99 255
16170.19 265
16171.39 253
16172.59 225
16173.79 218
16174.99 245
16176.20 245
16177.40 238
16178.60 248
16179.80 281
16181.00 245
16182.20 232
16183.41 232
16184.61 250
16185.81 229
16187.01 231
16188.21 242
16189.42 211
16190.62 254
16191.82 251
16193.02 247
16194.22 252
16195.43 219
16196.63 239
16197.83 238
16199.03 260
16200.24 215
16201.44 238
16202.64 246
16203.84 268
16205.05 265
16206.25 222
16207.45 246
16208.65 291
16209.86 257
16211.06 222
16212.26 242
16213.47 235
16214.67 287
16215.87 233
16217.07 229
16218.28 224
16219.48 250
16220.68 224
16221.89 227
16223.09 264
16224.29 238
16225.50 244
16226.70 259
16227.90 265
16229.11 252
16230.31 241
16231.51 203
16232.72 249
16233.92 250
16235.13 242
16236.33 241
16237.53 260
16238.74 246
16239.94 275
16241.15 269
16242.35 254
16243.55 219
16244.76 232
16245.96 235
16247.17 222
16248.37 261
16249.57 256
16250.78 222
16251.98 246
16253.19 231
16254.39 214
16255.60 245
16256.80 258
16258.01 245
16259.21 242
16260.41 226
16261.62 237
16262.82 245
16264.03 269
16265.23 231
16266.44 218
16267.64 224
16268.85 250
16270.05 257
16271.26 225
16272.46 240
16273.67 252
16274.87 296
16276.08 249
16277.28 234
16278.49 228
16279.70 260
16280.90 244
16282.11 240
16283.31 218
16284.52 251
16285.72 267
16286.93 250
16288.13 248
16289.34 268
16290.55 253
16291.75 272
16292.96 273
16294.16 258
16295.37 291
16296.58 275
16297.78 248
16298.99 247
16300.19 267
16301.40 288
16302.61 278
16303.81 223
16305.02 256
16306.22 259
16307.43 280
16308.64 268
16309.84 294
16311.05 281
16312.26 301
16313.46 274
16314.67 268
16315.88 261
16317.08 252
16318.29 252
16319.50 236
16320.70 279
16321.91 284
16323.12 282
16324.33 214
16325.53 253
16326.74 257
16327.95 233
16329.15 248
16330.36 257
16331.57 267
16332.78 297
16333.98 250
16335.19 237
16336.40 248
16337.61 269
16338.81 271
16340.02 255
16341.23 239
16342.44 243
16343.64 264
16344.85 243
16346.06 221
16347.27 228
16348.48 216
16349.68 241
16350.89 236
16352.10 226
16353.31 226
16354.52 228
16355.72 256
16356.93 245
16358.14 238
16359.35 242
16360.56 244
16361.77 230
16362.97 205
16364.18 244
16365.39 225
16366.60 224
16367.81 229
16369.02 251
16370.23 225
16371.43 227
16372.64 222
16373.85 212
16375.06 237
16376.27 210
16377.48 252
16378.69 223
16379.90 237
16381.11 233
16382.32 237
16383.52 224
16384.73 212
16385.94 207
16387.15 206
16388.36 216
16389.57 234
16390.78 260
16391.99 248
16393.20 234
16394.41 226
16395.62 192
16396.83 232
16398.04 262
16399.25 218
16400.46 215
16401.67 192
16402.88 209
16404.09 243
16405.30 217
16406.51 200
16407.72 193
16408.93 237
16410.14 217
16411.35 226
16412.56 203
16413.77 239
16414.98 204
16416.19 223
16417.40 188
16418.61 215
16419.82 237
16421.03 233
16422.24 210
16423.45 241
16424.67 228
16425.88 234
16427.09 240
16428.30 213
16429.51 221
16430.72 231
16431.93 212
16433.14 223
16434.35 188
16435.56 162
16436.78 195
16437.99 226
16439.20 198
16440.41 191
16441.62 199
16442.83 185
16444.04 199
16445.25 182
16446.47 181
16447.68 208
16448.89 204
16450.10 221
16451.31 208
16452.52 209
16453.74 221
16454.95 222
16456.16 225
16457.37 208
16458.58 222
16459.80 208
16461.01 202
16462.22 212
16463.43 209
16464.65 219
16465.86 220
16467.07 215
16468.28 190
16469.49 202
16470.71 245
16471.92 214
16473.13 218
16474.34 226
16475.56 222
16476.77 218
16477.98 204
16479.20 195
16480.41 202
16481.62 214
16482.83 183
16484.05 213
16485.26 206
16486.47 210
16487.69 181
16488.90 207
16490.11 197
16491.33 183
16492.54 214
16493.75 205
16494.97 202
16496.18 203
16497.39 214
16498.61 180
16499.82 225
16501.03 204
16502.25 234
16503.46 260
16504.67 224
16505.89 205
16507.10 209
16508.32 188
16509.53 223
16510.74 212
16511.96 178
16513.17 199
16514.39 230
16515.60 196
16516.81 190
16518.03 213
16519.24 221
16520.46 236
16521.67 220
16522.88 207
16524.10 192
16525.31 193
16526.53 202
16527.74 190
16528.96 191
16530.17 200
16531.39 224
16532.60 185
16533.82 202
16535.03 226
16536.25 211
16537.46 214
16538.68 210
16539.89 213
16541.11 212
16542.32 207
16543.54 212
16544.75 202
16545.97 204
16547.18 205
16548.40 219
16549.61 212
16550.83 207
16552.04 181
16553.26 183
16554.47 218
16555.69 207
16556.91 207
16558.12 203
16559.34 211
16560.55 213
16561.77 197
16562.98 173
16564.20 176
16565.42 208
16566.63 213
16567.85 226
16569.06 243
16570.28 228
16571.50 224
16572.71 195
16573.93 178
16575.15 222
16576.36 240
16577.58 224
16578.79 218
16580.01 180
16581.23 215
16582.44 223
16583.66 219
16584.88 207
16586.09 212
16587.31 199
16588.53 226
16589.74 249
16590.96 193
16592.18 187
16593.40 206
16594.61 256
16595.83 226
16597.05 222
16598.26 236
16599.48 223
16600.70 224
16601.92 221
16603.13 209
16604.35 192
16605.57 186
16606.78 208
16608.00 207
16609.22 198
16610.44 173
16611.66 231
16612.87 226
16614.09 201
16615.31 176
16616.53 167
16617.74 211
16618.96 220
16620.18 182
16621.40 162
16622.62 174
16623.83 192
16625.05 219
16626.27 226
16627.49 225
16628.71 224
16629.93 209
16631.14 174
16632.36 200
16633.58 217
16634.80 240
16636.02 233
16637.24 210
16638.45 190
16639.67 195
16640.89 220
16642.11 176
16643.33 227
16644.55 190
16645.77 210
16646.99 194
16648.21 184
16649.42 176
16650.64 199
16651.86 215
16653.08 199
16654.30 158
16655.52 177
16656.74 189
16657.96 213
16659.18 235
16660.40 223
16661.62 184
16662.84 180
16664.06 197
16665.28 184
16666.50 188
16667.72 179
16668.93 188
16670.15 195
16671.37 181
16672.59 217
16673.81 209
16675.03 203
16676.25 224
16677.47 204
16678.69 182
16679.91 188
16681.13 174
16682.36 184
16683.58 173
16684.80 203
16686.02 229
16687.24 189
16688.46 166
16689.68 172
16690.90 199
16692.12 206
16693.34 187
16694.56 201
16695.78 193
16697.00 183
16698.22 192
16699.44 232
16700.66 222
16701.89 197
16703.11 211
16704.33 213
16705.55 191
16706.77 182
16707.99 183
16709.21 201
16710.43 197
16711.65 200
16712.88 221
16714.10 220
16715.32 219
16716.54 197
16717.76 205
16718.98 192
16720.20 186
16721.43 212
16722.65 187
16723.87 187
16725.09 199
16726.31 180
16727.54 207
16728.76 214
16729.98 179
16731.20 188
16732.42 174
16733.65 188
16734.87 202
16736.09 229
16737.31 202
16738.53 189
16739.76 201
16740.98 192
16742.20 224
16743.42 187
16744.65 183
16745.87 229
16747.09 229
16748.31 212
16749.54 198
16750.76 209
16751.98 199
16753.21 207
16754.43 189
16755.65 186
16756.87 186
16758.10 210
16759.32 194
16760.54 197
16761.77 216
16762.99 186
16764.21 171
16765.44 211
16766.66 178
16767.88 205
16769.11 209
16770.33 187
16771.55 190
16772.78 220
16774.00 212
16775.22 184
16776.45 212
16777.67 173
16778.90 175
16780.12 185
16781.34 185
16782.57 167
16783.79 191
16785.02 182
16786.24 171
16787.46 182
16788.69 184
16789.91 221
16791.14 213
16792.36 203
16793.58 196
16794.81 219
16796.03 179
16797.26 223
16798.48 187
16799.71 199
16800.93 193
16802.16 182
16803.38 183
16804.61 194
16805.83 242
16807.06 224
16808.28 182
16809.50 193
16810.73 215
16811.95 206
16813.18 176
16814.40 216
16815.63 203
16816.86 193
16818.08 203
16819.31 187
16820.53 210
16821.76 210
16822.98 242
16824.21 245
16825.43 169
16826.66 191
16827.88 182
16829.11 212
16830.33 221
16831.56 220
16832.79 217
16834.01 208
16835.24 192
16836.46 222
16837.69 209
16838.92 204
16840.14 203
16841.37 240
16842.59 198
16843.82 204
16845.05 187
16846.27 192
16847.50 198
16848.73 198
16849.95 191
16851.18 185
16852.40 195
16853.63 192
16854.86 206
16856.08 188
16857.31 218
16858.54 226
16859.76 217
16860.99 216
16862.22 216
16863.44 225
16864.67 232
16865.90 218
16867.13 224
16868.35 228
16869.58 222
16870.81 240
16872.03 221
16873.26 202
16874.49 223
16875.72 231
16876.94 204
16878.17 207
16879.40 225
16880.63 214
16881.85 213
16883.08 187
16884.31 204
16885.54 251
16886.76 226
16887.99 227
16889.22 227
16890.45 224
16891.68 239
16892.90 243
16894.13 200
16895.36 221
16896.59 228
16897.82 224
16899.04 253
16900.27 228
16901.50 205
16902.73 237
16903.96 206
16905.18 209
16906.41 219
16907.64 208
16908.87 225
16910.10 212
16911.33 216
16912.56 228
16913.78 240
16915.01 209
16916.24 206
16917.47 193
16918.70 198
16919.93 203
16921.16 191
16922.39 210
16923.62 214
16924.85 218
16926.07 197
16927.30 213
16928.53 233
16929.76 204
16930.99 203
16932.22 216
16933.45 168
16934.68 178
16935.91 178
16937.14 197
16938.37 208
16939.60 170
16940.83 210
16942.06 228
16943.29 225
16944.52 196
16945.75 199
16946.98 190
16948.21 179
16949.44 175
16950.67 184
16951.90 180
16953.13 175
16954.36 183
16955.59 189
16956.82 207
16958.05 151
16959.28 188
16960.51 208
16961.74 186
16962.97 185
16964.20 203
16965.43 194
16966.66 196
16967.89 197
16969.12 180
16970.35 199
16971.58 157
16972.82 184
16974.05 198
16975.28 210
16976.51 176
16977.74 212
16978.97 218
16980.20 199
16981.43 179
16982.66 186
16983.90 228
16985.13 194
16986.36 173
16987.59 181
16988.82 204
16990.05 227
16991.28 177
16992.52 180
16993.75 207
16994.98 210
16996.21 167
16997.44 184
16998.67 184
16999.91 210
17001.14 219
17002.37 201
17003.60 195
17004.83 158
17006.07 178
17007.30 190
17008.53 190
17009.76 174
17010.99 182
17012.23 197
17013.46 170
17014.69 177
17015.92 191
17017.16 198
17018.39 199
17019.62 200
17020.85 203
17022.09 200
17023.32 209
17024.55 222
17025.78 153
17027.02 176
17028.25 192
17029.48 182
17030.72 158
17031.95 162
17033.18 171
17034.42 184
17035.65 162
17036.88 178
17038.11 169
17039.35 177
17040.58 166
17041.81 191
17043.05 179
17044.28 198
17045.52 192
17046.75 184
17047.98 209
17049.22 194
17050.45 199
17051.68 207
17052.92 196
17054.15 175
17055.38 168
17056.62 205
17057.85 209
17059.09 204
17060.32 209
17061.55 180
17062.79 195
17064.02 219
17065.26 200
17066.49 203
17067.73 202
17068.96 169
17070.19 190
17071.43 176
17072.66 160
17073.90 180
17075.13 174
17076.37 182
17077.60 166
17078.84 206
17080.07 173
17081.31 193
17082.54 177
17083.78 192
17085.01 196
17086.25 186
17087.48 169
17088.72 176
17089.95 165
17091.19 155
17092.42 206
17093.66 217
17094.89 175
17096.13 193
17097.36 183
17098.60 186
17099.83 163
17101.07 173
17102.30 194
17103.54 186
17104.78 172
17106.01 156
17107.25 191
17108.48 204
17109.72 209
17110.95 201
17112.19 172
17113.43 145
17114.66 187
17115.90 140
17117.13 159
17118.37 184
17119.61 180
17120.84 168
17122.08 169
17123.32 205
17124.55 190
17125.79 204
17127.02 176
17128.26 183
17129.50 180
17130.73 197
17131.97 176
17133.21 205
17134.44 199
17135.68 158
17136.92 175
17138.15 169
17139.39 154
17140.63 176
17141.87 153
17143.10 170
17144.34 180
17145.58 175
17146.81 197
17148.05 177
17149.29 194
17150.53 188
17151.76 179
17153.00 208
17154.24 189
17155.48 190
17156.71 163
17157.95 147
17159.19 200
17160.43 197
17161.66 154
17162.90 156
17164.14 178
17165.38 167
17166.62 177
17167.85 170
17169.09 168
17170.33 159
17171.57 146
17172.81 166
17174.04 207
17175.28 205
17176.52 142
17177.76 182
17179.00 167
17180.23 153
17181.47 165
17182.71 165
17183.95 184
17185.19 214
17186.43 188
17187.67 191
17188.90 164
17190.14 163
17191.38 188
17192.62 179
17193.86 164
17195.10 173
17196.34 171
17197.58 149
17198.82 169
17200.05 208
17201.29 159
17202.53 174
17203.77 148
17205.01 158
17206.25 156
17207.49 171
17208.73 161
17209.97 146
17211.21 139
17212.45 143
17213.69 171
17214.93 157
17216.17 144
17217.41 154
17218.65 167
17219.89 162
17221.13 178
17222.37 179
17223.61 171
17224.85 163
17226.09 168
17227.33 135
17228.57 149
17229.81 167
17231.05 153
17232.29 168
17233.53 144
17234.77 158
17236.01 147
17237.25 159
17238.49 174
17239.73 167
17240.97 169
17242.21 173
17243.45 179
17244.69 168
17245.93 178
17247.17 178
17248.41 158
17249.66 154
17250.90 200
17252.14 226
17253.38 211
17254.62 173
17255.86 158
17257.10 184
17258.34 146
17259.58 173
17260.83 169
17262.07 164
17263.31 139
17264.55 159
17265.79 163
17267.03 153
17268.27 188
17269.52 189
17270.76 169
17272.00 197
17273.24 155
17274.48 200
17275.72 178
17276.97 189
17278.21 147
17279.45 175
17280.69 176
17281.93 179
17283.18 182
17284.42 142
17285.66 184
17286.90 176
17288.15 177
17289.39 159
17290.63 155
17291.87 168
17293.11 162
17294.36 192
17295.60 178
17296.84 167
17298.08 148
17299.33 165
17300.57 178
17301.81 162
17303.06 149
17304.30 177
17305.54 167
17306.78 162
17308.03 162
17309.27 169
17310.51 179
17311.76 162
17313.00 163
17314.24 186
17315.49 151
17316.73 183
17317.97 163
17319.22 179
17320.46 173
17321.70 150
17322.95 133
17324.19 192
17325.43 188
17326.68 147
17327.92 149
17329.17 152
17330.41 192
17331.65 211
17332.90 175
17334.14 182
17335.38 177
17336.63 180
17337.87 158
17339.12 126
17340.36 151
17341.61 183
17342.85 187
17344.09 131
17345.34 155
17346.58 139
17347.83 155
17349.07 176
17350.32 180
17351.56 164
17352.80 154
17354.05 179
17355.29 172
17356.54 129
17357.78 142
17359.03 148
17360.27 171
17361.52 131
17362.76 149
17364.01 139
17365.25 140
17366.50 145
17367.74 180
17368.99 153
17370.23 140
17371.48 163
17372.72 150
17373.97 167
17375.22 143
17376.46 172
17377.71 183
17378.95 164
17380.20 184
17381.44 187
17382.69 151
17383.93 132
17385.18 153
17386.43 167
17387.67 162
17388.92 177
17390.16 180
17391.41 183
17392.66 188
17393.90 174
17395.15 166
17396.39 162
17397.64 179
17398.89 170
17400.13 157
17401.38 177
17402.63 167
17403.87 154
17405.12 145
17406.37 150
17407.61 170
17408.86 167
17410.11 184
17411.35 172
17412.60 155
17413.85 159
17415.09 195
17416.34 162
17417.59 144
17418.83 146
17420.08 157
17421.33 167
17422.57 193
17423.82 181
17425.07 163
17426.32 182
17427.56 149
17428.81 178
17430.06 156
17431.31 193
17432.55 179
17433.80 159
17435.05 166
17436.30 156
17437.54 182
17438.79 186
17440.04 153
17441.29 148
17442.53 161
17443.78 153
17445.03 162
17446.28 146
17447.53 162
17448.77 170
17450.02 184
17451.27 180
17452.52 187
17453.77 165
17455.01 178
17456.26 178
17457.51 178
17458.76 151
17460.01 163
17461.26 152
17462.51 187
17463.75 166
17465.00 180
17466.25 162
17467.50 176
17468.75 172
17470.00 150
17471.25 154
17472.50 151
17473.74 162
17474.99 156
17476.24 150
17477.49 172
17478.74 163
17479.99 156
17481.24 143
17482.49 150
17483.74 171
17484.99 139
17486.24 162
17487.49 158
17488.74 147
17489.98 168
17491.23 191
17492.48 169
17493.73 182
17494.98 168
17496.23 163
17497.48 174
17498.73 190
17499.98 161
17501.23 163
17502.48 122
17503.73 167
17504.98 161
17506.23 172
17507.48 169
17508.73 183
17509.98 179
17511.23 171
17512.48 164
17513.73 153
17514.98 166
17516.24 188
17517.49 178
17518.74 146
17519.99 154
17521.24 169
17522.49 198
17523.74 155
17524.99 154
17526.24 140
17527.49 180
17528.74 184
17529.99 171
17531.24 166
17532.50 152
17533.75 172
17535.00 159
17536.25 166
17537.50 151
17538.75 206
17540.00 186
17541.25 164
17542.51 177
17543.76 171
17545.01 174
17546.26 164
17547.51 180
17548.76 159
17550.01 193
17551.27 167
17552.52 159
17553.77 124
17555.02 145
17556.27 186
17557.53 165
17558.78 162
17560.03 147
17561.28 201
17562.53 185
17563.79 173
17565.04 178
17566.29 153
17567.54 167
17568.80 180
17570.05 164
17571.30 140
17572.55 146
17573.81 198
17575.06 179
17576.31 154
17577.56 150
17578.82 190
17580.07 218
17581.32 192
17582.57 158
17583.83 138
17585.08 156
17586.33 165
17587.59 167
17588.84 156
17590.09 170
17591.35 165
17592.60 193
17593.85 168
17595.11 148
17596.36 158
17597.61 165
17598.87 186
17600.12 183
17601.37 172
17602.63 168
17603.88 182
17605.13 158
17606.39 165
17607.64 160
17608.89 160
17610.15 190
17611.40 190
17612.66 167
17613.91 156
17615.16 173
17616.42 145
17617.67 138
17618.93 154
17620.18 153
17621.43 166
17622.69 174
17623.94 159
17625.20 189
17626.45 198
17627.71 164
17628.96 143
17630.22 172
17631.47 159
17632.72 179
17633.98 196
17635.23 167
17636.49 179
17637.74 165
17639.00 173
17640.25 164
17641.51 172
17642.76 165
17644.02 160
17645.27 176
17646.53 169
17647.78 182
17649.04 182
17650.29 152
17651.55 173
17652.80 164
17654.06 173
17655.32 157
17656.57 133
17657.83 179
17659.08 164
17660.34 140
17661.59 130
17662.85 165
17664.11 163
17665.36 166
17666.62 164
17667.87 140
17669.13 166
17670.38 173
17671.64 179
17672.90 154
17674.15 151
17675.41 159
17676.67 156
17677.92 159
17679.18 165
17680.43 187
17681.69 191
17682.95 155
17684.20 160
17685.46 162
17686.72 137
17687.97 163
17689.23 156
17690.49 163
17691.74 155
17693.00 171
17694.26 169
17695.51 172
17696.77 168
17698.03 148
17699.28 135
17700.54 137
17701.80 143
17703.06 161
17704.31 155
17705.57 182
17706.83 162
17708.08 169
17709.34 168
17710.60 147
17711.86 162
17713.11 141
17714.37 142
17715.63 150
17716.89 145
17718.14 154
17719.40 170
17720.66 169
17721.92 179
17723.18 168
17724.43 166
17725.69 168
17726.95 146
17728.21 173
17729.47 155
17730.72 166
17731.98 202
17733.24 161
17734.50 149
17735.76 150
17737.02 150
17738.27 144
17739.53 158
17740.79 172
17742.05 173
17743.31 177
17744.57 166
17745.83 155
17747.08 160
17748.34 150
17749.60 140
17750.86 181
17752.12 160
17753.38 172
17754.64 156
17755.90 129
17757.16 142
17758.41 150
17759.67 165
17760.93 145
17762.19 138
17763.45 147
17764.71 148
17765.97 161
17767.23 181
17768.49 166
17769.75 148
17771.01 168
17772.27 177
17773.53 158
17774.79 162
17776.05 153
17777.31 167
17778.57 167
17779.83 146
17781.09 167
17782.35 157
17783.61 141
17784.87 157
17786.13 134
17787.39 156
17788.65 163
17789.91 164
17791.17 146
17792.43 188
17793.69 147
17794.95 159
17796.21 156
17797.47 141
17798.73 156
17799.99 171
17801.25 164
17802.51 167
17803.77 174
17805.03 164
17806.29 176
17807.55 125
17808.82 144
17810.08 155
17811.34 209
17812.60 166
17813.86 175
17815.12 159
17816.38 166
17817.64 173
17818.90 137
17820.17 167
17821.43 163
17822.69 167
17823.95 190
17825.21 167
17826.47 202
17827.73 175
17829.00 163
17830.26 164
17831.52 140
17832.78 154
17834.04 151
17835.31 153
17836.57 184
17837.83 147
17839.09 145
17840.35 173
17841.61 153
17842.88 157
17844.14 174
17845.40 151
17846.66 162
17847.93 148
17849.19 155
17850.45 147
17851.71 150
17852.98 161
17854.24 177
17855.50 164
17856.76 197
17858.03 177
17859.29 206
17860.55 153
17861.81 139
17863.08 199
17864.34 166
17865.60 191
17866.87 160
17868.13 139
17869.39 129
17870.65 149
17871.92 176
17873.18 161
17874.44 169
17875.71 143
17876.97 185
17878.23 187
17879.50 178
17880.76 178
17882.02 179
17883.29 167
17884.55 161
17885.82 160
17887.08 167
17888.34 172
17889.61 164
17890.87 168
17892.13 173
17893.40 138
17894.66 192
17895.93 187
17897.19 160
17898.45 164
17899.72 159
17900.98 173
17902.25 162
17903.51 150
17904.78 169
17906.04 160
17907.30 179
17908.57 152
17909.83 186
17911.10 159
17912.36 162
17913.63 182
17914.89 182
17916.16 217
17917.42 145
17918.69 131
17919.95 155
17921.22 156
17922.48 152
17923.75 140
17925.01 178
17926.28 184
17927.54 152
17928.81 167
17930.07 177
17931.34 168
17932.60 192
17933.87 196
17935.13 163
17936.40 174
17937.66 170
17938.93 153
17940.19 148
17941.46 150
17942.73 163
17943.99 171
17945.26 160
17946.52 153
17947.79 156
17949.05 135
17950.32 145
17951.59 144
17952.85 139
17954.12 124
17955.38 115
17956.65 150
17957.92 168
17959.18 159
17960.45 157
17961.72 167
17962.98 150
17964.25 140
17965.52 146
17966.78 171
17968.05 156
17969.31 149
17970.58 156
17971.85 143
17973.11 148
17974.38 142
17975.65 164
17976.92 141
17978.18 133
17979.45 139
17980.72 153
17981.98 201
17983.25 180
17984.52 177
17985.78 153
17987.05 160
17988.32 152
17989.59 162
17990.85 139
17992.12 131
17993.39 164
17994.66 151
17995.92 136
17997.19 178
17998.46 152
17999.73 172
18000.99 192
18002.26 170
18003.53 144
18004.80 167
18006.07 197
18007.33 166
18008.60 159
18009.87 159
18011.14 158
18012.41 159
18013.67 185
18014.94 159
18016.21 162
18017.48 175
18018.75 167
18020.02 173
18021.28 169
18022.55 142
18023.82 158
18025.09 168
18026.36 173
18027.63 176
18028.90 158
18030.16 139
18031.43 132
18032.70 155
18033.97 156
18035.24 134
18036.51 135
18037.78 180
18039.05 176
18040.32 144
18041.58 162
18042.85 170
18044.12 159
18045.39 153
18046.66 142
18047.93 148
18049.20 184
18050.47 169
18051.74 155
18053.01 150
18054.28 138
18055.55 169
18056.82 155
18058.09 137
18059.36 139
18060.63 194
18061.90 165
18063.17 137
18064.44 148
18065.71 161
18066.98 179
18068.25 192
18069.52 156
18070.79 158
18072.06 164
18073.33 179
18074.60 171
18075.87 147
18077.14 139
18078.41 161
18079.68 166
18080.95 159
18082.22 121
18083.49 132
18084.76 179
18086.03 169
18087.30 140
18088.57 138
18089.85 157
18091.12 157
18092.39 152
18093.66 131
18094.93 145
18096.20 182
18097.47 156
18098.74 166
18100.01 171
18101.29 136
18102.56 122
18103.83 147
18105.10 139
18106.37 144
18107.64 142
18108.91 167
18110.19 191
18111.46 149
18112.73 143
18114.00 155
18115.27 140
18116.54 147
18117.82 154
18119.09 167
18120.36 192
18121.63 171
18122.90 154
18124.18 157
18125.45 160
18126.72 141
18127.99 164
18129.26 154
18130.54 138
18131.81 161
18133.08 150
18134.35 159
18135.63 151
18136.90 134
18138.17 144
18139.44 160
18140.72 176
18141.99 136
18143.26 145
18144.53 175
18145.81 146
18147.08 158
18148.35 137
18149.63 144
18150.90 186
18152.17 158
18153.45 158
18154.72 149
18155.99 124
18157.26 179
18158.54 165
18159.81 153
18161.08 134
18162.36 158
18163.63 162
18164.91 169
18166.18 162
18167.45 127
18168.73 132
18170.00 134
18171.27 153
18172.55 154
18173.82 165
18175.09 170
18176.37 182
18177.64 149
18178.92 145
18180.19 162
18181.46 175
18182.74 165
18184.01 140
18185.29 140
18186.56 154
18187.84 163
18189.11 147
18190.38 138
18191.66 178
18192.93 149
18194.21 132
18195.48 158
18196.76 162
18198.03 167
18199.31 177
18200.58 148
18201.86 157
18203.13 178
18204.41 166
18205.68 131
18206.96 149
18208.23 147
18209.51 153
18210.78 145
18212.06 155
18213.33 150
18214.61 150
18215.88 173
18217.16 161
18218.43 185
18219.71 167
18220.98 143
18222.26 143
18223.53 166
18224.81 148
18226.09 145
18227.36 149
18228.64 167
18229.91 134
18231.19 168
18232.46 192
18233.74 160
18235.02 146
18236.29 146
18237.57 196
18238.84 148
18240.12 127
18241.40 164
18242.67 162
18243.95 154
18245.23 145
18246.50 162
18247.78 126
18249.05 157
18250.33 189
18251.61 139
18252.88 159
18254.16 189
18255.44 146
18256.71 184
18257.99 153
18259.27 139
18260.54 129
18261.82 162
18263.10 177
18264.38 138
18265.65 141
18266.93 145
18268.21 132
18269.48 174
18270.76 181
18272.04 166
18273.32 160
18274.59 164
18275.87 154
18277.15 130
18278.43 126
18279.70 156
18280.98 170
18282.26 137
18283.54 150
18284.81 145
18286.09 200
18287.37 191
18288.65 162
18289.92 174
18291.20 173
18292.48 166
18293.76 168
18295.04 147
18296.31 127
18297.59 173
18298.87 167
18300.15 153
18301.43 160
18302.71 146
18303.98 152
18305.26 155
18306.54 148
18307.82 179
18309.10 179
18310.38 143
18311.66 176
18312.93 164
18314.21 178
18315.49 133
18316.77 143
18318.05 147
18319.33 151
18320.61 133
18321.89 149
18323.17 166
18324.44 175
18325.72 152
18327.00 162
18328.28 143
18329.56 176
18330.84 145
18332.12 153
18333.40 163
18334.68 145
18335.96 139
18337.24 160
18338.52 135
18339.80 138
18341.08 133
18342.36 139
18343.64 153
18344.92 165
18346.20 188
18347.48 146
18348.76 152
18350.04 172
18351.32 154
18352.60 170
18353.88 143
18355.16 155
18356.44 144
18357.72 155
18359.00 159
18360.28 172
18361.56 150
18362.84 159
18364.12 161
18365.40 166
18366.68 150
18367.96 152
18369.24 160
18370.52 160
18371.80 155
18373.08 151
18374.36 174
18375.64 160
18376.93 149
18378.21 130
18379.49 157
18380.77 145
18382.05 139
18383.33 164
18384.61 165
18385.89 166
18387.17 161
18388.46 175
18389.74 141
18391.02 142
18392.30 150
18393.58 119
18394.86 165
18396.15 138
18397.43 155
18398.71 165
18399.99 160
18401.27 164
18402.55 150
18403.84 129
18405.12 148
18406.40 166
18407.68 147
18408.96 152
18410.25 156
18411.53 150
18412.81 137
18414.09 130
18415.37 140
18416.66 153
18417.94 147
18419.22 139
18420.50 133
18421.79 148
18423.07 154
18424.35 185
18425.63 160
18426.92 141
18428.20 138
18429.48 137
18430.77 174
18432.05 155
18433.33 166
18434.61 181
18435.90 177
18437.18 146
18438.46 144
18439.75 123
18441.03 155
18442.31 153
18443.60 144
18444.88 139
18446.16 209
18447.45 146
18448.73 168
18450.01 164
18451.30 178
18452.58 168
18453.86 152
18455.15 152
18456.43 186
18457.71 165
18459.00 170
18460.28 165
18461.57 146
18462.85 133
18464.13 174
18465.42 146
18466.70 170
18467.99 186
18469.27 166
18470.55 152
18471.84 153
18473.12 162
18474.41 141
18475.69 174
18476.98 140
18478.26 145
18479.55 163
18480.83 156
18482.11 148
18483.40 165
18484.68 142
18485.97 152
18487.25 148
18488.54 172
18489.82 173
18491.11 164
18492.39 149
18493.68 163
18494.96 174
18496.25 153
18497.53 137
18498.82 146
18500.10 151
18501.39 162
18502.67 155
18503.96 136
18505.24 158
18506.53 152
18507.82 179
18509.10 167
18510.39 170
18511.67 157
18512.96 143
18514.24 149
18515.53 153
18516.82 143
18518.10 148
18519.39 163
18520.67 165
18521.96 157
18523.25 146
18524.53 140
18525.82 143
18527.10 153
18528.39 157
18529.68 161
18530.96 161
18532.25 164
18533.54 169
18534.82 169
18536.11 152
18537.39 160
18538.68 157
18539.97 143
18541.25 147
18542.54 189
18543.83 164
18545.11 164
18546.40 153
18547.69 134
18548.98 144
18550.26 137
18551.55 183
18552.84 158
18554.12 149
18555.41 144
18556.70 143
18557.99 127
18559.27 159
18560.56 143
18561.85 138
18563.13 176
18564.42 182
18565.71 148
18567.00 151
18568.28 123
18569.57 144
18570.86 147
18572.15 148
18573.44 145
18574.72 150
18576.01 168
18577.30 160
18578.59 169
18579.88 159
18581.16 157
18582.45 160
18583.74 172
18585.03 165
18586.32 150
18587.60 178
18588.89 155
18590.18 167
18591.47 160
18592.76 174
18594.05 169
18595.33 146
18596.62 151
18597.91 148
18599.20 160
18600.49 152
18601.78 160
18603.07 156
18604.36 162
18605.64 153
18606.93 167
18608.22 148
18609.51 158
18610.80 160
18612.09 165
18613.38 210
18614.67 197
18615.96 197
18617.25 178
18618.54 199
18619.83 146
18621.12 158
18622.40 167
18623.69 167
18624.98 197
18626.27 180
18627.56 172
18628.85 168
18630.14 179
18631.43 151
18632.72 156
18634.01 152
18635.30 147
18636.59 166
18637.88 173
18639.17 174
18640.46 160
18641.75 126
18643.04 191
18644.33 174
18645.62 187
18646.91 174
18648.20 152
18649.49 166
18650.78 133
18652.08 164
18653.37 173
18654.66 153
18655.95 181
18657.24 165
18658.53 147
18659.82 183
18661.11 180
18662.40 182
18663.69 152
18664.98 137
18666.27 161
18667.56 153
18668.86 157
18670.15 149
18671.44 156
18672.73 174
18674.02 135
18675.31 142
18676.60 170
18677.90 156
18679.19 174
18680.48 154
18681.77 172
18683.06 157
18684.35 143
18685.64 166
18686.94 152
18688.23 124
18689.52 137
18690.81 130
18692.10 157
18693.40 140
18694.69 168
18695.98 158
18697.27 173
18698.56 179
18699.86 170
18701.15 148
18702.44 144
18703.73 184
18705.03 170
18706.32 143
18707.61 153
18708.90 178
18710.19 156
18711.49 151
18712.78 193
18714.07 134
18715.37 141
18716.66 152
18717.95 164
18719.24 144
18720.54 142
18721.83 141
18723.12 150
18724.42 156
18725.71 149
18727.00 145
18728.30 163
18729.59 158
18730.88 153
18732.17 183
18733.47 143
18734.76 146
18736.05 133
18737.35 141
18738.64 138
18739.94 179
18741.23 163
18742.52 174
18743.82 136
18745.11 142
18746.40 155
18747.70 172
18748.99 145
18750.29 129
18751.58 145
18752.87 180
18754.17 171
18755.46 178
18756.76 143
18758.05 142
18759.34 184
18760.64 128
18761.93 145
18763.23 135
18764.52 141
18765.82 155
18767.11 169
18768.41 151
18769.70 129
18770.99 159
18772.29 137
18773.58 155
18774.88 156
18776.17 139
18777.47 139
18778.76 154
18780.06 147
18781.35 140
18782.65 139
18783.94 156
18785.24 153
18786.53 127
18787.83 122
18789.12 136
18790.42 159
18791.71 136
18793.01 149
18794.31 162
18795.60 173
18796.90 149
18798.19 170
18799.49 145
18800.78 138
18802.08 140
18803.37 148
18804.67 154
18805.97 142
18807.26 134
18808.56 146
18809.85 156
18811.15 146
18812.45 179
18813.74 156
18815.04 134
18816.34 142
18817.63 163
18818.93 143
18820.22 136
18821.52 149
18822.82 164
18824.11 150
18825.41 153
18826.71 143
18828.00 147
18829.30 158
18830.60 143
18831.89 134
18833.19 156
18834.49 144
18835.78 159
18837.08 140
18838.38 144
18839.67 154
18840.97 133
18842.27 134
18843.57 132
18844.86 141
18846.16 145
18847.46 146
18848.75 170
18850.05 176
18851.35 164
18852.65 139
18853.94 155
18855.24 140
18856.54 157
18857.84 140
18859.13 181
18860.43 134
18861.73 168
18863.03 136
18864.33 158
18865.62 177
18866.92 131
18868.22 134
18869.52 150
18870.82 156
18872.11 142
18873.41 138
18874.71 142
18876.01 176
18877.31 171
18878.61 157
18879.90 127
18881.20 121
18882.50 134
18883.80 142
18885.10 153
18886.40 167
18887.70 173
18888.99 142
18890.29 141
18891.59 126
18892.89 157
18894.19 167
18895.49 155
18896.79 171
18898.09 171
18899.39 145
18900.68 162
18901.98 146
18903.28 141
18904.58 154
18905.88 142
18907.18 161
18908.48 153
18909.78 164
18911.08 134
18912.38 150
18913.68 145
18914.98 137
18916.28 133
18917.58 165
18918.88 158
18920.18 152
18921.48 167
18922.78 153
18924.08 140
18925.38 150
18926.68 134
18927.98 146
18929.28 152
18930.58 147
18931.88 145
18933.18 126
18934.48 144
18935.78 155
18937.08 131
18938.38 130
18939.68 136
18940.98 135
18942.28 128
18943.58 159
18944.88 129
18946.18 145
18947.48 151
18948.78 137
18950.08 140
18951.39 132
18952.69 149
18953.99 141
18955.29 130
18956.59 135
18957.89 129
18959.19 170
18960.49 138
18961.79 111
18963.09 132
18964.40 166
18965.70 136
18967.00 144
18968.30 124
18969.60 129
18970.90 158
18972.21 144
18973.51 123
18974.81 130
18976.11 135
18977.41 139
18978.71 152
18980.02 125
18981.32 130
18982.62 127
18983.92 137
18985.22 161
18986.53 183
18987.83 130
18989.13 124
18990.43 153
18991.73 145
18993.04 139
18994.34 144
18995.64 132
18996.94 140
18998.25 136
18999.55 154
19000.85 154
19002.15 162
19003.46 150
19004.76 138
19006.06 137
19007.36 137
19008.67 139
19009.97 141
19011.27 149
19012.58 132
19013.88 159
19015.18 130
19016.49 157
19017.79 187
19019.09 138
19020.40 154
19021.70 153
19023.00 128
19024.31 141
19025.61 153
19026.91 146
19028.22 146
19029.52 141
19030.82 147
19032.13 160
19033.43 153
19034.73 158
19036.04 183
19037.34 154
19038.65 165
19039.95 152
19041.25 133
19042.56 118
19043.86 132
19045.17 129
19046.47 146
19047.77 157
19049.08 131
19050.38 151
19051.69 136
19052.99 133
19054.30 171
19055.60 116
19056.90 149
19058.21 163
19059.51 160
19060.82 134
19062.12 155
19063.43 157
19064.73 129
19066.04 139
19067.34 136
19068.65 152
19069.95 146
19071.26 125
19072.56 160
19073.87 125
19075.17 129
19076.48 124
19077.78 137
19079.09 159
19080.39 137
19081.70 134
19083.00 138
19084.31 134
19085.61 128
19086.92 165
19088.23 138
19089.53 152
19090.84 152
19092.14 156
19093.45 134
19094.75 134
19096.06 153
19097.37 149
19098.67 153
19099.98 118
19101.28 143
19102.59 138
19103.90 151
19105.20 137
19106.51 135
19107.81 134
19109.12 153
19110.43 154
19111.73 146
19113.04 132
19114.35 121
19115.65 141
19116.96 142
19118.27 120
19119.57 141
19120.88 142
19122.19 141
19123.49 138
19124.80 149
19126.11 115
19127.41 126
19128.72 141
19130.03 158
19131.33 117
19132.64 147
19133.95 163
19135.26 144
19136.56 143
19137.87 137
19139.18 157
19140.49 139
19141.79 140
19143.10 152
19144.41 137
19145.71 136
19147.02 129
19148.33 117
19149.64 129
19150.95 150
19152.25 156
19153.56 151
19154.87 136
19156.18 155
19157.48 129
19158.79 129
19160.10 132
19161.41 183
19162.72 163
19164.03 170
19165.33 143
19166.64 139
19167.95 121
19169.26 127
19170.57 128
19171.88 139
19173.18 151
19174.49 187
19175.80 134
19177.11 144
19178.42 155
19179.73 141
19181.04 128
19182.34 119
19183.65 137
19184.96 118
19186.27 156
19187.58 141
19188.89 151
19190.20 115
19191.51 147
19192.82 170
19194.13 126
19195.43 155
19196.74 157
19198.05 149
19199.36 123
19200.67 149
19201.98 127
19203.29 140
19204.60 154
19205.91 144
19207.22 159
19208.53 125
19209.84 128
19211.15 165
19212.46 144
19213.77 148
19215.08 132
19216.39 141
19217.70 111
19219.01 143
19220.32 135
19221.63 157
19222.94 134
19224.25 150
19225.56 147
19226.87 157
19228.18 159
19229.49 140
19230.80 124
19232.11 120
19233.42 135
19234.73 132
19236.04 143
19237.35 135
19238.67 136
19239.98 136
19241.29 187
19242.60 163
19243.91 128
19245.22 159
19246.53 151
19247.84 138
19249.15 133
19250.46 176
19251.77 158
19253.09 145
19254.40 174
19255.71 146
19257.02 136
19258.33 141
19259.64 142
19260.95 130
19262.27 143
19263.58 139
19264.89 141
19266.20 143
19267.51 144
19268.82 131
19270.14 133
19271.45 124
19272.76 125
19274.07 141
19275.38 136
19276.70 134
19278.01 156
19279.32 147
19280.63 117
19281.94 129
19283.26 130
19284.57 140
19285.88 132
19287.19 117
19288.51 132
19289.82 139
19291.13 145
19292.44 136
19293.76 117
19295.07 130
19296.38 146
19297.69 151
19299.01 145
19300.32 134
19301.63 139
19302.95 128
19304.26 141
19305.57 113
19306.88 101
19308.20 118
19309.51 164
19310.82 142
19312.14 132
19313.45 123
19314.76 151
19316.08 153
19317.39 136
19318.70 152
19320.02 151
19321.33 152
19322.64 144
19323.96 143
19325.27 135
19326.59 137
19327.90 132
19329.21 151
19330.53 131
19331.84 139
19333.15 147
19334.47 146
19335.78 147
19337.10 135
19338.41 146
19339.73 132
19341.04 102
19342.35 150
19343.67 135
19344.98 164
19346.30 153
19347.61 136
19348.93 157
19350.24 120
19351.55 132
19352.87 111
19354.18 148
19355.50 160
19356.81 138
19358.13 116
19359.44 120
19360.76 130
19362.07 128
19363.39 130
19364.70 143
19366.02 164
19367.33 141
19368.65 119
19369.96 149
19371.28 148
19372.59 129
19373.91 133
19375.22 162
19376.54 139
19377.86 142
19379.17 137
19380.49 133
19381.80 136
19383.12 117
19384.43 142
19385.75 128
19387.07 144
19388.38 110
19389.70 143
19391.01 126
19392.33 136
19393.65 159
19394.96 122
19396.28 113
19397.59 117
19398.91 159
19400.23 118
19401.54 120
19402.86 99
19404.17 129
19405.49 132
19406.81 136
19408.12 131
19409.44 127
19410.76 143
19412.07 150
19413.39 162
19414.71 159
19416.02 139
19417.34 142
19418.66 147
19419.97 140
19421.29 154
19422.61 131
19423.93 149
19425.24 134
19426.56 161
19427.88 154
19429.19 154
19430.51 153
19431.83 134
19433.15 146
19434.46 124
19435.78 137
19437.10 136
19438.42 157
19439.73 157
19441.05 155
19442.37 138
19443.69 154
19445.00 142
19446.32 148
19447.64 142
19448.96 174
19450.28 136
19451.59 125
19452.91 160
19454.23 138
19455.55 130
19456.87 105
19458.18 139
19459.50 134
19460.82 115
19462.14 155
19463.46 129
19464.78 134
19466.09 150
19467.41 145
19468.73 145
19470.05 151
19471.37 142
19472.69 129
19474.01 148
19475.33 130
19476.64 142
19477.96 137
19479.28 131
19480.60 159
19481.92 145
19483.24 116
19484.56 135
19485.88 157
19487.20 137
19488.52 146
19489.83 131
19491.15 130
19492.47 173
19493.79 136
19495.11 138
19496.43 153
19497.75 145
19499.07 122
19500.39 133
19501.71 132
19503.03 126
19504.35 128
19505.67 167
19506.99 134
19508.31 127
19509.63 131
19510.95 151
19512.27 127
19513.59 149
19514.91 110
19516.23 107
19517.55 143
19518.87 126
19520.19 124
19521.51 122
19522.83 132
19524.15 158
19525.47 177
19526.79 132
19528.11 144
19529.43 127
19530.75 129
19532.08 123
19533.40 127
19534.72 125
19536.04 120
19537.36 147
19538.68 137
19540.00 124
19541.32 122
19542.64 139
19543.96 140
19545.29 120
19546.61 138
19547.93 126
19549.25 122
19550.57 130
19551.89 144
19553.21 197
19554.53 134
19555.86 124
19557.18 133
19558.50 109
19559.82 116
19561.14 111
19562.46 141
19563.79 128
19565.11 131
19566.43 107
19567.75 131
19569.07 130
19570.40 125
19571.72 131
19573.04 119
19574.36 117
19575.68 122
19577.01 151
19578.33 158
19579.65 149
19580.97 129
19582.30 131
19583.62 118
19584.94 130
19586.26 144
19587.59 114
19588.91 124
19590.23 119
19591.55 130
19592.88 114
19594.20 151
19595.52 118
19596.85 132
19598.17 135
19599.49 158
19600.81 131
19602.14 131
19603.46 140
19604.78 155
19606.11 136
19607.43 120
19608.75 128
19610.08 153
19611.40 134
19612.72 127
19614.05 104
19615.37 129
19616.69 130
19618.02 122
19619.34 127
19620.67 124
19621.99 125
19623.31 138
19624.64 133
19625.96 132
19627.29 128
19628.61 115
19629.93 132
19631.26 147
19632.58 167
19633.91 131
19635.23 134
19636.55 139
19637.88 124
19639.20 136
19640.53 137
19641.85 139
19643.18 134
19644.50 142
19645.82 139
19647.15 143
19648.47 118
19649.80 130
19651.12 139
19652.45 168
19653.77 132
19655.10 134
19656.42 135
19657.75 126
19659.07 145
19660.40 120
19661.72 128
19663.05 116
19664.37 178
19665.70 138
19667.02 143
19668.35 149
19669.67 153
19671.00 144
19672.33 147
19673.65 172
19674.98 142
19676.30 132
19677.63 111
19678.95 144
19680.28 154
19681.61 149
19682.93 143
19684.26 115
19685.58 144
19686.91 149
19688.23 141
19689.56 124
19690.89 161
19692.21 150
19693.54 137
19694.87 126
19696.19 132
19697.52 161
19698.84 147
19700.17 148
19701.50 149
19702.82 135
19704.15 155
19705.48 124
19706.80 155
19708.13 159
19709.46 138
19710.78 156
19712.11 146
19713.44 144
19714.76 166
19716.09 126
19717.42 139
19718.75 131
19720.07 172
19721.40 134
19722.73 127
19724.05 147
19725.38 158
19726.71 167
19728.04 148
19729.36 159
19730.69 152
19732.02 134
19733.35 117
19734.67 119
19736.00 109
19737.33 113
19738.66 129
19739.98 141
19741.31 155
19742.64 123
19743.97 116
19745.30 134
19746.62 123
19747.95 137
19749.28 125
19750.61 111
19751.94 140
19753.26 138
19754.59 157
19755.92 132
19757.25 129
19758.58 127
19759.91 143
19761.23 144
19762.56 140
19763.89 116
19765.22 108
19766.55 113
19767.88 121
19769.21 112
19770.53 118
19771.86 132
19773.19 127
19774.52 121
19775.85 119
19777.18 117
19778.51 134
19779.84 131
19781.17 128
19782.50 122
19783.83 119
19785.15 133
19786.48 158
19787.81 130
19789.14 125
19790.47 131
19791.80 142
19793.13 146
19794.46 101
19795.79 104
19797.12 138
19798.45 137
19799.78 131
19801.11 151
19802.44 131
19803.77 104
19805.10 102
19806.43 122
19807.76 114
19809.09 117
19810.42 120
19811.75 109
19813.08 134
19814.41 143
19815.74 124
19817.07 163
19818.40 150
19819.73 147
19821.06 144
19822.39 120
19823.72 155
19825.05 145
19826.38 132
19827.71 140
19829.05 131
19830.38 131
19831.71 152
19833.04 117
19834.37 119
19835.70 105
19837.03 113
19838.36 124
19839.69 119
19841.02 102
19842.36 144
19843.69 154
19845.02 154
19846.35 126
19847.68 148
19849.01 126
19850.34 113
19851.68 117
19853.01 139
19854.34 155
19855.67 130
19857.00 111
19858.33 112
19859.67 102
19861.00 106
19862.33 124
19863.66 130
19864.99 127
19866.32 126
19867.66 123
19868.99 131
19870.32 115
19871.65 110
19872.99 107
19874.32 111
19875.65 123
19876.98 117
19878.32 114
19879.65 147
19880.98 114
19882.31 131
19883.65 134
19884.98 131
19886.31 115
19887.64 145
19888.98 130
19890.31 103
19891.64 119
19892.97 135
19894.31 139
19895.64 133
19896.97 114
19898.31 128
19899.64 137
19900.97 153
19902.31 134
19903.64 143
19904.97 138
19906.31 135
19907.64 135
19908.97 127
19910.31 124
19911.64 141
19912.97 105
19914.31 117
19915.64 125
19916.97 124
19918.31 126
19919.64 105
19920.98 117
19922.31 116
19923.64 137
19924.98 128
19926.31 115
19927.65 122
19928.98 117
19930.31 104
19931.65 151
19932.98 120
19934.32 126
19935.65 160
19936.99 131
19938.32 139
19939.65 115
19940.99 102
19942.32 120
19943.66 131
19944.99 131
19946.33 133
19947.66 111
19949.00 129
19950.33 137
19951.67 117
19953.00 121
19954.34 132
19955.67 151
19957.01 147
19958.34 128
19959.68 100
19961.01 106
19962.35 108
19963.68 148
19965.02 139
19966.35 119
19967.69 147
19969.02 139
19970.36 118
19971.70 137
19973.03 135
19974.37 153
19975.70 133
19977.04 128
19978.37 157
19979.71 118
19981.05 130
19982.38 139
19983.72 127
19985.05 150
19986.39 122
19987.73 135
19989.06 133
19990.40 113
19991.73 130
19993.07 127
19994.41 109
19995.74 120
19997.08 117
19998.42 126
19999.75 121
20001.09 111
20002.43 127
20003.76 140
20005.10 142
20006.44 139
20007.77 133
20009.11 146
20010.45 109
20011.78 128
20013.12 120
20014.46 137
20015.79 126
20017.13 111
20018.47 118
20019.81 142
20021.14 137
20022.48 103
20023.82 122
20025.15 119
20026.49 131
20027.83 120
20029.17 136
20030.50 124
20031.84 137
20033.18 134
20034.52 120
20035.85 126
20037.19 119
20038.53 130
20039.87 133
20041.21 143
20042.54 144
20043.88 163
20045.22 146
20046.56 137
20047.90 158
20049.23 148
20050.57 125
20051.91 145
20053.25 128
20054.59 110
20055.93 109
20057.26 117
20058.60 115
20059.94 112
20061.28 106
20062.62 129
20063.96 138
20065.30 133
20066.63 126
20067.97 124
20069.31 117
20070.65 113
20071.99 145
20073.33 141
20074.67 119
20076.01 113
20077.35 151
20078.68 151
20080.02 127
20081.36 134
20082.70 115
20084.04 146
20085.38 129
20086.72 127
20088.06 130
20089.40 107
20090.74 122
20092.08 121
20093.42 133
20094.76 116
20096.10 112
20097.44 118
20098.78 118
20100.12 118
20101.46 135
20102.80 136
20104.14 121
20105.48 114
20106.82 131
20108.16 117
20109.50 121
20110.84 104
20112.18 139
20113.52 153
20114.86 139
20116.20 126
20117.54 101
20118.88 124
20120.22 141
20121.56 158
20122.90 125
20124.24 122
20125.58 130
20126.92 164
20128.26 142
20129.61 120
20130.95 108
20132.29 132
20133.63 134
20134.97 111
20136.31 117
20137.65 129
20138.99 147
20140.33 125
20141.67 126
20143.02 117
