# Supplementary material for: MALDI-TOF MS typing enables the classification of brewing yeasts of the genus Saccharomyces to major beer styles
Source: PLoS One. 2017 Aug 9;12(8):e0181694. doi: 10.1371/journal.pone.0181694 (PMC5549903; doi:10.1371/journal.pone.0181694)
Supplement: S4 File — The directory includes 90 raw files and was zipped to “.zip”; the folder has three strains with 30 spectra per strain; S1 Text explains the raw files with an example and Table 1 represents the yeast strains used within the experiment. (ZIP) [file pone.0181694.s007.zip › 10-12/30260-210-OG-Ale-Ale-YPG-18h-E-E_2015-08-07_3_0_D3_1.dat]

2000.64 12257
2001.06 12049
2001.49 11996
2001.91 12386
2002.33 12154
2002.75 11911
2003.17 12005
2003.60 11768
2004.02 11358
2004.44 11163
2004.86 11442
2005.28 11714
2005.70 11684
2006.13 11835
2006.55 11404
2006.97 11339
2007.39 11514
2007.82 12161
2008.24 12449
2008.66 12701
2009.08 12733
2009.51 12625
2009.93 12764
2010.35 12549
2010.77 12696
2011.20 12550
2011.62 12953
2012.04 12499
2012.46 11813
2012.89 11724
2013.31 11623
2013.73 11733
2014.15 11229
2014.58 10890
2015.00 11046
2015.42 10968
2015.85 11215
2016.27 11489
2016.69 11438
2017.12 11416
2017.54 11189
2017.96 11043
2018.39 11336
2018.81 11455
2019.23 12017
2019.66 12072
2020.08 12047
2020.50 12246
2020.93 12014
2021.35 12301
2021.78 12169
2022.20 12285
2022.62 11927
2023.05 11713
2023.47 12189
2023.89 11838
2024.32 12207
2024.74 11913
2025.17 11541
2025.59 11655
2026.01 11303
2026.44 11422
2026.86 11676
2027.29 11559
2027.71 11216
2028.14 11434
2028.56 10815
2028.99 10981
2029.41 10887
2029.83 10781
2030.26 11208
2030.68 11344
2031.11 11558
2031.53 11570
2031.96 11154
2032.38 11132
2032.81 11138
2033.23 11246
2033.66 11433
2034.08 11042
2034.51 11017
2034.93 11667
2035.36 11766
2035.78 11470
2036.21 11098
2036.63 11587
2037.06 11997
2037.48 11979
2037.91 12004
2038.33 11856
2038.76 12025
2039.19 12028
2039.61 12289
2040.04 11964
2040.46 12381
2040.89 12815
2041.31 12843
2041.74 12512
2042.17 12685
2042.59 12100
2043.02 11912
2043.44 12361
2043.87 11903
2044.30 11803
2044.72 11873
2045.15 11262
2045.57 11472
2046.00 11651
2046.43 11748
2046.85 11773
2047.28 12136
2047.71 12613
2048.13 12298
2048.56 12236
2048.99 12563
2049.41 12452
2049.84 12291
2050.27 12445
2050.69 11703
2051.12 11930
2051.55 11219
2051.97 11052
2052.40 10831
2052.83 11005
2053.25 10785
2053.68 10767
2054.11 10612
2054.54 10615
2054.96 11045
2055.39 11175
2055.82 11007
2056.24 11011
2056.67 11025
2057.10 11109
2057.53 11065
2057.95 11024
2058.38 11556
2058.81 11346
2059.24 11317
2059.66 11243
2060.09 11050
2060.52 10953
2060.95 11216
2061.38 10949
2061.80 10990
2062.23 11240
2062.66 11080
2063.09 10985
2063.52 11319
2063.94 11392
2064.37 11423
2064.80 11787
2065.23 12247
2065.66 12279
2066.09 12359
2066.51 12352
2066.94 12477
2067.37 12592
2067.80 12468
2068.23 12467
2068.66 12033
2069.08 12201
2069.51 11545
2069.94 11277
2070.37 11206
2070.80 11211
2071.23 11325
2071.66 11641
2072.09 11757
2072.52 11560
2072.94 11415
2073.37 11713
2073.80 11358
2074.23 11315
2074.66 10938
2075.09 11077
2075.52 11395
2075.95 11459
2076.38 11696
2076.81 11570
2077.24 11757
2077.67 11840
2078.10 11522
2078.53 11743
2078.96 11861
2079.39 11962
2079.82 11802
2080.25 12000
2080.68 11836
2081.11 12276
2081.54 12490
2081.97 12645
2082.40 12488
2082.83 12518
2083.26 12512
2083.69 11876
2084.12 11847
2084.55 11725
2084.98 11682
2085.41 11607
2085.84 11457
2086.27 11489
2086.70 11667
2087.13 11583
2087.56 11245
2087.99 11444
2088.42 11060
2088.85 11298
2089.28 11192
2089.71 11051
2090.14 10928
2090.57 11100
2091.01 11200
2091.44 11333
2091.87 11636
2092.30 11643
2092.73 11351
2093.16 11730
2093.59 11589
2094.02 11717
2094.45 11678
2094.89 11731
2095.32 11573
2095.75 10940
2096.18 11244
2096.61 11153
2097.04 11185
2097.47 11154
2097.91 11191
2098.34 11300
2098.77 10763
2099.20 10696
2099.63 10725
2100.07 11005
2100.50 10848
2100.93 11025
2101.36 10735
2101.79 10691
2102.23 10480
2102.66 10809
2103.09 11050
2103.52 10641
2103.95 10852
2104.39 10790
2104.82 11365
2105.25 11476
2105.68 11075
2106.12 11134
2106.55 11566
2106.98 11138
2107.41 11268
2107.85 11661
2108.28 11404
2108.71 11368
2109.14 12045
2109.58 11474
2110.01 11445
2110.44 11535
2110.88 11294
2111.31 11501
2111.74 11479
2112.18 11662
2112.61 11660
2113.04 11397
2113.48 11512
2113.91 11377
2114.34 11275
2114.78 11400
2115.21 11462
2115.64 11304
2116.08 10859
2116.51 10497
2116.94 10713
2117.38 10403
2117.81 10349
2118.24 10286
2118.68 10464
2119.11 10614
2119.55 10755
2119.98 10936
2120.41 10686
2120.85 10590
2121.28 10603
2121.72 10882
2122.15 11174
2122.58 11445
2123.02 11513
2123.45 10950
2123.89 10871
2124.32 11296
2124.75 11450
2125.19 11551
2125.62 11048
2126.06 11065
2126.49 11144
2126.93 10830
2127.36 10895
2127.80 11154
2128.23 10764
2128.67 11011
2129.10 11038
2129.54 11267
2129.97 10830
2130.41 11617
2130.84 11662
2131.28 11570
2131.71 11982
2132.15 11965
2132.58 12189
2133.02 12004
2133.45 11907
2133.89 11559
2134.32 11601
2134.76 11789
2135.19 11613
2135.63 11189
2136.06 11476
2136.50 11884
2136.94 12066
2137.37 12384
2137.81 12972
2138.24 12792
2138.68 12666
2139.12 12698
2139.55 12314
2139.99 12246
2140.42 12428
2140.86 11966
2141.30 11742
2141.73 11620
2142.17 10995
2142.60 11136
2143.04 11078
2143.48 11065
2143.91 10782
2144.35 10194
2144.79 10560
2145.22 10522
2145.66 10397
2146.09 10527
2146.53 10201
2146.97 10526
2147.40 10617
2147.84 10146
2148.28 10886
2148.72 11445
2149.15 11115
2149.59 11505
2150.03 12017
2150.46 12833
2150.90 12978
2151.34 13089
2151.77 13222
2152.21 13598
2152.65 13365
2153.09 13226
2153.52 12836
2153.96 12881
2154.40 12446
2154.84 12036
2155.27 11673
2155.71 11779
2156.15 11945
2156.59 11162
2157.02 11315
2157.46 11135
2157.90 10922
2158.34 11224
2158.78 11236
2159.21 11193
2159.65 11194
2160.09 11314
2160.53 11071
2160.97 11263
2161.40 11074
2161.84 10891
2162.28 11137
2162.72 11316
2163.16 10893
2163.59 10698
2164.03 10763
2164.47 10966
2164.91 10757
2165.35 10719
2165.79 10642
2166.23 10906
2166.66 10951
2167.10 10795
2167.54 10704
2167.98 10778
2168.42 10816
2168.86 10981
2169.30 11092
2169.74 11297
2170.18 11104
2170.61 11427
2171.05 11773
2171.49 11498
2171.93 11513
2172.37 11493
2172.81 11539
2173.25 11630
2173.69 11605
2174.13 11366
2174.57 12134
2175.01 12050
2175.45 11674
2175.89 11950
2176.33 11694
2176.77 11982
2177.21 11870
2177.65 12215
2178.09 11820
2178.53 11943
2178.97 12097
2179.41 11866
2179.85 11933
2180.29 11767
2180.73 11430
2181.17 11473
2181.61 11037
2182.05 11094
2182.49 10882
2182.93 10683
2183.37 10828
2183.81 11078
2184.25 10520
2184.69 10450
2185.13 10399
2185.57 10717
2186.01 10358
2186.45 10277
2186.89 10434
2187.33 10992
2187.77 11040
2188.21 11393
2188.65 11265
2189.10 11683
2189.54 11556
2189.98 11727
2190.42 11686
2190.86 11862
2191.30 11938
2191.74 11996
2192.18 11679
2192.62 11716
2193.07 11631
2193.51 11355
2193.95 11372
2194.39 11617
2194.83 11474
2195.27 11119
2195.71 11181
2196.16 11653
2196.60 12194
2197.04 11536
2197.48 11964
2197.92 12350
2198.37 12331
2198.81 12053
2199.25 11797
2199.69 11496
2200.13 11140
2200.58 11200
2201.02 11222
2201.46 11008
2201.90 11472
2202.34 11110
2202.79 10956
2203.23 10572
2203.67 10648
2204.11 10946
2204.56 10916
2205.00 10741
2205.44 10932
2205.88 10964
2206.33 10629
2206.77 11252
2207.21 11104
2207.65 11193
2208.10 11388
2208.54 11259
2208.98 11246
2209.43 11368
2209.87 11449
2210.31 11914
2210.76 11859
2211.20 11900
2211.64 11632
2212.09 11997
2212.53 11834
2212.97 11873
2213.42 11661
2213.86 11649
2214.30 11389
2214.75 10912
2215.19 11187
2215.63 11085
2216.08 11290
2216.52 11102
2216.96 10861
2217.41 10769
2217.85 10644
2218.30 10292
2218.74 10639
2219.18 10576
2219.63 10520
2220.07 10660
2220.52 10430
2220.96 11031
2221.40 10921
2221.85 10557
2222.29 10600
2222.74 11096
2223.18 11194
2223.63 11093
2224.07 11654
2224.51 11410
2224.96 11929
2225.40 11824
2225.85 11643
2226.29 11823
2226.74 11773
2227.18 11725
2227.63 12151
2228.07 11885
2228.52 12635
2228.96 12636
2229.41 11943
2229.85 12112
2230.30 12223
2230.74 11978
2231.19 12018
2231.63 12036
2232.08 12109
2232.52 11532
2232.97 11973
2233.41 12228
2233.86 12308
2234.30 12314
2234.75 11921
2235.20 12476
2235.64 12380
2236.09 12275
2236.53 12116
2236.98 11671
2237.42 12131
2237.87 11775
2238.32 11798
2238.76 11368
2239.21 11645
2239.65 11711
2240.10 11259
2240.55 11187
2240.99 11421
2241.44 11300
2241.88 11011
2242.33 10911
2242.78 10675
2243.22 10232
2243.67 10517
2244.12 10585
2244.56 10304
2245.01 10384
2245.46 10131
2245.90 10050
2246.35 9921
2246.80 10134
2247.24 10360
2247.69 10084
2248.14 10335
2248.58 10371
2249.03 10076
2249.48 10355
2249.92 10832
2250.37 10389
2250.82 10463
2251.27 10768
2251.71 10811
2252.16 10859
2252.61 10842
2253.05 10904
2253.50 10897
2253.95 10875
2254.40 10871
2254.84 10717
2255.29 10357
2255.74 10466
2256.19 10463
2256.64 10672
2257.08 10334
2257.53 10268
2257.98 10355
2258.43 9899
2258.87 9926
2259.32 10050
2259.77 9981
2260.22 9965
2260.67 10122
2261.11 10302
2261.56 10246
2262.01 10577
2262.46 10804
2262.91 11271
2263.36 11568
2263.80 11333
2264.25 11246
2264.70 11415
2265.15 12072
2265.60 11638
2266.05 11465
2266.50 11856
2266.94 11570
2267.39 11225
2267.84 11075
2268.29 11097
2268.74 11204
2269.19 11521
2269.64 11246
2270.09 11414
2270.54 11918
2270.99 11641
2271.43 11703
2271.88 12351
2272.33 12137
2272.78 12556
2273.23 12457
2273.68 12047
2274.13 11909
2274.58 11709
2275.03 11507
2275.48 11359
2275.93 10903
2276.38 10850
2276.83 10503
2277.28 10443
2277.73 10275
2278.18 10199
2278.63 10537
2279.08 10410
2279.53 10114
2279.98 10268
2280.43 10576
2280.88 10431
2281.33 10357
2281.78 10546
2282.23 10398
2282.68 10269
2283.13 10531
2283.58 10524
2284.03 10827
2284.48 10954
2284.93 11078
2285.38 10539
2285.83 10798
2286.28 10635
2286.73 10405
2287.18 10376
2287.63 10777
2288.08 11040
2288.54 11108
2288.99 11115
2289.44 12265
2289.89 12844
2290.34 13559
2290.79 13899
2291.24 14696
2291.69 15758
2292.14 15858
2292.60 16125
2293.05 16311
2293.50 16145
2293.95 16419
2294.40 15865
2294.85 14834
2295.30 14361
2295.76 14248
2296.21 13631
2296.66 12568
2297.11 12967
2297.56 12864
2298.01 12539
2298.47 12777
2298.92 12485
2299.37 12328
2299.82 12007
2300.27 12193
2300.73 11775
2301.18 11486
2301.63 10779
2302.08 10775
2302.53 10520
2302.99 10856
2303.44 10461
2303.89 10311
2304.34 10257
2304.80 10659
2305.25 10258
2305.70 10556
2306.15 10913
2306.61 10801
2307.06 10925
2307.51 10901
2307.96 10532
2308.42 10813
2308.87 11228
2309.32 10910
2309.78 11719
2310.23 12446
2310.68 13165
2311.14 13274
2311.59 13418
2312.04 14014
2312.49 13674
2312.95 13310
2313.40 13188
2313.85 13502
2314.31 13157
2314.76 12430
2315.22 11989
2315.67 11444
2316.12 11454
2316.58 11309
2317.03 11046
2317.48 10735
2317.94 10701
2318.39 10487
2318.84 10658
2319.30 11047
2319.75 10995
2320.21 11266
2320.66 11161
2321.11 10842
2321.57 11110
2322.02 11038
2322.48 10893
2322.93 11051
2323.39 11118
2323.84 11254
2324.29 10800
2324.75 10689
2325.20 10605
2325.66 10860
2326.11 11187
2326.57 11224
2327.02 11223
2327.48 10885
2327.93 11351
2328.39 11443
2328.84 11705
2329.30 11848
2329.75 11835
2330.21 12094
2330.66 11948
2331.12 12202
2331.57 11959
2332.03 11876
2332.48 11972
2332.94 12171
2333.39 11946
2333.85 11502
2334.30 11011
2334.76 11047
2335.21 11096
2335.67 11216
2336.12 10790
2336.58 10773
2337.03 10874
2337.49 10556
2337.95 10658
2338.40 10821
2338.86 11542
2339.31 11371
2339.77 10902
2340.23 11382
2340.68 11135
2341.14 11187
2341.59 11417
2342.05 11529
2342.51 11636
2342.96 11690
2343.42 11830
2343.87 11203
2344.33 11174
2344.79 11192
2345.24 10839
2345.70 10460
2346.16 10322
2346.61 10492
2347.07 10848
2347.53 10924
2347.98 10485
2348.44 11149
2348.90 11539
2349.35 11440
2349.81 11359
2350.27 11126
2350.72 11229
2351.18 11018
2351.64 11197
2352.10 11380
2352.55 11032
2353.01 10632
2353.47 10580
2353.92 10704
2354.38 10720
2354.84 10550
2355.30 10616
2355.75 10888
2356.21 10963
2356.67 10356
2357.13 10578
2357.58 10891
2358.04 10725
2358.50 10359
2358.96 10080
2359.41 10724
2359.87 10704
2360.33 9953
2360.79 10153
2361.25 10234
2361.70 10336
2362.16 10579
2362.62 10841
2363.08 10735
2363.54 11006
2363.99 10929
2364.45 10808
2364.91 10771
2365.37 10577
2365.83 10612
2366.29 10449
2366.75 10735
2367.20 11014
2367.66 11109
2368.12 11143
2368.58 11433
2369.04 11253
2369.50 11078
2369.96 11349
2370.42 10930
2370.87 11119
2371.33 11235
2371.79 11076
2372.25 10584
2372.71 10577
2373.17 11077
2373.63 10714
2374.09 10881
2374.55 10820
2375.01 10760
2375.47 10878
2375.92 10840
2376.38 11184
2376.84 11453
2377.30 11365
2377.76 11561
2378.22 11289
2378.68 11353
2379.14 11227
2379.60 11229
2380.06 10910
2380.52 10746
2380.98 10918
2381.44 11282
2381.90 10693
2382.36 10625
2382.82 10900
2383.28 11197
2383.74 10796
2384.20 10857
2384.66 10879
2385.12 10502
2385.58 10584
2386.04 10445
2386.50 10507
2386.96 10652
2387.42 10444
2387.88 10267
2388.35 10277
2388.81 10370
2389.27 10444
2389.73 10715
2390.19 10616
2390.65 10601
2391.11 10558
2391.57 10443
2392.03 10407
2392.49 10677
2392.95 10932
2393.42 11092
2393.88 10694
2394.34 10978
2394.80 10479
2395.26 10504
2395.72 10733
2396.18 10416
2396.64 9774
2397.11 9733
2397.57 10032
2398.03 10199
2398.49 9796
2398.95 10038
2399.41 10218
2399.88 10153
2400.34 10090
2400.80 9789
2401.26 9851
2401.72 10095
2402.18 10095
2402.65 10140
2403.11 9935
2403.57 9703
2404.03 9854
2404.49 9561
2404.96 9828
2405.42 10237
2405.88 10126
2406.34 10200
2406.81 10562
2407.27 10600
2407.73 10878
2408.19 10577
2408.66 10138
2409.12 10129
2409.58 9908
2410.04 10355
2410.51 9970
2410.97 9686
2411.43 9968
2411.90 10069
2412.36 9931
2412.82 9699
2413.28 9905
2413.75 10111
2414.21 9832
2414.67 9895
2415.14 10181
2415.60 9919
2416.06 9999
2416.53 10241
2416.99 10043
2417.45 10290
2417.92 10226
2418.38 10649
2418.84 11210
2419.31 11599
2419.77 11900
2420.23 11846
2420.70 11627
2421.16 11983
2421.63 12100
2422.09 11780
2422.55 12161
2423.02 12211
2423.48 11562
2423.95 11523
2424.41 11233
2424.87 11342
2425.34 11197
2425.80 10885
2426.27 10872
2426.73 11097
2427.20 10745
2427.66 11245
2428.12 11610
2428.59 11298
2429.05 11038
2429.52 11476
2429.98 11131
2430.45 11167
2430.91 10847
2431.38 10499
2431.84 10542
2432.31 10244
2432.77 10460
2433.24 10713
2433.70 10463
2434.17 10702
2434.63 10689
2435.10 10458
2435.56 10927
2436.03 11153
2436.49 10888
2436.96 10517
2437.42 10834
2437.89 10868
2438.35 10423
2438.82 10569
2439.28 11002
2439.75 11187
2440.21 11017
2440.68 11181
2441.15 11158
2441.61 11539
2442.08 11800
2442.54 12004
2443.01 11667
2443.48 11857
2443.94 11990
2444.41 11534
2444.87 11319
2445.34 11194
2445.81 10868
2446.27 10000
2446.74 10199
2447.20 10291
2447.67 10320
2448.14 10475
2448.60 9939
2449.07 10058
2449.54 10132
2450.00 9886
2450.47 9884
2450.94 9368
2451.40 9667
2451.87 9481
2452.34 9538
2452.80 9527
2453.27 9659
2453.74 10007
2454.20 10126
2454.67 9865
2455.14 9854
2455.60 9600
2456.07 9607
2456.54 9828
2457.01 9811
2457.47 9552
2457.94 9666
2458.41 9911
2458.87 9960
2459.34 9863
2459.81 9845
2460.28 9714
2460.74 9861
2461.21 9476
2461.68 9927
2462.15 9859
2462.62 9635
2463.08 9549
2463.55 10046
2464.02 10470
2464.49 10218
2464.95 9782
2465.42 9774
2465.89 10223
2466.36 10087
2466.83 9927
2467.29 10279
2467.76 9948
2468.23 10457
2468.70 10195
2469.17 10354
2469.64 10199
2470.10 10372
2470.57 10173
2471.04 10003
2471.51 10038
2471.98 9531
2472.45 9611
2472.92 9564
2473.39 9812
2473.85 9270
2474.32 8859
2474.79 9104
2475.26 9201
2475.73 9357
2476.20 9134
2476.67 8984
2477.14 9163
2477.61 9204
2478.08 9526
2478.54 9370
2479.01 9362
2479.48 9334
2479.95 9359
2480.42 9398
2480.89 9489
2481.36 9733
2481.83 9623
2482.30 9368
2482.77 9223
2483.24 9456
2483.71 9613
2484.18 9683
2484.65 9484
2485.12 9235
2485.59 9316
2486.06 9382
2486.53 9398
2487.00 9532
2487.47 9196
2487.94 9487
2488.41 9743
2488.88 9665
2489.35 9256
2489.82 9618
2490.29 9853
2490.76 9843
2491.23 10004
2491.70 9683
2492.17 10026
2492.64 10010
2493.11 10882
2493.58 11160
2494.05 11224
2494.52 11031
2495.00 11045
2495.47 11200
2495.94 11401
2496.41 11437
2496.88 11269
2497.35 10760
2497.82 11259
2498.29 11186
2498.76 10600
2499.23 10086
2499.71 10180
2500.18 10187
2500.65 10157
2501.12 9688
2501.59 9621
2502.06 9406
2502.53 9061
2503.01 9462
2503.48 9465
2503.95 9384
2504.42 9342
2504.89 9132
2505.36 9293
2505.84 9449
2506.31 9937
2506.78 10270
2507.25 10174
2507.72 10003
2508.20 10356
2508.67 10673
2509.14 10800
2509.61 10683
2510.08 10760
2510.56 10730
2511.03 10944
2511.50 11348
2511.97 11075
2512.45 11508
2512.92 11084
2513.39 11055
2513.86 10664
2514.34 10938
2514.81 10578
2515.28 10534
2515.75 10573
2516.23 10035
2516.70 9856
2517.17 10310
2517.65 10567
2518.12 10272
2518.59 10267
2519.07 10527
2519.54 10540
2520.01 10595
2520.48 10368
2520.96 10210
2521.43 10264
2521.90 10166
2522.38 10223
2522.85 9636
2523.32 9785
2523.80 10246
2524.27 9907
2524.75 9838
2525.22 10053
2525.69 10064
2526.17 10314
2526.64 10335
2527.11 10268
2527.59 9867
2528.06 10386
2528.54 10342
2529.01 10177
2529.48 9988
2529.96 9785
2530.43 9917
2530.91 10259
2531.38 9864
2531.85 9669
2532.33 10158
2532.80 10259
2533.28 10235
2533.75 10112
2534.23 10054
2534.70 10139
2535.18 9928
2535.65 9961
2536.12 9723
2536.60 9686
2537.07 9745
2537.55 9785
2538.02 9551
2538.50 9400
2538.97 9865
2539.45 9668
2539.92 9417
2540.40 9762
2540.87 9604
2541.35 9549
2541.82 9878
2542.30 9716
2542.77 9565
2543.25 9327
2543.73 9546
2544.20 9504
2544.68 9419
2545.15 9547
2545.63 9514
2546.10 10172
2546.58 9982
2547.05 9960
2547.53 9920
2548.01 9979
2548.48 10492
2548.96 10307
2549.43 10409
2549.91 11020
2550.39 11179
2550.86 10866
2551.34 10580
2551.81 10780
2552.29 10680
2552.77 10808
2553.24 10723
2553.72 10606
2554.20 10866
2554.67 10907
2555.15 11099
2555.62 10920
2556.10 11396
2556.58 11780
2557.05 11644
2557.53 11728
2558.01 11324
2558.48 11315
2558.96 11096
2559.44 10953
2559.91 10482
2560.39 10189
2560.87 9925
2561.35 9972
2561.82 9700
2562.30 9569
2562.78 9291
2563.25 9651
2563.73 9495
2564.21 9434
2564.69 9608
2565.16 9771
2565.64 9823
2566.12 9782
2566.60 9332
2567.07 9404
2567.55 9370
2568.03 9389
2568.51 9262
2568.98 9362
2569.46 8949
2569.94 9361
2570.42 9256
2570.90 9147
2571.37 9340
2571.85 8969
2572.33 9223
2572.81 9181
2573.29 9379
2573.76 9145
2574.24 9353
2574.72 9407
2575.20 8965
2575.68 9023
2576.16 8910
2576.63 8961
2577.11 9295
2577.59 8989
2578.07 9123
2578.55 9240
2579.03 9516
2579.51 9213
2579.98 9374
2580.46 8764
2580.94 8839
2581.42 9124
2581.90 9157
2582.38 9127
2582.86 9250
2583.34 9252
2583.82 9347
2584.30 9229
2584.77 9359
2585.25 9303
2585.73 9242
2586.21 9170
2586.69 9169
2587.17 9106
2587.65 9449
2588.13 9871
2588.61 9464
2589.09 9380
2589.57 9114
2590.05 9019
2590.53 9666
2591.01 9237
2591.49 9833
2591.97 10000
2592.45 9233
2592.93 9049
2593.41 9746
2593.89 9741
2594.37 9721
2594.85 9830
2595.33 9737
2595.81 9491
2596.29 9391
2596.77 9341
2597.25 9029
2597.73 9505
2598.21 9526
2598.69 9692
2599.17 9391
2599.65 9296
2600.13 9453
2600.61 9210
2601.09 9504
2601.57 9476
2602.06 9020
2602.54 8970
2603.02 8752
2603.50 9078
2603.98 9227
2604.46 8975
2604.94 8837
2605.42 8584
2605.90 8879
2606.38 9062
2606.87 8970
2607.35 9539
2607.83 9392
2608.31 9469
2608.79 9379
2609.27 9387
2609.75 9063
2610.24 9206
2610.72 9234
2611.20 9004
2611.68 9129
2612.16 9194
2612.64 9166
2613.13 9203
2613.61 8993
2614.09 9164
2614.57 9028
2615.05 8908
2615.54 9008
2616.02 9269
2616.50 8955
2616.98 9372
2617.46 9551
2617.95 9403
2618.43 9898
2618.91 9921
2619.39 10299
2619.88 9974
2620.36 10099
2620.84 10183
2621.32 10046
2621.81 10113
2622.29 9689
2622.77 9548
2623.26 9187
2623.74 9343
2624.22 9015
2624.70 9349
2625.19 9402
2625.67 9051
2626.15 8915
2626.64 8662
2627.12 8836
2627.60 9227
2628.09 8943
2628.57 9017
2629.05 8914
2629.54 8914
2630.02 9010
2630.50 9085
2630.99 8989
2631.47 9426
2631.95 9397
2632.44 9282
2632.92 9573
2633.40 9453
2633.89 9532
2634.37 9815
2634.85 9660
2635.34 9327
2635.82 9264
2636.31 9306
2636.79 9270
2637.27 9282
2637.76 9147
2638.24 8910
2638.73 8881
2639.21 8838
2639.70 9225
2640.18 9417
2640.66 8836
2641.15 8786
2641.63 9379
2642.12 9676
2642.60 9419
2643.09 9562
2643.57 9701
2644.06 9699
2644.54 9342
2645.03 9182
2645.51 9648
2646.00 9642
2646.48 9561
2646.97 9245
2647.45 9541
2647.94 9647
2648.42 9462
2648.91 9138
2649.39 9044
2649.88 9353
2650.36 9217
2650.85 9232
2651.33 9386
2651.82 9170
2652.30 9162
2652.79 9218
2653.27 9143
2653.76 9141
2654.24 8912
2654.73 8614
2655.22 8747
2655.70 9274
2656.19 8948
2656.67 9177
2657.16 9118
2657.65 9151
2658.13 9271
2658.62 9060
2659.10 8880
2659.59 9244
2660.08 8713
2660.56 8893
2661.05 8604
2661.53 8781
2662.02 8889
2662.51 9017
2662.99 8976
2663.48 9261
2663.97 9264
2664.45 9609
2664.94 9757
2665.43 9773
2665.91 9533
2666.40 9418
2666.89 9070
2667.37 9122
2667.86 9085
2668.35 9063
2668.83 9362
2669.32 8902
2669.81 8861
2670.29 9036
2670.78 8830
2671.27 9092
2671.76 9262
2672.24 9060
2672.73 8849
2673.22 8924
2673.71 8888
2674.19 9181
2674.68 9625
2675.17 10152
2675.66 10072
2676.14 9870
2676.63 9740
2677.12 10194
2677.61 10230
2678.09 10019
2678.58 9934
2679.07 10049
2679.56 9866
2680.05 9765
2680.53 9621
2681.02 9704
2681.51 9832
2682.00 9668
2682.49 9214
2682.97 9268
2683.46 9280
2683.95 9195
2684.44 9446
2684.93 9016
2685.42 9508
2685.91 9603
2686.39 9976
2686.88 9818
2687.37 9477
2687.86 9384
2688.35 9384
2688.84 8962
2689.33 8892
2689.81 9335
2690.30 9428
2690.79 9104
2691.28 9123
2691.77 9314
2692.26 8859
2692.75 8515
2693.24 8728
2693.73 8697
2694.22 8669
2694.71 8714
2695.20 8876
2695.68 9045
2696.17 9078
2696.66 9190
2697.15 9171
2697.64 9155
2698.13 8736
2698.62 8829
2699.11 8719
2699.60 8858
2700.09 8863
2700.58 8808
2701.07 8593
2701.56 8854
2702.05 8826
2702.54 8907
2703.03 9150
2703.52 9407
2704.01 9509
2704.50 9081
2704.99 8775
2705.48 9095
2705.97 9204
2706.46 8974
2706.95 9075
2707.44 8891
2707.93 8908
2708.42 8898
2708.92 8916
2709.41 8787
2709.90 8818
2710.39 8962
2710.88 8674
2711.37 8711
2711.86 8749
2712.35 8590
2712.84 8905
2713.33 8832
2713.82 9112
2714.31 9165
2714.81 9208
2715.30 8900
2715.79 8878
2716.28 8788
2716.77 9095
2717.26 8860
2717.75 8853
2718.24 8783
2718.74 8367
2719.23 8490
2719.72 8550
2720.21 8547
2720.70 8205
2721.19 8416
2721.69 8548
2722.18 8837
2722.67 8695
2723.16 8721
2723.65 8650
2724.15 9163
2724.64 9098
2725.13 9280
2725.62 8921
2726.11 9194
2726.61 8966
2727.10 9405
2727.59 9308
2728.08 8810
2728.58 8569
2729.07 8908
2729.56 8533
2730.05 8617
2730.55 8773
2731.04 8739
2731.53 9033
2732.02 9045
2732.52 8974
2733.01 8907
2733.50 9098
2733.99 9299
2734.49 9534
2734.98 9353
2735.47 9746
2735.97 9449
2736.46 9630
2736.95 9528
2737.45 9260
2737.94 9200
2738.43 9073
2738.93 8922
2739.42 8921
2739.91 8775
2740.41 8959
2740.90 9219
2741.39 8864
2741.89 8995
2742.38 9075
2742.87 8483
2743.37 8854
2743.86 8430
2744.36 8610
2744.85 8705
2745.34 8588
2745.84 8561
2746.33 8610
2746.82 8603
2747.32 8621
2747.81 8610
2748.31 8471
2748.80 8669
2749.30 8360
2749.79 8488
2750.28 8480
2750.78 8940
2751.27 8641
2751.77 8464
2752.26 8380
2752.76 8724
2753.25 8665
2753.75 8545
2754.24 8832
2754.74 8664
2755.23 8968
2755.72 9236
2756.22 8883
2756.71 8937
2757.21 8834
2757.70 9434
2758.20 9204
2758.69 8925
2759.19 9072
2759.69 9049
2760.18 9093
2760.68 8841
2761.17 9000
2761.67 9035
2762.16 8797
2762.66 9029
2763.15 9262
2763.65 8798
2764.14 8817
2764.64 8937
2765.14 8613
2765.63 8926
2766.13 8963
2766.62 8928
2767.12 9143
2767.61 9031
2768.11 8962
2768.61 8790
2769.10 8665
2769.60 9103
2770.09 9042
2770.59 8573
2771.09 8533
2771.58 8707
2772.08 9090
2772.58 9072
2773.07 9075
2773.57 9138
2774.06 9119
2774.56 9199
2775.06 9299
2775.55 9516
2776.05 9625
2776.55 9623
2777.04 9990
2777.54 10394
2778.04 10588
2778.54 10550
2779.03 10217
2779.53 10262
2780.03 10107
2780.52 10153
2781.02 10056
2781.52 9757
2782.01 9499
2782.51 9269
2783.01 8966
2783.51 8988
2784.00 9043
2784.50 8885
2785.00 9113
2785.50 9142
2785.99 9132
2786.49 9170
2786.99 9000
2787.49 9339
2787.98 9157
2788.48 9187
2788.98 9027
2789.48 8766
2789.98 8799
2790.47 8634
2790.97 8820
2791.47 8763
2791.97 8691
2792.47 8541
2792.96 8708
2793.46 8649
2793.96 8955
2794.46 8583
2794.96 8829
2795.46 8935
2795.95 9230
2796.45 9322
2796.95 9647
2797.45 10036
2797.95 9923
2798.45 10170
2798.95 10459
2799.44 10396
2799.94 10340
2800.44 10290
2800.94 10059
2801.44 10056
2801.94 9595
2802.44 9435
2802.94 9327
2803.44 9355
2803.93 9390
2804.43 9062
2804.93 9528
2805.43 9460
2805.93 9663
2806.43 9986
2806.93 10306
2807.43 10383
2807.93 10451
2808.43 11276
2808.93 11289
2809.43 11517
2809.93 11766
2810.43 11566
2810.93 11622
2811.43 10864
2811.93 11060
2812.43 10951
2812.93 10458
2813.43 10189
2813.93 9968
2814.43 9582
2814.93 9665
2815.43 9562
2815.93 9682
2816.43 9476
2816.93 9362
2817.43 9639
2817.93 9463
2818.43 9191
2818.93 9137
2819.43 9350
2819.93 9360
2820.43 9684
2820.93 9630
2821.43 9291
2821.93 9271
2822.43 9524
2822.94 9454
2823.44 9715
2823.94 9401
2824.44 9200
2824.94 9370
2825.44 9002
2825.94 8920
2826.44 8826
2826.94 8642
2827.44 8736
2827.95 8747
2828.45 8504
2828.95 8716
2829.45 8840
2829.95 8725
2830.45 8745
2830.95 8946
2831.46 8752
2831.96 8614
2832.46 8879
2832.96 8854
2833.46 8862
2833.97 9299
2834.47 8827
2834.97 8599
2835.47 9056
2835.97 8935
2836.47 8712
2836.98 8944
2837.48 8986
2837.98 8667
2838.48 8990
2838.99 9258
2839.49 9259
2839.99 9235
2840.49 9391
2841.00 8916
2841.50 9114
2842.00 9391
2842.50 9143
2843.01 9087
2843.51 9129
2844.01 9013
2844.51 8930
2845.02 8982
2845.52 8772
2846.02 8896
2846.52 8944
2847.03 8900
2847.53 9264
2848.03 9365
2848.54 9569
2849.04 9647
2849.54 9686
2850.05 10203
2850.55 9954
2851.05 9783
2851.56 9867
2852.06 9828
2852.56 9595
2853.07 9592
2853.57 9178
2854.07 9358
2854.58 8902
2855.08 8761
2855.59 8684
2856.09 8904
2856.59 8691
2857.10 8854
2857.60 8613
2858.10 8844
2858.61 8891
2859.11 8632
2859.62 8810
2860.12 8633
2860.63 8547
2861.13 8442
2861.63 8271
2862.14 8267
2862.64 8617
2863.15 8371
2863.65 8483
2864.16 8447
2864.66 8280
2865.16 8485
2865.67 8542
2866.17 8329
2866.68 8412
2867.18 8102
2867.69 8012
2868.19 8025
2868.70 8119
2869.20 8467
2869.71 8138
2870.21 8348
2870.72 8114
2871.22 8034
2871.73 8399
2872.23 8594
2872.74 8587
2873.24 8784
2873.75 8449
2874.25 8527
2874.76 8527
2875.27 8681
2875.77 8859
2876.28 9087
2876.78 9097
2877.29 8818
2877.79 8979
2878.30 9340
2878.81 9022
2879.31 8862
2879.82 8796
2880.32 8762
2880.83 8963
2881.33 8787
2881.84 8716
2882.35 8642
2882.85 8747
2883.36 8287
2883.87 8617
2884.37 8708
2884.88 8772
2885.38 8818
2885.89 8661
2886.40 8745
2886.90 8994
2887.41 9115
2887.92 9103
2888.42 8836
2888.93 9057
2889.44 9394
2889.94 9327
2890.45 9360
2890.96 9426
2891.46 9508
2891.97 9544
2892.48 9039
2892.98 9154
2893.49 9328
2894.00 9190
2894.51 9083
2895.01 8749
2895.52 9089
2896.03 9363
2896.54 9394
2897.04 9236
2897.55 9752
2898.06 10210
2898.57 10093
2899.07 10140
2899.58 9835
2900.09 9629
2900.60 10189
2901.10 10326
2901.61 10021
2902.12 10088
2902.63 10389
2903.13 10621
2903.64 10921
2904.15 10840
2904.66 10848
2905.17 10913
2905.68 10964
2906.18 11001
2906.69 10699
2907.20 10713
2907.71 10469
2908.22 10004
2908.72 9969
2909.23 9910
2909.74 9675
2910.25 9581
2910.76 9327
2911.27 9001
2911.78 9028
2912.28 9073
2912.79 8909
2913.30 8617
2913.81 8890
2914.32 9091
2914.83 9047
2915.34 9526
2915.85 9429
2916.36 9393
2916.87 9534
2917.37 9653
2917.88 9734
2918.39 9459
2918.90 9427
2919.41 10034
2919.92 9785
2920.43 9718
2920.94 9706
2921.45 9741
2921.96 9950
2922.47 9651
2922.98 9318
2923.49 9394
2924.00 9674
2924.51 9413
2925.02 9378
2925.53 9555
2926.04 9814
2926.55 10202
2927.06 10197
2927.57 10292
2928.08 10182
2928.59 10028
2929.10 10009
2929.61 9804
2930.12 9235
2930.63 9044
2931.14 8899
2931.65 8667
2932.16 8396
2932.67 8432
2933.18 8442
2933.69 8001
2934.20 8744
2934.71 8724
2935.22 8605
2935.73 8974
2936.24 9042
2936.76 8753
2937.27 8770
2937.78 8821
2938.29 8940
2938.80 9158
2939.31 8617
2939.82 8923
2940.33 9234
2940.84 9169
2941.36 9206
2941.87 9039
2942.38 8946
2942.89 9019
2943.40 9214
2943.91 8944
2944.42 9221
2944.94 9276
2945.45 9626
2945.96 9635
2946.47 10052
2946.98 10251
2947.49 10647
2948.01 10578
2948.52 10736
2949.03 10326
2949.54 10096
2950.05 10004
2950.57 9634
2951.08 9552
2951.59 9294
2952.10 9071
2952.61 9007
2953.13 8914
2953.64 8953
2954.15 8874
2954.66 8745
2955.18 8663
2955.69 8502
2956.20 8855
2956.71 8787
2957.23 8308
2957.74 8395
2958.25 8489
2958.76 8374
2959.28 8477
2959.79 8545
2960.30 8448
2960.82 8311
2961.33 8586
2961.84 8693
2962.36 8894
2962.87 8820
2963.38 8581
2963.89 8887
2964.41 9338
2964.92 9053
2965.43 8703
2965.95 8439
2966.46 8463
2966.97 8610
2967.49 8204
2968.00 8249
2968.52 8341
2969.03 8112
2969.54 8120
2970.06 8214
2970.57 8249
2971.08 8131
2971.60 8098
2972.11 8189
2972.63 8081
2973.14 8135
2973.65 7776
2974.17 8333
2974.68 8166
2975.20 8112
2975.71 8599
2976.23 8473
2976.74 7901
2977.25 8192
2977.77 8356
2978.28 8540
2978.80 8357
2979.31 8340
2979.83 8223
2980.34 8270
2980.86 8347
2981.37 8266
2981.89 8651
2982.40 8685
2982.91 8241
2983.43 8787
2983.94 8861
2984.46 8719
2984.97 8582
2985.49 8846
2986.00 8877
2986.52 8743
2987.04 8785
2987.55 8982
2988.07 9185
2988.58 8987
2989.10 9104
2989.61 9001
2990.13 9116
2990.64 9165
2991.16 8870
2991.67 8860
2992.19 8582
2992.71 8751
2993.22 8800
2993.74 8804
2994.25 8887
2994.77 9106
2995.28 9051
2995.80 9166
2996.32 9595
2996.83 9658
2997.35 9684
2997.87 9933
2998.38 9867
2998.90 10363
2999.41 10614
2999.93 10245
3000.45 10568
3000.96 10902
3001.48 10625
3002.00 10487
3002.51 10379
3003.03 10200
3003.55 10100
3004.06 10541
3004.58 10462
3005.10 10200
3005.61 10517
3006.13 10772
3006.65 10679
3007.16 10569
3007.68 10335
3008.20 10047
3008.71 10073
3009.23 9914
3009.75 9347
3010.27 9462
3010.78 9457
3011.30 9006
3011.82 9075
3012.34 8953
3012.85 8878
3013.37 9094
3013.89 9328
3014.41 9133
3014.92 9079
3015.44 9059
3015.96 9674
3016.48 9829
3016.99 9824
3017.51 9805
3018.03 9570
3018.55 10106
3019.07 10295
3019.58 10539
3020.10 10410
3020.62 10443
3021.14 10024
3021.66 9957
3022.17 10362
3022.69 10247
3023.21 10196
3023.73 10057
3024.25 9445
3024.77 9355
3025.28 9155
3025.80 9135
3026.32 9217
3026.84 9478
3027.36 8862
3027.88 9070
3028.40 8698
3028.92 8888
3029.43 9181
3029.95 9248
3030.47 9140
3030.99 9306
3031.51 9688
3032.03 9765
3032.55 9786
3033.07 9624
3033.59 9989
3034.11 10252
3034.63 10081
3035.15 10201
3035.66 10529
3036.18 10303
3036.70 10480
3037.22 10506
3037.74 10136
3038.26 10367
3038.78 10319
3039.30 10010
3039.82 9780
3040.34 9711
3040.86 9363
3041.38 9146
3041.90 9297
3042.42 9097
3042.94 8872
3043.46 8889
3043.98 8940
3044.50 9431
3045.02 9286
3045.54 9156
3046.06 8965
3046.58 9014
3047.10 9146
3047.62 8997
3048.14 9103
3048.66 9123
3049.18 9175
3049.71 8949
3050.23 8725
3050.75 8734
3051.27 8691
3051.79 8759
3052.31 8975
3052.83 8781
3053.35 8798
3053.87 8688
3054.39 9030
3054.91 8555
3055.43 8628
3055.96 8521
3056.48 8689
3057.00 8869
3057.52 8993
3058.04 8888
3058.56 8752
3059.08 8927
3059.61 9207
3060.13 8832
3060.65 8825
3061.17 8768
3061.69 8685
3062.21 8469
3062.73 8561
3063.26 8538
3063.78 8643
3064.30 8663
3064.82 8779
3065.34 8970
3065.87 8960
3066.39 8928
3066.91 8911
3067.43 8809
3067.95 8821
3068.48 9169
3069.00 9262
3069.52 9243
3070.04 8618
3070.57 8678
3071.09 8786
3071.61 8736
3072.13 8757
3072.66 8421
3073.18 8479
3073.70 8904
3074.22 8884
3074.75 8763
3075.27 8943
3075.79 9036
3076.32 8852
3076.84 8908
3077.36 9084
3077.88 9360
3078.41 9061
3078.93 9173
3079.45 9028
3079.98 9029
3080.50 9641
3081.02 9905
3081.55 9914
3082.07 9697
3082.59 9629
3083.12 9740
3083.64 9740
3084.16 9793
3084.69 10116
3085.21 9769
3085.73 9772
3086.26 9806
3086.78 9867
3087.31 9760
3087.83 9665
3088.35 9775
3088.88 9754
3089.40 9304
3089.93 9217
3090.45 9237
3090.97 9278
3091.50 9185
3092.02 9499
3092.55 9418
3093.07 9229
3093.60 8931
3094.12 9134
3094.64 9200
3095.17 9285
3095.69 9564
3096.22 9534
3096.74 9436
3097.27 9456
3097.79 9597
3098.32 9748
3098.84 9640
3099.37 9901
3099.89 10176
3100.42 10055
3100.94 10520
3101.47 10890
3101.99 11170
3102.52 12017
3103.04 12925
3103.57 14072
3104.09 15066
3104.62 15379
3105.14 16228
3105.67 16716
3106.19 16568
3106.72 16023
3107.24 15184
3107.77 14389
3108.29 13395
3108.82 12340
3109.35 11461
3109.87 11297
3110.40 11174
3110.92 10935
3111.45 10839
3111.98 10928
3112.50 10892
3113.03 11271
3113.55 11505
3114.08 11397
3114.61 11160
3115.13 11033
3115.66 10955
3116.18 10467
3116.71 10420
3117.24 9985
3117.76 9625
3118.29 9429
3118.82 9048
3119.34 9109
3119.87 9333
3120.40 9244
3120.92 9029
3121.45 9156
3121.98 9269
3122.50 9328
3123.03 9411
3123.56 9471
3124.08 9373
3124.61 9407
3125.14 9568
3125.66 9281
3126.19 9428
3126.72 9592
3127.25 9297
3127.77 9914
3128.30 10301
3128.83 10413
3129.36 10009
3129.88 10075
3130.41 10165
3130.94 10238
3131.46 9664
3131.99 9630
3132.52 9584
3133.05 9297
3133.58 8932
3134.10 9182
3134.63 8933
3135.16 8888
3135.69 8625
3136.21 8665
3136.74 8535
3137.27 8609
3137.80 8633
3138.33 8878
3138.86 8728
3139.38 8726
3139.91 8858
3140.44 8729
3140.97 8485
3141.50 8465
3142.03 8683
3142.55 8662
3143.08 8485
3143.61 8707
3144.14 8732
3144.67 8849
3145.20 8939
3145.73 8854
3146.25 8645
3146.78 8961
3147.31 9451
3147.84 9780
3148.37 9810
3148.90 9466
3149.43 9521
3149.96 9918
3150.49 9855
3151.02 9740
3151.54 10111
3152.07 9769
3152.60 9579
3153.13 9795
3153.66 9319
3154.19 9208
3154.72 9268
3155.25 8900
3155.78 9127
3156.31 8981
3156.84 9338
3157.37 9604
3157.90 9732
3158.43 10010
3158.96 9530
3159.49 9780
3160.02 9903
3160.55 9504
3161.08 9662
3161.61 9441
3162.14 9309
3162.67 9328
3163.20 9306
3163.73 9401
3164.26 9284
3164.79 9311
3165.32 9152
3165.85 9125
3166.38 8975
3166.91 8963
3167.44 8620
3167.97 8213
3168.50 8279
3169.03 8486
3169.57 8415
3170.10 8705
3170.63 8273
3171.16 8270
3171.69 8292
3172.22 8015
3172.75 8392
3173.28 8547
3173.81 8796
3174.34 8589
3174.88 8517
3175.41 8622
3175.94 8940
3176.47 9033
3177.00 8692
3177.53 9197
3178.06 8932
3178.60 9319
3179.13 9111
3179.66 9130
3180.19 9148
3180.72 8646
3181.25 8735
3181.79 9133
3182.32 8667
3182.85 8448
3183.38 8918
3183.91 9065
3184.44 8757
3184.98 8578
3185.51 8443
3186.04 8624
3186.57 8787
3187.11 8492
3187.64 8329
3188.17 8448
3188.70 8211
3189.24 7835
3189.77 8025
3190.30 8262
3190.83 8128
3191.37 8175
3191.90 8234
3192.43 8320
3192.96 8228
3193.50 8286
3194.03 8290
3194.56 8302
3195.09 8251
3195.63 8061
3196.16 8605
3196.69 8665
3197.23 8367
3197.76 8333
3198.29 8308
3198.83 8291
3199.36 8273
3199.89 8767
3200.43 8829
3200.96 9126
3201.49 9245
3202.03 9237
3202.56 9712
3203.09 9922
3203.63 9657
3204.16 9581
3204.69 9433
3205.23 9572
3205.76 9307
3206.30 9203
3206.83 9259
3207.36 9025
3207.90 9011
3208.43 8735
3208.97 9137
3209.50 8918
3210.03 8665
3210.57 8994
3211.10 9258
3211.64 9495
3212.17 9761
3212.70 10092
3213.24 10710
3213.77 10430
3214.31 10503
3214.84 10467
3215.38 10598
3215.91 10076
3216.45 9980
3216.98 9870
3217.52 9957
3218.05 9781
3218.59 9672
3219.12 9559
3219.66 9534
3220.19 9273
3220.73 9607
3221.26 9348
3221.80 9434
3222.33 9367
3222.87 9365
3223.40 9261
3223.94 9601
3224.47 9797
3225.01 10092
3225.54 9915
3226.08 9574
3226.61 9960
3227.15 9789
3227.69 9925
3228.22 10066
3228.76 9707
3229.29 9745
3229.83 9532
3230.36 9379
3230.90 8819
3231.44 8785
3231.97 8691
3232.51 8767
3233.04 8654
3233.58 8872
3234.12 8612
3234.65 8486
3235.19 8629
3235.72 8532
3236.26 8341
3236.80 8322
3237.33 8569
3237.87 8580
3238.41 8674
3238.94 9033
3239.48 8875
3240.02 8946
3240.55 9120
3241.09 9296
3241.63 9221
3242.16 9418
3242.70 9308
3243.24 9220
3243.77 8859
3244.31 8754
3244.85 8607
3245.39 8486
3245.92 8363
3246.46 8333
3247.00 8313
3247.53 8430
3248.07 8176
3248.61 8394
3249.15 8146
3249.68 8576
3250.22 8438
3250.76 8610
3251.30 8509
3251.83 8701
3252.37 8602
3252.91 8199
3253.45 8658
3253.98 8701
3254.52 8442
3255.06 9038
3255.60 8930
3256.14 8967
3256.67 9510
3257.21 9430
3257.75 9600
3258.29 10026
3258.83 9811
3259.37 9462
3259.90 9687
3260.44 10176
3260.98 9935
3261.52 10296
3262.06 10606
3262.60 10416
3263.13 11011
3263.67 10774
3264.21 10870
3264.75 10810
3265.29 11036
3265.83 11340
3266.37 11807
3266.91 11435
3267.44 10895
3267.98 10893
3268.52 11337
3269.06 11232
3269.60 10995
3270.14 10890
3270.68 10495
3271.22 10233
3271.76 9862
3272.30 9391
3272.84 9096
3273.38 9048
3273.91 9090
3274.45 9114
3274.99 9097
3275.53 8760
3276.07 8648
3276.61 8692
3277.15 8986
3277.69 8831
3278.23 8996
3278.77 8913
3279.31 9031
3279.85 9480
3280.39 9570
3280.93 9228
3281.47 9375
3282.01 9502
3282.55 9879
3283.09 9800
3283.63 9614
3284.17 9531
3284.71 10001
3285.25 9957
3285.79 10047
3286.33 10353
3286.87 10450
3287.42 10566
3287.96 11112
3288.50 11411
3289.04 10867
3289.58 10822
3290.12 11113
3290.66 11138
3291.20 10378
3291.74 10056
3292.28 10411
3292.82 10056
3293.36 10350
3293.91 10371
3294.45 10339
3294.99 10688
3295.53 11110
3296.07 11545
3296.61 12166
3297.15 12520
3297.69 12586
3298.24 13021
3298.78 11979
3299.32 11910
3299.86 11376
3300.40 11121
3300.94 10954
3301.49 10761
3302.03 10501
3302.57 10171
3303.11 10131
3303.65 9853
3304.19 9592
3304.74 9782
3305.28 9627
3305.82 9978
3306.36 9540
3306.90 9372
3307.45 9252
3307.99 9048
3308.53 9016
3309.07 9539
3309.62 9406
3310.16 9369
3310.70 8982
3311.24 9064
3311.79 9203
3312.33 9215
3312.87 9469
3313.41 9362
3313.96 9421
3314.50 9341
3315.04 9627
3315.59 9883
3316.13 10014
3316.67 10005
3317.21 10176
3317.76 10335
3318.30 10233
3318.84 10409
3319.39 10499
3319.93 10000
3320.47 10198
3321.02 10112
3321.56 9354
3322.10 9453
3322.65 9407
3323.19 9261
3323.73 9721
3324.28 9295
3324.82 9562
3325.36 9470
3325.91 9577
3326.45 9573
3327.00 9724
3327.54 9353
3328.08 9118
3328.63 9137
3329.17 9147
3329.72 9177
3330.26 8812
3330.80 9064
3331.35 9289
3331.89 8985
3332.44 8926
3332.98 9211
3333.53 9529
3334.07 9952
3334.61 9712
3335.16 10094
3335.70 9858
3336.25 9900
3336.79 9605
3337.34 10021
3337.88 10432
3338.43 10253
3338.97 10009
3339.52 9839
3340.06 9731
3340.61 9373
3341.15 9337
3341.70 9051
3342.24 9229
3342.79 9055
3343.33 8789
3343.88 8502
3344.42 8649
3344.97 8442
3345.51 8366
3346.06 8441
3346.60 8238
3347.15 8326
3347.69 8425
3348.24 8190
3348.78 8491
3349.33 8496
3349.88 8478
3350.42 8499
3350.97 8541
3351.51 8471
3352.06 8799
3352.61 8977
3353.15 8676
3353.70 8550
3354.24 8746
3354.79 8602
3355.34 8524
3355.88 8584
3356.43 8583
3356.97 8835
3357.52 8336
3358.07 8380
3358.61 8416
3359.16 8240
3359.71 8403
3360.25 8004
3360.80 8089
3361.35 7920
3361.89 7864
3362.44 7874
3362.99 7795
3363.53 7545
3364.08 7551
3364.63 7604
3365.17 7653
3365.72 7761
3366.27 7721
3366.81 8010
3367.36 7760
3367.91 7835
3368.46 7977
3369.00 7940
3369.55 7575
3370.10 8003
3370.64 7953
3371.19 7671
3371.74 7526
3372.29 7773
3372.83 8025
3373.38 8025
3373.93 8084
3374.48 8240
3375.03 7852
3375.57 7438
3376.12 7521
3376.67 7453
3377.22 7695
3377.76 7703
3378.31 7263
3378.86 7194
3379.41 7366
3379.96 7390
3380.50 7160
3381.05 7333
3381.60 7783
3382.15 7960
3382.70 7613
3383.25 7796
3383.79 7603
3384.34 7671
3384.89 7435
3385.44 7773
3385.99 7511
3386.54 7193
3387.09 7515
3387.64 7783
3388.18 7780
3388.73 7690
3389.28 7621
3389.83 7876
3390.38 7735
3390.93 7573
3391.48 7981
3392.03 7910
3392.58 7911
3393.13 7623
3393.67 7493
3394.22 7534
3394.77 7541
3395.32 7561
3395.87 7589
3396.42 7434
3396.97 7393
3397.52 7138
3398.07 7341
3398.62 7314
3399.17 7064
3399.72 7243
3400.27 7151
3400.82 7220
3401.37 7352
3401.92 7129
3402.47 7334
3403.02 7183
3403.57 7203
3404.12 7161
3404.67 7181
3405.22 7009
3405.77 7240
3406.32 7528
3406.87 7592
3407.42 7432
3407.97 7274
3408.52 7296
3409.07 7025
3409.62 7139
3410.17 7423
3410.72 7123
3411.27 7009
3411.82 7130
3412.38 7156
3412.93 7036
3413.48 7150
3414.03 7302
3414.58 7545
3415.13 7368
3415.68 7631
3416.23 7566
3416.78 7439
3417.33 7332
3417.89 7496
3418.44 7172
3418.99 7119
3419.54 7237
3420.09 7397
3420.64 7440
3421.19 7338
3421.74 7241
3422.30 7247
3422.85 7533
3423.40 7439
3423.95 7390
3424.50 7734
3425.05 7896
3425.61 7927
3426.16 8251
3426.71 8300
3427.26 8439
3427.81 8225
3428.37 8157
3428.92 8068
3429.47 7931
3430.02 7829
3430.58 7823
3431.13 7567
3431.68 7446
3432.23 7576
3432.78 7951
3433.34 7771
3433.89 7664
3434.44 7585
3434.99 7819
3435.55 7613
3436.10 7905
3436.65 7719
3437.21 7528
3437.76 7554
3438.31 7686
3438.86 7840
3439.42 7891
3439.97 7563
3440.52 7727
3441.08 7553
3441.63 7875
3442.18 7624
3442.74 7835
3443.29 7895
3443.84 7569
3444.40 7429
3444.95 7522
3445.50 7572
3446.06 7619
3446.61 7440
3447.16 7484
3447.72 7656
3448.27 7862
3448.82 7924
3449.38 7552
3449.93 7669
3450.48 7963
3451.04 7691
3451.59 7885
3452.15 7726
3452.70 7684
3453.25 7567
3453.81 7373
3454.36 7518
3454.92 7181
3455.47 7239
3456.03 7054
3456.58 7450
3457.13 7628
3457.69 7534
3458.24 7759
3458.80 7341
3459.35 7510
3459.91 7531
3460.46 7738
3461.02 7481
3461.57 7798
3462.13 7770
3462.68 7710
3463.24 7404
3463.79 7623
3464.34 7639
3464.90 7554
3465.46 7549
3466.01 7450
3466.57 7378
3467.12 7251
3467.68 7371
3468.23 7236
3468.79 7376
3469.34 7511
3469.90 7470
3470.45 7836
3471.01 7527
3471.56 7663
3472.12 7830
3472.67 8218
3473.23 7877
3473.79 7549
3474.34 7709
3474.90 7770
3475.45 7851
3476.01 7394
3476.56 7537
3477.12 7788
3477.68 7872
3478.23 7464
3478.79 7326
3479.35 7898
3479.90 8002
3480.46 8220
3481.01 8490
3481.57 8921
3482.13 8673
3482.68 8772
3483.24 8652
3483.80 8429
3484.35 8456
3484.91 8545
3485.47 8209
3486.02 8415
3486.58 8225
3487.14 8206
3487.69 8230
3488.25 8624
3488.81 8899
3489.36 9001
3489.92 8879
3490.48 9148
3491.03 9915
3491.59 10106
3492.15 10603
3492.71 10967
3493.26 11211
3493.82 11564
3494.38 12229
3494.94 12829
3495.49 12338
3496.05 12084
3496.61 11751
3497.17 11690
3497.72 11867
3498.28 11543
3498.84 11591
3499.40 12178
3499.95 12601
3500.51 12767
3501.07 13615
3501.63 14186
3502.19 14444
3502.74 14519
3503.30 14834
3503.86 14579
3504.42 14605
3504.98 15103
3505.53 15537
3506.09 15818
3506.65 15824
3507.21 15750
3507.77 16098
3508.33 16235
3508.88 16064
3509.44 14657
3510.00 14246
3510.56 13581
3511.12 13059
3511.68 12002
3512.24 11418
3512.80 10703
3513.35 10315
3513.91 9807
3514.47 9480
3515.03 9076
3515.59 8908
3516.15 9193
3516.71 8679
3517.27 8472
3517.83 8645
3518.39 8685
3518.95 8674
3519.50 8388
3520.06 8507
3520.62 8705
3521.18 8634
3521.74 8768
3522.30 8930
3522.86 8601
3523.42 8531
3523.98 8522
3524.54 8560
3525.10 8627
3525.66 8482
3526.22 8385
3526.78 8527
3527.34 8207
3527.90 8213
3528.46 7928
3529.02 8273
3529.58 8391
3530.14 7807
3530.70 7873
3531.26 7873
3531.82 7738
3532.38 7781
3532.94 7887
3533.50 7921
3534.06 8291
3534.62 8041
3535.18 8034
3535.75 8106
3536.31 8321
3536.87 8536
3537.43 8623
3537.99 8574
3538.55 8560
3539.11 8791
3539.67 9040
3540.23 8949
3540.79 8993
3541.35 8835
3541.92 8875
3542.48 8553
3543.04 8590
3543.60 8215
3544.16 8191
3544.72 8230
3545.28 8021
3545.84 7990
3546.41 8026
3546.97 7881
3547.53 7514
3548.09 7681
3548.65 7395
3549.21 7616
3549.78 7616
3550.34 7338
3550.90 7477
3551.46 7630
3552.02 7679
3552.59 7399
3553.15 7376
3553.71 7498
3554.27 7661
3554.83 7520
3555.40 7390
3555.96 7597
3556.52 7746
3557.08 8118
3557.65 8031
3558.21 7793
3558.77 7904
3559.33 8066
3559.90 7952
3560.46 7863
3561.02 8056
3561.58 8093
3562.15 7689
3562.71 7678
3563.27 7797
3563.83 7587
3564.40 7734
3564.96 7511
3565.52 7429
3566.09 7464
3566.65 7353
3567.21 7415
3567.78 7664
3568.34 7515
3568.90 7398
3569.47 7032
3570.03 6791
3570.59 7004
3571.16 6894
3571.72 6953
3572.28 7538
3572.85 7225
3573.41 7068
3573.97 7261
3574.54 7337
3575.10 7427
3575.66 7420
3576.23 7409
3576.79 7354
3577.36 7808
3577.92 7780
3578.48 7611
3579.05 7293
3579.61 7731
3580.18 7245
3580.74 7617
3581.31 7352
3581.87 7486
3582.43 7383
3583.00 7062
3583.56 7529
3584.13 7141
3584.69 7200
3585.26 7274
3585.82 7109
3586.39 7145
3586.95 7274
3587.52 7448
3588.08 7368
3588.64 7317
3589.21 7180
3589.77 7021
3590.34 6931
3590.90 7063
3591.47 7277
3592.03 7012
3592.60 6855
3593.17 6974
3593.73 7060
3594.30 7116
3594.86 7004
3595.43 6982
3595.99 7327
3596.56 7240
3597.12 7096
3597.69 6975
3598.25 6968
3598.82 7280
3599.39 7109
3599.95 7078
3600.52 7341
3601.08 7331
3601.65 7223
3602.21 7324
3602.78 7147
3603.35 7225
3603.91 7359
3604.48 7316
3605.04 7358
3605.61 7289
3606.18 7049
3606.74 7094
3607.31 6795
3607.88 6711
3608.44 6679
3609.01 6863
3609.57 6934
3610.14 6898
3610.71 6751
3611.27 6714
3611.84 6556
3612.41 6637
3612.97 6790
3613.54 6817
3614.11 6625
3614.68 7056
3615.24 7079
3615.81 7606
3616.38 8034
3616.94 8164
3617.51 8924
3618.08 9425
3618.64 9821
3619.21 10337
3619.78 11094
3620.35 11496
3620.91 11489
3621.48 11286
3622.05 11187
3622.62 11094
3623.18 10077
3623.75 9567
3624.32 9040
3624.89 8562
3625.45 7803
3626.02 7362
3626.59 7264
3627.16 6965
3627.73 6918
3628.29 6743
3628.86 6780
3629.43 6634
3630.00 6828
3630.57 7114
3631.13 6825
3631.70 6915
3632.27 6928
3632.84 6773
3633.41 7096
3633.98 7056
3634.54 6735
3635.11 6812
3635.68 7145
3636.25 7040
3636.82 6794
3637.39 7069
3637.96 6800
3638.52 6904
3639.09 7056
3639.66 7334
3640.23 7203
3640.80 7190
3641.37 7613
3641.94 7980
3642.51 7984
3643.08 8238
3643.65 8747
3644.21 8919
3644.78 8887
3645.35 8839
3645.92 8761
3646.49 8619
3647.06 8721
3647.63 8397
3648.20 8250
3648.77 7938
3649.34 7951
3649.91 7740
3650.48 7471
3651.05 7680
3651.62 7825
3652.19 7572
3652.76 7938
3653.33 7898
3653.90 7831
3654.47 7724
3655.04 7707
3655.61 8299
3656.18 8442
3656.75 8117
3657.32 8055
3657.89 7900
3658.46 8197
3659.03 8282
3659.60 8439
3660.17 8380
3660.74 8423
3661.31 8616
3661.88 8946
3662.45 8579
3663.02 8540
3663.59 8312
3664.16 8722
3664.74 8557
3665.31 8346
3665.88 7931
3666.45 7862
3667.02 7894
3667.59 7923
3668.16 8042
3668.73 7789
3669.30 7700
3669.87 7672
3670.45 7728
3671.02 7574
3671.59 7403
3672.16 7442
3672.73 7472
3673.30 7620
3673.87 7732
3674.45 7532
3675.02 7610
3675.59 7822
3676.16 7889
3676.73 7942
3677.30 8273
3677.88 8192
3678.45 8191
3679.02 8219
3679.59 8323
3680.16 8488
3680.74 8126
3681.31 7705
3681.88 7851
3682.45 7393
3683.02 7092
3683.60 7292
3684.17 7189
3684.74 7000
3685.31 7311
3685.89 7253
3686.46 6805
3687.03 7039
3687.60 7227
3688.18 7434
3688.75 7664
3689.32 7471
3689.89 7572
3690.47 8089
3691.04 8138
3691.61 8239
3692.19 8051
3692.76 8326
3693.33 8558
3693.91 8427
3694.48 8486
3695.05 7953
3695.62 7794
3696.20 7610
3696.77 7714
3697.34 7565
3697.92 7430
3698.49 7537
3699.06 7345
3699.64 7230
3700.21 7321
3700.79 7291
3701.36 7717
3701.93 7740
3702.51 7675
3703.08 7417
3703.65 7746
3704.23 7426
3704.80 7498
3705.38 7163
3705.95 7206
3706.52 7250
3707.10 7453
3707.67 7292
3708.25 7299
3708.82 7466
3709.39 7392
3709.97 7174
3710.54 7269
3711.12 7325
3711.69 7541
3712.27 7214
3712.84 7241
3713.42 7237
3713.99 7141
3714.57 7241
3715.14 7590
3715.71 7256
3716.29 7275
3716.86 7164
3717.44 7249
3718.01 7215
3718.59 7356
3719.16 6958
3719.74 6673
3720.31 6937
3720.89 6936
3721.47 7026
3722.04 6874
3722.62 6921
3723.19 6920
3723.77 7086
3724.34 6829
3724.92 6773
3725.49 6885
3726.07 6710
3726.64 6760
3727.22 6773
3727.80 6838
3728.37 6880
3728.95 6964
3729.52 6940
3730.10 7131
3730.67 6995
3731.25 7097
3731.83 7249
3732.40 7350
3732.98 7438
3733.55 7496
3734.13 7780
3734.71 7788
3735.28 7760
3735.86 7591
3736.44 7652
3737.01 7530
3737.59 7402
3738.17 7425
3738.74 7256
3739.32 7028
3739.90 6991
3740.47 6802
3741.05 6842
3741.63 6873
3742.20 6797
3742.78 6502
3743.36 6634
3743.93 6898
3744.51 6816
3745.09 6725
3745.66 6476
3746.24 6775
3746.82 6505
3747.40 6672
3747.97 6525
3748.55 6680
3749.13 6636
3749.70 6958
3750.28 6754
3750.86 7096
3751.44 6878
3752.02 6781
3752.59 6760
3753.17 6787
3753.75 6971
3754.33 6801
3754.90 7036
3755.48 6706
3756.06 6639
3756.64 6544
3757.22 6413
3757.79 6341
3758.37 6375
3758.95 6330
3759.53 6617
3760.11 6716
3760.68 6701
3761.26 6686
3761.84 7040
3762.42 6710
3763.00 6543
3763.58 6689
3764.15 6703
3764.73 7139
3765.31 6908
3765.89 6708
3766.47 6454
3767.05 6545
3767.63 6624
3768.21 6506
3768.78 6565
3769.36 6250
3769.94 6443
3770.52 6525
3771.10 6693
3771.68 6752
3772.26 6490
3772.84 6649
3773.42 6531
3774.00 6752
3774.58 6721
3775.15 6557
3775.73 6599
3776.31 6467
3776.89 6744
3777.47 6493
3778.05 6282
3778.63 6218
3779.21 6244
3779.79 6501
3780.37 6380
3780.95 6410
3781.53 6558
3782.11 6361
3782.69 6567
3783.27 6339
3783.85 6400
3784.43 6452
3785.01 6641
3785.59 6632
3786.17 6202
3786.75 6160
3787.33 6280
3787.91 5923
3788.49 6171
3789.07 6217
3789.65 6497
3790.23 6348
3790.81 6689
3791.39 6500
3791.98 6537
3792.56 6328
3793.14 6361
3793.72 6646
3794.30 6633
3794.88 6618
3795.46 6412
3796.04 6534
3796.62 6413
3797.20 6581
3797.78 6601
3798.37 6708
3798.95 6615
3799.53 6454
3800.11 6503
3800.69 6473
3801.27 6703
3801.85 6764
3802.43 6993
3803.02 7371
3803.60 6984
3804.18 7042
3804.76 7169
3805.34 6970
3805.92 7009
3806.51 7349
3807.09 7325
3807.67 6993
3808.25 6889
3808.83 7173
3809.42 7094
3810.00 7143
3810.58 7409
3811.16 7440
3811.74 7591
3812.33 7296
3812.91 7487
3813.49 7387
3814.07 7290
3814.66 7339
3815.24 7429
3815.82 7573
3816.40 7525
3816.99 7703
3817.57 7691
3818.15 7563
3818.73 7383
3819.32 7413
3819.90 7374
3820.48 6902
3821.06 6891
3821.65 6838
3822.23 6635
3822.81 6747
3823.40 6491
3823.98 6522
3824.56 6351
3825.15 6207
3825.73 6179
3826.31 6311
3826.90 6267
3827.48 6320
3828.06 6106
3828.65 6212
3829.23 6060
3829.81 6166
3830.40 6035
3830.98 6180
3831.56 6179
3832.15 6090
3832.73 6264
3833.32 6319
3833.90 6397
3834.48 6119
3835.07 6482
3835.65 6581
3836.23 6675
3836.82 6573
3837.40 6779
3837.99 6483
3838.57 6275
3839.16 6271
3839.74 6303
3840.32 6294
3840.91 6315
3841.49 6271
3842.08 6272
3842.66 6249
3843.25 6253
3843.83 6279
3844.42 6368
3845.00 6392
3845.59 6059
3846.17 6138
3846.76 6232
3847.34 6339
3847.92 6093
3848.51 6239
3849.09 6177
3849.68 6385
3850.27 6417
3850.85 6111
3851.44 6436
3852.02 6439
3852.61 6486
3853.19 6551
3853.78 6751
3854.36 6966
3854.95 6972
3855.53 7000
3856.12 7052
3856.70 6961
3857.29 6974
3857.88 6905
3858.46 6721
3859.05 6541
3859.63 6913
3860.22 6936
3860.80 7094
3861.39 7687
3861.98 7733
3862.56 7824
3863.15 8025
3863.73 8298
3864.32 8551
3864.91 8650
3865.49 8319
3866.08 8121
3866.67 8300
3867.25 8125
3867.84 7621
3868.43 7501
3869.01 7969
3869.60 7803
3870.19 7931
3870.77 7653
3871.36 7536
3871.95 7860
3872.53 8039
3873.12 7818
3873.71 7615
3874.29 7995
3874.88 8027
3875.47 8158
3876.05 8132
3876.64 8616
3877.23 8876
3877.82 9185
3878.40 9767
3878.99 9870
3879.58 9539
3880.16 9360
3880.75 9538
3881.34 9066
3881.93 8612
3882.51 8576
3883.10 8259
3883.69 7947
3884.28 7813
3884.87 7464
3885.45 7437
3886.04 7361
3886.63 7562
3887.22 7293
3887.80 6977
3888.39 7155
3888.98 7126
3889.57 7477
3890.16 7407
3890.74 7308
3891.33 7266
3891.92 7384
3892.51 7406
3893.10 7393
3893.69 7238
3894.27 7239
3894.86 7230
3895.45 7529
3896.04 7460
3896.63 7044
3897.22 6994
3897.81 7121
3898.40 7211
3898.98 7129
3899.57 6719
3900.16 7147
3900.75 6989
3901.34 6789
3901.93 6982
3902.52 6762
3903.11 6601
3903.70 6996
3904.29 7005
3904.87 6744
3905.46 6781
3906.05 6692
3906.64 6638
3907.23 6644
3907.82 6763
3908.41 6420
3909.00 6527
3909.59 6450
3910.18 6360
3910.77 6337
3911.36 6187
3911.95 6429
3912.54 5967
3913.13 5858
3913.72 6052
3914.31 6136
3914.90 6014
3915.49 5975
3916.08 6183
3916.67 5895
3917.26 6043
3917.85 5821
3918.44 5919
3919.03 6064
3919.62 6101
3920.21 6196
3920.80 6131
3921.39 6300
3921.98 6209
3922.57 6026
3923.16 6327
3923.75 6398
3924.34 6105
3924.94 6302
3925.53 6395
3926.12 6471
3926.71 6295
3927.30 6391
3927.89 6392
3928.48 6314
3929.07 6260
3929.66 6178
3930.25 5961
3930.85 5922
3931.44 5643
3932.03 5864
3932.62 5590
3933.21 5637
3933.80 5928
3934.39 5989
3934.99 5813
3935.58 5845
3936.17 5921
3936.76 5971
3937.35 5880
3937.94 6019
3938.54 5928
3939.13 6007
3939.72 5833
3940.31 5898
3940.90 5932
3941.49 6289
3942.09 5946
3942.68 6175
3943.27 6102
3943.86 6214
3944.46 6184
3945.05 6061
3945.64 6316
3946.23 6509
3946.82 6340
3947.42 6159
3948.01 6116
3948.60 6065
3949.20 6201
3949.79 6197
3950.38 5998
3950.97 6202
3951.57 6104
3952.16 6035
3952.75 6298
3953.34 6317
3953.94 6263
3954.53 6121
3955.12 6169
3955.72 6159
3956.31 5990
3956.90 6178
3957.50 6511
3958.09 6272
3958.68 6232
3959.28 6308
3959.87 6416
3960.46 6559
3961.06 6381
3961.65 6381
3962.24 6121
3962.84 5921
3963.43 6243
3964.02 6142
3964.62 5889
3965.21 5941
3965.81 5945
3966.40 5986
3966.99 5832
3967.59 6038
3968.18 6273
3968.78 6261
3969.37 6441
3969.96 6473
3970.56 6281
3971.15 6302
3971.75 6260
3972.34 6050
3972.94 5605
3973.53 5772
3974.12 5983
3974.72 5875
3975.31 5614
3975.91 5825
3976.50 5863
3977.10 5812
3977.69 5992
3978.29 5974
3978.88 6291
3979.48 6120
3980.07 6026
3980.67 6020
3981.26 5900
3981.86 6069
3982.45 6349
3983.05 6151
3983.64 6249
3984.24 6239
3984.83 6251
3985.43 6081
3986.02 6053
3986.62 5974
3987.21 6336
3987.81 6235
3988.40 6025
3989.00 6269
3989.60 6231
3990.19 6104
3990.79 6442
3991.38 6069
3991.98 6206
3992.57 6239
3993.17 6211
3993.77 6436
3994.36 6441
3994.96 6515
3995.55 6797
3996.15 6680
3996.75 6906
3997.34 6804
3997.94 6904
3998.54 6929
3999.13 6850
3999.73 6826
4000.32 6924
4000.92 6497
4001.52 6467
4002.11 6584
4002.71 6349
4003.31 6370
4003.90 6225
4004.50 6227
4005.10 6329
4005.69 6482
4006.29 6489
4006.89 6555
4007.49 6512
4008.08 6887
4008.68 6961
4009.28 7026
4009.87 7004
4010.47 6665
4011.07 6727
4011.67 6864
4012.26 6619
4012.86 6757
4013.46 6814
4014.05 6531
4014.65 6494
4015.25 6572
4015.85 6366
4016.44 6473
4017.04 6526
4017.64 6309
4018.24 6351
4018.84 6383
4019.43 6279
4020.03 6345
4020.63 6037
4021.23 6199
4021.83 6342
4022.42 6277
4023.02 6335
4023.62 6360
4024.22 6267
4024.82 6375
4025.41 6582
4026.01 6525
4026.61 6737
4027.21 6923
4027.81 7701
4028.41 7791
4029.01 8178
4029.60 8498
4030.20 8691
4030.80 8936
4031.40 9078
4032.00 9201
4032.60 8974
4033.20 8626
4033.80 8173
4034.39 7946
4034.99 7847
4035.59 7408
4036.19 7259
4036.79 6764
4037.39 6652
4037.99 6377
4038.59 6392
4039.19 6246
4039.79 6069
4040.39 5922
4040.99 5962
4041.59 5830
4042.18 5900
4042.78 6034
4043.38 5962
4043.98 5931
4044.58 5870
4045.18 5860
4045.78 6162
4046.38 6276
4046.98 6193
4047.58 6112
4048.18 6212
4048.78 6408
4049.38 6345
4049.98 6319
4050.58 6494
4051.18 6505
4051.78 6508
4052.38 6860
4052.98 6872
4053.58 6810
4054.19 6991
4054.79 7188
4055.39 7113
4055.99 6990
4056.59 6979
4057.19 7059
4057.79 7099
4058.39 6891
4058.99 6514
4059.59 6679
4060.19 6603
4060.79 6426
4061.39 6568
4061.99 6301
4062.60 6280
4063.20 6194
4063.80 5973
4064.40 6120
4065.00 6077
4065.60 6270
4066.20 6387
4066.80 6409
4067.41 6360
4068.01 6427
4068.61 6598
4069.21 6230
4069.81 6590
4070.41 6160
4071.02 6571
4071.62 6275
4072.22 6369
4072.82 6155
4073.42 6143
4074.02 5952
4074.63 6192
4075.23 6130
4075.83 6223
4076.43 6282
4077.03 5986
4077.64 5952
4078.24 6075
4078.84 6082
4079.44 5901
4080.05 5835
4080.65 5722
4081.25 5890
4081.85 5730
4082.46 5915
4083.06 6150
4083.66 5618
4084.26 5945
4084.87 5934
4085.47 5889
4086.07 5921
4086.67 5691
4087.28 5963
4087.88 5979
4088.48 5569
4089.09 5605
4089.69 5732
4090.29 5669
4090.90 5867
4091.50 5918
4092.10 5727
4092.71 5985
4093.31 6060
4093.91 5887
4094.52 5955
4095.12 5746
4095.72 5650
4096.33 5600
4096.93 5525
4097.53 5666
4098.14 5778
4098.74 5664
4099.34 5612
4099.95 5785
4100.55 5745
4101.16 5764
4101.76 5794
4102.36 5868
4102.97 5663
4103.57 5571
4104.18 5627
4104.78 5740
4105.38 5849
4105.99 5767
4106.59 5738
4107.20 5694
4107.80 5692
4108.41 5734
4109.01 5685
4109.62 5519
4110.22 5565
4110.82 5568
4111.43 5805
4112.03 5640
4112.64 5675
4113.24 5524
4113.85 5928
4114.45 5730
4115.06 5682
4115.66 5687
4116.27 5885
4116.87 5744
4117.48 5900
4118.08 6089
4118.69 5798
4119.29 5984
4119.90 5932
4120.50 5827
4121.11 6028
4121.72 6155
4122.32 6295
4122.93 6134
4123.53 5898
4124.14 5960
4124.74 6062
4125.35 5983
4125.95 6028
4126.56 5960
4127.17 5957
4127.77 5990
4128.38 5909
4128.98 6106
4129.59 5998
4130.20 5919
4130.80 6139
4131.41 6230
4132.01 5952
4132.62 5923
4133.23 6000
4133.83 5880
4134.44 5748
4135.05 5972
4135.65 6128
4136.26 6162
4136.87 6215
4137.47 6093
4138.08 6152
4138.69 6179
4139.29 6338
4139.90 6603
4140.51 6470
4141.11 6493
4141.72 6566
4142.33 6846
4142.93 6844
4143.54 6940
4144.15 7068
4144.75 7129
4145.36 7183
4145.97 6733
4146.58 6830
4147.18 7037
4147.79 6670
4148.40 6390
4149.01 6022
4149.61 6119
4150.22 6282
4150.83 6094
4151.44 6023
4152.04 5899
4152.65 5899
4153.26 6000
4153.87 5951
4154.47 5836
4155.08 5608
4155.69 5637
4156.30 5780
4156.91 6017
4157.51 5935
4158.12 5999
4158.73 6120
4159.34 6213
4159.95 6243
4160.56 6083
4161.16 5990
4161.77 5772
4162.38 6106
4162.99 6082
4163.60 5960
4164.21 6226
4164.81 6215
4165.42 6303
4166.03 6286
4166.64 6506
4167.25 6520
4167.86 6344
4168.47 6494
4169.08 6547
4169.69 6725
4170.29 6849
4170.90 6924
4171.51 6667
4172.12 6629
4172.73 6457
4173.34 6582
4173.95 6717
4174.56 6820
4175.17 6493
4175.78 6323
4176.39 6448
4177.00 6703
4177.61 6708
4178.22 6983
4178.82 6855
4179.43 6831
4180.04 7050
4180.65 6853
4181.26 6448
4181.87 6643
4182.48 6570
4183.09 6576
4183.70 6200
4184.31 6204
4184.92 6241
4185.53 6256
4186.14 6252
4186.75 6337
4187.36 6179
4187.97 6003
4188.58 5938
4189.19 5716
4189.81 5484
4190.42 5732
4191.03 6035
4191.64 5978
4192.25 6310
4192.86 6381
4193.47 6495
4194.08 6532
4194.69 6584
4195.30 6950
4195.91 7156
4196.52 7205
4197.13 7041
4197.74 7289
4198.36 7339
4198.97 7342
4199.58 7200
4200.19 7048
4200.80 7144
4201.41 6953
4202.02 6734
4202.63 6689
4203.25 6348
4203.86 6244
4204.47 6511
4205.08 6389
4205.69 6255
4206.30 5897
4206.92 6289
4207.53 5965
4208.14 6080
4208.75 5986
4209.36 5824
4209.97 5856
4210.59 6223
4211.20 6007
4211.81 5856
4212.42 6026
4213.03 5993
4213.65 6131
4214.26 6235
4214.87 6318
4215.48 6230
4216.10 6222
4216.71 6291
4217.32 6373
4217.93 6425
4218.55 6430
4219.16 6584
4219.77 6635
4220.38 6644
4221.00 6603
4221.61 6801
4222.22 7225
4222.83 7137
4223.45 7250
4224.06 7107
4224.67 7383
4225.29 7158
4225.90 7148
4226.51 7594
4227.13 7667
4227.74 7802
4228.35 8290
4228.96 8811
4229.58 8991
4230.19 9630
4230.80 9809
4231.42 9897
4232.03 9856
4232.65 9626
4233.26 9199
4233.87 9281
4234.49 8992
4235.10 8955
4235.71 9395
4236.33 9482
4236.94 9281
4237.56 9581
4238.17 9637
4238.78 9996
4239.40 9670
4240.01 9075
4240.63 8793
4241.24 8153
4241.85 7691
4242.47 7614
4243.08 7317
4243.70 7230
4244.31 7268
4244.93 7319
4245.54 7014
4246.15 6990
4246.77 6963
4247.38 7364
4248.00 7173
4248.61 7677
4249.23 8013
4249.84 8200
4250.46 8345
4251.07 8406
4251.69 7984
4252.30 8220
4252.92 8365
4253.53 8273
4254.15 8261
4254.76 7965
4255.38 7588
4255.99 8043
4256.61 7936
4257.22 7693
4257.84 7398
4258.45 7201
4259.07 7358
4259.69 7158
4260.30 6796
4260.92 6917
4261.53 6837
4262.15 7051
4262.76 6737
4263.38 6811
4263.99 6799
4264.61 7001
4265.23 6864
4265.84 6771
4266.46 7244
4267.07 7146
4267.69 7461
4268.31 7628
4268.92 7451
4269.54 7660
4270.16 7761
4270.77 8029
4271.39 7705
4272.00 7558
4272.62 7305
4273.24 7453
4273.85 7223
4274.47 6936
4275.09 6845
4275.70 6820
4276.32 6954
4276.94 7305
4277.55 7277
4278.17 7251
4278.79 7584
4279.40 7827
4280.02 7664
4280.64 7623
4281.26 7759
4281.87 7392
4282.49 7327
4283.11 6836
4283.72 6845
4284.34 6504
4284.96 6534
4285.58 6335
4286.19 6427
4286.81 6194
4287.43 6404
4288.05 6259
4288.66 6197
4289.28 6270
4289.90 6344
4290.52 6129
4291.13 6065
4291.75 5823
4292.37 6145
4292.99 6287
4293.61 6338
4294.22 6073
4294.84 6034
4295.46 6374
4296.08 6181
4296.70 5916
4297.31 5975
4297.93 6168
4298.55 6126
4299.17 5927
4299.79 5877
4300.41 6098
4301.03 6223
4301.64 6142
4302.26 5932
4302.88 6114
4303.50 5876
4304.12 5951
4304.74 6144
4305.36 6065
4305.97 5991
4306.59 6147
4307.21 5987
4307.83 6257
4308.45 6137
4309.07 5910
4309.69 6107
4310.31 5957
4310.93 5708
4311.55 5781
4312.17 5785
4312.78 5913
4313.40 5994
4314.02 5683
4314.64 5704
4315.26 5985
4315.88 5958
4316.50 5917
4317.12 5797
4317.74 5853
4318.36 5888
4318.98 5841
4319.60 5794
4320.22 5821
4320.84 5833
4321.46 5666
4322.08 5798
4322.70 5787
4323.32 5735
4323.94 5884
4324.56 5718
4325.18 5754
4325.80 5683
4326.42 5806
4327.04 5823
4327.66 5581
4328.28 5591
4328.90 5541
4329.52 5692
4330.14 5801
4330.76 5729
4331.39 5646
4332.01 5678
4332.63 5558
4333.25 5648
4333.87 5771
4334.49 5797
4335.11 5815
4335.73 5724
4336.35 5618
4336.97 5728
4337.59 5640
4338.22 5687
4338.84 5776
4339.46 5755
4340.08 5835
4340.70 5842
4341.32 5917
4341.94 5675
4342.57 5503
4343.19 5632
4343.81 6011
4344.43 6045
4345.05 6287
4345.67 6490
4346.29 6809
4346.92 7123
4347.54 7537
4348.16 7788
4348.78 7531
4349.40 8027
4350.03 7983
4350.65 8104
4351.27 8095
4351.89 7286
4352.51 7223
4353.14 6600
4353.76 6339
4354.38 6187
4355.00 5922
4355.63 5875
4356.25 5785
4356.87 6124
4357.49 6143
4358.12 5774
4358.74 5680
4359.36 5749
4359.98 5696
4360.61 5965
4361.23 5684
4361.85 5980
4362.48 5891
4363.10 5578
4363.72 5863
4364.34 5883
4364.97 5776
4365.59 5836
4366.21 5713
4366.84 5944
4367.46 5866
4368.08 5668
4368.71 5681
4369.33 5386
4369.95 5496
4370.58 5531
4371.20 5441
4371.82 5341
4372.45 5404
4373.07 5451
4373.70 5319
4374.32 5336
4374.94 5329
4375.57 5315
4376.19 5391
4376.81 5023
4377.44 5129
4378.06 5335
4378.69 5556
4379.31 5695
4379.94 5633
4380.56 5637
4381.18 5764
4381.81 5876
4382.43 5796
4383.06 5825
4383.68 5690
4384.31 5823
4384.93 6007
4385.55 5594
4386.18 5848
4386.80 5816
4387.43 5789
4388.05 5783
4388.68 5836
4389.30 5787
4389.93 5768
4390.55 5781
4391.18 5741
4391.80 5412
4392.43 5494
4393.05 5456
4393.68 5587
4394.30 5532
4394.93 5364
4395.55 5623
4396.18 5357
4396.80 5420
4397.43 5512
4398.05 5324
4398.68 5282
4399.31 5432
4399.93 5395
4400.56 5554
4401.18 5537
4401.81 5487
4402.43 5297
4403.06 5093
4403.69 5409
4404.31 5434
4404.94 5634
4405.56 5501
4406.19 5381
4406.82 5524
4407.44 5509
4408.07 5636
4408.69 5399
4409.32 5378
4409.95 5250
4410.57 5468
4411.20 5632
4411.83 5184
4412.45 5171
4413.08 5294
4413.71 5324
4414.33 5468
4414.96 5447
4415.59 5323
4416.21 5171
4416.84 5217
4417.47 5061
4418.09 5358
4418.72 5036
4419.35 5137
4419.97 5178
4420.60 5256
4421.23 5351
4421.85 4984
4422.48 5072
4423.11 5056
4423.74 5225
4424.36 5030
4424.99 4851
4425.62 4731
4426.25 4780
4426.87 5209
4427.50 5175
4428.13 5001
4428.76 4894
4429.38 4874
4430.01 4996
4430.64 4913
4431.27 4725
4431.89 4841
4432.52 4819
4433.15 4661
4433.78 4807
4434.41 4840
4435.03 5001
4435.66 5116
4436.29 5133
4436.92 5023
4437.55 4930
4438.18 5132
4438.80 5119
4439.43 5173
4440.06 5129
4440.69 5133
4441.32 5090
4441.95 4969
4442.57 4958
4443.20 4863
4443.83 4658
4444.46 4513
4445.09 4786
4445.72 4979
4446.35 4997
4446.98 4993
4447.61 4959
4448.23 4914
4448.86 4960
4449.49 4927
4450.12 5171
4450.75 5243
4451.38 5228
4452.01 5091
4452.64 5084
4453.27 5176
4453.90 5022
4454.53 5251
4455.16 5040
4455.79 4913
4456.42 4904
4457.05 4750
4457.67 4643
4458.30 4697
4458.93 4971
4459.56 4833
4460.19 4841
4460.82 4707
4461.45 4683
4462.08 4917
4462.71 4625
4463.34 4696
4463.97 4779
4464.60 4520
4465.23 4613
4465.86 4471
4466.49 4635
4467.13 4692
4467.76 4545
4468.39 4649
4469.02 4581
4469.65 4595
4470.28 4575
4470.91 4570
4471.54 4802
4472.17 4747
4472.80 4756
4473.43 4614
4474.06 4749
4474.69 4627
4475.32 4607
4475.95 4629
4476.59 4562
4477.22 4534
4477.85 4552
4478.48 4671
4479.11 4495
4479.74 4514
4480.37 4754
4481.00 4607
4481.64 4696
4482.27 4841
4482.90 4748
4483.53 4638
4484.16 4617
4484.79 4526
4485.42 4819
4486.06 4509
4486.69 4690
4487.32 4866
4487.95 4753
4488.58 4668
4489.22 4909
4489.85 4705
4490.48 4771
4491.11 4774
4491.74 4774
4492.38 4672
4493.01 4852
4493.64 4648
4494.27 4552
4494.90 4493
4495.54 4738
4496.17 4744
4496.80 4602
4497.43 4585
4498.07 4600
4498.70 4804
4499.33 4997
4499.96 4625
4500.60 4677
4501.23 4867
4501.86 4891
4502.50 5012
4503.13 4838
4503.76 4986
4504.39 5083
4505.03 5158
4505.66 5485
4506.29 5379
4506.93 5256
4507.56 5173
4508.19 5374
4508.83 4784
4509.46 4603
4510.09 4893
4510.73 4941
4511.36 4787
4511.99 4679
4512.63 4677
4513.26 4788
4513.89 4711
4514.53 4561
4515.16 4666
4515.80 4734
4516.43 4938
4517.06 4875
4517.70 4913
4518.33 4737
4518.97 4791
4519.60 4707
4520.23 4735
4520.87 4571
4521.50 4701
4522.14 4764
4522.77 4917
4523.40 4836
4524.04 4530
4524.67 4730
4525.31 4778
4525.94 4787
4526.58 4791
4527.21 4847
4527.85 4896
4528.48 5004
4529.12 4984
4529.75 5075
4530.38 5348
4531.02 5620
4531.65 5958
4532.29 6336
4532.92 6722
4533.56 6717
4534.19 7041
4534.83 7258
4535.46 7611
4536.10 7138
4536.74 6917
4537.37 6432
4538.01 6217
4538.64 6061
4539.28 5673
4539.91 5377
4540.55 5285
4541.18 5252
4541.82 5371
4542.45 5059
4543.09 4903
4543.73 4978
4544.36 4946
4545.00 4807
4545.63 4754
4546.27 4752
4546.91 5040
4547.54 4716
4548.18 4585
4548.81 4624
4549.45 4569
4550.09 4628
4550.72 4612
4551.36 4422
4551.99 4567
4552.63 4686
4553.27 4611
4553.90 4436
4554.54 4412
4555.18 4534
4555.81 4524
4556.45 4493
4557.09 4609
4557.72 4495
4558.36 4541
4559.00 4498
4559.63 4464
4560.27 4369
4560.91 4399
4561.54 4385
4562.18 4338
4562.82 4550
4563.46 4724
4564.09 4509
4564.73 4429
4565.37 4708
4566.00 4515
4566.64 4593
4567.28 4631
4567.92 4912
4568.55 4795
4569.19 4936
4569.83 4828
4570.47 4790
4571.10 4816
4571.74 4851
4572.38 4860
4573.02 4809
4573.66 4668
4574.29 4813
4574.93 4581
4575.57 4677
4576.21 4781
4576.85 4720
4577.48 4616
4578.12 4748
4578.76 4755
4579.40 4602
4580.04 4703
4580.67 4828
4581.31 4759
4581.95 4808
4582.59 4820
4583.23 4888
4583.87 4992
4584.51 4923
4585.14 5063
4585.78 4831
4586.42 4778
4587.06 4795
4587.70 4747
4588.34 5054
4588.98 5056
4589.62 4970
4590.26 4773
4590.89 4819
4591.53 4821
4592.17 4847
4592.81 4764
4593.45 4864
4594.09 4895
4594.73 4993
4595.37 4809
4596.01 5078
4596.65 4879
4597.29 5142
4597.93 4949
4598.57 4883
4599.21 4953
4599.85 5041
4600.49 5060
4601.12 5084
4601.76 5062
4602.40 5168
4603.04 5110
4603.68 5434
4604.32 5468
4604.96 5721
4605.60 5780
4606.24 6043
4606.88 6076
4607.52 5890
4608.17 6113
4608.81 6273
4609.45 6041
4610.09 5912
4610.73 5672
4611.37 5402
4612.01 5295
4612.65 4994
4613.29 5063
4613.93 5028
4614.57 4925
4615.21 4747
4615.85 4938
4616.49 5254
4617.13 5054
4617.77 5073
4618.41 5018
4619.06 5141
4619.70 4991
4620.34 4864
4620.98 4941
4621.62 4847
4622.26 4716
4622.90 4808
4623.54 4866
4624.19 4671
4624.83 4485
4625.47 4364
4626.11 4431
4626.75 4386
4627.39 4315
4628.03 4377
4628.68 4542
4629.32 4536
4629.96 4351
4630.60 4268
4631.24 4357
4631.89 4611
4632.53 4464
4633.17 4360
4633.81 4781
4634.45 4664
4635.10 4644
4635.74 4508
4636.38 4382
4637.02 4430
4637.66 4491
4638.31 4377
4638.95 4455
4639.59 4412
4640.23 4494
4640.88 4537
4641.52 4643
4642.16 4777
4642.80 4539
4643.45 4605
4644.09 4827
4644.73 4908
4645.38 4737
4646.02 4661
4646.66 4679
4647.30 4841
4647.95 4793
4648.59 4799
4649.23 4791
4649.88 4430
4650.52 4769
4651.16 4751
4651.81 4616
4652.45 4653
4653.09 4762
4653.74 4906
4654.38 4649
4655.02 4685
4655.67 4619
4656.31 4769
4656.95 4672
4657.60 4892
4658.24 4965
4658.89 4844
4659.53 4891
4660.17 4544
4660.82 4816
4661.46 4703
4662.10 4798
4662.75 4743
4663.39 4877
4664.04 4841
4664.68 4895
4665.33 4668
4665.97 4735
4666.61 4799
4667.26 4645
4667.90 4484
4668.55 4474
4669.19 4723
4669.84 4478
4670.48 4466
4671.12 4449
4671.77 4450
4672.41 4501
4673.06 4423
4673.70 4359
4674.35 4435
4674.99 4383
4675.64 4241
4676.28 4212
4676.93 4358
4677.57 4165
4678.22 4237
4678.86 4252
4679.51 4212
4680.15 4313
4680.80 4488
4681.44 4360
4682.09 4366
4682.74 4519
4683.38 4771
4684.03 4820
4684.67 4883
4685.32 5092
4685.96 5018
4686.61 5048
4687.25 4762
4687.90 4658
4688.55 4575
4689.19 4493
4689.84 4668
4690.48 4680
4691.13 4578
4691.78 4538
4692.42 4542
4693.07 4682
4693.71 4415
4694.36 4601
4695.01 4456
4695.65 4661
4696.30 4733
4696.95 4899
4697.59 5027
4698.24 5045
4698.89 5029
4699.53 5146
4700.18 5050
4700.83 5289
4701.47 5204
4702.12 4919
4702.77 5116
4703.41 5064
4704.06 5064
4704.71 4862
4705.35 4902
4706.00 4962
4706.65 4874
4707.29 4729
4707.94 4810
4708.59 4561
4709.24 4930
4709.88 4996
4710.53 4929
4711.18 4901
4711.83 4829
4712.47 5024
4713.12 4976
4713.77 5015
4714.42 4956
4715.06 4817
4715.71 4701
4716.36 4780
4717.01 4909
4717.65 4839
4718.30 4687
4718.95 4726
4719.60 4862
4720.25 5054
4720.89 4918
4721.54 4880
4722.19 5050
4722.84 5066
4723.49 5129
4724.13 5107
4724.78 5003
4725.43 5007
4726.08 4893
4726.73 4903
4727.38 4927
4728.03 5307
4728.67 5454
4729.32 5578
4729.97 5721
4730.62 5387
4731.27 5441
4731.92 5628
4732.57 5236
4733.22 5036
4733.86 5251
4734.51 4706
4735.16 4851
4735.81 5034
4736.46 4908
4737.11 4894
4737.76 4965
4738.41 4860
4739.06 4956
4739.71 4880
4740.36 4683
4741.01 4806
4741.65 4778
4742.30 4964
4742.95 4885
4743.60 4966
4744.25 5007
4744.90 4837
4745.55 5041
4746.20 5101
4746.85 5197
4747.50 4923
4748.15 5201
4748.80 5150
4749.45 5114
4750.10 5143
4750.75 5275
4751.40 5293
4752.05 5349
4752.70 5535
4753.35 5821
4754.00 5720
4754.65 5732
4755.30 5953
4755.95 5654
4756.61 5679
4757.26 5947
4757.91 5700
4758.56 5491
4759.21 5265
4759.86 5272
4760.51 5431
4761.16 5236
4761.81 4992
4762.46 4814
4763.11 4798
4763.76 4975
4764.41 4701
4765.07 4681
4765.72 4766
4766.37 4730
4767.02 4798
4767.67 5088
4768.32 5230
4768.97 5322
4769.62 5458
4770.28 5528
4770.93 5338
4771.58 5204
4772.23 5326
4772.88 5051
4773.53 4973
4774.19 5013
4774.84 4732
4775.49 4688
4776.14 4633
4776.79 4722
4777.44 4664
4778.10 4748
4778.75 4857
4779.40 4853
4780.05 4906
4780.70 4967
4781.36 4919
4782.01 5063
4782.66 4900
4783.31 4763
4783.97 4955
4784.62 4958
4785.27 4749
4785.92 4950
4786.58 4857
4787.23 4667
4787.88 4691
4788.53 4607
4789.19 4685
4789.84 4816
4790.49 4570
4791.15 4705
4791.80 4744
4792.45 4528
4793.10 4646
4793.76 4834
4794.41 4653
4795.06 4630
4795.72 4434
4796.37 4482
4797.02 4578
4797.68 4531
4798.33 4323
4798.98 4468
4799.64 4705
4800.29 4564
4800.94 4400
4801.60 4404
4802.25 4427
4802.90 4312
4803.56 4556
4804.21 4364
4804.87 4531
4805.52 4570
4806.17 4631
4806.83 4606
4807.48 4668
4808.14 4642
4808.79 4605
4809.44 4561
4810.10 4543
4810.75 4419
4811.41 4515
4812.06 4592
4812.71 4640
4813.37 4472
4814.02 4596
4814.68 4371
4815.33 4485
4815.99 4769
4816.64 4668
4817.30 4615
4817.95 4559
4818.61 4921
4819.26 4780
4819.92 4872
4820.57 5129
4821.23 5289
4821.88 5237
4822.53 5408
4823.19 5603
4823.85 5526
4824.50 5637
4825.16 5819
4825.81 5701
4826.47 5823
4827.12 6058
4827.78 6043
4828.43 6664
4829.09 6426
4829.74 6090
4830.40 5862
4831.05 5895
4831.71 5753
4832.37 5315
4833.02 5439
4833.68 5545
4834.33 5486
4834.99 5402
4835.64 5365
4836.30 5551
4836.96 5568
4837.61 5513
4838.27 5780
4838.92 5746
4839.58 5738
4840.24 5727
4840.89 5761
4841.55 5578
4842.21 5745
4842.86 5462
4843.52 5501
4844.18 5696
4844.83 5778
4845.49 5773
4846.14 5687
4846.80 5767
4847.46 5636
4848.11 5556
4848.77 5773
4849.43 5717
4850.09 5865
4850.74 6005
4851.40 5937
4852.06 6346
4852.71 6318
4853.37 6254
4854.03 6405
4854.68 6081
4855.34 6088
4856.00 6026
4856.66 5751
4857.31 5664
4857.97 5671
4858.63 5660
4859.29 5903
4859.94 5688
4860.60 5524
4861.26 5618
4861.92 5723
4862.57 5692
4863.23 5698
4863.89 5686
4864.55 5857
4865.21 6101
4865.86 6130
4866.52 6089
4867.18 6019
4867.84 6421
4868.50 6310
4869.15 6357
4869.81 6273
4870.47 6282
4871.13 6126
4871.79 6048
4872.45 6118
4873.10 5766
4873.76 5814
4874.42 6011
4875.08 5633
4875.74 5498
4876.40 5426
4877.06 5352
4877.71 5421
4878.37 5584
4879.03 5173
4879.69 5174
4880.35 5526
4881.01 5263
4881.67 5213
4882.33 5106
4882.99 5118
4883.65 5267
4884.30 5168
4884.96 5242
4885.62 5164
4886.28 5113
4886.94 5221
4887.60 5119
4888.26 5208
4888.92 5164
4889.58 5359
4890.24 5379
4890.90 5585
4891.56 5692
4892.22 5921
4892.88 5952
4893.54 5790
4894.20 5866
4894.86 5895
4895.52 5720
4896.18 5813
4896.84 5718
4897.50 5925
4898.16 5862
4898.82 5793
4899.48 5628
4900.14 5815
4900.80 5956
4901.46 5733
4902.12 6220
4902.78 6472
4903.44 6578
4904.10 6538
4904.76 6467
4905.42 6296
4906.08 6300
4906.74 6138
4907.40 5954
4908.06 5907
4908.73 5540
4909.39 5580
4910.05 5346
4910.71 5341
4911.37 5324
4912.03 5246
4912.69 5267
4913.35 5384
4914.01 5228
4914.68 5155
4915.34 5137
4916.00 5030
4916.66 4771
4917.32 4915
4917.98 4942
4918.64 4916
4919.31 4782
4919.97 4675
4920.63 4785
4921.29 4582
4921.95 4655
4922.61 4698
4923.28 4863
4923.94 4908
4924.60 4388
4925.26 4666
4925.92 4577
4926.59 4786
4927.25 5007
4927.91 4889
4928.57 4771
4929.23 4713
4929.90 4864
4930.56 4770
4931.22 5006
4931.88 4992
4932.55 4965
4933.21 4872
4933.87 4889
4934.53 4978
4935.20 4742
4935.86 4626
4936.52 4862
4937.18 4962
4937.85 4744
4938.51 4863
4939.17 5065
4939.84 4844
4940.50 4799
4941.16 4893
4941.82 4992
4942.49 4893
4943.15 5080
4943.81 4693
4944.48 4716
4945.14 4577
4945.80 4748
4946.47 4879
4947.13 4693
4947.79 4793
4948.46 4992
4949.12 4736
4949.79 4739
4950.45 4761
4951.11 4739
4951.78 4714
4952.44 4597
4953.10 4622
4953.77 4563
4954.43 4510
4955.10 4550
4955.76 4595
4956.42 4670
4957.09 4796
4957.75 4695
4958.42 4641
4959.08 4507
4959.74 4642
4960.41 5004
4961.07 4747
4961.74 5048
4962.40 5134
4963.07 5248
4963.73 5556
4964.40 5762
4965.06 5866
4965.73 6311
4966.39 6457
4967.05 6418
4967.72 6332
4968.38 6601
4969.05 6330
4969.71 6133
4970.38 5829
4971.04 5525
4971.71 5311
4972.37 5253
4973.04 5335
4973.70 5151
4974.37 5399
4975.04 5273
4975.70 5303
4976.37 5297
4977.03 5369
4977.70 5416
4978.36 5280
4979.03 5349
4979.69 5334
4980.36 5274
4981.03 5296
4981.69 5341
4982.36 5287
4983.02 5151
4983.69 5025
4984.35 5016
4985.02 5078
4985.69 5061
4986.35 5369
4987.02 5602
4987.68 5930
4988.35 6050
4989.02 6391
4989.68 6848
4990.35 7228
4991.02 7776
4991.68 8154
4992.35 8082
4993.02 8036
4993.68 7836
4994.35 7664
4995.02 7417
4995.68 6903
4996.35 6492
4997.02 5862
4997.68 5647
4998.35 5111
4999.02 5067
4999.68 5000
5000.35 4992
5001.02 4745
5001.68 4590
5002.35 4563
5003.02 4647
5003.69 4662
5004.35 4551
5005.02 4446
5005.69 4672
5006.35 4588
5007.02 4698
5007.69 4700
5008.36 4640
5009.02 4548
5009.69 4363
5010.36 4501
5011.03 4439
5011.70 4345
5012.36 4337
5013.03 4319
5013.70 4321
5014.37 4403
5015.04 4471
5015.70 4574
5016.37 4565
5017.04 4542
5017.71 4533
5018.38 4705
5019.04 4738
5019.71 4292
5020.38 4500
5021.05 4721
5021.72 4859
5022.39 4811
5023.05 4872
5023.72 4816
5024.39 4600
5025.06 4838
5025.73 5099
5026.40 4991
5027.07 5022
5027.74 4859
5028.40 4883
5029.07 4826
5029.74 4818
5030.41 5012
5031.08 5016
5031.75 5041
5032.42 4851
5033.09 4662
5033.76 4647
5034.43 4364
5035.10 4432
5035.76 4623
5036.43 4562
5037.10 4435
5037.77 4270
5038.44 4398
5039.11 4628
5039.78 4351
5040.45 4294
5041.12 4155
5041.79 4217
5042.46 4239
5043.13 4256
5043.80 4315
5044.47 4516
5045.14 4392
5045.81 4459
5046.48 4455
5047.15 4631
5047.82 4576
5048.49 4423
5049.16 4501
5049.83 4455
5050.50 4564
5051.17 4528
5051.84 4456
5052.51 4546
5053.18 4515
5053.85 4503
5054.52 4541
5055.20 4688
5055.87 4918
5056.54 4826
5057.21 4669
5057.88 4715
5058.55 4973
5059.22 4770
5059.89 4677
5060.56 4613
5061.23 4517
5061.90 4317
5062.58 4442
5063.25 4306
5063.92 4308
5064.59 4198
5065.26 3977
5065.93 4153
5066.60 4077
5067.27 4139
5067.95 4334
5068.62 4254
5069.29 4161
5069.96 3895
5070.63 4121
5071.30 4322
5071.98 4358
5072.65 4155
5073.32 3977
5073.99 4070
5074.66 4175
5075.34 4036
5076.01 3849
5076.68 3938
5077.35 4166
5078.02 3994
5078.70 3878
5079.37 3833
5080.04 4163
5080.71 4236
5081.39 4111
5082.06 4032
5082.73 4211
5083.40 4181
5084.08 4255
5084.75 4141
5085.42 4307
5086.09 4208
5086.77 4121
5087.44 4425
5088.11 4100
5088.79 4184
5089.46 4036
5090.13 4186
5090.80 4233
5091.48 4355
5092.15 4532
5092.82 4425
5093.50 4575
5094.17 4617
5094.84 4865
5095.52 4650
5096.19 4612
5096.86 4520
5097.54 4194
5098.21 4522
5098.88 4251
5099.56 4054
5100.23 4086
5100.90 3946
5101.58 3953
5102.25 4029
5102.93 3991
5103.60 4037
5104.27 4081
5104.95 4105
5105.62 4056
5106.30 4229
5106.97 4489
5107.64 4467
5108.32 4331
5108.99 4289
5109.67 4254
5110.34 4341
5111.02 4190
5111.69 4223
5112.36 4146
5113.04 4214
5113.71 4032
5114.39 3921
5115.06 4074
5115.74 4246
5116.41 4005
5117.09 3936
5117.76 3950
5118.44 3821
5119.11 4032
5119.79 3894
5120.46 3920
5121.14 3887
5121.81 3874
5122.49 3894
5123.16 4175
5123.84 4071
5124.51 3985
5125.19 4059
5125.86 4022
5126.54 3924
5127.21 3861
5127.89 3986
5128.56 4172
5129.24 4179
5129.92 4103
5130.59 4068
5131.27 4067
5131.94 4103
5132.62 3991
5133.29 4159
5133.97 4292
5134.65 4218
5135.32 4070
5136.00 4124
5136.67 3931
5137.35 4050
5138.03 4060
5138.70 3923
5139.38 4239
5140.05 4184
5140.73 4197
5141.41 4168
5142.08 4418
5142.76 4305
5143.44 4343
5144.11 4409
5144.79 4374
5145.47 4152
5146.14 4135
5146.82 4354
5147.50 4222
5148.17 4038
5148.85 4150
5149.53 4111
5150.20 4088
5150.88 3737
5151.56 3809
5152.24 3885
5152.91 3854
5153.59 3822
5154.27 3837
5154.94 3945
5155.62 4005
5156.30 3925
5156.98 3885
5157.65 3810
5158.33 3995
5159.01 3862
5159.69 3852
5160.36 4026
5161.04 3960
5161.72 3753
5162.40 3696
5163.07 3897
5163.75 4094
5164.43 3999
5165.11 3726
5165.79 3735
5166.46 3904
5167.14 3690
5167.82 3705
5168.50 3709
5169.18 3865
5169.86 3917
5170.53 3867
5171.21 3852
5171.89 3837
5172.57 3725
5173.25 3787
5173.93 3823
5174.60 3900
5175.28 3899
5175.96 3835
5176.64 3656
5177.32 3641
5178.00 3785
5178.68 3708
5179.36 3778
5180.03 3852
5180.71 3701
5181.39 3723
5182.07 3802
5182.75 3717
5183.43 3750
5184.11 3828
5184.79 3890
5185.47 3934
5186.15 4094
5186.83 4134
5187.51 3885
5188.18 3708
5188.86 3559
5189.54 3653
5190.22 3680
5190.90 3821
5191.58 3748
5192.26 3665
5192.94 3739
5193.62 3579
5194.30 3521
5194.98 3663
5195.66 3688
5196.34 3655
5197.02 3659
5197.70 3614
5198.38 3734
5199.06 3912
5199.74 3614
5200.42 3695
5201.10 3756
5201.78 3769
5202.46 3820
5203.14 3837
5203.82 3833
5204.50 4086
5205.19 3817
5205.87 3852
5206.55 3880
5207.23 4041
5207.91 4167
5208.59 4102
5209.27 4188
5209.95 4231
5210.63 4303
5211.31 4302
5211.99 4685
5212.67 4751
5213.36 4520
5214.04 4664
5214.72 4632
5215.40 4589
5216.08 4312
5216.76 4191
5217.44 4045
5218.12 4098
5218.81 4047
5219.49 3903
5220.17 3983
5220.85 4075
5221.53 4201
5222.21 4064
5222.90 3837
5223.58 4044
5224.26 3997
5224.94 3888
5225.62 3907
5226.30 3766
5226.99 3790
5227.67 3870
5228.35 3969
5229.03 3912
5229.71 4117
5230.40 3928
5231.08 3896
5231.76 3888
5232.44 3783
5233.13 3988
5233.81 4027
5234.49 3860
5235.17 3908
5235.86 3897
5236.54 4273
5237.22 4074
5237.90 3906
5238.59 3830
5239.27 3986
5239.95 4080
5240.64 4230
5241.32 4181
5242.00 4112
5242.68 4047
5243.37 4107
5244.05 4140
5244.73 4052
5245.42 3977
5246.10 3914
5246.78 3785
5247.47 4045
5248.15 3938
5248.83 3745
5249.52 3698
5250.20 3961
5250.88 4117
5251.57 4163
5252.25 4041
5252.93 4019
5253.62 3991
5254.30 3829
5254.99 3975
5255.67 3845
5256.35 3685
5257.04 3722
5257.72 3666
5258.41 3552
5259.09 3586
5259.77 3645
5260.46 3692
5261.14 3628
5261.83 3503
5262.51 3621
5263.20 3873
5263.88 3836
5264.56 3994
5265.25 4022
5265.93 4228
5266.62 4070
5267.30 3962
5267.99 4092
5268.67 3935
5269.36 3904
5270.04 3779
5270.73 3727
5271.41 3975
5272.10 3929
5272.78 3779
5273.47 3840
5274.15 4057
5274.84 3892
5275.52 3955
5276.21 3919
5276.89 3842
5277.58 4037
5278.26 3860
5278.95 3759
5279.63 3918
5280.32 4201
5281.00 3991
5281.69 4071
5282.38 4136
5283.06 4483
5283.75 4204
5284.43 4382
5285.12 4559
5285.80 4441
5286.49 4412
5287.18 4256
5287.86 4267
5288.55 4152
5289.23 4059
5289.92 4041
5290.61 3867
5291.29 3892
5291.98 3881
5292.66 3876
5293.35 3752
5294.04 3761
5294.72 3607
5295.41 3641
5296.10 3795
5296.78 3624
5297.47 3480
5298.16 3640
5298.84 3649
5299.53 3863
5300.22 3853
5300.90 4074
5301.59 3968
5302.28 3765
5302.96 3935
5303.65 4012
5304.34 3770
5305.03 3887
5305.71 3797
5306.40 3845
5307.09 3618
5307.77 3766
5308.46 4137
5309.15 3690
5309.84 3743
5310.52 3734
5311.21 3838
5311.90 3790
5312.59 3571
5313.27 3710
5313.96 3857
5314.65 3797
5315.34 3829
5316.02 3870
5316.71 4027
5317.40 3905
5318.09 3650
5318.78 3810
5319.46 3674
5320.15 3848
5320.84 3741
5321.53 3782
5322.22 3761
5322.90 3933
5323.59 3703
5324.28 3768
5324.97 3977
5325.66 3821
5326.35 3934
5327.04 3965
5327.72 3939
5328.41 3768
5329.10 3624
5329.79 3840
5330.48 3914
5331.17 3814
5331.86 3936
5332.54 4008
5333.23 4144
5333.92 3957
5334.61 4011
5335.30 4243
5335.99 4199
5336.68 3852
5337.37 3651
5338.06 3735
5338.75 3948
5339.44 3779
5340.12 3771
5340.81 3763
5341.50 3826
5342.19 3694
5342.88 3701
5343.57 3832
5344.26 3840
5344.95 3839
5345.64 3654
5346.33 3713
5347.02 3925
5347.71 3986
5348.40 4005
5349.09 4056
5349.78 4053
5350.47 4262
5351.16 3987
5351.85 4217
5352.54 4246
5353.23 4108
5353.92 4252
5354.61 4294
5355.30 4225
5355.99 3898
5356.68 3981
5357.37 3829
5358.06 3778
5358.75 3814
5359.44 3640
5360.14 3638
5360.83 3677
5361.52 3852
5362.21 3792
5362.90 3985
5363.59 3900
5364.28 3940
5364.97 3894
5365.66 4012
5366.35 3989
5367.04 3895
5367.74 3887
5368.43 3957
5369.12 3787
5369.81 3842
5370.50 4028
5371.19 3994
5371.88 3758
5372.57 3787
5373.27 3859
5373.96 3793
5374.65 3938
5375.34 4023
5376.03 4035
5376.72 3910
5377.42 3818
5378.11 3788
5378.80 4000
5379.49 4143
5380.18 4209
5380.88 4170
5381.57 4342
5382.26 4190
5382.95 4433
5383.64 4605
5384.34 4649
5385.03 4605
5385.72 4449
5386.41 4410
5387.11 4103
5387.80 3979
5388.49 4128
5389.18 4049
5389.88 3803
5390.57 3798
5391.26 3759
5391.95 3683
5392.65 3759
5393.34 3735
5394.03 3567
5394.72 3740
5395.42 3811
5396.11 3748
5396.80 3709
5397.50 3800
5398.19 3867
5398.88 3975
5399.58 3689
5400.27 3586
5400.96 3487
5401.66 3528
5402.35 3648
5403.04 3416
5403.74 3536
5404.43 3405
5405.12 3639
5405.82 3509
5406.51 3593
5407.20 3618
5407.90 3601
5408.59 3657
5409.28 3649
5409.98 3559
5410.67 3500
5411.37 3690
5412.06 3681
5412.75 3551
5413.45 3637
5414.14 3532
5414.84 3511
5415.53 3594
5416.23 3652
5416.92 3581
5417.61 3528
5418.31 3655
5419.00 3749
5419.70 3682
5420.39 3549
5421.09 3470
5421.78 3640
5422.48 3741
5423.17 3700
5423.87 3729
5424.56 3801
5425.25 3774
5425.95 3737
5426.64 3762
5427.34 3727
5428.03 3783
5428.73 3612
5429.42 3521
5430.12 3538
5430.82 3699
5431.51 3752
5432.21 3739
5432.90 3702
5433.60 3700
5434.29 3681
5434.99 3613
5435.68 3613
5436.38 3768
5437.07 3575
5437.77 3651
5438.47 3802
5439.16 3858
5439.86 3729
5440.55 3588
5441.25 3626
5441.94 3655
5442.64 3787
5443.34 3846
5444.03 3882
5444.73 3811
5445.42 3742
5446.12 3689
5446.82 3644
5447.51 3743
5448.21 3937
5448.91 4143
5449.60 4231
5450.30 4035
5450.99 3931
5451.69 4092
5452.39 4131
5453.08 4026
5453.78 3940
5454.48 3808
5455.17 3756
5455.87 3804
5456.57 3677
5457.27 3756
5457.96 3849
5458.66 3988
5459.36 3863
5460.05 3688
5460.75 3678
5461.45 3501
5462.14 3676
5462.84 3555
5463.54 3721
5464.24 3738
5464.93 3867
5465.63 3885
5466.33 3932
5467.03 4023
5467.72 3894
5468.42 3944
5469.12 3968
5469.82 3895
5470.51 3833
5471.21 3941
5471.91 3863
5472.61 3856
5473.31 3906
5474.00 4035
5474.70 3981
5475.40 3848
5476.10 3970
5476.80 3956
5477.49 3853
5478.19 3777
5478.89 3906
5479.59 3955
5480.29 3992
5480.99 4241
5481.68 4284
5482.38 4232
5483.08 4423
5483.78 4447
5484.48 4291
5485.18 4308
5485.88 4268
5486.57 4220
5487.27 4156
5487.97 4200
5488.67 4369
5489.37 4451
5490.07 4130
5490.77 4206
5491.47 4352
5492.17 4288
5492.87 4511
5493.56 4501
5494.26 4289
5494.96 4160
5495.66 4077
5496.36 4196
5497.06 4245
5497.76 4345
5498.46 4487
5499.16 4535
5499.86 4631
5500.56 4519
5501.26 4691
5501.96 4730
5502.66 5098
5503.36 5327
5504.06 5242
5504.76 5154
5505.46 5200
5506.16 5064
5506.86 5114
5507.56 4788
5508.26 4592
5508.96 4536
5509.66 4646
5510.36 4638
5511.06 4334
5511.76 4500
5512.46 4650
5513.16 4515
5513.86 4537
5514.56 4329
5515.26 4247
5515.96 4223
5516.66 4225
5517.36 4333
5518.07 4184
5518.77 4190
5519.47 4317
5520.17 4277
5520.87 4337
5521.57 4063
5522.27 4204
5522.97 3923
5523.67 4012
5524.37 4209
5525.08 4173
5525.78 3923
5526.48 3872
5527.18 3845
5527.88 3732
5528.58 3820
5529.28 3912
5529.99 3898
5530.69 3696
5531.39 3781
5532.09 3866
5532.79 3772
5533.49 3797
5534.20 3728
5534.90 3759
5535.60 3683
5536.30 3806
5537.00 3825
5537.70 3799
5538.41 3717
5539.11 3613
5539.81 3704
5540.51 3598
5541.22 3556
5541.92 3603
5542.62 3805
5543.32 3749
5544.02 3645
5544.73 3818
5545.43 3704
5546.13 3839
5546.84 3853
5547.54 3718
5548.24 3949
5548.94 3944
5549.65 3915
5550.35 3799
5551.05 3924
5551.75 3881
5552.46 3828
5553.16 3582
5553.86 3702
5554.57 3699
5555.27 3573
5555.97 3648
5556.68 3724
5557.38 3577
5558.08 3471
5558.79 3610
5559.49 3554
5560.19 3574
5560.90 3481
5561.60 3471
5562.30 3669
5563.01 3763
5563.71 3645
5564.41 3661
5565.12 3787
5565.82 3810
5566.53 3872
5567.23 3912
5567.93 3810
5568.64 3831
5569.34 3601
5570.05 3532
5570.75 3434
5571.45 3467
5572.16 3643
5572.86 3579
5573.57 3657
5574.27 3701
5574.98 3676
5575.68 3667
5576.38 3739
5577.09 3667
5577.79 3560
5578.50 3447
5579.20 3618
5579.91 3712
5580.61 3872
5581.32 3867
5582.02 3901
5582.73 3785
5583.43 3714
5584.14 3703
5584.84 3597
5585.55 3657
5586.25 3798
5586.96 3541
5587.66 3674
5588.37 3746
5589.07 3656
5589.78 3786
5590.48 3655
5591.19 3614
5591.89 3607
5592.60 3357
5593.31 3436
5594.01 3612
5594.72 3591
5595.42 3577
5596.13 3481
5596.83 3475
5597.54 3559
5598.25 3621
5598.95 3639
5599.66 3409
5600.36 3603
5601.07 3300
5601.78 3326
5602.48 3463
5603.19 3482
5603.89 3378
5604.60 3421
5605.31 3450
5606.01 3333
5606.72 3211
5607.43 3408
5608.13 3305
5608.84 3370
5609.54 3470
5610.25 3454
5610.96 3499
5611.66 3331
5612.37 3353
5613.08 3404
5613.79 3360
5614.49 3423
5615.20 3445
5615.91 3219
5616.61 3319
5617.32 3320
5618.03 3286
5618.73 3200
5619.44 3366
5620.15 3380
5620.86 3429
5621.56 3260
5622.27 3374
5622.98 3229
5623.69 3300
5624.39 3310
5625.10 3275
5625.81 3439
5626.52 3328
5627.22 3318
5627.93 3303
5628.64 3318
5629.35 3407
5630.05 3283
5630.76 3320
5631.47 3284
5632.18 3471
5632.89 3387
5633.59 3235
5634.30 3498
5635.01 3473
5635.72 3487
5636.43 3431
5637.14 3324
5637.84 3274
5638.55 3369
5639.26 3281
5639.97 3344
5640.68 3396
5641.39 3384
5642.10 3582
5642.80 3512
5643.51 3607
5644.22 3630
5644.93 3570
5645.64 3516
5646.35 3537
5647.06 3413
5647.77 3476
5648.47 3438
5649.18 3414
5649.89 3516
5650.60 3475
5651.31 3519
5652.02 3475
5652.73 3493
5653.44 3448
5654.15 3365
5654.86 3349
5655.57 3258
5656.28 3479
5656.99 3627
5657.70 3361
5658.41 3468
5659.12 3456
5659.83 3452
5660.54 3672
5661.24 3450
5661.95 3424
5662.66 3551
5663.37 3460
5664.08 3492
5664.79 3351
5665.50 3305
5666.21 3260
5666.93 3262
5667.64 3197
5668.35 3360
5669.06 3433
5669.77 3330
5670.48 3440
5671.19 3389
5671.90 3494
5672.61 3336
5673.32 3237
5674.03 3416
5674.74 3415
5675.45 3270
5676.16 3242
5676.87 3331
5677.58 3213
5678.29 3188
5679.01 3332
5679.72 3337
5680.43 3354
5681.14 3285
5681.85 3315
5682.56 3367
5683.27 3240
5683.98 2971
5684.69 3129
5685.41 3331
5686.12 3244
5686.83 3174
5687.54 3291
5688.25 3369
5688.96 3236
5689.67 3351
5690.39 3361
5691.10 3187
5691.81 3166
5692.52 3234
5693.23 3124
5693.95 3297
5694.66 3362
5695.37 3171
5696.08 3188
5696.79 3428
5697.51 3367
5698.22 3496
5698.93 3308
5699.64 3201
5700.35 3241
5701.07 3294
5701.78 3327
5702.49 3351
5703.20 3199
5703.92 3131
5704.63 3189
5705.34 3278
5706.05 3265
5706.77 3276
5707.48 3239
5708.19 3287
5708.90 3059
5709.62 3189
5710.33 3166
5711.04 3104
5711.76 3154
5712.47 3083
5713.18 3186
5713.90 3339
5714.61 3270
5715.32 3171
5716.04 3155
5716.75 3411
5717.46 3405
5718.18 3230
5718.89 3261
5719.60 3076
5720.32 3155
5721.03 3226
5721.74 3240
5722.46 3393
5723.17 3350
5723.88 3232
5724.60 3197
5725.31 3339
5726.03 3177
5726.74 3443
5727.45 3475
5728.17 3389
5728.88 3511
5729.60 3562
5730.31 3508
5731.02 3598
5731.74 3687
5732.45 3670
5733.17 3425
5733.88 3458
5734.60 3396
5735.31 3645
5736.02 3561
5736.74 3580
5737.45 3511
5738.17 3299
5738.88 3432
5739.60 3325
5740.31 3205
5741.03 3154
5741.74 3243
5742.46 3153
5743.17 3222
5743.89 3333
5744.60 3271
5745.32 3463
5746.03 3353
5746.75 3348
5747.46 3486
5748.18 3509
5748.89 3443
5749.61 3423
5750.32 3464
5751.04 3558
5751.76 3264
5752.47 3423
5753.19 3568
5753.90 3666
5754.62 3849
5755.33 3631
5756.05 3659
5756.77 3711
5757.48 3554
5758.20 3562
5758.91 3634
5759.63 3681
5760.34 3685
5761.06 3627
5761.78 3582
5762.49 3733
5763.21 3732
5763.93 3680
5764.64 3618
5765.36 3908
5766.07 3726
5766.79 3669
5767.51 3741
5768.22 3838
5768.94 3914
5769.66 3831
5770.37 3711
5771.09 3767
5771.81 3684
5772.52 3748
5773.24 3720
5773.96 3924
5774.67 4000
5775.39 3855
5776.11 3930
5776.83 4020
5777.54 4046
5778.26 4028
5778.98 4113
5779.69 4172
5780.41 4106
5781.13 4052
5781.85 3962
5782.56 4231
5783.28 4358
5784.00 4302
5784.72 4169
5785.43 4243
5786.15 4284
5786.87 4238
5787.59 4408
5788.30 4462
5789.02 4323
5789.74 4157
5790.46 4292
5791.18 4423
5791.89 4579
5792.61 4442
5793.33 4460
5794.05 4502
5794.77 4506
5795.48 4778
5796.20 4866
5796.92 4914
5797.64 4996
5798.36 4838
5799.08 5173
5799.80 5219
5800.51 5127
5801.23 5571
5801.95 5735
5802.67 5931
5803.39 6349
5804.11 6558
5804.83 7226
5805.54 7409
5806.26 7616
5806.98 7525
5807.70 7568
5808.42 7283
5809.14 6943
5809.86 6915
5810.58 6546
5811.30 6572
5812.02 6710
5812.74 6906
5813.45 6854
5814.17 6836
5814.89 6930
5815.61 7165
5816.33 7868
5817.05 8532
5817.77 9657
5818.49 10932
5819.21 12346
5819.93 13866
5820.65 14745
5821.37 15317
5822.09 15237
5822.81 14464
5823.53 13073
5824.25 11924
5824.97 10544
5825.69 9797
5826.41 9087
5827.13 8570
5827.85 8355
5828.57 8513
5829.29 8155
5830.01 8242
5830.73 8237
5831.45 8051
5832.17 7608
5832.89 7322
5833.61 7459
5834.33 7659
5835.06 7896
5835.78 7925
5836.50 7816
5837.22 7552
5837.94 7743
5838.66 7538
5839.38 7093
5840.10 7180
5840.82 6931
5841.54 7161
5842.26 6966
5842.99 6640
5843.71 6172
5844.43 5896
5845.15 5944
5845.87 5999
5846.59 6074
5847.31 5834
5848.04 5648
5848.76 5632
5849.48 5427
5850.20 5327
5850.92 5422
5851.64 5438
5852.36 5226
5853.09 5247
5853.81 5009
5854.53 5013
5855.25 4979
5855.97 5244
5856.70 5019
5857.42 5074
5858.14 5047
5858.86 4991
5859.58 5072
5860.31 5002
5861.03 4889
5861.75 4839
5862.47 4799
5863.20 4698
5863.92 4530
5864.64 4484
5865.36 4380
5866.09 4414
5866.81 4487
5867.53 4692
5868.25 4482
5868.98 4433
5869.70 4598
5870.42 4492
5871.15 4481
5871.87 4412
5872.59 4270
5873.31 4350
5874.04 4301
5874.76 4203
5875.48 4301
5876.21 4493
5876.93 4496
5877.65 4328
5878.38 4249
5879.10 4292
5879.82 4341
5880.55 4446
5881.27 4481
5881.99 4358
5882.72 4419
5883.44 4252
5884.17 4076
5884.89 4106
5885.61 4144
5886.34 4043
5887.06 4212
5887.78 4258
5888.51 4224
5889.23 4137
5889.96 4172
5890.68 4122
5891.41 4127
5892.13 4147
5892.85 4211
5893.58 4151
5894.30 4357
5895.03 4271
5895.75 4093
5896.48 3961
5897.20 4185
5897.92 4144
5898.65 4145
5899.37 4028
5900.10 3899
5900.82 4069
5901.55 4200
5902.27 4094
5903.00 4076
5903.72 4126
5904.45 4188
5905.17 4104
5905.90 4075
5906.62 4090
5907.35 3858
5908.07 4003
5908.80 3953
5909.52 3951
5910.25 3979
5910.97 3906
5911.70 3918
5912.43 3992
5913.15 3936
5913.88 3796
5914.60 3857
5915.33 3826
5916.05 3810
5916.78 3569
5917.50 3716
5918.23 3830
5918.96 3712
5919.68 3782
5920.41 3716
5921.13 3792
5921.86 3672
5922.59 3637
5923.31 3511
5924.04 3769
5924.76 3742
5925.49 3630
5926.22 3804
5926.94 3779
5927.67 3631
5928.40 3653
5929.12 3676
5929.85 3533
5930.58 3711
5931.30 3603
5932.03 3643
5932.76 3800
5933.48 3693
5934.21 3750
5934.94 3747
5935.66 3748
5936.39 3696
5937.12 3674
5937.84 3797
5938.57 3843
5939.30 3804
5940.02 3866
5940.75 3826
5941.48 3935
5942.21 3835
5942.93 3965
5943.66 3909
5944.39 3939
5945.12 3826
5945.84 3884
5946.57 3958
5947.30 3928
5948.03 3859
5948.75 3798
5949.48 3746
5950.21 3912
5950.94 3927
5951.67 3892
5952.39 4192
5953.12 4015
5953.85 3962
5954.58 4093
5955.31 3824
5956.03 3889
5956.76 3951
5957.49 4035
5958.22 4092
5958.95 4257
5959.67 4203
5960.40 4155
5961.13 4001
5961.86 4154
5962.59 3981
5963.32 4103
5964.05 4162
5964.77 4148
5965.50 4115
5966.23 4255
5966.96 4437
5967.69 4089
5968.42 4412
5969.15 4770
5969.88 4704
5970.61 4808
5971.33 4607
5972.06 4633
5972.79 4607
5973.52 4476
5974.25 4447
5974.98 4463
5975.71 4248
5976.44 4097
5977.17 3997
5977.90 4181
5978.63 4261
5979.36 4195
5980.09 4236
5980.82 4405
5981.55 4506
5982.28 4496
5983.01 4474
5983.74 4462
5984.46 4564
5985.19 4633
5985.92 4579
5986.65 4600
5987.38 4476
5988.11 4566
5988.85 4728
5989.58 4828
5990.31 4819
5991.04 4741
5991.77 4687
5992.50 4735
5993.23 4926
5993.96 4953
5994.69 5009
5995.42 5053
5996.15 5149
5996.88 4929
5997.61 4769
5998.34 4918
5999.07 4799
5999.80 4754
6000.53 4624
6001.26 4708
6002.00 4771
6002.73 4730
6003.46 4696
6004.19 4708
6004.92 4662
6005.65 4582
6006.38 4604
6007.11 4645
6007.84 4746
6008.58 4585
6009.31 4726
6010.04 5073
6010.77 5437
6011.50 5715
6012.23 6008
6012.96 6258
6013.70 6593
6014.43 6407
6015.16 6710
6015.89 6910
6016.62 6664
6017.36 6474
6018.09 6069
6018.82 5811
6019.55 5759
6020.28 5215
6021.02 5041
6021.75 4783
6022.48 4676
6023.21 4689
6023.94 4502
6024.68 4319
6025.41 4221
6026.14 3920
6026.87 4116
6027.61 4165
6028.34 4038
6029.07 4064
6029.80 3920
6030.54 3823
6031.27 4067
6032.00 4069
6032.73 4062
6033.47 4186
6034.20 4134
6034.93 3954
6035.67 3880
6036.40 3894
6037.13 4060
6037.87 4043
6038.60 3921
6039.33 3905
6040.07 4015
6040.80 4052
6041.53 4034
6042.27 4256
6043.00 4074
6043.73 4003
6044.47 3991
6045.20 4076
6045.93 4061
6046.67 4151
6047.40 4323
6048.13 4334
6048.87 4416
6049.60 4548
6050.34 4579
6051.07 4438
6051.80 4490
6052.54 4382
6053.27 4255
6054.01 4171
6054.74 4252
6055.47 4341
6056.21 4233
6056.94 4357
6057.68 4355
6058.41 4297
6059.15 4254
6059.88 4437
6060.61 4294
6061.35 4215
6062.08 4126
6062.82 4289
6063.55 4147
6064.29 4238
6065.02 4053
6065.76 4148
6066.49 4070
6067.23 4109
6067.96 4137
6068.70 4048
6069.43 4182
6070.17 4052
6070.90 4002
6071.64 3962
6072.37 4008
6073.11 3967
6073.84 3964
6074.58 3970
6075.31 4004
6076.05 3843
6076.78 3765
6077.52 3768
6078.26 3776
6078.99 3815
6079.73 3912
6080.46 3858
6081.20 3797
6081.93 3713
6082.67 3719
6083.41 3995
6084.14 4081
6084.88 4229
6085.61 3991
6086.35 3840
6087.09 3913
6087.82 4008
6088.56 3716
6089.30 3678
6090.03 4016
6090.77 3914
6091.50 3734
6092.24 3760
6092.98 3995
6093.71 4080
6094.45 3884
6095.19 3963
6095.92 3938
6096.66 4092
6097.40 3965
6098.13 4051
6098.87 3991
6099.61 3940
6100.34 3827
6101.08 3791
6101.82 3767
6102.56 3754
6103.29 3786
6104.03 3952
6104.77 3853
6105.50 3903
6106.24 3783
6106.98 3816
6107.72 3707
6108.45 3767
6109.19 3832
6109.93 3797
6110.67 3940
6111.40 3716
6112.14 3675
6112.88 3811
6113.62 3877
6114.35 4011
6115.09 3814
6115.83 3821
6116.57 3837
6117.31 3849
6118.04 3902
6118.78 3875
6119.52 3903
6120.26 3925
6121.00 3942
6121.73 4093
6122.47 3959
6123.21 4155
6123.95 4147
6124.69 4130
6125.43 4123
6126.16 4275
6126.90 4199
6127.64 4203
6128.38 4150
6129.12 4128
6129.86 4067
6130.60 4055
6131.33 4308
6132.07 4315
6132.81 4329
6133.55 4396
6134.29 4291
6135.03 4385
6135.77 4135
6136.51 4054
6137.25 4330
6137.99 4175
6138.73 4097
6139.46 4039
6140.20 4136
6140.94 3969
6141.68 4026
6142.42 3993
6143.16 3900
6143.90 4147
6144.64 4148
6145.38 4178
6146.12 4289
6146.86 4193
6147.60 4267
6148.34 4099
6149.08 4364
6149.82 4393
6150.56 4157
6151.30 4203
6152.04 4117
6152.78 4194
6153.52 4375
6154.26 4419
6155.00 4395
6155.74 4453
6156.48 4605
6157.22 4509
6157.96 4296
6158.70 4486
6159.44 4471
6160.18 4396
6160.92 4742
6161.66 4726
6162.40 4383
6163.15 4306
6163.89 4474
6164.63 4627
6165.37 4861
6166.11 5096
6166.85 5033
6167.59 5092
6168.33 5293
6169.07 5308
6169.81 5769
6170.55 5658
6171.30 5726
6172.04 5791
6172.78 5698
6173.52 5825
6174.26 5587
6175.00 5468
6175.74 5487
6176.49 5236
6177.23 5205
6177.97 5265
6178.71 5235
6179.45 5260
6180.19 5205
6180.94 5260
6181.68 5275
6182.42 5340
6183.16 5147
6183.90 5246
6184.65 5162
6185.39 5425
6186.13 5733
6186.87 5512
6187.61 5547
6188.36 5548
6189.10 5546
6189.84 5646
6190.58 5664
6191.33 5786
6192.07 5761
6192.81 5810
6193.55 5939
6194.30 5791
6195.04 5885
6195.78 6056
6196.52 6447
6197.27 6476
6198.01 6452
6198.75 6663
6199.49 6514
6200.24 6555
6200.98 6644
6201.72 6586
6202.47 6462
6203.21 6361
6203.95 6391
6204.70 6297
6205.44 6830
6206.18 6981
6206.93 7433
6207.67 7903
6208.41 9074
6209.16 10459
6209.90 11954
6210.64 14049
6211.39 15970
6212.13 17636
6212.87 18780
6213.62 19262
6214.36 19114
6215.11 17741
6215.85 15784
6216.59 14072
6217.34 12296
6218.08 11117
6218.83 9564
6219.57 8681
6220.31 7824
6221.06 7386
6221.80 7085
6222.55 6660
6223.29 6454
6224.04 6810
6224.78 6822
6225.52 7096
6226.27 7439
6227.01 7680
6227.76 7876
6228.50 8120
6229.25 8102
6229.99 8018
6230.74 7954
6231.48 7402
6232.23 7152
6232.97 6745
6233.72 6380
6234.46 6168
6235.21 5508
6235.95 5411
6236.70 5487
6237.44 5420
6238.19 5212
6238.93 5105
6239.68 5434
6240.42 5347
6241.17 5357
6241.91 5513
6242.66 5524
6243.40 5777
6244.15 5852
6244.90 5737
6245.64 5961
6246.39 5994
6247.13 5943
6247.88 5974
6248.62 6081
6249.37 6235
6250.12 6491
6250.86 6691
6251.61 6793
6252.35 6705
6253.10 6728
6253.85 6712
6254.59 6781
6255.34 6456
6256.09 6326
6256.83 6079
6257.58 5964
6258.32 5923
6259.07 6067
6259.82 6070
6260.56 6097
6261.31 6189
6262.06 5984
6262.80 5881
6263.55 6015
6264.30 5867
6265.04 5871
6265.79 5766
6266.54 5735
6267.29 5413
6268.03 5612
6268.78 5629
6269.53 5554
6270.27 5541
6271.02 5581
6271.77 5329
6272.52 5324
6273.26 5349
6274.01 5544
6274.76 5414
6275.50 5476
6276.25 5603
6277.00 5611
6277.75 5623
6278.49 5917
6279.24 5933
6279.99 5898
6280.74 5983
6281.49 6037
6282.23 6004
6282.98 5749
6283.73 5755
6284.48 5459
6285.23 5404
6285.97 5089
6286.72 5129
6287.47 5248
6288.22 5424
6288.97 5348
6289.71 5325
6290.46 5603
6291.21 5722
6291.96 5833
6292.71 5874
6293.46 6052
6294.21 5881
6294.95 5734
6295.70 5575
6296.45 5682
6297.20 5512
6297.95 5466
6298.70 5291
6299.45 4873
6300.20 5145
6300.94 4860
6301.69 4793
6302.44 4832
6303.19 4810
6303.94 4663
6304.69 4519
6305.44 4869
6306.19 5028
6306.94 4814
6307.69 4970
6308.44 4868
6309.19 4890
6309.94 4903
6310.69 4825
6311.43 4862
6312.18 4789
6312.93 4832
6313.68 4764
6314.43 4858
6315.18 4699
6315.93 4905
6316.68 5210
6317.43 5102
6318.18 4945
6318.93 5129
6319.68 4970
6320.43 4890
6321.18 5064
6321.93 4895
6322.68 4493
6323.43 4583
6324.18 4573
6324.94 4631
6325.69 4318
6326.44 4234
6327.19 4384
6327.94 4351
6328.69 4278
6329.44 4394
6330.19 4488
6330.94 4321
6331.69 4309
6332.44 4312
6333.19 4480
6333.94 4313
6334.69 4213
6335.45 4027
6336.20 4111
6336.95 4149
6337.70 4009
6338.45 3972
6339.20 4168
6339.95 4123
6340.70 3918
6341.46 4008
6342.21 3978
6342.96 4050
6343.71 3890
6344.46 4058
6345.21 3964
6345.96 4143
6346.72 4062
6347.47 3943
6348.22 3963
6348.97 3660
6349.72 3840
6350.48 4038
6351.23 3976
6351.98 4093
6352.73 4044
6353.48 4003
6354.24 4018
6354.99 4033
6355.74 4019
6356.49 3997
6357.24 4066
6358.00 3993
6358.75 3840
6359.50 3850
6360.25 3893
6361.01 3733
6361.76 3861
6362.51 3839
6363.26 3752
6364.02 3818
6364.77 3855
6365.52 3729
6366.28 3757
6367.03 3828
6367.78 3822
6368.53 3821
6369.29 3850
6370.04 3885
6370.79 3736
6371.55 3786
6372.30 3784
6373.05 3650
6373.81 3776
6374.56 3643
6375.31 3709
6376.07 3568
6376.82 3694
6377.57 3715
6378.33 3794
6379.08 3626
6379.83 3655
6380.59 3737
6381.34 3742
6382.10 3605
6382.85 3775
6383.60 3702
6384.36 3584
6385.11 3672
6385.87 3793
6386.62 3736
6387.37 3472
6388.13 3569
6388.88 3560
6389.64 3639
6390.39 3577
6391.14 3681
6391.90 3358
6392.65 3441
6393.41 3501
6394.16 3536
6394.92 3581
6395.67 3449
6396.43 3515
6397.18 3568
6397.94 3518
6398.69 3395
6399.45 3475
6400.20 3508
6400.96 3404
6401.71 3474
6402.47 3438
6403.22 3615
6403.98 3383
6404.73 3419
6405.49 3290
6406.24 3376
6407.00 3356
6407.75 3467
6408.51 3251
6409.26 3320
6410.02 3275
6410.77 3462
6411.53 3397
6412.28 3254
6413.04 3498
6413.80 3469
6414.55 3294
6415.31 3432
6416.06 3167
6416.82 3388
6417.57 3494
6418.33 3423
6419.09 3266
6419.84 3389
6420.60 3320
6421.35 3268
6422.11 3420
6422.87 3475
6423.62 3382
6424.38 3361
6425.14 3287
6425.89 3385
6426.65 3380
6427.40 3397
6428.16 3273
6428.92 3421
6429.67 3400
6430.43 3368
6431.19 3189
6431.94 3382
6432.70 3446
6433.46 3398
6434.22 3432
6434.97 3432
6435.73 3518
6436.49 3445
6437.24 3289
6438.00 3346
6438.76 3489
6439.51 3541
6440.27 3544
6441.03 3596
6441.79 3448
6442.54 3449
6443.30 3516
6444.06 3486
6444.82 3564
6445.57 3515
6446.33 3391
6447.09 3511
6447.85 3383
6448.60 3468
6449.36 3310
6450.12 3395
6450.88 3393
6451.64 3285
6452.39 3258
6453.15 3438
6453.91 3373
6454.67 3423
6455.43 3431
6456.18 3429
6456.94 3234
6457.70 3440
6458.46 3485
6459.22 3504
6459.98 3490
6460.73 3826
6461.49 3611
6462.25 3414
6463.01 3377
6463.77 3579
6464.53 3442
6465.29 3571
6466.04 3571
6466.80 3420
6467.56 3280
6468.32 3473
6469.08 3600
6469.84 3463
6470.60 3608
6471.36 3625
6472.12 3560
6472.87 3504
6473.63 3514
6474.39 3545
6475.15 3661
6475.91 3434
6476.67 3551
6477.43 3843
6478.19 3862
6478.95 3767
6479.71 3674
6480.47 3721
6481.23 3531
6481.99 3641
6482.75 3811
6483.51 3713
6484.27 3738
6485.03 3928
6485.79 3866
6486.55 3839
6487.31 3847
6488.07 3888
6488.83 3863
6489.59 4082
6490.35 4093
6491.11 3980
6491.87 3963
6492.63 4089
6493.39 4097
6494.15 4118
6494.91 4298
6495.67 4360
6496.43 4149
6497.19 4363
6497.95 4513
6498.71 4319
6499.47 4355
6500.23 4296
6500.99 4363
6501.76 4686
6502.52 4336
6503.28 4339
6504.04 4382
6504.80 4629
6505.56 4481
6506.32 4358
6507.08 4327
6507.84 4306
6508.61 4423
6509.37 4539
6510.13 4559
6510.89 4834
6511.65 4722
6512.41 4621
6513.17 4760
6513.94 4839
6514.70 4730
6515.46 4843
6516.22 4769
6516.98 4880
6517.74 4822
6518.51 4834
6519.27 4894
6520.03 4875
6520.79 4965
6521.55 5107
6522.32 4921
6523.08 5003
6523.84 5049
6524.60 5015
6525.36 5270
6526.13 5617
6526.89 5736
6527.65 5945
6528.41 6255
6529.18 6345
6529.94 6762
6530.70 6685
6531.46 6605
6532.23 6605
6532.99 6417
6533.75 6236
6534.51 6224
6535.28 6328
6536.04 6266
6536.80 6530
6537.57 6783
6538.33 7404
6539.09 7564
6539.85 8228
6540.62 8397
6541.38 8050
6542.14 7769
6542.91 7386
6543.67 7063
6544.43 6603
6545.20 6282
6545.96 5997
6546.72 5563
6547.49 5226
6548.25 5066
6549.02 4916
6549.78 4616
6550.54 4673
6551.31 4756
6552.07 4838
6552.83 4822
6553.60 4803
6554.36 4744
6555.13 4628
6555.89 4600
6556.65 4760
6557.42 4765
6558.18 4775
6558.95 4824
6559.71 4904
6560.47 4855
6561.24 4821
6562.00 4824
6562.77 5076
6563.53 4966
6564.30 5104
6565.06 5293
6565.83 5335
6566.59 5456
6567.36 5431
6568.12 5631
6568.88 5392
6569.65 5590
6570.41 5404
6571.18 5147
6571.94 5225
6572.71 5210
6573.47 5076
6574.24 4917
6575.00 5004
6575.77 5222
6576.53 4969
6577.30 5170
6578.07 5345
6578.83 5499
6579.60 5490
6580.36 5252
6581.13 5362
6581.89 5433
6582.66 5431
6583.42 5533
6584.19 6000
6584.96 6171
6585.72 6332
6586.49 6582
6587.25 6514
6588.02 6515
6588.78 6460
6589.55 6436
6590.32 6135
6591.08 5905
6591.85 5922
6592.61 5848
6593.38 5993
6594.15 6248
6594.91 6584
6595.68 6661
6596.45 6845
6597.21 7033
6597.98 7079
6598.75 7017
6599.51 6686
6600.28 6530
6601.05 6436
6601.81 6300
6602.58 6005
6603.35 5851
6604.11 5817
6604.88 5731
6605.65 5535
6606.41 5688
6607.18 5683
6607.95 5174
6608.71 5087
6609.48 5287
6610.25 5385
6611.02 5191
6611.78 5324
6612.55 5232
6613.32 5100
6614.09 5166
6614.85 5075
6615.62 5212
6616.39 5192
6617.16 5237
6617.92 5003
6618.69 5092
6619.46 4943
6620.23 4955
6620.99 4847
6621.76 5110
6622.53 5149
6623.30 5239
6624.07 5336
6624.83 5269
6625.60 5402
6626.37 5491
6627.14 5351
6627.91 5433
6628.67 5435
6629.44 5338
6630.21 5369
6630.98 5415
6631.75 5187
6632.52 5419
6633.29 5351
6634.05 5510
6634.82 5571
6635.59 5779
6636.36 5943
6637.13 6153
6637.90 6368
6638.67 6514
6639.43 6449
6640.20 6360
6640.97 6175
6641.74 5965
6642.51 5811
6643.28 5580
6644.05 5378
6644.82 5168
6645.59 4872
6646.36 4805
6647.13 4855
6647.90 4722
6648.66 4630
6649.43 4715
6650.20 4690
6650.97 4835
6651.74 4954
6652.51 4852
6653.28 4715
6654.05 4866
6654.82 5021
6655.59 5069
6656.36 4707
6657.13 4755
6657.90 4700
6658.67 4539
6659.44 4527
6660.21 4650
6660.98 4465
6661.75 4409
6662.52 4511
6663.29 4770
6664.06 4809
6664.83 4921
6665.60 5226
6666.37 5620
6667.14 5871
6667.91 6225
6668.69 6133
6669.46 6180
6670.23 6198
6671.00 6088
6671.77 5808
6672.54 5464
6673.31 5300
6674.08 4985
6674.85 4981
6675.62 4966
6676.39 4853
6677.16 4945
6677.94 4683
6678.71 4667
6679.48 4506
6680.25 4273
6681.02 4337
6681.79 4273
6682.56 4299
6683.33 4396
6684.11 4454
6684.88 4492
6685.65 4489
6686.42 4439
6687.19 4645
6687.96 4574
6688.74 4722
6689.51 4517
6690.28 4636
6691.05 4596
6691.82 4396
6692.60 4447
6693.37 4602
6694.14 4367
6694.91 4325
6695.68 4167
6696.46 4234
6697.23 4075
6698.00 4113
6698.77 4061
6699.55 4046
6700.32 4139
6701.09 4085
6701.86 4109
6702.64 4051
6703.41 3936
6704.18 3989
6704.95 4159
6705.73 4043
6706.50 4175
6707.27 4153
6708.04 4011
6708.82 3956
6709.59 3990
6710.36 3917
6711.14 4032
6711.91 4135
6712.68 4014
6713.46 3722
6714.23 3769
6715.00 3913
6715.78 3797
6716.55 3843
6717.32 3712
6718.10 3731
6718.87 4003
6719.64 3964
6720.42 3750
6721.19 3744
6721.96 3787
6722.74 3751
6723.51 3680
6724.28 3699
6725.06 3656
6725.83 3664
6726.61 3611
6727.38 3813
6728.15 3754
6728.93 3682
6729.70 3657
6730.48 3630
6731.25 3479
6732.02 3514
6732.80 3701
6733.57 3711
6734.35 3710
6735.12 3436
6735.90 3731
6736.67 3839
6737.45 3761
6738.22 3743
6738.99 3692
6739.77 3721
6740.54 3648
6741.32 3826
6742.09 3589
6742.87 3601
6743.64 3568
6744.42 3509
6745.19 3626
6745.97 3720
6746.74 3606
6747.52 3538
6748.29 3570
6749.07 3714
6749.84 3774
6750.62 3750
6751.40 3697
6752.17 3760
6752.95 3758
6753.72 3745
6754.50 3730
6755.27 3609
6756.05 3737
6756.82 3541
6757.60 3527
6758.38 3501
6759.15 3596
6759.93 3568
6760.70 3437
6761.48 3509
6762.25 3496
6763.03 3440
6763.81 3328
6764.58 3371
6765.36 3365
6766.14 3324
6766.91 3276
6767.69 3376
6768.46 3537
6769.24 3596
6770.02 3482
6770.79 3384
6771.57 3575
6772.35 3488
6773.12 3409
6773.90 3335
6774.68 3403
6775.45 3555
6776.23 3643
6777.01 3446
6777.78 3621
6778.56 3454
6779.34 3498
6780.11 3548
6780.89 3618
6781.67 3635
6782.45 3700
6783.22 3775
6784.00 3593
6784.78 3774
6785.56 3822
6786.33 3703
6787.11 3688
6787.89 3618
6788.66 3525
6789.44 3545
6790.22 3531
6791.00 3545
6791.78 3506
6792.55 3424
6793.33 3301
6794.11 3349
6794.89 3323
6795.66 3367
6796.44 3369
6797.22 3304
6798.00 3298
6798.78 3295
6799.55 3212
6800.33 3356
6801.11 3270
6801.89 3333
6802.67 3280
6803.45 3228
6804.22 3272
6805.00 3276
6805.78 3156
6806.56 3245
6807.34 3308
6808.12 3312
6808.90 3341
6809.67 3506
6810.45 3305
6811.23 3258
6812.01 3376
6812.79 3243
6813.57 3265
6814.35 3255
6815.13 3246
6815.91 3263
6816.68 3524
6817.46 3373
6818.24 3242
6819.02 3311
6819.80 3379
6820.58 3453
6821.36 3327
6822.14 3353
6822.92 3486
6823.70 3423
6824.48 3363
6825.26 3165
6826.04 3371
6826.82 3373
6827.60 3400
6828.38 3319
6829.16 3435
6829.94 3404
6830.72 3339
6831.50 3263
6832.28 3419
6833.06 3404
6833.84 3314
6834.62 3379
6835.40 3425
6836.18 3322
6836.96 3548
6837.74 3573
6838.52 3473
6839.30 3323
6840.08 3394
6840.86 3357
6841.64 3459
6842.42 3191
6843.20 3266
6843.98 3303
6844.76 3327
6845.54 3263
6846.32 3477
6847.10 3411
6847.89 3365
6848.67 3313
6849.45 3525
6850.23 3749
6851.01 3932
6851.79 4268
6852.57 4713
6853.35 4876
6854.13 5241
6854.92 5435
6855.70 5417
6856.48 5585
6857.26 5399
6858.04 5076
6858.82 4980
6859.60 4575
6860.39 4230
6861.17 3963
6861.95 3690
6862.73 3842
6863.51 3735
6864.29 3635
6865.08 3650
6865.86 3616
6866.64 3763
6867.42 3911
6868.20 3897
6868.99 4191
6869.77 4252
6870.55 4287
6871.33 4365
6872.12 4389
6872.90 4143
6873.68 4018
6874.46 4042
6875.24 3939
6876.03 3803
6876.81 3733
6877.59 3660
6878.38 3754
6879.16 3813
6879.94 3807
6880.72 3854
6881.51 3774
6882.29 3833
6883.07 3757
6883.85 3788
6884.64 3934
6885.42 3850
6886.20 4073
6886.99 4034
6887.77 3974
6888.55 4321
6889.34 4516
6890.12 4562
6890.90 4688
6891.69 4728
6892.47 4679
6893.25 4515
6894.04 4558
6894.82 4669
6895.60 4555
6896.39 4195
6897.17 4263
6897.96 4074
6898.74 4203
6899.52 4058
6900.31 3930
6901.09 4067
6901.88 3984
6902.66 4046
6903.44 3995
6904.23 4021
6905.01 4078
6905.80 3852
6906.58 3868
6907.36 4014
6908.15 4035
6908.93 3793
6909.72 4077
6910.50 4089
6911.29 4032
6912.07 3845
6912.86 3795
6913.64 3654
6914.42 3728
6915.21 3902
6915.99 3831
6916.78 3738
6917.56 3679
6918.35 3751
6919.13 3577
6919.92 3884
6920.70 3755
6921.49 3822
6922.27 3742
6923.06 3751
6923.84 3913
6924.63 3865
6925.42 3945
6926.20 3837
6926.99 3838
6927.77 3971
6928.56 4080
6929.34 4048
6930.13 3837
6930.91 3861
6931.70 3987
6932.48 3863
6933.27 3857
6934.06 3936
6934.84 4055
6935.63 3791
6936.41 3863
6937.20 3832
6937.99 3701
6938.77 3874
6939.56 3698
6940.34 3778
6941.13 3863
6941.92 3846
6942.70 3828
6943.49 3818
6944.28 4051
6945.06 4145
6945.85 4183
6946.64 4305
6947.42 4335
6948.21 4120
6949.00 4071
6949.78 4143
6950.57 4236
6951.36 4393
6952.14 4375
6952.93 4349
6953.72 4257
6954.50 4084
6955.29 4315
6956.08 4236
6956.86 4158
6957.65 4470
6958.44 4428
6959.23 4412
6960.01 4550
6960.80 4575
6961.59 4757
6962.38 4709
6963.16 4669
6963.95 4716
6964.74 4786
6965.53 4768
6966.31 4737
6967.10 4634
6967.89 4591
6968.68 4741
6969.46 4789
6970.25 4858
6971.04 4898
6971.83 4902
6972.62 5033
6973.40 5114
6974.19 4937
6974.98 5080
6975.77 4998
6976.56 5285
6977.34 5001
6978.13 5193
6978.92 5334
6979.71 5423
6980.50 5519
6981.29 5462
6982.08 5661
6982.86 5716
6983.65 5896
6984.44 6004
6985.23 6591
6986.02 7175
6986.81 8289
6987.60 8552
6988.39 9408
6989.17 10371
6989.96 10562
6990.75 10742
6991.54 10418
6992.33 9636
6993.12 9027
6993.91 8264
6994.70 7783
6995.49 6985
6996.28 6466
6997.07 6294
6997.86 6075
6998.64 6198
6999.43 6366
7000.22 7233
7001.01 8010
7001.80 9013
7002.59 9788
7003.38 10742
7004.17 11093
7004.96 11039
7005.75 10704
7006.54 10156
7007.33 9311
7008.12 8299
7008.91 7330
7009.70 6647
7010.49 6163
7011.28 5645
7012.07 5466
7012.86 5242
7013.65 5019
7014.44 4917
7015.23 4971
7016.02 5010
7016.81 5207
7017.61 5122
7018.40 5257
7019.19 5075
7019.98 5137
7020.77 5067
7021.56 5079
7022.35 4849
7023.14 4679
7023.93 4669
7024.72 4588
7025.51 4473
7026.30 4540
7027.10 4611
7027.89 4742
7028.68 4496
7029.47 4632
7030.26 4515
7031.05 4489
7031.84 4601
7032.63 4653
7033.43 4480
7034.22 4409
7035.01 4426
7035.80 4263
7036.59 4340
7037.38 4253
7038.18 4359
7038.97 4218
7039.76 4341
7040.55 4391
7041.34 4415
7042.13 4494
7042.93 4592
7043.72 4625
7044.51 4645
7045.30 4573
7046.09 4649
7046.89 4603
7047.68 4412
7048.47 4320
7049.26 4382
7050.06 4561
7050.85 4615
7051.64 4621
7052.43 4627
7053.23 4795
7054.02 4826
7054.81 5014
7055.60 4693
7056.40 4636
7057.19 4563
7057.98 4425
7058.77 4528
7059.57 4304
7060.36 4074
7061.15 3974
7061.95 4004
7062.74 4231
7063.53 3979
7064.33 3908
7065.12 3931
7065.91 4039
7066.71 4000
7067.50 3974
7068.29 3873
7069.09 3825
7069.88 3936
7070.67 3964
7071.47 3858
7072.26 3972
7073.05 4023
7073.85 3973
7074.64 3807
7075.44 3752
7076.23 3874
7077.02 3852
7077.82 3899
7078.61 3708
7079.41 3766
7080.20 3660
7080.99 3759
7081.79 3634
7082.58 3606
7083.38 3579
7084.17 3547
7084.96 3668
7085.76 3529
7086.55 3559
7087.35 3713
7088.14 3652
7088.94 3693
7089.73 3712
7090.53 3501
7091.32 3415
7092.12 3398
7092.91 3323
7093.71 3372
7094.50 3352
7095.29 3287
7096.09 3295
7096.88 3229
7097.68 3310
7098.48 3389
7099.27 3398
7100.07 3367
7100.86 3188
7101.66 3046
7102.45 3160
7103.25 3222
7104.04 3238
7104.84 3231
7105.63 3274
7106.43 3327
7107.22 3234
7108.02 3110
7108.82 2936
7109.61 3067
7110.41 3049
7111.20 3138
7112.00 3282
7112.79 3068
7113.59 3177
7114.39 3195
7115.18 3177
7115.98 3147
7116.77 2997
7117.57 2933
7118.37 2954
7119.16 3103
7119.96 3134
7120.76 3095
7121.55 3129
7122.35 3127
7123.15 3141
7123.94 3218
7124.74 2974
7125.53 2999
7126.33 3105
7127.13 3214
7127.93 3164
7128.72 3060
7129.52 3138
7130.32 3227
7131.11 3050
7131.91 3073
7132.71 3032
7133.50 3120
7134.30 3140
7135.10 3001
7135.90 2935
7136.69 3091
7137.49 3000
7138.29 2926
7139.08 2930
7139.88 2953
7140.68 2953
7141.48 2963
7142.27 2849
7143.07 2881
7143.87 2955
7144.67 3020
7145.46 3007
7146.26 3022
7147.06 2899
7147.86 2889
7148.66 2850
7149.45 2998
7150.25 2973
7151.05 2952
7151.85 2996
7152.65 2876
7153.44 2817
7154.24 2802
7155.04 2962
7155.84 2895
7156.64 2930
7157.44 2864
7158.23 2773
7159.03 2876
7159.83 2845
7160.63 2863
7161.43 2895
7162.23 2891
7163.03 3023
7163.83 2931
7164.62 2894
7165.42 2794
7166.22 2818
7167.02 2987
7167.82 2898
7168.62 2688
7169.42 2818
7170.22 2928
7171.02 2824
7171.82 2862
7172.61 2928
7173.41 2785
7174.21 2900
7175.01 2843
7175.81 2888
7176.61 2924
7177.41 2883
7178.21 2924
7179.01 2827
7179.81 2697
7180.61 2519
7181.41 2571
7182.21 2733
7183.01 2765
7183.81 2721
7184.61 2760
7185.41 2858
7186.21 2796
7187.01 2751
7187.81 2658
7188.61 2800
7189.41 2866
7190.21 2788
7191.01 2819
7191.81 2735
7192.61 2729
7193.41 2766
7194.21 2755
7195.01 2733
7195.81 2685
7196.61 2637
7197.41 2511
7198.21 2558
7199.01 2718
7199.82 2641
7200.62 2636
7201.42 2761
7202.22 2709
7203.02 2766
7203.82 2794
7204.62 2667
7205.42 2696
7206.22 2720
7207.02 2804
7207.83 2731
7208.63 2768
7209.43 2807
7210.23 2800
7211.03 2791
7211.83 2721
7212.63 2676
7213.44 2704
7214.24 2639
7215.04 2711
7215.84 2749
7216.64 2691
7217.44 2677
7218.25 2770
7219.05 2770
7219.85 2731
7220.65 2886
7221.45 2824
7222.26 2837
7223.06 2672
7223.86 2711
7224.66 2779
7225.46 2784
7226.27 2924
7227.07 2848
7227.87 2823
7228.67 2856
7229.48 2797
7230.28 2836
7231.08 2806
7231.88 2840
7232.69 2821
7233.49 2805
7234.29 2892
7235.09 3034
7235.90 3119
7236.70 2947
7237.50 2996
7238.30 2985
7239.11 3072
7239.91 3213
7240.71 3339
7241.52 3358
7242.32 3517
7243.12 3732
7243.93 4024
7244.73 3831
7245.53 3654
7246.34 3621
7247.14 3462
7247.94 3370
7248.75 3381
7249.55 3250
7250.35 3065
7251.16 3074
7251.96 2967
7252.76 3109
7253.57 3153
7254.37 3046
7255.18 3100
7255.98 3079
7256.78 3163
7257.59 3178
7258.39 3093
7259.20 3082
7260.00 3189
7260.80 3127
7261.61 3068
7262.41 3037
7263.22 3109
7264.02 3087
7264.83 3028
7265.63 3069
7266.43 3023
7267.24 3065
7268.04 3038
7268.85 2996
7269.65 3186
7270.46 3100
7271.26 3143
7272.07 3292
7272.87 3298
7273.68 3310
7274.48 3296
7275.29 3131
7276.09 3266
7276.90 3325
7277.70 3242
7278.51 3294
7279.31 3295
7280.12 3422
7280.92 3439
7281.73 3468
7282.53 3530
7283.34 3789
7284.14 3771
7284.95 4098
7285.76 4504
7286.56 4806
7287.37 5157
7288.17 5383
7288.98 5591
7289.78 5739
7290.59 5650
7291.40 5216
7292.20 4912
7293.01 4702
7293.81 4297
7294.62 4199
7295.43 3947
7296.23 3505
7297.04 3518
7297.84 3376
7298.65 3355
7299.46 3495
7300.26 3493
7301.07 3266
7301.88 3451
7302.68 3338
7303.49 3469
7304.30 3589
7305.10 3404
7305.91 3409
7306.72 3360
7307.52 3552
7308.33 3531
7309.14 3693
7309.94 3732
7310.75 3499
7311.56 3827
7312.36 4005
7313.17 4038
7313.98 3943
7314.79 3933
7315.59 4031
7316.40 3947
7317.21 3789
7318.01 3882
7318.82 3927
7319.63 3808
7320.44 3814
7321.24 3968
7322.05 4133
7322.86 4463
7323.67 4531
7324.47 4899
7325.28 5196
7326.09 5083
7326.90 5188
7327.71 4963
7328.51 4674
7329.32 4471
7330.13 4221
7330.94 3997
7331.75 3810
7332.55 3707
7333.36 3613
7334.17 3390
7334.98 3449
7335.79 3519
7336.60 3473
7337.40 3410
7338.21 3450
7339.02 3415
7339.83 3453
7340.64 3393
7341.45 3458
7342.26 3497
7343.06 3537
7343.87 3599
7344.68 3466
7345.49 3411
7346.30 3282
7347.11 3320
7347.92 3410
7348.73 3404
7349.54 3342
7350.34 3328
7351.15 3384
7351.96 3251
7352.77 3267
7353.58 3294
7354.39 3027
7355.20 3069
7356.01 3133
7356.82 3321
7357.63 3268
7358.44 3135
7359.25 3300
7360.06 3313
7360.87 3240
7361.68 3296
7362.49 3305
7363.30 3455
7364.11 3300
7364.92 3371
7365.73 3522
7366.54 3531
7367.35 3573
7368.16 3658
7368.97 3531
7369.78 3389
7370.59 3551
7371.40 3475
7372.21 3415
7373.02 3467
7373.83 3531
7374.64 3514
7375.45 3554
7376.26 3484
7377.07 3519
7377.88 3493
7378.69 3467
7379.50 3672
7380.31 3790
7381.12 3839
7381.94 4055
7382.75 4139
7383.56 4188
7384.37 4421
7385.18 4449
7385.99 4687
7386.80 4694
7387.61 4658
7388.42 4517
7389.23 4205
7390.05 4081
7390.86 3912
7391.67 3819
7392.48 3528
7393.29 3406
7394.10 3531
7394.92 3479
7395.73 3318
7396.54 3394
7397.35 3564
7398.16 3397
7398.97 3494
7399.79 3624
7400.60 3901
7401.41 3973
7402.22 4108
7403.03 4190
7403.85 4319
7404.66 4409
7405.47 4400
7406.28 4252
7407.09 4242
7407.91 4103
7408.72 3930
7409.53 3765
7410.34 3624
7411.16 3479
7411.97 3589
7412.78 3388
7413.59 3442
7414.41 3331
7415.22 3267
7416.03 3138
7416.84 3207
7417.66 3204
7418.47 3169
7419.28 3220
7420.10 2995
7420.91 3106
7421.72 3168
7422.54 3008
7423.35 2942
7424.16 2874
7424.97 2951
7425.79 2964
7426.60 2832
7427.41 2849
7428.23 2803
7429.04 2803
7429.86 2716
7430.67 2786
7431.48 2857
7432.30 2937
7433.11 2846
7433.92 2761
7434.74 2738
7435.55 2702
7436.36 2901
7437.18 2720
7437.99 2778
7438.81 2760
7439.62 2752
7440.43 2772
7441.25 2618
7442.06 2698
7442.88 2921
7443.69 2817
7444.51 2840
7445.32 2847
7446.13 2696
7446.95 2931
7447.76 2828
7448.58 2720
7449.39 2760
7450.21 2815
7451.02 2595
7451.84 2665
7452.65 2752
7453.47 2793
7454.28 2762
7455.10 2768
7455.91 2693
7456.73 2563
7457.54 2639
7458.36 2662
7459.17 2731
7459.99 2664
7460.80 2708
7461.62 2722
7462.43 2787
7463.25 2721
7464.06 2730
7464.88 2667
7465.69 2745
7466.51 2608
7467.32 2670
7468.14 2784
7468.96 2674
7469.77 2647
7470.59 2713
7471.40 2638
7472.22 2648
7473.03 2627
7473.85 2732
7474.67 2750
7475.48 2789
7476.30 2634
7477.11 2710
7477.93 2721
7478.75 2705
7479.56 2615
7480.38 2598
7481.20 2685
7482.01 2584
7482.83 2600
7483.65 2479
7484.46 2568
7485.28 2633
7486.09 2590
7486.91 2501
7487.73 2429
7488.54 2469
7489.36 2558
7490.18 2618
7491.00 2560
7491.81 2629
7492.63 2519
7493.45 2591
7494.26 2532
7495.08 2491
7495.90 2473
7496.71 2455
7497.53 2483
7498.35 2384
7499.17 2318
7499.98 2317
7500.80 2496
7501.62 2471
7502.44 2559
7503.25 2415
7504.07 2392
7504.89 2459
7505.71 2574
7506.52 2514
7507.34 2537
7508.16 2489
7508.98 2392
7509.80 2413
7510.61 2342
7511.43 2297
7512.25 2236
7513.07 2300
7513.89 2340
7514.70 2319
7515.52 2384
7516.34 2383
7517.16 2290
7517.98 2289
7518.79 2417
7519.61 2524
7520.43 2494
7521.25 2398
7522.07 2383
7522.89 2422
7523.71 2357
7524.52 2360
7525.34 2336
7526.16 2342
7526.98 2313
7527.80 2305
7528.62 2489
7529.44 2393
7530.26 2292
7531.08 2297
7531.89 2325
7532.71 2333
7533.53 2250
7534.35 2298
7535.17 2516
7535.99 2503
7536.81 2407
7537.63 2383
7538.45 2296
7539.27 2305
7540.09 2436
7540.91 2517
7541.73 2476
7542.55 2408
7543.37 2484
7544.19 2446
7545.01 2384
7545.83 2378
7546.65 2384
7547.47 2475
7548.29 2379
7549.11 2413
7549.93 2523
7550.75 2384
7551.57 2400
7552.39 2289
7553.21 2465
7554.03 2416
7554.85 2418
7555.67 2394
7556.49 2378
7557.31 2414
7558.13 2393
7558.95 2472
7559.77 2482
7560.59 2583
7561.41 2587
7562.23 2633
7563.05 2636
7563.87 2526
7564.69 2609
7565.52 2532
7566.34 2529
7567.16 2530
7567.98 2453
7568.80 2545
7569.62 2506
7570.44 2318
7571.26 2441
7572.08 2510
7572.91 2486
7573.73 2408
7574.55 2486
7575.37 2519
7576.19 2499
7577.01 2394
7577.83 2538
7578.66 2529
7579.48 2535
7580.30 2547
7581.12 2545
7581.94 2518
7582.77 2392
7583.59 2529
7584.41 2640
7585.23 2516
7586.05 2348
7586.88 2596
7587.70 2493
7588.52 2647
7589.34 2631
7590.16 2630
7590.99 2714
7591.81 2706
7592.63 2652
7593.45 2635
7594.28 2764
7595.10 2615
7595.92 2619
7596.74 2588
7597.57 2583
7598.39 2562
7599.21 2499
7600.03 2490
7600.86 2635
7601.68 2608
7602.50 2609
7603.33 2534
7604.15 2711
7604.97 2858
7605.80 2909
7606.62 2955
7607.44 3087
7608.26 3136
7609.09 3201
7609.91 3121
7610.73 3179
7611.56 3057
7612.38 3014
7613.21 3042
7614.03 3051
7614.85 2798
7615.68 2817
7616.50 2788
7617.32 2688
7618.15 2705
7618.97 2821
7619.80 2822
7620.62 2859
7621.44 2784
7622.27 2856
7623.09 2797
7623.92 2900
7624.74 2927
7625.56 2931
7626.39 2879
7627.21 2727
7628.04 2776
7628.86 2872
7629.68 2716
7630.51 2695
7631.33 2783
7632.16 2776
7632.98 2996
7633.81 2978
7634.63 3021
7635.46 3156
7636.28 3243
7637.11 3271
7637.93 3041
7638.76 3035
7639.58 2969
7640.41 2953
7641.23 2962
7642.06 2709
7642.88 2562
7643.71 2579
7644.53 2456
7645.36 2441
7646.18 2505
7647.01 2632
7647.83 2500
7648.66 2388
7649.48 2380
7650.31 2418
7651.14 2417
7651.96 2473
7652.79 2529
7653.61 2372
7654.44 2429
7655.26 2537
7656.09 2377
7656.92 2464
7657.74 2458
7658.57 2445
7659.39 2366
7660.22 2325
7661.05 2265
7661.87 2344
7662.70 2444
7663.52 2529
7664.35 2301
7665.18 2338
7666.00 2356
7666.83 2439
7667.66 2427
7668.48 2373
7669.31 2337
7670.14 2293
7670.96 2233
7671.79 2272
7672.62 2347
7673.44 2328
7674.27 2335
7675.10 2349
7675.92 2388
7676.75 2309
7677.58 2355
7678.40 2462
7679.23 2447
7680.06 2373
7680.89 2320
7681.71 2274
7682.54 2202
7683.37 2338
7684.19 2352
7685.02 2233
7685.85 2186
7686.68 2201
7687.50 2272
7688.33 2255
7689.16 2303
7689.99 2312
7690.81 2275
7691.64 2269
7692.47 2302
7693.30 2263
7694.13 2204
7694.95 2258
7695.78 2324
7696.61 2309
7697.44 2251
7698.27 2315
7699.09 2342
7699.92 2356
7700.75 2263
7701.58 2216
7702.41 2248
7703.24 2198
7704.06 2355
7704.89 2475
7705.72 2400
7706.55 2364
7707.38 2290
7708.21 2338
7709.04 2330
7709.86 2263
7710.69 2423
7711.52 2191
7712.35 2311
7713.18 2409
7714.01 2259
7714.84 2177
7715.67 2254
7716.50 2245
7717.32 2296
7718.15 2297
7718.98 2226
7719.81 2294
7720.64 2279
7721.47 2338
7722.30 2349
7723.13 2248
7723.96 2333
7724.79 2438
7725.62 2449
7726.45 2217
7727.28 2290
7728.11 2312
7728.94 2365
7729.77 2424
7730.60 2268
7731.43 2340
7732.26 2253
7733.09 2260
7733.92 2222
7734.75 2230
7735.58 2317
7736.41 2367
7737.24 2274
7738.07 2357
7738.90 2435
7739.73 2449
7740.56 2380
7741.39 2360
7742.22 2181
7743.05 2345
7743.88 2327
7744.71 2319
7745.54 2434
7746.37 2524
7747.20 2500
7748.03 2771
7748.87 2900
7749.70 3200
7750.53 3333
7751.36 3402
7752.19 3534
7753.02 3653
7753.85 3428
7754.68 3393
7755.51 3137
7756.34 3069
7757.18 2841
7758.01 2574
7758.84 2657
7759.67 2526
7760.50 2425
7761.33 2281
7762.16 2219
7763.00 2329
7763.83 2517
7764.66 2392
7765.49 2510
7766.32 2522
7767.16 2540
7767.99 2457
7768.82 2561
7769.65 2430
7770.48 2325
7771.31 2288
7772.15 2327
7772.98 2317
7773.81 2360
7774.64 2136
7775.48 2204
7776.31 2271
7777.14 2188
7777.97 2113
7778.81 2227
7779.64 2241
7780.47 2160
7781.30 2113
7782.14 2219
7782.97 2318
7783.80 2177
7784.63 2229
7785.47 2129
7786.30 2238
7787.13 2266
7787.97 2232
7788.80 2189
7789.63 2295
7790.46 2256
7791.30 2391
7792.13 2368
7792.96 2420
7793.80 2355
7794.63 2265
7795.46 2350
7796.30 2408
7797.13 2320
7797.96 2263
7798.80 2153
7799.63 2131
7800.46 2221
7801.30 2166
7802.13 2226
7802.97 2310
7803.80 2333
7804.63 2229
7805.47 2274
7806.30 2275
7807.13 2223
7807.97 2338
7808.80 2397
7809.64 2400
7810.47 2402
7811.31 2335
7812.14 2246
7812.97 2356
7813.81 2276
7814.64 2377
7815.48 2390
7816.31 2410
7817.15 2295
7817.98 2325
7818.82 2287
7819.65 2353
7820.48 2366
7821.32 2447
7822.15 2432
7822.99 2382
7823.82 2353
7824.66 2250
7825.49 2303
7826.33 2317
7827.16 2333
7828.00 2320
7828.83 2370
7829.67 2393
7830.50 2389
7831.34 2296
7832.17 2374
7833.01 2382
7833.85 2411
7834.68 2332
7835.52 2298
7836.35 2344
7837.19 2392
7838.02 2348
7838.86 2285
7839.69 2367
7840.53 2397
7841.37 2439
7842.20 2366
7843.04 2417
7843.87 2440
7844.71 2505
7845.55 2437
7846.38 2285
7847.22 2460
7848.05 2464
7848.89 2476
7849.73 2353
7850.56 2237
7851.40 2384
7852.24 2356
7853.07 2488
7853.91 2618
7854.74 2448
7855.58 2367
7856.42 2319
7857.25 2495
7858.09 2578
7858.93 2498
7859.76 2510
7860.60 2703
7861.44 2958
7862.28 3132
7863.11 3180
7863.95 3207
7864.79 3229
7865.62 2909
7866.46 2847
7867.30 2773
7868.14 2707
7868.97 2612
7869.81 2537
7870.65 2582
7871.48 2505
7872.32 2428
7873.16 2465
7874.00 2655
7874.83 2679
7875.67 2475
7876.51 2434
7877.35 2564
7878.19 2594
7879.02 2679
7879.86 2592
7880.70 2655
7881.54 2550
7882.37 2658
7883.21 2535
7884.05 2584
7884.89 2532
7885.73 2502
7886.57 2367
7887.40 2360
7888.24 2349
7889.08 2480
7889.92 2534
7890.76 2367
7891.60 2433
7892.43 2409
7893.27 2503
7894.11 2460
7894.95 2320
7895.79 2497
7896.63 2433
7897.47 2443
7898.30 2454
7899.14 2467
7899.98 2417
7900.82 2376
7901.66 2360
7902.50 2482
7903.34 2428
7904.18 2558
7905.02 2605
7905.86 2689
7906.70 2683
7907.54 2771
7908.37 2576
7909.21 2567
7910.05 2608
7910.89 2479
7911.73 2399
7912.57 2426
7913.41 2422
7914.25 2391
7915.09 2323
7915.93 2332
7916.77 2213
7917.61 2255
7918.45 2346
7919.29 2473
7920.13 2527
7920.97 2581
7921.81 2539
7922.65 2526
7923.49 2576
7924.33 2542
7925.17 2564
7926.01 2498
7926.85 2321
7927.69 2485
7928.53 2372
7929.37 2306
7930.21 2222
7931.05 2267
7931.90 2102
7932.74 2313
7933.58 2338
7934.42 2216
7935.26 2296
7936.10 2218
7936.94 2157
7937.78 2257
7938.62 2242
7939.46 2131
7940.30 2070
7941.14 2248
7941.99 2226
7942.83 2046
7943.67 2140
7944.51 2104
7945.35 2050
7946.19 2163
7947.03 2230
7947.88 2195
7948.72 2288
7949.56 2067
7950.40 2164
7951.24 2177
7952.08 2141
7952.93 2080
7953.77 2040
7954.61 2072
7955.45 2145
7956.29 2079
7957.13 2142
7957.98 2117
7958.82 2163
7959.66 2160
7960.50 2034
7961.35 2041
7962.19 2138
7963.03 2010
7963.87 2056
7964.71 2098
7965.56 2025
7966.40 2128
7967.24 2115
7968.08 2110
7968.93 2121
7969.77 2068
7970.61 2042
7971.45 2129
7972.30 2096
7973.14 1986
7973.98 2012
7974.83 2023
7975.67 2061
7976.51 2057
7977.36 2040
7978.20 2008
7979.04 2038
7979.88 1997
7980.73 1910
7981.57 1987
7982.41 2010
7983.26 2041
7984.10 2139
7984.94 2154
7985.79 2147
7986.63 2063
7987.47 2078
7988.32 2015
7989.16 1990
7990.01 2122
7990.85 2147
7991.69 2140
7992.54 2053
7993.38 2039
7994.23 2011
7995.07 2074
7995.91 2011
7996.76 2100
7997.60 2065
7998.45 2037
7999.29 2062
8000.13 2066
8000.98 1984
8001.82 2025
8002.67 1932
8003.51 1916
8004.36 1886
8005.20 1931
8006.04 1930
8006.89 1904
8007.73 1890
8008.58 1965
8009.42 2009
8010.27 2003
8011.11 1957
8011.96 2025
8012.80 1995
8013.65 1890
8014.49 1926
8015.34 2071
8016.18 1968
8017.03 1994
8017.87 1812
8018.72 1893
8019.56 1924
8020.41 1942
8021.25 1906
8022.10 2039
8022.95 2084
8023.79 2026
8024.64 2010
8025.48 1959
8026.33 1932
8027.17 1919
8028.02 1964
8028.86 1934
8029.71 1920
8030.56 1940
8031.40 1996
8032.25 1952
8033.09 1910
8033.94 1980
8034.79 1901
8035.63 1927
8036.48 1952
8037.32 1901
8038.17 1918
8039.02 1873
8039.86 1896
8040.71 1893
8041.56 1899
8042.40 1861
8043.25 1866
8044.10 1933
8044.94 1997
8045.79 1958
8046.64 1920
8047.48 1932
8048.33 1883
8049.18 1851
8050.02 1825
8050.87 1876
8051.72 1942
8052.56 1874
8053.41 1858
8054.26 1942
8055.11 1869
8055.95 1839
8056.80 1920
8057.65 1944
8058.49 2004
8059.34 1876
8060.19 1739
8061.04 1912
8061.88 1878
8062.73 1877
8063.58 1865
8064.43 1854
8065.27 1910
8066.12 1916
8066.97 1827
8067.82 1910
8068.67 1906
8069.51 1944
8070.36 1964
8071.21 1996
8072.06 1977
8072.91 1838
8073.75 1954
8074.60 1906
8075.45 1935
8076.30 1917
8077.15 1893
8078.00 1816
8078.84 1906
8079.69 1979
8080.54 1864
8081.39 1852
8082.24 1822
8083.09 1870
8083.94 1877
8084.78 1894
8085.63 1778
8086.48 1830
8087.33 1844
8088.18 1885
8089.03 1896
8089.88 1894
8090.73 1897
8091.58 1924
8092.42 1873
8093.27 1847
8094.12 1919
8094.97 1883
8095.82 1905
8096.67 1884
8097.52 1913
8098.37 1849
8099.22 1902
8100.07 1894
8100.92 1930
8101.77 1869
8102.62 2014
8103.47 1966
8104.32 1847
8105.17 1944
8106.02 1935
8106.87 1950
8107.72 1916
8108.57 2032
8109.42 1905
8110.27 1880
8111.12 1918
8111.97 1913
8112.82 1969
8113.67 1934
8114.52 1890
8115.37 1941
8116.22 1818
8117.07 1800
8117.92 1875
8118.77 1872
8119.62 1818
8120.47 1892
8121.32 1906
8122.17 1841
8123.02 2034
8123.87 2029
8124.72 2046
8125.57 2118
8126.43 1954
8127.28 2003
8128.13 1988
8128.98 2052
8129.83 2029
8130.68 2066
8131.53 2035
8132.38 2048
8133.23 2038
8134.09 2135
8134.94 2087
8135.79 2053
8136.64 2037
8137.49 2083
8138.34 2189
8139.19 2164
8140.05 2061
8140.90 2023
8141.75 2007
8142.60 2080
8143.45 2058
8144.30 2123
8145.16 2239
8146.01 2222
8146.86 2115
8147.71 2042
8148.56 2208
8149.42 2110
8150.27 2087
8151.12 2123
8151.97 2226
8152.83 2277
8153.68 2190
8154.53 2201
8155.38 2178
8156.24 2279
8157.09 2309
8157.94 2250
8158.79 2371
8159.65 2423
8160.50 2260
8161.35 2271
8162.20 2302
8163.06 2249
8163.91 2197
8164.76 2253
8165.62 2224
8166.47 2223
8167.32 2117
8168.17 2099
8169.03 2069
8169.88 2123
8170.73 2089
8171.59 2153
8172.44 2023
8173.29 2080
8174.15 2178
8175.00 2181
8175.85 2160
8176.71 2002
8177.56 2067
8178.42 1998
8179.27 2091
8180.12 2044
8180.98 2083
8181.83 2069
8182.68 2018
8183.54 1964
8184.39 1966
8185.25 2097
8186.10 1994
8186.95 2005
8187.81 1989
8188.66 1938
8189.52 1983
8190.37 1970
8191.22 1894
8192.08 1957
8192.93 1780
8193.79 1824
8194.64 1777
8195.50 1849
8196.35 1922
8197.21 2080
8198.06 2005
8198.92 2005
8199.77 1929
8200.63 1931
8201.48 1995
8202.33 1939
8203.19 1924
8204.04 1901
8204.90 1913
8205.75 2015
8206.61 2138
8207.47 2050
8208.32 1971
8209.18 1925
8210.03 2000
8210.89 1977
8211.74 1917
8212.60 2034
8213.45 2061
8214.31 2024
8215.16 2011
8216.02 2114
8216.87 2076
8217.73 1965
8218.59 2013
8219.44 2010
8220.30 1874
8221.15 1952
8222.01 1988
8222.87 1990
8223.72 1930
8224.58 2091
8225.43 2198
8226.29 2107
8227.15 2042
8228.00 2085
8228.86 2220
8229.71 2073
8230.57 2168
8231.43 2110
8232.28 2103
8233.14 2021
8234.00 1926
8234.85 1932
8235.71 1994
8236.57 2107
8237.42 2113
8238.28 2035
8239.14 2044
8239.99 2035
8240.85 2017
8241.71 1945
8242.56 2000
8243.42 1995
8244.28 2121
8245.14 1938
8245.99 1951
8246.85 2020
8247.71 1988
8248.56 1992
8249.42 1903
8250.28 1958
8251.14 1982
8251.99 2049
8252.85 2010
8253.71 2033
8254.57 2060
8255.42 1964
8256.28 1962
8257.14 2021
8258.00 2012
8258.86 2086
8259.71 2010
8260.57 2143
8261.43 2171
8262.29 2126
8263.15 2144
8264.00 2141
8264.86 2135
8265.72 2118
8266.58 2019
8267.44 1993
8268.29 2040
8269.15 1963
8270.01 2024
8270.87 1989
8271.73 1982
8272.59 2110
8273.45 2130
8274.30 2007
8275.16 2047
8276.02 2042
8276.88 2083
8277.74 2056
8278.60 2040
8279.46 2072
8280.32 2081
8281.18 2109
8282.03 2131
8282.89 2061
8283.75 2202
8284.61 2040
8285.47 2212
8286.33 2225
8287.19 2184
8288.05 2118
8288.91 2218
8289.77 2174
8290.63 2159
8291.49 2154
8292.35 2131
8293.21 2183
8294.07 2278
8294.93 2348
8295.78 2243
8296.64 2173
8297.50 2154
8298.36 2159
8299.22 2201
8300.08 2266
8300.94 2324
8301.80 2312
8302.66 2347
8303.52 2261
8304.38 2432
8305.25 2290
8306.11 2290
8306.97 2391
8307.83 2519
8308.69 2391
8309.55 2317
8310.41 2440
8311.27 2414
8312.13 2441
8312.99 2388
8313.85 2335
8314.71 2413
8315.57 2375
8316.43 2414
8317.29 2534
8318.15 2630
8319.02 2666
8319.88 2767
8320.74 2827
8321.60 2826
8322.46 2949
8323.32 2887
8324.18 2725
8325.04 2793
8325.90 2646
8326.77 2535
8327.63 2440
8328.49 2361
8329.35 2317
8330.21 2375
8331.07 2357
8331.93 2322
8332.80 2371
8333.66 2298
8334.52 2420
8335.38 2534
8336.24 2454
8337.11 2383
8337.97 2293
8338.83 2402
8339.69 2459
8340.55 2433
8341.42 2397
8342.28 2372
8343.14 2524
8344.00 2473
8344.86 2593
8345.73 2564
8346.59 2756
8347.45 2743
8348.31 2759
8349.18 2766
8350.04 2654
8350.90 2753
8351.76 2696
8352.63 2626
8353.49 2578
8354.35 2576
8355.22 2630
8356.08 2551
8356.94 2548
8357.80 2505
8358.67 2468
8359.53 2557
8360.39 2505
8361.26 2465
8362.12 2517
8362.98 2536
8363.85 2609
8364.71 2590
8365.57 2650
8366.44 2580
8367.30 2509
8368.16 2507
8369.03 2377
8369.89 2378
8370.75 2529
8371.62 2329
8372.48 2483
8373.35 2627
8374.21 2502
8375.07 2553
8375.94 2584
8376.80 2647
8377.67 2690
8378.53 2640
8379.39 2657
8380.26 2573
8381.12 2758
8381.99 2707
8382.85 2697
8383.71 2679
8384.58 2664
8385.44 2727
8386.31 2635
8387.17 2823
8388.04 2844
8388.90 2979
8389.77 2904
8390.63 2995
8391.50 2903
8392.36 2722
8393.22 2829
8394.09 2892
8394.95 2866
8395.82 2877
8396.68 2827
8397.55 2821
8398.41 2860
8399.28 2902
8400.14 2861
8401.01 2999
8401.88 3052
8402.74 2984
8403.61 3112
8404.47 3076
8405.34 3070
8406.20 3007
8407.07 2965
8407.93 2862
8408.80 2882
8409.66 2954
8410.53 2931
8411.40 2907
8412.26 2991
8413.13 2772
8413.99 2855
8414.86 2986
8415.73 2953
8416.59 2980
8417.46 3005
8418.32 2994
8419.19 2971
8420.06 2952
8420.92 3012
8421.79 3043
8422.65 3104
8423.52 3098
8424.39 3036
8425.25 3076
8426.12 3145
8426.99 3187
8427.85 3269
8428.72 3250
8429.59 3368
8430.45 3355
8431.32 3546
8432.19 3526
8433.05 3422
8433.92 3362
8434.79 3431
8435.65 3443
8436.52 3403
8437.39 3373
8438.26 3456
8439.12 3451
8439.99 3623
8440.86 3530
8441.73 3513
8442.59 3567
8443.46 3775
8444.33 3802
8445.19 3822
8446.06 4015
8446.93 4077
8447.80 4055
8448.67 3825
8449.53 4080
8450.40 3889
8451.27 3849
8452.14 3974
8453.00 3882
8453.87 3757
8454.74 4034
8455.61 4220
8456.48 4549
8457.34 4970
8458.21 5705
8459.08 6308
8459.95 7025
8460.82 7413
8461.69 7749
8462.55 7820
8463.42 7609
8464.29 7113
8465.16 6673
8466.03 6165
8466.90 5805
8467.77 5336
8468.63 5068
8469.50 4793
8470.37 4814
8471.24 5088
8472.11 5526
8472.98 6093
8473.85 6390
8474.72 6877
8475.58 6923
8476.45 6998
8477.32 6600
8478.19 6178
8479.06 5935
8479.93 5372
8480.80 4959
8481.67 4640
8482.54 4366
8483.41 3961
8484.28 3796
8485.15 3734
8486.02 3718
8486.89 3511
8487.76 3464
8488.63 3583
8489.50 3649
8490.37 3522
8491.24 3437
8492.11 3494
8492.98 3412
8493.85 3392
8494.72 3460
8495.59 3439
8496.46 3564
8497.33 3526
8498.20 3676
8499.07 3690
8499.94 3605
8500.81 3538
8501.68 3556
8502.55 3580
8503.42 3528
8504.29 3488
8505.16 3477
8506.03 3389
8506.90 3265
8507.77 3182
8508.64 3270
8509.51 3508
8510.38 3333
8511.25 3434
8512.13 3498
8513.00 3536
8513.87 3611
8514.74 3728
8515.61 3656
8516.48 3532
8517.35 3525
8518.22 3655
8519.09 3612
8519.97 3506
8520.84 3416
8521.71 3428
8522.58 3265
8523.45 3231
8524.32 3455
8525.19 3497
8526.07 3318
8526.94 3300
8527.81 3167
8528.68 3270
8529.55 3405
8530.43 3470
8531.30 3394
8532.17 3390
8533.04 3491
8533.91 3528
8534.79 3441
8535.66 3503
8536.53 3511
8537.40 3589
8538.27 3470
8539.15 3665
8540.02 3734
8540.89 3575
8541.76 3606
8542.64 3661
8543.51 3644
8544.38 3606
8545.25 3624
8546.13 3539
8547.00 3342
8547.87 3400
8548.74 3468
8549.62 3466
8550.49 3469
8551.36 3506
8552.24 3425
8553.11 3369
8553.98 3530
8554.86 3663
8555.73 3749
8556.60 4047
8557.48 4318
8558.35 4474
8559.22 4719
8560.10 4607
8560.97 4583
8561.84 4342
8562.72 4190
8563.59 3977
8564.46 3707
8565.34 3529
8566.21 3459
8567.08 3360
8567.96 3246
8568.83 3192
8569.71 3108
8570.58 3004
8571.45 2947
8572.33 2987
8573.20 2947
8574.08 2879
8574.95 2773
8575.82 2777
8576.70 2866
8577.57 2788
8578.45 2840
8579.32 2785
8580.20 2739
8581.07 2795
8581.94 2821
8582.82 2756
8583.69 2571
8584.57 2789
8585.44 2758
8586.32 2736
8587.19 2763
8588.07 2667
8588.94 2736
8589.82 2651
8590.69 2600
8591.57 2684
8592.44 2680
8593.32 2740
8594.19 2684
8595.07 2547
8595.94 2585
8596.82 2626
8597.69 2713
8598.57 2751
8599.44 2619
8600.32 2642
8601.19 2664
8602.07 2566
8602.95 2536
8603.82 2494
8604.70 2485
8605.57 2471
8606.45 2432
8607.32 2428
8608.20 2414
8609.08 2542
8609.95 2446
8610.83 2461
8611.70 2521
8612.58 2474
8613.46 2525
8614.33 2552
8615.21 2467
8616.08 2568
8616.96 2522
8617.84 2492
8618.71 2451
8619.59 2425
8620.47 2445
8621.34 2391
8622.22 2593
8623.10 2599
8623.97 2595
8624.85 2459
8625.73 2465
8626.60 2604
8627.48 2589
8628.36 2488
8629.23 2389
8630.11 2529
8630.99 2505
8631.87 2519
8632.74 2657
8633.62 2572
8634.50 2481
8635.37 2528
8636.25 2490
8637.13 2438
8638.01 2557
8638.88 2535
8639.76 2440
8640.64 2438
8641.52 2533
8642.39 2539
8643.27 2528
8644.15 2637
8645.03 2614
8645.90 2612
8646.78 2555
8647.66 2514
8648.54 2439
8649.42 2545
8650.29 2489
8651.17 2597
8652.05 2568
8652.93 2540
8653.81 2521
8654.68 2386
8655.56 2375
8656.44 2414
8657.32 2514
8658.20 2564
8659.08 2397
8659.95 2543
8660.83 2522
8661.71 2574
8662.59 2334
8663.47 2417
8664.35 2423
8665.23 2557
8666.10 2534
8666.98 2479
8667.86 2478
8668.74 2545
8669.62 2503
8670.50 2553
8671.38 2461
8672.26 2512
8673.14 2423
8674.02 2528
8674.90 2473
8675.77 2504
8676.65 2559
8677.53 2526
8678.41 2736
8679.29 2645
8680.17 2604
8681.05 2636
8681.93 2685
8682.81 2769
8683.69 2572
8684.57 2573
8685.45 2593
8686.33 2684
8687.21 2624
8688.09 2594
8688.97 2577
8689.85 2668
8690.73 2618
8691.61 2720
8692.49 2935
8693.37 3038
8694.25 3516
8695.13 3600
8696.01 3919
8696.89 4280
8697.77 4477
8698.65 4461
8699.53 4386
8700.41 3908
8701.29 3754
8702.17 3693
8703.05 3476
8703.94 3099
8704.82 2937
8705.70 2808
8706.58 2591
8707.46 2537
8708.34 2446
8709.22 2484
8710.10 2473
8710.98 2380
8711.86 2338
8712.75 2431
8713.63 2360
8714.51 2320
8715.39 2354
8716.27 2376
8717.15 2255
8718.03 2307
8718.91 2392
8719.80 2355
8720.68 2331
8721.56 2190
8722.44 2250
8723.32 2366
8724.20 2287
8725.09 2328
8725.97 2293
8726.85 2398
8727.73 2457
8728.61 2274
8729.50 2338
8730.38 2288
8731.26 2373
8732.14 2449
8733.02 2460
8733.91 2488
8734.79 2575
8735.67 2574
8736.55 2560
8737.44 2554
8738.32 2569
8739.20 2460
8740.08 2399
8740.97 2293
8741.85 2306
8742.73 2168
8743.61 2257
8744.50 2192
8745.38 2187
8746.26 2276
8747.15 2302
8748.03 2166
8748.91 2211
8749.79 2251
8750.68 2342
8751.56 2237
8752.44 2291
8753.33 2268
8754.21 2201
8755.09 2363
8755.98 2343
8756.86 2355
8757.74 2282
8758.63 2431
8759.51 2466
8760.39 2511
8761.28 2536
8762.16 2610
8763.05 2731
8763.93 2675
8764.81 2547
8765.70 2642
8766.58 2580
8767.46 2424
8768.35 2460
8769.23 2348
8770.12 2432
8771.00 2541
8771.89 2518
8772.77 2568
8773.65 2546
8774.54 2534
8775.42 2617
8776.31 2779
8777.19 2678
8778.08 2670
8778.96 2632
8779.84 2694
8780.73 2602
8781.61 2501
8782.50 2473
8783.38 2472
8784.27 2389
8785.15 2456
8786.04 2313
8786.92 2242
8787.81 2265
8788.69 2236
8789.58 2208
8790.46 2277
8791.35 2412
8792.23 2384
8793.12 2451
8794.00 2502
8794.89 2365
8795.77 2317
8796.66 2533
8797.55 2500
8798.43 2325
8799.32 2409
8800.20 2299
8801.09 2351
8801.97 2345
8802.86 2341
8803.74 2383
8804.63 2379
8805.52 2270
8806.40 2233
8807.29 2294
8808.17 2376
8809.06 2370
8809.95 2274
8810.83 2321
8811.72 2424
8812.60 2311
8813.49 2330
8814.38 2293
8815.26 2164
8816.15 2230
8817.04 2144
8817.92 2225
8818.81 2122
8819.70 2195
8820.58 2169
8821.47 2086
8822.36 2051
8823.24 2078
8824.13 2156
8825.02 2063
8825.90 2074
8826.79 2107
8827.68 2158
8828.56 2148
8829.45 2112
8830.34 2200
8831.23 2169
8832.11 2045
8833.00 2013
8833.89 1976
8834.77 2026
8835.66 1975
8836.55 1974
8837.44 2033
8838.32 1988
8839.21 1961
8840.10 1894
8840.99 2032
8841.88 1993
8842.76 2007
8843.65 1991
8844.54 1950
8845.43 1985
8846.31 1970
8847.20 2026
8848.09 2053
8848.98 1982
8849.87 2009
8850.75 1985
8851.64 2007
8852.53 1891
8853.42 1830
8854.31 1868
8855.20 1841
8856.08 1984
8856.97 1988
8857.86 1976
8858.75 1917
8859.64 1849
8860.53 1881
8861.42 1782
8862.30 1702
8863.19 1745
8864.08 1826
8864.97 1918
8865.86 1949
8866.75 1906
8867.64 1899
8868.53 1803
8869.42 1726
8870.30 1774
8871.19 1838
8872.08 1813
8872.97 1779
8873.86 1759
8874.75 1728
8875.64 1683
8876.53 1807
8877.42 1888
8878.31 1815
8879.20 1730
8880.09 1729
8880.98 1678
8881.87 1691
8882.76 1727
8883.65 1757
8884.54 1653
8885.43 1716
8886.32 1704
8887.21 1693
8888.10 1673
8888.99 1717
8889.88 1706
8890.77 1624
8891.66 1765
8892.55 1776
8893.44 1681
8894.33 1635
8895.22 1653
8896.11 1674
8897.00 1687
8897.89 1722
8898.78 1754
8899.67 1630
8900.56 1756
8901.45 1668
8902.34 1633
8903.23 1691
8904.12 1631
8905.02 1593
8905.91 1625
8906.80 1647
8907.69 1639
8908.58 1701
8909.47 1658
8910.36 1675
8911.25 1580
8912.14 1649
8913.04 1587
8913.93 1487
8914.82 1548
8915.71 1563
8916.60 1594
8917.49 1605
8918.38 1672
8919.28 1595
8920.17 1614
8921.06 1574
8921.95 1600
8922.84 1584
8923.73 1618
8924.63 1610
8925.52 1657
8926.41 1598
8927.30 1617
8928.19 1562
8929.09 1600
8929.98 1558
8930.87 1575
8931.76 1501
8932.65 1504
8933.55 1479
8934.44 1526
8935.33 1579
8936.22 1604
8937.12 1522
8938.01 1566
8938.90 1503
8939.79 1450
8940.69 1515
8941.58 1514
8942.47 1476
8943.37 1429
8944.26 1407
8945.15 1441
8946.04 1493
8946.94 1509
8947.83 1460
8948.72 1523
8949.62 1488
8950.51 1532
8951.40 1517
8952.30 1508
8953.19 1512
8954.08 1534
8954.98 1511
8955.87 1572
8956.76 1542
8957.66 1547
8958.55 1467
8959.44 1542
8960.34 1533
8961.23 1463
8962.12 1440
8963.02 1398
8963.91 1447
8964.81 1488
8965.70 1446
8966.59 1398
8967.49 1405
8968.38 1472
8969.28 1526
8970.17 1519
8971.06 1576
8971.96 1524
8972.85 1546
8973.75 1492
8974.64 1513
8975.54 1470
8976.43 1425
8977.32 1475
8978.22 1460
8979.11 1471
8980.01 1488
8980.90 1409
8981.80 1388
8982.69 1312
8983.59 1404
8984.48 1399
8985.38 1439
8986.27 1385
8987.17 1359
8988.06 1386
8988.96 1422
8989.85 1381
8990.75 1421
8991.64 1250
8992.54 1294
8993.43 1461
8994.33 1429
8995.22 1385
8996.12 1412
8997.01 1451
8997.91 1470
8998.81 1352
8999.70 1338
9000.60 1319
9001.49 1407
9002.39 1355
9003.28 1343
9004.18 1375
9005.08 1334
9005.97 1428
9006.87 1490
9007.76 1435
9008.66 1490
9009.56 1400
9010.45 1372
9011.35 1382
9012.24 1375
9013.14 1338
9014.04 1415
9014.93 1453
9015.83 1447
9016.73 1346
9017.62 1292
9018.52 1299
9019.42 1282
9020.31 1252
9021.21 1239
9022.11 1343
9023.00 1402
9023.90 1371
9024.80 1411
9025.69 1382
9026.59 1381
9027.49 1474
9028.38 1382
9029.28 1338
9030.18 1319
9031.08 1305
9031.97 1374
9032.87 1387
9033.77 1371
9034.66 1337
9035.56 1370
9036.46 1353
9037.36 1358
9038.25 1354
9039.15 1315
9040.05 1311
9040.95 1247
9041.85 1350
9042.74 1358
9043.64 1404
9044.54 1413
9045.44 1312
9046.33 1205
9047.23 1281
9048.13 1340
9049.03 1362
9049.93 1260
9050.82 1221
9051.72 1335
9052.62 1340
9053.52 1377
9054.42 1363
9055.32 1338
9056.21 1302
9057.11 1435
9058.01 1317
9058.91 1275
9059.81 1327
9060.71 1295
9061.61 1376
9062.50 1332
9063.40 1288
9064.30 1311
9065.20 1331
9066.10 1365
9067.00 1393
9067.90 1279
9068.80 1255
9069.70 1286
9070.60 1315
9071.49 1297
9072.39 1383
9073.29 1392
9074.19 1318
9075.09 1292
9075.99 1365
9076.89 1353
9077.79 1362
9078.69 1263
9079.59 1314
9080.49 1330
9081.39 1293
9082.29 1365
9083.19 1335
9084.09 1307
9084.99 1237
9085.89 1306
9086.79 1255
9087.69 1286
9088.59 1328
9089.49 1318
9090.39 1331
9091.29 1299
9092.19 1359
9093.09 1303
9093.99 1277
9094.89 1320
9095.79 1322
9096.69 1336
9097.59 1319
9098.49 1425
9099.39 1311
9100.29 1273
9101.19 1315
9102.09 1355
9102.99 1373
9103.90 1408
9104.80 1409
9105.70 1353
9106.60 1347
9107.50 1416
9108.40 1382
9109.30 1382
9110.20 1310
9111.10 1383
9112.00 1356
9112.91 1325
9113.81 1332
9114.71 1275
9115.61 1292
9116.51 1280
9117.41 1255
9118.31 1274
9119.22 1241
9120.12 1291
9121.02 1323
9121.92 1258
9122.82 1277
9123.72 1335
9124.63 1286
9125.53 1312
9126.43 1291
9127.33 1331
9128.23 1342
9129.14 1278
9130.04 1201
9130.94 1288
9131.84 1277
9132.74 1287
9133.65 1310
9134.55 1244
9135.45 1271
9136.35 1310
9137.26 1280
9138.16 1280
9139.06 1358
9139.96 1323
9140.87 1274
9141.77 1274
9142.67 1284
9143.57 1281
9144.48 1252
9145.38 1312
9146.28 1377
9147.19 1350
9148.09 1227
9148.99 1290
9149.90 1269
9150.80 1291
9151.70 1386
9152.60 1344
9153.51 1307
9154.41 1296
9155.31 1298
9156.22 1234
9157.12 1277
9158.02 1255
9158.93 1231
9159.83 1265
9160.74 1310
9161.64 1303
9162.54 1264
9163.45 1285
9164.35 1246
9165.25 1285
9166.16 1258
9167.06 1215
9167.97 1221
9168.87 1258
9169.77 1242
9170.68 1221
9171.58 1276
9172.49 1336
9173.39 1250
9174.30 1276
9175.20 1232
9176.10 1204
9177.01 1311
9177.91 1325
9178.82 1276
9179.72 1310
9180.63 1278
9181.53 1290
9182.44 1391
9183.34 1308
9184.25 1210
9185.15 1203
9186.05 1225
9186.96 1325
9187.86 1291
9188.77 1287
9189.67 1221
9190.58 1224
9191.48 1324
9192.39 1328
9193.30 1259
9194.20 1234
9195.11 1220
9196.01 1318
9196.92 1342
9197.82 1399
9198.73 1297
9199.63 1278
9200.54 1408
9201.44 1429
9202.35 1484
9203.26 1503
9204.16 1475
9205.07 1537
9205.97 1528
9206.88 1663
9207.78 1551
9208.69 1498
9209.60 1357
9210.50 1356
9211.41 1421
9212.32 1380
9213.22 1385
9214.13 1360
9215.03 1327
9215.94 1341
9216.85 1374
9217.75 1303
9218.66 1308
9219.57 1313
9220.47 1318
9221.38 1318
9222.29 1376
9223.19 1400
9224.10 1341
9225.01 1328
9225.91 1373
9226.82 1335
9227.73 1395
9228.63 1304
9229.54 1292
9230.45 1326
9231.36 1283
9232.26 1374
9233.17 1328
9234.08 1258
9234.98 1302
9235.89 1252
9236.80 1282
9237.71 1201
9238.61 1407
9239.52 1357
9240.43 1315
9241.34 1315
9242.24 1270
9243.15 1221
9244.06 1247
9244.97 1280
9245.87 1330
9246.78 1320
9247.69 1229
9248.60 1310
9249.51 1281
9250.41 1357
9251.32 1285
9252.23 1270
9253.14 1294
9254.05 1195
9254.96 1260
9255.86 1265
9256.77 1359
9257.68 1281
9258.59 1321
9259.50 1359
9260.41 1282
9261.31 1260
9262.22 1317
9263.13 1276
9264.04 1285
9264.95 1271
9265.86 1244
9266.77 1296
9267.68 1236
9268.58 1316
9269.49 1207
9270.40 1270
9271.31 1392
9272.22 1296
9273.13 1290
9274.04 1302
9274.95 1296
9275.86 1305
9276.77 1304
9277.68 1360
9278.59 1364
9279.50 1367
9280.40 1309
9281.31 1303
9282.22 1269
9283.13 1299
9284.04 1342
9284.95 1301
9285.86 1276
9286.77 1314
9287.68 1330
9288.59 1282
9289.50 1246
9290.41 1277
9291.32 1203
9292.23 1179
9293.14 1295
9294.05 1193
9294.96 1307
9295.87 1351
9296.78 1355
9297.69 1298
9298.60 1373
9299.52 1294
9300.43 1333
9301.34 1330
9302.25 1418
9303.16 1404
9304.07 1511
9304.98 1457
9305.89 1432
9306.80 1441
9307.71 1403
9308.62 1405
9309.53 1324
9310.44 1473
9311.36 1500
9312.27 1375
9313.18 1390
9314.09 1474
9315.00 1507
9315.91 1469
9316.82 1510
9317.73 1597
9318.64 1475
9319.56 1486
9320.47 1495
9321.38 1464
9322.29 1454
9323.20 1518
9324.11 1458
9325.03 1356
9325.94 1290
9326.85 1262
9327.76 1379
9328.67 1376
9329.59 1269
9330.50 1300
9331.41 1398
9332.32 1319
9333.23 1442
9334.15 1365
9335.06 1343
9335.97 1369
9336.88 1335
9337.79 1394
9338.71 1454
9339.62 1525
9340.53 1469
9341.44 1416
9342.36 1398
9343.27 1515
9344.18 1495
9345.09 1508
9346.01 1436
9346.92 1413
9347.83 1440
9348.75 1434
9349.66 1378
9350.57 1318
9351.48 1422
9352.40 1379
9353.31 1288
9354.22 1370
9355.14 1349
9356.05 1368
9356.96 1375
9357.88 1409
9358.79 1419
9359.70 1362
9360.62 1458
9361.53 1448
9362.44 1319
9363.36 1300
9364.27 1410
9365.19 1424
9366.10 1377
9367.01 1367
9367.93 1444
9368.84 1376
9369.75 1344
9370.67 1345
9371.58 1360
9372.50 1406
9373.41 1505
9374.32 1426
9375.24 1315
9376.15 1335
9377.07 1369
9377.98 1357
9378.90 1429
9379.81 1504
9380.72 1515
9381.64 1514
9382.55 1452
9383.47 1385
9384.38 1387
9385.30 1457
9386.21 1507
9387.13 1447
9388.04 1432
9388.96 1400
9389.87 1484
9390.79 1446
9391.70 1428
9392.62 1425
9393.53 1489
9394.45 1474
9395.36 1486
9396.28 1615
9397.19 1560
9398.11 1572
9399.02 1586
9399.94 1590
9400.85 1640
9401.77 1632
9402.68 1554
9403.60 1551
9404.52 1442
9405.43 1435
9406.35 1469
9407.26 1520
9408.18 1447
9409.09 1564
9410.01 1573
9410.93 1470
9411.84 1439
9412.76 1477
9413.67 1504
9414.59 1478
9415.51 1554
9416.42 1514
9417.34 1483
9418.26 1499
9419.17 1544
9420.09 1606
9421.00 1663
9421.92 1631
9422.84 1571
9423.75 1567
9424.67 1562
9425.59 1599
9426.50 1730
9427.42 1583
9428.34 1493
9429.25 1499
9430.17 1574
9431.09 1522
9432.00 1576
9432.92 1580
9433.84 1565
9434.76 1596
9435.67 1553
9436.59 1621
9437.51 1628
9438.42 1661
9439.34 1687
9440.26 1696
9441.18 1715
9442.09 1671
9443.01 1759
9443.93 1787
9444.85 1620
9445.76 1667
9446.68 1699
9447.60 1683
9448.52 1704
9449.43 1761
9450.35 1659
9451.27 1734
9452.19 1759
9453.11 1717
9454.02 1822
9454.94 1927
9455.86 1944
9456.78 2033
9457.70 2158
9458.62 2187
9459.53 2235
9460.45 2163
9461.37 2153
9462.29 1934
9463.21 1933
9464.13 1925
9465.04 1840
9465.96 1741
9466.88 1723
9467.80 1723
9468.72 1741
9469.64 1704
9470.56 1650
9471.48 1623
9472.39 1609
9473.31 1573
9474.23 1684
9475.15 1666
9476.07 1606
9476.99 1598
9477.91 1568
9478.83 1547
9479.75 1600
9480.67 1539
9481.59 1605
9482.51 1746
9483.42 1669
9484.34 1667
9485.26 1758
9486.18 1695
9487.10 1696
9488.02 1632
9488.94 1723
9489.86 1804
9490.78 1824
9491.70 1729
9492.62 1694
9493.54 1677
9494.46 1712
9495.38 1803
9496.30 1720
9497.22 1621
9498.14 1678
9499.06 1633
9499.98 1628
9500.90 1592
9501.82 1691
9502.74 1657
9503.66 1666
9504.58 1646
9505.50 1616
9506.43 1565
9507.35 1619
9508.27 1606
9509.19 1683
9510.11 1631
9511.03 1546
9511.95 1609
9512.87 1561
9513.79 1602
9514.71 1554
9515.63 1662
9516.55 1643
9517.48 1589
9518.40 1675
9519.32 1715
9520.24 1692
9521.16 1671
9522.08 1663
9523.00 1699
9523.92 1683
9524.85 1787
9525.77 1736
9526.69 1718
9527.61 1793
9528.53 1700
9529.45 1697
9530.38 1768
9531.30 1828
9532.22 1873
9533.14 1928
9534.06 1908
9534.98 1973
9535.91 2055
9536.83 2117
9537.75 2244
9538.67 2289
9539.60 2314
9540.52 2376
9541.44 2199
9542.36 2112
9543.28 2092
9544.21 1918
9545.13 1879
9546.05 1893
9546.97 1774
9547.90 1842
9548.82 1790
9549.74 1686
9550.66 1688
9551.59 1776
9552.51 1635
9553.43 1704
9554.36 1659
9555.28 1703
9556.20 1736
9557.13 1789
9558.05 1680
9558.97 1620
9559.89 1665
9560.82 1757
9561.74 1653
9562.66 1609
9563.59 1711
9564.51 1710
9565.43 1785
9566.36 1740
9567.28 1837
9568.20 1767
9569.13 1752
9570.05 1726
9570.98 1707
9571.90 1779
9572.82 1745
9573.75 1675
9574.67 1800
9575.60 1779
9576.52 1730
9577.44 1716
9578.37 1621
9579.29 1631
9580.22 1648
9581.14 1624
9582.06 1600
9582.99 1712
9583.91 1684
9584.84 1669
9585.76 1644
9586.69 1600
9587.61 1583
9588.53 1579
9589.46 1611
9590.38 1567
9591.31 1546
9592.23 1591
9593.16 1684
9594.08 1665
9595.01 1649
9595.93 1594
9596.86 1611
9597.78 1665
9598.71 1707
9599.63 1645
9600.56 1732
9601.48 1553
9602.41 1535
9603.33 1713
9604.26 1683
9605.18 1680
9606.11 1610
9607.03 1669
9607.96 1691
9608.89 1658
9609.81 1760
9610.74 1755
9611.66 1796
9612.59 1800
9613.51 1827
9614.44 1886
9615.37 1711
9616.29 1835
9617.22 1820
9618.14 1801
9619.07 1922
9620.00 1862
9620.92 1816
9621.85 1777
9622.77 1834
9623.70 1876
9624.63 1892
9625.55 1825
9626.48 1922
9627.41 1909
9628.33 1820
9629.26 1881
9630.19 1868
9631.11 1877
9632.04 1983
9632.97 1993
9633.89 1965
9634.82 2026
9635.75 2060
9636.67 2093
9637.60 2133
9638.53 2213
9639.45 2260
9640.38 2282
9641.31 2236
9642.23 2306
9643.16 2321
9644.09 2306
9645.02 2354
9645.94 2460
9646.87 2345
9647.80 2366
9648.73 2495
9649.65 2489
9650.58 2536
9651.51 2556
9652.44 2898
9653.36 3033
9654.29 3032
9655.22 3085
9656.15 3155
9657.08 3034
9658.00 3065
9658.93 2951
9659.86 2722
9660.79 2637
9661.72 2589
9662.64 2440
9663.57 2409
9664.50 2241
9665.43 2273
9666.36 2215
9667.28 2225
9668.21 2229
9669.14 2210
9670.07 2223
9671.00 2279
9671.93 2475
9672.86 2411
9673.78 2414
9674.71 2307
9675.64 2223
9676.57 2236
9677.50 2245
9678.43 2243
9679.36 2178
9680.29 2285
9681.21 2362
9682.14 2341
9683.07 2416
9684.00 2491
9684.93 2422
9685.86 2466
9686.79 2493
9687.72 2500
9688.65 2533
9689.58 2470
9690.51 2414
9691.44 2515
9692.37 2552
9693.30 2428
9694.23 2441
9695.16 2492
9696.09 2565
9697.02 2542
9697.94 2544
9698.87 2533
9699.80 2521
9700.73 2660
9701.66 2596
9702.59 2725
9703.52 2795
9704.45 2799
9705.39 2864
9706.32 2768
9707.25 2678
9708.18 2628
9709.11 2598
9710.04 2459
9710.97 2494
9711.90 2415
9712.83 2354
9713.76 2249
9714.69 2219
9715.62 2199
9716.55 2239
9717.48 2275
9718.41 2144
9719.34 2192
9720.27 2199
9721.21 2243
9722.14 2129
9723.07 2064
9724.00 1963
9724.93 2023
9725.86 2119
9726.79 2062
9727.72 2081
9728.65 2125
9729.59 2102
9730.52 2175
9731.45 2179
9732.38 2163
9733.31 2251
9734.24 2196
9735.17 2127
9736.11 2035
9737.04 2161
9737.97 2060
9738.90 2153
9739.83 2023
9740.77 2077
9741.70 2083
9742.63 2043
9743.56 2009
9744.49 1987
9745.43 2048
9746.36 1946
9747.29 1948
9748.22 1943
9749.15 2020
9750.09 2058
9751.02 1931
9751.95 1980
9752.88 1901
9753.82 1929
9754.75 1997
9755.68 2005
9756.61 1913
9757.55 1969
9758.48 1903
9759.41 2015
9760.35 1973
9761.28 2007
9762.21 2024
9763.14 2014
9764.08 1950
9765.01 1954
9765.94 2016
9766.88 2047
9767.81 2082
9768.74 1997
9769.68 2133
9770.61 2104
9771.54 2022
9772.48 1980
9773.41 2133
9774.34 2058
9775.28 2026
9776.21 1980
9777.14 2084
9778.08 2062
9779.01 2067
9779.94 2138
9780.88 2142
9781.81 2211
9782.75 2339
9783.68 2345
9784.61 2402
9785.55 2350
9786.48 2366
9787.42 2532
9788.35 2393
9789.28 2356
9790.22 2373
9791.15 2384
9792.09 2279
9793.02 2217
9793.96 2299
9794.89 2114
9795.83 2090
9796.76 2129
9797.69 2172
9798.63 2137
9799.56 2132
9800.50 2142
9801.43 2201
9802.37 2379
9803.30 2224
9804.24 2211
9805.17 2202
9806.11 2272
9807.04 2217
9807.98 2124
9808.91 2092
9809.85 1995
9810.78 2024
9811.72 2072
9812.65 1955
9813.59 1920
9814.53 1868
9815.46 1915
9816.40 1966
9817.33 1850
9818.27 1867
9819.20 1916
9820.14 1834
9821.07 1899
9822.01 1807
9822.95 1776
9823.88 1850
9824.82 1819
9825.75 1786
9826.69 1873
9827.63 1898
9828.56 1819
9829.50 1738
9830.43 1720
9831.37 1766
9832.31 1782
9833.24 1727
9834.18 1744
9835.12 1736
9836.05 1811
9836.99 1769
9837.93 1703
9838.86 1778
9839.80 1740
9840.73 1764
9841.67 1734
9842.61 1725
9843.55 1758
9844.48 1898
9845.42 1820
9846.36 1738
9847.29 1755
9848.23 1729
9849.17 1723
9850.10 1720
9851.04 1703
9851.98 1775
9852.92 1809
9853.85 1823
9854.79 1730
9855.73 1757
9856.67 1826
9857.60 1767
9858.54 1826
9859.48 1823
9860.42 1677
9861.35 1726
9862.29 1836
9863.23 1746
9864.17 1706
9865.10 1793
9866.04 1759
9866.98 1824
9867.92 1793
9868.86 1851
9869.79 1772
9870.73 1836
9871.67 1810
9872.61 1814
9873.55 1772
9874.48 1783
9875.42 1788
9876.36 1804
9877.30 1832
9878.24 1801
9879.18 1822
9880.12 1904
9881.05 1875
9881.99 1940
9882.93 1867
9883.87 1847
9884.81 1992
9885.75 1906
9886.69 1914
9887.63 1964
9888.56 1884
9889.50 1825
9890.44 1870
9891.38 1794
9892.32 1814
9893.26 1854
9894.20 1905
9895.14 1771
9896.08 1772
9897.02 1860
9897.96 1753
9898.90 1838
9899.84 1847
9900.77 1863
9901.71 1857
9902.65 1853
9903.59 1876
9904.53 1883
9905.47 1878
9906.41 1935
9907.35 1939
9908.29 1947
9909.23 1922
9910.17 2014
9911.11 1950
9912.05 1923
9912.99 1998
9913.93 1896
9914.87 1967
9915.81 2020
9916.75 2068
9917.69 2030
9918.63 2040
9919.57 2076
9920.52 2042
9921.46 2014
9922.40 1971
9923.34 2038
9924.28 2076
9925.22 2242
9926.16 2341
9927.10 2472
9928.04 2646
9928.98 3082
9929.92 3497
9930.86 3895
9931.80 3970
9932.75 4199
9933.69 4360
9934.63 4026
9935.57 3845
9936.51 3489
9937.45 3240
9938.39 2871
9939.33 2728
9940.28 2625
9941.22 2437
9942.16 2279
9943.10 2276
9944.04 2119
9944.98 2093
9945.92 2144
9946.87 2233
9947.81 2095
9948.75 2141
9949.69 2115
9950.63 2096
9951.58 2081
9952.52 1994
9953.46 1938
9954.40 1887
9955.34 1789
9956.29 1944
9957.23 1816
9958.17 1779
9959.11 1810
9960.06 1703
9961.00 1745
9961.94 1742
9962.88 1782
9963.83 1848
9964.77 1811
9965.71 1795
9966.65 1879
9967.60 1863
9968.54 1839
9969.48 1850
9970.42 1845
9971.37 1936
9972.31 1850
9973.25 1886
9974.20 1789
9975.14 1864
9976.08 1856
9977.03 1847
9977.97 1850
9978.91 1877
9979.86 1907
9980.80 1885
9981.74 1903
9982.69 1813
9983.63 1683
9984.57 1709
9985.52 1640
9986.46 1715
9987.40 1730
9988.35 1753
9989.29 1665
9990.23 1641
9991.18 1626
9992.12 1591
9993.07 1599
9994.01 1580
9994.95 1595
9995.90 1592
9996.84 1612
9997.79 1677
9998.73 1664
9999.67 1693
10000.62 1660
10001.56 1602
10002.51 1557
10003.45 1596
10004.40 1734
10005.34 1712
10006.29 1612
10007.23 1723
10008.17 1737
10009.12 1677
10010.06 1620
10011.01 1599
10011.95 1694
10012.90 1737
10013.84 1736
10014.79 1678
10015.73 1609
10016.68 1701
10017.62 1758
10018.57 1695
10019.51 1593
10020.46 1610
10021.40 1709
10022.35 1643
10023.29 1644
10024.24 1597
10025.19 1644
10026.13 1622
10027.08 1559
10028.02 1530
10028.97 1523
10029.91 1613
10030.86 1602
10031.80 1526
10032.75 1570
10033.70 1532
10034.64 1487
10035.59 1554
10036.53 1523
10037.48 1561
10038.43 1617
10039.37 1483
10040.32 1446
10041.26 1535
10042.21 1493
10043.16 1357
10044.10 1438
10045.05 1391
10046.00 1469
10046.94 1523
10047.89 1454
10048.84 1422
10049.78 1417
10050.73 1448
10051.68 1534
10052.62 1393
10053.57 1387
10054.52 1404
10055.46 1468
10056.41 1484
10057.36 1365
10058.30 1460
10059.25 1380
10060.20 1425
10061.15 1416
10062.09 1339
10063.04 1314
10063.99 1398
10064.93 1422
10065.88 1368
10066.83 1404
10067.78 1347
10068.72 1356
10069.67 1390
10070.62 1295
10071.57 1291
10072.51 1252
10073.46 1259
10074.41 1280
10075.36 1361
10076.31 1360
10077.25 1205
10078.20 1270
10079.15 1337
10080.10 1297
10081.05 1331
10081.99 1370
10082.94 1331
10083.89 1345
10084.84 1322
10085.79 1325
10086.74 1343
10087.68 1295
10088.63 1295
10089.58 1236
10090.53 1275
10091.48 1246
10092.43 1196
10093.37 1265
10094.32 1320
10095.27 1304
10096.22 1281
10097.17 1312
10098.12 1252
10099.07 1226
10100.02 1269
10100.97 1259
10101.91 1333
10102.86 1258
10103.81 1273
10104.76 1206
10105.71 1198
10106.66 1240
10107.61 1225
10108.56 1238
10109.51 1252
10110.46 1272
10111.41 1292
10112.36 1257
10113.31 1183
10114.26 1182
10115.21 1194
10116.16 1237
10117.11 1181
10118.06 1219
10119.01 1184
10119.96 1263
10120.91 1268
10121.86 1265
10122.81 1198
10123.76 1164
10124.71 1257
10125.66 1254
10126.61 1232
10127.56 1232
10128.51 1211
10129.46 1212
10130.41 1149
10131.36 1153
10132.31 1181
10133.26 1135
10134.21 1099
10135.16 1097
10136.11 1119
10137.06 1182
10138.01 1181
10138.96 1202
10139.91 1138
10140.86 1119
10141.82 1178
10142.77 1187
10143.72 1169
10144.67 1162
10145.62 1138
10146.57 1209
10147.52 1066
10148.47 1098
10149.42 1149
10150.38 1179
10151.33 1132
10152.28 1105
10153.23 1140
10154.18 1125
10155.13 1129
10156.09 1171
10157.04 1208
10157.99 1255
10158.94 1220
10159.89 1195
10160.84 1151
10161.80 1125
10162.75 1129
10163.70 1149
10164.65 1065
10165.60 1148
10166.56 1200
10167.51 1199
10168.46 1196
10169.41 1153
10170.36 1191
10171.32 1204
10172.27 1195
10173.22 1241
10174.17 1259
10175.13 1297
10176.08 1207
10177.03 1214
10177.98 1202
10178.94 1137
10179.89 1170
10180.84 1200
10181.80 1205
10182.75 1308
10183.70 1238
10184.65 1124
10185.61 1224
10186.56 1169
10187.51 1137
10188.47 1201
10189.42 1270
10190.37 1229
10191.33 1169
10192.28 1179
10193.23 1168
10194.19 1114
10195.14 1133
10196.09 1238
10197.05 1201
10198.00 1135
10198.95 1181
10199.91 1204
10200.86 1220
10201.82 1271
10202.77 1199
10203.72 1244
10204.68 1176
10205.63 1259
10206.58 1168
10207.54 1318
10208.49 1236
10209.45 1210
10210.40 1159
10211.36 1314
10212.31 1251
10213.26 1300
10214.22 1348
10215.17 1307
10216.13 1327
10217.08 1302
10218.04 1317
10218.99 1315
10219.94 1246
10220.90 1171
10221.85 1274
10222.81 1236
10223.76 1185
10224.72 1264
10225.67 1173
10226.63 1173
10227.58 1206
10228.54 1215
10229.49 1174
10230.45 1176
10231.40 1183
10232.36 1182
10233.31 1130
10234.27 1252
10235.22 1158
10236.18 1122
10237.14 1161
10238.09 1168
10239.05 1225
10240.00 1198
10240.96 1171
10241.91 1167
10242.87 1199
10243.82 1198
10244.78 1183
10245.74 1188
10246.69 1238
10247.65 1189
10248.60 1218
10249.56 1154
10250.52 1161
10251.47 1157
10252.43 1140
10253.38 1108
10254.34 1131
10255.30 1164
10256.25 1110
10257.21 1091
10258.17 1102
10259.12 1106
10260.08 1139
10261.04 1088
10261.99 1064
10262.95 1088
10263.91 1105
10264.86 1141
10265.82 1093
10266.78 1042
10267.73 1151
10268.69 1144
10269.65 1133
10270.60 1109
10271.56 1068
10272.52 1072
10273.47 1140
10274.43 1127
10275.39 1195
10276.35 1096
10277.30 1045
10278.26 1097
10279.22 1108
10280.18 1047
10281.13 1097
10282.09 1083
10283.05 1071
10284.01 1121
10284.96 1175
10285.92 1027
10286.88 1116
10287.84 1146
10288.79 1087
10289.75 1157
10290.71 1134
10291.67 1131
10292.63 1067
10293.58 1074
10294.54 1102
10295.50 1030
10296.46 1037
10297.42 1089
10298.38 1011
10299.33 1029
10300.29 1124
10301.25 1064
10302.21 1051
10303.17 1155
10304.13 1109
10305.08 1030
10306.04 1119
10307.00 1075
10307.96 1087
10308.92 1079
10309.88 1081
10310.84 1106
10311.80 1040
10312.75 1092
10313.71 1167
10314.67 1101
10315.63 1024
10316.59 1055
10317.55 1061
10318.51 1097
10319.47 1065
10320.43 984
10321.39 1059
10322.35 1070
10323.31 1111
10324.27 1072
10325.23 997
10326.18 1107
10327.14 1109
10328.10 1081
10329.06 1059
10330.02 1040
10330.98 1105
10331.94 1059
10332.90 1083
10333.86 1041
10334.82 1012
10335.78 981
10336.74 1048
10337.70 972
10338.66 1030
10339.62 1051
10340.58 1019
10341.54 1032
10342.50 1058
10343.46 981
10344.43 1026
10345.39 1048
10346.35 1047
10347.31 1033
10348.27 1021
10349.23 999
10350.19 1045
10351.15 1073
10352.11 992
10353.07 1037
10354.03 1074
10354.99 1033
10355.95 1069
10356.91 1046
10357.88 1028
10358.84 1007
10359.80 1047
10360.76 1022
10361.72 1037
10362.68 1051
10363.64 1040
10364.60 1019
10365.57 1018
10366.53 1022
10367.49 1060
10368.45 1091
10369.41 1036
10370.37 1104
10371.34 1082
10372.30 1106
10373.26 1043
10374.22 1045
10375.18 1084
10376.14 1084
10377.11 1074
10378.07 1084
10379.03 1098
10379.99 1096
10380.95 1018
10381.92 1085
10382.88 1066
10383.84 1098
10384.80 1116
10385.77 1091
10386.73 1067
10387.69 1113
10388.65 1106
10389.62 1030
10390.58 1087
10391.54 1104
10392.50 1038
10393.47 1070
10394.43 1005
10395.39 1021
10396.35 1080
10397.32 1132
10398.28 1076
10399.24 1150
10400.21 1097
10401.17 1049
10402.13 1118
10403.10 1150
10404.06 1141
10405.02 1148
10405.99 1100
10406.95 1182
10407.91 1165
10408.88 1208
10409.84 1272
10410.80 1218
10411.77 1150
10412.73 1201
10413.69 1148
10414.66 1221
10415.62 1241
10416.58 1301
10417.55 1248
10418.51 1281
10419.48 1318
10420.44 1401
10421.40 1404
10422.37 1545
10423.33 1644
10424.30 1739
10425.26 1763
10426.23 1728
10427.19 1669
10428.15 1598
10429.12 1542
10430.08 1450
10431.05 1373
10432.01 1276
10432.98 1240
10433.94 1215
10434.91 1160
10435.87 1158
10436.83 1086
10437.80 1130
10438.76 1177
10439.73 1168
10440.69 1107
10441.66 1095
10442.62 1136
10443.59 1133
10444.55 1107
10445.52 1042
10446.48 1050
10447.45 1053
10448.41 1069
10449.38 1108
10450.35 1095
10451.31 1040
10452.28 1080
10453.24 1084
10454.21 1086
10455.17 1121
10456.14 1084
10457.10 1117
10458.07 1061
10459.04 1073
10460.00 1154
10460.97 1075
10461.93 1208
10462.90 1148
10463.87 1112
10464.83 1120
10465.80 1195
10466.76 1037
10467.73 1036
10468.70 993
10469.66 992
10470.63 1002
10471.59 1074
10472.56 1078
10473.53 973
10474.49 1015
10475.46 1008
10476.43 1020
10477.39 924
10478.36 1021
10479.33 1009
10480.29 1002
10481.26 1034
10482.23 1004
10483.19 1043
10484.16 1030
10485.13 1037
10486.09 992
10487.06 979
10488.03 1094
10489.00 1005
10489.96 1014
10490.93 1087
10491.90 1060
10492.87 993
10493.83 1020
10494.80 1071
10495.77 989
10496.73 996
10497.70 1016
10498.67 964
10499.64 1008
10500.61 1004
10501.57 1055
10502.54 1145
10503.51 1079
10504.48 1094
10505.44 1053
10506.41 1018
10507.38 1059
10508.35 1024
10509.32 1058
10510.28 1026
10511.25 964
10512.22 1039
10513.19 1023
10514.16 1037
10515.13 964
10516.09 1006
10517.06 1077
10518.03 1005
10519.00 1079
10519.97 970
10520.94 1034
10521.91 1007
10522.87 1001
10523.84 1004
10524.81 1016
10525.78 1005
10526.75 976
10527.72 976
10528.69 1039
10529.66 940
10530.63 952
10531.59 1022
10532.56 987
10533.53 899
10534.50 926
10535.47 1060
10536.44 1020
10537.41 971
10538.38 997
10539.35 997
10540.32 1052
10541.29 993
10542.26 981
10543.23 935
10544.20 964
10545.17 1048
10546.14 985
10547.11 1014
10548.08 997
10549.05 949
10550.02 945
10550.99 929
10551.96 981
10552.93 988
10553.90 990
10554.87 967
10555.84 988
10556.81 970
10557.78 931
10558.75 986
10559.72 960
10560.69 934
10561.66 1052
10562.63 1052
10563.60 1056
10564.57 1003
10565.54 991
10566.51 1001
10567.48 1015
10568.45 1020
10569.42 1107
10570.40 1033
10571.37 1105
10572.34 1023
10573.31 946
10574.28 964
10575.25 913
10576.22 875
10577.19 922
10578.16 1012
10579.14 952
10580.11 914
10581.08 979
10582.05 948
10583.02 941
10583.99 956
10584.96 883
10585.94 946
10586.91 950
10587.88 934
10588.85 933
10589.82 951
10590.79 965
10591.77 961
10592.74 941
10593.71 965
10594.68 1061
10595.65 954
10596.63 941
10597.60 947
10598.57 992
10599.54 913
10600.52 850
10601.49 922
10602.46 949
10603.43 922
10604.41 887
10605.38 873
10606.35 904
10607.32 1023
10608.30 957
10609.27 882
10610.24 936
10611.21 971
10612.19 929
10613.16 937
10614.13 922
10615.11 916
10616.08 951
10617.05 941
10618.02 921
10619.00 863
10619.97 902
10620.94 904
10621.92 947
10622.89 906
10623.86 888
10624.84 953
10625.81 989
10626.78 920
10627.76 952
10628.73 905
10629.71 899
10630.68 944
10631.65 912
10632.63 886
10633.60 885
10634.57 970
10635.55 1013
10636.52 944
10637.50 926
10638.47 901
10639.44 880
10640.42 900
10641.39 850
10642.37 918
10643.34 939
10644.31 970
10645.29 952
10646.26 988
10647.24 941
10648.21 995
10649.19 935
10650.16 876
10651.14 947
10652.11 939
10653.09 912
10654.06 876
10655.04 851
10656.01 910
10656.98 921
10657.96 940
10658.93 850
10659.91 816
10660.88 843
10661.86 839
10662.84 876
10663.81 909
10664.79 917
10665.76 916
10666.74 946
10667.71 934
10668.69 887
10669.66 925
10670.64 951
10671.61 897
10672.59 860
10673.56 885
10674.54 898
10675.52 855
10676.49 881
10677.47 904
10678.44 934
10679.42 922
10680.40 909
10681.37 884
10682.35 849
10683.32 838
10684.30 891
10685.28 882
10686.25 872
10687.23 824
10688.20 837
10689.18 934
10690.16 938
10691.13 838
10692.11 836
10693.09 880
10694.06 873
10695.04 907
10696.02 872
10696.99 841
10697.97 901
10698.95 892
10699.92 811
10700.90 845
10701.88 910
10702.85 868
10703.83 817
10704.81 883
10705.79 828
10706.76 821
10707.74 837
10708.72 824
10709.70 834
10710.67 861
10711.65 815
10712.63 855
10713.60 806
10714.58 836
10715.56 910
10716.54 851
10717.52 829
10718.49 839
10719.47 847
10720.45 874
10721.43 906
10722.40 826
10723.38 829
10724.36 816
10725.34 787
10726.32 814
10727.29 838
10728.27 840
10729.25 830
10730.23 862
10731.21 815
10732.19 829
10733.16 794
10734.14 800
10735.12 831
10736.10 842
10737.08 832
10738.06 834
10739.03 917
10740.01 814
10740.99 793
10741.97 859
10742.95 909
10743.93 891
10744.91 857
10745.89 855
10746.87 807
10747.84 887
10748.82 854
10749.80 816
10750.78 866
10751.76 894
10752.74 829
10753.72 798
10754.70 797
10755.68 798
10756.66 825
10757.64 838
10758.62 798
10759.60 828
10760.58 795
10761.56 812
10762.54 801
10763.52 791
10764.50 828
10765.48 808
10766.45 821
10767.43 864
10768.41 871
10769.39 840
10770.38 830
10771.36 831
10772.34 805
10773.32 821
10774.30 853
10775.28 826
10776.26 917
10777.24 856
10778.22 838
10779.20 783
10780.18 832
10781.16 823
10782.14 843
10783.12 898
10784.10 814
10785.08 848
10786.06 837
10787.04 885
10788.02 909
10789.00 785
10789.99 766
10790.97 855
10791.95 826
10792.93 830
10793.91 767
10794.89 796
10795.87 860
10796.85 860
10797.84 855
10798.82 804
10799.80 814
10800.78 857
10801.76 849
10802.74 828
10803.72 812
10804.71 816
10805.69 853
10806.67 845
10807.65 819
10808.63 844
10809.61 848
10810.60 884
10811.58 854
10812.56 822
10813.54 841
10814.52 812
10815.51 883
10816.49 849
10817.47 885
10818.45 878
10819.44 905
10820.42 793
10821.40 861
10822.38 860
10823.37 901
10824.35 880
10825.33 899
10826.31 887
10827.30 882
10828.28 851
10829.26 893
10830.24 929
10831.23 864
10832.21 862
10833.19 832
10834.18 831
10835.16 833
10836.14 814
10837.13 792
10838.11 856
10839.09 887
10840.07 873
10841.06 865
10842.04 879
10843.02 882
10844.01 874
10844.99 843
10845.98 848
10846.96 920
10847.94 841
10848.93 910
10849.91 884
10850.89 874
10851.88 896
10852.86 894
10853.84 912
10854.83 870
10855.81 882
10856.80 915
10857.78 940
10858.77 993
10859.75 956
10860.73 862
10861.72 922
10862.70 886
10863.69 838
10864.67 861
10865.66 878
10866.64 889
10867.62 810
10868.61 866
10869.59 897
10870.58 948
10871.56 954
10872.55 934
10873.53 976
10874.52 908
10875.50 950
10876.49 934
10877.47 859
10878.46 890
10879.44 859
10880.43 904
10881.41 863
10882.40 881
10883.38 879
10884.37 959
10885.35 967
10886.34 931
10887.32 1001
10888.31 948
10889.29 1003
10890.28 991
10891.27 925
10892.25 980
10893.24 964
10894.22 999
10895.21 950
10896.19 1006
10897.18 1025
10898.17 974
10899.15 998
10900.14 932
10901.12 927
10902.11 982
10903.10 1040
10904.08 1001
10905.07 1026
10906.05 916
10907.04 905
10908.03 1024
10909.01 991
10910.00 979
10910.99 984
10911.97 1047
10912.96 981
10913.95 1019
10914.93 997
10915.92 963
10916.91 979
10917.89 1050
10918.88 1055
10919.87 997
10920.85 1016
10921.84 1013
10922.83 1030
10923.81 1036
10924.80 1029
10925.79 1105
10926.78 1066
10927.76 1078
10928.75 1061
10929.74 968
10930.73 1032
10931.71 1059
10932.70 1022
10933.69 1072
10934.68 1060
10935.66 1042
10936.65 1066
10937.64 1073
10938.63 1081
10939.61 1043
10940.60 1052
10941.59 1075
10942.58 1076
10943.57 1108
10944.55 1094
10945.54 1044
10946.53 1085
10947.52 1103
10948.51 1136
10949.49 1104
10950.48 1053
10951.47 1221
10952.46 1117
10953.45 1141
10954.44 1159
10955.42 1195
10956.41 1142
10957.40 1128
10958.39 1076
10959.38 1156
10960.37 1206
10961.36 1201
10962.34 1270
10963.33 1274
10964.32 1311
10965.31 1281
10966.30 1233
10967.29 1333
10968.28 1302
10969.27 1302
10970.26 1256
10971.25 1215
10972.24 1237
10973.22 1309
10974.21 1210
10975.20 1201
10976.19 1181
10977.18 1130
10978.17 1199
10979.16 1269
10980.15 1251
10981.14 1304
10982.13 1314
10983.12 1290
10984.11 1244
10985.10 1282
10986.09 1273
10987.08 1187
10988.07 1231
10989.06 1245
10990.05 1183
10991.04 1181
10992.03 1164
10993.02 1128
10994.01 1231
10995.00 1256
10995.99 1217
10996.98 1194
10997.97 1227
10998.96 1244
10999.95 1218
11000.94 1302
11001.93 1370
11002.92 1385
11003.92 1460
11004.91 1521
11005.90 1541
11006.89 1574
11007.88 1516
11008.87 1410
11009.86 1386
11010.85 1466
11011.84 1410
11012.83 1331
11013.82 1241
11014.82 1298
11015.81 1186
11016.80 1166
11017.79 1231
11018.78 1327
11019.77 1242
11020.76 1197
11021.76 1187
11022.75 1132
11023.74 1177
11024.73 1152
11025.72 1177
11026.71 1173
11027.70 1179
11028.70 1152
11029.69 1115
11030.68 1131
11031.67 1183
11032.66 1177
11033.66 1219
11034.65 1220
11035.64 1164
11036.63 1171
11037.62 1202
11038.62 1150
11039.61 1143
11040.60 1153
11041.59 1155
11042.59 1198
11043.58 1173
11044.57 1094
11045.56 1100
11046.56 1139
11047.55 1179
11048.54 1115
11049.53 1096
11050.53 1054
11051.52 1019
11052.51 1067
11053.51 1080
11054.50 1009
11055.49 1013
11056.49 1047
11057.48 1068
11058.47 1080
11059.46 1066
11060.46 1086
11061.45 1014
11062.44 1024
11063.44 1052
11064.43 1051
11065.42 1030
11066.42 1027
11067.41 1020
11068.41 1041
11069.40 1058
11070.39 1062
11071.39 1063
11072.38 1069
11073.37 1016
11074.37 1065
11075.36 1088
11076.36 994
11077.35 1075
11078.34 1086
11079.34 1096
11080.33 998
11081.33 1011
11082.32 1075
11083.31 987
11084.31 1000
11085.30 1004
11086.30 1022
11087.29 1046
11088.29 1134
11089.28 1098
11090.28 1026
11091.27 1000
11092.27 1079
11093.26 1042
11094.25 985
11095.25 1036
11096.24 974
11097.24 1068
11098.23 1010
11099.23 998
11100.22 1021
11101.22 982
11102.21 1031
11103.21 1036
11104.20 1095
11105.20 1003
11106.20 1088
11107.19 1065
11108.19 1010
11109.18 1047
11110.18 1008
11111.17 1093
11112.17 1071
11113.16 1079
11114.16 1078
11115.15 1113
11116.15 1036
11117.15 989
11118.14 1112
11119.14 1138
11120.13 1107
11121.13 1047
11122.13 1087
11123.12 1175
11124.12 1065
11125.11 1035
11126.11 1084
11127.11 1106
11128.10 1159
11129.10 1126
11130.10 1264
11131.09 1261
11132.09 1219
11133.09 1174
11134.08 1201
11135.08 1314
11136.07 1285
11137.07 1226
11138.07 1140
11139.07 1182
11140.06 1180
11141.06 1070
11142.06 1138
11143.05 1123
11144.05 1114
11145.05 1062
11146.04 1041
11147.04 1045
11148.04 1129
11149.04 1105
11150.03 1091
11151.03 1135
11152.03 1101
11153.02 1064
11154.02 1051
11155.02 1109
11156.02 1087
11157.01 1016
11158.01 1042
11159.01 1111
11160.01 1078
11161.01 963
11162.00 995
11163.00 1038
11164.00 1038
11165.00 1016
11165.99 1011
11166.99 1070
11167.99 1014
11168.99 1018
11169.99 996
11170.99 987
11171.98 971
11172.98 944
11173.98 1017
11174.98 948
11175.98 945
11176.98 1071
11177.97 1026
11178.97 1003
11179.97 1012
11180.97 1041
11181.97 1035
11182.97 1012
11183.97 975
11184.96 949
11185.96 1032
11186.96 995
11187.96 977
11188.96 943
11189.96 955
11190.96 910
11191.96 901
11192.96 994
11193.96 979
11194.96 954
11195.96 937
11196.95 986
11197.95 919
11198.95 938
11199.95 888
11200.95 952
11201.95 902
11202.95 952
11203.95 979
11204.95 946
11205.95 899
11206.95 976
11207.95 930
11208.95 958
11209.95 911
11210.95 917
11211.95 997
11212.95 981
11213.95 893
11214.95 977
11215.95 950
11216.95 948
11217.95 972
11218.95 966
11219.95 908
11220.95 921
11221.95 1032
11222.95 935
11223.95 913
11224.95 951
11225.96 896
11226.96 936
11227.96 1001
11228.96 973
11229.96 915
11230.96 952
11231.96 935
11232.96 933
11233.96 944
11234.96 953
11235.96 958
11236.97 915
11237.97 921
11238.97 929
11239.97 970
11240.97 993
11241.97 958
11242.97 911
11243.98 905
11244.98 929
11245.98 921
11246.98 866
11247.98 878
11248.98 923
11249.98 927
11250.99 865
11251.99 886
11252.99 926
11253.99 950
11254.99 923
11256.00 947
11257.00 870
11258.00 931
11259.00 935
11260.00 891
11261.01 927
11262.01 953
11263.01 905
11264.01 933
11265.02 925
11266.02 872
11267.02 933
11268.02 926
11269.03 914
11270.03 971
11271.03 898
11272.03 899
11273.04 969
11274.04 944
11275.04 932
11276.05 928
11277.05 959
11278.05 932
11279.05 1026
11280.06 986
11281.06 932
11282.06 1023
11283.07 974
11284.07 924
11285.07 986
11286.08 1025
11287.08 1043
11288.08 1126
11289.09 1017
11290.09 1002
11291.09 1026
11292.10 969
11293.10 937
11294.11 1000
11295.11 974
11296.11 938
11297.12 932
11298.12 979
11299.13 987
11300.13 876
11301.13 860
11302.14 913
11303.14 901
11304.15 880
11305.15 904
11306.15 917
11307.16 938
11308.16 908
11309.17 877
11310.17 854
11311.18 951
11312.18 968
11313.18 958
11314.19 903
11315.19 905
11316.20 919
11317.20 937
11318.21 967
11319.21 923
11320.22 931
11321.22 949
11322.23 951
11323.23 920
11324.24 928
11325.24 932
11326.25 888
11327.25 917
11328.26 893
11329.26 874
11330.27 917
11331.27 879
11332.28 888
11333.29 884
11334.29 973
11335.30 903
11336.30 973
11337.31 939
11338.31 909
11339.32 892
11340.33 927
11341.33 816
11342.34 873
11343.34 925
11344.35 859
11345.35 870
11346.36 833
11347.37 806
11348.37 812
11349.38 848
11350.39 895
11351.39 878
11352.40 853
11353.40 813
11354.41 892
11355.42 900
11356.42 914
11357.43 843
11358.44 857
11359.44 873
11360.45 877
11361.46 898
11362.46 884
11363.47 896
11364.48 881
11365.48 849
11366.49 867
11367.50 894
11368.50 892
11369.51 923
11370.52 901
11371.53 871
11372.53 911
11373.54 826
11374.55 883
11375.56 950
11376.56 922
11377.57 920
11378.58 875
11379.59 881
11380.59 884
11381.60 883
11382.61 863
11383.62 925
11384.62 932
11385.63 858
11386.64 872
11387.65 930
11388.65 875
11389.66 891
11390.67 914
11391.68 860
11392.69 873
11393.69 862
11394.70 915
11395.71 874
11396.72 943
11397.73 998
11398.74 896
11399.74 832
11400.75 908
11401.76 882
11402.77 874
11403.78 888
11404.79 874
11405.80 917
11406.80 912
11407.81 945
11408.82 909
11409.83 930
11410.84 914
11411.85 908
11412.86 877
11413.87 871
11414.88 908
11415.89 875
11416.89 935
11417.90 931
11418.91 946
11419.92 903
11420.93 908
11421.94 858
11422.95 924
11423.96 914
11424.97 916
11425.98 919
11426.99 915
11428.00 908
11429.01 903
11430.02 914
11431.03 920
11432.04 956
11433.05 991
11434.06 961
11435.07 905
11436.08 888
11437.09 870
11438.10 931
11439.11 941
11440.12 898
11441.13 913
11442.14 971
11443.15 894
11444.16 978
11445.17 966
11446.18 953
11447.19 926
11448.20 1041
11449.21 940
11450.22 965
11451.23 919
11452.24 956
11453.25 1019
11454.27 984
11455.28 991
11456.29 998
11457.30 989
11458.31 958
11459.32 961
11460.33 1015
11461.34 1002
11462.35 1050
11463.36 1012
11464.38 1065
11465.39 1029
11466.40 1004
11467.41 1010
11468.42 1026
11469.43 1025
11470.44 1042
11471.46 1046
11472.47 1030
11473.48 1003
11474.49 1053
11475.50 1082
11476.52 1029
11477.53 1059
11478.54 1123
11479.55 1098
11480.56 1084
11481.57 1080
11482.59 1100
11483.60 1107
11484.61 1141
11485.62 1170
11486.64 1198
11487.65 1074
11488.66 1119
11489.67 1157
11490.69 1121
11491.70 1088
11492.71 1168
11493.72 1081
11494.74 1098
11495.75 1149
11496.76 1118
11497.77 1231
11498.79 1190
11499.80 1167
11500.81 1216
11501.83 1246
11502.84 1167
11503.85 1147
11504.86 1152
11505.88 1229
11506.89 1179
11507.90 1211
11508.92 1155
11509.93 1204
11510.94 1204
11511.96 1161
11512.97 1203
11513.98 1289
11515.00 1242
11516.01 1215
11517.02 1177
11518.04 1251
11519.05 1233
11520.07 1264
11521.08 1150
11522.09 1136
11523.11 1180
11524.12 1304
11525.13 1195
11526.15 1196
11527.16 1231
11528.18 1234
11529.19 1234
11530.21 1240
11531.22 1382
11532.23 1215
11533.25 1255
11534.26 1268
11535.28 1325
11536.29 1344
11537.31 1352
11538.32 1280
11539.34 1366
11540.35 1356
11541.36 1417
11542.38 1352
11543.39 1340
11544.41 1362
11545.42 1318
11546.44 1361
11547.45 1325
11548.47 1382
11549.48 1377
11550.50 1373
11551.51 1424
11552.53 1368
11553.54 1420
11554.56 1493
11555.57 1467
11556.59 1438
11557.61 1507
11558.62 1390
11559.64 1418
11560.65 1460
11561.67 1517
11562.68 1463
11563.70 1585
11564.71 1470
11565.73 1520
11566.75 1548
11567.76 1505
11568.78 1516
11569.79 1553
11570.81 1591
11571.83 1620
11572.84 1678
11573.86 1647
11574.87 1674
11575.89 1703
11576.91 1671
11577.92 1745
11578.94 1710
11579.96 1739
11580.97 1794
11581.99 1780
11583.00 1784
11584.02 1810
11585.04 1831
11586.05 1890
11587.07 1915
11588.09 1924
11589.10 1947
11590.12 2003
11591.14 2081
11592.16 2097
11593.17 2142
11594.19 2128
11595.21 2122
11596.22 2112
11597.24 2146
11598.26 2213
11599.28 2240
11600.29 2391
11601.31 2501
11602.33 2372
11603.34 2477
11604.36 2564
11605.38 2643
11606.40 2839
11607.41 2998
11608.43 3066
11609.45 3182
11610.47 3210
11611.49 3179
11612.50 3084
11613.52 3176
11614.54 3000
11615.56 3005
11616.58 2940
11617.59 3034
11618.61 2948
11619.63 3018
11620.65 3135
11621.67 3124
11622.68 3007
11623.70 3165
11624.72 3154
11625.74 3119
11626.76 3192
11627.78 3182
11628.79 3228
11629.81 3317
11630.83 3503
11631.85 3638
11632.87 3781
11633.89 4006
11634.91 4322
11635.93 4840
11636.94 5221
11637.96 5641
11638.98 5835
11640.00 6025
11641.02 6038
11642.04 5964
11643.06 5786
11644.08 5382
11645.10 5051
11646.12 4763
11647.14 4288
11648.16 3892
11649.17 3622
11650.19 3376
11651.21 3291
11652.23 3209
11653.25 3106
11654.27 3066
11655.29 2982
11656.31 2835
11657.33 2687
11658.35 2745
11659.37 2635
11660.39 2584
11661.41 2603
11662.43 2552
11663.45 2406
11664.47 2375
11665.49 2404
11666.51 2318
11667.53 2267
11668.55 2327
11669.57 2278
11670.59 2306
11671.61 2245
11672.63 2190
11673.65 2143
11674.67 2261
11675.70 2251
11676.72 2250
11677.74 2229
11678.76 2229
11679.78 2183
11680.80 2097
11681.82 2044
11682.84 2091
11683.86 2021
11684.88 2011
11685.90 1951
11686.92 1934
11687.95 1916
11688.97 1875
11689.99 1793
11691.01 1825
11692.03 1808
11693.05 1825
11694.07 1867
11695.10 1794
11696.12 1775
11697.14 1868
11698.16 1835
11699.18 1809
11700.20 1745
11701.22 1788
11702.25 1810
11703.27 1764
11704.29 1771
11705.31 1763
11706.33 1803
11707.36 1788
11708.38 1823
11709.40 1768
11710.42 1747
11711.44 1764
11712.47 1757
11713.49 1880
11714.51 1860
11715.53 1890
11716.56 1869
11717.58 1924
11718.60 1943
11719.62 1905
11720.65 1965
11721.67 1983
11722.69 1913
11723.71 1877
11724.74 1975
11725.76 2000
11726.78 1926
11727.80 1881
11728.83 1804
11729.85 1845
11730.87 1868
11731.90 1720
11732.92 1747
11733.94 1784
11734.97 1711
11735.99 1745
11737.01 1720
11738.04 1775
11739.06 1757
11740.08 1742
11741.11 1681
11742.13 1632
11743.15 1687
11744.18 1695
11745.20 1648
11746.22 1676
11747.25 1586
11748.27 1543
11749.30 1624
11750.32 1663
11751.34 1620
11752.37 1618
11753.39 1598
11754.42 1563
11755.44 1520
11756.46 1527
11757.49 1521
11758.51 1519
11759.54 1469
11760.56 1460
11761.58 1407
11762.61 1439
11763.63 1417
11764.66 1466
11765.68 1398
11766.71 1358
11767.73 1346
11768.76 1398
11769.78 1348
11770.81 1397
11771.83 1313
11772.86 1330
11773.88 1372
11774.91 1308
11775.93 1340
11776.96 1330
11777.98 1315
11779.01 1339
11780.03 1321
11781.06 1243
11782.08 1265
11783.11 1349
11784.13 1320
11785.16 1328
11786.18 1344
11787.21 1282
11788.23 1300
11789.26 1256
11790.28 1271
11791.31 1248
11792.34 1266
11793.36 1274
11794.39 1206
11795.41 1254
11796.44 1196
11797.47 1238
11798.49 1250
11799.52 1097
11800.54 1142
11801.57 1164
11802.60 1187
11803.62 1180
11804.65 1104
11805.67 1119
11806.70 1163
11807.73 1144
11808.75 1167
11809.78 1170
11810.81 1148
11811.83 1153
11812.86 1074
11813.89 1100
11814.91 1126
11815.94 1129
11816.97 1126
11817.99 1110
11819.02 1057
11820.05 1031
11821.07 1089
11822.10 1082
11823.13 1084
11824.16 1084
11825.18 1094
11826.21 1038
11827.24 1035
11828.26 1059
11829.29 1078
11830.32 990
11831.35 1043
11832.37 1003
11833.40 1034
11834.43 998
11835.46 1002
11836.48 1048
11837.51 976
11838.54 992
11839.57 1001
11840.59 964
11841.62 907
11842.65 970
11843.68 998
11844.71 1000
11845.73 910
11846.76 933
11847.79 908
11848.82 958
11849.85 914
11850.88 870
11851.90 889
11852.93 962
11853.96 971
11854.99 913
11856.02 961
11857.05 942
11858.07 1002
11859.10 991
11860.13 907
11861.16 970
11862.19 937
11863.22 918
11864.25 877
11865.28 939
11866.30 859
11867.33 891
11868.36 886
11869.39 855
11870.42 844
11871.45 897
11872.48 926
11873.51 932
11874.54 833
11875.57 871
11876.60 872
11877.63 949
11878.65 904
11879.68 880
11880.71 845
11881.74 820
11882.77 817
11883.80 867
11884.83 862
11885.86 833
11886.89 876
11887.92 918
11888.95 839
11889.98 837
11891.01 819
11892.04 887
11893.07 914
11894.10 851
11895.13 864
11896.16 895
11897.19 865
11898.22 841
11899.25 820
11900.28 860
11901.31 851
11902.34 823
11903.38 818
11904.41 829
11905.44 843
11906.47 945
11907.50 907
11908.53 832
11909.56 859
11910.59 858
11911.62 869
11912.65 874
11913.68 855
11914.71 804
11915.75 786
11916.78 854
11917.81 808
11918.84 827
11919.87 879
11920.90 882
11921.93 862
11922.96 804
11924.00 795
11925.03 828
11926.06 768
11927.09 854
11928.12 820
11929.15 857
11930.18 856
11931.22 805
11932.25 813
11933.28 803
11934.31 841
11935.34 863
11936.38 844
11937.41 891
11938.44 808
11939.47 852
11940.50 864
11941.54 860
11942.57 847
11943.60 855
11944.63 794
11945.67 813
11946.70 776
11947.73 736
11948.76 775
11949.80 842
11950.83 765
11951.86 757
11952.89 800
11953.93 765
11954.96 769
11955.99 747
11957.02 789
11958.06 846
11959.09 714
11960.12 754
11961.16 784
11962.19 799
11963.22 743
11964.26 815
11965.29 767
11966.32 790
11967.36 716
11968.39 732
11969.42 750
11970.46 765
11971.49 819
11972.52 731
11973.56 727
11974.59 725
11975.62 740
11976.66 769
11977.69 697
11978.73 799
11979.76 804
11980.79 712
11981.83 698
11982.86 709
11983.89 740
11984.93 720
11985.96 724
11987.00 732
11988.03 704
11989.07 712
11990.10 659
11991.13 717
11992.17 733
11993.20 687
11994.24 695
11995.27 734
11996.31 678
11997.34 715
11998.38 723
11999.41 723
12000.45 735
12001.48 686
12002.51 736
12003.55 742
12004.58 720
12005.62 765
12006.65 709
12007.69 723
12008.72 708
12009.76 663
12010.80 643
12011.83 688
12012.87 700
12013.90 725
12014.94 724
12015.97 710
12017.01 729
12018.04 738
12019.08 799
12020.11 751
12021.15 654
12022.19 760
12023.22 862
12024.26 740
12025.29 730
12026.33 736
12027.36 710
12028.40 738
12029.44 775
12030.47 720
12031.51 737
12032.54 705
12033.58 706
12034.62 710
12035.65 704
12036.69 735
12037.73 699
12038.76 748
12039.80 799
12040.84 747
12041.87 724
12042.91 713
12043.94 762
12044.98 685
12046.02 702
12047.06 712
12048.09 766
12049.13 762
12050.17 725
12051.20 734
12052.24 792
12053.28 776
12054.31 723
12055.35 715
12056.39 716
12057.43 716
12058.46 712
12059.50 738
12060.54 729
12061.57 729
12062.61 690
12063.65 727
12064.69 670
12065.72 731
12066.76 721
12067.80 754
12068.84 703
12069.88 713
12070.91 729
12071.95 763
12072.99 763
12074.03 764
12075.06 738
12076.10 686
12077.14 715
12078.18 662
12079.22 745
12080.26 765
12081.29 732
12082.33 734
12083.37 696
12084.41 715
12085.45 766
12086.49 679
12087.52 766
12088.56 722
12089.60 659
12090.64 724
12091.68 777
12092.72 766
12093.76 781
12094.79 719
12095.83 723
12096.87 668
12097.91 707
12098.95 727
12099.99 668
12101.03 699
12102.07 749
12103.11 721
12104.15 744
12105.19 719
12106.22 713
12107.26 747
12108.30 740
12109.34 749
12110.38 708
12111.42 724
12112.46 749
12113.50 770
12114.54 754
12115.58 775
12116.62 763
12117.66 704
12118.70 734
12119.74 637
12120.78 634
12121.82 668
12122.86 698
12123.90 735
12124.94 743
12125.98 758
12127.02 717
12128.06 687
12129.10 735
12130.14 660
12131.18 648
12132.22 696
12133.26 702
12134.30 658
12135.34 671
12136.38 709
12137.42 622
12138.47 694
12139.51 668
12140.55 671
12141.59 662
12142.63 659
12143.67 682
12144.71 688
12145.75 691
12146.79 689
12147.83 697
12148.87 712
12149.92 705
12150.96 653
12152.00 672
12153.04 637
12154.08 673
12155.12 684
12156.16 669
12157.21 681
12158.25 658
12159.29 659
12160.33 605
12161.37 661
12162.41 693
12163.46 719
12164.50 685
12165.54 734
12166.58 702
12167.62 691
12168.67 699
12169.71 707
12170.75 681
12171.79 695
12172.83 667
12173.88 714
12174.92 709
12175.96 685
12177.00 681
12178.05 668
12179.09 690
12180.13 672
12181.17 652
12182.22 693
12183.26 663
12184.30 681
12185.34 645
12186.39 629
12187.43 694
12188.47 679
12189.51 606
12190.56 709
12191.60 679
12192.64 707
12193.69 646
12194.73 725
12195.77 685
12196.82 664
12197.86 710
12198.90 645
12199.95 705
12200.99 688
12202.03 680
12203.08 657
12204.12 665
12205.16 676
12206.21 684
12207.25 678
12208.29 663
12209.34 602
12210.38 715
12211.43 688
12212.47 642
12213.51 673
12214.56 705
12215.60 682
12216.65 684
12217.69 660
12218.73 691
12219.78 681
12220.82 709
12221.87 674
12222.91 696
12223.96 675
12225.00 727
12226.04 654
12227.09 620
12228.13 650
12229.18 652
12230.22 666
12231.27 663
12232.31 653
12233.36 728
12234.40 687
12235.45 665
12236.49 678
12237.54 693
12238.58 630
12239.63 665
12240.67 632
12241.72 692
12242.76 682
12243.81 735
12244.85 677
12245.90 688
12246.94 708
12247.99 667
12249.03 679
12250.08 765
12251.12 723
12252.17 728
12253.22 658
12254.26 687
12255.31 737
12256.35 703
12257.40 681
12258.44 710
12259.49 671
12260.54 694
12261.58 676
12262.63 629
12263.67 669
12264.72 695
12265.77 618
12266.81 646
12267.86 685
12268.91 653
12269.95 653
12271.00 637
12272.04 612
12273.09 625
12274.14 672
12275.18 662
12276.23 654
12277.28 656
12278.32 645
12279.37 642
12280.42 647
12281.46 681
12282.51 621
12283.56 616
12284.61 643
12285.65 667
12286.70 645
12287.75 642
12288.79 655
12289.84 636
12290.89 616
12291.94 605
12292.98 612
12294.03 621
12295.08 584
12296.13 629
12297.17 659
12298.22 624
12299.27 635
12300.32 617
12301.36 639
12302.41 584
12303.46 609
12304.51 630
12305.55 627
12306.60 603
12307.65 572
12308.70 654
12309.75 622
12310.79 566
12311.84 533
12312.89 598
12313.94 603
12314.99 624
12316.04 559
12317.08 560
12318.13 637
12319.18 603
12320.23 604
12321.28 599
12322.33 606
12323.37 615
12324.42 615
12325.47 615
12326.52 626
12327.57 624
12328.62 656
12329.67 636
12330.72 588
12331.77 552
12332.81 631
12333.86 592
12334.91 651
12335.96 574
12337.01 578
12338.06 580
12339.11 565
12340.16 638
12341.21 610
12342.26 659
12343.31 606
12344.36 628
12345.41 576
12346.46 611
12347.51 655
12348.56 661
12349.61 578
12350.65 572
12351.70 598
12352.75 624
12353.80 639
12354.85 626
12355.90 590
12356.95 538
12358.00 599
12359.05 630
12360.11 575
12361.16 539
12362.21 592
12363.26 583
12364.31 617
12365.36 593
12366.41 600
12367.46 600
12368.51 626
12369.56 593
12370.61 582
12371.66 604
12372.71 559
12373.76 575
12374.81 602
12375.86 612
12376.91 588
12377.97 535
12379.02 515
12380.07 563
12381.12 529
12382.17 521
12383.22 555
12384.27 544
12385.32 565
12386.37 533
12387.43 574
12388.48 558
12389.53 569
12390.58 576
12391.63 593
12392.68 570
12393.74 587
12394.79 534
12395.84 631
12396.89 617
12397.94 616
12398.99 550
12400.05 566
12401.10 575
12402.15 550
12403.20 591
12404.25 537
12405.31 527
12406.36 513
12407.41 613
12408.46 588
12409.51 586
12410.57 585
12411.62 556
12412.67 556
12413.72 615
12414.78 575
12415.83 577
12416.88 563
12417.93 609
12418.99 590
12420.04 592
12421.09 621
12422.15 555
12423.20 596
12424.25 591
12425.30 578
12426.36 576
12427.41 586
12428.46 558
12429.52 569
12430.57 564
12431.62 602
12432.68 571
12433.73 573
12434.78 589
12435.84 536
12436.89 539
12437.94 602
12439.00 602
12440.05 559
12441.10 559
12442.16 589
12443.21 547
12444.27 529
12445.32 498
12446.37 596
12447.43 563
12448.48 584
12449.54 578
12450.59 597
12451.64 606
12452.70 612
12453.75 592
12454.81 602
12455.86 602
12456.91 578
12457.97 564
12459.02 559
12460.08 563
12461.13 598
12462.19 592
12463.24 623
12464.30 587
12465.35 570
12466.41 554
12467.46 568
12468.52 562
12469.57 660
12470.63 596
12471.68 509
12472.73 544
12473.79 545
12474.85 593
12475.90 598
12476.96 616
12478.01 599
12479.07 635
12480.12 629
12481.18 640
12482.23 600
12483.29 635
12484.34 592
12485.40 651
12486.45 619
12487.51 661
12488.57 652
12489.62 656
12490.68 683
12491.73 708
12492.79 722
12493.84 711
12494.90 681
12495.96 701
12497.01 779
12498.07 839
12499.12 826
12500.18 842
12501.24 861
12502.29 887
12503.35 889
12504.41 834
12505.46 861
12506.52 842
12507.57 736
12508.63 782
12509.69 696
12510.74 804
12511.80 759
12512.86 688
12513.91 699
12514.97 658
12516.03 642
12517.08 680
12518.14 696
12519.20 713
12520.26 592
12521.31 598
12522.37 604
12523.43 612
12524.48 670
12525.54 664
12526.60 630
12527.66 652
12528.71 625
12529.77 581
12530.83 577
12531.89 671
12532.94 578
12534.00 570
12535.06 587
12536.12 582
12537.17 602
12538.23 655
12539.29 544
12540.35 595
12541.41 593
12542.46 619
12543.52 656
12544.58 621
12545.64 624
12546.70 609
12547.75 582
12548.81 597
12549.87 585
12550.93 572
12551.99 586
12553.05 613
12554.10 662
12555.16 554
12556.22 613
12557.28 631
12558.34 656
12559.40 594
12560.46 595
12561.51 619
12562.57 619
12563.63 644
12564.69 620
12565.75 611
12566.81 664
12567.87 659
12568.93 639
12569.99 654
12571.04 621
12572.10 694
12573.16 631
12574.22 620
12575.28 716
12576.34 669
12577.40 693
12578.46 707
12579.52 744
12580.58 740
12581.64 662
12582.70 775
12583.76 785
12584.82 752
12585.88 762
12586.94 753
12588.00 767
12589.06 710
12590.12 671
12591.18 628
12592.24 615
12593.30 636
12594.36 629
12595.42 636
12596.48 633
12597.54 601
12598.60 666
12599.66 640
12600.72 576
12601.78 579
12602.84 618
12603.90 645
12604.96 637
12606.02 618
12607.08 575
12608.14 625
12609.20 609
12610.27 596
12611.33 611
12612.39 610
12613.45 583
12614.51 551
12615.57 595
12616.63 612
12617.69 579
12618.75 617
12619.81 608
12620.88 643
12621.94 631
12623.00 570
12624.06 590
12625.12 629
12626.18 546
12627.24 468
12628.31 569
12629.37 582
12630.43 518
12631.49 542
12632.55 561
12633.61 614
12634.68 617
12635.74 594
12636.80 611
12637.86 587
12638.92 621
12639.99 612
12641.05 536
12642.11 549
12643.17 571
12644.23 561
12645.30 540
12646.36 611
12647.42 570
12648.48 497
12649.55 519
12650.61 546
12651.67 505
12652.73 540
12653.80 526
12654.86 547
12655.92 591
12656.99 611
12658.05 584
12659.11 603
12660.17 609
12661.24 630
12662.30 613
12663.36 611
12664.43 597
12665.49 551
12666.55 612
12667.62 588
12668.68 585
12669.74 581
12670.81 581
12671.87 581
12672.93 564
12674.00 581
12675.06 558
12676.12 568
12677.19 529
12678.25 580
12679.31 607
12680.38 560
12681.44 530
12682.51 532
12683.57 515
12684.63 489
12685.70 529
12686.76 531
12687.83 508
12688.89 521
12689.95 498
12691.02 507
12692.08 585
12693.15 567
12694.21 555
12695.28 468
12696.34 516
12697.40 530
12698.47 546
12699.53 532
12700.60 468
12701.66 463
12702.73 526
12703.79 469
12704.86 517
12705.92 505
12706.99 546
12708.05 526
12709.12 558
12710.18 487
12711.25 530
12712.31 591
12713.38 487
12714.44 486
12715.51 518
12716.57 489
12717.64 507
12718.70 493
12719.77 469
12720.83 509
12721.90 517
12722.97 536
12724.03 474
12725.10 489
12726.16 509
12727.23 475
12728.29 480
12729.36 515
12730.43 525
12731.49 500
12732.56 497
12733.62 502
12734.69 513
12735.76 512
12736.82 491
12737.89 483
12738.95 530
12740.02 526
12741.09 533
12742.15 509
12743.22 462
12744.29 503
12745.35 527
12746.42 502
12747.49 497
12748.55 488
12749.62 529
12750.69 470
12751.75 458
12752.82 511
12753.89 485
12754.95 510
12756.02 544
12757.09 497
12758.15 492
12759.22 467
12760.29 495
12761.36 518
12762.42 527
12763.49 457
12764.56 471
12765.62 460
12766.69 446
12767.76 510
12768.83 491
12769.89 554
12770.96 514
12772.03 503
12773.10 497
12774.17 508
12775.23 541
12776.30 443
12777.37 440
12778.44 464
12779.50 489
12780.57 473
12781.64 503
12782.71 476
12783.78 417
12784.84 519
12785.91 418
12786.98 461
12788.05 466
12789.12 459
12790.19 489
12791.25 504
12792.32 476
12793.39 443
12794.46 469
12795.53 447
12796.60 441
12797.67 474
12798.73 485
12799.80 450
12800.87 453
12801.94 442
12803.01 453
12804.08 477
12805.15 415
12806.22 466
12807.29 463
12808.36 455
12809.42 489
12810.49 466
12811.56 493
12812.63 470
12813.70 471
12814.77 438
12815.84 449
12816.91 440
12817.98 447
12819.05 434
12820.12 467
12821.19 469
12822.26 477
12823.33 449
12824.40 458
12825.47 446
12826.54 456
12827.61 450
12828.68 507
12829.75 494
12830.82 437
12831.89 395
12832.96 411
12834.03 437
12835.10 401
12836.17 398
12837.24 409
12838.31 394
12839.38 430
12840.45 439
12841.52 430
12842.59 455
12843.66 464
12844.73 428
12845.80 459
12846.87 453
12847.95 431
12849.02 414
12850.09 415
12851.16 414
12852.23 388
12853.30 443
12854.37 426
12855.44 430
12856.51 431
12857.58 415
12858.66 498
12859.73 419
12860.80 455
12861.87 401
12862.94 436
12864.01 433
12865.08 446
12866.16 454
12867.23 424
12868.30 442
12869.37 392
12870.44 373
12871.51 447
12872.59 460
12873.66 393
12874.73 408
12875.80 424
12876.87 426
12877.95 417
12879.02 385
12880.09 407
12881.16 418
12882.23 377
12883.31 377
12884.38 443
12885.45 496
12886.52 441
12887.60 402
12888.67 400
12889.74 418
12890.81 432
12891.89 398
12892.96 375
12894.03 404
12895.11 457
12896.18 432
12897.25 407
12898.32 414
12899.40 453
12900.47 443
12901.54 446
12902.62 446
12903.69 420
12904.76 394
12905.84 403
12906.91 465
12907.98 437
12909.06 395
12910.13 428
12911.20 442
12912.28 390
12913.35 456
12914.42 438
12915.50 409
12916.57 448
12917.64 387
12918.72 340
12919.79 372
12920.87 364
12921.94 393
12923.01 418
12924.09 420
12925.16 450
12926.24 449
12927.31 441
12928.38 462
12929.46 385
12930.53 415
12931.61 418
12932.68 458
12933.76 436
12934.83 389
12935.90 472
12936.98 465
12938.05 389
12939.13 423
12940.20 407
12941.28 423
12942.35 451
12943.43 427
12944.50 416
12945.58 427
12946.65 443
12947.73 400
12948.80 409
12949.88 431
12950.95 437
12952.03 441
12953.10 403
12954.18 395
12955.25 441
12956.33 424
12957.40 479
12958.48 435
12959.55 429
12960.63 397
12961.70 382
12962.78 421
12963.86 397
12964.93 399
12966.01 428
12967.08 433
12968.16 415
12969.24 403
12970.31 417
12971.39 441
12972.46 452
12973.54 478
12974.62 431
12975.69 413
12976.77 429
12977.84 436
12978.92 463
12980.00 400
12981.07 367
12982.15 441
12983.23 454
12984.30 365
12985.38 369
12986.46 402
12987.53 402
12988.61 407
12989.69 408
12990.76 405
12991.84 402
12992.92 403
12993.99 440
12995.07 402
12996.15 426
12997.22 386
12998.30 354
12999.38 393
13000.45 374
13001.53 416
13002.61 410
13003.69 438
13004.76 384
13005.84 371
13006.92 399
13008.00 401
13009.07 442
13010.15 409
13011.23 430
13012.31 424
13013.38 416
13014.46 425
13015.54 433
13016.62 439
13017.70 424
13018.77 410
13019.85 389
13020.93 421
13022.01 436
13023.09 411
13024.16 431
13025.24 410
13026.32 426
13027.40 447
13028.48 446
13029.56 387
13030.63 423
13031.71 413
13032.79 388
13033.87 423
13034.95 420
13036.03 422
13037.11 409
13038.18 496
13039.26 432
13040.34 460
13041.42 402
13042.50 480
13043.58 427
13044.66 446
13045.74 427
13046.82 449
13047.89 436
13048.97 450
13050.05 402
13051.13 441
13052.21 426
13053.29 426
13054.37 402
13055.45 403
13056.53 410
13057.61 409
13058.69 456
13059.77 470
13060.85 484
13061.93 459
13063.01 433
13064.09 392
13065.17 422
13066.25 451
13067.33 407
13068.41 398
13069.49 435
13070.57 470
13071.65 456
13072.73 396
13073.81 447
13074.89 440
13075.97 412
13077.05 435
13078.13 468
13079.21 472
13080.29 415
13081.37 412
13082.45 423
13083.53 376
13084.61 414
13085.69 424
13086.77 458
13087.85 422
13088.94 406
13090.02 407
13091.10 483
13092.18 428
13093.26 441
13094.34 481
13095.42 441
13096.50 442
13097.58 441
13098.66 455
13099.75 446
13100.83 441
13101.91 471
13102.99 515
13104.07 472
13105.15 445
13106.23 432
13107.32 401
13108.40 392
13109.48 399
13110.56 468
13111.64 452
13112.72 458
13113.81 500
13114.89 427
13115.97 457
13117.05 469
13118.13 448
13119.22 408
13120.30 440
13121.38 444
13122.46 449
13123.55 476
13124.63 433
13125.71 431
13126.79 434
13127.88 429
13128.96 442
13130.04 422
13131.12 369
13132.21 406
13133.29 426
13134.37 440
13135.45 447
13136.54 387
13137.62 451
13138.70 414
13139.79 428
13140.87 391
13141.95 452
13143.03 431
13144.12 528
13145.20 427
13146.28 372
13147.37 412
13148.45 443
13149.53 428
13150.62 413
13151.70 433
13152.78 394
13153.87 407
13154.95 434
13156.03 412
13157.12 417
13158.20 456
13159.29 423
13160.37 434
13161.45 416
13162.54 427
13163.62 398
13164.71 424
13165.79 408
13166.87 414
13167.96 420
13169.04 452
13170.13 411
13171.21 443
13172.29 448
13173.38 412
13174.46 430
13175.55 430
13176.63 370
13177.72 394
13178.80 385
13179.89 447
13180.97 403
13182.06 457
13183.14 419
13184.22 423
13185.31 414
13186.39 485
13187.48 423
13188.56 446
13189.65 409
13190.73 393
13191.82 423
13192.90 375
13193.99 412
13195.07 476
13196.16 415
13197.25 433
13198.33 470
13199.42 429
13200.50 450
13201.59 429
13202.67 418
13203.76 364
13204.84 396
13205.93 422
13207.02 434
13208.10 414
13209.19 440
13210.27 445
13211.36 434
13212.44 407
13213.53 436
13214.62 408
13215.70 411
13216.79 403
13217.88 450
13218.96 447
13220.05 469
13221.13 431
13222.22 376
13223.31 421
13224.39 397
13225.48 399
13226.57 392
13227.65 401
13228.74 455
13229.83 412
13230.91 438
13232.00 412
13233.09 450
13234.17 409
13235.26 354
13236.35 397
13237.43 404
13238.52 431
13239.61 394
13240.70 439
13241.78 441
13242.87 408
13243.96 430
13245.04 448
13246.13 422
13247.22 354
13248.31 375
13249.39 427
13250.48 454
13251.57 393
13252.66 349
13253.74 401
13254.83 397
13255.92 428
13257.01 392
13258.10 427
13259.18 447
13260.27 407
13261.36 411
13262.45 405
13263.54 420
13264.62 406
13265.71 427
13266.80 424
13267.89 465
13268.98 457
13270.06 457
13271.15 442
13272.24 429
13273.33 423
13274.42 469
13275.51 403
13276.60 449
13277.68 439
13278.77 434
13279.86 453
13280.95 411
13282.04 444
13283.13 429
13284.22 473
13285.31 422
13286.39 441
13287.48 441
13288.57 454
13289.66 479
13290.75 460
13291.84 420
13292.93 413
13294.02 437
13295.11 459
13296.20 418
13297.29 455
13298.38 437
13299.47 434
13300.56 450
13301.65 408
13302.73 407
13303.82 387
13304.91 426
13306.00 400
13307.09 413
13308.18 420
13309.27 446
13310.36 418
13311.45 392
13312.54 376
13313.63 436
13314.72 452
13315.81 451
13316.90 390
13318.00 382
13319.09 409
13320.18 403
13321.27 389
13322.36 392
13323.45 417
13324.54 397
13325.63 407
13326.72 427
13327.81 395
13328.90 412
13329.99 431
13331.08 437
13332.17 411
13333.26 407
13334.35 399
13335.45 428
13336.54 395
13337.63 458
13338.72 398
13339.81 438
13340.90 389
13341.99 377
13343.08 408
13344.18 437
13345.27 413
13346.36 420
13347.45 416
13348.54 446
13349.63 446
13350.72 413
13351.82 396
13352.91 412
13354.00 401
13355.09 413
13356.18 428
13357.28 357
13358.37 387
13359.46 412
13360.55 425
13361.64 450
13362.74 421
13363.83 444
13364.92 417
13366.01 436
13367.10 409
13368.20 391
13369.29 441
13370.38 419
13371.47 397
13372.57 400
13373.66 408
13374.75 410
13375.84 423
13376.94 434
13378.03 428
13379.12 446
13380.22 430
13381.31 467
13382.40 459
13383.49 481
13384.59 432
13385.68 403
13386.77 443
13387.87 387
13388.96 367
13390.05 412
13391.15 465
13392.24 382
13393.33 369
13394.43 395
13395.52 398
13396.61 420
13397.71 383
13398.80 396
13399.90 422
13400.99 391
13402.08 435
13403.18 443
13404.27 390
13405.36 384
13406.46 384
13407.55 397
13408.65 383
13409.74 385
13410.83 393
13411.93 374
13413.02 388
13414.12 407
13415.21 403
13416.31 391
13417.40 369
13418.49 360
13419.59 329
13420.68 353
13421.78 367
13422.87 345
13423.97 389
13425.06 365
13426.16 342
13427.25 401
13428.35 396
13429.44 368
13430.54 363
13431.63 385
13432.73 415
13433.82 412
13434.92 357
13436.01 370
13437.11 355
13438.20 394
13439.30 353
13440.39 398
13441.49 364
13442.58 375
13443.68 405
13444.77 393
13445.87 389
13446.96 421
13448.06 387
13449.16 381
13450.25 381
13451.35 370
13452.44 374
13453.54 352
13454.64 433
13455.73 404
13456.83 404
13457.92 415
13459.02 415
13460.12 429
13461.21 389
13462.31 388
13463.40 406
13464.50 334
13465.60 380
13466.69 399
13467.79 396
13468.89 372
13469.98 346
13471.08 406
13472.18 395
13473.27 398
13474.37 380
13475.47 410
13476.56 343
13477.66 357
13478.76 387
13479.85 432
13480.95 419
13482.05 393
13483.14 380
13484.24 346
13485.34 365
13486.44 416
13487.53 388
13488.63 404
13489.73 435
13490.83 377
13491.92 395
13493.02 410
13494.12 412
13495.21 385
13496.31 435
13497.41 422
13498.51 430
13499.61 402
13500.70 399
13501.80 466
13502.90 440
13504.00 368
13505.10 360
13506.19 385
13507.29 406
13508.39 385
13509.49 401
13510.59 430
13511.68 398
13512.78 413
13513.88 431
13514.98 399
13516.08 362
13517.18 324
13518.27 381
13519.37 337
13520.47 371
13521.57 383
13522.67 410
13523.77 384
13524.87 355
13525.96 381
13527.06 378
13528.16 347
13529.26 407
13530.36 401
13531.46 367
13532.56 407
13533.66 358
13534.76 392
13535.86 361
13536.96 361
13538.05 380
13539.15 343
13540.25 413
13541.35 420
13542.45 385
13543.55 380
13544.65 391
13545.75 411
13546.85 365
13547.95 383
13549.05 363
13550.15 326
13551.25 346
13552.35 367
13553.45 386
13554.55 389
13555.65 349
13556.75 377
13557.85 381
13558.95 384
13560.05 350
13561.15 394
13562.25 387
13563.35 392
13564.45 393
13565.55 362
13566.65 354
13567.75 356
13568.85 418
13569.95 410
13571.05 371
13572.16 373
13573.26 355
13574.36 349
13575.46 371
13576.56 410
13577.66 422
13578.76 391
13579.86 398
13580.96 405
13582.06 400
13583.16 401
13584.27 399
13585.37 350
13586.47 351
13587.57 371
13588.67 371
13589.77 365
13590.87 351
13591.98 382
13593.08 430
13594.18 385
13595.28 394
13596.38 397
13597.48 347
13598.59 366
13599.69 325
13600.79 369
13601.89 330
13602.99 342
13604.10 353
13605.20 329
13606.30 390
13607.40 373
13608.50 340
13609.61 350
13610.71 359
13611.81 422
13612.91 406
13614.02 351
13615.12 395
13616.22 394
13617.32 440
13618.43 381
13619.53 405
13620.63 424
13621.73 416
13622.84 402
13623.94 372
13625.04 423
13626.14 448
13627.25 399
13628.35 398
13629.45 405
13630.56 415
13631.66 362
13632.76 352
13633.87 354
13634.97 370
13636.07 361
13637.18 373
13638.28 375
13639.38 358
13640.49 389
13641.59 365
13642.69 362
13643.80 356
13644.90 397
13646.00 350
13647.11 346
13648.21 355
13649.32 357
13650.42 325
13651.52 407
13652.63 357
13653.73 377
13654.84 409
13655.94 417
13657.04 394
13658.15 356
13659.25 393
13660.36 404
13661.46 371
13662.57 378
13663.67 360
13664.77 415
13665.88 415
13666.98 425
13668.09 394
13669.19 395
13670.30 396
13671.40 440
13672.51 417
13673.61 375
13674.72 315
13675.82 372
13676.93 374
13678.03 383
13679.14 366
13680.24 341
13681.35 413
13682.45 390
13683.56 380
13684.66 383
13685.77 384
13686.87 385
13687.98 414
13689.08 382
13690.19 395
13691.29 418
13692.40 405
13693.51 387
13694.61 427
13695.72 414
13696.82 384
13697.93 417
13699.03 440
13700.14 430
13701.25 432
13702.35 375
13703.46 388
13704.56 417
13705.67 423
13706.78 415
13707.88 401
13708.99 361
13710.10 404
13711.20 430
13712.31 448
13713.41 399
13714.52 391
13715.63 393
13716.73 413
13717.84 386
13718.95 410
13720.05 431
13721.16 401
13722.27 420
13723.37 418
13724.48 462
13725.59 438
13726.70 396
13727.80 440
13728.91 432
13730.02 454
13731.12 427
13732.23 406
13733.34 403
13734.45 413
13735.55 460
13736.66 397
13737.77 421
13738.87 409
13739.98 459
13741.09 410
13742.20 409
13743.31 417
13744.41 455
13745.52 423
13746.63 394
13747.74 469
13748.84 440
13749.95 428
13751.06 472
13752.17 433
13753.28 470
13754.38 449
13755.49 454
13756.60 457
13757.71 469
13758.82 479
13759.93 468
13761.03 421
13762.14 487
13763.25 473
13764.36 495
13765.47 423
13766.58 430
13767.68 508
13768.79 514
13769.90 526
13771.01 543
13772.12 512
13773.23 525
13774.34 512
13775.45 552
13776.56 492
13777.66 525
13778.77 593
13779.88 573
13780.99 527
13782.10 579
13783.21 537
13784.32 499
13785.43 513
13786.54 505
13787.65 592
13788.76 536
13789.87 496
13790.98 467
13792.09 490
13793.20 457
13794.31 471
13795.42 454
13796.52 457
13797.63 453
13798.74 500
13799.85 438
13800.96 443
13802.07 447
13803.18 504
13804.29 477
13805.40 451
13806.51 475
13807.63 450
13808.74 450
13809.85 445
13810.96 446
13812.07 447
13813.18 414
13814.29 433
13815.40 404
13816.51 474
13817.62 417
13818.73 424
13819.84 435
13820.95 416
13822.06 463
13823.17 473
13824.28 428
13825.40 416
13826.51 427
13827.62 481
13828.73 447
13829.84 433
13830.95 404
13832.06 412
13833.17 425
13834.28 410
13835.40 409
13836.51 393
13837.62 397
13838.73 391
13839.84 372
13840.95 425
13842.06 462
13843.18 400
13844.29 434
13845.40 426
13846.51 419
13847.62 422
13848.74 466
13849.85 383
13850.96 376
13852.07 429
13853.18 391
13854.30 381
13855.41 451
13856.52 447
13857.63 424
13858.74 399
13859.86 411
13860.97 412
13862.08 452
13863.19 438
13864.31 424
13865.42 431
13866.53 406
13867.64 403
13868.76 382
13869.87 427
13870.98 408
13872.10 448
13873.21 431
13874.32 457
13875.43 441
13876.55 436
13877.66 408
13878.77 457
13879.89 407
13881.00 442
13882.11 430
13883.23 388
13884.34 388
13885.45 433
13886.57 418
13887.68 384
13888.79 396
13889.91 395
13891.02 373
13892.13 385
13893.25 429
13894.36 423
13895.48 413
13896.59 392
13897.70 402
13898.82 447
13899.93 418
13901.05 387
13902.16 399
13903.27 457
13904.39 417
13905.50 397
13906.62 428
13907.73 409
13908.85 436
13909.96 400
13911.07 408
13912.19 418
13913.30 449
13914.42 455
13915.53 413
13916.65 407
13917.76 428
13918.88 386
13919.99 355
13921.11 391
13922.22 372
13923.34 397
13924.45 409
13925.57 414
13926.68 410
13927.80 406
13928.91 444
13930.03 378
13931.14 388
13932.26 423
13933.37 385
13934.49 385
13935.60 384
13936.72 388
13937.83 403
13938.95 379
13940.06 401
13941.18 445
13942.30 384
13943.41 422
13944.53 438
13945.64 381
13946.76 387
13947.87 373
13948.99 402
13950.11 401
13951.22 343
13952.34 370
13953.45 385
13954.57 397
13955.69 437
13956.80 372
13957.92 353
13959.04 399
13960.15 421
13961.27 337
13962.39 337
13963.50 365
13964.62 396
13965.73 417
13966.85 382
13967.97 369
13969.08 376
13970.20 404
13971.32 409
13972.44 391
13973.55 370
13974.67 396
13975.79 410
13976.90 420
13978.02 372
13979.14 398
13980.25 386
13981.37 390
13982.49 413
13983.61 386
13984.72 363
13985.84 391
13986.96 414
13988.08 415
13989.19 455
13990.31 369
13991.43 361
13992.55 389
13993.66 372
13994.78 372
13995.90 401
13997.02 410
13998.14 402
13999.25 414
14000.37 383
14001.49 388
14002.61 401
14003.73 405
14004.84 407
14005.96 422
14007.08 399
14008.20 416
14009.32 419
14010.44 385
14011.55 434
14012.67 437
14013.79 381
14014.91 379
14016.03 398
14017.15 366
14018.27 429
14019.38 381
14020.50 415
14021.62 395
14022.74 426
14023.86 411
14024.98 371
14026.10 364
14027.22 364
14028.34 428
14029.46 404
14030.57 383
14031.69 359
14032.81 371
14033.93 381
14035.05 371
14036.17 399
14037.29 419
14038.41 417
14039.53 407
14040.65 394
14041.77 377
14042.89 402
14044.01 351
14045.13 383
14046.25 365
14047.37 359
14048.49 360
14049.61 432
14050.73 425
14051.85 402
14052.97 407
14054.09 396
14055.21 439
14056.33 421
14057.45 406
14058.57 370
14059.69 428
14060.81 411
14061.93 375
14063.05 398
14064.17 392
14065.29 436
14066.41 442
14067.53 427
14068.65 409
14069.78 435
14070.90 424
14072.02 433
14073.14 435
14074.26 434
14075.38 451
14076.50 471
14077.62 460
14078.74 442
14079.86 418
14080.99 471
14082.11 476
14083.23 438
14084.35 483
14085.47 513
14086.59 472
14087.71 483
14088.84 450
14089.96 500
14091.08 473
14092.20 494
14093.32 515
14094.44 476
14095.57 467
14096.69 504
14097.81 527
14098.93 460
14100.05 514
14101.18 523
14102.30 510
14103.42 502
14104.54 545
14105.66 517
14106.79 563
14107.91 570
14109.03 595
14110.15 566
14111.28 588
14112.40 529
14113.52 481
14114.64 463
14115.77 504
14116.89 521
14118.01 518
14119.13 501
14120.26 529
14121.38 478
14122.50 451
14123.63 455
14124.75 402
14125.87 431
14126.99 439
14128.12 419
14129.24 399
14130.36 433
14131.49 449
14132.61 437
14133.73 451
14134.86 441
14135.98 429
14137.10 442
14138.23 409
14139.35 455
14140.47 441
14141.60 430
14142.72 476
14143.85 434
14144.97 410
14146.09 387
14147.22 366
14148.34 440
14149.47 437
14150.59 458
14151.71 433
14152.84 415
14153.96 394
14155.09 409
14156.21 378
14157.33 415
14158.46 391
14159.58 412
14160.71 378
14161.83 364
14162.96 389
14164.08 428
14165.21 398
14166.33 396
14167.45 442
14168.58 414
14169.70 443
14170.83 442
14171.95 411
14173.08 405
14174.20 420
14175.33 476
14176.45 458
14177.58 422
14178.70 398
14179.83 455
14180.95 429
14182.08 399
14183.20 402
14184.33 410
14185.46 389
14186.58 420
14187.71 419
14188.83 431
14189.96 416
14191.08 401
14192.21 426
14193.33 389
14194.46 400
14195.59 382
14196.71 398
14197.84 413
14198.96 439
14200.09 414
14201.22 433
14202.34 399
14203.47 394
14204.59 432
14205.72 443
14206.85 410
14207.97 426
14209.10 413
14210.23 445
14211.35 392
14212.48 394
14213.61 370
14214.73 358
14215.86 387
14216.99 398
14218.11 386
14219.24 404
14220.37 351
14221.49 382
14222.62 372
14223.75 347
14224.87 407
14226.00 371
14227.13 401
14228.25 417
14229.38 397
14230.51 378
14231.64 369
14232.76 370
14233.89 386
14235.02 389
14236.14 377
14237.27 342
14238.40 372
14239.53 386
14240.66 361
14241.78 388
14242.91 358
14244.04 381
14245.17 384
14246.29 398
14247.42 400
14248.55 345
14249.68 337
14250.81 365
14251.93 423
14253.06 405
14254.19 391
14255.32 377
14256.45 394
14257.57 413
14258.70 396
14259.83 389
14260.96 386
14262.09 393
14263.22 387
14264.34 402
14265.47 348
14266.60 324
14267.73 356
14268.86 411
14269.99 371
14271.12 461
14272.25 401
14273.37 386
14274.50 363
14275.63 382
14276.76 422
14277.89 392
14279.02 438
14280.15 414
14281.28 398
14282.41 383
14283.54 394
14284.67 404
14285.80 432
14286.92 431
14288.05 398
14289.18 409
14290.31 331
14291.44 380
14292.57 361
14293.70 350
14294.83 369
14295.96 367
14297.09 357
14298.22 388
14299.35 360
14300.48 352
14301.61 384
14302.74 387
14303.87 408
14305.00 397
14306.13 375
14307.26 335
14308.39 389
14309.52 364
14310.65 395
14311.78 379
14312.91 390
14314.04 400
14315.18 374
14316.31 354
14317.44 358
14318.57 365
14319.70 382
14320.83 363
14321.96 342
14323.09 335
14324.22 349
14325.35 358
14326.48 333
14327.61 342
14328.75 366
14329.88 356
14331.01 336
14332.14 316
14333.27 349
14334.40 349
14335.53 338
14336.66 357
14337.80 341
14338.93 300
14340.06 320
14341.19 322
14342.32 306
14343.45 362
14344.59 352
14345.72 318
14346.85 373
14347.98 370
14349.11 351
14350.24 344
14351.38 326
14352.51 378
14353.64 316
14354.77 338
14355.91 330
14357.04 354
14358.17 333
14359.30 347
14360.43 396
14361.57 385
14362.70 335
14363.83 316
14364.96 353
14366.10 396
14367.23 359
14368.36 330
14369.49 349
14370.63 349
14371.76 352
14372.89 349
14374.03 337
14375.16 382
14376.29 330
14377.42 347
14378.56 376
14379.69 386
14380.82 344
14381.96 316
14383.09 332
14384.22 376
14385.36 379
14386.49 337
14387.62 321
14388.76 358
14389.89 340
14391.02 361
14392.16 373
14393.29 339
14394.43 333
14395.56 370
14396.69 380
14397.83 364
14398.96 392
14400.09 356
14401.23 360
14402.36 347
14403.50 374
14404.63 396
14405.76 352
14406.90 370
14408.03 373
14409.17 392
14410.30 349
14411.44 373
14412.57 389
14413.70 362
14414.84 378
14415.97 352
14417.11 356
14418.24 380
14419.38 357
14420.51 354
14421.65 365
14422.78 418
14423.92 391
14425.05 369
14426.19 410
14427.32 381
14428.46 372
14429.59 403
14430.73 410
14431.86 417
14433.00 421
14434.13 446
14435.27 398
14436.40 415
14437.54 422
14438.67 387
14439.81 454
14440.95 478
14442.08 433
14443.22 449
14444.35 421
14445.49 454
14446.62 454
14447.76 443
14448.90 474
14450.03 415
14451.17 390
14452.30 428
14453.44 458
14454.58 447
14455.71 495
14456.85 465
14457.98 453
14459.12 441
14460.26 459
14461.39 432
14462.53 478
14463.67 487
14464.80 496
14465.94 520
14467.07 575
14468.21 509
14469.35 482
14470.48 500
14471.62 505
14472.76 592
14473.90 513
14475.03 529
14476.17 552
14477.31 571
14478.44 577
14479.58 597
14480.72 610
14481.85 563
14482.99 575
14484.13 620
14485.27 635
14486.40 575
14487.54 544
14488.68 574
14489.82 620
14490.95 606
14492.09 594
14493.23 595
14494.37 518
14495.50 566
14496.64 526
14497.78 529
14498.92 555
14500.05 475
14501.19 482
14502.33 520
14503.47 481
14504.61 452
14505.74 442
14506.88 494
14508.02 445
14509.16 429
14510.30 435
14511.44 426
14512.57 427
14513.71 418
14514.85 421
14515.99 440
14517.13 427
14518.27 415
14519.41 466
14520.54 474
14521.68 411
14522.82 365
14523.96 373
14525.10 412
14526.24 432
14527.38 412
14528.52 391
14529.65 394
14530.79 406
14531.93 368
14533.07 394
14534.21 372
14535.35 368
14536.49 411
14537.63 412
14538.77 384
14539.91 378
14541.05 366
14542.19 380
14543.33 416
14544.47 361
14545.61 332
14546.75 334
14547.89 369
14549.02 350
14550.16 383
14551.30 394
14552.44 385
14553.58 340
14554.72 346
14555.86 367
14557.00 365
14558.14 344
14559.29 385
14560.43 392
14561.57 381
14562.71 414
14563.85 391
14564.99 379
14566.13 338
14567.27 317
14568.41 331
14569.55 344
14570.69 384
14571.83 390
14572.97 382
14574.11 391
14575.25 353
14576.39 393
14577.53 391
14578.68 395
14579.82 357
14580.96 394
14582.10 393
14583.24 376
14584.38 380
14585.52 337
14586.66 340
14587.80 340
14588.95 344
14590.09 386
14591.23 398
14592.37 369
14593.51 375
14594.65 394
14595.79 370
14596.94 350
14598.08 333
14599.22 345
14600.36 358
14601.50 372
14602.65 390
14603.79 343
14604.93 356
14606.07 340
14607.21 365
14608.36 374
14609.50 324
14610.64 304
14611.78 391
14612.92 366
14614.07 364
14615.21 351
14616.35 366
14617.49 375
14618.64 384
14619.78 357
14620.92 360
14622.06 354
14623.21 376
14624.35 324
14625.49 302
14626.64 352
14627.78 380
14628.92 374
14630.06 396
14631.21 374
14632.35 335
14633.49 350
14634.64 388
14635.78 360
14636.92 346
14638.07 354
14639.21 376
14640.35 341
14641.50 363
14642.64 388
14643.78 337
14644.93 347
14646.07 369
14647.21 349
14648.36 347
14649.50 399
14650.65 373
14651.79 361
14652.93 371
14654.08 346
14655.22 407
14656.37 394
14657.51 366
14658.65 352
14659.80 324
14660.94 344
14662.09 324
14663.23 350
14664.37 312
14665.52 351
14666.66 358
14667.81 357
14668.95 317
14670.10 315
14671.24 334
14672.39 319
14673.53 336
14674.68 297
14675.82 343
14676.97 319
14678.11 312
14679.25 349
14680.40 339
14681.54 332
14682.69 320
14683.83 319
14684.98 353
14686.13 308
14687.27 316
14688.42 352
14689.56 321
14690.71 335
14691.85 341
14693.00 338
14694.14 324
14695.29 301
14696.43 346
14697.58 327
14698.72 301
14699.87 312
14701.02 319
14702.16 259
14703.31 293
14704.45 322
14705.60 305
14706.75 330
14707.89 306
14709.04 365
14710.18 369
14711.33 350
14712.48 333
14713.62 332
14714.77 332
14715.92 310
14717.06 285
14718.21 328
14719.35 307
14720.50 263
14721.65 304
14722.79 350
14723.94 285
14725.09 302
14726.23 328
14727.38 338
14728.53 355
14729.67 347
14730.82 329
14731.97 377
14733.12 322
14734.26 334
14735.41 322
14736.56 333
14737.70 339
14738.85 348
14740.00 328
14741.15 340
14742.29 335
14743.44 389
14744.59 316
14745.74 348
14746.88 315
14748.03 344
14749.18 357
14750.33 349
14751.47 356
14752.62 335
14753.77 346
14754.92 307
14756.07 315
14757.21 346
14758.36 316
14759.51 312
14760.66 323
14761.81 354
14762.95 374
14764.10 386
14765.25 410
14766.40 362
14767.55 325
14768.70 361
14769.84 389
14770.99 364
14772.14 392
14773.29 353
14774.44 345
14775.59 309
14776.74 340
14777.88 389
14779.03 355
14780.18 354
14781.33 375
14782.48 410
14783.63 375
14784.78 359
14785.93 332
14787.08 392
14788.22 397
14789.37 367
14790.52 400
14791.67 394
14792.82 360
14793.97 351
14795.12 409
14796.27 392
14797.42 373
14798.57 382
14799.72 432
14800.87 408
14802.02 389
14803.17 449
14804.32 457
14805.47 401
14806.62 401
14807.77 450
14808.92 437
14810.07 408
14811.22 382
14812.37 370
14813.52 391
14814.67 365
14815.82 374
14816.97 382
14818.12 352
14819.27 383
14820.42 340
14821.57 349
14822.72 361
14823.87 345
14825.02 359
14826.17 316
14827.32 313
14828.47 306
14829.62 353
14830.78 333
14831.93 309
14833.08 353
14834.23 321
14835.38 305
14836.53 317
14837.68 349
14838.83 311
14839.98 287
14841.13 321
14842.29 295
14843.44 333
14844.59 309
14845.74 294
14846.89 274
14848.04 273
14849.19 292
14850.35 319
14851.50 317
14852.65 312
14853.80 335
14854.95 310
14856.10 345
14857.26 314
14858.41 303
14859.56 296
14860.71 329
14861.86 333
14863.02 326
14864.17 330
14865.32 259
14866.47 331
14867.63 311
14868.78 294
14869.93 302
14871.08 354
14872.23 329
14873.39 304
14874.54 290
14875.69 285
14876.84 305
14878.00 323
14879.15 266
14880.30 334
14881.46 322
14882.61 308
14883.76 296
14884.91 265
14886.07 269
14887.22 323
14888.37 287
14889.53 327
14890.68 276
14891.83 278
14892.99 266
14894.14 313
14895.29 302
14896.45 285
14897.60 292
14898.75 310
14899.91 269
14901.06 339
14902.21 327
14903.37 282
14904.52 296
14905.67 278
14906.83 301
14907.98 314
14909.14 275
14910.29 263
14911.44 273
14912.60 291
14913.75 312
14914.91 301
14916.06 283
14917.21 242
14918.37 321
14919.52 334
14920.68 278
14921.83 300
14922.99 289
14924.14 268
14925.30 304
14926.45 322
14927.60 313
14928.76 317
14929.91 282
14931.07 268
14932.22 309
14933.38 320
14934.53 291
14935.69 279
14936.84 340
14938.00 319
14939.15 294
14940.31 304
14941.46 275
14942.62 257
14943.77 286
14944.93 307
14946.08 326
14947.24 316
14948.39 266
14949.55 292
14950.71 320
14951.86 312
14953.02 286
14954.17 313
14955.33 327
14956.48 291
14957.64 276
14958.80 279
14959.95 257
14961.11 316
14962.26 299
14963.42 289
14964.57 277
14965.73 312
14966.89 331
14968.04 269
14969.20 304
14970.36 294
14971.51 287
14972.67 251
14973.82 299
14974.98 330
14976.14 333
14977.29 321
14978.45 353
14979.61 282
14980.76 276
14981.92 302
14983.08 299
14984.23 290
14985.39 273
14986.55 314
14987.70 295
14988.86 278
14990.02 305
14991.18 289
14992.33 275
14993.49 291
14994.65 325
14995.80 303
14996.96 326
14998.12 255
14999.28 293
15000.43 307
15001.59 271
15002.75 293
15003.91 287
15005.06 280
15006.22 273
15007.38 272
15008.54 294
15009.69 251
15010.85 259
15012.01 297
15013.17 274
15014.33 283
15015.48 302
15016.64 279
15017.80 268
15018.96 298
15020.12 259
15021.27 260
15022.43 267
15023.59 254
15024.75 287
15025.91 281
15027.07 249
15028.23 228
15029.38 230
15030.54 292
15031.70 231
15032.86 262
15034.02 278
15035.18 282
15036.34 212
15037.49 244
15038.65 259
15039.81 319
15040.97 269
15042.13 252
15043.29 283
15044.45 286
15045.61 298
15046.77 249
15047.93 254
15049.09 270
15050.24 272
15051.40 240
15052.56 240
15053.72 223
15054.88 236
15056.04 252
15057.20 240
15058.36 248
15059.52 242
15060.68 289
15061.84 253
15063.00 227
15064.16 242
15065.32 248
15066.48 222
15067.64 242
15068.80 257
15069.96 244
15071.12 288
15072.28 236
15073.44 242
15074.60 257
15075.76 228
15076.92 245
15078.08 233
15079.24 255
15080.40 241
15081.56 229
15082.72 249
15083.89 221
15085.05 215
15086.21 244
15087.37 250
15088.53 249
15089.69 259
15090.85 284
15092.01 275
15093.17 238
15094.33 246
15095.49 244
15096.66 242
15097.82 230
15098.98 247
15100.14 268
15101.30 279
15102.46 283
15103.62 227
15104.78 280
15105.95 260
15107.11 246
15108.27 231
15109.43 255
15110.59 223
15111.75 225
15112.92 266
15114.08 237
15115.24 255
15116.40 256
15117.56 270
15118.73 222
15119.89 219
15121.05 262
15122.21 241
15123.37 234
15124.54 233
15125.70 277
15126.86 258
15128.02 231
15129.19 233
15130.35 225
15131.51 241
15132.67 244
15133.84 252
15135.00 229
15136.16 261
15137.32 238
15138.49 255
15139.65 230
15140.81 215
15141.97 246
15143.14 269
15144.30 198
15145.46 211
15146.63 223
15147.79 245
15148.95 253
15150.12 218
15151.28 213
15152.44 192
15153.61 221
15154.77 225
15155.93 247
15157.10 257
15158.26 287
15159.42 273
15160.59 223
15161.75 191
15162.91 217
15164.08 270
15165.24 250
15166.41 240
15167.57 248
15168.73 240
15169.90 290
15171.06 224
15172.23 224
15173.39 224
15174.55 225
15175.72 235
15176.88 276
15178.05 282
15179.21 253
15180.38 243
15181.54 254
15182.70 273
15183.87 212
15185.03 223
15186.20 257
15187.36 233
15188.53 201
15189.69 246
15190.86 275
15192.02 227
15193.19 258
15194.35 247
15195.52 245
15196.68 231
15197.85 245
15199.01 215
15200.18 246
15201.34 245
15202.51 233
15203.67 255
15204.84 259
15206.00 244
15207.17 237
15208.33 219
15209.50 226
15210.66 195
15211.83 246
15213.00 237
15214.16 198
15215.33 212
15216.49 249
15217.66 251
15218.82 238
15219.99 252
15221.16 257
15222.32 238
15223.49 210
15224.65 233
15225.82 218
15226.99 229
15228.15 237
15229.32 233
15230.49 191
15231.65 241
15232.82 251
15233.98 235
15235.15 220
15236.32 221
15237.48 239
15238.65 241
15239.82 241
15240.98 212
15242.15 239
15243.32 225
15244.48 225
15245.65 220
15246.82 231
15247.98 244
15249.15 233
15250.32 207
15251.49 285
15252.65 209
15253.82 241
15254.99 239
15256.16 234
15257.32 230
15258.49 253
15259.66 261
15260.82 245
15261.99 245
15263.16 233
15264.33 228
15265.49 247
15266.66 236
15267.83 231
15269.00 217
15270.17 207
15271.33 223
15272.50 202
15273.67 214
15274.84 244
15276.01 238
15277.17 219
15278.34 246
15279.51 240
15280.68 241
15281.85 200
15283.01 198
15284.18 200
15285.35 226
15286.52 221
15287.69 226
15288.86 237
15290.03 182
15291.19 216
15292.36 225
15293.53 263
15294.70 230
15295.87 239
15297.04 246
15298.21 241
15299.38 222
15300.54 240
15301.71 233
15302.88 229
15304.05 230
15305.22 190
15306.39 225
15307.56 227
15308.73 240
15309.90 265
15311.07 214
15312.24 239
15313.41 233
15314.58 242
15315.75 201
15316.92 219
15318.09 227
15319.25 228
15320.42 205
15321.59 216
15322.76 229
15323.93 244
15325.10 222
15326.27 250
15327.44 224
15328.61 185
15329.78 245
15330.95 258
15332.12 262
15333.29 252
15334.46 200
15335.64 248
15336.81 236
15337.98 212
15339.15 211
15340.32 233
15341.49 207
15342.66 223
15343.83 196
15345.00 231
15346.17 230
15347.34 244
15348.51 214
15349.68 205
15350.85 191
15352.02 205
15353.20 217
15354.37 204
15355.54 237
15356.71 257
15357.88 211
15359.05 210
15360.22 230
15361.39 220
15362.57 258
15363.74 222
15364.91 183
15366.08 244
15367.25 209
15368.42 211
15369.59 258
15370.77 249
15371.94 232
15373.11 228
15374.28 225
15375.45 220
15376.63 201
15377.80 217
15378.97 253
15380.14 263
15381.31 233
15382.49 233
15383.66 224
15384.83 233
15386.00 242
15387.17 247
15388.35 202
15389.52 242
15390.69 222
15391.86 226
15393.04 210
15394.21 217
15395.38 225
15396.55 206
15397.73 233
15398.90 222
15400.07 236
15401.25 242
15402.42 227
15403.59 211
15404.76 200
15405.94 225
15407.11 211
15408.28 213
15409.46 245
15410.63 230
15411.80 196
15412.98 219
15414.15 201
15415.32 183
15416.50 234
15417.67 228
15418.84 187
15420.02 208
15421.19 205
15422.36 224
15423.54 234
15424.71 240
15425.89 236
15427.06 205
15428.23 206
15429.41 222
15430.58 204
15431.76 229
15432.93 262
15434.10 217
15435.28 245
15436.45 213
15437.63 169
15438.80 215
15439.97 234
15441.15 235
15442.32 247
15443.50 259
15444.67 245
15445.85 240
15447.02 269
15448.20 232
15449.37 240
15450.55 222
15451.72 234
15452.89 237
15454.07 272
15455.24 214
15456.42 229
15457.59 199
15458.77 225
15459.94 237
15461.12 245
15462.30 241
15463.47 223
15464.65 234
15465.82 239
15467.00 204
15468.17 248
15469.35 247
15470.52 261
15471.70 219
15472.87 234
15474.05 236
15475.22 312
15476.40 237
15477.58 214
15478.75 203
15479.93 246
15481.10 213
15482.28 229
15483.46 215
15484.63 208
15485.81 233
15486.98 220
15488.16 244
15489.34 259
15490.51 212
15491.69 240
15492.87 224
15494.04 207
15495.22 205
15496.39 234
15497.57 224
15498.75 229
15499.92 232
15501.10 215
15502.28 241
15503.45 250
15504.63 234
15505.81 238
15506.98 215
15508.16 221
15509.34 217
15510.52 240
15511.69 265
15512.87 261
15514.05 254
15515.22 238
15516.40 220
15517.58 236
15518.76 259
15519.93 266
15521.11 222
15522.29 217
15523.47 207
15524.64 241
15525.82 237
15527.00 269
15528.18 216
15529.35 223
15530.53 217
15531.71 276
15532.89 251
15534.07 232
15535.24 222
15536.42 225
15537.60 228
15538.78 223
15539.96 249
15541.13 213
15542.31 241
15543.49 195
15544.67 257
15545.85 231
15547.03 225
15548.20 205
15549.38 214
15550.56 241
15551.74 230
15552.92 250
15554.10 228
15555.28 263
15556.45 228
15557.63 221
15558.81 277
15559.99 240
15561.17 227
15562.35 272
15563.53 276
15564.71 258
15565.89 239
15567.07 221
15568.24 198
15569.42 203
15570.60 202
15571.78 228
15572.96 231
15574.14 248
15575.32 259
15576.50 223
15577.68 247
15578.86 271
15580.04 276
15581.22 278
15582.40 249
15583.58 234
15584.76 235
15585.94 249
15587.12 252
15588.30 209
15589.48 246
15590.66 267
15591.84 284
15593.02 268
15594.20 272
15595.38 246
15596.56 254
15597.74 268
15598.92 218
15600.10 266
15601.28 222
15602.46 235
15603.64 223
15604.82 223
15606.00 214
15607.18 245
15608.36 257
15609.55 279
15610.73 251
15611.91 223
15613.09 254
15614.27 270
15615.45 274
15616.63 262
15617.81 239
15618.99 245
15620.17 263
15621.36 251
15622.54 249
15623.72 276
15624.90 272
15626.08 281
15627.26 239
15628.44 263
15629.63 238
15630.81 277
15631.99 231
15633.17 271
15634.35 291
15635.53 315
15636.72 296
15637.90 264
15639.08 284
15640.26 255
15641.44 243
15642.63 285
15643.81 273
15644.99 286
15646.17 308
15647.35 248
15648.54 235
15649.72 275
15650.90 275
15652.08 296
15653.27 265
15654.45 277
15655.63 251
15656.81 274
15658.00 277
15659.18 257
15660.36 263
15661.54 297
15662.73 305
15663.91 294
15665.09 281
15666.28 270
15667.46 276
15668.64 319
15669.82 314
15671.01 331
15672.19 316
15673.37 304
15674.56 329
15675.74 334
15676.92 313
15678.11 321
15679.29 343
15680.47 295
15681.66 319
15682.84 312
15684.03 301
15685.21 318
15686.39 315
15687.58 346
15688.76 354
15689.94 329
15691.13 336
15692.31 280
15693.50 322
15694.68 354
15695.86 376
15697.05 349
15698.23 321
15699.42 339
15700.60 334
15701.78 352
15702.97 354
15704.15 340
15705.34 335
15706.52 348
15707.71 361
15708.89 392
15710.08 363
15711.26 397
15712.45 366
15713.63 410
15714.81 424
15716.00 448
15717.18 395
15718.37 422
15719.55 426
15720.74 459
15721.92 478
15723.11 469
15724.29 458
15725.48 430
15726.66 464
15727.85 472
15729.04 485
15730.22 506
15731.41 516
15732.59 461
15733.78 442
15734.96 451
15736.15 420
15737.33 353
15738.52 363
15739.71 367
15740.89 445
15742.08 425
15743.26 449
15744.45 382
15745.63 378
15746.82 384
15748.01 345
15749.19 411
15750.38 404
15751.56 363
15752.75 365
15753.94 345
15755.12 388
15756.31 391
15757.50 401
15758.68 374
15759.87 355
15761.06 388
15762.24 383
15763.43 339
15764.62 348
15765.80 348
15766.99 377
15768.18 331
15769.36 314
15770.55 351
15771.74 321
15772.92 313
15774.11 337
15775.30 336
15776.48 364
15777.67 312
15778.86 271
15780.05 296
15781.23 309
15782.42 282
15783.61 325
15784.80 318
15785.98 286
15787.17 284
15788.36 302
15789.55 256
15790.73 289
15791.92 323
15793.11 300
15794.30 316
15795.48 274
15796.67 279
15797.86 259
15799.05 273
15800.24 270
15801.42 268
15802.61 290
15803.80 301
15804.99 261
15806.18 281
15807.37 256
15808.55 269
15809.74 298
15810.93 281
15812.12 289
15813.31 310
15814.50 273
15815.68 272
15816.87 272
15818.06 255
15819.25 245
15820.44 252
15821.63 274
15822.82 282
15824.01 267
15825.19 279
15826.38 272
15827.57 258
15828.76 284
15829.95 290
15831.14 238
15832.33 244
15833.52 241
15834.71 260
15835.90 272
15837.09 240
15838.28 258
15839.47 282
15840.66 294
15841.84 276
15843.03 305
15844.22 290
15845.41 272
15846.60 277
15847.79 267
15848.98 251
15850.17 271
15851.36 290
15852.55 251
15853.74 259
15854.93 255
15856.12 272
15857.31 262
15858.50 269
15859.69 264
15860.88 245
15862.07 269
15863.26 263
15864.46 276
15865.65 267
15866.84 317
15868.03 246
15869.22 268
15870.41 276
15871.60 256
15872.79 244
15873.98 261
15875.17 224
15876.36 237
15877.55 254
15878.74 265
15879.94 279
15881.13 262
15882.32 258
15883.51 262
15884.70 299
15885.89 251
15887.08 252
15888.27 271
15889.46 269
15890.66 271
15891.85 270
15893.04 276
15894.23 268
15895.42 234
15896.61 250
15897.81 254
15899.00 261
15900.19 244
15901.38 255
15902.57 304
15903.76 259
15904.96 260
15906.15 282
15907.34 262
15908.53 225
15909.72 279
15910.92 273
15912.11 260
15913.30 259
15914.49 241
15915.69 280
15916.88 235
15918.07 236
15919.26 258
15920.46 266
15921.65 240
15922.84 245
15924.03 211
15925.23 214
15926.42 264
15927.61 241
15928.81 208
15930.00 274
15931.19 300
15932.38 228
15933.58 236
15934.77 225
15935.96 236
15937.16 257
15938.35 236
15939.54 210
15940.74 212
15941.93 231
15943.12 238
15944.32 216
15945.51 207
15946.70 206
15947.90 228
15949.09 236
15950.28 261
15951.48 224
15952.67 242
15953.87 201
15955.06 224
15956.25 264
15957.45 227
15958.64 234
15959.84 232
15961.03 192
15962.22 198
15963.42 202
15964.61 220
15965.81 197
15967.00 216
15968.19 201
15969.39 215
15970.58 214
15971.78 207
15972.97 212
15974.17 206
15975.36 209
15976.56 232
15977.75 215
15978.95 209
15980.14 197
15981.34 238
15982.53 230
15983.72 237
15984.92 215
15986.11 219
15987.31 199
15988.50 193
15989.70 214
15990.90 234
15992.09 239
15993.29 235
15994.48 223
15995.68 219
15996.87 232
15998.07 205
15999.26 215
16000.46 207
16001.65 220
16002.85 206
16004.05 179
16005.24 183
16006.44 231
16007.63 226
16008.83 211
16010.02 229
16011.22 223
16012.42 184
16013.61 199
16014.81 196
16016.00 189
16017.20 185
16018.40 192
16019.59 203
16020.79 206
16021.99 178
16023.18 219
16024.38 187
16025.58 209
16026.77 234
16027.97 220
16029.16 222
16030.36 203
16031.56 224
16032.76 241
16033.95 250
16035.15 231
16036.35 220
16037.54 213
16038.74 211
16039.94 203
16041.13 214
16042.33 211
16043.53 211
16044.73 201
16045.92 185
16047.12 186
16048.32 187
16049.51 184
16050.71 180
16051.91 195
16053.11 219
16054.30 181
16055.50 208
16056.70 200
16057.90 231
16059.10 200
16060.29 203
16061.49 179
16062.69 219
16063.89 229
16065.08 202
16066.28 191
16067.48 229
16068.68 218
16069.88 229
16071.07 202
16072.27 179
16073.47 179
16074.67 201
16075.87 193
16077.07 184
16078.26 202
16079.46 207
16080.66 206
16081.86 193
16083.06 162
16084.26 163
16085.46 179
16086.66 213
16087.85 176
16089.05 200
16090.25 207
16091.45 194
16092.65 162
16093.85 184
16095.05 167
16096.25 219
16097.45 180
16098.65 199
16099.84 194
16101.04 180
16102.24 193
16103.44 228
16104.64 208
16105.84 194
16107.04 201
16108.24 179
16109.44 198
16110.64 180
16111.84 193
16113.04 200
16114.24 198
16115.44 220
16116.64 222
16117.84 196
16119.04 189
16120.24 203
16121.44 212
16122.64 189
16123.84 167
16125.04 183
16126.24 202
16127.44 191
16128.64 168
16129.84 186
16131.04 184
16132.24 216
16133.44 184
16134.64 177
16135.84 197
16137.04 204
16138.25 236
16139.45 221
16140.65 173
16141.85 193
16143.05 212
16144.25 243
16145.45 231
16146.65 207
16147.85 214
16149.05 165
16150.25 181
16151.46 168
16152.66 199
16153.86 219
16155.06 237
16156.26 192
16157.46 223
16158.66 221
16159.87 196
16161.07 240
16162.27 209
16163.47 229
16164.67 242
16165.87 220
16167.08 200
16168.28 206
16169.48 201
16170.68 239
16171.88 231
16173.09 212
16174.29 215
16175.49 211
16176.69 212
16177.89 204
16179.10 187
16180.30 221
16181.50 198
16182.70 167
16183.91 185
16185.11 186
16186.31 224
16187.51 212
16188.72 223
16189.92 196
16191.12 190
16192.32 215
16193.53 206
16194.73 188
16195.93 210
16197.13 207
16198.34 179
16199.54 225
16200.74 220
16201.95 216
16203.15 203
16204.35 257
16205.56 212
16206.76 206
16207.96 196
16209.17 190
16210.37 197
16211.57 203
16212.78 212
16213.98 179
16215.18 205
16216.39 199
16217.59 217
16218.79 221
16220.00 217
16221.20 210
16222.41 269
16223.61 235
16224.81 222
16226.02 225
16227.22 206
16228.43 189
16229.63 237
16230.83 213
16232.04 220
16233.24 196
16234.45 253
16235.65 244
16236.86 239
16238.06 206
16239.26 199
16240.47 220
16241.67 215
16242.88 220
16244.08 185
16245.29 221
16246.49 208
16247.70 203
16248.90 236
16250.11 244
16251.31 202
16252.52 210
16253.72 228
16254.93 201
16256.13 225
16257.34 260
16258.54 277
16259.75 248
16260.95 212
16262.16 220
16263.36 260
16264.57 223
16265.77 234
16266.98 224
16268.19 212
16269.39 234
16270.60 213
16271.80 236
16273.01 218
16274.21 243
16275.42 214
16276.63 213
16277.83 181
16279.04 214
16280.24 252
16281.45 221
16282.66 254
16283.86 258
16285.07 233
16286.27 235
16287.48 240
16288.69 223
16289.89 224
16291.10 230
16292.31 226
16293.51 229
16294.72 221
16295.93 212
16297.13 229
16298.34 257
16299.55 266
16300.75 254
16301.96 232
16303.17 235
16304.37 252
16305.58 236
16306.79 215
16307.99 249
16309.20 271
16310.41 246
16311.62 235
16312.82 215
16314.03 250
16315.24 248
16316.44 220
16317.65 238
16318.86 254
16320.07 222
16321.27 261
16322.48 245
16323.69 202
16324.90 253
16326.10 254
16327.31 259
16328.52 217
16329.73 203
16330.94 215
16332.14 226
16333.35 217
16334.56 205
16335.77 227
16336.98 230
16338.18 231
16339.39 221
16340.60 210
16341.81 197
16343.02 192
16344.23 239
16345.43 241
16346.64 246
16347.85 218
16349.06 209
16350.27 202
16351.48 220
16352.69 230
16353.89 212
16355.10 197
16356.31 202
16357.52 172
16358.73 215
16359.94 209
16361.15 228
16362.36 228
16363.57 210
16364.77 218
16365.98 233
16367.19 207
16368.40 220
16369.61 227
16370.82 225
16372.03 190
16373.24 195
16374.45 167
16375.66 181
16376.87 180
16378.08 257
16379.29 220
16380.50 217
16381.71 194
16382.92 224
16384.13 235
16385.34 201
16386.55 208
16387.76 241
16388.97 234
16390.18 200
16391.39 203
16392.60 209
16393.81 224
16395.02 214
16396.23 205
16397.44 196
16398.65 192
16399.86 188
16401.07 211
16402.28 180
16403.49 189
16404.70 165
16405.91 191
16407.12 198
16408.33 204
16409.54 184
16410.76 195
16411.97 199
16413.18 186
16414.39 196
16415.60 203
16416.81 237
16418.02 195
16419.23 181
16420.44 181
16421.66 179
16422.87 184
16424.08 148
16425.29 178
16426.50 226
16427.71 215
16428.92 204
16430.14 184
16431.35 187
16432.56 185
16433.77 182
16434.98 185
16436.19 179
16437.41 215
16438.62 195
16439.83 177
16441.04 184
16442.25 195
16443.47 216
16444.68 169
16445.89 180
16447.10 182
16448.31 219
16449.53 189
16450.74 186
16451.95 167
16453.16 195
16454.38 205
16455.59 185
16456.80 162
16458.01 181
16459.23 193
16460.44 194
16461.65 181
16462.86 162
16464.08 191
16465.29 175
16466.50 174
16467.72 169
16468.93 156
16470.14 185
16471.35 196
16472.57 165
16473.78 187
16474.99 163
16476.21 171
16477.42 174
16478.63 148
16479.85 179
16481.06 166
16482.27 199
16483.49 200
16484.70 164
16485.92 153
16487.13 191
16488.34 189
16489.56 164
16490.77 180
16491.98 195
16493.20 158
16494.41 155
16495.63 170
16496.84 190
16498.05 172
16499.27 177
16500.48 198
16501.70 179
16502.91 172
16504.13 176
16505.34 166
16506.55 174
16507.77 176
16508.98 151
16510.20 162
16511.41 175
16512.63 179
16513.84 158
16515.06 183
16516.27 182
16517.49 174
16518.70 202
16519.92 145
16521.13 202
16522.35 166
16523.56 159
16524.78 186
16525.99 168
16527.21 186
16528.42 162
16529.64 194
16530.85 241
16532.07 200
16533.28 180
16534.50 162
16535.71 150
16536.93 151
16538.14 159
16539.36 193
16540.58 147
16541.79 172
16543.01 200
16544.22 169
16545.44 156
16546.65 212
16547.87 173
16549.09 196
16550.30 174
16551.52 164
16552.73 155
16553.95 140
16555.17 172
16556.38 166
16557.60 197
16558.82 191
16560.03 158
16561.25 158
16562.46 198
16563.68 169
16564.90 157
16566.11 156
16567.33 178
16568.55 188
16569.76 138
16570.98 156
16572.20 171
16573.41 211
16574.63 165
16575.85 185
16577.07 217
16578.28 158
16579.50 173
16580.72 191
16581.93 172
16583.15 156
16584.37 162
16585.59 141
16586.80 157
16588.02 189
16589.24 155
16590.46 169
16591.67 187
16592.89 193
16594.11 166
16595.33 183
16596.54 265
16597.76 190
16598.98 196
16600.20 193
16601.41 201
16602.63 172
16603.85 184
16605.07 155
16606.29 181
16607.50 184
16608.72 172
16609.94 184
16611.16 160
16612.38 173
16613.60 196
16614.81 185
16616.03 177
16617.25 194
16618.47 157
16619.69 178
16620.91 169
16622.13 186
16623.34 217
16624.56 180
16625.78 179
16627.00 217
16628.22 204
16629.44 185
16630.66 214
16631.88 192
16633.10 211
16634.31 183
16635.53 167
16636.75 169
16637.97 179
16639.19 189
16640.41 174
16641.63 155
16642.85 192
16644.07 180
16645.29 201
16646.51 168
16647.73 193
16648.95 182
16650.17 206
16651.39 160
16652.61 191
16653.83 163
16655.05 160
16656.27 148
16657.49 159
16658.71 181
16659.93 171
16661.15 168
16662.37 190
16663.59 160
16664.81 184
16666.03 181
16667.25 216
16668.47 175
16669.69 189
16670.91 189
16672.13 212
16673.35 180
16674.57 184
16675.79 163
16677.01 179
16678.23 167
16679.45 179
16680.67 146
16681.89 171
16683.12 240
16684.34 173
16685.56 180
16686.78 171
16688.00 167
16689.22 162
16690.44 169
16691.66 196
16692.88 135
16694.11 155
16695.33 147
16696.55 194
16697.77 176
16698.99 158
16700.21 163
16701.43 186
16702.66 196
16703.88 162
16705.10 187
16706.32 178
16707.54 184
16708.77 190
16709.99 174
16711.21 191
16712.43 206
16713.65 183
16714.87 186
16716.10 189
16717.32 215
16718.54 204
16719.76 171
16720.99 175
16722.21 169
16723.43 183
16724.65 178
16725.88 216
16727.10 197
16728.32 173
16729.54 186
16730.77 175
16731.99 175
16733.21 159
16734.43 189
16735.66 198
16736.88 160
16738.10 172
16739.33 181
16740.55 156
16741.77 160
16742.99 148
16744.22 194
16745.44 188
16746.66 148
16747.89 162
16749.11 172
16750.33 146
16751.56 158
16752.78 185
16754.00 187
16755.23 169
16756.45 176
16757.68 169
16758.90 134
16760.12 176
16761.35 181
16762.57 186
16763.79 192
16765.02 190
16766.24 185
16767.47 201
16768.69 182
16769.91 153
16771.14 188
16772.36 168
16773.59 187
16774.81 172
16776.04 193
16777.26 186
16778.48 180
16779.71 162
16780.93 187
16782.16 177
16783.38 161
16784.61 204
16785.83 189
16787.06 184
16788.28 149
16789.51 176
16790.73 202
16791.96 178
16793.18 173
16794.41 172
16795.63 190
16796.86 196
16798.08 161
16799.31 158
16800.53 196
16801.76 177
16802.98 187
16804.21 184
16805.43 169
16806.66 177
16807.88 174
16809.11 188
16810.33 164
16811.56 155
16812.79 187
16814.01 149
16815.24 207
16816.46 151
16817.69 169
16818.91 206
16820.14 165
16821.37 151
16822.59 164
16823.82 151
16825.04 153
16826.27 157
16827.50 158
16828.72 170
16829.95 157
16831.18 166
16832.40 158
16833.63 141
16834.86 162
16836.08 173
16837.31 179
16838.53 152
16839.76 174
16840.99 193
16842.21 161
16843.44 181
16844.67 176
16845.90 192
16847.12 185
16848.35 176
16849.58 163
16850.80 158
16852.03 205
16853.26 167
16854.48 173
16855.71 168
16856.94 184
16858.17 185
16859.39 177
16860.62 168
16861.85 164
16863.08 168
16864.30 150
16865.53 155
16866.76 155
16867.99 148
16869.21 160
16870.44 149
16871.67 166
16872.90 148
16874.13 168
16875.35 202
16876.58 172
16877.81 177
16879.04 182
16880.27 173
16881.49 174
16882.72 158
16883.95 163
16885.18 194
16886.41 157
16887.64 182
16888.86 191
16890.09 138
16891.32 149
16892.55 175
16893.78 190
16895.01 200
16896.24 178
16897.46 164
16898.69 185
16899.92 178
16901.15 183
16902.38 160
16903.61 202
16904.84 184
16906.07 187
16907.30 155
16908.53 152
16909.75 153
16910.98 176
16912.21 182
16913.44 172
16914.67 173
16915.90 214
16917.13 201
16918.36 166
16919.59 197
16920.82 169
16922.05 191
16923.28 196
16924.51 180
16925.74 161
16926.97 177
16928.20 224
16929.43 195
16930.66 162
16931.89 174
16933.12 178
16934.35 179
16935.58 180
16936.81 162
16938.04 194
16939.27 175
16940.50 165
16941.73 173
16942.96 162
16944.19 160
16945.42 181
16946.65 213
16947.88 167
16949.11 176
16950.34 165
16951.57 192
16952.80 207
16954.04 142
16955.27 173
16956.50 166
16957.73 170
16958.96 163
16960.19 170
16961.42 184
16962.65 190
16963.88 167
16965.11 170
16966.35 175
16967.58 171
16968.81 149
16970.04 177
16971.27 156
16972.50 158
16973.73 169
16974.97 185
16976.20 176
16977.43 156
16978.66 189
16979.89 206
16981.12 171
16982.36 173
16983.59 121
16984.82 158
16986.05 181
16987.28 150
16988.52 129
16989.75 143
16990.98 159
16992.21 155
16993.45 143
16994.68 136
16995.91 171
16997.14 195
16998.37 144
16999.61 150
17000.84 169
17002.07 158
17003.31 174
17004.54 143
17005.77 122
17007.00 169
17008.24 149
17009.47 143
17010.70 143
17011.93 161
17013.17 170
17014.40 175
17015.63 149
17016.87 149
17018.10 141
17019.33 171
17020.57 161
17021.80 134
17023.03 143
17024.27 138
17025.50 181
17026.73 146
17027.97 163
17029.20 173
17030.43 140
17031.67 156
17032.90 143
17034.14 163
17035.37 154
17036.60 186
17037.84 164
17039.07 172
17040.30 179
17041.54 176
17042.77 167
17044.01 155
17045.24 172
17046.47 155
17047.71 131
17048.94 141
17050.18 202
17051.41 142
17052.65 147
17053.88 162
17055.12 138
17056.35 176
17057.58 164
17058.82 139
17060.05 164
17061.29 173
17062.52 185
17063.76 139
17064.99 138
17066.23 156
17067.46 162
17068.70 161
17069.93 129
17071.17 121
17072.40 141
17073.64 162
17074.87 149
17076.11 168
17077.34 151
17078.58 178
17079.81 201
17081.05 192
17082.29 144
17083.52 162
17084.76 176
17085.99 135
17087.23 172
17088.46 166
17089.70 161
17090.94 157
17092.17 154
17093.41 152
17094.64 154
17095.88 139
17097.12 179
17098.35 154
17099.59 138
17100.82 145
17102.06 165
17103.30 155
17104.53 176
17105.77 149
17107.00 140
17108.24 177
17109.48 139
17110.71 174
17111.95 161
17113.19 155
17114.42 162
17115.66 145
17116.90 152
17118.13 127
17119.37 135
17120.61 150
17121.85 149
17123.08 163
17124.32 152
17125.56 139
17126.79 140
17128.03 167
17129.27 134
17130.50 143
17131.74 165
17132.98 165
17134.22 155
17135.45 165
17136.69 182
17137.93 162
17139.17 183
17140.40 190
17141.64 128
17142.88 154
17144.12 171
17145.36 161
17146.59 134
17147.83 139
17149.07 169
17150.31 161
17151.54 167
17152.78 136
17154.02 157
17155.26 133
17156.50 145
17157.74 155
17158.97 126
17160.21 169
17161.45 185
17162.69 150
17163.93 151
17165.17 168
17166.40 181
17167.64 140
17168.88 136
17170.12 128
17171.36 138
17172.60 145
17173.84 147
17175.08 150
17176.31 165
17177.55 153
17178.79 123
17180.03 148
17181.27 139
17182.51 139
17183.75 154
17184.99 162
17186.23 181
17187.47 170
17188.71 142
17189.94 156
17191.18 141
17192.42 123
17193.66 126
17194.90 142
17196.14 154
17197.38 174
17198.62 150
17199.86 167
17201.10 129
17202.34 161
17203.58 152
17204.82 138
17206.06 114
17207.30 141
17208.54 143
17209.78 168
17211.02 153
17212.26 138
17213.50 134
17214.74 147
17215.98 130
17217.22 144
17218.46 124
17219.70 116
17220.94 151
17222.18 123
17223.43 152
17224.67 171
17225.91 139
17227.15 160
17228.39 165
17229.63 148
17230.87 151
17232.11 134
17233.35 132
17234.59 117
17235.83 125
17237.08 122
17238.32 140
17239.56 115
17240.80 121
17242.04 117
17243.28 162
17244.52 134
17245.76 117
17247.01 145
17248.25 97
17249.49 142
17250.73 142
17251.97 138
17253.21 113
17254.46 139
17255.70 145
17256.94 144
17258.18 150
17259.42 116
17260.66 145
17261.91 148
17263.15 118
17264.39 114
17265.63 128
17266.87 129
17268.12 161
17269.36 156
17270.60 132
17271.84 125
17273.09 135
17274.33 172
17275.57 142
17276.81 101
17278.06 134
17279.30 116
17280.54 161
17281.78 122
17283.03 130
17284.27 156
17285.51 128
17286.76 135
17288.00 124
17289.24 148
17290.48 151
17291.73 152
17292.97 138
17294.21 151
17295.46 143
17296.70 137
17297.94 120
17299.19 115
17300.43 100
17301.67 130
17302.92 121
17304.16 141
17305.40 153
17306.65 150
17307.89 160
17309.14 141
17310.38 170
17311.62 141
17312.87 159
17314.11 147
17315.35 174
17316.60 165
17317.84 152
17319.09 117
17320.33 135
17321.58 155
17322.82 126
17324.06 137
17325.31 137
17326.55 148
17327.80 130
17329.04 119
17330.29 141
17331.53 154
17332.77 133
17334.02 117
17335.26 128
17336.51 130
17337.75 126
17339.00 159
17340.24 159
17341.49 140
17342.73 113
17343.98 120
17345.22 129
17346.47 131
17347.71 131
17348.96 148
17350.20 134
17351.45 136
17352.69 149
17353.94 163
17355.18 139
17356.43 130
17357.68 149
17358.92 127
17360.17 127
17361.41 138
17362.66 135
17363.90 133
17365.15 137
17366.39 123
17367.64 134
17368.89 130
17370.13 145
17371.38 140
17372.62 106
17373.87 128
17375.12 129
17376.36 137
17377.61 106
17378.85 152
17380.10 148
17381.35 130
17382.59 137
17383.84 113
17385.09 137
17386.33 127
17387.58 137
17388.83 125
17390.07 124
17391.32 138
17392.57 128
17393.81 127
17395.06 128
17396.31 134
17397.55 138
17398.80 145
17400.05 140
17401.29 144
17402.54 160
17403.79 132
17405.04 128
17406.28 136
17407.53 128
17408.78 139
17410.02 97
17411.27 119
17412.52 118
17413.77 123
17415.01 120
17416.26 132
17417.51 150
17418.76 130
17420.00 126
17421.25 126
17422.50 151
17423.75 118
17425.00 132
17426.24 154
17427.49 163
17428.74 167
17429.99 163
17431.24 136
17432.48 152
17433.73 130
17434.98 108
17436.23 105
17437.48 128
17438.73 151
17439.97 129
17441.22 145
17442.47 160
17443.72 135
17444.97 95
17446.22 141
17447.47 111
17448.71 138
17449.96 149
17451.21 113
17452.46 141
17453.71 149
17454.96 122
17456.21 132
17457.46 120
17458.71 124
17459.95 136
17461.20 136
17462.45 156
17463.70 97
17464.95 138
17466.20 131
17467.45 138
17468.70 157
17469.95 134
17471.20 132
17472.45 120
17473.70 132
17474.95 132
17476.20 126
17477.45 145
17478.70 118
17479.95 140
17481.20 121
17482.45 104
17483.70 111
17484.95 126
17486.20 160
17487.45 147
17488.70 133
17489.95 124
17491.20 121
17492.45 122
17493.70 109
17494.95 124
17496.20 130
17497.45 121
17498.70 121
17499.95 131
17501.20 109
17502.45 132
17503.70 145
17504.95 160
17506.20 162
17507.46 140
17508.71 126
17509.96 134
17511.21 125
17512.46 121
17513.71 135
17514.96 112
17516.21 149
17517.46 122
17518.71 111
17519.97 124
17521.22 119
17522.47 126
17523.72 133
17524.97 124
17526.22 131
17527.47 125
17528.73 146
17529.98 119
17531.23 126
17532.48 154
17533.73 130
17534.99 148
17536.24 127
17537.49 126
17538.74 138
17539.99 138
17541.25 134
17542.50 125
17543.75 119
17545.00 110
17546.25 129
17547.51 121
17548.76 119
17550.01 124
17551.26 124
17552.52 108
17553.77 140
17555.02 122
17556.27 129
17557.53 148
17558.78 140
17560.03 125
17561.28 105
17562.54 122
17563.79 132
17565.04 124
17566.30 122
17567.55 147
17568.80 170
17570.05 124
17571.31 125
17572.56 101
17573.81 126
17575.07 118
17576.32 105
17577.57 127
17578.83 133
17580.08 122
17581.33 96
17582.59 141
17583.84 119
17585.10 138
17586.35 121
17587.60 133
17588.86 138
17590.11 116
17591.36 127
17592.62 121
17593.87 140
17595.13 124
17596.38 106
17597.63 128
17598.89 121
17600.14 124
17601.40 104
17602.65 115
17603.90 105
17605.16 130
17606.41 134
17607.67 124
17608.92 146
17610.18 129
17611.43 150
17612.69 134
17613.94 152
17615.20 118
17616.45 123
17617.71 119
17618.96 112
17620.21 118
17621.47 123
17622.72 144
17623.98 113
17625.23 146
17626.49 143
17627.75 118
17629.00 113
17630.26 119
17631.51 130
17632.77 122
17634.02 133
17635.28 104
17636.53 109
17637.79 115
17639.04 127
17640.30 136
17641.55 148
17642.81 128
17644.07 115
17645.32 122
17646.58 141
17647.83 138
17649.09 110
17650.35 123
17651.60 136
17652.86 149
17654.11 146
17655.37 133
17656.63 143
17657.88 140
17659.14 121
17660.39 141
17661.65 110
17662.91 107
17664.16 91
17665.42 137
17666.68 145
17667.93 135
17669.19 131
17670.45 100
17671.70 109
17672.96 101
17674.22 113
17675.47 141
17676.73 126
17677.99 133
17679.24 123
17680.50 117
17681.76 154
17683.02 128
17684.27 136
17685.53 125
17686.79 124
17688.05 104
17689.30 109
17690.56 117
17691.82 119
17693.07 106
17694.33 134
17695.59 135
17696.85 137
17698.11 122
17699.36 141
17700.62 117
17701.88 124
17703.14 130
17704.39 141
17705.65 127
17706.91 125
17708.17 123
17709.43 130
17710.68 140
17711.94 149
17713.20 119
17714.46 113
17715.72 141
17716.98 115
17718.23 112
17719.49 142
17720.75 146
17722.01 124
17723.27 115
17724.53 118
17725.79 129
17727.04 111
17728.30 95
17729.56 111
17730.82 112
17732.08 117
17733.34 128
17734.60 126
17735.86 134
17737.12 134
17738.37 116
17739.63 114
17740.89 115
17742.15 136
17743.41 142
17744.67 108
17745.93 118
17747.19 119
17748.45 121
17749.71 115
17750.97 122
17752.23 124
17753.49 152
17754.75 146
17756.01 113
17757.27 139
17758.53 128
17759.79 117
17761.05 129
17762.31 147
17763.57 131
17764.83 106
17766.09 101
17767.35 122
17768.61 132
17769.87 126
17771.13 114
17772.39 116
17773.65 133
17774.91 167
17776.17 163
17777.43 144
17778.69 151
17779.95 112
17781.21 116
17782.47 133
17783.73 103
17784.99 100
17786.25 95
17787.51 123
17788.78 129
17790.04 111
17791.30 139
17792.56 132
17793.82 116
17795.08 131
17796.34 140
17797.60 154
17798.86 152
17800.13 185
17801.39 128
17802.65 109
17803.91 111
17805.17 120
17806.43 114
17807.69 132
17808.96 114
17810.22 124
17811.48 127
17812.74 125
17814.00 127
17815.26 127
17816.53 110
17817.79 152
17819.05 135
17820.31 120
17821.57 134
17822.84 144
17824.10 130
17825.36 110
17826.62 119
17827.89 121
17829.15 140
17830.41 121
17831.67 105
17832.93 144
17834.20 114
17835.46 128
17836.72 137
17837.99 108
17839.25 138
17840.51 129
17841.77 110
17843.04 130
17844.30 149
17845.56 147
17846.82 142
17848.09 124
17849.35 104
17850.61 136
17851.88 147
17853.14 134
17854.40 128
17855.67 101
17856.93 146
17858.19 144
17859.46 139
17860.72 119
17861.98 131
17863.25 113
17864.51 106
17865.77 107
17867.04 124
17868.30 123
17869.57 135
17870.83 124
17872.09 130
17873.36 130
17874.62 105
17875.89 122
17877.15 105
17878.41 137
17879.68 129
17880.94 129
17882.21 109
17883.47 105
17884.73 99
17886.00 122
17887.26 114
17888.53 112
17889.79 129
17891.06 151
17892.32 147
17893.59 119
17894.85 114
17896.12 127
17897.38 141
17898.65 125
17899.91 131
17901.17 137
17902.44 123
17903.70 102
17904.97 120
17906.23 115
17907.50 121
17908.77 110
17910.03 103
17911.30 135
17912.56 101
17913.83 98
17915.09 123
17916.36 130
17917.62 108
17918.89 100
17920.15 120
17921.42 137
17922.68 125
17923.95 104
17925.22 106
17926.48 132
17927.75 114
17929.01 125
17930.28 128
17931.55 101
17932.81 135
17934.08 108
17935.34 106
17936.61 116
17937.88 117
17939.14 140
17940.41 104
17941.68 87
17942.94 110
17944.21 127
17945.47 129
17946.74 102
17948.01 130
17949.27 105
17950.54 134
17951.81 98
17953.07 101
17954.34 104
17955.61 100
17956.87 141
17958.14 97
17959.41 119
17960.68 139
17961.94 130
17963.21 126
17964.48 94
17965.74 92
17967.01 127
17968.28 150
17969.55 120
17970.81 115
17972.08 117
17973.35 130
17974.62 130
17975.88 109
17977.15 115
17978.42 142
17979.69 119
17980.95 108
17982.22 95
17983.49 114
17984.76 157
17986.03 108
17987.29 114
17988.56 110
17989.83 106
17991.10 111
17992.37 138
17993.63 109
17994.90 108
17996.17 142
17997.44 139
17998.71 171
17999.98 134
18001.24 100
18002.51 133
18003.78 130
18005.05 139
18006.32 121
18007.59 128
18008.86 149
18010.12 110
18011.39 119
18012.66 139
18013.93 121
18015.20 122
18016.47 116
18017.74 117
18019.01 132
18020.28 131
18021.54 148
18022.81 122
18024.08 104
18025.35 137
18026.62 134
18027.89 118
18029.16 126
18030.43 120
18031.70 125
18032.97 129
18034.24 125
18035.51 134
18036.78 144
18038.05 102
18039.32 102
18040.59 109
18041.86 91
18043.13 105
18044.40 111
18045.67 103
18046.94 106
18048.21 133
18049.48 116
18050.75 95
18052.02 108
18053.29 104
18054.56 87
18055.83 107
18057.10 84
18058.37 100
18059.64 102
18060.91 103
18062.18 98
18063.45 102
18064.72 78
18065.99 108
18067.26 119
18068.54 103
18069.81 111
18071.08 104
18072.35 114
18073.62 120
18074.89 105
18076.16 93
18077.43 116
18078.70 116
18079.97 105
18081.25 140
18082.52 127
18083.79 103
18085.06 134
18086.33 133
18087.60 154
18088.87 132
18090.15 130
18091.42 135
18092.69 133
18093.96 94
18095.23 102
18096.50 129
18097.78 130
18099.05 122
18100.32 96
18101.59 113
18102.86 123
18104.14 98
18105.41 132
18106.68 110
18107.95 106
18109.23 107
18110.50 90
18111.77 115
18113.04 106
18114.31 120
18115.59 109
18116.86 120
18118.13 103
18119.40 124
18120.68 116
18121.95 86
18123.22 90
18124.50 107
18125.77 117
18127.04 104
18128.31 87
18129.59 93
18130.86 132
18132.13 112
18133.41 134
18134.68 123
18135.95 104
18137.23 126
18138.50 104
18139.77 106
18141.05 126
18142.32 112
18143.59 107
18144.87 103
18146.14 96
18147.41 118
18148.69 98
18149.96 106
18151.23 119
18152.51 138
18153.78 110
18155.06 117
18156.33 112
18157.60 124
18158.88 115
18160.15 94
18161.43 103
18162.70 94
18163.97 114
18165.25 131
18166.52 110
18167.80 104
18169.07 99
18170.35 96
18171.62 120
18172.90 95
18174.17 95
18175.44 139
18176.72 124
18177.99 125
18179.27 116
18180.54 121
18181.82 116
18183.09 118
18184.37 111
18185.64 101
18186.92 112
18188.19 106
18189.47 112
18190.74 95
18192.02 122
18193.29 94
18194.57 115
18195.84 128
18197.12 124
18198.39 100
18199.67 99
18200.95 117
18202.22 112
18203.50 112
18204.77 128
18206.05 111
18207.32 119
18208.60 139
18209.88 140
18211.15 133
18212.43 114
18213.70 102
18214.98 107
18216.26 122
18217.53 125
18218.81 115
18220.08 132
18221.36 121
18222.64 111
18223.91 127
18225.19 94
18226.47 135
18227.74 125
18229.02 113
18230.29 124
18231.57 113
18232.85 125
18234.12 89
18235.40 92
18236.68 80
18237.95 117
18239.23 102
18240.51 116
18241.79 121
18243.06 126
18244.34 149
18245.62 140
18246.89 103
18248.17 103
18249.45 115
18250.73 114
18252.00 128
18253.28 128
18254.56 121
18255.83 122
18257.11 134
18258.39 112
18259.67 122
18260.94 140
18262.22 113
18263.50 110
18264.78 110
18266.06 94
18267.33 111
18268.61 138
18269.89 109
18271.17 94
18272.45 109
18273.72 121
18275.00 118
18276.28 102
18277.56 104
18278.84 120
18280.11 122
18281.39 125
18282.67 120
18283.95 125
18285.23 117
18286.51 124
18287.78 123
18289.06 106
18290.34 149
18291.62 137
18292.90 105
18294.18 114
18295.46 128
18296.74 113
18298.01 113
18299.29 128
18300.57 126
18301.85 126
18303.13 113
18304.41 111
18305.69 105
18306.97 115
18308.25 93
18309.53 140
18310.81 114
18312.09 119
18313.37 107
18314.64 132
18315.92 104
18317.20 114
18318.48 117
18319.76 108
18321.04 98
18322.32 122
18323.60 104
18324.88 107
18326.16 107
18327.44 108
18328.72 110
18330.00 100
18331.28 97
18332.56 94
18333.84 109
18335.12 104
18336.40 108
18337.68 109
18338.96 113
18340.24 123
18341.52 118
18342.80 115
18344.09 101
18345.37 112
18346.65 98
18347.93 120
18349.21 102
18350.49 122
18351.77 99
18353.05 107
18354.33 105
18355.61 122
18356.89 108
18358.17 113
18359.46 80
18360.74 110
18362.02 126
18363.30 102
18364.58 112
18365.86 111
18367.14 99
18368.42 108
18369.71 110
18370.99 109
18372.27 97
18373.55 84
18374.83 107
18376.11 101
18377.39 119
18378.68 110
18379.96 84
18381.24 103
18382.52 125
18383.80 112
18385.09 115
18386.37 114
18387.65 115
18388.93 134
18390.21 117
18391.50 136
18392.78 107
18394.06 99
18395.34 123
18396.63 116
18397.91 114
18399.19 122
18400.47 118
18401.76 101
18403.04 104
18404.32 95
18405.60 97
18406.89 101
18408.17 111
18409.45 141
18410.73 128
18412.02 120
18413.30 122
18414.58 94
18415.87 128
18417.15 104
18418.43 88
18419.72 105
18421.00 102
18422.28 119
18423.57 139
18424.85 115
18426.13 112
18427.42 96
18428.70 94
18429.98 123
18431.27 127
18432.55 123
18433.83 124
18435.12 109
18436.40 107
18437.68 95
18438.97 109
18440.25 120
18441.54 134
18442.82 123
18444.10 109
18445.39 105
18446.67 104
18447.96 132
18449.24 109
18450.53 84
18451.81 100
18453.09 125
18454.38 109
18455.66 117
18456.95 98
18458.23 142
18459.52 115
18460.80 111
18462.09 117
18463.37 92
18464.65 105
18465.94 125
18467.22 98
18468.51 108
18469.79 121
18471.08 117
18472.36 98
18473.65 91
18474.93 83
18476.22 115
18477.50 102
18478.79 120
18480.08 127
18481.36 121
18482.65 103
18483.93 98
18485.22 81
18486.50 96
18487.79 110
18489.07 94
18490.36 128
18491.64 122
18492.93 93
18494.22 102
18495.50 113
18496.79 95
18498.07 99
18499.36 100
18500.65 113
18501.93 104
18503.22 126
18504.50 109
18505.79 98
18507.08 104
18508.36 118
18509.65 114
18510.94 115
18512.22 114
18513.51 85
18514.80 104
18516.08 144
18517.37 115
18518.65 96
18519.94 107
18521.23 93
18522.51 87
18523.80 105
18525.09 128
18526.38 116
18527.66 113
18528.95 122
18530.24 96
18531.52 110
18532.81 121
18534.10 154
18535.39 108
18536.67 99
18537.96 97
18539.25 73
18540.53 103
18541.82 107
18543.11 122
18544.40 100
18545.68 126
18546.97 113
18548.26 117
18549.55 122
18550.84 121
18552.12 110
18553.41 91
18554.70 127
18555.99 116
18557.27 105
18558.56 113
18559.85 126
18561.14 161
18562.43 125
18563.72 124
18565.00 102
18566.29 93
18567.58 85
18568.87 118
18570.16 91
18571.45 124
18572.73 111
18574.02 106
18575.31 105
18576.60 119
18577.89 90
18579.18 128
18580.47 131
18581.75 124
18583.04 119
18584.33 116
18585.62 122
18586.91 116
18588.20 107
18589.49 118
18590.78 108
18592.07 96
18593.36 133
18594.65 131
18595.93 106
18597.22 104
18598.51 110
18599.80 110
18601.09 112
18602.38 105
18603.67 120
18604.96 110
18606.25 124
18607.54 108
18608.83 121
18610.12 148
18611.41 152
18612.70 137
18613.99 127
18615.28 135
18616.57 132
18617.86 143
18619.15 127
18620.44 117
18621.73 122
18623.02 125
18624.31 100
18625.60 121
18626.89 118
18628.18 108
18629.47 118
18630.76 125
18632.05 101
18633.34 133
18634.64 110
18635.93 122
18637.22 118
18638.51 164
18639.80 108
18641.09 103
18642.38 103
18643.67 112
18644.96 99
18646.25 131
18647.54 107
18648.84 94
18650.13 133
18651.42 140
18652.71 108
18654.00 111
18655.29 137
18656.58 112
18657.88 127
18659.17 134
18660.46 122
18661.75 102
18663.04 111
18664.33 108
18665.63 117
18666.92 103
18668.21 96
18669.50 108
18670.79 120
18672.08 138
18673.38 111
18674.67 108
18675.96 117
18677.25 125
18678.55 103
18679.84 102
18681.13 105
18682.42 93
18683.71 104
18685.01 101
18686.30 109
18687.59 112
18688.88 120
18690.18 106
18691.47 110
18692.76 98
18694.06 102
18695.35 108
18696.64 98
18697.93 133
18699.23 151
18700.52 121
18701.81 115
18703.11 97
18704.40 112
18705.69 112
18706.99 108
18708.28 105
18709.57 104
18710.86 140
18712.16 122
18713.45 141
18714.75 113
18716.04 127
18717.33 139
18718.63 123
18719.92 105
18721.21 117
18722.51 83
18723.80 120
18725.09 100
18726.39 113
18727.68 135
18728.98 126
18730.27 113
18731.56 120
18732.86 99
18734.15 97
18735.45 96
18736.74 87
18738.04 129
18739.33 136
18740.62 107
18741.92 112
18743.21 124
18744.51 101
18745.80 124
18747.10 117
18748.39 92
18749.69 96
18750.98 109
18752.27 115
18753.57 108
18754.86 108
18756.16 107
18757.45 103
18758.75 109
18760.04 116
18761.34 107
18762.63 112
18763.93 133
18765.23 110
18766.52 104
18767.82 121
18769.11 96
18770.41 104
18771.70 108
18773.00 117
18774.29 114
18775.59 87
18776.88 110
18778.18 139
18779.48 117
18780.77 107
18782.07 92
18783.36 110
18784.66 118
18785.95 113
18787.25 104
18788.55 105
18789.84 100
18791.14 117
18792.43 98
18793.73 114
18795.03 118
18796.32 147
18797.62 112
18798.92 128
18800.21 100
18801.51 97
18802.81 109
18804.10 89
18805.40 119
18806.70 109
18807.99 107
18809.29 95
18810.59 104
18811.88 115
18813.18 122
18814.48 83
18815.77 104
18817.07 117
18818.37 99
18819.66 110
18820.96 107
18822.26 101
18823.56 93
18824.85 88
18826.15 91
18827.45 89
18828.75 94
18830.04 105
18831.34 111
18832.64 89
18833.94 84
18835.23 91
18836.53 100
18837.83 109
18839.13 93
18840.42 89
18841.72 72
18843.02 109
18844.32 130
18845.62 99
18846.91 96
18848.21 92
18849.51 99
18850.81 96
18852.11 97
18853.40 88
18854.70 104
18856.00 122
18857.30 127
18858.60 116
18859.90 107
18861.20 109
18862.49 101
18863.79 104
18865.09 107
18866.39 96
18867.69 108
18868.99 97
18870.29 112
18871.59 76
18872.88 122
18874.18 97
18875.48 106
18876.78 82
18878.08 73
18879.38 92
18880.68 92
18881.98 86
18883.28 89
18884.58 103
18885.88 116
18887.18 104
18888.47 101
18889.77 108
18891.07 87
18892.37 109
18893.67 108
18894.97 96
18896.27 98
18897.57 89
18898.87 108
18900.17 112
18901.47 101
18902.77 86
18904.07 98
18905.37 107
18906.67 71
18907.97 90
18909.27 103
18910.57 109
18911.87 89
18913.17 85
18914.47 101
18915.77 115
18917.07 129
18918.38 123
18919.68 98
18920.98 113
18922.28 92
18923.58 107
18924.88 106
18926.18 97
18927.48 92
18928.78 107
18930.08 126
18931.38 94
18932.68 93
18933.98 92
18935.29 101
18936.59 106
18937.89 98
18939.19 103
18940.49 101
18941.79 90
18943.09 125
18944.39 107
18945.70 78
18947.00 106
18948.30 103
18949.60 94
18950.90 90
18952.20 104
18953.51 91
18954.81 99
18956.11 81
18957.41 89
18958.71 97
18960.02 123
18961.32 117
18962.62 100
18963.92 100
18965.22 91
18966.53 98
18967.83 90
18969.13 90
18970.43 88
18971.73 88
18973.04 97
18974.34 92
18975.64 82
18976.94 83
18978.25 96
18979.55 86
18980.85 66
18982.16 93
18983.46 62
18984.76 120
18986.06 92
18987.37 96
18988.67 111
18989.97 118
18991.28 121
18992.58 116
18993.88 91
18995.18 84
18996.49 95
18997.79 97
18999.09 104
19000.40 95
19001.70 110
19003.00 91
19004.31 103
19005.61 108
19006.92 107
19008.22 108
19009.52 102
19010.83 105
19012.13 95
19013.43 93
19014.74 89
19016.04 115
19017.35 113
19018.65 75
19019.95 82
19021.26 92
19022.56 79
19023.87 84
19025.17 90
19026.47 95
19027.78 93
19029.08 92
19030.39 98
19031.69 84
19033.00 87
19034.30 108
19035.61 99
19036.91 94
19038.21 102
19039.52 85
19040.82 102
19042.13 101
19043.43 84
19044.74 107
19046.04 80
19047.35 98
19048.65 106
19049.96 82
19051.26 76
19052.57 87
19053.87 89
19055.18 82
19056.48 99
19057.79 115
19059.09 101
19060.40 101
19061.71 91
19063.01 85
19064.32 105
19065.62 81
19066.93 100
19068.23 85
19069.54 89
19070.85 92
19072.15 90
19073.46 110
19074.76 86
19076.07 75
19077.37 80
19078.68 102
19079.99 101
19081.29 93
19082.60 97
19083.91 95
19085.21 98
19086.52 86
19087.82 102
19089.13 102
19090.44 98
19091.74 93
19093.05 89
19094.36 95
19095.66 86
19096.97 92
19098.28 80
19099.58 100
19100.89 84
19102.20 101
19103.50 94
19104.81 122
19106.12 116
19107.42 101
19108.73 97
19110.04 102
19111.35 83
19112.65 94
19113.96 97
19115.27 95
19116.58 85
19117.88 73
19119.19 84
19120.50 77
19121.81 87
19123.11 92
19124.42 93
19125.73 104
19127.04 94
19128.34 85
19129.65 73
19130.96 68
19132.27 73
19133.57 101
19134.88 107
19136.19 101
19137.50 92
19138.81 93
19140.12 109
19141.42 82
19142.73 81
19144.04 105
19145.35 90
19146.66 111
19147.97 110
19149.27 101
19150.58 88
19151.89 80
19153.20 101
19154.51 89
19155.82 86
19157.13 108
19158.43 80
19159.74 100
19161.05 102
19162.36 115
19163.67 73
19164.98 82
19166.29 91
19167.60 74
19168.91 88
19170.22 82
19171.52 122
19172.83 110
19174.14 106
19175.45 97
19176.76 110
19178.07 69
19179.38 91
19180.69 109
19182.00 91
19183.31 86
19184.62 104
19185.93 94
19187.24 81
19188.55 85
19189.86 95
19191.17 111
19192.48 90
19193.79 86
19195.10 103
19196.41 94
19197.72 99
19199.03 86
19200.34 89
19201.65 84
19202.96 108
19204.27 84
19205.58 91
19206.89 91
19208.20 109
19209.51 82
19210.82 100
19212.13 70
19213.44 96
19214.75 114
19216.06 110
19217.38 89
19218.69 91
19220.00 93
19221.31 76
19222.62 97
19223.93 86
19225.24 93
19226.55 104
19227.86 126
19229.17 92
19230.49 86
19231.80 72
19233.11 87
19234.42 74
19235.73 86
19237.04 83
19238.35 76
19239.67 77
19240.98 81
19242.29 86
19243.60 91
19244.91 92
19246.22 93
19247.54 94
19248.85 95
19250.16 89
19251.47 79
19252.78 88
19254.10 76
19255.41 84
19256.72 76
19258.03 74
19259.34 79
19260.66 96
19261.97 91
19263.28 91
19264.59 94
19265.91 88
19267.22 70
19268.53 80
19269.84 73
19271.16 93
19272.47 109
19273.78 90
19275.10 106
19276.41 95
19277.72 93
19279.03 89
19280.35 99
19281.66 63
19282.97 122
19284.29 70
19285.60 96
19286.91 111
19288.23 95
19289.54 85
19290.85 93
19292.17 79
19293.48 76
19294.79 80
19296.11 85
19297.42 92
19298.73 100
19300.05 96
19301.36 100
19302.67 107
19303.99 88
19305.30 98
19306.62 70
19307.93 80
19309.24 80
19310.56 88
19311.87 105
19313.19 86
19314.50 83
19315.81 70
19317.13 80
19318.44 102
19319.76 82
19321.07 79
19322.39 97
19323.70 92
19325.01 115
19326.33 116
19327.64 81
19328.96 97
19330.27 109
19331.59 82
19332.90 84
19334.22 71
19335.53 84
19336.85 73
19338.16 90
19339.48 77
19340.79 81
19342.11 89
19343.42 95
19344.74 96
19346.05 87
19347.37 84
19348.68 99
19350.00 74
19351.31 71
19352.63 72
19353.94 92
19355.26 93
19356.58 82
19357.89 78
19359.21 82
19360.52 75
19361.84 83
19363.15 73
19364.47 89
19365.79 112
19367.10 99
19368.42 93
19369.73 99
19371.05 100
19372.37 93
19373.68 90
19375.00 91
19376.31 92
19377.63 70
19378.95 99
19380.26 89
19381.58 87
19382.90 113
19384.21 89
19385.53 101
19386.85 72
19388.16 67
19389.48 82
19390.80 90
19392.11 85
19393.43 76
19394.75 83
19396.06 94
19397.38 94
19398.70 106
19400.01 76
19401.33 69
19402.65 100
19403.97 73
19405.28 79
19406.60 93
19407.92 67
19409.23 88
19410.55 72
19411.87 86
19413.19 83
19414.50 75
19415.82 88
19417.14 78
19418.46 86
19419.77 95
19421.09 96
19422.41 91
19423.73 77
19425.05 100
19426.36 103
19427.68 90
19429.00 94
19430.32 73
19431.64 76
19432.95 97
19434.27 90
19435.59 77
19436.91 90
19438.23 126
19439.55 111
19440.86 79
19442.18 88
19443.50 99
19444.82 118
19446.14 112
19447.46 101
19448.78 87
19450.09 80
19451.41 93
19452.73 76
19454.05 84
19455.37 72
19456.69 90
19458.01 98
19459.33 80
19460.65 95
19461.97 81
19463.28 101
19464.60 109
19465.92 96
19467.24 97
19468.56 81
19469.88 77
19471.20 97
19472.52 84
19473.84 70
19475.16 78
19476.48 102
19477.80 72
19479.12 71
19480.44 71
19481.76 100
19483.08 89
19484.40 101
19485.72 99
19487.04 80
19488.36 104
19489.68 121
19491.00 93
19492.32 83
19493.64 78
19494.96 103
19496.28 94
19497.60 86
19498.92 80
19500.24 108
19501.56 71
19502.88 93
19504.20 100
19505.52 108
19506.84 88
19508.16 82
19509.49 70
19510.81 80
19512.13 95
19513.45 85
19514.77 87
19516.09 90
19517.41 70
19518.73 72
19520.05 62
19521.37 87
19522.70 77
19524.02 88
19525.34 68
19526.66 91
19527.98 77
19529.30 97
19530.62 75
19531.95 84
19533.27 90
19534.59 91
19535.91 71
19537.23 68
19538.55 79
19539.88 99
19541.20 89
19542.52 76
19543.84 85
19545.16 94
19546.49 91
19547.81 92
19549.13 77
19550.45 93
19551.77 101
19553.10 105
19554.42 78
19555.74 68
19557.06 99
19558.39 132
19559.71 109
19561.03 84
19562.35 75
19563.68 79
19565.00 84
19566.32 100
19567.64 68
19568.97 68
19570.29 79
19571.61 110
19572.94 76
19574.26 52
19575.58 105
19576.90 83
19578.23 72
19579.55 68
19580.87 83
19582.20 102
19583.52 80
19584.84 78
19586.17 82
19587.49 92
19588.81 99
19590.14 99
19591.46 97
19592.78 99
19594.11 89
19595.43 102
19596.76 81
19598.08 96
19599.40 79
19600.73 82
19602.05 86
19603.37 85
19604.70 86
19606.02 97
19607.35 87
19608.67 109
19610.00 98
19611.32 90
19612.64 84
19613.97 114
19615.29 90
19616.62 93
19617.94 96
19619.27 77
19620.59 93
19621.92 77
19623.24 103
19624.56 109
19625.89 117
19627.21 87
19628.54 81
19629.86 103
19631.19 71
19632.51 96
19633.84 66
19635.16 107
19636.49 93
19637.81 88
19639.14 94
19640.46 96
19641.79 78
19643.11 107
19644.44 98
19645.77 106
19647.09 86
19648.42 89
19649.74 89
19651.07 89
19652.39 100
19653.72 94
19655.04 90
19656.37 72
19657.70 80
19659.02 66
19660.35 80
19661.67 85
19663.00 75
19664.33 78
19665.65 83
19666.98 80
19668.30 93
19669.63 91
19670.96 84
19672.28 103
19673.61 87
19674.94 84
19676.26 80
19677.59 86
19678.92 75
19680.24 87
19681.57 76
19682.90 92
19684.22 84
19685.55 89
19686.88 71
19688.20 95
19689.53 89
19690.86 92
19692.18 92
19693.51 87
19694.84 104
19696.16 69
19697.49 76
19698.82 81
19700.15 76
19701.47 75
19702.80 100
19704.13 69
19705.46 74
19706.78 71
19708.11 75
19709.44 87
19710.77 85
19712.09 92
19713.42 101
19714.75 88
19716.08 91
19717.40 73
19718.73 80
19720.06 83
19721.39 62
19722.72 90
19724.04 99
19725.37 100
19726.70 104
19728.03 94
19729.36 68
19730.68 80
19732.01 72
19733.34 72
19734.67 91
19736.00 96
19737.33 83
19738.66 100
19739.98 114
19741.31 75
19742.64 90
19743.97 107
19745.30 97
19746.63 90
19747.96 86
19749.29 124
19750.61 92
19751.94 83
19753.27 87
19754.60 79
19755.93 77
19757.26 71
19758.59 88
19759.92 100
19761.25 86
19762.58 92
19763.91 82
19765.24 80
19766.57 70
19767.89 63
19769.22 75
19770.55 95
19771.88 96
19773.21 91
19774.54 74
19775.87 98
19777.20 103
19778.53 93
19779.86 103
19781.19 81
19782.52 77
19783.85 93
19785.18 78
19786.51 87
19787.84 83
19789.17 95
19790.50 110
19791.83 96
19793.16 101
19794.49 107
19795.83 70
19797.16 83
19798.49 64
19799.82 72
19801.15 72
19802.48 75
19803.81 84
19805.14 77
19806.47 77
19807.80 91
19809.13 93
19810.46 79
19811.79 89
19813.13 75
19814.46 65
19815.79 79
19817.12 96
19818.45 80
19819.78 73
19821.11 108
19822.44 87
19823.78 72
19825.11 68
19826.44 77
19827.77 94
19829.10 90
19830.43 76
19831.77 62
19833.10 78
19834.43 97
19835.76 79
19837.09 108
19838.42 102
19839.76 73
19841.09 65
19842.42 67
19843.75 77
19845.08 84
19846.42 62
19847.75 90
19849.08 72
19850.41 97
19851.75 75
19853.08 73
19854.41 93
19855.74 86
19857.08 82
19858.41 97
19859.74 87
19861.07 98
19862.41 69
19863.74 71
19865.07 85
19866.41 90
19867.74 94
19869.07 111
19870.40 73
19871.74 88
19873.07 75
19874.40 91
19875.74 91
19877.07 89
19878.40 70
19879.74 86
19881.07 91
19882.40 95
19883.74 72
19885.07 86
19886.40 82
19887.74 67
19889.07 95
19890.40 81
19891.74 73
19893.07 85
19894.41 75
19895.74 79
19897.07 85
19898.41 74
19899.74 84
19901.08 100
19902.41 85
19903.74 76
19905.08 97
19906.41 79
19907.75 97
19909.08 69
19910.41 81
19911.75 82
19913.08 89
19914.42 86
19915.75 60
19917.09 91
19918.42 89
19919.76 90
19921.09 69
19922.43 74
19923.76 99
19925.10 86
19926.43 73
19927.77 99
19929.10 83
19930.44 71
19931.77 89
19933.11 94
19934.44 88
19935.78 111
19937.11 128
19938.45 80
19939.78 80
19941.12 97
19942.45 96
19943.79 75
19945.12 76
19946.46 76
19947.79 73
19949.13 95
19950.47 91
19951.80 66
19953.14 105
19954.47 95
19955.81 105
19957.15 92
19958.48 86
19959.82 80
19961.15 89
19962.49 80
19963.83 64
19965.16 92
19966.50 85
19967.83 95
19969.17 72
19970.51 94
19971.84 85
19973.18 81
19974.52 78
19975.85 66
19977.19 64
19978.53 86
19979.86 88
19981.20 82
19982.54 91
19983.87 101
19985.21 82
19986.55 101
19987.88 95
19989.22 91
19990.56 89
19991.89 85
19993.23 97
19994.57 87
19995.91 84
19997.24 89
19998.58 83
19999.92 87
20001.26 102
20002.59 84
20003.93 102
20005.27 77
20006.61 94
20007.94 96
20009.28 76
20010.62 82
20011.96 105
20013.29 97
20014.63 92
20015.97 77
20017.31 81
20018.65 87
20019.98 75
20021.32 85
20022.66 79
20024.00 87
20025.34 96
20026.67 74
20028.01 99
20029.35 99
20030.69 98
20032.03 89
20033.37 96
20034.71 80
20036.04 97
20037.38 80
20038.72 103
20040.06 104
20041.40 83
20042.74 86
20044.08 109
20045.42 130
20046.75 97
20048.09 84
20049.43 90
20050.77 82
20052.11 106
20053.45 97
20054.79 96
20056.13 95
20057.47 115
20058.81 158
20060.15 116
20061.49 122
20062.82 99
20064.16 67
20065.50 99
20066.84 85
20068.18 89
20069.52 91
20070.86 113
20072.20 102
20073.54 108
20074.88 101
20076.22 104
20077.56 111
20078.90 91
20080.24 94
20081.58 88
20082.92 85
20084.26 104
20085.60 101
20086.94 93
20088.28 94
20089.62 89
20090.96 94
20092.30 100
20093.64 117
20094.99 97
20096.33 74
20097.67 92
20099.01 93
20100.35 99
20101.69 94
20103.03 91
20104.37 90
20105.71 100
20107.05 84
20108.39 91
20109.73 81
20111.08 86
20112.42 89
20113.76 95
20115.10 94
20116.44 83
20117.78 84
20119.12 93
20120.46 81
20121.81 90
20123.15 72
20124.49 101
20125.83 95
20127.17 79
20128.51 94
20129.86 72
20131.20 90
20132.54 95
20133.88 85
20135.22 96
20136.56 79
20137.91 84
20139.25 94
