# Supplementary material for: MALDI-TOF MS typing enables the classification of brewing yeasts of the genus Saccharomyces to major beer styles
Source: PLoS One. 2017 Aug 9;12(8):e0181694. doi: 10.1371/journal.pone.0181694 (PMC5549903; doi:10.1371/journal.pone.0181694)
Supplement: S4 File — The directory includes 90 raw files and was zipped to “.zip”; the folder has three strains with 30 spectra per strain; S1 Text explains the raw files with an example and Table 1 represents the yeast strains used within the experiment. (ZIP) [file pone.0181694.s007.zip › 10-12/30259-308-OG-Alt-Alt-YPG-18h-E-E_2015-07-21__0_B9_1.dat]

2000.14 2965
2000.56 2578
2000.98 2718
2001.40 2705
2001.83 2725
2002.25 2870
2002.67 2707
2003.09 2419
2003.51 2605
2003.93 2782
2004.36 2654
2004.78 2555
2005.20 2717
2005.62 2928
2006.05 2728
2006.47 2866
2006.89 3058
2007.31 2799
2007.73 2772
2008.16 2875
2008.58 2838
2009.00 2763
2009.42 2713
2009.85 2865
2010.27 3019
2010.69 2836
2011.12 2682
2011.54 2610
2011.96 2634
2012.38 2591
2012.81 2552
2013.23 2632
2013.65 2672
2014.08 2813
2014.50 2783
2014.92 2629
2015.35 2559
2015.77 2583
2016.19 2657
2016.62 2721
2017.04 2703
2017.46 2622
2017.89 2754
2018.31 2885
2018.73 2846
2019.16 3009
2019.58 2937
2020.00 2924
2020.43 2922
2020.85 3052
2021.27 2908
2021.70 2995
2022.12 2906
2022.55 2686
2022.97 2769
2023.39 2633
2023.82 2727
2024.24 2546
2024.67 2637
2025.09 2757
2025.52 2582
2025.94 2551
2026.36 2611
2026.79 2724
2027.21 2580
2027.64 2487
2028.06 2665
2028.49 2533
2028.91 2481
2029.34 2588
2029.76 2514
2030.19 2733
2030.61 2722
2031.03 2699
2031.46 2755
2031.88 2694
2032.31 2752
2032.73 2579
2033.16 2718
2033.58 2644
2034.01 2776
2034.44 2756
2034.86 2575
2035.29 2693
2035.71 2750
2036.14 2528
2036.56 2688
2036.99 2832
2037.41 2873
2037.84 2846
2038.26 2673
2038.69 3021
2039.12 2869
2039.54 2820
2039.97 2914
2040.39 3073
2040.82 2994
2041.24 2824
2041.67 3010
2042.10 2969
2042.52 2861
2042.95 2670
2043.37 2755
2043.80 2547
2044.23 2370
2044.65 2495
2045.08 2629
2045.51 2738
2045.93 2586
2046.36 2731
2046.79 2659
2047.21 2581
2047.64 2729
2048.07 2674
2048.49 2858
2048.92 2916
2049.35 2977
2049.77 2907
2050.20 2852
2050.63 2716
2051.05 2776
2051.48 2925
2051.91 2788
2052.33 2756
2052.76 2647
2053.19 2833
2053.62 2677
2054.04 2577
2054.47 2576
2054.90 2739
2055.32 2717
2055.75 2694
2056.18 2568
2056.61 2454
2057.03 2721
2057.46 2550
2057.89 2648
2058.32 2492
2058.75 2454
2059.17 2648
2059.60 2702
2060.03 2623
2060.46 2720
2060.88 2751
2061.31 2748
2061.74 2765
2062.17 2687
2062.60 2713
2063.02 2934
2063.45 2684
2063.88 2927
2064.31 2856
2064.74 3061
2065.17 2885
2065.59 2867
2066.02 2830
2066.45 2700
2066.88 2940
2067.31 3016
2067.74 2582
2068.17 2866
2068.60 2957
2069.02 2738
2069.45 2800
2069.88 3057
2070.31 2905
2070.74 2797
2071.17 2735
2071.60 2798
2072.03 2964
2072.46 2896
2072.89 2926
2073.31 2919
2073.74 2743
2074.17 2827
2074.60 2805
2075.03 2787
2075.46 2970
2075.89 2860
2076.32 2735
2076.75 2810
2077.18 2882
2077.61 2785
2078.04 2867
2078.47 3033
2078.90 3144
2079.33 3158
2079.76 3156
2080.19 3354
2080.62 3055
2081.05 3125
2081.48 3094
2081.91 3256
2082.34 2883
2082.77 2650
2083.20 2944
2083.63 2786
2084.06 2867
2084.49 2706
2084.92 2605
2085.35 2716
2085.78 2732
2086.21 2892
2086.64 2757
2087.07 2731
2087.50 2806
2087.94 2860
2088.37 2524
2088.80 2506
2089.23 2543
2089.66 2694
2090.09 2642
2090.52 2696
2090.95 2718
2091.38 2775
2091.81 2747
2092.25 3027
2092.68 2911
2093.11 2625
2093.54 2704
2093.97 2775
2094.40 2537
2094.83 2526
2095.27 2431
2095.70 2783
2096.13 2585
2096.56 2536
2096.99 2601
2097.42 2504
2097.86 2713
2098.29 2801
2098.72 2439
2099.15 2376
2099.58 2543
2100.01 2516
2100.45 2461
2100.88 2639
2101.31 2597
2101.74 2665
2102.18 2622
2102.61 2575
2103.04 2637
2103.47 2625
2103.90 2380
2104.34 2398
2104.77 2643
2105.20 2500
2105.63 2764
2106.07 2892
2106.50 2455
2106.93 2543
2107.37 2743
2107.80 3007
2108.23 3156
2108.66 2723
2109.10 2593
2109.53 2571
2109.96 2614
2110.40 2687
2110.83 2757
2111.26 2756
2111.70 2575
2112.13 2634
2112.56 2687
2113.00 2575
2113.43 2472
2113.86 2701
2114.30 2569
2114.73 2509
2115.16 2461
2115.60 2454
2116.03 2666
2116.46 2738
2116.90 2660
2117.33 2652
2117.77 2550
2118.20 2625
2118.63 2662
2119.07 2845
2119.50 2898
2119.94 2804
2120.37 2728
2120.80 2836
2121.24 2729
2121.67 2753
2122.11 2659
2122.54 2756
2122.97 2915
2123.41 2743
2123.84 2607
2124.28 2695
2124.71 2720
2125.15 2749
2125.58 2540
2126.02 2498
2126.45 2490
2126.89 2438
2127.32 2481
2127.76 2477
2128.19 2830
2128.63 2882
2129.06 2899
2129.50 2727
2129.93 2849
2130.37 3184
2130.80 2936
2131.24 2881
2131.67 3010
2132.11 2929
2132.54 2895
2132.98 2783
2133.41 2843
2133.85 2828
2134.28 2812
2134.72 3038
2135.16 2963
2135.59 2859
2136.03 3144
2136.46 3262
2136.90 2980
2137.33 3066
2137.77 2869
2138.21 2708
2138.64 2819
2139.08 2659
2139.51 2855
2139.95 2606
2140.39 2696
2140.82 2498
2141.26 2738
2141.69 2731
2142.13 2641
2142.57 2470
2143.00 2648
2143.44 2564
2143.88 2625
2144.31 2653
2144.75 2615
2145.19 2623
2145.62 2599
2146.06 2662
2146.50 2668
2146.93 2761
2147.37 2874
2147.81 3035
2148.24 3028
2148.68 2861
2149.12 3077
2149.56 3457
2149.99 3272
2150.43 3456
2150.87 3450
2151.30 3234
2151.74 3372
2152.18 3320
2152.62 3142
2153.05 2955
2153.49 3248
2153.93 2840
2154.37 2805
2154.80 2950
2155.24 2843
2155.68 2911
2156.12 2777
2156.55 2833
2156.99 2993
2157.43 2789
2157.87 2829
2158.31 2765
2158.74 2874
2159.18 2734
2159.62 2887
2160.06 2866
2160.50 2656
2160.93 2500
2161.37 2688
2161.81 2675
2162.25 2646
2162.69 2585
2163.13 2695
2163.57 2993
2164.00 2854
2164.44 2697
2164.88 2636
2165.32 2564
2165.76 2830
2166.20 2906
2166.64 2695
2167.07 2757
2167.51 2745
2167.95 2723
2168.39 2666
2168.83 2843
2169.27 3059
2169.71 2859
2170.15 2859
2170.59 2907
2171.03 2921
2171.47 2915
2171.91 2918
2172.34 3049
2172.78 2936
2173.22 2821
2173.66 2598
2174.10 3085
2174.54 3247
2174.98 3149
2175.42 2987
2175.86 2984
2176.30 3063
2176.74 2903
2177.18 3002
2177.62 3051
2178.06 2969
2178.50 3155
2178.94 3066
2179.38 3001
2179.82 2953
2180.26 2890
2180.70 3121
2181.14 3277
2181.58 3174
2182.02 2944
2182.46 3009
2182.90 2693
2183.34 2736
2183.78 2904
2184.22 2975
2184.67 2680
2185.11 2668
2185.55 2796
2185.99 2817
2186.43 2760
2186.87 3090
2187.31 3014
2187.75 2873
2188.19 3008
2188.63 3218
2189.07 3039
2189.52 3126
2189.96 3255
2190.40 3120
2190.84 2841
2191.28 2981
2191.72 2880
2192.16 2792
2192.60 2930
2193.05 2878
2193.49 2814
2193.93 2910
2194.37 2794
2194.81 2825
2195.25 3025
2195.70 2976
2196.14 2970
2196.58 3017
2197.02 3139
2197.46 2939
2197.91 2994
2198.35 2922
2198.79 2806
2199.23 2970
2199.67 2874
2200.12 2666
2200.56 2655
2201.00 2727
2201.44 2882
2201.89 2752
2202.33 2669
2202.77 2713
2203.21 2730
2203.66 2677
2204.10 2664
2204.54 2826
2204.98 2864
2205.43 2789
2205.87 2769
2206.31 3035
2206.75 2936
2207.20 3029
2207.64 3023
2208.08 3045
2208.53 3074
2208.97 3012
2209.41 3046
2209.86 3216
2210.30 3166
2210.74 3057
2211.19 3050
2211.63 2952
2212.07 3011
2212.52 2768
2212.96 2932
2213.40 3027
2213.85 3081
2214.29 2722
2214.73 2609
2215.18 2903
2215.62 3105
2216.06 2957
2216.51 2824
2216.95 2883
2217.40 2647
2217.84 2693
2218.28 2818
2218.73 2594
2219.17 2681
2219.62 2565
2220.06 2561
2220.51 2793
2220.95 2918
2221.39 3055
2221.84 2872
2222.28 2876
2222.73 2752
2223.17 2788
2223.62 2790
2224.06 2995
2224.51 3050
2224.95 3034
2225.39 3099
2225.84 2970
2226.28 2954
2226.73 3170
2227.17 3198
2227.62 3280
2228.06 3125
2228.51 3283
2228.95 3232
2229.40 3144
2229.84 3039
2230.29 3131
2230.73 3217
2231.18 3366
2231.63 3228
2232.07 3230
2232.52 3062
2232.96 3056
2233.41 3176
2233.85 3132
2234.30 3187
2234.74 3068
2235.19 3140
2235.64 3140
2236.08 2858
2236.53 2867
2236.97 3043
2237.42 3056
2237.87 2675
2238.31 2832
2238.76 3026
2239.20 3109
2239.65 2803
2240.10 2827
2240.54 2629
2240.99 2771
2241.43 2676
2241.88 2719
2242.33 2614
2242.77 2666
2243.22 2624
2243.67 2786
2244.11 2927
2244.56 2928
2245.01 2673
2245.45 2739
2245.90 2717
2246.35 2563
2246.79 2517
2247.24 2626
2247.69 2609
2248.13 2636
2248.58 2724
2249.03 2623
2249.48 2724
2249.92 2725
2250.37 2958
2250.82 2805
2251.27 2658
2251.71 2543
2252.16 2711
2252.61 3010
2253.05 2723
2253.50 2695
2253.95 2762
2254.40 2624
2254.85 2667
2255.29 2569
2255.74 2576
2256.19 2354
2256.64 2588
2257.08 2752
2257.53 2699
2257.98 2541
2258.43 2596
2258.88 2657
2259.32 2527
2259.77 2716
2260.22 2706
2260.67 2693
2261.12 2745
2261.57 2834
2262.01 3012
2262.46 3326
2262.91 3131
2263.36 3183
2263.81 3306
2264.26 3471
2264.71 3316
2265.15 3327
2265.60 3206
2266.05 3117
2266.50 3055
2266.95 3224
2267.40 3427
2267.85 3055
2268.30 2815
2268.75 3192
2269.19 3059
2269.64 3253
2270.09 3092
2270.54 3241
2270.99 3361
2271.44 3046
2271.89 3031
2272.34 3194
2272.79 3225
2273.24 3060
2273.69 3009
2274.14 2859
2274.59 2784
2275.04 2917
2275.49 2993
2275.94 2798
2276.39 2895
2276.84 2734
2277.29 2623
2277.74 2870
2278.19 2810
2278.64 2833
2279.09 2748
2279.54 2627
2279.99 2662
2280.44 2817
2280.89 2767
2281.34 2919
2281.79 2742
2282.24 2673
2282.69 2901
2283.14 2803
2283.59 3076
2284.04 2882
2284.49 2927
2284.94 3000
2285.39 2987
2285.84 3102
2286.29 2980
2286.74 2667
2287.19 2975
2287.65 3097
2288.10 3090
2288.55 3286
2289.00 3835
2289.45 4120
2289.90 4376
2290.35 4733
2290.80 4777
2291.25 5121
2291.71 5262
2292.16 4825
2292.61 4814
2293.06 4492
2293.51 4417
2293.96 4348
2294.41 4079
2294.87 3888
2295.32 3564
2295.77 3502
2296.22 3208
2296.67 3229
2297.12 3039
2297.58 3162
2298.03 3138
2298.48 2915
2298.93 2995
2299.38 2704
2299.84 2835
2300.29 2914
2300.74 2920
2301.19 2986
2301.65 2673
2302.10 2658
2302.55 2657
2303.00 2655
2303.46 2733
2303.91 2717
2304.36 2727
2304.81 2855
2305.27 2881
2305.72 2959
2306.17 2872
2306.62 2947
2307.08 3005
2307.53 3039
2307.98 3008
2308.44 3168
2308.89 3242
2309.34 3113
2309.79 3004
2310.25 3323
2310.70 3400
2311.15 3216
2311.61 3342
2312.06 3257
2312.51 3011
2312.97 3166
2313.42 3060
2313.87 3057
2314.33 2929
2314.78 2833
2315.24 3022
2315.69 3083
2316.14 2941
2316.60 2916
2317.05 2786
2317.50 2884
2317.96 2954
2318.41 2979
2318.87 2844
2319.32 2887
2319.77 3077
2320.23 2713
2320.68 2681
2321.14 2771
2321.59 2821
2322.05 2794
2322.50 3033
2322.95 2898
2323.41 2876
2323.86 2966
2324.32 2935
2324.77 2818
2325.23 2937
2325.68 2950
2326.14 2959
2326.59 3017
2327.05 3092
2327.50 3054
2327.96 3169
2328.41 3170
2328.86 3211
2329.32 3440
2329.78 3428
2330.23 3428
2330.69 3457
2331.14 3381
2331.60 3282
2332.05 3339
2332.51 3118
2332.96 3201
2333.42 3106
2333.87 3017
2334.33 2941
2334.78 2919
2335.24 2852
2335.69 2976
2336.15 3005
2336.61 3025
2337.06 3025
2337.52 3158
2337.97 3004
2338.43 3186
2338.89 3010
2339.34 3296
2339.80 3278
2340.25 3122
2340.71 3289
2341.17 3192
2341.62 3102
2342.08 3415
2342.53 3386
2342.99 3250
2343.45 3119
2343.90 3228
2344.36 3176
2344.82 3232
2345.27 3193
2345.73 3323
2346.19 3288
2346.64 3129
2347.10 3116
2347.56 3120
2348.01 3276
2348.47 3419
2348.93 3173
2349.38 3080
2349.84 3102
2350.30 3175
2350.76 3050
2351.21 2813
2351.67 2945
2352.13 2924
2352.58 2960
2353.04 3011
2353.50 2659
2353.96 2960
2354.41 2914
2354.87 2922
2355.33 2956
2355.79 2827
2356.24 2849
2356.70 2913
2357.16 2907
2357.62 2628
2358.08 2839
2358.53 2985
2358.99 3005
2359.45 3043
2359.91 2849
2360.37 2844
2360.82 3142
2361.28 2931
2361.74 2759
2362.20 2779
2362.66 2926
2363.11 2837
2363.57 2861
2364.03 2990
2364.49 2742
2364.95 2714
2365.41 2900
2365.86 2844
2366.32 2904
2366.78 2922
2367.24 3076
2367.70 3129
2368.16 3093
2368.62 3088
2369.08 3227
2369.54 3183
2369.99 2866
2370.45 2951
2370.91 2861
2371.37 2781
2371.83 2970
2372.29 2865
2372.75 2962
2373.21 2909
2373.67 3076
2374.13 3093
2374.59 3070
2375.05 3031
2375.51 3168
2375.96 3250
2376.42 3109
2376.88 3283
2377.34 3407
2377.80 3301
2378.26 3277
2378.72 3062
2379.18 2960
2379.64 3097
2380.10 3395
2380.56 3268
2381.02 3187
2381.48 2978
2381.94 3177
2382.40 3089
2382.86 2963
2383.32 2944
2383.78 3015
2384.24 3056
2384.70 3115
2385.17 2957
2385.63 3128
2386.09 3084
2386.55 2740
2387.01 2914
2387.47 3181
2387.93 3167
2388.39 2929
2388.85 3008
2389.31 3066
2389.77 3047
2390.23 3128
2390.69 2922
2391.15 2911
2391.62 2786
2392.08 2997
2392.54 3042
2393.00 3084
2393.46 2874
2393.92 2921
2394.38 2665
2394.84 2812
2395.31 2926
2395.77 2833
2396.23 2637
2396.69 2697
2397.15 2667
2397.61 2649
2398.08 2744
2398.54 2767
2399.00 2926
2399.46 2675
2399.92 2772
2400.38 2794
2400.85 2793
2401.31 2952
2401.77 2916
2402.23 2788
2402.69 2721
2403.16 2669
2403.62 2720
2404.08 2585
2404.54 2815
2405.01 2779
2405.47 2886
2405.93 3006
2406.39 3071
2406.86 3146
2407.32 2955
2407.78 3057
2408.24 2870
2408.71 2953
2409.17 2818
2409.63 2689
2410.09 2740
2410.56 2870
2411.02 2910
2411.48 2835
2411.95 2670
2412.41 2768
2412.87 2843
2413.34 2769
2413.80 2780
2414.26 2877
2414.73 2870
2415.19 3048
2415.65 3136
2416.12 3198
2416.58 3471
2417.04 3525
2417.51 3549
2417.97 3328
2418.43 3725
2418.90 3621
2419.36 3669
2419.82 3669
2420.29 3569
2420.75 3304
2421.22 3286
2421.68 3305
2422.14 3134
2422.61 3092
2423.07 3353
2423.54 3432
2424.00 3054
2424.47 2933
2424.93 3028
2425.39 2851
2425.86 2773
2426.32 2776
2426.79 2858
2427.25 2863
2427.72 3178
2428.18 3011
2428.65 2821
2429.11 2803
2429.57 2737
2430.04 2918
2430.50 2768
2430.97 2896
2431.43 2865
2431.90 2767
2432.36 2745
2432.83 2870
2433.29 2850
2433.76 3126
2434.22 2792
2434.69 2866
2435.15 3015
2435.62 2972
2436.09 3090
2436.55 2958
2437.02 2669
2437.48 2883
2437.95 2844
2438.41 3145
2438.88 3271
2439.34 3124
2439.81 3521
2440.28 3417
2440.74 3541
2441.21 3593
2441.67 3588
2442.14 3543
2442.60 3196
2443.07 3300
2443.54 3262
2444.00 3056
2444.47 3064
2444.94 3159
2445.40 3262
2445.87 3002
2446.33 2939
2446.80 2831
2447.27 2900
2447.73 2672
2448.20 2703
2448.67 2696
2449.13 2643
2449.60 2722
2450.07 2766
2450.53 2800
2451.00 2745
2451.47 2727
2451.93 2831
2452.40 2530
2452.87 2731
2453.33 2834
2453.80 2921
2454.27 2717
2454.74 2917
2455.20 2801
2455.67 2816
2456.14 2929
2456.60 2847
2457.07 2705
2457.54 2833
2458.01 3096
2458.47 2829
2458.94 2794
2459.41 2735
2459.88 2820
2460.34 2846
2460.81 2761
2461.28 2821
2461.75 2760
2462.21 2737
2462.68 2717
2463.15 2705
2463.62 2804
2464.09 2775
2464.55 2706
2465.02 2730
2465.49 2680
2465.96 2630
2466.43 2786
2466.90 2691
2467.36 2875
2467.83 2873
2468.30 2909
2468.77 2925
2469.24 2817
2469.71 2670
2470.17 2670
2470.64 2949
2471.11 2921
2471.58 2988
2472.05 2804
2472.52 2691
2472.99 2956
2473.46 2686
2473.93 2912
2474.39 2878
2474.86 2759
2475.33 2597
2475.80 2679
2476.27 2547
2476.74 2846
2477.21 2871
2477.68 2739
2478.15 2817
2478.62 3077
2479.09 3111
2479.56 3150
2480.03 2992
2480.49 2969
2480.96 2897
2481.43 2872
2481.90 2658
2482.37 2684
2482.84 2523
2483.31 2797
2483.78 2729
2484.25 2554
2484.72 2594
2485.19 2576
2485.66 2821
2486.13 2784
2486.60 2437
2487.07 2521
2487.54 2694
2488.01 2622
2488.48 2977
2488.95 2983
2489.43 3046
2489.90 3230
2490.37 2941
2490.84 2851
2491.31 2703
2491.78 3016
2492.25 3033
2492.72 3038
2493.19 2933
2493.66 3007
2494.13 3070
2494.60 3122
2495.07 2991
2495.54 2886
2496.02 3129
2496.49 3065
2496.96 2910
2497.43 2876
2497.90 2698
2498.37 2629
2498.84 2646
2499.31 2783
2499.79 2704
2500.26 2683
2500.73 2786
2501.20 2665
2501.67 2677
2502.14 2713
2502.61 2410
2503.09 2714
2503.56 2614
2504.03 2408
2504.50 2696
2504.97 2878
2505.45 2743
2505.92 2879
2506.39 3005
2506.86 3150
2507.33 3114
2507.81 3318
2508.28 3344
2508.75 3278
2509.22 3331
2509.69 3379
2510.17 3221
2510.64 2903
2511.11 3111
2511.58 3382
2512.06 3499
2512.53 3545
2513.00 3408
2513.47 3576
2513.95 3301
2514.42 2873
2514.89 2888
2515.37 3033
2515.84 3010
2516.31 3054
2516.78 2876
2517.26 2877
2517.73 2883
2518.20 2822
2518.68 2849
2519.15 2775
2519.62 3041
2520.10 2906
2520.57 2642
2521.04 2773
2521.52 2730
2521.99 2767
2522.46 2955
2522.94 2778
2523.41 2769
2523.89 2779
2524.36 2534
2524.83 2637
2525.31 2647
2525.78 2786
2526.25 2597
2526.73 2614
2527.20 2931
2527.68 2937
2528.15 2956
2528.62 2856
2529.10 2716
2529.57 2664
2530.05 2916
2530.52 2928
2531.00 2940
2531.47 2871
2531.94 2744
2532.42 2822
2532.89 2808
2533.37 3088
2533.84 2978
2534.32 2981
2534.79 3088
2535.27 2725
2535.74 2755
2536.22 2868
2536.69 2827
2537.17 2739
2537.64 2716
2538.12 2664
2538.59 2763
2539.07 2736
2539.54 2750
2540.02 2970
2540.49 3114
2540.97 3080
2541.44 3024
2541.92 3020
2542.39 2765
2542.87 2744
2543.34 2813
2543.82 2720
2544.29 2670
2544.77 2760
2545.25 2846
2545.72 3087
2546.20 2860
2546.67 3059
2547.15 3094
2547.62 3197
2548.10 3284
2548.58 3082
2549.05 3274
2549.53 3068
2550.00 3260
2550.48 3305
2550.96 3164
2551.43 3305
2551.91 3303
2552.39 3364
2552.86 3222
2553.34 3263
2553.82 3605
2554.29 3485
2554.77 3372
2555.24 3309
2555.72 3512
2556.20 3440
2556.67 3493
2557.15 3228
2557.63 3432
2558.11 3474
2558.58 3112
2559.06 2848
2559.54 2917
2560.01 2673
2560.49 2810
2560.97 2839
2561.44 2856
2561.92 2827
2562.40 2922
2562.88 2834
2563.35 2862
2563.83 2807
2564.31 2640
2564.79 2944
2565.26 2923
2565.74 2650
2566.22 2721
2566.70 2674
2567.17 2716
2567.65 2745
2568.13 2636
2568.61 2677
2569.09 2832
2569.56 2726
2570.04 2922
2570.52 2712
2571.00 2632
2571.48 2767
2571.95 2785
2572.43 2772
2572.91 2908
2573.39 2899
2573.87 2909
2574.35 2933
2574.82 2797
2575.30 2640
2575.78 2860
2576.26 2545
2576.74 2758
2577.22 2770
2577.70 3016
2578.17 2743
2578.65 2714
2579.13 2646
2579.61 2821
2580.09 2970
2580.57 2719
2581.05 2499
2581.53 2713
2582.01 2797
2582.48 2608
2582.96 2674
2583.44 2790
2583.92 2860
2584.40 2867
2584.88 2770
2585.36 2668
2585.84 2629
2586.32 2782
2586.80 2554
2587.28 2613
2587.76 2715
2588.24 2654
2588.72 2765
2589.20 2799
2589.68 2777
2590.16 2771
2590.64 2837
2591.12 2845
2591.60 2995
2592.08 3146
2592.56 3133
2593.04 2971
2593.52 3029
2594.00 3087
2594.48 2995
2594.96 3024
2595.44 2911
2595.92 2977
2596.40 3014
2596.88 3130
2597.36 3005
2597.84 2960
2598.32 2801
2598.80 2698
2599.28 2739
2599.76 2731
2600.24 2684
2600.72 2746
2601.21 2702
2601.69 2706
2602.17 2684
2602.65 2602
2603.13 2633
2603.61 2499
2604.09 2654
2604.57 2532
2605.05 2541
2605.54 2584
2606.02 2785
2606.50 2796
2606.98 2678
2607.46 2938
2607.94 3016
2608.42 2845
2608.91 2866
2609.39 2790
2609.87 2697
2610.35 2889
2610.83 2939
2611.31 2911
2611.80 2787
2612.28 2817
2612.76 2792
2613.24 2921
2613.72 2739
2614.21 2828
2614.69 2853
2615.17 2812
2615.65 3040
2616.13 3017
2616.62 2736
2617.10 2780
2617.58 2772
2618.06 2807
2618.55 2843
2619.03 2756
2619.51 2837
2619.99 2630
2620.48 2724
2620.96 2773
2621.44 2798
2621.92 2679
2622.41 2758
2622.89 3016
2623.37 3004
2623.86 2978
2624.34 2739
2624.82 3053
2625.31 2833
2625.79 2746
2626.27 2811
2626.75 2916
2627.24 2545
2627.72 2614
2628.20 2805
2628.69 2791
2629.17 2856
2629.66 2940
2630.14 2768
2630.62 2858
2631.11 2909
2631.59 2849
2632.07 3098
2632.56 3098
2633.04 2814
2633.52 2868
2634.01 2875
2634.49 2858
2634.98 2900
2635.46 2878
2635.94 2745
2636.43 2606
2636.91 2755
2637.40 2669
2637.88 2675
2638.37 2916
2638.85 2827
2639.33 2598
2639.82 2770
2640.30 2998
2640.79 2855
2641.27 2917
2641.76 3039
2642.24 2808
2642.73 2724
2643.21 2968
2643.70 2786
2644.18 2637
2644.67 2860
2645.15 2598
2645.64 2672
2646.12 2618
2646.61 2691
2647.09 2743
2647.58 2676
2648.06 2917
2648.55 2829
2649.03 2682
2649.52 2613
2650.00 2840
2650.49 2853
2650.97 3033
2651.46 2865
2651.94 2540
2652.43 2677
2652.92 2691
2653.40 2740
2653.89 2673
2654.37 2896
2654.86 2772
2655.34 2756
2655.83 2557
2656.32 2701
2656.80 2658
2657.29 2685
2657.77 2643
2658.26 2631
2658.75 2599
2659.23 2568
2659.72 2500
2660.21 2718
2660.69 2829
2661.18 2655
2661.66 2720
2662.15 2681
2662.64 2898
2663.12 2759
2663.61 2768
2664.10 2804
2664.58 2781
2665.07 2778
2665.56 2748
2666.04 2594
2666.53 2595
2667.02 2901
2667.50 2772
2667.99 2835
2668.48 2769
2668.97 2745
2669.45 2600
2669.94 2797
2670.43 2821
2670.91 2970
2671.40 2828
2671.89 2926
2672.38 3091
2672.86 3152
2673.35 3130
2673.84 3447
2674.33 3563
2674.81 3642
2675.30 3466
2675.79 3431
2676.28 3490
2676.77 3258
2677.25 3184
2677.74 3170
2678.23 3273
2678.72 3214
2679.21 3112
2679.69 3125
2680.18 2918
2680.67 2769
2681.16 3165
2681.65 3307
2682.13 3233
2682.62 3244
2683.11 3154
2683.60 3145
2684.09 3180
2684.58 3076
2685.07 3178
2685.55 3306
2686.04 3258
2686.53 3196
2687.02 2783
2687.51 2902
2688.00 3119
2688.49 2975
2688.98 2584
2689.46 2544
2689.95 2874
2690.44 2653
2690.93 2525
2691.42 2564
2691.91 2804
2692.40 2743
2692.89 2736
2693.38 2848
2693.87 2852
2694.36 2874
2694.85 2704
2695.34 2503
2695.83 2793
2696.31 2534
2696.80 2864
2697.29 2896
2697.78 2740
2698.27 2774
2698.76 2610
2699.25 2714
2699.74 2821
2700.23 2765
2700.72 2945
2701.21 2783
2701.70 2822
2702.19 3099
2702.68 3154
2703.17 3165
2703.66 2834
2704.15 2821
2704.64 2848
2705.13 2805
2705.63 2883
2706.12 2727
2706.61 2631
2707.10 2959
2707.59 3003
2708.08 2837
2708.57 2725
2709.06 2714
2709.55 2595
2710.04 2665
2710.53 2781
2711.02 2613
2711.51 2609
2712.01 2655
2712.50 2795
2712.99 2767
2713.48 2837
2713.97 2782
2714.46 2698
2714.95 2647
2715.44 2739
2715.93 2608
2716.43 2561
2716.92 2548
2717.41 2595
2717.90 2512
2718.39 2511
2718.88 2844
2719.38 2878
2719.87 3035
2720.36 2924
2720.85 2885
2721.34 2885
2721.83 3016
2722.33 3130
2722.82 3163
2723.31 3187
2723.80 3119
2724.30 3062
2724.79 3023
2725.28 3036
2725.77 3005
2726.26 2777
2726.76 2860
2727.25 2866
2727.74 2695
2728.23 2815
2728.73 2774
2729.22 2810
2729.71 2709
2730.20 2899
2730.70 2982
2731.19 2858
2731.68 3063
2732.18 2776
2732.67 2826
2733.16 2727
2733.65 2794
2734.15 2944
2734.64 2847
2735.13 2888
2735.63 2807
2736.12 3020
2736.61 3073
2737.11 3060
2737.60 2869
2738.09 2961
2738.59 3063
2739.08 2942
2739.57 2755
2740.07 2842
2740.56 2997
2741.05 2921
2741.55 3162
2742.04 3025
2742.54 2792
2743.03 2813
2743.52 2902
2744.02 2834
2744.51 2826
2745.00 2785
2745.50 2499
2745.99 2560
2746.49 2758
2746.98 2654
2747.48 2547
2747.97 2566
2748.46 2496
2748.96 2517
2749.45 2674
2749.95 2631
2750.44 2642
2750.94 2779
2751.43 2609
2751.93 2351
2752.42 2599
2752.91 2540
2753.41 2714
2753.90 2627
2754.40 2653
2754.89 2737
2755.39 2792
2755.88 2816
2756.38 2894
2756.87 2818
2757.37 2850
2757.86 2887
2758.36 2812
2758.85 2755
2759.35 2641
2759.85 2534
2760.34 2816
2760.84 3068
2761.33 2695
2761.83 2992
2762.32 2724
2762.82 2552
2763.31 2716
2763.81 2822
2764.31 2606
2764.80 2965
2765.30 2812
2765.79 2664
2766.29 2605
2766.78 2643
2767.28 2794
2767.78 2715
2768.27 2665
2768.77 2863
2769.27 2753
2769.76 2699
2770.26 2812
2770.75 3078
2771.25 2844
2771.75 2674
2772.24 2889
2772.74 3163
2773.24 3052
2773.73 2989
2774.23 3053
2774.73 3245
2775.22 3343
2775.72 3230
2776.22 3339
2776.71 3328
2777.21 3277
2777.71 3322
2778.20 3033
2778.70 3041
2779.20 3189
2779.70 3039
2780.19 2992
2780.69 2953
2781.19 2797
2781.68 2826
2782.18 2747
2782.68 2693
2783.18 2662
2783.67 2827
2784.17 2820
2784.67 2860
2785.17 2798
2785.66 2686
2786.16 3024
2786.66 2782
2787.16 2710
2787.66 2842
2788.15 2718
2788.65 2598
2789.15 2681
2789.65 2894
2790.14 2561
2790.64 2713
2791.14 2601
2791.64 2740
2792.14 2669
2792.64 2474
2793.13 2680
2793.63 2875
2794.13 2778
2794.63 2631
2795.13 3022
2795.63 3219
2796.12 3338
2796.62 3474
2797.12 3392
2797.62 3505
2798.12 3519
2798.62 3472
2799.12 3670
2799.62 3608
2800.12 3300
2800.61 3257
2801.11 2996
2801.61 2994
2802.11 2998
2802.61 2849
2803.11 3052
2803.61 3020
2804.11 2980
2804.61 2902
2805.11 3021
2805.61 3398
2806.11 3274
2806.61 3399
2807.11 3828
2807.60 3839
2808.10 3858
2808.60 3706
2809.10 3956
2809.60 3985
2810.10 3909
2810.60 3502
2811.10 3397
2811.60 3540
2812.10 3145
2812.60 3311
2813.10 3161
2813.60 3073
2814.10 2944
2814.60 3012
2815.10 2747
2815.60 2852
2816.10 2845
2816.61 2901
2817.11 3107
2817.61 2939
2818.11 2781
2818.61 2768
2819.11 3061
2819.61 2892
2820.11 2970
2820.61 3038
2821.11 2874
2821.61 3075
2822.11 3052
2822.61 2774
2823.11 2781
2823.62 2892
2824.12 3018
2824.62 2951
2825.12 2805
2825.62 2738
2826.12 2638
2826.62 2737
2827.12 2636
2827.63 2980
2828.13 3019
2828.63 2741
2829.13 2875
2829.63 3020
2830.13 3067
2830.63 2828
2831.14 2550
2831.64 2563
2832.14 2624
2832.64 2776
2833.14 2768
2833.65 2920
2834.15 2921
2834.65 2843
2835.15 2954
2835.65 2835
2836.16 3039
2836.66 2715
2837.16 2890
2837.66 2812
2838.16 2737
2838.67 2733
2839.17 2694
2839.67 3080
2840.17 2967
2840.68 2713
2841.18 2837
2841.68 2784
2842.19 2699
2842.69 2837
2843.19 2920
2843.69 2885
2844.20 3049
2844.70 2889
2845.20 2875
2845.71 3350
2846.21 3077
2846.71 3105
2847.21 3354
2847.72 3190
2848.22 3359
2848.72 3251
2849.23 3134
2849.73 3169
2850.23 3141
2850.74 3016
2851.24 2983
2851.74 2838
2852.25 2785
2852.75 2754
2853.26 2644
2853.76 2744
2854.26 2735
2854.77 2807
2855.27 3018
2855.77 3038
2856.28 2843
2856.78 2895
2857.29 2800
2857.79 2840
2858.29 2895
2858.80 2808
2859.30 2812
2859.81 2771
2860.31 2649
2860.82 2869
2861.32 2922
2861.82 2888
2862.33 2823
2862.83 2696
2863.34 2625
2863.84 2656
2864.35 2465
2864.85 2659
2865.36 2742
2865.86 2458
2866.37 2602
2866.87 2523
2867.38 2603
2867.88 2855
2868.39 2585
2868.89 2661
2869.40 2804
2869.90 2475
2870.41 2715
2870.91 2704
2871.42 2907
2871.92 2880
2872.43 2744
2872.93 2882
2873.44 2802
2873.94 2821
2874.45 2800
2874.95 2905
2875.46 2980
2875.97 2854
2876.47 3061
2876.98 3156
2877.48 3070
2877.99 3140
2878.49 2792
2879.00 2911
2879.51 2895
2880.01 2939
2880.52 3154
2881.03 3325
2881.53 3414
2882.04 3306
2882.54 3176
2883.05 3063
2883.56 3170
2884.06 3350
2884.57 3269
2885.08 3236
2885.58 3303
2886.09 3319
2886.60 3330
2887.10 3167
2887.61 3128
2888.12 3388
2888.62 3219
2889.13 3243
2889.64 2955
2890.14 2910
2890.65 3010
2891.16 3036
2891.66 2824
2892.17 2788
2892.68 2879
2893.18 2717
2893.69 2838
2894.20 2841
2894.71 2847
2895.21 2893
2895.72 2844
2896.23 3001
2896.74 3126
2897.24 2914
2897.75 3175
2898.26 3133
2898.77 3292
2899.27 3317
2899.78 3091
2900.29 3308
2900.80 3189
2901.31 3167
2901.81 3375
2902.32 3175
2902.83 3250
2903.34 3312
2903.85 3209
2904.35 3167
2904.86 3193
2905.37 3181
2905.88 3294
2906.39 3168
2906.90 2922
2907.40 2971
2907.91 3137
2908.42 3199
2908.93 3184
2909.44 2950
2909.95 3022
2910.46 2955
2910.96 2821
2911.47 2858
2911.98 2976
2912.49 2887
2913.00 2780
2913.51 2840
2914.02 2834
2914.53 2980
2915.04 2885
2915.54 2858
2916.05 2809
2916.56 2932
2917.07 2956
2917.58 2919
2918.09 2928
2918.60 2895
2919.11 3000
2919.62 3012
2920.13 2754
2920.64 2634
2921.15 2773
2921.66 2871
2922.17 3061
2922.68 3198
2923.19 3325
2923.70 3144
2924.21 3468
2924.72 3831
2925.23 3790
2925.74 3620
2926.25 3681
2926.76 3580
2927.27 3522
2927.78 3534
2928.29 3348
2928.80 3262
2929.31 3169
2929.82 2932
2930.33 2885
2930.84 2706
2931.35 2672
2931.86 2741
2932.37 2692
2932.88 2783
2933.39 2928
2933.90 3071
2934.41 2767
2934.92 2612
2935.44 2689
2935.95 2944
2936.46 2976
2936.97 3090
2937.48 2910
2937.99 2989
2938.50 3139
2939.01 3028
2939.52 3101
2940.04 2920
2940.55 3025
2941.06 3062
2941.57 3106
2942.08 3088
2942.59 3101
2943.10 3163
2943.62 3105
2944.13 3193
2944.64 3091
2945.15 3048
2945.66 3041
2946.17 3270
2946.69 3510
2947.20 3234
2947.71 3207
2948.22 3300
2948.73 3126
2949.25 3003
2949.76 3013
2950.27 3152
2950.78 2784
2951.29 2834
2951.81 2821
2952.32 2665
2952.83 2839
2953.34 2664
2953.86 2710
2954.37 2770
2954.88 2699
2955.39 2637
2955.91 2625
2956.42 2749
2956.93 2775
2957.45 2853
2957.96 2783
2958.47 2856
2958.98 2922
2959.50 2736
2960.01 2893
2960.52 3030
2961.04 3093
2961.55 2904
2962.06 2907
2962.58 3089
2963.09 3139
2963.60 2954
2964.12 2925
2964.63 3212
2965.14 3354
2965.66 3043
2966.17 3150
2966.68 3241
2967.20 2969
2967.71 2643
2968.22 2727
2968.74 2624
2969.25 2556
2969.77 2773
2970.28 2772
2970.79 2769
2971.31 2790
2971.82 2427
2972.34 2578
2972.85 2796
2973.36 2788
2973.88 2840
2974.39 2731
2974.91 3017
2975.42 2994
2975.94 2960
2976.45 2944
2976.96 2853
2977.48 2671
2977.99 2671
2978.51 2851
2979.02 2897
2979.54 2831
2980.05 2746
2980.57 2874
2981.08 2826
2981.60 2767
2982.11 2773
2982.63 2880
2983.14 2896
2983.66 3012
2984.17 2815
2984.69 3031
2985.20 3082
2985.72 3107
2986.23 2832
2986.75 2988
2987.26 3115
2987.78 3032
2988.29 3117
2988.81 3157
2989.32 3040
2989.84 2972
2990.36 3194
2990.87 3155
2991.39 3225
2991.90 3250
2992.42 3204
2992.94 3064
2993.45 3228
2993.97 3381
2994.48 3563
2995.00 3272
2995.51 3258
2996.03 3214
2996.55 3168
2997.06 3202
2997.58 3675
2998.10 3626
2998.61 3700
2999.13 3621
2999.65 3909
3000.16 3932
3000.68 3692
3001.19 3727
3001.71 3939
3002.23 3722
3002.74 3766
3003.26 4081
3003.78 4008
3004.30 4179
3004.81 4398
3005.33 4394
3005.85 4432
3006.36 4283
3006.88 4146
3007.40 3736
3007.91 3834
3008.43 3348
3008.95 3221
3009.47 3167
3009.98 3196
3010.50 3158
3011.02 2889
3011.54 2961
3012.05 3126
3012.57 3090
3013.09 2980
3013.61 3000
3014.12 3079
3014.64 2925
3015.16 3017
3015.68 3068
3016.19 3126
3016.71 3155
3017.23 3388
3017.75 3296
3018.27 3205
3018.78 3356
3019.30 3362
3019.82 3221
3020.34 3190
3020.86 3546
3021.38 3256
3021.89 3334
3022.41 3221
3022.93 3185
3023.45 3123
3023.97 3201
3024.49 3506
3025.01 3283
3025.52 3084
3026.04 3046
3026.56 3309
3027.08 3055
3027.60 3150
3028.12 3136
3028.64 2877
3029.16 2888
3029.67 3018
3030.19 3131
3030.71 3066
3031.23 3099
3031.75 3020
3032.27 2971
3032.79 3120
3033.31 3128
3033.83 3001
3034.35 3299
3034.87 3431
3035.39 3467
3035.91 3225
3036.43 3319
3036.95 3262
3037.47 3271
3037.99 3053
3038.50 3100
3039.02 3054
3039.54 2995
3040.06 3168
3040.58 3075
3041.10 2830
3041.62 2848
3042.14 2691
3042.66 2832
3043.18 2848
3043.70 2882
3044.23 2825
3044.75 2917
3045.27 2979
3045.79 2985
3046.31 3173
3046.83 3107
3047.35 2755
3047.87 2840
3048.39 2863
3048.91 2989
3049.43 2800
3049.95 2795
3050.47 2829
3050.99 2707
3051.51 2656
3052.03 2760
3052.56 2858
3053.08 2755
3053.60 2821
3054.12 2799
3054.64 2763
3055.16 2878
3055.68 2890
3056.20 2821
3056.72 2850
3057.25 2751
3057.77 2670
3058.29 2769
3058.81 2699
3059.33 2744
3059.85 2777
3060.38 2945
3060.90 3027
3061.42 3066
3061.94 2782
3062.46 2946
3062.98 2946
3063.51 3040
3064.03 3010
3064.55 2929
3065.07 3057
3065.59 2789
3066.12 2912
3066.64 2999
3067.16 3132
3067.68 3055
3068.21 3001
3068.73 3041
3069.25 2881
3069.77 2778
3070.30 3108
3070.82 2943
3071.34 2993
3071.86 2978
3072.39 2916
3072.91 2931
3073.43 3144
3073.95 3016
3074.48 3087
3075.00 2991
3075.52 3055
3076.05 3160
3076.57 3084
3077.09 3216
3077.61 3293
3078.14 3280
3078.66 3353
3079.18 3186
3079.71 3490
3080.23 3346
3080.75 3400
3081.28 3632
3081.80 3465
3082.32 3564
3082.85 3517
3083.37 3483
3083.90 3402
3084.42 3657
3084.94 3583
3085.47 3412
3085.99 3310
3086.51 3244
3087.04 3299
3087.56 3423
3088.09 3439
3088.61 3572
3089.13 3253
3089.66 3100
3090.18 3199
3090.71 3342
3091.23 3252
3091.76 3042
3092.28 2892
3092.80 3105
3093.33 3393
3093.85 3283
3094.38 3327
3094.90 3521
3095.43 3452
3095.95 3323
3096.48 3359
3097.00 3358
3097.53 3469
3098.05 3665
3098.58 3569
3099.10 3792
3099.63 3887
3100.15 4054
3100.68 4896
3101.20 5348
3101.73 5765
3102.25 6401
3102.78 7120
3103.30 7900
3103.83 8220
3104.35 8014
3104.88 8208
3105.40 8142
3105.93 7304
3106.45 6478
3106.98 5636
3107.51 5219
3108.03 4829
3108.56 4374
3109.08 4231
3109.61 4052
3110.13 4232
3110.66 4341
3111.19 4264
3111.71 4513
3112.24 4405
3112.76 4101
3113.29 4176
3113.82 4089
3114.34 3732
3114.87 3702
3115.40 3731
3115.92 3743
3116.45 3718
3116.98 3428
3117.50 3456
3118.03 3619
3118.55 3583
3119.08 3467
3119.61 3606
3120.13 3405
3120.66 3635
3121.19 3869
3121.72 3960
3122.24 4096
3122.77 4228
3123.30 3883
3123.82 3759
3124.35 3833
3124.88 3672
3125.40 3571
3125.93 3407
3126.46 3463
3126.99 3199
3127.51 3475
3128.04 3302
3128.57 3398
3129.10 3445
3129.62 3478
3130.15 3137
3130.68 3198
3131.21 3129
3131.73 3134
3132.26 3188
3132.79 3095
3133.32 3003
3133.85 3104
3134.37 3100
3134.90 3030
3135.43 3197
3135.96 3150
3136.49 3120
3137.01 3204
3137.54 3330
3138.07 3237
3138.60 3265
3139.13 3098
3139.65 3242
3140.18 3274
3140.71 3122
3141.24 3185
3141.77 3314
3142.30 2965
3142.83 3072
3143.35 3152
3143.88 3301
3144.41 3410
3144.94 3283
3145.47 3216
3146.00 3547
3146.53 3494
3147.06 3730
3147.59 3574
3148.11 3637
3148.64 3608
3149.17 3386
3149.70 3545
3150.23 3425
3150.76 3420
3151.29 3136
3151.82 3259
3152.35 3342
3152.88 3146
3153.41 3127
3153.94 3242
3154.47 3203
3155.00 3223
3155.53 3292
3156.06 3387
3156.59 3243
3157.12 3175
3157.65 3330
3158.18 3506
3158.71 3438
3159.24 3518
3159.77 3407
3160.30 3253
3160.83 3314
3161.36 3319
3161.89 3407
3162.42 3131
3162.95 3074
3163.48 3173
3164.01 3277
3164.54 3155
3165.07 2997
3165.60 2958
3166.13 3058
3166.66 2965
3167.19 3169
3167.72 2966
3168.25 3078
3168.78 2820
3169.31 2732
3169.85 2832
3170.38 2878
3170.91 2916
3171.44 2787
3171.97 2850
3172.50 2937
3173.03 2940
3173.56 2887
3174.09 2977
3174.63 3051
3175.16 3104
3175.69 3184
3176.22 3303
3176.75 3031
3177.28 2985
3177.81 3217
3178.35 3316
3178.88 3191
3179.41 3063
3179.94 3326
3180.47 2967
3181.00 3218
3181.54 3083
3182.07 3168
3182.60 3125
3183.13 2895
3183.66 2945
3184.20 2902
3184.73 2949
3185.26 2801
3185.79 2594
3186.33 2676
3186.86 2754
3187.39 3172
3187.92 3158
3188.46 3094
3188.99 2787
3189.52 2682
3190.05 2878
3190.59 2667
3191.12 2734
3191.65 2921
3192.18 2961
3192.72 2829
3193.25 2725
3193.78 2893
3194.32 2786
3194.85 2916
3195.38 3076
3195.91 3020
3196.45 2960
3196.98 2912
3197.51 2876
3198.05 2933
3198.58 3060
3199.11 3238
3199.65 2897
3200.18 2903
3200.71 3031
3201.25 3127
3201.78 3196
3202.32 3176
3202.85 3088
3203.38 3061
3203.92 3160
3204.45 3258
3204.98 2896
3205.52 3073
3206.05 2862
3206.59 2835
3207.12 3196
3207.65 3081
3208.19 3176
3208.72 3330
3209.26 3318
3209.79 3459
3210.32 3285
3210.86 3618
3211.39 3740
3211.93 3651
3212.46 3666
3213.00 3737
3213.53 3558
3214.07 3483
3214.60 3453
3215.14 3311
3215.67 3133
3216.20 3021
3216.74 3175
3217.27 3278
3217.81 3100
3218.34 3063
3218.88 2958
3219.41 3084
3219.95 3056
3220.48 3303
3221.02 3130
3221.56 2947
3222.09 3178
3222.63 3211
3223.16 3126
3223.70 3144
3224.23 3294
3224.77 3332
3225.30 3342
3225.84 3440
3226.37 3556
3226.91 3482
3227.45 3198
3227.98 3337
3228.52 3422
3229.05 3293
3229.59 3153
3230.12 3169
3230.66 3165
3231.20 3215
3231.73 3070
3232.27 3117
3232.81 3015
3233.34 3133
3233.88 3017
3234.41 3085
3234.95 3012
3235.49 3263
3236.02 3262
3236.56 3158
3237.10 3382
3237.63 3325
3238.17 3213
3238.71 3510
3239.24 3564
3239.78 3303
3240.32 3331
3240.85 3392
3241.39 3625
3241.93 3755
3242.46 3344
3243.00 3195
3243.54 3188
3244.07 3086
3244.61 3212
3245.15 3171
3245.69 2867
3246.22 2943
3246.76 3061
3247.30 2964
3247.84 2909
3248.37 3162
3248.91 3418
3249.45 3112
3249.99 3013
3250.52 3201
3251.06 3211
3251.60 3465
3252.14 3343
3252.67 3210
3253.21 3233
3253.75 3472
3254.29 3609
3254.83 3521
3255.36 3321
3255.90 3310
3256.44 3468
3256.98 3310
3257.52 3659
3258.05 3541
3258.59 3525
3259.13 3724
3259.67 3972
3260.21 4046
3260.75 3785
3261.29 4066
3261.82 4254
3262.36 4106
3262.90 4351
3263.44 4761
3263.98 5024
3264.52 5220
3265.06 5131
3265.60 5474
3266.13 5501
3266.67 5715
3267.21 6014
3267.75 5984
3268.29 5702
3268.83 5810
3269.37 5603
3269.91 5285
3270.45 4671
3270.99 4420
3271.53 3969
3272.07 3637
3272.60 3738
3273.14 3477
3273.68 3324
3274.22 3547
3274.76 3734
3275.30 3724
3275.84 3646
3276.38 3556
3276.92 3585
3277.46 3708
3278.00 3686
3278.54 3668
3279.08 3859
3279.62 3613
3280.16 3686
3280.70 3610
3281.24 3558
3281.78 3196
3282.32 3553
3282.86 3549
3283.40 3660
3283.94 3548
3284.48 3758
3285.02 3937
3285.56 3851
3286.11 4048
3286.65 3933
3287.19 3861
3287.73 3888
3288.27 4058
3288.81 4145
3289.35 3999
3289.89 3791
3290.43 3682
3290.97 3728
3291.51 3843
3292.05 3979
3292.60 4163
3293.14 4063
3293.68 4320
3294.22 4479
3294.76 4810
3295.30 4842
3295.84 5023
3296.38 5117
3296.93 5191
3297.47 4942
3298.01 4775
3298.55 4431
3299.09 4620
3299.63 4396
3300.18 4083
3300.72 4010
3301.26 3786
3301.80 3745
3302.34 3940
3302.89 3767
3303.43 3705
3303.97 3752
3304.51 3680
3305.05 3643
3305.60 3678
3306.14 3585
3306.68 3755
3307.22 3811
3307.76 3638
3308.31 3712
3308.85 3727
3309.39 3592
3309.93 3765
3310.48 3669
3311.02 3783
3311.56 3594
3312.11 3373
3312.65 3391
3313.19 3544
3313.73 3469
3314.28 3589
3314.82 3641
3315.36 3851
3315.91 3952
3316.45 4105
3316.99 3989
3317.53 3867
3318.08 4057
3318.62 4226
3319.16 4314
3319.71 4282
3320.25 4262
3320.79 4440
3321.34 4299
3321.88 4395
3322.43 4475
3322.97 4609
3323.51 4661
3324.06 4419
3324.60 4144
3325.14 4312
3325.69 4487
3326.23 4470
3326.78 4337
3327.32 4255
3327.86 3892
3328.41 4079
3328.95 4020
3329.50 4154
3330.04 4113
3330.58 4065
3331.13 4752
3331.67 5522
3332.22 6382
3332.76 7268
3333.31 8811
3333.85 10738
3334.39 12593
3334.94 14954
3335.48 16880
3336.03 18670
3336.57 19668
3337.12 20050
3337.66 19611
3338.21 18212
3338.75 16608
3339.30 14721
3339.84 12676
3340.39 10616
3340.93 8878
3341.48 7333
3342.02 6691
3342.57 5763
3343.11 5169
3343.66 4830
3344.20 4610
3344.75 4423
3345.29 4137
3345.84 4088
3346.39 4061
3346.93 4184
3347.48 4314
3348.02 4663
3348.57 4368
3349.11 4361
3349.66 4627
3350.21 4970
3350.75 4970
3351.30 4773
3351.84 4970
3352.39 5094
3352.94 4986
3353.48 5114
3354.03 4951
3354.57 4791
3355.12 4641
3355.67 4343
3356.21 4352
3356.76 4198
3357.31 4456
3357.85 3947
3358.40 3792
3358.94 3875
3359.49 3745
3360.04 3686
3360.58 3828
3361.13 3950
3361.68 3863
3362.22 3811
3362.77 3828
3363.32 4056
3363.87 3868
3364.41 4013
3364.96 4053
3365.51 3936
3366.05 3821
3366.60 4181
3367.15 3924
3367.70 3969
3368.24 4194
3368.79 4141
3369.34 4252
3369.88 4214
3370.43 4645
3370.98 4695
3371.53 4620
3372.07 4929
3372.62 5201
3373.17 5592
3373.72 5955
3374.27 6069
3374.81 6334
3375.36 6381
3375.91 6297
3376.46 5948
3377.01 5645
3377.55 5471
3378.10 5187
3378.65 4923
3379.20 4341
3379.75 4310
3380.29 4146
3380.84 4139
3381.39 3829
3381.94 3816
3382.49 3752
3383.04 3942
3383.58 3611
3384.13 3656
3384.68 3858
3385.23 3878
3385.78 3796
3386.33 3737
3386.88 3821
3387.43 3446
3387.97 3523
3388.52 3578
3389.07 3473
3389.62 3215
3390.17 3553
3390.72 3635
3391.27 3323
3391.82 3431
3392.37 3470
3392.92 3570
3393.47 3472
3394.02 3409
3394.56 3277
3395.11 3407
3395.66 3406
3396.21 3253
3396.76 3272
3397.31 3151
3397.86 3542
3398.41 3336
3398.96 3372
3399.51 3126
3400.06 3153
3400.61 3495
3401.16 3400
3401.71 3313
3402.26 3117
3402.81 2971
3403.36 3143
3403.91 3014
3404.46 3045
3405.01 3282
3405.56 3233
3406.11 3201
3406.66 3141
3407.21 3209
3407.76 3163
3408.32 3196
3408.87 3145
3409.42 3377
3409.97 3567
3410.52 3701
3411.07 3767
3411.62 3976
3412.17 4289
3412.72 4447
3413.27 4371
3413.82 4539
3414.37 4520
3414.93 4280
3415.48 4181
3416.03 4083
3416.58 3885
3417.13 3656
3417.68 3403
3418.23 3318
3418.78 3303
3419.34 3248
3419.89 3235
3420.44 3161
3420.99 3259
3421.54 3288
3422.09 3184
3422.65 3116
3423.20 3404
3423.75 3331
3424.30 3478
3424.85 3666
3425.40 3569
3425.96 3277
3426.51 3025
3427.06 3208
3427.61 3093
3428.16 3219
3428.72 3066
3429.27 2990
3429.82 3209
3430.37 3001
3430.93 2959
3431.48 3051
3432.03 2922
3432.58 3180
3433.14 3190
3433.69 3111
3434.24 3046
3434.79 3200
3435.35 3086
3435.90 3029
3436.45 2994
3437.00 2965
3437.56 2988
3438.11 3287
3438.66 3242
3439.22 3031
3439.77 3068
3440.32 3173
3440.88 3384
3441.43 3412
3441.98 3292
3442.54 3209
3443.09 3163
3443.64 3095
3444.20 3384
3444.75 3156
3445.30 2973
3445.86 3197
3446.41 3023
3446.96 3046
3447.52 3003
3448.07 2936
3448.63 3050
3449.18 2990
3449.73 2985
3450.29 2989
3450.84 2827
3451.39 2873
3451.95 2906
3452.50 2936
3453.06 2867
3453.61 2823
3454.17 2664
3454.72 2749
3455.27 2772
3455.83 2786
3456.38 2933
3456.94 2831
3457.49 2907
3458.05 2829
3458.60 2918
3459.16 3010
3459.71 2989
3460.27 3036
3460.82 2936
3461.37 2892
3461.93 2983
3462.48 3252
3463.04 3064
3463.59 2952
3464.15 3065
3464.70 3092
3465.26 2764
3465.82 2934
3466.37 3046
3466.93 2891
3467.48 2798
3468.04 2971
3468.59 2929
3469.15 2862
3469.70 3026
3470.26 2907
3470.81 3006
3471.37 2928
3471.92 3161
3472.48 3234
3473.04 2930
3473.59 2979
3474.15 3117
3474.70 3188
3475.26 3173
3475.82 3022
3476.37 3247
3476.93 3017
3477.48 3183
3478.04 3412
3478.60 3445
3479.15 3238
3479.71 3184
3480.27 3354
3480.82 3491
3481.38 3469
3481.93 3364
3482.49 3299
3483.05 3376
3483.60 3046
3484.16 3228
3484.72 3346
3485.27 3411
3485.83 3410
3486.39 3376
3486.94 3392
3487.50 3399
3488.06 3667
3488.62 3871
3489.17 4301
3489.73 4445
3490.29 4452
3490.84 5053
3491.40 5464
3491.96 5700
3492.52 5794
3493.07 6153
3493.63 6075
3494.19 6041
3494.75 6031
3495.30 5566
3495.86 5265
3496.42 5430
3496.98 5444
3497.53 5424
3498.09 6116
3498.65 6081
3499.21 6239
3499.76 6860
3500.32 7461
3500.88 7764
3501.44 7765
3502.00 7377
3502.56 7071
3503.11 6904
3503.67 6848
3504.23 7034
3504.79 7757
3505.35 7795
3505.90 7665
3506.46 7611
3507.02 7753
3507.58 7301
3508.14 6890
3508.70 6391
3509.26 5940
3509.81 5609
3510.37 5157
3510.93 4636
3511.49 4282
3512.05 4136
3512.61 4082
3513.17 3902
3513.73 3692
3514.29 3679
3514.84 3768
3515.40 3743
3515.96 3648
3516.52 3535
3517.08 3547
3517.64 3429
3518.20 3458
3518.76 3579
3519.32 3560
3519.88 3586
3520.44 3782
3521.00 3637
3521.56 3845
3522.12 3738
3522.68 3522
3523.24 3608
3523.80 3623
3524.36 3526
3524.92 3266
3525.48 3445
3526.04 3467
3526.60 3231
3527.16 3262
3527.72 3177
3528.28 3183
3528.84 3369
3529.40 3394
3529.96 3145
3530.52 3157
3531.08 3112
3531.64 3199
3532.20 3061
3532.76 3086
3533.32 3062
3533.88 3237
3534.44 3469
3535.00 3410
3535.56 3537
3536.12 3536
3536.68 3836
3537.25 3818
3537.81 3720
3538.37 3621
3538.93 3633
3539.49 3591
3540.05 3668
3540.61 3734
3541.17 3749
3541.73 3591
3542.30 3645
3542.86 3780
3543.42 3767
3543.98 3894
3544.54 4105
3545.10 4254
3545.66 3865
3546.23 3636
3546.79 3456
3547.35 3663
3547.91 3307
3548.47 3249
3549.03 3150
3549.60 3179
3550.16 3144
3550.72 2868
3551.28 2866
3551.84 2949
3552.41 3159
3552.97 2677
3553.53 2732
3554.09 2838
3554.65 2744
3555.22 2791
3555.78 2772
3556.34 2861
3556.90 2776
3557.47 2766
3558.03 2883
3558.59 2910
3559.15 2786
3559.72 2909
3560.28 2816
3560.84 2981
3561.41 2947
3561.97 3025
3562.53 3063
3563.09 2990
3563.66 3152
3564.22 2976
3564.78 2895
3565.35 2927
3565.91 2772
3566.47 2889
3567.04 2709
3567.60 2660
3568.16 2798
3568.73 2762
3569.29 2771
3569.85 2807
3570.42 2919
3570.98 2729
3571.54 2669
3572.11 2697
3572.67 2800
3573.23 2828
3573.80 2927
3574.36 2893
3574.93 2908
3575.49 2901
3576.05 2935
3576.62 3015
3577.18 3057
3577.75 3077
3578.31 3006
3578.87 3068
3579.44 2971
3580.00 2995
3580.57 2948
3581.13 2876
3581.70 2914
3582.26 2902
3582.82 3093
3583.39 2909
3583.95 2889
3584.52 2962
3585.08 2959
3585.65 2797
3586.21 2697
3586.78 2734
3587.34 2696
3587.91 2602
3588.47 2924
3589.04 2880
3589.60 2800
3590.17 2603
3590.73 2704
3591.30 2689
3591.86 2687
3592.43 2669
3592.99 2660
3593.56 2441
3594.12 2593
3594.69 2762
3595.25 2741
3595.82 2959
3596.39 2696
3596.95 2699
3597.52 2726
3598.08 2632
3598.65 2719
3599.21 2734
3599.78 2778
3600.35 2900
3600.91 2692
3601.48 2747
3602.04 2751
3602.61 2770
3603.18 2715
3603.74 2703
3604.31 2759
3604.87 2721
3605.44 2731
3606.01 2557
3606.57 2567
3607.14 2573
3607.71 2485
3608.27 2312
3608.84 2246
3609.41 2372
3609.97 2433
3610.54 2401
3611.11 2383
3611.67 2426
3612.24 2557
3612.81 2703
3613.37 2787
3613.94 2789
3614.51 2836
3615.07 3051
3615.64 3184
3616.21 3556
3616.77 3929
3617.34 4185
3617.91 4489
3618.48 4735
3619.04 4616
3619.61 4716
3620.18 4719
3620.75 4646
3621.31 4509
3621.88 4136
3622.45 3805
3623.02 3532
3623.58 3284
3624.15 3148
3624.72 3008
3625.29 2873
3625.86 2596
3626.42 2755
3626.99 2748
3627.56 2596
3628.13 2581
3628.70 2651
3629.26 2736
3629.83 2499
3630.40 2587
3630.97 2719
3631.54 2584
3632.10 2550
3632.67 2576
3633.24 2793
3633.81 2625
3634.38 2566
3634.95 2469
3635.52 2474
3636.08 2433
3636.65 2568
3637.22 2673
3637.79 2855
3638.36 2604
3638.93 2820
3639.50 3088
3640.07 3326
3640.64 3374
3641.20 3646
3641.77 3699
3642.34 3664
3642.91 3670
3643.48 3771
3644.05 3672
3644.62 3576
3645.19 3487
3645.76 3472
3646.33 3135
3646.90 3187
3647.47 3192
3648.04 3015
3648.61 2741
3649.18 2966
3649.75 2861
3650.32 3037
3650.89 3079
3651.46 2979
3652.03 2898
3652.60 3299
3653.17 3295
3653.74 3207
3654.31 3213
3654.88 3376
3655.45 3273
3656.02 3378
3656.59 3701
3657.16 3511
3657.73 3550
3658.30 3825
3658.87 3772
3659.44 3898
3660.01 4168
3660.58 3788
3661.15 3964
3661.72 3762
3662.29 3850
3662.86 3663
3663.43 3149
3664.00 3081
3664.58 3153
3665.15 3010
3665.72 2949
3666.29 2953
3666.86 3012
3667.43 3001
3668.00 2989
3668.57 2996
3669.14 3044
3669.72 2910
3670.29 2871
3670.86 2930
3671.43 2819
3672.00 2794
3672.57 2975
3673.14 3039
3673.72 3057
3674.29 3208
3674.86 3069
3675.43 3116
3676.00 2985
3676.57 3183
3677.15 3149
3677.72 3130
3678.29 3317
3678.86 3175
3679.43 2869
3680.01 2809
3680.58 2993
3681.15 2937
3681.72 3078
3682.29 2766
3682.87 2806
3683.44 2894
3684.01 2901
3684.58 3147
3685.16 3064
3685.73 3075
3686.30 2770
3686.87 2946
3687.45 3207
3688.02 3207
3688.59 3583
3689.17 3840
3689.74 3819
3690.31 4007
3690.88 4031
3691.46 3920
3692.03 3746
3692.60 3531
3693.18 3472
3693.75 3241
3694.32 3421
3694.90 3195
3695.47 3194
3696.04 2973
3696.62 3085
3697.19 3040
3697.76 2988
3698.34 2879
3698.91 2877
3699.48 2778
3700.06 2695
3700.63 2942
3701.21 2990
3701.78 2935
3702.35 2835
3702.93 2879
3703.50 2723
3704.07 2652
3704.65 2783
3705.22 2821
3705.80 2805
3706.37 2745
3706.95 2664
3707.52 2793
3708.09 2854
3708.67 2853
3709.24 2810
3709.82 3045
3710.39 2961
3710.97 2851
3711.54 2971
3712.11 2902
3712.69 2765
3713.26 2624
3713.84 2636
3714.41 2787
3714.99 2787
3715.56 2795
3716.14 2689
3716.71 2732
3717.29 2629
3717.86 2717
3718.44 2677
3719.01 2795
3719.59 2797
3720.16 2597
3720.74 2489
3721.31 2573
3721.89 2678
3722.47 2599
3723.04 2626
3723.62 2409
3724.19 2677
3724.77 2630
3725.34 2532
3725.92 2402
3726.49 2568
3727.07 2638
3727.65 2612
3728.22 2670
3728.80 2768
3729.37 2540
3729.95 2826
3730.53 2888
3731.10 2886
3731.68 3118
3732.25 3193
3732.83 3044
3733.41 3255
3733.98 3264
3734.56 3223
3735.14 3142
3735.71 3359
3736.29 3231
3736.86 2982
3737.44 2939
3738.02 2896
3738.59 2685
3739.17 2507
3739.75 2591
3740.32 2609
3740.90 2368
3741.48 2499
3742.06 2437
3742.63 2499
3743.21 2569
3743.79 2709
3744.36 2568
3744.94 2486
3745.52 2572
3746.09 2590
3746.67 2581
3747.25 2620
3747.83 2628
3748.40 2773
3748.98 2716
3749.56 2490
3750.14 2641
3750.71 2503
3751.29 2585
3751.87 2654
3752.45 2799
3753.03 2679
3753.60 2687
3754.18 2486
3754.76 2499
3755.34 2533
3755.91 2522
3756.49 2450
3757.07 2309
3757.65 2287
3758.23 2289
3758.81 2293
3759.38 2453
3759.96 2418
3760.54 2582
3761.12 2510
3761.70 2491
3762.28 2548
3762.85 2768
3763.43 2650
3764.01 2722
3764.59 2723
3765.17 2596
3765.75 2579
3766.33 2430
3766.90 2439
3767.48 2552
3768.06 2461
3768.64 2384
3769.22 2361
3769.80 2487
3770.38 2637
3770.96 2609
3771.54 2758
3772.12 2659
3772.70 2587
3773.27 2636
3773.85 2507
3774.43 2686
3775.01 2753
3775.59 2473
3776.17 2394
3776.75 2474
3777.33 2636
3777.91 2636
3778.49 2460
3779.07 2529
3779.65 2442
3780.23 2397
3780.81 2388
3781.39 2322
3781.97 2361
3782.55 2543
3783.13 2440
3783.71 2387
3784.29 2192
3784.87 2354
3785.45 2407
3786.03 2391
3786.61 2331
3787.19 2395
3787.77 2302
3788.35 2341
3788.93 2249
3789.51 2509
3790.09 2331
3790.67 2546
3791.26 2444
3791.84 2414
3792.42 2317
3793.00 2565
3793.58 2387
3794.16 2414
3794.74 2297
3795.32 2534
3795.90 2517
3796.48 2592
3797.07 2483
3797.65 2328
3798.23 2206
3798.81 2264
3799.39 2463
3799.97 2368
3800.55 2351
3801.13 2421
3801.72 2507
3802.30 2530
3802.88 2440
3803.46 2535
3804.04 2580
3804.62 2554
3805.21 2781
3805.79 2492
3806.37 2590
3806.95 2651
3807.53 2794
3808.12 2604
3808.70 2787
3809.28 2861
3809.86 2729
3810.44 2731
3811.03 2714
3811.61 2807
3812.19 2770
3812.77 2804
3813.36 2757
3813.94 2685
3814.52 2724
3815.10 2800
3815.69 2625
3816.27 2498
3816.85 2597
3817.43 2635
3818.02 2513
3818.60 2581
3819.18 2598
3819.76 2489
3820.35 2349
3820.93 2431
3821.51 2443
3822.10 2473
3822.68 2592
3823.26 2468
3823.85 2365
3824.43 2275
3825.01 2319
3825.60 2268
3826.18 2498
3826.76 2530
3827.35 2352
3827.93 2452
3828.51 2256
3829.10 2606
3829.68 2441
3830.26 2278
3830.85 2450
3831.43 2469
3832.02 2317
3832.60 2339
3833.18 2344
3833.77 2306
3834.35 2504
3834.93 2540
3835.52 2320
3836.10 2333
3836.69 2315
3837.27 2230
3837.86 2246
3838.44 2153
3839.02 2254
3839.61 2394
3840.19 2358
3840.78 2378
3841.36 2500
3841.95 2284
3842.53 2226
3843.12 2321
3843.70 2389
3844.29 2250
3844.87 2297
3845.46 2167
3846.04 2268
3846.63 2193
3847.21 2156
3847.80 2353
3848.38 2391
3848.97 2505
3849.55 2514
3850.14 2358
3850.72 2209
3851.31 2410
3851.89 2405
3852.48 2166
3853.06 2432
3853.65 2469
3854.23 2448
3854.82 2419
3855.40 2331
3855.99 2318
3856.58 2408
3857.16 2388
3857.75 2603
3858.33 2686
3858.92 2640
3859.50 2915
3860.09 3175
3860.68 3470
3861.26 3682
3861.85 3764
3862.43 3841
3863.02 3915
3863.61 4008
3864.19 4144
3864.78 3689
3865.37 3474
3865.95 3417
3866.54 3295
3867.13 3250
3867.71 3128
3868.30 2949
3868.89 2655
3869.47 2465
3870.06 2448
3870.65 2485
3871.23 2506
3871.82 2428
3872.41 2657
3872.99 2726
3873.58 2658
3874.17 2741
3874.75 2802
3875.34 2850
3875.93 2798
3876.52 2750
3877.10 2507
3877.69 2595
3878.28 2486
3878.86 2550
3879.45 2521
3880.04 2389
3880.63 2346
3881.21 2395
3881.80 2309
3882.39 2486
3882.98 2504
3883.57 2531
3884.15 2491
3884.74 2374
3885.33 2406
3885.92 2530
3886.50 2382
3887.09 2599
3887.68 2552
3888.27 2452
3888.86 2683
3889.45 2561
3890.03 2533
3890.62 2828
3891.21 2869
3891.80 2934
3892.39 2899
3892.98 2784
3893.56 2836
3894.15 2567
3894.74 2536
3895.33 2562
3895.92 2609
3896.51 2704
3897.10 2652
3897.68 2773
3898.27 2830
3898.86 2449
3899.45 2636
3900.04 2663
3900.63 2841
3901.22 2600
3901.81 2731
3902.40 2729
3902.99 2590
3903.57 2611
3904.16 2722
3904.75 2729
3905.34 2656
3905.93 2492
3906.52 2516
3907.11 2533
3907.70 2686
3908.29 2598
3908.88 2559
3909.47 2716
3910.06 2543
3910.65 2478
3911.24 2383
3911.83 2508
3912.42 2345
3913.01 2171
3913.60 2248
3914.19 2388
3914.78 2129
3915.37 2145
3915.96 2290
3916.55 2190
3917.14 2321
3917.73 2503
3918.32 2430
3918.91 2550
3919.50 2347
3920.09 2394
3920.68 2375
3921.27 2502
3921.86 2479
3922.45 2361
3923.05 2204
3923.64 2377
3924.23 2205
3924.82 2094
3925.41 2301
3926.00 2296
3926.59 2235
3927.18 2372
3927.77 2366
3928.36 2302
3928.95 2297
3929.55 2326
3930.14 2442
3930.73 2222
3931.32 2030
3931.91 2224
3932.50 2176
3933.09 2190
3933.69 2301
3934.28 2323
3934.87 2189
3935.46 2254
3936.05 2259
3936.64 2173
3937.24 2184
3937.83 2239
3938.42 2326
3939.01 2372
3939.60 2280
3940.20 2193
3940.79 2356
3941.38 2463
3941.97 2328
3942.56 2279
3943.16 2182
3943.75 2117
3944.34 2317
3944.93 2226
3945.53 2311
3946.12 2305
3946.71 2223
3947.30 2197
3947.90 2032
3948.49 2132
3949.08 2105
3949.67 2113
3950.27 2032
3950.86 2097
3951.45 2334
3952.05 2272
3952.64 2328
3953.23 2455
3953.82 2271
3954.42 2140
3955.01 2195
3955.60 2125
3956.20 2165
3956.79 2129
3957.38 2173
3957.98 2368
3958.57 2264
3959.16 2335
3959.76 2259
3960.35 2357
3960.94 2283
3961.54 2358
3962.13 2165
3962.73 2292
3963.32 2269
3963.91 2203
3964.51 2339
3965.10 2152
3965.69 2310
3966.29 2439
3966.88 2195
3967.48 2206
3968.07 2286
3968.66 2299
3969.26 2184
3969.85 2379
3970.45 2239
3971.04 2207
3971.64 2134
3972.23 2291
3972.82 2174
3973.42 2112
3974.01 2152
3974.61 2184
3975.20 2240
3975.80 2194
3976.39 2231
3976.99 2182
3977.58 2277
3978.18 2144
3978.77 2183
3979.37 2143
3979.96 2223
3980.56 2143
3981.15 2036
3981.75 2348
3982.34 2174
3982.94 2192
3983.53 1976
3984.13 2091
3984.72 2350
3985.32 2245
3985.91 2184
3986.51 2247
3987.11 2297
3987.70 2371
3988.30 2337
3988.89 2248
3989.49 2217
3990.08 2263
3990.68 2398
3991.28 2368
3991.87 2329
3992.47 2334
3993.06 2273
3993.66 2234
3994.26 2185
3994.85 2311
3995.45 2378
3996.04 2329
3996.64 2417
3997.24 2506
3997.83 2391
3998.43 2285
3999.03 2437
3999.62 2515
4000.22 2395
4000.81 2267
4001.41 2371
4002.01 2170
4002.60 2294
4003.20 2337
4003.80 2214
4004.40 2228
4004.99 2247
4005.59 2491
4006.19 2552
4006.78 2560
4007.38 2467
4007.98 2626
4008.57 2510
4009.17 2566
4009.77 2404
4010.37 2418
4010.96 2335
4011.56 2410
4012.16 2243
4012.76 2554
4013.35 2500
4013.95 2394
4014.55 2452
4015.15 2515
4015.74 2587
4016.34 2581
4016.94 2671
4017.54 2597
4018.13 2831
4018.73 2560
4019.33 2503
4019.93 2619
4020.53 2491
4021.12 2458
4021.72 2394
4022.32 2497
4022.92 2526
4023.52 2431
4024.12 2199
4024.71 2311
4025.31 2373
4025.91 2603
4026.51 2629
4027.11 2486
4027.71 2644
4028.30 2654
4028.90 2629
4029.50 2624
4030.10 2580
4030.70 2541
4031.30 2610
4031.90 2548
4032.50 2589
4033.10 2541
4033.69 2543
4034.29 2231
4034.89 2392
4035.49 2468
4036.09 2516
4036.69 2494
4037.29 2366
4037.89 2325
4038.49 2261
4039.09 2237
4039.69 2194
4040.29 2110
4040.89 2225
4041.49 2194
4042.08 2346
4042.68 2306
4043.28 2369
4043.88 2251
4044.48 2182
4045.08 2298
4045.68 2341
4046.28 2312
4046.88 2088
4047.48 2122
4048.08 2264
4048.68 2363
4049.28 2250
4049.88 2387
4050.48 2348
4051.08 2375
4051.69 2452
4052.29 2356
4052.89 2222
4053.49 2321
4054.09 2263
4054.69 2304
4055.29 2550
4055.89 2393
4056.49 2271
4057.09 2426
4057.69 2195
4058.29 2151
4058.89 2085
4059.49 2182
4060.09 2163
4060.70 2207
4061.30 2405
4061.90 1998
4062.50 2051
4063.10 2051
4063.70 2078
4064.30 2069
4064.90 2075
4065.51 2065
4066.11 2052
4066.71 2066
4067.31 1993
4067.91 2073
4068.51 2356
4069.11 2284
4069.72 2187
4070.32 2103
4070.92 2196
4071.52 2081
4072.12 2026
4072.73 2016
4073.33 2021
4073.93 2064
4074.53 1974
4075.13 1930
4075.74 2060
4076.34 1982
4076.94 1965
4077.54 2065
4078.14 2082
4078.75 2049
4079.35 2106
4079.95 2319
4080.55 2057
4081.16 2094
4081.76 2201
4082.36 2143
4082.96 2120
4083.57 2086
4084.17 2064
4084.77 2005
4085.38 1971
4085.98 2044
4086.58 2091
4087.18 1996
4087.79 1984
4088.39 2112
4088.99 2044
4089.60 2061
4090.20 2181
4090.80 1934
4091.41 2081
4092.01 2109
4092.61 2244
4093.22 2397
4093.82 2317
4094.42 2059
4095.03 2062
4095.63 2168
4096.23 2083
4096.84 2133
4097.44 2032
4098.05 2035
4098.65 1964
4099.25 1824
4099.86 1947
4100.46 2032
4101.06 1944
4101.67 1920
4102.27 1946
4102.88 2089
4103.48 2085
4104.09 2007
4104.69 1843
4105.29 2018
4105.90 2266
4106.50 1949
4107.11 1938
4107.71 2162
4108.32 2013
4108.92 2129
4109.53 2035
4110.13 2078
4110.74 2130
4111.34 2182
4111.94 2134
4112.55 2032
4113.15 2212
4113.76 2008
4114.36 2131
4114.97 2070
4115.57 2056
4116.18 2148
4116.78 2044
4117.39 2117
4118.00 1964
4118.60 1913
4119.21 2069
4119.81 2168
4120.42 2157
4121.02 2266
4121.63 2181
4122.23 2296
4122.84 2162
4123.44 2059
4124.05 2109
4124.66 2024
4125.26 2039
4125.87 2251
4126.47 2007
4127.08 1975
4127.68 2138
4128.29 2336
4128.90 2156
4129.50 2008
4130.11 1925
4130.72 2126
4131.32 2109
4131.93 2073
4132.53 2032
4133.14 2100
4133.75 2276
4134.35 2250
4134.96 2355
4135.57 2319
4136.17 2245
4136.78 2376
4137.39 2355
4137.99 2325
4138.60 2440
4139.21 2362
4139.81 2360
4140.42 2513
4141.03 2417
4141.63 2585
4142.24 2454
4142.85 2577
4143.46 2593
4144.06 2555
4144.67 2416
4145.28 2412
4145.88 2513
4146.49 2387
4147.10 2301
4147.71 2241
4148.31 2146
4148.92 2010
4149.53 2069
4150.14 1908
4150.74 1866
4151.35 2006
4151.96 2072
4152.57 2199
4153.18 2152
4153.78 2034
4154.39 2092
4155.00 2007
4155.61 2003
4156.22 2086
4156.82 2163
4157.43 2138
4158.04 1960
4158.65 2037
4159.26 2115
4159.86 1953
4160.47 1993
4161.08 2014
4161.69 2060
4162.30 2065
4162.91 1942
4163.52 2108
4164.12 2117
4164.73 2160
4165.34 2260
4165.95 2331
4166.56 2195
4167.17 2191
4167.78 2234
4168.39 2355
4168.99 2239
4169.60 2192
4170.21 2222
4170.82 2154
4171.43 2228
4172.04 2183
4172.65 2070
4173.26 2194
4173.87 2169
4174.48 2242
4175.09 2125
4175.70 2301
4176.31 2241
4176.92 2307
4177.53 2180
4178.13 2203
4178.74 2452
4179.35 2276
4179.96 2343
4180.57 2338
4181.18 2186
4181.79 2057
4182.40 2151
4183.01 2117
4183.62 2127
4184.23 1990
4184.84 2048
4185.45 2056
4186.06 2092
4186.67 2012
4187.29 2084
4187.90 2153
4188.51 1920
4189.12 2048
4189.73 2088
4190.34 2190
4190.95 2139
4191.56 2078
4192.17 2125
4192.78 2110
4193.39 2249
4194.00 2692
4194.61 2577
4195.22 2774
4195.83 2583
4196.45 2505
4197.06 2575
4197.67 2532
4198.28 2251
4198.89 2295
4199.50 2432
4200.11 2255
4200.72 2193
4201.33 2202
4201.95 2184
4202.56 2233
4203.17 2166
4203.78 2046
4204.39 1966
4205.00 2094
4205.62 2098
4206.23 2177
4206.84 2128
4207.45 2202
4208.06 2140
4208.67 1994
4209.29 2055
4209.90 2060
4210.51 2104
4211.12 1950
4211.73 2133
4212.35 2183
4212.96 2099
4213.57 2167
4214.18 2230
4214.80 2205
4215.41 2038
4216.02 2162
4216.63 2254
4217.25 2471
4217.86 2408
4218.47 2408
4219.08 2475
4219.70 2762
4220.31 2798
4220.92 2774
4221.53 2984
4222.15 3081
4222.76 3236
4223.37 3163
4223.99 3103
4224.60 3069
4225.21 3137
4225.83 3132
4226.44 3169
4227.05 3197
4227.66 2967
4228.28 3053
4228.89 3133
4229.51 3036
4230.12 3091
4230.73 3287
4231.35 3207
4231.96 3092
4232.57 3174
4233.19 3318
4233.80 3410
4234.41 3229
4235.03 3332
4235.64 3218
4236.26 3477
4236.87 3451
4237.48 3230
4238.10 3130
4238.71 3012
4239.33 2780
4239.94 2641
4240.55 2671
4241.17 2452
4241.78 2602
4242.40 2581
4243.01 2341
4243.63 2527
4244.24 2252
4244.85 2395
4245.47 2352
4246.08 2372
4246.70 2414
4247.31 2595
4247.93 2659
4248.54 2415
4249.16 2398
4249.77 2547
4250.39 2538
4251.00 2447
4251.62 2505
4252.23 2532
4252.85 2444
4253.46 2341
4254.08 2331
4254.69 2378
4255.31 2263
4255.92 2062
4256.54 2319
4257.15 2339
4257.77 2330
4258.39 2333
4259.00 2082
4259.62 1985
4260.23 2085
4260.85 2203
4261.46 2233
4262.08 2382
4262.69 2259
4263.31 2466
4263.93 2482
4264.54 2448
4265.16 2426
4265.77 2170
4266.39 2289
4267.01 2503
4267.62 2493
4268.24 2225
4268.86 2119
4269.47 2108
4270.09 2069
4270.70 2175
4271.32 2065
4271.94 2088
4272.55 2087
4273.17 2236
4273.79 2355
4274.40 2330
4275.02 2361
4275.64 2181
4276.25 2227
4276.87 2323
4277.49 2320
4278.10 2255
4278.72 2328
4279.34 2502
4279.96 2126
4280.57 2066
4281.19 2174
4281.81 2003
4282.42 1912
4283.04 2062
4283.66 1961
4284.28 2110
4284.89 2108
4285.51 2119
4286.13 2139
4286.75 2132
4287.36 2155
4287.98 2200
4288.60 2210
4289.22 2275
4289.83 2133
4290.45 2075
4291.07 2036
4291.69 2054
4292.31 2155
4292.92 1902
4293.54 2125
4294.16 1966
4294.78 1900
4295.40 2060
4296.01 2009
4296.63 2038
4297.25 2033
4297.87 1896
4298.49 2006
4299.11 2085
4299.72 2039
4300.34 1983
4300.96 2067
4301.58 2087
4302.20 2053
4302.82 2157
4303.44 2243
4304.06 2260
4304.67 2095
4305.29 2047
4305.91 2111
4306.53 2011
4307.15 2035
4307.77 1975
4308.39 2041
4309.01 2119
4309.63 2039
4310.25 1936
4310.86 2003
4311.48 1934
4312.10 2045
4312.72 1931
4313.34 1933
4313.96 2017
4314.58 2078
4315.20 1846
4315.82 1916
4316.44 1829
4317.06 1999
4317.68 2048
4318.30 1967
4318.92 1915
4319.54 2012
4320.16 1987
4320.78 1980
4321.40 1989
4322.02 2001
4322.64 2107
4323.26 2004
4323.88 2253
4324.50 2246
4325.12 2026
4325.74 1872
4326.36 2021
4326.98 1935
4327.60 2034
4328.22 1986
4328.84 2013
4329.46 2078
4330.08 2086
4330.71 1912
4331.33 1880
4331.95 2071
4332.57 1903
4333.19 1967
4333.81 2049
4334.43 2197
4335.05 2091
4335.67 2116
4336.29 2276
4336.91 2064
4337.54 2154
4338.16 2308
4338.78 2159
4339.40 2166
4340.02 2192
4340.64 2232
4341.26 2231
4341.89 2356
4342.51 2246
4343.13 2302
4343.75 2390
4344.37 2465
4344.99 2531
4345.62 2629
4346.24 2973
4346.86 3054
4347.48 3180
4348.10 3313
4348.73 3148
4349.35 2992
4349.97 2912
4350.59 2676
4351.21 2526
4351.84 2528
4352.46 2348
4353.08 2125
4353.70 2084
4354.33 2034
4354.95 2160
4355.57 2178
4356.19 2034
4356.82 2180
4357.44 2105
4358.06 2011
4358.68 1989
4359.31 2233
4359.93 2234
4360.55 2137
4361.17 1927
4361.80 1964
4362.42 2147
4363.04 2052
4363.67 2018
4364.29 2118
4364.91 2168
4365.54 2049
4366.16 1919
4366.78 1962
4367.41 2269
4368.03 2202
4368.65 2130
4369.28 2083
4369.90 2091
4370.52 1996
4371.15 2028
4371.77 2026
4372.39 1934
4373.02 2000
4373.64 1771
4374.27 1759
4374.89 1937
4375.51 1807
4376.14 1920
4376.76 1850
4377.39 1976
4378.01 1847
4378.63 1914
4379.26 2076
4379.88 1919
4380.51 1959
4381.13 2132
4381.75 2017
4382.38 1933
4383.00 1791
4383.63 1875
4384.25 1971
4384.88 2013
4385.50 1979
4386.13 1936
4386.75 1969
4387.38 1859
4388.00 1912
4388.63 1919
4389.25 1998
4389.88 1978
4390.50 1915
4391.13 1796
4391.75 1764
4392.38 1895
4393.00 1914
4393.63 1843
4394.25 1820
4394.88 1807
4395.50 1865
4396.13 1908
4396.75 1975
4397.38 1798
4398.00 2038
4398.63 2066
4399.26 2099
4399.88 2055
4400.51 1988
4401.13 2019
4401.76 2017
4402.38 1858
4403.01 1958
4403.64 2030
4404.26 2047
4404.89 2023
4405.51 2014
4406.14 2061
4406.77 1997
4407.39 2000
4408.02 1937
4408.64 1997
4409.27 2181
4409.90 2063
4410.52 1988
4411.15 1914
4411.78 2002
4412.40 2046
4413.03 1957
4413.66 1976
4414.28 1917
4414.91 1911
4415.54 1880
4416.16 2017
4416.79 2001
4417.42 2010
4418.04 2097
4418.67 1984
4419.30 1889
4419.93 1869
4420.55 2002
4421.18 2009
4421.81 1924
4422.43 1951
4423.06 1987
4423.69 1891
4424.32 1835
4424.94 1698
4425.57 1736
4426.20 1794
4426.83 1865
4427.45 1832
4428.08 1823
4428.71 1748
4429.34 1742
4429.96 1797
4430.59 1780
4431.22 1885
4431.85 1923
4432.48 1678
4433.10 1661
4433.73 1721
4434.36 1774
4434.99 1826
4435.62 1880
4436.24 1978
4436.87 1755
4437.50 1763
4438.13 1929
4438.76 1813
4439.39 1814
4440.02 1777
4440.64 1824
4441.27 1794
4441.90 1865
4442.53 1848
4443.16 1731
4443.79 1807
4444.42 1861
4445.04 1923
4445.67 1931
4446.30 1967
4446.93 1691
4447.56 1828
4448.19 2003
4448.82 1839
4449.45 2150
4450.08 1986
4450.71 1864
4451.34 1854
4451.97 1764
4452.59 1832
4453.22 1819
4453.85 1737
4454.48 1904
4455.11 1908
4455.74 1947
4456.37 1858
4457.00 1598
4457.63 1787
4458.26 1781
4458.89 1897
4459.52 1737
4460.15 1664
4460.78 1666
4461.41 1627
4462.04 1668
4462.67 1806
4463.30 1748
4463.93 1581
4464.56 1679
4465.19 1714
4465.82 1631
4466.45 1655
4467.08 1645
4467.71 1703
4468.34 1680
4468.97 1636
4469.61 1747
4470.24 1708
4470.87 1624
4471.50 1709
4472.13 1667
4472.76 1728
4473.39 1705
4474.02 1709
4474.65 1786
4475.28 1729
4475.91 1729
4476.54 1791
4477.18 1793
4477.81 1667
4478.44 1792
4479.07 1879
4479.70 1753
4480.33 1746
4480.96 1723
4481.59 1800
4482.23 1845
4482.86 1853
4483.49 1841
4484.12 1802
4484.75 1854
4485.38 1856
4486.02 1776
4486.65 1792
4487.28 1867
4487.91 1837
4488.54 1890
4489.18 1649
4489.81 1758
4490.44 1773
4491.07 1749
4491.70 1785
4492.34 1861
4492.97 1812
4493.60 1792
4494.23 1713
4494.87 1704
4495.50 1740
4496.13 2008
4496.76 1926
4497.40 1905
4498.03 1849
4498.66 1831
4499.29 1836
4499.93 1699
4500.56 1766
4501.19 1897
4501.82 2120
4502.46 2117
4503.09 2116
4503.72 2194
4504.36 2274
4504.99 2092
4505.62 2080
4506.26 2046
4506.89 2067
4507.52 1979
4508.16 2047
4508.79 2051
4509.42 1822
4510.06 1888
4510.69 1954
4511.32 1994
4511.96 1992
4512.59 2038
4513.22 2010
4513.86 1759
4514.49 1912
4515.13 1955
4515.76 1919
4516.39 2001
4517.03 1853
4517.66 1896
4518.30 1782
4518.93 1754
4519.56 1695
4520.20 1837
4520.83 1696
4521.47 1822
4522.10 1875
4522.73 1954
4523.37 1920
4524.00 1891
4524.64 2022
4525.27 2019
4525.91 1993
4526.54 2037
4527.18 2153
4527.81 2246
4528.45 2448
4529.08 2786
4529.72 2825
4530.35 3038
4530.99 3144
4531.62 3599
4532.26 3832
4532.89 3859
4533.53 3707
4534.16 3784
4534.80 3786
4535.43 3491
4536.07 3170
4536.70 2720
4537.34 2776
4537.97 2413
4538.61 2280
4539.24 2190
4539.88 2149
4540.51 2130
4541.15 1947
4541.79 1859
4542.42 1828
4543.06 1863
4543.69 1792
4544.33 1970
4544.96 1940
4545.60 1982
4546.24 1981
4546.87 2137
4547.51 1992
4548.14 1957
4548.78 1919
4549.42 1932
4550.05 2048
4550.69 2166
4551.33 2008
4551.96 2114
4552.60 1990
4553.24 1770
4553.87 1795
4554.51 1839
4555.15 1853
4555.78 1739
4556.42 1833
4557.06 1838
4557.69 1926
4558.33 1831
4558.97 1789
4559.60 1799
4560.24 1839
4560.88 1812
4561.51 1782
4562.15 1817
4562.79 1843
4563.43 1895
4564.06 1769
4564.70 1932
4565.34 1903
4565.97 1986
4566.61 2107
4567.25 2020
4567.89 2015
4568.52 2095
4569.16 2087
4569.80 1919
4570.44 2002
4571.07 2097
4571.71 2275
4572.35 2171
4572.99 2062
4573.63 2144
4574.26 2056
4574.90 1862
4575.54 1828
4576.18 1786
4576.82 1864
4577.45 2041
4578.09 1895
4578.73 1706
4579.37 1825
4580.01 1825
4580.65 1758
4581.28 1733
4581.92 1711
4582.56 1808
4583.20 1902
4583.84 1816
4584.48 1836
4585.12 1806
4585.76 2036
4586.39 1971
4587.03 1878
4587.67 2053
4588.31 1883
4588.95 1950
4589.59 2159
4590.23 1970
4590.87 2053
4591.51 2088
4592.15 2127
4592.78 2047
4593.42 1887
4594.06 1887
4594.70 1905
4595.34 1815
4595.98 1844
4596.62 1855
4597.26 1721
4597.90 1688
4598.54 1780
4599.18 1838
4599.82 1790
4600.46 1810
4601.10 1808
4601.74 1782
4602.38 1767
4603.02 1922
4603.66 1921
4604.30 1923
4604.94 2080
4605.58 2108
4606.22 1994
4606.86 2138
4607.50 2127
4608.14 2224
4608.78 2161
4609.42 2083
4610.06 1977
4610.70 1999
4611.34 2069
4611.98 1992
4612.62 1806
4613.26 1930
4613.90 2002
4614.55 1889
4615.19 1882
4615.83 1912
4616.47 1760
4617.11 1748
4617.75 1959
4618.39 1762
4619.03 1743
4619.67 1716
4620.31 1841
4620.96 1839
4621.60 1776
4622.24 1804
4622.88 1832
4623.52 1695
4624.16 1778
4624.80 1674
4625.44 1905
4626.09 1716
4626.73 1745
4627.37 1729
4628.01 1759
4628.65 1686
4629.29 1740
4629.94 1866
4630.58 1787
4631.22 1820
4631.86 1844
4632.50 1839
4633.15 1780
4633.79 1724
4634.43 1805
4635.07 1834
4635.72 1804
4636.36 1835
4637.00 1910
4637.64 1935
4638.28 2055
4638.93 1967
4639.57 2014
4640.21 2003
4640.85 1931
4641.50 2053
4642.14 2087
4642.78 1973
4643.43 1799
4644.07 1908
4644.71 1979
4645.35 1983
4646.00 1957
4646.64 1905
4647.28 1862
4647.93 1980
4648.57 1811
4649.21 1754
4649.86 1910
4650.50 1998
4651.14 1839
4651.79 2059
4652.43 2248
4653.07 2375
4653.72 2366
4654.36 2146
4655.00 2064
4655.65 1903
4656.29 2061
4656.93 1986
4657.58 1869
4658.22 1803
4658.87 1895
4659.51 1885
4660.15 1809
4660.80 1797
4661.44 1785
4662.09 1881
4662.73 1853
4663.37 1694
4664.02 1649
4664.66 1812
4665.31 1760
4665.95 1727
4666.59 1693
4667.24 1685
4667.88 1647
4668.53 1679
4669.17 1828
4669.82 1831
4670.46 1763
4671.11 1787
4671.75 1796
4672.40 1686
4673.04 1843
4673.69 1755
4674.33 1674
4674.98 1630
4675.62 1660
4676.27 1639
4676.91 1851
4677.56 1875
4678.20 1865
4678.85 1855
4679.49 1796
4680.14 1660
4680.78 1865
4681.43 1890
4682.07 1931
4682.72 1825
4683.36 1782
4684.01 1824
4684.66 1743
4685.30 1750
4685.95 1818
4686.59 1754
4687.24 1802
4687.88 1627
4688.53 1539
4689.18 1675
4689.82 1785
4690.47 1725
4691.11 1861
4691.76 1762
4692.41 1845
4693.05 1798
4693.70 1852
4694.34 1838
4694.99 1672
4695.64 1724
4696.28 1766
4696.93 1710
4697.58 1835
4698.22 1780
4698.87 1859
4699.52 1905
4700.16 1782
4700.81 1806
4701.46 1761
4702.10 1828
4702.75 1908
4703.40 1907
4704.04 1830
4704.69 1913
4705.34 1598
4705.99 1627
4706.63 1682
4707.28 1752
4707.93 1778
4708.57 1811
4709.22 1738
4709.87 1798
4710.52 1782
4711.16 1767
4711.81 1776
4712.46 1696
4713.11 1736
4713.75 1696
4714.40 1779
4715.05 1958
4715.70 1853
4716.35 1724
4716.99 1775
4717.64 1815
4718.29 1800
4718.94 1820
4719.58 1850
4720.23 1836
4720.88 1947
4721.53 2007
4722.18 1912
4722.83 1981
4723.47 2037
4724.12 2183
4724.77 2172
4725.42 2042
4726.07 2131
4726.72 2094
4727.36 2103
4728.01 2057
4728.66 1856
4729.31 1994
4729.96 2038
4730.61 1830
4731.26 1882
4731.91 1794
4732.55 1756
4733.20 1711
4733.85 1702
4734.50 1732
4735.15 1671
4735.80 1696
4736.45 1758
4737.10 1799
4737.75 1870
4738.40 1849
4739.05 1830
4739.70 1796
4740.35 1930
4740.99 1879
4741.64 1774
4742.29 1857
4742.94 1974
4743.59 1943
4744.24 1890
4744.89 1935
4745.54 1985
4746.19 1987
4746.84 1953
4747.49 1904
4748.14 1839
4748.79 1886
4749.44 2247
4750.09 2103
4750.74 2098
4751.39 2334
4752.04 2283
4752.69 2256
4753.34 2320
4753.99 2251
4754.64 2381
4755.29 2300
4755.95 2174
4756.60 2131
4757.25 2120
4757.90 2091
4758.55 1934
4759.20 1968
4759.85 1944
4760.50 1818
4761.15 1805
4761.80 1972
4762.45 2029
4763.10 2102
4763.75 2061
4764.41 2117
4765.06 2219
4765.71 2158
4766.36 2335
4767.01 2444
4767.66 2454
4768.31 2172
4768.97 2241
4769.62 2174
4770.27 2104
4770.92 2143
4771.57 2116
4772.22 2109
4772.87 2072
4773.53 1762
4774.18 1866
4774.83 1948
4775.48 1809
4776.13 1870
4776.79 1843
4777.44 1737
4778.09 1895
4778.74 1902
4779.39 1869
4780.05 2016
4780.70 2005
4781.35 2048
4782.00 1995
4782.65 2039
4783.31 1978
4783.96 1902
4784.61 2018
4785.26 1912
4785.92 1932
4786.57 1918
4787.22 1863
4787.88 1940
4788.53 1839
4789.18 1858
4789.83 1836
4790.49 1828
4791.14 1699
4791.79 1762
4792.45 1861
4793.10 1788
4793.75 1776
4794.40 1772
4795.06 1829
4795.71 1858
4796.36 1962
4797.02 1889
4797.67 1912
4798.32 1772
4798.98 1666
4799.63 1840
4800.29 1823
4800.94 1704
4801.59 1844
4802.25 1857
4802.90 1842
4803.55 1773
4804.21 1721
4804.86 1758
4805.52 1821
4806.17 1827
4806.82 1841
4807.48 1935
4808.13 1790
4808.79 1767
4809.44 1773
4810.09 1799
4810.75 1643
4811.40 1837
4812.06 1879
4812.71 1736
4813.37 1823
4814.02 1741
4814.67 1686
4815.33 1764
4815.98 1806
4816.64 1829
4817.29 1716
4817.95 1743
4818.60 1782
4819.26 1748
4819.91 1767
4820.57 1954
4821.22 2109
4821.88 2094
4822.53 2074
4823.19 2098
4823.84 2069
4824.50 2066
4825.15 1921
4825.81 2098
4826.46 2214
4827.12 2162
4827.77 2151
4828.43 2084
4829.09 1959
4829.74 2020
4830.40 1980
4831.05 2003
4831.71 2126
4832.36 2027
4833.02 2099
4833.68 2156
4834.33 2074
4834.99 1957
4835.64 2288
4836.30 2303
4836.96 2373
4837.61 2415
4838.27 2650
4838.92 2499
4839.58 2245
4840.24 2290
4840.89 2219
4841.55 2185
4842.21 2187
4842.86 2198
4843.52 2069
4844.17 2050
4844.83 2174
4845.49 1966
4846.14 2067
4846.80 2177
4847.46 2003
4848.11 2108
4848.77 2051
4849.43 2113
4850.09 2154
4850.74 2319
4851.40 2145
4852.06 2289
4852.71 2270
4853.37 2382
4854.03 2303
4854.69 2221
4855.34 2258
4856.00 2259
4856.66 2308
4857.31 2209
4857.97 2412
4858.63 2549
4859.29 2533
4859.94 2412
4860.60 2446
4861.26 2253
4861.92 2233
4862.58 2319
4863.23 2283
4863.89 2381
4864.55 2375
4865.21 2313
4865.87 2286
4866.52 2333
4867.18 2326
4867.84 2220
4868.50 2391
4869.16 2245
4869.81 2206
4870.47 2094
4871.13 2026
4871.79 2132
4872.45 2184
4873.11 2073
4873.77 2142
4874.42 2211
4875.08 2099
4875.74 2122
4876.40 2187
4877.06 2216
4877.72 1983
4878.38 2057
4879.03 2235
4879.69 2136
4880.35 2081
4881.01 2143
4881.67 1960
4882.33 2029
4882.99 1976
4883.65 1944
4884.31 1956
4884.97 1942
4885.63 1997
4886.29 1851
4886.95 1863
4887.60 1911
4888.26 2019
4888.92 1970
4889.58 2172
4890.24 2161
4890.90 2138
4891.56 2247
4892.22 2453
4892.88 1995
4893.54 1973
4894.20 1995
4894.86 1980
4895.52 1967
4896.18 2010
4896.84 1925
4897.50 1872
4898.16 1789
4898.82 1909
4899.48 1928
4900.14 1974
4900.80 1965
4901.46 1957
4902.12 1989
4902.79 1912
4903.45 1848
4904.11 1834
4904.77 1812
4905.43 1882
4906.09 1934
4906.75 1949
4907.41 1745
4908.07 1648
4908.73 1731
4909.39 1690
4910.05 1786
4910.71 1941
4911.38 2047
4912.04 1882
4912.70 1834
4913.36 1723
4914.02 1792
4914.68 1722
4915.34 1665
4916.00 1666
4916.67 1626
4917.33 1667
4917.99 1730
4918.65 1795
4919.31 1667
4919.97 1836
4920.64 1675
4921.30 1735
4921.96 1781
4922.62 1621
4923.28 1727
4923.94 1708
4924.61 1664
4925.27 1702
4925.93 1732
4926.59 1706
4927.26 1758
4927.92 1772
4928.58 1721
4929.24 1775
4929.90 1663
4930.57 1587
4931.23 1687
4931.89 1752
4932.55 1770
4933.22 1730
4933.88 1747
4934.54 1636
4935.20 1606
4935.87 1681
4936.53 1609
4937.19 1719
4937.86 1687
4938.52 1744
4939.18 1809
4939.84 1732
4940.51 1729
4941.17 1720
4941.83 1671
4942.50 1776
4943.16 1639
4943.82 1679
4944.49 1782
4945.15 1661
4945.81 1539
4946.48 1472
4947.14 1633
4947.80 1573
4948.47 1641
4949.13 1631
4949.79 1625
4950.46 1587
4951.12 1695
4951.79 1608
4952.45 1476
4953.11 1576
4953.78 1645
4954.44 1644
4955.11 1620
4955.77 1612
4956.43 1729
4957.10 1593
4957.76 1592
4958.43 1568
4959.09 1583
4959.76 1561
4960.42 1657
4961.08 1726
4961.75 1754
4962.41 1829
4963.08 1718
4963.74 1733
4964.41 1848
4965.07 1823
4965.74 1946
4966.40 1783
4967.07 1774
4967.73 1845
4968.40 1921
4969.06 1801
4969.73 1646
4970.39 1546
4971.06 1554
4971.72 1700
4972.39 1687
4973.05 1635
4973.72 1694
4974.38 1740
4975.05 1705
4975.71 1655
4976.38 1724
4977.04 1636
4977.71 1502
4978.37 1466
4979.04 1694
4979.71 1669
4980.37 1626
4981.04 1679
4981.70 1685
4982.37 1713
4983.04 1748
4983.70 1607
4984.37 1639
4985.03 1800
4985.70 1763
4986.37 1740
4987.03 1712
4987.70 1691
4988.36 1607
4989.03 1661
4989.70 1694
4990.36 1709
4991.03 1585
4991.70 1609
4992.36 1591
4993.03 1599
4993.70 1626
4994.36 1631
4995.03 1701
4995.70 1496
4996.36 1576
4997.03 1606
4997.70 1706
4998.36 1788
4999.03 1776
4999.70 1677
5000.36 1622
5001.03 1745
5001.70 1638
5002.37 1484
5003.03 1558
5003.70 1581
5004.37 1467
5005.03 1571
5005.70 1516
5006.37 1635
5007.04 1499
5007.70 1638
5008.37 1548
5009.04 1506
5009.71 1498
5010.38 1606
5011.04 1671
5011.71 1774
5012.38 1671
5013.05 1535
5013.71 1438
5014.38 1611
5015.05 1744
5015.72 1659
5016.39 1705
5017.06 1726
5017.72 1697
5018.39 1727
5019.06 1665
5019.73 1747
5020.40 1785
5021.07 2052
5021.73 2112
5022.40 2100
5023.07 2369
5023.74 2462
5024.41 2453
5025.08 2475
5025.75 2375
5026.41 2225
5027.08 2138
5027.75 2011
5028.42 1836
5029.09 1857
5029.76 1714
5030.43 1700
5031.10 1703
5031.77 1623
5032.44 1644
5033.10 1631
5033.77 1733
5034.44 1665
5035.11 1684
5035.78 1718
5036.45 1623
5037.12 1705
5037.79 1698
5038.46 1691
5039.13 1700
5039.80 1654
5040.47 1688
5041.14 1589
5041.81 1613
5042.48 1593
5043.15 1575
5043.82 1591
5044.49 1819
5045.16 1759
5045.83 1794
5046.50 1653
5047.17 1643
5047.84 1560
5048.51 1551
5049.18 1718
5049.85 1701
5050.52 1586
5051.19 1536
5051.86 1577
5052.53 1496
5053.20 1509
5053.87 1610
5054.54 1593
5055.21 1422
5055.89 1541
5056.56 1641
5057.23 1552
5057.90 1619
5058.57 1513
5059.24 1533
5059.91 1663
5060.58 1660
5061.25 1722
5061.92 1764
5062.60 1737
5063.27 1609
5063.94 1638
5064.61 1582
5065.28 1543
5065.95 1575
5066.62 1585
5067.30 1543
5067.97 1635
5068.64 1643
5069.31 1649
5069.98 1587
5070.65 1530
5071.33 1518
5072.00 1592
5072.67 1538
5073.34 1416
5074.01 1507
5074.68 1554
5075.36 1710
5076.03 1705
5076.70 1609
5077.37 1742
5078.05 1608
5078.72 1496
5079.39 1588
5080.06 1704
5080.73 1760
5081.41 1677
5082.08 1634
5082.75 1669
5083.42 1656
5084.10 1604
5084.77 1520
5085.44 1645
5086.12 1744
5086.79 1628
5087.46 1571
5088.13 1619
5088.81 1809
5089.48 1682
5090.15 1638
5090.83 1775
5091.50 1924
5092.17 1820
5092.85 1796
5093.52 1777
5094.19 1808
5094.87 1789
5095.54 1837
5096.21 1776
5096.89 1830
5097.56 1820
5098.23 1882
5098.91 1622
5099.58 1615
5100.25 1644
5100.93 1715
5101.60 1703
5102.28 1532
5102.95 1534
5103.62 1688
5104.30 1653
5104.97 1797
5105.65 1750
5106.32 1572
5106.99 1591
5107.67 1701
5108.34 1623
5109.02 1691
5109.69 1724
5110.36 1635
5111.04 1602
5111.71 1567
5112.39 1579
5113.06 1541
5113.74 1518
5114.41 1576
5115.09 1566
5115.76 1584
5116.44 1749
5117.11 1684
5117.79 1676
5118.46 1654
5119.14 1655
5119.81 1744
5120.49 1815
5121.16 1658
5121.84 1737
5122.51 1722
5123.19 1721
5123.86 1807
5124.54 1729
5125.21 1758
5125.89 1679
5126.56 1601
5127.24 1669
5127.91 1669
5128.59 1648
5129.27 1594
5129.94 1622
5130.62 1675
5131.29 1695
5131.97 1476
5132.64 1596
5133.32 1568
5134.00 1557
5134.67 1735
5135.35 1639
5136.02 1771
5136.70 1665
5137.38 1646
5138.05 1737
5138.73 1817
5139.40 1709
5140.08 1624
5140.76 1654
5141.43 1592
5142.11 1547
5142.79 1736
5143.46 1807
5144.14 1677
5144.82 1691
5145.49 1516
5146.17 1522
5146.85 1483
5147.52 1520
5148.20 1485
5148.88 1386
5149.55 1379
5150.23 1522
5150.91 1519
5151.59 1393
5152.26 1470
5152.94 1577
5153.62 1506
5154.29 1444
5154.97 1463
5155.65 1433
5156.33 1538
5157.00 1540
5157.68 1572
5158.36 1717
5159.04 1481
5159.71 1529
5160.39 1405
5161.07 1506
5161.75 1665
5162.42 1621
5163.10 1566
5163.78 1475
5164.46 1590
5165.14 1642
5165.81 1564
5166.49 1672
5167.17 1605
5167.85 1659
5168.53 1706
5169.21 1539
5169.88 1595
5170.56 1603
5171.24 1642
5171.92 1530
5172.60 1456
5173.28 1600
5173.95 1555
5174.63 1587
5175.31 1656
5175.99 1694
5176.67 1609
5177.35 1502
5178.03 1555
5178.71 1482
5179.38 1560
5180.06 1603
5180.74 1617
5181.42 1567
5182.10 1764
5182.78 1690
5183.46 1533
5184.14 1660
5184.82 1503
5185.50 1552
5186.18 1569
5186.86 1602
5187.53 1487
5188.21 1521
5188.89 1481
5189.57 1320
5190.25 1356
5190.93 1493
5191.61 1589
5192.29 1659
5192.97 1474
5193.65 1485
5194.33 1618
5195.01 1482
5195.69 1556
5196.37 1522
5197.05 1413
5197.73 1429
5198.41 1476
5199.09 1568
5199.77 1545
5200.45 1457
5201.13 1516
5201.81 1478
5202.49 1441
5203.17 1370
5203.86 1538
5204.54 1559
5205.22 1518
5205.90 1626
5206.58 1625
5207.26 1610
5207.94 1640
5208.62 1533
5209.30 1622
5209.98 1623
5210.66 1654
5211.34 1677
5212.02 1725
5212.71 1641
5213.39 1523
5214.07 1611
5214.75 1536
5215.43 1648
5216.11 1552
5216.79 1598
5217.47 1605
5218.16 1472
5218.84 1483
5219.52 1525
5220.20 1442
5220.88 1434
5221.56 1449
5222.25 1466
5222.93 1444
5223.61 1442
5224.29 1455
5224.97 1322
5225.66 1351
5226.34 1534
5227.02 1544
5227.70 1512
5228.38 1525
5229.07 1513
5229.75 1494
5230.43 1570
5231.11 1602
5231.79 1477
5232.48 1495
5233.16 1623
5233.84 1553
5234.52 1572
5235.21 1528
5235.89 1547
5236.57 1546
5237.26 1503
5237.94 1501
5238.62 1539
5239.30 1512
5239.99 1513
5240.67 1564
5241.35 1593
5242.04 1514
5242.72 1475
5243.40 1425
5244.08 1489
5244.77 1573
5245.45 1492
5246.13 1532
5246.82 1665
5247.50 1619
5248.18 1629
5248.87 1633
5249.55 1805
5250.24 1673
5250.92 1561
5251.60 1586
5252.29 1601
5252.97 1533
5253.65 1485
5254.34 1544
5255.02 1479
5255.71 1439
5256.39 1398
5257.07 1420
5257.76 1404
5258.44 1267
5259.13 1323
5259.81 1331
5260.49 1354
5261.18 1333
5261.86 1428
5262.55 1482
5263.23 1488
5263.92 1544
5264.60 1525
5265.28 1606
5265.97 1552
5266.65 1482
5267.34 1347
5268.02 1438
5268.71 1531
5269.39 1478
5270.08 1408
5270.76 1466
5271.45 1452
5272.13 1557
5272.82 1603
5273.50 1478
5274.19 1484
5274.87 1430
5275.56 1481
5276.24 1454
5276.93 1549
5277.61 1413
5278.30 1474
5278.98 1515
5279.67 1506
5280.36 1701
5281.04 1747
5281.73 1619
5282.41 1726
5283.10 1813
5283.78 1703
5284.47 1654
5285.16 1605
5285.84 1660
5286.53 1552
5287.21 1572
5287.90 1591
5288.59 1582
5289.27 1537
5289.96 1547
5290.64 1646
5291.33 1695
5292.02 1677
5292.70 1531
5293.39 1451
5294.08 1482
5294.76 1473
5295.45 1612
5296.13 1557
5296.82 1588
5297.51 1567
5298.19 1547
5298.88 1580
5299.57 1460
5300.25 1432
5300.94 1607
5301.63 1571
5302.32 1481
5303.00 1489
5303.69 1619
5304.38 1550
5305.06 1515
5305.75 1562
5306.44 1660
5307.13 1598
5307.81 1707
5308.50 1746
5309.19 1698
5309.87 1516
5310.56 1481
5311.25 1568
5311.94 1486
5312.62 1561
5313.31 1459
5314.00 1526
5314.69 1485
5315.38 1534
5316.06 1519
5316.75 1508
5317.44 1613
5318.13 1589
5318.82 1634
5319.50 1726
5320.19 1660
5320.88 1785
5321.57 1674
5322.26 1678
5322.94 1647
5323.63 1666
5324.32 1632
5325.01 1592
5325.70 1582
5326.39 1530
5327.07 1570
5327.76 1602
5328.45 1629
5329.14 1646
5329.83 1696
5330.52 1707
5331.21 1680
5331.90 1554
5332.58 1647
5333.27 1640
5333.96 1686
5334.65 1606
5335.34 1657
5336.03 1646
5336.72 1651
5337.41 1736
5338.10 1656
5338.79 1731
5339.48 1761
5340.17 1628
5340.86 1546
5341.54 1676
5342.23 1798
5342.92 1827
5343.61 1704
5344.30 1734
5344.99 1705
5345.68 1805
5346.37 1734
5347.06 1835
5347.75 1962
5348.44 2166
5349.13 2437
5349.82 2416
5350.51 2462
5351.20 2725
5351.89 2752
5352.58 2483
5353.27 2798
5353.96 2654
5354.65 2389
5355.34 2121
5356.03 2290
5356.72 2131
5357.42 2019
5358.11 1911
5358.80 1800
5359.49 1698
5360.18 1596
5360.87 1626
5361.56 1636
5362.25 1740
5362.94 1651
5363.63 1649
5364.32 1691
5365.01 1694
5365.70 1650
5366.40 1737
5367.09 1615
5367.78 1641
5368.47 1654
5369.16 1507
5369.85 1561
5370.54 1524
5371.23 1515
5371.93 1573
5372.62 1550
5373.31 1464
5374.00 1437
5374.69 1554
5375.38 1555
5376.08 1461
5376.77 1528
5377.46 1563
5378.15 1478
5378.84 1447
5379.53 1450
5380.23 1398
5380.92 1477
5381.61 1471
5382.30 1587
5383.00 1556
5383.69 1410
5384.38 1387
5385.07 1244
5385.76 1478
5386.46 1667
5387.15 1703
5387.84 1650
5388.53 1592
5389.23 1719
5389.92 1614
5390.61 1669
5391.30 1738
5392.00 1813
5392.69 1715
5393.38 1665
5394.08 1612
5394.77 1582
5395.46 1604
5396.15 1545
5396.85 1457
5397.54 1548
5398.23 1492
5398.93 1574
5399.62 1501
5400.31 1388
5401.01 1467
5401.70 1500
5402.39 1585
5403.09 1491
5403.78 1590
5404.47 1506
5405.17 1568
5405.86 1418
5406.56 1477
5407.25 1458
5407.94 1559
5408.64 1587
5409.33 1568
5410.02 1527
5410.72 1590
5411.41 1661
5412.11 1544
5412.80 1568
5413.49 1473
5414.19 1429
5414.88 1317
5415.58 1391
5416.27 1482
5416.97 1452
5417.66 1497
5418.35 1432
5419.05 1462
5419.74 1500
5420.44 1651
5421.13 1439
5421.83 1538
5422.52 1554
5423.22 1598
5423.91 1613
5424.61 1539
5425.30 1547
5426.00 1476
5426.69 1544
5427.39 1585
5428.08 1595
5428.78 1622
5429.47 1693
5430.17 1652
5430.86 1537
5431.56 1555
5432.25 1550
5432.95 1508
5433.64 1593
5434.34 1566
5435.03 1627
5435.73 1709
5436.43 1669
5437.12 1668
5437.82 1676
5438.51 1567
5439.21 1558
5439.90 1607
5440.60 1587
5441.30 1671
5441.99 1576
5442.69 1596
5443.38 1752
5444.08 1714
5444.78 1590
5445.47 1589
5446.17 1712
5446.86 1776
5447.56 1817
5448.26 1917
5448.95 1822
5449.65 1908
5450.35 2029
5451.04 1958
5451.74 2041
5452.44 1918
5453.13 1878
5453.83 1798
5454.53 1793
5455.22 1709
5455.92 1689
5456.62 1620
5457.31 1638
5458.01 1705
5458.71 1624
5459.40 1627
5460.10 1838
5460.80 1646
5461.50 1710
5462.19 1788
5462.89 1976
5463.59 1964
5464.29 2001
5464.98 2035
5465.68 2123
5466.38 2050
5467.08 2105
5467.77 1949
5468.47 1940
5469.17 1841
5469.87 1811
5470.56 1719
5471.26 1771
5471.96 1760
5472.66 1737
5473.36 1618
5474.05 1709
5474.75 1678
5475.45 1514
5476.15 1675
5476.85 1656
5477.54 1709
5478.24 1744
5478.94 1925
5479.64 1918
5480.34 1793
5481.04 1875
5481.73 2131
5482.43 2113
5483.13 2056
5483.83 2036
5484.53 2185
5485.23 1999
5485.93 1877
5486.62 1857
5487.32 1930
5488.02 1949
5488.72 1884
5489.42 1890
5490.12 1746
5490.82 1791
5491.52 1927
5492.22 1878
5492.92 1969
5493.62 1795
5494.31 1962
5495.01 2037
5495.71 1887
5496.41 1832
5497.11 1975
5497.81 1951
5498.51 2187
5499.21 2184
5499.91 2404
5500.61 2683
5501.31 2799
5502.01 2818
5502.71 2915
5503.41 2615
5504.11 2683
5504.81 2615
5505.51 2297
5506.21 2205
5506.91 2182
5507.61 2048
5508.31 1767
5509.01 1862
5509.71 1992
5510.41 2067
5511.11 1933
5511.81 1840
5512.51 1859
5513.21 1988
5513.91 1858
5514.61 1688
5515.31 1805
5516.01 1882
5516.72 1756
5517.42 1816
5518.12 1871
5518.82 1952
5519.52 1961
5520.22 2031
5520.92 2107
5521.62 2010
5522.32 2024
5523.02 2164
5523.73 2040
5524.43 1909
5525.13 1903
5525.83 1845
5526.53 1700
5527.23 1695
5527.93 1839
5528.63 1781
5529.34 1765
5530.04 1639
5530.74 1625
5531.44 1634
5532.14 1815
5532.84 1638
5533.55 1644
5534.25 1664
5534.95 1690
5535.65 1586
5536.35 1707
5537.06 1671
5537.76 1634
5538.46 1625
5539.16 1687
5539.86 1547
5540.57 1573
5541.27 1653
5541.97 1542
5542.67 1411
5543.38 1528
5544.08 1487
5544.78 1544
5545.48 1579
5546.19 1678
5546.89 1514
5547.59 1481
5548.29 1575
5549.00 1740
5549.70 1666
5550.40 1679
5551.11 1723
5551.81 1687
5552.51 1645
5553.21 1560
5553.92 1472
5554.62 1506
5555.32 1544
5556.03 1502
5556.73 1517
5557.43 1484
5558.14 1588
5558.84 1565
5559.54 1566
5560.25 1472
5560.95 1538
5561.65 1677
5562.36 1624
5563.06 1457
5563.77 1507
5564.47 1580
5565.17 1569
5565.88 1568
5566.58 1516
5567.28 1490
5567.99 1437
5568.69 1422
5569.40 1544
5570.10 1606
5570.80 1577
5571.51 1657
5572.21 1516
5572.92 1423
5573.62 1436
5574.33 1420
5575.03 1544
5575.73 1409
5576.44 1409
5577.14 1462
5577.85 1505
5578.55 1464
5579.26 1415
5579.96 1442
5580.67 1597
5581.37 1538
5582.08 1472
5582.78 1563
5583.49 1603
5584.19 1418
5584.90 1374
5585.60 1388
5586.31 1434
5587.01 1425
5587.72 1448
5588.42 1457
5589.13 1262
5589.83 1377
5590.54 1344
5591.24 1322
5591.95 1398
5592.66 1374
5593.36 1393
5594.07 1364
5594.77 1353
5595.48 1391
5596.18 1496
5596.89 1443
5597.60 1357
5598.30 1465
5599.01 1515
5599.71 1392
5600.42 1395
5601.13 1271
5601.83 1337
5602.54 1301
5603.24 1378
5603.95 1356
5604.66 1387
5605.36 1335
5606.07 1397
5606.78 1443
5607.48 1467
5608.19 1362
5608.89 1386
5609.60 1348
5610.31 1300
5611.01 1311
5611.72 1187
5612.43 1261
5613.14 1305
5613.84 1343
5614.55 1366
5615.26 1412
5615.96 1398
5616.67 1380
5617.38 1324
5618.08 1326
5618.79 1313
5619.50 1490
5620.21 1466
5620.91 1351
5621.62 1268
5622.33 1372
5623.04 1299
5623.74 1341
5624.45 1336
5625.16 1282
5625.87 1346
5626.57 1246
5627.28 1313
5627.99 1349
5628.70 1435
5629.40 1405
5630.11 1458
5630.82 1374
5631.53 1374
5632.24 1355
5632.94 1365
5633.65 1340
5634.36 1286
5635.07 1329
5635.78 1370
5636.49 1416
5637.19 1380
5637.90 1424
5638.61 1457
5639.32 1336
5640.03 1385
5640.74 1514
5641.44 1547
5642.15 1506
5642.86 1459
5643.57 1374
5644.28 1175
5644.99 1417
5645.70 1459
5646.41 1533
5647.12 1398
5647.82 1353
5648.53 1415
5649.24 1384
5649.95 1465
5650.66 1379
5651.37 1281
5652.08 1289
5652.79 1324
5653.50 1356
5654.21 1365
5654.92 1431
5655.63 1533
5656.34 1419
5657.05 1445
5657.76 1515
5658.46 1419
5659.17 1429
5659.88 1341
5660.59 1462
5661.30 1426
5662.01 1441
5662.72 1490
5663.43 1477
5664.14 1446
5664.85 1356
5665.56 1455
5666.27 1532
5666.98 1456
5667.69 1350
5668.40 1370
5669.12 1510
5669.83 1642
5670.54 1572
5671.25 1572
5671.96 1707
5672.67 1739
5673.38 1769
5674.09 1723
5674.80 1695
5675.51 1588
5676.22 1583
5676.93 1473
5677.64 1359
5678.35 1485
5679.06 1510
5679.78 1484
5680.49 1352
5681.20 1442
5681.91 1453
5682.62 1598
5683.33 1587
5684.04 1500
5684.75 1556
5685.47 1516
5686.18 1565
5686.89 1522
5687.60 1468
5688.31 1410
5689.02 1564
5689.73 1539
5690.45 1532
5691.16 1476
5691.87 1468
5692.58 1581
5693.29 1546
5694.01 1496
5694.72 1494
5695.43 1390
5696.14 1351
5696.85 1286
5697.57 1318
5698.28 1415
5698.99 1369
5699.70 1320
5700.41 1265
5701.13 1340
5701.84 1231
5702.55 1361
5703.26 1287
5703.98 1423
5704.69 1336
5705.40 1342
5706.11 1297
5706.83 1312
5707.54 1316
5708.25 1357
5708.97 1541
5709.68 1450
5710.39 1428
5711.10 1479
5711.82 1355
5712.53 1375
5713.24 1214
5713.96 1293
5714.67 1322
5715.38 1249
5716.10 1389
5716.81 1339
5717.52 1309
5718.24 1252
5718.95 1226
5719.66 1328
5720.38 1474
5721.09 1532
5721.80 1549
5722.52 1457
5723.23 1358
5723.95 1329
5724.66 1396
5725.37 1399
5726.09 1456
5726.80 1537
5727.52 1499
5728.23 1544
5728.94 1501
5729.66 1566
5730.37 1518
5731.09 1607
5731.80 1527
5732.51 1542
5733.23 1620
5733.94 1500
5734.66 1431
5735.37 1431
5736.09 1507
5736.80 1498
5737.52 1415
5738.23 1340
5738.95 1404
5739.66 1428
5740.38 1429
5741.09 1433
5741.81 1342
5742.52 1358
5743.24 1393
5743.95 1411
5744.67 1494
5745.38 1453
5746.10 1435
5746.81 1418
5747.53 1374
5748.24 1579
5748.96 1440
5749.67 1375
5750.39 1465
5751.10 1457
5751.82 1446
5752.53 1517
5753.25 1447
5753.97 1486
5754.68 1638
5755.40 1665
5756.11 1719
5756.83 1716
5757.54 1720
5758.26 1673
5758.98 1635
5759.69 1649
5760.41 1533
5761.12 1504
5761.84 1565
5762.56 1449
5763.27 1511
5763.99 1397
5764.71 1373
5765.42 1464
5766.14 1426
5766.85 1555
5767.57 1612
5768.29 1576
5769.00 1593
5769.72 1472
5770.44 1478
5771.15 1555
5771.87 1465
5772.59 1502
5773.30 1426
5774.02 1406
5774.74 1492
5775.46 1427
5776.17 1501
5776.89 1455
5777.61 1561
5778.32 1455
5779.04 1611
5779.76 1583
5780.48 1448
5781.19 1483
5781.91 1588
5782.63 1610
5783.35 1462
5784.06 1570
5784.78 1518
5785.50 1594
5786.22 1651
5786.93 1385
5787.65 1530
5788.37 1553
5789.09 1613
5789.80 1659
5790.52 1555
5791.24 1566
5791.96 1552
5792.68 1609
5793.39 1656
5794.11 1818
5794.83 1855
5795.55 1848
5796.27 1850
5796.99 1820
5797.70 1869
5798.42 2091
5799.14 2290
5799.86 2598
5800.58 2922
5801.30 2906
5802.02 2873
5802.73 2959
5803.45 3025
5804.17 2856
5804.89 2722
5805.61 2352
5806.33 2155
5807.05 2081
5807.77 2073
5808.49 1852
5809.20 1863
5809.92 1869
5810.64 1836
5811.36 1815
5812.08 1801
5812.80 1708
5813.52 1733
5814.24 1676
5814.96 1831
5815.68 1755
5816.40 1827
5817.12 1901
5817.84 1813
5818.56 1738
5819.28 1845
5820.00 2071
5820.72 1851
5821.44 1901
5822.16 1759
5822.88 1750
5823.60 1759
5824.32 1820
5825.04 1685
5825.76 1639
5826.48 1599
5827.20 1615
5827.92 1610
5828.64 1616
5829.36 1604
5830.08 1632
5830.80 1624
5831.52 1704
5832.24 1733
5832.96 1658
5833.68 1605
5834.40 1571
5835.12 1764
5835.84 1654
5836.56 1559
5837.28 1711
5838.00 1779
5838.73 1584
5839.45 1666
5840.17 1618
5840.89 1575
5841.61 1665
5842.33 1740
5843.05 1619
5843.77 1489
5844.49 1458
5845.22 1646
5845.94 1533
5846.66 1558
5847.38 1540
5848.10 1405
5848.82 1378
5849.54 1434
5850.27 1459
5850.99 1403
5851.71 1362
5852.43 1442
5853.15 1426
5853.88 1445
5854.60 1465
5855.32 1486
5856.04 1482
5856.76 1547
5857.49 1460
5858.21 1487
5858.93 1481
5859.65 1562
5860.37 1414
5861.10 1491
5861.82 1449
5862.54 1449
5863.26 1464
5863.99 1438
5864.71 1415
5865.43 1458
5866.15 1326
5866.88 1368
5867.60 1459
5868.32 1454
5869.04 1430
5869.77 1450
5870.49 1540
5871.21 1534
5871.94 1302
5872.66 1337
5873.38 1448
5874.11 1356
5874.83 1339
5875.55 1302
5876.27 1360
5877.00 1613
5877.72 1421
5878.44 1491
5879.17 1490
5879.89 1448
5880.62 1479
5881.34 1492
5882.06 1392
5882.79 1332
5883.51 1436
5884.23 1488
5884.96 1531
5885.68 1573
5886.40 1426
5887.13 1445
5887.85 1369
5888.58 1303
5889.30 1359
5890.02 1500
5890.75 1400
5891.47 1523
5892.20 1486
5892.92 1462
5893.65 1517
5894.37 1451
5895.09 1447
5895.82 1404
5896.54 1380
5897.27 1463
5897.99 1384
5898.72 1354
5899.44 1431
5900.17 1421
5900.89 1425
5901.62 1337
5902.34 1323
5903.07 1385
5903.79 1441
5904.52 1294
5905.24 1409
5905.97 1339
5906.69 1321
5907.42 1340
5908.14 1358
5908.87 1460
5909.59 1408
5910.32 1373
5911.04 1410
5911.77 1391
5912.49 1369
5913.22 1457
5913.94 1341
5914.67 1371
5915.40 1495
5916.12 1454
5916.85 1542
5917.57 1459
5918.30 1399
5919.02 1470
5919.75 1374
5920.48 1482
5921.20 1395
5921.93 1477
5922.65 1458
5923.38 1494
5924.11 1531
5924.83 1561
5925.56 1516
5926.29 1462
5927.01 1364
5927.74 1482
5928.47 1544
5929.19 1444
5929.92 1391
5930.64 1456
5931.37 1510
5932.10 1449
5932.82 1471
5933.55 1569
5934.28 1669
5935.01 1691
5935.73 1672
5936.46 1706
5937.19 1646
5937.91 1540
5938.64 1655
5939.37 1745
5940.09 1691
5940.82 1580
5941.55 1608
5942.28 1659
5943.00 1632
5943.73 1761
5944.46 1815
5945.19 1543
5945.91 1592
5946.64 1777
5947.37 1729
5948.10 1711
5948.82 1755
5949.55 1790
5950.28 1868
5951.01 1947
5951.73 1770
5952.46 2015
5953.19 1860
5953.92 1858
5954.65 1998
5955.38 1772
5956.10 1975
5956.83 2019
5957.56 2079
5958.29 2122
5959.02 2048
5959.74 2012
5960.47 1934
5961.20 1997
5961.93 1863
5962.66 1964
5963.39 1980
5964.12 1987
5964.84 2023
5965.57 2080
5966.30 2161
5967.03 2432
5967.76 2437
5968.49 2413
5969.22 2427
5969.95 2371
5970.68 2201
5971.40 2081
5972.13 2224
5972.86 2301
5973.59 2371
5974.32 2361
5975.05 2359
5975.78 2344
5976.51 2212
5977.24 2237
5977.97 2428
5978.70 2464
5979.43 2392
5980.16 2332
5980.89 2426
5981.62 2416
5982.35 2398
5983.08 2611
5983.81 2483
5984.54 2510
5985.27 2493
5986.00 2537
5986.73 2388
5987.46 2496
5988.19 2438
5988.92 2490
5989.65 2468
5990.38 2523
5991.11 2646
5991.84 2767
5992.57 2741
5993.30 2692
5994.03 2695
5994.76 2672
5995.49 2747
5996.22 2569
5996.95 2754
5997.68 2840
5998.41 2860
5999.14 2719
5999.87 2713
6000.60 2754
6001.34 2720
6002.07 2755
6002.80 2698
6003.53 2634
6004.26 2639
6004.99 2606
6005.72 2661
6006.45 2654
6007.18 2658
6007.92 2824
6008.65 3062
6009.38 3356
6010.11 3820
6010.84 4121
6011.57 4509
6012.30 5103
6013.04 5261
6013.77 5240
6014.50 5113
6015.23 5114
6015.96 5127
6016.69 4938
6017.43 4469
6018.16 4070
6018.89 3591
6019.62 3551
6020.35 3362
6021.09 3026
6021.82 2809
6022.55 2563
6023.28 2589
6024.02 2450
6024.75 2406
6025.48 2246
6026.21 2337
6026.94 2432
6027.68 2334
6028.41 2295
6029.14 2170
6029.88 2210
6030.61 2169
6031.34 2160
6032.07 2178
6032.81 2107
6033.54 2203
6034.27 2322
6035.01 2252
6035.74 2099
6036.47 2127
6037.20 2042
6037.94 2012
6038.67 2247
6039.40 2165
6040.14 2057
6040.87 2115
6041.60 2210
6042.34 2284
6043.07 2294
6043.80 2397
6044.54 2469
6045.27 2465
6046.00 2306
6046.74 2391
6047.47 2452
6048.21 2490
6048.94 2598
6049.67 2629
6050.41 2614
6051.14 2543
6051.88 2649
6052.61 2703
6053.34 2747
6054.08 2667
6054.81 2666
6055.55 2718
6056.28 2666
6057.01 2575
6057.75 2520
6058.48 2461
6059.22 2472
6059.95 2507
6060.69 2507
6061.42 2536
6062.16 2412
6062.89 2355
6063.63 2331
6064.36 2340
6065.09 2473
6065.83 2515
6066.56 2352
6067.30 2400
6068.03 2189
6068.77 2325
6069.50 2105
6070.24 2106
6070.97 2272
6071.71 2191
6072.45 2226
6073.18 2164
6073.92 2269
6074.65 2218
6075.39 2245
6076.12 2242
6076.86 2264
6077.59 2177
6078.33 2136
6079.06 2218
6079.80 2153
6080.54 2066
6081.27 2138
6082.01 2173
6082.74 2215
6083.48 2096
6084.21 2172
6084.95 2213
6085.69 2121
6086.42 2095
6087.16 2118
6087.90 2037
6088.63 2184
6089.37 2108
6090.10 2181
6090.84 2250
6091.58 2187
6092.31 2153
6093.05 2085
6093.79 2100
6094.52 2184
6095.26 2177
6096.00 2093
6096.73 1983
6097.47 2125
6098.21 1995
6098.94 2013
6099.68 2029
6100.42 2165
6101.15 2105
6101.89 2049
6102.63 2141
6103.37 2097
6104.10 2091
6104.84 2018
6105.58 1995
6106.31 2150
6107.05 2092
6107.79 1924
6108.53 1915
6109.26 1926
6110.00 2031
6110.74 2075
6111.48 2020
6112.21 2110
6112.95 2176
6113.69 1992
6114.43 2111
6115.17 2151
6115.90 2115
6116.64 2127
6117.38 2081
6118.12 2069
6118.85 2163
6119.59 2180
6120.33 2083
6121.07 2045
6121.81 2073
6122.55 1992
6123.28 1935
6124.02 2059
6124.76 2221
6125.50 2135
6126.24 2115
6126.98 2190
6127.71 2214
6128.45 2183
6129.19 2315
6129.93 2291
6130.67 2154
6131.41 2143
6132.15 2125
6132.89 2306
6133.63 2345
6134.36 2372
6135.10 2180
6135.84 2160
6136.58 2306
6137.32 2327
6138.06 2313
6138.80 2345
6139.54 2484
6140.28 2222
6141.02 2044
6141.76 2269
6142.50 2290
6143.24 2230
6143.97 2287
6144.71 2153
6145.45 2294
6146.19 2286
6146.93 2244
6147.67 2314
6148.41 2257
6149.15 2393
6149.89 2342
6150.63 2380
6151.37 2563
6152.11 2580
6152.85 2422
6153.59 2300
6154.33 2514
6155.07 2587
6155.81 2562
6156.55 2603
6157.29 2567
6158.03 2455
6158.78 2595
6159.52 2447
6160.26 2444
6161.00 2540
6161.74 2558
6162.48 2639
6163.22 2910
6163.96 2985
6164.70 3018
6165.44 3166
6166.18 3178
6166.92 3367
6167.66 3441
6168.41 3515
6169.15 3531
6169.89 3499
6170.63 3527
6171.37 3507
6172.11 3501
6172.85 3406
6173.59 3326
6174.34 3379
6175.08 3396
6175.82 3132
6176.56 3031
6177.30 3189
6178.04 3181
6178.78 3107
6179.53 3266
6180.27 3173
6181.01 3366
6181.75 3329
6182.49 3535
6183.24 3465
6183.98 3576
6184.72 3588
6185.46 3440
6186.20 3705
6186.95 3842
6187.69 3453
6188.43 3598
6189.17 3578
6189.91 3587
6190.66 3559
6191.40 3793
6192.14 3746
6192.88 3984
6193.63 4167
6194.37 4261
6195.11 4248
6195.85 4159
6196.60 4271
6197.34 4452
6198.08 4479
6198.83 4344
6199.57 4385
6200.31 4258
6201.05 4253
6201.80 4417
6202.54 4429
6203.28 4487
6204.03 4816
6204.77 5035
6205.51 5464
6206.26 6498
6207.00 7574
6207.74 9331
6208.49 11264
6209.23 13620
6209.97 15359
6210.72 16389
6211.46 17105
6212.21 17279
6212.95 15754
6213.69 14158
6214.44 12414
6215.18 10228
6215.92 8809
6216.67 7589
6217.41 6551
6218.16 5663
6218.90 5130
6219.64 4738
6220.39 4246
6221.13 4114
6221.88 4342
6222.62 4419
6223.37 4736
6224.11 4844
6224.85 4945
6225.60 5180
6226.34 5444
6227.09 5489
6227.83 5316
6228.58 4936
6229.32 4972
6230.07 4413
6230.81 4056
6231.56 3834
6232.30 3549
6233.05 3405
6233.79 3131
6234.54 3170
6235.28 3262
6236.03 3264
6236.77 3310
6237.52 3235
6238.26 3165
6239.01 3286
6239.75 3209
6240.50 3283
6241.24 3348
6241.99 3619
6242.73 3616
6243.48 3729
6244.22 3867
6244.97 3789
6245.72 3945
6246.46 4001
6247.21 4513
6247.95 4605
6248.70 4909
6249.45 5076
6250.19 5098
6250.94 4946
6251.68 4783
6252.43 4553
6253.18 4156
6253.92 3932
6254.67 3721
6255.41 3944
6256.16 3721
6256.91 3630
6257.65 3626
6258.40 3685
6259.15 3770
6259.89 3728
6260.64 3554
6261.39 3547
6262.13 3545
6262.88 3615
6263.63 3662
6264.37 3513
6265.12 3542
6265.87 3461
6266.61 3430
6267.36 3344
6268.11 3292
6268.85 3554
6269.60 3408
6270.35 3222
6271.10 3492
6271.84 3443
6272.59 3355
6273.34 3347
6274.08 3413
6274.83 3534
6275.58 3542
6276.33 3630
6277.07 3629
6277.82 3721
6278.57 3870
6279.32 3717
6280.07 3840
6280.81 3660
6281.56 3531
6282.31 3493
6283.06 3194
6283.80 3076
6284.55 2947
6285.30 2931
6286.05 3259
6286.80 3235
6287.54 3330
6288.29 3203
6289.04 3150
6289.79 3178
6290.54 3070
6291.29 3054
6292.03 2847
6292.78 2821
6293.53 2841
6294.28 2870
6295.03 2850
6295.78 2795
6296.53 2852
6297.28 2801
6298.02 2603
6298.77 2581
6299.52 2675
6300.27 2774
6301.02 2691
6301.77 2847
6302.52 2814
6303.27 2710
6304.02 2646
6304.77 2763
6305.51 2779
6306.26 2805
6307.01 2705
6307.76 2588
6308.51 2667
6309.26 2608
6310.01 2566
6310.76 2578
6311.51 2621
6312.26 2675
6313.01 2501
6313.76 2558
6314.51 2679
6315.26 2778
6316.01 2684
6316.76 2770
6317.51 2822
6318.26 2814
6319.01 2820
6319.76 2797
6320.51 2745
6321.26 2646
6322.01 2606
6322.76 2478
6323.51 2629
6324.26 2467
6325.01 2372
6325.76 2180
6326.51 2244
6327.26 2320
6328.01 2281
6328.76 2283
6329.51 2376
6330.26 2408
6331.02 2405
6331.77 2242
6332.52 2075
6333.27 2184
6334.02 2208
6334.77 2075
6335.52 1974
6336.27 2051
6337.02 2291
6337.77 2207
6338.53 2106
6339.28 2095
6340.03 2253
6340.78 2096
6341.53 2244
6342.28 2368
6343.03 2312
6343.78 2256
6344.54 2199
6345.29 2208
6346.04 2127
6346.79 2072
6347.54 2169
6348.29 2303
6349.05 2307
6349.80 2170
6350.55 2150
6351.30 2221
6352.05 2383
6352.81 2349
6353.56 2379
6354.31 2212
6355.06 2280
6355.82 2301
6356.57 2334
6357.32 2264
6358.07 2361
6358.82 2235
6359.58 2349
6360.33 2217
6361.08 2121
6361.83 2131
6362.59 2059
6363.34 2181
6364.09 2134
6364.85 2101
6365.60 2058
6366.35 1981
6367.10 1959
6367.86 2102
6368.61 2215
6369.36 2137
6370.12 2048
6370.87 2061
6371.62 2024
6372.38 2151
6373.13 2031
6373.88 2040
6374.64 1984
6375.39 1997
6376.14 1949
6376.90 1919
6377.65 2011
6378.40 1921
6379.16 2077
6379.91 2166
6380.66 2211
6381.42 2150
6382.17 2173
6382.92 1992
6383.68 1885
6384.43 1947
6385.19 1906
6385.94 1868
6386.69 1954
6387.45 1967
6388.20 1905
6388.96 1836
6389.71 1900
6390.47 1908
6391.22 1967
6391.97 1915
6392.73 1931
6393.48 2014
6394.24 2130
6394.99 2073
6395.75 1977
6396.50 1988
6397.26 1970
6398.01 1821
6398.77 1962
6399.52 1727
6400.28 1837
6401.03 1819
6401.79 1803
6402.54 1901
6403.30 1894
6404.05 1879
6404.81 1843
6405.56 1791
6406.32 1791
6407.07 1756
6407.83 1800
6408.58 1937
6409.34 1768
6410.09 1775
6410.85 1748
6411.60 1731
6412.36 1819
6413.11 1794
6413.87 1892
6414.63 1987
6415.38 1863
6416.14 1833
6416.89 1854
6417.65 1709
6418.41 1700
6419.16 1725
6419.92 1725
6420.67 1782
6421.43 1884
6422.19 1866
6422.94 1776
6423.70 1842
6424.45 1832
6425.21 1732
6425.97 1712
6426.72 1817
6427.48 1788
6428.24 1748
6428.99 1893
6429.75 1796
6430.51 1729
6431.26 1888
6432.02 1899
6432.78 1775
6433.53 1652
6434.29 1792
6435.05 1866
6435.80 1729
6436.56 1825
6437.32 1896
6438.08 1908
6438.83 1788
6439.59 2022
6440.35 1783
6441.10 1787
6441.86 1725
6442.62 1771
6443.38 1898
6444.13 1873
6444.89 1715
6445.65 1871
6446.41 1812
6447.16 1818
6447.92 1903
6448.68 1816
6449.44 1796
6450.19 1744
6450.95 1746
6451.71 1689
6452.47 1701
6453.23 1744
6453.98 1873
6454.74 1761
6455.50 1766
6456.26 1881
6457.02 1853
6457.78 1909
6458.53 1846
6459.29 2031
6460.05 2055
6460.81 1955
6461.57 1895
6462.33 1720
6463.08 1770
6463.84 1856
6464.60 1870
6465.36 1761
6466.12 1750
6466.88 2012
6467.64 1936
6468.40 1915
6469.15 2033
6469.91 2041
6470.67 2041
6471.43 2112
6472.19 2125
6472.95 1998
6473.71 2052
6474.47 1921
6475.23 1976
6475.99 2120
6476.75 2035
6477.51 1979
6478.26 2065
6479.02 2081
6479.78 2149
6480.54 2120
6481.30 2080
6482.06 2126
6482.82 2006
6483.58 2193
6484.34 2187
6485.10 2130
6485.86 2195
6486.62 2208
6487.38 2194
6488.14 2265
6488.90 2252
6489.66 2249
6490.42 2382
6491.18 2418
6491.94 2444
6492.70 2483
6493.46 2558
6494.22 2568
6494.98 2529
6495.74 2629
6496.51 2550
6497.27 2691
6498.03 2698
6498.79 2700
6499.55 2757
6500.31 2705
6501.07 2589
6501.83 2747
6502.59 2725
6503.35 2592
6504.11 2874
6504.87 2713
6505.64 2777
6506.40 3018
6507.16 2918
6507.92 2921
6508.68 2938
6509.44 3040
6510.20 3165
6510.96 3111
6511.73 3027
6512.49 3065
6513.25 3268
6514.01 3106
6514.77 2985
6515.53 3156
6516.29 3168
6517.06 3204
6517.82 3130
6518.58 3108
6519.34 3209
6520.10 3328
6520.87 3484
6521.63 3428
6522.39 3378
6523.15 3492
6523.91 3786
6524.68 3830
6525.44 4340
6526.20 4397
6526.96 4501
6527.73 4450
6528.49 4460
6529.25 4668
6530.01 4832
6530.78 4787
6531.54 4663
6532.30 4603
6533.06 4417
6533.83 4923
6534.59 5450
6535.35 6504
6536.11 7981
6536.88 9100
6537.64 9978
6538.40 10629
6539.17 10921
6539.93 10161
6540.69 9172
6541.46 8094
6542.22 6928
6542.98 6089
6543.74 5045
6544.51 4476
6545.27 3996
6546.04 3713
6546.80 3423
6547.56 3321
6548.33 3075
6549.09 3001
6549.85 3105
6550.62 2949
6551.38 2895
6552.14 2853
6552.91 2944
6553.67 2867
6554.44 2811
6555.20 2813
6555.96 2707
6556.73 2802
6557.49 2725
6558.26 2526
6559.02 2744
6559.78 2843
6560.55 2681
6561.31 2884
6562.08 2826
6562.84 2920
6563.61 3002
6564.37 2923
6565.14 3014
6565.90 2981
6566.66 3135
6567.43 3093
6568.19 2887
6568.96 3065
6569.72 3065
6570.49 3052
6571.25 2963
6572.02 3199
6572.78 3496
6573.55 3502
6574.31 3581
6575.08 3853
6575.84 3921
6576.61 4163
6577.37 4132
6578.14 4161
6578.90 4011
6579.67 3962
6580.44 3853
6581.20 3637
6581.97 3724
6582.73 3446
6583.50 3491
6584.26 3480
6585.03 3330
6585.79 3408
6586.56 3260
6587.33 3341
6588.09 3346
6588.86 3345
6589.62 3258
6590.39 3141
6591.16 3319
6591.92 3558
6592.69 3595
6593.45 3983
6594.22 4061
6594.99 4032
6595.75 4209
6596.52 4117
6597.29 4164
6598.05 4094
6598.82 3975
6599.59 3746
6600.35 3517
6601.12 3490
6601.89 3359
6602.65 3244
6603.42 3263
6604.19 3005
6604.95 2906
6605.72 2775
6606.49 2909
6607.25 2930
6608.02 2820
6608.79 2836
6609.55 2877
6610.32 2954
6611.09 2852
6611.86 2762
6612.62 3025
6613.39 3028
6614.16 2772
6614.93 2928
6615.69 3018
6616.46 3047
6617.23 2936
6618.00 2857
6618.76 2735
6619.53 2779
6620.30 2683
6621.07 2734
6621.83 2812
6622.60 2672
6623.37 2693
6624.14 2761
6624.91 2624
6625.67 2596
6626.44 2592
6627.21 2612
6627.98 2722
6628.75 2721
6629.52 2607
6630.28 2541
6631.05 2568
6631.82 2770
6632.59 2960
6633.36 3031
6634.13 3071
6634.90 2972
6635.66 3344
6636.43 3350
6637.20 3409
6637.97 3294
6638.74 2933
6639.51 2861
6640.28 2781
6641.05 2636
6641.81 2557
6642.58 2504
6643.35 2373
6644.12 2458
6644.89 2268
6645.66 2246
6646.43 2441
6647.20 2517
6647.97 2502
6648.74 2499
6649.51 2451
6650.28 2430
6651.05 2639
6651.82 2581
6652.59 2580
6653.35 2472
6654.12 2369
6654.89 2444
6655.66 2425
6656.43 2463
6657.20 2528
6657.97 2455
6658.74 2347
6659.51 2244
6660.28 2246
6661.05 2118
6661.82 2099
6662.59 2044
6663.36 2048
6664.13 2132
6664.91 2084
6665.68 2100
6666.45 2097
6667.22 2237
6667.99 2238
6668.76 2311
6669.53 2197
6670.30 2334
6671.07 2361
6671.84 2263
6672.61 2266
6673.38 2262
6674.15 2353
6674.92 2285
6675.69 2204
6676.47 2231
6677.24 2230
6678.01 2285
6678.78 2302
6679.55 2161
6680.32 2062
6681.09 2043
6681.86 2195
6682.64 2215
6683.41 2052
6684.18 2107
6684.95 2261
6685.72 2369
6686.49 2224
6687.26 2203
6688.04 2162
6688.81 2251
6689.58 2292
6690.35 2303
6691.12 2229
6691.90 2227
6692.67 2236
6693.44 2237
6694.21 2085
6694.98 2077
6695.76 2157
6696.53 1999
6697.30 1939
6698.07 1856
6698.84 1938
6699.62 2055
6700.39 1950
6701.16 1993
6701.93 2114
6702.71 2085
6703.48 2112
6704.25 2177
6705.02 2018
6705.80 1999
6706.57 2048
6707.34 1939
6708.12 2039
6708.89 1975
6709.66 1962
6710.43 2056
6711.21 2090
6711.98 2106
6712.75 2056
6713.53 2014
6714.30 1899
6715.07 1878
6715.85 1839
6716.62 1929
6717.39 2053
6718.17 1999
6718.94 1901
6719.71 1926
6720.49 1897
6721.26 1986
6722.03 1936
6722.81 1788
6723.58 1895
6724.36 1950
6725.13 1888
6725.90 1984
6726.68 2065
6727.45 1973
6728.23 1856
6729.00 1909
6729.77 1804
6730.55 1781
6731.32 1804
6732.10 1807
6732.87 1838
6733.64 1787
6734.42 1632
6735.19 1777
6735.97 1831
6736.74 1830
6737.52 1784
6738.29 1840
6739.07 1771
6739.84 1749
6740.62 1769
6741.39 1803
6742.16 1833
6742.94 1818
6743.71 1846
6744.49 1819
6745.26 1793
6746.04 1798
6746.81 1799
6747.59 1826
6748.36 1828
6749.14 1809
6749.92 1979
6750.69 2057
6751.47 2035
6752.24 1880
6753.02 1892
6753.79 2119
6754.57 2183
6755.34 1970
6756.12 1920
6756.89 1878
6757.67 1757
6758.45 1855
6759.22 1877
6760.00 1816
6760.77 1829
6761.55 1855
6762.33 1781
6763.10 1787
6763.88 1813
6764.65 1799
6765.43 1823
6766.21 1741
6766.98 1671
6767.76 1725
6768.53 1792
6769.31 1758
6770.09 1804
6770.86 1785
6771.64 1784
6772.42 1845
6773.19 1862
6773.97 1760
6774.75 1732
6775.52 1869
6776.30 1745
6777.08 1624
6777.85 1665
6778.63 1739
6779.41 1742
6780.18 1920
6780.96 1880
6781.74 1784
6782.52 1921
6783.29 1852
6784.07 1867
6784.85 1814
6785.62 1778
6786.40 1877
6787.18 1831
6787.96 1809
6788.73 1761
6789.51 1707
6790.29 1811
6791.07 1841
6791.84 1731
6792.62 1834
6793.40 1759
6794.18 1648
6794.96 1652
6795.73 1826
6796.51 1698
6797.29 1683
6798.07 1764
6798.85 1729
6799.62 1693
6800.40 1629
6801.18 1694
6801.96 1808
6802.74 1787
6803.51 1671
6804.29 1726
6805.07 1691
6805.85 1707
6806.63 1686
6807.41 1691
6808.19 1707
6808.96 1794
6809.74 1715
6810.52 1681
6811.30 1701
6812.08 1687
6812.86 1619
6813.64 1598
6814.42 1668
6815.20 1712
6815.97 1621
6816.75 1672
6817.53 1696
6818.31 1689
6819.09 1743
6819.87 1786
6820.65 1664
6821.43 1773
6822.21 1787
6822.99 1723
6823.77 1710
6824.55 1651
6825.33 1645
6826.11 1835
6826.89 1789
6827.67 1874
6828.44 1783
6829.22 1791
6830.00 1815
6830.78 1965
6831.56 1832
6832.34 1851
6833.12 1831
6833.90 1813
6834.68 1655
6835.46 1720
6836.24 1777
6837.03 1659
6837.81 1744
6838.59 1751
6839.37 1652
6840.15 1785
6840.93 1707
6841.71 1774
6842.49 1775
6843.27 1727
6844.05 1687
6844.83 1750
6845.61 1808
6846.39 1872
6847.17 1925
6847.95 1986
6848.73 2236
6849.52 2319
6850.30 2725
6851.08 2883
6851.86 3211
6852.64 3500
6853.42 3627
6854.20 3543
6854.98 3302
6855.76 2968
6856.55 2981
6857.33 2611
6858.11 2311
6858.89 2233
6859.67 2129
6860.45 1972
6861.23 1829
6862.02 1791
6862.80 1845
6863.58 1929
6864.36 1988
6865.14 1936
6865.93 1936
6866.71 1971
6867.49 2185
6868.27 2160
6869.05 2176
6869.84 2247
6870.62 2152
6871.40 2078
6872.18 2030
6872.96 2078
6873.75 1962
6874.53 1858
6875.31 1920
6876.09 1877
6876.88 1876
6877.66 1911
6878.44 1905
6879.22 1874
6880.01 1971
6880.79 2064
6881.57 2097
6882.36 1978
6883.14 2059
6883.92 2021
6884.70 2088
6885.49 1969
6886.27 2122
6887.05 2246
6887.84 2393
6888.62 2525
6889.40 2611
6890.19 2783
6890.97 2851
6891.75 2859
6892.54 2707
6893.32 2484
6894.10 2303
6894.89 2272
6895.67 2323
6896.45 2314
6897.24 2206
6898.02 2092
6898.81 2174
6899.59 2122
6900.37 2053
6901.16 2251
6901.94 2165
6902.73 2170
6903.51 2218
6904.29 2258
6905.08 2226
6905.86 2189
6906.65 2118
6907.43 2075
6908.21 2154
6909.00 2252
6909.78 2146
6910.57 2024
6911.35 2232
6912.14 2101
6912.92 2097
6913.71 2108
6914.49 1939
6915.27 1944
6916.06 1982
6916.84 2032
6917.63 2030
6918.41 2052
6919.20 2028
6919.98 2053
6920.77 1907
6921.55 2086
6922.34 2130
6923.12 2016
6923.91 2181
6924.69 2116
6925.48 2067
6926.27 2118
6927.05 2142
6927.84 2288
6928.62 2233
6929.41 2256
6930.19 2288
6930.98 2237
6931.76 2291
6932.55 2186
6933.34 2437
6934.12 2455
6934.91 2382
6935.69 2582
6936.48 2474
6937.26 2482
6938.05 2398
6938.84 2476
6939.62 2486
6940.41 2362
6941.20 2436
6941.98 2548
6942.77 2538
6943.55 2574
6944.34 2705
6945.13 2689
6945.91 2854
6946.70 2716
6947.49 2814
6948.27 2732
6949.06 2691
6949.85 2827
6950.63 2849
6951.42 2837
6952.21 2690
6952.99 2748
6953.78 2603
6954.57 2513
6955.35 2618
6956.14 2712
6956.93 2900
6957.72 2983
6958.50 3042
6959.29 3006
6960.08 3047
6960.86 3067
6961.65 3172
6962.44 2935
6963.23 2904
6964.01 3179
6964.80 3069
6965.59 3126
6966.38 2980
6967.16 3032
6967.95 3200
6968.74 3335
6969.53 3195
6970.32 3208
6971.10 3396
6971.89 3512
6972.68 3381
6973.47 3599
6974.26 3622
6975.04 3460
6975.83 3464
6976.62 3524
6977.41 3586
6978.20 3636
6978.98 3496
6979.77 3656
6980.56 3788
6981.35 3964
6982.14 4345
6982.93 4645
6983.72 5175
6984.50 6110
6985.29 7109
6986.08 8188
6986.87 8965
6987.66 9485
6988.45 10025
6989.24 9661
6990.03 8908
6990.81 7982
6991.60 6977
6992.39 6174
6993.18 5693
6993.97 4932
6994.76 4914
6995.55 4636
6996.34 4562
6997.13 4896
6997.92 5463
6998.71 6330
6999.50 7508
7000.29 8574
7001.08 9364
7001.87 10016
7002.65 10031
7003.44 9563
7004.23 8884
7005.02 7839
7005.81 7049
7006.60 5900
7007.39 5283
7008.18 4576
7008.97 4176
7009.76 3841
7010.55 3374
7011.34 3305
7012.13 3372
7012.92 3332
7013.71 3366
7014.50 3305
7015.30 3483
7016.09 3390
7016.88 3361
7017.67 3534
7018.46 3475
7019.25 3479
7020.04 3331
7020.83 3241
7021.62 3398
7022.41 3259
7023.20 3099
7023.99 3253
7024.78 3347
7025.57 3411
7026.37 3516
7027.16 3354
7027.95 3423
7028.74 3228
7029.53 3272
7030.32 3175
7031.11 3049
7031.90 2842
7032.69 2857
7033.49 2768
7034.28 2884
7035.07 2820
7035.86 2896
7036.65 2977
7037.44 3002
7038.24 3212
7039.03 3354
7039.82 3458
7040.61 3484
7041.40 3426
7042.19 3308
7042.99 3373
7043.78 3240
7044.57 3102
7045.36 3082
7046.15 2924
7046.95 2937
7047.74 2861
7048.53 2818
7049.32 2879
7050.12 2952
7050.91 2927
7051.70 3026
7052.49 2926
7053.29 3107
7054.08 3011
7054.87 2848
7055.66 2774
7056.46 2693
7057.25 2705
7058.04 2863
7058.83 2810
7059.63 2788
7060.42 2632
7061.21 2676
7062.01 2800
7062.80 2791
7063.59 2849
7064.39 2817
7065.18 2789
7065.97 2834
7066.77 2720
7067.56 2629
7068.35 2610
7069.15 2708
7069.94 2740
7070.73 2686
7071.53 2594
7072.32 2631
7073.11 2564
7073.91 2631
7074.70 2726
7075.49 2686
7076.29 2580
7077.08 2578
7077.88 2651
7078.67 2612
7079.46 2587
7080.26 2538
7081.05 2639
7081.85 2603
7082.64 2519
7083.43 2368
7084.23 2429
7085.02 2283
7085.82 2521
7086.61 2670
7087.41 2757
7088.20 2909
7089.00 2876
7089.79 3190
7090.58 3077
7091.38 3010
7092.17 2939
7092.97 2669
7093.76 2470
7094.56 2452
7095.35 2328
7096.15 2234
7096.94 2257
7097.74 2219
7098.53 2024
7099.33 2054
7100.12 2066
7100.92 1790
7101.71 1986
7102.51 1963
7103.30 2026
7104.10 1937
7104.89 2128
7105.69 2034
7106.49 2027
7107.28 1912
7108.08 1941
7108.87 1909
7109.67 1910
7110.46 1971
7111.26 1839
7112.06 1851
7112.85 1958
7113.65 1826
7114.44 1820
7115.24 1816
7116.04 1854
7116.83 1892
7117.63 1931
7118.42 1897
7119.22 1811
7120.02 1784
7120.81 1954
7121.61 1945
7122.41 1817
7123.20 1710
7124.00 1779
7124.79 1900
7125.59 1946
7126.39 1933
7127.18 1899
7127.98 1808
7128.78 1770
7129.57 1782
7130.37 1874
7131.17 1829
7131.97 1898
7132.76 1905
7133.56 1847
7134.36 1775
7135.15 1841
7135.95 1809
7136.75 1757
7137.55 1770
7138.34 1739
7139.14 1641
7139.94 1634
7140.73 1783
7141.53 1795
7142.33 1823
7143.13 1786
7143.92 1699
7144.72 1682
7145.52 1721
7146.32 1844
7147.12 1815
7147.91 1817
7148.71 1801
7149.51 1655
7150.31 1673
7151.11 1689
7151.90 1682
7152.70 1676
7153.50 1663
7154.30 1827
7155.10 1621
7155.89 1687
7156.69 1809
7157.49 1705
7158.29 1703
7159.09 1727
7159.89 1699
7160.68 1713
7161.48 1705
7162.28 1661
7163.08 1675
7163.88 1667
7164.68 1656
7165.48 1584
7166.28 1604
7167.07 1674
7167.87 1616
7168.67 1535
7169.47 1528
7170.27 1653
7171.07 1691
7171.87 1653
7172.67 1651
7173.47 1661
7174.27 1611
7175.07 1623
7175.87 1622
7176.67 1533
7177.46 1485
7178.26 1437
7179.06 1442
7179.86 1469
7180.66 1525
7181.46 1638
7182.26 1534
7183.06 1617
7183.86 1617
7184.66 1648
7185.46 1637
7186.26 1711
7187.06 1730
7187.86 1617
7188.66 1598
7189.46 1505
7190.26 1558
7191.06 1555
7191.86 1419
7192.66 1397
7193.46 1467
7194.26 1414
7195.06 1391
7195.86 1509
7196.67 1384
7197.47 1420
7198.27 1452
7199.07 1411
7199.87 1401
7200.67 1475
7201.47 1398
7202.27 1465
7203.07 1535
7203.87 1440
7204.67 1473
7205.47 1462
7206.28 1441
7207.08 1475
7207.88 1493
7208.68 1407
7209.48 1384
7210.28 1501
7211.08 1287
7211.88 1266
7212.69 1425
7213.49 1524
7214.29 1411
7215.09 1443
7215.89 1368
7216.69 1319
7217.50 1492
7218.30 1454
7219.10 1358
7219.90 1391
7220.70 1406
7221.50 1438
7222.31 1515
7223.11 1389
7223.91 1434
7224.71 1472
7225.51 1554
7226.32 1532
7227.12 1436
7227.92 1466
7228.72 1478
7229.53 1577
7230.33 1501
7231.13 1482
7231.93 1389
7232.74 1515
7233.54 1499
7234.34 1505
7235.14 1489
7235.95 1359
7236.75 1396
7237.55 1511
7238.36 1393
7239.16 1539
7239.96 1596
7240.76 1615
7241.57 1696
7242.37 1554
7243.17 1543
7243.98 1685
7244.78 1664
7245.58 1581
7246.39 1695
7247.19 1671
7247.99 1662
7248.80 1598
7249.60 1569
7250.40 1578
7251.21 1571
7252.01 1564
7252.81 1602
7253.62 1556
7254.42 1652
7255.23 1551
7256.03 1600
7256.83 1563
7257.64 1650
7258.44 1666
7259.25 1605
7260.05 1765
7260.85 1679
7261.66 1683
7262.46 1661
7263.27 1702
7264.07 1727
7264.87 1747
7265.68 1639
7266.48 1719
7267.29 1770
7268.09 1836
7268.90 1892
7269.70 1943
7270.51 2090
7271.31 1956
7272.12 1937
7272.92 1994
7273.73 1786
7274.53 1983
7275.34 2040
7276.14 1897
7276.95 1985
7277.75 1976
7278.56 2001
7279.36 2014
7280.17 2058
7280.97 2330
7281.78 2482
7282.58 2729
7283.39 3072
7284.19 3417
7285.00 4167
7285.80 4485
7286.61 4616
7287.41 4584
7288.22 4295
7289.03 4114
7289.83 3736
7290.64 3319
7291.44 3049
7292.25 2706
7293.06 2525
7293.86 2320
7294.67 2286
7295.47 2245
7296.28 2194
7297.09 2035
7297.89 2026
7298.70 2034
7299.50 2040
7300.31 2168
7301.12 2153
7301.92 2157
7302.73 2269
7303.54 2240
7304.34 2182
7305.15 2236
7305.96 2201
7306.76 2245
7307.57 2264
7308.38 2439
7309.18 2416
7309.99 2553
7310.80 2614
7311.60 2783
7312.41 2945
7313.22 3015
7314.02 3022
7314.83 2780
7315.64 2820
7316.45 2693
7317.25 2705
7318.06 2717
7318.87 2873
7319.67 3061
7320.48 3290
7321.29 3636
7322.10 3973
7322.90 4212
7323.71 4203
7324.52 4213
7325.33 4203
7326.14 3711
7326.94 3560
7327.75 3188
7328.56 2806
7329.37 2615
7330.17 2519
7330.98 2377
7331.79 2419
7332.60 2296
7333.41 2162
7334.22 2189
7335.02 2123
7335.83 2201
7336.64 2181
7337.45 2098
7338.26 2225
7339.07 2298
7339.87 2233
7340.68 2206
7341.49 2280
7342.30 2333
7343.11 2223
7343.92 2240
7344.73 2255
7345.53 2149
7346.34 2090
7347.15 2117
7347.96 2175
7348.77 2313
7349.58 2297
7350.39 2338
7351.20 2277
7352.01 2237
7352.82 2191
7353.62 2037
7354.43 2026
7355.24 2097
7356.05 2166
7356.86 2223
7357.67 2270
7358.48 2258
7359.29 2304
7360.10 2316
7360.91 2171
7361.72 2364
7362.53 2526
7363.34 2503
7364.15 2517
7364.96 2493
7365.77 2426
7366.58 2355
7367.39 2459
7368.20 2360
7369.01 2181
7369.82 2261
7370.63 2346
7371.44 2345
7372.25 2235
7373.06 2351
7373.87 2407
7374.68 2389
7375.49 2487
7376.30 2353
7377.11 2334
7377.92 2499
7378.73 2592
7379.54 2749
7380.36 3071
7381.17 3239
7381.98 3604
7382.79 3796
7383.60 3816
7384.41 3880
7385.22 3606
7386.03 3347
7386.84 3247
7387.65 2847
7388.46 2660
7389.28 2459
7390.09 2387
7390.90 2247
7391.71 2309
7392.52 2229
7393.33 2142
7394.14 2034
7394.96 2183
7395.77 2223
7396.58 2318
7397.39 2199
7398.20 2335
7399.01 2353
7399.83 2542
7400.64 2677
7401.45 2733
7402.26 2813
7403.07 2784
7403.89 2693
7404.70 2769
7405.51 2630
7406.32 2491
7407.13 2310
7407.95 2338
7408.76 2350
7409.57 2309
7410.38 2275
7411.20 2217
7412.01 2246
7412.82 2108
7413.63 1994
7414.45 1964
7415.26 1926
7416.07 1865
7416.88 1904
7417.70 2007
7418.51 2010
7419.32 1974
7420.14 1907
7420.95 2044
7421.76 1977
7422.57 2028
7423.39 1955
7424.20 1869
7425.01 1865
7425.83 1905
7426.64 1732
7427.45 1639
7428.27 1703
7429.08 1664
7429.89 1666
7430.71 1809
7431.52 1747
7432.33 1642
7433.15 1665
7433.96 1821
7434.78 1656
7435.59 1670
7436.40 1699
7437.22 1717
7438.03 1833
7438.84 1868
7439.66 1849
7440.47 1831
7441.29 1833
7442.10 1864
7442.91 1839
7443.73 1734
7444.54 1668
7445.36 1656
7446.17 1633
7446.99 1567
7447.80 1583
7448.62 1762
7449.43 1799
7450.24 1796
7451.06 1642
7451.87 1583
7452.69 1574
7453.50 1601
7454.32 1576
7455.13 1766
7455.95 1679
7456.76 1674
7457.58 1516
7458.39 1622
7459.21 1722
7460.02 1709
7460.84 1634
7461.65 1496
7462.47 1700
7463.28 1657
7464.10 1675
7464.91 1526
7465.73 1534
7466.54 1559
7467.36 1568
7468.18 1674
7468.99 1506
7469.81 1563
7470.62 1503
7471.44 1487
7472.25 1573
7473.07 1565
7473.89 1497
7474.70 1482
7475.52 1562
7476.33 1572
7477.15 1505
7477.97 1558
7478.78 1604
7479.60 1520
7480.41 1481
7481.23 1448
7482.05 1422
7482.86 1439
7483.68 1500
7484.50 1450
7485.31 1439
7486.13 1454
7486.95 1402
7487.76 1332
7488.58 1346
7489.40 1386
7490.21 1354
7491.03 1380
7491.85 1372
7492.66 1301
7493.48 1372
7494.30 1463
7495.11 1388
7495.93 1364
7496.75 1373
7497.57 1323
7498.38 1352
7499.20 1268
7500.02 1271
7500.83 1302
7501.65 1408
7502.47 1354
7503.29 1422
7504.10 1387
7504.92 1261
7505.74 1296
7506.56 1194
7507.37 1317
7508.19 1332
7509.01 1280
7509.83 1262
7510.65 1266
7511.46 1338
7512.28 1379
7513.10 1391
7513.92 1345
7514.74 1308
7515.55 1323
7516.37 1310
7517.19 1268
7518.01 1275
7518.83 1398
7519.64 1300
7520.46 1447
7521.28 1352
7522.10 1217
7522.92 1281
7523.74 1280
7524.56 1329
7525.37 1291
7526.19 1256
7527.01 1220
7527.83 1192
7528.65 1315
7529.47 1149
7530.29 1279
7531.11 1264
7531.93 1273
7532.74 1343
7533.56 1366
7534.38 1311
7535.20 1319
7536.02 1318
7536.84 1317
7537.66 1232
7538.48 1351
7539.30 1299
7540.12 1292
7540.94 1286
7541.76 1258
7542.58 1213
7543.40 1220
7544.22 1298
7545.04 1341
7545.86 1311
7546.68 1187
7547.50 1292
7548.32 1310
7549.14 1230
7549.96 1275
7550.78 1250
7551.60 1293
7552.42 1215
7553.24 1245
7554.06 1164
7554.88 1200
7555.70 1294
7556.52 1181
7557.34 1256
7558.16 1316
7558.98 1316
7559.80 1266
7560.62 1197
7561.44 1130
7562.26 1218
7563.08 1268
7563.90 1335
7564.72 1246
7565.54 1247
7566.36 1261
7567.19 1282
7568.01 1234
7568.83 1165
7569.65 1197
7570.47 1295
7571.29 1215
7572.11 1219
7572.93 1336
7573.76 1215
7574.58 1243
7575.40 1215
7576.22 1195
7577.04 1247
7577.86 1272
7578.68 1259
7579.51 1234
7580.33 1227
7581.15 1241
7581.97 1156
7582.79 1215
7583.61 1133
7584.44 1142
7585.26 1185
7586.08 1239
7586.90 1170
7587.72 1160
7588.55 1167
7589.37 1196
7590.19 1206
7591.01 1300
7591.83 1284
7592.66 1396
7593.48 1372
7594.30 1291
7595.12 1302
7595.95 1294
7596.77 1251
7597.59 1238
7598.41 1212
7599.24 1266
7600.06 1218
7600.88 1320
7601.71 1311
7602.53 1344
7603.35 1418
7604.17 1351
7605.00 1375
7605.82 1356
7606.64 1348
7607.47 1478
7608.29 1416
7609.11 1356
7609.94 1392
7610.76 1310
7611.58 1322
7612.41 1252
7613.23 1279
7614.05 1307
7614.88 1281
7615.70 1278
7616.52 1352
7617.35 1310
7618.17 1324
7619.00 1270
7619.82 1272
7620.64 1310
7621.47 1336
7622.29 1404
7623.11 1364
7623.94 1442
7624.76 1396
7625.59 1386
7626.41 1436
7627.24 1314
7628.06 1403
7628.88 1340
7629.71 1377
7630.53 1366
7631.36 1489
7632.18 1515
7633.01 1573
7633.83 1588
7634.66 1512
7635.48 1507
7636.30 1567
7637.13 1508
7637.95 1398
7638.78 1298
7639.60 1268
7640.43 1225
7641.25 1221
7642.08 1203
7642.90 1220
7643.73 1174
7644.55 1087
7645.38 1244
7646.20 1208
7647.03 1173
7647.85 1174
7648.68 1295
7649.51 1202
7650.33 1102
7651.16 1154
7651.98 1210
7652.81 1222
7653.63 1145
7654.46 1130
7655.28 1128
7656.11 1140
7656.94 1046
7657.76 1102
7658.59 1164
7659.41 1144
7660.24 1074
7661.07 1174
7661.89 1145
7662.72 1202
7663.54 1249
7664.37 1197
7665.20 1243
7666.02 1128
7666.85 1078
7667.68 1204
7668.50 1246
7669.33 1212
7670.16 1139
7670.98 1135
7671.81 1172
7672.64 1241
7673.46 1240
7674.29 1143
7675.12 1093
7675.94 1198
7676.77 1278
7677.60 1139
7678.42 1068
7679.25 1076
7680.08 1080
7680.90 1155
7681.73 1179
7682.56 1054
7683.39 1101
7684.21 1082
7685.04 1050
7685.87 1134
7686.69 1190
7687.52 1164
7688.35 1148
7689.18 1146
7690.01 1106
7690.83 1149
7691.66 1175
7692.49 1151
7693.32 1183
7694.14 1133
7694.97 1092
7695.80 1093
7696.63 1113
7697.46 1153
7698.28 1118
7699.11 1158
7699.94 1114
7700.77 1157
7701.60 1177
7702.42 1122
7703.25 1048
7704.08 1092
7704.91 1106
7705.74 1075
7706.57 1124
7707.39 1113
7708.22 1158
7709.05 1154
7709.88 1094
7710.71 1127
7711.54 1215
7712.37 1112
7713.20 1138
7714.02 1124
7714.85 1092
7715.68 1093
7716.51 991
7717.34 1068
7718.17 1083
7719.00 1093
7719.83 1170
7720.66 1109
7721.49 1123
7722.32 1069
7723.15 1041
7723.97 1043
7724.80 1061
7725.63 1075
7726.46 1104
7727.29 1169
7728.12 1115
7728.95 1127
7729.78 1138
7730.61 1170
7731.44 1126
7732.27 1184
7733.10 1094
7733.93 988
7734.76 1080
7735.59 1138
7736.42 1148
7737.25 1165
7738.08 1100
7738.91 1086
7739.74 1254
7740.57 1232
7741.40 1119
7742.23 1145
7743.06 1118
7743.89 1082
7744.72 1181
7745.56 1200
7746.39 1190
7747.22 1375
7748.05 1490
7748.88 1501
7749.71 1395
7750.54 1449
7751.37 1497
7752.20 1406
7753.03 1329
7753.86 1257
7754.69 1225
7755.53 1204
7756.36 1184
7757.19 1198
7758.02 1246
7758.85 1243
7759.68 1114
7760.51 1128
7761.35 1212
7762.18 1157
7763.01 1146
7763.84 1143
7764.67 1154
7765.50 1137
7766.33 1122
7767.17 1154
7768.00 1169
7768.83 1164
7769.66 1150
7770.49 1056
7771.33 1085
7772.16 1050
7772.99 1056
7773.82 1033
7774.65 1135
7775.49 1051
7776.32 1089
7777.15 1188
7777.98 1222
7778.82 1084
7779.65 1123
7780.48 1239
7781.31 1164
7782.15 1114
7782.98 1060
7783.81 1077
7784.64 1081
7785.48 1189
7786.31 1061
7787.14 1230
7787.97 1195
7788.81 1208
7789.64 1171
7790.47 1081
7791.31 1069
7792.14 1106
7792.97 1275
7793.81 1126
7794.64 1095
7795.47 1067
7796.31 1119
7797.14 1084
7797.97 1067
7798.81 1108
7799.64 1095
7800.47 1070
7801.31 1146
7802.14 1158
7802.97 1136
7803.81 1101
7804.64 1188
7805.47 1164
7806.31 1165
7807.14 1189
7807.98 1236
7808.81 1154
7809.64 1159
7810.48 1242
7811.31 1178
7812.15 1213
7812.98 1272
7813.82 1273
7814.65 1305
7815.48 1430
7816.32 1350
7817.15 1518
7817.99 1491
7818.82 1319
7819.66 1364
7820.49 1355
7821.33 1299
7822.16 1395
7822.99 1366
7823.83 1302
7824.66 1308
7825.50 1253
7826.33 1230
7827.17 1326
7828.00 1263
7828.84 1359
7829.67 1348
7830.51 1200
7831.34 1164
7832.18 1182
7833.02 1223
7833.85 1262
7834.69 1204
7835.52 1276
7836.36 1315
7837.19 1350
7838.03 1299
7838.86 1315
7839.70 1210
7840.53 1252
7841.37 1297
7842.21 1246
7843.04 1176
7843.88 1195
7844.71 1313
7845.55 1305
7846.39 1128
7847.22 1083
7848.06 1195
7848.89 1090
7849.73 1152
7850.57 1177
7851.40 1253
7852.24 1224
7853.08 1230
7853.91 1213
7854.75 1102
7855.58 1170
7856.42 1285
7857.26 1104
7858.09 1106
7858.93 1232
7859.77 1072
7860.60 1230
7861.44 1169
7862.28 1170
7863.11 1140
7863.95 1081
7864.79 1090
7865.63 1112
7866.46 1134
7867.30 1120
7868.14 1138
7868.97 1179
7869.81 1105
7870.65 1096
7871.49 1104
7872.32 1082
7873.16 1106
7874.00 1156
7874.84 1151
7875.67 1143
7876.51 1189
7877.35 1245
7878.19 1269
7879.02 1298
7879.86 1229
7880.70 1328
7881.54 1189
7882.38 1241
7883.21 1209
7884.05 1190
7884.89 1165
7885.73 1146
7886.57 1205
7887.40 1154
7888.24 1143
7889.08 1169
7889.92 1219
7890.76 1228
7891.59 1215
7892.43 1173
7893.27 1214
7894.11 1192
7894.95 1183
7895.79 1174
7896.63 1177
7897.47 1136
7898.30 1294
7899.14 1175
7899.98 1268
7900.82 1243
7901.66 1227
7902.50 1307
7903.34 1279
7904.18 1329
7905.02 1263
7905.85 1206
7906.69 1162
7907.53 1229
7908.37 1176
7909.21 1165
7910.05 1175
7910.89 1156
7911.73 1150
7912.57 1186
7913.41 1252
7914.25 1260
7915.09 1350
7915.93 1380
7916.77 1302
7917.61 1366
7918.45 1672
7919.29 1611
7920.13 1641
7920.97 1565
7921.81 1545
7922.65 1557
7923.49 1420
7924.33 1395
7925.17 1312
7926.01 1289
7926.85 1206
7927.69 1183
7928.53 1193
7929.37 1120
7930.21 1179
7931.05 1097
7931.89 1108
7932.73 1083
7933.57 1161
7934.41 1051
7935.25 1146
7936.09 1151
7936.93 1096
7937.78 1131
7938.62 1112
7939.46 1101
7940.30 1130
7941.14 1066
7941.98 1054
7942.82 986
7943.66 1041
7944.50 1212
7945.35 1224
7946.19 1185
7947.03 1052
7947.87 1121
7948.71 1168
7949.55 1172
7950.39 1153
7951.24 1103
7952.08 1084
7952.92 1129
7953.76 1151
7954.60 1162
7955.44 1080
7956.29 1044
7957.13 1024
7957.97 1147
7958.81 1117
7959.65 1119
7960.50 1049
7961.34 1105
7962.18 1109
7963.02 1011
7963.86 1119
7964.71 1112
7965.55 1072
7966.39 1037
7967.23 1070
7968.08 913
7968.92 1075
7969.76 1134
7970.60 1125
7971.45 1080
7972.29 1074
7973.13 1023
7973.97 1051
7974.82 1067
7975.66 1067
7976.50 1073
7977.35 1093
7978.19 1025
7979.03 1045
7979.87 1131
7980.72 1024
7981.56 958
7982.40 989
7983.25 1058
7984.09 1060
7984.93 980
7985.78 994
7986.62 1044
7987.46 1050
7988.31 1153
7989.15 1036
7990.00 1016
7990.84 970
7991.68 933
7992.53 1038
7993.37 1029
7994.21 985
7995.06 1029
7995.90 1025
7996.75 1025
7997.59 1028
7998.43 1011
7999.28 968
8000.12 1003
8000.97 969
8001.81 994
8002.65 980
8003.50 1072
8004.34 1032
8005.19 1025
8006.03 1067
8006.88 1021
8007.72 1014
8008.57 958
8009.41 867
8010.26 948
8011.10 916
8011.95 1001
8012.79 990
8013.63 991
8014.48 994
8015.32 942
8016.17 931
8017.01 950
8017.86 971
8018.70 937
8019.55 913
8020.40 976
8021.24 1071
8022.09 959
8022.93 995
8023.78 1006
8024.62 914
8025.47 876
8026.31 906
8027.16 904
8028.00 830
8028.85 920
8029.70 967
8030.54 955
8031.39 949
8032.23 1036
8033.08 992
8033.92 911
8034.77 975
8035.62 933
8036.46 914
8037.31 984
8038.16 959
8039.00 960
8039.85 870
8040.69 940
8041.54 1030
8042.39 1096
8043.23 1007
8044.08 936
8044.93 905
8045.77 954
8046.62 910
8047.47 823
8048.31 877
8049.16 888
8050.01 961
8050.85 979
8051.70 949
8052.55 933
8053.39 904
8054.24 962
8055.09 945
8055.94 963
8056.78 1017
8057.63 909
8058.48 871
8059.32 944
8060.17 852
8061.02 887
8061.87 934
8062.71 880
8063.56 864
8064.41 911
8065.26 849
8066.10 884
8066.95 907
8067.80 873
8068.65 983
8069.49 948
8070.34 888
8071.19 895
8072.04 885
8072.89 900
8073.73 797
8074.58 835
8075.43 856
8076.28 926
8077.13 912
8077.98 948
8078.82 891
8079.67 957
8080.52 871
8081.37 945
8082.22 893
8083.07 902
8083.91 948
8084.76 894
8085.61 948
8086.46 971
8087.31 936
8088.16 856
8089.01 889
8089.86 869
8090.70 898
8091.55 918
8092.40 884
8093.25 852
8094.10 863
8094.95 859
8095.80 988
8096.65 980
8097.50 847
8098.35 829
8099.20 823
8100.05 827
8100.90 845
8101.74 857
8102.59 960
8103.44 942
8104.29 856
8105.14 820
8105.99 857
8106.84 889
8107.69 904
8108.54 889
8109.39 937
8110.24 915
8111.09 805
8111.94 801
8112.79 901
8113.64 812
8114.49 873
8115.34 932
8116.19 884
8117.04 929
8117.89 895
8118.74 948
8119.59 982
8120.45 1017
8121.30 1020
8122.15 1045
8123.00 929
8123.85 917
8124.70 964
8125.55 887
8126.40 881
8127.25 952
8128.10 977
8128.95 923
8129.80 968
8130.65 942
8131.51 860
8132.36 946
8133.21 946
8134.06 902
8134.91 913
8135.76 871
8136.61 897
8137.46 879
8138.32 893
8139.17 849
8140.02 855
8140.87 873
8141.72 886
8142.57 928
8143.43 925
8144.28 900
8145.13 921
8145.98 975
8146.83 964
8147.68 1005
8148.54 879
8149.39 888
8150.24 947
8151.09 906
8151.94 873
8152.80 874
8153.65 928
8154.50 983
8155.35 1012
8156.21 956
8157.06 1052
8157.91 1117
8158.76 1082
8159.62 1005
8160.47 1027
8161.32 999
8162.17 979
8163.03 1062
8163.88 911
8164.73 910
8165.59 848
8166.44 915
8167.29 906
8168.14 888
8169.00 885
8169.85 909
8170.70 895
8171.56 886
8172.41 955
8173.26 973
8174.12 947
8174.97 832
8175.82 879
8176.68 902
8177.53 866
8178.38 904
8179.24 874
8180.09 856
8180.94 872
8181.80 938
8182.65 956
8183.51 861
8184.36 903
8185.21 884
8186.07 794
8186.92 857
8187.78 896
8188.63 874
8189.48 776
8190.34 880
8191.19 922
8192.05 907
8192.90 862
8193.75 868
8194.61 883
8195.46 962
8196.32 899
8197.17 876
8198.03 873
8198.88 932
8199.74 901
8200.59 808
8201.45 857
8202.30 957
8203.16 888
8204.01 847
8204.87 818
8205.72 877
8206.57 871
8207.43 933
8208.29 878
8209.14 864
8210.00 923
8210.85 890
8211.71 807
8212.56 873
8213.42 980
8214.27 959
8215.13 854
8215.98 891
8216.84 935
8217.69 949
8218.55 893
8219.41 829
8220.26 907
8221.12 927
8221.97 952
8222.83 1015
8223.68 979
8224.54 1012
8225.40 1122
8226.25 1013
8227.11 1012
8227.96 969
8228.82 929
8229.68 990
8230.53 1006
8231.39 914
8232.25 922
8233.10 938
8233.96 964
8234.82 904
8235.67 871
8236.53 889
8237.38 882
8238.24 839
8239.10 824
8239.95 806
8240.81 789
8241.67 842
8242.53 832
8243.38 885
8244.24 824
8245.10 919
8245.95 844
8246.81 830
8247.67 877
8248.52 865
8249.38 886
8250.24 917
8251.10 910
8251.95 920
8252.81 859
8253.67 905
8254.53 963
8255.38 828
8256.24 895
8257.10 928
8257.96 862
8258.81 855
8259.67 785
8260.53 798
8261.39 863
8262.25 967
8263.10 887
8263.96 870
8264.82 817
8265.68 783
8266.54 852
8267.39 938
8268.25 858
8269.11 879
8269.97 831
8270.83 846
8271.69 820
8272.54 849
8273.40 776
8274.26 851
8275.12 886
8275.98 875
8276.84 904
8277.70 907
8278.55 806
8279.41 880
8280.27 881
8281.13 771
8281.99 838
8282.85 820
8283.71 892
8284.57 879
8285.43 845
8286.29 830
8287.14 823
8288.00 954
8288.86 942
8289.72 887
8290.58 861
8291.44 776
8292.30 870
8293.16 844
8294.02 758
8294.88 813
8295.74 821
8296.60 843
8297.46 846
8298.32 863
8299.18 899
8300.04 900
8300.90 875
8301.76 922
8302.62 932
8303.48 901
8304.34 894
8305.20 929
8306.06 938
8306.92 933
8307.78 946
8308.64 928
8309.50 891
8310.36 864
8311.22 885
8312.08 861
8312.94 895
8313.80 918
8314.66 931
8315.52 943
8316.38 916
8317.24 878
8318.11 889
8318.97 908
8319.83 885
8320.69 988
8321.55 943
8322.41 857
8323.27 927
8324.13 937
8324.99 910
8325.85 959
8326.72 951
8327.58 952
8328.44 949
8329.30 847
8330.16 861
8331.02 870
8331.88 863
8332.75 845
8333.61 915
8334.47 893
8335.33 922
8336.19 888
8337.05 878
8337.92 903
8338.78 937
8339.64 907
8340.50 919
8341.36 951
8342.23 901
8343.09 951
8343.95 942
8344.81 953
8345.67 899
8346.54 935
8347.40 943
8348.26 924
8349.12 871
8349.99 842
8350.85 905
8351.71 931
8352.57 885
8353.44 903
8354.30 912
8355.16 1015
8356.03 955
8356.89 1028
8357.75 949
8358.61 970
8359.48 1025
8360.34 918
8361.20 895
8362.07 903
8362.93 860
8363.79 942
8364.66 917
8365.52 873
8366.38 903
8367.25 915
8368.11 912
8368.97 814
8369.84 890
8370.70 905
8371.56 910
8372.43 927
8373.29 985
8374.15 978
8375.02 929
8375.88 902
8376.74 936
8377.61 968
8378.47 901
8379.34 930
8380.20 877
8381.06 963
8381.93 895
8382.79 881
8383.66 1019
8384.52 1002
8385.39 859
8386.25 990
8387.11 991
8387.98 1020
8388.84 1023
8389.71 971
8390.57 946
8391.44 989
8392.30 1052
8393.17 1027
8394.03 967
8394.90 1001
8395.76 1047
8396.63 1009
8397.49 935
8398.36 1014
8399.22 1046
8400.09 1063
8400.95 1124
8401.82 1068
8402.68 975
8403.55 1048
8404.41 1036
8405.28 1041
8406.14 1081
8407.01 1089
8407.87 1065
8408.74 1046
8409.60 1038
8410.47 1052
8411.34 1096
8412.20 1081
8413.07 916
8413.93 1062
8414.80 1162
8415.66 1116
8416.53 1081
8417.40 1078
8418.26 1077
8419.13 1086
8419.99 1024
8420.86 1105
8421.73 1150
8422.59 1195
8423.46 1156
8424.32 1137
8425.19 1185
8426.06 1264
8426.92 1247
8427.79 1290
8428.66 1235
8429.52 1240
8430.39 1347
8431.26 1275
8432.12 1274
8432.99 1285
8433.86 1255
8434.72 1320
8435.59 1376
8436.46 1434
8437.32 1354
8438.19 1437
8439.06 1407
8439.93 1388
8440.79 1469
8441.66 1471
8442.53 1493
8443.39 1458
8444.26 1508
8445.13 1529
8446.00 1573
8446.86 1582
8447.73 1548
8448.60 1520
8449.47 1522
8450.33 1568
8451.20 1580
8452.07 1654
8452.94 1628
8453.81 1678
8454.67 1893
8455.54 2220
8456.41 2319
8457.28 2543
8458.15 2760
8459.01 2919
8459.88 2973
8460.75 2801
8461.62 2625
8462.49 2536
8463.35 2427
8464.22 2334
8465.09 2121
8465.96 2039
8466.83 2068
8467.70 2007
8468.57 2067
8469.43 2335
8470.30 2731
8471.17 3161
8472.04 3250
8472.91 3466
8473.78 3558
8474.65 3444
8475.52 3036
8476.38 2722
8477.25 2429
8478.12 2158
8478.99 2002
8479.86 1699
8480.73 1738
8481.60 1595
8482.47 1681
8483.34 1703
8484.21 1520
8485.08 1507
8485.95 1541
8486.82 1437
8487.69 1455
8488.55 1479
8489.42 1410
8490.29 1407
8491.16 1372
8492.03 1407
8492.90 1446
8493.77 1414
8494.64 1473
8495.51 1438
8496.38 1531
8497.25 1512
8498.12 1493
8498.99 1605
8499.86 1521
8500.73 1438
8501.60 1447
8502.47 1373
8503.34 1378
8504.22 1337
8505.09 1361
8505.96 1337
8506.83 1434
8507.70 1535
8508.57 1496
8509.44 1595
8510.31 1640
8511.18 1629
8512.05 1657
8512.92 1584
8513.79 1572
8514.66 1522
8515.53 1553
8516.41 1465
8517.28 1399
8518.15 1359
8519.02 1335
8519.89 1334
8520.76 1328
8521.63 1243
8522.50 1267
8523.38 1290
8524.25 1390
8525.12 1391
8525.99 1368
8526.86 1329
8527.73 1393
8528.60 1358
8529.48 1364
8530.35 1413
8531.22 1465
8532.09 1485
8532.96 1549
8533.84 1532
8534.71 1510
8535.58 1467
8536.45 1437
8537.32 1470
8538.20 1491
8539.07 1465
8539.94 1326
8540.81 1408
8541.68 1353
8542.56 1426
8543.43 1377
8544.30 1345
8545.17 1407
8546.05 1426
8546.92 1476
8547.79 1400
8548.67 1450
8549.54 1450
8550.41 1382
8551.28 1439
8552.16 1400
8553.03 1343
8553.90 1514
8554.78 1479
8555.65 1504
8556.52 1501
8557.39 1496
8558.27 1565
8559.14 1541
8560.01 1555
8560.89 1362
8561.76 1232
8562.63 1239
8563.51 1212
8564.38 1227
8565.25 1254
8566.13 1278
8567.00 1209
8567.88 1204
8568.75 1237
8569.62 1178
8570.50 1232
8571.37 1217
8572.24 1225
8573.12 1188
8573.99 1149
8574.87 1229
8575.74 1065
8576.61 1081
8577.49 1161
8578.36 1130
8579.24 1203
8580.11 1179
8580.99 1046
8581.86 1062
8582.73 1064
8583.61 1077
8584.48 1037
8585.36 1188
8586.23 1168
8587.11 1100
8587.98 1158
8588.86 1085
8589.73 1025
8590.61 1220
8591.48 1219
8592.36 1142
8593.23 1076
8594.11 1108
8594.98 1171
8595.86 1065
8596.73 1018
8597.61 1131
8598.48 1164
8599.36 1117
8600.23 1072
8601.11 1098
8601.98 1141
8602.86 1137
8603.73 1107
8604.61 1084
8605.49 1012
8606.36 1045
8607.24 1054
8608.11 1034
8608.99 1027
8609.86 1054
8610.74 1148
8611.62 1126
8612.49 1081
8613.37 1110
8614.24 1117
8615.12 1140
8616.00 1092
8616.87 1081
8617.75 1092
8618.62 1102
8619.50 1103
8620.38 1138
8621.25 1170
8622.13 1071
8623.01 1143
8623.88 993
8624.76 1008
8625.64 1130
8626.51 1151
8627.39 1118
8628.27 1153
8629.14 1144
8630.02 1122
8630.90 1134
8631.77 1099
8632.65 1159
8633.53 1163
8634.40 1148
8635.28 1137
8636.16 1160
8637.04 1063
8637.91 1147
8638.79 1100
8639.67 1107
8640.55 1142
8641.42 1061
8642.30 1010
8643.18 1068
8644.06 1208
8644.93 1221
8645.81 1172
8646.69 1179
8647.57 1140
8648.44 1086
8649.32 1158
8650.20 1332
8651.08 1285
8651.96 1199
8652.83 1143
8653.71 1076
8654.59 1131
8655.47 1206
8656.35 1220
8657.22 1171
8658.10 1050
8658.98 1152
8659.86 1191
8660.74 1216
8661.62 1192
8662.49 1163
8663.37 1160
8664.25 1120
8665.13 1158
8666.01 1165
8666.89 1235
8667.77 1205
8668.64 1172
8669.52 1238
8670.40 1275
8671.28 1347
8672.16 1348
8673.04 1250
8673.92 1437
8674.80 1484
8675.68 1571
8676.56 1600
8677.44 1624
8678.31 1601
8679.19 1529
8680.07 1497
8680.95 1450
8681.83 1490
8682.71 1364
8683.59 1299
8684.47 1308
8685.35 1206
8686.23 1303
8687.11 1323
8687.99 1284
8688.87 1349
8689.75 1381
8690.63 1523
8691.51 1805
8692.39 1993
8693.27 2120
8694.15 2361
8695.03 2394
8695.91 2317
8696.79 2358
8697.67 2170
8698.55 2018
8699.43 1828
8700.31 1596
8701.19 1463
8702.07 1363
8702.95 1367
8703.83 1356
8704.71 1251
8705.59 1253
8706.48 1217
8707.36 1136
8708.24 1136
8709.12 1071
8710.00 1094
8710.88 1113
8711.76 1161
8712.64 1013
8713.52 997
8714.40 1021
8715.28 1110
8716.17 1052
8717.05 1023
8717.93 998
8718.81 1006
8719.69 1000
8720.57 970
8721.45 1060
8722.34 1125
8723.22 1033
8724.10 1063
8724.98 1128
8725.86 1146
8726.74 1156
8727.63 1077
8728.51 1131
8729.39 1077
8730.27 1182
8731.15 1251
8732.04 1369
8732.92 1277
8733.80 1318
8734.68 1332
8735.56 1198
8736.45 1229
8737.33 1116
8738.21 1086
8739.09 1123
8739.98 1141
8740.86 1136
8741.74 1022
8742.62 1048
8743.51 1104
8744.39 1042
8745.27 1040
8746.15 1128
8747.04 1034
8747.92 1027
8748.80 1019
8749.69 1024
8750.57 971
8751.45 1032
8752.33 1026
8753.22 1105
8754.10 1132
8754.98 1015
8755.87 958
8756.75 1063
8757.63 1104
8758.52 1126
8759.40 1152
8760.28 1141
8761.17 1156
8762.05 1152
8762.93 1157
8763.82 1136
8764.70 1068
8765.59 1103
8766.47 1104
8767.35 1102
8768.24 1160
8769.12 1113
8770.00 1102
8770.89 1119
8771.77 1089
8772.66 1045
8773.54 1100
8774.42 1055
8775.31 1171
8776.19 1173
8777.08 1038
8777.96 1077
8778.85 1027
8779.73 1083
8780.62 1151
8781.50 1044
8782.38 1008
8783.27 1040
8784.15 995
8785.04 985
8785.92 1061
8786.81 1022
8787.69 978
8788.58 1000
8789.46 950
8790.35 909
8791.23 920
8792.12 1017
8793.00 1028
8793.89 1076
8794.77 1146
8795.66 1158
8796.54 1143
8797.43 1178
8798.31 1107
8799.20 1031
8800.08 1059
8800.97 952
8801.86 1082
8802.74 1063
8803.63 943
8804.51 928
8805.40 1001
8806.28 999
8807.17 927
8808.06 986
8808.94 1024
8809.83 1021
8810.71 971
8811.60 992
8812.49 1054
8813.37 991
8814.26 902
8815.14 1017
8816.03 969
8816.92 918
8817.80 900
8818.69 931
8819.58 880
8820.46 929
8821.35 875
8822.24 990
8823.12 942
8824.01 923
8824.90 879
8825.78 903
8826.67 949
8827.56 982
8828.44 970
8829.33 969
8830.22 998
8831.10 1038
8831.99 971
8832.88 941
8833.77 930
8834.65 897
8835.54 885
8836.43 968
8837.31 892
8838.20 860
8839.09 878
8839.98 928
8840.86 981
8841.75 948
8842.64 978
8843.53 943
8844.41 846
8845.30 848
8846.19 878
8847.08 820
8847.97 891
8848.85 896
8849.74 930
8850.63 859
8851.52 911
8852.41 867
8853.29 927
8854.18 837
8855.07 772
8855.96 824
8856.85 863
8857.74 879
8858.62 867
8859.51 807
8860.40 881
8861.29 809
8862.18 810
8863.07 823
8863.95 808
8864.84 806
8865.73 851
8866.62 864
8867.51 839
8868.40 824
8869.29 833
8870.18 837
8871.07 800
8871.95 806
8872.84 817
8873.73 836
8874.62 867
8875.51 871
8876.40 849
8877.29 853
8878.18 772
8879.07 778
8879.96 790
8880.85 735
8881.74 751
8882.63 847
8883.52 849
8884.41 797
8885.30 767
8886.19 811
8887.08 831
8887.97 769
8888.86 755
8889.75 728
8890.64 806
8891.53 783
8892.42 768
8893.31 759
8894.20 793
8895.09 852
8895.98 842
8896.87 820
8897.76 875
8898.65 818
8899.54 771
8900.43 883
8901.32 759
8902.21 761
8903.10 751
8903.99 774
8904.88 874
8905.77 829
8906.66 751
8907.55 798
8908.45 732
8909.34 796
8910.23 797
8911.12 767
8912.01 792
8912.90 766
8913.79 871
8914.68 842
8915.57 810
8916.47 863
8917.36 827
8918.25 855
8919.14 774
8920.03 696
8920.92 737
8921.81 739
8922.71 761
8923.60 821
8924.49 770
8925.38 769
8926.27 755
8927.16 726
8928.06 746
8928.95 746
8929.84 827
8930.73 785
8931.62 693
8932.52 698
8933.41 760
8934.30 722
8935.19 697
8936.09 729
8936.98 723
8937.87 728
8938.76 730
8939.65 800
8940.55 673
8941.44 695
8942.33 751
8943.23 678
8944.12 741
8945.01 694
8945.90 712
8946.80 756
8947.69 736
8948.58 726
8949.47 778
8950.37 779
8951.26 767
8952.15 717
8953.05 686
8953.94 682
8954.83 712
8955.73 679
8956.62 680
8957.51 773
8958.41 720
8959.30 772
8960.19 755
8961.09 719
8961.98 842
8962.87 748
8963.77 776
8964.66 836
8965.56 760
8966.45 731
8967.34 736
8968.24 756
8969.13 761
8970.03 791
8970.92 827
8971.81 834
8972.71 746
8973.60 780
8974.50 811
8975.39 743
8976.28 709
8977.18 716
8978.07 664
8978.97 657
8979.86 727
8980.76 704
8981.65 714
8982.55 732
8983.44 733
8984.33 687
8985.23 798
8986.12 765
8987.02 709
8987.91 645
8988.81 690
8989.70 742
8990.60 702
8991.49 737
8992.39 850
8993.28 748
8994.18 692
8995.07 650
8995.97 689
8996.87 618
8997.76 609
8998.66 656
8999.55 600
9000.45 729
9001.34 663
9002.24 732
9003.13 700
9004.03 718
9004.93 652
9005.82 699
9006.72 661
9007.61 663
9008.51 682
9009.40 674
9010.30 672
9011.20 616
9012.09 662
9012.99 629
9013.88 667
9014.78 678
9015.68 727
9016.57 675
9017.47 649
9018.37 677
9019.26 669
9020.16 683
9021.06 706
9021.95 707
9022.85 744
9023.75 672
9024.64 630
9025.54 663
9026.44 657
9027.33 712
9028.23 702
9029.13 795
9030.02 768
9030.92 685
9031.82 653
9032.71 704
9033.61 668
9034.51 687
9035.41 616
9036.30 663
9037.20 691
9038.10 679
9039.00 690
9039.89 701
9040.79 790
9041.69 663
9042.59 625
9043.48 650
9044.38 667
9045.28 655
9046.18 628
9047.07 684
9047.97 707
9048.87 670
9049.77 714
9050.67 704
9051.56 661
9052.46 652
9053.36 636
9054.26 695
9055.16 679
9056.06 646
9056.95 727
9057.85 700
9058.75 729
9059.65 668
9060.55 671
9061.45 697
9062.34 692
9063.24 636
9064.14 678
9065.04 712
9065.94 739
9066.84 689
9067.74 756
9068.64 726
9069.53 727
9070.43 734
9071.33 667
9072.23 690
9073.13 715
9074.03 682
9074.93 672
9075.83 657
9076.73 672
9077.63 679
9078.53 652
9079.43 645
9080.33 697
9081.23 698
9082.12 656
9083.02 605
9083.92 639
9084.82 632
9085.72 644
9086.62 629
9087.52 706
9088.42 683
9089.32 652
9090.22 675
9091.12 692
9092.02 669
9092.92 699
9093.82 626
9094.72 578
9095.62 599
9096.52 745
9097.42 681
9098.32 640
9099.22 675
9100.13 667
9101.03 707
9101.93 715
9102.83 664
9103.73 651
9104.63 653
9105.53 732
9106.43 684
9107.33 654
9108.23 636
9109.13 660
9110.03 672
9110.93 670
9111.84 642
9112.74 678
9113.64 672
9114.54 651
9115.44 659
9116.34 633
9117.24 637
9118.14 605
9119.05 596
9119.95 657
9120.85 697
9121.75 711
9122.65 662
9123.55 649
9124.45 580
9125.36 587
9126.26 579
9127.16 702
9128.06 680
9128.96 674
9129.87 609
9130.77 658
9131.67 659
9132.57 707
9133.47 662
9134.38 675
9135.28 683
9136.18 671
9137.08 736
9137.98 694
9138.89 735
9139.79 654
9140.69 659
9141.59 737
9142.50 719
9143.40 669
9144.30 696
9145.21 681
9146.11 644
9147.01 676
9147.91 679
9148.82 667
9149.72 642
9150.62 639
9151.53 687
9152.43 650
9153.33 665
9154.23 610
9155.14 598
9156.04 658
9156.94 731
9157.85 728
9158.75 658
9159.65 643
9160.56 660
9161.46 701
9162.36 650
9163.27 676
9164.17 653
9165.08 711
9165.98 622
9166.88 686
9167.79 623
9168.69 682
9169.59 641
9170.50 672
9171.40 645
9172.31 645
9173.21 665
9174.11 696
9175.02 647
9175.92 692
9176.83 702
9177.73 674
9178.64 610
9179.54 704
9180.44 694
9181.35 616
9182.25 655
9183.16 713
9184.06 662
9184.97 680
9185.87 628
9186.78 667
9187.68 680
9188.59 675
9189.49 566
9190.40 632
9191.30 721
9192.21 672
9193.11 691
9194.02 694
9194.92 666
9195.83 674
9196.73 681
9197.64 722
9198.54 798
9199.45 742
9200.35 688
9201.26 754
9202.16 769
9203.07 813
9203.98 841
9204.88 781
9205.79 757
9206.69 729
9207.60 707
9208.50 731
9209.41 759
9210.32 693
9211.22 719
9212.13 623
9213.03 672
9213.94 684
9214.85 664
9215.75 692
9216.66 746
9217.57 733
9218.47 738
9219.38 791
9220.28 784
9221.19 722
9222.10 760
9223.00 743
9223.91 664
9224.82 702
9225.72 698
9226.63 721
9227.54 645
9228.44 713
9229.35 662
9230.26 676
9231.16 665
9232.07 613
9232.98 653
9233.89 656
9234.79 699
9235.70 689
9236.61 742
9237.51 739
9238.42 722
9239.33 651
9240.24 664
9241.14 648
9242.05 681
9242.96 685
9243.87 685
9244.77 705
9245.68 722
9246.59 738
9247.50 677
9248.40 652
9249.31 649
9250.22 640
9251.13 666
9252.04 645
9252.94 673
9253.85 714
9254.76 713
9255.67 639
9256.58 681
9257.48 681
9258.39 697
9259.30 704
9260.21 690
9261.12 661
9262.03 675
9262.94 694
9263.84 694
9264.75 663
9265.66 672
9266.57 691
9267.48 730
9268.39 673
9269.30 707
9270.20 661
9271.11 665
9272.02 670
9272.93 640
9273.84 699
9274.75 688
9275.66 714
9276.57 675
9277.48 651
9278.39 675
9279.30 692
9280.21 636
9281.11 691
9282.02 724
9282.93 673
9283.84 610
9284.75 717
9285.66 642
9286.57 683
9287.48 645
9288.39 702
9289.30 680
9290.21 598
9291.12 591
9292.03 590
9292.94 671
9293.85 683
9294.76 674
9295.67 688
9296.58 662
9297.49 698
9298.40 705
9299.31 669
9300.22 752
9301.13 720
9302.04 654
9302.95 624
9303.86 655
9304.77 661
9305.69 672
9306.60 650
9307.51 674
9308.42 701
9309.33 700
9310.24 708
9311.15 696
9312.06 717
9312.97 689
9313.88 641
9314.79 637
9315.70 668
9316.62 664
9317.53 657
9318.44 664
9319.35 613
9320.26 636
9321.17 679
9322.08 691
9322.99 655
9323.91 659
9324.82 639
9325.73 630
9326.64 666
9327.55 647
9328.46 644
9329.38 720
9330.29 703
9331.20 605
9332.11 604
9333.02 667
9333.94 717
9334.85 642
9335.76 594
9336.67 604
9337.58 692
9338.50 700
9339.41 645
9340.32 730
9341.23 687
9342.15 680
9343.06 663
9343.97 644
9344.88 665
9345.80 740
9346.71 708
9347.62 714
9348.53 709
9349.45 657
9350.36 655
9351.27 742
9352.18 689
9353.10 702
9354.01 657
9354.92 642
9355.84 716
9356.75 645
9357.66 637
9358.58 689
9359.49 685
9360.40 667
9361.32 655
9362.23 644
9363.14 676
9364.06 724
9364.97 682
9365.88 768
9366.80 729
9367.71 755
9368.62 638
9369.54 656
9370.45 681
9371.37 728
9372.28 749
9373.19 684
9374.11 693
9375.02 694
9375.94 719
9376.85 750
9377.76 753
9378.68 682
9379.59 709
9380.51 715
9381.42 784
9382.33 744
9383.25 717
9384.16 701
9385.08 716
9385.99 663
9386.91 729
9387.82 857
9388.74 718
9389.65 775
9390.57 809
9391.48 781
9392.40 757
9393.31 658
9394.23 700
9395.14 743
9396.06 781
9396.97 748
9397.89 706
9398.80 772
9399.72 727
9400.63 731
9401.55 804
9402.46 782
9403.38 798
9404.29 737
9405.21 716
9406.12 671
9407.04 697
9407.95 746
9408.87 778
9409.79 753
9410.70 778
9411.62 808
9412.53 814
9413.45 743
9414.36 708
9415.28 732
9416.20 747
9417.11 765
9418.03 715
9418.95 732
9419.86 744
9420.78 801
9421.69 699
9422.61 764
9423.53 795
9424.44 733
9425.36 713
9426.28 720
9427.19 764
9428.11 681
9429.03 659
9429.94 735
9430.86 738
9431.78 749
9432.69 771
9433.61 740
9434.53 797
9435.44 785
9436.36 831
9437.28 764
9438.19 755
9439.11 861
9440.03 847
9440.95 821
9441.86 834
9442.78 903
9443.70 828
9444.62 786
9445.53 795
9446.45 825
9447.37 853
9448.29 810
9449.20 805
9450.12 803
9451.04 807
9451.96 936
9452.87 1008
9453.79 952
9454.71 937
9455.63 1015
9456.55 1008
9457.46 1062
9458.38 1011
9459.30 908
9460.22 977
9461.14 915
9462.05 866
9462.97 850
9463.89 866
9464.81 875
9465.73 851
9466.65 766
9467.56 896
9468.48 942
9469.40 750
9470.32 800
9471.24 835
9472.16 826
9473.08 850
9473.99 810
9474.91 866
9475.83 847
9476.75 802
9477.67 850
9478.59 815
9479.51 820
9480.43 912
9481.35 789
9482.27 886
9483.19 882
9484.10 879
9485.02 908
9485.94 940
9486.86 827
9487.78 820
9488.70 809
9489.62 875
9490.54 919
9491.46 866
9492.38 820
9493.30 850
9494.22 916
9495.14 884
9496.06 828
9496.98 801
9497.90 829
9498.82 816
9499.74 802
9500.66 811
9501.58 804
9502.50 800
9503.42 888
9504.34 856
9505.26 827
9506.18 836
9507.10 781
9508.02 869
9508.94 809
9509.86 848
9510.78 885
9511.70 814
9512.63 894
9513.55 902
9514.47 964
9515.39 1005
9516.31 970
9517.23 958
9518.15 988
9519.07 1004
9519.99 899
9520.91 989
9521.83 927
9522.76 948
9523.68 932
9524.60 880
9525.52 950
9526.44 961
9527.36 930
9528.28 908
9529.21 1008
9530.13 1062
9531.05 1154
9531.97 1239
9532.89 1282
9533.81 1407
9534.74 1469
9535.66 1480
9536.58 1476
9537.50 1397
9538.42 1412
9539.35 1303
9540.27 1202
9541.19 1153
9542.11 1148
9543.03 1148
9543.96 1031
9544.88 956
9545.80 972
9546.72 925
9547.64 922
9548.57 988
9549.49 983
9550.41 966
9551.33 941
9552.26 957
9553.18 957
9554.10 925
9555.03 881
9555.95 889
9556.87 958
9557.79 937
9558.72 982
9559.64 920
9560.56 971
9561.49 958
9562.41 966
9563.33 968
9564.26 984
9565.18 997
9566.10 985
9567.03 939
9567.95 924
9568.87 898
9569.80 924
9570.72 924
9571.64 904
9572.57 946
9573.49 908
9574.41 977
9575.34 984
9576.26 931
9577.18 860
9578.11 941
9579.03 844
9579.96 801
9580.88 907
9581.80 862
9582.73 832
9583.65 818
9584.58 899
9585.50 849
9586.43 847
9587.35 913
9588.27 824
9589.20 881
9590.12 884
9591.05 904
9591.97 916
9592.90 851
9593.82 864
9594.75 906
9595.67 864
9596.60 902
9597.52 899
9598.45 846
9599.37 833
9600.29 915
9601.22 941
9602.14 898
9603.07 892
9604.00 1001
9604.92 914
9605.85 904
9606.77 907
9607.70 897
9608.62 905
9609.55 906
9610.47 938
9611.40 980
9612.32 1000
9613.25 1008
9614.17 972
9615.10 974
9616.03 1007
9616.95 1043
9617.88 982
9618.80 919
9619.73 924
9620.65 903
9621.58 873
9622.51 899
9623.43 950
9624.36 1013
9625.29 1066
9626.21 944
9627.14 991
9628.06 976
9628.99 967
9629.92 1017
9630.84 952
9631.77 1016
9632.70 974
9633.62 1042
9634.55 1006
9635.48 992
9636.40 1052
9637.33 1066
9638.26 1054
9639.18 1042
9640.11 1134
9641.04 1124
9641.96 1096
9642.89 1091
9643.82 1078
9644.74 1136
9645.67 1108
9646.60 1147
9647.53 1224
9648.45 1186
9649.38 1218
9650.31 1368
9651.24 1424
9652.16 1357
9653.09 1355
9654.02 1393
9654.95 1353
9655.87 1285
9656.80 1272
9657.73 1183
9658.66 1236
9659.58 1149
9660.51 1095
9661.44 1161
9662.37 1076
9663.30 1075
9664.22 1147
9665.15 1132
9666.08 1148
9667.01 1140
9667.94 1106
9668.86 1108
9669.79 1134
9670.72 1104
9671.65 1077
9672.58 1082
9673.51 1118
9674.43 1164
9675.36 1156
9676.29 1141
9677.22 1167
9678.15 1135
9679.08 1104
9680.01 1212
9680.94 1247
9681.86 1244
9682.79 1271
9683.72 1226
9684.65 1270
9685.58 1296
9686.51 1287
9687.44 1212
9688.37 1205
9689.30 1228
9690.23 1261
9691.16 1304
9692.08 1216
9693.01 1253
9693.94 1274
9694.87 1274
9695.80 1221
9696.73 1363
9697.66 1407
9698.59 1393
9699.52 1331
9700.45 1545
9701.38 1546
9702.31 1521
9703.24 1428
9704.17 1370
9705.10 1356
9706.03 1318
9706.96 1270
9707.89 1261
9708.82 1150
9709.75 1257
9710.68 1218
9711.61 1234
9712.54 1166
9713.47 1163
9714.40 1207
9715.33 1284
9716.26 1267
9717.19 1283
9718.12 1208
9719.06 1140
9719.99 1148
9720.92 1154
9721.85 1189
9722.78 1159
9723.71 1134
9724.64 1134
9725.57 1099
9726.50 1070
9727.43 1088
9728.36 1115
9729.30 1076
9730.23 1090
9731.16 1156
9732.09 1123
9733.02 1148
9733.95 1222
9734.88 1143
9735.81 1142
9736.75 1150
9737.68 1140
9738.61 1097
9739.54 1144
9740.47 1180
9741.40 1084
9742.34 1091
9743.27 1047
9744.20 1052
9745.13 1029
9746.06 1042
9747.00 1015
9747.93 1020
9748.86 1050
9749.79 1026
9750.72 1029
9751.66 1015
9752.59 1070
9753.52 1056
9754.45 987
9755.39 965
9756.32 967
9757.25 977
9758.18 958
9759.12 944
9760.05 986
9760.98 985
9761.91 1041
9762.85 968
9763.78 987
9764.71 1039
9765.64 1022
9766.58 1009
9767.51 1053
9768.44 951
9769.38 919
9770.31 1015
9771.24 1031
9772.18 992
9773.11 936
9774.04 1047
9774.98 977
9775.91 998
9776.84 964
9777.78 1016
9778.71 1099
9779.64 1083
9780.58 1078
9781.51 1090
9782.44 1028
9783.38 1052
9784.31 1090
9785.25 1049
9786.18 990
9787.11 1112
9788.05 1050
9788.98 1046
9789.92 1044
9790.85 1064
9791.78 1029
9792.72 928
9793.65 964
9794.59 1004
9795.52 925
9796.46 973
9797.39 1078
9798.32 997
9799.26 991
9800.19 1020
9801.13 997
9802.06 942
9803.00 958
9803.93 966
9804.87 953
9805.80 992
9806.74 900
9807.67 901
9808.61 844
9809.54 870
9810.48 855
9811.41 807
9812.35 799
9813.28 919
9814.22 933
9815.15 871
9816.09 829
9817.02 912
9817.96 932
9818.89 893
9819.83 881
9820.76 890
9821.70 842
9822.64 836
9823.57 864
9824.51 854
9825.44 922
9826.38 865
9827.31 847
9828.25 787
9829.19 786
9830.12 752
9831.06 793
9831.99 841
9832.93 881
9833.87 824
9834.80 790
9835.74 828
9836.68 857
9837.61 867
9838.55 852
9839.48 787
9840.42 846
9841.36 873
9842.29 792
9843.23 853
9844.17 868
9845.10 899
9846.04 832
9846.98 739
9847.91 808
9848.85 872
9849.79 817
9850.72 826
9851.66 858
9852.60 899
9853.54 861
9854.47 777
9855.41 821
9856.35 849
9857.28 813
9858.22 808
9859.16 828
9860.10 869
9861.03 876
9861.97 805
9862.91 839
9863.85 808
9864.78 763
9865.72 794
9866.66 876
9867.60 883
9868.54 823
9869.47 893
9870.41 831
9871.35 788
9872.29 827
9873.22 852
9874.16 837
9875.10 756
9876.04 819
9876.98 829
9877.92 795
9878.85 822
9879.79 845
9880.73 819
9881.67 840
9882.61 784
9883.55 815
9884.48 859
9885.42 806
9886.36 822
9887.30 836
9888.24 879
9889.18 798
9890.12 840
9891.06 796
9891.99 782
9892.93 798
9893.87 817
9894.81 820
9895.75 827
9896.69 764
9897.63 743
9898.57 736
9899.51 708
9900.45 714
9901.39 746
9902.33 737
9903.27 784
9904.20 851
9905.14 841
9906.08 829
9907.02 760
9907.96 735
9908.90 719
9909.84 786
9910.78 797
9911.72 716
9912.66 805
9913.60 803
9914.54 796
9915.48 731
9916.42 814
9917.36 750
9918.30 824
9919.24 812
9920.18 777
9921.12 767
9922.06 766
9923.00 768
9923.94 863
9924.88 997
9925.83 928
9926.77 1012
9927.71 1183
9928.65 1119
9929.59 1118
9930.53 1201
9931.47 1165
9932.41 1141
9933.35 1086
9934.29 1019
9935.23 912
9936.17 992
9937.12 897
9938.06 853
9939.00 826
9939.94 812
9940.88 745
9941.82 729
9942.76 811
9943.70 841
9944.65 882
9945.59 881
9946.53 782
9947.47 801
9948.41 767
9949.35 755
9950.29 785
9951.24 785
9952.18 734
9953.12 748
9954.06 741
9955.00 788
9955.95 813
9956.89 797
9957.83 790
9958.77 737
9959.71 734
9960.66 812
9961.60 775
9962.54 791
9963.48 818
9964.43 776
9965.37 724
9966.31 775
9967.25 787
9968.20 807
9969.14 777
9970.08 810
9971.02 799
9971.97 737
9972.91 784
9973.85 725
9974.79 685
9975.74 742
9976.68 712
9977.62 718
9978.57 705
9979.51 711
9980.45 705
9981.40 757
9982.34 667
9983.28 667
9984.23 696
9985.17 703
9986.11 654
9987.06 642
9988.00 647
9988.94 622
9989.89 665
9990.83 725
9991.77 714
9992.72 715
9993.66 746
9994.60 717
9995.55 721
9996.49 707
9997.44 747
9998.38 696
9999.32 723
10000.27 758
10001.21 711
10002.16 723
10003.10 692
10004.04 733
10004.99 711
10005.93 716
10006.88 748
10007.82 710
10008.77 720
10009.71 674
10010.66 685
10011.60 666
10012.54 696
10013.49 689
10014.43 713
10015.38 736
10016.32 713
10017.27 682
10018.21 734
10019.16 683
10020.10 688
10021.05 646
10021.99 690
10022.94 710
10023.88 688
10024.83 638
10025.77 659
10026.72 692
10027.67 674
10028.61 666
10029.56 693
10030.50 663
10031.45 626
10032.39 697
10033.34 624
10034.28 646
10035.23 621
10036.18 636
10037.12 636
10038.07 647
10039.01 700
10039.96 693
10040.90 641
10041.85 660
10042.80 692
10043.74 723
10044.69 654
10045.64 660
10046.58 665
10047.53 635
10048.47 649
10049.42 667
10050.37 646
10051.31 653
10052.26 612
10053.21 652
10054.15 619
10055.10 681
10056.05 672
10056.99 637
10057.94 568
10058.89 597
10059.83 611
10060.78 639
10061.73 560
10062.67 689
10063.62 665
10064.57 646
10065.52 607
10066.46 650
10067.41 646
10068.36 619
10069.30 603
10070.25 601
10071.20 630
10072.15 685
10073.09 632
10074.04 644
10074.99 643
10075.94 606
10076.88 656
10077.83 658
10078.78 671
10079.73 636
10080.68 622
10081.62 592
10082.57 635
10083.52 633
10084.47 625
10085.42 661
10086.36 665
10087.31 596
10088.26 596
10089.21 574
10090.16 587
10091.11 603
10092.05 645
10093.00 685
10093.95 603
10094.90 569
10095.85 567
10096.80 594
10097.75 591
10098.69 590
10099.64 629
10100.59 609
10101.54 587
10102.49 644
10103.44 622
10104.39 568
10105.34 642
10106.28 631
10107.23 619
10108.18 672
10109.13 629
10110.08 624
10111.03 613
10111.98 594
10112.93 616
10113.88 620
10114.83 606
10115.78 583
10116.73 545
10117.68 600
10118.63 581
10119.58 583
10120.53 588
10121.48 649
10122.43 577
10123.38 514
10124.33 565
10125.28 564
10126.23 586
10127.18 679
10128.13 603
10129.08 601
10130.03 624
10130.98 639
10131.93 590
10132.88 585
10133.83 604
10134.78 583
10135.73 583
10136.68 603
10137.63 545
10138.58 538
10139.53 584
10140.48 642
10141.43 650
10142.38 686
10143.33 596
10144.28 591
10145.23 613
10146.19 569
10147.14 586
10148.09 653
10149.04 619
10149.99 573
10150.94 623
10151.89 615
10152.84 637
10153.79 583
10154.75 660
10155.70 655
10156.65 603
10157.60 623
10158.55 632
10159.50 623
10160.46 633
10161.41 651
10162.36 702
10163.31 711
10164.26 682
10165.21 626
10166.17 655
10167.12 613
10168.07 656
10169.02 583
10169.97 620
10170.93 577
10171.88 593
10172.83 630
10173.78 606
10174.73 684
10175.69 657
10176.64 636
10177.59 645
10178.54 656
10179.50 660
10180.45 625
10181.40 628
10182.35 591
10183.31 629
10184.26 638
10185.21 639
10186.17 645
10187.12 712
10188.07 682
10189.02 647
10189.98 655
10190.93 617
10191.88 655
10192.84 653
10193.79 618
10194.74 657
10195.70 641
10196.65 675
10197.60 738
10198.56 712
10199.51 644
10200.46 658
10201.42 727
10202.37 642
10203.32 674
10204.28 643
10205.23 669
10206.18 678
10207.14 711
10208.09 737
10209.05 763
10210.00 770
10210.95 727
10211.91 728
10212.86 796
10213.82 739
10214.77 693
10215.72 683
10216.68 735
10217.63 668
10218.59 696
10219.54 732
10220.50 707
10221.45 705
10222.41 654
10223.36 620
10224.31 674
10225.27 673
10226.22 704
10227.18 649
10228.13 638
10229.09 668
10230.04 654
10231.00 637
10231.95 689
10232.91 693
10233.86 689
10234.82 722
10235.77 721
10236.73 754
10237.68 815
10238.64 857
10239.59 817
10240.55 816
10241.50 811
10242.46 762
10243.42 773
10244.37 767
10245.33 688
10246.28 711
10247.24 673
10248.19 643
10249.15 600
10250.11 628
10251.06 661
10252.02 639
10252.97 668
10253.93 659
10254.89 616
10255.84 640
10256.80 645
10257.75 671
10258.71 637
10259.67 675
10260.62 646
10261.58 653
10262.54 674
10263.49 628
10264.45 626
10265.40 602
10266.36 693
10267.32 641
10268.27 673
10269.23 665
10270.19 615
10271.14 592
10272.10 649
10273.06 580
10274.02 632
10274.97 590
10275.93 654
10276.89 682
10277.84 621
10278.80 604
10279.76 624
10280.71 639
10281.67 593
10282.63 621
10283.59 617
10284.54 647
10285.50 611
10286.46 606
10287.42 624
10288.37 581
10289.33 591
10290.29 643
10291.25 621
10292.21 661
10293.16 572
10294.12 633
10295.08 569
10296.04 519
10296.99 537
10297.95 618
10298.91 608
10299.87 579
10300.83 594
10301.79 590
10302.74 574
10303.70 562
10304.66 531
10305.62 583
10306.58 576
10307.54 592
10308.49 593
10309.45 631
10310.41 581
10311.37 682
10312.33 596
10313.29 561
10314.25 593
10315.21 635
10316.16 622
10317.12 586
10318.08 580
10319.04 564
10320.00 572
10320.96 609
10321.92 661
10322.88 630
10323.84 589
10324.80 607
10325.76 589
10326.71 592
10327.67 600
10328.63 686
10329.59 631
10330.55 652
10331.51 652
10332.47 613
10333.43 643
10334.39 607
10335.35 616
10336.31 607
10337.27 588
10338.23 580
10339.19 611
10340.15 602
10341.11 596
10342.07 574
10343.03 584
10343.99 570
10344.95 564
10345.91 524
10346.87 594
10347.83 618
10348.79 587
10349.75 604
10350.71 624
10351.67 583
10352.63 639
10353.60 575
10354.56 540
10355.52 645
10356.48 593
10357.44 546
10358.40 530
10359.36 601
10360.32 610
10361.28 605
10362.24 543
10363.20 538
10364.17 531
10365.13 598
10366.09 578
10367.05 567
10368.01 588
10368.97 602
10369.93 552
10370.89 566
10371.86 512
10372.82 537
10373.78 567
10374.74 537
10375.70 580
10376.66 584
10377.63 573
10378.59 543
10379.55 624
10380.51 588
10381.47 573
10382.44 487
10383.40 455
10384.36 523
10385.32 539
10386.28 490
10387.25 545
10388.21 563
10389.17 538
10390.13 520
10391.10 546
10392.06 569
10393.02 605
10393.98 568
10394.94 538
10395.91 574
10396.87 603
10397.83 572
10398.80 549
10399.76 558
10400.72 579
10401.68 550
10402.65 567
10403.61 572
10404.57 625
10405.54 641
10406.50 572
10407.46 626
10408.43 588
10409.39 591
10410.35 575
10411.32 591
10412.28 606
10413.24 608
10414.21 580
10415.17 590
10416.13 614
10417.10 598
10418.06 596
10419.02 639
10419.99 664
10420.95 672
10421.91 685
10422.88 668
10423.84 601
10424.81 659
10425.77 605
10426.73 591
10427.70 621
10428.66 603
10429.63 618
10430.59 595
10431.56 639
10432.52 585
10433.48 567
10434.45 574
10435.41 583
10436.38 622
10437.34 609
10438.31 590
10439.27 566
10440.24 555
10441.20 577
10442.16 549
10443.13 494
10444.09 529
10445.06 521
10446.02 556
10446.99 609
10447.95 564
10448.92 582
10449.88 563
10450.85 609
10451.81 564
10452.78 522
10453.75 562
10454.71 554
10455.68 533
10456.64 570
10457.61 525
10458.57 544
10459.54 555
10460.50 539
10461.47 507
10462.43 574
10463.40 554
10464.37 565
10465.33 561
10466.30 541
10467.26 572
10468.23 537
10469.20 529
10470.16 497
10471.13 564
10472.09 550
10473.06 579
10474.03 532
10474.99 578
10475.96 585
10476.93 508
10477.89 536
10478.86 507
10479.82 566
10480.79 546
10481.76 586
10482.72 618
10483.69 560
10484.66 553
10485.62 549
10486.59 549
10487.56 540
10488.52 512
10489.49 532
10490.46 561
10491.43 599
10492.39 612
10493.36 560
10494.33 529
10495.29 569
10496.26 530
10497.23 538
10498.20 575
10499.16 577
10500.13 551
10501.10 548
10502.07 593
10503.03 595
10504.00 553
10504.97 569
10505.94 606
10506.90 570
10507.87 535
10508.84 529
10509.81 545
10510.78 569
10511.74 574
10512.71 505
10513.68 525
10514.65 555
10515.62 571
10516.58 591
10517.55 536
10518.52 503
10519.49 562
10520.46 545
10521.43 552
10522.39 518
10523.36 584
10524.33 530
10525.30 554
10526.27 532
10527.24 549
10528.21 527
10529.17 532
10530.14 545
10531.11 543
10532.08 554
10533.05 612
10534.02 593
10534.99 599
10535.96 578
10536.93 568
10537.90 514
10538.86 533
10539.83 536
10540.80 574
10541.77 552
10542.74 567
10543.71 541
10544.68 525
10545.65 550
10546.62 586
10547.59 542
10548.56 574
10549.53 575
10550.50 598
10551.47 568
10552.44 594
10553.41 538
10554.38 543
10555.35 589
10556.32 519
10557.29 536
10558.26 638
10559.23 624
10560.20 620
10561.17 649
10562.14 684
10563.11 736
10564.08 658
10565.05 709
10566.02 709
10566.99 659
10567.96 635
10568.93 597
10569.90 611
10570.87 635
10571.84 604
10572.82 586
10573.79 628
10574.76 660
10575.73 606
10576.70 643
10577.67 580
10578.64 543
10579.61 499
10580.58 531
10581.55 512
10582.53 574
10583.50 570
10584.47 573
10585.44 569
10586.41 599
10587.38 612
10588.35 605
10589.33 566
10590.30 580
10591.27 559
10592.24 533
10593.21 598
10594.18 547
10595.16 555
10596.13 600
10597.10 538
10598.07 577
10599.04 592
10600.01 540
10600.99 524
10601.96 518
10602.93 559
10603.90 570
10604.88 567
10605.85 545
10606.82 594
10607.79 605
10608.77 555
10609.74 580
10610.71 531
10611.68 567
10612.66 542
10613.63 532
10614.60 547
10615.57 541
10616.55 528
10617.52 584
10618.49 559
10619.46 569
10620.44 514
10621.41 638
10622.38 561
10623.36 527
10624.33 517
10625.30 605
10626.28 582
10627.25 551
10628.22 581
10629.20 642
10630.17 594
10631.14 560
10632.12 606
10633.09 610
10634.06 633
10635.04 570
10636.01 599
10636.99 608
10637.96 579
10638.93 602
10639.91 645
10640.88 736
10641.85 721
10642.83 693
10643.80 793
10644.78 749
10645.75 653
10646.72 623
10647.70 637
10648.67 648
10649.65 627
10650.62 590
10651.60 642
10652.57 540
10653.55 562
10654.52 547
10655.49 543
10656.47 576
10657.44 573
10658.42 578
10659.39 573
10660.37 545
10661.34 540
10662.32 578
10663.29 604
10664.27 568
10665.24 544
10666.22 535
10667.19 525
10668.17 545
10669.14 496
10670.12 519
10671.09 570
10672.07 613
10673.04 536
10674.02 534
10675.00 535
10675.97 510
10676.95 631
10677.92 630
10678.90 561
10679.87 596
10680.85 570
10681.82 595
10682.80 600
10683.78 566
10684.75 560
10685.73 554
10686.70 538
10687.68 545
10688.66 513
10689.63 542
10690.61 577
10691.58 501
10692.56 556
10693.54 529
10694.51 536
10695.49 526
10696.47 508
10697.44 556
10698.42 551
10699.40 583
10700.37 546
10701.35 567
10702.33 529
10703.30 518
10704.28 504
10705.26 519
10706.23 503
10707.21 504
10708.19 545
10709.16 543
10710.14 519
10711.12 541
10712.10 486
10713.07 508
10714.05 546
10715.03 575
10716.01 458
10716.98 495
10717.96 508
10718.94 498
10719.91 550
10720.89 527
10721.87 554
10722.85 548
10723.83 576
10724.80 565
10725.78 512
10726.76 488
10727.74 487
10728.71 494
10729.69 507
10730.67 550
10731.65 563
10732.63 585
10733.60 493
10734.58 564
10735.56 520
10736.54 448
10737.52 447
10738.50 526
10739.47 562
10740.45 524
10741.43 571
10742.41 529
10743.39 544
10744.37 549
10745.35 530
10746.32 561
10747.30 544
10748.28 490
10749.26 501
10750.24 498
10751.22 497
10752.20 464
10753.18 506
10754.16 509
10755.14 538
10756.11 510
10757.09 573
10758.07 569
10759.05 527
10760.03 495
10761.01 475
10761.99 510
10762.97 511
10763.95 478
10764.93 508
10765.91 517
10766.89 486
10767.87 521
10768.85 474
10769.83 521
10770.81 527
10771.79 472
10772.77 507
10773.75 541
10774.73 460
10775.71 457
10776.69 489
10777.67 556
10778.65 530
10779.63 505
10780.61 537
10781.59 529
10782.57 518
10783.55 528
10784.53 553
10785.51 558
10786.49 549
10787.47 480
10788.45 461
10789.43 501
10790.41 519
10791.39 488
10792.38 501
10793.36 465
10794.34 508
10795.32 533
10796.30 484
10797.28 552
10798.26 459
10799.24 530
10800.22 532
10801.21 509
10802.19 531
10803.17 575
10804.15 493
10805.13 553
10806.11 508
10807.09 531
10808.07 548
10809.06 543
10810.04 554
10811.02 559
10812.00 561
10812.98 521
10813.97 541
10814.95 488
10815.93 535
10816.91 478
10817.89 489
10818.87 495
10819.86 548
10820.84 484
10821.82 527
10822.80 479
10823.79 502
10824.77 579
10825.75 512
10826.73 549
10827.72 495
10828.70 469
10829.68 542
10830.66 534
10831.65 540
10832.63 579
10833.61 446
10834.59 482
10835.58 505
10836.56 464
10837.54 497
10838.52 532
10839.51 571
10840.49 543
10841.47 481
10842.46 516
10843.44 481
10844.42 477
10845.41 531
10846.39 557
10847.37 519
10848.36 496
10849.34 578
10850.32 550
10851.31 512
10852.29 521
10853.27 528
10854.26 528
10855.24 570
10856.23 526
10857.21 524
10858.19 521
10859.18 548
10860.16 528
10861.14 473
10862.13 499
10863.11 557
10864.10 566
10865.08 576
10866.07 521
10867.05 636
10868.03 621
10869.02 578
10870.00 562
10870.99 550
10871.97 552
10872.96 583
10873.94 565
10874.92 534
10875.91 510
10876.89 629
10877.88 603
10878.86 548
10879.85 521
10880.83 594
10881.82 607
10882.80 568
10883.79 573
10884.77 638
10885.76 619
10886.74 601
10887.73 627
10888.71 641
10889.70 661
10890.68 578
10891.67 636
10892.65 616
10893.64 625
10894.63 663
10895.61 662
10896.60 656
10897.58 575
10898.57 606
10899.55 614
10900.54 547
10901.53 523
10902.51 617
10903.50 587
10904.48 563
10905.47 565
10906.46 590
10907.44 542
10908.43 609
10909.41 553
10910.40 605
10911.39 579
10912.37 671
10913.36 646
10914.34 607
10915.33 652
10916.32 632
10917.30 658
10918.29 622
10919.28 604
10920.26 629
10921.25 608
10922.24 603
10923.22 641
10924.21 614
10925.20 639
10926.18 650
10927.17 628
10928.16 646
10929.15 637
10930.13 636
10931.12 694
10932.11 685
10933.09 688
10934.08 720
10935.07 705
10936.06 699
10937.04 619
10938.03 685
10939.02 698
10940.01 732
10940.99 683
10941.98 683
10942.97 706
10943.96 710
10944.94 795
10945.93 698
10946.92 717
10947.91 732
10948.90 688
10949.88 726
10950.87 720
10951.86 722
10952.85 760
10953.84 789
10954.82 737
10955.81 817
10956.80 838
10957.79 849
10958.78 811
10959.77 834
10960.75 951
10961.74 907
10962.73 862
10963.72 869
10964.71 821
10965.70 865
10966.69 900
10967.68 793
10968.66 735
10969.65 781
10970.64 815
10971.63 751
10972.62 764
10973.61 687
10974.60 756
10975.59 730
10976.58 825
10977.57 776
10978.55 788
10979.54 801
10980.53 791
10981.52 821
10982.51 697
10983.50 712
10984.49 797
10985.48 814
10986.47 766
10987.46 737
10988.45 807
10989.44 840
10990.43 803
10991.42 743
10992.41 767
10993.40 853
10994.39 861
10995.38 880
10996.37 907
10997.36 941
10998.35 957
10999.34 1057
11000.33 1169
11001.32 1186
11002.31 1215
11003.30 1211
11004.29 1218
11005.28 1210
11006.27 1109
11007.26 1004
11008.25 965
11009.24 978
11010.24 912
11011.23 840
11012.22 845
11013.21 778
11014.20 801
11015.19 713
11016.18 757
11017.17 809
11018.16 732
11019.15 758
11020.14 821
11021.14 764
11022.13 745
11023.12 788
11024.11 751
11025.10 739
11026.09 719
11027.08 687
11028.08 659
11029.07 670
11030.06 701
11031.05 664
11032.04 634
11033.03 642
11034.03 707
11035.02 750
11036.01 652
11037.00 712
11037.99 719
11038.99 714
11039.98 740
11040.97 715
11041.96 711
11042.95 741
11043.95 672
11044.94 705
11045.93 687
11046.92 659
11047.92 662
11048.91 659
11049.90 675
11050.89 657
11051.89 671
11052.88 629
11053.87 614
11054.86 606
11055.86 606
11056.85 641
11057.84 640
11058.83 622
11059.83 620
11060.82 606
11061.81 614
11062.81 594
11063.80 653
11064.79 703
11065.79 623
11066.78 640
11067.77 582
11068.77 665
11069.76 617
11070.75 612
11071.75 642
11072.74 576
11073.73 627
11074.73 627
11075.72 597
11076.71 601
11077.71 644
11078.70 598
11079.70 630
11080.69 667
11081.68 612
11082.68 627
11083.67 587
11084.67 609
11085.66 609
11086.65 600
11087.65 608
11088.64 633
11089.64 629
11090.63 589
11091.63 576
11092.62 615
11093.61 635
11094.61 602
11095.60 558
11096.60 617
11097.59 624
11098.59 612
11099.58 594
11100.58 584
11101.57 639
11102.57 565
11103.56 582
11104.56 592
11105.55 613
11106.55 638
11107.54 575
11108.54 602
11109.53 646
11110.53 602
11111.52 599
11112.52 634
11113.51 622
11114.51 603
11115.50 622
11116.50 559
11117.49 586
11118.49 586
11119.49 635
11120.48 609
11121.48 659
11122.47 645
11123.47 577
11124.46 606
11125.46 627
11126.46 623
11127.45 598
11128.45 600
11129.44 574
11130.44 558
11131.44 602
11132.43 628
11133.43 574
11134.43 525
11135.42 576
11136.42 592
11137.41 604
11138.41 544
11139.41 582
11140.40 564
11141.40 561
11142.40 587
11143.39 574
11144.39 640
11145.39 591
11146.38 588
11147.38 558
11148.38 597
11149.38 555
11150.37 517
11151.37 596
11152.37 599
11153.36 557
11154.36 591
11155.36 594
11156.36 567
11157.35 587
11158.35 542
11159.35 556
11160.34 519
11161.34 597
11162.34 517
11163.34 538
11164.33 514
11165.33 547
11166.33 550
11167.33 508
11168.33 542
11169.32 600
11170.32 538
11171.32 508
11172.32 545
11173.32 533
11174.31 563
11175.31 575
11176.31 578
11177.31 579
11178.31 534
11179.30 483
11180.30 476
11181.30 531
11182.30 559
11183.30 513
11184.30 498
11185.30 547
11186.29 516
11187.29 519
11188.29 574
11189.29 541
11190.29 554
11191.29 553
11192.29 505
11193.29 528
11194.28 469
11195.28 507
11196.28 542
11197.28 599
11198.28 553
11199.28 522
11200.28 552
11201.28 527
11202.28 507
11203.28 531
11204.28 579
11205.28 533
11206.28 539
11207.28 457
11208.28 523
11209.27 549
11210.27 547
11211.27 523
11212.27 540
11213.27 539
11214.27 526
11215.27 496
11216.27 564
11217.27 499
11218.27 477
11219.27 523
11220.27 520
11221.27 525
11222.27 500
11223.27 486
11224.27 520
11225.28 579
11226.28 475
11227.28 521
11228.28 509
11229.28 543
11230.28 560
11231.28 588
11232.28 508
11233.28 509
11234.28 475
11235.28 533
11236.28 520
11237.28 494
11238.28 564
11239.28 576
11240.29 574
11241.29 535
11242.29 523
11243.29 530
11244.29 529
11245.29 567
11246.29 530
11247.29 517
11248.30 493
11249.30 499
11250.30 518
11251.30 512
11252.30 561
11253.30 546
11254.31 529
11255.31 539
11256.31 550
11257.31 489
11258.31 511
11259.31 541
11260.32 530
11261.32 514
11262.32 538
11263.32 593
11264.32 546
11265.33 525
11266.33 519
11267.33 524
11268.33 537
11269.34 547
11270.34 560
11271.34 583
11272.34 537
11273.35 547
11274.35 556
11275.35 540
11276.35 537
11277.36 535
11278.36 546
11279.36 604
11280.36 569
11281.37 553
11282.37 522
11283.37 530
11284.38 561
11285.38 544
11286.38 512
11287.38 530
11288.39 573
11289.39 656
11290.39 593
11291.40 561
11292.40 537
11293.40 504
11294.41 601
11295.41 521
11296.41 540
11297.42 549
11298.42 551
11299.43 555
11300.43 510
11301.43 509
11302.44 479
11303.44 576
11304.44 576
11305.45 563
11306.45 563
11307.46 591
11308.46 505
11309.47 505
11310.47 534
11311.47 577
11312.48 568
11313.48 540
11314.49 560
11315.49 571
11316.50 539
11317.50 577
11318.50 557
11319.51 493
11320.51 573
11321.52 561
11322.52 606
11323.53 576
11324.53 548
11325.54 539
11326.54 573
11327.55 591
11328.55 552
11329.56 583
11330.56 596
11331.57 577
11332.57 602
11333.58 611
11334.58 647
11335.59 600
11336.59 622
11337.60 624
11338.60 550
11339.61 633
11340.61 686
11341.62 764
11342.63 703
11343.63 684
11344.64 683
11345.64 711
11346.65 610
11347.65 630
11348.66 616
11349.67 606
11350.67 595
11351.68 620
11352.68 570
11353.69 558
11354.70 549
11355.70 562
11356.71 524
11357.72 584
11358.72 509
11359.73 533
11360.73 579
11361.74 509
11362.75 531
11363.75 565
11364.76 615
11365.77 579
11366.77 578
11367.78 529
11368.79 525
11369.79 565
11370.80 588
11371.81 602
11372.81 526
11373.82 533
11374.83 520
11375.84 488
11376.84 479
11377.85 566
11378.86 552
11379.86 557
11380.87 592
11381.88 508
11382.89 517
11383.89 548
11384.90 540
11385.91 526
11386.92 515
11387.92 543
11388.93 464
11389.94 484
11390.95 509
11391.95 453
11392.96 519
11393.97 505
11394.98 511
11395.99 499
11396.99 475
11398.00 533
11399.01 450
11400.02 514
11401.03 446
11402.03 503
11403.04 578
11404.05 531
11405.06 509
11406.07 523
11407.08 521
11408.09 515
11409.09 557
11410.10 513
11411.11 485
11412.12 526
11413.13 535
11414.14 512
11415.15 503
11416.15 470
11417.16 529
11418.17 499
11419.18 509
11420.19 525
11421.20 504
11422.21 520
11423.22 555
11424.23 519
11425.24 494
11426.25 458
11427.26 500
11428.26 526
11429.27 536
11430.28 479
11431.29 498
11432.30 513
11433.31 553
11434.32 529
11435.33 502
11436.34 520
11437.35 505
11438.36 525
11439.37 535
11440.38 532
11441.39 546
11442.40 521
11443.41 540
11444.42 509
11445.43 553
11446.44 552
11447.45 573
11448.46 558
11449.47 521
11450.48 548
11451.49 507
11452.50 531
11453.51 514
11454.52 485
11455.53 530
11456.55 553
11457.56 516
11458.57 535
11459.58 534
11460.59 538
11461.60 595
11462.61 530
11463.62 538
11464.63 538
11465.64 482
11466.65 522
11467.67 509
11468.68 525
11469.69 520
11470.70 568
11471.71 560
11472.72 553
11473.73 512
11474.74 534
11475.76 660
11476.77 543
11477.78 515
11478.79 531
11479.80 569
11480.81 579
11481.83 561
11482.84 531
11483.85 538
11484.86 544
11485.87 508
11486.89 545
11487.90 512
11488.91 514
11489.92 551
11490.93 515
11491.95 505
11492.96 539
11493.97 558
11494.98 606
11496.00 581
11497.01 546
11498.02 555
11499.03 589
11500.05 557
11501.06 575
11502.07 559
11503.08 576
11504.10 528
11505.11 534
11506.12 537
11507.13 569
11508.15 515
11509.16 534
11510.17 540
11511.19 624
11512.20 637
11513.21 576
11514.23 547
11515.24 528
11516.25 556
11517.27 559
11518.28 570
11519.29 581
11520.31 579
11521.32 569
11522.33 521
11523.35 492
11524.36 532
11525.37 510
11526.39 604
11527.40 559
11528.42 557
11529.43 584
11530.44 578
11531.46 543
11532.47 571
11533.48 549
11534.50 543
11535.51 571
11536.53 578
11537.54 559
11538.56 546
11539.57 540
11540.58 544
11541.60 548
11542.61 555
11543.63 577
11544.64 582
11545.66 577
11546.67 517
11547.69 547
11548.70 585
11549.72 572
11550.73 608
11551.75 599
11552.76 594
11553.78 593
11554.79 574
11555.81 637
11556.82 659
11557.84 646
11558.85 562
11559.87 562
11560.88 599
11561.90 599
11562.91 625
11563.93 595
11564.94 590
11565.96 623
11566.97 624
11567.99 622
11569.00 626
11570.02 641
11571.04 673
11572.05 672
11573.07 687
11574.08 699
11575.10 647
11576.11 655
11577.13 712
11578.15 703
11579.16 681
11580.18 662
11581.20 703
11582.21 783
11583.23 724
11584.24 711
11585.26 785
11586.28 812
11587.29 833
11588.31 798
11589.33 773
11590.34 861
11591.36 958
11592.38 933
11593.39 900
11594.41 934
11595.43 1031
11596.44 1068
11597.46 1083
11598.48 1299
11599.49 1371
11600.51 1452
11601.53 1569
11602.54 1591
11603.56 1661
11604.58 1509
11605.60 1436
11606.61 1370
11607.63 1208
11608.65 1066
11609.67 990
11610.68 924
11611.70 892
11612.72 893
11613.74 844
11614.75 796
11615.77 777
11616.79 814
11617.81 765
11618.82 826
11619.84 778
11620.86 779
11621.88 729
11622.90 774
11623.91 725
11624.93 739
11625.95 730
11626.97 693
11627.99 681
11629.00 729
11630.02 693
11631.04 663
11632.06 663
11633.08 639
11634.10 684
11635.11 660
11636.13 739
11637.15 704
11638.17 712
11639.19 724
11640.21 673
11641.23 730
11642.25 710
11643.26 770
11644.28 753
11645.30 762
11646.32 668
11647.34 661
11648.36 590
11649.38 625
11650.40 673
11651.42 643
11652.44 667
11653.46 587
11654.47 604
11655.49 559
11656.51 554
11657.53 644
11658.55 631
11659.57 626
11660.59 615
11661.61 585
11662.63 629
11663.65 643
11664.67 659
11665.69 598
11666.71 590
11667.73 612
11668.75 640
11669.77 645
11670.79 614
11671.81 608
11672.83 714
11673.85 637
11674.87 680
11675.89 710
11676.91 709
11677.93 679
11678.95 710
11679.97 721
11680.99 699
11682.01 691
11683.03 624
11684.06 673
11685.08 732
11686.10 654
11687.12 652
11688.14 674
11689.16 656
11690.18 576
11691.20 578
11692.22 581
11693.24 626
11694.26 619
11695.29 643
11696.31 638
11697.33 633
11698.35 622
11699.37 649
11700.39 631
11701.41 616
11702.43 632
11703.46 604
11704.48 538
11705.50 556
11706.52 561
11707.54 551
11708.56 547
11709.59 583
11710.61 567
11711.63 566
11712.65 595
11713.67 582
11714.70 510
11715.72 584
11716.74 642
11717.76 638
11718.78 583
11719.81 556
11720.83 579
11721.85 506
11722.87 549
11723.90 595
11724.92 552
11725.94 502
11726.96 492
11727.99 581
11729.01 528
11730.03 512
11731.05 520
11732.08 555
11733.10 560
11734.12 548
11735.15 503
11736.17 534
11737.19 583
11738.21 541
11739.24 519
11740.26 514
11741.28 554
11742.31 530
11743.33 539
11744.35 555
11745.38 513
11746.40 503
11747.42 555
11748.45 539
11749.47 496
11750.49 539
11751.52 511
11752.54 486
11753.56 522
11754.59 521
11755.61 488
11756.64 482
11757.66 551
11758.68 523
11759.71 530
11760.73 492
11761.76 487
11762.78 538
11763.80 536
11764.83 518
11765.85 484
11766.88 532
11767.90 532
11768.93 529
11769.95 445
11770.97 525
11772.00 529
11773.02 483
11774.05 512
11775.07 509
11776.10 518
11777.12 504
11778.15 469
11779.17 453
11780.20 537
11781.22 490
11782.25 487
11783.27 461
11784.30 483
11785.32 522
11786.35 519
11787.37 539
11788.40 526
11789.42 513
11790.45 500
11791.47 510
11792.50 507
11793.52 485
11794.55 475
11795.57 495
11796.60 521
11797.63 479
11798.65 500
11799.68 482
11800.70 460
11801.73 449
11802.75 437
11803.78 477
11804.81 507
11805.83 478
11806.86 442
11807.88 465
11808.91 390
11809.94 484
11810.96 455
11811.99 492
11813.02 519
11814.04 531
11815.07 486
11816.09 470
11817.12 479
11818.15 503
11819.17 497
11820.20 469
11821.23 474
11822.25 500
11823.28 476
11824.31 478
11825.33 483
11826.36 487
11827.39 494
11828.42 528
11829.44 514
11830.47 502
11831.50 486
11832.52 518
11833.55 497
11834.58 497
11835.61 477
11836.63 427
11837.66 457
11838.69 482
11839.71 479
11840.74 468
11841.77 515
11842.80 480
11843.83 494
11844.85 480
11845.88 455
11846.91 458
11847.94 488
11848.96 486
11849.99 495
11851.02 460
11852.05 490
11853.08 554
11854.10 483
11855.13 475
11856.16 471
11857.19 441
11858.22 492
11859.24 487
11860.27 505
11861.30 527
11862.33 464
11863.36 488
11864.39 528
11865.42 467
11866.44 434
11867.47 439
11868.50 455
11869.53 470
11870.56 431
11871.59 475
11872.62 494
11873.65 462
11874.67 469
11875.70 486
11876.73 463
11877.76 432
11878.79 507
11879.82 475
11880.85 465
11881.88 482
11882.91 468
11883.94 488
11884.97 478
11886.00 479
11887.03 474
11888.06 438
11889.09 468
11890.11 450
11891.14 423
11892.17 453
11893.20 530
11894.23 507
11895.26 482
11896.29 521
11897.32 541
11898.35 509
11899.38 527
11900.41 531
11901.44 520
11902.47 534
11903.50 542
11904.53 531
11905.56 542
11906.59 596
11907.63 579
11908.66 503
11909.69 542
11910.72 524
11911.75 517
11912.78 539
11913.81 546
11914.84 567
11915.87 538
11916.90 491
11917.93 549
11918.96 493
11919.99 525
11921.02 546
11922.06 511
11923.09 495
11924.12 530
11925.15 514
11926.18 508
11927.21 583
11928.24 585
11929.27 566
11930.31 524
11931.34 610
11932.37 606
11933.40 620
11934.43 638
11935.46 691
11936.49 643
11937.53 562
11938.56 545
11939.59 587
11940.62 585
11941.65 562
11942.69 572
11943.72 566
11944.75 540
11945.78 535
11946.81 538
11947.85 518
11948.88 531
11949.91 520
11950.94 539
11951.97 514
11953.01 508
11954.04 463
11955.07 502
11956.10 591
11957.14 492
11958.17 485
11959.20 488
11960.24 491
11961.27 547
11962.30 490
11963.33 522
11964.37 461
11965.40 473
11966.43 471
11967.47 504
11968.50 522
11969.53 508
11970.56 474
11971.60 500
11972.63 502
11973.66 455
11974.70 526
11975.73 498
11976.76 450
11977.80 459
11978.83 463
11979.86 543
11980.90 551
11981.93 486
11982.97 467
11984.00 490
11985.03 487
11986.07 515
11987.10 526
11988.13 572
11989.17 518
11990.20 484
11991.24 466
11992.27 500
11993.30 508
11994.34 507
11995.37 521
11996.41 498
11997.44 486
11998.48 492
11999.51 456
12000.54 489
12001.58 527
12002.61 465
12003.65 486
12004.68 519
12005.72 522
12006.75 557
12007.79 499
12008.82 507
12009.86 493
12010.89 493
12011.93 474
12012.96 514
12014.00 504
12015.03 498
12016.07 498
12017.10 509
12018.14 494
12019.17 546
12020.21 550
12021.24 562
12022.28 516
12023.31 486
12024.35 559
12025.38 513
12026.42 485
12027.46 505
12028.49 507
12029.53 484
12030.56 493
12031.60 504
12032.63 516
12033.67 456
12034.71 472
12035.74 460
12036.78 518
12037.81 537
12038.85 507
12039.89 563
12040.92 575
12041.96 556
12042.99 545
12044.03 490
12045.07 455
12046.10 482
12047.14 484
12048.18 502
12049.21 534
12050.25 523
12051.29 514
12052.32 506
12053.36 472
12054.40 491
12055.43 550
12056.47 527
12057.51 486
12058.54 537
12059.58 570
12060.62 484
12061.65 439
12062.69 467
12063.73 482
12064.77 475
12065.80 472
12066.84 446
12067.88 466
12068.92 501
12069.95 512
12070.99 554
12072.03 505
12073.07 495
12074.10 488
12075.14 506
12076.18 472
12077.22 486
12078.25 473
12079.29 502
12080.33 495
12081.37 485
12082.41 476
12083.44 491
12084.48 512
12085.52 460
12086.56 529
12087.60 494
12088.63 492
12089.67 547
12090.71 546
12091.75 496
12092.79 500
12093.83 541
12094.86 541
12095.90 505
12096.94 537
12097.98 512
12099.02 601
12100.06 557
12101.10 530
12102.13 483
12103.17 524
12104.21 532
12105.25 549
12106.29 502
12107.33 552
12108.37 532
12109.41 499
12110.45 531
12111.49 537
12112.53 492
12113.56 457
12114.60 450
12115.64 433
12116.68 468
12117.72 493
12118.76 496
12119.80 431
12120.84 420
12121.88 500
12122.92 459
12123.96 475
12125.00 486
12126.04 515
12127.08 478
12128.12 519
12129.16 525
12130.20 488
12131.24 409
12132.28 474
12133.32 490
12134.36 512
12135.40 490
12136.44 477
12137.48 485
12138.52 487
12139.56 508
12140.60 487
12141.64 491
12142.68 489
12143.72 486
12144.76 491
12145.81 475
12146.85 465
12147.89 489
12148.93 451
12149.97 474
12151.01 455
12152.05 434
12153.09 514
12154.13 479
12155.17 457
12156.21 499
12157.26 496
12158.30 436
12159.34 447
12160.38 474
12161.42 458
12162.46 457
12163.50 488
12164.55 483
12165.59 503
12166.63 462
12167.67 470
12168.71 439
12169.75 439
12170.80 474
12171.84 471
12172.88 425
12173.92 448
12174.96 470
12176.00 436
12177.05 494
12178.09 409
12179.13 466
12180.17 486
12181.22 472
12182.26 487
12183.30 498
12184.34 464
12185.38 489
12186.43 409
12187.47 444
12188.51 442
12189.55 453
12190.60 441
12191.64 432
12192.68 461
12193.72 443
12194.77 459
12195.81 461
12196.85 466
12197.90 429
12198.94 422
12199.98 425
12201.03 481
12202.07 438
12203.11 429
12204.15 409
12205.20 440
12206.24 453
12207.28 463
12208.33 463
12209.37 446
12210.41 453
12211.46 458
12212.50 461
12213.55 462
12214.59 449
12215.63 500
12216.68 512
12217.72 447
12218.76 405
12219.81 446
12220.85 469
12221.90 475
12222.94 404
12223.98 469
12225.03 487
12226.07 521
12227.12 464
12228.16 445
12229.20 468
12230.25 473
12231.29 486
12232.34 454
12233.38 475
12234.43 469
12235.47 503
12236.52 473
12237.56 429
12238.61 449
12239.65 443
12240.69 482
12241.74 478
12242.78 439
12243.83 498
12244.87 476
12245.92 423
12246.96 450
12248.01 444
12249.05 427
12250.10 472
12251.14 461
12252.19 400
12253.24 450
12254.28 429
12255.33 475
12256.37 495
12257.42 457
12258.46 400
12259.51 430
12260.55 462
12261.60 393
12262.64 457
12263.69 458
12264.74 451
12265.78 428
12266.83 399
12267.87 416
12268.92 375
12269.97 385
12271.01 448
12272.06 399
12273.10 455
12274.15 443
12275.20 406
12276.24 397
12277.29 399
12278.34 451
12279.38 502
12280.43 475
12281.47 463
12282.52 438
12283.57 390
12284.61 400
12285.66 435
12286.71 402
12287.75 416
12288.80 402
12289.85 431
12290.90 433
12291.94 396
12292.99 458
12294.04 444
12295.08 452
12296.13 409
12297.18 433
12298.22 444
12299.27 465
12300.32 455
12301.37 476
12302.41 433
12303.46 434
12304.51 430
12305.56 476
12306.60 430
12307.65 393
12308.70 454
12309.75 395
12310.79 425
12311.84 469
12312.89 479
12313.94 443
12314.99 408
12316.03 432
12317.08 426
12318.13 410
12319.18 433
12320.23 434
12321.27 385
12322.32 447
12323.37 429
12324.42 389
12325.47 404
12326.52 412
12327.56 382
12328.61 404
12329.66 402
12330.71 415
12331.76 423
12332.81 358
12333.86 391
12334.91 376
12335.95 377
12337.00 411
12338.05 406
12339.10 433
12340.15 425
12341.20 440
12342.25 419
12343.30 412
12344.35 446
12345.40 408
12346.44 388
12347.49 394
12348.54 415
12349.59 414
12350.64 404
12351.69 414
12352.74 461
12353.79 413
12354.84 432
12355.89 426
12356.94 390
12357.99 467
12359.04 448
12360.09 429
12361.14 404
12362.19 390
12363.24 403
12364.29 428
12365.34 412
12366.39 436
12367.44 406
12368.49 412
12369.54 445
12370.59 430
12371.64 420
12372.69 376
12373.74 370
12374.79 436
12375.84 396
12376.89 370
12377.94 408
12378.99 443
12380.05 436
12381.10 427
12382.15 408
12383.20 404
12384.25 413
12385.30 381
12386.35 414
12387.40 508
12388.45 446
12389.50 433
12390.55 389
12391.61 397
12392.66 408
12393.71 411
12394.76 411
12395.81 408
12396.86 400
12397.91 354
12398.97 378
12400.02 432
12401.07 437
12402.12 359
12403.17 403
12404.22 422
12405.28 421
12406.33 414
12407.38 474
12408.43 501
12409.48 464
12410.53 397
12411.59 372
12412.64 365
12413.69 384
12414.74 394
12415.80 388
12416.85 387
12417.90 408
12418.95 408
12420.00 372
12421.06 373
12422.11 363
12423.16 391
12424.21 423
12425.27 391
12426.32 400
12427.37 424
12428.43 432
12429.48 472
12430.53 409
12431.58 371
12432.64 386
12433.69 462
12434.74 431
12435.80 397
12436.85 427
12437.90 451
12438.96 442
12440.01 421
12441.06 396
12442.12 419
12443.17 450
12444.22 425
12445.28 438
12446.33 444
12447.38 427
12448.44 420
12449.49 454
12450.54 409
12451.60 429
12452.65 404
12453.71 446
12454.76 443
12455.81 442
12456.87 412
12457.92 464
12458.98 443
12460.03 419
12461.08 387
12462.14 416
12463.19 406
12464.25 462
12465.30 414
12466.35 480
12467.41 426
12468.46 430
12469.52 436
12470.57 456
12471.63 426
12472.68 422
12473.74 424
12474.79 430
12475.85 391
12476.90 447
12477.96 467
12479.01 431
12480.07 437
12481.12 516
12482.18 507
12483.23 514
12484.29 482
12485.34 480
12486.40 499
12487.45 518
12488.51 489
12489.56 507
12490.62 577
12491.67 581
12492.73 594
12493.78 597
12494.84 603
12495.90 662
12496.95 608
12498.01 646
12499.06 634
12500.12 661
12501.17 708
12502.23 559
12503.29 561
12504.34 573
12505.40 543
12506.45 575
12507.51 481
12508.57 443
12509.62 462
12510.68 518
12511.73 487
12512.79 477
12513.85 484
12514.90 474
12515.96 424
12517.02 470
12518.07 436
12519.13 460
12520.19 445
12521.24 445
12522.30 448
12523.36 458
12524.41 431
12525.47 408
12526.53 436
12527.58 454
12528.64 471
12529.70 467
12530.76 431
12531.81 437
12532.87 476
12533.93 510
12534.98 479
12536.04 460
12537.10 444
12538.16 480
12539.21 464
12540.27 466
12541.33 454
12542.39 455
12543.44 471
12544.50 432
12545.56 434
12546.62 422
12547.68 431
12548.73 494
12549.79 481
12550.85 456
12551.91 466
12552.96 474
12554.02 464
12555.08 491
12556.14 467
12557.20 419
12558.26 483
12559.31 469
12560.37 533
12561.43 437
12562.49 454
12563.55 432
12564.61 476
12565.66 459
12566.72 476
12567.78 450
12568.84 454
12569.90 474
12570.96 450
12572.02 501
12573.08 548
12574.13 550
12575.19 546
12576.25 551
12577.31 547
12578.37 563
12579.43 579
12580.49 606
12581.55 532
12582.61 567
12583.67 615
12584.73 529
12585.79 539
12586.85 457
12587.91 507
12588.96 485
12590.02 495
12591.08 533
12592.14 511
12593.20 526
12594.26 565
12595.32 562
12596.38 534
12597.44 486
12598.50 478
12599.56 455
12600.62 512
12601.68 500
12602.74 422
12603.80 435
12604.86 489
12605.92 502
12606.98 502
12608.04 440
12609.10 502
12610.17 476
12611.23 498
12612.29 464
12613.35 470
12614.41 469
12615.47 508
12616.53 512
12617.59 493
12618.65 452
12619.71 454
12620.77 435
12621.83 463
12622.89 473
12623.95 471
12625.02 446
12626.08 432
12627.14 426
12628.20 422
12629.26 413
12630.32 466
12631.38 482
12632.44 429
12633.51 424
12634.57 499
12635.63 429
12636.69 433
12637.75 436
12638.81 468
12639.88 484
12640.94 473
12642.00 460
12643.06 485
12644.12 465
12645.18 422
12646.25 505
12647.31 479
12648.37 426
12649.43 452
12650.50 462
12651.56 435
12652.62 458
12653.68 448
12654.74 431
12655.81 463
12656.87 492
12657.93 474
12658.99 479
12660.06 503
12661.12 535
12662.18 525
12663.24 509
12664.31 477
12665.37 478
12666.43 487
12667.50 540
12668.56 506
12669.62 480
12670.68 531
12671.75 509
12672.81 491
12673.87 476
12674.94 446
12676.00 424
12677.06 533
12678.13 488
12679.19 481
12680.25 472
12681.32 502
12682.38 491
12683.44 514
12684.51 479
12685.57 514
12686.63 473
12687.70 509
12688.76 478
12689.83 476
12690.89 495
12691.95 534
12693.02 486
12694.08 512
12695.15 521
12696.21 525
12697.27 478
12698.34 493
12699.40 521
12700.47 504
12701.53 516
12702.60 497
12703.66 467
12704.72 485
12705.79 419
12706.85 504
12707.92 471
12708.98 508
12710.05 555
12711.11 517
12712.18 494
12713.24 457
12714.31 482
12715.37 493
12716.44 578
12717.50 570
12718.57 460
12719.63 448
12720.70 506
12721.76 514
12722.83 469
12723.89 453
12724.96 478
12726.02 481
12727.09 425
12728.15 473
12729.22 436
12730.28 446
12731.35 494
12732.41 469
12733.48 461
12734.55 447
12735.61 488
12736.68 463
12737.74 496
12738.81 453
12739.88 518
12740.94 479
12742.01 477
12743.07 490
12744.14 501
12745.21 436
12746.27 476
12747.34 454
12748.40 448
12749.47 438
12750.54 464
12751.60 451
12752.67 478
12753.74 425
12754.80 452
12755.87 504
12756.94 450
12758.00 415
12759.07 482
12760.14 497
12761.20 417
12762.27 445
12763.34 448
12764.40 436
12765.47 490
12766.54 400
12767.60 423
12768.67 438
12769.74 417
12770.81 428
12771.87 453
12772.94 446
12774.01 416
12775.08 375
12776.14 493
12777.21 412
12778.28 371
12779.35 423
12780.41 442
12781.48 463
12782.55 414
12783.62 465
12784.68 433
12785.75 416
12786.82 418
12787.89 403
12788.96 408
12790.02 446
12791.09 398
12792.16 385
12793.23 410
12794.30 396
12795.36 402
12796.43 385
12797.50 407
12798.57 388
12799.64 463
12800.71 386
12801.77 395
12802.84 464
12803.91 418
12804.98 402
12806.05 463
12807.12 419
12808.19 400
12809.25 412
12810.32 420
12811.39 414
12812.46 437
12813.53 430
12814.60 442
12815.67 400
12816.74 396
12817.81 402
12818.88 412
12819.95 420
12821.01 431
12822.08 441
12823.15 448
12824.22 431
12825.29 433
12826.36 386
12827.43 387
12828.50 392
12829.57 420
12830.64 408
12831.71 382
12832.78 397
12833.85 395
12834.92 417
12835.99 436
12837.06 428
12838.13 390
12839.20 451
12840.27 430
12841.34 441
12842.41 420
12843.48 428
12844.55 367
12845.62 394
12846.69 359
12847.76 363
12848.83 401
12849.90 393
12850.97 393
12852.04 415
12853.11 393
12854.19 386
12855.26 419
12856.33 410
12857.40 431
12858.47 395
12859.54 399
12860.61 364
12861.68 393
12862.75 438
12863.82 413
12864.89 402
12865.97 396
12867.04 412
12868.11 390
12869.18 363
12870.25 435
12871.32 438
12872.39 404
12873.47 387
12874.54 352
12875.61 394
12876.68 392
12877.75 376
12878.82 332
12879.90 355
12880.97 377
12882.04 351
12883.11 391
12884.18 391
12885.25 396
12886.33 407
12887.40 367
12888.47 371
12889.54 395
12890.62 369
12891.69 375
12892.76 377
12893.83 370
12894.90 381
12895.98 364
12897.05 342
12898.12 368
12899.19 357
12900.27 351
12901.34 367
12902.41 371
12903.49 377
12904.56 386
12905.63 348
12906.70 376
12907.78 412
12908.85 365
12909.92 374
12911.00 333
12912.07 440
12913.14 425
12914.22 393
12915.29 374
12916.36 385
12917.44 399
12918.51 413
12919.58 411
12920.66 420
12921.73 424
12922.80 396
12923.88 438
12924.95 364
12926.02 402
12927.10 396
12928.17 358
12929.24 380
12930.32 435
12931.39 368
12932.47 378
12933.54 357
12934.61 398
12935.69 398
12936.76 392
12937.84 380
12938.91 388
12939.99 357
12941.06 339
12942.13 396
12943.21 397
12944.28 381
12945.36 370
12946.43 380
12947.51 424
12948.58 372
12949.66 385
12950.73 367
12951.81 406
12952.88 425
12953.95 394
12955.03 383
12956.10 377
12957.18 346
12958.25 359
12959.33 336
12960.40 392
12961.48 390
12962.56 381
12963.63 348
12964.71 424
12965.78 389
12966.86 383
12967.93 360
12969.01 347
12970.08 355
12971.16 401
12972.23 377
12973.31 386
12974.39 406
12975.46 359
12976.54 384
12977.61 395
12978.69 383
12979.76 429
12980.84 381
12981.92 370
12982.99 354
12984.07 372
12985.14 360
12986.22 387
12987.30 382
12988.37 396
12989.45 377
12990.53 339
12991.60 354
12992.68 371
12993.76 352
12994.83 348
12995.91 328
12996.99 286
12998.06 386
12999.14 411
13000.22 394
13001.29 359
13002.37 364
13003.45 357
13004.52 391
13005.60 411
13006.68 346
13007.75 375
13008.83 392
13009.91 417
13010.99 368
13012.06 357
13013.14 397
13014.22 390
13015.30 365
13016.37 367
13017.45 412
13018.53 431
13019.61 361
13020.68 371
13021.76 383
13022.84 386
13023.92 351
13024.99 350
13026.07 374
13027.15 381
13028.23 365
13029.31 415
13030.38 410
13031.46 397
13032.54 401
13033.62 369
13034.70 397
13035.77 376
13036.85 364
13037.93 363
13039.01 403
13040.09 420
13041.17 465
13042.24 441
13043.32 399
13044.40 408
13045.48 382
13046.56 417
13047.64 398
13048.72 376
13049.80 406
13050.87 400
13051.95 385
13053.03 362
13054.11 365
13055.19 364
13056.27 390
13057.35 382
13058.43 412
13059.51 411
13060.59 401
13061.67 418
13062.74 420
13063.82 380
13064.90 344
13065.98 386
13067.06 418
13068.14 416
13069.22 404
13070.30 365
13071.38 377
13072.46 340
13073.54 362
13074.62 402
13075.70 415
13076.78 399
13077.86 405
13078.94 398
13080.02 386
13081.10 385
13082.18 373
13083.26 373
13084.34 390
13085.42 441
13086.50 454
13087.58 415
13088.66 327
13089.74 346
13090.82 391
13091.90 370
13092.99 388
13094.07 372
13095.15 422
13096.23 385
13097.31 409
13098.39 368
13099.47 346
13100.55 373
13101.63 375
13102.71 378
13103.79 359
13104.88 360
13105.96 390
13107.04 366
13108.12 358
13109.20 307
13110.28 311
13111.36 350
13112.44 323
13113.53 365
13114.61 373
13115.69 362
13116.77 351
13117.85 336
13118.93 342
13120.02 364
13121.10 351
13122.18 357
13123.26 357
13124.34 353
13125.42 341
13126.51 362
13127.59 344
13128.67 383
13129.75 380
13130.84 342
13131.92 319
13133.00 345
13134.08 351
13135.16 359
13136.25 329
13137.33 366
13138.41 333
13139.49 365
13140.58 351
13141.66 365
13142.74 337
13143.82 333
13144.91 376
13145.99 409
13147.07 371
13148.16 382
13149.24 308
13150.32 328
13151.41 345
13152.49 396
13153.57 345
13154.65 354
13155.74 366
13156.82 369
13157.90 388
13158.99 370
13160.07 377
13161.15 371
13162.24 357
13163.32 361
13164.40 365
13165.49 331
13166.57 361
13167.66 360
13168.74 356
13169.82 329
13170.91 322
13171.99 352
13173.08 318
13174.16 335
13175.24 338
13176.33 376
13177.41 364
13178.50 329
13179.58 377
13180.66 342
13181.75 332
13182.83 320
13183.92 339
13185.00 351
13186.09 367
13187.17 364
13188.25 345
13189.34 359
13190.42 358
13191.51 372
13192.59 329
13193.68 376
13194.76 356
13195.85 360
13196.93 365
13198.02 379
13199.10 382
13200.19 385
13201.27 325
13202.36 355
13203.44 322
13204.53 377
13205.61 356
13206.70 357
13207.78 393
13208.87 337
13209.96 325
13211.04 378
13212.13 418
13213.21 341
13214.30 338
13215.38 340
13216.47 360
13217.55 349
13218.64 341
13219.73 364
13220.81 329
13221.90 398
13222.98 337
13224.07 355
13225.16 353
13226.24 380
13227.33 353
13228.41 329
13229.50 364
13230.59 374
13231.67 419
13232.76 349
13233.85 321
13234.93 324
13236.02 388
13237.11 362
13238.19 299
13239.28 307
13240.37 331
13241.45 333
13242.54 374
13243.63 355
13244.71 320
13245.80 352
13246.89 353
13247.97 412
13249.06 333
13250.15 349
13251.24 381
13252.32 415
13253.41 354
13254.50 370
13255.58 333
13256.67 325
13257.76 316
13258.85 331
13259.93 358
13261.02 354
13262.11 360
13263.20 309
13264.28 345
13265.37 369
13266.46 365
13267.55 345
13268.64 339
13269.72 325
13270.81 351
13271.90 402
13272.99 364
13274.08 371
13275.16 378
13276.25 365
13277.34 350
13278.43 341
13279.52 324
13280.61 327
13281.69 323
13282.78 342
13283.87 380
13284.96 389
13286.05 383
13287.14 367
13288.23 360
13289.31 380
13290.40 379
13291.49 379
13292.58 338
13293.67 376
13294.76 388
13295.85 343
13296.94 361
13298.03 361
13299.11 386
13300.20 362
13301.29 427
13302.38 373
13303.47 340
13304.56 325
13305.65 379
13306.74 353
13307.83 337
13308.92 316
13310.01 360
13311.10 335
13312.19 323
13313.28 402
13314.37 394
13315.46 352
13316.55 360
13317.64 411
13318.73 393
13319.82 367
13320.91 361
13322.00 336
13323.09 337
13324.18 337
13325.27 357
13326.36 366
13327.45 322
13328.54 357
13329.63 345
13330.72 347
13331.81 363
13332.90 394
13333.99 371
13335.08 381
13336.17 374
13337.26 355
13338.35 354
13339.44 372
13340.53 393
13341.62 361
13342.72 316
13343.81 351
13344.90 347
13345.99 363
13347.08 374
13348.17 374
13349.26 322
13350.35 383
13351.44 341
13352.54 334
13353.63 344
13354.72 409
13355.81 362
13356.90 393
13357.99 389
13359.08 365
13360.18 373
13361.27 345
13362.36 378
13363.45 387
13364.54 328
13365.63 329
13366.73 348
13367.82 360
13368.91 369
13370.00 360
13371.09 408
13372.19 380
13373.28 344
13374.37 369
13375.46 352
13376.56 375
13377.65 377
13378.74 367
13379.83 328
13380.93 350
13382.02 329
13383.11 333
13384.20 364
13385.30 400
13386.39 389
13387.48 325
13388.57 382
13389.67 383
13390.76 315
13391.85 375
13392.95 375
13394.04 350
13395.13 348
13396.22 322
13397.32 382
13398.41 342
13399.50 336
13400.60 394
13401.69 333
13402.78 366
13403.88 388
13404.97 357
13406.06 372
13407.16 377
13408.25 344
13409.35 333
13410.44 341
13411.53 408
13412.63 399
13413.72 335
13414.81 306
13415.91 364
13417.00 396
13418.10 381
13419.19 320
13420.28 318
13421.38 306
13422.47 357
13423.57 367
13424.66 342
13425.76 325
13426.85 373
13427.94 346
13429.04 329
13430.13 401
13431.23 366
13432.32 342
13433.42 303
13434.51 326
13435.61 295
13436.70 367
13437.80 334
13438.89 327
13439.99 335
13441.08 349
13442.18 341
13443.27 345
13444.37 366
13445.46 340
13446.56 356
13447.65 406
13448.75 391
13449.84 340
13450.94 338
13452.03 321
13453.13 367
13454.22 336
13455.32 335
13456.41 320
13457.51 319
13458.61 347
13459.70 318
13460.80 362
13461.89 352
13462.99 359
13464.08 367
13465.18 369
13466.28 333
13467.37 369
13468.47 322
13469.56 330
13470.66 357
13471.76 371
13472.85 383
13473.95 345
13475.05 337
13476.14 404
13477.24 361
13478.33 376
13479.43 364
13480.53 355
13481.62 392
13482.72 338
13483.82 373
13484.91 395
13486.01 365
13487.11 349
13488.20 372
13489.30 348
13490.40 421
13491.50 385
13492.59 381
13493.69 382
13494.79 421
13495.88 394
13496.98 379
13498.08 406
13499.18 381
13500.27 350
13501.37 368
13502.47 370
13503.57 419
13504.66 385
13505.76 435
13506.86 434
13507.96 432
13509.05 436
13510.15 389
13511.25 408
13512.35 382
13513.44 361
13514.54 349
13515.64 321
13516.74 357
13517.84 350
13518.93 294
13520.03 317
13521.13 334
13522.23 375
13523.33 339
13524.43 341
13525.52 368
13526.62 332
13527.72 361
13528.82 374
13529.92 325
13531.02 352
13532.12 330
13533.21 356
13534.31 369
13535.41 326
13536.51 356
13537.61 339
13538.71 381
13539.81 365
13540.91 326
13542.01 347
13543.10 332
13544.20 361
13545.30 356
13546.40 329
13547.50 350
13548.60 350
13549.70 320
13550.80 371
13551.90 395
13553.00 360
13554.10 365
13555.20 341
13556.30 337
13557.40 332
13558.50 373
13559.60 343
13560.70 333
13561.80 366
13562.90 371
13564.00 348
13565.10 346
13566.20 361
13567.30 339
13568.40 359
13569.50 324
13570.60 375
13571.70 355
13572.80 380
13573.90 361
13575.00 334
13576.10 310
13577.20 340
13578.30 336
13579.40 330
13580.50 317
13581.60 363
13582.70 348
13583.80 338
13584.90 304
13586.00 321
13587.10 318
13588.21 347
13589.31 326
13590.41 315
13591.51 365
13592.61 366
13593.71 358
13594.81 371
13595.91 363
13597.01 349
13598.12 342
13599.22 394
13600.32 337
13601.42 334
13602.52 343
13603.62 330
13604.72 323
13605.83 368
13606.93 344
13608.03 329
13609.13 367
13610.23 345
13611.34 293
13612.44 348
13613.54 334
13614.64 329
13615.74 324
13616.85 305
13617.95 299
13619.05 306
13620.15 312
13621.25 345
13622.36 349
13623.46 347
13624.56 327
13625.66 306
13626.77 308
13627.87 304
13628.97 427
13630.07 345
13631.18 375
13632.28 349
13633.38 339
13634.48 354
13635.59 340
13636.69 390
13637.79 368
13638.90 313
13640.00 349
13641.10 352
13642.21 367
13643.31 348
13644.41 343
13645.52 359
13646.62 368
13647.72 346
13648.83 359
13649.93 411
13651.03 361
13652.14 330
13653.24 300
13654.34 298
13655.45 318
13656.55 330
13657.65 318
13658.76 311
13659.86 321
13660.97 338
13662.07 369
13663.17 349
13664.28 329
13665.38 339
13666.49 353
13667.59 363
13668.69 373
13669.80 314
13670.90 297
13672.01 345
13673.11 345
13674.22 393
13675.32 317
13676.42 349
13677.53 385
13678.63 365
13679.74 336
13680.84 308
13681.95 343
13683.05 326
13684.16 337
13685.26 334
13686.37 360
13687.47 341
13688.58 334
13689.68 384
13690.79 313
13691.89 312
13693.00 330
13694.10 352
13695.21 389
13696.31 363
13697.42 330
13698.52 334
13699.63 348
13700.73 340
13701.84 310
13702.95 311
13704.05 301
13705.16 338
13706.26 355
13707.37 380
13708.47 324
13709.58 341
13710.69 361
13711.79 375
13712.90 329
13714.00 330
13715.11 328
13716.22 382
13717.32 389
13718.43 385
13719.53 325
13720.64 336
13721.75 378
13722.85 358
13723.96 348
13725.07 353
13726.17 358
13727.28 376
13728.39 373
13729.49 351
13730.60 338
13731.71 383
13732.81 377
13733.92 395
13735.03 382
13736.13 388
13737.24 362
13738.35 351
13739.46 360
13740.56 345
13741.67 317
13742.78 342
13743.88 377
13744.99 373
13746.10 384
13747.21 365
13748.31 344
13749.42 371
13750.53 440
13751.64 396
13752.74 415
13753.85 439
13754.96 396
13756.07 384
13757.17 379
13758.28 401
13759.39 411
13760.50 411
13761.61 390
13762.71 456
13763.82 419
13764.93 463
13766.04 480
13767.15 443
13768.25 452
13769.36 488
13770.47 495
13771.58 484
13772.69 440
13773.80 478
13774.90 500
13776.01 469
13777.12 463
13778.23 505
13779.34 519
13780.45 500
13781.56 457
13782.67 484
13783.77 426
13784.88 462
13785.99 475
13787.10 436
13788.21 400
13789.32 430
13790.43 424
13791.54 418
13792.65 416
13793.76 364
13794.86 408
13795.97 374
13797.08 379
13798.19 344
13799.30 386
13800.41 420
13801.52 382
13802.63 385
13803.74 352
13804.85 363
13805.96 354
13807.07 382
13808.18 408
13809.29 415
13810.40 381
13811.51 392
13812.62 410
13813.73 415
13814.84 345
13815.95 378
13817.06 387
13818.17 360
13819.28 372
13820.39 377
13821.50 370
13822.61 377
13823.72 358
13824.83 405
13825.94 407
13827.05 369
13828.16 392
13829.27 396
13830.39 376
13831.50 389
13832.61 371
13833.72 365
13834.83 349
13835.94 393
13837.05 434
13838.16 351
13839.27 366
13840.38 378
13841.50 422
13842.61 381
13843.72 383
13844.83 351
13845.94 345
13847.05 395
13848.16 363
13849.27 409
13850.39 373
13851.50 387
13852.61 406
13853.72 345
13854.83 317
13855.94 333
13857.06 379
13858.17 384
13859.28 318
13860.39 359
13861.50 373
13862.62 394
13863.73 389
13864.84 363
13865.95 407
13867.06 362
13868.18 407
13869.29 422
13870.40 352
13871.51 411
13872.63 408
13873.74 471
13874.85 397
13875.96 360
13877.08 393
13878.19 310
13879.30 375
13880.41 397
13881.53 368
13882.64 401
13883.75 387
13884.87 398
13885.98 361
13887.09 338
13888.20 410
13889.32 435
13890.43 399
13891.54 437
13892.66 406
13893.77 399
13894.88 365
13896.00 375
13897.11 421
13898.22 396
13899.34 400
13900.45 419
13901.56 393
13902.68 409
13903.79 421
13904.91 364
13906.02 346
13907.13 363
13908.25 366
13909.36 384
13910.48 409
13911.59 390
13912.70 343
13913.82 382
13914.93 387
13916.05 363
13917.16 359
13918.27 363
13919.39 324
13920.50 353
13921.62 353
13922.73 396
13923.85 368
13924.96 363
13926.08 332
13927.19 363
13928.30 344
13929.42 378
13930.53 365
13931.65 318
13932.76 316
13933.88 340
13934.99 355
13936.11 312
13937.22 306
13938.34 346
13939.45 362
13940.57 372
13941.68 346
13942.80 343
13943.91 389
13945.03 387
13946.15 363
13947.26 351
13948.38 356
13949.49 367
13950.61 406
13951.72 387
13952.84 333
13953.95 317
13955.07 314
13956.19 378
13957.30 377
13958.42 332
13959.53 329
13960.65 347
13961.77 392
13962.88 354
13964.00 356
13965.11 336
13966.23 384
13967.35 336
13968.46 371
13969.58 343
13970.69 321
13971.81 356
13972.93 371
13974.04 338
13975.16 369
13976.28 372
13977.39 347
13978.51 361
13979.63 349
13980.74 321
13981.86 328
13982.98 360
13984.09 324
13985.21 295
13986.33 357
13987.45 393
13988.56 362
13989.68 318
13990.80 328
13991.91 359
13993.03 351
13994.15 343
13995.27 328
13996.38 330
13997.50 307
13998.62 332
13999.74 331
14000.85 341
14001.97 339
14003.09 369
14004.21 348
14005.32 306
14006.44 337
14007.56 365
14008.68 306
14009.80 338
14010.91 390
14012.03 342
14013.15 340
14014.27 345
14015.39 397
14016.50 332
14017.62 368
14018.74 376
14019.86 379
14020.98 357
14022.10 335
14023.21 335
14024.33 366
14025.45 393
14026.57 375
14027.69 386
14028.81 354
14029.93 352
14031.04 333
14032.16 360
14033.28 363
14034.40 411
14035.52 400
14036.64 404
14037.76 365
14038.88 347
14040.00 323
14041.12 329
14042.23 341
14043.35 314
14044.47 346
14045.59 399
14046.71 375
14047.83 330
14048.95 331
14050.07 318
14051.19 346
14052.31 335
14053.43 313
14054.55 325
14055.67 375
14056.79 353
14057.91 346
14059.03 319
14060.15 333
14061.27 355
14062.39 407
14063.51 385
14064.63 360
14065.75 365
14066.87 365
14067.99 372
14069.11 341
14070.23 347
14071.35 385
14072.47 366
14073.59 347
14074.71 353
14075.83 359
14076.95 345
14078.07 337
14079.19 346
14080.31 379
14081.44 391
14082.56 361
14083.68 348
14084.80 338
14085.92 400
14087.04 364
14088.16 364
14089.28 396
14090.40 395
14091.52 313
14092.65 357
14093.77 415
14094.89 383
14096.01 366
14097.13 374
14098.25 372
14099.37 373
14100.50 404
14101.62 349
14102.74 421
14103.86 419
14104.98 415
14106.10 387
14107.23 371
14108.35 412
14109.47 397
14110.59 401
14111.71 335
14112.84 375
14113.96 347
14115.08 375
14116.20 367
14117.32 386
14118.45 325
14119.57 350
14120.69 354
14121.81 339
14122.94 345
14124.06 339
14125.18 370
14126.30 349
14127.43 370
14128.55 348
14129.67 386
14130.79 333
14131.92 349
14133.04 347
14134.16 393
14135.29 333
14136.41 349
14137.53 330
14138.66 349
14139.78 386
14140.90 338
14142.02 341
14143.15 373
14144.27 371
14145.39 360
14146.52 307
14147.64 303
14148.76 319
14149.89 306
14151.01 308
14152.14 335
14153.26 327
14154.38 341
14155.51 307
14156.63 375
14157.75 357
14158.88 335
14160.00 341
14161.13 322
14162.25 312
14163.37 343
14164.50 357
14165.62 330
14166.75 329
14167.87 377
14168.99 359
14170.12 376
14171.24 351
14172.37 308
14173.49 317
14174.62 317
14175.74 313
14176.87 326
14177.99 320
14179.12 314
14180.24 324
14181.36 291
14182.49 330
14183.61 335
14184.74 323
14185.86 354
14186.99 294
14188.11 287
14189.24 288
14190.36 315
14191.49 268
14192.62 295
14193.74 314
14194.87 295
14195.99 299
14197.12 311
14198.24 337
14199.37 305
14200.49 289
14201.62 319
14202.74 266
14203.87 322
14205.00 293
14206.12 286
14207.25 305
14208.37 329
14209.50 298
14210.62 308
14211.75 282
14212.88 307
14214.00 292
14215.13 301
14216.26 326
14217.38 310
14218.51 308
14219.63 359
14220.76 326
14221.89 286
14223.01 272
14224.14 313
14225.27 277
14226.39 295
14227.52 288
14228.65 295
14229.77 296
14230.90 298
14232.03 342
14233.15 335
14234.28 300
14235.41 283
14236.53 300
14237.66 296
14238.79 266
14239.91 339
14241.04 286
14242.17 298
14243.30 307
14244.42 310
14245.55 312
14246.68 286
14247.81 271
14248.93 270
14250.06 282
14251.19 305
14252.32 325
14253.44 327
14254.57 293
14255.70 257
14256.83 270
14257.95 310
14259.08 271
14260.21 271
14261.34 277
14262.47 269
14263.59 269
14264.72 310
14265.85 343
14266.98 328
14268.11 296
14269.23 289
14270.36 308
14271.49 274
14272.62 275
14273.75 291
14274.88 328
14276.01 283
14277.13 304
14278.26 307
14279.39 281
14280.52 296
14281.65 313
14282.78 280
14283.91 256
14285.04 284
14286.16 286
14287.29 320
14288.42 275
14289.55 316
14290.68 327
14291.81 290
14292.94 284
14294.07 258
14295.20 296
14296.33 255
14297.46 281
14298.59 268
14299.71 290
14300.84 295
14301.97 276
14303.10 251
14304.23 223
14305.36 263
14306.49 247
14307.62 231
14308.75 251
14309.88 251
14311.01 239
14312.14 230
14313.27 246
14314.40 310
14315.53 297
14316.66 277
14317.79 244
14318.92 252
14320.05 276
14321.18 270
14322.31 278
14323.44 300
14324.57 277
14325.70 266
14326.84 272
14327.97 246
14329.10 269
14330.23 243
14331.36 257
14332.49 247
14333.62 247
14334.75 257
14335.88 271
14337.01 230
14338.14 236
14339.27 247
14340.41 253
14341.54 281
14342.67 256
14343.80 260
14344.93 275
14346.06 242
14347.19 259
14348.32 307
14349.46 250
14350.59 251
14351.72 242
14352.85 252
14353.98 275
14355.11 268
14356.25 317
14357.38 241
14358.51 238
14359.64 310
14360.77 296
14361.90 268
14363.04 282
14364.17 309
14365.30 292
14366.43 245
14367.56 269
14368.70 257
14369.83 242
14370.96 252
14372.09 229
14373.23 244
14374.36 284
14375.49 319
14376.62 305
14377.76 266
14378.89 271
14380.02 301
14381.15 288
14382.29 251
14383.42 280
14384.55 274
14385.69 266
14386.82 251
14387.95 245
14389.08 251
14390.22 272
14391.35 229
14392.48 302
14393.62 286
14394.75 279
14395.88 289
14397.02 276
14398.15 250
14399.28 282
14400.42 279
14401.55 251
14402.68 253
14403.82 255
14404.95 251
14406.08 275
14407.22 290
14408.35 258
14409.49 253
14410.62 269
14411.75 278
14412.89 258
14414.02 289
14415.16 263
14416.29 302
14417.42 304
14418.56 323
14419.69 257
14420.83 304
14421.96 300
14423.10 259
14424.23 240
14425.36 235
14426.50 291
14427.63 257
14428.77 286
14429.90 261
14431.04 275
14432.17 276
14433.31 264
14434.44 296
14435.58 274
14436.71 284
14437.85 260
14438.98 285
14440.12 300
14441.25 289
14442.39 303
14443.52 271
14444.66 243
14445.79 294
14446.93 284
14448.06 278
14449.20 280
14450.33 269
14451.47 293
14452.60 285
14453.74 254
14454.87 277
14456.01 284
14457.15 272
14458.28 282
14459.42 239
14460.55 249
14461.69 265
14462.83 272
14463.96 239
14465.10 265
14466.23 270
14467.37 235
14468.51 246
14469.64 272
14470.78 282
14471.91 277
14473.05 318
14474.19 339
14475.32 304
14476.46 293
14477.60 286
14478.73 298
14479.87 314
14481.01 272
14482.14 291
14483.28 286
14484.42 296
14485.55 275
14486.69 291
14487.83 323
14488.96 291
14490.10 280
14491.24 271
14492.37 251
14493.51 279
14494.65 293
14495.79 274
14496.92 272
14498.06 273
14499.20 295
14500.34 287
14501.47 285
14502.61 247
14503.75 237
14504.89 276
14506.02 265
14507.16 259
14508.30 279
14509.44 280
14510.57 273
14511.71 285
14512.85 268
14513.99 274
14515.13 270
14516.26 273
14517.40 277
14518.54 244
14519.68 246
14520.82 234
14521.95 248
14523.09 243
14524.23 249
14525.37 313
14526.51 279
14527.65 266
14528.78 283
14529.92 287
14531.06 272
14532.20 266
14533.34 246
14534.48 283
14535.62 268
14536.76 276
14537.89 223
14539.03 268
14540.17 254
14541.31 275
14542.45 275
14543.59 296
14544.73 279
14545.87 259
14547.01 325
14548.15 292
14549.29 275
14550.42 236
14551.56 280
14552.70 275
14553.84 264
14554.98 246
14556.12 245
14557.26 281
14558.40 285
14559.54 255
14560.68 270
14561.82 239
14562.96 283
14564.10 252
14565.24 305
14566.38 266
14567.52 269
14568.66 265
14569.80 289
14570.94 251
14572.08 246
14573.22 239
14574.36 261
14575.50 298
14576.64 269
14577.78 273
14578.92 278
14580.06 234
14581.20 239
14582.35 268
14583.49 241
14584.63 281
14585.77 257
14586.91 259
14588.05 267
14589.19 253
14590.33 260
14591.47 299
14592.61 278
14593.75 237
14594.89 274
14596.04 267
14597.18 299
14598.32 275
14599.46 311
14600.60 250
14601.74 293
14602.88 282
14604.03 284
14605.17 278
14606.31 310
14607.45 264
14608.59 287
14609.73 249
14610.87 293
14612.02 306
14613.16 272
14614.30 254
14615.44 229
14616.58 280
14617.73 281
14618.87 296
14620.01 255
14621.15 259
14622.29 282
14623.44 295
14624.58 266
14625.72 269
14626.86 269
14628.01 289
14629.15 266
14630.29 251
14631.43 266
14632.58 291
14633.72 315
14634.86 244
14636.00 294
14637.15 314
14638.29 293
14639.43 260
14640.58 266
14641.72 280
14642.86 270
14644.00 288
14645.15 298
14646.29 271
14647.43 266
14648.58 290
14649.72 323
14650.86 313
14652.01 292
14653.15 287
14654.29 294
14655.44 255
14656.58 285
14657.72 301
14658.87 280
14660.01 246
14661.16 257
14662.30 282
14663.44 254
14664.59 242
14665.73 293
14666.87 277
14668.02 297
14669.16 295
14670.31 264
14671.45 231
14672.59 270
14673.74 275
14674.88 266
14676.03 284
14677.17 212
14678.32 218
14679.46 236
14680.60 282
14681.75 258
14682.89 263
14684.04 273
14685.18 266
14686.33 234
14687.47 289
14688.62 285
14689.76 267
14690.91 301
14692.05 264
14693.20 240
14694.34 218
14695.49 277
14696.63 267
14697.78 214
14698.92 234
14700.07 211
14701.21 202
14702.36 240
14703.50 260
14704.65 270
14705.79 252
14706.94 251
14708.09 290
14709.23 283
14710.38 263
14711.52 267
14712.67 283
14713.81 261
14714.96 257
14716.11 238
14717.25 227
14718.40 258
14719.54 241
14720.69 250
14721.84 240
14722.98 250
14724.13 264
14725.27 240
14726.42 288
14727.57 331
14728.71 297
14729.86 259
14731.01 252
14732.15 270
14733.30 255
14734.45 293
14735.59 286
14736.74 265
14737.88 234
14739.03 266
14740.18 238
14741.33 257
14742.47 293
14743.62 262
14744.77 305
14745.91 275
14747.06 283
14748.21 295
14749.35 313
14750.50 272
14751.65 260
14752.80 257
14753.94 293
14755.09 335
14756.24 258
14757.39 245
14758.53 277
14759.68 310
14760.83 331
14761.98 263
14763.12 296
14764.27 292
14765.42 278
14766.57 271
14767.71 265
14768.86 277
14770.01 293
14771.16 285
14772.31 307
14773.45 280
14774.60 271
14775.75 275
14776.90 286
14778.05 283
14779.20 309
14780.34 291
14781.49 271
14782.64 299
14783.79 295
14784.94 303
14786.09 337
14787.24 332
14788.38 295
14789.53 286
14790.68 298
14791.83 312
14792.98 317
14794.13 345
14795.28 305
14796.43 345
14797.57 323
14798.72 324
14799.87 312
14801.02 310
14802.17 314
14803.32 311
14804.47 283
14805.62 298
14806.77 275
14807.92 326
14809.07 307
14810.22 307
14811.37 302
14812.52 314
14813.67 295
14814.82 294
14815.97 259
14817.12 277
14818.26 311
14819.41 312
14820.56 266
14821.71 272
14822.86 285
14824.01 326
14825.16 303
14826.31 296
14827.47 307
14828.62 278
14829.77 303
14830.92 269
14832.07 281
14833.22 286
14834.37 267
14835.52 295
14836.67 259
14837.82 256
14838.97 275
14840.12 295
14841.27 300
14842.42 273
14843.57 254
14844.72 245
14845.87 295
14847.03 260
14848.18 252
14849.33 234
14850.48 242
14851.63 270
14852.78 270
14853.93 316
14855.08 259
14856.23 251
14857.39 254
14858.54 238
14859.69 236
14860.84 253
14861.99 269
14863.14 268
14864.29 259
14865.45 232
14866.60 267
14867.75 295
14868.90 240
14870.05 245
14871.21 242
14872.36 228
14873.51 213
14874.66 257
14875.81 267
14876.97 238
14878.12 251
14879.27 253
14880.42 262
14881.57 237
14882.73 221
14883.88 262
14885.03 223
14886.18 243
14887.34 244
14888.49 285
14889.64 240
14890.79 233
14891.95 240
14893.10 203
14894.25 238
14895.41 266
14896.56 274
14897.71 222
14898.86 257
14900.02 256
14901.17 263
14902.32 242
14903.48 267
14904.63 242
14905.78 259
14906.94 221
14908.09 257
14909.24 232
14910.40 251
14911.55 268
14912.70 217
14913.86 251
14915.01 242
14916.16 256
14917.32 269
14918.47 247
14919.63 226
14920.78 232
14921.93 239
14923.09 269
14924.24 190
14925.39 232
14926.55 270
14927.70 261
14928.86 277
14930.01 230
14931.17 248
14932.32 220
14933.47 239
14934.63 227
14935.78 216
14936.94 226
14938.09 223
14939.25 242
14940.40 212
14941.56 182
14942.71 194
14943.86 221
14945.02 225
14946.17 240
14947.33 217
14948.48 258
14949.64 231
14950.79 211
14951.95 226
14953.10 217
14954.26 210
14955.41 259
14956.57 229
14957.72 204
14958.88 237
14960.04 275
14961.19 241
14962.35 219
14963.50 229
14964.66 265
14965.81 224
14966.97 252
14968.12 237
14969.28 212
14970.44 253
14971.59 225
14972.75 225
14973.90 188
14975.06 226
14976.21 262
14977.37 234
14978.53 222
14979.68 241
14980.84 252
14981.99 239
14983.15 238
14984.31 230
14985.46 220
14986.62 215
14987.78 243
14988.93 219
14990.09 193
14991.25 222
14992.40 229
14993.56 207
14994.72 207
14995.87 232
14997.03 256
14998.19 239
14999.34 215
15000.50 204
15001.66 233
15002.81 229
15003.97 241
15005.13 257
15006.29 226
15007.44 205
15008.60 244
15009.76 214
15010.91 213
15012.07 225
15013.23 196
15014.39 205
15015.54 219
15016.70 236
15017.86 217
15019.02 215
15020.17 200
15021.33 207
15022.49 216
15023.65 211
15024.81 215
15025.96 236
15027.12 222
15028.28 273
15029.44 197
15030.59 192
15031.75 217
15032.91 189
15034.07 212
15035.23 220
15036.39 247
15037.54 204
15038.70 236
15039.86 249
15041.02 187
15042.18 203
15043.34 199
15044.50 216
15045.65 184
15046.81 205
15047.97 217
15049.13 235
15050.29 233
15051.45 203
15052.61 213
15053.77 201
15054.92 208
15056.08 196
15057.24 221
15058.40 223
15059.56 230
15060.72 211
15061.88 233
15063.04 221
15064.20 178
15065.36 186
15066.52 211
15067.68 194
15068.84 234
15070.00 206
15071.16 195
15072.32 174
15073.47 181
15074.63 212
15075.79 201
15076.95 207
15078.11 215
15079.27 203
15080.43 168
15081.59 196
15082.75 194
15083.91 193
15085.07 196
15086.23 202
15087.39 222
15088.56 218
15089.72 210
15090.88 215
15092.04 185
15093.20 241
15094.36 236
15095.52 229
15096.68 221
15097.84 234
15099.00 209
15100.16 187
15101.32 222
15102.48 198
15103.64 211
15104.80 247
15105.97 234
15107.13 232
15108.29 218
15109.45 224
15110.61 208
15111.77 210
15112.93 237
15114.09 200
15115.25 201
15116.42 236
15117.58 244
15118.74 216
15119.90 216
15121.06 194
15122.22 203
15123.39 193
15124.55 201
15125.71 218
15126.87 208
15128.03 221
15129.19 215
15130.36 213
15131.52 214
15132.68 236
15133.84 234
15135.00 224
15136.17 213
15137.33 219
15138.49 199
15139.65 191
15140.82 213
15141.98 215
15143.14 206
15144.30 186
15145.46 174
15146.63 181
15147.79 197
15148.95 262
15150.12 235
15151.28 176
15152.44 208
15153.60 250
15154.77 212
15155.93 223
15157.09 222
15158.26 239
15159.42 228
15160.58 213
15161.74 187
15162.91 197
15164.07 216
15165.23 210
15166.40 219
15167.56 203
15168.72 194
15169.89 224
15171.05 203
15172.21 195
15173.38 183
15174.54 213
15175.71 244
15176.87 205
15178.03 215
15179.20 194
15180.36 186
15181.52 207
15182.69 237
15183.85 230
15185.02 215
15186.18 193
15187.34 190
15188.51 244
15189.67 223
15190.84 199
15192.00 241
15193.17 234
15194.33 242
15195.49 200
15196.66 191
15197.82 177
15198.99 182
15200.15 206
15201.32 214
15202.48 178
15203.65 202
15204.81 206
15205.98 182
15207.14 204
15208.31 208
15209.47 204
15210.64 189
15211.80 202
15212.97 207
15214.13 191
15215.30 188
15216.46 187
15217.63 204
15218.79 215
15219.96 201
15221.12 218
15222.29 217
15223.45 196
15224.62 221
15225.78 200
15226.95 218
15228.12 206
15229.28 209
15230.45 224
15231.61 228
15232.78 200
15233.95 205
15235.11 214
15236.28 235
15237.44 243
15238.61 225
15239.78 247
15240.94 223
15242.11 184
15243.27 203
15244.44 195
15245.61 202
15246.77 203
15247.94 197
15249.11 218
15250.27 222
15251.44 214
15252.61 203
15253.77 194
15254.94 214
15256.11 221
15257.27 213
15258.44 233
15259.61 251
15260.77 214
15261.94 232
15263.11 211
15264.27 226
15265.44 230
15266.61 232
15267.78 259
15268.94 222
15270.11 200
15271.28 224
15272.44 246
15273.61 216
15274.78 198
15275.95 233
15277.11 201
15278.28 200
15279.45 192
15280.62 207
15281.79 200
15282.95 215
15284.12 217
15285.29 213
15286.46 218
15287.62 188
15288.79 206
15289.96 206
15291.13 199
15292.30 235
15293.47 206
15294.63 178
15295.80 236
15296.97 200
15298.14 168
15299.31 202
15300.48 185
15301.64 179
15302.81 206
15303.98 194
15305.15 198
15306.32 212
15307.49 234
15308.66 239
15309.82 185
15310.99 213
15312.16 221
15313.33 190
15314.50 183
15315.67 214
15316.84 222
15318.01 195
15319.18 210
15320.35 156
15321.51 178
15322.68 189
15323.85 200
15325.02 190
15326.19 192
15327.36 182
15328.53 181
15329.70 215
15330.87 228
15332.04 197
15333.21 219
15334.38 205
15335.55 181
15336.72 203
15337.89 197
15339.06 228
15340.23 218
15341.40 223
15342.57 215
15343.74 217
15344.91 206
15346.08 235
15347.25 200
15348.42 199
15349.59 242
15350.76 170
15351.93 180
15353.10 208
15354.27 200
15355.44 162
15356.61 213
15357.78 236
15358.95 211
15360.13 185
15361.30 218
15362.47 214
15363.64 201
15364.81 209
15365.98 202
15367.15 225
15368.32 189
15369.49 206
15370.66 218
15371.84 196
15373.01 205
15374.18 192
15375.35 221
15376.52 242
15377.69 216
15378.86 193
15380.03 204
15381.21 205
15382.38 188
15383.55 214
15384.72 212
15385.89 233
15387.06 195
15388.24 226
15389.41 212
15390.58 207
15391.75 216
15392.92 218
15394.10 237
15395.27 224
15396.44 202
15397.61 224
15398.78 217
15399.96 188
15401.13 194
15402.30 220
15403.47 208
15404.65 243
15405.82 207
15406.99 226
15408.16 193
15409.34 207
15410.51 241
15411.68 203
15412.85 225
15414.03 239
15415.20 186
15416.37 188
15417.55 211
15418.72 201
15419.89 183
15421.06 207
15422.24 208
15423.41 209
15424.58 209
15425.76 217
15426.93 177
15428.10 184
15429.28 230
15430.45 216
15431.62 206
15432.80 213
15433.97 218
15435.15 214
15436.32 199
15437.49 176
15438.67 194
15439.84 202
15441.01 238
15442.19 200
15443.36 154
15444.54 196
15445.71 186
15446.88 222
15448.06 217
15449.23 198
15450.41 202
15451.58 218
15452.75 248
15453.93 242
15455.10 203
15456.28 219
15457.45 213
15458.63 204
15459.80 181
15460.98 170
15462.15 211
15463.32 207
15464.50 175
15465.67 181
15466.85 181
15468.02 183
15469.20 210
15470.37 212
15471.55 213
15472.72 188
15473.90 186
15475.07 205
15476.25 195
15477.42 209
15478.60 179
15479.77 204
15480.95 186
15482.13 192
15483.30 205
15484.48 226
15485.65 211
15486.83 218
15488.00 227
15489.18 207
15490.35 240
15491.53 205
15492.71 190
15493.88 180
15495.06 181
15496.23 190
15497.41 188
15498.59 164
15499.76 175
15500.94 189
15502.11 178
15503.29 196
15504.47 187
15505.64 194
15506.82 208
15508.00 192
15509.17 178
15510.35 219
15511.52 227
15512.70 197
15513.88 221
15515.05 211
15516.23 214
15517.41 205
15518.58 219
15519.76 236
15520.94 214
15522.12 204
15523.29 208
15524.47 205
15525.65 210
15526.82 184
15528.00 191
15529.18 200
15530.35 196
15531.53 201
15532.71 215
15533.89 201
15535.06 202
15536.24 215
15537.42 199
15538.60 207
15539.77 201
15540.95 213
15542.13 205
15543.31 221
15544.48 232
15545.66 241
15546.84 231
15548.02 194
15549.20 178
15550.37 205
15551.55 211
15552.73 207
15553.91 210
15555.09 185
15556.26 205
15557.44 233
15558.62 212
15559.80 222
15560.98 202
15562.16 207
15563.34 220
15564.51 194
15565.69 204
15566.87 215
15568.05 209
15569.23 196
15570.41 205
15571.59 201
15572.76 221
15573.94 215
15575.12 214
15576.30 206
15577.48 233
15578.66 229
15579.84 214
15581.02 233
15582.20 246
15583.38 264
15584.56 238
15585.73 251
15586.91 207
15588.09 223
15589.27 206
15590.45 218
15591.63 230
15592.81 208
15593.99 214
15595.17 237
15596.35 210
15597.53 206
15598.71 219
15599.89 200
15601.07 213
15602.25 228
15603.43 226
15604.61 218
15605.79 210
15606.97 228
15608.15 241
15609.33 215
15610.51 225
15611.69 191
15612.87 225
15614.05 218
15615.23 241
15616.41 206
15617.59 190
15618.77 203
15619.95 222
15621.14 229
15622.32 244
15623.50 228
15624.68 197
15625.86 245
15627.04 229
15628.22 214
15629.40 223
15630.58 259
15631.76 219
15632.94 242
15634.13 245
15635.31 238
15636.49 248
15637.67 237
15638.85 246
15640.03 229
15641.21 206
15642.39 212
15643.58 203
15644.76 222
15645.94 197
15647.12 204
15648.30 212
15649.48 241
15650.67 253
15651.85 256
15653.03 208
15654.21 244
15655.39 238
15656.58 227
15657.76 219
15658.94 217
15660.12 236
15661.30 230
15662.49 214
15663.67 252
15664.85 211
15666.03 228
15667.22 239
15668.40 263
15669.58 225
15670.76 225
15671.95 231
15673.13 213
15674.31 240
15675.49 226
15676.68 244
15677.86 229
15679.04 226
15680.23 221
15681.41 200
15682.59 244
15683.77 227
15684.96 245
15686.14 230
15687.32 214
15688.51 240
15689.69 199
15690.87 216
15692.06 210
15693.24 231
15694.42 206
15695.61 229
15696.79 242
15697.97 233
15699.16 234
15700.34 241
15701.53 218
15702.71 236
15703.89 262
15705.08 190
15706.26 229
15707.44 219
15708.63 243
15709.81 223
15711.00 239
15712.18 213
15713.36 202
15714.55 193
15715.73 253
15716.92 222
15718.10 256
15719.29 242
15720.47 222
15721.66 235
15722.84 222
15724.02 204
15725.21 235
15726.39 214
15727.58 233
15728.76 234
15729.95 231
15731.13 254
15732.32 238
15733.50 241
15734.69 254
15735.87 202
15737.06 251
15738.24 228
15739.43 259
15740.61 252
15741.80 235
15742.98 233
15744.17 244
15745.35 261
15746.54 247
15747.72 230
15748.91 236
15750.10 216
15751.28 213
15752.47 236
15753.65 252
15754.84 264
15756.02 219
15757.21 226
15758.40 233
15759.58 226
15760.77 263
15761.95 248
15763.14 241
15764.33 257
15765.51 258
15766.70 253
15767.88 251
15769.07 226
15770.26 226
15771.44 242
15772.63 252
15773.82 214
15775.00 219
15776.19 229
15777.38 264
15778.56 224
15779.75 249
15780.94 242
15782.12 217
15783.31 258
15784.50 220
15785.68 232
15786.87 248
15788.06 241
15789.24 196
15790.43 205
15791.62 242
15792.81 233
15793.99 203
15795.18 214
15796.37 194
15797.55 216
15798.74 215
15799.93 218
15801.12 240
15802.30 261
15803.49 226
15804.68 216
15805.87 261
15807.05 235
15808.24 224
15809.43 217
15810.62 192
15811.81 233
15812.99 265
15814.18 217
15815.37 230
15816.56 202
15817.75 196
15818.93 240
15820.12 223
15821.31 209
15822.50 237
15823.69 222
15824.88 185
15826.06 169
15827.25 194
15828.44 217
15829.63 208
15830.82 202
15832.01 213
15833.20 231
15834.38 234
15835.57 210
15836.76 219
15837.95 229
15839.14 211
15840.33 217
15841.52 220
15842.71 216
15843.90 200
15845.08 205
15846.27 224
15847.46 248
15848.65 220
15849.84 213
15851.03 232
15852.22 220
15853.41 240
15854.60 184
15855.79 229
15856.98 200
15858.17 174
15859.36 207
15860.55 191
15861.74 213
15862.93 250
15864.12 216
15865.31 241
15866.50 218
15867.69 206
15868.88 232
15870.07 209
15871.26 225
15872.45 257
15873.64 223
15874.83 226
15876.02 204
15877.21 231
15878.40 236
15879.59 204
15880.78 223
15881.97 196
15883.16 228
15884.35 226
15885.54 233
15886.73 222
15887.92 232
15889.11 226
15890.30 198
15891.50 230
15892.69 210
15893.88 212
15895.07 212
15896.26 207
15897.45 226
15898.64 246
15899.83 228
15901.02 238
15902.22 209
15903.41 207
15904.60 243
15905.79 234
15906.98 228
15908.17 212
15909.36 166
15910.56 191
15911.75 219
15912.94 202
15914.13 202
15915.32 207
15916.51 197
15917.71 180
15918.90 199
15920.09 191
15921.28 233
15922.47 229
15923.67 209
15924.86 210
15926.05 233
15927.24 229
15928.43 232
15929.63 225
15930.82 194
15932.01 205
15933.20 229
15934.40 184
15935.59 213
15936.78 212
15937.97 193
15939.17 196
15940.36 251
15941.55 191
15942.75 170
15943.94 202
15945.13 213
15946.32 222
15947.52 190
15948.71 248
15949.90 224
15951.10 209
15952.29 182
15953.48 172
15954.68 199
15955.87 199
15957.06 195
15958.26 199
15959.45 192
15960.64 171
15961.84 189
15963.03 200
15964.22 219
15965.42 200
15966.61 215
15967.80 187
15969.00 201
15970.19 191
15971.39 222
15972.58 232
15973.77 195
15974.97 201
15976.16 220
15977.36 204
15978.55 176
15979.74 185
15980.94 191
15982.13 185
15983.33 176
15984.52 204
15985.72 216
15986.91 187
15988.10 214
15989.30 221
15990.49 223
15991.69 200
15992.88 220
15994.08 218
15995.27 199
15996.47 194
15997.66 192
15998.86 221
16000.05 222
16001.25 207
16002.44 205
16003.64 204
16004.83 178
16006.03 187
16007.22 216
16008.42 217
16009.61 212
16010.81 189
16012.00 177
16013.20 192
16014.40 188
16015.59 220
16016.79 166
16017.98 193
16019.18 209
16020.37 185
16021.57 213
16022.76 183
16023.96 174
16025.16 178
16026.35 203
16027.55 225
16028.74 197
16029.94 185
16031.14 177
16032.33 198
16033.53 206
16034.73 231
16035.92 211
16037.12 204
16038.31 194
16039.51 188
16040.71 217
16041.90 182
16043.10 188
16044.30 169
16045.49 213
16046.69 206
16047.89 197
16049.08 202
16050.28 167
16051.48 174
16052.67 200
16053.87 195
16055.07 176
16056.27 164
16057.46 194
16058.66 178
16059.86 210
16061.05 181
16062.25 177
16063.45 174
16064.65 178
16065.84 202
16067.04 188
16068.24 195
16069.44 194
16070.63 184
16071.83 170
16073.03 139
16074.23 187
16075.42 197
16076.62 152
16077.82 182
16079.02 212
16080.22 240
16081.41 209
16082.61 210
16083.81 195
16085.01 187
16086.21 194
16087.40 189
16088.60 176
16089.80 210
16091.00 149
16092.20 176
16093.40 177
16094.59 181
16095.79 198
16096.99 184
16098.19 196
16099.39 156
16100.59 170
16101.79 200
16102.99 199
16104.18 202
16105.38 205
16106.58 178
16107.78 160
16108.98 183
16110.18 159
16111.38 214
16112.58 193
16113.78 170
16114.98 190
16116.17 198
16117.37 174
16118.57 134
16119.77 193
16120.97 203
16122.17 193
16123.37 206
16124.57 184
16125.77 193
16126.97 191
16128.17 167
16129.37 176
16130.57 156
16131.77 206
16132.97 196
16134.17 188
16135.37 179
16136.57 181
16137.77 209
16138.97 150
16140.17 174
16141.37 217
16142.57 210
16143.77 176
16144.97 167
16146.17 175
16147.37 193
16148.57 180
16149.77 193
16150.97 166
16152.17 169
16153.37 196
16154.58 210
16155.78 218
16156.98 198
16158.18 184
16159.38 193
16160.58 191
16161.78 178
16162.98 165
16164.18 190
16165.38 171
16166.59 147
16167.79 195
16168.99 192
16170.19 200
16171.39 170
16172.59 160
16173.79 182
16174.99 188
16176.20 194
16177.40 160
16178.60 173
16179.80 192
16181.00 204
16182.20 196
16183.41 179
16184.61 158
16185.81 170
16187.01 176
16188.21 183
16189.42 195
16190.62 176
16191.82 160
16193.02 182
16194.22 178
16195.43 193
16196.63 140
16197.83 152
16199.03 168
16200.24 155
16201.44 195
16202.64 207
16203.84 210
16205.05 167
16206.25 194
16207.45 202
16208.65 210
16209.86 177
16211.06 168
16212.26 183
16213.47 219
16214.67 212
16215.87 188
16217.07 172
16218.28 178
16219.48 198
16220.68 149
16221.89 184
16223.09 185
16224.29 183
16225.50 189
16226.70 206
16227.90 165
16229.11 175
16230.31 180
16231.51 196
16232.72 190
16233.92 176
16235.13 190
16236.33 186
16237.53 191
16238.74 213
16239.94 182
16241.15 190
16242.35 180
16243.55 180
16244.76 192
16245.96 197
16247.17 169
16248.37 182
16249.57 182
16250.78 175
16251.98 187
16253.19 200
16254.39 184
16255.60 195
16256.80 235
16258.01 176
16259.21 197
16260.41 199
16261.62 201
16262.82 186
16264.03 190
16265.23 205
16266.44 206
16267.64 197
16268.85 210
16270.05 183
16271.26 215
16272.46 197
16273.67 201
16274.87 187
16276.08 189
16277.28 196
16278.49 226
16279.70 211
16280.90 196
16282.11 193
16283.31 185
16284.52 208
16285.72 184
16286.93 179
16288.13 205
16289.34 171
16290.55 206
16291.75 180
16292.96 234
16294.16 215
16295.37 199
16296.58 202
16297.78 222
16298.99 200
16300.19 202
16301.40 229
16302.61 211
16303.81 214
16305.02 222
16306.22 232
16307.43 250
16308.64 211
16309.84 218
16311.05 252
16312.26 215
16313.46 223
16314.67 236
16315.88 194
16317.08 222
16318.29 188
16319.50 195
16320.70 203
16321.91 226
16323.12 206
16324.33 217
16325.53 200
16326.74 227
16327.95 161
16329.15 210
16330.36 189
16331.57 190
16332.78 216
16333.98 227
16335.19 201
16336.40 171
16337.61 193
16338.81 214
16340.02 196
16341.23 168
16342.44 190
16343.64 192
16344.85 206
16346.06 152
16347.27 165
16348.48 226
16349.68 218
16350.89 205
16352.10 176
16353.31 184
16354.52 232
16355.72 228
16356.93 203
16358.14 181
16359.35 161
16360.56 191
16361.77 178
16362.97 162
16364.18 168
16365.39 187
16366.60 212
16367.81 187
16369.02 190
16370.23 201
16371.43 221
16372.64 173
16373.85 186
16375.06 135
16376.27 148
16377.48 182
16378.69 168
16379.90 188
16381.11 193
16382.32 174
16383.52 177
16384.73 201
16385.94 208
16387.15 194
16388.36 195
16389.57 156
16390.78 157
16391.99 153
16393.20 154
16394.41 155
16395.62 172
16396.83 179
16398.04 178
16399.25 173
16400.46 138
16401.67 189
16402.88 192
16404.09 198
16405.30 176
16406.51 176
16407.72 156
16408.93 180
16410.14 184
16411.35 164
16412.56 214
16413.77 204
16414.98 193
16416.19 173
16417.40 177
16418.61 176
16419.82 181
16421.03 188
16422.24 183
16423.45 195
16424.67 196
16425.88 236
16427.09 193
16428.30 228
16429.51 211
16430.72 195
16431.93 173
16433.14 183
16434.35 163
16435.56 168
16436.78 184
16437.99 190
16439.20 180
16440.41 167
16441.62 203
16442.83 235
16444.04 188
16445.25 179
16446.47 172
16447.68 159
16448.89 154
16450.10 196
16451.31 205
16452.52 162
16453.74 163
16454.95 170
16456.16 169
16457.37 153
16458.58 158
16459.80 201
16461.01 182
16462.22 205
16463.43 219
16464.65 231
16465.86 181
16467.07 169
16468.28 169
16469.49 189
16470.71 174
16471.92 170
16473.13 165
16474.34 172
16475.56 171
16476.77 167
16477.98 137
16479.20 167
16480.41 186
16481.62 182
16482.83 181
16484.05 191
16485.26 150
16486.47 173
16487.69 202
16488.90 184
16490.11 175
16491.33 170
16492.54 192
16493.75 175
16494.97 190
16496.18 190
16497.39 177
16498.61 176
16499.82 180
16501.03 165
16502.25 158
16503.46 139
16504.67 138
16505.89 164
16507.10 161
16508.32 163
16509.53 176
16510.74 177
16511.96 190
16513.17 180
16514.39 177
16515.60 178
16516.81 188
16518.03 186
16519.24 165
16520.46 158
16521.67 162
16522.88 178
16524.10 181
16525.31 179
16526.53 191
16527.74 169
16528.96 171
16530.17 171
16531.39 162
16532.60 154
16533.82 145
16535.03 163
16536.25 166
16537.46 181
16538.68 185
16539.89 182
16541.11 157
16542.32 161
16543.54 155
16544.75 161
16545.97 171
16547.18 191
16548.40 160
16549.61 151
16550.83 151
16552.04 166
16553.26 172
16554.47 182
16555.69 157
16556.91 157
16558.12 160
16559.34 170
16560.55 142
16561.77 165
16562.98 174
16564.20 177
16565.42 162
16566.63 155
16567.85 165
16569.06 179
16570.28 182
16571.50 172
16572.71 171
16573.93 190
16575.15 186
16576.36 172
16577.58 167
16578.79 193
16580.01 186
16581.23 164
16582.44 204
16583.66 198
16584.88 195
16586.09 169
16587.31 167
16588.53 183
16589.74 164
16590.96 184
16592.18 203
16593.40 197
16594.61 164
16595.83 188
16597.05 186
16598.26 171
16599.48 186
16600.70 188
16601.92 191
16603.13 177
16604.35 172
16605.57 145
16606.78 152
16608.00 153
16609.22 165
16610.44 145
16611.66 184
16612.87 166
16614.09 163
16615.31 157
16616.53 161
16617.74 167
16618.96 177
16620.18 166
16621.40 169
16622.62 189
16623.83 168
16625.05 142
16626.27 132
16627.49 154
16628.71 169
16629.93 171
16631.14 207
16632.36 173
16633.58 153
16634.80 167
16636.02 170
16637.24 161
16638.45 157
16639.67 191
16640.89 162
16642.11 181
16643.33 175
16644.55 179
16645.77 164
16646.99 137
16648.21 160
16649.42 165
16650.64 159
16651.86 145
16653.08 137
16654.30 149
16655.52 169
16656.74 156
16657.96 174
16659.18 153
16660.40 176
16661.62 164
16662.84 160
16664.06 155
16665.28 190
16666.50 155
16667.72 147
16668.93 165
16670.15 153
16671.37 169
16672.59 161
16673.81 159
16675.03 138
16676.25 145
16677.47 139
16678.69 156
16679.91 178
16681.13 165
16682.36 192
16683.58 186
16684.80 176
16686.02 178
16687.24 175
16688.46 157
16689.68 170
16690.90 143
16692.12 163
16693.34 180
16694.56 180
16695.78 164
16697.00 160
16698.22 155
16699.44 144
16700.66 154
16701.89 153
16703.11 150
16704.33 134
16705.55 172
16706.77 166
16707.99 173
16709.21 174
16710.43 149
16711.65 182
16712.88 144
16714.10 135
16715.32 167
16716.54 174
16717.76 161
16718.98 167
16720.20 142
16721.43 172
16722.65 168
16723.87 183
16725.09 164
16726.31 179
16727.54 189
16728.76 167
16729.98 144
16731.20 164
16732.42 163
16733.65 174
16734.87 174
16736.09 165
16737.31 219
16738.53 194
16739.76 167
16740.98 210
16742.20 146
16743.42 160
16744.65 153
16745.87 170
16747.09 157
16748.31 171
16749.54 161
16750.76 119
16751.98 153
16753.21 153
16754.43 150
16755.65 154
16756.87 174
16758.10 173
16759.32 167
16760.54 153
16761.77 167
16762.99 176
16764.21 182
16765.44 173
16766.66 181
16767.88 204
16769.11 154
16770.33 158
16771.55 165
16772.78 163
16774.00 170
16775.22 198
16776.45 174
16777.67 163
16778.90 165
16780.12 171
16781.34 185
16782.57 179
16783.79 173
16785.02 153
16786.24 156
16787.46 160
16788.69 152
16789.91 153
16791.14 190
16792.36 183
16793.58 149
16794.81 145
16796.03 126
16797.26 143
16798.48 146
16799.71 144
16800.93 173
16802.16 156
16803.38 168
16804.61 179
16805.83 171
16807.06 141
16808.28 152
16809.50 135
16810.73 160
16811.95 163
16813.18 160
16814.40 180
16815.63 158
16816.86 143
16818.08 163
16819.31 154
16820.53 165
16821.76 161
16822.98 186
16824.21 167
16825.43 186
16826.66 168
16827.88 141
16829.11 165
16830.33 171
16831.56 168
16832.79 158
16834.01 189
16835.24 180
16836.46 142
16837.69 169
16838.92 172
16840.14 191
16841.37 166
16842.59 155
16843.82 180
16845.05 152
16846.27 173
16847.50 171
16848.73 158
16849.95 158
16851.18 194
16852.40 183
16853.63 156
16854.86 155
16856.08 177
16857.31 180
16858.54 182
16859.76 157
16860.99 170
16862.22 156
16863.44 171
16864.67 160
16865.90 170
16867.13 153
16868.35 124
16869.58 150
16870.81 180
16872.03 180
16873.26 199
16874.49 194
16875.72 168
16876.94 144
16878.17 170
16879.40 199
16880.63 145
16881.85 155
16883.08 190
16884.31 179
16885.54 176
16886.76 159
16887.99 186
16889.22 159
16890.45 174
16891.68 184
16892.90 171
16894.13 160
16895.36 156
16896.59 166
16897.82 171
16899.04 189
16900.27 165
16901.50 192
16902.73 197
16903.96 161
16905.18 162
16906.41 170
16907.64 159
16908.87 152
16910.10 147
16911.33 154
16912.56 157
16913.78 157
16915.01 163
16916.24 170
16917.47 152
16918.70 184
16919.93 161
16921.16 170
16922.39 146
16923.62 146
16924.85 151
16926.07 162
16927.30 140
16928.53 145
16929.76 164
16930.99 151
16932.22 159
16933.45 156
16934.68 149
16935.91 149
16937.14 147
16938.37 120
16939.60 139
16940.83 147
16942.06 174
16943.29 180
16944.52 182
16945.75 154
16946.98 171
16948.21 171
16949.44 136
16950.67 147
16951.90 160
16953.13 159
16954.36 172
16955.59 159
16956.82 182
16958.05 173
16959.28 142
16960.51 143
16961.74 142
16962.97 162
16964.20 173
16965.43 158
16966.66 155
16967.89 163
16969.12 168
16970.35 147
16971.58 150
16972.82 159
16974.05 152
16975.28 134
16976.51 169
16977.74 154
16978.97 162
16980.20 175
16981.43 178
16982.66 142
16983.90 149
16985.13 139
16986.36 152
16987.59 149
16988.82 149
16990.05 148
16991.28 171
16992.52 196
16993.75 154
16994.98 156
16996.21 151
16997.44 161
16998.67 200
16999.91 164
17001.14 133
17002.37 148
17003.60 152
17004.83 151
17006.07 174
17007.30 137
17008.53 158
17009.76 125
17010.99 139
17012.23 159
17013.46 150
17014.69 172
17015.92 153
17017.16 164
17018.39 176
17019.62 160
17020.85 173
17022.09 160
17023.32 165
17024.55 154
17025.78 184
17027.02 172
17028.25 176
17029.48 122
17030.72 145
17031.95 173
17033.18 136
17034.42 155
17035.65 169
17036.88 165
17038.11 134
17039.35 150
17040.58 129
17041.81 143
17043.05 158
17044.28 152
17045.52 167
17046.75 172
17047.98 166
17049.22 132
17050.45 139
17051.68 163
17052.92 148
17054.15 149
17055.38 167
17056.62 174
17057.85 158
17059.09 166
17060.32 155
17061.55 176
17062.79 165
17064.02 154
17065.26 164
17066.49 164
17067.73 164
17068.96 149
17070.19 138
17071.43 171
17072.66 193
17073.90 144
17075.13 151
17076.37 158
17077.60 145
17078.84 182
17080.07 155
17081.31 133
17082.54 177
17083.78 173
17085.01 179
17086.25 181
17087.48 173
17088.72 203
17089.95 130
17091.19 136
17092.42 150
17093.66 141
17094.89 157
17096.13 149
17097.36 155
17098.60 184
17099.83 169
17101.07 131
17102.30 136
17103.54 172
17104.78 153
17106.01 169
17107.25 144
17108.48 125
17109.72 121
17110.95 159
17112.19 136
17113.43 134
17114.66 147
17115.90 135
17117.13 133
17118.37 139
17119.61 146
17120.84 134
17122.08 155
17123.32 150
17124.55 141
17125.79 160
17127.02 158
17128.26 145
17129.50 155
17130.73 163
17131.97 158
17133.21 176
17134.44 154
17135.68 132
17136.92 154
17138.15 151
17139.39 157
17140.63 143
17141.87 149
17143.10 161
17144.34 159
17145.58 153
17146.81 143
17148.05 147
17149.29 181
17150.53 162
17151.76 164
17153.00 178
17154.24 163
17155.48 133
17156.71 138
17157.95 153
17159.19 149
17160.43 154
17161.66 157
17162.90 153
17164.14 133
17165.38 136
17166.62 187
17167.85 167
17169.09 153
17170.33 134
17171.57 148
17172.81 178
17174.04 149
17175.28 156
17176.52 140
17177.76 156
17179.00 166
17180.23 131
17181.47 142
17182.71 137
17183.95 139
17185.19 147
17186.43 147
17187.67 170
17188.90 182
17190.14 183
17191.38 143
17192.62 132
17193.86 148
17195.10 162
17196.34 161
17197.58 147
17198.82 141
17200.05 153
17201.29 154
17202.53 151
17203.77 165
17205.01 131
17206.25 146
17207.49 137
17208.73 154
17209.97 126
17211.21 125
17212.45 157
17213.69 150
17214.93 153
17216.17 177
17217.41 160
17218.65 138
17219.89 130
17221.13 144
17222.37 128
17223.61 143
17224.85 137
17226.09 137
17227.33 152
17228.57 166
17229.81 159
17231.05 130
17232.29 154
17233.53 135
17234.77 162
17236.01 125
17237.25 128
17238.49 122
17239.73 144
17240.97 139
17242.21 153
17243.45 118
17244.69 121
17245.93 153
17247.17 135
17248.41 167
17249.66 166
17250.90 177
17252.14 154
17253.38 151
17254.62 178
17255.86 165
17257.10 171
17258.34 160
17259.58 140
17260.83 142
17262.07 176
17263.31 130
17264.55 153
17265.79 150
17267.03 181
17268.27 170
17269.52 158
17270.76 123
17272.00 140
17273.24 137
17274.48 137
17275.72 123
17276.97 110
17278.21 141
17279.45 139
17280.69 120
17281.93 116
17283.18 137
17284.42 136
17285.66 134
17286.90 149
17288.15 143
17289.39 122
17290.63 129
17291.87 135
17293.11 150
17294.36 140
17295.60 148
17296.84 129
17298.08 144
17299.33 169
17300.57 124
17301.81 149
17303.06 162
17304.30 172
17305.54 118
17306.78 124
17308.03 151
17309.27 130
17310.51 145
17311.76 164
17313.00 159
17314.24 141
17315.49 144
17316.73 134
17317.97 141
17319.22 150
17320.46 178
17321.70 166
17322.95 172
17324.19 173
17325.43 153
17326.68 136
17327.92 165
17329.17 144
17330.41 145
17331.65 123
17332.90 148
17334.14 131
17335.38 141
17336.63 166
17337.87 140
17339.12 124
17340.36 158
17341.61 146
17342.85 153
17344.09 158
17345.34 144
17346.58 121
17347.83 141
17349.07 168
17350.32 145
17351.56 179
17352.80 149
17354.05 149
17355.29 138
17356.54 141
17357.78 143
17359.03 145
17360.27 129
17361.52 127
17362.76 122
17364.01 149
17365.25 134
17366.50 126
17367.74 126
17368.99 146
17370.23 129
17371.48 147
17372.72 152
17373.97 148
17375.22 159
17376.46 140
17377.71 156
17378.95 134
17380.20 152
17381.44 158
17382.69 142
17383.93 146
17385.18 156
17386.43 138
17387.67 138
17388.92 135
17390.16 152
17391.41 129
17392.66 125
17393.90 148
17395.15 151
17396.39 139
17397.64 145
17398.89 133
17400.13 126
17401.38 123
17402.63 125
17403.87 140
17405.12 147
17406.37 144
17407.61 138
17408.86 138
17410.11 135
17411.35 111
17412.60 139
17413.85 148
17415.09 119
17416.34 140
17417.59 166
17418.83 146
17420.08 174
17421.33 143
17422.57 124
17423.82 117
17425.07 130
17426.32 153
17427.56 137
17428.81 127
17430.06 110
17431.31 152
17432.55 143
17433.80 117
17435.05 140
17436.30 130
17437.54 164
17438.79 115
17440.04 114
17441.29 149
17442.53 163
17443.78 157
17445.03 125
17446.28 141
17447.53 179
17448.77 146
17450.02 173
17451.27 156
17452.52 115
17453.77 130
17455.01 143
17456.26 132
17457.51 129
17458.76 120
17460.01 138
17461.26 135
17462.51 135
17463.75 123
17465.00 152
17466.25 147
17467.50 138
17468.75 144
17470.00 150
17471.25 131
17472.50 124
17473.74 129
17474.99 146
17476.24 143
17477.49 138
17478.74 143
17479.99 173
17481.24 144
17482.49 137
17483.74 166
17484.99 131
17486.24 148
17487.49 137
17488.74 140
17489.98 144
17491.23 130
17492.48 153
17493.73 152
17494.98 130
17496.23 123
17497.48 155
17498.73 138
17499.98 169
17501.23 154
17502.48 125
17503.73 128
17504.98 160
17506.23 152
17507.48 154
17508.73 122
17509.98 141
17511.23 162
17512.48 152
17513.73 128
17514.98 143
17516.24 142
17517.49 158
17518.74 151
17519.99 148
17521.24 139
17522.49 144
17523.74 175
17524.99 141
17526.24 130
17527.49 140
17528.74 151
17529.99 134
17531.24 125
17532.50 118
17533.75 164
17535.00 166
17536.25 122
17537.50 132
17538.75 141
17540.00 162
17541.25 163
17542.51 136
17543.76 145
17545.01 124
17546.26 147
17547.51 136
17548.76 158
17550.01 151
17551.27 155
17552.52 121
17553.77 133
17555.02 156
17556.27 159
17557.53 146
17558.78 135
17560.03 146
17561.28 123
17562.53 116
17563.79 114
17565.04 127
17566.29 133
17567.54 156
17568.80 134
17570.05 130
17571.30 154
17572.55 141
17573.81 141
17575.06 134
17576.31 158
17577.56 175
17578.82 147
17580.07 127
17581.32 162
17582.57 128
17583.83 127
17585.08 143
17586.33 124
17587.59 138
17588.84 143
17590.09 131
17591.35 129
17592.60 149
17593.85 128
17595.11 131
17596.36 126
17597.61 138
17598.87 151
17600.12 125
17601.37 150
17602.63 172
17603.88 167
17605.13 135
17606.39 152
17607.64 126
17608.89 119
17610.15 154
17611.40 123
17612.66 134
17613.91 117
17615.16 148
17616.42 147
17617.67 157
17618.93 129
17620.18 151
17621.43 138
17622.69 175
17623.94 173
17625.20 170
17626.45 160
17627.71 155
17628.96 172
17630.22 134
17631.47 143
17632.72 125
17633.98 115
17635.23 159
17636.49 150
17637.74 131
17639.00 132
17640.25 133
17641.51 155
17642.76 137
17644.02 108
17645.27 121
17646.53 140
17647.78 140
17649.04 128
17650.29 124
17651.55 165
17652.80 149
17654.06 156
17655.32 137
17656.57 141
17657.83 147
17659.08 179
17660.34 151
17661.59 157
17662.85 126
17664.11 132
17665.36 151
17666.62 149
17667.87 124
17669.13 124
17670.38 130
17671.64 157
17672.90 172
17674.15 146
17675.41 148
17676.67 116
17677.92 134
17679.18 138
17680.43 138
17681.69 158
17682.95 151
17684.20 154
17685.46 128
17686.72 129
17687.97 156
17689.23 147
17690.49 132
17691.74 127
17693.00 135
17694.26 129
17695.51 149
17696.77 147
17698.03 135
17699.28 117
17700.54 116
17701.80 163
17703.06 129
17704.31 136
17705.57 138
17706.83 144
17708.08 147
17709.34 139
17710.60 135
17711.86 149
17713.11 152
17714.37 127
17715.63 138
17716.89 133
17718.14 164
17719.40 154
17720.66 106
17721.92 113
17723.18 125
17724.43 107
17725.69 122
17726.95 136
17728.21 137
17729.47 140
17730.72 139
17731.98 144
17733.24 139
17734.50 134
17735.76 162
17737.02 111
17738.27 122
17739.53 132
17740.79 138
17742.05 120
17743.31 131
17744.57 173
17745.83 122
17747.08 131
17748.34 138
17749.60 152
17750.86 163
17752.12 136
17753.38 160
17754.64 170
17755.90 145
17757.16 129
17758.41 148
17759.67 123
17760.93 128
17762.19 148
17763.45 122
17764.71 141
17765.97 130
17767.23 109
17768.49 137
17769.75 109
17771.01 155
17772.27 152
17773.53 167
17774.79 152
17776.05 143
17777.31 126
17778.57 131
17779.83 145
17781.09 140
17782.35 134
17783.61 122
17784.87 126
17786.13 140
17787.39 136
17788.65 133
17789.91 124
17791.17 134
17792.43 126
17793.69 140
17794.95 135
17796.21 139
17797.47 112
17798.73 135
17799.99 136
17801.25 150
17802.51 128
17803.77 119
17805.03 140
17806.29 146
17807.55 136
17808.82 127
17810.08 120
17811.34 136
17812.60 128
17813.86 107
17815.12 146
17816.38 127
17817.64 136
17818.90 113
17820.17 114
17821.43 147
17822.69 162
17823.95 142
17825.21 109
17826.47 134
17827.73 129
17829.00 131
17830.26 149
17831.52 154
17832.78 142
17834.04 144
17835.31 140
17836.57 147
17837.83 135
17839.09 129
17840.35 135
17841.61 145
17842.88 141
17844.14 132
17845.40 146
17846.66 117
17847.93 125
17849.19 103
17850.45 104
17851.71 137
17852.98 130
17854.24 125
17855.50 128
17856.76 139
17858.03 118
17859.29 113
17860.55 116
17861.81 119
17863.08 132
17864.34 138
17865.60 149
17866.87 131
17868.13 135
17869.39 143
17870.65 112
17871.92 137
17873.18 157
17874.44 128
17875.71 127
17876.97 107
17878.23 161
17879.50 155
17880.76 123
17882.02 141
17883.29 134
17884.55 119
17885.82 108
17887.08 121
17888.34 145
17889.61 160
17890.87 132
17892.13 112
17893.40 130
17894.66 171
17895.93 136
17897.19 128
17898.45 134
17899.72 141
17900.98 153
17902.25 139
17903.51 131
17904.78 127
17906.04 154
17907.30 143
17908.57 162
17909.83 126
17911.10 131
17912.36 137
17913.63 139
17914.89 120
17916.16 116
17917.42 143
17918.69 145
17919.95 136
17921.22 143
17922.48 124
17923.75 140
17925.01 154
17926.28 121
17927.54 111
17928.81 124
17930.07 135
17931.34 129
17932.60 127
17933.87 142
17935.13 128
17936.40 127
17937.66 105
17938.93 130
17940.19 141
17941.46 135
17942.73 136
17943.99 145
17945.26 121
17946.52 139
17947.79 138
17949.05 125
17950.32 134
17951.59 146
17952.85 145
17954.12 127
17955.38 145
17956.65 118
17957.92 137
17959.18 139
17960.45 123
17961.72 153
17962.98 146
17964.25 149
17965.52 142
17966.78 144
17968.05 139
17969.31 144
17970.58 133
17971.85 142
17973.11 147
17974.38 120
17975.65 147
17976.92 149
17978.18 147
17979.45 151
17980.72 147
17981.98 129
17983.25 117
17984.52 136
17985.78 110
17987.05 114
17988.32 106
17989.59 123
17990.85 153
17992.12 157
17993.39 152
17994.66 145
17995.92 139
17997.19 138
17998.46 132
17999.73 139
18000.99 153
18002.26 148
18003.53 122
18004.80 140
18006.07 151
18007.33 138
18008.60 138
18009.87 130
18011.14 129
18012.41 135
18013.67 140
18014.94 151
18016.21 147
18017.48 119
18018.75 146
18020.02 153
18021.28 131
18022.55 144
18023.82 153
18025.09 111
18026.36 126
18027.63 129
18028.90 118
18030.16 138
18031.43 144
18032.70 133
18033.97 129
18035.24 153
18036.51 135
18037.78 126
18039.05 152
18040.32 130
18041.58 134
18042.85 115
18044.12 145
18045.39 153
18046.66 111
18047.93 109
18049.20 135
18050.47 145
18051.74 137
18053.01 134
18054.28 151
18055.55 111
18056.82 118
18058.09 135
18059.36 155
18060.63 156
18061.90 128
18063.17 129
18064.44 144
18065.71 143
18066.98 138
18068.25 129
18069.52 123
18070.79 117
18072.06 137
18073.33 153
18074.60 140
18075.87 120
18077.14 152
18078.41 132
18079.68 167
18080.95 160
18082.22 130
18083.49 122
18084.76 132
18086.03 116
18087.30 146
18088.57 140
18089.85 139
18091.12 156
18092.39 154
18093.66 132
18094.93 144
18096.20 145
18097.47 113
18098.74 109
18100.01 126
18101.29 142
18102.56 148
18103.83 147
18105.10 123
18106.37 120
18107.64 142
18108.91 152
18110.19 114
18111.46 118
18112.73 117
18114.00 158
18115.27 142
18116.54 132
18117.82 113
18119.09 148
18120.36 147
18121.63 129
18122.90 143
18124.18 115
18125.45 124
18126.72 157
18127.99 142
18129.26 143
18130.54 132
18131.81 166
18133.08 134
18134.35 160
18135.63 118
18136.90 121
18138.17 130
18139.44 148
18140.72 131
18141.99 122
18143.26 157
18144.53 138
18145.81 159
18147.08 135
18148.35 107
18149.63 133
18150.90 174
18152.17 120
18153.45 142
18154.72 133
18155.99 150
18157.26 123
18158.54 117
18159.81 130
18161.08 126
18162.36 142
18163.63 109
18164.91 127
18166.18 158
18167.45 142
18168.73 127
18170.00 148
18171.27 136
18172.55 143
18173.82 141
18175.09 148
18176.37 141
18177.64 125
18178.92 123
18180.19 128
18181.46 122
18182.74 138
18184.01 127
18185.29 138
18186.56 165
18187.84 114
18189.11 135
18190.38 148
18191.66 142
18192.93 148
18194.21 124
18195.48 118
18196.76 127
18198.03 164
18199.31 166
18200.58 148
18201.86 150
18203.13 125
18204.41 133
18205.68 150
18206.96 147
18208.23 139
18209.51 92
18210.78 127
18212.06 144
18213.33 159
18214.61 125
18215.88 126
18217.16 133
18218.43 160
18219.71 118
18220.98 121
18222.26 151
18223.53 129
18224.81 129
18226.09 138
18227.36 138
18228.64 157
18229.91 171
18231.19 132
18232.46 121
18233.74 134
18235.02 130
18236.29 143
18237.57 143
18238.84 130
18240.12 119
18241.40 137
18242.67 147
18243.95 132
18245.23 145
18246.50 146
18247.78 145
18249.05 145
18250.33 149
18251.61 145
18252.88 143
18254.16 124
18255.44 128
18256.71 135
18257.99 122
18259.27 140
18260.54 127
18261.82 134
18263.10 142
18264.38 132
18265.65 128
18266.93 136
18268.21 131
18269.48 122
18270.76 133
18272.04 160
18273.32 164
18274.59 134
18275.87 130
18277.15 143
18278.43 125
18279.70 145
18280.98 140
18282.26 109
18283.54 152
18284.81 128
18286.09 121
18287.37 119
18288.65 120
18289.92 126
18291.20 114
18292.48 113
18293.76 104
18295.04 115
18296.31 115
18297.59 95
18298.87 105
18300.15 85
18301.43 137
18302.71 130
18303.98 155
18305.26 160
18306.54 174
18307.82 121
18309.10 139
18310.38 136
18311.66 129
18312.93 123
18314.21 134
18315.49 150
18316.77 134
18318.05 129
18319.33 124
18320.61 118
18321.89 129
18323.17 121
18324.44 114
18325.72 142
18327.00 159
18328.28 152
18329.56 141
18330.84 113
18332.12 132
18333.40 129
18334.68 128
18335.96 137
18337.24 156
18338.52 138
18339.80 138
18341.08 88
18342.36 118
18343.64 153
18344.92 148
18346.20 121
18347.48 103
18348.76 131
18350.04 160
18351.32 132
18352.60 112
18353.88 127
18355.16 101
18356.44 122
18357.72 156
18359.00 130
18360.28 117
18361.56 119
18362.84 149
18364.12 139
18365.40 128
18366.68 139
18367.96 128
18369.24 123
18370.52 127
18371.80 124
18373.08 110
18374.36 124
18375.64 118
18376.93 115
18378.21 118
18379.49 138
18380.77 120
18382.05 137
18383.33 139
18384.61 163
18385.89 124
18387.17 135
18388.46 110
18389.74 132
18391.02 116
18392.30 105
18393.58 113
18394.86 118
18396.15 138
18397.43 118
18398.71 118
18399.99 134
18401.27 129
18402.55 104
18403.84 113
18405.12 126
18406.40 142
18407.68 114
18408.96 135
18410.25 121
18411.53 116
18412.81 111
18414.09 105
18415.37 146
18416.66 160
18417.94 112
18419.22 113
18420.50 126
18421.79 121
18423.07 131
18424.35 137
18425.63 119
18426.92 116
18428.20 165
18429.48 148
18430.77 126
18432.05 118
18433.33 152
18434.61 133
18435.90 134
18437.18 154
18438.46 128
18439.75 117
18441.03 158
18442.31 139
18443.60 130
18444.88 144
18446.16 159
18447.45 144
18448.73 104
18450.01 131
18451.30 162
18452.58 157
18453.86 119
18455.15 119
18456.43 111
18457.71 140
18459.00 150
18460.28 152
18461.57 119
18462.85 128
18464.13 134
18465.42 146
18466.70 147
18467.99 161
18469.27 136
18470.55 135
18471.84 163
18473.12 134
18474.41 121
18475.69 108
18476.98 128
18478.26 147
18479.55 133
18480.83 118
18482.11 132
18483.40 139
18484.68 106
18485.97 107
18487.25 121
18488.54 132
18489.82 138
18491.11 124
18492.39 124
18493.68 141
18494.96 146
18496.25 138
18497.53 118
18498.82 103
18500.10 104
18501.39 102
18502.67 134
18503.96 127
18505.24 127
18506.53 119
18507.82 153
18509.10 120
18510.39 123
18511.67 121
18512.96 129
18514.24 121
18515.53 102
18516.82 124
18518.10 117
18519.39 132
18520.67 142
18521.96 120
18523.25 119
18524.53 132
18525.82 131
18527.10 117
18528.39 125
18529.68 129
18530.96 122
18532.25 122
18533.54 127
18534.82 113
18536.11 113
18537.39 134
18538.68 147
18539.97 119
18541.25 125
18542.54 126
18543.83 141
18545.11 138
18546.40 157
18547.69 137
18548.98 153
18550.26 121
18551.55 130
18552.84 153
18554.12 125
18555.41 118
18556.70 132
18557.99 112
18559.27 139
18560.56 142
18561.85 144
18563.13 119
18564.42 100
18565.71 102
18567.00 145
18568.28 139
18569.57 154
18570.86 123
18572.15 119
18573.44 124
18574.72 131
18576.01 128
18577.30 133
18578.59 130
18579.88 100
18581.16 99
18582.45 124
18583.74 138
18585.03 123
18586.32 122
18587.60 135
18588.89 126
18590.18 130
18591.47 115
18592.76 137
18594.05 144
18595.33 162
18596.62 115
18597.91 144
18599.20 152
18600.49 144
18601.78 149
18603.07 141
18604.36 115
18605.64 136
18606.93 140
18608.22 134
18609.51 127
18610.80 105
18612.09 109
18613.38 131
18614.67 135
18615.96 154
18617.25 136
18618.54 146
18619.83 147
18621.12 126
18622.40 111
18623.69 103
18624.98 125
18626.27 123
18627.56 141
18628.85 134
18630.14 137
18631.43 115
18632.72 136
18634.01 132
18635.30 116
18636.59 142
18637.88 152
18639.17 148
18640.46 134
18641.75 136
18643.04 124
18644.33 128
18645.62 91
18646.91 108
18648.20 114
18649.49 125
18650.78 135
18652.08 99
18653.37 119
18654.66 140
18655.95 145
18657.24 143
18658.53 129
18659.82 132
18661.11 143
18662.40 129
18663.69 118
18664.98 145
18666.27 125
18667.56 110
18668.86 126
18670.15 138
18671.44 117
18672.73 132
18674.02 132
18675.31 135
18676.60 108
18677.90 112
18679.19 127
18680.48 121
18681.77 115
18683.06 142
18684.35 105
18685.64 111
18686.94 153
18688.23 137
18689.52 129
18690.81 122
18692.10 132
18693.40 119
18694.69 118
18695.98 123
18697.27 135
18698.56 148
18699.86 119
18701.15 140
18702.44 151
18703.73 110
18705.03 136
18706.32 152
18707.61 133
18708.90 148
18710.19 124
18711.49 138
18712.78 144
18714.07 118
18715.37 108
18716.66 143
18717.95 129
18719.24 126
18720.54 95
18721.83 108
18723.12 113
18724.42 113
18725.71 143
18727.00 137
18728.30 140
18729.59 128
18730.88 139
18732.17 126
18733.47 126
18734.76 124
18736.05 119
18737.35 123
18738.64 134
18739.94 126
18741.23 124
18742.52 150
18743.82 113
18745.11 121
18746.40 141
18747.70 161
18748.99 149
18750.29 116
18751.58 120
18752.87 151
18754.17 157
18755.46 157
18756.76 142
18758.05 105
18759.34 122
18760.64 123
18761.93 116
18763.23 115
18764.52 145
18765.82 148
18767.11 143
18768.41 152
18769.70 160
18770.99 124
18772.29 112
18773.58 128
18774.88 120
18776.17 125
18777.47 126
18778.76 113
18780.06 122
18781.35 103
18782.65 124
18783.94 146
18785.24 141
18786.53 131
18787.83 124
18789.12 130
18790.42 130
18791.71 124
18793.01 95
18794.31 111
18795.60 118
18796.90 141
18798.19 116
18799.49 119
18800.78 114
18802.08 140
18803.37 149
18804.67 112
18805.97 93
18807.26 129
18808.56 129
18809.85 119
18811.15 133
18812.45 129
18813.74 133
18815.04 122
18816.34 128
18817.63 113
18818.93 116
18820.22 105
18821.52 119
18822.82 138
18824.11 117
18825.41 136
18826.71 126
18828.00 133
18829.30 116
18830.60 138
18831.89 111
18833.19 107
18834.49 138
18835.78 139
18837.08 117
18838.38 108
18839.67 133
18840.97 121
18842.27 137
18843.57 109
18844.86 113
18846.16 122
18847.46 123
18848.75 144
18850.05 124
18851.35 119
18852.65 142
18853.94 103
18855.24 104
18856.54 138
18857.84 107
18859.13 105
18860.43 110
18861.73 115
18863.03 103
18864.33 99
18865.62 113
18866.92 105
18868.22 117
18869.52 136
18870.82 134
18872.11 130
18873.41 126
18874.71 127
18876.01 121
18877.31 121
18878.61 148
18879.90 115
18881.20 110
18882.50 128
18883.80 133
18885.10 140
18886.40 149
18887.70 121
18888.99 124
18890.29 96
18891.59 133
18892.89 168
18894.19 134
18895.49 112
18896.79 114
18898.09 130
18899.39 139
18900.68 106
18901.98 105
18903.28 118
18904.58 116
18905.88 104
18907.18 105
18908.48 113
18909.78 141
18911.08 147
18912.38 133
18913.68 153
18914.98 140
18916.28 152
18917.58 150
18918.88 121
18920.18 119
18921.48 134
18922.78 143
18924.08 145
18925.38 135
18926.68 121
18927.98 129
18929.28 107
18930.58 127
18931.88 129
18933.18 108
18934.48 136
18935.78 135
18937.08 132
18938.38 127
18939.68 118
18940.98 157
18942.28 151
18943.58 137
18944.88 115
18946.18 147
18947.48 141
18948.78 107
18950.08 104
18951.39 115
18952.69 130
18953.99 128
18955.29 165
18956.59 112
18957.89 138
18959.19 139
18960.49 146
18961.79 113
18963.09 109
18964.40 125
18965.70 126
18967.00 111
18968.30 111
18969.60 111
18970.90 139
18972.21 125
18973.51 149
18974.81 113
18976.11 133
18977.41 123
18978.71 107
18980.02 100
18981.32 131
18982.62 112
18983.92 92
18985.22 101
18986.53 104
18987.83 121
18989.13 123
18990.43 137
18991.73 120
18993.04 86
18994.34 121
18995.64 116
18996.94 117
18998.25 120
18999.55 115
19000.85 128
19002.15 146
19003.46 158
19004.76 128
19006.06 102
19007.36 117
19008.67 122
19009.97 114
19011.27 118
19012.58 116
19013.88 117
19015.18 95
19016.49 113
19017.79 128
19019.09 139
19020.40 128
19021.70 122
19023.00 129
19024.31 115
19025.61 120
19026.91 155
19028.22 132
19029.52 88
19030.82 107
19032.13 118
19033.43 99
19034.73 112
19036.04 117
19037.34 109
19038.65 130
19039.95 121
19041.25 112
19042.56 118
19043.86 137
19045.17 154
19046.47 117
19047.77 122
19049.08 115
19050.38 133
19051.69 114
19052.99 122
19054.30 131
19055.60 124
19056.90 102
19058.21 120
19059.51 123
19060.82 129
19062.12 111
19063.43 124
19064.73 105
19066.04 102
19067.34 131
19068.65 113
19069.95 129
19071.26 152
19072.56 116
19073.87 117
19075.17 110
19076.48 110
19077.78 121
19079.09 117
19080.39 120
19081.70 142
19083.00 152
19084.31 100
19085.61 106
19086.92 96
19088.23 120
19089.53 122
19090.84 111
19092.14 111
19093.45 116
19094.75 120
19096.06 119
19097.37 118
19098.67 117
19099.98 139
19101.28 112
19102.59 116
19103.90 104
19105.20 124
19106.51 146
19107.81 131
19109.12 134
19110.43 101
19111.73 122
19113.04 115
19114.35 127
19115.65 135
19116.96 123
19118.27 110
19119.57 90
19120.88 114
19122.19 116
19123.49 120
19124.80 122
19126.11 117
19127.41 119
19128.72 132
19130.03 112
19131.33 123
19132.64 111
19133.95 119
19135.26 100
19136.56 119
19137.87 116
19139.18 117
19140.49 100
19141.79 90
19143.10 133
19144.41 105
19145.71 115
19147.02 90
19148.33 113
19149.64 86
19150.95 113
19152.25 94
19153.56 100
19154.87 123
19156.18 114
19157.48 123
19158.79 131
19160.10 114
19161.41 96
19162.72 103
19164.03 110
19165.33 106
19166.64 116
19167.95 113
19169.26 119
19170.57 120
19171.88 114
19173.18 120
19174.49 121
19175.80 102
19177.11 116
19178.42 123
19179.73 110
19181.04 102
19182.34 118
19183.65 114
19184.96 102
19186.27 110
19187.58 120
19188.89 120
19190.20 124
19191.51 129
19192.82 118
19194.13 100
19195.43 91
19196.74 128
19198.05 101
19199.36 103
19200.67 114
19201.98 133
19203.29 128
19204.60 89
19205.91 126
19207.22 115
19208.53 100
19209.84 116
19211.15 121
19212.46 118
19213.77 126
19215.08 114
19216.39 115
19217.70 121
19219.01 117
19220.32 124
19221.63 106
19222.94 123
19224.25 115
19225.56 115
19226.87 127
19228.18 136
19229.49 138
19230.80 135
19232.11 119
19233.42 89
19234.73 105
19236.04 109
19237.35 128
19238.67 122
19239.98 106
19241.29 115
19242.60 115
19243.91 116
19245.22 125
19246.53 113
19247.84 119
19249.15 105
19250.46 92
19251.77 91
19253.09 128
19254.40 120
19255.71 129
19257.02 108
19258.33 114
19259.64 135
19260.95 93
19262.27 130
19263.58 115
19264.89 98
19266.20 118
19267.51 113
19268.82 110
19270.14 106
19271.45 115
19272.76 125
19274.07 103
19275.38 111
19276.70 112
19278.01 153
19279.32 115
19280.63 94
19281.94 119
19283.26 115
19284.57 118
19285.88 92
19287.19 115
19288.51 148
19289.82 132
19291.13 130
19292.44 126
19293.76 118
19295.07 118
19296.38 120
19297.69 124
19299.01 114
19300.32 127
19301.63 139
19302.95 113
19304.26 127
19305.57 118
19306.88 119
19308.20 118
19309.51 117
19310.82 119
19312.14 142
19313.45 100
19314.76 131
19316.08 124
19317.39 93
19318.70 94
19320.02 100
19321.33 120
19322.64 134
19323.96 109
19325.27 121
19326.59 109
19327.90 121
19329.21 112
19330.53 104
19331.84 118
19333.15 104
19334.47 142
19335.78 97
19337.10 88
19338.41 114
19339.73 137
19341.04 122
19342.35 100
19343.67 94
19344.98 123
19346.30 127
19347.61 125
19348.93 128
19350.24 129
19351.55 125
19352.87 95
19354.18 100
19355.50 109
19356.81 118
19358.13 120
19359.44 128
19360.76 142
19362.07 123
19363.39 117
19364.70 110
19366.02 100
19367.33 118
19368.65 101
19369.96 86
19371.28 80
19372.59 113
19373.91 104
19375.22 110
19376.54 120
19377.86 100
19379.17 105
19380.49 99
19381.80 93
19383.12 118
19384.43 117
19385.75 120
19387.07 124
19388.38 141
19389.70 115
19391.01 105
19392.33 101
19393.65 98
19394.96 132
19396.28 120
19397.59 112
19398.91 91
19400.23 104
19401.54 96
19402.86 110
19404.17 105
19405.49 97
19406.81 110
19408.12 137
19409.44 107
19410.76 97
19412.07 92
19413.39 111
19414.71 133
19416.02 122
19417.34 133
19418.66 106
19419.97 108
19421.29 114
19422.61 119
19423.93 105
19425.24 129
19426.56 138
19427.88 121
19429.19 114
19430.51 127
19431.83 121
19433.15 122
19434.46 120
19435.78 106
19437.10 118
19438.42 101
19439.73 106
19441.05 116
19442.37 100
19443.69 92
19445.00 109
19446.32 112
19447.64 108
19448.96 118
19450.28 131
19451.59 136
19452.91 128
19454.23 131
19455.55 122
19456.87 112
19458.18 121
19459.50 104
19460.82 100
19462.14 103
19463.46 92
19464.78 109
19466.09 140
19467.41 114
19468.73 104
19470.05 130
19471.37 88
19472.69 117
19474.01 118
19475.33 117
19476.64 124
19477.96 115
19479.28 127
19480.60 83
19481.92 114
19483.24 91
19484.56 122
19485.88 116
19487.20 133
19488.52 107
19489.83 125
19491.15 111
19492.47 148
19493.79 112
19495.11 103
19496.43 118
19497.75 129
19499.07 123
19500.39 113
19501.71 103
19503.03 131
19504.35 140
19505.67 99
19506.99 80
19508.31 117
19509.63 101
19510.95 100
19512.27 114
19513.59 115
19514.91 118
19516.23 106
19517.55 114
19518.87 124
19520.19 112
19521.51 90
19522.83 123
19524.15 105
19525.47 124
19526.79 104
19528.11 90
19529.43 133
19530.75 111
19532.08 97
19533.40 107
19534.72 112
19536.04 112
19537.36 112
19538.68 97
19540.00 106
19541.32 121
19542.64 119
19543.96 112
19545.29 95
19546.61 95
19547.93 94
19549.25 119
19550.57 120
19551.89 105
19553.21 105
19554.53 95
19555.86 120
19557.18 132
19558.50 112
19559.82 94
19561.14 101
19562.46 116
19563.79 99
19565.11 94
19566.43 106
19567.75 118
19569.07 114
19570.40 86
19571.72 108
19573.04 92
19574.36 117
19575.68 108
19577.01 107
19578.33 81
19579.65 120
19580.97 141
19582.30 135
19583.62 118
19584.94 101
19586.26 111
19587.59 109
19588.91 88
19590.23 92
19591.55 82
19592.88 106
19594.20 137
19595.52 123
19596.85 126
19598.17 118
19599.49 114
19600.81 138
19602.14 112
19603.46 96
19604.78 132
19606.11 108
19607.43 101
19608.75 87
19610.08 120
19611.40 142
19612.72 134
19614.05 135
19615.37 103
19616.69 126
19618.02 141
19619.34 97
19620.67 103
19621.99 105
19623.31 105
19624.64 122
19625.96 101
19627.29 102
19628.61 119
19629.93 130
19631.26 101
19632.58 92
19633.91 119
19635.23 110
19636.55 115
19637.88 120
19639.20 85
19640.53 93
19641.85 97
19643.18 107
19644.50 105
19645.82 108
19647.15 112
19648.47 106
19649.80 109
19651.12 94
19652.45 100
19653.77 95
19655.10 95
19656.42 92
19657.75 97
19659.07 120
19660.40 106
19661.72 90
19663.05 123
19664.37 132
19665.70 138
19667.02 100
19668.35 90
19669.67 119
19671.00 105
19672.33 116
19673.65 125
19674.98 122
19676.30 129
19677.63 123
19678.95 113
19680.28 92
19681.61 110
19682.93 110
19684.26 107
19685.58 104
19686.91 102
19688.23 95
19689.56 99
19690.89 103
19692.21 115
19693.54 110
19694.87 109
19696.19 108
19697.52 100
19698.84 107
19700.17 107
19701.50 120
19702.82 113
19704.15 118
19705.48 120
19706.80 121
19708.13 119
19709.46 134
19710.78 115
19712.11 109
19713.44 98
19714.76 119
19716.09 116
19717.42 102
19718.75 86
19720.07 82
19721.40 94
19722.73 99
19724.05 113
19725.38 105
19726.71 78
19728.04 84
19729.36 127
19730.69 105
19732.02 108
19733.35 130
19734.67 112
19736.00 125
19737.33 117
19738.66 120
19739.98 136
19741.31 125
19742.64 106
19743.97 133
19745.30 102
19746.62 111
19747.95 99
19749.28 112
19750.61 121
19751.94 119
19753.26 93
19754.59 92
19755.92 105
19757.25 117
19758.58 97
19759.91 113
19761.23 102
19762.56 100
19763.89 132
19765.22 111
19766.55 119
19767.88 89
19769.21 109
19770.53 101
19771.86 123
19773.19 110
19774.52 117
19775.85 112
19777.18 129
19778.51 107
19779.84 95
19781.17 93
19782.50 113
19783.83 122
19785.15 121
19786.48 143
19787.81 110
19789.14 116
19790.47 129
19791.80 133
19793.13 141
19794.46 128
19795.79 129
19797.12 104
19798.45 84
19799.78 118
19801.11 122
19802.44 98
19803.77 102
19805.10 82
19806.43 75
19807.76 108
19809.09 121
19810.42 93
19811.75 115
19813.08 100
19814.41 103
19815.74 88
19817.07 108
19818.40 96
19819.73 108
19821.06 87
19822.39 105
19823.72 76
19825.05 101
19826.38 110
19827.71 122
19829.05 88
19830.38 114
19831.71 119
19833.04 120
19834.37 103
19835.70 133
19837.03 113
19838.36 109
19839.69 108
19841.02 95
19842.36 113
19843.69 123
19845.02 106
19846.35 96
19847.68 115
19849.01 113
19850.34 121
19851.68 112
19853.01 102
19854.34 107
19855.67 115
19857.00 105
19858.33 112
19859.67 101
19861.00 107
19862.33 120
19863.66 128
19864.99 106
19866.32 95
19867.66 82
19868.99 128
19870.32 102
19871.65 120
19872.99 90
19874.32 129
19875.65 116
19876.98 125
19878.32 109
19879.65 110
19880.98 85
19882.31 101
19883.65 89
19884.98 123
19886.31 126
19887.64 124
19888.98 125
19890.31 111
19891.64 143
19892.97 124
19894.31 116
19895.64 109
19896.97 108
19898.31 125
19899.64 103
19900.97 104
19902.31 109
19903.64 124
19904.97 102
19906.31 119
19907.64 107
19908.97 101
19910.31 172
19911.64 187
19912.97 115
19914.31 96
19915.64 107
19916.97 122
19918.31 87
19919.64 83
19920.98 102
19922.31 98
19923.64 106
19924.98 110
19926.31 94
19927.65 99
19928.98 119
19930.31 121
19931.65 106
19932.98 95
19934.32 118
19935.65 105
19936.99 117
19938.32 93
19939.65 105
19940.99 125
19942.32 121
19943.66 122
19944.99 126
19946.33 114
19947.66 90
19949.00 108
19950.33 116
19951.67 115
19953.00 119
19954.34 110
19955.67 111
19957.01 106
19958.34 118
19959.68 132
19961.01 112
19962.35 124
19963.68 133
19965.02 121
19966.35 140
19967.69 109
19969.02 88
19970.36 123
19971.70 113
19973.03 99
19974.37 145
19975.70 147
19977.04 132
19978.37 130
19979.71 120
19981.05 117
19982.38 88
19983.72 84
19985.05 117
19986.39 115
19987.73 105
19989.06 104
19990.40 86
19991.73 114
19993.07 111
19994.41 121
19995.74 101
19997.08 95
19998.42 115
19999.75 93
20001.09 95
20002.43 79
20003.76 96
20005.10 114
20006.44 114
20007.77 107
20009.11 78
20010.45 106
20011.78 104
20013.12 101
20014.46 90
20015.79 121
20017.13 117
20018.47 97
20019.81 103
20021.14 110
20022.48 113
20023.82 118
20025.15 109
20026.49 115
20027.83 116
20029.17 118
20030.50 103
20031.84 102
20033.18 101
20034.52 94
20035.85 80
20037.19 92
20038.53 106
20039.87 83
20041.21 111
20042.54 93
20043.88 110
20045.22 122
20046.56 121
20047.90 111
20049.23 129
20050.57 97
20051.91 103
20053.25 102
20054.59 90
20055.93 101
20057.26 123
20058.60 126
20059.94 104
20061.28 141
20062.62 130
20063.96 99
20065.30 129
20066.63 107
20067.97 109
20069.31 95
20070.65 107
20071.99 112
20073.33 103
20074.67 111
20076.01 92
20077.35 121
20078.68 114
20080.02 101
20081.36 84
20082.70 92
20084.04 118
20085.38 111
20086.72 106
20088.06 113
20089.40 95
20090.74 81
20092.08 97
20093.42 97
20094.76 133
20096.10 111
20097.44 87
20098.78 120
20100.12 122
20101.46 86
20102.80 82
20104.14 99
20105.48 106
20106.82 93
20108.16 103
20109.50 117
20110.84 100
20112.18 109
20113.52 83
20114.86 107
20116.20 124
20117.54 104
20118.88 94
20120.22 107
20121.56 107
20122.90 116
20124.24 99
20125.58 96
20126.92 106
20128.26 112
20129.61 79
20130.95 97
20132.29 108
20133.63 100
20134.97 97
20136.31 97
20137.65 106
20138.99 117
20140.33 113
20141.67 98
20143.02 122
