# Supplementary material for: MALDI-TOF MS typing enables the classification of brewing yeasts of the genus Saccharomyces to major beer styles
Source: PLoS One. 2017 Aug 9;12(8):e0181694. doi: 10.1371/journal.pone.0181694 (PMC5549903; doi:10.1371/journal.pone.0181694)
Supplement: S4 File — The directory includes 90 raw files and was zipped to “.zip”; the folder has three strains with 30 spectra per strain; S1 Text explains the raw files with an example and Table 1 represents the yeast strains used within the experiment. (ZIP) [file pone.0181694.s007.zip › 10-12/30260-210-OG-Ale-Ale-YPG-18h-E-E_2015-08-11__0_A2_1.dat]

2000.98 2516
2001.40 2502
2001.82 2468
2002.25 2462
2002.67 2384
2003.09 2380
2003.51 2496
2003.93 2640
2004.35 2551
2004.78 2606
2005.20 2607
2005.62 2532
2006.04 2698
2006.47 2847
2006.89 2752
2007.31 2674
2007.73 2697
2008.16 2460
2008.58 2474
2009.00 2711
2009.42 2843
2009.85 2732
2010.27 2687
2010.69 2632
2011.11 2715
2011.54 2770
2011.96 2875
2012.38 3064
2012.80 2760
2013.23 2412
2013.65 2427
2014.07 2360
2014.50 2358
2014.92 2415
2015.34 2304
2015.77 2379
2016.19 2505
2016.61 2302
2017.04 2348
2017.46 2215
2017.88 2260
2018.31 2436
2018.73 2609
2019.15 2747
2019.58 2601
2020.00 2535
2020.42 2667
2020.85 2664
2021.27 2559
2021.70 2557
2022.12 2542
2022.54 2574
2022.97 2676
2023.39 2657
2023.82 2623
2024.24 2661
2024.66 2536
2025.09 2682
2025.51 2767
2025.94 2606
2026.36 2613
2026.79 2544
2027.21 2521
2027.63 2520
2028.06 2542
2028.48 2580
2028.91 2605
2029.33 2460
2029.76 2593
2030.18 2579
2030.61 2428
2031.03 2375
2031.46 2364
2031.88 2414
2032.31 2560
2032.73 2473
2033.16 2617
2033.58 2478
2034.01 2347
2034.43 2504
2034.86 2590
2035.28 2737
2035.71 2649
2036.13 2538
2036.56 2443
2036.98 2581
2037.41 2517
2037.84 2606
2038.26 2497
2038.69 2562
2039.11 2699
2039.54 2722
2039.96 2657
2040.39 2635
2040.82 2505
2041.24 2741
2041.67 2793
2042.09 2694
2042.52 2610
2042.95 2539
2043.37 2490
2043.80 2716
2044.22 2728
2044.65 2438
2045.08 2582
2045.50 2606
2045.93 2459
2046.36 2337
2046.78 2327
2047.21 2593
2047.64 2669
2048.06 2685
2048.49 2529
2048.92 2445
2049.34 2559
2049.77 2605
2050.20 2763
2050.62 2525
2051.05 2673
2051.48 2572
2051.90 2374
2052.33 2335
2052.76 2357
2053.18 2380
2053.61 2509
2054.04 2440
2054.47 2639
2054.89 2393
2055.32 2418
2055.75 2391
2056.18 2486
2056.60 2468
2057.03 2349
2057.46 2301
2057.89 2215
2058.31 2346
2058.74 2292
2059.17 2553
2059.60 2493
2060.03 2527
2060.45 2515
2060.88 2603
2061.31 2436
2061.74 2315
2062.17 2572
2062.59 2416
2063.02 2352
2063.45 2385
2063.88 2517
2064.31 2355
2064.73 2438
2065.16 2537
2065.59 2501
2066.02 2669
2066.45 2743
2066.88 2561
2067.31 2421
2067.73 2552
2068.16 2584
2068.59 2562
2069.02 2499
2069.45 2546
2069.88 2633
2070.31 2483
2070.74 2424
2071.17 2414
2071.59 2450
2072.02 2509
2072.45 2340
2072.88 2364
2073.31 2579
2073.74 2591
2074.17 2427
2074.60 2641
2075.03 2803
2075.46 2640
2075.89 2541
2076.32 2479
2076.75 2442
2077.18 2603
2077.61 2706
2078.04 2628
2078.47 2485
2078.89 2703
2079.32 2634
2079.75 2675
2080.18 2610
2080.61 2616
2081.04 2520
2081.47 2685
2081.90 2551
2082.34 2495
2082.77 2574
2083.20 2548
2083.63 2755
2084.06 2554
2084.49 2633
2084.92 2699
2085.35 2529
2085.78 2601
2086.21 2502
2086.64 2535
2087.07 2560
2087.50 2500
2087.93 2401
2088.36 2421
2088.79 2368
2089.22 2465
2089.65 2384
2090.09 2440
2090.52 2551
2090.95 2550
2091.38 2459
2091.81 2614
2092.24 2714
2092.67 2564
2093.10 2612
2093.54 2562
2093.97 2549
2094.40 2657
2094.83 2596
2095.26 2605
2095.69 2768
2096.12 2539
2096.56 2587
2096.99 2453
2097.42 2581
2097.85 2654
2098.28 2415
2098.71 2496
2099.15 2482
2099.58 2527
2100.01 2500
2100.44 2449
2100.87 2333
2101.31 2340
2101.74 2445
2102.17 2414
2102.60 2443
2103.04 2413
2103.47 2684
2103.90 2561
2104.33 2532
2104.77 2471
2105.20 2415
2105.63 2404
2106.06 2318
2106.50 2607
2106.93 2611
2107.36 2428
2107.79 2687
2108.23 2458
2108.66 2466
2109.09 2567
2109.53 2492
2109.96 2604
2110.39 2506
2110.82 2410
2111.26 2363
2111.69 2323
2112.12 2277
2112.56 2585
2112.99 2629
2113.42 2621
2113.86 2481
2114.29 2375
2114.72 2435
2115.16 2374
2115.59 2346
2116.03 2212
2116.46 2183
2116.89 2285
2117.33 2399
2117.76 2265
2118.19 2116
2118.63 2344
2119.06 2362
2119.50 2473
2119.93 2498
2120.36 2471
2120.80 2402
2121.23 2464
2121.67 2432
2122.10 2551
2122.54 2473
2122.97 2534
2123.40 2680
2123.84 2535
2124.27 2637
2124.71 2690
2125.14 2564
2125.58 2523
2126.01 2651
2126.45 2533
2126.88 2595
2127.32 2676
2127.75 2394
2128.19 2392
2128.62 2467
2129.06 2550
2129.49 2403
2129.93 2366
2130.36 2493
2130.80 2595
2131.23 2620
2131.67 2573
2132.10 2644
2132.54 2704
2132.97 2610
2133.41 2495
2133.84 2707
2134.28 2562
2134.71 2658
2135.15 2655
2135.59 2519
2136.02 2657
2136.46 2712
2136.89 2664
2137.33 2528
2137.76 2658
2138.20 2756
2138.64 2795
2139.07 2965
2139.51 2985
2139.94 3034
2140.38 2877
2140.82 2739
2141.25 2553
2141.69 2550
2142.13 2633
2142.56 2492
2143.00 2423
2143.43 2499
2143.87 2395
2144.31 2428
2144.74 2265
2145.18 2330
2145.62 2313
2146.05 2313
2146.49 2223
2146.93 2288
2147.36 2494
2147.80 2630
2148.24 2566
2148.68 2521
2149.11 2674
2149.55 2669
2149.99 2578
2150.42 2807
2150.86 2789
2151.30 2885
2151.74 2784
2152.17 2710
2152.61 2878
2153.05 2992
2153.49 3032
2153.92 2759
2154.36 2714
2154.80 2751
2155.24 2729
2155.67 2575
2156.11 2534
2156.55 2525
2156.99 2470
2157.42 2448
2157.86 2347
2158.30 2476
2158.74 2256
2159.18 2305
2159.61 2377
2160.05 2385
2160.49 2456
2160.93 2438
2161.37 2625
2161.81 2724
2162.24 2559
2162.68 2497
2163.12 2432
2163.56 2610
2164.00 2647
2164.44 2526
2164.87 2607
2165.31 2577
2165.75 2487
2166.19 2517
2166.63 2450
2167.07 2435
2167.51 2456
2167.95 2449
2168.39 2300
2168.82 2403
2169.26 2498
2169.70 2441
2170.14 2524
2170.58 2500
2171.02 2801
2171.46 2627
2171.90 2710
2172.34 2734
2172.78 2677
2173.22 2462
2173.66 2453
2174.10 2396
2174.54 2614
2174.98 2428
2175.42 2491
2175.85 2532
2176.29 2471
2176.73 2472
2177.17 2391
2177.61 2487
2178.05 2673
2178.49 2735
2178.93 2830
2179.37 2809
2179.81 2680
2180.25 2720
2180.69 2617
2181.14 2646
2181.58 2782
2182.02 2537
2182.46 2665
2182.90 2662
2183.34 2649
2183.78 2591
2184.22 2607
2184.66 2508
2185.10 2366
2185.54 2443
2185.98 2505
2186.42 2402
2186.86 2165
2187.30 2321
2187.74 2441
2188.19 2356
2188.63 2374
2189.07 2515
2189.51 2516
2189.95 2667
2190.39 2581
2190.83 2615
2191.27 2603
2191.72 2602
2192.16 2651
2192.60 2608
2193.04 2631
2193.48 2441
2193.92 2455
2194.36 2434
2194.81 2668
2195.25 2716
2195.69 2496
2196.13 2557
2196.57 2599
2197.01 2600
2197.46 2645
2197.90 2634
2198.34 2615
2198.78 2775
2199.22 2545
2199.67 2423
2200.11 2465
2200.55 2447
2200.99 2564
2201.44 2487
2201.88 2479
2202.32 2470
2202.76 2639
2203.21 2695
2203.65 2724
2204.09 2623
2204.53 2677
2204.98 2496
2205.42 2620
2205.86 2584
2206.30 2462
2206.75 2581
2207.19 2457
2207.63 2503
2208.08 2623
2208.52 2492
2208.96 2650
2209.41 2621
2209.85 2754
2210.29 2656
2210.73 2517
2211.18 2608
2211.62 2552
2212.06 2591
2212.51 2704
2212.95 2800
2213.40 2725
2213.84 2729
2214.28 2538
2214.73 2490
2215.17 2620
2215.61 2670
2216.06 2525
2216.50 2523
2216.95 2473
2217.39 2516
2217.83 2504
2218.28 2506
2218.72 2425
2219.17 2545
2219.61 2637
2220.05 2600
2220.50 2448
2220.94 2426
2221.39 2352
2221.83 2517
2222.28 2639
2222.72 2880
2223.16 2782
2223.61 2498
2224.05 2404
2224.50 2499
2224.94 2593
2225.39 2684
2225.83 2919
2226.28 2834
2226.72 2816
2227.17 2747
2227.61 2867
2228.06 2843
2228.50 2687
2228.95 2903
2229.39 2923
2229.84 3033
2230.28 2965
2230.73 2865
2231.17 2850
2231.62 2893
2232.06 3154
2232.51 2876
2232.95 2877
2233.40 2908
2233.85 2728
2234.29 2923
2234.74 2690
2235.18 2845
2235.63 2894
2236.07 3082
2236.52 2989
2236.97 2891
2237.41 2878
2237.86 2894
2238.30 2758
2238.75 2762
2239.20 2700
2239.64 2758
2240.09 2983
2240.53 2867
2240.98 2645
2241.43 2667
2241.87 2435
2242.32 2540
2242.77 2412
2243.21 2444
2243.66 2565
2244.11 2518
2244.55 2603
2245.00 2364
2245.45 2324
2245.89 2487
2246.34 2433
2246.79 2443
2247.23 2413
2247.68 2471
2248.13 2462
2248.57 2508
2249.02 2617
2249.47 2535
2249.92 2793
2250.36 2505
2250.81 2534
2251.26 2316
2251.70 2380
2252.15 2422
2252.60 2383
2253.05 2391
2253.49 2326
2253.94 2358
2254.39 2545
2254.84 2418
2255.28 2541
2255.73 2374
2256.18 2297
2256.63 2467
2257.08 2534
2257.52 2396
2257.97 2256
2258.42 2234
2258.87 2241
2259.32 2392
2259.76 2384
2260.21 2404
2260.66 2408
2261.11 2343
2261.56 2225
2262.01 2293
2262.45 2756
2262.90 2596
2263.35 2559
2263.80 2643
2264.25 2700
2264.70 2718
2265.15 2695
2265.59 2726
2266.04 2679
2266.49 2684
2266.94 2466
2267.39 2431
2267.84 2436
2268.29 2633
2268.74 2660
2269.19 2580
2269.63 2587
2270.08 2846
2270.53 2754
2270.98 2719
2271.43 2669
2271.88 2616
2272.33 2694
2272.78 2752
2273.23 2942
2273.68 2763
2274.13 2667
2274.58 2731
2275.03 2649
2275.48 2624
2275.93 2525
2276.38 2440
2276.83 2458
2277.28 2543
2277.73 2443
2278.18 2350
2278.63 2404
2279.08 2407
2279.53 2595
2279.98 2445
2280.43 2458
2280.88 2520
2281.33 2447
2281.78 2439
2282.23 2433
2282.68 2372
2283.13 2328
2283.58 2566
2284.03 2515
2284.48 2269
2284.93 2324
2285.38 2329
2285.83 2385
2286.28 2418
2286.73 2440
2287.19 2460
2287.64 2462
2288.09 2651
2288.54 2741
2288.99 2681
2289.44 2997
2289.89 2964
2290.34 3111
2290.79 3365
2291.25 3338
2291.70 3608
2292.15 3701
2292.60 3953
2293.05 3836
2293.50 3525
2293.95 3550
2294.41 3650
2294.86 3863
2295.31 3904
2295.76 3535
2296.21 3573
2296.66 3367
2297.12 3286
2297.57 3038
2298.02 2953
2298.47 3010
2298.92 2780
2299.38 2685
2299.83 2773
2300.28 2862
2300.73 2840
2301.18 2702
2301.64 2721
2302.09 2679
2302.54 2576
2302.99 2518
2303.45 2574
2303.90 2742
2304.35 2656
2304.80 2587
2305.26 2596
2305.71 2579
2306.16 2559
2306.61 2648
2307.07 2514
2307.52 2585
2307.97 2552
2308.43 2597
2308.88 2660
2309.33 2681
2309.79 2798
2310.24 2935
2310.69 2854
2311.15 2990
2311.60 2846
2312.05 3067
2312.51 3166
2312.96 3051
2313.41 3007
2313.87 3208
2314.32 2865
2314.77 2818
2315.23 2761
2315.68 2645
2316.13 2935
2316.59 2871
2317.04 2671
2317.49 2589
2317.95 2542
2318.40 2602
2318.86 2562
2319.31 2461
2319.76 2463
2320.22 2614
2320.67 2690
2321.13 2796
2321.58 2723
2322.04 2619
2322.49 2656
2322.94 2769
2323.40 2652
2323.85 2660
2324.31 2467
2324.76 2482
2325.22 2378
2325.67 2369
2326.13 2400
2326.58 2513
2327.04 2401
2327.49 2606
2327.95 2557
2328.40 2780
2328.86 2610
2329.31 2598
2329.77 2828
2330.22 2823
2330.68 2883
2331.13 2798
2331.59 2762
2332.04 2772
2332.50 2773
2332.95 2583
2333.41 2617
2333.86 2737
2334.32 2714
2334.77 2648
2335.23 2512
2335.69 2537
2336.14 2481
2336.60 2455
2337.05 2521
2337.51 2695
2337.96 2738
2338.42 2663
2338.88 2557
2339.33 2464
2339.79 2549
2340.24 2527
2340.70 2640
2341.16 2640
2341.61 2823
2342.07 2721
2342.52 2669
2342.98 2669
2343.44 2551
2343.89 2328
2344.35 2521
2344.81 2616
2345.26 2423
2345.72 2575
2346.18 2680
2346.63 2702
2347.09 2473
2347.55 2566
2348.00 2700
2348.46 2687
2348.92 2630
2349.37 2652
2349.83 2805
2350.29 2714
2350.75 2620
2351.20 2576
2351.66 2616
2352.12 2549
2352.57 2603
2353.03 2800
2353.49 2619
2353.95 2532
2354.40 2563
2354.86 2521
2355.32 2542
2355.78 2666
2356.23 2563
2356.69 2446
2357.15 2362
2357.61 2500
2358.07 2445
2358.52 2469
2358.98 2385
2359.44 2475
2359.90 2484
2360.36 2617
2360.81 2538
2361.27 2433
2361.73 2449
2362.19 2491
2362.65 2481
2363.10 2422
2363.56 2546
2364.02 2495
2364.48 2514
2364.94 2478
2365.40 2362
2365.86 2486
2366.31 2653
2366.77 2488
2367.23 2456
2367.69 2565
2368.15 2620
2368.61 2791
2369.07 2668
2369.53 2708
2369.98 2801
2370.44 2734
2370.90 2696
2371.36 2812
2371.82 2662
2372.28 2518
2372.74 2382
2373.20 2736
2373.66 2548
2374.12 2556
2374.58 2509
2375.04 2629
2375.50 2631
2375.95 2651
2376.41 2657
2376.87 2523
2377.33 2524
2377.79 2708
2378.25 2546
2378.71 2585
2379.17 2740
2379.63 2718
2380.09 2701
2380.55 2624
2381.01 2598
2381.47 2369
2381.93 2644
2382.39 2648
2382.85 2539
2383.31 2461
2383.77 2519
2384.23 2460
2384.69 2454
2385.15 2533
2385.62 2397
2386.08 2375
2386.54 2410
2387.00 2521
2387.46 2753
2387.92 2828
2388.38 2656
2388.84 2515
2389.30 2646
2389.76 2550
2390.22 2578
2390.68 2586
2391.14 2330
2391.61 2590
2392.07 2621
2392.53 2404
2392.99 2457
2393.45 2532
2393.91 2526
2394.37 2445
2394.83 2505
2395.30 2549
2395.76 2467
2396.22 2506
2396.68 2390
2397.14 2497
2397.60 2459
2398.07 2300
2398.53 2362
2398.99 2342
2399.45 2340
2399.91 2430
2400.37 2429
2400.84 2390
2401.30 2480
2401.76 2130
2402.22 2308
2402.68 2362
2403.15 2283
2403.61 2343
2404.07 2285
2404.53 2279
2405.00 2427
2405.46 2411
2405.92 2509
2406.38 2511
2406.85 2435
2407.31 2486
2407.77 2297
2408.23 2464
2408.70 2559
2409.16 2609
2409.62 2512
2410.08 2468
2410.55 2464
2411.01 2583
2411.47 2619
2411.94 2437
2412.40 2455
2412.86 2360
2413.33 2348
2413.79 2380
2414.25 2428
2414.72 2491
2415.18 2327
2415.64 2540
2416.11 2301
2416.57 2424
2417.03 2581
2417.50 2674
2417.96 2646
2418.42 2562
2418.89 2749
2419.35 2547
2419.81 2509
2420.28 2697
2420.74 2545
2421.21 2578
2421.67 2640
2422.13 2878
2422.60 2759
2423.06 2564
2423.53 2601
2423.99 2627
2424.45 2657
2424.92 2536
2425.38 2731
2425.85 2797
2426.31 2767
2426.78 2832
2427.24 2788
2427.71 2606
2428.17 2416
2428.63 2468
2429.10 2599
2429.56 2696
2430.03 2704
2430.49 2435
2430.96 2375
2431.42 2365
2431.89 2259
2432.35 2515
2432.82 2416
2433.28 2120
2433.75 2419
2434.21 2404
2434.68 2511
2435.14 2536
2435.61 2497
2436.07 2343
2436.54 2480
2437.01 2528
2437.47 2566
2437.94 2434
2438.40 2493
2438.87 2513
2439.33 2360
2439.80 2375
2440.26 2721
2440.73 2718
2441.20 2593
2441.66 2622
2442.13 2833
2442.59 2749
2443.06 2641
2443.53 2784
2443.99 2744
2444.46 2626
2444.92 2502
2445.39 2534
2445.86 2743
2446.32 2732
2446.79 2596
2447.26 2789
2447.72 2574
2448.19 2555
2448.66 2478
2449.12 2381
2449.59 2640
2450.05 2314
2450.52 2355
2450.99 2460
2451.46 2365
2451.92 2249
2452.39 2405
2452.86 2528
2453.32 2674
2453.79 2521
2454.26 2459
2454.72 2205
2455.19 2301
2455.66 2471
2456.13 2588
2456.59 2593
2457.06 2636
2457.53 2472
2458.00 2353
2458.46 2508
2458.93 2432
2459.40 2525
2459.87 2485
2460.33 2293
2460.80 2232
2461.27 2289
2461.74 2454
2462.20 2437
2462.67 2397
2463.14 2404
2463.61 2353
2464.08 2242
2464.54 2515
2465.01 2500
2465.48 2216
2465.95 2269
2466.42 2423
2466.88 2381
2467.35 2366
2467.82 2544
2468.29 2639
2468.76 2701
2469.23 2583
2469.70 2275
2470.16 2404
2470.63 2395
2471.10 2612
2471.57 2555
2472.04 2275
2472.51 2260
2472.98 2155
2473.44 2285
2473.91 2289
2474.38 2296
2474.85 2196
2475.32 2290
2475.79 2257
2476.26 2297
2476.73 2157
2477.20 2269
2477.67 2253
2478.14 2149
2478.61 2244
2479.08 2398
2479.54 2357
2480.01 2469
2480.48 2231
2480.95 2288
2481.42 2154
2481.89 2315
2482.36 2405
2482.83 2306
2483.30 2202
2483.77 2236
2484.24 2410
2484.71 2332
2485.18 2288
2485.65 2365
2486.12 2265
2486.59 2481
2487.06 2536
2487.53 2434
2488.00 2371
2488.47 2290
2488.94 2450
2489.41 2434
2489.88 2456
2490.35 2518
2490.83 2401
2491.30 2531
2491.77 2658
2492.24 2602
2492.71 2633
2493.18 2512
2493.65 2475
2494.12 2694
2494.59 2553
2495.06 2406
2495.53 2378
2496.00 2659
2496.48 2458
2496.95 2462
2497.42 2550
2497.89 2377
2498.36 2468
2498.83 2430
2499.30 2470
2499.77 2409
2500.25 2439
2500.72 2398
2501.19 2414
2501.66 2455
2502.13 2288
2502.60 2378
2503.07 2256
2503.55 2133
2504.02 2278
2504.49 2291
2504.96 2272
2505.43 2262
2505.91 2254
2506.38 2322
2506.85 2375
2507.32 2329
2507.79 2384
2508.27 2426
2508.74 2405
2509.21 2346
2509.68 2418
2510.16 2544
2510.63 2424
2511.10 2421
2511.57 2437
2512.05 2721
2512.52 2687
2512.99 2830
2513.46 2597
2513.94 2735
2514.41 2624
2514.88 2542
2515.35 2646
2515.83 2611
2516.30 2596
2516.77 2487
2517.25 2614
2517.72 2623
2518.19 2556
2518.67 2454
2519.14 2526
2519.61 2369
2520.09 2403
2520.56 2488
2521.03 2366
2521.51 2437
2521.98 2405
2522.45 2394
2522.93 2497
2523.40 2495
2523.87 2358
2524.35 2367
2524.82 2386
2525.29 2439
2525.77 2630
2526.24 2476
2526.72 2509
2527.19 2624
2527.66 2628
2528.14 2416
2528.61 2468
2529.09 2619
2529.56 2751
2530.03 2707
2530.51 2758
2530.98 2666
2531.46 2736
2531.93 2628
2532.41 2514
2532.88 2440
2533.36 2571
2533.83 2665
2534.31 2609
2534.78 2561
2535.25 2434
2535.73 2416
2536.20 2601
2536.68 2483
2537.15 2509
2537.63 2361
2538.10 2418
2538.58 2369
2539.05 2360
2539.53 2363
2540.00 2480
2540.48 2585
2540.95 2585
2541.43 2408
2541.91 2553
2542.38 2486
2542.86 2466
2543.33 2559
2543.81 2301
2544.28 2424
2544.76 2390
2545.23 2369
2545.71 2463
2546.19 2386
2546.66 2461
2547.14 2605
2547.61 2534
2548.09 2751
2548.56 2689
2549.04 2646
2549.52 2616
2549.99 2711
2550.47 2706
2550.95 2472
2551.42 2528
2551.90 2521
2552.37 2585
2552.85 2671
2553.33 2624
2553.80 2587
2554.28 2688
2554.76 2662
2555.23 2746
2555.71 2859
2556.19 2569
2556.66 2779
2557.14 2900
2557.62 2621
2558.09 2640
2558.57 2622
2559.05 2664
2559.52 2641
2560.00 2633
2560.48 2575
2560.96 2503
2561.43 2433
2561.91 2401
2562.39 2493
2562.86 2413
2563.34 2409
2563.82 2460
2564.30 2495
2564.77 2667
2565.25 2471
2565.73 2448
2566.21 2522
2566.68 2642
2567.16 2486
2567.64 2475
2568.12 2501
2568.60 2401
2569.07 2253
2569.55 2111
2570.03 2509
2570.51 2531
2570.99 2397
2571.46 2314
2571.94 2320
2572.42 2287
2572.90 2266
2573.38 2476
2573.85 2335
2574.33 2276
2574.81 2382
2575.29 2516
2575.77 2603
2576.25 2361
2576.73 2369
2577.20 2375
2577.68 2348
2578.16 2465
2578.64 2333
2579.12 2313
2579.60 2439
2580.08 2244
2580.56 2426
2581.04 2277
2581.51 2199
2581.99 2335
2582.47 2278
2582.95 2423
2583.43 2321
2583.91 2351
2584.39 2223
2584.87 2233
2585.35 2249
2585.83 2377
2586.31 2360
2586.79 2272
2587.27 2489
2587.75 2296
2588.23 2097
2588.71 2225
2589.18 2380
2589.66 2394
2590.14 2293
2590.62 2351
2591.10 2279
2591.58 2336
2592.06 2213
2592.54 2313
2593.02 2317
2593.50 2460
2593.98 2705
2594.47 2514
2594.95 2417
2595.43 2598
2595.91 2608
2596.39 2618
2596.87 2658
2597.35 2450
2597.83 2314
2598.31 2285
2598.79 2405
2599.27 2402
2599.75 2348
2600.23 2391
2600.71 2243
2601.19 2269
2601.67 2409
2602.16 2371
2602.64 2122
2603.12 2190
2603.60 2260
2604.08 2383
2604.56 2397
2605.04 2420
2605.52 2347
2606.00 2298
2606.49 2358
2606.97 2282
2607.45 2451
2607.93 2522
2608.41 2279
2608.89 2389
2609.37 2420
2609.86 2563
2610.34 2504
2610.82 2530
2611.30 2486
2611.78 2769
2612.27 2462
2612.75 2315
2613.23 2373
2613.71 2469
2614.19 2519
2614.68 2426
2615.16 2271
2615.64 2259
2616.12 2234
2616.60 2475
2617.09 2587
2617.57 2254
2618.05 2284
2618.53 2285
2619.02 2635
2619.50 2580
2619.98 2520
2620.46 2532
2620.95 2527
2621.43 2348
2621.91 2369
2622.40 2394
2622.88 2360
2623.36 2307
2623.84 2473
2624.33 2433
2624.81 2255
2625.29 2353
2625.78 2328
2626.26 2340
2626.74 2352
2627.23 2292
2627.71 2239
2628.19 2384
2628.68 2460
2629.16 2360
2629.64 2331
2630.13 2332
2630.61 2353
2631.09 2310
2631.58 2354
2632.06 2470
2632.54 2249
2633.03 2297
2633.51 2420
2634.00 2469
2634.48 2463
2634.96 2597
2635.45 2539
2635.93 2374
2636.42 2378
2636.90 2456
2637.38 2388
2637.87 2363
2638.35 2369
2638.84 2268
2639.32 2390
2639.81 2278
2640.29 2423
2640.78 2514
2641.26 2462
2641.74 2418
2642.23 2379
2642.71 2506
2643.20 2422
2643.68 2362
2644.17 2305
2644.65 2479
2645.14 2473
2645.62 2386
2646.11 2397
2646.59 2327
2647.08 2408
2647.56 2330
2648.05 2506
2648.53 2302
2649.02 2474
2649.50 2378
2649.99 2289
2650.48 2505
2650.96 2523
2651.45 2406
2651.93 2409
2652.42 2302
2652.90 2340
2653.39 2478
2653.87 2472
2654.36 2452
2654.85 2526
2655.33 2367
2655.82 2428
2656.30 2452
2656.79 2335
2657.28 2382
2657.76 2438
2658.25 2267
2658.73 2372
2659.22 2442
2659.71 2545
2660.19 2444
2660.68 2282
2661.17 2277
2661.65 2370
2662.14 2373
2662.62 2334
2663.11 2330
2663.60 2444
2664.08 2365
2664.57 2463
2665.06 2521
2665.55 2596
2666.03 2488
2666.52 2413
2667.01 2431
2667.49 2533
2667.98 2412
2668.47 2396
2668.95 2346
2669.44 2477
2669.93 2341
2670.42 2432
2670.90 2547
2671.39 2527
2671.88 2466
2672.36 2353
2672.85 2209
2673.34 2319
2673.83 2474
2674.31 2436
2674.80 2765
2675.29 2890
2675.78 2877
2676.27 2937
2676.75 2968
2677.24 3240
2677.73 3102
2678.22 2792
2678.71 2719
2679.19 2818
2679.68 2692
2680.17 2852
2680.66 2838
2681.15 2661
2681.63 2555
2682.12 2540
2682.61 2424
2683.10 2642
2683.59 2556
2684.08 2373
2684.56 2358
2685.05 2455
2685.54 2351
2686.03 2459
2686.52 2569
2687.01 2783
2687.50 2485
2687.99 2276
2688.47 2288
2688.96 2569
2689.45 2495
2689.94 2533
2690.43 2596
2690.92 2419
2691.41 2392
2691.90 2391
2692.39 2361
2692.88 2402
2693.37 2582
2693.85 2383
2694.34 2430
2694.83 2259
2695.32 2276
2695.81 2291
2696.30 2116
2696.79 2207
2697.28 2351
2697.77 2301
2698.26 2324
2698.75 2242
2699.24 2413
2699.73 2339
2700.22 2276
2700.71 2189
2701.20 2490
2701.69 2372
2702.18 2409
2702.67 2465
2703.16 2459
2703.65 2348
2704.14 2278
2704.63 2415
2705.12 2442
2705.61 2423
2706.10 2399
2706.59 2267
2707.08 2236
2707.58 2377
2708.07 2339
2708.56 2365
2709.05 2284
2709.54 2391
2710.03 2412
2710.52 2349
2711.01 2323
2711.50 2341
2711.99 2373
2712.48 2228
2712.98 2481
2713.47 2408
2713.96 2432
2714.45 2360
2714.94 2337
2715.43 2491
2715.92 2405
2716.41 2455
2716.91 2258
2717.40 2390
2717.89 2391
2718.38 2269
2718.87 2363
2719.36 2429
2719.86 2487
2720.35 2366
2720.84 2389
2721.33 2250
2721.82 2096
2722.31 2402
2722.81 2471
2723.30 2371
2723.79 2390
2724.28 2433
2724.77 2277
2725.27 2406
2725.76 2499
2726.25 2663
2726.74 2547
2727.24 2424
2727.73 2512
2728.22 2240
2728.71 2299
2729.21 2391
2729.70 2411
2730.19 2360
2730.68 2333
2731.18 2280
2731.67 2393
2732.16 2385
2732.66 2261
2733.15 2318
2733.64 2488
2734.13 2598
2734.63 2714
2735.12 2492
2735.61 2309
2736.11 2397
2736.60 2527
2737.09 2717
2737.59 2506
2738.08 2561
2738.57 2384
2739.07 2173
2739.56 2321
2740.05 2379
2740.55 2292
2741.04 2301
2741.54 2334
2742.03 2444
2742.52 2443
2743.02 2302
2743.51 2177
2744.00 2186
2744.50 2363
2744.99 2221
2745.49 2184
2745.98 2317
2746.47 2181
2746.97 2319
2747.46 2517
2747.96 2388
2748.45 2248
2748.95 2352
2749.44 2224
2749.93 2229
2750.43 2394
2750.92 2293
2751.42 2075
2751.91 2244
2752.41 2191
2752.90 2295
2753.40 2363
2753.89 2238
2754.39 2255
2754.88 2252
2755.38 2220
2755.87 2304
2756.37 2211
2756.86 2378
2757.36 2462
2757.85 2490
2758.35 2477
2758.84 2464
2759.34 2408
2759.83 2458
2760.33 2536
2760.82 2421
2761.32 2142
2761.81 2353
2762.31 2254
2762.81 2262
2763.30 2222
2763.80 2315
2764.29 2556
2764.79 2503
2765.28 2413
2765.78 2394
2766.28 2430
2766.77 2277
2767.27 2375
2767.76 2417
2768.26 2534
2768.76 2531
2769.25 2279
2769.75 2151
2770.25 2237
2770.74 2273
2771.24 2435
2771.73 2370
2772.23 2379
2772.73 2345
2773.22 2187
2773.72 2414
2774.22 2576
2774.71 2482
2775.21 2423
2775.71 2655
2776.20 2777
2776.70 2665
2777.20 2885
2777.69 2776
2778.19 2779
2778.69 2778
2779.19 2959
2779.68 3083
2780.18 2775
2780.68 2942
2781.17 2971
2781.67 2742
2782.17 2796
2782.67 2592
2783.16 2343
2783.66 2521
2784.16 2491
2784.66 2346
2785.15 2274
2785.65 2206
2786.15 2299
2786.65 2368
2787.15 2191
2787.64 2336
2788.14 2419
2788.64 2440
2789.14 2272
2789.63 2269
2790.13 2092
2790.63 2298
2791.13 2338
2791.63 2432
2792.13 2318
2792.62 2308
2793.12 2198
2793.62 2312
2794.12 2431
2794.62 2476
2795.12 2627
2795.61 2450
2796.11 2485
2796.61 2586
2797.11 2564
2797.61 2745
2798.11 2848
2798.61 2795
2799.11 2693
2799.60 2685
2800.10 2748
2800.60 2650
2801.10 2681
2801.60 2652
2802.10 2563
2802.60 2502
2803.10 2504
2803.60 2666
2804.10 2482
2804.60 2346
2805.10 2287
2805.59 2393
2806.09 2476
2806.59 2313
2807.09 2426
2807.59 2543
2808.09 2546
2808.59 2624
2809.09 2488
2809.59 2436
2810.09 2622
2810.59 2675
2811.09 2712
2811.59 2670
2812.09 2650
2812.59 2482
2813.09 2361
2813.59 2573
2814.09 2571
2814.59 2600
2815.09 2601
2815.59 2538
2816.09 2385
2816.59 2501
2817.09 2445
2817.59 2458
2818.09 2420
2818.60 2414
2819.10 2342
2819.60 2380
2820.10 2288
2820.60 2303
2821.10 2313
2821.60 2242
2822.10 2280
2822.60 2344
2823.10 2189
2823.60 2217
2824.10 2361
2824.61 2248
2825.11 2339
2825.61 2428
2826.11 2331
2826.61 2488
2827.11 2352
2827.61 2277
2828.12 2287
2828.62 2213
2829.12 2463
2829.62 2347
2830.12 2309
2830.62 2233
2831.12 2396
2831.63 2437
2832.13 2400
2832.63 2153
2833.13 2192
2833.63 2345
2834.14 2176
2834.64 2305
2835.14 2392
2835.64 2377
2836.14 2297
2836.65 2255
2837.15 2353
2837.65 2428
2838.15 2433
2838.66 2274
2839.16 2380
2839.66 2442
2840.16 2509
2840.67 2397
2841.17 2427
2841.67 2306
2842.17 2288
2842.68 2339
2843.18 2302
2843.68 2529
2844.18 2331
2844.69 2123
2845.19 2185
2845.69 2280
2846.20 2315
2846.70 2420
2847.20 2502
2847.71 2462
2848.21 2357
2848.71 2469
2849.22 2291
2849.72 2372
2850.22 2499
2850.73 2517
2851.23 2591
2851.73 2548
2852.24 2450
2852.74 2618
2853.24 2622
2853.75 2500
2854.25 2516
2854.75 2530
2855.26 2413
2855.76 2185
2856.27 2275
2856.77 2307
2857.27 2431
2857.78 2238
2858.28 2309
2858.79 2423
2859.29 2442
2859.80 2267
2860.30 2348
2860.80 2333
2861.31 2349
2861.81 2391
2862.32 2211
2862.82 2107
2863.33 2255
2863.83 2346
2864.34 2290
2864.84 2148
2865.34 2284
2865.85 2228
2866.35 2203
2866.86 2301
2867.36 2172
2867.87 2351
2868.37 2353
2868.88 2253
2869.38 2303
2869.89 2227
2870.39 2057
2870.90 2207
2871.41 2282
2871.91 2233
2872.42 2297
2872.92 2207
2873.43 2438
2873.93 2339
2874.44 2256
2874.94 2278
2875.45 2264
2875.95 2312
2876.46 2213
2876.97 2345
2877.47 2342
2877.98 2405
2878.48 2409
2878.99 2370
2879.50 2360
2880.00 2488
2880.51 2329
2881.01 2299
2881.52 2168
2882.03 2499
2882.53 2578
2883.04 2375
2883.54 2549
2884.05 2382
2884.56 2272
2885.06 2323
2885.57 2481
2886.08 2435
2886.58 2607
2887.09 2515
2887.60 2445
2888.10 2440
2888.61 2457
2889.12 2546
2889.62 2500
2890.13 2523
2890.64 2614
2891.15 2596
2891.65 2450
2892.16 2680
2892.67 2558
2893.17 2369
2893.68 2516
2894.19 2542
2894.70 2537
2895.20 2387
2895.71 2353
2896.22 2429
2896.73 2439
2897.23 2539
2897.74 2684
2898.25 2592
2898.76 2518
2899.26 2695
2899.77 2890
2900.28 2714
2900.79 2327
2901.29 2711
2901.80 2884
2902.31 2715
2902.82 2788
2903.33 2861
2903.83 3152
2904.34 2995
2904.85 3009
2905.36 3118
2905.87 3045
2906.38 2962
2906.88 2840
2907.39 2998
2907.90 3059
2908.41 2897
2908.92 2678
2909.43 2668
2909.94 2608
2910.44 2619
2910.95 2496
2911.46 2486
2911.97 2439
2912.48 2666
2912.99 2292
2913.50 2397
2914.01 2611
2914.52 2464
2915.02 2336
2915.53 2495
2916.04 2369
2916.55 2524
2917.06 2539
2917.57 2463
2918.08 2460
2918.59 2525
2919.10 2503
2919.61 2608
2920.12 2500
2920.63 2667
2921.14 2536
2921.65 2394
2922.16 2657
2922.67 2675
2923.18 2655
2923.69 2630
2924.20 2604
2924.71 2726
2925.22 2574
2925.73 2592
2926.24 2673
2926.75 2671
2927.26 2603
2927.77 2681
2928.28 2805
2928.79 2696
2929.30 2706
2929.81 2636
2930.32 2484
2930.83 2482
2931.34 2510
2931.85 2446
2932.36 2323
2932.87 2504
2933.38 2375
2933.89 2349
2934.40 2416
2934.91 2315
2935.42 2459
2935.94 2590
2936.45 2565
2936.96 2483
2937.47 2375
2937.98 2433
2938.49 2444
2939.00 2496
2939.51 2670
2940.02 2437
2940.54 2536
2941.05 2558
2941.56 2611
2942.07 2463
2942.58 2494
2943.09 2564
2943.61 2488
2944.12 2585
2944.63 2543
2945.14 2527
2945.65 2505
2946.16 2586
2946.68 2621
2947.19 2683
2947.70 2651
2948.21 2761
2948.72 2682
2949.24 2712
2949.75 2778
2950.26 2687
2950.77 2830
2951.28 2619
2951.80 2479
2952.31 2462
2952.82 2415
2953.33 2361
2953.85 2290
2954.36 2368
2954.87 2452
2955.38 2341
2955.90 2360
2956.41 2388
2956.92 2431
2957.43 2279
2957.95 2373
2958.46 2447
2958.97 2358
2959.49 2195
2960.00 2170
2960.51 2287
2961.03 2240
2961.54 2249
2962.05 2377
2962.57 2496
2963.08 2481
2963.59 2321
2964.11 2313
2964.62 2476
2965.13 2423
2965.65 2554
2966.16 2415
2966.67 2381
2967.19 2414
2967.70 2372
2968.21 2279
2968.73 2253
2969.24 2273
2969.76 2184
2970.27 2188
2970.78 2306
2971.30 2395
2971.81 2187
2972.33 2303
2972.84 2238
2973.35 2311
2973.87 2298
2974.38 2259
2974.90 2107
2975.41 2165
2975.92 2234
2976.44 2233
2976.95 2109
2977.47 2249
2977.98 2257
2978.50 2328
2979.01 2274
2979.53 2157
2980.04 2222
2980.56 2266
2981.07 2224
2981.59 2504
2982.10 2445
2982.62 2308
2983.13 2349
2983.65 2289
2984.16 2272
2984.68 2198
2985.19 2405
2985.71 2489
2986.22 2388
2986.74 2480
2987.25 2378
2987.77 2233
2988.28 2270
2988.80 2443
2989.31 2454
2989.83 2318
2990.35 2323
2990.86 2378
2991.38 2475
2991.89 2385
2992.41 2624
2992.92 2527
2993.44 2323
2993.96 2175
2994.47 2238
2994.99 2245
2995.50 2255
2996.02 2304
2996.54 2418
2997.05 2321
2997.57 2269
2998.09 2246
2998.60 2282
2999.12 2451
2999.64 2468
3000.15 2531
3000.67 2482
3001.18 2558
3001.70 2517
3002.22 2591
3002.73 2549
3003.25 2621
3003.77 2507
3004.29 2658
3004.80 2559
3005.32 2526
3005.84 2407
3006.35 2664
3006.87 2705
3007.39 2624
3007.90 2648
3008.42 2674
3008.94 2586
3009.46 2659
3009.97 2508
3010.49 2504
3011.01 2450
3011.53 2430
3012.04 2437
3012.56 2440
3013.08 2364
3013.60 2416
3014.11 2483
3014.63 2527
3015.15 2352
3015.67 2487
3016.18 2391
3016.70 2434
3017.22 2508
3017.74 2590
3018.26 2533
3018.77 2701
3019.29 2600
3019.81 2779
3020.33 2481
3020.85 2632
3021.37 2722
3021.88 2852
3022.40 2692
3022.92 2638
3023.44 2584
3023.96 2620
3024.48 2671
3025.00 2494
3025.51 2557
3026.03 2495
3026.55 2601
3027.07 2397
3027.59 2422
3028.11 2319
3028.63 2399
3029.15 2446
3029.67 2315
3030.18 2458
3030.70 2410
3031.22 2342
3031.74 2399
3032.26 2348
3032.78 2588
3033.30 2550
3033.82 2482
3034.34 2537
3034.86 2506
3035.38 2397
3035.90 2551
3036.42 2658
3036.94 2694
3037.46 2670
3037.98 2607
3038.50 2506
3039.02 2564
3039.54 2578
3040.06 2648
3040.58 2619
3041.10 2454
3041.62 2530
3042.14 2491
3042.66 2548
3043.18 2563
3043.70 2365
3044.22 2431
3044.74 2414
3045.26 2325
3045.78 2527
3046.30 2358
3046.82 2396
3047.34 2506
3047.86 2536
3048.38 2658
3048.90 2623
3049.42 2557
3049.94 2410
3050.46 2426
3050.98 2470
3051.50 2541
3052.03 2422
3052.55 2534
3053.07 2420
3053.59 2487
3054.11 2401
3054.63 2333
3055.15 2316
3055.67 2428
3056.19 2341
3056.72 2269
3057.24 2323
3057.76 2450
3058.28 2348
3058.80 2429
3059.32 2307
3059.84 2393
3060.37 2418
3060.89 2450
3061.41 2584
3061.93 2360
3062.45 2332
3062.98 2320
3063.50 2431
3064.02 2312
3064.54 2377
3065.06 2388
3065.59 2438
3066.11 2374
3066.63 2413
3067.15 2363
3067.67 2394
3068.20 2522
3068.72 2360
3069.24 2434
3069.76 2466
3070.29 2237
3070.81 2333
3071.33 2320
3071.85 2422
3072.38 2525
3072.90 2433
3073.42 2242
3073.95 2322
3074.47 2432
3074.99 2353
3075.51 2387
3076.04 2395
3076.56 2254
3077.08 2314
3077.61 2495
3078.13 2630
3078.65 2612
3079.18 2772
3079.70 2757
3080.22 2657
3080.75 2630
3081.27 2751
3081.79 2805
3082.32 2752
3082.84 2695
3083.36 2867
3083.89 2922
3084.41 2952
3084.93 2904
3085.46 2765
3085.98 2692
3086.51 2774
3087.03 2629
3087.55 2380
3088.08 2478
3088.60 2513
3089.13 2498
3089.65 2646
3090.17 2516
3090.70 2583
3091.22 2776
3091.75 2511
3092.27 2481
3092.80 2669
3093.32 2677
3093.85 2506
3094.37 2607
3094.89 2614
3095.42 2580
3095.94 2645
3096.47 2639
3096.99 2706
3097.52 2501
3098.04 2719
3098.57 2607
3099.09 2652
3099.62 2796
3100.14 3027
3100.67 2847
3101.19 2682
3101.72 2824
3102.24 2849
3102.77 2951
3103.29 3295
3103.82 3298
3104.34 3247
3104.87 3411
3105.40 3452
3105.92 3341
3106.45 3401
3106.97 3373
3107.50 3237
3108.02 3210
3108.55 3215
3109.08 3010
3109.60 2991
3110.13 2949
3110.65 2998
3111.18 2953
3111.70 2732
3112.23 2752
3112.76 2836
3113.28 2924
3113.81 2979
3114.34 2916
3114.86 2877
3115.39 2934
3115.91 2877
3116.44 2835
3116.97 2750
3117.49 2579
3118.02 2759
3118.55 2660
3119.07 2573
3119.60 2538
3120.13 2490
3120.65 2504
3121.18 2520
3121.71 2549
3122.23 2589
3122.76 2491
3123.29 2520
3123.82 2360
3124.34 2504
3124.87 2667
3125.40 2640
3125.92 2750
3126.45 2735
3126.98 2617
3127.51 2758
3128.03 2808
3128.56 2785
3129.09 2639
3129.62 2904
3130.14 2799
3130.67 2816
3131.20 2954
3131.73 2663
3132.25 2636
3132.78 2513
3133.31 2840
3133.84 2614
3134.37 2666
3134.89 2595
3135.42 2719
3135.95 2536
3136.48 2470
3137.01 2490
3137.53 2466
3138.06 2541
3138.59 2366
3139.12 2466
3139.65 2393
3140.18 2504
3140.70 2488
3141.23 2372
3141.76 2504
3142.29 2278
3142.82 2387
3143.35 2425
3143.88 2423
3144.40 2322
3144.93 2417
3145.46 2404
3145.99 2564
3146.52 2411
3147.05 2403
3147.58 2433
3148.11 2689
3148.64 2657
3149.17 2532
3149.70 2524
3150.22 2570
3150.75 2598
3151.28 2680
3151.81 2487
3152.34 2649
3152.87 2505
3153.40 2445
3153.93 2370
3154.46 2607
3154.99 2471
3155.52 2515
3156.05 2474
3156.58 2344
3157.11 2392
3157.64 2370
3158.17 2359
3158.70 2407
3159.23 2467
3159.76 2458
3160.29 2523
3160.82 2559
3161.35 2582
3161.88 2423
3162.41 2472
3162.94 2583
3163.47 2658
3164.00 2798
3164.53 2585
3165.06 2736
3165.59 2727
3166.12 2594
3166.65 2478
3167.18 2393
3167.72 2427
3168.25 2387
3168.78 2400
3169.31 2406
3169.84 2387
3170.37 2452
3170.90 2160
3171.43 2135
3171.96 2138
3172.49 2285
3173.03 2327
3173.56 2437
3174.09 2434
3174.62 2509
3175.15 2484
3175.68 2470
3176.21 2486
3176.74 2546
3177.28 2588
3177.81 2555
3178.34 2500
3178.87 2466
3179.40 2333
3179.93 2334
3180.47 2373
3181.00 2529
3181.53 2551
3182.06 2338
3182.59 2381
3183.13 2449
3183.66 2338
3184.19 2470
3184.72 2499
3185.25 2531
3185.79 2398
3186.32 2449
3186.85 2378
3187.38 2375
3187.92 2393
3188.45 2417
3188.98 2400
3189.51 2451
3190.05 2283
3190.58 2292
3191.11 2237
3191.64 2336
3192.18 2454
3192.71 2385
3193.24 2256
3193.78 2325
3194.31 2378
3194.84 2302
3195.38 2198
3195.91 2238
3196.44 2247
3196.97 2323
3197.51 2333
3198.04 2346
3198.57 2256
3199.11 2355
3199.64 2585
3200.17 2618
3200.71 2519
3201.24 2611
3201.78 2503
3202.31 2631
3202.84 2619
3203.38 2723
3203.91 2642
3204.44 2608
3204.98 2765
3205.51 2716
3206.05 2812
3206.58 2747
3207.11 2654
3207.65 2419
3208.18 2599
3208.72 2530
3209.25 2583
3209.78 2635
3210.32 2646
3210.85 2856
3211.39 2816
3211.92 2626
3212.46 2747
3212.99 2835
3213.53 3074
3214.06 3035
3214.59 2973
3215.13 2934
3215.66 2812
3216.20 2818
3216.73 2712
3217.27 2680
3217.80 2849
3218.34 2774
3218.87 2843
3219.41 2799
3219.94 2565
3220.48 2642
3221.01 2662
3221.55 2622
3222.08 2689
3222.62 2794
3223.16 2894
3223.69 2824
3224.23 2819
3224.76 2789
3225.30 2899
3225.83 2858
3226.37 2883
3226.90 2712
3227.44 2664
3227.98 2789
3228.51 2869
3229.05 2625
3229.58 2600
3230.12 2597
3230.66 2634
3231.19 2630
3231.73 2593
3232.26 2503
3232.80 2536
3233.34 2427
3233.87 2299
3234.41 2609
3234.95 2591
3235.48 2427
3236.02 2561
3236.55 2435
3237.09 2435
3237.63 2502
3238.16 2425
3238.70 2319
3239.24 2582
3239.77 2890
3240.31 2845
3240.85 2784
3241.38 2836
3241.92 2887
3242.46 2675
3243.00 2678
3243.53 2633
3244.07 2626
3244.61 2617
3245.14 2612
3245.68 2537
3246.22 2385
3246.76 2369
3247.29 2432
3247.83 2515
3248.37 2596
3248.91 2366
3249.44 2179
3249.98 2308
3250.52 2358
3251.06 2457
3251.59 2536
3252.13 2461
3252.67 2571
3253.21 2590
3253.75 2603
3254.28 2348
3254.82 2549
3255.36 2618
3255.90 2658
3256.44 2534
3256.97 2412
3257.51 2380
3258.05 2486
3258.59 2384
3259.13 2638
3259.67 2642
3260.20 2635
3260.74 2497
3261.28 2733
3261.82 2760
3262.36 2818
3262.90 2946
3263.44 2866
3263.97 2958
3264.51 2753
3265.05 2733
3265.59 2726
3266.13 2868
3266.67 2953
3267.21 2967
3267.75 2950
3268.29 2944
3268.83 2912
3269.36 2733
3269.90 2960
3270.44 2895
3270.98 2830
3271.52 2787
3272.06 2682
3272.60 2730
3273.14 2556
3273.68 2380
3274.22 2516
3274.76 2542
3275.30 2612
3275.84 2661
3276.38 2566
3276.92 2383
3277.46 2234
3278.00 2390
3278.54 2569
3279.08 2587
3279.62 2715
3280.16 2591
3280.70 2611
3281.24 2557
3281.78 2668
3282.32 2566
3282.86 2576
3283.40 2701
3283.94 2767
3284.48 2513
3285.02 2711
3285.56 2543
3286.10 2590
3286.64 2589
3287.18 2545
3287.72 2465
3288.26 2600
3288.81 2731
3289.35 2860
3289.89 2739
3290.43 2694
3290.97 2658
3291.51 2582
3292.05 2624
3292.59 2665
3293.13 2560
3293.67 2723
3294.22 2776
3294.76 2755
3295.30 2871
3295.84 2731
3296.38 2702
3296.92 2783
3297.46 2820
3298.01 2863
3298.55 2742
3299.09 2801
3299.63 2720
3300.17 2643
3300.71 2732
3301.26 2650
3301.80 2744
3302.34 2643
3302.88 2677
3303.42 2731
3303.97 2850
3304.51 2638
3305.05 2627
3305.59 2442
3306.13 2519
3306.68 2618
3307.22 2470
3307.76 2569
3308.30 2601
3308.85 2467
3309.39 2531
3309.93 2469
3310.47 2644
3311.02 2608
3311.56 2623
3312.10 2754
3312.64 2501
3313.19 2571
3313.73 2563
3314.27 2520
3314.82 2569
3315.36 2540
3315.90 2757
3316.45 2750
3316.99 2563
3317.53 2592
3318.07 2698
3318.62 2719
3319.16 2685
3319.70 2654
3320.25 2606
3320.79 2564
3321.34 2476
3321.88 2422
3322.42 2355
3322.97 2415
3323.51 2450
3324.05 2486
3324.60 2437
3325.14 2365
3325.68 2625
3326.23 2523
3326.77 2451
3327.32 2431
3327.86 2453
3328.40 2384
3328.95 2416
3329.49 2487
3330.04 2378
3330.58 2495
3331.13 2435
3331.67 2302
3332.21 2477
3332.76 2441
3333.30 2442
3333.85 2324
3334.39 2363
3334.94 2260
3335.48 2304
3336.03 2484
3336.57 2307
3337.12 2221
3337.66 2375
3338.21 2606
3338.75 2502
3339.30 2334
3339.84 2402
3340.39 2440
3340.93 2218
3341.48 2321
3342.02 2425
3342.57 2456
3343.11 2468
3343.66 2393
3344.20 2418
3344.75 2517
3345.29 2428
3345.84 2470
3346.38 2461
3346.93 2362
3347.47 2424
3348.02 2290
3348.57 2332
3349.11 2407
3349.66 2250
3350.20 2295
3350.75 2502
3351.30 2438
3351.84 2609
3352.39 2465
3352.93 2360
3353.48 2417
3354.03 2503
3354.57 2574
3355.12 2542
3355.66 2492
3356.21 2415
3356.76 2273
3357.30 2274
3357.85 2433
3358.40 2493
3358.94 2340
3359.49 2427
3360.04 2332
3360.58 2326
3361.13 2329
3361.68 2205
3362.22 2234
3362.77 2413
3363.32 2268
3363.86 2348
3364.41 2394
3364.96 2165
3365.50 2232
3366.05 2275
3366.60 2293
3367.15 2239
3367.69 2342
3368.24 2280
3368.79 2193
3369.34 2373
3369.88 2485
3370.43 2256
3370.98 2271
3371.53 2239
3372.07 2178
3372.62 2066
3373.17 2141
3373.72 2281
3374.26 2366
3374.81 2242
3375.36 2128
3375.91 2178
3376.46 2249
3377.00 2141
3377.55 2285
3378.10 2194
3378.65 2022
3379.20 2207
3379.74 2238
3380.29 2245
3380.84 2322
3381.39 2247
3381.94 2338
3382.49 2141
3383.04 2222
3383.58 2169
3384.13 2207
3384.68 2169
3385.23 2148
3385.78 2117
3386.33 2089
3386.88 2263
3387.43 2317
3387.97 2596
3388.52 2305
3389.07 2210
3389.62 2282
3390.17 2229
3390.72 2250
3391.27 2235
3391.82 2259
3392.37 2502
3392.92 2296
3393.47 2303
3394.01 2495
3394.56 2394
3395.11 2387
3395.66 2264
3396.21 2287
3396.76 2270
3397.31 2177
3397.86 2312
3398.41 2416
3398.96 2310
3399.51 2240
3400.06 2169
3400.61 2172
3401.16 2110
3401.71 2076
3402.26 2129
3402.81 2144
3403.36 2149
3403.91 2179
3404.46 2126
3405.01 2013
3405.56 2042
3406.11 2163
3406.66 2240
3407.21 2297
3407.76 2227
3408.32 2349
3408.87 2325
3409.42 2341
3409.97 2225
3410.52 2021
3411.07 1979
3411.62 2163
3412.17 2146
3412.72 2038
3413.27 2001
3413.82 2124
3414.37 2234
3414.93 2168
3415.48 2187
3416.03 2119
3416.58 2181
3417.13 2283
3417.68 2255
3418.23 2199
3418.78 2337
3419.34 2179
3419.89 2353
3420.44 2282
3420.99 2048
3421.54 2195
3422.09 2303
3422.65 2118
3423.20 2209
3423.75 2247
3424.30 2235
3424.85 2287
3425.40 2231
3425.96 2232
3426.51 2313
3427.06 2505
3427.61 2407
3428.17 2457
3428.72 2366
3429.27 2224
3429.82 2242
3430.37 2342
3430.93 2249
3431.48 2279
3432.03 2321
3432.58 2148
3433.14 2263
3433.69 2108
3434.24 1995
3434.79 2249
3435.35 2144
3435.90 2265
3436.45 2346
3437.01 2388
3437.56 2289
3438.11 2306
3438.66 2235
3439.22 2232
3439.77 2138
3440.32 2120
3440.88 2221
3441.43 2325
3441.98 2417
3442.54 2408
3443.09 2391
3443.64 2363
3444.20 2342
3444.75 2354
3445.30 2311
3445.86 2298
3446.41 2204
3446.97 2333
3447.52 2255
3448.07 2291
3448.63 2430
3449.18 2442
3449.73 2409
3450.29 2422
3450.84 2302
3451.40 2511
3451.95 2451
3452.50 2398
3453.06 2302
3453.61 2254
3454.17 2228
3454.72 2527
3455.28 2459
3455.83 2214
3456.38 2326
3456.94 2357
3457.49 2354
3458.05 2267
3458.60 2454
3459.16 2506
3459.71 2498
3460.27 2434
3460.82 2410
3461.38 2477
3461.93 2559
3462.49 2615
3463.04 2656
3463.60 2715
3464.15 2794
3464.71 2641
3465.26 2637
3465.82 2574
3466.37 2623
3466.93 2829
3467.48 2720
3468.04 2685
3468.59 2630
3469.15 2652
3469.70 2914
3470.26 2904
3470.82 2672
3471.37 2784
3471.93 2900
3472.48 2789
3473.04 2705
3473.59 2616
3474.15 2754
3474.71 2881
3475.26 2603
3475.82 2526
3476.37 2540
3476.93 2688
3477.49 2758
3478.04 2672
3478.60 2577
3479.16 2749
3479.71 2845
3480.27 2761
3480.82 2795
3481.38 2938
3481.94 2878
3482.49 2905
3483.05 2920
3483.61 2964
3484.16 3001
3484.72 3061
3485.28 3033
3485.83 3065
3486.39 2996
3486.95 3265
3487.50 3180
3488.06 3122
3488.62 3284
3489.18 3575
3489.73 3784
3490.29 3845
3490.85 3741
3491.40 3756
3491.96 4089
3492.52 4154
3493.08 4251
3493.63 4467
3494.19 4326
3494.75 4347
3495.31 4486
3495.86 4267
3496.42 4324
3496.98 4219
3497.54 4289
3498.09 4176
3498.65 4327
3499.21 4467
3499.77 4537
3500.33 4499
3500.88 4579
3501.44 4994
3502.00 5609
3502.56 6122
3503.12 6828
3503.67 7906
3504.23 8862
3504.79 9786
3505.35 11176
3505.91 12471
3506.47 13658
3507.03 15028
3507.58 16118
3508.14 17077
3508.70 16895
3509.26 16459
3509.82 15763
3510.38 14476
3510.94 13030
3511.49 11218
3512.05 9883
3512.61 8228
3513.17 7256
3513.73 6232
3514.29 5640
3514.85 4967
3515.41 4438
3515.97 3999
3516.53 3769
3517.09 3643
3517.64 3662
3518.20 3496
3518.76 3501
3519.32 3559
3519.88 3882
3520.44 3818
3521.00 3981
3521.56 4088
3522.12 4205
3522.68 4177
3523.24 4066
3523.80 4146
3524.36 4304
3524.92 4252
3525.48 4122
3526.04 4102
3526.60 3974
3527.16 3954
3527.72 3660
3528.28 3651
3528.84 3449
3529.40 3470
3529.96 3552
3530.52 3407
3531.08 3516
3531.64 3518
3532.20 3398
3532.76 3531
3533.32 3581
3533.89 3471
3534.45 3740
3535.01 3969
3535.57 4016
3536.13 4005
3536.69 4007
3537.25 4232
3537.81 4281
3538.37 4018
3538.93 4113
3539.49 3973
3540.06 4012
3540.62 4169
3541.18 3874
3541.74 3800
3542.30 3746
3542.86 4078
3543.42 4086
3543.98 4036
3544.55 4354
3545.11 4549
3545.67 4517
3546.23 4558
3546.79 4770
3547.35 4590
3547.92 4343
3548.48 4270
3549.04 4036
3549.60 3879
3550.16 3677
3550.72 3700
3551.29 3350
3551.85 3179
3552.41 3079
3552.97 3094
3553.54 2884
3554.10 2825
3554.66 2784
3555.22 2771
3555.78 2837
3556.35 2920
3556.91 2905
3557.47 2864
3558.03 2792
3558.60 2843
3559.16 2938
3559.72 2831
3560.29 3046
3560.85 3001
3561.41 2842
3561.97 2848
3562.54 2883
3563.10 2819
3563.66 2756
3564.23 2879
3564.79 2873
3565.35 2836
3565.91 2739
3566.48 2722
3567.04 2882
3567.60 2771
3568.17 2714
3568.73 2758
3569.29 2727
3569.86 2739
3570.42 2708
3570.99 2802
3571.55 2911
3572.11 2713
3572.68 2764
3573.24 2910
3573.80 2827
3574.37 2907
3574.93 2794
3575.50 2950
3576.06 3063
3576.62 3176
3577.19 3267
3577.75 3300
3578.32 3409
3578.88 3460
3579.44 3474
3580.01 3424
3580.57 3667
3581.14 3588
3581.70 3674
3582.27 3724
3582.83 3580
3583.40 3327
3583.96 3256
3584.52 3282
3585.09 3147
3585.65 3143
3586.22 2958
3586.78 2801
3587.35 2896
3587.91 2685
3588.48 2651
3589.04 2547
3589.61 2488
3590.17 2596
3590.74 2504
3591.30 2497
3591.87 2390
3592.43 2420
3593.00 2384
3593.56 2433
3594.13 2528
3594.70 2456
3595.26 2399
3595.83 2556
3596.39 2499
3596.96 2509
3597.52 2585
3598.09 2497
3598.65 2509
3599.22 2457
3599.79 2472
3600.35 2535
3600.92 2446
3601.48 2450
3602.05 2470
3602.62 2413
3603.18 2466
3603.75 2650
3604.32 2466
3604.88 2471
3605.45 2404
3606.01 2420
3606.58 2444
3607.15 2453
3607.71 2461
3608.28 2550
3608.85 2505
3609.41 2553
3609.98 2442
3610.55 2385
3611.11 2299
3611.68 2256
3612.25 2320
3612.81 2335
3613.38 2256
3613.95 2279
3614.51 2245
3615.08 2321
3615.65 2354
3616.22 2545
3616.78 2580
3617.35 3080
3617.92 2926
3618.48 3039
3619.05 3221
3619.62 3327
3620.19 3544
3620.75 3674
3621.32 3488
3621.89 3634
3622.46 3628
3623.02 3607
3623.59 3436
3624.16 3219
3624.73 3198
3625.30 3037
3625.86 2890
3626.43 2602
3627.00 2542
3627.57 2419
3628.14 2445
3628.70 2266
3629.27 2282
3629.84 2288
3630.41 2305
3630.98 2202
3631.55 2252
3632.11 2104
3632.68 2181
3633.25 2314
3633.82 2262
3634.39 2407
3634.96 2078
3635.52 2051
3636.09 2308
3636.66 2351
3637.23 2194
3637.80 2179
3638.37 2199
3638.94 2325
3639.51 2279
3640.08 2343
3640.64 2399
3641.21 2374
3641.78 2336
3642.35 2385
3642.92 2301
3643.49 2380
3644.06 2417
3644.63 2406
3645.20 2446
3645.77 2555
3646.34 2612
3646.91 2647
3647.48 2402
3648.05 2515
3648.62 2513
3649.19 2444
3649.76 2526
3650.33 2576
3650.90 2493
3651.47 2580
3652.03 2427
3652.60 2281
3653.17 2343
3653.75 2439
3654.32 2445
3654.89 2561
3655.46 2623
3656.03 2576
3656.60 2660
3657.17 2666
3657.74 2365
3658.31 2632
3658.88 2602
3659.45 2487
3660.02 2570
3660.59 2523
3661.16 2561
3661.73 2469
3662.30 2432
3662.87 2385
3663.44 2219
3664.01 2330
3664.59 2369
3665.16 2381
3665.73 2358
3666.30 2174
3666.87 2100
3667.44 2130
3668.01 2289
3668.58 2227
3669.15 2202
3669.73 2249
3670.30 2078
3670.87 2065
3671.44 2075
3672.01 2181
3672.58 2256
3673.15 2299
3673.73 2150
3674.30 2199
3674.87 2139
3675.44 2378
3676.01 2318
3676.58 2320
3677.16 2422
3677.73 2515
3678.30 2653
3678.87 2488
3679.44 2377
3680.02 2186
3680.59 2340
3681.16 2267
3681.73 2243
3682.31 2198
3682.88 2252
3683.45 2153
3684.02 2034
3684.60 1924
3685.17 2029
3685.74 2202
3686.31 2220
3686.89 2192
3687.46 2013
3688.03 2059
3688.60 2069
3689.18 2205
3689.75 2224
3690.32 2274
3690.90 2151
3691.47 2186
3692.04 2225
3692.61 2263
3693.19 2271
3693.76 2271
3694.33 2270
3694.91 2255
3695.48 2161
3696.05 2128
3696.63 2128
3697.20 2116
3697.77 2093
3698.35 2237
3698.92 2170
3699.50 2281
3700.07 2192
3700.64 2029
3701.22 2096
3701.79 2067
3702.36 2127
3702.94 2276
3703.51 2188
3704.09 2128
3704.66 2128
3705.23 2222
3705.81 2116
3706.38 2211
3706.96 2225
3707.53 2189
3708.11 2074
3708.68 2210
3709.25 2353
3709.83 2250
3710.40 2207
3710.98 2110
3711.55 2131
3712.13 2076
3712.70 2099
3713.28 2160
3713.85 2187
3714.43 2152
3715.00 2140
3715.58 2200
3716.15 2147
3716.73 1911
3717.30 2002
3717.88 2210
3718.45 2230
3719.03 2138
3719.60 2234
3720.18 2197
3720.75 2125
3721.33 2014
3721.90 2210
3722.48 2311
3723.05 2176
3723.63 2087
3724.20 2167
3724.78 2216
3725.36 2217
3725.93 2188
3726.51 2337
3727.08 2088
3727.66 2024
3728.23 2000
3728.81 2075
3729.39 2354
3729.96 2357
3730.54 2096
3731.11 2166
3731.69 2158
3732.27 2089
3732.84 2082
3733.42 2141
3734.00 2432
3734.57 2272
3735.15 2289
3735.72 2295
3736.30 2307
3736.88 2256
3737.45 2311
3738.03 2313
3738.61 2291
3739.18 2208
3739.76 2361
3740.34 2305
3740.92 2116
3741.49 2136
3742.07 2191
3742.65 2178
3743.22 1990
3743.80 2192
3744.38 2085
3744.95 2163
3745.53 2171
3746.11 2040
3746.69 1934
3747.26 2165
3747.84 2256
3748.42 1990
3749.00 1950
3749.57 2069
3750.15 2111
3750.73 2092
3751.31 2172
3751.88 2242
3752.46 2097
3753.04 1870
3753.62 1968
3754.19 2024
3754.77 2157
3755.35 2088
3755.93 2185
3756.51 2131
3757.08 2158
3757.66 2027
3758.24 2053
3758.82 2109
3759.40 2186
3759.98 2123
3760.55 1902
3761.13 1955
3761.71 2161
3762.29 2114
3762.87 2213
3763.45 2210
3764.03 2099
3764.60 2267
3765.18 2195
3765.76 2183
3766.34 2079
3766.92 1975
3767.50 1903
3768.08 2064
3768.66 2182
3769.24 2169
3769.81 2111
3770.39 2088
3770.97 2021
3771.55 1913
3772.13 1864
3772.71 2117
3773.29 2170
3773.87 2061
3774.45 2074
3775.03 2078
3775.61 1991
3776.19 1987
3776.77 1921
3777.35 1876
3777.93 2067
3778.51 1986
3779.09 2033
3779.67 2009
3780.25 2010
3780.83 2081
3781.41 2017
3781.99 2051
3782.57 2156
3783.15 2223
3783.73 2104
3784.31 2058
3784.89 2099
3785.47 2199
3786.05 2093
3786.63 2191
3787.21 2085
3787.79 2050
3788.37 2038
3788.95 1992
3789.53 2115
3790.11 2054
3790.69 2359
3791.27 2209
3791.85 2012
3792.43 2259
3793.01 2163
3793.59 2010
3794.18 2116
3794.76 2080
3795.34 2162
3795.92 2196
3796.50 2173
3797.08 2050
3797.66 2177
3798.24 2024
3798.83 2187
3799.41 2228
3799.99 2102
3800.57 2064
3801.15 2208
3801.73 2231
3802.31 2342
3802.90 2309
3803.48 2270
3804.06 2405
3804.64 2293
3805.22 2397
3805.80 2456
3806.39 2321
3806.97 2366
3807.55 2409
3808.13 2424
3808.71 2508
3809.30 2338
3809.88 2577
3810.46 2668
3811.04 2571
3811.63 2559
3812.21 2654
3812.79 2710
3813.37 2540
3813.95 2539
3814.54 2380
3815.12 2372
3815.70 2410
3816.29 2418
3816.87 2498
3817.45 2314
3818.03 2393
3818.62 2476
3819.20 2432
3819.78 2271
3820.36 2300
3820.95 2319
3821.53 2202
3822.11 2160
3822.70 2193
3823.28 2197
3823.86 2111
3824.45 2170
3825.03 2126
3825.61 2098
3826.20 2252
3826.78 2010
3827.36 1919
3827.95 2018
3828.53 2050
3829.11 1963
3829.70 1986
3830.28 2165
3830.87 2078
3831.45 1958
3832.03 1988
3832.62 2002
3833.20 2011
3833.79 2022
3834.37 1939
3834.95 1977
3835.54 1878
3836.12 2009
3836.71 2000
3837.29 2003
3837.87 2084
3838.46 1973
3839.04 1954
3839.63 1977
3840.21 1977
3840.80 1981
3841.38 1971
3841.97 1979
3842.55 1965
3843.13 1876
3843.72 1815
3844.30 1844
3844.89 1894
3845.47 1912
3846.06 1927
3846.64 1831
3847.23 1981
3847.81 2066
3848.40 2098
3848.98 1997
3849.57 2002
3850.15 2041
3850.74 2070
3851.33 2038
3851.91 1999
3852.50 2169
3853.08 2026
3853.67 2010
3854.25 2057
3854.84 1935
3855.42 1982
3856.01 2056
3856.60 2075
3857.18 2032
3857.77 2001
3858.35 2041
3858.94 2064
3859.52 2027
3860.11 2042
3860.70 2034
3861.28 2060
3861.87 2252
3862.45 2357
3863.04 2310
3863.63 2363
3864.21 2519
3864.80 2346
3865.39 2481
3865.97 2522
3866.56 2486
3867.15 2399
3867.73 2356
3868.32 2293
3868.91 2161
3869.49 2187
3870.08 2091
3870.67 2016
3871.25 1991
3871.84 2045
3872.43 2207
3873.01 2113
3873.60 2065
3874.19 2054
3874.77 2117
3875.36 2059
3875.95 1982
3876.54 2068
3877.12 2185
3877.71 2076
3878.30 2251
3878.89 2294
3879.47 2289
3880.06 2392
3880.65 2115
3881.24 2213
3881.82 2282
3882.41 1941
3883.00 1980
3883.59 1943
3884.17 1888
3884.76 1958
3885.35 2052
3885.94 2050
3886.53 1943
3887.11 2012
3887.70 1979
3888.29 2029
3888.88 2062
3889.47 1946
3890.05 1928
3890.64 1854
3891.23 2066
3891.82 1978
3892.41 1893
3893.00 1905
3893.59 1902
3894.17 1950
3894.76 1935
3895.35 1974
3895.94 2138
3896.53 1995
3897.12 2028
3897.71 2233
3898.30 2194
3898.88 2115
3899.47 1852
3900.06 1980
3900.65 2065
3901.24 2205
3901.83 2155
3902.42 2116
3903.01 2005
3903.60 1846
3904.19 1970
3904.78 2055
3905.37 2009
3905.95 2003
3906.54 1908
3907.13 1886
3907.72 1855
3908.31 1874
3908.90 1890
3909.49 1919
3910.08 1929
3910.67 1963
3911.26 1800
3911.85 1716
3912.44 1824
3913.03 1921
3913.62 1762
3914.21 1840
3914.80 1821
3915.39 1825
3915.98 1728
3916.57 1773
3917.16 1855
3917.75 1675
3918.34 1752
3918.93 1694
3919.52 1683
3920.12 1878
3920.71 1731
3921.30 1737
3921.89 1902
3922.48 1911
3923.07 1782
3923.66 1751
3924.25 1909
3924.84 1884
3925.43 1821
3926.02 1834
3926.61 1902
3927.20 1765
3927.80 1843
3928.39 1902
3928.98 1931
3929.57 1824
3930.16 1757
3930.75 1752
3931.34 1762
3931.94 1740
3932.53 1789
3933.12 1832
3933.71 1790
3934.30 1738
3934.89 1843
3935.48 1824
3936.08 1740
3936.67 1777
3937.26 1773
3937.85 1880
3938.44 1797
3939.04 1844
3939.63 1841
3940.22 1783
3940.81 1770
3941.40 1821
3942.00 1822
3942.59 1872
3943.18 1863
3943.77 1768
3944.37 1927
3944.96 1915
3945.55 1878
3946.14 1889
3946.74 1921
3947.33 1968
3947.92 1848
3948.51 1836
3949.11 1894
3949.70 1832
3950.29 1714
3950.88 1845
3951.48 1814
3952.07 2008
3952.66 1951
3953.26 1782
3953.85 1665
3954.44 1840
3955.04 2019
3955.63 1856
3956.22 1901
3956.82 1920
3957.41 1809
3958.00 1752
3958.60 1812
3959.19 1855
3959.78 1830
3960.38 2012
3960.97 2011
3961.56 1847
3962.16 1822
3962.75 1816
3963.34 1736
3963.94 1638
3964.53 1787
3965.13 1930
3965.72 1906
3966.31 1762
3966.91 1842
3967.50 1823
3968.10 1853
3968.69 1972
3969.28 1884
3969.88 1855
3970.47 1889
3971.07 1978
3971.66 1827
3972.26 1886
3972.85 1825
3973.45 1727
3974.04 1753
3974.63 1789
3975.23 1836
3975.82 1798
3976.42 1868
3977.01 1687
3977.61 1755
3978.20 1807
3978.80 1778
3979.39 1790
3979.99 1807
3980.58 1738
3981.18 1876
3981.77 1974
3982.37 1902
3982.96 1951
3983.56 2004
3984.15 1896
3984.75 1878
3985.35 1914
3985.94 1863
3986.54 1795
3987.13 1769
3987.73 1790
3988.32 2014
3988.92 2012
3989.51 1918
3990.11 1868
3990.71 1748
3991.30 1834
3991.90 1783
3992.49 1765
3993.09 1781
3993.69 1934
3994.28 2045
3994.88 2003
3995.47 2030
3996.07 2150
3996.67 2035
3997.26 1981
3997.86 2169
3998.46 2151
3999.05 2232
3999.65 2137
4000.25 2138
4000.84 2127
4001.44 1865
4002.04 2038
4002.63 1862
4003.23 1942
4003.83 1862
4004.42 1893
4005.02 1827
4005.62 1892
4006.21 2018
4006.81 1882
4007.41 1850
4008.01 1830
4008.60 1946
4009.20 2034
4009.80 2116
4010.39 2115
4010.99 2073
4011.59 1988
4012.19 2050
4012.78 1973
4013.38 1932
4013.98 1791
4014.58 1903
4015.17 1892
4015.77 1960
4016.37 1828
4016.97 1839
4017.57 1953
4018.16 1863
4018.76 1803
4019.36 1814
4019.96 1932
4020.56 1899
4021.15 1812
4021.75 1947
4022.35 1958
4022.95 1837
4023.55 1949
4024.14 2051
4024.74 1948
4025.34 2048
4025.94 2001
4026.54 1966
4027.14 1902
4027.74 2023
4028.33 2159
4028.93 2148
4029.53 2266
4030.13 2120
4030.73 2142
4031.33 2209
4031.93 2214
4032.53 2097
4033.12 2181
4033.72 2287
4034.32 2191
4034.92 2142
4035.52 2050
4036.12 1939
4036.72 1927
4037.32 2007
4037.92 1938
4038.52 1896
4039.12 1824
4039.72 1849
4040.32 1852
4040.92 1885
4041.52 1848
4042.12 1736
4042.71 1853
4043.31 1829
4043.91 1779
4044.51 1899
4045.11 2074
4045.71 1981
4046.31 1926
4046.91 1905
4047.51 1797
4048.11 1967
4048.71 1932
4049.31 1980
4049.91 1899
4050.52 1978
4051.12 1963
4051.72 1928
4052.32 2067
4052.92 2087
4053.52 1922
4054.12 1951
4054.72 1935
4055.32 1890
4055.92 1727
4056.52 1828
4057.12 1926
4057.72 1919
4058.32 1833
4058.92 1847
4059.52 1962
4060.13 1767
4060.73 1821
4061.33 1835
4061.93 2004
4062.53 1883
4063.13 1861
4063.73 1917
4064.33 1746
4064.94 1730
4065.54 1733
4066.14 1690
4066.74 1866
4067.34 1931
4067.94 2031
4068.54 1914
4069.15 1902
4069.75 1893
4070.35 2074
4070.95 1954
4071.55 1931
4072.16 1943
4072.76 1792
4073.36 1851
4073.96 1940
4074.56 1750
4075.17 1711
4075.77 1773
4076.37 1724
4076.97 1754
4077.57 1817
4078.18 1808
4078.78 1852
4079.38 1863
4079.98 1847
4080.59 1845
4081.19 1753
4081.79 1630
4082.39 1722
4083.00 1871
4083.60 1784
4084.20 1702
4084.81 1720
4085.41 1719
4086.01 1701
4086.61 1725
4087.22 1806
4087.82 1759
4088.42 1777
4089.03 1688
4089.63 1661
4090.23 1726
4090.84 1656
4091.44 1678
4092.04 1670
4092.65 1740
4093.25 1814
4093.85 1619
4094.46 1601
4095.06 1669
4095.66 1737
4096.27 1745
4096.87 1848
4097.48 1763
4098.08 1658
4098.68 1890
4099.29 1782
4099.89 1681
4100.49 1805
4101.10 1790
4101.70 1742
4102.31 1677
4102.91 1679
4103.52 1740
4104.12 1765
4104.72 1731
4105.33 1712
4105.93 1864
4106.54 1816
4107.14 1727
4107.75 1728
4108.35 1760
4108.96 1724
4109.56 1622
4110.16 1721
4110.77 1708
4111.37 1713
4111.98 1641
4112.58 1714
4113.19 1748
4113.79 1680
4114.40 1620
4115.00 1637
4115.61 1804
4116.21 1803
4116.82 1835
4117.42 1694
4118.03 1743
4118.64 1917
4119.24 1799
4119.85 1791
4120.45 1780
4121.06 1660
4121.66 1720
4122.27 1692
4122.87 1749
4123.48 1749
4124.09 1764
4124.69 1742
4125.30 1828
4125.90 1917
4126.51 1698
4127.11 1701
4127.72 1806
4128.33 1828
4128.93 1916
4129.54 1824
4130.14 1693
4130.75 1787
4131.36 1779
4131.96 1843
4132.57 1804
4133.18 1808
4133.78 1872
4134.39 1918
4135.00 1932
4135.60 2062
4136.21 1885
4136.82 1928
4137.42 1865
4138.03 2056
4138.64 2028
4139.24 2003
4139.85 1772
4140.46 1820
4141.06 2012
4141.67 2166
4142.28 2149
4142.88 2152
4143.49 2153
4144.10 2185
4144.71 2145
4145.31 2232
4145.92 2143
4146.53 2152
4147.14 2351
4147.74 2270
4148.35 2237
4148.96 2067
4149.57 1969
4150.17 1950
4150.78 1979
4151.39 1860
4152.00 1817
4152.60 1691
4153.21 1764
4153.82 1769
4154.43 1783
4155.04 1687
4155.64 1702
4156.25 1775
4156.86 1761
4157.47 1705
4158.08 1600
4158.69 1742
4159.29 1766
4159.90 1671
4160.51 1832
4161.12 1825
4161.73 1750
4162.34 1791
4162.94 1661
4163.55 1692
4164.16 1807
4164.77 1855
4165.38 1814
4165.99 1844
4166.60 1736
4167.21 1891
4167.81 1941
4168.42 1760
4169.03 1883
4169.64 2036
4170.25 2089
4170.86 1941
4171.47 1952
4172.08 1885
4172.69 1959
4173.30 2011
4173.91 2131
4174.52 2077
4175.13 2002
4175.74 1992
4176.34 1960
4176.95 1897
4177.56 1869
4178.17 1768
4178.78 1829
4179.39 1979
4180.00 1964
4180.61 1995
4181.22 1922
4181.83 2022
4182.44 2026
4183.05 1988
4183.66 1918
4184.27 1985
4184.88 1906
4185.49 1872
4186.10 1866
4186.71 1829
4187.32 1966
4187.93 1900
4188.55 1804
4189.16 1784
4189.77 1934
4190.38 1811
4190.99 1702
4191.60 1750
4192.21 1822
4192.82 1867
4193.43 1889
4194.04 1952
4194.65 1961
4195.26 2017
4195.87 1959
4196.49 2130
4197.10 2156
4197.71 2045
4198.32 2169
4198.93 2148
4199.54 2312
4200.15 2066
4200.76 2105
4201.38 1999
4201.99 2031
4202.60 2032
4203.21 2051
4203.82 2078
4204.43 1993
4205.04 1964
4205.66 1810
4206.27 1776
4206.88 1786
4207.49 1767
4208.10 1760
4208.72 1824
4209.33 1796
4209.94 1843
4210.55 1764
4211.16 1896
4211.78 1787
4212.39 1842
4213.00 1863
4213.61 1831
4214.22 1786
4214.84 1908
4215.45 1856
4216.06 1966
4216.67 1805
4217.29 1654
4217.90 1873
4218.51 1915
4219.13 1963
4219.74 2067
4220.35 1977
4220.96 1913
4221.58 1929
4222.19 1997
4222.80 2141
4223.42 2043
4224.03 2010
4224.64 2035
4225.25 2036
4225.87 2053
4226.48 1944
4227.09 1950
4227.71 1920
4228.32 2018
4228.93 2177
4229.55 2019
4230.16 1932
4230.77 2084
4231.39 2162
4232.00 2011
4232.62 2052
4233.23 2017
4233.84 2067
4234.46 2099
4235.07 2024
4235.68 2095
4236.30 2057
4236.91 2054
4237.53 2063
4238.14 2040
4238.75 2109
4239.37 2215
4239.98 2203
4240.60 2194
4241.21 1899
4241.83 1828
4242.44 1811
4243.05 1753
4243.67 1831
4244.28 1983
4244.90 1955
4245.51 1867
4246.13 1877
4246.74 2032
4247.36 1977
4247.97 1932
4248.59 1890
4249.20 1922
4249.82 1946
4250.43 1954
4251.05 2058
4251.66 2137
4252.28 2178
4252.89 2037
4253.51 2044
4254.12 2173
4254.74 2089
4255.35 2061
4255.97 2110
4256.58 2133
4257.20 2089
4257.81 2137
4258.43 2167
4259.05 2149
4259.66 2057
4260.28 1923
4260.89 1919
4261.51 1870
4262.12 1914
4262.74 1889
4263.36 1939
4263.97 2025
4264.59 1942
4265.20 1957
4265.82 1899
4266.44 1962
4267.05 1941
4267.67 1795
4268.28 1898
4268.90 1959
4269.52 1949
4270.13 2067
4270.75 2021
4271.37 2031
4271.98 2011
4272.60 2020
4273.22 2119
4273.83 2021
4274.45 2115
4275.07 2189
4275.68 1968
4276.30 2023
4276.92 1912
4277.53 2178
4278.15 2177
4278.77 2211
4279.38 2164
4280.00 2139
4280.62 2287
4281.24 2405
4281.85 2121
4282.47 2137
4283.09 2069
4283.70 2126
4284.32 2025
4284.94 2027
4285.56 1985
4286.17 1893
4286.79 1856
4287.41 1861
4288.03 1868
4288.65 1672
4289.26 1800
4289.88 1899
4290.50 2032
4291.12 1827
4291.73 1990
4292.35 2072
4292.97 1915
4293.59 1778
4294.21 1720
4294.83 1832
4295.44 2048
4296.06 1896
4296.68 1954
4297.30 1995
4297.92 2050
4298.54 1808
4299.15 1895
4299.77 1852
4300.39 1843
4301.01 1932
4301.63 1925
4302.25 1733
4302.87 1918
4303.48 1870
4304.10 1856
4304.72 1924
4305.34 1928
4305.96 1965
4306.58 1903
4307.20 1842
4307.82 1841
4308.44 1803
4309.06 1814
4309.67 1832
4310.29 1875
4310.91 1852
4311.53 1770
4312.15 1864
4312.77 1792
4313.39 1903
4314.01 1787
4314.63 1684
4315.25 1711
4315.87 1790
4316.49 1882
4317.11 1777
4317.73 1730
4318.35 1762
4318.97 1694
4319.59 1574
4320.21 1759
4320.83 1790
4321.45 1718
4322.07 1765
4322.69 1660
4323.31 1680
4323.93 1743
4324.55 1757
4325.17 1661
4325.79 1715
4326.41 1787
4327.03 1770
4327.65 1759
4328.27 1685
4328.89 1670
4329.51 1691
4330.13 1770
4330.76 1655
4331.38 1658
4332.00 1668
4332.62 1934
4333.24 1944
4333.86 1846
4334.48 1739
4335.10 1815
4335.72 1838
4336.34 1765
4336.97 1748
4337.59 1730
4338.21 1772
4338.83 1678
4339.45 1754
4340.07 1797
4340.69 1782
4341.31 1939
4341.94 1851
4342.56 1921
4343.18 1807
4343.80 1744
4344.42 1906
4345.04 1997
4345.67 2061
4346.29 1959
4346.91 1945
4347.53 1939
4348.15 1999
4348.78 2099
4349.40 2056
4350.02 1984
4350.64 2159
4351.26 2164
4351.89 2040
4352.51 2014
4353.13 1985
4353.75 1973
4354.38 1927
4355.00 1864
4355.62 1810
4356.24 1851
4356.87 1675
4357.49 1751
4358.11 1736
4358.74 1752
4359.36 1782
4359.98 1716
4360.60 1722
4361.23 1720
4361.85 1660
4362.47 1613
4363.10 1726
4363.72 1698
4364.34 1831
4364.97 1676
4365.59 1812
4366.21 1729
4366.83 1643
4367.46 1739
4368.08 1755
4368.71 1650
4369.33 1746
4369.95 1791
4370.58 1671
4371.20 1646
4371.82 1669
4372.45 1581
4373.07 1599
4373.69 1637
4374.32 1731
4374.94 1639
4375.57 1671
4376.19 1779
4376.81 1769
4377.44 1791
4378.06 1618
4378.69 1720
4379.31 1681
4379.94 1706
4380.56 1763
4381.18 1777
4381.81 2025
4382.43 1733
4383.06 1790
4383.68 1915
4384.31 1948
4384.93 2007
4385.56 1849
4386.18 1800
4386.81 1867
4387.43 2038
4388.05 1917
4388.68 2001
4389.30 1980
4389.93 1999
4390.55 1902
4391.18 1836
4391.81 1783
4392.43 1715
4393.06 1715
4393.68 1751
4394.31 1755
4394.93 1744
4395.56 1849
4396.18 1785
4396.81 1715
4397.43 1667
4398.06 1743
4398.68 1788
4399.31 1709
4399.94 1754
4400.56 1717
4401.19 1745
4401.81 1863
4402.44 1683
4403.06 1719
4403.69 1766
4404.32 1960
4404.94 1948
4405.57 2000
4406.20 2076
4406.82 1975
4407.45 1906
4408.07 1837
4408.70 1818
4409.33 1761
4409.95 1914
4410.58 1853
4411.21 1780
4411.83 1743
4412.46 1713
4413.09 1873
4413.71 1901
4414.34 1824
4414.97 1687
4415.59 1611
4416.22 1555
4416.85 1657
4417.47 1799
4418.10 1736
4418.73 1730
4419.35 1748
4419.98 1806
4420.61 1853
4421.24 1776
4421.86 1747
4422.49 1646
4423.12 1696
4423.75 1758
4424.37 1711
4425.00 1712
4425.63 1699
4426.26 1588
4426.88 1738
4427.51 1679
4428.14 1675
4428.77 1592
4429.39 1664
4430.02 1843
4430.65 1769
4431.28 1554
4431.91 1564
4432.53 1681
4433.16 1629
4433.79 1479
4434.42 1538
4435.05 1546
4435.67 1701
4436.30 1618
4436.93 1569
4437.56 1693
4438.19 1671
4438.82 1739
4439.44 1654
4440.07 1692
4440.70 1744
4441.33 1746
4441.96 1543
4442.59 1583
4443.22 1553
4443.85 1594
4444.47 1640
4445.10 1605
4445.73 1529
4446.36 1568
4446.99 1612
4447.62 1555
4448.25 1610
4448.88 1551
4449.51 1701
4450.14 1766
4450.77 1596
4451.39 1541
4452.02 1581
4452.65 1614
4453.28 1602
4453.91 1651
4454.54 1560
4455.17 1561
4455.80 1562
4456.43 1639
4457.06 1566
4457.69 1440
4458.32 1493
4458.95 1562
4459.58 1562
4460.21 1582
4460.84 1622
4461.47 1558
4462.10 1508
4462.73 1445
4463.36 1551
4463.99 1520
4464.62 1482
4465.25 1517
4465.88 1513
4466.51 1454
4467.14 1360
4467.77 1519
4468.40 1493
4469.03 1453
4469.67 1419
4470.30 1472
4470.93 1435
4471.56 1450
4472.19 1457
4472.82 1553
4473.45 1476
4474.08 1414
4474.71 1450
4475.34 1481
4475.97 1470
4476.61 1476
4477.24 1529
4477.87 1439
4478.50 1455
4479.13 1430
4479.76 1435
4480.39 1505
4481.02 1539
4481.66 1519
4482.29 1398
4482.92 1530
4483.55 1529
4484.18 1577
4484.81 1499
4485.45 1408
4486.08 1452
4486.71 1434
4487.34 1353
4487.97 1393
4488.61 1488
4489.24 1509
4489.87 1511
4490.50 1455
4491.13 1420
4491.77 1467
4492.40 1509
4493.03 1381
4493.66 1477
4494.30 1441
4494.93 1487
4495.56 1378
4496.19 1450
4496.83 1452
4497.46 1534
4498.09 1624
4498.72 1664
4499.36 1537
4499.99 1543
4500.62 1643
4501.25 1541
4501.89 1480
4502.52 1493
4503.15 1519
4503.79 1580
4504.42 1560
4505.05 1621
4505.69 1607
4506.32 1657
4506.95 1616
4507.59 1646
4508.22 1720
4508.85 1583
4509.49 1473
4510.12 1541
4510.75 1571
4511.39 1617
4512.02 1563
4512.65 1480
4513.29 1390
4513.92 1423
4514.56 1426
4515.19 1462
4515.82 1544
4516.46 1598
4517.09 1469
4517.73 1415
4518.36 1432
4518.99 1521
4519.63 1565
4520.26 1585
4520.90 1521
4521.53 1530
4522.16 1663
4522.80 1567
4523.43 1466
4524.07 1469
4524.70 1507
4525.34 1456
4525.97 1654
4526.61 1496
4527.24 1456
4527.88 1584
4528.51 1621
4529.15 1582
4529.78 1505
4530.42 1739
4531.05 1976
4531.69 1796
4532.32 1834
4532.96 2059
4533.59 2071
4534.23 2235
4534.86 2212
4535.50 2276
4536.13 2316
4536.77 2254
4537.40 2069
4538.04 2029
4538.67 2009
4539.31 1884
4539.94 1850
4540.58 1654
4541.22 1742
4541.85 1621
4542.49 1551
4543.12 1618
4543.76 1585
4544.40 1557
4545.03 1542
4545.67 1608
4546.30 1592
4546.94 1586
4547.58 1499
4548.21 1451
4548.85 1496
4549.48 1507
4550.12 1415
4550.76 1370
4551.39 1399
4552.03 1501
4552.67 1465
4553.30 1415
4553.94 1444
4554.58 1416
4555.21 1467
4555.85 1470
4556.49 1463
4557.12 1490
4557.76 1479
4558.40 1409
4559.03 1447
4559.67 1520
4560.31 1428
4560.94 1469
4561.58 1570
4562.22 1528
4562.86 1397
4563.49 1363
4564.13 1492
4564.77 1557
4565.41 1466
4566.04 1451
4566.68 1505
4567.32 1457
4567.96 1550
4568.59 1562
4569.23 1523
4569.87 1448
4570.51 1579
4571.14 1547
4571.78 1610
4572.42 1659
4573.06 1745
4573.70 1720
4574.33 1634
4574.97 1540
4575.61 1563
4576.25 1593
4576.89 1516
4577.52 1463
4578.16 1487
4578.80 1555
4579.44 1437
4580.08 1495
4580.72 1515
4581.35 1590
4581.99 1657
4582.63 1470
4583.27 1461
4583.91 1481
4584.55 1535
4585.19 1490
4585.83 1468
4586.46 1457
4587.10 1475
4587.74 1464
4588.38 1553
4589.02 1493
4589.66 1462
4590.30 1474
4590.94 1441
4591.58 1429
4592.22 1400
4592.85 1398
4593.49 1324
4594.13 1385
4594.77 1308
4595.41 1412
4596.05 1325
4596.69 1431
4597.33 1422
4597.97 1461
4598.61 1586
4599.25 1417
4599.89 1517
4600.53 1511
4601.17 1536
4601.81 1504
4602.45 1360
4603.09 1367
4603.73 1472
4604.37 1415
4605.01 1497
4605.65 1392
4606.29 1493
4606.93 1505
4607.57 1590
4608.21 1710
4608.85 1681
4609.49 1596
4610.13 1609
4610.77 1640
4611.41 1690
4612.05 1602
4612.70 1549
4613.34 1440
4613.98 1523
4614.62 1588
4615.26 1504
4615.90 1532
4616.54 1524
4617.18 1503
4617.82 1340
4618.46 1451
4619.10 1417
4619.75 1434
4620.39 1428
4621.03 1410
4621.67 1504
4622.31 1393
4622.95 1438
4623.59 1505
4624.24 1493
4624.88 1548
4625.52 1478
4626.16 1449
4626.80 1477
4627.44 1397
4628.09 1385
4628.73 1340
4629.37 1395
4630.01 1353
4630.65 1278
4631.29 1408
4631.94 1336
4632.58 1401
4633.22 1334
4633.86 1423
4634.51 1557
4635.15 1462
4635.79 1290
4636.43 1445
4637.07 1350
4637.72 1321
4638.36 1355
4639.00 1404
4639.64 1483
4640.29 1543
4640.93 1463
4641.57 1349
4642.21 1337
4642.86 1462
4643.50 1374
4644.14 1336
4644.79 1368
4645.43 1412
4646.07 1403
4646.72 1488
4647.36 1523
4648.00 1504
4648.64 1465
4649.29 1372
4649.93 1283
4650.57 1400
4651.22 1347
4651.86 1374
4652.50 1413
4653.15 1449
4653.79 1352
4654.44 1444
4655.08 1459
4655.72 1369
4656.37 1408
4657.01 1420
4657.65 1362
4658.30 1371
4658.94 1340
4659.59 1363
4660.23 1437
4660.87 1461
4661.52 1441
4662.16 1445
4662.81 1370
4663.45 1378
4664.09 1436
4664.74 1399
4665.38 1423
4666.03 1532
4666.67 1496
4667.32 1401
4667.96 1357
4668.61 1398
4669.25 1447
4669.89 1426
4670.54 1626
4671.18 1462
4671.83 1365
4672.47 1439
4673.12 1344
4673.76 1468
4674.41 1407
4675.05 1316
4675.70 1324
4676.34 1500
4676.99 1536
4677.63 1440
4678.28 1332
4678.92 1320
4679.57 1325
4680.22 1340
4680.86 1341
4681.51 1381
4682.15 1404
4682.80 1347
4683.44 1462
4684.09 1447
4684.73 1430
4685.38 1516
4686.03 1539
4686.67 1481
4687.32 1387
4687.96 1458
4688.61 1338
4689.25 1454
4689.90 1389
4690.55 1315
4691.19 1399
4691.84 1352
4692.49 1404
4693.13 1297
4693.78 1315
4694.42 1361
4695.07 1348
4695.72 1282
4696.36 1299
4697.01 1261
4697.66 1291
4698.30 1414
4698.95 1468
4699.60 1427
4700.24 1317
4700.89 1465
4701.54 1452
4702.18 1415
4702.83 1341
4703.48 1338
4704.12 1390
4704.77 1447
4705.42 1384
4706.07 1487
4706.71 1405
4707.36 1451
4708.01 1528
4708.66 1431
4709.30 1450
4709.95 1486
4710.60 1558
4711.24 1546
4711.89 1468
4712.54 1541
4713.19 1508
4713.84 1560
4714.48 1503
4715.13 1426
4715.78 1536
4716.43 1465
4717.07 1561
4717.72 1439
4718.37 1381
4719.02 1363
4719.67 1372
4720.31 1466
4720.96 1345
4721.61 1307
4722.26 1481
4722.91 1456
4723.56 1466
4724.20 1344
4724.85 1421
4725.50 1400
4726.15 1350
4726.80 1565
4727.45 1545
4728.10 1505
4728.74 1450
4729.39 1421
4730.04 1518
4730.69 1309
4731.34 1429
4731.99 1465
4732.64 1450
4733.29 1462
4733.94 1404
4734.58 1508
4735.23 1367
4735.88 1413
4736.53 1393
4737.18 1426
4737.83 1337
4738.48 1395
4739.13 1348
4739.78 1411
4740.43 1402
4741.08 1473
4741.73 1463
4742.38 1476
4743.03 1325
4743.68 1496
4744.33 1512
4744.98 1413
4745.63 1389
4746.28 1401
4746.93 1375
4747.58 1401
4748.23 1323
4748.88 1447
4749.53 1403
4750.18 1425
4750.83 1481
4751.48 1445
4752.13 1371
4752.78 1458
4753.43 1583
4754.08 1689
4754.73 1923
4755.38 1852
4756.03 1685
4756.68 1645
4757.33 1688
4757.98 1691
4758.63 1631
4759.28 1526
4759.93 1476
4760.59 1503
4761.24 1457
4761.89 1347
4762.54 1406
4763.19 1483
4763.84 1545
4764.49 1437
4765.14 1422
4765.79 1368
4766.45 1324
4767.10 1462
4767.75 1400
4768.40 1514
4769.05 1472
4769.70 1323
4770.35 1367
4771.01 1403
4771.66 1404
4772.31 1349
4772.96 1443
4773.61 1370
4774.26 1345
4774.92 1367
4775.57 1368
4776.22 1337
4776.87 1384
4777.52 1283
4778.18 1301
4778.83 1428
4779.48 1375
4780.13 1447
4780.79 1450
4781.44 1333
4782.09 1368
4782.74 1412
4783.40 1357
4784.05 1361
4784.70 1338
4785.35 1389
4786.01 1312
4786.66 1350
4787.31 1378
4787.96 1378
4788.62 1332
4789.27 1479
4789.92 1457
4790.58 1367
4791.23 1293
4791.88 1416
4792.53 1461
4793.19 1449
4793.84 1483
4794.49 1438
4795.15 1482
4795.80 1395
4796.45 1330
4797.11 1329
4797.76 1310
4798.41 1328
4799.07 1419
4799.72 1373
4800.37 1471
4801.03 1432
4801.68 1496
4802.34 1390
4802.99 1406
4803.64 1353
4804.30 1367
4804.95 1316
4805.61 1376
4806.26 1442
4806.91 1529
4807.57 1372
4808.22 1386
4808.88 1560
4809.53 1428
4810.18 1331
4810.84 1318
4811.49 1337
4812.15 1396
4812.80 1388
4813.46 1343
4814.11 1310
4814.77 1438
4815.42 1413
4816.07 1433
4816.73 1411
4817.38 1403
4818.04 1512
4818.69 1372
4819.35 1386
4820.00 1390
4820.66 1382
4821.31 1433
4821.97 1497
4822.62 1546
4823.28 1495
4823.93 1541
4824.59 1444
4825.24 1546
4825.90 1662
4826.56 1631
4827.21 1505
4827.87 1443
4828.52 1607
4829.18 1669
4829.83 1629
4830.49 1666
4831.14 1722
4831.80 1552
4832.46 1502
4833.11 1495
4833.77 1588
4834.42 1521
4835.08 1418
4835.74 1486
4836.39 1592
4837.05 1535
4837.70 1508
4838.36 1539
4839.02 1656
4839.67 1790
4840.33 1647
4840.99 1610
4841.64 1709
4842.30 1660
4842.96 1633
4843.61 1544
4844.27 1511
4844.92 1598
4845.58 1434
4846.24 1520
4846.90 1465
4847.55 1524
4848.21 1616
4848.87 1456
4849.52 1466
4850.18 1606
4850.84 1616
4851.49 1660
4852.15 1553
4852.81 1702
4853.47 1774
4854.12 1697
4854.78 1643
4855.44 1676
4856.09 1675
4856.75 1670
4857.41 1663
4858.07 1663
4858.72 1720
4859.38 1657
4860.04 1707
4860.70 1645
4861.36 1560
4862.01 1658
4862.67 1652
4863.33 1599
4863.99 1848
4864.64 1825
4865.30 1722
4865.96 1636
4866.62 1694
4867.28 1804
4867.94 1703
4868.59 1677
4869.25 1851
4869.91 1676
4870.57 1769
4871.23 1668
4871.89 1829
4872.54 1774
4873.20 1587
4873.86 1570
4874.52 1510
4875.18 1515
4875.84 1568
4876.50 1633
4877.16 1663
4877.81 1603
4878.47 1470
4879.13 1484
4879.79 1635
4880.45 1558
4881.11 1597
4881.77 1638
4882.43 1481
4883.09 1471
4883.75 1509
4884.41 1419
4885.06 1458
4885.72 1530
4886.38 1415
4887.04 1478
4887.70 1470
4888.36 1514
4889.02 1646
4889.68 1471
4890.34 1428
4891.00 1531
4891.66 1576
4892.32 1587
4892.98 1652
4893.64 1735
4894.30 1669
4894.96 1667
4895.62 1742
4896.28 1806
4896.94 1786
4897.60 1706
4898.26 1701
4898.92 1689
4899.58 1672
4900.24 1737
4900.90 1768
4901.56 1800
4902.22 1853
4902.88 1771
4903.54 1964
4904.21 1949
4904.87 1968
4905.53 1918
4906.19 1826
4906.85 1752
4907.51 1687
4908.17 1749
4908.83 1636
4909.49 1610
4910.15 1725
4910.81 1679
4911.48 1625
4912.14 1551
4912.80 1570
4913.46 1505
4914.12 1568
4914.78 1489
4915.44 1518
4916.11 1541
4916.77 1505
4917.43 1561
4918.09 1546
4918.75 1464
4919.41 1508
4920.07 1498
4920.74 1458
4921.40 1366
4922.06 1251
4922.72 1412
4923.38 1419
4924.05 1511
4924.71 1515
4925.37 1532
4926.03 1463
4926.69 1463
4927.36 1532
4928.02 1489
4928.68 1459
4929.34 1372
4930.01 1496
4930.67 1499
4931.33 1495
4931.99 1513
4932.66 1527
4933.32 1446
4933.98 1437
4934.64 1599
4935.31 1478
4935.97 1625
4936.63 1465
4937.30 1385
4937.96 1446
4938.62 1466
4939.28 1409
4939.95 1490
4940.61 1536
4941.27 1543
4941.94 1494
4942.60 1544
4943.26 1562
4943.93 1447
4944.59 1483
4945.25 1486
4945.92 1465
4946.58 1591
4947.24 1482
4947.91 1435
4948.57 1374
4949.23 1415
4949.90 1546
4950.56 1517
4951.23 1474
4951.89 1467
4952.55 1398
4953.22 1368
4953.88 1402
4954.55 1456
4955.21 1316
4955.87 1343
4956.54 1386
4957.20 1422
4957.87 1395
4958.53 1279
4959.20 1361
4959.86 1330
4960.52 1512
4961.19 1652
4961.85 1456
4962.52 1494
4963.18 1462
4963.85 1361
4964.51 1378
4965.18 1487
4965.84 1579
4966.51 1602
4967.17 1564
4967.84 1440
4968.50 1442
4969.17 1641
4969.83 1677
4970.50 1619
4971.16 1564
4971.83 1422
4972.49 1543
4973.16 1454
4973.82 1608
4974.49 1607
4975.15 1615
4975.82 1636
4976.48 1544
4977.15 1561
4977.82 1598
4978.48 1592
4979.15 1543
4979.81 1578
4980.48 1725
4981.14 1626
4981.81 1450
4982.48 1485
4983.14 1598
4983.81 1418
4984.47 1523
4985.14 1599
4985.81 1565
4986.47 1540
4987.14 1702
4987.81 1665
4988.47 1639
4989.14 1833
4989.80 1934
4990.47 2079
4991.14 2090
4991.80 2375
4992.47 2161
4993.14 2300
4993.80 2239
4994.47 2295
4995.14 2357
4995.80 2207
4996.47 2020
4997.14 1864
4997.80 1772
4998.47 1683
4999.14 1530
4999.81 1547
5000.47 1602
5001.14 1459
5001.81 1548
5002.47 1409
5003.14 1283
5003.81 1330
5004.48 1391
5005.14 1359
5005.81 1418
5006.48 1410
5007.15 1397
5007.81 1477
5008.48 1522
5009.15 1409
5009.82 1347
5010.49 1418
5011.15 1484
5011.82 1434
5012.49 1461
5013.16 1273
5013.83 1412
5014.49 1379
5015.16 1370
5015.83 1463
5016.50 1353
5017.17 1320
5017.83 1386
5018.50 1354
5019.17 1557
5019.84 1520
5020.51 1419
5021.18 1580
5021.84 1547
5022.51 1437
5023.18 1520
5023.85 1580
5024.52 1531
5025.19 1543
5025.86 1548
5026.53 1513
5027.19 1463
5027.86 1670
5028.53 1471
5029.20 1478
5029.87 1378
5030.54 1436
5031.21 1571
5031.88 1534
5032.55 1516
5033.22 1444
5033.89 1612
5034.56 1679
5035.23 1504
5035.89 1415
5036.56 1384
5037.23 1384
5037.90 1353
5038.57 1385
5039.24 1397
5039.91 1520
5040.58 1412
5041.25 1367
5041.92 1457
5042.59 1379
5043.26 1369
5043.93 1413
5044.60 1320
5045.27 1360
5045.94 1502
5046.61 1377
5047.28 1338
5047.95 1393
5048.62 1484
5049.29 1460
5049.96 1402
5050.63 1444
5051.31 1413
5051.98 1326
5052.65 1430
5053.32 1508
5053.99 1392
5054.66 1332
5055.33 1265
5056.00 1444
5056.67 1511
5057.34 1383
5058.01 1263
5058.68 1308
5059.35 1374
5060.03 1501
5060.70 1469
5061.37 1402
5062.04 1432
5062.71 1262
5063.38 1438
5064.05 1375
5064.72 1339
5065.40 1358
5066.07 1377
5066.74 1318
5067.41 1309
5068.08 1294
5068.75 1315
5069.43 1357
5070.10 1325
5070.77 1398
5071.44 1390
5072.11 1282
5072.79 1277
5073.46 1333
5074.13 1253
5074.80 1417
5075.47 1339
5076.15 1240
5076.82 1412
5077.49 1500
5078.16 1295
5078.83 1250
5079.51 1420
5080.18 1458
5080.85 1348
5081.52 1169
5082.20 1373
5082.87 1383
5083.54 1305
5084.22 1370
5084.89 1310
5085.56 1412
5086.23 1453
5086.91 1351
5087.58 1326
5088.25 1312
5088.93 1372
5089.60 1263
5090.27 1357
5090.94 1388
5091.62 1379
5092.29 1391
5092.96 1407
5093.64 1411
5094.31 1267
5094.98 1378
5095.66 1424
5096.33 1332
5097.00 1304
5097.68 1336
5098.35 1292
5099.03 1304
5099.70 1322
5100.37 1378
5101.05 1355
5101.72 1298
5102.39 1196
5103.07 1181
5103.74 1193
5104.42 1340
5105.09 1376
5105.77 1379
5106.44 1383
5107.11 1363
5107.79 1206
5108.46 1308
5109.14 1326
5109.81 1354
5110.49 1421
5111.16 1340
5111.83 1317
5112.51 1327
5113.18 1274
5113.86 1307
5114.53 1268
5115.21 1208
5115.88 1278
5116.56 1257
5117.23 1360
5117.91 1430
5118.58 1309
5119.26 1207
5119.93 1254
5120.61 1252
5121.28 1220
5121.96 1294
5122.63 1319
5123.31 1381
5123.98 1372
5124.66 1308
5125.33 1274
5126.01 1316
5126.69 1270
5127.36 1307
5128.04 1344
5128.71 1345
5129.39 1279
5130.06 1276
5130.74 1252
5131.42 1285
5132.09 1306
5132.77 1329
5133.44 1201
5134.12 1245
5134.79 1260
5135.47 1222
5136.15 1313
5136.82 1279
5137.50 1214
5138.18 1249
5138.85 1246
5139.53 1253
5140.20 1275
5140.88 1259
5141.56 1299
5142.23 1299
5142.91 1410
5143.59 1259
5144.26 1233
5144.94 1348
5145.62 1239
5146.29 1237
5146.97 1311
5147.65 1246
5148.33 1185
5149.00 1200
5149.68 1216
5150.36 1336
5151.03 1326
5151.71 1164
5152.39 1263
5153.06 1228
5153.74 1252
5154.42 1188
5155.10 1283
5155.77 1152
5156.45 1216
5157.13 1270
5157.81 1228
5158.48 1230
5159.16 1154
5159.84 1192
5160.52 1206
5161.20 1178
5161.87 1275
5162.55 1175
5163.23 1097
5163.91 1171
5164.58 1263
5165.26 1299
5165.94 1267
5166.62 1258
5167.30 1204
5167.98 1164
5168.65 1137
5169.33 1181
5170.01 1255
5170.69 1263
5171.37 1187
5172.05 1121
5172.72 1134
5173.40 1271
5174.08 1281
5174.76 1156
5175.44 1180
5176.12 1254
5176.80 1063
5177.48 1149
5178.15 1152
5178.83 1177
5179.51 1181
5180.19 1181
5180.87 1161
5181.55 1234
5182.23 1152
5182.91 1226
5183.59 1276
5184.27 1097
5184.95 1212
5185.63 1214
5186.30 1166
5186.98 1216
5187.66 1297
5188.34 1175
5189.02 1179
5189.70 1190
5190.38 1259
5191.06 1223
5191.74 1154
5192.42 1127
5193.10 1133
5193.78 1090
5194.46 1164
5195.14 1158
5195.82 1116
5196.50 1134
5197.18 1257
5197.86 1126
5198.54 1220
5199.22 1213
5199.90 1166
5200.58 1158
5201.26 1132
5201.94 1191
5202.62 1143
5203.31 1151
5203.99 1131
5204.67 1136
5205.35 1217
5206.03 1198
5206.71 1224
5207.39 1272
5208.07 1258
5208.75 1231
5209.43 1254
5210.11 1287
5210.79 1224
5211.48 1287
5212.16 1328
5212.84 1373
5213.52 1379
5214.20 1338
5214.88 1410
5215.56 1279
5216.24 1213
5216.93 1267
5217.61 1188
5218.29 1273
5218.97 1250
5219.65 1249
5220.33 1256
5221.02 1247
5221.70 1183
5222.38 1154
5223.06 1278
5223.74 1333
5224.42 1243
5225.11 1288
5225.79 1169
5226.47 1303
5227.15 1167
5227.83 1206
5228.52 1224
5229.20 1253
5229.88 1282
5230.56 1221
5231.25 1208
5231.93 1233
5232.61 1167
5233.29 1163
5233.98 1183
5234.66 1141
5235.34 1211
5236.02 1270
5236.71 1216
5237.39 1355
5238.07 1321
5238.76 1259
5239.44 1233
5240.12 1131
5240.80 1201
5241.49 1232
5242.17 1311
5242.85 1205
5243.54 1174
5244.22 1202
5244.90 1200
5245.59 1146
5246.27 1189
5246.95 1216
5247.64 1263
5248.32 1191
5249.00 1188
5249.69 1130
5250.37 1125
5251.05 1175
5251.74 1286
5252.42 1247
5253.11 1256
5253.79 1194
5254.47 1123
5255.16 1100
5255.84 1227
5256.53 1279
5257.21 1213
5257.89 1101
5258.58 1029
5259.26 1016
5259.95 1228
5260.63 1172
5261.32 1127
5262.00 1152
5262.68 1187
5263.37 1114
5264.05 1155
5264.74 1165
5265.42 1182
5266.11 1199
5266.79 1226
5267.48 1241
5268.16 1269
5268.85 1332
5269.53 1225
5270.22 1261
5270.90 1235
5271.59 1175
5272.27 1202
5272.96 1284
5273.64 1285
5274.33 1209
5275.01 1326
5275.70 1296
5276.38 1192
5277.07 1178
5277.75 1263
5278.44 1336
5279.12 1364
5279.81 1247
5280.49 1216
5281.18 1277
5281.87 1322
5282.55 1253
5283.24 1206
5283.92 1158
5284.61 1279
5285.30 1221
5285.98 1320
5286.67 1271
5287.35 1254
5288.04 1264
5288.73 1200
5289.41 1207
5290.10 1213
5290.78 1174
5291.47 1147
5292.16 1235
5292.84 1219
5293.53 1125
5294.22 1115
5294.90 1254
5295.59 1166
5296.28 1285
5296.96 1197
5297.65 1134
5298.34 1153
5299.02 1172
5299.71 1098
5300.40 1129
5301.08 1136
5301.77 1193
5302.46 1189
5303.14 1306
5303.83 1224
5304.52 1174
5305.21 1175
5305.89 1216
5306.58 1251
5307.27 1228
5307.96 1242
5308.64 1194
5309.33 1262
5310.02 1144
5310.71 1249
5311.39 1213
5312.08 1211
5312.77 1209
5313.46 1186
5314.14 1223
5314.83 1260
5315.52 1238
5316.21 1168
5316.89 1151
5317.58 1144
5318.27 1259
5318.96 1189
5319.65 1159
5320.34 1198
5321.02 1202
5321.71 1106
5322.40 1327
5323.09 1281
5323.78 1187
5324.47 1132
5325.15 1145
5325.84 1359
5326.53 1218
5327.22 1191
5327.91 1205
5328.60 1231
5329.29 1242
5329.97 1201
5330.66 1335
5331.35 1260
5332.04 1232
5332.73 1256
5333.42 1229
5334.11 1331
5334.80 1229
5335.49 1312
5336.18 1337
5336.87 1295
5337.55 1308
5338.24 1289
5338.93 1194
5339.62 1250
5340.31 1226
5341.00 1222
5341.69 1175
5342.38 1236
5343.07 1164
5343.76 1159
5344.45 1196
5345.14 1221
5345.83 1229
5346.52 1232
5347.21 1180
5347.90 1184
5348.59 1254
5349.28 1407
5349.97 1433
5350.66 1335
5351.35 1286
5352.04 1294
5352.73 1225
5353.42 1347
5354.11 1329
5354.80 1235
5355.49 1351
5356.18 1358
5356.87 1207
5357.56 1226
5358.25 1196
5358.94 1134
5359.64 1149
5360.33 1221
5361.02 1311
5361.71 1276
5362.40 1229
5363.09 1288
5363.78 1214
5364.47 1188
5365.16 1182
5365.85 1296
5366.55 1274
5367.24 1188
5367.93 1197
5368.62 1246
5369.31 1363
5370.00 1331
5370.69 1298
5371.38 1200
5372.08 1212
5372.77 1244
5373.46 1319
5374.15 1262
5374.84 1358
5375.53 1249
5376.23 1257
5376.92 1301
5377.61 1289
5378.30 1233
5378.99 1238
5379.69 1290
5380.38 1270
5381.07 1291
5381.76 1492
5382.45 1413
5383.15 1421
5383.84 1426
5384.53 1461
5385.22 1399
5385.92 1368
5386.61 1380
5387.30 1382
5387.99 1360
5388.69 1318
5389.38 1342
5390.07 1290
5390.76 1291
5391.46 1223
5392.15 1289
5392.84 1294
5393.54 1259
5394.23 1223
5394.92 1208
5395.61 1255
5396.31 1254
5397.00 1263
5397.69 1282
5398.39 1323
5399.08 1280
5399.77 1185
5400.47 1107
5401.16 1151
5401.85 1191
5402.55 1142
5403.24 1200
5403.93 1325
5404.63 1221
5405.32 1141
5406.02 1200
5406.71 1256
5407.40 1199
5408.10 1242
5408.79 1151
5409.48 1094
5410.18 1214
5410.87 1163
5411.57 1188
5412.26 1166
5412.95 1168
5413.65 1127
5414.34 1219
5415.04 1296
5415.73 1165
5416.43 1165
5417.12 1149
5417.82 1135
5418.51 1186
5419.20 1162
5419.90 1214
5420.59 1240
5421.29 1264
5421.98 1175
5422.68 1183
5423.37 1326
5424.07 1290
5424.76 1095
5425.46 1233
5426.15 1210
5426.85 1110
5427.54 1186
5428.24 1175
5428.93 1151
5429.63 1186
5430.32 1212
5431.02 1249
5431.71 1210
5432.41 1263
5433.10 1223
5433.80 1106
5434.50 1170
5435.19 1212
5435.89 1200
5436.58 1153
5437.28 1145
5437.97 1129
5438.67 1128
5439.37 1219
5440.06 1238
5440.76 1231
5441.45 1185
5442.15 1212
5442.85 1175
5443.54 1121
5444.24 1146
5444.93 1227
5445.63 1152
5446.33 1170
5447.02 1174
5447.72 1162
5448.42 1169
5449.11 1197
5449.81 1216
5450.51 1150
5451.20 1128
5451.90 1160
5452.60 1178
5453.29 1109
5453.99 1142
5454.69 1114
5455.38 1133
5456.08 1212
5456.78 1292
5457.47 1176
5458.17 1104
5458.87 1155
5459.57 1078
5460.26 1146
5460.96 1187
5461.66 1254
5462.35 1213
5463.05 1098
5463.75 1070
5464.45 1110
5465.14 1135
5465.84 1151
5466.54 1118
5467.24 1176
5467.93 1172
5468.63 1350
5469.33 1198
5470.03 1192
5470.73 1182
5471.42 1167
5472.12 1156
5472.82 1072
5473.52 1117
5474.22 1084
5474.91 1157
5475.61 1202
5476.31 1180
5477.01 1125
5477.71 1218
5478.40 1138
5479.10 1178
5479.80 1122
5480.50 1139
5481.20 1157
5481.90 1139
5482.60 1196
5483.29 1171
5483.99 1217
5484.69 1204
5485.39 1219
5486.09 1155
5486.79 1093
5487.49 1157
5488.19 1130
5488.89 1280
5489.58 1213
5490.28 1191
5490.98 1305
5491.68 1309
5492.38 1215
5493.08 1176
5493.78 1152
5494.48 1239
5495.18 1251
5495.88 1218
5496.58 1172
5497.28 1247
5497.98 1273
5498.68 1231
5499.38 1283
5500.08 1220
5500.78 1246
5501.48 1159
5502.18 1175
5502.88 1275
5503.58 1263
5504.28 1217
5504.98 1255
5505.68 1377
5506.38 1336
5507.08 1239
5507.78 1281
5508.48 1320
5509.18 1392
5509.88 1352
5510.58 1247
5511.28 1243
5511.98 1313
5512.68 1240
5513.38 1206
5514.08 1196
5514.78 1243
5515.48 1179
5516.18 1152
5516.88 1207
5517.58 1182
5518.28 1230
5518.99 1148
5519.69 1237
5520.39 1179
5521.09 1103
5521.79 1226
5522.49 1212
5523.19 1179
5523.89 1120
5524.59 1147
5525.30 1164
5526.00 1109
5526.70 1079
5527.40 1173
5528.10 1187
5528.80 1224
5529.50 1264
5530.21 1280
5530.91 1204
5531.61 1268
5532.31 1243
5533.01 1150
5533.72 1067
5534.42 1132
5535.12 1079
5535.82 1141
5536.52 1145
5537.23 1117
5537.93 1129
5538.63 1163
5539.33 1119
5540.03 1101
5540.74 1168
5541.44 1185
5542.14 1036
5542.84 1154
5543.55 1093
5544.25 1091
5544.95 1147
5545.65 1081
5546.36 1132
5547.06 1112
5547.76 1084
5548.47 1097
5549.17 1076
5549.87 1121
5550.57 1085
5551.28 1151
5551.98 1031
5552.68 1041
5553.39 1122
5554.09 1099
5554.79 1091
5555.50 1086
5556.20 1096
5556.90 1101
5557.61 1078
5558.31 1043
5559.01 1209
5559.72 1128
5560.42 1088
5561.12 1106
5561.83 1122
5562.53 1093
5563.23 1159
5563.94 1092
5564.64 1129
5565.35 1100
5566.05 1187
5566.75 1148
5567.46 1140
5568.16 1079
5568.87 944
5569.57 1056
5570.27 1171
5570.98 1152
5571.68 1127
5572.39 1037
5573.09 1129
5573.80 1190
5574.50 1107
5575.21 998
5575.91 1067
5576.61 1146
5577.32 1117
5578.02 1093
5578.73 1142
5579.43 1220
5580.14 1214
5580.84 1106
5581.55 1108
5582.25 1160
5582.96 1145
5583.66 1101
5584.37 1025
5585.07 1063
5585.78 1077
5586.48 1185
5587.19 1245
5587.89 1243
5588.60 1134
5589.30 1058
5590.01 1145
5590.72 1152
5591.42 1048
5592.13 1082
5592.83 1089
5593.54 1124
5594.24 1140
5594.95 1079
5595.66 1082
5596.36 1046
5597.07 1071
5597.77 1148
5598.48 1029
5599.18 1146
5599.89 1051
5600.60 1105
5601.30 1093
5602.01 1148
5602.72 1172
5603.42 1051
5604.13 1104
5604.83 1055
5605.54 1160
5606.25 1184
5606.95 1020
5607.66 1044
5608.37 1057
5609.07 970
5609.78 1078
5610.49 1049
5611.19 1128
5611.90 985
5612.61 941
5613.31 989
5614.02 977
5614.73 1041
5615.44 1095
5616.14 1105
5616.85 1023
5617.56 985
5618.26 1099
5618.97 983
5619.68 1033
5620.39 1096
5621.09 1104
5621.80 1100
5622.51 1139
5623.22 1186
5623.92 1080
5624.63 1139
5625.34 1118
5626.05 1146
5626.75 1157
5627.46 1116
5628.17 1141
5628.88 1075
5629.59 1193
5630.29 1028
5631.00 1108
5631.71 1015
5632.42 1097
5633.13 1056
5633.83 1039
5634.54 1030
5635.25 1184
5635.96 1056
5636.67 975
5637.38 1039
5638.08 1044
5638.79 1034
5639.50 1072
5640.21 1044
5640.92 1054
5641.63 1092
5642.34 1035
5643.05 1087
5643.75 1107
5644.46 1231
5645.17 1108
5645.88 1151
5646.59 1157
5647.30 1106
5648.01 1074
5648.72 1064
5649.43 1156
5650.14 1105
5650.85 1119
5651.55 1065
5652.26 1093
5652.97 1116
5653.68 1096
5654.39 1139
5655.10 1133
5655.81 1071
5656.52 1118
5657.23 1127
5657.94 1084
5658.65 1193
5659.36 1193
5660.07 1073
5660.78 1143
5661.49 1225
5662.20 1124
5662.91 1101
5663.62 1182
5664.33 1127
5665.04 1024
5665.75 1174
5666.46 1105
5667.17 1015
5667.88 1022
5668.59 1037
5669.30 1067
5670.01 1136
5670.72 1140
5671.43 1091
5672.14 975
5672.85 1018
5673.57 1058
5674.28 981
5674.99 950
5675.70 937
5676.41 1067
5677.12 1089
5677.83 1069
5678.54 1065
5679.25 1007
5679.96 923
5680.68 966
5681.39 1015
5682.10 1063
5682.81 1004
5683.52 1022
5684.23 1090
5684.94 1047
5685.65 1030
5686.37 953
5687.08 925
5687.79 1019
5688.50 1027
5689.21 977
5689.92 948
5690.64 1019
5691.35 1052
5692.06 1040
5692.77 1002
5693.48 1100
5694.20 1081
5694.91 1024
5695.62 1004
5696.33 974
5697.04 1036
5697.76 992
5698.47 1020
5699.18 986
5699.89 1011
5700.61 1072
5701.32 1047
5702.03 1031
5702.74 992
5703.46 1060
5704.17 1068
5704.88 1059
5705.59 992
5706.31 997
5707.02 1012
5707.73 1050
5708.45 1088
5709.16 1004
5709.87 1056
5710.58 950
5711.30 976
5712.01 1022
5712.72 958
5713.44 972
5714.15 1025
5714.86 1029
5715.58 1006
5716.29 1100
5717.00 990
5717.72 1040
5718.43 960
5719.14 998
5719.86 977
5720.57 1003
5721.28 1018
5722.00 1025
5722.71 1100
5723.43 1031
5724.14 1033
5724.85 1045
5725.57 1080
5726.28 1013
5727.00 1008
5727.71 919
5728.42 1011
5729.14 1032
5729.85 995
5730.57 1007
5731.28 1073
5732.00 1155
5732.71 1040
5733.42 1040
5734.14 977
5734.85 1092
5735.57 1033
5736.28 1040
5737.00 1103
5737.71 1159
5738.43 1064
5739.14 974
5739.86 1033
5740.57 1046
5741.29 1126
5742.00 1017
5742.72 1076
5743.43 1055
5744.15 1001
5744.86 1074
5745.58 1118
5746.29 1075
5747.01 990
5747.72 964
5748.44 983
5749.15 994
5749.87 1023
5750.58 991
5751.30 988
5752.02 1053
5752.73 1017
5753.45 1068
5754.16 977
5754.88 1018
5755.59 1121
5756.31 1101
5757.03 1087
5757.74 1012
5758.46 980
5759.17 978
5759.89 1078
5760.61 1077
5761.32 1072
5762.04 998
5762.76 1107
5763.47 1113
5764.19 1053
5764.90 1089
5765.62 1041
5766.34 1093
5767.05 1049
5767.77 1104
5768.49 1118
5769.20 1075
5769.92 1076
5770.64 1197
5771.35 1175
5772.07 1107
5772.79 1029
5773.51 1045
5774.22 1056
5774.94 1082
5775.66 1076
5776.37 1043
5777.09 1065
5777.81 1098
5778.53 1159
5779.24 1151
5779.96 1082
5780.68 1057
5781.39 1133
5782.11 1126
5782.83 1133
5783.55 1110
5784.26 1088
5784.98 1090
5785.70 1141
5786.42 1149
5787.14 1117
5787.85 1059
5788.57 1141
5789.29 1039
5790.01 1109
5790.73 1096
5791.44 1200
5792.16 1106
5792.88 1158
5793.60 1133
5794.32 1191
5795.03 1122
5795.75 1211
5796.47 1217
5797.19 1129
5797.91 1109
5798.63 1187
5799.35 1146
5800.06 1234
5800.78 1236
5801.50 1144
5802.22 1393
5802.94 1407
5803.66 1365
5804.38 1379
5805.10 1325
5805.81 1366
5806.53 1385
5807.25 1410
5807.97 1395
5808.69 1471
5809.41 1416
5810.13 1358
5810.85 1335
5811.57 1418
5812.29 1339
5813.01 1343
5813.73 1364
5814.45 1410
5815.17 1411
5815.88 1456
5816.60 1455
5817.32 1445
5818.04 1566
5818.76 1597
5819.48 1865
5820.20 1817
5820.92 2008
5821.64 1902
5822.36 1947
5823.08 1837
5823.80 1794
5824.52 1767
5825.24 1757
5825.96 1541
5826.68 1574
5827.40 1528
5828.12 1549
5828.84 1475
5829.57 1480
5830.29 1398
5831.01 1485
5831.73 1385
5832.45 1423
5833.17 1450
5833.89 1373
5834.61 1390
5835.33 1380
5836.05 1414
5836.77 1236
5837.49 1309
5838.21 1284
5838.94 1387
5839.66 1425
5840.38 1409
5841.10 1307
5841.82 1289
5842.54 1364
5843.26 1305
5843.98 1382
5844.70 1314
5845.43 1300
5846.15 1378
5846.87 1313
5847.59 1251
5848.31 1221
5849.03 1303
5849.76 1235
5850.48 1241
5851.20 1212
5851.92 1147
5852.64 1207
5853.36 1284
5854.09 1149
5854.81 1102
5855.53 1055
5856.25 1188
5856.97 1211
5857.70 1251
5858.42 1209
5859.14 1171
5859.86 1170
5860.59 1108
5861.31 1210
5862.03 1151
5862.75 1154
5863.48 1210
5864.20 1172
5864.92 1132
5865.64 1059
5866.37 1063
5867.09 1120
5867.81 1162
5868.54 1093
5869.26 1171
5869.98 1107
5870.70 1164
5871.43 1168
5872.15 1153
5872.87 1137
5873.60 1053
5874.32 1143
5875.04 1107
5875.77 1186
5876.49 1212
5877.21 1174
5877.94 1125
5878.66 1181
5879.38 1223
5880.11 1305
5880.83 1238
5881.55 1084
5882.28 1131
5883.00 1098
5883.73 1164
5884.45 1067
5885.17 1049
5885.90 1095
5886.62 1193
5887.34 1128
5888.07 1059
5888.79 1062
5889.52 1068
5890.24 1090
5890.97 1111
5891.69 1054
5892.41 1063
5893.14 1153
5893.86 1076
5894.59 1122
5895.31 1107
5896.04 1098
5896.76 1213
5897.49 1066
5898.21 1104
5898.93 1164
5899.66 1206
5900.38 1129
5901.11 1067
5901.83 1063
5902.56 1122
5903.28 1145
5904.01 1129
5904.73 1104
5905.46 1179
5906.18 1065
5906.91 1106
5907.64 1141
5908.36 1108
5909.09 1031
5909.81 970
5910.54 1128
5911.26 1183
5911.99 1144
5912.71 1035
5913.44 1055
5914.16 1076
5914.89 1036
5915.62 985
5916.34 1029
5917.07 1061
5917.79 1031
5918.52 1108
5919.25 1156
5919.97 1103
5920.70 1100
5921.42 1031
5922.15 1113
5922.88 1092
5923.60 1110
5924.33 1060
5925.05 1035
5925.78 1006
5926.51 1105
5927.23 1063
5927.96 1061
5928.69 1059
5929.41 1080
5930.14 1089
5930.87 1105
5931.59 1101
5932.32 1039
5933.05 1137
5933.77 1040
5934.50 1065
5935.23 1128
5935.95 1178
5936.68 1128
5937.41 1021
5938.14 1055
5938.86 1167
5939.59 1156
5940.32 1080
5941.04 1135
5941.77 1122
5942.50 1181
5943.23 1146
5943.95 1195
5944.68 1171
5945.41 1131
5946.14 1139
5946.87 1154
5947.59 1158
5948.32 1133
5949.05 1087
5949.78 1084
5950.50 1135
5951.23 1156
5951.96 1131
5952.69 1080
5953.42 1188
5954.14 1129
5954.87 1151
5955.60 1167
5956.33 1216
5957.06 1151
5957.79 1207
5958.51 1158
5959.24 1221
5959.97 1188
5960.70 1148
5961.43 1135
5962.16 1142
5962.88 1089
5963.61 1197
5964.34 1215
5965.07 1170
5965.80 1179
5966.53 1185
5967.26 1164
5967.99 1227
5968.72 1292
5969.44 1254
5970.17 1155
5970.90 1163
5971.63 1190
5972.36 1279
5973.09 1249
5973.82 1299
5974.55 1197
5975.28 1177
5976.01 1190
5976.74 1284
5977.47 1267
5978.20 1356
5978.93 1300
5979.66 1178
5980.39 1163
5981.12 1271
5981.85 1249
5982.58 1258
5983.31 1196
5984.04 1121
5984.77 1274
5985.50 1351
5986.23 1312
5986.96 1266
5987.69 1321
5988.42 1312
5989.15 1358
5989.88 1341
5990.61 1207
5991.34 1223
5992.07 1175
5992.80 1238
5993.53 1281
5994.26 1223
5994.99 1275
5995.72 1375
5996.45 1458
5997.18 1381
5997.91 1254
5998.64 1214
5999.37 1215
6000.11 1255
6000.84 1267
6001.57 1297
6002.30 1181
6003.03 1166
6003.76 1273
6004.49 1280
6005.22 1294
6005.95 1197
6006.69 1301
6007.42 1293
6008.15 1288
6008.88 1200
6009.61 1188
6010.34 1275
6011.07 1376
6011.81 1353
6012.54 1355
6013.27 1287
6014.00 1362
6014.73 1395
6015.46 1414
6016.20 1386
6016.93 1406
6017.66 1306
6018.39 1278
6019.12 1312
6019.86 1352
6020.59 1291
6021.32 1206
6022.05 1121
6022.79 1232
6023.52 1266
6024.25 1213
6024.98 1231
6025.72 1154
6026.45 1173
6027.18 1278
6027.91 1225
6028.65 1166
6029.38 1103
6030.11 1103
6030.84 1184
6031.58 1190
6032.31 1145
6033.04 1224
6033.78 1210
6034.51 1185
6035.24 1116
6035.98 1091
6036.71 1207
6037.44 1186
6038.17 1147
6038.91 1223
6039.64 1168
6040.37 1375
6041.11 1198
6041.84 1156
6042.58 1165
6043.31 1215
6044.04 1152
6044.78 1128
6045.51 1124
6046.24 1145
6046.98 1195
6047.71 1159
6048.44 1241
6049.18 1194
6049.91 1151
6050.65 1249
6051.38 1235
6052.11 1251
6052.85 1211
6053.58 1209
6054.32 1181
6055.05 1230
6055.79 1220
6056.52 1248
6057.25 1181
6057.99 1160
6058.72 1177
6059.46 1229
6060.19 1154
6060.93 1153
6061.66 1119
6062.40 1162
6063.13 1065
6063.87 1110
6064.60 1107
6065.34 1138
6066.07 1174
6066.81 1255
6067.54 1203
6068.28 1162
6069.01 1110
6069.75 1162
6070.48 1216
6071.22 1204
6071.95 1170
6072.69 1177
6073.42 1198
6074.16 1223
6074.89 1252
6075.63 1163
6076.36 1057
6077.10 1114
6077.84 1087
6078.57 1123
6079.31 1102
6080.04 1171
6080.78 1139
6081.51 1156
6082.25 1157
6082.99 1117
6083.72 1096
6084.46 1045
6085.20 1090
6085.93 1153
6086.67 1104
6087.40 1159
6088.14 1139
6088.88 1130
6089.61 1085
6090.35 1025
6091.09 1087
6091.82 1149
6092.56 1150
6093.30 1175
6094.03 1105
6094.77 1104
6095.51 1212
6096.24 1130
6096.98 1122
6097.72 1150
6098.45 1156
6099.19 1211
6099.93 1235
6100.66 1080
6101.40 1199
6102.14 1274
6102.87 1259
6103.61 1155
6104.35 1151
6105.09 1245
6105.82 1164
6106.56 1120
6107.30 1160
6108.04 1101
6108.77 1162
6109.51 1156
6110.25 1087
6110.99 1090
6111.72 1143
6112.46 1131
6113.20 1205
6113.94 1134
6114.68 1222
6115.41 1172
6116.15 1091
6116.89 1151
6117.63 1161
6118.37 1181
6119.10 1104
6119.84 1145
6120.58 1235
6121.32 1191
6122.06 1187
6122.80 1136
6123.53 1202
6124.27 1234
6125.01 1238
6125.75 1167
6126.49 1203
6127.23 1109
6127.97 1247
6128.70 1239
6129.44 1295
6130.18 1232
6130.92 1278
6131.66 1267
6132.40 1274
6133.14 1144
6133.88 1217
6134.62 1263
6135.35 1337
6136.09 1279
6136.83 1217
6137.57 1266
6138.31 1268
6139.05 1292
6139.79 1334
6140.53 1250
6141.27 1212
6142.01 1256
6142.75 1296
6143.49 1162
6144.23 1278
6144.97 1403
6145.71 1318
6146.45 1339
6147.19 1292
6147.93 1283
6148.67 1332
6149.41 1300
6150.15 1318
6150.89 1293
6151.63 1355
6152.37 1339
6153.11 1221
6153.85 1268
6154.59 1316
6155.33 1430
6156.07 1409
6156.81 1334
6157.55 1219
6158.29 1265
6159.03 1338
6159.77 1317
6160.51 1325
6161.25 1384
6161.99 1422
6162.73 1384
6163.47 1392
6164.22 1436
6164.96 1331
6165.70 1378
6166.44 1461
6167.18 1570
6167.92 1532
6168.66 1599
6169.40 1702
6170.14 1575
6170.89 1565
6171.63 1623
6172.37 1618
6173.11 1695
6173.85 1662
6174.59 1577
6175.33 1553
6176.08 1596
6176.82 1679
6177.56 1612
6178.30 1702
6179.04 1679
6179.78 1573
6180.53 1651
6181.27 1600
6182.01 1529
6182.75 1647
6183.49 1724
6184.24 1756
6184.98 1657
6185.72 1670
6186.46 1725
6187.20 1697
6187.95 1661
6188.69 1740
6189.43 1706
6190.17 1668
6190.92 1644
6191.66 1640
6192.40 1701
6193.14 1661
6193.89 1622
6194.63 1759
6195.37 1698
6196.12 1719
6196.86 1915
6197.60 1903
6198.34 1822
6199.09 1825
6199.83 1819
6200.57 1867
6201.32 1923
6202.06 1973
6202.80 1899
6203.55 1920
6204.29 1988
6205.03 1956
6205.78 1968
6206.52 2014
6207.26 2064
6208.01 2099
6208.75 2166
6209.49 2443
6210.24 2783
6210.98 3163
6211.72 3464
6212.47 3812
6213.21 4045
6213.96 4196
6214.70 4139
6215.44 4194
6216.19 4073
6216.93 3709
6217.68 3436
6218.42 3032
6219.16 2720
6219.91 2476
6220.65 2214
6221.40 2015
6222.14 2112
6222.89 1963
6223.63 1916
6224.37 1921
6225.12 1910
6225.86 2078
6226.61 2005
6227.35 2049
6228.10 2186
6228.84 2190
6229.59 2366
6230.33 2398
6231.08 2370
6231.82 2338
6232.57 2218
6233.31 2161
6234.06 2028
6234.80 1877
6235.55 1761
6236.29 1830
6237.04 1681
6237.78 1607
6238.53 1681
6239.27 1615
6240.02 1655
6240.76 1609
6241.51 1685
6242.26 1665
6243.00 1692
6243.75 1738
6244.49 1741
6245.24 1685
6245.98 1755
6246.73 1762
6247.48 1801
6248.22 1720
6248.97 1766
6249.71 1776
6250.46 1783
6251.21 1877
6251.95 1912
6252.70 1819
6253.44 1727
6254.19 1721
6254.94 1796
6255.68 1831
6256.43 1861
6257.18 1777
6257.92 1731
6258.67 1652
6259.42 1695
6260.16 1681
6260.91 1728
6261.66 1717
6262.40 1696
6263.15 1703
6263.90 1752
6264.64 1756
6265.39 1691
6266.14 1662
6266.88 1734
6267.63 1663
6268.38 1701
6269.13 1715
6269.87 1650
6270.62 1665
6271.37 1579
6272.11 1548
6272.86 1576
6273.61 1545
6274.36 1558
6275.10 1498
6275.85 1569
6276.60 1514
6277.35 1521
6278.10 1536
6278.84 1513
6279.59 1594
6280.34 1632
6281.09 1542
6281.83 1513
6282.58 1521
6283.33 1477
6284.08 1423
6284.83 1500
6285.57 1482
6286.32 1358
6287.07 1367
6287.82 1400
6288.57 1524
6289.32 1465
6290.06 1418
6290.81 1470
6291.56 1489
6292.31 1486
6293.06 1523
6293.81 1410
6294.56 1481
6295.30 1499
6296.05 1532
6296.80 1487
6297.55 1497
6298.30 1409
6299.05 1361
6299.80 1419
6300.55 1337
6301.30 1271
6302.05 1356
6302.79 1407
6303.54 1339
6304.29 1319
6305.04 1344
6305.79 1350
6306.54 1314
6307.29 1353
6308.04 1271
6308.79 1247
6309.54 1265
6310.29 1281
6311.04 1286
6311.79 1269
6312.54 1354
6313.29 1389
6314.04 1415
6314.79 1331
6315.54 1241
6316.29 1266
6317.04 1296
6317.79 1343
6318.54 1312
6319.29 1332
6320.04 1376
6320.79 1360
6321.54 1269
6322.29 1322
6323.04 1297
6323.79 1338
6324.54 1266
6325.29 1255
6326.04 1291
6326.79 1272
6327.54 1269
6328.29 1304
6329.04 1175
6329.79 1272
6330.55 1223
6331.30 1200
6332.05 1208
6332.80 1168
6333.55 1232
6334.30 1241
6335.05 1211
6335.80 1251
6336.55 1193
6337.30 1244
6338.06 1174
6338.81 1214
6339.56 1198
6340.31 1171
6341.06 1153
6341.81 1143
6342.56 1137
6343.32 1261
6344.07 1249
6344.82 1225
6345.57 1163
6346.32 1119
6347.07 1130
6347.83 1250
6348.58 1302
6349.33 1227
6350.08 1166
6350.83 1149
6351.59 1273
6352.34 1199
6353.09 1134
6353.84 1189
6354.60 1239
6355.35 1202
6356.10 1220
6356.85 1204
6357.61 1136
6358.36 1243
6359.11 1143
6359.86 1103
6360.62 1198
6361.37 1131
6362.12 1237
6362.87 1200
6363.63 1114
6364.38 1149
6365.13 1200
6365.88 1246
6366.64 1178
6367.39 1310
6368.14 1185
6368.90 1152
6369.65 1195
6370.40 1226
6371.16 1253
6371.91 1184
6372.66 1109
6373.42 1129
6374.17 1182
6374.92 1179
6375.68 1233
6376.43 1204
6377.18 1158
6377.94 1116
6378.69 1140
6379.45 1198
6380.20 1174
6380.95 1143
6381.71 1190
6382.46 1132
6383.21 1136
6383.97 1119
6384.72 1201
6385.48 1140
6386.23 1076
6386.98 1144
6387.74 1202
6388.49 1203
6389.25 1213
6390.00 1178
6390.76 1141
6391.51 1032
6392.27 1076
6393.02 1099
6393.77 1087
6394.53 1157
6395.28 1125
6396.04 1111
6396.79 1141
6397.55 1087
6398.30 1064
6399.06 1038
6399.81 1033
6400.57 1115
6401.32 1129
6402.08 1122
6402.83 1107
6403.59 1098
6404.34 1170
6405.10 1153
6405.85 1104
6406.61 1154
6407.36 1070
6408.12 1175
6408.88 1057
6409.63 1093
6410.39 1068
6411.14 1118
6411.90 1094
6412.65 1096
6413.41 1132
6414.16 1084
6414.92 1169
6415.68 1178
6416.43 1071
6417.19 988
6417.94 932
6418.70 1026
6419.46 1123
6420.21 1134
6420.97 1066
6421.73 1110
6422.48 1044
6423.24 1078
6423.99 1111
6424.75 1079
6425.51 1084
6426.26 1226
6427.02 1099
6427.78 1148
6428.53 1178
6429.29 1110
6430.05 1046
6430.80 1049
6431.56 1105
6432.32 1108
6433.07 1197
6433.83 1135
6434.59 1057
6435.34 1069
6436.10 1137
6436.86 1095
6437.62 1070
6438.37 1158
6439.13 1148
6439.89 1115
6440.65 1076
6441.40 1098
6442.16 1084
6442.92 1048
6443.68 1105
6444.43 1225
6445.19 1136
6445.95 1170
6446.71 1006
6447.46 1060
6448.22 1056
6448.98 1123
6449.74 1211
6450.49 1140
6451.25 1197
6452.01 1178
6452.77 1160
6453.53 1158
6454.29 1189
6455.04 1186
6455.80 1167
6456.56 1185
6457.32 1168
6458.08 1209
6458.84 1154
6459.59 1204
6460.35 1189
6461.11 1181
6461.87 1244
6462.63 1196
6463.39 1170
6464.15 1199
6464.90 1185
6465.66 1220
6466.42 1205
6467.18 1184
6467.94 1188
6468.70 1233
6469.46 1238
6470.22 1269
6470.98 1134
6471.73 1135
6472.49 1175
6473.25 1132
6474.01 1133
6474.77 1190
6475.53 1301
6476.29 1266
6477.05 1230
6477.81 1217
6478.57 1247
6479.33 1278
6480.09 1270
6480.85 1227
6481.61 1260
6482.37 1314
6483.13 1343
6483.89 1263
6484.65 1169
6485.41 1266
6486.17 1280
6486.93 1180
6487.69 1311
6488.45 1254
6489.21 1221
6489.97 1201
6490.73 1280
6491.49 1355
6492.25 1364
6493.01 1405
6493.77 1279
6494.53 1359
6495.29 1355
6496.05 1347
6496.81 1414
6497.57 1441
6498.33 1458
6499.10 1391
6499.86 1448
6500.62 1416
6501.38 1412
6502.14 1517
6502.90 1324
6503.66 1345
6504.42 1376
6505.18 1430
6505.94 1521
6506.71 1501
6507.47 1399
6508.23 1566
6508.99 1563
6509.75 1508
6510.51 1574
6511.27 1548
6512.04 1572
6512.80 1590
6513.56 1572
6514.32 1462
6515.08 1461
6515.84 1489
6516.61 1584
6517.37 1583
6518.13 1697
6518.89 1639
6519.65 1602
6520.42 1548
6521.18 1566
6521.94 1643
6522.70 1679
6523.46 1565
6524.23 1649
6524.99 1701
6525.75 1848
6526.51 1841
6527.28 1837
6528.04 1881
6528.80 1828
6529.56 1946
6530.33 1931
6531.09 1897
6531.85 1856
6532.61 1874
6533.38 1879
6534.14 1800
6534.90 1767
6535.67 1870
6536.43 1934
6537.19 1983
6537.95 2057
6538.72 2210
6539.48 2390
6540.24 2633
6541.01 2575
6541.77 2686
6542.53 2652
6543.30 2565
6544.06 2470
6544.82 2261
6545.59 2124
6546.35 2033
6547.11 1910
6547.88 1868
6548.64 1590
6549.41 1611
6550.17 1651
6550.93 1653
6551.70 1575
6552.46 1525
6553.22 1522
6553.99 1587
6554.75 1580
6555.52 1486
6556.28 1550
6557.05 1556
6557.81 1569
6558.57 1574
6559.34 1514
6560.10 1594
6560.87 1546
6561.63 1626
6562.40 1465
6563.16 1640
6563.92 1625
6564.69 1704
6565.45 1736
6566.22 1724
6566.98 1744
6567.75 1724
6568.51 1722
6569.28 1708
6570.04 1700
6570.81 1758
6571.57 1706
6572.34 1707
6573.10 1788
6573.87 1710
6574.63 1629
6575.40 1680
6576.16 1709
6576.93 1776
6577.69 1840
6578.46 1793
6579.23 1854
6579.99 1965
6580.76 1862
6581.52 1762
6582.29 1927
6583.05 1954
6583.82 1904
6584.59 1881
6585.35 1910
6586.12 2074
6586.88 1888
6587.65 2060
6588.41 2054
6589.18 2079
6589.95 2129
6590.71 2167
6591.48 2076
6592.25 1955
6593.01 2036
6593.78 1973
6594.54 2057
6595.31 2165
6596.08 2032
6596.84 1973
6597.61 2038
6598.38 2033
6599.14 1861
6599.91 1860
6600.68 1867
6601.44 1903
6602.21 1777
6602.98 1670
6603.74 1680
6604.51 1768
6605.28 1737
6606.05 1720
6606.81 1800
6607.58 1696
6608.35 1649
6609.11 1544
6609.88 1581
6610.65 1560
6611.42 1571
6612.18 1582
6612.95 1624
6613.72 1639
6614.49 1666
6615.25 1654
6616.02 1626
6616.79 1615
6617.56 1580
6618.32 1602
6619.09 1615
6619.86 1535
6620.63 1641
6621.40 1705
6622.16 1706
6622.93 1798
6623.70 1709
6624.47 1728
6625.24 1670
6626.00 1711
6626.77 1727
6627.54 1745
6628.31 1777
6629.08 1768
6629.85 1799
6630.61 1742
6631.38 1639
6632.15 1660
6632.92 1727
6633.69 1605
6634.46 1680
6635.23 1634
6635.99 1634
6636.76 1784
6637.53 1767
6638.30 1752
6639.07 1856
6639.84 1851
6640.61 1753
6641.38 1823
6642.15 1889
6642.92 1866
6643.68 1818
6644.45 1697
6645.22 1639
6645.99 1711
6646.76 1635
6647.53 1598
6648.30 1590
6649.07 1500
6649.84 1658
6650.61 1668
6651.38 1542
6652.15 1529
6652.92 1610
6653.69 1619
6654.46 1628
6655.23 1729
6656.00 1735
6656.77 1602
6657.54 1684
6658.31 1513
6659.08 1652
6659.85 1569
6660.62 1550
6661.39 1528
6662.16 1600
6662.93 1629
6663.70 1616
6664.47 1588
6665.24 1592
6666.01 1613
6666.78 1791
6667.55 1790
6668.32 1788
6669.09 1883
6669.86 1887
6670.64 2002
6671.41 1928
6672.18 1895
6672.95 1809
6673.72 1697
6674.49 1650
6675.26 1587
6676.03 1538
6676.80 1548
6677.57 1427
6678.35 1503
6679.12 1438
6679.89 1459
6680.66 1511
6681.43 1458
6682.20 1393
6682.97 1489
6683.75 1565
6684.52 1532
6685.29 1575
6686.06 1563
6686.83 1444
6687.60 1465
6688.38 1531
6689.15 1567
6689.92 1633
6690.69 1687
6691.46 1708
6692.24 1788
6693.01 1570
6693.78 1593
6694.55 1526
6695.32 1448
6696.10 1518
6696.87 1461
6697.64 1478
6698.41 1389
6699.19 1387
6699.96 1368
6700.73 1374
6701.50 1361
6702.28 1331
6703.05 1413
6703.82 1454
6704.59 1421
6705.37 1445
6706.14 1432
6706.91 1501
6707.69 1405
6708.46 1385
6709.23 1425
6710.00 1390
6710.78 1473
6711.55 1340
6712.32 1294
6713.10 1313
6713.87 1301
6714.64 1254
6715.42 1407
6716.19 1272
6716.96 1244
6717.74 1238
6718.51 1313
6719.28 1303
6720.06 1293
6720.83 1280
6721.61 1444
6722.38 1325
6723.15 1219
6723.93 1309
6724.70 1269
6725.47 1301
6726.25 1305
6727.02 1333
6727.80 1325
6728.57 1273
6729.35 1237
6730.12 1192
6730.89 1306
6731.67 1388
6732.44 1347
6733.22 1317
6733.99 1329
6734.77 1325
6735.54 1295
6736.31 1271
6737.09 1233
6737.86 1264
6738.64 1225
6739.41 1187
6740.19 1186
6740.96 1252
6741.74 1293
6742.51 1249
6743.29 1348
6744.06 1321
6744.84 1273
6745.61 1196
6746.39 1264
6747.16 1157
6747.94 1202
6748.71 1220
6749.49 1210
6750.26 1275
6751.04 1245
6751.82 1280
6752.59 1217
6753.37 1120
6754.14 1179
6754.92 1296
6755.69 1213
6756.47 1166
6757.25 1100
6758.02 1160
6758.80 1201
6759.57 1194
6760.35 1146
6761.12 1080
6761.90 1139
6762.68 1204
6763.45 1243
6764.23 1182
6765.01 1086
6765.78 1122
6766.56 1170
6767.33 1231
6768.11 1241
6768.89 1227
6769.66 1164
6770.44 1098
6771.22 1231
6771.99 1233
6772.77 1155
6773.55 1126
6774.32 1109
6775.10 1140
6775.88 1157
6776.65 1223
6777.43 1146
6778.21 1209
6778.99 1193
6779.76 1193
6780.54 1181
6781.32 1229
6782.09 1170
6782.87 1216
6783.65 1166
6784.43 1251
6785.20 1268
6785.98 1253
6786.76 1329
6787.54 1250
6788.31 1189
6789.09 1069
6789.87 1125
6790.65 1151
6791.42 1153
6792.20 1093
6792.98 1053
6793.76 1173
6794.54 1196
6795.31 1152
6796.09 1068
6796.87 1112
6797.65 1089
6798.43 1076
6799.20 1116
6799.98 1123
6800.76 1090
6801.54 1101
6802.32 1112
6803.10 1086
6803.87 1069
6804.65 1091
6805.43 984
6806.21 1014
6806.99 1067
6807.77 1047
6808.55 1019
6809.32 1042
6810.10 1040
6810.88 1047
6811.66 1006
6812.44 1035
6813.22 994
6814.00 1036
6814.78 1077
6815.56 1113
6816.34 1104
6817.11 1067
6817.89 1098
6818.67 1000
6819.45 1019
6820.23 1030
6821.01 1029
6821.79 1111
6822.57 1175
6823.35 1096
6824.13 1011
6824.91 977
6825.69 1020
6826.47 1046
6827.25 1048
6828.03 1075
6828.81 996
6829.59 1028
6830.37 1056
6831.15 1039
6831.93 964
6832.71 1016
6833.49 988
6834.27 1083
6835.05 1011
6835.83 1060
6836.61 1032
6837.39 1073
6838.17 1125
6838.95 1019
6839.73 1060
6840.51 1098
6841.29 1057
6842.07 1062
6842.85 999
6843.63 1013
6844.42 1032
6845.20 1094
6845.98 1050
6846.76 1067
6847.54 1008
6848.32 1044
6849.10 1061
6849.88 1103
6850.66 1047
6851.44 1048
6852.23 1106
6853.01 1220
6853.79 1201
6854.57 1196
6855.35 1244
6856.13 1232
6856.91 1159
6857.70 1319
6858.48 1280
6859.26 1223
6860.04 1176
6860.82 1161
6861.60 1147
6862.39 1130
6863.17 1131
6863.95 1176
6864.73 1132
6865.51 1196
6866.30 1076
6867.08 1076
6867.86 1095
6868.64 1049
6869.42 1155
6870.21 1242
6870.99 1199
6871.77 1189
6872.55 1139
6873.34 1119
6874.12 1146
6874.90 1106
6875.68 1072
6876.47 1125
6877.25 1099
6878.03 1063
6878.81 1215
6879.60 1128
6880.38 1057
6881.16 1114
6881.95 1110
6882.73 1123
6883.51 1042
6884.29 1089
6885.08 989
6885.86 1107
6886.64 1165
6887.43 1090
6888.21 1128
6888.99 1106
6889.78 1154
6890.56 1091
6891.34 1186
6892.13 1184
6892.91 1173
6893.69 1117
6894.48 1156
6895.26 1120
6896.05 1149
6896.83 1237
6897.61 1143
6898.40 1080
6899.18 1111
6899.97 1102
6900.75 1123
6901.53 1103
6902.32 1059
6903.10 1124
6903.89 1155
6904.67 1153
6905.45 1170
6906.24 1190
6907.02 1130
6907.81 1141
6908.59 1190
6909.38 1249
6910.16 1217
6910.95 1114
6911.73 1066
6912.51 1091
6913.30 1143
6914.08 1101
6914.87 1151
6915.65 1123
6916.44 1212
6917.22 1121
6918.01 1147
6918.79 1131
6919.58 1129
6920.36 1176
6921.15 1152
6921.93 1181
6922.72 1224
6923.50 1238
6924.29 1154
6925.08 1268
6925.86 1269
6926.65 1150
6927.43 1228
6928.22 1263
6929.00 1292
6929.79 1251
6930.57 1330
6931.36 1238
6932.15 1246
6932.93 1228
6933.72 1203
6934.50 1178
6935.29 1220
6936.08 1189
6936.86 1236
6937.65 1227
6938.43 1168
6939.22 1275
6940.01 1241
6940.79 1233
6941.58 1210
6942.37 1237
6943.15 1251
6943.94 1199
6944.72 1184
6945.51 1182
6946.30 1255
6947.08 1273
6947.87 1217
6948.66 1303
6949.44 1283
6950.23 1351
6951.02 1374
6951.80 1357
6952.59 1465
6953.38 1361
6954.17 1360
6954.95 1374
6955.74 1294
6956.53 1295
6957.31 1321
6958.10 1319
6958.89 1379
6959.68 1343
6960.46 1448
6961.25 1438
6962.04 1442
6962.83 1410
6963.61 1432
6964.40 1435
6965.19 1454
6965.98 1436
6966.76 1380
6967.55 1459
6968.34 1461
6969.13 1421
6969.92 1435
6970.70 1493
6971.49 1425
6972.28 1443
6973.07 1410
6973.86 1519
6974.64 1623
6975.43 1588
6976.22 1520
6977.01 1552
6977.80 1632
6978.59 1615
6979.37 1599
6980.16 1634
6980.95 1660
6981.74 1640
6982.53 1812
6983.32 1747
6984.11 1702
6984.90 1768
6985.68 1840
6986.47 2025
6987.26 2088
6988.05 2171
6988.84 2257
6989.63 2483
6990.42 2731
6991.21 2714
6992.00 2576
6992.79 2597
6993.57 2500
6994.36 2253
6995.15 2069
6995.94 1855
6996.73 1894
6997.52 1838
6998.31 1855
6999.10 1835
6999.89 1816
7000.68 1880
7001.47 2024
7002.26 2265
7003.05 2330
7003.84 2419
7004.63 2494
7005.42 2619
7006.21 2632
7007.00 2660
7007.79 2405
7008.58 2278
7009.37 2120
7010.16 1982
7010.95 1814
7011.74 1671
7012.53 1638
7013.32 1568
7014.11 1512
7014.90 1527
7015.69 1430
7016.48 1367
7017.27 1353
7018.06 1450
7018.85 1525
7019.65 1500
7020.44 1474
7021.23 1395
7022.02 1463
7022.81 1417
7023.60 1417
7024.39 1359
7025.18 1254
7025.97 1334
7026.76 1420
7027.56 1323
7028.35 1408
7029.14 1369
7029.93 1348
7030.72 1363
7031.51 1437
7032.30 1422
7033.09 1448
7033.89 1404
7034.68 1412
7035.47 1321
7036.26 1267
7037.05 1287
7037.84 1234
7038.64 1270
7039.43 1306
7040.22 1234
7041.01 1343
7041.80 1382
7042.60 1309
7043.39 1426
7044.18 1372
7044.97 1361
7045.76 1293
7046.56 1330
7047.35 1372
7048.14 1334
7048.93 1450
7049.73 1353
7050.52 1378
7051.31 1304
7052.10 1286
7052.90 1273
7053.69 1276
7054.48 1277
7055.27 1282
7056.07 1353
7056.86 1383
7057.65 1289
7058.45 1299
7059.24 1209
7060.03 1194
7060.83 1279
7061.62 1221
7062.41 1312
7063.20 1279
7064.00 1330
7064.79 1203
7065.58 1203
7066.38 1221
7067.17 1226
7067.96 1311
7068.76 1224
7069.55 1123
7070.35 1223
7071.14 1179
7071.93 1249
7072.73 1267
7073.52 1237
7074.31 1164
7075.11 1194
7075.90 1196
7076.70 1192
7077.49 1268
7078.28 1241
7079.08 1223
7079.87 1138
7080.67 1129
7081.46 1153
7082.25 1140
7083.05 1173
7083.84 1124
7084.64 1087
7085.43 1195
7086.23 1176
7087.02 1196
7087.82 1157
7088.61 1237
7089.41 1186
7090.20 1144
7090.99 1115
7091.79 1081
7092.58 1100
7093.38 1071
7094.17 1099
7094.97 1032
7095.76 1119
7096.56 1067
7097.35 1086
7098.15 1034
7098.94 1042
7099.74 1059
7100.54 986
7101.33 1078
7102.13 1077
7102.92 1101
7103.72 1019
7104.51 1072
7105.31 1013
7106.10 1024
7106.90 1001
7107.70 998
7108.49 1005
7109.29 1064
7110.08 1015
7110.88 1006
7111.67 977
7112.47 955
7113.27 981
7114.06 987
7114.86 1000
7115.65 997
7116.45 920
7117.25 989
7118.04 1061
7118.84 1063
7119.64 982
7120.43 1060
7121.23 1019
7122.03 992
7122.82 991
7123.62 957
7124.41 1076
7125.21 1018
7126.01 960
7126.81 975
7127.60 1078
7128.40 945
7129.20 952
7129.99 973
7130.79 1070
7131.59 1097
7132.38 1074
7133.18 1097
7133.98 1058
7134.78 1042
7135.57 1035
7136.37 968
7137.17 994
7137.96 1056
7138.76 1019
7139.56 987
7140.36 919
7141.15 979
7141.95 958
7142.75 945
7143.55 942
7144.35 953
7145.14 960
7145.94 1031
7146.74 1038
7147.54 986
7148.33 1022
7149.13 1042
7149.93 953
7150.73 962
7151.53 954
7152.33 902
7153.12 932
7153.92 914
7154.72 1006
7155.52 963
7156.32 965
7157.12 910
7157.91 997
7158.71 950
7159.51 960
7160.31 1011
7161.11 1016
7161.91 970
7162.71 1006
7163.50 969
7164.30 1002
7165.10 947
7165.90 929
7166.70 962
7167.50 900
7168.30 975
7169.10 1012
7169.90 973
7170.70 961
7171.50 951
7172.29 850
7173.09 897
7173.89 962
7174.69 950
7175.49 908
7176.29 927
7177.09 906
7177.89 919
7178.69 861
7179.49 906
7180.29 897
7181.09 936
7181.89 959
7182.69 874
7183.49 862
7184.29 844
7185.09 914
7185.89 898
7186.69 921
7187.49 794
7188.29 896
7189.09 883
7189.89 944
7190.69 923
7191.49 989
7192.29 878
7193.09 951
7193.89 957
7194.69 905
7195.49 852
7196.29 827
7197.10 862
7197.90 768
7198.70 847
7199.50 851
7200.30 855
7201.10 929
7201.90 826
7202.70 856
7203.50 827
7204.30 849
7205.11 951
7205.91 919
7206.71 938
7207.51 868
7208.31 836
7209.11 902
7209.91 894
7210.71 908
7211.52 863
7212.32 915
7213.12 939
7213.92 851
7214.72 884
7215.52 890
7216.33 879
7217.13 909
7217.93 875
7218.73 862
7219.53 862
7220.34 939
7221.14 879
7221.94 879
7222.74 876
7223.54 912
7224.35 909
7225.15 906
7225.95 927
7226.75 921
7227.56 888
7228.36 909
7229.16 939
7229.96 977
7230.77 873
7231.57 884
7232.37 874
7233.17 839
7233.98 858
7234.78 915
7235.58 938
7236.38 915
7237.19 881
7237.99 903
7238.79 946
7239.60 914
7240.40 883
7241.20 856
7242.01 841
7242.81 955
7243.61 991
7244.42 859
7245.22 867
7246.02 931
7246.83 971
7247.63 925
7248.43 888
7249.24 843
7250.04 896
7250.84 860
7251.65 922
7252.45 935
7253.26 853
7254.06 913
7254.86 899
7255.67 840
7256.47 814
7257.28 840
7258.08 867
7258.88 845
7259.69 825
7260.49 789
7261.30 817
7262.10 855
7262.90 865
7263.71 883
7264.51 939
7265.32 955
7266.12 846
7266.93 871
7267.73 835
7268.54 839
7269.34 817
7270.15 861
7270.95 887
7271.76 837
7272.56 890
7273.37 815
7274.17 830
7274.98 864
7275.78 943
7276.59 916
7277.39 939
7278.20 915
7279.00 916
7279.81 918
7280.61 926
7281.42 950
7282.22 882
7283.03 852
7283.83 925
7284.64 1017
7285.45 972
7286.25 1059
7287.06 1123
7287.86 1157
7288.67 1202
7289.47 1263
7290.28 1242
7291.09 1237
7291.89 1208
7292.70 1151
7293.50 1132
7294.31 1066
7295.12 1105
7295.92 1033
7296.73 1001
7297.53 929
7298.34 884
7299.15 855
7299.95 897
7300.76 879
7301.57 850
7302.37 853
7303.18 903
7303.99 872
7304.79 920
7305.60 879
7306.41 816
7307.21 816
7308.02 810
7308.83 850
7309.63 850
7310.44 887
7311.25 847
7312.06 955
7312.86 934
7313.67 855
7314.48 811
7315.28 891
7316.09 926
7316.90 935
7317.71 913
7318.51 902
7319.32 960
7320.13 988
7320.94 876
7321.74 866
7322.55 833
7323.36 901
7324.17 955
7324.97 1004
7325.78 1006
7326.59 982
7327.40 992
7328.21 988
7329.01 918
7329.82 965
7330.63 946
7331.44 1023
7332.25 962
7333.06 933
7333.86 967
7334.67 954
7335.48 827
7336.29 889
7337.10 880
7337.91 941
7338.71 969
7339.52 931
7340.33 935
7341.14 961
7341.95 886
7342.76 977
7343.57 905
7344.38 896
7345.18 892
7345.99 894
7346.80 903
7347.61 885
7348.42 856
7349.23 882
7350.04 810
7350.85 849
7351.66 858
7352.47 842
7353.28 911
7354.09 927
7354.89 888
7355.70 922
7356.51 836
7357.32 831
7358.13 854
7358.94 867
7359.75 824
7360.56 810
7361.37 860
7362.18 853
7362.99 802
7363.80 854
7364.61 858
7365.42 837
7366.23 880
7367.04 842
7367.85 906
7368.66 916
7369.47 886
7370.28 852
7371.09 865
7371.90 837
7372.71 896
7373.52 943
7374.33 908
7375.15 832
7375.96 849
7376.77 929
7377.58 919
7378.39 916
7379.20 924
7380.01 865
7380.82 838
7381.63 830
7382.44 866
7383.25 966
7384.06 1029
7384.88 1041
7385.69 993
7386.50 930
7387.31 988
7388.12 983
7388.93 983
7389.74 987
7390.55 926
7391.37 933
7392.18 921
7392.99 851
7393.80 895
7394.61 851
7395.42 906
7396.24 846
7397.05 871
7397.86 870
7398.67 834
7399.48 841
7400.30 892
7401.11 900
7401.92 870
7402.73 890
7403.54 1033
7404.36 1035
7405.17 1052
7405.98 941
7406.79 1005
7407.60 978
7408.42 1004
7409.23 980
7410.04 933
7410.85 868
7411.67 885
7412.48 982
7413.29 905
7414.11 918
7414.92 821
7415.73 765
7416.54 879
7417.36 825
7418.17 850
7418.98 987
7419.80 913
7420.61 821
7421.42 842
7422.23 830
7423.05 879
7423.86 844
7424.67 855
7425.49 858
7426.30 771
7427.11 803
7427.93 812
7428.74 789
7429.56 795
7430.37 821
7431.18 797
7432.00 894
7432.81 786
7433.62 814
7434.44 908
7435.25 875
7436.07 846
7436.88 831
7437.69 792
7438.51 854
7439.32 891
7440.14 884
7440.95 803
7441.76 858
7442.58 864
7443.39 800
7444.21 797
7445.02 880
7445.84 843
7446.65 832
7447.46 878
7448.28 851
7449.09 825
7449.91 809
7450.72 892
7451.54 823
7452.35 788
7453.17 825
7453.98 931
7454.80 830
7455.61 847
7456.43 878
7457.24 786
7458.06 824
7458.87 878
7459.69 879
7460.50 887
7461.32 852
7462.13 813
7462.95 831
7463.77 740
7464.58 909
7465.40 809
7466.21 782
7467.03 846
7467.84 816
7468.66 828
7469.47 838
7470.29 795
7471.11 763
7471.92 896
7472.74 800
7473.55 795
7474.37 856
7475.19 812
7476.00 792
7476.82 828
7477.63 858
7478.45 797
7479.27 807
7480.08 781
7480.90 800
7481.72 794
7482.53 869
7483.35 848
7484.17 876
7484.98 859
7485.80 866
7486.62 781
7487.43 824
7488.25 830
7489.07 827
7489.88 862
7490.70 838
7491.52 814
7492.33 804
7493.15 807
7493.97 809
7494.78 828
7495.60 779
7496.42 787
7497.24 819
7498.05 820
7498.87 760
7499.69 776
7500.51 780
7501.32 794
7502.14 785
7502.96 803
7503.78 828
7504.59 851
7505.41 782
7506.23 879
7507.05 836
7507.86 774
7508.68 875
7509.50 888
7510.32 923
7511.14 834
7511.95 803
7512.77 821
7513.59 832
7514.41 834
7515.23 853
7516.05 835
7516.86 845
7517.68 867
7518.50 935
7519.32 848
7520.14 795
7520.96 781
7521.78 768
7522.59 852
7523.41 822
7524.23 780
7525.05 809
7525.87 781
7526.69 838
7527.51 822
7528.33 819
7529.14 830
7529.96 804
7530.78 859
7531.60 876
7532.42 797
7533.24 768
7534.06 726
7534.88 814
7535.70 821
7536.52 897
7537.34 877
7538.16 923
7538.98 840
7539.80 884
7540.62 841
7541.44 876
7542.25 866
7543.07 860
7543.89 780
7544.71 892
7545.53 881
7546.35 891
7547.17 866
7547.99 869
7548.81 928
7549.63 919
7550.45 905
7551.27 860
7552.09 865
7552.92 922
7553.74 927
7554.56 953
7555.38 945
7556.20 908
7557.02 931
7557.84 867
7558.66 875
7559.48 927
7560.30 953
7561.12 970
7561.94 931
7562.76 945
7563.58 964
7564.40 960
7565.23 984
7566.05 950
7566.87 965
7567.69 988
7568.51 1019
7569.33 997
7570.15 956
7570.97 984
7571.79 981
7572.62 969
7573.44 896
7574.26 869
7575.08 886
7575.90 928
7576.72 961
7577.55 1046
7578.37 1015
7579.19 944
7580.01 923
7580.83 918
7581.65 925
7582.48 899
7583.30 883
7584.12 956
7584.94 918
7585.76 1023
7586.59 976
7587.41 956
7588.23 960
7589.05 1062
7589.88 1048
7590.70 985
7591.52 1087
7592.34 1103
7593.16 1112
7593.99 1007
7594.81 1024
7595.63 1038
7596.46 1049
7597.28 1098
7598.10 1125
7598.92 1062
7599.75 992
7600.57 1044
7601.39 1057
7602.22 1044
7603.04 1104
7603.86 1101
7604.68 1149
7605.51 1115
7606.33 1106
7607.15 1219
7607.98 1289
7608.80 1325
7609.62 1380
7610.45 1302
7611.27 1309
7612.09 1350
7612.92 1285
7613.74 1180
7614.57 1230
7615.39 1110
7616.21 1133
7617.04 1077
7617.86 1045
7618.68 1052
7619.51 1076
7620.33 1105
7621.16 1029
7621.98 1077
7622.80 1055
7623.63 1048
7624.45 1104
7625.28 1083
7626.10 1105
7626.93 1077
7627.75 1051
7628.57 998
7629.40 1107
7630.22 1074
7631.05 1065
7631.87 1021
7632.70 1138
7633.52 1216
7634.35 1197
7635.17 1118
7636.00 1207
7636.82 1316
7637.65 1248
7638.47 1347
7639.30 1231
7640.12 1216
7640.95 1187
7641.77 1108
7642.60 1101
7643.42 1037
7644.25 989
7645.07 1019
7645.90 1050
7646.72 973
7647.55 1011
7648.37 1006
7649.20 1022
7650.02 1048
7650.85 1010
7651.68 1033
7652.50 1040
7653.33 1035
7654.15 991
7654.98 1055
7655.81 1052
7656.63 953
7657.46 982
7658.28 1043
7659.11 972
7659.94 950
7660.76 844
7661.59 885
7662.41 939
7663.24 871
7664.07 943
7664.89 967
7665.72 849
7666.55 897
7667.37 869
7668.20 794
7669.03 841
7669.85 842
7670.68 825
7671.51 892
7672.33 874
7673.16 891
7673.99 870
7674.81 941
7675.64 890
7676.47 847
7677.29 851
7678.12 866
7678.95 872
7679.78 879
7680.60 856
7681.43 887
7682.26 865
7683.08 859
7683.91 910
7684.74 870
7685.57 862
7686.39 900
7687.22 884
7688.05 847
7688.88 905
7689.70 936
7690.53 911
7691.36 933
7692.19 785
7693.02 814
7693.84 860
7694.67 863
7695.50 900
7696.33 833
7697.16 813
7697.98 861
7698.81 814
7699.64 868
7700.47 881
7701.30 860
7702.13 839
7702.95 815
7703.78 866
7704.61 834
7705.44 781
7706.27 836
7707.10 839
7707.93 844
7708.75 804
7709.58 873
7710.41 844
7711.24 865
7712.07 826
7712.90 819
7713.73 770
7714.56 861
7715.39 839
7716.22 740
7717.04 774
7717.87 816
7718.70 749
7719.53 841
7720.36 807
7721.19 850
7722.02 757
7722.85 830
7723.68 819
7724.51 853
7725.34 817
7726.17 812
7727.00 805
7727.83 787
7728.66 748
7729.49 759
7730.32 808
7731.15 804
7731.98 829
7732.81 781
7733.64 790
7734.47 788
7735.30 800
7736.13 771
7736.96 765
7737.79 823
7738.62 822
7739.45 822
7740.28 829
7741.11 790
7741.94 767
7742.77 720
7743.60 762
7744.43 753
7745.26 776
7746.09 826
7746.93 795
7747.76 767
7748.59 789
7749.42 821
7750.25 858
7751.08 876
7751.91 864
7752.74 970
7753.57 929
7754.40 892
7755.24 909
7756.07 916
7756.90 864
7757.73 829
7758.56 806
7759.39 767
7760.22 773
7761.06 807
7761.89 787
7762.72 762
7763.55 767
7764.38 708
7765.21 786
7766.05 815
7766.88 806
7767.71 794
7768.54 857
7769.37 866
7770.21 850
7771.04 908
7771.87 824
7772.70 776
7773.53 769
7774.37 715
7775.20 797
7776.03 773
7776.86 799
7777.70 810
7778.53 773
7779.36 701
7780.19 711
7781.03 754
7781.86 741
7782.69 730
7783.52 759
7784.36 753
7785.19 753
7786.02 679
7786.86 767
7787.69 733
7788.52 772
7789.36 811
7790.19 781
7791.02 794
7791.85 824
7792.69 830
7793.52 764
7794.35 736
7795.19 777
7796.02 769
7796.86 805
7797.69 686
7798.52 654
7799.36 726
7800.19 793
7801.02 668
7801.86 693
7802.69 694
7803.52 656
7804.36 712
7805.19 731
7806.03 682
7806.86 694
7807.69 746
7808.53 740
7809.36 704
7810.20 710
7811.03 752
7811.87 785
7812.70 697
7813.53 669
7814.37 670
7815.20 707
7816.04 804
7816.87 726
7817.71 720
7818.54 703
7819.38 710
7820.21 763
7821.05 720
7821.88 766
7822.72 724
7823.55 752
7824.39 800
7825.22 731
7826.06 730
7826.89 710
7827.73 707
7828.56 790
7829.40 766
7830.23 716
7831.07 726
7831.90 775
7832.74 758
7833.57 698
7834.41 699
7835.24 651
7836.08 703
7836.91 737
7837.75 768
7838.59 722
7839.42 707
7840.26 701
7841.09 718
7841.93 653
7842.77 717
7843.60 741
7844.44 663
7845.27 664
7846.11 690
7846.95 670
7847.78 686
7848.62 756
7849.45 714
7850.29 664
7851.13 662
7851.96 675
7852.80 640
7853.64 716
7854.47 658
7855.31 664
7856.15 747
7856.98 727
7857.82 697
7858.66 705
7859.49 700
7860.33 745
7861.17 740
7862.00 771
7862.84 744
7863.68 748
7864.52 709
7865.35 692
7866.19 710
7867.03 682
7867.86 646
7868.70 704
7869.54 729
7870.38 731
7871.21 747
7872.05 748
7872.89 711
7873.73 688
7874.56 657
7875.40 705
7876.24 764
7877.08 713
7877.92 647
7878.75 706
7879.59 703
7880.43 651
7881.27 655
7882.10 708
7882.94 768
7883.78 722
7884.62 676
7885.46 676
7886.30 699
7887.13 637
7887.97 695
7888.81 645
7889.65 687
7890.49 737
7891.33 719
7892.16 735
7893.00 720
7893.84 717
7894.68 686
7895.52 682
7896.36 742
7897.20 708
7898.04 692
7898.88 678
7899.71 699
7900.55 693
7901.39 650
7902.23 617
7903.07 632
7903.91 689
7904.75 686
7905.59 712
7906.43 639
7907.27 684
7908.11 634
7908.95 704
7909.79 666
7910.62 649
7911.46 616
7912.30 636
7913.14 622
7913.98 633
7914.82 662
7915.66 696
7916.50 652
7917.34 643
7918.18 652
7919.02 685
7919.86 655
7920.70 658
7921.54 650
7922.38 669
7923.22 706
7924.06 706
7924.90 643
7925.74 651
7926.58 707
7927.43 636
7928.27 692
7929.11 730
7929.95 660
7930.79 676
7931.63 675
7932.47 684
7933.31 634
7934.15 653
7934.99 711
7935.83 667
7936.67 651
7937.51 656
7938.36 653
7939.20 671
7940.04 626
7940.88 606
7941.72 644
7942.56 673
7943.40 684
7944.24 613
7945.09 658
7945.93 673
7946.77 609
7947.61 702
7948.45 695
7949.29 647
7950.13 635
7950.98 609
7951.82 625
7952.66 680
7953.50 682
7954.34 701
7955.19 697
7956.03 621
7956.87 624
7957.71 592
7958.55 639
7959.40 678
7960.24 658
7961.08 650
7961.92 664
7962.76 613
7963.61 686
7964.45 694
7965.29 661
7966.13 603
7966.98 645
7967.82 628
7968.66 694
7969.50 659
7970.35 674
7971.19 683
7972.03 620
7972.88 668
7973.72 646
7974.56 668
7975.40 647
7976.25 619
7977.09 637
7977.93 561
7978.78 612
7979.62 567
7980.46 628
7981.31 631
7982.15 641
7982.99 701
7983.84 695
7984.68 674
7985.52 624
7986.37 641
7987.21 681
7988.06 636
7988.90 626
7989.74 652
7990.59 633
7991.43 612
7992.27 585
7993.12 606
7993.96 660
7994.81 639
7995.65 634
7996.49 629
7997.34 676
7998.18 614
7999.03 679
7999.87 625
8000.72 629
8001.56 688
8002.40 640
8003.25 644
8004.09 632
8004.94 574
8005.78 652
8006.63 632
8007.47 678
8008.32 650
8009.16 648
8010.01 660
8010.85 624
8011.70 607
8012.54 662
8013.39 635
8014.23 616
8015.08 581
8015.92 610
8016.77 555
8017.61 645
8018.46 691
8019.30 629
8020.15 658
8020.99 621
8021.84 673
8022.68 583
8023.53 612
8024.38 635
8025.22 648
8026.07 571
8026.91 609
8027.76 642
8028.60 643
8029.45 651
8030.30 607
8031.14 604
8031.99 615
8032.83 589
8033.68 585
8034.53 619
8035.37 592
8036.22 583
8037.06 603
8037.91 634
8038.76 682
8039.60 664
8040.45 644
8041.30 657
8042.14 619
8042.99 582
8043.84 636
8044.68 658
8045.53 671
8046.38 638
8047.22 635
8048.07 631
8048.92 635
8049.76 591
8050.61 633
8051.46 550
8052.30 604
8053.15 616
8054.00 609
8054.85 674
8055.69 622
8056.54 606
8057.39 610
8058.24 580
8059.08 581
8059.93 615
8060.78 601
8061.63 587
8062.47 592
8063.32 644
8064.17 622
8065.02 574
8065.86 613
8066.71 618
8067.56 627
8068.41 601
8069.26 601
8070.10 603
8070.95 620
8071.80 621
8072.65 545
8073.50 610
8074.34 609
8075.19 607
8076.04 627
8076.89 575
8077.74 594
8078.59 607
8079.43 593
8080.28 610
8081.13 617
8081.98 626
8082.83 571
8083.68 570
8084.53 626
8085.37 615
8086.22 559
8087.07 599
8087.92 582
8088.77 656
8089.62 634
8090.47 636
8091.32 604
8092.17 632
8093.02 638
8093.87 643
8094.71 592
8095.56 621
8096.41 586
8097.26 622
8098.11 629
8098.96 638
8099.81 624
8100.66 624
8101.51 604
8102.36 627
8103.21 609
8104.06 651
8104.91 629
8105.76 637
8106.61 626
8107.46 636
8108.31 636
8109.16 636
8110.01 602
8110.86 610
8111.71 602
8112.56 631
8113.41 588
8114.26 582
8115.11 563
8115.96 601
8116.81 671
8117.66 589
8118.51 634
8119.36 653
8120.21 625
8121.06 560
8121.92 663
8122.77 622
8123.62 586
8124.47 608
8125.32 661
8126.17 690
8127.02 664
8127.87 648
8128.72 686
8129.57 633
8130.43 618
8131.28 651
8132.13 651
8132.98 621
8133.83 652
8134.68 666
8135.53 649
8136.38 642
8137.24 624
8138.09 642
8138.94 579
8139.79 610
8140.64 605
8141.49 591
8142.35 665
8143.20 635
8144.05 635
8144.90 694
8145.75 734
8146.61 719
8147.46 642
8148.31 639
8149.16 670
8150.01 645
8150.87 650
8151.72 616
8152.57 646
8153.42 748
8154.28 673
8155.13 672
8155.98 641
8156.83 641
8157.69 666
8158.54 597
8159.39 662
8160.24 678
8161.10 708
8161.95 669
8162.80 679
8163.66 679
8164.51 637
8165.36 619
8166.21 682
8167.07 696
8167.92 696
8168.77 669
8169.63 665
8170.48 658
8171.33 663
8172.19 669
8173.04 617
8173.89 610
8174.75 619
8175.60 602
8176.46 648
8177.31 745
8178.16 644
8179.02 658
8179.87 672
8180.72 640
8181.58 641
8182.43 659
8183.29 596
8184.14 660
8184.99 640
8185.85 599
8186.70 642
8187.56 648
8188.41 630
8189.26 637
8190.12 601
8190.97 617
8191.83 682
8192.68 656
8193.54 632
8194.39 646
8195.25 673
8196.10 654
8196.95 677
8197.81 674
8198.66 577
8199.52 579
8200.37 589
8201.23 667
8202.08 694
8202.94 661
8203.79 701
8204.65 612
8205.50 622
8206.36 646
8207.21 654
8208.07 664
8208.92 653
8209.78 678
8210.64 659
8211.49 600
8212.35 655
8213.20 683
8214.06 667
8214.91 660
8215.77 756
8216.62 711
8217.48 676
8218.34 688
8219.19 693
8220.05 721
8220.90 681
8221.76 644
8222.61 648
8223.47 640
8224.33 708
8225.18 688
8226.04 680
8226.90 672
8227.75 695
8228.61 675
8229.46 672
8230.32 633
8231.18 661
8232.03 720
8232.89 691
8233.75 597
8234.60 649
8235.46 614
8236.32 645
8237.17 615
8238.03 636
8238.89 598
8239.74 676
8240.60 645
8241.46 594
8242.32 648
8243.17 667
8244.03 615
8244.89 674
8245.74 673
8246.60 700
8247.46 646
8248.32 640
8249.17 656
8250.03 612
8250.89 578
8251.75 689
8252.60 649
8253.46 663
8254.32 657
8255.18 644
8256.03 660
8256.89 628
8257.75 622
8258.61 639
8259.47 644
8260.32 634
8261.18 689
8262.04 647
8262.90 651
8263.76 670
8264.61 666
8265.47 663
8266.33 650
8267.19 640
8268.05 628
8268.91 655
8269.76 648
8270.62 624
8271.48 654
8272.34 627
8273.20 620
8274.06 659
8274.92 646
8275.77 625
8276.63 624
8277.49 639
8278.35 621
8279.21 665
8280.07 670
8280.93 689
8281.79 713
8282.65 693
8283.51 688
8284.36 672
8285.22 701
8286.08 730
8286.94 673
8287.80 601
8288.66 675
8289.52 635
8290.38 678
8291.24 704
8292.10 673
8292.96 630
8293.82 642
8294.68 643
8295.54 712
8296.40 645
8297.26 649
8298.12 689
8298.98 710
8299.84 687
8300.70 620
8301.56 631
8302.42 674
8303.28 688
8304.14 715
8305.00 643
8305.86 714
8306.72 681
8307.58 677
8308.44 712
8309.30 657
8310.16 702
8311.02 719
8311.88 686
8312.74 744
8313.60 721
8314.46 682
8315.33 655
8316.19 708
8317.05 696
8317.91 729
8318.77 850
8319.63 727
8320.49 794
8321.35 758
8322.21 790
8323.08 836
8323.94 723
8324.80 691
8325.66 694
8326.52 756
8327.38 730
8328.24 713
8329.10 673
8329.97 625
8330.83 648
8331.69 724
8332.55 737
8333.41 681
8334.28 666
8335.14 666
8336.00 641
8336.86 693
8337.72 698
8338.58 704
8339.45 732
8340.31 667
8341.17 723
8342.03 668
8342.90 602
8343.76 664
8344.62 698
8345.48 715
8346.35 681
8347.21 684
8348.07 728
8348.93 752
8349.80 778
8350.66 747
8351.52 731
8352.38 693
8353.25 765
8354.11 734
8354.97 681
8355.83 675
8356.70 717
8357.56 663
8358.42 630
8359.29 632
8360.15 686
8361.01 690
8361.88 679
8362.74 664
8363.60 685
8364.47 642
8365.33 656
8366.19 693
8367.06 647
8367.92 641
8368.78 671
8369.65 727
8370.51 731
8371.38 691
8372.24 697
8373.10 681
8373.97 743
8374.83 746
8375.69 707
8376.56 739
8377.42 726
8378.29 756
8379.15 723
8380.01 736
8380.88 684
8381.74 696
8382.61 750
8383.47 739
8384.34 789
8385.20 720
8386.07 700
8386.93 724
8387.79 765
8388.66 781
8389.52 771
8390.39 767
8391.25 696
8392.12 748
8392.98 761
8393.85 802
8394.71 736
8395.58 812
8396.44 772
8397.31 834
8398.17 761
8399.04 772
8399.90 763
8400.77 748
8401.63 821
8402.50 801
8403.36 737
8404.23 790
8405.10 777
8405.96 798
8406.83 719
8407.69 781
8408.56 821
8409.42 778
8410.29 799
8411.15 795
8412.02 741
8412.89 742
8413.75 823
8414.62 787
8415.48 713
8416.35 757
8417.22 795
8418.08 799
8418.95 811
8419.82 802
8420.68 793
8421.55 807
8422.41 756
8423.28 829
8424.15 827
8425.01 806
8425.88 816
8426.75 823
8427.61 844
8428.48 861
8429.35 800
8430.21 806
8431.08 830
8431.95 846
8432.81 854
8433.68 833
8434.55 849
8435.41 850
8436.28 816
8437.15 814
8438.02 816
8438.88 780
8439.75 777
8440.62 843
8441.49 872
8442.35 878
8443.22 853
8444.09 853
8444.96 876
8445.82 937
8446.69 999
8447.56 895
8448.43 887
8449.29 954
8450.16 955
8451.03 965
8451.90 944
8452.77 877
8453.63 874
8454.50 873
8455.37 869
8456.24 897
8457.11 943
8457.97 1008
8458.84 1073
8459.71 1110
8460.58 1160
8461.45 1238
8462.32 1197
8463.18 1234
8464.05 1264
8464.92 1219
8465.79 1209
8466.66 1151
8467.53 1171
8468.40 1077
8469.26 1006
8470.13 1003
8471.00 976
8471.87 984
8472.74 987
8473.61 1037
8474.48 1103
8475.35 1185
8476.22 1177
8477.09 1206
8477.95 1184
8478.82 1218
8479.69 1155
8480.56 1176
8481.43 1049
8482.30 966
8483.17 945
8484.04 981
8484.91 894
8485.78 915
8486.65 911
8487.52 910
8488.39 862
8489.26 934
8490.13 902
8491.00 932
8491.87 932
8492.74 894
8493.61 831
8494.48 911
8495.35 986
8496.22 1006
8497.09 888
8497.96 911
8498.83 976
8499.70 879
8500.57 905
8501.44 929
8502.31 954
8503.18 952
8504.05 943
8504.92 959
8505.79 989
8506.66 988
8507.53 944
8508.41 936
8509.28 987
8510.15 974
8511.02 945
8511.89 945
8512.76 951
8513.63 949
8514.50 961
8515.37 1020
8516.24 1040
8517.12 989
8517.99 996
8518.86 1098
8519.73 1103
8520.60 1022
8521.47 964
8522.34 962
8523.22 981
8524.09 954
8524.96 946
8525.83 952
8526.70 933
8527.57 977
8528.45 989
8529.32 993
8530.19 971
8531.06 1046
8531.93 1007
8532.81 982
8533.68 1079
8534.55 1045
8535.42 1034
8536.29 1046
8537.17 1048
8538.04 1098
8538.91 1111
8539.78 1071
8540.66 1077
8541.53 1137
8542.40 1136
8543.27 1158
8544.15 1208
8545.02 1129
8545.89 1103
8546.76 1101
8547.64 995
8548.51 1113
8549.38 1049
8550.26 1094
8551.13 1027
8552.00 1083
8552.87 1049
8553.75 1054
8554.62 1090
8555.49 1189
8556.37 1259
8557.24 1301
8558.11 1430
8558.99 1477
8559.86 1507
8560.73 1608
8561.61 1535
8562.48 1477
8563.36 1504
8564.23 1325
8565.10 1253
8565.98 1190
8566.85 1087
8567.72 1085
8568.60 1030
8569.47 955
8570.35 999
8571.22 1035
8572.09 937
8572.97 965
8573.84 1034
8574.72 993
8575.59 1033
8576.46 998
8577.34 946
8578.21 934
8579.09 937
8579.96 932
8580.84 890
8581.71 875
8582.59 847
8583.46 933
8584.34 898
8585.21 915
8586.08 904
8586.96 914
8587.83 891
8588.71 893
8589.58 911
8590.46 1001
8591.33 939
8592.21 937
8593.08 1012
8593.96 981
8594.83 925
8595.71 873
8596.59 905
8597.46 965
8598.34 978
8599.21 986
8600.09 914
8600.96 948
8601.84 888
8602.71 947
8603.59 968
8604.46 918
8605.34 838
8606.22 875
8607.09 879
8607.97 845
8608.84 875
8609.72 859
8610.60 862
8611.47 895
8612.35 889
8613.22 893
8614.10 909
8614.98 899
8615.85 908
8616.73 862
8617.61 954
8618.48 975
8619.36 983
8620.24 890
8621.11 877
8621.99 977
8622.87 903
8623.74 873
8624.62 866
8625.50 954
8626.37 961
8627.25 942
8628.13 943
8629.00 955
8629.88 900
8630.76 843
8631.63 943
8632.51 968
8633.39 904
8634.27 892
8635.14 913
8636.02 946
8636.90 872
8637.77 782
8638.65 854
8639.53 928
8640.41 900
8641.28 860
8642.16 865
8643.04 866
8643.92 855
8644.80 888
8645.67 886
8646.55 881
8647.43 898
8648.31 947
8649.19 811
8650.06 839
8650.94 882
8651.82 923
8652.70 884
8653.58 848
8654.45 815
8655.33 833
8656.21 815
8657.09 869
8657.97 936
8658.85 838
8659.72 835
8660.60 908
8661.48 897
8662.36 934
8663.24 924
8664.12 901
8665.00 843
8665.88 858
8666.75 760
8667.63 816
8668.51 827
8669.39 799
8670.27 855
8671.15 879
8672.03 904
8672.91 922
8673.79 919
8674.67 925
8675.55 892
8676.42 880
8677.30 885
8678.18 897
8679.06 882
8679.94 918
8680.82 882
8681.70 925
8682.58 961
8683.46 900
8684.34 863
8685.22 846
8686.10 865
8686.98 878
8687.86 895
8688.74 966
8689.62 929
8690.50 1029
8691.38 1032
8692.26 890
8693.14 915
8694.02 965
8694.90 1045
8695.78 1091
8696.66 1143
8697.54 1150
8698.42 1221
8699.30 1183
8700.18 1137
8701.07 1201
8701.95 1117
8702.83 1014
8703.71 1032
8704.59 938
8705.47 916
8706.35 930
8707.23 891
8708.11 899
8708.99 867
8709.87 832
8710.75 791
8711.64 862
8712.52 911
8713.40 892
8714.28 854
8715.16 850
8716.04 914
8716.92 799
8717.81 896
8718.69 872
8719.57 820
8720.45 830
8721.33 883
8722.21 840
8723.10 804
8723.98 757
8724.86 832
8725.74 839
8726.62 797
8727.50 771
8728.39 820
8729.27 878
8730.15 863
8731.03 902
8731.91 868
8732.80 846
8733.68 892
8734.56 950
8735.44 935
8736.33 932
8737.21 928
8738.09 961
8738.97 892
8739.86 831
8740.74 821
8741.62 857
8742.50 816
8743.39 849
8744.27 788
8745.15 825
8746.04 817
8746.92 828
8747.80 919
8748.68 858
8749.57 914
8750.45 916
8751.33 879
8752.22 840
8753.10 884
8753.98 935
8754.87 884
8755.75 849
8756.63 883
8757.52 952
8758.40 881
8759.28 966
8760.17 917
8761.05 918
8761.94 967
8762.82 1032
8763.70 1037
8764.59 961
8765.47 950
8766.36 989
8767.24 937
8768.12 1016
8769.01 975
8769.89 960
8770.78 919
8771.66 905
8772.54 904
8773.43 1059
8774.31 1041
8775.20 945
8776.08 968
8776.97 1058
8777.85 1013
8778.73 1021
8779.62 1060
8780.50 951
8781.39 958
8782.27 942
8783.16 948
8784.04 988
8784.93 997
8785.81 890
8786.70 857
8787.58 953
8788.47 971
8789.35 940
8790.24 935
8791.12 873
8792.01 874
8792.89 1033
8793.78 982
8794.66 980
8795.55 994
8796.44 991
8797.32 937
8798.21 934
8799.09 938
8799.98 894
8800.86 870
8801.75 876
8802.63 878
8803.52 914
8804.41 919
8805.29 819
8806.18 833
8807.06 830
8807.95 880
8808.84 869
8809.72 897
8810.61 963
8811.49 1003
8812.38 938
8813.27 864
8814.15 856
8815.04 974
8815.93 924
8816.81 881
8817.70 904
8818.59 953
8819.47 848
8820.36 840
8821.25 831
8822.13 826
8823.02 841
8823.91 820
8824.79 818
8825.68 776
8826.57 843
8827.45 914
8828.34 933
8829.23 892
8830.12 909
8831.00 873
8831.89 880
8832.78 873
8833.66 868
8834.55 854
8835.44 796
8836.33 815
8837.21 765
8838.10 788
8838.99 820
8839.88 867
8840.76 833
8841.65 839
8842.54 801
8843.43 872
8844.32 802
8845.20 843
8846.09 844
8846.98 812
8847.87 777
8848.76 737
8849.64 792
8850.53 770
8851.42 788
8852.31 736
8853.20 747
8854.09 776
8854.97 780
8855.86 867
8856.75 806
8857.64 751
8858.53 733
8859.42 680
8860.30 760
8861.19 769
8862.08 799
8862.97 731
8863.86 745
8864.75 725
8865.64 654
8866.53 679
8867.42 670
8868.30 709
8869.19 734
8870.08 740
8870.97 717
8871.86 709
8872.75 721
8873.64 739
8874.53 700
8875.42 724
8876.31 647
8877.20 694
8878.09 703
8878.98 704
8879.87 669
8880.76 678
8881.65 673
8882.54 621
8883.43 708
8884.32 670
8885.21 668
8886.10 673
8886.99 715
8887.88 699
8888.77 679
8889.66 702
8890.55 663
8891.44 645
8892.33 647
8893.22 734
8894.11 685
8895.00 699
8895.89 650
8896.78 599
8897.67 646
8898.56 654
8899.45 646
8900.34 649
8901.23 659
8902.12 638
8903.01 630
8903.90 619
8904.79 653
8905.69 663
8906.58 701
8907.47 713
8908.36 641
8909.25 652
8910.14 651
8911.03 611
8911.92 569
8912.82 608
8913.71 575
8914.60 612
8915.49 572
8916.38 562
8917.27 592
8918.16 610
8919.06 601
8919.95 606
8920.84 609
8921.73 656
8922.62 649
8923.51 640
8924.41 640
8925.30 631
8926.19 636
8927.08 602
8927.97 603
8928.87 557
8929.76 559
8930.65 558
8931.54 582
8932.43 570
8933.33 582
8934.22 625
8935.11 600
8936.00 635
8936.90 613
8937.79 603
8938.68 591
8939.57 533
8940.47 619
8941.36 608
8942.25 597
8943.15 557
8944.04 516
8944.93 539
8945.82 531
8946.72 614
8947.61 587
8948.50 586
8949.40 543
8950.29 559
8951.18 574
8952.08 556
8952.97 532
8953.86 553
8954.76 603
8955.65 590
8956.54 592
8957.44 513
8958.33 546
8959.22 557
8960.12 548
8961.01 539
8961.91 522
8962.80 558
8963.69 568
8964.59 625
8965.48 563
8966.37 531
8967.27 598
8968.16 539
8969.06 529
8969.95 567
8970.85 540
8971.74 555
8972.63 563
8973.53 547
8974.42 576
8975.32 593
8976.21 537
8977.11 518
8978.00 521
8978.90 510
8979.79 517
8980.68 570
8981.58 553
8982.47 522
8983.37 543
8984.26 524
8985.16 549
8986.05 502
8986.95 593
8987.84 537
8988.74 483
8989.63 504
8990.53 488
8991.42 514
8992.32 542
8993.22 546
8994.11 526
8995.01 506
8995.90 497
8996.80 472
8997.69 482
8998.59 472
8999.48 475
9000.38 492
9001.28 508
9002.17 499
9003.07 513
9003.96 468
9004.86 515
9005.75 557
9006.65 481
9007.55 445
9008.44 522
9009.34 489
9010.23 537
9011.13 573
9012.03 533
9012.92 506
9013.82 487
9014.72 507
9015.61 480
9016.51 440
9017.41 472
9018.30 523
9019.20 516
9020.10 504
9020.99 484
9021.89 530
9022.79 540
9023.68 494
9024.58 504
9025.48 520
9026.37 504
9027.27 517
9028.17 499
9029.06 468
9029.96 465
9030.86 498
9031.76 526
9032.65 488
9033.55 447
9034.45 505
9035.35 465
9036.24 456
9037.14 521
9038.04 476
9038.94 544
9039.83 502
9040.73 474
9041.63 486
9042.53 510
9043.42 531
9044.32 502
9045.22 528
9046.12 462
9047.02 538
9047.91 518
9048.81 449
9049.71 399
9050.61 462
9051.51 510
9052.41 525
9053.30 478
9054.20 390
9055.10 451
9056.00 495
9056.90 469
9057.80 448
9058.69 479
9059.59 454
9060.49 453
9061.39 487
9062.29 451
9063.19 498
9064.09 490
9064.99 490
9065.88 479
9066.78 453
9067.68 518
9068.58 468
9069.48 518
9070.38 506
9071.28 494
9072.18 491
9073.08 515
9073.98 495
9074.88 499
9075.78 481
9076.68 508
9077.58 466
9078.47 467
9079.37 499
9080.27 471
9081.17 443
9082.07 486
9082.97 491
9083.87 446
9084.77 444
9085.67 533
9086.57 525
9087.47 480
9088.37 530
9089.27 513
9090.17 533
9091.07 466
9091.97 437
9092.87 494
9093.77 455
9094.67 474
9095.58 473
9096.48 470
9097.38 549
9098.28 466
9099.18 453
9100.08 469
9100.98 499
9101.88 549
9102.78 503
9103.68 411
9104.58 430
9105.48 462
9106.38 494
9107.28 491
9108.19 455
9109.09 427
9109.99 500
9110.89 477
9111.79 469
9112.69 454
9113.59 412
9114.49 450
9115.40 419
9116.30 452
9117.20 414
9118.10 443
9119.00 467
9119.90 464
9120.81 474
9121.71 488
9122.61 459
9123.51 442
9124.41 469
9125.31 438
9126.22 458
9127.12 453
9128.02 503
9128.92 447
9129.82 456
9130.73 452
9131.63 491
9132.53 470
9133.43 487
9134.34 487
9135.24 491
9136.14 469
9137.04 452
9137.95 472
9138.85 482
9139.75 442
9140.65 495
9141.56 468
9142.46 470
9143.36 475
9144.26 449
9145.17 439
9146.07 509
9146.97 474
9147.88 500
9148.78 485
9149.68 472
9150.59 441
9151.49 455
9152.39 501
9153.29 486
9154.20 481
9155.10 465
9156.01 439
9156.91 422
9157.81 480
9158.72 451
9159.62 464
9160.52 489
9161.43 479
9162.33 442
9163.23 435
9164.14 431
9165.04 484
9165.95 485
9166.85 488
9167.75 472
9168.66 416
9169.56 430
9170.47 450
9171.37 430
9172.27 445
9173.18 395
9174.08 466
9174.99 460
9175.89 458
9176.80 436
9177.70 477
9178.60 427
9179.51 472
9180.41 436
9181.32 422
9182.22 426
9183.13 435
9184.03 474
9184.94 473
9185.84 500
9186.75 495
9187.65 455
9188.56 491
9189.46 496
9190.37 436
9191.27 465
9192.18 437
9193.08 470
9193.99 514
9194.89 462
9195.80 474
9196.71 478
9197.61 485
9198.52 469
9199.42 507
9200.33 488
9201.23 487
9202.14 492
9203.04 491
9203.95 528
9204.86 502
9205.76 543
9206.67 593
9207.57 545
9208.48 555
9209.39 562
9210.29 592
9211.20 562
9212.10 499
9213.01 538
9213.92 503
9214.82 541
9215.73 537
9216.64 505
9217.54 471
9218.45 471
9219.36 468
9220.26 453
9221.17 457
9222.08 409
9222.98 440
9223.89 470
9224.80 513
9225.70 431
9226.61 480
9227.52 483
9228.42 471
9229.33 465
9230.24 488
9231.14 478
9232.05 461
9232.96 497
9233.87 480
9234.77 459
9235.68 431
9236.59 522
9237.50 490
9238.40 521
9239.31 526
9240.22 448
9241.13 465
9242.03 464
9242.94 425
9243.85 444
9244.76 433
9245.66 493
9246.57 477
9247.48 461
9248.39 459
9249.30 494
9250.20 416
9251.11 445
9252.02 422
9252.93 441
9253.84 452
9254.75 459
9255.65 478
9256.56 412
9257.47 469
9258.38 445
9259.29 440
9260.20 471
9261.10 429
9262.01 417
9262.92 456
9263.83 457
9264.74 448
9265.65 449
9266.56 442
9267.47 437
9268.37 462
9269.28 470
9270.19 488
9271.10 503
9272.01 483
9272.92 450
9273.83 466
9274.74 424
9275.65 461
9276.56 460
9277.47 422
9278.38 414
9279.29 419
9280.20 464
9281.11 431
9282.01 455
9282.92 418
9283.83 467
9284.74 458
9285.65 426
9286.56 441
9287.47 472
9288.38 510
9289.29 454
9290.20 464
9291.11 457
9292.02 471
9292.93 438
9293.84 469
9294.75 428
9295.66 408
9296.57 470
9297.49 484
9298.40 439
9299.31 437
9300.22 470
9301.13 471
9302.04 463
9302.95 470
9303.86 464
9304.77 450
9305.68 468
9306.59 479
9307.50 450
9308.41 451
9309.32 489
9310.24 518
9311.15 467
9312.06 440
9312.97 474
9313.88 504
9314.79 484
9315.70 478
9316.61 476
9317.53 519
9318.44 501
9319.35 512
9320.26 507
9321.17 517
9322.08 510
9322.99 483
9323.91 475
9324.82 463
9325.73 464
9326.64 426
9327.55 447
9328.46 423
9329.38 428
9330.29 446
9331.20 495
9332.11 449
9333.03 442
9333.94 469
9334.85 474
9335.76 448
9336.67 525
9337.59 458
9338.50 482
9339.41 474
9340.32 502
9341.24 527
9342.15 517
9343.06 499
9343.97 450
9344.89 471
9345.80 448
9346.71 539
9347.63 497
9348.54 475
9349.45 448
9350.36 437
9351.28 428
9352.19 447
9353.10 462
9354.02 508
9354.93 487
9355.84 421
9356.76 458
9357.67 476
9358.58 519
9359.50 424
9360.41 490
9361.32 448
9362.24 485
9363.15 451
9364.06 479
9364.98 458
9365.89 479
9366.81 482
9367.72 450
9368.63 443
9369.55 494
9370.46 442
9371.38 438
9372.29 455
9373.20 440
9374.12 456
9375.03 465
9375.95 404
9376.86 410
9377.77 440
9378.69 476
9379.60 461
9380.52 440
9381.43 468
9382.35 494
9383.26 490
9384.18 450
9385.09 465
9386.01 413
9386.92 473
9387.83 463
9388.75 458
9389.66 501
9390.58 472
9391.49 500
9392.41 497
9393.32 503
9394.24 490
9395.16 540
9396.07 507
9396.99 463
9397.90 495
9398.82 545
9399.73 519
9400.65 462
9401.56 413
9402.48 494
9403.39 468
9404.31 479
9405.22 496
9406.14 464
9407.06 468
9407.97 489
9408.89 535
9409.80 553
9410.72 500
9411.64 454
9412.55 489
9413.47 480
9414.38 451
9415.30 479
9416.22 460
9417.13 463
9418.05 475
9418.97 476
9419.88 464
9420.80 470
9421.71 451
9422.63 508
9423.55 433
9424.46 476
9425.38 473
9426.30 453
9427.21 455
9428.13 449
9429.05 454
9429.96 444
9430.88 503
9431.80 462
9432.72 414
9433.63 474
9434.55 479
9435.47 482
9436.38 488
9437.30 524
9438.22 470
9439.14 451
9440.05 496
9440.97 506
9441.89 500
9442.81 485
9443.72 497
9444.64 513
9445.56 501
9446.48 505
9447.39 497
9448.31 498
9449.23 468
9450.15 544
9451.07 492
9451.98 480
9452.90 497
9453.82 484
9454.74 491
9455.66 592
9456.57 539
9457.49 516
9458.41 523
9459.33 558
9460.25 627
9461.16 581
9462.08 572
9463.00 510
9463.92 503
9464.84 500
9465.76 510
9466.68 526
9467.59 507
9468.51 455
9469.43 522
9470.35 487
9471.27 472
9472.19 470
9473.11 446
9474.03 454
9474.95 480
9475.87 481
9476.78 430
9477.70 518
9478.62 474
9479.54 477
9480.46 523
9481.38 474
9482.30 462
9483.22 508
9484.14 517
9485.06 477
9485.98 504
9486.90 497
9487.82 515
9488.74 485
9489.66 436
9490.58 519
9491.50 527
9492.42 564
9493.34 475
9494.26 476
9495.18 479
9496.10 491
9497.02 517
9497.94 461
9498.86 465
9499.78 485
9500.70 472
9501.62 485
9502.54 522
9503.46 507
9504.38 521
9505.30 508
9506.22 507
9507.14 461
9508.06 451
9508.98 535
9509.90 506
9510.82 480
9511.75 468
9512.67 479
9513.59 492
9514.51 424
9515.43 452
9516.35 489
9517.27 510
9518.19 508
9519.11 470
9520.03 456
9520.96 469
9521.88 497
9522.80 492
9523.72 502
9524.64 491
9525.56 452
9526.48 499
9527.41 531
9528.33 474
9529.25 491
9530.17 475
9531.09 439
9532.02 490
9532.94 500
9533.86 478
9534.78 514
9535.70 476
9536.63 480
9537.55 539
9538.47 509
9539.39 494
9540.31 507
9541.24 510
9542.16 542
9543.08 526
9544.00 486
9544.93 471
9545.85 527
9546.77 496
9547.69 497
9548.62 489
9549.54 473
9550.46 509
9551.38 487
9552.31 454
9553.23 503
9554.15 484
9555.08 516
9556.00 491
9556.92 510
9557.84 492
9558.77 510
9559.69 471
9560.61 477
9561.54 502
9562.46 498
9563.38 500
9564.31 497
9565.23 478
9566.15 548
9567.08 516
9568.00 486
9568.93 512
9569.85 477
9570.77 491
9571.70 477
9572.62 491
9573.54 483
9574.47 495
9575.39 514
9576.32 493
9577.24 470
9578.16 486
9579.09 493
9580.01 507
9580.94 505
9581.86 508
9582.78 531
9583.71 495
9584.63 491
9585.56 533
9586.48 509
9587.41 457
9588.33 517
9589.26 519
9590.18 526
9591.11 506
9592.03 520
9592.96 511
9593.88 498
9594.80 515
9595.73 539
9596.65 496
9597.58 507
9598.50 503
9599.43 528
9600.35 489
9601.28 479
9602.21 505
9603.13 466
9604.06 514
9604.98 558
9605.91 511
9606.83 573
9607.76 538
9608.68 500
9609.61 517
9610.53 551
9611.46 575
9612.39 622
9613.31 563
9614.24 509
9615.16 524
9616.09 509
9617.02 601
9617.94 552
9618.87 576
9619.79 615
9620.72 550
9621.65 569
9622.57 559
9623.50 570
9624.42 597
9625.35 561
9626.28 589
9627.20 598
9628.13 521
9629.06 574
9629.98 560
9630.91 548
9631.84 553
9632.76 635
9633.69 662
9634.62 604
9635.54 608
9636.47 667
9637.40 639
9638.32 659
9639.25 676
9640.18 661
9641.11 657
9642.03 674
9642.96 690
9643.89 725
9644.81 704
9645.74 731
9646.67 750
9647.60 713
9648.52 664
9649.45 695
9650.38 738
9651.31 699
9652.23 708
9653.16 723
9654.09 709
9655.02 705
9655.95 776
9656.87 843
9657.80 774
9658.73 777
9659.66 809
9660.58 784
9661.51 676
9662.44 651
9663.37 656
9664.30 662
9665.23 676
9666.15 629
9667.08 603
9668.01 659
9668.94 665
9669.87 672
9670.80 673
9671.73 737
9672.65 767
9673.58 670
9674.51 672
9675.44 658
9676.37 685
9677.30 697
9678.23 702
9679.16 568
9680.08 666
9681.01 676
9681.94 657
9682.87 735
9683.80 737
9684.73 713
9685.66 744
9686.59 756
9687.52 723
9688.45 851
9689.38 790
9690.31 724
9691.24 710
9692.17 707
9693.09 782
9694.02 767
9694.95 743
9695.88 765
9696.81 763
9697.74 799
9698.67 803
9699.60 767
9700.53 776
9701.46 797
9702.39 814
9703.32 837
9704.25 824
9705.18 844
9706.11 873
9707.04 819
9707.97 871
9708.91 849
9709.84 769
9710.77 785
9711.70 762
9712.63 748
9713.56 769
9714.49 707
9715.42 721
9716.35 701
9717.28 668
9718.21 682
9719.14 692
9720.07 736
9721.00 731
9721.93 722
9722.87 760
9723.80 757
9724.73 660
9725.66 685
9726.59 689
9727.52 677
9728.45 729
9729.38 759
9730.32 702
9731.25 664
9732.18 694
9733.11 673
9734.04 694
9734.97 679
9735.91 707
9736.84 698
9737.77 684
9738.70 657
9739.63 702
9740.56 690
9741.50 722
9742.43 679
9743.36 731
9744.29 753
9745.22 732
9746.16 716
9747.09 676
9748.02 634
9748.95 654
9749.89 632
9750.82 636
9751.75 657
9752.68 694
9753.62 658
9754.55 662
9755.48 704
9756.41 691
9757.35 626
9758.28 646
9759.21 680
9760.14 704
9761.08 687
9762.01 644
9762.94 703
9763.88 662
9764.81 646
9765.74 687
9766.68 701
9767.61 741
9768.54 694
9769.48 708
9770.41 686
9771.34 649
9772.28 636
9773.21 694
9774.14 727
9775.08 702
9776.01 662
9776.94 679
9777.88 734
9778.81 643
9779.74 676
9780.68 679
9781.61 685
9782.55 677
9783.48 669
9784.41 665
9785.35 669
9786.28 693
9787.22 723
9788.15 739
9789.08 733
9790.02 775
9790.95 775
9791.89 772
9792.82 734
9793.76 701
9794.69 704
9795.63 726
9796.56 679
9797.49 690
9798.43 655
9799.36 672
9800.30 683
9801.23 719
9802.17 696
9803.10 689
9804.04 740
9804.97 720
9805.91 729
9806.84 747
9807.78 808
9808.71 761
9809.65 774
9810.58 755
9811.52 642
9812.45 618
9813.39 657
9814.33 616
9815.26 589
9816.20 640
9817.13 591
9818.07 640
9819.00 649
9819.94 680
9820.87 641
9821.81 615
9822.75 632
9823.68 662
9824.62 683
9825.55 662
9826.49 629
9827.43 644
9828.36 680
9829.30 625
9830.23 613
9831.17 598
9832.11 563
9833.04 639
9833.98 640
9834.92 626
9835.85 623
9836.79 607
9837.73 669
9838.66 635
9839.60 615
9840.54 650
9841.47 657
9842.41 607
9843.35 644
9844.28 607
9845.22 635
9846.16 607
9847.09 646
9848.03 595
9848.97 617
9849.90 640
9850.84 578
9851.78 600
9852.72 644
9853.65 610
9854.59 580
9855.53 570
9856.47 578
9857.40 569
9858.34 634
9859.28 611
9860.22 594
9861.15 585
9862.09 655
9863.03 643
9863.97 638
9864.90 660
9865.84 625
9866.78 602
9867.72 603
9868.66 621
9869.59 617
9870.53 605
9871.47 586
9872.41 593
9873.35 646
9874.29 628
9875.22 596
9876.16 581
9877.10 653
9878.04 580
9878.98 621
9879.92 612
9880.85 587
9881.79 615
9882.73 616
9883.67 633
9884.61 703
9885.55 666
9886.49 607
9887.43 652
9888.37 628
9889.30 603
9890.24 576
9891.18 657
9892.12 691
9893.06 693
9894.00 633
9894.94 607
9895.88 637
9896.82 585
9897.76 585
9898.70 585
9899.64 599
9900.58 615
9901.52 633
9902.45 657
9903.39 627
9904.33 623
9905.27 668
9906.21 591
9907.15 647
9908.09 619
9909.03 596
9909.97 564
9910.91 611
9911.85 606
9912.79 569
9913.73 636
9914.67 604
9915.61 552
9916.55 623
9917.49 620
9918.44 650
9919.38 641
9920.32 648
9921.26 596
9922.20 608
9923.14 667
9924.08 611
9925.02 617
9925.96 620
9926.90 694
9927.84 734
9928.78 710
9929.72 731
9930.66 787
9931.61 848
9932.55 900
9933.49 967
9934.43 966
9935.37 929
9936.31 1010
9937.25 849
9938.19 837
9939.14 792
9940.08 746
9941.02 697
9941.96 690
9942.90 632
9943.84 633
9944.78 705
9945.73 661
9946.67 632
9947.61 675
9948.55 658
9949.49 682
9950.44 731
9951.38 714
9952.32 680
9953.26 635
9954.20 647
9955.15 666
9956.09 597
9957.03 596
9957.97 652
9958.91 567
9959.86 589
9960.80 601
9961.74 643
9962.68 617
9963.63 582
9964.57 617
9965.51 633
9966.45 628
9967.40 645
9968.34 576
9969.28 594
9970.23 578
9971.17 567
9972.11 595
9973.05 608
9974.00 600
9974.94 576
9975.88 606
9976.83 583
9977.77 621
9978.71 624
9979.66 637
9980.60 578
9981.54 580
9982.49 570
9983.43 576
9984.37 542
9985.32 545
9986.26 568
9987.20 502
9988.15 496
9989.09 514
9990.04 549
9990.98 515
9991.92 508
9992.87 531
9993.81 525
9994.76 530
9995.70 513
9996.64 528
9997.59 573
9998.53 579
9999.48 541
10000.42 514
10001.36 536
10002.31 533
10003.25 559
10004.20 539
10005.14 525
10006.09 517
10007.03 554
10007.98 528
10008.92 490
10009.87 562
10010.81 570
10011.76 514
10012.70 541
10013.64 527
10014.59 552
10015.53 551
10016.48 575
10017.43 561
10018.37 471
10019.32 501
10020.26 499
10021.21 529
10022.15 515
10023.10 524
10024.04 539
10024.99 572
10025.93 516
10026.88 502
10027.82 523
10028.77 485
10029.72 504
10030.66 528
10031.61 509
10032.55 514
10033.50 465
10034.44 490
10035.39 511
10036.34 514
10037.28 532
10038.23 500
10039.17 529
10040.12 506
10041.07 487
10042.01 496
10042.96 509
10043.91 513
10044.85 506
10045.80 455
10046.74 502
10047.69 536
10048.64 537
10049.58 457
10050.53 463
10051.48 486
10052.42 467
10053.37 526
10054.32 535
10055.27 505
10056.21 495
10057.16 465
10058.11 467
10059.05 496
10060.00 517
10060.95 489
10061.89 454
10062.84 464
10063.79 485
10064.74 487
10065.68 448
10066.63 444
10067.58 477
10068.53 477
10069.47 458
10070.42 471
10071.37 484
10072.32 477
10073.26 495
10074.21 485
10075.16 501
10076.11 464
10077.06 441
10078.00 438
10078.95 509
10079.90 482
10080.85 466
10081.80 481
10082.74 461
10083.69 465
10084.64 506
10085.59 492
10086.54 461
10087.49 437
10088.43 468
10089.38 490
10090.33 471
10091.28 494
10092.23 471
10093.18 503
10094.13 458
10095.07 490
10096.02 507
10096.97 501
10097.92 393
10098.87 446
10099.82 467
10100.77 492
10101.72 479
10102.67 407
10103.61 438
10104.56 505
10105.51 513
10106.46 448
10107.41 443
10108.36 461
10109.31 463
10110.26 432
10111.21 451
10112.16 425
10113.11 418
10114.06 403
10115.01 447
10115.96 416
10116.91 427
10117.86 458
10118.81 444
10119.76 416
10120.71 424
10121.66 483
10122.61 475
10123.56 462
10124.51 425
10125.46 457
10126.41 474
10127.36 393
10128.31 388
10129.26 418
10130.21 445
10131.16 414
10132.11 450
10133.06 379
10134.01 418
10134.96 437
10135.91 381
10136.86 399
10137.81 449
10138.76 388
10139.72 413
10140.67 429
10141.62 451
10142.57 448
10143.52 446
10144.47 442
10145.42 419
10146.37 401
10147.32 398
10148.28 424
10149.23 395
10150.18 393
10151.13 453
10152.08 423
10153.03 406
10153.98 429
10154.94 480
10155.89 464
10156.84 432
10157.79 441
10158.74 385
10159.69 397
10160.65 400
10161.60 465
10162.55 416
10163.50 436
10164.45 428
10165.41 464
10166.36 458
10167.31 394
10168.26 446
10169.21 459
10170.17 435
10171.12 456
10172.07 418
10173.02 459
10173.98 469
10174.93 492
10175.88 488
10176.83 442
10177.79 414
10178.74 429
10179.69 436
10180.64 465
10181.60 489
10182.55 459
10183.50 474
10184.46 446
10185.41 436
10186.36 415
10187.32 433
10188.27 475
10189.22 474
10190.18 461
10191.13 431
10192.08 385
10193.03 430
10193.99 404
10194.94 410
10195.90 401
10196.85 385
10197.80 408
10198.76 442
10199.71 431
10200.66 435
10201.62 448
10202.57 382
10203.52 431
10204.48 503
10205.43 436
10206.39 451
10207.34 462
10208.29 485
10209.25 464
10210.20 469
10211.16 510
10212.11 509
10213.07 524
10214.02 520
10214.97 516
10215.93 546
10216.88 522
10217.84 525
10218.79 467
10219.75 504
10220.70 514
10221.66 430
10222.61 420
10223.57 437
10224.52 431
10225.48 451
10226.43 468
10227.39 519
10228.34 509
10229.30 470
10230.25 453
10231.21 447
10232.16 460
10233.12 452
10234.07 465
10235.03 466
10235.98 457
10236.94 452
10237.89 414
10238.85 416
10239.80 440
10240.76 417
10241.72 389
10242.67 417
10243.63 416
10244.58 429
10245.54 446
10246.49 439
10247.45 432
10248.41 433
10249.36 429
10250.32 396
10251.27 448
10252.23 416
10253.19 406
10254.14 375
10255.10 425
10256.06 434
10257.01 410
10257.97 384
10258.92 377
10259.88 415
10260.84 412
10261.79 431
10262.75 423
10263.71 395
10264.66 386
10265.62 397
10266.58 392
10267.53 408
10268.49 396
10269.45 368
10270.41 450
10271.36 412
10272.32 396
10273.28 373
10274.23 356
10275.19 353
10276.15 387
10277.11 420
10278.06 427
10279.02 387
10279.98 381
10280.94 369
10281.89 396
10282.85 417
10283.81 416
10284.77 389
10285.72 364
10286.68 357
10287.64 387
10288.60 394
10289.55 418
10290.51 425
10291.47 413
10292.43 435
10293.39 383
10294.34 414
10295.30 416
10296.26 381
10297.22 382
10298.18 406
10299.14 461
10300.09 399
10301.05 393
10302.01 398
10302.97 403
10303.93 423
10304.89 368
10305.85 405
10306.80 374
10307.76 371
10308.72 381
10309.68 406
10310.64 436
10311.60 401
10312.56 387
10313.52 360
10314.47 359
10315.43 407
10316.39 356
10317.35 377
10318.31 410
10319.27 382
10320.23 376
10321.19 379
10322.15 380
10323.11 410
10324.07 379
10325.03 401
10325.99 364
10326.95 365
10327.91 380
10328.87 371
10329.83 352
10330.79 361
10331.75 366
10332.71 364
10333.67 374
10334.63 346
10335.59 377
10336.55 392
10337.51 362
10338.47 374
10339.43 387
10340.39 400
10341.35 407
10342.31 407
10343.27 399
10344.23 373
10345.19 352
10346.15 357
10347.11 382
10348.07 393
10349.03 370
10349.99 350
10350.95 377
10351.91 393
10352.87 386
10353.83 409
10354.79 403
10355.76 360
10356.72 343
10357.68 380
10358.64 389
10359.60 382
10360.56 362
10361.52 377
10362.48 336
10363.45 354
10364.41 369
10365.37 405
10366.33 383
10367.29 365
10368.25 398
10369.21 335
10370.18 300
10371.14 348
10372.10 358
10373.06 350
10374.02 380
10374.98 402
10375.95 433
10376.91 378
10377.87 378
10378.83 393
10379.79 309
10380.76 400
10381.72 423
10382.68 383
10383.64 400
10384.61 344
10385.57 342
10386.53 350
10387.49 357
10388.46 406
10389.42 381
10390.38 357
10391.34 356
10392.31 409
10393.27 359
10394.23 359
10395.19 374
10396.16 344
10397.12 376
10398.08 382
10399.05 360
10400.01 379
10400.97 390
10401.93 398
10402.90 387
10403.86 395
10404.82 437
10405.79 387
10406.75 396
10407.71 384
10408.68 369
10409.64 393
10410.60 407
10411.57 394
10412.53 421
10413.50 415
10414.46 400
10415.42 433
10416.39 393
10417.35 388
10418.31 400
10419.28 432
10420.24 434
10421.21 430
10422.17 394
10423.13 456
10424.10 467
10425.06 526
10426.03 583
10426.99 535
10427.96 497
10428.92 517
10429.88 516
10430.85 525
10431.81 489
10432.78 480
10433.74 412
10434.71 341
10435.67 358
10436.64 372
10437.60 375
10438.57 377
10439.53 344
10440.50 416
10441.46 382
10442.43 416
10443.39 372
10444.36 394
10445.32 363
10446.29 433
10447.25 420
10448.22 399
10449.18 379
10450.15 371
10451.11 391
10452.08 355
10453.04 385
10454.01 392
10454.97 382
10455.94 433
10456.91 355
10457.87 351
10458.84 402
10459.80 448
10460.77 411
10461.73 371
10462.70 400
10463.67 402
10464.63 396
10465.60 392
10466.56 362
10467.53 377
10468.50 393
10469.46 390
10470.43 390
10471.40 371
10472.36 414
10473.33 411
10474.30 372
10475.26 311
10476.23 329
10477.19 406
10478.16 371
10479.13 361
10480.09 371
10481.06 358
10482.03 412
10483.00 399
10483.96 383
10484.93 365
10485.90 368
10486.86 357
10487.83 353
10488.80 325
10489.76 312
10490.73 342
10491.70 377
10492.67 380
10493.63 348
10494.60 341
10495.57 393
10496.54 389
10497.50 399
10498.47 359
10499.44 382
10500.41 362
10501.37 359
10502.34 345
10503.31 318
10504.28 330
10505.25 355
10506.21 399
10507.18 359
10508.15 369
10509.12 379
10510.09 367
10511.05 336
10512.02 332
10512.99 360
10513.96 327
10514.93 334
10515.90 343
10516.86 344
10517.83 329
10518.80 339
10519.77 347
10520.74 366
10521.71 332
10522.68 340
10523.64 309
10524.61 340
10525.58 343
10526.55 324
10527.52 314
10528.49 381
10529.46 317
10530.43 357
10531.40 364
10532.36 360
10533.33 402
10534.30 336
10535.27 373
10536.24 335
10537.21 327
10538.18 316
10539.15 360
10540.12 359
10541.09 347
10542.06 341
10543.03 344
10544.00 344
10544.97 329
10545.94 320
10546.91 339
10547.88 311
10548.85 321
10549.82 333
10550.79 320
10551.76 343
10552.73 313
10553.70 323
10554.67 349
10555.64 308
10556.61 348
10557.58 304
10558.55 353
10559.52 316
10560.49 322
10561.46 304
10562.43 328
10563.40 369
10564.37 331
10565.34 348
10566.31 388
10567.28 363
10568.25 365
10569.23 334
10570.20 315
10571.17 338
10572.14 341
10573.11 351
10574.08 339
10575.05 343
10576.02 339
10576.99 308
10577.96 320
10578.94 300
10579.91 288
10580.88 333
10581.85 352
10582.82 330
10583.79 350
10584.76 313
10585.74 350
10586.71 320
10587.68 283
10588.65 275
10589.62 337
10590.60 327
10591.57 310
10592.54 312
10593.51 320
10594.48 296
10595.45 321
10596.43 338
10597.40 369
10598.37 302
10599.34 320
10600.32 293
10601.29 304
10602.26 299
10603.23 323
10604.21 330
10605.18 317
10606.15 321
10607.12 299
10608.10 343
10609.07 325
10610.04 325
10611.01 309
10611.99 325
10612.96 325
10613.93 339
10614.91 328
10615.88 287
10616.85 305
10617.82 310
10618.80 295
10619.77 335
10620.74 354
10621.72 312
10622.69 282
10623.66 311
10624.64 286
10625.61 275
10626.58 324
10627.56 348
10628.53 323
10629.51 293
10630.48 317
10631.45 315
10632.43 353
10633.40 290
10634.37 316
10635.35 285
10636.32 287
10637.30 304
10638.27 282
10639.24 309
10640.22 319
10641.19 309
10642.17 311
10643.14 326
10644.11 296
10645.09 306
10646.06 310
10647.04 319
10648.01 325
10648.99 301
10649.96 336
10650.94 344
10651.91 320
10652.89 266
10653.86 262
10654.83 290
10655.81 290
10656.78 258
10657.76 302
10658.73 310
10659.71 326
10660.68 294
10661.66 277
10662.63 305
10663.61 290
10664.59 288
10665.56 300
10666.54 292
10667.51 248
10668.49 275
10669.46 283
10670.44 331
10671.41 306
10672.39 318
10673.36 315
10674.34 295
10675.32 285
10676.29 276
10677.27 310
10678.24 310
10679.22 311
10680.19 355
10681.17 359
10682.15 327
10683.12 313
10684.10 292
10685.08 291
10686.05 307
10687.03 318
10688.00 300
10688.98 300
10689.96 266
10690.93 293
10691.91 316
10692.89 281
10693.86 295
10694.84 305
10695.82 308
10696.79 325
10697.77 307
10698.75 300
10699.72 329
10700.70 287
10701.68 305
10702.65 315
10703.63 284
10704.61 305
10705.59 328
10706.56 271
10707.54 295
10708.52 298
10709.49 271
10710.47 266
10711.45 293
10712.43 289
10713.40 302
10714.38 299
10715.36 280
10716.34 325
10717.31 304
10718.29 303
10719.27 254
10720.25 263
10721.22 275
10722.20 277
10723.18 241
10724.16 263
10725.14 320
10726.11 289
10727.09 324
10728.07 305
10729.05 295
10730.03 290
10731.01 328
10731.98 309
10732.96 338
10733.94 308
10734.92 314
10735.90 307
10736.88 307
10737.85 269
10738.83 258
10739.81 340
10740.79 294
10741.77 273
10742.75 281
10743.73 281
10744.71 279
10745.69 287
10746.66 294
10747.64 305
10748.62 312
10749.60 295
10750.58 297
10751.56 320
10752.54 322
10753.52 319
10754.50 323
10755.48 314
10756.46 311
10757.44 304
10758.42 295
10759.39 282
10760.37 258
10761.35 285
10762.33 327
10763.31 280
10764.29 335
10765.27 331
10766.25 309
10767.23 325
10768.21 295
10769.19 304
10770.17 289
10771.15 285
10772.13 260
10773.11 305
10774.09 290
10775.07 267
10776.05 248
10777.03 255
10778.02 259
10779.00 255
10779.98 316
10780.96 251
10781.94 276
10782.92 267
10783.90 313
10784.88 288
10785.86 294
10786.84 281
10787.82 264
10788.80 290
10789.78 321
10790.76 293
10791.75 298
10792.73 288
10793.71 281
10794.69 278
10795.67 276
10796.65 250
10797.63 264
10798.61 296
10799.60 296
10800.58 309
10801.56 295
10802.54 277
10803.52 274
10804.50 294
10805.49 317
10806.47 304
10807.45 285
10808.43 284
10809.41 289
10810.39 289
10811.38 300
10812.36 291
10813.34 298
10814.32 309
10815.30 284
10816.29 304
10817.27 295
10818.25 290
10819.23 274
10820.22 285
10821.20 283
10822.18 313
10823.16 286
10824.15 287
10825.13 287
10826.11 293
10827.09 277
10828.08 305
10829.06 283
10830.04 269
10831.02 292
10832.01 308
10832.99 275
10833.97 302
10834.96 277
10835.94 304
10836.92 297
10837.91 293
10838.89 263
10839.87 310
10840.85 323
10841.84 293
10842.82 288
10843.81 302
10844.79 306
10845.77 279
10846.76 291
10847.74 296
10848.72 316
10849.71 293
10850.69 327
10851.67 325
10852.66 263
10853.64 296
10854.63 279
10855.61 268
10856.59 301
10857.58 300
10858.56 244
10859.55 250
10860.53 278
10861.51 286
10862.50 285
10863.48 324
10864.47 315
10865.45 298
10866.44 321
10867.42 317
10868.41 334
10869.39 258
10870.37 267
10871.36 275
10872.34 303
10873.33 306
10874.31 293
10875.30 296
10876.28 299
10877.27 301
10878.25 351
10879.24 345
10880.22 292
10881.21 286
10882.19 299
10883.18 296
10884.16 317
10885.15 284
10886.13 307
10887.12 261
10888.11 274
10889.09 311
10890.08 330
10891.06 283
10892.05 313
10893.03 324
10894.02 286
10895.00 325
10895.99 326
10896.98 332
10897.96 304
10898.95 306
10899.93 321
10900.92 340
10901.91 327
10902.89 288
10903.88 324
10904.86 319
10905.85 341
10906.84 327
10907.82 365
10908.81 296
10909.80 290
10910.78 354
10911.77 334
10912.76 340
10913.74 328
10914.73 324
10915.72 310
10916.70 317
10917.69 309
10918.68 320
10919.66 323
10920.65 319
10921.64 343
10922.62 337
10923.61 326
10924.60 344
10925.58 316
10926.57 347
10927.56 326
10928.55 303
10929.53 313
10930.52 303
10931.51 337
10932.50 326
10933.48 347
10934.47 321
10935.46 336
10936.45 337
10937.43 308
10938.42 337
10939.41 332
10940.40 311
10941.38 324
10942.37 371
10943.36 300
10944.35 330
10945.34 338
10946.32 334
10947.31 333
10948.30 356
10949.29 374
10950.28 325
10951.27 305
10952.25 342
10953.24 379
10954.23 365
10955.22 327
10956.21 342
10957.20 363
10958.18 349
10959.17 308
10960.16 334
10961.15 341
10962.14 349
10963.13 363
10964.12 351
10965.11 379
10966.10 387
10967.08 368
10968.07 367
10969.06 369
10970.05 362
10971.04 381
10972.03 333
10973.02 300
10974.01 356
10975.00 326
10975.99 373
10976.98 337
10977.97 371
10978.96 393
10979.95 370
10980.94 328
10981.92 374
10982.91 339
10983.90 323
10984.89 366
10985.88 358
10986.87 358
10987.86 364
10988.85 339
10989.84 359
10990.83 332
10991.82 336
10992.81 318
10993.80 369
10994.79 332
10995.78 341
10996.78 314
10997.77 343
10998.76 375
10999.75 353
11000.74 352
11001.73 328
11002.72 393
11003.71 376
11004.70 375
11005.69 384
11006.68 392
11007.67 436
11008.66 417
11009.65 388
11010.64 383
11011.64 395
11012.63 353
11013.62 355
11014.61 364
11015.60 400
11016.59 388
11017.58 369
11018.57 297
11019.57 347
11020.56 343
11021.55 352
11022.54 355
11023.53 343
11024.52 353
11025.51 355
11026.51 340
11027.50 353
11028.49 367
11029.48 354
11030.47 374
11031.47 361
11032.46 321
11033.45 317
11034.44 299
11035.43 345
11036.43 342
11037.42 336
11038.41 403
11039.40 348
11040.39 372
11041.39 346
11042.38 339
11043.37 333
11044.36 313
11045.36 292
11046.35 373
11047.34 334
11048.34 361
11049.33 335
11050.32 317
11051.31 350
11052.31 311
11053.30 306
11054.29 290
11055.29 308
11056.28 294
11057.27 314
11058.26 372
11059.26 371
11060.25 332
11061.24 290
11062.24 308
11063.23 312
11064.22 344
11065.22 323
11066.21 344
11067.20 330
11068.20 333
11069.19 334
11070.19 329
11071.18 325
11072.17 354
11073.17 325
11074.16 316
11075.15 341
11076.15 340
11077.14 300
11078.14 323
11079.13 352
11080.12 336
11081.12 353
11082.11 338
11083.11 300
11084.10 342
11085.10 381
11086.09 354
11087.08 294
11088.08 313
11089.07 336
11090.07 345
11091.06 309
11092.06 350
11093.05 326
11094.05 352
11095.04 349
11096.04 333
11097.03 397
11098.03 331
11099.02 331
11100.02 325
11101.01 351
11102.01 349
11103.00 355
11104.00 397
11104.99 300
11105.99 316
11106.98 342
11107.98 344
11108.97 306
11109.97 351
11110.96 308
11111.96 348
11112.95 309
11113.95 345
11114.95 332
11115.94 349
11116.94 360
11117.93 323
11118.93 328
11119.93 385
11120.92 370
11121.92 361
11122.91 352
11123.91 305
11124.91 352
11125.90 398
11126.90 403
11127.89 365
11128.89 370
11129.89 398
11130.88 377
11131.88 366
11132.88 418
11133.87 385
11134.87 425
11135.87 390
11136.86 394
11137.86 388
11138.86 405
11139.85 367
11140.85 333
11141.85 358
11142.84 349
11143.84 349
11144.84 339
11145.83 418
11146.83 363
11147.83 364
11148.83 373
11149.82 342
11150.82 398
11151.82 404
11152.82 430
11153.81 393
11154.81 381
11155.81 393
11156.80 364
11157.80 344
11158.80 391
11159.80 377
11160.80 372
11161.79 369
11162.79 325
11163.79 305
11164.79 306
11165.78 350
11166.78 351
11167.78 348
11168.78 331
11169.78 322
11170.78 336
11171.77 322
11172.77 352
11173.77 363
11174.77 303
11175.77 343
11176.77 320
11177.76 337
11178.76 342
11179.76 333
11180.76 345
11181.76 349
11182.76 330
11183.76 356
11184.75 313
11185.75 348
11186.75 305
11187.75 324
11188.75 372
11189.75 374
11190.75 319
11191.75 335
11192.75 338
11193.75 305
11194.75 331
11195.74 320
11196.74 332
11197.74 323
11198.74 318
11199.74 316
11200.74 295
11201.74 274
11202.74 274
11203.74 290
11204.74 297
11205.74 360
11206.74 314
11207.74 311
11208.74 313
11209.74 344
11210.74 324
11211.74 358
11212.74 326
11213.74 337
11214.74 324
11215.74 358
11216.74 311
11217.74 338
11218.74 328
11219.74 300
11220.74 323
11221.74 336
11222.74 328
11223.74 338
11224.74 384
11225.74 381
11226.74 362
11227.75 335
11228.75 353
11229.75 332
11230.75 350
11231.75 322
11232.75 332
11233.75 321
11234.75 330
11235.75 348
11236.75 343
11237.76 297
11238.76 306
11239.76 309
11240.76 334
11241.76 326
11242.76 329
11243.76 317
11244.76 310
11245.77 312
11246.77 307
11247.77 327
11248.77 344
11249.77 315
11250.77 311
11251.78 333
11252.78 314
11253.78 369
11254.78 324
11255.78 341
11256.79 331
11257.79 311
11258.79 316
11259.79 334
11260.79 324
11261.80 322
11262.80 314
11263.80 305
11264.80 292
11265.81 294
11266.81 301
11267.81 330
11268.81 350
11269.82 365
11270.82 349
11271.82 344
11272.82 349
11273.83 315
11274.83 276
11275.83 315
11276.84 324
11277.84 324
11278.84 391
11279.85 301
11280.85 312
11281.85 370
11282.85 369
11283.86 396
11284.86 392
11285.86 342
11286.87 380
11287.87 367
11288.87 339
11289.88 339
11290.88 353
11291.89 335
11292.89 340
11293.89 313
11294.90 309
11295.90 292
11296.90 340
11297.91 312
11298.91 318
11299.92 311
11300.92 315
11301.92 302
11302.93 301
11303.93 300
11304.94 319
11305.94 340
11306.94 308
11307.95 318
11308.95 304
11309.96 271
11310.96 297
11311.97 337
11312.97 311
11313.98 313
11314.98 303
11315.98 321
11316.99 308
11317.99 283
11319.00 298
11320.00 339
11321.01 356
11322.01 343
11323.02 294
11324.02 289
11325.03 307
11326.03 345
11327.04 313
11328.04 310
11329.05 302
11330.05 319
11331.06 284
11332.07 282
11333.07 291
11334.08 316
11335.08 318
11336.09 318
11337.09 295
11338.10 312
11339.10 327
11340.11 307
11341.12 309
11342.12 314
11343.13 298
11344.13 291
11345.14 317
11346.15 294
11347.15 273
11348.16 295
11349.16 304
11350.17 303
11351.18 280
11352.18 321
11353.19 304
11354.20 287
11355.20 267
11356.21 295
11357.21 324
11358.22 292
11359.23 307
11360.23 318
11361.24 346
11362.25 348
11363.25 338
11364.26 314
11365.27 322
11366.28 278
11367.28 268
11368.29 309
11369.30 301
11370.30 279
11371.31 326
11372.32 343
11373.32 318
11374.33 300
11375.34 315
11376.35 280
11377.35 282
11378.36 315
11379.37 305
11380.38 335
11381.38 308
11382.39 283
11383.40 305
11384.41 291
11385.41 255
11386.42 262
11387.43 283
11388.44 286
11389.45 279
11390.45 270
11391.46 252
11392.47 267
11393.48 267
11394.49 276
11395.49 277
11396.50 249
11397.51 292
11398.52 296
11399.53 305
11400.54 293
11401.55 293
11402.55 273
11403.56 278
11404.57 262
11405.58 266
11406.59 287
11407.60 269
11408.61 287
11409.61 283
11410.62 304
11411.63 278
11412.64 287
11413.65 289
11414.66 289
11415.67 288
11416.68 312
11417.69 327
11418.70 337
11419.71 291
11420.71 329
11421.72 324
11422.73 321
11423.74 295
11424.75 315
11425.76 326
11426.77 290
11427.78 297
11428.79 291
11429.80 277
11430.81 306
11431.82 279
11432.83 262
11433.84 289
11434.85 298
11435.86 310
11436.87 324
11437.88 281
11438.89 303
11439.90 342
11440.91 350
11441.92 288
11442.93 281
11443.94 273
11444.95 309
11445.96 303
11446.97 291
11447.98 281
11448.99 336
11450.00 299
11451.01 285
11452.03 295
11453.04 301
11454.05 240
11455.06 299
11456.07 331
11457.08 272
11458.09 269
11459.10 299
11460.11 308
11461.12 314
11462.14 299
11463.15 314
11464.16 253
11465.17 307
11466.18 257
11467.19 300
11468.20 290
11469.21 302
11470.23 283
11471.24 282
11472.25 287
11473.26 300
11474.27 297
11475.28 271
11476.30 259
11477.31 293
11478.32 306
11479.33 293
11480.34 273
11481.36 303
11482.37 319
11483.38 307
11484.39 306
11485.40 298
11486.42 309
11487.43 278
11488.44 285
11489.45 294
11490.47 282
11491.48 288
11492.49 288
11493.50 278
11494.52 301
11495.53 310
11496.54 289
11497.55 286
11498.57 329
11499.58 317
11500.59 282
11501.61 303
11502.62 317
11503.63 377
11504.64 333
11505.66 288
11506.67 313
11507.68 302
11508.70 304
11509.71 291
11510.72 328
11511.74 279
11512.75 318
11513.76 319
11514.78 285
11515.79 318
11516.80 278
11517.82 311
11518.83 353
11519.84 326
11520.86 313
11521.87 323
11522.89 314
11523.90 292
11524.91 292
11525.93 331
11526.94 327
11527.96 332
11528.97 286
11529.98 289
11531.00 322
11532.01 333
11533.03 351
11534.04 364
11535.06 299
11536.07 293
11537.08 344
11538.10 336
11539.11 319
11540.13 319
11541.14 395
11542.16 325
11543.17 316
11544.19 340
11545.20 360
11546.22 356
11547.23 314
11548.25 310
11549.26 348
11550.28 375
11551.29 378
11552.31 389
11553.32 377
11554.34 380
11555.35 335
11556.37 357
11557.38 401
11558.40 347
11559.41 358
11560.43 370
11561.45 392
11562.46 316
11563.48 321
11564.49 358
11565.51 399
11566.52 311
11567.54 335
11568.56 337
11569.57 315
11570.59 344
11571.60 336
11572.62 359
11573.64 300
11574.65 331
11575.67 348
11576.68 377
11577.70 362
11578.72 398
11579.73 381
11580.75 341
11581.77 373
11582.78 414
11583.80 382
11584.82 367
11585.83 356
11586.85 406
11587.87 401
11588.88 390
11589.90 397
11590.92 440
11591.93 399
11592.95 401
11593.97 410
11594.98 415
11596.00 410
11597.02 426
11598.03 465
11599.05 437
11600.07 445
11601.09 410
11602.10 462
11603.12 443
11604.14 485
11605.16 438
11606.17 498
11607.19 494
11608.21 531
11609.23 534
11610.24 536
11611.26 592
11612.28 552
11613.30 537
11614.32 576
11615.33 550
11616.35 546
11617.37 482
11618.39 480
11619.41 456
11620.42 493
11621.44 496
11622.46 522
11623.48 551
11624.50 558
11625.51 506
11626.53 519
11627.55 569
11628.57 529
11629.59 551
11630.61 487
11631.63 512
11632.64 555
11633.66 583
11634.68 632
11635.70 565
11636.72 616
11637.74 681
11638.76 808
11639.78 860
11640.80 925
11641.81 885
11642.83 869
11643.85 815
11644.87 720
11645.89 693
11646.91 626
11647.93 664
11648.95 577
11649.97 539
11650.99 498
11652.01 553
11653.03 524
11654.05 477
11655.07 516
11656.09 481
11657.11 509
11658.13 490
11659.15 466
11660.17 436
11661.19 478
11662.21 487
11663.23 451
11664.25 416
11665.27 427
11666.29 419
11667.31 477
11668.33 408
11669.35 401
11670.37 400
11671.39 460
11672.41 471
11673.43 425
11674.45 417
11675.47 435
11676.49 449
11677.51 409
11678.53 416
11679.55 420
11680.57 449
11681.59 412
11682.61 395
11683.64 384
11684.66 359
11685.68 404
11686.70 429
11687.72 421
11688.74 391
11689.76 383
11690.78 357
11691.80 386
11692.83 346
11693.85 415
11694.87 400
11695.89 392
11696.91 403
11697.93 410
11698.95 381
11699.98 366
11701.00 334
11702.02 357
11703.04 390
11704.06 402
11705.08 353
11706.11 388
11707.13 383
11708.15 441
11709.17 397
11710.19 381
11711.22 333
11712.24 391
11713.26 382
11714.28 385
11715.31 428
11716.33 419
11717.35 427
11718.37 430
11719.40 385
11720.42 383
11721.44 426
11722.46 381
11723.49 385
11724.51 402
11725.53 442
11726.55 413
11727.58 398
11728.60 430
11729.62 419
11730.65 370
11731.67 395
11732.69 425
11733.71 408
11734.74 397
11735.76 441
11736.78 373
11737.81 379
11738.83 388
11739.85 367
11740.88 339
11741.90 373
11742.92 351
11743.95 395
11744.97 380
11746.00 414
11747.02 375
11748.04 368
11749.07 372
11750.09 360
11751.11 359
11752.14 365
11753.16 368
11754.19 430
11755.21 397
11756.23 399
11757.26 391
11758.28 358
11759.31 426
11760.33 378
11761.36 389
11762.38 394
11763.40 384
11764.43 338
11765.45 349
11766.48 394
11767.50 360
11768.53 346
11769.55 366
11770.58 339
11771.60 367
11772.63 372
11773.65 375
11774.68 373
11775.70 383
11776.73 367
11777.75 358
11778.78 328
11779.80 324
11780.83 323
11781.85 308
11782.88 355
11783.90 323
11784.93 322
11785.95 367
11786.98 361
11788.00 350
11789.03 313
11790.05 304
11791.08 318
11792.11 323
11793.13 294
11794.16 317
11795.18 326
11796.21 330
11797.23 325
11798.26 308
11799.29 309
11800.31 344
11801.34 331
11802.36 345
11803.39 306
11804.42 322
11805.44 335
11806.47 293
11807.50 307
11808.52 305
11809.55 313
11810.57 322
11811.60 306
11812.63 259
11813.65 338
11814.68 335
11815.71 334
11816.73 293
11817.76 278
11818.79 310
11819.81 316
11820.84 312
11821.87 307
11822.90 307
11823.92 278
11824.95 294
11825.98 292
11827.00 271
11828.03 323
11829.06 281
11830.09 285
11831.11 272
11832.14 313
11833.17 337
11834.20 322
11835.22 322
11836.25 298
11837.28 300
11838.31 300
11839.33 294
11840.36 280
11841.39 283
11842.42 309
11843.45 319
11844.47 275
11845.50 265
11846.53 292
11847.56 343
11848.59 305
11849.61 291
11850.64 293
11851.67 323
11852.70 288
11853.73 283
11854.75 264
11855.78 277
11856.81 289
11857.84 292
11858.87 310
11859.90 294
11860.93 306
11861.95 304
11862.98 260
11864.01 246
11865.04 270
11866.07 318
11867.10 309
11868.13 293
11869.16 246
11870.19 288
11871.21 270
11872.24 271
11873.27 269
11874.30 296
11875.33 273
11876.36 285
11877.39 314
11878.42 296
11879.45 275
11880.48 292
11881.51 281
11882.54 250
11883.57 266
11884.60 278
11885.63 271
11886.66 296
11887.69 273
11888.72 302
11889.75 302
11890.78 310
11891.81 272
11892.84 273
11893.87 299
11894.90 311
11895.93 296
11896.96 295
11897.99 306
11899.02 271
11900.05 268
11901.08 256
11902.11 257
11903.14 274
11904.17 274
11905.20 295
11906.23 268
11907.26 252
11908.29 295
11909.32 298
11910.35 322
11911.38 286
11912.42 286
11913.45 303
11914.48 276
11915.51 213
11916.54 256
11917.57 275
11918.60 303
11919.63 263
11920.66 327
11921.70 285
11922.73 309
11923.76 316
11924.79 286
11925.82 316
11926.85 304
11927.88 286
11928.92 292
11929.95 239
11930.98 292
11932.01 281
11933.04 259
11934.07 270
11935.11 264
11936.14 283
11937.17 299
11938.20 270
11939.23 276
11940.27 265
11941.30 286
11942.33 309
11943.36 266
11944.40 305
11945.43 293
11946.46 277
11947.49 286
11948.53 275
11949.56 248
11950.59 285
11951.62 302
11952.66 250
11953.69 276
11954.72 289
11955.75 249
11956.79 280
11957.82 275
11958.85 265
11959.88 286
11960.92 273
11961.95 291
11962.98 264
11964.02 251
11965.05 241
11966.08 235
11967.12 251
11968.15 284
11969.18 276
11970.22 308
11971.25 278
11972.28 251
11973.32 270
11974.35 244
11975.38 257
11976.42 275
11977.45 241
11978.49 286
11979.52 255
11980.55 258
11981.59 263
11982.62 248
11983.66 239
11984.69 280
11985.72 275
11986.76 298
11987.79 249
11988.83 245
11989.86 260
11990.89 274
11991.93 287
11992.96 266
11994.00 265
11995.03 224
11996.07 245
11997.10 286
11998.14 274
11999.17 255
12000.20 260
12001.24 265
12002.27 280
12003.31 279
12004.34 269
12005.38 245
12006.41 252
12007.45 257
12008.48 260
12009.52 267
12010.55 281
12011.59 267
12012.62 265
12013.66 259
12014.70 263
12015.73 266
12016.77 282
12017.80 258
12018.84 279
12019.87 260
12020.91 245
12021.94 246
12022.98 269
12024.02 270
12025.05 284
12026.09 259
12027.12 286
12028.16 239
12029.19 250
12030.23 264
12031.27 275
12032.30 257
12033.34 236
12034.37 275
12035.41 261
12036.45 251
12037.48 250
12038.52 248
12039.56 266
12040.59 252
12041.63 249
12042.67 259
12043.70 256
12044.74 240
12045.78 242
12046.81 276
12047.85 255
12048.89 272
12049.92 276
12050.96 268
12052.00 254
12053.03 267
12054.07 252
12055.11 272
12056.14 311
12057.18 245
12058.22 254
12059.26 243
12060.29 227
12061.33 244
12062.37 257
12063.41 247
12064.44 252
12065.48 248
12066.52 250
12067.56 232
12068.59 245
12069.63 254
12070.67 261
12071.71 223
12072.74 215
12073.78 239
12074.82 246
12075.86 273
12076.90 256
12077.93 245
12078.97 259
12080.01 251
12081.05 270
12082.09 236
12083.13 218
12084.16 265
12085.20 256
12086.24 268
12087.28 229
12088.32 240
12089.36 280
12090.39 248
12091.43 239
12092.47 265
12093.51 256
12094.55 221
12095.59 218
12096.63 241
12097.67 279
12098.70 258
12099.74 244
12100.78 237
12101.82 246
12102.86 217
12103.90 226
12104.94 245
12105.98 222
12107.02 237
12108.06 218
12109.10 247
12110.14 285
12111.18 274
12112.22 260
12113.25 241
12114.29 231
12115.33 231
12116.37 217
12117.41 241
12118.45 238
12119.49 242
12120.53 225
12121.57 240
12122.61 266
12123.65 288
12124.69 233
12125.73 231
12126.77 220
12127.81 251
12128.85 231
12129.89 218
12130.93 227
12131.97 251
12133.02 243
12134.06 237
12135.10 212
12136.14 247
12137.18 264
12138.22 253
12139.26 260
12140.30 239
12141.34 239
12142.38 284
12143.42 267
12144.46 225
12145.50 257
12146.54 247
12147.59 214
12148.63 260
12149.67 216
12150.71 214
12151.75 225
12152.79 240
12153.83 222
12154.87 226
12155.92 220
12156.96 223
12158.00 243
12159.04 229
12160.08 229
12161.12 221
12162.17 230
12163.21 230
12164.25 224
12165.29 278
12166.33 255
12167.37 225
12168.42 232
12169.46 230
12170.50 272
12171.54 250
12172.58 229
12173.63 232
12174.67 208
12175.71 185
12176.75 211
12177.80 201
12178.84 203
12179.88 253
12180.92 242
12181.97 217
12183.01 211
12184.05 247
12185.09 235
12186.14 222
12187.18 226
12188.22 221
12189.26 258
12190.31 221
12191.35 225
12192.39 210
12193.44 262
12194.48 225
12195.52 215
12196.57 184
12197.61 225
12198.65 237
12199.70 227
12200.74 189
12201.78 181
12202.83 211
12203.87 235
12204.91 224
12205.96 217
12207.00 237
12208.04 212
12209.09 228
12210.13 234
12211.17 228
12212.22 235
12213.26 226
12214.31 235
12215.35 220
12216.39 208
12217.44 228
12218.48 202
12219.53 232
12220.57 241
12221.61 205
12222.66 195
12223.70 234
12224.75 241
12225.79 232
12226.84 214
12227.88 218
12228.93 229
12229.97 230
12231.01 222
12232.06 210
12233.10 199
12234.15 224
12235.19 209
12236.24 201
12237.28 209
12238.33 209
12239.37 211
12240.42 237
12241.46 239
12242.51 208
12243.55 248
12244.60 236
12245.64 187
12246.69 234
12247.74 269
12248.78 303
12249.83 261
12250.87 231
12251.92 276
12252.96 245
12254.01 229
12255.05 227
12256.10 224
12257.15 230
12258.19 218
12259.24 217
12260.28 234
12261.33 195
12262.37 225
12263.42 227
12264.47 199
12265.51 215
12266.56 207
12267.61 233
12268.65 243
12269.70 201
12270.74 198
12271.79 246
12272.84 210
12273.88 219
12274.93 209
12275.98 231
12277.02 235
12278.07 256
12279.12 220
12280.16 218
12281.21 214
12282.26 205
12283.30 204
12284.35 222
12285.40 229
12286.44 216
12287.49 259
12288.54 244
12289.59 218
12290.63 203
12291.68 206
12292.73 218
12293.77 210
12294.82 199
12295.87 233
12296.92 227
12297.96 250
12299.01 191
12300.06 188
12301.11 205
12302.15 222
12303.20 193
12304.25 193
12305.30 184
12306.35 200
12307.39 174
12308.44 205
12309.49 209
12310.54 225
12311.59 211
12312.63 213
12313.68 207
12314.73 226
12315.78 206
12316.83 204
12317.88 202
12318.92 198
12319.97 191
12321.02 205
12322.07 229
12323.12 197
12324.17 179
12325.21 189
12326.26 190
12327.31 211
12328.36 214
12329.41 191
12330.46 224
12331.51 229
12332.56 191
12333.61 213
12334.65 203
12335.70 201
12336.75 213
12337.80 217
12338.85 200
12339.90 202
12340.95 231
12342.00 211
12343.05 209
12344.10 220
12345.15 209
12346.20 228
12347.25 197
12348.30 196
12349.35 200
12350.40 195
12351.45 210
12352.50 221
12353.55 221
12354.60 209
12355.65 213
12356.70 209
12357.75 174
12358.80 210
12359.85 235
12360.90 228
12361.95 221
12363.00 192
12364.05 207
12365.10 229
12366.15 203
12367.20 226
12368.25 227
12369.30 234
12370.35 235
12371.40 214
12372.45 219
12373.50 189
12374.55 176
12375.60 196
12376.65 172
12377.70 171
12378.76 218
12379.81 200
12380.86 190
12381.91 194
12382.96 214
12384.01 228
12385.06 216
12386.11 214
12387.17 218
12388.22 225
12389.27 232
12390.32 195
12391.37 219
12392.42 191
12393.47 193
12394.53 214
12395.58 208
12396.63 199
12397.68 187
12398.73 237
12399.78 213
12400.84 203
12401.89 218
12402.94 209
12403.99 200
12405.04 189
12406.10 183
12407.15 178
12408.20 199
12409.25 217
12410.31 190
12411.36 193
12412.41 198
12413.46 194
12414.51 192
12415.57 184
12416.62 218
12417.67 186
12418.72 208
12419.78 207
12420.83 246
12421.88 200
12422.94 220
12423.99 204
12425.04 218
12426.09 213
12427.15 201
12428.20 189
12429.25 201
12430.31 212
12431.36 220
12432.41 198
12433.47 202
12434.52 198
12435.57 201
12436.63 202
12437.68 185
12438.73 196
12439.79 205
12440.84 210
12441.89 205
12442.95 187
12444.00 232
12445.06 231
12446.11 202
12447.16 169
12448.22 222
12449.27 223
12450.33 227
12451.38 191
12452.43 173
12453.49 195
12454.54 197
12455.60 189
12456.65 184
12457.70 187
12458.76 180
12459.81 188
12460.87 218
12461.92 206
12462.98 215
12464.03 188
12465.09 251
12466.14 217
12467.19 189
12468.25 197
12469.30 237
12470.36 233
12471.41 214
12472.47 187
12473.52 187
12474.58 213
12475.63 190
12476.69 209
12477.74 172
12478.80 179
12479.85 189
12480.91 198
12481.97 210
12483.02 189
12484.08 209
12485.13 205
12486.19 222
12487.24 192
12488.30 201
12489.35 195
12490.41 215
12491.47 205
12492.52 209
12493.58 241
12494.63 193
12495.69 197
12496.74 207
12497.80 258
12498.86 238
12499.91 266
12500.97 258
12502.03 260
12503.08 234
12504.14 248
12505.19 252
12506.25 227
12507.31 241
12508.36 230
12509.42 247
12510.48 228
12511.53 216
12512.59 223
12513.65 211
12514.70 226
12515.76 202
12516.82 218
12517.87 195
12518.93 196
12519.99 204
12521.04 196
12522.10 214
12523.16 214
12524.22 205
12525.27 215
12526.33 222
12527.39 210
12528.44 222
12529.50 199
12530.56 207
12531.62 207
12532.67 204
12533.73 213
12534.79 235
12535.85 222
12536.90 235
12537.96 243
12539.02 204
12540.08 234
12541.14 202
12542.19 215
12543.25 204
12544.31 219
12545.37 213
12546.43 194
12547.48 179
12548.54 194
12549.60 245
12550.66 227
12551.72 210
12552.77 209
12553.83 175
12554.89 174
12555.95 200
12557.01 199
12558.07 184
12559.13 191
12560.18 207
12561.24 218
12562.30 206
12563.36 191
12564.42 208
12565.48 206
12566.54 203
12567.60 211
12568.65 190
12569.71 189
12570.77 191
12571.83 200
12572.89 219
12573.95 203
12575.01 196
12576.07 183
12577.13 220
12578.19 217
12579.25 219
12580.31 246
12581.37 230
12582.43 220
12583.49 224
12584.55 232
12585.60 229
12586.66 215
12587.72 214
12588.78 224
12589.84 243
12590.90 213
12591.96 201
12593.02 202
12594.08 197
12595.14 206
12596.20 241
12597.26 221
12598.32 215
12599.39 216
12600.45 202
12601.51 212
12602.57 195
12603.63 198
12604.69 176
12605.75 195
12606.81 206
12607.87 223
12608.93 239
12609.99 219
12611.05 207
12612.11 196
12613.17 210
12614.23 189
12615.30 217
12616.36 193
12617.42 230
12618.48 200
12619.54 196
12620.60 179
12621.66 213
12622.72 209
12623.78 193
12624.85 186
12625.91 190
12626.97 189
12628.03 205
12629.09 195
12630.15 216
12631.22 204
12632.28 193
12633.34 183
12634.40 188
12635.46 216
12636.52 185
12637.59 208
12638.65 179
12639.71 218
12640.77 217
12641.83 165
12642.90 179
12643.96 211
12645.02 191
12646.08 188
12647.14 194
12648.21 188
12649.27 191
12650.33 203
12651.39 174
12652.46 200
12653.52 211
12654.58 187
12655.65 201
12656.71 186
12657.77 208
12658.83 171
12659.90 159
12660.96 181
12662.02 190
12663.09 171
12664.15 176
12665.21 207
12666.27 219
12667.34 211
12668.40 205
12669.46 211
12670.53 176
12671.59 183
12672.65 195
12673.72 207
12674.78 210
12675.84 194
12676.91 218
12677.97 207
12679.04 208
12680.10 171
12681.16 183
12682.23 217
12683.29 210
12684.35 213
12685.42 206
12686.48 207
12687.55 199
12688.61 206
12689.67 198
12690.74 198
12691.80 193
12692.87 203
12693.93 210
12695.00 188
12696.06 165
12697.12 198
12698.19 188
12699.25 169
12700.32 157
12701.38 212
12702.45 206
12703.51 195
12704.58 176
12705.64 213
12706.71 159
12707.77 197
12708.84 180
12709.90 189
12710.97 191
12712.03 195
12713.10 188
12714.16 179
12715.23 213
12716.29 202
12717.36 219
12718.42 196
12719.49 223
12720.55 179
12721.62 194
12722.68 201
12723.75 183
12724.81 167
12725.88 191
12726.95 184
12728.01 191
12729.08 185
12730.14 167
12731.21 151
12732.28 168
12733.34 204
12734.41 166
12735.47 186
12736.54 185
12737.61 168
12738.67 175
12739.74 191
12740.80 201
12741.87 201
12742.94 160
12744.00 165
12745.07 179
12746.14 167
12747.20 171
12748.27 171
12749.34 217
12750.40 166
12751.47 185
12752.54 184
12753.60 180
12754.67 191
12755.74 177
12756.80 188
12757.87 195
12758.94 185
12760.00 206
12761.07 170
12762.14 151
12763.21 153
12764.27 184
12765.34 194
12766.41 169
12767.47 198
12768.54 212
12769.61 162
12770.68 178
12771.74 198
12772.81 155
12773.88 171
12774.95 189
12776.02 200
12777.08 217
12778.15 189
12779.22 197
12780.29 170
12781.35 167
12782.42 166
12783.49 174
12784.56 208
12785.63 172
12786.70 173
12787.76 172
12788.83 164
12789.90 192
12790.97 188
12792.04 202
12793.11 193
12794.17 231
12795.24 182
12796.31 178
12797.38 200
12798.45 184
12799.52 165
12800.59 165
12801.65 190
12802.72 171
12803.79 189
12804.86 172
12805.93 181
12807.00 158
12808.07 153
12809.14 175
12810.21 173
12811.28 154
12812.34 193
12813.41 187
12814.48 168
12815.55 211
12816.62 178
12817.69 188
12818.76 186
12819.83 199
12820.90 178
12821.97 190
12823.04 188
12824.11 158
12825.18 166
12826.25 193
12827.32 182
12828.39 168
12829.46 154
12830.53 152
12831.60 183
12832.67 197
12833.74 171
12834.81 152
12835.88 179
12836.95 166
12838.02 181
12839.09 167
12840.16 152
12841.23 171
12842.30 166
12843.37 173
12844.44 174
12845.51 190
12846.58 175
12847.66 171
12848.73 177
12849.80 162
12850.87 146
12851.94 191
12853.01 169
12854.08 197
12855.15 159
12856.22 152
12857.29 186
12858.36 183
12859.44 185
12860.51 174
12861.58 193
12862.65 205
12863.72 183
12864.79 169
12865.86 206
12866.94 185
12868.01 171
12869.08 210
12870.15 190
12871.22 158
12872.29 201
12873.37 181
12874.44 173
12875.51 197
12876.58 208
12877.65 193
12878.73 157
12879.80 173
12880.87 149
12881.94 177
12883.01 159
12884.09 160
12885.16 167
12886.23 145
12887.30 172
12888.38 172
12889.45 190
12890.52 179
12891.59 158
12892.67 186
12893.74 169
12894.81 130
12895.88 153
12896.96 177
12898.03 131
12899.10 182
12900.18 172
12901.25 165
12902.32 186
12903.39 178
12904.47 183
12905.54 158
12906.61 184
12907.69 166
12908.76 170
12909.83 168
12910.91 173
12911.98 160
12913.05 177
12914.13 180
12915.20 149
12916.28 152
12917.35 118
12918.42 174
12919.50 153
12920.57 155
12921.64 174
12922.72 146
12923.79 168
12924.87 171
12925.94 144
12927.01 172
12928.09 160
12929.16 149
12930.24 163
12931.31 154
12932.38 156
12933.46 172
12934.53 163
12935.61 161
12936.68 152
12937.76 169
12938.83 154
12939.91 159
12940.98 144
12942.05 170
12943.13 154
12944.20 139
12945.28 172
12946.35 141
12947.43 177
12948.50 182
12949.58 168
12950.65 174
12951.73 143
12952.80 151
12953.88 173
12954.95 191
12956.03 151
12957.10 171
12958.18 147
12959.26 165
12960.33 170
12961.41 185
12962.48 160
12963.56 155
12964.63 169
12965.71 168
12966.78 202
12967.86 180
12968.94 150
12970.01 147
12971.09 170
12972.16 195
12973.24 187
12974.32 198
12975.39 172
12976.47 167
12977.54 154
12978.62 172
12979.70 204
12980.77 179
12981.85 173
12982.93 142
12984.00 177
12985.08 181
12986.15 179
12987.23 173
12988.31 169
12989.38 184
12990.46 172
12991.54 184
12992.61 163
12993.69 168
12994.77 166
12995.85 171
12996.92 157
12998.00 199
12999.08 195
13000.15 189
13001.23 185
13002.31 167
13003.38 154
13004.46 172
13005.54 173
13006.62 168
13007.69 180
13008.77 180
13009.85 176
13010.93 178
13012.00 173
13013.08 178
13014.16 153
13015.24 177
13016.32 161
13017.39 181
13018.47 185
13019.55 195
13020.63 187
13021.70 170
13022.78 166
13023.86 152
13024.94 169
13026.02 182
13027.10 151
13028.17 172
13029.25 194
13030.33 185
13031.41 174
13032.49 170
13033.57 181
13034.64 199
13035.72 187
13036.80 180
13037.88 176
13038.96 193
13040.04 183
13041.12 153
13042.19 167
13043.27 210
13044.35 206
13045.43 214
13046.51 197
13047.59 202
13048.67 194
13049.75 191
13050.83 203
13051.91 199
13052.99 158
13054.06 185
13055.14 165
13056.22 170
13057.30 169
13058.38 173
13059.46 163
13060.54 181
13061.62 170
13062.70 162
13063.78 183
13064.86 180
13065.94 173
13067.02 161
13068.10 206
13069.18 187
13070.26 188
13071.34 207
13072.42 196
13073.50 199
13074.58 170
13075.66 163
13076.74 170
13077.82 178
13078.90 170
13079.98 192
13081.06 197
13082.14 185
13083.22 203
13084.30 200
13085.38 186
13086.47 181
13087.55 187
13088.63 201
13089.71 200
13090.79 166
13091.87 192
13092.95 175
13094.03 204
13095.11 171
13096.19 190
13097.27 201
13098.36 193
13099.44 182
13100.52 161
13101.60 171
13102.68 184
13103.76 224
13104.84 170
13105.93 193
13107.01 180
13108.09 171
13109.17 165
13110.25 186
13111.33 179
13112.42 187
13113.50 169
13114.58 186
13115.66 170
13116.74 158
13117.82 183
13118.91 171
13119.99 193
13121.07 190
13122.15 170
13123.23 174
13124.32 188
13125.40 187
13126.48 176
13127.56 168
13128.65 192
13129.73 164
13130.81 194
13131.89 205
13132.98 176
13134.06 166
13135.14 160
13136.22 171
13137.31 166
13138.39 191
13139.47 182
13140.56 219
13141.64 202
13142.72 190
13143.81 158
13144.89 189
13145.97 177
13147.05 155
13148.14 160
13149.22 175
13150.30 186
13151.39 169
13152.47 158
13153.55 176
13154.64 185
13155.72 194
13156.81 172
13157.89 180
13158.97 200
13160.06 171
13161.14 194
13162.22 149
13163.31 162
13164.39 168
13165.48 178
13166.56 152
13167.64 179
13168.73 167
13169.81 186
13170.90 179
13171.98 152
13173.06 172
13174.15 181
13175.23 152
13176.32 174
13177.40 204
13178.49 175
13179.57 169
13180.66 170
13181.74 139
13182.82 179
13183.91 199
13184.99 183
13186.08 150
13187.16 176
13188.25 173
13189.33 148
13190.42 198
13191.50 198
13192.59 167
13193.67 199
13194.76 195
13195.84 186
13196.93 144
13198.01 144
13199.10 171
13200.19 165
13201.27 147
13202.36 157
13203.44 176
13204.53 170
13205.61 173
13206.70 172
13207.78 170
13208.87 166
13209.96 154
13211.04 157
13212.13 180
13213.21 180
13214.30 158
13215.38 144
13216.47 165
13217.56 158
13218.64 183
13219.73 161
13220.82 149
13221.90 170
13222.99 158
13224.07 155
13225.16 166
13226.25 161
13227.33 140
13228.42 158
13229.51 190
13230.59 157
13231.68 174
13232.77 177
13233.85 169
13234.94 164
13236.03 170
13237.11 157
13238.20 168
13239.29 177
13240.38 162
13241.46 164
13242.55 172
13243.64 164
13244.72 179
13245.81 168
13246.90 168
13247.99 167
13249.07 178
13250.16 177
13251.25 157
13252.34 191
13253.42 167
13254.51 145
13255.60 134
13256.69 157
13257.77 153
13258.86 185
13259.95 144
13261.04 173
13262.13 168
13263.21 161
13264.30 158
13265.39 182
13266.48 162
13267.57 149
13268.65 130
13269.74 155
13270.83 180
13271.92 185
13273.01 171
13274.10 169
13275.18 164
13276.27 161
13277.36 179
13278.45 147
13279.54 140
13280.63 155
13281.72 170
13282.80 173
13283.89 197
13284.98 159
13286.07 141
13287.16 153
13288.25 179
13289.34 162
13290.43 165
13291.52 190
13292.61 161
13293.69 178
13294.78 152
13295.87 180
13296.96 176
13298.05 138
13299.14 155
13300.23 169
13301.32 175
13302.41 169
13303.50 177
13304.59 138
13305.68 163
13306.77 174
13307.86 161
13308.95 178
13310.04 196
13311.13 173
13312.22 155
13313.31 152
13314.40 154
13315.49 167
13316.58 183
13317.67 181
13318.76 187
13319.85 167
13320.94 164
13322.03 163
13323.12 146
13324.21 153
13325.30 149
13326.39 164
13327.48 172
13328.57 184
13329.66 170
13330.75 185
13331.85 193
13332.94 198
13334.03 171
13335.12 141
13336.21 190
13337.30 201
13338.39 149
13339.48 138
13340.57 162
13341.66 156
13342.76 166
13343.85 157
13344.94 167
13346.03 174
13347.12 184
13348.21 167
13349.30 165
13350.40 142
13351.49 191
13352.58 163
13353.67 180
13354.76 199
13355.85 164
13356.95 162
13358.04 161
13359.13 156
13360.22 158
13361.31 163
13362.41 154
13363.50 140
13364.59 139
13365.68 164
13366.77 152
13367.87 142
13368.96 149
13370.05 155
13371.14 154
13372.24 159
13373.33 177
13374.42 148
13375.51 218
13376.61 172
13377.70 179
13378.79 144
13379.88 162
13380.98 175
13382.07 180
13383.16 156
13384.26 149
13385.35 158
13386.44 136
13387.54 155
13388.63 186
13389.72 177
13390.81 162
13391.91 164
13393.00 160
13394.09 147
13395.19 155
13396.28 155
13397.37 152
13398.47 163
13399.56 177
13400.66 144
13401.75 151
13402.84 138
13403.94 127
13405.03 112
13406.12 146
13407.22 175
13408.31 155
13409.41 119
13410.50 149
13411.59 151
13412.69 151
13413.78 165
13414.88 166
13415.97 164
13417.07 170
13418.16 212
13419.25 184
13420.35 156
13421.44 169
13422.54 192
13423.63 169
13424.73 164
13425.82 148
13426.92 214
13428.01 168
13429.11 163
13430.20 137
13431.29 135
13432.39 129
13433.48 128
13434.58 119
13435.67 124
13436.77 146
13437.86 153
13438.96 155
13440.06 144
13441.15 153
13442.25 149
13443.34 161
13444.44 152
13445.53 147
13446.63 153
13447.72 125
13448.82 156
13449.91 140
13451.01 144
13452.11 165
13453.20 144
13454.30 181
13455.39 147
13456.49 160
13457.59 178
13458.68 163
13459.78 161
13460.87 182
13461.97 171
13463.07 154
13464.16 146
13465.26 137
13466.35 146
13467.45 142
13468.55 167
13469.64 125
13470.74 150
13471.84 158
13472.93 139
13474.03 145
13475.13 153
13476.22 117
13477.32 127
13478.42 141
13479.51 139
13480.61 154
13481.71 135
13482.80 165
13483.90 143
13485.00 155
13486.10 172
13487.19 166
13488.29 154
13489.39 173
13490.48 182
13491.58 171
13492.68 168
13493.78 136
13494.87 163
13495.97 139
13497.07 145
13498.17 163
13499.26 158
13500.36 156
13501.46 127
13502.56 158
13503.65 177
13504.75 155
13505.85 125
13506.95 150
13508.05 145
13509.14 157
13510.24 158
13511.34 191
13512.44 163
13513.54 145
13514.64 154
13515.73 153
13516.83 156
13517.93 143
13519.03 156
13520.13 131
13521.23 152
13522.32 129
13523.42 142
13524.52 131
13525.62 132
13526.72 129
13527.82 145
13528.92 160
13530.02 154
13531.12 120
13532.21 134
13533.31 158
13534.41 130
13535.51 139
13536.61 125
13537.71 141
13538.81 133
13539.91 148
13541.01 154
13542.11 166
13543.21 177
13544.31 128
13545.41 148
13546.50 146
13547.60 127
13548.70 168
13549.80 143
13550.90 141
13552.00 146
13553.10 135
13554.20 153
13555.30 135
13556.40 184
13557.50 151
13558.60 166
13559.70 161
13560.80 144
13561.90 134
13563.00 146
13564.10 159
13565.20 148
13566.30 135
13567.41 130
13568.51 166
13569.61 159
13570.71 153
13571.81 152
13572.91 146
13574.01 170
13575.11 173
13576.21 131
13577.31 163
13578.41 136
13579.51 166
13580.61 189
13581.71 169
13582.82 142
13583.92 149
13585.02 150
13586.12 147
13587.22 164
13588.32 174
13589.42 144
13590.52 161
13591.63 122
13592.73 113
13593.83 160
13594.93 148
13596.03 143
13597.13 127
13598.24 151
13599.34 156
13600.44 143
13601.54 139
13602.64 125
13603.74 154
13604.85 152
13605.95 162
13607.05 128
13608.15 138
13609.25 174
13610.36 155
13611.46 128
13612.56 142
13613.66 148
13614.77 146
13615.87 142
13616.97 132
13618.07 135
13619.18 160
13620.28 159
13621.38 159
13622.48 158
13623.59 126
13624.69 156
13625.79 179
13626.89 163
13628.00 171
13629.10 161
13630.20 164
13631.31 162
13632.41 178
13633.51 124
13634.62 132
13635.72 169
13636.82 129
13637.93 125
13639.03 151
13640.13 139
13641.24 131
13642.34 148
13643.44 181
13644.55 156
13645.65 162
13646.75 134
13647.86 156
13648.96 148
13650.06 138
13651.17 124
13652.27 126
13653.38 156
13654.48 162
13655.58 182
13656.69 186
13657.79 158
13658.90 142
13660.00 152
13661.10 165
13662.21 151
13663.31 139
13664.42 147
13665.52 146
13666.63 148
13667.73 171
13668.84 151
13669.94 143
13671.04 153
13672.15 155
13673.25 152
13674.36 143
13675.46 128
13676.57 141
13677.67 127
13678.78 114
13679.88 120
13680.99 138
13682.09 126
13683.20 136
13684.30 167
13685.41 165
13686.51 172
13687.62 154
13688.72 145
13689.83 132
13690.94 146
13692.04 160
13693.15 166
13694.25 143
13695.36 141
13696.46 143
13697.57 146
13698.67 137
13699.78 148
13700.89 147
13701.99 163
13703.10 140
13704.20 156
13705.31 151
13706.42 187
13707.52 167
13708.63 145
13709.73 160
13710.84 153
13711.95 187
13713.05 159
13714.16 129
13715.27 127
13716.37 175
13717.48 153
13718.59 158
13719.69 125
13720.80 140
13721.91 160
13723.01 144
13724.12 190
13725.23 136
13726.33 161
13727.44 168
13728.55 160
13729.65 152
13730.76 133
13731.87 147
13732.98 157
13734.08 132
13735.19 148
13736.30 154
13737.40 192
13738.51 164
13739.62 145
13740.73 174
13741.83 152
13742.94 160
13744.05 173
13745.16 178
13746.26 175
13747.37 190
13748.48 163
13749.59 161
13750.70 158
13751.80 165
13752.91 152
13754.02 145
13755.13 172
13756.24 139
13757.34 159
13758.45 157
13759.56 151
13760.67 173
13761.78 184
13762.88 171
13763.99 177
13765.10 149
13766.21 150
13767.32 158
13768.43 148
13769.54 138
13770.64 150
13771.75 168
13772.86 129
13773.97 171
13775.08 168
13776.19 169
13777.30 157
13778.41 147
13779.52 157
13780.62 182
13781.73 165
13782.84 137
13783.95 155
13785.06 168
13786.17 153
13787.28 147
13788.39 158
13789.50 166
13790.61 179
13791.72 178
13792.83 137
13793.94 148
13795.05 177
13796.16 159
13797.27 170
13798.38 159
13799.49 177
13800.60 161
13801.71 166
13802.82 170
13803.93 163
13805.04 158
13806.15 147
13807.26 163
13808.37 164
13809.48 150
13810.59 176
13811.70 147
13812.81 133
13813.92 187
13815.03 154
13816.14 165
13817.25 157
13818.36 159
13819.47 144
13820.58 148
13821.69 168
13822.80 173
13823.91 152
13825.02 136
13826.13 142
13827.25 157
13828.36 163
13829.47 162
13830.58 171
13831.69 142
13832.80 145
13833.91 168
13835.02 165
13836.13 168
13837.25 163
13838.36 158
13839.47 136
13840.58 148
13841.69 140
13842.80 153
13843.91 163
13845.03 154
13846.14 139
13847.25 162
13848.36 154
13849.47 171
13850.59 145
13851.70 155
13852.81 139
13853.92 159
13855.03 181
13856.15 159
13857.26 161
13858.37 172
13859.48 166
13860.59 162
13861.71 158
13862.82 131
13863.93 168
13865.04 153
13866.16 191
13867.27 159
13868.38 154
13869.49 183
13870.61 172
13871.72 154
13872.83 130
13873.95 139
13875.06 145
13876.17 152
13877.28 134
13878.40 139
13879.51 126
13880.62 152
13881.74 140
13882.85 117
13883.96 126
13885.08 148
13886.19 165
13887.30 164
13888.42 141
13889.53 145
13890.64 177
13891.76 170
13892.87 158
13893.98 176
13895.10 166
13896.21 163
13897.33 173
13898.44 137
13899.55 151
13900.67 166
13901.78 161
13902.89 157
13904.01 191
13905.12 168
13906.24 184
13907.35 159
13908.47 154
13909.58 178
13910.69 146
13911.81 135
13912.92 154
13914.04 153
13915.15 138
13916.27 135
13917.38 129
13918.50 149
13919.61 147
13920.72 154
13921.84 156
13922.95 120
13924.07 169
13925.18 155
13926.30 148
13927.41 162
13928.53 140
13929.64 152
13930.76 167
13931.87 157
13932.99 139
13934.10 152
13935.22 192
13936.34 149
13937.45 158
13938.57 131
13939.68 138
13940.80 153
13941.91 174
13943.03 166
13944.14 138
13945.26 191
13946.38 152
13947.49 136
13948.61 165
13949.72 146
13950.84 172
13951.95 182
13953.07 168
13954.19 161
13955.30 162
13956.42 157
13957.53 141
13958.65 156
13959.77 153
13960.88 130
13962.00 145
13963.12 156
13964.23 163
13965.35 166
13966.47 141
13967.58 147
13968.70 158
13969.82 161
13970.93 173
13972.05 144
13973.17 140
13974.28 158
13975.40 161
13976.52 136
13977.63 130
13978.75 139
13979.87 152
13980.99 134
13982.10 135
13983.22 163
13984.34 150
13985.45 175
13986.57 147
13987.69 147
13988.81 159
13989.92 159
13991.04 154
13992.16 163
13993.28 150
13994.39 141
13995.51 150
13996.63 135
13997.75 164
13998.87 133
13999.98 125
14001.10 141
14002.22 154
14003.34 148
14004.46 151
14005.57 144
14006.69 133
14007.81 153
14008.93 138
14010.05 136
14011.16 153
14012.28 188
14013.40 150
14014.52 133
14015.64 162
14016.76 150
14017.88 132
14018.99 146
14020.11 140
14021.23 146
14022.35 138
14023.47 163
14024.59 147
14025.71 146
14026.83 148
14027.94 165
14029.06 182
14030.18 172
14031.30 142
14032.42 165
14033.54 162
14034.66 169
14035.78 154
14036.90 160
14038.02 140
14039.14 154
14040.26 164
14041.38 160
14042.50 150
14043.62 154
14044.74 142
14045.86 168
14046.97 171
14048.09 175
14049.21 185
14050.33 173
14051.45 128
14052.57 165
14053.69 152
14054.81 160
14055.93 162
14057.05 180
14058.17 178
14059.30 140
14060.42 145
14061.54 138
14062.66 158
14063.78 173
14064.90 154
14066.02 169
14067.14 176
14068.26 189
14069.38 166
14070.50 162
14071.62 152
14072.74 179
14073.86 151
14074.98 156
14076.10 137
14077.23 150
14078.35 161
14079.47 173
14080.59 181
14081.71 171
14082.83 149
14083.95 177
14085.07 146
14086.19 137
14087.32 147
14088.44 160
14089.56 164
14090.68 163
14091.80 190
14092.92 159
14094.05 163
14095.17 155
14096.29 168
14097.41 187
14098.53 155
14099.65 151
14100.78 174
14101.90 172
14103.02 147
14104.14 144
14105.26 160
14106.39 193
14107.51 183
14108.63 178
14109.75 166
14110.88 167
14112.00 193
14113.12 193
14114.24 161
14115.37 195
14116.49 193
14117.61 165
14118.73 147
14119.86 132
14120.98 144
14122.10 152
14123.22 140
14124.35 146
14125.47 150
14126.59 150
14127.72 151
14128.84 135
14129.96 148
14131.09 147
14132.21 138
14133.33 169
14134.45 158
14135.58 168
14136.70 164
14137.82 158
14138.95 152
14140.07 158
14141.20 156
14142.32 125
14143.44 146
14144.57 162
14145.69 146
14146.81 162
14147.94 156
14149.06 160
14150.19 137
14151.31 145
14152.43 161
14153.56 176
14154.68 150
14155.81 145
14156.93 151
14158.05 148
14159.18 160
14160.30 154
14161.43 148
14162.55 150
14163.68 157
14164.80 162
14165.92 143
14167.05 150
14168.17 142
14169.30 149
14170.42 173
14171.55 171
14172.67 156
14173.80 173
14174.92 165
14176.05 177
14177.17 151
14178.30 170
14179.42 164
14180.55 150
14181.67 122
14182.80 154
14183.92 133
14185.05 152
14186.17 152
14187.30 156
14188.42 142
14189.55 152
14190.67 155
14191.80 169
14192.93 181
14194.05 161
14195.18 152
14196.30 161
14197.43 155
14198.55 125
14199.68 132
14200.81 172
14201.93 176
14203.06 156
14204.18 149
14205.31 159
14206.44 144
14207.56 129
14208.69 152
14209.82 154
14210.94 134
14212.07 146
14213.19 138
14214.32 148
14215.45 152
14216.57 147
14217.70 142
14218.83 145
14219.95 133
14221.08 152
14222.21 142
14223.33 140
14224.46 142
14225.59 148
14226.71 154
14227.84 163
14228.97 150
14230.10 137
14231.22 145
14232.35 153
14233.48 152
14234.60 172
14235.73 153
14236.86 140
14237.99 144
14239.11 150
14240.24 143
14241.37 173
14242.50 142
14243.62 162
14244.75 145
14245.88 185
14247.01 152
14248.13 158
14249.26 140
14250.39 156
14251.52 148
14252.65 135
14253.77 146
14254.90 184
14256.03 182
14257.16 173
14258.29 108
14259.42 129
14260.54 151
14261.67 145
14262.80 136
14263.93 156
14265.06 131
14266.19 136
14267.31 113
14268.44 149
14269.57 157
14270.70 144
14271.83 130
14272.96 136
14274.09 139
14275.22 165
14276.34 156
14277.47 144
14278.60 131
14279.73 150
14280.86 152
14281.99 136
14283.12 163
14284.25 165
14285.38 136
14286.51 141
14287.64 129
14288.76 141
14289.89 130
14291.02 148
14292.15 149
14293.28 147
14294.41 122
14295.54 122
14296.67 138
14297.80 137
14298.93 133
14300.06 132
14301.19 139
14302.32 125
14303.45 116
14304.58 139
14305.71 135
14306.84 147
14307.97 146
14309.10 135
14310.23 137
14311.36 127
14312.49 144
14313.62 155
14314.75 123
14315.88 154
14317.01 117
14318.15 144
14319.28 132
14320.41 127
14321.54 119
14322.67 113
14323.80 129
14324.93 120
14326.06 131
14327.19 152
14328.32 167
14329.45 157
14330.58 137
14331.72 146
14332.85 135
14333.98 160
14335.11 164
14336.24 151
14337.37 143
14338.50 122
14339.63 162
14340.77 115
14341.90 128
14343.03 131
14344.16 138
14345.29 146
14346.42 135
14347.56 131
14348.69 140
14349.82 153
14350.95 150
14352.08 156
14353.21 131
14354.35 154
14355.48 147
14356.61 140
14357.74 139
14358.88 138
14360.01 152
14361.14 124
14362.27 127
14363.40 153
14364.54 136
14365.67 177
14366.80 165
14367.93 133
14369.07 158
14370.20 112
14371.33 116
14372.46 127
14373.60 136
14374.73 145
14375.86 142
14377.00 147
14378.13 150
14379.26 131
14380.39 148
14381.53 151
14382.66 153
14383.79 127
14384.93 116
14386.06 130
14387.19 143
14388.33 142
14389.46 127
14390.59 122
14391.73 135
14392.86 114
14393.99 144
14395.13 159
14396.26 155
14397.40 154
14398.53 146
14399.66 149
14400.80 115
14401.93 113
14403.06 136
14404.20 132
14405.33 146
14406.47 119
14407.60 120
14408.74 163
14409.87 150
14411.00 154
14412.14 132
14413.27 124
14414.41 144
14415.54 155
14416.68 128
14417.81 124
14418.94 144
14420.08 139
14421.21 111
14422.35 132
14423.48 145
14424.62 137
14425.75 135
14426.89 134
14428.02 137
14429.16 147
14430.29 141
14431.43 109
14432.56 118
14433.70 129
14434.83 120
14435.97 123
14437.10 140
14438.24 120
14439.37 142
14440.51 149
14441.64 140
14442.78 142
14443.92 122
14445.05 127
14446.19 144
14447.32 131
14448.46 151
14449.59 170
14450.73 145
14451.87 152
14453.00 118
14454.14 118
14455.27 155
14456.41 145
14457.55 136
14458.68 138
14459.82 132
14460.95 130
14462.09 150
14463.23 146
14464.36 134
14465.50 136
14466.64 154
14467.77 149
14468.91 158
14470.05 154
14471.18 143
14472.32 131
14473.46 141
14474.59 161
14475.73 142
14476.87 134
14478.00 148
14479.14 148
14480.28 147
14481.41 157
14482.55 151
14483.69 151
14484.83 160
14485.96 148
14487.10 126
14488.24 129
14489.37 151
14490.51 134
14491.65 154
14492.79 163
14493.92 159
14495.06 139
14496.20 136
14497.34 142
14498.47 142
14499.61 141
14500.75 154
14501.89 161
14503.03 145
14504.16 117
14505.30 130
14506.44 136
14507.58 137
14508.72 150
14509.85 127
14510.99 131
14512.13 113
14513.27 137
14514.41 144
14515.55 115
14516.68 137
14517.82 152
14518.96 135
14520.10 131
14521.24 139
14522.38 156
14523.51 108
14524.65 160
14525.79 143
14526.93 119
14528.07 102
14529.21 123
14530.35 150
14531.49 117
14532.63 130
14533.76 121
14534.90 131
14536.04 131
14537.18 142
14538.32 131
14539.46 154
14540.60 115
14541.74 101
14542.88 140
14544.02 143
14545.16 143
14546.30 119
14547.44 127
14548.58 114
14549.72 135
14550.86 134
14552.00 122
14553.14 119
14554.28 137
14555.42 139
14556.56 130
14557.70 120
14558.84 140
14559.98 141
14561.12 123
14562.26 122
14563.40 121
14564.54 118
14565.68 147
14566.82 147
14567.96 128
14569.10 137
14570.24 126
14571.38 130
14572.52 128
14573.66 164
14574.80 161
14575.94 125
14577.08 116
14578.22 117
14579.36 117
14580.51 133
14581.65 162
14582.79 138
14583.93 141
14585.07 100
14586.21 127
14587.35 105
14588.49 133
14589.63 114
14590.78 125
14591.92 120
14593.06 130
14594.20 145
14595.34 139
14596.48 116
14597.62 144
14598.77 161
14599.91 126
14601.05 113
14602.19 122
14603.33 148
14604.48 128
14605.62 127
14606.76 126
14607.90 126
14609.04 132
14610.19 124
14611.33 136
14612.47 135
14613.61 121
14614.75 125
14615.90 141
14617.04 116
14618.18 138
14619.32 122
14620.47 134
14621.61 118
14622.75 135
14623.89 146
14625.04 157
14626.18 126
14627.32 129
14628.46 140
14629.61 121
14630.75 119
14631.89 139
14633.04 142
14634.18 129
14635.32 140
14636.47 124
14637.61 116
14638.75 122
14639.89 150
14641.04 125
14642.18 123
14643.32 105
14644.47 115
14645.61 153
14646.76 130
14647.90 144
14649.04 119
14650.19 110
14651.33 144
14652.47 114
14653.62 152
14654.76 129
14655.90 120
14657.05 128
14658.19 134
14659.34 140
14660.48 127
14661.62 132
14662.77 132
14663.91 144
14665.06 125
14666.20 140
14667.35 139
14668.49 122
14669.63 128
14670.78 114
14671.92 128
14673.07 141
14674.21 121
14675.36 133
14676.50 114
14677.65 122
14678.79 122
14679.94 126
14681.08 135
14682.23 119
14683.37 131
14684.52 135
14685.66 113
14686.81 129
14687.95 120
14689.10 133
14690.24 148
14691.39 132
14692.53 132
14693.68 149
14694.82 128
14695.97 118
14697.11 112
14698.26 116
14699.41 146
14700.55 133
14701.70 132
14702.84 120
14703.99 132
14705.13 116
14706.28 118
14707.43 133
14708.57 125
14709.72 132
14710.86 108
14712.01 116
14713.16 100
14714.30 105
14715.45 128
14716.59 150
14717.74 124
14718.89 131
14720.03 128
14721.18 169
14722.33 150
14723.47 100
14724.62 121
14725.77 135
14726.91 114
14728.06 125
14729.21 129
14730.35 143
14731.50 110
14732.65 136
14733.79 137
14734.94 139
14736.09 139
14737.23 139
14738.38 149
14739.53 139
14740.68 130
14741.82 130
14742.97 157
14744.12 115
14745.26 120
14746.41 119
14747.56 121
14748.71 105
14749.85 122
14751.00 133
14752.15 123
14753.30 131
14754.45 124
14755.59 125
14756.74 106
14757.89 123
14759.04 127
14760.18 139
14761.33 113
14762.48 131
14763.63 103
14764.78 102
14765.92 104
14767.07 128
14768.22 128
14769.37 150
14770.52 128
14771.67 129
14772.81 124
14773.96 134
14775.11 138
14776.26 115
14777.41 98
14778.56 127
14779.71 148
14780.86 133
14782.00 146
14783.15 119
14784.30 127
14785.45 117
14786.60 134
14787.75 141
14788.90 134
14790.05 143
14791.20 144
14792.35 149
14793.49 140
14794.64 129
14795.79 122
14796.94 100
14798.09 114
14799.24 138
14800.39 109
14801.54 103
14802.69 113
14803.84 135
14804.99 129
14806.14 127
14807.29 133
14808.44 121
14809.59 126
14810.74 132
14811.89 134
14813.04 125
14814.19 105
14815.34 92
14816.49 130
14817.64 124
14818.79 127
14819.94 111
14821.09 120
14822.24 125
14823.39 125
14824.54 110
14825.69 102
14826.84 114
14827.99 137
14829.14 126
14830.29 125
14831.44 128
14832.60 139
14833.75 125
14834.90 116
14836.05 117
14837.20 110
14838.35 127
14839.50 116
14840.65 117
14841.80 114
14842.95 126
14844.11 125
14845.26 114
14846.41 128
14847.56 122
14848.71 104
14849.86 115
14851.01 125
14852.17 110
14853.32 139
14854.47 114
14855.62 110
14856.77 117
14857.92 117
14859.08 121
14860.23 109
14861.38 135
14862.53 116
14863.68 120
14864.84 117
14865.99 123
14867.14 108
14868.29 137
14869.44 110
14870.60 107
14871.75 116
14872.90 122
14874.05 131
14875.21 138
14876.36 91
14877.51 114
14878.66 110
14879.82 117
14880.97 95
14882.12 101
14883.27 135
14884.43 122
14885.58 134
14886.73 112
14887.89 117
14889.04 102
14890.19 157
14891.34 129
14892.50 114
14893.65 110
14894.80 124
14895.96 93
14897.11 115
14898.26 110
14899.42 100
14900.57 134
14901.72 121
14902.88 106
14904.03 137
14905.18 119
14906.34 103
14907.49 93
14908.65 95
14909.80 119
14910.95 130
14912.11 114
14913.26 99
14914.41 109
14915.57 98
14916.72 107
14917.88 110
14919.03 83
14920.18 111
14921.34 98
14922.49 100
14923.65 109
14924.80 122
14925.96 117
14927.11 132
14928.27 127
14929.42 114
14930.57 130
14931.73 117
14932.88 121
14934.04 120
14935.19 130
14936.35 106
14937.50 114
14938.66 104
14939.81 108
14940.97 130
14942.12 114
14943.28 114
14944.43 134
14945.59 127
14946.74 137
14947.90 131
14949.05 119
14950.21 113
14951.36 108
14952.52 136
14953.68 138
14954.83 119
14955.99 104
14957.14 135
14958.30 109
14959.45 114
14960.61 127
14961.77 116
14962.92 115
14964.08 96
14965.23 129
14966.39 114
14967.54 112
14968.70 141
14969.86 120
14971.01 112
14972.17 123
14973.33 130
14974.48 112
14975.64 132
14976.79 114
14977.95 114
14979.11 114
14980.26 116
14981.42 124
14982.58 110
14983.73 114
14984.89 94
14986.05 110
14987.20 117
14988.36 126
14989.52 125
14990.67 109
14991.83 109
14992.99 95
14994.15 115
14995.30 112
14996.46 111
14997.62 105
14998.77 123
14999.93 107
15001.09 116
15002.25 115
15003.40 115
15004.56 121
15005.72 90
15006.88 95
15008.03 106
15009.19 113
15010.35 111
15011.51 118
15012.66 88
15013.82 115
15014.98 95
15016.14 107
15017.30 117
15018.45 132
15019.61 123
15020.77 108
15021.93 114
15023.09 92
15024.24 122
15025.40 120
15026.56 107
15027.72 127
15028.88 133
15030.04 105
15031.19 110
15032.35 96
15033.51 135
15034.67 112
15035.83 110
15036.99 109
15038.15 121
15039.30 126
15040.46 122
15041.62 113
15042.78 113
15043.94 106
15045.10 118
15046.26 144
15047.42 118
15048.58 95
15049.74 99
15050.90 158
15052.05 111
15053.21 107
15054.37 116
15055.53 108
15056.69 135
15057.85 102
15059.01 104
15060.17 104
15061.33 134
15062.49 131
15063.65 108
15064.81 119
15065.97 124
15067.13 91
15068.29 127
15069.45 103
15070.61 105
15071.77 109
15072.93 99
15074.09 106
15075.25 103
15076.41 118
15077.57 128
15078.73 138
15079.89 123
15081.05 127
15082.21 116
15083.37 125
15084.53 97
15085.69 102
15086.85 116
15088.01 127
15089.18 132
15090.34 116
15091.50 109
15092.66 112
15093.82 129
15094.98 104
15096.14 103
15097.30 122
15098.46 142
15099.62 126
15100.78 107
15101.95 121
15103.11 94
15104.27 108
15105.43 124
15106.59 110
15107.75 109
15108.91 133
15110.08 117
15111.24 84
15112.40 91
15113.56 110
15114.72 125
15115.88 110
15117.05 99
15118.21 105
15119.37 104
15120.53 92
15121.69 107
15122.86 82
15124.02 95
15125.18 97
15126.34 119
15127.50 131
15128.67 99
15129.83 102
15130.99 108
15132.15 119
15133.32 94
15134.48 125
15135.64 133
15136.80 108
15137.97 85
15139.13 119
15140.29 123
15141.45 105
15142.62 119
15143.78 135
15144.94 115
15146.11 117
15147.27 146
15148.43 131
15149.59 117
15150.76 124
15151.92 111
15153.08 86
15154.25 102
15155.41 94
15156.57 99
15157.74 107
15158.90 111
15160.06 109
15161.23 114
15162.39 113
15163.55 116
15164.72 110
15165.88 112
15167.05 132
15168.21 128
15169.37 115
15170.54 111
15171.70 91
15172.86 87
15174.03 129
15175.19 120
15176.36 87
15177.52 108
15178.69 104
15179.85 106
15181.01 91
15182.18 85
15183.34 104
15184.51 133
15185.67 128
15186.84 138
15188.00 115
15189.16 124
15190.33 120
15191.49 104
15192.66 115
15193.82 104
15194.99 130
15196.15 129
15197.32 106
15198.48 108
15199.65 141
15200.81 124
15201.98 112
15203.14 117
15204.31 99
15205.47 121
15206.64 96
15207.80 96
15208.97 132
15210.13 109
15211.30 92
15212.47 108
15213.63 103
15214.80 108
15215.96 97
15217.13 95
15218.29 109
15219.46 102
15220.62 100
15221.79 127
15222.96 126
15224.12 105
15225.29 111
15226.45 115
15227.62 100
15228.79 113
15229.95 114
15231.12 124
15232.29 92
15233.45 82
15234.62 97
15235.78 121
15236.95 105
15238.12 101
15239.28 103
15240.45 106
15241.62 97
15242.78 99
15243.95 108
15245.12 89
15246.28 123
15247.45 106
15248.62 119
15249.78 96
15250.95 115
15252.12 113
15253.28 104
15254.45 105
15255.62 113
15256.79 117
15257.95 115
15259.12 96
15260.29 111
15261.46 118
15262.62 108
15263.79 115
15264.96 91
15266.13 72
15267.29 86
15268.46 100
15269.63 114
15270.80 93
15271.96 112
15273.13 106
15274.30 100
15275.47 118
15276.64 87
15277.80 110
15278.97 104
15280.14 107
15281.31 104
15282.48 86
15283.64 132
15284.81 123
15285.98 90
15287.15 100
15288.32 109
15289.49 107
15290.65 99
15291.82 97
15292.99 113
15294.16 98
15295.33 112
15296.50 128
15297.67 112
15298.83 119
15300.00 111
15301.17 105
15302.34 129
15303.51 104
15304.68 108
15305.85 111
15307.02 103
15308.19 116
15309.36 102
15310.52 123
15311.69 101
15312.86 84
15314.03 93
15315.20 108
15316.37 106
15317.54 99
15318.71 130
15319.88 98
15321.05 97
15322.22 108
15323.39 118
15324.56 94
15325.73 102
15326.90 114
15328.07 89
15329.24 112
15330.41 128
15331.58 102
15332.75 98
15333.92 86
15335.09 95
15336.26 113
15337.43 124
15338.60 95
15339.77 134
15340.94 105
15342.11 116
15343.28 101
15344.45 103
15345.62 103
15346.79 98
15347.96 92
15349.13 105
15350.31 99
15351.48 111
15352.65 121
15353.82 111
15354.99 113
15356.16 121
15357.33 114
15358.50 106
15359.67 132
15360.84 114
15362.02 111
15363.19 95
15364.36 94
15365.53 119
15366.70 118
15367.87 111
15369.04 108
15370.21 111
15371.39 93
15372.56 87
15373.73 109
15374.90 100
15376.07 101
15377.24 93
15378.42 106
15379.59 96
15380.76 105
15381.93 101
15383.10 107
15384.28 122
15385.45 89
15386.62 110
15387.79 93
15388.97 94
15390.14 118
15391.31 125
15392.48 114
15393.65 113
15394.83 116
15396.00 102
15397.17 106
15398.34 133
15399.52 124
15400.69 111
15401.86 109
15403.04 90
15404.21 101
15405.38 74
15406.55 84
15407.73 91
15408.90 105
15410.07 113
15411.25 114
15412.42 87
15413.59 99
15414.77 120
15415.94 106
15417.11 84
15418.29 96
15419.46 107
15420.63 97
15421.81 102
15422.98 123
15424.15 118
15425.33 114
15426.50 85
15427.67 94
15428.85 119
15430.02 99
15431.20 111
15432.37 112
15433.54 91
15434.72 99
15435.89 96
15437.07 115
15438.24 101
15439.41 105
15440.59 105
15441.76 116
15442.94 108
15444.11 121
15445.29 97
15446.46 101
15447.63 100
15448.81 103
15449.98 90
15451.16 75
15452.33 98
15453.51 116
15454.68 116
15455.86 103
15457.03 93
15458.21 120
15459.38 107
15460.56 103
15461.73 113
15462.91 91
15464.08 95
15465.26 98
15466.43 87
15467.61 120
15468.78 118
15469.96 112
15471.13 101
15472.31 120
15473.48 96
15474.66 103
15475.83 92
15477.01 112
15478.19 121
15479.36 129
15480.54 116
15481.71 107
15482.89 85
15484.06 99
15485.24 90
15486.42 106
15487.59 94
15488.77 94
15489.94 112
15491.12 111
15492.30 104
15493.47 109
15494.65 121
15495.83 100
15497.00 119
15498.18 117
15499.36 107
15500.53 83
15501.71 96
15502.88 120
15504.06 101
15505.24 109
15506.41 99
15507.59 97
15508.77 95
15509.95 89
15511.12 107
15512.30 107
15513.48 101
15514.65 106
15515.83 113
15517.01 102
15518.18 87
15519.36 86
15520.54 100
15521.72 117
15522.89 123
15524.07 99
15525.25 97
15526.43 105
15527.60 82
15528.78 94
15529.96 89
15531.14 111
15532.31 116
15533.49 115
15534.67 97
15535.85 90
15537.03 82
15538.20 98
15539.38 101
15540.56 114
15541.74 111
15542.92 122
15544.09 118
15545.27 118
15546.45 122
15547.63 108
15548.81 111
15549.98 100
15551.16 99
15552.34 119
15553.52 99
15554.70 112
15555.88 93
15557.06 103
15558.23 109
15559.41 95
15560.59 92
15561.77 97
15562.95 100
15564.13 98
15565.31 119
15566.49 110
15567.67 117
15568.84 106
15570.02 115
15571.20 135
15572.38 120
15573.56 105
15574.74 106
15575.92 131
15577.10 122
15578.28 97
15579.46 100
15580.64 88
15581.82 136
15583.00 112
15584.18 97
15585.36 113
15586.54 110
15587.72 99
15588.90 90
15590.08 97
15591.26 105
15592.44 111
15593.62 119
15594.80 103
15595.98 115
15597.16 105
15598.34 90
15599.52 90
15600.70 105
15601.88 84
15603.06 119
15604.24 118
15605.42 109
15606.60 99
15607.78 101
15608.96 111
15610.14 104
15611.32 109
15612.50 91
15613.68 111
15614.86 120
15616.05 107
15617.23 119
15618.41 112
15619.59 119
15620.77 131
15621.95 115
15623.13 101
15624.31 110
15625.49 101
15626.68 130
15627.86 109
15629.04 101
15630.22 120
15631.40 102
15632.58 91
15633.76 113
15634.95 103
15636.13 113
15637.31 108
15638.49 115
15639.67 94
15640.85 102
15642.04 76
15643.22 92
15644.40 100
15645.58 117
15646.76 127
15647.95 103
15649.13 114
15650.31 98
15651.49 118
15652.67 126
15653.86 117
15655.04 108
15656.22 112
15657.40 118
15658.59 105
15659.77 94
15660.95 96
15662.13 117
15663.32 104
15664.50 93
15665.68 113
15666.87 120
15668.05 104
15669.23 131
15670.41 114
15671.60 116
15672.78 112
15673.96 90
15675.15 85
15676.33 109
15677.51 111
15678.70 116
15679.88 100
15681.06 109
15682.25 99
15683.43 112
15684.61 110
15685.80 104
15686.98 113
15688.16 130
15689.35 137
15690.53 118
15691.72 120
15692.90 117
15694.08 124
15695.27 105
15696.45 116
15697.63 125
15698.82 108
15700.00 120
15701.19 96
15702.37 103
15703.56 107
15704.74 112
15705.92 96
15707.11 112
15708.29 108
15709.48 127
15710.66 123
15711.85 143
15713.03 145
15714.21 135
15715.40 129
15716.58 133
15717.77 122
15718.95 122
15720.14 112
15721.32 113
15722.51 121
15723.69 120
15724.88 119
15726.06 108
15727.25 115
15728.43 153
15729.62 110
15730.80 113
15731.99 118
15733.17 129
15734.36 118
15735.55 132
15736.73 126
15737.92 106
15739.10 115
15740.29 116
15741.47 119
15742.66 125
15743.84 95
15745.03 97
15746.22 86
15747.40 96
15748.59 106
15749.77 134
15750.96 121
15752.15 107
15753.33 109
15754.52 130
15755.70 115
15756.89 120
15758.08 98
15759.26 106
15760.45 114
15761.64 129
15762.82 151
15764.01 118
15765.20 126
15766.38 110
15767.57 124
15768.76 109
15769.94 97
15771.13 119
15772.32 141
15773.50 154
15774.69 119
15775.88 137
15777.06 114
15778.25 127
15779.44 124
15780.62 122
15781.81 123
15783.00 113
15784.19 121
15785.37 107
15786.56 106
15787.75 114
15788.94 119
15790.12 127
15791.31 95
15792.50 87
15793.69 100
15794.87 117
15796.06 119
15797.25 103
15798.44 128
15799.62 101
15800.81 120
15802.00 99
15803.19 105
15804.38 83
15805.56 112
15806.75 121
15807.94 120
15809.13 106
15810.32 130
15811.50 146
15812.69 119
15813.88 100
15815.07 121
15816.26 127
15817.45 118
15818.64 120
15819.82 129
15821.01 116
15822.20 114
15823.39 113
15824.58 114
15825.77 106
15826.96 99
15828.15 99
15829.33 108
15830.52 99
15831.71 116
15832.90 113
15834.09 108
15835.28 92
15836.47 87
15837.66 90
15838.85 115
15840.04 95
15841.23 106
15842.42 111
15843.61 110
15844.79 110
15845.98 127
15847.17 143
15848.36 118
15849.55 127
15850.74 116
15851.93 103
15853.12 110
15854.31 117
15855.50 106
15856.69 107
15857.88 109
15859.07 106
15860.26 99
15861.45 110
15862.64 125
15863.83 98
15865.02 108
15866.21 115
15867.40 93
15868.60 89
15869.79 124
15870.98 107
15872.17 104
15873.36 105
15874.55 131
15875.74 119
15876.93 116
15878.12 92
15879.31 82
15880.50 93
15881.69 102
15882.88 123
15884.07 117
15885.27 104
15886.46 124
15887.65 119
15888.84 119
15890.03 128
15891.22 118
15892.41 119
15893.60 125
15894.80 136
15895.99 115
15897.18 136
15898.37 115
15899.56 80
15900.75 95
15901.95 112
15903.14 93
15904.33 83
15905.52 105
15906.71 100
15907.90 99
15909.10 86
15910.29 100
15911.48 128
15912.67 119
15913.86 117
15915.06 114
15916.25 94
15917.44 98
15918.63 117
15919.83 96
15921.02 104
15922.21 103
15923.40 93
15924.60 102
15925.79 112
15926.98 115
15928.17 111
15929.37 109
15930.56 106
15931.75 105
15932.94 92
15934.14 114
15935.33 141
15936.52 96
15937.72 97
15938.91 112
15940.10 119
15941.30 102
15942.49 106
15943.68 105
15944.88 123
15946.07 120
15947.26 95
15948.46 107
15949.65 121
15950.84 101
15952.04 93
15953.23 105
15954.42 112
15955.62 101
15956.81 133
15958.01 96
15959.20 95
15960.39 90
15961.59 102
15962.78 102
15963.97 117
15965.17 92
15966.36 119
15967.56 143
15968.75 110
15969.95 92
15971.14 107
15972.33 115
15973.53 99
15974.72 107
15975.92 82
15977.11 88
15978.31 85
15979.50 100
15980.70 99
15981.89 117
15983.09 103
15984.28 109
15985.47 129
15986.67 103
15987.86 103
15989.06 101
15990.25 133
15991.45 125
15992.64 124
15993.84 95
15995.03 103
15996.23 100
15997.43 87
15998.62 81
15999.82 93
16001.01 91
16002.21 64
16003.40 108
16004.60 112
16005.79 88
16006.99 106
16008.18 87
16009.38 103
16010.58 93
16011.77 93
16012.97 125
16014.16 96
16015.36 103
16016.56 122
16017.75 83
16018.95 100
16020.14 78
16021.34 105
16022.54 89
16023.73 110
16024.93 110
16026.13 100
16027.32 98
16028.52 93
16029.71 83
16030.91 91
16032.11 91
16033.30 93
16034.50 92
16035.70 96
16036.89 102
16038.09 108
16039.29 85
16040.49 92
16041.68 97
16042.88 103
16044.08 88
16045.27 81
16046.47 76
16047.67 79
16048.86 102
16050.06 76
16051.26 104
16052.46 102
16053.65 94
16054.85 91
16056.05 97
16057.25 100
16058.44 91
16059.64 94
16060.84 82
16062.04 86
16063.23 96
16064.43 109
16065.63 78
16066.83 111
16068.03 104
16069.22 101
16070.42 102
16071.62 107
16072.82 94
16074.02 114
16075.21 125
16076.41 95
16077.61 107
16078.81 94
16080.01 87
16081.21 65
16082.40 99
16083.60 78
16084.80 104
16086.00 100
16087.20 111
16088.40 107
16089.60 99
16090.79 119
16091.99 96
16093.19 90
16094.39 114
16095.59 97
16096.79 97
16097.99 99
16099.19 89
16100.39 84
16101.59 78
16102.78 93
16103.98 100
16105.18 104
16106.38 99
16107.58 126
16108.78 123
16109.98 102
16111.18 89
16112.38 86
16113.58 108
16114.78 81
16115.98 111
16117.18 89
16118.38 97
16119.58 100
16120.78 106
16121.98 111
16123.18 102
16124.38 92
16125.58 92
16126.78 80
16127.98 105
16129.18 133
16130.38 108
16131.58 82
16132.78 101
16133.98 106
16135.18 86
16136.38 93
16137.58 92
16138.78 93
16139.98 82
16141.18 102
16142.38 97
16143.58 86
16144.79 88
16145.99 79
16147.19 101
16148.39 99
16149.59 92
16150.79 88
16151.99 105
16153.19 94
16154.39 93
16155.59 95
16156.80 128
16158.00 115
16159.20 104
16160.40 104
16161.60 99
16162.80 103
16164.00 88
16165.21 76
16166.41 95
16167.61 102
16168.81 103
16170.01 118
16171.21 109
16172.42 98
16173.62 117
16174.82 98
16176.02 79
16177.22 99
16178.43 94
16179.63 102
16180.83 86
16182.03 93
16183.23 88
16184.44 98
16185.64 101
16186.84 99
16188.04 84
16189.25 88
16190.45 88
16191.65 103
16192.85 107
16194.06 91
16195.26 107
16196.46 106
16197.66 111
16198.87 94
16200.07 97
16201.27 95
16202.48 90
16203.68 93
16204.88 109
16206.09 91
16207.29 83
16208.49 98
16209.69 88
16210.90 106
16212.10 85
16213.30 93
16214.51 86
16215.71 90
16216.91 106
16218.12 118
16219.32 84
16220.53 88
16221.73 103
16222.93 94
16224.14 96
16225.34 91
16226.54 102
16227.75 111
16228.95 107
16230.16 97
16231.36 74
16232.56 98
16233.77 90
16234.97 97
16236.18 112
16237.38 98
16238.59 95
16239.79 88
16240.99 84
16242.20 104
16243.40 95
16244.61 83
16245.81 104
16247.02 103
16248.22 91
16249.43 80
16250.63 101
16251.84 100
16253.04 96
16254.24 106
16255.45 108
16256.65 119
16257.86 99
16259.06 102
16260.27 98
16261.48 104
16262.68 95
16263.89 103
16265.09 91
16266.30 99
16267.50 115
16268.71 110
16269.91 119
16271.12 124
16272.32 83
16273.53 98
16274.73 102
16275.94 101
16277.15 102
16278.35 78
16279.56 93
16280.76 80
16281.97 104
16283.18 106
16284.38 96
16285.59 103
16286.79 93
16288.00 88
16289.21 80
16290.41 115
16291.62 97
16292.82 94
16294.03 84
16295.24 81
16296.44 124
16297.65 109
16298.86 98
16300.06 109
16301.27 95
16302.48 113
16303.68 97
16304.89 77
16306.10 94
16307.30 101
16308.51 104
16309.72 93
16310.92 85
16312.13 81
16313.34 112
16314.55 96
16315.75 114
16316.96 98
16318.17 106
16319.37 121
16320.58 108
16321.79 120
16323.00 104
16324.20 99
16325.41 115
16326.62 105
16327.83 98
16329.03 87
16330.24 98
16331.45 97
16332.66 121
16333.87 103
16335.07 97
16336.28 108
16337.49 103
16338.70 107
16339.90 76
16341.11 91
16342.32 98
16343.53 95
16344.74 88
16345.95 91
16347.15 120
16348.36 107
16349.57 129
16350.78 92
16351.99 84
16353.20 95
16354.40 88
16355.61 97
16356.82 96
16358.03 104
16359.24 89
16360.45 94
16361.66 89
16362.87 97
16364.08 97
16365.28 112
16366.49 75
16367.70 74
16368.91 79
16370.12 104
16371.33 107
16372.54 80
16373.75 98
16374.96 130
16376.17 107
16377.38 89
16378.59 89
16379.80 106
16381.01 98
16382.21 89
16383.42 114
16384.63 94
16385.84 83
16387.05 102
16388.26 110
16389.47 91
16390.68 87
16391.89 94
16393.10 103
16394.31 125
16395.52 112
16396.73 87
16397.94 89
16399.15 85
16400.36 102
16401.57 84
16402.79 101
16404.00 85
16405.21 78
16406.42 84
16407.63 70
16408.84 84
16410.05 107
16411.26 109
16412.47 101
16413.68 85
16414.89 87
16416.10 116
16417.31 91
16418.52 82
16419.74 83
16420.95 95
16422.16 91
16423.37 91
16424.58 86
16425.79 80
16427.00 114
16428.21 117
16429.42 120
16430.64 99
16431.85 109
16433.06 108
16434.27 112
16435.48 99
16436.69 100
16437.91 102
16439.12 89
16440.33 101
16441.54 79
16442.75 98
16443.96 89
16445.18 83
16446.39 81
16447.60 83
16448.81 79
16450.02 101
16451.24 88
16452.45 69
16453.66 66
16454.87 91
16456.09 86
16457.30 87
16458.51 101
16459.72 91
16460.94 90
16462.15 81
16463.36 79
16464.57 75
16465.79 85
16467.00 87
16468.21 88
16469.43 69
16470.64 67
16471.85 102
16473.06 127
16474.28 109
16475.49 65
16476.70 80
16477.92 75
16479.13 100
16480.34 96
16481.56 98
16482.77 105
16483.98 99
16485.20 94
16486.41 73
16487.62 98
16488.84 88
16490.05 87
16491.26 90
16492.48 82
16493.69 82
16494.91 109
16496.12 106
16497.33 83
16498.55 88
16499.76 87
16500.97 77
16502.19 75
16503.40 75
16504.62 76
16505.83 67
16507.05 92
16508.26 101
16509.47 78
16510.69 105
16511.90 90
16513.12 94
16514.33 77
16515.55 76
16516.76 104
16517.98 89
16519.19 79
16520.41 81
16521.62 99
16522.83 82
16524.05 86
16525.26 86
16526.48 93
16527.69 100
16528.91 110
16530.12 84
16531.34 70
16532.55 80
16533.77 82
16534.99 95
16536.20 97
16537.42 101
16538.63 88
16539.85 79
16541.06 98
16542.28 94
16543.49 71
16544.71 85
16545.92 84
16547.14 89
16548.36 91
16549.57 88
16550.79 89
16552.00 106
16553.22 92
16554.44 73
16555.65 86
16556.87 81
16558.08 91
16559.30 88
16560.52 108
16561.73 87
16562.95 113
16564.17 116
16565.38 126
16566.60 91
16567.81 95
16569.03 89
16570.25 87
16571.46 92
16572.68 81
16573.90 75
16575.11 65
16576.33 88
16577.55 74
16578.76 91
16579.98 80
16581.20 75
16582.42 79
16583.63 87
16584.85 91
16586.07 97
16587.28 74
16588.50 89
16589.72 85
16590.94 69
16592.15 92
16593.37 95
16594.59 81
16595.81 85
16597.02 91
16598.24 101
16599.46 112
16600.68 118
16601.89 115
16603.11 115
16604.33 97
16605.55 105
16606.77 100
16607.98 75
16609.20 86
16610.42 95
16611.64 77
16612.86 81
16614.07 106
16615.29 84
16616.51 95
16617.73 77
16618.95 89
16620.17 86
16621.38 105
16622.60 98
16623.82 94
16625.04 81
16626.26 97
16627.48 92
16628.70 80
16629.91 82
16631.13 99
16632.35 100
16633.57 115
16634.79 97
16636.01 100
16637.23 90
16638.45 95
16639.67 96
16640.89 87
16642.10 90
16643.32 89
16644.54 83
16645.76 88
16646.98 83
16648.20 95
16649.42 88
16650.64 95
16651.86 81
16653.08 95
16654.30 73
16655.52 83
16656.74 79
16657.96 80
16659.18 120
16660.40 96
16661.62 96
16662.84 98
16664.06 99
16665.28 89
16666.50 74
16667.72 77
16668.94 91
16670.16 104
16671.38 89
16672.60 83
16673.82 95
16675.04 86
16676.26 96
16677.48 89
16678.70 83
16679.92 89
16681.14 67
16682.36 85
16683.58 78
16684.80 86
16686.03 111
16687.25 98
16688.47 100
16689.69 67
16690.91 78
16692.13 92
16693.35 85
16694.57 109
16695.79 105
16697.02 84
16698.24 94
16699.46 84
16700.68 83
16701.90 81
16703.12 84
16704.34 99
16705.57 87
16706.79 75
16708.01 82
16709.23 93
16710.45 98
16711.67 94
16712.90 100
16714.12 107
16715.34 94
16716.56 81
16717.78 90
16719.01 82
16720.23 98
16721.45 88
16722.67 100
16723.89 90
16725.12 85
16726.34 80
16727.56 72
16728.78 71
16730.01 89
16731.23 99
16732.45 103
16733.67 99
16734.90 84
16736.12 86
16737.34 91
16738.56 97
16739.79 101
16741.01 87
16742.23 92
16743.46 80
16744.68 88
16745.90 80
16747.12 93
16748.35 88
16749.57 106
16750.79 90
16752.02 84
16753.24 89
16754.46 70
16755.69 78
16756.91 82
16758.13 89
16759.36 92
16760.58 81
16761.80 86
16763.03 87
16764.25 99
16765.48 102
16766.70 91
16767.92 108
16769.15 90
16770.37 97
16771.60 87
16772.82 84
16774.04 95
16775.27 87
16776.49 84
16777.72 86
16778.94 78
16780.16 86
16781.39 99
16782.61 99
16783.84 95
16785.06 82
16786.29 73
16787.51 92
16788.74 68
16789.96 92
16791.18 93
16792.41 86
16793.63 79
16794.86 92
16796.08 106
16797.31 91
16798.53 88
16799.76 93
16800.98 98
16802.21 115
16803.43 91
16804.66 102
16805.88 104
16807.11 89
16808.33 86
16809.56 63
16810.79 81
16812.01 101
16813.24 89
16814.46 98
16815.69 89
16816.91 84
16818.14 96
16819.36 69
16820.59 101
16821.82 74
16823.04 81
16824.27 91
16825.49 78
16826.72 74
16827.95 92
16829.17 86
16830.40 77
16831.62 87
16832.85 95
16834.08 93
16835.30 75
16836.53 79
16837.76 75
16838.98 115
16840.21 110
16841.44 88
16842.66 88
16843.89 109
16845.11 106
16846.34 66
16847.57 90
16848.80 81
16850.02 85
16851.25 84
16852.48 83
16853.70 72
16854.93 91
16856.16 90
16857.38 84
16858.61 90
16859.84 67
16861.07 73
16862.29 77
16863.52 74
16864.75 76
16865.97 74
16867.20 93
16868.43 92
16869.66 81
16870.89 113
16872.11 100
16873.34 91
16874.57 98
16875.80 80
16877.02 86
16878.25 68
16879.48 87
16880.71 77
16881.94 81
16883.16 98
16884.39 100
16885.62 77
16886.85 83
16888.08 92
16889.30 80
16890.53 70
16891.76 98
16892.99 89
16894.22 82
16895.45 96
16896.67 100
16897.90 93
16899.13 91
16900.36 76
16901.59 84
16902.82 85
16904.05 86
16905.28 90
16906.50 88
16907.73 100
16908.96 100
16910.19 84
16911.42 98
16912.65 103
16913.88 104
16915.11 89
16916.34 88
16917.57 89
16918.80 81
16920.03 80
16921.26 95
16922.48 84
16923.71 88
16924.94 56
16926.17 93
16927.40 72
16928.63 83
16929.86 71
16931.09 79
16932.32 91
16933.55 97
16934.78 98
16936.01 97
16937.24 76
16938.47 89
16939.70 84
16940.93 79
16942.16 95
16943.39 81
16944.62 95
16945.85 89
16947.08 82
16948.31 98
16949.54 96
16950.78 92
16952.01 90
16953.24 83
16954.47 85
16955.70 78
16956.93 90
16958.16 81
16959.39 85
16960.62 78
16961.85 85
16963.08 99
16964.31 96
16965.54 97
16966.78 95
16968.01 124
16969.24 74
16970.47 80
16971.70 86
16972.93 107
16974.16 84
16975.39 89
16976.63 65
16977.86 64
16979.09 80
16980.32 93
16981.55 77
16982.78 80
16984.02 74
16985.25 89
16986.48 98
16987.71 104
16988.94 78
16990.18 103
16991.41 101
16992.64 71
16993.87 83
16995.10 87
16996.34 79
16997.57 84
16998.80 80
17000.03 86
17001.26 78
17002.50 98
17003.73 113
17004.96 90
17006.19 76
17007.43 86
17008.66 99
17009.89 74
17011.12 60
17012.36 74
17013.59 77
17014.82 84
17016.06 89
17017.29 86
17018.52 82
17019.76 109
17020.99 95
17022.22 88
17023.45 77
17024.69 82
17025.92 85
17027.15 85
17028.39 83
17029.62 80
17030.85 95
17032.09 88
17033.32 103
17034.55 96
17035.79 81
17037.02 103
17038.26 83
17039.49 86
17040.72 71
17041.96 106
17043.19 79
17044.43 90
17045.66 90
17046.89 90
17048.13 100
17049.36 71
17050.60 71
17051.83 83
17053.06 86
17054.30 101
17055.53 90
17056.77 92
17058.00 107
17059.24 77
17060.47 84
17061.70 96
17062.94 121
17064.17 80
17065.41 73
17066.64 78
17067.88 73
17069.11 111
17070.35 101
17071.58 75
17072.82 77
17074.05 73
17075.29 80
17076.52 69
17077.76 62
17078.99 73
17080.23 70
17081.46 84
17082.70 72
17083.93 78
17085.17 83
17086.41 73
17087.64 78
17088.88 83
17090.11 94
17091.35 96
17092.58 91
17093.82 73
17095.05 73
17096.29 75
17097.53 102
17098.76 93
17100.00 85
17101.23 60
17102.47 70
17103.71 81
17104.94 85
17106.18 86
17107.41 75
17108.65 89
17109.89 69
17111.12 65
17112.36 57
17113.60 82
17114.83 90
17116.07 79
17117.31 83
17118.54 86
17119.78 81
17121.02 100
17122.25 84
17123.49 90
17124.73 79
17125.96 84
17127.20 73
17128.44 76
17129.67 82
17130.91 77
17132.15 75
17133.39 92
17134.62 70
17135.86 68
17137.10 73
17138.33 75
17139.57 61
17140.81 84
17142.05 77
17143.28 58
17144.52 74
17145.76 71
17147.00 73
17148.23 74
17149.47 77
17150.71 85
17151.95 71
17153.19 68
17154.42 80
17155.66 75
17156.90 94
17158.14 78
17159.38 70
17160.61 63
17161.85 73
17163.09 74
17164.33 69
17165.57 75
17166.81 91
17168.04 94
17169.28 71
17170.52 72
17171.76 65
17173.00 73
17174.24 73
17175.47 77
17176.71 76
17177.95 81
17179.19 76
17180.43 78
17181.67 79
17182.91 76
17184.15 80
17185.39 64
17186.62 98
17187.86 73
17189.10 83
17190.34 85
17191.58 81
17192.82 77
17194.06 48
17195.30 70
17196.54 92
17197.78 81
17199.02 71
17200.26 72
17201.50 66
17202.74 65
17203.98 80
17205.22 82
17206.46 86
17207.70 76
17208.94 74
17210.18 65
17211.42 67
17212.66 59
17213.90 83
17215.14 91
17216.38 66
17217.62 79
17218.86 77
17220.10 79
17221.34 76
17222.58 79
17223.82 79
17225.06 72
17226.30 96
17227.54 95
17228.78 57
17230.02 72
17231.26 59
17232.50 106
17233.74 96
17234.98 94
17236.22 77
17237.47 68
17238.71 90
17239.95 83
17241.19 85
17242.43 84
17243.67 67
17244.91 78
17246.15 75
17247.39 73
17248.64 73
17249.88 75
17251.12 69
17252.36 70
17253.60 95
17254.84 93
17256.08 78
17257.33 81
17258.57 59
17259.81 82
17261.05 95
17262.29 83
17263.54 67
17264.78 93
17266.02 77
17267.26 88
17268.50 88
17269.75 82
17270.99 72
17272.23 83
17273.47 79
17274.71 79
17275.96 75
17277.20 71
17278.44 83
17279.68 73
17280.93 77
17282.17 77
17283.41 77
17284.65 67
17285.90 68
17287.14 80
17288.38 82
17289.62 106
17290.87 76
17292.11 85
17293.35 68
17294.60 54
17295.84 84
17297.08 82
17298.33 77
17299.57 74
17300.81 75
17302.05 74
17303.30 84
17304.54 79
17305.78 74
17307.03 63
17308.27 72
17309.52 76
17310.76 80
17312.00 74
17313.25 66
17314.49 61
17315.73 83
17316.98 74
17318.22 71
17319.47 53
17320.71 64
17321.95 70
17323.20 89
17324.44 91
17325.69 77
17326.93 85
17328.17 86
17329.42 104
17330.66 74
17331.91 69
17333.15 70
17334.40 74
17335.64 68
17336.88 65
17338.13 89
17339.37 94
17340.62 70
17341.86 70
17343.11 94
17344.35 77
17345.60 76
17346.84 70
17348.09 62
17349.33 73
17350.58 70
17351.82 92
17353.07 74
17354.31 82
17355.56 65
17356.80 88
17358.05 69
17359.29 75
17360.54 68
17361.78 65
17363.03 69
17364.27 70
17365.52 66
17366.77 75
17368.01 82
17369.26 73
17370.50 88
17371.75 96
17372.99 100
17374.24 78
17375.49 68
17376.73 75
17377.98 69
17379.22 70
17380.47 76
17381.72 74
17382.96 73
17384.21 68
17385.45 72
17386.70 88
17387.95 59
17389.19 87
17390.44 69
17391.69 59
17392.93 66
17394.18 78
17395.43 73
17396.67 80
17397.92 72
17399.17 91
17400.41 74
17401.66 72
17402.91 94
17404.15 76
17405.40 77
17406.65 82
17407.89 71
17409.14 79
17410.39 72
17411.64 66
17412.88 78
17414.13 87
17415.38 66
17416.63 80
17417.87 87
17419.12 72
17420.37 69
17421.62 66
17422.86 77
17424.11 72
17425.36 67
17426.61 62
17427.85 79
17429.10 87
17430.35 86
17431.60 64
17432.85 66
17434.09 73
17435.34 80
17436.59 80
17437.84 66
17439.09 61
17440.33 74
17441.58 78
17442.83 74
17444.08 65
17445.33 79
17446.58 69
17447.82 81
17449.07 81
17450.32 84
17451.57 81
17452.82 64
17454.07 96
17455.32 96
17456.57 59
17457.81 65
17459.06 54
17460.31 70
17461.56 72
17462.81 79
17464.06 78
17465.31 76
17466.56 102
17467.81 81
17469.06 77
17470.30 81
17471.55 72
17472.80 65
17474.05 66
17475.30 71
17476.55 74
17477.80 68
17479.05 62
17480.30 74
17481.55 80
17482.80 66
17484.05 70
17485.30 68
17486.55 75
17487.80 79
17489.05 74
17490.30 60
17491.55 62
17492.80 93
17494.05 103
17495.30 69
17496.55 91
17497.80 78
17499.05 90
17500.30 65
17501.55 62
17502.80 71
17504.05 56
17505.30 55
17506.55 62
17507.80 76
17509.06 97
17510.31 84
17511.56 66
17512.81 73
17514.06 73
17515.31 70
17516.56 70
17517.81 78
17519.06 62
17520.31 73
17521.56 80
17522.82 72
17524.07 73
17525.32 72
17526.57 88
17527.82 68
17529.07 74
17530.32 102
17531.58 73
17532.83 57
17534.08 78
17535.33 69
17536.58 94
17537.83 77
17539.09 83
17540.34 69
17541.59 72
17542.84 74
17544.09 82
17545.35 76
17546.60 54
17547.85 70
17549.10 74
17550.35 66
17551.61 57
17552.86 69
17554.11 62
17555.36 57
17556.62 50
17557.87 62
17559.12 84
17560.37 71
17561.63 74
17562.88 69
17564.13 63
17565.38 108
17566.64 86
17567.89 72
17569.14 61
17570.39 86
17571.65 91
17572.90 73
17574.15 77
17575.41 80
17576.66 78
17577.91 65
17579.17 66
17580.42 62
17581.67 50
17582.93 83
17584.18 69
17585.43 95
17586.69 71
17587.94 80
17589.19 98
17590.45 78
17591.70 64
17592.95 78
17594.21 64
17595.46 80
17596.72 86
17597.97 99
17599.22 83
17600.48 59
17601.73 74
17602.99 80
17604.24 80
17605.49 62
17606.75 72
17608.00 78
17609.26 79
17610.51 65
17611.76 68
17613.02 55
17614.27 75
17615.53 75
17616.78 75
17618.04 67
17619.29 71
17620.55 75
17621.80 68
17623.06 68
17624.31 64
17625.57 94
17626.82 67
17628.08 80
17629.33 62
17630.59 77
17631.84 70
17633.10 76
17634.35 69
17635.61 63
17636.86 51
17638.12 67
17639.37 90
17640.63 86
17641.88 79
17643.14 85
17644.39 101
17645.65 74
17646.91 90
17648.16 62
17649.42 83
17650.67 76
17651.93 92
17653.18 87
17654.44 82
17655.70 73
17656.95 84
17658.21 80
17659.46 74
17660.72 63
17661.98 91
17663.23 100
17664.49 89
17665.75 80
17667.00 71
17668.26 82
17669.51 73
17670.77 84
17672.03 73
17673.28 108
17674.54 79
17675.80 54
17677.05 88
17678.31 81
17679.57 83
17680.82 84
17682.08 72
17683.34 62
17684.60 68
17685.85 80
17687.11 81
17688.37 68
17689.62 66
17690.88 87
17692.14 71
17693.40 73
17694.65 85
17695.91 62
17697.17 80
17698.42 61
17699.68 71
17700.94 78
17702.20 66
17703.46 77
17704.71 75
17705.97 71
17707.23 64
17708.49 91
17709.74 84
17711.00 69
17712.26 62
17713.52 71
17714.78 60
17716.03 71
17717.29 107
17718.55 88
17719.81 71
17721.07 61
17722.33 59
17723.58 75
17724.84 66
17726.10 73
17727.36 86
17728.62 95
17729.88 82
17731.13 61
17732.39 63
17733.65 65
17734.91 83
17736.17 71
17737.43 71
17738.69 74
17739.95 70
17741.21 62
17742.46 66
17743.72 89
17744.98 67
17746.24 61
17747.50 70
17748.76 67
17750.02 85
17751.28 99
17752.54 91
17753.80 85
17755.06 62
17756.32 65
17757.58 73
17758.84 69
17760.10 53
17761.36 71
17762.61 70
17763.87 60
17765.13 57
17766.39 69
17767.65 66
17768.91 55
17770.17 70
17771.43 79
17772.69 67
17773.95 77
17775.21 66
17776.48 63
17777.74 61
17779.00 74
17780.26 86
17781.52 88
17782.78 71
17784.04 73
17785.30 71
17786.56 72
17787.82 80
17789.08 80
17790.34 75
17791.60 78
17792.86 72
17794.12 74
17795.38 49
17796.65 64
17797.91 61
17799.17 70
17800.43 78
17801.69 55
17802.95 67
17804.21 74
17805.47 76
17806.73 59
17808.00 83
17809.26 72
17810.52 64
17811.78 66
17813.04 79
17814.30 70
17815.56 81
17816.83 66
17818.09 64
17819.35 67
17820.61 68
17821.87 69
17823.14 66
17824.40 69
17825.66 69
17826.92 73
17828.18 53
17829.45 67
17830.71 69
17831.97 80
17833.23 66
17834.49 56
17835.76 66
17837.02 62
17838.28 71
17839.54 76
17840.81 67
17842.07 77
17843.33 70
17844.59 66
17845.86 74
17847.12 75
17848.38 82
17849.65 74
17850.91 84
17852.17 67
17853.43 79
17854.70 59
17855.96 68
17857.22 68
17858.49 78
17859.75 85
17861.01 78
17862.28 77
17863.54 60
17864.80 68
17866.07 63
17867.33 74
17868.59 86
17869.86 73
17871.12 74
17872.38 71
17873.65 70
17874.91 65
17876.18 61
17877.44 86
17878.70 72
17879.97 78
17881.23 75
17882.50 62
17883.76 90
17885.02 56
17886.29 75
17887.55 78
17888.82 64
17890.08 67
17891.35 88
17892.61 67
17893.87 65
17895.14 67
17896.40 72
17897.67 77
17898.93 67
17900.20 67
17901.46 75
17902.73 87
17903.99 70
17905.26 60
17906.52 70
17907.79 75
17909.05 73
17910.32 60
17911.58 72
17912.85 61
17914.11 59
17915.38 74
17916.64 63
17917.91 62
17919.17 62
17920.44 62
17921.70 72
17922.97 65
17924.23 57
17925.50 51
17926.76 62
17928.03 85
17929.30 73
17930.56 69
17931.83 73
17933.09 65
17934.36 65
17935.62 61
17936.89 77
17938.16 70
17939.42 61
17940.69 78
17941.96 69
17943.22 72
17944.49 59
17945.75 83
17947.02 79
17948.29 66
17949.55 63
17950.82 54
17952.09 68
17953.35 78
17954.62 61
17955.89 61
17957.15 62
17958.42 79
17959.69 68
17960.95 53
17962.22 79
17963.49 77
17964.75 71
17966.02 70
17967.29 67
17968.55 80
17969.82 76
17971.09 68
17972.36 55
17973.62 56
17974.89 60
17976.16 74
17977.42 83
17978.69 63
17979.96 64
17981.23 69
17982.49 72
17983.76 66
17985.03 65
17986.30 67
17987.57 81
17988.83 79
17990.10 68
17991.37 63
17992.64 63
17993.90 70
17995.17 68
17996.44 59
17997.71 65
17998.98 80
18000.25 75
18001.51 89
18002.78 103
18004.05 52
18005.32 76
18006.59 74
18007.86 60
18009.12 72
18010.39 83
18011.66 85
18012.93 71
18014.20 58
18015.47 61
18016.74 67
18018.00 60
18019.27 58
18020.54 59
18021.81 85
18023.08 70
18024.35 70
18025.62 57
18026.89 65
18028.16 74
18029.43 76
18030.69 59
18031.96 63
18033.23 81
18034.50 74
18035.77 70
18037.04 64
18038.31 62
18039.58 70
18040.85 68
18042.12 76
18043.39 54
18044.66 66
18045.93 70
18047.20 79
18048.47 56
18049.74 64
18051.01 70
18052.28 76
18053.55 70
18054.82 62
18056.09 56
18057.36 69
18058.63 79
18059.90 67
18061.17 74
18062.44 71
18063.71 76
18064.98 86
18066.25 85
18067.52 81
18068.79 78
18070.06 66
18071.33 55
18072.61 61
18073.88 50
18075.15 69
18076.42 69
18077.69 62
18078.96 69
18080.23 66
18081.50 67
18082.77 62
18084.04 99
18085.32 79
18086.59 64
18087.86 82
18089.13 77
18090.40 80
18091.67 66
18092.94 54
18094.22 72
18095.49 72
18096.76 57
18098.03 71
18099.30 58
18100.57 61
18101.85 76
18103.12 70
18104.39 58
18105.66 53
18106.93 60
18108.20 66
18109.48 56
18110.75 51
18112.02 68
18113.29 66
18114.57 52
18115.84 82
18117.11 83
18118.38 84
18119.65 88
18120.93 68
18122.20 65
18123.47 79
18124.74 73
18126.02 65
18127.29 64
18128.56 72
18129.84 67
18131.11 62
18132.38 52
18133.65 54
18134.93 77
18136.20 67
18137.47 76
18138.75 56
18140.02 61
18141.29 76
18142.57 54
18143.84 57
18145.11 72
18146.39 71
18147.66 67
18148.93 66
18150.21 65
18151.48 48
18152.75 76
18154.03 75
18155.30 82
18156.57 61
18157.85 70
18159.12 86
18160.40 73
18161.67 54
18162.94 69
18164.22 64
18165.49 61
18166.77 68
18168.04 65
18169.31 77
18170.59 64
18171.86 63
18173.14 69
18174.41 72
18175.68 63
18176.96 61
18178.23 57
18179.51 60
18180.78 83
18182.06 84
18183.33 75
18184.61 71
18185.88 71
18187.16 57
18188.43 63
18189.71 64
18190.98 78
18192.26 58
18193.53 63
18194.81 54
18196.08 69
18197.36 68
18198.63 65
18199.91 65
18201.18 90
18202.46 89
18203.73 72
18205.01 51
18206.28 56
18207.56 76
18208.83 61
18210.11 72
18211.39 71
18212.66 59
18213.94 68
18215.21 63
18216.49 74
18217.76 63
18219.04 49
18220.32 79
18221.59 80
18222.87 81
18224.14 64
18225.42 78
18226.70 80
18227.97 72
18229.25 55
18230.53 87
18231.80 75
18233.08 78
18234.35 84
18235.63 57
18236.91 54
18238.18 66
18239.46 87
18240.74 73
18242.01 80
18243.29 77
18244.57 62
18245.84 59
18247.12 56
18248.40 57
18249.68 68
18250.95 67
18252.23 63
18253.51 62
18254.78 63
18256.06 85
18257.34 67
18258.62 77
18259.89 88
18261.17 58
18262.45 67
18263.72 76
18265.00 74
18266.28 76
18267.56 65
18268.84 83
18270.11 69
18271.39 57
18272.67 56
18273.95 59
18275.22 67
18276.50 66
18277.78 67
18279.06 53
18280.34 55
18281.61 68
18282.89 79
18284.17 81
18285.45 57
18286.73 66
18288.01 62
18289.28 78
18290.56 74
18291.84 66
18293.12 88
18294.40 76
18295.68 66
18296.95 67
18298.23 75
18299.51 60
18300.79 64
18302.07 70
18303.35 75
18304.63 66
18305.91 72
18307.19 69
18308.46 83
18309.74 67
18311.02 60
18312.30 70
18313.58 70
18314.86 55
18316.14 73
18317.42 58
18318.70 64
18319.98 79
18321.26 74
18322.54 60
18323.82 69
18325.10 68
18326.38 69
18327.66 66
18328.94 61
18330.22 67
18331.50 75
18332.77 67
18334.05 46
18335.33 62
18336.61 63
18337.90 81
18339.18 80
18340.46 71
18341.74 76
18343.02 76
18344.30 65
18345.58 86
18346.86 77
18348.14 73
18349.42 71
18350.70 55
18351.98 68
18353.26 76
18354.54 79
18355.82 68
18357.10 63
18358.38 73
18359.66 52
18360.94 57
18362.22 76
18363.51 68
18364.79 62
18366.07 77
18367.35 69
18368.63 71
18369.91 56
18371.19 60
18372.47 68
18373.76 70
18375.04 69
18376.32 67
18377.60 71
18378.88 76
18380.16 67
18381.44 68
18382.73 54
18384.01 61
18385.29 63
18386.57 85
18387.85 71
18389.13 70
18390.42 59
18391.70 54
18392.98 83
18394.26 65
18395.54 61
18396.83 63
18398.11 71
18399.39 60
18400.67 71
18401.96 62
18403.24 74
18404.52 80
18405.80 88
18407.09 71
18408.37 55
18409.65 61
18410.93 92
18412.22 74
18413.50 68
18414.78 53
18416.06 68
18417.35 69
18418.63 70
18419.91 66
18421.20 54
18422.48 61
18423.76 67
18425.05 70
18426.33 69
18427.61 97
18428.89 80
18430.18 71
18431.46 68
18432.74 61
18434.03 87
18435.31 65
18436.60 50
18437.88 57
18439.16 65
18440.45 66
18441.73 63
18443.01 69
18444.30 75
18445.58 68
18446.87 77
18448.15 70
18449.43 71
18450.72 67
18452.00 73
18453.29 53
18454.57 63
18455.85 72
18457.14 74
18458.42 75
18459.71 66
18460.99 79
18462.28 79
18463.56 67
18464.84 80
18466.13 78
18467.41 69
18468.70 62
18469.98 70
18471.27 67
18472.55 59
18473.84 72
18475.12 85
18476.41 73
18477.69 65
18478.98 68
18480.26 77
18481.55 65
18482.83 57
18484.12 79
18485.40 82
18486.69 73
18487.97 64
18489.26 70
18490.54 72
18491.83 52
18493.11 61
18494.40 70
18495.69 73
18496.97 82
18498.26 70
18499.54 70
18500.83 77
18502.11 64
18503.40 46
18504.69 62
18505.97 66
18507.26 43
18508.54 73
18509.83 59
18511.12 67
18512.40 70
18513.69 66
18514.98 67
18516.26 60
18517.55 63
18518.83 67
18520.12 63
18521.41 52
18522.69 48
18523.98 57
18525.27 78
18526.55 88
18527.84 57
18529.13 65
18530.41 72
18531.70 61
18532.99 77
18534.27 64
18535.56 85
18536.85 70
18538.14 75
18539.42 74
18540.71 47
18542.00 60
18543.28 76
18544.57 64
18545.86 65
18547.15 78
18548.43 100
18549.72 80
18551.01 75
18552.30 56
18553.58 69
18554.87 49
18556.16 59
18557.45 60
18558.73 72
18560.02 70
18561.31 55
18562.60 69
18563.89 64
18565.17 77
18566.46 61
18567.75 76
18569.04 76
18570.33 93
18571.62 80
18572.90 56
18574.19 62
18575.48 84
18576.77 71
18578.06 63
18579.35 63
18580.63 66
18581.92 81
18583.21 68
18584.50 67
18585.79 62
18587.08 62
18588.37 69
18589.66 69
18590.94 68
18592.23 68
18593.52 57
18594.81 74
18596.10 74
18597.39 61
18598.68 56
18599.97 73
18601.26 62
18602.55 71
18603.84 80
18605.13 77
18606.41 73
18607.70 76
18608.99 60
18610.28 74
18611.57 63
18612.86 60
18614.15 78
18615.44 60
18616.73 65
18618.02 80
18619.31 68
18620.60 69
18621.89 59
18623.18 58
18624.47 71
18625.76 63
18627.05 62
18628.34 96
18629.63 74
18630.92 60
18632.21 74
18633.50 69
18634.79 83
18636.08 70
18637.37 70
18638.67 65
18639.96 55
18641.25 67
18642.54 57
18643.83 61
18645.12 70
18646.41 54
18647.70 66
18648.99 68
18650.28 70
18651.57 67
18652.86 64
18654.16 66
18655.45 63
18656.74 70
18658.03 67
18659.32 53
18660.61 55
18661.90 69
18663.19 69
18664.49 72
18665.78 64
18667.07 55
18668.36 71
18669.65 66
18670.94 73
18672.24 78
18673.53 67
18674.82 69
18676.11 72
18677.40 50
18678.70 61
18679.99 88
18681.28 83
18682.57 76
18683.86 84
18685.16 63
18686.45 83
18687.74 74
18689.03 73
18690.33 65
18691.62 80
18692.91 61
18694.20 60
18695.50 69
18696.79 83
18698.08 78
18699.37 78
18700.67 71
18701.96 60
18703.25 67
18704.54 67
18705.84 58
18707.13 75
18708.42 73
18709.72 83
18711.01 65
18712.30 70
18713.60 52
18714.89 83
18716.18 83
18717.48 66
18718.77 49
18720.06 59
18721.36 58
18722.65 68
18723.94 53
18725.24 53
18726.53 66
18727.82 67
18729.12 54
18730.41 50
18731.70 58
18733.00 76
18734.29 75
18735.59 57
18736.88 45
18738.17 55
18739.47 78
18740.76 83
18742.06 57
18743.35 72
18744.64 59
18745.94 63
18747.23 70
18748.53 65
18749.82 57
18751.12 70
18752.41 68
18753.71 74
18755.00 44
18756.30 59
18757.59 79
18758.88 78
18760.18 66
18761.47 51
18762.77 75
18764.06 63
18765.36 67
18766.65 64
18767.95 61
18769.24 56
18770.54 59
18771.83 63
18773.13 58
18774.43 55
18775.72 79
18777.02 55
18778.31 70
18779.61 65
18780.90 82
18782.20 79
18783.49 52
18784.79 63
18786.08 62
18787.38 70
18788.68 73
18789.97 67
18791.27 60
18792.56 61
18793.86 65
18795.16 72
18796.45 64
18797.75 69
18799.04 62
18800.34 76
18801.64 67
18802.93 60
18804.23 59
18805.53 51
18806.82 59
18808.12 59
18809.41 63
18810.71 65
18812.01 77
18813.30 69
18814.60 66
18815.90 76
18817.19 76
18818.49 70
18819.79 59
18821.09 75
18822.38 74
18823.68 66
18824.98 65
18826.27 62
18827.57 53
18828.87 77
18830.16 65
18831.46 73
18832.76 66
18834.06 58
18835.35 68
18836.65 63
18837.95 67
18839.25 52
18840.54 46
18841.84 55
18843.14 63
18844.44 64
18845.73 69
18847.03 59
18848.33 67
18849.63 54
18850.93 63
18852.22 61
18853.52 63
18854.82 65
18856.12 51
18857.42 68
18858.71 57
18860.01 59
18861.31 67
18862.61 65
18863.91 64
18865.21 72
18866.50 59
18867.80 60
18869.10 61
18870.40 64
18871.70 62
18873.00 70
18874.30 65
18875.60 54
18876.89 63
18878.19 53
18879.49 70
18880.79 66
18882.09 66
18883.39 67
18884.69 56
18885.99 60
18887.29 50
18888.59 59
18889.88 78
18891.18 73
18892.48 80
18893.78 66
18895.08 59
18896.38 61
18897.68 80
18898.98 64
18900.28 66
18901.58 59
18902.88 80
18904.18 71
18905.48 45
18906.78 58
18908.08 79
18909.38 74
18910.68 57
18911.98 69
18913.28 59
18914.58 66
18915.88 57
18917.18 55
18918.48 67
18919.78 57
18921.08 60
18922.38 62
18923.68 71
18924.98 59
18926.28 65
18927.58 67
18928.88 67
18930.18 63
18931.49 77
18932.79 79
18934.09 53
18935.39 55
18936.69 74
18937.99 71
18939.29 78
18940.59 71
18941.89 75
18943.19 69
18944.49 53
18945.80 59
18947.10 60
18948.40 62
18949.70 63
18951.00 91
18952.30 60
18953.60 60
18954.91 66
18956.21 59
18957.51 58
18958.81 52
18960.11 57
18961.41 59
18962.72 60
18964.02 59
18965.32 61
18966.62 82
18967.92 66
18969.23 76
18970.53 76
18971.83 56
18973.13 63
18974.43 63
18975.74 50
18977.04 72
18978.34 66
18979.64 63
18980.95 54
18982.25 66
18983.55 51
18984.85 83
18986.16 69
18987.46 64
18988.76 62
18990.06 64
18991.37 65
18992.67 61
18993.97 67
18995.28 72
18996.58 69
18997.88 58
18999.18 56
19000.49 88
19001.79 66
19003.09 49
19004.40 57
19005.70 61
19007.00 63
19008.31 51
19009.61 54
19010.91 73
19012.22 66
19013.52 79
19014.82 63
19016.13 67
19017.43 54
19018.74 69
19020.04 61
19021.34 71
19022.65 54
19023.95 42
19025.25 60
19026.56 55
19027.86 48
19029.17 56
19030.47 68
19031.77 50
19033.08 52
19034.38 43
19035.69 60
19036.99 73
19038.30 69
19039.60 54
19040.91 58
19042.21 47
19043.51 66
19044.82 52
19046.12 60
19047.43 55
19048.73 65
19050.04 80
19051.34 65
19052.65 55
19053.95 52
19055.26 43
19056.56 54
19057.87 56
19059.17 60
19060.48 56
19061.78 63
19063.09 71
19064.39 49
19065.70 57
19067.00 59
19068.31 63
19069.62 58
19070.92 55
19072.23 57
19073.53 67
19074.84 68
19076.14 49
19077.45 44
19078.75 58
19080.06 64
19081.37 63
19082.67 64
19083.98 63
19085.28 75
19086.59 76
19087.90 51
19089.20 48
19090.51 75
19091.82 65
19093.12 62
19094.43 52
19095.73 55
19097.04 43
19098.35 58
19099.65 64
19100.96 54
19102.27 68
19103.57 47
19104.88 49
19106.19 56
19107.49 37
19108.80 62
19110.11 58
19111.41 72
19112.72 50
19114.03 43
19115.33 48
19116.64 57
19117.95 41
19119.26 53
19120.56 53
19121.87 65
19123.18 68
19124.49 67
19125.79 59
19127.10 60
19128.41 62
19129.72 69
19131.02 58
19132.33 55
19133.64 51
19134.95 47
19136.25 62
19137.56 61
19138.87 53
19140.18 38
19141.49 72
19142.79 69
19144.10 65
19145.41 60
19146.72 52
19148.03 52
19149.33 53
19150.64 56
19151.95 66
19153.26 48
19154.57 53
19155.88 65
19157.18 63
19158.49 69
19159.80 79
19161.11 88
19162.42 64
19163.73 60
19165.04 65
19166.34 57
19167.65 39
19168.96 57
19170.27 50
19171.58 71
19172.89 64
19174.20 63
19175.51 58
19176.82 57
19178.13 63
19179.43 64
19180.74 64
19182.05 56
19183.36 51
19184.67 73
19185.98 66
19187.29 44
19188.60 62
19189.91 64
19191.22 81
19192.53 53
19193.84 58
19195.15 54
19196.46 47
19197.77 60
19199.08 50
19200.39 61
19201.70 43
19203.01 47
19204.32 83
19205.63 64
19206.94 84
19208.25 68
19209.56 69
19210.87 56
19212.18 44
19213.49 41
19214.80 58
19216.11 64
19217.42 58
19218.73 55
19220.04 71
19221.35 63
19222.66 74
19223.98 58
19225.29 62
19226.60 54
19227.91 74
19229.22 60
19230.53 65
19231.84 49
19233.15 77
19234.46 73
19235.77 59
19237.09 57
19238.40 58
19239.71 51
19241.02 54
19242.33 55
19243.64 54
19244.95 72
19246.27 87
19247.58 64
19248.89 57
19250.20 62
19251.51 54
19252.82 70
19254.14 58
19255.45 45
19256.76 63
19258.07 57
19259.38 65
19260.70 59
19262.01 44
19263.32 46
19264.63 59
19265.94 65
19267.26 65
19268.57 60
19269.88 59
19271.19 63
19272.51 63
19273.82 65
19275.13 64
19276.44 53
19277.76 57
19279.07 62
19280.38 55
19281.69 45
19283.01 57
19284.32 63
19285.63 49
19286.94 44
19288.26 56
19289.57 67
19290.88 61
19292.20 54
19293.51 52
19294.82 49
19296.14 59
19297.45 60
19298.76 56
19300.08 57
19301.39 60
19302.70 39
19304.02 56
19305.33 63
19306.64 54
19307.96 71
19309.27 67
19310.59 59
19311.90 70
19313.21 61
19314.53 55
19315.84 58
19317.15 57
19318.47 72
19319.78 82
19321.10 63
19322.41 54
19323.72 58
19325.04 77
19326.35 60
19327.67 52
19328.98 72
19330.30 53
19331.61 60
19332.93 52
19334.24 51
19335.55 64
19336.87 78
19338.18 52
19339.50 57
19340.81 60
19342.13 53
19343.44 53
19344.76 59
19346.07 59
19347.39 55
19348.70 54
19350.02 45
19351.33 62
19352.65 51
19353.96 64
19355.28 58
19356.59 67
19357.91 53
19359.22 49
19360.54 39
19361.86 54
19363.17 58
19364.49 56
19365.80 74
19367.12 56
19368.43 58
19369.75 54
19371.06 50
19372.38 72
19373.70 60
19375.01 57
19376.33 64
19377.64 68
19378.96 49
19380.28 48
19381.59 75
19382.91 58
19384.23 56
19385.54 61
19386.86 68
19388.17 68
19389.49 64
19390.81 50
19392.12 70
19393.44 60
19394.76 90
19396.07 50
19397.39 56
19398.71 63
19400.02 66
19401.34 71
19402.66 61
19403.97 44
19405.29 81
19406.61 70
19407.93 48
19409.24 61
19410.56 42
19411.88 66
19413.19 47
19414.51 63
19415.83 48
19417.15 55
19418.46 67
19419.78 39
19421.10 47
19422.42 61
19423.73 42
19425.05 62
19426.37 78
19427.69 59
19429.00 53
19430.32 58
19431.64 54
19432.96 62
19434.28 70
19435.59 70
19436.91 68
19438.23 44
19439.55 51
19440.87 52
19442.18 46
19443.50 49
19444.82 68
19446.14 62
19447.46 52
19448.78 52
19450.09 45
19451.41 67
19452.73 44
19454.05 59
19455.37 49
19456.69 40
19458.01 70
19459.33 50
19460.64 61
19461.96 55
19463.28 56
19464.60 49
19465.92 61
19467.24 52
19468.56 54
19469.88 47
19471.20 57
19472.52 43
19473.83 51
19475.15 50
19476.47 80
19477.79 46
19479.11 56
19480.43 63
19481.75 46
19483.07 62
19484.39 56
19485.71 59
19487.03 55
19488.35 53
19489.67 66
19490.99 74
19492.31 50
19493.63 56
19494.95 50
19496.27 49
19497.59 61
19498.91 62
19500.23 66
19501.55 58
19502.87 57
19504.19 56
19505.51 55
19506.83 54
19508.15 50
19509.47 63
19510.79 58
19512.11 85
19513.43 63
19514.75 71
19516.08 55
19517.40 50
19518.72 67
19520.04 87
19521.36 57
19522.68 37
19524.00 58
19525.32 62
19526.64 62
19527.96 77
19529.29 48
19530.61 50
19531.93 56
19533.25 59
19534.57 66
19535.89 58
19537.21 53
19538.53 49
19539.86 66
19541.18 56
19542.50 58
19543.82 53
19545.14 62
19546.46 65
19547.79 52
19549.11 46
19550.43 70
19551.75 48
19553.07 50
19554.40 72
19555.72 50
19557.04 63
19558.36 66
19559.68 59
19561.01 57
19562.33 56
19563.65 69
19564.97 66
19566.30 61
19567.62 59
19568.94 58
19570.26 71
19571.59 39
19572.91 63
19574.23 56
19575.55 43
19576.88 51
19578.20 58
19579.52 53
19580.85 49
19582.17 52
19583.49 49
19584.82 46
19586.14 62
19587.46 46
19588.78 53
19590.11 58
19591.43 56
19592.75 44
19594.08 88
19595.40 71
19596.72 69
19598.05 79
19599.37 77
19600.70 64
19602.02 63
19603.34 48
19604.67 51
19605.99 59
19607.31 69
19608.64 55
19609.96 53
19611.29 57
19612.61 50
19613.93 60
19615.26 50
19616.58 56
19617.91 46
19619.23 65
19620.55 78
19621.88 70
19623.20 76
19624.53 63
19625.85 50
19627.18 60
19628.50 52
19629.83 67
19631.15 51
19632.48 50
19633.80 66
19635.12 66
19636.45 48
19637.77 66
19639.10 59
19640.42 52
19641.75 46
19643.07 56
19644.40 67
19645.72 54
19647.05 50
19648.37 58
19649.70 60
19651.03 52
19652.35 64
19653.68 68
19655.00 68
19656.33 63
19657.65 40
19658.98 57
19660.30 58
19661.63 77
19662.96 50
19664.28 61
19665.61 46
19666.93 57
19668.26 52
19669.58 42
19670.91 48
19672.24 41
19673.56 47
19674.89 58
19676.21 51
19677.54 54
19678.87 55
19680.19 65
19681.52 50
19682.85 59
19684.17 43
19685.50 42
19686.83 62
19688.15 47
19689.48 51
19690.81 54
19692.13 45
19693.46 55
19694.79 38
19696.11 59
19697.44 64
19698.77 57
19700.09 49
19701.42 47
19702.75 53
19704.07 70
19705.40 69
19706.73 53
19708.06 55
19709.38 68
19710.71 54
19712.04 57
19713.37 53
19714.69 51
19716.02 75
19717.35 50
19718.68 40
19720.00 77
19721.33 67
19722.66 58
19723.99 55
19725.31 62
19726.64 65
19727.97 53
19729.30 53
19730.63 58
19731.95 45
19733.28 61
19734.61 59
19735.94 53
19737.27 57
19738.59 59
19739.92 50
19741.25 57
19742.58 59
19743.91 68
19745.24 61
19746.57 50
19747.89 47
19749.22 56
19750.55 42
19751.88 53
19753.21 57
19754.54 61
19755.87 46
19757.20 63
19758.52 50
19759.85 55
19761.18 52
19762.51 52
19763.84 54
19765.17 68
19766.50 79
19767.83 47
19769.16 46
19770.49 49
19771.82 47
19773.15 55
19774.47 52
19775.80 53
19777.13 56
19778.46 67
19779.79 46
19781.12 34
19782.45 61
19783.78 68
19785.11 43
19786.44 45
19787.77 56
19789.10 59
19790.43 49
19791.76 61
19793.09 60
19794.42 62
19795.75 71
19797.08 71
19798.41 76
19799.74 43
19801.07 48
19802.40 60
19803.73 56
19805.07 67
19806.40 66
19807.73 71
19809.06 58
19810.39 54
19811.72 53
19813.05 49
19814.38 48
19815.71 72
19817.04 76
19818.37 56
19819.70 42
19821.03 61
19822.37 49
19823.70 69
19825.03 64
19826.36 71
19827.69 63
19829.02 66
19830.35 54
19831.68 40
19833.02 58
19834.35 49
19835.68 46
19837.01 49
19838.34 59
19839.67 57
19841.01 54
19842.34 50
19843.67 51
19845.00 55
19846.33 72
19847.67 44
19849.00 49
19850.33 49
19851.66 61
19852.99 68
19854.33 43
19855.66 40
19856.99 62
19858.32 69
19859.65 47
19860.99 49
19862.32 55
19863.65 54
19864.98 58
19866.32 79
19867.65 69
19868.98 76
19870.32 54
19871.65 54
19872.98 66
19874.31 62
19875.65 52
19876.98 59
19878.31 57
19879.65 46
19880.98 57
19882.31 54
19883.64 38
19884.98 59
19886.31 66
19887.64 56
19888.98 58
19890.31 44
19891.64 46
19892.98 60
19894.31 59
19895.65 53
19896.98 73
19898.31 59
19899.65 46
19900.98 53
19902.31 66
19903.65 58
19904.98 48
19906.32 56
19907.65 61
19908.98 70
19910.32 60
19911.65 44
19912.99 54
19914.32 64
19915.65 58
19916.99 60
19918.32 54
19919.66 67
19920.99 56
19922.33 66
19923.66 53
19924.99 50
19926.33 55
19927.66 53
19929.00 67
19930.33 56
19931.67 52
19933.00 52
19934.34 52
19935.67 56
19937.01 64
19938.34 55
19939.68 74
19941.01 65
19942.35 74
19943.68 49
19945.02 50
19946.35 57
19947.69 46
19949.02 57
19950.36 40
19951.70 48
19953.03 57
19954.37 50
19955.70 34
19957.04 55
19958.37 77
19959.71 78
19961.04 60
19962.38 49
19963.72 44
19965.05 50
19966.39 67
19967.72 44
19969.06 46
19970.40 34
19971.73 57
19973.07 49
19974.40 53
19975.74 52
19977.08 81
19978.41 77
19979.75 52
19981.09 47
19982.42 52
19983.76 62
19985.10 39
19986.43 58
19987.77 47
19989.11 46
19990.44 53
19991.78 59
19993.12 41
19994.45 52
19995.79 51
19997.13 76
19998.46 52
19999.80 40
20001.14 49
20002.48 58
20003.81 69
20005.15 64
20006.49 60
20007.82 46
20009.16 53
20010.50 54
20011.84 42
20013.17 53
20014.51 40
20015.85 59
20017.19 44
20018.52 52
20019.86 43
20021.20 54
20022.54 62
20023.88 60
20025.21 48
20026.55 65
20027.89 65
20029.23 57
20030.57 41
20031.90 56
20033.24 55
20034.58 49
20035.92 45
20037.26 55
20038.60 49
20039.93 72
20041.27 76
20042.61 46
20043.95 41
20045.29 62
20046.63 73
20047.97 61
20049.30 60
20050.64 54
20051.98 55
20053.32 91
20054.66 63
20056.00 52
20057.34 60
20058.68 58
20060.02 64
20061.35 69
20062.69 47
20064.03 57
20065.37 60
20066.71 55
20068.05 52
20069.39 60
20070.73 52
20072.07 66
20073.41 48
20074.75 54
20076.09 73
20077.43 68
20078.77 57
20080.11 49
20081.45 60
20082.79 82
20084.13 55
20085.47 60
20086.81 57
20088.15 43
20089.49 59
20090.83 53
20092.17 57
20093.51 46
20094.85 38
20096.19 61
20097.53 61
20098.87 42
20100.21 45
20101.55 34
20102.89 49
20104.23 58
20105.57 51
20106.91 44
20108.25 46
20109.59 63
20110.93 47
20112.27 50
20113.62 55
20114.96 61
20116.30 70
20117.64 61
20118.98 55
20120.32 54
20121.66 58
20123.00 54
20124.34 59
20125.69 53
20127.03 66
20128.37 55
20129.71 68
20131.05 53
20132.39 58
20133.73 53
20135.08 62
20136.42 56
20137.76 59
20139.10 61
20140.44 55
