# Supplementary material for: MALDI-TOF MS typing enables the classification of brewing yeasts of the genus Saccharomyces to major beer styles
Source: PLoS One. 2017 Aug 9;12(8):e0181694. doi: 10.1371/journal.pone.0181694 (PMC5549903; doi:10.1371/journal.pone.0181694)
Supplement: S4 File — The directory includes 90 raw files and was zipped to “.zip”; the folder has three strains with 30 spectra per strain; S1 Text explains the raw files with an example and Table 1 represents the yeast strains used within the experiment. (ZIP) [file pone.0181694.s007.zip › 10-12/30259-308-OG-Alt-Alt-YPG-18h-E-E_2015-07-23_3_0_B9_1.dat]

2000.14 3127
2000.56 3052
2000.98 2968
2001.40 3111
2001.83 3149
2002.25 2977
2002.67 3174
2003.09 3104
2003.51 3037
2003.93 3050
2004.36 2920
2004.78 2924
2005.20 3134
2005.62 3128
2006.05 2923
2006.47 2964
2006.89 3194
2007.31 3102
2007.73 3024
2008.16 3181
2008.58 3283
2009.00 3284
2009.42 3327
2009.85 3033
2010.27 3025
2010.69 2949
2011.12 3172
2011.54 2711
2011.96 2949
2012.38 3027
2012.81 2961
2013.23 2951
2013.65 2866
2014.08 2936
2014.50 2976
2014.92 3218
2015.35 2838
2015.77 2821
2016.19 3073
2016.62 3050
2017.04 3224
2017.46 3216
2017.89 3216
2018.31 3100
2018.73 3030
2019.16 3317
2019.58 3255
2020.00 3380
2020.43 3332
2020.85 3346
2021.27 3377
2021.70 3348
2022.12 3084
2022.55 2923
2022.97 2899
2023.39 2905
2023.82 3044
2024.24 2939
2024.67 2695
2025.09 2695
2025.52 2814
2025.94 2807
2026.36 2605
2026.79 2662
2027.21 2613
2027.64 2866
2028.06 2564
2028.49 2455
2028.91 2711
2029.34 2716
2029.76 2537
2030.19 2705
2030.61 2640
2031.03 2903
2031.46 2726
2031.88 2780
2032.31 2837
2032.73 3194
2033.16 3000
2033.58 2937
2034.01 3052
2034.44 2963
2034.86 2922
2035.29 3213
2035.71 3228
2036.14 3307
2036.56 3081
2036.99 2909
2037.41 2936
2037.84 3186
2038.26 3203
2038.69 3153
2039.12 3159
2039.54 3196
2039.97 3231
2040.39 3286
2040.82 3394
2041.24 3276
2041.67 3072
2042.10 2940
2042.52 2993
2042.95 3170
2043.37 2895
2043.80 2875
2044.23 3121
2044.65 2925
2045.08 2884
2045.51 2859
2045.93 3069
2046.36 2806
2046.79 2737
2047.21 2782
2047.64 2758
2048.07 2721
2048.49 2971
2048.92 2935
2049.35 2943
2049.77 2983
2050.20 2788
2050.63 2866
2051.05 2772
2051.48 3089
2051.91 3059
2052.33 2893
2052.76 2973
2053.19 2865
2053.62 2714
2054.04 2609
2054.47 2660
2054.90 2862
2055.32 2807
2055.75 2706
2056.18 2638
2056.61 2848
2057.03 2625
2057.46 2478
2057.89 2625
2058.32 2672
2058.75 2531
2059.17 2686
2059.60 2689
2060.03 2704
2060.46 2770
2060.88 2823
2061.31 2878
2061.74 2871
2062.17 3018
2062.60 3104
2063.02 3130
2063.45 2761
2063.88 2735
2064.31 2860
2064.74 2902
2065.17 3083
2065.59 3325
2066.02 3247
2066.45 3128
2066.88 3155
2067.31 3291
2067.74 3360
2068.17 3086
2068.60 2979
2069.02 2979
2069.45 3036
2069.88 2975
2070.31 2990
2070.74 2989
2071.17 3234
2071.60 3097
2072.03 3205
2072.46 3291
2072.89 2931
2073.31 2960
2073.74 3003
2074.17 3003
2074.60 2950
2075.03 2691
2075.46 3066
2075.89 3210
2076.32 3268
2076.75 2927
2077.18 3319
2077.61 3540
2078.04 3625
2078.47 3496
2078.90 3769
2079.33 3564
2079.76 3887
2080.19 3657
2080.62 3630
2081.05 3583
2081.48 3655
2081.91 3607
2082.34 3587
2082.77 3474
2083.20 3206
2083.63 3118
2084.06 3085
2084.49 3112
2084.92 2982
2085.35 2970
2085.78 3009
2086.21 3105
2086.64 2962
2087.07 2815
2087.50 2935
2087.94 2914
2088.37 2977
2088.80 2809
2089.23 2921
2089.66 2991
2090.09 3029
2090.52 2834
2090.95 2750
2091.38 2856
2091.81 3091
2092.25 3027
2092.68 2826
2093.11 2935
2093.54 3060
2093.97 2894
2094.40 2900
2094.83 3013
2095.27 3101
2095.70 3056
2096.13 2819
2096.56 2778
2096.99 2803
2097.42 2753
2097.86 2901
2098.29 2780
2098.72 2714
2099.15 2455
2099.58 2601
2100.01 2744
2100.45 2727
2100.88 2561
2101.31 2508
2101.74 2521
2102.18 2588
2102.61 2626
2103.04 2965
2103.47 2848
2103.90 2765
2104.34 2955
2104.77 2920
2105.20 2874
2105.63 2731
2106.07 2694
2106.50 2759
2106.93 2924
2107.37 2921
2107.80 2913
2108.23 2858
2108.66 2887
2109.10 2992
2109.53 3032
2109.96 3172
2110.40 2969
2110.83 3091
2111.26 3063
2111.70 2844
2112.13 2873
2112.56 2781
2113.00 2716
2113.43 2830
2113.86 2820
2114.30 2916
2114.73 2762
2115.16 2711
2115.60 2615
2116.03 2614
2116.46 2610
2116.90 2784
2117.33 2722
2117.77 2914
2118.20 2835
2118.63 2771
2119.07 2722
2119.50 2924
2119.94 2848
2120.37 2861
2120.80 2718
2121.24 2860
2121.67 2862
2122.11 2840
2122.54 2636
2122.97 2733
2123.41 2623
2123.84 2680
2124.28 2719
2124.71 2912
2125.15 2728
2125.58 2662
2126.02 2679
2126.45 2840
2126.89 2910
2127.32 2887
2127.76 2764
2128.19 2747
2128.63 2971
2129.06 3211
2129.50 3160
2129.93 3230
2130.37 3251
2130.80 3252
2131.24 3310
2131.67 3383
2132.11 3175
2132.54 3564
2132.98 3306
2133.41 3203
2133.85 3350
2134.28 3559
2134.72 3311
2135.16 3415
2135.59 3245
2136.03 3472
2136.46 3498
2136.90 3415
2137.33 3258
2137.77 3157
2138.21 3168
2138.64 3230
2139.08 3162
2139.51 3049
2139.95 3069
2140.39 3136
2140.82 2966
2141.26 2891
2141.69 2729
2142.13 2817
2142.57 2951
2143.00 2750
2143.44 2431
2143.88 2450
2144.31 2640
2144.75 2524
2145.19 2736
2145.62 2693
2146.06 2665
2146.50 3014
2146.93 3005
2147.37 3071
2147.81 3690
2148.24 3996
2148.68 3946
2149.12 4172
2149.56 4372
2149.99 4447
2150.43 4336
2150.87 4379
2151.30 4276
2151.74 4349
2152.18 4435
2152.62 3861
2153.05 3691
2153.49 3786
2153.93 3570
2154.37 3464
2154.80 3105
2155.24 3148
2155.68 3233
2156.12 3170
2156.55 3235
2156.99 3273
2157.43 2914
2157.87 2931
2158.31 3049
2158.74 2745
2159.18 2976
2159.62 2820
2160.06 2679
2160.50 2820
2160.93 2829
2161.37 2952
2161.81 3124
2162.25 3074
2162.69 2893
2163.13 2884
2163.57 3102
2164.00 2881
2164.44 2771
2164.88 2926
2165.32 2963
2165.76 3093
2166.20 3232
2166.64 3057
2167.07 2938
2167.51 3039
2167.95 2878
2168.39 2893
2168.83 2867
2169.27 3074
2169.71 3142
2170.15 3209
2170.59 3390
2171.03 3413
2171.47 3242
2171.91 3367
2172.34 3382
2172.78 3471
2173.22 3523
2173.66 3202
2174.10 3565
2174.54 3509
2174.98 3292
2175.42 3483
2175.86 3404
2176.30 3267
2176.74 3614
2177.18 3513
2177.62 3355
2178.06 3371
2178.50 3339
2178.94 3296
2179.38 3497
2179.82 3286
2180.26 3289
2180.70 3168
2181.14 3137
2181.58 3145
2182.02 2942
2182.46 2788
2182.90 2933
2183.34 3044
2183.78 2996
2184.22 2899
2184.67 2999
2185.11 3134
2185.55 3005
2185.99 2929
2186.43 3032
2186.87 3276
2187.31 3343
2187.75 3378
2188.19 3591
2188.63 3548
2189.07 3748
2189.52 3757
2189.96 3574
2190.40 3467
2190.84 3401
2191.28 3450
2191.72 3235
2192.16 3038
2192.60 3255
2193.05 3140
2193.49 3212
2193.93 3206
2194.37 3296
2194.81 3215
2195.25 3156
2195.70 3361
2196.14 3218
2196.58 3341
2197.02 3414
2197.46 3219
2197.91 3096
2198.35 3088
2198.79 3099
2199.23 3210
2199.67 3291
2200.12 3273
2200.56 3143
2201.00 3204
2201.44 3158
2201.89 3066
2202.33 3072
2202.77 2952
2203.21 2908
2203.66 2956
2204.10 2874
2204.54 2954
2204.98 2876
2205.43 2981
2205.87 3187
2206.31 3169
2206.75 2959
2207.20 3180
2207.64 3211
2208.08 3294
2208.53 3070
2208.97 2966
2209.41 3284
2209.86 3367
2210.30 3206
2210.74 3077
2211.19 3367
2211.63 3281
2212.07 3215
2212.52 3151
2212.96 3107
2213.40 2919
2213.85 3035
2214.29 3000
2214.73 2806
2215.18 2982
2215.62 2951
2216.06 2998
2216.51 2646
2216.95 2500
2217.40 2609
2217.84 2779
2218.28 2817
2218.73 2815
2219.17 2871
2219.62 2839
2220.06 2784
2220.51 2778
2220.95 2961
2221.39 2785
2221.84 2811
2222.28 3041
2222.73 3011
2223.17 3089
2223.62 3303
2224.06 3109
2224.51 3378
2224.95 3244
2225.39 3311
2225.84 3435
2226.28 3324
2226.73 3205
2227.17 3404
2227.62 3235
2228.06 3547
2228.51 3408
2228.95 3317
2229.40 3398
2229.84 3628
2230.29 3681
2230.73 3380
2231.18 3329
2231.63 3097
2232.07 3106
2232.52 3339
2232.96 3364
2233.41 3535
2233.85 3578
2234.30 3903
2234.74 3543
2235.19 3380
2235.64 3504
2236.08 3390
2236.53 3564
2236.97 3393
2237.42 3481
2237.87 3511
2238.31 3341
2238.76 3312
2239.20 3390
2239.65 3311
2240.10 3106
2240.54 3157
2240.99 3037
2241.43 2993
2241.88 3017
2242.33 2929
2242.77 2566
2243.22 2687
2243.67 2595
2244.11 2641
2244.56 2641
2245.01 2690
2245.45 2818
2245.90 2723
2246.35 2792
2246.79 3057
2247.24 2758
2247.69 2648
2248.13 2813
2248.58 3266
2249.03 2904
2249.48 2653
2249.92 2895
2250.37 3036
2250.82 3079
2251.27 3089
2251.71 3135
2252.16 2790
2252.61 2841
2253.05 2807
2253.50 3049
2253.95 3158
2254.40 2774
2254.85 2975
2255.29 2813
2255.74 2566
2256.19 2741
2256.64 2780
2257.08 2782
2257.53 2782
2257.98 2886
2258.43 2862
2258.88 2897
2259.32 2754
2259.77 2809
2260.22 2935
2260.67 2986
2261.12 2956
2261.57 3041
2262.01 3326
2262.46 3514
2262.91 3313
2263.36 3334
2263.81 3314
2264.26 3521
2264.71 3422
2265.15 3566
2265.60 3580
2266.05 3597
2266.50 3439
2266.95 3542
2267.40 3658
2267.85 3530
2268.30 3608
2268.75 3623
2269.19 3759
2269.64 3718
2270.09 3690
2270.54 3681
2270.99 3788
2271.44 3690
2271.89 3169
2272.34 3242
2272.79 3467
2273.24 3273
2273.69 3122
2274.14 3065
2274.59 3117
2275.04 2956
2275.49 2808
2275.94 2731
2276.39 2911
2276.84 3020
2277.29 3145
2277.74 3034
2278.19 3177
2278.64 3097
2279.09 2653
2279.54 2586
2279.99 3080
2280.44 3258
2280.89 3207
2281.34 3078
2281.79 3266
2282.24 3134
2282.69 3263
2283.14 3036
2283.59 3067
2284.04 3144
2284.49 3013
2284.94 2988
2285.39 3014
2285.84 2972
2286.29 3096
2286.74 3363
2287.19 3399
2287.65 3605
2288.10 3596
2288.55 4191
2289.00 4273
2289.45 4548
2289.90 5156
2290.35 5541
2290.80 5808
2291.25 5933
2291.71 6094
2292.16 6000
2292.61 5722
2293.06 5550
2293.51 5020
2293.96 4804
2294.41 4772
2294.87 4545
2295.32 4400
2295.77 4237
2296.22 3968
2296.67 3683
2297.12 3752
2297.58 3636
2298.03 3482
2298.48 3589
2298.93 3413
2299.38 3234
2299.84 3143
2300.29 3196
2300.74 3030
2301.19 3166
2301.65 3047
2302.10 3150
2302.55 3166
2303.00 3118
2303.46 2957
2303.91 2851
2304.36 2852
2304.81 2948
2305.27 3197
2305.72 3166
2306.17 3154
2306.62 2941
2307.08 3095
2307.53 3377
2307.98 3402
2308.44 3088
2308.89 3407
2309.34 3623
2309.79 3523
2310.25 3580
2310.70 3569
2311.15 3637
2311.61 3493
2312.06 3385
2312.51 3307
2312.97 3272
2313.42 3236
2313.87 3295
2314.33 3252
2314.78 3051
2315.24 2929
2315.69 3038
2316.14 3151
2316.60 3195
2317.05 3209
2317.50 3181
2317.96 3194
2318.41 3406
2318.87 3155
2319.32 3276
2319.77 3426
2320.23 3280
2320.68 3385
2321.14 3187
2321.59 3149
2322.05 3309
2322.50 3304
2322.95 3241
2323.41 3202
2323.86 3223
2324.32 3263
2324.77 3243
2325.23 3395
2325.68 3299
2326.14 3424
2326.59 3725
2327.05 3449
2327.50 3211
2327.96 3249
2328.41 3238
2328.86 3532
2329.32 3501
2329.78 3669
2330.23 3551
2330.69 3350
2331.14 3363
2331.60 3332
2332.05 3303
2332.51 3285
2332.96 3258
2333.42 3241
2333.87 3163
2334.33 3016
2334.78 2891
2335.24 3242
2335.69 3026
2336.15 3208
2336.61 3566
2337.06 3218
2337.52 3241
2337.97 3453
2338.43 3613
2338.89 3540
2339.34 3793
2339.80 3661
2340.25 3610
2340.71 4006
2341.17 4100
2341.62 3851
2342.08 3700
2342.53 3646
2342.99 3527
2343.45 3657
2343.90 3458
2344.36 3445
2344.82 3542
2345.27 3383
2345.73 3473
2346.19 3569
2346.64 3523
2347.10 3759
2347.56 3311
2348.01 3140
2348.47 3182
2348.93 3486
2349.38 3305
2349.84 3235
2350.30 3202
2350.76 3039
2351.21 3368
2351.67 3035
2352.13 3110
2352.58 3191
2353.04 3220
2353.50 3197
2353.96 3305
2354.41 3274
2354.87 3153
2355.33 3024
2355.79 3013
2356.24 3129
2356.70 3132
2357.16 3484
2357.62 3242
2358.08 2832
2358.53 2818
2358.99 3083
2359.45 3076
2359.91 3147
2360.37 3130
2360.82 3037
2361.28 3208
2361.74 3308
2362.20 3289
2362.66 3359
2363.11 3180
2363.57 2921
2364.03 3201
2364.49 3199
2364.95 3312
2365.41 3315
2365.86 3436
2366.32 3375
2366.78 3088
2367.24 3339
2367.70 3327
2368.16 3550
2368.62 3611
2369.08 3347
2369.54 3371
2369.99 3608
2370.45 3429
2370.91 3328
2371.37 3204
2371.83 3145
2372.29 3031
2372.75 3045
2373.21 3012
2373.67 2989
2374.13 2898
2374.59 3139
2375.05 3410
2375.51 3527
2375.96 3473
2376.42 3293
2376.88 3397
2377.34 3227
2377.80 3241
2378.26 3230
2378.72 3214
2379.18 3470
2379.64 3564
2380.10 3542
2380.56 3330
2381.02 3362
2381.48 3490
2381.94 3155
2382.40 3131
2382.86 3419
2383.32 3155
2383.78 3191
2384.24 2967
2384.70 3128
2385.17 3050
2385.63 2866
2386.09 2772
2386.55 3007
2387.01 3156
2387.47 3103
2387.93 3000
2388.39 2950
2388.85 3051
2389.31 2738
2389.77 2910
2390.23 2929
2390.69 2876
2391.15 3312
2391.62 3145
2392.08 3014
2392.54 2989
2393.00 3003
2393.46 2771
2393.92 2729
2394.38 2712
2394.84 2769
2395.31 2732
2395.77 2838
2396.23 2779
2396.69 2732
2397.15 2945
2397.61 2850
2398.08 2864
2398.54 3076
2399.00 2872
2399.46 2724
2399.92 2954
2400.38 2851
2400.85 2544
2401.31 2560
2401.77 2881
2402.23 2819
2402.69 2903
2403.16 3022
2403.62 2888
2404.08 2953
2404.54 3079
2405.01 3274
2405.47 3301
2405.93 3373
2406.39 3415
2406.86 3367
2407.32 3235
2407.78 3274
2408.24 3218
2408.71 3079
2409.17 2982
2409.63 2725
2410.09 2633
2410.56 2872
2411.02 2953
2411.48 2757
2411.95 2658
2412.41 2551
2412.87 2962
2413.34 2989
2413.80 2833
2414.26 2849
2414.73 2993
2415.19 3128
2415.65 3144
2416.12 3222
2416.58 3301
2417.04 3452
2417.51 3696
2417.97 3843
2418.43 3790
2418.90 4030
2419.36 4300
2419.82 4031
2420.29 4054
2420.75 3808
2421.22 3887
2421.68 4010
2422.14 3599
2422.61 3538
2423.07 3305
2423.54 3429
2424.00 3367
2424.47 3076
2424.93 3098
2425.39 3188
2425.86 3150
2426.32 3121
2426.79 2927
2427.25 3138
2427.72 3291
2428.18 3115
2428.65 3209
2429.11 3233
2429.57 2982
2430.04 3041
2430.50 2920
2430.97 3046
2431.43 3122
2431.90 3243
2432.36 3237
2432.83 3088
2433.29 3162
2433.76 3207
2434.22 3437
2434.69 3347
2435.15 3252
2435.62 3310
2436.09 3442
2436.55 3556
2437.02 3541
2437.48 3387
2437.95 3233
2438.41 3609
2438.88 4053
2439.34 3951
2439.81 3733
2440.28 3942
2440.74 4311
2441.21 4292
2441.67 4392
2442.14 4180
2442.60 4054
2443.07 3839
2443.54 3705
2444.00 3457
2444.47 3244
2444.94 3149
2445.40 3197
2445.87 3265
2446.33 2925
2446.80 3012
2447.27 2849
2447.73 2809
2448.20 2963
2448.67 2799
2449.13 2604
2449.60 2680
2450.07 2933
2450.53 3011
2451.00 2938
2451.47 2625
2451.93 2781
2452.40 2860
2452.87 2895
2453.33 2762
2453.80 2716
2454.27 2791
2454.74 2879
2455.20 2651
2455.67 2577
2456.14 2945
2456.60 3200
2457.07 2875
2457.54 3161
2458.01 3156
2458.47 2816
2458.94 2873
2459.41 3110
2459.88 2965
2460.34 3027
2460.81 3021
2461.28 2758
2461.75 2886
2462.21 2724
2462.68 2899
2463.15 2924
2463.62 3033
2464.09 3089
2464.55 2868
2465.02 2943
2465.49 2967
2465.96 3047
2466.43 3079
2466.90 3159
2467.36 3194
2467.83 3146
2468.30 3150
2468.77 3166
2469.24 2885
2469.71 3137
2470.17 3057
2470.64 2892
2471.11 2979
2471.58 3000
2472.05 2852
2472.52 2655
2472.99 2760
2473.46 2605
2473.93 2569
2474.39 2503
2474.86 2636
2475.33 2653
2475.80 2611
2476.27 2823
2476.74 2962
2477.21 2882
2477.68 2990
2478.15 3230
2478.62 3292
2479.09 3152
2479.56 3408
2480.03 3494
2480.49 3167
2480.96 3098
2481.43 3102
2481.90 3169
2482.37 3092
2482.84 2980
2483.31 2782
2483.78 2679
2484.25 2825
2484.72 2892
2485.19 2998
2485.66 2892
2486.13 3007
2486.60 2850
2487.07 2722
2487.54 3031
2488.01 2989
2488.48 2836
2488.95 2999
2489.43 2953
2489.90 2988
2490.37 3151
2490.84 2963
2491.31 2939
2491.78 2871
2492.25 3035
2492.72 3104
2493.19 3194
2493.66 3088
2494.13 3148
2494.60 3319
2495.07 3316
2495.54 3409
2496.02 3378
2496.49 3247
2496.96 3198
2497.43 3178
2497.90 3063
2498.37 2858
2498.84 2867
2499.31 2573
2499.79 2835
2500.26 2761
2500.73 2767
2501.20 2618
2501.67 2599
2502.14 2857
2502.61 2780
2503.09 2780
2503.56 2635
2504.03 2777
2504.50 2830
2504.97 2835
2505.45 2994
2505.92 3053
2506.39 3126
2506.86 3144
2507.33 3128
2507.81 3249
2508.28 3481
2508.75 3531
2509.22 3483
2509.69 3771
2510.17 3555
2510.64 3448
2511.11 3349
2511.58 3217
2512.06 3233
2512.53 3430
2513.00 3266
2513.47 3190
2513.95 3087
2514.42 3123
2514.89 3214
2515.37 3046
2515.84 3127
2516.31 3216
2516.78 3253
2517.26 3208
2517.73 3142
2518.20 3204
2518.68 3433
2519.15 3264
2519.62 3070
2520.10 3041
2520.57 2799
2521.04 2919
2521.52 2774
2521.99 2809
2522.46 2827
2522.94 2609
2523.41 2868
2523.89 2812
2524.36 2702
2524.83 3071
2525.31 3051
2525.78 2712
2526.25 2821
2526.73 2963
2527.20 2786
2527.68 2461
2528.15 2565
2528.62 2921
2529.10 2756
2529.57 2848
2530.05 2847
2530.52 2799
2531.00 2780
2531.47 2978
2531.94 3000
2532.42 3149
2532.89 3039
2533.37 3008
2533.84 2889
2534.32 2829
2534.79 2860
2535.27 2878
2535.74 2825
2536.22 2940
2536.69 2882
2537.17 2777
2537.64 2839
2538.12 2873
2538.59 2901
2539.07 2809
2539.54 2948
2540.02 3065
2540.49 2921
2540.97 2779
2541.44 2654
2541.92 2909
2542.39 3028
2542.87 2770
2543.34 2880
2543.82 3134
2544.29 3069
2544.77 3112
2545.25 3274
2545.72 3396
2546.20 3255
2546.67 3383
2547.15 3605
2547.62 3726
2548.10 3980
2548.58 3856
2549.05 3997
2549.53 3803
2550.00 3899
2550.48 4114
2550.96 3848
2551.43 3861
2551.91 3840
2552.39 3665
2552.86 3713
2553.34 3829
2553.82 3986
2554.29 4034
2554.77 3938
2555.24 4179
2555.72 4031
2556.20 3921
2556.67 3770
2557.15 3867
2557.63 3901
2558.11 3368
2558.58 3493
2559.06 3320
2559.54 3077
2560.01 3070
2560.49 2949
2560.97 3058
2561.44 2942
2561.92 3013
2562.40 2857
2562.88 2906
2563.35 2677
2563.83 2834
2564.31 2670
2564.79 2781
2565.26 2906
2565.74 2975
2566.22 2785
2566.70 2501
2567.17 2603
2567.65 2588
2568.13 2661
2568.61 2736
2569.09 2581
2569.56 2695
2570.04 2774
2570.52 2629
2571.00 2643
2571.48 2795
2571.95 2764
2572.43 2816
2572.91 2772
2573.39 2853
2573.87 2914
2574.35 2643
2574.82 2560
2575.30 2710
2575.78 2736
2576.26 2914
2576.74 2562
2577.22 2456
2577.70 2608
2578.17 2580
2578.65 2592
2579.13 2671
2579.61 2619
2580.09 2497
2580.57 2469
2581.05 2577
2581.53 2736
2582.01 2657
2582.48 2660
2582.96 2583
2583.44 2569
2583.92 2490
2584.40 2722
2584.88 2809
2585.36 2749
2585.84 2595
2586.32 2554
2586.80 2661
2587.28 2900
2587.76 2711
2588.24 2617
2588.72 2704
2589.20 2771
2589.68 2606
2590.16 2762
2590.64 2856
2591.12 2924
2591.60 2895
2592.08 3084
2592.56 3049
2593.04 2938
2593.52 3073
2594.00 2951
2594.48 2958
2594.96 3140
2595.44 3289
2595.92 3239
2596.40 3051
2596.88 2851
2597.36 2973
2597.84 3032
2598.32 2943
2598.80 2947
2599.28 2904
2599.76 2668
2600.24 2572
2600.72 2968
2601.21 2638
2601.69 2629
2602.17 2710
2602.65 2606
2603.13 2508
2603.61 2515
2604.09 2376
2604.57 2599
2605.05 2667
2605.54 2589
2606.02 2887
2606.50 3047
2606.98 2879
2607.46 2965
2607.94 3177
2608.42 3109
2608.91 3280
2609.39 3267
2609.87 3142
2610.35 3109
2610.83 3143
2611.31 3065
2611.80 3217
2612.28 2985
2612.76 2911
2613.24 3028
2613.72 3107
2614.21 2836
2614.69 2768
2615.17 2964
2615.65 3063
2616.13 2790
2616.62 2804
2617.10 2751
2617.58 2924
2618.06 2853
2618.55 2801
2619.03 2809
2619.51 2854
2619.99 2735
2620.48 2828
2620.96 2859
2621.44 2968
2621.92 2906
2622.41 2845
2622.89 2916
2623.37 2700
2623.86 2898
2624.34 2784
2624.82 2907
2625.31 2806
2625.79 2892
2626.27 2829
2626.75 2788
2627.24 2700
2627.72 2933
2628.20 2665
2628.69 2712
2629.17 2831
2629.66 2783
2630.14 2788
2630.62 2594
2631.11 2693
2631.59 2858
2632.07 2779
2632.56 2574
2633.04 2571
2633.52 2433
2634.01 2528
2634.49 2802
2634.98 2713
2635.46 2698
2635.94 2864
2636.43 2595
2636.91 2619
2637.40 2796
2637.88 2816
2638.37 2946
2638.85 2775
2639.33 2915
2639.82 2973
2640.30 3029
2640.79 3054
2641.27 2948
2641.76 2919
2642.24 2840
2642.73 2836
2643.21 2876
2643.70 2877
2644.18 2815
2644.67 2867
2645.15 2780
2645.64 2827
2646.12 2837
2646.61 2816
2647.09 2803
2647.58 2844
2648.06 2845
2648.55 2602
2649.03 2709
2649.52 2834
2650.00 2740
2650.49 2914
2650.97 2736
2651.46 2646
2651.94 2909
2652.43 2766
2652.92 2672
2653.40 2692
2653.89 2753
2654.37 2872
2654.86 2907
2655.34 2935
2655.83 2893
2656.32 2835
2656.80 2858
2657.29 2762
2657.77 2689
2658.26 2697
2658.75 2758
2659.23 2531
2659.72 2701
2660.21 2865
2660.69 2677
2661.18 2778
2661.66 2821
2662.15 2620
2662.64 2588
2663.12 2686
2663.61 2919
2664.10 2793
2664.58 2681
2665.07 2810
2665.56 2794
2666.04 2744
2666.53 2594
2667.02 2708
2667.50 2732
2667.99 2779
2668.48 2560
2668.97 2560
2669.45 2572
2669.94 2936
2670.43 2831
2670.91 2694
2671.40 2718
2671.89 2893
2672.38 2843
2672.86 2751
2673.35 3135
2673.84 3160
2674.33 3141
2674.81 2969
2675.30 3213
2675.79 3262
2676.28 3297
2676.77 3256
2677.25 3390
2677.74 3330
2678.23 3276
2678.72 3270
2679.21 3452
2679.69 3407
2680.18 3428
2680.67 3611
2681.16 3591
2681.65 3505
2682.13 3700
2682.62 3872
2683.11 3790
2683.60 3844
2684.09 3536
2684.58 3810
2685.07 3471
2685.55 3225
2686.04 3486
2686.53 3537
2687.02 3249
2687.51 2947
2688.00 2825
2688.49 2826
2688.98 2850
2689.46 2746
2689.95 2834
2690.44 2764
2690.93 2838
2691.42 2658
2691.91 2759
2692.40 2845
2692.89 2813
2693.38 2870
2693.87 2906
2694.36 3092
2694.85 2860
2695.34 2786
2695.83 2945
2696.31 3116
2696.80 3048
2697.29 2839
2697.78 2831
2698.27 2969
2698.76 2946
2699.25 3040
2699.74 2988
2700.23 2923
2700.72 3040
2701.21 2918
2701.70 3082
2702.19 2984
2702.68 2899
2703.17 2928
2703.66 2958
2704.15 3070
2704.64 2845
2705.13 2918
2705.63 2872
2706.12 2947
2706.61 2947
2707.10 2992
2707.59 2948
2708.08 2739
2708.57 2639
2709.06 2719
2709.55 2564
2710.04 2522
2710.53 2627
2711.02 2556
2711.51 2548
2712.01 2415
2712.50 2596
2712.99 2746
2713.48 2801
2713.97 2737
2714.46 2716
2714.95 2531
2715.44 2492
2715.93 2461
2716.43 2640
2716.92 2695
2717.41 2613
2717.90 2513
2718.39 2611
2718.88 2761
2719.38 2733
2719.87 2741
2720.36 2831
2720.85 2839
2721.34 3006
2721.83 2943
2722.33 2791
2722.82 2848
2723.31 2639
2723.80 2893
2724.30 2769
2724.79 2768
2725.28 2988
2725.77 2602
2726.26 2693
2726.76 2613
2727.25 2619
2727.74 2681
2728.23 2751
2728.73 2811
2729.22 2531
2729.71 2673
2730.20 2579
2730.70 2865
2731.19 2758
2731.68 2787
2732.18 3010
2732.67 2790
2733.16 2772
2733.65 2897
2734.15 2916
2734.64 2969
2735.13 2990
2735.63 3074
2736.12 2964
2736.61 2825
2737.11 2918
2737.60 2747
2738.09 2859
2738.59 3108
2739.08 2842
2739.57 2906
2740.07 2933
2740.56 2880
2741.05 2790
2741.55 2627
2742.04 2699
2742.54 2583
2743.03 2398
2743.52 2490
2744.02 2508
2744.51 2551
2745.00 2396
2745.50 2613
2745.99 2541
2746.49 2617
2746.98 2499
2747.48 2553
2747.97 2327
2748.46 2385
2748.96 2449
2749.45 2454
2749.95 2461
2750.44 2352
2750.94 2315
2751.43 2417
2751.93 2418
2752.42 2613
2752.91 2320
2753.41 2325
2753.90 2564
2754.40 2592
2754.89 2435
2755.39 2622
2755.88 2885
2756.38 2859
2756.87 2806
2757.37 2664
2757.86 2676
2758.36 2677
2758.85 2763
2759.35 2630
2759.85 2577
2760.34 2511
2760.84 2560
2761.33 2738
2761.83 2640
2762.32 2696
2762.82 2692
2763.31 2793
2763.81 2667
2764.31 2504
2764.80 2479
2765.30 2668
2765.79 2718
2766.29 2544
2766.78 2661
2767.28 2781
2767.78 2677
2768.27 2526
2768.77 2693
2769.27 2726
2769.76 2551
2770.26 2586
2770.75 2712
2771.25 2849
2771.75 2813
2772.24 2791
2772.74 2813
2773.24 2811
2773.73 2836
2774.23 2950
2774.73 2976
2775.22 3000
2775.72 3006
2776.22 2928
2776.71 2885
2777.21 3088
2777.71 3017
2778.20 2895
2778.70 2853
2779.20 2961
2779.70 2984
2780.19 3134
2780.69 2903
2781.19 2872
2781.68 2874
2782.18 2567
2782.68 2525
2783.18 2710
2783.67 2727
2784.17 2851
2784.67 2626
2785.17 2741
2785.66 2881
2786.16 2811
2786.66 2803
2787.16 3004
2787.66 2771
2788.15 2716
2788.65 2811
2789.15 2686
2789.65 2754
2790.14 2751
2790.64 2625
2791.14 2708
2791.64 2722
2792.14 2544
2792.64 2667
2793.13 2863
2793.63 3076
2794.13 3110
2794.63 3000
2795.13 3212
2795.63 3436
2796.12 3540
2796.62 3667
2797.12 3706
2797.62 3807
2798.12 3775
2798.62 3930
2799.12 3869
2799.62 3721
2800.12 3879
2800.61 3686
2801.11 3461
2801.61 3579
2802.11 3401
2802.61 3279
2803.11 3266
2803.61 3533
2804.11 3730
2804.61 3914
2805.11 3988
2805.61 4187
2806.11 4478
2806.61 4795
2807.11 4539
2807.60 4922
2808.10 5259
2808.60 5399
2809.10 5450
2809.60 5164
2810.10 5256
2810.60 5004
2811.10 4717
2811.60 4378
2812.10 3924
2812.60 3974
2813.10 3614
2813.60 3274
2814.10 3180
2814.60 3197
2815.10 3198
2815.60 3084
2816.10 3108
2816.61 3155
2817.11 3097
2817.61 3192
2818.11 3290
2818.61 3187
2819.11 3509
2819.61 3521
2820.11 3439
2820.61 3653
2821.11 3520
2821.61 3144
2822.11 3458
2822.61 3321
2823.11 3194
2823.62 3043
2824.12 2981
2824.62 2992
2825.12 2828
2825.62 2825
2826.12 2736
2826.62 2818
2827.12 2969
2827.63 2782
2828.13 2858
2828.63 3040
2829.13 2856
2829.63 2727
2830.13 2680
2830.63 2704
2831.14 2500
2831.64 2586
2832.14 2662
2832.64 2773
2833.14 2851
2833.65 2667
2834.15 2779
2834.65 2899
2835.15 2898
2835.65 2847
2836.16 2595
2836.66 2695
2837.16 2716
2837.66 2815
2838.16 3141
2838.67 2941
2839.17 2927
2839.67 2795
2840.17 2733
2840.68 2786
2841.18 2803
2841.68 2979
2842.19 2831
2842.69 2738
2843.19 2824
2843.69 2817
2844.20 3151
2844.70 2991
2845.20 2924
2845.71 2904
2846.21 3080
2846.71 3471
2847.21 3287
2847.72 3173
2848.22 3579
2848.72 3400
2849.23 3219
2849.73 3107
2850.23 3122
2850.74 3292
2851.24 2913
2851.74 2950
2852.25 2778
2852.75 2655
2853.26 2626
2853.76 2636
2854.26 2733
2854.77 2824
2855.27 2740
2855.77 2908
2856.28 2844
2856.78 2874
2857.29 2820
2857.79 2701
2858.29 2847
2858.80 2668
2859.30 2716
2859.81 2737
2860.31 2774
2860.82 2795
2861.32 2763
2861.82 2495
2862.33 2546
2862.83 2588
2863.34 2520
2863.84 2509
2864.35 2585
2864.85 2572
2865.36 2495
2865.86 2477
2866.37 2417
2866.87 2539
2867.38 2701
2867.88 2635
2868.39 2572
2868.89 2673
2869.40 2812
2869.90 2779
2870.41 2796
2870.91 3053
2871.42 2940
2871.92 2959
2872.43 2829
2872.93 2452
2873.44 2660
2873.94 2747
2874.45 2675
2874.95 2682
2875.46 2662
2875.97 2714
2876.47 2755
2876.98 2944
2877.48 2701
2877.99 3047
2878.49 3033
2879.00 2820
2879.51 2884
2880.01 3119
2880.52 3421
2881.03 3520
2881.53 3418
2882.04 3446
2882.54 3372
2883.05 3485
2883.56 3755
2884.06 3733
2884.57 3699
2885.08 3559
2885.58 3523
2886.09 3807
2886.60 3934
2887.10 3681
2887.61 3776
2888.12 4046
2888.62 4070
2889.13 3952
2889.64 3779
2890.14 3537
2890.65 3477
2891.16 3124
2891.66 3083
2892.17 3169
2892.68 2792
2893.18 2769
2893.69 2976
2894.20 2973
2894.71 3255
2895.21 3126
2895.72 3341
2896.23 3199
2896.74 3095
2897.24 3151
2897.75 3333
2898.26 3122
2898.77 3209
2899.27 3165
2899.78 3292
2900.29 3386
2900.80 3217
2901.31 3139
2901.81 3135
2902.32 3247
2902.83 3285
2903.34 3267
2903.85 3394
2904.35 3292
2904.86 3489
2905.37 3289
2905.88 3052
2906.39 3205
2906.90 3388
2907.40 3249
2907.91 3139
2908.42 3094
2908.93 3046
2909.44 2777
2909.95 2775
2910.46 2776
2910.96 2932
2911.47 2790
2911.98 3012
2912.49 2739
2913.00 2801
2913.51 3060
2914.02 2920
2914.53 2995
2915.04 2826
2915.54 2786
2916.05 2840
2916.56 2762
2917.07 2921
2917.58 2897
2918.09 3134
2918.60 2906
2919.11 3028
2919.62 2802
2920.13 2912
2920.64 3190
2921.15 3317
2921.66 3256
2922.17 3357
2922.68 3349
2923.19 3491
2923.70 3783
2924.21 4042
2924.72 4123
2925.23 4396
2925.74 4208
2926.25 4189
2926.76 4298
2927.27 4034
2927.78 3827
2928.29 3701
2928.80 3485
2929.31 3009
2929.82 3046
2930.33 3074
2930.84 2893
2931.35 2794
2931.86 2582
2932.37 2624
2932.88 2847
2933.39 2793
2933.90 3016
2934.41 2930
2934.92 2822
2935.44 2833
2935.95 3004
2936.46 2952
2936.97 2778
2937.48 2747
2937.99 3060
2938.50 2942
2939.01 2889
2939.52 2796
2940.04 2714
2940.55 2696
2941.06 2755
2941.57 2968
2942.08 3001
2942.59 2993
2943.10 3128
2943.62 2968
2944.13 3114
2944.64 3102
2945.15 3415
2945.66 3592
2946.17 3613
2946.69 3813
2947.20 3546
2947.71 3596
2948.22 3618
2948.73 3268
2949.25 3169
2949.76 3050
2950.27 2958
2950.78 2975
2951.29 2722
2951.81 2719
2952.32 2810
2952.83 2764
2953.34 2614
2953.86 2665
2954.37 2512
2954.88 2678
2955.39 2510
2955.91 2754
2956.42 2745
2956.93 2599
2957.45 2592
2957.96 2801
2958.47 2811
2958.98 3024
2959.50 3027
2960.01 3069
2960.52 2991
2961.04 3123
2961.55 3069
2962.06 3068
2962.58 2984
2963.09 2974
2963.60 3096
2964.12 3305
2964.63 3224
2965.14 3017
2965.66 2828
2966.17 2708
2966.68 2668
2967.20 2667
2967.71 2740
2968.22 2840
2968.74 2612
2969.25 2563
2969.77 2645
2970.28 2689
2970.79 2801
2971.31 2623
2971.82 2762
2972.34 2679
2972.85 2830
2973.36 2690
2973.88 2731
2974.39 2741
2974.91 2597
2975.42 2822
2975.94 2793
2976.45 2846
2976.96 2673
2977.48 2768
2977.99 2595
2978.51 2709
2979.02 2716
2979.54 2804
2980.05 2879
2980.57 3091
2981.08 3187
2981.60 2983
2982.11 2979
2982.63 2868
2983.14 3020
2983.66 2817
2984.17 2826
2984.69 2826
2985.20 2967
2985.72 3039
2986.23 3026
2986.75 3028
2987.26 2958
2987.78 3273
2988.29 3363
2988.81 3084
2989.32 3293
2989.84 3433
2990.36 3125
2990.87 3379
2991.39 3432
2991.90 3710
2992.42 3729
2992.94 3574
2993.45 3463
2993.97 3635
2994.48 3958
2995.00 3940
2995.51 4234
2996.03 4396
2996.55 4595
2997.06 4711
2997.58 4675
2998.10 4659
2998.61 4808
2999.13 4872
2999.65 4467
3000.16 4712
3000.68 4580
3001.19 4492
3001.71 4342
3002.23 4622
3002.74 4723
3003.26 4863
3003.78 4978
3004.30 5598
3004.81 5469
3005.33 5555
3005.85 5522
3006.36 5030
3006.88 5151
3007.40 5326
3007.91 5180
3008.43 4557
3008.95 4207
3009.47 4042
3009.98 3776
3010.50 3518
3011.02 3355
3011.54 3112
3012.05 3028
3012.57 2982
3013.09 3060
3013.61 3248
3014.12 3406
3014.64 3051
3015.16 3182
3015.68 3194
3016.19 3004
3016.71 3289
3017.23 3362
3017.75 3177
3018.27 3292
3018.78 3416
3019.30 3491
3019.82 3462
3020.34 3447
3020.86 3257
3021.38 3517
3021.89 3361
3022.41 3229
3022.93 3429
3023.45 3291
3023.97 3578
3024.49 3723
3025.01 3504
3025.52 3488
3026.04 3401
3026.56 3353
3027.08 3509
3027.60 3475
3028.12 3229
3028.64 3257
3029.16 3257
3029.67 3100
3030.19 3269
3030.71 3168
3031.23 3167
3031.75 3217
3032.27 3053
3032.79 3087
3033.31 3349
3033.83 3377
3034.35 3315
3034.87 3436
3035.39 3532
3035.91 3194
3036.43 3154
3036.95 3289
3037.47 3318
3037.99 3104
3038.50 3274
3039.02 2880
3039.54 3079
3040.06 3127
3040.58 2968
3041.10 2854
3041.62 2917
3042.14 2883
3042.66 2662
3043.18 2724
3043.70 2870
3044.23 2767
3044.75 2932
3045.27 2810
3045.79 2906
3046.31 2859
3046.83 2818
3047.35 3011
3047.87 2890
3048.39 3065
3048.91 2915
3049.43 3077
3049.95 3036
3050.47 2823
3050.99 2909
3051.51 2810
3052.03 2482
3052.56 2615
3053.08 2684
3053.60 2838
3054.12 2826
3054.64 2766
3055.16 2660
3055.68 2712
3056.20 2517
3056.72 2639
3057.25 2593
3057.77 2573
3058.29 2695
3058.81 2654
3059.33 2624
3059.85 2465
3060.38 2654
3060.90 2674
3061.42 2482
3061.94 2552
3062.46 2688
3062.98 2933
3063.51 2929
3064.03 2902
3064.55 2810
3065.07 2999
3065.59 2927
3066.12 2633
3066.64 2583
3067.16 2968
3067.68 3090
3068.21 3091
3068.73 2814
3069.25 2770
3069.77 3053
3070.30 2695
3070.82 2624
3071.34 2732
3071.86 2895
3072.39 2968
3072.91 2784
3073.43 2641
3073.95 2772
3074.48 2860
3075.00 2850
3075.52 2947
3076.05 3090
3076.57 2968
3077.09 3309
3077.61 3350
3078.14 3397
3078.66 3397
3079.18 3330
3079.71 3564
3080.23 3520
3080.75 3564
3081.28 3520
3081.80 3177
3082.32 3299
3082.85 3371
3083.37 3379
3083.90 3601
3084.42 3444
3084.94 3284
3085.47 3118
3085.99 3168
3086.51 3476
3087.04 2992
3087.56 3096
3088.09 2991
3088.61 3065
3089.13 3218
3089.66 2890
3090.18 3163
3090.71 3300
3091.23 3011
3091.76 3154
3092.28 3169
3092.80 3176
3093.33 3350
3093.85 3235
3094.38 3214
3094.90 3211
3095.43 3333
3095.95 3460
3096.48 3579
3097.00 3662
3097.53 3488
3098.05 3882
3098.58 3982
3099.10 4194
3099.63 4497
3100.15 4961
3100.68 5061
3101.20 5643
3101.73 6724
3102.25 7106
3102.78 7349
3103.30 8031
3103.83 8284
3104.35 8214
3104.88 8366
3105.40 7687
3105.93 6739
3106.45 6138
3106.98 5417
3107.51 5075
3108.03 4544
3108.56 4037
3109.08 3937
3109.61 3696
3110.13 3909
3110.66 3875
3111.19 3863
3111.71 3706
3112.24 3697
3112.76 3583
3113.29 3568
3113.82 3505
3114.34 3467
3114.87 3474
3115.40 3194
3115.92 3403
3116.45 3108
3116.98 3028
3117.50 3090
3118.03 2991
3118.55 3131
3119.08 2906
3119.61 2917
3120.13 3332
3120.66 3310
3121.19 3322
3121.72 3107
3122.24 3312
3122.77 3414
3123.30 3446
3123.82 3454
3124.35 3442
3124.88 3261
3125.40 3270
3125.93 3348
3126.46 3044
3126.99 3114
3127.51 3189
3128.04 3113
3128.57 3030
3129.10 3024
3129.62 3029
3130.15 2993
3130.68 2896
3131.21 2825
3131.73 2664
3132.26 2778
3132.79 2757
3133.32 2719
3133.85 2775
3134.37 2918
3134.90 2824
3135.43 3101
3135.96 3022
3136.49 2880
3137.01 2786
3137.54 2890
3138.07 3145
3138.60 2919
3139.13 3084
3139.65 3029
3140.18 2864
3140.71 2768
3141.24 2734
3141.77 2770
3142.30 2809
3142.83 2741
3143.35 2720
3143.88 2697
3144.41 2632
3144.94 2772
3145.47 2807
3146.00 3098
3146.53 3034
3147.06 3044
3147.59 3169
3148.11 3324
3148.64 3321
3149.17 3341
3149.70 3301
3150.23 3402
3150.76 3359
3151.29 3371
3151.82 3112
3152.35 3096
3152.88 3207
3153.41 2987
3153.94 2970
3154.47 2982
3155.00 2936
3155.53 2874
3156.06 3098
3156.59 3192
3157.12 3337
3157.65 2994
3158.18 3206
3158.71 3096
3159.24 3265
3159.77 3239
3160.30 3314
3160.83 3153
3161.36 3091
3161.89 3301
3162.42 3140
3162.95 3112
3163.48 3079
3164.01 2782
3164.54 2816
3165.07 2874
3165.60 2835
3166.13 2754
3166.66 2620
3167.19 2648
3167.72 2588
3168.25 2673
3168.78 2777
3169.31 2354
3169.85 2612
3170.38 2826
3170.91 2595
3171.44 2582
3171.97 2702
3172.50 2759
3173.03 2833
3173.56 2732
3174.09 2695
3174.63 2714
3175.16 2587
3175.69 2723
3176.22 2658
3176.75 2719
3177.28 2889
3177.81 3056
3178.35 2841
3178.88 2767
3179.41 2808
3179.94 2715
3180.47 2997
3181.00 3078
3181.54 2796
3182.07 2819
3182.60 2582
3183.13 2732
3183.66 2839
3184.20 2611
3184.73 2722
3185.26 2967
3185.79 2842
3186.33 2853
3186.86 2793
3187.39 2813
3187.92 2706
3188.46 2665
3188.99 2517
3189.52 2666
3190.05 2750
3190.59 2654
3191.12 2567
3191.65 2524
3192.18 2680
3192.72 2463
3193.25 2484
3193.78 2628
3194.32 2683
3194.85 2756
3195.38 3051
3195.91 2796
3196.45 2671
3196.98 2608
3197.51 2781
3198.05 2780
3198.58 2887
3199.11 2818
3199.65 2722
3200.18 2743
3200.71 2701
3201.25 2837
3201.78 2989
3202.32 2854
3202.85 3029
3203.38 3048
3203.92 3252
3204.45 3215
3204.98 3286
3205.52 3337
3206.05 3165
3206.59 3114
3207.12 2967
3207.65 3239
3208.19 3788
3208.72 3632
3209.26 3627
3209.79 3766
3210.32 4372
3210.86 4305
3211.39 4326
3211.93 4364
3212.46 4557
3213.00 4250
3213.53 4139
3214.07 4004
3214.60 3788
3215.14 3496
3215.67 3530
3216.20 3397
3216.74 3387
3217.27 3419
3217.81 3248
3218.34 3370
3218.88 3382
3219.41 3386
3219.95 3513
3220.48 3506
3221.02 3149
3221.56 3283
3222.09 3288
3222.63 3241
3223.16 3429
3223.70 3359
3224.23 3518
3224.77 3870
3225.30 3779
3225.84 3977
3226.37 3667
3226.91 3410
3227.45 3268
3227.98 3147
3228.52 2975
3229.05 3020
3229.59 2944
3230.12 2839
3230.66 2933
3231.20 2943
3231.73 2935
3232.27 2951
3232.81 2941
3233.34 2876
3233.88 3001
3234.41 3103
3234.95 3135
3235.49 2976
3236.02 3120
3236.56 3351
3237.10 3202
3237.63 3306
3238.17 3156
3238.71 3096
3239.24 3270
3239.78 3193
3240.32 3115
3240.85 3172
3241.39 3240
3241.93 3248
3242.46 3160
3243.00 3090
3243.54 3138
3244.07 3150
3244.61 3197
3245.15 2971
3245.69 3086
3246.22 3113
3246.76 3059
3247.30 2961
3247.84 2930
3248.37 3170
3248.91 3075
3249.45 3292
3249.99 3351
3250.52 3231
3251.06 3120
3251.60 2993
3252.14 3418
3252.67 3572
3253.21 3387
3253.75 3429
3254.29 3353
3254.83 3206
3255.36 3330
3255.90 3587
3256.44 3443
3256.98 3532
3257.52 3392
3258.05 3761
3258.59 3902
3259.13 3806
3259.67 4004
3260.21 4359
3260.75 4468
3261.29 4785
3261.82 4888
3262.36 5402
3262.90 5454
3263.44 5845
3263.98 6592
3264.52 6981
3265.06 7232
3265.60 7837
3266.13 8334
3266.67 8373
3267.21 8669
3267.75 9014
3268.29 8369
3268.83 8012
3269.37 7404
3269.91 6917
3270.45 6011
3270.99 5242
3271.53 4868
3272.07 4540
3272.60 4369
3273.14 4006
3273.68 3719
3274.22 3810
3274.76 3905
3275.30 3831
3275.84 3741
3276.38 3795
3276.92 3737
3277.46 3739
3278.00 3946
3278.54 3991
3279.08 3924
3279.62 3730
3280.16 3777
3280.70 3813
3281.24 3701
3281.78 3664
3282.32 3816
3282.86 3891
3283.40 4095
3283.94 4055
3284.48 3865
3285.02 4058
3285.56 4123
3286.11 4133
3286.65 4120
3287.19 4345
3287.73 4533
3288.27 4712
3288.81 4471
3289.35 4414
3289.89 4502
3290.43 4463
3290.97 4404
3291.51 4542
3292.05 4726
3292.60 5160
3293.14 5312
3293.68 5743
3294.22 5770
3294.76 6154
3295.30 6201
3295.84 6287
3296.38 6384
3296.93 6325
3297.47 6095
3298.01 6061
3298.55 5951
3299.09 5365
3299.63 4861
3300.18 4844
3300.72 4710
3301.26 4276
3301.80 4144
3302.34 3778
3302.89 3881
3303.43 3920
3303.97 3908
3304.51 3783
3305.05 3824
3305.60 3681
3306.14 3636
3306.68 4043
3307.22 3835
3307.76 3851
3308.31 4070
3308.85 3729
3309.39 3755
3309.93 3565
3310.48 3435
3311.02 3547
3311.56 3672
3312.11 3576
3312.65 3641
3313.19 3969
3313.73 3815
3314.28 3831
3314.82 3785
3315.36 3978
3315.91 4210
3316.45 4196
3316.99 4414
3317.53 4602
3318.08 4643
3318.62 4855
3319.16 4832
3319.71 4971
3320.25 4931
3320.79 5110
3321.34 5286
3321.88 5346
3322.43 5446
3322.97 5699
3323.51 5369
3324.06 5245
3324.60 5047
3325.14 4863
3325.69 4801
3326.23 4936
3326.78 4685
3327.32 4350
3327.86 4679
3328.41 4394
3328.95 4610
3329.50 4699
3330.04 5110
3330.58 5828
3331.13 6771
3331.67 8415
3332.22 10087
3332.76 12929
3333.31 15760
3333.85 19471
3334.39 22901
3334.94 25976
3335.48 29031
3336.03 31486
3336.57 32877
3337.12 33473
3337.66 31430
3338.21 29709
3338.75 27219
3339.30 24476
3339.84 20607
3340.39 17647
3340.93 14712
3341.48 11891
3342.02 9713
3342.57 8171
3343.11 6838
3343.66 6330
3344.20 5856
3344.75 5250
3345.29 5140
3345.84 5155
3346.39 4955
3346.93 4658
3347.48 4506
3348.02 4636
3348.57 4674
3349.11 4929
3349.66 5082
3350.21 4938
3350.75 4984
3351.30 5057
3351.84 4943
3352.39 5211
3352.94 5055
3353.48 5004
3354.03 4784
3354.57 4866
3355.12 4688
3355.67 4532
3356.21 4332
3356.76 4111
3357.31 4119
3357.85 4062
3358.40 4127
3358.94 3899
3359.49 3904
3360.04 3711
3360.58 3816
3361.13 3933
3361.68 3928
3362.22 3895
3362.77 3847
3363.32 4214
3363.87 3952
3364.41 3821
3364.96 3941
3365.51 3919
3366.05 3976
3366.60 3907
3367.15 3945
3367.70 3966
3368.24 3868
3368.79 4065
3369.34 4090
3369.88 4010
3370.43 4136
3370.98 4337
3371.53 4799
3372.07 5100
3372.62 5138
3373.17 5577
3373.72 5783
3374.27 5720
3374.81 5737
3375.36 5860
3375.91 5595
3376.46 5457
3377.01 5195
3377.55 4961
3378.10 4657
3378.65 4049
3379.20 3895
3379.75 3804
3380.29 3691
3380.84 3736
3381.39 3678
3381.94 3631
3382.49 3840
3383.04 3736
3383.58 3611
3384.13 3646
3384.68 3624
3385.23 3475
3385.78 3453
3386.33 3652
3386.88 3527
3387.43 3364
3387.97 3338
3388.52 3458
3389.07 3241
3389.62 3115
3390.17 3070
3390.72 3103
3391.27 3031
3391.82 3063
3392.37 3022
3392.92 3045
3393.47 2981
3394.02 3029
3394.56 2943
3395.11 3049
3395.66 3001
3396.21 2851
3396.76 2709
3397.31 2863
3397.86 2728
3398.41 2871
3398.96 2950
3399.51 2900
3400.06 3077
3400.61 2715
3401.16 2841
3401.71 2689
3402.26 2930
3402.81 2976
3403.36 2762
3403.91 2915
3404.46 2750
3405.01 2720
3405.56 2769
3406.11 2777
3406.66 2556
3407.21 2743
3407.76 2866
3408.32 2935
3408.87 2916
3409.42 3120
3409.97 2897
3410.52 3231
3411.07 3006
3411.62 3157
3412.17 3279
3412.72 3571
3413.27 3614
3413.82 3438
3414.37 3457
3414.93 3546
3415.48 3243
3416.03 3256
3416.58 3211
3417.13 3028
3417.68 2805
3418.23 2958
3418.78 2969
3419.34 2772
3419.89 2853
3420.44 2866
3420.99 2882
3421.54 2940
3422.09 2881
3422.65 2602
3423.20 3015
3423.75 3156
3424.30 2996
3424.85 3135
3425.40 3081
3425.96 3163
3426.51 2911
3427.06 2953
3427.61 3112
3428.16 2898
3428.72 2780
3429.27 2773
3429.82 2720
3430.37 2810
3430.93 2930
3431.48 3007
3432.03 2920
3432.58 2742
3433.14 2805
3433.69 2771
3434.24 2552
3434.79 2718
3435.35 2750
3435.90 2688
3436.45 2604
3437.00 2766
3437.56 2786
3438.11 2974
3438.66 2937
3439.22 3058
3439.77 2813
3440.32 2918
3440.88 3047
3441.43 2921
3441.98 3004
3442.54 2802
3443.09 2921
3443.64 2964
3444.20 2812
3444.75 2699
3445.30 2530
3445.86 2575
3446.41 2811
3446.96 2606
3447.52 2469
3448.07 2562
3448.63 2603
3449.18 2752
3449.73 2565
3450.29 2492
3450.84 2477
3451.39 2412
3451.95 2481
3452.50 2582
3453.06 2464
3453.61 2401
3454.17 2563
3454.72 2455
3455.27 2414
3455.83 2415
3456.38 2578
3456.94 2566
3457.49 2569
3458.05 2708
3458.60 2496
3459.16 2396
3459.71 2589
3460.27 2805
3460.82 2598
3461.37 2650
3461.93 2529
3462.48 2706
3463.04 2552
3463.59 2591
3464.15 2605
3464.70 2497
3465.26 2573
3465.82 2558
3466.37 2488
3466.93 2641
3467.48 2605
3468.04 2547
3468.59 2756
3469.15 2614
3469.70 2652
3470.26 2746
3470.81 2625
3471.37 2712
3471.92 2742
3472.48 2839
3473.04 2810
3473.59 2923
3474.15 2752
3474.70 2668
3475.26 2679
3475.82 2743
3476.37 2795
3476.93 2841
3477.48 3036
3478.04 3023
3478.60 3104
3479.15 3082
3479.71 3214
3480.27 3414
3480.82 3329
3481.38 3331
3481.93 3338
3482.49 3140
3483.05 3160
3483.60 3086
3484.16 3050
3484.72 3041
3485.27 3049
3485.83 3107
3486.39 3181
3486.94 3326
3487.50 3223
3488.06 3368
3488.62 3786
3489.17 4173
3489.73 4264
3490.29 4693
3490.84 5305
3491.40 5642
3491.96 5641
3492.52 5849
3493.07 6101
3493.63 6286
3494.19 6284
3494.75 5729
3495.30 5308
3495.86 5245
3496.42 5633
3496.98 5939
3497.53 5706
3498.09 6268
3498.65 6658
3499.21 6708
3499.76 7074
3500.32 7018
3500.88 6995
3501.44 6643
3502.00 6566
3502.56 6222
3503.11 5868
3503.67 5712
3504.23 5460
3504.79 5502
3505.35 5447
3505.90 5577
3506.46 5307
3507.02 5063
3507.58 5038
3508.14 5035
3508.70 4671
3509.26 4214
3509.81 4553
3510.37 4456
3510.93 3952
3511.49 3937
3512.05 3628
3512.61 3473
3513.17 3186
3513.73 3067
3514.29 3155
3514.84 3155
3515.40 3064
3515.96 2978
3516.52 3079
3517.08 3031
3517.64 3315
3518.20 3181
3518.76 3268
3519.32 3246
3519.88 3069
3520.44 3321
3521.00 3107
3521.56 3246
3522.12 3423
3522.68 3252
3523.24 3246
3523.80 3225
3524.36 3128
3524.92 3254
3525.48 3329
3526.04 2794
3526.60 2907
3527.16 3184
3527.72 3125
3528.28 3071
3528.84 2870
3529.40 2644
3529.96 2650
3530.52 2645
3531.08 2383
3531.64 2519
3532.20 2673
3532.76 2759
3533.32 2719
3533.88 2663
3534.44 2882
3535.00 2947
3535.56 2800
3536.12 3062
3536.68 3214
3537.25 3141
3537.81 3071
3538.37 3071
3538.93 3092
3539.49 3105
3540.05 3043
3540.61 2978
3541.17 3133
3541.73 3013
3542.30 3018
3542.86 3075
3543.42 3038
3543.98 3093
3544.54 3084
3545.10 3043
3545.66 3045
3546.23 3192
3546.79 2976
3547.35 2754
3547.91 2798
3548.47 2747
3549.03 2508
3549.60 2439
3550.16 2629
3550.72 2528
3551.28 2439
3551.84 2596
3552.41 2369
3552.97 2128
3553.53 2483
3554.09 2581
3554.65 2448
3555.22 2533
3555.78 2518
3556.34 2510
3556.90 2302
3557.47 2448
3558.03 2522
3558.59 2541
3559.15 2434
3559.72 2582
3560.28 2782
3560.84 2784
3561.41 2792
3561.97 2667
3562.53 2609
3563.09 2665
3563.66 2762
3564.22 2862
3564.78 2693
3565.35 2542
3565.91 2608
3566.47 2535
3567.04 2593
3567.60 2432
3568.16 2434
3568.73 2470
3569.29 2422
3569.85 2368
3570.42 2275
3570.98 2403
3571.54 2361
3572.11 2441
3572.67 2504
3573.23 2460
3573.80 2468
3574.36 2494
3574.93 2694
3575.49 2414
3576.05 2555
3576.62 2403
3577.18 2449
3577.75 2435
3578.31 2507
3578.87 2515
3579.44 2510
3580.00 2523
3580.57 2470
3581.13 2486
3581.70 2210
3582.26 2367
3582.82 2581
3583.39 2444
3583.95 2493
3584.52 2512
3585.08 2397
3585.65 2304
3586.21 2342
3586.78 2332
3587.34 2410
3587.91 2520
3588.47 2501
3589.04 2316
3589.60 2334
3590.17 2479
3590.73 2369
3591.30 2380
3591.86 2518
3592.43 2512
3592.99 2533
3593.56 2570
3594.12 2535
3594.69 2508
3595.25 2297
3595.82 2299
3596.39 2660
3596.95 2557
3597.52 2478
3598.08 2358
3598.65 2456
3599.21 2164
3599.78 2339
3600.35 2501
3600.91 2551
3601.48 2547
3602.04 2512
3602.61 2546
3603.18 2558
3603.74 2499
3604.31 2410
3604.87 2228
3605.44 2370
3606.01 2445
3606.57 2059
3607.14 2156
3607.71 2126
3608.27 2004
3608.84 2142
3609.41 2222
3609.97 2187
3610.54 2096
3611.11 2235
3611.67 2203
3612.24 2250
3612.81 2207
3613.37 2226
3613.94 2418
3614.51 2758
3615.07 3010
3615.64 3264
3616.21 3499
3616.77 3779
3617.34 4163
3617.91 4186
3618.48 4443
3619.04 4412
3619.61 4300
3620.18 4524
3620.75 4349
3621.31 3683
3621.88 3617
3622.45 3330
3623.02 3050
3623.58 2853
3624.15 2692
3624.72 2509
3625.29 2466
3625.86 2432
3626.42 2338
3626.99 2348
3627.56 2265
3628.13 2584
3628.70 2259
3629.26 2299
3629.83 2283
3630.40 2210
3630.97 2277
3631.54 2279
3632.10 2223
3632.67 2316
3633.24 2354
3633.81 2111
3634.38 2089
3634.95 2194
3635.52 2316
3636.08 2290
3636.65 2229
3637.22 2377
3637.79 2237
3638.36 2254
3638.93 2556
3639.50 2498
3640.07 2641
3640.64 2793
3641.20 3066
3641.77 3137
3642.34 3264
3642.91 3002
3643.48 3085
3644.05 2979
3644.62 2833
3645.19 2938
3645.76 2840
3646.33 2836
3646.90 2888
3647.47 2738
3648.04 2609
3648.61 2462
3649.18 2493
3649.75 2710
3650.32 2636
3650.89 2748
3651.46 2711
3652.03 2788
3652.60 2846
3653.17 2673
3653.74 2900
3654.31 2942
3654.88 2821
3655.45 2868
3656.02 2796
3656.59 3140
3657.16 3187
3657.73 3062
3658.30 3163
3658.87 3027
3659.44 3230
3660.01 3287
3660.58 3278
3661.15 3087
3661.72 3257
3662.29 3150
3662.86 2831
3663.43 2795
3664.00 2503
3664.58 2737
3665.15 2959
3665.72 2944
3666.29 2722
3666.86 2784
3667.43 2762
3668.00 2791
3668.57 2529
3669.14 2661
3669.72 2378
3670.29 2462
3670.86 2451
3671.43 2474
3672.00 2409
3672.57 2498
3673.14 2674
3673.72 2686
3674.29 2441
3674.86 2697
3675.43 2741
3676.00 2799
3676.57 2750
3677.15 2820
3677.72 2952
3678.29 2889
3678.86 2714
3679.43 2411
3680.01 2462
3680.58 2417
3681.15 2476
3681.72 2361
3682.29 2217
3682.87 2290
3683.44 2284
3684.01 2465
3684.58 2460
3685.16 2628
3685.73 2683
3686.30 2599
3686.87 2910
3687.45 2968
3688.02 3064
3688.59 3059
3689.17 3306
3689.74 3471
3690.31 3429
3690.88 3417
3691.46 3344
3692.03 3375
3692.60 3197
3693.18 3165
3693.75 3005
3694.32 2882
3694.90 2724
3695.47 2507
3696.04 2441
3696.62 2675
3697.19 2722
3697.76 2486
3698.34 2196
3698.91 2453
3699.48 2496
3700.06 2419
3700.63 2503
3701.21 2596
3701.78 2358
3702.35 2482
3702.93 2654
3703.50 2725
3704.07 2664
3704.65 2474
3705.22 2579
3705.80 2513
3706.37 2602
3706.95 2523
3707.52 2633
3708.09 2619
3708.67 2464
3709.24 2425
3709.82 2634
3710.39 2490
3710.97 2852
3711.54 2853
3712.11 2717
3712.69 2716
3713.26 2532
3713.84 2364
3714.41 2472
3714.99 2354
3715.56 2533
3716.14 2384
3716.71 2487
3717.29 2356
3717.86 2526
3718.44 2292
3719.01 2189
3719.59 2354
3720.16 2200
3720.74 2045
3721.31 2297
3721.89 2253
3722.47 2230
3723.04 2154
3723.62 2166
3724.19 2042
3724.77 2087
3725.34 2114
3725.92 2187
3726.49 2307
3727.07 2454
3727.65 2347
3728.22 2369
3728.80 2319
3729.37 2484
3729.95 2642
3730.53 2601
3731.10 2807
3731.68 2725
3732.25 2793
3732.83 2822
3733.41 2991
3733.98 3213
3734.56 2934
3735.14 2960
3735.71 2774
3736.29 2586
3736.86 2635
3737.44 2595
3738.02 2630
3738.59 2504
3739.17 2534
3739.75 2325
3740.32 2136
3740.90 2205
3741.48 2102
3742.06 2245
3742.63 2205
3743.21 2062
3743.79 2392
3744.36 2243
3744.94 2237
3745.52 2224
3746.09 2336
3746.67 2532
3747.25 2494
3747.83 2446
3748.40 2167
3748.98 2345
3749.56 2435
3750.14 2193
3750.71 2226
3751.29 2298
3751.87 2301
3752.45 2161
3753.03 2272
3753.60 2075
3754.18 2032
3754.76 2069
3755.34 2197
3755.91 2177
3756.49 2051
3757.07 1947
3757.65 2088
3758.23 2102
3758.81 2274
3759.38 2336
3759.96 2314
3760.54 2287
3761.12 2280
3761.70 2543
3762.28 2486
3762.85 2513
3763.43 2353
3764.01 2390
3764.59 2209
3765.17 2101
3765.75 2236
3766.33 2176
3766.90 2198
3767.48 2136
3768.06 1935
3768.64 2064
3769.22 2223
3769.80 2195
3770.38 2144
3770.96 2166
3771.54 2397
3772.12 2351
3772.70 2380
3773.27 2159
3773.85 2251
3774.43 2210
3775.01 2118
3775.59 2121
3776.17 2046
3776.75 2086
3777.33 2220
3777.91 2072
3778.49 2083
3779.07 2337
3779.65 2350
3780.23 2300
3780.81 2406
3781.39 2340
3781.97 2219
3782.55 1946
3783.13 1993
3783.71 2219
3784.29 2220
3784.87 2142
3785.45 2142
3786.03 2017
3786.61 1874
3787.19 2039
3787.77 2233
3788.35 2234
3788.93 2091
3789.51 2152
3790.09 2157
3790.67 1959
3791.26 2065
3791.84 2119
3792.42 2112
3793.00 2051
3793.58 2079
3794.16 2194
3794.74 2162
3795.32 2274
3795.90 2137
3796.48 2033
3797.07 2127
3797.65 2088
3798.23 2039
3798.81 1956
3799.39 2128
3799.97 2168
3800.55 2331
3801.13 2522
3801.72 2745
3802.30 2440
3802.88 2362
3803.46 2351
3804.04 2351
3804.62 2446
3805.21 2433
3805.79 2442
3806.37 2731
3806.95 2346
3807.53 2440
3808.12 2659
3808.70 2594
3809.28 2517
3809.86 2580
3810.44 2689
3811.03 2586
3811.61 2576
3812.19 2900
3812.77 2776
3813.36 2724
3813.94 2510
3814.52 2677
3815.10 2786
3815.69 2634
3816.27 2682
3816.85 2552
3817.43 2638
3818.02 2460
3818.60 2392
3819.18 2312
3819.76 2293
3820.35 2244
3820.93 2374
3821.51 2199
3822.10 2205
3822.68 2089
3823.26 2354
3823.85 2170
3824.43 1976
3825.01 1965
3825.60 1931
3826.18 1946
3826.76 1973
3827.35 2076
3827.93 1984
3828.51 2034
3829.10 2053
3829.68 2047
3830.26 2080
3830.85 2088
3831.43 2102
3832.02 2127
3832.60 1999
3833.18 2021
3833.77 2015
3834.35 2123
3834.93 2344
3835.52 2188
3836.10 2035
3836.69 1955
3837.27 2088
3837.86 2232
3838.44 1986
3839.02 1967
3839.61 1998
3840.19 2153
3840.78 2050
3841.36 2071
3841.95 2254
3842.53 2123
3843.12 2013
3843.70 2081
3844.29 2058
3844.87 1865
3845.46 2093
3846.04 1986
3846.63 2049
3847.21 2214
3847.80 2067
3848.38 1884
3848.97 2091
3849.55 2226
3850.14 2277
3850.72 2100
3851.31 2050
3851.89 2128
3852.48 2102
3853.06 1807
3853.65 2086
3854.23 2141
3854.82 2068
3855.40 2132
3855.99 2288
3856.58 2294
3857.16 2389
3857.75 2706
3858.33 2640
3858.92 2605
3859.50 2741
3860.09 3106
3860.68 3515
3861.26 3504
3861.85 3691
3862.43 3630
3863.02 3907
3863.61 3788
3864.19 3789
3864.78 3787
3865.37 3416
3865.95 3355
3866.54 3054
3867.13 2823
3867.71 2805
3868.30 2841
3868.89 2663
3869.47 2456
3870.06 2396
3870.65 2501
3871.23 2397
3871.82 2268
3872.41 2262
3872.99 2550
3873.58 2607
3874.17 2457
3874.75 2653
3875.34 2659
3875.93 2580
3876.52 2395
3877.10 2297
3877.69 2481
3878.28 2286
3878.86 2416
3879.45 2223
3880.04 2218
3880.63 2258
3881.21 2078
3881.80 1944
3882.39 2021
3882.98 2024
3883.57 2037
3884.15 2131
3884.74 2061
3885.33 2022
3885.92 1978
3886.50 2247
3887.09 2093
3887.68 2006
3888.27 2201
3888.86 2151
3889.45 2196
3890.03 2237
3890.62 2423
3891.21 2466
3891.80 2433
3892.39 2207
3892.98 2396
3893.56 2353
3894.15 2300
3894.74 2291
3895.33 2349
3895.92 2589
3896.51 2352
3897.10 2216
3897.68 2209
3898.27 2245
3898.86 2235
3899.45 2225
3900.04 2436
3900.63 2517
3901.22 2629
3901.81 2395
3902.40 2373
3902.99 2325
3903.57 2365
3904.16 2255
3904.75 2316
3905.34 2285
3905.93 2332
3906.52 2307
3907.11 2283
3907.70 2214
3908.29 2113
3908.88 2228
3909.47 2225
3910.06 1997
3910.65 1921
3911.24 2021
3911.83 2197
3912.42 2016
3913.01 2089
3913.60 2077
3914.19 2198
3914.78 2209
3915.37 2101
3915.96 2009
3916.55 1979
3917.14 2030
3917.73 2109
3918.32 2123
3918.91 2026
3919.50 2052
3920.09 2208
3920.68 2133
3921.27 1996
3921.86 2106
3922.45 1974
3923.05 2005
3923.64 1983
3924.23 2009
3924.82 1973
3925.41 1932
3926.00 2026
3926.59 2061
3927.18 2093
3927.77 1977
3928.36 1945
3928.95 1972
3929.55 1911
3930.14 1949
3930.73 2057
3931.32 2019
3931.91 2130
3932.50 2080
3933.09 1836
3933.69 2002
3934.28 2097
3934.87 1861
3935.46 1870
3936.05 1827
3936.64 2088
3937.24 1926
3937.83 1889
3938.42 1878
3939.01 1879
3939.60 1999
3940.20 1850
3940.79 1825
3941.38 1990
3941.97 2147
3942.56 2002
3943.16 1952
3943.75 1982
3944.34 1937
3944.93 2178
3945.53 2225
3946.12 2304
3946.71 2225
3947.30 2201
3947.90 2064
3948.49 1987
3949.08 2012
3949.67 2006
3950.27 1908
3950.86 2022
3951.45 2088
3952.05 1973
3952.64 1982
3953.23 1960
3953.82 2153
3954.42 2129
3955.01 2046
3955.60 2063
3956.20 2011
3956.79 2049
3957.38 2141
3957.98 2458
3958.57 2265
3959.16 2193
3959.76 2105
3960.35 2105
3960.94 2110
3961.54 2093
3962.13 1906
3962.73 1961
3963.32 2056
3963.91 2110
3964.51 2115
3965.10 1970
3965.69 1938
3966.29 2229
3966.88 2215
3967.48 2008
3968.07 2164
3968.66 2164
3969.26 2090
3969.85 2121
3970.45 2208
3971.04 2049
3971.64 2120
3972.23 2044
3972.82 1974
3973.42 1967
3974.01 1917
3974.61 2107
3975.20 2093
3975.80 2117
3976.39 2097
3976.99 2172
3977.58 2094
3978.18 2073
3978.77 1942
3979.37 2054
3979.96 2152
3980.56 2124
3981.15 1843
3981.75 2166
3982.34 2020
3982.94 2063
3983.53 2151
3984.13 1933
3984.72 2107
3985.32 2058
3985.91 2053
3986.51 2082
3987.11 1968
3987.70 1970
3988.30 1930
3988.89 2054
3989.49 2058
3990.08 2050
3990.68 2063
3991.28 2188
3991.87 2255
3992.47 2201
3993.06 2004
3993.66 2389
3994.26 2377
3994.85 2276
3995.45 2157
3996.04 2104
3996.64 2101
3997.24 2110
3997.83 2265
3998.43 2146
3999.03 2335
3999.62 2285
4000.22 2122
4000.81 2048
4001.41 2233
4002.01 2299
4002.60 2291
4003.20 2413
4003.80 2300
4004.40 2264
4004.99 2224
4005.59 2356
4006.19 2351
4006.78 2304
4007.38 2459
4007.98 2295
4008.57 2257
4009.17 2451
4009.77 2323
4010.37 2195
4010.96 2363
4011.56 2301
4012.16 2370
4012.76 2315
4013.35 2446
4013.95 2405
4014.55 2537
4015.15 2544
4015.74 2419
4016.34 2714
4016.94 2792
4017.54 2891
4018.13 2771
4018.73 2626
4019.33 2760
4019.93 2612
4020.53 2626
4021.12 2283
4021.72 2238
4022.32 2196
4022.92 2393
4023.52 2378
4024.12 2514
4024.71 2480
4025.31 2444
4025.91 2471
4026.51 2648
4027.11 2710
4027.71 2609
4028.30 2669
4028.90 2709
4029.50 2798
4030.10 2857
4030.70 2749
4031.30 2794
4031.90 2741
4032.50 2647
4033.10 2586
4033.69 2382
4034.29 2390
4034.89 2241
4035.49 2337
4036.09 2262
4036.69 2214
4037.29 2258
4037.89 2183
4038.49 2066
4039.09 2099
4039.69 2097
4040.29 2009
4040.89 2064
4041.49 1964
4042.08 1920
4042.68 1831
4043.28 1817
4043.88 1935
4044.48 1902
4045.08 1938
4045.68 2162
4046.28 2070
4046.88 2020
4047.48 1928
4048.08 1968
4048.68 2000
4049.28 1879
4049.88 2022
4050.48 2064
4051.08 2126
4051.69 2143
4052.29 2182
4052.89 2271
4053.49 2218
4054.09 2162
4054.69 2286
4055.29 2200
4055.89 2340
4056.49 2275
4057.09 1967
4057.69 2151
4058.29 2138
4058.89 2035
4059.49 1943
4060.09 1996
4060.70 1913
4061.30 1866
4061.90 1999
4062.50 2098
4063.10 1942
4063.70 1923
4064.30 1894
4064.90 1950
4065.51 1903
4066.11 1775
4066.71 1758
4067.31 1924
4067.91 1732
4068.51 1996
4069.11 2070
4069.72 2028
4070.32 1957
4070.92 1986
4071.52 1924
4072.12 1942
4072.73 1860
4073.33 1801
4073.93 1909
4074.53 1959
4075.13 1845
4075.74 1888
4076.34 1872
4076.94 1989
4077.54 2049
4078.14 1994
4078.75 1935
4079.35 1838
4079.95 1940
4080.55 1958
4081.16 1877
4081.76 1993
4082.36 1768
4082.96 1879
4083.57 1944
4084.17 1958
4084.77 1956
4085.38 1863
4085.98 1957
4086.58 1916
4087.18 1752
4087.79 1938
4088.39 1863
4088.99 1919
4089.60 2067
4090.20 2103
4090.80 1987
4091.41 2053
4092.01 1996
4092.61 1881
4093.22 1800
4093.82 1911
4094.42 2044
4095.03 2080
4095.63 1882
4096.23 2030
4096.84 1845
4097.44 1921
4098.05 1828
4098.65 1801
4099.25 1870
4099.86 1910
4100.46 1788
4101.06 1738
4101.67 1733
4102.27 1682
4102.88 1710
4103.48 1661
4104.09 1754
4104.69 1849
4105.29 1814
4105.90 1756
4106.50 1711
4107.11 1825
4107.71 2033
4108.32 1753
4108.92 1701
4109.53 1927
4110.13 1961
4110.74 1901
4111.34 1884
4111.94 1817
4112.55 1831
4113.15 1909
4113.76 1739
4114.36 1865
4114.97 1773
4115.57 1767
4116.18 1815
4116.78 1913
4117.39 1779
4118.00 1941
4118.60 1894
4119.21 1758
4119.81 1706
4120.42 1704
4121.02 1735
4121.63 1828
4122.23 1758
4122.84 1891
4123.44 1881
4124.05 1968
4124.66 1908
4125.26 1749
4125.87 2005
4126.47 1870
4127.08 1834
4127.68 1800
4128.29 1721
4128.90 1854
4129.50 1943
4130.11 1900
4130.72 2040
4131.32 1958
4131.93 1716
4132.53 1923
4133.14 2072
4133.75 1855
4134.35 1938
4134.96 1973
4135.57 2086
4136.17 2057
4136.78 2032
4137.39 2033
4137.99 2240
4138.60 2233
4139.21 2259
4139.81 1999
4140.42 2132
4141.03 2248
4141.63 2298
4142.24 2400
4142.85 2336
4143.46 2288
4144.06 2125
4144.67 2006
4145.28 2011
4145.88 2116
4146.49 1994
4147.10 1894
4147.71 1854
4148.31 1908
4148.92 1715
4149.53 1746
4150.14 1830
4150.74 1783
4151.35 1714
4151.96 1653
4152.57 1697
4153.18 1813
4153.78 1867
4154.39 1639
4155.00 1680
4155.61 1767
4156.22 1678
4156.82 1675
4157.43 1790
4158.04 1647
4158.65 1771
4159.26 1663
4159.86 1758
4160.47 1910
4161.08 1989
4161.69 1920
4162.30 1808
4162.91 1927
4163.52 1974
4164.12 1851
4164.73 1985
4165.34 1829
4165.95 2047
4166.56 2092
4167.17 1921
4167.78 1927
4168.39 1962
4168.99 2062
4169.60 1848
4170.21 1937
4170.82 1901
4171.43 1819
4172.04 2029
4172.65 1860
4173.26 1853
4173.87 2013
4174.48 2060
4175.09 1960
4175.70 1885
4176.31 1941
4176.92 1958
4177.53 1977
4178.13 2015
4178.74 1984
4179.35 2010
4179.96 2027
4180.57 1812
4181.18 1822
4181.79 1875
4182.40 1924
4183.01 1908
4183.62 1776
4184.23 1783
4184.84 1885
4185.45 1788
4186.06 1892
4186.67 1728
4187.29 1615
4187.90 1805
4188.51 1846
4189.12 1868
4189.73 1827
4190.34 1879
4190.95 1906
4191.56 2158
4192.17 2070
4192.78 2109
4193.39 2247
4194.00 2333
4194.61 2283
4195.22 2446
4195.83 2493
4196.45 2381
4197.06 2551
4197.67 2447
4198.28 2317
4198.89 2392
4199.50 2319
4200.11 2037
4200.72 1968
4201.33 2223
4201.95 2005
4202.56 1958
4203.17 1977
4203.78 1962
4204.39 1924
4205.00 1866
4205.62 2007
4206.23 1842
4206.84 1816
4207.45 1764
4208.06 1923
4208.67 1975
4209.29 1950
4209.90 1816
4210.51 1799
4211.12 1856
4211.73 1962
4212.35 1925
4212.96 1965
4213.57 2000
4214.18 1926
4214.80 1954
4215.41 1866
4216.02 2022
4216.63 2077
4217.25 2075
4217.86 2154
4218.47 2378
4219.08 2510
4219.70 2535
4220.31 2510
4220.92 2676
4221.53 2727
4222.15 2767
4222.76 2795
4223.37 2666
4223.99 3028
4224.60 3219
4225.21 3238
4225.83 3206
4226.44 3241
4227.05 3371
4227.66 3466
4228.28 3611
4228.89 3514
4229.51 3491
4230.12 3552
4230.73 3591
4231.35 3664
4231.96 3653
4232.57 3776
4233.19 4193
4233.80 4132
4234.41 4059
4235.03 4125
4235.64 4131
4236.26 4364
4236.87 4310
4237.48 4186
4238.10 3962
4238.71 3740
4239.33 3264
4239.94 3126
4240.55 2930
4241.17 2752
4241.78 2691
4242.40 2409
4243.01 2489
4243.63 2433
4244.24 2391
4244.85 2461
4245.47 2278
4246.08 2236
4246.70 2333
4247.31 2458
4247.93 2630
4248.54 2535
4249.16 2364
4249.77 2368
4250.39 2408
4251.00 2319
4251.62 2275
4252.23 2240
4252.85 2286
4253.46 2218
4254.08 2164
4254.69 2229
4255.31 2178
4255.92 2055
4256.54 2111
4257.15 2236
4257.77 2186
4258.39 2000
4259.00 2033
4259.62 2206
4260.23 2155
4260.85 2198
4261.46 2048
4262.08 2075
4262.69 2248
4263.31 2272
4263.93 2093
4264.54 2196
4265.16 2344
4265.77 2305
4266.39 2172
4267.01 2220
4267.62 2326
4268.24 2334
4268.86 2211
4269.47 2101
4270.09 2248
4270.70 2095
4271.32 2065
4271.94 2102
4272.55 2042
4273.17 2155
4273.79 2360
4274.40 2207
4275.02 2255
4275.64 2418
4276.25 2295
4276.87 2416
4277.49 2351
4278.10 2262
4278.72 2262
4279.34 2478
4279.96 2448
4280.57 2360
4281.19 2143
4281.81 2050
4282.42 1899
4283.04 1875
4283.66 2096
4284.28 2087
4284.89 1783
4285.51 1905
4286.13 2096
4286.75 2112
4287.36 2055
4287.98 1722
4288.60 1835
4289.22 1919
4289.83 1944
4290.45 1932
4291.07 1820
4291.69 1847
4292.31 1787
4292.92 1817
4293.54 1986
4294.16 1793
4294.78 1821
4295.40 1879
4296.01 1931
4296.63 1842
4297.25 1832
4297.87 1810
4298.49 1820
4299.11 1861
4299.72 1834
4300.34 1794
4300.96 1721
4301.58 1763
4302.20 1841
4302.82 1737
4303.44 1738
4304.06 1773
4304.67 1764
4305.29 1757
4305.91 1739
4306.53 1972
4307.15 1881
4307.77 1875
4308.39 1780
4309.01 1879
4309.63 1779
4310.25 1742
4310.86 1857
4311.48 1810
4312.10 1701
4312.72 1713
4313.34 1816
4313.96 1880
4314.58 1788
4315.20 1699
4315.82 1798
4316.44 1918
4317.06 1798
4317.68 2032
4318.30 1959
4318.92 1918
4319.54 1950
4320.16 1780
4320.78 1907
4321.40 1858
4322.02 1880
4322.64 1959
4323.26 2036
4323.88 2023
4324.50 1939
4325.12 2014
4325.74 2133
4326.36 2145
4326.98 2154
4327.60 2162
4328.22 2073
4328.84 2014
4329.46 1981
4330.08 1958
4330.71 2043
4331.33 1943
4331.95 2011
4332.57 2071
4333.19 1934
4333.81 2003
4334.43 2121
4335.05 2382
4335.67 2746
4336.29 2566
4336.91 2669
4337.54 2724
4338.16 2735
4338.78 2918
4339.40 2751
4340.02 2640
4340.64 2531
4341.26 2596
4341.89 2333
4342.51 2541
4343.13 2872
4343.75 3239
4344.37 3461
4344.99 3939
4345.62 4514
4346.24 4366
4346.86 4678
4347.48 4825
4348.10 4908
4348.73 5003
4349.35 4368
4349.97 3916
4350.59 3616
4351.21 3130
4351.84 2855
4352.46 2710
4353.08 2619
4353.70 2514
4354.33 2393
4354.95 2312
4355.57 2332
4356.19 2343
4356.82 2407
4357.44 2257
4358.06 2322
4358.68 2262
4359.31 2281
4359.93 2248
4360.55 2159
4361.17 2225
4361.80 2273
4362.42 2305
4363.04 2176
4363.67 2248
4364.29 2298
4364.91 2053
4365.54 2071
4366.16 2130
4366.78 2175
4367.41 2244
4368.03 2032
4368.65 1985
4369.28 2062
4369.90 2012
4370.52 1828
4371.15 1712
4371.77 1715
4372.39 1905
4373.02 1768
4373.64 1669
4374.27 1787
4374.89 1953
4375.51 2085
4376.14 2019
4376.76 1870
4377.39 1809
4378.01 1975
4378.63 1814
4379.26 1930
4379.88 1836
4380.51 1785
4381.13 1706
4381.75 2053
4382.38 1910
4383.00 1800
4383.63 1757
4384.25 1732
4384.88 1678
4385.50 1745
4386.13 1829
4386.75 1808
4387.38 1857
4388.00 1772
4388.63 1819
4389.25 1799
4389.88 1637
4390.50 1658
4391.13 1786
4391.75 1742
4392.38 1698
4393.00 1643
4393.63 1660
4394.25 1802
4394.88 1628
4395.50 1718
4396.13 1697
4396.75 1789
4397.38 1816
4398.00 1737
4398.63 1743
4399.26 1784
4399.88 2008
4400.51 1962
4401.13 1921
4401.76 1845
4402.38 1822
4403.01 1778
4403.64 1766
4404.26 1922
4404.89 1844
4405.51 1682
4406.14 1783
4406.77 1782
4407.39 1600
4408.02 1690
4408.64 1682
4409.27 1806
4409.90 1866
4410.52 1919
4411.15 1877
4411.78 1797
4412.40 1793
4413.03 1942
4413.66 1742
4414.28 1758
4414.91 1785
4415.54 1645
4416.16 1779
4416.79 1829
4417.42 1743
4418.04 1852
4418.67 1714
4419.30 1753
4419.93 1801
4420.55 1874
4421.18 1697
4421.81 1769
4422.43 1722
4423.06 1641
4423.69 1911
4424.32 1797
4424.94 1668
4425.57 1549
4426.20 1523
4426.83 1543
4427.45 1463
4428.08 1533
4428.71 1544
4429.34 1474
4429.96 1590
4430.59 1668
4431.22 1512
4431.85 1559
4432.48 1552
4433.10 1522
4433.73 1619
4434.36 1606
4434.99 1619
4435.62 1648
4436.24 1697
4436.87 1751
4437.50 1554
4438.13 1610
4438.76 1595
4439.39 1505
4440.02 1486
4440.64 1621
4441.27 1652
4441.90 1618
4442.53 1586
4443.16 1529
4443.79 1485
4444.42 1569
4445.04 1519
4445.67 1628
4446.30 1719
4446.93 1716
4447.56 1680
4448.19 1699
4448.82 1745
4449.45 1665
4450.08 1598
4450.71 1606
4451.34 1774
4451.97 1642
4452.59 1807
4453.22 1807
4453.85 1811
4454.48 1616
4455.11 1829
4455.74 1820
4456.37 1942
4457.00 1926
4457.63 1741
4458.26 1614
4458.89 1695
4459.52 1751
4460.15 1626
4460.78 1521
4461.41 1652
4462.04 1511
4462.67 1552
4463.30 1536
4463.93 1493
4464.56 1550
4465.19 1519
4465.82 1570
4466.45 1556
4467.08 1603
4467.71 1509
4468.34 1403
4468.97 1458
4469.61 1580
4470.24 1650
4470.87 1697
4471.50 1632
4472.13 1435
4472.76 1442
4473.39 1473
4474.02 1487
4474.65 1439
4475.28 1448
4475.91 1378
4476.54 1408
4477.18 1430
4477.81 1361
4478.44 1371
4479.07 1454
4479.70 1401
4480.33 1519
4480.96 1613
4481.59 1629
4482.23 1681
4482.86 1685
4483.49 1636
4484.12 1522
4484.75 1659
4485.38 1644
4486.02 1674
4486.65 1735
4487.28 1542
4487.91 1535
4488.54 1641
4489.18 1592
4489.81 1676
4490.44 1666
4491.07 1580
4491.70 1615
4492.34 1644
4492.97 1717
4493.60 1624
4494.23 1603
4494.87 1688
4495.50 1759
4496.13 1761
4496.76 1630
4497.40 1574
4498.03 1715
4498.66 1734
4499.29 1795
4499.93 1873
4500.56 1765
4501.19 1996
4501.82 2113
4502.46 1904
4503.09 2163
4503.72 2086
4504.36 2056
4504.99 1950
4505.62 1909
4506.26 1938
4506.89 1895
4507.52 1912
4508.16 1893
4508.79 1778
4509.42 1742
4510.06 1723
4510.69 2080
4511.32 1926
4511.96 1626
4512.59 1773
4513.22 1875
4513.86 1769
4514.49 1718
4515.13 1711
4515.76 1748
4516.39 1677
4517.03 1627
4517.66 1647
4518.30 1728
4518.93 1809
4519.56 1679
4520.20 1667
4520.83 1860
4521.47 1765
4522.10 1746
4522.73 1684
4523.37 1589
4524.00 1738
4524.64 1785
4525.27 1790
4525.91 1783
4526.54 1898
4527.18 2087
4527.81 2117
4528.45 2279
4529.08 2471
4529.72 2529
4530.35 2924
4530.99 3235
4531.62 3374
4532.26 3252
4532.89 3490
4533.53 3173
4534.16 3219
4534.80 2810
4535.43 2594
4536.07 2495
4536.70 2324
4537.34 2127
4537.97 2129
4538.61 1943
4539.24 1835
4539.88 1850
4540.51 1762
4541.15 1632
4541.79 1631
4542.42 1545
4543.06 1778
4543.69 1696
4544.33 1719
4544.96 1843
4545.60 1769
4546.24 1841
4546.87 1780
4547.51 1992
4548.14 1986
4548.78 2048
4549.42 1932
4550.05 2113
4550.69 2057
4551.33 2204
4551.96 2127
4552.60 1974
4553.24 1794
4553.87 1846
4554.51 1718
4555.15 1680
4555.78 1550
4556.42 1602
4557.06 1691
4557.69 1570
4558.33 1429
4558.97 1742
4559.60 1718
4560.24 1613
4560.88 1668
4561.51 1720
4562.15 1703
4562.79 1863
4563.43 1702
4564.06 1744
4564.70 1730
4565.34 1646
4565.97 1684
4566.61 1638
4567.25 1759
4567.89 1709
4568.52 1828
4569.16 1879
4569.80 1741
4570.44 1693
4571.07 1674
4571.71 1669
4572.35 1699
4572.99 1655
4573.63 1625
4574.26 1586
4574.90 1577
4575.54 1448
4576.18 1537
4576.82 1588
4577.45 1566
4578.09 1563
4578.73 1695
4579.37 1586
4580.01 1560
4580.65 1689
4581.28 1666
4581.92 1794
4582.56 1796
4583.20 1748
4583.84 1648
4584.48 1606
4585.12 1767
4585.76 1784
4586.39 1798
4587.03 1655
4587.67 1812
4588.31 1797
4588.95 1708
4589.59 1984
4590.23 2117
4590.87 1872
4591.51 2064
4592.15 2198
4592.78 2131
4593.42 2080
4594.06 2041
4594.70 1847
4595.34 1880
4595.98 1748
4596.62 1663
4597.26 1682
4597.90 1656
4598.54 1697
4599.18 1764
4599.82 1719
4600.46 1891
4601.10 1749
4601.74 1774
4602.38 2060
4603.02 1896
4603.66 1805
4604.30 1865
4604.94 2050
4605.58 1946
4606.22 1990
4606.86 2031
4607.50 2024
4608.14 2010
4608.78 1936
4609.42 1956
4610.06 1843
4610.70 1885
4611.34 1929
4611.98 1835
4612.62 1770
4613.26 1822
4613.90 1909
4614.55 1883
4615.19 1796
4615.83 1786
4616.47 1829
4617.11 1731
4617.75 1695
4618.39 1650
4619.03 1676
4619.67 1734
4620.31 1750
4620.96 1699
4621.60 1829
4622.24 1537
4622.88 1522
4623.52 1583
4624.16 1772
4624.80 1798
4625.44 1544
4626.09 1619
4626.73 1605
4627.37 1590
4628.01 1634
4628.65 1571
4629.29 1561
4629.94 1587
4630.58 1705
4631.22 1562
4631.86 1675
4632.50 1711
4633.15 1617
4633.79 1630
4634.43 1694
4635.07 1659
4635.72 1832
4636.36 1747
4637.00 1879
4637.64 2024
4638.28 1963
4638.93 2083
4639.57 2164
4640.21 2062
4640.85 2021
4641.50 1798
4642.14 1868
4642.78 1814
4643.43 1806
4644.07 1694
4644.71 1722
4645.35 1783
4646.00 1707
4646.64 1713
4647.28 1650
4647.93 1580
4648.57 1487
4649.21 1602
4649.86 1710
4650.50 1764
4651.14 1856
4651.79 1886
4652.43 1815
4653.07 1917
4653.72 1940
4654.36 1930
4655.00 1795
4655.65 1751
4656.29 1711
4656.93 1592
4657.58 1606
4658.22 1705
4658.87 1799
4659.51 1558
4660.15 1695
4660.80 1585
4661.44 1480
4662.09 1577
4662.73 1633
4663.37 1577
4664.02 1522
4664.66 1481
4665.31 1557
4665.95 1572
4666.59 1657
4667.24 1512
4667.88 1339
4668.53 1503
4669.17 1539
4669.82 1501
4670.46 1513
4671.11 1424
4671.75 1496
4672.40 1547
4673.04 1567
4673.69 1587
4674.33 1744
4674.98 1791
4675.62 1585
4676.27 1502
4676.91 1584
4677.56 1696
4678.20 1612
4678.85 1573
4679.49 1547
4680.14 1509
4680.78 1599
4681.43 1619
4682.07 1587
4682.72 1649
4683.36 1529
4684.01 1540
4684.66 1553
4685.30 1612
4685.95 1608
4686.59 1687
4687.24 1580
4687.88 1559
4688.53 1562
4689.18 1595
4689.82 1720
4690.47 1535
4691.11 1657
4691.76 1634
4692.41 1427
4693.05 1572
4693.70 1632
4694.34 1544
4694.99 1536
4695.64 1626
4696.28 1862
4696.93 1844
4697.58 1807
4698.22 1802
4698.87 1921
4699.52 1917
4700.16 1931
4700.81 1885
4701.46 1910
4702.10 1681
4702.75 1812
4703.40 1713
4704.04 1655
4704.69 1721
4705.34 1656
4705.99 1799
4706.63 1638
4707.28 1636
4707.93 1720
4708.57 1595
4709.22 1750
4709.87 1769
4710.52 1770
4711.16 1750
4711.81 1817
4712.46 1672
4713.11 1601
4713.75 1718
4714.40 1663
4715.05 1726
4715.70 1683
4716.35 1681
4716.99 1611
4717.64 1551
4718.29 1544
4718.94 1597
4719.58 1722
4720.23 1751
4720.88 1745
4721.53 1803
4722.18 1842
4722.83 1712
4723.47 1793
4724.12 1940
4724.77 1983
4725.42 1857
4726.07 1698
4726.72 1904
4727.36 2152
4728.01 1902
4728.66 2032
4729.31 1963
4729.96 1652
4730.61 1772
4731.26 1718
4731.91 1743
4732.55 1798
4733.20 1736
4733.85 1655
4734.50 1641
4735.15 1553
4735.80 1579
4736.45 1597
4737.10 1749
4737.75 1681
4738.40 1659
4739.05 1667
4739.70 1696
4740.35 1741
4740.99 1832
4741.64 1902
4742.29 1822
4742.94 1720
4743.59 1748
4744.24 1687
4744.89 1823
4745.54 1865
4746.19 1713
4746.84 1699
4747.49 1800
4748.14 1741
4748.79 1873
4749.44 1782
4750.09 1979
4750.74 2030
4751.39 2015
4752.04 2050
4752.69 2108
4753.34 2206
4753.99 2147
4754.64 1991
4755.29 2034
4755.95 1922
4756.60 1872
4757.25 1818
4757.90 1850
4758.55 1810
4759.20 1672
4759.85 1635
4760.50 1766
4761.15 1614
4761.80 1698
4762.45 1759
4763.10 1698
4763.75 1792
4764.41 2116
4765.06 2086
4765.71 2143
4766.36 2068
4767.01 1983
4767.66 1994
4768.31 2023
4768.97 1871
4769.62 2007
4770.27 1943
4770.92 1805
4771.57 1678
4772.22 1669
4772.87 1692
4773.53 1563
4774.18 1630
4774.83 1555
4775.48 1595
4776.13 1693
4776.79 1534
4777.44 1520
4778.09 1613
4778.74 1655
4779.39 1717
4780.05 1680
4780.70 1729
4781.35 1705
4782.00 1650
4782.65 1613
4783.31 1584
4783.96 1739
4784.61 1531
4785.26 1695
4785.92 1598
4786.57 1514
4787.22 1606
4787.88 1658
4788.53 1637
4789.18 1572
4789.83 1668
4790.49 1506
4791.14 1573
4791.79 1501
4792.45 1570
4793.10 1571
4793.75 1537
4794.40 1582
4795.06 1495
4795.71 1574
4796.36 1602
4797.02 1528
4797.67 1592
4798.32 1567
4798.98 1595
4799.63 1522
4800.29 1578
4800.94 1516
4801.59 1557
4802.25 1618
4802.90 1612
4803.55 1627
4804.21 1609
4804.86 1532
4805.52 1584
4806.17 1470
4806.82 1520
4807.48 1498
4808.13 1470
4808.79 1451
4809.44 1485
4810.09 1426
4810.75 1508
4811.40 1499
4812.06 1499
4812.71 1605
4813.37 1668
4814.02 1670
4814.67 1601
4815.33 1524
4815.98 1676
4816.64 1641
4817.29 1727
4817.95 1632
4818.60 1648
4819.26 1612
4819.91 1781
4820.57 1733
4821.22 1696
4821.88 1797
4822.53 1913
4823.19 1909
4823.84 1820
4824.50 1890
4825.15 2100
4825.81 1970
4826.46 2031
4827.12 1739
4827.77 1895
4828.43 1922
4829.09 1854
4829.74 1838
4830.40 2049
4831.05 1893
4831.71 1884
4832.36 1796
4833.02 1857
4833.68 1852
4834.33 1940
4834.99 1956
4835.64 2051
4836.30 2443
4836.96 2317
4837.61 2484
4838.27 2290
4838.92 2291
4839.58 2336
4840.24 2320
4840.89 2107
4841.55 2154
4842.21 2271
4842.86 2112
4843.52 1990
4844.17 2119
4844.83 2316
4845.49 2264
4846.14 2109
4846.80 2168
4847.46 2193
4848.11 2295
4848.77 2411
4849.43 2434
4850.09 2662
4850.74 2678
4851.40 2609
4852.06 2442
4852.71 2495
4853.37 2578
4854.03 2413
4854.69 2581
4855.34 2537
4856.00 2650
4856.66 2680
4857.31 2951
4857.97 3066
4858.63 2915
4859.29 2767
4859.94 2934
4860.60 2936
4861.26 2867
4861.92 2694
4862.58 2621
4863.23 2590
4863.89 2455
4864.55 2464
4865.21 2530
4865.87 2801
4866.52 2731
4867.18 2895
4867.84 2833
4868.50 2991
4869.16 2801
4869.81 2484
4870.47 2503
4871.13 2441
4871.79 2359
4872.45 2455
4873.11 2444
4873.77 2376
4874.42 2455
4875.08 2401
4875.74 2259
4876.40 2356
4877.06 2382
4877.72 2268
4878.38 2422
4879.03 2322
4879.69 2186
4880.35 2292
4881.01 2111
4881.67 2153
4882.33 2130
4882.99 1907
4883.65 1956
4884.31 1970
4884.97 1961
4885.63 1957
4886.29 1865
4886.95 1763
4887.60 2089
4888.26 2244
4888.92 2112
4889.58 2160
4890.24 2209
4890.90 2202
4891.56 2213
4892.22 2235
4892.88 2168
4893.54 2287
4894.20 2223
4894.86 2155
4895.52 2090
4896.18 2028
4896.84 2115
4897.50 2000
4898.16 1919
4898.82 1947
4899.48 2003
4900.14 1961
4900.80 2115
4901.46 2222
4902.12 2010
4902.79 2108
4903.45 1935
4904.11 1845
4904.77 1863
4905.43 1922
4906.09 2021
4906.75 1750
4907.41 1692
4908.07 1744
4908.73 1668
4909.39 1774
4910.05 1709
4910.71 1750
4911.38 1719
4912.04 1784
4912.70 1869
4913.36 1708
4914.02 1636
4914.68 1589
4915.34 1708
4916.00 1666
4916.67 1606
4917.33 1647
4917.99 1695
4918.65 1673
4919.31 1760
4919.97 1575
4920.64 1568
4921.30 1533
4921.96 1526
4922.62 1654
4923.28 1526
4923.94 1630
4924.61 1603
4925.27 1494
4925.93 1641
4926.59 1695
4927.26 1631
4927.92 1791
4928.58 1635
4929.24 1580
4929.90 1736
4930.57 1746
4931.23 1663
4931.89 1797
4932.55 1824
4933.22 1648
4933.88 1602
4934.54 1613
4935.20 1833
4935.87 1767
4936.53 1804
4937.19 1654
4937.86 1562
4938.52 1603
4939.18 1637
4939.84 1645
4940.51 1625
4941.17 1605
4941.83 1615
4942.50 1566
4943.16 1671
4943.82 1642
4944.49 1624
4945.15 1526
4945.81 1559
4946.48 1536
4947.14 1449
4947.80 1537
4948.47 1553
4949.13 1651
4949.79 1515
4950.46 1457
4951.12 1621
4951.79 1606
4952.45 1446
4953.11 1328
4953.78 1429
4954.44 1452
4955.11 1550
4955.77 1616
4956.43 1495
4957.10 1669
4957.76 1441
4958.43 1589
4959.09 1560
4959.76 1519
4960.42 1581
4961.08 1512
4961.75 1539
4962.41 1491
4963.08 1590
4963.74 1616
4964.41 1923
4965.07 1879
4965.74 1908
4966.40 1806
4967.07 1625
4967.73 1603
4968.40 1492
4969.06 1518
4969.73 1579
4970.39 1597
4971.06 1554
4971.72 1546
4972.39 1608
4973.05 1512
4973.72 1472
4974.38 1431
4975.05 1438
4975.71 1362
4976.38 1539
4977.04 1551
4977.71 1580
4978.37 1412
4979.04 1484
4979.71 1563
4980.37 1474
4981.04 1555
4981.70 1445
4982.37 1455
4983.04 1435
4983.70 1447
4984.37 1354
4985.03 1499
4985.70 1517
4986.37 1533
4987.03 1516
4987.70 1403
4988.36 1348
4989.03 1335
4989.70 1434
4990.36 1573
4991.03 1420
4991.70 1531
4992.36 1471
4993.03 1451
4993.70 1468
4994.36 1486
4995.03 1497
4995.70 1529
4996.36 1487
4997.03 1499
4997.70 1416
4998.36 1379
4999.03 1501
4999.70 1420
5000.36 1431
5001.03 1426
5001.70 1445
5002.37 1349
5003.03 1396
5003.70 1477
5004.37 1450
5005.03 1373
5005.70 1301
5006.37 1360
5007.04 1314
5007.70 1392
5008.37 1425
5009.04 1464
5009.71 1460
5010.38 1463
5011.04 1507
5011.71 1426
5012.38 1427
5013.05 1417
5013.71 1358
5014.38 1330
5015.05 1364
5015.72 1434
5016.39 1510
5017.06 1594
5017.72 1498
5018.39 1553
5019.06 1694
5019.73 1769
5020.40 1894
5021.07 2034
5021.73 2281
5022.40 2391
5023.07 2307
5023.74 2297
5024.41 2267
5025.08 2267
5025.75 2343
5026.41 2155
5027.08 1893
5027.75 1678
5028.42 1675
5029.09 1638
5029.76 1650
5030.43 1614
5031.10 1576
5031.77 1603
5032.44 1500
5033.10 1461
5033.77 1405
5034.44 1416
5035.11 1404
5035.78 1483
5036.45 1556
5037.12 1455
5037.79 1425
5038.46 1477
5039.13 1388
5039.80 1451
5040.47 1392
5041.14 1498
5041.81 1443
5042.48 1495
5043.15 1454
5043.82 1366
5044.49 1514
5045.16 1568
5045.83 1513
5046.50 1455
5047.17 1567
5047.84 1652
5048.51 1644
5049.18 1606
5049.85 1597
5050.52 1515
5051.19 1442
5051.86 1396
5052.53 1489
5053.20 1391
5053.87 1392
5054.54 1450
5055.21 1309
5055.89 1372
5056.56 1396
5057.23 1404
5057.90 1462
5058.57 1516
5059.24 1398
5059.91 1365
5060.58 1399
5061.25 1416
5061.92 1533
5062.60 1551
5063.27 1495
5063.94 1410
5064.61 1444
5065.28 1333
5065.95 1288
5066.62 1449
5067.30 1400
5067.97 1454
5068.64 1433
5069.31 1511
5069.98 1456
5070.65 1326
5071.33 1262
5072.00 1431
5072.67 1351
5073.34 1270
5074.01 1333
5074.68 1438
5075.36 1469
5076.03 1592
5076.70 1570
5077.37 1564
5078.05 1444
5078.72 1634
5079.39 1438
5080.06 1525
5080.73 1540
5081.41 1515
5082.08 1612
5082.75 1581
5083.42 1465
5084.10 1515
5084.77 1449
5085.44 1491
5086.12 1492
5086.79 1485
5087.46 1487
5088.13 1577
5088.81 1708
5089.48 1657
5090.15 1699
5090.83 1846
5091.50 1840
5092.17 1801
5092.85 1737
5093.52 1779
5094.19 1737
5094.87 1704
5095.54 1638
5096.21 1602
5096.89 1671
5097.56 1574
5098.23 1581
5098.91 1554
5099.58 1643
5100.25 1524
5100.93 1441
5101.60 1366
5102.28 1464
5102.95 1524
5103.62 1459
5104.30 1661
5104.97 1557
5105.65 1532
5106.32 1549
5106.99 1513
5107.67 1530
5108.34 1454
5109.02 1395
5109.69 1479
5110.36 1576
5111.04 1605
5111.71 1551
5112.39 1397
5113.06 1522
5113.74 1525
5114.41 1433
5115.09 1413
5115.76 1503
5116.44 1691
5117.11 1654
5117.79 1586
5118.46 1553
5119.14 1698
5119.81 1727
5120.49 1619
5121.16 1615
5121.84 1540
5122.51 1669
5123.19 1549
5123.86 1400
5124.54 1506
5125.21 1513
5125.89 1503
5126.56 1554
5127.24 1440
5127.91 1425
5128.59 1554
5129.27 1579
5129.94 1509
5130.62 1561
5131.29 1580
5131.97 1467
5132.64 1387
5133.32 1325
5134.00 1357
5134.67 1441
5135.35 1442
5136.02 1510
5136.70 1579
5137.38 1583
5138.05 1526
5138.73 1654
5139.40 1545
5140.08 1549
5140.76 1602
5141.43 1579
5142.11 1481
5142.79 1585
5143.46 1564
5144.14 1419
5144.82 1423
5145.49 1489
5146.17 1345
5146.85 1369
5147.52 1357
5148.20 1374
5148.88 1333
5149.55 1371
5150.23 1478
5150.91 1401
5151.59 1374
5152.26 1379
5152.94 1316
5153.62 1317
5154.29 1385
5154.97 1243
5155.65 1305
5156.33 1395
5157.00 1386
5157.68 1404
5158.36 1309
5159.04 1196
5159.71 1332
5160.39 1282
5161.07 1295
5161.75 1293
5162.42 1274
5163.10 1358
5163.78 1249
5164.46 1375
5165.14 1463
5165.81 1394
5166.49 1442
5167.17 1477
5167.85 1451
5168.53 1574
5169.21 1393
5169.88 1366
5170.56 1427
5171.24 1467
5171.92 1392
5172.60 1221
5173.28 1270
5173.95 1324
5174.63 1360
5175.31 1311
5175.99 1301
5176.67 1377
5177.35 1456
5178.03 1291
5178.71 1270
5179.38 1279
5180.06 1212
5180.74 1282
5181.42 1309
5182.10 1284
5182.78 1344
5183.46 1271
5184.14 1224
5184.82 1293
5185.50 1383
5186.18 1241
5186.86 1358
5187.53 1318
5188.21 1395
5188.89 1220
5189.57 1129
5190.25 1313
5190.93 1243
5191.61 1235
5192.29 1177
5192.97 1317
5193.65 1406
5194.33 1288
5195.01 1296
5195.69 1369
5196.37 1374
5197.05 1372
5197.73 1514
5198.41 1378
5199.09 1403
5199.77 1385
5200.45 1297
5201.13 1351
5201.81 1452
5202.49 1575
5203.17 1414
5203.86 1458
5204.54 1286
5205.22 1240
5205.90 1348
5206.58 1585
5207.26 1651
5207.94 1560
5208.62 1569
5209.30 1544
5209.98 1602
5210.66 1654
5211.34 1594
5212.02 1618
5212.71 1576
5213.39 1652
5214.07 1497
5214.75 1484
5215.43 1388
5216.11 1512
5216.79 1446
5217.47 1446
5218.16 1483
5218.84 1434
5219.52 1367
5220.20 1416
5220.88 1293
5221.56 1361
5222.25 1421
5222.93 1518
5223.61 1408
5224.29 1565
5224.97 1474
5225.66 1369
5226.34 1316
5227.02 1426
5227.70 1485
5228.38 1392
5229.07 1462
5229.75 1366
5230.43 1340
5231.11 1328
5231.79 1386
5232.48 1368
5233.16 1388
5233.84 1403
5234.52 1559
5235.21 1357
5235.89 1329
5236.57 1373
5237.26 1572
5237.94 1549
5238.62 1430
5239.30 1627
5239.99 1468
5240.67 1455
5241.35 1533
5242.04 1592
5242.72 1517
5243.40 1364
5244.08 1529
5244.77 1594
5245.45 1616
5246.13 1628
5246.82 1611
5247.50 1813
5248.18 1764
5248.87 1836
5249.55 1935
5250.24 1877
5250.92 1929
5251.60 1871
5252.29 1875
5252.97 1703
5253.65 1702
5254.34 1710
5255.02 1424
5255.71 1483
5256.39 1452
5257.07 1304
5257.76 1412
5258.44 1454
5259.13 1397
5259.81 1556
5260.49 1480
5261.18 1583
5261.86 1459
5262.55 1478
5263.23 1509
5263.92 1496
5264.60 1376
5265.28 1293
5265.97 1449
5266.65 1497
5267.34 1420
5268.02 1403
5268.71 1578
5269.39 1382
5270.08 1432
5270.76 1402
5271.45 1277
5272.13 1468
5272.82 1556
5273.50 1533
5274.19 1467
5274.87 1386
5275.56 1312
5276.24 1351
5276.93 1367
5277.61 1351
5278.30 1462
5278.98 1587
5279.67 1586
5280.36 1618
5281.04 1635
5281.73 1866
5282.41 2060
5283.10 2078
5283.78 2132
5284.47 2019
5285.16 1790
5285.84 1808
5286.53 1576
5287.21 1671
5287.90 1589
5288.59 1494
5289.27 1554
5289.96 1550
5290.64 1486
5291.33 1423
5292.02 1462
5292.70 1522
5293.39 1545
5294.08 1506
5294.76 1446
5295.45 1542
5296.13 1514
5296.82 1657
5297.51 1536
5298.19 1524
5298.88 1673
5299.57 1610
5300.25 1585
5300.94 1591
5301.63 1575
5302.32 1346
5303.00 1604
5303.69 1544
5304.38 1553
5305.06 1464
5305.75 1342
5306.44 1537
5307.13 1447
5307.81 1469
5308.50 1450
5309.19 1583
5309.87 1647
5310.56 1489
5311.25 1442
5311.94 1538
5312.62 1605
5313.31 1606
5314.00 1504
5314.69 1487
5315.38 1580
5316.06 1527
5316.75 1626
5317.44 1529
5318.13 1503
5318.82 1676
5319.50 1783
5320.19 1780
5320.88 1829
5321.57 1844
5322.26 1831
5322.94 1648
5323.63 1565
5324.32 1656
5325.01 1643
5325.70 1518
5326.39 1460
5327.07 1349
5327.76 1469
5328.45 1484
5329.14 1477
5329.83 1509
5330.52 1506
5331.21 1502
5331.90 1574
5332.58 1519
5333.27 1439
5333.96 1491
5334.65 1528
5335.34 1448
5336.03 1636
5336.72 1597
5337.41 1586
5338.10 1635
5338.79 1583
5339.48 1726
5340.17 1512
5340.86 1560
5341.54 1708
5342.23 1714
5342.92 1647
5343.61 1588
5344.30 1638
5344.99 1721
5345.68 1689
5346.37 1692
5347.06 1770
5347.75 1852
5348.44 2030
5349.13 2169
5349.82 2305
5350.51 2314
5351.20 2350
5351.89 2418
5352.58 2355
5353.27 2264
5353.96 2107
5354.65 2039
5355.34 1923
5356.03 1804
5356.72 1798
5357.42 1765
5358.11 1606
5358.80 1547
5359.49 1516
5360.18 1568
5360.87 1705
5361.56 1656
5362.25 1709
5362.94 1564
5363.63 1542
5364.32 1601
5365.01 1733
5365.70 1584
5366.40 1537
5367.09 1541
5367.78 1457
5368.47 1447
5369.16 1478
5369.85 1339
5370.54 1387
5371.23 1403
5371.93 1449
5372.62 1309
5373.31 1291
5374.00 1262
5374.69 1242
5375.38 1204
5376.08 1336
5376.77 1373
5377.46 1372
5378.15 1299
5378.84 1369
5379.53 1316
5380.23 1229
5380.92 1256
5381.61 1421
5382.30 1265
5383.00 1347
5383.69 1308
5384.38 1244
5385.07 1298
5385.76 1383
5386.46 1350
5387.15 1282
5387.84 1388
5388.53 1411
5389.23 1452
5389.92 1545
5390.61 1574
5391.30 1518
5392.00 1479
5392.69 1389
5393.38 1488
5394.08 1378
5394.77 1387
5395.46 1420
5396.15 1399
5396.85 1318
5397.54 1318
5398.23 1356
5398.93 1418
5399.62 1262
5400.31 1255
5401.01 1264
5401.70 1377
5402.39 1492
5403.09 1359
5403.78 1222
5404.47 1308
5405.17 1442
5405.86 1428
5406.56 1435
5407.25 1375
5407.94 1321
5408.64 1393
5409.33 1300
5410.02 1351
5410.72 1297
5411.41 1383
5412.11 1323
5412.80 1341
5413.49 1280
5414.19 1268
5414.88 1275
5415.58 1365
5416.27 1321
5416.97 1279
5417.66 1422
5418.35 1442
5419.05 1300
5419.74 1350
5420.44 1364
5421.13 1260
5421.83 1248
5422.52 1197
5423.22 1356
5423.91 1452
5424.61 1395
5425.30 1412
5426.00 1418
5426.69 1436
5427.39 1285
5428.08 1355
5428.78 1303
5429.47 1402
5430.17 1504
5430.86 1384
5431.56 1206
5432.25 1273
5432.95 1383
5433.64 1438
5434.34 1435
5435.03 1368
5435.73 1390
5436.43 1414
5437.12 1399
5437.82 1437
5438.51 1531
5439.21 1565
5439.90 1553
5440.60 1571
5441.30 1529
5441.99 1537
5442.69 1516
5443.38 1429
5444.08 1506
5444.78 1690
5445.47 1812
5446.17 1767
5446.86 1767
5447.56 1842
5448.26 2018
5448.95 2030
5449.65 1971
5450.35 1923
5451.04 1948
5451.74 1845
5452.44 1742
5453.13 1771
5453.83 1628
5454.53 1638
5455.22 1690
5455.92 1580
5456.62 1604
5457.31 1601
5458.01 1704
5458.71 1687
5459.40 1723
5460.10 1762
5460.80 1809
5461.50 1911
5462.19 1883
5462.89 2147
5463.59 2213
5464.29 2253
5464.98 2251
5465.68 2280
5466.38 2354
5467.08 2180
5467.77 2022
5468.47 1994
5469.17 1898
5469.87 1728
5470.56 1758
5471.26 1858
5471.96 1884
5472.66 1756
5473.36 1795
5474.05 1790
5474.75 1804
5475.45 1629
5476.15 1680
5476.85 1663
5477.54 1713
5478.24 1959
5478.94 2081
5479.64 2394
5480.34 2322
5481.04 2275
5481.73 2452
5482.43 2404
5483.13 2369
5483.83 2215
5484.53 2114
5485.23 1979
5485.93 1833
5486.62 1925
5487.32 2002
5488.02 1815
5488.72 1726
5489.42 1813
5490.12 1907
5490.82 2066
5491.52 1915
5492.22 1899
5492.92 1877
5493.62 2124
5494.31 2204
5495.01 2195
5495.71 2109
5496.41 2162
5497.11 2472
5497.81 2435
5498.51 2662
5499.21 2896
5499.91 3188
5500.61 3675
5501.31 3935
5502.01 3816
5502.71 3792
5503.41 3727
5504.11 3381
5504.81 3048
5505.51 2789
5506.21 2386
5506.91 2382
5507.61 2164
5508.31 2089
5509.01 1997
5509.71 1949
5510.41 2173
5511.11 2045
5511.81 1982
5512.51 1927
5513.21 1979
5513.91 1998
5514.61 1958
5515.31 1984
5516.01 1964
5516.72 1988
5517.42 2018
5518.12 2118
5518.82 2123
5519.52 1909
5520.22 1888
5520.92 2061
5521.62 2054
5522.32 1974
5523.02 1895
5523.73 1941
5524.43 1975
5525.13 1796
5525.83 1871
5526.53 1808
5527.23 1690
5527.93 1524
5528.63 1525
5529.34 1539
5530.04 1489
5530.74 1508
5531.44 1580
5532.14 1586
5532.84 1471
5533.55 1444
5534.25 1554
5534.95 1548
5535.65 1431
5536.35 1424
5537.06 1567
5537.76 1577
5538.46 1471
5539.16 1370
5539.86 1545
5540.57 1506
5541.27 1415
5541.97 1360
5542.67 1404
5543.38 1474
5544.08 1405
5544.78 1350
5545.48 1440
5546.19 1456
5546.89 1544
5547.59 1660
5548.29 1578
5549.00 1611
5549.70 1539
5550.40 1530
5551.11 1581
5551.81 1406
5552.51 1517
5553.21 1513
5553.92 1462
5554.62 1302
5555.32 1329
5556.03 1327
5556.73 1345
5557.43 1435
5558.14 1352
5558.84 1355
5559.54 1407
5560.25 1412
5560.95 1416
5561.65 1427
5562.36 1468
5563.06 1476
5563.77 1441
5564.47 1470
5565.17 1417
5565.88 1372
5566.58 1334
5567.28 1374
5567.99 1411
5568.69 1316
5569.40 1343
5570.10 1394
5570.80 1192
5571.51 1356
5572.21 1288
5572.92 1377
5573.62 1473
5574.33 1358
5575.03 1433
5575.73 1514
5576.44 1505
5577.14 1461
5577.85 1400
5578.55 1343
5579.26 1282
5579.96 1409
5580.67 1359
5581.37 1476
5582.08 1334
5582.78 1347
5583.49 1373
5584.19 1391
5584.90 1394
5585.60 1263
5586.31 1213
5587.01 1190
5587.72 1271
5588.42 1357
5589.13 1285
5589.83 1401
5590.54 1359
5591.24 1241
5591.95 1309
5592.66 1342
5593.36 1298
5594.07 1316
5594.77 1230
5595.48 1249
5596.18 1217
5596.89 1205
5597.60 1179
5598.30 1175
5599.01 1179
5599.71 1198
5600.42 1173
5601.13 1278
5601.83 1331
5602.54 1151
5603.24 1066
5603.95 1156
5604.66 1254
5605.36 1207
5606.07 1209
5606.78 1370
5607.48 1209
5608.19 1222
5608.89 1295
5609.60 1254
5610.31 1220
5611.01 1311
5611.72 1211
5612.43 1148
5613.14 1202
5613.84 1162
5614.55 1118
5615.26 1233
5615.96 1285
5616.67 1165
5617.38 1223
5618.08 1214
5618.79 1340
5619.50 1243
5620.21 1191
5620.91 1282
5621.62 1177
5622.33 1250
5623.04 1187
5623.74 1345
5624.45 1252
5625.16 1190
5625.87 1166
5626.57 1280
5627.28 1366
5627.99 1262
5628.70 1308
5629.40 1372
5630.11 1339
5630.82 1298
5631.53 1196
5632.24 1247
5632.94 1345
5633.65 1198
5634.36 1194
5635.07 1324
5635.78 1273
5636.49 1280
5637.19 1318
5637.90 1383
5638.61 1287
5639.32 1232
5640.03 1419
5640.74 1394
5641.44 1354
5642.15 1414
5642.86 1402
5643.57 1356
5644.28 1400
5644.99 1456
5645.70 1277
5646.41 1396
5647.12 1393
5647.82 1381
5648.53 1277
5649.24 1252
5649.95 1326
5650.66 1294
5651.37 1234
5652.08 1329
5652.79 1272
5653.50 1192
5654.21 1311
5654.92 1336
5655.63 1320
5656.34 1293
5657.05 1214
5657.76 1161
5658.46 1362
5659.17 1408
5659.88 1384
5660.59 1446
5661.30 1412
5662.01 1373
5662.72 1278
5663.43 1478
5664.14 1304
5664.85 1390
5665.56 1454
5666.27 1370
5666.98 1472
5667.69 1467
5668.40 1532
5669.12 1539
5669.83 1655
5670.54 1736
5671.25 1846
5671.96 1878
5672.67 1780
5673.38 1832
5674.09 1773
5674.80 1559
5675.51 1521
5676.22 1482
5676.93 1384
5677.64 1347
5678.35 1414
5679.06 1366
5679.78 1370
5680.49 1421
5681.20 1363
5681.91 1343
5682.62 1413
5683.33 1338
5684.04 1445
5684.75 1488
5685.47 1282
5686.18 1378
5686.89 1615
5687.60 1406
5688.31 1392
5689.02 1268
5689.73 1305
5690.45 1270
5691.16 1221
5691.87 1277
5692.58 1270
5693.29 1341
5694.01 1252
5694.72 1187
5695.43 1125
5696.14 1267
5696.85 1095
5697.57 1141
5698.28 1110
5698.99 1170
5699.70 1097
5700.41 1122
5701.13 1224
5701.84 1123
5702.55 1162
5703.26 1209
5703.98 1150
5704.69 1156
5705.40 1155
5706.11 1272
5706.83 1298
5707.54 1207
5708.25 1168
5708.97 1298
5709.68 1249
5710.39 1245
5711.10 1237
5711.82 1253
5712.53 1270
5713.24 1137
5713.96 1191
5714.67 1223
5715.38 1297
5716.10 1185
5716.81 1159
5717.52 1197
5718.24 1214
5718.95 1217
5719.66 1228
5720.38 1182
5721.09 1228
5721.80 1180
5722.52 1257
5723.23 1178
5723.95 1250
5724.66 1438
5725.37 1403
5726.09 1486
5726.80 1444
5727.52 1618
5728.23 1532
5728.94 1667
5729.66 1827
5730.37 1650
5731.09 1582
5731.80 1667
5732.51 1585
5733.23 1398
5733.94 1408
5734.66 1322
5735.37 1374
5736.09 1391
5736.80 1357
5737.52 1323
5738.23 1304
5738.95 1346
5739.66 1298
5740.38 1160
5741.09 1202
5741.81 1093
5742.52 1155
5743.24 1240
5743.95 1250
5744.67 1336
5745.38 1216
5746.10 1251
5746.81 1288
5747.53 1400
5748.24 1416
5748.96 1300
5749.67 1320
5750.39 1264
5751.10 1449
5751.82 1454
5752.53 1546
5753.25 1658
5753.97 1762
5754.68 1798
5755.40 1717
5756.11 1667
5756.83 1802
5757.54 1787
5758.26 1628
5758.98 1626
5759.69 1530
5760.41 1411
5761.12 1369
5761.84 1480
5762.56 1400
5763.27 1294
5763.99 1272
5764.71 1350
5765.42 1466
5766.14 1397
5766.85 1540
5767.57 1422
5768.29 1381
5769.00 1380
5769.72 1312
5770.44 1211
5771.15 1333
5771.87 1276
5772.59 1332
5773.30 1275
5774.02 1395
5774.74 1336
5775.46 1292
5776.17 1367
5776.89 1399
5777.61 1468
5778.32 1423
5779.04 1447
5779.76 1382
5780.48 1496
5781.19 1425
5781.91 1437
5782.63 1523
5783.35 1510
5784.06 1452
5784.78 1415
5785.50 1558
5786.22 1444
5786.93 1470
5787.65 1506
5788.37 1455
5789.09 1389
5789.80 1403
5790.52 1484
5791.24 1536
5791.96 1546
5792.68 1615
5793.39 1698
5794.11 1729
5794.83 1702
5795.55 1845
5796.27 1949
5796.99 2119
5797.70 2392
5798.42 2591
5799.14 2810
5799.86 3179
5800.58 3426
5801.30 3756
5802.02 3754
5802.73 3831
5803.45 3517
5804.17 3099
5804.89 2632
5805.61 2310
5806.33 2107
5807.05 1899
5807.77 1997
5808.49 1899
5809.20 1879
5809.92 1741
5810.64 1736
5811.36 1790
5812.08 1719
5812.80 1739
5813.52 1673
5814.24 1953
5814.96 1879
5815.68 1822
5816.40 1863
5817.12 1752
5817.84 1815
5818.56 1637
5819.28 1716
5820.00 1708
5820.72 1741
5821.44 1849
5822.16 1769
5822.88 1660
5823.60 1732
5824.32 1640
5825.04 1585
5825.76 1621
5826.48 1534
5827.20 1473
5827.92 1545
5828.64 1566
5829.36 1450
5830.08 1489
5830.80 1414
5831.52 1405
5832.24 1392
5832.96 1373
5833.68 1373
5834.40 1475
5835.12 1354
5835.84 1377
5836.56 1506
5837.28 1529
5838.00 1361
5838.73 1470
5839.45 1458
5840.17 1377
5840.89 1485
5841.61 1397
5842.33 1421
5843.05 1483
5843.77 1390
5844.49 1345
5845.22 1348
5845.94 1350
5846.66 1351
5847.38 1322
5848.10 1315
5848.82 1302
5849.54 1301
5850.27 1374
5850.99 1362
5851.71 1385
5852.43 1412
5853.15 1388
5853.88 1304
5854.60 1293
5855.32 1295
5856.04 1268
5856.76 1327
5857.49 1274
5858.21 1247
5858.93 1249
5859.65 1269
5860.37 1270
5861.10 1347
5861.82 1257
5862.54 1265
5863.26 1201
5863.99 1234
5864.71 1218
5865.43 1246
5866.15 1359
5866.88 1338
5867.60 1200
5868.32 1246
5869.04 1176
5869.77 1357
5870.49 1322
5871.21 1251
5871.94 1198
5872.66 1238
5873.38 1198
5874.11 1310
5874.83 1237
5875.55 1281
5876.27 1287
5877.00 1248
5877.72 1256
5878.44 1355
5879.17 1395
5879.89 1207
5880.62 1219
5881.34 1295
5882.06 1118
5882.79 1167
5883.51 1236
5884.23 1193
5884.96 1289
5885.68 1226
5886.40 1304
5887.13 1312
5887.85 1243
5888.58 1150
5889.30 1250
5890.02 1337
5890.75 1200
5891.47 1248
5892.20 1322
5892.92 1274
5893.65 1184
5894.37 1306
5895.09 1262
5895.82 1259
5896.54 1254
5897.27 1118
5897.99 1224
5898.72 1174
5899.44 1169
5900.17 1152
5900.89 1207
5901.62 1303
5902.34 1261
5903.07 1108
5903.79 1207
5904.52 1291
5905.24 1251
5905.97 1202
5906.69 1159
5907.42 1313
5908.14 1304
5908.87 1210
5909.59 1293
5910.32 1264
5911.04 1074
5911.77 1210
5912.49 1330
5913.22 1289
5913.94 1224
5914.67 1344
5915.40 1296
5916.12 1308
5916.85 1271
5917.57 1305
5918.30 1252
5919.02 1310
5919.75 1244
5920.48 1240
5921.20 1376
5921.93 1372
5922.65 1306
5923.38 1376
5924.11 1331
5924.83 1302
5925.56 1262
5926.29 1331
5927.01 1444
5927.74 1410
5928.47 1526
5929.19 1404
5929.92 1344
5930.64 1407
5931.37 1454
5932.10 1495
5932.82 1469
5933.55 1487
5934.28 1390
5935.01 1391
5935.73 1528
5936.46 1443
5937.19 1588
5937.91 1556
5938.64 1523
5939.37 1660
5940.09 1489
5940.82 1515
5941.55 1517
5942.28 1522
5943.00 1693
5943.73 1745
5944.46 1728
5945.19 1627
5945.91 1680
5946.64 1752
5947.37 1756
5948.10 1874
5948.82 1771
5949.55 1682
5950.28 1925
5951.01 1969
5951.73 2082
5952.46 2060
5953.19 2244
5953.92 2192
5954.65 2306
5955.38 2119
5956.10 2056
5956.83 1992
5957.56 1994
5958.29 2079
5959.02 2160
5959.74 2166
5960.47 2194
5961.20 2075
5961.93 2224
5962.66 2382
5963.39 2417
5964.12 2302
5964.84 2534
5965.57 2787
5966.30 2737
5967.03 3066
5967.76 3350
5968.49 3272
5969.22 3269
5969.95 3134
5970.68 3075
5971.40 2920
5972.13 2903
5972.86 2699
5973.59 2640
5974.32 2708
5975.05 2617
5975.78 2550
5976.51 2583
5977.24 2601
5977.97 2616
5978.70 2650
5979.43 2803
5980.16 2793
5980.89 3052
5981.62 2921
5982.35 2834
5983.08 2952
5983.81 2937
5984.54 2887
5985.27 3020
5986.00 3130
5986.73 2975
5987.46 3003
5988.19 3095
5988.92 2922
5989.65 3039
5990.38 3093
5991.11 3001
5991.84 2904
5992.57 2921
5993.30 3125
5994.03 3141
5994.76 3188
5995.49 2915
5996.22 3172
5996.95 3225
5997.68 3292
5998.41 3236
5999.14 3281
5999.87 3327
6000.60 3292
6001.34 3259
6002.07 3191
6002.80 3075
6003.53 3110
6004.26 3234
6004.99 3018
6005.72 3069
6006.45 3290
6007.18 3417
6007.92 3568
6008.65 4071
6009.38 4581
6010.11 5187
6010.84 6145
6011.57 6835
6012.30 7673
6013.04 8326
6013.77 8700
6014.50 9004
6015.23 9307
6015.96 9151
6016.69 8537
6017.43 7631
6018.16 6823
6018.89 5759
6019.62 5185
6020.35 4447
6021.09 3937
6021.82 3482
6022.55 3201
6023.28 3013
6024.02 2846
6024.75 2581
6025.48 2645
6026.21 2595
6026.94 2441
6027.68 2472
6028.41 2593
6029.14 2521
6029.88 2469
6030.61 2347
6031.34 2245
6032.07 2260
6032.81 2405
6033.54 2212
6034.27 2139
6035.01 2236
6035.74 2188
6036.47 2096
6037.20 2319
6037.94 2251
6038.67 2203
6039.40 2072
6040.14 2260
6040.87 2318
6041.60 2397
6042.34 2548
6043.07 2451
6043.80 2474
6044.54 2580
6045.27 2476
6046.00 2372
6046.74 2498
6047.47 2658
6048.21 2829
6048.94 2814
6049.67 2764
6050.41 2840
6051.14 2963
6051.88 2998
6052.61 3257
6053.34 3396
6054.08 3158
6054.81 3159
6055.55 3334
6056.28 3270
6057.01 2990
6057.75 2799
6058.48 2723
6059.22 2620
6059.95 2568
6060.69 2587
6061.42 2544
6062.16 2498
6062.89 2409
6063.63 2383
6064.36 2447
6065.09 2452
6065.83 2542
6066.56 2384
6067.30 2424
6068.03 2336
6068.77 2406
6069.50 2325
6070.24 2322
6070.97 2298
6071.71 2330
6072.45 2145
6073.18 2139
6073.92 2073
6074.65 2118
6075.39 1993
6076.12 2010
6076.86 2045
6077.59 2051
6078.33 2083
6079.06 2028
6079.80 1906
6080.54 1953
6081.27 2007
6082.01 2065
6082.74 2139
6083.48 1911
6084.21 1950
6084.95 1946
6085.69 1921
6086.42 1875
6087.16 1902
6087.90 1957
6088.63 1862
6089.37 1810
6090.10 1913
6090.84 2017
6091.58 2062
6092.31 2077
6093.05 2071
6093.79 1936
6094.52 1986
6095.26 1956
6096.00 1867
6096.73 1815
6097.47 1887
6098.21 1838
6098.94 1888
6099.68 1787
6100.42 1818
6101.15 1700
6101.89 1711
6102.63 1733
6103.37 1822
6104.10 1836
6104.84 1668
6105.58 1777
6106.31 1823
6107.05 1751
6107.79 1919
6108.53 1872
6109.26 1677
6110.00 1800
6110.74 1773
6111.48 1798
6112.21 1770
6112.95 1757
6113.69 1889
6114.43 1947
6115.17 1853
6115.90 1926
6116.64 1967
6117.38 1829
6118.12 1870
6118.85 1854
6119.59 1890
6120.33 1794
6121.07 1699
6121.81 1814
6122.55 1911
6123.28 1861
6124.02 1742
6124.76 1846
6125.50 1811
6126.24 1977
6126.98 1810
6127.71 1880
6128.45 1845
6129.19 1869
6129.93 1919
6130.67 1832
6131.41 1974
6132.15 1894
6132.89 1905
6133.63 1958
6134.36 1953
6135.10 1927
6135.84 1926
6136.58 1952
6137.32 1879
6138.06 1953
6138.80 1971
6139.54 1949
6140.28 1880
6141.02 1994
6141.76 1951
6142.50 2077
6143.24 2082
6143.97 1973
6144.71 1916
6145.45 1938
6146.19 1919
6146.93 1847
6147.67 1816
6148.41 1939
6149.15 2009
6149.89 1927
6150.63 2013
6151.37 2051
6152.11 1799
6152.85 1894
6153.59 2009
6154.33 2007
6155.07 2043
6155.81 2070
6156.55 1983
6157.29 1970
6158.03 2195
6158.78 2196
6159.52 2111
6160.26 1910
6161.00 2063
6161.74 2138
6162.48 2235
6163.22 2400
6163.96 2452
6164.70 2561
6165.44 2531
6166.18 2742
6166.92 2851
6167.66 2888
6168.41 2894
6169.15 2803
6169.89 2854
6170.63 2902
6171.37 2984
6172.11 2799
6172.85 2840
6173.59 2710
6174.34 2711
6175.08 2675
6175.82 2517
6176.56 2525
6177.30 2594
6178.04 2531
6178.78 2554
6179.53 2705
6180.27 2557
6181.01 2686
6181.75 2629
6182.49 2763
6183.24 2619
6183.98 2832
6184.72 2977
6185.46 2925
6186.20 3070
6186.95 2904
6187.69 2960
6188.43 2856
6189.17 2831
6189.91 2838
6190.66 3049
6191.40 3044
6192.14 3215
6192.88 3241
6193.63 3305
6194.37 3274
6195.11 3524
6195.85 3489
6196.60 3709
6197.34 3582
6198.08 3520
6198.83 3536
6199.57 3475
6200.31 3415
6201.05 3609
6201.80 3566
6202.54 3588
6203.28 3827
6204.03 4331
6204.77 5008
6205.51 5776
6206.26 7290
6207.00 8666
6207.74 10719
6208.49 12869
6209.23 15181
6209.97 16797
6210.72 17518
6211.46 17065
6212.21 16323
6212.95 14902
6213.69 12782
6214.44 10817
6215.18 8928
6215.92 7439
6216.67 6286
6217.41 5523
6218.16 4737
6218.90 4142
6219.64 3705
6220.39 3804
6221.13 3589
6221.88 3488
6222.62 3569
6223.37 3771
6224.11 3775
6224.85 3888
6225.60 3808
6226.34 3840
6227.09 3734
6227.83 3537
6228.58 3265
6229.32 2969
6230.07 2858
6230.81 2636
6231.56 2462
6232.30 2401
6233.05 2454
6233.79 2401
6234.54 2278
6235.28 2304
6236.03 2314
6236.77 2299
6237.52 2406
6238.26 2598
6239.01 2506
6239.75 2393
6240.50 2598
6241.24 2635
6241.99 2737
6242.73 2610
6243.48 2803
6244.22 2705
6244.97 2811
6245.72 3042
6246.46 3265
6247.21 3621
6247.95 3791
6248.70 3903
6249.45 3952
6250.19 3802
6250.94 3777
6251.68 3731
6252.43 3406
6253.18 3155
6253.92 3087
6254.67 2963
6255.41 2982
6256.16 3080
6256.91 2910
6257.65 2928
6258.40 3017
6259.15 2927
6259.89 2809
6260.64 2828
6261.39 2881
6262.13 2832
6262.88 2752
6263.63 2690
6264.37 2782
6265.12 2668
6265.87 2568
6266.61 2811
6267.36 2657
6268.11 2608
6268.85 2881
6269.60 2734
6270.35 2850
6271.10 2759
6271.84 2653
6272.59 2778
6273.34 2664
6274.08 2725
6274.83 2847
6275.58 3027
6276.33 3069
6277.07 3291
6277.82 3365
6278.57 3437
6279.32 3327
6280.07 3351
6280.81 3152
6281.56 2926
6282.31 2674
6283.06 2797
6283.80 2731
6284.55 2612
6285.30 2610
6286.05 2281
6286.80 2446
6287.54 2526
6288.29 2567
6289.04 2554
6289.79 2393
6290.54 2389
6291.29 2439
6292.03 2283
6292.78 2140
6293.53 2094
6294.28 2235
6295.03 2186
6295.78 2122
6296.53 2136
6297.28 2082
6298.02 2143
6298.77 2243
6299.52 2181
6300.27 2048
6301.02 2215
6301.77 2097
6302.52 2127
6303.27 2174
6304.02 2199
6304.77 2196
6305.51 2113
6306.26 2115
6307.01 2029
6307.76 2108
6308.51 2119
6309.26 2121
6310.01 1943
6310.76 1949
6311.51 2010
6312.26 2094
6313.01 2297
6313.76 2228
6314.51 2231
6315.26 2312
6316.01 2261
6316.76 2343
6317.51 2285
6318.26 2281
6319.01 2233
6319.76 2185
6320.51 2227
6321.26 2259
6322.01 2020
6322.76 2028
6323.51 1940
6324.26 1927
6325.01 1882
6325.76 1924
6326.51 1924
6327.26 1952
6328.01 1869
6328.76 2013
6329.51 1982
6330.26 1889
6331.02 1925
6331.77 1979
6332.52 1922
6333.27 1958
6334.02 1857
6334.77 1836
6335.52 2004
6336.27 2014
6337.02 1940
6337.77 1965
6338.53 2033
6339.28 1946
6340.03 2030
6340.78 2117
6341.53 2019
6342.28 1931
6343.03 1993
6343.78 1965
6344.54 1962
6345.29 1967
6346.04 2155
6346.79 2161
6347.54 2100
6348.29 2059
6349.05 2112
6349.80 2085
6350.55 2173
6351.30 2228
6352.05 2257
6352.81 2299
6353.56 2269
6354.31 2268
6355.06 2264
6355.82 2226
6356.57 2185
6357.32 2212
6358.07 2116
6358.82 2167
6359.58 2013
6360.33 2125
6361.08 2051
6361.83 1953
6362.59 2090
6363.34 1991
6364.09 1877
6364.85 1799
6365.60 1839
6366.35 1982
6367.10 2001
6367.86 1843
6368.61 1885
6369.36 1914
6370.12 1778
6370.87 1932
6371.62 1878
6372.38 1832
6373.13 1877
6373.88 1937
6374.64 1943
6375.39 1801
6376.14 1838
6376.90 1829
6377.65 1759
6378.40 1798
6379.16 1758
6379.91 1889
6380.66 1836
6381.42 1785
6382.17 1807
6382.92 1742
6383.68 1806
6384.43 1839
6385.19 1839
6385.94 1810
6386.69 1889
6387.45 1857
6388.20 1834
6388.96 1840
6389.71 1769
6390.47 1745
6391.22 1750
6391.97 1793
6392.73 1731
6393.48 1986
6394.24 1777
6394.99 1698
6395.75 1749
6396.50 1808
6397.26 1884
6398.01 1757
6398.77 1729
6399.52 1617
6400.28 1629
6401.03 1678
6401.79 1657
6402.54 1543
6403.30 1575
6404.05 1620
6404.81 1695
6405.56 1575
6406.32 1680
6407.07 1711
6407.83 1709
6408.58 1750
6409.34 1785
6410.09 1760
6410.85 1708
6411.60 1746
6412.36 1771
6413.11 1749
6413.87 1694
6414.63 1628
6415.38 1691
6416.14 1541
6416.89 1636
6417.65 1570
6418.41 1413
6419.16 1622
6419.92 1747
6420.67 1632
6421.43 1648
6422.19 1536
6422.94 1689
6423.70 1678
6424.45 1510
6425.21 1673
6425.97 1772
6426.72 1687
6427.48 1667
6428.24 1664
6428.99 1610
6429.75 1492
6430.51 1473
6431.26 1530
6432.02 1486
6432.78 1569
6433.53 1634
6434.29 1638
6435.05 1636
6435.80 1676
6436.56 1548
6437.32 1674
6438.08 1794
6438.83 1718
6439.59 1568
6440.35 1560
6441.10 1635
6441.86 1770
6442.62 1704
6443.38 1642
6444.13 1683
6444.89 1707
6445.65 1711
6446.41 1589
6447.16 1580
6447.92 1756
6448.68 1685
6449.44 1616
6450.19 1563
6450.95 1566
6451.71 1666
6452.47 1715
6453.23 1617
6453.98 1634
6454.74 1740
6455.50 1774
6456.26 1765
6457.02 1713
6457.78 1712
6458.53 1713
6459.29 1755
6460.05 1864
6460.81 1740
6461.57 1804
6462.33 1762
6463.08 1650
6463.84 1651
6464.60 1658
6465.36 1675
6466.12 1683
6466.88 1796
6467.64 1766
6468.40 1767
6469.15 1792
6469.91 1708
6470.67 1687
6471.43 1745
6472.19 1874
6472.95 1954
6473.71 1889
6474.47 1798
6475.23 1815
6475.99 1871
6476.75 1894
6477.51 1962
6478.26 2057
6479.02 2079
6479.78 2065
6480.54 2064
6481.30 2060
6482.06 2033
6482.82 2112
6483.58 2129
6484.34 2182
6485.10 2129
6485.86 2227
6486.62 2154
6487.38 2398
6488.14 2485
6488.90 2454
6489.66 2435
6490.42 2475
6491.18 2606
6491.94 2615
6492.70 2738
6493.46 2810
6494.22 2873
6494.98 3117
6495.74 3091
6496.51 3064
6497.27 2874
6498.03 2818
6498.79 3068
6499.55 2879
6500.31 2748
6501.07 2909
6501.83 2743
6502.59 2852
6503.35 2873
6504.11 2950
6504.87 2864
6505.64 3162
6506.40 3113
6507.16 3213
6507.92 3424
6508.68 3501
6509.44 3522
6510.20 3505
6510.96 3601
6511.73 3569
6512.49 3653
6513.25 3795
6514.01 3652
6514.77 3425
6515.53 3508
6516.29 3519
6517.06 3525
6517.82 3433
6518.58 3607
6519.34 3689
6520.10 3889
6520.87 4060
6521.63 4163
6522.39 4084
6523.15 4364
6523.91 4551
6524.68 4761
6525.44 5078
6526.20 5507
6526.96 5438
6527.73 5923
6528.49 6147
6529.25 6148
6530.01 6151
6530.78 6041
6531.54 6237
6532.30 6497
6533.06 7147
6533.83 8548
6534.59 10245
6535.35 12043
6536.11 14287
6536.88 16361
6537.64 17785
6538.40 17530
6539.17 16973
6539.93 15512
6540.69 13516
6541.46 11536
6542.22 9571
6542.98 7932
6543.74 6568
6544.51 5444
6545.27 4654
6546.04 4108
6546.80 3841
6547.56 3535
6548.33 3420
6549.09 3375
6549.85 3205
6550.62 3114
6551.38 3189
6552.14 3222
6552.91 3040
6553.67 2969
6554.44 3090
6555.20 2998
6555.96 2811
6556.73 2982
6557.49 2938
6558.26 2887
6559.02 2672
6559.78 2707
6560.55 2751
6561.31 2824
6562.08 2920
6562.84 2893
6563.61 3048
6564.37 3167
6565.14 3415
6565.90 3437
6566.66 3440
6567.43 3369
6568.19 3183
6568.96 3132
6569.72 3036
6570.49 3301
6571.25 3300
6572.02 3397
6572.78 3483
6573.55 3709
6574.31 3843
6575.08 4010
6575.84 4029
6576.61 4188
6577.37 4358
6578.14 4314
6578.90 4360
6579.67 4423
6580.44 4153
6581.20 4276
6581.97 4237
6582.73 4150
6583.50 4026
6584.26 3816
6585.03 3630
6585.79 3547
6586.56 3632
6587.33 3479
6588.09 3338
6588.86 3527
6589.62 3569
6590.39 3694
6591.16 3806
6591.92 3983
6592.69 4321
6593.45 4664
6594.22 4994
6594.99 5195
6595.75 5520
6596.52 5300
6597.29 5211
6598.05 5052
6598.82 4690
6599.59 4434
6600.35 4017
6601.12 3791
6601.89 3640
6602.65 3300
6603.42 3211
6604.19 3104
6604.95 3139
6605.72 3085
6606.49 3004
6607.25 2926
6608.02 3021
6608.79 3084
6609.55 2874
6610.32 2951
6611.09 2843
6611.86 2915
6612.62 2807
6613.39 2743
6614.16 2708
6614.93 2675
6615.69 2584
6616.46 2624
6617.23 2599
6618.00 2643
6618.76 2491
6619.53 2694
6620.30 2675
6621.07 2580
6621.83 2586
6622.60 2614
6623.37 2550
6624.14 2630
6624.91 2687
6625.67 2504
6626.44 2471
6627.21 2407
6627.98 2406
6628.75 2453
6629.52 2574
6630.28 2429
6631.05 2448
6631.82 2635
6632.59 2753
6633.36 2988
6634.13 3236
6634.90 3309
6635.66 3353
6636.43 3537
6637.20 3249
6637.97 3086
6638.74 2983
6639.51 2794
6640.28 2635
6641.05 2638
6641.81 2529
6642.58 2376
6643.35 2374
6644.12 2230
6644.89 2297
6645.66 2278
6646.43 2275
6647.20 2266
6647.97 2168
6648.74 2246
6649.51 2322
6650.28 2439
6651.05 2356
6651.82 2399
6652.59 2372
6653.35 2256
6654.12 2376
6654.89 2213
6655.66 2246
6656.43 2225
6657.20 2163
6657.97 2271
6658.74 2262
6659.51 2050
6660.28 2112
6661.05 2158
6661.82 2174
6662.59 2214
6663.36 2025
6664.13 2076
6664.91 2050
6665.68 2099
6666.45 2078
6667.22 2176
6667.99 2118
6668.76 2132
6669.53 2184
6670.30 2126
6671.07 2154
6671.84 2217
6672.61 2277
6673.38 2201
6674.15 2088
6674.92 2199
6675.69 2094
6676.47 2157
6677.24 2224
6678.01 2088
6678.78 2135
6679.55 2183
6680.32 2234
6681.09 2449
6681.86 2397
6682.64 2314
6683.41 2482
6684.18 2715
6684.95 2696
6685.72 2903
6686.49 2883
6687.26 2840
6688.04 2789
6688.81 2773
6689.58 2547
6690.35 2318
6691.12 2350
6691.90 2385
6692.67 2214
6693.44 2146
6694.21 2097
6694.98 2025
6695.76 2004
6696.53 1926
6697.30 2005
6698.07 2013
6698.84 1998
6699.62 1974
6700.39 2010
6701.16 1842
6701.93 1986
6702.71 1977
6703.48 2015
6704.25 1978
6705.02 1931
6705.80 1875
6706.57 1920
6707.34 1997
6708.12 1915
6708.89 1929
6709.66 2029
6710.43 1953
6711.21 1939
6711.98 1845
6712.75 1851
6713.53 1845
6714.30 1891
6715.07 1860
6715.85 1813
6716.62 1709
6717.39 1821
6718.17 1877
6718.94 1693
6719.71 1698
6720.49 1736
6721.26 1814
6722.03 1738
6722.81 1910
6723.58 1871
6724.36 1963
6725.13 1824
6725.90 1705
6726.68 1862
6727.45 1873
6728.23 1784
6729.00 1709
6729.77 1726
6730.55 1625
6731.32 1559
6732.10 1791
6732.87 1824
6733.64 1810
6734.42 1860
6735.19 1753
6735.97 1719
6736.74 1880
6737.52 1768
6738.29 1852
6739.07 1882
6739.84 1808
6740.62 1781
6741.39 1807
6742.16 1909
6742.94 1860
6743.71 1958
6744.49 1861
6745.26 1834
6746.04 1948
6746.81 1866
6747.59 1933
6748.36 1924
6749.14 2096
6749.92 2121
6750.69 2252
6751.47 2354
6752.24 2263
6753.02 2398
6753.79 2452
6754.57 2386
6755.34 2256
6756.12 2255
6756.89 2094
6757.67 1958
6758.45 1962
6759.22 1923
6760.00 1897
6760.77 1740
6761.55 1821
6762.33 1717
6763.10 1813
6763.88 1779
6764.65 1760
6765.43 1752
6766.21 1691
6766.98 1760
6767.76 1778
6768.53 1717
6769.31 1798
6770.09 1727
6770.86 1776
6771.64 1652
6772.42 1640
6773.19 1788
6773.97 1832
6774.75 1791
6775.52 1666
6776.30 1659
6777.08 1727
6777.85 1739
6778.63 1704
6779.41 1641
6780.18 1752
6780.96 1692
6781.74 1777
6782.52 1726
6783.29 1765
6784.07 1700
6784.85 1660
6785.62 1695
6786.40 1672
6787.18 1585
6787.96 1589
6788.73 1573
6789.51 1576
6790.29 1521
6791.07 1615
6791.84 1552
6792.62 1484
6793.40 1626
6794.18 1534
6794.96 1640
6795.73 1614
6796.51 1522
6797.29 1472
6798.07 1576
6798.85 1577
6799.62 1581
6800.40 1579
6801.18 1590
6801.96 1610
6802.74 1630
6803.51 1626
6804.29 1622
6805.07 1625
6805.85 1738
6806.63 1715
6807.41 1763
6808.19 1656
6808.96 1579
6809.74 1547
6810.52 1493
6811.30 1514
6812.08 1549
6812.86 1602
6813.64 1607
6814.42 1598
6815.20 1635
6815.97 1607
6816.75 1577
6817.53 1660
6818.31 1588
6819.09 1677
6819.87 1680
6820.65 1687
6821.43 1486
6822.21 1606
6822.99 1561
6823.77 1621
6824.55 1566
6825.33 1603
6826.11 1653
6826.89 1657
6827.67 1666
6828.44 1554
6829.22 1644
6830.00 1722
6830.78 1671
6831.56 1577
6832.34 1551
6833.12 1590
6833.90 1498
6834.68 1649
6835.46 1545
6836.24 1508
6837.03 1592
6837.81 1547
6838.59 1484
6839.37 1433
6840.15 1438
6840.93 1553
6841.71 1484
6842.49 1536
6843.27 1480
6844.05 1441
6844.83 1573
6845.61 1666
6846.39 1701
6847.17 1728
6847.95 2062
6848.73 2149
6849.52 2548
6850.30 2902
6851.08 3202
6851.86 3317
6852.64 3308
6853.42 3134
6854.20 3212
6854.98 3071
6855.76 2707
6856.55 2345
6857.33 2169
6858.11 1991
6858.89 1969
6859.67 1711
6860.45 1796
6861.23 1758
6862.02 1698
6862.80 1644
6863.58 1738
6864.36 1715
6865.14 1831
6865.93 1917
6866.71 1918
6867.49 2094
6868.27 1922
6869.05 1884
6869.84 1968
6870.62 1872
6871.40 1773
6872.18 1784
6872.96 1706
6873.75 1678
6874.53 1779
6875.31 1745
6876.09 1670
6876.88 1805
6877.66 1873
6878.44 1774
6879.22 1796
6880.01 1955
6880.79 2052
6881.57 2057
6882.36 2038
6883.14 2121
6883.92 2045
6884.70 2198
6885.49 2450
6886.27 2704
6887.05 2952
6887.84 3234
6888.62 3517
6889.40 3475
6890.19 3319
6890.97 3135
6891.75 2931
6892.54 2668
6893.32 2354
6894.10 2332
6894.89 2227
6895.67 2231
6896.45 2325
6897.24 2161
6898.02 2093
6898.81 2201
6899.59 2065
6900.37 2073
6901.16 2109
6901.94 1983
6902.73 2176
6903.51 2212
6904.29 2176
6905.08 2233
6905.86 2259
6906.65 2171
6907.43 2175
6908.21 2074
6909.00 1879
6909.78 1893
6910.57 1881
6911.35 1976
6912.14 1956
6912.92 1803
6913.71 1873
6914.49 1914
6915.27 1954
6916.06 1904
6916.84 1924
6917.63 1929
6918.41 1956
6919.20 1846
6919.98 1913
6920.77 1819
6921.55 1850
6922.34 1832
6923.12 1900
6923.91 1863
6924.69 1918
6925.48 2014
6926.27 1909
6927.05 1955
6927.84 2002
6928.62 2189
6929.41 2135
6930.19 1959
6930.98 2001
6931.76 2106
6932.55 2099
6933.34 2195
6934.12 2224
6934.91 2237
6935.69 2349
6936.48 2315
6937.26 2178
6938.05 2204
6938.84 2090
6939.62 2162
6940.41 2208
6941.20 2240
6941.98 2382
6942.77 2356
6943.55 2353
6944.34 2319
6945.13 2335
6945.91 2604
6946.70 2592
6947.49 2590
6948.27 2614
6949.06 2718
6949.85 2611
6950.63 2506
6951.42 2482
6952.21 2420
6952.99 2579
6953.78 2697
6954.57 2585
6955.35 2465
6956.14 2500
6956.93 2596
6957.72 2630
6958.50 2461
6959.29 2685
6960.08 2747
6960.86 2791
6961.65 2969
6962.44 2980
6963.23 2787
6964.01 2845
6964.80 2788
6965.59 2742
6966.38 2751
6967.16 2858
6967.95 2907
6968.74 3054
6969.53 3036
6970.32 2945
6971.10 3259
6971.89 3207
6972.68 3263
6973.47 3152
6974.26 3185
6975.04 3212
6975.83 3182
6976.62 3252
6977.41 3428
6978.20 3605
6978.98 3726
6979.77 3835
6980.56 3986
6981.35 4181
6982.14 4778
6982.93 5627
6983.72 6518
6984.50 7338
6985.29 8312
6986.08 9198
6986.87 10025
6987.66 10334
6988.45 9939
6989.24 9204
6990.03 8542
6990.81 7391
6991.60 6331
6992.39 5843
6993.18 5135
6993.97 4578
6994.76 4508
6995.55 4338
6996.34 4738
6997.13 5525
6997.92 6072
6998.71 7195
6999.50 8580
7000.29 9396
7001.08 10137
7001.87 10186
7002.65 9672
7003.44 8837
7004.23 7867
7005.02 6637
7005.81 5609
7006.60 4958
7007.39 4398
7008.18 3856
7008.97 3662
7009.76 3520
7010.55 3257
7011.34 3016
7012.13 3251
7012.92 3305
7013.71 3396
7014.50 3481
7015.30 3425
7016.09 3300
7016.88 3230
7017.67 3123
7018.46 3010
7019.25 3000
7020.04 2849
7020.83 2889
7021.62 2649
7022.41 2685
7023.20 2758
7023.99 2788
7024.78 2797
7025.57 3084
7026.37 3006
7027.16 3037
7027.95 2976
7028.74 2853
7029.53 2734
7030.32 2827
7031.11 2590
7031.90 2510
7032.69 2592
7033.49 2515
7034.28 2517
7035.07 2438
7035.86 2530
7036.65 2656
7037.44 2707
7038.24 2669
7039.03 2761
7039.82 2885
7040.61 2954
7041.40 2868
7042.19 2907
7042.99 2892
7043.78 2853
7044.57 2530
7045.36 2605
7046.15 2548
7046.95 2643
7047.74 2809
7048.53 2735
7049.32 2986
7050.12 3099
7050.91 3147
7051.70 3195
7052.49 3189
7053.29 2977
7054.08 2847
7054.87 2540
7055.66 2427
7056.46 2551
7057.25 2484
7058.04 2480
7058.83 2540
7059.63 2400
7060.42 2415
7061.21 2500
7062.01 2395
7062.80 2377
7063.59 2469
7064.39 2551
7065.18 2643
7065.97 2567
7066.77 2556
7067.56 2533
7068.35 2437
7069.15 2474
7069.94 2440
7070.73 2533
7071.53 2465
7072.32 2655
7073.11 2428
7073.91 2315
7074.70 2387
7075.49 2315
7076.29 2185
7077.08 2234
7077.88 2334
7078.67 2211
7079.46 2173
7080.26 2331
7081.05 2231
7081.85 2179
7082.64 2299
7083.43 2284
7084.23 2350
7085.02 2432
7085.82 2562
7086.61 2786
7087.41 2871
7088.20 3055
7089.00 3044
7089.79 3260
7090.58 3252
7091.38 2955
7092.17 2623
7092.97 2489
7093.76 2462
7094.56 2202
7095.35 2191
7096.15 2159
7096.94 2169
7097.74 2043
7098.53 1854
7099.33 1741
7100.12 1717
7100.92 1812
7101.71 1723
7102.51 1696
7103.30 1797
7104.10 1838
7104.89 1742
7105.69 1733
7106.49 1763
7107.28 1649
7108.08 1641
7108.87 1546
7109.67 1547
7110.46 1608
7111.26 1608
7112.06 1631
7112.85 1570
7113.65 1545
7114.44 1545
7115.24 1610
7116.04 1548
7116.83 1639
7117.63 1655
7118.42 1709
7119.22 1681
7120.02 1593
7120.81 1590
7121.61 1628
7122.41 1703
7123.20 1648
7124.00 1573
7124.79 1662
7125.59 1586
7126.39 1618
7127.18 1620
7127.98 1561
7128.78 1685
7129.57 1669
7130.37 1569
7131.17 1605
7131.97 1596
7132.76 1692
7133.56 1590
7134.36 1526
7135.15 1561
7135.95 1587
7136.75 1597
7137.55 1480
7138.34 1496
7139.14 1614
7139.94 1674
7140.73 1449
7141.53 1521
7142.33 1572
7143.13 1561
7143.92 1566
7144.72 1516
7145.52 1629
7146.32 1434
7147.12 1591
7147.91 1580
7148.71 1590
7149.51 1476
7150.31 1487
7151.11 1519
7151.90 1420
7152.70 1560
7153.50 1517
7154.30 1520
7155.10 1536
7155.89 1568
7156.69 1476
7157.49 1561
7158.29 1511
7159.09 1524
7159.89 1545
7160.68 1457
7161.48 1534
7162.28 1533
7163.08 1492
7163.88 1504
7164.68 1455
7165.48 1390
7166.28 1394
7167.07 1421
7167.87 1391
7168.67 1405
7169.47 1387
7170.27 1453
7171.07 1379
7171.87 1345
7172.67 1367
7173.47 1439
7174.27 1427
7175.07 1530
7175.87 1368
7176.67 1452
7177.46 1378
7178.26 1327
7179.06 1429
7179.86 1428
7180.66 1521
7181.46 1466
7182.26 1437
7183.06 1557
7183.86 1575
7184.66 1643
7185.46 1486
7186.26 1505
7187.06 1466
7187.86 1469
7188.66 1340
7189.46 1240
7190.26 1205
7191.06 1295
7191.86 1334
7192.66 1253
7193.46 1196
7194.26 1225
7195.06 1286
7195.86 1288
7196.67 1316
7197.47 1328
7198.27 1240
7199.07 1199
7199.87 1279
7200.67 1256
7201.47 1205
7202.27 1160
7203.07 1209
7203.87 1252
7204.67 1171
7205.47 1300
7206.28 1300
7207.08 1201
7207.88 1076
7208.68 1224
7209.48 1206
7210.28 1318
7211.08 1239
7211.88 1201
7212.69 1118
7213.49 1154
7214.29 1119
7215.09 1106
7215.89 1242
7216.69 1268
7217.50 1287
7218.30 1290
7219.10 1243
7219.90 1198
7220.70 1215
7221.50 1289
7222.31 1268
7223.11 1274
7223.91 1197
7224.71 1285
7225.51 1340
7226.32 1287
7227.12 1220
7227.92 1150
7228.72 1173
7229.53 1331
7230.33 1258
7231.13 1189
7231.93 1280
7232.74 1212
7233.54 1211
7234.34 1225
7235.14 1344
7235.95 1342
7236.75 1370
7237.55 1227
7238.36 1320
7239.16 1356
7239.96 1326
7240.76 1371
7241.57 1402
7242.37 1476
7243.17 1423
7243.98 1381
7244.78 1389
7245.58 1390
7246.39 1333
7247.19 1296
7247.99 1263
7248.80 1272
7249.60 1275
7250.40 1240
7251.21 1268
7252.01 1264
7252.81 1294
7253.62 1280
7254.42 1374
7255.23 1381
7256.03 1351
7256.83 1443
7257.64 1322
7258.44 1466
7259.25 1443
7260.05 1345
7260.85 1244
7261.66 1337
7262.46 1427
7263.27 1387
7264.07 1393
7264.87 1393
7265.68 1495
7266.48 1470
7267.29 1471
7268.09 1465
7268.90 1495
7269.70 1427
7270.51 1563
7271.31 1584
7272.12 1488
7272.92 1612
7273.73 1605
7274.53 1632
7275.34 1586
7276.14 1551
7276.95 1521
7277.75 1627
7278.56 1669
7279.36 1675
7280.17 1689
7280.97 1913
7281.78 2162
7282.58 2273
7283.39 2810
7284.19 3193
7285.00 3594
7285.80 3625
7286.61 3840
7287.41 3825
7288.22 3596
7289.03 3136
7289.83 2649
7290.64 2385
7291.44 2250
7292.25 2109
7293.06 1926
7293.86 1741
7294.67 1678
7295.47 1709
7296.28 1765
7297.09 1738
7297.89 1604
7298.70 1609
7299.50 1740
7300.31 1816
7301.12 1702
7301.92 1647
7302.73 1749
7303.54 1823
7304.34 1747
7305.15 1727
7305.96 1687
7306.76 1666
7307.57 1847
7308.38 1833
7309.18 1952
7309.99 2119
7310.80 2287
7311.60 2381
7312.41 2153
7313.22 2308
7314.02 2240
7314.83 2259
7315.64 2275
7316.45 2220
7317.25 2296
7318.06 2385
7318.87 2626
7319.67 2779
7320.48 3077
7321.29 3234
7322.10 3303
7322.90 3262
7323.71 3230
7324.52 3053
7325.33 2966
7326.14 2682
7326.94 2448
7327.75 2241
7328.56 2024
7329.37 1901
7330.17 1911
7330.98 1922
7331.79 1731
7332.60 1673
7333.41 1642
7334.22 1664
7335.02 1527
7335.83 1632
7336.64 1658
7337.45 1703
7338.26 1825
7339.07 1760
7339.87 1694
7340.68 1788
7341.49 1681
7342.30 1671
7343.11 1718
7343.92 1623
7344.73 1586
7345.53 1633
7346.34 1592
7347.15 1632
7347.96 1676
7348.77 1629
7349.58 1816
7350.39 1760
7351.20 1640
7352.01 1614
7352.82 1573
7353.62 1626
7354.43 1707
7355.24 1725
7356.05 1663
7356.86 1583
7357.67 1727
7358.48 1736
7359.29 1732
7360.10 1693
7360.91 1764
7361.72 1885
7362.53 1834
7363.34 1923
7364.15 1790
7364.96 1788
7365.77 1749
7366.58 1740
7367.39 1724
7368.20 1739
7369.01 1810
7369.82 1764
7370.63 1710
7371.44 1748
7372.25 1769
7373.06 1736
7373.87 1714
7374.68 1691
7375.49 1799
7376.30 1757
7377.11 1795
7377.92 1955
7378.73 2173
7379.54 2545
7380.36 2792
7381.17 2774
7381.98 2789
7382.79 3010
7383.60 3100
7384.41 2896
7385.22 2625
7386.03 2598
7386.84 2426
7387.65 2174
7388.46 1996
7389.28 1865
7390.09 1779
7390.90 1781
7391.71 1789
7392.52 1714
7393.33 1622
7394.14 1600
7394.96 1568
7395.77 1605
7396.58 1725
7397.39 1942
7398.20 2078
7399.01 2273
7399.83 2499
7400.64 2582
7401.45 2541
7402.26 2480
7403.07 2417
7403.89 2336
7404.70 2311
7405.51 2088
7406.32 2032
7407.13 2147
7407.95 2235
7408.76 2137
7409.57 2016
7410.38 2042
7411.20 2002
7412.01 1854
7412.82 1766
7413.63 1707
7414.45 1650
7415.26 1595
7416.07 1545
7416.88 1547
7417.70 1556
7418.51 1590
7419.32 1654
7420.14 1506
7420.95 1511
7421.76 1633
7422.57 1519
7423.39 1496
7424.20 1382
7425.01 1297
7425.83 1372
7426.64 1323
7427.45 1345
7428.27 1338
7429.08 1213
7429.89 1296
7430.71 1250
7431.52 1254
7432.33 1338
7433.15 1257
7433.96 1392
7434.78 1341
7435.59 1348
7436.40 1423
7437.22 1328
7438.03 1299
7438.84 1464
7439.66 1446
7440.47 1329
7441.29 1269
7442.10 1441
7442.91 1443
7443.73 1312
7444.54 1245
7445.36 1345
7446.17 1288
7446.99 1301
7447.80 1297
7448.62 1299
7449.43 1214
7450.24 1241
7451.06 1284
7451.87 1335
7452.69 1269
7453.50 1209
7454.32 1191
7455.13 1281
7455.95 1213
7456.76 1265
7457.58 1265
7458.39 1271
7459.21 1208
7460.02 1240
7460.84 1201
7461.65 1233
7462.47 1368
7463.28 1275
7464.10 1210
7464.91 1206
7465.73 1252
7466.54 1181
7467.36 1215
7468.18 1272
7468.99 1209
7469.81 1251
7470.62 1219
7471.44 1258
7472.25 1162
7473.07 1301
7473.89 1309
7474.70 1317
7475.52 1299
7476.33 1209
7477.15 1218
7477.97 1262
7478.78 1165
7479.60 1138
7480.41 1182
7481.23 1181
7482.05 1171
7482.86 1251
7483.68 1204
7484.50 1205
7485.31 1179
7486.13 1111
7486.95 1172
7487.76 1178
7488.58 1174
7489.40 1210
7490.21 1136
7491.03 1162
7491.85 1165
7492.66 1028
7493.48 1101
7494.30 1111
7495.11 1142
7495.93 1028
7496.75 1036
7497.57 1120
7498.38 1104
7499.20 1183
7500.02 1151
7500.83 1159
7501.65 1091
7502.47 1056
7503.29 993
7504.10 1053
7504.92 1080
7505.74 1015
7506.56 976
7507.37 1075
7508.19 1106
7509.01 1151
7509.83 1149
7510.65 1061
7511.46 1016
7512.28 1062
7513.10 1044
7513.92 1032
7514.74 1045
7515.55 1013
7516.37 1062
7517.19 1063
7518.01 1087
7518.83 1116
7519.64 1046
7520.46 1027
7521.28 1039
7522.10 1083
7522.92 1110
7523.74 1091
7524.56 1066
7525.37 1061
7526.19 1107
7527.01 1039
7527.83 1006
7528.65 1130
7529.47 1137
7530.29 1017
7531.11 1063
7531.93 963
7532.74 956
7533.56 908
7534.38 969
7535.20 1113
7536.02 1065
7536.84 1050
7537.66 1084
7538.48 1008
7539.30 972
7540.12 1000
7540.94 956
7541.76 924
7542.58 953
7543.40 1137
7544.22 1117
7545.04 1052
7545.86 1141
7546.68 1110
7547.50 1158
7548.32 1083
7549.14 1057
7549.96 1022
7550.78 1055
7551.60 1036
7552.42 1016
7553.24 1153
7554.06 1135
7554.88 1057
7555.70 1035
7556.52 1090
7557.34 1122
7558.16 1195
7558.98 1129
7559.80 1167
7560.62 1089
7561.44 1079
7562.26 1071
7563.08 1106
7563.90 1017
7564.72 1015
7565.54 1075
7566.36 973
7567.19 1111
7568.01 1020
7568.83 1013
7569.65 1047
7570.47 1067
7571.29 981
7572.11 1070
7572.93 1118
7573.76 1112
7574.58 1046
7575.40 1106
7576.22 1098
7577.04 1133
7577.86 1108
7578.68 1066
7579.51 1052
7580.33 1071
7581.15 1057
7581.97 1091
7582.79 1024
7583.61 1061
7584.44 1119
7585.26 1124
7586.08 1061
7586.90 1123
7587.72 1195
7588.55 1209
7589.37 1174
7590.19 1139
7591.01 1152
7591.83 1167
7592.66 1117
7593.48 1090
7594.30 1128
7595.12 1125
7595.95 1207
7596.77 1160
7597.59 1111
7598.41 1095
7599.24 1214
7600.06 1229
7600.88 1235
7601.71 1263
7602.53 1316
7603.35 1426
7604.17 1522
7605.00 1529
7605.82 1457
7606.64 1511
7607.47 1556
7608.29 1439
7609.11 1333
7609.94 1362
7610.76 1273
7611.58 1315
7612.41 1287
7613.23 1264
7614.05 1343
7614.88 1380
7615.70 1360
7616.52 1393
7617.35 1375
7618.17 1450
7619.00 1553
7619.82 1579
7620.64 1422
7621.47 1515
7622.29 1481
7623.11 1410
7623.94 1361
7624.76 1350
7625.59 1273
7626.41 1336
7627.24 1444
7628.06 1471
7628.88 1461
7629.71 1544
7630.53 1727
7631.36 1726
7632.18 1776
7633.01 1827
7633.83 1844
7634.66 1755
7635.48 1696
7636.30 1527
7637.13 1422
7637.95 1338
7638.78 1264
7639.60 1246
7640.43 1137
7641.25 1196
7642.08 1207
7642.90 1148
7643.73 1139
7644.55 1127
7645.38 1152
7646.20 1123
7647.03 1160
7647.85 1196
7648.68 1096
7649.51 1078
7650.33 1098
7651.16 1067
7651.98 1097
7652.81 1170
7653.63 1105
7654.46 1161
7655.28 993
7656.11 1023
7656.94 1032
7657.76 1089
7658.59 1097
7659.41 1058
7660.24 1104
7661.07 1089
7661.89 1039
7662.72 1019
7663.54 1052
7664.37 1022
7665.20 1044
7666.02 1003
7666.85 996
7667.68 1055
7668.50 1118
7669.33 1131
7670.16 1122
7670.98 1161
7671.81 1125
7672.64 1071
7673.46 1060
7674.29 999
7675.12 1039
7675.94 993
7676.77 1007
7677.60 1021
7678.42 1026
7679.25 992
7680.08 928
7680.90 1032
7681.73 1019
7682.56 971
7683.39 942
7684.21 944
7685.04 952
7685.87 942
7686.69 992
7687.52 1041
7688.35 981
7689.18 960
7690.01 956
7690.83 981
7691.66 1094
7692.49 1050
7693.32 1062
7694.14 999
7694.97 932
7695.80 1044
7696.63 1088
7697.46 951
7698.28 1023
7699.11 1039
7699.94 1123
7700.77 1132
7701.60 990
7702.42 1001
7703.25 1057
7704.08 1027
7704.91 1052
7705.74 1031
7706.57 968
7707.39 975
7708.22 977
7709.05 986
7709.88 1034
7710.71 1009
7711.54 1000
7712.37 961
7713.20 993
7714.02 995
7714.85 1048
7715.68 996
7716.51 1019
7717.34 975
7718.17 955
7719.00 970
7719.83 855
7720.66 959
7721.49 966
7722.32 988
7723.15 925
7723.97 944
7724.80 962
7725.63 949
7726.46 919
7727.29 957
7728.12 1022
7728.95 975
7729.78 963
7730.61 980
7731.44 983
7732.27 980
7733.10 958
7733.93 929
7734.76 939
7735.59 977
7736.42 999
7737.25 972
7738.08 977
7738.91 964
7739.74 1013
7740.57 983
7741.40 1049
7742.23 981
7743.06 1000
7743.89 980
7744.72 1042
7745.56 1088
7746.39 1149
7747.22 1259
7748.05 1263
7748.88 1314
7749.71 1211
7750.54 1113
7751.37 1128
7752.20 1144
7753.03 1136
7753.86 1001
7754.69 966
7755.53 1102
7756.36 1045
7757.19 1067
7758.02 1021
7758.85 1096
7759.68 1057
7760.51 1003
7761.35 966
7762.18 1004
7763.01 983
7763.84 897
7764.67 981
7765.50 1029
7766.33 965
7767.17 1025
7768.00 939
7768.83 1031
7769.66 983
7770.49 970
7771.33 964
7772.16 928
7772.99 1018
7773.82 920
7774.65 967
7775.49 1025
7776.32 981
7777.15 1018
7777.98 964
7778.82 970
7779.65 960
7780.48 953
7781.31 953
7782.15 994
7782.98 1027
7783.81 1022
7784.64 1047
7785.48 1109
7786.31 1071
7787.14 972
7787.97 953
7788.81 1020
7789.64 1100
7790.47 1129
7791.31 1035
7792.14 1029
7792.97 1092
7793.81 1048
7794.64 1037
7795.47 1128
7796.31 1023
7797.14 946
7797.97 982
7798.81 1082
7799.64 1123
7800.47 1079
7801.31 1086
7802.14 1064
7802.97 1031
7803.81 991
7804.64 1003
7805.47 1127
7806.31 1002
7807.14 1103
7807.98 1188
7808.81 1076
7809.64 1206
7810.48 1168
7811.31 1115
7812.15 1106
7812.98 1145
7813.82 1349
7814.65 1311
7815.48 1378
7816.32 1535
7817.15 1459
7817.99 1402
7818.82 1512
7819.66 1426
7820.49 1416
7821.33 1431
7822.16 1383
7822.99 1303
7823.83 1307
7824.66 1262
7825.50 1324
7826.33 1391
7827.17 1338
7828.00 1280
7828.84 1309
7829.67 1421
7830.51 1383
7831.34 1261
7832.18 1373
7833.02 1433
7833.85 1447
7834.69 1432
7835.52 1404
7836.36 1383
7837.19 1352
7838.03 1310
7838.86 1445
7839.70 1277
7840.53 1244
7841.37 1321
7842.21 1346
7843.04 1254
7843.88 1357
7844.71 1315
7845.55 1255
7846.39 1246
7847.22 1219
7848.06 1247
7848.89 1268
7849.73 1168
7850.57 1181
7851.40 1138
7852.24 1188
7853.08 1208
7853.91 1224
7854.75 1207
7855.58 1129
7856.42 1140
7857.26 1215
7858.09 1108
7858.93 1196
7859.77 1194
7860.60 1252
7861.44 1280
7862.28 1198
7863.11 1195
7863.95 1143
7864.79 1121
7865.63 1265
7866.46 1219
7867.30 1136
7868.14 1146
7868.97 1159
7869.81 1167
7870.65 1160
7871.49 1305
7872.32 1283
7873.16 1214
7874.00 1221
7874.84 1198
7875.67 1257
7876.51 1387
7877.35 1349
7878.19 1466
7879.02 1414
7879.86 1455
7880.70 1435
7881.54 1285
7882.38 1218
7883.21 1267
7884.05 1266
7884.89 1261
7885.73 1256
7886.57 1210
7887.40 1216
7888.24 1279
7889.08 1313
7889.92 1227
7890.76 1359
7891.59 1427
7892.43 1326
7893.27 1382
7894.11 1446
7894.95 1385
7895.79 1339
7896.63 1339
7897.47 1339
7898.30 1298
7899.14 1335
7899.98 1465
7900.82 1473
7901.66 1365
7902.50 1307
7903.34 1340
7904.18 1254
7905.02 1235
7905.85 1248
7906.69 1138
7907.53 1207
7908.37 1221
7909.21 1198
7910.05 1187
7910.89 1144
7911.73 1085
7912.57 1052
7913.41 1199
7914.25 1383
7915.09 1489
7915.93 1484
7916.77 1690
7917.61 1789
7918.45 1956
7919.29 1965
7920.13 1871
7920.97 1813
7921.81 1737
7922.65 1559
7923.49 1471
7924.33 1401
7925.17 1361
7926.01 1366
7926.85 1297
7927.69 1188
7928.53 1141
7929.37 1147
7930.21 1189
7931.05 1152
7931.89 1088
7932.73 1079
7933.57 1125
7934.41 1136
7935.25 1101
7936.09 1079
7936.93 1009
7937.78 1136
7938.62 1020
7939.46 1168
7940.30 1146
7941.14 1048
7941.98 1004
7942.82 1095
7943.66 1170
7944.50 1141
7945.35 1150
7946.19 1086
7947.03 1079
7947.87 1152
7948.71 1049
7949.55 1119
7950.39 1112
7951.24 1243
7952.08 1159
7952.92 1128
7953.76 1203
7954.60 1196
7955.44 1181
7956.29 1154
7957.13 1174
7957.97 1293
7958.81 1188
7959.65 1175
7960.50 1123
7961.34 1063
7962.18 1093
7963.02 1112
7963.86 1061
7964.71 1097
7965.55 1144
7966.39 1163
7967.23 1182
7968.08 1254
7968.92 1272
7969.76 1247
7970.60 1207
7971.45 1260
7972.29 1045
7973.13 1157
7973.97 1080
7974.82 1124
7975.66 1069
7976.50 1040
7977.35 1130
7978.19 1115
7979.03 1128
7979.87 1071
7980.72 1013
7981.56 1024
7982.40 981
7983.25 1070
7984.09 1024
7984.93 1014
7985.78 1071
7986.62 1072
7987.46 1030
7988.31 999
7989.15 1077
7990.00 978
7990.84 931
7991.68 929
7992.53 1017
7993.37 933
7994.21 973
7995.06 962
7995.90 966
7996.75 964
7997.59 945
7998.43 911
7999.28 882
8000.12 856
8000.97 1003
8001.81 975
8002.65 930
8003.50 962
8004.34 887
8005.19 904
8006.03 908
8006.88 809
8007.72 828
8008.57 970
8009.41 890
8010.26 876
8011.10 869
8011.95 983
8012.79 934
8013.63 952
8014.48 930
8015.32 934
8016.17 906
8017.01 969
8017.86 961
8018.70 905
8019.55 905
8020.40 936
8021.24 890
8022.09 843
8022.93 911
8023.78 923
8024.62 826
8025.47 871
8026.31 845
8027.16 935
8028.00 888
8028.85 879
8029.70 921
8030.54 936
8031.39 887
8032.23 825
8033.08 845
8033.92 904
8034.77 906
8035.62 879
8036.46 836
8037.31 789
8038.16 817
8039.00 909
8039.85 915
8040.69 949
8041.54 918
8042.39 838
8043.23 940
8044.08 926
8044.93 841
8045.77 887
8046.62 848
8047.47 884
8048.31 858
8049.16 825
8050.01 884
8050.85 954
8051.70 864
8052.55 795
8053.39 783
8054.24 834
8055.09 910
8055.94 921
8056.78 826
8057.63 881
8058.48 835
8059.32 838
8060.17 820
8061.02 805
8061.87 797
8062.71 793
8063.56 824
8064.41 879
8065.26 927
8066.10 963
8066.95 894
8067.80 855
8068.65 940
8069.49 902
8070.34 893
8071.19 843
8072.04 892
8072.89 839
8073.73 778
8074.58 846
8075.43 850
8076.28 771
8077.13 816
8077.98 773
8078.82 871
8079.67 849
8080.52 767
8081.37 843
8082.22 866
8083.07 787
8083.91 780
8084.76 877
8085.61 944
8086.46 865
8087.31 817
8088.16 861
8089.01 834
8089.86 827
8090.70 788
8091.55 838
8092.40 880
8093.25 971
8094.10 823
8094.95 768
8095.80 760
8096.65 788
8097.50 833
8098.35 838
8099.20 823
8100.05 841
8100.90 782
8101.74 831
8102.59 807
8103.44 737
8104.29 812
8105.14 822
8105.99 791
8106.84 818
8107.69 868
8108.54 830
8109.39 840
8110.24 863
8111.09 774
8111.94 764
8112.79 847
8113.64 823
8114.49 813
8115.34 864
8116.19 897
8117.04 850
8117.89 929
8118.74 840
8119.59 948
8120.45 925
8121.30 937
8122.15 887
8123.00 961
8123.85 921
8124.70 949
8125.55 923
8126.40 829
8127.25 847
8128.10 819
8128.95 877
8129.80 868
8130.65 837
8131.51 923
8132.36 862
8133.21 773
8134.06 779
8134.91 840
8135.76 855
8136.61 813
8137.46 860
8138.32 915
8139.17 840
8140.02 853
8140.87 849
8141.72 892
8142.57 939
8143.43 917
8144.28 910
8145.13 908
8145.98 949
8146.83 932
8147.68 942
8148.54 908
8149.39 892
8150.24 878
8151.09 884
8151.94 906
8152.80 937
8153.65 1041
8154.50 1053
8155.35 1070
8156.21 994
8157.06 1070
8157.91 1068
8158.76 1003
8159.62 1010
8160.47 963
8161.32 983
8162.17 905
8163.03 872
8163.88 866
8164.73 857
8165.59 845
8166.44 917
8167.29 869
8168.14 928
8169.00 930
8169.85 881
8170.70 861
8171.56 855
8172.41 988
8173.26 900
8174.12 859
8174.97 944
8175.82 851
8176.68 849
8177.53 830
8178.38 785
8179.24 773
8180.09 786
8180.94 764
8181.80 834
8182.65 855
8183.51 848
8184.36 810
8185.21 815
8186.07 833
8186.92 769
8187.78 787
8188.63 890
8189.48 803
8190.34 781
8191.19 792
8192.05 744
8192.90 755
8193.75 822
8194.61 825
8195.46 810
8196.32 767
8197.17 809
8198.03 866
8198.88 807
8199.74 837
8200.59 786
8201.45 774
8202.30 845
8203.16 798
8204.01 796
8204.87 762
8205.72 769
8206.57 851
8207.43 810
8208.29 746
8209.14 763
8210.00 823
8210.85 736
8211.71 773
8212.56 792
8213.42 761
8214.27 803
8215.13 843
8215.98 888
8216.84 926
8217.69 874
8218.55 881
8219.41 871
8220.26 890
8221.12 940
8221.97 928
8222.83 946
8223.68 947
8224.54 967
8225.40 1003
8226.25 995
8227.11 855
8227.96 902
8228.82 882
8229.68 842
8230.53 902
8231.39 885
8232.25 858
8233.10 734
8233.96 784
8234.82 871
8235.67 799
8236.53 786
8237.38 726
8238.24 784
8239.10 795
8239.95 781
8240.81 792
8241.67 913
8242.53 752
8243.38 795
8244.24 733
8245.10 848
8245.95 839
8246.81 784
8247.67 832
8248.52 884
8249.38 888
8250.24 808
8251.10 795
8251.95 901
8252.81 826
8253.67 800
8254.53 881
8255.38 908
8256.24 828
8257.10 795
8257.96 818
8258.81 875
8259.67 798
8260.53 769
8261.39 839
8262.25 818
8263.10 737
8263.96 728
8264.82 742
8265.68 825
8266.54 834
8267.39 843
8268.25 836
8269.11 808
8269.97 768
8270.83 751
8271.69 738
8272.54 772
8273.40 845
8274.26 822
8275.12 877
8275.98 795
8276.84 751
8277.70 805
8278.55 788
8279.41 831
8280.27 824
8281.13 824
8281.99 754
8282.85 771
8283.71 775
8284.57 891
8285.43 911
8286.29 849
8287.14 869
8288.00 809
8288.86 864
8289.72 817
8290.58 803
8291.44 876
8292.30 809
8293.16 884
8294.02 898
8294.88 882
8295.74 903
8296.60 893
8297.46 888
8298.32 843
8299.18 834
8300.04 870
8300.90 851
8301.76 892
8302.62 901
8303.48 885
8304.34 904
8305.20 861
8306.06 829
8306.92 844
8307.78 911
8308.64 783
8309.50 870
8310.36 852
8311.22 777
8312.08 798
8312.94 860
8313.80 939
8314.66 864
8315.52 813
8316.38 854
8317.24 854
8318.11 914
8318.97 842
8319.83 821
8320.69 814
8321.55 788
8322.41 862
8323.27 855
8324.13 908
8324.99 832
8325.85 851
8326.72 892
8327.58 856
8328.44 824
8329.30 782
8330.16 819
8331.02 751
8331.88 791
8332.75 737
8333.61 788
8334.47 811
8335.33 840
8336.19 849
8337.05 853
8337.92 833
8338.78 848
8339.64 872
8340.50 864
8341.36 867
8342.23 873
8343.09 841
8343.95 870
8344.81 918
8345.67 922
8346.54 915
8347.40 919
8348.26 941
8349.12 895
8349.99 822
8350.85 860
8351.71 839
8352.57 830
8353.44 951
8354.30 853
8355.16 849
8356.03 893
8356.89 937
8357.75 880
8358.61 827
8359.48 838
8360.34 925
8361.20 874
8362.07 901
8362.93 930
8363.79 866
8364.66 936
8365.52 856
8366.38 943
8367.25 968
8368.11 840
8368.97 898
8369.84 932
8370.70 1017
8371.56 950
8372.43 916
8373.29 891
8374.15 831
8375.02 937
8375.88 982
8376.74 957
8377.61 1020
8378.47 983
8379.34 931
8380.20 929
8381.06 975
8381.93 962
8382.79 901
8383.66 935
8384.52 962
8385.39 963
8386.25 1104
8387.11 1123
8387.98 976
8388.84 957
8389.71 954
8390.57 1012
8391.44 1061
8392.30 941
8393.17 994
8394.03 999
8394.90 1075
8395.76 1064
8396.63 938
8397.49 1013
8398.36 1027
8399.22 1041
8400.09 1112
8400.95 1050
8401.82 1107
8402.68 1093
8403.55 985
8404.41 1009
8405.28 1098
8406.14 1021
8407.01 1122
8407.87 1061
8408.74 1104
8409.60 1114
8410.47 1039
8411.34 1073
8412.20 1146
8413.07 1113
8413.93 1197
8414.80 1176
8415.66 1146
8416.53 1173
8417.40 1118
8418.26 1196
8419.13 1190
8419.99 1223
8420.86 1232
8421.73 1167
8422.59 1232
8423.46 1265
8424.32 1328
8425.19 1319
8426.06 1250
8426.92 1315
8427.79 1358
8428.66 1359
8429.52 1327
8430.39 1358
8431.26 1384
8432.12 1432
8432.99 1443
8433.86 1485
8434.72 1383
8435.59 1492
8436.46 1489
8437.32 1450
8438.19 1459
8439.06 1660
8439.93 1709
8440.79 1636
8441.66 1883
8442.53 1933
8443.39 1772
8444.26 1896
8445.13 1880
8446.00 1842
8446.86 1940
8447.73 1869
8448.60 1920
8449.47 1976
8450.33 1916
8451.20 1821
8452.07 2113
8452.94 2174
8453.81 2539
8454.67 2723
8455.54 3092
8456.41 3571
8457.28 3765
8458.15 3944
8459.01 3906
8459.88 3733
8460.75 3617
8461.62 3285
8462.49 2871
8463.35 2679
8464.22 2558
8465.09 2536
8465.96 2590
8466.83 2788
8467.70 3094
8468.57 3868
8469.43 4956
8470.30 5628
8471.17 6131
8472.04 6122
8472.91 5896
8473.78 5386
8474.65 4781
8475.52 4135
8476.38 3379
8477.25 2973
8478.12 2642
8478.99 2335
8479.86 2168
8480.73 1972
8481.60 1804
8482.47 1694
8483.34 1699
8484.21 1728
8485.08 1691
8485.95 1749
8486.82 1674
8487.69 1666
8488.55 1646
8489.42 1696
8490.29 1517
8491.16 1473
8492.03 1471
8492.90 1519
8493.77 1547
8494.64 1532
8495.51 1556
8496.38 1585
8497.25 1661
8498.12 1821
8498.99 1725
8499.86 1651
8500.73 1652
8501.60 1576
8502.47 1511
8503.34 1466
8504.22 1519
8505.09 1404
8505.96 1588
8506.83 1495
8507.70 1707
8508.57 1773
8509.44 1791
8510.31 1839
8511.18 1943
8512.05 1794
8512.92 1703
8513.79 1634
8514.66 1635
8515.53 1571
8516.41 1494
8517.28 1410
8518.15 1377
8519.02 1311
8519.89 1327
8520.76 1364
8521.63 1358
8522.50 1433
8523.38 1499
8524.25 1478
8525.12 1513
8525.99 1444
8526.86 1504
8527.73 1495
8528.60 1446
8529.48 1553
8530.35 1530
8531.22 1515
8532.09 1477
8532.96 1578
8533.84 1572
8534.71 1619
8535.58 1635
8536.45 1719
8537.32 1681
8538.20 1711
8539.07 1666
8539.94 1572
8540.81 1522
8541.68 1554
8542.56 1584
8543.43 1518
8544.30 1557
8545.17 1656
8546.05 1553
8546.92 1607
8547.79 1482
8548.67 1534
8549.54 1615
8550.41 1524
8551.28 1590
8552.16 1651
8553.03 1813
8553.90 1867
8554.78 2084
8555.65 2217
8556.52 2076
8557.39 2002
8558.27 1872
8559.14 1732
8560.01 1748
8560.89 1562
8561.76 1431
8562.63 1454
8563.51 1389
8564.38 1260
8565.25 1238
8566.13 1274
8567.00 1351
8567.88 1367
8568.75 1291
8569.62 1197
8570.50 1214
8571.37 1187
8572.24 1182
8573.12 1179
8573.99 1194
8574.87 1202
8575.74 1194
8576.61 1294
8577.49 1076
8578.36 1041
8579.24 1105
8580.11 1118
8580.99 1095
8581.86 1006
8582.73 1154
8583.61 1197
8584.48 1227
8585.36 1179
8586.23 1122
8587.11 1015
8587.98 1161
8588.86 1107
8589.73 1163
8590.61 1176
8591.48 1138
8592.36 1091
8593.23 1092
8594.11 1113
8594.98 1112
8595.86 1115
8596.73 1145
8597.61 1173
8598.48 1155
8599.36 1139
8600.23 1227
8601.11 1143
8601.98 1099
8602.86 1161
8603.73 1081
8604.61 1077
8605.49 1082
8606.36 1042
8607.24 1099
8608.11 1102
8608.99 1146
8609.86 1061
8610.74 1095
8611.62 1196
8612.49 1252
8613.37 1223
8614.24 1277
8615.12 1228
8616.00 1207
8616.87 1158
8617.75 1143
8618.62 1179
8619.50 1203
8620.38 1151
8621.25 1073
8622.13 1132
8623.01 1143
8623.88 1161
8624.76 1203
8625.64 1276
8626.51 1262
8627.39 1280
8628.27 1256
8629.14 1241
8630.02 1297
8630.90 1231
8631.77 1228
8632.65 1261
8633.53 1271
8634.40 1265
8635.28 1247
8636.16 1287
8637.04 1236
8637.91 1220
8638.79 1288
8639.67 1342
8640.55 1375
8641.42 1332
8642.30 1366
8643.18 1295
8644.06 1273
8644.93 1363
8645.81 1357
8646.69 1391
8647.57 1427
8648.44 1463
8649.32 1425
8650.20 1379
8651.08 1397
8651.96 1546
8652.83 1532
8653.71 1457
8654.59 1496
8655.47 1511
8656.35 1439
8657.22 1368
8658.10 1446
8658.98 1460
8659.86 1535
8660.74 1441
8661.62 1544
8662.49 1514
8663.37 1403
8664.25 1391
8665.13 1530
8666.01 1574
8666.89 1492
8667.77 1607
8668.64 1612
8669.52 1717
8670.40 1793
8671.28 1890
8672.16 1988
8673.04 2150
8673.92 2335
8674.80 2459
8675.68 2572
8676.56 2735
8677.44 2598
8678.31 2513
8679.19 2443
8680.07 2228
8680.95 1970
8681.83 1941
8682.71 1912
8683.59 1910
8684.47 1828
8685.35 1750
8686.23 1694
8687.11 1886
8687.99 1950
8688.87 2104
8689.75 2386
8690.63 3012
8691.51 3705
8692.39 4271
8693.27 4716
8694.15 4940
8695.03 4742
8695.91 4542
8696.79 4121
8697.67 3646
8698.55 3146
8699.43 2686
8700.31 2301
8701.19 2025
8702.07 1789
8702.95 1639
8703.83 1668
8704.71 1573
8705.59 1520
8706.48 1397
8707.36 1417
8708.24 1454
8709.12 1389
8710.00 1374
8710.88 1358
8711.76 1334
8712.64 1318
8713.52 1333
8714.40 1244
8715.28 1232
8716.17 1120
8717.05 1202
8717.93 1169
8718.81 1260
8719.69 1216
8720.57 1327
8721.45 1391
8722.34 1261
8723.22 1340
8724.10 1274
8724.98 1222
8725.86 1264
8726.74 1188
8727.63 1250
8728.51 1231
8729.39 1240
8730.27 1435
8731.15 1504
8732.04 1574
8732.92 1661
8733.80 1530
8734.68 1360
8735.56 1300
8736.45 1244
8737.33 1156
8738.21 1199
8739.09 1236
8739.98 1149
8740.86 1137
8741.74 1082
8742.62 1137
8743.51 1092
8744.39 1076
8745.27 1132
8746.15 1155
8747.04 1242
8747.92 1205
8748.80 1059
8749.69 1218
8750.57 1207
8751.45 1159
8752.33 1168
8753.22 1136
8754.10 1119
8754.98 1209
8755.87 1201
8756.75 1146
8757.63 1265
8758.52 1271
8759.40 1309
8760.28 1304
8761.17 1273
8762.05 1180
8762.93 1198
8763.82 1226
8764.70 1230
8765.59 1211
8766.47 1267
8767.35 1332
8768.24 1296
8769.12 1239
8770.00 1280
8770.89 1169
8771.77 1331
8772.66 1319
8773.54 1211
8774.42 1237
8775.31 1130
8776.19 1118
8777.08 1043
8777.96 1077
8778.85 1075
8779.73 1096
8780.62 1084
8781.50 1133
8782.38 1066
8783.27 1046
8784.15 1054
8785.04 1024
8785.92 1121
8786.81 1026
8787.69 960
8788.58 1019
8789.46 965
8790.35 1083
8791.23 1131
8792.12 1106
8793.00 1177
8793.89 1143
8794.77 1106
8795.66 1144
8796.54 1117
8797.43 1107
8798.31 1145
8799.20 1027
8800.08 1032
8800.97 1054
8801.86 1019
8802.74 960
8803.63 1007
8804.51 1094
8805.40 1075
8806.28 1063
8807.17 1054
8808.06 982
8808.94 1017
8809.83 980
8810.71 1023
8811.60 930
8812.49 873
8813.37 907
8814.26 902
8815.14 879
8816.03 851
8816.92 866
8817.80 938
8818.69 838
8819.58 866
8820.46 918
8821.35 907
8822.24 936
8823.12 919
8824.01 873
8824.90 803
8825.78 928
8826.67 977
8827.56 954
8828.44 922
8829.33 972
8830.22 897
8831.10 916
8831.99 906
8832.88 986
8833.77 948
8834.65 860
8835.54 903
8836.43 939
8837.31 873
8838.20 895
8839.09 855
8839.98 888
8840.86 858
8841.75 820
8842.64 844
8843.53 857
8844.41 866
8845.30 921
8846.19 929
8847.08 921
8847.97 834
8848.85 852
8849.74 902
8850.63 904
8851.52 829
8852.41 867
8853.29 877
8854.18 869
8855.07 866
8855.96 822
8856.85 873
8857.74 825
8858.62 799
8859.51 758
8860.40 783
8861.29 770
8862.18 832
8863.07 770
8863.95 870
8864.84 854
8865.73 851
8866.62 784
8867.51 838
8868.40 783
8869.29 727
8870.18 732
8871.07 775
8871.95 774
8872.84 761
8873.73 812
8874.62 770
8875.51 749
8876.40 768
8877.29 753
8878.18 744
8879.07 734
8879.96 728
8880.85 685
8881.74 748
8882.63 767
8883.52 753
8884.41 772
8885.30 713
8886.19 717
8887.08 773
8887.97 758
8888.86 731
8889.75 710
8890.64 734
8891.53 789
8892.42 738
8893.31 746
8894.20 783
8895.09 742
8895.98 745
8896.87 698
8897.76 743
8898.65 716
8899.54 711
8900.43 748
8901.32 737
8902.21 735
8903.10 782
8903.99 763
8904.88 742
8905.77 742
8906.66 732
8907.55 725
8908.45 709
8909.34 705
8910.23 715
8911.12 670
8912.01 679
8912.90 666
8913.79 720
8914.68 732
8915.57 737
8916.47 773
8917.36 744
8918.25 728
8919.14 692
8920.03 666
8920.92 665
8921.81 704
8922.71 692
8923.60 728
8924.49 711
8925.38 726
8926.27 646
8927.16 598
8928.06 627
8928.95 671
8929.84 668
8930.73 687
8931.62 662
8932.52 670
8933.41 661
8934.30 678
8935.19 688
8936.09 699
8936.98 680
8937.87 711
8938.76 658
8939.65 750
8940.55 691
8941.44 574
8942.33 690
8943.23 646
8944.12 655
8945.01 661
8945.90 639
8946.80 606
8947.69 620
8948.58 645
8949.47 633
8950.37 619
8951.26 634
8952.15 650
8953.05 662
8953.94 711
8954.83 611
8955.73 658
8956.62 669
8957.51 642
8958.41 669
8959.30 723
8960.19 736
8961.09 699
8961.98 707
8962.87 667
8963.77 601
8964.66 687
8965.56 707
8966.45 685
8967.34 674
8968.24 665
8969.13 645
8970.03 665
8970.92 640
8971.81 663
8972.71 660
8973.60 652
8974.50 679
8975.39 713
8976.28 682
8977.18 732
8978.07 683
8978.97 739
8979.86 817
8980.76 732
8981.65 701
8982.55 724
8983.44 619
8984.33 604
8985.23 635
8986.12 627
8987.02 664
8987.91 662
8988.81 672
8989.70 676
8990.60 594
8991.49 657
8992.39 705
8993.28 719
8994.18 653
8995.07 638
8995.97 635
8996.87 618
8997.76 605
8998.66 606
8999.55 640
9000.45 697
9001.34 708
9002.24 571
9003.13 650
9004.03 711
9004.93 662
9005.82 714
9006.72 679
9007.61 657
9008.51 644
9009.40 675
9010.30 696
9011.20 713
9012.09 626
9012.99 580
9013.88 598
9014.78 664
9015.68 624
9016.57 661
9017.47 642
9018.37 678
9019.26 688
9020.16 730
9021.06 695
9021.95 667
9022.85 620
9023.75 586
9024.64 585
9025.54 605
9026.44 636
9027.33 660
9028.23 595
9029.13 682
9030.02 685
9030.92 687
9031.82 651
9032.71 642
9033.61 626
9034.51 633
9035.41 626
9036.30 610
9037.20 621
9038.10 609
9039.00 609
9039.89 651
9040.79 613
9041.69 615
9042.59 592
9043.48 566
9044.38 588
9045.28 680
9046.18 627
9047.07 653
9047.97 572
9048.87 647
9049.77 621
9050.67 643
9051.56 703
9052.46 660
9053.36 548
9054.26 607
9055.16 618
9056.06 614
9056.95 625
9057.85 596
9058.75 654
9059.65 730
9060.55 629
9061.45 682
9062.34 633
9063.24 678
9064.14 717
9065.04 729
9065.94 649
9066.84 619
9067.74 656
9068.64 671
9069.53 595
9070.43 673
9071.33 696
9072.23 654
9073.13 619
9074.03 633
9074.93 585
9075.83 649
9076.73 673
9077.63 707
9078.53 681
9079.43 675
9080.33 699
9081.23 710
9082.12 715
9083.02 677
9083.92 586
9084.82 593
9085.72 606
9086.62 643
9087.52 613
9088.42 621
9089.32 720
9090.22 696
9091.12 668
9092.02 672
9092.92 655
9093.82 607
9094.72 684
9095.62 617
9096.52 617
9097.42 630
9098.32 643
9099.22 648
9100.13 626
9101.03 656
9101.93 637
9102.83 656
9103.73 658
9104.63 615
9105.53 627
9106.43 620
9107.33 602
9108.23 649
9109.13 629
9110.03 656
9110.93 626
9111.84 629
9112.74 611
9113.64 654
9114.54 708
9115.44 678
9116.34 659
9117.24 659
9118.14 604
9119.05 554
9119.95 666
9120.85 676
9121.75 658
9122.65 657
9123.55 633
9124.45 686
9125.36 672
9126.26 729
9127.16 725
9128.06 643
9128.96 645
9129.87 624
9130.77 628
9131.67 613
9132.57 709
9133.47 609
9134.38 627
9135.28 651
9136.18 605
9137.08 624
9137.98 594
9138.89 590
9139.79 675
9140.69 562
9141.59 642
9142.50 648
9143.40 655
9144.30 595
9145.21 603
9146.11 636
9147.01 627
9147.91 615
9148.82 613
9149.72 636
9150.62 622
9151.53 643
9152.43 609
9153.33 658
9154.23 638
9155.14 636
9156.04 592
9156.94 579
9157.85 613
9158.75 683
9159.65 627
9160.56 653
9161.46 636
9162.36 620
9163.27 610
9164.17 582
9165.08 571
9165.98 576
9166.88 611
9167.79 568
9168.69 615
9169.59 625
9170.50 687
9171.40 617
9172.31 655
9173.21 648
9174.11 575
9175.02 654
9175.92 569
9176.83 639
9177.73 650
9178.64 717
9179.54 599
9180.44 627
9181.35 563
9182.25 571
9183.16 620
9184.06 613
9184.97 609
9185.87 674
9186.78 640
9187.68 568
9188.59 637
9189.49 637
9190.40 635
9191.30 599
9192.21 590
9193.11 690
9194.02 677
9194.92 693
9195.83 659
9196.73 658
9197.64 613
9198.54 627
9199.45 634
9200.35 651
9201.26 677
9202.16 665
9203.07 689
9203.98 760
9204.88 646
9205.79 658
9206.69 638
9207.60 588
9208.50 618
9209.41 584
9210.32 627
9211.22 648
9212.13 659
9213.03 675
9213.94 715
9214.85 671
9215.75 690
9216.66 705
9217.57 738
9218.47 718
9219.38 754
9220.28 692
9221.19 691
9222.10 686
9223.00 692
9223.91 662
9224.82 659
9225.72 660
9226.63 696
9227.54 622
9228.44 628
9229.35 728
9230.26 653
9231.16 595
9232.07 606
9232.98 629
9233.89 657
9234.79 646
9235.70 616
9236.61 603
9237.51 639
9238.42 649
9239.33 629
9240.24 626
9241.14 600
9242.05 654
9242.96 622
9243.87 668
9244.77 619
9245.68 627
9246.59 607
9247.50 650
9248.40 653
9249.31 636
9250.22 579
9251.13 585
9252.04 642
9252.94 586
9253.85 581
9254.76 678
9255.67 578
9256.58 640
9257.48 607
9258.39 617
9259.30 673
9260.21 651
9261.12 647
9262.03 629
9262.94 568
9263.84 622
9264.75 591
9265.66 565
9266.57 625
9267.48 582
9268.39 586
9269.30 665
9270.20 655
9271.11 632
9272.02 655
9272.93 663
9273.84 633
9274.75 596
9275.66 565
9276.57 593
9277.48 562
9278.39 614
9279.30 575
9280.21 575
9281.11 571
9282.02 565
9282.93 606
9283.84 619
9284.75 627
9285.66 691
9286.57 639
9287.48 630
9288.39 528
9289.30 584
9290.21 593
9291.12 617
9292.03 669
9292.94 679
9293.85 607
9294.76 648
9295.67 615
9296.58 592
9297.49 615
9298.40 656
9299.31 685
9300.22 687
9301.13 663
9302.04 594
9302.95 592
9303.86 628
9304.77 617
9305.69 718
9306.60 670
9307.51 661
9308.42 733
9309.33 715
9310.24 683
9311.15 744
9312.06 712
9312.97 683
9313.88 695
9314.79 726
9315.70 701
9316.62 667
9317.53 670
9318.44 687
9319.35 665
9320.26 653
9321.17 628
9322.08 631
9322.99 655
9323.91 678
9324.82 598
9325.73 620
9326.64 577
9327.55 629
9328.46 573
9329.38 643
9330.29 639
9331.20 636
9332.11 668
9333.02 680
9333.94 595
9334.85 573
9335.76 613
9336.67 656
9337.58 663
9338.50 622
9339.41 630
9340.32 724
9341.23 612
9342.15 682
9343.06 656
9343.97 691
9344.88 657
9345.80 617
9346.71 643
9347.62 606
9348.53 623
9349.45 672
9350.36 642
9351.27 665
9352.18 617
9353.10 658
9354.01 657
9354.92 640
9355.84 652
9356.75 589
9357.66 637
9358.58 645
9359.49 639
9360.40 672
9361.32 620
9362.23 557
9363.14 583
9364.06 669
9364.97 699
9365.88 670
9366.80 599
9367.71 713
9368.62 681
9369.54 627
9370.45 575
9371.37 661
9372.28 620
9373.19 599
9374.11 634
9375.02 641
9375.94 638
9376.85 642
9377.76 610
9378.68 619
9379.59 636
9380.51 615
9381.42 693
9382.33 661
9383.25 638
9384.16 654
9385.08 639
9385.99 702
9386.91 641
9387.82 688
9388.74 627
9389.65 683
9390.57 709
9391.48 729
9392.40 755
9393.31 787
9394.23 729
9395.14 761
9396.06 745
9396.97 763
9397.89 758
9398.80 748
9399.72 760
9400.63 695
9401.55 715
9402.46 681
9403.38 635
9404.29 663
9405.21 663
9406.12 715
9407.04 692
9407.95 684
9408.87 753
9409.79 661
9410.70 687
9411.62 691
9412.53 655
9413.45 698
9414.36 679
9415.28 640
9416.20 707
9417.11 722
9418.03 697
9418.95 683
9419.86 790
9420.78 696
9421.69 697
9422.61 737
9423.53 691
9424.44 734
9425.36 748
9426.28 756
9427.19 693
9428.11 688
9429.03 673
9429.94 708
9430.86 624
9431.78 741
9432.69 755
9433.61 748
9434.53 703
9435.44 729
9436.36 804
9437.28 773
9438.19 758
9439.11 775
9440.03 748
9440.95 761
9441.86 734
9442.78 731
9443.70 731
9444.62 793
9445.53 794
9446.45 782
9447.37 776
9448.29 762
9449.20 810
9450.12 843
9451.04 946
9451.96 1146
9452.87 1045
9453.79 1208
9454.71 1215
9455.63 1212
9456.55 1172
9457.46 1057
9458.38 967
9459.30 923
9460.22 912
9461.14 821
9462.05 866
9462.97 903
9463.89 839
9464.81 830
9465.73 837
9466.65 803
9467.56 794
9468.48 742
9469.40 746
9470.32 760
9471.24 764
9472.16 834
9473.08 810
9473.99 745
9474.91 702
9475.83 726
9476.75 760
9477.67 823
9478.59 820
9479.51 745
9480.43 777
9481.35 824
9482.27 843
9483.19 847
9484.10 807
9485.02 798
9485.94 819
9486.86 782
9487.78 802
9488.70 815
9489.62 782
9490.54 799
9491.46 777
9492.38 695
9493.30 698
9494.22 738
9495.14 693
9496.06 676
9496.98 702
9497.90 704
9498.82 737
9499.74 707
9500.66 709
9501.58 704
9502.50 684
9503.42 764
9504.34 698
9505.26 785
9506.18 748
9507.10 719
9508.02 728
9508.94 685
9509.86 699
9510.78 694
9511.70 696
9512.63 717
9513.55 791
9514.47 737
9515.39 753
9516.31 803
9517.23 815
9518.15 888
9519.07 884
9519.99 832
9520.91 798
9521.83 809
9522.76 762
9523.68 773
9524.60 828
9525.52 834
9526.44 816
9527.36 823
9528.28 764
9529.21 909
9530.13 972
9531.05 1045
9531.97 1053
9532.89 1101
9533.81 1174
9534.74 1206
9535.66 1197
9536.58 1197
9537.50 1140
9538.42 1129
9539.35 1106
9540.27 1050
9541.19 967
9542.11 989
9543.03 934
9543.96 891
9544.88 864
9545.80 896
9546.72 865
9547.64 808
9548.57 840
9549.49 828
9550.41 762
9551.33 829
9552.26 855
9553.18 895
9554.10 838
9555.03 749
9555.95 769
9556.87 808
9557.79 779
9558.72 824
9559.64 905
9560.56 881
9561.49 847
9562.41 794
9563.33 845
9564.26 890
9565.18 843
9566.10 820
9567.03 824
9567.95 732
9568.87 815
9569.80 827
9570.72 808
9571.64 745
9572.57 806
9573.49 779
9574.41 752
9575.34 872
9576.26 826
9577.18 727
9578.11 787
9579.03 806
9579.96 781
9580.88 810
9581.80 781
9582.73 738
9583.65 715
9584.58 727
9585.50 698
9586.43 759
9587.35 748
9588.27 766
9589.20 731
9590.12 734
9591.05 705
9591.97 727
9592.90 801
9593.82 720
9594.75 738
9595.67 709
9596.60 762
9597.52 744
9598.45 820
9599.37 828
9600.29 692
9601.22 760
9602.14 789
9603.07 848
9604.00 808
9604.92 818
9605.85 830
9606.77 784
9607.70 826
9608.62 884
9609.55 851
9610.47 837
9611.40 878
9612.32 883
9613.25 902
9614.17 858
9615.10 797
9616.03 827
9616.95 848
9617.88 888
9618.80 832
9619.73 861
9620.65 981
9621.58 960
9622.51 911
9623.43 867
9624.36 919
9625.29 877
9626.21 874
9627.14 859
9628.06 921
9628.99 942
9629.92 943
9630.84 931
9631.77 957
9632.70 998
9633.62 970
9634.55 986
9635.48 988
9636.40 959
9637.33 1031
9638.26 1061
9639.18 1088
9640.11 1086
9641.04 1063
9641.96 1043
9642.89 1119
9643.82 1104
9644.74 1083
9645.67 1126
9646.60 1148
9647.53 1173
9648.45 1239
9649.38 1308
9650.31 1389
9651.24 1352
9652.16 1332
9653.09 1344
9654.02 1245
9654.95 1186
9655.87 1191
9656.80 1227
9657.73 1212
9658.66 1143
9659.58 1249
9660.51 1219
9661.44 1153
9662.37 1087
9663.30 1056
9664.22 1123
9665.15 1234
9666.08 1237
9667.01 1201
9667.94 1191
9668.86 1113
9669.79 1182
9670.72 1096
9671.65 1157
9672.58 1209
9673.51 1220
9674.43 1232
9675.36 1247
9676.29 1223
9677.22 1223
9678.15 1294
9679.08 1321
9680.01 1254
9680.94 1250
9681.86 1263
9682.79 1266
9683.72 1347
9684.65 1404
9685.58 1335
9686.51 1341
9687.44 1320
9688.37 1337
9689.30 1395
9690.23 1389
9691.16 1449
9692.08 1474
9693.01 1422
9693.94 1422
9694.87 1543
9695.80 1558
9696.73 1588
9697.66 1686
9698.59 1727
9699.52 1878
9700.45 1820
9701.38 1885
9702.31 1853
9703.24 1737
9704.17 1701
9705.10 1756
9706.03 1533
9706.96 1469
9707.89 1594
9708.82 1491
9709.75 1384
9710.68 1375
9711.61 1440
9712.54 1541
9713.47 1591
9714.40 1627
9715.33 1745
9716.26 1610
9717.19 1606
9718.12 1635
9719.06 1612
9719.99 1607
9720.92 1574
9721.85 1457
9722.78 1417
9723.71 1383
9724.64 1301
9725.57 1437
9726.50 1330
9727.43 1327
9728.36 1324
9729.30 1360
9730.23 1340
9731.16 1386
9732.09 1471
9733.02 1517
9733.95 1402
9734.88 1370
9735.81 1412
9736.75 1431
9737.68 1353
9738.61 1292
9739.54 1342
9740.47 1251
9741.40 1275
9742.34 1177
9743.27 1109
9744.20 1220
9745.13 1161
9746.06 1134
9747.00 1174
9747.93 1231
9748.86 1163
9749.79 1142
9750.72 1113
9751.66 1164
9752.59 1099
9753.52 1143
9754.45 1149
9755.39 1096
9756.32 1052
9757.25 1082
9758.18 1115
9759.12 1159
9760.05 1182
9760.98 1144
9761.91 1143
9762.85 1085
9763.78 1077
9764.71 1046
9765.64 1058
9766.58 1068
9767.51 1165
9768.44 1120
9769.38 1087
9770.31 1069
9771.24 1140
9772.18 1131
9773.11 1057
9774.04 1053
9774.98 1167
9775.91 1195
9776.84 1201
9777.78 1238
9778.71 1248
9779.64 1325
9780.58 1345
9781.51 1298
9782.44 1279
9783.38 1268
9784.31 1274
9785.25 1251
9786.18 1337
9787.11 1272
9788.05 1209
9788.98 1203
9789.92 1160
9790.85 1112
9791.78 1075
9792.72 1098
9793.65 1028
9794.59 1104
9795.52 1083
9796.46 1109
9797.39 1088
9798.32 1163
9799.26 1242
9800.19 1194
9801.13 1177
9802.06 1211
9803.00 1198
9803.93 1093
9804.87 1044
9805.80 1037
9806.74 1079
9807.67 1064
9808.61 923
9809.54 859
9810.48 926
9811.41 994
9812.35 975
9813.28 960
9814.22 915
9815.15 855
9816.09 925
9817.02 984
9817.96 954
9818.89 888
9819.83 877
9820.76 899
9821.70 945
9822.64 880
9823.57 903
9824.51 913
9825.44 937
9826.38 885
9827.31 847
9828.25 849
9829.19 909
9830.12 868
9831.06 859
9831.99 790
9832.93 861
9833.87 907
9834.80 784
9835.74 867
9836.68 907
9837.61 868
9838.55 894
9839.48 847
9840.42 850
9841.36 863
9842.29 860
9843.23 831
9844.17 955
9845.10 814
9846.04 791
9846.98 871
9847.91 816
9848.85 811
9849.79 799
9850.72 847
9851.66 777
9852.60 785
9853.54 884
9854.47 869
9855.41 829
9856.35 818
9857.28 850
9858.22 878
9859.16 856
9860.10 808
9861.03 850
9861.97 835
9862.91 848
9863.85 859
9864.78 807
9865.72 820
9866.66 862
9867.60 839
9868.54 866
9869.47 858
9870.41 871
9871.35 841
9872.29 796
9873.22 830
9874.16 828
9875.10 853
9876.04 962
9876.98 937
9877.92 849
9878.85 824
9879.79 809
9880.73 835
9881.67 843
9882.61 903
9883.55 922
9884.48 873
9885.42 808
9886.36 791
9887.30 834
9888.24 857
9889.18 876
9890.12 780
9891.06 792
9891.99 823
9892.93 705
9893.87 715
9894.81 676
9895.75 691
9896.69 797
9897.63 759
9898.57 793
9899.51 714
9900.45 739
9901.39 772
9902.33 750
9903.27 787
9904.20 769
9905.14 748
9906.08 700
9907.02 777
9907.96 779
9908.90 791
9909.84 771
9910.78 783
9911.72 793
9912.66 799
9913.60 829
9914.54 801
9915.48 775
9916.42 770
9917.36 789
9918.30 808
9919.24 832
9920.18 824
9921.12 788
9922.06 836
9923.00 871
9923.94 988
9924.88 1037
9925.83 1134
9926.77 1266
9927.71 1327
9928.65 1311
9929.59 1290
9930.53 1229
9931.47 1235
9932.41 1055
9933.35 989
9934.29 966
9935.23 922
9936.17 868
9937.12 834
9938.06 848
9939.00 771
9939.94 692
9940.88 765
9941.82 788
9942.76 764
9943.70 735
9944.65 762
9945.59 800
9946.53 733
9947.47 788
9948.41 757
9949.35 761
9950.29 792
9951.24 798
9952.18 723
9953.12 738
9954.06 724
9955.00 781
9955.95 739
9956.89 726
9957.83 692
9958.77 737
9959.71 721
9960.66 642
9961.60 680
9962.54 706
9963.48 740
9964.43 719
9965.37 694
9966.31 678
9967.25 745
9968.20 719
9969.14 740
9970.08 707
9971.02 690
9971.97 745
9972.91 729
9973.85 711
9974.79 680
9975.74 662
9976.68 690
9977.62 680
9978.57 663
9979.51 638
9980.45 670
9981.40 778
9982.34 737
9983.28 659
9984.23 649
9985.17 679
9986.11 689
9987.06 659
9988.00 654
9988.94 634
9989.89 622
9990.83 659
9991.77 731
9992.72 633
9993.66 719
9994.60 712
9995.55 677
9996.49 689
9997.44 676
9998.38 673
9999.32 663
10000.27 682
10001.21 619
10002.16 628
10003.10 633
10004.04 697
10004.99 677
10005.93 630
10006.88 643
10007.82 640
10008.77 698
10009.71 662
10010.66 717
10011.60 676
10012.54 640
10013.49 659
10014.43 593
10015.38 675
10016.32 614
10017.27 646
10018.21 663
10019.16 643
10020.10 659
10021.05 629
10021.99 613
10022.94 608
10023.88 643
10024.83 660
10025.77 672
10026.72 617
10027.67 649
10028.61 613
10029.56 581
10030.50 625
10031.45 632
10032.39 654
10033.34 586
10034.28 627
10035.23 629
10036.18 656
10037.12 608
10038.07 586
10039.01 603
10039.96 567
10040.90 601
10041.85 640
10042.80 665
10043.74 673
10044.69 636
10045.64 655
10046.58 547
10047.53 549
10048.47 589
10049.42 605
10050.37 598
10051.31 597
10052.26 611
10053.21 571
10054.15 582
10055.10 602
10056.05 630
10056.99 598
10057.94 591
10058.89 590
10059.83 627
10060.78 613
10061.73 535
10062.67 617
10063.62 665
10064.57 574
10065.52 589
10066.46 593
10067.41 602
10068.36 658
10069.30 573
10070.25 616
10071.20 597
10072.15 575
10073.09 563
10074.04 650
10074.99 571
10075.94 553
10076.88 614
10077.83 643
10078.78 606
10079.73 576
10080.68 624
10081.62 607
10082.57 573
10083.52 544
10084.47 587
10085.42 625
10086.36 572
10087.31 604
10088.26 615
10089.21 610
10090.16 576
10091.11 590
10092.05 615
10093.00 609
10093.95 578
10094.90 606
10095.85 663
10096.80 649
10097.75 573
10098.69 573
10099.64 565
10100.59 573
10101.54 599
10102.49 608
10103.44 587
10104.39 536
10105.34 629
10106.28 557
10107.23 600
10108.18 578
10109.13 608
10110.08 530
10111.03 575
10111.98 529
10112.93 592
10113.88 608
10114.83 550
10115.78 540
10116.73 547
10117.68 584
10118.63 572
10119.58 522
10120.53 582
10121.48 644
10122.43 581
10123.38 536
10124.33 579
10125.28 595
10126.23 582
10127.18 619
10128.13 543
10129.08 502
10130.03 494
10130.98 555
10131.93 556
10132.88 551
10133.83 581
10134.78 571
10135.73 604
10136.68 615
10137.63 617
10138.58 613
10139.53 625
10140.48 647
10141.43 617
10142.38 599
10143.33 657
10144.28 645
10145.23 570
10146.19 557
10147.14 572
10148.09 587
10149.04 581
10149.99 629
10150.94 609
10151.89 597
10152.84 560
10153.79 621
10154.75 594
10155.70 563
10156.65 632
10157.60 637
10158.55 609
10159.50 581
10160.46 571
10161.41 597
10162.36 608
10163.31 584
10164.26 603
10165.21 651
10166.17 564
10167.12 629
10168.07 639
10169.02 621
10169.97 591
10170.93 621
10171.88 614
10172.83 602
10173.78 596
10174.73 608
10175.69 664
10176.64 644
10177.59 680
10178.54 617
10179.50 629
10180.45 608
10181.40 641
10182.35 699
10183.31 658
10184.26 663
10185.21 656
10186.17 700
10187.12 696
10188.07 708
10189.02 674
10189.98 674
10190.93 710
10191.88 708
10192.84 655
10193.79 690
10194.74 658
10195.70 682
10196.65 681
10197.60 596
10198.56 694
10199.51 766
10200.46 718
10201.42 651
10202.37 691
10203.32 743
10204.28 806
10205.23 717
10206.18 720
10207.14 832
10208.09 837
10209.05 882
10210.00 838
10210.95 753
10211.91 813
10212.86 860
10213.82 785
10214.77 776
10215.72 771
10216.68 698
10217.63 706
10218.59 769
10219.54 703
10220.50 698
10221.45 705
10222.41 736
10223.36 719
10224.31 684
10225.27 617
10226.22 651
10227.18 729
10228.13 659
10229.09 688
10230.04 647
10231.00 695
10231.95 752
10232.91 786
10233.86 760
10234.82 710
10235.77 789
10236.73 857
10237.68 818
10238.64 848
10239.59 831
10240.55 852
10241.50 793
10242.46 671
10243.42 650
10244.37 670
10245.33 672
10246.28 682
10247.24 649
10248.19 652
10249.15 645
10250.11 649
10251.06 683
10252.02 648
10252.97 687
10253.93 651
10254.89 647
10255.84 557
10256.80 602
10257.75 616
10258.71 628
10259.67 633
10260.62 576
10261.58 587
10262.54 597
10263.49 611
10264.45 630
10265.40 697
10266.36 629
10267.32 655
10268.27 609
10269.23 590
10270.19 557
10271.14 588
10272.10 644
10273.06 583
10274.02 588
10274.97 579
10275.93 571
10276.89 631
10277.84 631
10278.80 607
10279.76 627
10280.71 571
10281.67 559
10282.63 586
10283.59 642
10284.54 562
10285.50 595
10286.46 574
10287.42 550
10288.37 545
10289.33 575
10290.29 570
10291.25 568
10292.21 579
10293.16 581
10294.12 601
10295.08 543
10296.04 530
10296.99 531
10297.95 564
10298.91 526
10299.87 614
10300.83 592
10301.79 508
10302.74 550
10303.70 603
10304.66 546
10305.62 520
10306.58 487
10307.54 500
10308.49 603
10309.45 538
10310.41 573
10311.37 623
10312.33 573
10313.29 610
10314.25 616
10315.21 631
10316.16 667
10317.12 555
10318.08 564
10319.04 679
10320.00 556
10320.96 579
10321.92 541
10322.88 609
10323.84 552
10324.80 555
10325.76 635
10326.71 600
10327.67 567
10328.63 626
10329.59 610
10330.55 638
10331.51 635
10332.47 640
10333.43 630
10334.39 598
10335.35 606
10336.31 588
10337.27 660
10338.23 624
10339.19 562
10340.15 508
10341.11 550
10342.07 562
10343.03 537
10343.99 574
10344.95 583
10345.91 552
10346.87 612
10347.83 559
10348.79 560
10349.75 619
10350.71 540
10351.67 586
10352.63 534
10353.60 565
10354.56 519
10355.52 593
10356.48 566
10357.44 574
10358.40 491
10359.36 507
10360.32 534
10361.28 574
10362.24 583
10363.20 545
10364.17 555
10365.13 536
10366.09 569
10367.05 521
10368.01 473
10368.97 518
10369.93 650
10370.89 582
10371.86 569
10372.82 520
10373.78 516
10374.74 481
10375.70 528
10376.66 539
10377.63 492
10378.59 502
10379.55 486
10380.51 555
10381.47 534
10382.44 561
10383.40 518
10384.36 516
10385.32 526
10386.28 581
10387.25 552
10388.21 580
10389.17 570
10390.13 556
10391.10 531
10392.06 510
10393.02 509
10393.98 520
10394.94 565
10395.91 550
10396.87 566
10397.83 539
10398.80 499
10399.76 507
10400.72 543
10401.68 596
10402.65 543
10403.61 538
10404.57 548
10405.54 558
10406.50 567
10407.46 621
10408.43 585
10409.39 644
10410.35 593
10411.32 599
10412.28 571
10413.24 580
10414.21 610
10415.17 669
10416.13 651
10417.10 673
10418.06 721
10419.02 761
10419.99 814
10420.95 822
10421.91 793
10422.88 749
10423.84 769
10424.81 769
10425.77 711
10426.73 653
10427.70 592
10428.66 571
10429.63 577
10430.59 554
10431.56 524
10432.52 578
10433.48 532
10434.45 521
10435.41 568
10436.38 610
10437.34 557
10438.31 538
10439.27 560
10440.24 512
10441.20 528
10442.16 603
10443.13 571
10444.09 538
10445.06 479
10446.02 522
10446.99 543
10447.95 559
10448.92 567
10449.88 543
10450.85 495
10451.81 508
10452.78 561
10453.75 549
10454.71 562
10455.68 569
10456.64 526
10457.61 596
10458.57 624
10459.54 570
10460.50 521
10461.47 529
10462.43 560
10463.40 523
10464.37 524
10465.33 524
10466.30 495
10467.26 522
10468.23 511
10469.20 551
10470.16 523
10471.13 525
10472.09 505
10473.06 515
10474.03 506
10474.99 489
10475.96 536
10476.93 548
10477.89 554
10478.86 524
10479.82 535
10480.79 560
10481.76 569
10482.72 574
10483.69 584
10484.66 510
10485.62 549
10486.59 550
10487.56 559
10488.52 476
10489.49 493
10490.46 497
10491.43 577
10492.39 549
10493.36 588
10494.33 478
10495.29 477
10496.26 480
10497.23 539
10498.20 594
10499.16 552
10500.13 554
10501.10 585
10502.07 579
10503.03 544
10504.00 564
10504.97 555
10505.94 497
10506.90 498
10507.87 533
10508.84 587
10509.81 523
10510.78 578
10511.74 586
10512.71 550
10513.68 491
10514.65 477
10515.62 540
10516.58 574
10517.55 505
10518.52 535
10519.49 530
10520.46 531
10521.43 558
10522.39 600
10523.36 597
10524.33 533
10525.30 553
10526.27 553
10527.24 550
10528.21 495
10529.17 517
10530.14 541
10531.11 567
10532.08 590
10533.05 548
10534.02 526
10534.99 468
10535.96 522
10536.93 507
10537.90 551
10538.86 579
10539.83 599
10540.80 556
10541.77 547
10542.74 538
10543.71 513
10544.68 594
10545.65 518
10546.62 535
10547.59 546
10548.56 541
10549.53 595
10550.50 559
10551.47 575
10552.44 566
10553.41 544
10554.38 549
10555.35 576
10556.32 618
10557.29 692
10558.26 666
10559.23 628
10560.20 738
10561.17 770
10562.14 773
10563.11 752
10564.08 778
10565.05 761
10566.02 735
10566.99 720
10567.96 660
10568.93 595
10569.90 643
10570.87 593
10571.84 589
10572.82 580
10573.79 578
10574.76 528
10575.73 517
10576.70 517
10577.67 516
10578.64 588
10579.61 559
10580.58 576
10581.55 570
10582.53 613
10583.50 586
10584.47 590
10585.44 606
10586.41 590
10587.38 603
10588.35 603
10589.33 672
10590.30 621
10591.27 667
10592.24 602
10593.21 592
10594.18 639
10595.16 646
10596.13 628
10597.10 605
10598.07 566
10599.04 604
10600.01 590
10600.99 600
10601.96 553
10602.93 588
10603.90 627
10604.88 533
10605.85 550
10606.82 520
10607.79 564
10608.77 527
10609.74 531
10610.71 551
10611.68 557
10612.66 558
10613.63 530
10614.60 510
10615.57 541
10616.55 521
10617.52 510
10618.49 502
10619.46 547
10620.44 557
10621.41 502
10622.38 549
10623.36 548
10624.33 562
10625.30 531
10626.28 553
10627.25 576
10628.22 618
10629.20 529
10630.17 555
10631.14 575
10632.12 557
10633.09 564
10634.06 685
10635.04 647
10636.01 673
10636.99 746
10637.96 763
10638.93 737
10639.91 802
10640.88 761
10641.85 749
10642.83 745
10643.80 686
10644.78 679
10645.75 657
10646.72 688
10647.70 628
10648.67 600
10649.65 621
10650.62 654
10651.60 525
10652.57 543
10653.55 529
10654.52 551
10655.49 526
10656.47 543
10657.44 560
10658.42 513
10659.39 555
10660.37 574
10661.34 518
10662.32 631
10663.29 663
10664.27 607
10665.24 501
10666.22 557
10667.19 600
10668.17 610
10669.14 593
10670.12 591
10671.09 549
10672.07 544
10673.04 560
10674.02 510
10675.00 531
10675.97 570
10676.95 581
10677.92 579
10678.90 587
10679.87 595
10680.85 570
10681.82 581
10682.80 597
10683.78 558
10684.75 555
10685.73 598
10686.70 577
10687.68 613
10688.66 534
10689.63 485
10690.61 582
10691.58 498
10692.56 468
10693.54 494
10694.51 524
10695.49 547
10696.47 553
10697.44 506
10698.42 572
10699.40 536
10700.37 504
10701.35 526
10702.33 479
10703.30 515
10704.28 494
10705.26 526
10706.23 479
10707.21 515
10708.19 554
10709.16 518
10710.14 535
10711.12 507
10712.10 507
10713.07 509
10714.05 478
10715.03 506
10716.01 510
10716.98 471
10717.96 559
10718.94 600
10719.91 494
10720.89 518
10721.87 553
10722.85 594
10723.83 566
10724.80 555
10725.78 516
10726.76 483
10727.74 443
10728.71 432
10729.69 482
10730.67 470
10731.65 451
10732.63 480
10733.60 466
10734.58 477
10735.56 508
10736.54 525
10737.52 542
10738.50 450
10739.47 440
10740.45 501
10741.43 495
10742.41 478
10743.39 487
10744.37 532
10745.35 514
10746.32 517
10747.30 488
10748.28 484
10749.26 483
10750.24 505
10751.22 418
10752.20 501
10753.18 509
10754.16 477
10755.14 547
10756.11 510
10757.09 512
10758.07 490
10759.05 531
10760.03 466
10761.01 506
10761.99 492
10762.97 508
10763.95 473
10764.93 497
10765.91 484
10766.89 475
10767.87 454
10768.85 449
10769.83 465
10770.81 487
10771.79 502
10772.77 476
10773.75 426
10774.73 500
10775.71 497
10776.69 478
10777.67 524
10778.65 528
10779.63 515
10780.61 532
10781.59 533
10782.57 500
10783.55 560
10784.53 532
10785.51 508
10786.49 542
10787.47 513
10788.45 486
10789.43 482
10790.41 525
10791.39 471
10792.38 494
10793.36 492
10794.34 473
10795.32 454
10796.30 438
10797.28 468
10798.26 430
10799.24 479
10800.22 466
10801.21 485
10802.19 481
10803.17 483
10804.15 438
10805.13 435
10806.11 445
10807.09 467
10808.07 507
10809.06 479
10810.04 501
10811.02 477
10812.00 481
10812.98 535
10813.97 571
10814.95 511
10815.93 442
10816.91 520
10817.89 513
10818.87 480
10819.86 537
10820.84 496
10821.82 532
10822.80 535
10823.79 499
10824.77 436
10825.75 479
10826.73 481
10827.72 466
10828.70 484
10829.68 470
10830.66 517
10831.65 519
10832.63 492
10833.61 457
10834.59 423
10835.58 456
10836.56 491
10837.54 529
10838.52 508
10839.51 476
10840.49 505
10841.47 431
10842.46 483
10843.44 467
10844.42 459
10845.41 486
10846.39 532
10847.37 524
10848.36 509
10849.34 448
10850.32 471
10851.31 548
10852.29 503
10853.27 546
10854.26 518
10855.24 492
10856.23 477
10857.21 527
10858.19 517
10859.18 528
10860.16 545
10861.14 510
10862.13 530
10863.11 571
10864.10 556
10865.08 517
10866.07 521
10867.05 519
10868.03 538
10869.02 545
10870.00 508
10870.99 477
10871.97 473
10872.96 538
10873.94 555
10874.92 581
10875.91 576
10876.89 527
10877.88 534
10878.86 515
10879.85 515
10880.83 502
10881.82 508
10882.80 592
10883.79 645
10884.77 620
10885.76 557
10886.74 590
10887.73 580
10888.71 622
10889.70 622
10890.68 621
10891.67 598
10892.65 567
10893.64 584
10894.63 541
10895.61 635
10896.60 625
10897.58 610
10898.57 616
10899.55 590
10900.54 553
10901.53 570
10902.51 614
10903.50 620
10904.48 596
10905.47 616
10906.46 618
10907.44 636
10908.43 631
10909.41 632
10910.40 617
10911.39 610
10912.37 603
10913.36 639
10914.34 597
10915.33 646
10916.32 647
10917.30 668
10918.29 651
10919.28 632
10920.26 652
10921.25 678
10922.24 658
10923.22 603
10924.21 615
10925.20 641
10926.18 616
10927.17 691
10928.16 663
10929.15 694
10930.13 688
10931.12 667
10932.11 681
10933.09 632
10934.08 671
10935.07 657
10936.06 617
10937.04 686
10938.03 750
10939.02 762
10940.01 772
10940.99 803
10941.98 826
10942.97 792
10943.96 732
10944.94 794
10945.93 785
10946.92 847
10947.91 793
10948.90 762
10949.88 781
10950.87 830
10951.86 826
10952.85 833
10953.84 888
10954.82 948
10955.81 988
10956.80 1081
10957.79 1113
10958.78 1139
10959.77 1103
10960.75 1101
10961.74 1113
10962.73 1126
10963.72 1070
10964.71 1024
10965.70 958
10966.69 1002
10967.68 973
10968.66 924
10969.65 930
10970.64 892
10971.63 863
10972.62 841
10973.61 897
10974.60 842
10975.59 842
10976.58 849
10977.57 874
10978.55 826
10979.54 918
10980.53 846
10981.52 808
10982.51 874
10983.50 843
10984.49 848
10985.48 941
10986.47 866
10987.46 867
10988.45 952
10989.44 930
10990.43 996
10991.42 953
10992.41 998
10993.40 1011
10994.39 1064
10995.38 1226
10996.37 1274
10997.36 1316
10998.35 1439
10999.34 1587
11000.33 1521
11001.32 1547
11002.31 1657
11003.30 1567
11004.29 1472
11005.28 1434
11006.27 1314
11007.26 1225
11008.25 1088
11009.24 1042
11010.24 974
11011.23 922
11012.22 928
11013.21 953
11014.20 964
11015.19 909
11016.18 867
11017.17 893
11018.16 851
11019.15 810
11020.14 845
11021.14 800
11022.13 715
11023.12 782
11024.11 721
11025.10 775
11026.09 792
11027.08 786
11028.08 820
11029.07 787
11030.06 801
11031.05 788
11032.04 805
11033.03 807
11034.03 692
11035.02 749
11036.01 819
11037.00 830
11037.99 767
11038.99 725
11039.98 807
11040.97 793
11041.96 714
11042.95 723
11043.95 764
11044.94 751
11045.93 714
11046.92 705
11047.92 727
11048.91 660
11049.90 679
11050.89 696
11051.89 695
11052.88 651
11053.87 671
11054.86 628
11055.86 626
11056.85 647
11057.84 633
11058.83 637
11059.83 609
11060.82 635
11061.81 612
11062.81 574
11063.80 612
11064.79 664
11065.79 666
11066.78 636
11067.77 613
11068.77 685
11069.76 642
11070.75 617
11071.75 668
11072.74 665
11073.73 590
11074.73 603
11075.72 671
11076.71 589
11077.71 615
11078.70 607
11079.70 562
11080.69 602
11081.68 643
11082.68 657
11083.67 581
11084.67 568
11085.66 657
11086.65 582
11087.65 655
11088.64 690
11089.64 649
11090.63 632
11091.63 591
11092.62 573
11093.61 610
11094.61 621
11095.60 546
11096.60 588
11097.59 563
11098.59 593
11099.58 600
11100.58 604
11101.57 611
11102.57 607
11103.56 595
11104.56 628
11105.55 627
11106.55 615
11107.54 617
11108.54 621
11109.53 605
11110.53 649
11111.52 618
11112.52 540
11113.51 634
11114.51 569
11115.50 591
11116.50 645
11117.49 653
11118.49 608
11119.49 576
11120.48 623
11121.48 605
11122.47 537
11123.47 589
11124.46 633
11125.46 616
11126.46 519
11127.45 602
11128.45 642
11129.44 596
11130.44 606
11131.44 567
11132.43 568
11133.43 526
11134.43 554
11135.42 501
11136.42 550
11137.41 524
11138.41 553
11139.41 604
11140.40 582
11141.40 577
11142.40 641
11143.39 573
11144.39 565
11145.39 581
11146.38 618
11147.38 651
11148.38 591
11149.38 574
11150.37 568
11151.37 568
11152.37 605
11153.36 584
11154.36 572
11155.36 524
11156.36 558
11157.35 558
11158.35 539
11159.35 539
11160.34 544
11161.34 534
11162.34 519
11163.34 477
11164.33 496
11165.33 513
11166.33 564
11167.33 493
11168.33 535
11169.32 526
11170.32 540
11171.32 551
11172.32 540
11173.32 548
11174.31 573
11175.31 558
11176.31 558
11177.31 512
11178.31 546
11179.30 578
11180.30 641
11181.30 531
11182.30 506
11183.30 508
11184.30 579
11185.30 504
11186.29 508
11187.29 462
11188.29 541
11189.29 511
11190.29 524
11191.29 514
11192.29 497
11193.29 542
11194.28 574
11195.28 510
11196.28 531
11197.28 518
11198.28 562
11199.28 531
11200.28 503
11201.28 511
11202.28 560
11203.28 571
11204.28 507
11205.28 552
11206.28 603
11207.28 559
11208.28 472
11209.27 543
11210.27 542
11211.27 554
11212.27 507
11213.27 494
11214.27 490
11215.27 511
11216.27 511
11217.27 502
11218.27 483
11219.27 517
11220.27 466
11221.27 486
11222.27 522
11223.27 537
11224.27 515
11225.28 514
11226.28 536
11227.28 507
11228.28 523
11229.28 519
11230.28 511
11231.28 536
11232.28 491
11233.28 543
11234.28 532
11235.28 545
11236.28 527
11237.28 474
11238.28 520
11239.28 514
11240.29 473
11241.29 459
11242.29 470
11243.29 514
11244.29 563
11245.29 545
11246.29 542
11247.29 585
11248.30 554
11249.30 583
11250.30 578
11251.30 532
11252.30 544
11253.30 501
11254.31 521
11255.31 541
11256.31 583
11257.31 512
11258.31 488
11259.31 526
11260.32 532
11261.32 501
11262.32 502
11263.32 478
11264.32 552
11265.33 562
11266.33 505
11267.33 489
11268.33 509
11269.34 497
11270.34 529
11271.34 523
11272.34 512
11273.35 523
11274.35 564
11275.35 608
11276.35 552
11277.36 587
11278.36 578
11279.36 538
11280.36 638
11281.37 599
11282.37 678
11283.37 591
11284.38 582
11285.38 619
11286.38 608
11287.38 566
11288.39 526
11289.39 519
11290.39 471
11291.40 565
11292.40 627
11293.40 551
11294.41 535
11295.41 597
11296.41 557
11297.42 579
11298.42 559
11299.43 561
11300.43 568
11301.43 577
11302.44 505
11303.44 546
11304.44 532
11305.45 527
11306.45 597
11307.46 644
11308.46 558
11309.47 532
11310.47 587
11311.47 495
11312.48 521
11313.48 555
11314.49 566
11315.49 564
11316.50 587
11317.50 561
11318.50 597
11319.51 592
11320.51 558
11321.52 573
11322.52 601
11323.53 543
11324.53 555
11325.54 582
11326.54 594
11327.55 599
11328.55 602
11329.56 611
11330.56 565
11331.57 591
11332.57 574
11333.58 606
11334.58 705
11335.59 668
11336.59 680
11337.60 663
11338.60 668
11339.61 690
11340.61 739
11341.62 827
11342.63 754
11343.63 768
11344.64 747
11345.64 699
11346.65 737
11347.65 646
11348.66 614
11349.67 612
11350.67 581
11351.68 576
11352.68 573
11353.69 629
11354.70 585
11355.70 622
11356.71 535
11357.72 506
11358.72 576
11359.73 545
11360.73 541
11361.74 562
11362.75 527
11363.75 532
11364.76 548
11365.77 570
11366.77 592
11367.78 592
11368.79 529
11369.79 501
11370.80 528
11371.81 558
11372.81 516
11373.82 597
11374.83 578
11375.84 532
11376.84 548
11377.85 516
11378.86 519
11379.86 538
11380.87 546
11381.88 524
11382.89 506
11383.89 527
11384.90 503
11385.91 569
11386.92 527
11387.92 542
11388.93 537
11389.94 505
11390.95 508
11391.95 530
11392.96 492
11393.97 485
11394.98 545
11395.99 559
11396.99 523
11398.00 542
11399.01 498
11400.02 514
11401.03 517
11402.03 516
11403.04 526
11404.05 525
11405.06 485
11406.07 450
11407.08 517
11408.09 481
11409.09 509
11410.10 533
11411.11 493
11412.12 541
11413.13 489
11414.14 530
11415.15 500
11416.15 437
11417.16 508
11418.17 503
11419.18 485
11420.19 481
11421.20 484
11422.21 495
11423.22 492
11424.23 490
11425.24 483
11426.25 491
11427.26 485
11428.26 436
11429.27 524
11430.28 548
11431.29 468
11432.30 493
11433.31 539
11434.32 528
11435.33 529
11436.34 529
11437.35 457
11438.36 524
11439.37 499
11440.38 515
11441.39 534
11442.40 510
11443.41 526
11444.42 481
11445.43 460
11446.44 524
11447.45 492
11448.46 479
11449.47 510
11450.48 469
11451.49 496
11452.50 519
11453.51 519
11454.52 478
11455.53 488
11456.55 528
11457.56 505
11458.57 552
11459.58 497
11460.59 513
11461.60 503
11462.61 515
11463.62 504
11464.63 500
11465.64 523
11466.65 558
11467.67 507
11468.68 483
11469.69 511
11470.70 509
11471.71 525
11472.72 503
11473.73 503
11474.74 521
11475.76 509
11476.77 522
11477.78 481
11478.79 545
11479.80 552
11480.81 480
11481.83 505
11482.84 475
11483.85 507
11484.86 482
11485.87 501
11486.89 494
11487.90 524
11488.91 481
11489.92 510
11490.93 514
11491.95 481
11492.96 505
11493.97 542
11494.98 496
11496.00 495
11497.01 512
11498.02 516
11499.03 451
11500.05 489
11501.06 524
11502.07 540
11503.08 524
11504.10 530
11505.11 532
11506.12 545
11507.13 500
11508.15 478
11509.16 549
11510.17 551
11511.19 544
11512.20 494
11513.21 511
11514.23 526
11515.24 540
11516.25 513
11517.27 510
11518.28 487
11519.29 497
11520.31 465
11521.32 471
11522.33 485
11523.35 447
11524.36 485
11525.37 499
11526.39 506
11527.40 489
11528.42 520
11529.43 559
11530.44 522
11531.46 514
11532.47 521
11533.48 493
11534.50 492
11535.51 538
11536.53 581
11537.54 561
11538.56 502
11539.57 536
11540.58 586
11541.60 574
11542.61 541
11543.63 552
11544.64 580
11545.66 528
11546.67 528
11547.69 573
11548.70 545
11549.72 587
11550.73 565
11551.75 583
11552.76 609
11553.78 620
11554.79 592
11555.81 620
11556.82 616
11557.84 592
11558.85 613
11559.87 611
11560.88 592
11561.90 677
11562.91 602
11563.93 609
11564.94 653
11565.96 638
11566.97 588
11567.99 602
11569.00 640
11570.02 660
11571.04 699
11572.05 711
11573.07 662
11574.08 650
11575.10 685
11576.11 667
11577.13 714
11578.15 739
11579.16 731
11580.18 807
11581.20 870
11582.21 877
11583.23 820
11584.24 836
11585.26 956
11586.28 907
11587.29 829
11588.31 899
11589.33 917
11590.34 918
11591.36 957
11592.38 1035
11593.39 1112
11594.41 1181
11595.43 1362
11596.44 1530
11597.46 1649
11598.48 1792
11599.49 1804
11600.51 1926
11601.53 1899
11602.54 1871
11603.56 1695
11604.58 1562
11605.60 1410
11606.61 1424
11607.63 1246
11608.65 1089
11609.67 1026
11610.68 1015
11611.70 914
11612.72 847
11613.74 770
11614.75 810
11615.77 742
11616.79 739
11617.81 785
11618.82 728
11619.84 742
11620.86 742
11621.88 723
11622.90 733
11623.91 714
11624.93 735
11625.95 704
11626.97 726
11627.99 673
11629.00 684
11630.02 659
11631.04 640
11632.06 632
11633.08 636
11634.10 640
11635.11 656
11636.13 705
11637.15 666
11638.17 683
11639.19 691
11640.21 660
11641.23 655
11642.25 651
11643.26 635
11644.28 669
11645.30 600
11646.32 632
11647.34 580
11648.36 597
11649.38 621
11650.40 553
11651.42 571
11652.44 520
11653.46 586
11654.47 608
11655.49 572
11656.51 516
11657.53 539
11658.55 562
11659.57 562
11660.59 503
11661.61 520
11662.63 566
11663.65 563
11664.67 558
11665.69 545
11666.71 571
11667.73 573
11668.75 606
11669.77 579
11670.79 527
11671.81 575
11672.83 596
11673.85 613
11674.87 612
11675.89 579
11676.91 608
11677.93 605
11678.95 579
11679.97 599
11680.99 603
11682.01 594
11683.03 592
11684.06 610
11685.08 552
11686.10 575
11687.12 580
11688.14 567
11689.16 559
11690.18 614
11691.20 628
11692.22 621
11693.24 535
11694.26 563
11695.29 603
11696.31 598
11697.33 613
11698.35 594
11699.37 582
11700.39 568
11701.41 557
11702.43 560
11703.46 558
11704.48 553
11705.50 548
11706.52 544
11707.54 556
11708.56 563
11709.59 518
11710.61 539
11711.63 536
11712.65 562
11713.67 490
11714.70 546
11715.72 530
11716.74 500
11717.76 572
11718.78 501
11719.81 496
11720.83 530
11721.85 554
11722.87 560
11723.90 505
11724.92 446
11725.94 482
11726.96 505
11727.99 493
11729.01 451
11730.03 509
11731.05 531
11732.08 483
11733.10 474
11734.12 480
11735.15 515
11736.17 504
11737.19 473
11738.21 512
11739.24 526
11740.26 513
11741.28 506
11742.31 489
11743.33 495
11744.35 488
11745.38 495
11746.40 477
11747.42 475
11748.45 511
11749.47 543
11750.49 501
11751.52 500
11752.54 487
11753.56 519
11754.59 469
11755.61 469
11756.64 466
11757.66 512
11758.68 497
11759.71 488
11760.73 489
11761.76 495
11762.78 531
11763.80 496
11764.83 479
11765.85 491
11766.88 445
11767.90 439
11768.93 447
11769.95 448
11770.97 475
11772.00 445
11773.02 452
11774.05 524
11775.07 491
11776.10 463
11777.12 490
11778.15 512
11779.17 478
11780.20 455
11781.22 489
11782.25 473
11783.27 474
11784.30 512
11785.32 470
11786.35 450
11787.37 513
11788.40 485
11789.42 493
11790.45 476
11791.47 467
11792.50 442
11793.52 493
11794.55 467
11795.57 473
11796.60 466
11797.63 474
11798.65 498
11799.68 504
11800.70 473
11801.73 475
11802.75 419
11803.78 447
11804.81 484
11805.83 522
11806.86 480
11807.88 454
11808.91 484
11809.94 464
11810.96 468
11811.99 453
11813.02 436
11814.04 432
11815.07 446
11816.09 434
11817.12 420
11818.15 437
11819.17 453
11820.20 491
11821.23 500
11822.25 458
11823.28 473
11824.31 486
11825.33 517
11826.36 512
11827.39 488
11828.42 531
11829.44 588
11830.47 573
11831.50 507
11832.52 476
11833.55 470
11834.58 465
11835.61 445
11836.63 486
11837.66 533
11838.69 498
11839.71 463
11840.74 487
11841.77 497
11842.80 447
11843.83 499
11844.85 516
11845.88 485
11846.91 428
11847.94 507
11848.96 490
11849.99 495
11851.02 479
11852.05 497
11853.08 518
11854.10 522
11855.13 523
11856.16 521
11857.19 505
11858.22 516
11859.24 472
11860.27 466
11861.30 483
11862.33 509
11863.36 462
11864.39 520
11865.42 510
11866.44 485
11867.47 467
11868.50 484
11869.53 510
11870.56 544
11871.59 542
11872.62 493
11873.65 503
11874.67 478
11875.70 489
11876.73 538
11877.76 512
11878.79 559
11879.82 503
11880.85 501
11881.88 530
11882.91 511
11883.94 493
11884.97 528
11886.00 548
11887.03 613
11888.06 545
11889.09 504
11890.11 537
11891.14 565
11892.17 547
11893.20 566
11894.23 580
11895.26 522
11896.29 494
11897.32 573
11898.35 624
11899.38 588
11900.41 576
11901.44 617
11902.47 663
11903.50 548
11904.53 582
11905.56 688
11906.59 693
11907.63 614
11908.66 598
11909.69 606
11910.72 584
11911.75 633
11912.78 626
11913.81 595
11914.84 647
11915.87 567
11916.90 627
11917.93 615
11918.96 634
11919.99 676
11921.02 593
11922.06 614
11923.09 622
11924.12 596
11925.15 576
11926.18 622
11927.21 750
11928.24 789
11929.27 835
11930.31 874
11931.34 940
11932.37 952
11933.40 879
11934.43 862
11935.46 873
11936.49 851
11937.53 790
11938.56 784
11939.59 688
11940.62 696
11941.65 620
11942.69 642
11943.72 586
11944.75 649
11945.78 600
11946.81 601
11947.85 574
11948.88 520
11949.91 556
11950.94 626
11951.97 606
11953.01 566
11954.04 550
11955.07 528
11956.10 587
11957.14 567
11958.17 560
11959.20 536
11960.24 530
11961.27 576
11962.30 536
11963.33 501
11964.37 529
11965.40 522
11966.43 584
11967.47 610
11968.50 567
11969.53 521
11970.56 476
11971.60 538
11972.63 575
11973.66 541
11974.70 523
11975.73 540
11976.76 485
11977.80 546
11978.83 522
11979.86 486
11980.90 585
11981.93 588
11982.97 518
11984.00 537
11985.03 526
11986.07 528
11987.10 562
11988.13 527
11989.17 500
11990.20 500
11991.24 526
11992.27 536
11993.30 529
11994.34 505
11995.37 521
11996.41 529
11997.44 513
11998.48 575
11999.51 589
12000.54 514
12001.58 542
12002.61 526
12003.65 555
12004.68 549
12005.72 532
12006.75 561
12007.79 572
12008.82 551
12009.86 598
12010.89 573
12011.93 612
12012.96 572
12014.00 574
12015.03 584
12016.07 585
12017.10 586
12018.14 642
12019.17 644
12020.21 672
12021.24 618
12022.28 636
12023.31 630
12024.35 658
12025.38 580
12026.42 610
12027.46 643
12028.49 654
12029.53 608
12030.56 559
12031.60 564
12032.63 578
12033.67 568
12034.71 570
12035.74 573
12036.78 623
12037.81 577
12038.85 579
12039.89 687
12040.92 597
12041.96 576
12042.99 591
12044.03 574
12045.07 549
12046.10 586
12047.14 526
12048.18 614
12049.21 579
12050.25 547
12051.29 506
12052.32 577
12053.36 621
12054.40 601
12055.43 584
12056.47 576
12057.51 595
12058.54 609
12059.58 548
12060.62 578
12061.65 604
12062.69 591
12063.73 522
12064.77 535
12065.80 501
12066.84 593
12067.88 576
12068.92 524
12069.95 532
12070.99 564
12072.03 552
12073.07 523
12074.10 532
12075.14 529
12076.18 527
12077.22 607
12078.25 605
12079.29 602
12080.33 620
12081.37 589
12082.41 621
12083.44 563
12084.48 578
12085.52 592
12086.56 601
12087.60 608
12088.63 562
12089.67 581
12090.71 582
12091.75 606
12092.79 590
12093.83 552
12094.86 603
12095.90 610
12096.94 583
12097.98 623
12099.02 653
12100.06 717
12101.10 747
12102.13 750
12103.17 734
12104.21 724
12105.25 708
12106.29 718
12107.33 707
12108.37 715
12109.41 629
12110.45 618
12111.49 611
12112.53 597
12113.56 582
12114.60 544
12115.64 533
12116.68 567
12117.72 536
12118.76 497
12119.80 513
12120.84 522
12121.88 555
12122.92 567
12123.96 524
12125.00 534
12126.04 499
12127.08 540
12128.12 500
12129.16 480
12130.20 474
12131.24 481
12132.28 502
12133.32 514
12134.36 519
12135.40 508
12136.44 509
12137.48 514
12138.52 551
12139.56 506
12140.60 494
12141.64 529
12142.68 553
12143.72 496
12144.76 472
12145.81 492
12146.85 473
12147.89 493
12148.93 477
12149.97 471
12151.01 424
12152.05 438
12153.09 470
12154.13 483
12155.17 465
12156.21 481
12157.26 477
12158.30 459
12159.34 466
12160.38 461
12161.42 455
12162.46 426
12163.50 460
12164.55 476
12165.59 439
12166.63 475
12167.67 486
12168.71 443
12169.75 452
12170.80 430
12171.84 436
12172.88 467
12173.92 437
12174.96 441
12176.00 461
12177.05 429
12178.09 474
12179.13 468
12180.17 511
12181.22 482
12182.26 495
12183.30 471
12184.34 506
12185.38 524
12186.43 539
12187.47 479
12188.51 500
12189.55 519
12190.60 511
12191.64 466
12192.68 440
12193.72 390
12194.77 448
12195.81 420
12196.85 469
12197.90 476
12198.94 474
12199.98 518
12201.03 492
12202.07 500
12203.11 489
12204.15 474
12205.20 458
12206.24 454
12207.28 438
12208.33 435
12209.37 431
12210.41 481
12211.46 462
12212.50 462
12213.55 472
12214.59 451
12215.63 462
12216.68 436
12217.72 453
12218.76 460
12219.81 480
12220.85 455
12221.90 445
12222.94 434
12223.98 423
12225.03 420
12226.07 450
12227.12 460
12228.16 453
12229.20 445
12230.25 448
12231.29 459
12232.34 450
12233.38 489
12234.43 439
12235.47 448
12236.52 437
12237.56 471
12238.61 411
12239.65 442
12240.69 457
12241.74 454
12242.78 444
12243.83 436
12244.87 426
12245.92 432
12246.96 387
12248.01 433
12249.05 484
12250.10 428
12251.14 430
12252.19 426
12253.24 426
12254.28 445
12255.33 462
12256.37 496
12257.42 478
12258.46 415
12259.51 438
12260.55 396
12261.60 457
12262.64 469
12263.69 412
12264.74 426
12265.78 409
12266.83 395
12267.87 379
12268.92 441
12269.97 411
12271.01 394
12272.06 384
12273.10 421
12274.15 432
12275.20 383
12276.24 353
12277.29 398
12278.34 429
12279.38 389
12280.43 409
12281.47 368
12282.52 366
12283.57 444
12284.61 432
12285.66 391
12286.71 384
12287.75 394
12288.80 376
12289.85 385
12290.90 364
12291.94 364
12292.99 356
12294.04 397
12295.08 417
12296.13 395
12297.18 403
12298.22 407
12299.27 447
12300.32 426
12301.37 443
12302.41 391
12303.46 383
12304.51 393
12305.56 418
12306.60 438
12307.65 438
12308.70 423
12309.75 413
12310.79 411
12311.84 434
12312.89 424
12313.94 413
12314.99 380
12316.03 338
12317.08 393
12318.13 406
12319.18 409
12320.23 432
12321.27 434
12322.32 428
12323.37 424
12324.42 372
12325.47 395
12326.52 429
12327.56 388
12328.61 390
12329.66 397
12330.71 426
12331.76 388
12332.81 386
12333.86 399
12334.91 372
12335.95 368
12337.00 386
12338.05 381
12339.10 373
12340.15 385
12341.20 386
12342.25 407
12343.30 369
12344.35 400
12345.40 384
12346.44 428
12347.49 409
12348.54 367
12349.59 402
12350.64 436
12351.69 464
12352.74 388
12353.79 369
12354.84 382
12355.89 429
12356.94 414
12357.99 370
12359.04 358
12360.09 343
12361.14 334
12362.19 368
12363.24 410
12364.29 413
12365.34 378
12366.39 393
12367.44 355
12368.49 368
12369.54 379
12370.59 399
12371.64 394
12372.69 341
12373.74 376
12374.79 374
12375.84 376
12376.89 374
12377.94 377
12378.99 427
12380.05 412
12381.10 419
12382.15 416
12383.20 425
12384.25 419
12385.30 398
12386.35 357
12387.40 389
12388.45 394
12389.50 439
12390.55 405
12391.61 414
12392.66 378
12393.71 418
12394.76 425
12395.81 400
12396.86 422
12397.91 404
12398.97 410
12400.02 438
12401.07 404
12402.12 386
12403.17 413
12404.22 430
12405.28 424
12406.33 422
12407.38 437
12408.43 444
12409.48 415
12410.53 402
12411.59 400
12412.64 420
12413.69 400
12414.74 428
12415.80 403
12416.85 429
12417.90 436
12418.95 417
12420.00 390
12421.06 337
12422.11 388
12423.16 404
12424.21 404
12425.27 373
12426.32 390
12427.37 398
12428.43 348
12429.48 372
12430.53 426
12431.58 434
12432.64 397
12433.69 378
12434.74 409
12435.80 435
12436.85 436
12437.90 438
12438.96 410
12440.01 389
12441.06 357
12442.12 390
12443.17 382
12444.22 384
12445.28 437
12446.33 404
12447.38 398
12448.44 384
12449.49 399
12450.54 400
12451.60 467
12452.65 394
12453.71 367
12454.76 405
12455.81 403
12456.87 397
12457.92 399
12458.98 378
12460.03 361
12461.08 341
12462.14 399
12463.19 356
12464.25 363
12465.30 441
12466.35 385
12467.41 400
12468.46 444
12469.52 408
12470.57 431
12471.63 456
12472.68 373
12473.74 441
12474.79 423
12475.85 444
12476.90 475
12477.96 504
12479.01 473
12480.07 473
12481.12 515
12482.18 466
12483.23 454
12484.29 534
12485.34 488
12486.40 496
12487.45 481
12488.51 614
12489.56 601
12490.62 580
12491.67 627
12492.73 682
12493.78 700
12494.84 707
12495.90 763
12496.95 868
12498.01 766
12499.06 685
12500.12 655
12501.17 640
12502.23 629
12503.29 611
12504.34 640
12505.40 602
12506.45 559
12507.51 513
12508.57 453
12509.62 471
12510.68 496
12511.73 462
12512.79 445
12513.85 445
12514.90 477
12515.96 433
12517.02 462
12518.07 448
12519.13 460
12520.19 444
12521.24 430
12522.30 444
12523.36 431
12524.41 475
12525.47 501
12526.53 502
12527.58 462
12528.64 454
12529.70 461
12530.76 454
12531.81 429
12532.87 423
12533.93 424
12534.98 450
12536.04 487
12537.10 454
12538.16 429
12539.21 389
12540.27 433
12541.33 419
12542.39 457
12543.44 437
12544.50 456
12545.56 457
12546.62 409
12547.68 448
12548.73 455
12549.79 458
12550.85 478
12551.91 472
12552.96 440
12554.02 458
12555.08 467
12556.14 458
12557.20 471
12558.26 470
12559.31 436
12560.37 426
12561.43 460
12562.49 488
12563.55 462
12564.61 505
12565.66 477
12566.72 533
12567.78 509
12568.84 555
12569.90 472
12570.96 535
12572.02 573
12573.08 578
12574.13 587
12575.19 548
12576.25 574
12577.31 584
12578.37 592
12579.43 530
12580.49 584
12581.55 559
12582.61 607
12583.67 567
12584.73 539
12585.79 509
12586.85 466
12587.91 545
12588.96 582
12590.02 559
12591.08 553
12592.14 516
12593.20 524
12594.26 527
12595.32 528
12596.38 490
12597.44 476
12598.50 482
12599.56 530
12600.62 495
12601.68 474
12602.74 500
12603.80 473
12604.86 473
12605.92 494
12606.98 461
12608.04 517
12609.10 450
12610.17 501
12611.23 537
12612.29 472
12613.35 498
12614.41 517
12615.47 441
12616.53 507
12617.59 490
12618.65 511
12619.71 494
12620.77 474
12621.83 512
12622.89 465
12623.95 503
12625.02 434
12626.08 438
12627.14 457
12628.20 487
12629.26 482
12630.32 480
12631.38 489
12632.44 483
12633.51 502
12634.57 466
12635.63 474
12636.69 499
12637.75 464
12638.81 505
12639.88 504
12640.94 487
12642.00 535
12643.06 515
12644.12 485
12645.18 531
12646.25 546
12647.31 517
12648.37 525
12649.43 521
12650.50 551
12651.56 592
12652.62 540
12653.68 515
12654.74 584
12655.81 629
12656.87 577
12657.93 594
12658.99 551
12660.06 594
12661.12 585
12662.18 583
12663.24 572
12664.31 611
12665.37 539
12666.43 547
12667.50 538
12668.56 630
12669.62 596
12670.68 584
12671.75 601
12672.81 605
12673.87 595
12674.94 586
12676.00 606
12677.06 647
12678.13 612
12679.19 612
12680.25 605
12681.32 649
12682.38 640
12683.44 575
12684.51 591
12685.57 634
12686.63 625
12687.70 596
12688.76 617
12689.83 623
12690.89 650
12691.95 687
12693.02 624
12694.08 604
12695.15 676
12696.21 673
12697.27 634
12698.34 599
12699.40 602
12700.47 639
12701.53 599
12702.60 653
12703.66 647
12704.72 661
12705.79 670
12706.85 632
12707.92 608
12708.98 634
12710.05 631
12711.11 579
12712.18 552
12713.24 583
12714.31 580
12715.37 571
12716.44 541
12717.50 590
12718.57 618
12719.63 591
12720.70 543
12721.76 566
12722.83 534
12723.89 551
12724.96 533
12726.02 503
12727.09 512
12728.15 530
12729.22 524
12730.28 562
12731.35 579
12732.41 574
12733.48 545
12734.55 558
12735.61 551
12736.68 586
12737.74 526
12738.81 592
12739.88 566
12740.94 589
12742.01 557
12743.07 509
12744.14 548
12745.21 572
12746.27 535
12747.34 517
12748.40 507
12749.47 531
12750.54 515
12751.60 534
12752.67 497
12753.74 525
12754.80 523
12755.87 520
12756.94 522
12758.00 478
12759.07 469
12760.14 527
12761.20 477
12762.27 492
12763.34 493
12764.40 479
12765.47 504
12766.54 511
12767.60 515
12768.67 504
12769.74 493
12770.81 481
12771.87 470
12772.94 463
12774.01 434
12775.08 501
12776.14 477
12777.21 480
12778.28 443
12779.35 465
12780.41 474
12781.48 503
12782.55 457
12783.62 463
12784.68 451
12785.75 431
12786.82 482
12787.89 472
12788.96 454
12790.02 462
12791.09 453
12792.16 441
12793.23 461
12794.30 472
12795.36 535
12796.43 506
12797.50 409
12798.57 421
12799.64 420
12800.71 476
12801.77 427
12802.84 411
12803.91 416
12804.98 450
12806.05 491
12807.12 486
12808.19 495
12809.25 450
12810.32 509
12811.39 495
12812.46 524
12813.53 499
12814.60 481
12815.67 475
12816.74 439
12817.81 471
12818.88 476
12819.95 502
12821.01 481
12822.08 492
12823.15 516
12824.22 472
12825.29 454
12826.36 489
12827.43 439
12828.50 376
12829.57 455
12830.64 487
12831.71 488
12832.78 463
12833.85 458
12834.92 478
12835.99 451
12837.06 422
12838.13 447
12839.20 426
12840.27 461
12841.34 452
12842.41 470
12843.48 429
12844.55 444
12845.62 446
12846.69 459
12847.76 440
12848.83 428
12849.90 397
12850.97 432
12852.04 404
12853.11 428
12854.19 484
12855.26 441
12856.33 445
12857.40 415
12858.47 456
12859.54 413
12860.61 411
12861.68 399
12862.75 375
12863.82 402
12864.89 437
12865.97 399
12867.04 399
12868.11 428
12869.18 394
12870.25 425
12871.32 403
12872.39 398
12873.47 398
12874.54 404
12875.61 429
12876.68 385
12877.75 381
12878.82 379
12879.90 385
12880.97 427
12882.04 400
12883.11 379
12884.18 408
12885.25 383
12886.33 373
12887.40 398
12888.47 347
12889.54 362
12890.62 407
12891.69 377
12892.76 374
12893.83 404
12894.90 393
12895.98 388
12897.05 406
12898.12 389
12899.19 418
12900.27 392
12901.34 413
12902.41 334
12903.49 358
12904.56 381
12905.63 362
12906.70 386
12907.78 383
12908.85 356
12909.92 383
12911.00 385
12912.07 374
12913.14 372
12914.22 363
12915.29 339
12916.36 398
12917.44 400
12918.51 372
12919.58 406
12920.66 368
12921.73 354
12922.80 355
12923.88 348
12924.95 404
12926.02 384
12927.10 380
12928.17 406
12929.24 474
12930.32 367
12931.39 407
12932.47 367
12933.54 400
12934.61 384
12935.69 386
12936.76 394
12937.84 406
12938.91 393
12939.99 378
12941.06 390
12942.13 382
12943.21 354
12944.28 338
12945.36 363
12946.43 381
12947.51 363
12948.58 375
12949.66 372
12950.73 420
12951.81 452
12952.88 400
12953.95 396
12955.03 391
12956.10 412
12957.18 382
12958.25 399
12959.33 393
12960.40 381
12961.48 398
12962.56 412
12963.63 411
12964.71 405
12965.78 370
12966.86 367
12967.93 359
12969.01 393
12970.08 419
12971.16 376
12972.23 405
12973.31 388
12974.39 371
12975.46 400
12976.54 394
12977.61 406
12978.69 445
12979.76 395
12980.84 428
12981.92 411
12982.99 366
12984.07 371
12985.14 438
12986.22 386
12987.30 361
12988.37 362
12989.45 366
12990.53 410
12991.60 425
12992.68 411
12993.76 411
12994.83 403
12995.91 465
12996.99 359
12998.06 376
12999.14 444
13000.22 429
13001.29 410
13002.37 379
13003.45 420
13004.52 438
13005.60 370
13006.68 370
13007.75 424
13008.83 385
13009.91 384
13010.99 430
13012.06 408
13013.14 400
13014.22 402
13015.30 410
13016.37 423
13017.45 427
13018.53 412
13019.61 427
13020.68 386
13021.76 427
13022.84 435
13023.92 453
13024.99 419
13026.07 468
13027.15 427
13028.23 416
13029.31 424
13030.38 441
13031.46 410
13032.54 403
13033.62 434
13034.70 390
13035.77 432
13036.85 411
13037.93 469
13039.01 447
13040.09 443
13041.17 383
13042.24 448
13043.32 478
13044.40 401
13045.48 425
13046.56 394
13047.64 368
13048.72 422
13049.80 375
13050.87 395
13051.95 439
13053.03 409
13054.11 405
13055.19 373
13056.27 346
13057.35 359
13058.43 405
13059.51 417
13060.59 376
13061.67 409
13062.74 386
13063.82 327
13064.90 368
13065.98 370
13067.06 346
13068.14 412
13069.22 401
13070.30 359
13071.38 373
13072.46 396
13073.54 423
13074.62 375
13075.70 392
13076.78 395
13077.86 400
13078.94 360
13080.02 387
13081.10 383
13082.18 389
13083.26 337
13084.34 340
13085.42 385
13086.50 409
13087.58 348
13088.66 345
13089.74 368
13090.82 395
13091.90 388
13092.99 379
13094.07 371
13095.15 355
13096.23 345
13097.31 340
13098.39 373
13099.47 299
13100.55 343
13101.63 362
13102.71 358
13103.79 379
13104.88 340
13105.96 385
13107.04 347
13108.12 360
13109.20 413
13110.28 343
13111.36 355
13112.44 331
13113.53 340
13114.61 398
13115.69 354
13116.77 391
13117.85 376
13118.93 367
13120.02 302
13121.10 336
13122.18 373
13123.26 379
13124.34 350
13125.42 332
13126.51 323
13127.59 352
13128.67 343
13129.75 354
13130.84 344
13131.92 365
13133.00 366
13134.08 372
13135.16 327
13136.25 373
13137.33 350
13138.41 353
13139.49 384
13140.58 371
13141.66 344
13142.74 363
13143.82 320
13144.91 344
13145.99 342
13147.07 336
13148.16 343
13149.24 336
13150.32 333
13151.41 371
13152.49 353
13153.57 387
13154.65 423
13155.74 375
13156.82 401
13157.90 407
13158.99 327
13160.07 346
13161.15 362
13162.24 353
13163.32 356
13164.40 332
13165.49 346
13166.57 327
13167.66 325
13168.74 383
13169.82 325
13170.91 350
13171.99 386
13173.08 327
13174.16 347
13175.24 350
13176.33 380
13177.41 353
13178.50 366
13179.58 310
13180.66 332
13181.75 370
13182.83 323
13183.92 323
13185.00 372
13186.09 346
13187.17 330
13188.25 345
13189.34 309
13190.42 319
13191.51 302
13192.59 323
13193.68 321
13194.76 324
13195.85 347
13196.93 362
13198.02 397
13199.10 369
13200.19 314
13201.27 366
13202.36 343
13203.44 359
13204.53 344
13205.61 352
13206.70 350
13207.78 337
13208.87 319
13209.96 313
13211.04 328
13212.13 370
13213.21 374
13214.30 352
13215.38 352
13216.47 317
13217.55 331
13218.64 320
13219.73 336
13220.81 320
13221.90 311
13222.98 319
13224.07 353
13225.16 315
13226.24 322
13227.33 316
13228.41 334
13229.50 380
13230.59 375
13231.67 373
13232.76 349
13233.85 323
13234.93 335
13236.02 315
13237.11 314
13238.19 332
13239.28 383
13240.37 387
13241.45 378
13242.54 383
13243.63 407
13244.71 350
13245.80 337
13246.89 348
13247.97 357
13249.06 331
13250.15 359
13251.24 349
13252.32 369
13253.41 346
13254.50 329
13255.58 359
13256.67 369
13257.76 328
13258.85 343
13259.93 331
13261.02 349
13262.11 386
13263.20 350
13264.28 334
13265.37 366
13266.46 362
13267.55 346
13268.64 387
13269.72 358
13270.81 317
13271.90 325
13272.99 393
13274.08 354
13275.16 366
13276.25 359
13277.34 380
13278.43 407
13279.52 435
13280.61 424
13281.69 363
13282.78 329
13283.87 346
13284.96 401
13286.05 326
13287.14 370
13288.23 414
13289.31 413
13290.40 400
13291.49 397
13292.58 418
13293.67 390
13294.76 394
13295.85 397
13296.94 397
13298.03 417
13299.11 386
13300.20 395
13301.29 399
13302.38 379
13303.47 362
13304.56 398
13305.65 436
13306.74 426
13307.83 388
13308.92 406
13310.01 439
13311.10 405
13312.19 378
13313.28 410
13314.37 420
13315.46 383
13316.55 392
13317.64 411
13318.73 398
13319.82 422
13320.91 422
13322.00 427
13323.09 431
13324.18 421
13325.27 395
13326.36 386
13327.45 413
13328.54 389
13329.63 388
13330.72 428
13331.81 437
13332.90 474
13333.99 427
13335.08 397
13336.17 387
13337.26 411
13338.35 389
13339.44 398
13340.53 404
13341.62 394
13342.72 390
13343.81 433
13344.90 434
13345.99 402
13347.08 423
13348.17 435
13349.26 423
13350.35 408
13351.44 411
13352.54 422
13353.63 396
13354.72 428
13355.81 459
13356.90 416
13357.99 501
13359.08 456
13360.18 470
13361.27 478
13362.36 472
13363.45 443
13364.54 508
13365.63 497
13366.73 468
13367.82 517
13368.91 546
13370.00 517
13371.09 536
13372.19 505
13373.28 469
13374.37 451
13375.46 466
13376.56 450
13377.65 439
13378.74 438
13379.83 431
13380.93 441
13382.02 417
13383.11 371
13384.20 374
13385.30 407
13386.39 422
13387.48 411
13388.57 451
13389.67 413
13390.76 378
13391.85 415
13392.95 410
13394.04 364
13395.13 406
13396.22 421
13397.32 427
13398.41 375
13399.50 426
13400.60 412
13401.69 413
13402.78 404
13403.88 360
13404.97 416
13406.06 408
13407.16 412
13408.25 379
13409.35 399
13410.44 356
13411.53 325
13412.63 405
13413.72 366
13414.81 376
13415.91 414
13417.00 416
13418.10 386
13419.19 354
13420.28 435
13421.38 386
13422.47 365
13423.57 365
13424.66 416
13425.76 404
13426.85 420
13427.94 397
13429.04 398
13430.13 389
13431.23 383
13432.32 415
13433.42 401
13434.51 411
13435.61 387
13436.70 375
13437.80 391
13438.89 387
13439.99 415
13441.08 364
13442.18 418
13443.27 452
13444.37 397
13445.46 428
13446.56 454
13447.65 400
13448.75 384
13449.84 425
13450.94 413
13452.03 453
13453.13 475
13454.22 441
13455.32 411
13456.41 435
13457.51 405
13458.61 392
13459.70 434
13460.80 422
13461.89 493
13462.99 466
13464.08 425
13465.18 431
13466.28 426
13467.37 466
13468.47 470
13469.56 457
13470.66 458
13471.76 440
13472.85 435
13473.95 408
13475.05 452
13476.14 455
13477.24 438
13478.33 465
13479.43 405
13480.53 405
13481.62 417
13482.72 473
13483.82 440
13484.91 473
13486.01 515
13487.11 476
13488.20 466
13489.30 467
13490.40 440
13491.50 502
13492.59 458
13493.69 492
13494.79 510
13495.88 539
13496.98 543
13498.08 539
13499.18 513
13500.27 578
13501.37 553
13502.47 536
13503.57 547
13504.66 630
13505.76 599
13506.86 597
13507.96 545
13509.05 545
13510.15 583
13511.25 494
13512.35 486
13513.44 466
13514.54 491
13515.64 462
13516.74 461
13517.84 450
13518.93 456
13520.03 457
13521.13 484
13522.23 475
13523.33 452
13524.43 420
13525.52 410
13526.62 431
13527.72 427
13528.82 425
13529.92 413
13531.02 409
13532.12 428
13533.21 422
13534.31 412
13535.41 436
13536.51 397
13537.61 416
13538.71 409
13539.81 398
13540.91 400
13542.01 398
13543.10 403
13544.20 400
13545.30 388
13546.40 358
13547.50 348
13548.60 411
13549.70 441
13550.80 381
13551.90 361
13553.00 367
13554.10 384
13555.20 339
13556.30 361
13557.40 372
13558.50 408
13559.60 391
13560.70 370
13561.80 353
13562.90 352
13564.00 411
13565.10 406
13566.20 365
13567.30 348
13568.40 350
13569.50 379
13570.60 360
13571.70 332
13572.80 343
13573.90 372
13575.00 386
13576.10 390
13577.20 343
13578.30 383
13579.40 407
13580.50 370
13581.60 380
13582.70 349
13583.80 359
13584.90 363
13586.00 375
13587.10 342
13588.21 366
13589.31 369
13590.41 378
13591.51 398
13592.61 392
13593.71 398
13594.81 385
13595.91 397
13597.01 404
13598.12 400
13599.22 391
13600.32 354
13601.42 356
13602.52 357
13603.62 374
13604.72 356
13605.83 379
13606.93 383
13608.03 412
13609.13 338
13610.23 347
13611.34 397
13612.44 384
13613.54 450
13614.64 426
13615.74 392
13616.85 361
13617.95 374
13619.05 375
13620.15 381
13621.25 347
13622.36 346
13623.46 328
13624.56 365
13625.66 376
13626.77 376
13627.87 365
13628.97 347
13630.07 364
13631.18 406
13632.28 331
13633.38 357
13634.48 337
13635.59 377
13636.69 359
13637.79 378
13638.90 379
13640.00 374
13641.10 374
13642.21 375
13643.31 367
13644.41 348
13645.52 326
13646.62 342
13647.72 392
13648.83 355
13649.93 346
13651.03 361
13652.14 391
13653.24 366
13654.34 332
13655.45 330
13656.55 413
13657.65 384
13658.76 331
13659.86 353
13660.97 345
13662.07 378
13663.17 357
13664.28 370
13665.38 369
13666.49 332
13667.59 369
13668.69 348
13669.80 336
13670.90 366
13672.01 371
13673.11 350
13674.22 372
13675.32 360
13676.42 348
13677.53 348
13678.63 355
13679.74 357
13680.84 336
13681.95 347
13683.05 344
13684.16 346
13685.26 307
13686.37 319
13687.47 335
13688.58 364
13689.68 360
13690.79 345
13691.89 392
13693.00 360
13694.10 376
13695.21 372
13696.31 354
13697.42 365
13698.52 349
13699.63 397
13700.73 384
13701.84 379
13702.95 325
13704.05 323
13705.16 338
13706.26 326
13707.37 329
13708.47 352
13709.58 334
13710.69 334
13711.79 370
13712.90 380
13714.00 379
13715.11 366
13716.22 441
13717.32 410
13718.43 402
13719.53 440
13720.64 418
13721.75 396
13722.85 378
13723.96 409
13725.07 397
13726.17 402
13727.28 385
13728.39 384
13729.49 394
13730.60 417
13731.71 422
13732.81 416
13733.92 415
13735.03 407
13736.13 455
13737.24 423
13738.35 394
13739.46 417
13740.56 437
13741.67 397
13742.78 447
13743.88 382
13744.99 464
13746.10 425
13747.21 462
13748.31 465
13749.42 479
13750.53 473
13751.64 530
13752.74 466
13753.85 481
13754.96 521
13756.07 527
13757.17 500
13758.28 478
13759.39 482
13760.50 506
13761.61 558
13762.71 555
13763.82 565
13764.93 563
13766.04 620
13767.15 645
13768.25 659
13769.36 706
13770.47 655
13771.58 780
13772.69 719
13773.80 800
13774.90 738
13776.01 716
13777.12 714
13778.23 724
13779.34 733
13780.45 634
13781.56 624
13782.67 603
13783.77 561
13784.88 541
13785.99 476
13787.10 491
13788.21 505
13789.32 535
13790.43 484
13791.54 437
13792.65 419
13793.76 496
13794.86 482
13795.97 493
13797.08 488
13798.19 457
13799.30 453
13800.41 440
13801.52 445
13802.63 467
13803.74 435
13804.85 468
13805.96 462
13807.07 455
13808.18 449
13809.29 425
13810.40 443
13811.51 493
13812.62 452
13813.73 495
13814.84 473
13815.95 437
13817.06 445
13818.17 453
13819.28 446
13820.39 448
13821.50 387
13822.61 451
13823.72 451
13824.83 384
13825.94 354
13827.05 395
13828.16 404
13829.27 418
13830.39 407
13831.50 450
13832.61 423
13833.72 416
13834.83 483
13835.94 421
13837.05 408
13838.16 473
13839.27 446
13840.38 372
13841.50 386
13842.61 436
13843.72 456
13844.83 500
13845.94 462
13847.05 412
13848.16 451
13849.27 457
13850.39 414
13851.50 380
13852.61 416
13853.72 419
13854.83 454
13855.94 473
13857.06 475
13858.17 459
13859.28 455
13860.39 511
13861.50 484
13862.62 431
13863.73 442
13864.84 461
13865.95 453
13867.06 478
13868.18 452
13869.29 413
13870.40 470
13871.51 453
13872.63 459
13873.74 495
13874.85 474
13875.96 479
13877.08 460
13878.19 411
13879.30 426
13880.41 417
13881.53 389
13882.64 418
13883.75 449
13884.87 432
13885.98 431
13887.09 459
13888.20 473
13889.32 453
13890.43 441
13891.54 441
13892.66 488
13893.77 482
13894.88 456
13896.00 460
13897.11 504
13898.22 490
13899.34 458
13900.45 412
13901.56 429
13902.68 445
13903.79 416
13904.91 428
13906.02 462
13907.13 399
13908.25 462
13909.36 411
13910.48 372
13911.59 389
13912.70 439
13913.82 457
13914.93 422
13916.05 391
13917.16 425
13918.27 413
13919.39 420
13920.50 409
13921.62 420
13922.73 403
13923.85 415
13924.96 408
13926.08 394
13927.19 356
13928.30 364
13929.42 383
13930.53 402
13931.65 400
13932.76 405
13933.88 423
13934.99 429
13936.11 415
13937.22 346
13938.34 351
13939.45 384
13940.57 422
13941.68 413
13942.80 392
13943.91 378
13945.03 400
13946.15 414
13947.26 376
13948.38 384
13949.49 349
13950.61 328
13951.72 369
13952.84 377
13953.95 407
13955.07 376
13956.19 377
13957.30 408
13958.42 404
13959.53 388
13960.65 382
13961.77 380
13962.88 364
13964.00 384
13965.11 344
13966.23 366
13967.35 408
13968.46 402
13969.58 393
13970.69 388
13971.81 382
13972.93 390
13974.04 394
13975.16 379
13976.28 336
13977.39 358
13978.51 389
13979.63 356
13980.74 371
13981.86 367
13982.98 361
13984.09 375
13985.21 373
13986.33 383
13987.45 400
13988.56 378
13989.68 378
13990.80 395
13991.91 403
13993.03 398
13994.15 384
13995.27 382
13996.38 388
13997.50 398
13998.62 370
13999.74 412
14000.85 390
14001.97 395
14003.09 391
14004.21 359
14005.32 398
14006.44 401
14007.56 415
14008.68 413
14009.80 380
14010.91 410
14012.03 424
14013.15 422
14014.27 425
14015.39 476
14016.50 443
14017.62 470
14018.74 465
14019.86 429
14020.98 441
14022.10 431
14023.21 441
14024.33 451
14025.45 430
14026.57 431
14027.69 437
14028.81 443
14029.93 465
14031.04 458
14032.16 398
14033.28 398
14034.40 407
14035.52 435
14036.64 405
14037.76 400
14038.88 422
14040.00 401
14041.12 394
14042.23 418
14043.35 392
14044.47 403
14045.59 384
14046.71 382
14047.83 430
14048.95 374
14050.07 386
14051.19 394
14052.31 426
14053.43 378
14054.55 404
14055.67 403
14056.79 418
14057.91 415
14059.03 369
14060.15 387
14061.27 382
14062.39 432
14063.51 421
14064.63 418
14065.75 453
14066.87 452
14067.99 466
14069.11 409
14070.23 472
14071.35 453
14072.47 404
14073.59 432
14074.71 464
14075.83 486
14076.95 434
14078.07 456
14079.19 479
14080.31 483
14081.44 503
14082.56 457
14083.68 486
14084.80 486
14085.92 493
14087.04 448
14088.16 444
14089.28 492
14090.40 523
14091.52 516
14092.65 520
14093.77 525
14094.89 500
14096.01 498
14097.13 563
14098.25 534
14099.37 521
14100.50 568
14101.62 548
14102.74 545
14103.86 514
14104.98 509
14106.10 507
14107.23 528
14108.35 494
14109.47 511
14110.59 425
14111.71 437
14112.84 448
14113.96 469
14115.08 456
14116.20 420
14117.32 453
14118.45 453
14119.57 405
14120.69 419
14121.81 418
14122.94 449
14124.06 441
14125.18 439
14126.30 456
14127.43 422
14128.55 436
14129.67 394
14130.79 415
14131.92 381
14133.04 406
14134.16 454
14135.29 437
14136.41 375
14137.53 459
14138.66 428
14139.78 421
14140.90 440
14142.02 424
14143.15 399
14144.27 440
14145.39 430
14146.52 400
14147.64 403
14148.76 390
14149.89 385
14151.01 386
14152.14 412
14153.26 376
14154.38 358
14155.51 356
14156.63 430
14157.75 383
14158.88 400
14160.00 430
14161.13 416
14162.25 394
14163.37 356
14164.50 385
14165.62 422
14166.75 399
14167.87 402
14168.99 439
14170.12 387
14171.24 344
14172.37 409
14173.49 395
14174.62 397
14175.74 383
14176.87 394
14177.99 391
14179.12 397
14180.24 422
14181.36 384
14182.49 401
14183.61 391
14184.74 373
14185.86 395
14186.99 393
14188.11 357
14189.24 372
14190.36 356
14191.49 343
14192.62 376
14193.74 372
14194.87 365
14195.99 372
14197.12 344
14198.24 372
14199.37 375
14200.49 336
14201.62 340
14202.74 368
14203.87 364
14205.00 366
14206.12 348
14207.25 369
14208.37 348
14209.50 358
14210.62 310
14211.75 337
14212.88 357
14214.00 344
14215.13 332
14216.26 353
14217.38 323
14218.51 334
14219.63 319
14220.76 293
14221.89 337
14223.01 344
14224.14 314
14225.27 307
14226.39 315
14227.52 299
14228.65 278
14229.77 318
14230.90 310
14232.03 276
14233.15 328
14234.28 365
14235.41 305
14236.53 315
14237.66 331
14238.79 354
14239.91 317
14241.04 355
14242.17 327
14243.30 355
14244.42 358
14245.55 370
14246.68 343
14247.81 293
14248.93 278
14250.06 311
14251.19 335
14252.32 283
14253.44 351
14254.57 368
14255.70 356
14256.83 349
14257.95 352
14259.08 310
14260.21 343
14261.34 347
14262.47 323
14263.59 314
14264.72 335
14265.85 323
14266.98 268
14268.11 294
14269.23 331
14270.36 343
14271.49 309
14272.62 311
14273.75 301
14274.88 291
14276.01 307
14277.13 283
14278.26 286
14279.39 313
14280.52 287
14281.65 346
14282.78 311
14283.91 273
14285.04 299
14286.16 312
14287.29 303
14288.42 313
14289.55 312
14290.68 292
14291.81 274
14292.94 283
14294.07 295
14295.20 308
14296.33 322
14297.46 310
14298.59 282
14299.71 241
14300.84 274
14301.97 271
14303.10 303
14304.23 306
14305.36 302
14306.49 334
14307.62 331
14308.75 283
14309.88 295
14311.01 300
14312.14 277
14313.27 302
14314.40 310
14315.53 287
14316.66 239
14317.79 264
14318.92 273
14320.05 283
14321.18 299
14322.31 308
14323.44 306
14324.57 292
14325.70 258
14326.84 274
14327.97 293
14329.10 264
14330.23 270
14331.36 288
14332.49 315
14333.62 284
14334.75 266
14335.88 314
14337.01 282
14338.14 294
14339.27 261
14340.41 257
14341.54 261
14342.67 266
14343.80 268
14344.93 270
14346.06 259
14347.19 282
14348.32 301
14349.46 260
14350.59 295
14351.72 270
14352.85 260
14353.98 300
14355.11 271
14356.25 255
14357.38 284
14358.51 289
14359.64 263
14360.77 241
14361.90 232
14363.04 266
14364.17 276
14365.30 276
14366.43 261
14367.56 265
14368.70 242
14369.83 244
14370.96 240
14372.09 306
14373.23 283
14374.36 282
14375.49 279
14376.62 276
14377.76 269
14378.89 279
14380.02 263
14381.15 298
14382.29 310
14383.42 260
14384.55 275
14385.69 287
14386.82 261
14387.95 276
14389.08 259
14390.22 302
14391.35 302
14392.48 291
14393.62 288
14394.75 262
14395.88 289
14397.02 278
14398.15 268
14399.28 278
14400.42 277
14401.55 271
14402.68 292
14403.82 267
14404.95 276
14406.08 309
14407.22 222
14408.35 272
14409.49 319
14410.62 281
14411.75 294
14412.89 282
14414.02 254
14415.16 301
14416.29 274
14417.42 300
14418.56 272
14419.69 253
14420.83 282
14421.96 240
14423.10 245
14424.23 272
14425.36 266
14426.50 278
14427.63 274
14428.77 277
14429.90 235
14431.04 251
14432.17 271
14433.31 251
14434.44 261
14435.58 274
14436.71 265
14437.85 279
14438.98 280
14440.12 271
14441.25 274
14442.39 311
14443.52 312
14444.66 295
14445.79 287
14446.93 277
14448.06 307
14449.20 295
14450.33 317
14451.47 266
14452.60 286
14453.74 296
14454.87 304
14456.01 269
14457.15 281
14458.28 299
14459.42 304
14460.55 264
14461.69 283
14462.83 283
14463.96 336
14465.10 283
14466.23 312
14467.37 303
14468.51 305
14469.64 340
14470.78 304
14471.91 305
14473.05 319
14474.19 337
14475.32 331
14476.46 336
14477.60 317
14478.73 320
14479.87 345
14481.01 321
14482.14 328
14483.28 334
14484.42 310
14485.55 321
14486.69 309
14487.83 284
14488.96 278
14490.10 331
14491.24 286
14492.37 269
14493.51 297
14494.65 295
14495.79 297
14496.92 287
14498.06 280
14499.20 278
14500.34 282
14501.47 294
14502.61 283
14503.75 263
14504.89 298
14506.02 301
14507.16 287
14508.30 268
14509.44 285
14510.57 267
14511.71 318
14512.85 286
14513.99 258
14515.13 279
14516.26 282
14517.40 300
14518.54 263
14519.68 275
14520.82 277
14521.95 249
14523.09 284
14524.23 280
14525.37 266
14526.51 257
14527.65 272
14528.78 263
14529.92 282
14531.06 253
14532.20 274
14533.34 277
14534.48 237
14535.62 293
14536.76 282
14537.89 304
14539.03 297
14540.17 260
14541.31 239
14542.45 272
14543.59 280
14544.73 246
14545.87 259
14547.01 287
14548.15 263
14549.29 259
14550.42 255
14551.56 263
14552.70 303
14553.84 286
14554.98 289
14556.12 270
14557.26 268
14558.40 296
14559.54 279
14560.68 261
14561.82 242
14562.96 239
14564.10 255
14565.24 254
14566.38 267
14567.52 276
14568.66 254
14569.80 261
14570.94 265
14572.08 299
14573.22 258
14574.36 253
14575.50 278
14576.64 260
14577.78 273
14578.92 263
14580.06 258
14581.20 293
14582.35 302
14583.49 239
14584.63 303
14585.77 273
14586.91 297
14588.05 266
14589.19 267
14590.33 273
14591.47 276
14592.61 286
14593.75 277
14594.89 271
14596.04 256
14597.18 280
14598.32 293
14599.46 283
14600.60 277
14601.74 292
14602.88 281
14604.03 253
14605.17 280
14606.31 273
14607.45 262
14608.59 258
14609.73 271
14610.87 287
14612.02 308
14613.16 269
14614.30 283
14615.44 281
14616.58 281
14617.73 316
14618.87 293
14620.01 324
14621.15 330
14622.29 293
14623.44 337
14624.58 304
14625.72 360
14626.86 356
14628.01 334
14629.15 333
14630.29 347
14631.43 352
14632.58 340
14633.72 382
14634.86 333
14636.00 333
14637.15 306
14638.29 350
14639.43 342
14640.58 332
14641.72 373
14642.86 318
14644.00 306
14645.15 335
14646.29 354
14647.43 316
14648.58 307
14649.72 311
14650.86 307
14652.01 299
14653.15 320
14654.29 263
14655.44 279
14656.58 292
14657.72 322
14658.87 276
14660.01 279
14661.16 310
14662.30 314
14663.44 305
14664.59 321
14665.73 290
14666.87 314
14668.02 279
14669.16 324
14670.31 292
14671.45 293
14672.59 313
14673.74 296
14674.88 282
14676.03 272
14677.17 275
14678.32 256
14679.46 254
14680.60 269
14681.75 286
14682.89 277
14684.04 306
14685.18 324
14686.33 301
14687.47 301
14688.62 305
14689.76 302
14690.91 268
14692.05 246
14693.20 254
14694.34 274
14695.49 287
14696.63 273
14697.78 308
14698.92 256
14700.07 275
14701.21 270
14702.36 278
14703.50 280
14704.65 259
14705.79 263
14706.94 298
14708.09 273
14709.23 285
14710.38 296
14711.52 294
14712.67 302
14713.81 251
14714.96 260
14716.11 275
14717.25 260
14718.40 292
14719.54 270
14720.69 268
14721.84 298
14722.98 277
14724.13 254
14725.27 261
14726.42 264
14727.57 289
14728.71 278
14729.86 271
14731.01 241
14732.15 283
14733.30 280
14734.45 276
14735.59 286
14736.74 262
14737.88 256
14739.03 277
14740.18 306
14741.33 322
14742.47 266
14743.62 285
14744.77 329
14745.91 289
14747.06 317
14748.21 262
14749.35 294
14750.50 313
14751.65 295
14752.80 292
14753.94 314
14755.09 344
14756.24 298
14757.39 302
14758.53 292
14759.68 266
14760.83 295
14761.98 317
14763.12 307
14764.27 311
14765.42 346
14766.57 306
14767.71 324
14768.86 309
14770.01 282
14771.16 301
14772.31 344
14773.45 333
14774.60 326
14775.75 320
14776.90 319
14778.05 345
14779.20 350
14780.34 343
14781.49 413
14782.64 370
14783.79 408
14784.94 373
14786.09 400
14787.24 366
14788.38 350
14789.53 354
14790.68 432
14791.83 438
14792.98 401
14794.13 418
14795.28 386
14796.43 389
14797.57 403
14798.72 397
14799.87 397
14801.02 366
14802.17 373
14803.32 355
14804.47 395
14805.62 378
14806.77 418
14807.92 347
14809.07 332
14810.22 357
14811.37 368
14812.52 413
14813.67 376
14814.82 415
14815.97 365
14817.12 346
14818.26 375
14819.41 356
14820.56 362
14821.71 357
14822.86 360
14824.01 328
14825.16 301
14826.31 354
14827.47 310
14828.62 302
14829.77 285
14830.92 292
14832.07 291
14833.22 296
14834.37 355
14835.52 355
14836.67 306
14837.82 284
14838.97 277
14840.12 269
14841.27 259
14842.42 289
14843.57 317
14844.72 294
14845.87 249
14847.03 225
14848.18 231
14849.33 232
14850.48 277
14851.63 289
14852.78 257
14853.93 287
14855.08 285
14856.23 242
14857.39 242
14858.54 263
14859.69 277
14860.84 262
14861.99 320
14863.14 295
14864.29 283
14865.45 264
14866.60 276
14867.75 261
14868.90 263
14870.05 275
14871.21 268
14872.36 299
14873.51 269
14874.66 260
14875.81 235
14876.97 274
14878.12 261
14879.27 223
14880.42 238
14881.57 245
14882.73 218
14883.88 225
14885.03 240
14886.18 222
14887.34 250
14888.49 271
14889.64 268
14890.79 286
14891.95 238
14893.10 223
14894.25 244
14895.41 204
14896.56 218
14897.71 228
14898.86 267
14900.02 300
14901.17 264
14902.32 232
14903.48 256
14904.63 236
14905.78 250
14906.94 264
14908.09 254
14909.24 265
14910.40 271
14911.55 259
14912.70 276
14913.86 265
14915.01 269
14916.16 251
14917.32 273
14918.47 267
14919.63 269
14920.78 268
14921.93 266
14923.09 264
14924.24 225
14925.39 279
14926.55 253
14927.70 267
14928.86 250
14930.01 240
14931.17 224
14932.32 265
14933.47 275
14934.63 258
14935.78 268
14936.94 241
14938.09 207
14939.25 224
14940.40 252
14941.56 277
14942.71 224
14943.86 226
14945.02 245
14946.17 274
14947.33 230
14948.48 239
14949.64 215
14950.79 233
14951.95 260
14953.10 275
14954.26 210
14955.41 214
14956.57 240
14957.72 253
14958.88 256
14960.04 250
14961.19 257
14962.35 234
14963.50 218
14964.66 197
14965.81 255
14966.97 239
14968.12 257
14969.28 226
14970.44 206
14971.59 259
14972.75 223
14973.90 245
14975.06 253
14976.21 260
14977.37 276
14978.53 254
14979.68 230
14980.84 248
14981.99 234
14983.15 221
14984.31 226
14985.46 226
14986.62 219
14987.78 237
14988.93 225
14990.09 231
14991.25 206
14992.40 201
14993.56 195
14994.72 192
14995.87 238
14997.03 226
14998.19 211
14999.34 236
15000.50 225
15001.66 213
15002.81 239
15003.97 263
15005.13 208
15006.29 189
15007.44 219
15008.60 243
15009.76 205
15010.91 228
15012.07 192
15013.23 232
15014.39 201
15015.54 245
15016.70 217
15017.86 233
15019.02 239
15020.17 222
15021.33 225
15022.49 251
15023.65 270
15024.81 249
15025.96 206
15027.12 218
15028.28 222
15029.44 206
15030.59 237
15031.75 257
15032.91 205
15034.07 202
15035.23 182
15036.39 171
15037.54 179
15038.70 202
15039.86 191
15041.02 209
15042.18 206
15043.34 191
15044.50 209
15045.65 197
15046.81 228
15047.97 219
15049.13 198
15050.29 222
15051.45 198
15052.61 200
15053.77 210
15054.92 197
15056.08 219
15057.24 224
15058.40 194
15059.56 219
15060.72 204
15061.88 236
15063.04 250
15064.20 224
15065.36 200
15066.52 171
15067.68 197
15068.84 191
15070.00 191
15071.16 202
15072.32 216
15073.47 203
15074.63 194
15075.79 222
15076.95 201
15078.11 192
15079.27 179
15080.43 220
15081.59 228
15082.75 199
15083.91 189
15085.07 215
15086.23 190
15087.39 187
15088.56 226
15089.72 242
15090.88 197
15092.04 201
15093.20 206
15094.36 191
15095.52 228
15096.68 202
15097.84 216
15099.00 214
15100.16 191
15101.32 168
15102.48 190
15103.64 230
15104.80 205
15105.97 193
15107.13 199
15108.29 238
15109.45 235
15110.61 197
15111.77 191
15112.93 220
15114.09 197
15115.25 225
15116.42 207
15117.58 209
15118.74 202
15119.90 216
15121.06 219
15122.22 203
15123.39 187
15124.55 214
15125.71 188
15126.87 200
15128.03 192
15129.19 203
15130.36 214
15131.52 191
15132.68 213
15133.84 189
15135.00 216
15136.17 213
15137.33 183
15138.49 193
15139.65 204
15140.82 219
15141.98 203
15143.14 215
15144.30 181
15145.46 218
15146.63 214
15147.79 187
15148.95 217
15150.12 237
15151.28 223
15152.44 221
15153.60 186
15154.77 217
15155.93 194
15157.09 193
15158.26 205
15159.42 202
15160.58 207
15161.74 199
15162.91 187
15164.07 206
15165.23 206
15166.40 196
15167.56 225
15168.72 220
15169.89 242
15171.05 224
15172.21 205
15173.38 203
15174.54 202
15175.71 207
15176.87 238
15178.03 220
15179.20 194
15180.36 213
15181.52 195
15182.69 239
15183.85 205
15185.02 237
15186.18 252
15187.34 249
15188.51 240
15189.67 239
15190.84 221
15192.00 222
15193.17 210
15194.33 210
15195.49 198
15196.66 241
15197.82 253
15198.99 239
15200.15 203
15201.32 233
15202.48 250
15203.65 220
15204.81 247
15205.98 237
15207.14 254
15208.31 237
15209.47 254
15210.64 245
15211.80 223
15212.97 252
15214.13 243
15215.30 228
15216.46 221
15217.63 232
15218.79 216
15219.96 245
15221.12 254
15222.29 236
15223.45 204
15224.62 223
15225.78 260
15226.95 219
15228.12 241
15229.28 278
15230.45 263
15231.61 287
15232.78 304
15233.95 269
15235.11 271
15236.28 254
15237.44 272
15238.61 271
15239.78 271
15240.94 295
15242.11 305
15243.27 236
15244.44 232
15245.61 251
15246.77 236
15247.94 247
15249.11 250
15250.27 204
15251.44 210
15252.61 256
15253.77 237
15254.94 254
15256.11 213
15257.27 233
15258.44 243
15259.61 207
15260.77 180
15261.94 199
15263.11 214
15264.27 220
15265.44 222
15266.61 213
15267.78 238
15268.94 213
15270.11 221
15271.28 187
15272.44 205
15273.61 234
15274.78 250
15275.95 229
15277.11 220
15278.28 194
15279.45 178
15280.62 225
15281.79 231
15282.95 230
15284.12 232
15285.29 185
15286.46 223
15287.62 211
15288.79 218
15289.96 239
15291.13 194
15292.30 202
15293.47 211
15294.63 213
15295.80 222
15296.97 221
15298.14 201
15299.31 212
15300.48 240
15301.64 209
15302.81 242
15303.98 258
15305.15 222
15306.32 220
15307.49 218
15308.66 217
15309.82 241
15310.99 264
15312.16 202
15313.33 209
15314.50 241
15315.67 225
15316.84 228
15318.01 223
15319.18 260
15320.35 196
15321.51 217
15322.68 223
15323.85 231
15325.02 221
15326.19 242
15327.36 239
15328.53 219
15329.70 230
15330.87 208
15332.04 196
15333.21 184
15334.38 210
15335.55 182
15336.72 191
15337.89 182
15339.06 199
15340.23 209
15341.40 202
15342.57 183
15343.74 191
15344.91 239
15346.08 235
15347.25 204
15348.42 209
15349.59 210
15350.76 217
15351.93 184
15353.10 223
15354.27 216
15355.44 196
15356.61 205
15357.78 191
15358.95 235
15360.13 208
15361.30 221
15362.47 221
15363.64 206
15364.81 205
15365.98 234
15367.15 204
15368.32 195
15369.49 191
15370.66 212
15371.84 183
15373.01 206
15374.18 189
15375.35 204
15376.52 219
15377.69 205
15378.86 193
15380.03 212
15381.21 195
15382.38 222
15383.55 216
15384.72 230
15385.89 193
15387.06 198
15388.24 219
15389.41 203
15390.58 225
15391.75 251
15392.92 223
15394.10 205
15395.27 209
15396.44 203
15397.61 190
15398.78 205
15399.96 223
15401.13 204
15402.30 221
15403.47 216
15404.65 227
15405.82 193
15406.99 200
15408.16 213
15409.34 222
15410.51 208
15411.68 214
15412.85 191
15414.03 184
15415.20 200
15416.37 222
15417.55 200
15418.72 199
15419.89 217
15421.06 210
15422.24 184
15423.41 197
15424.58 217
15425.76 212
15426.93 194
15428.10 199
15429.28 210
15430.45 217
15431.62 206
15432.80 188
15433.97 200
15435.15 210
15436.32 205
15437.49 175
15438.67 210
15439.84 173
15441.01 180
15442.19 206
15443.36 221
15444.54 196
15445.71 216
15446.88 219
15448.06 193
15449.23 195
15450.41 193
15451.58 216
15452.75 231
15453.93 194
15455.10 237
15456.28 194
15457.45 235
15458.63 219
15459.80 194
15460.98 228
15462.15 217
15463.32 231
15464.50 197
15465.67 211
15466.85 223
15468.02 259
15469.20 228
15470.37 223
15471.55 217
15472.72 213
15473.90 210
15475.07 202
15476.25 183
15477.42 206
15478.60 229
15479.77 220
15480.95 190
15482.13 180
15483.30 189
15484.48 199
15485.65 214
15486.83 216
15488.00 188
15489.18 210
15490.35 214
15491.53 206
15492.71 203
15493.88 194
15495.06 194
15496.23 189
15497.41 216
15498.59 197
15499.76 215
15500.94 175
15502.11 221
15503.29 173
15504.47 195
15505.64 212
15506.82 186
15508.00 229
15509.17 215
15510.35 241
15511.52 219
15512.70 192
15513.88 188
15515.05 199
15516.23 204
15517.41 201
15518.58 189
15519.76 242
15520.94 221
15522.12 193
15523.29 199
15524.47 181
15525.65 234
15526.82 213
15528.00 207
15529.18 203
15530.35 203
15531.53 185
15532.71 197
15533.89 197
15535.06 192
15536.24 213
15537.42 234
15538.60 239
15539.77 198
15540.95 243
15542.13 218
15543.31 204
15544.48 199
15545.66 206
15546.84 216
15548.02 214
15549.20 213
15550.37 212
15551.55 192
15552.73 211
15553.91 227
15555.09 202
15556.26 197
15557.44 167
15558.62 169
15559.80 230
15560.98 232
15562.16 206
15563.34 198
15564.51 213
15565.69 220
15566.87 261
15568.05 219
15569.23 211
15570.41 240
15571.59 205
15572.76 187
15573.94 206
15575.12 225
15576.30 219
15577.48 201
15578.66 194
15579.84 231
15581.02 226
15582.20 241
15583.38 247
15584.56 227
15585.73 237
15586.91 201
15588.09 241
15589.27 251
15590.45 206
15591.63 207
15592.81 235
15593.99 226
15595.17 207
15596.35 220
15597.53 221
15598.71 214
15599.89 214
15601.07 221
15602.25 256
15603.43 271
15604.61 277
15605.79 283
15606.97 224
15608.15 199
15609.33 268
15610.51 247
15611.69 243
15612.87 242
15614.05 232
15615.23 222
15616.41 271
15617.59 247
15618.77 225
15619.95 257
15621.14 238
15622.32 282
15623.50 248
15624.68 236
15625.86 277
15627.04 303
15628.22 258
15629.40 246
15630.58 232
15631.76 268
15632.94 305
15634.13 259
15635.31 222
15636.49 241
15637.67 265
15638.85 275
15640.03 280
15641.21 274
15642.39 298
15643.58 280
15644.76 287
15645.94 306
15647.12 285
15648.30 320
15649.48 293
15650.67 299
15651.85 317
15653.03 289
15654.21 300
15655.39 309
15656.58 249
15657.76 289
15658.94 295
15660.12 282
15661.30 296
15662.49 281
15663.67 277
15664.85 294
15666.03 282
15667.22 319
15668.40 295
15669.58 280
15670.76 287
15671.95 290
15673.13 319
15674.31 282
15675.49 276
15676.68 303
15677.86 278
15679.04 288
15680.23 299
15681.41 262
15682.59 277
15683.77 287
15684.96 271
15686.14 282
15687.32 279
15688.51 239
15689.69 286
15690.87 234
15692.06 250
15693.24 285
15694.42 265
15695.61 275
15696.79 282
15697.97 297
15699.16 264
15700.34 260
15701.53 262
15702.71 268
15703.89 282
15705.08 247
15706.26 284
15707.44 304
15708.63 310
15709.81 307
15711.00 240
15712.18 252
15713.36 280
15714.55 287
15715.73 262
15716.92 302
15718.10 324
15719.29 336
15720.47 312
15721.66 289
15722.84 307
15724.02 306
15725.21 291
15726.39 268
15727.58 317
15728.76 308
15729.95 315
15731.13 301
15732.32 285
15733.50 264
15734.69 284
15735.87 275
15737.06 323
15738.24 300
15739.43 315
15740.61 334
15741.80 339
15742.98 311
15744.17 353
15745.35 303
15746.54 338
15747.72 313
15748.91 366
15750.10 361
15751.28 337
15752.47 357
15753.65 317
15754.84 338
15756.02 334
15757.21 351
15758.40 327
15759.58 305
15760.77 335
15761.95 361
15763.14 329
15764.33 331
15765.51 307
15766.70 303
15767.88 322
15769.07 315
15770.26 283
15771.44 295
15772.63 344
15773.82 308
15775.00 264
15776.19 293
15777.38 315
15778.56 333
15779.75 319
15780.94 348
15782.12 331
15783.31 311
15784.50 294
15785.68 276
15786.87 317
15788.06 305
15789.24 288
15790.43 312
15791.62 272
15792.81 279
15793.99 309
15795.18 362
15796.37 315
15797.55 297
15798.74 285
15799.93 300
15801.12 280
15802.30 304
15803.49 269
15804.68 264
15805.87 281
15807.05 241
15808.24 263
15809.43 257
15810.62 217
15811.81 235
15812.99 236
15814.18 278
15815.37 264
15816.56 230
15817.75 232
15818.93 248
15820.12 270
15821.31 223
15822.50 284
15823.69 288
15824.88 227
15826.06 247
15827.25 245
15828.44 251
15829.63 260
15830.82 242
15832.01 238
15833.20 246
15834.38 248
15835.57 242
15836.76 243
15837.95 246
15839.14 272
15840.33 253
15841.52 209
15842.71 258
15843.90 281
15845.08 257
15846.27 225
15847.46 230
15848.65 244
15849.84 256
15851.03 255
15852.22 287
15853.41 255
15854.60 234
15855.79 243
15856.98 240
15858.17 261
15859.36 283
15860.55 232
15861.74 251
15862.93 293
15864.12 249
15865.31 250
15866.50 227
15867.69 212
15868.88 233
15870.07 205
15871.26 199
15872.45 208
15873.64 237
15874.83 213
15876.02 232
15877.21 242
15878.40 249
15879.59 246
15880.78 232
15881.97 242
15883.16 229
15884.35 242
15885.54 235
15886.73 245
15887.92 237
15889.11 240
15890.30 224
15891.50 247
15892.69 258
15893.88 238
15895.07 234
15896.26 264
15897.45 247
15898.64 228
15899.83 247
15901.02 264
15902.22 267
15903.41 273
15904.60 268
15905.79 286
15906.98 283
15908.17 269
15909.36 249
15910.56 217
15911.75 227
15912.94 292
15914.13 235
15915.32 258
15916.51 276
15917.71 268
15918.90 285
15920.09 264
15921.28 268
15922.47 265
15923.67 248
15924.86 264
15926.05 282
15927.24 272
15928.43 254
15929.63 280
15930.82 263
15932.01 273
15933.20 269
15934.40 260
15935.59 243
15936.78 242
15937.97 252
15939.17 262
15940.36 264
15941.55 230
15942.75 237
15943.94 232
15945.13 230
15946.32 225
15947.52 231
15948.71 223
15949.90 226
15951.10 225
15952.29 226
15953.48 238
15954.68 263
15955.87 233
15957.06 221
15958.26 238
15959.45 222
15960.64 221
15961.84 214
15963.03 208
15964.22 213
15965.42 187
15966.61 224
15967.80 199
15969.00 227
15970.19 225
15971.39 212
15972.58 224
15973.77 227
15974.97 217
15976.16 218
15977.36 226
15978.55 254
15979.74 225
15980.94 229
15982.13 226
15983.33 178
15984.52 186
15985.72 254
15986.91 216
15988.10 207
15989.30 203
15990.49 180
15991.69 192
15992.88 194
15994.08 204
15995.27 201
15996.47 202
15997.66 228
15998.86 191
16000.05 179
16001.25 197
16002.44 207
16003.64 206
16004.83 179
16006.03 199
16007.22 197
16008.42 227
16009.61 201
16010.81 173
16012.00 165
16013.20 202
16014.40 218
16015.59 208
16016.79 198
16017.98 180
16019.18 199
16020.37 192
16021.57 214
16022.76 192
16023.96 176
16025.16 251
16026.35 216
16027.55 202
16028.74 196
16029.94 183
16031.14 204
16032.33 190
16033.53 200
16034.73 191
16035.92 159
16037.12 197
16038.31 212
16039.51 194
16040.71 206
16041.90 224
16043.10 234
16044.30 185
16045.49 211
16046.69 232
16047.89 220
16049.08 178
16050.28 191
16051.48 193
16052.67 184
16053.87 192
16055.07 218
16056.27 183
16057.46 199
16058.66 181
16059.86 168
16061.05 162
16062.25 174
16063.45 210
16064.65 241
16065.84 181
16067.04 210
16068.24 203
16069.44 175
16070.63 175
16071.83 167
16073.03 183
16074.23 210
16075.42 189
16076.62 196
16077.82 157
16079.02 175
16080.22 176
16081.41 181
16082.61 171
16083.81 186
16085.01 161
16086.21 174
16087.40 189
16088.60 174
16089.80 155
16091.00 176
16092.20 190
16093.40 168
16094.59 166
16095.79 178
16096.99 155
16098.19 192
16099.39 179
16100.59 210
16101.79 176
16102.99 175
16104.18 151
16105.38 208
16106.58 170
16107.78 176
16108.98 188
16110.18 160
16111.38 190
16112.58 164
16113.78 197
16114.98 146
16116.17 171
16117.37 166
16118.57 210
16119.77 195
16120.97 189
16122.17 179
16123.37 173
16124.57 171
16125.77 176
16126.97 166
16128.17 202
16129.37 175
16130.57 182
16131.77 192
16132.97 196
16134.17 210
16135.37 220
16136.57 177
16137.77 140
16138.97 202
16140.17 173
16141.37 185
16142.57 158
16143.77 188
16144.97 209
16146.17 188
16147.37 196
16148.57 174
16149.77 189
16150.97 166
16152.17 174
16153.37 162
16154.58 168
16155.78 168
16156.98 187
16158.18 172
16159.38 172
16160.58 150
16161.78 174
16162.98 197
16164.18 171
16165.38 199
16166.59 158
16167.79 187
16168.99 163
16170.19 181
16171.39 147
16172.59 158
16173.79 153
16174.99 184
16176.20 189
16177.40 199
16178.60 193
16179.80 195
16181.00 194
16182.20 191
16183.41 163
16184.61 167
16185.81 209
16187.01 202
16188.21 179
16189.42 187
16190.62 175
16191.82 205
16193.02 188
16194.22 178
16195.43 158
16196.63 153
16197.83 210
16199.03 201
16200.24 204
16201.44 192
16202.64 209
16203.84 220
16205.05 202
16206.25 189
16207.45 192
16208.65 179
16209.86 169
16211.06 168
16212.26 172
16213.47 223
16214.67 203
16215.87 203
16217.07 205
16218.28 203
16219.48 170
16220.68 181
16221.89 200
16223.09 175
16224.29 182
16225.50 225
16226.70 200
16227.90 191
16229.11 206
16230.31 201
16231.51 177
16232.72 179
16233.92 207
16235.13 212
16236.33 221
16237.53 157
16238.74 196
16239.94 200
16241.15 203
16242.35 199
16243.55 216
16244.76 195
16245.96 193
16247.17 198
16248.37 198
16249.57 206
16250.78 171
16251.98 208
16253.19 222
16254.39 220
16255.60 229
16256.80 192
16258.01 204
16259.21 206
16260.41 205
16261.62 191
16262.82 202
16264.03 195
16265.23 200
16266.44 183
16267.64 222
16268.85 200
16270.05 199
16271.26 217
16272.46 245
16273.67 223
16274.87 218
16276.08 217
16277.28 215
16278.49 199
16279.70 168
16280.90 187
16282.11 216
16283.31 213
16284.52 187
16285.72 218
16286.93 220
16288.13 197
16289.34 233
16290.55 210
16291.75 230
16292.96 213
16294.16 211
16295.37 237
16296.58 211
16297.78 200
16298.99 219
16300.19 216
16301.40 218
16302.61 238
16303.81 252
16305.02 215
16306.22 221
16307.43 259
16308.64 215
16309.84 241
16311.05 229
16312.26 244
16313.46 266
16314.67 235
16315.88 198
16317.08 203
16318.29 217
16319.50 204
16320.70 220
16321.91 226
16323.12 237
16324.33 239
16325.53 230
16326.74 217
16327.95 214
16329.15 250
16330.36 200
16331.57 182
16332.78 184
16333.98 194
16335.19 192
16336.40 183
16337.61 180
16338.81 176
16340.02 194
16341.23 176
16342.44 199
16343.64 184
16344.85 210
16346.06 199
16347.27 156
16348.48 189
16349.68 207
16350.89 187
16352.10 188
16353.31 162
16354.52 155
16355.72 195
16356.93 180
16358.14 205
16359.35 204
16360.56 179
16361.77 198
16362.97 233
16364.18 231
16365.39 174
16366.60 174
16367.81 183
16369.02 164
16370.23 155
16371.43 184
16372.64 186
16373.85 201
16375.06 208
16376.27 172
16377.48 195
16378.69 197
16379.90 192
16381.11 178
16382.32 185
16383.52 183
16384.73 203
16385.94 190
16387.15 199
16388.36 162
16389.57 182
16390.78 186
16391.99 179
16393.20 182
16394.41 207
16395.62 211
16396.83 186
16398.04 194
16399.25 182
16400.46 181
16401.67 160
16402.88 146
16404.09 173
16405.30 160
16406.51 165
16407.72 159
16408.93 152
16410.14 164
16411.35 172
16412.56 191
16413.77 186
16414.98 175
16416.19 218
16417.40 156
16418.61 151
16419.82 173
16421.03 171
16422.24 207
16423.45 199
16424.67 166
16425.88 199
16427.09 179
16428.30 183
16429.51 164
16430.72 175
16431.93 160
16433.14 178
16434.35 170
16435.56 187
16436.78 205
16437.99 184
16439.20 182
16440.41 187
16441.62 158
16442.83 143
16444.04 145
16445.25 169
16446.47 209
16447.68 177
16448.89 154
16450.10 161
16451.31 177
16452.52 175
16453.74 180
16454.95 152
16456.16 160
16457.37 172
16458.58 178
16459.80 185
16461.01 165
16462.22 179
16463.43 182
16464.65 212
16465.86 180
16467.07 169
16468.28 154
16469.49 164
16470.71 158
16471.92 152
16473.13 143
16474.34 165
16475.56 171
16476.77 168
16477.98 151
16479.20 164
16480.41 192
16481.62 201
16482.83 168
16484.05 174
16485.26 153
16486.47 163
16487.69 175
16488.90 171
16490.11 118
16491.33 127
16492.54 154
16493.75 192
16494.97 135
16496.18 144
16497.39 162
16498.61 168
16499.82 169
16501.03 159
16502.25 147
16503.46 147
16504.67 157
16505.89 164
16507.10 153
16508.32 146
16509.53 163
16510.74 172
16511.96 151
16513.17 163
16514.39 174
16515.60 167
16516.81 173
16518.03 168
16519.24 165
16520.46 168
16521.67 147
16522.88 148
16524.10 125
16525.31 136
16526.53 181
16527.74 191
16528.96 133
16530.17 168
16531.39 165
16532.60 143
16533.82 147
16535.03 177
16536.25 175
16537.46 161
16538.68 138
16539.89 157
16541.11 163
16542.32 175
16543.54 160
16544.75 149
16545.97 148
16547.18 170
16548.40 138
16549.61 158
16550.83 165
16552.04 156
16553.26 144
16554.47 171
16555.69 163
16556.91 176
16558.12 187
16559.34 150
16560.55 148
16561.77 172
16562.98 168
16564.20 160
16565.42 160
16566.63 173
16567.85 191
16569.06 145
16570.28 182
16571.50 189
16572.71 153
16573.93 161
16575.15 191
16576.36 165
16577.58 162
16578.79 172
16580.01 176
16581.23 176
16582.44 188
16583.66 175
16584.88 178
16586.09 175
16587.31 167
16588.53 157
16589.74 161
16590.96 149
16592.18 162
16593.40 169
16594.61 178
16595.83 188
16597.05 182
16598.26 186
16599.48 164
16600.70 158
16601.92 138
16603.13 158
16604.35 172
16605.57 180
16606.78 139
16608.00 166
16609.22 173
16610.44 164
16611.66 192
16612.87 170
16614.09 186
16615.31 166
16616.53 182
16617.74 184
16618.96 158
16620.18 160
16621.40 148
16622.62 165
16623.83 174
16625.05 183
16626.27 178
16627.49 169
16628.71 145
16629.93 180
16631.14 155
16632.36 146
16633.58 141
16634.80 153
16636.02 151
16637.24 158
16638.45 173
16639.67 163
16640.89 146
16642.11 149
16643.33 131
16644.55 132
16645.77 156
16646.99 159
16648.21 164
16649.42 174
16650.64 163
16651.86 149
16653.08 163
16654.30 180
16655.52 175
16656.74 180
16657.96 142
16659.18 161
16660.40 159
16661.62 159
16662.84 204
16664.06 202
16665.28 166
16666.50 145
16667.72 145
16668.93 177
16670.15 154
16671.37 166
16672.59 176
16673.81 165
16675.03 167
16676.25 178
16677.47 159
16678.69 143
16679.91 146
16681.13 157
16682.36 170
16683.58 158
16684.80 141
16686.02 142
16687.24 182
16688.46 141
16689.68 167
16690.90 134
16692.12 151
16693.34 149
16694.56 143
16695.78 136
16697.00 139
16698.22 145
16699.44 140
16700.66 136
16701.89 155
16703.11 147
16704.33 158
16705.55 130
16706.77 144
16707.99 163
16709.21 156
16710.43 150
16711.65 153
16712.88 139
16714.10 165
16715.32 139
16716.54 175
16717.76 140
16718.98 146
16720.20 163
16721.43 135
16722.65 144
16723.87 167
16725.09 160
16726.31 163
16727.54 164
16728.76 145
16729.98 148
16731.20 162
16732.42 137
16733.65 147
16734.87 164
16736.09 168
16737.31 161
16738.53 130
16739.76 142
16740.98 166
16742.20 146
16743.42 159
16744.65 167
16745.87 176
16747.09 156
16748.31 138
16749.54 173
16750.76 151
16751.98 147
16753.21 139
16754.43 168
16755.65 168
16756.87 133
16758.10 151
16759.32 174
16760.54 134
16761.77 134
16762.99 152
16764.21 141
16765.44 149
16766.66 142
16767.88 106
16769.11 160
16770.33 150
16771.55 134
16772.78 157
16774.00 138
16775.22 141
16776.45 152
16777.67 167
16778.90 164
16780.12 152
16781.34 163
16782.57 152
16783.79 170
16785.02 161
16786.24 165
16787.46 178
16788.69 170
16789.91 166
16791.14 165
16792.36 141
16793.58 136
16794.81 145
16796.03 148
16797.26 187
16798.48 169
16799.71 151
16800.93 175
16802.16 148
16803.38 172
16804.61 179
16805.83 162
16807.06 154
16808.28 157
16809.50 146
16810.73 145
16811.95 153
16813.18 165
16814.40 152
16815.63 143
16816.86 159
16818.08 168
16819.31 160
16820.53 171
16821.76 162
16822.98 145
16824.21 156
16825.43 159
16826.66 166
16827.88 162
16829.11 142
16830.33 143
16831.56 148
16832.79 174
16834.01 176
16835.24 170
16836.46 171
16837.69 135
16838.92 174
16840.14 177
16841.37 156
16842.59 164
16843.82 180
16845.05 156
16846.27 181
16847.50 161
16848.73 171
16849.95 168
16851.18 176
16852.40 179
16853.63 164
16854.86 182
16856.08 203
16857.31 157
16858.54 181
16859.76 212
16860.99 165
16862.22 167
16863.44 197
16864.67 172
16865.90 163
16867.13 186
16868.35 184
16869.58 161
16870.81 205
16872.03 210
16873.26 187
16874.49 180
16875.72 169
16876.94 163
16878.17 157
16879.40 179
16880.63 175
16881.85 157
16883.08 204
16884.31 179
16885.54 183
16886.76 207
16887.99 169
16889.22 208
16890.45 189
16891.68 189
16892.90 195
16894.13 217
16895.36 203
16896.59 165
16897.82 159
16899.04 168
16900.27 192
16901.50 169
16902.73 180
16903.96 133
16905.18 137
16906.41 149
16907.64 171
16908.87 183
16910.10 172
16911.33 186
16912.56 182
16913.78 198
16915.01 178
16916.24 177
16917.47 174
16918.70 140
16919.93 165
16921.16 153
16922.39 175
16923.62 173
16924.85 186
16926.07 175
16927.30 177
16928.53 182
16929.76 167
16930.99 157
16932.22 193
16933.45 198
16934.68 187
16935.91 171
16937.14 158
16938.37 171
16939.60 147
16940.83 138
16942.06 164
16943.29 159
16944.52 162
16945.75 167
16946.98 149
16948.21 159
16949.44 149
16950.67 156
16951.90 153
16953.13 166
16954.36 147
16955.59 169
16956.82 190
16958.05 155
16959.28 151
16960.51 149
16961.74 137
16962.97 157
16964.20 161
16965.43 157
16966.66 158
16967.89 145
16969.12 146
16970.35 179
16971.58 155
16972.82 137
16974.05 162
16975.28 142
16976.51 147
16977.74 123
16978.97 149
16980.20 143
16981.43 148
16982.66 155
16983.90 150
16985.13 168
16986.36 152
16987.59 116
16988.82 127
16990.05 152
16991.28 154
16992.52 158
16993.75 149
16994.98 173
16996.21 173
16997.44 163
16998.67 140
16999.91 155
17001.14 146
17002.37 181
17003.60 158
17004.83 186
17006.07 178
17007.30 155
17008.53 151
17009.76 150
17010.99 163
17012.23 178
17013.46 148
17014.69 152
17015.92 165
17017.16 153
17018.39 144
17019.62 157
17020.85 142
17022.09 176
17023.32 152
17024.55 156
17025.78 166
17027.02 154
17028.25 156
17029.48 121
17030.72 156
17031.95 150
17033.18 143
17034.42 149
17035.65 140
17036.88 138
17038.11 140
17039.35 145
17040.58 148
17041.81 139
17043.05 146
17044.28 139
17045.52 142
17046.75 163
17047.98 146
17049.22 166
17050.45 152
17051.68 179
17052.92 165
17054.15 156
17055.38 148
17056.62 129
17057.85 132
17059.09 137
17060.32 138
17061.55 140
17062.79 160
17064.02 119
17065.26 162
17066.49 168
17067.73 152
17068.96 118
17070.19 147
17071.43 129
17072.66 141
17073.90 161
17075.13 152
17076.37 138
17077.60 157
17078.84 149
17080.07 173
17081.31 146
17082.54 146
17083.78 128
17085.01 140
17086.25 147
17087.48 133
17088.72 144
17089.95 133
17091.19 158
17092.42 134
17093.66 137
17094.89 129
17096.13 132
17097.36 121
17098.60 145
17099.83 159
17101.07 129
17102.30 155
17103.54 126
17104.78 129
17106.01 126
17107.25 135
17108.48 167
17109.72 130
17110.95 126
17112.19 126
17113.43 132
17114.66 141
17115.90 148
17117.13 150
17118.37 172
17119.61 142
17120.84 153
17122.08 148
17123.32 142
17124.55 169
17125.79 153
17127.02 153
17128.26 151
17129.50 146
17130.73 127
17131.97 157
17133.21 148
17134.44 146
17135.68 145
17136.92 138
17138.15 175
17139.39 162
17140.63 148
17141.87 138
17143.10 160
17144.34 140
17145.58 132
17146.81 171
17148.05 167
17149.29 129
17150.53 157
17151.76 147
17153.00 137
17154.24 147
17155.48 168
17156.71 156
17157.95 142
17159.19 145
17160.43 133
17161.66 123
17162.90 135
17164.14 142
17165.38 146
17166.62 149
17167.85 168
17169.09 151
17170.33 153
17171.57 131
17172.81 140
17174.04 131
17175.28 152
17176.52 166
17177.76 153
17179.00 145
17180.23 141
17181.47 129
17182.71 124
17183.95 116
17185.19 114
17186.43 136
17187.67 147
17188.90 139
17190.14 123
17191.38 131
17192.62 155
17193.86 121
17195.10 131
17196.34 153
17197.58 162
17198.82 138
17200.05 117
17201.29 146
17202.53 162
17203.77 134
17205.01 127
17206.25 140
17207.49 134
17208.73 138
17209.97 148
17211.21 126
17212.45 123
17213.69 127
17214.93 157
17216.17 146
17217.41 134
17218.65 163
17219.89 151
17221.13 131
17222.37 128
17223.61 133
17224.85 151
17226.09 163
17227.33 162
17228.57 123
17229.81 126
17231.05 126
17232.29 127
17233.53 139
17234.77 155
17236.01 155
17237.25 144
17238.49 144
17239.73 138
17240.97 157
17242.21 137
17243.45 144
17244.69 129
17245.93 132
17247.17 147
17248.41 128
17249.66 133
17250.90 147
17252.14 146
17253.38 143
17254.62 161
17255.86 141
17257.10 140
17258.34 157
17259.58 157
17260.83 115
17262.07 115
17263.31 125
17264.55 116
17265.79 133
17267.03 140
17268.27 108
17269.52 155
17270.76 128
17272.00 150
17273.24 147
17274.48 141
17275.72 161
17276.97 155
17278.21 129
17279.45 129
17280.69 140
17281.93 154
17283.18 168
17284.42 101
17285.66 123
17286.90 125
17288.15 131
17289.39 129
17290.63 128
17291.87 117
17293.11 114
17294.36 124
17295.60 125
17296.84 122
17298.08 149
17299.33 138
17300.57 117
17301.81 131
17303.06 145
17304.30 132
17305.54 132
17306.78 150
17308.03 140
17309.27 158
17310.51 99
17311.76 126
17313.00 134
17314.24 139
17315.49 126
17316.73 149
17317.97 142
17319.22 111
17320.46 140
17321.70 136
17322.95 144
17324.19 139
17325.43 146
17326.68 128
17327.92 155
17329.17 139
17330.41 119
17331.65 139
17332.90 130
17334.14 111
17335.38 123
17336.63 128
17337.87 139
17339.12 127
17340.36 106
17341.61 117
17342.85 105
17344.09 138
17345.34 160
17346.58 137
17347.83 123
17349.07 139
17350.32 128
17351.56 135
17352.80 144
17354.05 123
17355.29 152
17356.54 140
17357.78 140
17359.03 144
17360.27 134
17361.52 160
17362.76 133
17364.01 148
17365.25 127
17366.50 132
17367.74 134
17368.99 168
17370.23 159
17371.48 132
17372.72 118
17373.97 123
17375.22 132
17376.46 134
17377.71 145
17378.95 138
17380.20 115
17381.44 118
17382.69 163
17383.93 141
17385.18 164
17386.43 125
17387.67 132
17388.92 120
17390.16 147
17391.41 128
17392.66 118
17393.90 132
17395.15 159
17396.39 164
17397.64 167
17398.89 144
17400.13 147
17401.38 111
17402.63 113
17403.87 106
17405.12 121
17406.37 125
17407.61 121
17408.86 131
17410.11 141
17411.35 126
17412.60 126
17413.85 134
17415.09 120
17416.34 134
17417.59 142
17418.83 128
17420.08 121
17421.33 140
17422.57 140
17423.82 151
17425.07 121
17426.32 151
17427.56 152
17428.81 163
17430.06 127
17431.31 130
17432.55 132
17433.80 145
17435.05 156
17436.30 138
17437.54 112
17438.79 136
17440.04 134
17441.29 121
17442.53 123
17443.78 121
17445.03 153
17446.28 141
17447.53 136
17448.77 150
17450.02 110
17451.27 117
17452.52 111
17453.77 138
17455.01 115
17456.26 102
17457.51 136
17458.76 142
17460.01 134
17461.26 135
17462.51 132
17463.75 137
17465.00 146
17466.25 132
17467.50 137
17468.75 153
17470.00 145
17471.25 128
17472.50 124
17473.74 126
17474.99 132
17476.24 140
17477.49 130
17478.74 141
17479.99 150
17481.24 162
17482.49 152
17483.74 139
17484.99 123
17486.24 117
17487.49 151
17488.74 125
17489.98 144
17491.23 153
17492.48 160
17493.73 137
17494.98 108
17496.23 138
17497.48 119
17498.73 144
17499.98 135
17501.23 124
17502.48 110
17503.73 137
17504.98 137
17506.23 123
17507.48 115
17508.73 127
17509.98 152
17511.23 150
17512.48 120
17513.73 114
17514.98 125
17516.24 124
17517.49 146
17518.74 144
17519.99 148
17521.24 144
17522.49 132
17523.74 116
17524.99 107
17526.24 140
17527.49 108
17528.74 122
17529.99 134
17531.24 162
17532.50 151
17533.75 138
17535.00 127
17536.25 127
17537.50 150
17538.75 131
17540.00 131
17541.25 155
17542.51 127
17543.76 150
17545.01 124
17546.26 133
17547.51 122
17548.76 139
17550.01 136
17551.27 122
17552.52 141
17553.77 134
17555.02 117
17556.27 140
17557.53 137
17558.78 125
17560.03 132
17561.28 115
17562.53 110
17563.79 146
17565.04 147
17566.29 135
17567.54 155
17568.80 121
17570.05 145
17571.30 120
17572.55 119
17573.81 157
17575.06 142
17576.31 168
17577.56 138
17578.82 127
17580.07 153
17581.32 161
17582.57 125
17583.83 117
17585.08 151
17586.33 157
17587.59 127
17588.84 126
17590.09 121
17591.35 161
17592.60 152
17593.85 120
17595.11 137
17596.36 119
17597.61 152
17598.87 146
17600.12 137
17601.37 127
17602.63 115
17603.88 154
17605.13 151
17606.39 130
17607.64 127
17608.89 162
17610.15 118
17611.40 91
17612.66 106
17613.91 136
17615.16 140
17616.42 113
17617.67 117
17618.93 132
17620.18 123
17621.43 149
17622.69 159
17623.94 123
17625.20 138
17626.45 159
17627.71 142
17628.96 116
17630.22 121
17631.47 140
17632.72 122
17633.98 145
17635.23 125
17636.49 118
17637.74 152
17639.00 151
17640.25 106
17641.51 140
17642.76 139
17644.02 119
17645.27 141
17646.53 135
17647.78 102
17649.04 141
17650.29 129
17651.55 131
17652.80 99
17654.06 126
17655.32 118
17656.57 147
17657.83 127
17659.08 126
17660.34 121
17661.59 128
17662.85 140
17664.11 138
17665.36 112
17666.62 129
17667.87 136
17669.13 136
17670.38 139
17671.64 172
17672.90 144
17674.15 146
17675.41 121
17676.67 100
17677.92 145
17679.18 118
17680.43 129
17681.69 162
17682.95 134
17684.20 125
17685.46 109
17686.72 136
17687.97 130
17689.23 120
17690.49 145
17691.74 148
17693.00 136
17694.26 162
17695.51 155
17696.77 134
17698.03 112
17699.28 135
17700.54 123
17701.80 121
17703.06 133
17704.31 131
17705.57 123
17706.83 127
17708.08 115
17709.34 160
17710.60 112
17711.86 129
17713.11 121
17714.37 123
17715.63 133
17716.89 115
17718.14 111
17719.40 130
17720.66 135
17721.92 130
17723.18 125
17724.43 135
17725.69 139
17726.95 130
17728.21 107
17729.47 114
17730.72 130
17731.98 118
17733.24 124
17734.50 107
17735.76 112
17737.02 120
17738.27 130
17739.53 105
17740.79 128
17742.05 100
17743.31 106
17744.57 110
17745.83 106
17747.08 120
17748.34 130
17749.60 129
17750.86 129
17752.12 129
17753.38 115
17754.64 122
17755.90 126
17757.16 152
17758.41 119
17759.67 113
17760.93 143
17762.19 134
17763.45 134
17764.71 107
17765.97 129
17767.23 139
17768.49 131
17769.75 114
17771.01 107
17772.27 113
17773.53 113
17774.79 112
17776.05 119
17777.31 106
17778.57 134
17779.83 144
17781.09 122
17782.35 134
17783.61 123
17784.87 113
17786.13 116
17787.39 131
17788.65 145
17789.91 147
17791.17 137
17792.43 124
17793.69 110
17794.95 120
17796.21 129
17797.47 111
17798.73 120
17799.99 105
17801.25 128
17802.51 152
17803.77 144
17805.03 145
17806.29 141
17807.55 142
17808.82 121
17810.08 111
17811.34 138
17812.60 133
17813.86 106
17815.12 147
17816.38 122
17817.64 128
17818.90 162
17820.17 118
17821.43 122
17822.69 127
17823.95 122
17825.21 96
17826.47 111
17827.73 111
17829.00 128
17830.26 148
17831.52 134
17832.78 131
17834.04 115
17835.31 104
17836.57 109
17837.83 116
17839.09 120
17840.35 174
17841.61 134
17842.88 115
17844.14 137
17845.40 131
17846.66 123
17847.93 119
17849.19 119
17850.45 133
17851.71 123
17852.98 120
17854.24 118
17855.50 121
17856.76 111
17858.03 116
17859.29 111
17860.55 117
17861.81 120
17863.08 110
17864.34 95
17865.60 102
17866.87 129
17868.13 134
17869.39 119
17870.65 131
17871.92 132
17873.18 143
17874.44 114
17875.71 139
17876.97 134
17878.23 144
17879.50 143
17880.76 122
17882.02 123
17883.29 111
17884.55 128
17885.82 130
17887.08 131
17888.34 133
17889.61 127
17890.87 107
17892.13 116
17893.40 128
17894.66 112
17895.93 129
17897.19 153
17898.45 108
17899.72 109
17900.98 121
17902.25 133
17903.51 108
17904.78 139
17906.04 121
17907.30 111
17908.57 128
17909.83 126
17911.10 121
17912.36 107
17913.63 103
17914.89 120
17916.16 165
17917.42 119
17918.69 122
17919.95 119
17921.22 120
17922.48 110
17923.75 98
17925.01 118
17926.28 100
17927.54 134
17928.81 120
17930.07 104
17931.34 114
17932.60 116
17933.87 119
17935.13 127
17936.40 138
17937.66 138
17938.93 112
17940.19 133
17941.46 124
17942.73 119
17943.99 147
17945.26 131
17946.52 135
17947.79 128
17949.05 122
17950.32 132
17951.59 118
17952.85 127
17954.12 119
17955.38 131
17956.65 144
17957.92 124
17959.18 123
17960.45 130
17961.72 105
17962.98 116
17964.25 136
17965.52 115
17966.78 124
17968.05 125
17969.31 125
17970.58 129
17971.85 137
17973.11 149
17974.38 103
17975.65 156
17976.92 137
17978.18 114
17979.45 134
17980.72 115
17981.98 121
17983.25 111
17984.52 128
17985.78 122
17987.05 139
17988.32 133
17989.59 113
17990.85 120
17992.12 118
17993.39 155
17994.66 132
17995.92 133
17997.19 131
17998.46 127
17999.73 96
18000.99 133
18002.26 137
18003.53 154
18004.80 114
18006.07 114
18007.33 120
18008.60 111
18009.87 123
18011.14 141
18012.41 137
18013.67 128
18014.94 136
18016.21 126
18017.48 124
18018.75 110
18020.02 128
18021.28 136
18022.55 126
18023.82 121
18025.09 119
18026.36 154
18027.63 126
18028.90 116
18030.16 139
18031.43 134
18032.70 130
18033.97 105
18035.24 113
18036.51 139
18037.78 129
18039.05 119
18040.32 137
18041.58 123
18042.85 111
18044.12 121
18045.39 124
18046.66 130
18047.93 88
18049.20 135
18050.47 148
18051.74 140
18053.01 108
18054.28 119
18055.55 133
18056.82 116
18058.09 110
18059.36 120
18060.63 119
18061.90 109
18063.17 125
18064.44 99
18065.71 111
18066.98 96
18068.25 119
18069.52 153
18070.79 128
18072.06 102
18073.33 147
18074.60 130
18075.87 139
18077.14 122
18078.41 111
18079.68 149
18080.95 130
18082.22 102
18083.49 132
18084.76 136
18086.03 121
18087.30 129
18088.57 123
18089.85 110
18091.12 103
18092.39 143
18093.66 131
18094.93 107
18096.20 107
18097.47 133
18098.74 112
18100.01 105
18101.29 116
18102.56 125
18103.83 112
18105.10 110
18106.37 135
18107.64 111
18108.91 125
18110.19 132
18111.46 134
18112.73 127
18114.00 130
18115.27 131
18116.54 141
18117.82 112
18119.09 139
18120.36 161
18121.63 134
18122.90 114
18124.18 139
18125.45 130
18126.72 141
18127.99 144
18129.26 124
18130.54 144
18131.81 135
18133.08 166
18134.35 139
18135.63 129
18136.90 137
18138.17 125
18139.44 149
18140.72 129
18141.99 145
18143.26 150
18144.53 121
18145.81 120
18147.08 171
18148.35 168
18149.63 133
18150.90 136
18152.17 121
18153.45 109
18154.72 127
18155.99 119
18157.26 126
18158.54 132
18159.81 127
18161.08 127
18162.36 149
18163.63 140
18164.91 129
18166.18 108
18167.45 123
18168.73 152
18170.00 119
18171.27 111
18172.55 113
18173.82 133
18175.09 122
18176.37 99
18177.64 120
18178.92 129
18180.19 119
18181.46 110
18182.74 129
18184.01 142
18185.29 116
18186.56 121
18187.84 135
18189.11 122
18190.38 134
18191.66 119
18192.93 157
18194.21 139
18195.48 113
18196.76 121
18198.03 138
18199.31 135
18200.58 125
18201.86 126
18203.13 112
18204.41 132
18205.68 118
18206.96 117
18208.23 109
18209.51 128
18210.78 127
18212.06 128
18213.33 125
18214.61 122
18215.88 102
18217.16 137
18218.43 144
18219.71 134
18220.98 142
18222.26 144
18223.53 112
18224.81 98
18226.09 132
18227.36 127
18228.64 115
18229.91 140
18231.19 127
18232.46 95
18233.74 127
18235.02 103
18236.29 105
18237.57 143
18238.84 116
18240.12 106
18241.40 107
18242.67 97
18243.95 130
18245.23 118
18246.50 111
18247.78 133
18249.05 112
18250.33 149
18251.61 100
18252.88 122
18254.16 110
18255.44 89
18256.71 111
18257.99 126
18259.27 135
18260.54 120
18261.82 114
18263.10 113
18264.38 119
18265.65 125
18266.93 113
18268.21 115
18269.48 117
18270.76 105
18272.04 125
18273.32 125
18274.59 116
18275.87 114
18277.15 114
18278.43 101
18279.70 146
18280.98 129
18282.26 126
18283.54 126
18284.81 130
18286.09 146
18287.37 124
18288.65 139
18289.92 115
18291.20 120
18292.48 135
18293.76 133
18295.04 136
18296.31 104
18297.59 126
18298.87 98
18300.15 110
18301.43 135
18302.71 139
18303.98 129
18305.26 125
18306.54 115
18307.82 117
18309.10 100
18310.38 123
18311.66 137
18312.93 135
18314.21 121
18315.49 119
18316.77 111
18318.05 138
18319.33 131
18320.61 123
18321.89 125
18323.17 132
18324.44 124
18325.72 117
18327.00 140
18328.28 111
18329.56 121
18330.84 115
18332.12 123
18333.40 117
18334.68 132
18335.96 115
18337.24 137
18338.52 113
18339.80 113
18341.08 137
18342.36 120
18343.64 124
18344.92 97
18346.20 125
18347.48 133
18348.76 169
18350.04 98
18351.32 138
18352.60 128
18353.88 121
18355.16 151
18356.44 144
18357.72 103
18359.00 127
18360.28 127
18361.56 129
18362.84 131
18364.12 94
18365.40 107
18366.68 114
18367.96 135
18369.24 136
18370.52 130
18371.80 120
18373.08 129
18374.36 121
18375.64 128
18376.93 119
18378.21 94
18379.49 117
18380.77 130
18382.05 119
18383.33 89
18384.61 90
18385.89 118
18387.17 111
18388.46 94
18389.74 106
18391.02 135
18392.30 105
18393.58 132
18394.86 117
18396.15 108
18397.43 107
18398.71 124
18399.99 121
18401.27 103
18402.55 119
18403.84 125
18405.12 116
18406.40 130
18407.68 123
18408.96 113
18410.25 109
18411.53 105
18412.81 120
18414.09 129
18415.37 103
18416.66 109
18417.94 125
18419.22 111
18420.50 113
18421.79 110
18423.07 92
18424.35 102
18425.63 129
18426.92 116
18428.20 119
18429.48 119
18430.77 127
18432.05 105
18433.33 94
18434.61 104
18435.90 119
18437.18 100
18438.46 130
18439.75 116
18441.03 115
18442.31 105
18443.60 138
18444.88 119
18446.16 107
18447.45 141
18448.73 125
18450.01 119
18451.30 131
18452.58 127
18453.86 144
18455.15 103
18456.43 98
18457.71 129
18459.00 123
18460.28 127
18461.57 132
18462.85 134
18464.13 126
18465.42 97
18466.70 135
18467.99 135
18469.27 119
18470.55 109
18471.84 105
18473.12 125
18474.41 116
18475.69 89
18476.98 141
18478.26 140
18479.55 117
18480.83 106
18482.11 133
18483.40 102
18484.68 111
18485.97 129
18487.25 121
18488.54 113
18489.82 113
18491.11 115
18492.39 97
18493.68 122
18494.96 122
18496.25 106
18497.53 121
18498.82 112
18500.10 129
18501.39 108
18502.67 127
18503.96 135
18505.24 130
18506.53 107
18507.82 106
18509.10 106
18510.39 148
18511.67 129
18512.96 121
18514.24 111
18515.53 111
18516.82 108
18518.10 128
18519.39 127
18520.67 107
18521.96 126
18523.25 124
18524.53 117
18525.82 115
18527.10 103
18528.39 138
18529.68 126
18530.96 125
18532.25 105
18533.54 95
18534.82 119
18536.11 118
18537.39 122
18538.68 79
18539.97 86
18541.25 94
18542.54 117
18543.83 102
18545.11 119
18546.40 103
18547.69 132
18548.98 156
18550.26 106
18551.55 109
18552.84 122
18554.12 139
18555.41 120
18556.70 121
18557.99 125
18559.27 152
18560.56 132
18561.85 131
18563.13 124
18564.42 140
18565.71 150
18567.00 134
18568.28 126
18569.57 143
18570.86 116
18572.15 114
18573.44 125
18574.72 124
18576.01 137
18577.30 101
18578.59 132
18579.88 161
18581.16 122
18582.45 111
18583.74 141
18585.03 126
18586.32 137
18587.60 155
18588.89 121
18590.18 115
18591.47 112
18592.76 131
18594.05 129
18595.33 146
18596.62 125
18597.91 120
18599.20 165
18600.49 132
18601.78 132
18603.07 134
18604.36 132
18605.64 163
18606.93 150
18608.22 155
18609.51 121
18610.80 111
18612.09 152
18613.38 126
18614.67 119
18615.96 129
18617.25 142
18618.54 134
18619.83 146
18621.12 133
18622.40 138
18623.69 116
18624.98 143
18626.27 147
18627.56 131
18628.85 134
18630.14 154
18631.43 136
18632.72 119
18634.01 127
18635.30 124
18636.59 125
18637.88 115
18639.17 112
18640.46 114
18641.75 111
18643.04 118
18644.33 119
18645.62 100
18646.91 105
18648.20 128
18649.49 128
18650.78 107
18652.08 129
18653.37 136
18654.66 152
18655.95 151
18657.24 118
18658.53 105
18659.82 100
18661.11 130
18662.40 133
18663.69 124
18664.98 128
18666.27 138
18667.56 140
18668.86 124
18670.15 119
18671.44 121
18672.73 128
18674.02 100
18675.31 111
18676.60 113
18677.90 116
18679.19 126
18680.48 126
18681.77 114
18683.06 130
18684.35 131
18685.64 105
18686.94 105
18688.23 111
18689.52 123
18690.81 115
18692.10 106
18693.40 96
18694.69 99
18695.98 121
18697.27 136
18698.56 109
18699.86 104
18701.15 98
18702.44 105
18703.73 133
18705.03 127
18706.32 125
18707.61 121
18708.90 124
18710.19 120
18711.49 112
18712.78 102
18714.07 120
18715.37 114
18716.66 93
18717.95 103
18719.24 97
18720.54 104
18721.83 129
18723.12 114
18724.42 105
18725.71 112
18727.00 120
18728.30 106
18729.59 131
18730.88 124
18732.17 131
18733.47 123
18734.76 113
18736.05 102
18737.35 115
18738.64 135
18739.94 113
18741.23 96
18742.52 121
18743.82 141
18745.11 107
18746.40 117
18747.70 135
18748.99 120
18750.29 110
18751.58 120
18752.87 111
18754.17 97
18755.46 122
18756.76 116
18758.05 137
18759.34 107
18760.64 127
18761.93 126
18763.23 112
18764.52 120
18765.82 99
18767.11 119
18768.41 122
18769.70 111
18770.99 118
18772.29 125
18773.58 111
18774.88 119
18776.17 141
18777.47 101
18778.76 124
18780.06 120
18781.35 124
18782.65 123
18783.94 98
18785.24 116
18786.53 99
18787.83 135
18789.12 138
18790.42 138
18791.71 110
18793.01 99
18794.31 143
18795.60 118
18796.90 113
18798.19 109
18799.49 96
18800.78 101
18802.08 109
18803.37 113
18804.67 101
18805.97 114
18807.26 107
18808.56 99
18809.85 130
18811.15 101
18812.45 142
18813.74 116
18815.04 142
18816.34 122
18817.63 114
18818.93 129
18820.22 105
18821.52 109
18822.82 110
18824.11 93
18825.41 111
18826.71 104
18828.00 124
18829.30 104
18830.60 129
18831.89 119
18833.19 127
18834.49 140
18835.78 140
18837.08 130
18838.38 100
18839.67 110
18840.97 126
18842.27 115
18843.57 107
18844.86 120
18846.16 121
18847.46 129
18848.75 113
18850.05 108
18851.35 95
18852.65 102
18853.94 129
18855.24 108
18856.54 112
18857.84 102
18859.13 123
18860.43 111
18861.73 121
18863.03 111
18864.33 132
18865.62 122
18866.92 136
18868.22 110
18869.52 119
18870.82 124
18872.11 112
18873.41 117
18874.71 121
18876.01 100
18877.31 116
18878.61 104
18879.90 107
18881.20 122
18882.50 113
18883.80 130
18885.10 120
18886.40 102
18887.70 103
18888.99 106
18890.29 124
18891.59 120
18892.89 98
18894.19 86
18895.49 125
18896.79 140
18898.09 149
18899.39 94
18900.68 124
18901.98 130
18903.28 108
18904.58 115
18905.88 118
18907.18 159
18908.48 117
18909.78 131
18911.08 93
18912.38 108
18913.68 131
18914.98 143
18916.28 110
18917.58 100
18918.88 112
18920.18 103
18921.48 135
18922.78 151
18924.08 130
18925.38 110
18926.68 112
18927.98 102
18929.28 109
18930.58 115
18931.88 131
18933.18 106
18934.48 108
18935.78 106
18937.08 109
18938.38 102
18939.68 97
18940.98 125
18942.28 130
18943.58 110
18944.88 99
18946.18 128
18947.48 116
18948.78 122
18950.08 117
18951.39 112
18952.69 106
18953.99 110
18955.29 98
18956.59 103
18957.89 109
18959.19 113
18960.49 100
18961.79 105
18963.09 96
18964.40 130
18965.70 135
18967.00 106
18968.30 131
18969.60 104
18970.90 74
18972.21 127
18973.51 119
18974.81 156
18976.11 117
18977.41 99
18978.71 107
18980.02 129
18981.32 142
18982.62 114
18983.92 110
18985.22 125
18986.53 107
18987.83 101
18989.13 124
18990.43 108
18991.73 116
18993.04 118
18994.34 97
18995.64 107
18996.94 114
18998.25 109
18999.55 116
19000.85 110
19002.15 109
19003.46 136
19004.76 123
19006.06 102
19007.36 129
19008.67 121
19009.97 110
19011.27 100
19012.58 116
19013.88 106
19015.18 91
19016.49 119
19017.79 126
19019.09 102
19020.40 103
19021.70 131
19023.00 120
19024.31 111
19025.61 100
19026.91 122
19028.22 117
19029.52 104
19030.82 104
19032.13 110
19033.43 114
19034.73 132
19036.04 121
19037.34 82
19038.65 115
19039.95 109
19041.25 129
19042.56 121
19043.86 118
19045.17 93
19046.47 110
19047.77 118
19049.08 100
19050.38 113
19051.69 122
19052.99 121
19054.30 96
19055.60 113
19056.90 107
19058.21 124
19059.51 116
19060.82 118
19062.12 119
19063.43 116
19064.73 140
19066.04 151
19067.34 118
19068.65 109
19069.95 124
19071.26 113
19072.56 143
19073.87 128
19075.17 110
19076.48 144
19077.78 120
19079.09 111
19080.39 134
19081.70 96
19083.00 116
19084.31 122
19085.61 116
19086.92 108
19088.23 110
19089.53 102
19090.84 108
19092.14 86
19093.45 103
19094.75 103
19096.06 102
19097.37 130
19098.67 92
19099.98 130
19101.28 111
19102.59 95
19103.90 102
19105.20 106
19106.51 115
19107.81 87
19109.12 117
19110.43 118
19111.73 114
19113.04 125
19114.35 120
19115.65 102
19116.96 126
19118.27 111
19119.57 108
19120.88 91
19122.19 112
19123.49 102
19124.80 105
19126.11 127
19127.41 117
19128.72 119
19130.03 139
19131.33 79
19132.64 103
19133.95 141
19135.26 126
19136.56 97
19137.87 95
19139.18 107
19140.49 92
19141.79 88
19143.10 102
19144.41 102
19145.71 98
19147.02 103
19148.33 112
19149.64 115
19150.95 99
19152.25 101
19153.56 108
19154.87 111
19156.18 139
19157.48 127
19158.79 124
19160.10 112
19161.41 122
19162.72 122
19164.03 89
19165.33 127
19166.64 116
19167.95 130
19169.26 110
19170.57 121
19171.88 115
19173.18 126
19174.49 127
19175.80 116
19177.11 110
19178.42 120
19179.73 104
19181.04 113
19182.34 92
19183.65 121
19184.96 136
19186.27 122
19187.58 106
19188.89 98
19190.20 126
19191.51 101
19192.82 102
19194.13 110
19195.43 87
19196.74 127
19198.05 136
19199.36 109
19200.67 118
19201.98 140
19203.29 124
19204.60 147
19205.91 96
19207.22 88
19208.53 83
19209.84 94
19211.15 135
19212.46 82
19213.77 110
19215.08 117
19216.39 107
19217.70 90
19219.01 115
19220.32 109
19221.63 86
19222.94 102
19224.25 96
19225.56 81
19226.87 119
19228.18 140
19229.49 94
19230.80 92
19232.11 126
19233.42 116
19234.73 120
19236.04 126
19237.35 98
19238.67 107
19239.98 99
19241.29 103
19242.60 119
19243.91 119
19245.22 129
19246.53 93
19247.84 75
19249.15 88
19250.46 124
19251.77 147
19253.09 91
19254.40 100
19255.71 106
19257.02 99
19258.33 118
19259.64 97
19260.95 91
19262.27 100
19263.58 120
19264.89 115
19266.20 111
19267.51 118
19268.82 102
19270.14 105
19271.45 100
19272.76 108
19274.07 132
19275.38 121
19276.70 130
19278.01 112
19279.32 107
19280.63 85
19281.94 74
19283.26 86
19284.57 115
19285.88 128
19287.19 91
19288.51 116
19289.82 88
19291.13 94
19292.44 92
19293.76 99
19295.07 110
19296.38 99
19297.69 112
19299.01 91
19300.32 76
19301.63 98
19302.95 114
19304.26 127
19305.57 116
19306.88 124
19308.20 107
19309.51 110
19310.82 133
19312.14 117
19313.45 125
19314.76 119
19316.08 117
19317.39 94
19318.70 126
19320.02 107
19321.33 115
19322.64 115
19323.96 116
19325.27 122
19326.59 107
19327.90 117
19329.21 97
19330.53 122
19331.84 111
19333.15 98
19334.47 104
19335.78 107
19337.10 113
19338.41 109
19339.73 113
19341.04 149
19342.35 121
19343.67 90
19344.98 107
19346.30 98
19347.61 83
19348.93 100
19350.24 108
19351.55 104
19352.87 110
19354.18 117
19355.50 102
19356.81 99
19358.13 118
19359.44 106
19360.76 121
19362.07 120
19363.39 101
19364.70 89
19366.02 114
19367.33 122
19368.65 90
19369.96 110
19371.28 105
19372.59 91
19373.91 96
19375.22 112
19376.54 122
19377.86 89
19379.17 109
19380.49 105
19381.80 125
19383.12 115
19384.43 103
19385.75 106
19387.07 114
19388.38 118
19389.70 112
19391.01 106
19392.33 100
19393.65 102
19394.96 107
19396.28 107
19397.59 94
19398.91 99
19400.23 97
19401.54 103
19402.86 115
19404.17 132
19405.49 109
19406.81 102
19408.12 115
19409.44 110
19410.76 114
19412.07 96
19413.39 106
19414.71 109
19416.02 103
19417.34 103
19418.66 97
19419.97 113
19421.29 138
19422.61 101
19423.93 103
19425.24 102
19426.56 105
19427.88 103
19429.19 103
19430.51 95
19431.83 91
19433.15 104
19434.46 105
19435.78 112
19437.10 135
19438.42 125
19439.73 115
19441.05 117
19442.37 121
19443.69 110
19445.00 90
19446.32 110
19447.64 104
19448.96 89
19450.28 92
19451.59 105
19452.91 113
19454.23 101
19455.55 100
19456.87 116
19458.18 104
19459.50 130
19460.82 105
19462.14 118
19463.46 117
19464.78 113
19466.09 113
19467.41 103
19468.73 72
19470.05 72
19471.37 93
19472.69 90
19474.01 107
19475.33 107
19476.64 100
19477.96 104
19479.28 115
19480.60 112
19481.92 120
19483.24 93
19484.56 95
19485.88 89
19487.20 123
19488.52 84
19489.83 98
19491.15 108
19492.47 122
19493.79 117
19495.11 101
19496.43 114
19497.75 95
19499.07 107
19500.39 120
19501.71 85
19503.03 122
19504.35 84
19505.67 106
19506.99 82
19508.31 121
19509.63 96
19510.95 96
19512.27 99
19513.59 103
19514.91 110
19516.23 92
19517.55 105
19518.87 102
19520.19 111
19521.51 103
19522.83 112
19524.15 114
19525.47 108
19526.79 98
19528.11 98
19529.43 108
19530.75 102
19532.08 111
19533.40 105
19534.72 102
19536.04 137
19537.36 116
19538.68 115
19540.00 106
19541.32 95
19542.64 95
19543.96 100
19545.29 95
19546.61 92
19547.93 113
19549.25 110
19550.57 103
19551.89 119
19553.21 94
19554.53 95
19555.86 87
19557.18 114
19558.50 120
19559.82 123
19561.14 120
19562.46 115
19563.79 133
19565.11 117
19566.43 93
19567.75 99
19569.07 123
19570.40 92
19571.72 110
19573.04 122
19574.36 123
19575.68 108
19577.01 110
19578.33 88
19579.65 98
19580.97 94
19582.30 109
19583.62 105
19584.94 128
19586.26 108
19587.59 139
19588.91 115
19590.23 96
19591.55 115
19592.88 107
19594.20 114
19595.52 102
19596.85 114
19598.17 97
19599.49 106
19600.81 99
19602.14 97
19603.46 96
19604.78 99
19606.11 104
19607.43 85
19608.75 102
19610.08 110
19611.40 92
19612.72 79
19614.05 90
19615.37 87
19616.69 102
19618.02 99
19619.34 113
19620.67 105
19621.99 104
19623.31 112
19624.64 125
19625.96 85
19627.29 88
19628.61 119
19629.93 91
19631.26 96
19632.58 90
19633.91 110
19635.23 111
19636.55 96
19637.88 89
19639.20 118
19640.53 87
19641.85 107
19643.18 95
19644.50 114
19645.82 130
19647.15 139
19648.47 120
19649.80 129
19651.12 87
19652.45 94
19653.77 118
19655.10 149
19656.42 106
19657.75 97
19659.07 91
19660.40 90
19661.72 97
19663.05 108
19664.37 133
19665.70 108
19667.02 109
19668.35 114
19669.67 92
19671.00 105
19672.33 103
19673.65 94
19674.98 117
19676.30 126
19677.63 121
19678.95 120
19680.28 118
19681.61 87
19682.93 106
19684.26 106
19685.58 111
19686.91 130
19688.23 101
19689.56 110
19690.89 112
19692.21 109
19693.54 97
19694.87 109
19696.19 105
19697.52 118
19698.84 108
19700.17 83
19701.50 92
19702.82 94
19704.15 106
19705.48 98
19706.80 112
19708.13 133
19709.46 120
19710.78 123
19712.11 105
19713.44 118
19714.76 123
19716.09 106
19717.42 99
19718.75 98
19720.07 113
19721.40 111
19722.73 101
19724.05 102
19725.38 93
19726.71 90
19728.04 95
19729.36 96
19730.69 103
19732.02 109
19733.35 104
19734.67 102
19736.00 111
19737.33 113
19738.66 89
19739.98 85
19741.31 70
19742.64 102
19743.97 104
19745.30 85
19746.62 127
19747.95 95
19749.28 90
19750.61 92
19751.94 93
19753.26 107
19754.59 106
19755.92 101
19757.25 98
19758.58 91
19759.91 98
19761.23 94
19762.56 97
19763.89 113
19765.22 86
19766.55 112
19767.88 87
19769.21 104
19770.53 89
19771.86 95
19773.19 90
19774.52 103
19775.85 107
19777.18 103
19778.51 118
19779.84 100
19781.17 106
19782.50 88
19783.83 111
19785.15 89
19786.48 98
19787.81 118
19789.14 101
19790.47 71
19791.80 94
19793.13 94
19794.46 100
19795.79 105
19797.12 92
19798.45 100
19799.78 98
19801.11 86
19802.44 89
19803.77 110
19805.10 104
19806.43 113
19807.76 108
19809.09 99
19810.42 87
19811.75 94
19813.08 88
19814.41 91
19815.74 99
19817.07 93
19818.40 87
19819.73 83
19821.06 100
19822.39 113
19823.72 124
19825.05 112
19826.38 99
19827.71 114
19829.05 94
19830.38 129
19831.71 127
19833.04 117
19834.37 115
19835.70 102
19837.03 98
19838.36 95
19839.69 82
19841.02 100
19842.36 120
19843.69 107
19845.02 98
19846.35 93
19847.68 92
19849.01 92
19850.34 82
19851.68 99
19853.01 105
19854.34 117
19855.67 103
19857.00 112
19858.33 98
19859.67 91
19861.00 95
19862.33 116
19863.66 123
19864.99 98
19866.32 114
19867.66 97
19868.99 101
19870.32 123
19871.65 113
19872.99 130
19874.32 90
19875.65 86
19876.98 91
19878.32 98
19879.65 103
19880.98 106
19882.31 102
19883.65 84
19884.98 68
19886.31 88
19887.64 101
19888.98 108
19890.31 110
19891.64 99
19892.97 114
19894.31 104
19895.64 103
19896.97 93
19898.31 87
19899.64 90
19900.97 83
19902.31 91
19903.64 89
19904.97 97
19906.31 131
19907.64 103
19908.97 84
19910.31 74
19911.64 95
19912.97 83
19914.31 100
19915.64 81
19916.97 91
19918.31 121
19919.64 89
19920.98 97
19922.31 82
19923.64 84
19924.98 73
19926.31 88
19927.65 97
19928.98 110
19930.31 104
19931.65 99
19932.98 82
19934.32 87
19935.65 90
19936.99 97
19938.32 103
19939.65 90
19940.99 84
19942.32 104
19943.66 79
19944.99 88
19946.33 96
19947.66 92
19949.00 96
19950.33 84
19951.67 98
19953.00 95
19954.34 92
19955.67 105
19957.01 100
19958.34 97
19959.68 100
19961.01 95
19962.35 88
19963.68 108
19965.02 100
19966.35 111
19967.69 100
19969.02 101
19970.36 113
19971.70 101
19973.03 98
19974.37 92
19975.70 109
19977.04 99
19978.37 103
19979.71 101
19981.05 104
19982.38 73
19983.72 103
19985.05 104
19986.39 106
19987.73 96
19989.06 85
19990.40 94
19991.73 84
19993.07 93
19994.41 100
19995.74 99
19997.08 90
19998.42 90
19999.75 94
20001.09 100
20002.43 115
20003.76 114
20005.10 98
20006.44 94
20007.77 97
20009.11 99
20010.45 102
20011.78 93
20013.12 100
20014.46 79
20015.79 132
20017.13 120
20018.47 93
20019.81 103
20021.14 90
20022.48 80
20023.82 85
20025.15 114
20026.49 91
20027.83 113
20029.17 96
20030.50 92
20031.84 90
20033.18 105
20034.52 116
20035.85 116
20037.19 82
20038.53 96
20039.87 106
20041.21 123
20042.54 105
20043.88 99
20045.22 127
20046.56 108
20047.90 90
20049.23 90
20050.57 118
20051.91 103
20053.25 89
20054.59 123
20055.93 107
20057.26 99
20058.60 96
20059.94 95
20061.28 74
20062.62 95
20063.96 108
20065.30 72
20066.63 80
20067.97 106
20069.31 128
20070.65 115
20071.99 100
20073.33 99
20074.67 99
20076.01 89
20077.35 84
20078.68 90
20080.02 90
20081.36 77
20082.70 102
20084.04 85
20085.38 118
20086.72 104
20088.06 89
20089.40 76
20090.74 112
20092.08 99
20093.42 92
20094.76 90
20096.10 77
20097.44 78
20098.78 82
20100.12 103
20101.46 110
20102.80 102
20104.14 105
20105.48 123
20106.82 120
20108.16 106
20109.50 97
20110.84 114
20112.18 121
20113.52 103
20114.86 98
20116.20 102
20117.54 100
20118.88 104
20120.22 85
20121.56 86
20122.90 110
20124.24 106
20125.58 89
20126.92 87
20128.26 94
20129.61 94
20130.95 84
20132.29 105
20133.63 117
20134.97 119
20136.31 95
20137.65 103
20138.99 103
20140.33 84
20141.67 89
20143.02 78
