# Supplementary material for: MALDI-TOF MS typing enables the classification of brewing yeasts of the genus Saccharomyces to major beer styles
Source: PLoS One. 2017 Aug 9;12(8):e0181694. doi: 10.1371/journal.pone.0181694 (PMC5549903; doi:10.1371/journal.pone.0181694)
Supplement: S4 File — The directory includes 90 raw files and was zipped to “.zip”; the folder has three strains with 30 spectra per strain; S1 Text explains the raw files with an example and Table 1 represents the yeast strains used within the experiment. (ZIP) [file pone.0181694.s007.zip › 10-12/30261-211-OG-Ale-Ale-YPG-18h-E-E_2015-07-07__0_A10_1.dat]

2000.10 3384
2000.52 3522
2000.94 3605
2001.36 3179
2001.78 3555
2002.21 3384
2002.63 3343
2003.05 3251
2003.47 3298
2003.89 3515
2004.32 3438
2004.74 3494
2005.16 3649
2005.58 3532
2006.00 3524
2006.43 3764
2006.85 3905
2007.27 3691
2007.69 3661
2008.12 3756
2008.54 3750
2008.96 3933
2009.38 3797
2009.81 3791
2010.23 3728
2010.65 3883
2011.08 3844
2011.50 3648
2011.92 3399
2012.34 3168
2012.77 3298
2013.19 3225
2013.61 3201
2014.04 3240
2014.46 3209
2014.88 3131
2015.31 3068
2015.73 3129
2016.15 3147
2016.58 3205
2017.00 3321
2017.42 3902
2017.85 3652
2018.27 3515
2018.69 3807
2019.12 3869
2019.54 3889
2019.96 3789
2020.39 3869
2020.81 3988
2021.23 3564
2021.66 3653
2022.08 3862
2022.51 3955
2022.93 3828
2023.35 3674
2023.78 3566
2024.20 3860
2024.63 3781
2025.05 3674
2025.48 3373
2025.90 3425
2026.32 3545
2026.75 3482
2027.17 3732
2027.60 3475
2028.02 3439
2028.45 3560
2028.87 3551
2029.30 3478
2029.72 3433
2030.15 3482
2030.57 3443
2031.00 3633
2031.42 3530
2031.85 3220
2032.27 3482
2032.70 3738
2033.12 3493
2033.55 3591
2033.97 3958
2034.40 3638
2034.82 3876
2035.25 3825
2035.67 3914
2036.10 3842
2036.52 3655
2036.95 3730
2037.37 3794
2037.80 3702
2038.22 3704
2038.65 3871
2039.08 3871
2039.50 3728
2039.93 3746
2040.35 3675
2040.78 3647
2041.21 3695
2041.63 3802
2042.06 3667
2042.48 3492
2042.91 3433
2043.34 3343
2043.76 3129
2044.19 3245
2044.61 3357
2045.04 3549
2045.47 3525
2045.89 3273
2046.32 3359
2046.75 3350
2047.17 3542
2047.60 3386
2048.03 3320
2048.45 3427
2048.88 3332
2049.31 3253
2049.73 3110
2050.16 3112
2050.59 3231
2051.01 3270
2051.44 3527
2051.87 3195
2052.29 3114
2052.72 3388
2053.15 3412
2053.58 3175
2054.00 3188
2054.43 3178
2054.86 3129
2055.29 3322
2055.71 3159
2056.14 3471
2056.57 3443
2057.00 3501
2057.42 3414
2057.85 3474
2058.28 3316
2058.71 3258
2059.13 3211
2059.56 3246
2059.99 3103
2060.42 3331
2060.85 3150
2061.27 3319
2061.70 3360
2062.13 3495
2062.56 3255
2062.99 3241
2063.41 3524
2063.84 3908
2064.27 3779
2064.70 3569
2065.13 3559
2065.56 3821
2065.98 3821
2066.41 3994
2066.84 3961
2067.27 3755
2067.70 3613
2068.13 3661
2068.56 3394
2068.99 3501
2069.41 3535
2069.84 3389
2070.27 3339
2070.70 3489
2071.13 3297
2071.56 3352
2071.99 3597
2072.42 3426
2072.85 3257
2073.28 3063
2073.71 3475
2074.13 3464
2074.56 3551
2074.99 3526
2075.42 3588
2075.85 3781
2076.28 3708
2076.71 3635
2077.14 3510
2077.57 3376
2078.00 3434
2078.43 3633
2078.86 3639
2079.29 3983
2079.72 3624
2080.15 3862
2080.58 3866
2081.01 3607
2081.44 3800
2081.87 3639
2082.30 3555
2082.73 3624
2083.16 3583
2083.59 3939
2084.02 3656
2084.45 3472
2084.88 3306
2085.31 3466
2085.74 3608
2086.17 3210
2086.61 3325
2087.04 3247
2087.47 3398
2087.90 3341
2088.33 3738
2088.76 3488
2089.19 3400
2089.62 3461
2090.05 3513
2090.48 3412
2090.91 3530
2091.35 3575
2091.78 3527
2092.21 3367
2092.64 3421
2093.07 3468
2093.50 3414
2093.93 3591
2094.36 3981
2094.80 3715
2095.23 3569
2095.66 3469
2096.09 3342
2096.52 3815
2096.95 3462
2097.39 3272
2097.82 3292
2098.25 3429
2098.68 3368
2099.11 3148
2099.55 3067
2099.98 3017
2100.41 3143
2100.84 3153
2101.27 3184
2101.71 3147
2102.14 3184
2102.57 3492
2103.00 3268
2103.43 3403
2103.87 3448
2104.30 3531
2104.73 3162
2105.16 3282
2105.60 3257
2106.03 3317
2106.46 3223
2106.90 3355
2107.33 3224
2107.76 3699
2108.19 3445
2108.63 3354
2109.06 3249
2109.49 3081
2109.93 2990
2110.36 3070
2110.79 3599
2111.23 3376
2111.66 3548
2112.09 3525
2112.52 3389
2112.96 3246
2113.39 3224
2113.83 2961
2114.26 3009
2114.69 3144
2115.13 3170
2115.56 3284
2115.99 3076
2116.43 3051
2116.86 2973
2117.29 3025
2117.73 3231
2118.16 3191
2118.60 2972
2119.03 2856
2119.46 2988
2119.90 3247
2120.33 3191
2120.77 3094
2121.20 3192
2121.63 3332
2122.07 3361
2122.50 3371
2122.94 3443
2123.37 3503
2123.81 3534
2124.24 3384
2124.68 3389
2125.11 3043
2125.54 3262
2125.98 3336
2126.41 3343
2126.85 3246
2127.28 3187
2127.72 3469
2128.15 3793
2128.59 3120
2129.02 3360
2129.46 3440
2129.89 3239
2130.33 3282
2130.76 3605
2131.20 3818
2131.63 3685
2132.07 3673
2132.51 3495
2132.94 3742
2133.38 3649
2133.81 3431
2134.25 3561
2134.68 3719
2135.12 3779
2135.55 3784
2135.99 3708
2136.43 3748
2136.86 3664
2137.30 3747
2137.73 3635
2138.17 3798
2138.60 3506
2139.04 3421
2139.48 3395
2139.91 3330
2140.35 3279
2140.79 3573
2141.22 3313
2141.66 3351
2142.09 3136
2142.53 3026
2142.97 2978
2143.40 3314
2143.84 3223
2144.28 3202
2144.71 3145
2145.15 3081
2145.59 3194
2146.02 3269
2146.46 3116
2146.90 3557
2147.33 3630
2147.77 3446
2148.21 3858
2148.64 4151
2149.08 3936
2149.52 4605
2149.96 4574
2150.39 4707
2150.83 4743
2151.27 5017
2151.70 4561
2152.14 4419
2152.58 4335
2153.02 4090
2153.45 4192
2153.89 4082
2154.33 3883
2154.77 3658
2155.20 3713
2155.64 3917
2156.08 3693
2156.52 3545
2156.96 3548
2157.39 3290
2157.83 3288
2158.27 3470
2158.71 3637
2159.15 3293
2159.58 3438
2160.02 3590
2160.46 3483
2160.90 3290
2161.34 3377
2161.78 3500
2162.21 3416
2162.65 3397
2163.09 3352
2163.53 3524
2163.97 3493
2164.41 3159
2164.84 3468
2165.28 3466
2165.72 3630
2166.16 3457
2166.60 3444
2167.04 3570
2167.48 3641
2167.92 3416
2168.36 3482
2168.79 3666
2169.23 3399
2169.67 3687
2170.11 3641
2170.55 3479
2170.99 3796
2171.43 3966
2171.87 3636
2172.31 3938
2172.75 3973
2173.19 3885
2173.63 4163
2174.07 4058
2174.51 4168
2174.95 4324
2175.39 4383
2175.83 4399
2176.27 4331
2176.70 4458
2177.14 4542
2177.58 4277
2178.02 4422
2178.46 4429
2178.90 4254
2179.34 4086
2179.79 3831
2180.23 3897
2180.67 3581
2181.11 3894
2181.55 3694
2181.99 3767
2182.43 3443
2182.87 3589
2183.31 3446
2183.75 3302
2184.19 3405
2184.63 3315
2185.07 3324
2185.51 3336
2185.95 3406
2186.39 3431
2186.83 3570
2187.27 3787
2187.72 3735
2188.16 3730
2188.60 3592
2189.04 3982
2189.48 4095
2189.92 4242
2190.36 4371
2190.80 4263
2191.24 3906
2191.69 4089
2192.13 4061
2192.57 4022
2193.01 4117
2193.45 4272
2193.89 3931
2194.34 4025
2194.78 4073
2195.22 3956
2195.66 3974
2196.10 4073
2196.54 4096
2196.99 4135
2197.43 3922
2197.87 4001
2198.31 3812
2198.75 3665
2199.20 3361
2199.64 3441
2200.08 3570
2200.52 3620
2200.96 3684
2201.41 3614
2201.85 3351
2202.29 3494
2202.73 3892
2203.18 3566
2203.62 3512
2204.06 3880
2204.50 3894
2204.95 3801
2205.39 3566
2205.83 3543
2206.28 3594
2206.72 3708
2207.16 3410
2207.60 3603
2208.05 3837
2208.49 3909
2208.93 3689
2209.38 3761
2209.82 3710
2210.26 4023
2210.71 3810
2211.15 3736
2211.59 3707
2212.04 3849
2212.48 3886
2212.92 3560
2213.37 3549
2213.81 3829
2214.25 3456
2214.70 3155
2215.14 3446
2215.59 3457
2216.03 3546
2216.47 3527
2216.92 3405
2217.36 3229
2217.80 3109
2218.25 3178
2218.69 3293
2219.14 3341
2219.58 3245
2220.03 3299
2220.47 3328
2220.91 3490
2221.36 3361
2221.80 3874
2222.25 3793
2222.69 3941
2223.14 3982
2223.58 4108
2224.03 4290
2224.47 4178
2224.91 4583
2225.36 4780
2225.80 4849
2226.25 4974
2226.69 4561
2227.14 4542
2227.58 4601
2228.03 4387
2228.47 4404
2228.92 4353
2229.36 4481
2229.81 4166
2230.25 4281
2230.70 4619
2231.15 4496
2231.59 4391
2232.04 4513
2232.48 4657
2232.93 4251
2233.37 4469
2233.82 4446
2234.26 4291
2234.71 4144
2235.15 4286
2235.60 4045
2236.05 3886
2236.49 4068
2236.94 3791
2237.38 3877
2237.83 3916
2238.28 4141
2238.72 3859
2239.17 3607
2239.61 3824
2240.06 3987
2240.51 4032
2240.95 3695
2241.40 3424
2241.85 3468
2242.29 3267
2242.74 3282
2243.19 3385
2243.63 3265
2244.08 3265
2244.53 3343
2244.97 3312
2245.42 3124
2245.87 3150
2246.31 3522
2246.76 3441
2247.21 3144
2247.65 2987
2248.10 3195
2248.55 3393
2248.99 3218
2249.44 3407
2249.89 3247
2250.34 3383
2250.78 3231
2251.23 3403
2251.68 3380
2252.13 3493
2252.57 3616
2253.02 3575
2253.47 3288
2253.92 3305
2254.36 3360
2254.81 3258
2255.26 3339
2255.71 3423
2256.15 3286
2256.60 3264
2257.05 3075
2257.50 2962
2257.95 3154
2258.39 3151
2258.84 3235
2259.29 3197
2259.74 3218
2260.19 3373
2260.63 3524
2261.08 3595
2261.53 3625
2261.98 3811
2262.43 3888
2262.88 3966
2263.32 3817
2263.77 3889
2264.22 3799
2264.67 3831
2265.12 3617
2265.57 3552
2266.02 3580
2266.47 3863
2266.91 3721
2267.36 3825
2267.81 3918
2268.26 3890
2268.71 4041
2269.16 4383
2269.61 4661
2270.06 4567
2270.51 4886
2270.96 4898
2271.41 4970
2271.86 4691
2272.30 4727
2272.75 4390
2273.20 4562
2273.65 4484
2274.10 4037
2274.55 3770
2275.00 3645
2275.45 3663
2275.90 3629
2276.35 3421
2276.80 3236
2277.25 3462
2277.70 3292
2278.15 3529
2278.60 3498
2279.05 3642
2279.50 3436
2279.95 3522
2280.40 3327
2280.85 3425
2281.30 3453
2281.75 3527
2282.20 3527
2282.65 3303
2283.10 3566
2283.55 3501
2284.00 3414
2284.46 3517
2284.91 3547
2285.36 3546
2285.81 3527
2286.26 3436
2286.71 3486
2287.16 3773
2287.61 4237
2288.06 4157
2288.51 4706
2288.96 4924
2289.42 5044
2289.87 5465
2290.32 5998
2290.77 6659
2291.22 6764
2291.67 6584
2292.12 6497
2292.57 6930
2293.03 6558
2293.48 6339
2293.93 5813
2294.38 5394
2294.83 5559
2295.28 5142
2295.74 4936
2296.19 4594
2296.64 4293
2297.09 4197
2297.54 4028
2297.99 3799
2298.45 3735
2298.90 3888
2299.35 3630
2299.80 3373
2300.25 3491
2300.71 3529
2301.16 3450
2301.61 3507
2302.06 3546
2302.52 3458
2302.97 3369
2303.42 3439
2303.87 3330
2304.33 3567
2304.78 3608
2305.23 3572
2305.68 3576
2306.14 3569
2306.59 3676
2307.04 3724
2307.50 3608
2307.95 3949
2308.40 4182
2308.85 4371
2309.31 4465
2309.76 4880
2310.21 4701
2310.67 4707
2311.12 4819
2311.57 4835
2312.03 4996
2312.48 4484
2312.93 4441
2313.39 4210
2313.84 3934
2314.29 3863
2314.75 3843
2315.20 3681
2315.66 3750
2316.11 3499
2316.56 3594
2317.02 3394
2317.47 3779
2317.92 3697
2318.38 3547
2318.83 3516
2319.29 3668
2319.74 3749
2320.19 3611
2320.65 3794
2321.10 3738
2321.56 3820
2322.01 3912
2322.47 3891
2322.92 3706
2323.37 3864
2323.83 3769
2324.28 3734
2324.74 3430
2325.19 3582
2325.65 3572
2326.10 3782
2326.56 4037
2327.01 4048
2327.47 4163
2327.92 4203
2328.38 4039
2328.83 4073
2329.29 4167
2329.74 4315
2330.20 4124
2330.65 3900
2331.11 3908
2331.56 3958
2332.02 3919
2332.47 3953
2332.93 3706
2333.38 3642
2333.84 3411
2334.29 3500
2334.75 3597
2335.21 3835
2335.66 3771
2336.12 3804
2336.57 3866
2337.03 3853
2337.48 3642
2337.94 3506
2338.40 3722
2338.85 4045
2339.31 4069
2339.76 3788
2340.22 3934
2340.68 3872
2341.13 3806
2341.59 3805
2342.04 3820
2342.50 3805
2342.96 4104
2343.41 3879
2343.87 3909
2344.33 3957
2344.78 3909
2345.24 3964
2345.70 3878
2346.15 4031
2346.61 3919
2347.07 3971
2347.52 4284
2347.98 4293
2348.44 4325
2348.89 3899
2349.35 4135
2349.81 4089
2350.26 3921
2350.72 3728
2351.18 3472
2351.64 3760
2352.09 3768
2352.55 3719
2353.01 3475
2353.47 3521
2353.92 3512
2354.38 3363
2354.84 3492
2355.30 3471
2355.75 3643
2356.21 3604
2356.67 3516
2357.13 3524
2357.58 3446
2358.04 3376
2358.50 3502
2358.96 3543
2359.42 3744
2359.87 3903
2360.33 3546
2360.79 3559
2361.25 3803
2361.71 3774
2362.16 3777
2362.62 3955
2363.08 4005
2363.54 3838
2364.00 3696
2364.46 3803
2364.91 3951
2365.37 3740
2365.83 4177
2366.29 3878
2366.75 3818
2367.21 3877
2367.67 3925
2368.13 3911
2368.58 3869
2369.04 4049
2369.50 3767
2369.96 3869
2370.42 3787
2370.88 3707
2371.34 3728
2371.80 3915
2372.26 3794
2372.72 3797
2373.17 3881
2373.63 3673
2374.09 3760
2374.55 4021
2375.01 3889
2375.47 3835
2375.93 3882
2376.39 3987
2376.85 4084
2377.31 4096
2377.77 4200
2378.23 4261
2378.69 4137
2379.15 4170
2379.61 4143
2380.07 3969
2380.53 3895
2380.99 3787
2381.45 3629
2381.91 3685
2382.37 3826
2382.83 3959
2383.29 3814
2383.75 3522
2384.21 3570
2384.67 3617
2385.13 3608
2385.59 3492
2386.05 3542
2386.51 3337
2386.97 3456
2387.43 3115
2387.90 3406
2388.36 3584
2388.82 3793
2389.28 3821
2389.74 3782
2390.20 3682
2390.66 3806
2391.12 3730
2391.58 3755
2392.04 3780
2392.51 3795
2392.97 3482
2393.43 3668
2393.89 3569
2394.35 3496
2394.81 3598
2395.27 3609
2395.73 3607
2396.20 3467
2396.66 3332
2397.12 3406
2397.58 3610
2398.04 3623
2398.50 3553
2398.97 3498
2399.43 3341
2399.89 3460
2400.35 3424
2400.81 3340
2401.28 3594
2401.74 3629
2402.20 3675
2402.66 3782
2403.12 3576
2403.59 3486
2404.05 3638
2404.51 3636
2404.97 3316
2405.44 3723
2405.90 3407
2406.36 3518
2406.82 3869
2407.29 3780
2407.75 3681
2408.21 3637
2408.67 3647
2409.14 3787
2409.60 3431
2410.06 3389
2410.52 3393
2410.99 3433
2411.45 3313
2411.91 3553
2412.38 3589
2412.84 3160
2413.30 3253
2413.77 3609
2414.23 3555
2414.69 3655
2415.16 3557
2415.62 3628
2416.08 3891
2416.55 3949
2417.01 4094
2417.47 4146
2417.94 4349
2418.40 4543
2418.86 4583
2419.33 4443
2419.79 4489
2420.26 4352
2420.72 4382
2421.18 4419
2421.65 4174
2422.11 4133
2422.58 4174
2423.04 4164
2423.50 3885
2423.97 3947
2424.43 4080
2424.90 4114
2425.36 4096
2425.83 3696
2426.29 3845
2426.75 3784
2427.22 3619
2427.68 3773
2428.15 3919
2428.61 3782
2429.08 3758
2429.54 4030
2430.01 3976
2430.47 3655
2430.94 3688
2431.40 3595
2431.87 3630
2432.33 3531
2432.80 3360
2433.26 3463
2433.73 3632
2434.19 3564
2434.66 3604
2435.12 3822
2435.59 3795
2436.05 3609
2436.52 3722
2436.98 3874
2437.45 3457
2437.91 3696
2438.38 3950
2438.85 4061
2439.31 4300
2439.78 4441
2440.24 4452
2440.71 4380
2441.17 4334
2441.64 4387
2442.11 4434
2442.57 4553
2443.04 4524
2443.50 4114
2443.97 3962
2444.44 3834
2444.90 3726
2445.37 3742
2445.83 3654
2446.30 3544
2446.77 3640
2447.23 3400
2447.70 3260
2448.17 3326
2448.63 3442
2449.10 3344
2449.57 3300
2450.03 3341
2450.50 3357
2450.97 3410
2451.43 3434
2451.90 3562
2452.37 3560
2452.83 3436
2453.30 3441
2453.77 3387
2454.24 3190
2454.70 3247
2455.17 3559
2455.64 3726
2456.10 3521
2456.57 3504
2457.04 3558
2457.51 3557
2457.97 3477
2458.44 3690
2458.91 3624
2459.38 3339
2459.84 3144
2460.31 3304
2460.78 3484
2461.25 3322
2461.71 3086
2462.18 3171
2462.65 3201
2463.12 3317
2463.59 3677
2464.05 3408
2464.52 3288
2464.99 3501
2465.46 3214
2465.93 3471
2466.39 3488
2466.86 3520
2467.33 3338
2467.80 3577
2468.27 3641
2468.74 3780
2469.20 3509
2469.67 3313
2470.14 3326
2470.61 3673
2471.08 3305
2471.55 3358
2472.02 3167
2472.49 3074
2472.95 3163
2473.42 3216
2473.89 3098
2474.36 2876
2474.83 3076
2475.30 3196
2475.77 3127
2476.24 3156
2476.71 3135
2477.18 3398
2477.65 3416
2478.11 3407
2478.58 3350
2479.05 3424
2479.52 3617
2479.99 3477
2480.46 3425
2480.93 3520
2481.40 3576
2481.87 3416
2482.34 3313
2482.81 3368
2483.28 3313
2483.75 3359
2484.22 3518
2484.69 3332
2485.16 3671
2485.63 3902
2486.10 3910
2486.57 3878
2487.04 3926
2487.51 4087
2487.98 4230
2488.45 4365
2488.92 4545
2489.39 3991
2489.86 3766
2490.33 4229
2490.80 4280
2491.27 4119
2491.74 3962
2492.22 3708
2492.69 3976
2493.16 3927
2493.63 3951
2494.10 4208
2494.57 4336
2495.04 4031
2495.51 3986
2495.98 4086
2496.45 3824
2496.92 3883
2497.40 3843
2497.87 3845
2498.34 3729
2498.81 3455
2499.28 3639
2499.75 3345
2500.22 3177
2500.70 3185
2501.17 3083
2501.64 3243
2502.11 3401
2502.58 3124
2503.05 3341
2503.53 3453
2504.00 3466
2504.47 3363
2504.94 3380
2505.41 3486
2505.88 3379
2506.36 3513
2506.83 3701
2507.30 3534
2507.77 3578
2508.25 4209
2508.72 4183
2509.19 4016
2509.66 4177
2510.13 4441
2510.61 4583
2511.08 4732
2511.55 4968
2512.02 4969
2512.50 4951
2512.97 4966
2513.44 5278
2513.91 5269
2514.39 5245
2514.86 4909
2515.33 4441
2515.81 4266
2516.28 4227
2516.75 4087
2517.23 4149
2517.70 4086
2518.17 3846
2518.64 3756
2519.12 4082
2519.59 3898
2520.06 3795
2520.54 3812
2521.01 3632
2521.48 4019
2521.96 3777
2522.43 3659
2522.91 3617
2523.38 3533
2523.85 3498
2524.33 3702
2524.80 3664
2525.27 3644
2525.75 3779
2526.22 3684
2526.70 3485
2527.17 3543
2527.64 3512
2528.12 3519
2528.59 3518
2529.07 3629
2529.54 3600
2530.01 3458
2530.49 3483
2530.96 3443
2531.44 3530
2531.91 3802
2532.39 3986
2532.86 3874
2533.33 3581
2533.81 3652
2534.28 3482
2534.76 3470
2535.23 3570
2535.71 3765
2536.18 3815
2536.66 3469
2537.13 3336
2537.61 3713
2538.08 3791
2538.56 3529
2539.03 3476
2539.51 3628
2539.98 3801
2540.46 3613
2540.93 3443
2541.41 3663
2541.88 3466
2542.36 3538
2542.84 3607
2543.31 3784
2543.79 3676
2544.26 3797
2544.74 3699
2545.21 3774
2545.69 3793
2546.16 3932
2546.64 3923
2547.12 4304
2547.59 4312
2548.07 4423
2548.54 4359
2549.02 4394
2549.50 4365
2549.97 4234
2550.45 4384
2550.92 4402
2551.40 4515
2551.88 4537
2552.35 4576
2552.83 4588
2553.31 4293
2553.78 4533
2554.26 4399
2554.74 4501
2555.21 4615
2555.69 4457
2556.17 4212
2556.64 4271
2557.12 4183
2557.60 4321
2558.07 4295
2558.55 4054
2559.03 3882
2559.50 4079
2559.98 4115
2560.46 4082
2560.93 3993
2561.41 3950
2561.89 3872
2562.37 4034
2562.84 3977
2563.32 3990
2563.80 3913
2564.28 3925
2564.75 3837
2565.23 3830
2565.71 3558
2566.19 3722
2566.66 3589
2567.14 3582
2567.62 3621
2568.10 3582
2568.57 3392
2569.05 2980
2569.53 3471
2570.01 3471
2570.49 3297
2570.96 3235
2571.44 3331
2571.92 3255
2572.40 3214
2572.88 3168
2573.36 3385
2573.83 3332
2574.31 3239
2574.79 3201
2575.27 3400
2575.75 3329
2576.23 3090
2576.70 3094
2577.18 3048
2577.66 3109
2578.14 3086
2578.62 3079
2579.10 3221
2579.58 3045
2580.06 3243
2580.54 3220
2581.01 3257
2581.49 2916
2581.97 3314
2582.45 3293
2582.93 3237
2583.41 3249
2583.89 3386
2584.37 3317
2584.85 3346
2585.33 3265
2585.81 3499
2586.29 3368
2586.77 3512
2587.25 3372
2587.72 3359
2588.20 3499
2588.68 3582
2589.16 3621
2589.64 3784
2590.12 3812
2590.60 3843
2591.08 3475
2591.56 3496
2592.04 3512
2592.52 3648
2593.00 3550
2593.48 3504
2593.96 3823
2594.44 3701
2594.92 3723
2595.40 3579
2595.89 3327
2596.37 3551
2596.85 3732
2597.33 3437
2597.81 3771
2598.29 3511
2598.77 3442
2599.25 3517
2599.73 3594
2600.21 3250
2600.69 3334
2601.17 3351
2601.65 3444
2602.13 3407
2602.62 3309
2603.10 3082
2603.58 3300
2604.06 3466
2604.54 3251
2605.02 3250
2605.50 3561
2605.98 3733
2606.46 3676
2606.95 3916
2607.43 3457
2607.91 3559
2608.39 3543
2608.87 3819
2609.35 3378
2609.84 3148
2610.32 3439
2610.80 3766
2611.28 3554
2611.76 3469
2612.24 3529
2612.73 3541
2613.21 3369
2613.69 3479
2614.17 3401
2614.65 3170
2615.14 3293
2615.62 3234
2616.10 3485
2616.58 3370
2617.07 3632
2617.55 3603
2618.03 3576
2618.51 3799
2619.00 3652
2619.48 3522
2619.96 3461
2620.44 3595
2620.93 3748
2621.41 3540
2621.89 3364
2622.37 3455
2622.86 3486
2623.34 3597
2623.82 3418
2624.31 3482
2624.79 3452
2625.27 3219
2625.76 3227
2626.24 3240
2626.72 3317
2627.20 3381
2627.69 3312
2628.17 3523
2628.66 3522
2629.14 3337
2629.62 3651
2630.11 3596
2630.59 3450
2631.07 3582
2631.56 3896
2632.04 3863
2632.52 3967
2633.01 3908
2633.49 3653
2633.98 3700
2634.46 3737
2634.94 3872
2635.43 3620
2635.91 3472
2636.40 3343
2636.88 3386
2637.36 3374
2637.85 3291
2638.33 3513
2638.82 3466
2639.30 3546
2639.79 3608
2640.27 3559
2640.75 3678
2641.24 3565
2641.72 3698
2642.21 3799
2642.69 4032
2643.18 3678
2643.66 3791
2644.15 3843
2644.63 3773
2645.12 3647
2645.60 3442
2646.09 3536
2646.57 3436
2647.06 3359
2647.54 3363
2648.03 3450
2648.51 3259
2649.00 3364
2649.48 3440
2649.97 3536
2650.45 3484
2650.94 3508
2651.43 3468
2651.91 3385
2652.40 3520
2652.88 3455
2653.37 3191
2653.85 3615
2654.34 3689
2654.82 3622
2655.31 3464
2655.80 3626
2656.28 3528
2656.77 3258
2657.25 3512
2657.74 3421
2658.23 3508
2658.71 3447
2659.20 3251
2659.69 3302
2660.17 3295
2660.66 3333
2661.14 3264
2661.63 3396
2662.12 3451
2662.60 3558
2663.09 3468
2663.58 3346
2664.06 3257
2664.55 3269
2665.04 3255
2665.52 3344
2666.01 3245
2666.50 3472
2666.98 3479
2667.47 3550
2667.96 3197
2668.45 3288
2668.93 3387
2669.42 3369
2669.91 3252
2670.39 3115
2670.88 3222
2671.37 3266
2671.86 3832
2672.34 3832
2672.83 3752
2673.32 4080
2673.81 4149
2674.29 4160
2674.78 4661
2675.27 4799
2675.76 4721
2676.24 4752
2676.73 4853
2677.22 4991
2677.71 5036
2678.20 4353
2678.68 4182
2679.17 4026
2679.66 3863
2680.15 3769
2680.64 3518
2681.12 3787
2681.61 3822
2682.10 4051
2682.59 4025
2683.08 3895
2683.57 3947
2684.05 4038
2684.54 4089
2685.03 4136
2685.52 3746
2686.01 3704
2686.50 3655
2686.99 3712
2687.47 3553
2687.96 3813
2688.45 4048
2688.94 3650
2689.43 3461
2689.92 3277
2690.41 3702
2690.90 3434
2691.39 3048
2691.88 3268
2692.37 3297
2692.85 3327
2693.34 3409
2693.83 3680
2694.32 3769
2694.81 3804
2695.30 3923
2695.79 3843
2696.28 4124
2696.77 4010
2697.26 3841
2697.75 3840
2698.24 3686
2698.73 4095
2699.22 3824
2699.71 3906
2700.20 4106
2700.69 4048
2701.18 3936
2701.67 4048
2702.16 3731
2702.65 3592
2703.14 3637
2703.63 3604
2704.12 3990
2704.61 3882
2705.10 3849
2705.59 3810
2706.08 3718
2706.57 3427
2707.06 3493
2707.55 3581
2708.04 3527
2708.53 3488
2709.03 3520
2709.52 3433
2710.01 3192
2710.50 3483
2710.99 3340
2711.48 3404
2711.97 3261
2712.46 3369
2712.95 3416
2713.44 3503
2713.94 3412
2714.43 3270
2714.92 3309
2715.41 3311
2715.90 3444
2716.39 3352
2716.88 3364
2717.38 3080
2717.87 3295
2718.36 3184
2718.85 3242
2719.34 3191
2719.83 3244
2720.32 3321
2720.82 3549
2721.31 3569
2721.80 3717
2722.29 3599
2722.78 3453
2723.28 3694
2723.77 3699
2724.26 3650
2724.75 3661
2725.25 3931
2725.74 3439
2726.23 3359
2726.72 3417
2727.21 3234
2727.71 3530
2728.20 3328
2728.69 3242
2729.18 3200
2729.68 3449
2730.17 3317
2730.66 3349
2731.16 3358
2731.65 3482
2732.14 3739
2732.63 3558
2733.13 3617
2733.62 3785
2734.11 4056
2734.61 4179
2735.10 3734
2735.59 3947
2736.08 4109
2736.58 3748
2737.07 3732
2737.56 3809
2738.06 3769
2738.55 3744
2739.05 3759
2739.54 3512
2740.03 3421
2740.53 3344
2741.02 3587
2741.51 3300
2742.01 3135
2742.50 3245
2742.99 3241
2743.49 3065
2743.98 3001
2744.48 2908
2744.97 3101
2745.46 3068
2745.96 3107
2746.45 2942
2746.95 3064
2747.44 3077
2747.93 3296
2748.43 3289
2748.92 3403
2749.42 3526
2749.91 3281
2750.41 3258
2750.90 3298
2751.40 3103
2751.89 3255
2752.39 3291
2752.88 3397
2753.37 3261
2753.87 3468
2754.36 3466
2754.86 3343
2755.35 3760
2755.85 3589
2756.34 3618
2756.84 3455
2757.33 3497
2757.83 3509
2758.32 3563
2758.82 3504
2759.32 3517
2759.81 3414
2760.31 3381
2760.80 3532
2761.30 3496
2761.79 3410
2762.29 3428
2762.78 3341
2763.28 3123
2763.77 3165
2764.27 3242
2764.77 3227
2765.26 3367
2765.76 3320
2766.25 3229
2766.75 3241
2767.25 3371
2767.74 3330
2768.24 3420
2768.73 3365
2769.23 3230
2769.73 3361
2770.22 3379
2770.72 3473
2771.22 3501
2771.71 3437
2772.21 3461
2772.70 3701
2773.20 3757
2773.70 3884
2774.19 4228
2774.69 4236
2775.19 4146
2775.68 4396
2776.18 4610
2776.68 4517
2777.17 4373
2777.67 4421
2778.17 4476
2778.67 4462
2779.16 4586
2779.66 4403
2780.16 4016
2780.65 3997
2781.15 3828
2781.65 3966
2782.15 3767
2782.64 3701
2783.14 3612
2783.64 3693
2784.14 3512
2784.63 3422
2785.13 3471
2785.63 3509
2786.13 3542
2786.62 3253
2787.12 3156
2787.62 3252
2788.12 3223
2788.62 3260
2789.11 3336
2789.61 3198
2790.11 3169
2790.61 3053
2791.11 3346
2791.60 3232
2792.10 3150
2792.60 3312
2793.10 3346
2793.60 3505
2794.10 3498
2794.59 3493
2795.09 3727
2795.59 3755
2796.09 3768
2796.59 3785
2797.09 4033
2797.59 4063
2798.08 4314
2798.58 4282
2799.08 4224
2799.58 4044
2800.08 3960
2800.58 3929
2801.08 3776
2801.58 3811
2802.08 3739
2802.58 3636
2803.07 3605
2803.57 3540
2804.07 3649
2804.57 3786
2805.07 3984
2805.57 4347
2806.07 4482
2806.57 4680
2807.07 5059
2807.57 4957
2808.07 4635
2808.57 4781
2809.07 5040
2809.57 5040
2810.07 4862
2810.57 4798
2811.07 4729
2811.57 4623
2812.07 4353
2812.57 4359
2813.07 4401
2813.57 4277
2814.07 4173
2814.57 3995
2815.07 3819
2815.57 3924
2816.07 3594
2816.57 3737
2817.07 4075
2817.57 4081
2818.07 4162
2818.57 4217
2819.07 4132
2819.57 4190
2820.07 4201
2820.57 3881
2821.07 3963
2821.58 4133
2822.08 4007
2822.58 3867
2823.08 3727
2823.58 3717
2824.08 3682
2824.58 3712
2825.08 3556
2825.58 3560
2826.09 3356
2826.59 3574
2827.09 3283
2827.59 3316
2828.09 3495
2828.59 3480
2829.09 3681
2829.60 3616
2830.10 3395
2830.60 3291
2831.10 3360
2831.60 3386
2832.10 3320
2832.61 3370
2833.11 3422
2833.61 3327
2834.11 3501
2834.61 3607
2835.12 3550
2835.62 3457
2836.12 3804
2836.62 3681
2837.12 3682
2837.63 3738
2838.13 3733
2838.63 3668
2839.13 3784
2839.64 3625
2840.14 3726
2840.64 3781
2841.14 3907
2841.65 3875
2842.15 3708
2842.65 3531
2843.15 3429
2843.66 3510
2844.16 3476
2844.66 3507
2845.17 3834
2845.67 3584
2846.17 3743
2846.67 3659
2847.18 3754
2847.68 3962
2848.18 3716
2848.69 3748
2849.19 4187
2849.69 4008
2850.20 4100
2850.70 3624
2851.20 3774
2851.71 3923
2852.21 3809
2852.72 3741
2853.22 3654
2853.72 3606
2854.23 3578
2854.73 3459
2855.23 3300
2855.74 3420
2856.24 3341
2856.75 3341
2857.25 3233
2857.75 3407
2858.26 3219
2858.76 3376
2859.27 3640
2859.77 3478
2860.27 3356
2860.78 3371
2861.28 3435
2861.79 3175
2862.29 3174
2862.80 3378
2863.30 3366
2863.81 3398
2864.31 3239
2864.81 3208
2865.32 3275
2865.82 3320
2866.33 3136
2866.83 3084
2867.34 3370
2867.84 3051
2868.35 3146
2868.85 3327
2869.36 3315
2869.86 3451
2870.37 3181
2870.87 3154
2871.38 3510
2871.89 3446
2872.39 3449
2872.90 3384
2873.40 3458
2873.91 3396
2874.41 3330
2874.92 3285
2875.42 3601
2875.93 3704
2876.43 3684
2876.94 3482
2877.45 3613
2877.95 3656
2878.46 3655
2878.96 3755
2879.47 3751
2879.98 3592
2880.48 3489
2880.99 3492
2881.49 3539
2882.00 3547
2882.51 3653
2883.01 3566
2883.52 3528
2884.03 3531
2884.53 3547
2885.04 3665
2885.54 3664
2886.05 3829
2886.56 3585
2887.06 3868
2887.57 3698
2888.08 3965
2888.58 3761
2889.09 3645
2889.60 3651
2890.11 3618
2890.61 3456
2891.12 3480
2891.63 3499
2892.13 3486
2892.64 3538
2893.15 3325
2893.65 3593
2894.16 3650
2894.67 3533
2895.18 3699
2895.68 3793
2896.19 3838
2896.70 3937
2897.21 3927
2897.71 3871
2898.22 3945
2898.73 4094
2899.24 4119
2899.74 3994
2900.25 4112
2900.76 4305
2901.27 4496
2901.78 4554
2902.28 4557
2902.79 4755
2903.30 4901
2903.81 4821
2904.32 4485
2904.82 4978
2905.33 4956
2905.84 4893
2906.35 4701
2906.86 4454
2907.37 4626
2907.87 4370
2908.38 4122
2908.89 4095
2909.40 4056
2909.91 3962
2910.42 3687
2910.93 3772
2911.44 3691
2911.94 3780
2912.45 3665
2912.96 3796
2913.47 4002
2913.98 3643
2914.49 3837
2915.00 3784
2915.51 3646
2916.02 3734
2916.53 3855
2917.03 3775
2917.54 3645
2918.05 3412
2918.56 3374
2919.07 3627
2919.58 3594
2920.09 3639
2920.60 3895
2921.11 3797
2921.62 3829
2922.13 3930
2922.64 3797
2923.15 3933
2923.66 4308
2924.17 4376
2924.68 4085
2925.19 4354
2925.70 4402
2926.21 4467
2926.72 4414
2927.23 4358
2927.74 4334
2928.25 3863
2928.76 4013
2929.27 3795
2929.78 3659
2930.29 3543
2930.80 3574
2931.31 3699
2931.82 3426
2932.33 3194
2932.84 3256
2933.35 3461
2933.86 3354
2934.38 3075
2934.89 3287
2935.40 3342
2935.91 3377
2936.42 3367
2936.93 3513
2937.44 3673
2937.95 3413
2938.46 3489
2938.97 3577
2939.49 3566
2940.00 3656
2940.51 3628
2941.02 3768
2941.53 3731
2942.04 3536
2942.55 3725
2943.07 3616
2943.58 3854
2944.09 4278
2944.60 4236
2945.11 4507
2945.62 4683
2946.14 4393
2946.65 4624
2947.16 4670
2947.67 4706
2948.18 4560
2948.70 4663
2949.21 4227
2949.72 4183
2950.23 4442
2950.74 4065
2951.26 3834
2951.77 3725
2952.28 3651
2952.79 3556
2953.31 3377
2953.82 3446
2954.33 3496
2954.84 3337
2955.36 3287
2955.87 3312
2956.38 3174
2956.89 3195
2957.41 3068
2957.92 3057
2958.43 3178
2958.94 3445
2959.46 3330
2959.97 3401
2960.48 3555
2961.00 3585
2961.51 3472
2962.02 3582
2962.54 3626
2963.05 3550
2963.56 3544
2964.08 3532
2964.59 3523
2965.10 3527
2965.62 3466
2966.13 3347
2966.64 3450
2967.16 3306
2967.67 3156
2968.18 3255
2968.70 3177
2969.21 3036
2969.73 3079
2970.24 3070
2970.75 3021
2971.27 2932
2971.78 3054
2972.30 3222
2972.81 3079
2973.32 2989
2973.84 3005
2974.35 3281
2974.87 3265
2975.38 3331
2975.90 3334
2976.41 3237
2976.92 3542
2977.44 3521
2977.95 3299
2978.47 3403
2978.98 3408
2979.50 3398
2980.01 3385
2980.53 3231
2981.04 3199
2981.56 3313
2982.07 3547
2982.59 3439
2983.10 3402
2983.62 3375
2984.13 3338
2984.65 3515
2985.16 3466
2985.68 3542
2986.19 3544
2986.71 3589
2987.22 3768
2987.74 3475
2988.25 3433
2988.77 3699
2989.29 3811
2989.80 3743
2990.32 3585
2990.83 3652
2991.35 3647
2991.86 3616
2992.38 3600
2992.89 3959
2993.41 3852
2993.93 3827
2994.44 3904
2994.96 4216
2995.47 4239
2995.99 4468
2996.51 4591
2997.02 4673
2997.54 4809
2998.06 4671
2998.57 4899
2999.09 4766
2999.60 4772
3000.12 4896
3000.64 4749
3001.15 4433
3001.67 4483
3002.19 4721
3002.70 4786
3003.22 4569
3003.74 4268
3004.25 4269
3004.77 4445
3005.29 4831
3005.81 4747
3006.32 4262
3006.84 4297
3007.36 4453
3007.87 4316
3008.39 4123
3008.91 4013
3009.43 4044
3009.94 3893
3010.46 3635
3010.98 3794
3011.49 3746
3012.01 3933
3012.53 4041
3013.05 3885
3013.57 3987
3014.08 3820
3014.60 3936
3015.12 4239
3015.64 3762
3016.15 3953
3016.67 3822
3017.19 4046
3017.71 4027
3018.23 4068
3018.74 4079
3019.26 3804
3019.78 4153
3020.30 4254
3020.82 4338
3021.33 4212
3021.85 4317
3022.37 4241
3022.89 4168
3023.41 3844
3023.93 3916
3024.45 3912
3024.96 3939
3025.48 4228
3026.00 4113
3026.52 3878
3027.04 3895
3027.56 3797
3028.08 3985
3028.60 3936
3029.11 3939
3029.63 3814
3030.15 3818
3030.67 3939
3031.19 4218
3031.71 4296
3032.23 4207
3032.75 4103
3033.27 3878
3033.79 4209
3034.31 4083
3034.83 4188
3035.35 4260
3035.86 4572
3036.38 4461
3036.90 4503
3037.42 4377
3037.94 4261
3038.46 4096
3038.98 3895
3039.50 3998
3040.02 4128
3040.54 3785
3041.06 3910
3041.58 3894
3042.10 3749
3042.62 3533
3043.14 3457
3043.66 3532
3044.18 3535
3044.70 3511
3045.22 3419
3045.74 3514
3046.27 3523
3046.79 3558
3047.31 3661
3047.83 3731
3048.35 3545
3048.87 3720
3049.39 3714
3049.91 3502
3050.43 3338
3050.95 3415
3051.47 3330
3051.99 3451
3052.51 3363
3053.03 3645
3053.56 3505
3054.08 3431
3054.60 3512
3055.12 3602
3055.64 3576
3056.16 3473
3056.68 3588
3057.20 3799
3057.73 3691
3058.25 3357
3058.77 3431
3059.29 3594
3059.81 3437
3060.33 3261
3060.86 3256
3061.38 3470
3061.90 3572
3062.42 3488
3062.94 3458
3063.46 3496
3063.99 3442
3064.51 3593
3065.03 3674
3065.55 3628
3066.07 3724
3066.60 3606
3067.12 3613
3067.64 3626
3068.16 3562
3068.69 3613
3069.21 3704
3069.73 3539
3070.25 3468
3070.78 3463
3071.30 3625
3071.82 3485
3072.34 3470
3072.87 3618
3073.39 3832
3073.91 3504
3074.43 3614
3074.96 3760
3075.48 3526
3076.00 3848
3076.53 3733
3077.05 3904
3077.57 3907
3078.10 4164
3078.62 4373
3079.14 4328
3079.66 4722
3080.19 4935
3080.71 4855
3081.23 4958
3081.76 4947
3082.28 4732
3082.81 4788
3083.33 4671
3083.85 4513
3084.38 4361
3084.90 4186
3085.42 4250
3085.95 4259
3086.47 4228
3087.00 4047
3087.52 4363
3088.04 4078
3088.57 4055
3089.09 3865
3089.62 3774
3090.14 4064
3090.66 3953
3091.19 3687
3091.71 3865
3092.24 3654
3092.76 3632
3093.29 3789
3093.81 3924
3094.33 3942
3094.86 3763
3095.38 3792
3095.91 3769
3096.43 4190
3096.96 4024
3097.48 3982
3098.01 4095
3098.53 4141
3099.06 4506
3099.58 4624
3100.11 4671
3100.63 5028
3101.16 5570
3101.68 5836
3102.21 6108
3102.73 6442
3103.26 6742
3103.78 7363
3104.31 7992
3104.83 7706
3105.36 7331
3105.89 6976
3106.41 6629
3106.94 6164
3107.46 5375
3107.99 4969
3108.51 4644
3109.04 4094
3109.57 4189
3110.09 4025
3110.62 3914
3111.14 4229
3111.67 4312
3112.19 4193
3112.72 4052
3113.25 4134
3113.77 4172
3114.30 3827
3114.83 3722
3115.35 3703
3115.88 3437
3116.40 3615
3116.93 3378
3117.46 3512
3117.98 3565
3118.51 3626
3119.04 3411
3119.56 3266
3120.09 3338
3120.62 3688
3121.14 3620
3121.67 3723
3122.20 3681
3122.72 3532
3123.25 3721
3123.78 3643
3124.31 3744
3124.83 3525
3125.36 3568
3125.89 3405
3126.41 3453
3126.94 3758
3127.47 4027
3128.00 3855
3128.52 3685
3129.05 3734
3129.58 3654
3130.11 3522
3130.63 3620
3131.16 3566
3131.69 3714
3132.22 3720
3132.74 3543
3133.27 3515
3133.80 3506
3134.33 3518
3134.86 3376
3135.38 3316
3135.91 3585
3136.44 3449
3136.97 3602
3137.50 3706
3138.03 3555
3138.55 3500
3139.08 3505
3139.61 3486
3140.14 3285
3140.67 3390
3141.20 3225
3141.72 3334
3142.25 3243
3142.78 3284
3143.31 3345
3143.84 3346
3144.37 3298
3144.90 3638
3145.42 3697
3145.95 3987
3146.48 4068
3147.01 4230
3147.54 4150
3148.07 4228
3148.60 4727
3149.13 4643
3149.66 4483
3150.19 4358
3150.72 4122
3151.24 4113
3151.77 3950
3152.30 3856
3152.83 3685
3153.36 3787
3153.89 3810
3154.42 3763
3154.95 3499
3155.48 3420
3156.01 3433
3156.54 3418
3157.07 3594
3157.60 3731
3158.13 3945
3158.66 3915
3159.19 3909
3159.72 3876
3160.25 3985
3160.78 4043
3161.31 4094
3161.84 4181
3162.37 4085
3162.90 4100
3163.43 4154
3163.96 3727
3164.49 3755
3165.02 3702
3165.55 3699
3166.08 3646
3166.61 3714
3167.15 3376
3167.68 3444
3168.21 3468
3168.74 3262
3169.27 3452
3169.80 3573
3170.33 3396
3170.86 3489
3171.39 3676
3171.92 3401
3172.45 3578
3172.99 3612
3173.52 3608
3174.05 3489
3174.58 3635
3175.11 3912
3175.64 3910
3176.17 3817
3176.70 3933
3177.24 3942
3177.77 3786
3178.30 3881
3178.83 3885
3179.36 3812
3179.89 3570
3180.43 3415
3180.96 3684
3181.49 3866
3182.02 3662
3182.55 3551
3183.09 3650
3183.62 3399
3184.15 3473
3184.68 3610
3185.21 3664
3185.75 3652
3186.28 3530
3186.81 3568
3187.34 3544
3187.88 3375
3188.41 3257
3188.94 3379
3189.47 3446
3190.01 3655
3190.54 3454
3191.07 3335
3191.60 3346
3192.14 3324
3192.67 3314
3193.20 3206
3193.74 3128
3194.27 3368
3194.80 3328
3195.33 3335
3195.87 3397
3196.40 3309
3196.93 3509
3197.47 3570
3198.00 3454
3198.53 3344
3199.07 3604
3199.60 3784
3200.13 4085
3200.67 3903
3201.20 3985
3201.73 4311
3202.27 4202
3202.80 4137
3203.33 4370
3203.87 4470
3204.40 4314
3204.94 4054
3205.47 3773
3206.00 3733
3206.54 3569
3207.07 3847
3207.61 3918
3208.14 3812
3208.67 3671
3209.21 4065
3209.74 4076
3210.28 3896
3210.81 3959
3211.35 4287
3211.88 4367
3212.41 4436
3212.95 4337
3213.48 4194
3214.02 4344
3214.55 4122
3215.09 4355
3215.62 4112
3216.16 4184
3216.69 4057
3217.23 4068
3217.76 4022
3218.30 3988
3218.83 4174
3219.37 4046
3219.90 4099
3220.44 4071
3220.97 4140
3221.51 4198
3222.04 4093
3222.58 4065
3223.11 4384
3223.65 4515
3224.18 4831
3224.72 4879
3225.25 4639
3225.79 4562
3226.33 4402
3226.86 4428
3227.40 4068
3227.93 4121
3228.47 4160
3229.00 3773
3229.54 3746
3230.08 3680
3230.61 3633
3231.15 3688
3231.68 3746
3232.22 3703
3232.76 3586
3233.29 3673
3233.83 3668
3234.36 3559
3234.90 3625
3235.44 3556
3235.97 3593
3236.51 3971
3237.05 4166
3237.58 4039
3238.12 3992
3238.66 4109
3239.19 4153
3239.73 4326
3240.27 4048
3240.80 3992
3241.34 4061
3241.88 4063
3242.41 4046
3242.95 4011
3243.49 3770
3244.03 3851
3244.56 3638
3245.10 3413
3245.64 3641
3246.17 3650
3246.71 3396
3247.25 3401
3247.79 3524
3248.32 3441
3248.86 3573
3249.40 3632
3249.94 3627
3250.47 3585
3251.01 3584
3251.55 3711
3252.09 3814
3252.62 3803
3253.16 3791
3253.70 3778
3254.24 4149
3254.78 3973
3255.31 4120
3255.85 4245
3256.39 4136
3256.93 4107
3257.47 3899
3258.00 3956
3258.54 4306
3259.08 4545
3259.62 4720
3260.16 4710
3260.70 4666
3261.24 5044
3261.77 5263
3262.31 5497
3262.85 5965
3263.39 5751
3263.93 6313
3264.47 6032
3265.01 6114
3265.54 6576
3266.08 7018
3266.62 7036
3267.16 6989
3267.70 7453
3268.24 7242
3268.78 7492
3269.32 6945
3269.86 6520
3270.40 6309
3270.94 5981
3271.48 5312
3272.01 4916
3272.55 4672
3273.09 4318
3273.63 4274
3274.17 4362
3274.71 4384
3275.25 4385
3275.79 4307
3276.33 4373
3276.87 4267
3277.41 4141
3277.95 4161
3278.49 4411
3279.03 4621
3279.57 4234
3280.11 4403
3280.65 4495
3281.19 4569
3281.73 4321
3282.27 4682
3282.81 4788
3283.35 4576
3283.89 4577
3284.43 4783
3284.97 4952
3285.51 4985
3286.05 5150
3286.59 5251
3287.14 5268
3287.68 5011
3288.22 4815
3288.76 4947
3289.30 5215
3289.84 4937
3290.38 4757
3290.92 5051
3291.46 5171
3292.00 4980
3292.54 4870
3293.09 5361
3293.63 5521
3294.17 5906
3294.71 6058
3295.25 6386
3295.79 6553
3296.33 6660
3296.87 6923
3297.42 6716
3297.96 6430
3298.50 6547
3299.04 6168
3299.58 5831
3300.12 5285
3300.67 5226
3301.21 5079
3301.75 4846
3302.29 4708
3302.83 4259
3303.38 4415
3303.92 4474
3304.46 4371
3305.00 4457
3305.54 4606
3306.09 4392
3306.63 4453
3307.17 4375
3307.71 4359
3308.25 4158
3308.80 3759
3309.34 3786
3309.88 4178
3310.42 3957
3310.97 3971
3311.51 4007
3312.05 4385
3312.60 4114
3313.14 4341
3313.68 4297
3314.22 4299
3314.77 4367
3315.31 4400
3315.85 4385
3316.40 4558
3316.94 4477
3317.48 4504
3318.03 4681
3318.57 5010
3319.11 4776
3319.65 4830
3320.20 4357
3320.74 4616
3321.29 4611
3321.83 4856
3322.37 4873
3322.92 4662
3323.46 4741
3324.00 4900
3324.55 4584
3325.09 4229
3325.63 4281
3326.18 4444
3326.72 4494
3327.27 4303
3327.81 4091
3328.35 4202
3328.90 4074
3329.44 4010
3329.99 4227
3330.53 4345
3331.07 4425
3331.62 4822
3332.16 5235
3332.71 5650
3333.25 6177
3333.80 7031
3334.34 7648
3334.89 8207
3335.43 9323
3335.97 10352
3336.52 10228
3337.06 10462
3337.61 10734
3338.15 10354
3338.70 9889
3339.24 9621
3339.79 8898
3340.33 7949
3340.88 6999
3341.42 6243
3341.97 5834
3342.51 5440
3343.06 4890
3343.60 4724
3344.15 4469
3344.69 4216
3345.24 4421
3345.79 4119
3346.33 4237
3346.88 4293
3347.42 4408
3347.97 4287
3348.51 4383
3349.06 4463
3349.61 4620
3350.15 4431
3350.70 4247
3351.24 4411
3351.79 4480
3352.33 4387
3352.88 4461
3353.43 4247
3353.97 4494
3354.52 4301
3355.07 4121
3355.61 3827
3356.16 3774
3356.70 3935
3357.25 4123
3357.80 3777
3358.34 3734
3358.89 3790
3359.44 3498
3359.98 3416
3360.53 3583
3361.08 3449
3361.62 3529
3362.17 3219
3362.72 3229
3363.26 3279
3363.81 3346
3364.36 3567
3364.90 3369
3365.45 3771
3366.00 3405
3366.55 3522
3367.09 3544
3367.64 3594
3368.19 3694
3368.73 3589
3369.28 3581
3369.83 3780
3370.38 3862
3370.92 3762
3371.47 3539
3372.02 3346
3372.57 3802
3373.11 3676
3373.66 3561
3374.21 3845
3374.76 3879
3375.31 3740
3375.85 3745
3376.40 3685
3376.95 3510
3377.50 3592
3378.05 3373
3378.59 3203
3379.14 3033
3379.69 3065
3380.24 3134
3380.79 3267
3381.33 3178
3381.88 3216
3382.43 3245
3382.98 3007
3383.53 3234
3384.08 3185
3384.63 3268
3385.17 3184
3385.72 2999
3386.27 3328
3386.82 3206
3387.37 3351
3387.92 3338
3388.47 3296
3389.02 3235
3389.57 3306
3390.11 3429
3390.66 3381
3391.21 3224
3391.76 3314
3392.31 3247
3392.86 3407
3393.41 3320
3393.96 3084
3394.51 3305
3395.06 3213
3395.61 3037
3396.16 3155
3396.71 3108
3397.26 3183
3397.81 3129
3398.36 3197
3398.91 3218
3399.45 3253
3400.00 3148
3400.55 2943
3401.10 3158
3401.65 3076
3402.20 3008
3402.75 3004
3403.30 3092
3403.85 3132
3404.41 2856
3404.96 2950
3405.51 3138
3406.06 3003
3406.61 3100
3407.16 3090
3407.71 2786
3408.26 2941
3408.81 2986
3409.36 3004
3409.91 3191
3410.46 3103
3411.01 2940
3411.56 2959
3412.11 3176
3412.66 3153
3413.21 3076
3413.77 3292
3414.32 3415
3414.87 3294
3415.42 3226
3415.97 3361
3416.52 3545
3417.07 3416
3417.62 3287
3418.17 3336
3418.73 3230
3419.28 3019
3419.83 3082
3420.38 3139
3420.93 3300
3421.48 3398
3422.04 3348
3422.59 3328
3423.14 3316
3423.69 3537
3424.24 3619
3424.79 3519
3425.35 3614
3425.90 3775
3426.45 3913
3427.00 3850
3427.55 3527
3428.11 3626
3428.66 3318
3429.21 3275
3429.76 3399
3430.31 3339
3430.87 3365
3431.42 3495
3431.97 3404
3432.52 3133
3433.08 3280
3433.63 3227
3434.18 3185
3434.73 3440
3435.29 3332
3435.84 3121
3436.39 3207
3436.95 3157
3437.50 3252
3438.05 3294
3438.60 3282
3439.16 3205
3439.71 3367
3440.26 3122
3440.82 3190
3441.37 3103
3441.92 3299
3442.48 3289
3443.03 3392
3443.58 3430
3444.14 3559
3444.69 3387
3445.24 3034
3445.80 3164
3446.35 3275
3446.90 3153
3447.46 3269
3448.01 3195
3448.57 3270
3449.12 3186
3449.67 3248
3450.23 3060
3450.78 3100
3451.34 3246
3451.89 3254
3452.44 3031
3453.00 3144
3453.55 3157
3454.11 3088
3454.66 3142
3455.21 3070
3455.77 2942
3456.32 3236
3456.88 3141
3457.43 3225
3457.99 3354
3458.54 3227
3459.10 3168
3459.65 3076
3460.20 3222
3460.76 3140
3461.31 3149
3461.87 3310
3462.42 3412
3462.98 3085
3463.53 3220
3464.09 3418
3464.64 3287
3465.20 3377
3465.75 3315
3466.31 3169
3466.86 3373
3467.42 3550
3467.98 3452
3468.53 3397
3469.09 3581
3469.64 3836
3470.20 3662
3470.75 3766
3471.31 3651
3471.86 3650
3472.42 3767
3472.98 3980
3473.53 3900
3474.09 3651
3474.64 3641
3475.20 3724
3475.75 3782
3476.31 3704
3476.87 3557
3477.42 3808
3477.98 3667
3478.53 3552
3479.09 4003
3479.65 4157
3480.20 4215
3480.76 3982
3481.32 4195
3481.87 4162
3482.43 4160
3482.99 4263
3483.54 4310
3484.10 4153
3484.66 3968
3485.21 3920
3485.77 4050
3486.33 4107
3486.88 4270
3487.44 4266
3488.00 4308
3488.55 4513
3489.11 4835
3489.67 4929
3490.22 5274
3490.78 5514
3491.34 6066
3491.90 6060
3492.45 6167
3493.01 6447
3493.57 6787
3494.13 6853
3494.68 6499
3495.24 6525
3495.80 6332
3496.36 6343
3496.91 6054
3497.47 6502
3498.03 6654
3498.59 6385
3499.14 6504
3499.70 6875
3500.26 7523
3500.82 7874
3501.38 8596
3501.93 9422
3502.49 9905
3503.05 11095
3503.61 12225
3504.17 12660
3504.73 13380
3505.28 14065
3505.84 15541
3506.40 15589
3506.96 15356
3507.52 14897
3508.08 14787
3508.63 13443
3509.19 12341
3509.75 11013
3510.31 9443
3510.87 8474
3511.43 7456
3511.99 6149
3512.55 5628
3513.10 5409
3513.66 4704
3514.22 4598
3514.78 4374
3515.34 4323
3515.90 4089
3516.46 4016
3517.02 3970
3517.58 3941
3518.14 3893
3518.70 3756
3519.26 3940
3519.81 3949
3520.37 4124
3520.93 3930
3521.49 3986
3522.05 3886
3522.61 4096
3523.17 4170
3523.73 4144
3524.29 3847
3524.85 3852
3525.41 3834
3525.97 3970
3526.53 3827
3527.09 3819
3527.65 3697
3528.21 3642
3528.77 3684
3529.33 3724
3529.89 3525
3530.45 3687
3531.01 3654
3531.57 3869
3532.13 3705
3532.69 4058
3533.26 4314
3533.82 4366
3534.38 4389
3534.94 4694
3535.50 4503
3536.06 4477
3536.62 4502
3537.18 4612
3537.74 4561
3538.30 4549
3538.86 4705
3539.42 4491
3539.99 4394
3540.55 4116
3541.11 4208
3541.67 4351
3542.23 3992
3542.79 3916
3543.35 4155
3543.91 4112
3544.48 3888
3545.04 4046
3545.60 3839
3546.16 3908
3546.72 4004
3547.28 3768
3547.84 3772
3548.41 3704
3548.97 3451
3549.53 3340
3550.09 3590
3550.65 3435
3551.22 3151
3551.78 3260
3552.34 3256
3552.90 3316
3553.46 3299
3554.03 3144
3554.59 3141
3555.15 3240
3555.71 3241
3556.28 3240
3556.84 3321
3557.40 3480
3557.96 3379
3558.53 3349
3559.09 3363
3559.65 3518
3560.21 3610
3560.78 3510
3561.34 3409
3561.90 3524
3562.46 3521
3563.03 3610
3563.59 3393
3564.15 3454
3564.72 3204
3565.28 3387
3565.84 3526
3566.41 3328
3566.97 3467
3567.53 3223
3568.10 3218
3568.66 3174
3569.22 3169
3569.79 3566
3570.35 3434
3570.91 3376
3571.48 3370
3572.04 3497
3572.60 3510
3573.17 3247
3573.73 3403
3574.29 3407
3574.86 3703
3575.42 3769
3575.99 3653
3576.55 4043
3577.11 4113
3577.68 4025
3578.24 4251
3578.81 4129
3579.37 3968
3579.93 4006
3580.50 4006
3581.06 3679
3581.63 3741
3582.19 3607
3582.76 3783
3583.32 3608
3583.89 3521
3584.45 3323
3585.01 3186
3585.58 3270
3586.14 3335
3586.71 3363
3587.27 3401
3587.84 3192
3588.40 3058
3588.97 3052
3589.53 3238
3590.10 3167
3590.66 3090
3591.23 3238
3591.79 3378
3592.36 3209
3592.92 3057
3593.49 3137
3594.05 3306
3594.62 3122
3595.19 3291
3595.75 3495
3596.32 3274
3596.88 3206
3597.45 3193
3598.01 3248
3598.58 3137
3599.14 3369
3599.71 3387
3600.28 3459
3600.84 3161
3601.41 3360
3601.97 3482
3602.54 3369
3603.11 3368
3603.67 3229
3604.24 3143
3604.80 3309
3605.37 3313
3605.94 3137
3606.50 2966
3607.07 3018
3607.64 3258
3608.20 3070
3608.77 3252
3609.34 2666
3609.90 2702
3610.47 2749
3611.04 2849
3611.60 2908
3612.17 2741
3612.74 2840
3613.30 3046
3613.87 3202
3614.44 3243
3615.00 3456
3615.57 3359
3616.14 3514
3616.70 3738
3617.27 3970
3617.84 4315
3618.41 4435
3618.97 4447
3619.54 4929
3620.11 4960
3620.68 4719
3621.24 4571
3621.81 4718
3622.38 4402
3622.95 4030
3623.51 3563
3624.08 3429
3624.65 3286
3625.22 3285
3625.78 3218
3626.35 3085
3626.92 2963
3627.49 2960
3628.06 3031
3628.62 2702
3629.19 2694
3629.76 2592
3630.33 2970
3630.90 2687
3631.47 2799
3632.03 2680
3632.60 2858
3633.17 2843
3633.74 2951
3634.31 2731
3634.88 2676
3635.44 2917
3636.01 2828
3636.58 2850
3637.15 2874
3637.72 2992
3638.29 3136
3638.86 3241
3639.43 3280
3639.99 3726
3640.56 3650
3641.13 3821
3641.70 3936
3642.27 4009
3642.84 4167
3643.41 4135
3643.98 4267
3644.55 4048
3645.12 3984
3645.69 3847
3646.26 3408
3646.83 3602
3647.40 3626
3647.96 3536
3648.53 3536
3649.10 3481
3649.67 3632
3650.24 3578
3650.81 3575
3651.38 3386
3651.95 3260
3652.52 3450
3653.09 3534
3653.66 3521
3654.23 3673
3654.80 3559
3655.37 3473
3655.94 3329
3656.51 3566
3657.08 3375
3657.65 3393
3658.22 3280
3658.80 3544
3659.37 3745
3659.94 3710
3660.51 3853
3661.08 4002
3661.65 3625
3662.22 3763
3662.79 3834
3663.36 3630
3663.93 3556
3664.50 3441
3665.07 3284
3665.64 3164
3666.21 3103
3666.79 3294
3667.36 3012
3667.93 3060
3668.50 2987
3669.07 2924
3669.64 2920
3670.21 3125
3670.78 3024
3671.36 3015
3671.93 3167
3672.50 3065
3673.07 3285
3673.64 3198
3674.21 3416
3674.78 3488
3675.36 3401
3675.93 3503
3676.50 3743
3677.07 3805
3677.64 3619
3678.22 3494
3678.79 3362
3679.36 3576
3679.93 3680
3680.50 3493
3681.08 3246
3681.65 3180
3682.22 3102
3682.79 2992
3683.37 2998
3683.94 3084
3684.51 3292
3685.08 3103
3685.65 3028
3686.23 3049
3686.80 3204
3687.37 3248
3687.95 3326
3688.52 3294
3689.09 3604
3689.66 3543
3690.24 3725
3690.81 3992
3691.38 4050
3691.96 3601
3692.53 3767
3693.10 3644
3693.67 3899
3694.25 4041
3694.82 3674
3695.39 3560
3695.97 3521
3696.54 3449
3697.11 3267
3697.69 3258
3698.26 3486
3698.83 3392
3699.41 3135
3699.98 3293
3700.56 3349
3701.13 3416
3701.70 3377
3702.28 3363
3702.85 3724
3703.42 3397
3704.00 3288
3704.57 3323
3705.15 3406
3705.72 3343
3706.29 3269
3706.87 3295
3707.44 3348
3708.02 3123
3708.59 3216
3709.17 3319
3709.74 3191
3710.31 3090
3710.89 3130
3711.46 3281
3712.04 3265
3712.61 2977
3713.19 3307
3713.76 3259
3714.34 3203
3714.91 3430
3715.49 3384
3716.06 3308
3716.64 3354
3717.21 3365
3717.79 3349
3718.36 3503
3718.94 3631
3719.51 3700
3720.09 3826
3720.66 3633
3721.24 3798
3721.81 3835
3722.39 4063
3722.96 3656
3723.54 3452
3724.11 3190
3724.69 3214
3725.27 3256
3725.84 3069
3726.42 3080
3726.99 3326
3727.57 3255
3728.14 3150
3728.72 3043
3729.30 3127
3729.87 3405
3730.45 3543
3731.02 3660
3731.60 3617
3732.18 3425
3732.75 3720
3733.33 3584
3733.90 3616
3734.48 3520
3735.06 3496
3735.63 3590
3736.21 3589
3736.79 3506
3737.36 3198
3737.94 3338
3738.52 3400
3739.09 3175
3739.67 3426
3740.25 3343
3740.82 3657
3741.40 3303
3741.98 3153
3742.55 3277
3743.13 3101
3743.71 3256
3744.28 3292
3744.86 3144
3745.44 3283
3746.02 3338
3746.59 3439
3747.17 3318
3747.75 3421
3748.32 3428
3748.90 3430
3749.48 3534
3750.06 3398
3750.63 3427
3751.21 3434
3751.79 3315
3752.37 3211
3752.95 3089
3753.52 3260
3754.10 3217
3754.68 3136
3755.26 3144
3755.83 2959
3756.41 3109
3756.99 3197
3757.57 3011
3758.15 3159
3758.72 3196
3759.30 3136
3759.88 3280
3760.46 3584
3761.04 3570
3761.62 3423
3762.19 3313
3762.77 3496
3763.35 3540
3763.93 3516
3764.51 3528
3765.09 3352
3765.67 3296
3766.25 3308
3766.82 3345
3767.40 3070
3767.98 3041
3768.56 3059
3769.14 2967
3769.72 2772
3770.30 2961
3770.88 3068
3771.46 2884
3772.03 3123
3772.61 3047
3773.19 2949
3773.77 2973
3774.35 2836
3774.93 3087
3775.51 3024
3776.09 2904
3776.67 3029
3777.25 3082
3777.83 2732
3778.41 2701
3778.99 2902
3779.57 2856
3780.15 2592
3780.73 2828
3781.31 2779
3781.89 2771
3782.47 2898
3783.05 3002
3783.63 2700
3784.21 2492
3784.79 2769
3785.37 2843
3785.95 2878
3786.53 2912
3787.11 2712
3787.69 2715
3788.27 2975
3788.85 3005
3789.43 2857
3790.01 2981
3790.59 3027
3791.17 2893
3791.75 2985
3792.33 2923
3792.92 3028
3793.50 3004
3794.08 3122
3794.66 3006
3795.24 3009
3795.82 2997
3796.40 2865
3796.98 2881
3797.56 2927
3798.14 3033
3798.73 3250
3799.31 3002
3799.89 3076
3800.47 3224
3801.05 3410
3801.63 3415
3802.21 3589
3802.80 3362
3803.38 3584
3803.96 3685
3804.54 3630
3805.12 3732
3805.70 3677
3806.29 4065
3806.87 4076
3807.45 3995
3808.03 4234
3808.61 4467
3809.20 4328
3809.78 4236
3810.36 4625
3810.94 4924
3811.52 4953
3812.11 4572
3812.69 4438
3813.27 4482
3813.85 4390
3814.44 4303
3815.02 4214
3815.60 4279
3816.18 4131
3816.77 4082
3817.35 4053
3817.93 4000
3818.51 4039
3819.10 3749
3819.68 3633
3820.26 3266
3820.85 3259
3821.43 3077
3822.01 2855
3822.59 2974
3823.18 3077
3823.76 2929
3824.34 2815
3824.93 2926
3825.51 2739
3826.09 2605
3826.68 2835
3827.26 2958
3827.84 2967
3828.43 2933
3829.01 2750
3829.59 2799
3830.18 2869
3830.76 2774
3831.35 2647
3831.93 2873
3832.51 2745
3833.10 2926
3833.68 3031
3834.26 2939
3834.85 2897
3835.43 2804
3836.02 2818
3836.60 2831
3837.19 2873
3837.77 2691
3838.35 2985
3838.94 2738
3839.52 2614
3840.11 2658
3840.69 2640
3841.28 2710
3841.86 2914
3842.44 2904
3843.03 2918
3843.61 2723
3844.20 2846
3844.78 2768
3845.37 2786
3845.95 2624
3846.54 2634
3847.12 2638
3847.71 2567
3848.29 2565
3848.88 2664
3849.46 2685
3850.05 2583
3850.63 2772
3851.22 2661
3851.80 2778
3852.39 2819
3852.97 2579
3853.56 2629
3854.15 2680
3854.73 2670
3855.32 2664
3855.90 2837
3856.49 2885
3857.07 2944
3857.66 2877
3858.25 2846
3858.83 3032
3859.42 3240
3860.00 3142
3860.59 3079
3861.17 3364
3861.76 3262
3862.35 3385
3862.93 3815
3863.52 3739
3864.11 3597
3864.69 3654
3865.28 3582
3865.86 3832
3866.45 3716
3867.04 3414
3867.62 3485
3868.21 3482
3868.80 3551
3869.38 3085
3869.97 2987
3870.56 3123
3871.14 3241
3871.73 3151
3872.32 3112
3872.90 3280
3873.49 2981
3874.08 3008
3874.66 3326
3875.25 3290
3875.84 3205
3876.43 3509
3877.01 3798
3877.60 3562
3878.19 3410
3878.78 3280
3879.36 3412
3879.95 3171
3880.54 3049
3881.13 3083
3881.71 3022
3882.30 2966
3882.89 2629
3883.48 2743
3884.06 2750
3884.65 2686
3885.24 2791
3885.83 2686
3886.41 2768
3887.00 2832
3887.59 2675
3888.18 2535
3888.77 2694
3889.35 2788
3889.94 2920
3890.53 2903
3891.12 3057
3891.71 2970
3892.30 3152
3892.88 3220
3893.47 3029
3894.06 2994
3894.65 3159
3895.24 3025
3895.83 2921
3896.42 3045
3897.00 2987
3897.59 2815
3898.18 2945
3898.77 2974
3899.36 3151
3899.95 3049
3900.54 3029
3901.13 2945
3901.72 2873
3902.31 2926
3902.89 2879
3903.48 2800
3904.07 2825
3904.66 2772
3905.25 2900
3905.84 2734
3906.43 2670
3907.02 2517
3907.61 2605
3908.20 2534
3908.79 2540
3909.38 2446
3909.97 2436
3910.56 2434
3911.15 2455
3911.74 2512
3912.33 2458
3912.92 2471
3913.51 2580
3914.10 2324
3914.69 2471
3915.28 2509
3915.87 2249
3916.46 2500
3917.05 2576
3917.64 2582
3918.23 2652
3918.82 2551
3919.41 2622
3920.00 2563
3920.59 2699
3921.18 2656
3921.77 2613
3922.36 2499
3922.95 2663
3923.54 2593
3924.13 2450
3924.72 2520
3925.32 2360
3925.91 2531
3926.50 2555
3927.09 2357
3927.68 2450
3928.27 2491
3928.86 2439
3929.45 2441
3930.04 2366
3930.63 2524
3931.23 2637
3931.82 2413
3932.41 2518
3933.00 2526
3933.59 2342
3934.18 2321
3934.77 2641
3935.37 2468
3935.96 2585
3936.55 2332
3937.14 2471
3937.73 2543
3938.33 2604
3938.92 2629
3939.51 2690
3940.10 2948
3940.69 2802
3941.28 2819
3941.88 2813
3942.47 2919
3943.06 2975
3943.65 2854
3944.25 2993
3944.84 3052
3945.43 2741
3946.02 2697
3946.62 2575
3947.21 2525
3947.80 2475
3948.39 2552
3948.99 2495
3949.58 2481
3950.17 2443
3950.76 2403
3951.36 2651
3951.95 2754
3952.54 2582
3953.14 2352
3953.73 2531
3954.32 2478
3954.91 2439
3955.51 2628
3956.10 2531
3956.69 2395
3957.29 2744
3957.88 2857
3958.47 2873
3959.07 2917
3959.66 2834
3960.25 2570
3960.85 2589
3961.44 2535
3962.03 2572
3962.63 2806
3963.22 2681
3963.82 2549
3964.41 2465
3965.00 2610
3965.60 2541
3966.19 2828
3966.79 2712
3967.38 2689
3967.97 2748
3968.57 2811
3969.16 2599
3969.76 2853
3970.35 2768
3970.94 2686
3971.54 2632
3972.13 2517
3972.73 2537
3973.32 2615
3973.92 2661
3974.51 2533
3975.11 2473
3975.70 2674
3976.29 2674
3976.89 2483
3977.48 2617
3978.08 2599
3978.67 2608
3979.27 2627
3979.86 2832
3980.46 2755
3981.05 2642
3981.65 2758
3982.24 2835
3982.84 2673
3983.43 2721
3984.03 2624
3984.62 2766
3985.22 2891
3985.82 2796
3986.41 2595
3987.01 2429
3987.60 2591
3988.20 2709
3988.79 2749
3989.39 2741
3989.98 2788
3990.58 2911
3991.18 2790
3991.77 3000
3992.37 3037
3992.96 2818
3993.56 3044
3994.16 2935
3994.75 2926
3995.35 2906
3995.94 3298
3996.54 2990
3997.14 3034
3997.73 2957
3998.33 2974
3998.93 2991
3999.52 3084
4000.12 3038
4000.71 2950
4001.31 2767
4001.91 2704
4002.50 2865
4003.10 2776
4003.70 2907
4004.29 2818
4004.89 2917
4005.49 2981
4006.09 3039
4006.68 3111
4007.28 3172
4007.88 3119
4008.47 3150
4009.07 3347
4009.67 3203
4010.27 3061
4010.86 2923
4011.46 2921
4012.06 3007
4012.65 2904
4013.25 2783
4013.85 2753
4014.45 2891
4015.04 3064
4015.64 2878
4016.24 2837
4016.84 2947
4017.44 3099
4018.03 2933
4018.63 2872
4019.23 2848
4019.83 2783
4020.42 2661
4021.02 2490
4021.62 2612
4022.22 2740
4022.82 2781
4023.42 2769
4024.01 2721
4024.61 2910
4025.21 3075
4025.81 2958
4026.41 3078
4027.01 3303
4027.60 3392
4028.20 3671
4028.80 3602
4029.40 3455
4030.00 3402
4030.60 3526
4031.20 3434
4031.79 3509
4032.39 3255
4032.99 3426
4033.59 3374
4034.19 3309
4034.79 2977
4035.39 2907
4035.99 2905
4036.59 2835
4037.19 2805
4037.79 2742
4038.38 2768
4038.98 2873
4039.58 3108
4040.18 3048
4040.78 3009
4041.38 2960
4041.98 3061
4042.58 2902
4043.18 3003
4043.78 2979
4044.38 2850
4044.98 2842
4045.58 2748
4046.18 2768
4046.78 2849
4047.38 2929
4047.98 2880
4048.58 3000
4049.18 3045
4049.78 2987
4050.38 2832
4050.98 2819
4051.58 2931
4052.18 2922
4052.78 2877
4053.38 3155
4053.98 3067
4054.58 2983
4055.18 3009
4055.78 2989
4056.38 2935
4056.99 2922
4057.59 2755
4058.19 2599
4058.79 2569
4059.39 2762
4059.99 2684
4060.59 2629
4061.19 2611
4061.79 2647
4062.39 2531
4062.99 2641
4063.60 2670
4064.20 2679
4064.80 2624
4065.40 2586
4066.00 2601
4066.60 2717
4067.20 2611
4067.81 2648
4068.41 2579
4069.01 2679
4069.61 2594
4070.21 2580
4070.81 2796
4071.42 2591
4072.02 2530
4072.62 2515
4073.22 2467
4073.82 2476
4074.42 2552
4075.03 2652
4075.63 2631
4076.23 2709
4076.83 2521
4077.44 2522
4078.04 2782
4078.64 2479
4079.24 2466
4079.84 2374
4080.45 2354
4081.05 2560
4081.65 2685
4082.25 2744
4082.86 2775
4083.46 2614
4084.06 2449
4084.67 2654
4085.27 2504
4085.87 2318
4086.47 2297
4087.08 2290
4087.68 2390
4088.28 2473
4088.89 2501
4089.49 2417
4090.09 2305
4090.69 2257
4091.30 2237
4091.90 2137
4092.50 2342
4093.11 2425
4093.71 2501
4094.31 2405
4094.92 2403
4095.52 2357
4096.13 2274
4096.73 2323
4097.33 2563
4097.94 2592
4098.54 2533
4099.14 2387
4099.75 2521
4100.35 2375
4100.96 2310
4101.56 2345
4102.16 2433
4102.77 2365
4103.37 2503
4103.98 2387
4104.58 2356
4105.18 2316
4105.79 2401
4106.39 2496
4107.00 2664
4107.60 2489
4108.21 2360
4108.81 2324
4109.42 2425
4110.02 2377
4110.62 2398
4111.23 2558
4111.83 2604
4112.44 2476
4113.04 2484
4113.65 2405
4114.25 2530
4114.86 2628
4115.46 2315
4116.07 2324
4116.67 2297
4117.28 2415
4117.88 2455
4118.49 2538
4119.09 2548
4119.70 2541
4120.31 2622
4120.91 2313
4121.52 2504
4122.12 2607
4122.73 2525
4123.33 2641
4123.94 2757
4124.54 2597
4125.15 2718
4125.76 2852
4126.36 2880
4126.97 2768
4127.57 2637
4128.18 2566
4128.79 2615
4129.39 2633
4130.00 2591
4130.60 2450
4131.21 2603
4131.82 2690
4132.42 2561
4133.03 2497
4133.63 2672
4134.24 2744
4134.85 2784
4135.45 2911
4136.06 2696
4136.67 2824
4137.27 2973
4137.88 2966
4138.49 3125
4139.09 3231
4139.70 3352
4140.31 3215
4140.91 3135
4141.52 3277
4142.13 3602
4142.74 3724
4143.34 3731
4143.95 3526
4144.56 3821
4145.16 3837
4145.77 3480
4146.38 3455
4146.99 3233
4147.59 3045
4148.20 2883
4148.81 2648
4149.42 2764
4150.02 2698
4150.63 2569
4151.24 2753
4151.85 2572
4152.45 2502
4153.06 2452
4153.67 2607
4154.28 2473
4154.88 2385
4155.49 2458
4156.10 2402
4156.71 2498
4157.32 2613
4157.93 2655
4158.53 2386
4159.14 2449
4159.75 2621
4160.36 2546
4160.97 2412
4161.57 2384
4162.18 2538
4162.79 2764
4163.40 2720
4164.01 2691
4164.62 2496
4165.23 2874
4165.83 2947
4166.44 2843
4167.05 2916
4167.66 3102
4168.27 2827
4168.88 2830
4169.49 2841
4170.10 2957
4170.71 2874
4171.32 2772
4171.92 2930
4172.53 2737
4173.14 2769
4173.75 2800
4174.36 2851
4174.97 2872
4175.58 2727
4176.19 2724
4176.80 2824
4177.41 2817
4178.02 2807
4178.63 2856
4179.24 2876
4179.85 2801
4180.46 2940
4181.07 2776
4181.68 2697
4182.29 2795
4182.90 2765
4183.51 2889
4184.12 2763
4184.73 2618
4185.34 2686
4185.95 2579
4186.56 2630
4187.17 2513
4187.78 2570
4188.39 2652
4189.00 2661
4189.61 2721
4190.22 2763
4190.83 2944
4191.44 3061
4192.05 3219
4192.66 3090
4193.27 3183
4193.88 3441
4194.49 3665
4195.10 3878
4195.72 3839
4196.33 3999
4196.94 4070
4197.55 3827
4198.16 3632
4198.77 3578
4199.38 3381
4199.99 3280
4200.60 3460
4201.22 3257
4201.83 3175
4202.44 3048
4203.05 3015
4203.66 2800
4204.27 2904
4204.88 2881
4205.50 2797
4206.11 2790
4206.72 2659
4207.33 2610
4207.94 2669
4208.55 2714
4209.17 2627
4209.78 2505
4210.39 2526
4211.00 2655
4211.61 2791
4212.23 2922
4212.84 2629
4213.45 2712
4214.06 3043
4214.68 2902
4215.29 2936
4215.90 3101
4216.51 3241
4217.12 3195
4217.74 3376
4218.35 3557
4218.96 3637
4219.58 3853
4220.19 3969
4220.80 4045
4221.41 3815
4222.03 3999
4222.64 4047
4223.25 3881
4223.86 3942
4224.48 3804
4225.09 3878
4225.70 3974
4226.32 4039
4226.93 3946
4227.54 3785
4228.16 3870
4228.77 4176
4229.38 4126
4230.00 4134
4230.61 4307
4231.22 4432
4231.84 4321
4232.45 4313
4233.06 4642
4233.68 4646
4234.29 4611
4234.91 4588
4235.52 4633
4236.13 4780
4236.75 4762
4237.36 4793
4237.97 5052
4238.59 4588
4239.20 4361
4239.82 4209
4240.43 3871
4241.05 3840
4241.66 3547
4242.27 3289
4242.89 3199
4243.50 3224
4244.12 3240
4244.73 2926
4245.35 3018
4245.96 3058
4246.57 3214
4247.19 3093
4247.80 3198
4248.42 3352
4249.03 3279
4249.65 3222
4250.26 3419
4250.88 3418
4251.49 3325
4252.11 3383
4252.72 3414
4253.34 3405
4253.95 3353
4254.57 3344
4255.18 3312
4255.80 3233
4256.41 3107
4257.03 3086
4257.64 3088
4258.26 3305
4258.88 2968
4259.49 2957
4260.11 2928
4260.72 2892
4261.34 3076
4261.95 2882
4262.57 2876
4263.19 2943
4263.80 2862
4264.42 2890
4265.03 2867
4265.65 2754
4266.26 2757
4266.88 2785
4267.50 2992
4268.11 2937
4268.73 3105
4269.35 2857
4269.96 2893
4270.58 2999
4271.19 3026
4271.81 2926
4272.43 2994
4273.04 2882
4273.66 2830
4274.28 2666
4274.89 2948
4275.51 2793
4276.13 2730
4276.74 2897
4277.36 2803
4277.98 2808
4278.59 2918
4279.21 2762
4279.83 2795
4280.45 2958
4281.06 2995
4281.68 2714
4282.30 2700
4282.91 2809
4283.53 2712
4284.15 2643
4284.77 2423
4285.38 2505
4286.00 2658
4286.62 2457
4287.24 2457
4287.85 2642
4288.47 2760
4289.09 2636
4289.71 2587
4290.32 2637
4290.94 2492
4291.56 2524
4292.18 2436
4292.80 2430
4293.41 2520
4294.03 2425
4294.65 2390
4295.27 2407
4295.89 2369
4296.50 2329
4297.12 2274
4297.74 2320
4298.36 2522
4298.98 2570
4299.60 2639
4300.21 2611
4300.83 2588
4301.45 2611
4302.07 2918
4302.69 2954
4303.31 2689
4303.93 2729
4304.54 2765
4305.16 2659
4305.78 2662
4306.40 2675
4307.02 2637
4307.64 2700
4308.26 2833
4308.88 2739
4309.50 2672
4310.12 2656
4310.73 2725
4311.35 2481
4311.97 2520
4312.59 2510
4313.21 2482
4313.83 2431
4314.45 2491
4315.07 2516
4315.69 2471
4316.31 2627
4316.93 2512
4317.55 2435
4318.17 2414
4318.79 2443
4319.41 2410
4320.03 2369
4320.65 2272
4321.27 2422
4321.89 2334
4322.51 2245
4323.13 2558
4323.75 2629
4324.37 2491
4324.99 2539
4325.61 2482
4326.23 2645
4326.85 2391
4327.47 2287
4328.09 2338
4328.71 2298
4329.33 2431
4329.95 2438
4330.57 2437
4331.19 2306
4331.81 2315
4332.44 2496
4333.06 2452
4333.68 2530
4334.30 2362
4334.92 2332
4335.54 2500
4336.16 2369
4336.78 2323
4337.40 2671
4338.02 2660
4338.65 2814
4339.27 2687
4339.89 2666
4340.51 2732
4341.13 2699
4341.75 2805
4342.37 2813
4342.99 2886
4343.62 2922
4344.24 3053
4344.86 3057
4345.48 3253
4346.10 3536
4346.73 3227
4347.35 3500
4347.97 3845
4348.59 3711
4349.21 3714
4349.83 3419
4350.46 3348
4351.08 3051
4351.70 2815
4352.32 2798
4352.95 2797
4353.57 2591
4354.19 2627
4354.81 2428
4355.43 2325
4356.06 2367
4356.68 2421
4357.30 2494
4357.93 2452
4358.55 2446
4359.17 2382
4359.79 2340
4360.42 2314
4361.04 2436
4361.66 2409
4362.28 2394
4362.91 2486
4363.53 2457
4364.15 2527
4364.78 2508
4365.40 2465
4366.02 2339
4366.65 2464
4367.27 2522
4367.89 2229
4368.52 2446
4369.14 2309
4369.76 2336
4370.39 2318
4371.01 2121
4371.63 2238
4372.26 2221
4372.88 2130
4373.50 2281
4374.13 2323
4374.75 2251
4375.38 2243
4376.00 2311
4376.62 2236
4377.25 2425
4377.87 2352
4378.50 2307
4379.12 2486
4379.74 2619
4380.37 2465
4380.99 2529
4381.62 2639
4382.24 2603
4382.87 2482
4383.49 2608
4384.11 2564
4384.74 2500
4385.36 2453
4385.99 2495
4386.61 2457
4387.24 2436
4387.86 2876
4388.49 2854
4389.11 2801
4389.74 2679
4390.36 2714
4390.99 2665
4391.61 2703
4392.24 2512
4392.86 2549
4393.49 2502
4394.11 2747
4394.74 2633
4395.36 2531
4395.99 2646
4396.61 2669
4397.24 2579
4397.86 2706
4398.49 2440
4399.12 2698
4399.74 2522
4400.37 2460
4400.99 2575
4401.62 2778
4402.24 2778
4402.87 2761
4403.50 2624
4404.12 2617
4404.75 2544
4405.37 2555
4406.00 2560
4406.62 2497
4407.25 2539
4407.88 2618
4408.50 2515
4409.13 2345
4409.76 2461
4410.38 2548
4411.01 2491
4411.64 2602
4412.26 2531
4412.89 2317
4413.51 2257
4414.14 2238
4414.77 2387
4415.39 2236
4416.02 2317
4416.65 2519
4417.28 2640
4417.90 2542
4418.53 2460
4419.16 2358
4419.78 2461
4420.41 2545
4421.04 2648
4421.66 2444
4422.29 2531
4422.92 2422
4423.55 2238
4424.17 2328
4424.80 2248
4425.43 2167
4426.06 2155
4426.68 2171
4427.31 2004
4427.94 2022
4428.57 2061
4429.19 2046
4429.82 2060
4430.45 2187
4431.08 2309
4431.70 2256
4432.33 2183
4432.96 2121
4433.59 2170
4434.22 2218
4434.84 2195
4435.47 2264
4436.10 2265
4436.73 2374
4437.36 2468
4437.99 2460
4438.61 2251
4439.24 2219
4439.87 2350
4440.50 2258
4441.13 2060
4441.76 2305
4442.38 2258
4443.01 2230
4443.64 2314
4444.27 2104
4444.90 2032
4445.53 2072
4446.16 2148
4446.79 2290
4447.42 2241
4448.04 2182
4448.67 2178
4449.30 2159
4449.93 2218
4450.56 2352
4451.19 2227
4451.82 2182
4452.45 2276
4453.08 2070
4453.71 2060
4454.34 2150
4454.97 2077
4455.60 2235
4456.23 2132
4456.86 2014
4457.48 2247
4458.11 2272
4458.74 2127
4459.37 2216
4460.00 2139
4460.63 2027
4461.26 2074
4461.89 2131
4462.52 1970
4463.15 1852
4463.78 1921
4464.41 1927
4465.04 2091
4465.67 1949
4466.30 1920
4466.94 1954
4467.57 1945
4468.20 1997
4468.83 2020
4469.46 2104
4470.09 2036
4470.72 2026
4471.35 2097
4471.98 2058
4472.61 2112
4473.24 1985
4473.87 1918
4474.50 1950
4475.13 1908
4475.76 2022
4476.40 2077
4477.03 1954
4477.66 2093
4478.29 1995
4478.92 1956
4479.55 2003
4480.18 1990
4480.81 1950
4481.45 2221
4482.08 2184
4482.71 2058
4483.34 2081
4483.97 2032
4484.60 2149
4485.23 2266
4485.87 2194
4486.50 2141
4487.13 2110
4487.76 2240
4488.39 2088
4489.03 1942
4489.66 2162
4490.29 2146
4490.92 2020
4491.55 2100
4492.19 1976
4492.82 2185
4493.45 2017
4494.08 1940
4494.71 2048
4495.35 2085
4495.98 2075
4496.61 1962
4497.24 1969
4497.88 2084
4498.51 2053
4499.14 1994
4499.77 2088
4500.41 2319
4501.04 2335
4501.67 2327
4502.31 2478
4502.94 2613
4503.57 2630
4504.20 2744
4504.84 2646
4505.47 2584
4506.10 2523
4506.74 2433
4507.37 2618
4508.00 2377
4508.64 2226
4509.27 2341
4509.90 2420
4510.54 2311
4511.17 2123
4511.80 2058
4512.44 2263
4513.07 2063
4513.70 2128
4514.34 2138
4514.97 1992
4515.61 2059
4516.24 2032
4516.87 2023
4517.51 1981
4518.14 2033
4518.78 2089
4519.41 1983
4520.04 2028
4520.68 2090
4521.31 2181
4521.95 2065
4522.58 2126
4523.21 2106
4523.85 2072
4524.48 2044
4525.12 2213
4525.75 2079
4526.39 2012
4527.02 2259
4527.66 2330
4528.29 2331
4528.93 2393
4529.56 2505
4530.20 2749
4530.83 2754
4531.46 2780
4532.10 3124
4532.73 2978
4533.37 3106
4534.00 3060
4534.64 3125
4535.28 3162
4535.91 2998
4536.55 2851
4537.18 2677
4537.82 2515
4538.45 2305
4539.09 2414
4539.72 2312
4540.36 2348
4540.99 2228
4541.63 2213
4542.26 2317
4542.90 2243
4543.54 2073
4544.17 1936
4544.81 1914
4545.44 1936
4546.08 1981
4546.72 2005
4547.35 2074
4547.99 2093
4548.62 1974
4549.26 2027
4549.90 2000
4550.53 1979
4551.17 2014
4551.80 2056
4552.44 2167
4553.08 2125
4553.71 2178
4554.35 2104
4554.99 1985
4555.62 1938
4556.26 1968
4556.90 2187
4557.53 2096
4558.17 2001
4558.81 2102
4559.44 1901
4560.08 1948
4560.72 1911
4561.35 1980
4561.99 1951
4562.63 1798
4563.27 1842
4563.90 1907
4564.54 1908
4565.18 2146
4565.81 1992
4566.45 1911
4567.09 1958
4567.73 2088
4568.36 1949
4569.00 2064
4569.64 2165
4570.28 2154
4570.91 2175
4571.55 1976
4572.19 1886
4572.83 2224
4573.47 2139
4574.10 2121
4574.74 2121
4575.38 2105
4576.02 2013
4576.66 2085
4577.29 1979
4577.93 2008
4578.57 1834
4579.21 1938
4579.85 2001
4580.49 2020
4581.12 2120
4581.76 1953
4582.40 1915
4583.04 1947
4583.68 2074
4584.32 2111
4584.95 2047
4585.59 1905
4586.23 1849
4586.87 1784
4587.51 2019
4588.15 1994
4588.79 2075
4589.43 2016
4590.07 2035
4590.70 2142
4591.34 2090
4591.98 2101
4592.62 2266
4593.26 2148
4593.90 2223
4594.54 1913
4595.18 2022
4595.82 2068
4596.46 1983
4597.10 1943
4597.74 1923
4598.38 2126
4599.02 2201
4599.66 1955
4600.30 1862
4600.93 1923
4601.57 2066
4602.21 2044
4602.85 2037
4603.49 2091
4604.13 2220
4604.77 2193
4605.41 2185
4606.05 2221
4606.69 2205
4607.33 2191
4607.97 2198
4608.62 2120
4609.26 2190
4609.90 2154
4610.54 2298
4611.18 2170
4611.82 2048
4612.46 2089
4613.10 2095
4613.74 2130
4614.38 2296
4615.02 2187
4615.66 2150
4616.30 1960
4616.94 2013
4617.58 1931
4618.22 1994
4618.87 2034
4619.51 2102
4620.15 1929
4620.79 1847
4621.43 1972
4622.07 1934
4622.71 1844
4623.35 1863
4624.00 1875
4624.64 1731
4625.28 1820
4625.92 1864
4626.56 1838
4627.20 1846
4627.84 1926
4628.49 1991
4629.13 1922
4629.77 1921
4630.41 1931
4631.05 2089
4631.69 2008
4632.34 1835
4632.98 2038
4633.62 2078
4634.26 2060
4634.91 2055
4635.55 1918
4636.19 1998
4636.83 2097
4637.47 2032
4638.12 2151
4638.76 2213
4639.40 2090
4640.04 1930
4640.69 2073
4641.33 2109
4641.97 2167
4642.61 1968
4643.26 1864
4643.90 2130
4644.54 2063
4645.18 1963
4645.83 2010
4646.47 1866
4647.11 1951
4647.76 1898
4648.40 1847
4649.04 1776
4649.69 1824
4650.33 1865
4650.97 1852
4651.62 1781
4652.26 1944
4652.90 1919
4653.55 1781
4654.19 1956
4654.83 1964
4655.48 2060
4656.12 2003
4656.76 1925
4657.41 1957
4658.05 1930
4658.69 1847
4659.34 1948
4659.98 1960
4660.63 1790
4661.27 1972
4661.91 1897
4662.56 1914
4663.20 1979
4663.85 2084
4664.49 2005
4665.13 1778
4665.78 1890
4666.42 1902
4667.07 1786
4667.71 1850
4668.36 1921
4669.00 1798
4669.64 1699
4670.29 1776
4670.93 1643
4671.58 1770
4672.22 1758
4672.87 1724
4673.51 1709
4674.16 1891
4674.80 1912
4675.45 1895
4676.09 1806
4676.74 1795
4677.38 1856
4678.03 1799
4678.67 1844
4679.32 1942
4679.96 1918
4680.61 1882
4681.25 2052
4681.90 2138
4682.54 2014
4683.19 2093
4683.84 2170
4684.48 2109
4685.13 2186
4685.77 1998
4686.42 2008
4687.06 1928
4687.71 1910
4688.36 1894
4689.00 1993
4689.65 1861
4690.29 1890
4690.94 1947
4691.58 1728
4692.23 1835
4692.88 1928
4693.52 2094
4694.17 2096
4694.82 1971
4695.46 1873
4696.11 2042
4696.75 2009
4697.40 2113
4698.05 2092
4698.69 2218
4699.34 2210
4699.99 2191
4700.63 2347
4701.28 2394
4701.93 2380
4702.57 2370
4703.22 2129
4703.87 2109
4704.51 1988
4705.16 2039
4705.81 2251
4706.46 2152
4707.10 2162
4707.75 2121
4708.40 2101
4709.04 2202
4709.69 2107
4710.34 2136
4710.99 2179
4711.63 2257
4712.28 2162
4712.93 2227
4713.58 1977
4714.22 1972
4714.87 2262
4715.52 2349
4716.17 1982
4716.81 2018
4717.46 2010
4718.11 2098
4718.76 1981
4719.41 1951
4720.05 1916
4720.70 2080
4721.35 2209
4722.00 2057
4722.65 2043
4723.29 2129
4723.94 2045
4724.59 2038
4725.24 2173
4725.89 2189
4726.54 2261
4727.18 2404
4727.83 2364
4728.48 2580
4729.13 2562
4729.78 2328
4730.43 2335
4731.08 2489
4731.73 2347
4732.37 2002
4733.02 2123
4733.67 2014
4734.32 2062
4734.97 2110
4735.62 2013
4736.27 1999
4736.92 2045
4737.57 2097
4738.22 2139
4738.86 2167
4739.51 2251
4740.16 2224
4740.81 2226
4741.46 2142
4742.11 2172
4742.76 2272
4743.41 2198
4744.06 2328
4744.71 2369
4745.36 2232
4746.01 2145
4746.66 2111
4747.31 2084
4747.96 2114
4748.61 2136
4749.26 2238
4749.91 2296
4750.56 2467
4751.21 2440
4751.86 2561
4752.51 2573
4753.16 2631
4753.81 2692
4754.46 2435
4755.11 2434
4755.76 2530
4756.41 2551
4757.06 2305
4757.71 2316
4758.36 2221
4759.01 2168
4759.67 2218
4760.32 2101
4760.97 1967
4761.62 1933
4762.27 1821
4762.92 1874
4763.57 1844
4764.22 1858
4764.87 1963
4765.52 1963
4766.17 1889
4766.83 2043
4767.48 2086
4768.13 1957
4768.78 1938
4769.43 1811
4770.08 2030
4770.73 1866
4771.39 1976
4772.04 1970
4772.69 1923
4773.34 1864
4773.99 1688
4774.64 1882
4775.30 1776
4775.95 1870
4776.60 1765
4777.25 1792
4777.90 1839
4778.56 1905
4779.21 1812
4779.86 1901
4780.51 1927
4781.16 1946
4781.82 1975
4782.47 1986
4783.12 1975
4783.77 1981
4784.43 1798
4785.08 1898
4785.73 2074
4786.38 2030
4787.04 1942
4787.69 1855
4788.34 2005
4788.99 2004
4789.65 2034
4790.30 1967
4790.95 1846
4791.60 1860
4792.26 1900
4792.91 1862
4793.56 1776
4794.22 1768
4794.87 1920
4795.52 1839
4796.18 1710
4796.83 1792
4797.48 1758
4798.14 1811
4798.79 1766
4799.44 1818
4800.10 1913
4800.75 1983
4801.40 1948
4802.06 1806
4802.71 1830
4803.36 1847
4804.02 1761
4804.67 1761
4805.33 1878
4805.98 1761
4806.63 1857
4807.29 1790
4807.94 1688
4808.59 1775
4809.25 1845
4809.90 1798
4810.56 1747
4811.21 1856
4811.87 1970
4812.52 1793
4813.17 1860
4813.83 1822
4814.48 1825
4815.14 1889
4815.79 2022
4816.45 1950
4817.10 2097
4817.76 2123
4818.41 2190
4819.07 2112
4819.72 2047
4820.38 2373
4821.03 2328
4821.69 2255
4822.34 2095
4823.00 2283
4823.65 2464
4824.31 2473
4824.96 2484
4825.62 2469
4826.27 2519
4826.93 2439
4827.58 2646
4828.24 2674
4828.89 2389
4829.55 2332
4830.20 2429
4830.86 2286
4831.51 2306
4832.17 2252
4832.83 2292
4833.48 2327
4834.14 2325
4834.79 2506
4835.45 2263
4836.10 2562
4836.76 2538
4837.42 2407
4838.07 2241
4838.73 2449
4839.39 2406
4840.04 2373
4840.70 2274
4841.35 2210
4842.01 2211
4842.67 2381
4843.32 2303
4843.98 2150
4844.64 2208
4845.29 2362
4845.95 2299
4846.61 2382
4847.26 2262
4847.92 2225
4848.58 2439
4849.23 2451
4849.89 2471
4850.55 2632
4851.20 2564
4851.86 2732
4852.52 2913
4853.17 2842
4853.83 2719
4854.49 2679
4855.15 2617
4855.80 2490
4856.46 2479
4857.12 2402
4857.78 2329
4858.43 2631
4859.09 2516
4859.75 2292
4860.41 2480
4861.06 2415
4861.72 2513
4862.38 2644
4863.04 2650
4863.69 2610
4864.35 2618
4865.01 2670
4865.67 2651
4866.33 2592
4866.98 2543
4867.64 2528
4868.30 2619
4868.96 2596
4869.62 2676
4870.27 2585
4870.93 2438
4871.59 2383
4872.25 2425
4872.91 2403
4873.57 2391
4874.22 2200
4874.88 2299
4875.54 2355
4876.20 2395
4876.86 2430
4877.52 2433
4878.18 2542
4878.83 2476
4879.49 2291
4880.15 2068
4880.81 2094
4881.47 2162
4882.13 2129
4882.79 2090
4883.45 2191
4884.11 2063
4884.77 2063
4885.43 2158
4886.08 2072
4886.74 2110
4887.40 2030
4888.06 2166
4888.72 2051
4889.38 1955
4890.04 2100
4890.70 2199
4891.36 2325
4892.02 2385
4892.68 2528
4893.34 2552
4894.00 2414
4894.66 2331
4895.32 2358
4895.98 2180
4896.64 2355
4897.30 2277
4897.96 2417
4898.62 2375
4899.28 2232
4899.94 2448
4900.60 2470
4901.26 2419
4901.92 2636
4902.58 2519
4903.24 2420
4903.90 2341
4904.56 2244
4905.22 2230
4905.88 2265
4906.55 2437
4907.21 2282
4907.87 2149
4908.53 1994
4909.19 2266
4909.85 2315
4910.51 2198
4911.17 2039
4911.83 2029
4912.49 1893
4913.15 1935
4913.82 1964
4914.48 2025
4915.14 2084
4915.80 2053
4916.46 1935
4917.12 1925
4917.78 1885
4918.44 1869
4919.11 1923
4919.77 1812
4920.43 1652
4921.09 1769
4921.75 1802
4922.41 1835
4923.08 1825
4923.74 1861
4924.40 1697
4925.06 1643
4925.72 1652
4926.39 1879
4927.05 1976
4927.71 2016
4928.37 2035
4929.03 1882
4929.70 1818
4930.36 1850
4931.02 1923
4931.68 1970
4932.35 1914
4933.01 2027
4933.67 1982
4934.33 1988
4935.00 1900
4935.66 1970
4936.32 2032
4936.98 2021
4937.65 1944
4938.31 2007
4938.97 2002
4939.64 1947
4940.30 1972
4940.96 1845
4941.62 1839
4942.29 1725
4942.95 1705
4943.61 1672
4944.28 1788
4944.94 1802
4945.60 1785
4946.27 1952
4946.93 1801
4947.59 1786
4948.26 1784
4948.92 1799
4949.58 1845
4950.25 1737
4950.91 1859
4951.58 1822
4952.24 1670
4952.90 1530
4953.57 1673
4954.23 1772
4954.90 1800
4955.56 1810
4956.22 1668
4956.89 1719
4957.55 1700
4958.22 1765
4958.88 1858
4959.54 1987
4960.21 1825
4960.87 1997
4961.54 1996
4962.20 1925
4962.87 2017
4963.53 2212
4964.19 2193
4964.86 2242
4965.52 2464
4966.19 2500
4966.85 2424
4967.52 2426
4968.18 2080
4968.85 2090
4969.51 2060
4970.18 2092
4970.84 2044
4971.51 1989
4972.17 2278
4972.84 2351
4973.50 2159
4974.17 2143
4974.83 1933
4975.50 1866
4976.16 2007
4976.83 2042
4977.50 1999
4978.16 1911
4978.83 2045
4979.49 2068
4980.16 2065
4980.82 1929
4981.49 1861
4982.15 1902
4982.82 1996
4983.49 1994
4984.15 2002
4984.82 2018
4985.48 1984
4986.15 2209
4986.82 2158
4987.48 2283
4988.15 2205
4988.81 2431
4989.48 2486
4990.15 2440
4990.81 2623
4991.48 2729
4992.15 2580
4992.81 2582
4993.48 2526
4994.15 2331
4994.81 2182
4995.48 2241
4996.15 2131
4996.81 2002
4997.48 1896
4998.15 1966
4998.81 1959
4999.48 1857
5000.15 1858
5000.81 1749
5001.48 1536
5002.15 1639
5002.82 1640
5003.48 1828
5004.15 1752
5004.82 1701
5005.48 1793
5006.15 1829
5006.82 1709
5007.49 1666
5008.15 1758
5008.82 1753
5009.49 1837
5010.16 1693
5010.82 1709
5011.49 1709
5012.16 1821
5012.83 1662
5013.50 1572
5014.16 1642
5014.83 1792
5015.50 1772
5016.17 1868
5016.84 1804
5017.50 1836
5018.17 1859
5018.84 1878
5019.51 1770
5020.18 1897
5020.84 1972
5021.51 2002
5022.18 2013
5022.85 2054
5023.52 2111
5024.19 2183
5024.86 2138
5025.52 2036
5026.19 2057
5026.86 2018
5027.53 2064
5028.20 2088
5028.87 1969
5029.54 2029
5030.21 2013
5030.88 2051
5031.54 2059
5032.21 1909
5032.88 1811
5033.55 1798
5034.22 1821
5034.89 1752
5035.56 1711
5036.23 1670
5036.90 1587
5037.57 1752
5038.24 1798
5038.91 1676
5039.58 1726
5040.25 1941
5040.92 1876
5041.59 1754
5042.26 1644
5042.92 1850
5043.59 1948
5044.26 1825
5044.93 1801
5045.60 1894
5046.27 2020
5046.94 1862
5047.61 1949
5048.29 1991
5048.96 2060
5049.63 2028
5050.30 2136
5050.97 2085
5051.64 1902
5052.31 1980
5052.98 2049
5053.65 1937
5054.32 1976
5054.99 1877
5055.66 1803
5056.33 1820
5057.00 1936
5057.67 1956
5058.34 1942
5059.01 1928
5059.68 1893
5060.36 1788
5061.03 1681
5061.70 1815
5062.37 1859
5063.04 1845
5063.71 1755
5064.38 1801
5065.05 1836
5065.73 1852
5066.40 1725
5067.07 1852
5067.74 1707
5068.41 1585
5069.08 1604
5069.75 1585
5070.43 1650
5071.10 1757
5071.77 1787
5072.44 1612
5073.11 1595
5073.78 1614
5074.46 1656
5075.13 1610
5075.80 1852
5076.47 1786
5077.14 1637
5077.82 1677
5078.49 1817
5079.16 1957
5079.83 1862
5080.51 1938
5081.18 2083
5081.85 2102
5082.52 1947
5083.20 2103
5083.87 2191
5084.54 1979
5085.21 2064
5085.89 2030
5086.56 1922
5087.23 1951
5087.90 1969
5088.58 2189
5089.25 2295
5089.92 2298
5090.60 2248
5091.27 2481
5091.94 2612
5092.61 2513
5093.29 2572
5093.96 2544
5094.63 2563
5095.31 2292
5095.98 2259
5096.65 2233
5097.33 2335
5098.00 2034
5098.67 1973
5099.35 1876
5100.02 1808
5100.70 1950
5101.37 1954
5102.04 1803
5102.72 1764
5103.39 1823
5104.06 1808
5104.74 1925
5105.41 1848
5106.09 1796
5106.76 1832
5107.43 1642
5108.11 1785
5108.78 1899
5109.46 1907
5110.13 1878
5110.81 1834
5111.48 1781
5112.15 1777
5112.83 1731
5113.50 1683
5114.18 1706
5114.85 1759
5115.53 1802
5116.20 1600
5116.88 1695
5117.55 1640
5118.23 1655
5118.90 1824
5119.58 1747
5120.25 1630
5120.93 1702
5121.60 1671
5122.28 1679
5122.95 1675
5123.63 1775
5124.30 1745
5124.98 1766
5125.65 1818
5126.33 1836
5127.00 1792
5127.68 1831
5128.35 1871
5129.03 1888
5129.70 1863
5130.38 1879
5131.06 1828
5131.73 1870
5132.41 1915
5133.08 1876
5133.76 1796
5134.43 1904
5135.11 1804
5135.79 1898
5136.46 1853
5137.14 1911
5137.81 1939
5138.49 2026
5139.17 2006
5139.84 2067
5140.52 2075
5141.20 2327
5141.87 2352
5142.55 2036
5143.22 2061
5143.90 2076
5144.58 1849
5145.25 1715
5145.93 1918
5146.61 1844
5147.28 1628
5147.96 1679
5148.64 1730
5149.31 1679
5149.99 1683
5150.67 1760
5151.35 1680
5152.02 1756
5152.70 1735
5153.38 1695
5154.05 1613
5154.73 1612
5155.41 1767
5156.09 1635
5156.76 1601
5157.44 1689
5158.12 1653
5158.80 1780
5159.47 1578
5160.15 1600
5160.83 1692
5161.51 1588
5162.18 1625
5162.86 1673
5163.54 1682
5164.22 1611
5164.89 1664
5165.57 1654
5166.25 1630
5166.93 1692
5167.61 1760
5168.28 1805
5168.96 1701
5169.64 1763
5170.32 1636
5171.00 1712
5171.68 1755
5172.35 1759
5173.03 1557
5173.71 1550
5174.39 1659
5175.07 1599
5175.75 1714
5176.43 1582
5177.10 1676
5177.78 1740
5178.46 1691
5179.14 1602
5179.82 1653
5180.50 1641
5181.18 1639
5181.86 1707
5182.53 1742
5183.21 1587
5183.89 1617
5184.57 1592
5185.25 1602
5185.93 1641
5186.61 1581
5187.29 1618
5187.97 1633
5188.65 1524
5189.33 1555
5190.01 1618
5190.69 1684
5191.37 1509
5192.05 1493
5192.73 1521
5193.41 1578
5194.09 1482
5194.77 1563
5195.45 1533
5196.12 1585
5196.80 1605
5197.48 1578
5198.17 1534
5198.85 1615
5199.53 1600
5200.21 1454
5200.89 1617
5201.57 1581
5202.25 1736
5202.93 1742
5203.61 1648
5204.29 1596
5204.97 1676
5205.65 1561
5206.33 1664
5207.01 1795
5207.69 1790
5208.37 1792
5209.05 1885
5209.73 1788
5210.41 1872
5211.09 1914
5211.78 1920
5212.46 1827
5213.14 1964
5213.82 1898
5214.50 1877
5215.18 1632
5215.86 1823
5216.54 1734
5217.22 1636
5217.91 1789
5218.59 1609
5219.27 1759
5219.95 1813
5220.63 1671
5221.31 1833
5222.00 1918
5222.68 1798
5223.36 1790
5224.04 1818
5224.72 1834
5225.40 1686
5226.09 1836
5226.77 1878
5227.45 1749
5228.13 1627
5228.81 1653
5229.50 1695
5230.18 1565
5230.86 1671
5231.54 1629
5232.22 1626
5232.91 1572
5233.59 1643
5234.27 1790
5234.95 1647
5235.64 1606
5236.32 1622
5237.00 1726
5237.68 1734
5238.37 1796
5239.05 1768
5239.73 1690
5240.42 1871
5241.10 1774
5241.78 1725
5242.46 1724
5243.15 1716
5243.83 1654
5244.51 1669
5245.20 1582
5245.88 1585
5246.56 1536
5247.25 1458
5247.93 1583
5248.61 1476
5249.30 1536
5249.98 1586
5250.66 1656
5251.35 1637
5252.03 1624
5252.71 1524
5253.40 1505
5254.08 1577
5254.77 1553
5255.45 1616
5256.13 1499
5256.82 1424
5257.50 1749
5258.18 1650
5258.87 1530
5259.55 1500
5260.24 1612
5260.92 1711
5261.61 1767
5262.29 1563
5262.97 1615
5263.66 1635
5264.34 1782
5265.03 1844
5265.71 1673
5266.40 1765
5267.08 1876
5267.76 1699
5268.45 1698
5269.13 1893
5269.82 1792
5270.50 1760
5271.19 1698
5271.87 1639
5272.56 1602
5273.24 1684
5273.93 1737
5274.61 1767
5275.30 1585
5275.98 1613
5276.67 1776
5277.35 1750
5278.04 1718
5278.72 1806
5279.41 1855
5280.10 1781
5280.78 2033
5281.47 2074
5282.15 2095
5282.84 1995
5283.52 1917
5284.21 2202
5284.89 2200
5285.58 2167
5286.27 2001
5286.95 1900
5287.64 1865
5288.32 1758
5289.01 1775
5289.70 1773
5290.38 1649
5291.07 1573
5291.75 1606
5292.44 1635
5293.13 1888
5293.81 1879
5294.50 1657
5295.19 1685
5295.87 1689
5296.56 1595
5297.24 1632
5297.93 1731
5298.62 1765
5299.30 1717
5299.99 1782
5300.68 1575
5301.36 1714
5302.05 1773
5302.74 1642
5303.43 1731
5304.11 1651
5304.80 1606
5305.49 1696
5306.17 1691
5306.86 1684
5307.55 1680
5308.24 1577
5308.92 1580
5309.61 1674
5310.30 1610
5310.98 1637
5311.67 1753
5312.36 1765
5313.05 1616
5313.73 1625
5314.42 1588
5315.11 1499
5315.80 1624
5316.49 1583
5317.17 1580
5317.86 1559
5318.55 1495
5319.24 1608
5319.92 1668
5320.61 1651
5321.30 1618
5321.99 1625
5322.68 1802
5323.37 1668
5324.05 1666
5324.74 1554
5325.43 1607
5326.12 1721
5326.81 1556
5327.50 1723
5328.18 1576
5328.87 1602
5329.56 1738
5330.25 1611
5330.94 1735
5331.63 1731
5332.32 1671
5333.01 1818
5333.69 1775
5334.38 1582
5335.07 1479
5335.76 1753
5336.45 1577
5337.14 1546
5337.83 1711
5338.52 1638
5339.21 1543
5339.90 1554
5340.59 1434
5341.27 1615
5341.96 1653
5342.65 1562
5343.34 1540
5344.03 1550
5344.72 1637
5345.41 1709
5346.10 1682
5346.79 1680
5347.48 1759
5348.17 1810
5348.86 2009
5349.55 1790
5350.24 1825
5350.93 1912
5351.62 1931
5352.31 1866
5353.00 1920
5353.69 1874
5354.38 2090
5355.07 1962
5355.76 1686
5356.45 1733
5357.14 1537
5357.83 1682
5358.52 1681
5359.21 1754
5359.90 1710
5360.60 1693
5361.29 1666
5361.98 1607
5362.67 1636
5363.36 1739
5364.05 1741
5364.74 1629
5365.43 1791
5366.12 1812
5366.81 1627
5367.50 1642
5368.19 1633
5368.89 1663
5369.58 1675
5370.27 1514
5370.96 1606
5371.65 1516
5372.34 1669
5373.03 1721
5373.73 1715
5374.42 1619
5375.11 1659
5375.80 1707
5376.49 1673
5377.18 1615
5377.87 1548
5378.57 1714
5379.26 1687
5379.95 1760
5380.64 1694
5381.33 1786
5382.03 1800
5382.72 1815
5383.41 1893
5384.10 1954
5384.79 2001
5385.49 1838
5386.18 1784
5386.87 1725
5387.56 1726
5388.26 1791
5388.95 1765
5389.64 1716
5390.33 1700
5391.03 1656
5391.72 1708
5392.41 1562
5393.10 1639
5393.80 1782
5394.49 1687
5395.18 1643
5395.88 1710
5396.57 1534
5397.26 1511
5397.95 1648
5398.65 1562
5399.34 1523
5400.03 1534
5400.73 1555
5401.42 1533
5402.11 1524
5402.81 1440
5403.50 1460
5404.19 1506
5404.89 1434
5405.58 1407
5406.27 1543
5406.97 1568
5407.66 1478
5408.36 1580
5409.05 1527
5409.74 1597
5410.44 1609
5411.13 1628
5411.82 1577
5412.52 1604
5413.21 1555
5413.91 1561
5414.60 1499
5415.29 1567
5415.99 1535
5416.68 1544
5417.38 1601
5418.07 1554
5418.77 1554
5419.46 1627
5420.15 1753
5420.85 1697
5421.54 1644
5422.24 1583
5422.93 1646
5423.63 1761
5424.32 1646
5425.02 1635
5425.71 1643
5426.41 1594
5427.10 1660
5427.80 1672
5428.49 1591
5429.19 1575
5429.88 1515
5430.58 1403
5431.27 1476
5431.97 1486
5432.66 1371
5433.36 1520
5434.05 1554
5434.75 1506
5435.44 1739
5436.14 1479
5436.83 1664
5437.53 1649
5438.23 1593
5438.92 1613
5439.62 1672
5440.31 1707
5441.01 1644
5441.70 1656
5442.40 1645
5443.10 1575
5443.79 1680
5444.49 1692
5445.18 1659
5445.88 1672
5446.58 1688
5447.27 1809
5447.97 1902
5448.67 1912
5449.36 1885
5450.06 1856
5450.75 1804
5451.45 2106
5452.15 2050
5452.84 1844
5453.54 1793
5454.24 1881
5454.93 1800
5455.63 1725
5456.33 1747
5457.02 1693
5457.72 1578
5458.42 1497
5459.11 1591
5459.81 1698
5460.51 1723
5461.21 1563
5461.90 1613
5462.60 1662
5463.30 1713
5463.99 1706
5464.69 1720
5465.39 1682
5466.09 1674
5466.78 1784
5467.48 1848
5468.18 1690
5468.88 1672
5469.57 1886
5470.27 1833
5470.97 1634
5471.67 1896
5472.37 1977
5473.06 1820
5473.76 1693
5474.46 1658
5475.16 1796
5475.85 1660
5476.55 1682
5477.25 1742
5477.95 1700
5478.65 1823
5479.35 1824
5480.04 1841
5480.74 1809
5481.44 2052
5482.14 2039
5482.84 2070
5483.54 1958
5484.23 1891
5484.93 1805
5485.63 1871
5486.33 1892
5487.03 1934
5487.73 1805
5488.43 1813
5489.13 1845
5489.82 1879
5490.52 1886
5491.22 1853
5491.92 1854
5492.62 1702
5493.32 1889
5494.02 2000
5494.72 1900
5495.42 2074
5496.12 2125
5496.82 2179
5497.52 2115
5498.21 2081
5498.91 2096
5499.61 2242
5500.31 2614
5501.01 2398
5501.71 2463
5502.41 2634
5503.11 2781
5503.81 2797
5504.51 2745
5505.21 2703
5505.91 2742
5506.61 2737
5507.31 2569
5508.01 2824
5508.71 2670
5509.41 2694
5510.11 2701
5510.81 2633
5511.51 2623
5512.21 2501
5512.91 2379
5513.61 2437
5514.31 2150
5515.01 2162
5515.72 2174
5516.42 2096
5517.12 1978
5517.82 1918
5518.52 1917
5519.22 2114
5519.92 2244
5520.62 2100
5521.32 1942
5522.02 1878
5522.72 2060
5523.42 2114
5524.13 2045
5524.83 1871
5525.53 1961
5526.23 1941
5526.93 1908
5527.63 1911
5528.33 1800
5529.03 1723
5529.74 1747
5530.44 1819
5531.14 1630
5531.84 1503
5532.54 1649
5533.24 1692
5533.95 1559
5534.65 1638
5535.35 1504
5536.05 1568
5536.75 1644
5537.45 1579
5538.16 1723
5538.86 1517
5539.56 1600
5540.26 1721
5540.96 1594
5541.67 1637
5542.37 1708
5543.07 1557
5543.77 1639
5544.48 1582
5545.18 1564
5545.88 1716
5546.58 1659
5547.29 1723
5547.99 1808
5548.69 1737
5549.39 1692
5550.10 1706
5550.80 1572
5551.50 1627
5552.21 1672
5552.91 1644
5553.61 1580
5554.31 1556
5555.02 1535
5555.72 1651
5556.42 1580
5557.13 1583
5557.83 1574
5558.53 1636
5559.24 1591
5559.94 1563
5560.64 1397
5561.35 1668
5562.05 1690
5562.75 1593
5563.46 1495
5564.16 1485
5564.86 1536
5565.57 1485
5566.27 1605
5566.98 1594
5567.68 1475
5568.38 1449
5569.09 1433
5569.79 1476
5570.50 1502
5571.20 1469
5571.90 1513
5572.61 1547
5573.31 1596
5574.02 1694
5574.72 1606
5575.42 1759
5576.13 1571
5576.83 1580
5577.54 1646
5578.24 1533
5578.95 1641
5579.65 1720
5580.36 1567
5581.06 1690
5581.77 1533
5582.47 1671
5583.18 1686
5583.88 1563
5584.59 1451
5585.29 1494
5586.00 1454
5586.70 1558
5587.41 1564
5588.11 1457
5588.82 1452
5589.52 1337
5590.23 1496
5590.93 1464
5591.64 1341
5592.34 1514
5593.05 1479
5593.75 1430
5594.46 1427
5595.16 1458
5595.87 1533
5596.58 1552
5597.28 1557
5597.99 1429
5598.69 1441
5599.40 1407
5600.10 1516
5600.81 1522
5601.52 1448
5602.22 1362
5602.93 1462
5603.64 1492
5604.34 1518
5605.05 1528
5605.75 1419
5606.46 1524
5607.17 1515
5607.87 1364
5608.58 1355
5609.29 1334
5609.99 1322
5610.70 1330
5611.41 1429
5612.11 1507
5612.82 1545
5613.53 1490
5614.23 1419
5614.94 1447
5615.65 1512
5616.35 1533
5617.06 1471
5617.77 1537
5618.47 1589
5619.18 1491
5619.89 1331
5620.60 1369
5621.30 1434
5622.01 1466
5622.72 1418
5623.42 1435
5624.13 1475
5624.84 1462
5625.55 1470
5626.25 1478
5626.96 1530
5627.67 1478
5628.38 1544
5629.09 1428
5629.79 1413
5630.50 1447
5631.21 1500
5631.92 1539
5632.62 1425
5633.33 1417
5634.04 1600
5634.75 1595
5635.46 1522
5636.16 1539
5636.87 1498
5637.58 1453
5638.29 1570
5639.00 1544
5639.71 1539
5640.41 1564
5641.12 1594
5641.83 1741
5642.54 1813
5643.25 1700
5643.96 1646
5644.67 1598
5645.38 1736
5646.08 1611
5646.79 1545
5647.50 1502
5648.21 1404
5648.92 1591
5649.63 1510
5650.34 1466
5651.05 1545
5651.76 1585
5652.47 1465
5653.17 1398
5653.88 1573
5654.59 1468
5655.30 1513
5656.01 1617
5656.72 1540
5657.43 1578
5658.14 1653
5658.85 1682
5659.56 1499
5660.27 1602
5660.98 1696
5661.69 1662
5662.40 1574
5663.11 1560
5663.82 1616
5664.53 1675
5665.24 1478
5665.95 1451
5666.66 1420
5667.37 1436
5668.08 1540
5668.79 1387
5669.50 1626
5670.21 1439
5670.92 1388
5671.63 1431
5672.34 1282
5673.05 1439
5673.76 1396
5674.47 1526
5675.18 1476
5675.89 1416
5676.60 1500
5677.31 1502
5678.03 1380
5678.74 1398
5679.45 1381
5680.16 1485
5680.87 1406
5681.58 1415
5682.29 1502
5683.00 1493
5683.71 1420
5684.42 1494
5685.14 1483
5685.85 1515
5686.56 1376
5687.27 1472
5687.98 1604
5688.69 1489
5689.40 1496
5690.12 1515
5690.83 1518
5691.54 1497
5692.25 1567
5692.96 1461
5693.67 1350
5694.39 1449
5695.10 1527
5695.81 1673
5696.52 1549
5697.23 1465
5697.95 1523
5698.66 1396
5699.37 1462
5700.08 1466
5700.79 1423
5701.51 1477
5702.22 1497
5702.93 1485
5703.64 1499
5704.36 1447
5705.07 1329
5705.78 1420
5706.49 1472
5707.21 1430
5707.92 1293
5708.63 1330
5709.35 1301
5710.06 1342
5710.77 1327
5711.48 1451
5712.20 1319
5712.91 1284
5713.62 1297
5714.34 1308
5715.05 1315
5715.76 1345
5716.48 1335
5717.19 1353
5717.90 1381
5718.61 1419
5719.33 1528
5720.04 1548
5720.76 1592
5721.47 1462
5722.18 1443
5722.90 1456
5723.61 1433
5724.32 1420
5725.04 1479
5725.75 1430
5726.46 1541
5727.18 1632
5727.89 1546
5728.61 1535
5729.32 1522
5730.03 1693
5730.75 1658
5731.46 1621
5732.18 1598
5732.89 1614
5733.61 1635
5734.32 1540
5735.03 1550
5735.75 1552
5736.46 1448
5737.18 1441
5737.89 1343
5738.61 1464
5739.32 1411
5740.04 1302
5740.75 1404
5741.47 1412
5742.18 1367
5742.89 1407
5743.61 1481
5744.32 1369
5745.04 1334
5745.75 1306
5746.47 1447
5747.19 1510
5747.90 1397
5748.62 1306
5749.33 1406
5750.05 1531
5750.76 1398
5751.48 1340
5752.19 1433
5752.91 1402
5753.62 1444
5754.34 1546
5755.05 1418
5755.77 1474
5756.49 1555
5757.20 1601
5757.92 1584
5758.63 1552
5759.35 1493
5760.06 1524
5760.78 1464
5761.50 1487
5762.21 1503
5762.93 1441
5763.65 1648
5764.36 1632
5765.08 1614
5765.79 1722
5766.51 1704
5767.23 1663
5767.94 1802
5768.66 1745
5769.38 1706
5770.09 1585
5770.81 1641
5771.53 1681
5772.24 1586
5772.96 1582
5773.68 1703
5774.39 1530
5775.11 1599
5775.83 1542
5776.54 1559
5777.26 1596
5777.98 1461
5778.69 1700
5779.41 1686
5780.13 1811
5780.85 1812
5781.56 1730
5782.28 1998
5783.00 1887
5783.72 1771
5784.43 1684
5785.15 1623
5785.87 1663
5786.59 1724
5787.30 1724
5788.02 1731
5788.74 1768
5789.46 1609
5790.17 1620
5790.89 1755
5791.61 1697
5792.33 1682
5793.05 1739
5793.76 1815
5794.48 1839
5795.20 1744
5795.92 1728
5796.64 1949
5797.35 2089
5798.07 2000
5798.79 2203
5799.51 2225
5800.23 2413
5800.95 2681
5801.66 2823
5802.38 2867
5803.10 2930
5803.82 2982
5804.54 3241
5805.26 3118
5805.98 3046
5806.70 2735
5807.41 2619
5808.13 2578
5808.85 2355
5809.57 2172
5810.29 2119
5811.01 2148
5811.73 2077
5812.45 2236
5813.17 2056
5813.89 2192
5814.61 2467
5815.32 2477
5816.04 2714
5816.76 3016
5817.48 3304
5818.20 3409
5818.92 3692
5819.64 3754
5820.36 3694
5821.08 3483
5821.80 3329
5822.52 3131
5823.24 3008
5823.96 2908
5824.68 2486
5825.40 2443
5826.12 2288
5826.84 2298
5827.56 2199
5828.28 2237
5829.00 2271
5829.72 2136
5830.44 2206
5831.16 2212
5831.88 2136
5832.60 2135
5833.32 2068
5834.04 2189
5834.76 2112
5835.48 2085
5836.21 1932
5836.93 1903
5837.65 1990
5838.37 2028
5839.09 1879
5839.81 1850
5840.53 1872
5841.25 1728
5841.97 1918
5842.69 1872
5843.41 1911
5844.14 1758
5844.86 1668
5845.58 1812
5846.30 1605
5847.02 1574
5847.74 1641
5848.46 1633
5849.18 1564
5849.91 1683
5850.63 1605
5851.35 1640
5852.07 1583
5852.79 1597
5853.51 1565
5854.24 1663
5854.96 1554
5855.68 1486
5856.40 1561
5857.12 1547
5857.85 1650
5858.57 1562
5859.29 1461
5860.01 1676
5860.73 1568
5861.46 1627
5862.18 1577
5862.90 1502
5863.62 1612
5864.35 1601
5865.07 1561
5865.79 1454
5866.51 1479
5867.24 1557
5867.96 1402
5868.68 1552
5869.40 1584
5870.13 1563
5870.85 1599
5871.57 1468
5872.29 1567
5873.02 1361
5873.74 1438
5874.46 1542
5875.19 1479
5875.91 1585
5876.63 1593
5877.36 1566
5878.08 1521
5878.80 1642
5879.53 1524
5880.25 1593
5880.97 1538
5881.70 1570
5882.42 1456
5883.14 1596
5883.87 1527
5884.59 1588
5885.31 1646
5886.04 1653
5886.76 1538
5887.49 1564
5888.21 1503
5888.93 1484
5889.66 1579
5890.38 1589
5891.11 1486
5891.83 1485
5892.55 1473
5893.28 1377
5894.00 1404
5894.73 1552
5895.45 1394
5896.17 1390
5896.90 1449
5897.62 1410
5898.35 1402
5899.07 1434
5899.80 1379
5900.52 1515
5901.25 1438
5901.97 1484
5902.70 1451
5903.42 1514
5904.15 1610
5904.87 1480
5905.60 1509
5906.32 1478
5907.05 1576
5907.77 1561
5908.50 1509
5909.22 1502
5909.95 1433
5910.67 1464
5911.40 1572
5912.12 1503
5912.85 1455
5913.57 1441
5914.30 1422
5915.02 1401
5915.75 1444
5916.47 1462
5917.20 1452
5917.93 1565
5918.65 1552
5919.38 1505
5920.10 1396
5920.83 1413
5921.55 1495
5922.28 1482
5923.01 1421
5923.73 1408
5924.46 1450
5925.18 1511
5925.91 1628
5926.64 1621
5927.36 1511
5928.09 1480
5928.82 1545
5929.54 1482
5930.27 1581
5931.00 1533
5931.72 1699
5932.45 1568
5933.18 1518
5933.90 1612
5934.63 1657
5935.36 1573
5936.08 1558
5936.81 1623
5937.54 1680
5938.26 1791
5938.99 1740
5939.72 1617
5940.44 1674
5941.17 1789
5941.90 1671
5942.63 1748
5943.35 1646
5944.08 1783
5944.81 1576
5945.53 1684
5946.26 1630
5946.99 1579
5947.72 1650
5948.44 1726
5949.17 1608
5949.90 1657
5950.63 1698
5951.36 1787
5952.08 1753
5952.81 1687
5953.54 1793
5954.27 1858
5954.99 1723
5955.72 1898
5956.45 1920
5957.18 1889
5957.91 1818
5958.63 2039
5959.36 2108
5960.09 1850
5960.82 1906
5961.55 1995
5962.28 1919
5963.00 1943
5963.73 1869
5964.46 1841
5965.19 2006
5965.92 1984
5966.65 2062
5967.38 2164
5968.11 2361
5968.83 2291
5969.56 2280
5970.29 2410
5971.02 2436
5971.75 2252
5972.48 2118
5973.21 2163
5973.94 2063
5974.67 2093
5975.40 2099
5976.12 2131
5976.85 2126
5977.58 2082
5978.31 1994
5979.04 2056
5979.77 2043
5980.50 2063
5981.23 2145
5981.96 2170
5982.69 2042
5983.42 2085
5984.15 2211
5984.88 2230
5985.61 2101
5986.34 2055
5987.07 2363
5987.80 2219
5988.53 2096
5989.26 2183
5989.99 2178
5990.72 2251
5991.45 2152
5992.18 2231
5992.91 2252
5993.64 2316
5994.37 2213
5995.10 2207
5995.83 2179
5996.56 2339
5997.29 2339
5998.02 2263
5998.75 2196
5999.48 2120
6000.21 2203
6000.95 2230
6001.68 2222
6002.41 2236
6003.14 2273
6003.87 2290
6004.60 2314
6005.33 2133
6006.06 2136
6006.79 2159
6007.52 2135
6008.26 2302
6008.99 2395
6009.72 2659
6010.45 3012
6011.18 3147
6011.91 3290
6012.64 3636
6013.38 3843
6014.11 4120
6014.84 4083
6015.57 4167
6016.30 4170
6017.03 3799
6017.77 3514
6018.50 3466
6019.23 3038
6019.96 2972
6020.69 2685
6021.42 2555
6022.16 2395
6022.89 2267
6023.62 2112
6024.35 2018
6025.09 2168
6025.82 2154
6026.55 2054
6027.28 2080
6028.02 1980
6028.75 1897
6029.48 1931
6030.21 1912
6030.95 1921
6031.68 1888
6032.41 1964
6033.14 1795
6033.88 1833
6034.61 1913
6035.34 1930
6036.07 1821
6036.81 1785
6037.54 1691
6038.27 1669
6039.01 1757
6039.74 1784
6040.47 1846
6041.21 1837
6041.94 1877
6042.67 1903
6043.41 1987
6044.14 1903
6044.87 1842
6045.61 1838
6046.34 1737
6047.07 1853
6047.81 2056
6048.54 1918
6049.27 1914
6050.01 2093
6050.74 2100
6051.48 2038
6052.21 1980
6052.94 2025
6053.68 2158
6054.41 2030
6055.15 2083
6055.88 2126
6056.61 2048
6057.35 2126
6058.08 1999
6058.82 1938
6059.55 2086
6060.29 1948
6061.02 1917
6061.75 1944
6062.49 1879
6063.22 1868
6063.96 1760
6064.69 2002
6065.43 2053
6066.16 1904
6066.90 1844
6067.63 1767
6068.37 1939
6069.10 2016
6069.84 1854
6070.57 1788
6071.31 1720
6072.04 1764
6072.78 1754
6073.51 1786
6074.25 1787
6074.98 1823
6075.72 1735
6076.45 1801
6077.19 1804
6077.92 1823
6078.66 1819
6079.39 1820
6080.13 1813
6080.87 1770
6081.60 1831
6082.34 1729
6083.07 1756
6083.81 1814
6084.54 1892
6085.28 1744
6086.02 1810
6086.75 1695
6087.49 1711
6088.22 1808
6088.96 1746
6089.70 1771
6090.43 1854
6091.17 1827
6091.91 1686
6092.64 1821
6093.38 1876
6094.11 1796
6094.85 1720
6095.59 1849
6096.32 1855
6097.06 1719
6097.80 1739
6098.53 1613
6099.27 1676
6100.01 1625
6100.74 1684
6101.48 1761
6102.22 1653
6102.96 1718
6103.69 1607
6104.43 1564
6105.17 1625
6105.90 1640
6106.64 1645
6107.38 1556
6108.12 1609
6108.85 1624
6109.59 1660
6110.33 1635
6111.06 1722
6111.80 1629
6112.54 1429
6113.28 1522
6114.01 1686
6114.75 1691
6115.49 1624
6116.23 1591
6116.97 1620
6117.70 1609
6118.44 1652
6119.18 1686
6119.92 1686
6120.66 1659
6121.39 1764
6122.13 1727
6122.87 1644
6123.61 1820
6124.35 1822
6125.08 1833
6125.82 1704
6126.56 1695
6127.30 1755
6128.04 1849
6128.78 1896
6129.52 1765
6130.25 1803
6130.99 1846
6131.73 1754
6132.47 1966
6133.21 1904
6133.95 1845
6134.69 1919
6135.43 1836
6136.16 1933
6136.90 1789
6137.64 1835
6138.38 1939
6139.12 1829
6139.86 1858
6140.60 1868
6141.34 1910
6142.08 1887
6142.82 1844
6143.56 1788
6144.30 1811
6145.04 1786
6145.77 1873
6146.51 1756
6147.25 1822
6147.99 1909
6148.73 1892
6149.47 1807
6150.21 1909
6150.95 1961
6151.69 1885
6152.43 2041
6153.17 2004
6153.91 1865
6154.65 1890
6155.39 1837
6156.13 2020
6156.87 2120
6157.61 2056
6158.35 2078
6159.09 1955
6159.83 1885
6160.58 2038
6161.32 2064
6162.06 2026
6162.80 2085
6163.54 2158
6164.28 2252
6165.02 2436
6165.76 2451
6166.50 2450
6167.24 2591
6167.98 2597
6168.72 2694
6169.46 2870
6170.20 2915
6170.95 2959
6171.69 2752
6172.43 2872
6173.17 2838
6173.91 3010
6174.65 3094
6175.39 2915
6176.13 3063
6176.88 3027
6177.62 2867
6178.36 2872
6179.10 2872
6179.84 2520
6180.58 2622
6181.33 2637
6182.07 2528
6182.81 2552
6183.55 2623
6184.29 2551
6185.03 2700
6185.78 2578
6186.52 2449
6187.26 2617
6188.00 2489
6188.74 2421
6189.49 2691
6190.23 2717
6190.97 2580
6191.71 2633
6192.46 2736
6193.20 2768
6193.94 2851
6194.68 2985
6195.43 3071
6196.17 3289
6196.91 3207
6197.65 3007
6198.40 3130
6199.14 2925
6199.88 2989
6200.62 2885
6201.37 2981
6202.11 3199
6202.85 3258
6203.60 3375
6204.34 3401
6205.08 3938
6205.83 4310
6206.57 4748
6207.31 5542
6208.06 6636
6208.80 7592
6209.54 8850
6210.29 9946
6211.03 10739
6211.77 10847
6212.52 11035
6213.26 10557
6214.00 9703
6214.75 8923
6215.49 7826
6216.23 6492
6216.98 5535
6217.72 4730
6218.47 4164
6219.21 3810
6219.95 3488
6220.70 3222
6221.44 3121
6222.19 2987
6222.93 3135
6223.67 3045
6224.42 2998
6225.16 3297
6225.91 3419
6226.65 3215
6227.40 3085
6228.14 3135
6228.89 3195
6229.63 3184
6230.37 2911
6231.12 2684
6231.86 2599
6232.61 2394
6233.35 2351
6234.10 2267
6234.84 2259
6235.59 2262
6236.33 2298
6237.08 2204
6237.82 2272
6238.57 2246
6239.31 2200
6240.06 2335
6240.80 2245
6241.55 2294
6242.29 2255
6243.04 2488
6243.79 2490
6244.53 2345
6245.28 2415
6246.02 2543
6246.77 2656
6247.51 2658
6248.26 2606
6249.00 3005
6249.75 3148
6250.50 3064
6251.24 3252
6251.99 3156
6252.73 3059
6253.48 2980
6254.23 2927
6254.97 2811
6255.72 2815
6256.46 2838
6257.21 2727
6257.96 2605
6258.70 2744
6259.45 2606
6260.20 2658
6260.94 2572
6261.69 2513
6262.44 2578
6263.18 2553
6263.93 2565
6264.68 2630
6265.42 2615
6266.17 2493
6266.92 2477
6267.66 2400
6268.41 2596
6269.16 2432
6269.90 2665
6270.65 2695
6271.40 2607
6272.14 2484
6272.89 2418
6273.64 2607
6274.39 2603
6275.13 2637
6275.88 2726
6276.63 2910
6277.38 3130
6278.12 3261
6278.87 3205
6279.62 3187
6280.37 3331
6281.11 3077
6281.86 2979
6282.61 2940
6283.36 2684
6284.10 2605
6284.85 2675
6285.60 2459
6286.35 2412
6287.10 2297
6287.84 2508
6288.59 2396
6289.34 2452
6290.09 2637
6290.84 2510
6291.59 2429
6292.33 2523
6293.08 2616
6293.83 2419
6294.58 2201
6295.33 2140
6296.08 2058
6296.82 2175
6297.57 2134
6298.32 1968
6299.07 2000
6299.82 1975
6300.57 2016
6301.32 2022
6302.07 1882
6302.81 1974
6303.56 2132
6304.31 2285
6305.06 2075
6305.81 2242
6306.56 2232
6307.31 2323
6308.06 2124
6308.81 2132
6309.56 2251
6310.31 2274
6311.06 2076
6311.81 1984
6312.56 2024
6313.30 1994
6314.05 2087
6314.80 2097
6315.55 2121
6316.30 2040
6317.05 2015
6317.80 2098
6318.55 1980
6319.30 1994
6320.05 1870
6320.80 1970
6321.55 2029
6322.30 1940
6323.05 2070
6323.80 1804
6324.55 1808
6325.30 1777
6326.05 1822
6326.80 1841
6327.56 1757
6328.31 1777
6329.06 1840
6329.81 1810
6330.56 1900
6331.31 1932
6332.06 1828
6332.81 1779
6333.56 1803
6334.31 1666
6335.06 1755
6335.81 1745
6336.56 1710
6337.31 1780
6338.07 1761
6338.82 1752
6339.57 1743
6340.32 1776
6341.07 1704
6341.82 1785
6342.57 1786
6343.32 1686
6344.08 1684
6344.83 1728
6345.58 1708
6346.33 1671
6347.08 1672
6347.83 1617
6348.58 1673
6349.34 1724
6350.09 1744
6350.84 1763
6351.59 1831
6352.34 1800
6353.10 1772
6353.85 1779
6354.60 1793
6355.35 1882
6356.10 1796
6356.86 1793
6357.61 1797
6358.36 1830
6359.11 1730
6359.87 1735
6360.62 1762
6361.37 1711
6362.12 1646
6362.87 1646
6363.63 1727
6364.38 1705
6365.13 1580
6365.89 1590
6366.64 1744
6367.39 1667
6368.14 1762
6368.90 1683
6369.65 1661
6370.40 1692
6371.16 1659
6371.91 1740
6372.66 1628
6373.41 1690
6374.17 1646
6374.92 1570
6375.67 1605
6376.43 1623
6377.18 1662
6377.93 1693
6378.69 1709
6379.44 1710
6380.19 1674
6380.95 1708
6381.70 1685
6382.46 1714
6383.21 1621
6383.96 1689
6384.72 1672
6385.47 1778
6386.22 1759
6386.98 1815
6387.73 1716
6388.49 1644
6389.24 1685
6389.99 1703
6390.75 1652
6391.50 1579
6392.26 1522
6393.01 1487
6393.77 1407
6394.52 1555
6395.28 1501
6396.03 1528
6396.78 1527
6397.54 1556
6398.29 1576
6399.05 1551
6399.80 1571
6400.56 1599
6401.31 1570
6402.07 1490
6402.82 1469
6403.58 1502
6404.33 1461
6405.09 1534
6405.84 1487
6406.60 1529
6407.35 1611
6408.11 1686
6408.86 1526
6409.62 1541
6410.37 1574
6411.13 1677
6411.88 1708
6412.64 1612
6413.39 1669
6414.15 1631
6414.91 1653
6415.66 1560
6416.42 1614
6417.17 1575
6417.93 1707
6418.68 1686
6419.44 1599
6420.20 1640
6420.95 1641
6421.71 1512
6422.46 1551
6423.22 1528
6423.98 1495
6424.73 1553
6425.49 1585
6426.24 1518
6427.00 1605
6427.76 1522
6428.51 1598
6429.27 1669
6430.03 1630
6430.78 1496
6431.54 1483
6432.30 1589
6433.05 1532
6433.81 1499
6434.57 1596
6435.32 1692
6436.08 1754
6436.84 1605
6437.59 1658
6438.35 1598
6439.11 1651
6439.87 1666
6440.62 1742
6441.38 1705
6442.14 1746
6442.89 1715
6443.65 1704
6444.41 1648
6445.17 1618
6445.92 1653
6446.68 1594
6447.44 1612
6448.20 1595
6448.95 1578
6449.71 1505
6450.47 1512
6451.23 1542
6451.98 1557
6452.74 1600
6453.50 1544
6454.26 1626
6455.02 1511
6455.77 1555
6456.53 1568
6457.29 1613
6458.05 1619
6458.81 1601
6459.56 1721
6460.32 1771
6461.08 1647
6461.84 1603
6462.60 1657
6463.36 1667
6464.11 1646
6464.87 1671
6465.63 1641
6466.39 1611
6467.15 1654
6467.91 1752
6468.67 1706
6469.43 1659
6470.18 1847
6470.94 1663
6471.70 1696
6472.46 1775
6473.22 1727
6473.98 1681
6474.74 1830
6475.50 1880
6476.26 1882
6477.02 1810
6477.77 1848
6478.53 1951
6479.29 1861
6480.05 1810
6480.81 1827
6481.57 1811
6482.33 1865
6483.09 1876
6483.85 1949
6484.61 1994
6485.37 1912
6486.13 2006
6486.89 2140
6487.65 2149
6488.41 2073
6489.17 2047
6489.93 2127
6490.69 2111
6491.45 2208
6492.21 2316
6492.97 2322
6493.73 2266
6494.49 2373
6495.25 2336
6496.01 2584
6496.77 2485
6497.53 2577
6498.29 2703
6499.05 2551
6499.81 2522
6500.57 2398
6501.33 2498
6502.10 2588
6502.86 2518
6503.62 2362
6504.38 2412
6505.14 2535
6505.90 2362
6506.66 2541
6507.42 2575
6508.18 2638
6508.94 2727
6509.71 2680
6510.47 2768
6511.23 2951
6511.99 3116
6512.75 3108
6513.51 2947
6514.27 2893
6515.03 2943
6515.80 2996
6516.56 3028
6517.32 2893
6518.08 2890
6518.84 3083
6519.60 2983
6520.37 2996
6521.13 3159
6521.89 3203
6522.65 3341
6523.41 3419
6524.18 3495
6524.94 3721
6525.70 3835
6526.46 4074
6527.22 4303
6527.99 4353
6528.75 4603
6529.51 4814
6530.27 4870
6531.04 4909
6531.80 4773
6532.56 4875
6533.32 5118
6534.09 5346
6534.85 5811
6535.61 6570
6536.37 7135
6537.14 7965
6537.90 9000
6538.66 9522
6539.42 9795
6540.19 9475
6540.95 8884
6541.71 7671
6542.48 6748
6543.24 5881
6544.00 4968
6544.77 4393
6545.53 3988
6546.29 3464
6547.06 3270
6547.82 3103
6548.58 2941
6549.35 2766
6550.11 2608
6550.87 2646
6551.64 2639
6552.40 2502
6553.16 2528
6553.93 2668
6554.69 2585
6555.46 2486
6556.22 2600
6556.98 2471
6557.75 2325
6558.51 2492
6559.28 2340
6560.04 2375
6560.80 2364
6561.57 2490
6562.33 2479
6563.10 2465
6563.86 2485
6564.63 2687
6565.39 2851
6566.15 2769
6566.92 2803
6567.68 2871
6568.45 2807
6569.21 2844
6569.98 2860
6570.74 2836
6571.51 2923
6572.27 2748
6573.04 2904
6573.80 2865
6574.57 3049
6575.33 2995
6576.10 3112
6576.86 3055
6577.63 3207
6578.39 3220
6579.16 3106
6579.92 3266
6580.69 3308
6581.45 3310
6582.22 3309
6582.98 3394
6583.75 3427
6584.51 3368
6585.28 3499
6586.05 3613
6586.81 3546
6587.58 3484
6588.34 3554
6589.11 3578
6589.87 3385
6590.64 3564
6591.41 3630
6592.17 3718
6592.94 3902
6593.70 3990
6594.47 4176
6595.24 4311
6596.00 4560
6596.77 4551
6597.54 4525
6598.30 4453
6599.07 4191
6599.83 4093
6600.60 3907
6601.37 3512
6602.13 3254
6602.90 3287
6603.67 3065
6604.43 3017
6605.20 3003
6605.97 2780
6606.73 2788
6607.50 2516
6608.27 2551
6609.04 2552
6609.80 2610
6610.57 2610
6611.34 2364
6612.10 2481
6612.87 2391
6613.64 2444
6614.40 2444
6615.17 2507
6615.94 2437
6616.71 2334
6617.47 2356
6618.24 2437
6619.01 2448
6619.78 2605
6620.54 2581
6621.31 2527
6622.08 2532
6622.85 2437
6623.62 2468
6624.38 2581
6625.15 2691
6625.92 2502
6626.69 2435
6627.46 2290
6628.22 2379
6628.99 2592
6629.76 2368
6630.53 2530
6631.30 2638
6632.06 2704
6632.83 2744
6633.60 2906
6634.37 2985
6635.14 3126
6635.91 3174
6636.67 3298
6637.44 3398
6638.21 3301
6638.98 3187
6639.75 3028
6640.52 2756
6641.29 2796
6642.06 2494
6642.83 2592
6643.59 2424
6644.36 2464
6645.13 2328
6645.90 2278
6646.67 2303
6647.44 2340
6648.21 2278
6648.98 2209
6649.75 2411
6650.52 2475
6651.29 2373
6652.06 2232
6652.82 2377
6653.59 2288
6654.36 2389
6655.13 2274
6655.90 2281
6656.67 2229
6657.44 2233
6658.21 2172
6658.98 2211
6659.75 2314
6660.52 2297
6661.29 2202
6662.06 2331
6662.83 2324
6663.60 2422
6664.37 2421
6665.14 2565
6665.91 2626
6666.68 2733
6667.45 2819
6668.22 2818
6668.99 2644
6669.77 2779
6670.54 2486
6671.31 2366
6672.08 2306
6672.85 2272
6673.62 2213
6674.39 2205
6675.16 2232
6675.93 2203
6676.70 2053
6677.47 2199
6678.24 2120
6679.01 2082
6679.79 2223
6680.56 2108
6681.33 2039
6682.10 2052
6682.87 2098
6683.64 2303
6684.41 2387
6685.18 2350
6685.96 2426
6686.73 2425
6687.50 2438
6688.27 2601
6689.04 2414
6689.81 2404
6690.58 2331
6691.36 2251
6692.13 2392
6692.90 2284
6693.67 2224
6694.44 1984
6695.22 1955
6695.99 1944
6696.76 1923
6697.53 1973
6698.30 1925
6699.08 1983
6699.85 1912
6700.62 1969
6701.39 2005
6702.17 1964
6702.94 2095
6703.71 2166
6704.48 1775
6705.26 1904
6706.03 2060
6706.80 2101
6707.57 2018
6708.35 1816
6709.12 1918
6709.89 1925
6710.66 1848
6711.44 1852
6712.21 1852
6712.98 1870
6713.76 1797
6714.53 1768
6715.30 1776
6716.08 1683
6716.85 1693
6717.62 1573
6718.39 1669
6719.17 1704
6719.94 1650
6720.71 1729
6721.49 1786
6722.26 1765
6723.04 1744
6723.81 1745
6724.58 1793
6725.36 1832
6726.13 1879
6726.90 1680
6727.68 1763
6728.45 1748
6729.23 1581
6730.00 1776
6730.77 1806
6731.55 1779
6732.32 1701
6733.10 1774
6733.87 1732
6734.64 1703
6735.42 1823
6736.19 1827
6736.97 1794
6737.74 1958
6738.52 1798
6739.29 1708
6740.06 1802
6740.84 1818
6741.61 1909
6742.39 1798
6743.16 1774
6743.94 1780
6744.71 1906
6745.49 1917
6746.26 1814
6747.04 1790
6747.81 1823
6748.59 2037
6749.36 2152
6750.14 2247
6750.91 2096
6751.69 2110
6752.46 2023
6753.24 2019
6754.01 2180
6754.79 2070
6755.56 1963
6756.34 1982
6757.12 1899
6757.89 1830
6758.67 1741
6759.44 1809
6760.22 1696
6760.99 1652
6761.77 1783
6762.55 1712
6763.32 1770
6764.10 1635
6764.87 1784
6765.65 1756
6766.43 1701
6767.20 1777
6767.98 1680
6768.75 1804
6769.53 1701
6770.31 1667
6771.08 1768
6771.86 1787
6772.64 1752
6773.41 1778
6774.19 1728
6774.96 1753
6775.74 1764
6776.52 1751
6777.29 1804
6778.07 1852
6778.85 1821
6779.62 1770
6780.40 1784
6781.18 1883
6781.96 1864
6782.73 1799
6783.51 1781
6784.29 1788
6785.06 1761
6785.84 1613
6786.62 1682
6787.40 1587
6788.17 1503
6788.95 1612
6789.73 1765
6790.50 1641
6791.28 1625
6792.06 1563
6792.84 1566
6793.61 1513
6794.39 1557
6795.17 1591
6795.95 1535
6796.73 1593
6797.50 1550
6798.28 1562
6799.06 1474
6799.84 1469
6800.62 1552
6801.39 1637
6802.17 1538
6802.95 1615
6803.73 1653
6804.51 1528
6805.28 1716
6806.06 1683
6806.84 1640
6807.62 1568
6808.40 1658
6809.18 1667
6809.95 1805
6810.73 1574
6811.51 1603
6812.29 1562
6813.07 1594
6813.85 1616
6814.63 1724
6815.41 1642
6816.18 1574
6816.96 1561
6817.74 1678
6818.52 1708
6819.30 1696
6820.08 1556
6820.86 1548
6821.64 1674
6822.42 1651
6823.20 1643
6823.98 1584
6824.76 1518
6825.54 1517
6826.31 1641
6827.09 1602
6827.87 1543
6828.65 1502
6829.43 1538
6830.21 1639
6830.99 1553
6831.77 1542
6832.55 1582
6833.33 1522
6834.11 1549
6834.89 1685
6835.67 1595
6836.45 1716
6837.23 1563
6838.01 1560
6838.79 1540
6839.57 1516
6840.35 1568
6841.13 1550
6841.91 1501
6842.69 1530
6843.47 1558
6844.25 1514
6845.04 1616
6845.82 1719
6846.60 1705
6847.38 1657
6848.16 1713
6848.94 1817
6849.72 1977
6850.50 2189
6851.28 2401
6852.06 2518
6852.84 2822
6853.62 2800
6854.41 2674
6855.19 2550
6855.97 2550
6856.75 2473
6857.53 2228
6858.31 2055
6859.09 1972
6859.87 1823
6860.66 1861
6861.44 1877
6862.22 1706
6863.00 1777
6863.78 1685
6864.56 1724
6865.35 1674
6866.13 1683
6866.91 1774
6867.69 1835
6868.47 1868
6869.25 1898
6870.04 1954
6870.82 1877
6871.60 1715
6872.38 1771
6873.16 1808
6873.95 1631
6874.73 1683
6875.51 1595
6876.29 1631
6877.08 1688
6877.86 1652
6878.64 1638
6879.42 1776
6880.21 1797
6880.99 1715
6881.77 1760
6882.55 1594
6883.34 1792
6884.12 1829
6884.90 1997
6885.69 2011
6886.47 2038
6887.25 2070
6888.03 2082
6888.82 2099
6889.60 2233
6890.38 2205
6891.17 1998
6891.95 2130
6892.73 2013
6893.52 1923
6894.30 1904
6895.08 1908
6895.87 1735
6896.65 1708
6897.43 1856
6898.22 1791
6899.00 1688
6899.78 1542
6900.57 1727
6901.35 1872
6902.14 1776
6902.92 1699
6903.70 1750
6904.49 1811
6905.27 1929
6906.06 1825
6906.84 1805
6907.62 1810
6908.41 1874
6909.19 1906
6909.98 1877
6910.76 1819
6911.54 1843
6912.33 1727
6913.11 1772
6913.90 1842
6914.68 1672
6915.47 1685
6916.25 1764
6917.04 1736
6917.82 1752
6918.61 1768
6919.39 1707
6920.18 1802
6920.96 1860
6921.75 1834
6922.53 1907
6923.32 1906
6924.10 1934
6924.89 1994
6925.67 1973
6926.46 1912
6927.24 1875
6928.03 1817
6928.81 1828
6929.60 1747
6930.38 1752
6931.17 1755
6931.95 1809
6932.74 1673
6933.52 1665
6934.31 1728
6935.10 1734
6935.88 1812
6936.67 1928
6937.45 1765
6938.24 1801
6939.02 1912
6939.81 1772
6940.60 1754
6941.38 1830
6942.17 1834
6942.95 1764
6943.74 1824
6944.53 1864
6945.31 1926
6946.10 1856
6946.89 1924
6947.67 1914
6948.46 1988
6949.25 2037
6950.03 1983
6950.82 1881
6951.61 1904
6952.39 1993
6953.18 2033
6953.97 1892
6954.75 1850
6955.54 1956
6956.33 2005
6957.11 2099
6957.90 1924
6958.69 1986
6959.47 2041
6960.26 1934
6961.05 1970
6961.84 2118
6962.62 2000
6963.41 2131
6964.20 2090
6964.98 2043
6965.77 2087
6966.56 2208
6967.35 2258
6968.13 2244
6968.92 2194
6969.71 2273
6970.50 2266
6971.28 2316
6972.07 2190
6972.86 2252
6973.65 2303
6974.44 2309
6975.22 2347
6976.01 2373
6976.80 2433
6977.59 2465
6978.38 2536
6979.16 2723
6979.95 2713
6980.74 2791
6981.53 2929
6982.32 3161
6983.11 3264
6983.89 3478
6984.68 3814
6985.47 4382
6986.26 4753
6987.05 5117
6987.84 5309
6988.63 5420
6989.41 5398
6990.20 5122
6990.99 4635
6991.78 4229
6992.57 3881
6993.36 3409
6994.15 3229
6994.94 3018
6995.73 2916
6996.52 2956
6997.30 2967
6998.09 3008
6998.88 3317
6999.67 3684
7000.46 4188
7001.25 4467
7002.04 4735
7002.83 4791
7003.62 4529
7004.41 4326
7005.20 3885
7005.99 3739
7006.78 3265
7007.57 2915
7008.36 2617
7009.15 2432
7009.94 2247
7010.73 2232
7011.52 2020
7012.31 1978
7013.10 2032
7013.89 1988
7014.68 1961
7015.47 1973
7016.26 2101
7017.05 2083
7017.84 2095
7018.63 2087
7019.42 2064
7020.21 1986
7021.00 1960
7021.79 1918
7022.58 1914
7023.37 1866
7024.16 1780
7024.95 1951
7025.75 1904
7026.54 1826
7027.33 1780
7028.12 1859
7028.91 1902
7029.70 1900
7030.49 1919
7031.28 1866
7032.07 1840
7032.86 1837
7033.66 1767
7034.45 1773
7035.24 1828
7036.03 1851
7036.82 1773
7037.61 1727
7038.40 1824
7039.20 1842
7039.99 1995
7040.78 1984
7041.57 1958
7042.36 1968
7043.15 2085
7043.95 2072
7044.74 2016
7045.53 2044
7046.32 1882
7047.11 1884
7047.91 1993
7048.70 2023
7049.49 2038
7050.28 2139
7051.07 2074
7051.87 2269
7052.66 2187
7053.45 2214
7054.24 2147
7055.04 2047
7055.83 1952
7056.62 1979
7057.41 1865
7058.21 1839
7059.00 1809
7059.79 1907
7060.58 1715
7061.38 1776
7062.17 1619
7062.96 1675
7063.76 1639
7064.55 1709
7065.34 1737
7066.14 1657
7066.93 1732
7067.72 1684
7068.51 1655
7069.31 1732
7070.10 1740
7070.89 1780
7071.69 1653
7072.48 1647
7073.28 1729
7074.07 1759
7074.86 1652
7075.66 1598
7076.45 1535
7077.24 1549
7078.04 1551
7078.83 1558
7079.62 1573
7080.42 1591
7081.21 1640
7082.01 1629
7082.80 1594
7083.59 1611
7084.39 1684
7085.18 1520
7085.98 1650
7086.77 1699
7087.57 1535
7088.36 1576
7089.15 1642
7089.95 1566
7090.74 1425
7091.54 1433
7092.33 1471
7093.13 1451
7093.92 1375
7094.72 1474
7095.51 1499
7096.31 1528
7097.10 1438
7097.89 1332
7098.69 1336
7099.48 1454
7100.28 1305
7101.07 1402
7101.87 1403
7102.66 1410
7103.46 1478
7104.26 1529
7105.05 1442
7105.85 1453
7106.64 1527
7107.44 1305
7108.23 1285
7109.03 1332
7109.82 1376
7110.62 1338
7111.41 1294
7112.21 1254
7113.01 1370
7113.80 1351
7114.60 1291
7115.39 1250
7116.19 1353
7116.98 1299
7117.78 1335
7118.58 1396
7119.37 1365
7120.17 1445
7120.97 1416
7121.76 1403
7122.56 1498
7123.35 1509
7124.15 1452
7124.95 1473
7125.74 1450
7126.54 1348
7127.34 1404
7128.13 1439
7128.93 1416
7129.73 1305
7130.52 1313
7131.32 1430
7132.12 1513
7132.91 1454
7133.71 1498
7134.51 1475
7135.30 1388
7136.10 1323
7136.90 1288
7137.69 1369
7138.49 1326
7139.29 1342
7140.09 1317
7140.88 1301
7141.68 1326
7142.48 1351
7143.28 1308
7144.07 1388
7144.87 1277
7145.67 1328
7146.47 1346
7147.26 1404
7148.06 1345
7148.86 1329
7149.66 1284
7150.45 1345
7151.25 1282
7152.05 1369
7152.85 1311
7153.65 1324
7154.44 1331
7155.24 1312
7156.04 1297
7156.84 1373
7157.64 1317
7158.43 1366
7159.23 1363
7160.03 1343
7160.83 1379
7161.63 1305
7162.43 1284
7163.22 1371
7164.02 1228
7164.82 1220
7165.62 1254
7166.42 1265
7167.22 1260
7168.02 1232
7168.82 1185
7169.61 1186
7170.41 1312
7171.21 1225
7172.01 1234
7172.81 1270
7173.61 1228
7174.41 1175
7175.21 1218
7176.01 1293
7176.81 1186
7177.61 1230
7178.41 1245
7179.20 1228
7180.00 1243
7180.80 1221
7181.60 1248
7182.40 1195
7183.20 1247
7184.00 1319
7184.80 1329
7185.60 1341
7186.40 1351
7187.20 1394
7188.00 1424
7188.80 1295
7189.60 1309
7190.40 1293
7191.20 1242
7192.00 1308
7192.80 1304
7193.60 1168
7194.40 1157
7195.20 1185
7196.00 1211
7196.80 1166
7197.60 1206
7198.40 1264
7199.20 1164
7200.00 1227
7200.81 1204
7201.61 1184
7202.41 1223
7203.21 1147
7204.01 1279
7204.81 1302
7205.61 1234
7206.41 1185
7207.21 1141
7208.01 1168
7208.81 1198
7209.61 1213
7210.42 1222
7211.22 1143
7212.02 1139
7212.82 1199
7213.62 1256
7214.42 1298
7215.22 1184
7216.03 1137
7216.83 1106
7217.63 1193
7218.43 1204
7219.23 1279
7220.03 1264
7220.83 1149
7221.64 1143
7222.44 1334
7223.24 1295
7224.04 1292
7224.84 1378
7225.65 1401
7226.45 1221
7227.25 1212
7228.05 1221
7228.85 1283
7229.66 1218
7230.46 1175
7231.26 1158
7232.06 1187
7232.87 1246
7233.67 1259
7234.47 1163
7235.27 1340
7236.08 1282
7236.88 1313
7237.68 1416
7238.48 1408
7239.29 1388
7240.09 1426
7240.89 1372
7241.70 1412
7242.50 1456
7243.30 1464
7244.10 1396
7244.91 1316
7245.71 1294
7246.51 1385
7247.32 1269
7248.12 1317
7248.92 1370
7249.73 1421
7250.53 1398
7251.33 1374
7252.14 1363
7252.94 1349
7253.74 1272
7254.55 1383
7255.35 1476
7256.15 1343
7256.96 1293
7257.76 1308
7258.57 1321
7259.37 1329
7260.17 1269
7260.98 1455
7261.78 1454
7262.59 1369
7263.39 1488
7264.19 1548
7265.00 1507
7265.80 1513
7266.61 1516
7267.41 1466
7268.22 1659
7269.02 1628
7269.82 1621
7270.63 1545
7271.43 1670
7272.24 1720
7273.04 1651
7273.85 1633
7274.65 1622
7275.46 1730
7276.26 1679
7277.07 1700
7277.87 1729
7278.68 1778
7279.48 1920
7280.29 2004
7281.09 1993
7281.90 2207
7282.70 2359
7283.51 2540
7284.31 2995
7285.12 3275
7285.92 3888
7286.73 4137
7287.53 4145
7288.34 4119
7289.14 3797
7289.95 3431
7290.76 3060
7291.56 2876
7292.37 2615
7293.17 2269
7293.98 2046
7294.78 1977
7295.59 1870
7296.40 1728
7297.20 1737
7298.01 1678
7298.81 1764
7299.62 1756
7300.43 1720
7301.23 1813
7302.04 1760
7302.84 1918
7303.65 1790
7304.46 1928
7305.26 1852
7306.07 1930
7306.88 1918
7307.68 1854
7308.49 1842
7309.30 1960
7310.10 2010
7310.91 2055
7311.72 2053
7312.52 2208
7313.33 2121
7314.14 2255
7314.94 2217
7315.75 2190
7316.56 2224
7317.37 2301
7318.17 2402
7318.98 2525
7319.79 2618
7320.59 2865
7321.40 3049
7322.21 3186
7323.02 3267
7323.82 3172
7324.63 3181
7325.44 3015
7326.25 2849
7327.05 2649
7327.86 2415
7328.67 2237
7329.48 2043
7330.28 1927
7331.09 1877
7331.90 1797
7332.71 1791
7333.52 1672
7334.32 1757
7335.13 1818
7335.94 1782
7336.75 1672
7337.56 1710
7338.36 1801
7339.17 1825
7339.98 1692
7340.79 1845
7341.60 1754
7342.41 1801
7343.22 1705
7344.02 1652
7344.83 1626
7345.64 1662
7346.45 1457
7347.26 1514
7348.07 1572
7348.88 1599
7349.68 1581
7350.49 1489
7351.30 1506
7352.11 1508
7352.92 1593
7353.73 1550
7354.54 1443
7355.35 1529
7356.16 1588
7356.97 1568
7357.78 1645
7358.59 1773
7359.39 1724
7360.20 1682
7361.01 1640
7361.82 1683
7362.63 1769
7363.44 1779
7364.25 1634
7365.06 1549
7365.87 1671
7366.68 1810
7367.49 1796
7368.30 1716
7369.11 1751
7369.92 1764
7370.73 1711
7371.54 1779
7372.35 1738
7373.16 1852
7373.97 1774
7374.78 1736
7375.59 1748
7376.40 1818
7377.21 1790
7378.02 1899
7378.83 2003
7379.64 2112
7380.45 2234
7381.26 2483
7382.08 2620
7382.89 2532
7383.70 2670
7384.51 2645
7385.32 2767
7386.13 2658
7386.94 2468
7387.75 2293
7388.56 2077
7389.37 2050
7390.18 1815
7391.00 1756
7391.81 1696
7392.62 1689
7393.43 1615
7394.24 1648
7395.05 1599
7395.86 1478
7396.67 1544
7397.49 1545
7398.30 1586
7399.11 1618
7399.92 1790
7400.73 1977
7401.54 2047
7402.36 2121
7403.17 2110
7403.98 2143
7404.79 2137
7405.60 2157
7406.42 2039
7407.23 1871
7408.04 1778
7408.85 1713
7409.66 1822
7410.48 1654
7411.29 1561
7412.10 1446
7412.91 1490
7413.73 1459
7414.54 1350
7415.35 1398
7416.16 1388
7416.98 1479
7417.79 1458
7418.60 1444
7419.41 1467
7420.23 1337
7421.04 1321
7421.85 1345
7422.66 1391
7423.48 1329
7424.29 1251
7425.10 1192
7425.92 1344
7426.73 1396
7427.54 1332
7428.36 1198
7429.17 1178
7429.98 1365
7430.80 1446
7431.61 1406
7432.42 1237
7433.24 1345
7434.05 1325
7434.86 1370
7435.68 1246
7436.49 1279
7437.30 1152
7438.12 1277
7438.93 1255
7439.74 1227
7440.56 1265
7441.37 1377
7442.19 1346
7443.00 1347
7443.81 1364
7444.63 1403
7445.44 1334
7446.26 1266
7447.07 1301
7447.89 1378
7448.70 1265
7449.51 1298
7450.33 1297
7451.14 1246
7451.96 1338
7452.77 1187
7453.59 1181
7454.40 1334
7455.22 1237
7456.03 1275
7456.85 1428
7457.66 1377
7458.47 1259
7459.29 1241
7460.10 1323
7460.92 1273
7461.73 1295
7462.55 1189
7463.36 1212
7464.18 1276
7464.99 1290
7465.81 1335
7466.63 1305
7467.44 1335
7468.26 1330
7469.07 1255
7469.89 1257
7470.70 1396
7471.52 1319
7472.33 1280
7473.15 1253
7473.96 1315
7474.78 1311
7475.60 1264
7476.41 1261
7477.23 1179
7478.04 1107
7478.86 1190
7479.68 1233
7480.49 1228
7481.31 1153
7482.12 1142
7482.94 1174
7483.76 1251
7484.57 1210
7485.39 1244
7486.21 1269
7487.02 1175
7487.84 1181
7488.65 1256
7489.47 1191
7490.29 1187
7491.10 1191
7491.92 1194
7492.74 1132
7493.55 1175
7494.37 1215
7495.19 1168
7496.01 1221
7496.82 1251
7497.64 1175
7498.46 1126
7499.27 1153
7500.09 1204
7500.91 1150
7501.72 1103
7502.54 1061
7503.36 1113
7504.18 1195
7504.99 1116
7505.81 1125
7506.63 1167
7507.45 1184
7508.26 1184
7509.08 1192
7509.90 1151
7510.72 1168
7511.53 1133
7512.35 1129
7513.17 1119
7513.99 1108
7514.81 1086
7515.62 1148
7516.44 1199
7517.26 1105
7518.08 1117
7518.90 1116
7519.71 1153
7520.53 1135
7521.35 1097
7522.17 1108
7522.99 1069
7523.81 1142
7524.62 1087
7525.44 1078
7526.26 1089
7527.08 1070
7527.90 1129
7528.72 1103
7529.54 1165
7530.35 1196
7531.17 1251
7531.99 1158
7532.81 1208
7533.63 1153
7534.45 1211
7535.27 1152
7536.09 1164
7536.91 1262
7537.73 1270
7538.54 1253
7539.36 1104
7540.18 1207
7541.00 1146
7541.82 1173
7542.64 1232
7543.46 1272
7544.28 1235
7545.10 1216
7545.92 1250
7546.74 1304
7547.56 1260
7548.38 1326
7549.20 1269
7550.02 1286
7550.84 1291
7551.66 1180
7552.48 1126
7553.30 1222
7554.12 1182
7554.94 1318
7555.76 1304
7556.58 1306
7557.40 1343
7558.22 1377
7559.04 1319
7559.86 1366
7560.68 1354
7561.50 1320
7562.32 1372
7563.14 1402
7563.96 1346
7564.78 1269
7565.60 1326
7566.42 1283
7567.24 1196
7568.07 1220
7568.89 1276
7569.71 1266
7570.53 1261
7571.35 1267
7572.17 1264
7572.99 1201
7573.81 1269
7574.63 1339
7575.45 1238
7576.28 1199
7577.10 1161
7577.92 1280
7578.74 1285
7579.56 1231
7580.38 1283
7581.20 1274
7582.03 1226
7582.85 1244
7583.67 1342
7584.49 1298
7585.31 1380
7586.13 1332
7586.96 1478
7587.78 1414
7588.60 1405
7589.42 1433
7590.24 1492
7591.07 1424
7591.89 1512
7592.71 1586
7593.53 1578
7594.35 1483
7595.18 1437
7596.00 1517
7596.82 1496
7597.64 1537
7598.47 1514
7599.29 1418
7600.11 1573
7600.93 1568
7601.76 1634
7602.58 1608
7603.40 1782
7604.22 1884
7605.05 1873
7605.87 1929
7606.69 2124
7607.52 2048
7608.34 2020
7609.16 1973
7609.99 1911
7610.81 1878
7611.63 1748
7612.45 1670
7613.28 1660
7614.10 1702
7614.92 1774
7615.75 1722
7616.57 1635
7617.40 1750
7618.22 1855
7619.04 1778
7619.87 1672
7620.69 1723
7621.51 1685
7622.34 1714
7623.16 1611
7623.98 1695
7624.81 1734
7625.63 1665
7626.46 1694
7627.28 1685
7628.10 1689
7628.93 1798
7629.75 1872
7630.58 2016
7631.40 2113
7632.23 2228
7633.05 2510
7633.87 2687
7634.70 2623
7635.52 2434
7636.35 2358
7637.17 2288
7638.00 2082
7638.82 1811
7639.65 1644
7640.47 1680
7641.30 1531
7642.12 1433
7642.95 1344
7643.77 1308
7644.59 1370
7645.42 1427
7646.24 1375
7647.07 1390
7647.90 1379
7648.72 1327
7649.55 1335
7650.37 1265
7651.20 1334
7652.02 1269
7652.85 1258
7653.67 1272
7654.50 1210
7655.32 1161
7656.15 1208
7656.97 1191
7657.80 1163
7658.63 1163
7659.45 1244
7660.28 1171
7661.10 1098
7661.93 1124
7662.76 1127
7663.58 1181
7664.41 1163
7665.23 1169
7666.06 1168
7666.89 1160
7667.71 1231
7668.54 1180
7669.36 1203
7670.19 1192
7671.02 1126
7671.84 1266
7672.67 1265
7673.50 1285
7674.32 1165
7675.15 1195
7675.98 1215
7676.80 1086
7677.63 1171
7678.46 1161
7679.28 1115
7680.11 1125
7680.94 1085
7681.76 1077
7682.59 1076
7683.42 1083
7684.25 1080
7685.07 1137
7685.90 1192
7686.73 1200
7687.55 1135
7688.38 1112
7689.21 1107
7690.04 1146
7690.86 1113
7691.69 1051
7692.52 1199
7693.35 1136
7694.17 1202
7695.00 1282
7695.83 1267
7696.66 1221
7697.48 1148
7698.31 1210
7699.14 1200
7699.97 1178
7700.80 1193
7701.62 1236
7702.45 1115
7703.28 1197
7704.11 1205
7704.94 1175
7705.77 1191
7706.59 1152
7707.42 1126
7708.25 1122
7709.08 1137
7709.91 1133
7710.74 1072
7711.56 1093
7712.39 1051
7713.22 1133
7714.05 1064
7714.88 1147
7715.71 1122
7716.54 1032
7717.37 1116
7718.19 1103
7719.02 1040
7719.85 1097
7720.68 1018
7721.51 1077
7722.34 1055
7723.17 1024
7724.00 1094
7724.83 1011
7725.66 1021
7726.49 1092
7727.32 949
7728.14 1085
7728.97 1025
7729.80 1103
7730.63 1084
7731.46 1081
7732.29 1094
7733.12 1164
7733.95 1095
7734.78 1056
7735.61 1061
7736.44 1050
7737.27 1117
7738.10 1058
7738.93 1048
7739.76 1086
7740.59 978
7741.42 1009
7742.25 1101
7743.08 1103
7743.91 1156
7744.74 1181
7745.57 1257
7746.40 1334
7747.23 1450
7748.06 1579
7748.90 1648
7749.73 1800
7750.56 1851
7751.39 1772
7752.22 1690
7753.05 1540
7753.88 1445
7754.71 1475
7755.54 1402
7756.37 1311
7757.20 1215
7758.03 1049
7758.87 1040
7759.70 1026
7760.53 1005
7761.36 1052
7762.19 1064
7763.02 1044
7763.85 1077
7764.68 1170
7765.52 1086
7766.35 1165
7767.18 1071
7768.01 1092
7768.84 1084
7769.67 1121
7770.51 1077
7771.34 969
7772.17 939
7773.00 951
7773.83 1056
7774.67 1028
7775.50 947
7776.33 935
7777.16 912
7777.99 963
7778.83 998
7779.66 1137
7780.49 1146
7781.32 989
7782.15 1039
7782.99 1019
7783.82 1023
7784.65 999
7785.48 1064
7786.32 1046
7787.15 1179
7787.98 1114
7788.82 1166
7789.65 1070
7790.48 981
7791.31 982
7792.15 1106
7792.98 1027
7793.81 1018
7794.65 1000
7795.48 1061
7796.31 1070
7797.14 1001
7797.98 988
7798.81 992
7799.64 1035
7800.48 1016
7801.31 1049
7802.14 1027
7802.98 1061
7803.81 1119
7804.65 978
7805.48 1025
7806.31 1038
7807.15 1013
7807.98 1042
7808.81 1107
7809.65 988
7810.48 987
7811.32 1056
7812.15 1006
7812.98 1027
7813.82 1103
7814.65 1085
7815.49 1193
7816.32 1108
7817.15 1102
7817.99 1125
7818.82 1199
7819.66 1167
7820.49 1177
7821.33 1199
7822.16 1126
7822.99 1052
7823.83 1123
7824.66 1079
7825.50 1089
7826.33 1087
7827.17 1024
7828.00 1118
7828.84 1146
7829.67 1022
7830.51 1063
7831.34 1202
7832.18 1153
7833.01 1158
7833.85 1076
7834.68 1126
7835.52 1057
7836.35 1056
7837.19 1044
7838.02 1098
7838.86 1063
7839.69 1006
7840.53 1001
7841.37 994
7842.20 1029
7843.04 1077
7843.87 1019
7844.71 1126
7845.54 1030
7846.38 1057
7847.22 1064
7848.05 996
7848.89 1017
7849.72 976
7850.56 1046
7851.40 999
7852.23 1023
7853.07 1032
7853.90 997
7854.74 1009
7855.58 1051
7856.41 1063
7857.25 1036
7858.09 1063
7858.92 1059
7859.76 1050
7860.60 1117
7861.43 1174
7862.27 1111
7863.11 1049
7863.94 1039
7864.78 1066
7865.62 1108
7866.45 1037
7867.29 979
7868.13 1019
7868.96 1069
7869.80 1118
7870.64 972
7871.47 995
7872.31 1056
7873.15 1016
7873.99 1013
7874.82 1041
7875.66 910
7876.50 1017
7877.34 1071
7878.17 1050
7879.01 1037
7879.85 1058
7880.69 1131
7881.52 1129
7882.36 1129
7883.20 912
7884.04 945
7884.87 1062
7885.71 1003
7886.55 989
7887.39 961
7888.23 962
7889.06 929
7889.90 1080
7890.74 1035
7891.58 1055
7892.42 1030
7893.26 1197
7894.09 1102
7894.93 1064
7895.77 1090
7896.61 1135
7897.45 1120
7898.29 1008
7899.12 951
7899.96 1117
7900.80 1287
7901.64 1213
7902.48 1212
7903.32 1223
7904.16 1139
7905.00 1160
7905.83 1197
7906.67 1223
7907.51 1128
7908.35 1051
7909.19 1000
7910.03 999
7910.87 937
7911.71 968
7912.55 1058
7913.39 1036
7914.23 1142
7915.07 1002
7915.91 982
7916.75 1068
7917.58 1175
7918.42 1118
7919.26 1234
7920.10 1133
7920.94 1235
7921.78 1226
7922.62 1089
7923.46 1108
7924.30 1072
7925.14 1040
7925.98 1031
7926.82 981
7927.66 908
7928.50 942
7929.34 920
7930.18 917
7931.02 1023
7931.86 981
7932.70 935
7933.55 1063
7934.39 978
7935.23 915
7936.07 904
7936.91 883
7937.75 898
7938.59 972
7939.43 926
7940.27 910
7941.11 1006
7941.95 982
7942.79 900
7943.63 954
7944.47 994
7945.32 1037
7946.16 966
7947.00 948
7947.84 916
7948.68 939
7949.52 938
7950.36 1011
7951.20 992
7952.05 948
7952.89 959
7953.73 978
7954.57 970
7955.41 988
7956.25 941
7957.10 997
7957.94 1000
7958.78 923
7959.62 1035
7960.46 971
7961.30 1051
7962.15 1000
7962.99 994
7963.83 975
7964.67 898
7965.51 986
7966.36 999
7967.20 975
7968.04 1003
7968.88 999
7969.73 1025
7970.57 1047
7971.41 1041
7972.25 1050
7973.10 1131
7973.94 1052
7974.78 1091
7975.62 1013
7976.47 1068
7977.31 1066
7978.15 1123
7978.99 1020
7979.84 985
7980.68 1062
7981.52 1026
7982.37 1067
7983.21 1130
7984.05 1013
7984.90 1080
7985.74 1065
7986.58 1057
7987.43 1040
7988.27 1030
7989.11 1033
7989.96 1055
7990.80 1049
7991.64 1023
7992.49 970
7993.33 1065
7994.17 1011
7995.02 987
7995.86 965
7996.70 979
7997.55 960
7998.39 943
7999.24 967
8000.08 989
8000.92 972
8001.77 876
8002.61 934
8003.46 962
8004.30 909
8005.14 959
8005.99 1021
8006.83 917
8007.68 802
8008.52 926
8009.37 999
8010.21 900
8011.06 918
8011.90 939
8012.74 988
8013.59 908
8014.43 959
8015.28 978
8016.12 924
8016.97 892
8017.81 936
8018.66 922
8019.50 857
8020.35 869
8021.19 907
8022.04 871
8022.88 870
8023.73 838
8024.57 828
8025.42 828
8026.26 803
8027.11 817
8027.96 857
8028.80 918
8029.65 903
8030.49 876
8031.34 882
8032.18 884
8033.03 843
8033.87 783
8034.72 832
8035.57 873
8036.41 892
8037.26 948
8038.10 927
8038.95 887
8039.80 863
8040.64 853
8041.49 860
8042.33 944
8043.18 945
8044.03 891
8044.87 842
8045.72 724
8046.57 848
8047.41 860
8048.26 812
8049.11 839
8049.95 855
8050.80 826
8051.64 777
8052.49 824
8053.34 903
8054.19 870
8055.03 809
8055.88 849
8056.73 847
8057.57 927
8058.42 935
8059.27 970
8060.11 929
8060.96 858
8061.81 890
8062.66 914
8063.50 934
8064.35 848
8065.20 809
8066.05 822
8066.89 861
8067.74 834
8068.59 872
8069.44 902
8070.28 851
8071.13 824
8071.98 861
8072.83 917
8073.67 830
8074.52 872
8075.37 927
8076.22 948
8077.07 909
8077.91 850
8078.76 840
8079.61 830
8080.46 793
8081.31 835
8082.15 814
8083.00 838
8083.85 868
8084.70 857
8085.55 850
8086.40 854
8087.25 757
8088.09 838
8088.94 887
8089.79 893
8090.64 882
8091.49 942
8092.34 882
8093.19 794
8094.04 881
8094.88 950
8095.73 777
8096.58 805
8097.43 879
8098.28 832
8099.13 811
8099.98 851
8100.83 818
8101.68 920
8102.53 844
8103.38 856
8104.23 866
8105.07 863
8105.92 960
8106.77 992
8107.62 948
8108.47 964
8109.32 846
8110.17 884
8111.02 901
8111.87 916
8112.72 833
8113.57 912
8114.42 859
8115.27 854
8116.12 919
8116.97 975
8117.82 848
8118.67 862
8119.52 884
8120.37 875
8121.22 817
8122.07 834
8122.92 969
8123.77 967
8124.63 938
8125.48 875
8126.33 947
8127.18 939
8128.03 902
8128.88 972
8129.73 985
8130.58 994
8131.43 1004
8132.28 1032
8133.13 1013
8133.98 960
8134.83 901
8135.69 884
8136.54 885
8137.39 962
8138.24 987
8139.09 1013
8139.94 982
8140.79 966
8141.64 1092
8142.50 1132
8143.35 1142
8144.20 1140
8145.05 1146
8145.90 1111
8146.75 1081
8147.61 1128
8148.46 1051
8149.31 1017
8150.16 1034
8151.01 1088
8151.86 1137
8152.72 963
8153.57 1019
8154.42 1001
8155.27 1044
8156.13 1034
8156.98 1078
8157.83 1176
8158.68 1121
8159.53 1107
8160.39 1066
8161.24 1104
8162.09 1053
8162.94 1024
8163.80 1078
8164.65 1079
8165.50 1039
8166.35 960
8167.21 1014
8168.06 967
8168.91 963
8169.77 1014
8170.62 983
8171.47 953
8172.32 921
8173.18 944
8174.03 984
8174.88 983
8175.74 912
8176.59 905
8177.44 912
8178.30 947
8179.15 897
8180.00 889
8180.86 860
8181.71 789
8182.56 829
8183.42 899
8184.27 909
8185.12 836
8185.98 787
8186.83 904
8187.69 891
8188.54 869
8189.39 834
8190.25 934
8191.10 909
8191.96 854
8192.81 853
8193.66 893
8194.52 846
8195.37 917
8196.23 835
8197.08 815
8197.94 922
8198.79 903
8199.64 908
8200.50 896
8201.35 861
8202.21 843
8203.06 849
8203.92 964
8204.77 926
8205.63 939
8206.48 923
8207.34 908
8208.19 934
8209.05 952
8209.90 1013
8210.76 1005
8211.61 1069
8212.47 1020
8213.32 990
8214.18 966
8215.03 909
8215.89 991
8216.74 919
8217.60 1012
8218.45 954
8219.31 948
8220.16 951
8221.02 943
8221.87 951
8222.73 1013
8223.59 984
8224.44 1092
8225.30 1052
8226.15 1037
8227.01 975
8227.87 996
8228.72 923
8229.58 898
8230.43 984
8231.29 978
8232.15 933
8233.00 879
8233.86 839
8234.71 981
8235.57 915
8236.43 851
8237.28 877
8238.14 894
8239.00 899
8239.85 925
8240.71 888
8241.57 900
8242.42 889
8243.28 867
8244.14 847
8244.99 960
8245.85 867
8246.71 850
8247.56 790
8248.42 812
8249.28 844
8250.13 902
8250.99 942
8251.85 880
8252.71 783
8253.56 778
8254.42 885
8255.28 909
8256.13 938
8256.99 896
8257.85 857
8258.71 884
8259.56 858
8260.42 887
8261.28 876
8262.14 907
8263.00 846
8263.85 836
8264.71 806
8265.57 796
8266.43 846
8267.28 867
8268.14 817
8269.00 763
8269.86 796
8270.72 883
8271.58 883
8272.43 850
8273.29 843
8274.15 833
8275.01 803
8275.87 901
8276.73 910
8277.58 874
8278.44 820
8279.30 898
8280.16 876
8281.02 846
8281.88 879
8282.74 861
8283.59 867
8284.45 835
8285.31 880
8286.17 901
8287.03 919
8287.89 829
8288.75 863
8289.61 840
8290.47 836
8291.33 921
8292.18 983
8293.04 895
8293.90 923
8294.76 945
8295.62 920
8296.48 834
8297.34 860
8298.20 954
8299.06 860
8299.92 846
8300.78 936
8301.64 925
8302.50 911
8303.36 981
8304.22 923
8305.08 888
8305.94 1001
8306.80 931
8307.66 984
8308.52 1036
8309.38 995
8310.24 1003
8311.10 1038
8311.96 1006
8312.82 967
8313.68 969
8314.54 1001
8315.40 1027
8316.26 1033
8317.12 1007
8317.98 1020
8318.84 1114
8319.70 1158
8320.56 1145
8321.43 1017
8322.29 1047
8323.15 947
8324.01 982
8324.87 905
8325.73 927
8326.59 945
8327.45 942
8328.31 874
8329.17 934
8330.04 884
8330.90 851
8331.76 832
8332.62 874
8333.48 906
8334.34 938
8335.20 923
8336.07 887
8336.93 901
8337.79 907
8338.65 916
8339.51 891
8340.37 917
8341.24 920
8342.10 897
8342.96 905
8343.82 990
8344.68 999
8345.54 928
8346.41 968
8347.27 1029
8348.13 991
8348.99 1000
8349.86 986
8350.72 1015
8351.58 978
8352.44 963
8353.31 961
8354.17 826
8355.03 839
8355.89 885
8356.76 916
8357.62 946
8358.48 936
8359.34 891
8360.21 979
8361.07 1019
8361.93 957
8362.79 968
8363.66 908
8364.52 953
8365.38 1061
8366.25 999
8367.11 997
8367.97 958
8368.84 874
8369.70 942
8370.56 976
8371.43 909
8372.29 930
8373.15 947
8374.02 938
8374.88 947
8375.74 999
8376.61 972
8377.47 995
8378.33 971
8379.20 998
8380.06 1017
8380.93 1015
8381.79 1072
8382.65 1021
8383.52 1045
8384.38 1008
8385.25 1135
8386.11 1246
8386.97 1156
8387.84 1238
8388.70 1303
8389.57 1194
8390.43 1174
8391.30 1095
8392.16 1108
8393.02 1071
8393.89 1132
8394.75 1176
8395.62 1086
8396.48 1083
8397.35 1060
8398.21 1161
8399.08 1066
8399.94 1109
8400.81 1103
8401.67 1116
8402.54 1134
8403.40 1159
8404.27 1166
8405.13 1158
8406.00 1205
8406.86 1115
8407.73 1080
8408.59 1201
8409.46 1122
8410.32 1190
8411.19 1128
8412.05 1166
8412.92 1319
8413.78 1169
8414.65 1195
8415.52 1319
8416.38 1282
8417.25 1187
8418.11 1184
8418.98 1212
8419.84 1309
8420.71 1259
8421.58 1229
8422.44 1205
8423.31 1299
8424.17 1362
8425.04 1468
8425.91 1352
8426.77 1277
8427.64 1372
8428.51 1357
8429.37 1353
8430.24 1399
8431.10 1457
8431.97 1428
8432.84 1409
8433.70 1433
8434.57 1479
8435.44 1548
8436.30 1507
8437.17 1632
8438.04 1570
8438.90 1595
8439.77 1539
8440.64 1683
8441.51 1707
8442.37 1756
8443.24 1814
8444.11 1856
8444.97 1888
8445.84 1961
8446.71 1959
8447.58 1944
8448.44 1890
8449.31 1830
8450.18 1872
8451.04 1911
8451.91 2025
8452.78 2103
8453.65 2219
8454.51 2427
8455.38 2684
8456.25 2984
8457.12 3248
8457.99 3561
8458.85 3682
8459.72 3874
8460.59 3950
8461.46 3885
8462.33 3671
8463.19 3234
8464.06 3071
8464.93 3009
8465.80 2705
8466.67 2667
8467.53 2759
8468.40 2875
8469.27 3109
8470.14 3634
8471.01 4135
8471.88 4595
8472.75 4711
8473.61 4961
8474.48 4621
8475.35 4248
8476.22 3726
8477.09 3262
8477.96 2941
8478.83 2569
8479.70 2386
8480.56 2093
8481.43 1949
8482.30 1758
8483.17 1812
8484.04 1637
8484.91 1676
8485.78 1709
8486.65 1583
8487.52 1652
8488.39 1625
8489.26 1683
8490.13 1605
8491.00 1572
8491.87 1694
8492.73 1577
8493.60 1544
8494.47 1479
8495.34 1556
8496.21 1557
8497.08 1466
8497.95 1476
8498.82 1510
8499.69 1544
8500.56 1593
8501.43 1447
8502.30 1459
8503.17 1511
8504.04 1423
8504.91 1400
8505.78 1539
8506.65 1475
8507.52 1537
8508.39 1465
8509.27 1457
8510.14 1556
8511.01 1599
8511.88 1592
8512.75 1592
8513.62 1614
8514.49 1521
8515.36 1482
8516.23 1501
8517.10 1508
8517.97 1413
8518.84 1450
8519.71 1444
8520.59 1385
8521.46 1434
8522.33 1424
8523.20 1335
8524.07 1373
8524.94 1341
8525.81 1485
8526.68 1449
8527.55 1483
8528.43 1486
8529.30 1440
8530.17 1595
8531.04 1523
8531.91 1480
8532.78 1518
8533.66 1512
8534.53 1651
8535.40 1587
8536.27 1528
8537.14 1582
8538.01 1505
8538.89 1606
8539.76 1518
8540.63 1454
8541.50 1481
8542.38 1569
8543.25 1513
8544.12 1464
8544.99 1431
8545.86 1450
8546.74 1506
8547.61 1372
8548.48 1403
8549.35 1537
8550.23 1524
8551.10 1595
8551.97 1598
8552.84 1612
8553.72 1739
8554.59 1907
8555.46 1915
8556.34 1921
8557.21 1927
8558.08 1883
8558.95 1872
8559.83 1731
8560.70 1743
8561.57 1608
8562.45 1447
8563.32 1371
8564.19 1361
8565.07 1409
8565.94 1281
8566.81 1271
8567.69 1324
8568.56 1293
8569.43 1233
8570.31 1238
8571.18 1197
8572.05 1199
8572.93 1317
8573.80 1229
8574.68 1179
8575.55 1172
8576.42 1134
8577.30 1206
8578.17 1172
8579.05 1179
8579.92 1169
8580.79 1113
8581.67 995
8582.54 1026
8583.42 1110
8584.29 1070
8585.16 1107
8586.04 1069
8586.91 1092
8587.79 1091
8588.66 1013
8589.54 1045
8590.41 1139
8591.29 1091
8592.16 1066
8593.04 1065
8593.91 1117
8594.78 1135
8595.66 1081
8596.53 1173
8597.41 1182
8598.28 1188
8599.16 1222
8600.03 1161
8600.91 1063
8601.78 1126
8602.66 1120
8603.54 1186
8604.41 1155
8605.29 1147
8606.16 1145
8607.04 1179
8607.91 1189
8608.79 1089
8609.66 1147
8610.54 1189
8611.41 1169
8612.29 1194
8613.17 1062
8614.04 1116
8614.92 1202
8615.79 1130
8616.67 1156
8617.55 1152
8618.42 1101
8619.30 1111
8620.17 1133
8621.05 1221
8621.93 1164
8622.80 1172
8623.68 1203
8624.55 1158
8625.43 1259
8626.31 1264
8627.18 1287
8628.06 1309
8628.94 1252
8629.81 1245
8630.69 1234
8631.57 1149
8632.44 1077
8633.32 1092
8634.20 1171
8635.07 1121
8635.95 1088
8636.83 1111
8637.71 1066
8638.58 1139
8639.46 1102
8640.34 1150
8641.21 1073
8642.09 1131
8642.97 1102
8643.85 1131
8644.72 1157
8645.60 1227
8646.48 1219
8647.35 1152
8648.23 1127
8649.11 1171
8649.99 1237
8650.87 1207
8651.74 1132
8652.62 1099
8653.50 1169
8654.38 1172
8655.25 1260
8656.13 1154
8657.01 1184
8657.89 1086
8658.77 1171
8659.64 1167
8660.52 1180
8661.40 1180
8662.28 1185
8663.16 1126
8664.04 1178
8664.91 1158
8665.79 1197
8666.67 1142
8667.55 1175
8668.43 1212
8669.31 1246
8670.19 1241
8671.06 1265
8671.94 1218
8672.82 1274
8673.70 1367
8674.58 1490
8675.46 1416
8676.34 1411
8677.22 1455
8678.10 1435
8678.97 1458
8679.85 1467
8680.73 1381
8681.61 1438
8682.49 1249
8683.37 1286
8684.25 1282
8685.13 1339
8686.01 1267
8686.89 1288
8687.77 1396
8688.65 1317
8689.53 1429
8690.41 1635
8691.29 1768
8692.17 1801
8693.05 2063
8693.93 2195
8694.81 2276
8695.69 2320
8696.57 2327
8697.45 2112
8698.33 1935
8699.21 1859
8700.09 1718
8700.97 1570
8701.85 1393
8702.73 1348
8703.61 1283
8704.49 1280
8705.37 1286
8706.25 1242
8707.13 1157
8708.01 1132
8708.89 1071
8709.77 1122
8710.65 1165
8711.53 1205
8712.41 1135
8713.29 1111
8714.17 1100
8715.06 1071
8715.94 980
8716.82 1003
8717.70 1066
8718.58 1053
8719.46 1074
8720.34 1011
8721.22 1054
8722.10 1128
8722.99 1146
8723.87 1079
8724.75 1127
8725.63 1096
8726.51 1083
8727.39 1113
8728.27 1133
8729.16 1175
8730.04 1209
8730.92 1113
8731.80 1144
8732.68 1180
8733.56 1195
8734.45 1110
8735.33 1139
8736.21 1285
8737.09 1225
8737.97 1139
8738.86 1135
8739.74 1174
8740.62 1167
8741.50 1242
8742.39 1108
8743.27 1090
8744.15 1185
8745.03 1085
8745.92 1150
8746.80 1102
8747.68 1198
8748.56 1173
8749.45 1180
8750.33 1118
8751.21 1127
8752.09 1205
8752.98 1173
8753.86 1214
8754.74 1273
8755.63 1356
8756.51 1339
8757.39 1445
8758.27 1448
8759.16 1509
8760.04 1673
8760.92 1720
8761.81 1708
8762.69 1571
8763.57 1485
8764.46 1560
8765.34 1554
8766.22 1449
8767.11 1416
8767.99 1485
8768.88 1524
8769.76 1444
8770.64 1395
8771.53 1383
8772.41 1407
8773.29 1540
8774.18 1479
8775.06 1483
8775.95 1447
8776.83 1491
8777.71 1631
8778.60 1520
8779.48 1508
8780.37 1449
8781.25 1631
8782.14 1745
8783.02 1743
8783.90 1771
8784.79 1782
8785.67 1811
8786.56 1739
8787.44 1604
8788.33 1554
8789.21 1517
8790.10 1383
8790.98 1369
8791.87 1305
8792.75 1348
8793.64 1286
8794.52 1380
8795.41 1306
8796.29 1275
8797.18 1407
8798.06 1475
8798.95 1523
8799.83 1539
8800.72 1471
8801.60 1404
8802.49 1478
8803.37 1393
8804.26 1320
8805.14 1188
8806.03 1135
8806.91 1162
8807.80 1172
8808.69 1078
8809.57 1079
8810.46 1107
8811.34 1172
8812.23 1140
8813.11 1117
8814.00 1183
8814.89 1157
8815.77 1173
8816.66 1209
8817.54 1139
8818.43 1063
8819.32 1080
8820.20 1061
8821.09 1081
8821.98 1062
8822.86 1120
8823.75 1098
8824.64 1110
8825.52 1063
8826.41 1058
8827.29 1020
8828.18 1044
8829.07 1039
8829.95 1044
8830.84 1091
8831.73 1107
8832.62 1074
8833.50 1052
8834.39 941
8835.28 1026
8836.16 1028
8837.05 1015
8837.94 1040
8838.82 1029
8839.71 948
8840.60 971
8841.49 940
8842.37 1058
8843.26 984
8844.15 953
8845.04 989
8845.92 965
8846.81 917
8847.70 947
8848.59 961
8849.47 993
8850.36 955
8851.25 1010
8852.14 965
8853.03 1032
8853.91 952
8854.80 920
8855.69 959
8856.58 940
8857.47 1008
8858.35 992
8859.24 928
8860.13 913
8861.02 861
8861.91 854
8862.79 902
8863.68 899
8864.57 995
8865.46 978
8866.35 908
8867.24 932
8868.13 943
8869.01 861
8869.90 890
8870.79 835
8871.68 865
8872.57 901
8873.46 902
8874.35 843
8875.24 821
8876.13 853
8877.01 886
8877.90 836
8878.79 821
8879.68 849
8880.57 751
8881.46 862
8882.35 847
8883.24 797
8884.13 833
8885.02 866
8885.91 773
8886.80 744
8887.69 784
8888.58 749
8889.47 755
8890.36 734
8891.25 773
8892.14 750
8893.03 763
8893.92 818
8894.81 779
8895.70 740
8896.59 721
8897.48 778
8898.37 814
8899.26 791
8900.15 764
8901.04 784
8901.93 733
8902.82 776
8903.71 698
8904.60 728
8905.49 787
8906.38 841
8907.27 809
8908.16 764
8909.05 772
8909.94 749
8910.83 769
8911.72 754
8912.61 792
8913.51 801
8914.40 734
8915.29 777
8916.18 808
8917.07 825
8917.96 797
8918.85 781
8919.74 768
8920.63 723
8921.53 763
8922.42 675
8923.31 697
8924.20 767
8925.09 788
8925.98 761
8926.87 718
8927.77 749
8928.66 755
8929.55 823
8930.44 674
8931.33 714
8932.22 678
8933.12 730
8934.01 734
8934.90 705
8935.79 698
8936.68 615
8937.58 643
8938.47 670
8939.36 650
8940.25 667
8941.15 649
8942.04 685
8942.93 705
8943.82 752
8944.72 701
8945.61 695
8946.50 636
8947.39 666
8948.29 676
8949.18 705
8950.07 632
8950.96 668
8951.86 653
8952.75 641
8953.64 718
8954.54 786
8955.43 680
8956.32 780
8957.21 762
8958.11 728
8959.00 721
8959.89 708
8960.79 678
8961.68 759
8962.57 744
8963.47 754
8964.36 712
8965.25 675
8966.15 674
8967.04 746
8967.94 739
8968.83 809
8969.72 771
8970.62 731
8971.51 709
8972.40 712
8973.30 739
8974.19 672
8975.09 660
8975.98 609
8976.87 634
8977.77 631
8978.66 621
8979.56 637
8980.45 660
8981.35 654
8982.24 612
8983.13 680
8984.03 688
8984.92 682
8985.82 617
8986.71 634
8987.61 649
8988.50 715
8989.40 625
8990.29 650
8991.19 600
8992.08 618
8992.98 580
8993.87 591
8994.77 561
8995.66 608
8996.56 647
8997.45 646
8998.35 605
8999.24 581
9000.14 628
9001.03 620
9001.93 627
9002.82 641
9003.72 606
9004.61 572
9005.51 633
9006.40 590
9007.30 592
9008.19 574
9009.09 655
9009.99 648
9010.88 633
9011.78 639
9012.67 635
9013.57 666
9014.47 606
9015.36 709
9016.26 657
9017.15 723
9018.05 651
9018.95 576
9019.84 582
9020.74 642
9021.63 653
9022.53 631
9023.43 622
9024.32 634
9025.22 633
9026.12 599
9027.01 656
9027.91 597
9028.81 631
9029.70 570
9030.60 591
9031.50 634
9032.39 625
9033.29 626
9034.19 564
9035.08 600
9035.98 608
9036.88 688
9037.78 592
9038.67 633
9039.57 650
9040.47 662
9041.37 612
9042.26 642
9043.16 582
9044.06 583
9044.95 627
9045.85 596
9046.75 620
9047.65 630
9048.54 570
9049.44 591
9050.34 540
9051.24 606
9052.14 565
9053.03 603
9053.93 615
9054.83 642
9055.73 692
9056.63 638
9057.52 596
9058.42 676
9059.32 631
9060.22 607
9061.12 613
9062.02 656
9062.91 637
9063.81 637
9064.71 585
9065.61 616
9066.51 617
9067.41 665
9068.30 635
9069.20 582
9070.10 595
9071.00 642
9071.90 534
9072.80 629
9073.70 649
9074.60 650
9075.50 592
9076.39 649
9077.29 627
9078.19 626
9079.09 638
9079.99 632
9080.89 616
9081.79 620
9082.69 553
9083.59 537
9084.49 611
9085.39 565
9086.29 572
9087.19 607
9088.09 686
9088.99 639
9089.88 586
9090.78 621
9091.68 611
9092.58 625
9093.48 648
9094.38 599
9095.28 654
9096.18 696
9097.08 589
9097.98 550
9098.88 596
9099.78 688
9100.68 632
9101.59 678
9102.49 636
9103.39 618
9104.29 637
9105.19 591
9106.09 561
9106.99 621
9107.89 557
9108.79 532
9109.69 601
9110.59 590
9111.49 611
9112.39 613
9113.29 625
9114.19 550
9115.09 581
9116.00 640
9116.90 652
9117.80 616
9118.70 665
9119.60 632
9120.50 583
9121.40 561
9122.30 590
9123.21 616
9124.11 554
9125.01 512
9125.91 615
9126.81 580
9127.71 573
9128.61 607
9129.52 650
9130.42 626
9131.32 614
9132.22 599
9133.12 608
9134.02 575
9134.93 564
9135.83 528
9136.73 554
9137.63 574
9138.53 577
9139.44 608
9140.34 597
9141.24 540
9142.14 605
9143.05 576
9143.95 560
9144.85 590
9145.75 581
9146.66 600
9147.56 586
9148.46 601
9149.36 494
9150.27 553
9151.17 532
9152.07 577
9152.97 568
9153.88 530
9154.78 552
9155.68 561
9156.59 595
9157.49 640
9158.39 579
9159.30 489
9160.20 550
9161.10 588
9162.01 576
9162.91 589
9163.81 569
9164.72 604
9165.62 571
9166.52 551
9167.43 551
9168.33 535
9169.23 540
9170.14 550
9171.04 575
9171.94 601
9172.85 609
9173.75 634
9174.66 641
9175.56 638
9176.46 592
9177.37 621
9178.27 590
9179.18 609
9180.08 591
9180.98 552
9181.89 590
9182.79 661
9183.70 618
9184.60 606
9185.51 622
9186.41 701
9187.32 655
9188.22 601
9189.12 624
9190.03 590
9190.93 585
9191.84 610
9192.74 647
9193.65 662
9194.55 626
9195.46 640
9196.36 601
9197.27 598
9198.17 686
9199.08 671
9199.98 580
9200.89 654
9201.79 628
9202.70 659
9203.60 650
9204.51 624
9205.41 630
9206.32 688
9207.23 670
9208.13 635
9209.04 618
9209.94 628
9210.85 619
9211.75 636
9212.66 630
9213.57 619
9214.47 628
9215.38 608
9216.28 601
9217.19 662
9218.10 675
9219.00 634
9219.91 572
9220.81 589
9221.72 641
9222.63 587
9223.53 636
9224.44 669
9225.35 688
9226.25 575
9227.16 602
9228.06 558
9228.97 544
9229.88 513
9230.78 561
9231.69 607
9232.60 552
9233.50 572
9234.41 567
9235.32 603
9236.23 619
9237.13 569
9238.04 518
9238.95 562
9239.85 554
9240.76 538
9241.67 572
9242.57 656
9243.48 615
9244.39 578
9245.30 602
9246.20 560
9247.11 564
9248.02 579
9248.93 511
9249.83 577
9250.74 575
9251.65 535
9252.56 573
9253.47 570
9254.37 568
9255.28 587
9256.19 587
9257.10 596
9258.00 609
9258.91 571
9259.82 567
9260.73 569
9261.64 574
9262.55 584
9263.45 588
9264.36 567
9265.27 567
9266.18 535
9267.09 532
9268.00 628
9268.90 524
9269.81 574
9270.72 579
9271.63 529
9272.54 506
9273.45 505
9274.36 497
9275.27 560
9276.17 549
9277.08 572
9277.99 579
9278.90 557
9279.81 547
9280.72 561
9281.63 607
9282.54 581
9283.45 591
9284.36 627
9285.27 550
9286.17 548
9287.08 601
9287.99 569
9288.90 578
9289.81 548
9290.72 595
9291.63 632
9292.54 571
9293.45 592
9294.36 576
9295.27 576
9296.18 615
9297.09 593
9298.00 593
9298.91 605
9299.82 595
9300.73 568
9301.64 570
9302.55 581
9303.46 587
9304.37 602
9305.28 570
9306.19 542
9307.10 572
9308.01 574
9308.92 670
9309.83 587
9310.74 545
9311.66 622
9312.57 620
9313.48 689
9314.39 671
9315.30 568
9316.21 598
9317.12 643
9318.03 634
9318.94 666
9319.85 561
9320.76 584
9321.68 565
9322.59 583
9323.50 598
9324.41 599
9325.32 571
9326.23 604
9327.14 574
9328.05 511
9328.97 589
9329.88 548
9330.79 582
9331.70 554
9332.61 461
9333.52 488
9334.44 518
9335.35 543
9336.26 556
9337.17 552
9338.08 557
9339.00 607
9339.91 594
9340.82 592
9341.73 604
9342.64 549
9343.56 574
9344.47 605
9345.38 571
9346.29 547
9347.20 548
9348.12 573
9349.03 588
9349.94 570
9350.85 559
9351.77 558
9352.68 558
9353.59 627
9354.51 538
9355.42 625
9356.33 670
9357.24 599
9358.16 574
9359.07 598
9359.98 582
9360.90 570
9361.81 612
9362.72 603
9363.64 532
9364.55 571
9365.46 605
9366.37 554
9367.29 528
9368.20 556
9369.12 538
9370.03 615
9370.94 559
9371.86 537
9372.77 603
9373.68 558
9374.60 595
9375.51 638
9376.42 645
9377.34 586
9378.25 657
9379.17 663
9380.08 642
9380.99 613
9381.91 609
9382.82 627
9383.74 658
9384.65 618
9385.56 593
9386.48 652
9387.39 587
9388.31 560
9389.22 633
9390.14 626
9391.05 729
9391.97 662
9392.88 636
9393.79 699
9394.71 785
9395.62 743
9396.54 749
9397.45 768
9398.37 758
9399.28 825
9400.20 750
9401.11 693
9402.03 656
9402.94 700
9403.86 667
9404.77 673
9405.69 609
9406.60 579
9407.52 636
9408.44 646
9409.35 715
9410.27 678
9411.18 651
9412.10 703
9413.01 594
9413.93 633
9414.84 668
9415.76 681
9416.68 646
9417.59 592
9418.51 597
9419.42 652
9420.34 596
9421.25 648
9422.17 634
9423.09 626
9424.00 740
9424.92 620
9425.84 618
9426.75 665
9427.67 644
9428.58 658
9429.50 584
9430.42 646
9431.33 651
9432.25 635
9433.17 633
9434.08 662
9435.00 678
9435.92 782
9436.83 759
9437.75 804
9438.67 715
9439.58 751
9440.50 737
9441.42 763
9442.33 817
9443.25 758
9444.17 749
9445.09 769
9446.00 742
9446.92 775
9447.84 766
9448.76 774
9449.67 845
9450.59 948
9451.51 875
9452.42 976
9453.34 1111
9454.26 1201
9455.18 1221
9456.10 1225
9457.01 1355
9457.93 1312
9458.85 1113
9459.77 994
9460.68 959
9461.60 906
9462.52 867
9463.44 765
9464.36 694
9465.27 722
9466.19 684
9467.11 719
9468.03 703
9468.95 758
9469.87 778
9470.78 794
9471.70 789
9472.62 785
9473.54 702
9474.46 673
9475.38 761
9476.30 743
9477.21 692
9478.13 671
9479.05 734
9479.97 740
9480.89 720
9481.81 692
9482.73 851
9483.65 792
9484.57 765
9485.48 754
9486.40 764
9487.32 770
9488.24 801
9489.16 801
9490.08 815
9491.00 677
9491.92 677
9492.84 636
9493.76 646
9494.68 630
9495.60 647
9496.52 642
9497.44 748
9498.36 709
9499.28 644
9500.20 670
9501.12 620
9502.04 635
9502.96 722
9503.88 634
9504.80 687
9505.72 614
9506.64 615
9507.56 695
9508.48 673
9509.40 677
9510.32 727
9511.24 683
9512.16 619
9513.08 640
9514.00 674
9514.92 697
9515.84 648
9516.76 666
9517.68 650
9518.60 631
9519.52 656
9520.44 672
9521.36 623
9522.29 689
9523.21 675
9524.13 633
9525.05 650
9525.97 682
9526.89 706
9527.81 717
9528.73 751
9529.65 697
9530.58 723
9531.50 797
9532.42 766
9533.34 814
9534.26 846
9535.18 825
9536.10 804
9537.03 842
9537.95 857
9538.87 794
9539.79 719
9540.71 680
9541.63 665
9542.56 700
9543.48 674
9544.40 664
9545.32 650
9546.24 680
9547.17 717
9548.09 700
9549.01 698
9549.93 674
9550.86 626
9551.78 624
9552.70 663
9553.62 648
9554.54 601
9555.47 601
9556.39 632
9557.31 637
9558.23 692
9559.16 718
9560.08 672
9561.00 715
9561.93 672
9562.85 653
9563.77 696
9564.69 703
9565.62 650
9566.54 711
9567.46 651
9568.39 605
9569.31 622
9570.23 602
9571.16 647
9572.08 692
9573.00 647
9573.93 629
9574.85 589
9575.77 682
9576.70 706
9577.62 681
9578.54 635
9579.47 664
9580.39 616
9581.32 667
9582.24 651
9583.16 664
9584.09 678
9585.01 636
9585.93 617
9586.86 663
9587.78 615
9588.71 696
9589.63 663
9590.56 609
9591.48 661
9592.40 691
9593.33 635
9594.25 633
9595.18 642
9596.10 728
9597.03 715
9597.95 613
9598.87 731
9599.80 720
9600.72 706
9601.65 749
9602.57 695
9603.50 666
9604.42 716
9605.35 740
9606.27 814
9607.20 720
9608.12 680
9609.05 715
9609.97 673
9610.90 702
9611.82 725
9612.75 748
9613.67 756
9614.60 725
9615.53 759
9616.45 753
9617.38 749
9618.30 709
9619.23 787
9620.15 754
9621.08 782
9622.00 890
9622.93 803
9623.86 799
9624.78 823
9625.71 822
9626.63 867
9627.56 823
9628.49 824
9629.41 809
9630.34 812
9631.26 872
9632.19 970
9633.12 979
9634.04 980
9634.97 903
9635.90 1003
9636.82 1034
9637.75 1044
9638.67 1038
9639.60 1105
9640.53 1087
9641.45 1063
9642.38 1100
9643.31 1139
9644.23 1108
9645.16 1097
9646.09 1159
9647.02 1160
9647.94 1175
9648.87 1254
9649.80 1347
9650.72 1365
9651.65 1518
9652.58 1428
9653.50 1356
9654.43 1369
9655.36 1231
9656.29 1145
9657.21 1197
9658.14 1123
9659.07 994
9660.00 958
9660.92 939
9661.85 957
9662.78 1026
9663.71 957
9664.63 1007
9665.56 879
9666.49 944
9667.42 1039
9668.35 1016
9669.27 931
9670.20 917
9671.13 929
9672.06 898
9672.99 917
9673.92 897
9674.84 893
9675.77 952
9676.70 972
9677.63 964
9678.56 922
9679.49 978
9680.41 999
9681.34 1000
9682.27 1060
9683.20 1091
9684.13 1073
9685.06 1047
9685.99 1117
9686.91 1121
9687.84 1067
9688.77 1049
9689.70 1035
9690.63 1055
9691.56 1071
9692.49 1080
9693.42 1071
9694.35 1158
9695.28 1114
9696.21 1133
9697.13 1184
9698.06 1114
9698.99 1208
9699.92 1222
9700.85 1314
9701.78 1383
9702.71 1281
9703.64 1269
9704.57 1185
9705.50 1199
9706.43 1162
9707.36 1128
9708.29 1075
9709.22 997
9710.15 986
9711.08 986
9712.01 1034
9712.94 1018
9713.87 1028
9714.80 985
9715.73 963
9716.66 1007
9717.59 962
9718.52 927
9719.45 1053
9720.38 975
9721.31 946
9722.24 1007
9723.17 915
9724.10 900
9725.04 882
9725.97 894
9726.90 862
9727.83 927
9728.76 866
9729.69 842
9730.62 844
9731.55 900
9732.48 832
9733.41 858
9734.34 879
9735.28 836
9736.21 873
9737.14 877
9738.07 852
9739.00 846
9739.93 866
9740.86 847
9741.79 841
9742.73 887
9743.66 870
9744.59 810
9745.52 773
9746.45 801
9747.38 752
9748.32 829
9749.25 833
9750.18 883
9751.11 876
9752.04 853
9752.98 876
9753.91 829
9754.84 846
9755.77 820
9756.70 891
9757.64 890
9758.57 850
9759.50 820
9760.43 791
9761.37 846
9762.30 854
9763.23 823
9764.16 855
9765.10 866
9766.03 890
9766.96 848
9767.89 926
9768.83 933
9769.76 885
9770.69 854
9771.63 934
9772.56 895
9773.49 930
9774.42 915
9775.36 946
9776.29 919
9777.22 862
9778.16 853
9779.09 910
9780.02 956
9780.96 1006
9781.89 1018
9782.82 1060
9783.76 1092
9784.69 1075
9785.62 1112
9786.56 1029
9787.49 1098
9788.42 996
9789.36 1073
9790.29 985
9791.23 986
9792.16 888
9793.09 878
9794.03 984
9794.96 878
9795.90 929
9796.83 960
9797.76 972
9798.70 968
9799.63 1026
9800.57 1068
9801.50 1002
9802.44 1049
9803.37 1002
9804.30 871
9805.24 874
9806.17 881
9807.11 866
9808.04 781
9808.98 783
9809.91 806
9810.85 792
9811.78 743
9812.72 718
9813.65 674
9814.59 704
9815.52 756
9816.46 733
9817.39 781
9818.33 803
9819.26 766
9820.20 732
9821.13 698
9822.07 722
9823.00 729
9823.94 753
9824.87 738
9825.81 743
9826.74 716
9827.68 709
9828.62 770
9829.55 760
9830.49 698
9831.42 768
9832.36 710
9833.29 735
9834.23 679
9835.17 709
9836.10 737
9837.04 742
9837.97 769
9838.91 729
9839.85 681
9840.78 686
9841.72 748
9842.66 676
9843.59 686
9844.53 700
9845.46 706
9846.40 695
9847.34 763
9848.27 806
9849.21 775
9850.15 786
9851.08 713
9852.02 716
9852.96 773
9853.89 717
9854.83 781
9855.77 750
9856.71 808
9857.64 739
9858.58 790
9859.52 768
9860.45 810
9861.39 708
9862.33 728
9863.26 695
9864.20 789
9865.14 767
9866.08 675
9867.01 758
9867.95 813
9868.89 788
9869.83 681
9870.76 692
9871.70 700
9872.64 717
9873.58 726
9874.52 755
9875.45 701
9876.39 788
9877.33 781
9878.27 752
9879.21 782
9880.14 759
9881.08 764
9882.02 779
9882.96 746
9883.90 694
9884.83 756
9885.77 733
9886.71 696
9887.65 750
9888.59 742
9889.53 721
9890.46 741
9891.40 702
9892.34 747
9893.28 751
9894.22 731
9895.16 750
9896.10 724
9897.04 728
9897.98 645
9898.91 670
9899.85 713
9900.79 712
9901.73 688
9902.67 699
9903.61 733
9904.55 734
9905.49 714
9906.43 747
9907.37 760
9908.31 765
9909.25 771
9910.19 768
9911.12 765
9912.06 791
9913.00 841
9913.94 775
9914.88 741
9915.82 781
9916.76 809
9917.70 794
9918.64 783
9919.58 799
9920.52 801
9921.46 831
9922.40 920
9923.34 961
9924.28 1117
9925.22 1208
9926.16 1377
9927.10 1538
9928.04 1730
9928.98 1816
9929.92 1827
9930.87 1729
9931.81 1768
9932.75 1574
9933.69 1432
9934.63 1257
9935.57 1144
9936.51 1067
9937.45 980
9938.39 901
9939.33 825
9940.27 807
9941.21 831
9942.15 878
9943.10 781
9944.04 789
9944.98 892
9945.92 796
9946.86 705
9947.80 747
9948.74 729
9949.68 701
9950.63 691
9951.57 703
9952.51 697
9953.45 706
9954.39 654
9955.33 647
9956.27 692
9957.22 683
9958.16 678
9959.10 612
9960.04 670
9960.98 654
9961.93 683
9962.87 699
9963.81 661
9964.75 624
9965.69 687
9966.64 680
9967.58 682
9968.52 710
9969.46 720
9970.41 715
9971.35 671
9972.29 615
9973.23 615
9974.18 581
9975.12 630
9976.06 636
9977.00 662
9977.95 685
9978.89 625
9979.83 645
9980.77 598
9981.72 611
9982.66 604
9983.60 556
9984.55 637
9985.49 618
9986.43 563
9987.38 591
9988.32 577
9989.26 582
9990.21 529
9991.15 589
9992.09 655
9993.04 649
9993.98 595
9994.92 596
9995.87 643
9996.81 625
9997.75 647
9998.70 588
9999.64 627
10000.58 617
10001.53 568
10002.47 623
10003.42 625
10004.36 634
10005.30 665
10006.25 685
10007.19 712
10008.14 637
10009.08 612
10010.02 581
10010.97 583
10011.91 647
10012.86 645
10013.80 626
10014.75 584
10015.69 646
10016.64 596
10017.58 647
10018.52 576
10019.47 647
10020.41 617
10021.36 600
10022.30 600
10023.25 586
10024.19 552
10025.14 538
10026.08 586
10027.03 559
10027.97 532
10028.92 533
10029.86 582
10030.81 552
10031.75 550
10032.70 529
10033.64 555
10034.59 588
10035.54 578
10036.48 585
10037.43 551
10038.37 587
10039.32 622
10040.26 574
10041.21 567
10042.15 539
10043.10 506
10044.05 511
10044.99 506
10045.94 496
10046.88 555
10047.83 619
10048.78 540
10049.72 519
10050.67 510
10051.61 532
10052.56 526
10053.51 534
10054.45 537
10055.40 531
10056.35 541
10057.29 537
10058.24 480
10059.19 531
10060.13 581
10061.08 540
10062.03 535
10062.97 495
10063.92 599
10064.87 573
10065.81 542
10066.76 457
10067.71 529
10068.65 577
10069.60 551
10070.55 543
10071.49 540
10072.44 527
10073.39 540
10074.34 556
10075.28 505
10076.23 515
10077.18 488
10078.13 527
10079.07 490
10080.02 542
10080.97 532
10081.92 503
10082.86 538
10083.81 496
10084.76 525
10085.71 503
10086.66 512
10087.60 480
10088.55 517
10089.50 506
10090.45 494
10091.39 514
10092.34 515
10093.29 495
10094.24 485
10095.19 461
10096.14 487
10097.08 531
10098.03 498
10098.98 489
10099.93 487
10100.88 524
10101.83 582
10102.78 495
10103.72 464
10104.67 494
10105.62 482
10106.57 524
10107.52 508
10108.47 510
10109.42 511
10110.37 516
10111.31 503
10112.26 540
10113.21 497
10114.16 505
10115.11 560
10116.06 549
10117.01 457
10117.96 495
10118.91 483
10119.86 474
10120.81 522
10121.76 510
10122.71 464
10123.66 454
10124.61 425
10125.55 401
10126.50 465
10127.45 492
10128.40 473
10129.35 458
10130.30 481
10131.25 539
10132.20 483
10133.15 459
10134.10 491
10135.05 545
10136.00 480
10136.95 426
10137.90 484
10138.85 476
10139.81 437
10140.76 452
10141.71 485
10142.66 506
10143.61 540
10144.56 524
10145.51 443
10146.46 487
10147.41 505
10148.36 482
10149.31 455
10150.26 455
10151.21 523
10152.16 497
10153.11 498
10154.07 535
10155.02 478
10155.97 457
10156.92 492
10157.87 513
10158.82 497
10159.77 478
10160.72 432
10161.68 467
10162.63 447
10163.58 520
10164.53 514
10165.48 455
10166.43 476
10167.38 467
10168.34 517
10169.29 520
10170.24 450
10171.19 485
10172.14 467
10173.10 468
10174.05 501
10175.00 494
10175.95 468
10176.90 492
10177.86 418
10178.81 460
10179.76 519
10180.71 506
10181.66 509
10182.62 493
10183.57 475
10184.52 486
10185.47 504
10186.43 483
10187.38 490
10188.33 517
10189.28 465
10190.24 502
10191.19 533
10192.14 517
10193.10 533
10194.05 563
10195.00 530
10195.95 490
10196.91 496
10197.86 570
10198.81 519
10199.77 513
10200.72 538
10201.67 566
10202.63 551
10203.58 494
10204.53 545
10205.49 555
10206.44 594
10207.39 613
10208.35 632
10209.30 632
10210.25 653
10211.21 599
10212.16 580
10213.12 592
10214.07 565
10215.02 565
10215.98 620
10216.93 596
10217.88 506
10218.84 515
10219.79 536
10220.75 435
10221.70 516
10222.66 507
10223.61 515
10224.56 520
10225.52 507
10226.47 473
10227.43 471
10228.38 484
10229.34 500
10230.29 552
10231.25 494
10232.20 515
10233.15 545
10234.11 544
10235.06 553
10236.02 515
10236.97 533
10237.93 507
10238.88 570
10239.84 593
10240.79 470
10241.75 495
10242.70 539
10243.66 488
10244.61 476
10245.57 465
10246.53 451
10247.48 509
10248.44 445
10249.39 453
10250.35 453
10251.30 398
10252.26 465
10253.21 465
10254.17 466
10255.13 475
10256.08 473
10257.04 476
10257.99 457
10258.95 446
10259.90 434
10260.86 497
10261.82 478
10262.77 458
10263.73 462
10264.69 448
10265.64 514
10266.60 490
10267.55 474
10268.51 490
10269.47 492
10270.42 465
10271.38 473
10272.34 440
10273.29 463
10274.25 533
10275.21 474
10276.16 468
10277.12 473
10278.08 460
10279.03 453
10279.99 480
10280.95 434
10281.90 423
10282.86 454
10283.82 447
10284.78 452
10285.73 437
10286.69 409
10287.65 453
10288.60 449
10289.56 469
10290.52 464
10291.48 422
10292.43 402
10293.39 461
10294.35 490
10295.31 480
10296.26 463
10297.22 418
10298.18 471
10299.14 460
10300.10 436
10301.05 463
10302.01 486
10302.97 446
10303.93 433
10304.89 478
10305.84 464
10306.80 435
10307.76 457
10308.72 491
10309.68 432
10310.63 432
10311.59 452
10312.55 403
10313.51 428
10314.47 461
10315.43 454
10316.39 477
10317.34 437
10318.30 416
10319.26 457
10320.22 487
10321.18 450
10322.14 460
10323.10 482
10324.06 461
10325.02 432
10325.97 497
10326.93 535
10327.89 434
10328.85 438
10329.81 459
10330.77 523
10331.73 474
10332.69 494
10333.65 472
10334.61 453
10335.57 433
10336.53 402
10337.49 410
10338.45 444
10339.41 441
10340.37 448
10341.32 449
10342.28 438
10343.24 413
10344.20 412
10345.16 416
10346.12 395
10347.08 423
10348.04 430
10349.00 425
10349.96 465
10350.92 394
10351.89 481
10352.85 423
10353.81 441
10354.77 461
10355.73 462
10356.69 455
10357.65 494
10358.61 456
10359.57 418
10360.53 433
10361.49 454
10362.45 490
10363.41 493
10364.37 398
10365.33 428
10366.29 518
10367.25 454
10368.22 441
10369.18 464
10370.14 387
10371.10 432
10372.06 415
10373.02 444
10373.98 398
10374.94 427
10375.91 432
10376.87 455
10377.83 404
10378.79 454
10379.75 411
10380.71 456
10381.67 447
10382.64 454
10383.60 459
10384.56 479
10385.52 421
10386.48 415
10387.45 404
10388.41 428
10389.37 472
10390.33 470
10391.29 427
10392.26 419
10393.22 399
10394.18 431
10395.14 434
10396.10 433
10397.07 390
10398.03 421
10398.99 455
10399.95 456
10400.92 444
10401.88 461
10402.84 443
10403.80 452
10404.77 477
10405.73 491
10406.69 446
10407.66 477
10408.62 458
10409.58 480
10410.54 485
10411.51 460
10412.47 475
10413.43 513
10414.40 551
10415.36 549
10416.32 578
10417.29 701
10418.25 732
10419.21 693
10420.18 707
10421.14 855
10422.10 856
10423.07 708
10424.03 692
10424.99 677
10425.96 629
10426.92 593
10427.89 593
10428.85 532
10429.81 567
10430.78 542
10431.74 502
10432.70 417
10433.67 464
10434.63 466
10435.60 462
10436.56 468
10437.53 451
10438.49 522
10439.45 460
10440.42 431
10441.38 390
10442.35 403
10443.31 424
10444.28 450
10445.24 414
10446.21 458
10447.17 385
10448.13 373
10449.10 434
10450.06 433
10451.03 408
10451.99 439
10452.96 463
10453.92 462
10454.89 434
10455.85 406
10456.82 425
10457.78 417
10458.75 394
10459.71 427
10460.68 441
10461.65 427
10462.61 434
10463.58 475
10464.54 450
10465.51 438
10466.47 408
10467.44 414
10468.40 418
10469.37 390
10470.34 371
10471.30 416
10472.27 377
10473.23 390
10474.20 399
10475.16 389
10476.13 325
10477.10 357
10478.06 350
10479.03 443
10480.00 428
10480.96 422
10481.93 453
10482.89 453
10483.86 394
10484.83 384
10485.79 404
10486.76 443
10487.73 438
10488.69 432
10489.66 397
10490.63 389
10491.59 403
10492.56 419
10493.53 434
10494.49 403
10495.46 433
10496.43 444
10497.39 434
10498.36 453
10499.33 451
10500.30 411
10501.26 409
10502.23 497
10503.20 427
10504.16 471
10505.13 414
10506.10 414
10507.07 407
10508.03 445
10509.00 469
10509.97 444
10510.94 378
10511.90 446
10512.87 399
10513.84 394
10514.81 437
10515.78 412
10516.74 370
10517.71 389
10518.68 453
10519.65 418
10520.62 395
10521.58 428
10522.55 409
10523.52 386
10524.49 384
10525.46 466
10526.42 444
10527.39 487
10528.36 428
10529.33 447
10530.30 386
10531.27 428
10532.24 410
10533.20 413
10534.17 367
10535.14 411
10536.11 438
10537.08 383
10538.05 370
10539.02 429
10539.99 420
10540.95 456
10541.92 432
10542.89 387
10543.86 416
10544.83 408
10545.80 429
10546.77 447
10547.74 457
10548.71 436
10549.68 399
10550.65 367
10551.62 382
10552.59 425
10553.56 441
10554.53 408
10555.49 422
10556.46 412
10557.43 387
10558.40 442
10559.37 472
10560.34 453
10561.31 460
10562.28 479
10563.25 435
10564.22 512
10565.19 487
10566.16 492
10567.13 520
10568.10 525
10569.07 499
10570.05 450
10571.02 412
10571.99 441
10572.96 421
10573.93 417
10574.90 425
10575.87 424
10576.84 454
10577.81 364
10578.78 371
10579.75 398
10580.72 405
10581.69 421
10582.66 403
10583.63 415
10584.61 409
10585.58 372
10586.55 396
10587.52 417
10588.49 406
10589.46 451
10590.43 406
10591.40 425
10592.38 415
10593.35 437
10594.32 401
10595.29 407
10596.26 432
10597.23 451
10598.20 410
10599.18 382
10600.15 402
10601.12 449
10602.09 391
10603.06 387
10604.03 406
10605.01 398
10605.98 356
10606.95 409
10607.92 399
10608.89 416
10609.87 361
10610.84 337
10611.81 485
10612.78 382
10613.76 347
10614.73 350
10615.70 456
10616.67 404
10617.65 379
10618.62 434
10619.59 373
10620.56 361
10621.54 383
10622.51 401
10623.48 362
10624.45 392
10625.43 393
10626.40 468
10627.37 400
10628.35 381
10629.32 415
10630.29 378
10631.27 386
10632.24 403
10633.21 439
10634.19 405
10635.16 439
10636.13 437
10637.11 440
10638.08 385
10639.05 384
10640.03 370
10641.00 466
10641.97 443
10642.95 392
10643.92 421
10644.89 448
10645.87 416
10646.84 410
10647.82 388
10648.79 419
10649.76 388
10650.74 337
10651.71 327
10652.69 339
10653.66 359
10654.63 353
10655.61 398
10656.58 365
10657.56 363
10658.53 386
10659.51 371
10660.48 396
10661.46 344
10662.43 388
10663.40 351
10664.38 412
10665.35 412
10666.33 402
10667.30 345
10668.28 346
10669.25 384
10670.23 363
10671.20 361
10672.18 353
10673.15 340
10674.13 355
10675.10 372
10676.08 392
10677.05 434
10678.03 367
10679.00 357
10679.98 356
10680.96 408
10681.93 357
10682.91 372
10683.88 424
10684.86 435
10685.83 365
10686.81 397
10687.78 386
10688.76 353
10689.74 359
10690.71 343
10691.69 344
10692.66 330
10693.64 341
10694.62 353
10695.59 362
10696.57 341
10697.54 327
10698.52 339
10699.50 367
10700.47 312
10701.45 318
10702.43 347
10703.40 347
10704.38 356
10705.36 320
10706.33 351
10707.31 382
10708.29 356
10709.26 306
10710.24 338
10711.22 350
10712.19 363
10713.17 367
10714.15 329
10715.12 302
10716.10 320
10717.08 331
10718.05 364
10719.03 331
10720.01 333
10720.99 381
10721.96 296
10722.94 347
10723.92 333
10724.90 347
10725.87 329
10726.85 301
10727.83 306
10728.81 385
10729.78 333
10730.76 325
10731.74 345
10732.72 347
10733.69 319
10734.67 376
10735.65 370
10736.63 364
10737.61 299
10738.58 303
10739.56 355
10740.54 345
10741.52 373
10742.50 302
10743.47 335
10744.45 354
10745.43 352
10746.41 310
10747.39 317
10748.37 339
10749.35 373
10750.32 319
10751.30 305
10752.28 286
10753.26 315
10754.24 337
10755.22 336
10756.20 366
10757.18 341
10758.15 368
10759.13 377
10760.11 334
10761.09 302
10762.07 332
10763.05 347
10764.03 329
10765.01 332
10765.99 356
10766.97 343
10767.95 334
10768.93 356
10769.91 318
10770.88 291
10771.86 296
10772.84 363
10773.82 359
10774.80 326
10775.78 367
10776.76 342
10777.74 323
10778.72 365
10779.70 339
10780.68 396
10781.66 382
10782.64 369
10783.62 298
10784.60 339
10785.58 389
10786.56 349
10787.54 349
10788.52 332
10789.50 358
10790.48 349
10791.47 335
10792.45 369
10793.43 371
10794.41 325
10795.39 339
10796.37 359
10797.35 331
10798.33 342
10799.31 353
10800.29 354
10801.27 304
10802.25 351
10803.23 340
10804.22 308
10805.20 322
10806.18 308
10807.16 348
10808.14 352
10809.12 328
10810.10 334
10811.08 342
10812.07 340
10813.05 312
10814.03 297
10815.01 340
10815.99 313
10816.97 365
10817.95 337
10818.94 339
10819.92 331
10820.90 340
10821.88 318
10822.86 355
10823.85 336
10824.83 331
10825.81 375
10826.79 335
10827.77 354
10828.76 341
10829.74 351
10830.72 354
10831.70 327
10832.68 331
10833.67 337
10834.65 380
10835.63 363
10836.61 306
10837.60 340
10838.58 343
10839.56 386
10840.55 346
10841.53 369
10842.51 310
10843.49 336
10844.48 350
10845.46 401
10846.44 370
10847.43 354
10848.41 414
10849.39 389
10850.37 366
10851.36 308
10852.34 349
10853.32 363
10854.31 377
10855.29 333
10856.27 350
10857.26 345
10858.24 382
10859.22 396
10860.21 317
10861.19 327
10862.18 389
10863.16 376
10864.14 383
10865.13 325
10866.11 357
10867.09 437
10868.08 364
10869.06 376
10870.05 409
10871.03 397
10872.01 363
10873.00 377
10873.98 431
10874.97 399
10875.95 378
10876.94 399
10877.92 364
10878.90 367
10879.89 376
10880.87 372
10881.86 381
10882.84 318
10883.83 384
10884.81 354
10885.80 396
10886.78 388
10887.77 382
10888.75 419
10889.74 352
10890.72 386
10891.71 374
10892.69 362
10893.68 380
10894.66 358
10895.65 350
10896.63 388
10897.62 391
10898.60 474
10899.59 403
10900.57 373
10901.56 403
10902.54 442
10903.53 444
10904.52 453
10905.50 453
10906.49 469
10907.47 422
10908.46 382
10909.44 410
10910.43 458
10911.42 411
10912.40 428
10913.39 389
10914.37 435
10915.36 430
10916.35 446
10917.33 412
10918.32 417
10919.31 396
10920.29 458
10921.28 472
10922.26 476
10923.25 405
10924.24 449
10925.22 479
10926.21 462
10927.20 404
10928.18 436
10929.17 438
10930.16 437
10931.14 452
10932.13 392
10933.12 466
10934.10 428
10935.09 388
10936.08 412
10937.07 485
10938.05 428
10939.04 467
10940.03 470
10941.01 486
10942.00 475
10942.99 466
10943.98 457
10944.96 440
10945.95 467
10946.94 474
10947.93 465
10948.91 465
10949.90 507
10950.89 465
10951.88 502
10952.86 529
10953.85 502
10954.84 570
10955.83 572
10956.82 599
10957.80 591
10958.79 597
10959.78 589
10960.77 623
10961.76 620
10962.75 575
10963.73 587
10964.72 625
10965.71 564
10966.70 491
10967.69 534
10968.68 545
10969.66 528
10970.65 476
10971.64 514
10972.63 511
10973.62 562
10974.61 488
10975.60 515
10976.58 551
10977.57 500
10978.56 453
10979.55 508
10980.54 496
10981.53 516
10982.52 544
10983.51 497
10984.50 516
10985.49 542
10986.48 527
10987.47 478
10988.45 548
10989.44 466
10990.43 499
10991.42 494
10992.41 525
10993.40 550
10994.39 556
10995.38 569
10996.37 555
10997.36 651
10998.35 720
10999.34 776
11000.33 722
11001.32 769
11002.31 744
11003.30 753
11004.29 743
11005.28 715
11006.27 653
11007.26 666
11008.25 597
11009.24 616
11010.23 584
11011.22 547
11012.21 475
11013.20 530
11014.19 481
11015.18 503
11016.18 520
11017.17 486
11018.16 461
11019.15 453
11020.14 496
11021.13 486
11022.12 449
11023.11 447
11024.10 471
11025.09 423
11026.08 457
11027.08 412
11028.07 446
11029.06 405
11030.05 449
11031.04 397
11032.03 395
11033.02 459
11034.01 438
11035.01 385
11036.00 381
11036.99 486
11037.98 420
11038.97 440
11039.96 445
11040.96 408
11041.95 385
11042.94 458
11043.93 419
11044.92 449
11045.92 439
11046.91 451
11047.90 426
11048.89 479
11049.88 414
11050.88 463
11051.87 402
11052.86 354
11053.85 413
11054.85 363
11055.84 448
11056.83 443
11057.82 452
11058.82 403
11059.81 399
11060.80 378
11061.79 361
11062.79 414
11063.78 402
11064.77 398
11065.76 358
11066.76 380
11067.75 377
11068.74 398
11069.74 417
11070.73 388
11071.72 436
11072.72 423
11073.71 386
11074.70 380
11075.70 389
11076.69 424
11077.68 408
11078.68 380
11079.67 354
11080.66 404
11081.66 423
11082.65 415
11083.64 418
11084.64 375
11085.63 392
11086.62 401
11087.62 414
11088.61 383
11089.61 347
11090.60 382
11091.59 337
11092.59 321
11093.58 377
11094.58 377
11095.57 375
11096.57 393
11097.56 387
11098.55 446
11099.55 422
11100.54 386
11101.54 393
11102.53 454
11103.53 406
11104.52 370
11105.52 338
11106.51 392
11107.51 387
11108.50 368
11109.49 419
11110.49 371
11111.48 378
11112.48 384
11113.47 372
11114.47 344
11115.46 404
11116.46 421
11117.46 434
11118.45 375
11119.45 392
11120.44 400
11121.44 441
11122.43 427
11123.43 412
11124.42 410
11125.42 391
11126.41 431
11127.41 432
11128.41 442
11129.40 413
11130.40 437
11131.39 424
11132.39 417
11133.38 409
11134.38 411
11135.38 437
11136.37 436
11137.37 367
11138.36 405
11139.36 413
11140.36 386
11141.35 417
11142.35 390
11143.35 379
11144.34 378
11145.34 415
11146.34 445
11147.33 431
11148.33 425
11149.32 443
11150.32 451
11151.32 396
11152.31 352
11153.31 396
11154.31 383
11155.31 335
11156.30 373
11157.30 383
11158.30 392
11159.29 332
11160.29 378
11161.29 349
11162.28 378
11163.28 326
11164.28 372
11165.28 359
11166.27 365
11167.27 415
11168.27 408
11169.27 374
11170.26 367
11171.26 381
11172.26 376
11173.26 358
11174.25 338
11175.25 330
11176.25 383
11177.25 381
11178.25 399
11179.24 370
11180.24 339
11181.24 369
11182.24 335
11183.24 403
11184.23 368
11185.23 344
11186.23 366
11187.23 384
11188.23 373
11189.23 349
11190.22 375
11191.22 348
11192.22 357
11193.22 352
11194.22 348
11195.22 360
11196.22 416
11197.21 402
11198.21 343
11199.21 397
11200.21 373
11201.21 351
11202.21 345
11203.21 323
11204.21 320
11205.21 393
11206.21 381
11207.21 385
11208.20 375
11209.20 401
11210.20 432
11211.20 387
11212.20 381
11213.20 396
11214.20 375
11215.20 392
11216.20 407
11217.20 373
11218.20 382
11219.20 364
11220.20 376
11221.20 396
11222.20 384
11223.20 356
11224.20 370
11225.20 360
11226.20 396
11227.20 344
11228.20 333
11229.20 332
11230.20 377
11231.20 388
11232.20 349
11233.20 346
11234.20 324
11235.20 407
11236.20 347
11237.20 363
11238.20 422
11239.20 377
11240.20 360
11241.20 403
11242.21 357
11243.21 391
11244.21 381
11245.21 427
11246.21 400
11247.21 407
11248.21 401
11249.21 405
11250.21 378
11251.21 389
11252.22 362
11253.22 405
11254.22 374
11255.22 387
11256.22 375
11257.22 353
11258.22 357
11259.23 353
11260.23 401
11261.23 397
11262.23 366
11263.23 383
11264.23 428
11265.24 412
11266.24 402
11267.24 414
11268.24 353
11269.24 397
11270.25 393
11271.25 425
11272.25 415
11273.25 404
11274.25 462
11275.26 423
11276.26 463
11277.26 463
11278.26 459
11279.27 507
11280.27 474
11281.27 535
11282.27 487
11283.28 473
11284.28 492
11285.28 429
11286.28 429
11287.29 404
11288.29 458
11289.29 430
11290.29 400
11291.30 359
11292.30 422
11293.30 426
11294.31 387
11295.31 339
11296.31 334
11297.32 360
11298.32 401
11299.32 352
11300.33 356
11301.33 393
11302.33 387
11303.34 413
11304.34 382
11305.34 329
11306.35 391
11307.35 405
11308.35 420
11309.36 369
11310.36 382
11311.37 384
11312.37 386
11313.37 441
11314.38 471
11315.38 447
11316.39 430
11317.39 418
11318.39 438
11319.40 426
11320.40 416
11321.41 405
11322.41 409
11323.42 407
11324.42 345
11325.42 355
11326.43 413
11327.43 352
11328.44 389
11329.44 354
11330.45 360
11331.45 355
11332.46 297
11333.46 353
11334.47 351
11335.47 345
11336.48 338
11337.48 384
11338.49 389
11339.49 347
11340.50 385
11341.50 383
11342.51 394
11343.51 356
11344.52 372
11345.52 346
11346.53 324
11347.53 354
11348.54 405
11349.55 372
11350.55 319
11351.56 326
11352.56 405
11353.57 370
11354.57 352
11355.58 373
11356.59 400
11357.59 365
11358.60 374
11359.60 350
11360.61 351
11361.62 375
11362.62 363
11363.63 351
11364.63 382
11365.64 324
11366.65 343
11367.65 341
11368.66 324
11369.67 327
11370.67 372
11371.68 380
11372.69 368
11373.69 380
11374.70 339
11375.71 356
11376.71 430
11377.72 354
11378.73 364
11379.73 372
11380.74 341
11381.75 361
11382.75 377
11383.76 357
11384.77 339
11385.78 354
11386.78 378
11387.79 350
11388.80 327
11389.80 358
11390.81 353
11391.82 327
11392.83 317
11393.83 377
11394.84 338
11395.85 348
11396.86 323
11397.86 321
11398.87 327
11399.88 348
11400.89 334
11401.90 326
11402.90 319
11403.91 338
11404.92 351
11405.93 356
11406.94 352
11407.94 341
11408.95 373
11409.96 360
11410.97 322
11411.98 347
11412.99 327
11413.99 360
11415.00 376
11416.01 350
11417.02 319
11418.03 317
11419.04 346
11420.04 336
11421.05 338
11422.06 342
11423.07 319
11424.08 378
11425.09 322
11426.10 366
11427.11 364
11428.12 344
11429.13 395
11430.13 363
11431.14 329
11432.15 312
11433.16 331
11434.17 353
11435.18 374
11436.19 361
11437.20 346
11438.21 308
11439.22 339
11440.23 416
11441.24 374
11442.25 341
11443.26 384
11444.27 361
11445.28 347
11446.29 333
11447.30 375
11448.31 385
11449.32 379
11450.33 388
11451.34 331
11452.35 339
11453.36 355
11454.37 354
11455.38 362
11456.39 357
11457.40 317
11458.41 357
11459.42 364
11460.43 340
11461.44 328
11462.45 400
11463.46 372
11464.47 379
11465.48 372
11466.49 359
11467.50 386
11468.51 359
11469.52 366
11470.54 376
11471.55 347
11472.56 342
11473.57 379
11474.58 382
11475.59 340
11476.60 374
11477.61 362
11478.62 342
11479.64 376
11480.65 384
11481.66 387
11482.67 367
11483.68 409
11484.69 346
11485.70 376
11486.72 355
11487.73 328
11488.74 366
11489.75 391
11490.76 377
11491.77 411
11492.79 423
11493.80 357
11494.81 349
11495.82 377
11496.83 409
11497.85 363
11498.86 377
11499.87 372
11500.88 361
11501.90 388
11502.91 369
11503.92 374
11504.93 419
11505.95 389
11506.96 377
11507.97 397
11508.98 387
11510.00 374
11511.01 369
11512.02 396
11513.03 401
11514.05 395
11515.06 366
11516.07 389
11517.09 433
11518.10 380
11519.11 362
11520.12 368
11521.14 399
11522.15 407
11523.16 395
11524.18 350
11525.19 380
11526.20 417
11527.22 410
11528.23 370
11529.24 382
11530.26 408
11531.27 444
11532.28 379
11533.30 404
11534.31 433
11535.33 441
11536.34 414
11537.35 393
11538.37 413
11539.38 398
11540.40 451
11541.41 433
11542.42 401
11543.44 446
11544.45 457
11545.47 436
11546.48 422
11547.49 403
11548.51 443
11549.52 418
11550.54 456
11551.55 432
11552.57 439
11553.58 463
11554.60 409
11555.61 421
11556.63 457
11557.64 443
11558.65 459
11559.67 452
11560.68 465
11561.70 488
11562.71 510
11563.73 483
11564.74 447
11565.76 507
11566.77 481
11567.79 465
11568.81 533
11569.82 502
11570.84 490
11571.85 553
11572.87 513
11573.88 489
11574.90 448
11575.91 486
11576.93 588
11577.94 526
11578.96 565
11579.98 507
11580.99 590
11582.01 573
11583.02 601
11584.04 585
11585.05 594
11586.07 595
11587.09 632
11588.10 613
11589.12 623
11590.14 665
11591.15 678
11592.17 663
11593.18 723
11594.20 754
11595.22 753
11596.23 763
11597.25 807
11598.27 816
11599.28 879
11600.30 995
11601.32 987
11602.33 986
11603.35 1014
11604.37 1177
11605.38 1145
11606.40 1065
11607.42 1088
11608.43 1000
11609.45 984
11610.47 946
11611.49 911
11612.50 874
11613.52 850
11614.54 845
11615.55 846
11616.57 818
11617.59 849
11618.61 837
11619.62 863
11620.64 857
11621.66 790
11622.68 753
11623.69 821
11624.71 846
11625.73 849
11626.75 940
11627.77 1004
11628.78 1033
11629.80 1073
11630.82 1203
11631.84 1194
11632.85 1342
11633.87 1457
11634.89 1422
11635.91 1390
11636.93 1460
11637.95 1350
11638.96 1208
11639.98 1214
11641.00 1066
11642.02 983
11643.04 937
11644.06 841
11645.07 793
11646.09 741
11647.11 755
11648.13 690
11649.15 660
11650.17 682
11651.19 647
11652.21 595
11653.23 631
11654.24 625
11655.26 553
11656.28 587
11657.30 583
11658.32 594
11659.34 551
11660.36 558
11661.38 529
11662.40 507
11663.42 556
11664.44 542
11665.46 523
11666.48 520
11667.49 597
11668.51 571
11669.53 490
11670.55 520
11671.57 536
11672.59 534
11673.61 524
11674.63 568
11675.65 563
11676.67 562
11677.69 516
11678.71 490
11679.73 519
11680.75 514
11681.77 530
11682.79 504
11683.81 531
11684.83 471
11685.85 489
11686.88 530
11687.90 544
11688.92 511
11689.94 446
11690.96 413
11691.98 466
11693.00 476
11694.02 496
11695.04 544
11696.06 513
11697.08 486
11698.10 528
11699.12 539
11700.14 528
11701.17 498
11702.19 478
11703.21 484
11704.23 442
11705.25 498
11706.27 507
11707.29 466
11708.31 436
11709.34 465
11710.36 552
11711.38 529
11712.40 538
11713.42 521
11714.44 501
11715.46 550
11716.49 550
11717.51 519
11718.53 460
11719.55 493
11720.57 526
11721.60 540
11722.62 472
11723.64 464
11724.66 550
11725.68 514
11726.71 479
11727.73 419
11728.75 518
11729.77 494
11730.80 508
11731.82 460
11732.84 453
11733.86 435
11734.88 467
11735.91 466
11736.93 449
11737.95 521
11738.98 458
11740.00 407
11741.02 437
11742.04 464
11743.07 390
11744.09 454
11745.11 444
11746.14 476
11747.16 438
11748.18 453
11749.20 454
11750.23 434
11751.25 476
11752.27 428
11753.30 453
11754.32 459
11755.34 502
11756.37 482
11757.39 465
11758.41 465
11759.44 447
11760.46 442
11761.49 445
11762.51 455
11763.53 405
11764.56 390
11765.58 404
11766.60 391
11767.63 449
11768.65 442
11769.68 354
11770.70 403
11771.72 416
11772.75 434
11773.77 401
11774.80 411
11775.82 403
11776.85 425
11777.87 419
11778.90 473
11779.92 432
11780.94 429
11781.97 427
11782.99 447
11784.02 414
11785.04 358
11786.07 382
11787.09 399
11788.12 412
11789.14 384
11790.17 383
11791.19 386
11792.22 400
11793.24 378
11794.27 414
11795.29 379
11796.32 385
11797.34 433
11798.37 416
11799.39 348
11800.42 338
11801.44 388
11802.47 371
11803.49 381
11804.52 343
11805.55 394
11806.57 414
11807.60 375
11808.62 398
11809.65 413
11810.67 357
11811.70 352
11812.73 349
11813.75 370
11814.78 318
11815.80 338
11816.83 357
11817.86 360
11818.88 388
11819.91 342
11820.94 302
11821.96 315
11822.99 369
11824.01 405
11825.04 413
11826.07 361
11827.09 401
11828.12 389
11829.15 386
11830.17 393
11831.20 367
11832.23 435
11833.25 420
11834.28 356
11835.31 419
11836.33 398
11837.36 358
11838.39 351
11839.42 323
11840.44 320
11841.47 381
11842.50 404
11843.52 360
11844.55 356
11845.58 359
11846.61 347
11847.63 344
11848.66 376
11849.69 334
11850.72 328
11851.74 342
11852.77 297
11853.80 328
11854.83 350
11855.85 357
11856.88 349
11857.91 395
11858.94 327
11859.97 354
11860.99 337
11862.02 363
11863.05 352
11864.08 344
11865.11 343
11866.13 380
11867.16 357
11868.19 333
11869.22 379
11870.25 390
11871.28 398
11872.30 349
11873.33 380
11874.36 348
11875.39 424
11876.42 395
11877.45 354
11878.48 387
11879.51 387
11880.53 413
11881.56 395
11882.59 380
11883.62 366
11884.65 320
11885.68 375
11886.71 387
11887.74 373
11888.77 345
11889.80 341
11890.83 347
11891.85 361
11892.88 349
11893.91 346
11894.94 375
11895.97 393
11897.00 370
11898.03 345
11899.06 368
11900.09 413
11901.12 429
11902.15 396
11903.18 398
11904.21 406
11905.24 365
11906.27 412
11907.30 356
11908.33 377
11909.36 360
11910.39 359
11911.42 402
11912.45 377
11913.48 361
11914.51 383
11915.54 377
11916.57 363
11917.60 365
11918.63 356
11919.66 403
11920.69 412
11921.73 406
11922.76 377
11923.79 422
11924.82 373
11925.85 360
11926.88 352
11927.91 420
11928.94 480
11929.97 428
11931.00 412
11932.03 458
11933.07 402
11934.10 460
11935.13 496
11936.16 467
11937.19 410
11938.22 425
11939.25 370
11940.28 385
11941.32 393
11942.35 390
11943.38 392
11944.41 404
11945.44 336
11946.47 388
11947.51 370
11948.54 384
11949.57 383
11950.60 369
11951.63 308
11952.66 322
11953.70 336
11954.73 336
11955.76 338
11956.79 376
11957.83 372
11958.86 352
11959.89 354
11960.92 349
11961.95 364
11962.99 328
11964.02 346
11965.05 339
11966.08 309
11967.12 317
11968.15 339
11969.18 351
11970.22 375
11971.25 399
11972.28 402
11973.31 357
11974.35 383
11975.38 386
11976.41 320
11977.45 372
11978.48 382
11979.51 353
11980.55 354
11981.58 363
11982.61 370
11983.64 352
11984.68 388
11985.71 349
11986.75 311
11987.78 335
11988.81 365
11989.85 324
11990.88 321
11991.91 349
11992.95 388
11993.98 375
11995.01 364
11996.05 346
11997.08 360
11998.12 375
11999.15 354
12000.18 331
12001.22 340
12002.25 355
12003.29 334
12004.32 350
12005.35 358
12006.39 346
12007.42 358
12008.46 363
12009.49 339
12010.53 369
12011.56 412
12012.60 413
12013.63 405
12014.67 405
12015.70 389
12016.73 366
12017.77 417
12018.80 415
12019.84 389
12020.87 386
12021.91 392
12022.94 348
12023.98 376
12025.01 370
12026.05 388
12027.08 381
12028.12 371
12029.15 391
12030.19 378
12031.23 391
12032.26 373
12033.30 375
12034.33 375
12035.37 381
12036.40 408
12037.44 341
12038.47 354
12039.51 312
12040.55 361
12041.58 378
12042.62 370
12043.65 375
12044.69 398
12045.73 375
12046.76 368
12047.80 359
12048.83 412
12049.87 414
12050.91 389
12051.94 376
12052.98 356
12054.01 389
12055.05 389
12056.09 379
12057.12 386
12058.16 393
12059.20 371
12060.23 335
12061.27 355
12062.31 371
12063.34 355
12064.38 374
12065.42 374
12066.45 345
12067.49 388
12068.53 392
12069.57 389
12070.60 332
12071.64 361
12072.68 419
12073.71 389
12074.75 343
12075.79 401
12076.83 347
12077.86 343
12078.90 366
12079.94 344
12080.98 376
12082.01 390
12083.05 431
12084.09 368
12085.13 357
12086.16 324
12087.20 322
12088.24 352
12089.28 409
12090.32 353
12091.35 360
12092.39 372
12093.43 421
12094.47 394
12095.51 404
12096.54 325
12097.58 373
12098.62 408
12099.66 399
12100.70 392
12101.74 381
12102.77 373
12103.81 393
12104.85 359
12105.89 342
12106.93 372
12107.97 400
12109.01 374
12110.04 368
12111.08 414
12112.12 363
12113.16 362
12114.20 333
12115.24 330
12116.28 353
12117.32 383
12118.36 343
12119.39 375
12120.43 291
12121.47 333
12122.51 407
12123.55 338
12124.59 320
12125.63 376
12126.67 361
12127.71 338
12128.75 341
12129.79 331
12130.83 365
12131.87 368
12132.91 359
12133.95 346
12134.99 329
12136.03 324
12137.07 336
12138.11 349
12139.15 331
12140.19 316
12141.23 344
12142.27 352
12143.31 315
12144.35 336
12145.39 321
12146.43 296
12147.47 300
12148.51 310
12149.55 291
12150.59 300
12151.63 308
12152.67 266
12153.71 316
12154.75 291
12155.79 314
12156.83 326
12157.88 297
12158.92 285
12159.96 261
12161.00 283
12162.04 270
12163.08 290
12164.12 302
12165.16 303
12166.20 297
12167.24 307
12168.29 300
12169.33 333
12170.37 309
12171.41 294
12172.45 316
12173.49 289
12174.53 293
12175.58 338
12176.62 334
12177.66 301
12178.70 283
12179.74 300
12180.78 297
12181.83 318
12182.87 284
12183.91 300
12184.95 295
12185.99 338
12187.04 329
12188.08 353
12189.12 319
12190.16 310
12191.20 322
12192.25 305
12193.29 341
12194.33 289
12195.37 294
12196.42 306
12197.46 329
12198.50 334
12199.54 273
12200.59 324
12201.63 305
12202.67 293
12203.72 294
12204.76 341
12205.80 287
12206.84 322
12207.89 339
12208.93 300
12209.97 277
12211.02 289
12212.06 280
12213.10 317
12214.15 336
12215.19 324
12216.23 277
12217.28 283
12218.32 283
12219.36 303
12220.41 280
12221.45 290
12222.49 314
12223.54 299
12224.58 287
12225.62 297
12226.67 312
12227.71 262
12228.76 320
12229.80 306
12230.84 325
12231.89 336
12232.93 279
12233.98 287
12235.02 307
12236.06 334
12237.11 302
12238.15 301
12239.20 320
12240.24 320
12241.29 325
12242.33 341
12243.37 347
12244.42 311
12245.46 326
12246.51 349
12247.55 355
12248.60 315
12249.64 314
12250.69 345
12251.73 313
12252.78 323
12253.82 346
12254.87 339
12255.91 352
12256.96 304
12258.00 301
12259.05 290
12260.09 290
12261.14 291
12262.18 325
12263.23 343
12264.27 335
12265.32 281
12266.36 294
12267.41 302
12268.45 269
12269.50 293
12270.55 305
12271.59 271
12272.64 270
12273.68 257
12274.73 279
12275.77 283
12276.82 282
12277.87 276
12278.91 289
12279.96 307
12281.00 301
12282.05 292
12283.10 290
12284.14 297
12285.19 262
12286.24 299
12287.28 286
12288.33 310
12289.38 298
12290.42 270
12291.47 280
12292.51 259
12293.56 275
12294.61 293
12295.65 271
12296.70 281
12297.75 281
12298.80 280
12299.84 290
12300.89 297
12301.94 288
12302.98 290
12304.03 291
12305.08 295
12306.12 306
12307.17 284
12308.22 299
12309.27 297
12310.31 292
12311.36 284
12312.41 285
12313.46 310
12314.50 263
12315.55 271
12316.60 278
12317.65 268
12318.69 313
12319.74 291
12320.79 285
12321.84 292
12322.88 286
12323.93 261
12324.98 304
12326.03 294
12327.08 292
12328.12 284
12329.17 236
12330.22 257
12331.27 253
12332.32 275
12333.37 240
12334.41 254
12335.46 236
12336.51 237
12337.56 275
12338.61 239
12339.66 250
12340.71 284
12341.75 305
12342.80 280
12343.85 291
12344.90 278
12345.95 246
12347.00 281
12348.05 300
12349.10 261
12350.15 252
12351.19 259
12352.24 267
12353.29 277
12354.34 272
12355.39 336
12356.44 311
12357.49 287
12358.54 293
12359.59 254
12360.64 275
12361.69 252
12362.74 271
12363.79 285
12364.84 286
12365.89 290
12366.94 312
12367.99 242
12369.04 274
12370.09 260
12371.14 275
12372.18 288
12373.24 305
12374.29 276
12375.34 334
12376.39 336
12377.44 321
12378.49 276
12379.54 276
12380.59 272
12381.64 277
12382.69 301
12383.74 280
12384.79 317
12385.84 278
12386.89 292
12387.94 309
12388.99 272
12390.04 289
12391.09 254
12392.14 294
12393.19 265
12394.24 292
12395.30 261
12396.35 289
12397.40 306
12398.45 268
12399.50 303
12400.55 297
12401.60 298
12402.65 278
12403.70 257
12404.76 287
12405.81 294
12406.86 291
12407.91 305
12408.96 274
12410.01 255
12411.07 284
12412.12 305
12413.17 294
12414.22 290
12415.27 280
12416.32 315
12417.38 301
12418.43 306
12419.48 257
12420.53 280
12421.58 277
12422.64 312
12423.69 318
12424.74 326
12425.79 322
12426.84 296
12427.90 295
12428.95 330
12430.00 333
12431.05 343
12432.11 340
12433.16 280
12434.21 304
12435.26 291
12436.32 304
12437.37 322
12438.42 305
12439.48 266
12440.53 306
12441.58 312
12442.63 323
12443.69 300
12444.74 309
12445.79 293
12446.85 301
12447.90 313
12448.95 278
12450.01 325
12451.06 351
12452.11 344
12453.17 315
12454.22 340
12455.27 303
12456.33 295
12457.38 320
12458.43 309
12459.49 305
12460.54 342
12461.60 330
12462.65 331
12463.70 324
12464.76 304
12465.81 326
12466.86 337
12467.92 307
12468.97 280
12470.03 306
12471.08 326
12472.14 382
12473.19 308
12474.24 351
12475.30 385
12476.35 351
12477.41 363
12478.46 367
12479.52 355
12480.57 366
12481.63 365
12482.68 374
12483.73 449
12484.79 415
12485.84 431
12486.90 423
12487.95 419
12489.01 440
12490.06 519
12491.12 513
12492.17 580
12493.23 594
12494.28 621
12495.34 688
12496.39 706
12497.45 716
12498.51 654
12499.56 674
12500.62 643
12501.67 622
12502.73 594
12503.78 516
12504.84 538
12505.89 457
12506.95 462
12508.01 417
12509.06 453
12510.12 401
12511.17 343
12512.23 388
12513.28 407
12514.34 364
12515.40 361
12516.45 374
12517.51 414
12518.56 382
12519.62 355
12520.68 329
12521.73 369
12522.79 419
12523.85 386
12524.90 335
12525.96 343
12527.02 336
12528.07 347
12529.13 335
12530.19 354
12531.24 389
12532.30 367
12533.36 353
12534.41 319
12535.47 354
12536.53 371
12537.58 398
12538.64 335
12539.70 343
12540.75 339
12541.81 309
12542.87 348
12543.93 368
12544.98 307
12546.04 341
12547.10 345
12548.16 336
12549.21 318
12550.27 317
12551.33 339
12552.39 331
12553.44 357
12554.50 332
12555.56 393
12556.62 381
12557.67 361
12558.73 347
12559.79 338
12560.85 382
12561.91 390
12562.96 384
12564.02 352
12565.08 376
12566.14 393
12567.20 416
12568.26 450
12569.31 444
12570.37 437
12571.43 447
12572.49 485
12573.55 488
12574.61 484
12575.66 502
12576.72 476
12577.78 466
12578.84 520
12579.90 474
12580.96 508
12582.02 471
12583.08 465
12584.13 425
12585.19 448
12586.25 421
12587.31 440
12588.37 417
12589.43 415
12590.49 411
12591.55 444
12592.61 372
12593.67 390
12594.73 371
12595.79 375
12596.85 350
12597.91 368
12598.96 338
12600.02 335
12601.08 334
12602.14 291
12603.20 371
12604.26 354
12605.32 369
12606.38 351
12607.44 389
12608.50 361
12609.56 370
12610.62 372
12611.68 372
12612.74 336
12613.80 360
12614.86 374
12615.92 366
12616.98 345
12618.04 331
12619.10 352
12620.17 358
12621.23 350
12622.29 337
12623.35 339
12624.41 343
12625.47 346
12626.53 322
12627.59 290
12628.65 319
12629.71 297
12630.77 335
12631.83 302
12632.89 363
12633.96 338
12635.02 294
12636.08 332
12637.14 296
12638.20 308
12639.26 326
12640.32 312
12641.38 305
12642.45 309
12643.51 328
12644.57 323
12645.63 315
12646.69 325
12647.75 311
12648.81 350
12649.88 300
12650.94 302
12652.00 374
12653.06 356
12654.12 364
12655.19 365
12656.25 346
12657.31 390
12658.37 393
12659.43 375
12660.50 330
12661.56 352
12662.62 361
12663.68 344
12664.75 317
12665.81 328
12666.87 337
12667.93 283
12668.99 308
12670.06 336
12671.12 364
12672.18 279
12673.25 300
12674.31 280
12675.37 308
12676.43 306
12677.50 300
12678.56 296
12679.62 322
12680.69 320
12681.75 319
12682.81 301
12683.87 280
12684.94 301
12686.00 325
12687.06 348
12688.13 283
12689.19 306
12690.25 301
12691.32 308
12692.38 308
12693.45 286
12694.51 298
12695.57 321
12696.64 320
12697.70 276
12698.76 306
12699.83 309
12700.89 304
12701.95 344
12703.02 333
12704.08 294
12705.15 294
12706.21 291
12707.28 313
12708.34 308
12709.40 291
12710.47 289
12711.53 305
12712.60 309
12713.66 321
12714.73 293
12715.79 242
12716.85 291
12717.92 311
12718.98 314
12720.05 271
12721.11 294
12722.18 272
12723.24 256
12724.31 245
12725.37 270
12726.44 244
12727.50 273
12728.57 307
12729.63 280
12730.70 301
12731.76 288
12732.83 293
12733.89 265
12734.96 266
12736.02 241
12737.09 242
12738.15 265
12739.22 293
12740.29 253
12741.35 284
12742.42 297
12743.48 280
12744.55 305
12745.61 274
12746.68 297
12747.74 278
12748.81 290
12749.88 294
12750.94 234
12752.01 241
12753.07 286
12754.14 236
12755.21 243
12756.27 239
12757.34 286
12758.41 248
12759.47 260
12760.54 265
12761.60 258
12762.67 248
12763.74 265
12764.80 259
12765.87 250
12766.94 239
12768.00 246
12769.07 271
12770.14 233
12771.20 248
12772.27 250
12773.34 293
12774.40 255
12775.47 252
12776.54 242
12777.61 312
12778.67 273
12779.74 200
12780.81 260
12781.87 278
12782.94 309
12784.01 259
12785.08 292
12786.14 224
12787.21 270
12788.28 262
12789.35 228
12790.41 224
12791.48 260
12792.55 231
12793.62 253
12794.69 250
12795.75 238
12796.82 248
12797.89 260
12798.96 245
12800.02 249
12801.09 220
12802.16 227
12803.23 242
12804.30 260
12805.37 293
12806.43 309
12807.50 266
12808.57 266
12809.64 274
12810.71 258
12811.78 255
12812.84 235
12813.91 264
12814.98 269
12816.05 291
12817.12 323
12818.19 257
12819.26 328
12820.33 237
12821.39 254
12822.46 268
12823.53 258
12824.60 247
12825.67 267
12826.74 237
12827.81 229
12828.88 267
12829.95 264
12831.02 251
12832.09 225
12833.16 248
12834.22 258
12835.29 231
12836.36 231
12837.43 251
12838.50 248
12839.57 207
12840.64 213
12841.71 199
12842.78 187
12843.85 249
12844.92 261
12845.99 254
12847.06 240
12848.13 255
12849.20 245
12850.27 233
12851.34 241
12852.41 229
12853.48 256
12854.55 239
12855.62 240
12856.69 212
12857.76 241
12858.83 266
12859.90 236
12860.97 233
12862.05 228
12863.12 239
12864.19 255
12865.26 251
12866.33 262
12867.40 320
12868.47 233
12869.54 258
12870.61 269
12871.68 244
12872.75 199
12873.82 235
12874.90 263
12875.97 236
12877.04 220
12878.11 240
12879.18 260
12880.25 252
12881.32 241
12882.40 238
12883.47 276
12884.54 318
12885.61 245
12886.68 257
12887.75 237
12888.82 242
12889.90 251
12890.97 239
12892.04 242
12893.11 229
12894.18 197
12895.26 213
12896.33 271
12897.40 248
12898.47 230
12899.54 221
12900.62 227
12901.69 247
12902.76 234
12903.83 243
12904.91 222
12905.98 242
12907.05 186
12908.12 209
12909.20 213
12910.27 236
12911.34 215
12912.41 242
12913.49 250
12914.56 228
12915.63 215
12916.71 225
12917.78 208
12918.85 275
12919.92 271
12921.00 241
12922.07 227
12923.14 184
12924.22 270
12925.29 204
12926.36 240
12927.44 200
12928.51 239
12929.58 232
12930.66 233
12931.73 246
12932.80 212
12933.88 220
12934.95 228
12936.02 249
12937.10 235
12938.17 223
12939.25 242
12940.32 260
12941.39 226
12942.47 217
12943.54 226
12944.62 251
12945.69 238
12946.76 237
12947.84 233
12948.91 215
12949.99 215
12951.06 235
12952.14 222
12953.21 216
12954.28 241
12955.36 238
12956.43 244
12957.51 239
12958.58 245
12959.66 237
12960.73 220
12961.81 221
12962.88 229
12963.96 252
12965.03 233
12966.11 246
12967.18 240
12968.26 212
12969.33 244
12970.41 255
12971.48 249
12972.56 245
12973.63 223
12974.71 253
12975.78 230
12976.86 220
12977.93 218
12979.01 246
12980.08 274
12981.16 276
12982.23 251
12983.31 280
12984.39 271
12985.46 263
12986.54 246
12987.61 281
12988.69 239
12989.77 208
12990.84 250
12991.92 249
12992.99 254
12994.07 284
12995.15 270
12996.22 254
12997.30 228
12998.37 206
12999.45 233
13000.53 252
13001.60 253
13002.68 235
13003.76 269
13004.83 243
13005.91 237
13006.99 223
13008.06 255
13009.14 274
13010.22 256
13011.29 259
13012.37 269
13013.45 273
13014.52 287
13015.60 245
13016.68 228
13017.75 276
13018.83 271
13019.91 269
13020.99 245
13022.06 262
13023.14 270
13024.22 286
13025.30 248
13026.37 247
13027.45 246
13028.53 261
13029.61 262
13030.68 243
13031.76 242
13032.84 237
13033.92 259
13034.99 290
13036.07 245
13037.15 205
13038.23 245
13039.31 215
13040.38 263
13041.46 276
13042.54 249
13043.62 257
13044.70 286
13045.77 287
13046.85 285
13047.93 300
13049.01 275
13050.09 259
13051.17 247
13052.24 286
13053.32 280
13054.40 276
13055.48 311
13056.56 291
13057.64 233
13058.72 257
13059.80 297
13060.87 260
13061.95 256
13063.03 224
13064.11 268
13065.19 230
13066.27 296
13067.35 262
13068.43 247
13069.51 257
13070.59 228
13071.67 238
13072.74 236
13073.82 238
13074.90 266
13075.98 228
13077.06 222
13078.14 274
13079.22 262
13080.30 247
13081.38 237
13082.46 237
13083.54 223
13084.62 253
13085.70 244
13086.78 237
13087.86 240
13088.94 247
13090.02 251
13091.10 304
13092.18 293
13093.26 256
13094.34 256
13095.42 264
13096.50 255
13097.58 258
13098.66 262
13099.74 210
13100.82 228
13101.90 240
13102.98 253
13104.07 229
13105.15 254
13106.23 185
13107.31 204
13108.39 224
13109.47 216
13110.55 239
13111.63 216
13112.71 236
13113.79 213
13114.87 234
13115.96 234
13117.04 247
13118.12 227
13119.20 249
13120.28 244
13121.36 252
13122.44 243
13123.52 266
13124.61 244
13125.69 255
13126.77 259
13127.85 276
13128.93 245
13130.01 251
13131.10 249
13132.18 241
13133.26 238
13134.34 226
13135.42 270
13136.51 250
13137.59 263
13138.67 231
13139.75 232
13140.83 249
13141.92 251
13143.00 231
13144.08 234
13145.16 198
13146.25 243
13147.33 244
13148.41 206
13149.49 216
13150.58 196
13151.66 226
13152.74 230
13153.82 248
13154.91 212
13155.99 267
13157.07 234
13158.15 224
13159.24 236
13160.32 245
13161.40 280
13162.49 233
13163.57 244
13164.65 226
13165.74 206
13166.82 222
13167.90 235
13168.99 273
13170.07 268
13171.15 246
13172.24 255
13173.32 216
13174.40 195
13175.49 244
13176.57 230
13177.65 234
13178.74 238
13179.82 228
13180.91 241
13181.99 226
13183.07 228
13184.16 234
13185.24 238
13186.32 236
13187.41 200
13188.49 199
13189.58 231
13190.66 212
13191.75 211
13192.83 171
13193.91 205
13195.00 215
13196.08 206
13197.17 223
13198.25 199
13199.34 215
13200.42 218
13201.51 213
13202.59 217
13203.68 221
13204.76 216
13205.85 213
13206.93 250
13208.01 203
13209.10 235
13210.18 218
13211.27 219
13212.36 256
13213.44 210
13214.53 243
13215.61 222
13216.70 234
13217.78 209
13218.87 246
13219.95 269
13221.04 233
13222.12 216
13223.21 241
13224.29 228
13225.38 232
13226.47 204
13227.55 217
13228.64 221
13229.72 244
13230.81 241
13231.89 240
13232.98 248
13234.07 243
13235.15 213
13236.24 207
13237.33 182
13238.41 206
13239.50 211
13240.58 221
13241.67 225
13242.76 207
13243.84 219
13244.93 209
13246.02 214
13247.10 217
13248.19 215
13249.28 247
13250.36 197
13251.45 242
13252.54 257
13253.62 242
13254.71 238
13255.80 255
13256.88 250
13257.97 232
13259.06 195
13260.14 195
13261.23 229
13262.32 246
13263.41 245
13264.49 215
13265.58 234
13266.67 238
13267.76 241
13268.84 241
13269.93 193
13271.02 240
13272.11 228
13273.19 226
13274.28 211
13275.37 178
13276.46 225
13277.54 245
13278.63 231
13279.72 244
13280.81 207
13281.90 235
13282.98 232
13284.07 263
13285.16 221
13286.25 216
13287.34 209
13288.42 235
13289.51 250
13290.60 262
13291.69 236
13292.78 226
13293.87 224
13294.95 243
13296.04 238
13297.13 229
13298.22 232
13299.31 222
13300.40 243
13301.49 256
13302.58 264
13303.66 222
13304.75 230
13305.84 228
13306.93 207
13308.02 240
13309.11 264
13310.20 232
13311.29 253
13312.38 229
13313.47 236
13314.55 281
13315.64 248
13316.73 231
13317.82 215
13318.91 238
13320.00 262
13321.09 238
13322.18 215
13323.27 255
13324.36 259
13325.45 294
13326.54 254
13327.63 216
13328.72 212
13329.81 221
13330.90 258
13331.99 220
13333.08 201
13334.17 244
13335.26 266
13336.35 267
13337.44 246
13338.53 220
13339.62 227
13340.71 244
13341.80 234
13342.89 224
13343.98 243
13345.07 298
13346.16 259
13347.25 244
13348.35 258
13349.44 237
13350.53 275
13351.62 260
13352.71 266
13353.80 265
13354.89 196
13355.98 222
13357.07 223
13358.16 216
13359.26 226
13360.35 243
13361.44 257
13362.53 270
13363.62 259
13364.71 278
13365.80 272
13366.89 269
13367.99 259
13369.08 282
13370.17 262
13371.26 285
13372.35 274
13373.44 261
13374.54 293
13375.63 273
13376.72 242
13377.81 222
13378.90 226
13380.00 244
13381.09 255
13382.18 275
13383.27 264
13384.36 201
13385.46 242
13386.55 227
13387.64 217
13388.73 232
13389.83 249
13390.92 216
13392.01 227
13393.10 245
13394.20 245
13395.29 207
13396.38 185
13397.47 247
13398.57 275
13399.66 228
13400.75 205
13401.84 218
13402.94 224
13404.03 225
13405.12 236
13406.22 202
13407.31 220
13408.40 252
13409.50 210
13410.59 239
13411.68 231
13412.78 219
13413.87 228
13414.96 237
13416.06 212
13417.15 208
13418.24 239
13419.34 198
13420.43 191
13421.52 223
13422.62 224
13423.71 207
13424.81 253
13425.90 225
13426.99 217
13428.09 225
13429.18 221
13430.27 216
13431.37 241
13432.46 241
13433.56 272
13434.65 269
13435.75 231
13436.84 240
13437.93 227
13439.03 255
13440.12 229
13441.22 219
13442.31 229
13443.41 225
13444.50 208
13445.60 230
13446.69 242
13447.79 226
13448.88 204
13449.98 199
13451.07 232
13452.17 220
13453.26 245
13454.36 226
13455.45 266
13456.55 264
13457.64 264
13458.74 254
13459.83 228
13460.93 244
13462.02 230
13463.12 281
13464.21 256
13465.31 262
13466.40 247
13467.50 246
13468.59 245
13469.69 279
13470.79 227
13471.88 265
13472.98 227
13474.07 269
13475.17 240
13476.27 266
13477.36 213
13478.46 224
13479.55 229
13480.65 239
13481.75 254
13482.84 256
13483.94 282
13485.03 257
13486.13 231
13487.23 257
13488.32 246
13489.42 227
13490.52 225
13491.61 247
13492.71 259
13493.81 262
13494.90 269
13496.00 307
13497.10 268
13498.19 235
13499.29 233
13500.39 269
13501.48 267
13502.58 284
13503.68 310
13504.77 291
13505.87 271
13506.97 293
13508.07 238
13509.16 229
13510.26 237
13511.36 231
13512.46 245
13513.55 251
13514.65 301
13515.75 258
13516.85 236
13517.94 222
13519.04 191
13520.14 228
13521.24 244
13522.33 205
13523.43 206
13524.53 187
13525.63 207
13526.73 254
13527.82 234
13528.92 218
13530.02 201
13531.12 223
13532.22 232
13533.31 211
13534.41 240
13535.51 223
13536.61 233
13537.71 220
13538.81 215
13539.90 224
13541.00 167
13542.10 189
13543.20 206
13544.30 225
13545.40 245
13546.50 237
13547.60 201
13548.69 200
13549.79 212
13550.89 224
13551.99 218
13553.09 192
13554.19 194
13555.29 204
13556.39 205
13557.49 227
13558.59 192
13559.69 165
13560.78 213
13561.88 229
13562.98 220
13564.08 191
13565.18 205
13566.28 222
13567.38 234
13568.48 205
13569.58 203
13570.68 192
13571.78 191
13572.88 215
13573.98 230
13575.08 254
13576.18 215
13577.28 222
13578.38 242
13579.48 224
13580.58 207
13581.68 254
13582.78 261
13583.88 271
13584.98 222
13586.08 232
13587.18 183
13588.28 217
13589.38 258
13590.48 219
13591.59 234
13592.69 244
13593.79 209
13594.89 216
13595.99 196
13597.09 191
13598.19 218
13599.29 245
13600.39 227
13601.49 214
13602.59 212
13603.69 236
13604.80 227
13605.90 216
13607.00 232
13608.10 269
13609.20 253
13610.30 259
13611.40 204
13612.51 245
13613.61 186
13614.71 225
13615.81 202
13616.91 199
13618.01 217
13619.11 231
13620.22 198
13621.32 226
13622.42 224
13623.52 202
13624.62 255
13625.73 247
13626.83 220
13627.93 176
13629.03 255
13630.13 247
13631.24 229
13632.34 226
13633.44 246
13634.54 253
13635.65 246
13636.75 228
13637.85 230
13638.95 241
13640.06 217
13641.16 235
13642.26 227
13643.36 201
13644.47 207
13645.57 247
13646.67 212
13647.78 196
13648.88 221
13649.98 223
13651.08 227
13652.19 256
13653.29 203
13654.39 215
13655.50 251
13656.60 240
13657.70 240
13658.81 194
13659.91 232
13661.01 228
13662.12 208
13663.22 219
13664.32 207
13665.43 202
13666.53 211
13667.63 228
13668.74 222
13669.84 190
13670.95 225
13672.05 204
13673.15 221
13674.26 191
13675.36 207
13676.47 243
13677.57 202
13678.67 204
13679.78 209
13680.88 227
13681.99 244
13683.09 239
13684.20 205
13685.30 241
13686.40 250
13687.51 207
13688.61 192
13689.72 223
13690.82 221
13691.93 192
13693.03 220
13694.14 220
13695.24 205
13696.35 208
13697.45 221
13698.56 215
13699.66 235
13700.77 208
13701.87 253
13702.98 233
13704.08 207
13705.19 211
13706.29 215
13707.40 208
13708.50 198
13709.61 250
13710.71 234
13711.82 211
13712.92 239
13714.03 262
13715.14 271
13716.24 271
13717.35 261
13718.45 246
13719.56 284
13720.66 243
13721.77 241
13722.88 224
13723.98 255
13725.09 276
13726.19 265
13727.30 254
13728.41 253
13729.51 258
13730.62 230
13731.73 231
13732.83 234
13733.94 257
13735.04 251
13736.15 250
13737.26 239
13738.36 234
13739.47 231
13740.58 256
13741.68 240
13742.79 242
13743.90 226
13745.00 255
13746.11 238
13747.22 274
13748.32 253
13749.43 266
13750.54 231
13751.65 278
13752.75 257
13753.86 291
13754.97 273
13756.07 270
13757.18 304
13758.29 292
13759.40 276
13760.50 297
13761.61 304
13762.72 278
13763.83 271
13764.93 282
13766.04 324
13767.15 278
13768.26 294
13769.37 292
13770.47 323
13771.58 287
13772.69 299
13773.80 284
13774.91 313
13776.01 316
13777.12 294
13778.23 298
13779.34 294
13780.45 312
13781.55 304
13782.66 305
13783.77 249
13784.88 255
13785.99 237
13787.10 281
13788.20 280
13789.31 280
13790.42 246
13791.53 260
13792.64 269
13793.75 288
13794.86 256
13795.97 213
13797.07 278
13798.18 264
13799.29 282
13800.40 226
13801.51 255
13802.62 241
13803.73 246
13804.84 247
13805.95 266
13807.06 264
13808.17 245
13809.28 232
13810.39 265
13811.49 289
13812.60 277
13813.71 296
13814.82 281
13815.93 294
13817.04 270
13818.15 289
13819.26 231
13820.37 261
13821.48 273
13822.59 263
13823.70 262
13824.81 254
13825.92 248
13827.03 249
13828.14 223
13829.25 216
13830.36 221
13831.47 249
13832.58 253
13833.69 246
13834.80 241
13835.92 234
13837.03 241
13838.14 218
13839.25 218
13840.36 224
13841.47 229
13842.58 214
13843.69 225
13844.80 216
13845.91 221
13847.02 242
13848.13 230
13849.24 226
13850.36 229
13851.47 254
13852.58 248
13853.69 219
13854.80 241
13855.91 259
13857.02 222
13858.13 217
13859.25 246
13860.36 239
13861.47 217
13862.58 257
13863.69 250
13864.80 257
13865.91 235
13867.03 257
13868.14 251
13869.25 214
13870.36 224
13871.47 260
13872.59 255
13873.70 239
13874.81 247
13875.92 250
13877.03 231
13878.15 237
13879.26 243
13880.37 278
13881.48 255
13882.60 240
13883.71 212
13884.82 225
13885.93 252
13887.05 251
13888.16 234
13889.27 239
13890.38 244
13891.50 287
13892.61 280
13893.72 249
13894.83 243
13895.95 253
13897.06 268
13898.17 277
13899.29 259
13900.40 254
13901.51 236
13902.63 244
13903.74 245
13904.85 240
13905.97 233
13907.08 246
13908.19 220
13909.31 213
13910.42 211
13911.53 198
13912.65 227
13913.76 224
13914.87 226
13915.99 215
13917.10 210
13918.21 257
13919.33 261
13920.44 259
13921.56 250
13922.67 238
13923.78 219
13924.90 212
13926.01 213
13927.13 247
13928.24 221
13929.35 229
13930.47 224
13931.58 231
13932.70 234
13933.81 232
13934.93 263
13936.04 263
13937.16 248
13938.27 237
13939.38 206
13940.50 189
13941.61 203
13942.73 209
13943.84 237
13944.96 232
13946.07 231
13947.19 233
13948.30 211
13949.42 204
13950.53 240
13951.65 237
13952.76 218
13953.88 239
13954.99 203
13956.11 217
13957.23 182
13958.34 218
13959.46 236
13960.57 206
13961.69 192
13962.80 214
13963.92 215
13965.03 249
13966.15 214
13967.27 216
13968.38 236
13969.50 224
13970.61 235
13971.73 212
13972.84 234
13973.96 211
13975.08 209
13976.19 221
13977.31 240
13978.43 232
13979.54 245
13980.66 227
13981.77 210
13982.89 219
13984.01 205
13985.12 219
13986.24 224
13987.36 217
13988.47 178
13989.59 194
13990.71 189
13991.82 221
13992.94 214
13994.06 215
13995.17 218
13996.29 211
13997.41 190
13998.52 213
13999.64 204
14000.76 190
14001.88 196
14002.99 204
14004.11 202
14005.23 266
14006.34 231
14007.46 199
14008.58 175
14009.70 201
14010.81 212
14011.93 244
14013.05 223
14014.17 224
14015.28 185
14016.40 195
14017.52 266
14018.64 229
14019.76 183
14020.87 195
14021.99 207
14023.11 212
14024.23 210
14025.35 207
14026.46 199
14027.58 228
14028.70 212
14029.82 167
14030.94 202
14032.06 201
14033.17 228
14034.29 220
14035.41 206
14036.53 216
14037.65 210
14038.77 222
14039.88 199
14041.00 223
14042.12 222
14043.24 220
14044.36 222
14045.48 195
14046.60 227
14047.72 198
14048.84 186
14049.95 212
14051.07 216
14052.19 221
14053.31 198
14054.43 220
14055.55 221
14056.67 220
14057.79 233
14058.91 213
14060.03 229
14061.15 212
14062.27 222
14063.39 261
14064.51 240
14065.63 213
14066.75 191
14067.87 235
14068.99 248
14070.11 237
14071.23 234
14072.35 271
14073.47 273
14074.59 280
14075.71 257
14076.83 248
14077.95 268
14079.07 257
14080.19 286
14081.31 306
14082.43 270
14083.55 245
14084.67 284
14085.79 277
14086.91 295
14088.03 287
14089.15 283
14090.27 292
14091.39 322
14092.51 320
14093.63 294
14094.75 299
14095.87 295
14097.00 338
14098.12 336
14099.24 290
14100.36 320
14101.48 310
14102.60 307
14103.72 281
14104.84 272
14105.96 291
14107.09 299
14108.21 265
14109.33 251
14110.45 274
14111.57 260
14112.69 261
14113.81 282
14114.94 266
14116.06 256
14117.18 267
14118.30 234
14119.42 253
14120.55 277
14121.67 203
14122.79 227
14123.91 243
14125.03 206
14126.16 248
14127.28 201
14128.40 190
14129.52 230
14130.64 216
14131.77 227
14132.89 247
14134.01 247
14135.13 220
14136.26 206
14137.38 214
14138.50 220
14139.62 246
14140.75 230
14141.87 228
14142.99 219
14144.11 227
14145.24 217
14146.36 212
14147.48 214
14148.61 247
14149.73 210
14150.85 240
14151.98 220
14153.10 241
14154.22 222
14155.35 211
14156.47 223
14157.59 215
14158.72 208
14159.84 244
14160.96 208
14162.09 220
14163.21 212
14164.33 226
14165.46 222
14166.58 222
14167.70 234
14168.83 224
14169.95 234
14171.08 252
14172.20 248
14173.32 222
14174.45 228
14175.57 219
14176.70 223
14177.82 209
14178.94 207
14180.07 223
14181.19 219
14182.32 206
14183.44 193
14184.57 241
14185.69 235
14186.81 204
14187.94 190
14189.06 209
14190.19 201
14191.31 233
14192.44 218
14193.56 196
14194.69 209
14195.81 187
14196.94 202
14198.06 203
14199.19 184
14200.31 210
14201.44 228
14202.56 201
14203.69 213
14204.81 205
14205.94 241
14207.06 231
14208.19 227
14209.31 207
14210.44 218
14211.57 220
14212.69 199
14213.82 215
14214.94 225
14216.07 232
14217.19 239
14218.32 215
14219.44 221
14220.57 216
14221.70 201
14222.82 193
14223.95 205
14225.07 199
14226.20 199
14227.33 210
14228.45 198
14229.58 224
14230.71 203
14231.83 214
14232.96 206
14234.08 190
14235.21 209
14236.34 190
14237.46 204
14238.59 213
14239.72 194
14240.84 196
14241.97 192
14243.10 192
14244.22 183
14245.35 214
14246.48 165
14247.60 208
14248.73 203
14249.86 208
14250.99 169
14252.11 197
14253.24 193
14254.37 199
14255.49 187
14256.62 197
14257.75 199
14258.88 201
14260.00 164
14261.13 189
14262.26 178
14263.39 194
14264.51 158
14265.64 191
14266.77 184
14267.90 177
14269.02 168
14270.15 184
14271.28 184
14272.41 174
14273.54 207
14274.66 201
14275.79 214
14276.92 188
14278.05 182
14279.18 173
14280.30 160
14281.43 172
14282.56 195
14283.69 196
14284.82 199
14285.95 166
14287.07 180
14288.20 192
14289.33 175
14290.46 189
14291.59 163
14292.72 178
14293.85 160
14294.98 178
14296.10 198
14297.23 206
14298.36 211
14299.49 175
14300.62 198
14301.75 178
14302.88 200
14304.01 183
14305.14 198
14306.27 182
14307.39 179
14308.52 181
14309.65 194
14310.78 188
14311.91 206
14313.04 200
14314.17 180
14315.30 174
14316.43 195
14317.56 200
14318.69 164
14319.82 162
14320.95 194
14322.08 185
14323.21 199
14324.34 188
14325.47 169
14326.60 195
14327.73 152
14328.86 159
14329.99 174
14331.12 187
14332.25 165
14333.38 164
14334.51 166
14335.64 157
14336.77 169
14337.90 189
14339.03 157
14340.16 158
14341.29 199
14342.42 182
14343.56 149
14344.69 170
14345.82 188
14346.95 220
14348.08 196
14349.21 177
14350.34 186
14351.47 158
14352.60 177
14353.73 187
14354.87 150
14356.00 184
14357.13 165
14358.26 158
14359.39 149
14360.52 187
14361.65 182
14362.78 195
14363.92 165
14365.05 182
14366.18 171
14367.31 167
14368.44 186
14369.57 169
14370.71 181
14371.84 179
14372.97 192
14374.10 154
14375.23 170
14376.37 164
14377.50 200
14378.63 168
14379.76 187
14380.89 180
14382.03 180
14383.16 181
14384.29 170
14385.42 168
14386.56 170
14387.69 166
14388.82 194
14389.95 183
14391.09 159
14392.22 187
14393.35 199
14394.48 206
14395.62 176
14396.75 171
14397.88 163
14399.02 166
14400.15 185
14401.28 191
14402.41 166
14403.55 150
14404.68 182
14405.81 191
14406.95 172
14408.08 187
14409.21 203
14410.35 165
14411.48 194
14412.61 165
14413.75 188
14414.88 133
14416.01 156
14417.15 177
14418.28 180
14419.42 186
14420.55 171
14421.68 181
14422.82 197
14423.95 202
14425.08 197
14426.22 193
14427.35 183
14428.49 196
14429.62 172
14430.75 177
14431.89 158
14433.02 184
14434.16 186
14435.29 195
14436.43 202
14437.56 171
14438.69 184
14439.83 199
14440.96 169
14442.10 166
14443.23 196
14444.37 194
14445.50 169
14446.64 161
14447.77 154
14448.91 175
14450.04 196
14451.18 184
14452.31 195
14453.45 197
14454.58 187
14455.72 186
14456.85 210
14457.99 210
14459.12 206
14460.26 188
14461.39 213
14462.53 201
14463.66 183
14464.80 204
14465.94 206
14467.07 243
14468.21 232
14469.34 189
14470.48 195
14471.61 193
14472.75 210
14473.89 227
14475.02 208
14476.16 218
14477.29 210
14478.43 192
14479.57 204
14480.70 232
14481.84 232
14482.97 190
14484.11 207
14485.25 161
14486.38 213
14487.52 200
14488.66 201
14489.79 208
14490.93 201
14492.07 185
14493.20 180
14494.34 177
14495.48 180
14496.61 186
14497.75 195
14498.89 176
14500.02 145
14501.16 169
14502.30 171
14503.43 163
14504.57 174
14505.71 178
14506.84 183
14507.98 194
14509.12 163
14510.26 166
14511.39 183
14512.53 175
14513.67 210
14514.81 181
14515.94 208
14517.08 184
14518.22 189
14519.36 200
14520.49 200
14521.63 179
14522.77 169
14523.91 181
14525.05 168
14526.18 170
14527.32 143
14528.46 157
14529.60 176
14530.74 163
14531.87 174
14533.01 177
14534.15 183
14535.29 173
14536.43 172
14537.56 185
14538.70 210
14539.84 184
14540.98 139
14542.12 173
14543.26 177
14544.40 177
14545.53 189
14546.67 171
14547.81 170
14548.95 186
14550.09 207
14551.23 190
14552.37 203
14553.51 183
14554.65 172
14555.78 167
14556.92 184
14558.06 165
14559.20 175
14560.34 139
14561.48 180
14562.62 196
14563.76 192
14564.90 169
14566.04 172
14567.18 194
14568.32 192
14569.46 185
14570.60 167
14571.74 164
14572.88 169
14574.02 167
14575.16 171
14576.30 183
14577.44 193
14578.58 188
14579.72 215
14580.86 160
14582.00 172
14583.14 186
14584.28 169
14585.42 169
14586.56 207
14587.70 194
14588.84 220
14589.98 235
14591.12 200
14592.26 200
14593.40 201
14594.54 217
14595.68 196
14596.82 201
14597.96 192
14599.10 169
14600.24 204
14601.38 185
14602.52 210
14603.67 219
14604.81 171
14605.95 199
14607.09 208
14608.23 229
14609.37 200
14610.51 213
14611.65 205
14612.79 205
14613.94 231
14615.08 201
14616.22 188
14617.36 229
14618.50 211
14619.64 232
14620.79 229
14621.93 212
14623.07 220
14624.21 234
14625.35 218
14626.49 237
14627.64 243
14628.78 247
14629.92 259
14631.06 236
14632.20 243
14633.35 227
14634.49 272
14635.63 282
14636.77 259
14637.91 247
14639.06 249
14640.20 255
14641.34 248
14642.48 257
14643.63 236
14644.77 255
14645.91 219
14647.05 219
14648.20 215
14649.34 208
14650.48 227
14651.63 231
14652.77 202
14653.91 166
14655.05 190
14656.20 192
14657.34 202
14658.48 160
14659.63 191
14660.77 208
14661.91 233
14663.06 206
14664.20 191
14665.34 196
14666.49 205
14667.63 184
14668.77 207
14669.92 198
14671.06 156
14672.20 184
14673.35 199
14674.49 177
14675.64 193
14676.78 177
14677.92 193
14679.07 194
14680.21 199
14681.35 196
14682.50 177
14683.64 216
14684.79 173
14685.93 174
14687.08 162
14688.22 163
14689.36 191
14690.51 181
14691.65 181
14692.80 154
14693.94 153
14695.09 169
14696.23 153
14697.38 179
14698.52 180
14699.66 157
14700.81 187
14701.95 164
14703.10 173
14704.24 155
14705.39 149
14706.53 193
14707.68 178
14708.82 181
14709.97 163
14711.11 191
14712.26 174
14713.40 180
14714.55 163
14715.69 154
14716.84 158
14717.99 177
14719.13 162
14720.28 145
14721.42 153
14722.57 194
14723.71 220
14724.86 194
14726.00 180
14727.15 184
14728.30 197
14729.44 156
14730.59 154
14731.73 181
14732.88 157
14734.03 193
14735.17 194
14736.32 167
14737.46 161
14738.61 167
14739.76 167
14740.90 169
14742.05 170
14743.20 159
14744.34 156
14745.49 172
14746.64 170
14747.78 181
14748.93 170
14750.08 213
14751.22 180
14752.37 183
14753.52 190
14754.66 193
14755.81 204
14756.96 183
14758.10 190
14759.25 166
14760.40 193
14761.54 184
14762.69 164
14763.84 143
14764.99 185
14766.13 186
14767.28 178
14768.43 193
14769.58 203
14770.72 170
14771.87 180
14773.02 185
14774.17 189
14775.31 193
14776.46 207
14777.61 206
14778.76 227
14779.90 196
14781.05 202
14782.20 212
14783.35 179
14784.50 209
14785.64 188
14786.79 187
14787.94 215
14789.09 207
14790.24 241
14791.38 214
14792.53 236
14793.68 181
14794.83 173
14795.98 200
14797.13 197
14798.28 193
14799.42 209
14800.57 194
14801.72 164
14802.87 183
14804.02 201
14805.17 211
14806.32 202
14807.47 183
14808.61 175
14809.76 171
14810.91 187
14812.06 185
14813.21 220
14814.36 185
14815.51 166
14816.66 182
14817.81 165
14818.96 179
14820.11 168
14821.26 202
14822.41 186
14823.55 170
14824.70 155
14825.85 167
14827.00 163
14828.15 153
14829.30 151
14830.45 172
14831.60 164
14832.75 153
14833.90 177
14835.05 171
14836.20 162
14837.35 192
14838.50 181
14839.65 135
14840.80 144
14841.95 166
14843.10 191
14844.25 130
14845.40 141
14846.55 162
14847.70 168
14848.86 175
14850.01 186
14851.16 139
14852.31 128
14853.46 155
14854.61 156
14855.76 150
14856.91 139
14858.06 164
14859.21 165
14860.36 158
14861.51 146
14862.66 153
14863.82 174
14864.97 152
14866.12 159
14867.27 153
14868.42 137
14869.57 173
14870.72 164
14871.87 144
14873.03 170
14874.18 180
14875.33 150
14876.48 152
14877.63 160
14878.78 161
14879.94 170
14881.09 161
14882.24 160
14883.39 145
14884.54 133
14885.70 168
14886.85 139
14888.00 150
14889.15 150
14890.30 136
14891.46 156
14892.61 171
14893.76 151
14894.91 145
14896.06 146
14897.22 156
14898.37 140
14899.52 143
14900.67 188
14901.83 162
14902.98 170
14904.13 154
14905.28 168
14906.44 162
14907.59 142
14908.74 179
14909.90 153
14911.05 150
14912.20 162
14913.36 151
14914.51 159
14915.66 142
14916.81 157
14917.97 166
14919.12 166
14920.27 183
14921.43 178
14922.58 177
14923.73 148
14924.89 178
14926.04 163
14927.19 143
14928.35 138
14929.50 145
14930.66 153
14931.81 169
14932.96 145
14934.12 161
14935.27 153
14936.42 169
14937.58 167
14938.73 179
14939.89 159
14941.04 162
14942.19 174
14943.35 139
14944.50 172
14945.66 154
14946.81 141
14947.97 138
14949.12 175
14950.27 164
14951.43 176
14952.58 149
14953.74 127
14954.89 146
14956.05 133
14957.20 154
14958.36 182
14959.51 149
14960.67 141
14961.82 139
14962.98 134
14964.13 148
14965.29 157
14966.44 161
14967.60 156
14968.75 160
14969.91 137
14971.06 136
14972.22 169
14973.37 163
14974.53 148
14975.68 162
14976.84 161
14977.99 135
14979.15 146
14980.31 139
14981.46 150
14982.62 165
14983.77 153
14984.93 151
14986.08 163
14987.24 145
14988.40 149
14989.55 119
14990.71 146
14991.86 164
14993.02 156
14994.18 136
14995.33 144
14996.49 153
14997.65 169
14998.80 171
14999.96 157
15001.11 156
15002.27 129
15003.43 131
15004.58 140
15005.74 148
15006.90 168
15008.05 151
15009.21 136
15010.37 134
15011.52 133
15012.68 131
15013.84 132
15014.99 149
15016.15 119
15017.31 152
15018.47 143
15019.62 156
15020.78 172
15021.94 152
15023.09 115
15024.25 147
15025.41 159
15026.57 149
15027.72 162
15028.88 113
15030.04 119
15031.20 127
15032.35 141
15033.51 140
15034.67 155
15035.83 135
15036.98 137
15038.14 126
15039.30 130
15040.46 120
15041.62 163
15042.77 149
15043.93 125
15045.09 127
15046.25 101
15047.41 115
15048.57 130
15049.72 132
15050.88 132
15052.04 142
15053.20 132
15054.36 148
15055.52 162
15056.67 165
15057.83 158
15058.99 161
15060.15 150
15061.31 145
15062.47 151
15063.63 135
15064.79 135
15065.94 123
15067.10 150
15068.26 151
15069.42 147
15070.58 119
15071.74 145
15072.90 119
15074.06 145
15075.22 139
15076.38 165
15077.54 145
15078.70 129
15079.85 128
15081.01 139
15082.17 134
15083.33 124
15084.49 159
15085.65 155
15086.81 148
15087.97 143
15089.13 158
15090.29 128
15091.45 131
15092.61 162
15093.77 155
15094.93 134
15096.09 134
15097.25 125
15098.41 163
15099.57 143
15100.73 124
15101.89 160
15103.05 140
15104.21 142
15105.37 157
15106.53 137
15107.69 137
15108.86 107
15110.02 126
15111.18 162
15112.34 153
15113.50 146
15114.66 155
15115.82 150
15116.98 148
15118.14 110
15119.30 139
15120.46 132
15121.62 124
15122.79 114
15123.95 137
15125.11 154
15126.27 159
15127.43 153
15128.59 116
15129.75 137
15130.91 141
15132.08 123
15133.24 139
15134.40 144
15135.56 157
15136.72 123
15137.88 130
15139.05 145
15140.21 135
15141.37 149
15142.53 142
15143.69 162
15144.85 156
15146.02 126
15147.18 146
15148.34 167
15149.50 151
15150.66 167
15151.83 142
15152.99 134
15154.15 124
15155.31 134
15156.48 137
15157.64 147
15158.80 140
15159.96 154
15161.13 157
15162.29 160
15163.45 148
15164.61 124
15165.78 147
15166.94 126
15168.10 159
15169.27 164
15170.43 148
15171.59 147
15172.75 151
15173.92 111
15175.08 122
15176.24 140
15177.41 158
15178.57 155
15179.73 122
15180.90 151
15182.06 171
15183.22 161
15184.39 153
15185.55 147
15186.71 144
15187.88 154
15189.04 151
15190.21 117
15191.37 136
15192.53 140
15193.70 125
15194.86 148
15196.02 154
15197.19 110
15198.35 135
15199.52 151
15200.68 147
15201.84 153
15203.01 161
15204.17 131
15205.34 135
15206.50 148
15207.67 166
15208.83 164
15209.99 165
15211.16 143
15212.32 177
15213.49 166
15214.65 166
15215.82 238
15216.98 186
15218.15 145
15219.31 122
15220.48 147
15221.64 153
15222.81 169
15223.97 163
15225.14 154
15226.30 150
15227.47 165
15228.63 144
15229.80 167
15230.96 134
15232.13 128
15233.29 168
15234.46 187
15235.62 210
15236.79 172
15237.95 160
15239.12 134
15240.29 156
15241.45 142
15242.62 150
15243.78 120
15244.95 144
15246.11 184
15247.28 162
15248.45 133
15249.61 140
15250.78 140
15251.94 143
15253.11 154
15254.28 134
15255.44 142
15256.61 148
15257.78 120
15258.94 132
15260.11 134
15261.27 129
15262.44 131
15263.61 144
15264.77 113
15265.94 106
15267.11 123
15268.27 133
15269.44 117
15270.61 132
15271.77 140
15272.94 146
15274.11 132
15275.27 108
15276.44 122
15277.61 130
15278.78 137
15279.94 138
15281.11 153
15282.28 114
15283.44 135
15284.61 135
15285.78 130
15286.95 134
15288.11 181
15289.28 148
15290.45 149
15291.62 139
15292.78 130
15293.95 129
15295.12 139
15296.29 134
15297.46 145
15298.62 137
15299.79 123
15300.96 117
15302.13 116
15303.30 166
15304.46 141
15305.63 118
15306.80 144
15307.97 148
15309.14 120
15310.30 118
15311.47 126
15312.64 125
15313.81 121
15314.98 133
15316.15 127
15317.31 144
15318.48 142
15319.65 119
15320.82 137
15321.99 134
15323.16 173
15324.33 115
15325.50 151
15326.66 115
15327.83 131
15329.00 135
15330.17 137
15331.34 113
15332.51 133
15333.68 144
15334.85 151
15336.02 126
15337.19 113
15338.36 119
15339.53 169
15340.70 155
15341.86 109
15343.03 140
15344.20 128
15345.37 121
15346.54 120
15347.71 151
15348.88 154
15350.05 121
15351.22 119
15352.39 144
15353.56 131
15354.73 120
15355.90 141
15357.07 125
15358.24 150
15359.41 142
15360.58 173
15361.75 127
15362.92 151
15364.09 153
15365.26 141
15366.43 125
15367.60 134
15368.78 143
15369.95 139
15371.12 136
15372.29 143
15373.46 124
15374.63 132
15375.80 100
15376.97 153
15378.14 168
15379.31 143
15380.48 132
15381.65 148
15382.83 143
15384.00 137
15385.17 122
15386.34 130
15387.51 139
15388.68 144
15389.85 140
15391.02 146
15392.20 123
15393.37 145
15394.54 151
15395.71 133
15396.88 130
15398.05 136
15399.22 153
15400.40 148
15401.57 137
15402.74 140
15403.91 145
15405.08 139
15406.26 149
15407.43 136
15408.60 138
15409.77 126
15410.94 136
15412.12 125
15413.29 151
15414.46 114
15415.63 128
15416.81 117
15417.98 137
15419.15 130
15420.32 133
15421.50 145
15422.67 134
15423.84 123
15425.01 115
15426.19 123
15427.36 127
15428.53 125
15429.70 165
15430.88 135
15432.05 123
15433.22 120
15434.40 118
15435.57 137
15436.74 123
15437.92 130
15439.09 121
15440.26 138
15441.44 155
15442.61 159
15443.78 135
15444.96 136
15446.13 171
15447.30 152
15448.48 128
15449.65 115
15450.82 139
15452.00 125
15453.17 122
15454.34 121
15455.52 141
15456.69 138
15457.87 138
15459.04 127
15460.21 137
15461.39 149
15462.56 128
15463.74 154
15464.91 138
15466.08 153
15467.26 133
15468.43 143
15469.61 125
15470.78 124
15471.96 130
15473.13 137
15474.31 141
15475.48 132
15476.65 139
15477.83 138
15479.00 123
15480.18 109
15481.35 116
15482.53 140
15483.70 149
15484.88 140
15486.05 123
15487.23 136
15488.40 127
15489.58 116
15490.75 125
15491.93 133
15493.10 132
15494.28 130
15495.45 135
15496.63 137
15497.81 123
15498.98 133
15500.16 108
15501.33 129
15502.51 117
15503.68 111
15504.86 132
15506.03 125
15507.21 117
15508.39 135
15509.56 127
15510.74 118
15511.91 144
15513.09 145
15514.27 137
15515.44 139
15516.62 119
15517.79 110
15518.97 117
15520.15 158
15521.32 157
15522.50 136
15523.68 107
15524.85 125
15526.03 137
15527.21 138
15528.38 140
15529.56 115
15530.74 141
15531.91 146
15533.09 131
15534.27 126
15535.44 127
15536.62 134
15537.80 123
15538.97 172
15540.15 151
15541.33 141
15542.51 141
15543.68 125
15544.86 119
15546.04 145
15547.21 131
15548.39 133
15549.57 122
15550.75 110
15551.92 136
15553.10 161
15554.28 144
15555.46 132
15556.63 146
15557.81 136
15558.99 133
15560.17 138
15561.35 135
15562.52 143
15563.70 133
15564.88 113
15566.06 135
15567.24 124
15568.41 153
15569.59 135
15570.77 137
15571.95 137
15573.13 137
15574.30 146
15575.48 143
15576.66 125
15577.84 98
15579.02 126
15580.20 144
15581.38 142
15582.55 158
15583.73 119
15584.91 141
15586.09 159
15587.27 162
15588.45 142
15589.63 131
15590.81 140
15591.99 140
15593.16 145
15594.34 144
15595.52 122
15596.70 165
15597.88 156
15599.06 167
15600.24 138
15601.42 129
15602.60 134
15603.78 145
15604.96 140
15606.14 125
15607.32 140
15608.50 154
15609.68 164
15610.86 122
15612.04 171
15613.22 145
15614.40 138
15615.58 140
15616.76 169
15617.94 159
15619.12 133
15620.30 122
15621.48 151
15622.66 141
15623.84 124
15625.02 167
15626.20 148
15627.38 158
15628.56 139
15629.74 159
15630.92 135
15632.10 149
15633.28 148
15634.46 163
15635.64 146
15636.82 173
15638.00 136
15639.18 164
15640.36 170
15641.54 192
15642.73 152
15643.91 173
15645.09 146
15646.27 159
15647.45 128
15648.63 145
15649.81 176
15650.99 167
15652.17 164
15653.36 167
15654.54 154
15655.72 139
15656.90 121
15658.08 126
15659.26 139
15660.44 170
15661.63 143
15662.81 146
15663.99 155
15665.17 181
15666.35 183
15667.54 162
15668.72 170
15669.90 190
15671.08 155
15672.26 182
15673.45 179
15674.63 156
15675.81 142
15676.99 162
15678.17 160
15679.36 173
15680.54 147
15681.72 127
15682.90 144
15684.09 138
15685.27 158
15686.45 153
15687.63 190
15688.82 160
15690.00 182
15691.18 174
15692.36 170
15693.55 166
15694.73 162
15695.91 172
15697.10 194
15698.28 220
15699.46 166
15700.65 153
15701.83 151
15703.01 165
15704.20 151
15705.38 157
15706.56 147
15707.75 166
15708.93 181
15710.11 166
15711.30 162
15712.48 175
15713.66 180
15714.85 149
15716.03 162
15717.21 169
15718.40 214
15719.58 166
15720.77 157
15721.95 178
15723.13 148
15724.32 170
15725.50 154
15726.69 140
15727.87 133
15729.05 162
15730.24 150
15731.42 142
15732.61 140
15733.79 180
15734.98 172
15736.16 149
15737.34 161
15738.53 187
15739.71 163
15740.90 140
15742.08 131
15743.27 166
15744.45 174
15745.64 145
15746.82 163
15748.01 165
15749.19 144
15750.38 158
15751.56 187
15752.75 167
15753.93 165
15755.12 125
15756.30 169
15757.49 163
15758.67 199
15759.86 169
15761.04 145
15762.23 162
15763.42 155
15764.60 152
15765.79 169
15766.97 187
15768.16 162
15769.34 167
15770.53 154
15771.71 146
15772.90 158
15774.09 170
15775.27 174
15776.46 211
15777.64 166
15778.83 152
15780.02 150
15781.20 139
15782.39 146
15783.58 165
15784.76 176
15785.95 159
15787.13 142
15788.32 134
15789.51 148
15790.69 157
15791.88 179
15793.07 174
15794.25 137
15795.44 180
15796.63 154
15797.81 155
15799.00 136
15800.19 146
15801.37 147
15802.56 143
15803.75 168
15804.94 129
15806.12 145
15807.31 170
15808.50 162
15809.68 150
15810.87 161
15812.06 144
15813.25 142
15814.43 155
15815.62 163
15816.81 124
15818.00 126
15819.18 129
15820.37 132
15821.56 140
15822.75 143
15823.93 140
15825.12 148
15826.31 134
15827.50 145
15828.69 148
15829.87 166
15831.06 154
15832.25 141
15833.44 155
15834.63 139
15835.81 143
15837.00 158
15838.19 125
15839.38 170
15840.57 146
15841.76 152
15842.94 133
15844.13 132
15845.32 142
15846.51 135
15847.70 146
15848.89 155
15850.08 125
15851.27 168
15852.45 163
15853.64 139
15854.83 146
15856.02 166
15857.21 140
15858.40 144
15859.59 177
15860.78 140
15861.97 143
15863.16 127
15864.35 153
15865.53 129
15866.72 134
15867.91 136
15869.10 120
15870.29 143
15871.48 168
15872.67 203
15873.86 136
15875.05 157
15876.24 136
15877.43 155
15878.62 151
15879.81 137
15881.00 139
15882.19 134
15883.38 139
15884.57 152
15885.76 146
15886.95 155
15888.14 155
15889.33 149
15890.52 162
15891.71 131
15892.90 149
15894.09 151
15895.28 163
15896.47 176
15897.66 181
15898.85 181
15900.04 144
15901.24 178
15902.43 164
15903.62 145
15904.81 140
15906.00 155
15907.19 147
15908.38 118
15909.57 150
15910.76 172
15911.95 151
15913.14 132
15914.34 121
15915.53 155
15916.72 136
15917.91 156
15919.10 171
15920.29 147
15921.48 166
15922.68 164
15923.87 173
15925.06 163
15926.25 174
15927.44 149
15928.63 173
15929.83 151
15931.02 182
15932.21 132
15933.40 136
15934.59 168
15935.78 179
15936.98 147
15938.17 140
15939.36 143
15940.55 149
15941.74 138
15942.94 157
15944.13 144
15945.32 135
15946.51 160
15947.71 138
15948.90 116
15950.09 117
15951.28 137
15952.48 144
15953.67 161
15954.86 139
15956.05 129
15957.25 144
15958.44 152
15959.63 138
15960.83 137
15962.02 136
15963.21 120
15964.41 123
15965.60 128
15966.79 143
15967.98 105
15969.18 126
15970.37 132
15971.56 143
15972.76 137
15973.95 115
15975.14 100
15976.34 132
15977.53 144
15978.73 110
15979.92 127
15981.11 133
15982.31 156
15983.50 137
15984.69 125
15985.89 137
15987.08 137
15988.28 131
15989.47 121
15990.66 138
15991.86 136
15993.05 125
15994.25 126
15995.44 108
15996.63 123
15997.83 127
15999.02 143
16000.22 115
16001.41 147
16002.61 117
16003.80 135
16005.00 147
16006.19 125
16007.38 127
16008.58 115
16009.77 128
16010.97 126
16012.16 135
16013.36 129
16014.55 118
16015.75 133
16016.94 126
16018.14 115
16019.33 119
16020.53 121
16021.72 136
16022.92 107
16024.11 146
16025.31 139
16026.51 106
16027.70 109
16028.90 109
16030.09 125
16031.29 121
16032.48 113
16033.68 105
16034.87 112
16036.07 127
16037.27 122
16038.46 115
16039.66 124
16040.85 142
16042.05 112
16043.24 143
16044.44 120
16045.64 123
16046.83 142
16048.03 135
16049.23 110
16050.42 111
16051.62 97
16052.81 101
16054.01 116
16055.21 110
16056.40 127
16057.60 127
16058.80 129
16059.99 112
16061.19 121
16062.39 136
16063.58 124
16064.78 106
16065.98 124
16067.17 126
16068.37 140
16069.57 131
16070.77 132
16071.96 106
16073.16 126
16074.36 148
16075.55 133
16076.75 133
16077.95 128
16079.15 107
16080.34 120
16081.54 134
16082.74 115
16083.94 132
16085.13 131
16086.33 129
16087.53 129
16088.73 113
16089.92 105
16091.12 115
16092.32 127
16093.52 123
16094.71 133
16095.91 123
16097.11 125
16098.31 120
16099.51 109
16100.71 135
16101.90 133
16103.10 127
16104.30 104
16105.50 89
16106.70 128
16107.89 110
16109.09 104
16110.29 99
16111.49 137
16112.69 125
16113.89 98
16115.09 116
16116.28 110
16117.48 139
16118.68 140
16119.88 134
16121.08 123
16122.28 137
16123.48 112
16124.68 114
16125.88 111
16127.08 122
16128.27 105
16129.47 111
16130.67 112
16131.87 131
16133.07 150
16134.27 139
16135.47 109
16136.67 127
16137.87 129
16139.07 128
16140.27 127
16141.47 117
16142.67 120
16143.87 122
16145.07 139
16146.27 125
16147.47 130
16148.67 116
16149.87 123
16151.07 122
16152.27 123
16153.47 131
16154.67 116
16155.87 147
16157.07 147
16158.27 112
16159.47 112
16160.67 107
16161.87 140
16163.07 138
16164.27 117
16165.47 126
16166.67 141
16167.87 140
16169.07 115
16170.27 148
16171.47 132
16172.68 135
16173.88 121
16175.08 102
16176.28 119
16177.48 121
16178.68 128
16179.88 126
16181.08 138
16182.28 132
16183.48 122
16184.69 143
16185.89 116
16187.09 123
16188.29 136
16189.49 142
16190.69 123
16191.89 110
16193.10 113
16194.30 125
16195.50 134
16196.70 126
16197.90 127
16199.10 130
16200.31 135
16201.51 158
16202.71 122
16203.91 107
16205.11 111
16206.32 114
16207.52 109
16208.72 107
16209.92 116
16211.13 132
16212.33 150
16213.53 137
16214.73 138
16215.93 130
16217.14 98
16218.34 133
16219.54 142
16220.74 101
16221.95 108
16223.15 101
16224.35 118
16225.56 128
16226.76 147
16227.96 126
16229.16 114
16230.37 124
16231.57 120
16232.77 130
16233.98 135
16235.18 133
16236.38 128
16237.59 143
16238.79 129
16239.99 149
16241.20 152
16242.40 132
16243.60 126
16244.81 124
16246.01 131
16247.21 127
16248.42 138
16249.62 150
16250.82 107
16252.03 124
16253.23 144
16254.44 131
16255.64 151
16256.84 130
16258.05 132
16259.25 132
16260.46 132
16261.66 135
16262.86 154
16264.07 136
16265.27 150
16266.48 151
16267.68 118
16268.89 146
16270.09 128
16271.29 136
16272.50 134
16273.70 132
16274.91 119
16276.11 156
16277.32 161
16278.52 133
16279.73 125
16280.93 132
16282.14 137
16283.34 120
16284.55 139
16285.75 151
16286.96 129
16288.16 155
16289.37 124
16290.57 140
16291.78 160
16292.98 136
16294.19 143
16295.39 132
16296.60 163
16297.80 155
16299.01 159
16300.22 164
16301.42 153
16302.63 143
16303.83 147
16305.04 149
16306.24 167
16307.45 131
16308.66 126
16309.86 161
16311.07 156
16312.27 149
16313.48 157
16314.69 168
16315.89 138
16317.10 139
16318.30 143
16319.51 130
16320.72 137
16321.92 136
16323.13 139
16324.34 145
16325.54 130
16326.75 134
16327.96 126
16329.16 129
16330.37 143
16331.58 126
16332.78 138
16333.99 128
16335.20 131
16336.40 154
16337.61 149
16338.82 143
16340.02 144
16341.23 120
16342.44 139
16343.65 119
16344.85 128
16346.06 108
16347.27 135
16348.47 125
16349.68 123
16350.89 131
16352.10 116
16353.30 117
16354.51 131
16355.72 145
16356.93 123
16358.13 132
16359.34 122
16360.55 137
16361.76 118
16362.97 107
16364.17 124
16365.38 158
16366.59 140
16367.80 105
16369.01 114
16370.21 138
16371.42 129
16372.63 100
16373.84 116
16375.05 129
16376.26 169
16377.46 135
16378.67 132
16379.88 125
16381.09 125
16382.30 114
16383.51 109
16384.72 114
16385.92 133
16387.13 128
16388.34 123
16389.55 113
16390.76 123
16391.97 137
16393.18 113
16394.39 125
16395.60 125
16396.80 124
16398.01 126
16399.22 149
16400.43 118
16401.64 140
16402.85 154
16404.06 117
16405.27 109
16406.48 126
16407.69 131
16408.90 131
16410.11 122
16411.32 116
16412.53 129
16413.74 104
16414.95 122
16416.16 111
16417.37 102
16418.58 125
16419.79 100
16421.00 107
16422.21 125
16423.42 128
16424.63 134
16425.84 111
16427.05 139
16428.26 131
16429.47 128
16430.68 126
16431.89 106
16433.10 110
16434.31 128
16435.52 118
16436.73 124
16437.94 109
16439.15 118
16440.36 114
16441.57 124
16442.79 115
16444.00 121
16445.21 139
16446.42 112
16447.63 117
16448.84 127
16450.05 126
16451.26 111
16452.47 149
16453.68 157
16454.90 117
16456.11 132
16457.32 113
16458.53 116
16459.74 120
16460.95 113
16462.16 131
16463.38 141
16464.59 124
16465.80 115
16467.01 124
16468.22 123
16469.43 117
16470.65 110
16471.86 121
16473.07 132
16474.28 111
16475.49 108
16476.71 136
16477.92 123
16479.13 124
16480.34 111
16481.56 136
16482.77 139
16483.98 142
16485.19 130
16486.40 113
16487.62 123
16488.83 120
16490.04 107
16491.25 122
16492.47 97
16493.68 103
16494.89 114
16496.11 99
16497.32 121
16498.53 115
16499.74 134
16500.96 115
16502.17 108
16503.38 90
16504.60 110
16505.81 110
16507.02 122
16508.24 119
16509.45 104
16510.66 130
16511.88 124
16513.09 144
16514.30 119
16515.52 142
16516.73 113
16517.94 125
16519.16 99
16520.37 127
16521.58 112
16522.80 113
16524.01 105
16525.23 104
16526.44 81
16527.65 103
16528.87 116
16530.08 124
16531.30 107
16532.51 102
16533.72 108
16534.94 157
16536.15 132
16537.37 103
16538.58 119
16539.80 132
16541.01 149
16542.23 114
16543.44 112
16544.65 119
16545.87 140
16547.08 101
16548.30 117
16549.51 129
16550.73 97
16551.94 100
16553.16 97
16554.37 94
16555.59 94
16556.80 132
16558.02 106
16559.23 112
16560.45 99
16561.66 109
16562.88 92
16564.09 107
16565.31 121
16566.52 113
16567.74 128
16568.96 111
16570.17 117
16571.39 104
16572.60 102
16573.82 104
16575.03 119
16576.25 127
16577.47 103
16578.68 96
16579.90 129
16581.11 107
16582.33 110
16583.54 91
16584.76 81
16585.98 138
16587.19 95
16588.41 104
16589.63 112
16590.84 112
16592.06 127
16593.27 118
16594.49 112
16595.71 108
16596.92 96
16598.14 119
16599.36 136
16600.57 105
16601.79 91
16603.01 116
16604.22 109
16605.44 80
16606.66 105
16607.87 121
16609.09 103
16610.31 116
16611.53 111
16612.74 112
16613.96 111
16615.18 100
16616.39 101
16617.61 105
16618.83 104
16620.05 116
16621.26 87
16622.48 97
16623.70 104
16624.92 112
16626.13 104
16627.35 104
16628.57 102
16629.79 121
16631.00 98
16632.22 115
16633.44 119
16634.66 113
16635.88 101
16637.09 99
16638.31 109
16639.53 99
16640.75 108
16641.97 90
16643.18 107
16644.40 84
16645.62 94
16646.84 81
16648.06 101
16649.28 121
16650.49 88
16651.71 101
16652.93 105
16654.15 113
16655.37 93
16656.59 107
16657.81 95
16659.03 121
16660.24 94
16661.46 107
16662.68 114
16663.90 99
16665.12 89
16666.34 104
16667.56 94
16668.78 94
16670.00 102
16671.22 105
16672.43 133
16673.65 115
16674.87 105
16676.09 95
16677.31 103
16678.53 125
16679.75 126
16680.97 115
16682.19 86
16683.41 91
16684.63 114
16685.85 87
16687.07 104
16688.29 92
16689.51 124
16690.73 105
16691.95 99
16693.17 104
16694.39 98
16695.61 109
16696.83 93
16698.05 127
16699.27 89
16700.49 136
16701.71 102
16702.93 97
16704.15 98
16705.37 113
16706.59 89
16707.81 120
16709.03 96
16710.25 92
16711.48 106
16712.70 109
16713.92 121
16715.14 117
16716.36 112
16717.58 98
16718.80 95
16720.02 106
16721.24 99
16722.46 109
16723.68 103
16724.91 109
16726.13 124
16727.35 90
16728.57 99
16729.79 104
16731.01 127
16732.23 96
16733.46 123
16734.68 108
16735.90 91
16737.12 100
16738.34 88
16739.56 115
16740.79 128
16742.01 102
16743.23 110
16744.45 115
16745.67 102
16746.90 90
16748.12 132
16749.34 117
16750.56 108
16751.78 99
16753.01 105
16754.23 106
16755.45 116
16756.67 114
16757.90 137
16759.12 106
16760.34 96
16761.56 106
16762.79 110
16764.01 88
16765.23 85
16766.45 101
16767.68 113
16768.90 114
16770.12 115
16771.34 99
16772.57 81
16773.79 90
16775.01 96
16776.24 101
16777.46 97
16778.68 88
16779.91 93
16781.13 88
16782.35 90
16783.58 105
16784.80 106
16786.02 112
16787.25 121
16788.47 117
16789.69 103
16790.92 108
16792.14 85
16793.36 86
16794.59 108
16795.81 100
16797.04 94
16798.26 117
16799.48 107
16800.71 91
16801.93 102
16803.16 116
16804.38 122
16805.60 120
16806.83 100
16808.05 109
16809.28 96
16810.50 96
16811.73 113
16812.95 109
16814.17 91
16815.40 117
16816.62 102
16817.85 100
16819.07 102
16820.30 107
16821.52 130
16822.75 106
16823.97 100
16825.20 118
16826.42 116
16827.65 117
16828.87 146
16830.10 99
16831.32 97
16832.55 92
16833.77 116
16835.00 121
16836.22 113
16837.45 121
16838.67 118
16839.90 106
16841.12 105
16842.35 104
16843.57 107
16844.80 96
16846.03 98
16847.25 98
16848.48 120
16849.70 98
16850.93 111
16852.15 113
16853.38 107
16854.61 120
16855.83 89
16857.06 110
16858.28 116
16859.51 90
16860.74 108
16861.96 113
16863.19 112
16864.42 114
16865.64 97
16866.87 114
16868.09 94
16869.32 116
16870.55 106
16871.77 88
16873.00 100
16874.23 118
16875.45 108
16876.68 122
16877.91 86
16879.13 121
16880.36 112
16881.59 111
16882.82 120
16884.04 122
16885.27 108
16886.50 110
16887.72 114
16888.95 115
16890.18 108
16891.41 88
16892.63 113
16893.86 124
16895.09 109
16896.32 100
16897.54 119
16898.77 115
16900.00 105
16901.23 99
16902.45 126
16903.68 140
16904.91 117
16906.14 122
16907.36 112
16908.59 96
16909.82 87
16911.05 128
16912.28 106
16913.50 115
16914.73 102
16915.96 95
16917.19 119
16918.42 95
16919.65 101
16920.87 111
16922.10 108
16923.33 94
16924.56 103
16925.79 104
16927.02 99
16928.24 88
16929.47 74
16930.70 70
16931.93 86
16933.16 107
16934.39 102
16935.62 110
16936.85 108
16938.08 107
16939.30 91
16940.53 111
16941.76 102
16942.99 100
16944.22 97
16945.45 69
16946.68 80
16947.91 97
16949.14 130
16950.37 88
16951.60 92
16952.83 113
16954.06 106
16955.29 111
16956.52 114
16957.74 93
16958.97 119
16960.20 105
16961.43 135
16962.66 106
16963.89 102
16965.12 116
16966.35 106
16967.58 103
16968.81 86
16970.04 92
16971.27 81
16972.50 113
16973.74 102
16974.97 115
16976.20 92
16977.43 89
16978.66 89
16979.89 102
16981.12 129
16982.35 98
16983.58 101
16984.81 110
16986.04 101
16987.27 98
16988.50 95
16989.73 122
16990.96 91
16992.19 117
16993.43 106
16994.66 98
16995.89 103
16997.12 115
16998.35 105
16999.58 112
17000.81 113
17002.04 122
17003.28 122
17004.51 114
17005.74 101
17006.97 121
17008.20 124
17009.43 111
17010.66 101
17011.90 88
17013.13 111
17014.36 112
17015.59 100
17016.82 117
17018.05 111
17019.29 105
17020.52 90
17021.75 97
17022.98 97
17024.21 110
17025.45 96
17026.68 92
17027.91 97
17029.14 91
17030.38 102
17031.61 101
17032.84 102
17034.07 92
17035.31 81
17036.54 91
17037.77 94
17039.00 94
17040.24 106
17041.47 102
17042.70 89
17043.93 80
17045.17 89
17046.40 106
17047.63 108
17048.87 95
17050.10 98
17051.33 94
17052.57 86
17053.80 106
17055.03 101
17056.27 98
17057.50 95
17058.73 92
17059.97 77
17061.20 74
17062.43 91
17063.67 100
17064.90 91
17066.13 111
17067.37 97
17068.60 103
17069.83 91
17071.07 95
17072.30 88
17073.54 109
17074.77 127
17076.00 101
17077.24 105
17078.47 95
17079.71 100
17080.94 85
17082.17 85
17083.41 91
17084.64 95
17085.88 105
17087.11 78
17088.35 98
17089.58 98
17090.81 89
17092.05 93
17093.28 103
17094.52 87
17095.75 98
17096.99 94
17098.22 99
17099.46 78
17100.69 85
17101.93 101
17103.16 90
17104.40 94
17105.63 104
17106.87 101
17108.10 114
17109.34 91
17110.57 100
17111.81 125
17113.04 113
17114.28 106
17115.51 106
17116.75 104
17117.99 79
17119.22 82
17120.46 94
17121.69 108
17122.93 102
17124.16 89
17125.40 78
17126.64 78
17127.87 96
17129.11 87
17130.34 85
17131.58 93
17132.82 80
17134.05 116
17135.29 102
17136.52 73
17137.76 97
17139.00 95
17140.23 77
17141.47 116
17142.71 83
17143.94 89
17145.18 102
17146.41 89
17147.65 87
17148.89 92
17150.12 89
17151.36 82
17152.60 93
17153.83 95
17155.07 92
17156.31 72
17157.55 91
17158.78 96
17160.02 84
17161.26 101
17162.49 91
17163.73 79
17164.97 90
17166.21 89
17167.44 92
17168.68 110
17169.92 90
17171.15 102
17172.39 92
17173.63 93
17174.87 107
17176.10 109
17177.34 98
17178.58 109
17179.82 111
17181.06 97
17182.29 97
17183.53 66
17184.77 92
17186.01 83
17187.25 97
17188.48 73
17189.72 113
17190.96 114
17192.20 86
17193.44 105
17194.67 77
17195.91 82
17197.15 99
17198.39 106
17199.63 84
17200.87 78
17202.10 83
17203.34 92
17204.58 95
17205.82 73
17207.06 74
17208.30 104
17209.54 73
17210.78 92
17212.01 76
17213.25 105
17214.49 103
17215.73 83
17216.97 75
17218.21 74
17219.45 105
17220.69 76
17221.93 79
17223.17 90
17224.41 90
17225.65 77
17226.89 83
17228.12 87
17229.36 86
17230.60 85
17231.84 91
17233.08 70
17234.32 94
17235.56 91
17236.80 86
17238.04 86
17239.28 106
17240.52 122
17241.76 109
17243.00 93
17244.24 62
17245.48 103
17246.72 93
17247.96 97
17249.20 88
17250.44 81
17251.68 83
17252.92 96
17254.16 96
17255.40 99
17256.64 85
17257.89 75
17259.13 95
17260.37 77
17261.61 82
17262.85 72
17264.09 77
17265.33 75
17266.57 73
17267.81 94
17269.05 77
17270.29 73
17271.53 80
17272.78 86
17274.02 96
17275.26 107
17276.50 94
17277.74 79
17278.98 85
17280.22 94
17281.46 93
17282.71 87
17283.95 76
17285.19 109
17286.43 88
17287.67 66
17288.91 86
17290.16 82
17291.40 72
17292.64 63
17293.88 80
17295.12 85
17296.36 92
17297.61 74
17298.85 85
17300.09 67
17301.33 89
17302.58 60
17303.82 106
17305.06 111
17306.30 107
17307.54 74
17308.79 83
17310.03 87
17311.27 73
17312.51 107
17313.76 88
17315.00 110
17316.24 93
17317.48 76
17318.73 73
17319.97 90
17321.21 84
17322.46 90
17323.70 134
17324.94 103
17326.18 103
17327.43 108
17328.67 68
17329.91 69
17331.16 71
17332.40 87
17333.64 126
17334.89 107
17336.13 93
17337.37 106
17338.62 90
17339.86 84
17341.10 97
17342.35 72
17343.59 113
17344.84 108
17346.08 90
17347.32 66
17348.57 83
17349.81 90
17351.05 82
17352.30 95
17353.54 105
17354.79 88
17356.03 87
17357.27 80
17358.52 78
17359.76 94
17361.01 90
17362.25 89
17363.50 71
17364.74 84
17365.98 84
17367.23 96
17368.47 109
17369.72 104
17370.96 108
17372.21 86
17373.45 78
17374.70 68
17375.94 82
17377.19 73
17378.43 92
17379.68 81
17380.92 113
17382.17 91
17383.41 108
17384.66 83
17385.90 77
17387.15 96
17388.39 85
17389.64 101
17390.88 105
17392.13 92
17393.37 85
17394.62 95
17395.86 77
17397.11 85
17398.36 79
17399.60 92
17400.85 84
17402.09 88
17403.34 86
17404.58 79
17405.83 80
17407.08 77
17408.32 77
17409.57 102
17410.81 86
17412.06 101
17413.31 76
17414.55 72
17415.80 93
17417.05 93
17418.29 108
17419.54 82
17420.78 92
17422.03 89
17423.28 95
17424.52 73
17425.77 79
17427.02 99
17428.26 88
17429.51 86
17430.76 89
17432.00 87
17433.25 66
17434.50 80
17435.75 73
17436.99 84
17438.24 67
17439.49 73
17440.73 89
17441.98 82
17443.23 95
17444.48 81
17445.72 82
17446.97 85
17448.22 86
17449.46 74
17450.71 89
17451.96 100
17453.21 105
17454.45 80
17455.70 69
17456.95 96
17458.20 93
17459.45 93
17460.69 97
17461.94 82
17463.19 80
17464.44 76
17465.69 131
17466.93 91
17468.18 78
17469.43 95
17470.68 76
17471.93 76
17473.17 81
17474.42 76
17475.67 99
17476.92 93
17478.17 84
17479.42 88
17480.67 100
17481.91 94
17483.16 94
17484.41 78
17485.66 73
17486.91 69
17488.16 82
17489.41 89
17490.66 98
17491.90 69
17493.15 74
17494.40 95
17495.65 98
17496.90 77
17498.15 99
17499.40 74
17500.65 101
17501.90 72
17503.15 100
17504.40 81
17505.65 91
17506.90 96
17508.14 68
17509.39 81
17510.64 71
17511.89 107
17513.14 105
17514.39 103
17515.64 83
17516.89 84
17518.14 110
17519.39 82
17520.64 83
17521.89 106
17523.14 96
17524.39 82
17525.64 74
17526.89 76
17528.14 90
17529.39 75
17530.64 72
17531.89 87
17533.14 83
17534.40 84
17535.65 86
17536.90 101
17538.15 90
17539.40 82
17540.65 73
17541.90 90
17543.15 85
17544.40 88
17545.65 100
17546.90 97
17548.15 95
17549.40 105
17550.66 96
17551.91 120
17553.16 97
17554.41 83
17555.66 74
17556.91 99
17558.16 80
17559.41 95
17560.67 86
17561.92 93
17563.17 112
17564.42 92
17565.67 80
17566.92 94
17568.18 86
17569.43 79
17570.68 97
17571.93 85
17573.18 93
17574.43 76
17575.69 91
17576.94 103
17578.19 83
17579.44 73
17580.69 115
17581.95 89
17583.20 103
17584.45 110
17585.70 82
17586.96 110
17588.21 90
17589.46 94
17590.71 91
17591.97 80
17593.22 95
17594.47 91
17595.72 68
17596.98 91
17598.23 89
17599.48 86
17600.73 87
17601.99 103
17603.24 85
17604.49 87
17605.75 84
17607.00 111
17608.25 98
17609.51 101
17610.76 88
17612.01 96
17613.27 75
17614.52 76
17615.77 103
17617.03 92
17618.28 72
17619.53 83
17620.79 88
17622.04 127
17623.29 104
17624.55 95
17625.80 86
17627.05 95
17628.31 102
17629.56 94
17630.82 86
17632.07 77
17633.32 89
17634.58 92
17635.83 81
17637.09 91
17638.34 106
17639.60 76
17640.85 79
17642.10 85
17643.36 95
17644.61 94
17645.87 92
17647.12 83
17648.38 95
17649.63 96
17650.89 91
17652.14 62
17653.39 94
17654.65 74
17655.90 80
17657.16 95
17658.41 98
17659.67 92
17660.92 86
17662.18 75
17663.43 100
17664.69 93
17665.94 84
17667.20 86
17668.45 83
17669.71 80
17670.97 103
17672.22 100
17673.48 88
17674.73 112
17675.99 84
17677.24 91
17678.50 115
17679.75 112
17681.01 98
17682.27 96
17683.52 96
17684.78 109
17686.03 60
17687.29 76
17688.55 82
17689.80 93
17691.06 91
17692.31 80
17693.57 71
17694.83 87
17696.08 82
17697.34 83
17698.59 67
17699.85 69
17701.11 76
17702.36 98
17703.62 90
17704.88 93
17706.13 82
17707.39 78
17708.65 102
17709.90 86
17711.16 116
17712.42 128
17713.67 93
17714.93 82
17716.19 80
17717.44 84
17718.70 84
17719.96 95
17721.22 88
17722.47 80
17723.73 77
17724.99 95
17726.25 86
17727.50 80
17728.76 84
17730.02 59
17731.27 98
17732.53 86
17733.79 75
17735.05 69
17736.31 76
17737.56 97
17738.82 90
17740.08 93
17741.34 72
17742.59 83
17743.85 67
17745.11 86
17746.37 104
17747.63 87
17748.88 77
17750.14 86
17751.40 74
17752.66 100
17753.92 74
17755.18 79
17756.43 90
17757.69 104
17758.95 103
17760.21 91
17761.47 79
17762.73 88
17763.99 88
17765.24 80
17766.50 85
17767.76 97
17769.02 98
17770.28 78
17771.54 72
17772.80 79
17774.06 71
17775.32 72
17776.57 108
17777.83 83
17779.09 87
17780.35 90
17781.61 64
17782.87 67
17784.13 81
17785.39 89
17786.65 97
17787.91 86
17789.17 75
17790.43 78
17791.69 110
17792.95 86
17794.21 62
17795.47 90
17796.73 91
17797.99 93
17799.25 94
17800.51 73
17801.77 97
17803.03 115
17804.29 99
17805.55 58
17806.81 80
17808.07 100
17809.33 69
17810.59 118
17811.85 83
17813.11 78
17814.37 83
17815.63 71
17816.89 95
17818.15 75
17819.41 90
17820.67 92
17821.93 78
17823.19 79
17824.45 95
17825.71 89
17826.98 89
17828.24 78
17829.50 70
17830.76 74
17832.02 83
17833.28 82
17834.54 72
17835.80 63
17837.06 77
17838.33 83
17839.59 74
17840.85 87
17842.11 69
17843.37 126
17844.63 102
17845.89 94
17847.16 78
17848.42 84
17849.68 101
17850.94 70
17852.20 80
17853.46 95
17854.73 76
17855.99 70
17857.25 105
17858.51 96
17859.77 86
17861.04 70
17862.30 75
17863.56 98
17864.82 78
17866.09 64
17867.35 59
17868.61 108
17869.87 96
17871.14 77
17872.40 82
17873.66 80
17874.92 91
17876.19 98
17877.45 73
17878.71 82
17879.97 88
17881.24 91
17882.50 78
17883.76 61
17885.03 80
17886.29 89
17887.55 94
17888.81 108
17890.08 94
17891.34 74
17892.60 79
17893.87 86
17895.13 73
17896.39 77
17897.66 65
17898.92 97
17900.18 96
17901.45 84
17902.71 103
17903.97 93
17905.24 96
17906.50 90
17907.77 89
17909.03 76
17910.29 93
17911.56 74
17912.82 80
17914.09 71
17915.35 88
17916.61 93
17917.88 99
17919.14 57
17920.41 96
17921.67 80
17922.93 73
17924.20 63
17925.46 78
17926.73 79
17927.99 79
17929.26 125
17930.52 74
17931.79 94
17933.05 106
17934.32 80
17935.58 70
17936.84 88
17938.11 91
17939.37 84
17940.64 71
17941.90 64
17943.17 90
17944.43 68
17945.70 68
17946.96 70
17948.23 84
17949.50 71
17950.76 105
17952.03 75
17953.29 82
17954.56 90
17955.82 87
17957.09 94
17958.35 110
17959.62 75
17960.88 72
17962.15 82
17963.42 82
17964.68 74
17965.95 79
17967.21 95
17968.48 89
17969.74 93
17971.01 101
17972.28 113
17973.54 84
17974.81 79
17976.08 77
17977.34 86
17978.61 82
17979.87 78
17981.14 90
17982.41 110
17983.67 84
17984.94 92
17986.21 81
17987.47 105
17988.74 94
17990.01 105
17991.27 91
17992.54 73
17993.81 86
17995.07 74
17996.34 92
17997.61 87
17998.87 87
18000.14 72
18001.41 77
18002.68 85
18003.94 76
18005.21 84
18006.48 75
18007.74 74
18009.01 80
18010.28 95
18011.55 94
18012.81 91
18014.08 89
18015.35 83
18016.62 92
18017.88 92
18019.15 104
18020.42 87
18021.69 82
18022.96 70
18024.22 94
18025.49 97
18026.76 108
18028.03 90
18029.29 94
18030.56 73
18031.83 98
18033.10 81
18034.37 79
18035.64 81
18036.90 67
18038.17 85
18039.44 97
18040.71 88
18041.98 77
18043.25 70
18044.51 82
18045.78 92
18047.05 75
18048.32 85
18049.59 74
18050.86 97
18052.13 78
18053.40 86
18054.67 81
18055.93 92
18057.20 61
18058.47 80
18059.74 70
18061.01 102
18062.28 88
18063.55 86
18064.82 77
18066.09 81
18067.36 103
18068.63 89
18069.90 88
18071.17 89
18072.44 75
18073.70 86
18074.97 81
18076.24 89
18077.51 84
18078.78 97
18080.05 84
18081.32 95
18082.59 87
18083.86 62
18085.13 78
18086.40 92
18087.67 71
18088.94 94
18090.21 71
18091.48 70
18092.75 85
18094.02 78
18095.29 79
18096.57 89
18097.84 81
18099.11 94
18100.38 79
18101.65 70
18102.92 82
18104.19 74
18105.46 74
18106.73 77
18108.00 69
18109.27 79
18110.54 85
18111.81 83
18113.08 75
18114.36 88
18115.63 77
18116.90 83
18118.17 80
18119.44 80
18120.71 76
18121.98 102
18123.25 84
18124.53 77
18125.80 70
18127.07 99
18128.34 91
18129.61 86
18130.88 76
18132.16 96
18133.43 95
18134.70 71
18135.97 90
18137.24 80
18138.51 93
18139.79 94
18141.06 78
18142.33 79
18143.60 95
18144.87 89
18146.15 73
18147.42 90
18148.69 84
18149.96 74
18151.24 79
18152.51 96
18153.78 94
18155.05 95
18156.33 96
18157.60 80
18158.87 97
18160.14 72
18161.42 78
18162.69 94
18163.96 79
18165.23 81
18166.51 57
18167.78 94
18169.05 90
18170.33 69
18171.60 98
18172.87 75
18174.15 85
18175.42 83
18176.69 68
18177.97 85
18179.24 87
18180.51 64
18181.79 102
18183.06 87
18184.33 70
18185.61 75
18186.88 74
18188.15 70
18189.43 52
18190.70 105
18191.97 89
18193.25 72
18194.52 73
18195.80 87
18197.07 95
18198.34 102
18199.62 85
18200.89 85
18202.17 72
18203.44 77
18204.71 90
18205.99 61
18207.26 51
18208.54 85
18209.81 80
18211.09 78
18212.36 66
18213.64 70
18214.91 76
18216.18 89
18217.46 88
18218.73 86
18220.01 88
18221.28 83
18222.56 86
18223.83 67
18225.11 65
18226.38 91
18227.66 85
18228.93 78
18230.21 71
18231.48 93
18232.76 81
18234.03 77
18235.31 74
18236.58 70
18237.86 71
18239.14 75
18240.41 89
18241.69 71
18242.96 92
18244.24 86
18245.51 66
18246.79 75
18248.06 83
18249.34 96
18250.62 82
18251.89 100
18253.17 79
18254.44 81
18255.72 63
18257.00 92
18258.27 73
18259.55 97
18260.82 84
18262.10 87
18263.38 65
18264.65 85
18265.93 60
18267.21 87
18268.48 72
18269.76 70
18271.04 77
18272.31 86
18273.59 90
18274.87 80
18276.14 71
18277.42 71
18278.70 69
18279.97 73
18281.25 78
18282.53 72
18283.80 64
18285.08 90
18286.36 78
18287.63 73
18288.91 80
18290.19 73
18291.47 61
18292.74 81
18294.02 78
18295.30 72
18296.58 64
18297.85 87
18299.13 54
18300.41 74
18301.69 59
18302.96 54
18304.24 78
18305.52 92
18306.80 79
18308.07 70
18309.35 59
18310.63 88
18311.91 73
18313.19 77
18314.46 74
18315.74 91
18317.02 82
18318.30 72
18319.58 73
18320.86 63
18322.13 82
18323.41 78
18324.69 66
18325.97 63
18327.25 80
18328.53 72
18329.80 73
18331.08 73
18332.36 77
18333.64 83
18334.92 95
18336.20 70
18337.48 69
18338.76 61
18340.04 62
18341.31 91
18342.59 82
18343.87 80
18345.15 77
18346.43 101
18347.71 69
18348.99 70
18350.27 70
18351.55 77
18352.83 75
18354.11 73
18355.39 64
18356.67 68
18357.95 87
18359.22 87
18360.50 87
18361.78 77
18363.06 80
18364.34 92
18365.62 91
18366.90 90
18368.18 80
18369.46 78
18370.74 51
18372.02 72
18373.30 60
18374.58 84
18375.86 74
18377.14 80
18378.42 68
18379.71 100
18380.99 93
18382.27 109
18383.55 75
18384.83 75
18386.11 76
18387.39 66
18388.67 83
18389.95 72
18391.23 75
18392.51 95
18393.79 91
18395.07 86
18396.35 79
18397.63 67
18398.92 82
18400.20 74
18401.48 96
18402.76 90
18404.04 85
18405.32 68
18406.60 79
18407.88 65
18409.17 84
18410.45 94
18411.73 93
18413.01 65
18414.29 77
18415.57 84
18416.85 76
18418.14 81
18419.42 80
18420.70 73
18421.98 83
18423.26 90
18424.55 64
18425.83 82
18427.11 81
18428.39 73
18429.67 68
18430.96 67
18432.24 65
18433.52 70
18434.80 105
18436.08 81
18437.37 90
18438.65 88
18439.93 96
18441.21 77
18442.50 80
18443.78 77
18445.06 94
18446.34 65
18447.63 90
18448.91 64
18450.19 91
18451.48 83
18452.76 71
18454.04 80
18455.32 57
18456.61 64
18457.89 70
18459.17 86
18460.46 100
18461.74 86
18463.02 58
18464.31 69
18465.59 76
18466.87 87
18468.16 83
18469.44 77
18470.72 86
18472.01 81
18473.29 80
18474.57 76
18475.86 68
18477.14 76
18478.43 84
18479.71 62
18480.99 79
18482.28 75
18483.56 82
18484.85 73
18486.13 75
18487.41 79
18488.70 67
18489.98 66
18491.27 62
18492.55 79
18493.83 73
18495.12 87
18496.40 87
18497.69 80
18498.97 81
18500.26 76
18501.54 72
18502.83 72
18504.11 92
18505.40 88
18506.68 85
18507.97 73
18509.25 89
18510.54 100
18511.82 88
18513.11 58
18514.39 74
18515.68 81
18516.96 71
18518.25 71
18519.53 73
18520.82 70
18522.10 85
18523.39 76
18524.67 82
18525.96 65
18527.24 67
18528.53 75
18529.81 72
18531.10 76
18532.39 86
18533.67 80
18534.96 72
18536.24 75
18537.53 84
18538.81 82
18540.10 78
18541.39 77
18542.67 66
18543.96 69
18545.24 83
18546.53 88
18547.82 75
18549.10 59
18550.39 68
18551.68 76
18552.96 78
18554.25 77
18555.53 75
18556.82 80
18558.11 80
18559.39 91
18560.68 75
18561.97 87
18563.25 82
18564.54 75
18565.83 90
18567.12 62
18568.40 88
18569.69 91
18570.98 90
18572.26 90
18573.55 87
18574.84 64
18576.12 74
18577.41 63
18578.70 74
18579.99 65
18581.27 77
18582.56 69
18583.85 73
18585.14 69
18586.42 87
18587.71 97
18589.00 97
18590.29 73
18591.57 70
18592.86 82
18594.15 73
18595.44 99
18596.73 74
18598.01 77
18599.30 74
18600.59 82
18601.88 95
18603.17 70
18604.45 82
18605.74 82
18607.03 78
18608.32 71
18609.61 92
18610.90 85
18612.18 96
18613.47 93
18614.76 80
18616.05 88
18617.34 67
18618.63 89
18619.92 95
18621.20 97
18622.49 71
18623.78 81
18625.07 90
18626.36 87
18627.65 92
18628.94 68
18630.23 77
18631.52 71
18632.81 88
18634.09 91
18635.38 91
18636.67 98
18637.96 90
18639.25 89
18640.54 69
18641.83 79
18643.12 76
18644.41 118
18645.70 111
18646.99 74
18648.28 103
18649.57 87
18650.86 88
18652.15 90
18653.44 104
18654.73 109
18656.02 81
18657.31 104
18658.60 102
18659.89 94
18661.18 73
18662.47 85
18663.76 64
18665.05 85
18666.34 70
18667.63 90
18668.92 77
18670.21 93
18671.50 57
18672.79 83
18674.08 89
18675.37 82
18676.66 63
18677.95 65
18679.24 62
18680.54 67
18681.83 76
18683.12 68
18684.41 88
18685.70 76
18686.99 100
18688.28 80
18689.57 73
18690.86 58
18692.15 61
18693.45 73
18694.74 75
18696.03 81
18697.32 81
18698.61 81
18699.90 81
18701.19 69
18702.49 78
18703.78 85
18705.07 69
18706.36 66
18707.65 74
18708.94 77
18710.24 75
18711.53 109
18712.82 89
18714.11 83
18715.40 89
18716.70 64
18717.99 71
18719.28 101
18720.57 78
18721.86 74
18723.16 98
18724.45 75
18725.74 85
18727.03 105
18728.33 71
18729.62 66
18730.91 70
18732.20 67
18733.50 79
18734.79 68
18736.08 87
18737.37 92
18738.67 70
18739.96 75
18741.25 75
18742.55 86
18743.84 82
18745.13 84
18746.43 76
18747.72 85
18749.01 75
18750.31 81
18751.60 76
18752.89 83
18754.19 78
18755.48 83
18756.77 82
18758.07 72
18759.36 67
18760.65 73
18761.95 81
18763.24 58
18764.53 77
18765.83 64
18767.12 73
18768.42 68
18769.71 73
18771.00 63
18772.30 65
18773.59 61
18774.88 80
18776.18 71
18777.47 84
18778.77 91
18780.06 77
18781.36 89
18782.65 81
18783.94 89
18785.24 78
18786.53 99
18787.83 81
18789.12 92
18790.42 81
18791.71 82
18793.01 63
18794.30 95
18795.60 65
18796.89 76
18798.19 79
18799.48 83
18800.78 83
18802.07 60
18803.37 65
18804.66 84
18805.96 100
18807.25 97
18808.55 84
18809.84 77
18811.14 74
18812.43 80
18813.73 85
18815.02 72
18816.32 68
18817.61 78
18818.91 70
18820.21 63
18821.50 67
18822.80 91
18824.09 86
18825.39 94
18826.68 65
18827.98 55
18829.28 78
18830.57 79
18831.87 78
18833.16 85
18834.46 74
18835.76 66
18837.05 95
18838.35 66
18839.65 65
18840.94 78
18842.24 62
18843.53 64
18844.83 65
18846.13 56
18847.42 60
18848.72 65
18850.02 80
18851.31 74
18852.61 80
18853.91 71
18855.20 82
18856.50 86
18857.80 54
18859.10 74
18860.39 86
18861.69 71
18862.99 70
18864.28 82
18865.58 61
18866.88 78
18868.18 61
18869.47 64
18870.77 64
18872.07 75
18873.37 84
18874.66 84
18875.96 65
18877.26 63
18878.56 67
18879.85 63
18881.15 68
18882.45 78
18883.75 88
18885.04 92
18886.34 81
18887.64 71
18888.94 81
18890.24 67
18891.53 69
18892.83 69
18894.13 82
18895.43 69
18896.73 80
18898.03 68
18899.32 75
18900.62 61
18901.92 75
18903.22 69
18904.52 76
18905.82 80
18907.12 69
18908.41 70
18909.71 70
18911.01 72
18912.31 74
18913.61 61
18914.91 84
18916.21 72
18917.51 96
18918.80 63
18920.10 65
18921.40 78
18922.70 98
18924.00 85
18925.30 62
18926.60 64
18927.90 57
18929.20 61
18930.50 72
18931.80 72
18933.10 70
18934.40 74
18935.70 61
18937.00 77
18938.30 87
18939.60 61
18940.90 74
18942.20 74
18943.50 71
18944.79 97
18946.09 83
18947.39 73
18948.70 60
18950.00 73
18951.30 86
18952.60 83
18953.90 85
18955.20 65
18956.50 58
18957.80 76
18959.10 91
18960.40 73
18961.70 89
18963.00 75
18964.30 84
18965.60 68
18966.90 84
18968.20 59
18969.50 74
18970.80 89
18972.10 73
18973.40 80
18974.71 58
18976.01 76
18977.31 78
18978.61 59
18979.91 86
18981.21 64
18982.51 67
18983.81 74
18985.12 65
18986.42 78
18987.72 85
18989.02 76
18990.32 62
18991.62 74
18992.92 80
18994.23 73
18995.53 68
18996.83 73
18998.13 71
18999.43 62
19000.73 67
19002.04 92
19003.34 65
19004.64 80
19005.94 86
19007.24 64
19008.55 70
19009.85 69
19011.15 70
19012.45 53
19013.76 67
19015.06 79
19016.36 96
19017.66 79
19018.96 91
19020.27 69
19021.57 71
19022.87 72
19024.18 79
19025.48 57
19026.78 58
19028.08 70
19029.39 81
19030.69 74
19031.99 77
19033.30 62
19034.60 77
19035.90 71
19037.20 40
19038.51 53
19039.81 65
19041.11 63
19042.42 68
19043.72 72
19045.02 89
19046.33 75
19047.63 66
19048.93 69
19050.24 61
19051.54 63
19052.85 79
19054.15 86
19055.45 67
19056.76 63
19058.06 66
19059.36 52
19060.67 76
19061.97 65
19063.28 71
19064.58 85
19065.88 77
19067.19 80
19068.49 81
19069.80 70
19071.10 93
19072.41 61
19073.71 56
19075.01 62
19076.32 74
19077.62 71
19078.93 64
19080.23 52
19081.54 69
19082.84 71
19084.15 82
19085.45 70
19086.76 63
19088.06 72
19089.37 83
19090.67 78
19091.98 65
19093.28 68
19094.59 92
19095.89 54
19097.20 72
19098.50 70
19099.81 62
19101.11 77
19102.42 86
19103.72 76
19105.03 75
19106.33 60
19107.64 77
19108.94 67
19110.25 64
19111.56 69
19112.86 81
19114.17 83
19115.47 59
19116.78 67
19118.08 78
19119.39 70
19120.70 58
19122.00 69
19123.31 66
19124.61 70
19125.92 89
19127.23 76
19128.53 80
19129.84 54
19131.15 64
19132.45 70
19133.76 71
19135.06 49
19136.37 103
19137.68 98
19138.98 62
19140.29 75
19141.60 67
19142.90 68
19144.21 60
19145.52 76
19146.82 61
19148.13 49
19149.44 55
19150.75 63
19152.05 82
19153.36 61
19154.67 53
19155.97 73
19157.28 79
19158.59 67
19159.90 69
19161.20 85
19162.51 62
19163.82 53
19165.13 64
19166.43 64
19167.74 65
19169.05 67
19170.36 92
19171.66 65
19172.97 64
19174.28 57
19175.59 79
19176.89 69
19178.20 57
19179.51 76
19180.82 88
19182.13 70
19183.44 72
19184.74 54
19186.05 67
19187.36 72
19188.67 88
19189.98 74
19191.28 75
19192.59 58
19193.90 79
19195.21 76
19196.52 61
19197.83 45
19199.14 79
19200.44 91
19201.75 76
19203.06 80
19204.37 99
19205.68 66
19206.99 68
19208.30 73
19209.61 62
19210.92 77
19212.22 78
19213.53 61
19214.84 83
19216.15 71
19217.46 59
19218.77 81
19220.08 72
19221.39 57
19222.70 53
19224.01 60
19225.32 72
19226.63 55
19227.94 70
19229.25 82
19230.56 61
19231.87 59
19233.18 51
19234.49 51
19235.80 63
19237.11 74
19238.42 72
19239.73 58
19241.04 73
19242.35 71
19243.66 70
19244.97 71
19246.28 66
19247.59 65
19248.90 58
19250.21 80
19251.52 69
19252.83 70
19254.14 73
19255.45 50
19256.76 62
19258.07 68
19259.38 76
19260.69 68
19262.00 81
19263.31 75
19264.63 71
19265.94 72
19267.25 63
19268.56 72
19269.87 73
19271.18 64
19272.49 67
19273.80 61
19275.11 65
19276.43 53
19277.74 64
19279.05 81
19280.36 64
19281.67 52
19282.98 72
19284.29 55
19285.61 61
19286.92 77
19288.23 59
19289.54 73
19290.85 71
19292.16 62
19293.48 62
19294.79 76
19296.10 88
19297.41 78
19298.72 71
19300.04 79
19301.35 63
19302.66 78
19303.97 64
19305.29 74
19306.60 73
19307.91 85
19309.22 85
19310.53 78
19311.85 50
19313.16 67
19314.47 57
19315.78 74
19317.10 76
19318.41 67
19319.72 75
19321.04 71
19322.35 75
19323.66 60
19324.97 52
19326.29 63
19327.60 84
19328.91 70
19330.23 71
19331.54 73
19332.85 74
19334.17 63
19335.48 71
19336.79 71
19338.11 68
19339.42 67
19340.73 59
19342.05 64
19343.36 65
19344.67 75
19345.99 62
19347.30 82
19348.62 85
19349.93 70
19351.24 60
19352.56 86
19353.87 87
19355.18 80
19356.50 83
19357.81 80
19359.13 80
19360.44 71
19361.76 88
19363.07 51
19364.38 66
19365.70 73
19367.01 70
19368.33 48
19369.64 80
19370.96 72
19372.27 65
19373.58 50
19374.90 64
19376.21 81
19377.53 56
19378.84 69
19380.16 66
19381.47 83
19382.79 61
19384.10 68
19385.42 67
19386.73 61
19388.05 65
19389.36 72
19390.68 80
19391.99 68
19393.31 57
19394.62 83
19395.94 88
19397.26 76
19398.57 69
19399.89 64
19401.20 62
19402.52 74
19403.83 74
19405.15 66
19406.46 81
19407.78 61
19409.10 66
19410.41 69
19411.73 52
19413.04 55
19414.36 71
19415.68 79
19416.99 78
19418.31 60
19419.62 70
19420.94 75
19422.26 57
19423.57 76
19424.89 68
19426.21 81
19427.52 79
19428.84 64
19430.15 59
19431.47 67
19432.79 75
19434.10 74
19435.42 74
19436.74 46
19438.06 56
19439.37 59
19440.69 50
19442.01 54
19443.32 71
19444.64 76
19445.96 67
19447.27 60
19448.59 66
19449.91 60
19451.23 55
19452.54 57
19453.86 59
19455.18 66
19456.49 61
19457.81 45
19459.13 62
19460.45 62
19461.76 64
19463.08 74
19464.40 62
19465.72 55
19467.04 81
19468.35 69
19469.67 71
19470.99 70
19472.31 65
19473.63 92
19474.94 82
19476.26 70
19477.58 55
19478.90 63
19480.22 65
19481.53 57
19482.85 77
19484.17 77
19485.49 79
19486.81 85
19488.13 62
19489.44 55
19490.76 69
19492.08 60
19493.40 75
19494.72 63
19496.04 66
19497.36 62
19498.68 59
19499.99 73
19501.31 65
19502.63 67
19503.95 69
19505.27 74
19506.59 68
19507.91 67
19509.23 61
19510.55 64
19511.87 59
19513.19 65
19514.51 70
19515.82 61
19517.14 82
19518.46 87
19519.78 74
19521.10 66
19522.42 63
19523.74 77
19525.06 69
19526.38 65
19527.70 62
19529.02 56
19530.34 67
19531.66 65
19532.98 77
19534.30 87
19535.62 66
19536.94 69
19538.26 54
19539.58 62
19540.90 72
19542.22 72
19543.54 65
19544.86 61
19546.18 70
19547.50 68
19548.83 59
19550.15 84
19551.47 80
19552.79 78
19554.11 71
19555.43 79
19556.75 72
19558.07 73
19559.39 53
19560.71 60
19562.03 75
19563.35 73
19564.68 68
19566.00 62
19567.32 61
19568.64 68
19569.96 60
19571.28 56
19572.60 61
19573.92 60
19575.25 63
19576.57 73
19577.89 64
19579.21 64
19580.53 69
19581.85 77
19583.17 50
19584.50 59
19585.82 81
19587.14 63
19588.46 59
19589.78 46
19591.11 68
19592.43 73
19593.75 77
19595.07 62
19596.39 43
19597.72 53
19599.04 66
19600.36 81
19601.68 62
19603.01 65
19604.33 72
19605.65 95
19606.97 64
19608.30 67
19609.62 66
19610.94 80
19612.26 76
19613.59 73
19614.91 76
19616.23 75
19617.56 74
19618.88 74
19620.20 65
19621.52 64
19622.85 83
19624.17 66
19625.49 72
19626.82 68
19628.14 55
19629.46 73
19630.79 65
19632.11 54
19633.43 65
19634.76 85
19636.08 78
19637.40 56
19638.73 60
19640.05 50
19641.37 75
19642.70 78
19644.02 64
19645.35 69
19646.67 81
19647.99 83
19649.32 90
19650.64 70
19651.97 73
19653.29 88
19654.61 80
19655.94 77
19657.26 65
19658.59 93
19659.91 67
19661.23 65
19662.56 74
19663.88 62
19665.21 64
19666.53 50
19667.86 55
19669.18 42
19670.51 56
19671.83 77
19673.16 78
19674.48 65
19675.81 49
19677.13 69
19678.46 61
19679.78 73
19681.11 52
19682.43 82
19683.76 64
19685.08 63
19686.41 68
19687.73 49
19689.06 55
19690.38 62
19691.71 58
19693.03 72
19694.36 58
19695.68 65
19697.01 59
19698.33 87
19699.66 61
19700.99 65
19702.31 72
19703.64 70
19704.96 73
19706.29 76
19707.62 80
19708.94 70
19710.27 65
19711.59 72
19712.92 67
19714.25 61
19715.57 52
19716.90 62
19718.22 84
19719.55 55
19720.88 60
19722.20 70
19723.53 61
19724.86 76
19726.18 60
19727.51 54
19728.84 59
19730.16 66
19731.49 83
19732.82 98
19734.14 98
19735.47 70
19736.80 69
19738.12 64
19739.45 72
19740.78 67
19742.10 69
19743.43 61
19744.76 63
19746.09 58
19747.41 68
19748.74 75
19750.07 71
19751.40 59
19752.72 77
19754.05 96
19755.38 64
19756.71 58
19758.03 77
19759.36 49
19760.69 76
19762.02 73
19763.34 66
19764.67 68
19766.00 60
19767.33 70
19768.66 61
19769.98 63
19771.31 75
19772.64 96
19773.97 80
19775.30 81
19776.62 79
19777.95 64
19779.28 58
19780.61 67
19781.94 57
19783.27 55
19784.59 74
19785.92 52
19787.25 75
19788.58 69
19789.91 61
19791.24 59
19792.57 96
19793.90 78
19795.22 57
19796.55 67
19797.88 64
19799.21 59
19800.54 81
19801.87 80
19803.20 66
19804.53 87
19805.86 90
19807.19 84
19808.52 75
19809.84 68
19811.17 69
19812.50 81
19813.83 73
19815.16 65
19816.49 81
19817.82 61
19819.15 60
19820.48 66
19821.81 76
19823.14 72
19824.47 63
19825.80 60
19827.13 69
19828.46 50
19829.79 72
19831.12 70
19832.45 62
19833.78 71
19835.11 67
19836.44 55
19837.77 63
19839.10 63
19840.43 44
19841.76 62
19843.09 51
19844.42 50
19845.75 67
19847.09 61
19848.42 73
19849.75 63
19851.08 63
19852.41 71
19853.74 72
19855.07 55
19856.40 53
19857.73 48
19859.06 40
19860.39 58
19861.72 78
19863.06 62
19864.39 58
19865.72 69
19867.05 84
19868.38 70
19869.71 78
19871.04 76
19872.38 74
19873.71 63
19875.04 64
19876.37 66
19877.70 68
19879.03 70
19880.36 75
19881.70 75
19883.03 77
19884.36 75
19885.69 82
19887.02 73
19888.36 62
19889.69 49
19891.02 69
19892.35 65
19893.68 77
19895.02 55
19896.35 60
19897.68 79
19899.01 60
19900.35 61
19901.68 59
19903.01 65
19904.34 59
19905.68 78
19907.01 73
19908.34 55
19909.67 58
19911.01 55
19912.34 51
19913.67 60
19915.01 79
19916.34 73
19917.67 72
19919.00 69
19920.34 52
19921.67 62
19923.00 83
19924.34 67
19925.67 60
19927.00 72
19928.34 91
19929.67 102
19931.00 62
19932.34 72
19933.67 51
19935.00 76
19936.34 63
19937.67 60
19939.01 56
19940.34 71
19941.67 67
19943.01 65
19944.34 71
19945.67 61
19947.01 76
19948.34 67
19949.68 72
19951.01 66
19952.34 54
19953.68 59
19955.01 63
19956.35 56
19957.68 61
19959.02 46
19960.35 77
19961.68 74
19963.02 58
19964.35 55
19965.69 78
19967.02 71
19968.36 75
19969.69 76
19971.03 52
19972.36 64
19973.70 54
19975.03 85
19976.37 39
19977.70 64
19979.04 61
19980.37 80
19981.71 67
19983.04 73
19984.38 47
19985.71 67
19987.05 64
19988.38 75
19989.72 63
19991.05 58
19992.39 69
19993.73 64
19995.06 82
19996.40 56
19997.73 80
19999.07 70
20000.40 72
20001.74 60
20003.08 55
20004.41 56
20005.75 73
20007.08 72
20008.42 55
20009.76 81
20011.09 82
20012.43 57
20013.76 67
20015.10 66
20016.44 58
20017.77 82
20019.11 73
20020.45 71
20021.78 66
20023.12 58
20024.45 77
20025.79 80
20027.13 79
20028.46 69
20029.80 78
20031.14 68
20032.48 71
20033.81 73
20035.15 76
20036.49 75
20037.82 62
20039.16 62
20040.50 56
20041.83 60
20043.17 70
20044.51 82
20045.85 67
20047.18 60
20048.52 63
20049.86 82
20051.20 66
20052.53 44
20053.87 67
20055.21 81
20056.55 86
20057.88 74
20059.22 57
20060.56 71
20061.90 73
20063.23 73
20064.57 69
20065.91 69
20067.25 72
20068.59 70
20069.92 66
20071.26 49
20072.60 60
20073.94 72
20075.28 71
20076.62 62
20077.95 70
20079.29 57
20080.63 70
20081.97 57
20083.31 76
20084.65 57
20085.98 77
20087.32 70
20088.66 73
20090.00 64
20091.34 58
20092.68 73
20094.02 64
20095.36 56
20096.70 52
20098.03 62
20099.37 70
20100.71 71
20102.05 57
20103.39 72
20104.73 68
20106.07 87
20107.41 81
20108.75 62
20110.09 56
20111.43 66
20112.77 70
20114.11 65
20115.45 81
20116.79 71
20118.13 64
20119.46 62
20120.80 66
20122.14 56
20123.48 73
20124.82 53
20126.16 59
20127.50 60
20128.84 70
20130.18 54
20131.52 52
20132.86 51
20134.20 65
20135.55 79
