# Supplementary material for: MALDI-TOF MS typing enables the classification of brewing yeasts of the genus Saccharomyces to major beer styles
Source: PLoS One. 2017 Aug 9;12(8):e0181694. doi: 10.1371/journal.pone.0181694 (PMC5549903; doi:10.1371/journal.pone.0181694)
Supplement: S4 File — The directory includes 90 raw files and was zipped to “.zip”; the folder has three strains with 30 spectra per strain; S1 Text explains the raw files with an example and Table 1 represents the yeast strains used within the experiment. (ZIP) [file pone.0181694.s007.zip › 10-12/30260-210-OG-Ale-Ale-YPG-18h-E-E_2015-08-06_2_0_D2_1.dat]

2000.64 3990
2001.06 4132
2001.49 3795
2001.91 3804
2002.33 3717
2002.75 3717
2003.17 4145
2003.60 3857
2004.02 3521
2004.44 3723
2004.86 3955
2005.28 3895
2005.70 3914
2006.13 3645
2006.55 3945
2006.97 3850
2007.39 3852
2007.82 4064
2008.24 3787
2008.66 3951
2009.08 4218
2009.51 4277
2009.93 4312
2010.35 4343
2010.77 4098
2011.20 3940
2011.62 3957
2012.04 4090
2012.46 4005
2012.89 3996
2013.31 3903
2013.73 3988
2014.15 3760
2014.58 3736
2015.00 3925
2015.42 3691
2015.85 3662
2016.27 3690
2016.69 3477
2017.12 3755
2017.54 3680
2017.96 3565
2018.39 3559
2018.81 3576
2019.23 3790
2019.66 4004
2020.08 3773
2020.50 3908
2020.93 3828
2021.35 4047
2021.78 3987
2022.20 3953
2022.62 4222
2023.05 4255
2023.47 3994
2023.89 4122
2024.32 3977
2024.74 3795
2025.17 3664
2025.59 3854
2026.01 3603
2026.44 3605
2026.86 3695
2027.29 3628
2027.71 3811
2028.14 3505
2028.56 3696
2028.99 3661
2029.41 3942
2029.83 3696
2030.26 3594
2030.68 3634
2031.11 3768
2031.53 3889
2031.96 3553
2032.38 3668
2032.81 3653
2033.23 3828
2033.66 3729
2034.08 3670
2034.51 3697
2034.93 3510
2035.36 3594
2035.78 3830
2036.21 3715
2036.63 3807
2037.06 3803
2037.48 3824
2037.91 3869
2038.33 4041
2038.76 3872
2039.19 4073
2039.61 4249
2040.04 4072
2040.46 4014
2040.89 4112
2041.31 4127
2041.74 4066
2042.17 4108
2042.59 4217
2043.02 4007
2043.44 3993
2043.87 3974
2044.30 3825
2044.72 4126
2045.15 4036
2045.57 3707
2046.00 3861
2046.43 3941
2046.85 3790
2047.28 3903
2047.71 3924
2048.13 3851
2048.56 3832
2048.99 3839
2049.41 3724
2049.84 3646
2050.27 3813
2050.69 3586
2051.12 3842
2051.55 3721
2051.97 3774
2052.40 3965
2052.83 3606
2053.25 3681
2053.68 3518
2054.11 3690
2054.54 3824
2054.96 3749
2055.39 3707
2055.82 3776
2056.24 3845
2056.67 3703
2057.10 3600
2057.53 3785
2057.95 3798
2058.38 3767
2058.81 3582
2059.24 3918
2059.66 3827
2060.09 3887
2060.52 3874
2060.95 3924
2061.38 3876
2061.80 3820
2062.23 3714
2062.66 3612
2063.09 3580
2063.52 3819
2063.94 3807
2064.37 3847
2064.80 3822
2065.23 4181
2065.66 3999
2066.09 4298
2066.51 4172
2066.94 4331
2067.37 4327
2067.80 4508
2068.23 4481
2068.66 4412
2069.08 3917
2069.51 3860
2069.94 4193
2070.37 4018
2070.80 4148
2071.23 4020
2071.66 4141
2072.09 3828
2072.52 3781
2072.94 3890
2073.37 3833
2073.80 3648
2074.23 3673
2074.66 3898
2075.09 3794
2075.52 3835
2075.95 4016
2076.38 3804
2076.81 3873
2077.24 4235
2077.67 4130
2078.10 4254
2078.53 4256
2078.96 4253
2079.39 4297
2079.82 4052
2080.25 4046
2080.68 4334
2081.11 4533
2081.54 4226
2081.97 4499
2082.40 4182
2082.83 4172
2083.26 4418
2083.69 4342
2084.12 4535
2084.55 4243
2084.98 3840
2085.41 3918
2085.84 3858
2086.27 3960
2086.70 4194
2087.13 4104
2087.56 4069
2087.99 4131
2088.42 4080
2088.85 4116
2089.28 4159
2089.71 3816
2090.14 3698
2090.57 3729
2091.01 3799
2091.44 3857
2091.87 3669
2092.30 3663
2092.73 3760
2093.16 3983
2093.59 3924
2094.02 3882
2094.45 3768
2094.89 3612
2095.32 3808
2095.75 3770
2096.18 3911
2096.61 3834
2097.04 3826
2097.47 3942
2097.91 3832
2098.34 3668
2098.77 3820
2099.20 3553
2099.63 3486
2100.07 3579
2100.50 3509
2100.93 3819
2101.36 3891
2101.79 3665
2102.23 3740
2102.66 3987
2103.09 4113
2103.52 3855
2103.95 3808
2104.39 3895
2104.82 3838
2105.25 3671
2105.68 3689
2106.12 3646
2106.55 3674
2106.98 3634
2107.41 3824
2107.85 3810
2108.28 3482
2108.71 3502
2109.14 3713
2109.58 3842
2110.01 3689
2110.44 3634
2110.88 3710
2111.31 3863
2111.74 3655
2112.18 3820
2112.61 3565
2113.04 3375
2113.48 3873
2113.91 3756
2114.34 3732
2114.78 3783
2115.21 3929
2115.64 3797
2116.08 3805
2116.51 3852
2116.94 3673
2117.38 3811
2117.81 3822
2118.24 3807
2118.68 3891
2119.11 3964
2119.55 3621
2119.98 3614
2120.41 3777
2120.85 3793
2121.28 3717
2121.72 3922
2122.15 3813
2122.58 3582
2123.02 3815
2123.45 3859
2123.89 3934
2124.32 3853
2124.75 3877
2125.19 3742
2125.62 3788
2126.06 3667
2126.49 3638
2126.93 3834
2127.36 3725
2127.80 3445
2128.23 3425
2128.67 3622
2129.10 3620
2129.54 3699
2129.97 3614
2130.41 3865
2130.84 3710
2131.28 3590
2131.71 3778
2132.15 3581
2132.58 3590
2133.02 3770
2133.45 3566
2133.89 3539
2134.32 3712
2134.76 3970
2135.19 3986
2135.63 3897
2136.06 3984
2136.50 4001
2136.94 3944
2137.37 4064
2137.81 4266
2138.24 4154
2138.68 4415
2139.12 4327
2139.55 4401
2139.99 4108
2140.42 3988
2140.86 3977
2141.30 4154
2141.73 4182
2142.17 3903
2142.60 3923
2143.04 3705
2143.48 3783
2143.91 3527
2144.35 3581
2144.79 3573
2145.22 3488
2145.66 3535
2146.09 3751
2146.53 3809
2146.97 3653
2147.40 3490
2147.84 3561
2148.28 3592
2148.72 3694
2149.15 3656
2149.59 3944
2150.03 3867
2150.46 3873
2150.90 4032
2151.34 4040
2151.77 4077
2152.21 4152
2152.65 4274
2153.09 4331
2153.52 4367
2153.96 4259
2154.40 4140
2154.84 3915
2155.27 4053
2155.71 4069
2156.15 3893
2156.59 3889
2157.02 3830
2157.46 3722
2157.90 3721
2158.34 3733
2158.78 3714
2159.21 4061
2159.65 3675
2160.09 3714
2160.53 3739
2160.97 3675
2161.40 3901
2161.84 3943
2162.28 3844
2162.72 3605
2163.16 3651
2163.59 4128
2164.03 3850
2164.47 3917
2164.91 3797
2165.35 3945
2165.79 3685
2166.23 3634
2166.66 3955
2167.10 3724
2167.54 3583
2167.98 3750
2168.42 3716
2168.86 3860
2169.30 3864
2169.74 3826
2170.18 3876
2170.61 3838
2171.05 3873
2171.49 3749
2171.93 3869
2172.37 4077
2172.81 3943
2173.25 3703
2173.69 4016
2174.13 4014
2174.57 4118
2175.01 4349
2175.45 4312
2175.89 4473
2176.33 4594
2176.77 4290
2177.21 4456
2177.65 4606
2178.09 4766
2178.53 4374
2178.97 4496
2179.41 4417
2179.85 4368
2180.29 4291
2180.73 4269
2181.17 4189
2181.61 3883
2182.05 3803
2182.49 4128
2182.93 3942
2183.37 3685
2183.81 3744
2184.25 3722
2184.69 3723
2185.13 3612
2185.57 3509
2186.01 3804
2186.45 3865
2186.89 3667
2187.33 3666
2187.77 3687
2188.21 3940
2188.65 3890
2189.10 4110
2189.54 4154
2189.98 4352
2190.42 4259
2190.86 4191
2191.30 4057
2191.74 3874
2192.18 4099
2192.62 4466
2193.07 4007
2193.51 3883
2193.95 3615
2194.39 3864
2194.83 4246
2195.27 4375
2195.71 4114
2196.16 4280
2196.60 4151
2197.04 4162
2197.48 3851
2197.92 4037
2198.37 4228
2198.81 3930
2199.25 4015
2199.69 4049
2200.13 3860
2200.58 4136
2201.02 3769
2201.46 3870
2201.90 3965
2202.34 3851
2202.79 3910
2203.23 3948
2203.67 3704
2204.11 3811
2204.56 3689
2205.00 3643
2205.44 3600
2205.88 3618
2206.33 3674
2206.77 3740
2207.21 3650
2207.65 3619
2208.10 3855
2208.54 3914
2208.98 3894
2209.43 3861
2209.87 3836
2210.31 3983
2210.76 3990
2211.20 4084
2211.64 4001
2212.09 3837
2212.53 4041
2212.97 3871
2213.42 3721
2213.86 3788
2214.30 3791
2214.75 3831
2215.19 3678
2215.63 3744
2216.08 3888
2216.52 3712
2216.96 3818
2217.41 3770
2217.85 3611
2218.30 3571
2218.74 3573
2219.18 3560
2219.63 3793
2220.07 3827
2220.52 3640
2220.96 3727
2221.40 3553
2221.85 3730
2222.29 3752
2222.74 3473
2223.18 3729
2223.63 3704
2224.07 3638
2224.51 4074
2224.96 3985
2225.40 3933
2225.85 4181
2226.29 3834
2226.74 3962
2227.18 4160
2227.63 4047
2228.07 4185
2228.52 4187
2228.96 4167
2229.41 4064
2229.85 4222
2230.30 4001
2230.74 4153
2231.19 4018
2231.63 3908
2232.08 4106
2232.52 4314
2232.97 4230
2233.41 3997
2233.86 4147
2234.30 3994
2234.75 4284
2235.20 4227
2235.64 4167
2236.09 4180
2236.53 4006
2236.98 4055
2237.42 4064
2237.87 3846
2238.32 3853
2238.76 3855
2239.21 3745
2239.65 3750
2240.10 3606
2240.55 3535
2240.99 3729
2241.44 3680
2241.88 3739
2242.33 4039
2242.78 3676
2243.22 3445
2243.67 3550
2244.12 3431
2244.56 3539
2245.01 3763
2245.46 3725
2245.90 3632
2246.35 3460
2246.80 3540
2247.24 3589
2247.69 3511
2248.14 3547
2248.58 3393
2249.03 3631
2249.48 3743
2249.92 3588
2250.37 3604
2250.82 3460
2251.27 3501
2251.71 3914
2252.16 3838
2252.61 3638
2253.05 3743
2253.50 3812
2253.95 3600
2254.40 3718
2254.84 3968
2255.29 3795
2255.74 3827
2256.19 3827
2256.64 3545
2257.08 3665
2257.53 3585
2257.98 3323
2258.43 3416
2258.87 3560
2259.32 3351
2259.77 3344
2260.22 3414
2260.67 3409
2261.11 3618
2261.56 3782
2262.01 3456
2262.46 3564
2262.91 3675
2263.36 3628
2263.80 3885
2264.25 3995
2264.70 3944
2265.15 3814
2265.60 4103
2266.05 3755
2266.50 3657
2266.94 3664
2267.39 3743
2267.84 3837
2268.29 3629
2268.74 3754
2269.19 3765
2269.64 3873
2270.09 4122
2270.54 4122
2270.99 3987
2271.43 3794
2271.88 3988
2272.33 4268
2272.78 4002
2273.23 4167
2273.68 4081
2274.13 3911
2274.58 3988
2275.03 3943
2275.48 4119
2275.93 3963
2276.38 3785
2276.83 3863
2277.28 3666
2277.73 3540
2278.18 3571
2278.63 3799
2279.08 3616
2279.53 3611
2279.98 3797
2280.43 3745
2280.88 3848
2281.33 3779
2281.78 3778
2282.23 3472
2282.68 3661
2283.13 3625
2283.58 3728
2284.03 3634
2284.48 3508
2284.93 3630
2285.38 3628
2285.83 3687
2286.28 3457
2286.73 3705
2287.18 3875
2287.63 3687
2288.08 3636
2288.54 3721
2288.99 3734
2289.44 3982
2289.89 4206
2290.34 4284
2290.79 4449
2291.24 4644
2291.69 4817
2292.14 5061
2292.60 5184
2293.05 5073
2293.50 5446
2293.95 5369
2294.40 5241
2294.85 5202
2295.30 5067
2295.76 4939
2296.21 4902
2296.66 4646
2297.11 4540
2297.56 4351
2298.01 4163
2298.47 4010
2298.92 4137
2299.37 3884
2299.82 3961
2300.27 4119
2300.73 3921
2301.18 3808
2301.63 3811
2302.08 3845
2302.53 3532
2302.99 3560
2303.44 3619
2303.89 3705
2304.34 3499
2304.80 3637
2305.25 3641
2305.70 3814
2306.15 3706
2306.61 3432
2307.06 3839
2307.51 3713
2307.96 4005
2308.42 4062
2308.87 3996
2309.32 4195
2309.78 4047
2310.23 4312
2310.68 4352
2311.14 4587
2311.59 4660
2312.04 4775
2312.49 4597
2312.95 5009
2313.40 4994
2313.85 4410
2314.31 4455
2314.76 4260
2315.22 4129
2315.67 3756
2316.12 3942
2316.58 3951
2317.03 3976
2317.48 3898
2317.94 3720
2318.39 3870
2318.84 3941
2319.30 3906
2319.75 3753
2320.21 3878
2320.66 3923
2321.11 4007
2321.57 4065
2322.02 3973
2322.48 3807
2322.93 3850
2323.39 4049
2323.84 3796
2324.29 3829
2324.75 3538
2325.20 3643
2325.66 4003
2326.11 3906
2326.57 4088
2327.02 4239
2327.48 4012
2327.93 4124
2328.39 4270
2328.84 4318
2329.30 4029
2329.75 4435
2330.21 4382
2330.66 4374
2331.12 4722
2331.57 4857
2332.03 4527
2332.48 4507
2332.94 4373
2333.39 4435
2333.85 4238
2334.30 4117
2334.76 4194
2335.21 4081
2335.67 3973
2336.12 3769
2336.58 3816
2337.03 3981
2337.49 3944
2337.95 3655
2338.40 3713
2338.86 4009
2339.31 4007
2339.77 3915
2340.23 3953
2340.68 3932
2341.14 3942
2341.59 4043
2342.05 4226
2342.51 4167
2342.96 3925
2343.42 3852
2343.87 3754
2344.33 3682
2344.79 3826
2345.24 3600
2345.70 3993
2346.16 3938
2346.61 4003
2347.07 3961
2347.53 4113
2347.98 3845
2348.44 3744
2348.90 3889
2349.35 4025
2349.81 4088
2350.27 4180
2350.72 4263
2351.18 4084
2351.64 4283
2352.10 3885
2352.55 3930
2353.01 3754
2353.47 4109
2353.92 3958
2354.38 3659
2354.84 3727
2355.30 3770
2355.75 3640
2356.21 3632
2356.67 3503
2357.13 3808
2357.58 3677
2358.04 3715
2358.50 3446
2358.96 3715
2359.41 3761
2359.87 3604
2360.33 3480
2360.79 3602
2361.25 3688
2361.70 3506
2362.16 3795
2362.62 3763
2363.08 3708
2363.54 3857
2363.99 3724
2364.45 3529
2364.91 3576
2365.37 3554
2365.83 3553
2366.29 3481
2366.75 3782
2367.20 3964
2367.66 3974
2368.12 3872
2368.58 3954
2369.04 3785
2369.50 3584
2369.96 3792
2370.42 3978
2370.87 3769
2371.33 3859
2371.79 3949
2372.25 3997
2372.71 3908
2373.17 3772
2373.63 3674
2374.09 3582
2374.55 3616
2375.01 3850
2375.47 3757
2375.92 3616
2376.38 3882
2376.84 3893
2377.30 3900
2377.76 3799
2378.22 3955
2378.68 3938
2379.14 3776
2379.60 3759
2380.06 3993
2380.52 3729
2380.98 3562
2381.44 3923
2381.90 4068
2382.36 3975
2382.82 3897
2383.28 3808
2383.74 3888
2384.20 3561
2384.66 3607
2385.12 3762
2385.58 3808
2386.04 3688
2386.50 3810
2386.96 3858
2387.42 3635
2387.88 3821
2388.35 4040
2388.81 3852
2389.27 3887
2389.73 3813
2390.19 3699
2390.65 3714
2391.11 3922
2391.57 3799
2392.03 3832
2392.49 3612
2392.95 3677
2393.42 3875
2393.88 3743
2394.34 3580
2394.80 3667
2395.26 3471
2395.72 3428
2396.18 3562
2396.64 3597
2397.11 3672
2397.57 3629
2398.03 3527
2398.49 3664
2398.95 3482
2399.41 3480
2399.88 3602
2400.34 3388
2400.80 3437
2401.26 3554
2401.72 3470
2402.18 3379
2402.65 3319
2403.11 3544
2403.57 3527
2404.03 3701
2404.49 3724
2404.96 3435
2405.42 3815
2405.88 3859
2406.34 3736
2406.81 3895
2407.27 3735
2407.73 3699
2408.19 3767
2408.66 3516
2409.12 3685
2409.58 3641
2410.04 3603
2410.51 3538
2410.97 3368
2411.43 3583
2411.90 3401
2412.36 3421
2412.82 3610
2413.28 3430
2413.75 3472
2414.21 3490
2414.67 3508
2415.14 3280
2415.60 3471
2416.06 3266
2416.53 3625
2416.99 3678
2417.45 3488
2417.92 3604
2418.38 3646
2418.84 3729
2419.31 3779
2419.77 3648
2420.23 3604
2420.70 3827
2421.16 3746
2421.63 3808
2422.09 3961
2422.55 3816
2423.02 3912
2423.48 3955
2423.95 3691
2424.41 3934
2424.87 3781
2425.34 3838
2425.80 3877
2426.27 4080
2426.73 3763
2427.20 3811
2427.66 4008
2428.12 3919
2428.59 3874
2429.05 3964
2429.52 3973
2429.98 3884
2430.45 3802
2430.91 3811
2431.38 3833
2431.84 3715
2432.31 3685
2432.77 3751
2433.24 3669
2433.70 3575
2434.17 3540
2434.63 3570
2435.10 3727
2435.56 3539
2436.03 3592
2436.49 3618
2436.96 3675
2437.42 3846
2437.89 3860
2438.35 3768
2438.82 4037
2439.28 4092
2439.75 3753
2440.21 3929
2440.68 3876
2441.15 4015
2441.61 4265
2442.08 4072
2442.54 3942
2443.01 4223
2443.48 4175
2443.94 4012
2444.41 3844
2444.87 4043
2445.34 3907
2445.81 3610
2446.27 3822
2446.74 3568
2447.20 3703
2447.67 3651
2448.14 3598
2448.60 3559
2449.07 3555
2449.54 3530
2450.00 3505
2450.47 3409
2450.94 3502
2451.40 3644
2451.87 3369
2452.34 3477
2452.80 3401
2453.27 3453
2453.74 3538
2454.20 3435
2454.67 3319
2455.14 3274
2455.60 3430
2456.07 3461
2456.54 3529
2457.01 3381
2457.47 3346
2457.94 3532
2458.41 3421
2458.87 3556
2459.34 3515
2459.81 3455
2460.28 3710
2460.74 3532
2461.21 3544
2461.68 3537
2462.15 3369
2462.62 3320
2463.08 3281
2463.55 3292
2464.02 3239
2464.49 3435
2464.95 3336
2465.42 3552
2465.89 3768
2466.36 3759
2466.83 3737
2467.29 3716
2467.76 3886
2468.23 3888
2468.70 3638
2469.17 3547
2469.64 3642
2470.10 3529
2470.57 3479
2471.04 3270
2471.51 3319
2471.98 3297
2472.45 3237
2472.92 3570
2473.39 3544
2473.85 3376
2474.32 3477
2474.79 3203
2475.26 3180
2475.73 3229
2476.20 3225
2476.67 3385
2477.14 3278
2477.61 3118
2478.08 3191
2478.54 3135
2479.01 3481
2479.48 3289
2479.95 3506
2480.42 3469
2480.89 3545
2481.36 3486
2481.83 3355
2482.30 3231
2482.77 3348
2483.24 3473
2483.71 3317
2484.18 3270
2484.65 3325
2485.12 3431
2485.59 3262
2486.06 3254
2486.53 3377
2487.00 3120
2487.47 3259
2487.94 3485
2488.41 3395
2488.88 3437
2489.35 3375
2489.82 3495
2490.29 3518
2490.76 3365
2491.23 3372
2491.70 3394
2492.17 3421
2492.64 3490
2493.11 3468
2493.58 3656
2494.05 3481
2494.52 3562
2495.00 3845
2495.47 3597
2495.94 3618
2496.41 3725
2496.88 3476
2497.35 3615
2497.82 3459
2498.29 3578
2498.76 3640
2499.23 3372
2499.71 3287
2500.18 3426
2500.65 3502
2501.12 3559
2501.59 3268
2502.06 3435
2502.53 3540
2503.01 3389
2503.48 3235
2503.95 3269
2504.42 3269
2504.89 3208
2505.36 3035
2505.84 3400
2506.31 3439
2506.78 3376
2507.25 3603
2507.72 3304
2508.20 3303
2508.67 3261
2509.14 3347
2509.61 3600
2510.08 3607
2510.56 3512
2511.03 3579
2511.50 3673
2511.97 3813
2512.45 3827
2512.92 3670
2513.39 3628
2513.86 3488
2514.34 3624
2514.81 3963
2515.28 3914
2515.75 3643
2516.23 3695
2516.70 3779
2517.17 3494
2517.65 3544
2518.12 3524
2518.59 3589
2519.07 3749
2519.54 3630
2520.01 3556
2520.48 3541
2520.96 3461
2521.43 3339
2521.90 3455
2522.38 3550
2522.85 3605
2523.32 3627
2523.80 3313
2524.27 3468
2524.75 3510
2525.22 3584
2525.69 3546
2526.17 3250
2526.64 3741
2527.11 3491
2527.59 3634
2528.06 3585
2528.54 3520
2529.01 3568
2529.48 3616
2529.96 3537
2530.43 3583
2530.91 3525
2531.38 3579
2531.85 3254
2532.33 3510
2532.80 3484
2533.28 3591
2533.75 3591
2534.23 3598
2534.70 3784
2535.18 3592
2535.65 3680
2536.12 3646
2536.60 3638
2537.07 3649
2537.55 3783
2538.02 3619
2538.50 3707
2538.97 3529
2539.45 3596
2539.92 3598
2540.40 3286
2540.87 3490
2541.35 3509
2541.82 3377
2542.30 3915
2542.77 3793
2543.25 3459
2543.73 3479
2544.20 3567
2544.68 3528
2545.15 3318
2545.63 3410
2546.10 3479
2546.58 3574
2547.05 3469
2547.53 3467
2548.01 3790
2548.48 3664
2548.96 3674
2549.43 3833
2549.91 3899
2550.39 3969
2550.86 3884
2551.34 3824
2551.81 3868
2552.29 3724
2552.77 3865
2553.24 4019
2553.72 3863
2554.20 3910
2554.67 3889
2555.15 3970
2555.62 4254
2556.10 4114
2556.58 3917
2557.05 3820
2557.53 3957
2558.01 3872
2558.48 3869
2558.96 3658
2559.44 3867
2559.91 3794
2560.39 3626
2560.87 3685
2561.35 3720
2561.82 3870
2562.30 3764
2562.78 3805
2563.25 3562
2563.73 3476
2564.21 3447
2564.69 3449
2565.16 3683
2565.64 3588
2566.12 3358
2566.60 3415
2567.07 3547
2567.55 3490
2568.03 3300
2568.51 3430
2568.98 3389
2569.46 3368
2569.94 3121
2570.42 3310
2570.90 3352
2571.37 3333
2571.85 3639
2572.33 3292
2572.81 3298
2573.29 3224
2573.76 3197
2574.24 3285
2574.72 3368
2575.20 3465
2575.68 3504
2576.16 3479
2576.63 3412
2577.11 3325
2577.59 3232
2578.07 3253
2578.55 3280
2579.03 3223
2579.51 3433
2579.98 3306
2580.46 3277
2580.94 3307
2581.42 3204
2581.90 3257
2582.38 3233
2582.86 3087
2583.34 3410
2583.82 3414
2584.30 3321
2584.77 3361
2585.25 3313
2585.73 3349
2586.21 3208
2586.69 3082
2587.17 3399
2587.65 3514
2588.13 3473
2588.61 3433
2589.09 3436
2589.57 3321
2590.05 3528
2590.53 3371
2591.01 3229
2591.49 3252
2591.97 3295
2592.45 3373
2592.93 3346
2593.41 3408
2593.89 3331
2594.37 3336
2594.85 3410
2595.33 3585
2595.81 3368
2596.29 3252
2596.77 3230
2597.25 3430
2597.73 3482
2598.21 3166
2598.69 3273
2599.17 3352
2599.65 3278
2600.13 3102
2600.61 3305
2601.09 3197
2601.57 3065
2602.06 3181
2602.54 3198
2603.02 3179
2603.50 3047
2603.98 3005
2604.46 2987
2604.94 3007
2605.42 2883
2605.90 3086
2606.38 3447
2606.87 3150
2607.35 3222
2607.83 3217
2608.31 3143
2608.79 3291
2609.27 3405
2609.75 3320
2610.24 3353
2610.72 3273
2611.20 3289
2611.68 3408
2612.16 3563
2612.64 3420
2613.13 3239
2613.61 3177
2614.09 3187
2614.57 3271
2615.05 3350
2615.54 3465
2616.02 3242
2616.50 3156
2616.98 3226
2617.46 3265
2617.95 3422
2618.43 3380
2618.91 3383
2619.39 3260
2619.88 3393
2620.36 3424
2620.84 3200
2621.32 3312
2621.81 3260
2622.29 3219
2622.77 3342
2623.26 3237
2623.74 3059
2624.22 3297
2624.70 3314
2625.19 3175
2625.67 3259
2626.15 3317
2626.64 3253
2627.12 3112
2627.60 3254
2628.09 3297
2628.57 3269
2629.05 3236
2629.54 3319
2630.02 3284
2630.50 3184
2630.99 3235
2631.47 3444
2631.95 3343
2632.44 3293
2632.92 3009
2633.40 3178
2633.89 3313
2634.37 3201
2634.85 3210
2635.34 3079
2635.82 3239
2636.31 3277
2636.79 3355
2637.27 3224
2637.76 3392
2638.24 3107
2638.73 3228
2639.21 3036
2639.70 2948
2640.18 3005
2640.66 3136
2641.15 3311
2641.63 3211
2642.12 3287
2642.60 3380
2643.09 3261
2643.57 3288
2644.06 3429
2644.54 3171
2645.03 3224
2645.51 3340
2646.00 3255
2646.48 3132
2646.97 3101
2647.45 3288
2647.94 3359
2648.42 3368
2648.91 3492
2649.39 3588
2649.88 3529
2650.36 3312
2650.85 3351
2651.33 3479
2651.82 3515
2652.30 3155
2652.79 3117
2653.27 3162
2653.76 3427
2654.24 3368
2654.73 3202
2655.22 2973
2655.70 3171
2656.19 3221
2656.67 3140
2657.16 3465
2657.65 3279
2658.13 3214
2658.62 3259
2659.10 3214
2659.59 3270
2660.08 3033
2660.56 3219
2661.05 3241
2661.53 3312
2662.02 3434
2662.51 3322
2662.99 3293
2663.48 3183
2663.97 3233
2664.45 3214
2664.94 3351
2665.43 3112
2665.91 3289
2666.40 3287
2666.89 3223
2667.37 3340
2667.86 3433
2668.35 3261
2668.83 3217
2669.32 3211
2669.81 3253
2670.29 3384
2670.78 3557
2671.27 3339
2671.76 3220
2672.24 3218
2672.73 3379
2673.22 3171
2673.71 3405
2674.19 3302
2674.68 3343
2675.17 3311
2675.66 3416
2676.14 3609
2676.63 3545
2677.12 3690
2677.61 3880
2678.09 3693
2678.58 3672
2679.07 3475
2679.56 3542
2680.05 3448
2680.53 3515
2681.02 3627
2681.51 3551
2682.00 3364
2682.49 3425
2682.97 3302
2683.46 3192
2683.95 3148
2684.44 3232
2684.93 3338
2685.42 3358
2685.91 3154
2686.39 3481
2686.88 3486
2687.37 3398
2687.86 3392
2688.35 3164
2688.84 3349
2689.33 3581
2689.81 3411
2690.30 3298
2690.79 3350
2691.28 3226
2691.77 3074
2692.26 3090
2692.75 3154
2693.24 3434
2693.73 3470
2694.22 3452
2694.71 3404
2695.20 3287
2695.68 3227
2696.17 3321
2696.66 3197
2697.15 3421
2697.64 3293
2698.13 3039
2698.62 2948
2699.11 3139
2699.60 2893
2700.09 3086
2700.58 3224
2701.07 3137
2701.56 3480
2702.05 3373
2702.54 3322
2703.03 3233
2703.52 3223
2704.01 3136
2704.50 3369
2704.99 3348
2705.48 3411
2705.97 3596
2706.46 3550
2706.95 3533
2707.44 3454
2707.93 3219
2708.42 3364
2708.92 3309
2709.41 3299
2709.90 3188
2710.39 3366
2710.88 3410
2711.37 3288
2711.86 3241
2712.35 3362
2712.84 3377
2713.33 3356
2713.82 3224
2714.31 3172
2714.81 3056
2715.30 3170
2715.79 3265
2716.28 3383
2716.77 3206
2717.26 3086
2717.75 3069
2718.24 3054
2718.74 3098
2719.23 3179
2719.72 3137
2720.21 3101
2720.70 3031
2721.19 3199
2721.69 3068
2722.18 3058
2722.67 3300
2723.16 3426
2723.65 3140
2724.15 3500
2724.64 3295
2725.13 3161
2725.62 3372
2726.11 3023
2726.61 3080
2727.10 3268
2727.59 3186
2728.08 3360
2728.58 3130
2729.07 3163
2729.56 3054
2730.05 3216
2730.55 3024
2731.04 3143
2731.53 3092
2732.02 3283
2732.52 3227
2733.01 3179
2733.50 3281
2733.99 3322
2734.49 3327
2734.98 3188
2735.47 3147
2735.97 3182
2736.46 3207
2736.95 3125
2737.45 3133
2737.94 3257
2738.43 3283
2738.93 3222
2739.42 3249
2739.91 3255
2740.41 3336
2740.90 3428
2741.39 3246
2741.89 3014
2742.38 3224
2742.87 3084
2743.37 3089
2743.86 3220
2744.36 3231
2744.85 3044
2745.34 3025
2745.84 3088
2746.33 3094
2746.82 3256
2747.32 3162
2747.81 3218
2748.31 3002
2748.80 3329
2749.30 3186
2749.79 3250
2750.28 3220
2750.78 3267
2751.27 3273
2751.77 3418
2752.26 3371
2752.76 3254
2753.25 3127
2753.75 3106
2754.24 3084
2754.74 3050
2755.23 3134
2755.72 3106
2756.22 3154
2756.71 3048
2757.21 3064
2757.70 3162
2758.20 3133
2758.69 3229
2759.19 3334
2759.69 3230
2760.18 3253
2760.68 3158
2761.17 3047
2761.67 3210
2762.16 3206
2762.66 3137
2763.15 3335
2763.65 3250
2764.14 3150
2764.64 3099
2765.14 2964
2765.63 2985
2766.13 3166
2766.62 3207
2767.12 3288
2767.61 3083
2768.11 2909
2768.61 3017
2769.10 3106
2769.60 3093
2770.09 3166
2770.59 3080
2771.09 2982
2771.58 3023
2772.08 3000
2772.58 2951
2773.07 3120
2773.57 3048
2774.06 3177
2774.56 3323
2775.06 3327
2775.55 3358
2776.05 3256
2776.55 3472
2777.04 3303
2777.54 3336
2778.04 3294
2778.54 3392
2779.03 3516
2779.53 3663
2780.03 3416
2780.52 3366
2781.02 3426
2781.52 3483
2782.01 3448
2782.51 3584
2783.01 3494
2783.51 3372
2784.00 3211
2784.50 3290
2785.00 3032
2785.50 3031
2785.99 3254
2786.49 3395
2786.99 3116
2787.49 3047
2787.98 3138
2788.48 3249
2788.98 3230
2789.48 3357
2789.98 3159
2790.47 3289
2790.97 3221
2791.47 3186
2791.97 3197
2792.47 3041
2792.96 3150
2793.46 3270
2793.96 3158
2794.46 3239
2794.96 3245
2795.46 3399
2795.95 3436
2796.45 3468
2796.95 3545
2797.45 3861
2797.95 3982
2798.45 3609
2798.95 3700
2799.44 3601
2799.94 3795
2800.44 3616
2800.94 3791
2801.44 3712
2801.94 3350
2802.44 3216
2802.94 3557
2803.44 3370
2803.93 3120
2804.43 3306
2804.93 3178
2805.43 3152
2805.93 3246
2806.43 3429
2806.93 3664
2807.43 3813
2807.93 3740
2808.43 3676
2808.93 3641
2809.43 3870
2809.93 3744
2810.43 3918
2810.93 3810
2811.43 3823
2811.93 3564
2812.43 3533
2812.93 3724
2813.43 3629
2813.93 3356
2814.43 3337
2814.93 3373
2815.43 3205
2815.93 3316
2816.43 3522
2816.93 3693
2817.43 3445
2817.93 3509
2818.43 3620
2818.93 3362
2819.43 3566
2819.93 4008
2820.43 3802
2820.93 3455
2821.43 3584
2821.93 3459
2822.43 3560
2822.94 3654
2823.44 3659
2823.94 3588
2824.44 3524
2824.94 3326
2825.44 3428
2825.94 3659
2826.44 3202
2826.94 3449
2827.44 3275
2827.95 3307
2828.45 3436
2828.95 3315
2829.45 3202
2829.95 3324
2830.45 3318
2830.95 3292
2831.46 3257
2831.96 3376
2832.46 3086
2832.96 2797
2833.46 3227
2833.97 2975
2834.47 3177
2834.97 3284
2835.47 3174
2835.97 3171
2836.47 3321
2836.98 3141
2837.48 3032
2837.98 3067
2838.48 3175
2838.99 3315
2839.49 3556
2839.99 3346
2840.49 3278
2841.00 3432
2841.50 3033
2842.00 2939
2842.50 3195
2843.01 3313
2843.51 3318
2844.01 3256
2844.51 3214
2845.02 3107
2845.52 3341
2846.02 3396
2846.52 3343
2847.03 3487
2847.53 3312
2848.03 3576
2848.54 3680
2849.04 3621
2849.54 3560
2850.05 3713
2850.55 3501
2851.05 3497
2851.56 3601
2852.06 3517
2852.56 3540
2853.07 3528
2853.57 3474
2854.07 3241
2854.58 3156
2855.08 3226
2855.59 3267
2856.09 3263
2856.59 3360
2857.10 3172
2857.60 3212
2858.10 3184
2858.61 3210
2859.11 3217
2859.62 3189
2860.12 2952
2860.63 3061
2861.13 2997
2861.63 2978
2862.14 3351
2862.64 3310
2863.15 2985
2863.65 3123
2864.16 3246
2864.66 3470
2865.16 3327
2865.67 3296
2866.17 3043
2866.68 3115
2867.18 3068
2867.69 3262
2868.19 3078
2868.70 3034
2869.20 3028
2869.71 2928
2870.21 2713
2870.72 2945
2871.22 2875
2871.73 3066
2872.23 3013
2872.74 3114
2873.24 3038
2873.75 3073
2874.25 2928
2874.76 3111
2875.27 3138
2875.77 3071
2876.28 3364
2876.78 3053
2877.29 3029
2877.79 3366
2878.30 3118
2878.81 3021
2879.31 3399
2879.82 3222
2880.32 3011
2880.83 2968
2881.33 3227
2881.84 3272
2882.35 3031
2882.85 2978
2883.36 3240
2883.87 3146
2884.37 3059
2884.88 3265
2885.38 3353
2885.89 3208
2886.40 3327
2886.90 3173
2887.41 3085
2887.92 3297
2888.42 3553
2888.93 3339
2889.44 3370
2889.94 3413
2890.45 3545
2890.96 3481
2891.46 3422
2891.97 3527
2892.48 3475
2892.98 3567
2893.49 3525
2894.00 3328
2894.51 3354
2895.01 3504
2895.52 3064
2896.03 3295
2896.54 3634
2897.04 3765
2897.55 3685
2898.06 3722
2898.57 3923
2899.07 3899
2899.58 3779
2900.09 3861
2900.60 3779
2901.10 3819
2901.61 3891
2902.12 4154
2902.63 3967
2903.13 3931
2903.64 3964
2904.15 4477
2904.66 4473
2905.17 4348
2905.68 4147
2906.18 4055
2906.69 3915
2907.20 3983
2907.71 3928
2908.22 4017
2908.72 3726
2909.23 3779
2909.74 3738
2910.25 3581
2910.76 3416
2911.27 3176
2911.78 3309
2912.28 3439
2912.79 3333
2913.30 3288
2913.81 3233
2914.32 3328
2914.83 3159
2915.34 3159
2915.85 3285
2916.36 3330
2916.87 3549
2917.37 3349
2917.88 3573
2918.39 3278
2918.90 3185
2919.41 3370
2919.92 3479
2920.43 3419
2920.94 3323
2921.45 3078
2921.96 3194
2922.47 3263
2922.98 3374
2923.49 3333
2924.00 3321
2924.51 3383
2925.02 3364
2925.53 3716
2926.04 3592
2926.55 3565
2927.06 3520
2927.57 3359
2928.08 3369
2928.59 3691
2929.10 3607
2929.61 3405
2930.12 3464
2930.63 3553
2931.14 3328
2931.65 3248
2932.16 3157
2932.67 3111
2933.18 3238
2933.69 3115
2934.20 3068
2934.71 3182
2935.22 3055
2935.73 3220
2936.24 3206
2936.76 3204
2937.27 3207
2937.78 3185
2938.29 3297
2938.80 3484
2939.31 3163
2939.82 3210
2940.33 3576
2940.84 3463
2941.36 3704
2941.87 3602
2942.38 3543
2942.89 3561
2943.40 3114
2943.91 3255
2944.42 3336
2944.94 3324
2945.45 3680
2945.96 3754
2946.47 3653
2946.98 3548
2947.49 3520
2948.01 3715
2948.52 3789
2949.03 3831
2949.54 3553
2950.05 3544
2950.57 3535
2951.08 3367
2951.59 3507
2952.10 3396
2952.61 3253
2953.13 3315
2953.64 3427
2954.15 3159
2954.66 2897
2955.18 3243
2955.69 3156
2956.20 3203
2956.71 3289
2957.23 3140
2957.74 3220
2958.25 3312
2958.76 3210
2959.28 3031
2959.79 3098
2960.30 2964
2960.82 3124
2961.33 3098
2961.84 3203
2962.36 3013
2962.87 2898
2963.38 3113
2963.89 3219
2964.41 3050
2964.92 3281
2965.43 3186
2965.95 3253
2966.46 3330
2966.97 3158
2967.49 3331
2968.00 3147
2968.52 3200
2969.03 3160
2969.54 2938
2970.06 2955
2970.57 3144
2971.08 2901
2971.60 2968
2972.11 2944
2972.63 3043
2973.14 3120
2973.65 3162
2974.17 3073
2974.68 3177
2975.20 3090
2975.71 3081
2976.23 3486
2976.74 3239
2977.25 3149
2977.77 3251
2978.28 3344
2978.80 3094
2979.31 3104
2979.83 3189
2980.34 3239
2980.86 3258
2981.37 3162
2981.89 3300
2982.40 3320
2982.91 3391
2983.43 3329
2983.94 3419
2984.46 3313
2984.97 3128
2985.49 3410
2986.00 3508
2986.52 3611
2987.04 3453
2987.55 3449
2988.07 3479
2988.58 3350
2989.10 3403
2989.61 3573
2990.13 3450
2990.64 3551
2991.16 3485
2991.67 3362
2992.19 3357
2992.71 3501
2993.22 3433
2993.74 3500
2994.25 3603
2994.77 3717
2995.28 3319
2995.80 3265
2996.32 3605
2996.83 3665
2997.35 3474
2997.87 3793
2998.38 3735
2998.90 3807
2999.41 3508
2999.93 3503
3000.45 3501
3000.96 3839
3001.48 4034
3002.00 3857
3002.51 3757
3003.03 3888
3003.55 3737
3004.06 3950
3004.58 4091
3005.10 4032
3005.61 4356
3006.13 4320
3006.65 4017
3007.16 4294
3007.68 4158
3008.20 4137
3008.71 4244
3009.23 3928
3009.75 4076
3010.27 3939
3010.78 3923
3011.30 3743
3011.82 3608
3012.34 3371
3012.85 3423
3013.37 3811
3013.89 3686
3014.41 3288
3014.92 3408
3015.44 3513
3015.96 3636
3016.48 3527
3016.99 3533
3017.51 3707
3018.03 3587
3018.55 3721
3019.07 3783
3019.58 3811
3020.10 3482
3020.62 3800
3021.14 3844
3021.66 3814
3022.17 3576
3022.69 3718
3023.21 3928
3023.73 3772
3024.25 3694
3024.77 3671
3025.28 3721
3025.80 3756
3026.32 3435
3026.84 3284
3027.36 3322
3027.88 3209
3028.40 3329
3028.92 3412
3029.43 3385
3029.95 3216
3030.47 3215
3030.99 3399
3031.51 3322
3032.03 3331
3032.55 3411
3033.07 3448
3033.59 3316
3034.11 3567
3034.63 3613
3035.15 3419
3035.66 3627
3036.18 3735
3036.70 3812
3037.22 3731
3037.74 3349
3038.26 3579
3038.78 3658
3039.30 3671
3039.82 3684
3040.34 3563
3040.86 3494
3041.38 3378
3041.90 3334
3042.42 3476
3042.94 3160
3043.46 3296
3043.98 3289
3044.50 3349
3045.02 3188
3045.54 3261
3046.06 3630
3046.58 3646
3047.10 3544
3047.62 3582
3048.14 3595
3048.66 3609
3049.18 3554
3049.71 3733
3050.23 3560
3050.75 3432
3051.27 3182
3051.79 3196
3052.31 3325
3052.83 3187
3053.35 3396
3053.87 3227
3054.39 3042
3054.91 3142
3055.43 3209
3055.96 3081
3056.48 3177
3057.00 3396
3057.52 3258
3058.04 3313
3058.56 3263
3059.08 3326
3059.61 3400
3060.13 3151
3060.65 3335
3061.17 3207
3061.69 3357
3062.21 3384
3062.73 3315
3063.26 3103
3063.78 3143
3064.30 3295
3064.82 3346
3065.34 3441
3065.87 3581
3066.39 3542
3066.91 3413
3067.43 3446
3067.95 3303
3068.48 3385
3069.00 3209
3069.52 3430
3070.04 3410
3070.57 3446
3071.09 3334
3071.61 3260
3072.13 3081
3072.66 3095
3073.18 3414
3073.70 3620
3074.22 3338
3074.75 3493
3075.27 3423
3075.79 3691
3076.32 3598
3076.84 3492
3077.36 3575
3077.88 3646
3078.41 3472
3078.93 3592
3079.45 3645
3079.98 3470
3080.50 3590
3081.02 4071
3081.55 4035
3082.07 3997
3082.59 4085
3083.12 3980
3083.64 3863
3084.16 4015
3084.69 4091
3085.21 4056
3085.73 4007
3086.26 3807
3086.78 3748
3087.31 3719
3087.83 3902
3088.35 3678
3088.88 3506
3089.40 3759
3089.93 3748
3090.45 3663
3090.97 3784
3091.50 3887
3092.02 3475
3092.55 3524
3093.07 3685
3093.60 3812
3094.12 3847
3094.64 3658
3095.17 3394
3095.69 3565
3096.22 3665
3096.74 3729
3097.27 3709
3097.79 3504
3098.32 3905
3098.84 3972
3099.37 3840
3099.89 4131
3100.42 4226
3100.94 4437
3101.47 4391
3101.99 4660
3102.52 5471
3103.04 5955
3103.57 6317
3104.09 6684
3104.62 7300
3105.14 7705
3105.67 8029
3106.19 8433
3106.72 8173
3107.24 7317
3107.77 6868
3108.29 6210
3108.82 5767
3109.35 5403
3109.87 5010
3110.40 4935
3110.92 4775
3111.45 5003
3111.98 4880
3112.50 4926
3113.03 4893
3113.55 5262
3114.08 5127
3114.61 5132
3115.13 4759
3115.66 4816
3116.18 4433
3116.71 4383
3117.24 4505
3117.76 4110
3118.29 4114
3118.82 4015
3119.34 4035
3119.87 3983
3120.40 3899
3120.92 4148
3121.45 4230
3121.98 4006
3122.50 4241
3123.03 4432
3123.56 4512
3124.08 4477
3124.61 4489
3125.14 4549
3125.66 4316
3126.19 4603
3126.72 4445
3127.25 4405
3127.77 4180
3128.30 4299
3128.83 4284
3129.36 4491
3129.88 4534
3130.41 4509
3130.94 4317
3131.46 4251
3131.99 4031
3132.52 3968
3133.05 4183
3133.58 4292
3134.10 3965
3134.63 3758
3135.16 3486
3135.69 3562
3136.21 3866
3136.74 3588
3137.27 3655
3137.80 3478
3138.33 3430
3138.86 3528
3139.38 3635
3139.91 3485
3140.44 3500
3140.97 3795
3141.50 3741
3142.03 3502
3142.55 3513
3143.08 3569
3143.61 3452
3144.14 3742
3144.67 3440
3145.20 3285
3145.73 3464
3146.25 3601
3146.78 3392
3147.31 3548
3147.84 3751
3148.37 3648
3148.90 3570
3149.43 3612
3149.96 3587
3150.49 4036
3151.02 3855
3151.54 3704
3152.07 3707
3152.60 3848
3153.13 3916
3153.66 3777
3154.19 4005
3154.72 3830
3155.25 3785
3155.78 3616
3156.31 3640
3156.84 3891
3157.37 3679
3157.90 3603
3158.43 3685
3158.96 3564
3159.49 3908
3160.02 3680
3160.55 3667
3161.08 3671
3161.61 3766
3162.14 3671
3162.67 3581
3163.20 3475
3163.73 3346
3164.26 3305
3164.79 3384
3165.32 3375
3165.85 3353
3166.38 3353
3166.91 3148
3167.44 3283
3167.97 3281
3168.50 3238
3169.03 3256
3169.57 3155
3170.10 3362
3170.63 3274
3171.16 3220
3171.69 3120
3172.22 3090
3172.75 3154
3173.28 2925
3173.81 3010
3174.34 3043
3174.88 3175
3175.41 3163
3175.94 3113
3176.47 3358
3177.00 3345
3177.53 3415
3178.06 3288
3178.60 3550
3179.13 3712
3179.66 3590
3180.19 3383
3180.72 3651
3181.25 3313
3181.79 3351
3182.32 3456
3182.85 3360
3183.38 3263
3183.91 3171
3184.44 3158
3184.98 3370
3185.51 3448
3186.04 3255
3186.57 3176
3187.11 3106
3187.64 3118
3188.17 3015
3188.70 3200
3189.24 3254
3189.77 3327
3190.30 3048
3190.83 3212
3191.37 3196
3191.90 3221
3192.43 3113
3192.96 3221
3193.50 3213
3194.03 3356
3194.56 3217
3195.09 2862
3195.63 3209
3196.16 3264
3196.69 3314
3197.23 3295
3197.76 3524
3198.29 3228
3198.83 3369
3199.36 3219
3199.89 3421
3200.43 3361
3200.96 3184
3201.49 3401
3202.03 3292
3202.56 3401
3203.09 3474
3203.63 3439
3204.16 3411
3204.69 3610
3205.23 3423
3205.76 3502
3206.30 3568
3206.83 3299
3207.36 3371
3207.90 3230
3208.43 3220
3208.97 3139
3209.50 3412
3210.03 3332
3210.57 3267
3211.10 3518
3211.64 3665
3212.17 3569
3212.70 3642
3213.24 3584
3213.77 3687
3214.31 3494
3214.84 3780
3215.38 3663
3215.91 3674
3216.45 3821
3216.98 3476
3217.52 3328
3218.05 3521
3218.59 3244
3219.12 3295
3219.66 3474
3220.19 3557
3220.73 3405
3221.26 3484
3221.80 3575
3222.33 3678
3222.87 3507
3223.40 3475
3223.94 3518
3224.47 3587
3225.01 3443
3225.54 3597
3226.08 3711
3226.61 3383
3227.15 3511
3227.69 3797
3228.22 3836
3228.76 3716
3229.29 3683
3229.83 3636
3230.36 3509
3230.90 3429
3231.44 3556
3231.97 3348
3232.51 3440
3233.04 3411
3233.58 3393
3234.12 3305
3234.65 3552
3235.19 3310
3235.72 3460
3236.26 3361
3236.80 3447
3237.33 3452
3237.87 3462
3238.41 3432
3238.94 3567
3239.48 3769
3240.02 3507
3240.55 3658
3241.09 3676
3241.63 3742
3242.16 4116
3242.70 3875
3243.24 3968
3243.77 3732
3244.31 3603
3244.85 3632
3245.39 3713
3245.92 3580
3246.46 3572
3247.00 3683
3247.53 3868
3248.07 3633
3248.61 3615
3249.15 3638
3249.68 3583
3250.22 3669
3250.76 3771
3251.30 3657
3251.83 3706
3252.37 3626
3252.91 3457
3253.45 3599
3253.98 3493
3254.52 3622
3255.06 3668
3255.60 3827
3256.14 3795
3256.67 3801
3257.21 3675
3257.75 3715
3258.29 3908
3258.83 3706
3259.37 3862
3259.90 3986
3260.44 4184
3260.98 4312
3261.52 4233
3262.06 4392
3262.60 4599
3263.13 4896
3263.67 5048
3264.21 4979
3264.75 5423
3265.29 5613
3265.83 5839
3266.37 5814
3266.91 6153
3267.44 6436
3267.98 6887
3268.52 7212
3269.06 7228
3269.60 7394
3270.14 7250
3270.68 7102
3271.22 6899
3271.76 6647
3272.30 5928
3272.84 5212
3273.38 5101
3273.91 4763
3274.45 4398
3274.99 4382
3275.53 4350
3276.07 4227
3276.61 4252
3277.15 4229
3277.69 4356
3278.23 4164
3278.77 3903
3279.31 3994
3279.85 4074
3280.39 4379
3280.93 4362
3281.47 4355
3282.01 4368
3282.55 4263
3283.09 4214
3283.63 4372
3284.17 4523
3284.71 4479
3285.25 4283
3285.79 4284
3286.33 4222
3286.87 4356
3287.42 4391
3287.96 4454
3288.50 4378
3289.04 4396
3289.58 4387
3290.12 4621
3290.66 4693
3291.20 4451
3291.74 4429
3292.28 4458
3292.82 4408
3293.36 4105
3293.91 4420
3294.45 4551
3294.99 4376
3295.53 4341
3296.07 4743
3296.61 4736
3297.15 4726
3297.69 5082
3298.24 5326
3298.78 5220
3299.32 5076
3299.86 4851
3300.40 4690
3300.94 4567
3301.49 4771
3302.03 4401
3302.57 4349
3303.11 4344
3303.65 4289
3304.19 4190
3304.74 4068
3305.28 4058
3305.82 4005
3306.36 3912
3306.90 3824
3307.45 3944
3307.99 4016
3308.53 3902
3309.07 3759
3309.62 3764
3310.16 3797
3310.70 3866
3311.24 3805
3311.79 3803
3312.33 4126
3312.87 4119
3313.41 3833
3313.96 3818
3314.50 3860
3315.04 3790
3315.59 3763
3316.13 4120
3316.67 4215
3317.21 4001
3317.76 3895
3318.30 3971
3318.84 3991
3319.39 4020
3319.93 3881
3320.47 4160
3321.02 4227
3321.56 3996
3322.10 3872
3322.65 3766
3323.19 3826
3323.73 3832
3324.28 3725
3324.82 3889
3325.36 3920
3325.91 4032
3326.45 3783
3327.00 3945
3327.54 3690
3328.08 3748
3328.63 3907
3329.17 3832
3329.72 3814
3330.26 3759
3330.80 3618
3331.35 3449
3331.89 3641
3332.44 3791
3332.98 3809
3333.53 3776
3334.07 3803
3334.61 3889
3335.16 4045
3335.70 4288
3336.25 4545
3336.79 4625
3337.34 4528
3337.88 4642
3338.43 4748
3338.97 4589
3339.52 4690
3340.06 4450
3340.61 4201
3341.15 4515
3341.70 4136
3342.24 4069
3342.79 3805
3343.33 3905
3343.88 3795
3344.42 3685
3344.97 3786
3345.51 3565
3346.06 3581
3346.60 3373
3347.15 3408
3347.69 3206
3348.24 3379
3348.78 3457
3349.33 3222
3349.88 3409
3350.42 3640
3350.97 3597
3351.51 3559
3352.06 3727
3352.61 3678
3353.15 3897
3353.70 3983
3354.24 3708
3354.79 3471
3355.34 3732
3355.88 3672
3356.43 3458
3356.97 3699
3357.52 3614
3358.07 3402
3358.61 3444
3359.16 3398
3359.71 3253
3360.25 3108
3360.80 3034
3361.35 3128
3361.89 3160
3362.44 3129
3362.99 3070
3363.53 2982
3364.08 3200
3364.63 3244
3365.17 3202
3365.72 3135
3366.27 3303
3366.81 3409
3367.36 3447
3367.91 3395
3368.46 3152
3369.00 3227
3369.55 3171
3370.10 3299
3370.64 3129
3371.19 3279
3371.74 3235
3372.29 3166
3372.83 3474
3373.38 3418
3373.93 3388
3374.48 3346
3375.03 3227
3375.57 3382
3376.12 3296
3376.67 3100
3377.22 3077
3377.76 3036
3378.31 3101
3378.86 3379
3379.41 3348
3379.96 3140
3380.50 3071
3381.05 3220
3381.60 3076
3382.15 2972
3382.70 3168
3383.25 3122
3383.79 3059
3384.34 3071
3384.89 3066
3385.44 3126
3385.99 3077
3386.54 3008
3387.09 3187
3387.64 3201
3388.18 2957
3388.73 2948
3389.28 3018
3389.83 2895
3390.38 3097
3390.93 3029
3391.48 3114
3392.03 3284
3392.58 3212
3393.13 3082
3393.67 3143
3394.22 3052
3394.77 2854
3395.32 2983
3395.87 2910
3396.42 2855
3396.97 2997
3397.52 2986
3398.07 3085
3398.62 2989
3399.17 3071
3399.72 2948
3400.27 2838
3400.82 2866
3401.37 2806
3401.92 2853
3402.47 3076
3403.02 2967
3403.57 2974
3404.12 2864
3404.67 2828
3405.22 2777
3405.77 2774
3406.32 2889
3406.87 3032
3407.42 2888
3407.97 2996
3408.52 2850
3409.07 2791
3409.62 2932
3410.17 2828
3410.72 2710
3411.27 2834
3411.82 2754
3412.38 2622
3412.93 2876
3413.48 2928
3414.03 2863
3414.58 3122
3415.13 2962
3415.68 3036
3416.23 3067
3416.78 3035
3417.33 3025
3417.89 3158
3418.44 2953
3418.99 2971
3419.54 2973
3420.09 2992
3420.64 3104
3421.19 3113
3421.74 3026
3422.30 3054
3422.85 3190
3423.40 2968
3423.95 3188
3424.50 3169
3425.05 3376
3425.61 3228
3426.16 3169
3426.71 3271
3427.26 3373
3427.81 3229
3428.37 3366
3428.92 3430
3429.47 3110
3430.02 3165
3430.58 3160
3431.13 3125
3431.68 3100
3432.23 3165
3432.78 3133
3433.34 3134
3433.89 3020
3434.44 3138
3434.99 3324
3435.55 3257
3436.10 3267
3436.65 3112
3437.21 2945
3437.76 3058
3438.31 3303
3438.86 2914
3439.42 2916
3439.97 2947
3440.52 3175
3441.08 2924
3441.63 2856
3442.18 2964
3442.74 3130
3443.29 2877
3443.84 2976
3444.40 2970
3444.95 2955
3445.50 3104
3446.06 3153
3446.61 3134
3447.16 3224
3447.72 3166
3448.27 3315
3448.82 3134
3449.38 3025
3449.93 3286
3450.48 3276
3451.04 3146
3451.59 3170
3452.15 3025
3452.70 2869
3453.25 2859
3453.81 2914
3454.36 2827
3454.92 2797
3455.47 2754
3456.03 2839
3456.58 3164
3457.13 2963
3457.69 2781
3458.24 2777
3458.80 3020
3459.35 3032
3459.91 2978
3460.46 3024
3461.02 3057
3461.57 3098
3462.13 3198
3462.68 3233
3463.24 3274
3463.79 3222
3464.34 2913
3464.90 2973
3465.46 3151
3466.01 3070
3466.57 2828
3467.12 3098
3467.68 3198
3468.23 3125
3468.79 2977
3469.34 3108
3469.90 3112
3470.45 3108
3471.01 3098
3471.56 3187
3472.12 3197
3472.67 3137
3473.23 3368
3473.79 3494
3474.34 3483
3474.90 3460
3475.45 3368
3476.01 3300
3476.56 3198
3477.12 3451
3477.68 3469
3478.23 3302
3478.79 3250
3479.35 3615
3479.90 3347
3480.46 3354
3481.01 3327
3481.57 3689
3482.13 3724
3482.68 3803
3483.24 3824
3483.80 3675
3484.35 3656
3484.91 3758
3485.47 3655
3486.02 3879
3486.58 3740
3487.14 3693
3487.69 3690
3488.25 3623
3488.81 3832
3489.36 4063
3489.92 4162
3490.48 4365
3491.03 4452
3491.59 4539
3492.15 4919
3492.71 5384
3493.26 5851
3493.82 5834
3494.38 6298
3494.94 6656
3495.49 6346
3496.05 6477
3496.61 6231
3497.17 6121
3497.72 5846
3498.28 5575
3498.84 5942
3499.40 6155
3499.95 6423
3500.51 6427
3501.07 6709
3501.63 7563
3502.19 7942
3502.74 8095
3503.30 8206
3503.86 7982
3504.42 7509
3504.98 7450
3505.53 7278
3506.09 7137
3506.65 7402
3507.21 7873
3507.77 7529
3508.33 7671
3508.88 7506
3509.44 7532
3510.00 6756
3510.56 6659
3511.12 6204
3511.68 5347
3512.24 5366
3512.80 5076
3513.35 4814
3513.91 4744
3514.47 4399
3515.03 4141
3515.59 4183
3516.15 4076
3516.71 4018
3517.27 3853
3517.83 3804
3518.39 3791
3518.95 4063
3519.50 4048
3520.06 3937
3520.62 4060
3521.18 4155
3521.74 4116
3522.30 4013
3522.86 3996
3523.42 4046
3523.98 3975
3524.54 3895
3525.10 3882
3525.66 3845
3526.22 3827
3526.78 3617
3527.34 3586
3527.90 3653
3528.46 3363
3529.02 3339
3529.58 3493
3530.14 3499
3530.70 3341
3531.26 3500
3531.82 3315
3532.38 3272
3532.94 3344
3533.50 3310
3534.06 3088
3534.62 3377
3535.18 3653
3535.75 3249
3536.31 3426
3536.87 3737
3537.43 3787
3537.99 3591
3538.55 3474
3539.11 3413
3539.67 3526
3540.23 3697
3540.79 3821
3541.35 3681
3541.92 3570
3542.48 3562
3543.04 3417
3543.60 3639
3544.16 3569
3544.72 3493
3545.28 3484
3545.84 3422
3546.41 3420
3546.97 3407
3547.53 3449
3548.09 3315
3548.65 3429
3549.21 3337
3549.78 3205
3550.34 3103
3550.90 3108
3551.46 3139
3552.02 3271
3552.59 3114
3553.15 2930
3553.71 2890
3554.27 2793
3554.83 3175
3555.40 2964
3555.96 3207
3556.52 3260
3557.08 2974
3557.65 3001
3558.21 3139
3558.77 3126
3559.33 2811
3559.90 2825
3560.46 3148
3561.02 3276
3561.58 3226
3562.15 3096
3562.71 2901
3563.27 3237
3563.83 2949
3564.40 3008
3564.96 2962
3565.52 2962
3566.09 2988
3566.65 2899
3567.21 2867
3567.78 2858
3568.34 2955
3568.90 2905
3569.47 3025
3570.03 2991
3570.59 2784
3571.16 2658
3571.72 2774
3572.28 2789
3572.85 2948
3573.41 2998
3573.97 2830
3574.54 2976
3575.10 2965
3575.66 2875
3576.23 2917
3576.79 3010
3577.36 3137
3577.92 3186
3578.48 3044
3579.05 3171
3579.61 3524
3580.18 3220
3580.74 3257
3581.31 3179
3581.87 3056
3582.43 3088
3583.00 3009
3583.56 2973
3584.13 3035
3584.69 2874
3585.26 3035
3585.82 2965
3586.39 3000
3586.95 2952
3587.52 3109
3588.08 2841
3588.64 2944
3589.21 2696
3589.77 2694
3590.34 2855
3590.90 2737
3591.47 2546
3592.03 2663
3592.60 2790
3593.17 2750
3593.73 2905
3594.30 2735
3594.86 2677
3595.43 2564
3595.99 2837
3596.56 2700
3597.12 2843
3597.69 2592
3598.25 2681
3598.82 2675
3599.39 2846
3599.95 2898
3600.52 2781
3601.08 2671
3601.65 3017
3602.21 3128
3602.78 2833
3603.35 2831
3603.91 2837
3604.48 2750
3605.04 2789
3605.61 2925
3606.18 2976
3606.74 2805
3607.31 2828
3607.88 2669
3608.44 2697
3609.01 2615
3609.57 2733
3610.14 2803
3610.71 2752
3611.27 2732
3611.84 2764
3612.41 2686
3612.97 2838
3613.54 2736
3614.11 2672
3614.68 2590
3615.24 2768
3615.81 2777
3616.38 2784
3616.94 3007
3617.51 3083
3618.08 3256
3618.64 3250
3619.21 3458
3619.78 3462
3620.35 3510
3620.91 3552
3621.48 3578
3622.05 3628
3622.62 3438
3623.18 3446
3623.75 3406
3624.32 3076
3624.89 2921
3625.45 2967
3626.02 2891
3626.59 2772
3627.16 2762
3627.73 2652
3628.29 2588
3628.86 2514
3629.43 2567
3630.00 2827
3630.57 2893
3631.13 2831
3631.70 2740
3632.27 2788
3632.84 2780
3633.41 2619
3633.98 2837
3634.54 2890
3635.11 2932
3635.68 2851
3636.25 2838
3636.82 2794
3637.39 2734
3637.96 2812
3638.52 2759
3639.09 2626
3639.66 2906
3640.23 2989
3640.80 3154
3641.37 3320
3641.94 3304
3642.51 3590
3643.08 3625
3643.65 3811
3644.21 4032
3644.78 3953
3645.35 4150
3645.92 4009
3646.49 3539
3647.06 3172
3647.63 3355
3648.20 3307
3648.77 3151
3649.34 2963
3649.91 2900
3650.48 2955
3651.05 3211
3651.62 3062
3652.19 3177
3652.76 3254
3653.33 3293
3653.90 3364
3654.47 3430
3655.04 3264
3655.61 3301
3656.18 3233
3656.75 3244
3657.32 3172
3657.89 3309
3658.46 3296
3659.03 3447
3659.60 3457
3660.17 3477
3660.74 3559
3661.31 3420
3661.88 3568
3662.45 3749
3663.02 3807
3663.59 3577
3664.16 3634
3664.74 3842
3665.31 3433
3665.88 3432
3666.45 3432
3667.02 3227
3667.59 3324
3668.16 3481
3668.73 3313
3669.30 3559
3669.87 3712
3670.45 3481
3671.02 3228
3671.59 3208
3672.16 3147
3672.73 3127
3673.30 3047
3673.87 2947
3674.45 2962
3675.02 3002
3675.59 3203
3676.16 3422
3676.73 3340
3677.30 3264
3677.88 3322
3678.45 3087
3679.02 3130
3679.59 3103
3680.16 3264
3680.74 3279
3681.31 3032
3681.88 3101
3682.45 3105
3683.02 2945
3683.60 2855
3684.17 2960
3684.74 2832
3685.31 2855
3685.89 2938
3686.46 3047
3687.03 2879
3687.60 3003
3688.18 3076
3688.75 3093
3689.32 3096
3689.89 3257
3690.47 3459
3691.04 3578
3691.61 3514
3692.19 3551
3692.76 3448
3693.33 3460
3693.91 3690
3694.48 3653
3695.05 3554
3695.62 3477
3696.20 3285
3696.77 3115
3697.34 3152
3697.92 3085
3698.49 3175
3699.06 3178
3699.64 3473
3700.21 3378
3700.79 3219
3701.36 3062
3701.93 3031
3702.51 3160
3703.08 3283
3703.65 3378
3704.23 3157
3704.80 3040
3705.38 3158
3705.95 3239
3706.52 2990
3707.10 2954
3707.67 2950
3708.25 3021
3708.82 2984
3709.39 2760
3709.97 2976
3710.54 3075
3711.12 2809
3711.69 2807
3712.27 2789
3712.84 3043
3713.42 2993
3713.99 2874
3714.57 2790
3715.14 2924
3715.71 2967
3716.29 2825
3716.86 3060
3717.44 3239
3718.01 3211
3718.59 3054
3719.16 3092
3719.74 2836
3720.31 2981
3720.89 3143
3721.47 2797
3722.04 2720
3722.62 2794
3723.19 2987
3723.77 2732
3724.34 2586
3724.92 2818
3725.49 2697
3726.07 2731
3726.64 2864
3727.22 2529
3727.80 2630
3728.37 2633
3728.95 2832
3729.52 2816
3730.10 2867
3730.67 2630
3731.25 2644
3731.83 3119
3732.40 3133
3732.98 2951
3733.55 2862
3734.13 2876
3734.71 2984
3735.28 2970
3735.86 2912
3736.44 2897
3737.01 2976
3737.59 3000
3738.17 2846
3738.74 2896
3739.32 3067
3739.90 2832
3740.47 2875
3741.05 2656
3741.63 2678
3742.20 2887
3742.78 2786
3743.36 2843
3743.93 2512
3744.51 2736
3745.09 2716
3745.66 2525
3746.24 2642
3746.82 2931
3747.40 2802
3747.97 2679
3748.55 2832
3749.13 2660
3749.70 2814
3750.28 2723
3750.86 2726
3751.44 2751
3752.02 2899
3752.59 2745
3753.17 2654
3753.75 2690
3754.33 2564
3754.90 2634
3755.48 2611
3756.06 2648
3756.64 2655
3757.22 2541
3757.79 2576
3758.37 2551
3758.95 2554
3759.53 2661
3760.11 2511
3760.68 2609
3761.26 2623
3761.84 2805
3762.42 2688
3763.00 2746
3763.58 2712
3764.15 2742
3764.73 2748
3765.31 2616
3765.89 2553
3766.47 2752
3767.05 2741
3767.63 2754
3768.21 2574
3768.78 2498
3769.36 2618
3769.94 2472
3770.52 2640
3771.10 2770
3771.68 2802
3772.26 2763
3772.84 2673
3773.42 2680
3774.00 2698
3774.58 2832
3775.15 2706
3775.73 2739
3776.31 2706
3776.89 2607
3777.47 2599
3778.05 2638
3778.63 2521
3779.21 2595
3779.79 2743
3780.37 2647
3780.95 2510
3781.53 2646
3782.11 2766
3782.69 2748
3783.27 2823
3783.85 2682
3784.43 2766
3785.01 2688
3785.59 2828
3786.17 2766
3786.75 2703
3787.33 2672
3787.91 2662
3788.49 2536
3789.07 2577
3789.65 2649
3790.23 2768
3790.81 2520
3791.39 2556
3791.98 2670
3792.56 2579
3793.14 2622
3793.72 2774
3794.30 2702
3794.88 2656
3795.46 2698
3796.04 2736
3796.62 2731
3797.20 2671
3797.78 2835
3798.37 2922
3798.95 2783
3799.53 2538
3800.11 2750
3800.69 2879
3801.27 2728
3801.85 2715
3802.43 2919
3803.02 2985
3803.60 2986
3804.18 2945
3804.76 2886
3805.34 3059
3805.92 2886
3806.51 3201
3807.09 3252
3807.67 2761
3808.25 2845
3808.83 2999
3809.42 2958
3810.00 2998
3810.58 3045
3811.16 3031
3811.74 3152
3812.33 3253
3812.91 3225
3813.49 3269
3814.07 3174
3814.66 3252
3815.24 3324
3815.82 3256
3816.40 3370
3816.99 3334
3817.57 3361
3818.15 3267
3818.73 3454
3819.32 3232
3819.90 2982
3820.48 2912
3821.06 2864
3821.65 2755
3822.23 2795
3822.81 2864
3823.40 2729
3823.98 2589
3824.56 2764
3825.15 2688
3825.73 2674
3826.31 2890
3826.90 2755
3827.48 2489
3828.06 2540
3828.65 2664
3829.23 2738
3829.81 2557
3830.40 2609
3830.98 2513
3831.56 2530
3832.15 2700
3832.73 2631
3833.32 2693
3833.90 2715
3834.48 2749
3835.07 2738
3835.65 2395
3836.23 2498
3836.82 2466
3837.40 2695
3837.99 2613
3838.57 2544
3839.16 2648
3839.74 2596
3840.32 2511
3840.91 2534
3841.49 2693
3842.08 2616
3842.66 2656
3843.25 2646
3843.83 2657
3844.42 2583
3845.00 2647
3845.59 2570
3846.17 2486
3846.76 2531
3847.34 2865
3847.92 2710
3848.51 2544
3849.09 2639
3849.68 2511
3850.27 2631
3850.85 2711
3851.44 2502
3852.02 2571
3852.61 2671
3853.19 2590
3853.78 2547
3854.36 2457
3854.95 2574
3855.53 2614
3856.12 2559
3856.70 2777
3857.29 2656
3857.88 2729
3858.46 2635
3859.05 2832
3859.63 2739
3860.22 2488
3860.80 2641
3861.39 2879
3861.98 2949
3862.56 3090
3863.15 3172
3863.73 3015
3864.32 2973
3864.91 3075
3865.49 3156
3866.08 3022
3866.67 3216
3867.25 3129
3867.84 3061
3868.43 3180
3869.01 3006
3869.60 3007
3870.19 3361
3870.77 3251
3871.36 3013
3871.95 2878
3872.53 2929
3873.12 3028
3873.71 2989
3874.29 3179
3874.88 3031
3875.47 3351
3876.05 3660
3876.64 3830
3877.23 3839
3877.82 3624
3878.40 3917
3878.99 4231
3879.58 4277
3880.16 3932
3880.75 3909
3881.34 3795
3881.93 3498
3882.51 3452
3883.10 3350
3883.69 3217
3884.28 3343
3884.87 3281
3885.45 3055
3886.04 2986
3886.63 3119
3887.22 3229
3887.80 3243
3888.39 3045
3888.98 2923
3889.57 3067
3890.16 3071
3890.74 3035
3891.33 3067
3891.92 3240
3892.51 3232
3893.10 3174
3893.69 3022
3894.27 2958
3894.86 3046
3895.45 3135
3896.04 3058
3896.63 2952
3897.22 2977
3897.81 2985
3898.40 3113
3898.98 2940
3899.57 2861
3900.16 3051
3900.75 2867
3901.34 2816
3901.93 2821
3902.52 2977
3903.11 2973
3903.70 2765
3904.29 2791
3904.87 2708
3905.46 2671
3906.05 2520
3906.64 2727
3907.23 2602
3907.82 2659
3908.41 2515
3909.00 2676
3909.59 2883
3910.18 2554
3910.77 2683
3911.36 2619
3911.95 2814
3912.54 2644
3913.13 2770
3913.72 2701
3914.31 2539
3914.90 2624
3915.49 2646
3916.08 2514
3916.67 2317
3917.26 2571
3917.85 2531
3918.44 2626
3919.03 2775
3919.62 2507
3920.21 2516
3920.80 2834
3921.39 2743
3921.98 2583
3922.57 2553
3923.16 2655
3923.75 2570
3924.34 2567
3924.94 2590
3925.53 2386
3926.12 2447
3926.71 2482
3927.30 2665
3927.89 2606
3928.48 2394
3929.07 2463
3929.66 2785
3930.25 2511
3930.85 2593
3931.44 2402
3932.03 2282
3932.62 2443
3933.21 2481
3933.80 2499
3934.39 2432
3934.99 2378
3935.58 2453
3936.17 2575
3936.76 2572
3937.35 2440
3937.94 2526
3938.54 2562
3939.13 2596
3939.72 2632
3940.31 2453
3940.90 2479
3941.49 2478
3942.09 2449
3942.68 2484
3943.27 2511
3943.86 2720
3944.46 2547
3945.05 2617
3945.64 2485
3946.23 2610
3946.82 2529
3947.42 2503
3948.01 2492
3948.60 2427
3949.20 2530
3949.79 2488
3950.38 2423
3950.97 2490
3951.57 2555
3952.16 2549
3952.75 2685
3953.34 2647
3953.94 2577
3954.53 2431
3955.12 2440
3955.72 2512
3956.31 2659
3956.90 2550
3957.50 2516
3958.09 2289
3958.68 2295
3959.28 2448
3959.87 2476
3960.46 2555
3961.06 2623
3961.65 2379
3962.24 2304
3962.84 2538
3963.43 2534
3964.02 2590
3964.62 2537
3965.21 2278
3965.81 2357
3966.40 2408
3966.99 2469
3967.59 2502
3968.18 2588
3968.78 2458
3969.37 2538
3969.96 2562
3970.56 2576
3971.15 2686
3971.75 2582
3972.34 2653
3972.94 2589
3973.53 2414
3974.12 2499
3974.72 2475
3975.31 2531
3975.91 2414
3976.50 2487
3977.10 2489
3977.69 2582
3978.29 2697
3978.88 2838
3979.48 2849
3980.07 2728
3980.67 2684
3981.26 2672
3981.86 2699
3982.45 2781
3983.05 2625
3983.64 2430
3984.24 2489
3984.83 2571
3985.43 2495
3986.02 2528
3986.62 2553
3987.21 2550
3987.81 2655
3988.40 2635
3989.00 2596
3989.60 2506
3990.19 2678
3990.79 2694
3991.38 2655
3991.98 2458
3992.57 2543
3993.17 2588
3993.77 2569
3994.36 2638
3994.96 2585
3995.55 2477
3996.15 2428
3996.75 2600
3997.34 2629
3997.94 2764
3998.54 2704
3999.13 2651
3999.73 2887
4000.32 2891
4000.92 2625
4001.52 2418
4002.11 2692
4002.71 2671
4003.31 2515
4003.90 2632
4004.50 2415
4005.10 2511
4005.69 2608
4006.29 2464
4006.89 2441
4007.49 2541
4008.08 2512
4008.68 2562
4009.28 2678
4009.87 2646
4010.47 2665
4011.07 2628
4011.67 2491
4012.26 2666
4012.86 2734
4013.46 2747
4014.05 2663
4014.65 2532
4015.25 2376
4015.85 2652
4016.44 2608
4017.04 2502
4017.64 2391
4018.24 2415
4018.84 2431
4019.43 2483
4020.03 2525
4020.63 2571
4021.23 2361
4021.83 2390
4022.42 2504
4023.02 2390
4023.62 2317
4024.22 2437
4024.82 2535
4025.41 2516
4026.01 2561
4026.61 2574
4027.21 2557
4027.81 2668
4028.41 2751
4029.01 2834
4029.60 3004
4030.20 2759
4030.80 2845
4031.40 2962
4032.00 2842
4032.60 2775
4033.20 2793
4033.80 2674
4034.39 2763
4034.99 2743
4035.59 2615
4036.19 2675
4036.79 2506
4037.39 2653
4037.99 2542
4038.59 2426
4039.19 2513
4039.79 2332
4040.39 2300
4040.99 2496
4041.59 2463
4042.18 2456
4042.78 2364
4043.38 2358
4043.98 2354
4044.58 2229
4045.18 2442
4045.78 2419
4046.38 2516
4046.98 2544
4047.58 2399
4048.18 2575
4048.78 2518
4049.38 2400
4049.98 2625
4050.58 2508
4051.18 2607
4051.78 2683
4052.38 2638
4052.98 2790
4053.58 2784
4054.19 2590
4054.79 2656
4055.39 2784
4055.99 2712
4056.59 2752
4057.19 2766
4057.79 2688
4058.39 2500
4058.99 2611
4059.59 2537
4060.19 2451
4060.79 2338
4061.39 2412
4061.99 2345
4062.60 2499
4063.20 2534
4063.80 2587
4064.40 2445
4065.00 2351
4065.60 2296
4066.20 2296
4066.80 2408
4067.41 2492
4068.01 2524
4068.61 2491
4069.21 2531
4069.81 2581
4070.41 2586
4071.02 2541
4071.62 2675
4072.22 2288
4072.82 2354
4073.42 2498
4074.02 2476
4074.63 2431
4075.23 2340
4075.83 2340
4076.43 2477
4077.03 2478
4077.64 2294
4078.24 2288
4078.84 2438
4079.44 2273
4080.05 2230
4080.65 2234
4081.25 2221
4081.85 2325
4082.46 2333
4083.06 2517
4083.66 2584
4084.26 2376
4084.87 2331
4085.47 2458
4086.07 2397
4086.67 2454
4087.28 2522
4087.88 2358
4088.48 2174
4089.09 2243
4089.69 2238
4090.29 2288
4090.90 2329
4091.50 2473
4092.10 2280
4092.71 2162
4093.31 2238
4093.91 2204
4094.52 2314
4095.12 2463
4095.72 2518
4096.33 2396
4096.93 2324
4097.53 2341
4098.14 2414
4098.74 2244
4099.34 2329
4099.95 2401
4100.55 2247
4101.16 2208
4101.76 2183
4102.36 2227
4102.97 2192
4103.57 2154
4104.18 2180
4104.78 2313
4105.38 2367
4105.99 2509
4106.59 2304
4107.20 2441
4107.80 2348
4108.41 2273
4109.01 2324
4109.62 2237
4110.22 2164
4110.82 2353
4111.43 2451
4112.03 2428
4112.64 2356
4113.24 2199
4113.85 2380
4114.45 2353
4115.06 2249
4115.66 2231
4116.27 2430
4116.87 2427
4117.48 2496
4118.08 2320
4118.69 2342
4119.29 2352
4119.90 2358
4120.50 2409
4121.11 2364
4121.72 2415
4122.32 2257
4122.93 2244
4123.53 2342
4124.14 2441
4124.74 2474
4125.35 2355
4125.95 2415
4126.56 2395
4127.17 2430
4127.77 2302
4128.38 2362
4128.98 2272
4129.59 2387
4130.20 2529
4130.80 2271
4131.41 2292
4132.01 2300
4132.62 2430
4133.23 2475
4133.83 2220
4134.44 2205
4135.05 2253
4135.65 2230
4136.26 2458
4136.87 2480
4137.47 2514
4138.08 2538
4138.69 2469
4139.29 2554
4139.90 2617
4140.51 2416
4141.11 2413
4141.72 2547
4142.33 2535
4142.93 2656
4143.54 2571
4144.15 2581
4144.75 2631
4145.36 2649
4145.97 2610
4146.58 2588
4147.18 2490
4147.79 2517
4148.40 2492
4149.01 2392
4149.61 2484
4150.22 2454
4150.83 2357
4151.44 2310
4152.04 2271
4152.65 2362
4153.26 2519
4153.87 2546
4154.47 2536
4155.08 2325
4155.69 2312
4156.30 2360
4156.91 2263
4157.51 2179
4158.12 2379
4158.73 2430
4159.34 2268
4159.95 2485
4160.56 2531
4161.16 2480
4161.77 2384
4162.38 2284
4162.99 2514
4163.60 2432
4164.21 2669
4164.81 2581
4165.42 2727
4166.03 2741
4166.64 2665
4167.25 2616
4167.86 2674
4168.47 2791
4169.08 2853
4169.69 2578
4170.29 2672
4170.90 2731
4171.51 2643
4172.12 2498
4172.73 2583
4173.34 2669
4173.95 2533
4174.56 2411
4175.17 2514
4175.78 2660
4176.39 2546
4177.00 2676
4177.61 2536
4178.22 2723
4178.82 2718
4179.43 2797
4180.04 2598
4180.65 2613
4181.26 2707
4181.87 2710
4182.48 2425
4183.09 2310
4183.70 2397
4184.31 2446
4184.92 2489
4185.53 2510
4186.14 2474
4186.75 2541
4187.36 2414
4187.97 2479
4188.58 2565
4189.19 2314
4189.81 2338
4190.42 2472
4191.03 2444
4191.64 2573
4192.25 2629
4192.86 2620
4193.47 2682
4194.08 2630
4194.69 2760
4195.30 2843
4195.91 3006
4196.52 2985
4197.13 3162
4197.74 2984
4198.36 3149
4198.97 2986
4199.58 2998
4200.19 3015
4200.80 2872
4201.41 2706
4202.02 2864
4202.63 2865
4203.25 2839
4203.86 2747
4204.47 2537
4205.08 2710
4205.69 2675
4206.30 2619
4206.92 2765
4207.53 2715
4208.14 2939
4208.75 2876
4209.36 2539
4209.97 2556
4210.59 2500
4211.20 2611
4211.81 2822
4212.42 2583
4213.03 2652
4213.65 2880
4214.26 2512
4214.87 2569
4215.48 2845
4216.10 2995
4216.71 2685
4217.32 2914
4217.93 2824
4218.55 2782
4219.16 2900
4219.77 2903
4220.38 2885
4221.00 2933
4221.61 3091
4222.22 2972
4222.83 2871
4223.45 3074
4224.06 3175
4224.67 3132
4225.29 3161
4225.90 3410
4226.51 3540
4227.13 3418
4227.74 3581
4228.35 3974
4228.96 4235
4229.58 4681
4230.19 5053
4230.80 4886
4231.42 5094
4232.03 5171
4232.65 5031
4233.26 4572
4233.87 4431
4234.49 4673
4235.10 4706
4235.71 4507
4236.33 4791
4236.94 4856
4237.56 5137
4238.17 5149
4238.78 5276
4239.40 4822
4240.01 4642
4240.63 4381
4241.24 4133
4241.85 3908
4242.47 3772
4243.08 3665
4243.70 3261
4244.31 3273
4244.93 3227
4245.54 3243
4246.15 3358
4246.77 3207
4247.38 3289
4248.00 3294
4248.61 3399
4249.23 3462
4249.84 3635
4250.46 3760
4251.07 3658
4251.69 3519
4252.30 3587
4252.92 3451
4253.53 3332
4254.15 3328
4254.76 3311
4255.38 3196
4255.99 3525
4256.61 3618
4257.22 3619
4257.84 3362
4258.45 3382
4259.07 3099
4259.69 2970
4260.30 3065
4260.92 3152
4261.53 2933
4262.15 2740
4262.76 2832
4263.38 2810
4263.99 2862
4264.61 2908
4265.23 2832
4265.84 2837
4266.46 2719
4267.07 2944
4267.69 2973
4268.31 2948
4268.92 3100
4269.54 3344
4270.16 3125
4270.77 3034
4271.39 3025
4272.00 2889
4272.62 3001
4273.24 3093
4273.85 2939
4274.47 2847
4275.09 3026
4275.70 2920
4276.32 2883
4276.94 3186
4277.55 3036
4278.17 2853
4278.79 3073
4279.40 3336
4280.02 3226
4280.64 3189
4281.26 2924
4281.87 2972
4282.49 2839
4283.11 2945
4283.72 2769
4284.34 2747
4284.96 2704
4285.58 2616
4286.19 2667
4286.81 2578
4287.43 2629
4288.05 2762
4288.66 2724
4289.28 2712
4289.90 2750
4290.52 2594
4291.13 2640
4291.75 2500
4292.37 2667
4292.99 2570
4293.61 2555
4294.22 2658
4294.84 2560
4295.46 2531
4296.08 2595
4296.70 2838
4297.31 2562
4297.93 2547
4298.55 2698
4299.17 2614
4299.79 2579
4300.41 2614
4301.03 2544
4301.64 2678
4302.26 2636
4302.88 2652
4303.50 2596
4304.12 2461
4304.74 2653
4305.36 2595
4305.97 2517
4306.59 2690
4307.21 2547
4307.83 2515
4308.45 2490
4309.07 2389
4309.69 2536
4310.31 2675
4310.93 2411
4311.55 2438
4312.17 2421
4312.78 2410
4313.40 2378
4314.02 2562
4314.64 2513
4315.26 2493
4315.88 2335
4316.50 2356
4317.12 2252
4317.74 2576
4318.36 2631
4318.98 2510
4319.60 2486
4320.22 2335
4320.84 2517
4321.46 2566
4322.08 2501
4322.70 2528
4323.32 2716
4323.94 2569
4324.56 2465
4325.18 2627
4325.80 2452
4326.42 2466
4327.04 2500
4327.66 2480
4328.28 2654
4328.90 2737
4329.52 2707
4330.14 2539
4330.76 2447
4331.39 2579
4332.01 2675
4332.63 2699
4333.25 2576
4333.87 2580
4334.49 2624
4335.11 2611
4335.73 2413
4336.35 2655
4336.97 2717
4337.59 2650
4338.22 2637
4338.84 2738
4339.46 2660
4340.08 2641
4340.70 2960
4341.32 3065
4341.94 2911
4342.57 2983
4343.19 2843
4343.81 2970
4344.43 3032
4345.05 3010
4345.67 3210
4346.29 3442
4346.92 3640
4347.54 3744
4348.16 4249
4348.78 4730
4349.40 4760
4350.03 4882
4350.65 5157
4351.27 4765
4351.89 4349
4352.51 4001
4353.14 3428
4353.76 3112
4354.38 3124
4355.00 2948
4355.63 2863
4356.25 2934
4356.87 2844
4357.49 2775
4358.12 2802
4358.74 2979
4359.36 2699
4359.98 2929
4360.61 2909
4361.23 2750
4361.85 2629
4362.48 2807
4363.10 2839
4363.72 2880
4364.34 2684
4364.97 2641
4365.59 3042
4366.21 2986
4366.84 2816
4367.46 2878
4368.08 2909
4368.71 2773
4369.33 2813
4369.95 2682
4370.58 2454
4371.20 2267
4371.82 2328
4372.45 2478
4373.07 2452
4373.70 2479
4374.32 2412
4374.94 2472
4375.57 2610
4376.19 2641
4376.81 2547
4377.44 2444
4378.06 2218
4378.69 2476
4379.31 2605
4379.94 2450
4380.56 2462
4381.18 2678
4381.81 2783
4382.43 2513
4383.06 2553
4383.68 2492
4384.31 2513
4384.93 2713
4385.55 2642
4386.18 2626
4386.80 2859
4387.43 2586
4388.05 2683
4388.68 2533
4389.30 2669
4389.93 2702
4390.55 2491
4391.18 2634
4391.80 2567
4392.43 2513
4393.05 2357
4393.68 2468
4394.30 2602
4394.93 2495
4395.55 2440
4396.18 2632
4396.80 2602
4397.43 2343
4398.05 2463
4398.68 2491
4399.31 2728
4399.93 2543
4400.56 2662
4401.18 2716
4401.81 2472
4402.43 2448
4403.06 2454
4403.69 2525
4404.31 2509
4404.94 2633
4405.56 2662
4406.19 2406
4406.82 2529
4407.44 2643
4408.07 2591
4408.69 2489
4409.32 2344
4409.95 2223
4410.57 2316
4411.20 2455
4411.83 2522
4412.45 2448
4413.08 2448
4413.71 2443
4414.33 2268
4414.96 2393
4415.59 2437
4416.21 2536
4416.84 2436
4417.47 2501
4418.09 2375
4418.72 2497
4419.35 2491
4419.97 2334
4420.60 2382
4421.23 2360
4421.85 2263
4422.48 2318
4423.11 2334
4423.74 2339
4424.36 2400
4424.99 2260
4425.62 2488
4426.25 2236
4426.87 2265
4427.50 2306
4428.13 2181
4428.76 2145
4429.38 2118
4430.01 2100
4430.64 2184
4431.27 2337
4431.89 2365
4432.52 2245
4433.15 2179
4433.78 2181
4434.41 2201
4435.03 2108
4435.66 2207
4436.29 2170
4436.92 2137
4437.55 2206
4438.18 2192
4438.80 2237
4439.43 2170
4440.06 2298
4440.69 2237
4441.32 2233
4441.95 2265
4442.57 2175
4443.20 2207
4443.83 2232
4444.46 2230
4445.09 1936
4445.72 2153
4446.35 2306
4446.98 2102
4447.61 2096
4448.23 2115
4448.86 2142
4449.49 2227
4450.12 2323
4450.75 2315
4451.38 2195
4452.01 2128
4452.64 2198
4453.27 2141
4453.90 2097
4454.53 2175
4455.16 2137
4455.79 2097
4456.42 2254
4457.05 2236
4457.67 2255
4458.30 2240
4458.93 2357
4459.56 2116
4460.19 2072
4460.82 2166
4461.45 2224
4462.08 2237
4462.71 2150
4463.34 2112
4463.97 2160
4464.60 2149
4465.23 2100
4465.86 1968
4466.49 2065
4467.13 2112
4467.76 1945
4468.39 1993
4469.02 1950
4469.65 1962
4470.28 1880
4470.91 1786
4471.54 1909
4472.17 2105
4472.80 2148
4473.43 1916
4474.06 1935
4474.69 2086
4475.32 2130
4475.95 2086
4476.59 2054
4477.22 1896
4477.85 1859
4478.48 1890
4479.11 1962
4479.74 2237
4480.37 2086
4481.00 2081
4481.64 1894
4482.27 1956
4482.90 2123
4483.53 2121
4484.16 2044
4484.79 2100
4485.42 1910
4486.06 1981
4486.69 2049
4487.32 1973
4487.95 2014
4488.58 2048
4489.22 2037
4489.85 2128
4490.48 1946
4491.11 1998
4491.74 1974
4492.38 2054
4493.01 2127
4493.64 2018
4494.27 2127
4494.90 2032
4495.54 2099
4496.17 2116
4496.80 2075
4497.43 2025
4498.07 1966
4498.70 2035
4499.33 1950
4499.96 2018
4500.60 1983
4501.23 2105
4501.86 2372
4502.50 2334
4503.13 2228
4503.76 2288
4504.39 2368
4505.03 2340
4505.66 2391
4506.29 2176
4506.93 2274
4507.56 2311
4508.19 2348
4508.83 2289
4509.46 2149
4510.09 2182
4510.73 2184
4511.36 2243
4511.99 2208
4512.63 2178
4513.26 2268
4513.89 2215
4514.53 2122
4515.16 2066
4515.80 2020
4516.43 2037
4517.06 2033
4517.70 2029
4518.33 2033
4518.97 1992
4519.60 1888
4520.23 2065
4520.87 1968
4521.50 1919
4522.14 2182
4522.77 2099
4523.40 1904
4524.04 1855
4524.67 1879
4525.31 1928
4525.94 1961
4526.58 2108
4527.21 2034
4527.85 2120
4528.48 2044
4529.12 2105
4529.75 2107
4530.38 2143
4531.02 2221
4531.65 2338
4532.29 2483
4532.92 2583
4533.56 2634
4534.19 2833
4534.83 2820
4535.46 2671
4536.10 2677
4536.74 2474
4537.37 2417
4538.01 2503
4538.64 2573
4539.28 2412
4539.91 2201
4540.55 2001
4541.18 2011
4541.82 2203
4542.45 2243
4543.09 2076
4543.73 1979
4544.36 2189
4545.00 2063
4545.63 1894
4546.27 2015
4546.91 2044
4547.54 1963
4548.18 1951
4548.81 2026
4549.45 1826
4550.09 1994
4550.72 2099
4551.36 1968
4551.99 1912
4552.63 1900
4553.27 1999
4553.90 1973
4554.54 1934
4555.18 2001
4555.81 2038
4556.45 2119
4557.09 2089
4557.72 1920
4558.36 1867
4559.00 1937
4559.63 2112
4560.27 2030
4560.91 1958
4561.54 1962
4562.18 2048
4562.82 1939
4563.46 1994
4564.09 2070
4564.73 1954
4565.37 1894
4566.00 1897
4566.64 2025
4567.28 2015
4567.92 1963
4568.55 2031
4569.19 2154
4569.83 2033
4570.47 2016
4571.10 2212
4571.74 2191
4572.38 2100
4573.02 2059
4573.66 2069
4574.29 1942
4574.93 1962
4575.57 2184
4576.21 1988
4576.85 2027
4577.48 1927
4578.12 2041
4578.76 2032
4579.40 1979
4580.04 2020
4580.67 2078
4581.31 1951
4581.95 2130
4582.59 2153
4583.23 2038
4583.87 2036
4584.51 1997
4585.14 2029
4585.78 2014
4586.42 2146
4587.06 2110
4587.70 1955
4588.34 2027
4588.98 2027
4589.62 2123
4590.26 2060
4590.89 2012
4591.53 2026
4592.17 2184
4592.81 2159
4593.45 2353
4594.09 2418
4594.73 2331
4595.37 2270
4596.01 2271
4596.65 2205
4597.29 2142
4597.93 2203
4598.57 2208
4599.21 1923
4599.85 2097
4600.49 2052
4601.12 2173
4601.76 2147
4602.40 2142
4603.04 2252
4603.68 2351
4604.32 2395
4604.96 2251
4605.60 2370
4606.24 2325
4606.88 2231
4607.52 2325
4608.17 2467
4608.81 2304
4609.45 2291
4610.09 2410
4610.73 2213
4611.37 2139
4612.01 2191
4612.65 2146
4613.29 2101
4613.93 2200
4614.57 2061
4615.21 2118
4615.85 2037
4616.49 2158
4617.13 2082
4617.77 2193
4618.41 2093
4619.06 2061
4619.70 1992
4620.34 1973
4620.98 1952
4621.62 1943
4622.26 1988
4622.90 1936
4623.54 2102
4624.19 1974
4624.83 2077
4625.47 1888
4626.11 1982
4626.75 2012
4627.39 2010
4628.03 2066
4628.68 1990
4629.32 1999
4629.96 1894
4630.60 1791
4631.24 2097
4631.89 2117
4632.53 2047
4633.17 1945
4633.81 2111
4634.45 1917
4635.10 2086
4635.74 2268
4636.38 2111
4637.02 2077
4637.66 2216
4638.31 2114
4638.95 2139
4639.59 2140
4640.23 2321
4640.88 2202
4641.52 2169
4642.16 2227
4642.80 2255
4643.45 2300
4644.09 2300
4644.73 2283
4645.38 2152
4646.02 2058
4646.66 2180
4647.30 2249
4647.95 2027
4648.59 2159
4649.23 2108
4649.88 2101
4650.52 2091
4651.16 1990
4651.81 2069
4652.45 1995
4653.09 1942
4653.74 1944
4654.38 1894
4655.02 1934
4655.67 2074
4656.31 2095
4656.95 2122
4657.60 1888
4658.24 2047
4658.89 2154
4659.53 1815
4660.17 1910
4660.82 2106
4661.46 2041
4662.10 2169
4662.75 1991
4663.39 2053
4664.04 2152
4664.68 2000
4665.33 1977
4665.97 2032
4666.61 1992
4667.26 1824
4667.90 1944
4668.55 1955
4669.19 2027
4669.84 2011
4670.48 2027
4671.12 2181
4671.77 1851
4672.41 1867
4673.06 2029
4673.70 1974
4674.35 1817
4674.99 1905
4675.64 2018
4676.28 1923
4676.93 1951
4677.57 1828
4678.22 2062
4678.86 2056
4679.51 1944
4680.15 1883
4680.80 2040
4681.44 2150
4682.09 2153
4682.74 2015
4683.38 2053
4684.03 2088
4684.67 1895
4685.32 2017
4685.96 2067
4686.61 2105
4687.25 2148
4687.90 2137
4688.55 2086
4689.19 2134
4689.84 1963
4690.48 2153
4691.13 2114
4691.78 2074
4692.42 2091
4693.07 1953
4693.71 2022
4694.36 1998
4695.01 2069
4695.65 2098
4696.30 2058
4696.95 2129
4697.59 2172
4698.24 2179
4698.89 2190
4699.53 2251
4700.18 2459
4700.83 2399
4701.47 2395
4702.12 2591
4702.77 2482
4703.41 2571
4704.06 2591
4704.71 2338
4705.35 2371
4706.00 2442
4706.65 2186
4707.29 2167
4707.94 2125
4708.59 2307
4709.24 2259
4709.88 2163
4710.53 2181
4711.18 2111
4711.83 2004
4712.47 2139
4713.12 2116
4713.77 2249
4714.42 2290
4715.06 2297
4715.71 2256
4716.36 2062
4717.01 2044
4717.65 2100
4718.30 2168
4718.95 2212
4719.60 2323
4720.25 2344
4720.89 2152
4721.54 2200
4722.19 2226
4722.84 2180
4723.49 2318
4724.13 2274
4724.78 2341
4725.43 2298
4726.08 2388
4726.73 2342
4727.38 2396
4728.03 2610
4728.67 2480
4729.32 2653
4729.97 2713
4730.62 2804
4731.27 2704
4731.92 2732
4732.57 2666
4733.22 2453
4733.86 2356
4734.51 2335
4735.16 2300
4735.81 2215
4736.46 2176
4737.11 2272
4737.76 2409
4738.41 2281
4739.06 2156
4739.71 2354
4740.36 2223
4741.01 2420
4741.65 2289
4742.30 2238
4742.95 2205
4743.60 2198
4744.25 2420
4744.90 2439
4745.55 2415
4746.20 2535
4746.85 2476
4747.50 2436
4748.15 2307
4748.80 2364
4749.45 2406
4750.10 2331
4750.75 2295
4751.40 2423
4752.05 2405
4752.70 2524
4753.35 2645
4754.00 2587
4754.65 2619
4755.30 2653
4755.95 2446
4756.61 2340
4757.26 2514
4757.91 2517
4758.56 2461
4759.21 2332
4759.86 2293
4760.51 2117
4761.16 2298
4761.81 2305
4762.46 2257
4763.11 2251
4763.76 2103
4764.41 2087
4765.07 2102
4765.72 2034
4766.37 2134
4767.02 2095
4767.67 2352
4768.32 2308
4768.97 2310
4769.62 2240
4770.28 2296
4770.93 2192
4771.58 2174
4772.23 2080
4772.88 2028
4773.53 2017
4774.19 2182
4774.84 2175
4775.49 2013
4776.14 2103
4776.79 1977
4777.44 2022
4778.10 2035
4778.75 1984
4779.40 2001
4780.05 2127
4780.70 1999
4781.36 2172
4782.01 2182
4782.66 2162
4783.31 2083
4783.97 2063
4784.62 2069
4785.27 2112
4785.92 1989
4786.58 1941
4787.23 2098
4787.88 1881
4788.53 1977
4789.19 1985
4789.84 1857
4790.49 2043
4791.15 2072
4791.80 1985
4792.45 2113
4793.10 1881
4793.76 1924
4794.41 1820
4795.06 1936
4795.72 1980
4796.37 1997
4797.02 1936
4797.68 2007
4798.33 1969
4798.98 2024
4799.64 2060
4800.29 2223
4800.94 2101
4801.60 2002
4802.25 2036
4802.90 2088
4803.56 1957
4804.21 2004
4804.87 2068
4805.52 2100
4806.17 2017
4806.83 2060
4807.48 1979
4808.14 2024
4808.79 1863
4809.44 1948
4810.10 2094
4810.75 2282
4811.41 2022
4812.06 2028
4812.71 2083
4813.37 2114
4814.02 2118
4814.68 2041
4815.33 2171
4815.99 1934
4816.64 1954
4817.30 1990
4817.95 2142
4818.61 2090
4819.26 2047
4819.92 2128
4820.57 2056
4821.23 2130
4821.88 2419
4822.53 2229
4823.19 2283
4823.85 2302
4824.50 2483
4825.16 2244
4825.81 2463
4826.47 2461
4827.12 2527
4827.78 2675
4828.43 2693
4829.09 2552
4829.74 2504
4830.40 2610
4831.05 2758
4831.71 2587
4832.37 2599
4833.02 2411
4833.68 2332
4834.33 2343
4834.99 2371
4835.64 2567
4836.30 2542
4836.96 2463
4837.61 2247
4838.27 2390
4838.92 2440
4839.58 2493
4840.24 2540
4840.89 2529
4841.55 2523
4842.21 2636
4842.86 2478
4843.52 2461
4844.18 2593
4844.83 2606
4845.49 2675
4846.14 2685
4846.80 2538
4847.46 2633
4848.11 2708
4848.77 2789
4849.43 2885
4850.09 2897
4850.74 3043
4851.40 3120
4852.06 3072
4852.71 3322
4853.37 3442
4854.03 3490
4854.68 3335
4855.34 3224
4856.00 3128
4856.66 2936
4857.31 2821
4857.97 2871
4858.63 2578
4859.29 2781
4859.94 2999
4860.60 2935
4861.26 2795
4861.92 2776
4862.57 2755
4863.23 2839
4863.89 2629
4864.55 2740
4865.21 3001
4865.86 2817
4866.52 2783
4867.18 3232
4867.84 3147
4868.50 2824
4869.15 2844
4869.81 2932
4870.47 2777
4871.13 2775
4871.79 2857
4872.45 3058
4873.10 2843
4873.76 2775
4874.42 2736
4875.08 2671
4875.74 2575
4876.40 2455
4877.06 2568
4877.71 2606
4878.37 2565
4879.03 2488
4879.69 2546
4880.35 2459
4881.01 2535
4881.67 2377
4882.33 2456
4882.99 2548
4883.65 2635
4884.30 2593
4884.96 2373
4885.62 2419
4886.28 2287
4886.94 2292
4887.60 2430
4888.26 2428
4888.92 2380
4889.58 2369
4890.24 2276
4890.90 2410
4891.56 2472
4892.22 2709
4892.88 2838
4893.54 2879
4894.20 2676
4894.86 2697
4895.52 2756
4896.18 2604
4896.84 2465
4897.50 2797
4898.16 2690
4898.82 2561
4899.48 2589
4900.14 2658
4900.80 2723
4901.46 2769
4902.12 2864
4902.78 2952
4903.44 2897
4904.10 2776
4904.76 3006
4905.42 2838
4906.08 2787
4906.74 2674
4907.40 2403
4908.06 2559
4908.73 2567
4909.39 2390
4910.05 2434
4910.71 2479
4911.37 2310
4912.03 2499
4912.69 2325
4913.35 2279
4914.01 2417
4914.68 2240
4915.34 2159
4916.00 2170
4916.66 2316
4917.32 2235
4917.98 2140
4918.64 2296
4919.31 2231
4919.97 2119
4920.63 2007
4921.29 2115
4921.95 2108
4922.61 2105
4923.28 2011
4923.94 2135
4924.60 2044
4925.26 2103
4925.92 2185
4926.59 2065
4927.25 2158
4927.91 2270
4928.57 2205
4929.23 2189
4929.90 2222
4930.56 2066
4931.22 2206
4931.88 2324
4932.55 2094
4933.21 2278
4933.87 2222
4934.53 2017
4935.20 1976
4935.86 2228
4936.52 2211
4937.18 2321
4937.85 2441
4938.51 2225
4939.17 2210
4939.84 2134
4940.50 2159
4941.16 2208
4941.82 2218
4942.49 2282
4943.15 2141
4943.81 2176
4944.48 2310
4945.14 2251
4945.80 2133
4946.47 2135
4947.13 1990
4947.79 2095
4948.46 2203
4949.12 2127
4949.79 1985
4950.45 2241
4951.11 2189
4951.78 2211
4952.44 2072
4953.10 1881
4953.77 1919
4954.43 1989
4955.10 2086
4955.76 1954
4956.42 1974
4957.09 2000
4957.75 2129
4958.42 2062
4959.08 2110
4959.74 1991
4960.41 2049
4961.07 2137
4961.74 2262
4962.40 2091
4963.07 2179
4963.73 2271
4964.40 2223
4965.06 2309
4965.73 2483
4966.39 2552
4967.05 2606
4967.72 2674
4968.38 2692
4969.05 2567
4969.71 2592
4970.38 2479
4971.04 2433
4971.71 2261
4972.37 2327
4973.04 2284
4973.70 2298
4974.37 2310
4975.04 2211
4975.70 2368
4976.37 2427
4977.03 2238
4977.70 2233
4978.36 2293
4979.03 2316
4979.69 2238
4980.36 2226
4981.03 2337
4981.69 2302
4982.36 2353
4983.02 2355
4983.69 2153
4984.35 2078
4985.02 2163
4985.69 2352
4986.35 2342
4987.02 2304
4987.68 2310
4988.35 2356
4989.02 2534
4989.68 2425
4990.35 2574
4991.02 2608
4991.68 2685
4992.35 2947
4993.02 2808
4993.68 2656
4994.35 2547
4995.02 2476
4995.68 2495
4996.35 2481
4997.02 2218
4997.68 2193
4998.35 2210
4999.02 2173
4999.68 2203
5000.35 2107
5001.02 2012
5001.68 2047
5002.35 2103
5003.02 2019
5003.69 2102
5004.35 2039
5005.02 1919
5005.69 2025
5006.35 1880
5007.02 1790
5007.69 1912
5008.36 2009
5009.02 1955
5009.69 1978
5010.36 2112
5011.03 1967
5011.70 1987
5012.36 1922
5013.03 1986
5013.70 1932
5014.37 1901
5015.04 2075
5015.70 2061
5016.37 2022
5017.04 1905
5017.71 1806
5018.38 1863
5019.04 1968
5019.71 1886
5020.38 1946
5021.05 2002
5021.72 2191
5022.39 2130
5023.05 2160
5023.72 2109
5024.39 2073
5025.06 2006
5025.73 2002
5026.40 2225
5027.07 2086
5027.74 2108
5028.40 2170
5029.07 2098
5029.74 2004
5030.41 1982
5031.08 2094
5031.75 2118
5032.42 2175
5033.09 2054
5033.76 2011
5034.43 1946
5035.10 2057
5035.76 2098
5036.43 1982
5037.10 1957
5037.77 1963
5038.44 1977
5039.11 1993
5039.78 1862
5040.45 1745
5041.12 1769
5041.79 1855
5042.46 1921
5043.13 1885
5043.80 1944
5044.47 1865
5045.14 1998
5045.81 1821
5046.48 1838
5047.15 1889
5047.82 1992
5048.49 1948
5049.16 1877
5049.83 1941
5050.50 1843
5051.17 1753
5051.84 1957
5052.51 1994
5053.18 1989
5053.85 1914
5054.52 1899
5055.20 1922
5055.87 1979
5056.54 1952
5057.21 1902
5057.88 1901
5058.55 1916
5059.22 2004
5059.89 1862
5060.56 1876
5061.23 1949
5061.90 1863
5062.58 1755
5063.25 1779
5063.92 1851
5064.59 1808
5065.26 1910
5065.93 1949
5066.60 1864
5067.27 1774
5067.95 1721
5068.62 1781
5069.29 1777
5069.96 1883
5070.63 1897
5071.30 1895
5071.98 1881
5072.65 1840
5073.32 1809
5073.99 1731
5074.66 1667
5075.34 1688
5076.01 1792
5076.68 1718
5077.35 1664
5078.02 1911
5078.70 1739
5079.37 1753
5080.04 1848
5080.71 1940
5081.39 1781
5082.06 1824
5082.73 1937
5083.40 1878
5084.08 1972
5084.75 1857
5085.42 1908
5086.09 1885
5086.77 2047
5087.44 2064
5088.11 1951
5088.79 1814
5089.46 1972
5090.13 1900
5090.80 1983
5091.48 2015
5092.15 1924
5092.82 1920
5093.50 2052
5094.17 2015
5094.84 2036
5095.52 1924
5096.19 1803
5096.86 1980
5097.54 1856
5098.21 1823
5098.88 2004
5099.56 1855
5100.23 1888
5100.90 1834
5101.58 1741
5102.25 1787
5102.93 1762
5103.60 1806
5104.27 1877
5104.95 1833
5105.62 1840
5106.30 1800
5106.97 1971
5107.64 1980
5108.32 1850
5108.99 1889
5109.67 1944
5110.34 1890
5111.02 1915
5111.69 1851
5112.36 1758
5113.04 1741
5113.71 1760
5114.39 1796
5115.06 1766
5115.74 1847
5116.41 1816
5117.09 1932
5117.76 1837
5118.44 1856
5119.11 1977
5119.79 2009
5120.46 1901
5121.14 1765
5121.81 1885
5122.49 2048
5123.16 2021
5123.84 2145
5124.51 2047
5125.19 2047
5125.86 1896
5126.54 1986
5127.21 1921
5127.89 1879
5128.56 1758
5129.24 1921
5129.92 1897
5130.59 1848
5131.27 1954
5131.94 1877
5132.62 1852
5133.29 1884
5133.97 1771
5134.65 1707
5135.32 1896
5136.00 2004
5136.67 1879
5137.35 1795
5138.03 1886
5138.70 1830
5139.38 1809
5140.05 1774
5140.73 1824
5141.41 1870
5142.08 1909
5142.76 2025
5143.44 2033
5144.11 2079
5144.79 1884
5145.47 1820
5146.14 1910
5146.82 1900
5147.50 1847
5148.17 1851
5148.85 1771
5149.53 1682
5150.20 1928
5150.88 1728
5151.56 1687
5152.24 1787
5152.91 1999
5153.59 1878
5154.27 1784
5154.94 1890
5155.62 1749
5156.30 1824
5156.98 1797
5157.65 1781
5158.33 1748
5159.01 1832
5159.69 1824
5160.36 1778
5161.04 1657
5161.72 1786
5162.40 1854
5163.07 1766
5163.75 1671
5164.43 1639
5165.11 1735
5165.79 1725
5166.46 1767
5167.14 1786
5167.82 1833
5168.50 1631
5169.18 1795
5169.86 1732
5170.53 1713
5171.21 1676
5171.89 1835
5172.57 1737
5173.25 1661
5173.93 1644
5174.60 1642
5175.28 1691
5175.96 1748
5176.64 1725
5177.32 1705
5178.00 1675
5178.68 1625
5179.36 1682
5180.03 1661
5180.71 1627
5181.39 1755
5182.07 1922
5182.75 1742
5183.43 1779
5184.11 1655
5184.79 1856
5185.47 1719
5186.15 1811
5186.83 1826
5187.51 1854
5188.18 1811
5188.86 1608
5189.54 1547
5190.22 1677
5190.90 1734
5191.58 1656
5192.26 1616
5192.94 1598
5193.62 1679
5194.30 1717
5194.98 1501
5195.66 1596
5196.34 1758
5197.02 1600
5197.70 1694
5198.38 1738
5199.06 1722
5199.74 1717
5200.42 1753
5201.10 1754
5201.78 1636
5202.46 1472
5203.14 1605
5203.82 1634
5204.50 1601
5205.19 1696
5205.87 1705
5206.55 1757
5207.23 1693
5207.91 1783
5208.59 1775
5209.27 1820
5209.95 1895
5210.63 1913
5211.31 1862
5211.99 2014
5212.67 2076
5213.36 2099
5214.04 1997
5214.72 2034
5215.40 2005
5216.08 1849
5216.76 1858
5217.44 1983
5218.12 1863
5218.81 2059
5219.49 1934
5220.17 1815
5220.85 1801
5221.53 1856
5222.21 1834
5222.90 1888
5223.58 1738
5224.26 1900
5224.94 1943
5225.62 1838
5226.30 1702
5226.99 1632
5227.67 1878
5228.35 1742
5229.03 1668
5229.71 1814
5230.40 1785
5231.08 1778
5231.76 1737
5232.44 1723
5233.13 1805
5233.81 1711
5234.49 1787
5235.17 1876
5235.86 1820
5236.54 1784
5237.22 1740
5237.90 1905
5238.59 2016
5239.27 1962
5239.95 1937
5240.64 1919
5241.32 1813
5242.00 1828
5242.68 1782
5243.37 1887
5244.05 1858
5244.73 1715
5245.42 1727
5246.10 1651
5246.78 1658
5247.47 1666
5248.15 1735
5248.83 1738
5249.52 1733
5250.20 1897
5250.88 1833
5251.57 1840
5252.25 1864
5252.93 1731
5253.62 1739
5254.30 1906
5254.99 1980
5255.67 1993
5256.35 1879
5257.04 1729
5257.72 1668
5258.41 1859
5259.09 1691
5259.77 1624
5260.46 1704
5261.14 1642
5261.83 1780
5262.51 1670
5263.20 1765
5263.88 1843
5264.56 1859
5265.25 1777
5265.93 1815
5266.62 1783
5267.30 1804
5267.99 1849
5268.67 1695
5269.36 1709
5270.04 1678
5270.73 1743
5271.41 1798
5272.10 1919
5272.78 1844
5273.47 1698
5274.15 1898
5274.84 1865
5275.52 1886
5276.21 1693
5276.89 1841
5277.58 1808
5278.26 1754
5278.95 1858
5279.63 1948
5280.32 1947
5281.00 1865
5281.69 1766
5282.38 1918
5283.06 1999
5283.75 2034
5284.43 2067
5285.12 1983
5285.80 2039
5286.49 2052
5287.18 2075
5287.86 1884
5288.55 1851
5289.23 1876
5289.92 1782
5290.61 1739
5291.29 1922
5291.98 1770
5292.66 1907
5293.35 1741
5294.04 1810
5294.72 1902
5295.41 1699
5296.10 1719
5296.78 1660
5297.47 1647
5298.16 1654
5298.84 1768
5299.53 1662
5300.22 1785
5300.90 1692
5301.59 1675
5302.28 1864
5302.96 1766
5303.65 1647
5304.34 1812
5305.03 1733
5305.71 1741
5306.40 1859
5307.09 2016
5307.77 1958
5308.46 1833
5309.15 1700
5309.84 1743
5310.52 1707
5311.21 1681
5311.90 1790
5312.59 1858
5313.27 1623
5313.96 1662
5314.65 1699
5315.34 1677
5316.02 1780
5316.71 1796
5317.40 1816
5318.09 1849
5318.78 1717
5319.46 1575
5320.15 1670
5320.84 1750
5321.53 1771
5322.22 1823
5322.90 1765
5323.59 1977
5324.28 1915
5324.97 1810
5325.66 1791
5326.35 1710
5327.04 1859
5327.72 1634
5328.41 1614
5329.10 1625
5329.79 1727
5330.48 1727
5331.17 1654
5331.86 1754
5332.54 1779
5333.23 1604
5333.92 1699
5334.61 1730
5335.30 1598
5335.99 1716
5336.68 1770
5337.37 1709
5338.06 1776
5338.75 1668
5339.44 1830
5340.12 1733
5340.81 1619
5341.50 1611
5342.19 1747
5342.88 1754
5343.57 1736
5344.26 1553
5344.95 1657
5345.64 1762
5346.33 1626
5347.02 1849
5347.71 1773
5348.40 1699
5349.09 1703
5349.78 1793
5350.47 1745
5351.16 1771
5351.85 1818
5352.54 1852
5353.23 1801
5353.92 1743
5354.61 1586
5355.30 1526
5355.99 1678
5356.68 1630
5357.37 1604
5358.06 1648
5358.75 1638
5359.44 1652
5360.14 1648
5360.83 1617
5361.52 1654
5362.21 1620
5362.90 1602
5363.59 1669
5364.28 1665
5364.97 1801
5365.66 1583
5366.35 1678
5367.04 1760
5367.74 1712
5368.43 1709
5369.12 1756
5369.81 1655
5370.50 1603
5371.19 1665
5371.88 1634
5372.57 1603
5373.27 1661
5373.96 1662
5374.65 1657
5375.34 1629
5376.03 1620
5376.72 1582
5377.42 1655
5378.11 1676
5378.80 1592
5379.49 1693
5380.18 1754
5380.88 1702
5381.57 1820
5382.26 1656
5382.95 1650
5383.64 1628
5384.34 1684
5385.03 1906
5385.72 1874
5386.41 1793
5387.11 1826
5387.80 1882
5388.49 1770
5389.18 1749
5389.88 1657
5390.57 1654
5391.26 1708
5391.95 1705
5392.65 1716
5393.34 1754
5394.03 1592
5394.72 1645
5395.42 1630
5396.11 1664
5396.80 1716
5397.50 1633
5398.19 1648
5398.88 1677
5399.58 1528
5400.27 1578
5400.96 1602
5401.66 1642
5402.35 1696
5403.04 1627
5403.74 1562
5404.43 1693
5405.12 1641
5405.82 1729
5406.51 1668
5407.20 1544
5407.90 1609
5408.59 1628
5409.28 1647
5409.98 1814
5410.67 1745
5411.37 1741
5412.06 1483
5412.75 1617
5413.45 1665
5414.14 1605
5414.84 1581
5415.53 1621
5416.23 1736
5416.92 1729
5417.61 1713
5418.31 1684
5419.00 1491
5419.70 1626
5420.39 1642
5421.09 1702
5421.78 1732
5422.48 1755
5423.17 1741
5423.87 1715
5424.56 1757
5425.25 1758
5425.95 1843
5426.64 1836
5427.34 1645
5428.03 1731
5428.73 1747
5429.42 1738
5430.12 1780
5430.82 1612
5431.51 1726
5432.21 1767
5432.90 1663
5433.60 1656
5434.29 1671
5434.99 1688
5435.68 1586
5436.38 1695
5437.07 1748
5437.77 1786
5438.47 1750
5439.16 1814
5439.86 1771
5440.55 1838
5441.25 1863
5441.94 1687
5442.64 1811
5443.34 1791
5444.03 1789
5444.73 1934
5445.42 1906
5446.12 1756
5446.82 1855
5447.51 1895
5448.21 1878
5448.91 2079
5449.60 2162
5450.30 1965
5450.99 2041
5451.69 2186
5452.39 1958
5453.08 2032
5453.78 1982
5454.48 1965
5455.17 1837
5455.87 1910
5456.57 1882
5457.27 1930
5457.96 1963
5458.66 1920
5459.36 1798
5460.05 1913
5460.75 1920
5461.45 1799
5462.14 1842
5462.84 1799
5463.54 1826
5464.24 1777
5464.93 1889
5465.63 2046
5466.33 1942
5467.03 2072
5467.72 1988
5468.42 1867
5469.12 1788
5469.82 1911
5470.51 1946
5471.21 1926
5471.91 2010
5472.61 1820
5473.31 1932
5474.00 2030
5474.70 1969
5475.40 1658
5476.10 1921
5476.80 1979
5477.49 1931
5478.19 2098
5478.89 2189
5479.59 2059
5480.29 2238
5480.99 2314
5481.68 2364
5482.38 2350
5483.08 2240
5483.78 2506
5484.48 2410
5485.18 2356
5485.88 2332
5486.57 2236
5487.27 2025
5487.97 2157
5488.67 2255
5489.37 2111
5490.07 2080
5490.77 2111
5491.47 2188
5492.17 2074
5492.87 2176
5493.56 2198
5494.26 2157
5494.96 2157
5495.66 2290
5496.36 2329
5497.06 2072
5497.76 2083
5498.46 2066
5499.16 2175
5499.86 2322
5500.56 2344
5501.26 2384
5501.96 2593
5502.66 2750
5503.36 2975
5504.06 2967
5504.76 3102
5505.46 2945
5506.16 2817
5506.86 2750
5507.56 2532
5508.26 2428
5508.96 2290
5509.66 2236
5510.36 2468
5511.06 2252
5511.76 2405
5512.46 2309
5513.16 2243
5513.86 2292
5514.56 2217
5515.26 2217
5515.96 2148
5516.66 2160
5517.36 2080
5518.07 2079
5518.77 1970
5519.47 2095
5520.17 2096
5520.87 2084
5521.57 1984
5522.27 2050
5522.97 2092
5523.67 2037
5524.37 2155
5525.08 1988
5525.78 2060
5526.48 1955
5527.18 2088
5527.88 2060
5528.58 1935
5529.28 1994
5529.99 1932
5530.69 1881
5531.39 1882
5532.09 1942
5532.79 1788
5533.49 1794
5534.20 1765
5534.90 1757
5535.60 1916
5536.30 1905
5537.00 1897
5537.70 1762
5538.41 1776
5539.11 1839
5539.81 1795
5540.51 1803
5541.22 1821
5541.92 1881
5542.62 1887
5543.32 1738
5544.02 1731
5544.73 1755
5545.43 1680
5546.13 1630
5546.84 1808
5547.54 1777
5548.24 1731
5548.94 1778
5549.65 1730
5550.35 1673
5551.05 1719
5551.75 1885
5552.46 1891
5553.16 1794
5553.86 1713
5554.57 1709
5555.27 1761
5555.97 1803
5556.68 1771
5557.38 1801
5558.08 1750
5558.79 1714
5559.49 1689
5560.19 1517
5560.90 1601
5561.60 1757
5562.30 1643
5563.01 1788
5563.71 1832
5564.41 1796
5565.12 1800
5565.82 1733
5566.53 1823
5567.23 1702
5567.93 1759
5568.64 1785
5569.34 1722
5570.05 1730
5570.75 1700
5571.45 1732
5572.16 1691
5572.86 1796
5573.57 1602
5574.27 1703
5574.98 1724
5575.68 1716
5576.38 1711
5577.09 1645
5577.79 1750
5578.50 1741
5579.20 1649
5579.91 1706
5580.61 1644
5581.32 1745
5582.02 1680
5582.73 1729
5583.43 1786
5584.14 1652
5584.84 1731
5585.55 1810
5586.25 1759
5586.96 1635
5587.66 1697
5588.37 1770
5589.07 1687
5589.78 1698
5590.48 1519
5591.19 1551
5591.89 1624
5592.60 1552
5593.31 1649
5594.01 1715
5594.72 1785
5595.42 1638
5596.13 1651
5596.83 1538
5597.54 1675
5598.25 1650
5598.95 1657
5599.66 1619
5600.36 1599
5601.07 1591
5601.78 1610
5602.48 1542
5603.19 1549
5603.89 1650
5604.60 1643
5605.31 1541
5606.01 1562
5606.72 1590
5607.43 1698
5608.13 1637
5608.84 1484
5609.54 1589
5610.25 1707
5610.96 1668
5611.66 1516
5612.37 1526
5613.08 1539
5613.79 1568
5614.49 1607
5615.20 1613
5615.91 1607
5616.61 1655
5617.32 1554
5618.03 1634
5618.73 1731
5619.44 1586
5620.15 1550
5620.86 1492
5621.56 1552
5622.27 1549
5622.98 1486
5623.69 1524
5624.39 1549
5625.10 1561
5625.81 1698
5626.52 1766
5627.22 1704
5627.93 1711
5628.64 1604
5629.35 1636
5630.05 1655
5630.76 1684
5631.47 1599
5632.18 1618
5632.89 1670
5633.59 1768
5634.30 1709
5635.01 1617
5635.72 1655
5636.43 1609
5637.14 1634
5637.84 1606
5638.55 1617
5639.26 1681
5639.97 1536
5640.68 1590
5641.39 1591
5642.10 1675
5642.80 1623
5643.51 1679
5644.22 1770
5644.93 1658
5645.64 1664
5646.35 1852
5647.06 1841
5647.77 1540
5648.47 1634
5649.18 1697
5649.89 1629
5650.60 1695
5651.31 1620
5652.02 1547
5652.73 1525
5653.44 1508
5654.15 1647
5654.86 1646
5655.57 1669
5656.28 1665
5656.99 1530
5657.70 1628
5658.41 1779
5659.12 1761
5659.83 1624
5660.54 1598
5661.24 1725
5661.95 1883
5662.66 1813
5663.37 1773
5664.08 1839
5664.79 1896
5665.50 1719
5666.21 1639
5666.93 1555
5667.64 1615
5668.35 1643
5669.06 1577
5669.77 1602
5670.48 1537
5671.19 1537
5671.90 1624
5672.61 1640
5673.32 1644
5674.03 1539
5674.74 1589
5675.45 1580
5676.16 1503
5676.87 1525
5677.58 1675
5678.29 1590
5679.01 1638
5679.72 1557
5680.43 1631
5681.14 1531
5681.85 1662
5682.56 1584
5683.27 1527
5683.98 1534
5684.69 1592
5685.41 1432
5686.12 1597
5686.83 1577
5687.54 1598
5688.25 1652
5688.96 1767
5689.67 1729
5690.39 1613
5691.10 1669
5691.81 1603
5692.52 1642
5693.23 1633
5693.95 1469
5694.66 1474
5695.37 1577
5696.08 1541
5696.79 1399
5697.51 1416
5698.22 1474
5698.93 1522
5699.64 1537
5700.35 1460
5701.07 1482
5701.78 1562
5702.49 1635
5703.20 1542
5703.92 1516
5704.63 1503
5705.34 1401
5706.05 1419
5706.77 1403
5707.48 1425
5708.19 1595
5708.90 1464
5709.62 1362
5710.33 1531
5711.04 1474
5711.76 1432
5712.47 1425
5713.18 1516
5713.90 1598
5714.61 1651
5715.32 1623
5716.04 1575
5716.75 1514
5717.46 1566
5718.18 1465
5718.89 1509
5719.60 1586
5720.32 1628
5721.03 1514
5721.74 1545
5722.46 1569
5723.17 1539
5723.88 1573
5724.60 1541
5725.31 1595
5726.03 1528
5726.74 1632
5727.45 1688
5728.17 1691
5728.88 1709
5729.60 1618
5730.31 1670
5731.02 1798
5731.74 1843
5732.45 1861
5733.17 1720
5733.88 1807
5734.60 1844
5735.31 1696
5736.02 1664
5736.74 1729
5737.45 1751
5738.17 1647
5738.88 1521
5739.60 1574
5740.31 1545
5741.03 1501
5741.74 1531
5742.46 1600
5743.17 1531
5743.89 1504
5744.60 1644
5745.32 1540
5746.03 1625
5746.75 1647
5747.46 1509
5748.18 1566
5748.89 1486
5749.61 1573
5750.32 1575
5751.04 1534
5751.76 1694
5752.47 1675
5753.19 1612
5753.90 1640
5754.62 1626
5755.33 1676
5756.05 1727
5756.77 1586
5757.48 1574
5758.20 1701
5758.91 1667
5759.63 1731
5760.34 1779
5761.06 1726
5761.78 1643
5762.49 1789
5763.21 1705
5763.93 1732
5764.64 1802
5765.36 1715
5766.07 1590
5766.79 1720
5767.51 1834
5768.22 1767
5768.94 1715
5769.66 1744
5770.37 1644
5771.09 1790
5771.81 1767
5772.52 1747
5773.24 1780
5773.96 1885
5774.67 1776
5775.39 1807
5776.11 1806
5776.83 1775
5777.54 1763
5778.26 1872
5778.98 1867
5779.69 1815
5780.41 1765
5781.13 1755
5781.85 1874
5782.56 1973
5783.28 2014
5784.00 2043
5784.72 1995
5785.43 1872
5786.15 1841
5786.87 1929
5787.59 1896
5788.30 1848
5789.02 1939
5789.74 1895
5790.46 1862
5791.18 2038
5791.89 1955
5792.61 2092
5793.33 2099
5794.05 2218
5794.77 2137
5795.48 2184
5796.20 2182
5796.92 2131
5797.64 2141
5798.36 2217
5799.08 2281
5799.80 2376
5800.51 2299
5801.23 2387
5801.95 2572
5802.67 2556
5803.39 2711
5804.11 2845
5804.83 3107
5805.54 3184
5806.26 3456
5806.98 3353
5807.70 3057
5808.42 3097
5809.14 3189
5809.86 2939
5810.58 3023
5811.30 2938
5812.02 2806
5812.74 2894
5813.45 3114
5814.17 2986
5814.89 3171
5815.61 3083
5816.33 3170
5817.05 3417
5817.77 4083
5818.49 4398
5819.21 5017
5819.93 5843
5820.65 6472
5821.37 6852
5822.09 6617
5822.81 6151
5823.53 5601
5824.25 5109
5824.97 4840
5825.69 4406
5826.41 3872
5827.13 3751
5827.85 3413
5828.57 3692
5829.29 3944
5830.01 3608
5830.73 3720
5831.45 3500
5832.17 3404
5832.89 3508
5833.61 3386
5834.33 3409
5835.06 3584
5835.78 3483
5836.50 3444
5837.22 3449
5837.94 3447
5838.66 3458
5839.38 3317
5840.10 3439
5840.82 3496
5841.54 3277
5842.26 3227
5842.99 3004
5843.71 2961
5844.43 2906
5845.15 2649
5845.87 2749
5846.59 2688
5847.31 2646
5848.04 2702
5848.76 2699
5849.48 2637
5850.20 2502
5850.92 2630
5851.64 2465
5852.36 2433
5853.09 2394
5853.81 2529
5854.53 2285
5855.25 2528
5855.97 2529
5856.70 2314
5857.42 2365
5858.14 2407
5858.86 2454
5859.58 2403
5860.31 2339
5861.03 2349
5861.75 2309
5862.47 2370
5863.20 2136
5863.92 2124
5864.64 2218
5865.36 2159
5866.09 2167
5866.81 2190
5867.53 2077
5868.25 2040
5868.98 2031
5869.70 1984
5870.42 2097
5871.15 2200
5871.87 2233
5872.59 2136
5873.31 1991
5874.04 1994
5874.76 2086
5875.48 2006
5876.21 2120
5876.93 2007
5877.65 2151
5878.38 2165
5879.10 2108
5879.82 2170
5880.55 2030
5881.27 1950
5881.99 1983
5882.72 1965
5883.44 1976
5884.17 2091
5884.89 1970
5885.61 1975
5886.34 2116
5887.06 2064
5887.78 1885
5888.51 1903
5889.23 1933
5889.96 1930
5890.68 2028
5891.41 1954
5892.13 1935
5892.85 2089
5893.58 2083
5894.30 2125
5895.03 2147
5895.75 1920
5896.48 1959
5897.20 2012
5897.92 1971
5898.65 2042
5899.37 1925
5900.10 1857
5900.82 1807
5901.55 1880
5902.27 1898
5903.00 1868
5903.72 2098
5904.45 1941
5905.17 1793
5905.90 1789
5906.62 1851
5907.35 1902
5908.07 1848
5908.80 1951
5909.52 2006
5910.25 1854
5910.97 1719
5911.70 1825
5912.43 1820
5913.15 1816
5913.88 1877
5914.60 1824
5915.33 1824
5916.05 1820
5916.78 1796
5917.50 1931
5918.23 1779
5918.96 1793
5919.68 1785
5920.41 1824
5921.13 1814
5921.86 1834
5922.59 1772
5923.31 1767
5924.04 1811
5924.76 1865
5925.49 1821
5926.22 1857
5926.94 1867
5927.67 1750
5928.40 1789
5929.12 1653
5929.85 1691
5930.58 1754
5931.30 1748
5932.03 1667
5932.76 1676
5933.48 1814
5934.21 1910
5934.94 1938
5935.66 1952
5936.39 1879
5937.12 1872
5937.84 1955
5938.57 1783
5939.30 1827
5940.02 1931
5940.75 1794
5941.48 1963
5942.21 2021
5942.93 2061
5943.66 2157
5944.39 1892
5945.12 1816
5945.84 1785
5946.57 1888
5947.30 1853
5948.03 2098
5948.75 2026
5949.48 1980
5950.21 1995
5950.94 1963
5951.67 2243
5952.39 2184
5953.12 2226
5953.85 2233
5954.58 2377
5955.31 2297
5956.03 2142
5956.76 2147
5957.49 2198
5958.22 2190
5958.95 2162
5959.67 2288
5960.40 2205
5961.13 2229
5961.86 2167
5962.59 2273
5963.32 2150
5964.05 2169
5964.77 2192
5965.50 2290
5966.23 2350
5966.96 2444
5967.69 2607
5968.42 2563
5969.15 2724
5969.88 2743
5970.61 2875
5971.33 2875
5972.06 2934
5972.79 2971
5973.52 2821
5974.25 2711
5974.98 2712
5975.71 2562
5976.44 2328
5977.17 2311
5977.90 2394
5978.63 2375
5979.36 2358
5980.09 2342
5980.82 2315
5981.55 2395
5982.28 2447
5983.01 2575
5983.74 2445
5984.46 2647
5985.19 2471
5985.92 2414
5986.65 2530
5987.38 2590
5988.11 2563
5988.85 2713
5989.58 2638
5990.31 2429
5991.04 2497
5991.77 2624
5992.50 2537
5993.23 2660
5993.96 2567
5994.69 2540
5995.42 2611
5996.15 2502
5996.88 2511
5997.61 2467
5998.34 2498
5999.07 2493
5999.80 2479
6000.53 2491
6001.26 2602
6002.00 2583
6002.73 2452
6003.46 2517
6004.19 2524
6004.92 2480
6005.65 2406
6006.38 2400
6007.11 2456
6007.84 2466
6008.58 2527
6009.31 2617
6010.04 2667
6010.77 2558
6011.50 2871
6012.23 3105
6012.96 3255
6013.70 3308
6014.43 3311
6015.16 3506
6015.89 3456
6016.62 3536
6017.36 3483
6018.09 3398
6018.82 3300
6019.55 3116
6020.28 3061
6021.02 2911
6021.75 2715
6022.48 2641
6023.21 2445
6023.94 2409
6024.68 2479
6025.41 2482
6026.14 2269
6026.87 2198
6027.61 2193
6028.34 2293
6029.07 2302
6029.80 2300
6030.54 2278
6031.27 2313
6032.00 2328
6032.73 2441
6033.47 2227
6034.20 2272
6034.93 2353
6035.67 2205
6036.40 2286
6037.13 2371
6037.87 2351
6038.60 2300
6039.33 2334
6040.07 2347
6040.80 2322
6041.53 2309
6042.27 2335
6043.00 2196
6043.73 2257
6044.47 2293
6045.20 2381
6045.93 2394
6046.67 2285
6047.40 2255
6048.13 2422
6048.87 2555
6049.60 2540
6050.34 2651
6051.07 2434
6051.80 2498
6052.54 2535
6053.27 2598
6054.01 2662
6054.74 2756
6055.47 2761
6056.21 2853
6056.94 2764
6057.68 2646
6058.41 2469
6059.15 2556
6059.88 2496
6060.61 2442
6061.35 2505
6062.08 2363
6062.82 2366
6063.55 2334
6064.29 2290
6065.02 2206
6065.76 2265
6066.49 2320
6067.23 2341
6067.96 2211
6068.70 2195
6069.43 2339
6070.17 2322
6070.90 2366
6071.64 2285
6072.37 2259
6073.11 2254
6073.84 2323
6074.58 2201
6075.31 2185
6076.05 2225
6076.78 2055
6077.52 2027
6078.26 2028
6078.99 2012
6079.73 1931
6080.46 1927
6081.20 2042
6081.93 2115
6082.67 2157
6083.41 2174
6084.14 2140
6084.88 2170
6085.61 2166
6086.35 2143
6087.09 2187
6087.82 2113
6088.56 2182
6089.30 2206
6090.03 2106
6090.77 2111
6091.50 2086
6092.24 2176
6092.98 2255
6093.71 2206
6094.45 2138
6095.19 2110
6095.92 2153
6096.66 2020
6097.40 2030
6098.13 2302
6098.87 2234
6099.61 2138
6100.34 2021
6101.08 2089
6101.82 2138
6102.56 2072
6103.29 1996
6104.03 2150
6104.77 2149
6105.50 2188
6106.24 2165
6106.98 2077
6107.72 2033
6108.45 2122
6109.19 2108
6109.93 2085
6110.67 2174
6111.40 2226
6112.14 2104
6112.88 1955
6113.62 2156
6114.35 2158
6115.09 2253
6115.83 2157
6116.57 2053
6117.31 1996
6118.04 1878
6118.78 2063
6119.52 2152
6120.26 2261
6121.00 2229
6121.73 2244
6122.47 2229
6123.21 2170
6123.95 2254
6124.69 2314
6125.43 2386
6126.16 2464
6126.90 2453
6127.64 2360
6128.38 2374
6129.12 2285
6129.86 2387
6130.60 2427
6131.33 2584
6132.07 2398
6132.81 2426
6133.55 2345
6134.29 2361
6135.03 2435
6135.77 2328
6136.51 2316
6137.25 2416
6137.99 2474
6138.73 2448
6139.46 2290
6140.20 2352
6140.94 2396
6141.68 2412
6142.42 2321
6143.16 2523
6143.90 2392
6144.64 2411
6145.38 2338
6146.12 2277
6146.86 2286
6147.60 2359
6148.34 2374
6149.08 2360
6149.82 2423
6150.56 2465
6151.30 2318
6152.04 2441
6152.78 2548
6153.52 2549
6154.26 2327
6155.00 2445
6155.74 2592
6156.48 2545
6157.22 2482
6157.96 2495
6158.70 2598
6159.44 2735
6160.18 2663
6160.92 2491
6161.66 2672
6162.40 2650
6163.15 2621
6163.89 2622
6164.63 2613
6165.37 2863
6166.11 2713
6166.85 2913
6167.59 2981
6168.33 3122
6169.07 3279
6169.81 3237
6170.55 3386
6171.30 3319
6172.04 3262
6172.78 3348
6173.52 3135
6174.26 3199
6175.00 3288
6175.74 3212
6176.49 2946
6177.23 2892
6177.97 3063
6178.71 2892
6179.45 2796
6180.19 2876
6180.94 2992
6181.68 2953
6182.42 3031
6183.16 3189
6183.90 3117
6184.65 3073
6185.39 3076
6186.13 3168
6186.87 3264
6187.61 3351
6188.36 3281
6189.10 3468
6189.84 3528
6190.58 3508
6191.33 3503
6192.07 3547
6192.81 3463
6193.55 3422
6194.30 3519
6195.04 3594
6195.78 3701
6196.52 3746
6197.27 3898
6198.01 3892
6198.75 3677
6199.49 3695
6200.24 3729
6200.98 3779
6201.72 3814
6202.47 3737
6203.21 3816
6203.95 3712
6204.70 3798
6205.44 3803
6206.18 4030
6206.93 4117
6207.67 4611
6208.41 4894
6209.16 5565
6209.90 6700
6210.64 7696
6211.39 8775
6212.13 9522
6212.87 10434
6213.62 10787
6214.36 10798
6215.11 10566
6215.85 9693
6216.59 8522
6217.34 7659
6218.08 6947
6218.83 5880
6219.57 5119
6220.31 4441
6221.06 4166
6221.80 4009
6222.55 3862
6223.29 3797
6224.04 3838
6224.78 3958
6225.52 4193
6226.27 4464
6227.01 4672
6227.76 4623
6228.50 4892
6229.25 5096
6229.99 4653
6230.74 4774
6231.48 4528
6232.23 4247
6232.97 4090
6233.72 3755
6234.46 3783
6235.21 3576
6235.95 3447
6236.70 3245
6237.44 3292
6238.19 3319
6238.93 3177
6239.68 3270
6240.42 3189
6241.17 3277
6241.91 3294
6242.66 3446
6243.40 3447
6244.15 3517
6244.90 3491
6245.64 3590
6246.39 3647
6247.13 3817
6247.88 3908
6248.62 3923
6249.37 4051
6250.12 4117
6250.86 4459
6251.61 4514
6252.35 4638
6253.10 4669
6253.85 4619
6254.59 4475
6255.34 4166
6256.09 4081
6256.83 3825
6257.58 3708
6258.32 3765
6259.07 3537
6259.82 3589
6260.56 3705
6261.31 3714
6262.06 3569
6262.80 3596
6263.55 3633
6264.30 3505
6265.04 3511
6265.79 3416
6266.54 3472
6267.29 3528
6268.03 3535
6268.78 3156
6269.53 3351
6270.27 3337
6271.02 3202
6271.77 3321
6272.52 3260
6273.26 3128
6274.01 2975
6274.76 3053
6275.50 3092
6276.25 2989
6277.00 2933
6277.75 2918
6278.49 3021
6279.24 2990
6279.99 3123
6280.74 3057
6281.49 3153
6282.23 3244
6282.98 3067
6283.73 3089
6284.48 2928
6285.23 2950
6285.97 2891
6286.72 3060
6287.47 3094
6288.22 3155
6288.97 3209
6289.71 3113
6290.46 3235
6291.21 3274
6291.96 3371
6292.71 3277
6293.46 3218
6294.21 3149
6294.95 3135
6295.70 3064
6296.45 2923
6297.20 2895
6297.95 2797
6298.70 2962
6299.45 2660
6300.20 2610
6300.94 2702
6301.69 2708
6302.44 2775
6303.19 2714
6303.94 2568
6304.69 2643
6305.44 2689
6306.19 2736
6306.94 2785
6307.69 2733
6308.44 2784
6309.19 2694
6309.94 2614
6310.69 2653
6311.43 2693
6312.18 2774
6312.93 2718
6313.68 2623
6314.43 2803
6315.18 2719
6315.93 2741
6316.68 2749
6317.43 2680
6318.18 2707
6318.93 2698
6319.68 2636
6320.43 2714
6321.18 2721
6321.93 2581
6322.68 2659
6323.43 2548
6324.18 2598
6324.94 2537
6325.69 2210
6326.44 2375
6327.19 2409
6327.94 2388
6328.69 2447
6329.44 2353
6330.19 2386
6330.94 2476
6331.69 2626
6332.44 2514
6333.19 2488
6333.94 2422
6334.69 2354
6335.45 2433
6336.20 2367
6336.95 2430
6337.70 2264
6338.45 2153
6339.20 2115
6339.95 2233
6340.70 2226
6341.46 2245
6342.21 2199
6342.96 2255
6343.71 2223
6344.46 2216
6345.21 2226
6345.96 2258
6346.72 2150
6347.47 2189
6348.22 2167
6348.97 2187
6349.72 2241
6350.48 2337
6351.23 2215
6351.98 2139
6352.73 2277
6353.48 2254
6354.24 2372
6354.99 2229
6355.74 2162
6356.49 2268
6357.24 2334
6358.00 2330
6358.75 2355
6359.50 2231
6360.25 2230
6361.01 2235
6361.76 2319
6362.51 2155
6363.26 2060
6364.02 2071
6364.77 2102
6365.52 2125
6366.28 2024
6367.03 1979
6367.78 2046
6368.53 2104
6369.29 2023
6370.04 2069
6370.79 2056
6371.55 2046
6372.30 2195
6373.05 2211
6373.81 2158
6374.56 1967
6375.31 2110
6376.07 1998
6376.82 1893
6377.57 1967
6378.33 2003
6379.08 2040
6379.83 2020
6380.59 1933
6381.34 1852
6382.10 1901
6382.85 1975
6383.60 2098
6384.36 2000
6385.11 1983
6385.87 1940
6386.62 1948
6387.37 1922
6388.13 1870
6388.88 1897
6389.64 2012
6390.39 1909
6391.14 1857
6391.90 2010
6392.65 1867
6393.41 1817
6394.16 1807
6394.92 1904
6395.67 1868
6396.43 1842
6397.18 1970
6397.94 1896
6398.69 1784
6399.45 1807
6400.20 1859
6400.96 1837
6401.71 1944
6402.47 1800
6403.22 1825
6403.98 1827
6404.73 1969
6405.49 1767
6406.24 1827
6407.00 1844
6407.75 1769
6408.51 1845
6409.26 1962
6410.02 1982
6410.77 1986
6411.53 1867
6412.28 1836
6413.04 1849
6413.80 1968
6414.55 1950
6415.31 1909
6416.06 1926
6416.82 1878
6417.57 1800
6418.33 1889
6419.09 1841
6419.84 1789
6420.60 1870
6421.35 1785
6422.11 1836
6422.87 1840
6423.62 1773
6424.38 1809
6425.14 1774
6425.89 1710
6426.65 1820
6427.40 1817
6428.16 1984
6428.92 1869
6429.67 1748
6430.43 1771
6431.19 1884
6431.94 1937
6432.70 1860
6433.46 1943
6434.22 1894
6434.97 1869
6435.73 1843
6436.49 1809
6437.24 1923
6438.00 1899
6438.76 1875
6439.51 1885
6440.27 1978
6441.03 2091
6441.79 1929
6442.54 1961
6443.30 1918
6444.06 1950
6444.82 1925
6445.57 1905
6446.33 1948
6447.09 1819
6447.85 1780
6448.60 1905
6449.36 1815
6450.12 1952
6450.88 1927
6451.64 1851
6452.39 1843
6453.15 1892
6453.91 2004
6454.67 1981
6455.43 1871
6456.18 1911
6456.94 1955
6457.70 1886
6458.46 1898
6459.22 1880
6459.98 1993
6460.73 2056
6461.49 1943
6462.25 1814
6463.01 1945
6463.77 1919
6464.53 1902
6465.29 1969
6466.04 2106
6466.80 2106
6467.56 2034
6468.32 2033
6469.08 2045
6469.84 2089
6470.60 2073
6471.36 1983
6472.12 2085
6472.87 2066
6473.63 2328
6474.39 2120
6475.15 2049
6475.91 2139
6476.67 2122
6477.43 2180
6478.19 2157
6478.95 2079
6479.71 2127
6480.47 2302
6481.23 2253
6481.99 2210
6482.75 2365
6483.51 2227
6484.27 2257
6485.03 2155
6485.79 2252
6486.55 2301
6487.31 2261
6488.07 2314
6488.83 2510
6489.59 2440
6490.35 2383
6491.11 2346
6491.87 2387
6492.63 2473
6493.39 2501
6494.15 2555
6494.91 2545
6495.67 2472
6496.43 2643
6497.19 2672
6497.95 2750
6498.71 2842
6499.47 2864
6500.23 2873
6500.99 3075
6501.76 2808
6502.52 2698
6503.28 2860
6504.04 2896
6504.80 2781
6505.56 2832
6506.32 2716
6507.08 2893
6507.84 2818
6508.61 2840
6509.37 3012
6510.13 2963
6510.89 3103
6511.65 3039
6512.41 3088
6513.17 3257
6513.94 3299
6514.70 3223
6515.46 3208
6516.22 3338
6516.98 3291
6517.74 3245
6518.51 3376
6519.27 3378
6520.03 3349
6520.79 3260
6521.55 3447
6522.32 3465
6523.08 3529
6523.84 3691
6524.60 3658
6525.36 3703
6526.13 3830
6526.89 4084
6527.65 4101
6528.41 4313
6529.18 4322
6529.94 4427
6530.70 4469
6531.46 4309
6532.23 4367
6532.99 4258
6533.75 4359
6534.51 4440
6535.28 4392
6536.04 5019
6536.80 5333
6537.57 5822
6538.33 6743
6539.09 7577
6539.85 8530
6540.62 8860
6541.38 9240
6542.14 8924
6542.91 8207
6543.67 7150
6544.43 6600
6545.20 5897
6545.96 5196
6546.72 4452
6547.49 4052
6548.25 3653
6549.02 3616
6549.78 3489
6550.54 3337
6551.31 3349
6552.07 3362
6552.83 3288
6553.60 3390
6554.36 3166
6555.13 3322
6555.89 3334
6556.65 3468
6557.42 3252
6558.18 3226
6558.95 3173
6559.71 3030
6560.47 3138
6561.24 3088
6562.00 3234
6562.77 3241
6563.53 3197
6564.30 3182
6565.06 3347
6565.83 3366
6566.59 3420
6567.36 3566
6568.12 3699
6568.88 3660
6569.65 3704
6570.41 3695
6571.18 3577
6571.94 3574
6572.71 3703
6573.47 3635
6574.24 3578
6575.00 3656
6575.77 3683
6576.53 3901
6577.30 4059
6578.07 4021
6578.83 4146
6579.60 4145
6580.36 3941
6581.13 3804
6581.89 3864
6582.66 3919
6583.42 3914
6584.19 3833
6584.96 3928
6585.72 3882
6586.49 3818
6587.25 3922
6588.02 3946
6588.78 3926
6589.55 3883
6590.32 3702
6591.08 3764
6591.85 3715
6592.61 3713
6593.38 3796
6594.15 3791
6594.91 3854
6595.68 4026
6596.45 4153
6597.21 4311
6597.98 4393
6598.75 4439
6599.51 4253
6600.28 4321
6601.05 4166
6601.81 3993
6602.58 3790
6603.35 3548
6604.11 3561
6604.88 3409
6605.65 3434
6606.41 3364
6607.18 3288
6607.95 3221
6608.71 3138
6609.48 3131
6610.25 3196
6611.02 3114
6611.78 3103
6612.55 3237
6613.32 3108
6614.09 3105
6614.85 3131
6615.62 3120
6616.39 3083
6617.16 3081
6617.92 3082
6618.69 3094
6619.46 3022
6620.23 3029
6620.99 3229
6621.76 3019
6622.53 3013
6623.30 3102
6624.07 3063
6624.83 3151
6625.60 3165
6626.37 3078
6627.14 3125
6627.91 3182
6628.67 3009
6629.44 3049
6630.21 3070
6630.98 3098
6631.75 2967
6632.52 2918
6633.29 2926
6634.05 2887
6634.82 3076
6635.59 3241
6636.36 3274
6637.13 3336
6637.90 3383
6638.67 3535
6639.43 3362
6640.20 3336
6640.97 3436
6641.74 3325
6642.51 3231
6643.28 3222
6644.05 2974
6644.82 2885
6645.59 2951
6646.36 2980
6647.13 2755
6647.90 2646
6648.66 2605
6649.43 2658
6650.20 2697
6650.97 2729
6651.74 2705
6652.51 2623
6653.28 2584
6654.05 2628
6654.82 2731
6655.59 2783
6656.36 2752
6657.13 2605
6657.90 2678
6658.67 2674
6659.44 2732
6660.21 2619
6660.98 2752
6661.75 2638
6662.52 2688
6663.29 2639
6664.06 2759
6664.83 2625
6665.60 2648
6666.37 2834
6667.14 2823
6667.91 2997
6668.69 2786
6669.46 2822
6670.23 2938
6671.00 2857
6671.77 2708
6672.54 2924
6673.31 2767
6674.08 2729
6674.85 2635
6675.62 2575
6676.39 2586
6677.16 2585
6677.94 2453
6678.71 2600
6679.48 2540
6680.25 2552
6681.02 2491
6681.79 2380
6682.56 2509
6683.33 2449
6684.11 2604
6684.88 2572
6685.65 2557
6686.42 2559
6687.19 2670
6687.96 2787
6688.74 2738
6689.51 2628
6690.28 2692
6691.05 2788
6691.82 2543
6692.60 2576
6693.37 2557
6694.14 2600
6694.91 2517
6695.68 2381
6696.46 2463
6697.23 2376
6698.00 2320
6698.77 2169
6699.55 2145
6700.32 2184
6701.09 2245
6701.86 2190
6702.64 2179
6703.41 2274
6704.18 2377
6704.95 2331
6705.73 2392
6706.50 2322
6707.27 2257
6708.04 2382
6708.82 2457
6709.59 2368
6710.36 2307
6711.14 2324
6711.91 2295
6712.68 2251
6713.46 2334
6714.23 2188
6715.00 2187
6715.78 2206
6716.55 2254
6717.32 2199
6718.10 2124
6718.87 2040
6719.64 1967
6720.42 2076
6721.19 2196
6721.96 2220
6722.74 2120
6723.51 2046
6724.28 2132
6725.06 2131
6725.83 2036
6726.61 2118
6727.38 2190
6728.15 2222
6728.93 2096
6729.70 2175
6730.48 2243
6731.25 2073
6732.02 1995
6732.80 2042
6733.57 2050
6734.35 2077
6735.12 2024
6735.90 2080
6736.67 2122
6737.45 2054
6738.22 2068
6738.99 2154
6739.77 2101
6740.54 2147
6741.32 1990
6742.09 2163
6742.87 2119
6743.64 2157
6744.42 2181
6745.19 2206
6745.97 2226
6746.74 2242
6747.52 2260
6748.29 2149
6749.07 2210
6749.84 2175
6750.62 2157
6751.40 2152
6752.17 2097
6752.95 2071
6753.72 2168
6754.50 2227
6755.27 2285
6756.05 2209
6756.82 2273
6757.60 2272
6758.38 2215
6759.15 2232
6759.93 2232
6760.70 2296
6761.48 2077
6762.25 2054
6763.03 2015
6763.81 2148
6764.58 2033
6765.36 2063
6766.14 1955
6766.91 2095
6767.69 2140
6768.46 2035
6769.24 2006
6770.02 2114
6770.79 2102
6771.57 2191
6772.35 2125
6773.12 2115
6773.90 2105
6774.68 1941
6775.45 2017
6776.23 2125
6777.01 2098
6777.78 2053
6778.56 2025
6779.34 2114
6780.11 2210
6780.89 2291
6781.67 2193
6782.45 2168
6783.22 2142
6784.00 2192
6784.78 2102
6785.56 2089
6786.33 2088
6787.11 2056
6787.89 1941
6788.66 2023
6789.44 2086
6790.22 2050
6791.00 2157
6791.78 2107
6792.55 1960
6793.33 1983
6794.11 1856
6794.89 1953
6795.66 1944
6796.44 1833
6797.22 1894
6798.00 1925
6798.78 1868
6799.55 1920
6800.33 1897
6801.11 1855
6801.89 1880
6802.67 2064
6803.45 2051
6804.22 1906
6805.00 1775
6805.78 1930
6806.56 2063
6807.34 1994
6808.12 2083
6808.90 2139
6809.67 2115
6810.45 2141
6811.23 1923
6812.01 1976
6812.79 2062
6813.57 2079
6814.35 1997
6815.13 2054
6815.91 2038
6816.68 1907
6817.46 1891
6818.24 2015
6819.02 2013
6819.80 2051
6820.58 1987
6821.36 1955
6822.14 1975
6822.92 1988
6823.70 1995
6824.48 1986
6825.26 1995
6826.04 2047
6826.82 1998
6827.60 1971
6828.38 2020
6829.16 1957
6829.94 1974
6830.72 1955
6831.50 1893
6832.28 1861
6833.06 1879
6833.84 1924
6834.62 1920
6835.40 2041
6836.18 2042
6836.96 2051
6837.74 1961
6838.52 2027
6839.30 2038
6840.08 1835
6840.86 1882
6841.64 1992
6842.42 2039
6843.20 1912
6843.98 1803
6844.76 1887
6845.54 1911
6846.32 2002
6847.10 1985
6847.89 1891
6848.67 1955
6849.45 2101
6850.23 2085
6851.01 1981
6851.79 2079
6852.57 2305
6853.35 2466
6854.13 2535
6854.92 2843
6855.70 2877
6856.48 2863
6857.26 2838
6858.04 2590
6858.82 2469
6859.60 2369
6860.39 2303
6861.17 2223
6861.95 2121
6862.73 2035
6863.51 2147
6864.29 2115
6865.08 2058
6865.86 1923
6866.64 2085
6867.42 2264
6868.20 2304
6868.99 2424
6869.77 2387
6870.55 2466
6871.33 2396
6872.12 2403
6872.90 2373
6873.68 2371
6874.46 2257
6875.24 2192
6876.03 2160
6876.81 2197
6877.59 2106
6878.38 2049
6879.16 2168
6879.94 2080
6880.72 2169
6881.51 2207
6882.29 2273
6883.07 2234
6883.85 2290
6884.64 2209
6885.42 2333
6886.20 2404
6886.99 2432
6887.77 2378
6888.55 2568
6889.34 2929
6890.12 2766
6890.90 2940
6891.69 2954
6892.47 3059
6893.25 3105
6894.04 2944
6894.82 3045
6895.60 2899
6896.39 2712
6897.17 2659
6897.96 2532
6898.74 2533
6899.52 2462
6900.31 2450
6901.09 2416
6901.88 2524
6902.66 2354
6903.44 2692
6904.23 2568
6905.01 2418
6905.80 2557
6906.58 2387
6907.36 2396
6908.15 2419
6908.93 2367
6909.72 2342
6910.50 2494
6911.29 2436
6912.07 2410
6912.86 2309
6913.64 2275
6914.42 2281
6915.21 2213
6915.99 2075
6916.78 2190
6917.56 2127
6918.35 2095
6919.13 2301
6919.92 2295
6920.70 2380
6921.49 2277
6922.27 2339
6923.06 2415
6923.84 2364
6924.63 2357
6925.42 2453
6926.20 2423
6926.99 2357
6927.77 2422
6928.56 2399
6929.34 2379
6930.13 2429
6930.91 2474
6931.70 2395
6932.48 2321
6933.27 2430
6934.06 2386
6934.84 2405
6935.63 2401
6936.41 2393
6937.20 2500
6937.99 2360
6938.77 2477
6939.56 2496
6940.34 2369
6941.13 2358
6941.92 2339
6942.70 2482
6943.49 2609
6944.28 2630
6945.06 2610
6945.85 2728
6946.64 2641
6947.42 2746
6948.21 2885
6949.00 2895
6949.78 2922
6950.57 2720
6951.36 2949
6952.14 3137
6952.93 2945
6953.72 2840
6954.50 2850
6955.29 2976
6956.08 3106
6956.86 2858
6957.65 2854
6958.44 3001
6959.23 2834
6960.01 2791
6960.80 3053
6961.59 3137
6962.38 2955
6963.16 3066
6963.95 3019
6964.74 2934
6965.53 3015
6966.31 3159
6967.10 3179
6967.89 3019
6968.68 3213
6969.46 3165
6970.25 3058
6971.04 3022
6971.83 3159
6972.62 3403
6973.40 3378
6974.19 3292
6974.98 3350
6975.77 3380
6976.56 3361
6977.34 3253
6978.13 3350
6978.92 3377
6979.71 3394
6980.50 3406
6981.29 3477
6982.08 3758
6982.86 3782
6983.65 3752
6984.44 3889
6985.23 4221
6986.02 4650
6986.81 5065
6987.60 5384
6988.39 6082
6989.17 6755
6989.96 7018
6990.75 7170
6991.54 6960
6992.33 6838
6993.12 6398
6993.91 5367
6994.70 5065
6995.49 4721
6996.28 4400
6997.07 4075
6997.86 3949
6998.64 4000
6999.43 4112
7000.22 4377
7001.01 4904
7001.80 5607
7002.59 6255
7003.38 7094
7004.17 7521
7004.96 7646
7005.75 7548
7006.54 7340
7007.33 6613
7008.12 5898
7008.91 5200
7009.70 4758
7010.49 4210
7011.28 3875
7012.07 3517
7012.86 3291
7013.65 3059
7014.44 3155
7015.23 3069
7016.02 3211
7016.81 3105
7017.61 3214
7018.40 3331
7019.19 3314
7019.98 3396
7020.77 3367
7021.56 3518
7022.35 3296
7023.14 2991
7023.93 2965
7024.72 3016
7025.51 2936
7026.30 3079
7027.10 3048
7027.89 3144
7028.68 3271
7029.47 3272
7030.26 3217
7031.05 3264
7031.84 3250
7032.63 3064
7033.43 2930
7034.22 2868
7035.01 2820
7035.80 2707
7036.59 2685
7037.38 2720
7038.18 2743
7038.97 2799
7039.76 2827
7040.55 2982
7041.34 3117
7042.13 3254
7042.93 3280
7043.72 3114
7044.51 3141
7045.30 3088
7046.09 3152
7046.89 3111
7047.68 3025
7048.47 2843
7049.26 2833
7050.06 2804
7050.85 2728
7051.64 2858
7052.43 2994
7053.23 3213
7054.02 3150
7054.81 3231
7055.60 3152
7056.40 3189
7057.19 3144
7057.98 2968
7058.77 2811
7059.57 2721
7060.36 2659
7061.15 2569
7061.95 2594
7062.74 2608
7063.53 2604
7064.33 2584
7065.12 2587
7065.91 2696
7066.71 2681
7067.50 2603
7068.29 2768
7069.09 2672
7069.88 2663
7070.67 2624
7071.47 2526
7072.26 2435
7073.05 2467
7073.85 2351
7074.64 2393
7075.44 2469
7076.23 2497
7077.02 2453
7077.82 2473
7078.61 2520
7079.41 2397
7080.20 2163
7080.99 2203
7081.79 2312
7082.58 2465
7083.38 2309
7084.17 2282
7084.96 2247
7085.76 2283
7086.55 2353
7087.35 2326
7088.14 2154
7088.94 2318
7089.73 2186
7090.53 2164
7091.32 2158
7092.12 2057
7092.91 2074
7093.71 2024
7094.50 2046
7095.29 2111
7096.09 2020
7096.88 2005
7097.68 1988
7098.48 2063
7099.27 2035
7100.07 1998
7100.86 1914
7101.66 1972
7102.45 1941
7103.25 1898
7104.04 2057
7104.84 1943
7105.63 1945
7106.43 1908
7107.22 1844
7108.02 1876
7108.82 1859
7109.61 1765
7110.41 1795
7111.20 1765
7112.00 1806
7112.79 1718
7113.59 1750
7114.39 1809
7115.18 1821
7115.98 1766
7116.77 1769
7117.57 1691
7118.37 1678
7119.16 1826
7119.96 1791
7120.76 1899
7121.55 1744
7122.35 1793
7123.15 1818
7123.94 1751
7124.74 1885
7125.53 1885
7126.33 1881
7127.13 1902
7127.93 1859
7128.72 1859
7129.52 1814
7130.32 1692
7131.11 1766
7131.91 1719
7132.71 1851
7133.50 1937
7134.30 1782
7135.10 1731
7135.90 1743
7136.69 1750
7137.49 1787
7138.29 1758
7139.08 1686
7139.88 1666
7140.68 1734
7141.48 1670
7142.27 1716
7143.07 1630
7143.87 1679
7144.67 1622
7145.46 1620
7146.26 1624
7147.06 1666
7147.86 1722
7148.66 1641
7149.45 1693
7150.25 1713
7151.05 1702
7151.85 1674
7152.65 1656
7153.44 1656
7154.24 1674
7155.04 1532
7155.84 1576
7156.64 1598
7157.44 1554
7158.23 1532
7159.03 1620
7159.83 1627
7160.63 1702
7161.43 1645
7162.23 1611
7163.03 1605
7163.83 1612
7164.62 1736
7165.42 1750
7166.22 1502
7167.02 1519
7167.82 1545
7168.62 1572
7169.42 1727
7170.22 1600
7171.02 1499
7171.82 1433
7172.61 1678
7173.41 1528
7174.21 1540
7175.01 1633
7175.81 1581
7176.61 1538
7177.41 1523
7178.21 1462
7179.01 1500
7179.81 1523
7180.61 1638
7181.41 1457
7182.21 1469
7183.01 1437
7183.81 1348
7184.61 1395
7185.41 1487
7186.21 1506
7187.01 1613
7187.81 1635
7188.61 1533
7189.41 1602
7190.21 1580
7191.01 1615
7191.81 1511
7192.61 1569
7193.41 1523
7194.21 1505
7195.01 1465
7195.81 1323
7196.61 1356
7197.41 1397
7198.21 1404
7199.01 1359
7199.82 1475
7200.62 1491
7201.42 1560
7202.22 1514
7203.02 1480
7203.82 1580
7204.62 1452
7205.42 1474
7206.22 1489
7207.02 1477
7207.83 1359
7208.63 1438
7209.43 1548
7210.23 1536
7211.03 1430
7211.83 1405
7212.63 1415
7213.44 1399
7214.24 1429
7215.04 1415
7215.84 1398
7216.64 1432
7217.44 1426
7218.25 1420
7219.05 1598
7219.85 1570
7220.65 1604
7221.45 1582
7222.26 1599
7223.06 1625
7223.86 1506
7224.66 1462
7225.46 1486
7226.27 1453
7227.07 1581
7227.87 1558
7228.67 1511
7229.48 1468
7230.28 1466
7231.08 1528
7231.88 1622
7232.69 1649
7233.49 1547
7234.29 1603
7235.09 1669
7235.90 1662
7236.70 1739
7237.50 1637
7238.30 1687
7239.11 1806
7239.91 1865
7240.71 1789
7241.52 1990
7242.32 2045
7243.12 2151
7243.93 2223
7244.73 2152
7245.53 2215
7246.34 2106
7247.14 1885
7247.94 1835
7248.75 1775
7249.55 1855
7250.35 1704
7251.16 1615
7251.96 1652
7252.76 1625
7253.57 1785
7254.37 1719
7255.18 1779
7255.98 1790
7256.78 1752
7257.59 1619
7258.39 1700
7259.20 1738
7260.00 1759
7260.80 1685
7261.61 1686
7262.41 1676
7263.22 1679
7264.02 1817
7264.83 1858
7265.63 1899
7266.43 1728
7267.24 1730
7268.04 1786
7268.85 1748
7269.65 1829
7270.46 1795
7271.26 1784
7272.07 1791
7272.87 1724
7273.68 1832
7274.48 1833
7275.29 1820
7276.09 1889
7276.90 1922
7277.70 1930
7278.51 1896
7279.31 1880
7280.12 1849
7280.92 1951
7281.73 1922
7282.53 1908
7283.34 2068
7284.14 2123
7284.95 2323
7285.76 2373
7286.56 2694
7287.37 2948
7288.17 3246
7288.98 3431
7289.78 3313
7290.59 3323
7291.40 3375
7292.20 3056
7293.01 2838
7293.81 2565
7294.62 2304
7295.43 2161
7296.23 2033
7297.04 2060
7297.84 1977
7298.65 1977
7299.46 1877
7300.26 1956
7301.07 1857
7301.88 1923
7302.68 1934
7303.49 1793
7304.30 1912
7305.10 2050
7305.91 1947
7306.72 1981
7307.52 2013
7308.33 1974
7309.14 1959
7309.94 1905
7310.75 1977
7311.56 2088
7312.36 2046
7313.17 2157
7313.98 2065
7314.79 2091
7315.59 2182
7316.40 2172
7317.21 2247
7318.01 2234
7318.82 2301
7319.63 2275
7320.44 2231
7321.24 2301
7322.05 2316
7322.86 2583
7323.67 2693
7324.47 2715
7325.28 2749
7326.09 3020
7326.90 2882
7327.71 2692
7328.51 2553
7329.32 2466
7330.13 2456
7330.94 2242
7331.75 2153
7332.55 2059
7333.36 2016
7334.17 2147
7334.98 2135
7335.79 1998
7336.60 1930
7337.40 1888
7338.21 1918
7339.02 1887
7339.83 1860
7340.64 1919
7341.45 1942
7342.26 1930
7343.06 2065
7343.87 2023
7344.68 2060
7345.49 2029
7346.30 2047
7347.11 1836
7347.92 1921
7348.73 1819
7349.54 1872
7350.34 1804
7351.15 1945
7351.96 1828
7352.77 1833
7353.58 1928
7354.39 1909
7355.20 1953
7356.01 1842
7356.82 1801
7357.63 1875
7358.44 1799
7359.25 1985
7360.06 1885
7360.87 1889
7361.68 1916
7362.49 1985
7363.30 1991
7364.11 2140
7364.92 2073
7365.73 2056
7366.54 2012
7367.35 2129
7368.16 2072
7368.97 1912
7369.78 1886
7370.59 1936
7371.40 1898
7372.21 1938
7373.02 1905
7373.83 1945
7374.64 1954
7375.45 1989
7376.26 1848
7377.07 1809
7377.88 1952
7378.69 2091
7379.50 2122
7380.31 2087
7381.12 2161
7381.94 2190
7382.75 2210
7383.56 2378
7384.37 2514
7385.18 2614
7385.99 2542
7386.80 2427
7387.61 2577
7388.42 2531
7389.23 2350
7390.05 2308
7390.86 2155
7391.67 2095
7392.48 2062
7393.29 1974
7394.10 1973
7394.92 1959
7395.73 1886
7396.54 2048
7397.35 2067
7398.16 1935
7398.97 1988
7399.79 2097
7400.60 2035
7401.41 2221
7402.22 2469
7403.03 2557
7403.85 2481
7404.66 2626
7405.47 2616
7406.28 2554
7407.09 2443
7407.91 2537
7408.72 2339
7409.53 2124
7410.34 2083
7411.16 1989
7411.97 1950
7412.78 1945
7413.59 1861
7414.41 1850
7415.22 1877
7416.03 1810
7416.84 1793
7417.66 1704
7418.47 1755
7419.28 1728
7420.10 1764
7420.91 1793
7421.72 1804
7422.54 1734
7423.35 1784
7424.16 1801
7424.97 1644
7425.79 1712
7426.60 1631
7427.41 1683
7428.23 1696
7429.04 1645
7429.86 1683
7430.67 1555
7431.48 1581
7432.30 1578
7433.11 1614
7433.92 1571
7434.74 1510
7435.55 1467
7436.36 1442
7437.18 1544
7437.99 1562
7438.81 1587
7439.62 1545
7440.43 1602
7441.25 1664
7442.06 1681
7442.88 1657
7443.69 1694
7444.51 1615
7445.32 1679
7446.13 1668
7446.95 1592
7447.76 1655
7448.58 1466
7449.39 1530
7450.21 1452
7451.02 1395
7451.84 1433
7452.65 1440
7453.47 1413
7454.28 1481
7455.10 1464
7455.91 1530
7456.73 1454
7457.54 1360
7458.36 1515
7459.17 1531
7459.99 1431
7460.80 1428
7461.62 1421
7462.43 1481
7463.25 1489
7464.06 1471
7464.88 1483
7465.69 1359
7466.51 1488
7467.32 1593
7468.14 1395
7468.96 1396
7469.77 1442
7470.59 1526
7471.40 1489
7472.22 1413
7473.03 1427
7473.85 1484
7474.67 1436
7475.48 1487
7476.30 1423
7477.11 1444
7477.93 1463
7478.75 1416
7479.56 1473
7480.38 1466
7481.20 1490
7482.01 1417
7482.83 1515
7483.65 1426
7484.46 1414
7485.28 1363
7486.09 1326
7486.91 1332
7487.73 1306
7488.54 1340
7489.36 1374
7490.18 1416
7491.00 1315
7491.81 1358
7492.63 1341
7493.45 1341
7494.26 1347
7495.08 1341
7495.90 1321
7496.71 1296
7497.53 1266
7498.35 1326
7499.17 1342
7499.98 1357
7500.80 1251
7501.62 1286
7502.44 1376
7503.25 1308
7504.07 1331
7504.89 1238
7505.71 1292
7506.52 1327
7507.34 1337
7508.16 1322
7508.98 1332
7509.80 1358
7510.61 1335
7511.43 1274
7512.25 1324
7513.07 1298
7513.89 1360
7514.70 1221
7515.52 1206
7516.34 1236
7517.16 1281
7517.98 1237
7518.79 1293
7519.61 1251
7520.43 1286
7521.25 1287
7522.07 1367
7522.89 1401
7523.71 1229
7524.52 1160
7525.34 1266
7526.16 1220
7526.98 1200
7527.80 1227
7528.62 1215
7529.44 1235
7530.26 1272
7531.08 1355
7531.89 1259
7532.71 1134
7533.53 1276
7534.35 1250
7535.17 1155
7535.99 1260
7536.81 1282
7537.63 1216
7538.45 1235
7539.27 1228
7540.09 1256
7540.91 1310
7541.73 1210
7542.55 1308
7543.37 1355
7544.19 1422
7545.01 1295
7545.83 1220
7546.65 1331
7547.47 1393
7548.29 1290
7549.11 1356
7549.93 1392
7550.75 1274
7551.57 1347
7552.39 1202
7553.21 1266
7554.03 1226
7554.85 1330
7555.67 1306
7556.49 1264
7557.31 1295
7558.13 1399
7558.95 1402
7559.77 1399
7560.59 1345
7561.41 1337
7562.23 1264
7563.05 1314
7563.87 1362
7564.69 1356
7565.52 1328
7566.34 1465
7567.16 1429
7567.98 1292
7568.80 1339
7569.62 1361
7570.44 1304
7571.26 1299
7572.08 1277
7572.91 1342
7573.73 1365
7574.55 1362
7575.37 1344
7576.19 1290
7577.01 1360
7577.83 1336
7578.66 1357
7579.48 1373
7580.30 1325
7581.12 1401
7581.94 1272
7582.77 1308
7583.59 1321
7584.41 1351
7585.23 1344
7586.05 1375
7586.88 1295
7587.70 1309
7588.52 1314
7589.34 1361
7590.16 1434
7590.99 1487
7591.81 1457
7592.63 1531
7593.45 1455
7594.28 1464
7595.10 1526
7595.92 1465
7596.74 1378
7597.57 1396
7598.39 1472
7599.21 1443
7600.03 1393
7600.86 1457
7601.68 1433
7602.50 1506
7603.33 1512
7604.15 1523
7604.97 1600
7605.80 1603
7606.62 1607
7607.44 1643
7608.26 1823
7609.09 1730
7609.91 1715
7610.73 1892
7611.56 1936
7612.38 1669
7613.21 1683
7614.03 1658
7614.85 1581
7615.68 1658
7616.50 1553
7617.32 1603
7618.15 1591
7618.97 1501
7619.80 1520
7620.62 1511
7621.44 1660
7622.27 1695
7623.09 1701
7623.92 1671
7624.74 1727
7625.56 1628
7626.39 1618
7627.21 1692
7628.04 1575
7628.86 1558
7629.68 1481
7630.51 1634
7631.33 1572
7632.16 1505
7632.98 1510
7633.81 1696
7634.63 1834
7635.46 1862
7636.28 1887
7637.11 1801
7637.93 1642
7638.76 1660
7639.58 1784
7640.41 1601
7641.23 1661
7642.06 1559
7642.88 1390
7643.71 1457
7644.53 1460
7645.36 1405
7646.18 1351
7647.01 1374
7647.83 1374
7648.66 1456
7649.48 1344
7650.31 1402
7651.14 1356
7651.96 1399
7652.79 1393
7653.61 1459
7654.44 1366
7655.26 1344
7656.09 1308
7656.92 1293
7657.74 1332
7658.57 1293
7659.39 1283
7660.22 1280
7661.05 1184
7661.87 1346
7662.70 1289
7663.52 1299
7664.35 1285
7665.18 1232
7666.00 1319
7666.83 1382
7667.66 1312
7668.48 1276
7669.31 1323
7670.14 1203
7670.96 1096
7671.79 1260
7672.62 1354
7673.44 1422
7674.27 1300
7675.10 1353
7675.92 1352
7676.75 1338
7677.58 1293
7678.40 1321
7679.23 1291
7680.06 1318
7680.89 1250
7681.71 1172
7682.54 1225
7683.37 1299
7684.19 1381
7685.02 1308
7685.85 1211
7686.68 1350
7687.50 1412
7688.33 1286
7689.16 1266
7689.99 1217
7690.81 1271
7691.64 1275
7692.47 1329
7693.30 1275
7694.13 1147
7694.95 1229
7695.78 1247
7696.61 1332
7697.44 1244
7698.27 1296
7699.09 1256
7699.92 1350
7700.75 1255
7701.58 1320
7702.41 1351
7703.24 1220
7704.06 1318
7704.89 1308
7705.72 1219
7706.55 1269
7707.38 1313
7708.21 1272
7709.04 1177
7709.86 1216
7710.69 1242
7711.52 1150
7712.35 1209
7713.18 1238
7714.01 1228
7714.84 1251
7715.67 1324
7716.50 1284
7717.32 1154
7718.15 1259
7718.98 1317
7719.81 1185
7720.64 1159
7721.47 1286
7722.30 1121
7723.13 1212
7723.96 1156
7724.79 1194
7725.62 1188
7726.45 1266
7727.28 1267
7728.11 1137
7728.94 1301
7729.77 1298
7730.60 1236
7731.43 1222
7732.26 1304
7733.09 1292
7733.92 1339
7734.75 1223
7735.58 1255
7736.41 1283
7737.24 1196
7738.07 1192
7738.90 1211
7739.73 1270
7740.56 1232
7741.39 1184
7742.22 1260
7743.05 1313
7743.88 1210
7744.71 1331
7745.54 1373
7746.37 1396
7747.20 1366
7748.03 1356
7748.87 1401
7749.70 1504
7750.53 1661
7751.36 1835
7752.19 1802
7753.02 1749
7753.85 1786
7754.68 1726
7755.51 1726
7756.34 1580
7757.18 1432
7758.01 1336
7758.84 1362
7759.67 1458
7760.50 1308
7761.33 1263
7762.16 1234
7763.00 1304
7763.83 1429
7764.66 1349
7765.49 1267
7766.32 1339
7767.16 1330
7767.99 1386
7768.82 1410
7769.65 1395
7770.48 1408
7771.31 1415
7772.15 1365
7772.98 1233
7773.81 1195
7774.64 1212
7775.48 1225
7776.31 1143
7777.14 1224
7777.97 1140
7778.81 1188
7779.64 1198
7780.47 1194
7781.30 1186
7782.14 1229
7782.97 1207
7783.80 1332
7784.63 1342
7785.47 1297
7786.30 1303
7787.13 1244
7787.97 1262
7788.80 1292
7789.63 1350
7790.46 1310
7791.30 1305
7792.13 1269
7792.96 1266
7793.80 1214
7794.63 1261
7795.46 1243
7796.30 1159
7797.13 1124
7797.96 1168
7798.80 1216
7799.63 1166
7800.46 1197
7801.30 1267
7802.13 1177
7802.97 1217
7803.80 1172
7804.63 1239
7805.47 1254
7806.30 1290
7807.13 1312
7807.97 1347
7808.80 1338
7809.64 1221
7810.47 1308
7811.31 1200
7812.14 1213
7812.97 1249
7813.81 1271
7814.64 1176
7815.48 1301
7816.31 1235
7817.15 1287
7817.98 1345
7818.82 1356
7819.65 1380
7820.48 1284
7821.32 1290
7822.15 1339
7822.99 1384
7823.82 1340
7824.66 1361
7825.49 1319
7826.33 1348
7827.16 1361
7828.00 1344
7828.83 1443
7829.67 1416
7830.50 1402
7831.34 1392
7832.17 1355
7833.01 1405
7833.85 1411
7834.68 1292
7835.52 1325
7836.35 1288
7837.19 1251
7838.02 1298
7838.86 1349
7839.69 1396
7840.53 1308
7841.37 1241
7842.20 1292
7843.04 1265
7843.87 1251
7844.71 1367
7845.55 1329
7846.38 1277
7847.22 1300
7848.05 1316
7848.89 1419
7849.73 1353
7850.56 1374
7851.40 1236
7852.24 1226
7853.07 1281
7853.91 1265
7854.74 1214
7855.58 1314
7856.42 1299
7857.25 1382
7858.09 1364
7858.93 1381
7859.76 1296
7860.60 1420
7861.44 1327
7862.28 1367
7863.11 1378
7863.95 1442
7864.79 1516
7865.62 1511
7866.46 1403
7867.30 1321
7868.14 1301
7868.97 1328
7869.81 1365
7870.65 1331
7871.48 1357
7872.32 1306
7873.16 1390
7874.00 1323
7874.83 1444
7875.67 1357
7876.51 1375
7877.35 1418
7878.19 1342
7879.02 1326
7879.86 1363
7880.70 1567
7881.54 1439
7882.37 1452
7883.21 1394
7884.05 1333
7884.89 1437
7885.73 1420
7886.57 1397
7887.40 1325
7888.24 1341
7889.08 1371
7889.92 1309
7890.76 1272
7891.60 1363
7892.43 1401
7893.27 1337
7894.11 1341
7894.95 1367
7895.79 1368
7896.63 1420
7897.47 1436
7898.30 1419
7899.14 1359
7899.98 1335
7900.82 1385
7901.66 1339
7902.50 1229
7903.34 1327
7904.18 1305
7905.02 1401
7905.86 1423
7906.70 1512
7907.54 1590
7908.37 1437
7909.21 1421
7910.05 1345
7910.89 1242
7911.73 1291
7912.57 1310
7913.41 1287
7914.25 1241
7915.09 1348
7915.93 1356
7916.77 1159
7917.61 1144
7918.45 1189
7919.29 1293
7920.13 1275
7920.97 1355
7921.81 1310
7922.65 1337
7923.49 1317
7924.33 1378
7925.17 1307
7926.01 1325
7926.85 1280
7927.69 1204
7928.53 1247
7929.37 1151
7930.21 1113
7931.05 1222
7931.90 1178
7932.74 1136
7933.58 1126
7934.42 1081
7935.26 1096
7936.10 1210
7936.94 1156
7937.78 1186
7938.62 1145
7939.46 1079
7940.30 1185
7941.14 1179
7941.99 1127
7942.83 1213
7943.67 1132
7944.51 1142
7945.35 1177
7946.19 1233
7947.03 1174
7947.88 1158
7948.72 1239
7949.56 1231
7950.40 1118
7951.24 1033
7952.08 1070
7952.93 1163
7953.77 1190
7954.61 1157
7955.45 1169
7956.29 1146
7957.13 1189
7957.98 1135
7958.82 1200
7959.66 1259
7960.50 1293
7961.35 1217
7962.19 1176
7963.03 1249
7963.87 1181
7964.71 1167
7965.56 1184
7966.40 1191
7967.24 1233
7968.08 1255
7968.93 1135
7969.77 1134
7970.61 1160
7971.45 1294
7972.30 1173
7973.14 1278
7973.98 1324
7974.83 1240
7975.67 1178
7976.51 1144
7977.36 1200
7978.20 1164
7979.04 1249
7979.88 1226
7980.73 1140
7981.57 1187
7982.41 1195
7983.26 1241
7984.10 1180
7984.94 1135
7985.79 1090
7986.63 1093
7987.47 1204
7988.32 1278
7989.16 1119
7990.01 1173
7990.85 1170
7991.69 1162
7992.54 1158
7993.38 1152
7994.23 1112
7995.07 1104
7995.91 1110
7996.76 1108
7997.60 1135
7998.45 1142
7999.29 1031
8000.13 1081
8000.98 997
8001.82 1028
8002.67 1021
8003.51 1056
8004.36 1066
8005.20 1063
8006.04 1120
8006.89 1108
8007.73 1126
8008.58 1110
8009.42 1026
8010.27 1038
8011.11 975
8011.96 1039
8012.80 1095
8013.65 1035
8014.49 1078
8015.34 1036
8016.18 1034
8017.03 1034
8017.87 1068
8018.72 1059
8019.56 1007
8020.41 992
8021.25 1001
8022.10 1012
8022.95 1084
8023.79 1019
8024.64 1093
8025.48 1025
8026.33 1064
8027.17 1108
8028.02 1044
8028.86 1019
8029.71 1056
8030.56 1064
8031.40 1094
8032.25 1013
8033.09 1058
8033.94 1031
8034.79 1075
8035.63 1038
8036.48 995
8037.32 1017
8038.17 950
8039.02 1076
8039.86 1088
8040.71 1077
8041.56 978
8042.40 946
8043.25 966
8044.10 1013
8044.94 989
8045.79 872
8046.64 995
8047.48 1028
8048.33 1077
8049.18 1056
8050.02 996
8050.87 957
8051.72 940
8052.56 1024
8053.41 974
8054.26 913
8055.11 937
8055.95 989
8056.80 1030
8057.65 932
8058.49 943
8059.34 957
8060.19 997
8061.04 946
8061.88 889
8062.73 930
8063.58 1026
8064.43 1112
8065.27 952
8066.12 947
8066.97 963
8067.82 911
8068.67 949
8069.51 951
8070.36 1003
8071.21 1001
8072.06 930
8072.91 1017
8073.75 944
8074.60 955
8075.45 906
8076.30 889
8077.15 941
8078.00 1016
8078.84 934
8079.69 961
8080.54 873
8081.39 945
8082.24 938
8083.09 927
8083.94 949
8084.78 986
8085.63 1073
8086.48 942
8087.33 1006
8088.18 956
8089.03 972
8089.88 922
8090.73 927
8091.58 916
8092.42 916
8093.27 929
8094.12 942
8094.97 1008
8095.82 948
8096.67 968
8097.52 917
8098.37 907
8099.22 960
8100.07 1065
8100.92 1025
8101.77 1033
8102.62 927
8103.47 929
8104.32 1031
8105.17 953
8106.02 984
8106.87 1035
8107.72 1044
8108.57 1037
8109.42 917
8110.27 885
8111.12 945
8111.97 930
8112.82 956
8113.67 1010
8114.52 969
8115.37 926
8116.22 934
8117.07 1025
8117.92 960
8118.77 973
8119.62 1040
8120.47 930
8121.32 949
8122.17 1053
8123.02 982
8123.87 994
8124.72 951
8125.57 1064
8126.43 1092
8127.28 1102
8128.13 1023
8128.98 1047
8129.83 966
8130.68 974
8131.53 1121
8132.38 1029
8133.23 1018
8134.09 1035
8134.94 1061
8135.79 1048
8136.64 1038
8137.49 1030
8138.34 1067
8139.19 1003
8140.05 1113
8140.90 1097
8141.75 1033
8142.60 1021
8143.45 1078
8144.30 1142
8145.16 1135
8146.01 1108
8146.86 1084
8147.71 1117
8148.56 1149
8149.42 1089
8150.27 1072
8151.12 1082
8151.97 1161
8152.83 1054
8153.68 1031
8154.53 1149
8155.38 1170
8156.24 1166
8157.09 1138
8157.94 1215
8158.79 1194
8159.65 1258
8160.50 1326
8161.35 1313
8162.20 1221
8163.06 1172
8163.91 1137
8164.76 1178
8165.62 1110
8166.47 1149
8167.32 1145
8168.17 1105
8169.03 1087
8169.88 1060
8170.73 1042
8171.59 1143
8172.44 1166
8173.29 1150
8174.15 1060
8175.00 1142
8175.85 1028
8176.71 1072
8177.56 1113
8178.42 1101
8179.27 1061
8180.12 966
8180.98 1079
8181.83 1138
8182.68 1072
8183.54 1128
8184.39 1111
8185.25 1064
8186.10 1045
8186.95 1152
8187.81 1055
8188.66 990
8189.52 1037
8190.37 1043
8191.22 1055
8192.08 1012
8192.93 927
8193.79 949
8194.64 993
8195.50 967
8196.35 928
8197.21 995
8198.06 1012
8198.92 1018
8199.77 944
8200.63 960
8201.48 1048
8202.33 988
8203.19 1029
8204.04 1037
8204.90 1029
8205.75 1024
8206.61 995
8207.47 993
8208.32 930
8209.18 1043
8210.03 1063
8210.89 1049
8211.74 1064
8212.60 1056
8213.45 1028
8214.31 1040
8215.16 1016
8216.02 985
8216.87 988
8217.73 1002
8218.59 1050
8219.44 976
8220.30 973
8221.15 971
8222.01 915
8222.87 976
8223.72 954
8224.58 1023
8225.43 1058
8226.29 1045
8227.15 1065
8228.00 1128
8228.86 1215
8229.71 1033
8230.57 1080
8231.43 1002
8232.28 989
8233.14 1036
8234.00 1028
8234.85 996
8235.71 980
8236.57 992
8237.42 944
8238.28 960
8239.14 1017
8239.99 1078
8240.85 1008
8241.71 966
8242.56 1002
8243.42 968
8244.28 998
8245.14 1027
8245.99 971
8246.85 981
8247.71 930
8248.56 1013
8249.42 991
8250.28 895
8251.14 957
8251.99 986
8252.85 1030
8253.71 989
8254.57 1042
8255.42 1086
8256.28 973
8257.14 959
8258.00 1040
8258.86 1040
8259.71 977
8260.57 1056
8261.43 1032
8262.29 1002
8263.15 935
8264.00 1002
8264.86 985
8265.72 931
8266.58 1012
8267.44 1022
8268.29 1039
8269.15 987
8270.01 950
8270.87 925
8271.73 968
8272.59 997
8273.45 1071
8274.30 1019
8275.16 1008
8276.02 972
8276.88 1016
8277.74 1022
8278.60 923
8279.46 893
8280.32 966
8281.18 969
8282.03 860
8282.89 902
8283.75 1041
8284.61 1005
8285.47 1041
8286.33 1077
8287.19 1034
8288.05 944
8288.91 1002
8289.77 986
8290.63 983
8291.49 1067
8292.35 1085
8293.21 1098
8294.07 1017
8294.93 1016
8295.78 1031
8296.64 1024
8297.50 1074
8298.36 1022
8299.22 1041
8300.08 1043
8300.94 1189
8301.80 1097
8302.66 1006
8303.52 1115
8304.38 1104
8305.25 1100
8306.11 1042
8306.97 1124
8307.83 1121
8308.69 1024
8309.55 1102
8310.41 1154
8311.27 1122
8312.13 1036
8312.99 1041
8313.85 1182
8314.71 1129
8315.57 1045
8316.43 1125
8317.29 1061
8318.15 1162
8319.02 1264
8319.88 1256
8320.74 1199
8321.60 1206
8322.46 1211
8323.32 1172
8324.18 1135
8325.04 1192
8325.90 1222
8326.77 1131
8327.63 1065
8328.49 1028
8329.35 1020
8330.21 1083
8331.07 1179
8331.93 1093
8332.80 1000
8333.66 1107
8334.52 1075
8335.38 1067
8336.24 1024
8337.11 1062
8337.97 1134
8338.83 1126
8339.69 1108
8340.55 1125
8341.42 1120
8342.28 1121
8343.14 1103
8344.00 1125
8344.86 1155
8345.73 1170
8346.59 1152
8347.45 1196
8348.31 1132
8349.18 1234
8350.04 1226
8350.90 1259
8351.76 1227
8352.63 1176
8353.49 1152
8354.35 1122
8355.22 1088
8356.08 1104
8356.94 1189
8357.80 1207
8358.67 1104
8359.53 1151
8360.39 1198
8361.26 1166
8362.12 1141
8362.98 1151
8363.85 1197
8364.71 1122
8365.57 1257
8366.44 1207
8367.30 1137
8368.16 1153
8369.03 1157
8369.89 1181
8370.75 1122
8371.62 1233
8372.48 1190
8373.35 1231
8374.21 1234
8375.07 1289
8375.94 1284
8376.80 1251
8377.67 1262
8378.53 1232
8379.39 1255
8380.26 1337
8381.12 1282
8381.99 1268
8382.85 1286
8383.71 1224
8384.58 1243
8385.44 1291
8386.31 1276
8387.17 1216
8388.04 1347
8388.90 1346
8389.77 1439
8390.63 1396
8391.50 1255
8392.36 1225
8393.22 1270
8394.09 1293
8394.95 1219
8395.82 1256
8396.68 1337
8397.55 1312
8398.41 1389
8399.28 1374
8400.14 1419
8401.01 1412
8401.88 1272
8402.74 1299
8403.61 1380
8404.47 1412
8405.34 1339
8406.20 1373
8407.07 1350
8407.93 1306
8408.80 1480
8409.66 1438
8410.53 1432
8411.40 1483
8412.26 1544
8413.13 1558
8413.99 1548
8414.86 1518
8415.73 1472
8416.59 1546
8417.46 1481
8418.32 1428
8419.19 1428
8420.06 1603
8420.92 1565
8421.79 1514
8422.65 1527
8423.52 1457
8424.39 1427
8425.25 1480
8426.12 1626
8426.99 1522
8427.85 1566
8428.72 1545
8429.59 1511
8430.45 1721
8431.32 1704
8432.19 1696
8433.05 1728
8433.92 1699
8434.79 1686
8435.65 1748
8436.52 1842
8437.39 1859
8438.26 1910
8439.12 1738
8439.99 1840
8440.86 1831
8441.73 1940
8442.59 1943
8443.46 2004
8444.33 1996
8445.19 2064
8446.06 2148
8446.93 2177
8447.80 2170
8448.67 2165
8449.53 2194
8450.40 2255
8451.27 2132
8452.14 2105
8453.00 2181
8453.87 2066
8454.74 2181
8455.61 2284
8456.48 2385
8457.34 2772
8458.21 3004
8459.08 3521
8459.95 3967
8460.82 4432
8461.69 4681
8462.55 4725
8463.42 4456
8464.29 4319
8465.16 3817
8466.03 3311
8466.90 3044
8467.77 2960
8468.63 2710
8469.50 2601
8470.37 2641
8471.24 2780
8472.11 2961
8472.98 3346
8473.85 3728
8474.72 4167
8475.58 4414
8476.45 4511
8477.32 4312
8478.19 3940
8479.06 3774
8479.93 3348
8480.80 2969
8481.67 2651
8482.54 2360
8483.41 2350
8484.28 2134
8485.15 1851
8486.02 1855
8486.89 1893
8487.76 1884
8488.63 1900
8489.50 1914
8490.37 1909
8491.24 1701
8492.11 1856
8492.98 1962
8493.85 1712
8494.72 1875
8495.59 1901
8496.46 1991
8497.33 1993
8498.20 2084
8499.07 2138
8499.94 2345
8500.81 2215
8501.68 2261
8502.55 2082
8503.42 1969
8504.29 1980
8505.16 1973
8506.03 1810
8506.90 1752
8507.77 1774
8508.64 1822
8509.51 1917
8510.38 1949
8511.25 2036
8512.13 2056
8513.00 2102
8513.87 2292
8514.74 2256
8515.61 2208
8516.48 2187
8517.35 2073
8518.22 1949
8519.09 1904
8519.97 1901
8520.84 1955
8521.71 1855
8522.58 1870
8523.45 1753
8524.32 1683
8525.19 1803
8526.07 1773
8526.94 1701
8527.81 1908
8528.68 1860
8529.55 1804
8530.43 1796
8531.30 1851
8532.17 1806
8533.04 1925
8533.91 1825
8534.79 1811
8535.66 1977
8536.53 2019
8537.40 2132
8538.27 2020
8539.15 2046
8540.02 1980
8540.89 1922
8541.76 1935
8542.64 1912
8543.51 1909
8544.38 1877
8545.25 1697
8546.13 1759
8547.00 1855
8547.87 1969
8548.74 1792
8549.62 1846
8550.49 1944
8551.36 1859
8552.24 1901
8553.11 1897
8553.98 1951
8554.86 1829
8555.73 1807
8556.60 1904
8557.48 1854
8558.35 1959
8559.22 2049
8560.10 1910
8560.97 1983
8561.84 1839
8562.72 1946
8563.59 1906
8564.46 1727
8565.34 1675
8566.21 1702
8567.08 1631
8567.96 1603
8568.83 1614
8569.71 1497
8570.58 1494
8571.45 1430
8572.33 1482
8573.20 1516
8574.08 1573
8574.95 1651
8575.82 1718
8576.70 1606
8577.57 1567
8578.45 1497
8579.32 1504
8580.20 1429
8581.07 1384
8581.94 1391
8582.82 1512
8583.69 1519
8584.57 1426
8585.44 1465
8586.32 1400
8587.19 1454
8588.07 1491
8588.94 1404
8589.82 1466
8590.69 1452
8591.57 1439
8592.44 1464
8593.32 1395
8594.19 1383
8595.07 1358
8595.94 1435
8596.82 1461
8597.69 1357
8598.57 1299
8599.44 1319
8600.32 1365
8601.19 1380
8602.07 1328
8602.95 1316
8603.82 1327
8604.70 1347
8605.57 1343
8606.45 1319
8607.32 1346
8608.20 1417
8609.08 1358
8609.95 1295
8610.83 1450
8611.70 1451
8612.58 1473
8613.46 1393
8614.33 1379
8615.21 1376
8616.08 1395
8616.96 1355
8617.84 1332
8618.71 1459
8619.59 1354
8620.47 1286
8621.34 1289
8622.22 1300
8623.10 1376
8623.97 1372
8624.85 1413
8625.73 1385
8626.60 1333
8627.48 1284
8628.36 1363
8629.23 1398
8630.11 1339
8630.99 1309
8631.87 1369
8632.74 1421
8633.62 1440
8634.50 1397
8635.37 1404
8636.25 1334
8637.13 1446
8638.01 1464
8638.88 1378
8639.76 1326
8640.64 1388
8641.52 1376
8642.39 1347
8643.27 1400
8644.15 1455
8645.03 1458
8645.90 1395
8646.78 1444
8647.66 1441
8648.54 1443
8649.42 1429
8650.29 1363
8651.17 1377
8652.05 1392
8652.93 1473
8653.81 1511
8654.68 1586
8655.56 1607
8656.44 1540
8657.32 1465
8658.20 1578
8659.08 1455
8659.95 1403
8660.83 1355
8661.71 1446
8662.59 1569
8663.47 1461
8664.35 1478
8665.23 1512
8666.10 1474
8666.98 1477
8667.86 1560
8668.74 1564
8669.62 1445
8670.50 1397
8671.38 1399
8672.26 1453
8673.14 1453
8674.02 1523
8674.90 1555
8675.77 1580
8676.65 1537
8677.53 1584
8678.41 1698
8679.29 1743
8680.17 1728
8681.05 1877
8681.93 1791
8682.81 1802
8683.69 1812
8684.57 1735
8685.45 1694
8686.33 1643
8687.21 1660
8688.09 1641
8688.97 1700
8689.85 1624
8690.73 1663
8691.61 1813
8692.49 1912
8693.37 1927
8694.25 2138
8695.13 2430
8696.01 2598
8696.89 2772
8697.77 2954
8698.65 3189
8699.53 3218
8700.41 2978
8701.29 2707
8702.17 2570
8703.05 2248
8703.94 1947
8704.82 1712
8705.70 1703
8706.58 1606
8707.46 1528
8708.34 1435
8709.22 1509
8710.10 1454
8710.98 1395
8711.86 1419
8712.75 1339
8713.63 1294
8714.51 1296
8715.39 1308
8716.27 1320
8717.15 1357
8718.03 1308
8718.91 1281
8719.80 1330
8720.68 1375
8721.56 1308
8722.44 1289
8723.32 1334
8724.20 1361
8725.09 1331
8725.97 1260
8726.85 1401
8727.73 1290
8728.61 1398
8729.50 1426
8730.38 1486
8731.26 1442
8732.14 1337
8733.02 1431
8733.91 1481
8734.79 1507
8735.67 1538
8736.55 1450
8737.44 1436
8738.32 1534
8739.20 1422
8740.08 1338
8740.97 1349
8741.85 1352
8742.73 1367
8743.61 1233
8744.50 1262
8745.38 1328
8746.26 1312
8747.15 1286
8748.03 1261
8748.91 1229
8749.79 1342
8750.68 1314
8751.56 1316
8752.44 1310
8753.33 1289
8754.21 1405
8755.09 1420
8755.98 1310
8756.86 1288
8757.74 1334
8758.63 1363
8759.51 1349
8760.39 1431
8761.28 1421
8762.16 1507
8763.05 1317
8763.93 1451
8764.81 1521
8765.70 1475
8766.58 1424
8767.46 1368
8768.35 1412
8769.23 1348
8770.12 1342
8771.00 1324
8771.89 1382
8772.77 1380
8773.65 1298
8774.54 1370
8775.42 1441
8776.31 1495
8777.19 1481
8778.08 1439
8778.96 1482
8779.84 1533
8780.73 1403
8781.61 1410
8782.50 1390
8783.38 1527
8784.27 1459
8785.15 1389
8786.04 1276
8786.92 1326
8787.81 1348
8788.69 1378
8789.58 1319
8790.46 1355
8791.35 1349
8792.23 1317
8793.12 1336
8794.00 1475
8794.89 1347
8795.77 1296
8796.66 1390
8797.55 1299
8798.43 1392
8799.32 1337
8800.20 1279
8801.09 1314
8801.97 1223
8802.86 1192
8803.74 1235
8804.63 1262
8805.52 1252
8806.40 1237
8807.29 1233
8808.17 1265
8809.06 1257
8809.95 1344
8810.83 1347
8811.72 1319
8812.60 1362
8813.49 1321
8814.38 1273
8815.26 1212
8816.15 1258
8817.04 1264
8817.92 1255
8818.81 1173
8819.70 1259
8820.58 1244
8821.47 1190
8822.36 1133
8823.24 1158
8824.13 1157
8825.02 1188
8825.90 1194
8826.79 1140
8827.68 1191
8828.56 1319
8829.45 1225
8830.34 1271
8831.23 1224
8832.11 1154
8833.00 1188
8833.89 1230
8834.77 1206
8835.66 1151
8836.55 1219
8837.44 1184
8838.32 1103
8839.21 1160
8840.10 1203
8840.99 1161
8841.88 1102
8842.76 1129
8843.65 1098
8844.54 1090
8845.43 1019
8846.31 1102
8847.20 1125
8848.09 1125
8848.98 1076
8849.87 1016
8850.75 1007
8851.64 1051
8852.53 1059
8853.42 1059
8854.31 995
8855.20 1031
8856.08 1055
8856.97 1043
8857.86 1069
8858.75 1075
8859.64 1036
8860.53 1031
8861.42 1044
8862.30 1074
8863.19 1042
8864.08 1001
8864.97 1010
8865.86 985
8866.75 1045
8867.64 1025
8868.53 1026
8869.42 959
8870.30 953
8871.19 1050
8872.08 968
8872.97 997
8873.86 985
8874.75 974
8875.64 962
8876.53 1078
8877.42 1008
8878.31 930
8879.20 916
8880.09 951
8880.98 997
8881.87 941
8882.76 950
8883.65 1010
8884.54 1020
8885.43 971
8886.32 918
8887.21 875
8888.10 884
8888.99 904
8889.88 932
8890.77 985
8891.66 894
8892.55 906
8893.44 922
8894.33 834
8895.22 897
8896.11 873
8897.00 881
8897.89 906
8898.78 863
8899.67 890
8900.56 885
8901.45 893
8902.34 915
8903.23 849
8904.12 847
8905.02 858
8905.91 820
8906.80 861
8907.69 861
8908.58 846
8909.47 830
8910.36 892
8911.25 857
8912.14 861
8913.04 895
8913.93 915
8914.82 828
8915.71 799
8916.60 890
8917.49 823
8918.38 796
8919.28 833
8920.17 853
8921.06 928
8921.95 845
8922.84 814
8923.73 823
8924.63 843
8925.52 777
8926.41 820
8927.30 891
8928.19 895
8929.09 839
8929.98 829
8930.87 800
8931.76 838
8932.65 868
8933.55 829
8934.44 837
8935.33 840
8936.22 731
8937.12 690
8938.01 688
8938.90 777
8939.79 749
8940.69 767
8941.58 812
8942.47 801
8943.37 827
8944.26 768
8945.15 775
8946.04 818
8946.94 847
8947.83 807
8948.72 815
8949.62 788
8950.51 803
8951.40 756
8952.30 770
8953.19 812
8954.08 736
8954.98 768
8955.87 746
8956.76 859
8957.66 790
8958.55 740
8959.44 744
8960.34 768
8961.23 743
8962.12 758
8963.02 839
8963.91 732
8964.81 745
8965.70 674
8966.59 799
8967.49 757
8968.38 783
8969.28 751
8970.17 696
8971.06 706
8971.96 778
8972.85 793
8973.75 768
8974.64 746
8975.54 756
8976.43 739
8977.32 775
8978.22 749
8979.11 726
8980.01 719
8980.90 749
8981.80 732
8982.69 754
8983.59 691
8984.48 753
8985.38 755
8986.27 754
8987.17 775
8988.06 758
8988.96 699
8989.85 693
8990.75 708
8991.64 704
8992.54 684
8993.43 715
8994.33 715
8995.22 809
8996.12 835
8997.01 795
8997.91 767
8998.81 706
8999.70 746
9000.60 710
9001.49 774
9002.39 693
9003.28 754
9004.18 728
9005.08 720
9005.97 741
9006.87 723
9007.76 757
9008.66 743
9009.56 723
9010.45 694
9011.35 692
9012.24 717
9013.14 686
9014.04 687
9014.93 683
9015.83 672
9016.73 671
9017.62 682
9018.52 706
9019.42 677
9020.31 708
9021.21 767
9022.11 684
9023.00 666
9023.90 736
9024.80 645
9025.69 666
9026.59 681
9027.49 706
9028.38 688
9029.28 652
9030.18 657
9031.08 672
9031.97 735
9032.87 706
9033.77 735
9034.66 745
9035.56 735
9036.46 716
9037.36 742
9038.25 703
9039.15 652
9040.05 618
9040.95 629
9041.85 603
9042.74 630
9043.64 650
9044.54 653
9045.44 660
9046.33 666
9047.23 712
9048.13 683
9049.03 671
9049.93 713
9050.82 779
9051.72 665
9052.62 706
9053.52 711
9054.42 639
9055.32 643
9056.21 597
9057.11 686
9058.01 687
9058.91 646
9059.81 657
9060.71 670
9061.61 673
9062.50 626
9063.40 616
9064.30 687
9065.20 680
9066.10 696
9067.00 691
9067.90 670
9068.80 650
9069.70 643
9070.60 656
9071.49 677
9072.39 674
9073.29 639
9074.19 693
9075.09 689
9075.99 724
9076.89 648
9077.79 797
9078.69 671
9079.59 684
9080.49 647
9081.39 753
9082.29 690
9083.19 616
9084.09 649
9084.99 694
9085.89 685
9086.79 682
9087.69 646
9088.59 674
9089.49 663
9090.39 738
9091.29 693
9092.19 714
9093.09 711
9093.99 657
9094.89 705
9095.79 698
9096.69 720
9097.59 792
9098.49 704
9099.39 673
9100.29 641
9101.19 648
9102.09 694
9102.99 682
9103.90 761
9104.80 675
9105.70 610
9106.60 697
9107.50 761
9108.40 674
9109.30 646
9110.20 650
9111.10 721
9112.00 741
9112.91 638
9113.81 653
9114.71 677
9115.61 660
9116.51 660
9117.41 692
9118.31 677
9119.22 714
9120.12 642
9121.02 644
9121.92 642
9122.82 701
9123.72 658
9124.63 692
9125.53 691
9126.43 774
9127.33 753
9128.23 690
9129.14 680
9130.04 669
9130.94 687
9131.84 707
9132.74 712
9133.65 694
9134.55 656
9135.45 762
9136.35 732
9137.26 663
9138.16 707
9139.06 700
9139.96 702
9140.87 607
9141.77 631
9142.67 716
9143.57 665
9144.48 700
9145.38 666
9146.28 603
9147.19 640
9148.09 681
9148.99 703
9149.90 692
9150.80 608
9151.70 644
9152.60 665
9153.51 689
9154.41 713
9155.31 590
9156.22 603
9157.12 577
9158.02 658
9158.93 655
9159.83 691
9160.74 643
9161.64 611
9162.54 644
9163.45 721
9164.35 652
9165.25 662
9166.16 682
9167.06 620
9167.97 700
9168.87 694
9169.77 732
9170.68 677
9171.58 695
9172.49 646
9173.39 661
9174.30 683
9175.20 726
9176.10 715
9177.01 641
9177.91 620
9178.82 643
9179.72 670
9180.63 588
9181.53 599
9182.44 609
9183.34 613
9184.25 668
9185.15 608
9186.05 640
9186.96 659
9187.86 670
9188.77 669
9189.67 602
9190.58 600
9191.48 598
9192.39 646
9193.30 709
9194.20 715
9195.11 602
9196.01 601
9196.92 676
9197.82 652
9198.73 629
9199.63 670
9200.54 709
9201.44 735
9202.35 675
9203.26 670
9204.16 796
9205.07 689
9205.97 728
9206.88 753
9207.78 761
9208.69 760
9209.60 764
9210.50 741
9211.41 650
9212.32 701
9213.22 693
9214.13 623
9215.03 632
9215.94 602
9216.85 612
9217.75 605
9218.66 626
9219.57 675
9220.47 685
9221.38 676
9222.29 721
9223.19 677
9224.10 689
9225.01 717
9225.91 660
9226.82 658
9227.73 680
9228.63 679
9229.54 638
9230.45 590
9231.36 632
9232.26 659
9233.17 632
9234.08 621
9234.98 625
9235.89 636
9236.80 674
9237.71 654
9238.61 618
9239.52 651
9240.43 567
9241.34 632
9242.24 662
9243.15 602
9244.06 581
9244.97 631
9245.87 624
9246.78 649
9247.69 645
9248.60 689
9249.51 678
9250.41 640
9251.32 637
9252.23 617
9253.14 644
9254.05 674
9254.96 631
9255.86 598
9256.77 613
9257.68 659
9258.59 607
9259.50 627
9260.41 617
9261.31 597
9262.22 650
9263.13 611
9264.04 637
9264.95 562
9265.86 569
9266.77 650
9267.68 632
9268.58 600
9269.49 586
9270.40 612
9271.31 622
9272.22 692
9273.13 643
9274.04 686
9274.95 718
9275.86 644
9276.77 652
9277.68 613
9278.59 668
9279.50 584
9280.40 622
9281.31 695
9282.22 698
9283.13 659
9284.04 608
9284.95 585
9285.86 667
9286.77 642
9287.68 653
9288.59 677
9289.50 659
9290.41 631
9291.32 585
9292.23 654
9293.14 701
9294.05 704
9294.96 676
9295.87 686
9296.78 695
9297.69 747
9298.60 732
9299.52 710
9300.43 683
9301.34 729
9302.25 606
9303.16 642
9304.07 667
9304.98 654
9305.89 657
9306.80 681
9307.71 695
9308.62 661
9309.53 687
9310.44 691
9311.36 711
9312.27 754
9313.18 764
9314.09 728
9315.00 697
9315.91 799
9316.82 806
9317.73 795
9318.64 764
9319.56 737
9320.47 724
9321.38 757
9322.29 741
9323.20 668
9324.11 712
9325.03 701
9325.94 695
9326.85 674
9327.76 732
9328.67 707
9329.59 697
9330.50 704
9331.41 631
9332.32 664
9333.23 670
9334.15 662
9335.06 653
9335.97 646
9336.88 696
9337.79 709
9338.71 704
9339.62 701
9340.53 691
9341.44 692
9342.36 678
9343.27 670
9344.18 764
9345.09 730
9346.01 709
9346.92 749
9347.83 750
9348.75 749
9349.66 673
9350.57 735
9351.48 685
9352.40 758
9353.31 706
9354.22 697
9355.14 680
9356.05 698
9356.96 753
9357.88 690
9358.79 770
9359.70 748
9360.62 725
9361.53 745
9362.44 717
9363.36 724
9364.27 715
9365.19 726
9366.10 716
9367.01 664
9367.93 690
9368.84 688
9369.75 688
9370.67 705
9371.58 706
9372.50 682
9373.41 613
9374.32 701
9375.24 730
9376.15 686
9377.07 698
9377.98 659
9378.90 682
9379.81 692
9380.72 711
9381.64 742
9382.55 807
9383.47 788
9384.38 735
9385.30 785
9386.21 705
9387.13 679
9388.04 677
9388.96 740
9389.87 800
9390.79 771
9391.70 742
9392.62 689
9393.53 688
9394.45 763
9395.36 777
9396.28 781
9397.19 745
9398.11 770
9399.02 799
9399.94 742
9400.85 807
9401.77 799
9402.68 780
9403.60 752
9404.52 815
9405.43 791
9406.35 825
9407.26 797
9408.18 699
9409.09 726
9410.01 715
9410.93 711
9411.84 802
9412.76 801
9413.67 682
9414.59 814
9415.51 723
9416.42 748
9417.34 785
9418.26 774
9419.17 797
9420.09 791
9421.00 788
9421.92 710
9422.84 775
9423.75 809
9424.67 799
9425.59 757
9426.50 779
9427.42 784
9428.34 861
9429.25 808
9430.17 833
9431.09 786
9432.00 839
9432.92 767
9433.84 851
9434.76 840
9435.67 815
9436.59 758
9437.51 834
9438.42 845
9439.34 777
9440.26 761
9441.18 786
9442.09 847
9443.01 835
9443.93 827
9444.85 869
9445.76 822
9446.68 879
9447.60 869
9448.52 904
9449.43 843
9450.35 825
9451.27 906
9452.19 924
9453.11 847
9454.02 971
9454.94 967
9455.86 918
9456.78 945
9457.70 1030
9458.62 1143
9459.53 1191
9460.45 1213
9461.37 1109
9462.29 1007
9463.21 985
9464.13 989
9465.04 918
9465.96 857
9466.88 768
9467.80 825
9468.72 849
9469.64 848
9470.56 810
9471.48 820
9472.39 824
9473.31 846
9474.23 861
9475.15 901
9476.07 794
9476.99 765
9477.91 786
9478.83 865
9479.75 875
9480.67 789
9481.59 816
9482.51 851
9483.42 925
9484.34 859
9485.26 868
9486.18 845
9487.10 869
9488.02 831
9488.94 844
9489.86 814
9490.78 884
9491.70 937
9492.62 909
9493.54 898
9494.46 809
9495.38 896
9496.30 851
9497.22 761
9498.14 799
9499.06 797
9499.98 887
9500.90 886
9501.82 808
9502.74 846
9503.66 828
9504.58 837
9505.50 885
9506.43 842
9507.35 901
9508.27 798
9509.19 804
9510.11 868
9511.03 833
9511.95 810
9512.87 735
9513.79 760
9514.71 788
9515.63 799
9516.55 755
9517.48 811
9518.40 792
9519.32 804
9520.24 829
9521.16 753
9522.08 823
9523.00 803
9523.92 892
9524.85 880
9525.77 916
9526.69 847
9527.61 818
9528.53 794
9529.45 855
9530.38 789
9531.30 798
9532.22 843
9533.14 861
9534.06 824
9534.98 891
9535.91 906
9536.83 897
9537.75 954
9538.67 992
9539.60 930
9540.52 958
9541.44 875
9542.36 940
9543.28 855
9544.21 824
9545.13 917
9546.05 823
9546.97 806
9547.90 794
9548.82 752
9549.74 788
9550.66 731
9551.59 789
9552.51 817
9553.43 800
9554.36 757
9555.28 817
9556.20 815
9557.13 781
9558.05 859
9558.97 857
9559.89 820
9560.82 848
9561.74 831
9562.66 878
9563.59 783
9564.51 874
9565.43 847
9566.36 807
9567.28 860
9568.20 828
9569.13 830
9570.05 857
9570.98 774
9571.90 779
9572.82 828
9573.75 848
9574.67 871
9575.60 778
9576.52 800
9577.44 806
9578.37 877
9579.29 913
9580.22 813
9581.14 863
9582.06 782
9582.99 803
9583.91 796
9584.84 822
9585.76 775
9586.69 831
9587.61 816
9588.53 747
9589.46 796
9590.38 802
9591.31 776
9592.23 739
9593.16 766
9594.08 765
9595.01 840
9595.93 865
9596.86 796
9597.78 788
9598.71 780
9599.63 834
9600.56 814
9601.48 842
9602.41 846
9603.33 859
9604.26 855
9605.18 803
9606.11 904
9607.03 863
9607.96 866
9608.89 864
9609.81 930
9610.74 934
9611.66 838
9612.59 837
9613.51 835
9614.44 881
9615.37 967
9616.29 862
9617.22 926
9618.14 956
9619.07 914
9620.00 914
9620.92 853
9621.85 893
9622.77 954
9623.70 929
9624.63 879
9625.55 898
9626.48 953
9627.41 928
9628.33 902
9629.26 885
9630.19 939
9631.11 967
9632.04 905
9632.97 992
9633.89 1038
9634.82 989
9635.75 1047
9636.67 963
9637.60 1074
9638.53 1072
9639.45 1045
9640.38 1085
9641.31 1117
9642.23 1137
9643.16 1077
9644.09 1124
9645.02 1186
9645.94 1085
9646.87 1055
9647.80 1104
9648.73 1107
9649.65 1133
9650.58 1160
9651.51 1247
9652.44 1264
9653.36 1351
9654.29 1371
9655.22 1409
9656.15 1376
9657.08 1401
9658.00 1410
9658.93 1296
9659.86 1243
9660.79 1242
9661.72 1200
9662.64 1150
9663.57 1147
9664.50 1107
9665.43 1124
9666.36 1139
9667.28 1044
9668.21 1039
9669.14 1058
9670.07 1132
9671.00 1210
9671.93 1269
9672.86 1196
9673.78 1127
9674.71 1177
9675.64 1175
9676.57 1178
9677.50 1127
9678.43 1155
9679.36 1135
9680.29 1106
9681.21 1134
9682.14 1111
9683.07 1268
9684.00 1290
9684.93 1245
9685.86 1243
9686.79 1243
9687.72 1260
9688.65 1204
9689.58 1285
9690.51 1252
9691.44 1252
9692.37 1300
9693.30 1384
9694.23 1339
9695.16 1342
9696.09 1346
9697.02 1288
9697.94 1361
9698.87 1262
9699.80 1240
9700.73 1351
9701.66 1441
9702.59 1598
9703.52 1588
9704.45 1530
9705.39 1676
9706.32 1689
9707.25 1533
9708.18 1504
9709.11 1634
9710.04 1488
9710.97 1313
9711.90 1285
9712.83 1231
9713.76 1258
9714.69 1236
9715.62 1140
9716.55 1167
9717.48 1095
9718.41 1099
9719.34 1158
9720.27 1208
9721.21 1152
9722.14 1204
9723.07 1214
9724.00 1218
9724.93 1130
9725.86 1193
9726.79 1209
9727.72 1120
9728.65 1017
9729.59 1116
9730.52 1048
9731.45 1117
9732.38 1150
9733.31 1149
9734.24 1143
9735.17 1083
9736.11 1155
9737.04 1193
9737.97 1071
9738.90 1145
9739.83 1184
9740.77 1153
9741.70 1163
9742.63 1130
9743.56 1102
9744.49 1054
9745.43 1080
9746.36 1123
9747.29 1108
9748.22 1065
9749.15 1043
9750.09 1029
9751.02 980
9751.95 1019
9752.88 1070
9753.82 1024
9754.75 1000
9755.68 1090
9756.61 1064
9757.55 1080
9758.48 1031
9759.41 1003
9760.35 1035
9761.28 1036
9762.21 1043
9763.14 1031
9764.08 1063
9765.01 1071
9765.94 1065
9766.88 1111
9767.81 1147
9768.74 992
9769.68 1026
9770.61 1015
9771.54 1028
9772.48 1050
9773.41 1114
9774.34 1099
9775.28 1023
9776.21 1099
9777.14 1065
9778.08 1040
9779.01 1124
9779.94 1069
9780.88 1058
9781.81 1082
9782.75 1128
9783.68 1132
9784.61 1175
9785.55 1161
9786.48 1131
9787.42 1219
9788.35 1160
9789.28 1209
9790.22 1212
9791.15 1142
9792.09 1129
9793.02 1170
9793.96 1073
9794.89 1102
9795.83 1098
9796.76 1048
9797.69 961
9798.63 1026
9799.56 1008
9800.50 1001
9801.43 1021
9802.37 1038
9803.30 1040
9804.24 1086
9805.17 1070
9806.11 1040
9807.04 1044
9807.98 1034
9808.91 1135
9809.85 1056
9810.78 1046
9811.72 967
9812.65 986
9813.59 1004
9814.53 1005
9815.46 955
9816.40 948
9817.33 939
9818.27 939
9819.20 903
9820.14 933
9821.07 928
9822.01 990
9822.95 957
9823.88 900
9824.82 871
9825.75 934
9826.69 972
9827.63 891
9828.56 873
9829.50 852
9830.43 891
9831.37 937
9832.31 923
9833.24 902
9834.18 870
9835.12 970
9836.05 965
9836.99 914
9837.93 951
9838.86 908
9839.80 889
9840.73 874
9841.67 840
9842.61 914
9843.55 905
9844.48 910
9845.42 928
9846.36 977
9847.29 887
9848.23 936
9849.17 882
9850.10 831
9851.04 884
9851.98 838
9852.92 815
9853.85 928
9854.79 885
9855.73 848
9856.67 887
9857.60 892
9858.54 867
9859.48 838
9860.42 945
9861.35 935
9862.29 868
9863.23 910
9864.17 891
9865.10 878
9866.04 941
9866.98 862
9867.92 838
9868.86 822
9869.79 795
9870.73 856
9871.67 856
9872.61 910
9873.55 926
9874.48 863
9875.42 920
9876.36 954
9877.30 944
9878.24 833
9879.18 876
9880.12 936
9881.05 876
9881.99 921
9882.93 897
9883.87 917
9884.81 953
9885.75 891
9886.69 909
9887.63 887
9888.56 949
9889.50 955
9890.44 936
9891.38 860
9892.32 904
9893.26 920
9894.20 846
9895.14 837
9896.08 854
9897.02 863
9897.96 790
9898.90 878
9899.84 863
9900.77 855
9901.71 836
9902.65 874
9903.59 918
9904.53 909
9905.47 919
9906.41 929
9907.35 883
9908.29 912
9909.23 870
9910.17 939
9911.11 911
9912.05 866
9912.99 874
9913.93 891
9914.87 906
9915.81 937
9916.75 943
9917.69 983
9918.63 960
9919.57 956
9920.52 1011
9921.46 976
9922.40 936
9923.34 945
9924.28 921
9925.22 976
9926.16 949
9927.10 906
9928.04 985
9928.98 1122
9929.92 1296
9930.86 1432
9931.80 1544
9932.75 1629
9933.69 1641
9934.63 1589
9935.57 1593
9936.51 1412
9937.45 1344
9938.39 1252
9939.33 1169
9940.28 1081
9941.22 1103
9942.16 1004
9943.10 937
9944.04 1006
9944.98 925
9945.92 963
9946.87 931
9947.81 923
9948.75 938
9949.69 1010
9950.63 996
9951.58 996
9952.52 921
9953.46 860
9954.40 904
9955.34 916
9956.29 863
9957.23 858
9958.17 896
9959.11 861
9960.06 887
9961.00 922
9961.94 893
9962.88 872
9963.83 883
9964.77 836
9965.71 840
9966.65 825
9967.60 830
9968.54 905
9969.48 894
9970.42 890
9971.37 891
9972.31 1004
9973.25 938
9974.20 908
9975.14 878
9976.08 857
9977.03 828
9977.97 859
9978.91 983
9979.86 883
9980.80 902
9981.74 843
9982.69 815
9983.63 843
9984.57 821
9985.52 849
9986.46 832
9987.40 841
9988.35 833
9989.29 788
9990.23 855
9991.18 761
9992.12 744
9993.07 803
9994.01 808
9994.95 838
9995.90 846
9996.84 821
9997.79 847
9998.73 799
9999.67 797
10000.62 809
10001.56 788
10002.51 900
10003.45 827
10004.40 766
10005.34 738
10006.29 747
10007.23 876
10008.17 837
10009.12 784
10010.06 845
10011.01 775
10011.95 758
10012.90 764
10013.84 843
10014.79 803
10015.73 825
10016.68 800
10017.62 791
10018.57 850
10019.51 877
10020.46 854
10021.40 752
10022.35 752
10023.29 779
10024.24 744
10025.19 769
10026.13 750
10027.08 701
10028.02 793
10028.97 731
10029.91 836
10030.86 749
10031.80 697
10032.75 738
10033.70 746
10034.64 708
10035.59 721
10036.53 708
10037.48 761
10038.43 694
10039.37 702
10040.32 713
10041.26 668
10042.21 704
10043.16 792
10044.10 744
10045.05 670
10046.00 675
10046.94 717
10047.89 733
10048.84 723
10049.78 698
10050.73 676
10051.68 683
10052.62 657
10053.57 677
10054.52 759
10055.46 736
10056.41 621
10057.36 642
10058.30 648
10059.25 695
10060.20 671
10061.15 651
10062.09 677
10063.04 699
10063.99 693
10064.93 749
10065.88 700
10066.83 688
10067.78 674
10068.72 645
10069.67 658
10070.62 638
10071.57 647
10072.51 614
10073.46 622
10074.41 619
10075.36 661
10076.31 612
10077.25 626
10078.20 703
10079.15 648
10080.10 636
10081.05 601
10081.99 658
10082.94 696
10083.89 702
10084.84 681
10085.79 718
10086.74 699
10087.68 648
10088.63 673
10089.58 781
10090.53 655
10091.48 675
10092.43 650
10093.37 636
10094.32 646
10095.27 616
10096.22 596
10097.17 620
10098.12 585
10099.07 537
10100.02 619
10100.97 658
10101.91 603
10102.86 580
10103.81 647
10104.76 678
10105.71 627
10106.66 671
10107.61 698
10108.56 629
10109.51 583
10110.46 564
10111.41 636
10112.36 603
10113.31 601
10114.26 593
10115.21 577
10116.16 649
10117.11 606
10118.06 631
10119.01 611
10119.96 659
10120.91 589
10121.86 587
10122.81 632
10123.76 641
10124.71 571
10125.66 538
10126.61 602
10127.56 605
10128.51 622
10129.46 628
10130.41 620
10131.36 671
10132.31 586
10133.26 639
10134.21 584
10135.16 606
10136.11 623
10137.06 613
10138.01 605
10138.96 596
10139.91 601
10140.86 582
10141.82 583
10142.77 603
10143.72 616
10144.67 553
10145.62 555
10146.57 560
10147.52 586
10148.47 578
10149.42 611
10150.38 652
10151.33 554
10152.28 549
10153.23 622
10154.18 624
10155.13 585
10156.09 603
10157.04 633
10157.99 677
10158.94 590
10159.89 589
10160.84 580
10161.80 596
10162.75 655
10163.70 621
10164.65 550
10165.60 603
10166.56 589
10167.51 586
10168.46 633
10169.41 605
10170.36 661
10171.32 667
10172.27 654
10173.22 632
10174.17 591
10175.13 631
10176.08 669
10177.03 649
10177.98 585
10178.94 627
10179.89 644
10180.84 668
10181.80 664
10182.75 611
10183.70 650
10184.65 720
10185.61 622
10186.56 583
10187.51 565
10188.47 581
10189.42 665
10190.37 636
10191.33 616
10192.28 642
10193.23 699
10194.19 626
10195.14 646
10196.09 673
10197.05 673
10198.00 608
10198.95 662
10199.91 659
10200.86 702
10201.82 697
10202.77 672
10203.72 648
10204.68 664
10205.63 689
10206.58 629
10207.54 687
10208.49 698
10209.45 741
10210.40 723
10211.36 816
10212.31 709
10213.26 794
10214.22 757
10215.17 767
10216.13 790
10217.08 722
10218.04 717
10218.99 712
10219.94 688
10220.90 683
10221.85 698
10222.81 721
10223.76 668
10224.72 600
10225.67 662
10226.63 674
10227.58 623
10228.54 632
10229.49 626
10230.45 649
10231.40 646
10232.36 639
10233.31 714
10234.27 690
10235.22 605
10236.18 630
10237.14 650
10238.09 609
10239.05 653
10240.00 704
10240.96 662
10241.91 679
10242.87 645
10243.82 622
10244.78 626
10245.74 621
10246.69 670
10247.65 569
10248.60 573
10249.56 621
10250.52 612
10251.47 647
10252.43 619
10253.38 580
10254.34 651
10255.30 651
10256.25 695
10257.21 610
10258.17 585
10259.12 601
10260.08 590
10261.04 536
10261.99 585
10262.95 635
10263.91 621
10264.86 600
10265.82 567
10266.78 626
10267.73 607
10268.69 540
10269.65 570
10270.60 524
10271.56 615
10272.52 554
10273.47 607
10274.43 555
10275.39 545
10276.35 561
10277.30 550
10278.26 556
10279.22 598
10280.18 622
10281.13 608
10282.09 547
10283.05 614
10284.01 570
10284.96 586
10285.92 618
10286.88 573
10287.84 593
10288.79 578
10289.75 578
10290.71 575
10291.67 552
10292.63 508
10293.58 541
10294.54 561
10295.50 603
10296.46 568
10297.42 605
10298.38 534
10299.33 552
10300.29 548
10301.25 574
10302.21 543
10303.17 531
10304.13 605
10305.08 626
10306.04 563
10307.00 554
10307.96 539
10308.92 539
10309.88 547
10310.84 510
10311.80 560
10312.75 559
10313.71 586
10314.67 537
10315.63 499
10316.59 512
10317.55 522
10318.51 599
10319.47 550
10320.43 532
10321.39 573
10322.35 552
10323.31 555
10324.27 588
10325.23 534
10326.18 559
10327.14 561
10328.10 555
10329.06 589
10330.02 546
10330.98 561
10331.94 586
10332.90 541
10333.86 521
10334.82 572
10335.78 572
10336.74 527
10337.70 495
10338.66 477
10339.62 504
10340.58 562
10341.54 540
10342.50 531
10343.46 503
10344.43 488
10345.39 505
10346.35 485
10347.31 502
10348.27 516
10349.23 492
10350.19 550
10351.15 559
10352.11 541
10353.07 536
10354.03 569
10354.99 532
10355.95 528
10356.91 534
10357.88 508
10358.84 600
10359.80 570
10360.76 501
10361.72 537
10362.68 481
10363.64 506
10364.60 572
10365.57 554
10366.53 585
10367.49 557
10368.45 451
10369.41 500
10370.37 555
10371.34 514
10372.30 535
10373.26 491
10374.22 518
10375.18 567
10376.14 557
10377.11 555
10378.07 485
10379.03 519
10379.99 507
10380.95 522
10381.92 469
10382.88 498
10383.84 545
10384.80 451
10385.77 501
10386.73 540
10387.69 503
10388.65 495
10389.62 533
10390.58 503
10391.54 526
10392.50 486
10393.47 557
10394.43 515
10395.39 523
10396.35 508
10397.32 506
10398.28 560
10399.24 467
10400.21 534
10401.17 522
10402.13 514
10403.10 527
10404.06 525
10405.02 530
10405.99 548
10406.95 544
10407.91 524
10408.88 589
10409.84 545
10410.80 545
10411.77 551
10412.73 549
10413.69 565
10414.66 530
10415.62 576
10416.58 579
10417.55 520
10418.51 544
10419.48 595
10420.44 579
10421.40 618
10422.37 695
10423.33 722
10424.30 682
10425.26 684
10426.23 724
10427.19 707
10428.15 659
10429.12 619
10430.08 632
10431.05 603
10432.01 611
10432.98 640
10433.94 549
10434.91 537
10435.87 497
10436.83 531
10437.80 547
10438.76 512
10439.73 543
10440.69 526
10441.66 551
10442.62 489
10443.59 538
10444.55 512
10445.52 517
10446.48 535
10447.45 596
10448.41 497
10449.38 489
10450.35 487
10451.31 493
10452.28 515
10453.24 507
10454.21 539
10455.17 506
10456.14 518
10457.10 562
10458.07 589
10459.04 551
10460.00 519
10460.97 550
10461.93 555
10462.90 522
10463.87 549
10464.83 562
10465.80 563
10466.76 473
10467.73 475
10468.70 498
10469.66 556
10470.63 512
10471.59 535
10472.56 510
10473.53 533
10474.49 478
10475.46 449
10476.43 449
10477.39 481
10478.36 508
10479.33 495
10480.29 503
10481.26 501
10482.23 519
10483.19 496
10484.16 475
10485.13 527
10486.09 525
10487.06 524
10488.03 513
10489.00 467
10489.96 549
10490.93 552
10491.90 496
10492.87 547
10493.83 522
10494.80 483
10495.77 539
10496.73 475
10497.70 512
10498.67 508
10499.64 464
10500.61 499
10501.57 480
10502.54 503
10503.51 507
10504.48 535
10505.44 455
10506.41 520
10507.38 469
10508.35 475
10509.32 523
10510.28 498
10511.25 525
10512.22 528
10513.19 541
10514.16 505
10515.13 502
10516.09 533
10517.06 487
10518.03 528
10519.00 469
10519.97 474
10520.94 481
10521.91 482
10522.87 479
10523.84 450
10524.81 521
10525.78 462
10526.75 523
10527.72 490
10528.69 455
10529.66 505
10530.63 524
10531.59 534
10532.56 522
10533.53 514
10534.50 559
10535.47 553
10536.44 538
10537.41 489
10538.38 493
10539.35 522
10540.32 518
10541.29 520
10542.26 521
10543.23 504
10544.20 504
10545.17 506
10546.14 539
10547.11 503
10548.08 547
10549.05 514
10550.02 520
10550.99 522
10551.96 422
10552.93 544
10553.90 568
10554.87 516
10555.84 484
10556.81 510
10557.78 491
10558.75 525
10559.72 507
10560.69 502
10561.66 466
10562.63 541
10563.60 539
10564.57 595
10565.54 592
10566.51 613
10567.48 585
10568.45 620
10569.42 587
10570.40 598
10571.37 593
10572.34 558
10573.31 497
10574.28 522
10575.25 540
10576.22 502
10577.19 507
10578.16 441
10579.14 477
10580.11 515
10581.08 541
10582.05 514
10583.02 475
10583.99 476
10584.96 525
10585.94 464
10586.91 490
10587.88 499
10588.85 493
10589.82 496
10590.79 478
10591.77 510
10592.74 519
10593.71 481
10594.68 516
10595.65 506
10596.63 492
10597.60 521
10598.57 503
10599.54 474
10600.52 457
10601.49 455
10602.46 492
10603.43 461
10604.41 513
10605.38 495
10606.35 483
10607.32 496
10608.30 491
10609.27 452
10610.24 440
10611.21 429
10612.19 452
10613.16 472
10614.13 463
10615.11 502
10616.08 512
10617.05 455
10618.02 534
10619.00 520
10619.97 498
10620.94 474
10621.92 474
10622.89 484
10623.86 517
10624.84 505
10625.81 481
10626.78 469
10627.76 492
10628.73 479
10629.71 491
10630.68 465
10631.65 488
10632.63 474
10633.60 459
10634.57 473
10635.55 459
10636.52 444
10637.50 419
10638.47 467
10639.44 491
10640.42 462
10641.39 524
10642.37 496
10643.34 517
10644.31 484
10645.29 503
10646.26 500
10647.24 510
10648.21 492
10649.19 462
10650.16 516
10651.14 552
10652.11 542
10653.09 444
10654.06 451
10655.04 470
10656.01 427
10656.98 451
10657.96 483
10658.93 426
10659.91 472
10660.88 459
10661.86 441
10662.84 484
10663.81 505
10664.79 544
10665.76 481
10666.74 462
10667.71 490
10668.69 494
10669.66 466
10670.64 466
10671.61 408
10672.59 484
10673.56 460
10674.54 506
10675.52 468
10676.49 474
10677.47 460
10678.44 479
10679.42 566
10680.40 457
10681.37 504
10682.35 477
10683.32 475
10684.30 492
10685.28 455
10686.25 435
10687.23 432
10688.20 457
10689.18 496
10690.16 440
10691.13 409
10692.11 457
10693.09 427
10694.06 438
10695.04 480
10696.02 465
10696.99 431
10697.97 395
10698.95 474
10699.92 465
10700.90 431
10701.88 432
10702.85 534
10703.83 472
10704.81 429
10705.79 446
10706.76 445
10707.74 490
10708.72 491
10709.70 453
10710.67 395
10711.65 477
10712.63 476
10713.60 437
10714.58 421
10715.56 451
10716.54 444
10717.52 436
10718.49 395
10719.47 412
10720.45 455
10721.43 441
10722.40 450
10723.38 440
10724.36 448
10725.34 490
10726.32 493
10727.29 501
10728.27 445
10729.25 464
10730.23 439
10731.21 437
10732.19 398
10733.16 426
10734.14 405
10735.12 426
10736.10 455
10737.08 470
10738.06 431
10739.03 498
10740.01 452
10740.99 439
10741.97 399
10742.95 429
10743.93 469
10744.91 447
10745.89 455
10746.87 394
10747.84 397
10748.82 444
10749.80 421
10750.78 434
10751.76 419
10752.74 439
10753.72 419
10754.70 448
10755.68 420
10756.66 430
10757.64 448
10758.62 472
10759.60 455
10760.58 445
10761.56 453
10762.54 498
10763.52 456
10764.50 437
10765.48 479
10766.45 447
10767.43 450
10768.41 395
10769.39 434
10770.38 457
10771.36 454
10772.34 443
10773.32 413
10774.30 458
10775.28 470
10776.26 472
10777.24 449
10778.22 426
10779.20 429
10780.18 391
10781.16 468
10782.14 430
10783.12 438
10784.10 410
10785.08 429
10786.06 483
10787.04 428
10788.02 411
10789.00 446
10789.99 454
10790.97 459
10791.95 477
10792.93 458
10793.91 455
10794.89 467
10795.87 434
10796.85 418
10797.84 423
10798.82 445
10799.80 389
10800.78 428
10801.76 435
10802.74 414
10803.72 426
10804.71 429
10805.69 433
10806.67 400
10807.65 458
10808.63 466
10809.61 422
10810.60 454
10811.58 462
10812.56 478
10813.54 459
10814.52 474
10815.51 452
10816.49 470
10817.47 481
10818.45 468
10819.44 446
10820.42 457
10821.40 436
10822.38 451
10823.37 459
10824.35 393
10825.33 432
10826.31 459
10827.30 482
10828.28 492
10829.26 461
10830.24 506
10831.23 470
10832.21 470
10833.19 444
10834.18 379
10835.16 417
10836.14 455
10837.13 402
10838.11 426
10839.09 449
10840.07 468
10841.06 435
10842.04 418
10843.02 443
10844.01 464
10844.99 466
10845.98 450
10846.96 419
10847.94 440
10848.93 421
10849.91 454
10850.89 508
10851.88 470
10852.86 444
10853.84 463
10854.83 441
10855.81 473
10856.80 475
10857.78 490
10858.77 531
10859.75 492
10860.73 453
10861.72 452
10862.70 474
10863.69 445
10864.67 465
10865.66 451
10866.64 444
10867.62 457
10868.61 459
10869.59 455
10870.58 429
10871.56 494
10872.55 476
10873.53 498
10874.52 424
10875.50 470
10876.49 481
10877.47 447
10878.46 427
10879.44 501
10880.43 484
10881.41 506
10882.40 449
10883.38 456
10884.37 473
10885.35 495
10886.34 490
10887.32 499
10888.31 459
10889.29 433
10890.28 440
10891.27 445
10892.25 523
10893.24 540
10894.22 558
10895.21 510
10896.19 512
10897.18 523
10898.17 563
10899.15 539
10900.14 503
10901.12 488
10902.11 507
10903.10 620
10904.08 600
10905.07 525
10906.05 543
10907.04 528
10908.03 520
10909.01 581
10910.00 557
10910.99 562
10911.97 505
10912.96 592
10913.95 581
10914.93 546
10915.92 567
10916.91 560
10917.89 537
10918.88 576
10919.87 565
10920.85 573
10921.84 592
10922.83 618
10923.81 567
10924.80 558
10925.79 572
10926.78 628
10927.76 578
10928.75 570
10929.74 533
10930.73 525
10931.71 554
10932.70 595
10933.69 563
10934.68 568
10935.66 576
10936.65 535
10937.64 586
10938.63 575
10939.61 600
10940.60 562
10941.59 627
10942.58 582
10943.57 522
10944.55 586
10945.54 566
10946.53 607
10947.52 554
10948.51 616
10949.49 599
10950.48 577
10951.47 571
10952.46 609
10953.45 614
10954.44 633
10955.42 676
10956.41 698
10957.40 607
10958.39 709
10959.38 698
10960.37 729
10961.36 758
10962.34 758
10963.33 757
10964.32 686
10965.31 729
10966.30 746
10967.29 750
10968.28 710
10969.27 668
10970.26 676
10971.25 671
10972.24 647
10973.22 676
10974.21 671
10975.20 666
10976.19 587
10977.18 585
10978.17 628
10979.16 685
10980.15 708
10981.14 634
10982.13 646
10983.12 707
10984.11 744
10985.10 727
10986.09 739
10987.08 712
10988.07 753
10989.06 707
10990.05 715
10991.04 724
10992.03 752
10993.02 782
10994.01 686
10995.00 687
10995.99 736
10996.98 714
10997.97 711
10998.96 685
10999.95 715
11000.94 804
11001.93 833
11002.92 793
11003.92 878
11004.91 863
11005.90 855
11006.89 840
11007.88 853
11008.87 833
11009.86 893
11010.85 892
11011.84 870
11012.83 814
11013.82 731
11014.82 689
11015.81 660
11016.80 673
11017.79 687
11018.78 675
11019.77 674
11020.76 726
11021.76 673
11022.75 720
11023.74 741
11024.73 701
11025.72 704
11026.71 665
11027.70 664
11028.70 658
11029.69 649
11030.68 641
11031.67 557
11032.66 635
11033.66 671
11034.65 611
11035.64 551
11036.63 595
11037.62 631
11038.62 638
11039.61 627
11040.60 668
11041.59 605
11042.59 590
11043.58 630
11044.57 561
11045.56 615
11046.56 616
11047.55 603
11048.54 641
11049.53 622
11050.53 568
11051.52 555
11052.51 615
11053.51 587
11054.50 512
11055.49 539
11056.49 524
11057.48 544
11058.47 590
11059.46 622
11060.46 530
11061.45 634
11062.44 541
11063.44 548
11064.43 557
11065.42 559
11066.42 564
11067.41 648
11068.41 525
11069.40 541
11070.39 561
11071.39 525
11072.38 568
11073.37 567
11074.37 585
11075.36 532
11076.36 563
11077.35 542
11078.34 520
11079.34 592
11080.33 548
11081.33 532
11082.32 585
11083.31 589
11084.31 579
11085.30 590
11086.30 537
11087.29 544
11088.29 589
11089.28 567
11090.28 636
11091.27 572
11092.27 529
11093.26 553
11094.25 566
11095.25 581
11096.24 564
11097.24 557
11098.23 532
11099.23 525
11100.22 558
11101.22 528
11102.21 556
11103.21 568
11104.20 577
11105.20 533
11106.20 573
11107.19 531
11108.19 556
11109.18 534
11110.18 566
11111.17 507
11112.17 547
11113.16 527
11114.16 575
11115.15 566
11116.15 552
11117.15 553
11118.14 576
11119.14 555
11120.13 567
11121.13 573
11122.13 527
11123.12 604
11124.12 575
11125.11 558
11126.11 598
11127.11 604
11128.10 578
11129.10 592
11130.10 621
11131.09 645
11132.09 619
11133.09 614
11134.08 622
11135.08 588
11136.07 591
11137.07 573
11138.07 631
11139.07 624
11140.06 576
11141.06 525
11142.06 520
11143.05 520
11144.05 568
11145.05 584
11146.04 541
11147.04 520
11148.04 535
11149.04 564
11150.03 549
11151.03 544
11152.03 568
11153.02 563
11154.02 493
11155.02 553
11156.02 548
11157.01 561
11158.01 569
11159.01 568
11160.01 554
11161.01 554
11162.00 529
11163.00 494
11164.00 511
11165.00 525
11165.99 513
11166.99 538
11167.99 598
11168.99 525
11169.99 493
11170.99 551
11171.98 494
11172.98 479
11173.98 504
11174.98 561
11175.98 558
11176.98 504
11177.97 528
11178.97 521
11179.97 504
11180.97 482
11181.97 541
11182.97 496
11183.97 485
11184.96 563
11185.96 533
11186.96 523
11187.96 563
11188.96 516
11189.96 476
11190.96 505
11191.96 532
11192.96 472
11193.96 493
11194.96 477
11195.96 519
11196.95 494
11197.95 491
11198.95 528
11199.95 547
11200.95 459
11201.95 523
11202.95 506
11203.95 546
11204.95 536
11205.95 505
11206.95 518
11207.95 514
11208.95 457
11209.95 471
11210.95 508
11211.95 483
11212.95 486
11213.95 490
11214.95 478
11215.95 487
11216.95 527
11217.95 530
11218.95 587
11219.95 492
11220.95 472
11221.95 477
11222.95 520
11223.95 472
11224.95 458
11225.96 523
11226.96 512
11227.96 489
11228.96 489
11229.96 491
11230.96 482
11231.96 476
11232.96 501
11233.96 458
11234.96 462
11235.96 496
11236.97 520
11237.97 481
11238.97 508
11239.97 542
11240.97 574
11241.97 559
11242.97 516
11243.98 539
11244.98 519
11245.98 438
11246.98 439
11247.98 462
11248.98 493
11249.98 509
11250.99 502
11251.99 470
11252.99 506
11253.99 510
11254.99 450
11256.00 463
11257.00 453
11258.00 512
11259.00 479
11260.00 492
11261.01 518
11262.01 473
11263.01 476
11264.01 487
11265.02 505
11266.02 509
11267.02 502
11268.02 483
11269.03 544
11270.03 476
11271.03 497
11272.03 476
11273.04 517
11274.04 530
11275.04 509
11276.05 542
11277.05 500
11278.05 513
11279.05 517
11280.06 473
11281.06 507
11282.06 533
11283.07 530
11284.07 553
11285.07 572
11286.08 572
11287.08 553
11288.08 546
11289.09 544
11290.09 560
11291.09 532
11292.10 488
11293.10 524
11294.11 532
11295.11 509
11296.11 517
11297.12 579
11298.12 501
11299.13 522
11300.13 476
11301.13 472
11302.14 449
11303.14 487
11304.15 509
11305.15 508
11306.15 505
11307.16 553
11308.16 502
11309.17 489
11310.17 487
11311.18 494
11312.18 547
11313.18 469
11314.19 476
11315.19 552
11316.20 486
11317.20 526
11318.21 514
11319.21 535
11320.22 581
11321.22 548
11322.23 537
11323.23 542
11324.24 549
11325.24 468
11326.25 507
11327.25 453
11328.26 461
11329.26 502
11330.27 459
11331.27 440
11332.28 455
11333.29 494
11334.29 489
11335.30 491
11336.30 464
11337.31 485
11338.31 426
11339.32 456
11340.33 499
11341.33 492
11342.34 464
11343.34 514
11344.35 467
11345.35 513
11346.36 486
11347.37 458
11348.37 507
11349.38 471
11350.39 443
11351.39 424
11352.40 418
11353.40 416
11354.41 411
11355.42 440
11356.42 427
11357.43 512
11358.44 450
11359.44 447
11360.45 448
11361.46 508
11362.46 498
11363.47 464
11364.48 476
11365.48 485
11366.49 491
11367.50 444
11368.50 446
11369.51 444
11370.52 424
11371.53 449
11372.53 437
11373.54 515
11374.55 481
11375.56 475
11376.56 476
11377.57 413
11378.58 428
11379.59 439
11380.59 472
11381.60 483
11382.61 486
11383.62 477
11384.62 535
11385.63 529
11386.64 493
11387.65 468
11388.65 424
11389.66 446
11390.67 436
11391.68 457
11392.69 460
11393.69 485
11394.70 455
11395.71 458
11396.72 474
11397.73 492
11398.74 526
11399.74 468
11400.75 445
11401.76 444
11402.77 417
11403.78 456
11404.79 473
11405.80 435
11406.80 437
11407.81 459
11408.82 494
11409.83 509
11410.84 476
11411.85 447
11412.86 471
11413.87 451
11414.88 436
11415.89 461
11416.89 432
11417.90 442
11418.91 423
11419.92 423
11420.93 425
11421.94 486
11422.95 473
11423.96 479
11424.97 470
11425.98 500
11426.99 493
11428.00 465
11429.01 490
11430.02 484
11431.03 492
11432.04 475
11433.05 477
11434.06 472
11435.07 438
11436.08 482
11437.09 468
11438.10 422
11439.11 422
11440.12 469
11441.13 496
11442.14 502
11443.15 492
11444.16 493
11445.17 497
11446.18 511
11447.19 451
11448.20 470
11449.21 504
11450.22 502
11451.23 513
11452.24 497
11453.25 484
11454.27 536
11455.28 474
11456.29 444
11457.30 493
11458.31 469
11459.32 466
11460.33 493
11461.34 528
11462.35 548
11463.36 534
11464.38 537
11465.39 533
11466.40 477
11467.41 511
11468.42 546
11469.43 555
11470.44 501
11471.46 561
11472.47 507
11473.48 527
11474.49 565
11475.50 529
11476.52 527
11477.53 544
11478.54 554
11479.55 499
11480.56 545
11481.57 555
11482.59 568
11483.60 514
11484.61 545
11485.62 569
11486.64 508
11487.65 527
11488.66 540
11489.67 550
11490.69 533
11491.70 568
11492.71 549
11493.72 583
11494.74 543
11495.75 541
11496.76 600
11497.77 581
11498.79 532
11499.80 539
11500.81 500
11501.83 589
11502.84 556
11503.85 601
11504.86 584
11505.88 598
11506.89 543
11507.90 635
11508.92 573
11509.93 575
11510.94 540
11511.96 591
11512.97 570
11513.98 555
11515.00 648
11516.01 586
11517.02 608
11518.04 631
11519.05 627
11520.07 590
11521.08 650
11522.09 683
11523.11 650
11524.12 574
11525.13 603
11526.15 567
11527.16 561
11528.18 562
11529.19 561
11530.21 578
11531.22 624
11532.23 598
11533.25 567
11534.26 634
11535.28 629
11536.29 621
11537.31 600
11538.32 628
11539.34 661
11540.35 659
11541.36 630
11542.38 651
11543.39 733
11544.41 680
11545.42 664
11546.44 668
11547.45 616
11548.47 605
11549.48 634
11550.50 691
11551.51 656
11552.53 687
11553.54 697
11554.56 681
11555.57 687
11556.59 671
11557.61 756
11558.62 733
11559.64 637
11560.65 706
11561.67 740
11562.68 735
11563.70 734
11564.71 763
11565.73 720
11566.75 736
11567.76 748
11568.78 742
11569.79 751
11570.81 723
11571.83 763
11572.84 806
11573.86 750
11574.87 828
11575.89 782
11576.91 783
11577.92 780
11578.94 771
11579.96 807
11580.97 825
11581.99 810
11583.00 835
11584.02 845
11585.04 794
11586.05 817
11587.07 934
11588.09 898
11589.10 863
11590.12 856
11591.14 906
11592.16 976
11593.17 1001
11594.19 945
11595.21 1032
11596.22 1071
11597.24 999
11598.26 1019
11599.28 995
11600.29 1041
11601.31 1037
11602.33 1028
11603.34 1094
11604.36 1146
11605.38 1198
11606.40 1180
11607.41 1240
11608.43 1355
11609.45 1365
11610.47 1455
11611.49 1436
11612.50 1408
11613.52 1356
11614.54 1400
11615.56 1327
11616.58 1314
11617.59 1239
11618.61 1272
11619.63 1244
11620.65 1319
11621.67 1332
11622.68 1300
11623.70 1343
11624.72 1362
11625.74 1324
11626.76 1457
11627.78 1371
11628.79 1400
11629.81 1464
11630.83 1471
11631.85 1495
11632.87 1523
11633.89 1600
11634.91 1678
11635.93 1890
11636.94 2111
11637.96 2217
11638.98 2398
11640.00 2530
11641.02 2597
11642.04 2542
11643.06 2473
11644.08 2380
11645.10 2209
11646.12 2027
11647.14 1894
11648.16 1645
11649.17 1635
11650.19 1561
11651.21 1455
11652.23 1389
11653.25 1369
11654.27 1356
11655.29 1319
11656.31 1322
11657.33 1286
11658.35 1226
11659.37 1164
11660.39 1147
11661.41 1135
11662.43 1141
11663.45 1176
11664.47 1155
11665.49 1139
11666.51 1072
11667.53 1055
11668.55 1028
11669.57 1096
11670.59 1111
11671.61 1087
11672.63 1037
11673.65 1141
11674.67 1082
11675.70 1203
11676.72 1144
11677.74 1088
11678.76 1138
11679.78 1205
11680.80 1143
11681.82 1132
11682.84 1100
11683.86 1055
11684.88 1046
11685.90 990
11686.92 963
11687.95 885
11688.97 915
11689.99 947
11691.01 912
11692.03 933
11693.05 965
11694.07 924
11695.10 890
11696.12 853
11697.14 868
11698.16 863
11699.18 815
11700.20 847
11701.22 870
11702.25 882
11703.27 913
11704.29 862
11705.31 831
11706.33 891
11707.36 906
11708.38 927
11709.40 939
11710.42 909
11711.44 865
11712.47 926
11713.49 1064
11714.51 1030
11715.53 973
11716.56 947
11717.58 982
11718.60 984
11719.62 954
11720.65 993
11721.67 934
11722.69 913
11723.71 949
11724.74 977
11725.76 967
11726.78 986
11727.80 924
11728.83 890
11729.85 866
11730.87 866
11731.90 850
11732.92 845
11733.94 865
11734.97 904
11735.99 835
11737.01 862
11738.04 868
11739.06 860
11740.08 848
11741.11 808
11742.13 827
11743.15 866
11744.18 888
11745.20 869
11746.22 878
11747.25 870
11748.27 813
11749.30 807
11750.32 824
11751.34 796
11752.37 810
11753.39 758
11754.42 852
11755.44 861
11756.46 848
11757.49 800
11758.51 772
11759.54 769
11760.56 762
11761.58 819
11762.61 724
11763.63 710
11764.66 726
11765.68 736
11766.71 712
11767.73 709
11768.76 706
11769.78 663
11770.81 679
11771.83 695
11772.86 686
11773.88 724
11774.91 732
11775.93 726
11776.96 692
11777.98 692
11779.01 711
11780.03 720
11781.06 743
11782.08 703
11783.11 681
11784.13 678
11785.16 714
11786.18 750
11787.21 714
11788.23 720
11789.26 699
11790.28 704
11791.31 664
11792.34 678
11793.36 714
11794.39 689
11795.41 723
11796.44 674
11797.47 692
11798.49 632
11799.52 649
11800.54 620
11801.57 657
11802.60 632
11803.62 646
11804.65 622
11805.67 656
11806.70 614
11807.73 602
11808.75 624
11809.78 659
11810.81 660
11811.83 644
11812.86 612
11813.89 601
11814.91 648
11815.94 656
11816.97 606
11817.99 595
11819.02 591
11820.05 570
11821.07 591
11822.10 544
11823.13 563
11824.16 546
11825.18 595
11826.21 590
11827.24 603
11828.26 607
11829.29 632
11830.32 595
11831.35 603
11832.37 597
11833.40 539
11834.43 559
11835.46 551
11836.48 535
11837.51 591
11838.54 619
11839.57 607
11840.59 603
11841.62 606
11842.65 587
11843.68 546
11844.71 586
11845.73 545
11846.76 539
11847.79 542
11848.82 506
11849.85 641
11850.88 598
11851.90 514
11852.93 493
11853.96 525
11854.99 621
11856.02 592
11857.05 563
11858.07 540
11859.10 542
11860.13 605
11861.16 602
11862.19 506
11863.22 489
11864.25 478
11865.28 529
11866.30 594
11867.33 578
11868.36 584
11869.39 545
11870.42 609
11871.45 564
11872.48 571
11873.51 592
11874.54 589
11875.57 579
11876.60 565
11877.63 519
11878.65 524
11879.68 503
11880.71 543
11881.74 508
11882.77 534
11883.80 548
11884.83 615
11885.86 555
11886.89 502
11887.92 559
11888.95 533
11889.98 589
11891.01 570
11892.04 530
11893.07 549
11894.10 563
11895.13 564
11896.16 524
11897.19 494
11898.22 576
11899.25 603
11900.28 600
11901.31 516
11902.34 548
11903.38 517
11904.41 574
11905.44 616
11906.47 561
11907.50 526
11908.53 554
11909.56 572
11910.59 568
11911.62 657
11912.65 588
11913.68 600
11914.71 596
11915.75 609
11916.78 601
11917.81 543
11918.84 606
11919.87 563
11920.90 555
11921.93 542
11922.96 591
11924.00 594
11925.03 558
11926.06 534
11927.09 561
11928.12 599
11929.15 561
11930.18 550
11931.22 564
11932.25 564
11933.28 584
11934.31 568
11935.34 579
11936.38 615
11937.41 622
11938.44 640
11939.47 637
11940.50 645
11941.54 643
11942.57 658
11943.60 644
11944.63 581
11945.67 604
11946.70 602
11947.73 562
11948.76 596
11949.80 516
11950.83 537
11951.86 525
11952.89 511
11953.93 534
11954.96 507
11955.99 474
11957.02 575
11958.06 582
11959.09 516
11960.12 483
11961.16 511
11962.19 504
11963.22 523
11964.26 491
11965.29 504
11966.32 489
11967.36 538
11968.39 502
11969.42 481
11970.46 513
11971.49 514
11972.52 527
11973.56 549
11974.59 551
11975.62 473
11976.66 496
11977.69 559
11978.73 562
11979.76 493
11980.79 503
11981.83 569
11982.86 506
11983.89 524
11984.93 481
11985.96 448
11987.00 474
11988.03 527
11989.07 507
11990.10 539
11991.13 507
11992.17 574
11993.20 503
11994.24 508
11995.27 450
11996.31 489
11997.34 512
11998.38 518
11999.41 451
12000.45 497
12001.48 488
12002.51 451
12003.55 513
12004.58 496
12005.62 445
12006.65 494
12007.69 516
12008.72 486
12009.76 498
12010.80 532
12011.83 479
12012.87 516
12013.90 512
12014.94 497
12015.97 516
12017.01 496
12018.04 523
12019.08 558
12020.11 533
12021.15 517
12022.19 491
12023.22 508
12024.26 526
12025.29 535
12026.33 559
12027.36 535
12028.40 516
12029.44 536
12030.47 512
12031.51 448
12032.54 458
12033.58 477
12034.62 503
12035.65 513
12036.69 539
12037.73 519
12038.76 518
12039.80 543
12040.84 556
12041.87 553
12042.91 454
12043.94 482
12044.98 523
12046.02 526
12047.06 519
12048.09 539
12049.13 544
12050.17 498
12051.20 519
12052.24 579
12053.28 503
12054.31 481
12055.35 479
12056.39 506
12057.43 478
12058.46 497
12059.50 509
12060.54 482
12061.57 539
12062.61 532
12063.65 570
12064.69 497
12065.72 481
12066.76 500
12067.80 495
12068.84 529
12069.88 485
12070.91 483
12071.95 512
12072.99 513
12074.03 521
12075.06 535
12076.10 552
12077.14 499
12078.18 479
12079.22 483
12080.26 503
12081.29 512
12082.33 501
12083.37 446
12084.41 537
12085.45 508
12086.49 543
12087.52 497
12088.56 571
12089.60 578
12090.64 532
12091.68 505
12092.72 509
12093.76 516
12094.79 540
12095.83 534
12096.87 470
12097.91 480
12098.95 470
12099.99 498
12101.03 505
12102.07 507
12103.11 558
12104.15 531
12105.19 532
12106.22 525
12107.26 555
12108.30 505
12109.34 564
12110.38 568
12111.42 520
12112.46 533
12113.50 525
12114.54 551
12115.58 508
12116.62 509
12117.66 503
12118.70 506
12119.74 468
12120.78 509
12121.82 478
12122.86 515
12123.90 522
12124.94 495
12125.98 472
12127.02 472
12128.06 531
12129.10 515
12130.14 515
12131.18 485
12132.22 449
12133.26 466
12134.30 438
12135.34 455
12136.38 479
12137.42 464
12138.47 492
12139.51 483
12140.55 452
12141.59 479
12142.63 494
12143.67 482
12144.71 435
12145.75 452
12146.79 476
12147.83 469
12148.87 480
12149.92 437
12150.96 486
12152.00 450
12153.04 438
12154.08 443
12155.12 457
12156.16 455
12157.21 462
12158.25 438
12159.29 442
12160.33 406
12161.37 502
12162.41 459
12163.46 439
12164.50 434
12165.54 411
12166.58 424
12167.62 431
12168.67 453
12169.71 455
12170.75 407
12171.79 453
12172.83 476
12173.88 457
12174.92 424
12175.96 473
12177.00 457
12178.05 473
12179.09 414
12180.13 423
12181.17 414
12182.22 475
12183.26 435
12184.30 445
12185.34 434
12186.39 438
12187.43 474
12188.47 488
12189.51 489
12190.56 451
12191.60 417
12192.64 442
12193.69 423
12194.73 407
12195.77 462
12196.82 461
12197.86 417
12198.90 440
12199.95 475
12200.99 464
12202.03 465
12203.08 426
12204.12 414
12205.16 433
12206.21 439
12207.25 397
12208.29 390
12209.34 408
12210.38 483
12211.43 433
12212.47 412
12213.51 412
12214.56 396
12215.60 411
12216.65 458
12217.69 411
12218.73 437
12219.78 432
12220.82 449
12221.87 423
12222.91 421
12223.96 422
12225.00 431
12226.04 405
12227.09 443
12228.13 428
12229.18 428
12230.22 449
12231.27 425
12232.31 446
12233.36 432
12234.40 452
12235.45 504
12236.49 420
12237.54 402
12238.58 387
12239.63 425
12240.67 421
12241.72 406
12242.76 476
12243.81 439
12244.85 380
12245.90 436
12246.94 419
12247.99 413
12249.03 424
12250.08 452
12251.12 392
12252.17 452
12253.22 470
12254.26 448
12255.31 451
12256.35 488
12257.40 435
12258.44 419
12259.49 411
12260.54 435
12261.58 446
12262.63 397
12263.67 413
12264.72 409
12265.77 416
12266.81 452
12267.86 422
12268.91 419
12269.95 445
12271.00 440
12272.04 429
12273.09 400
12274.14 432
12275.18 409
12276.23 423
12277.28 441
12278.32 433
12279.37 462
12280.42 419
12281.46 380
12282.51 377
12283.56 428
12284.61 362
12285.65 377
12286.70 407
12287.75 376
12288.79 431
12289.84 429
12290.89 421
12291.94 399
12292.98 415
12294.03 380
12295.08 360
12296.13 374
12297.17 396
12298.22 405
12299.27 404
12300.32 419
12301.36 388
12302.41 391
12303.46 410
12304.51 406
12305.55 381
12306.60 332
12307.65 367
12308.70 393
12309.75 392
12310.79 416
12311.84 383
12312.89 376
12313.94 395
12314.99 377
12316.04 387
12317.08 359
12318.13 377
12319.18 388
12320.23 408
12321.28 413
12322.33 375
12323.37 377
12324.42 388
12325.47 386
12326.52 390
12327.57 371
12328.62 361
12329.67 356
12330.72 359
12331.77 351
12332.81 379
12333.86 387
12334.91 380
12335.96 335
12337.01 338
12338.06 369
12339.11 361
12340.16 367
12341.21 381
12342.26 375
12343.31 401
12344.36 363
12345.41 350
12346.46 413
12347.51 388
12348.56 420
12349.61 342
12350.65 373
12351.70 409
12352.75 370
12353.80 372
12354.85 369
12355.90 384
12356.95 351
12358.00 392
12359.05 438
12360.11 386
12361.16 349
12362.21 361
12363.26 365
12364.31 383
12365.36 371
12366.41 370
12367.46 392
12368.51 393
12369.56 452
12370.61 377
12371.66 395
12372.71 400
12373.76 368
12374.81 395
12375.86 384
12376.91 438
12377.97 393
12379.02 419
12380.07 420
12381.12 403
12382.17 424
12383.22 413
12384.27 413
12385.32 386
12386.37 368
12387.43 391
12388.48 423
12389.53 380
12390.58 400
12391.63 425
12392.68 399
12393.74 372
12394.79 370
12395.84 415
12396.89 442
12397.94 413
12398.99 418
12400.05 441
12401.10 441
12402.15 423
12403.20 394
12404.25 379
12405.31 351
12406.36 367
12407.41 438
12408.46 393
12409.51 384
12410.57 380
12411.62 402
12412.67 391
12413.72 405
12414.78 383
12415.83 403
12416.88 385
12417.93 424
12418.99 401
12420.04 443
12421.09 463
12422.15 429
12423.20 413
12424.25 435
12425.30 400
12426.36 401
12427.41 445
12428.46 386
12429.52 436
12430.57 386
12431.62 379
12432.68 347
12433.73 400
12434.78 397
12435.84 354
12436.89 384
12437.94 403
12439.00 380
12440.05 403
12441.10 393
12442.16 392
12443.21 402
12444.27 417
12445.32 431
12446.37 438
12447.43 410
12448.48 426
12449.54 388
12450.59 422
12451.64 419
12452.70 394
12453.75 416
12454.81 453
12455.86 443
12456.91 423
12457.97 389
12459.02 438
12460.08 401
12461.13 379
12462.19 387
12463.24 406
12464.30 414
12465.35 434
12466.41 418
12467.46 405
12468.52 434
12469.57 436
12470.63 450
12471.68 423
12472.73 447
12473.79 394
12474.85 427
12475.90 388
12476.96 442
12478.01 431
12479.07 437
12480.12 434
12481.18 448
12482.23 456
12483.29 473
12484.34 465
12485.40 482
12486.45 463
12487.51 455
12488.57 481
12489.62 479
12490.68 483
12491.73 506
12492.79 478
12493.84 533
12494.90 550
12495.96 598
12497.01 596
12498.07 642
12499.12 646
12500.18 690
12501.24 760
12502.29 744
12503.35 751
12504.41 784
12505.46 786
12506.52 751
12507.57 722
12508.63 656
12509.69 572
12510.74 588
12511.80 582
12512.86 518
12513.91 574
12514.97 529
12516.03 459
12517.08 467
12518.14 489
12519.20 464
12520.26 469
12521.31 495
12522.37 433
12523.43 403
12524.48 409
12525.54 446
12526.60 472
12527.66 470
12528.71 450
12529.77 474
12530.83 477
12531.89 504
12532.94 416
12534.00 461
12535.06 566
12536.12 498
12537.17 516
12538.23 468
12539.29 488
12540.35 481
12541.41 494
12542.46 491
12543.52 487
12544.58 490
12545.64 504
12546.70 444
12547.75 434
12548.81 458
12549.87 479
12550.93 461
12551.99 454
12553.05 455
12554.10 434
12555.16 446
12556.22 466
12557.28 471
12558.34 476
12559.40 463
12560.46 435
12561.51 437
12562.57 434
12563.63 465
12564.69 492
12565.75 501
12566.81 464
12567.87 482
12568.93 524
12569.99 477
12571.04 452
12572.10 503
12573.16 522
12574.22 554
12575.28 576
12576.34 576
12577.40 614
12578.46 620
12579.52 628
12580.58 631
12581.64 687
12582.70 685
12583.76 646
12584.82 699
12585.88 674
12586.94 625
12588.00 630
12589.06 607
12590.12 654
12591.18 591
12592.24 501
12593.30 562
12594.36 534
12595.42 513
12596.48 483
12597.54 494
12598.60 509
12599.66 516
12600.72 451
12601.78 482
12602.84 471
12603.90 513
12604.96 506
12606.02 515
12607.08 478
12608.14 500
12609.20 496
12610.27 463
12611.33 471
12612.39 467
12613.45 447
12614.51 460
12615.57 440
12616.63 482
12617.69 527
12618.75 512
12619.81 496
12620.88 448
12621.94 498
12623.00 489
12624.06 499
12625.12 498
12626.18 469
12627.24 532
12628.31 522
12629.37 474
12630.43 508
12631.49 453
12632.55 449
12633.61 439
12634.68 404
12635.74 467
12636.80 435
12637.86 476
12638.92 439
12639.99 477
12641.05 443
12642.11 411
12643.17 382
12644.23 393
12645.30 405
12646.36 411
12647.42 446
12648.48 436
12649.55 467
12650.61 461
12651.67 483
12652.73 437
12653.80 425
12654.86 436
12655.92 445
12656.99 465
12658.05 479
12659.11 471
12660.17 463
12661.24 466
12662.30 495
12663.36 558
12664.43 510
12665.49 461
12666.55 491
12667.62 479
12668.68 471
12669.74 433
12670.81 420
12671.87 444
12672.93 420
12674.00 481
12675.06 449
12676.12 432
12677.19 395
12678.25 425
12679.31 460
12680.38 434
12681.44 414
12682.51 364
12683.57 366
12684.63 421
12685.70 411
12686.76 443
12687.83 410
12688.89 416
12689.95 394
12691.02 385
12692.08 440
12693.15 400
12694.21 378
12695.28 391
12696.34 367
12697.40 347
12698.47 421
12699.53 400
12700.60 376
12701.66 385
12702.73 397
12703.79 374
12704.86 381
12705.92 362
12706.99 343
12708.05 365
12709.12 358
12710.18 376
12711.25 388
12712.31 410
12713.38 347
12714.44 321
12715.51 355
12716.57 370
12717.64 381
12718.70 337
12719.77 354
12720.83 396
12721.90 419
12722.97 369
12724.03 351
12725.10 351
12726.16 432
12727.23 392
12728.29 340
12729.36 322
12730.43 413
12731.49 405
12732.56 395
12733.62 342
12734.69 357
12735.76 326
12736.82 347
12737.89 366
12738.95 376
12740.02 356
12741.09 393
12742.15 371
12743.22 336
12744.29 372
12745.35 368
12746.42 366
12747.49 389
12748.55 397
12749.62 362
12750.69 320
12751.75 322
12752.82 349
12753.89 369
12754.95 375
12756.02 355
12757.09 346
12758.15 383
12759.22 375
12760.29 352
12761.36 364
12762.42 320
12763.49 335
12764.56 322
12765.62 284
12766.69 329
12767.76 376
12768.83 357
12769.89 286
12770.96 313
12772.03 375
12773.10 350
12774.17 320
12775.23 291
12776.30 321
12777.37 348
12778.44 352
12779.50 324
12780.57 308
12781.64 336
12782.71 331
12783.78 315
12784.84 324
12785.91 310
12786.98 337
12788.05 306
12789.12 327
12790.19 346
12791.25 309
12792.32 326
12793.39 341
12794.46 357
12795.53 324
12796.60 277
12797.67 302
12798.73 309
12799.80 338
12800.87 355
12801.94 305
12803.01 288
12804.08 277
12805.15 319
12806.22 301
12807.29 297
12808.36 288
12809.42 290
12810.49 279
12811.56 284
12812.63 318
12813.70 322
12814.77 292
12815.84 316
12816.91 322
12817.98 278
12819.05 325
12820.12 378
12821.19 336
12822.26 297
12823.33 291
12824.40 307
12825.47 341
12826.54 323
12827.61 317
12828.68 302
12829.75 292
12830.82 285
12831.89 267
12832.96 324
12834.03 295
12835.10 278
12836.17 312
12837.24 322
12838.31 301
12839.38 318
12840.45 344
12841.52 318
12842.59 282
12843.66 284
12844.73 350
12845.80 300
12846.87 280
12847.95 293
12849.02 316
12850.09 317
12851.16 271
12852.23 316
12853.30 297
12854.37 309
12855.44 288
12856.51 307
12857.58 300
12858.66 304
12859.73 314
12860.80 297
12861.87 294
12862.94 269
12864.01 300
12865.08 283
12866.16 309
12867.23 283
12868.30 272
12869.37 269
12870.44 308
12871.51 278
12872.59 283
12873.66 322
12874.73 327
12875.80 307
12876.87 320
12877.95 292
12879.02 259
12880.09 309
12881.16 301
12882.23 255
12883.31 271
12884.38 277
12885.45 300
12886.52 258
12887.60 267
12888.67 331
12889.74 301
12890.81 269
12891.89 300
12892.96 308
12894.03 272
12895.11 260
12896.18 264
12897.25 236
12898.32 265
12899.40 254
12900.47 268
12901.54 273
12902.62 275
12903.69 254
12904.76 255
12905.84 266
12906.91 289
12907.98 289
12909.06 276
12910.13 249
12911.20 249
12912.28 298
12913.35 289
12914.42 257
12915.50 265
12916.57 284
12917.64 259
12918.72 284
12919.79 289
12920.87 301
12921.94 299
12923.01 268
12924.09 319
12925.16 273
12926.24 270
12927.31 261
12928.38 280
12929.46 280
12930.53 298
12931.61 256
12932.68 237
12933.76 286
12934.83 300
12935.90 259
12936.98 282
12938.05 266
12939.13 295
12940.20 260
12941.28 284
12942.35 286
12943.43 290
12944.50 306
12945.58 280
12946.65 298
12947.73 307
12948.80 326
12949.88 308
12950.95 279
12952.03 248
12953.10 221
12954.18 281
12955.25 261
12956.33 239
12957.40 303
12958.48 293
12959.55 284
12960.63 263
12961.70 267
12962.78 270
12963.86 267
12964.93 265
12966.01 271
12967.08 292
12968.16 310
12969.24 236
12970.31 286
12971.39 278
12972.46 236
12973.54 289
12974.62 267
12975.69 294
12976.77 268
12977.84 262
12978.92 290
12980.00 267
12981.07 273
12982.15 290
12983.23 298
12984.30 287
12985.38 263
12986.46 259
12987.53 307
12988.61 278
12989.69 286
12990.76 275
12991.84 265
12992.92 278
12993.99 281
12995.07 281
12996.15 302
12997.22 294
12998.30 285
12999.38 261
13000.45 318
13001.53 287
13002.61 287
13003.69 272
13004.76 303
13005.84 279
13006.92 308
13008.00 333
13009.07 313
13010.15 318
13011.23 292
13012.31 312
13013.38 286
13014.46 298
13015.54 271
13016.62 312
13017.70 291
13018.77 291
13019.85 304
13020.93 310
13022.01 272
13023.09 297
13024.16 312
13025.24 286
13026.32 306
13027.40 286
13028.48 310
13029.56 342
13030.63 318
13031.71 331
13032.79 298
13033.87 305
13034.95 332
13036.03 343
13037.11 335
13038.18 332
13039.26 290
13040.34 295
13041.42 265
13042.50 293
13043.58 286
13044.66 338
13045.74 336
13046.82 331
13047.89 285
13048.97 306
13050.05 334
13051.13 318
13052.21 328
13053.29 324
13054.37 267
13055.45 296
13056.53 311
13057.61 296
13058.69 297
13059.77 293
13060.85 296
13061.93 295
13063.01 300
13064.09 317
13065.17 315
13066.25 341
13067.33 280
13068.41 263
13069.49 305
13070.57 306
13071.65 307
13072.73 296
13073.81 297
13074.89 281
13075.97 295
13077.05 337
13078.13 280
13079.21 293
13080.29 310
13081.37 304
13082.45 311
13083.53 348
13084.61 298
13085.69 272
13086.77 278
13087.85 291
13088.94 278
13090.02 329
13091.10 314
13092.18 282
13093.26 342
13094.34 341
13095.42 330
13096.50 295
13097.58 277
13098.66 320
13099.75 318
13100.83 296
13101.91 298
13102.99 352
13104.07 338
13105.15 312
13106.23 309
13107.32 300
13108.40 322
13109.48 319
13110.56 305
13111.64 272
13112.72 279
13113.81 303
13114.89 319
13115.97 290
13117.05 342
13118.13 297
13119.22 284
13120.30 310
13121.38 306
13122.46 276
13123.55 294
13124.63 303
13125.71 295
13126.79 278
13127.88 304
13128.96 282
13130.04 293
13131.12 298
13132.21 327
13133.29 313
13134.37 312
13135.45 338
13136.54 334
13137.62 287
13138.70 273
13139.79 253
13140.87 271
13141.95 295
13143.03 297
13144.12 274
13145.20 303
13146.28 275
13147.37 317
13148.45 304
13149.53 321
13150.62 290
13151.70 259
13152.78 295
13153.87 296
13154.95 253
13156.03 263
13157.12 285
13158.20 266
13159.29 280
13160.37 307
13161.45 274
13162.54 273
13163.62 269
13164.71 306
13165.79 289
13166.87 304
13167.96 318
13169.04 288
13170.13 271
13171.21 303
13172.29 281
13173.38 281
13174.46 301
13175.55 282
13176.63 286
13177.72 314
13178.80 292
13179.89 259
13180.97 298
13182.06 285
13183.14 254
13184.22 313
13185.31 296
13186.39 318
13187.48 285
13188.56 302
13189.65 277
13190.73 240
13191.82 292
13192.90 304
13193.99 290
13195.07 306
13196.16 257
13197.25 262
13198.33 278
13199.42 287
13200.50 307
13201.59 274
13202.67 276
13203.76 320
13204.84 302
13205.93 282
13207.02 288
13208.10 277
13209.19 261
13210.27 284
13211.36 280
13212.44 256
13213.53 262
13214.62 302
13215.70 262
13216.79 231
13217.88 256
13218.96 292
13220.05 262
13221.13 287
13222.22 264
13223.31 298
13224.39 245
13225.48 277
13226.57 303
13227.65 295
13228.74 255
13229.83 234
13230.91 283
13232.00 335
13233.09 278
13234.17 273
13235.26 259
13236.35 267
13237.43 293
13238.52 260
13239.61 230
13240.70 247
13241.78 270
13242.87 317
13243.96 274
13245.04 262
13246.13 260
13247.22 262
13248.31 275
13249.39 321
13250.48 284
13251.57 312
13252.66 281
13253.74 283
13254.83 291
13255.92 282
13257.01 252
13258.10 307
13259.18 282
13260.27 292
13261.36 297
13262.45 296
13263.54 330
13264.62 298
13265.71 249
13266.80 287
13267.89 293
13268.98 267
13270.06 288
13271.15 291
13272.24 278
13273.33 290
13274.42 291
13275.51 281
13276.60 264
13277.68 258
13278.77 281
13279.86 249
13280.95 312
13282.04 280
13283.13 260
13284.22 264
13285.31 271
13286.39 263
13287.48 276
13288.57 276
13289.66 280
13290.75 308
13291.84 296
13292.93 271
13294.02 257
13295.11 273
13296.20 275
13297.29 304
13298.38 307
13299.47 326
13300.56 269
13301.65 319
13302.73 348
13303.82 302
13304.91 322
13306.00 264
13307.09 275
13308.18 333
13309.27 297
13310.36 295
13311.45 289
13312.54 292
13313.63 309
13314.72 307
13315.81 297
13316.90 229
13318.00 261
13319.09 273
13320.18 283
13321.27 301
13322.36 299
13323.45 280
13324.54 261
13325.63 282
13326.72 301
13327.81 287
13328.90 286
13329.99 274
13331.08 316
13332.17 296
13333.26 302
13334.35 338
13335.45 293
13336.54 274
13337.63 322
13338.72 287
13339.81 262
13340.90 303
13341.99 302
13343.08 289
13344.18 279
13345.27 331
13346.36 294
13347.45 325
13348.54 303
13349.63 275
13350.72 290
13351.82 323
13352.91 304
13354.00 306
13355.09 296
13356.18 285
13357.28 322
13358.37 300
13359.46 257
13360.55 291
13361.64 303
13362.74 318
13363.83 276
13364.92 284
13366.01 305
13367.10 327
13368.20 320
13369.29 309
13370.38 283
13371.47 288
13372.57 325
13373.66 313
13374.75 304
13375.84 301
13376.94 285
13378.03 280
13379.12 287
13380.22 288
13381.31 297
13382.40 301
13383.49 309
13384.59 326
13385.68 319
13386.77 287
13387.87 314
13388.96 292
13390.05 256
13391.15 271
13392.24 271
13393.33 266
13394.43 302
13395.52 307
13396.61 282
13397.71 317
13398.80 299
13399.90 324
13400.99 284
13402.08 271
13403.18 257
13404.27 326
13405.36 273
13406.46 273
13407.55 268
13408.65 261
13409.74 295
13410.83 272
13411.93 293
13413.02 255
13414.12 284
13415.21 288
13416.31 288
13417.40 331
13418.49 246
13419.59 250
13420.68 271
13421.78 288
13422.87 271
13423.97 249
13425.06 230
13426.16 278
13427.25 288
13428.35 274
13429.44 288
13430.54 307
13431.63 301
13432.73 273
13433.82 281
13434.92 300
13436.01 338
13437.11 309
13438.20 283
13439.30 290
13440.39 269
13441.49 307
13442.58 288
13443.68 250
13444.77 268
13445.87 258
13446.96 285
13448.06 295
13449.16 306
13450.25 273
13451.35 273
13452.44 305
13453.54 319
13454.64 316
13455.73 309
13456.83 304
13457.92 327
13459.02 319
13460.12 276
13461.21 301
13462.31 298
13463.40 306
13464.50 294
13465.60 300
13466.69 275
13467.79 278
13468.89 330
13469.98 296
13471.08 291
13472.18 284
13473.27 301
13474.37 322
13475.47 275
13476.56 307
13477.66 349
13478.76 300
13479.85 322
13480.95 295
13482.05 329
13483.14 279
13484.24 315
13485.34 309
13486.44 321
13487.53 306
13488.63 286
13489.73 286
13490.83 286
13491.92 300
13493.02 307
13494.12 331
13495.21 315
13496.31 313
13497.41 305
13498.51 302
13499.61 307
13500.70 330
13501.80 322
13502.90 289
13504.00 301
13505.10 328
13506.19 327
13507.29 323
13508.39 328
13509.49 328
13510.59 308
13511.68 313
13512.78 296
13513.88 291
13514.98 314
13516.08 335
13517.18 331
13518.27 302
13519.37 307
13520.47 306
13521.57 263
13522.67 259
13523.77 284
13524.87 317
13525.96 308
13527.06 261
13528.16 312
13529.26 315
13530.36 246
13531.46 288
13532.56 282
13533.66 276
13534.76 317
13535.86 269
13536.96 325
13538.05 308
13539.15 289
13540.25 300
13541.35 258
13542.45 317
13543.55 290
13544.65 292
13545.75 261
13546.85 259
13547.95 288
13549.05 299
13550.15 293
13551.25 288
13552.35 247
13553.45 250
13554.55 264
13555.65 259
13556.75 275
13557.85 278
13558.95 290
13560.05 242
13561.15 246
13562.25 275
13563.35 291
13564.45 292
13565.55 274
13566.65 298
13567.75 267
13568.85 286
13569.95 274
13571.05 269
13572.16 258
13573.26 298
13574.36 279
13575.46 271
13576.56 265
13577.66 269
13578.76 285
13579.86 294
13580.96 305
13582.06 277
13583.16 281
13584.27 264
13585.37 252
13586.47 299
13587.57 274
13588.67 276
13589.77 249
13590.87 283
13591.98 283
13593.08 278
13594.18 231
13595.28 243
13596.38 247
13597.48 240
13598.59 276
13599.69 275
13600.79 295
13601.89 281
13602.99 276
13604.10 288
13605.20 301
13606.30 302
13607.40 272
13608.50 285
13609.61 279
13610.71 275
13611.81 321
13612.91 322
13614.02 269
13615.12 249
13616.22 300
13617.32 322
13618.43 266
13619.53 290
13620.63 285
13621.73 271
13622.84 279
13623.94 280
13625.04 273
13626.14 257
13627.25 250
13628.35 318
13629.45 268
13630.56 249
13631.66 247
13632.76 281
13633.87 326
13634.97 301
13636.07 318
13637.18 316
13638.28 270
13639.38 291
13640.49 287
13641.59 292
13642.69 297
13643.80 284
13644.90 310
13646.00 287
13647.11 269
13648.21 313
13649.32 292
13650.42 267
13651.52 282
13652.63 278
13653.73 278
13654.84 286
13655.94 293
13657.04 294
13658.15 306
13659.25 295
13660.36 291
13661.46 258
13662.57 296
13663.67 290
13664.77 275
13665.88 267
13666.98 262
13668.09 266
13669.19 284
13670.30 295
13671.40 307
13672.51 278
13673.61 248
13674.72 266
13675.82 290
13676.93 278
13678.03 285
13679.14 240
13680.24 255
13681.35 299
13682.45 309
13683.56 274
13684.66 251
13685.77 281
13686.87 265
13687.98 261
13689.08 274
13690.19 254
13691.29 299
13692.40 345
13693.51 308
13694.61 264
13695.72 304
13696.82 312
13697.93 318
13699.03 323
13700.14 295
13701.25 284
13702.35 323
13703.46 321
13704.56 298
13705.67 314
13706.78 339
13707.88 317
13708.99 272
13710.10 281
13711.20 287
13712.31 306
13713.41 305
13714.52 307
13715.63 286
13716.73 280
13717.84 303
13718.95 302
13720.05 301
13721.16 316
13722.27 284
13723.37 321
13724.48 319
13725.59 313
13726.70 294
13727.80 322
13728.91 282
13730.02 312
13731.12 293
13732.23 310
13733.34 306
13734.45 310
13735.55 313
13736.66 311
13737.77 355
13738.87 352
13739.98 298
13741.09 322
13742.20 329
13743.31 392
13744.41 376
13745.52 307
13746.63 311
13747.74 388
13748.84 340
13749.95 315
13751.06 310
13752.17 315
13753.28 310
13754.38 305
13755.49 315
13756.60 331
13757.71 354
13758.82 340
13759.93 332
13761.03 307
13762.14 333
13763.25 321
13764.36 379
13765.47 357
13766.58 348
13767.68 331
13768.79 366
13769.90 375
13771.01 424
13772.12 382
13773.23 401
13774.34 398
13775.45 421
13776.56 414
13777.66 452
13778.77 437
13779.88 476
13780.99 493
13782.10 428
13783.21 414
13784.32 435
13785.43 453
13786.54 452
13787.65 441
13788.76 408
13789.87 425
13790.98 373
13792.09 335
13793.20 367
13794.31 347
13795.42 369
13796.52 361
13797.63 363
13798.74 326
13799.85 342
13800.96 324
13802.07 349
13803.18 326
13804.29 305
13805.40 328
13806.51 328
13807.63 324
13808.74 367
13809.85 328
13810.96 354
13812.07 321
13813.18 321
13814.29 347
13815.40 322
13816.51 324
13817.62 336
13818.73 415
13819.84 365
13820.95 369
13822.06 328
13823.17 338
13824.28 348
13825.40 326
13826.51 308
13827.62 342
13828.73 335
13829.84 317
13830.95 330
13832.06 314
13833.17 336
13834.28 324
13835.40 331
13836.51 314
13837.62 317
13838.73 313
13839.84 301
13840.95 338
13842.06 330
13843.18 325
13844.29 335
13845.40 293
13846.51 311
13847.62 348
13848.74 341
13849.85 302
13850.96 342
13852.07 305
13853.18 290
13854.30 304
13855.41 327
13856.52 323
13857.63 327
13858.74 359
13859.86 334
13860.97 356
13862.08 297
13863.19 345
13864.31 346
13865.42 318
13866.53 328
13867.64 332
13868.76 361
13869.87 303
13870.98 327
13872.10 346
13873.21 354
13874.32 339
13875.43 283
13876.55 324
13877.66 360
13878.77 316
13879.89 365
13881.00 369
13882.11 321
13883.23 322
13884.34 343
13885.45 324
13886.57 318
13887.68 328
13888.79 331
13889.91 365
13891.02 360
13892.13 336
13893.25 340
13894.36 323
13895.48 316
13896.59 338
13897.70 301
13898.82 310
13899.93 340
13901.05 336
13902.16 356
13903.27 382
13904.39 403
13905.50 381
13906.62 327
13907.73 299
13908.85 326
13909.96 372
13911.07 366
13912.19 329
13913.30 336
13914.42 318
13915.53 309
13916.65 329
13917.76 288
13918.88 312
13919.99 275
13921.11 282
13922.22 268
13923.34 291
13924.45 289
13925.57 337
13926.68 318
13927.80 308
13928.91 282
13930.03 345
13931.14 354
13932.26 362
13933.37 288
13934.49 319
13935.60 312
13936.72 284
13937.83 299
13938.95 317
13940.06 356
13941.18 309
13942.30 313
13943.41 332
13944.53 362
13945.64 311
13946.76 305
13947.87 332
13948.99 302
13950.11 302
13951.22 316
13952.34 292
13953.45 266
13954.57 293
13955.69 292
13956.80 322
13957.92 328
13959.04 318
13960.15 321
13961.27 284
13962.39 247
13963.50 275
13964.62 301
13965.73 283
13966.85 299
13967.97 307
13969.08 300
13970.20 269
13971.32 276
13972.44 269
13973.55 269
13974.67 248
13975.79 274
13976.90 285
13978.02 275
13979.14 287
13980.25 267
13981.37 306
13982.49 322
13983.61 304
13984.72 304
13985.84 331
13986.96 294
13988.08 279
13989.19 301
13990.31 308
13991.43 300
13992.55 283
13993.66 319
13994.78 303
13995.90 308
13997.02 318
13998.14 349
13999.25 298
14000.37 261
14001.49 255
14002.61 247
14003.73 299
14004.84 303
14005.96 324
14007.08 300
14008.20 327
14009.32 305
14010.44 255
14011.55 255
14012.67 266
14013.79 287
14014.91 292
14016.03 313
14017.15 305
14018.27 340
14019.38 326
14020.50 286
14021.62 256
14022.74 309
14023.86 317
14024.98 274
14026.10 254
14027.22 270
14028.34 267
14029.46 287
14030.57 281
14031.69 275
14032.81 282
14033.93 298
14035.05 350
14036.17 281
14037.29 281
14038.41 280
14039.53 266
14040.65 288
14041.77 279
14042.89 328
14044.01 319
14045.13 301
14046.25 286
14047.37 284
14048.49 303
14049.61 318
14050.73 320
14051.85 274
14052.97 307
14054.09 316
14055.21 297
14056.33 305
14057.45 322
14058.57 324
14059.69 324
14060.81 319
14061.93 290
14063.05 285
14064.17 302
14065.29 307
14066.41 289
14067.53 316
14068.65 344
14069.78 344
14070.90 313
14072.02 314
14073.14 346
14074.26 290
14075.38 300
14076.50 336
14077.62 308
14078.74 343
14079.86 362
14080.99 350
14082.11 324
14083.23 336
14084.35 345
14085.47 349
14086.59 350
14087.71 369
14088.84 351
14089.96 331
14091.08 346
14092.20 323
14093.32 355
14094.44 319
14095.57 355
14096.69 358
14097.81 364
14098.93 366
14100.05 343
14101.18 385
14102.30 390
14103.42 348
14104.54 381
14105.66 439
14106.79 391
14107.91 381
14109.03 362
14110.15 338
14111.28 323
14112.40 350
14113.52 363
14114.64 364
14115.77 382
14116.89 361
14118.01 369
14119.13 335
14120.26 336
14121.38 385
14122.50 318
14123.63 312
14124.75 335
14125.87 316
14126.99 312
14128.12 317
14129.24 311
14130.36 316
14131.49 305
14132.61 290
14133.73 289
14134.86 331
14135.98 310
14137.10 315
14138.23 318
14139.35 340
14140.47 330
14141.60 309
14142.72 335
14143.85 331
14144.97 276
14146.09 301
14147.22 333
14148.34 312
14149.47 337
14150.59 318
14151.71 278
14152.84 298
14153.96 315
14155.09 311
14156.21 340
14157.33 308
14158.46 313
14159.58 310
14160.71 280
14161.83 347
14162.96 362
14164.08 338
14165.21 275
14166.33 295
14167.45 295
14168.58 286
14169.70 234
14170.83 249
14171.95 279
14173.08 312
14174.20 283
14175.33 317
14176.45 304
14177.58 319
14178.70 307
14179.83 286
14180.95 301
14182.08 296
14183.20 283
14184.33 296
14185.46 297
14186.58 281
14187.71 304
14188.83 275
14189.96 309
14191.08 320
14192.21 307
14193.33 297
14194.46 277
14195.59 307
14196.71 288
14197.84 318
14198.96 302
14200.09 300
14201.22 292
14202.34 271
14203.47 251
14204.59 270
14205.72 296
14206.85 294
14207.97 256
14209.10 238
14210.23 286
14211.35 284
14212.48 289
14213.61 296
14214.73 311
14215.86 263
14216.99 273
14218.11 302
14219.24 298
14220.37 285
14221.49 308
14222.62 260
14223.75 298
14224.87 288
14226.00 249
14227.13 267
14228.25 265
14229.38 271
14230.51 275
14231.64 278
14232.76 261
14233.89 266
14235.02 239
14236.14 256
14237.27 314
14238.40 289
14239.53 315
14240.66 253
14241.78 259
14242.91 283
14244.04 313
14245.17 275
14246.29 269
14247.42 276
14248.55 307
14249.68 291
14250.81 290
14251.93 258
14253.06 256
14254.19 286
14255.32 264
14256.45 285
14257.57 259
14258.70 219
14259.83 278
14260.96 242
14262.09 255
14263.22 263
14264.34 257
14265.47 254
14266.60 247
14267.73 246
14268.86 258
14269.99 241
14271.12 265
14272.25 278
14273.37 238
14274.50 185
14275.63 271
14276.76 279
14277.89 266
14279.02 312
14280.15 255
14281.28 234
14282.41 221
14283.54 224
14284.67 249
14285.80 250
14286.92 234
14288.05 258
14289.18 265
14290.31 265
14291.44 260
14292.57 246
14293.70 246
14294.83 263
14295.96 256
14297.09 273
14298.22 281
14299.35 255
14300.48 211
14301.61 240
14302.74 249
14303.87 251
14305.00 252
14306.13 211
14307.26 247
14308.39 267
14309.52 284
14310.65 247
14311.78 228
14312.91 211
14314.04 226
14315.18 277
14316.31 236
14317.44 245
14318.57 233
14319.70 253
14320.83 270
14321.96 245
14323.09 261
14324.22 238
14325.35 274
14326.48 205
14327.61 223
14328.75 257
14329.88 272
14331.01 249
14332.14 232
14333.27 253
14334.40 229
14335.53 201
14336.66 222
14337.80 251
14338.93 264
14340.06 256
14341.19 229
14342.32 230
14343.45 232
14344.59 256
14345.72 236
14346.85 227
14347.98 229
14349.11 216
14350.24 238
14351.38 254
14352.51 265
14353.64 237
14354.77 250
14355.91 270
14357.04 270
14358.17 212
14359.30 238
14360.43 252
14361.57 240
14362.70 241
14363.83 201
14364.96 215
14366.10 220
14367.23 221
14368.36 237
14369.49 220
14370.63 246
14371.76 244
14372.89 223
14374.03 241
14375.16 220
14376.29 208
14377.42 191
14378.56 245
14379.69 232
14380.82 209
14381.96 274
14383.09 213
14384.22 246
14385.36 242
14386.49 285
14387.62 292
14388.76 258
14389.89 241
14391.02 221
14392.16 250
14393.29 236
14394.43 269
14395.56 243
14396.69 237
14397.83 254
14398.96 260
14400.09 245
14401.23 292
14402.36 222
14403.50 233
14404.63 248
14405.76 219
14406.90 239
14408.03 221
14409.17 248
14410.30 258
14411.44 229
14412.57 239
14413.70 256
14414.84 288
14415.97 276
14417.11 267
14418.24 278
14419.38 266
14420.51 289
14421.65 257
14422.78 285
14423.92 231
14425.05 272
14426.19 284
14427.32 255
14428.46 276
14429.59 268
14430.73 268
14431.86 250
14433.00 259
14434.13 257
14435.27 292
14436.40 280
14437.54 287
14438.67 273
14439.81 267
14440.95 266
14442.08 273
14443.22 285
14444.35 282
14445.49 320
14446.62 251
14447.76 220
14448.90 259
14450.03 277
14451.17 313
14452.30 319
14453.44 311
14454.58 296
14455.71 329
14456.85 315
14457.98 266
14459.12 276
14460.26 324
14461.39 330
14462.53 304
14463.67 279
14464.80 345
14465.94 348
14467.07 309
14468.21 340
14469.35 346
14470.48 332
14471.62 331
14472.76 339
14473.90 360
14475.03 338
14476.17 351
14477.31 359
14478.44 408
14479.58 392
14480.72 385
14481.85 356
14482.99 336
14484.13 380
14485.27 358
14486.40 357
14487.54 374
14488.68 386
14489.82 388
14490.95 352
14492.09 395
14493.23 382
14494.37 332
14495.50 310
14496.64 338
14497.78 329
14498.92 333
14500.05 309
14501.19 310
14502.33 269
14503.47 315
14504.61 289
14505.74 294
14506.88 295
14508.02 299
14509.16 293
14510.30 299
14511.44 285
14512.57 259
14513.71 301
14514.85 282
14515.99 299
14517.13 302
14518.27 291
14519.41 260
14520.54 288
14521.68 265
14522.82 272
14523.96 279
14525.10 287
14526.24 261
14527.38 262
14528.52 252
14529.65 275
14530.79 251
14531.93 220
14533.07 251
14534.21 257
14535.35 254
14536.49 263
14537.63 226
14538.77 234
14539.91 280
14541.05 294
14542.19 264
14543.33 286
14544.47 263
14545.61 252
14546.75 227
14547.89 248
14549.02 256
14550.16 254
14551.30 211
14552.44 275
14553.58 265
14554.72 276
14555.86 271
14557.00 245
14558.14 264
14559.29 247
14560.43 238
14561.57 274
14562.71 240
14563.85 248
14564.99 269
14566.13 240
14567.27 236
14568.41 216
14569.55 223
14570.69 237
14571.83 236
14572.97 256
14574.11 193
14575.25 229
14576.39 240
14577.53 250
14578.68 223
14579.82 235
14580.96 258
14582.10 242
14583.24 218
14584.38 276
14585.52 246
14586.66 255
14587.80 227
14588.95 245
14590.09 242
14591.23 222
14592.37 228
14593.51 256
14594.65 274
14595.79 258
14596.94 269
14598.08 268
14599.22 225
14600.36 225
14601.50 271
14602.65 322
14603.79 307
14604.93 258
14606.07 198
14607.21 257
14608.36 262
14609.50 281
14610.64 239
14611.78 273
14612.92 280
14614.07 269
14615.21 266
14616.35 256
14617.49 222
14618.64 251
14619.78 248
14620.92 266
14622.06 250
14623.21 288
14624.35 289
14625.49 243
14626.64 233
14627.78 242
14628.92 235
14630.06 253
14631.21 261
14632.35 249
14633.49 256
14634.64 254
14635.78 279
14636.92 257
14638.07 251
14639.21 234
14640.35 275
14641.50 261
14642.64 279
14643.78 279
14644.93 277
14646.07 245
14647.21 309
14648.36 254
14649.50 262
14650.65 261
14651.79 260
14652.93 273
14654.08 243
14655.22 252
14656.37 271
14657.51 237
14658.65 230
14659.80 223
14660.94 244
14662.09 252
14663.23 242
14664.37 222
14665.52 197
14666.66 254
14667.81 244
14668.95 227
14670.10 235
14671.24 208
14672.39 225
14673.53 255
14674.68 248
14675.82 243
14676.97 220
14678.11 235
14679.25 246
14680.40 238
14681.54 228
14682.69 217
14683.83 223
14684.98 236
14686.13 243
14687.27 222
14688.42 215
14689.56 225
14690.71 227
14691.85 230
14693.00 252
14694.14 241
14695.29 259
14696.43 232
14697.58 207
14698.72 253
14699.87 234
14701.02 241
14702.16 196
14703.31 207
14704.45 215
14705.60 225
14706.75 224
14707.89 201
14709.04 206
14710.18 192
14711.33 216
14712.48 205
14713.62 224
14714.77 225
14715.92 213
14717.06 240
14718.21 206
14719.35 213
14720.50 202
14721.65 244
14722.79 234
14723.94 220
14725.09 237
14726.23 252
14727.38 211
14728.53 185
14729.67 221
14730.82 211
14731.97 250
14733.12 250
14734.26 219
14735.41 220
14736.56 242
14737.70 248
14738.85 244
14740.00 186
14741.15 231
14742.29 229
14743.44 209
14744.59 201
14745.74 245
14746.88 240
14748.03 233
14749.18 184
14750.33 208
14751.47 236
14752.62 260
14753.77 221
14754.92 216
14756.07 230
14757.21 227
14758.36 215
14759.51 217
14760.66 201
14761.81 235
14762.95 261
14764.10 262
14765.25 286
14766.40 233
14767.55 190
14768.70 242
14769.84 248
14770.99 234
14772.14 246
14773.29 235
14774.44 250
14775.59 235
14776.74 238
14777.88 174
14779.03 229
14780.18 248
14781.33 232
14782.48 266
14783.63 238
14784.78 228
14785.93 238
14787.08 273
14788.22 243
14789.37 250
14790.52 239
14791.67 249
14792.82 241
14793.97 247
14795.12 234
14796.27 259
14797.42 249
14798.57 254
14799.72 291
14800.87 269
14802.02 264
14803.17 273
14804.32 285
14805.47 272
14806.62 271
14807.77 263
14808.92 257
14810.07 252
14811.22 238
14812.37 276
14813.52 249
14814.67 241
14815.82 260
14816.97 212
14818.12 213
14819.27 235
14820.42 228
14821.57 205
14822.72 194
14823.87 192
14825.02 175
14826.17 209
14827.32 227
14828.47 221
14829.62 226
14830.78 226
14831.93 206
14833.08 216
14834.23 244
14835.38 205
14836.53 195
14837.68 225
14838.83 208
14839.98 169
14841.13 201
14842.29 188
14843.44 181
14844.59 189
14845.74 212
14846.89 222
14848.04 187
14849.19 235
14850.35 251
14851.50 224
14852.65 201
14853.80 200
14854.95 197
14856.10 197
14857.26 218
14858.41 239
14859.56 202
14860.71 211
14861.86 197
14863.02 177
14864.17 186
14865.32 185
14866.47 163
14867.63 180
14868.78 176
14869.93 193
14871.08 222
14872.23 234
14873.39 173
14874.54 199
14875.69 232
14876.84 217
14878.00 223
14879.15 210
14880.30 183
14881.46 175
14882.61 205
14883.76 173
14884.91 185
14886.07 194
14887.22 193
14888.37 188
14889.53 205
14890.68 203
14891.83 189
14892.99 228
14894.14 185
14895.29 198
14896.45 163
14897.60 173
14898.75 188
14899.91 177
14901.06 183
14902.21 185
14903.37 189
14904.52 170
14905.67 192
14906.83 175
14907.98 207
14909.14 196
14910.29 215
14911.44 180
14912.60 196
14913.75 204
14914.91 234
14916.06 170
14917.21 200
14918.37 216
14919.52 213
14920.68 194
14921.83 177
14922.99 166
14924.14 185
14925.30 200
14926.45 194
14927.60 173
14928.76 170
14929.91 188
14931.07 206
14932.22 185
14933.38 171
14934.53 192
14935.69 193
14936.84 176
14938.00 181
14939.15 163
14940.31 188
14941.46 205
14942.62 169
14943.77 160
14944.93 213
14946.08 211
14947.24 200
14948.39 179
14949.55 188
14950.71 178
14951.86 173
14953.02 163
14954.17 195
14955.33 198
14956.48 170
14957.64 189
14958.80 186
14959.95 170
14961.11 153
14962.26 163
14963.42 210
14964.57 244
14965.73 208
14966.89 167
14968.04 172
14969.20 169
14970.36 171
14971.51 173
14972.67 198
14973.82 165
14974.98 183
14976.14 156
14977.29 182
14978.45 166
14979.61 182
14980.76 174
14981.92 173
14983.08 180
14984.23 184
14985.39 177
14986.55 183
14987.70 190
14988.86 168
14990.02 197
14991.18 174
14992.33 171
14993.49 167
14994.65 164
14995.80 169
14996.96 186
14998.12 170
14999.28 191
15000.43 194
15001.59 184
15002.75 154
15003.91 170
15005.06 160
15006.22 157
15007.38 135
15008.54 194
15009.69 209
15010.85 202
15012.01 177
15013.17 184
15014.33 168
15015.48 190
15016.64 196
15017.80 167
15018.96 170
15020.12 170
15021.27 185
15022.43 182
15023.59 164
15024.75 165
15025.91 157
15027.07 147
15028.23 160
15029.38 181
15030.54 190
15031.70 158
15032.86 134
15034.02 134
15035.18 161
15036.34 177
15037.49 163
15038.65 128
15039.81 190
15040.97 214
15042.13 173
15043.29 150
15044.45 159
15045.61 165
15046.77 151
15047.93 152
15049.09 161
15050.24 150
15051.40 146
15052.56 117
15053.72 149
15054.88 161
15056.04 163
15057.20 168
15058.36 128
15059.52 140
15060.68 147
15061.84 149
15063.00 174
15064.16 163
15065.32 177
15066.48 139
15067.64 158
15068.80 145
15069.96 157
15071.12 170
15072.28 132
15073.44 155
15074.60 168
15075.76 155
15076.92 141
15078.08 161
15079.24 186
15080.40 173
15081.56 157
15082.72 154
15083.89 129
15085.05 138
15086.21 161
15087.37 154
15088.53 148
15089.69 137
15090.85 155
15092.01 169
15093.17 167
15094.33 146
15095.49 146
15096.66 142
15097.82 159
15098.98 150
15100.14 184
15101.30 164
15102.46 162
15103.62 168
15104.78 178
15105.95 153
15107.11 154
15108.27 162
15109.43 147
15110.59 170
15111.75 158
15112.92 168
15114.08 169
15115.24 204
15116.40 161
15117.56 153
15118.73 142
15119.89 138
15121.05 128
15122.21 145
15123.37 149
15124.54 138
15125.70 146
15126.86 145
15128.02 137
15129.19 152
15130.35 163
15131.51 139
15132.67 144
15133.84 129
15135.00 119
15136.16 162
15137.32 156
15138.49 168
15139.65 157
15140.81 128
15141.97 130
15143.14 118
15144.30 158
15145.46 125
15146.63 123
15147.79 154
15148.95 145
15150.12 177
15151.28 162
15152.44 166
15153.61 150
15154.77 173
15155.93 179
15157.10 137
15158.26 144
15159.42 151
15160.59 164
15161.75 158
15162.91 144
15164.08 150
15165.24 153
15166.41 140
15167.57 154
15168.73 157
15169.90 156
15171.06 150
15172.23 140
15173.39 128
15174.55 162
15175.72 147
15176.88 154
15178.05 159
15179.21 122
15180.38 161
15181.54 169
15182.70 173
15183.87 178
15185.03 170
15186.20 142
15187.36 170
15188.53 131
15189.69 152
15190.86 151
15192.02 178
15193.19 163
15194.35 144
15195.52 152
15196.68 162
15197.85 181
15199.01 156
15200.18 182
15201.34 137
15202.51 159
15203.67 168
15204.84 183
15206.00 139
15207.17 164
15208.33 174
15209.50 170
15210.66 149
15211.83 153
15213.00 153
15214.16 139
15215.33 153
15216.49 140
15217.66 148
15218.82 136
15219.99 157
15221.16 147
15222.32 134
15223.49 151
15224.65 152
15225.82 136
15226.99 154
15228.15 141
15229.32 160
15230.49 192
15231.65 144
15232.82 152
15233.98 164
15235.15 163
15236.32 207
15237.48 200
15238.65 165
15239.82 143
15240.98 157
15242.15 139
15243.32 131
15244.48 147
15245.65 161
15246.82 186
15247.98 167
15249.15 157
15250.32 184
15251.49 162
15252.65 178
15253.82 148
15254.99 153
15256.16 141
15257.32 162
15258.49 148
15259.66 154
15260.82 168
15261.99 142
15263.16 128
15264.33 124
15265.49 132
15266.66 118
15267.83 142
15269.00 144
15270.17 156
15271.33 147
15272.50 161
15273.67 153
15274.84 131
15276.01 134
15277.17 162
15278.34 135
15279.51 150
15280.68 148
15281.85 163
15283.01 137
15284.18 164
15285.35 159
15286.52 139
15287.69 123
15288.86 150
15290.03 162
15291.19 164
15292.36 145
15293.53 150
15294.70 141
15295.87 131
15297.04 140
15298.21 132
15299.38 138
15300.54 144
15301.71 153
15302.88 141
15304.05 158
15305.22 139
15306.39 148
15307.56 150
15308.73 147
15309.90 154
15311.07 149
15312.24 144
15313.41 137
15314.58 121
15315.75 119
15316.92 126
15318.09 151
15319.25 160
15320.42 150
15321.59 123
15322.76 129
15323.93 188
15325.10 148
15326.27 157
15327.44 151
15328.61 152
15329.78 163
15330.95 137
15332.12 178
15333.29 141
15334.46 133
15335.64 152
15336.81 143
15337.98 136
15339.15 151
15340.32 144
15341.49 157
15342.66 160
15343.83 138
15345.00 132
15346.17 157
15347.34 161
15348.51 131
15349.68 141
15350.85 149
15352.02 179
15353.20 153
15354.37 136
15355.54 137
15356.71 145
15357.88 145
15359.05 128
15360.22 149
15361.39 138
15362.57 158
15363.74 130
15364.91 150
15366.08 140
15367.25 126
15368.42 132
15369.59 157
15370.77 116
15371.94 148
15373.11 135
15374.28 142
15375.45 135
15376.63 131
15377.80 148
15378.97 140
15380.14 128
15381.31 127
15382.49 131
15383.66 159
15384.83 130
15386.00 126
15387.17 150
15388.35 146
15389.52 145
15390.69 118
15391.86 146
15393.04 143
15394.21 124
15395.38 132
15396.55 143
15397.73 121
15398.90 121
15400.07 130
15401.25 135
15402.42 152
15403.59 136
15404.76 145
15405.94 154
15407.11 153
15408.28 177
15409.46 155
15410.63 126
15411.80 138
15412.98 174
15414.15 164
15415.32 146
15416.50 134
15417.67 136
15418.84 151
15420.02 147
15421.19 119
15422.36 113
15423.54 137
15424.71 136
15425.89 154
15427.06 137
15428.23 147
15429.41 154
15430.58 148
15431.76 155
15432.93 131
15434.10 140
15435.28 134
15436.45 127
15437.63 136
15438.80 147
15439.97 148
15441.15 158
15442.32 114
15443.50 141
15444.67 158
15445.85 126
15447.02 137
15448.20 142
15449.37 142
15450.55 142
15451.72 132
15452.89 125
15454.07 120
15455.24 132
15456.42 162
15457.59 145
15458.77 135
15459.94 135
15461.12 150
15462.30 171
15463.47 134
15464.65 117
15465.82 145
15467.00 158
15468.17 138
15469.35 155
15470.52 122
15471.70 131
15472.87 147
15474.05 180
15475.22 170
15476.40 124
15477.58 140
15478.75 121
15479.93 131
15481.10 135
15482.28 141
15483.46 135
15484.63 152
15485.81 176
15486.98 135
15488.16 134
15489.34 130
15490.51 151
15491.69 178
15492.87 141
15494.04 160
15495.22 136
15496.39 160
15497.57 149
15498.75 138
15499.92 150
15501.10 146
15502.28 156
15503.45 136
15504.63 144
15505.81 149
15506.98 142
15508.16 138
15509.34 130
15510.52 137
15511.69 146
15512.87 157
15514.05 140
15515.22 161
15516.40 134
15517.58 143
15518.76 133
15519.93 175
15521.11 135
15522.29 145
15523.47 126
15524.64 145
15525.82 151
15527.00 154
15528.18 126
15529.35 157
15530.53 155
15531.71 121
15532.89 145
15534.07 133
15535.24 135
15536.42 149
15537.60 150
15538.78 149
15539.96 164
15541.13 135
15542.31 115
15543.49 143
15544.67 169
15545.85 129
15547.03 124
15548.20 149
15549.38 150
15550.56 137
15551.74 125
15552.92 145
15554.10 144
15555.28 140
15556.45 144
15557.63 138
15558.81 168
15559.99 160
15561.17 147
15562.35 144
15563.53 147
15564.71 132
15565.89 141
15567.07 143
15568.24 135
15569.42 168
15570.60 175
15571.78 162
15572.96 153
15574.14 157
15575.32 180
15576.50 138
15577.68 177
15578.86 197
15580.04 149
15581.22 153
15582.40 135
15583.58 170
15584.76 161
15585.94 168
15587.12 160
15588.30 159
15589.48 158
15590.66 156
15591.84 163
15593.02 143
15594.20 173
15595.38 166
15596.56 162
15597.74 176
15598.92 150
15600.10 132
15601.28 156
15602.46 166
15603.64 160
15604.82 147
15606.00 155
15607.18 170
15608.36 177
15609.55 182
15610.73 161
15611.91 175
15613.09 143
15614.27 124
15615.45 146
15616.63 177
15617.81 162
15618.99 170
15620.17 146
15621.36 155
15622.54 172
15623.72 173
15624.90 185
15626.08 189
15627.26 193
15628.44 160
15629.63 167
15630.81 163
15631.99 162
15633.17 157
15634.35 162
15635.53 149
15636.72 163
15637.90 181
15639.08 163
15640.26 180
15641.44 143
15642.63 135
15643.81 147
15644.99 153
15646.17 178
15647.35 178
15648.54 180
15649.72 204
15650.90 190
15652.08 200
15653.27 200
15654.45 204
15655.63 215
15656.81 189
15658.00 194
15659.18 184
15660.36 170
15661.54 161
15662.73 185
15663.91 206
15665.09 197
15666.28 189
15667.46 211
15668.64 211
15669.82 179
15671.01 198
15672.19 197
15673.37 195
15674.56 206
15675.74 178
15676.92 205
15678.11 165
15679.29 192
15680.47 191
15681.66 163
15682.84 203
15684.03 191
15685.21 201
15686.39 222
15687.58 216
15688.76 206
15689.94 189
15691.13 177
15692.31 195
15693.50 199
15694.68 200
15695.86 208
15697.05 217
15698.23 208
15699.42 170
15700.60 190
15701.78 194
15702.97 183
15704.15 248
15705.34 193
15706.52 192
15707.71 188
15708.89 194
15710.08 183
15711.26 195
15712.45 226
15713.63 211
15714.81 191
15716.00 201
15717.18 206
15718.37 217
15719.55 237
15720.74 224
15721.92 237
15723.11 244
15724.29 247
15725.48 191
15726.66 196
15727.85 243
15729.04 218
15730.22 225
15731.41 207
15732.59 228
15733.78 252
15734.96 214
15736.15 212
15737.33 255
15738.52 218
15739.71 244
15740.89 228
15742.08 212
15743.26 252
15744.45 228
15745.63 210
15746.82 210
15748.01 229
15749.19 190
15750.38 234
15751.56 203
15752.75 209
15753.94 209
15755.12 234
15756.31 222
15757.50 189
15758.68 199
15759.87 221
15761.06 206
15762.24 181
15763.43 229
15764.62 216
15765.80 220
15766.99 224
15768.18 233
15769.36 236
15770.55 209
15771.74 193
15772.92 217
15774.11 234
15775.30 236
15776.48 187
15777.67 204
15778.86 210
15780.05 156
15781.23 154
15782.42 209
15783.61 206
15784.80 201
15785.98 218
15787.17 209
15788.36 219
15789.55 167
15790.73 201
15791.92 247
15793.11 199
15794.30 168
15795.48 204
15796.67 198
15797.86 177
15799.05 194
15800.24 178
15801.42 186
15802.61 190
15803.80 208
15804.99 176
15806.18 186
15807.37 173
15808.55 208
15809.74 204
15810.93 201
15812.12 209
15813.31 206
15814.50 182
15815.68 175
15816.87 171
15818.06 168
15819.25 176
15820.44 182
15821.63 198
15822.82 210
15824.01 175
15825.19 184
15826.38 191
15827.57 143
15828.76 174
15829.95 207
15831.14 173
15832.33 174
15833.52 150
15834.71 177
15835.90 195
15837.09 189
15838.28 177
15839.47 166
15840.66 189
15841.84 168
15843.03 152
15844.22 157
15845.41 169
15846.60 159
15847.79 169
15848.98 162
15850.17 171
15851.36 176
15852.55 181
15853.74 182
15854.93 172
15856.12 168
15857.31 149
15858.50 167
15859.69 181
15860.88 204
15862.07 207
15863.26 191
15864.46 197
15865.65 185
15866.84 150
15868.03 163
15869.22 167
15870.41 154
15871.60 168
15872.79 192
15873.98 186
15875.17 152
15876.36 162
15877.55 171
15878.74 201
15879.94 159
15881.13 167
15882.32 167
15883.51 176
15884.70 190
15885.89 175
15887.08 192
15888.27 196
15889.46 201
15890.66 177
15891.85 174
15893.04 158
15894.23 160
15895.42 155
15896.61 146
15897.81 180
15899.00 177
15900.19 198
15901.38 181
15902.57 171
15903.76 156
15904.96 169
15906.15 175
15907.34 191
15908.53 182
15909.72 141
15910.92 157
15912.11 147
15913.30 172
15914.49 166
15915.69 165
15916.88 169
15918.07 149
15919.26 134
15920.46 147
15921.65 177
15922.84 175
15924.03 147
15925.23 186
15926.42 200
15927.61 183
15928.81 171
15930.00 176
15931.19 167
15932.38 169
15933.58 191
15934.77 175
15935.96 177
15937.16 169
15938.35 169
15939.54 153
15940.74 151
15941.93 157
15943.12 170
15944.32 148
15945.51 161
15946.70 151
15947.90 190
15949.09 156
15950.28 159
15951.48 159
15952.67 160
15953.87 138
15955.06 134
15956.25 157
15957.45 152
15958.64 142
15959.84 152
15961.03 140
15962.22 139
15963.42 120
15964.61 151
15965.81 133
15967.00 146
15968.19 157
15969.39 137
15970.58 154
15971.78 151
15972.97 175
15974.17 127
15975.36 173
15976.56 140
15977.75 150
15978.95 144
15980.14 165
15981.34 177
15982.53 150
15983.72 135
15984.92 147
15986.11 142
15987.31 148
15988.50 145
15989.70 140
15990.90 142
15992.09 135
15993.29 149
15994.48 158
15995.68 125
15996.87 155
15998.07 148
15999.26 136
16000.46 132
16001.65 136
16002.85 133
16004.05 125
16005.24 142
16006.44 138
16007.63 142
16008.83 161
16010.02 116
16011.22 129
16012.42 161
16013.61 149
16014.81 126
16016.00 119
16017.20 148
16018.40 140
16019.59 131
16020.79 129
16021.99 138
16023.18 141
16024.38 118
16025.58 128
16026.77 167
16027.97 143
16029.16 125
16030.36 132
16031.56 141
16032.76 123
16033.95 138
16035.15 148
16036.35 121
16037.54 148
16038.74 141
16039.94 145
16041.13 130
16042.33 128
16043.53 142
16044.73 162
16045.92 151
16047.12 120
16048.32 127
16049.51 102
16050.71 113
16051.91 134
16053.11 150
16054.30 142
16055.50 107
16056.70 130
16057.90 156
16059.10 162
16060.29 123
16061.49 166
16062.69 148
16063.89 138
16065.08 146
16066.28 138
16067.48 104
16068.68 112
16069.88 129
16071.07 108
16072.27 112
16073.47 142
16074.67 135
16075.87 118
16077.07 106
16078.26 129
16079.46 138
16080.66 146
16081.86 133
16083.06 115
16084.26 115
16085.46 126
16086.66 121
16087.85 113
16089.05 132
16090.25 125
16091.45 129
16092.65 140
16093.85 154
16095.05 112
16096.25 107
16097.45 117
16098.65 140
16099.84 134
16101.04 111
16102.24 151
16103.44 181
16104.64 138
16105.84 118
16107.04 129
16108.24 139
16109.44 131
16110.64 138
16111.84 117
16113.04 125
16114.24 123
16115.44 127
16116.64 150
16117.84 131
16119.04 127
16120.24 155
16121.44 152
16122.64 132
16123.84 135
16125.04 134
16126.24 143
16127.44 135
16128.64 141
16129.84 136
16131.04 146
16132.24 150
16133.44 138
16134.64 138
16135.84 144
16137.04 120
16138.25 134
16139.45 148
16140.65 163
16141.85 137
16143.05 105
16144.25 119
16145.45 118
16146.65 148
16147.85 118
16149.05 113
16150.25 116
16151.46 117
16152.66 101
16153.86 124
16155.06 123
16156.26 125
16157.46 149
16158.66 115
16159.87 129
16161.07 127
16162.27 118
16163.47 105
16164.67 114
16165.87 120
16167.08 104
16168.28 137
16169.48 100
16170.68 110
16171.88 117
16173.09 154
16174.29 144
16175.49 138
16176.69 118
16177.89 120
16179.10 141
16180.30 127
16181.50 107
16182.70 119
16183.91 126
16185.11 108
16186.31 123
16187.51 127
16188.72 134
16189.92 138
16191.12 141
16192.32 144
16193.53 114
16194.73 98
16195.93 123
16197.13 131
16198.34 136
16199.54 140
16200.74 109
16201.95 145
16203.15 131
16204.35 147
16205.56 137
16206.76 140
16207.96 128
16209.17 124
16210.37 117
16211.57 115
16212.78 126
16213.98 134
16215.18 117
16216.39 147
16217.59 158
16218.79 131
16220.00 111
16221.20 111
16222.41 136
16223.61 120
16224.81 136
16226.02 143
16227.22 139
16228.43 106
16229.63 152
16230.83 135
16232.04 133
16233.24 132
16234.45 144
16235.65 112
16236.86 142
16238.06 126
16239.26 115
16240.47 114
16241.67 122
16242.88 114
16244.08 126
16245.29 121
16246.49 124
16247.70 146
16248.90 124
16250.11 119
16251.31 117
16252.52 137
16253.72 131
16254.93 133
16256.13 145
16257.34 125
16258.54 136
16259.75 145
16260.95 112
16262.16 141
16263.36 166
16264.57 148
16265.77 161
16266.98 137
16268.19 149
16269.39 141
16270.60 138
16271.80 116
16273.01 129
16274.21 139
16275.42 165
16276.63 154
16277.83 171
16279.04 156
16280.24 144
16281.45 144
16282.66 116
16283.86 132
16285.07 160
16286.27 152
16287.48 176
16288.69 145
16289.89 146
16291.10 142
16292.31 136
16293.51 141
16294.72 164
16295.93 148
16297.13 112
16298.34 146
16299.55 149
16300.75 131
16301.96 136
16303.17 155
16304.37 171
16305.58 163
16306.79 161
16307.99 149
16309.20 137
16310.41 168
16311.62 155
16312.82 153
16314.03 143
16315.24 147
16316.44 113
16317.65 130
16318.86 146
16320.07 142
16321.27 160
16322.48 158
16323.69 162
16324.90 155
16326.10 141
16327.31 172
16328.52 171
16329.73 149
16330.94 147
16332.14 122
16333.35 154
16334.56 145
16335.77 135
16336.98 118
16338.18 122
16339.39 126
16340.60 164
16341.81 145
16343.02 139
16344.23 168
16345.43 149
16346.64 148
16347.85 122
16349.06 141
16350.27 123
16351.48 132
16352.69 115
16353.89 107
16355.10 114
16356.31 141
16357.52 139
16358.73 140
16359.94 109
16361.15 93
16362.36 126
16363.57 147
16364.77 149
16365.98 139
16367.19 150
16368.40 112
16369.61 105
16370.82 114
16372.03 119
16373.24 119
16374.45 130
16375.66 109
16376.87 132
16378.08 157
16379.29 136
16380.50 112
16381.71 120
16382.92 124
16384.13 121
16385.34 128
16386.55 123
16387.76 107
16388.97 120
16390.18 143
16391.39 114
16392.60 137
16393.81 133
16395.02 130
16396.23 88
16397.44 124
16398.65 109
16399.86 113
16401.07 146
16402.28 142
16403.49 122
16404.70 109
16405.91 118
16407.12 108
16408.33 128
16409.54 120
16410.76 106
16411.97 127
16413.18 118
16414.39 115
16415.60 113
16416.81 134
16418.02 125
16419.23 111
16420.44 134
16421.66 117
16422.87 133
16424.08 138
16425.29 105
16426.50 101
16427.71 120
16428.92 121
16430.14 109
16431.35 114
16432.56 118
16433.77 109
16434.98 105
16436.19 122
16437.41 126
16438.62 107
16439.83 110
16441.04 116
16442.25 100
16443.47 130
16444.68 137
16445.89 127
16447.10 115
16448.31 88
16449.53 120
16450.74 133
16451.95 109
16453.16 103
16454.38 122
16455.59 122
16456.80 156
16458.01 130
16459.23 140
16460.44 103
16461.65 93
16462.86 114
16464.08 122
16465.29 129
16466.50 102
16467.72 124
16468.93 127
16470.14 139
16471.35 133
16472.57 101
16473.78 113
16474.99 109
16476.21 114
16477.42 84
16478.63 91
16479.85 97
16481.06 125
16482.27 97
16483.49 114
16484.70 75
16485.92 92
16487.13 113
16488.34 101
16489.56 106
16490.77 124
16491.98 121
16493.20 111
16494.41 109
16495.63 108
16496.84 134
16498.05 112
16499.27 120
16500.48 112
16501.70 119
16502.91 118
16504.13 118
16505.34 144
16506.55 104
16507.77 124
16508.98 123
16510.20 130
16511.41 121
16512.63 102
16513.84 120
16515.06 125
16516.27 122
16517.49 126
16518.70 119
16519.92 113
16521.13 110
16522.35 96
16523.56 91
16524.78 108
16525.99 94
16527.21 89
16528.42 113
16529.64 94
16530.85 83
16532.07 92
16533.28 107
16534.50 107
16535.71 105
16536.93 87
16538.14 106
16539.36 123
16540.58 135
16541.79 95
16543.01 94
16544.22 105
16545.44 96
16546.65 96
16547.87 108
16549.09 113
16550.30 109
16551.52 117
16552.73 103
16553.95 99
16555.17 99
16556.38 126
16557.60 136
16558.82 127
16560.03 111
16561.25 104
16562.46 103
16563.68 131
16564.90 123
16566.11 102
16567.33 110
16568.55 133
16569.76 115
16570.98 100
16572.20 117
16573.41 118
16574.63 114
16575.85 121
16577.07 101
16578.28 116
16579.50 101
16580.72 99
16581.93 84
16583.15 97
16584.37 95
16585.59 115
16586.80 88
16588.02 80
16589.24 94
16590.46 100
16591.67 125
16592.89 126
16594.11 107
16595.33 111
16596.54 120
16597.76 128
16598.98 110
16600.20 112
16601.41 105
16602.63 134
16603.85 96
16605.07 107
16606.29 89
16607.50 109
16608.72 100
16609.94 117
16611.16 122
16612.38 101
16613.60 120
16614.81 106
16616.03 97
16617.25 117
16618.47 105
16619.69 110
16620.91 124
16622.13 103
16623.34 94
16624.56 103
16625.78 104
16627.00 106
16628.22 95
16629.44 95
16630.66 84
16631.88 114
16633.10 109
16634.31 122
16635.53 127
16636.75 109
16637.97 100
16639.19 105
16640.41 108
16641.63 142
16642.85 88
16644.07 104
16645.29 102
16646.51 103
16647.73 108
16648.95 117
16650.17 128
16651.39 113
16652.61 119
16653.83 110
16655.05 103
16656.27 121
16657.49 104
16658.71 105
16659.93 128
16661.15 111
16662.37 97
16663.59 117
16664.81 103
16666.03 123
16667.25 109
16668.47 117
16669.69 102
16670.91 98
16672.13 109
16673.35 101
16674.57 101
16675.79 112
16677.01 98
16678.23 129
16679.45 98
16680.67 93
16681.89 115
16683.12 99
16684.34 116
16685.56 118
16686.78 97
16688.00 111
16689.22 91
16690.44 73
16691.66 87
16692.88 85
16694.11 98
16695.33 108
16696.55 98
16697.77 112
16698.99 121
16700.21 118
16701.43 101
16702.66 96
16703.88 92
16705.10 74
16706.32 84
16707.54 80
16708.77 87
16709.99 107
16711.21 121
16712.43 98
16713.65 118
16714.87 94
16716.10 103
16717.32 87
16718.54 96
16719.76 100
16720.99 123
16722.21 101
16723.43 90
16724.65 83
16725.88 90
16727.10 82
16728.32 117
16729.54 98
16730.77 94
16731.99 115
16733.21 101
16734.43 112
16735.66 110
16736.88 135
16738.10 103
16739.33 120
16740.55 111
16741.77 107
16742.99 86
16744.22 81
16745.44 103
16746.66 101
16747.89 90
16749.11 93
16750.33 101
16751.56 97
16752.78 92
16754.00 102
16755.23 102
16756.45 99
16757.68 127
16758.90 111
16760.12 116
16761.35 94
16762.57 126
16763.79 103
16765.02 108
16766.24 100
16767.47 98
16768.69 102
16769.91 87
16771.14 112
16772.36 130
16773.59 113
16774.81 120
16776.04 99
16777.26 88
16778.48 96
16779.71 111
16780.93 122
16782.16 102
16783.38 97
16784.61 104
16785.83 88
16787.06 84
16788.28 105
16789.51 92
16790.73 90
16791.96 89
16793.18 99
16794.41 110
16795.63 123
16796.86 89
16798.08 98
16799.31 112
16800.53 84
16801.76 96
16802.98 132
16804.21 101
16805.43 86
16806.66 100
16807.88 107
16809.11 99
16810.33 105
16811.56 107
16812.79 117
16814.01 117
16815.24 110
16816.46 102
16817.69 92
16818.91 105
16820.14 126
16821.37 85
16822.59 103
16823.82 111
16825.04 106
16826.27 102
16827.50 104
16828.72 86
16829.95 94
16831.18 116
16832.40 113
16833.63 112
16834.86 76
16836.08 109
16837.31 101
16838.53 90
16839.76 98
16840.99 92
16842.21 106
16843.44 120
16844.67 88
16845.90 103
16847.12 100
16848.35 117
16849.58 95
16850.80 98
16852.03 114
16853.26 89
16854.48 116
16855.71 96
16856.94 112
16858.17 101
16859.39 90
16860.62 153
16861.85 119
16863.08 132
16864.30 110
16865.53 91
16866.76 95
16867.99 81
16869.21 84
16870.44 89
16871.67 97
16872.90 98
16874.13 117
16875.35 97
16876.58 124
16877.81 116
16879.04 91
16880.27 115
16881.49 107
16882.72 106
16883.95 92
16885.18 102
16886.41 90
16887.64 134
16888.86 125
16890.09 92
16891.32 93
16892.55 102
16893.78 99
16895.01 102
16896.24 109
16897.46 115
16898.69 126
16899.92 117
16901.15 107
16902.38 115
16903.61 114
16904.84 100
16906.07 95
16907.30 85
16908.53 93
16909.75 109
16910.98 95
16912.21 119
16913.44 110
16914.67 131
16915.90 122
16917.13 135
16918.36 115
16919.59 113
16920.82 99
16922.05 118
16923.28 116
16924.51 102
16925.74 83
16926.97 100
16928.20 100
16929.43 124
16930.66 112
16931.89 109
16933.12 115
16934.35 109
16935.58 94
16936.81 89
16938.04 134
16939.27 102
16940.50 119
16941.73 107
16942.96 115
16944.19 112
16945.42 87
16946.65 113
16947.88 103
16949.11 101
16950.34 108
16951.57 93
16952.80 117
16954.04 90
16955.27 96
16956.50 86
16957.73 95
16958.96 95
16960.19 113
16961.42 110
16962.65 84
16963.88 98
16965.11 104
16966.35 88
16967.58 95
16968.81 83
16970.04 92
16971.27 99
16972.50 101
16973.73 102
16974.97 114
16976.20 98
16977.43 111
16978.66 104
16979.89 79
16981.12 106
16982.36 93
16983.59 93
16984.82 110
16986.05 103
16987.28 78
16988.52 114
16989.75 80
16990.98 117
16992.21 103
16993.45 111
16994.68 100
16995.91 103
16997.14 116
16998.37 91
16999.61 94
17000.84 106
17002.07 119
17003.31 106
17004.54 100
17005.77 99
17007.00 98
17008.24 90
17009.47 98
17010.70 94
17011.93 89
17013.17 109
17014.40 113
17015.63 104
17016.87 81
17018.10 82
17019.33 112
17020.57 99
17021.80 107
17023.03 84
17024.27 107
17025.50 85
17026.73 95
17027.97 99
17029.20 95
17030.43 90
17031.67 93
17032.90 137
17034.14 77
17035.37 71
17036.60 94
17037.84 90
17039.07 97
17040.30 99
17041.54 80
17042.77 90
17044.01 81
17045.24 104
17046.47 105
17047.71 89
17048.94 96
17050.18 114
17051.41 105
17052.65 97
17053.88 100
17055.12 113
17056.35 107
17057.58 102
17058.82 96
17060.05 85
17061.29 101
17062.52 89
17063.76 88
17064.99 84
17066.23 81
17067.46 90
17068.70 79
17069.93 94
17071.17 95
17072.40 103
17073.64 104
17074.87 113
17076.11 106
17077.34 71
17078.58 84
17079.81 87
17081.05 81
17082.29 80
17083.52 98
17084.76 73
17085.99 102
17087.23 100
17088.46 121
17089.70 77
17090.94 79
17092.17 95
17093.41 78
17094.64 96
17095.88 84
17097.12 93
17098.35 88
17099.59 82
17100.82 96
17102.06 118
17103.30 101
17104.53 79
17105.77 69
17107.00 91
17108.24 87
17109.48 110
17110.71 80
17111.95 77
17113.19 87
17114.42 104
17115.66 86
17116.90 88
17118.13 96
17119.37 86
17120.61 94
17121.85 82
17123.08 87
17124.32 100
17125.56 108
17126.79 77
17128.03 90
17129.27 90
17130.50 100
17131.74 72
17132.98 83
17134.22 75
17135.45 70
17136.69 77
17137.93 90
17139.17 92
17140.40 77
17141.64 111
17142.88 92
17144.12 85
17145.36 86
17146.59 94
17147.83 79
17149.07 90
17150.31 117
17151.54 110
17152.78 91
17154.02 91
17155.26 87
17156.50 84
17157.74 79
17158.97 54
17160.21 66
17161.45 151
17162.69 118
17163.93 111
17165.17 77
17166.40 99
17167.64 86
17168.88 90
17170.12 85
17171.36 64
17172.60 68
17173.84 80
17175.08 103
17176.31 101
17177.55 94
17178.79 77
17180.03 91
17181.27 96
17182.51 98
17183.75 72
17184.99 63
17186.23 91
17187.47 92
17188.71 73
17189.94 82
17191.18 90
17192.42 84
17193.66 95
17194.90 79
17196.14 92
17197.38 60
17198.62 62
17199.86 89
17201.10 86
17202.34 96
17203.58 78
17204.82 89
17206.06 71
17207.30 100
17208.54 81
17209.78 93
17211.02 94
17212.26 74
17213.50 80
17214.74 88
17215.98 79
17217.22 75
17218.46 108
17219.70 91
17220.94 108
17222.18 59
17223.43 86
17224.67 86
17225.91 81
17227.15 81
17228.39 88
17229.63 88
17230.87 91
17232.11 81
17233.35 63
17234.59 82
17235.83 98
17237.08 81
17238.32 105
17239.56 71
17240.80 69
17242.04 74
17243.28 68
17244.52 93
17245.76 72
17247.01 92
17248.25 63
17249.49 76
17250.73 78
17251.97 78
17253.21 74
17254.46 76
17255.70 82
17256.94 88
17258.18 71
17259.42 85
17260.66 79
17261.91 84
17263.15 85
17264.39 80
17265.63 105
17266.87 58
17268.12 65
17269.36 72
17270.60 82
17271.84 82
17273.09 83
17274.33 72
17275.57 93
17276.81 66
17278.06 76
17279.30 71
17280.54 83
17281.78 95
17283.03 78
17284.27 79
17285.51 81
17286.76 84
17288.00 70
17289.24 76
17290.48 67
17291.73 75
17292.97 90
17294.21 84
17295.46 54
17296.70 75
17297.94 101
17299.19 85
17300.43 102
17301.67 96
17302.92 83
17304.16 90
17305.40 78
17306.65 80
17307.89 85
17309.14 102
17310.38 91
17311.62 80
17312.87 88
17314.11 83
17315.35 80
17316.60 83
17317.84 68
17319.09 71
17320.33 74
17321.58 93
17322.82 98
17324.06 86
17325.31 62
17326.55 80
17327.80 91
17329.04 83
17330.29 78
17331.53 71
17332.77 89
17334.02 85
17335.26 76
17336.51 71
17337.75 78
17339.00 95
17340.24 81
17341.49 67
17342.73 57
17343.98 83
17345.22 92
17346.47 82
17347.71 60
17348.96 73
17350.20 114
17351.45 98
17352.69 100
17353.94 94
17355.18 92
17356.43 72
17357.68 88
17358.92 75
17360.17 71
17361.41 101
17362.66 77
17363.90 74
17365.15 79
17366.39 73
17367.64 76
17368.89 87
17370.13 64
17371.38 99
17372.62 69
17373.87 81
17375.12 76
17376.36 79
17377.61 79
17378.85 68
17380.10 93
17381.35 78
17382.59 81
17383.84 77
17385.09 76
17386.33 79
17387.58 97
17388.83 81
17390.07 83
17391.32 64
17392.57 76
17393.81 70
17395.06 78
17396.31 69
17397.55 71
17398.80 74
17400.05 70
17401.29 88
17402.54 83
17403.79 62
17405.04 66
17406.28 65
17407.53 81
17408.78 71
17410.02 63
17411.27 63
17412.52 70
17413.77 71
17415.01 66
17416.26 60
17417.51 81
17418.76 68
17420.00 72
17421.25 69
17422.50 80
17423.75 89
17425.00 81
17426.24 65
17427.49 102
17428.74 102
17429.99 84
17431.24 77
17432.48 76
17433.73 62
17434.98 77
17436.23 68
17437.48 67
17438.73 88
17439.97 64
17441.22 77
17442.47 62
17443.72 36
17444.97 72
17446.22 81
17447.47 69
17448.71 64
17449.96 74
17451.21 100
17452.46 81
17453.71 88
17454.96 75
17456.21 81
17457.46 70
17458.71 96
17459.95 101
17461.20 81
17462.45 78
17463.70 65
17464.95 77
17466.20 82
17467.45 71
17468.70 80
17469.95 76
17471.20 74
17472.45 60
17473.70 65
17474.95 69
17476.20 71
17477.45 50
17478.70 53
17479.95 72
17481.20 78
17482.45 73
17483.70 67
17484.95 59
17486.20 49
17487.45 62
17488.70 64
17489.95 71
17491.20 83
17492.45 57
17493.70 60
17494.95 75
17496.20 55
17497.45 53
17498.70 81
17499.95 77
17501.20 79
17502.45 77
17503.70 60
17504.95 64
17506.20 88
17507.46 86
17508.71 64
17509.96 81
17511.21 79
17512.46 95
17513.71 88
17514.96 81
17516.21 83
17517.46 85
17518.71 78
17519.97 110
17521.22 73
17522.47 80
17523.72 60
17524.97 60
17526.22 73
17527.47 59
17528.73 84
17529.98 64
17531.23 79
17532.48 69
17533.73 73
17534.99 66
17536.24 81
17537.49 72
17538.74 68
17539.99 79
17541.25 88
17542.50 103
17543.75 83
17545.00 85
17546.25 90
17547.51 97
17548.76 84
17550.01 52
17551.26 65
17552.52 87
17553.77 69
17555.02 74
17556.27 74
17557.53 86
17558.78 84
17560.03 118
17561.28 73
17562.54 88
17563.79 79
17565.04 83
17566.30 103
17567.55 95
17568.80 74
17570.05 72
17571.31 84
17572.56 77
17573.81 78
17575.07 70
17576.32 75
17577.57 91
17578.83 80
17580.08 74
17581.33 71
17582.59 91
17583.84 67
17585.10 81
17586.35 71
17587.60 94
17588.86 94
17590.11 87
17591.36 92
17592.62 74
17593.87 96
17595.13 82
17596.38 74
17597.63 70
17598.89 54
17600.14 63
17601.40 84
17602.65 76
17603.90 78
17605.16 67
17606.41 94
17607.67 65
17608.92 91
17610.18 70
17611.43 78
17612.69 71
17613.94 95
17615.20 83
17616.45 73
17617.71 88
17618.96 106
17620.21 84
17621.47 80
17622.72 63
17623.98 74
17625.23 59
17626.49 71
17627.75 74
17629.00 70
17630.26 110
17631.51 78
17632.77 79
17634.02 74
17635.28 84
17636.53 66
17637.79 62
17639.04 74
17640.30 87
17641.55 61
17642.81 99
17644.07 64
17645.32 62
17646.58 82
17647.83 90
17649.09 69
17650.35 63
17651.60 68
17652.86 92
17654.11 84
17655.37 96
17656.63 66
17657.88 75
17659.14 66
17660.39 79
17661.65 74
17662.91 51
17664.16 74
17665.42 99
17666.68 82
17667.93 67
17669.19 65
17670.45 75
17671.70 71
17672.96 73
17674.22 91
17675.47 95
17676.73 87
17677.99 80
17679.24 77
17680.50 61
17681.76 68
17683.02 73
17684.27 89
17685.53 73
17686.79 90
17688.05 101
17689.30 94
17690.56 120
17691.82 68
17693.07 69
17694.33 94
17695.59 100
17696.85 76
17698.11 72
17699.36 86
17700.62 61
17701.88 80
17703.14 55
17704.39 70
17705.65 79
17706.91 71
17708.17 85
17709.43 48
17710.68 63
17711.94 74
17713.20 85
17714.46 71
17715.72 72
17716.98 64
17718.23 77
17719.49 86
17720.75 80
17722.01 83
17723.27 59
17724.53 77
17725.79 75
17727.04 67
17728.30 70
17729.56 67
17730.82 72
17732.08 63
17733.34 73
17734.60 97
17735.86 68
17737.12 73
17738.37 67
17739.63 58
17740.89 80
17742.15 82
17743.41 84
17744.67 81
17745.93 71
17747.19 74
17748.45 80
17749.71 67
17750.97 66
17752.23 77
17753.49 82
17754.75 71
17756.01 76
17757.27 56
17758.53 69
17759.79 70
17761.05 86
17762.31 93
17763.57 69
17764.83 83
17766.09 49
17767.35 60
17768.61 82
17769.87 81
17771.13 63
17772.39 75
17773.65 60
17774.91 71
17776.17 62
17777.43 71
17778.69 78
17779.95 62
17781.21 72
17782.47 65
17783.73 70
17784.99 52
17786.25 75
17787.51 80
17788.78 50
17790.04 73
17791.30 57
17792.56 71
17793.82 75
17795.08 51
17796.34 47
17797.60 57
17798.86 67
17800.13 91
17801.39 84
17802.65 62
17803.91 61
17805.17 54
17806.43 60
17807.69 87
17808.96 92
17810.22 90
17811.48 80
17812.74 78
17814.00 66
17815.26 69
17816.53 72
17817.79 79
17819.05 65
17820.31 73
17821.57 70
17822.84 67
17824.10 57
17825.36 66
17826.62 67
17827.89 63
17829.15 85
17830.41 77
17831.67 70
17832.93 70
17834.20 64
17835.46 67
17836.72 83
17837.99 70
17839.25 86
17840.51 79
17841.77 91
17843.04 63
17844.30 71
17845.56 70
17846.82 68
17848.09 79
17849.35 69
17850.61 75
17851.88 52
17853.14 62
17854.40 73
17855.67 72
17856.93 62
17858.19 69
17859.46 74
17860.72 86
17861.98 48
17863.25 66
17864.51 63
17865.77 67
17867.04 73
17868.30 79
17869.57 65
17870.83 66
17872.09 53
17873.36 65
17874.62 78
17875.89 62
17877.15 67
17878.41 64
17879.68 57
17880.94 67
17882.21 58
17883.47 74
17884.73 53
17886.00 92
17887.26 60
17888.53 60
17889.79 69
17891.06 102
17892.32 66
17893.59 55
17894.85 58
17896.12 75
17897.38 69
17898.65 63
17899.91 65
17901.17 93
17902.44 73
17903.70 87
17904.97 74
17906.23 63
17907.50 60
17908.77 92
17910.03 118
17911.30 64
17912.56 47
17913.83 81
17915.09 72
17916.36 62
17917.62 64
17918.89 63
17920.15 71
17921.42 67
17922.68 77
17923.95 52
17925.22 66
17926.48 77
17927.75 83
17929.01 81
17930.28 65
17931.55 60
17932.81 72
17934.08 107
17935.34 70
17936.61 72
17937.88 59
17939.14 67
17940.41 87
17941.68 78
17942.94 63
17944.21 50
17945.47 69
17946.74 89
17948.01 90
17949.27 88
17950.54 89
17951.81 55
17953.07 76
17954.34 92
17955.61 56
17956.87 90
17958.14 84
17959.41 73
17960.68 58
17961.94 59
17963.21 62
17964.48 54
17965.74 64
17967.01 57
17968.28 57
17969.55 75
17970.81 62
17972.08 101
17973.35 53
17974.62 66
17975.88 52
17977.15 74
17978.42 67
17979.69 80
17980.95 71
17982.22 77
17983.49 54
17984.76 62
17986.03 94
17987.29 70
17988.56 53
17989.83 58
17991.10 58
17992.37 62
17993.63 58
17994.90 71
17996.17 65
17997.44 73
17998.71 55
17999.98 61
18001.24 60
18002.51 49
18003.78 69
18005.05 58
18006.32 64
18007.59 68
18008.86 81
18010.12 74
18011.39 72
18012.66 77
18013.93 68
18015.20 80
18016.47 64
18017.74 87
18019.01 63
18020.28 62
18021.54 82
18022.81 75
18024.08 81
18025.35 72
18026.62 58
18027.89 83
18029.16 81
18030.43 61
18031.70 64
18032.97 72
18034.24 61
18035.51 54
18036.78 89
18038.05 74
18039.32 75
18040.59 64
18041.86 66
18043.13 62
18044.40 81
18045.67 79
18046.94 63
18048.21 52
18049.48 58
18050.75 63
18052.02 75
18053.29 48
18054.56 45
18055.83 67
18057.10 55
18058.37 73
18059.64 67
18060.91 65
18062.18 50
18063.45 77
18064.72 56
18065.99 69
18067.26 71
18068.54 71
18069.81 71
18071.08 79
18072.35 67
18073.62 68
18074.89 78
18076.16 91
18077.43 84
18078.70 69
18079.97 61
18081.25 55
18082.52 54
18083.79 76
18085.06 62
18086.33 48
18087.60 88
18088.87 74
18090.15 62
18091.42 66
18092.69 70
18093.96 69
18095.23 56
18096.50 58
18097.78 46
18099.05 68
18100.32 47
18101.59 67
18102.86 72
18104.14 72
18105.41 69
18106.68 78
18107.95 83
18109.23 58
18110.50 58
18111.77 58
18113.04 83
18114.31 80
18115.59 85
18116.86 80
18118.13 63
18119.40 75
18120.68 96
18121.95 53
18123.22 92
18124.50 53
18125.77 64
18127.04 67
18128.31 72
18129.59 64
18130.86 56
18132.13 69
18133.41 61
18134.68 64
18135.95 93
18137.23 80
18138.50 89
18139.77 59
18141.05 61
18142.32 81
18143.59 63
18144.87 56
18146.14 79
18147.41 74
18148.69 60
18149.96 62
18151.23 81
18152.51 80
18153.78 58
18155.06 75
18156.33 78
18157.60 65
18158.88 59
18160.15 73
18161.43 67
18162.70 68
18163.97 78
18165.25 67
18166.52 84
18167.80 65
18169.07 72
18170.35 56
18171.62 65
18172.90 66
18174.17 57
18175.44 64
18176.72 57
18177.99 74
18179.27 68
18180.54 67
18181.82 86
18183.09 74
18184.37 72
18185.64 79
18186.92 70
18188.19 97
18189.47 84
18190.74 63
18192.02 88
18193.29 67
18194.57 76
18195.84 56
18197.12 66
18198.39 57
18199.67 63
18200.95 48
18202.22 55
18203.50 54
18204.77 74
18206.05 74
18207.32 61
18208.60 67
18209.88 56
18211.15 74
18212.43 67
18213.70 76
18214.98 76
18216.26 54
18217.53 54
18218.81 62
18220.08 60
18221.36 70
18222.64 67
18223.91 38
18225.19 38
18226.47 55
18227.74 83
18229.02 74
18230.29 86
18231.57 68
18232.85 74
18234.12 78
18235.40 52
18236.68 66
18237.95 80
18239.23 79
18240.51 68
18241.79 73
18243.06 62
18244.34 72
18245.62 62
18246.89 58
18248.17 53
18249.45 77
18250.73 77
18252.00 67
18253.28 65
18254.56 60
18255.83 88
18257.11 68
18258.39 65
18259.67 79
18260.94 71
18262.22 84
18263.50 52
18264.78 73
18266.06 59
18267.33 63
18268.61 70
18269.89 72
18271.17 51
18272.45 56
18273.72 75
18275.00 79
18276.28 68
18277.56 64
18278.84 66
18280.11 55
18281.39 66
18282.67 67
18283.95 52
18285.23 69
18286.51 71
18287.78 68
18289.06 65
18290.34 69
18291.62 75
18292.90 81
18294.18 75
18295.46 80
18296.74 69
18298.01 54
18299.29 69
18300.57 51
18301.85 49
18303.13 52
18304.41 78
18305.69 80
18306.97 71
18308.25 68
18309.53 88
18310.81 63
18312.09 44
18313.37 69
18314.64 75
18315.92 61
18317.20 68
18318.48 48
18319.76 63
18321.04 74
18322.32 73
18323.60 52
18324.88 74
18326.16 47
18327.44 50
18328.72 58
18330.00 69
18331.28 76
18332.56 52
18333.84 84
18335.12 76
18336.40 70
18337.68 65
18338.96 82
18340.24 78
18341.52 75
18342.80 58
18344.09 63
18345.37 58
18346.65 73
18347.93 51
18349.21 64
18350.49 81
18351.77 66
18353.05 59
18354.33 47
18355.61 46
18356.89 54
18358.17 69
18359.46 49
18360.74 56
18362.02 71
18363.30 79
18364.58 71
18365.86 65
18367.14 42
18368.42 55
18369.71 66
18370.99 63
18372.27 80
18373.55 62
18374.83 57
18376.11 70
18377.39 75
18378.68 65
18379.96 91
18381.24 72
18382.52 89
18383.80 60
18385.09 76
18386.37 49
18387.65 59
18388.93 68
18390.21 59
18391.50 67
18392.78 68
18394.06 69
18395.34 85
18396.63 47
18397.91 55
18399.19 82
18400.47 88
18401.76 80
18403.04 74
18404.32 66
18405.60 56
18406.89 76
18408.17 65
18409.45 62
18410.73 86
18412.02 70
18413.30 59
18414.58 63
18415.87 71
18417.15 70
18418.43 70
18419.72 80
18421.00 75
18422.28 75
18423.57 74
18424.85 51
18426.13 66
18427.42 58
18428.70 75
18429.98 70
18431.27 69
18432.55 79
18433.83 68
18435.12 60
18436.40 70
18437.68 80
18438.97 73
18440.25 75
18441.54 77
18442.82 63
18444.10 56
18445.39 68
18446.67 99
18447.96 73
18449.24 71
18450.53 62
18451.81 73
18453.09 65
18454.38 61
18455.66 82
18456.95 49
18458.23 60
18459.52 72
18460.80 76
18462.09 51
18463.37 60
18464.65 79
18465.94 52
18467.22 54
18468.51 55
18469.79 51
18471.08 69
18472.36 81
18473.65 61
18474.93 68
18476.22 65
18477.50 72
18478.79 69
18480.08 79
18481.36 73
18482.65 58
18483.93 47
18485.22 54
18486.50 58
18487.79 60
18489.07 58
18490.36 51
18491.64 48
18492.93 52
18494.22 86
18495.50 83
18496.79 74
18498.07 60
18499.36 47
18500.65 64
18501.93 63
18503.22 80
18504.50 70
18505.79 72
18507.08 60
18508.36 66
18509.65 59
18510.94 80
18512.22 74
18513.51 69
18514.80 86
18516.08 75
18517.37 52
18518.65 69
18519.94 75
18521.23 64
18522.51 80
18523.80 49
18525.09 57
18526.38 57
18527.66 60
18528.95 87
18530.24 93
18531.52 78
18532.81 126
18534.10 68
18535.39 72
18536.67 64
18537.96 59
18539.25 62
18540.53 69
18541.82 87
18543.11 79
18544.40 62
18545.68 88
18546.97 81
18548.26 60
18549.55 58
18550.84 53
18552.12 62
18553.41 62
18554.70 90
18555.99 78
18557.27 51
18558.56 71
18559.85 43
18561.14 72
18562.43 64
18563.72 75
18565.00 76
18566.29 63
18567.58 53
18568.87 59
18570.16 52
18571.45 69
18572.73 62
18574.02 71
18575.31 73
18576.60 79
18577.89 92
18579.18 71
18580.47 89
18581.75 65
18583.04 61
18584.33 69
18585.62 66
18586.91 57
18588.20 59
18589.49 47
18590.78 69
18592.07 74
18593.36 65
18594.65 87
18595.93 79
18597.22 70
18598.51 62
18599.80 65
18601.09 83
18602.38 83
18603.67 50
18604.96 63
18606.25 73
18607.54 69
18608.83 65
18610.12 72
18611.41 65
18612.70 73
18613.99 55
18615.28 73
18616.57 71
18617.86 71
18619.15 49
18620.44 71
18621.73 79
18623.02 63
18624.31 74
18625.60 65
18626.89 77
18628.18 60
18629.47 68
18630.76 66
18632.05 61
18633.34 56
18634.64 61
18635.93 83
18637.22 59
18638.51 65
18639.80 55
18641.09 58
18642.38 69
18643.67 81
18644.96 80
18646.25 108
18647.54 78
18648.84 70
18650.13 54
18651.42 67
18652.71 72
18654.00 76
18655.29 87
18656.58 66
18657.88 60
18659.17 62
18660.46 84
18661.75 78
18663.04 80
18664.33 94
18665.63 70
18666.92 68
18668.21 92
18669.50 55
18670.79 78
18672.08 80
18673.38 78
18674.67 59
18675.96 57
18677.25 76
18678.55 84
18679.84 63
18681.13 54
18682.42 73
18683.71 83
18685.01 83
18686.30 62
18687.59 75
18688.88 45
18690.18 53
18691.47 85
18692.76 61
18694.06 65
18695.35 51
18696.64 80
18697.93 58
18699.23 69
18700.52 60
18701.81 74
18703.11 65
18704.40 72
18705.69 63
18706.99 60
18708.28 59
18709.57 66
18710.86 74
18712.16 61
18713.45 67
18714.75 70
18716.04 62
18717.33 60
18718.63 64
18719.92 61
18721.21 60
18722.51 79
18723.80 57
18725.09 69
18726.39 48
18727.68 56
18728.98 69
18730.27 84
18731.56 56
18732.86 60
18734.15 55
18735.45 71
18736.74 60
18738.04 68
18739.33 60
18740.62 81
18741.92 78
18743.21 82
18744.51 66
18745.80 66
18747.10 57
18748.39 69
18749.69 59
18750.98 64
18752.27 89
18753.57 86
18754.86 66
18756.16 56
18757.45 59
18758.75 79
18760.04 53
18761.34 67
18762.63 51
18763.93 64
18765.23 69
18766.52 59
18767.82 66
18769.11 63
18770.41 54
18771.70 60
18773.00 59
18774.29 75
18775.59 62
18776.88 71
18778.18 84
18779.48 55
18780.77 57
18782.07 64
18783.36 70
18784.66 59
18785.95 57
18787.25 63
18788.55 75
18789.84 72
18791.14 54
18792.43 66
18793.73 61
18795.03 79
18796.32 70
18797.62 43
18798.92 53
18800.21 66
18801.51 70
18802.81 70
18804.10 63
18805.40 67
18806.70 71
18807.99 64
18809.29 73
18810.59 58
18811.88 64
18813.18 91
18814.48 90
18815.77 84
18817.07 72
18818.37 55
18819.66 81
18820.96 68
18822.26 54
18823.56 53
18824.85 61
18826.15 70
18827.45 63
18828.75 52
18830.04 50
18831.34 54
18832.64 76
18833.94 77
18835.23 57
18836.53 77
18837.83 64
18839.13 68
18840.42 77
18841.72 61
18843.02 61
18844.32 64
18845.62 67
18846.91 47
18848.21 55
18849.51 68
18850.81 54
18852.11 61
18853.40 62
18854.70 74
18856.00 58
18857.30 55
18858.60 44
18859.90 54
18861.20 68
18862.49 67
18863.79 65
18865.09 53
18866.39 58
18867.69 57
18868.99 56
18870.29 48
18871.59 76
18872.88 71
18874.18 70
18875.48 69
18876.78 64
18878.08 63
18879.38 54
18880.68 56
18881.98 82
18883.28 57
18884.58 50
18885.88 42
18887.18 45
18888.47 47
18889.77 65
18891.07 59
18892.37 73
18893.67 54
18894.97 73
18896.27 70
18897.57 60
18898.87 65
18900.17 85
18901.47 87
18902.77 55
18904.07 60
18905.37 51
18906.67 72
18907.97 72
18909.27 66
18910.57 52
18911.87 55
18913.17 71
18914.47 57
18915.77 68
18917.07 54
18918.38 65
18919.68 76
18920.98 56
18922.28 58
18923.58 51
18924.88 56
18926.18 75
18927.48 58
18928.78 56
18930.08 76
18931.38 62
18932.68 56
18933.98 50
18935.29 63
18936.59 69
18937.89 76
18939.19 67
18940.49 70
18941.79 63
18943.09 48
18944.39 61
18945.70 54
18947.00 77
18948.30 56
18949.60 49
18950.90 50
18952.20 82
18953.51 80
18954.81 62
18956.11 61
18957.41 50
18958.71 46
18960.02 77
18961.32 65
18962.62 43
18963.92 62
18965.22 66
18966.53 44
18967.83 56
18969.13 53
18970.43 57
18971.73 62
18973.04 41
18974.34 46
18975.64 51
18976.94 60
18978.25 66
18979.55 81
18980.85 53
18982.16 72
18983.46 64
18984.76 54
18986.06 63
18987.37 63
18988.67 62
18989.97 56
18991.28 49
18992.58 43
18993.88 41
18995.18 70
18996.49 59
18997.79 61
18999.09 52
19000.40 63
19001.70 57
19003.00 47
19004.31 62
19005.61 55
19006.92 65
19008.22 66
19009.52 53
19010.83 47
19012.13 54
19013.43 75
19014.74 66
19016.04 43
19017.35 53
19018.65 63
19019.95 43
19021.26 53
19022.56 62
19023.87 49
19025.17 60
19026.47 57
19027.78 49
19029.08 43
19030.39 45
19031.69 56
19033.00 47
19034.30 55
19035.61 61
19036.91 50
19038.21 48
19039.52 60
19040.82 60
19042.13 58
19043.43 49
19044.74 46
19046.04 63
19047.35 61
19048.65 60
19049.96 55
19051.26 62
19052.57 40
19053.87 42
19055.18 53
19056.48 62
19057.79 70
19059.09 54
19060.40 49
19061.71 62
19063.01 60
19064.32 56
19065.62 52
19066.93 47
19068.23 64
19069.54 52
19070.85 55
19072.15 56
19073.46 68
19074.76 67
19076.07 66
19077.37 51
19078.68 51
19079.99 53
19081.29 72
19082.60 78
19083.91 68
19085.21 54
19086.52 65
19087.82 62
19089.13 51
19090.44 71
19091.74 68
19093.05 56
19094.36 67
19095.66 76
19096.97 50
19098.28 47
19099.58 57
19100.89 56
19102.20 52
19103.50 80
19104.81 61
19106.12 50
19107.42 61
19108.73 54
19110.04 60
19111.35 60
19112.65 58
19113.96 72
19115.27 71
19116.58 59
19117.88 46
19119.19 68
19120.50 64
19121.81 90
19123.11 79
19124.42 58
19125.73 60
19127.04 71
19128.34 84
19129.65 57
19130.96 68
19132.27 64
19133.57 52
19134.88 59
19136.19 57
19137.50 90
19138.81 47
19140.12 71
19141.42 77
19142.73 51
19144.04 62
19145.35 69
19146.66 53
19147.97 69
19149.27 53
19150.58 62
19151.89 66
19153.20 43
19154.51 58
19155.82 52
19157.13 50
19158.43 61
19159.74 59
19161.05 78
19162.36 63
19163.67 55
19164.98 53
19166.29 47
19167.60 63
19168.91 50
19170.22 45
19171.52 65
19172.83 57
19174.14 72
19175.45 41
19176.76 42
19178.07 67
19179.38 60
19180.69 73
19182.00 48
19183.31 61
19184.62 57
19185.93 63
19187.24 70
19188.55 66
19189.86 53
19191.17 51
19192.48 55
19193.79 63
19195.10 61
19196.41 65
19197.72 62
19199.03 63
19200.34 58
19201.65 60
19202.96 51
19204.27 41
19205.58 55
19206.89 44
19208.20 41
19209.51 68
19210.82 47
19212.13 53
19213.44 52
19214.75 63
19216.06 76
19217.38 65
19218.69 53
19220.00 49
19221.31 46
19222.62 56
19223.93 66
19225.24 64
19226.55 65
19227.86 63
19229.17 40
19230.49 36
19231.80 55
19233.11 50
19234.42 78
19235.73 55
19237.04 37
19238.35 53
19239.67 64
19240.98 75
19242.29 60
19243.60 45
19244.91 47
19246.22 47
19247.54 49
19248.85 47
19250.16 28
19251.47 50
19252.78 60
19254.10 44
19255.41 62
19256.72 58
19258.03 57
19259.34 46
19260.66 50
19261.97 55
19263.28 62
19264.59 56
19265.91 51
19267.22 62
19268.53 49
19269.84 69
19271.16 44
19272.47 64
19273.78 53
19275.10 82
19276.41 39
19277.72 43
19279.03 49
19280.35 94
19281.66 68
19282.97 59
19284.29 69
19285.60 39
19286.91 50
19288.23 55
19289.54 85
19290.85 41
19292.17 41
19293.48 40
19294.79 59
19296.11 44
19297.42 39
19298.73 49
19300.05 66
19301.36 52
19302.67 76
19303.99 53
19305.30 61
19306.62 55
19307.93 59
19309.24 34
19310.56 55
19311.87 49
19313.19 50
19314.50 57
19315.81 49
19317.13 53
19318.44 59
19319.76 41
19321.07 55
19322.39 45
19323.70 54
19325.01 70
19326.33 52
19327.64 65
19328.96 61
19330.27 48
19331.59 69
19332.90 44
19334.22 76
19335.53 57
19336.85 46
19338.16 54
19339.48 55
19340.79 48
19342.11 50
19343.42 47
19344.74 52
19346.05 73
19347.37 58
19348.68 65
19350.00 56
19351.31 54
19352.63 62
19353.94 46
19355.26 44
19356.58 53
19357.89 64
19359.21 60
19360.52 52
19361.84 56
19363.15 66
19364.47 72
19365.79 54
19367.10 64
19368.42 62
19369.73 53
19371.05 55
19372.37 47
19373.68 32
19375.00 41
19376.31 49
19377.63 43
19378.95 65
19380.26 81
19381.58 48
19382.90 46
19384.21 47
19385.53 63
19386.85 70
19388.16 56
19389.48 51
19390.80 40
19392.11 38
19393.43 66
19394.75 57
19396.06 50
19397.38 51
19398.70 52
19400.01 49
19401.33 56
19402.65 62
19403.97 54
19405.28 51
19406.60 57
19407.92 41
19409.23 42
19410.55 51
19411.87 55
19413.19 49
19414.50 51
19415.82 49
19417.14 43
19418.46 35
19419.77 46
19421.09 65
19422.41 73
19423.73 60
19425.05 48
19426.36 63
19427.68 46
19429.00 50
19430.32 50
19431.64 44
19432.95 43
19434.27 59
19435.59 60
19436.91 51
19438.23 34
19439.55 51
19440.86 57
19442.18 34
19443.50 41
19444.82 65
19446.14 72
19447.46 48
19448.78 39
19450.09 59
19451.41 40
19452.73 57
19454.05 58
19455.37 53
19456.69 63
19458.01 61
19459.33 53
19460.65 46
19461.97 55
19463.28 52
19464.60 48
19465.92 69
19467.24 68
19468.56 67
19469.88 47
19471.20 48
19472.52 54
19473.84 53
19475.16 56
19476.48 49
19477.80 46
19479.12 47
19480.44 52
19481.76 44
19483.08 58
19484.40 57
19485.72 65
19487.04 53
19488.36 60
19489.68 56
19491.00 48
19492.32 56
19493.64 57
19494.96 68
19496.28 53
19497.60 44
19498.92 37
19500.24 70
19501.56 67
19502.88 45
19504.20 45
19505.52 36
19506.84 77
19508.16 68
19509.49 52
19510.81 51
19512.13 46
19513.45 57
19514.77 53
19516.09 42
19517.41 54
19518.73 65
19520.05 61
19521.37 58
19522.70 50
19524.02 72
19525.34 61
19526.66 55
19527.98 50
19529.30 42
19530.62 46
19531.95 61
19533.27 87
19534.59 66
19535.91 35
19537.23 46
19538.55 67
19539.88 70
19541.20 55
19542.52 56
19543.84 53
19545.16 51
19546.49 70
19547.81 48
19549.13 59
19550.45 68
19551.77 49
19553.10 39
19554.42 62
19555.74 64
19557.06 53
19558.39 69
19559.71 52
19561.03 69
19562.35 58
19563.68 68
19565.00 47
19566.32 48
19567.64 54
19568.97 77
19570.29 60
19571.61 59
19572.94 58
19574.26 52
19575.58 56
19576.90 41
19578.23 46
19579.55 63
19580.87 53
19582.20 52
19583.52 54
19584.84 71
19586.17 54
19587.49 61
19588.81 56
19590.14 57
19591.46 41
19592.78 51
19594.11 42
19595.43 59
19596.76 62
19598.08 26
19599.40 57
19600.73 52
19602.05 52
19603.37 51
19604.70 43
19606.02 52
19607.35 57
19608.67 51
19610.00 60
19611.32 63
19612.64 58
19613.97 58
19615.29 68
19616.62 58
19617.94 41
19619.27 42
19620.59 56
19621.92 59
19623.24 53
19624.56 62
19625.89 59
19627.21 55
19628.54 48
19629.86 52
19631.19 63
19632.51 67
19633.84 46
19635.16 57
19636.49 52
19637.81 41
19639.14 47
19640.46 48
19641.79 85
19643.11 74
19644.44 47
19645.77 51
19647.09 51
19648.42 57
19649.74 52
19651.07 51
19652.39 47
19653.72 45
19655.04 44
19656.37 41
19657.70 35
19659.02 62
19660.35 57
19661.67 52
19663.00 54
19664.33 47
19665.65 49
19666.98 45
19668.30 53
19669.63 40
19670.96 50
19672.28 44
19673.61 43
19674.94 42
19676.26 46
19677.59 46
19678.92 54
19680.24 50
19681.57 54
19682.90 54
19684.22 44
19685.55 51
19686.88 62
19688.20 78
19689.53 57
19690.86 52
19692.18 51
19693.51 52
19694.84 51
19696.16 53
19697.49 50
19698.82 61
19700.15 64
19701.47 44
19702.80 46
19704.13 73
19705.46 40
19706.78 46
19708.11 41
19709.44 41
19710.77 56
19712.09 65
19713.42 54
19714.75 49
19716.08 46
19717.40 52
19718.73 59
19720.06 58
19721.39 37
19722.72 54
19724.04 62
19725.37 53
19726.70 79
19728.03 70
19729.36 83
19730.68 59
19732.01 54
19733.34 50
19734.67 35
19736.00 36
19737.33 46
19738.66 54
19739.98 47
19741.31 32
19742.64 57
19743.97 58
19745.30 58
19746.63 51
19747.96 49
19749.29 56
19750.61 49
19751.94 36
19753.27 57
19754.60 53
19755.93 51
19757.26 42
19758.59 48
19759.92 47
19761.25 58
19762.58 55
19763.91 54
19765.24 53
19766.57 45
19767.89 54
19769.22 76
19770.55 70
19771.88 53
19773.21 55
19774.54 64
19775.87 59
19777.20 54
19778.53 56
19779.86 53
19781.19 51
19782.52 43
19783.85 66
19785.18 68
19786.51 48
19787.84 45
19789.17 36
19790.50 44
19791.83 47
19793.16 49
19794.49 41
19795.83 34
19797.16 56
19798.49 57
19799.82 63
19801.15 53
19802.48 43
19803.81 52
19805.14 45
19806.47 48
19807.80 44
19809.13 48
19810.46 64
19811.79 62
19813.13 52
19814.46 48
19815.79 60
19817.12 47
19818.45 58
19819.78 56
19821.11 47
19822.44 53
19823.78 44
19825.11 44
19826.44 64
19827.77 51
19829.10 63
19830.43 49
19831.77 53
19833.10 43
19834.43 55
19835.76 52
19837.09 43
19838.42 70
19839.76 52
19841.09 49
19842.42 36
19843.75 56
19845.08 61
19846.42 54
19847.75 49
19849.08 42
19850.41 48
19851.75 56
19853.08 64
19854.41 59
19855.74 65
19857.08 52
19858.41 53
19859.74 48
19861.07 57
19862.41 51
19863.74 41
19865.07 64
19866.41 58
19867.74 48
19869.07 49
19870.40 35
19871.74 39
19873.07 39
19874.40 51
19875.74 56
19877.07 52
19878.40 54
19879.74 57
19881.07 27
19882.40 57
19883.74 60
19885.07 49
19886.40 51
19887.74 63
19889.07 70
19890.40 56
19891.74 61
19893.07 67
19894.41 44
19895.74 60
19897.07 61
19898.41 56
19899.74 77
19901.08 60
19902.41 43
19903.74 46
19905.08 63
19906.41 57
19907.75 71
19909.08 56
19910.41 59
19911.75 44
19913.08 34
19914.42 48
19915.75 67
19917.09 41
19918.42 26
19919.76 56
19921.09 65
19922.43 62
19923.76 44
19925.10 40
19926.43 43
19927.77 63
19929.10 46
19930.44 46
19931.77 39
19933.11 48
19934.44 33
19935.78 49
19937.11 56
19938.45 58
19939.78 61
19941.12 50
19942.45 54
19943.79 43
19945.12 56
19946.46 47
19947.79 73
19949.13 42
19950.47 69
19951.80 53
19953.14 55
19954.47 62
19955.81 49
19957.15 50
19958.48 53
19959.82 52
19961.15 48
19962.49 49
19963.83 65
19965.16 44
19966.50 79
19967.83 39
19969.17 47
19970.51 76
19971.84 51
19973.18 43
19974.52 40
19975.85 56
19977.19 43
19978.53 51
19979.86 58
19981.20 62
19982.54 58
19983.87 49
19985.21 33
19986.55 58
19987.88 69
19989.22 60
19990.56 49
19991.89 56
19993.23 69
19994.57 50
19995.91 63
19997.24 42
19998.58 54
19999.92 63
20001.26 47
20002.59 61
20003.93 56
20005.27 48
20006.61 58
20007.94 42
20009.28 63
20010.62 51
20011.96 44
20013.29 43
20014.63 58
20015.97 64
20017.31 61
20018.65 58
20019.98 57
20021.32 59
20022.66 38
20024.00 50
20025.34 52
20026.67 47
20028.01 50
20029.35 63
20030.69 69
20032.03 46
20033.37 61
20034.71 56
20036.04 54
20037.38 55
20038.72 65
20040.06 69
20041.40 39
20042.74 40
20044.08 57
20045.42 58
20046.75 64
20048.09 71
20049.43 58
20050.77 60
20052.11 57
20053.45 52
20054.79 64
20056.13 55
20057.47 35
20058.81 57
20060.15 62
20061.49 47
20062.82 38
20064.16 54
20065.50 46
20066.84 43
20068.18 46
20069.52 71
20070.86 68
20072.20 63
20073.54 64
20074.88 31
20076.22 61
20077.56 57
20078.90 61
20080.24 49
20081.58 60
20082.92 30
20084.26 46
20085.60 57
20086.94 47
20088.28 62
20089.62 63
20090.96 53
20092.30 62
20093.64 67
20094.99 51
20096.33 49
20097.67 33
20099.01 69
20100.35 70
20101.69 71
20103.03 54
20104.37 35
20105.71 65
20107.05 50
20108.39 50
20109.73 65
20111.08 55
20112.42 45
20113.76 52
20115.10 54
20116.44 45
20117.78 50
20119.12 50
20120.46 38
20121.81 64
20123.15 60
20124.49 64
20125.83 62
20127.17 49
20128.51 53
20129.86 54
20131.20 61
20132.54 49
20133.88 52
20135.22 48
20136.56 47
20137.91 55
20139.25 45
