# Supplementary material for: MALDI-TOF MS typing enables the classification of brewing yeasts of the genus Saccharomyces to major beer styles
Source: PLoS One. 2017 Aug 9;12(8):e0181694. doi: 10.1371/journal.pone.0181694 (PMC5549903; doi:10.1371/journal.pone.0181694)
Supplement: S4 File — The directory includes 90 raw files and was zipped to “.zip”; the folder has three strains with 30 spectra per strain; S1 Text explains the raw files with an example and Table 1 represents the yeast strains used within the experiment. (ZIP) [file pone.0181694.s007.zip › 10-12/30261-211-OG-Ale-Ale-YPG-18h-E-E_2015-07-13_3_0_B9_1.dat]

2000.66 7252
2001.08 7144
2001.50 7117
2001.92 7409
2002.34 7434
2002.77 7452
2003.19 7639
2003.61 7156
2004.03 7221
2004.45 6988
2004.88 7466
2005.30 7658
2005.72 7526
2006.14 7318
2006.56 7349
2006.99 7290
2007.41 7726
2007.83 7842
2008.25 8011
2008.67 8187
2009.10 8140
2009.52 7935
2009.94 7576
2010.36 7694
2010.79 7209
2011.21 7252
2011.63 7486
2012.06 7651
2012.48 7437
2012.90 7282
2013.32 7145
2013.75 6803
2014.17 7028
2014.59 6933
2015.02 6843
2015.44 6667
2015.86 6985
2016.28 7278
2016.71 6954
2017.13 6980
2017.55 7305
2017.98 7554
2018.40 7749
2018.82 7638
2019.25 7797
2019.67 7781
2020.09 7873
2020.52 7932
2020.94 7765
2021.37 7841
2021.79 7694
2022.21 7741
2022.64 7547
2023.06 7755
2023.48 7430
2023.91 7469
2024.33 7099
2024.76 6851
2025.18 7399
2025.60 7200
2026.03 7225
2026.45 7650
2026.88 7526
2027.30 7628
2027.73 7880
2028.15 7633
2028.57 7322
2029.00 7387
2029.42 7438
2029.85 7276
2030.27 7259
2030.70 6901
2031.12 6877
2031.55 7384
2031.97 7018
2032.40 7341
2032.82 7272
2033.25 7498
2033.67 7567
2034.10 7367
2034.52 7941
2034.95 7722
2035.37 7200
2035.80 7474
2036.22 7339
2036.65 7397
2037.07 7819
2037.50 7624
2037.92 7575
2038.35 7657
2038.77 7396
2039.20 7433
2039.63 7497
2040.05 7424
2040.48 7447
2040.90 7592
2041.33 7729
2041.75 7910
2042.18 7591
2042.61 7116
2043.03 7309
2043.46 7228
2043.88 7311
2044.31 6827
2044.74 7010
2045.16 7044
2045.59 6871
2046.01 6930
2046.44 7001
2046.87 7409
2047.29 7296
2047.72 7132
2048.15 7001
2048.57 7083
2049.00 6821
2049.43 6673
2049.85 7086
2050.28 7144
2050.71 7001
2051.13 6952
2051.56 7028
2051.99 6832
2052.41 7008
2052.84 7036
2053.27 6783
2053.69 6899
2054.12 7013
2054.55 6802
2054.98 6702
2055.40 6879
2055.83 6984
2056.26 6916
2056.68 6857
2057.11 7103
2057.54 7137
2057.97 7091
2058.39 7165
2058.82 6806
2059.25 7105
2059.68 6950
2060.11 6801
2060.53 7389
2060.96 7538
2061.39 7051
2061.82 7195
2062.24 7304
2062.67 7224
2063.10 7220
2063.53 7619
2063.96 7541
2064.39 7266
2064.81 7634
2065.24 7295
2065.67 7600
2066.10 7427
2066.53 7457
2066.95 7638
2067.38 7592
2067.81 7219
2068.24 7143
2068.67 7164
2069.10 6844
2069.53 7202
2069.96 7426
2070.38 7000
2070.81 6924
2071.24 6819
2071.67 7054
2072.10 6770
2072.53 7073
2072.96 7401
2073.39 7357
2073.82 7238
2074.24 7205
2074.67 7343
2075.10 7689
2075.53 7233
2075.96 7231
2076.39 7823
2076.82 7388
2077.25 7899
2077.68 7651
2078.11 7839
2078.54 8114
2078.97 7757
2079.40 7641
2079.83 7773
2080.26 7857
2080.69 7861
2081.12 7817
2081.55 7651
2081.98 7647
2082.41 7301
2082.84 7636
2083.27 7707
2083.70 7650
2084.13 7279
2084.56 7240
2084.99 7341
2085.42 7268
2085.85 6996
2086.28 7092
2086.71 7204
2087.14 7218
2087.57 7180
2088.00 6814
2088.43 6782
2088.86 6587
2089.29 7094
2089.73 7135
2090.16 7254
2090.59 7169
2091.02 7036
2091.45 7341
2091.88 7322
2092.31 7550
2092.74 7457
2093.17 7222
2093.60 7321
2094.04 7149
2094.47 6955
2094.90 6915
2095.33 7159
2095.76 7056
2096.19 7115
2096.62 6873
2097.06 6883
2097.49 6868
2097.92 6922
2098.35 6892
2098.78 6972
2099.21 6870
2099.65 6912
2100.08 6540
2100.51 6806
2100.94 6779
2101.37 6850
2101.81 6988
2102.24 6959
2102.67 7034
2103.10 7302
2103.53 7359
2103.97 7349
2104.40 7341
2104.83 7185
2105.26 7536
2105.70 7694
2106.13 7339
2106.56 7148
2106.99 7508
2107.43 7446
2107.86 7327
2108.29 7223
2108.72 7051
2109.16 7096
2109.59 6998
2110.02 7250
2110.46 7029
2110.89 6996
2111.32 6718
2111.75 6869
2112.19 7335
2112.62 7259
2113.05 7117
2113.49 7118
2113.92 6875
2114.35 6946
2114.79 6842
2115.22 7025
2115.65 6595
2116.09 6565
2116.52 6839
2116.95 7329
2117.39 7020
2117.82 6886
2118.26 6813
2118.69 6940
2119.12 6909
2119.56 6715
2119.99 7049
2120.42 7058
2120.86 7181
2121.29 7120
2121.73 7254
2122.16 7155
2122.59 7269
2123.03 7185
2123.46 7388
2123.90 7353
2124.33 7185
2124.77 7185
2125.20 7264
2125.64 7236
2126.07 6978
2126.50 6948
2126.94 6750
2127.37 6564
2127.81 6603
2128.24 6799
2128.68 7035
2129.11 7017
2129.55 7070
2129.98 6901
2130.42 7745
2130.85 7452
2131.29 7704
2131.72 7651
2132.16 7294
2132.59 7241
2133.03 7500
2133.46 7692
2133.90 7538
2134.33 7944
2134.77 7763
2135.20 7714
2135.64 7834
2136.08 8550
2136.51 8249
2136.95 8058
2137.38 8234
2137.82 8235
2138.25 8267
2138.69 8149
2139.13 7766
2139.56 7513
2140.00 7353
2140.43 7507
2140.87 7473
2141.31 7274
2141.74 7129
2142.18 7087
2142.61 7051
2143.05 7040
2143.49 6638
2143.92 6707
2144.36 7049
2144.80 6982
2145.23 6883
2145.67 6566
2146.11 6983
2146.54 7115
2146.98 7265
2147.42 7429
2147.85 7634
2148.29 7618
2148.73 7513
2149.16 8009
2149.60 8056
2150.04 8168
2150.47 8412
2150.91 8342
2151.35 8789
2151.79 8735
2152.22 8452
2152.66 8129
2153.10 7785
2153.53 7716
2153.97 7858
2154.41 7645
2154.85 7678
2155.28 7798
2155.72 7696
2156.16 7974
2156.60 7196
2157.03 7284
2157.47 7313
2157.91 7096
2158.35 7551
2158.79 7553
2159.22 7447
2159.66 7248
2160.10 7136
2160.54 7122
2160.98 7115
2161.41 7103
2161.85 7030
2162.29 7299
2162.73 6715
2163.17 7011
2163.60 6852
2164.04 7196
2164.48 7089
2164.92 7065
2165.36 6996
2165.80 6897
2166.24 7038
2166.67 6989
2167.11 7132
2167.55 7241
2167.99 7289
2168.43 7271
2168.87 7276
2169.31 7417
2169.75 7469
2170.19 7748
2170.62 7642
2171.06 7275
2171.50 7425
2171.94 7536
2172.38 7707
2172.82 7734
2173.26 8065
2173.70 8011
2174.14 8138
2174.58 8477
2175.02 8284
2175.46 8580
2175.90 8687
2176.34 8385
2176.78 8490
2177.22 8310
2177.66 8226
2178.10 8090
2178.54 7801
2178.97 8132
2179.41 7894
2179.85 7706
2180.29 7372
2180.74 7643
2181.18 7553
2181.62 7213
2182.06 7302
2182.50 7108
2182.94 7152
2183.38 7078
2183.82 6663
2184.26 6739
2184.70 6788
2185.14 6652
2185.58 6983
2186.02 7178
2186.46 7388
2186.90 7518
2187.34 7244
2187.78 7583
2188.22 7559
2188.66 7914
2189.11 7923
2189.55 8097
2189.99 7929
2190.43 8191
2190.87 8015
2191.31 7854
2191.75 7478
2192.19 7683
2192.63 8016
2193.08 8111
2193.52 7783
2193.96 7899
2194.40 7944
2194.84 7623
2195.28 7854
2195.72 7808
2196.17 7909
2196.61 8085
2197.05 8020
2197.49 7896
2197.93 7764
2198.37 7825
2198.82 7517
2199.26 7719
2199.70 7568
2200.14 7363
2200.58 7534
2201.03 7182
2201.47 7299
2201.91 7282
2202.35 7418
2202.80 7308
2203.24 7273
2203.68 7284
2204.12 7487
2204.57 7474
2205.01 7713
2205.45 7726
2205.89 7622
2206.34 7668
2206.78 7866
2207.22 7825
2207.66 8160
2208.11 7914
2208.55 7952
2208.99 8015
2209.44 8333
2209.88 8130
2210.32 7923
2210.76 8015
2211.21 7966
2211.65 7910
2212.09 7867
2212.54 8012
2212.98 8020
2213.42 7635
2213.87 7725
2214.31 7639
2214.75 7482
2215.20 7130
2215.64 7288
2216.09 7144
2216.53 7167
2216.97 7309
2217.42 7344
2217.86 7243
2218.30 7394
2218.75 6971
2219.19 7105
2219.64 7089
2220.08 7216
2220.52 7599
2220.97 7560
2221.41 7705
2221.86 7828
2222.30 7446
2222.75 7733
2223.19 7861
2223.63 8072
2224.08 8438
2224.52 8239
2224.97 8497
2225.41 8803
2225.86 8657
2226.30 8624
2226.75 8559
2227.19 8845
2227.64 9012
2228.08 8657
2228.53 8224
2228.97 8309
2229.42 8484
2229.86 8521
2230.31 8371
2230.75 8728
2231.20 8660
2231.64 8482
2232.09 8580
2232.53 9053
2232.98 9051
2233.42 9259
2233.87 9453
2234.31 9506
2234.76 8514
2235.20 8540
2235.65 8513
2236.10 8584
2236.54 8418
2236.99 8013
2237.43 8016
2237.88 8056
2238.32 7944
2238.77 7663
2239.22 7811
2239.66 7643
2240.11 7851
2240.55 7751
2241.00 7276
2241.45 6887
2241.89 6784
2242.34 6867
2242.79 6781
2243.23 6834
2243.68 6668
2244.12 6755
2244.57 6896
2245.02 6754
2245.46 6978
2245.91 7137
2246.36 6873
2246.80 6776
2247.25 7017
2247.70 6892
2248.14 7173
2248.59 7283
2249.04 7083
2249.49 7009
2249.93 7521
2250.38 6999
2250.83 7381
2251.27 7243
2251.72 7081
2252.17 7188
2252.62 7456
2253.06 7148
2253.51 7198
2253.96 6996
2254.40 7161
2254.85 7147
2255.30 7204
2255.75 6818
2256.20 6785
2256.64 7073
2257.09 6520
2257.54 6590
2257.99 6844
2258.43 7008
2258.88 7050
2259.33 7050
2259.78 7071
2260.23 7313
2260.67 7244
2261.12 7216
2261.57 7552
2262.02 7545
2262.47 7764
2262.92 7860
2263.36 7949
2263.81 8215
2264.26 8037
2264.71 7881
2265.16 7688
2265.61 7509
2266.05 7503
2266.50 7737
2266.95 7706
2267.40 7653
2267.85 8217
2268.30 8584
2268.75 8593
2269.20 8825
2269.65 9002
2270.09 8849
2270.54 9249
2270.99 9126
2271.44 9177
2271.89 9246
2272.34 8898
2272.79 8952
2273.24 8471
2273.69 8228
2274.14 8031
2274.59 7952
2275.04 7527
2275.49 7220
2275.94 7398
2276.38 7083
2276.83 7293
2277.28 7016
2277.73 6956
2278.18 7051
2278.63 7061
2279.08 6910
2279.53 6982
2279.98 7215
2280.43 7288
2280.88 7200
2281.33 7195
2281.78 7128
2282.23 7063
2282.68 6975
2283.13 7077
2283.59 7031
2284.04 7125
2284.49 7021
2284.94 6893
2285.39 6957
2285.84 7160
2286.29 7485
2286.74 7663
2287.19 7626
2287.64 7959
2288.09 8753
2288.54 8886
2288.99 9643
2289.44 10101
2289.89 10718
2290.35 11061
2290.80 12138
2291.25 12181
2291.70 11944
2292.15 12144
2292.60 11714
2293.05 11538
2293.50 11024
2293.96 10230
2294.41 10007
2294.86 9997
2295.31 9055
2295.76 8532
2296.21 8415
2296.66 8122
2297.12 8119
2297.57 8037
2298.02 7936
2298.47 7890
2298.92 7637
2299.38 7415
2299.83 7631
2300.28 7553
2300.73 7503
2301.18 7372
2301.64 7559
2302.09 7140
2302.54 6929
2302.99 6939
2303.44 7238
2303.90 7068
2304.35 6890
2304.80 7248
2305.25 7500
2305.71 7313
2306.16 7258
2306.61 7483
2307.07 7941
2307.52 8220
2307.97 8591
2308.42 8537
2308.88 8949
2309.33 9075
2309.78 9418
2310.23 9861
2310.69 9862
2311.14 9363
2311.59 9540
2312.05 9037
2312.50 8917
2312.95 8579
2313.41 8375
2313.86 8173
2314.31 7801
2314.77 7420
2315.22 7581
2315.67 7777
2316.13 7898
2316.58 7545
2317.04 7569
2317.49 7498
2317.94 7461
2318.40 7483
2318.85 7768
2319.30 7670
2319.76 7556
2320.21 7603
2320.67 7686
2321.12 7817
2321.57 7596
2322.03 7281
2322.48 7251
2322.94 7592
2323.39 7311
2323.85 7825
2324.30 7885
2324.75 7694
2325.21 7942
2325.66 8035
2326.12 8105
2326.57 7860
2327.03 8267
2327.48 8551
2327.94 8656
2328.39 8542
2328.85 8285
2329.30 8694
2329.76 8831
2330.21 8476
2330.67 8373
2331.12 8751
2331.58 8594
2332.03 8424
2332.49 8133
2332.94 7904
2333.40 7830
2333.85 7881
2334.31 7743
2334.76 7521
2335.22 7567
2335.67 7532
2336.13 7627
2336.58 7634
2337.04 7342
2337.50 7486
2337.95 7547
2338.41 7446
2338.86 7440
2339.32 7286
2339.77 7405
2340.23 7579
2340.69 7888
2341.14 7589
2341.60 7298
2342.05 7339
2342.51 7428
2342.97 7698
2343.42 8187
2343.88 7447
2344.34 7615
2344.79 7570
2345.25 7970
2345.70 7923
2346.16 8062
2346.62 7955
2347.07 8097
2347.53 8492
2347.99 8214
2348.44 8135
2348.90 8303
2349.36 8255
2349.81 7920
2350.27 7925
2350.73 7935
2351.19 7788
2351.64 7445
2352.10 7384
2352.56 7332
2353.01 7494
2353.47 7724
2353.93 7564
2354.39 7075
2354.84 7056
2355.30 7329
2355.76 7528
2356.22 7283
2356.67 7566
2357.13 7474
2357.59 7251
2358.05 7451
2358.50 7580
2358.96 7573
2359.42 7517
2359.88 7589
2360.33 7543
2360.79 7449
2361.25 7526
2361.71 7787
2362.17 7909
2362.62 7752
2363.08 7280
2363.54 7410
2364.00 7503
2364.46 7556
2364.92 7575
2365.37 7918
2365.83 7590
2366.29 7463
2366.75 7787
2367.21 7920
2367.67 7885
2368.12 8068
2368.58 7859
2369.04 7701
2369.50 7793
2369.96 7680
2370.42 7657
2370.88 7610
2371.34 7319
2371.80 7447
2372.25 7447
2372.71 7570
2373.17 7388
2373.63 7637
2374.09 7828
2374.55 7916
2375.01 7781
2375.47 7990
2375.93 7995
2376.39 8114
2376.85 8025
2377.31 7966
2377.77 8031
2378.23 7844
2378.69 7870
2379.15 7752
2379.61 7889
2380.06 7889
2380.52 7982
2380.98 7695
2381.44 7783
2381.90 7966
2382.36 7641
2382.82 7710
2383.28 7269
2383.74 7260
2384.20 7339
2384.67 7165
2385.13 7184
2385.59 7219
2386.05 7432
2386.51 7461
2386.97 7311
2387.43 7283
2387.89 7612
2388.35 7657
2388.81 7532
2389.27 7599
2389.73 7679
2390.19 7443
2390.65 7540
2391.11 7795
2391.57 7873
2392.03 7785
2392.50 7640
2392.96 7601
2393.42 7531
2393.88 7259
2394.34 7063
2394.80 7092
2395.26 6988
2395.72 7096
2396.19 7274
2396.65 7215
2397.11 7476
2397.57 7085
2398.03 6956
2398.49 7162
2398.95 7229
2399.42 7015
2399.88 6995
2400.34 7223
2400.80 7346
2401.26 7315
2401.73 7103
2402.19 7047
2402.65 7369
2403.11 7391
2403.57 7327
2404.04 7468
2404.50 7340
2404.96 7819
2405.42 7718
2405.88 7897
2406.35 7648
2406.81 7463
2407.27 7434
2407.73 7684
2408.20 7469
2408.66 7345
2409.12 7385
2409.58 7176
2410.05 6996
2410.51 6960
2410.97 6789
2411.43 7149
2411.90 7125
2412.36 7090
2412.82 7395
2413.29 7104
2413.75 7072
2414.21 6999
2414.68 7364
2415.14 7601
2415.60 7548
2416.07 7678
2416.53 7954
2416.99 8335
2417.46 8351
2417.92 8508
2418.38 8691
2418.85 8738
2419.31 9076
2419.77 8804
2420.24 8572
2420.70 8676
2421.16 8639
2421.63 8196
2422.09 8032
2422.56 7759
2423.02 7779
2423.48 8075
2423.95 7935
2424.41 7310
2424.88 7433
2425.34 7486
2425.80 7533
2426.27 7692
2426.73 7859
2427.20 7577
2427.66 7713
2428.13 7583
2428.59 7449
2429.05 7263
2429.52 7127
2429.98 7074
2430.45 7014
2430.91 6973
2431.38 6930
2431.84 6998
2432.31 7265
2432.77 7280
2433.24 7333
2433.70 7256
2434.17 7462
2434.63 7682
2435.10 7961
2435.56 7755
2436.03 7644
2436.49 7737
2436.96 7605
2437.42 7281
2437.89 7719
2438.35 7799
2438.82 7832
2439.28 8335
2439.75 8822
2440.22 8669
2440.68 8401
2441.15 8189
2441.61 8033
2442.08 8193
2442.54 8178
2443.01 8020
2443.48 7905
2443.94 7859
2444.41 7617
2444.87 7488
2445.34 7335
2445.81 7225
2446.27 6974
2446.74 7124
2447.20 7325
2447.67 6801
2448.14 6810
2448.60 7206
2449.07 7226
2449.54 7026
2450.00 7204
2450.47 7147
2450.94 7379
2451.40 7658
2451.87 7376
2452.34 7288
2452.80 7305
2453.27 7267
2453.74 7284
2454.20 7209
2454.67 7175
2455.14 7111
2455.60 7405
2456.07 7317
2456.54 7151
2457.01 7404
2457.47 7531
2457.94 7394
2458.41 7450
2458.88 7578
2459.34 7087
2459.81 7089
2460.28 7194
2460.74 6950
2461.21 7206
2461.68 6872
2462.15 7021
2462.62 7312
2463.08 6910
2463.55 6872
2464.02 7069
2464.49 7173
2464.95 7134
2465.42 7287
2465.89 7310
2466.36 7311
2466.83 7363
2467.30 7377
2467.76 7183
2468.23 7150
2468.70 7325
2469.17 7436
2469.64 7080
2470.10 6932
2470.57 7207
2471.04 6874
2471.51 6802
2471.98 6726
2472.45 6937
2472.92 6670
2473.39 6481
2473.85 6509
2474.32 6763
2474.79 6764
2475.26 6693
2475.73 6629
2476.20 6528
2476.67 6615
2477.14 6541
2477.61 6620
2478.07 6496
2478.54 6695
2479.01 7041
2479.48 7158
2479.95 7224
2480.42 7046
2480.89 6883
2481.36 6891
2481.83 6837
2482.30 6544
2482.77 6747
2483.24 6699
2483.71 6775
2484.18 6932
2484.65 7156
2485.12 7179
2485.59 7129
2486.06 7660
2486.53 7766
2487.00 7840
2487.47 8058
2487.94 8044
2488.41 8060
2488.88 7891
2489.35 7913
2489.82 7914
2490.29 7686
2490.76 7894
2491.23 7598
2491.70 7488
2492.17 7656
2492.64 7883
2493.11 8153
2493.58 7713
2494.05 7870
2494.52 7768
2494.99 7887
2495.47 7857
2495.94 7971
2496.41 7957
2496.88 8083
2497.35 8059
2497.82 7489
2498.29 7463
2498.76 7446
2499.23 7191
2499.70 6747
2500.18 6724
2500.65 6601
2501.12 6596
2501.59 6846
2502.06 6823
2502.53 6782
2503.00 6683
2503.48 6761
2503.95 6829
2504.42 7208
2504.89 7206
2505.36 7250
2505.83 7453
2506.31 7581
2506.78 7498
2507.25 7535
2507.72 7716
2508.19 7643
2508.67 7611
2509.14 7896
2509.61 8280
2510.08 8330
2510.56 8746
2511.03 8783
2511.50 8912
2511.97 8730
2512.44 8816
2512.92 9084
2513.39 9187
2513.86 9156
2514.33 8901
2514.81 8827
2515.28 8331
2515.75 7994
2516.23 8105
2516.70 8020
2517.17 7551
2517.64 7645
2518.12 7641
2518.59 7758
2519.06 7748
2519.54 7612
2520.01 7344
2520.48 7251
2520.96 7294
2521.43 7119
2521.90 7242
2522.38 7207
2522.85 7265
2523.32 6924
2523.80 7506
2524.27 7434
2524.74 7101
2525.22 7179
2525.69 7073
2526.16 6875
2526.64 7254
2527.11 6933
2527.59 7170
2528.06 7242
2528.53 7450
2529.01 7348
2529.48 7363
2529.96 7198
2530.43 7396
2530.90 7261
2531.38 7558
2531.85 7671
2532.33 7355
2532.80 7574
2533.28 7796
2533.75 7582
2534.22 7659
2534.70 7338
2535.17 7403
2535.65 7452
2536.12 7329
2536.60 7203
2537.07 7326
2537.55 7366
2538.02 7431
2538.50 7456
2538.97 7731
2539.45 7360
2539.92 7336
2540.40 7571
2540.87 7259
2541.35 7309
2541.82 7068
2542.30 7265
2542.77 7274
2543.25 7142
2543.72 7325
2544.20 7422
2544.67 7516
2545.15 7639
2545.62 7834
2546.10 7672
2546.58 7814
2547.05 8344
2547.53 8394
2548.00 8524
2548.48 8280
2548.95 8363
2549.43 8449
2549.91 8738
2550.38 8382
2550.86 8277
2551.33 8143
2551.81 8508
2552.29 8697
2552.76 8641
2553.24 9193
2553.72 9185
2554.19 9099
2554.67 8867
2555.14 8752
2555.62 8738
2556.10 8376
2556.57 8286
2557.05 8215
2557.53 8173
2558.00 7660
2558.48 7609
2558.96 7632
2559.43 7414
2559.91 7484
2560.39 7511
2560.87 7395
2561.34 7590
2561.82 7661
2562.30 7804
2562.77 7860
2563.25 7749
2563.73 7759
2564.21 7611
2564.68 7564
2565.16 7367
2565.64 7421
2566.11 7458
2566.59 7418
2567.07 7410
2567.55 7447
2568.03 7274
2568.50 6962
2568.98 7022
2569.46 6915
2569.94 6701
2570.41 6595
2570.89 6744
2571.37 7012
2571.85 7194
2572.33 7091
2572.80 7063
2573.28 6964
2573.76 6989
2574.24 6964
2574.72 6695
2575.19 6764
2575.67 6671
2576.15 6451
2576.63 6910
2577.11 6668
2577.59 7011
2578.07 6884
2578.54 6791
2579.02 6868
2579.50 6819
2579.98 6791
2580.46 6705
2580.94 6710
2581.42 6828
2581.90 6736
2582.37 6833
2582.85 6887
2583.33 7139
2583.81 6961
2584.29 7207
2584.77 7066
2585.25 7470
2585.73 7028
2586.21 7470
2586.69 7233
2587.17 7259
2587.65 7344
2588.13 7263
2588.61 7458
2589.08 7554
2589.56 7612
2590.04 7498
2590.52 7623
2591.00 7520
2591.48 7581
2591.96 7373
2592.44 7466
2592.92 7679
2593.40 7700
2593.88 7343
2594.36 6981
2594.84 7256
2595.32 7452
2595.80 7236
2596.28 7171
2596.76 6839
2597.24 7047
2597.72 7175
2598.21 6956
2598.69 6937
2599.17 7155
2599.65 7044
2600.13 7025
2600.61 7077
2601.09 7113
2601.57 7256
2602.05 7018
2602.53 7129
2603.01 6909
2603.49 7073
2603.97 7146
2604.45 7290
2604.94 7578
2605.42 7468
2605.90 7593
2606.38 7658
2606.86 7495
2607.34 7345
2607.82 7335
2608.30 7380
2608.79 7478
2609.27 7280
2609.75 7299
2610.23 7372
2610.71 7105
2611.19 7036
2611.68 6965
2612.16 7020
2612.64 6953
2613.12 6826
2613.60 7259
2614.08 6909
2614.57 6781
2615.05 6996
2615.53 7037
2616.01 7005
2616.49 6958
2616.98 7102
2617.46 6795
2617.94 7288
2618.42 7414
2618.91 7458
2619.39 7649
2619.87 7523
2620.35 7401
2620.84 7429
2621.32 7158
2621.80 7091
2622.28 7119
2622.77 6921
2623.25 6872
2623.73 6876
2624.21 7115
2624.70 6978
2625.18 7094
2625.66 7245
2626.15 7014
2626.63 7122
2627.11 6944
2627.60 7254
2628.08 7590
2628.56 7466
2629.05 7416
2629.53 6809
2630.01 7207
2630.50 7314
2630.98 7342
2631.46 7361
2631.95 7712
2632.43 7631
2632.91 7442
2633.40 7472
2633.88 7201
2634.36 7481
2634.85 7369
2635.33 7210
2635.82 7193
2636.30 7239
2636.78 7375
2637.27 7288
2637.75 6876
2638.24 7372
2638.72 7160
2639.20 7513
2639.69 7757
2640.17 7616
2640.66 7710
2641.14 7768
2641.63 7774
2642.11 7733
2642.60 7594
2643.08 7455
2643.56 7252
2644.05 7532
2644.53 7522
2645.02 7386
2645.50 7472
2645.99 7397
2646.47 7476
2646.96 7400
2647.44 7339
2647.93 7306
2648.41 7130
2648.90 7559
2649.38 7123
2649.87 7331
2650.35 7432
2650.84 7436
2651.32 7279
2651.81 6974
2652.30 6974
2652.78 7224
2653.27 7209
2653.75 6994
2654.24 7095
2654.72 7042
2655.21 6998
2655.69 7376
2656.18 7155
2656.67 7000
2657.15 7157
2657.64 6904
2658.12 7009
2658.61 7122
2659.10 7032
2659.58 7342
2660.07 6908
2660.55 6889
2661.04 6882
2661.53 6859
2662.01 7038
2662.50 6772
2662.99 6702
2663.47 6772
2663.96 7011
2664.44 7071
2664.93 7271
2665.42 7297
2665.90 7320
2666.39 6938
2666.88 7004
2667.36 7015
2667.85 7075
2668.34 7312
2668.83 6850
2669.31 6792
2669.80 6801
2670.29 7285
2670.77 7327
2671.26 7134
2671.75 7487
2672.24 7374
2672.72 7587
2673.21 7939
2673.70 8229
2674.18 8879
2674.67 9359
2675.16 8952
2675.65 9271
2676.13 9359
2676.62 9160
2677.11 8741
2677.60 8980
2678.09 8712
2678.57 8317
2679.06 7916
2679.55 8065
2680.04 7826
2680.53 8059
2681.01 7724
2681.50 7374
2681.99 7513
2682.48 7792
2682.97 7731
2683.45 7341
2683.94 7453
2684.43 7674
2684.92 7868
2685.41 7676
2685.90 7585
2686.38 7587
2686.87 7629
2687.36 7371
2687.85 7447
2688.34 7417
2688.83 7300
2689.32 7614
2689.81 7143
2690.29 7627
2690.78 7169
2691.27 7145
2691.76 7187
2692.25 7152
2692.74 7033
2693.23 7050
2693.72 7244
2694.21 7280
2694.70 7444
2695.19 7649
2695.68 7193
2696.16 7553
2696.65 7788
2697.14 7766
2697.63 7802
2698.12 7719
2698.61 7719
2699.10 7765
2699.59 7209
2700.08 7317
2700.57 7194
2701.06 7250
2701.55 7469
2702.04 7594
2702.53 7555
2703.02 7463
2703.51 7680
2704.00 7741
2704.49 7585
2704.98 7687
2705.47 7391
2705.96 7204
2706.45 7181
2706.94 7063
2707.43 7204
2707.92 7352
2708.41 7328
2708.91 7234
2709.40 7330
2709.89 7216
2710.38 7103
2710.87 7360
2711.36 7180
2711.85 7392
2712.34 7167
2712.83 7139
2713.32 7652
2713.81 7447
2714.30 6986
2714.80 7260
2715.29 7392
2715.78 6703
2716.27 6741
2716.76 6885
2717.25 6777
2717.74 7145
2718.23 6913
2718.73 6968
2719.22 7126
2719.71 7441
2720.20 7343
2720.69 7409
2721.18 7166
2721.68 7120
2722.17 7391
2722.66 7494
2723.15 7265
2723.64 7525
2724.14 7629
2724.63 7638
2725.12 7307
2725.61 6999
2726.10 7224
2726.60 7117
2727.09 6842
2727.58 6666
2728.07 6778
2728.56 7051
2729.06 6932
2729.55 6905
2730.04 6967
2730.53 6887
2731.03 6800
2731.52 7156
2732.01 6935
2732.51 7241
2733.00 7397
2733.49 7177
2733.98 7686
2734.48 7655
2734.97 7685
2735.46 7605
2735.96 7551
2736.45 7517
2736.94 7550
2737.43 7712
2737.93 7560
2738.42 7432
2738.91 7208
2739.41 7207
2739.90 7413
2740.39 7157
2740.89 7011
2741.38 6836
2741.88 6800
2742.37 7249
2742.86 6852
2743.36 6627
2743.85 6787
2744.34 6818
2744.84 6545
2745.33 6621
2745.83 6435
2746.32 6595
2746.81 6686
2747.31 6884
2747.80 6741
2748.30 6789
2748.79 6925
2749.28 6971
2749.78 6814
2750.27 6951
2750.77 6855
2751.26 6818
2751.76 6804
2752.25 6998
2752.74 7200
2753.24 6961
2753.73 7147
2754.23 7168
2754.72 6939
2755.22 6943
2755.71 6764
2756.21 6943
2756.70 7191
2757.20 7062
2757.69 7163
2758.19 7137
2758.68 6917
2759.18 7116
2759.67 6904
2760.17 6872
2760.66 7119
2761.16 7117
2761.65 7251
2762.15 6948
2762.64 6926
2763.14 7168
2763.64 7182
2764.13 6909
2764.63 7119
2765.12 7168
2765.62 7016
2766.11 7013
2766.61 6968
2767.11 7171
2767.60 7030
2768.10 6945
2768.59 7305
2769.09 7051
2769.59 6855
2770.08 6758
2770.58 6695
2771.07 6622
2771.57 7119
2772.07 7269
2772.56 7703
2773.06 7773
2773.56 7931
2774.05 8006
2774.55 8942
2775.04 9038
2775.54 8806
2776.04 9438
2776.53 9323
2777.03 9247
2777.53 9432
2778.03 9101
2778.52 9011
2779.02 8514
2779.52 8401
2780.01 8184
2780.51 7804
2781.01 7815
2781.50 7590
2782.00 7317
2782.50 7231
2783.00 7161
2783.49 7196
2783.99 7204
2784.49 7083
2784.99 7002
2785.48 7430
2785.98 7009
2786.48 6700
2786.98 7103
2787.47 7111
2787.97 7201
2788.47 7133
2788.97 6930
2789.46 7074
2789.96 6898
2790.46 6898
2790.96 7114
2791.46 7039
2791.95 6947
2792.45 7012
2792.95 6640
2793.45 6991
2793.95 7288
2794.44 7442
2794.94 7503
2795.44 7811
2795.94 7763
2796.44 7921
2796.94 7850
2797.44 7819
2797.93 8020
2798.43 8078
2798.93 7859
2799.43 7874
2799.93 7679
2800.43 7490
2800.93 7662
2801.43 7360
2801.92 7358
2802.42 7193
2802.92 7240
2803.42 7428
2803.92 7326
2804.42 7845
2804.92 7657
2805.42 7767
2805.92 8258
2806.42 8591
2806.92 8476
2807.42 8798
2807.91 8478
2808.41 8904
2808.91 9058
2809.41 9101
2809.91 8977
2810.41 8715
2810.91 8361
2811.41 8184
2811.91 8026
2812.41 7651
2812.91 7528
2813.41 7584
2813.91 7780
2814.41 7706
2814.91 7510
2815.41 7691
2815.91 7315
2816.41 7269
2816.91 7425
2817.41 7704
2817.91 7446
2818.41 7570
2818.91 7715
2819.42 7581
2819.92 7782
2820.42 7683
2820.92 7448
2821.42 7495
2821.92 7429
2822.42 7221
2822.92 7413
2823.42 7004
2823.92 7230
2824.42 6995
2824.92 6555
2825.42 6962
2825.93 7086
2826.43 7104
2826.93 7035
2827.43 6935
2827.93 6982
2828.43 7296
2828.93 6999
2829.43 6664
2829.94 6785
2830.44 6593
2830.94 6801
2831.44 6730
2831.94 6681
2832.44 6777
2832.95 6764
2833.45 6919
2833.95 6881
2834.45 6894
2834.95 6965
2835.45 7091
2835.96 6986
2836.46 7064
2836.96 7410
2837.46 7610
2837.97 7440
2838.47 7242
2838.97 7167
2839.47 7155
2839.97 7360
2840.48 7462
2840.98 7232
2841.48 7235
2841.98 7170
2842.49 7328
2842.99 7019
2843.49 7054
2843.99 7294
2844.50 7301
2845.00 7831
2845.50 7847
2846.01 8011
2846.51 8361
2847.01 8593
2847.51 8142
2848.02 8038
2848.52 8383
2849.02 8456
2849.53 8342
2850.03 8368
2850.53 8130
2851.04 8081
2851.54 7787
2852.04 7407
2852.55 7334
2853.05 7471
2853.55 7067
2854.06 7187
2854.56 6914
2855.06 7114
2855.57 7057
2856.07 7013
2856.58 7100
2857.08 7124
2857.58 6750
2858.09 6743
2858.59 6940
2859.10 7137
2859.60 7146
2860.10 7042
2860.61 6948
2861.11 6820
2861.62 6766
2862.12 6987
2862.62 6969
2863.13 7103
2863.63 6830
2864.14 6663
2864.64 6963
2865.15 6625
2865.65 6649
2866.16 6434
2866.66 6514
2867.17 6696
2867.67 6867
2868.18 6904
2868.68 6892
2869.19 6794
2869.69 6903
2870.20 7060
2870.70 7167
2871.21 7261
2871.71 7238
2872.22 7235
2872.72 7354
2873.23 7415
2873.73 7242
2874.24 7194
2874.74 7306
2875.25 7639
2875.75 7628
2876.26 7635
2876.76 7557
2877.27 7302
2877.78 7402
2878.28 7214
2878.79 7849
2879.29 7578
2879.80 7209
2880.30 7074
2880.81 6862
2881.32 7103
2881.82 7155
2882.33 7266
2882.83 7327
2883.34 7173
2883.85 7158
2884.35 7613
2884.86 7427
2885.37 7158
2885.87 7328
2886.38 7544
2886.88 7417
2887.39 7730
2887.90 7668
2888.40 7481
2888.91 7514
2889.42 7274
2889.92 7028
2890.43 7134
2890.94 7421
2891.45 7354
2891.95 7417
2892.46 7610
2892.97 7562
2893.47 7310
2893.98 7079
2894.49 7369
2894.99 7413
2895.50 7946
2896.01 7587
2896.52 7598
2897.02 7816
2897.53 8108
2898.04 7994
2898.55 7977
2899.05 8185
2899.56 8646
2900.07 8615
2900.58 9132
2901.08 9205
2901.59 9328
2902.10 9752
2902.61 9882
2903.12 9787
2903.62 9773
2904.13 9791
2904.64 9488
2905.15 9157
2905.66 9324
2906.16 9244
2906.67 8828
2907.18 8790
2907.69 8582
2908.20 8257
2908.71 7820
2909.21 7739
2909.72 7920
2910.23 7750
2910.74 7962
2911.25 7373
2911.76 7106
2912.26 7353
2912.77 7372
2913.28 7245
2913.79 7435
2914.30 7724
2914.81 7573
2915.32 7389
2915.83 7326
2916.34 7548
2916.85 7394
2917.35 7219
2917.86 7488
2918.37 7744
2918.88 7433
2919.39 7376
2919.90 7138
2920.41 7144
2920.92 7522
2921.43 7552
2921.94 7476
2922.45 7609
2922.96 7518
2923.47 7311
2923.98 7354
2924.49 7560
2925.00 7745
2925.51 7548
2926.02 7809
2926.53 7869
2927.04 7689
2927.55 7413
2928.06 7394
2928.57 7261
2929.08 7289
2929.59 7107
2930.10 6949
2930.61 6831
2931.12 6863
2931.63 7081
2932.14 7301
2932.65 7279
2933.16 7316
2933.67 7091
2934.18 6852
2934.69 6967
2935.20 7450
2935.71 7341
2936.22 7247
2936.73 7173
2937.25 7375
2937.76 7376
2938.27 7306
2938.78 7285
2939.29 7467
2939.80 7778
2940.31 7655
2940.82 7400
2941.33 7489
2941.85 7546
2942.36 7972
2942.87 7991
2943.38 8177
2943.89 8468
2944.40 8228
2944.91 8384
2945.43 8749
2945.94 8915
2946.45 8886
2946.96 9144
2947.47 9028
2947.98 8549
2948.50 8429
2949.01 8371
2949.52 8316
2950.03 7886
2950.54 7675
2951.06 7452
2951.57 7165
2952.08 7460
2952.59 7169
2953.10 6942
2953.62 6715
2954.13 7031
2954.64 6797
2955.15 6855
2955.67 6893
2956.18 6948
2956.69 6965
2957.20 6918
2957.72 6653
2958.23 6903
2958.74 7042
2959.25 6922
2959.77 7020
2960.28 6997
2960.79 6913
2961.31 7086
2961.82 6946
2962.33 6941
2962.85 7121
2963.36 7505
2963.87 7356
2964.39 7221
2964.90 7100
2965.41 7165
2965.93 6917
2966.44 6867
2966.95 6863
2967.47 6933
2967.98 6611
2968.49 6485
2969.01 6530
2969.52 6315
2970.03 6654
2970.55 6746
2971.06 6668
2971.58 6655
2972.09 6720
2972.60 6637
2973.12 6823
2973.63 7125
2974.15 7157
2974.66 6945
2975.17 6805
2975.69 7010
2976.20 6895
2976.72 7119
2977.23 6998
2977.74 6871
2978.26 6908
2978.77 7077
2979.29 7016
2979.80 7236
2980.32 7068
2980.83 6989
2981.35 6958
2981.86 6968
2982.38 6986
2982.89 7148
2983.41 7428
2983.92 7388
2984.44 7363
2984.95 7292
2985.47 7490
2985.98 7771
2986.50 7403
2987.01 7428
2987.53 7837
2988.04 7645
2988.56 7351
2989.07 7384
2989.59 7384
2990.10 7285
2990.62 7166
2991.13 7232
2991.65 7283
2992.17 7378
2992.68 7711
2993.20 7594
2993.71 7411
2994.23 7688
2994.74 7755
2995.26 7760
2995.78 8125
2996.29 8326
2996.81 8610
2997.32 8690
2997.84 9152
2998.36 9330
2998.87 8892
2999.39 8866
2999.91 9081
3000.42 8402
3000.94 8426
3001.45 8760
3001.97 8815
3002.49 8453
3003.00 8675
3003.52 8686
3004.04 8275
3004.55 7853
3005.07 8444
3005.59 8500
3006.10 8905
3006.62 8913
3007.14 8329
3007.66 8183
3008.17 7917
3008.69 7538
3009.21 7333
3009.72 7392
3010.24 7055
3010.76 7157
3011.28 7116
3011.79 7113
3012.31 7229
3012.83 7420
3013.35 7218
3013.86 7231
3014.38 7437
3014.90 7543
3015.42 7918
3015.93 8178
3016.45 8541
3016.97 8398
3017.49 8591
3018.00 8527
3018.52 8606
3019.04 8389
3019.56 8699
3020.08 8661
3020.59 8203
3021.11 8274
3021.63 8118
3022.15 8206
3022.67 8122
3023.19 7449
3023.70 7790
3024.22 7733
3024.74 7645
3025.26 7504
3025.78 7539
3026.30 7770
3026.81 7580
3027.33 7566
3027.85 7837
3028.37 7562
3028.89 7335
3029.41 7731
3029.93 7607
3030.45 7702
3030.97 7503
3031.48 7341
3032.00 7543
3032.52 7635
3033.04 7768
3033.56 8210
3034.08 7975
3034.60 7550
3035.12 7819
3035.64 7987
3036.16 7780
3036.68 7809
3037.20 7834
3037.72 8135
3038.24 8237
3038.76 8087
3039.27 7959
3039.79 7641
3040.31 7447
3040.83 7343
3041.35 7296
3041.87 7309
3042.39 7145
3042.91 7259
3043.43 7182
3043.95 7212
3044.47 7371
3044.99 7275
3045.51 7195
3046.03 7119
3046.56 7072
3047.08 7094
3047.60 7099
3048.12 7149
3048.64 6976
3049.16 6929
3049.68 7129
3050.20 7277
3050.72 7148
3051.24 7154
3051.76 7063
3052.28 7283
3052.80 7426
3053.32 6954
3053.84 7156
3054.37 7210
3054.89 7250
3055.41 7255
3055.93 7022
3056.45 7342
3056.97 7085
3057.49 7200
3058.01 7222
3058.53 7058
3059.06 7045
3059.58 7138
3060.10 7035
3060.62 7059
3061.14 7069
3061.66 6920
3062.19 6822
3062.71 6959
3063.23 6915
3063.75 7387
3064.27 7295
3064.79 6926
3065.32 7169
3065.84 7322
3066.36 7506
3066.88 7477
3067.40 7413
3067.93 7343
3068.45 7239
3068.97 7452
3069.49 7133
3070.02 7513
3070.54 7353
3071.06 7012
3071.58 6806
3072.10 6949
3072.63 7270
3073.15 7614
3073.67 7501
3074.20 7264
3074.72 7317
3075.24 7689
3075.76 7426
3076.29 7616
3076.81 8009
3077.33 8036
3077.86 8389
3078.38 8583
3078.90 9026
3079.42 9088
3079.95 8736
3080.47 9118
3080.99 9127
3081.52 9195
3082.04 9050
3082.56 8885
3083.09 8674
3083.61 8413
3084.13 8488
3084.66 8289
3085.18 8360
3085.71 8055
3086.23 8384
3086.75 8106
3087.28 8100
3087.80 8382
3088.32 8342
3088.85 7905
3089.37 8039
3089.90 7781
3090.42 8039
3090.94 8006
3091.47 7742
3091.99 7691
3092.52 7440
3093.04 7328
3093.57 7519
3094.09 7724
3094.61 7597
3095.14 7514
3095.66 7718
3096.19 7811
3096.71 8057
3097.24 7417
3097.76 7658
3098.29 8111
3098.81 8276
3099.34 8137
3099.86 8020
3100.39 8377
3100.91 8746
3101.44 9902
3101.96 10328
3102.49 10559
3103.01 11158
3103.54 11455
3104.06 11302
3104.59 11228
3105.11 10665
3105.64 10213
3106.16 9957
3106.69 9289
3107.21 8750
3107.74 8426
3108.26 8103
3108.79 7809
3109.32 7888
3109.84 7990
3110.37 8099
3110.89 8231
3111.42 7964
3111.94 7988
3112.47 8210
3113.00 7933
3113.52 7641
3114.05 7581
3114.57 7559
3115.10 7317
3115.63 7550
3116.15 7276
3116.68 7396
3117.21 7402
3117.73 7272
3118.26 7158
3118.78 7034
3119.31 7055
3119.84 7250
3120.36 7247
3120.89 7660
3121.42 7538
3121.94 7407
3122.47 7408
3123.00 7384
3123.52 7317
3124.05 7324
3124.58 7689
3125.11 7496
3125.63 7327
3126.16 7391
3126.69 7496
3127.21 7604
3127.74 7586
3128.27 7611
3128.80 7374
3129.32 7202
3129.85 7330
3130.38 7423
3130.91 7456
3131.43 7574
3131.96 7263
3132.49 7022
3133.02 6925
3133.54 7033
3134.07 7023
3134.60 6850
3135.13 6803
3135.65 6627
3136.18 6675
3136.71 7040
3137.24 6993
3137.77 6870
3138.29 7005
3138.82 7029
3139.35 7244
3139.88 7211
3140.41 7321
3140.94 6941
3141.46 6715
3141.99 6895
3142.52 6882
3143.05 7109
3143.58 7187
3144.11 7268
3144.64 7497
3145.16 7703
3145.69 8223
3146.22 8300
3146.75 8666
3147.28 8993
3147.81 8891
3148.34 8985
3148.87 9039
3149.40 9107
3149.92 9141
3150.45 8493
3150.98 8375
3151.51 8345
3152.04 8275
3152.57 7826
3153.10 7489
3153.63 7471
3154.16 7129
3154.69 7319
3155.22 7578
3155.75 7707
3156.28 7755
3156.81 7522
3157.34 7610
3157.87 7607
3158.40 7517
3158.93 7522
3159.46 7873
3159.99 7631
3160.52 7413
3161.05 7622
3161.58 7804
3162.11 7611
3162.64 7489
3163.17 7660
3163.70 7660
3164.23 7513
3164.76 7170
3165.29 7092
3165.82 6856
3166.35 6908
3166.88 6955
3167.41 7268
3167.94 7555
3168.47 7327
3169.00 7006
3169.53 6970
3170.06 7062
3170.59 7098
3171.12 7282
3171.65 7160
3172.19 7434
3172.72 7082
3173.25 7324
3173.78 7213
3174.31 7320
3174.84 7478
3175.37 7833
3175.90 7709
3176.44 7507
3176.97 7349
3177.50 7452
3178.03 7519
3178.56 7551
3179.09 7707
3179.62 7405
3180.16 7353
3180.69 6962
3181.22 7143
3181.75 7212
3182.28 7125
3182.81 7162
3183.35 6848
3183.88 6851
3184.41 7050
3184.94 7142
3185.47 7280
3186.01 7277
3186.54 7123
3187.07 6989
3187.60 7002
3188.14 7035
3188.67 7358
3189.20 7047
3189.73 6731
3190.26 7026
3190.80 6681
3191.33 6917
3191.86 6734
3192.39 6981
3192.93 6914
3193.46 6707
3193.99 6766
3194.53 6658
3195.06 6706
3195.59 6934
3196.12 6988
3196.66 6965
3197.19 7169
3197.72 7212
3198.26 7692
3198.79 7727
3199.32 7672
3199.86 7759
3200.39 7580
3200.92 7910
3201.46 8147
3201.99 8160
3202.52 8230
3203.06 8234
3203.59 8647
3204.12 8503
3204.66 8224
3205.19 8067
3205.73 7529
3206.26 7523
3206.79 7642
3207.33 7693
3207.86 7614
3208.39 7748
3208.93 7742
3209.46 7623
3210.00 7767
3210.53 7794
3211.07 7863
3211.60 7890
3212.13 8101
3212.67 8382
3213.20 8342
3213.74 8050
3214.27 8127
3214.81 8150
3215.34 8012
3215.88 7996
3216.41 7956
3216.94 7982
3217.48 8124
3218.01 8029
3218.55 8526
3219.08 8542
3219.62 8516
3220.15 8686
3220.69 8817
3221.22 8550
3221.76 8510
3222.29 8766
3222.83 8811
3223.36 8762
3223.90 8571
3224.43 8669
3224.97 8869
3225.51 8896
3226.04 8650
3226.58 8342
3227.11 7904
3227.65 7941
3228.18 7990
3228.72 7738
3229.25 7748
3229.79 7546
3230.33 7240
3230.86 7054
3231.40 7100
3231.93 7037
3232.47 7064
3233.01 7178
3233.54 7489
3234.08 7479
3234.61 7312
3235.15 7258
3235.69 7578
3236.22 7591
3236.76 7932
3237.30 7712
3237.83 7991
3238.37 8131
3238.91 8105
3239.44 8592
3239.98 8534
3240.51 8380
3241.05 8103
3241.59 8318
3242.13 8205
3242.66 8069
3243.20 7618
3243.74 7856
3244.27 7298
3244.81 7186
3245.35 7250
3245.88 7272
3246.42 7455
3246.96 7451
3247.50 7246
3248.03 7462
3248.57 7338
3249.11 7329
3249.64 7217
3250.18 7294
3250.72 7450
3251.26 7471
3251.79 7321
3252.33 7443
3252.87 7508
3253.41 7656
3253.95 7817
3254.48 7817
3255.02 7844
3255.56 8057
3256.10 7955
3256.64 8010
3257.17 8193
3257.71 8463
3258.25 8804
3258.79 8622
3259.33 8470
3259.86 8688
3260.40 8760
3260.94 9029
3261.48 9017
3262.02 9290
3262.56 9817
3263.09 10263
3263.63 10175
3264.17 10661
3264.71 10812
3265.25 10908
3265.79 10858
3266.33 11384
3266.87 11219
3267.40 11250
3267.94 11651
3268.48 11311
3269.02 11060
3269.56 10682
3270.10 9991
3270.64 9158
3271.18 8925
3271.72 8671
3272.26 7986
3272.80 8343
3273.33 8089
3273.87 7976
3274.41 7799
3274.95 7668
3275.49 7885
3276.03 8321
3276.57 8334
3277.11 8278
3277.65 8614
3278.19 8421
3278.73 8343
3279.27 8694
3279.81 8537
3280.35 8819
3280.89 8817
3281.43 8852
3281.97 8567
3282.51 8593
3283.05 8506
3283.59 8538
3284.13 8340
3284.67 8694
3285.21 8968
3285.75 9068
3286.29 9267
3286.83 9392
3287.37 9443
3287.91 8969
3288.45 9151
3289.00 8943
3289.54 8669
3290.08 8665
3290.62 8942
3291.16 9037
3291.70 8526
3292.24 8973
3292.78 9264
3293.32 9803
3293.86 10266
3294.40 10503
3294.95 10866
3295.49 10783
3296.03 10879
3296.57 10961
3297.11 10906
3297.65 11058
3298.19 10706
3298.74 10164
3299.28 9778
3299.82 9467
3300.36 9228
3300.90 8716
3301.44 8805
3301.98 9168
3302.53 8758
3303.07 8394
3303.61 8541
3304.15 8449
3304.69 8396
3305.24 8641
3305.78 8388
3306.32 8276
3306.86 8222
3307.40 8295
3307.95 8147
3308.49 8119
3309.03 7995
3309.57 8134
3310.12 7853
3310.66 7873
3311.20 7965
3311.74 7960
3312.29 7970
3312.83 8294
3313.37 8225
3313.91 8231
3314.46 8267
3315.00 8323
3315.54 8485
3316.09 8433
3316.63 8156
3317.17 8411
3317.71 8251
3318.26 8033
3318.80 8049
3319.34 8448
3319.89 8305
3320.43 7986
3320.97 8117
3321.52 8245
3322.06 8621
3322.60 8533
3323.15 8209
3323.69 8413
3324.23 8381
3324.78 8300
3325.32 8298
3325.86 8102
3326.41 7370
3326.95 7730
3327.50 7806
3328.04 7426
3328.58 7275
3329.13 7371
3329.67 7485
3330.22 7480
3330.76 7786
3331.30 8067
3331.85 8289
3332.39 8311
3332.94 8264
3333.48 8331
3334.03 8552
3334.57 9149
3335.11 9708
3335.66 10043
3336.20 10096
3336.75 10016
3337.29 10208
3337.84 9752
3338.38 9685
3338.93 9380
3339.47 9357
3340.02 9025
3340.56 8533
3341.11 8191
3341.65 8075
3342.20 7869
3342.74 7876
3343.29 7609
3343.83 7533
3344.38 7347
3344.92 7320
3345.47 7031
3346.01 6989
3346.56 7316
3347.10 7374
3347.65 7208
3348.19 7334
3348.74 7608
3349.29 7593
3349.83 7636
3350.38 7710
3350.92 7628
3351.47 7619
3352.01 7418
3352.56 7490
3353.11 7301
3353.65 7288
3354.20 7264
3354.74 7245
3355.29 7058
3355.84 7184
3356.38 6871
3356.93 6574
3357.47 6921
3358.02 6827
3358.57 6365
3359.11 6486
3359.66 6517
3360.21 6455
3360.75 6528
3361.30 6362
3361.85 6443
3362.39 6628
3362.94 6852
3363.49 6606
3364.03 6496
3364.58 6769
3365.13 6786
3365.67 6518
3366.22 6431
3366.77 6583
3367.31 6852
3367.86 6861
3368.41 6753
3368.96 6873
3369.50 6819
3370.05 6973
3370.60 7064
3371.15 7254
3371.69 7054
3372.24 7064
3372.79 7311
3373.34 7091
3373.88 6989
3374.43 6900
3374.98 6812
3375.53 6792
3376.07 6558
3376.62 6599
3377.17 6343
3377.72 6447
3378.27 6399
3378.81 6307
3379.36 6554
3379.91 6336
3380.46 6553
3381.01 6807
3381.55 6319
3382.10 6235
3382.65 6129
3383.20 6078
3383.75 6340
3384.30 6358
3384.84 6164
3385.39 6386
3385.94 6326
3386.49 6142
3387.04 6367
3387.59 6446
3388.14 6808
3388.69 6603
3389.23 6375
3389.78 6531
3390.33 6592
3390.88 6731
3391.43 6614
3391.98 6339
3392.53 6342
3393.08 6456
3393.63 6355
3394.18 6239
3394.72 6385
3395.27 6130
3395.82 6077
3396.37 5957
3396.92 6109
3397.47 6045
3398.02 6215
3398.57 6317
3399.12 5981
3399.67 6033
3400.22 5953
3400.77 6120
3401.32 5963
3401.87 6303
3402.42 6200
3402.97 6263
3403.52 6359
3404.07 6421
3404.62 6285
3405.17 6132
3405.72 6393
3406.27 6323
3406.82 6286
3407.37 6218
3407.92 6520
3408.47 6368
3409.02 6201
3409.57 6109
3410.12 6248
3410.67 6615
3411.22 6553
3411.78 6392
3412.33 6443
3412.88 6631
3413.43 6330
3413.98 6470
3414.53 6636
3415.08 6354
3415.63 6444
3416.18 6449
3416.73 6007
3417.28 6090
3417.84 6431
3418.39 6460
3418.94 6276
3419.49 6268
3420.04 6486
3420.59 6294
3421.14 6559
3421.69 6620
3422.25 6662
3422.80 6512
3423.35 6651
3423.90 6655
3424.45 7131
3425.00 7078
3425.56 7030
3426.11 6816
3426.66 6943
3427.21 6902
3427.76 6725
3428.32 6519
3428.87 6466
3429.42 6398
3429.97 6813
3430.52 6672
3431.08 6628
3431.63 6701
3432.18 6686
3432.73 6856
3433.29 6733
3433.84 6860
3434.39 6720
3434.94 6479
3435.50 6557
3436.05 6747
3436.60 6927
3437.15 6709
3437.71 6511
3438.26 6608
3438.81 6648
3439.37 6555
3439.92 6419
3440.47 6563
3441.02 6657
3441.58 6554
3442.13 6398
3442.68 6372
3443.24 6336
3443.79 6518
3444.34 6643
3444.90 6600
3445.45 6576
3446.00 6595
3446.56 6510
3447.11 6331
3447.66 6279
3448.22 6488
3448.77 6215
3449.33 6207
3449.88 6566
3450.43 6213
3450.99 6243
3451.54 6119
3452.09 6209
3452.65 6154
3453.20 6033
3453.76 6208
3454.31 6227
3454.86 6120
3455.42 6423
3455.97 6578
3456.53 6372
3457.08 6733
3457.64 6668
3458.19 6844
3458.75 6569
3459.30 6325
3459.85 6544
3460.41 6679
3460.96 6559
3461.52 6879
3462.07 6689
3462.63 6671
3463.18 6512
3463.74 6496
3464.29 6639
3464.85 6907
3465.40 6833
3465.96 6897
3466.51 6592
3467.07 6463
3467.62 6822
3468.18 7223
3468.73 7357
3469.29 7369
3469.84 6884
3470.40 7121
3470.95 7192
3471.51 7310
3472.07 7511
3472.62 7235
3473.18 6960
3473.73 6948
3474.29 7037
3474.84 7140
3475.40 6945
3475.96 7005
3476.51 7245
3477.07 7577
3477.62 7109
3478.18 7282
3478.74 7781
3479.29 7555
3479.85 7619
3480.40 7785
3480.96 7864
3481.52 7892
3482.07 7532
3482.63 7290
3483.19 7341
3483.74 7273
3484.30 7015
3484.86 7361
3485.41 7215
3485.97 7380
3486.53 7247
3487.08 7057
3487.64 7669
3488.20 8169
3488.75 8296
3489.31 8756
3489.87 9044
3490.42 8834
3490.98 9050
3491.54 9401
3492.09 9825
3492.65 10207
3493.21 10069
3493.77 9979
3494.32 9962
3494.88 10198
3495.44 9765
3496.00 9540
3496.55 9746
3497.11 9850
3497.67 9895
3498.23 10200
3498.78 10184
3499.34 10929
3499.90 11194
3500.46 11383
3501.01 11912
3501.57 12684
3502.13 12852
3502.69 13316
3503.25 14586
3503.80 15356
3504.36 15487
3504.92 16737
3505.48 17177
3506.04 16960
3506.60 16893
3507.15 16388
3507.71 15794
3508.27 14333
3508.83 12807
3509.39 11537
3509.95 10832
3510.50 9768
3511.06 9311
3511.62 8791
3512.18 8170
3512.74 7797
3513.30 7649
3513.86 7303
3514.42 7348
3514.98 7210
3515.53 6997
3516.09 6905
3516.65 7180
3517.21 7267
3517.77 7045
3518.33 7253
3518.89 7312
3519.45 7780
3520.01 7665
3520.57 7748
3521.13 7656
3521.69 7374
3522.25 7487
3522.81 7393
3523.36 7248
3523.92 7000
3524.48 7260
3525.04 6954
3525.60 7020
3526.16 6972
3526.72 6978
3527.28 7244
3527.84 6921
3528.40 6790
3528.96 6735
3529.52 6566
3530.08 6681
3530.64 7123
3531.20 7238
3531.76 7218
3532.32 7170
3532.89 7183
3533.45 7532
3534.01 7507
3534.57 7681
3535.13 7596
3535.69 8029
3536.25 7816
3536.81 7532
3537.37 7633
3537.93 7691
3538.49 7974
3539.05 7731
3539.61 7659
3540.17 7773
3540.74 7893
3541.30 7752
3541.86 7627
3542.42 7641
3542.98 7627
3543.54 7896
3544.10 7580
3544.66 7708
3545.22 7624
3545.79 7289
3546.35 7131
3546.91 7261
3547.47 7095
3548.03 6944
3548.59 6566
3549.16 6306
3549.72 6353
3550.28 6327
3550.84 6345
3551.40 6343
3551.96 6564
3552.53 6553
3553.09 6415
3553.65 6137
3554.21 6403
3554.77 6475
3555.34 6341
3555.90 6166
3556.46 6281
3557.02 6420
3557.59 6594
3558.15 6622
3558.71 6539
3559.27 6448
3559.84 6534
3560.40 6582
3560.96 6729
3561.52 6786
3562.09 6721
3562.65 6735
3563.21 6718
3563.77 6909
3564.34 6920
3564.90 6784
3565.46 6707
3566.03 6651
3566.59 6671
3567.15 6764
3567.72 6329
3568.28 6428
3568.84 6122
3569.41 6331
3569.97 6745
3570.53 6757
3571.10 6453
3571.66 6565
3572.22 6711
3572.79 6733
3573.35 6831
3573.91 6788
3574.48 7191
3575.04 7177
3575.60 7055
3576.17 7366
3576.73 7472
3577.30 7729
3577.86 7522
3578.42 7453
3578.99 7388
3579.55 7433
3580.12 7478
3580.68 7237
3581.24 7195
3581.81 7095
3582.37 6654
3582.94 6360
3583.50 6472
3584.07 6146
3584.63 6228
3585.20 6261
3585.76 6287
3586.32 6341
3586.89 6136
3587.45 6087
3588.02 6050
3588.58 6055
3589.15 6130
3589.71 6286
3590.28 6577
3590.84 6346
3591.41 6264
3591.97 5931
3592.54 6205
3593.10 6471
3593.67 6244
3594.23 6429
3594.80 6664
3595.36 6408
3595.93 6375
3596.50 6353
3597.06 6660
3597.63 6500
3598.19 6626
3598.76 6784
3599.32 6531
3599.89 6722
3600.45 6716
3601.02 6514
3601.59 6596
3602.15 6775
3602.72 6668
3603.28 6839
3603.85 6594
3604.42 6525
3604.98 6407
3605.55 5967
3606.11 6217
3606.68 6080
3607.25 6041
3607.81 5929
3608.38 6127
3608.95 5976
3609.51 5939
3610.08 5990
3610.65 5761
3611.21 5946
3611.78 6039
3612.35 6041
3612.91 6030
3613.48 5971
3614.05 6204
3614.61 6645
3615.18 6549
3615.75 6953
3616.31 7239
3616.88 7432
3617.45 7892
3618.01 7818
3618.58 8178
3619.15 8284
3619.72 8030
3620.28 7997
3620.85 7826
3621.42 7550
3621.99 7271
3622.55 6715
3623.12 6524
3623.69 6248
3624.26 6098
3624.82 6085
3625.39 6177
3625.96 6060
3626.53 5925
3627.09 5736
3627.66 5886
3628.23 5778
3628.80 5725
3629.37 5644
3629.93 6034
3630.50 6102
3631.07 6008
3631.64 6068
3632.21 5850
3632.77 6162
3633.34 6113
3633.91 6030
3634.48 6173
3635.05 6191
3635.62 5995
3636.19 6077
3636.75 5791
3637.32 5923
3637.89 6056
3638.46 6273
3639.03 6451
3639.60 6601
3640.17 6707
3640.73 6720
3641.30 6973
3641.87 7066
3642.44 7178
3643.01 6984
3643.58 6944
3644.15 6759
3644.72 6979
3645.29 7022
3645.86 6789
3646.43 6479
3647.00 6535
3647.57 6706
3648.13 6285
3648.70 6232
3649.27 6553
3649.84 6585
3650.41 6300
3650.98 6667
3651.55 6534
3652.12 6568
3652.69 6550
3653.26 6714
3653.83 6704
3654.40 6657
3654.97 6531
3655.54 6604
3656.11 6725
3656.68 6697
3657.25 6761
3657.82 6773
3658.39 6870
3658.96 7232
3659.53 7370
3660.10 7153
3660.67 7441
3661.24 7186
3661.82 7035
3662.39 6795
3662.96 6602
3663.53 6351
3664.10 6268
3664.67 6140
3665.24 6219
3665.81 6070
3666.38 5918
3666.95 6026
3667.52 5958
3668.09 5916
3668.67 5973
3669.24 5901
3669.81 6221
3670.38 6274
3670.95 6138
3671.52 6125
3672.09 6377
3672.66 6483
3673.24 6575
3673.81 6650
3674.38 6560
3674.95 7015
3675.52 6940
3676.09 6962
3676.66 7002
3677.24 7195
3677.81 6890
3678.38 6588
3678.95 6689
3679.52 6442
3680.10 6284
3680.67 6204
3681.24 6521
3681.81 6444
3682.38 6330
3682.96 6124
3683.53 6062
3684.10 5957
3684.67 5886
3685.25 6112
3685.82 6038
3686.39 6211
3686.96 6013
3687.54 6044
3688.11 6249
3688.68 6497
3689.25 6538
3689.83 6668
3690.40 7090
3690.97 6997
3691.54 6978
3692.12 6904
3692.69 6806
3693.26 6775
3693.84 6719
3694.41 6637
3694.98 6506
3695.56 6432
3696.13 6433
3696.70 6260
3697.28 6469
3697.85 6352
3698.42 6369
3699.00 6517
3699.57 6314
3700.14 6287
3700.72 6065
3701.29 6196
3701.86 6359
3702.44 6112
3703.01 5824
3703.58 6117
3704.16 6292
3704.73 6085
3705.31 5971
3705.88 6127
3706.45 6062
3707.03 5918
3707.60 6014
3708.18 6353
3708.75 6143
3709.33 6159
3709.90 6438
3710.47 6233
3711.05 6235
3711.62 6131
3712.20 6229
3712.77 5913
3713.35 6357
3713.92 6057
3714.50 6169
3715.07 6436
3715.64 6681
3716.22 6705
3716.79 6626
3717.37 6687
3717.94 6749
3718.52 6497
3719.09 6636
3719.67 6726
3720.24 6988
3720.82 6920
3721.39 6827
3721.97 6403
3722.54 6271
3723.12 6176
3723.70 6152
3724.27 6185
3724.85 6260
3725.42 6176
3726.00 5894
3726.57 5982
3727.15 5961
3727.72 6043
3728.30 6161
3728.88 6269
3729.45 6355
3730.03 6254
3730.60 6613
3731.18 6599
3731.75 6471
3732.33 6901
3732.91 6631
3733.48 6604
3734.06 6644
3734.64 6655
3735.21 6347
3735.79 6076
3736.36 6020
3736.94 6083
3737.52 6203
3738.09 6218
3738.67 6067
3739.25 6071
3739.82 6129
3740.40 5979
3740.98 6046
3741.55 5933
3742.13 6156
3742.71 5929
3743.28 5969
3743.86 6007
3744.44 5968
3745.01 5985
3745.59 6053
3746.17 6345
3746.75 6372
3747.32 5869
3747.90 6339
3748.48 6282
3749.05 6115
3749.63 6478
3750.21 6562
3750.79 6351
3751.36 6000
3751.94 5965
3752.52 6073
3753.10 5874
3753.67 5983
3754.25 5747
3754.83 5699
3755.41 5838
3755.99 5786
3756.56 5686
3757.14 5953
3757.72 6060
3758.30 6125
3758.88 6038
3759.45 5951
3760.03 6246
3760.61 6242
3761.19 6245
3761.77 6212
3762.35 6666
3762.92 6468
3763.50 6574
3764.08 6496
3764.66 6573
3765.24 6175
3765.82 5978
3766.39 6031
3766.97 6136
3767.55 5882
3768.13 5957
3768.71 6014
3769.29 5962
3769.87 5852
3770.45 5750
3771.03 5735
3771.60 5779
3772.18 5757
3772.76 6081
3773.34 5967
3773.92 5661
3774.50 5571
3775.08 5754
3775.66 5844
3776.24 5582
3776.82 5731
3777.40 5778
3777.98 5551
3778.56 5594
3779.14 5552
3779.72 5385
3780.30 5250
3780.88 5395
3781.46 5617
3782.04 5415
3782.61 5565
3783.19 5480
3783.77 5534
3784.35 5357
3784.93 5646
3785.52 5713
3786.10 5574
3786.68 5819
3787.26 5838
3787.84 5831
3788.42 5483
3789.00 5563
3789.58 5537
3790.16 5704
3790.74 5803
3791.32 5675
3791.90 5588
3792.48 5831
3793.06 5964
3793.64 5822
3794.22 5588
3794.80 5749
3795.38 5546
3795.96 5422
3796.55 5787
3797.13 5687
3797.71 5617
3798.29 6069
3798.87 6113
3799.45 6042
3800.03 5969
3800.61 6055
3801.19 6061
3801.78 5891
3802.36 5952
3802.94 6156
3803.52 6280
3804.10 6336
3804.68 6313
3805.27 6366
3805.85 6751
3806.43 6776
3807.01 6869
3807.59 7037
3808.17 7162
3808.76 7631
3809.34 7977
3809.92 7999
3810.50 7922
3811.08 7840
3811.67 7518
3812.25 7302
3812.83 6858
3813.41 6833
3814.00 6912
3814.58 6833
3815.16 6684
3815.74 6731
3816.32 6533
3816.91 6354
3817.49 6308
3818.07 6297
3818.66 6404
3819.24 6138
3819.82 6004
3820.40 6035
3820.99 5729
3821.57 5717
3822.15 5554
3822.73 5476
3823.32 5587
3823.90 5327
3824.48 5171
3825.07 5373
3825.65 5292
3826.23 5254
3826.82 5511
3827.40 5640
3827.98 5577
3828.57 5526
3829.15 5557
3829.73 5282
3830.32 5305
3830.90 5582
3831.48 5649
3832.07 5466
3832.65 5486
3833.24 5662
3833.82 5870
3834.40 5591
3834.99 5416
3835.57 5679
3836.16 5633
3836.74 5498
3837.32 5431
3837.91 5480
3838.49 5512
3839.08 5569
3839.66 5346
3840.24 5391
3840.83 5434
3841.41 5169
3842.00 5399
3842.58 5228
3843.17 5515
3843.75 5779
3844.34 5475
3844.92 5614
3845.51 5618
3846.09 5419
3846.67 5507
3847.26 5379
3847.84 5727
3848.43 5595
3849.01 5552
3849.60 5578
3850.18 5537
3850.77 5591
3851.35 5598
3851.94 5328
3852.53 5507
3853.11 5569
3853.70 5618
3854.28 5542
3854.87 5413
3855.45 5342
3856.04 5280
3856.62 5469
3857.21 5477
3857.79 5558
3858.38 5726
3858.97 5517
3859.55 5673
3860.14 5901
3860.72 6103
3861.31 6106
3861.90 6219
3862.48 6323
3863.07 6654
3863.65 6590
3864.24 6737
3864.83 6342
3865.41 6566
3866.00 6294
3866.58 6272
3867.17 6301
3867.76 6466
3868.34 6141
3868.93 6015
3869.52 6016
3870.10 5927
3870.69 6087
3871.28 6144
3871.86 6175
3872.45 6087
3873.04 6116
3873.62 6247
3874.21 6398
3874.80 6454
3875.38 6391
3875.97 6637
3876.56 6441
3877.15 6473
3877.73 6468
3878.32 6285
3878.91 6198
3879.49 6176
3880.08 6181
3880.67 5908
3881.26 5852
3881.84 5938
3882.43 5734
3883.02 5601
3883.61 5604
3884.19 5564
3884.78 5583
3885.37 5386
3885.96 5418
3886.55 5446
3887.13 5371
3887.72 5765
3888.31 6041
3888.90 5838
3889.49 6023
3890.07 6173
3890.66 6138
3891.25 5941
3891.84 6228
3892.43 6353
3893.01 6409
3893.60 5923
3894.19 6125
3894.78 6118
3895.37 5967
3895.96 5964
3896.55 6007
3897.13 5800
3897.72 5274
3898.31 5630
3898.90 6000
3899.49 5794
3900.08 5928
3900.67 5893
3901.26 5967
3901.84 5961
3902.43 5764
3903.02 5587
3903.61 5519
3904.20 5628
3904.79 5823
3905.38 5759
3905.97 5840
3906.56 5563
3907.15 5440
3907.74 5399
3908.33 5369
3908.92 5594
3909.50 5289
3910.09 5056
3910.68 5029
3911.27 5423
3911.86 5207
3912.45 5075
3913.04 5150
3913.63 5249
3914.22 5057
3914.81 4864
3915.40 4863
3915.99 4937
3916.58 5037
3917.17 5105
3917.76 5323
3918.35 5402
3918.94 5470
3919.53 5502
3920.12 5486
3920.72 5460
3921.31 5538
3921.90 5445
3922.49 5384
3923.08 5521
3923.67 5500
3924.26 5587
3924.85 5427
3925.44 5348
3926.03 5024
3926.62 5222
3927.21 5056
3927.80 5017
3928.39 5056
3928.99 5145
3929.58 5115
3930.17 5080
3930.76 4935
3931.35 4858
3931.94 5169
3932.53 5163
3933.12 5088
3933.72 5054
3934.31 4912
3934.90 5348
3935.49 5106
3936.08 5077
3936.67 5235
3937.26 5219
3937.86 5418
3938.45 5431
3939.04 5441
3939.63 5372
3940.22 5647
3940.82 5890
3941.41 6076
3942.00 6018
3942.59 5969
3943.18 5856
3943.78 5837
3944.37 5769
3944.96 5612
3945.55 5366
3946.14 5295
3946.74 5399
3947.33 5270
3947.92 5253
3948.51 5275
3949.11 4969
3949.70 5195
3950.29 5421
3950.88 5137
3951.48 5014
3952.07 5325
3952.66 5298
3953.26 5405
3953.85 5423
3954.44 5174
3955.03 5076
3955.63 5109
3956.22 5313
3956.81 5191
3957.41 5572
3958.00 5205
3958.59 5320
3959.19 5600
3959.78 5709
3960.37 5737
3960.97 5734
3961.56 5494
3962.15 5420
3962.75 5536
3963.34 5626
3963.93 5461
3964.53 5386
3965.12 5428
3965.72 5794
3966.31 5539
3966.90 5394
3967.50 5616
3968.09 5558
3968.69 5392
3969.28 5512
3969.87 5633
3970.47 5492
3971.06 5393
3971.66 5431
3972.25 5302
3972.85 5355
3973.44 5418
3974.03 5193
3974.63 4873
3975.22 4957
3975.82 5171
3976.41 5342
3977.01 5358
3977.60 5280
3978.20 5329
3978.79 5423
3979.39 5510
3979.98 5687
3980.58 5701
3981.17 5356
3981.77 5238
3982.36 5550
3982.96 5708
3983.55 5664
3984.15 5403
3984.74 5281
3985.34 5367
3985.93 5475
3986.53 5459
3987.12 5288
3987.72 5560
3988.31 5602
3988.91 5122
3989.50 5417
3990.10 5524
3990.70 5634
3991.29 5703
3991.89 5677
3992.48 5916
3993.08 6066
3993.67 5920
3994.27 6175
3994.87 6217
3995.46 6236
3996.06 6583
3996.65 6396
3997.25 6184
3997.85 6014
3998.44 6002
3999.04 6042
3999.64 5806
4000.23 5809
4000.83 5759
4001.43 5667
4002.02 5631
4002.62 5558
4003.21 5762
4003.81 5788
4004.41 6088
4005.00 6260
4005.60 6049
4006.20 6096
4006.80 6277
4007.39 6249
4007.99 5844
4008.59 6132
4009.18 6191
4009.78 6118
4010.38 6006
4010.97 5996
4011.57 5934
4012.17 5762
4012.77 5480
4013.36 5659
4013.96 5530
4014.56 5541
4015.16 5614
4015.75 5560
4016.35 5380
4016.95 5376
4017.55 5351
4018.14 5380
4018.74 5342
4019.34 5228
4019.94 5770
4020.54 5679
4021.13 5389
4021.73 5517
4022.33 5503
4022.93 5617
4023.53 5745
4024.12 6127
4024.72 6205
4025.32 6288
4025.92 6444
4026.52 6763
4027.12 6755
4027.71 6938
4028.31 6925
4028.91 6642
4029.51 6923
4030.11 6699
4030.71 6755
4031.31 6590
4031.90 6551
4032.50 6259
4033.10 5836
4033.70 5579
4034.30 5586
4034.90 5533
4035.50 5777
4036.10 5738
4036.70 5644
4037.29 5394
4037.89 5693
4038.49 5801
4039.09 5540
4039.69 5804
4040.29 5907
4040.89 5842
4041.49 5773
4042.09 5613
4042.69 5512
4043.29 5585
4043.89 5482
4044.49 5367
4045.09 5469
4045.69 5615
4046.29 5688
4046.89 5623
4047.49 5659
4048.09 5453
4048.69 5603
4049.29 5693
4049.89 5691
4050.49 5816
4051.09 5911
4051.69 5906
4052.29 6108
4052.89 5963
4053.49 5821
4054.09 5881
4054.69 5954
4055.29 5761
4055.89 5782
4056.49 5697
4057.09 5835
4057.69 5505
4058.29 5419
4058.89 5113
4059.49 5071
4060.09 5078
4060.70 5101
4061.30 5387
4061.90 5282
4062.50 5188
4063.10 5127
4063.70 5411
4064.30 5349
4064.90 5358
4065.50 5395
4066.11 5603
4066.71 5811
4067.31 5751
4067.91 5276
4068.51 5429
4069.11 5592
4069.71 5485
4070.32 5267
4070.92 5402
4071.52 5411
4072.12 5212
4072.72 5051
4073.32 5224
4073.93 5432
4074.53 5397
4075.13 5229
4075.73 5298
4076.33 5248
4076.94 5137
4077.54 5158
4078.14 5194
4078.74 5369
4079.34 5301
4079.95 5292
4080.55 5482
4081.15 5393
4081.75 5291
4082.36 4950
4082.96 5183
4083.56 4975
4084.16 5113
4084.77 5445
4085.37 5430
4085.97 5447
4086.58 5205
4087.18 5066
4087.78 4988
4088.38 5188
4088.99 5128
4089.59 4952
4090.19 5052
4090.80 5243
4091.40 5220
4092.00 5139
4092.61 4940
4093.21 5047
4093.81 4846
4094.42 4928
4095.02 5010
4095.62 5037
4096.23 5088
4096.83 4833
4097.43 4831
4098.04 5096
4098.64 5124
4099.24 5058
4099.85 4939
4100.45 4954
4101.06 5020
4101.66 5028
4102.26 5107
4102.87 5201
4103.47 5061
4104.08 4961
4104.68 4958
4105.28 5223
4105.89 5251
4106.49 5126
4107.10 5002
4107.70 4910
4108.31 5186
4108.91 5032
4109.51 4910
4110.12 5007
4110.72 5024
4111.33 5057
4111.93 5167
4112.54 5027
4113.14 4990
4113.75 5117
4114.35 5102
4114.96 5103
4115.56 5331
4116.17 5044
4116.77 5262
4117.38 5440
4117.98 5278
4118.59 5202
4119.19 5159
4119.80 5285
4120.40 5502
4121.01 5288
4121.61 5197
4122.22 5299
4122.82 5313
4123.43 5318
4124.04 5269
4124.64 5456
4125.25 5387
4125.85 5392
4126.46 5290
4127.06 5243
4127.67 5278
4128.28 5200
4128.88 5280
4129.49 5393
4130.09 5343
4130.70 5460
4131.31 5247
4131.91 5313
4132.52 5541
4133.12 5416
4133.73 5466
4134.34 5526
4134.94 5546
4135.55 5873
4136.16 5670
4136.76 5930
4137.37 5877
4137.98 6110
4138.58 6240
4139.19 6447
4139.80 6546
4140.40 6538
4141.01 6495
4141.62 6775
4142.22 6678
4142.83 6744
4143.44 6834
4144.04 6575
4144.65 6312
4145.26 6097
4145.86 6248
4146.47 6205
4147.08 5865
4147.69 5767
4148.29 5770
4148.90 5376
4149.51 5418
4150.12 5329
4150.72 5075
4151.33 5176
4151.94 5337
4152.55 5409
4153.15 5196
4153.76 5280
4154.37 5267
4154.98 5112
4155.59 5387
4156.19 5306
4156.80 5527
4157.41 5365
4158.02 5408
4158.63 5330
4159.23 5469
4159.84 5274
4160.45 5317
4161.06 5357
4161.67 5280
4162.28 5257
4162.88 5779
4163.49 5512
4164.10 5725
4164.71 5798
4165.32 5751
4165.93 5750
4166.53 5841
4167.14 5694
4167.75 5745
4168.36 5824
4168.97 5811
4169.58 5893
4170.19 5986
4170.80 5741
4171.41 5688
4172.01 5731
4172.62 5766
4173.23 5777
4173.84 5777
4174.45 5851
4175.06 5698
4175.67 5711
4176.28 5737
4176.89 5961
4177.50 6134
4178.11 6020
4178.72 5972
4179.33 5705
4179.94 5692
4180.55 5883
4181.16 5806
4181.77 5558
4182.38 5617
4182.99 5448
4183.60 5384
4184.21 5412
4184.82 5566
4185.43 5372
4186.04 5359
4186.65 5456
4187.26 5029
4187.87 5065
4188.48 5151
4189.09 5372
4189.70 5197
4190.31 5347
4190.92 5517
4191.53 5857
4192.14 6321
4192.75 6298
4193.36 6574
4193.97 6738
4194.58 6991
4195.19 6972
4195.80 6942
4196.41 7030
4197.03 7187
4197.64 6975
4198.25 6606
4198.86 6499
4199.47 6256
4200.08 6285
4200.69 6298
4201.30 6137
4201.91 5862
4202.53 5873
4203.14 5717
4203.75 5482
4204.36 5551
4204.97 5562
4205.58 5505
4206.19 5294
4206.81 5130
4207.42 5354
4208.03 5260
4208.64 5421
4209.25 5431
4209.86 5613
4210.48 5756
4211.09 5496
4211.70 5597
4212.31 5590
4212.92 5712
4213.54 5461
4214.15 5656
4214.76 5853
4215.37 5899
4215.99 6164
4216.60 6226
4217.21 6425
4217.82 6623
4218.43 6815
4219.05 7155
4219.66 7076
4220.27 7083
4220.89 7149
4221.50 7158
4222.11 7079
4222.72 6490
4223.34 6311
4223.95 6183
4224.56 6394
4225.17 6522
4225.79 6730
4226.40 6521
4227.01 6474
4227.63 6720
4228.24 7147
4228.85 7206
4229.47 7107
4230.08 7139
4230.69 6986
4231.31 7393
4231.92 7292
4232.53 7472
4233.15 7400
4233.76 7432
4234.37 7665
4234.99 7757
4235.60 7862
4236.22 7974
4236.83 7315
4237.44 6978
4238.06 6862
4238.67 6776
4239.28 6518
4239.90 6108
4240.51 5927
4241.13 5910
4241.74 5604
4242.36 5632
4242.97 5633
4243.58 5689
4244.20 5762
4244.81 5914
4245.43 6225
4246.04 6445
4246.66 6342
4247.27 6384
4247.89 6373
4248.50 6512
4249.11 6631
4249.73 6730
4250.34 6615
4250.96 6494
4251.57 6406
4252.19 6349
4252.80 6330
4253.42 6620
4254.03 6379
4254.65 6366
4255.26 6204
4255.88 6128
4256.49 6081
4257.11 6007
4257.72 5962
4258.34 5604
4258.96 5885
4259.57 5850
4260.19 5613
4260.80 5704
4261.42 5609
4262.03 5668
4262.65 5600
4263.26 5930
4263.88 5672
4264.50 5881
4265.11 5718
4265.73 5941
4266.34 5956
4266.96 5804
4267.58 5811
4268.19 5719
4268.81 5794
4269.42 5764
4270.04 5602
4270.66 5610
4271.27 5753
4271.89 5378
4272.51 5319
4273.12 5279
4273.74 5208
4274.36 5385
4274.97 5552
4275.59 5549
4276.20 5336
4276.82 5728
4277.44 5625
4278.06 5378
4278.67 5433
4279.29 5400
4279.91 5189
4280.52 5148
4281.14 4999
4281.76 5086
4282.37 5020
4282.99 5291
4283.61 5033
4284.23 4880
4284.84 5162
4285.46 5070
4286.08 5145
4286.69 5115
4287.31 5200
4287.93 5222
4288.55 5122
4289.16 5028
4289.78 5153
4290.40 5121
4291.02 5046
4291.64 5265
4292.25 4967
4292.87 4902
4293.49 4920
4294.11 5081
4294.73 4820
4295.34 4712
4295.96 4838
4296.58 4910
4297.20 5011
4297.82 5153
4298.43 5229
4299.05 4993
4299.67 5279
4300.29 5281
4300.91 5150
4301.53 5270
4302.14 5240
4302.76 5441
4303.38 5374
4304.00 5198
4304.62 5313
4305.24 5314
4305.86 5115
4306.48 5191
4307.09 5291
4307.71 5262
4308.33 5190
4308.95 5029
4309.57 4882
4310.19 4922
4310.81 4874
4311.43 4852
4312.05 4670
4312.67 5014
4313.29 4808
4313.90 4837
4314.52 5070
4315.14 4878
4315.76 4673
4316.38 4943
4317.00 4997
4317.62 4772
4318.24 4827
4318.86 4907
4319.48 4686
4320.10 4452
4320.72 4630
4321.34 4660
4321.96 4825
4322.58 4976
4323.20 4953
4323.82 4938
4324.44 4714
4325.06 4660
4325.68 4726
4326.30 4783
4326.92 4916
4327.54 4963
4328.16 4828
4328.78 4955
4329.40 4862
4330.02 4742
4330.64 4865
4331.27 4765
4331.89 4948
4332.51 4718
4333.13 4679
4333.75 4651
4334.37 4594
4334.99 4630
4335.61 4748
4336.23 4631
4336.85 4738
4337.47 4735
4338.09 4773
4338.72 4598
4339.34 4917
4339.96 5099
4340.58 5050
4341.20 4887
4341.82 4954
4342.44 5189
4343.07 5538
4343.69 5583
4344.31 5524
4344.93 5654
4345.55 5903
4346.17 5917
4346.79 6177
4347.42 6090
4348.04 5996
4348.66 5734
4349.28 5607
4349.90 5531
4350.53 5279
4351.15 5282
4351.77 4903
4352.39 4981
4353.01 4808
4353.64 4919
4354.26 4885
4354.88 5219
4355.50 4882
4356.13 4618
4356.75 4635
4357.37 4691
4357.99 4953
4358.62 4750
4359.24 4761
4359.86 4929
4360.48 4833
4361.11 4787
4361.73 5195
4362.35 5034
4362.98 4737
4363.60 4455
4364.22 4636
4364.84 4856
4365.47 4719
4366.09 4753
4366.71 4545
4367.34 4637
4367.96 4420
4368.58 4758
4369.21 4612
4369.83 4693
4370.45 4536
4371.08 4519
4371.70 4639
4372.32 4632
4372.95 4615
4373.57 4743
4374.20 4610
4374.82 4800
4375.44 4835
4376.07 4662
4376.69 4597
4377.31 4667
4377.94 4774
4378.56 4754
4379.19 4984
4379.81 4958
4380.43 4977
4381.06 4912
4381.68 4815
4382.31 4930
4382.93 4952
4383.56 4906
4384.18 5063
4384.80 5051
4385.43 5021
4386.05 5280
4386.68 5101
4387.30 5020
4387.93 4896
4388.55 4896
4389.18 4846
4389.80 4648
4390.43 4688
4391.05 4870
4391.68 4833
4392.30 4810
4392.93 4741
4393.55 4834
4394.18 4788
4394.80 4873
4395.43 5084
4396.05 4978
4396.68 4690
4397.30 4956
4397.93 4828
4398.55 4856
4399.18 5077
4399.80 5077
4400.43 5088
4401.06 5292
4401.68 5206
4402.31 5127
4402.93 4962
4403.56 4989
4404.18 4979
4404.81 4785
4405.44 4791
4406.06 4912
4406.69 4736
4407.31 4755
4407.94 4793
4408.57 4794
4409.19 4564
4409.82 4826
4410.45 4818
4411.07 4630
4411.70 4618
4412.32 4797
4412.95 4808
4413.58 4621
4414.20 4924
4414.83 4915
4415.46 4906
4416.08 4981
4416.71 5176
4417.34 4971
4417.96 5009
4418.59 4852
4419.22 4701
4419.84 4811
4420.47 4798
4421.10 4545
4421.73 4698
4422.35 4557
4422.98 4599
4423.61 4517
4424.23 4382
4424.86 4472
4425.49 4319
4426.12 4444
4426.74 4408
4427.37 4368
4428.00 4201
4428.63 4152
4429.25 4258
4429.88 4206
4430.51 4080
4431.14 4262
4431.77 4398
4432.39 4370
4433.02 4356
4433.65 4630
4434.28 4523
4434.90 4654
4435.53 4572
4436.16 4612
4436.79 4387
4437.42 4583
4438.05 4530
4438.67 4584
4439.30 4507
4439.93 4508
4440.56 4309
4441.19 4505
4441.82 4346
4442.44 4325
4443.07 4200
4443.70 4362
4444.33 4386
4444.96 4474
4445.59 4646
4446.22 4408
4446.85 4589
4447.47 4622
4448.10 4758
4448.73 4911
4449.36 4742
4449.99 4800
4450.62 4772
4451.25 4619
4451.88 4362
4452.51 4323
4453.14 4247
4453.77 4374
4454.40 4361
4455.02 4294
4455.65 4281
4456.28 4554
4456.91 4438
4457.54 4352
4458.17 4323
4458.80 4324
4459.43 4377
4460.06 4264
4460.69 4298
4461.32 4189
4461.95 4151
4462.58 4011
4463.21 4183
4463.84 4113
4464.47 4163
4465.10 4047
4465.73 4140
4466.36 3991
4466.99 4142
4467.62 4186
4468.25 4180
4468.88 4063
4469.51 4075
4470.14 4261
4470.78 4203
4471.41 3903
4472.04 3965
4472.67 4184
4473.30 4018
4473.93 4018
4474.56 4156
4475.19 4002
4475.82 4096
4476.45 3978
4477.08 4015
4477.71 4173
4478.35 4179
4478.98 4049
4479.61 4076
4480.24 4299
4480.87 4244
4481.50 4270
4482.13 4210
4482.76 4189
4483.40 4144
4484.03 4088
4484.66 4037
4485.29 4290
4485.92 4354
4486.55 4159
4487.19 4190
4487.82 4345
4488.45 4299
4489.08 4083
4489.71 4030
4490.34 4227
4490.98 4101
4491.61 4056
4492.24 4254
4492.87 4202
4493.50 4283
4494.14 4129
4494.77 4086
4495.40 3877
4496.03 4047
4496.67 4083
4497.30 4157
4497.93 4339
4498.56 4414
4499.20 4306
4499.83 4287
4500.46 4505
4501.09 4692
4501.73 4806
4502.36 5019
4502.99 5156
4503.63 5020
4504.26 5093
4504.89 5029
4505.52 4966
4506.16 4811
4506.79 4613
4507.42 4296
4508.06 4496
4508.69 4699
4509.32 4253
4509.96 4191
4510.59 4255
4511.22 4238
4511.86 4221
4512.49 4407
4513.12 4289
4513.76 4186
4514.39 4374
4515.02 4262
4515.66 4192
4516.29 4108
4516.93 4240
4517.56 4203
4518.19 4113
4518.83 4110
4519.46 3992
4520.10 3964
4520.73 4102
4521.36 4150
4522.00 4424
4522.63 4323
4523.27 4487
4523.90 4378
4524.54 4106
4525.17 4120
4525.80 4316
4526.44 4367
4527.07 4574
4527.71 4598
4528.34 4653
4528.98 4793
4529.61 4772
4530.25 5025
4530.88 5195
4531.52 5374
4532.15 5280
4532.79 5642
4533.42 5750
4534.06 5299
4534.69 5062
4535.33 5055
4535.96 5024
4536.60 4709
4537.23 4655
4537.87 4550
4538.50 4510
4539.14 4477
4539.77 4304
4540.41 4308
4541.04 4046
4541.68 4222
4542.31 4203
4542.95 4174
4543.59 4076
4544.22 3929
4544.86 4150
4545.49 4303
4546.13 4342
4546.77 4270
4547.40 4299
4548.04 4158
4548.67 3834
4549.31 3942
4549.95 4052
4550.58 4211
4551.22 4185
4551.85 4111
4552.49 4139
4553.13 4207
4553.76 4131
4554.40 4201
4555.04 4278
4555.67 4226
4556.31 3945
4556.95 3979
4557.58 4140
4558.22 4161
4558.86 3919
4559.49 4124
4560.13 4206
4560.77 4140
4561.40 4024
4562.04 3874
4562.68 3911
4563.31 4097
4563.95 3951
4564.59 3858
4565.23 4003
4565.86 4244
4566.50 4228
4567.14 4307
4567.77 4255
4568.41 4502
4569.05 4509
4569.69 4246
4570.32 4200
4570.96 4316
4571.60 4277
4572.24 4043
4572.88 4045
4573.51 4129
4574.15 4014
4574.79 4019
4575.43 4185
4576.06 3782
4576.70 3877
4577.34 3922
4577.98 4071
4578.62 4152
4579.26 3984
4579.89 3943
4580.53 3982
4581.17 4001
4581.81 4049
4582.45 3986
4583.09 4099
4583.72 4144
4584.36 4199
4585.00 4326
4585.64 4028
4586.28 4106
4586.92 4120
4587.56 4189
4588.19 4142
4588.83 4025
4589.47 4021
4590.11 4072
4590.75 4017
4591.39 4083
4592.03 4113
4592.67 4033
4593.31 4164
4593.95 3957
4594.58 3912
4595.22 4090
4595.86 4041
4596.50 3999
4597.14 4159
4597.78 3976
4598.42 3955
4599.06 3982
4599.70 4146
4600.34 3937
4600.98 4018
4601.62 4178
4602.26 4351
4602.90 4357
4603.54 4232
4604.18 4423
4604.82 4342
4605.46 4553
4606.10 4565
4606.74 4414
4607.38 4384
4608.02 4286
4608.66 4128
4609.30 4105
4609.94 4188
4610.58 4255
4611.22 4245
4611.86 4381
4612.50 4396
4613.14 4210
4613.78 4342
4614.42 4243
4615.06 4229
4615.70 4220
4616.35 4287
4616.99 4154
4617.63 4069
4618.27 4008
4618.91 3954
4619.55 3853
4620.19 3892
4620.83 4045
4621.47 3898
4622.11 3718
4622.76 3903
4623.40 3845
4624.04 3828
4624.68 3912
4625.32 3746
4625.96 4007
4626.60 3863
4627.25 3805
4627.89 3783
4628.53 3776
4629.17 3745
4629.81 3815
4630.45 3609
4631.10 3772
4631.74 4056
4632.38 3941
4633.02 3803
4633.66 3747
4634.30 3957
4634.95 3836
4635.59 3883
4636.23 4014
4636.87 4196
4637.52 4046
4638.16 4011
4638.80 4121
4639.44 4264
4640.08 4075
4640.73 4128
4641.37 4354
4642.01 4408
4642.66 4170
4643.30 4254
4643.94 4090
4644.58 4047
4645.23 4007
4645.87 4007
4646.51 3891
4647.15 4163
4647.80 4188
4648.44 4061
4649.08 4048
4649.73 3927
4650.37 3898
4651.01 3894
4651.66 3959
4652.30 3758
4652.94 3867
4653.59 3990
4654.23 3834
4654.87 3795
4655.52 3767
4656.16 4071
4656.80 3959
4657.45 3800
4658.09 3862
4658.73 3969
4659.38 4213
4660.02 4081
4660.67 4174
4661.31 4080
4661.95 4175
4662.60 3912
4663.24 3982
4663.89 4062
4664.53 4014
4665.17 3827
4665.82 3826
4666.46 3785
4667.11 3851
4667.75 3791
4668.40 3691
4669.04 3615
4669.68 3737
4670.33 3704
4670.97 3601
4671.62 3766
4672.26 3721
4672.91 3611
4673.55 3755
4674.20 3872
4674.84 3708
4675.49 3779
4676.13 3717
4676.78 3761
4677.42 3822
4678.07 3859
4678.71 3765
4679.36 3798
4680.00 4115
4680.65 4087
4681.29 4107
4681.94 4186
4682.58 4274
4683.23 3932
4683.87 3921
4684.52 3968
4685.16 3985
4685.81 4022
4686.46 4000
4687.10 3833
4687.75 3773
4688.39 3931
4689.04 3908
4689.68 3884
4690.33 3792
4690.98 3806
4691.62 3704
4692.27 3889
4692.91 3934
4693.56 4080
4694.21 3833
4694.85 3686
4695.50 3785
4696.15 4022
4696.79 4015
4697.44 4150
4698.08 4097
4698.73 3930
4699.38 4303
4700.02 4258
4700.67 4035
4701.32 4237
4701.96 4077
4702.61 4101
4703.26 4143
4703.90 4093
4704.55 3934
4705.20 3871
4705.84 4006
4706.49 4240
4707.14 4117
4707.79 4002
4708.43 4102
4709.08 4192
4709.73 4033
4710.37 4174
4711.02 4094
4711.67 4164
4712.32 4014
4712.96 4119
4713.61 4115
4714.26 4123
4714.91 4187
4715.55 3852
4716.20 3765
4716.85 3742
4717.50 4061
4718.15 4010
4718.79 3866
4719.44 3863
4720.09 3942
4720.74 3952
4721.39 3896
4722.03 4035
4722.68 4057
4723.33 4025
4723.98 3956
4724.63 4147
4725.27 4250
4725.92 4296
4726.57 4464
4727.22 4230
4727.87 4227
4728.52 4326
4729.16 4313
4729.81 4192
4730.46 4085
4731.11 3943
4731.76 3939
4732.41 4006
4733.06 4058
4733.71 3825
4734.36 3880
4735.00 4123
4735.65 4187
4736.30 4144
4736.95 4002
4737.60 4089
4738.25 3975
4738.90 3935
4739.55 4011
4740.20 4201
4740.85 4160
4741.50 3961
4742.15 4113
4742.80 4110
4743.44 4113
4744.09 4208
4744.74 4219
4745.39 4236
4746.04 4419
4746.69 4208
4747.34 4029
4747.99 4138
4748.64 4324
4749.29 4368
4749.94 4627
4750.59 4751
4751.24 4978
4751.89 4836
4752.54 4821
4753.19 4897
4753.84 4921
4754.49 4690
4755.14 4652
4755.79 4648
4756.44 4509
4757.10 4188
4757.75 4060
4758.40 3939
4759.05 4026
4759.70 4035
4760.35 4047
4761.00 3937
4761.65 3957
4762.30 3906
4762.95 3876
4763.60 3784
4764.25 3825
4764.90 3812
4765.56 3824
4766.21 4060
4766.86 4035
4767.51 3959
4768.16 3860
4768.81 3710
4769.46 3735
4770.11 3643
4770.77 3563
4771.42 3851
4772.07 3765
4772.72 3567
4773.37 3722
4774.02 3747
4774.67 3556
4775.33 3682
4775.98 3631
4776.63 3721
4777.28 3657
4777.93 3701
4778.59 3833
4779.24 3699
4779.89 3752
4780.54 3701
4781.19 3778
4781.85 3688
4782.50 3790
4783.15 3852
4783.80 3720
4784.46 3553
4785.11 3902
4785.76 3981
4786.41 3891
4787.07 3842
4787.72 3752
4788.37 3867
4789.02 3671
4789.68 3836
4790.33 3728
4790.98 3864
4791.63 3836
4792.29 3613
4792.94 3773
4793.59 3686
4794.25 3629
4794.90 3775
4795.55 3723
4796.21 3720
4796.86 3731
4797.51 3787
4798.17 3860
4798.82 3590
4799.47 3659
4800.13 3573
4800.78 3602
4801.43 3691
4802.09 3558
4802.74 3680
4803.39 3792
4804.05 3896
4804.70 3633
4805.35 3574
4806.01 3680
4806.66 3574
4807.32 3525
4807.97 3430
4808.62 3627
4809.28 3662
4809.93 3511
4810.59 3537
4811.24 3904
4811.89 3772
4812.55 3685
4813.20 3968
4813.86 3702
4814.51 3956
4815.17 3911
4815.82 3815
4816.48 3850
4817.13 4105
4817.78 4274
4818.44 4403
4819.09 4420
4819.75 4483
4820.40 4365
4821.06 4636
4821.71 4870
4822.37 4749
4823.02 4709
4823.68 4551
4824.33 4915
4824.99 5049
4825.64 5188
4826.30 4983
4826.95 5033
4827.61 4889
4828.26 4850
4828.92 4655
4829.58 4569
4830.23 4549
4830.89 4395
4831.54 4610
4832.20 4693
4832.85 4642
4833.51 4738
4834.16 4641
4834.82 4812
4835.48 4726
4836.13 4559
4836.79 4603
4837.44 4579
4838.10 4571
4838.76 4637
4839.41 4466
4840.07 4496
4840.72 4510
4841.38 4526
4842.04 4402
4842.69 4315
4843.35 4420
4844.01 4291
4844.66 4253
4845.32 4446
4845.98 4394
4846.63 4420
4847.29 4657
4847.95 4477
4848.60 4548
4849.26 4643
4849.92 4576
4850.57 4617
4851.23 4584
4851.89 4605
4852.54 4662
4853.20 4707
4853.86 4574
4854.51 4411
4855.17 4535
4855.83 4563
4856.49 4484
4857.14 4326
4857.80 4334
4858.46 4499
4859.12 4429
4859.77 4484
4860.43 4581
4861.09 4698
4861.75 4835
4862.40 4843
4863.06 5028
4863.72 4832
4864.38 4771
4865.03 4795
4865.69 4871
4866.35 4717
4867.01 4585
4867.67 4973
4868.32 4781
4868.98 4491
4869.64 4567
4870.30 4515
4870.96 4411
4871.62 4720
4872.27 4323
4872.93 4174
4873.59 4213
4874.25 4326
4874.91 4239
4875.57 4116
4876.22 4050
4876.88 4126
4877.54 4123
4878.20 4071
4878.86 4051
4879.52 3985
4880.18 4293
4880.84 3951
4881.49 3848
4882.15 3880
4882.81 3866
4883.47 4053
4884.13 4045
4884.79 4008
4885.45 4008
4886.11 4008
4886.77 4090
4887.43 4053
4888.09 4057
4888.75 4191
4889.41 4183
4890.07 4293
4890.72 4474
4891.38 4649
4892.04 4552
4892.70 4489
4893.36 4529
4894.02 4414
4894.68 4442
4895.34 4531
4896.00 4657
4896.66 4514
4897.32 4386
4897.98 4316
4898.64 4406
4899.30 4486
4899.96 4454
4900.62 4672
4901.28 4502
4901.94 4564
4902.60 4626
4903.27 4511
4903.93 4343
4904.59 4141
4905.25 4078
4905.91 4154
4906.57 4299
4907.23 4181
4907.89 4131
4908.55 4118
4909.21 4128
4909.87 3919
4910.53 3936
4911.19 3939
4911.85 3912
4912.52 3862
4913.18 3799
4913.84 3585
4914.50 3774
4915.16 3960
4915.82 3826
4916.48 3764
4917.14 3666
4917.81 3585
4918.47 3684
4919.13 3761
4919.79 3777
4920.45 3658
4921.11 3563
4921.77 3394
4922.44 3583
4923.10 3641
4923.76 3574
4924.42 3870
4925.08 3808
4925.75 3717
4926.41 3634
4927.07 3749
4927.73 3808
4928.39 3799
4929.06 3822
4929.72 3820
4930.38 3578
4931.04 3729
4931.71 3810
4932.37 3934
4933.03 3878
4933.69 3715
4934.36 3810
4935.02 3837
4935.68 3761
4936.34 3751
4937.01 4004
4937.67 3780
4938.33 3712
4938.99 3882
4939.66 3707
4940.32 3574
4940.98 3542
4941.65 3556
4942.31 3683
4942.97 3668
4943.63 3658
4944.30 3685
4944.96 3579
4945.62 3635
4946.29 3829
4946.95 3717
4947.61 3648
4948.28 3504
4948.94 3569
4949.61 3639
4950.27 3816
4950.93 3554
4951.60 3442
4952.26 3316
4952.92 3307
4953.59 3552
4954.25 3544
4954.92 3505
4955.58 3504
4956.24 3544
4956.91 3581
4957.57 3646
4958.24 3515
4958.90 3497
4959.56 3604
4960.23 3799
4960.89 3748
4961.56 3995
4962.22 4156
4962.89 4148
4963.55 4251
4964.21 4006
4964.88 4368
4965.54 4307
4966.21 4230
4966.87 4184
4967.54 3929
4968.20 3795
4968.87 3889
4969.53 3711
4970.20 3871
4970.86 3830
4971.53 4060
4972.19 3971
4972.86 3930
4973.52 4085
4974.19 3868
4974.85 3850
4975.52 3961
4976.18 3691
4976.85 3748
4977.51 3848
4978.18 4034
4978.85 3915
4979.51 3994
4980.18 3867
4980.84 3604
4981.51 3938
4982.17 3813
4982.84 3762
4983.50 3541
4984.17 3782
4984.84 4117
4985.50 3864
4986.17 4105
4986.83 4183
4987.50 4330
4988.17 4671
4988.83 4593
4989.50 4752
4990.17 4759
4990.83 4759
4991.50 4705
4992.16 4475
4992.83 4304
4993.50 4038
4994.16 4047
4994.83 3800
4995.50 3655
4996.16 3700
4996.83 3517
4997.50 3743
4998.16 3635
4998.83 3472
4999.50 3395
5000.16 3531
5000.83 3634
5001.50 3367
5002.17 3423
5002.83 3441
5003.50 3714
5004.17 3694
5004.83 3553
5005.50 3506
5006.17 3540
5006.84 3478
5007.50 3530
5008.17 3531
5008.84 3524
5009.51 3588
5010.17 3730
5010.84 3564
5011.51 3517
5012.18 3554
5012.84 3593
5013.51 3664
5014.18 3659
5014.85 3520
5015.52 3659
5016.18 3690
5016.85 3655
5017.52 3836
5018.19 3835
5018.86 3919
5019.52 3761
5020.19 3794
5020.86 3777
5021.53 3941
5022.20 4019
5022.87 4004
5023.54 3938
5024.20 3980
5024.87 3998
5025.54 3800
5026.21 3971
5026.88 3810
5027.55 3745
5028.22 3735
5028.88 3725
5029.55 3578
5030.22 3500
5030.89 3798
5031.56 3713
5032.23 3528
5032.90 3378
5033.57 3661
5034.24 3760
5034.91 3547
5035.58 3494
5036.25 3393
5036.91 3460
5037.58 3461
5038.25 3493
5038.92 3435
5039.59 3655
5040.26 3538
5040.93 3538
5041.60 3623
5042.27 3675
5042.94 3600
5043.61 3731
5044.28 3636
5044.95 3604
5045.62 3668
5046.29 3848
5046.96 3793
5047.63 3994
5048.30 3737
5048.97 3709
5049.64 3587
5050.31 3588
5050.98 3563
5051.65 3614
5052.32 3679
5052.99 3689
5053.66 3539
5054.33 3508
5055.00 3657
5055.68 3517
5056.35 3636
5057.02 3689
5057.69 3595
5058.36 3336
5059.03 3504
5059.70 3578
5060.37 3481
5061.04 3349
5061.71 3544
5062.38 3562
5063.06 3491
5063.73 3444
5064.40 3404
5065.07 3403
5065.74 3442
5066.41 3448
5067.08 3386
5067.75 3409
5068.43 3468
5069.10 3451
5069.77 3556
5070.44 3424
5071.11 3458
5071.78 3371
5072.46 3337
5073.13 3368
5073.80 3394
5074.47 3470
5075.14 3592
5075.81 3574
5076.49 3627
5077.16 3655
5077.83 3662
5078.50 3729
5079.18 3984
5079.85 3724
5080.52 3813
5081.19 3852
5081.86 3894
5082.54 3693
5083.21 3867
5083.88 3722
5084.55 3799
5085.23 3828
5085.90 3682
5086.57 3698
5087.25 3959
5087.92 3917
5088.59 3862
5089.26 3891
5089.94 3762
5090.61 3924
5091.28 4221
5091.96 4013
5092.63 3887
5093.30 3993
5093.97 4020
5094.65 3779
5095.32 3685
5095.99 3659
5096.67 3619
5097.34 3495
5098.01 3578
5098.69 3551
5099.36 3423
5100.04 3600
5100.71 3578
5101.38 3554
5102.06 3564
5102.73 3649
5103.40 3469
5104.08 3398
5104.75 3353
5105.43 3361
5106.10 3463
5106.77 3483
5107.45 3314
5108.12 3383
5108.80 3182
5109.47 3397
5110.14 3514
5110.82 3333
5111.49 3266
5112.17 3211
5112.84 3444
5113.52 3388
5114.19 3495
5114.87 3394
5115.54 3356
5116.21 3175
5116.89 3312
5117.56 3413
5118.24 3432
5118.91 3459
5119.59 3416
5120.26 3341
5120.94 3433
5121.61 3557
5122.29 3439
5122.96 3365
5123.64 3472
5124.31 3717
5124.99 3667
5125.66 3710
5126.34 3546
5127.01 3424
5127.69 3470
5128.37 3545
5129.04 3785
5129.72 3725
5130.39 3687
5131.07 3776
5131.74 3662
5132.42 3709
5133.09 3714
5133.77 3643
5134.45 3744
5135.12 3573
5135.80 3640
5136.47 3822
5137.15 3755
5137.83 3735
5138.50 3969
5139.18 4004
5139.85 4095
5140.53 4062
5141.21 3881
5141.88 3953
5142.56 3895
5143.24 3622
5143.91 3573
5144.59 3457
5145.27 3477
5145.94 3392
5146.62 3360
5147.30 3264
5147.97 3134
5148.65 3365
5149.33 3332
5150.00 3352
5150.68 3272
5151.36 3205
5152.03 3288
5152.71 3265
5153.39 3167
5154.07 3262
5154.74 3375
5155.42 3316
5156.10 3234
5156.77 3294
5157.45 3186
5158.13 3459
5158.81 3404
5159.48 3409
5160.16 3246
5160.84 3316
5161.52 3374
5162.19 3603
5162.87 3411
5163.55 3382
5164.23 3206
5164.91 3274
5165.58 3347
5166.26 3360
5166.94 3261
5167.62 3483
5168.30 3363
5168.97 3252
5169.65 3275
5170.33 3359
5171.01 3260
5171.69 3139
5172.37 3014
5173.04 3105
5173.72 2961
5174.40 2929
5175.08 3090
5175.76 3298
5176.44 3265
5177.11 3219
5177.79 3428
5178.47 3276
5179.15 3181
5179.83 3120
5180.51 3209
5181.19 3328
5181.87 3490
5182.55 3426
5183.22 3451
5183.90 3243
5184.58 3053
5185.26 3112
5185.94 3147
5186.62 3096
5187.30 3177
5187.98 3234
5188.66 3086
5189.34 3095
5190.02 2977
5190.70 3117
5191.38 3231
5192.06 3355
5192.74 3241
5193.42 3262
5194.10 3253
5194.78 3233
5195.46 3065
5196.14 3344
5196.82 3202
5197.50 3169
5198.18 3136
5198.86 3067
5199.54 3129
5200.22 3219
5200.90 3280
5201.58 3441
5202.26 3269
5202.94 3378
5203.62 3350
5204.30 3309
5204.98 3404
5205.66 3388
5206.34 3380
5207.02 3465
5207.70 3460
5208.38 3476
5209.06 3670
5209.74 3849
5210.42 3664
5211.10 3646
5211.79 3550
5212.47 3534
5213.15 3585
5213.83 3465
5214.51 3428
5215.19 3501
5215.87 3624
5216.55 3566
5217.23 3465
5217.92 3483
5218.60 3327
5219.28 3373
5219.96 3375
5220.64 3352
5221.32 3361
5222.00 3374
5222.69 3388
5223.37 3441
5224.05 3287
5224.73 3267
5225.41 3307
5226.10 3234
5226.78 3185
5227.46 3165
5228.14 3369
5228.82 3424
5229.51 3224
5230.19 3209
5230.87 3286
5231.55 3309
5232.23 3323
5232.92 3380
5233.60 3477
5234.28 3478
5234.96 3453
5235.65 3518
5236.33 3461
5237.01 3509
5237.69 3689
5238.38 3662
5239.06 3460
5239.74 3330
5240.42 3505
5241.11 3425
5241.79 3324
5242.47 3366
5243.16 3298
5243.84 3358
5244.52 3489
5245.21 3345
5245.89 3227
5246.57 3078
5247.26 3093
5247.94 3086
5248.62 3225
5249.31 3240
5249.99 3305
5250.67 3244
5251.36 3125
5252.04 3055
5252.72 3152
5253.41 3240
5254.09 3028
5254.77 2989
5255.46 3035
5256.14 3037
5256.83 3256
5257.51 3157
5258.19 3089
5258.88 2973
5259.56 3133
5260.25 3049
5260.93 3031
5261.61 3127
5262.30 3204
5262.98 3264
5263.67 3161
5264.35 3484
5265.04 3403
5265.72 3506
5266.40 3400
5267.09 3288
5267.77 3458
5268.46 3487
5269.14 3357
5269.83 3344
5270.51 3220
5271.20 3116
5271.88 3219
5272.57 3291
5273.25 3214
5273.94 3244
5274.62 3383
5275.31 3213
5275.99 3287
5276.68 3397
5277.36 3482
5278.05 3544
5278.73 3621
5279.42 3818
5280.10 3961
5280.79 3760
5281.47 3867
5282.16 3717
5282.85 3755
5283.53 3771
5284.22 3973
5284.90 3989
5285.59 3712
5286.27 3424
5286.96 3536
5287.65 3540
5288.33 3439
5289.02 3279
5289.70 3124
5290.39 3285
5291.08 3225
5291.76 3110
5292.45 3037
5293.13 3208
5293.82 3253
5294.51 3275
5295.19 3010
5295.88 3267
5296.57 3387
5297.25 2983
5297.94 3114
5298.63 3060
5299.31 3094
5300.00 3243
5300.69 3066
5301.37 3087
5302.06 3219
5302.75 3253
5303.43 3350
5304.12 3383
5304.81 3326
5305.49 3342
5306.18 3122
5306.87 3210
5307.56 3282
5308.24 3221
5308.93 3115
5309.62 3237
5310.30 3346
5310.99 3169
5311.68 2953
5312.37 3098
5313.05 3190
5313.74 3202
5314.43 3130
5315.12 3158
5315.81 3178
5316.49 3222
5317.18 3227
5317.87 3127
5318.56 3114
5319.24 3175
5319.93 3267
5320.62 3403
5321.31 3381
5322.00 3462
5322.68 3183
5323.37 3112
5324.06 3061
5324.75 3095
5325.44 3089
5326.13 3132
5326.81 3236
5327.50 3006
5328.19 3107
5328.88 3219
5329.57 3211
5330.26 3208
5330.95 3177
5331.63 3135
5332.32 3219
5333.01 3266
5333.70 3232
5334.39 3134
5335.08 3148
5335.77 2996
5336.46 3042
5337.15 2995
5337.84 3115
5338.52 3179
5339.21 3029
5339.90 2910
5340.59 2978
5341.28 3019
5341.97 3105
5342.66 2979
5343.35 3156
5344.04 3279
5344.73 3014
5345.42 3048
5346.11 3294
5346.80 3270
5347.49 3340
5348.18 3446
5348.87 3414
5349.56 3629
5350.25 3650
5350.94 3576
5351.63 3533
5352.32 3389
5353.01 3306
5353.70 3313
5354.39 3192
5355.08 3181
5355.77 3208
5356.46 3278
5357.15 3119
5357.84 3088
5358.53 3115
5359.22 3104
5359.91 3068
5360.60 3343
5361.29 3178
5361.98 3153
5362.67 3304
5363.36 3013
5364.06 3076
5364.75 3000
5365.44 2942
5366.13 2861
5366.82 3175
5367.51 3055
5368.20 3076
5368.89 2984
5369.58 3076
5370.27 3131
5370.97 3237
5371.66 3232
5372.35 3258
5373.04 3162
5373.73 3101
5374.42 3022
5375.11 3018
5375.81 3072
5376.50 3118
5377.19 3242
5377.88 3272
5378.57 3283
5379.26 3335
5379.96 3153
5380.65 3228
5381.34 3316
5382.03 3411
5382.72 3521
5383.42 3439
5384.11 3430
5384.80 3209
5385.49 3252
5386.19 3204
5386.88 3133
5387.57 3257
5388.26 3234
5388.96 3324
5389.65 3298
5390.34 3221
5391.03 3256
5391.73 3241
5392.42 3332
5393.11 3426
5393.80 3280
5394.50 3037
5395.19 3130
5395.88 3018
5396.57 3090
5397.27 3261
5397.96 3001
5398.65 2876
5399.35 2995
5400.04 3104
5400.73 2937
5401.43 3116
5402.12 3040
5402.81 2959
5403.51 2919
5404.20 2921
5404.89 3057
5405.59 3204
5406.28 3037
5406.97 3007
5407.67 3022
5408.36 3061
5409.06 3052
5409.75 3041
5410.44 3031
5411.14 3065
5411.83 3241
5412.52 3086
5413.22 3123
5413.91 3226
5414.61 3298
5415.30 3113
5415.99 3026
5416.69 3082
5417.38 2957
5418.08 2908
5418.77 3190
5419.47 3350
5420.16 3341
5420.86 3150
5421.55 3294
5422.24 3107
5422.94 3060
5423.63 3163
5424.33 3187
5425.02 3124
5425.72 3025
5426.41 3149
5427.11 2976
5427.80 3046
5428.50 3086
5429.19 3099
5429.89 3154
5430.58 2840
5431.28 2997
5431.97 3016
5432.67 2886
5433.36 2962
5434.06 3057
5434.75 3006
5435.45 3065
5436.15 3105
5436.84 3020
5437.54 3188
5438.23 3131
5438.93 3028
5439.62 3074
5440.32 2966
5441.01 3100
5441.71 3096
5442.41 3046
5443.10 3194
5443.80 3305
5444.49 3313
5445.19 3517
5445.89 3569
5446.58 3575
5447.28 3500
5447.98 3470
5448.67 3422
5449.37 3464
5450.06 3314
5450.76 3508
5451.46 3413
5452.15 3307
5452.85 3359
5453.55 3232
5454.24 3210
5454.94 3171
5455.64 3312
5456.33 3155
5457.03 3122
5457.73 3161
5458.42 3099
5459.12 3083
5459.82 3279
5460.51 3102
5461.21 3201
5461.91 3170
5462.61 3262
5463.30 3349
5464.00 3329
5464.70 3228
5465.40 3354
5466.09 3357
5466.79 3250
5467.49 3059
5468.18 3130
5468.88 3001
5469.58 3136
5470.28 3193
5470.98 3090
5471.67 3110
5472.37 3093
5473.07 3167
5473.77 3061
5474.46 3000
5475.16 3102
5475.86 3105
5476.56 3067
5477.26 3193
5477.95 3199
5478.65 3148
5479.35 3347
5480.05 3297
5480.75 3211
5481.45 3311
5482.14 3434
5482.84 3334
5483.54 3374
5484.24 3440
5484.94 3327
5485.64 3259
5486.34 3315
5487.03 3516
5487.73 3461
5488.43 3506
5489.13 3416
5489.83 3318
5490.53 3343
5491.23 3337
5491.93 3564
5492.63 3607
5493.33 3468
5494.02 3402
5494.72 3379
5495.42 3683
5496.12 3538
5496.82 3488
5497.52 3576
5498.22 3487
5498.92 3510
5499.62 3745
5500.32 3847
5501.02 3925
5501.72 4089
5502.42 4019
5503.12 4026
5503.82 3938
5504.52 3993
5505.22 4201
5505.92 4299
5506.62 4195
5507.32 4239
5508.02 4432
5508.72 4462
5509.42 4311
5510.12 4192
5510.82 3930
5511.52 3956
5512.22 3772
5512.92 3607
5513.62 3436
5514.32 3279
5515.02 3133
5515.72 3397
5516.42 3415
5517.12 3242
5517.82 3258
5518.52 3439
5519.22 3459
5519.93 3515
5520.63 3422
5521.33 3338
5522.03 3497
5522.73 3563
5523.43 3319
5524.13 3220
5524.83 3365
5525.53 3329
5526.23 3201
5526.94 3282
5527.64 3267
5528.34 3209
5529.04 3105
5529.74 3311
5530.44 3165
5531.14 2935
5531.85 2962
5532.55 3091
5533.25 2975
5533.95 3017
5534.65 3071
5535.35 3062
5536.06 3111
5536.76 3072
5537.46 3075
5538.16 3263
5538.86 3137
5539.57 3008
5540.27 3200
5540.97 3198
5541.67 3270
5542.37 3191
5543.08 3228
5543.78 3224
5544.48 3187
5545.18 3139
5545.89 3250
5546.59 3233
5547.29 3334
5547.99 3220
5548.70 3208
5549.40 3047
5550.10 3069
5550.81 3154
5551.51 3114
5552.21 2961
5552.91 3000
5553.62 3001
5554.32 2995
5555.02 2916
5555.73 2906
5556.43 2903
5557.13 2961
5557.84 2835
5558.54 2851
5559.24 3053
5559.95 3016
5560.65 3018
5561.35 2748
5562.06 2931
5562.76 2888
5563.46 2891
5564.17 2921
5564.87 2958
5565.57 2930
5566.28 2938
5566.98 3055
5567.69 3008
5568.39 2975
5569.09 3045
5569.80 2982
5570.50 2947
5571.21 2925
5571.91 2873
5572.61 2765
5573.32 2834
5574.02 2905
5574.73 2911
5575.43 2985
5576.14 2980
5576.84 3107
5577.54 3061
5578.25 3193
5578.95 3024
5579.66 3015
5580.36 3074
5581.07 3008
5581.77 2945
5582.48 2865
5583.18 2843
5583.89 2889
5584.59 3145
5585.30 2946
5586.00 2911
5586.71 2821
5587.41 2696
5588.12 2614
5588.82 2701
5589.53 2809
5590.23 2933
5590.94 2801
5591.64 2792
5592.35 2927
5593.05 2873
5593.76 2702
5594.47 2808
5595.17 2874
5595.88 2727
5596.58 2724
5597.29 2898
5597.99 2851
5598.70 2881
5599.41 2828
5600.11 2799
5600.82 2817
5601.52 3016
5602.23 2810
5602.94 2736
5603.64 2750
5604.35 2750
5605.05 2797
5605.76 2805
5606.47 2917
5607.17 2650
5607.88 2607
5608.59 2605
5609.29 2769
5610.00 2932
5610.70 2953
5611.41 2814
5612.12 2707
5612.82 2723
5613.53 2779
5614.24 2789
5614.95 2770
5615.65 2783
5616.36 2913
5617.07 2737
5617.77 2861
5618.48 2853
5619.19 2764
5619.89 2585
5620.60 2781
5621.31 2756
5622.02 2698
5622.72 2643
5623.43 2729
5624.14 2755
5624.85 2739
5625.55 2747
5626.26 2702
5626.97 2707
5627.68 2789
5628.38 2733
5629.09 2546
5629.80 2711
5630.51 2623
5631.21 2612
5631.92 2726
5632.63 2680
5633.34 2753
5634.05 2672
5634.75 2596
5635.46 2644
5636.17 2768
5636.88 2852
5637.59 2757
5638.30 2757
5639.00 2823
5639.71 2848
5640.42 2978
5641.13 2998
5641.84 2957
5642.55 2902
5643.26 2864
5643.96 2853
5644.67 2852
5645.38 2826
5646.09 2868
5646.80 2873
5647.51 2733
5648.22 2697
5648.93 2657
5649.64 2821
5650.34 2787
5651.05 2997
5651.76 2915
5652.47 2821
5653.18 2825
5653.89 2852
5654.60 2887
5655.31 2618
5656.02 2667
5656.73 2817
5657.44 2951
5658.15 3065
5658.86 2987
5659.57 2927
5660.28 2790
5660.99 2851
5661.70 2707
5662.41 2876
5663.12 2769
5663.83 2742
5664.54 2827
5665.25 2795
5665.96 2727
5666.67 2851
5667.38 2741
5668.09 2784
5668.80 2816
5669.51 2804
5670.22 2936
5670.93 2719
5671.64 2733
5672.35 2754
5673.06 2679
5673.77 2753
5674.48 2855
5675.19 2809
5675.90 2667
5676.61 2759
5677.32 2720
5678.03 2698
5678.74 2771
5679.45 2786
5680.17 2660
5680.88 2774
5681.59 2785
5682.30 2617
5683.01 2764
5683.72 2758
5684.43 2733
5685.14 2824
5685.85 2810
5686.57 2726
5687.28 2793
5687.99 2923
5688.70 2747
5689.41 2710
5690.12 2758
5690.84 2842
5691.55 2811
5692.26 2680
5692.97 2630
5693.68 2692
5694.39 2848
5695.11 2941
5695.82 2915
5696.53 2662
5697.24 2761
5697.95 2874
5698.67 2909
5699.38 2711
5700.09 2805
5700.80 2691
5701.51 2568
5702.23 2686
5702.94 2796
5703.65 2779
5704.36 2650
5705.08 2558
5705.79 2647
5706.50 2701
5707.21 2713
5707.93 2793
5708.64 2883
5709.35 2648
5710.07 2620
5710.78 2647
5711.49 2869
5712.20 2588
5712.92 2564
5713.63 2653
5714.34 2625
5715.06 2667
5715.77 2706
5716.48 2579
5717.20 2558
5717.91 2591
5718.62 2542
5719.34 2442
5720.05 2589
5720.76 2677
5721.48 2684
5722.19 2751
5722.90 2786
5723.62 2660
5724.33 2774
5725.05 2824
5725.76 2762
5726.47 2823
5727.19 3026
5727.90 2919
5728.61 3092
5729.33 2942
5730.04 2959
5730.76 2861
5731.47 2894
5732.19 3028
5732.90 2870
5733.61 2774
5734.33 2809
5735.04 2686
5735.76 2685
5736.47 2624
5737.19 2571
5737.90 2762
5738.61 2768
5739.33 2410
5740.04 2498
5740.76 2650
5741.47 2556
5742.19 2701
5742.90 2649
5743.62 2657
5744.33 2676
5745.05 2669
5745.76 2683
5746.48 2800
5747.19 2743
5747.91 2783
5748.62 2675
5749.34 2627
5750.05 2580
5750.77 2573
5751.49 2706
5752.20 2650
5752.92 2683
5753.63 2802
5754.35 2750
5755.06 2801
5755.78 2930
5756.49 2885
5757.21 2839
5757.93 2754
5758.64 2701
5759.36 2906
5760.07 2879
5760.79 2781
5761.51 2789
5762.22 3072
5762.94 3072
5763.65 2902
5764.37 2882
5765.09 2980
5765.80 3095
5766.52 2960
5767.24 2902
5767.95 3044
5768.67 3020
5769.39 3136
5770.10 3034
5770.82 2912
5771.53 2920
5772.25 2836
5772.97 3074
5773.69 3069
5774.40 2941
5775.12 3110
5775.84 3134
5776.55 3032
5777.27 2993
5777.99 3053
5778.70 3138
5779.42 3167
5780.14 3199
5780.86 3301
5781.57 3304
5782.29 3211
5783.01 3148
5783.72 3218
5784.44 3256
5785.16 3099
5785.88 3232
5786.59 3071
5787.31 3073
5788.03 3069
5788.75 3153
5789.47 3288
5790.18 3109
5790.90 3046
5791.62 3201
5792.34 3150
5793.06 3247
5793.77 3337
5794.49 3348
5795.21 3325
5795.93 3515
5796.65 3538
5797.36 3602
5798.08 3766
5798.80 4045
5799.52 3996
5800.24 4267
5800.96 4368
5801.67 4355
5802.39 4578
5803.11 4504
5803.83 4414
5804.55 4346
5805.27 4291
5805.99 4154
5806.71 3974
5807.42 3696
5808.14 3590
5808.86 3375
5809.58 3531
5810.30 3613
5811.02 3603
5811.74 3559
5812.46 3765
5813.18 3770
5813.90 3839
5814.62 4139
5815.34 4451
5816.05 4692
5816.77 5117
5817.49 5241
5818.21 5389
5818.93 5433
5819.65 5265
5820.37 4904
5821.09 4631
5821.81 4464
5822.53 4371
5823.25 4426
5823.97 4203
5824.69 3893
5825.41 3992
5826.13 3826
5826.85 3662
5827.57 3740
5828.29 3775
5829.01 3703
5829.73 3669
5830.45 3694
5831.17 3757
5831.89 3820
5832.61 3746
5833.33 3660
5834.05 3506
5834.78 3737
5835.50 3649
5836.22 3495
5836.94 3686
5837.66 3731
5838.38 3484
5839.10 3559
5839.82 3779
5840.54 3579
5841.26 3352
5841.98 3351
5842.70 3404
5843.43 3345
5844.15 3329
5844.87 3136
5845.59 3338
5846.31 3117
5847.03 2995
5847.75 3059
5848.47 3229
5849.20 3269
5849.92 3104
5850.64 2977
5851.36 3099
5852.08 3093
5852.80 3237
5853.53 3244
5854.25 3200
5854.97 3120
5855.69 3096
5856.41 3103
5857.14 3080
5857.86 3024
5858.58 3072
5859.30 3084
5860.02 3134
5860.75 3043
5861.47 2805
5862.19 2981
5862.91 3022
5863.64 2918
5864.36 2869
5865.08 2921
5865.80 2940
5866.52 3184
5867.25 2900
5867.97 2938
5868.69 2905
5869.42 3027
5870.14 2999
5870.86 2946
5871.58 3039
5872.31 2875
5873.03 2936
5873.75 2803
5874.48 2820
5875.20 3033
5875.92 3114
5876.65 2936
5877.37 2827
5878.09 2943
5878.81 3008
5879.54 2875
5880.26 2906
5880.99 2801
5881.71 2848
5882.43 2912
5883.16 2936
5883.88 2983
5884.60 2870
5885.33 3017
5886.05 3176
5886.77 2965
5887.50 2965
5888.22 3001
5888.95 3078
5889.67 3012
5890.39 3051
5891.12 2953
5891.84 2958
5892.57 3140
5893.29 2907
5894.01 2788
5894.74 2803
5895.46 2850
5896.19 2920
5896.91 2867
5897.64 2827
5898.36 2891
5899.09 2918
5899.81 2907
5900.53 2906
5901.26 2901
5901.98 3085
5902.71 2906
5903.43 2830
5904.16 2826
5904.88 2823
5905.61 2818
5906.33 2837
5907.06 2806
5907.78 2864
5908.51 2813
5909.23 2885
5909.96 2787
5910.68 2741
5911.41 2948
5912.14 2876
5912.86 2820
5913.59 2805
5914.31 2812
5915.04 2912
5915.76 2932
5916.49 2834
5917.21 2819
5917.94 2836
5918.67 2764
5919.39 2597
5920.12 2672
5920.84 2932
5921.57 2766
5922.29 2830
5923.02 2822
5923.75 2756
5924.47 2712
5925.20 2802
5925.93 2939
5926.65 2806
5927.38 2870
5928.10 2866
5928.83 2808
5929.56 2898
5930.28 2848
5931.01 3066
5931.74 3017
5932.46 3041
5933.19 3057
5933.92 2918
5934.64 2982
5935.37 3139
5936.10 3177
5936.82 3265
5937.55 3171
5938.28 3369
5939.00 3351
5939.73 3402
5940.46 3230
5941.19 3128
5941.91 3231
5942.64 3258
5943.37 3239
5944.09 3163
5944.82 3076
5945.55 3209
5946.28 3205
5947.00 3039
5947.73 3090
5948.46 3266
5949.19 3387
5949.92 3372
5950.64 3414
5951.37 3405
5952.10 3416
5952.83 3351
5953.55 3307
5954.28 3459
5955.01 3487
5955.74 3522
5956.47 3362
5957.19 3431
5957.92 3500
5958.65 3488
5959.38 3556
5960.11 3370
5960.84 3572
5961.56 3539
5962.29 3652
5963.02 3553
5963.75 3517
5964.48 3669
5965.21 3581
5965.94 3860
5966.66 3932
5967.39 3942
5968.12 4039
5968.85 4007
5969.58 3939
5970.31 3954
5971.04 3837
5971.77 3692
5972.50 3660
5973.22 3772
5973.95 3698
5974.68 3708
5975.41 3571
5976.14 3678
5976.87 3841
5977.60 3789
5978.33 3848
5979.06 3850
5979.79 3883
5980.52 3792
5981.25 3969
5981.98 3938
5982.71 3805
5983.44 3975
5984.17 4081
5984.90 4116
5985.63 4081
5986.36 4088
5987.09 4103
5987.82 4165
5988.55 4289
5989.28 4156
5990.01 4071
5990.74 4187
5991.47 4139
5992.20 4129
5992.93 4051
5993.66 4107
5994.39 4253
5995.12 4158
5995.85 4221
5996.58 4208
5997.31 4090
5998.04 4301
5998.77 4373
5999.50 4331
6000.23 4142
6000.96 4121
6001.69 4119
6002.42 4179
6003.16 3964
6003.89 4151
6004.62 4149
6005.35 4124
6006.08 4068
6006.81 4154
6007.54 4400
6008.27 4465
6009.00 4737
6009.74 4892
6010.47 5270
6011.20 5910
6011.93 6232
6012.66 6344
6013.39 6528
6014.13 6363
6014.86 6448
6015.59 6078
6016.32 5715
6017.05 5462
6017.78 4995
6018.52 4752
6019.25 4381
6019.98 4258
6020.71 3855
6021.44 3698
6022.18 3719
6022.91 3854
6023.64 3464
6024.37 3499
6025.10 3630
6025.84 3566
6026.57 3419
6027.30 3433
6028.03 3476
6028.77 3418
6029.50 3317
6030.23 3462
6030.96 3609
6031.70 3452
6032.43 3488
6033.16 3565
6033.90 3443
6034.63 3416
6035.36 3384
6036.09 3500
6036.83 3296
6037.56 3254
6038.29 3361
6039.03 3404
6039.76 3583
6040.49 3549
6041.23 3487
6041.96 3474
6042.69 3676
6043.43 3601
6044.16 3747
6044.89 3721
6045.63 3697
6046.36 3743
6047.09 3662
6047.83 3758
6048.56 3803
6049.29 3658
6050.03 3641
6050.76 3653
6051.50 3819
6052.23 3679
6052.96 3770
6053.70 3839
6054.43 3869
6055.17 3896
6055.90 3637
6056.63 3570
6057.37 3633
6058.10 3643
6058.84 3592
6059.57 3596
6060.31 3425
6061.04 3343
6061.77 3429
6062.51 3386
6063.24 3278
6063.98 3302
6064.71 3411
6065.45 3360
6066.18 3372
6066.92 3260
6067.65 3248
6068.39 3444
6069.12 3242
6069.86 3317
6070.59 3226
6071.33 3116
6072.06 3251
6072.80 3318
6073.53 3291
6074.27 3152
6075.00 3202
6075.74 3218
6076.47 3061
6077.21 3212
6077.95 3171
6078.68 3258
6079.42 3415
6080.15 3414
6080.89 3281
6081.62 3333
6082.36 3295
6083.09 3384
6083.83 3148
6084.57 3222
6085.30 3292
6086.04 3432
6086.77 3398
6087.51 3439
6088.25 3333
6088.98 3141
6089.72 3289
6090.46 3254
6091.19 3363
6091.93 3356
6092.66 3194
6093.40 3118
6094.14 3218
6094.87 3172
6095.61 3141
6096.35 3143
6097.08 3060
6097.82 3040
6098.56 3037
6099.29 3084
6100.03 3113
6100.77 3141
6101.50 3076
6102.24 3049
6102.98 2976
6103.72 3173
6104.45 2971
6105.19 3054
6105.93 3054
6106.66 2913
6107.40 3054
6108.14 3150
6108.88 3165
6109.61 3102
6110.35 2944
6111.09 3131
6111.83 3039
6112.56 3128
6113.30 3216
6114.04 3113
6114.78 3368
6115.51 3201
6116.25 3206
6116.99 3241
6117.73 3285
6118.47 3136
6119.20 3169
6119.94 3183
6120.68 3327
6121.42 3237
6122.16 3289
6122.89 3197
6123.63 3254
6124.37 3290
6125.11 3266
6125.85 3323
6126.59 3323
6127.32 3429
6128.06 3291
6128.80 3209
6129.54 3191
6130.28 3325
6131.02 3344
6131.76 3353
6132.49 3344
6133.23 3363
6133.97 3298
6134.71 3244
6135.45 3302
6136.19 3455
6136.93 3294
6137.67 3278
6138.41 3327
6139.15 3254
6139.88 3445
6140.62 3315
6141.36 3285
6142.10 3249
6142.84 3373
6143.58 3324
6144.32 3352
6145.06 3480
6145.80 3466
6146.54 3386
6147.28 3230
6148.02 3329
6148.76 3444
6149.50 3388
6150.24 3474
6150.98 3463
6151.72 3520
6152.46 3543
6153.20 3463
6153.94 3592
6154.68 3681
6155.42 3580
6156.16 3767
6156.90 3601
6157.64 3506
6158.38 3574
6159.12 3515
6159.86 3572
6160.60 3615
6161.34 3580
6162.08 4007
6162.82 4044
6163.56 4045
6164.30 4203
6165.05 4216
6165.79 4052
6166.53 4268
6167.27 4295
6168.01 4366
6168.75 4489
6169.49 4513
6170.23 4676
6170.97 4687
6171.71 4462
6172.46 4608
6173.20 4670
6173.94 4769
6174.68 4784
6175.42 4538
6176.16 4500
6176.90 4394
6177.64 4458
6178.39 4293
6179.13 4202
6179.87 4212
6180.61 4215
6181.35 4375
6182.09 4337
6182.84 4377
6183.58 4063
6184.32 4251
6185.06 4224
6185.80 4142
6186.55 4301
6187.29 4237
6188.03 4283
6188.77 4230
6189.52 4246
6190.26 4400
6191.00 4569
6191.74 4584
6192.48 4622
6193.23 4641
6193.97 4724
6194.71 4494
6195.45 4638
6196.20 4717
6196.94 4726
6197.68 4568
6198.43 4624
6199.17 4777
6199.91 4816
6200.65 4703
6201.40 4867
6202.14 5002
6202.88 4820
6203.63 5250
6204.37 5802
6205.11 6193
6205.86 6816
6206.60 7759
6207.34 8950
6208.09 9956
6208.83 11079
6209.57 11620
6210.32 11785
6211.06 11682
6211.80 11144
6212.55 10317
6213.29 9494
6214.03 8385
6214.78 7500
6215.52 6698
6216.26 6009
6217.01 5167
6217.75 4655
6218.50 4678
6219.24 4745
6219.98 4708
6220.73 4515
6221.47 4356
6222.22 4572
6222.96 4620
6223.71 4842
6224.45 4932
6225.19 4845
6225.94 4995
6226.68 4892
6227.43 4862
6228.17 4739
6228.92 4480
6229.66 4411
6230.41 4356
6231.15 4185
6231.90 3913
6232.64 4047
6233.39 3896
6234.13 3796
6234.87 3954
6235.62 3910
6236.36 3825
6237.11 3839
6237.86 3717
6238.60 3945
6239.35 3796
6240.09 3832
6240.84 3980
6241.58 4060
6242.33 4028
6243.07 4095
6243.82 4194
6244.56 4264
6245.31 4486
6246.05 4518
6246.80 4585
6247.55 4896
6248.29 4940
6249.04 4840
6249.78 5110
6250.53 4686
6251.27 4558
6252.02 4577
6252.77 4310
6253.51 4365
6254.26 4185
6255.01 4224
6255.75 4291
6256.50 4088
6257.24 4012
6257.99 4034
6258.74 4073
6259.48 4042
6260.23 4003
6260.98 3942
6261.72 3968
6262.47 3860
6263.22 3956
6263.96 3876
6264.71 4017
6265.46 4020
6266.20 4083
6266.95 4026
6267.70 3998
6268.44 4013
6269.19 4115
6269.94 3936
6270.68 3992
6271.43 3964
6272.18 3915
6272.93 3947
6273.67 3890
6274.42 4079
6275.17 4113
6275.92 4165
6276.66 4108
6277.41 4322
6278.16 4347
6278.91 4238
6279.65 4212
6280.40 4020
6281.15 3993
6281.90 3839
6282.64 3769
6283.39 3728
6284.14 3604
6284.89 3665
6285.64 3746
6286.38 3657
6287.13 3668
6287.88 3791
6288.63 3830
6289.38 3776
6290.12 3916
6290.87 3910
6291.62 3580
6292.37 3657
6293.12 3445
6293.87 3525
6294.61 3470
6295.36 3466
6296.11 3482
6296.86 3375
6297.61 3381
6298.36 3424
6299.11 3307
6299.86 3339
6300.60 3279
6301.35 3283
6302.10 3350
6302.85 3440
6303.60 3408
6304.35 3377
6305.10 3602
6305.85 3653
6306.60 3618
6307.35 3504
6308.10 3487
6308.85 3595
6309.59 3635
6310.34 3417
6311.09 3405
6311.84 3350
6312.59 3378
6313.34 3355
6314.09 3309
6314.84 3401
6315.59 3622
6316.34 3523
6317.09 3494
6317.84 3563
6318.59 3563
6319.34 3293
6320.09 3303
6320.84 3263
6321.59 3255
6322.34 3266
6323.09 3129
6323.84 3151
6324.59 3136
6325.34 2980
6326.09 3072
6326.84 3112
6327.59 3146
6328.34 3020
6329.09 2958
6329.85 3079
6330.60 3120
6331.35 3162
6332.10 3064
6332.85 3103
6333.60 3163
6334.35 3095
6335.10 2885
6335.85 2938
6336.60 2941
6337.35 2999
6338.10 3019
6338.86 2954
6339.61 2871
6340.36 2891
6341.11 2969
6341.86 3056
6342.61 3036
6343.36 2955
6344.12 2991
6344.87 2812
6345.62 2917
6346.37 2950
6347.12 3021
6347.87 2833
6348.62 2812
6349.38 2900
6350.13 2978
6350.88 3021
6351.63 3001
6352.38 3076
6353.14 3150
6353.89 2917
6354.64 2918
6355.39 2893
6356.14 2844
6356.90 2945
6357.65 3135
6358.40 2925
6359.15 2914
6359.91 2913
6360.66 2747
6361.41 2897
6362.16 2923
6362.92 2671
6363.67 2779
6364.42 2774
6365.17 2774
6365.93 2923
6366.68 2830
6367.43 2689
6368.19 2662
6368.94 2790
6369.69 2953
6370.44 2825
6371.20 2631
6371.95 2622
6372.70 2775
6373.46 2772
6374.21 2702
6374.96 2974
6375.72 2830
6376.47 2753
6377.22 2833
6377.98 2733
6378.73 2870
6379.48 2905
6380.24 2953
6380.99 2995
6381.75 2965
6382.50 2945
6383.25 2990
6384.01 3013
6384.76 2734
6385.51 2855
6386.27 2769
6387.02 2833
6387.78 2675
6388.53 2843
6389.28 2659
6390.04 2594
6390.79 2559
6391.55 2720
6392.30 2698
6393.06 2839
6393.81 2793
6394.56 2729
6395.32 2631
6396.07 2588
6396.83 2627
6397.58 2614
6398.34 2612
6399.09 2561
6399.85 2679
6400.60 2660
6401.36 2616
6402.11 2637
6402.87 2627
6403.62 2697
6404.38 2759
6405.13 2751
6405.89 2625
6406.64 2697
6407.40 2742
6408.15 2759
6408.91 2797
6409.66 2798
6410.42 2833
6411.17 2757
6411.93 2675
6412.68 2777
6413.44 2762
6414.20 2703
6414.95 2764
6415.71 2768
6416.46 2761
6417.22 2744
6417.97 2727
6418.73 2682
6419.49 2687
6420.24 2848
6421.00 2830
6421.75 2745
6422.51 2851
6423.27 2895
6424.02 2710
6424.78 2717
6425.54 2643
6426.29 2671
6427.05 2661
6427.80 2588
6428.56 2730
6429.32 2761
6430.07 2828
6430.83 2783
6431.59 2728
6432.34 2794
6433.10 2689
6433.86 2798
6434.61 2842
6435.37 2925
6436.13 2893
6436.88 2782
6437.64 2745
6438.40 2872
6439.16 2902
6439.91 2738
6440.67 2819
6441.43 2955
6442.18 2896
6442.94 2930
6443.70 2844
6444.46 2709
6445.21 2809
6445.97 2786
6446.73 2745
6447.49 2698
6448.24 2710
6449.00 2593
6449.76 2656
6450.52 2721
6451.28 2746
6452.03 2858
6452.79 2821
6453.55 2768
6454.31 2701
6455.06 2841
6455.82 2854
6456.58 2864
6457.34 2975
6458.10 2959
6458.86 2966
6459.61 2967
6460.37 2828
6461.13 2731
6461.89 2814
6462.65 2837
6463.41 2888
6464.16 2833
6464.92 2918
6465.68 2954
6466.44 2987
6467.20 3119
6467.96 3237
6468.72 3236
6469.48 3111
6470.23 3066
6470.99 3088
6471.75 3005
6472.51 3130
6473.27 3363
6474.03 3194
6474.79 3127
6475.55 3118
6476.31 3172
6477.07 3321
6477.83 3215
6478.59 3215
6479.35 3231
6480.10 3306
6480.86 3163
6481.62 3404
6482.38 3395
6483.14 3393
6483.90 3431
6484.66 3503
6485.42 3500
6486.18 3427
6486.94 3440
6487.70 3583
6488.46 3526
6489.22 3587
6489.98 3611
6490.74 3806
6491.50 3884
6492.26 3716
6493.02 3692
6493.78 3761
6494.54 3747
6495.30 3883
6496.06 3999
6496.82 3925
6497.59 3995
6498.35 4120
6499.11 3900
6499.87 3942
6500.63 3803
6501.39 3740
6502.15 3930
6502.91 3990
6503.67 4019
6504.43 4045
6505.19 3971
6505.95 3923
6506.71 3973
6507.48 4119
6508.24 4311
6509.00 4259
6509.76 4325
6510.52 4276
6511.28 4390
6512.04 4339
6512.80 4415
6513.57 4467
6514.33 4449
6515.09 4295
6515.85 4472
6516.61 4528
6517.37 4680
6518.14 4477
6518.90 4622
6519.66 4592
6520.42 4710
6521.18 4990
6521.95 5064
6522.71 5185
6523.47 5213
6524.23 5512
6524.99 5615
6525.76 5584
6526.52 5887
6527.28 6059
6528.04 6160
6528.80 6208
6529.57 6392
6530.33 6155
6531.09 6102
6531.85 6381
6532.62 6718
6533.38 7214
6534.14 8016
6534.91 8726
6535.67 9430
6536.43 10276
6537.19 10612
6537.96 10743
6538.72 10188
6539.48 9765
6540.25 8905
6541.01 8143
6541.77 7310
6542.53 6338
6543.30 5718
6544.06 5215
6544.82 5140
6545.59 4715
6546.35 4518
6547.11 4275
6547.88 4275
6548.64 4350
6549.41 4190
6550.17 4233
6550.93 4166
6551.70 4297
6552.46 4226
6553.22 4304
6553.99 4226
6554.75 4075
6555.52 4141
6556.28 4212
6557.04 4057
6557.81 4238
6558.57 4169
6559.34 4256
6560.10 4308
6560.86 4417
6561.63 4538
6562.39 4418
6563.16 4374
6563.92 4744
6564.69 4750
6565.45 4786
6566.21 4917
6566.98 4924
6567.74 4863
6568.51 4767
6569.27 4814
6570.04 4627
6570.80 4692
6571.57 4895
6572.33 4799
6573.10 5092
6573.86 5269
6574.63 5411
6575.39 5399
6576.16 5247
6576.92 5448
6577.69 5499
6578.45 5530
6579.22 5452
6579.98 5344
6580.75 5441
6581.51 5542
6582.28 5602
6583.05 5875
6583.81 5729
6584.58 5584
6585.34 5706
6586.11 5686
6586.87 5653
6587.64 5503
6588.41 5543
6589.17 5495
6589.94 5452
6590.70 5470
6591.47 5541
6592.24 5737
6593.00 5960
6593.77 6157
6594.53 6332
6595.30 6158
6596.07 6170
6596.83 6051
6597.60 5937
6598.37 5810
6599.13 5547
6599.90 5190
6600.66 5143
6601.43 5046
6602.20 4849
6602.96 4585
6603.73 4557
6604.50 4525
6605.26 4267
6606.03 4224
6606.80 4308
6607.57 4191
6608.33 4295
6609.10 4249
6609.87 4339
6610.63 4380
6611.40 4341
6612.17 4230
6612.94 4250
6613.70 4204
6614.47 4202
6615.24 4251
6616.00 4101
6616.77 4226
6617.54 4251
6618.31 4276
6619.08 4228
6619.84 4286
6620.61 4480
6621.38 4447
6622.15 4584
6622.91 4589
6623.68 4400
6624.45 4386
6625.22 4412
6625.99 4325
6626.75 4394
6627.52 4300
6628.29 4338
6629.06 4197
6629.83 4189
6630.59 4370
6631.36 4605
6632.13 4496
6632.90 4963
6633.67 5202
6634.44 5172
6635.21 5116
6635.97 5219
6636.74 5077
6637.51 4922
6638.28 4819
6639.05 4693
6639.82 4607
6640.59 4545
6641.36 4459
6642.12 4255
6642.89 3960
6643.66 3969
6644.43 3960
6645.20 3939
6645.97 4167
6646.74 4100
6647.51 4044
6648.28 4163
6649.05 4149
6649.82 4166
6650.59 4085
6651.36 4165
6652.12 4214
6652.89 4178
6653.66 4050
6654.43 4139
6655.20 4038
6655.97 4013
6656.74 3934
6657.51 3794
6658.28 3708
6659.05 3824
6659.82 3745
6660.59 3867
6661.36 3880
6662.13 3855
6662.90 3968
6663.67 4013
6664.44 4363
6665.21 4421
6665.98 4474
6666.75 4523
6667.52 4459
6668.30 4287
6669.07 4169
6669.84 4047
6670.61 4094
6671.38 3934
6672.15 3932
6672.92 3827
6673.69 3855
6674.46 3733
6675.23 3716
6676.00 3688
6676.77 3657
6677.54 3529
6678.32 3550
6679.09 3604
6679.86 3626
6680.63 3747
6681.40 3794
6682.17 3823
6682.94 3786
6683.71 3793
6684.49 3980
6685.26 3962
6686.03 3969
6686.80 4068
6687.57 4092
6688.34 4186
6689.11 4085
6689.89 3990
6690.66 3696
6691.43 3650
6692.20 3619
6692.97 3645
6693.75 3461
6694.52 3346
6695.29 3322
6696.06 3293
6696.83 3422
6697.61 3464
6698.38 3124
6699.15 3090
6699.92 3381
6700.70 3296
6701.47 3279
6702.24 3349
6703.01 3474
6703.79 3388
6704.56 3265
6705.33 3316
6706.10 3215
6706.88 3334
6707.65 3202
6708.42 3057
6709.19 3152
6709.97 3264
6710.74 3159
6711.51 3055
6712.29 3201
6713.06 3127
6713.83 3040
6714.61 3064
6715.38 3147
6716.15 3066
6716.92 3208
6717.70 3014
6718.47 2953
6719.24 3025
6720.02 3075
6720.79 3044
6721.57 3238
6722.34 3353
6723.11 3216
6723.89 3186
6724.66 3046
6725.43 2978
6726.21 3166
6726.98 3181
6727.76 3158
6728.53 3107
6729.30 3149
6730.08 2959
6730.85 2832
6731.63 2973
6732.40 3185
6733.17 3062
6733.95 3103
6734.72 3250
6735.50 3136
6736.27 3065
6737.05 3124
6737.82 2989
6738.59 3076
6739.37 3246
6740.14 3028
6740.92 3212
6741.69 3137
6742.47 3231
6743.24 3196
6744.02 3193
6744.79 3213
6745.57 3105
6746.34 3245
6747.12 3206
6747.89 3410
6748.67 3260
6749.44 3307
6750.22 3409
6750.99 3314
6751.77 3180
6752.54 3165
6753.32 3296
6754.09 3096
6754.87 3049
6755.65 2854
6756.42 2938
6757.20 2923
6757.97 2962
6758.75 2885
6759.52 3020
6760.30 2943
6761.08 2896
6761.85 2915
6762.63 2979
6763.40 2968
6764.18 3053
6764.96 3086
6765.73 3004
6766.51 3031
6767.28 3013
6768.06 2970
6768.84 3038
6769.61 2874
6770.39 2988
6771.17 2910
6771.94 2830
6772.72 2956
6773.50 2812
6774.27 2994
6775.05 2880
6775.82 2905
6776.60 3118
6777.38 3072
6778.16 3126
6778.93 3463
6779.71 3454
6780.49 3075
6781.26 3080
6782.04 3092
6782.82 3021
6783.59 2840
6784.37 2797
6785.15 2896
6785.93 2743
6786.70 2777
6787.48 2663
6788.26 2707
6789.04 2649
6789.81 2683
6790.59 2584
6791.37 2611
6792.15 2634
6792.92 2688
6793.70 2684
6794.48 2691
6795.26 2636
6796.03 2628
6796.81 2510
6797.59 2542
6798.37 2564
6799.15 2607
6799.92 2695
6800.70 2622
6801.48 2610
6802.26 2640
6803.04 2618
6803.81 2560
6804.59 2565
6805.37 2644
6806.15 2669
6806.93 2622
6807.71 2668
6808.49 2576
6809.26 2554
6810.04 2604
6810.82 2707
6811.60 2613
6812.38 2669
6813.16 2611
6813.94 2618
6814.72 2581
6815.49 2636
6816.27 2661
6817.05 2774
6817.83 2729
6818.61 2688
6819.39 2619
6820.17 2595
6820.95 2471
6821.73 2581
6822.51 2498
6823.29 2555
6824.07 2636
6824.85 2661
6825.62 2592
6826.40 2581
6827.18 2534
6827.96 2555
6828.74 2625
6829.52 2687
6830.30 2636
6831.08 2538
6831.86 2597
6832.64 2666
6833.42 2702
6834.20 2661
6834.98 2439
6835.76 2565
6836.54 2639
6837.32 2553
6838.10 2510
6838.88 2456
6839.66 2648
6840.44 2552
6841.22 2603
6842.01 2638
6842.79 2558
6843.57 2622
6844.35 2675
6845.13 2513
6845.91 2582
6846.69 2643
6847.47 2844
6848.25 2949
6849.03 2969
6849.81 3150
6850.59 3315
6851.37 3492
6852.16 3665
6852.94 3499
6853.72 3432
6854.50 3324
6855.28 3224
6856.06 3082
6856.84 3057
6857.62 2964
6858.41 2950
6859.19 2844
6859.97 2878
6860.75 2758
6861.53 2663
6862.31 2743
6863.09 2780
6863.88 2757
6864.66 2707
6865.44 2758
6866.22 2794
6867.00 2831
6867.79 2766
6868.57 2799
6869.35 2838
6870.13 2759
6870.91 2655
6871.70 2732
6872.48 2654
6873.26 2707
6874.04 2597
6874.83 2622
6875.61 2669
6876.39 2770
6877.17 2678
6877.96 2619
6878.74 2572
6879.52 2548
6880.30 2706
6881.09 2788
6881.87 2806
6882.65 2805
6883.43 2745
6884.22 2767
6885.00 2805
6885.78 2877
6886.57 2956
6887.35 3076
6888.13 3205
6888.92 3111
6889.70 2891
6890.48 2995
6891.26 3083
6892.05 3090
6892.83 2971
6893.62 3067
6894.40 2974
6895.18 2875
6895.97 2861
6896.75 2790
6897.53 2874
6898.32 2738
6899.10 2721
6899.88 2865
6900.67 2823
6901.45 2802
6902.24 2745
6903.02 2659
6903.80 2793
6904.59 2850
6905.37 2703
6906.16 2629
6906.94 2695
6907.72 2798
6908.51 2707
6909.29 2845
6910.08 2829
6910.86 2644
6911.65 2559
6912.43 2657
6913.21 2596
6914.00 2564
6914.78 2678
6915.57 2799
6916.35 2741
6917.14 2761
6917.92 2886
6918.71 2963
6919.49 2894
6920.28 2973
6921.06 2964
6921.85 2919
6922.63 3142
6923.42 3072
6924.20 3082
6924.99 3149
6925.77 3097
6926.56 2930
6927.34 3017
6928.13 2978
6928.91 2744
6929.70 2766
6930.49 2643
6931.27 2686
6932.06 2719
6932.84 2839
6933.63 2626
6934.41 2674
6935.20 2861
6935.99 2769
6936.77 2836
6937.56 2726
6938.34 2824
6939.13 2931
6939.92 3011
6940.70 2787
6941.49 2779
6942.27 2959
6943.06 3055
6943.85 2943
6944.63 2934
6945.42 2923
6946.21 2946
6946.99 2826
6947.78 3082
6948.57 3014
6949.35 3010
6950.14 2906
6950.92 3068
6951.71 3149
6952.50 2999
6953.29 2914
6954.07 2811
6954.86 3005
6955.65 3018
6956.43 2992
6957.22 3070
6958.01 3115
6958.79 3193
6959.58 3257
6960.37 3078
6961.16 3162
6961.94 3234
6962.73 3286
6963.52 3154
6964.31 3106
6965.09 3256
6965.88 3308
6966.67 3421
6967.46 3372
6968.24 3477
6969.03 3330
6969.82 3366
6970.61 3347
6971.39 3529
6972.18 3451
6972.97 3446
6973.76 3423
6974.55 3473
6975.33 3379
6976.12 3520
6976.91 3719
6977.70 3945
6978.49 3950
6979.27 3953
6980.06 4090
6980.85 3961
6981.64 4276
6982.43 4799
6983.22 4982
6984.01 5106
6984.79 5520
6985.58 6015
6986.37 6237
6987.16 6207
6987.95 6132
6988.74 5908
6989.53 5521
6990.32 4990
6991.10 4746
6991.89 4275
6992.68 3951
6993.47 3801
6994.26 3708
6995.05 3935
6995.84 3951
6996.63 4316
6997.42 4532
6998.21 4744
6999.00 5132
6999.79 5383
7000.58 5670
7001.36 5655
7002.15 5473
7002.94 5286
7003.73 4780
7004.52 4687
7005.31 4232
7006.10 3859
7006.89 3636
7007.68 3337
7008.47 3092
7009.26 3055
7010.05 2933
7010.84 2970
7011.63 3037
7012.42 3056
7013.21 3041
7014.00 2972
7014.79 3118
7015.58 3066
7016.37 3023
7017.16 2987
7017.96 3124
7018.75 3035
7019.54 3005
7020.33 2956
7021.12 2901
7021.91 2997
7022.70 3041
7023.49 3000
7024.28 3170
7025.07 3057
7025.86 2986
7026.65 3034
7027.44 3078
7028.24 2983
7029.03 3030
7029.82 3032
7030.61 2980
7031.40 2903
7032.19 2855
7032.98 2796
7033.77 2737
7034.57 2929
7035.36 2857
7036.15 2833
7036.94 2863
7037.73 2902
7038.52 3014
7039.32 2964
7040.11 2989
7040.90 2995
7041.69 3021
7042.48 3007
7043.27 2846
7044.07 2786
7044.86 2819
7045.65 2808
7046.44 2774
7047.23 2879
7048.03 3001
7048.82 2929
7049.61 2870
7050.40 2800
7051.20 2921
7051.99 2769
7052.78 2787
7053.57 2839
7054.37 2879
7055.16 2640
7055.95 2781
7056.74 2744
7057.54 2617
7058.33 2707
7059.12 2811
7059.91 2688
7060.71 2661
7061.50 2700
7062.29 2591
7063.09 2681
7063.88 2655
7064.67 2711
7065.47 2749
7066.26 2600
7067.05 2480
7067.85 2503
7068.64 2564
7069.43 2655
7070.23 2596
7071.02 2610
7071.81 2475
7072.61 2447
7073.40 2495
7074.19 2613
7074.99 2599
7075.78 2608
7076.57 2535
7077.37 2494
7078.16 2424
7078.96 2405
7079.75 2492
7080.54 2665
7081.34 2599
7082.13 2527
7082.93 2415
7083.72 2420
7084.51 2386
7085.31 2493
7086.10 2491
7086.90 2363
7087.69 2363
7088.49 2335
7089.28 2333
7090.08 2302
7090.87 2320
7091.66 2377
7092.46 2387
7093.25 2271
7094.05 2278
7094.84 2414
7095.64 2409
7096.43 2378
7097.23 2432
7098.02 2405
7098.82 2275
7099.61 2278
7100.41 2310
7101.20 2304
7102.00 2202
7102.79 2193
7103.59 2249
7104.38 2285
7105.18 2226
7105.98 2230
7106.77 2219
7107.57 2061
7108.36 2203
7109.16 2236
7109.95 2268
7110.75 2279
7111.54 2176
7112.34 2110
7113.14 2241
7113.93 2181
7114.73 2094
7115.52 2231
7116.32 2214
7117.12 2185
7117.91 2184
7118.71 2294
7119.50 2305
7120.30 2365
7121.10 2324
7121.89 2342
7122.69 2278
7123.49 2165
7124.28 2153
7125.08 2131
7125.88 2159
7126.67 2161
7127.47 2101
7128.27 2055
7129.06 2156
7129.86 2272
7130.66 2178
7131.45 2158
7132.25 2209
7133.05 2168
7133.84 2187
7134.64 2145
7135.44 2180
7136.23 2237
7137.03 2074
7137.83 2116
7138.63 2119
7139.42 2095
7140.22 2097
7141.02 2154
7141.82 2132
7142.61 2025
7143.41 2082
7144.21 2029
7145.01 2064
7145.80 2089
7146.60 2190
7147.40 2108
7148.20 2091
7148.99 2216
7149.79 2167
7150.59 2057
7151.39 2077
7152.19 2037
7152.98 2071
7153.78 2047
7154.58 2020
7155.38 2066
7156.18 2034
7156.98 2077
7157.77 2074
7158.57 2083
7159.37 2057
7160.17 2040
7160.97 2036
7161.77 2018
7162.56 2038
7163.36 2045
7164.16 2239
7164.96 2140
7165.76 2108
7166.56 2046
7167.36 2074
7168.16 2050
7168.95 2149
7169.75 2078
7170.55 2148
7171.35 2201
7172.15 2114
7172.95 2054
7173.75 2088
7174.55 2114
7175.35 2035
7176.15 1979
7176.95 2002
7177.75 2071
7178.55 2122
7179.35 2022
7180.14 2088
7180.94 2162
7181.74 2135
7182.54 2145
7183.34 2209
7184.14 2153
7184.94 2294
7185.74 2231
7186.54 2153
7187.34 2269
7188.14 2154
7188.94 2063
7189.74 2014
7190.54 1980
7191.34 2187
7192.14 2102
7192.94 1914
7193.74 1888
7194.54 1998
7195.35 2018
7196.15 2037
7196.95 1981
7197.75 2160
7198.55 2117
7199.35 1992
7200.15 2021
7200.95 2215
7201.75 2160
7202.55 2057
7203.35 2146
7204.15 1964
7204.95 1994
7205.75 2054
7206.56 1935
7207.36 1935
7208.16 2003
7208.96 1994
7209.76 1802
7210.56 1962
7211.36 1998
7212.16 1961
7212.97 2001
7213.77 1991
7214.57 2074
7215.37 1998
7216.17 1978
7216.97 1983
7217.78 2022
7218.58 2053
7219.38 1978
7220.18 1943
7220.98 2032
7221.78 1974
7222.59 1947
7223.39 2139
7224.19 2109
7224.99 2071
7225.79 2101
7226.60 2091
7227.40 2262
7228.20 2050
7229.00 2027
7229.81 2026
7230.61 2000
7231.41 1940
7232.21 1971
7233.02 2054
7233.82 2035
7234.62 2081
7235.42 2124
7236.23 2245
7237.03 2177
7237.83 2161
7238.63 2232
7239.44 2274
7240.24 2190
7241.04 2275
7241.85 2370
7242.65 2177
7243.45 2302
7244.26 2305
7245.06 2223
7245.86 2260
7246.67 2224
7247.47 2124
7248.27 2190
7249.08 2228
7249.88 2079
7250.68 2178
7251.49 2384
7252.29 2301
7253.09 2236
7253.90 2272
7254.70 2099
7255.50 2226
7256.31 2213
7257.11 2254
7257.92 2219
7258.72 2216
7259.52 2230
7260.33 2093
7261.13 2170
7261.94 2170
7262.74 2170
7263.54 2179
7264.35 2280
7265.15 2340
7265.96 2402
7266.76 2289
7267.57 2265
7268.37 2360
7269.18 2432
7269.98 2415
7270.78 2397
7271.59 2512
7272.39 2480
7273.20 2472
7274.00 2534
7274.81 2433
7275.61 2586
7276.42 2624
7277.22 2516
7278.03 2546
7278.83 2649
7279.64 2709
7280.44 2873
7281.25 3248
7282.05 3332
7282.86 3799
7283.66 3953
7284.47 4216
7285.28 4522
7286.08 4406
7286.89 4383
7287.69 4052
7288.50 3854
7289.30 3494
7290.11 3250
7290.91 3005
7291.72 2996
7292.53 2806
7293.33 2637
7294.14 2545
7294.94 2549
7295.75 2572
7296.56 2573
7297.36 2481
7298.17 2583
7298.97 2780
7299.78 2640
7300.59 2539
7301.39 2583
7302.20 2653
7303.01 2619
7303.81 2581
7304.62 2603
7305.43 2653
7306.23 2771
7307.04 2789
7307.85 2657
7308.65 2839
7309.46 2725
7310.27 2850
7311.07 2851
7311.88 2851
7312.69 2931
7313.49 2944
7314.30 2938
7315.11 2898
7315.91 3143
7316.72 3160
7317.53 3348
7318.34 3495
7319.14 3650
7319.95 3911
7320.76 4156
7321.57 4071
7322.37 3962
7323.18 4030
7323.99 3979
7324.80 3557
7325.60 3440
7326.41 3261
7327.22 2910
7328.03 2774
7328.83 2811
7329.64 2574
7330.45 2433
7331.26 2555
7332.07 2636
7332.87 2569
7333.68 2539
7334.49 2519
7335.30 2464
7336.11 2509
7336.92 2470
7337.72 2593
7338.53 2571
7339.34 2601
7340.15 2438
7340.96 2570
7341.77 2593
7342.57 2486
7343.38 2588
7344.19 2495
7345.00 2523
7345.81 2532
7346.62 2454
7347.43 2410
7348.24 2494
7349.05 2475
7349.85 2473
7350.66 2484
7351.47 2449
7352.28 2462
7353.09 2346
7353.90 2304
7354.71 2420
7355.52 2443
7356.33 2456
7357.14 2520
7357.95 2432
7358.76 2581
7359.57 2568
7360.38 2616
7361.18 2567
7361.99 2614
7362.80 2567
7363.61 2600
7364.42 2559
7365.23 2613
7366.04 2585
7366.85 2412
7367.66 2528
7368.47 2567
7369.28 2564
7370.09 2501
7370.90 2567
7371.71 2488
7372.52 2438
7373.33 2536
7374.14 2357
7374.96 2441
7375.77 2500
7376.58 2559
7377.39 2676
7378.20 2860
7379.01 2926
7379.82 2938
7380.63 3149
7381.44 3241
7382.25 3237
7383.06 3205
7383.87 3030
7384.68 2974
7385.49 2786
7386.31 2720
7387.12 2680
7387.93 2470
7388.74 2463
7389.55 2588
7390.36 2451
7391.17 2387
7391.98 2374
7392.79 2320
7393.61 2369
7394.42 2382
7395.23 2481
7396.04 2436
7396.85 2373
7397.66 2609
7398.48 2823
7399.29 2839
7400.10 2909
7400.91 3033
7401.72 3064
7402.53 2882
7403.35 2925
7404.16 2801
7404.97 2626
7405.78 2503
7406.59 2315
7407.41 2439
7408.22 2380
7409.03 2366
7409.84 2251
7410.66 2318
7411.47 2217
7412.28 2196
7413.09 2170
7413.91 2195
7414.72 2156
7415.53 2074
7416.34 2172
7417.16 2128
7417.97 2079
7418.78 2094
7419.60 2227
7420.41 2121
7421.22 2166
7422.03 2144
7422.85 2180
7423.66 2120
7424.47 2034
7425.29 2095
7426.10 1940
7426.91 1899
7427.73 1962
7428.54 1949
7429.35 2014
7430.17 2062
7430.98 2165
7431.79 1940
7432.61 1905
7433.42 1939
7434.23 2027
7435.05 1935
7435.86 2079
7436.67 2098
7437.49 2130
7438.30 2107
7439.12 2118
7439.93 2274
7440.74 2177
7441.56 2102
7442.37 2101
7443.19 2030
7444.00 1947
7444.82 1937
7445.63 2076
7446.44 1906
7447.26 1898
7448.07 2004
7448.89 1898
7449.70 1909
7450.52 1884
7451.33 1925
7452.15 1969
7452.96 1935
7453.77 1998
7454.59 1961
7455.40 1969
7456.22 1918
7457.03 2052
7457.85 1999
7458.66 2076
7459.48 2049
7460.29 1936
7461.11 2008
7461.92 1960
7462.74 1995
7463.55 1933
7464.37 1955
7465.19 1908
7466.00 2031
7466.82 2133
7467.63 2139
7468.45 2086
7469.26 1984
7470.08 1953
7470.89 2050
7471.71 2061
7472.53 1880
7473.34 1900
7474.16 2071
7474.97 1998
7475.79 1993
7476.60 1955
7477.42 1860
7478.24 1796
7479.05 1820
7479.87 1857
7480.69 1828
7481.50 1719
7482.32 1754
7483.13 1841
7483.95 1872
7484.77 1805
7485.58 1798
7486.40 1834
7487.22 1827
7488.03 1884
7488.85 1850
7489.67 1779
7490.48 1730
7491.30 1745
7492.12 1779
7492.93 1852
7493.75 1828
7494.57 1798
7495.38 1758
7496.20 1850
7497.02 1831
7497.84 1887
7498.65 1790
7499.47 1781
7500.29 1804
7501.10 1744
7501.92 1788
7502.74 1839
7503.56 1895
7504.37 1891
7505.19 1939
7506.01 1989
7506.83 1889
7507.64 1849
7508.46 1828
7509.28 1978
7510.10 1939
7510.92 1779
7511.73 1762
7512.55 1797
7513.37 1805
7514.19 1707
7515.01 1761
7515.82 1874
7516.64 1873
7517.46 1853
7518.28 1847
7519.10 1829
7519.91 1792
7520.73 1800
7521.55 1832
7522.37 1751
7523.19 1716
7524.01 1774
7524.83 1865
7525.64 1699
7526.46 1699
7527.28 1819
7528.10 1777
7528.92 1798
7529.74 1793
7530.56 1719
7531.38 1817
7532.20 1820
7533.01 1832
7533.83 1870
7534.65 1827
7535.47 1694
7536.29 1862
7537.11 1820
7537.93 1796
7538.75 1769
7539.57 1835
7540.39 1927
7541.21 1879
7542.03 1867
7542.85 1840
7543.67 1884
7544.49 1815
7545.31 1867
7546.12 1811
7546.94 1898
7547.76 1893
7548.58 1895
7549.40 1839
7550.22 1819
7551.04 1812
7551.86 1783
7552.68 1872
7553.50 1967
7554.33 1964
7555.15 1851
7555.97 1896
7556.79 1848
7557.61 1952
7558.43 1982
7559.25 1930
7560.07 1890
7560.89 1941
7561.71 1961
7562.53 2008
7563.35 1873
7564.17 1910
7564.99 1812
7565.81 1800
7566.63 1894
7567.45 1869
7568.28 1814
7569.10 1953
7569.92 1865
7570.74 1909
7571.56 1894
7572.38 1942
7573.20 1968
7574.02 1876
7574.84 1868
7575.67 1944
7576.49 1913
7577.31 1817
7578.13 1979
7578.95 1863
7579.77 1888
7580.60 1882
7581.42 1837
7582.24 1879
7583.06 1978
7583.88 1855
7584.70 1921
7585.53 1988
7586.35 1849
7587.17 1871
7587.99 1868
7588.81 1965
7589.64 1900
7590.46 1970
7591.28 1981
7592.10 1935
7592.93 1922
7593.75 1973
7594.57 2037
7595.39 2003
7596.21 1919
7597.04 2017
7597.86 2032
7598.68 1932
7599.51 1954
7600.33 1906
7601.15 1952
7601.97 2077
7602.80 2197
7603.62 2086
7604.44 2204
7605.27 2342
7606.09 2353
7606.91 2307
7607.73 2189
7608.56 2185
7609.38 2125
7610.20 2091
7611.03 2059
7611.85 2036
7612.67 1977
7613.50 1914
7614.32 1937
7615.14 1958
7615.97 1966
7616.79 2070
7617.62 2054
7618.44 1975
7619.26 2088
7620.09 2013
7620.91 2023
7621.73 2098
7622.56 2050
7623.38 2000
7624.21 2086
7625.03 2106
7625.85 2115
7626.68 2153
7627.50 2333
7628.33 2175
7629.15 2325
7629.98 2347
7630.80 2504
7631.62 2485
7632.45 2624
7633.27 2619
7634.10 2463
7634.92 2236
7635.75 2262
7636.57 2340
7637.40 2120
7638.22 2077
7639.05 1964
7639.87 1995
7640.70 2008
7641.52 1976
7642.35 1913
7643.17 1814
7644.00 1949
7644.82 1921
7645.65 2028
7646.47 1947
7647.30 1896
7648.12 1894
7648.95 1837
7649.77 1917
7650.60 1839
7651.42 1955
7652.25 1798
7653.07 1816
7653.90 1696
7654.73 1740
7655.55 1849
7656.38 1760
7657.20 1615
7658.03 1903
7658.85 1834
7659.68 1849
7660.51 1791
7661.33 1761
7662.16 1663
7662.98 1723
7663.81 1752
7664.64 1714
7665.46 1781
7666.29 1794
7667.12 1737
7667.94 1752
7668.77 1763
7669.59 1779
7670.42 1870
7671.25 1831
7672.07 1827
7672.90 1755
7673.73 1811
7674.55 1831
7675.38 1790
7676.21 1628
7677.03 1674
7677.86 1637
7678.69 1683
7679.52 1697
7680.34 1722
7681.17 1666
7682.00 1757
7682.82 1722
7683.65 1654
7684.48 1721
7685.31 1706
7686.13 1669
7686.96 1819
7687.79 1794
7688.62 1723
7689.44 1718
7690.27 1677
7691.10 1755
7691.93 1770
7692.75 1869
7693.58 1720
7694.41 1645
7695.24 1708
7696.07 1791
7696.89 1652
7697.72 1761
7698.55 1820
7699.38 1791
7700.21 1929
7701.03 1840
7701.86 1833
7702.69 1789
7703.52 1816
7704.35 1764
7705.17 1933
7706.00 1816
7706.83 1727
7707.66 1685
7708.49 1749
7709.32 1766
7710.15 1746
7710.97 1709
7711.80 1719
7712.63 1731
7713.46 1741
7714.29 1674
7715.12 1635
7715.95 1655
7716.78 1715
7717.61 1645
7718.44 1735
7719.26 1689
7720.09 1651
7720.92 1727
7721.75 1709
7722.58 1754
7723.41 1724
7724.24 1722
7725.07 1760
7725.90 1713
7726.73 1582
7727.56 1620
7728.39 1689
7729.22 1738
7730.05 1698
7730.88 1722
7731.71 1702
7732.54 1726
7733.37 1711
7734.20 1643
7735.03 1708
7735.86 1698
7736.69 1618
7737.52 1596
7738.35 1659
7739.18 1662
7740.01 1752
7740.84 1760
7741.67 1736
7742.50 1768
7743.33 1801
7744.16 1873
7744.99 2117
7745.82 2271
7746.65 2439
7747.48 2546
7748.31 2549
7749.14 2647
7749.97 2593
7750.80 2448
7751.64 2421
7752.47 2133
7753.30 1917
7754.13 1849
7754.96 1872
7755.79 1731
7756.62 1756
7757.45 1694
7758.28 1698
7759.12 1653
7759.95 1634
7760.78 1716
7761.61 1702
7762.44 1836
7763.27 1900
7764.10 1930
7764.94 1750
7765.77 1711
7766.60 1739
7767.43 1722
7768.26 1668
7769.09 1672
7769.93 1595
7770.76 1556
7771.59 1598
7772.42 1661
7773.25 1664
7774.09 1638
7774.92 1675
7775.75 1693
7776.58 1590
7777.41 1597
7778.25 1625
7779.08 1640
7779.91 1647
7780.74 1603
7781.58 1495
7782.41 1585
7783.24 1671
7784.07 1597
7784.91 1697
7785.74 1766
7786.57 1657
7787.41 1663
7788.24 1716
7789.07 1772
7789.90 1710
7790.74 1730
7791.57 1748
7792.40 1688
7793.24 1736
7794.07 1684
7794.90 1587
7795.74 1655
7796.57 1585
7797.40 1588
7798.24 1567
7799.07 1476
7799.90 1465
7800.74 1422
7801.57 1564
7802.40 1606
7803.24 1655
7804.07 1589
7804.90 1598
7805.74 1599
7806.57 1525
7807.41 1685
7808.24 1635
7809.07 1550
7809.91 1613
7810.74 1587
7811.58 1631
7812.41 1628
7813.24 1588
7814.08 1682
7814.91 1631
7815.75 1738
7816.58 1659
7817.42 1697
7818.25 1619
7819.09 1606
7819.92 1708
7820.75 1730
7821.59 1636
7822.42 1769
7823.26 1683
7824.09 1740
7824.93 1777
7825.76 1760
7826.60 1641
7827.43 1629
7828.27 1787
7829.10 1717
7829.94 1638
7830.77 1656
7831.61 1612
7832.44 1612
7833.28 1634
7834.11 1669
7834.95 1672
7835.78 1639
7836.62 1645
7837.46 1729
7838.29 1600
7839.13 1488
7839.96 1603
7840.80 1698
7841.63 1642
7842.47 1662
7843.31 1596
7844.14 1537
7844.98 1632
7845.81 1600
7846.65 1571
7847.48 1543
7848.32 1498
7849.16 1491
7849.99 1499
7850.83 1492
7851.67 1588
7852.50 1621
7853.34 1578
7854.17 1607
7855.01 1611
7855.85 1653
7856.68 1602
7857.52 1652
7858.36 1660
7859.19 1625
7860.03 1802
7860.87 1688
7861.70 1639
7862.54 1664
7863.38 1591
7864.21 1596
7865.05 1661
7865.89 1578
7866.73 1556
7867.56 1639
7868.40 1567
7869.24 1540
7870.07 1589
7870.91 1659
7871.75 1604
7872.59 1494
7873.42 1548
7874.26 1528
7875.10 1576
7875.94 1725
7876.77 1547
7877.61 1666
7878.45 1684
7879.29 1645
7880.12 1587
7880.96 1595
7881.80 1644
7882.64 1594
7883.48 1595
7884.31 1659
7885.15 1602
7885.99 1624
7886.83 1623
7887.67 1573
7888.50 1651
7889.34 1634
7890.18 1615
7891.02 1609
7891.86 1640
7892.70 1658
7893.53 1705
7894.37 1710
7895.21 1710
7896.05 1770
7896.89 1659
7897.73 1711
7898.57 1691
7899.41 1721
7900.24 1777
7901.08 1872
7901.92 1945
7902.76 1816
7903.60 1804
7904.44 1870
7905.28 1768
7906.12 1796
7906.96 1827
7907.80 1746
7908.63 1700
7909.47 1677
7910.31 1756
7911.15 1743
7911.99 1644
7912.83 1738
7913.67 1799
7914.51 1833
7915.35 1842
7916.19 2009
7917.03 2055
7917.87 1946
7918.71 2023
7919.55 2076
7920.39 1901
7921.23 1944
7922.07 1802
7922.91 1749
7923.75 1781
7924.59 1585
7925.43 1519
7926.27 1530
7927.11 1592
7927.95 1589
7928.79 1562
7929.63 1533
7930.47 1634
7931.31 1604
7932.15 1715
7932.99 1648
7933.83 1461
7934.67 1531
7935.52 1562
7936.36 1539
7937.20 1695
7938.04 1523
7938.88 1549
7939.72 1560
7940.56 1608
7941.40 1523
7942.24 1492
7943.08 1708
7943.92 1693
7944.77 1575
7945.61 1518
7946.45 1624
7947.29 1549
7948.13 1497
7948.97 1484
7949.81 1535
7950.66 1533
7951.50 1517
7952.34 1524
7953.18 1531
7954.02 1616
7954.86 1605
7955.71 1540
7956.55 1545
7957.39 1498
7958.23 1504
7959.07 1536
7959.92 1576
7960.76 1559
7961.60 1574
7962.44 1570
7963.28 1538
7964.13 1458
7964.97 1532
7965.81 1525
7966.65 1506
7967.50 1587
7968.34 1581
7969.18 1560
7970.02 1542
7970.87 1576
7971.71 1495
7972.55 1499
7973.39 1594
7974.24 1520
7975.08 1504
7975.92 1560
7976.76 1568
7977.61 1542
7978.45 1492
7979.29 1476
7980.14 1589
7980.98 1608
7981.82 1493
7982.67 1512
7983.51 1454
7984.35 1551
7985.20 1557
7986.04 1467
7986.88 1499
7987.73 1471
7988.57 1563
7989.41 1486
7990.26 1578
7991.10 1602
7991.94 1520
7992.79 1429
7993.63 1582
7994.48 1559
7995.32 1501
7996.16 1480
7997.01 1469
7997.85 1489
7998.70 1410
7999.54 1340
8000.38 1428
8001.23 1441
8002.07 1423
8002.92 1487
8003.76 1450
8004.61 1439
8005.45 1464
8006.29 1442
8007.14 1410
8007.98 1365
8008.83 1449
8009.67 1374
8010.52 1356
8011.36 1343
8012.21 1488
8013.05 1579
8013.90 1414
8014.74 1419
8015.59 1498
8016.43 1407
8017.28 1444
8018.12 1397
8018.97 1492
8019.81 1465
8020.66 1475
8021.50 1518
8022.35 1464
8023.19 1513
8024.04 1353
8024.88 1345
8025.73 1333
8026.57 1384
8027.42 1471
8028.27 1469
8029.11 1469
8029.96 1407
8030.80 1381
8031.65 1445
8032.49 1398
8033.34 1454
8034.19 1457
8035.03 1435
8035.88 1369
8036.72 1368
8037.57 1472
8038.42 1453
8039.26 1335
8040.11 1401
8040.96 1385
8041.80 1379
8042.65 1443
8043.49 1481
8044.34 1448
8045.19 1407
8046.03 1339
8046.88 1319
8047.73 1382
8048.57 1452
8049.42 1368
8050.27 1359
8051.11 1354
8051.96 1391
8052.81 1398
8053.66 1370
8054.50 1468
8055.35 1413
8056.20 1339
8057.04 1397
8057.89 1431
8058.74 1480
8059.59 1297
8060.43 1352
8061.28 1355
8062.13 1409
8062.97 1482
8063.82 1414
8064.67 1398
8065.52 1322
8066.37 1299
8067.21 1391
8068.06 1464
8068.91 1389
8069.76 1419
8070.60 1403
8071.45 1487
8072.30 1542
8073.15 1510
8074.00 1369
8074.84 1347
8075.69 1400
8076.54 1423
8077.39 1367
8078.24 1401
8079.08 1477
8079.93 1416
8080.78 1428
8081.63 1368
8082.48 1366
8083.33 1366
8084.18 1380
8085.02 1283
8085.87 1320
8086.72 1361
8087.57 1416
8088.42 1354
8089.27 1383
8090.12 1386
8090.97 1478
8091.81 1409
8092.66 1462
8093.51 1550
8094.36 1521
8095.21 1396
8096.06 1391
8096.91 1417
8097.76 1399
8098.61 1341
8099.46 1411
8100.31 1427
8101.16 1441
8102.01 1467
8102.86 1469
8103.71 1398
8104.55 1475
8105.40 1433
8106.25 1411
8107.10 1470
8107.95 1427
8108.80 1388
8109.65 1430
8110.50 1426
8111.35 1372
8112.20 1367
8113.05 1415
8113.90 1445
8114.75 1447
8115.60 1465
8116.45 1361
8117.30 1385
8118.16 1549
8119.01 1540
8119.86 1404
8120.71 1488
8121.56 1543
8122.41 1519
8123.26 1485
8124.11 1474
8124.96 1472
8125.81 1468
8126.66 1546
8127.51 1549
8128.36 1522
8129.21 1541
8130.06 1605
8130.92 1468
8131.77 1564
8132.62 1576
8133.47 1532
8134.32 1538
8135.17 1525
8136.02 1583
8136.87 1641
8137.73 1595
8138.58 1608
8139.43 1586
8140.28 1643
8141.13 1698
8141.98 1727
8142.83 1678
8143.69 1759
8144.54 1650
8145.39 1651
8146.24 1650
8147.09 1533
8147.95 1570
8148.80 1525
8149.65 1599
8150.50 1579
8151.35 1538
8152.21 1537
8153.06 1591
8153.91 1568
8154.76 1641
8155.61 1726
8156.47 1771
8157.32 1596
8158.17 1520
8159.02 1576
8159.88 1530
8160.73 1567
8161.58 1574
8162.44 1576
8163.29 1629
8164.14 1471
8164.99 1521
8165.85 1485
8166.70 1452
8167.55 1428
8168.41 1526
8169.26 1582
8170.11 1566
8170.96 1548
8171.82 1577
8172.67 1455
8173.52 1550
8174.38 1551
8175.23 1466
8176.08 1452
8176.94 1519
8177.79 1476
8178.64 1457
8179.50 1511
8180.35 1586
8181.21 1493
8182.06 1571
8182.91 1528
8183.77 1460
8184.62 1526
8185.47 1444
8186.33 1461
8187.18 1356
8188.04 1377
8188.89 1307
8189.74 1362
8190.60 1414
8191.45 1404
8192.31 1286
8193.16 1356
8194.02 1394
8194.87 1348
8195.72 1382
8196.58 1394
8197.43 1388
8198.29 1405
8199.14 1402
8200.00 1418
8200.85 1445
8201.71 1361
8202.56 1383
8203.42 1413
8204.27 1339
8205.13 1396
8205.98 1480
8206.84 1454
8207.69 1384
8208.55 1526
8209.40 1611
8210.26 1545
8211.11 1511
8211.97 1404
8212.82 1416
8213.68 1458
8214.53 1481
8215.39 1515
8216.24 1491
8217.10 1477
8217.96 1464
8218.81 1505
8219.67 1536
8220.52 1500
8221.38 1506
8222.23 1519
8223.09 1496
8223.95 1482
8224.80 1469
8225.66 1559
8226.51 1579
8227.37 1430
8228.23 1469
8229.08 1336
8229.94 1464
8230.79 1496
8231.65 1437
8232.51 1407
8233.36 1456
8234.22 1428
8235.08 1414
8235.93 1430
8236.79 1405
8237.65 1397
8238.50 1355
8239.36 1410
8240.22 1450
8241.07 1495
8241.93 1437
8242.79 1445
8243.64 1419
8244.50 1400
8245.36 1418
8246.21 1386
8247.07 1469
8247.93 1418
8248.79 1372
8249.64 1456
8250.50 1500
8251.36 1408
8252.22 1396
8253.07 1417
8253.93 1468
8254.79 1424
8255.65 1489
8256.50 1454
8257.36 1494
8258.22 1627
8259.08 1545
8259.93 1494
8260.79 1410
8261.65 1439
8262.51 1341
8263.37 1418
8264.22 1416
8265.08 1473
8265.94 1385
8266.80 1324
8267.66 1347
8268.51 1386
8269.37 1451
8270.23 1465
8271.09 1456
8271.95 1541
8272.81 1445
8273.66 1442
8274.52 1413
8275.38 1383
8276.24 1482
8277.10 1475
8277.96 1500
8278.82 1527
8279.67 1475
8280.53 1478
8281.39 1459
8282.25 1430
8283.11 1441
8283.97 1533
8284.83 1466
8285.69 1532
8286.55 1536
8287.41 1436
8288.27 1608
8289.12 1500
8289.98 1442
8290.84 1523
8291.70 1478
8292.56 1455
8293.42 1514
8294.28 1486
8295.14 1509
8296.00 1575
8296.86 1602
8297.72 1653
8298.58 1641
8299.44 1750
8300.30 1711
8301.16 1685
8302.02 1605
8302.88 1582
8303.74 1682
8304.60 1622
8305.46 1693
8306.32 1678
8307.18 1727
8308.04 1783
8308.90 1859
8309.76 1717
8310.62 1747
8311.48 1753
8312.34 1660
8313.20 1703
8314.06 1745
8314.92 1920
8315.78 1902
8316.65 1910
8317.51 2001
8318.37 2046
8319.23 2010
8320.09 1920
8320.95 1778
8321.81 1709
8322.67 1578
8323.53 1608
8324.39 1698
8325.26 1588
8326.12 1644
8326.98 1638
8327.84 1613
8328.70 1635
8329.56 1640
8330.42 1646
8331.28 1592
8332.15 1599
8333.01 1641
8333.87 1556
8334.73 1504
8335.59 1616
8336.45 1686
8337.32 1552
8338.18 1549
8339.04 1544
8339.90 1548
8340.76 1659
8341.63 1555
8342.49 1588
8343.35 1681
8344.21 1685
8345.07 1679
8345.94 1820
8346.80 1698
8347.66 1654
8348.52 1611
8349.39 1646
8350.25 1675
8351.11 1610
8351.97 1616
8352.84 1543
8353.70 1639
8354.56 1656
8355.42 1642
8356.29 1646
8357.15 1686
8358.01 1722
8358.88 1676
8359.74 1554
8360.60 1644
8361.46 1553
8362.33 1633
8363.19 1664
8364.05 1622
8364.92 1533
8365.78 1551
8366.64 1552
8367.51 1598
8368.37 1594
8369.23 1641
8370.10 1641
8370.96 1674
8371.82 1743
8372.69 1694
8373.55 1621
8374.42 1721
8375.28 1688
8376.14 1659
8377.01 1634
8377.87 1532
8378.73 1579
8379.60 1641
8380.46 1633
8381.33 1647
8382.19 1643
8383.06 1690
8383.92 1678
8384.78 1743
8385.65 1771
8386.51 1695
8387.38 1710
8388.24 1768
8389.11 1782
8389.97 1802
8390.83 1760
8391.70 1788
8392.56 1829
8393.43 1799
8394.29 1793
8395.16 1755
8396.02 1724
8396.89 1801
8397.75 1708
8398.62 1676
8399.48 1770
8400.35 1793
8401.21 1737
8402.08 1722
8402.94 1691
8403.81 1755
8404.67 1831
8405.54 1741
8406.40 1748
8407.27 1848
8408.14 1850
8409.00 1810
8409.87 1844
8410.73 1717
8411.60 1849
8412.46 1882
8413.33 1902
8414.19 2001
8415.06 1960
8415.93 1890
8416.79 1791
8417.66 1806
8418.52 1948
8419.39 1864
8420.26 1963
8421.12 1933
8421.99 1924
8422.85 1973
8423.72 1969
8424.59 2023
8425.45 2109
8426.32 2091
8427.19 2062
8428.05 2200
8428.92 2223
8429.79 2150
8430.65 2160
8431.52 2142
8432.39 2156
8433.25 2093
8434.12 2093
8434.99 2140
8435.85 2277
8436.72 2306
8437.59 2268
8438.45 2285
8439.32 2424
8440.19 2446
8441.06 2440
8441.92 2666
8442.79 2681
8443.66 2639
8444.52 2628
8445.39 2699
8446.26 2612
8447.13 2677
8447.99 2643
8448.86 2559
8449.73 2498
8450.60 2512
8451.47 2715
8452.33 2801
8453.20 3063
8454.07 3361
8454.94 3700
8455.80 4129
8456.67 4285
8457.54 4444
8458.41 4409
8459.28 4679
8460.14 4526
8461.01 4302
8461.88 3910
8462.75 3600
8463.62 3577
8464.49 3378
8465.35 3187
8466.22 3079
8467.09 3330
8467.96 3576
8468.83 3872
8469.70 4161
8470.57 4585
8471.43 4628
8472.30 4714
8473.17 4401
8474.04 4244
8474.91 3992
8475.78 3512
8476.65 3318
8477.52 3003
8478.39 2834
8479.25 2733
8480.12 2645
8480.99 2499
8481.86 2352
8482.73 2349
8483.60 2324
8484.47 2269
8485.34 2323
8486.21 2236
8487.08 2270
8487.95 2203
8488.82 2263
8489.69 2378
8490.56 2285
8491.43 2282
8492.30 2324
8493.17 2376
8494.04 2383
8494.91 2411
8495.78 2345
8496.65 2267
8497.52 2332
8498.39 2317
8499.26 2372
8500.13 2127
8501.00 2138
8501.87 2131
8502.74 2183
8503.61 2241
8504.48 2231
8505.35 2216
8506.22 2388
8507.09 2396
8507.96 2446
8508.83 2589
8509.70 2562
8510.57 2510
8511.44 2437
8512.31 2393
8513.19 2246
8514.06 2317
8514.93 2191
8515.80 2162
8516.67 2226
8517.54 2108
8518.41 2084
8519.28 2196
8520.15 2092
8521.03 2145
8521.90 2166
8522.77 2061
8523.64 2065
8524.51 2006
8525.38 2163
8526.25 2177
8527.13 2172
8528.00 2133
8528.87 2140
8529.74 2171
8530.61 2231
8531.48 2224
8532.36 2266
8533.23 2254
8534.10 2176
8534.97 2251
8535.84 2263
8536.72 2261
8537.59 2311
8538.46 2252
8539.33 2225
8540.20 2142
8541.08 2247
8541.95 2111
8542.82 2131
8543.69 2052
8544.57 1985
8545.44 2110
8546.31 2201
8547.18 2195
8548.06 2147
8548.93 2139
8549.80 2194
8550.67 2257
8551.55 2286
8552.42 2295
8553.29 2279
8554.17 2246
8555.04 2358
8555.91 2416
8556.79 2344
8557.66 2276
8558.53 2205
8559.41 2063
8560.28 2102
8561.15 2053
8562.03 1970
8562.90 1898
8563.77 1937
8564.65 1819
8565.52 1900
8566.39 1800
8567.27 1797
8568.14 1746
8569.01 1666
8569.89 1724
8570.76 1779
8571.64 1702
8572.51 1732
8573.38 1783
8574.26 1788
8575.13 1770
8576.01 1774
8576.88 1668
8577.75 1706
8578.63 1697
8579.50 1646
8580.38 1783
8581.25 1746
8582.12 1771
8583.00 1751
8583.87 1735
8584.75 1746
8585.62 1804
8586.50 1807
8587.37 1640
8588.25 1691
8589.12 1800
8590.00 1711
8590.87 1784
8591.75 1674
8592.62 1736
8593.50 1763
8594.37 1788
8595.25 1744
8596.12 1706
8597.00 1767
8597.87 1732
8598.75 1692
8599.62 1696
8600.50 1704
8601.37 1740
8602.25 1717
8603.12 1628
8604.00 1640
8604.87 1686
8605.75 1692
8606.63 1652
8607.50 1620
8608.38 1689
8609.25 1682
8610.13 1645
8611.01 1602
8611.88 1600
8612.76 1664
8613.63 1755
8614.51 1550
8615.39 1574
8616.26 1648
8617.14 1662
8618.01 1683
8618.89 1680
8619.77 1627
8620.64 1635
8621.52 1678
8622.40 1611
8623.27 1599
8624.15 1524
8625.03 1553
8625.90 1687
8626.78 1625
8627.66 1575
8628.53 1681
8629.41 1724
8630.29 1688
8631.16 1705
8632.04 1644
8632.92 1598
8633.79 1596
8634.67 1569
8635.55 1539
8636.42 1634
8637.30 1682
8638.18 1545
8639.06 1646
8639.93 1636
8640.81 1616
8641.69 1672
8642.57 1687
8643.44 1682
8644.32 1697
8645.20 1805
8646.08 1857
8646.95 1750
8647.83 1637
8648.71 1692
8649.59 1605
8650.47 1639
8651.34 1576
8652.22 1613
8653.10 1655
8653.98 1782
8654.86 1699
8655.73 1684
8656.61 1556
8657.49 1717
8658.37 1702
8659.25 1594
8660.13 1698
8661.00 1685
8661.88 1727
8662.76 1696
8663.64 1731
8664.52 1589
8665.40 1629
8666.27 1677
8667.15 1550
8668.03 1676
8668.91 1806
8669.79 1713
8670.67 1702
8671.55 1729
8672.43 1851
8673.31 1862
8674.19 1832
8675.06 1833
8675.94 1893
8676.82 1794
8677.70 1834
8678.58 1802
8679.46 1786
8680.34 1829
8681.22 1763
8682.10 1742
8682.98 1754
8683.86 1770
8684.74 1757
8685.62 1760
8686.50 1654
8687.38 1774
8688.26 2010
8689.14 1996
8690.02 2014
8690.90 2187
8691.78 2424
8692.66 2540
8693.54 2615
8694.42 2558
8695.30 2544
8696.18 2422
8697.06 2211
8697.94 2105
8698.82 1945
8699.70 1812
8700.58 1855
8701.46 1868
8702.34 1677
8703.22 1639
8704.10 1674
8704.98 1632
8705.86 1637
8706.74 1617
8707.62 1575
8708.50 1644
8709.39 1628
8710.27 1648
8711.15 1576
8712.03 1552
8712.91 1597
8713.79 1604
8714.67 1657
8715.55 1513
8716.43 1531
8717.32 1606
8718.20 1545
8719.08 1639
8719.96 1622
8720.84 1594
8721.72 1624
8722.60 1667
8723.49 1655
8724.37 1631
8725.25 1639
8726.13 1648
8727.01 1650
8727.89 1714
8728.78 1752
8729.66 1799
8730.54 1792
8731.42 1858
8732.30 1889
8733.19 1856
8734.07 1781
8734.95 1775
8735.83 1742
8736.71 1679
8737.60 1728
8738.48 1690
8739.36 1688
8740.24 1659
8741.13 1735
8742.01 1711
8742.89 1706
8743.77 1756
8744.66 1713
8745.54 1750
8746.42 1714
8747.31 1624
8748.19 1667
8749.07 1656
8749.95 1605
8750.84 1686
8751.72 1717
8752.60 1697
8753.49 1727
8754.37 1797
8755.25 1867
8756.14 1922
8757.02 1966
8757.90 2084
8758.79 2012
8759.67 1933
8760.55 2030
8761.44 1910
8762.32 1915
8763.20 1928
8764.09 1849
8764.97 1883
8765.85 1892
8766.74 2037
8767.62 1974
8768.51 1895
8769.39 2014
8770.27 1904
8771.16 1881
8772.04 1906
8772.93 1992
8773.81 1970
8774.69 1926
8775.58 1937
8776.46 1939
8777.35 1914
8778.23 1920
8779.12 1959
8780.00 1920
8780.88 2087
8781.77 2020
8782.65 1866
8783.54 1968
8784.42 1881
8785.31 1835
8786.19 1850
8787.08 1916
8787.96 1871
8788.85 1811
8789.73 1786
8790.62 1797
8791.50 1762
8792.39 1780
8793.27 1785
8794.16 1754
8795.04 1821
8795.93 1800
8796.81 1800
8797.70 1917
8798.58 1912
8799.47 1862
8800.35 1802
8801.24 1842
8802.13 1833
8803.01 1792
8803.90 1774
8804.78 1715
8805.67 1622
8806.55 1614
8807.44 1630
8808.33 1642
8809.21 1559
8810.10 1457
8810.98 1610
8811.87 1711
8812.76 1575
8813.64 1629
8814.53 1618
8815.41 1568
8816.30 1593
8817.19 1538
8818.07 1547
8818.96 1605
8819.85 1572
8820.73 1484
8821.62 1456
8822.51 1492
8823.39 1442
8824.28 1460
8825.17 1450
8826.05 1502
8826.94 1504
8827.83 1442
8828.71 1476
8829.60 1441
8830.49 1529
8831.37 1468
8832.26 1517
8833.15 1451
8834.04 1522
8834.92 1589
8835.81 1548
8836.70 1476
8837.58 1394
8838.47 1365
8839.36 1389
8840.25 1414
8841.13 1480
8842.02 1386
8842.91 1469
8843.80 1444
8844.69 1394
8845.57 1467
8846.46 1457
8847.35 1347
8848.24 1426
8849.12 1417
8850.01 1373
8850.90 1397
8851.79 1373
8852.68 1395
8853.56 1423
8854.45 1325
8855.34 1346
8856.23 1425
8857.12 1335
8858.01 1273
8858.89 1335
8859.78 1379
8860.67 1430
8861.56 1394
8862.45 1359
8863.34 1342
8864.23 1257
8865.12 1308
8866.00 1383
8866.89 1309
8867.78 1352
8868.67 1321
8869.56 1282
8870.45 1323
8871.34 1304
8872.23 1318
8873.12 1345
8874.00 1278
8874.89 1249
8875.78 1293
8876.67 1257
8877.56 1210
8878.45 1324
8879.34 1287
8880.23 1316
8881.12 1369
8882.01 1200
8882.90 1258
8883.79 1208
8884.68 1211
8885.57 1198
8886.46 1244
8887.35 1241
8888.24 1190
8889.13 1112
8890.02 1185
8890.91 1274
8891.80 1277
8892.69 1204
8893.58 1258
8894.47 1222
8895.36 1120
8896.25 1241
8897.14 1195
8898.03 1194
8898.92 1165
8899.81 1279
8900.70 1241
8901.59 1198
8902.48 1241
8903.37 1184
8904.26 1171
8905.15 1123
8906.05 1110
8906.94 1198
8907.83 1111
8908.72 1155
8909.61 1131
8910.50 1179
8911.39 1156
8912.28 1192
8913.17 1203
8914.06 1208
8914.96 1210
8915.85 1164
8916.74 1110
8917.63 1170
8918.52 1125
8919.41 1154
8920.30 1122
8921.20 1078
8922.09 1117
8922.98 1106
8923.87 1144
8924.76 1123
8925.65 1140
8926.55 1090
8927.44 1081
8928.33 1114
8929.22 1069
8930.11 1114
8931.01 1086
8931.90 1031
8932.79 1085
8933.68 1067
8934.57 1137
8935.47 1092
8936.36 1099
8937.25 1138
8938.14 1117
8939.04 1117
8939.93 1107
8940.82 1104
8941.71 1122
8942.61 1072
8943.50 1084
8944.39 1048
8945.28 1095
8946.18 1098
8947.07 1083
8947.96 1097
8948.86 1061
8949.75 1127
8950.64 1113
8951.54 1066
8952.43 1003
8953.32 1093
8954.21 1045
8955.11 1109
8956.00 1055
8956.89 1007
8957.79 1048
8958.68 1094
8959.57 1116
8960.47 1088
8961.36 1049
8962.26 1040
8963.15 1101
8964.04 1037
8964.94 1091
8965.83 1050
8966.72 1081
8967.62 1041
8968.51 1089
8969.41 1147
8970.30 1126
8971.19 1034
8972.09 1025
8972.98 1048
8973.88 1088
8974.77 1039
8975.67 1041
8976.56 1033
8977.45 992
8978.35 1019
8979.24 975
8980.14 989
8981.03 1009
8981.93 972
8982.82 977
8983.72 1006
8984.61 1081
8985.51 1074
8986.40 1030
8987.29 1045
8988.19 1058
8989.08 1005
8989.98 1049
8990.87 1053
8991.77 1037
8992.66 965
8993.56 940
8994.46 982
8995.35 947
8996.25 965
8997.14 997
8998.04 952
8998.93 1024
8999.83 936
9000.72 959
9001.62 1030
9002.51 1004
9003.41 1044
9004.31 1030
9005.20 991
9006.10 939
9006.99 941
9007.89 929
9008.78 953
9009.68 960
9010.58 919
9011.47 938
9012.37 969
9013.27 943
9014.16 931
9015.06 943
9015.95 1003
9016.85 958
9017.75 916
9018.64 973
9019.54 974
9020.44 1014
9021.33 985
9022.23 960
9023.13 941
9024.02 969
9024.92 915
9025.82 1009
9026.71 934
9027.61 944
9028.51 922
9029.40 934
9030.30 1000
9031.20 1004
9032.09 992
9032.99 1023
9033.89 965
9034.79 974
9035.68 1013
9036.58 981
9037.48 998
9038.38 967
9039.27 940
9040.17 993
9041.07 976
9041.97 934
9042.86 946
9043.76 911
9044.66 875
9045.56 964
9046.45 978
9047.35 951
9048.25 961
9049.15 1006
9050.05 1017
9050.94 925
9051.84 937
9052.74 962
9053.64 964
9054.54 978
9055.44 969
9056.33 918
9057.23 938
9058.13 930
9059.03 895
9059.93 921
9060.83 910
9061.72 897
9062.62 919
9063.52 949
9064.42 991
9065.32 920
9066.22 929
9067.12 957
9068.02 925
9068.91 890
9069.81 843
9070.71 882
9071.61 959
9072.51 959
9073.41 1005
9074.31 940
9075.21 893
9076.11 897
9077.01 954
9077.91 920
9078.81 977
9079.71 872
9080.60 958
9081.50 995
9082.40 866
9083.30 874
9084.20 937
9085.10 977
9086.00 985
9086.90 989
9087.80 1007
9088.70 1021
9089.60 944
9090.50 961
9091.40 952
9092.30 910
9093.20 932
9094.10 936
9095.00 904
9095.90 934
9096.80 893
9097.70 938
9098.60 884
9099.50 874
9100.41 859
9101.31 971
9102.21 963
9103.11 924
9104.01 945
9104.91 966
9105.81 833
9106.71 860
9107.61 848
9108.51 905
9109.41 912
9110.31 905
9111.21 952
9112.12 890
9113.02 826
9113.92 846
9114.82 902
9115.72 862
9116.62 950
9117.52 975
9118.42 939
9119.33 904
9120.23 838
9121.13 823
9122.03 849
9122.93 929
9123.83 836
9124.74 875
9125.64 866
9126.54 873
9127.44 885
9128.34 909
9129.24 865
9130.15 856
9131.05 923
9131.95 902
9132.85 877
9133.75 918
9134.66 921
9135.56 833
9136.46 911
9137.36 932
9138.27 909
9139.17 872
9140.07 912
9140.97 876
9141.88 904
9142.78 908
9143.68 959
9144.58 980
9145.49 914
9146.39 940
9147.29 887
9148.20 917
9149.10 889
9150.00 845
9150.90 824
9151.81 840
9152.71 852
9153.61 856
9154.52 889
9155.42 905
9156.32 912
9157.23 799
9158.13 889
9159.03 956
9159.94 916
9160.84 902
9161.74 880
9162.65 923
9163.55 897
9164.45 879
9165.36 887
9166.26 846
9167.17 897
9168.07 910
9168.97 843
9169.88 819
9170.78 814
9171.69 857
9172.59 849
9173.49 833
9174.40 901
9175.30 930
9176.21 950
9177.11 986
9178.01 926
9178.92 960
9179.82 893
9180.73 914
9181.63 933
9182.54 895
9183.44 900
9184.35 954
9185.25 953
9186.16 950
9187.06 929
9187.97 907
9188.87 894
9189.78 866
9190.68 892
9191.59 964
9192.49 982
9193.40 973
9194.30 936
9195.21 916
9196.11 880
9197.02 924
9197.92 938
9198.83 992
9199.73 1066
9200.64 1008
9201.54 1017
9202.45 1009
9203.35 978
9204.26 1018
9205.17 975
9206.07 905
9206.98 998
9207.88 936
9208.79 905
9209.69 897
9210.60 914
9211.51 850
9212.41 925
9213.32 947
9214.22 995
9215.13 1030
9216.04 974
9216.94 902
9217.85 885
9218.76 898
9219.66 911
9220.57 839
9221.48 870
9222.38 864
9223.29 902
9224.20 870
9225.10 869
9226.01 892
9226.92 918
9227.82 911
9228.73 860
9229.64 855
9230.54 873
9231.45 939
9232.36 928
9233.26 864
9234.17 904
9235.08 880
9235.99 904
9236.89 887
9237.80 932
9238.71 908
9239.61 870
9240.52 904
9241.43 887
9242.34 870
9243.24 852
9244.15 911
9245.06 892
9245.97 812
9246.88 884
9247.78 859
9248.69 886
9249.60 916
9250.51 908
9251.41 890
9252.32 893
9253.23 878
9254.14 893
9255.05 911
9255.96 885
9256.86 891
9257.77 860
9258.68 878
9259.59 837
9260.50 837
9261.41 841
9262.31 861
9263.22 882
9264.13 816
9265.04 858
9265.95 891
9266.86 930
9267.77 859
9268.67 873
9269.58 863
9270.49 860
9271.40 844
9272.31 829
9273.22 821
9274.13 862
9275.04 933
9275.95 960
9276.86 841
9277.76 881
9278.67 895
9279.58 888
9280.49 874
9281.40 859
9282.31 881
9283.22 935
9284.13 834
9285.04 840
9285.95 825
9286.86 904
9287.77 902
9288.68 872
9289.59 884
9290.50 889
9291.41 894
9292.32 830
9293.23 868
9294.14 925
9295.05 852
9295.96 841
9296.87 905
9297.78 858
9298.69 823
9299.60 849
9300.51 849
9301.42 863
9302.33 791
9303.24 830
9304.15 803
9305.06 900
9305.97 837
9306.88 853
9307.80 867
9308.71 891
9309.62 944
9310.53 959
9311.44 901
9312.35 953
9313.26 935
9314.17 862
9315.08 874
9315.99 996
9316.91 902
9317.82 872
9318.73 895
9319.64 910
9320.55 892
9321.46 873
9322.37 880
9323.28 931
9324.20 833
9325.11 875
9326.02 874
9326.93 894
9327.84 887
9328.75 868
9329.67 877
9330.58 831
9331.49 866
9332.40 927
9333.31 874
9334.23 882
9335.14 915
9336.05 855
9336.96 858
9337.87 876
9338.79 859
9339.70 890
9340.61 882
9341.52 864
9342.44 891
9343.35 887
9344.26 876
9345.17 874
9346.09 882
9347.00 953
9347.91 896
9348.82 889
9349.74 905
9350.65 901
9351.56 874
9352.48 849
9353.39 914
9354.30 926
9355.21 919
9356.13 849
9357.04 917
9357.95 915
9358.87 905
9359.78 867
9360.69 862
9361.61 930
9362.52 952
9363.43 940
9364.35 904
9365.26 843
9366.18 851
9367.09 930
9368.00 898
9368.92 896
9369.83 929
9370.74 945
9371.66 943
9372.57 926
9373.49 904
9374.40 931
9375.31 919
9376.23 1011
9377.14 956
9378.06 991
9378.97 1006
9379.88 951
9380.80 913
9381.71 884
9382.63 950
9383.54 970
9384.46 951
9385.37 978
9386.29 1024
9387.20 957
9388.11 1039
9389.03 990
9389.94 988
9390.86 975
9391.77 1096
9392.69 1115
9393.60 1079
9394.52 1101
9395.43 1031
9396.35 1156
9397.26 1177
9398.18 1040
9399.09 1086
9400.01 1028
9400.92 1031
9401.84 1016
9402.76 1009
9403.67 998
9404.59 996
9405.50 935
9406.42 913
9407.33 930
9408.25 957
9409.16 973
9410.08 956
9411.00 1009
9411.91 1006
9412.83 1083
9413.74 1091
9414.66 1038
9415.58 983
9416.49 1022
9417.41 983
9418.32 994
9419.24 1053
9420.16 1064
9421.07 993
9421.99 976
9422.91 939
9423.82 981
9424.74 961
9425.65 972
9426.57 999
9427.49 999
9428.40 976
9429.32 1033
9430.24 982
9431.15 1015
9432.07 1107
9432.99 1055
9433.90 1040
9434.82 1046
9435.74 1052
9436.66 1001
9437.57 950
9438.49 938
9439.41 1010
9440.32 1055
9441.24 1042
9442.16 1012
9443.08 1012
9443.99 1042
9444.91 1032
9445.83 957
9446.75 1058
9447.66 1105
9448.58 1144
9449.50 1188
9450.42 1175
9451.33 1184
9452.25 1276
9453.17 1310
9454.09 1348
9455.01 1382
9455.92 1389
9456.84 1315
9457.76 1317
9458.68 1237
9459.60 1175
9460.51 1106
9461.43 1007
9462.35 1008
9463.27 964
9464.19 1019
9465.11 1085
9466.02 1046
9466.94 943
9467.86 975
9468.78 1054
9469.70 1161
9470.62 1028
9471.54 978
9472.46 1018
9473.37 967
9474.29 1024
9475.21 1037
9476.13 1004
9477.05 1019
9477.97 993
9478.89 1000
9479.81 1068
9480.73 1063
9481.65 1063
9482.56 1121
9483.48 1079
9484.40 1063
9485.32 1010
9486.24 1035
9487.16 1062
9488.08 1062
9489.00 978
9489.92 1009
9490.84 1066
9491.76 1019
9492.68 992
9493.60 1021
9494.52 1097
9495.44 1006
9496.36 979
9497.28 963
9498.20 931
9499.12 957
9500.04 1022
9500.96 1030
9501.88 951
9502.80 979
9503.72 970
9504.64 1038
9505.56 979
9506.48 948
9507.40 967
9508.32 920
9509.24 999
9510.16 1036
9511.08 1021
9512.00 1055
9512.93 1068
9513.85 1064
9514.77 1016
9515.69 1067
9516.61 996
9517.53 1017
9518.45 994
9519.37 1003
9520.29 1070
9521.21 1030
9522.14 1058
9523.06 1059
9523.98 990
9524.90 954
9525.82 1034
9526.74 1081
9527.66 1049
9528.59 1076
9529.51 1086
9530.43 1064
9531.35 1153
9532.27 1137
9533.19 1166
9534.11 1225
9535.04 1168
9535.96 1087
9536.88 1186
9537.80 1156
9538.72 1182
9539.65 1086
9540.57 1044
9541.49 1021
9542.41 1038
9543.34 999
9544.26 963
9545.18 997
9546.10 1010
9547.02 1012
9547.95 991
9548.87 1061
9549.79 1054
9550.71 990
9551.64 958
9552.56 992
9553.48 1001
9554.41 944
9555.33 1010
9556.25 974
9557.17 992
9558.10 1051
9559.02 989
9559.94 1006
9560.87 1086
9561.79 1028
9562.71 1002
9563.64 972
9564.56 1032
9565.48 1046
9566.41 1023
9567.33 976
9568.25 1021
9569.18 1008
9570.10 1002
9571.02 1095
9571.95 1060
9572.87 1038
9573.79 988
9574.72 1001
9575.64 1027
9576.56 1045
9577.49 1075
9578.41 1099
9579.34 1026
9580.26 1028
9581.18 1038
9582.11 1013
9583.03 1024
9583.96 1029
9584.88 1118
9585.81 1050
9586.73 1051
9587.65 1040
9588.58 1103
9589.50 1093
9590.43 1136
9591.35 1009
9592.28 1079
9593.20 1150
9594.13 1046
9595.05 1077
9595.98 1129
9596.90 1124
9597.83 1088
9598.75 1109
9599.68 1095
9600.60 1089
9601.53 1136
9602.45 1125
9603.38 1073
9604.30 1141
9605.23 1143
9606.15 1224
9607.08 1178
9608.00 1187
9608.93 1208
9609.85 1181
9610.78 1212
9611.70 1242
9612.63 1177
9613.55 1199
9614.48 1244
9615.41 1224
9616.33 1243
9617.26 1301
9618.18 1296
9619.11 1239
9620.04 1252
9620.96 1319
9621.89 1371
9622.81 1258
9623.74 1356
9624.67 1377
9625.59 1411
9626.52 1384
9627.44 1480
9628.37 1445
9629.30 1358
9630.22 1418
9631.15 1445
9632.08 1472
9633.00 1564
9633.93 1670
9634.86 1717
9635.78 1664
9636.71 1706
9637.64 1808
9638.56 1846
9639.49 1923
9640.42 1733
9641.34 1802
9642.27 1816
9643.20 1705
9644.13 1740
9645.05 1769
9645.98 1903
9646.91 2104
9647.83 2134
9648.76 2190
9649.69 2302
9650.62 2353
9651.54 2252
9652.47 2213
9653.40 2145
9654.33 1969
9655.25 1896
9656.18 1829
9657.11 1764
9658.04 1623
9658.96 1571
9659.89 1501
9660.82 1421
9661.75 1518
9662.68 1503
9663.60 1610
9664.53 1502
9665.46 1545
9666.39 1526
9667.32 1547
9668.25 1547
9669.17 1579
9670.10 1587
9671.03 1543
9671.96 1523
9672.89 1551
9673.82 1501
9674.74 1520
9675.67 1538
9676.60 1453
9677.53 1460
9678.46 1512
9679.39 1622
9680.32 1548
9681.25 1665
9682.17 1698
9683.10 1671
9684.03 1739
9684.96 1711
9685.89 1642
9686.82 1700
9687.75 1709
9688.68 1681
9689.61 1722
9690.54 1578
9691.47 1658
9692.40 1669
9693.33 1586
9694.25 1621
9695.18 1601
9696.11 1616
9697.04 1644
9697.97 1546
9698.90 1679
9699.83 1698
9700.76 1752
9701.69 1719
9702.62 1691
9703.55 1609
9704.48 1549
9705.41 1513
9706.34 1557
9707.27 1497
9708.20 1446
9709.13 1388
9710.06 1430
9710.99 1394
9711.92 1354
9712.85 1380
9713.78 1448
9714.71 1412
9715.65 1364
9716.58 1349
9717.51 1399
9718.44 1521
9719.37 1418
9720.30 1426
9721.23 1463
9722.16 1537
9723.09 1391
9724.02 1407
9724.95 1384
9725.88 1356
9726.82 1392
9727.75 1311
9728.68 1375
9729.61 1386
9730.54 1432
9731.47 1428
9732.40 1440
9733.33 1429
9734.27 1317
9735.20 1341
9736.13 1374
9737.06 1379
9737.99 1344
9738.92 1303
9739.86 1361
9740.79 1407
9741.72 1332
9742.65 1208
9743.58 1259
9744.51 1264
9745.45 1308
9746.38 1395
9747.31 1375
9748.24 1422
9749.17 1313
9750.11 1348
9751.04 1291
9751.97 1318
9752.90 1257
9753.84 1245
9754.77 1299
9755.70 1341
9756.63 1366
9757.57 1348
9758.50 1338
9759.43 1230
9760.36 1311
9761.30 1395
9762.23 1344
9763.16 1433
9764.09 1405
9765.03 1312
9765.96 1383
9766.89 1419
9767.83 1307
9768.76 1326
9769.69 1354
9770.63 1354
9771.56 1433
9772.49 1358
9773.43 1283
9774.36 1326
9775.29 1366
9776.23 1348
9777.16 1274
9778.09 1366
9779.03 1396
9779.96 1490
9780.89 1473
9781.83 1477
9782.76 1566
9783.70 1528
9784.63 1451
9785.56 1430
9786.50 1453
9787.43 1487
9788.37 1413
9789.30 1323
9790.23 1331
9791.17 1277
9792.10 1284
9793.04 1304
9793.97 1251
9794.90 1234
9795.84 1297
9796.77 1228
9797.71 1336
9798.64 1431
9799.58 1460
9800.51 1374
9801.45 1411
9802.38 1345
9803.32 1346
9804.25 1403
9805.19 1338
9806.12 1217
9807.05 1247
9807.99 1219
9808.92 1199
9809.86 1116
9810.80 1160
9811.73 1167
9812.67 1164
9813.60 1164
9814.54 1209
9815.47 1124
9816.41 1145
9817.34 1114
9818.28 1135
9819.21 1066
9820.15 1036
9821.08 1073
9822.02 1144
9822.96 1149
9823.89 1150
9824.83 1167
9825.76 1073
9826.70 1026
9827.63 1073
9828.57 1079
9829.51 1181
9830.44 1145
9831.38 1119
9832.31 1086
9833.25 1115
9834.19 1151
9835.12 1187
9836.06 1129
9837.00 1180
9837.93 1158
9838.87 1198
9839.81 1074
9840.74 1026
9841.68 1068
9842.61 1097
9843.55 1010
9844.49 1105
9845.43 1097
9846.36 1040
9847.30 1052
9848.24 1101
9849.17 1060
9850.11 1046
9851.05 1071
9851.98 1058
9852.92 1073
9853.86 1049
9854.79 1089
9855.73 1135
9856.67 1101
9857.61 1007
9858.54 1023
9859.48 1103
9860.42 1035
9861.36 1153
9862.29 1088
9863.23 1053
9864.17 1032
9865.11 1051
9866.04 1015
9866.98 1079
9867.92 1036
9868.86 1095
9869.80 1127
9870.73 1061
9871.67 1013
9872.61 1101
9873.55 1150
9874.49 1108
9875.42 1092
9876.36 1149
9877.30 1197
9878.24 1197
9879.18 1106
9880.12 1045
9881.05 1046
9881.99 1101
9882.93 1164
9883.87 1158
9884.81 1173
9885.75 1193
9886.69 1172
9887.63 1097
9888.56 1078
9889.50 1089
9890.44 1169
9891.38 1074
9892.32 997
9893.26 1018
9894.20 1085
9895.14 1127
9896.08 1057
9897.02 1107
9897.95 1120
9898.89 1136
9899.83 1099
9900.77 1135
9901.71 1137
9902.65 1140
9903.59 1115
9904.53 1064
9905.47 1090
9906.41 1119
9907.35 1132
9908.29 1133
9909.23 1163
9910.17 1123
9911.11 1181
9912.05 1182
9912.99 1222
9913.93 1178
9914.87 1121
9915.81 1104
9916.75 1178
9917.69 1209
9918.63 1171
9919.57 1179
9920.51 1187
9921.45 1185
9922.39 1324
9923.33 1427
9924.27 1503
9925.21 1693
9926.15 1871
9927.09 2107
9928.03 2144
9928.97 2119
9929.92 2020
9930.86 1836
9931.80 1668
9932.74 1570
9933.68 1435
9934.62 1343
9935.56 1383
9936.50 1216
9937.44 1092
9938.38 1112
9939.33 1081
9940.27 1091
9941.21 1119
9942.15 1164
9943.09 1040
9944.03 1075
9944.97 1153
9945.92 1077
9946.86 1132
9947.80 1064
9948.74 1092
9949.68 1011
9950.62 1032
9951.57 961
9952.51 956
9953.45 1001
9954.39 964
9955.33 974
9956.28 1004
9957.22 973
9958.16 980
9959.10 953
9960.04 1006
9960.99 1094
9961.93 997
9962.87 1002
9963.81 1053
9964.76 1045
9965.70 1073
9966.64 1098
9967.58 1033
9968.53 1067
9969.47 963
9970.41 953
9971.35 976
9972.30 1010
9973.24 1045
9974.18 989
9975.13 965
9976.07 1021
9977.01 981
9977.95 917
9978.90 911
9979.84 990
9980.78 893
9981.73 945
9982.67 927
9983.61 870
9984.56 905
9985.50 922
9986.44 936
9987.39 1024
9988.33 889
9989.27 853
9990.22 883
9991.16 881
9992.11 932
9993.05 992
9993.99 865
9994.94 908
9995.88 900
9996.82 957
9997.77 980
9998.71 898
9999.66 877
10000.60 939
10001.55 989
10002.49 1007
10003.43 1002
10004.38 930
10005.32 965
10006.27 935
10007.21 994
10008.16 954
10009.10 865
10010.04 868
10010.99 932
10011.93 988
10012.88 973
10013.82 939
10014.77 888
10015.71 941
10016.66 929
10017.60 899
10018.55 947
10019.49 974
10020.44 953
10021.38 899
10022.33 827
10023.27 915
10024.22 855
10025.16 889
10026.11 916
10027.05 922
10028.00 918
10028.95 908
10029.89 901
10030.84 883
10031.78 880
10032.73 883
10033.67 930
10034.62 838
10035.57 831
10036.51 831
10037.46 859
10038.40 773
10039.35 787
10040.30 814
10041.24 818
10042.19 801
10043.13 834
10044.08 836
10045.03 893
10045.97 894
10046.92 866
10047.86 889
10048.81 811
10049.76 782
10050.70 803
10051.65 803
10052.60 814
10053.54 757
10054.49 771
10055.44 791
10056.38 805
10057.33 834
10058.28 773
10059.22 810
10060.17 817
10061.12 825
10062.07 798
10063.01 827
10063.96 840
10064.91 753
10065.85 772
10066.80 790
10067.75 716
10068.70 777
10069.64 837
10070.59 851
10071.54 812
10072.49 768
10073.43 757
10074.38 762
10075.33 811
10076.28 785
10077.22 782
10078.17 779
10079.12 794
10080.07 798
10081.02 810
10081.96 797
10082.91 760
10083.86 777
10084.81 740
10085.76 812
10086.70 734
10087.65 744
10088.60 728
10089.55 706
10090.50 722
10091.45 735
10092.39 722
10093.34 715
10094.29 738
10095.24 763
10096.19 714
10097.14 697
10098.09 774
10099.03 774
10099.98 693
10100.93 780
10101.88 701
10102.83 673
10103.78 718
10104.73 720
10105.68 714
10106.63 759
10107.58 761
10108.53 746
10109.47 761
10110.42 714
10111.37 735
10112.32 758
10113.27 715
10114.22 727
10115.17 705
10116.12 751
10117.07 746
10118.02 721
10118.97 655
10119.92 661
10120.87 782
10121.82 694
10122.77 689
10123.72 720
10124.67 661
10125.62 720
10126.57 768
10127.52 708
10128.47 680
10129.42 734
10130.37 729
10131.32 687
10132.27 709
10133.22 665
10134.17 667
10135.12 700
10136.07 749
10137.02 742
10137.97 721
10138.92 636
10139.87 659
10140.83 713
10141.78 688
10142.73 691
10143.68 753
10144.63 714
10145.58 681
10146.53 670
10147.48 748
10148.43 693
10149.38 698
10150.34 752
10151.29 720
10152.24 646
10153.19 696
10154.14 703
10155.09 636
10156.04 654
10156.99 678
10157.95 708
10158.90 722
10159.85 670
10160.80 661
10161.75 680
10162.70 641
10163.66 727
10164.61 757
10165.56 716
10166.51 775
10167.46 724
10168.42 703
10169.37 667
10170.32 724
10171.27 694
10172.23 763
10173.18 733
10174.13 680
10175.08 699
10176.03 693
10176.99 694
10177.94 698
10178.89 729
10179.84 738
10180.80 692
10181.75 688
10182.70 686
10183.66 695
10184.61 725
10185.56 727
10186.51 721
10187.47 706
10188.42 686
10189.37 662
10190.33 709
10191.28 717
10192.23 667
10193.19 741
10194.14 719
10195.09 677
10196.05 674
10197.00 675
10197.95 625
10198.91 668
10199.86 641
10200.81 700
10201.77 727
10202.72 738
10203.67 707
10204.63 694
10205.58 750
10206.53 759
10207.49 751
10208.44 781
10209.40 778
10210.35 758
10211.30 703
10212.26 691
10213.21 753
10214.17 736
10215.12 688
10216.08 682
10217.03 692
10217.98 631
10218.94 665
10219.89 711
10220.85 683
10221.80 657
10222.76 684
10223.71 604
10224.67 637
10225.62 649
10226.58 605
10227.53 694
10228.49 704
10229.44 708
10230.40 680
10231.35 657
10232.31 622
10233.26 647
10234.22 696
10235.17 720
10236.13 674
10237.08 690
10238.04 685
10238.99 688
10239.95 711
10240.90 662
10241.86 680
10242.81 650
10243.77 642
10244.72 638
10245.68 661
10246.64 653
10247.59 675
10248.55 718
10249.50 744
10250.46 777
10251.42 692
10252.37 675
10253.33 688
10254.28 695
10255.24 700
10256.20 707
10257.15 631
10258.11 633
10259.06 667
10260.02 626
10260.98 645
10261.93 654
10262.89 641
10263.85 676
10264.80 674
10265.76 717
10266.72 683
10267.67 688
10268.63 648
10269.59 636
10270.54 621
10271.50 676
10272.46 666
10273.41 690
10274.37 612
10275.33 632
10276.29 649
10277.24 637
10278.20 658
10279.16 683
10280.11 633
10281.07 608
10282.03 645
10282.99 654
10283.94 662
10284.90 710
10285.86 638
10286.82 656
10287.77 645
10288.73 645
10289.69 690
10290.65 630
10291.61 638
10292.56 679
10293.52 663
10294.48 661
10295.44 617
10296.39 663
10297.35 663
10298.31 676
10299.27 675
10300.23 656
10301.19 643
10302.14 676
10303.10 679
10304.06 654
10305.02 645
10305.98 609
10306.94 608
10307.89 664
10308.85 629
10309.81 614
10310.77 628
10311.73 615
10312.69 648
10313.65 633
10314.61 670
10315.57 648
10316.52 600
10317.48 644
10318.44 625
10319.40 564
10320.36 587
10321.32 631
10322.28 644
10323.24 657
10324.20 621
10325.16 657
10326.12 598
10327.08 613
10328.04 637
10328.99 643
10329.95 691
10330.91 701
10331.87 640
10332.83 637
10333.79 657
10334.75 602
10335.71 611
10336.67 618
10337.63 649
10338.59 660
10339.55 599
10340.51 618
10341.47 683
10342.43 633
10343.39 668
10344.35 706
10345.31 674
10346.27 631
10347.23 607
10348.20 605
10349.16 643
10350.12 603
10351.08 602
10352.04 597
10353.00 589
10353.96 594
10354.92 635
10355.88 645
10356.84 593
10357.80 615
10358.76 593
10359.72 624
10360.69 652
10361.65 656
10362.61 594
10363.57 596
10364.53 661
10365.49 639
10366.45 639
10367.41 637
10368.38 616
10369.34 710
10370.30 642
10371.26 666
10372.22 662
10373.18 690
10374.14 674
10375.11 661
10376.07 654
10377.03 645
10377.99 609
10378.95 641
10379.92 650
10380.88 655
10381.84 708
10382.80 699
10383.76 700
10384.73 681
10385.69 663
10386.65 638
10387.61 651
10388.57 628
10389.54 669
10390.50 623
10391.46 608
10392.42 684
10393.39 661
10394.35 633
10395.31 641
10396.27 700
10397.24 676
10398.20 662
10399.16 669
10400.13 658
10401.09 658
10402.05 710
10403.02 731
10403.98 682
10404.94 677
10405.90 685
10406.87 688
10407.83 677
10408.79 689
10409.76 779
10410.72 781
10411.68 730
10412.65 726
10413.61 759
10414.57 804
10415.54 811
10416.50 923
10417.47 982
10418.43 1110
10419.39 1059
10420.36 1127
10421.32 1041
10422.28 1036
10423.25 998
10424.21 878
10425.18 845
10426.14 814
10427.10 741
10428.07 732
10429.03 682
10430.00 725
10430.96 731
10431.93 657
10432.89 655
10433.85 717
10434.82 672
10435.78 623
10436.75 632
10437.71 711
10438.68 674
10439.64 601
10440.61 668
10441.57 662
10442.54 590
10443.50 627
10444.47 645
10445.43 611
10446.40 639
10447.36 656
10448.33 621
10449.29 603
10450.26 637
10451.22 667
10452.19 615
10453.15 605
10454.12 638
10455.08 728
10456.05 668
10457.01 648
10457.98 701
10458.95 673
10459.91 645
10460.88 614
10461.84 602
10462.81 642
10463.77 637
10464.74 602
10465.71 593
10466.67 584
10467.64 605
10468.60 629
10469.57 652
10470.54 590
10471.50 621
10472.47 659
10473.44 656
10474.40 645
10475.37 643
10476.33 644
10477.30 621
10478.27 585
10479.23 564
10480.20 627
10481.17 664
10482.13 620
10483.10 573
10484.07 595
10485.03 592
10486.00 563
10486.97 634
10487.93 627
10488.90 607
10489.87 622
10490.84 587
10491.80 600
10492.77 589
10493.74 591
10494.70 624
10495.67 671
10496.64 707
10497.61 703
10498.57 703
10499.54 691
10500.51 622
10501.48 640
10502.44 602
10503.41 620
10504.38 599
10505.35 632
10506.31 656
10507.28 642
10508.25 672
10509.22 694
10510.19 606
10511.15 654
10512.12 577
10513.09 683
10514.06 676
10515.03 673
10516.00 567
10516.96 621
10517.93 609
10518.90 603
10519.87 596
10520.84 597
10521.81 630
10522.77 613
10523.74 640
10524.71 551
10525.68 569
10526.65 582
10527.62 611
10528.59 580
10529.56 560
10530.52 602
10531.49 608
10532.46 623
10533.43 611
10534.40 561
10535.37 611
10536.34 571
10537.31 659
10538.28 625
10539.25 590
10540.22 616
10541.18 657
10542.15 593
10543.12 587
10544.09 602
10545.06 580
10546.03 602
10547.00 643
10547.97 583
10548.94 558
10549.91 593
10550.88 540
10551.85 561
10552.82 554
10553.79 583
10554.76 564
10555.73 558
10556.70 599
10557.67 612
10558.64 592
10559.61 662
10560.58 604
10561.55 565
10562.52 637
10563.49 678
10564.46 625
10565.43 572
10566.40 623
10567.38 601
10568.35 593
10569.32 562
10570.29 591
10571.26 577
10572.23 579
10573.20 588
10574.17 562
10575.14 502
10576.11 582
10577.08 620
10578.06 573
10579.03 605
10580.00 599
10580.97 561
10581.94 564
10582.91 585
10583.88 630
10584.85 569
10585.83 595
10586.80 598
10587.77 572
10588.74 557
10589.71 540
10590.68 575
10591.66 542
10592.63 581
10593.60 577
10594.57 539
10595.54 580
10596.51 555
10597.49 571
10598.46 520
10599.43 602
10600.40 593
10601.37 530
10602.35 522
10603.32 590
10604.29 568
10605.26 546
10606.24 551
10607.21 547
10608.18 548
10609.15 486
10610.13 558
10611.10 548
10612.07 527
10613.04 548
10614.02 517
10614.99 576
10615.96 549
10616.94 534
10617.91 507
10618.88 543
10619.85 522
10620.83 552
10621.80 539
10622.77 536
10623.75 533
10624.72 604
10625.69 541
10626.67 497
10627.64 543
10628.61 623
10629.59 534
10630.56 514
10631.53 569
10632.51 625
10633.48 490
10634.46 537
10635.43 597
10636.40 544
10637.38 557
10638.35 581
10639.32 569
10640.30 563
10641.27 571
10642.25 539
10643.22 554
10644.19 590
10645.17 545
10646.14 547
10647.12 520
10648.09 564
10649.07 529
10650.04 538
10651.01 488
10651.99 536
10652.96 592
10653.94 578
10654.91 599
10655.89 511
10656.86 487
10657.84 512
10658.81 560
10659.79 583
10660.76 536
10661.74 504
10662.71 576
10663.69 550
10664.66 491
10665.64 528
10666.61 509
10667.59 564
10668.56 548
10669.54 449
10670.51 496
10671.49 487
10672.46 558
10673.44 485
10674.42 510
10675.39 534
10676.37 551
10677.34 538
10678.32 572
10679.29 537
10680.27 523
10681.25 545
10682.22 524
10683.20 556
10684.17 564
10685.15 555
10686.12 573
10687.10 567
10688.08 552
10689.05 485
10690.03 515
10691.01 488
10691.98 479
10692.96 510
10693.94 539
10694.91 521
10695.89 483
10696.86 539
10697.84 530
10698.82 519
10699.79 519
10700.77 459
10701.75 423
10702.72 501
10703.70 486
10704.68 453
10705.66 433
10706.63 522
10707.61 458
10708.59 498
10709.56 506
10710.54 490
10711.52 527
10712.50 525
10713.47 525
10714.45 489
10715.43 488
10716.41 490
10717.38 482
10718.36 442
10719.34 445
10720.32 436
10721.29 520
10722.27 488
10723.25 449
10724.23 509
10725.20 513
10726.18 512
10727.16 547
10728.14 502
10729.12 467
10730.09 471
10731.07 515
10732.05 540
10733.03 524
10734.01 453
10734.99 452
10735.96 455
10736.94 429
10737.92 485
10738.90 483
10739.88 486
10740.86 475
10741.83 515
10742.81 511
10743.79 530
10744.77 542
10745.75 483
10746.73 454
10747.71 521
10748.69 513
10749.67 520
10750.64 548
10751.62 478
10752.60 489
10753.58 486
10754.56 522
10755.54 530
10756.52 508
10757.50 532
10758.48 508
10759.46 577
10760.44 468
10761.42 448
10762.40 497
10763.38 500
10764.35 482
10765.33 476
10766.31 461
10767.29 489
10768.27 504
10769.25 573
10770.23 523
10771.21 532
10772.19 505
10773.17 519
10774.15 477
10775.13 535
10776.11 524
10777.09 519
10778.07 498
10779.05 486
10780.04 533
10781.02 515
10782.00 482
10782.98 456
10783.96 468
10784.94 472
10785.92 494
10786.90 506
10787.88 521
10788.86 498
10789.84 451
10790.82 482
10791.80 512
10792.78 469
10793.77 496
10794.75 489
10795.73 472
10796.71 492
10797.69 522
10798.67 501
10799.65 465
10800.63 440
10801.61 475
10802.60 484
10803.58 512
10804.56 527
10805.54 511
10806.52 519
10807.50 478
10808.49 489
10809.47 524
10810.45 486
10811.43 508
10812.41 554
10813.39 483
10814.38 460
10815.36 495
10816.34 523
10817.32 525
10818.30 514
10819.29 511
10820.27 542
10821.25 492
10822.23 504
10823.22 469
10824.20 497
10825.18 510
10826.16 493
10827.15 488
10828.13 491
10829.11 493
10830.09 497
10831.08 517
10832.06 528
10833.04 469
10834.02 478
10835.01 457
10835.99 473
10836.97 431
10837.96 482
10838.94 517
10839.92 516
10840.90 511
10841.89 452
10842.87 495
10843.85 515
10844.84 504
10845.82 510
10846.80 537
10847.79 565
10848.77 503
10849.76 491
10850.74 497
10851.72 504
10852.71 519
10853.69 516
10854.67 525
10855.66 503
10856.64 520
10857.62 508
10858.61 529
10859.59 516
10860.58 509
10861.56 530
10862.55 503
10863.53 481
10864.51 520
10865.50 474
10866.48 500
10867.47 526
10868.45 549
10869.44 540
10870.42 514
10871.40 547
10872.39 526
10873.37 552
10874.36 469
10875.34 513
10876.33 544
10877.31 495
10878.30 501
10879.28 547
10880.27 571
10881.25 552
10882.24 564
10883.22 538
10884.21 543
10885.19 545
10886.18 566
10887.16 578
10888.15 551
10889.13 592
10890.12 596
10891.10 539
10892.09 543
10893.07 519
10894.06 542
10895.05 564
10896.03 559
10897.02 516
10898.00 584
10898.99 548
10899.97 574
10900.96 561
10901.95 563
10902.93 588
10903.92 547
10904.90 609
10905.89 568
10906.88 584
10907.86 599
10908.85 536
10909.84 537
10910.82 551
10911.81 558
10912.79 551
10913.78 573
10914.77 597
10915.75 555
10916.74 587
10917.73 582
10918.71 547
10919.70 483
10920.69 544
10921.67 544
10922.66 544
10923.65 614
10924.63 608
10925.62 586
10926.61 584
10927.60 574
10928.58 574
10929.57 553
10930.56 540
10931.54 563
10932.53 539
10933.52 555
10934.51 580
10935.49 551
10936.48 611
10937.47 547
10938.46 552
10939.44 623
10940.43 593
10941.42 549
10942.41 561
10943.39 598
10944.38 607
10945.37 580
10946.36 606
10947.35 651
10948.33 621
10949.32 626
10950.31 615
10951.30 583
10952.29 587
10953.28 606
10954.26 634
10955.25 672
10956.24 683
10957.23 633
10958.22 698
10959.21 683
10960.19 666
10961.18 664
10962.17 649
10963.16 630
10964.15 642
10965.14 593
10966.13 619
10967.11 626
10968.10 674
10969.09 616
10970.08 603
10971.07 657
10972.06 629
10973.05 627
10974.04 604
10975.03 639
10976.02 659
10977.01 611
10978.00 674
10978.98 678
10979.97 667
10980.96 617
10981.95 664
10982.94 661
10983.93 689
10984.92 658
10985.91 655
10986.90 650
10987.89 626
10988.88 569
10989.87 615
10990.86 626
10991.85 631
10992.84 575
10993.83 604
10994.82 667
10995.81 679
10996.80 735
10997.79 721
10998.78 753
10999.77 785
11000.76 769
11001.75 782
11002.74 789
11003.73 719
11004.72 690
11005.72 738
11006.71 631
11007.70 621
11008.69 597
11009.68 627
11010.67 607
11011.66 616
11012.65 625
11013.64 577
11014.63 657
11015.62 638
11016.61 610
11017.61 588
11018.60 609
11019.59 601
11020.58 609
11021.57 640
11022.56 600
11023.55 556
11024.55 574
11025.54 537
11026.53 499
11027.52 599
11028.51 543
11029.50 575
11030.49 537
11031.49 531
11032.48 581
11033.47 570
11034.46 571
11035.45 573
11036.45 555
11037.44 560
11038.43 532
11039.42 582
11040.41 568
11041.41 606
11042.40 604
11043.39 557
11044.38 524
11045.38 603
11046.37 518
11047.36 571
11048.35 620
11049.35 549
11050.34 585
11051.33 589
11052.32 532
11053.32 582
11054.31 529
11055.30 531
11056.30 481
11057.29 491
11058.28 532
11059.27 554
11060.27 528
11061.26 512
11062.25 563
11063.25 547
11064.24 527
11065.23 513
11066.23 564
11067.22 554
11068.21 552
11069.21 543
11070.20 573
11071.19 541
11072.19 526
11073.18 536
11074.17 569
11075.17 585
11076.16 582
11077.16 570
11078.15 553
11079.14 553
11080.14 524
11081.13 535
11082.13 576
11083.12 509
11084.11 493
11085.11 546
11086.10 545
11087.10 505
11088.09 499
11089.09 571
11090.08 503
11091.07 556
11092.07 543
11093.06 494
11094.06 542
11095.05 523
11096.05 520
11097.04 555
11098.04 559
11099.03 551
11100.03 522
11101.02 498
11102.02 491
11103.01 498
11104.01 548
11105.00 590
11106.00 569
11106.99 484
11107.99 527
11108.98 538
11109.98 579
11110.97 533
11111.97 596
11112.96 542
11113.96 535
11114.95 554
11115.95 550
11116.95 567
11117.94 545
11118.94 574
11119.93 551
11120.93 582
11121.92 571
11122.92 505
11123.92 537
11124.91 569
11125.91 567
11126.90 563
11127.90 591
11128.90 615
11129.89 601
11130.89 563
11131.89 531
11132.88 494
11133.88 517
11134.87 536
11135.87 539
11136.87 529
11137.86 541
11138.86 526
11139.86 592
11140.85 581
11141.85 557
11142.85 537
11143.84 616
11144.84 515
11145.84 539
11146.84 586
11147.83 588
11148.83 566
11149.83 535
11150.82 542
11151.82 517
11152.82 517
11153.82 554
11154.81 568
11155.81 546
11156.81 515
11157.80 520
11158.80 497
11159.80 414
11160.80 545
11161.79 549
11162.79 541
11163.79 497
11164.79 480
11165.79 502
11166.78 530
11167.78 536
11168.78 492
11169.78 488
11170.78 480
11171.77 542
11172.77 537
11173.77 452
11174.77 493
11175.77 498
11176.76 469
11177.76 549
11178.76 474
11179.76 483
11180.76 524
11181.76 513
11182.76 490
11183.75 509
11184.75 541
11185.75 474
11186.75 484
11187.75 527
11188.75 552
11189.75 539
11190.75 500
11191.74 477
11192.74 467
11193.74 476
11194.74 503
11195.74 505
11196.74 527
11197.74 470
11198.74 493
11199.74 501
11200.74 450
11201.74 518
11202.74 498
11203.74 486
11204.74 505
11205.73 508
11206.73 498
11207.73 500
11208.73 536
11209.73 519
11210.73 527
11211.73 507
11212.73 523
11213.73 457
11214.73 515
11215.73 483
11216.73 523
11217.73 568
11218.73 538
11219.73 499
11220.73 511
11221.73 538
11222.73 481
11223.74 491
11224.74 479
11225.74 485
11226.74 512
11227.74 534
11228.74 484
11229.74 473
11230.74 471
11231.74 455
11232.74 475
11233.74 516
11234.74 493
11235.74 516
11236.74 504
11237.75 517
11238.75 540
11239.75 552
11240.75 530
11241.75 531
11242.75 534
11243.75 524
11244.75 496
11245.76 486
11246.76 471
11247.76 514
11248.76 492
11249.76 507
11250.76 545
11251.76 484
11252.77 500
11253.77 507
11254.77 511
11255.77 511
11256.77 529
11257.78 542
11258.78 529
11259.78 518
11260.78 474
11261.78 540
11262.79 537
11263.79 531
11264.79 532
11265.79 487
11266.79 528
11267.80 532
11268.80 461
11269.80 494
11270.80 592
11271.81 541
11272.81 549
11273.81 569
11274.81 547
11275.82 567
11276.82 604
11277.82 613
11278.83 615
11279.83 580
11280.83 628
11281.83 658
11282.84 576
11283.84 593
11284.84 579
11285.85 618
11286.85 544
11287.85 525
11288.86 538
11289.86 498
11290.86 498
11291.87 549
11292.87 587
11293.87 549
11294.88 516
11295.88 471
11296.89 491
11297.89 507
11298.89 504
11299.90 552
11300.90 541
11301.90 544
11302.91 486
11303.91 463
11304.92 502
11305.92 543
11306.92 536
11307.93 512
11308.93 509
11309.94 528
11310.94 535
11311.95 545
11312.95 523
11313.95 540
11314.96 558
11315.96 556
11316.97 508
11317.97 466
11318.98 470
11319.98 526
11320.99 510
11321.99 478
11323.00 526
11324.00 558
11325.01 450
11326.01 477
11327.02 467
11328.02 471
11329.03 450
11330.03 428
11331.04 505
11332.04 517
11333.05 487
11334.05 486
11335.06 506
11336.06 475
11337.07 489
11338.07 447
11339.08 427
11340.09 453
11341.09 443
11342.10 488
11343.10 517
11344.11 515
11345.11 461
11346.12 431
11347.13 493
11348.13 455
11349.14 424
11350.14 468
11351.15 497
11352.16 514
11353.16 512
11354.17 441
11355.17 478
11356.18 542
11357.19 539
11358.19 512
11359.20 498
11360.21 474
11361.21 448
11362.22 472
11363.23 436
11364.23 444
11365.24 496
11366.25 481
11367.25 453
11368.26 458
11369.27 472
11370.27 528
11371.28 472
11372.29 473
11373.29 496
11374.30 534
11375.31 450
11376.32 477
11377.32 500
11378.33 521
11379.34 466
11380.35 508
11381.35 492
11382.36 476
11383.37 489
11384.38 516
11385.38 510
11386.39 454
11387.40 471
11388.41 449
11389.41 519
11390.42 492
11391.43 504
11392.44 476
11393.45 485
11394.45 527
11395.46 461
11396.47 495
11397.48 502
11398.49 471
11399.49 452
11400.50 484
11401.51 464
11402.52 448
11403.53 455
11404.54 455
11405.54 456
11406.55 454
11407.56 461
11408.57 495
11409.58 512
11410.59 466
11411.60 439
11412.61 431
11413.61 512
11414.62 479
11415.63 479
11416.64 480
11417.65 463
11418.66 442
11419.67 452
11420.68 442
11421.69 472
11422.70 518
11423.71 454
11424.71 474
11425.72 510
11426.73 524
11427.74 459
11428.75 462
11429.76 484
11430.77 553
11431.78 436
11432.79 443
11433.80 508
11434.81 484
11435.82 551
11436.83 510
11437.84 513
11438.85 438
11439.86 492
11440.87 499
11441.88 534
11442.89 475
11443.90 475
11444.91 483
11445.92 537
11446.93 554
11447.94 506
11448.95 506
11449.96 533
11450.97 522
11451.98 473
11452.99 450
11454.01 485
11455.02 504
11456.03 489
11457.04 486
11458.05 503
11459.06 525
11460.07 495
11461.08 501
11462.09 484
11463.10 527
11464.11 496
11465.13 495
11466.14 511
11467.15 512
11468.16 552
11469.17 486
11470.18 532
11471.19 523
11472.20 530
11473.22 533
11474.23 538
11475.24 584
11476.25 510
11477.26 492
11478.27 536
11479.29 554
11480.30 507
11481.31 509
11482.32 486
11483.33 513
11484.35 533
11485.36 487
11486.37 511
11487.38 586
11488.39 515
11489.41 536
11490.42 548
11491.43 538
11492.44 585
11493.46 545
11494.47 495
11495.48 549
11496.49 552
11497.51 557
11498.52 509
11499.53 528
11500.54 590
11501.56 545
11502.57 535
11503.58 563
11504.59 551
11505.61 518
11506.62 565
11507.63 522
11508.65 555
11509.66 516
11510.67 581
11511.69 573
11512.70 534
11513.71 531
11514.73 569
11515.74 543
11516.75 597
11517.77 591
11518.78 520
11519.79 558
11520.81 591
11521.82 560
11522.83 570
11523.85 595
11524.86 591
11525.88 557
11526.89 624
11527.90 561
11528.92 581
11529.93 624
11530.95 610
11531.96 595
11532.97 642
11533.99 596
11535.00 590
11536.02 604
11537.03 599
11538.05 581
11539.06 621
11540.07 600
11541.09 619
11542.10 621
11543.12 621
11544.13 621
11545.15 643
11546.16 689
11547.18 642
11548.19 597
11549.21 653
11550.22 645
11551.24 623
11552.25 636
11553.27 614
11554.28 678
11555.30 606
11556.31 627
11557.33 705
11558.34 657
11559.36 656
11560.37 653
11561.39 649
11562.40 660
11563.42 747
11564.43 676
11565.45 634
11566.47 695
11567.48 703
11568.50 663
11569.51 669
11570.53 706
11571.54 674
11572.56 670
11573.58 618
11574.59 677
11575.61 681
11576.62 716
11577.64 796
11578.66 785
11579.67 712
11580.69 753
11581.70 773
11582.72 768
11583.74 779
11584.75 792
11585.77 786
11586.79 809
11587.80 815
11588.82 833
11589.84 849
11590.85 899
11591.87 849
11592.89 844
11593.90 897
11594.92 932
11595.94 911
11596.95 940
11597.97 993
11598.99 991
11600.01 1082
11601.02 1108
11602.04 1219
11603.06 1250
11604.07 1252
11605.09 1302
11606.11 1228
11607.13 1245
11608.14 1209
11609.16 1117
11610.18 1060
11611.20 1070
11612.21 1009
11613.23 993
11614.25 953
11615.27 970
11616.29 1016
11617.30 1038
11618.32 998
11619.34 1070
11620.36 1008
11621.38 1028
11622.39 1066
11623.41 1062
11624.43 1071
11625.45 1058
11626.47 1041
11627.48 1033
11628.50 1102
11629.52 1273
11630.54 1399
11631.56 1433
11632.58 1532
11633.59 1593
11634.61 1548
11635.63 1543
11636.65 1585
11637.67 1442
11638.69 1341
11639.71 1317
11640.73 1141
11641.75 1113
11642.76 1011
11643.78 905
11644.80 934
11645.82 942
11646.84 889
11647.86 925
11648.88 889
11649.90 857
11650.92 875
11651.94 913
11652.96 827
11653.98 855
11655.00 816
11656.01 865
11657.03 814
11658.05 765
11659.07 754
11660.09 792
11661.11 768
11662.13 768
11663.15 744
11664.17 756
11665.19 766
11666.21 735
11667.23 747
11668.25 767
11669.27 797
11670.29 810
11671.31 793
11672.33 815
11673.35 803
11674.37 805
11675.39 832
11676.42 810
11677.44 765
11678.46 807
11679.48 809
11680.50 749
11681.52 748
11682.54 710
11683.56 663
11684.58 669
11685.60 741
11686.62 760
11687.64 717
11688.66 695
11689.69 752
11690.71 723
11691.73 672
11692.75 702
11693.77 702
11694.79 701
11695.81 705
11696.83 773
11697.85 699
11698.88 717
11699.90 713
11700.92 749
11701.94 740
11702.96 720
11703.98 707
11705.01 724
11706.03 720
11707.05 718
11708.07 715
11709.09 739
11710.12 746
11711.14 781
11712.16 801
11713.18 740
11714.20 735
11715.23 752
11716.25 721
11717.27 685
11718.29 714
11719.31 757
11720.34 702
11721.36 665
11722.38 711
11723.40 741
11724.43 717
11725.45 700
11726.47 696
11727.49 699
11728.52 692
11729.54 722
11730.56 745
11731.59 719
11732.61 665
11733.63 701
11734.65 642
11735.68 611
11736.70 616
11737.72 695
11738.75 649
11739.77 683
11740.79 657
11741.82 682
11742.84 678
11743.86 667
11744.89 660
11745.91 708
11746.93 605
11747.96 619
11748.98 622
11750.01 635
11751.03 630
11752.05 651
11753.08 610
11754.10 657
11755.12 671
11756.15 668
11757.17 582
11758.20 578
11759.22 513
11760.24 556
11761.27 646
11762.29 579
11763.32 601
11764.34 557
11765.37 563
11766.39 567
11767.41 517
11768.44 554
11769.46 598
11770.49 546
11771.51 583
11772.54 559
11773.56 550
11774.59 539
11775.61 573
11776.64 559
11777.66 587
11778.69 528
11779.71 538
11780.74 551
11781.76 569
11782.79 536
11783.81 527
11784.84 552
11785.86 539
11786.89 528
11787.91 539
11788.94 540
11789.96 575
11790.99 520
11792.01 541
11793.04 554
11794.07 537
11795.09 538
11796.12 510
11797.14 556
11798.17 562
11799.19 513
11800.22 562
11801.25 520
11802.27 446
11803.30 510
11804.32 517
11805.35 542
11806.38 487
11807.40 520
11808.43 544
11809.45 550
11810.48 511
11811.51 551
11812.53 554
11813.56 565
11814.59 497
11815.61 456
11816.64 500
11817.67 531
11818.69 515
11819.72 511
11820.75 499
11821.77 497
11822.80 526
11823.83 572
11824.85 556
11825.88 562
11826.91 528
11827.94 569
11828.96 587
11829.99 541
11831.02 538
11832.04 497
11833.07 532
11834.10 543
11835.13 512
11836.15 519
11837.18 438
11838.21 493
11839.24 511
11840.26 480
11841.29 485
11842.32 475
11843.35 538
11844.37 516
11845.40 459
11846.43 449
11847.46 449
11848.49 473
11849.51 481
11850.54 431
11851.57 482
11852.60 473
11853.63 447
11854.65 468
11855.68 455
11856.71 493
11857.74 499
11858.77 498
11859.80 509
11860.83 493
11861.85 492
11862.88 467
11863.91 438
11864.94 443
11865.97 473
11867.00 486
11868.03 462
11869.05 469
11870.08 503
11871.11 506
11872.14 491
11873.17 495
11874.20 500
11875.23 438
11876.26 460
11877.29 510
11878.32 472
11879.35 455
11880.38 456
11881.40 418
11882.43 436
11883.46 472
11884.49 493
11885.52 439
11886.55 507
11887.58 464
11888.61 466
11889.64 435
11890.67 475
11891.70 468
11892.73 433
11893.76 469
11894.79 438
11895.82 440
11896.85 465
11897.88 487
11898.91 494
11899.94 451
11900.97 475
11902.00 500
11903.03 471
11904.06 443
11905.09 472
11906.12 535
11907.15 495
11908.18 477
11909.22 490
11910.25 465
11911.28 437
11912.31 457
11913.34 506
11914.37 461
11915.40 469
11916.43 474
11917.46 458
11918.49 464
11919.52 422
11920.55 448
11921.59 452
11922.62 473
11923.65 437
11924.68 461
11925.71 463
11926.74 481
11927.77 486
11928.81 497
11929.84 483
11930.87 471
11931.90 499
11932.93 493
11933.96 484
11935.00 514
11936.03 471
11937.06 501
11938.09 482
11939.12 472
11940.15 503
11941.19 506
11942.22 471
11943.25 470
11944.28 445
11945.31 491
11946.35 467
11947.38 446
11948.41 430
11949.44 424
11950.48 403
11951.51 435
11952.54 430
11953.57 437
11954.61 470
11955.64 440
11956.67 469
11957.70 417
11958.74 450
11959.77 419
11960.80 394
11961.84 456
11962.87 455
11963.90 441
11964.93 405
11965.97 483
11967.00 494
11968.03 495
11969.07 425
11970.10 421
11971.13 466
11972.17 476
11973.20 418
11974.23 389
11975.27 460
11976.30 433
11977.33 444
11978.37 422
11979.40 447
11980.44 479
11981.47 433
11982.50 379
11983.54 437
11984.57 446
11985.60 450
11986.64 440
11987.67 371
11988.71 421
11989.74 434
11990.77 450
11991.81 415
11992.84 397
11993.88 447
11994.91 453
11995.95 414
11996.98 391
11998.02 503
11999.05 445
12000.08 459
12001.12 418
12002.15 421
12003.19 401
12004.22 413
12005.26 460
12006.29 394
12007.33 381
12008.36 448
12009.40 471
12010.43 422
12011.47 423
12012.50 464
12013.54 456
12014.57 433
12015.61 522
12016.64 493
12017.68 441
12018.71 480
12019.75 456
12020.78 402
12021.82 405
12022.86 445
12023.89 456
12024.93 453
12025.96 438
12027.00 453
12028.03 440
12029.07 407
12030.11 386
12031.14 452
12032.18 421
12033.21 395
12034.25 443
12035.29 429
12036.32 416
12037.36 432
12038.39 447
12039.43 439
12040.47 431
12041.50 456
12042.54 404
12043.58 439
12044.61 410
12045.65 418
12046.69 396
12047.72 393
12048.76 414
12049.80 446
12050.83 415
12051.87 408
12052.91 465
12053.94 455
12054.98 428
12056.02 430
12057.05 469
12058.09 430
12059.13 449
12060.16 438
12061.20 387
12062.24 412
12063.28 416
12064.31 438
12065.35 427
12066.39 433
12067.43 426
12068.46 368
12069.50 440
12070.54 397
12071.58 422
12072.61 452
12073.65 439
12074.69 443
12075.73 483
12076.76 443
12077.80 444
12078.84 424
12079.88 464
12080.92 449
12081.95 445
12082.99 440
12084.03 427
12085.07 447
12086.11 429
12087.15 393
12088.18 439
12089.22 433
12090.26 444
12091.30 467
12092.34 459
12093.38 415
12094.42 390
12095.45 414
12096.49 404
12097.53 411
12098.57 398
12099.61 500
12100.65 461
12101.69 480
12102.73 461
12103.76 419
12104.80 447
12105.84 455
12106.88 439
12107.92 422
12108.96 440
12110.00 465
12111.04 428
12112.08 425
12113.12 382
12114.16 391
12115.20 427
12116.24 437
12117.28 396
12118.32 377
12119.36 413
12120.40 399
12121.44 410
12122.47 445
12123.51 427
12124.55 409
12125.59 366
12126.63 440
12127.67 388
12128.71 422
12129.76 454
12130.80 383
12131.84 381
12132.88 379
12133.92 410
12134.96 412
12136.00 443
12137.04 404
12138.08 355
12139.12 393
12140.16 419
12141.20 362
12142.24 395
12143.28 411
12144.32 397
12145.36 374
12146.40 348
12147.44 417
12148.49 405
12149.53 363
12150.57 382
12151.61 387
12152.65 387
12153.69 389
12154.73 397
12155.77 393
12156.81 392
12157.86 395
12158.90 414
12159.94 387
12160.98 339
12162.02 389
12163.06 389
12164.10 398
12165.15 359
12166.19 359
12167.23 401
12168.27 387
12169.31 357
12170.36 380
12171.40 357
12172.44 390
12173.48 375
12174.52 381
12175.57 376
12176.61 403
12177.65 412
12178.69 414
12179.73 369
12180.78 404
12181.82 396
12182.86 411
12183.90 369
12184.95 394
12185.99 359
12187.03 381
12188.07 365
12189.12 371
12190.16 364
12191.20 383
12192.25 370
12193.29 359
12194.33 376
12195.37 392
12196.42 391
12197.46 374
12198.50 391
12199.55 393
12200.59 391
12201.63 367
12202.68 387
12203.72 379
12204.76 407
12205.81 433
12206.85 414
12207.89 411
12208.94 373
12209.98 356
12211.02 376
12212.07 387
12213.11 385
12214.16 367
12215.20 390
12216.24 388
12217.29 350
12218.33 408
12219.37 434
12220.42 384
12221.46 372
12222.51 324
12223.55 349
12224.60 376
12225.64 382
12226.68 423
12227.73 394
12228.77 409
12229.82 419
12230.86 448
12231.91 407
12232.95 382
12234.00 388
12235.04 398
12236.08 392
12237.13 434
12238.17 382
12239.22 397
12240.26 407
12241.31 406
12242.35 380
12243.40 425
12244.44 440
12245.49 429
12246.53 407
12247.58 387
12248.62 402
12249.67 425
12250.72 392
12251.76 433
12252.81 442
12253.85 391
12254.90 369
12255.94 397
12256.99 427
12258.03 376
12259.08 404
12260.13 395
12261.17 371
12262.22 371
12263.26 377
12264.31 386
12265.35 393
12266.40 344
12267.45 345
12268.49 352
12269.54 350
12270.59 363
12271.63 340
12272.68 353
12273.72 358
12274.77 389
12275.82 407
12276.86 365
12277.91 337
12278.96 358
12280.00 341
12281.05 379
12282.10 405
12283.14 399
12284.19 337
12285.24 339
12286.28 344
12287.33 317
12288.38 374
12289.42 349
12290.47 373
12291.52 381
12292.57 387
12293.61 370
12294.66 353
12295.71 339
12296.75 324
12297.80 372
12298.85 410
12299.90 380
12300.94 358
12301.99 353
12303.04 409
12304.09 370
12305.13 341
12306.18 327
12307.23 335
12308.28 411
12309.33 404
12310.37 363
12311.42 380
12312.47 392
12313.52 384
12314.57 336
12315.61 393
12316.66 400
12317.71 357
12318.76 357
12319.81 345
12320.85 393
12321.90 421
12322.95 369
12324.00 343
12325.05 337
12326.10 354
12327.15 359
12328.19 354
12329.24 362
12330.29 380
12331.34 370
12332.39 361
12333.44 358
12334.49 353
12335.54 315
12336.59 315
12337.63 281
12338.68 341
12339.73 344
12340.78 369
12341.83 379
12342.88 364
12343.93 340
12344.98 302
12346.03 343
12347.08 356
12348.13 375
12349.18 330
12350.23 331
12351.28 358
12352.33 339
12353.38 327
12354.43 322
12355.48 321
12356.52 334
12357.57 386
12358.62 372
12359.67 309
12360.72 301
12361.77 343
12362.82 375
12363.88 372
12364.93 382
12365.98 381
12367.03 330
12368.08 390
12369.13 398
12370.18 331
12371.23 383
12372.28 383
12373.33 333
12374.38 385
12375.43 378
12376.48 382
12377.53 365
12378.58 340
12379.63 326
12380.68 328
12381.73 371
12382.79 364
12383.84 341
12384.89 371
12385.94 415
12386.99 395
12388.04 364
12389.09 351
12390.14 351
12391.20 337
12392.25 328
12393.30 368
12394.35 374
12395.40 357
12396.45 346
12397.50 352
12398.56 347
12399.61 337
12400.66 355
12401.71 381
12402.76 368
12403.81 363
12404.87 350
12405.92 362
12406.97 421
12408.02 389
12409.07 377
12410.13 359
12411.18 386
12412.23 359
12413.28 370
12414.34 342
12415.39 327
12416.44 368
12417.49 326
12418.55 365
12419.60 380
12420.65 358
12421.70 350
12422.76 340
12423.81 391
12424.86 387
12425.91 368
12426.97 366
12428.02 329
12429.07 364
12430.13 372
12431.18 379
12432.23 351
12433.29 343
12434.34 364
12435.39 362
12436.44 368
12437.50 364
12438.55 375
12439.61 376
12440.66 380
12441.71 379
12442.77 374
12443.82 370
12444.87 343
12445.93 359
12446.98 316
12448.03 376
12449.09 363
12450.14 390
12451.20 403
12452.25 370
12453.30 322
12454.36 330
12455.41 364
12456.47 380
12457.52 393
12458.57 354
12459.63 323
12460.68 353
12461.74 356
12462.79 437
12463.85 422
12464.90 407
12465.95 372
12467.01 364
12468.06 380
12469.12 388
12470.17 366
12471.23 375
12472.28 361
12473.34 418
12474.39 390
12475.45 384
12476.50 418
12477.56 428
12478.61 417
12479.67 394
12480.72 383
12481.78 413
12482.83 394
12483.89 376
12484.94 422
12486.00 389
12487.05 417
12488.11 448
12489.17 479
12490.22 476
12491.28 427
12492.33 442
12493.39 529
12494.44 586
12495.50 557
12496.55 567
12497.61 570
12498.67 605
12499.72 617
12500.78 520
12501.83 521
12502.89 517
12503.95 529
12505.00 479
12506.06 490
12507.12 456
12508.17 452
12509.23 425
12510.28 425
12511.34 394
12512.40 418
12513.45 443
12514.51 402
12515.57 378
12516.62 406
12517.68 389
12518.74 369
12519.79 357
12520.85 379
12521.91 402
12522.96 385
12524.02 401
12525.08 374
12526.14 385
12527.19 377
12528.25 406
12529.31 376
12530.36 385
12531.42 420
12532.48 387
12533.54 398
12534.59 409
12535.65 407
12536.71 414
12537.77 421
12538.82 402
12539.88 402
12540.94 432
12542.00 419
12543.05 389
12544.11 357
12545.17 357
12546.23 355
12547.29 422
12548.34 380
12549.40 364
12550.46 387
12551.52 390
12552.58 398
12553.64 403
12554.69 400
12555.75 365
12556.81 424
12557.87 461
12558.93 370
12559.99 400
12561.04 407
12562.10 394
12563.16 387
12564.22 400
12565.28 395
12566.34 446
12567.40 470
12568.45 448
12569.51 435
12570.57 451
12571.63 464
12572.69 480
12573.75 457
12574.81 520
12575.87 534
12576.93 484
12577.99 497
12579.05 485
12580.11 457
12581.16 455
12582.22 498
12583.28 477
12584.34 419
12585.40 409
12586.46 413
12587.52 439
12588.58 394
12589.64 395
12590.70 407
12591.76 403
12592.82 443
12593.88 355
12594.94 396
12596.00 410
12597.06 363
12598.12 392
12599.18 375
12600.24 365
12601.30 412
12602.36 359
12603.42 334
12604.48 343
12605.54 361
12606.60 377
12607.66 380
12608.72 333
12609.79 344
12610.85 335
12611.91 354
12612.97 367
12614.03 354
12615.09 380
12616.15 374
12617.21 378
12618.27 389
12619.33 373
12620.39 336
12621.45 342
12622.52 343
12623.58 365
12624.64 371
12625.70 377
12626.76 384
12627.82 357
12628.88 374
12629.95 337
12631.01 362
12632.07 367
12633.13 358
12634.19 340
12635.25 363
12636.31 384
12637.38 338
12638.44 361
12639.50 339
12640.56 331
12641.62 336
12642.69 367
12643.75 395
12644.81 387
12645.87 358
12646.93 334
12648.00 340
12649.06 338
12650.12 363
12651.18 364
12652.25 407
12653.31 406
12654.37 376
12655.43 381
12656.50 391
12657.56 371
12658.62 356
12659.68 366
12660.75 339
12661.81 383
12662.87 359
12663.94 368
12665.00 340
12666.06 335
12667.12 381
12668.19 342
12669.25 342
12670.31 363
12671.38 355
12672.44 333
12673.50 350
12674.57 309
12675.63 340
12676.69 357
12677.76 359
12678.82 330
12679.88 321
12680.95 336
12682.01 325
12683.07 347
12684.14 370
12685.20 344
12686.27 349
12687.33 381
12688.39 350
12689.46 337
12690.52 377
12691.59 332
12692.65 323
12693.71 424
12694.78 388
12695.84 318
12696.91 285
12697.97 334
12699.04 349
12700.10 363
12701.16 350
12702.23 342
12703.29 320
12704.36 296
12705.42 334
12706.49 357
12707.55 318
12708.62 323
12709.68 366
12710.75 384
12711.81 335
12712.88 320
12713.94 287
12715.01 300
12716.07 326
12717.14 334
12718.20 327
12719.27 318
12720.33 345
12721.40 298
12722.46 299
12723.53 280
12724.59 302
12725.66 313
12726.72 263
12727.79 287
12728.86 363
12729.92 358
12730.99 350
12732.05 358
12733.12 298
12734.18 327
12735.25 323
12736.32 332
12737.38 353
12738.45 294
12739.51 271
12740.58 326
12741.65 334
12742.71 281
12743.78 294
12744.85 299
12745.91 329
12746.98 308
12748.04 316
12749.11 311
12750.18 317
12751.24 322
12752.31 338
12753.38 299
12754.44 323
12755.51 348
12756.58 324
12757.64 341
12758.71 293
12759.78 264
12760.85 293
12761.91 327
12762.98 339
12764.05 302
12765.11 359
12766.18 318
12767.25 304
12768.32 293
12769.38 295
12770.45 325
12771.52 321
12772.58 308
12773.65 312
12774.72 318
12775.79 280
12776.86 266
12777.92 323
12778.99 303
12780.06 325
12781.13 295
12782.19 280
12783.26 284
12784.33 315
12785.40 314
12786.47 297
12787.53 290
12788.60 294
12789.67 320
12790.74 306
12791.81 301
12792.87 276
12793.94 316
12795.01 312
12796.08 278
12797.15 279
12798.22 327
12799.29 307
12800.35 299
12801.42 282
12802.49 311
12803.56 305
12804.63 267
12805.70 259
12806.77 298
12807.84 296
12808.90 287
12809.97 290
12811.04 261
12812.11 272
12813.18 323
12814.25 291
12815.32 305
12816.39 307
12817.46 296
12818.53 275
12819.60 300
12820.67 298
12821.74 294
12822.81 298
12823.88 265
12824.94 272
12826.01 269
12827.08 297
12828.15 301
12829.22 280
12830.29 277
12831.36 321
12832.43 349
12833.50 286
12834.57 267
12835.64 285
12836.71 238
12837.78 250
12838.85 260
12839.92 283
12840.99 320
12842.07 320
12843.14 267
12844.21 297
12845.28 326
12846.35 274
12847.42 272
12848.49 271
12849.56 273
12850.63 279
12851.70 264
12852.77 277
12853.84 280
12854.91 273
12855.98 302
12857.06 279
12858.13 292
12859.20 249
12860.27 290
12861.34 311
12862.41 306
12863.48 266
12864.55 254
12865.62 294
12866.70 293
12867.77 248
12868.84 260
12869.91 264
12870.98 244
12872.05 303
12873.13 320
12874.20 286
12875.27 321
12876.34 291
12877.41 278
12878.48 260
12879.56 270
12880.63 264
12881.70 264
12882.77 274
12883.84 274
12884.92 289
12885.99 265
12887.06 282
12888.13 270
12889.21 278
12890.28 243
12891.35 276
12892.42 285
12893.50 314
12894.57 276
12895.64 293
12896.71 282
12897.79 267
12898.86 290
12899.93 268
12901.00 307
12902.08 275
12903.15 273
12904.22 284
12905.30 260
12906.37 270
12907.44 257
12908.52 265
12909.59 254
12910.66 291
12911.73 286
12912.81 298
12913.88 249
12914.96 250
12916.03 288
12917.10 280
12918.18 269
12919.25 272
12920.32 294
12921.40 271
12922.47 272
12923.54 270
12924.62 258
12925.69 259
12926.77 255
12927.84 261
12928.91 259
12929.99 310
12931.06 300
12932.14 270
12933.21 276
12934.28 267
12935.36 276
12936.43 318
12937.51 334
12938.58 283
12939.66 276
12940.73 293
12941.80 276
12942.88 297
12943.95 270
12945.03 258
12946.10 320
12947.18 282
12948.25 279
12949.33 266
12950.40 266
12951.48 285
12952.55 294
12953.63 324
12954.70 283
12955.78 232
12956.85 239
12957.93 259
12959.00 291
12960.08 267
12961.15 254
12962.23 278
12963.30 264
12964.38 263
12965.46 278
12966.53 266
12967.61 293
12968.68 288
12969.76 283
12970.83 271
12971.91 311
12972.99 270
12974.06 239
12975.14 272
12976.21 286
12977.29 297
12978.37 306
12979.44 284
12980.52 303
12981.59 242
12982.67 265
12983.75 240
12984.82 267
12985.90 247
12986.98 260
12988.05 271
12989.13 269
12990.20 282
12991.28 274
12992.36 293
12993.43 297
12994.51 267
12995.59 244
12996.67 283
12997.74 286
12998.82 286
12999.90 303
13000.97 266
13002.05 283
13003.13 300
13004.20 289
13005.28 286
13006.36 263
13007.44 304
13008.51 330
13009.59 309
13010.67 297
13011.75 250
13012.82 271
13013.90 308
13014.98 297
13016.06 312
13017.13 290
13018.21 295
13019.29 302
13020.37 291
13021.44 284
13022.52 270
13023.60 259
13024.68 302
13025.76 317
13026.83 297
13027.91 299
13028.99 252
13030.07 304
13031.15 313
13032.23 281
13033.30 304
13034.38 297
13035.46 298
13036.54 291
13037.62 281
13038.70 267
13039.77 275
13040.85 272
13041.93 299
13043.01 260
13044.09 281
13045.17 285
13046.25 267
13047.33 246
13048.40 303
13049.48 290
13050.56 305
13051.64 282
13052.72 268
13053.80 252
13054.88 284
13055.96 269
13057.04 252
13058.12 294
13059.20 275
13060.28 288
13061.36 208
13062.44 255
13063.51 250
13064.59 282
13065.67 258
13066.75 259
13067.83 285
13068.91 277
13069.99 282
13071.07 289
13072.15 287
13073.23 293
13074.31 244
13075.39 227
13076.47 255
13077.55 262
13078.63 275
13079.71 250
13080.79 242
13081.87 241
13082.96 262
13084.04 279
13085.12 267
13086.20 274
13087.28 260
13088.36 301
13089.44 265
13090.52 253
13091.60 258
13092.68 254
13093.76 282
13094.84 292
13095.92 267
13097.00 257
13098.09 265
13099.17 273
13100.25 293
13101.33 277
13102.41 269
13103.49 322
13104.57 335
13105.65 288
13106.74 275
13107.82 287
13108.90 333
13109.98 285
13111.06 264
13112.14 261
13113.22 266
13114.31 277
13115.39 285
13116.47 289
13117.55 298
13118.63 328
13119.72 317
13120.80 275
13121.88 255
13122.96 268
13124.04 281
13125.13 298
13126.21 287
13127.29 311
13128.37 319
13129.45 289
13130.54 272
13131.62 275
13132.70 282
13133.78 260
13134.87 261
13135.95 251
13137.03 260
13138.11 275
13139.20 270
13140.28 270
13141.36 281
13142.45 287
13143.53 258
13144.61 222
13145.69 242
13146.78 282
13147.86 292
13148.94 274
13150.03 240
13151.11 290
13152.19 325
13153.28 261
13154.36 295
13155.44 246
13156.53 261
13157.61 257
13158.69 262
13159.78 256
13160.86 254
13161.94 264
13163.03 254
13164.11 251
13165.20 253
13166.28 250
13167.36 235
13168.45 280
13169.53 283
13170.62 264
13171.70 245
13172.78 264
13173.87 261
13174.95 272
13176.04 287
13177.12 242
13178.21 255
13179.29 251
13180.37 239
13181.46 291
13182.54 255
13183.63 282
13184.71 282
13185.80 275
13186.88 264
13187.97 268
13189.05 254
13190.14 257
13191.22 286
13192.31 286
13193.39 255
13194.48 258
13195.56 282
13196.65 300
13197.73 274
13198.82 295
13199.90 249
13200.99 284
13202.07 259
13203.16 249
13204.24 247
13205.33 277
13206.41 277
13207.50 259
13208.58 287
13209.67 303
13210.76 288
13211.84 257
13212.93 272
13214.01 290
13215.10 298
13216.19 272
13217.27 286
13218.36 294
13219.44 261
13220.53 245
13221.62 254
13222.70 256
13223.79 257
13224.87 254
13225.96 244
13227.05 238
13228.13 284
13229.22 289
13230.31 242
13231.39 254
13232.48 265
13233.57 287
13234.65 231
13235.74 301
13236.83 289
13237.91 224
13239.00 225
13240.09 244
13241.17 296
13242.26 308
13243.35 250
13244.43 233
13245.52 269
13246.61 266
13247.70 287
13248.78 297
13249.87 314
13250.96 274
13252.05 247
13253.13 263
13254.22 259
13255.31 254
13256.39 263
13257.48 269
13258.57 289
13259.66 292
13260.75 276
13261.83 254
13262.92 314
13264.01 295
13265.10 297
13266.19 283
13267.27 267
13268.36 258
13269.45 251
13270.54 243
13271.63 252
13272.71 301
13273.80 301
13274.89 272
13275.98 269
13277.07 251
13278.16 271
13279.24 321
13280.33 282
13281.42 256
13282.51 278
13283.60 291
13284.69 286
13285.78 282
13286.86 244
13287.95 264
13289.04 272
13290.13 318
13291.22 267
13292.31 290
13293.40 285
13294.49 237
13295.58 251
13296.67 282
13297.76 253
13298.84 261
13299.93 325
13301.02 279
13302.11 272
13303.20 277
13304.29 299
13305.38 288
13306.47 294
13307.56 261
13308.65 293
13309.74 278
13310.83 252
13311.92 252
13313.01 251
13314.10 233
13315.19 274
13316.28 291
13317.37 241
13318.46 231
13319.55 279
13320.64 255
13321.73 253
13322.82 256
13323.91 276
13325.00 300
13326.09 273
13327.18 301
13328.27 300
13329.36 283
13330.45 248
13331.54 258
13332.64 222
13333.73 250
13334.82 263
13335.91 211
13337.00 274
13338.09 272
13339.18 276
13340.27 278
13341.36 262
13342.45 250
13343.54 234
13344.64 297
13345.73 325
13346.82 299
13347.91 246
13349.00 252
13350.09 281
13351.18 239
13352.28 256
13353.37 251
13354.46 266
13355.55 263
13356.64 273
13357.73 280
13358.83 275
13359.92 267
13361.01 288
13362.10 296
13363.19 282
13364.29 241
13365.38 254
13366.47 242
13367.56 273
13368.65 240
13369.75 263
13370.84 253
13371.93 279
13373.02 250
13374.12 243
13375.21 255
13376.30 276
13377.39 262
13378.49 297
13379.58 238
13380.67 279
13381.76 314
13382.86 280
13383.95 241
13385.04 251
13386.13 262
13387.23 262
13388.32 307
13389.41 272
13390.51 292
13391.60 262
13392.69 238
13393.79 259
13394.88 272
13395.97 267
13397.07 237
13398.16 268
13399.25 267
13400.35 271
13401.44 263
13402.53 241
13403.63 224
13404.72 253
13405.81 292
13406.91 256
13408.00 283
13409.10 269
13410.19 242
13411.28 254
13412.38 269
13413.47 259
13414.57 263
13415.66 267
13416.75 259
13417.85 251
13418.94 286
13420.04 235
13421.13 247
13422.22 255
13423.32 262
13424.41 274
13425.51 260
13426.60 267
13427.70 268
13428.79 259
13429.89 207
13430.98 237
13432.08 255
13433.17 242
13434.27 260
13435.36 245
13436.46 262
13437.55 244
13438.65 256
13439.74 274
13440.84 260
13441.93 264
13443.03 262
13444.12 251
13445.22 271
13446.31 241
13447.41 249
13448.50 264
13449.60 240
13450.69 279
13451.79 258
13452.89 239
13453.98 236
13455.08 244
13456.17 241
13457.27 253
13458.36 260
13459.46 261
13460.56 242
13461.65 260
13462.75 290
13463.84 287
13464.94 295
13466.04 260
13467.13 259
13468.23 271
13469.32 244
13470.42 270
13471.52 244
13472.61 289
13473.71 280
13474.81 304
13475.90 298
13477.00 282
13478.10 302
13479.19 302
13480.29 296
13481.39 230
13482.48 234
13483.58 269
13484.68 282
13485.77 322
13486.87 309
13487.97 304
13489.07 278
13490.16 274
13491.26 246
13492.36 231
13493.45 267
13494.55 264
13495.65 298
13496.75 305
13497.84 279
13498.94 284
13500.04 294
13501.14 286
13502.23 304
13503.33 293
13504.43 263
13505.53 268
13506.63 271
13507.72 227
13508.82 278
13509.92 249
13511.02 273
13512.12 251
13513.21 238
13514.31 242
13515.41 274
13516.51 243
13517.61 249
13518.70 246
13519.80 266
13520.90 265
13522.00 246
13523.10 249
13524.20 237
13525.30 258
13526.39 250
13527.49 259
13528.59 227
13529.69 201
13530.79 218
13531.89 249
13532.99 282
13534.09 281
13535.18 240
13536.28 256
13537.38 272
13538.48 235
13539.58 255
13540.68 251
13541.78 246
13542.88 270
13543.98 283
13545.08 260
13546.18 255
13547.28 259
13548.38 243
13549.48 226
13550.57 224
13551.67 225
13552.77 247
13553.87 258
13554.97 256
13556.07 250
13557.17 255
13558.27 293
13559.37 259
13560.47 258
13561.57 248
13562.67 254
13563.77 273
13564.87 271
13565.97 299
13567.07 286
13568.17 253
13569.28 242
13570.38 269
13571.48 203
13572.58 222
13573.68 261
13574.78 245
13575.88 263
13576.98 274
13578.08 255
13579.18 260
13580.28 243
13581.38 248
13582.48 241
13583.58 232
13584.69 270
13585.79 264
13586.89 259
13587.99 281
13589.09 245
13590.19 268
13591.29 262
13592.39 299
13593.49 292
13594.60 267
13595.70 261
13596.80 235
13597.90 239
13599.00 254
13600.10 292
13601.21 275
13602.31 238
13603.41 221
13604.51 260
13605.61 262
13606.71 215
13607.82 242
13608.92 232
13610.02 236
13611.12 255
13612.22 251
13613.33 212
13614.43 253
13615.53 262
13616.63 244
13617.74 242
13618.84 241
13619.94 246
13621.04 214
13622.15 241
13623.25 231
13624.35 255
13625.45 275
13626.56 295
13627.66 246
13628.76 263
13629.86 286
13630.97 279
13632.07 221
13633.17 215
13634.28 259
13635.38 262
13636.48 257
13637.59 238
13638.69 240
13639.79 252
13640.90 243
13642.00 241
13643.10 286
13644.21 279
13645.31 240
13646.41 271
13647.52 259
13648.62 255
13649.72 251
13650.83 240
13651.93 244
13653.03 287
13654.14 243
13655.24 258
13656.35 268
13657.45 253
13658.55 239
13659.66 289
13660.76 248
13661.87 243
13662.97 276
13664.07 289
13665.18 294
13666.28 246
13667.39 253
13668.49 275
13669.60 288
13670.70 289
13671.81 271
13672.91 232
13674.01 255
13675.12 284
13676.22 244
13677.33 256
13678.43 220
13679.54 273
13680.64 271
13681.75 252
13682.85 260
13683.96 222
13685.06 251
13686.17 238
13687.27 270
13688.38 253
13689.48 305
13690.59 280
13691.69 218
13692.80 244
13693.91 276
13695.01 306
13696.12 253
13697.22 262
13698.33 293
13699.43 299
13700.54 280
13701.64 270
13702.75 208
13703.86 251
13704.96 287
13706.07 281
13707.17 265
13708.28 230
13709.39 249
13710.49 244
13711.60 268
13712.70 242
13713.81 231
13714.92 265
13716.02 307
13717.13 281
13718.24 263
13719.34 286
13720.45 263
13721.56 267
13722.66 228
13723.77 247
13724.88 272
13725.98 240
13727.09 281
13728.20 254
13729.30 266
13730.41 221
13731.52 266
13732.62 299
13733.73 274
13734.84 263
13735.94 251
13737.05 276
13738.16 295
13739.27 262
13740.37 301
13741.48 281
13742.59 283
13743.70 269
13744.80 310
13745.91 300
13747.02 274
13748.13 293
13749.23 288
13750.34 230
13751.45 250
13752.56 300
13753.67 281
13754.77 277
13755.88 314
13756.99 316
13758.10 282
13759.21 256
13760.31 261
13761.42 302
13762.53 302
13763.64 287
13764.75 300
13765.85 281
13766.96 319
13768.07 320
13769.18 295
13770.29 311
13771.40 299
13772.51 310
13773.61 323
13774.72 319
13775.83 319
13776.94 271
13778.05 320
13779.16 292
13780.27 261
13781.38 247
13782.48 270
13783.59 280
13784.70 280
13785.81 265
13786.92 246
13788.03 246
13789.14 266
13790.25 270
13791.36 307
13792.47 275
13793.58 287
13794.69 282
13795.80 276
13796.91 294
13798.02 290
13799.13 235
13800.24 271
13801.35 275
13802.45 230
13803.56 245
13804.67 250
13805.78 273
13806.89 276
13808.00 278
13809.11 266
13810.22 272
13811.34 252
13812.45 246
13813.56 290
13814.67 258
13815.78 255
13816.89 274
13818.00 267
13819.11 272
13820.22 290
13821.33 297
13822.44 267
13823.55 256
13824.66 256
13825.77 237
13826.88 267
13827.99 279
13829.10 277
13830.22 275
13831.33 250
13832.44 240
13833.55 237
13834.66 275
13835.77 277
13836.88 272
13837.99 261
13839.10 236
13840.22 239
13841.33 262
13842.44 254
13843.55 279
13844.66 280
13845.77 291
13846.88 281
13848.00 275
13849.11 258
13850.22 240
13851.33 239
13852.44 245
13853.56 262
13854.67 287
13855.78 240
13856.89 226
13858.00 240
13859.12 256
13860.23 283
13861.34 275
13862.45 286
13863.56 285
13864.68 268
13865.79 268
13866.90 224
13868.01 256
13869.13 254
13870.24 236
13871.35 250
13872.46 278
13873.58 249
13874.69 253
13875.80 242
13876.91 228
13878.03 256
13879.14 290
13880.25 245
13881.37 240
13882.48 265
13883.59 268
13884.71 299
13885.82 241
13886.93 236
13888.05 250
13889.16 213
13890.27 253
13891.39 244
13892.50 239
13893.61 246
13894.73 272
13895.84 256
13896.95 292
13898.07 266
13899.18 258
13900.29 272
13901.41 228
13902.52 237
13903.64 236
13904.75 249
13905.86 270
13906.98 248
13908.09 270
13909.21 286
13910.32 262
13911.43 241
13912.55 252
13913.66 220
13914.78 227
13915.89 256
13917.01 266
13918.12 223
13919.24 244
13920.35 207
13921.46 205
13922.58 253
13923.69 250
13924.81 268
13925.92 234
13927.04 246
13928.15 254
13929.27 255
13930.38 256
13931.50 247
13932.61 262
13933.73 277
13934.84 243
13935.96 260
13937.07 244
13938.19 264
13939.30 233
13940.42 213
13941.54 213
13942.65 219
13943.77 240
13944.88 284
13946.00 265
13947.11 264
13948.23 262
13949.34 248
13950.46 226
13951.58 219
13952.69 223
13953.81 251
13954.92 252
13956.04 255
13957.16 249
13958.27 241
13959.39 232
13960.50 241
13961.62 260
13962.74 241
13963.85 245
13964.97 288
13966.09 210
13967.20 249
13968.32 249
13969.44 249
13970.55 261
13971.67 251
13972.79 193
13973.90 232
13975.02 283
13976.14 269
13977.25 237
13978.37 209
13979.49 252
13980.60 232
13981.72 249
13982.84 236
13983.95 222
13985.07 220
13986.19 235
13987.31 261
13988.42 191
13989.54 211
13990.66 273
13991.78 252
13992.89 246
13994.01 220
13995.13 230
13996.25 245
13997.36 246
13998.48 241
13999.60 215
14000.72 223
14001.83 234
14002.95 243
14004.07 230
14005.19 240
14006.31 253
14007.42 284
14008.54 241
14009.66 244
14010.78 233
14011.90 250
14013.02 277
14014.13 221
14015.25 229
14016.37 235
14017.49 214
14018.61 279
14019.73 217
14020.84 250
14021.96 286
14023.08 250
14024.20 264
14025.32 233
14026.44 232
14027.56 244
14028.68 228
14029.80 225
14030.91 240
14032.03 250
14033.15 260
14034.27 238
14035.39 249
14036.51 221
14037.63 230
14038.75 254
14039.87 240
14040.99 257
14042.11 281
14043.23 254
14044.35 248
14045.47 211
14046.58 275
14047.70 283
14048.82 255
14049.94 250
14051.06 251
14052.18 257
14053.30 254
14054.42 287
14055.54 255
14056.66 267
14057.78 295
14058.90 284
14060.02 283
14061.14 254
14062.26 275
14063.38 233
14064.51 265
14065.63 285
14066.75 264
14067.87 271
14068.99 263
14070.11 265
14071.23 258
14072.35 263
14073.47 282
14074.59 285
14075.71 288
14076.83 257
14077.95 287
14079.07 300
14080.19 287
14081.32 319
14082.44 289
14083.56 269
14084.68 245
14085.80 252
14086.92 272
14088.04 278
14089.16 307
14090.29 255
14091.41 258
14092.53 273
14093.65 306
14094.77 330
14095.89 337
14097.01 301
14098.14 286
14099.26 301
14100.38 358
14101.50 311
14102.62 327
14103.75 278
14104.87 300
14105.99 255
14107.11 269
14108.23 239
14109.36 242
14110.48 263
14111.60 256
14112.72 236
14113.84 290
14114.97 288
14116.09 242
14117.21 250
14118.33 259
14119.46 221
14120.58 254
14121.70 256
14122.82 260
14123.95 253
14125.07 236
14126.19 240
14127.32 267
14128.44 238
14129.56 240
14130.68 248
14131.81 257
14132.93 261
14134.05 265
14135.18 270
14136.30 219
14137.42 242
14138.55 239
14139.67 251
14140.79 248
14141.92 236
14143.04 235
14144.16 254
14145.29 235
14146.41 253
14147.54 251
14148.66 279
14149.78 243
14150.91 268
14152.03 240
14153.15 239
14154.28 266
14155.40 277
14156.53 250
14157.65 219
14158.77 248
14159.90 262
14161.02 241
14162.15 231
14163.27 249
14164.40 274
14165.52 244
14166.64 289
14167.77 273
14168.89 230
14170.02 209
14171.14 235
14172.27 231
14173.39 225
14174.52 216
14175.64 208
14176.77 240
14177.89 204
14179.02 226
14180.14 235
14181.27 203
14182.39 230
14183.52 269
14184.64 256
14185.77 267
14186.89 269
14188.02 231
14189.14 234
14190.27 248
14191.39 226
14192.52 265
14193.64 247
14194.77 221
14195.90 250
14197.02 227
14198.15 288
14199.27 296
14200.40 245
14201.52 237
14202.65 229
14203.78 221
14204.90 221
14206.03 219
14207.15 218
14208.28 256
14209.41 254
14210.53 237
14211.66 231
14212.78 246
14213.91 225
14215.04 244
14216.16 241
14217.29 241
14218.42 227
14219.54 227
14220.67 211
14221.80 243
14222.92 229
14224.05 228
14225.18 227
14226.30 214
14227.43 227
14228.56 238
14229.68 248
14230.81 226
14231.94 228
14233.06 207
14234.19 209
14235.32 222
14236.45 241
14237.57 227
14238.70 239
14239.83 227
14240.96 212
14242.08 219
14243.21 219
14244.34 212
14245.47 210
14246.59 225
14247.72 216
14248.85 233
14249.98 231
14251.10 273
14252.23 241
14253.36 208
14254.49 215
14255.62 222
14256.74 249
14257.87 215
14259.00 231
14260.13 212
14261.26 204
14262.38 231
14263.51 219
14264.64 195
14265.77 176
14266.90 240
14268.03 229
14269.15 240
14270.28 237
14271.41 239
14272.54 240
14273.67 213
14274.80 242
14275.93 202
14277.06 218
14278.18 233
14279.31 231
14280.44 222
14281.57 239
14282.70 232
14283.83 220
14284.96 221
14286.09 237
14287.22 231
14288.35 223
14289.48 205
14290.60 203
14291.73 236
14292.86 221
14293.99 222
14295.12 222
14296.25 229
14297.38 228
14298.51 239
14299.64 242
14300.77 213
14301.90 219
14303.03 232
14304.16 237
14305.29 206
14306.42 221
14307.55 219
14308.68 190
14309.81 220
14310.94 219
14312.07 222
14313.20 214
14314.33 226
14315.46 241
14316.59 221
14317.72 207
14318.85 233
14319.98 227
14321.11 235
14322.24 210
14323.38 231
14324.51 214
14325.64 204
14326.77 209
14327.90 197
14329.03 246
14330.16 235
14331.29 231
14332.42 221
14333.55 239
14334.68 207
14335.82 204
14336.95 214
14338.08 222
14339.21 225
14340.34 260
14341.47 245
14342.60 263
14343.73 227
14344.87 221
14346.00 196
14347.13 196
14348.26 221
14349.39 211
14350.52 245
14351.66 190
14352.79 181
14353.92 220
14355.05 240
14356.18 241
14357.32 239
14358.45 226
14359.58 241
14360.71 180
14361.84 207
14362.98 223
14364.11 206
14365.24 207
14366.37 210
14367.51 213
14368.64 233
14369.77 239
14370.90 279
14372.04 195
14373.17 243
14374.30 241
14375.43 222
14376.57 228
14377.70 222
14378.83 188
14379.97 206
14381.10 250
14382.23 209
14383.36 210
14384.50 249
14385.63 221
14386.76 242
14387.90 241
14389.03 252
14390.16 204
14391.30 212
14392.43 193
14393.56 223
14394.70 193
14395.83 172
14396.96 209
14398.10 214
14399.23 211
14400.37 203
14401.50 232
14402.63 206
14403.77 191
14404.90 184
14406.03 205
14407.17 179
14408.30 193
14409.44 214
14410.57 213
14411.70 211
14412.84 210
14413.97 212
14415.11 197
14416.24 249
14417.38 220
14418.51 209
14419.64 223
14420.78 226
14421.91 231
14423.05 232
14424.18 216
14425.32 242
14426.45 225
14427.59 223
14428.72 216
14429.86 210
14430.99 228
14432.13 254
14433.26 272
14434.40 259
14435.53 209
14436.67 254
14437.80 222
14438.94 215
14440.07 232
14441.21 217
14442.34 218
14443.48 263
14444.61 236
14445.75 251
14446.89 255
14448.02 254
14449.16 209
14450.29 225
14451.43 279
14452.56 294
14453.70 262
14454.84 238
14455.97 241
14457.11 231
14458.24 236
14459.38 249
14460.52 276
14461.65 236
14462.79 259
14463.92 268
14465.06 218
14466.20 234
14467.33 254
14468.47 254
14469.61 247
14470.74 264
14471.88 253
14473.02 255
14474.15 291
14475.29 271
14476.43 259
14477.56 256
14478.70 289
14479.84 245
14480.97 254
14482.11 258
14483.25 229
14484.38 261
14485.52 250
14486.66 210
14487.79 235
14488.93 251
14490.07 219
14491.21 201
14492.34 221
14493.48 218
14494.62 266
14495.76 232
14496.89 209
14498.03 230
14499.17 238
14500.31 244
14501.44 247
14502.58 203
14503.72 250
14504.86 267
14506.00 229
14507.13 199
14508.27 214
14509.41 192
14510.55 219
14511.69 219
14512.82 212
14513.96 223
14515.10 217
14516.24 236
14517.38 208
14518.51 240
14519.65 210
14520.79 198
14521.93 220
14523.07 210
14524.21 205
14525.35 199
14526.48 212
14527.62 206
14528.76 205
14529.90 225
14531.04 224
14532.18 257
14533.32 214
14534.46 255
14535.60 220
14536.73 209
14537.87 228
14539.01 200
14540.15 174
14541.29 187
14542.43 182
14543.57 226
14544.71 226
14545.85 238
14546.99 223
14548.13 222
14549.27 240
14550.41 212
14551.55 217
14552.69 233
14553.83 206
14554.97 241
14556.11 228
14557.25 240
14558.39 238
14559.53 250
14560.67 241
14561.81 215
14562.95 237
14564.09 232
14565.23 247
14566.37 228
14567.51 241
14568.65 204
14569.79 220
14570.93 214
14572.07 237
14573.21 191
14574.35 201
14575.49 218
14576.63 213
14577.77 182
14578.91 202
14580.05 210
14581.19 213
14582.33 206
14583.48 206
14584.62 224
14585.76 192
14586.90 212
14588.04 251
14589.18 272
14590.32 261
14591.46 241
14592.60 225
14593.75 207
14594.89 221
14596.03 197
14597.17 215
14598.31 216
14599.45 258
14600.59 259
14601.74 261
14602.88 223
14604.02 235
14605.16 225
14606.30 246
14607.44 275
14608.59 255
14609.73 245
14610.87 241
14612.01 240
14613.15 280
14614.30 254
14615.44 251
14616.58 250
14617.72 275
14618.87 217
14620.01 222
14621.15 255
14622.29 277
14623.44 260
14624.58 233
14625.72 254
14626.86 259
14628.01 260
14629.15 263
14630.29 247
14631.43 236
14632.58 267
14633.72 277
14634.86 259
14636.01 256
14637.15 278
14638.29 261
14639.44 281
14640.58 263
14641.72 279
14642.86 265
14644.01 240
14645.15 271
14646.29 302
14647.44 229
14648.58 231
14649.73 243
14650.87 212
14652.01 253
14653.16 215
14654.30 227
14655.44 232
14656.59 232
14657.73 201
14658.87 221
14660.02 237
14661.16 245
14662.31 238
14663.45 238
14664.59 236
14665.74 204
14666.88 219
14668.03 221
14669.17 227
14670.32 260
14671.46 196
14672.60 211
14673.75 209
14674.89 213
14676.04 219
14677.18 244
14678.33 231
14679.47 232
14680.62 206
14681.76 203
14682.91 204
14684.05 207
14685.20 197
14686.34 235
14687.49 217
14688.63 207
14689.78 198
14690.92 215
14692.07 196
14693.21 224
14694.36 199
14695.50 175
14696.65 205
14697.79 225
14698.94 230
14700.08 210
14701.23 186
14702.38 188
14703.52 197
14704.67 236
14705.81 210
14706.96 215
14708.10 219
14709.25 220
14710.40 222
14711.54 190
14712.69 191
14713.83 181
14714.98 173
14716.13 207
14717.27 209
14718.42 199
14719.56 200
14720.71 211
14721.86 222
14723.00 188
14724.15 186
14725.30 202
14726.44 197
14727.59 225
14728.74 251
14729.88 217
14731.03 172
14732.18 181
14733.32 220
14734.47 208
14735.62 211
14736.76 181
14737.91 230
14739.06 207
14740.20 182
14741.35 194
14742.50 214
14743.65 229
14744.79 205
14745.94 199
14747.09 217
14748.23 227
14749.38 262
14750.53 222
14751.68 203
14752.82 192
14753.97 215
14755.12 238
14756.27 232
14757.42 208
14758.56 187
14759.71 227
14760.86 220
14762.01 229
14763.15 243
14764.30 235
14765.45 202
14766.60 229
14767.75 222
14768.90 238
14770.04 212
14771.19 201
14772.34 215
14773.49 212
14774.64 213
14775.79 242
14776.93 258
14778.08 241
14779.23 218
14780.38 194
14781.53 211
14782.68 224
14783.83 205
14784.97 234
14786.12 215
14787.27 201
14788.42 233
14789.57 237
14790.72 195
14791.87 194
14793.02 247
14794.17 245
14795.32 242
14796.46 257
14797.61 267
14798.76 263
14799.91 239
14801.06 210
14802.21 201
14803.36 224
14804.51 217
14805.66 226
14806.81 204
14807.96 215
14809.11 223
14810.26 200
14811.41 192
14812.56 182
14813.71 220
14814.86 203
14816.01 188
14817.16 239
14818.31 198
14819.46 231
14820.61 232
14821.76 220
14822.91 212
14824.06 216
14825.21 179
14826.36 182
14827.51 193
14828.66 187
14829.81 182
14830.96 195
14832.11 212
14833.26 198
14834.42 229
14835.57 184
14836.72 186
14837.87 207
14839.02 176
14840.17 178
14841.32 199
14842.47 187
14843.62 210
14844.77 193
14845.92 178
14847.08 199
14848.23 189
14849.38 158
14850.53 160
14851.68 166
14852.83 186
14853.98 198
14855.14 192
14856.29 216
14857.44 201
14858.59 177
14859.74 199
14860.89 200
14862.05 199
14863.20 165
14864.35 172
14865.50 186
14866.65 192
14867.81 204
14868.96 214
14870.11 207
14871.26 181
14872.41 176
14873.57 200
14874.72 180
14875.87 202
14877.02 191
14878.18 205
14879.33 194
14880.48 188
14881.63 202
14882.79 191
14883.94 225
14885.09 204
14886.24 228
14887.40 196
14888.55 191
14889.70 173
14890.86 179
14892.01 208
14893.16 181
14894.31 199
14895.47 171
14896.62 189
14897.77 186
14898.93 181
14900.08 178
14901.23 190
14902.39 212
14903.54 207
14904.69 207
14905.85 183
14907.00 184
14908.16 207
14909.31 166
14910.46 180
14911.62 190
14912.77 184
14913.92 179
14915.08 172
14916.23 175
14917.39 197
14918.54 194
14919.69 173
14920.85 176
14922.00 178
14923.16 188
14924.31 194
14925.46 199
14926.62 163
14927.77 170
14928.93 173
14930.08 172
14931.24 149
14932.39 218
14933.55 205
14934.70 177
14935.85 170
14937.01 152
14938.16 198
14939.32 168
14940.47 190
14941.63 182
14942.78 205
14943.94 179
14945.09 184
14946.25 183
14947.40 164
14948.56 200
14949.71 159
14950.87 182
14952.03 186
14953.18 180
14954.34 175
14955.49 213
14956.65 215
14957.80 159
14958.96 168
14960.11 226
14961.27 198
14962.42 178
14963.58 152
14964.74 172
14965.89 157
14967.05 162
14968.20 151
14969.36 149
14970.52 152
14971.67 170
14972.83 182
14973.98 174
14975.14 182
14976.30 170
14977.45 175
14978.61 208
14979.77 193
14980.92 189
14982.08 201
14983.24 180
14984.39 194
14985.55 183
14986.70 164
14987.86 170
14989.02 184
14990.18 174
14991.33 169
14992.49 169
14993.65 168
14994.80 158
14995.96 173
14997.12 182
14998.27 193
14999.43 171
15000.59 153
15001.75 177
15002.90 187
15004.06 189
15005.22 170
15006.37 158
15007.53 163
15008.69 177
15009.85 170
15011.00 148
15012.16 178
15013.32 194
15014.48 159
15015.64 166
15016.79 174
15017.95 188
15019.11 176
15020.27 222
15021.43 187
15022.58 167
15023.74 153
15024.90 148
15026.06 158
15027.22 182
15028.37 175
15029.53 192
15030.69 178
15031.85 168
15033.01 186
15034.17 178
15035.32 160
15036.48 160
15037.64 146
15038.80 161
15039.96 159
15041.12 142
15042.28 146
15043.44 153
15044.59 152
15045.75 150
15046.91 140
15048.07 151
15049.23 149
15050.39 143
15051.55 149
15052.71 157
15053.87 179
15055.03 171
15056.19 178
15057.35 172
15058.50 165
15059.66 169
15060.82 180
15061.98 174
15063.14 151
15064.30 172
15065.46 180
15066.62 166
15067.78 180
15068.94 173
15070.10 177
15071.26 192
15072.42 172
15073.58 163
15074.74 160
15075.90 185
15077.06 166
15078.22 162
15079.38 160
15080.54 164
15081.70 180
15082.86 161
15084.02 133
15085.18 134
15086.34 162
15087.50 149
15088.67 191
15089.83 172
15090.99 198
15092.15 159
15093.31 151
15094.47 154
15095.63 154
15096.79 141
15097.95 144
15099.11 157
15100.27 165
15101.43 169
15102.60 184
15103.76 171
15104.92 164
15106.08 169
15107.24 146
15108.40 165
15109.56 189
15110.72 167
15111.89 143
15113.05 136
15114.21 142
15115.37 174
15116.53 146
15117.69 150
15118.86 144
15120.02 166
15121.18 171
15122.34 157
15123.50 163
15124.67 139
15125.83 145
15126.99 157
15128.15 166
15129.31 139
15130.48 172
15131.64 161
15132.80 150
15133.96 130
15135.13 138
15136.29 147
15137.45 153
15138.61 131
15139.78 152
15140.94 144
15142.10 166
15143.26 186
15144.43 172
15145.59 188
15146.75 176
15147.91 168
15149.08 166
15150.24 160
15151.40 170
15152.57 142
15153.73 155
15154.89 164
15156.06 165
15157.22 145
15158.38 169
15159.55 144
15160.71 163
15161.87 145
15163.04 143
15164.20 172
15165.36 158
15166.53 152
15167.69 174
15168.85 147
15170.02 162
15171.18 154
15172.35 158
15173.51 142
15174.67 142
15175.84 142
15177.00 134
15178.17 138
15179.33 170
15180.49 153
15181.66 133
15182.82 155
15183.99 163
15185.15 162
15186.31 158
15187.48 153
15188.64 167
15189.81 178
15190.97 167
15192.14 175
15193.30 132
15194.47 151
15195.63 169
15196.80 164
15197.96 139
15199.13 119
15200.29 134
15201.46 168
15202.62 158
15203.79 168
15204.95 143
15206.12 159
15207.28 155
15208.45 167
15209.61 161
15210.78 157
15211.94 159
15213.11 144
15214.27 139
15215.44 127
15216.60 139
15217.77 148
15218.93 166
15220.10 172
15221.27 194
15222.43 161
15223.60 145
15224.76 141
15225.93 133
15227.10 159
15228.26 150
15229.43 144
15230.59 144
15231.76 147
15232.93 128
15234.09 153
15235.26 179
15236.42 169
15237.59 155
15238.76 126
15239.92 137
15241.09 158
15242.26 169
15243.42 156
15244.59 138
15245.76 142
15246.92 153
15248.09 163
15249.26 147
15250.42 143
15251.59 144
15252.76 165
15253.92 165
15255.09 149
15256.26 141
15257.43 172
15258.59 195
15259.76 169
15260.93 142
15262.09 118
15263.26 149
15264.43 166
15265.60 146
15266.76 156
15267.93 145
15269.10 161
15270.27 152
15271.43 134
15272.60 166
15273.77 225
15274.94 161
15276.10 144
15277.27 140
15278.44 153
15279.61 149
15280.78 164
15281.94 175
15283.11 165
15284.28 186
15285.45 203
15286.62 148
15287.79 164
15288.95 164
15290.12 175
15291.29 169
15292.46 143
15293.63 132
15294.80 142
15295.96 170
15297.13 150
15298.30 152
15299.47 156
15300.64 130
15301.81 133
15302.98 134
15304.15 115
15305.31 149
15306.48 177
15307.65 188
15308.82 154
15309.99 164
15311.16 190
15312.33 158
15313.50 154
15314.67 145
15315.84 150
15317.01 154
15318.18 159
15319.34 155
15320.51 159
15321.68 138
15322.85 169
15324.02 150
15325.19 112
15326.36 135
15327.53 155
15328.70 131
15329.87 125
15331.04 153
15332.21 150
15333.38 166
15334.55 149
15335.72 167
15336.89 163
15338.06 165
15339.23 169
15340.40 137
15341.57 152
15342.74 144
15343.91 154
15345.08 164
15346.26 145
15347.43 153
15348.60 134
15349.77 138
15350.94 128
15352.11 175
15353.28 185
15354.45 156
15355.62 150
15356.79 112
15357.96 142
15359.13 143
15360.30 153
15361.48 160
15362.65 166
15363.82 134
15364.99 129
15366.16 149
15367.33 147
15368.50 177
15369.67 159
15370.85 158
15372.02 135
15373.19 158
15374.36 148
15375.53 154
15376.70 157
15377.88 153
15379.05 175
15380.22 172
15381.39 156
15382.56 184
15383.73 142
15384.91 131
15386.08 146
15387.25 136
15388.42 153
15389.59 138
15390.77 152
15391.94 180
15393.11 161
15394.28 123
15395.46 134
15396.63 140
15397.80 143
15398.97 155
15400.15 143
15401.32 172
15402.49 162
15403.66 142
15404.84 112
15406.01 153
15407.18 159
15408.36 165
15409.53 122
15410.70 140
15411.87 162
15413.05 130
15414.22 166
15415.39 150
15416.57 158
15417.74 142
15418.91 182
15420.09 141
15421.26 156
15422.43 156
15423.61 140
15424.78 150
15425.95 168
15427.13 171
15428.30 159
15429.47 165
15430.65 130
15431.82 145
15433.00 160
15434.17 116
15435.34 126
15436.52 144
15437.69 152
15438.87 125
15440.04 154
15441.21 129
15442.39 144
15443.56 164
15444.74 144
15445.91 148
15447.09 155
15448.26 147
15449.43 134
15450.61 136
15451.78 149
15452.96 142
15454.13 146
15455.31 143
15456.48 146
15457.66 125
15458.83 140
15460.01 143
15461.18 135
15462.36 106
15463.53 126
15464.71 176
15465.88 151
15467.06 144
15468.23 128
15469.41 118
15470.58 125
15471.76 137
15472.93 135
15474.11 150
15475.28 173
15476.46 121
15477.63 141
15478.81 153
15479.99 133
15481.16 148
15482.34 178
15483.51 164
15484.69 153
15485.86 154
15487.04 150
15488.22 147
15489.39 151
15490.57 105
15491.74 150
15492.92 133
15494.10 150
15495.27 165
15496.45 145
15497.62 163
15498.80 136
15499.98 149
15501.15 144
15502.33 144
15503.51 113
15504.68 138
15505.86 173
15507.04 158
15508.21 135
15509.39 127
15510.57 151
15511.74 137
15512.92 163
15514.10 149
15515.27 143
15516.45 150
15517.63 159
15518.81 138
15519.98 157
15521.16 139
15522.34 165
15523.51 112
15524.69 149
15525.87 140
15527.05 144
15528.22 144
15529.40 135
15530.58 124
15531.76 146
15532.93 168
15534.11 141
15535.29 148
15536.47 152
15537.64 139
15538.82 128
15540.00 166
15541.18 170
15542.36 144
15543.53 139
15544.71 136
15545.89 146
15547.07 141
15548.25 170
15549.43 172
15550.60 137
15551.78 141
15552.96 146
15554.14 158
15555.32 161
15556.50 124
15557.67 119
15558.85 160
15560.03 166
15561.21 156
15562.39 154
15563.57 144
15564.75 152
15565.93 160
15567.10 145
15568.28 122
15569.46 139
15570.64 163
15571.82 149
15573.00 145
15574.18 155
15575.36 127
15576.54 153
15577.72 131
15578.90 127
15580.08 139
15581.26 152
15582.43 154
15583.61 152
15584.79 164
15585.97 134
15587.15 126
15588.33 130
15589.51 126
15590.69 138
15591.87 134
15593.05 165
15594.23 153
15595.41 136
15596.59 135
15597.77 149
15598.95 166
15600.13 153
15601.31 136
15602.49 140
15603.67 156
15604.85 154
15606.03 164
15607.21 157
15608.40 160
15609.58 137
15610.76 134
15611.94 138
15613.12 142
15614.30 143
15615.48 136
15616.66 155
15617.84 152
15619.02 150
15620.20 150
15621.38 149
15622.56 163
15623.75 188
15624.93 189
15626.11 179
15627.29 145
15628.47 158
15629.65 160
15630.83 171
15632.01 181
15633.20 201
15634.38 189
15635.56 171
15636.74 163
15637.92 161
15639.10 147
15640.29 144
15641.47 176
15642.65 162
15643.83 121
15645.01 154
15646.19 177
15647.38 154
15648.56 155
15649.74 179
15650.92 171
15652.10 182
15653.29 161
15654.47 147
15655.65 147
15656.83 165
15658.02 163
15659.20 175
15660.38 160
15661.56 137
15662.75 157
15663.93 176
15665.11 177
15666.29 126
15667.48 193
15668.66 163
15669.84 175
15671.03 142
15672.21 156
15673.39 162
15674.57 180
15675.76 158
15676.94 169
15678.12 157
15679.31 141
15680.49 184
15681.67 161
15682.86 151
15684.04 156
15685.22 153
15686.41 176
15687.59 134
15688.77 157
15689.96 160
15691.14 153
15692.32 153
15693.51 176
15694.69 166
15695.88 192
15697.06 182
15698.24 169
15699.43 189
15700.61 193
15701.80 174
15702.98 154
15704.16 151
15705.35 165
15706.53 181
15707.72 203
15708.90 202
15710.09 191
15711.27 182
15712.45 183
15713.64 208
15714.82 184
15716.01 177
15717.19 199
15718.38 180
15719.56 189
15720.75 183
15721.93 183
15723.12 193
15724.30 192
15725.49 159
15726.67 142
15727.86 187
15729.04 183
15730.23 171
15731.41 156
15732.60 187
15733.78 174
15734.97 177
15736.15 193
15737.34 154
15738.52 159
15739.71 185
15740.89 201
15742.08 170
15743.27 176
15744.45 144
15745.64 147
15746.82 145
15748.01 175
15749.19 173
15750.38 171
15751.57 161
15752.75 184
15753.94 166
15755.12 138
15756.31 161
15757.50 169
15758.68 162
15759.87 159
15761.05 150
15762.24 167
15763.43 179
15764.61 182
15765.80 164
15766.99 176
15768.17 176
15769.36 177
15770.55 170
15771.73 165
15772.92 147
15774.11 138
15775.29 186
15776.48 184
15777.67 196
15778.85 196
15780.04 195
15781.23 182
15782.42 163
15783.60 179
15784.79 157
15785.98 150
15787.16 145
15788.35 156
15789.54 166
15790.73 179
15791.91 173
15793.10 179
15794.29 190
15795.48 140
15796.66 160
15797.85 171
15799.04 145
15800.23 184
15801.41 184
15802.60 160
15803.79 153
15804.98 141
15806.17 147
15807.35 133
15808.54 141
15809.73 170
15810.92 179
15812.11 194
15813.30 168
15814.48 148
15815.67 166
15816.86 169
15818.05 160
15819.24 147
15820.43 134
15821.61 140
15822.80 180
15823.99 176
15825.18 144
15826.37 143
15827.56 168
15828.75 176
15829.94 152
15831.12 157
15832.31 173
15833.50 184
15834.69 162
15835.88 185
15837.07 165
15838.26 152
15839.45 157
15840.64 136
15841.83 128
15843.02 147
15844.21 168
15845.39 154
15846.58 140
15847.77 123
15848.96 143
15850.15 132
15851.34 131
15852.53 158
15853.72 136
15854.91 127
15856.10 139
15857.29 109
15858.48 141
15859.67 158
15860.86 150
15862.05 158
15863.24 130
15864.43 130
15865.62 179
15866.81 146
15868.00 137
15869.19 155
15870.38 142
15871.57 141
15872.76 137
15873.96 140
15875.15 137
15876.34 160
15877.53 145
15878.72 157
15879.91 142
15881.10 155
15882.29 142
15883.48 135
15884.67 137
15885.86 151
15887.05 182
15888.25 172
15889.44 155
15890.63 152
15891.82 167
15893.01 163
15894.20 161
15895.39 180
15896.58 141
15897.78 151
15898.97 153
15900.16 137
15901.35 141
15902.54 134
15903.73 148
15904.92 159
15906.12 146
15907.31 167
15908.50 157
15909.69 161
15910.88 156
15912.08 163
15913.27 147
15914.46 170
15915.65 180
15916.84 146
15918.04 145
15919.23 172
15920.42 137
15921.61 160
15922.81 142
15924.00 153
15925.19 147
15926.38 152
15927.58 136
15928.77 148
15929.96 101
15931.15 134
15932.35 144
15933.54 165
15934.73 167
15935.92 172
15937.12 174
15938.31 152
15939.50 153
15940.70 126
15941.89 141
15943.08 137
15944.28 114
15945.47 160
15946.66 150
15947.86 144
15949.05 140
15950.24 145
15951.44 128
15952.63 168
15953.82 151
15955.02 111
15956.21 125
15957.40 133
15958.60 150
15959.79 171
15960.99 148
15962.18 145
15963.37 146
15964.57 128
15965.76 130
15966.96 129
15968.15 144
15969.34 168
15970.54 145
15971.73 159
15972.93 119
15974.12 146
15975.31 129
15976.51 127
15977.70 107
15978.90 122
15980.09 123
15981.29 137
15982.48 145
15983.68 140
15984.87 161
15986.07 140
15987.26 117
15988.46 127
15989.65 150
15990.85 160
15992.04 137
15993.24 143
15994.43 146
15995.63 143
15996.82 134
15998.02 110
15999.21 123
16000.41 138
16001.60 146
16002.80 131
16003.99 129
16005.19 125
16006.38 128
16007.58 138
16008.77 119
16009.97 137
16011.17 128
16012.36 154
16013.56 132
16014.75 155
16015.95 152
16017.14 121
16018.34 133
16019.54 135
16020.73 128
16021.93 101
16023.13 122
16024.32 125
16025.52 118
16026.71 120
16027.91 133
16029.11 158
16030.30 133
16031.50 117
16032.70 123
16033.89 125
16035.09 120
16036.29 110
16037.48 126
16038.68 111
16039.88 129
16041.07 149
16042.27 144
16043.47 122
16044.66 129
16045.86 123
16047.06 133
16048.25 130
16049.45 145
16050.65 144
16051.85 130
16053.04 105
16054.24 117
16055.44 150
16056.64 106
16057.83 132
16059.03 152
16060.23 132
16061.43 134
16062.62 140
16063.82 111
16065.02 164
16066.22 167
16067.41 98
16068.61 138
16069.81 119
16071.01 110
16072.21 130
16073.40 117
16074.60 113
16075.80 130
16077.00 127
16078.20 131
16079.39 134
16080.59 119
16081.79 139
16082.99 137
16084.19 124
16085.39 145
16086.58 130
16087.78 129
16088.98 115
16090.18 140
16091.38 170
16092.58 172
16093.78 148
16094.98 123
16096.17 126
16097.37 146
16098.57 129
16099.77 136
16100.97 89
16102.17 127
16103.37 144
16104.57 126
16105.77 120
16106.97 119
16108.17 128
16109.36 120
16110.56 119
16111.76 112
16112.96 117
16114.16 145
16115.36 142
16116.56 108
16117.76 114
16118.96 131
16120.16 149
16121.36 124
16122.56 93
16123.76 132
16124.96 126
16126.16 140
16127.36 124
16128.56 150
16129.76 128
16130.96 125
16132.16 133
16133.36 117
16134.56 135
16135.76 143
16136.96 133
16138.16 140
16139.36 124
16140.56 126
16141.76 132
16142.97 105
16144.17 116
16145.37 106
16146.57 103
16147.77 116
16148.97 141
16150.17 113
16151.37 134
16152.57 122
16153.77 131
16154.97 124
16156.18 119
16157.38 138
16158.58 141
16159.78 132
16160.98 142
16162.18 142
16163.38 119
16164.58 129
16165.79 147
16166.99 167
16168.19 135
16169.39 137
16170.59 135
16171.79 113
16173.00 123
16174.20 118
16175.40 126
16176.60 155
16177.80 152
16179.01 140
16180.21 140
16181.41 131
16182.61 135
16183.81 138
16185.02 122
16186.22 127
16187.42 141
16188.62 129
16189.82 141
16191.03 134
16192.23 137
16193.43 147
16194.63 137
16195.84 136
16197.04 127
16198.24 127
16199.45 135
16200.65 142
16201.85 149
16203.05 129
16204.26 140
16205.46 134
16206.66 185
16207.87 162
16209.07 134
16210.27 160
16211.48 151
16212.68 142
16213.88 110
16215.08 108
16216.29 110
16217.49 135
16218.70 156
16219.90 128
16221.10 107
16222.31 126
16223.51 95
16224.71 121
16225.92 127
16227.12 148
16228.32 133
16229.53 119
16230.73 160
16231.94 118
16233.14 123
16234.34 145
16235.55 150
16236.75 134
16237.96 128
16239.16 141
16240.36 143
16241.57 127
16242.77 123
16243.98 137
16245.18 142
16246.39 136
16247.59 149
16248.80 137
16250.00 138
16251.21 157
16252.41 145
16253.61 157
16254.82 189
16256.02 141
16257.23 122
16258.43 167
16259.64 135
16260.84 151
16262.05 166
16263.25 174
16264.46 155
16265.66 118
16266.87 145
16268.08 146
16269.28 141
16270.49 145
16271.69 144
16272.90 144
16274.10 144
16275.31 156
16276.51 128
16277.72 143
16278.92 166
16280.13 160
16281.34 159
16282.54 133
16283.75 130
16284.95 155
16286.16 132
16287.37 122
16288.57 135
16289.78 174
16290.98 155
16292.19 137
16293.40 133
16294.60 136
16295.81 125
16297.02 135
16298.22 131
16299.43 138
16300.63 151
16301.84 155
16303.05 147
16304.25 131
16305.46 134
16306.67 136
16307.87 130
16309.08 178
16310.29 133
16311.50 123
16312.70 159
16313.91 149
16315.12 163
16316.32 137
16317.53 138
16318.74 158
16319.94 153
16321.15 124
16322.36 137
16323.57 131
16324.77 136
16325.98 143
16327.19 148
16328.40 129
16329.60 148
16330.81 142
16332.02 164
16333.23 154
16334.43 142
16335.64 147
16336.85 126
16338.06 160
16339.27 164
16340.47 142
16341.68 114
16342.89 133
16344.10 136
16345.31 126
16346.51 133
16347.72 120
16348.93 147
16350.14 139
16351.35 134
16352.56 112
16353.77 128
16354.97 110
16356.18 122
16357.39 135
16358.60 155
16359.81 130
16361.02 138
16362.23 124
16363.43 112
16364.64 121
16365.85 158
16367.06 144
16368.27 152
16369.48 121
16370.69 126
16371.90 162
16373.11 129
16374.32 110
16375.53 140
16376.73 115
16377.94 105
16379.15 114
16380.36 142
16381.57 103
16382.78 111
16383.99 118
16385.20 134
16386.41 152
16387.62 141
16388.83 143
16390.04 144
16391.25 130
16392.46 138
16393.67 119
16394.88 126
16396.09 122
16397.30 152
16398.51 128
16399.72 123
16400.93 118
16402.14 135
16403.35 121
16404.56 122
16405.77 145
16406.98 131
16408.19 128
16409.40 157
16410.61 141
16411.82 129
16413.04 130
16414.25 139
16415.46 98
16416.67 119
16417.88 107
16419.09 119
16420.30 127
16421.51 97
16422.72 120
16423.93 123
16425.14 152
16426.36 158
16427.57 116
16428.78 124
16429.99 125
16431.20 132
16432.41 127
16433.62 108
16434.83 129
16436.05 123
16437.26 129
16438.47 120
16439.68 95
16440.89 146
16442.10 113
16443.32 115
16444.53 110
16445.74 145
16446.95 138
16448.16 143
16449.38 126
16450.59 110
16451.80 134
16453.01 134
16454.22 131
16455.44 118
16456.65 111
16457.86 120
16459.07 109
16460.29 127
16461.50 97
16462.71 118
16463.92 144
16465.14 111
16466.35 108
16467.56 126
16468.77 148
16469.99 146
16471.20 132
16472.41 102
16473.63 121
16474.84 106
16476.05 111
16477.26 129
16478.48 113
16479.69 131
16480.90 119
16482.12 93
16483.33 105
16484.54 130
16485.76 121
16486.97 141
16488.18 116
16489.40 134
16490.61 125
16491.82 116
16493.04 133
16494.25 122
16495.47 105
16496.68 89
16497.89 137
16499.11 118
16500.32 136
16501.53 122
16502.75 120
16503.96 123
16505.18 121
16506.39 137
16507.61 122
16508.82 110
16510.03 131
16511.25 111
16512.46 109
16513.68 118
16514.89 116
16516.11 112
16517.32 132
16518.53 111
16519.75 120
16520.96 122
16522.18 111
16523.39 119
16524.61 140
16525.82 117
16527.04 105
16528.25 122
16529.47 108
16530.68 110
16531.90 113
16533.11 115
16534.33 117
16535.54 123
16536.76 123
16537.97 123
16539.19 121
16540.40 127
16541.62 124
16542.84 130
16544.05 139
16545.27 127
16546.48 116
16547.70 128
16548.91 120
16550.13 106
16551.35 106
16552.56 116
16553.78 141
16554.99 116
16556.21 153
16557.42 143
16558.64 132
16559.86 117
16561.07 94
16562.29 102
16563.51 120
16564.72 120
16565.94 124
16567.15 109
16568.37 126
16569.59 126
16570.80 104
16572.02 121
16573.24 110
16574.45 130
16575.67 117
16576.89 109
16578.10 122
16579.32 116
16580.54 131
16581.75 104
16582.97 105
16584.19 136
16585.41 112
16586.62 125
16587.84 118
16589.06 124
16590.27 123
16591.49 109
16592.71 119
16593.93 122
16595.14 136
16596.36 116
16597.58 118
16598.80 107
16600.01 131
16601.23 126
16602.45 107
16603.67 114
16604.88 103
16606.10 100
16607.32 124
16608.54 125
16609.76 135
16610.97 136
16612.19 144
16613.41 117
16614.63 114
16615.85 143
16617.06 119
16618.28 110
16619.50 135
16620.72 128
16621.94 112
16623.16 125
16624.37 119
16625.59 94
16626.81 110
16628.03 117
16629.25 137
16630.47 123
16631.69 125
16632.90 118
16634.12 112
16635.34 133
16636.56 127
16637.78 109
16639.00 97
16640.22 127
16641.44 119
16642.66 123
16643.88 110
16645.09 134
16646.31 138
16647.53 138
16648.75 129
16649.97 129
16651.19 120
16652.41 107
16653.63 120
16654.85 105
16656.07 105
16657.29 120
16658.51 117
16659.73 110
16660.95 107
16662.17 120
16663.39 103
16664.61 97
16665.83 98
16667.05 124
16668.27 120
16669.49 110
16670.71 133
16671.93 101
16673.15 111
16674.37 101
16675.59 97
16676.81 92
16678.03 85
16679.25 83
16680.47 106
16681.69 94
16682.91 85
16684.13 109
16685.35 108
16686.58 110
16687.80 107
16689.02 117
16690.24 109
16691.46 115
16692.68 112
16693.90 122
16695.12 114
16696.34 129
16697.56 106
16698.79 101
16700.01 90
16701.23 109
16702.45 116
16703.67 94
16704.89 98
16706.11 126
16707.34 134
16708.56 101
16709.78 103
16711.00 89
16712.22 110
16713.44 109
16714.67 105
16715.89 116
16717.11 117
16718.33 110
16719.55 134
16720.78 107
16722.00 90
16723.22 126
16724.44 124
16725.66 93
16726.89 124
16728.11 125
16729.33 118
16730.55 121
16731.78 135
16733.00 87
16734.22 81
16735.44 121
16736.67 115
16737.89 116
16739.11 102
16740.33 101
16741.56 115
16742.78 113
16744.00 101
16745.22 103
16746.45 135
16747.67 115
16748.89 119
16750.12 101
16751.34 110
16752.56 108
16753.79 108
16755.01 126
16756.23 92
16757.46 96
16758.68 137
16759.90 119
16761.13 110
16762.35 99
16763.57 87
16764.80 94
16766.02 119
16767.24 112
16768.47 98
16769.69 104
16770.92 116
16772.14 107
16773.36 97
16774.59 98
16775.81 91
16777.04 137
16778.26 96
16779.48 126
16780.71 112
16781.93 112
16783.16 91
16784.38 104
16785.61 103
16786.83 104
16788.05 122
16789.28 115
16790.50 96
16791.73 108
16792.95 135
16794.18 127
16795.40 132
16796.63 126
16797.85 116
16799.08 103
16800.30 108
16801.53 117
16802.75 109
16803.98 106
16805.20 98
16806.43 110
16807.65 118
16808.88 117
16810.10 114
16811.33 116
16812.55 105
16813.78 130
16815.00 104
16816.23 116
16817.46 119
16818.68 120
16819.91 112
16821.13 124
16822.36 125
16823.58 107
16824.81 111
16826.04 77
16827.26 128
16828.49 136
16829.71 92
16830.94 90
16832.17 123
16833.39 113
16834.62 111
16835.84 110
16837.07 98
16838.30 130
16839.52 107
16840.75 97
16841.98 103
16843.20 116
16844.43 147
16845.66 98
16846.88 116
16848.11 126
16849.34 104
16850.56 119
16851.79 96
16853.02 117
16854.24 113
16855.47 134
16856.70 123
16857.92 156
16859.15 134
16860.38 94
16861.61 91
16862.83 78
16864.06 95
16865.29 104
16866.52 95
16867.74 107
16868.97 92
16870.20 109
16871.42 141
16872.65 123
16873.88 94
16875.11 118
16876.34 111
16877.56 131
16878.79 102
16880.02 118
16881.25 97
16882.47 113
16883.70 108
16884.93 118
16886.16 110
16887.39 112
16888.62 119
16889.84 118
16891.07 120
16892.30 131
16893.53 125
16894.76 108
16895.98 121
16897.21 137
16898.44 119
16899.67 116
16900.90 111
16902.13 106
16903.36 117
16904.59 103
16905.81 130
16907.04 129
16908.27 108
16909.50 94
16910.73 118
16911.96 99
16913.19 122
16914.42 91
16915.65 85
16916.88 89
16918.10 95
16919.33 124
16920.56 118
16921.79 103
16923.02 110
16924.25 121
16925.48 94
16926.71 118
16927.94 99
16929.17 127
16930.40 118
16931.63 130
16932.86 98
16934.09 131
16935.32 147
16936.55 113
16937.78 114
16939.01 103
16940.24 127
16941.47 141
16942.70 128
16943.93 108
16945.16 129
16946.39 110
16947.62 111
16948.85 120
16950.08 127
16951.31 101
16952.54 118
16953.77 109
16955.00 96
16956.23 120
16957.46 130
16958.69 116
16959.93 121
16961.16 100
16962.39 86
16963.62 110
16964.85 115
16966.08 93
16967.31 133
16968.54 124
16969.77 81
16971.00 93
16972.24 123
16973.47 89
16974.70 111
16975.93 105
16977.16 117
16978.39 115
16979.62 147
16980.85 98
16982.09 98
16983.32 96
16984.55 109
16985.78 122
16987.01 124
16988.24 111
16989.48 89
16990.71 123
16991.94 124
16993.17 108
16994.40 127
16995.64 125
16996.87 101
16998.10 118
16999.33 103
17000.57 100
17001.80 95
17003.03 107
17004.26 117
17005.49 115
17006.73 112
17007.96 111
17009.19 93
17010.42 100
17011.66 111
17012.89 117
17014.12 116
17015.36 111
17016.59 144
17017.82 119
17019.05 101
17020.29 101
17021.52 126
17022.75 120
17023.99 108
17025.22 103
17026.45 124
17027.69 142
17028.92 107
17030.15 108
17031.39 105
17032.62 104
17033.85 95
17035.09 117
17036.32 118
17037.55 90
17038.79 102
17040.02 102
17041.25 105
17042.49 113
17043.72 88
17044.96 108
17046.19 125
17047.42 97
17048.66 104
17049.89 104
17051.13 105
17052.36 101
17053.59 81
17054.83 100
17056.06 98
17057.30 112
17058.53 116
17059.77 109
17061.00 102
17062.23 104
17063.47 121
17064.70 125
17065.94 121
17067.17 96
17068.41 100
17069.64 99
17070.88 103
17072.11 104
17073.35 102
17074.58 81
17075.82 104
17077.05 136
17078.29 130
17079.52 140
17080.76 125
17081.99 98
17083.23 104
17084.46 108
17085.70 99
17086.93 131
17088.17 101
17089.40 93
17090.64 96
17091.88 104
17093.11 90
17094.35 88
17095.58 108
17096.82 125
17098.05 123
17099.29 111
17100.53 114
17101.76 108
17103.00 103
17104.23 108
17105.47 105
17106.71 94
17107.94 75
17109.18 115
17110.41 93
17111.65 101
17112.89 112
17114.12 98
17115.36 106
17116.60 92
17117.83 86
17119.07 91
17120.31 120
17121.54 104
17122.78 110
17124.02 97
17125.25 96
17126.49 103
17127.73 121
17128.96 97
17130.20 94
17131.44 94
17132.67 93
17133.91 88
17135.15 110
17136.39 102
17137.62 92
17138.86 122
17140.10 96
17141.33 99
17142.57 104
17143.81 118
17145.05 95
17146.28 92
17147.52 76
17148.76 81
17150.00 90
17151.24 88
17152.47 89
17153.71 107
17154.95 89
17156.19 90
17157.42 97
17158.66 100
17159.90 80
17161.14 94
17162.38 107
17163.61 93
17164.85 89
17166.09 93
17167.33 88
17168.57 101
17169.81 102
17171.04 98
17172.28 110
17173.52 106
17174.76 115
17176.00 89
17177.24 94
17178.48 103
17179.72 120
17180.95 102
17182.19 78
17183.43 97
17184.67 98
17185.91 82
17187.15 64
17188.39 93
17189.63 128
17190.87 98
17192.10 94
17193.34 88
17194.58 98
17195.82 83
17197.06 98
17198.30 108
17199.54 115
17200.78 108
17202.02 111
17203.26 90
17204.50 119
17205.74 89
17206.98 96
17208.22 83
17209.46 97
17210.70 85
17211.94 117
17213.18 103
17214.42 133
17215.66 100
17216.90 88
17218.14 111
17219.38 116
17220.62 123
17221.86 98
17223.10 82
17224.34 90
17225.58 90
17226.82 85
17228.06 109
17229.30 83
17230.54 92
17231.78 80
17233.02 79
17234.26 77
17235.50 101
17236.75 108
17237.99 94
17239.23 103
17240.47 112
17241.71 107
17242.95 87
17244.19 75
17245.43 89
17246.67 84
17247.92 86
17249.16 102
17250.40 88
17251.64 97
17252.88 112
17254.12 91
17255.36 98
17256.60 89
17257.85 90
17259.09 88
17260.33 103
17261.57 90
17262.81 89
17264.05 82
17265.30 97
17266.54 99
17267.78 106
17269.02 80
17270.26 104
17271.51 114
17272.75 115
17273.99 91
17275.23 90
17276.48 114
17277.72 87
17278.96 87
17280.20 93
17281.44 84
17282.69 83
17283.93 92
17285.17 95
17286.41 94
17287.66 106
17288.90 108
17290.14 97
17291.39 80
17292.63 105
17293.87 100
17295.11 84
17296.36 100
17297.60 109
17298.84 82
17300.09 84
17301.33 125
17302.57 93
17303.82 100
17305.06 83
17306.30 106
17307.55 117
17308.79 104
17310.03 112
17311.28 90
17312.52 115
17313.76 96
17315.01 101
17316.25 103
17317.49 97
17318.74 97
17319.98 102
17321.23 99
17322.47 105
17323.71 94
17324.96 94
17326.20 100
17327.45 107
17328.69 95
17329.93 92
17331.18 96
17332.42 99
17333.67 75
17334.91 84
17336.16 99
17337.40 78
17338.64 86
17339.89 94
17341.13 90
17342.38 97
17343.62 104
17344.87 125
17346.11 102
17347.36 92
17348.60 102
17349.85 100
17351.09 92
17352.34 79
17353.58 74
17354.83 92
17356.07 91
17357.32 92
17358.56 105
17359.81 100
17361.05 67
17362.30 93
17363.54 81
17364.79 95
17366.03 76
17367.28 85
17368.53 96
17369.77 74
17371.02 108
17372.26 79
17373.51 84
17374.75 91
17376.00 78
17377.25 91
17378.49 73
17379.74 97
17380.98 97
17382.23 77
17383.48 69
17384.72 103
17385.97 103
17387.21 85
17388.46 134
17389.71 88
17390.95 104
17392.20 85
17393.45 81
17394.69 95
17395.94 116
17397.19 99
17398.43 105
17399.68 80
17400.93 84
17402.17 99
17403.42 109
17404.67 95
17405.91 109
17407.16 85
17408.41 93
17409.65 96
17410.90 103
17412.15 102
17413.40 106
17414.64 110
17415.89 91
17417.14 93
17418.39 104
17419.63 98
17420.88 113
17422.13 118
17423.38 90
17424.62 103
17425.87 94
17427.12 105
17428.37 90
17429.61 78
17430.86 87
17432.11 84
17433.36 115
17434.60 102
17435.85 92
17437.10 82
17438.35 77
17439.60 96
17440.85 105
17442.09 91
17443.34 109
17444.59 99
17445.84 90
17447.09 88
17448.34 111
17449.58 99
17450.83 90
17452.08 75
17453.33 89
17454.58 95
17455.83 89
17457.08 94
17458.32 95
17459.57 74
17460.82 81
17462.07 74
17463.32 75
17464.57 98
17465.82 99
17467.07 107
17468.32 90
17469.57 113
17470.81 93
17472.06 84
17473.31 91
17474.56 79
17475.81 88
17477.06 86
17478.31 82
17479.56 96
17480.81 163
17482.06 112
17483.31 83
17484.56 86
17485.81 98
17487.06 98
17488.31 121
17489.56 100
17490.81 89
17492.06 102
17493.31 100
17494.56 90
17495.81 89
17497.06 82
17498.31 71
17499.56 123
17500.81 105
17502.06 78
17503.31 82
17504.56 70
17505.81 97
17507.06 95
17508.31 85
17509.56 102
17510.81 100
17512.06 70
17513.32 105
17514.57 82
17515.82 82
17517.07 90
17518.32 85
17519.57 88
17520.82 88
17522.07 86
17523.32 71
17524.57 80
17525.83 79
17527.08 100
17528.33 106
17529.58 87
17530.83 87
17532.08 108
17533.33 80
17534.59 95
17535.84 82
17537.09 91
17538.34 83
17539.59 82
17540.84 91
17542.10 99
17543.35 93
17544.60 98
17545.85 105
17547.10 99
17548.36 93
17549.61 99
17550.86 85
17552.11 79
17553.36 112
17554.62 90
17555.87 87
17557.12 116
17558.37 89
17559.63 85
17560.88 108
17562.13 92
17563.38 86
17564.64 90
17565.89 77
17567.14 82
17568.39 83
17569.65 76
17570.90 83
17572.15 121
17573.41 93
17574.66 102
17575.91 91
17577.16 84
17578.42 98
17579.67 96
17580.92 100
17582.18 78
17583.43 83
17584.68 90
17585.94 83
17587.19 88
17588.44 83
17589.70 79
17590.95 86
17592.20 79
17593.46 88
17594.71 77
17595.97 87
17597.22 80
17598.47 91
17599.73 79
17600.98 84
17602.23 97
17603.49 88
17604.74 72
17606.00 93
17607.25 80
17608.51 101
17609.76 88
17611.01 99
17612.27 82
17613.52 83
17614.78 80
17616.03 104
17617.29 92
17618.54 118
17619.79 92
17621.05 85
17622.30 88
17623.56 88
17624.81 105
17626.07 75
17627.32 84
17628.58 85
17629.83 92
17631.09 83
17632.34 88
17633.60 77
17634.85 71
17636.11 99
17637.36 98
17638.62 74
17639.87 100
17641.13 98
17642.39 89
17643.64 95
17644.90 83
17646.15 84
17647.41 93
17648.66 89
17649.92 78
17651.17 82
17652.43 90
17653.69 94
17654.94 105
17656.20 87
17657.45 99
17658.71 105
17659.97 107
17661.22 114
17662.48 89
17663.73 93
17664.99 82
17666.25 68
17667.50 91
17668.76 98
17670.02 82
17671.27 104
17672.53 79
17673.78 75
17675.04 103
17676.30 78
17677.55 83
17678.81 99
17680.07 97
17681.32 95
17682.58 75
17683.84 92
17685.10 100
17686.35 99
17687.61 71
17688.87 99
17690.12 87
17691.38 96
17692.64 95
17693.89 83
17695.15 86
17696.41 94
17697.67 103
17698.92 85
17700.18 88
17701.44 101
17702.70 76
17703.95 91
17705.21 75
17706.47 84
17707.73 91
17708.98 89
17710.24 96
17711.50 81
17712.76 82
17714.02 87
17715.27 79
17716.53 108
17717.79 104
17719.05 82
17720.31 100
17721.57 95
17722.82 89
17724.08 76
17725.34 86
17726.60 72
17727.86 85
17729.12 90
17730.37 79
17731.63 82
17732.89 82
17734.15 80
17735.41 99
17736.67 99
17737.93 86
17739.18 81
17740.44 80
17741.70 79
17742.96 70
17744.22 76
17745.48 94
17746.74 87
17748.00 91
17749.26 90
17750.52 90
17751.78 85
17753.04 108
17754.29 122
17755.55 113
17756.81 93
17758.07 88
17759.33 100
17760.59 101
17761.85 93
17763.11 111
17764.37 80
17765.63 105
17766.89 76
17768.15 90
17769.41 94
17770.67 77
17771.93 78
17773.19 68
17774.45 71
17775.71 87
17776.97 80
17778.23 65
17779.49 93
17780.75 74
17782.01 89
17783.27 107
17784.53 87
17785.79 104
17787.05 92
17788.31 72
17789.58 85
17790.84 96
17792.10 87
17793.36 99
17794.62 97
17795.88 67
17797.14 80
17798.40 94
17799.66 84
17800.92 107
17802.18 73
17803.45 71
17804.71 82
17805.97 71
17807.23 111
17808.49 89
17809.75 91
17811.01 74
17812.27 84
17813.54 87
17814.80 87
17816.06 97
17817.32 88
17818.58 75
17819.84 90
17821.11 102
17822.37 98
17823.63 85
17824.89 98
17826.15 104
17827.42 97
17828.68 84
17829.94 92
17831.20 93
17832.46 96
17833.73 92
17834.99 80
17836.25 69
17837.51 84
17838.78 99
17840.04 123
17841.30 110
17842.56 97
17843.83 81
17845.09 78
17846.35 81
17847.61 89
17848.88 64
17850.14 80
17851.40 83
17852.66 88
17853.93 61
17855.19 93
17856.45 106
17857.72 98
17858.98 92
17860.24 95
17861.51 84
17862.77 101
17864.03 77
17865.30 87
17866.56 87
17867.82 95
17869.09 74
17870.35 79
17871.61 89
17872.88 70
17874.14 79
17875.40 77
17876.67 98
17877.93 91
17879.20 91
17880.46 79
17881.72 83
17882.99 74
17884.25 92
17885.52 125
17886.78 104
17888.04 82
17889.31 94
17890.57 92
17891.84 74
17893.10 101
17894.36 106
17895.63 90
17896.89 94
17898.16 89
17899.42 87
17900.69 93
17901.95 86
17903.22 81
17904.48 94
17905.75 118
17907.01 80
17908.28 105
17909.54 72
17910.81 90
17912.07 77
17913.34 89
17914.60 93
17915.87 96
17917.13 75
17918.40 74
17919.66 92
17920.93 96
17922.19 88
17923.46 79
17924.72 92
17925.99 102
17927.25 92
17928.52 84
17929.79 91
17931.05 80
17932.32 107
17933.58 94
17934.85 69
17936.11 80
17937.38 96
17938.65 79
17939.91 80
17941.18 85
17942.44 96
17943.71 89
17944.98 87
17946.24 91
17947.51 76
17948.77 81
17950.04 74
17951.31 84
17952.57 100
17953.84 93
17955.11 72
17956.37 97
17957.64 88
17958.91 109
17960.17 104
17961.44 80
17962.71 85
17963.97 82
17965.24 84
17966.51 82
17967.77 83
17969.04 91
17970.31 83
17971.58 65
17972.84 70
17974.11 76
17975.38 92
17976.64 110
17977.91 97
17979.18 94
17980.45 92
17981.71 64
17982.98 95
17984.25 88
17985.52 81
17986.78 86
17988.05 72
17989.32 75
17990.59 80
17991.86 98
17993.12 96
17994.39 83
17995.66 86
17996.93 102
17998.20 88
17999.46 89
18000.73 83
18002.00 84
18003.27 88
18004.54 92
18005.80 97
18007.07 81
18008.34 59
18009.61 81
18010.88 91
18012.15 118
18013.42 80
18014.68 82
18015.95 62
18017.22 64
18018.49 83
18019.76 78
18021.03 67
18022.30 88
18023.57 95
18024.83 94
18026.10 104
18027.37 96
18028.64 89
18029.91 89
18031.18 99
18032.45 91
18033.72 88
18034.99 68
18036.26 81
18037.53 91
18038.80 95
18040.07 80
18041.34 129
18042.60 91
18043.87 110
18045.14 116
18046.41 105
18047.68 71
18048.95 87
18050.22 83
18051.49 73
18052.76 67
18054.03 103
18055.30 66
18056.57 71
18057.84 71
18059.11 74
18060.38 69
18061.65 81
18062.92 74
18064.20 77
18065.47 81
18066.74 97
18068.01 100
18069.28 75
18070.55 93
18071.82 96
18073.09 81
18074.36 95
18075.63 83
18076.90 79
18078.17 71
18079.44 79
18080.71 67
18081.99 79
18083.26 100
18084.53 80
18085.80 99
18087.07 92
18088.34 65
18089.61 82
18090.88 84
18092.15 83
18093.43 67
18094.70 81
18095.97 95
18097.24 112
18098.51 76
18099.78 76
18101.06 73
18102.33 74
18103.60 101
18104.87 105
18106.14 78
18107.41 78
18108.69 70
18109.96 91
18111.23 96
18112.50 81
18113.77 83
18115.05 83
18116.32 98
18117.59 90
18118.86 77
18120.14 82
18121.41 79
18122.68 71
18123.95 69
18125.23 79
18126.50 94
18127.77 89
18129.04 91
18130.32 87
18131.59 80
18132.86 84
18134.13 93
18135.41 94
18136.68 88
18137.95 81
18139.23 91
18140.50 79
18141.77 99
18143.05 85
18144.32 94
18145.59 82
18146.87 65
18148.14 65
18149.41 74
18150.69 58
18151.96 83
18153.23 83
18154.51 88
18155.78 83
18157.05 90
18158.33 88
18159.60 81
18160.88 91
18162.15 81
18163.42 89
18164.70 88
18165.97 87
18167.24 87
18168.52 74
18169.79 92
18171.07 100
18172.34 84
18173.62 70
18174.89 82
18176.16 93
18177.44 85
18178.71 98
18179.99 74
18181.26 86
18182.54 79
18183.81 82
18185.09 84
18186.36 85
18187.63 72
18188.91 65
18190.18 82
18191.46 102
18192.73 86
18194.01 94
18195.28 109
18196.56 112
18197.83 95
18199.11 75
18200.38 87
18201.66 77
18202.94 80
18204.21 86
18205.49 85
18206.76 75
18208.04 81
18209.31 76
18210.59 86
18211.86 85
18213.14 113
18214.41 92
18215.69 67
18216.97 86
18218.24 82
18219.52 86
18220.79 97
18222.07 86
18223.35 79
18224.62 71
18225.90 104
18227.17 91
18228.45 81
18229.73 90
18231.00 89
18232.28 99
18233.56 88
18234.83 68
18236.11 89
18237.38 91
18238.66 90
18239.94 81
18241.21 96
18242.49 106
18243.77 77
18245.04 75
18246.32 58
18247.60 80
18248.87 85
18250.15 102
18251.43 83
18252.71 100
18253.98 81
18255.26 71
18256.54 83
18257.81 107
18259.09 92
18260.37 75
18261.65 88
18262.92 85
18264.20 58
18265.48 72
18266.76 99
18268.03 90
18269.31 75
18270.59 70
18271.87 80
18273.14 89
18274.42 90
18275.70 72
18276.98 92
18278.26 78
18279.53 89
18280.81 77
18282.09 98
18283.37 69
18284.65 91
18285.92 89
18287.20 102
18288.48 75
18289.76 85
18291.04 97
18292.32 89
18293.59 86
18294.87 85
18296.15 98
18297.43 83
18298.71 72
18299.99 69
18301.27 72
18302.54 71
18303.82 91
18305.10 97
18306.38 99
18307.66 81
18308.94 78
18310.22 87
18311.50 89
18312.78 61
18314.06 71
18315.33 68
18316.61 87
18317.89 79
18319.17 67
18320.45 69
18321.73 90
18323.01 89
18324.29 81
18325.57 78
18326.85 87
18328.13 95
18329.41 85
18330.69 74
18331.97 68
18333.25 68
18334.53 84
18335.81 87
18337.09 66
18338.37 90
18339.65 83
18340.93 84
18342.21 69
18343.49 72
18344.77 111
18346.05 75
18347.33 81
18348.61 69
18349.89 78
18351.17 88
18352.45 83
18353.73 64
18355.01 82
18356.29 79
18357.57 62
18358.85 83
18360.14 80
18361.42 80
18362.70 80
18363.98 79
18365.26 71
18366.54 76
18367.82 80
18369.10 93
18370.38 89
18371.66 77
18372.95 98
18374.23 77
18375.51 76
18376.79 74
18378.07 76
18379.35 72
18380.63 83
18381.92 93
18383.20 71
18384.48 75
18385.76 79
18387.04 82
18388.32 83
18389.61 72
18390.89 77
18392.17 72
18393.45 80
18394.73 85
18396.02 100
18397.30 91
18398.58 93
18399.86 112
18401.14 76
18402.43 93
18403.71 79
18404.99 67
18406.27 63
18407.56 52
18408.84 94
18410.12 79
18411.40 66
18412.69 81
18413.97 97
18415.25 93
18416.53 91
18417.82 76
18419.10 64
18420.38 81
18421.67 82
18422.95 75
18424.23 69
18425.51 76
18426.80 63
18428.08 64
18429.36 77
18430.65 75
18431.93 78
18433.21 73
18434.50 76
18435.78 92
18437.06 61
18438.35 84
18439.63 77
18440.92 92
18442.20 63
18443.48 73
18444.77 104
18446.05 83
18447.33 73
18448.62 84
18449.90 83
18451.19 84
18452.47 89
18453.75 70
18455.04 102
18456.32 98
18457.61 81
18458.89 100
18460.17 74
18461.46 98
18462.74 76
18464.03 99
18465.31 75
18466.60 69
18467.88 71
18469.17 82
18470.45 80
18471.74 66
18473.02 77
18474.30 80
18475.59 87
18476.87 103
18478.16 85
18479.44 97
18480.73 87
18482.01 90
18483.30 68
18484.58 73
18485.87 89
18487.16 91
18488.44 79
18489.73 86
18491.01 80
18492.30 69
18493.58 78
18494.87 79
18496.15 64
18497.44 81
18498.72 70
18500.01 55
18501.30 50
18502.58 71
18503.87 74
18505.15 91
18506.44 89
18507.73 64
18509.01 77
18510.30 63
18511.58 95
18512.87 58
18514.16 69
18515.44 64
18516.73 75
18518.01 89
18519.30 70
18520.59 75
18521.87 93
18523.16 79
18524.45 67
18525.73 79
18527.02 83
18528.31 60
18529.59 71
18530.88 61
18532.17 74
18533.45 75
18534.74 92
18536.03 75
18537.31 73
18538.60 70
18539.89 72
18541.18 72
18542.46 72
18543.75 88
18545.04 86
18546.32 76
18547.61 90
18548.90 84
18550.19 95
18551.47 88
18552.76 87
18554.05 91
18555.34 72
18556.62 95
18557.91 111
18559.20 86
18560.49 84
18561.78 87
18563.06 59
18564.35 77
18565.64 63
18566.93 89
18568.22 67
18569.50 90
18570.79 99
18572.08 84
18573.37 79
18574.66 74
18575.94 86
18577.23 72
18578.52 79
18579.81 67
18581.10 70
18582.39 71
18583.68 73
18584.96 82
18586.25 85
18587.54 75
18588.83 71
18590.12 94
18591.41 80
18592.70 68
18593.99 94
18595.27 91
18596.56 87
18597.85 87
18599.14 89
18600.43 98
18601.72 91
18603.01 80
18604.30 73
18605.59 77
18606.88 77
18608.17 64
18609.46 73
18610.75 74
18612.04 85
18613.33 49
18614.62 54
18615.90 66
18617.19 91
18618.48 77
18619.77 83
18621.06 95
18622.35 86
18623.64 91
18624.93 91
18626.22 86
18627.51 97
18628.80 113
18630.09 79
18631.39 72
18632.68 77
18633.97 90
18635.26 90
18636.55 98
18637.84 85
18639.13 77
18640.42 84
18641.71 79
18643.00 99
18644.29 74
18645.58 89
18646.87 91
18648.16 81
18649.45 84
18650.74 86
18652.04 86
18653.33 82
18654.62 78
18655.91 78
18657.20 79
18658.49 58
18659.78 73
18661.07 73
18662.36 76
18663.66 110
18664.95 75
18666.24 71
18667.53 77
18668.82 76
18670.11 73
18671.41 92
18672.70 82
18673.99 78
18675.28 89
18676.57 66
18677.86 77
18679.16 67
18680.45 66
18681.74 68
18683.03 77
18684.32 74
18685.62 73
18686.91 87
18688.20 85
18689.49 90
18690.79 73
18692.08 80
18693.37 83
18694.66 94
18695.96 96
18697.25 72
18698.54 69
18699.83 82
18701.13 93
18702.42 95
18703.71 89
18705.00 69
18706.30 73
18707.59 83
18708.88 93
18710.18 77
18711.47 77
18712.76 84
18714.05 82
18715.35 69
18716.64 57
18717.93 60
18719.23 81
18720.52 102
18721.81 47
18723.11 70
18724.40 89
18725.69 64
18726.99 71
18728.28 53
18729.58 62
18730.87 81
18732.16 109
18733.46 68
18734.75 83
18736.04 70
18737.34 82
18738.63 74
18739.93 60
18741.22 82
18742.51 73
18743.81 85
18745.10 90
18746.40 70
18747.69 96
18748.99 83
18750.28 79
18751.58 68
18752.87 83
18754.16 73
18755.46 84
18756.75 80
18758.05 73
18759.34 72
18760.64 88
18761.93 103
18763.23 70
18764.52 67
18765.82 75
18767.11 66
18768.41 77
18769.70 65
18771.00 78
18772.29 73
18773.59 81
18774.88 57
18776.18 76
18777.47 81
18778.77 110
18780.06 116
18781.36 75
18782.65 74
18783.95 73
18785.25 58
18786.54 62
18787.84 58
18789.13 60
18790.43 76
18791.72 75
18793.02 87
18794.32 78
18795.61 78
18796.91 66
18798.20 77
18799.50 63
18800.80 75
18802.09 67
18803.39 79
18804.69 71
18805.98 73
18807.28 67
18808.57 65
18809.87 71
18811.17 73
18812.46 77
18813.76 74
18815.06 66
18816.35 63
18817.65 67
18818.95 77
18820.24 71
18821.54 75
18822.84 71
18824.13 75
18825.43 79
18826.73 79
18828.03 85
18829.32 91
18830.62 96
18831.92 66
18833.21 77
18834.51 83
18835.81 74
18837.11 77
18838.40 94
18839.70 78
18841.00 71
18842.30 72
18843.59 60
18844.89 72
18846.19 85
18847.49 84
18848.79 76
18850.08 87
18851.38 64
18852.68 65
18853.98 87
18855.27 68
18856.57 72
18857.87 87
18859.17 105
18860.47 98
18861.77 73
18863.06 55
18864.36 63
18865.66 67
18866.96 78
18868.26 57
18869.56 53
18870.85 72
18872.15 86
18873.45 73
18874.75 84
18876.05 82
18877.35 83
18878.65 84
18879.95 62
18881.24 65
18882.54 78
18883.84 59
18885.14 68
18886.44 78
18887.74 64
18889.04 85
18890.34 74
18891.64 63
18892.94 63
18894.24 60
18895.54 56
18896.84 66
18898.13 67
18899.43 94
18900.73 74
18902.03 71
18903.33 76
18904.63 90
18905.93 78
18907.23 64
18908.53 62
18909.83 61
18911.13 70
18912.43 76
18913.73 76
18915.03 83
18916.33 98
18917.63 73
18918.93 69
18920.23 75
18921.53 61
18922.83 76
18924.13 83
18925.43 81
18926.74 82
18928.04 83
18929.34 82
18930.64 77
18931.94 72
18933.24 77
18934.54 62
18935.84 72
18937.14 92
18938.44 76
18939.74 70
18941.04 74
18942.34 72
18943.65 63
18944.95 83
18946.25 61
18947.55 92
18948.85 67
18950.15 81
18951.45 63
18952.75 82
18954.06 66
18955.36 56
18956.66 52
18957.96 63
18959.26 92
18960.56 82
18961.87 63
18963.17 69
18964.47 73
18965.77 76
18967.07 79
18968.37 67
18969.68 63
18970.98 58
18972.28 59
18973.58 63
18974.88 60
18976.19 68
18977.49 68
18978.79 81
18980.09 66
18981.40 78
18982.70 86
18984.00 85
18985.30 65
18986.61 78
18987.91 74
18989.21 59
18990.51 65
18991.82 78
18993.12 76
18994.42 83
18995.73 83
18997.03 74
18998.33 72
18999.63 80
19000.94 74
19002.24 77
19003.54 93
19004.85 69
19006.15 69
19007.45 63
19008.76 80
19010.06 67
19011.36 54
19012.67 66
19013.97 53
19015.27 55
19016.58 58
19017.88 72
19019.18 78
19020.49 79
19021.79 71
19023.10 81
19024.40 76
19025.70 56
19027.01 55
19028.31 72
19029.62 62
19030.92 78
19032.22 89
19033.53 72
19034.83 48
19036.14 68
19037.44 65
19038.75 52
19040.05 73
19041.35 77
19042.66 68
19043.96 60
19045.27 79
19046.57 74
19047.88 81
19049.18 72
19050.49 65
19051.79 63
19053.10 83
19054.40 58
19055.71 85
19057.01 79
19058.32 68
19059.62 54
19060.93 74
19062.23 70
19063.54 73
19064.84 70
19066.15 69
19067.45 73
19068.76 66
19070.06 46
19071.37 67
19072.67 75
19073.98 84
19075.29 66
19076.59 72
19077.90 69
19079.20 60
19080.51 84
19081.81 73
19083.12 38
19084.43 58
19085.73 77
19087.04 64
19088.34 59
19089.65 70
19090.96 63
19092.26 97
19093.57 67
19094.87 59
19096.18 57
19097.49 63
19098.79 77
19100.10 54
19101.41 58
19102.71 68
19104.02 73
19105.33 70
19106.63 59
19107.94 59
19109.25 74
19110.55 69
19111.86 71
19113.17 69
19114.47 63
19115.78 67
19117.09 60
19118.40 63
19119.70 79
19121.01 77
19122.32 70
19123.62 78
19124.93 69
19126.24 49
19127.55 70
19128.85 70
19130.16 81
19131.47 60
19132.78 66
19134.08 65
19135.39 53
19136.70 60
19138.01 70
19139.32 55
19140.62 75
19141.93 64
19143.24 70
19144.55 77
19145.85 71
19147.16 77
19148.47 64
19149.78 97
19151.09 76
19152.40 76
19153.70 79
19155.01 70
19156.32 72
19157.63 83
19158.94 79
19160.25 64
19161.55 71
19162.86 70
19164.17 86
19165.48 65
19166.79 69
19168.10 66
19169.41 68
19170.72 84
19172.02 74
19173.33 76
19174.64 57
19175.95 79
19177.26 71
19178.57 74
19179.88 63
19181.19 80
19182.50 84
19183.81 95
19185.12 66
19186.43 65
19187.74 90
19189.05 82
19190.35 83
19191.66 60
19192.97 62
19194.28 63
19195.59 79
19196.90 61
19198.21 77
19199.52 82
19200.83 61
19202.14 66
19203.45 54
19204.76 75
19206.07 76
19207.38 68
19208.69 84
19210.00 68
19211.31 82
19212.62 85
19213.93 79
19215.24 83
19216.56 75
19217.87 80
19219.18 83
19220.49 76
19221.80 67
19223.11 49
19224.42 77
19225.73 79
19227.04 84
19228.35 84
19229.66 77
19230.97 73
19232.28 74
19233.60 60
19234.91 65
19236.22 66
19237.53 75
19238.84 78
19240.15 69
19241.46 47
19242.77 65
19244.09 73
19245.40 77
19246.71 57
19248.02 66
19249.33 73
19250.64 58
19251.95 57
19253.27 55
19254.58 73
19255.89 73
19257.20 101
19258.51 70
19259.83 70
19261.14 76
19262.45 75
19263.76 59
19265.07 79
19266.39 71
19267.70 81
19269.01 76
19270.32 68
19271.63 58
19272.95 66
19274.26 56
19275.57 70
19276.88 55
19278.20 62
19279.51 69
19280.82 83
19282.14 50
19283.45 62
19284.76 81
19286.07 69
19287.39 49
19288.70 62
19290.01 54
19291.33 60
19292.64 56
19293.95 57
19295.26 56
19296.58 77
19297.89 83
19299.20 59
19300.52 68
19301.83 67
19303.14 54
19304.46 85
19305.77 78
19307.09 82
19308.40 64
19309.71 48
19311.03 75
19312.34 78
19313.65 69
19314.97 63
19316.28 56
19317.60 64
19318.91 56
19320.22 81
19321.54 87
19322.85 94
19324.17 82
19325.48 62
19326.79 74
19328.11 69
19329.42 63
19330.74 75
19332.05 80
19333.37 70
19334.68 58
19335.99 76
19337.31 78
19338.62 72
19339.94 56
19341.25 59
19342.57 62
19343.88 59
19345.20 50
19346.51 91
19347.83 72
19349.14 64
19350.46 58
19351.77 47
19353.09 65
19354.40 67
19355.72 57
19357.03 87
19358.35 53
19359.66 60
19360.98 47
19362.29 65
19363.61 61
19364.93 64
19366.24 69
19367.56 85
19368.87 63
19370.19 70
19371.50 78
19372.82 61
19374.14 92
19375.45 82
19376.77 45
19378.08 60
19379.40 55
19380.72 72
19382.03 84
19383.35 68
19384.66 65
19385.98 63
19387.30 68
19388.61 70
19389.93 69
19391.25 60
19392.56 55
19393.88 75
19395.20 75
19396.51 77
19397.83 82
19399.15 83
19400.46 80
19401.78 79
19403.10 78
19404.41 62
19405.73 53
19407.05 58
19408.36 63
19409.68 67
19411.00 71
19412.31 66
19413.63 65
19414.95 81
19416.27 66
19417.58 83
19418.90 63
19420.22 43
19421.54 71
19422.85 64
19424.17 69
19425.49 74
19426.81 85
19428.12 73
19429.44 78
19430.76 69
19432.08 79
19433.40 70
19434.71 58
19436.03 53
19437.35 62
19438.67 77
19439.99 56
19441.30 63
19442.62 70
19443.94 78
19445.26 73
19446.58 40
19447.89 72
19449.21 68
19450.53 66
19451.85 66
19453.17 68
19454.49 65
19455.81 58
19457.12 68
19458.44 68
19459.76 55
19461.08 66
19462.40 76
19463.72 71
19465.04 59
19466.36 53
19467.68 56
19468.99 74
19470.31 76
19471.63 75
19472.95 66
19474.27 68
19475.59 55
19476.91 83
19478.23 69
19479.55 79
19480.87 79
19482.19 69
19483.51 81
19484.83 48
19486.15 53
19487.47 64
19488.79 70
19490.11 75
19491.43 87
19492.75 70
19494.07 90
19495.39 63
19496.71 50
19498.03 57
19499.35 70
19500.67 63
19501.99 63
19503.31 74
19504.63 55
19505.95 70
19507.27 69
19508.59 66
19509.91 68
19511.23 62
19512.55 78
19513.87 79
19515.19 78
19516.51 61
19517.83 83
19519.15 91
19520.47 76
19521.79 79
19523.12 61
19524.44 62
19525.76 52
19527.08 49
19528.40 56
19529.72 63
19531.04 66
19532.36 60
19533.68 43
19535.01 57
19536.33 77
19537.65 90
19538.97 73
19540.29 61
19541.61 71
19542.93 67
19544.26 62
19545.58 72
19546.90 74
19548.22 57
19549.54 68
19550.87 66
19552.19 68
19553.51 54
19554.83 56
19556.15 81
19557.47 60
19558.80 47
19560.12 73
19561.44 75
19562.76 67
19564.09 51
19565.41 45
19566.73 55
19568.05 75
19569.38 66
19570.70 61
19572.02 47
19573.34 46
19574.67 66
19575.99 61
19577.31 63
19578.63 76
19579.96 74
19581.28 77
19582.60 62
19583.93 60
19585.25 67
19586.57 53
19587.90 55
19589.22 49
19590.54 57
19591.86 61
19593.19 66
19594.51 71
19595.83 63
19597.16 62
19598.48 59
19599.81 65
19601.13 62
19602.45 79
19603.78 88
19605.10 76
19606.42 60
19607.75 48
19609.07 62
19610.40 85
19611.72 79
19613.04 82
19614.37 69
19615.69 58
19617.02 55
19618.34 60
19619.66 55
19620.99 68
19622.31 78
19623.64 50
19624.96 67
19626.29 54
19627.61 63
19628.93 63
19630.26 71
19631.58 60
19632.91 63
19634.23 68
19635.56 89
19636.88 68
19638.21 66
19639.53 69
19640.86 69
19642.18 58
19643.51 71
19644.83 81
19646.16 69
19647.48 62
19648.81 57
19650.13 78
19651.46 53
19652.78 59
19654.11 57
19655.43 69
19656.76 54
19658.08 65
19659.41 66
19660.74 62
19662.06 58
19663.39 67
19664.71 44
19666.04 81
19667.36 67
19668.69 73
19670.02 58
19671.34 70
19672.67 75
19673.99 45
19675.32 62
19676.65 58
19677.97 57
19679.30 80
19680.63 65
19681.95 86
19683.28 72
19684.60 67
19685.93 61
19687.26 61
19688.58 61
19689.91 54
19691.24 42
19692.56 64
19693.89 58
19695.22 71
19696.54 63
19697.87 67
19699.20 47
19700.52 59
19701.85 65
19703.18 49
19704.51 67
19705.83 68
19707.16 56
19708.49 63
19709.81 56
19711.14 50
19712.47 45
19713.80 63
19715.12 76
19716.45 68
19717.78 53
19719.11 72
19720.43 63
19721.76 83
19723.09 77
19724.42 67
19725.74 66
19727.07 55
19728.40 51
19729.73 53
19731.06 66
19732.38 52
19733.71 66
19735.04 74
19736.37 54
19737.70 63
19739.02 54
19740.35 67
19741.68 83
19743.01 69
19744.34 64
19745.67 65
19747.00 71
19748.32 79
19749.65 54
19750.98 51
19752.31 61
19753.64 62
19754.97 65
19756.30 62
19757.62 58
19758.95 59
19760.28 59
19761.61 58
19762.94 57
19764.27 43
19765.60 72
19766.93 78
19768.26 80
19769.59 63
19770.92 59
19772.25 57
19773.57 60
19774.90 69
19776.23 63
19777.56 65
19778.89 54
19780.22 62
19781.55 80
19782.88 60
19784.21 42
19785.54 77
19786.87 69
19788.20 69
19789.53 49
19790.86 59
19792.19 61
19793.52 51
19794.85 71
19796.18 78
19797.51 70
19798.84 67
19800.17 90
19801.50 54
19802.83 80
19804.16 66
19805.49 56
19806.82 73
19808.16 38
19809.49 54
19810.82 74
19812.15 70
19813.48 67
19814.81 54
19816.14 71
19817.47 73
19818.80 64
19820.13 52
19821.46 55
19822.79 68
19824.13 52
19825.46 51
19826.79 60
19828.12 60
19829.45 66
19830.78 47
19832.11 50
19833.44 53
19834.78 59
19836.11 61
19837.44 70
19838.77 61
19840.10 62
19841.43 80
19842.77 78
19844.10 51
19845.43 74
19846.76 70
19848.09 49
19849.42 62
19850.76 50
19852.09 52
19853.42 67
19854.75 74
19856.09 62
19857.42 66
19858.75 56
19860.08 68
19861.41 65
19862.75 47
19864.08 70
19865.41 61
19866.74 63
19868.08 81
19869.41 59
19870.74 70
19872.08 51
19873.41 55
19874.74 69
19876.07 53
19877.41 59
19878.74 90
19880.07 69
19881.41 51
19882.74 50
19884.07 47
19885.40 80
19886.74 57
19888.07 63
19889.40 72
19890.74 67
19892.07 58
19893.40 63
19894.74 63
19896.07 64
19897.41 67
19898.74 69
19900.07 63
19901.41 44
19902.74 56
19904.07 68
19905.41 65
19906.74 58
19908.08 57
19909.41 68
19910.74 68
19912.08 65
19913.41 53
19914.75 65
19916.08 44
19917.41 64
19918.75 73
19920.08 59
19921.42 55
19922.75 63
19924.09 67
19925.42 53
19926.76 57
19928.09 66
19929.42 67
19930.76 76
19932.09 53
19933.43 64
19934.76 71
19936.10 79
19937.43 63
19938.77 57
19940.10 66
19941.44 78
19942.77 69
19944.11 50
19945.44 77
19946.78 68
19948.11 71
19949.45 80
19950.79 76
19952.12 63
19953.46 64
19954.79 64
19956.13 54
19957.46 51
19958.80 70
19960.13 74
19961.47 60
19962.81 61
19964.14 60
19965.48 81
19966.81 67
19968.15 56
19969.49 73
19970.82 72
19972.16 74
19973.49 72
19974.83 79
19976.17 44
19977.50 69
19978.84 72
19980.18 86
19981.51 75
19982.85 62
19984.18 59
19985.52 69
19986.86 75
19988.19 62
19989.53 70
19990.87 72
19992.20 48
19993.54 57
19994.88 87
19996.21 56
19997.55 69
19998.89 71
20000.23 71
20001.56 57
20002.90 71
20004.24 69
20005.57 59
20006.91 62
20008.25 52
20009.59 62
20010.92 60
20012.26 70
20013.60 83
20014.94 69
20016.27 64
20017.61 80
20018.95 52
20020.29 67
20021.62 60
20022.96 60
20024.30 66
20025.64 70
20026.98 87
20028.31 65
20029.65 47
20030.99 81
20032.33 59
20033.67 72
20035.00 63
20036.34 60
20037.68 57
20039.02 57
20040.36 69
20041.70 58
20043.03 64
20044.37 81
20045.71 66
20047.05 49
20048.39 62
20049.73 67
20051.07 83
20052.41 75
20053.74 65
20055.08 71
20056.42 68
20057.76 74
20059.10 55
20060.44 52
20061.78 60
20063.12 63
20064.46 80
20065.80 86
20067.13 60
20068.47 48
20069.81 50
20071.15 92
20072.49 77
20073.83 60
20075.17 61
20076.51 80
20077.85 85
20079.19 64
20080.53 53
20081.87 64
20083.21 68
20084.55 80
20085.89 72
20087.23 65
20088.57 63
20089.91 76
20091.25 59
20092.59 63
20093.93 62
20095.27 55
20096.61 62
20097.95 47
20099.29 64
20100.63 83
20101.97 80
20103.31 67
20104.65 50
20105.99 51
20107.33 62
20108.67 81
20110.02 60
20111.36 43
20112.70 52
20114.04 53
20115.38 60
20116.72 48
20118.06 63
20119.40 76
20120.74 78
20122.08 56
20123.43 78
20124.77 75
20126.11 64
20127.45 71
20128.79 73
20130.13 59
20131.47 71
20132.81 51
20134.16 52
20135.50 52
20136.84 50
20138.18 62
20139.52 71
20140.86 66
20142.21 72
20143.55 72
20144.89 57
