# Supplementary material for: MALDI-TOF MS typing enables the classification of brewing yeasts of the genus Saccharomyces to major beer styles
Source: PLoS One. 2017 Aug 9;12(8):e0181694. doi: 10.1371/journal.pone.0181694 (PMC5549903; doi:10.1371/journal.pone.0181694)
Supplement: S4 File — The directory includes 90 raw files and was zipped to “.zip”; the folder has three strains with 30 spectra per strain; S1 Text explains the raw files with an example and Table 1 represents the yeast strains used within the experiment. (ZIP) [file pone.0181694.s007.zip › 10-12/30260-210-OG-Ale-Ale-YPG-18h-E-E_2015-08-10__0_D2_1.dat]

2000.98 6755
2001.40 6739
2001.82 6344
2002.25 6299
2002.67 6438
2003.09 6566
2003.51 6795
2003.93 6641
2004.35 6477
2004.78 6226
2005.20 6226
2005.62 6547
2006.04 6682
2006.47 6317
2006.89 6418
2007.31 6796
2007.73 6731
2008.16 7356
2008.58 6982
2009.00 7027
2009.42 7036
2009.85 7095
2010.27 7172
2010.69 7315
2011.11 7543
2011.54 7296
2011.96 7081
2012.38 6877
2012.80 7189
2013.23 6866
2013.65 6927
2014.07 6501
2014.50 6355
2014.92 5970
2015.34 6200
2015.77 5959
2016.19 6090
2016.61 6295
2017.04 6055
2017.46 6186
2017.88 5987
2018.31 6303
2018.73 6306
2019.15 6290
2019.58 6327
2020.00 6365
2020.42 6509
2020.85 6400
2021.27 6172
2021.70 6708
2022.12 6507
2022.54 6780
2022.97 6778
2023.39 6491
2023.82 6712
2024.24 6829
2024.66 6993
2025.09 6782
2025.51 6399
2025.94 6333
2026.36 6347
2026.79 6352
2027.21 6339
2027.63 6242
2028.06 6196
2028.48 6308
2028.91 6180
2029.33 6244
2029.76 6504
2030.18 6514
2030.61 6210
2031.03 6088
2031.46 6110
2031.88 6449
2032.31 6550
2032.73 6432
2033.16 6075
2033.58 6033
2034.01 6188
2034.43 5972
2034.86 6179
2035.28 6389
2035.71 6518
2036.13 6209
2036.56 6365
2036.98 6282
2037.41 6313
2037.84 6324
2038.26 6135
2038.69 6581
2039.11 6958
2039.54 6753
2039.96 6615
2040.39 6793
2040.82 6716
2041.24 6784
2041.67 6830
2042.09 6648
2042.52 6724
2042.95 6795
2043.37 6333
2043.80 6439
2044.22 6370
2044.65 6037
2045.08 5999
2045.50 6287
2045.93 6498
2046.36 6666
2046.78 6633
2047.21 6749
2047.64 6697
2048.06 6645
2048.49 6583
2048.92 6573
2049.34 6400
2049.77 6414
2050.20 6761
2050.62 6797
2051.05 6413
2051.48 6780
2051.90 6416
2052.33 6128
2052.76 6107
2053.18 6068
2053.61 6066
2054.04 6187
2054.47 6053
2054.89 6122
2055.32 6292
2055.75 6221
2056.18 6409
2056.60 6085
2057.03 6040
2057.46 6151
2057.89 6277
2058.31 6233
2058.74 6080
2059.17 6256
2059.60 6075
2060.03 6075
2060.45 6128
2060.88 6180
2061.31 6112
2061.74 6378
2062.17 6052
2062.59 5970
2063.02 6232
2063.45 6341
2063.88 6111
2064.31 6298
2064.73 6070
2065.16 6165
2065.59 6414
2066.02 6794
2066.45 6839
2066.88 6406
2067.31 6932
2067.73 6794
2068.16 6784
2068.59 6831
2069.02 6552
2069.45 6478
2069.88 6401
2070.31 6356
2070.74 6576
2071.17 6593
2071.59 6400
2072.02 6284
2072.45 6332
2072.88 6385
2073.31 6054
2073.74 6076
2074.17 6241
2074.60 6189
2075.03 6315
2075.46 6473
2075.89 6230
2076.32 6640
2076.75 6493
2077.18 6402
2077.61 6636
2078.04 6637
2078.47 6729
2078.89 6601
2079.32 6681
2079.75 6643
2080.18 6999
2080.61 7000
2081.04 7127
2081.47 6927
2081.90 7204
2082.34 7129
2082.77 6822
2083.20 7069
2083.63 7130
2084.06 6657
2084.49 6871
2084.92 6731
2085.35 6381
2085.78 6306
2086.21 6466
2086.64 6225
2087.07 5974
2087.50 6373
2087.93 6378
2088.36 6377
2088.79 6241
2089.22 6141
2089.65 6191
2090.09 6433
2090.52 6118
2090.95 6246
2091.38 6225
2091.81 6056
2092.24 6040
2092.67 6348
2093.10 6535
2093.54 6173
2093.97 6137
2094.40 6262
2094.83 6162
2095.26 6508
2095.69 6577
2096.12 6229
2096.56 6155
2096.99 6070
2097.42 5997
2097.85 6183
2098.28 6283
2098.71 6253
2099.15 6241
2099.58 6122
2100.01 5890
2100.44 5862
2100.87 6247
2101.31 6374
2101.74 6102
2102.17 6035
2102.60 6005
2103.04 5954
2103.47 6177
2103.90 6487
2104.33 6332
2104.77 6238
2105.20 6064
2105.63 5897
2106.06 6255
2106.50 6207
2106.93 6384
2107.36 6495
2107.79 6441
2108.23 6437
2108.66 6308
2109.09 6437
2109.53 6240
2109.96 6312
2110.39 6434
2110.82 6242
2111.26 6298
2111.69 6238
2112.12 6270
2112.56 6214
2112.99 5810
2113.42 5901
2113.86 6171
2114.29 6024
2114.72 6104
2115.16 6025
2115.59 5917
2116.03 5954
2116.46 5829
2116.89 5751
2117.33 5742
2117.76 5910
2118.19 5828
2118.63 5926
2119.06 5840
2119.50 6098
2119.93 5844
2120.36 6085
2120.80 6216
2121.23 6144
2121.67 5868
2122.10 6196
2122.54 6121
2122.97 6380
2123.40 6116
2123.84 6156
2124.27 6313
2124.71 6204
2125.14 6313
2125.58 6032
2126.01 6161
2126.45 6166
2126.88 5999
2127.32 6127
2127.75 6252
2128.19 5972
2128.62 6056
2129.06 6132
2129.49 5887
2129.93 6051
2130.36 5556
2130.80 6063
2131.23 6176
2131.67 6028
2132.10 6144
2132.54 6334
2132.97 6289
2133.41 6305
2133.84 6264
2134.28 6340
2134.71 6290
2135.15 6510
2135.59 7005
2136.02 6945
2136.46 7131
2136.89 7565
2137.33 7292
2137.76 7479
2138.20 7561
2138.64 7630
2139.07 7517
2139.51 7476
2139.94 7795
2140.38 7327
2140.82 7358
2141.25 7427
2141.69 7129
2142.13 6619
2142.56 6498
2143.00 6300
2143.43 6117
2143.87 6167
2144.31 6092
2144.74 5763
2145.18 6027
2145.62 6082
2146.05 6057
2146.49 6078
2146.93 6216
2147.36 6081
2147.80 6202
2148.24 6285
2148.68 6126
2149.11 6071
2149.55 6046
2149.99 6148
2150.42 6339
2150.86 6617
2151.30 6917
2151.74 7017
2152.17 6668
2152.61 6932
2153.05 7008
2153.49 6827
2153.92 6529
2154.36 6447
2154.80 6626
2155.24 6523
2155.67 6435
2156.11 6334
2156.55 6215
2156.99 6551
2157.42 6515
2157.86 6297
2158.30 6074
2158.74 6254
2159.18 6697
2159.61 6770
2160.05 6264
2160.49 6234
2160.93 6255
2161.37 6323
2161.81 6130
2162.24 6139
2162.68 6308
2163.12 6259
2163.56 6071
2164.00 6144
2164.44 6048
2164.87 6233
2165.31 6156
2165.75 6221
2166.19 6104
2166.63 5907
2167.07 5996
2167.51 6120
2167.95 5995
2168.39 5950
2168.82 6107
2169.26 6207
2169.70 6417
2170.14 6218
2170.58 6160
2171.02 6200
2171.46 6601
2171.90 6415
2172.34 6224
2172.78 6399
2173.22 6326
2173.66 6428
2174.10 6475
2174.54 6418
2174.98 6617
2175.42 6498
2175.85 6580
2176.29 6589
2176.73 6425
2177.17 6451
2177.61 6634
2178.05 6738
2178.49 7000
2178.93 6851
2179.37 6373
2179.81 6442
2180.25 6744
2180.69 6318
2181.14 6290
2181.58 5934
2182.02 6053
2182.46 6516
2182.90 6152
2183.34 6053
2183.78 5914
2184.22 5765
2184.66 6086
2185.10 6176
2185.54 6034
2185.98 5823
2186.42 5579
2186.86 5633
2187.30 5943
2187.74 6139
2188.19 6034
2188.63 6175
2189.07 6299
2189.51 6256
2189.95 6224
2190.39 6021
2190.83 6322
2191.27 6250
2191.72 6505
2192.16 6488
2192.60 6344
2193.04 6311
2193.48 6160
2193.92 6273
2194.36 6234
2194.81 6139
2195.25 6449
2195.69 6140
2196.13 6285
2196.57 6486
2197.01 6716
2197.46 6287
2197.90 6217
2198.34 6251
2198.78 6263
2199.22 5966
2199.67 6160
2200.11 5955
2200.55 6014
2200.99 6270
2201.44 6362
2201.88 6357
2202.32 6444
2202.76 6061
2203.21 5840
2203.65 6046
2204.09 6217
2204.53 6093
2204.98 6487
2205.42 6224
2205.86 6105
2206.30 5991
2206.75 5945
2207.19 5824
2207.63 5781
2208.08 5925
2208.52 6020
2208.96 6274
2209.41 6393
2209.85 6492
2210.29 6528
2210.73 6607
2211.18 6276
2211.62 6177
2212.06 6337
2212.51 6336
2212.95 6343
2213.40 6253
2213.84 6286
2214.28 6207
2214.73 6322
2215.17 6062
2215.61 5959
2216.06 5600
2216.50 5604
2216.95 5970
2217.39 5841
2217.83 5878
2218.28 5798
2218.72 5939
2219.17 5983
2219.61 6135
2220.05 5990
2220.50 5891
2220.94 6120
2221.39 6052
2221.83 6015
2222.28 6117
2222.72 6427
2223.16 6306
2223.61 6352
2224.05 6331
2224.50 6158
2224.94 6193
2225.39 6305
2225.83 6411
2226.28 6297
2226.72 6814
2227.17 6665
2227.61 6646
2228.06 6291
2228.50 6407
2228.95 6581
2229.39 6630
2229.84 6547
2230.28 6327
2230.73 6506
2231.17 6118
2231.62 6029
2232.06 6480
2232.51 6427
2232.95 6268
2233.40 6325
2233.85 6465
2234.29 6538
2234.74 6597
2235.18 6499
2235.63 6615
2236.07 6810
2236.52 6709
2236.97 6480
2237.41 6358
2237.86 6769
2238.30 6702
2238.75 6453
2239.20 6745
2239.64 6834
2240.09 6435
2240.53 6045
2240.98 5891
2241.43 5887
2241.87 6145
2242.32 6048
2242.77 6129
2243.21 5983
2243.66 5879
2244.11 5801
2244.55 5630
2245.00 5834
2245.45 5786
2245.89 5603
2246.34 5828
2246.79 5779
2247.23 6011
2247.68 5771
2248.13 5711
2248.57 5873
2249.02 5961
2249.47 5961
2249.92 6009
2250.36 5464
2250.81 5746
2251.26 5716
2251.70 6090
2252.15 6052
2252.60 6044
2253.05 5812
2253.49 5893
2253.94 5837
2254.39 5549
2254.84 5486
2255.28 5704
2255.73 5942
2256.18 5889
2256.63 5843
2257.08 5916
2257.52 5806
2257.97 5550
2258.42 5618
2258.87 5861
2259.32 5755
2259.76 5781
2260.21 5777
2260.66 5793
2261.11 5786
2261.56 5818
2262.01 5802
2262.45 5949
2262.90 5933
2263.35 5817
2263.80 6012
2264.25 6425
2264.70 6517
2265.15 6452
2265.59 6316
2266.04 5928
2266.49 5696
2266.94 5941
2267.39 5932
2267.84 5846
2268.29 5764
2268.74 6203
2269.19 6323
2269.63 6234
2270.08 5963
2270.53 6075
2270.98 6173
2271.43 6419
2271.88 6319
2272.33 6505
2272.78 6437
2273.23 6454
2273.68 6291
2274.13 6355
2274.58 6172
2275.03 6033
2275.48 5912
2275.93 5951
2276.38 6176
2276.83 5935
2277.28 6049
2277.73 5887
2278.18 5663
2278.63 5601
2279.08 5752
2279.53 5713
2279.98 5800
2280.43 5966
2280.88 6004
2281.33 5930
2281.78 5799
2282.23 5939
2282.68 6211
2283.13 5907
2283.58 6058
2284.03 6003
2284.48 6163
2284.93 5963
2285.38 5939
2285.83 6074
2286.28 5998
2286.73 6153
2287.19 6043
2287.64 5990
2288.09 6225
2288.54 6265
2288.99 6304
2289.44 6689
2289.89 6591
2290.34 6980
2290.79 7187
2291.25 7470
2291.70 7449
2292.15 7815
2292.60 8140
2293.05 8437
2293.50 8450
2293.95 8343
2294.41 8366
2294.86 7984
2295.31 7754
2295.76 7709
2296.21 7562
2296.66 7444
2297.12 7192
2297.57 7263
2298.02 6872
2298.47 6971
2298.92 6656
2299.38 6840
2299.83 6549
2300.28 6732
2300.73 6421
2301.18 6229
2301.64 6447
2302.09 6238
2302.54 6102
2302.99 6073
2303.45 6089
2303.90 6157
2304.35 6064
2304.80 6074
2305.26 5782
2305.71 5657
2306.16 5913
2306.61 5913
2307.07 5941
2307.52 5912
2307.97 5956
2308.43 6177
2308.88 6261
2309.33 6503
2309.79 6735
2310.24 7051
2310.69 7483
2311.15 7867
2311.60 7825
2312.05 8133
2312.51 7881
2312.96 7445
2313.41 7734
2313.87 7408
2314.32 7317
2314.77 7253
2315.23 7044
2315.68 6751
2316.13 6427
2316.59 6561
2317.04 6627
2317.49 6594
2317.95 6445
2318.40 6321
2318.86 5827
2319.31 5995
2319.76 6086
2320.22 6039
2320.67 6088
2321.13 6311
2321.58 6733
2322.04 6704
2322.49 6155
2322.94 6202
2323.40 6315
2323.85 6250
2324.31 6241
2324.76 6199
2325.22 6135
2325.67 6465
2326.13 6223
2326.58 6373
2327.04 6236
2327.49 6110
2327.95 6175
2328.40 6240
2328.86 6236
2329.31 6443
2329.77 6674
2330.22 6941
2330.68 6843
2331.13 6730
2331.59 6680
2332.04 6452
2332.50 6581
2332.95 6296
2333.41 6536
2333.86 6412
2334.32 6309
2334.77 6365
2335.23 6324
2335.69 6082
2336.14 6099
2336.60 6025
2337.05 6174
2337.51 6184
2337.96 6042
2338.42 5906
2338.88 6104
2339.33 6256
2339.79 6002
2340.24 6161
2340.70 6359
2341.16 6312
2341.61 6203
2342.07 6401
2342.52 6411
2342.98 6364
2343.44 6575
2343.89 6423
2344.35 6310
2344.81 6096
2345.26 6114
2345.72 5868
2346.18 5932
2346.63 5870
2347.09 5963
2347.55 5959
2348.00 6170
2348.46 6401
2348.92 6589
2349.37 6377
2349.83 6409
2350.29 6552
2350.75 6421
2351.20 6254
2351.66 6324
2352.12 6499
2352.57 6170
2353.03 5938
2353.49 6073
2353.95 6187
2354.40 6134
2354.86 6001
2355.32 6229
2355.78 6052
2356.23 5850
2356.69 6120
2357.15 6449
2357.61 6357
2358.07 6084
2358.52 6060
2358.98 6031
2359.44 5930
2359.90 5841
2360.36 6017
2360.81 5901
2361.27 5824
2361.73 5739
2362.19 5733
2362.65 5715
2363.10 5748
2363.56 5793
2364.02 5975
2364.48 5969
2364.94 5909
2365.40 6160
2365.86 6219
2366.31 6142
2366.77 5993
2367.23 6126
2367.69 6034
2368.15 5887
2368.61 6234
2369.07 5971
2369.53 5929
2369.98 5873
2370.44 5760
2370.90 5854
2371.36 5814
2371.82 6082
2372.28 6028
2372.74 5988
2373.20 5724
2373.66 5973
2374.12 5695
2374.58 5585
2375.04 5685
2375.50 6253
2375.95 6012
2376.41 5768
2376.87 5711
2377.33 6005
2377.79 6161
2378.25 6089
2378.71 5948
2379.17 5850
2379.63 6220
2380.09 6176
2380.55 6058
2381.01 6058
2381.47 5982
2381.93 5986
2382.39 6081
2382.85 6108
2383.31 6452
2383.77 6020
2384.23 5931
2384.69 6041
2385.15 6003
2385.62 5630
2386.08 5566
2386.54 5813
2387.00 5750
2387.46 5659
2387.92 5535
2388.38 5722
2388.84 5530
2389.30 5694
2389.76 5843
2390.22 6148
2390.68 5634
2391.14 5933
2391.61 5635
2392.07 5796
2392.53 5739
2392.99 5801
2393.45 6111
2393.91 6108
2394.37 6379
2394.83 5989
2395.30 5991
2395.76 5719
2396.22 5751
2396.68 5730
2397.14 5706
2397.60 5774
2398.07 5954
2398.53 5494
2398.99 5517
2399.45 5407
2399.91 5655
2400.37 5508
2400.84 5617
2401.30 5636
2401.76 5516
2402.22 5427
2402.68 5396
2403.15 5376
2403.61 5444
2404.07 5549
2404.53 5597
2405.00 5309
2405.46 5695
2405.92 5710
2406.38 5479
2406.85 5492
2407.31 5419
2407.77 5641
2408.23 5715
2408.70 5774
2409.16 5905
2409.62 5866
2410.08 5560
2410.55 5217
2411.01 5396
2411.47 5320
2411.94 5246
2412.40 5478
2412.86 5511
2413.33 5345
2413.79 5416
2414.25 5484
2414.72 5510
2415.18 5480
2415.64 5567
2416.11 5456
2416.57 5363
2417.03 5795
2417.50 5790
2417.96 5711
2418.42 5981
2418.89 6030
2419.35 6049
2419.81 6349
2420.28 6448
2420.74 6537
2421.21 6885
2421.67 6364
2422.13 6409
2422.60 6487
2423.06 6379
2423.53 6715
2423.99 6464
2424.45 5991
2424.92 6180
2425.38 6151
2425.85 5824
2426.31 5748
2426.78 5764
2427.24 6004
2427.71 6059
2428.17 5972
2428.63 5989
2429.10 5909
2429.56 5882
2430.03 5911
2430.49 6187
2430.96 5653
2431.42 5861
2431.89 5834
2432.35 5940
2432.82 5764
2433.28 5920
2433.75 5627
2434.21 5674
2434.68 5664
2435.14 5468
2435.61 5736
2436.07 5827
2436.54 5941
2437.01 5693
2437.47 5867
2437.94 6296
2438.40 6367
2438.87 5992
2439.33 6281
2439.80 6169
2440.26 5995
2440.73 6418
2441.20 6160
2441.66 6054
2442.13 6209
2442.59 6503
2443.06 6408
2443.53 6414
2443.99 6439
2444.46 5981
2444.92 6379
2445.39 6009
2445.86 5860
2446.32 5704
2446.79 5853
2447.26 5816
2447.72 5588
2448.19 5771
2448.66 5695
2449.12 5457
2449.59 5405
2450.05 5302
2450.52 5476
2450.99 5309
2451.46 5439
2451.92 5336
2452.39 5275
2452.86 5445
2453.32 5382
2453.79 5148
2454.26 5281
2454.72 5497
2455.19 5257
2455.66 5504
2456.13 5709
2456.59 5461
2457.06 5316
2457.53 5609
2458.00 5247
2458.46 5258
2458.93 5456
2459.40 5599
2459.87 5315
2460.33 5497
2460.80 5594
2461.27 5349
2461.74 5563
2462.20 5512
2462.67 5370
2463.14 5342
2463.61 5253
2464.08 5305
2464.54 5550
2465.01 5517
2465.48 5794
2465.95 5694
2466.42 5572
2466.88 5365
2467.35 5625
2467.82 5744
2468.29 5955
2468.76 5608
2469.23 5706
2469.70 5624
2470.16 5491
2470.63 5465
2471.10 5547
2471.57 5181
2472.04 5293
2472.51 5294
2472.98 5323
2473.44 5137
2473.91 4942
2474.38 5230
2474.85 5114
2475.32 5401
2475.79 5198
2476.26 5071
2476.73 5017
2477.20 5222
2477.67 5366
2478.14 5093
2478.61 4903
2479.08 4930
2479.54 4970
2480.01 5202
2480.48 5203
2480.95 5064
2481.42 5233
2481.89 5256
2482.36 5255
2482.83 5261
2483.30 5160
2483.77 5322
2484.24 5094
2484.71 4992
2485.18 4953
2485.65 5417
2486.12 5551
2486.59 5109
2487.06 5119
2487.53 5270
2488.00 5597
2488.47 5438
2488.94 5286
2489.41 5485
2489.88 5413
2490.35 5369
2490.83 5519
2491.30 5574
2491.77 5527
2492.24 5718
2492.71 5674
2493.18 5928
2493.65 5706
2494.12 6127
2494.59 6031
2495.06 6078
2495.53 5886
2496.00 5818
2496.48 5944
2496.95 6029
2497.42 5715
2497.89 5783
2498.36 5863
2498.83 5917
2499.30 5748
2499.77 5479
2500.25 5624
2500.72 5359
2501.19 5438
2501.66 5169
2502.13 5030
2502.60 5067
2503.07 5006
2503.55 5486
2504.02 5200
2504.49 5262
2504.96 5413
2505.43 5304
2505.91 5288
2506.38 5312
2506.85 5261
2507.32 5017
2507.79 5254
2508.27 5184
2508.74 5273
2509.21 5348
2509.68 5582
2510.16 5643
2510.63 5537
2511.10 5452
2511.57 5534
2512.05 5638
2512.52 5774
2512.99 5708
2513.46 5154
2513.94 5704
2514.41 6177
2514.88 5912
2515.35 5879
2515.83 5966
2516.30 5869
2516.77 5927
2517.25 5435
2517.72 5532
2518.19 5535
2518.67 5363
2519.14 5841
2519.61 5535
2520.09 5546
2520.56 5557
2521.03 5545
2521.51 5628
2521.98 5438
2522.45 5641
2522.93 5677
2523.40 5331
2523.87 5234
2524.35 5527
2524.82 5705
2525.29 5493
2525.77 5375
2526.24 5535
2526.72 5898
2527.19 5762
2527.66 5885
2528.14 5795
2528.61 5680
2529.09 5582
2529.56 5657
2530.03 5938
2530.51 5922
2530.98 5641
2531.46 5620
2531.93 5641
2532.41 5616
2532.88 6025
2533.36 5624
2533.83 5664
2534.31 5457
2534.78 5652
2535.25 5707
2535.73 5575
2536.20 5870
2536.68 6022
2537.15 5759
2537.63 5653
2538.10 5406
2538.58 5478
2539.05 5454
2539.53 5560
2540.00 5682
2540.48 5341
2540.95 5585
2541.43 5615
2541.91 5612
2542.38 5565
2542.86 5488
2543.33 5444
2543.81 5444
2544.28 5324
2544.76 5409
2545.23 5371
2545.71 5325
2546.19 5333
2546.66 5474
2547.14 5524
2547.61 5695
2548.09 5597
2548.56 5384
2549.04 5804
2549.52 5695
2549.99 5966
2550.47 6360
2550.95 6433
2551.42 6246
2551.90 6001
2552.37 5874
2552.85 5927
2553.33 6270
2553.80 6364
2554.28 6181
2554.76 6425
2555.23 6684
2555.71 6688
2556.19 6281
2556.66 6411
2557.14 6522
2557.62 6241
2558.09 6087
2558.57 6342
2559.05 6358
2559.52 5891
2560.00 5863
2560.48 5774
2560.96 5998
2561.43 5752
2561.91 5653
2562.39 5403
2562.86 5310
2563.34 5763
2563.82 6023
2564.30 6014
2564.77 5787
2565.25 5287
2565.73 5164
2566.21 5430
2566.68 5727
2567.16 5796
2567.64 5235
2568.12 5294
2568.60 5515
2569.07 5639
2569.55 5672
2570.03 5290
2570.51 5478
2570.99 5563
2571.46 5447
2571.94 5237
2572.42 5175
2572.90 5043
2573.38 5017
2573.85 5410
2574.33 5286
2574.81 5229
2575.29 5278
2575.77 5098
2576.25 5054
2576.73 5142
2577.20 5245
2577.68 5201
2578.16 5129
2578.64 5183
2579.12 5163
2579.60 5205
2580.08 5037
2580.56 4774
2581.04 5183
2581.51 5057
2581.99 5258
2582.47 5350
2582.95 5364
2583.43 5209
2583.91 5201
2584.39 5269
2584.87 5273
2585.35 5220
2585.83 5270
2586.31 5168
2586.79 5277
2587.27 5109
2587.75 5109
2588.23 5401
2588.71 5379
2589.18 5295
2589.66 5268
2590.14 5207
2590.62 5488
2591.10 5440
2591.58 5094
2592.06 5379
2592.54 5563
2593.02 5458
2593.50 5546
2593.98 5146
2594.47 5503
2594.95 5509
2595.43 5424
2595.91 5283
2596.39 5082
2596.87 5030
2597.35 5446
2597.83 5222
2598.31 5077
2598.79 5189
2599.27 5248
2599.75 5084
2600.23 5083
2600.71 5305
2601.19 5309
2601.67 5100
2602.16 4977
2602.64 4931
2603.12 4704
2603.60 4918
2604.08 5254
2604.56 5275
2605.04 5203
2605.52 4742
2606.00 5064
2606.49 5298
2606.97 5215
2607.45 5023
2607.93 5260
2608.41 5334
2608.89 5456
2609.37 5402
2609.86 5298
2610.34 5212
2610.82 5314
2611.30 5236
2611.78 5405
2612.27 5280
2612.75 5124
2613.23 5189
2613.71 4984
2614.19 4951
2614.68 5205
2615.16 4938
2615.64 5282
2616.12 5159
2616.60 5125
2617.09 5233
2617.57 5355
2618.05 5298
2618.53 5458
2619.02 5660
2619.50 5453
2619.98 5452
2620.46 5350
2620.95 5452
2621.43 5554
2621.91 5298
2622.40 5276
2622.88 5690
2623.36 5615
2623.84 5437
2624.33 5352
2624.81 5168
2625.29 4978
2625.78 5200
2626.26 5203
2626.74 5023
2627.23 5274
2627.71 5336
2628.19 5147
2628.68 5182
2629.16 5217
2629.64 5222
2630.13 5238
2630.61 5075
2631.09 5035
2631.58 5202
2632.06 5260
2632.54 5312
2633.03 5132
2633.51 5404
2634.00 5686
2634.48 5522
2634.96 5307
2635.45 5500
2635.93 5438
2636.42 5630
2636.90 5310
2637.38 5035
2637.87 5101
2638.35 5093
2638.84 5174
2639.32 4997
2639.81 5169
2640.29 5081
2640.78 5196
2641.26 5314
2641.74 5386
2642.23 5426
2642.71 5442
2643.20 5243
2643.68 5457
2644.17 5648
2644.65 5435
2645.14 5176
2645.62 5174
2646.11 5151
2646.59 5384
2647.08 5203
2647.56 5021
2648.05 5067
2648.53 5144
2649.02 5104
2649.50 5140
2649.99 5208
2650.48 5405
2650.96 5603
2651.45 5219
2651.93 5268
2652.42 5393
2652.90 5032
2653.39 4922
2653.87 5151
2654.36 5213
2654.85 5353
2655.33 5219
2655.82 5383
2656.30 5529
2656.79 5307
2657.28 5140
2657.76 5203
2658.25 5062
2658.73 5148
2659.22 5060
2659.71 5059
2660.19 5124
2660.68 5028
2661.17 5159
2661.65 5052
2662.14 4878
2662.62 5186
2663.11 5093
2663.60 5173
2664.08 5415
2664.57 5161
2665.06 5215
2665.55 5386
2666.03 5424
2666.52 5472
2667.01 5037
2667.49 5262
2667.98 5166
2668.47 5014
2668.95 5119
2669.44 5111
2669.93 5495
2670.42 5244
2670.90 5202
2671.39 4959
2671.88 5326
2672.36 5148
2672.85 5184
2673.34 5182
2673.83 5082
2674.31 5509
2674.80 5451
2675.29 5286
2675.78 5518
2676.27 5595
2676.75 5702
2677.24 5399
2677.73 5856
2678.22 5782
2678.71 5432
2679.19 5811
2679.68 5724
2680.17 5615
2680.66 5596
2681.15 5366
2681.63 5267
2682.12 5327
2682.61 5400
2683.10 5185
2683.59 5138
2684.08 5186
2684.56 5337
2685.05 5425
2685.54 5389
2686.03 5199
2686.52 5139
2687.01 5583
2687.50 5699
2687.99 5332
2688.47 5463
2688.96 5266
2689.45 5333
2689.94 5568
2690.43 5295
2690.92 4910
2691.41 5193
2691.90 5024
2692.39 5082
2692.88 4902
2693.37 5082
2693.85 5093
2694.34 4927
2694.83 5018
2695.32 5138
2695.81 5170
2696.30 5573
2696.79 5417
2697.28 4919
2697.77 4945
2698.26 4877
2698.75 4997
2699.24 5028
2699.73 4805
2700.22 4993
2700.71 4986
2701.20 4980
2701.69 5010
2702.18 5123
2702.67 4959
2703.16 4907
2703.65 4993
2704.14 5150
2704.63 5491
2705.12 5339
2705.61 5087
2706.10 5283
2706.59 5486
2707.08 5209
2707.58 5229
2708.07 5181
2708.56 4956
2709.05 4684
2709.54 5031
2710.03 4664
2710.52 4903
2711.01 5036
2711.50 4977
2711.99 5124
2712.48 5014
2712.98 4802
2713.47 4851
2713.96 5153
2714.45 5074
2714.94 4980
2715.43 5021
2715.92 5006
2716.41 5060
2716.91 5230
2717.40 4716
2717.89 4839
2718.38 5029
2718.87 4798
2719.36 4927
2719.86 4686
2720.35 5026
2720.84 4893
2721.33 5088
2721.82 4975
2722.31 5011
2722.81 5125
2723.30 5122
2723.79 5329
2724.28 5223
2724.77 4969
2725.27 5018
2725.76 5078
2726.25 5129
2726.74 5166
2727.24 5321
2727.73 4943
2728.22 5040
2728.71 5253
2729.21 5200
2729.70 4867
2730.19 4721
2730.68 5038
2731.18 5235
2731.67 5107
2732.16 4693
2732.66 5051
2733.15 5260
2733.64 5110
2734.13 4845
2734.63 5075
2735.12 5221
2735.61 5262
2736.11 5353
2736.60 5366
2737.09 5275
2737.59 5386
2738.08 5347
2738.57 5365
2739.07 5369
2739.56 5143
2740.05 5316
2740.55 5266
2741.04 5115
2741.54 5093
2742.03 4939
2742.52 5056
2743.02 4930
2743.51 4852
2744.00 5135
2744.50 5121
2744.99 4889
2745.49 4934
2745.98 5032
2746.47 4926
2746.97 4970
2747.46 4958
2747.96 4958
2748.45 5075
2748.95 4962
2749.44 4987
2749.93 5171
2750.43 5067
2750.92 5038
2751.42 4768
2751.91 4681
2752.41 5036
2752.90 4768
2753.40 5008
2753.89 5001
2754.39 4933
2754.88 4793
2755.38 4901
2755.87 4842
2756.37 5245
2756.86 5043
2757.36 5145
2757.85 5104
2758.35 4984
2758.84 4959
2759.34 5232
2759.83 5026
2760.33 4844
2760.82 5060
2761.32 5120
2761.81 5265
2762.31 5237
2762.81 4972
2763.30 4835
2763.80 5007
2764.29 4881
2764.79 4576
2765.28 4852
2765.78 5163
2766.28 5168
2766.77 4981
2767.27 5136
2767.76 5181
2768.26 4899
2768.76 4815
2769.25 5133
2769.75 5103
2770.25 4781
2770.74 4808
2771.24 5006
2771.73 5138
2772.23 5077
2772.73 4963
2773.22 4821
2773.72 4966
2774.22 4938
2774.71 5338
2775.21 5196
2775.71 5604
2776.20 5419
2776.70 5460
2777.20 5303
2777.69 5625
2778.19 5631
2778.69 5903
2779.19 5861
2779.68 6384
2780.18 5780
2780.68 5558
2781.17 5555
2781.67 5508
2782.17 5524
2782.67 5324
2783.16 5143
2783.66 5127
2784.16 5075
2784.66 4985
2785.15 4688
2785.65 4854
2786.15 4999
2786.65 5059
2787.15 5138
2787.64 5328
2788.14 5165
2788.64 5062
2789.14 5041
2789.63 5093
2790.13 5165
2790.63 5324
2791.13 5354
2791.63 5454
2792.13 5477
2792.62 5513
2793.12 5401
2793.62 5481
2794.12 5343
2794.62 5358
2795.12 5374
2795.61 5574
2796.11 5407
2796.61 5722
2797.11 5978
2797.61 6119
2798.11 6030
2798.61 6113
2799.11 6457
2799.60 5983
2800.10 5992
2800.60 5764
2801.10 5611
2801.60 5859
2802.10 5965
2802.60 5695
2803.10 5512
2803.60 5353
2804.10 5183
2804.60 5419
2805.10 5499
2805.59 5346
2806.09 5472
2806.59 5586
2807.09 5757
2807.59 5532
2808.09 5699
2808.59 5870
2809.09 5772
2809.59 6080
2810.09 6133
2810.59 6251
2811.09 6226
2811.59 6147
2812.09 5975
2812.59 5934
2813.09 5738
2813.59 5657
2814.09 5686
2814.59 5699
2815.09 5465
2815.59 5313
2816.09 5316
2816.59 5279
2817.09 5323
2817.59 5238
2818.09 5629
2818.60 5412
2819.10 5254
2819.60 5421
2820.10 5554
2820.60 5693
2821.10 5609
2821.60 5624
2822.10 5621
2822.60 5684
2823.10 5624
2823.60 5551
2824.10 5534
2824.61 5359
2825.11 5018
2825.61 5240
2826.11 5445
2826.61 5089
2827.11 5308
2827.61 5405
2828.12 5151
2828.62 5123
2829.12 5142
2829.62 5007
2830.12 5124
2830.62 4974
2831.12 4877
2831.63 4864
2832.13 4940
2832.63 4947
2833.13 5068
2833.63 4793
2834.14 4810
2834.64 5068
2835.14 5084
2835.64 4724
2836.14 4908
2836.65 4891
2837.15 4788
2837.65 4706
2838.15 5031
2838.66 5123
2839.16 5051
2839.66 5078
2840.16 4937
2840.67 5099
2841.17 5130
2841.67 5125
2842.17 4920
2842.68 5009
2843.18 4852
2843.68 4923
2844.18 4949
2844.69 5056
2845.19 5127
2845.69 4894
2846.20 5019
2846.70 5169
2847.20 5118
2847.71 5023
2848.21 5314
2848.71 5252
2849.22 5221
2849.72 5392
2850.22 5547
2850.73 5585
2851.23 5404
2851.73 5110
2852.24 5376
2852.74 5559
2853.24 5332
2853.75 5516
2854.25 5236
2854.75 5070
2855.26 5279
2855.76 5039
2856.27 5238
2856.77 5009
2857.27 5201
2857.78 5078
2858.28 5014
2858.79 5080
2859.29 4953
2859.80 4800
2860.30 4945
2860.80 5237
2861.31 5205
2861.81 5318
2862.32 5142
2862.82 4965
2863.33 4707
2863.83 4663
2864.34 4756
2864.84 4843
2865.34 4781
2865.85 4757
2866.35 4739
2866.86 4758
2867.36 4742
2867.87 4815
2868.37 4618
2868.88 4716
2869.38 4595
2869.89 4703
2870.39 4896
2870.90 4814
2871.41 5067
2871.91 5218
2872.42 4893
2872.92 4914
2873.43 4930
2873.93 4867
2874.44 4965
2874.94 4978
2875.45 5191
2875.95 5295
2876.46 5032
2876.97 5050
2877.47 5080
2877.98 4981
2878.48 5197
2878.99 5145
2879.50 5119
2880.00 5326
2880.51 4941
2881.01 4783
2881.52 4977
2882.03 4860
2882.53 4837
2883.04 4926
2883.54 5216
2884.05 5278
2884.56 4968
2885.06 4884
2885.57 5098
2886.08 5164
2886.58 5241
2887.09 5345
2887.60 5210
2888.10 5315
2888.61 5459
2889.12 5384
2889.62 5548
2890.13 5461
2890.64 5370
2891.15 5361
2891.65 4973
2892.16 5080
2892.67 5323
2893.17 5153
2893.68 5197
2894.19 5178
2894.70 5053
2895.20 5227
2895.71 5487
2896.22 5342
2896.73 5896
2897.23 5752
2897.74 5703
2898.25 5689
2898.76 5731
2899.26 5870
2899.77 5694
2900.28 5585
2900.79 5814
2901.29 5866
2901.80 5970
2902.31 6385
2902.82 6590
2903.33 6864
2903.83 6987
2904.34 7105
2904.85 7189
2905.36 7276
2905.87 7139
2906.38 7011
2906.88 6844
2907.39 6571
2907.90 6104
2908.41 6190
2908.92 5987
2909.43 5834
2909.94 5677
2910.44 5556
2910.95 5304
2911.46 5359
2911.97 5062
2912.48 4992
2912.99 5185
2913.50 5041
2914.01 4860
2914.52 4963
2915.02 4977
2915.53 5018
2916.04 4870
2916.55 5116
2917.06 4995
2917.57 4972
2918.08 5128
2918.59 5018
2919.10 5105
2919.61 4984
2920.12 5335
2920.63 5207
2921.14 5244
2921.65 5208
2922.16 5057
2922.67 4920
2923.18 5018
2923.69 5359
2924.20 5054
2924.71 5161
2925.22 5327
2925.73 5233
2926.24 5265
2926.75 5197
2927.26 5129
2927.77 5270
2928.28 5227
2928.79 5426
2929.30 5493
2929.81 5161
2930.32 5201
2930.83 5207
2931.34 4875
2931.85 5122
2932.36 5156
2932.87 4789
2933.38 4965
2933.89 4992
2934.40 4881
2934.91 4892
2935.42 5003
2935.94 5116
2936.45 5068
2936.96 5122
2937.47 5148
2937.98 5121
2938.49 5182
2939.00 5230
2939.51 5295
2940.02 5440
2940.54 5170
2941.05 5299
2941.56 5136
2942.07 5154
2942.58 5244
2943.09 5098
2943.61 5092
2944.12 5260
2944.63 5225
2945.14 5271
2945.65 5429
2946.16 5758
2946.68 5694
2947.19 5881
2947.70 6072
2948.21 5869
2948.72 5829
2949.24 5499
2949.75 5649
2950.26 5693
2950.77 5580
2951.28 5380
2951.80 5236
2952.31 5145
2952.82 5085
2953.33 4773
2953.85 4904
2954.36 4990
2954.87 4913
2955.38 4848
2955.90 5030
2956.41 4826
2956.92 4668
2957.43 4676
2957.95 4780
2958.46 4846
2958.97 4856
2959.49 4871
2960.00 4527
2960.51 4617
2961.03 4865
2961.54 4626
2962.05 4734
2962.57 4938
2963.08 4972
2963.59 5026
2964.11 4824
2964.62 5075
2965.13 5181
2965.65 5173
2966.16 4938
2966.67 4886
2967.19 4844
2967.70 4656
2968.21 4603
2968.73 4885
2969.24 4743
2969.76 4357
2970.27 4459
2970.78 4846
2971.30 4970
2971.81 4837
2972.33 4548
2972.84 4505
2973.35 4587
2973.87 4921
2974.38 4997
2974.90 4952
2975.41 4787
2975.92 4817
2976.44 4961
2976.95 4744
2977.47 4663
2977.98 4762
2978.50 4551
2979.01 4683
2979.53 4824
2980.04 4926
2980.56 4775
2981.07 4963
2981.59 5000
2982.10 4839
2982.62 4951
2983.13 4962
2983.65 4993
2984.16 5021
2984.68 4951
2985.19 4928
2985.71 4968
2986.22 5159
2986.74 5133
2987.25 4956
2987.77 5111
2988.28 5235
2988.80 4924
2989.31 4967
2989.83 5099
2990.35 5023
2990.86 4806
2991.38 5053
2991.89 5089
2992.41 5074
2992.92 4905
2993.44 4712
2993.96 5046
2994.47 5263
2994.99 5242
2995.50 5253
2996.02 5455
2996.54 5551
2997.05 5405
2997.57 5374
2998.09 5296
2998.60 5429
2999.12 5699
2999.64 5868
3000.15 5904
3000.67 6084
3001.18 5993
3001.70 6022
3002.22 5859
3002.73 6102
3003.25 5684
3003.77 5665
3004.29 5826
3004.80 5837
3005.32 5825
3005.84 5606
3006.35 5646
3006.87 5609
3007.39 5410
3007.90 5368
3008.42 5608
3008.94 5322
3009.46 5340
3009.97 5054
3010.49 4977
3011.01 5115
3011.53 5456
3012.04 5144
3012.56 5264
3013.08 5155
3013.60 5126
3014.11 5087
3014.63 5292
3015.15 5257
3015.67 5458
3016.18 5317
3016.70 5261
3017.22 5304
3017.74 5529
3018.26 5869
3018.77 5927
3019.29 5727
3019.81 5707
3020.33 5774
3020.85 6020
3021.37 5851
3021.88 5715
3022.40 5627
3022.92 5720
3023.44 5705
3023.96 5561
3024.48 5113
3025.00 5112
3025.51 5235
3026.03 5252
3026.55 5233
3027.07 5108
3027.59 4980
3028.11 5216
3028.63 5376
3029.15 5263
3029.67 5158
3030.18 5142
3030.70 5125
3031.22 5093
3031.74 5116
3032.26 5158
3032.78 5473
3033.30 5498
3033.82 5183
3034.34 5157
3034.86 5293
3035.38 5430
3035.90 5396
3036.42 5651
3036.94 5607
3037.46 5482
3037.98 5811
3038.50 5875
3039.02 5574
3039.54 5307
3040.06 5293
3040.58 5609
3041.10 5370
3041.62 5217
3042.14 5425
3042.66 5395
3043.18 5352
3043.70 5337
3044.22 5295
3044.74 5235
3045.26 5662
3045.78 5659
3046.30 5510
3046.82 5380
3047.34 5503
3047.86 5479
3048.38 5508
3048.90 5758
3049.42 5587
3049.94 5527
3050.46 5547
3050.98 5415
3051.50 5340
3052.03 5326
3052.55 5105
3053.07 5247
3053.59 5189
3054.11 4980
3054.63 5014
3055.15 5079
3055.67 5311
3056.19 5242
3056.72 5195
3057.24 5145
3057.76 5128
3058.28 5043
3058.80 5276
3059.32 5240
3059.84 4991
3060.37 4878
3060.89 5143
3061.41 4971
3061.93 4787
3062.45 4919
3062.98 4962
3063.50 4847
3064.02 5082
3064.54 4864
3065.06 4698
3065.59 5097
3066.11 5153
3066.63 4844
3067.15 4840
3067.67 4901
3068.20 4988
3068.72 5013
3069.24 5081
3069.76 4965
3070.29 5092
3070.81 5502
3071.33 5214
3071.85 5078
3072.38 5044
3072.90 4977
3073.42 5148
3073.95 4871
3074.47 5065
3074.99 5349
3075.51 5359
3076.04 5350
3076.56 5302
3077.08 5183
3077.61 5126
3078.13 5199
3078.65 5493
3079.18 5469
3079.70 5393
3080.22 5683
3080.75 5945
3081.27 5869
3081.79 5447
3082.32 5788
3082.84 6104
3083.36 5884
3083.89 5751
3084.41 5952
3084.93 5957
3085.46 5857
3085.98 6007
3086.51 5951
3087.03 5991
3087.55 6176
3088.08 5962
3088.60 5883
3089.13 5779
3089.65 5764
3090.17 5970
3090.70 5838
3091.22 5948
3091.75 5517
3092.27 5727
3092.80 5912
3093.32 6049
3093.85 5853
3094.37 5526
3094.89 5609
3095.42 5842
3095.94 5748
3096.47 5775
3096.99 5686
3097.52 5768
3098.04 5960
3098.57 5948
3099.09 5761
3099.62 6112
3100.14 6098
3100.67 6164
3101.19 6590
3101.72 7000
3102.24 6920
3102.77 7304
3103.29 7974
3103.82 8498
3104.34 9157
3104.87 9827
3105.40 9338
3105.92 9889
3106.45 9854
3106.97 9896
3107.50 9839
3108.02 9373
3108.55 9133
3109.08 8700
3109.60 7726
3110.13 7348
3110.65 7452
3111.18 7273
3111.70 7116
3112.23 7121
3112.76 7605
3113.28 7158
3113.81 7142
3114.34 7269
3114.86 7443
3115.39 7168
3115.91 6689
3116.44 6531
3116.97 6376
3117.49 6223
3118.02 6141
3118.55 6164
3119.07 5800
3119.60 5789
3120.13 5693
3120.65 5662
3121.18 5736
3121.71 5722
3122.23 5781
3122.76 5699
3123.29 5932
3123.82 5652
3124.34 5731
3124.87 5892
3125.40 5729
3125.92 5807
3126.45 6008
3126.98 6066
3127.51 6068
3128.03 6078
3128.56 6337
3129.09 6107
3129.62 6285
3130.14 6542
3130.67 5994
3131.20 6149
3131.73 5881
3132.25 5831
3132.78 5923
3133.31 5770
3133.84 5670
3134.37 5737
3134.89 5486
3135.42 5544
3135.95 5325
3136.48 5381
3137.01 5472
3137.53 5234
3138.06 5115
3138.59 5201
3139.12 5260
3139.65 5031
3140.18 5195
3140.70 5249
3141.23 5166
3141.76 5052
3142.29 5077
3142.82 5079
3143.35 4694
3143.88 4871
3144.40 4994
3144.93 4833
3145.46 4916
3145.99 5125
3146.52 5318
3147.05 5249
3147.58 5260
3148.11 5450
3148.64 5603
3149.17 5781
3149.70 5382
3150.22 5895
3150.75 5922
3151.28 5561
3151.81 5836
3152.34 5430
3152.87 5506
3153.40 5532
3153.93 5403
3154.46 5310
3154.99 5353
3155.52 5289
3156.05 5306
3156.58 5190
3157.11 5323
3157.64 5113
3158.17 5277
3158.70 5097
3159.23 5402
3159.76 5303
3160.29 5275
3160.82 5204
3161.35 5258
3161.88 5097
3162.41 4938
3162.94 5010
3163.47 5162
3164.00 5362
3164.53 5251
3165.06 5113
3165.59 4858
3166.12 5106
3166.65 5031
3167.18 4823
3167.72 4893
3168.25 4947
3168.78 5048
3169.31 4940
3169.84 4967
3170.37 4778
3170.90 4705
3171.43 5043
3171.96 4943
3172.49 4799
3173.03 4682
3173.56 4909
3174.09 4953
3174.62 4922
3175.15 4837
3175.68 4805
3176.21 4876
3176.74 4973
3177.28 5059
3177.81 4918
3178.34 4734
3178.87 5074
3179.40 4959
3179.93 5157
3180.47 5259
3181.00 5207
3181.53 5294
3182.06 5095
3182.59 5214
3183.13 5147
3183.66 4975
3184.19 5144
3184.72 5141
3185.25 5065
3185.79 4926
3186.32 5129
3186.85 5013
3187.38 4826
3187.92 5002
3188.45 5007
3188.98 4910
3189.51 4945
3190.05 4955
3190.58 4823
3191.11 4994
3191.64 4887
3192.18 4959
3192.71 4900
3193.24 4566
3193.78 4602
3194.31 4856
3194.84 4997
3195.38 4835
3195.91 4830
3196.44 4640
3196.97 4701
3197.51 4657
3198.04 4957
3198.57 4799
3199.11 4516
3199.64 4946
3200.17 5290
3200.71 5074
3201.24 5082
3201.78 5108
3202.31 5057
3202.84 4790
3203.38 5161
3203.91 5274
3204.44 5361
3204.98 5349
3205.51 5441
3206.05 5522
3206.58 5431
3207.11 5377
3207.65 5287
3208.18 5113
3208.72 5009
3209.25 4852
3209.78 5100
3210.32 5117
3210.85 5366
3211.39 5279
3211.92 5151
3212.46 5483
3212.99 5676
3213.53 5641
3214.06 5371
3214.59 5882
3215.13 5740
3215.66 5475
3216.20 5675
3216.73 5472
3217.27 5471
3217.80 5594
3218.34 5663
3218.87 5516
3219.41 5441
3219.94 5481
3220.48 5747
3221.01 5797
3221.55 5796
3222.08 5498
3222.62 5764
3223.16 5783
3223.69 5605
3224.23 5657
3224.76 5536
3225.30 5804
3225.83 5801
3226.37 5669
3226.90 5798
3227.44 5710
3227.98 5656
3228.51 5515
3229.05 5629
3229.58 5580
3230.12 5570
3230.66 5306
3231.19 5213
3231.73 5251
3232.26 5072
3232.80 5117
3233.34 5030
3233.87 5163
3234.41 5486
3234.95 5122
3235.48 5089
3236.02 5481
3236.55 5535
3237.09 5155
3237.63 5347
3238.16 5307
3238.70 5094
3239.24 5555
3239.77 5419
3240.31 5113
3240.85 5625
3241.38 5644
3241.92 5716
3242.46 5444
3243.00 5521
3243.53 5274
3244.07 5298
3244.61 5188
3245.14 5340
3245.68 5169
3246.22 4937
3246.76 5348
3247.29 5520
3247.83 5182
3248.37 5209
3248.91 5420
3249.44 5341
3249.98 5359
3250.52 5286
3251.06 5394
3251.59 5579
3252.13 5241
3252.67 5384
3253.21 5405
3253.75 5302
3254.28 5262
3254.82 5777
3255.36 5848
3255.90 5539
3256.44 5437
3256.97 5607
3257.51 5568
3258.05 5592
3258.59 5772
3259.13 5429
3259.67 5544
3260.20 6108
3260.74 5862
3261.28 5942
3261.82 6344
3262.36 6347
3262.90 6528
3263.44 6635
3263.97 6743
3264.51 6724
3265.05 7108
3265.59 7222
3266.13 7422
3266.67 7288
3267.21 7180
3267.75 7614
3268.29 7594
3268.83 7435
3269.36 7464
3269.90 7375
3270.44 7421
3270.98 7587
3271.52 7466
3272.06 6942
3272.60 6680
3273.14 6484
3273.68 6136
3274.22 5867
3274.76 5895
3275.30 6014
3275.84 5978
3276.38 5649
3276.92 5858
3277.46 5816
3278.00 5720
3278.54 5469
3279.08 5885
3279.62 6092
3280.16 5929
3280.70 5860
3281.24 5489
3281.78 5741
3282.32 5977
3282.86 5930
3283.40 5688
3283.94 5847
3284.48 5849
3285.02 5976
3285.56 5831
3286.10 6016
3286.64 6033
3287.18 5792
3287.72 5869
3288.26 6190
3288.81 6256
3289.35 5969
3289.89 6024
3290.43 5872
3290.97 5892
3291.51 5731
3292.05 5956
3292.59 6122
3293.13 6265
3293.67 6344
3294.22 6609
3294.76 6827
3295.30 6890
3295.84 7054
3296.38 7084
3296.92 7008
3297.46 7041
3298.01 7133
3298.55 7028
3299.09 7025
3299.63 6814
3300.17 6733
3300.71 6623
3301.26 6400
3301.80 5990
3302.34 5832
3302.88 5906
3303.42 5936
3303.97 5755
3304.51 5513
3305.05 5366
3305.59 5726
3306.13 5516
3306.68 5416
3307.22 5437
3307.76 5516
3308.30 5670
3308.85 5583
3309.39 5346
3309.93 5243
3310.47 5479
3311.02 5405
3311.56 5431
3312.10 5431
3312.64 5651
3313.19 5630
3313.73 5701
3314.27 5779
3314.82 5781
3315.36 6006
3315.90 6002
3316.45 6007
3316.99 5584
3317.53 5534
3318.07 6064
3318.62 5707
3319.16 5708
3319.70 5921
3320.25 6200
3320.79 6004
3321.34 5962
3321.88 5918
3322.42 5579
3322.97 5516
3323.51 5766
3324.05 5674
3324.60 5628
3325.14 5607
3325.68 5618
3326.23 5343
3326.77 5261
3327.32 5296
3327.86 5531
3328.40 5639
3328.95 5521
3329.49 5224
3330.04 5102
3330.58 5074
3331.13 5341
3331.67 5257
3332.21 5204
3332.76 5169
3333.30 4953
3333.85 5098
3334.39 5383
3334.94 5382
3335.48 5214
3336.03 5325
3336.57 5552
3337.12 5411
3337.66 5233
3338.21 5452
3338.75 5355
3339.30 5591
3339.84 5638
3340.39 5562
3340.93 5607
3341.48 5646
3342.02 5213
3342.57 5171
3343.11 5206
3343.66 5149
3344.20 5214
3344.75 4960
3345.29 4974
3345.84 5007
3346.38 5140
3346.93 4923
3347.47 4865
3348.02 5343
3348.57 5117
3349.11 5116
3349.66 5202
3350.20 4991
3350.75 5177
3351.30 5323
3351.84 5291
3352.39 5209
3352.93 5118
3353.48 5134
3354.03 5118
3354.57 5237
3355.12 5388
3355.66 5316
3356.21 5172
3356.76 5232
3357.30 5212
3357.85 4973
3358.40 4816
3358.94 4817
3359.49 4876
3360.04 4956
3360.58 4952
3361.13 4717
3361.68 4798
3362.22 4473
3362.77 4504
3363.32 4616
3363.86 4667
3364.41 4508
3364.96 4388
3365.50 4677
3366.05 4838
3366.60 4730
3367.15 4850
3367.69 4767
3368.24 4764
3368.79 4775
3369.34 4914
3369.88 4876
3370.43 4667
3370.98 4459
3371.53 4582
3372.07 4669
3372.62 4543
3373.17 4642
3373.72 4542
3374.26 4586
3374.81 4491
3375.36 4487
3375.91 4365
3376.46 4530
3377.00 4416
3377.55 4763
3378.10 4383
3378.65 4435
3379.20 4802
3379.74 4426
3380.29 4388
3380.84 4279
3381.39 4459
3381.94 4401
3382.49 4415
3383.04 4256
3383.58 4340
3384.13 4509
3384.68 4428
3385.23 4546
3385.78 4636
3386.33 4751
3386.88 4717
3387.43 4635
3387.97 4631
3388.52 4656
3389.07 4578
3389.62 4528
3390.17 4519
3390.72 4645
3391.27 4540
3391.82 4662
3392.37 4856
3392.92 4629
3393.47 4874
3394.01 4702
3394.56 4518
3395.11 4435
3395.66 4465
3396.21 4406
3396.76 4388
3397.31 4317
3397.86 4414
3398.41 4244
3398.96 4154
3399.51 4300
3400.06 4265
3400.61 4366
3401.16 4258
3401.71 4336
3402.26 4054
3402.81 4223
3403.36 4367
3403.91 4406
3404.46 4157
3405.01 4111
3405.56 4224
3406.11 4556
3406.66 4201
3407.21 4097
3407.76 4212
3408.32 4378
3408.87 4372
3409.42 4356
3409.97 4141
3410.52 4096
3411.07 4334
3411.62 4356
3412.17 4203
3412.72 4204
3413.27 4135
3413.82 3981
3414.37 4121
3414.93 4198
3415.48 4212
3416.03 4350
3416.58 4431
3417.13 4257
3417.68 4547
3418.23 4652
3418.78 4406
3419.34 4390
3419.89 4348
3420.44 4498
3420.99 4462
3421.54 4322
3422.09 4301
3422.65 4372
3423.20 4139
3423.75 4334
3424.30 4455
3424.85 4642
3425.40 4589
3425.96 4575
3426.51 4555
3427.06 4680
3427.61 4804
3428.17 4877
3428.72 4613
3429.27 4560
3429.82 4580
3430.37 4551
3430.93 4500
3431.48 4653
3432.03 4676
3432.58 4582
3433.14 4831
3433.69 4675
3434.24 4906
3434.79 4713
3435.35 4589
3435.90 4749
3436.45 4544
3437.01 4762
3437.56 4858
3438.11 4630
3438.66 4619
3439.22 4588
3439.77 4557
3440.32 4512
3440.88 4645
3441.43 4587
3441.98 4609
3442.54 4610
3443.09 4371
3443.64 4503
3444.20 4582
3444.75 4719
3445.30 4616
3445.86 4577
3446.41 4661
3446.97 4587
3447.52 4661
3448.07 4975
3448.63 4653
3449.18 4551
3449.73 4723
3450.29 4630
3450.84 4830
3451.40 4809
3451.95 4783
3452.50 4812
3453.06 4605
3453.61 4748
3454.17 4590
3454.72 4564
3455.28 4542
3455.83 4415
3456.38 4469
3456.94 4745
3457.49 4737
3458.05 4593
3458.60 4642
3459.16 4886
3459.71 4787
3460.27 4730
3460.82 4763
3461.38 4818
3461.93 4687
3462.49 4871
3463.04 4795
3463.60 5013
3464.15 5075
3464.71 4960
3465.26 4994
3465.82 4985
3466.37 4840
3466.93 4710
3467.48 4794
3468.04 4885
3468.59 4686
3469.15 4823
3469.70 4691
3470.26 4970
3470.82 4896
3471.37 4766
3471.93 4804
3472.48 4998
3473.04 4970
3473.59 4880
3474.15 4919
3474.71 5285
3475.26 5224
3475.82 5036
3476.37 5140
3476.93 5260
3477.49 5284
3478.04 5462
3478.60 5144
3479.16 4914
3479.71 5309
3480.27 5418
3480.82 5472
3481.38 5667
3481.94 5589
3482.49 5809
3483.05 5900
3483.61 5821
3484.16 5620
3484.72 5535
3485.28 5771
3485.83 6156
3486.39 6056
3486.95 5841
3487.50 5713
3488.06 5734
3488.62 5899
3489.18 5853
3489.73 5891
3490.29 6237
3490.85 6696
3491.40 6969
3491.96 7042
3492.52 7535
3493.08 8290
3493.63 8453
3494.19 8791
3494.75 8856
3495.31 8718
3495.86 9002
3496.42 9038
3496.98 8806
3497.54 8095
3498.09 8630
3498.65 8834
3499.21 9078
3499.77 8906
3500.33 9137
3500.88 9120
3501.44 9226
3502.00 10355
3502.56 10793
3503.12 10923
3503.67 11098
3504.23 11480
3504.79 11442
3505.35 11050
3505.91 11398
3506.47 11388
3507.03 11603
3507.58 11505
3508.14 11584
3508.70 11781
3509.26 11436
3509.82 10996
3510.38 11009
3510.94 10150
3511.49 9229
3512.05 8904
3512.61 7994
3513.17 7537
3513.73 7388
3514.29 7280
3514.85 6571
3515.41 6175
3515.97 5920
3516.53 5830
3517.09 5609
3517.64 5875
3518.20 5761
3518.76 5839
3519.32 6028
3519.88 5913
3520.44 5575
3521.00 5611
3521.56 5880
3522.12 5630
3522.68 5725
3523.24 5715
3523.80 5665
3524.36 5921
3524.92 6099
3525.48 5826
3526.04 5709
3526.60 5456
3527.16 5548
3527.72 5476
3528.28 5468
3528.84 5521
3529.40 5092
3529.96 5159
3530.52 5260
3531.08 5145
3531.64 4924
3532.20 4962
3532.76 4900
3533.32 4946
3533.89 5140
3534.45 5135
3535.01 5210
3535.57 5277
3536.13 5235
3536.69 5236
3537.25 5414
3537.81 5569
3538.37 5742
3538.93 5445
3539.49 5419
3540.06 5373
3540.62 5430
3541.18 5516
3541.74 5716
3542.30 5398
3542.86 5204
3543.42 5401
3543.98 5410
3544.55 5170
3545.11 5192
3545.67 4930
3546.23 4901
3546.79 5141
3547.35 4877
3547.92 4812
3548.48 4800
3549.04 5056
3549.60 4806
3550.16 4876
3550.72 4671
3551.29 4609
3551.85 4563
3552.41 4636
3552.97 4635
3553.54 4502
3554.10 4458
3554.66 4577
3555.22 4751
3555.78 4754
3556.35 4723
3556.91 4624
3557.47 4473
3558.03 4604
3558.60 4773
3559.16 4636
3559.72 4841
3560.29 4925
3560.85 4637
3561.41 4400
3561.97 4415
3562.54 4513
3563.10 4587
3563.66 4701
3564.23 4637
3564.79 4592
3565.35 4573
3565.91 4587
3566.48 4705
3567.04 4615
3567.60 4578
3568.17 4544
3568.73 4515
3569.29 4528
3569.86 4335
3570.42 4453
3570.99 4446
3571.55 4358
3572.11 4586
3572.68 4526
3573.24 4291
3573.80 4427
3574.37 4377
3574.93 4324
3575.50 4525
3576.06 4598
3576.62 4621
3577.19 4859
3577.75 4929
3578.32 4857
3578.88 5065
3579.44 4925
3580.01 5163
3580.57 5049
3581.14 4809
3581.70 4830
3582.27 4715
3582.83 4920
3583.40 4798
3583.96 4748
3584.52 4702
3585.09 4277
3585.65 4488
3586.22 4332
3586.78 4315
3587.35 4508
3587.91 4329
3588.48 4271
3589.04 4478
3589.61 4517
3590.17 4235
3590.74 4133
3591.30 4166
3591.87 4067
3592.43 4238
3593.00 4047
3593.56 4090
3594.13 4021
3594.70 4191
3595.26 4594
3595.83 4333
3596.39 4264
3596.96 4251
3597.52 4166
3598.09 4465
3598.65 4640
3599.22 4501
3599.79 4379
3600.35 4263
3600.92 4321
3601.48 4258
3602.05 4345
3602.62 4460
3603.18 4246
3603.75 4304
3604.32 4427
3604.88 4402
3605.45 4211
3606.01 4243
3606.58 4218
3607.15 4333
3607.71 4355
3608.28 4220
3608.85 4210
3609.41 4304
3609.98 4416
3610.55 4303
3611.11 4244
3611.68 4070
3612.25 4102
3612.81 4217
3613.38 4071
3613.95 4010
3614.51 3799
3615.08 4065
3615.65 4255
3616.22 4304
3616.78 4391
3617.35 4615
3617.92 5018
3618.48 5090
3619.05 5338
3619.62 5737
3620.19 5595
3620.75 5797
3621.32 5656
3621.89 5639
3622.46 5564
3623.02 5516
3623.59 5305
3624.16 5247
3624.73 5079
3625.30 4813
3625.86 4767
3626.43 4405
3627.00 4326
3627.57 4310
3628.14 4223
3628.70 4042
3629.27 4074
3629.84 4055
3630.41 3958
3630.98 4043
3631.55 4294
3632.11 4183
3632.68 4049
3633.25 4250
3633.82 4413
3634.39 4421
3634.96 4235
3635.52 4187
3636.09 4066
3636.66 4482
3637.23 4390
3637.80 4278
3638.37 4415
3638.94 4331
3639.51 4463
3640.08 4599
3640.64 4600
3641.21 4704
3641.78 4997
3642.35 4880
3642.92 4823
3643.49 4949
3644.06 4961
3644.63 5319
3645.20 5376
3645.77 5318
3646.34 5102
3646.91 5350
3647.48 5266
3648.05 5047
3648.62 4854
3649.19 4941
3649.76 5094
3650.33 4739
3650.90 4724
3651.47 4610
3652.03 4639
3652.60 4508
3653.17 4493
3653.75 4630
3654.32 4757
3654.89 4986
3655.46 4890
3656.03 4695
3656.60 4806
3657.17 4618
3657.74 4808
3658.31 4815
3658.88 5089
3659.45 4781
3660.02 5077
3660.59 5155
3661.16 5498
3661.73 5256
3662.30 5079
3662.87 5078
3663.44 5045
3664.01 4805
3664.59 5008
3665.16 5028
3665.73 4850
3666.30 5133
3666.87 5147
3667.44 5113
3668.01 5015
3668.58 4786
3669.15 4976
3669.73 5081
3670.30 4844
3670.87 5104
3671.44 4939
3672.01 4936
3672.58 4668
3673.15 4689
3673.73 4923
3674.30 4747
3674.87 4627
3675.44 4779
3676.01 4591
3676.58 4652
3677.16 4841
3677.73 4775
3678.30 4899
3678.87 4816
3679.44 4712
3680.02 5006
3680.59 4929
3681.16 4656
3681.73 4639
3682.31 4782
3682.88 4309
3683.45 4367
3684.02 4287
3684.60 4534
3685.17 4752
3685.74 4589
3686.31 4392
3686.89 4394
3687.46 4555
3688.03 4467
3688.60 4446
3689.18 4520
3689.75 4862
3690.32 4694
3690.90 4796
3691.47 4575
3692.04 5095
3692.61 5140
3693.19 5104
3693.76 4866
3694.33 5067
3694.91 4796
3695.48 4615
3696.05 4631
3696.63 4787
3697.20 4868
3697.77 4766
3698.35 4553
3698.92 4599
3699.50 4504
3700.07 4492
3700.64 4746
3701.22 4733
3701.79 4451
3702.36 4475
3702.94 4652
3703.51 4646
3704.09 4610
3704.66 4308
3705.23 4393
3705.81 4385
3706.38 4385
3706.96 4345
3707.53 4411
3708.11 4331
3708.68 4309
3709.25 4540
3709.83 4513
3710.40 4576
3710.98 4463
3711.55 4569
3712.13 4311
3712.70 4594
3713.28 4295
3713.85 4062
3714.43 4345
3715.00 4339
3715.58 4460
3716.15 4423
3716.73 4130
3717.30 4310
3717.88 4393
3718.45 4467
3719.03 4426
3719.60 4397
3720.18 4367
3720.75 4225
3721.33 4143
3721.90 4061
3722.48 4100
3723.05 4232
3723.63 4015
3724.20 4134
3724.78 3971
3725.36 3838
3725.93 4041
3726.51 4050
3727.08 4021
3727.66 4114
3728.23 4221
3728.81 3863
3729.39 3940
3729.96 4418
3730.54 4155
3731.11 4085
3731.69 4252
3732.27 4355
3732.84 4288
3733.42 4477
3734.00 4436
3734.57 4290
3735.15 4384
3735.72 4519
3736.30 4601
3736.88 4776
3737.45 4573
3738.03 4455
3738.61 4583
3739.18 4556
3739.76 4331
3740.34 4231
3740.92 4294
3741.49 4356
3742.07 4355
3742.65 4247
3743.22 3827
3743.80 3927
3744.38 4223
3744.95 4051
3745.53 4201
3746.11 4110
3746.69 4239
3747.26 4299
3747.84 4177
3748.42 4520
3749.00 4378
3749.57 4329
3750.15 4452
3750.73 4604
3751.31 4371
3751.88 4091
3752.46 4235
3753.04 4293
3753.62 3945
3754.19 4133
3754.77 4046
3755.35 4248
3755.93 3989
3756.51 3838
3757.08 3803
3757.66 3870
3758.24 3840
3758.82 3963
3759.40 3847
3759.98 3806
3760.55 3933
3761.13 3909
3761.71 4096
3762.29 4156
3762.87 4107
3763.45 4099
3764.03 4183
3764.60 4000
3765.18 4326
3765.76 4378
3766.34 4331
3766.92 4225
3767.50 4071
3768.08 4110
3768.66 3979
3769.24 4199
3769.81 3981
3770.39 3791
3770.97 4168
3771.55 4135
3772.13 4047
3772.71 4199
3773.29 4126
3773.87 3778
3774.45 3870
3775.03 4110
3775.61 4105
3776.19 3826
3776.77 3935
3777.35 3906
3777.93 3746
3778.51 3956
3779.09 3858
3779.67 3949
3780.25 3905
3780.83 3872
3781.41 4186
3781.99 4064
3782.57 3950
3783.15 3863
3783.73 4038
3784.31 4129
3784.89 3992
3785.47 4104
3786.05 4207
3786.63 4190
3787.21 4083
3787.79 3781
3788.37 4068
3788.95 4010
3789.53 4014
3790.11 3867
3790.69 3806
3791.27 4103
3791.85 3996
3792.43 3887
3793.01 3862
3793.59 4054
3794.18 4023
3794.76 4037
3795.34 3970
3795.92 4300
3796.50 4168
3797.08 4033
3797.66 3934
3798.24 3879
3798.83 3887
3799.41 4046
3799.99 4205
3800.57 3912
3801.15 3960
3801.73 4153
3802.31 4114
3802.90 4149
3803.48 4147
3804.06 4358
3804.64 4516
3805.22 4368
3805.80 4268
3806.39 4313
3806.97 4098
3807.55 4464
3808.13 4289
3808.71 4242
3809.30 4479
3809.88 4298
3810.46 4349
3811.04 4460
3811.63 4517
3812.21 4633
3812.79 4457
3813.37 4465
3813.95 4613
3814.54 4712
3815.12 4632
3815.70 4432
3816.29 4618
3816.87 4644
3817.45 4554
3818.03 4411
3818.62 4454
3819.20 4341
3819.78 4493
3820.36 4444
3820.95 4514
3821.53 4241
3822.11 4254
3822.70 3989
3823.28 3904
3823.86 3906
3824.45 3827
3825.03 4060
3825.61 4236
3826.20 4092
3826.78 3916
3827.36 4092
3827.95 3751
3828.53 4067
3829.11 3915
3829.70 3789
3830.28 3853
3830.87 3783
3831.45 3893
3832.03 3864
3832.62 3834
3833.20 3878
3833.79 3897
3834.37 3779
3834.95 3812
3835.54 4002
3836.12 3935
3836.71 3731
3837.29 3723
3837.87 3989
3838.46 4007
3839.04 3975
3839.63 3838
3840.21 4063
3840.80 3797
3841.38 4010
3841.97 3976
3842.55 3965
3843.13 4003
3843.72 3827
3844.30 3867
3844.89 3959
3845.47 3812
3846.06 3920
3846.64 3920
3847.23 3765
3847.81 3819
3848.40 3757
3848.98 3881
3849.57 4018
3850.15 3674
3850.74 3750
3851.33 3893
3851.91 3884
3852.50 3858
3853.08 3850
3853.67 3947
3854.25 4016
3854.84 4127
3855.42 4031
3856.01 3888
3856.60 3849
3857.18 3846
3857.77 3830
3858.35 3996
3858.94 4153
3859.52 4047
3860.11 4038
3860.70 4150
3861.28 4071
3861.87 4033
3862.45 4065
3863.04 4338
3863.63 4332
3864.21 4437
3864.80 4718
3865.39 4864
3865.97 4571
3866.56 4753
3867.15 4533
3867.73 4424
3868.32 4522
3868.91 4524
3869.49 4451
3870.08 4509
3870.67 4189
3871.25 4208
3871.84 4146
3872.43 4023
3873.01 4127
3873.60 4041
3874.19 4070
3874.77 4064
3875.36 4354
3875.95 4374
3876.54 4270
3877.12 4562
3877.71 4554
3878.30 4594
3878.89 4579
3879.47 4407
3880.06 4504
3880.65 4485
3881.24 4398
3881.82 4503
3882.41 4704
3883.00 4374
3883.59 4261
3884.17 4149
3884.76 4134
3885.35 4217
3885.94 3973
3886.53 3932
3887.11 4103
3887.70 4088
3888.29 3833
3888.88 4001
3889.47 3969
3890.05 3887
3890.64 4066
3891.23 4094
3891.82 4165
3892.41 4115
3893.00 4322
3893.59 4160
3894.17 4133
3894.76 4316
3895.35 4067
3895.94 4220
3896.53 4329
3897.12 4118
3897.71 4156
3898.30 4135
3898.88 3974
3899.47 3810
3900.06 4099
3900.65 3972
3901.24 4138
3901.83 3909
3902.42 3977
3903.01 4059
3903.60 3899
3904.19 3996
3904.78 4047
3905.37 4088
3905.95 3875
3906.54 3913
3907.13 3717
3907.72 3751
3908.31 3849
3908.90 3947
3909.49 3842
3910.08 3796
3910.67 3602
3911.26 3505
3911.85 3649
3912.44 3656
3913.03 3763
3913.62 3575
3914.21 3607
3914.80 3496
3915.39 3574
3915.98 3633
3916.57 3599
3917.16 3452
3917.75 3594
3918.34 3676
3918.93 3604
3919.52 3568
3920.12 3543
3920.71 3531
3921.30 3689
3921.89 3650
3922.48 3606
3923.07 3724
3923.66 3716
3924.25 3894
3924.84 3709
3925.43 3786
3926.02 3894
3926.61 3860
3927.20 3990
3927.80 3820
3928.39 3800
3928.98 3696
3929.57 3827
3930.16 3562
3930.75 3613
3931.34 3515
3931.94 3563
3932.53 3481
3933.12 3489
3933.71 3699
3934.30 3695
3934.89 3583
3935.48 3572
3936.08 3405
3936.67 3492
3937.26 3710
3937.85 3674
3938.44 3427
3939.04 3650
3939.63 3597
3940.22 3620
3940.81 3871
3941.40 3747
3942.00 3702
3942.59 3789
3943.18 3732
3943.77 3693
3944.37 3880
3944.96 3919
3945.55 3810
3946.14 3598
3946.74 3641
3947.33 3717
3947.92 3696
3948.51 3672
3949.11 3781
3949.70 3640
3950.29 3768
3950.88 3715
3951.48 3574
3952.07 3447
3952.66 3645
3953.26 3869
3953.85 3895
3954.44 3733
3955.04 3485
3955.63 3838
3956.22 3654
3956.82 3626
3957.41 3555
3958.00 3414
3958.60 3685
3959.19 3750
3959.78 3565
3960.38 3586
3960.97 3778
3961.56 3827
3962.16 3760
3962.75 3843
3963.34 3884
3963.94 3768
3964.53 3845
3965.13 3597
3965.72 3657
3966.31 3720
3966.91 3806
3967.50 3737
3968.10 3832
3968.69 3750
3969.28 3855
3969.88 3622
3970.47 3622
3971.07 3584
3971.66 3556
3972.26 3584
3972.85 3638
3973.45 3655
3974.04 3644
3974.63 3795
3975.23 3650
3975.82 3687
3976.42 3627
3977.01 3805
3977.61 3735
3978.20 3900
3978.80 3966
3979.39 3789
3979.99 3891
3980.58 3817
3981.18 3842
3981.77 3584
3982.37 3942
3982.96 3773
3983.56 3955
3984.15 3937
3984.75 3718
3985.35 3772
3985.94 3914
3986.54 3702
3987.13 3958
3987.73 3911
3988.32 3926
3988.92 3675
3989.51 3726
3990.11 3812
3990.71 3702
3991.30 3563
3991.90 3756
3992.49 3767
3993.09 3742
3993.69 3845
3994.28 3923
3994.88 3902
3995.47 3966
3996.07 3944
3996.67 4117
3997.26 4115
3997.86 4011
3998.46 3925
3999.05 4045
3999.65 3959
4000.25 3876
4000.84 4027
4001.44 3915
4002.04 3865
4002.63 3897
4003.23 3897
4003.83 3909
4004.42 3689
4005.02 3853
4005.62 4019
4006.21 4094
4006.81 4068
4007.41 3837
4008.01 3710
4008.60 4033
4009.20 3967
4009.80 3933
4010.39 3866
4010.99 3931
4011.59 3905
4012.19 3989
4012.78 4035
4013.38 4099
4013.98 4116
4014.58 3901
4015.17 3941
4015.77 3848
4016.37 3844
4016.97 3776
4017.57 4093
4018.16 3927
4018.76 3800
4019.36 3882
4019.96 3854
4020.56 3676
4021.15 3614
4021.75 3715
4022.35 3656
4022.95 3657
4023.55 3788
4024.14 3949
4024.74 3677
4025.34 3702
4025.94 3805
4026.54 3987
4027.14 4072
4027.74 3960
4028.33 4233
4028.93 4160
4029.53 4236
4030.13 4347
4030.73 4515
4031.33 4406
4031.93 4565
4032.53 4362
4033.12 4431
4033.72 4245
4034.32 4120
4034.92 4157
4035.52 4179
4036.12 4099
4036.72 3850
4037.32 4086
4037.92 4092
4038.52 3837
4039.12 3738
4039.72 3740
4040.32 3755
4040.92 3927
4041.52 3653
4042.12 3575
4042.71 3667
4043.31 3825
4043.91 3611
4044.51 3603
4045.11 3651
4045.71 3549
4046.31 3666
4046.91 3672
4047.51 3787
4048.11 3882
4048.71 3708
4049.31 3930
4049.91 3866
4050.52 3766
4051.12 3896
4051.72 3986
4052.32 4017
4052.92 4025
4053.52 4141
4054.12 4210
4054.72 4071
4055.32 4035
4055.92 3941
4056.52 3976
4057.12 3922
4057.72 3807
4058.32 3824
4058.92 3811
4059.52 3750
4060.13 3864
4060.73 3725
4061.33 3700
4061.93 3920
4062.53 3595
4063.13 3563
4063.73 3573
4064.33 3826
4064.94 3898
4065.54 3762
4066.14 3650
4066.74 3514
4067.34 3714
4067.94 3607
4068.54 3704
4069.15 3713
4069.75 3600
4070.35 3780
4070.95 3827
4071.55 3857
4072.16 3834
4072.76 3898
4073.36 3589
4073.96 3620
4074.56 3788
4075.17 3446
4075.77 3781
4076.37 3810
4076.97 3606
4077.57 3454
4078.18 3417
4078.78 3712
4079.38 3733
4079.98 3760
4080.59 3778
4081.19 3677
4081.79 3705
4082.39 3622
4083.00 3507
4083.60 3452
4084.20 3593
4084.81 3569
4085.41 3490
4086.01 3473
4086.61 3225
4087.22 3509
4087.82 3406
4088.42 3505
4089.03 3463
4089.63 3475
4090.23 3374
4090.84 3473
4091.44 3518
4092.04 3544
4092.65 3460
4093.25 3510
4093.85 3376
4094.46 3452
4095.06 3598
4095.66 3514
4096.27 3532
4096.87 3509
4097.48 3599
4098.08 3587
4098.68 3508
4099.29 3419
4099.89 3412
4100.49 3595
4101.10 3681
4101.70 3590
4102.31 3520
4102.91 3597
4103.52 3866
4104.12 3669
4104.72 3285
4105.33 3390
4105.93 3563
4106.54 3493
4107.14 3594
4107.75 3482
4108.35 3608
4108.96 3649
4109.56 3545
4110.16 3741
4110.77 3535
4111.37 3589
4111.98 3599
4112.58 3473
4113.19 3560
4113.79 3614
4114.40 3337
4115.00 3442
4115.61 3459
4116.21 3518
4116.82 3295
4117.42 3467
4118.03 3444
4118.64 3608
4119.24 3509
4119.85 3516
4120.45 3524
4121.06 3651
4121.66 3592
4122.27 3583
4122.87 3726
4123.48 3789
4124.09 3659
4124.69 3434
4125.30 3548
4125.90 3715
4126.51 3625
4127.11 3629
4127.72 3763
4128.33 3725
4128.93 3597
4129.54 3478
4130.14 3461
4130.75 3465
4131.36 3423
4131.96 3459
4132.57 3555
4133.18 3576
4133.78 3586
4134.39 3646
4135.00 3511
4135.60 3731
4136.21 3666
4136.82 3534
4137.42 3762
4138.03 3922
4138.64 3727
4139.24 3657
4139.85 3847
4140.46 3930
4141.06 3783
4141.67 3859
4142.28 3837
4142.88 3822
4143.49 3886
4144.10 3964
4144.71 4163
4145.31 4007
4145.92 3887
4146.53 4078
4147.14 3935
4147.74 3917
4148.35 3855
4148.96 3915
4149.57 3774
4150.17 3496
4150.78 3524
4151.39 3666
4152.00 3744
4152.60 3760
4153.21 3469
4153.82 3585
4154.43 3676
4155.04 3535
4155.64 3582
4156.25 3433
4156.86 3490
4157.47 3836
4158.08 3576
4158.69 3671
4159.29 3554
4159.90 3764
4160.51 3864
4161.12 3615
4161.73 3675
4162.34 3538
4162.94 3663
4163.55 3709
4164.16 3607
4164.77 3696
4165.38 3904
4165.99 3936
4166.60 3913
4167.21 3817
4167.81 3876
4168.42 4076
4169.03 4073
4169.64 3979
4170.25 4148
4170.86 3920
4171.47 3921
4172.08 4095
4172.69 4025
4173.30 4109
4173.91 4124
4174.52 3882
4175.13 4105
4175.74 3897
4176.34 4091
4176.95 4197
4177.56 3941
4178.17 3858
4178.78 4032
4179.39 4049
4180.00 3915
4180.61 4126
4181.22 4139
4181.83 4115
4182.44 4085
4183.05 3922
4183.66 3862
4184.27 3801
4184.88 4177
4185.49 3810
4186.10 3546
4186.71 3660
4187.32 3907
4187.93 3918
4188.55 3658
4189.16 3628
4189.77 3635
4190.38 3828
4190.99 3923
4191.60 3548
4192.21 3633
4192.82 3897
4193.43 3987
4194.04 3918
4194.65 4050
4195.26 4171
4195.87 4345
4196.49 4396
4197.10 4283
4197.71 4573
4198.32 4606
4198.93 4510
4199.54 4188
4200.15 4361
4200.76 4509
4201.38 4419
4201.99 4377
4202.60 4296
4203.21 4349
4203.82 4104
4204.43 4051
4205.04 3943
4205.66 4131
4206.27 4228
4206.88 3923
4207.49 4000
4208.10 3989
4208.72 4031
4209.33 4051
4209.94 3819
4210.55 3763
4211.16 3930
4211.78 3934
4212.39 3765
4213.00 3965
4213.61 4094
4214.22 4111
4214.84 4125
4215.45 3753
4216.06 4163
4216.67 4068
4217.29 4147
4217.90 4255
4218.51 4068
4219.13 4016
4219.74 3956
4220.35 3995
4220.96 4341
4221.58 4211
4222.19 4279
4222.80 4485
4223.42 4349
4224.03 4601
4224.64 4486
4225.25 4350
4225.87 4474
4226.48 4696
4227.09 4756
4227.71 4956
4228.32 5142
4228.93 5261
4229.55 5507
4230.16 5570
4230.77 5583
4231.39 5668
4232.00 5874
4232.62 6098
4233.23 5587
4233.84 5712
4234.46 5748
4235.07 5668
4235.68 5567
4236.30 5533
4236.91 5687
4237.53 5799
4238.14 6040
4238.75 6070
4239.37 5926
4239.98 5813
4240.60 5746
4241.21 5529
4241.83 5121
4242.44 4962
4243.05 4773
4243.67 4510
4244.28 4571
4244.90 4735
4245.51 4548
4246.13 4488
4246.74 4517
4247.36 4494
4247.97 4440
4248.59 4641
4249.20 4768
4249.82 4813
4250.43 4917
4251.05 4902
4251.66 5018
4252.28 4810
4252.89 4746
4253.51 4678
4254.12 4629
4254.74 4716
4255.35 4876
4255.97 4765
4256.58 4716
4257.20 4744
4257.81 4456
4258.43 4566
4259.05 4585
4259.66 4526
4260.28 4207
4260.89 4244
4261.51 4205
4262.12 4299
4262.74 4184
4263.36 4121
4263.97 4405
4264.59 4126
4265.20 4269
4265.82 4300
4266.44 4075
4267.05 4158
4267.67 4389
4268.28 4554
4268.90 4442
4269.52 4276
4270.13 4377
4270.75 4441
4271.37 4535
4271.98 4499
4272.60 4333
4273.22 4157
4273.83 4302
4274.45 4369
4275.07 4435
4275.68 4134
4276.30 4310
4276.92 4362
4277.53 4268
4278.15 4602
4278.77 4727
4279.38 4735
4280.00 4571
4280.62 4785
4281.24 4608
4281.85 4364
4282.47 4442
4283.09 4358
4283.70 4440
4284.32 4324
4284.94 4207
4285.56 4111
4286.17 4041
4286.79 4090
4287.41 4153
4288.03 4072
4288.65 3992
4289.26 4159
4289.88 4032
4290.50 3908
4291.12 3787
4291.73 3907
4292.35 3906
4292.97 3847
4293.59 3806
4294.21 3797
4294.83 4061
4295.44 4030
4296.06 4170
4296.68 3818
4297.30 4075
4297.92 3933
4298.54 3901
4299.15 4023
4299.77 4047
4300.39 3864
4301.01 3953
4301.63 3967
4302.25 3888
4302.87 3815
4303.48 3823
4304.10 3955
4304.72 4002
4305.34 4101
4305.96 3907
4306.58 3799
4307.20 4079
4307.82 4104
4308.44 4067
4309.06 3901
4309.67 3911
4310.29 3851
4310.91 3937
4311.53 3746
4312.15 3979
4312.77 4067
4313.39 3856
4314.01 3797
4314.63 4054
4315.25 4122
4315.87 3657
4316.49 3770
4317.11 3926
4317.73 3998
4318.35 3922
4318.97 3810
4319.59 3653
4320.21 3635
4320.83 3778
4321.45 3783
4322.07 3856
4322.69 3834
4323.31 3810
4323.93 3801
4324.55 3725
4325.17 3738
4325.79 3817
4326.41 3843
4327.03 4104
4327.65 3999
4328.27 3934
4328.89 3832
4329.51 3953
4330.13 4058
4330.76 3908
4331.38 4069
4332.00 4107
4332.62 4130
4333.24 3911
4333.86 3985
4334.48 3989
4335.10 3906
4335.72 4006
4336.34 4097
4336.97 4140
4337.59 4275
4338.21 4031
4338.83 3820
4339.45 3942
4340.07 4352
4340.69 4321
4341.31 4489
4341.94 4340
4342.56 4426
4343.18 4527
4343.80 4554
4344.42 4570
4345.04 4611
4345.67 4806
4346.29 5132
4346.91 5905
4347.53 6182
4348.15 6601
4348.78 6921
4349.40 7117
4350.02 7273
4350.64 7339
4351.26 6853
4351.89 6638
4352.51 6447
4353.13 5957
4353.75 5472
4354.38 5105
4355.00 4931
4355.62 4754
4356.24 4434
4356.87 4298
4357.49 4271
4358.11 4098
4358.74 4236
4359.36 4127
4359.98 4099
4360.60 4410
4361.23 4333
4361.85 4216
4362.47 4014
4363.10 4201
4363.72 4339
4364.34 4157
4364.97 4218
4365.59 4268
4366.21 4004
4366.83 3853
4367.46 4042
4368.08 3950
4368.71 4119
4369.33 4273
4369.95 3872
4370.58 3962
4371.20 3930
4371.82 3834
4372.45 3814
4373.07 3746
4373.69 3783
4374.32 4025
4374.94 3695
4375.57 3751
4376.19 3845
4376.81 3860
4377.44 3886
4378.06 3641
4378.69 3966
4379.31 3999
4379.94 3853
4380.56 3640
4381.18 3679
4381.81 3754
4382.43 3796
4383.06 3728
4383.68 3643
4384.31 3900
4384.93 3868
4385.56 3642
4386.18 3619
4386.81 3993
4387.43 3905
4388.05 3802
4388.68 3889
4389.30 3971
4389.93 3678
4390.55 3778
4391.18 3865
4391.81 3913
4392.43 3700
4393.06 3666
4393.68 3610
4394.31 3591
4394.93 3437
4395.56 3412
4396.18 3483
4396.81 3403
4397.43 3432
4398.06 3580
4398.68 3752
4399.31 3513
4399.94 3606
4400.56 3679
4401.19 3584
4401.81 3532
4402.44 3577
4403.06 3664
4403.69 3838
4404.32 3674
4404.94 3794
4405.57 3646
4406.20 3750
4406.82 3698
4407.45 3475
4408.07 3462
4408.70 3461
4409.33 3370
4409.95 3577
4410.58 3572
4411.21 3567
4411.83 3821
4412.46 3798
4413.09 3529
4413.71 3534
4414.34 3545
4414.97 3638
4415.59 3621
4416.22 3602
4416.85 3635
4417.47 3629
4418.10 3565
4418.73 3510
4419.35 3359
4419.98 3475
4420.61 3339
4421.24 3387
4421.86 3599
4422.49 3580
4423.12 3604
4423.75 3520
4424.37 3590
4425.00 3399
4425.63 3436
4426.26 3465
4426.88 3153
4427.51 3266
4428.14 3199
4428.77 3331
4429.39 3274
4430.02 3000
4430.65 3258
4431.28 3441
4431.91 3353
4432.53 3178
4433.16 3220
4433.79 3238
4434.42 3114
4435.05 3210
4435.67 3331
4436.30 3281
4436.93 3350
4437.56 3493
4438.19 3321
4438.82 3372
4439.44 3485
4440.07 3305
4440.70 3301
4441.33 3269
4441.96 3260
4442.59 3228
4443.22 3271
4443.85 3391
4444.47 3211
4445.10 3348
4445.73 3246
4446.36 3317
4446.99 3205
4447.62 3069
4448.25 3015
4448.88 3245
4449.51 3210
4450.14 3428
4450.77 3426
4451.39 3204
4452.02 3158
4452.65 3359
4453.28 3366
4453.91 3314
4454.54 3153
4455.17 3162
4455.80 3172
4456.43 3435
4457.06 3494
4457.69 3333
4458.32 3294
4458.95 3059
4459.58 3300
4460.21 3161
4460.84 3207
4461.47 3211
4462.10 3128
4462.73 3096
4463.36 3094
4463.99 3068
4464.62 3203
4465.25 3148
4465.88 3106
4466.51 3011
4467.14 3088
4467.77 3188
4468.40 3112
4469.03 3228
4469.67 3048
4470.30 3166
4470.93 3293
4471.56 3302
4472.19 3217
4472.82 3104
4473.45 2922
4474.08 2926
4474.71 2870
4475.34 3055
4475.97 2963
4476.61 2983
4477.24 3014
4477.87 3244
4478.50 3108
4479.13 3130
4479.76 2955
4480.39 2959
4481.02 2841
4481.66 3007
4482.29 3101
4482.92 3094
4483.55 3086
4484.18 3060
4484.81 3084
4485.45 3250
4486.08 3270
4486.71 3213
4487.34 3076
4487.97 3130
4488.61 3156
4489.24 3087
4489.87 3142
4490.50 3156
4491.13 3222
4491.77 3155
4492.40 3090
4493.03 3112
4493.66 3117
4494.30 3206
4494.93 3014
4495.56 2954
4496.19 3005
4496.83 3172
4497.46 3035
4498.09 3066
4498.72 2960
4499.36 3200
4499.99 3089
4500.62 3213
4501.25 3362
4501.89 3296
4502.52 3421
4503.15 3430
4503.79 3630
4504.42 3695
4505.05 3454
4505.69 3539
4506.32 3580
4506.95 3539
4507.59 3505
4508.22 3559
4508.85 3324
4509.49 3309
4510.12 3333
4510.75 3269
4511.39 3380
4512.02 3408
4512.65 3209
4513.29 3157
4513.92 3083
4514.56 3153
4515.19 3047
4515.82 3242
4516.46 3189
4517.09 3059
4517.73 2978
4518.36 2922
4518.99 2835
4519.63 2901
4520.26 3026
4520.90 3025
4521.53 2954
4522.16 2972
4522.80 2944
4523.43 2986
4524.07 3072
4524.70 2913
4525.34 2849
4525.97 3047
4526.61 3066
4527.24 3076
4527.88 3079
4528.51 3094
4529.15 3336
4529.78 3289
4530.42 3347
4531.05 3400
4531.69 3490
4532.32 3562
4532.96 3549
4533.59 3694
4534.23 3768
4534.86 3561
4535.50 3758
4536.13 4025
4536.77 3969
4537.40 4035
4538.04 3770
4538.67 3558
4539.31 3388
4539.94 3497
4540.58 3559
4541.22 3385
4541.85 3350
4542.49 3053
4543.12 3243
4543.76 3193
4544.40 3132
4545.03 3230
4545.67 3073
4546.30 3084
4546.94 3064
4547.58 3317
4548.21 3207
4548.85 3204
4549.48 2929
4550.12 3079
4550.76 3014
4551.39 3055
4552.03 3079
4552.67 3026
4553.30 3034
4553.94 2943
4554.58 3049
4555.21 3059
4555.85 2963
4556.49 2973
4557.12 3029
4557.76 3020
4558.40 3109
4559.03 3012
4559.67 3066
4560.31 3102
4560.94 3040
4561.58 3082
4562.22 2905
4562.86 2923
4563.49 2838
4564.13 2986
4564.77 3048
4565.41 2857
4566.04 3005
4566.68 3106
4567.32 3059
4567.96 3001
4568.59 3214
4569.23 3102
4569.87 3118
4570.51 3165
4571.14 3356
4571.78 3242
4572.42 3020
4573.06 3149
4573.70 3226
4574.33 3130
4574.97 3008
4575.61 2999
4576.25 2987
4576.89 3055
4577.52 3133
4578.16 3200
4578.80 3169
4579.44 3097
4580.08 2875
4580.72 3134
4581.35 3149
4581.99 3164
4582.63 3134
4583.27 3078
4583.91 3115
4584.55 3085
4585.19 2993
4585.83 3192
4586.46 3141
4587.10 3168
4587.74 3207
4588.38 3218
4589.02 3134
4589.66 3245
4590.30 3172
4590.94 3160
4591.58 3201
4592.22 3136
4592.85 3105
4593.49 3256
4594.13 3084
4594.77 3527
4595.41 3407
4596.05 3232
4596.69 3312
4597.33 3216
4597.97 3170
4598.61 3344
4599.25 3346
4599.89 3184
4600.53 3100
4601.17 3286
4601.81 3235
4602.45 3407
4603.09 3527
4603.73 3390
4604.37 3564
4605.01 3567
4605.65 3545
4606.29 3458
4606.93 3592
4607.57 3675
4608.21 3739
4608.85 3691
4609.49 3622
4610.13 3775
4610.77 3395
4611.41 3471
4612.05 3495
4612.70 3353
4613.34 3267
4613.98 3383
4614.62 3213
4615.26 3333
4615.90 3373
4616.54 3163
4617.18 3280
4617.82 3137
4618.46 3093
4619.10 3005
4619.75 3131
4620.39 3043
4621.03 3062
4621.67 3058
4622.31 3104
4622.95 3136
4623.59 3069
4624.24 3085
4624.88 3042
4625.52 2944
4626.16 2986
4626.80 2960
4627.44 3121
4628.09 3191
4628.73 3101
4629.37 3209
4630.01 3154
4630.65 2869
4631.29 2892
4631.94 2752
4632.58 2883
4633.22 3091
4633.86 3106
4634.51 3019
4635.15 2932
4635.79 3040
4636.43 3113
4637.07 3220
4637.72 3196
4638.36 3152
4639.00 3252
4639.64 2867
4640.29 2992
4640.93 3262
4641.57 3323
4642.21 3123
4642.86 3173
4643.50 3096
4644.14 2984
4644.79 3141
4645.43 3164
4646.07 3289
4646.72 3122
4647.36 3134
4648.00 3277
4648.64 3209
4649.29 3160
4649.93 3003
4650.57 2929
4651.22 3080
4651.86 3106
4652.50 3031
4653.15 3022
4653.79 3022
4654.44 3184
4655.08 2938
4655.72 2957
4656.37 3161
4657.01 3245
4657.65 3046
4658.30 3111
4658.94 3102
4659.59 3186
4660.23 3022
4660.87 2997
4661.52 2964
4662.16 2941
4662.81 2904
4663.45 2925
4664.09 2976
4664.74 3000
4665.38 2923
4666.03 2994
4666.67 2945
4667.32 2964
4667.96 2905
4668.61 3093
4669.25 3010
4669.89 3000
4670.54 3059
4671.18 2999
4671.83 2999
4672.47 2916
4673.12 3079
4673.76 2843
4674.41 2845
4675.05 2829
4675.70 2891
4676.34 2863
4676.99 2870
4677.63 2871
4678.28 2946
4678.92 2898
4679.57 2893
4680.22 2929
4680.86 2933
4681.51 3163
4682.15 3163
4682.80 3193
4683.44 3044
4684.09 3066
4684.73 3261
4685.38 3331
4686.03 3241
4686.67 3281
4687.32 3136
4687.96 3042
4688.61 3232
4689.25 3036
4689.90 2990
4690.55 3129
4691.19 3074
4691.84 2976
4692.49 3263
4693.13 3334
4693.78 2869
4694.42 2991
4695.07 3001
4695.72 3096
4696.36 3319
4697.01 3405
4697.66 3327
4698.30 3487
4698.95 3333
4699.60 3269
4700.24 3441
4700.89 3614
4701.54 3771
4702.18 3619
4702.83 3530
4703.48 3550
4704.12 3536
4704.77 3589
4705.42 3362
4706.07 3542
4706.71 3271
4707.36 3201
4708.01 3310
4708.66 3328
4709.30 3271
4709.95 3303
4710.60 3203
4711.24 3325
4711.89 3307
4712.54 3339
4713.19 3362
4713.84 3549
4714.48 3414
4715.13 3282
4715.78 3241
4716.43 3423
4717.07 3452
4717.72 3369
4718.37 3182
4719.02 3222
4719.67 3179
4720.31 3254
4720.96 3270
4721.61 3407
4722.26 3277
4722.91 3027
4723.56 3236
4724.20 3161
4724.85 3229
4725.50 3536
4726.15 3522
4726.80 3357
4727.45 3382
4728.10 3355
4728.74 3531
4729.39 3680
4730.04 3741
4730.69 3651
4731.34 3521
4731.99 3483
4732.64 3452
4733.29 3375
4733.94 3415
4734.58 3564
4735.23 3371
4735.88 3314
4736.53 3516
4737.18 3385
4737.83 3342
4738.48 3230
4739.13 3153
4739.78 3542
4740.43 3376
4741.08 3359
4741.73 3370
4742.38 3378
4743.03 3447
4743.68 3301
4744.33 3370
4744.98 3308
4745.63 3464
4746.28 3398
4746.93 3576
4747.58 3532
4748.23 3573
4748.88 3208
4749.53 3252
4750.18 3636
4750.83 3582
4751.48 3442
4752.13 3543
4752.78 3660
4753.43 3592
4754.08 3770
4754.73 3804
4755.38 3631
4756.03 3739
4756.68 3748
4757.33 3833
4757.98 3722
4758.63 3644
4759.28 3588
4759.93 3507
4760.59 3478
4761.24 3410
4761.89 3268
4762.54 3265
4763.19 3181
4763.84 3240
4764.49 3116
4765.14 3244
4765.79 3157
4766.45 3243
4767.10 3183
4767.75 3205
4768.40 3132
4769.05 3163
4769.70 3370
4770.35 3251
4771.01 3279
4771.66 3091
4772.31 3114
4772.96 3074
4773.61 3180
4774.26 3196
4774.92 3134
4775.57 3106
4776.22 2936
4776.87 2982
4777.52 3061
4778.18 3154
4778.83 3206
4779.48 3266
4780.13 3114
4780.79 3208
4781.44 3223
4782.09 3026
4782.74 3127
4783.40 3174
4784.05 3198
4784.70 2990
4785.35 3085
4786.01 3096
4786.66 3162
4787.31 3126
4787.96 3170
4788.62 3148
4789.27 3202
4789.92 3220
4790.58 3155
4791.23 3210
4791.88 3085
4792.53 3071
4793.19 3173
4793.84 3166
4794.49 3073
4795.15 3103
4795.80 3222
4796.45 2996
4797.11 3084
4797.76 3009
4798.41 2999
4799.07 3090
4799.72 3026
4800.37 2963
4801.03 3137
4801.68 3116
4802.34 2899
4802.99 2850
4803.64 2882
4804.30 2940
4804.95 3027
4805.61 2934
4806.26 3168
4806.91 3267
4807.57 3181
4808.22 3292
4808.88 3258
4809.53 3059
4810.18 3112
4810.84 3100
4811.49 3105
4812.15 3241
4812.80 3353
4813.46 3224
4814.11 3134
4814.77 3119
4815.42 3084
4816.07 3176
4816.73 3157
4817.38 3201
4818.04 3203
4818.69 3348
4819.35 3391
4820.00 3285
4820.66 3080
4821.31 3230
4821.97 3451
4822.62 3407
4823.28 3376
4823.93 3474
4824.59 3435
4825.24 3324
4825.90 3464
4826.56 3682
4827.21 3671
4827.87 3993
4828.52 4007
4829.18 3829
4829.83 3717
4830.49 3752
4831.14 3604
4831.80 3621
4832.46 3675
4833.11 3502
4833.77 3457
4834.42 3386
4835.08 3546
4835.74 3566
4836.39 3755
4837.05 3604
4837.70 3516
4838.36 3633
4839.02 3684
4839.67 3789
4840.33 3691
4840.99 3767
4841.64 3854
4842.30 3623
4842.96 3639
4843.61 3836
4844.27 3809
4844.92 3711
4845.58 3757
4846.24 3714
4846.90 3787
4847.55 3754
4848.21 3770
4848.87 3801
4849.52 3861
4850.18 4352
4850.84 4366
4851.49 4243
4852.15 4313
4852.81 4383
4853.47 4395
4854.12 4616
4854.78 4414
4855.44 4408
4856.09 4626
4856.75 4512
4857.41 4328
4858.07 3949
4858.72 4029
4859.38 4188
4860.04 3937
4860.70 4099
4861.36 4064
4862.01 4154
4862.67 4017
4863.33 3800
4863.99 3998
4864.64 3944
4865.30 3991
4865.96 3975
4866.62 4309
4867.28 4414
4867.94 4205
4868.59 4362
4869.25 4161
4869.91 4249
4870.57 4185
4871.23 4081
4871.89 4093
4872.54 4162
4873.20 3992
4873.86 3709
4874.52 3870
4875.18 3839
4875.84 3923
4876.50 3886
4877.16 3669
4877.81 3682
4878.47 3473
4879.13 3568
4879.79 3648
4880.45 3720
4881.11 3681
4881.77 3544
4882.43 3537
4883.09 3555
4883.75 3294
4884.41 3402
4885.06 3645
4885.72 3561
4886.38 3564
4887.04 3490
4887.70 3444
4888.36 3544
4889.02 3638
4889.68 3720
4890.34 3547
4891.00 3583
4891.66 3765
4892.32 3873
4892.98 3798
4893.64 3860
4894.30 3752
4894.96 3588
4895.62 3533
4896.28 3645
4896.94 3581
4897.60 3726
4898.26 3712
4898.92 3582
4899.58 3688
4900.24 3695
4900.90 3653
4901.56 3735
4902.22 3751
4902.88 3900
4903.54 4003
4904.21 3964
4904.87 3689
4905.53 3974
4906.19 3952
4906.85 3527
4907.51 3732
4908.17 3841
4908.83 3515
4909.49 3429
4910.15 3481
4910.81 3487
4911.48 3495
4912.14 3291
4912.80 3561
4913.46 3374
4914.12 3375
4914.78 3291
4915.44 3381
4916.11 3286
4916.77 3268
4917.43 3194
4918.09 3293
4918.75 3327
4919.41 3219
4920.07 3077
4920.74 3121
4921.40 3183
4922.06 3300
4922.72 3392
4923.38 3224
4924.05 3212
4924.71 3127
4925.37 3338
4926.03 3205
4926.69 3148
4927.36 3325
4928.02 3190
4928.68 3207
4929.34 3364
4930.01 3445
4930.67 3255
4931.33 3406
4931.99 3228
4932.66 3232
4933.32 3230
4933.98 3321
4934.64 3446
4935.31 3390
4935.97 3265
4936.63 3268
4937.30 3399
4937.96 3278
4938.62 3251
4939.28 3173
4939.95 3072
4940.61 3109
4941.27 3247
4941.94 3154
4942.60 3218
4943.26 3233
4943.93 3242
4944.59 3327
4945.25 3269
4945.92 3169
4946.58 3111
4947.24 3172
4947.91 3118
4948.57 3149
4949.23 3117
4949.90 3080
4950.56 2991
4951.23 3029
4951.89 2941
4952.55 3146
4953.22 3130
4953.88 2908
4954.55 2982
4955.21 3065
4955.87 3129
4956.54 3062
4957.20 3163
4957.87 3142
4958.53 3180
4959.20 3048
4959.86 3140
4960.52 3063
4961.19 3210
4961.85 3083
4962.52 3270
4963.18 3383
4963.85 3505
4964.51 3282
4965.18 3649
4965.84 3744
4966.51 3526
4967.17 3577
4967.84 3731
4968.50 3877
4969.17 3953
4969.83 3679
4970.50 3741
4971.16 3683
4971.83 3687
4972.49 3476
4973.16 3361
4973.82 3403
4974.49 3362
4975.15 3420
4975.82 3490
4976.48 3423
4977.15 3494
4977.82 3753
4978.48 3660
4979.15 3705
4979.81 3785
4980.48 3645
4981.14 3613
4981.81 3566
4982.48 3379
4983.14 3470
4983.81 3359
4984.47 3561
4985.14 3227
4985.81 3330
4986.47 3482
4987.14 3420
4987.81 3488
4988.47 3590
4989.14 3722
4989.80 3716
4990.47 4045
4991.14 4038
4991.80 4129
4992.47 4311
4993.14 4290
4993.80 4460
4994.47 4240
4995.14 3995
4995.80 4131
4996.47 3755
4997.14 3510
4997.80 3634
4998.47 3508
4999.14 3453
4999.81 3427
5000.47 3201
5001.14 2955
5001.81 3076
5002.47 3077
5003.14 3034
5003.81 3040
5004.48 3113
5005.14 3137
5005.81 2998
5006.48 2922
5007.15 3125
5007.81 2965
5008.48 2966
5009.15 3077
5009.82 2950
5010.49 3075
5011.15 3130
5011.82 3000
5012.49 3035
5013.16 3171
5013.83 3130
5014.49 3006
5015.16 3015
5015.83 2964
5016.50 2890
5017.17 2922
5017.83 3188
5018.50 3143
5019.17 3035
5019.84 3217
5020.51 3086
5021.18 3009
5021.84 3266
5022.51 3033
5023.18 3050
5023.85 2896
5024.52 3101
5025.19 3246
5025.86 3351
5026.53 3173
5027.19 3168
5027.86 3217
5028.53 3246
5029.20 3197
5029.87 3307
5030.54 3203
5031.21 3097
5031.88 3191
5032.55 3204
5033.22 3208
5033.89 3300
5034.56 3060
5035.23 3107
5035.89 3021
5036.56 3091
5037.23 3094
5037.90 3083
5038.57 3096
5039.24 3137
5039.91 3115
5040.58 3146
5041.25 2926
5041.92 2893
5042.59 3042
5043.26 2914
5043.93 2805
5044.60 2948
5045.27 3141
5045.94 3078
5046.61 2784
5047.28 2860
5047.95 2959
5048.62 3071
5049.29 3001
5049.96 2885
5050.63 3083
5051.31 3040
5051.98 3127
5052.65 2933
5053.32 3091
5053.99 3119
5054.66 3268
5055.33 3081
5056.00 3125
5056.67 3208
5057.34 3108
5058.01 3148
5058.68 3092
5059.35 3017
5060.03 3220
5060.70 3080
5061.37 3050
5062.04 2978
5062.71 2860
5063.38 2764
5064.05 2852
5064.72 2963
5065.40 2918
5066.07 3002
5066.74 3115
5067.41 2879
5068.08 2828
5068.75 2924
5069.43 2850
5070.10 2843
5070.77 3001
5071.44 3048
5072.11 2881
5072.79 2900
5073.46 2870
5074.13 2746
5074.80 2762
5075.47 2750
5076.15 2769
5076.82 2796
5077.49 2784
5078.16 2893
5078.83 2818
5079.51 2892
5080.18 2833
5080.85 2735
5081.52 2773
5082.20 2854
5082.87 2926
5083.54 2875
5084.22 2969
5084.89 3077
5085.56 3096
5086.23 2989
5086.91 3021
5087.58 3045
5088.25 2968
5088.93 2878
5089.60 2995
5090.27 3027
5090.94 3062
5091.62 2934
5092.29 3066
5092.96 3119
5093.64 2985
5094.31 2895
5094.98 3027
5095.66 3186
5096.33 3031
5097.00 3064
5097.68 3086
5098.35 3093
5099.03 3110
5099.70 3188
5100.37 2850
5101.05 2938
5101.72 2818
5102.39 3057
5103.07 2759
5103.74 2846
5104.42 2834
5105.09 2596
5105.77 2648
5106.44 2685
5107.11 2772
5107.79 2894
5108.46 3159
5109.14 2911
5109.81 2950
5110.49 2925
5111.16 2862
5111.83 2777
5112.51 2811
5113.18 2940
5113.86 2932
5114.53 2864
5115.21 2775
5115.88 2803
5116.56 2800
5117.23 2840
5117.91 2754
5118.58 2822
5119.26 2866
5119.93 2751
5120.61 2804
5121.28 2877
5121.96 2730
5122.63 2759
5123.31 2932
5123.98 3002
5124.66 2996
5125.33 3050
5126.01 2965
5126.69 2887
5127.36 2860
5128.04 2915
5128.71 2847
5129.39 2872
5130.06 2871
5130.74 2912
5131.42 2891
5132.09 2901
5132.77 2762
5133.44 2881
5134.12 2798
5134.79 2751
5135.47 2780
5136.15 2756
5136.82 2800
5137.50 3031
5138.18 2872
5138.85 2695
5139.53 2778
5140.20 2927
5140.88 2854
5141.56 2916
5142.23 2800
5142.91 2919
5143.59 2861
5144.26 2743
5144.94 2775
5145.62 2785
5146.29 2736
5146.97 2646
5147.65 2778
5148.33 2818
5149.00 2870
5149.68 2785
5150.36 2818
5151.03 2811
5151.71 2559
5152.39 2657
5153.06 2772
5153.74 2780
5154.42 2789
5155.10 2577
5155.77 2721
5156.45 2783
5157.13 2695
5157.81 2760
5158.48 2610
5159.16 2817
5159.84 2758
5160.52 2706
5161.20 2724
5161.87 2773
5162.55 2746
5163.23 2574
5163.91 2558
5164.58 2633
5165.26 2648
5165.94 2583
5166.62 2656
5167.30 2706
5167.98 2751
5168.65 2712
5169.33 2564
5170.01 2519
5170.69 2559
5171.37 2604
5172.05 2586
5172.72 2682
5173.40 2798
5174.08 2764
5174.76 2508
5175.44 2468
5176.12 2611
5176.80 2733
5177.48 2645
5178.15 2599
5178.83 2728
5179.51 2697
5180.19 2547
5180.87 2561
5181.55 2530
5182.23 2670
5182.91 2676
5183.59 2625
5184.27 2700
5184.95 2507
5185.63 2608
5186.30 2480
5186.98 2382
5187.66 2532
5188.34 2534
5189.02 2677
5189.70 2484
5190.38 2664
5191.06 2607
5191.74 2580
5192.42 2691
5193.10 2529
5193.78 2651
5194.46 2539
5195.14 2530
5195.82 2537
5196.50 2542
5197.18 2543
5197.86 2637
5198.54 2781
5199.22 2577
5199.90 2599
5200.58 2685
5201.26 2559
5201.94 2630
5202.62 2723
5203.31 2777
5203.99 2737
5204.67 2660
5205.35 2602
5206.03 2635
5206.71 2672
5207.39 2622
5208.07 2779
5208.75 2777
5209.43 2921
5210.11 2920
5210.79 3034
5211.48 3047
5212.16 2867
5212.84 2863
5213.52 2973
5214.20 3113
5214.88 3085
5215.56 2835
5216.24 3090
5216.93 2943
5217.61 2587
5218.29 2652
5218.97 2746
5219.65 2761
5220.33 2849
5221.02 2792
5221.70 2773
5222.38 2684
5223.06 2722
5223.74 2837
5224.42 2702
5225.11 2718
5225.79 2584
5226.47 2552
5227.15 2747
5227.83 2880
5228.52 2782
5229.20 2801
5229.88 2785
5230.56 2684
5231.25 2600
5231.93 2823
5232.61 2712
5233.29 2678
5233.98 2737
5234.66 2783
5235.34 2835
5236.02 2786
5236.71 2769
5237.39 2770
5238.07 2701
5238.76 2784
5239.44 2799
5240.12 2759
5240.80 2717
5241.49 2828
5242.17 2899
5242.85 2770
5243.54 2729
5244.22 2793
5244.90 2800
5245.59 2794
5246.27 2759
5246.95 2861
5247.64 2866
5248.32 2703
5249.00 2784
5249.69 2646
5250.37 2627
5251.05 2721
5251.74 2680
5252.42 2859
5253.11 2798
5253.79 2833
5254.47 2792
5255.16 2712
5255.84 2717
5256.53 2718
5257.21 2495
5257.89 2539
5258.58 2695
5259.26 2636
5259.95 2666
5260.63 2648
5261.32 2648
5262.00 2881
5262.68 2808
5263.37 2704
5264.05 2860
5264.74 2614
5265.42 2895
5266.11 2961
5266.79 2877
5267.48 2752
5268.16 2827
5268.85 2990
5269.53 2800
5270.22 2826
5270.90 2800
5271.59 2832
5272.27 2760
5272.96 2748
5273.64 2651
5274.33 2759
5275.01 2816
5275.70 2649
5276.38 2540
5277.07 2777
5277.75 2759
5278.44 2675
5279.12 2830
5279.81 2805
5280.49 2672
5281.18 2801
5281.87 2961
5282.55 3036
5283.24 2836
5283.92 3061
5284.61 3147
5285.30 3172
5285.98 3216
5286.67 3265
5287.35 3163
5288.04 3226
5288.73 3133
5289.41 2986
5290.10 2831
5290.78 2803
5291.47 2908
5292.16 2788
5292.84 2641
5293.53 2637
5294.22 2738
5294.90 2800
5295.59 2734
5296.28 2709
5296.96 2801
5297.65 2655
5298.34 2772
5299.02 2824
5299.71 2701
5300.40 2517
5301.08 2691
5301.77 2664
5302.46 2860
5303.14 2916
5303.83 2783
5304.52 2714
5305.21 2674
5305.89 2664
5306.58 2735
5307.27 2762
5307.96 2679
5308.64 2584
5309.33 2650
5310.02 2716
5310.71 2610
5311.39 2689
5312.08 2766
5312.77 2696
5313.46 2866
5314.14 2991
5314.83 2794
5315.52 2768
5316.21 2877
5316.89 2815
5317.58 2647
5318.27 2777
5318.96 2695
5319.65 2797
5320.34 2803
5321.02 2809
5321.71 2701
5322.40 2733
5323.09 2843
5323.78 2774
5324.47 2775
5325.15 2865
5325.84 2781
5326.53 2684
5327.22 2870
5327.91 2739
5328.60 2719
5329.29 2729
5329.97 2625
5330.66 2659
5331.35 2645
5332.04 2656
5332.73 2778
5333.42 2781
5334.11 2730
5334.80 2797
5335.49 2735
5336.18 2716
5336.87 2896
5337.55 2733
5338.24 2690
5338.93 2671
5339.62 2578
5340.31 2734
5341.00 2789
5341.69 2782
5342.38 2718
5343.07 2738
5343.76 2617
5344.45 2599
5345.14 2741
5345.83 2645
5346.52 2653
5347.21 2622
5347.90 2641
5348.59 2843
5349.28 2707
5349.97 2652
5350.66 2659
5351.35 2780
5352.04 2776
5352.73 2816
5353.42 2738
5354.11 2696
5354.80 2687
5355.49 2608
5356.18 2681
5356.87 2719
5357.56 2680
5358.25 2745
5358.94 2604
5359.64 2616
5360.33 2558
5361.02 2670
5361.71 2803
5362.40 2660
5363.09 2718
5363.78 2717
5364.47 2658
5365.16 2662
5365.85 2705
5366.55 2669
5367.24 2638
5367.93 2572
5368.62 2649
5369.31 2597
5370.00 2739
5370.69 2743
5371.38 2728
5372.08 2863
5372.77 2724
5373.46 2685
5374.15 2750
5374.84 2551
5375.53 2656
5376.23 2755
5376.92 2629
5377.61 2585
5378.30 2700
5378.99 2848
5379.69 2951
5380.38 2690
5381.07 2791
5381.76 2817
5382.45 2781
5383.15 2791
5383.84 2748
5384.53 2752
5385.22 2867
5385.92 2761
5386.61 2829
5387.30 2712
5387.99 2756
5388.69 2706
5389.38 2687
5390.07 2801
5390.76 2704
5391.46 2692
5392.15 2608
5392.84 2709
5393.54 2758
5394.23 2606
5394.92 2707
5395.61 2721
5396.31 2547
5397.00 2515
5397.69 2568
5398.39 2548
5399.08 2527
5399.77 2568
5400.47 2719
5401.16 2723
5401.85 2507
5402.55 2637
5403.24 2674
5403.93 2640
5404.63 2611
5405.32 2673
5406.02 2703
5406.71 2766
5407.40 2605
5408.10 2566
5408.79 2653
5409.48 2643
5410.18 2691
5410.87 2643
5411.57 2597
5412.26 2613
5412.95 2675
5413.65 2616
5414.34 2502
5415.04 2608
5415.73 2597
5416.43 2625
5417.12 2575
5417.82 2597
5418.51 2720
5419.20 2597
5419.90 2572
5420.59 2643
5421.29 2546
5421.98 2591
5422.68 2554
5423.37 2714
5424.07 2737
5424.76 2709
5425.46 2669
5426.15 2673
5426.85 2622
5427.54 2660
5428.24 2607
5428.93 2553
5429.63 2701
5430.32 2620
5431.02 2809
5431.71 2670
5432.41 2613
5433.10 2618
5433.80 2550
5434.50 2705
5435.19 2725
5435.89 2690
5436.58 2630
5437.28 2781
5437.97 2786
5438.67 2833
5439.37 2844
5440.06 2900
5440.76 3121
5441.45 2984
5442.15 2864
5442.85 2813
5443.54 2741
5444.24 2733
5444.93 2760
5445.63 2697
5446.33 2706
5447.02 2799
5447.72 2866
5448.42 2962
5449.11 2926
5449.81 2937
5450.51 2968
5451.20 2927
5451.90 2949
5452.60 3027
5453.29 2994
5453.99 3018
5454.69 3156
5455.38 3089
5456.08 3021
5456.78 2912
5457.47 2938
5458.17 2974
5458.87 2873
5459.57 2926
5460.26 2813
5460.96 2800
5461.66 2768
5462.35 2834
5463.05 2823
5463.75 2782
5464.45 2939
5465.14 3048
5465.84 2967
5466.54 2903
5467.24 2910
5467.93 3068
5468.63 2895
5469.33 2926
5470.03 3103
5470.73 3001
5471.42 3083
5472.12 2942
5472.82 3108
5473.52 3039
5474.22 3131
5474.91 3044
5475.61 2969
5476.31 2958
5477.01 3119
5477.71 3191
5478.40 3020
5479.10 3037
5479.80 2981
5480.50 3289
5481.20 3635
5481.90 3464
5482.60 3482
5483.29 3605
5483.99 3590
5484.69 3792
5485.39 3569
5486.09 3630
5486.79 3649
5487.49 3506
5488.19 3388
5488.89 3275
5489.58 3308
5490.28 3326
5490.98 3425
5491.68 3436
5492.38 3589
5493.08 3671
5493.78 3464
5494.48 3382
5495.18 3516
5495.88 3449
5496.58 3322
5497.28 3438
5497.98 3462
5498.68 3465
5499.38 3360
5500.08 3597
5500.78 3775
5501.48 3665
5502.18 4048
5502.88 4388
5503.58 4328
5504.28 4398
5504.98 4279
5505.68 4192
5506.38 4474
5507.08 4239
5507.78 4045
5508.48 3920
5509.18 3551
5509.88 3534
5510.58 3544
5511.28 3590
5511.98 3495
5512.68 3496
5513.38 3539
5514.08 3679
5514.78 3535
5515.48 3447
5516.18 3438
5516.88 3229
5517.58 3338
5518.28 3209
5518.99 3266
5519.69 3201
5520.39 3122
5521.09 3026
5521.79 3184
5522.49 3162
5523.19 2921
5523.89 2967
5524.59 3072
5525.30 3146
5526.00 3144
5526.70 3204
5527.40 3036
5528.10 2985
5528.80 2985
5529.50 3012
5530.21 2939
5530.91 2865
5531.61 2902
5532.31 2996
5533.01 2851
5533.72 2793
5534.42 2840
5535.12 2823
5535.82 2670
5536.52 2809
5537.23 2828
5537.93 2904
5538.63 2936
5539.33 2817
5540.03 2745
5540.74 2844
5541.44 2949
5542.14 2995
5542.84 2802
5543.55 2857
5544.25 2787
5544.95 2734
5545.65 2688
5546.36 2715
5547.06 2700
5547.76 2746
5548.47 2663
5549.17 2869
5549.87 2617
5550.57 2673
5551.28 2647
5551.98 2777
5552.68 2680
5553.39 2622
5554.09 2625
5554.79 2777
5555.50 2750
5556.20 2724
5556.90 2770
5557.61 2757
5558.31 2932
5559.01 2769
5559.72 2523
5560.42 2614
5561.12 2580
5561.83 2581
5562.53 2673
5563.23 2676
5563.94 2727
5564.64 2770
5565.35 2706
5566.05 2759
5566.75 2722
5567.46 2626
5568.16 2682
5568.87 2766
5569.57 2810
5570.27 2677
5570.98 2735
5571.68 2801
5572.39 2677
5573.09 2677
5573.80 2734
5574.50 2713
5575.21 2776
5575.91 2735
5576.61 2732
5577.32 2687
5578.02 2644
5578.73 2635
5579.43 2744
5580.14 2830
5580.84 2870
5581.55 2796
5582.25 2555
5582.96 2599
5583.66 2678
5584.37 2654
5585.07 2790
5585.78 2802
5586.48 2637
5587.19 2622
5587.89 2555
5588.60 2588
5589.30 2583
5590.01 2625
5590.72 2574
5591.42 2574
5592.13 2702
5592.83 2562
5593.54 2288
5594.24 2493
5594.95 2624
5595.66 2621
5596.36 2564
5597.07 2541
5597.77 2624
5598.48 2626
5599.18 2580
5599.89 2473
5600.60 2489
5601.30 2523
5602.01 2536
5602.72 2464
5603.42 2568
5604.13 2440
5604.83 2461
5605.54 2540
5606.25 2539
5606.95 2595
5607.66 2544
5608.37 2581
5609.07 2624
5609.78 2648
5610.49 2565
5611.19 2568
5611.90 2670
5612.61 2603
5613.31 2531
5614.02 2511
5614.73 2628
5615.44 2569
5616.14 2540
5616.85 2535
5617.56 2497
5618.26 2543
5618.97 2526
5619.68 2564
5620.39 2519
5621.09 2557
5621.80 2528
5622.51 2582
5623.22 2385
5623.92 2346
5624.63 2505
5625.34 2597
5626.05 2480
5626.75 2547
5627.46 2369
5628.17 2426
5628.88 2440
5629.59 2350
5630.29 2536
5631.00 2461
5631.71 2541
5632.42 2617
5633.13 2484
5633.83 2558
5634.54 2440
5635.25 2576
5635.96 2690
5636.67 2562
5637.38 2437
5638.08 2440
5638.79 2398
5639.50 2530
5640.21 2485
5640.92 2419
5641.63 2414
5642.34 2442
5643.05 2626
5643.75 2588
5644.46 2583
5645.17 2434
5645.88 2520
5646.59 2473
5647.30 2458
5648.01 2551
5648.72 2478
5649.43 2352
5650.14 2562
5650.85 2526
5651.55 2534
5652.26 2581
5652.97 2554
5653.68 2610
5654.39 2461
5655.10 2525
5655.81 2459
5656.52 2451
5657.23 2547
5657.94 2649
5658.65 2597
5659.36 2502
5660.07 2557
5660.78 2520
5661.49 2451
5662.20 2514
5662.91 2595
5663.62 2586
5664.33 2724
5665.04 2525
5665.75 2559
5666.46 2565
5667.17 2716
5667.88 2626
5668.59 2509
5669.30 2482
5670.01 2574
5670.72 2554
5671.43 2479
5672.14 2400
5672.85 2426
5673.57 2459
5674.28 2513
5674.99 2415
5675.70 2475
5676.41 2479
5677.12 2421
5677.83 2384
5678.54 2333
5679.25 2466
5679.96 2528
5680.68 2416
5681.39 2517
5682.10 2579
5682.81 2682
5683.52 2497
5684.23 2438
5684.94 2585
5685.65 2518
5686.37 2470
5687.08 2460
5687.79 2529
5688.50 2550
5689.21 2480
5689.92 2410
5690.64 2442
5691.35 2563
5692.06 2641
5692.77 2594
5693.48 2507
5694.20 2504
5694.91 2461
5695.62 2453
5696.33 2334
5697.04 2405
5697.76 2525
5698.47 2468
5699.18 2404
5699.89 2614
5700.61 2405
5701.32 2461
5702.03 2432
5702.74 2360
5703.46 2296
5704.17 2357
5704.88 2283
5705.59 2387
5706.31 2394
5707.02 2652
5707.73 2379
5708.45 2481
5709.16 2425
5709.87 2352
5710.58 2464
5711.30 2408
5712.01 2451
5712.72 2351
5713.44 2351
5714.15 2382
5714.86 2417
5715.58 2236
5716.29 2293
5717.00 2472
5717.72 2436
5718.43 2405
5719.14 2367
5719.86 2451
5720.57 2547
5721.28 2425
5722.00 2446
5722.71 2476
5723.43 2454
5724.14 2483
5724.85 2484
5725.57 2625
5726.28 2505
5727.00 2472
5727.71 2489
5728.42 2521
5729.14 2481
5729.85 2706
5730.57 2652
5731.28 2627
5732.00 2584
5732.71 2679
5733.42 2721
5734.14 2564
5734.85 2539
5735.57 2403
5736.28 2439
5737.00 2435
5737.71 2515
5738.43 2420
5739.14 2464
5739.86 2545
5740.57 2481
5741.29 2426
5742.00 2461
5742.72 2500
5743.43 2436
5744.15 2502
5744.86 2437
5745.58 2418
5746.29 2329
5747.01 2410
5747.72 2383
5748.44 2373
5749.15 2429
5749.87 2620
5750.58 2385
5751.30 2513
5752.02 2647
5752.73 2547
5753.45 2670
5754.16 2552
5754.88 2376
5755.59 2524
5756.31 2574
5757.03 2540
5757.74 2605
5758.46 2672
5759.17 2576
5759.89 2690
5760.61 2576
5761.32 2592
5762.04 2485
5762.76 2373
5763.47 2455
5764.19 2525
5764.90 2442
5765.62 2506
5766.34 2725
5767.05 2480
5767.77 2559
5768.49 2587
5769.20 2584
5769.92 2602
5770.64 2591
5771.35 2741
5772.07 2714
5772.79 2715
5773.51 2615
5774.22 2519
5774.94 2497
5775.66 2564
5776.37 2625
5777.09 2630
5777.81 2678
5778.53 2677
5779.24 2625
5779.96 2623
5780.68 2664
5781.39 2759
5782.11 2812
5782.83 2793
5783.55 2696
5784.26 2779
5784.98 2737
5785.70 2652
5786.42 2691
5787.14 2763
5787.85 2618
5788.57 2609
5789.29 2865
5790.01 2879
5790.73 2665
5791.44 2722
5792.16 2902
5792.88 2927
5793.60 2870
5794.32 2922
5795.03 3051
5795.75 3004
5796.47 3078
5797.19 3158
5797.91 3117
5798.63 3067
5799.35 3076
5800.06 3051
5800.78 3242
5801.50 3204
5802.22 3132
5802.94 3254
5803.66 3290
5804.38 3375
5805.10 3483
5805.81 3589
5806.53 3623
5807.25 3914
5807.97 3752
5808.69 3681
5809.41 3704
5810.13 3564
5810.85 3761
5811.57 3489
5812.29 3369
5813.01 3378
5813.73 3642
5814.45 3605
5815.17 3601
5815.88 3597
5816.60 3657
5817.32 4044
5818.04 4369
5818.76 4509
5819.48 5119
5820.20 5400
5820.92 5763
5821.64 6165
5822.36 6032
5823.08 5828
5823.80 5428
5824.52 5300
5825.24 4899
5825.96 4643
5826.68 4453
5827.40 4373
5828.12 4435
5828.84 3990
5829.57 4065
5830.29 4215
5831.01 4171
5831.73 4159
5832.45 4067
5833.17 3918
5833.89 3914
5834.61 3988
5835.33 3850
5836.05 3742
5836.77 3897
5837.49 4009
5838.21 3985
5838.94 3750
5839.66 3728
5840.38 3720
5841.10 3670
5841.82 3710
5842.54 3576
5843.26 3656
5843.98 3610
5844.70 3412
5845.43 3350
5846.15 3256
5846.87 3214
5847.59 3312
5848.31 3253
5849.03 3310
5849.76 3384
5850.48 3276
5851.20 3278
5851.92 3072
5852.64 3217
5853.36 3139
5854.09 3195
5854.81 3193
5855.53 3030
5856.25 3201
5856.97 3108
5857.70 3011
5858.42 2954
5859.14 3047
5859.86 3154
5860.59 3094
5861.31 3188
5862.03 3238
5862.75 3106
5863.48 3200
5864.20 3098
5864.92 2982
5865.64 3027
5866.37 2963
5867.09 2923
5867.81 2812
5868.54 2903
5869.26 3007
5869.98 2942
5870.70 2812
5871.43 2949
5872.15 2899
5872.87 3021
5873.60 3018
5874.32 3012
5875.04 2906
5875.77 2982
5876.49 3032
5877.21 3059
5877.94 2851
5878.66 2903
5879.38 2870
5880.11 2908
5880.83 2897
5881.55 3124
5882.28 3025
5883.00 2961
5883.73 2952
5884.45 2841
5885.17 2867
5885.90 3064
5886.62 2938
5887.34 3020
5888.07 2841
5888.79 2936
5889.52 2974
5890.24 2852
5890.97 2929
5891.69 2920
5892.41 2929
5893.14 2857
5893.86 2985
5894.59 3060
5895.31 2889
5896.04 2943
5896.76 2946
5897.49 2704
5898.21 2807
5898.93 2848
5899.66 2837
5900.38 3007
5901.11 2789
5901.83 2906
5902.56 2937
5903.28 2974
5904.01 2813
5904.73 2927
5905.46 2840
5906.18 2907
5906.91 2903
5907.64 2999
5908.36 2841
5909.09 2726
5909.81 2851
5910.54 2758
5911.26 2857
5911.99 2791
5912.71 2776
5913.44 2899
5914.16 2990
5914.89 2945
5915.62 2754
5916.34 2888
5917.07 2922
5917.79 2944
5918.52 2731
5919.25 2801
5919.97 2788
5920.70 2874
5921.42 2856
5922.15 2819
5922.88 2770
5923.60 2834
5924.33 2869
5925.05 2812
5925.78 2700
5926.51 2751
5927.23 2712
5927.96 2875
5928.69 2901
5929.41 2907
5930.14 2885
5930.87 2959
5931.59 2995
5932.32 2850
5933.05 2978
5933.77 3029
5934.50 2899
5935.23 3110
5935.95 3024
5936.68 2982
5937.41 3069
5938.14 3003
5938.86 2992
5939.59 3026
5940.32 3070
5941.04 3085
5941.77 3205
5942.50 3055
5943.23 3041
5943.95 2940
5944.68 3087
5945.41 3087
5946.14 3135
5946.87 3115
5947.59 3239
5948.32 3195
5949.05 3197
5949.78 3298
5950.50 3195
5951.23 3386
5951.96 3316
5952.69 3477
5953.42 3400
5954.14 3489
5954.87 3629
5955.60 3604
5956.33 3427
5957.06 3601
5957.79 3686
5958.51 3498
5959.24 3521
5959.97 3455
5960.70 3525
5961.43 3330
5962.16 3424
5962.88 3394
5963.61 3448
5964.34 3464
5965.07 3603
5965.80 3662
5966.53 3749
5967.26 3863
5967.99 3900
5968.72 4043
5969.44 4191
5970.17 4083
5970.90 3963
5971.63 4299
5972.36 4203
5973.09 4099
5973.82 4082
5974.55 3984
5975.28 4007
5976.01 3900
5976.74 3876
5977.47 3698
5978.20 3774
5978.93 3983
5979.66 3839
5980.39 3842
5981.12 3804
5981.85 3830
5982.58 3791
5983.31 3700
5984.04 3814
5984.77 3899
5985.50 3900
5986.23 3857
5986.96 3826
5987.69 3909
5988.42 3944
5989.15 3884
5989.88 3819
5990.61 3876
5991.34 4028
5992.07 3872
5992.80 3724
5993.53 3863
5994.26 3826
5994.99 3932
5995.72 3941
5996.45 4007
5997.18 3933
5997.91 3835
5998.64 3806
5999.37 3758
6000.11 3797
6000.84 3820
6001.57 3753
6002.30 3827
6003.03 3767
6003.76 3742
6004.49 3828
6005.22 3670
6005.95 3898
6006.69 4038
6007.42 3798
6008.15 3668
6008.88 3857
6009.61 3845
6010.34 4013
6011.07 4193
6011.81 4226
6012.54 4328
6013.27 4303
6014.00 4557
6014.73 4767
6015.46 4822
6016.20 4788
6016.93 4708
6017.66 4833
6018.39 4546
6019.12 4368
6019.86 4488
6020.59 4362
6021.32 4052
6022.05 4006
6022.79 3995
6023.52 3898
6024.25 3807
6024.98 3603
6025.72 3501
6026.45 3438
6027.18 3463
6027.91 3460
6028.65 3432
6029.38 3484
6030.11 3626
6030.84 3464
6031.58 3535
6032.31 3591
6033.04 3476
6033.78 3450
6034.51 3569
6035.24 3539
6035.98 3465
6036.71 3574
6037.44 3581
6038.17 3589
6038.91 3393
6039.64 3452
6040.37 3650
6041.11 3387
6041.84 3556
6042.58 3487
6043.31 3540
6044.04 3444
6044.78 3636
6045.51 3605
6046.24 3483
6046.98 3660
6047.71 3536
6048.44 3580
6049.18 3725
6049.91 3591
6050.65 3592
6051.38 3651
6052.11 3718
6052.85 3785
6053.58 3675
6054.32 3548
6055.05 3664
6055.79 3574
6056.52 3431
6057.25 3460
6057.99 3621
6058.72 3594
6059.46 3763
6060.19 3675
6060.93 3618
6061.66 3662
6062.40 3518
6063.13 3473
6063.87 3624
6064.60 3681
6065.34 3379
6066.07 3600
6066.81 3634
6067.54 3556
6068.28 3489
6069.01 3517
6069.75 3618
6070.48 3702
6071.22 3530
6071.95 3543
6072.69 3458
6073.42 3480
6074.16 3455
6074.89 3285
6075.63 3546
6076.36 3506
6077.10 3473
6077.84 3373
6078.57 3286
6079.31 3302
6080.04 3446
6080.78 3450
6081.51 3506
6082.25 3266
6082.99 3534
6083.72 3529
6084.46 3423
6085.20 3357
6085.93 3456
6086.67 3357
6087.40 3475
6088.14 3462
6088.88 3511
6089.61 3464
6090.35 3399
6091.09 3393
6091.82 3330
6092.56 3364
6093.30 3479
6094.03 3594
6094.77 3450
6095.51 3549
6096.24 3550
6096.98 3461
6097.72 3417
6098.45 3305
6099.19 3426
6099.93 3386
6100.66 3341
6101.40 3413
6102.14 3569
6102.87 3525
6103.61 3485
6104.35 3460
6105.09 3523
6105.82 3438
6106.56 3408
6107.30 3484
6108.04 3425
6108.77 3468
6109.51 3403
6110.25 3420
6110.99 3666
6111.72 3499
6112.46 3339
6113.20 3503
6113.94 3541
6114.68 3538
6115.41 3560
6116.15 3630
6116.89 3615
6117.63 3453
6118.37 3692
6119.10 3756
6119.84 3726
6120.58 3772
6121.32 3846
6122.06 3764
6122.80 3695
6123.53 3779
6124.27 3746
6125.01 3706
6125.75 3646
6126.49 3760
6127.23 3828
6127.97 3669
6128.70 3646
6129.44 3778
6130.18 3742
6130.92 3695
6131.66 3689
6132.40 3730
6133.14 3810
6133.88 4100
6134.62 3956
6135.35 4017
6136.09 4036
6136.83 3944
6137.57 3857
6138.31 4002
6139.05 3914
6139.79 3891
6140.53 3796
6141.27 4015
6142.01 3917
6142.75 4016
6143.49 3950
6144.23 3959
6144.97 4027
6145.71 4157
6146.45 4038
6147.19 4259
6147.93 4123
6148.67 4111
6149.41 4187
6150.15 4040
6150.89 4094
6151.63 4153
6152.37 4234
6153.11 4295
6153.85 4351
6154.59 4523
6155.33 4516
6156.07 4422
6156.81 4441
6157.55 4497
6158.29 4406
6159.03 4433
6159.77 4285
6160.51 4379
6161.25 4274
6161.99 4404
6162.73 4516
6163.47 4643
6164.22 4484
6164.96 4709
6165.70 4815
6166.44 4877
6167.18 4951
6167.92 5292
6168.66 5375
6169.40 5412
6170.14 5452
6170.89 5708
6171.63 5809
6172.37 5813
6173.11 5850
6173.85 5729
6174.59 5709
6175.33 5916
6176.08 5839
6176.82 5661
6177.56 5527
6178.30 5542
6179.04 5451
6179.78 5409
6180.53 5443
6181.27 5559
6182.01 5582
6182.75 5737
6183.49 5740
6184.24 5771
6184.98 5593
6185.72 5852
6186.46 6028
6187.20 6071
6187.95 5964
6188.69 6087
6189.43 5859
6190.17 5926
6190.92 5967
6191.66 6107
6192.40 6389
6193.14 6430
6193.89 6323
6194.63 6441
6195.37 6533
6196.12 6852
6196.86 6871
6197.60 6903
6198.34 6956
6199.09 6826
6199.83 7038
6200.57 7287
6201.32 7047
6202.06 6721
6202.80 6844
6203.55 6870
6204.29 6594
6205.03 6743
6205.78 7097
6206.52 7492
6207.26 7853
6208.01 7938
6208.75 8920
6209.49 10057
6210.24 10913
6210.98 12207
6211.72 14087
6212.47 15439
6213.21 16581
6213.96 17420
6214.70 17433
6215.44 17060
6216.19 15770
6216.93 14468
6217.68 13130
6218.42 11775
6219.16 10264
6219.91 9310
6220.65 8580
6221.40 7961
6222.14 7481
6222.89 7161
6223.63 6932
6224.37 6731
6225.12 7373
6225.86 7501
6226.61 7618
6227.35 8005
6228.10 8357
6228.84 8633
6229.59 8605
6230.33 8545
6231.08 8514
6231.82 8280
6232.57 7578
6233.31 7328
6234.06 6919
6234.80 6506
6235.55 6258
6236.29 5891
6237.04 5739
6237.78 5643
6238.53 5481
6239.27 5504
6240.02 5500
6240.76 5477
6241.51 5401
6242.26 5418
6243.00 5448
6243.75 5648
6244.49 5487
6245.24 5735
6245.98 6108
6246.73 5711
6247.48 5646
6248.22 5704
6248.97 5841
6249.71 5910
6250.46 5746
6251.21 5952
6251.95 6211
6252.70 6268
6253.44 6229
6254.19 6364
6254.94 6127
6255.68 5970
6256.43 5770
6257.18 5693
6257.92 5787
6258.67 5663
6259.42 5816
6260.16 5896
6260.91 5972
6261.66 5849
6262.40 5826
6263.15 5924
6263.90 5733
6264.64 5650
6265.39 5712
6266.14 5591
6266.88 5353
6267.63 5593
6268.38 5375
6269.13 5324
6269.87 5383
6270.62 5356
6271.37 5227
6272.11 5235
6272.86 5029
6273.61 5024
6274.36 5071
6275.10 5089
6275.85 5219
6276.60 4916
6277.35 5190
6278.10 5149
6278.84 5387
6279.59 5210
6280.34 5139
6281.09 5190
6281.83 5180
6282.58 5007
6283.33 5018
6284.08 4814
6284.83 4857
6285.57 4815
6286.32 4869
6287.07 4667
6287.82 4657
6288.57 4579
6289.32 4652
6290.06 4961
6290.81 4900
6291.56 4912
6292.31 5125
6293.06 5180
6293.81 5099
6294.56 4862
6295.30 4888
6296.05 4900
6296.80 4869
6297.55 4722
6298.30 4536
6299.05 4552
6299.80 4607
6300.55 4468
6301.30 4388
6302.05 4331
6302.79 4225
6303.54 4168
6304.29 4303
6305.04 4169
6305.79 4223
6306.54 4464
6307.29 4488
6308.04 4354
6308.79 4108
6309.54 4158
6310.29 4264
6311.04 4278
6311.79 4348
6312.54 4201
6313.29 4129
6314.04 4024
6314.79 4284
6315.54 4264
6316.29 4190
6317.04 4101
6317.79 4279
6318.54 4205
6319.29 4224
6320.04 4140
6320.79 4166
6321.54 4147
6322.29 4049
6323.04 3990
6323.79 3764
6324.54 3937
6325.29 3938
6326.04 3978
6326.79 4025
6327.54 3768
6328.29 3713
6329.04 3949
6329.79 3828
6330.55 3965
6331.30 3668
6332.05 3798
6332.80 3961
6333.55 3956
6334.30 3873
6335.05 3837
6335.80 3814
6336.55 3617
6337.30 3662
6338.06 3466
6338.81 3524
6339.56 3626
6340.31 3628
6341.06 3647
6341.81 3593
6342.56 3587
6343.32 3611
6344.07 3631
6344.82 3641
6345.57 3724
6346.32 3652
6347.07 3578
6347.83 3529
6348.58 3524
6349.33 3610
6350.08 3560
6350.83 3589
6351.59 3445
6352.34 3492
6353.09 3544
6353.84 3572
6354.60 3657
6355.35 3720
6356.10 3526
6356.85 3440
6357.61 3618
6358.36 3788
6359.11 3607
6359.86 3642
6360.62 3624
6361.37 3642
6362.12 3567
6362.87 3524
6363.63 3419
6364.38 3588
6365.13 3607
6365.88 3533
6366.64 3539
6367.39 3552
6368.14 3530
6368.90 3503
6369.65 3626
6370.40 3679
6371.16 3594
6371.91 3586
6372.66 3534
6373.42 3558
6374.17 3506
6374.92 3608
6375.68 3640
6376.43 3633
6377.18 3539
6377.94 3399
6378.69 3298
6379.45 3367
6380.20 3422
6380.95 3355
6381.71 3485
6382.46 3345
6383.21 3444
6383.97 3581
6384.72 3538
6385.48 3545
6386.23 3468
6386.98 3338
6387.74 3357
6388.49 3430
6389.25 3438
6390.00 3375
6390.76 3401
6391.51 3458
6392.27 3243
6393.02 3235
6393.77 3271
6394.53 3307
6395.28 3246
6396.04 3233
6396.79 3317
6397.55 3188
6398.30 3160
6399.06 3242
6399.81 3271
6400.57 3296
6401.32 3341
6402.08 3219
6402.83 3205
6403.59 3411
6404.34 3224
6405.10 3330
6405.85 3209
6406.61 3265
6407.36 3336
6408.12 3296
6408.88 3128
6409.63 3138
6410.39 3194
6411.14 3090
6411.90 3273
6412.65 3292
6413.41 3286
6414.16 3205
6414.92 3338
6415.68 3304
6416.43 3309
6417.19 3334
6417.94 3245
6418.70 3448
6419.46 3228
6420.21 3114
6420.97 3392
6421.73 3194
6422.48 3173
6423.24 3087
6423.99 3278
6424.75 3132
6425.51 3136
6426.26 3141
6427.02 3195
6427.78 3355
6428.53 3222
6429.29 3206
6430.05 3331
6430.80 3267
6431.56 3200
6432.32 3267
6433.07 3314
6433.83 3320
6434.59 3392
6435.34 3186
6436.10 3173
6436.86 3191
6437.62 3350
6438.37 3409
6439.13 3163
6439.89 3348
6440.65 3365
6441.40 3312
6442.16 3314
6442.92 3523
6443.68 3500
6444.43 3365
6445.19 3417
6445.95 3461
6446.71 3341
6447.46 3351
6448.22 3382
6448.98 3323
6449.74 3487
6450.49 3545
6451.25 3265
6452.01 3447
6452.77 3415
6453.53 3460
6454.29 3313
6455.04 3503
6455.80 3468
6456.56 3556
6457.32 3468
6458.08 3613
6458.84 3723
6459.59 3772
6460.35 3536
6461.11 3607
6461.87 3444
6462.63 3536
6463.39 3734
6464.15 3651
6464.90 3648
6465.66 3550
6466.42 3766
6467.18 3640
6467.94 3512
6468.70 3619
6469.46 3621
6470.22 3810
6470.98 3807
6471.73 3906
6472.49 3717
6473.25 3587
6474.01 3782
6474.77 3718
6475.53 3823
6476.29 3873
6477.05 3782
6477.81 3780
6478.57 3703
6479.33 3920
6480.09 4001
6480.85 4002
6481.61 3871
6482.37 3991
6483.13 4026
6483.89 3957
6484.65 4232
6485.41 4176
6486.17 4141
6486.93 4134
6487.69 4194
6488.45 4284
6489.21 4238
6489.97 4171
6490.73 4270
6491.49 4411
6492.25 4549
6493.01 4509
6493.77 4377
6494.53 4475
6495.29 4500
6496.05 4707
6496.81 4871
6497.57 4781
6498.33 4859
6499.10 5094
6499.86 5359
6500.62 5073
6501.38 4840
6502.14 4772
6502.90 5093
6503.66 4978
6504.42 5031
6505.18 5173
6505.94 4936
6506.71 4887
6507.47 4751
6508.23 4894
6508.99 4993
6509.75 5092
6510.51 5227
6511.27 5192
6512.04 5274
6512.80 5472
6513.56 5617
6514.32 5563
6515.08 5642
6515.84 5539
6516.61 5542
6517.37 5623
6518.13 5305
6518.89 5416
6519.65 5596
6520.42 5338
6521.18 5484
6521.94 5538
6522.70 5666
6523.46 5775
6524.23 5851
6524.99 6249
6525.75 6607
6526.51 6738
6527.28 6778
6528.04 7054
6528.80 7067
6529.56 7260
6530.33 7348
6531.09 7257
6531.85 7325
6532.61 7128
6533.38 6937
6534.14 6741
6534.90 6859
6535.67 6952
6536.43 7044
6537.19 7446
6537.95 7939
6538.72 8527
6539.48 9453
6540.24 9857
6541.01 10506
6541.77 10837
6542.53 10553
6543.30 9992
6544.06 9473
6544.82 9022
6545.59 8251
6546.35 7597
6547.11 6956
6547.88 6455
6548.64 6148
6549.41 5998
6550.17 5737
6550.93 5521
6551.70 5529
6552.46 5223
6553.22 5484
6553.99 5367
6554.75 5495
6555.52 5557
6556.28 5416
6557.05 5412
6557.81 5337
6558.57 5450
6559.34 5364
6560.10 5300
6560.87 5311
6561.63 5367
6562.40 5407
6563.16 5303
6563.92 5496
6564.69 5572
6565.45 5781
6566.22 5732
6566.98 5834
6567.75 6183
6568.51 6045
6569.28 5929
6570.04 6020
6570.81 6146
6571.57 6140
6572.34 6388
6573.10 6023
6573.87 5925
6574.63 6021
6575.40 5959
6576.16 5905
6576.93 6065
6577.69 5919
6578.46 6063
6579.23 6253
6579.99 6074
6580.76 6120
6581.52 6332
6582.29 6159
6583.05 6408
6583.82 6211
6584.59 6330
6585.35 6345
6586.12 6546
6586.88 6720
6587.65 6512
6588.41 6952
6589.18 7126
6589.95 6772
6590.71 6595
6591.48 6833
6592.25 6620
6593.01 6795
6593.78 7038
6594.54 7063
6595.31 6869
6596.08 7200
6596.84 7175
6597.61 7152
6598.38 7248
6599.14 7145
6599.91 6885
6600.68 6670
6601.44 6662
6602.21 6525
6602.98 6404
6603.74 6135
6604.51 5808
6605.28 5887
6606.05 5795
6606.81 5741
6607.58 5524
6608.35 5465
6609.11 5578
6609.88 5645
6610.65 5430
6611.42 5503
6612.18 5487
6612.95 5401
6613.72 5400
6614.49 5411
6615.25 5238
6616.02 5427
6616.79 5594
6617.56 5397
6618.32 5240
6619.09 5312
6619.86 5312
6620.63 4918
6621.40 5084
6622.16 5329
6622.93 5195
6623.70 5004
6624.47 5083
6625.24 5220
6626.00 5200
6626.77 5324
6627.54 5347
6628.31 5242
6629.08 5307
6629.85 5382
6630.61 5363
6631.38 5229
6632.15 5161
6632.92 5149
6633.69 4986
6634.46 5062
6635.23 5161
6635.99 5393
6636.76 5456
6637.53 5726
6638.30 5933
6639.07 5983
6639.84 6083
6640.61 5927
6641.38 5793
6642.15 5732
6642.92 5577
6643.68 5224
6644.45 5024
6645.22 5036
6645.99 5003
6646.76 5143
6647.53 4847
6648.30 4823
6649.07 4665
6649.84 4805
6650.61 4804
6651.38 4701
6652.15 4752
6652.92 4786
6653.69 4826
6654.46 4894
6655.23 4696
6656.00 4652
6656.77 4930
6657.54 4811
6658.31 4721
6659.08 4530
6659.85 4486
6660.62 4555
6661.39 4622
6662.16 4534
6662.93 4317
6663.70 4327
6664.47 4627
6665.24 4618
6666.01 4639
6666.78 4613
6667.55 4663
6668.32 4607
6669.09 4721
6669.86 4871
6670.64 4831
6671.41 4738
6672.18 4775
6672.95 4642
6673.72 4609
6674.49 4571
6675.26 4436
6676.03 4485
6676.80 4047
6677.57 4329
6678.35 4508
6679.12 4069
6679.89 4094
6680.66 4139
6681.43 4132
6682.20 4301
6682.97 4267
6683.75 4295
6684.52 4296
6685.29 4304
6686.06 4396
6686.83 4508
6687.60 4510
6688.38 4467
6689.15 4539
6689.92 4555
6690.69 4375
6691.46 4433
6692.24 4500
6693.01 4301
6693.78 4239
6694.55 4155
6695.32 4215
6696.10 4228
6696.87 4032
6697.64 3988
6698.41 4019
6699.19 4034
6699.96 3900
6700.73 3866
6701.50 3782
6702.28 3960
6703.05 3985
6703.82 3867
6704.59 4009
6705.37 3931
6706.14 3912
6706.91 3990
6707.69 3958
6708.46 3939
6709.23 3907
6710.00 3798
6710.78 3753
6711.55 3845
6712.32 3702
6713.10 3600
6713.87 3605
6714.64 3702
6715.42 3568
6716.19 3844
6716.96 3848
6717.74 3720
6718.51 3712
6719.28 3682
6720.06 3481
6720.83 3584
6721.61 3802
6722.38 3689
6723.15 3713
6723.93 3590
6724.70 3657
6725.47 3598
6726.25 3414
6727.02 3511
6727.80 3597
6728.57 3630
6729.35 3678
6730.12 3642
6730.89 3578
6731.67 3579
6732.44 3624
6733.22 3649
6733.99 3615
6734.77 3592
6735.54 3499
6736.31 3631
6737.09 3636
6737.86 3612
6738.64 3738
6739.41 3585
6740.19 3542
6740.96 3576
6741.74 3561
6742.51 3431
6743.29 3516
6744.06 3515
6744.84 3473
6745.61 3450
6746.39 3538
6747.16 3433
6747.94 3501
6748.71 3559
6749.49 3561
6750.26 3564
6751.04 3593
6751.82 3679
6752.59 3695
6753.37 3626
6754.14 3679
6754.92 3607
6755.69 3814
6756.47 3851
6757.25 3628
6758.02 3714
6758.80 3554
6759.57 3493
6760.35 3374
6761.12 3382
6761.90 3275
6762.68 3412
6763.45 3381
6764.23 3397
6765.01 3350
6765.78 3455
6766.56 3407
6767.33 3316
6768.11 3328
6768.89 3250
6769.66 3339
6770.44 3435
6771.22 3481
6771.99 3535
6772.77 3498
6773.55 3320
6774.32 3515
6775.10 3334
6775.88 3418
6776.65 3372
6777.43 3310
6778.21 3443
6778.99 3454
6779.76 3326
6780.54 3428
6781.32 3621
6782.09 3609
6782.87 3659
6783.65 3556
6784.43 3354
6785.20 3413
6785.98 3567
6786.76 3476
6787.54 3372
6788.31 3355
6789.09 3413
6789.87 3325
6790.65 3234
6791.42 3254
6792.20 3276
6792.98 3163
6793.76 3329
6794.54 3215
6795.31 3168
6796.09 3155
6796.87 3261
6797.65 3223
6798.43 3092
6799.20 3190
6799.98 3292
6800.76 3276
6801.54 3191
6802.32 3310
6803.10 3286
6803.87 3068
6804.65 2973
6805.43 3035
6806.21 3144
6806.99 3292
6807.77 3235
6808.55 3156
6809.32 3177
6810.10 3156
6810.88 3187
6811.66 3107
6812.44 3212
6813.22 3073
6814.00 3029
6814.78 3123
6815.56 3014
6816.34 3107
6817.11 3029
6817.89 3118
6818.67 3124
6819.45 3209
6820.23 3223
6821.01 3244
6821.79 2981
6822.57 3120
6823.35 3249
6824.13 3265
6824.91 3300
6825.69 3197
6826.47 3132
6827.25 3045
6828.03 3020
6828.81 3201
6829.59 3318
6830.37 3265
6831.15 3399
6831.93 3320
6832.71 3194
6833.49 3225
6834.27 3251
6835.05 3199
6835.83 3334
6836.61 3232
6837.39 3274
6838.17 3419
6838.95 3264
6839.73 3201
6840.51 3213
6841.29 3314
6842.07 3365
6842.85 3290
6843.63 3195
6844.42 3293
6845.20 3208
6845.98 3191
6846.76 3295
6847.54 3299
6848.32 3452
6849.10 3406
6849.88 3401
6850.66 3413
6851.44 3634
6852.23 3634
6853.01 3722
6853.79 4040
6854.57 4231
6855.35 4186
6856.13 4224
6856.91 4246
6857.70 4248
6858.48 4181
6859.26 3949
6860.04 3942
6860.82 3799
6861.60 3794
6862.39 3621
6863.17 3490
6863.95 3642
6864.73 3631
6865.51 3551
6866.30 3697
6867.08 3689
6867.86 3541
6868.64 3768
6869.42 3777
6870.21 3889
6870.99 3933
6871.77 4014
6872.55 4028
6873.34 3904
6874.12 3892
6874.90 3904
6875.68 3681
6876.47 3683
6877.25 3689
6878.03 3522
6878.81 3573
6879.60 3615
6880.38 3631
6881.16 3597
6881.95 3769
6882.73 3787
6883.51 3723
6884.29 3753
6885.08 3890
6885.86 3869
6886.64 3744
6887.43 3921
6888.21 3994
6888.99 4028
6889.78 4233
6890.56 4181
6891.34 4462
6892.13 4506
6892.91 4484
6893.69 4459
6894.48 4578
6895.26 4348
6896.05 4258
6896.83 4285
6897.61 4055
6898.40 4165
6899.18 4145
6899.97 4132
6900.75 3965
6901.53 4012
6902.32 3947
6903.10 3895
6903.89 3998
6904.67 3978
6905.45 3983
6906.24 4141
6907.02 3973
6907.81 4056
6908.59 4077
6909.38 4011
6910.16 4140
6910.95 4016
6911.73 4078
6912.51 4004
6913.30 4001
6914.08 4138
6914.87 4037
6915.65 4164
6916.44 4199
6917.22 4062
6918.01 4046
6918.79 4101
6919.58 4015
6920.36 4112
6921.15 4211
6921.93 4084
6922.72 4292
6923.50 4393
6924.29 4248
6925.08 4194
6925.86 4317
6926.65 4299
6927.43 4348
6928.22 4385
6929.00 4443
6929.79 4278
6930.57 4334
6931.36 4372
6932.15 4383
6932.93 4446
6933.72 4448
6934.50 4457
6935.29 4473
6936.08 4398
6936.86 4449
6937.65 4352
6938.43 4386
6939.22 4438
6940.01 4271
6940.79 4366
6941.58 4430
6942.37 4485
6943.15 4355
6943.94 4543
6944.72 4541
6945.51 4829
6946.30 5076
6947.08 4990
6947.87 5041
6948.66 5217
6949.44 5212
6950.23 5415
6951.02 5309
6951.80 5194
6952.59 5313
6953.38 5108
6954.17 5399
6954.95 5181
6955.74 5125
6956.53 5289
6957.31 5246
6958.10 5385
6958.89 5378
6959.68 5545
6960.46 5386
6961.25 5725
6962.04 5789
6962.83 5905
6963.61 5709
6964.40 5670
6965.19 5573
6965.98 5619
6966.76 5575
6967.55 5505
6968.34 5560
6969.13 5745
6969.92 5776
6970.70 5943
6971.49 6134
6972.28 6391
6973.07 6231
6973.86 6261
6974.64 6248
6975.43 6060
6976.22 6082
6977.01 6159
6977.80 6310
6978.59 6228
6979.37 6395
6980.16 6653
6980.95 6484
6981.74 6566
6982.53 6610
6983.32 7023
6984.11 7369
6984.90 7329
6985.68 7631
6986.47 8138
6987.26 9158
6988.05 9769
6988.84 10694
6989.63 11155
6990.42 11571
6991.21 12211
6992.00 12165
6992.79 11812
6993.57 11343
6994.36 10647
6995.15 9465
6995.94 8646
6996.73 8171
6997.52 7887
6998.31 7464
6999.10 7512
6999.89 8056
7000.68 8597
7001.47 9296
7002.26 10118
7003.05 11359
7003.84 11888
7004.63 12400
7005.42 12747
7006.21 12572
7007.00 12219
7007.79 11556
7008.58 10552
7009.37 9658
7010.16 8590
7010.95 7721
7011.74 7082
7012.53 6551
7013.32 6164
7014.11 6046
7014.90 5954
7015.69 5789
7016.48 5878
7017.27 5850
7018.06 6092
7018.85 6335
7019.65 6173
7020.44 5999
7021.23 5978
7022.02 6011
7022.81 5909
7023.60 5595
7024.39 5630
7025.18 5224
7025.97 5134
7026.76 5018
7027.56 4958
7028.35 4979
7029.14 5034
7029.93 5062
7030.72 5076
7031.51 5041
7032.30 5109
7033.09 5137
7033.89 4914
7034.68 4847
7035.47 4886
7036.26 4910
7037.05 4791
7037.84 4783
7038.64 4682
7039.43 4693
7040.22 4787
7041.01 4805
7041.80 4817
7042.60 4916
7043.39 5069
7044.18 5077
7044.97 5220
7045.76 5142
7046.56 5036
7047.35 5033
7048.14 4900
7048.93 4950
7049.73 4888
7050.52 4887
7051.31 4797
7052.10 4955
7052.90 5182
7053.69 5434
7054.48 5369
7055.27 5516
7056.07 5494
7056.86 5374
7057.65 5266
7058.45 4901
7059.24 4960
7060.03 4872
7060.83 4651
7061.62 4643
7062.41 4445
7063.20 4345
7064.00 4442
7064.79 4362
7065.58 4441
7066.38 4418
7067.17 4353
7067.96 4302
7068.76 4559
7069.55 4403
7070.35 4353
7071.14 4339
7071.93 4210
7072.73 4214
7073.52 4285
7074.31 4206
7075.11 3979
7075.90 4167
7076.70 4260
7077.49 4158
7078.28 4023
7079.08 3937
7079.87 3888
7080.67 3946
7081.46 4021
7082.25 3839
7083.05 3823
7083.84 3947
7084.64 3790
7085.43 3942
7086.23 3936
7087.02 3968
7087.82 3618
7088.61 3609
7089.41 3611
7090.20 3524
7090.99 3559
7091.79 3582
7092.58 3521
7093.38 3608
7094.17 3482
7094.97 3464
7095.76 3403
7096.56 3560
7097.35 3499
7098.15 3489
7098.94 3534
7099.74 3355
7100.54 3360
7101.33 3320
7102.13 3230
7102.92 3150
7103.72 3334
7104.51 3392
7105.31 3298
7106.10 3240
7106.90 3123
7107.70 3207
7108.49 3098
7109.29 3083
7110.08 2935
7110.88 2948
7111.67 3079
7112.47 3115
7113.27 3012
7114.06 3073
7114.86 3086
7115.65 3020
7116.45 2961
7117.25 3033
7118.04 3025
7118.84 3032
7119.64 3097
7120.43 3218
7121.23 3099
7122.03 2977
7122.82 2924
7123.62 3030
7124.41 3035
7125.21 3083
7126.01 3116
7126.81 3096
7127.60 3083
7128.40 2976
7129.20 2894
7129.99 2898
7130.79 2883
7131.59 3003
7132.38 3010
7133.18 3148
7133.98 3113
7134.78 3013
7135.57 2974
7136.37 2982
7137.17 2927
7137.96 2946
7138.76 3020
7139.56 2863
7140.36 2798
7141.15 2901
7141.95 2987
7142.75 2837
7143.55 2820
7144.35 3015
7145.14 2972
7145.94 2969
7146.74 2866
7147.54 2886
7148.33 2849
7149.13 2981
7149.93 2994
7150.73 2917
7151.53 2808
7152.33 2887
7153.12 3010
7153.92 2884
7154.72 2936
7155.52 2868
7156.32 2886
7157.12 2794
7157.91 2804
7158.71 2922
7159.51 2817
7160.31 2825
7161.11 2896
7161.91 2941
7162.71 2824
7163.50 2796
7164.30 2840
7165.10 2916
7165.90 2748
7166.70 2766
7167.50 2661
7168.30 2698
7169.10 2742
7169.90 2617
7170.70 2650
7171.50 2642
7172.29 2724
7173.09 2601
7173.89 2762
7174.69 2862
7175.49 2762
7176.29 2646
7177.09 2607
7177.89 2734
7178.69 2552
7179.49 2515
7180.29 2558
7181.09 2562
7181.89 2564
7182.69 2587
7183.49 2586
7184.29 2729
7185.09 2699
7185.89 2633
7186.69 2618
7187.49 2648
7188.29 2688
7189.09 2633
7189.89 2582
7190.69 2663
7191.49 2562
7192.29 2637
7193.09 2677
7193.89 2484
7194.69 2644
7195.49 2597
7196.29 2429
7197.10 2476
7197.90 2586
7198.70 2573
7199.50 2534
7200.30 2598
7201.10 2560
7201.90 2523
7202.70 2537
7203.50 2550
7204.30 2536
7205.11 2547
7205.91 2524
7206.71 2495
7207.51 2544
7208.31 2496
7209.11 2357
7209.91 2514
7210.71 2509
7211.52 2542
7212.32 2587
7213.12 2539
7213.92 2513
7214.72 2494
7215.52 2546
7216.33 2637
7217.13 2606
7217.93 2520
7218.73 2615
7219.53 2517
7220.34 2552
7221.14 2589
7221.94 2571
7222.74 2526
7223.54 2704
7224.35 2707
7225.15 2468
7225.95 2545
7226.75 2626
7227.56 2778
7228.36 2747
7229.16 2713
7229.96 2507
7230.77 2686
7231.57 2642
7232.37 2659
7233.17 2688
7233.98 2765
7234.78 2844
7235.58 2820
7236.38 2756
7237.19 2766
7237.99 2764
7238.79 2793
7239.60 2765
7240.40 2946
7241.20 3026
7242.01 2970
7242.81 3032
7243.61 3094
7244.42 3317
7245.22 3243
7246.02 3319
7246.83 3262
7247.63 3158
7248.43 3020
7249.24 2914
7250.04 2901
7250.84 2961
7251.65 2890
7252.45 2952
7253.26 2884
7254.06 2868
7254.86 2921
7255.67 2882
7256.47 2874
7257.28 2923
7258.08 2951
7258.88 2960
7259.69 2928
7260.49 3079
7261.30 2873
7262.10 2892
7262.90 2829
7263.71 2893
7264.51 2923
7265.32 3003
7266.12 2983
7266.93 2926
7267.73 2917
7268.54 3034
7269.34 3067
7270.15 3119
7270.95 3144
7271.76 3096
7272.56 3156
7273.37 3223
7274.17 3193
7274.98 3099
7275.78 3150
7276.59 3273
7277.39 3209
7278.20 3124
7279.00 3068
7279.81 3132
7280.61 3387
7281.42 3491
7282.22 3533
7283.03 3382
7283.83 3575
7284.64 3756
7285.45 3899
7286.25 4357
7287.06 4572
7287.86 4853
7288.67 5138
7289.47 5572
7290.28 5652
7291.09 5644
7291.89 5381
7292.70 5180
7293.50 4874
7294.31 4495
7295.12 4203
7295.92 3966
7296.73 3707
7297.53 3532
7298.34 3380
7299.15 3508
7299.95 3308
7300.76 3372
7301.57 3394
7302.37 3331
7303.18 3287
7303.99 3392
7304.79 3492
7305.60 3544
7306.41 3437
7307.21 3279
7308.02 3329
7308.83 3388
7309.63 3433
7310.44 3360
7311.25 3541
7312.06 3598
7312.86 3559
7313.67 3578
7314.48 3618
7315.28 3802
7316.09 3823
7316.90 3886
7317.71 3754
7318.51 3589
7319.32 3554
7320.13 3494
7320.94 3640
7321.74 3667
7322.55 3749
7323.36 3950
7324.17 4010
7324.97 4187
7325.78 4397
7326.59 4289
7327.40 4341
7328.21 4513
7329.01 4250
7329.82 4036
7330.63 4006
7331.44 3764
7332.25 3608
7333.06 3439
7333.86 3368
7334.67 3355
7335.48 3418
7336.29 3356
7337.10 3230
7337.91 3305
7338.71 3385
7339.52 3532
7340.33 3718
7341.14 3646
7341.95 3610
7342.76 3565
7343.57 3437
7344.38 3534
7345.18 3454
7345.99 3409
7346.80 3359
7347.61 3342
7348.42 3418
7349.23 3432
7350.04 3298
7350.85 3333
7351.66 3332
7352.47 3345
7353.28 3335
7354.09 3385
7354.89 3330
7355.70 3310
7356.51 3155
7357.32 3128
7358.13 3242
7358.94 3293
7359.75 3239
7360.56 3292
7361.37 3271
7362.18 3365
7362.99 3253
7363.80 3236
7364.61 3336
7365.42 3169
7366.23 3146
7367.04 3470
7367.85 3154
7368.66 3133
7369.47 3140
7370.28 3345
7371.09 3438
7371.90 3409
7372.71 3288
7373.52 3326
7374.33 3418
7375.15 3318
7375.96 3286
7376.77 3224
7377.58 3379
7378.39 3390
7379.20 3386
7380.01 3451
7380.82 3392
7381.63 3492
7382.44 3662
7383.25 3695
7384.06 3720
7384.88 4013
7385.69 4128
7386.50 4160
7387.31 4096
7388.12 4157
7388.93 3883
7389.74 3671
7390.55 3731
7391.37 3676
7392.18 3564
7392.99 3408
7393.80 3449
7394.61 3445
7395.42 3281
7396.24 3158
7397.05 3208
7397.86 3174
7398.67 3304
7399.48 3296
7400.30 3422
7401.11 3473
7401.92 3674
7402.73 3826
7403.54 3835
7404.36 3867
7405.17 3856
7405.98 4005
7406.79 4083
7407.60 4002
7408.42 3843
7409.23 3598
7410.04 3552
7410.85 3445
7411.67 3386
7412.48 3169
7413.29 3233
7414.11 3314
7414.92 3204
7415.73 2986
7416.54 2929
7417.36 2933
7418.17 2939
7418.98 2969
7419.80 2979
7420.61 2907
7421.42 2849
7422.23 2764
7423.05 2949
7423.86 2740
7424.67 2766
7425.49 2933
7426.30 2781
7427.11 2752
7427.93 2706
7428.74 2661
7429.56 2745
7430.37 2816
7431.18 2710
7432.00 2684
7432.81 2752
7433.62 2626
7434.44 2656
7435.25 2632
7436.07 2645
7436.88 2717
7437.69 2724
7438.51 2633
7439.32 2517
7440.14 2625
7440.95 2631
7441.76 2568
7442.58 2568
7443.39 2561
7444.21 2747
7445.02 2733
7445.84 2618
7446.65 2741
7447.46 2632
7448.28 2544
7449.09 2458
7449.91 2442
7450.72 2522
7451.54 2593
7452.35 2603
7453.17 2533
7453.98 2452
7454.80 2521
7455.61 2411
7456.43 2464
7457.24 2628
7458.06 2530
7458.87 2536
7459.69 2670
7460.50 2630
7461.32 2537
7462.13 2572
7462.95 2550
7463.77 2697
7464.58 2646
7465.40 2517
7466.21 2444
7467.03 2400
7467.84 2513
7468.66 2487
7469.47 2544
7470.29 2600
7471.11 2517
7471.92 2471
7472.74 2464
7473.55 2467
7474.37 2539
7475.19 2611
7476.00 2624
7476.82 2472
7477.63 2360
7478.45 2505
7479.27 2484
7480.08 2547
7480.90 2602
7481.72 2546
7482.53 2629
7483.35 2620
7484.17 2504
7484.98 2452
7485.80 2328
7486.62 2403
7487.43 2369
7488.25 2259
7489.07 2272
7489.88 2433
7490.70 2450
7491.52 2282
7492.33 2361
7493.15 2426
7493.97 2299
7494.78 2332
7495.60 2374
7496.42 2268
7497.24 2202
7498.05 2311
7498.87 2368
7499.69 2134
7500.51 2277
7501.32 2401
7502.14 2436
7502.96 2396
7503.78 2351
7504.59 2327
7505.41 2307
7506.23 2214
7507.05 2239
7507.86 2313
7508.68 2285
7509.50 2247
7510.32 2333
7511.14 2212
7511.95 2350
7512.77 2294
7513.59 2267
7514.41 2327
7515.23 2303
7516.05 2240
7516.86 2269
7517.68 2233
7518.50 2191
7519.32 2225
7520.14 2284
7520.96 2170
7521.78 2319
7522.59 2285
7523.41 2193
7524.23 2175
7525.05 2230
7525.87 2343
7526.69 2288
7527.51 2207
7528.33 2229
7529.14 2345
7529.96 2328
7530.78 2337
7531.60 2336
7532.42 2229
7533.24 2243
7534.06 2227
7534.88 2153
7535.70 2148
7536.52 2291
7537.34 2135
7538.16 2157
7538.98 2051
7539.80 2270
7540.62 2298
7541.44 2281
7542.25 2190
7543.07 2167
7543.89 2273
7544.71 2208
7545.53 2217
7546.35 2340
7547.17 2396
7547.99 2267
7548.81 2251
7549.63 2299
7550.45 2247
7551.27 2155
7552.09 2224
7552.92 2212
7553.74 2135
7554.56 2178
7555.38 2182
7556.20 2266
7557.02 2243
7557.84 2261
7558.66 2295
7559.48 2351
7560.30 2362
7561.12 2320
7561.94 2335
7562.76 2264
7563.58 2441
7564.40 2493
7565.23 2472
7566.05 2452
7566.87 2467
7567.69 2482
7568.51 2381
7569.33 2406
7570.15 2454
7570.97 2275
7571.79 2313
7572.62 2285
7573.44 2313
7574.26 2238
7575.08 2185
7575.90 2358
7576.72 2378
7577.55 2273
7578.37 2280
7579.19 2371
7580.01 2392
7580.83 2374
7581.65 2271
7582.48 2315
7583.30 2390
7584.12 2321
7584.94 2379
7585.76 2360
7586.59 2288
7587.41 2317
7588.23 2471
7589.05 2415
7589.88 2365
7590.70 2321
7591.52 2435
7592.34 2461
7593.16 2446
7593.99 2417
7594.81 2425
7595.63 2527
7596.46 2496
7597.28 2514
7598.10 2487
7598.92 2486
7599.75 2582
7600.57 2596
7601.39 2573
7602.22 2568
7603.04 2460
7603.86 2507
7604.68 2433
7605.51 2429
7606.33 2587
7607.15 2698
7607.98 2600
7608.80 2894
7609.62 3049
7610.45 2837
7611.27 2843
7612.09 2833
7612.92 2740
7613.74 2737
7614.57 2633
7615.39 2622
7616.21 2499
7617.04 2515
7617.86 2414
7618.68 2558
7619.51 2534
7620.33 2670
7621.16 2725
7621.98 2520
7622.80 2753
7623.63 2566
7624.45 2615
7625.28 2766
7626.10 2566
7626.93 2609
7627.75 2563
7628.57 2594
7629.40 2560
7630.22 2497
7631.05 2572
7631.87 2606
7632.70 2614
7633.52 2500
7634.35 2682
7635.17 2714
7636.00 2779
7636.82 2863
7637.65 2765
7638.47 2625
7639.30 2848
7640.12 2642
7640.95 2594
7641.77 2524
7642.60 2552
7643.42 2416
7644.25 2332
7645.07 2266
7645.90 2232
7646.72 2226
7647.55 2290
7648.37 2309
7649.20 2266
7650.02 2228
7650.85 2294
7651.68 2266
7652.50 2284
7653.33 2272
7654.15 2329
7654.98 2168
7655.81 2211
7656.63 2341
7657.46 2269
7658.28 2229
7659.11 2289
7659.94 2166
7660.76 2231
7661.59 2159
7662.41 2120
7663.24 2187
7664.07 2117
7664.89 2145
7665.72 2130
7666.55 2141
7667.37 2126
7668.20 2024
7669.03 2150
7669.85 2216
7670.68 2211
7671.51 2124
7672.33 2230
7673.16 2138
7673.99 2195
7674.81 2129
7675.64 2096
7676.47 2133
7677.29 2128
7678.12 2317
7678.95 2222
7679.78 1983
7680.60 2126
7681.43 2100
7682.26 2191
7683.08 2089
7683.91 2263
7684.74 2116
7685.57 2075
7686.39 2078
7687.22 2018
7688.05 2123
7688.88 2155
7689.70 2094
7690.53 2100
7691.36 2197
7692.19 2162
7693.02 2096
7693.84 2147
7694.67 2161
7695.50 2142
7696.33 2074
7697.16 2101
7697.98 2072
7698.81 2122
7699.64 2121
7700.47 2189
7701.30 2038
7702.13 2188
7702.95 2199
7703.78 2123
7704.61 2022
7705.44 2025
7706.27 2115
7707.10 2187
7707.93 2130
7708.75 2140
7709.58 2079
7710.41 2115
7711.24 2154
7712.07 2240
7712.90 2218
7713.73 2122
7714.56 2091
7715.39 2127
7716.22 2193
7717.04 2055
7717.87 2063
7718.70 2074
7719.53 2074
7720.36 2180
7721.19 2087
7722.02 2149
7722.85 2171
7723.68 1949
7724.51 2093
7725.34 2157
7726.17 2094
7727.00 2106
7727.83 2190
7728.66 2113
7729.49 1981
7730.32 2184
7731.15 2159
7731.98 2078
7732.81 1985
7733.64 2065
7734.47 2120
7735.30 2037
7736.13 1998
7736.96 2149
7737.79 2041
7738.62 2134
7739.45 2059
7740.28 2013
7741.11 2040
7741.94 1990
7742.77 2103
7743.60 2122
7744.43 2083
7745.26 2063
7746.09 2250
7746.93 2115
7747.76 2204
7748.59 2198
7749.42 2225
7750.25 2509
7751.08 2508
7751.91 2606
7752.74 2688
7753.57 2710
7754.40 2451
7755.24 2492
7756.07 2524
7756.90 2402
7757.73 2267
7758.56 2256
7759.39 2128
7760.22 1995
7761.06 2140
7761.89 2070
7762.72 2062
7763.55 2062
7764.38 2153
7765.21 2119
7766.05 2266
7766.88 2206
7767.71 2223
7768.54 2314
7769.37 2397
7770.21 2099
7771.04 2138
7771.87 2167
7772.70 1954
7773.53 2058
7774.37 2010
7775.20 2014
7776.03 2058
7776.86 2127
7777.70 2132
7778.53 2070
7779.36 2030
7780.19 2008
7781.03 2073
7781.86 2002
7782.69 2055
7783.52 2029
7784.36 2053
7785.19 2189
7786.02 2045
7786.86 2024
7787.69 2110
7788.52 2119
7789.36 2052
7790.19 2078
7791.02 2048
7791.85 2073
7792.69 1969
7793.52 1999
7794.35 2008
7795.19 1946
7796.02 2044
7796.86 2019
7797.69 1982
7798.52 1970
7799.36 1959
7800.19 1957
7801.02 2074
7801.86 2007
7802.69 2012
7803.52 2061
7804.36 2060
7805.19 2082
7806.03 2080
7806.86 2151
7807.69 2182
7808.53 2092
7809.36 2107
7810.20 2024
7811.03 2117
7811.87 2133
7812.70 2095
7813.53 2237
7814.37 2147
7815.20 2083
7816.04 2109
7816.87 2093
7817.71 2088
7818.54 2119
7819.38 2094
7820.21 2047
7821.05 2056
7821.88 2117
7822.72 2053
7823.55 2158
7824.39 2213
7825.22 2123
7826.06 2111
7826.89 2144
7827.73 2277
7828.56 2250
7829.40 2238
7830.23 2254
7831.07 2315
7831.90 2290
7832.74 2182
7833.57 2252
7834.41 2260
7835.24 2241
7836.08 2199
7836.91 2323
7837.75 2325
7838.59 2151
7839.42 2068
7840.26 2260
7841.09 2278
7841.93 2265
7842.77 2267
7843.60 2166
7844.44 2199
7845.27 2175
7846.11 2291
7846.95 2145
7847.78 2167
7848.62 2056
7849.45 2037
7850.29 2063
7851.13 2071
7851.96 2142
7852.80 2152
7853.64 2074
7854.47 2120
7855.31 2101
7856.15 2159
7856.98 2152
7857.82 2089
7858.66 2110
7859.49 2131
7860.33 1995
7861.17 2099
7862.00 2205
7862.84 2121
7863.68 2250
7864.52 2378
7865.35 2282
7866.19 2113
7867.03 2265
7867.86 2115
7868.70 2107
7869.54 2157
7870.38 2083
7871.21 2147
7872.05 2128
7872.89 2087
7873.73 2111
7874.56 2152
7875.40 2171
7876.24 2108
7877.08 2201
7877.92 2151
7878.75 2142
7879.59 2227
7880.43 2326
7881.27 2178
7882.10 2082
7882.94 2191
7883.78 2247
7884.62 2226
7885.46 2270
7886.30 2167
7887.13 2189
7887.97 2138
7888.81 2128
7889.65 2029
7890.49 2073
7891.33 2145
7892.16 2181
7893.00 2182
7893.84 2161
7894.68 2128
7895.52 2160
7896.36 2144
7897.20 2065
7898.04 1997
7898.88 2050
7899.71 2117
7900.55 2075
7901.39 2132
7902.23 2127
7903.07 2169
7903.91 2189
7904.75 2164
7905.59 2105
7906.43 2225
7907.27 2120
7908.11 2085
7908.95 2104
7909.79 2075
7910.62 2020
7911.46 2116
7912.30 2029
7913.14 2043
7913.98 2082
7914.82 1946
7915.66 2009
7916.50 2048
7917.34 1998
7918.18 2058
7919.02 1932
7919.86 1949
7920.70 1923
7921.54 2012
7922.38 1994
7923.22 1964
7924.06 1948
7924.90 1986
7925.74 2000
7926.58 1912
7927.43 1919
7928.27 1899
7929.11 1944
7929.95 1880
7930.79 1909
7931.63 1821
7932.47 2005
7933.31 1847
7934.15 1863
7934.99 1980
7935.83 1924
7936.67 1952
7937.51 1868
7938.36 1749
7939.20 2006
7940.04 1970
7940.88 1741
7941.72 1748
7942.56 1871
7943.40 1882
7944.24 1827
7945.09 1795
7945.93 1698
7946.77 1790
7947.61 1966
7948.45 1921
7949.29 1879
7950.13 1900
7950.98 1888
7951.82 1875
7952.66 1880
7953.50 1904
7954.34 1897
7955.19 1850
7956.03 1890
7956.87 1900
7957.71 1821
7958.55 1742
7959.40 1844
7960.24 1882
7961.08 1826
7961.92 1839
7962.76 1912
7963.61 1920
7964.45 1826
7965.29 1820
7966.13 1810
7966.98 1815
7967.82 1933
7968.66 1969
7969.50 1806
7970.35 1871
7971.19 1908
7972.03 1969
7972.88 1909
7973.72 1928
7974.56 1957
7975.40 1909
7976.25 1818
7977.09 1785
7977.93 1758
7978.78 1761
7979.62 1765
7980.46 1772
7981.31 1780
7982.15 1877
7982.99 1822
7983.84 1745
7984.68 1898
7985.52 1882
7986.37 1834
7987.21 1776
7988.06 1789
7988.90 1862
7989.74 1839
7990.59 1829
7991.43 1862
7992.27 1752
7993.12 1812
7993.96 1816
7994.81 1817
7995.65 1720
7996.49 1788
7997.34 1816
7998.18 1790
7999.03 1871
7999.87 1846
8000.72 1706
8001.56 1675
8002.40 1703
8003.25 1732
8004.09 1822
8004.94 1844
8005.78 1806
8006.63 1891
8007.47 1814
8008.32 1718
8009.16 1849
8010.01 1686
8010.85 1697
8011.70 1770
8012.54 1720
8013.39 1813
8014.23 1828
8015.08 1798
8015.92 1820
8016.77 1827
8017.61 1690
8018.46 1790
8019.30 1675
8020.15 1728
8020.99 1627
8021.84 1724
8022.68 1666
8023.53 1640
8024.38 1599
8025.22 1684
8026.07 1807
8026.91 1756
8027.76 1710
8028.60 1686
8029.45 1744
8030.30 1695
8031.14 1715
8031.99 1736
8032.83 1728
8033.68 1769
8034.53 1717
8035.37 1736
8036.22 1761
8037.06 1778
8037.91 1648
8038.76 1760
8039.60 1612
8040.45 1637
8041.30 1685
8042.14 1800
8042.99 1667
8043.84 1703
8044.68 1778
8045.53 1778
8046.38 1738
8047.22 1757
8048.07 1765
8048.92 1790
8049.76 1795
8050.61 1702
8051.46 1658
8052.30 1771
8053.15 1825
8054.00 1671
8054.85 1675
8055.69 1698
8056.54 1704
8057.39 1692
8058.24 1751
8059.08 1727
8059.93 1645
8060.78 1785
8061.63 1757
8062.47 1772
8063.32 1770
8064.17 1638
8065.02 1631
8065.86 1691
8066.71 1656
8067.56 1685
8068.41 1754
8069.26 1680
8070.10 1787
8070.95 1736
8071.80 1752
8072.65 1735
8073.50 1660
8074.34 1614
8075.19 1732
8076.04 1717
8076.89 1752
8077.74 1792
8078.59 1736
8079.43 1637
8080.28 1730
8081.13 1678
8081.98 1733
8082.83 1692
8083.68 1682
8084.53 1674
8085.37 1697
8086.22 1650
8087.07 1613
8087.92 1574
8088.77 1648
8089.62 1642
8090.47 1651
8091.32 1753
8092.17 1758
8093.02 1738
8093.87 1786
8094.71 1794
8095.56 1679
8096.41 1633
8097.26 1684
8098.11 1755
8098.96 1753
8099.81 1903
8100.66 1603
8101.51 1668
8102.36 1663
8103.21 1693
8104.06 1724
8104.91 1733
8105.76 1713
8106.61 1656
8107.46 1703
8108.31 1780
8109.16 1766
8110.01 1745
8110.86 1773
8111.71 1772
8112.56 1787
8113.41 1715
8114.26 1616
8115.11 1608
8115.96 1601
8116.81 1586
8117.66 1634
8118.51 1660
8119.36 1807
8120.21 1746
8121.06 1688
8121.92 1628
8122.77 1714
8123.62 1748
8124.47 1796
8125.32 1757
8126.17 1829
8127.02 1785
8127.87 1828
8128.72 1839
8129.57 1780
8130.43 1761
8131.28 1882
8132.13 1838
8132.98 1713
8133.83 1779
8134.68 1782
8135.53 1769
8136.38 1799
8137.24 1844
8138.09 1899
8138.94 1846
8139.79 1803
8140.64 1715
8141.49 1767
8142.35 1791
8143.20 1877
8144.05 1959
8144.90 1843
8145.75 1827
8146.61 1830
8147.46 1804
8148.31 1882
8149.16 1917
8150.01 1790
8150.87 1830
8151.72 1790
8152.57 1944
8153.42 1919
8154.28 1928
8155.13 2017
8155.98 1916
8156.83 1822
8157.69 1990
8158.54 1993
8159.39 2048
8160.24 2087
8161.10 2108
8161.95 2169
8162.80 2116
8163.66 2030
8164.51 1862
8165.36 2038
8166.21 2090
8167.07 1948
8167.92 1829
8168.77 1889
8169.63 1933
8170.48 1794
8171.33 1902
8172.19 1987
8173.04 1856
8173.89 1843
8174.75 1926
8175.60 1941
8176.46 1841
8177.31 1823
8178.16 1847
8179.02 1896
8179.87 1811
8180.72 1911
8181.58 1903
8182.43 1833
8183.29 1706
8184.14 1744
8184.99 1737
8185.85 1748
8186.70 1722
8187.56 1911
8188.41 1884
8189.26 1784
8190.12 1841
8190.97 1841
8191.83 1889
8192.68 1743
8193.54 1712
8194.39 1749
8195.25 1806
8196.10 1774
8196.95 1808
8197.81 1881
8198.66 1853
8199.52 1753
8200.37 1752
8201.23 1868
8202.08 1792
8202.94 1861
8203.79 1743
8204.65 1782
8205.50 1806
8206.36 1810
8207.21 1792
8208.07 1773
8208.92 1700
8209.78 1794
8210.64 1755
8211.49 1849
8212.35 1985
8213.20 1882
8214.06 1965
8214.91 2006
8215.77 1945
8216.62 1862
8217.48 1847
8218.34 1825
8219.19 1840
8220.05 1804
8220.90 1834
8221.76 1819
8222.61 1814
8223.47 1839
8224.33 1863
8225.18 1827
8226.04 1941
8226.90 1876
8227.75 1855
8228.61 1889
8229.46 1925
8230.32 1921
8231.18 1770
8232.03 1899
8232.89 1855
8233.75 1799
8234.60 1758
8235.46 1797
8236.32 1831
8237.17 1921
8238.03 1818
8238.89 1879
8239.74 1873
8240.60 1862
8241.46 1781
8242.32 1844
8243.17 1783
8244.03 1824
8244.89 1899
8245.74 1760
8246.60 1821
8247.46 1877
8248.32 1829
8249.17 1786
8250.03 1824
8250.89 1771
8251.75 1781
8252.60 1855
8253.46 1764
8254.32 1658
8255.18 1626
8256.03 1741
8256.89 1768
8257.75 1757
8258.61 1679
8259.47 1691
8260.32 1756
8261.18 1795
8262.04 1948
8262.90 1912
8263.76 1836
8264.61 1792
8265.47 1782
8266.33 1754
8267.19 1824
8268.05 1620
8268.91 1726
8269.76 1798
8270.62 1764
8271.48 1822
8272.34 1748
8273.20 1772
8274.06 1775
8274.92 1750
8275.77 1748
8276.63 1742
8277.49 1730
8278.35 1622
8279.21 1793
8280.07 1810
8280.93 1808
8281.79 1870
8282.65 1827
8283.51 1846
8284.36 1812
8285.22 1820
8286.08 1840
8286.94 1756
8287.80 1759
8288.66 1855
8289.52 1793
8290.38 1825
8291.24 1934
8292.10 1883
8292.96 1914
8293.82 1955
8294.68 1914
8295.54 1951
8296.40 1858
8297.26 1833
8298.12 1970
8298.98 1947
8299.84 1866
8300.70 1883
8301.56 1916
8302.42 1899
8303.28 1862
8304.14 1950
8305.00 1947
8305.86 1949
8306.72 1801
8307.58 2049
8308.44 2051
8309.30 2122
8310.16 2078
8311.02 1848
8311.88 2036
8312.74 2042
8313.60 2056
8314.46 2023
8315.33 1941
8316.19 2014
8317.05 2041
8317.91 2044
8318.77 2061
8319.63 2032
8320.49 2058
8321.35 1995
8322.21 2081
8323.08 2086
8323.94 2055
8324.80 1994
8325.66 2157
8326.52 2016
8327.38 1868
8328.24 1941
8329.10 1949
8329.97 1963
8330.83 2063
8331.69 1885
8332.55 1988
8333.41 1938
8334.28 1853
8335.14 1963
8336.00 1883
8336.86 1956
8337.72 1999
8338.58 1909
8339.45 1980
8340.31 1952
8341.17 1986
8342.03 1889
8342.90 2025
8343.76 1976
8344.62 2022
8345.48 1877
8346.35 1980
8347.21 2089
8348.07 2262
8348.93 2062
8349.80 2131
8350.66 2136
8351.52 2197
8352.38 2064
8353.25 2182
8354.11 2108
8354.97 1986
8355.83 1968
8356.70 1990
8357.56 2043
8358.42 2000
8359.29 1971
8360.15 2081
8361.01 1999
8361.88 2067
8362.74 2072
8363.60 2069
8364.47 2200
8365.33 2084
8366.19 2225
8367.06 2035
8367.92 2049
8368.78 2138
8369.65 2076
8370.51 2003
8371.38 2104
8372.24 2169
8373.10 2148
8373.97 2167
8374.83 2068
8375.69 2134
8376.56 2070
8377.42 2247
8378.29 2263
8379.15 2103
8380.01 2255
8380.88 2328
8381.74 2231
8382.61 2169
8383.47 2156
8384.34 2338
8385.20 2337
8386.07 2298
8386.93 2348
8387.79 2472
8388.66 2304
8389.52 2281
8390.39 2283
8391.25 2342
8392.12 2350
8392.98 2383
8393.85 2275
8394.71 2340
8395.58 2434
8396.44 2332
8397.31 2317
8398.17 2306
8399.04 2349
8399.90 2443
8400.77 2517
8401.63 2589
8402.50 2422
8403.36 2459
8404.23 2515
8405.10 2483
8405.96 2481
8406.83 2606
8407.69 2571
8408.56 2681
8409.42 2518
8410.29 2591
8411.15 2533
8412.02 2616
8412.89 2497
8413.75 2653
8414.62 2637
8415.48 2569
8416.35 2736
8417.22 2695
8418.08 2783
8418.95 2625
8419.82 2610
8420.68 2715
8421.55 2875
8422.41 2870
8423.28 2750
8424.15 2682
8425.01 2832
8425.88 2826
8426.75 2738
8427.61 2753
8428.48 2787
8429.35 2910
8430.21 3036
8431.08 3093
8431.95 3162
8432.81 2958
8433.68 3040
8434.55 2941
8435.41 3113
8436.28 3079
8437.15 3239
8438.02 3163
8438.88 3120
8439.75 3166
8440.62 3314
8441.49 3341
8442.35 3349
8443.22 3391
8444.09 3375
8444.96 3305
8445.82 3408
8446.69 3467
8447.56 3417
8448.43 3475
8449.29 3534
8450.16 3729
8451.03 3643
8451.90 3473
8452.77 3513
8453.63 3609
8454.50 3734
8455.37 3691
8456.24 3908
8457.11 3968
8457.97 4301
8458.84 4633
8459.71 5081
8460.58 5938
8461.45 6063
8462.32 6325
8463.18 6424
8464.05 6374
8464.92 6141
8465.79 5455
8466.66 5185
8467.53 4994
8468.40 4478
8469.26 4171
8470.13 4063
8471.00 4273
8471.87 4225
8472.74 4369
8473.61 4842
8474.48 5382
8475.35 5645
8476.22 5927
8477.09 6066
8477.95 6023
8478.82 5600
8479.69 5209
8480.56 4803
8481.43 4463
8482.30 3991
8483.17 3851
8484.04 3573
8484.91 3403
8485.78 3279
8486.65 3199
8487.52 3190
8488.39 3087
8489.26 3114
8490.13 3212
8491.00 3218
8491.87 3184
8492.74 3269
8493.61 3100
8494.48 2982
8495.35 2882
8496.22 3102
8497.09 3240
8497.96 3144
8498.83 3104
8499.70 3266
8500.57 3283
8501.44 3178
8502.31 3275
8503.18 3148
8504.05 3193
8504.92 3139
8505.79 3079
8506.66 3126
8507.53 3058
8508.41 3034
8509.28 3099
8510.15 3163
8511.02 3258
8511.89 3244
8512.76 3207
8513.63 3336
8514.50 3354
8515.37 3438
8516.24 3282
8517.12 3317
8517.99 3358
8518.86 3251
8519.73 3256
8520.60 3268
8521.47 3226
8522.34 3237
8523.22 3160
8524.09 3190
8524.96 3180
8525.83 3209
8526.70 3156
8527.57 3310
8528.45 3305
8529.32 3328
8530.19 3273
8531.06 3333
8531.93 3423
8532.81 3475
8533.68 3236
8534.55 3426
8535.42 3447
8536.29 3424
8537.17 3318
8538.04 3434
8538.91 3539
8539.78 3729
8540.66 3681
8541.53 3575
8542.40 3526
8543.27 3525
8544.15 3556
8545.02 3478
8545.89 3502
8546.76 3463
8547.64 3420
8548.51 3436
8549.38 3331
8550.26 3303
8551.13 3417
8552.00 3510
8552.87 3437
8553.75 3393
8554.62 3305
8555.49 3310
8556.37 3429
8557.24 3585
8558.11 3771
8558.99 3817
8559.86 4058
8560.73 4011
8561.61 3959
8562.48 3909
8563.36 3626
8564.23 3598
8565.10 3526
8565.98 3336
8566.85 3218
8567.72 3059
8568.60 3005
8569.47 2893
8570.35 3021
8571.22 2931
8572.09 2903
8572.97 2789
8573.84 2831
8574.72 2889
8575.59 2891
8576.46 2901
8577.34 3009
8578.21 2785
8579.09 2830
8579.96 2831
8580.84 2813
8581.71 2741
8582.59 2766
8583.46 2724
8584.34 2701
8585.21 2777
8586.08 2747
8586.96 2765
8587.83 2637
8588.71 2781
8589.58 2786
8590.46 2664
8591.33 2641
8592.21 2589
8593.08 2743
8593.96 2711
8594.83 2658
8595.71 2629
8596.59 2654
8597.46 2832
8598.34 2690
8599.21 2600
8600.09 2552
8600.96 2682
8601.84 2607
8602.71 2657
8603.59 2738
8604.46 2704
8605.34 2671
8606.22 2738
8607.09 2680
8607.97 2592
8608.84 2588
8609.72 2682
8610.60 2656
8611.47 2661
8612.35 2657
8613.22 2787
8614.10 2836
8614.98 2802
8615.85 2751
8616.73 2857
8617.61 2962
8618.48 3012
8619.36 2958
8620.24 2763
8621.11 2794
8621.99 2774
8622.87 2602
8623.74 2751
8624.62 2827
8625.50 2883
8626.37 2838
8627.25 2746
8628.13 2944
8629.00 2813
8629.88 2885
8630.76 2827
8631.63 2815
8632.51 2987
8633.39 3022
8634.27 2785
8635.14 2843
8636.02 2909
8636.90 2792
8637.77 2736
8638.65 2747
8639.53 2688
8640.41 2773
8641.28 2946
8642.16 2927
8643.04 2791
8643.92 2854
8644.80 2888
8645.67 2837
8646.55 2862
8647.43 2990
8648.31 2825
8649.19 2832
8650.06 2962
8650.94 3051
8651.82 3041
8652.70 2875
8653.58 2988
8654.45 2972
8655.33 3024
8656.21 3048
8657.09 3162
8657.97 3092
8658.85 3158
8659.72 2999
8660.60 2907
8661.48 2987
8662.36 2975
8663.24 3074
8664.12 2987
8665.00 2988
8665.88 3060
8666.75 3119
8667.63 3031
8668.51 3010
8669.39 3116
8670.27 3012
8671.15 3100
8672.03 3094
8672.91 3164
8673.79 3204
8674.67 3130
8675.55 3259
8676.42 3205
8677.30 3219
8678.18 3446
8679.06 3445
8679.94 3451
8680.82 3558
8681.70 3439
8682.58 3516
8683.46 3715
8684.34 3525
8685.22 3448
8686.10 3385
8686.98 3237
8687.86 3371
8688.74 3321
8689.62 3320
8690.50 3440
8691.38 3435
8692.26 3457
8693.14 3844
8694.02 3993
8694.90 4363
8695.78 5064
8696.66 5435
8697.54 5871
8698.42 6194
8699.30 6318
8700.18 6135
8701.07 5910
8701.95 5568
8702.83 4960
8703.71 4600
8704.59 4141
8705.47 3798
8706.35 3539
8707.23 3286
8708.11 3197
8708.99 3067
8709.87 2864
8710.75 2848
8711.64 2844
8712.52 2833
8713.40 2854
8714.28 2637
8715.16 2629
8716.04 2750
8716.92 2632
8717.81 2608
8718.69 2595
8719.57 2665
8720.45 2588
8721.33 2497
8722.21 2614
8723.10 2530
8723.98 2555
8724.86 2631
8725.74 2622
8726.62 2636
8727.50 2665
8728.39 2536
8729.27 2569
8730.15 2557
8731.03 2604
8731.91 2627
8732.80 2684
8733.68 2683
8734.56 2672
8735.44 2678
8736.33 2650
8737.21 2546
8738.09 2544
8738.97 2612
8739.86 2688
8740.74 2754
8741.62 2430
8742.50 2549
8743.39 2348
8744.27 2364
8745.15 2350
8746.04 2417
8746.92 2458
8747.80 2442
8748.68 2427
8749.57 2436
8750.45 2495
8751.33 2500
8752.22 2507
8753.10 2363
8753.98 2343
8754.87 2363
8755.75 2417
8756.63 2493
8757.52 2396
8758.40 2552
8759.28 2525
8760.17 2583
8761.05 2553
8761.94 2690
8762.82 2718
8763.70 2535
8764.59 2566
8765.47 2600
8766.36 2616
8767.24 2529
8768.12 2493
8769.01 2544
8769.89 2587
8770.78 2601
8771.66 2687
8772.54 2565
8773.43 2543
8774.31 2561
8775.20 2700
8776.08 2652
8776.97 2687
8777.85 2610
8778.73 2462
8779.62 2436
8780.50 2496
8781.39 2504
8782.27 2538
8783.16 2490
8784.04 2376
8784.93 2389
8785.81 2369
8786.70 2395
8787.58 2353
8788.47 2299
8789.35 2352
8790.24 2283
8791.12 2249
8792.01 2371
8792.89 2359
8793.78 2324
8794.66 2473
8795.55 2322
8796.44 2373
8797.32 2429
8798.21 2344
8799.09 2215
8799.98 2257
8800.86 2256
8801.75 2160
8802.63 2225
8803.52 2245
8804.41 2240
8805.29 2267
8806.18 2239
8807.06 2107
8807.95 2105
8808.84 2189
8809.72 2170
8810.61 2201
8811.49 2194
8812.38 2152
8813.27 2207
8814.15 2169
8815.04 2266
8815.93 2171
8816.81 2138
8817.70 2203
8818.59 2204
8819.47 2064
8820.36 2054
8821.25 2011
8822.13 2057
8823.02 2116
8823.91 2160
8824.79 1994
8825.68 2032
8826.57 2115
8827.45 1931
8828.34 2048
8829.23 1989
8830.12 1959
8831.00 2082
8831.89 2201
8832.78 2097
8833.66 2009
8834.55 1992
8835.44 1993
8836.33 1988
8837.21 2028
8838.10 2028
8838.99 2020
8839.88 1984
8840.76 2009
8841.65 1990
8842.54 2061
8843.43 1952
8844.32 1890
8845.20 1961
8846.09 1932
8846.98 1902
8847.87 1874
8848.76 1927
8849.64 1998
8850.53 1995
8851.42 1935
8852.31 1955
8853.20 1935
8854.09 1958
8854.97 1976
8855.86 1889
8856.75 1953
8857.64 1938
8858.53 1894
8859.42 1826
8860.30 1911
8861.19 1844
8862.08 1840
8862.97 1809
8863.86 1855
8864.75 1951
8865.64 1928
8866.53 1787
8867.42 1717
8868.30 1749
8869.19 1781
8870.08 1766
8870.97 1672
8871.86 1746
8872.75 1748
8873.64 1813
8874.53 1848
8875.42 1748
8876.31 1688
8877.20 1618
8878.09 1689
8878.98 1770
8879.87 1782
8880.76 1693
8881.65 1671
8882.54 1748
8883.43 1688
8884.32 1661
8885.21 1561
8886.10 1674
8886.99 1651
8887.88 1619
8888.77 1697
8889.66 1650
8890.55 1656
8891.44 1627
8892.33 1682
8893.22 1685
8894.11 1675
8895.00 1674
8895.89 1676
8896.78 1635
8897.67 1569
8898.56 1649
8899.45 1559
8900.34 1635
8901.23 1604
8902.12 1712
8903.01 1620
8903.90 1617
8904.79 1622
8905.69 1680
8906.58 1638
8907.47 1524
8908.36 1511
8909.25 1647
8910.14 1549
8911.03 1576
8911.92 1585
8912.82 1482
8913.71 1499
8914.60 1572
8915.49 1538
8916.38 1593
8917.27 1617
8918.16 1516
8919.06 1551
8919.95 1502
8920.84 1428
8921.73 1553
8922.62 1568
8923.51 1500
8924.41 1475
8925.30 1501
8926.19 1521
8927.08 1600
8927.97 1534
8928.87 1546
8929.76 1477
8930.65 1453
8931.54 1477
8932.43 1493
8933.33 1588
8934.22 1462
8935.11 1402
8936.00 1397
8936.90 1452
8937.79 1498
8938.68 1487
8939.57 1418
8940.47 1368
8941.36 1464
8942.25 1449
8943.15 1426
8944.04 1504
8944.93 1491
8945.82 1575
8946.72 1525
8947.61 1411
8948.50 1533
8949.40 1434
8950.29 1453
8951.18 1385
8952.08 1392
8952.97 1427
8953.86 1444
8954.76 1368
8955.65 1384
8956.54 1415
8957.44 1430
8958.33 1425
8959.22 1420
8960.12 1361
8961.01 1356
8961.91 1387
8962.80 1418
8963.69 1452
8964.59 1365
8965.48 1388
8966.37 1371
8967.27 1397
8968.16 1345
8969.06 1394
8969.95 1385
8970.85 1491
8971.74 1419
8972.63 1373
8973.53 1347
8974.42 1426
8975.32 1419
8976.21 1381
8977.11 1316
8978.00 1377
8978.90 1397
8979.79 1407
8980.68 1418
8981.58 1358
8982.47 1309
8983.37 1376
8984.26 1325
8985.16 1387
8986.05 1382
8986.95 1383
8987.84 1373
8988.74 1365
8989.63 1373
8990.53 1393
8991.42 1366
8992.32 1454
8993.22 1382
8994.11 1367
8995.01 1285
8995.90 1319
8996.80 1331
8997.69 1277
8998.59 1332
8999.48 1310
9000.38 1239
9001.28 1216
9002.17 1247
9003.07 1271
9003.96 1240
9004.86 1264
9005.75 1426
9006.65 1382
9007.55 1350
9008.44 1277
9009.34 1334
9010.23 1364
9011.13 1292
9012.03 1266
9012.92 1303
9013.82 1350
9014.72 1358
9015.61 1327
9016.51 1313
9017.41 1306
9018.30 1385
9019.20 1314
9020.10 1220
9020.99 1265
9021.89 1264
9022.79 1304
9023.68 1315
9024.58 1264
9025.48 1269
9026.37 1324
9027.27 1367
9028.17 1351
9029.06 1276
9029.96 1303
9030.86 1314
9031.76 1287
9032.65 1372
9033.55 1384
9034.45 1371
9035.35 1330
9036.24 1290
9037.14 1315
9038.04 1297
9038.94 1312
9039.83 1304
9040.73 1339
9041.63 1328
9042.53 1298
9043.42 1400
9044.32 1251
9045.22 1256
9046.12 1362
9047.02 1335
9047.91 1267
9048.81 1277
9049.71 1304
9050.61 1328
9051.51 1280
9052.41 1360
9053.30 1361
9054.20 1349
9055.10 1293
9056.00 1250
9056.90 1373
9057.80 1264
9058.69 1357
9059.59 1347
9060.49 1307
9061.39 1291
9062.29 1363
9063.19 1285
9064.09 1291
9064.99 1339
9065.88 1382
9066.78 1296
9067.68 1222
9068.58 1297
9069.48 1232
9070.38 1252
9071.28 1272
9072.18 1287
9073.08 1303
9073.98 1327
9074.88 1298
9075.78 1203
9076.68 1259
9077.58 1280
9078.47 1289
9079.37 1201
9080.27 1238
9081.17 1238
9082.07 1281
9082.97 1216
9083.87 1304
9084.77 1280
9085.67 1320
9086.57 1313
9087.47 1271
9088.37 1334
9089.27 1333
9090.17 1295
9091.07 1278
9091.97 1250
9092.87 1303
9093.77 1225
9094.67 1198
9095.58 1299
9096.48 1263
9097.38 1270
9098.28 1230
9099.18 1257
9100.08 1264
9100.98 1243
9101.88 1244
9102.78 1277
9103.68 1251
9104.58 1210
9105.48 1195
9106.38 1196
9107.28 1239
9108.19 1268
9109.09 1362
9109.99 1291
9110.89 1357
9111.79 1235
9112.69 1274
9113.59 1347
9114.49 1313
9115.40 1387
9116.30 1316
9117.20 1300
9118.10 1328
9119.00 1271
9119.90 1239
9120.81 1258
9121.71 1261
9122.61 1303
9123.51 1306
9124.41 1312
9125.31 1308
9126.22 1186
9127.12 1232
9128.02 1258
9128.92 1244
9129.82 1171
9130.73 1247
9131.63 1200
9132.53 1240
9133.43 1224
9134.34 1233
9135.24 1289
9136.14 1328
9137.04 1214
9137.95 1183
9138.85 1242
9139.75 1292
9140.65 1214
9141.56 1231
9142.46 1185
9143.36 1170
9144.26 1160
9145.17 1240
9146.07 1135
9146.97 1231
9147.88 1198
9148.78 1248
9149.68 1322
9150.59 1311
9151.49 1297
9152.39 1262
9153.29 1229
9154.20 1092
9155.10 1123
9156.01 1173
9156.91 1142
9157.81 1169
9158.72 1175
9159.62 1235
9160.52 1243
9161.43 1241
9162.33 1259
9163.23 1237
9164.14 1211
9165.04 1209
9165.95 1210
9166.85 1181
9167.75 1202
9168.66 1203
9169.56 1207
9170.47 1254
9171.37 1191
9172.27 1191
9173.18 1180
9174.08 1227
9174.99 1242
9175.89 1233
9176.80 1169
9177.70 1278
9178.60 1278
9179.51 1296
9180.41 1310
9181.32 1214
9182.22 1240
9183.13 1163
9184.03 1237
9184.94 1254
9185.84 1218
9186.75 1138
9187.65 1215
9188.56 1343
9189.46 1353
9190.37 1281
9191.27 1311
9192.18 1188
9193.08 1252
9193.99 1212
9194.89 1157
9195.80 1204
9196.71 1242
9197.61 1322
9198.52 1251
9199.42 1271
9200.33 1263
9201.23 1239
9202.14 1308
9203.04 1227
9203.95 1335
9204.86 1339
9205.76 1314
9206.67 1321
9207.57 1304
9208.48 1403
9209.39 1412
9210.29 1354
9211.20 1311
9212.10 1330
9213.01 1294
9213.92 1280
9214.82 1231
9215.73 1259
9216.64 1333
9217.54 1246
9218.45 1298
9219.36 1215
9220.26 1233
9221.17 1249
9222.08 1204
9222.98 1270
9223.89 1224
9224.80 1289
9225.70 1376
9226.61 1266
9227.52 1186
9228.42 1261
9229.33 1246
9230.24 1222
9231.14 1262
9232.05 1263
9232.96 1328
9233.87 1249
9234.77 1195
9235.68 1212
9236.59 1215
9237.50 1243
9238.40 1278
9239.31 1198
9240.22 1192
9241.13 1226
9242.03 1310
9242.94 1275
9243.85 1397
9244.76 1335
9245.66 1303
9246.57 1298
9247.48 1201
9248.39 1257
9249.30 1184
9250.20 1215
9251.11 1115
9252.02 1244
9252.93 1364
9253.84 1265
9254.75 1228
9255.65 1263
9256.56 1244
9257.47 1160
9258.38 1110
9259.29 1158
9260.20 1187
9261.10 1199
9262.01 1188
9262.92 1109
9263.83 1173
9264.74 1170
9265.65 1100
9266.56 1121
9267.47 1158
9268.37 1160
9269.28 1200
9270.19 1194
9271.10 1218
9272.01 1258
9272.92 1204
9273.83 1159
9274.74 1221
9275.65 1179
9276.56 1209
9277.47 1280
9278.38 1288
9279.29 1239
9280.20 1250
9281.11 1231
9282.01 1222
9282.92 1201
9283.83 1148
9284.74 1180
9285.65 1248
9286.56 1303
9287.47 1195
9288.38 1261
9289.29 1208
9290.20 1258
9291.11 1241
9292.02 1314
9292.93 1257
9293.84 1223
9294.75 1287
9295.66 1317
9296.57 1263
9297.49 1269
9298.40 1276
9299.31 1309
9300.22 1325
9301.13 1268
9302.04 1223
9302.95 1227
9303.86 1217
9304.77 1250
9305.68 1235
9306.59 1213
9307.50 1251
9308.41 1336
9309.32 1297
9310.24 1288
9311.15 1312
9312.06 1314
9312.97 1326
9313.88 1297
9314.79 1320
9315.70 1418
9316.61 1404
9317.53 1309
9318.44 1385
9319.35 1465
9320.26 1396
9321.17 1328
9322.08 1309
9322.99 1330
9323.91 1316
9324.82 1337
9325.73 1273
9326.64 1266
9327.55 1288
9328.46 1336
9329.38 1236
9330.29 1357
9331.20 1232
9332.11 1332
9333.03 1411
9333.94 1355
9334.85 1360
9335.76 1340
9336.67 1397
9337.59 1372
9338.50 1283
9339.41 1300
9340.32 1314
9341.24 1328
9342.15 1213
9343.06 1323
9343.97 1423
9344.89 1324
9345.80 1306
9346.71 1311
9347.63 1374
9348.54 1344
9349.45 1268
9350.36 1291
9351.28 1356
9352.19 1293
9353.10 1335
9354.02 1324
9354.93 1311
9355.84 1302
9356.76 1251
9357.67 1331
9358.58 1260
9359.50 1258
9360.41 1315
9361.32 1311
9362.24 1347
9363.15 1258
9364.06 1315
9364.98 1341
9365.89 1372
9366.81 1329
9367.72 1393
9368.63 1408
9369.55 1314
9370.46 1335
9371.38 1323
9372.29 1319
9373.20 1341
9374.12 1368
9375.03 1408
9375.95 1448
9376.86 1345
9377.77 1307
9378.69 1340
9379.60 1334
9380.52 1412
9381.43 1441
9382.35 1423
9383.26 1338
9384.18 1371
9385.09 1328
9386.01 1456
9386.92 1467
9387.83 1354
9388.75 1368
9389.66 1447
9390.58 1363
9391.49 1428
9392.41 1357
9393.32 1460
9394.24 1471
9395.16 1471
9396.07 1449
9396.99 1568
9397.90 1575
9398.82 1507
9399.73 1488
9400.65 1533
9401.56 1500
9402.48 1564
9403.39 1548
9404.31 1597
9405.22 1515
9406.14 1525
9407.06 1504
9407.97 1566
9408.89 1509
9409.80 1486
9410.72 1413
9411.64 1398
9412.55 1530
9413.47 1492
9414.38 1371
9415.30 1482
9416.22 1526
9417.13 1492
9418.05 1429
9418.97 1445
9419.88 1484
9420.80 1436
9421.71 1363
9422.63 1487
9423.55 1438
9424.46 1554
9425.38 1465
9426.30 1374
9427.21 1461
9428.13 1448
9429.05 1473
9429.96 1445
9430.88 1535
9431.80 1459
9432.72 1470
9433.63 1452
9434.55 1455
9435.47 1592
9436.38 1538
9437.30 1476
9438.22 1604
9439.14 1632
9440.05 1520
9440.97 1548
9441.89 1588
9442.81 1561
9443.72 1606
9444.64 1657
9445.56 1655
9446.48 1622
9447.39 1588
9448.31 1470
9449.23 1545
9450.15 1535
9451.07 1584
9451.98 1628
9452.90 1586
9453.82 1635
9454.74 1645
9455.66 1693
9456.57 1736
9457.49 1844
9458.41 2020
9459.33 2012
9460.25 2047
9461.16 1951
9462.08 1936
9463.00 1991
9463.92 1887
9464.84 1716
9465.76 1724
9466.68 1719
9467.59 1636
9468.51 1631
9469.43 1584
9470.35 1581
9471.27 1575
9472.19 1560
9473.11 1515
9474.03 1502
9474.95 1560
9475.87 1463
9476.78 1549
9477.70 1498
9478.62 1514
9479.54 1542
9480.46 1563
9481.38 1601
9482.30 1554
9483.22 1563
9484.14 1628
9485.06 1632
9485.98 1599
9486.90 1674
9487.82 1710
9488.74 1708
9489.66 1660
9490.58 1678
9491.50 1668
9492.42 1597
9493.34 1712
9494.26 1681
9495.18 1616
9496.10 1502
9497.02 1547
9497.94 1558
9498.86 1448
9499.78 1584
9500.70 1498
9501.62 1559
9502.54 1613
9503.46 1447
9504.38 1561
9505.30 1509
9506.22 1547
9507.14 1551
9508.06 1540
9508.98 1537
9509.90 1561
9510.82 1509
9511.75 1530
9512.67 1532
9513.59 1451
9514.51 1482
9515.43 1521
9516.35 1549
9517.27 1596
9518.19 1522
9519.11 1543
9520.03 1580
9520.96 1519
9521.88 1567
9522.80 1511
9523.72 1565
9524.64 1582
9525.56 1608
9526.48 1561
9527.41 1580
9528.33 1529
9529.25 1572
9530.17 1606
9531.09 1603
9532.02 1565
9532.94 1600
9533.86 1611
9534.78 1547
9535.70 1636
9536.63 1619
9537.55 1575
9538.47 1679
9539.39 1687
9540.31 1724
9541.24 1664
9542.16 1649
9543.08 1683
9544.00 1674
9544.93 1614
9545.85 1668
9546.77 1588
9547.69 1570
9548.62 1626
9549.54 1649
9550.46 1612
9551.38 1670
9552.31 1605
9553.23 1580
9554.15 1494
9555.08 1561
9556.00 1555
9556.92 1619
9557.84 1580
9558.77 1541
9559.69 1591
9560.61 1569
9561.54 1488
9562.46 1543
9563.38 1664
9564.31 1627
9565.23 1608
9566.15 1585
9567.08 1589
9568.00 1609
9568.93 1562
9569.85 1671
9570.77 1581
9571.70 1532
9572.62 1606
9573.54 1707
9574.47 1587
9575.39 1604
9576.32 1610
9577.24 1485
9578.16 1518
9579.09 1511
9580.01 1553
9580.94 1580
9581.86 1621
9582.78 1586
9583.71 1593
9584.63 1537
9585.56 1589
9586.48 1544
9587.41 1530
9588.33 1608
9589.26 1564
9590.18 1523
9591.11 1552
9592.03 1563
9592.96 1576
9593.88 1549
9594.80 1506
9595.73 1609
9596.65 1633
9597.58 1647
9598.50 1660
9599.43 1571
9600.35 1561
9601.28 1619
9602.21 1630
9603.13 1763
9604.06 1758
9604.98 1601
9605.91 1658
9606.83 1687
9607.76 1622
9608.68 1713
9609.61 1670
9610.53 1686
9611.46 1640
9612.39 1774
9613.31 1790
9614.24 1717
9615.16 1794
9616.09 1836
9617.02 1811
9617.94 1756
9618.87 1703
9619.79 1737
9620.72 1772
9621.65 1824
9622.57 1792
9623.50 1796
9624.42 1754
9625.35 1785
9626.28 1750
9627.20 1767
9628.13 1820
9629.06 1821
9629.98 1835
9630.91 1853
9631.84 1768
9632.76 1882
9633.69 1934
9634.62 1901
9635.54 1967
9636.47 2012
9637.40 1957
9638.32 1956
9639.25 1988
9640.18 2015
9641.11 2095
9642.03 2094
9642.96 2140
9643.89 2185
9644.81 2146
9645.74 2046
9646.67 2148
9647.60 2154
9648.52 2305
9649.45 2218
9650.38 2156
9651.31 2209
9652.23 2372
9653.16 2360
9654.09 2321
9655.02 2335
9655.95 2486
9656.87 2434
9657.80 2540
9658.73 2495
9659.66 2383
9660.58 2320
9661.51 2421
9662.44 2383
9663.37 2265
9664.30 2179
9665.23 2235
9666.15 2251
9667.08 2082
9668.01 2195
9668.94 2168
9669.87 2366
9670.80 2245
9671.73 2256
9672.65 2198
9673.58 2048
9674.51 2258
9675.44 2299
9676.37 2149
9677.30 2163
9678.23 2225
9679.16 2227
9680.08 2225
9681.01 2267
9681.94 2175
9682.87 2263
9683.80 2267
9684.73 2266
9685.66 2314
9686.59 2323
9687.52 2332
9688.45 2331
9689.38 2285
9690.31 2344
9691.24 2457
9692.17 2462
9693.09 2536
9694.02 2382
9694.95 2439
9695.88 2484
9696.81 2466
9697.74 2403
9698.67 2536
9699.60 2573
9700.53 2616
9701.46 2635
9702.39 2687
9703.32 2684
9704.25 2900
9705.18 2995
9706.11 3093
9707.04 3097
9707.97 3000
9708.91 2949
9709.84 2776
9710.77 2600
9711.70 2561
9712.63 2464
9713.56 2341
9714.49 2307
9715.42 2361
9716.35 2302
9717.28 2246
9718.21 2212
9719.14 2144
9720.07 2185
9721.00 2183
9721.93 2147
9722.87 2072
9723.80 2022
9724.73 2117
9725.66 2086
9726.59 2058
9727.52 2088
9728.45 2150
9729.38 2260
9730.32 2164
9731.25 2098
9732.18 2064
9733.11 2095
9734.04 2024
9734.97 2138
9735.91 2149
9736.84 2102
9737.77 2127
9738.70 2143
9739.63 2124
9740.56 2022
9741.50 2057
9742.43 2110
9743.36 2074
9744.29 2044
9745.22 2059
9746.16 2125
9747.09 2096
9748.02 2005
9748.95 2064
9749.89 2113
9750.82 2075
9751.75 2071
9752.68 1963
9753.62 2012
9754.55 1978
9755.48 1967
9756.41 1953
9757.35 2020
9758.28 2048
9759.21 2058
9760.14 1938
9761.08 1963
9762.01 1967
9762.94 1963
9763.88 1985
9764.81 1975
9765.74 1987
9766.68 1978
9767.61 1948
9768.54 1991
9769.48 1931
9770.41 2141
9771.34 2053
9772.28 2011
9773.21 1938
9774.14 1940
9775.08 2017
9776.01 2093
9776.94 2027
9777.88 2173
9778.81 1975
9779.74 1938
9780.68 2061
9781.61 2080
9782.55 2027
9783.48 1946
9784.41 1953
9785.35 1980
9786.28 2042
9787.22 2114
9788.15 2083
9789.08 2155
9790.02 2016
9790.95 2069
9791.89 2013
9792.82 2037
9793.76 2057
9794.69 1937
9795.63 1946
9796.56 1907
9797.49 1964
9798.43 1963
9799.36 2015
9800.30 1933
9801.23 1975
9802.17 1909
9803.10 1949
9804.04 1970
9804.97 2029
9805.91 1976
9806.84 1924
9807.78 1881
9808.71 1851
9809.65 1966
9810.58 1937
9811.52 1851
9812.45 1847
9813.39 1767
9814.33 1918
9815.26 1833
9816.20 1808
9817.13 1875
9818.07 1826
9819.00 1807
9819.94 1730
9820.87 1798
9821.81 1835
9822.75 1790
9823.68 1699
9824.62 1781
9825.55 1796
9826.49 1725
9827.43 1707
9828.36 1762
9829.30 1666
9830.23 1601
9831.17 1663
9832.11 1641
9833.04 1648
9833.98 1676
9834.92 1722
9835.85 1766
9836.79 1734
9837.73 1721
9838.66 1762
9839.60 1659
9840.54 1651
9841.47 1712
9842.41 1718
9843.35 1704
9844.28 1760
9845.22 1785
9846.16 1642
9847.09 1724
9848.03 1719
9848.97 1720
9849.90 1734
9850.84 1747
9851.78 1755
9852.72 1801
9853.65 1761
9854.59 1789
9855.53 1796
9856.47 1764
9857.40 1828
9858.34 1766
9859.28 1779
9860.22 1717
9861.15 1651
9862.09 1769
9863.03 1790
9863.97 1834
9864.90 1737
9865.84 1756
9866.78 1737
9867.72 1753
9868.66 1772
9869.59 1802
9870.53 1736
9871.47 1761
9872.41 1751
9873.35 1771
9874.29 1760
9875.22 1769
9876.16 1777
9877.10 1672
9878.04 1762
9878.98 1734
9879.92 1802
9880.85 1695
9881.79 1758
9882.73 1969
9883.67 1875
9884.61 1704
9885.55 1834
9886.49 1816
9887.43 1773
9888.37 1869
9889.30 1845
9890.24 1813
9891.18 1754
9892.12 1796
9893.06 1791
9894.00 1842
9894.94 1783
9895.88 1717
9896.82 1774
9897.76 1824
9898.70 1827
9899.64 1774
9900.58 1706
9901.52 1763
9902.45 1764
9903.39 1875
9904.33 1893
9905.27 1811
9906.21 1822
9907.15 1833
9908.09 1824
9909.03 1803
9909.97 1815
9910.91 1876
9911.85 1799
9912.79 1790
9913.73 1825
9914.67 1833
9915.61 1784
9916.55 1885
9917.49 1907
9918.44 1864
9919.38 1971
9920.32 1948
9921.26 1870
9922.20 1844
9923.14 1898
9924.08 1954
9925.02 1936
9925.96 1973
9926.90 1979
9927.84 2075
9928.78 2172
9929.72 2221
9930.66 2406
9931.61 2700
9932.55 2875
9933.49 3019
9934.43 3037
9935.37 3050
9936.31 3024
9937.25 2871
9938.19 2561
9939.14 2458
9940.08 2218
9941.02 2138
9941.96 2073
9942.90 2083
9943.84 2001
9944.78 2016
9945.73 1989
9946.67 2038
9947.61 1949
9948.55 2076
9949.49 2023
9950.44 2125
9951.38 2032
9952.32 2006
9953.26 1994
9954.20 1916
9955.15 1941
9956.09 1907
9957.03 1880
9957.97 1738
9958.91 1803
9959.86 1761
9960.80 1718
9961.74 1737
9962.68 1693
9963.63 1727
9964.57 1746
9965.51 1779
9966.45 1711
9967.40 1796
9968.34 1716
9969.28 1646
9970.23 1780
9971.17 1755
9972.11 1752
9973.05 1752
9974.00 1743
9974.94 1676
9975.88 1734
9976.83 1753
9977.77 1762
9978.71 1766
9979.66 1820
9980.60 1696
9981.54 1703
9982.49 1831
9983.43 1844
9984.37 1673
9985.32 1617
9986.26 1697
9987.20 1682
9988.15 1526
9989.09 1534
9990.04 1513
9990.98 1614
9991.92 1706
9992.87 1684
9993.81 1553
9994.76 1630
9995.70 1582
9996.64 1591
9997.59 1602
9998.53 1540
9999.48 1628
10000.42 1556
10001.36 1611
10002.31 1640
10003.25 1565
10004.20 1659
10005.14 1661
10006.09 1612
10007.03 1580
10007.98 1597
10008.92 1580
10009.87 1678
10010.81 1703
10011.76 1763
10012.70 1735
10013.64 1686
10014.59 1666
10015.53 1657
10016.48 1661
10017.43 1623
10018.37 1591
10019.32 1703
10020.26 1653
10021.21 1635
10022.15 1618
10023.10 1581
10024.04 1537
10024.99 1516
10025.93 1582
10026.88 1617
10027.82 1579
10028.77 1597
10029.72 1580
10030.66 1566
10031.61 1512
10032.55 1559
10033.50 1521
10034.44 1536
10035.39 1549
10036.34 1467
10037.28 1417
10038.23 1444
10039.17 1441
10040.12 1500
10041.07 1468
10042.01 1501
10042.96 1461
10043.91 1519
10044.85 1481
10045.80 1453
10046.74 1435
10047.69 1498
10048.64 1459
10049.58 1439
10050.53 1451
10051.48 1353
10052.42 1365
10053.37 1470
10054.32 1428
10055.27 1426
10056.21 1310
10057.16 1332
10058.11 1334
10059.05 1334
10060.00 1431
10060.95 1317
10061.89 1373
10062.84 1414
10063.79 1465
10064.74 1441
10065.68 1399
10066.63 1330
10067.58 1421
10068.53 1351
10069.47 1329
10070.42 1321
10071.37 1311
10072.32 1360
10073.26 1394
10074.21 1301
10075.16 1309
10076.11 1347
10077.06 1372
10078.00 1373
10078.95 1348
10079.90 1287
10080.85 1342
10081.80 1334
10082.74 1251
10083.69 1254
10084.64 1329
10085.59 1325
10086.54 1353
10087.49 1355
10088.43 1259
10089.38 1249
10090.33 1327
10091.28 1238
10092.23 1273
10093.18 1267
10094.13 1250
10095.07 1226
10096.02 1275
10096.97 1340
10097.92 1308
10098.87 1242
10099.82 1362
10100.77 1331
10101.72 1189
10102.67 1234
10103.61 1269
10104.56 1228
10105.51 1288
10106.46 1331
10107.41 1176
10108.36 1228
10109.31 1243
10110.26 1189
10111.21 1218
10112.16 1182
10113.11 1235
10114.06 1285
10115.01 1364
10115.96 1219
10116.91 1218
10117.86 1272
10118.81 1364
10119.76 1249
10120.71 1219
10121.66 1224
10122.61 1273
10123.56 1179
10124.51 1261
10125.46 1258
10126.41 1228
10127.36 1316
10128.31 1224
10129.26 1195
10130.21 1336
10131.16 1229
10132.11 1168
10133.06 1203
10134.01 1236
10134.96 1231
10135.91 1212
10136.86 1184
10137.81 1191
10138.76 1272
10139.72 1170
10140.67 1116
10141.62 1179
10142.57 1123
10143.52 1126
10144.47 1134
10145.42 1200
10146.37 1228
10147.32 1139
10148.28 1206
10149.23 1158
10150.18 1161
10151.13 1149
10152.08 1153
10153.03 1150
10153.98 1184
10154.94 1196
10155.89 1140
10156.84 1147
10157.79 1130
10158.74 1083
10159.69 1154
10160.65 1161
10161.60 1122
10162.55 1161
10163.50 1157
10164.45 1132
10165.41 1094
10166.36 1107
10167.31 1272
10168.26 1325
10169.21 1215
10170.17 1164
10171.12 1142
10172.07 1191
10173.02 1211
10173.98 1126
10174.93 1132
10175.88 1272
10176.83 1283
10177.79 1244
10178.74 1224
10179.69 1162
10180.64 1157
10181.60 1185
10182.55 1175
10183.50 1159
10184.46 1174
10185.41 1274
10186.36 1294
10187.32 1131
10188.27 1109
10189.22 1104
10190.18 1195
10191.13 1190
10192.08 1139
10193.03 1180
10193.99 1250
10194.94 1224
10195.90 1148
10196.85 1150
10197.80 1184
10198.76 1170
10199.71 1272
10200.66 1159
10201.62 1225
10202.57 1174
10203.52 1133
10204.48 1180
10205.43 1125
10206.39 1195
10207.34 1236
10208.29 1215
10209.25 1302
10210.20 1186
10211.16 1223
10212.11 1295
10213.07 1328
10214.02 1350
10214.97 1240
10215.93 1312
10216.88 1289
10217.84 1277
10218.79 1262
10219.75 1267
10220.70 1192
10221.66 1197
10222.61 1132
10223.57 1254
10224.52 1250
10225.48 1196
10226.43 1185
10227.39 1154
10228.34 1190
10229.30 1173
10230.25 1126
10231.21 1248
10232.16 1221
10233.12 1149
10234.07 1144
10235.03 1206
10235.98 1133
10236.94 1147
10237.89 1137
10238.85 1164
10239.80 1139
10240.76 1171
10241.72 1238
10242.67 1298
10243.63 1200
10244.58 1170
10245.54 1159
10246.49 1054
10247.45 1182
10248.41 1145
10249.36 1097
10250.32 1099
10251.27 1177
10252.23 1159
10253.19 1102
10254.14 1132
10255.10 1151
10256.06 1132
10257.01 1093
10257.97 1134
10258.92 1180
10259.88 1171
10260.84 1120
10261.79 1127
10262.75 1183
10263.71 1118
10264.66 1063
10265.62 1008
10266.58 1060
10267.53 1154
10268.49 1128
10269.45 1060
10270.41 1128
10271.36 1132
10272.32 1119
10273.28 1034
10274.23 1017
10275.19 1051
10276.15 1093
10277.11 1171
10278.06 1176
10279.02 1119
10279.98 1137
10280.94 1084
10281.89 1088
10282.85 1059
10283.81 1070
10284.77 1180
10285.72 1079
10286.68 1117
10287.64 1128
10288.60 1126
10289.55 1113
10290.51 1124
10291.47 1078
10292.43 1142
10293.39 1138
10294.34 1083
10295.30 1075
10296.26 1065
10297.22 1052
10298.18 1076
10299.14 1072
10300.09 1069
10301.05 1092
10302.01 1134
10302.97 1156
10303.93 1147
10304.89 1028
10305.85 1049
10306.80 1066
10307.76 1079
10308.72 1028
10309.68 986
10310.64 1085
10311.60 1010
10312.56 998
10313.52 977
10314.47 1036
10315.43 1014
10316.39 1100
10317.35 1052
10318.31 1038
10319.27 1060
10320.23 1054
10321.19 1062
10322.15 967
10323.11 1011
10324.07 1031
10325.03 1095
10325.99 998
10326.95 1041
10327.91 1048
10328.87 1055
10329.83 1023
10330.79 1059
10331.75 1079
10332.71 1010
10333.67 1113
10334.63 1086
10335.59 994
10336.55 1041
10337.51 1085
10338.47 1038
10339.43 1030
10340.39 1075
10341.35 1017
10342.31 1017
10343.27 1049
10344.23 1067
10345.19 994
10346.15 1016
10347.11 1050
10348.07 1049
10349.03 1041
10349.99 1009
10350.95 1043
10351.91 1059
10352.87 1008
10353.83 1097
10354.79 1097
10355.76 1001
10356.72 1094
10357.68 1112
10358.64 1019
10359.60 1060
10360.56 1027
10361.52 1035
10362.48 1073
10363.45 1019
10364.41 1004
10365.37 1028
10366.33 1042
10367.29 953
10368.25 982
10369.21 967
10370.18 1010
10371.14 1033
10372.10 1016
10373.06 1008
10374.02 1002
10374.98 951
10375.95 1029
10376.91 1117
10377.87 1074
10378.83 1010
10379.79 1067
10380.76 1091
10381.72 1014
10382.68 1083
10383.64 1116
10384.61 1018
10385.57 1086
10386.53 1031
10387.49 995
10388.46 1017
10389.42 1096
10390.38 1034
10391.34 1082
10392.31 1058
10393.27 1078
10394.23 1117
10395.19 1103
10396.16 1035
10397.12 974
10398.08 999
10399.05 1039
10400.01 1019
10400.97 985
10401.93 1009
10402.90 1022
10403.86 1068
10404.82 1030
10405.79 1068
10406.75 1119
10407.71 1053
10408.68 1072
10409.64 1060
10410.60 1060
10411.57 1112
10412.53 1046
10413.50 1069
10414.46 1001
10415.42 1083
10416.39 1097
10417.35 1113
10418.31 1140
10419.28 1099
10420.24 1108
10421.21 1100
10422.17 1221
10423.13 1340
10424.10 1355
10425.06 1331
10426.03 1338
10426.99 1481
10427.96 1432
10428.92 1257
10429.88 1319
10430.85 1274
10431.81 1247
10432.78 1221
10433.74 1188
10434.71 1142
10435.67 1058
10436.64 1075
10437.60 1097
10438.57 1028
10439.53 1111
10440.50 1079
10441.46 1001
10442.43 1032
10443.39 1015
10444.36 1034
10445.32 1073
10446.29 957
10447.25 921
10448.22 1028
10449.18 961
10450.15 991
10451.11 973
10452.08 1004
10453.04 1046
10454.01 1044
10454.97 990
10455.94 1027
10456.91 1050
10457.87 1052
10458.84 1033
10459.80 1100
10460.77 1054
10461.73 1009
10462.70 1007
10463.67 1017
10464.63 965
10465.60 998
10466.56 1035
10467.53 1026
10468.50 1036
10469.46 977
10470.43 1027
10471.40 960
10472.36 1021
10473.33 948
10474.30 982
10475.26 947
10476.23 929
10477.19 911
10478.16 903
10479.13 1029
10480.09 978
10481.06 1014
10482.03 976
10483.00 1021
10483.96 983
10484.93 1055
10485.90 1002
10486.86 1000
10487.83 970
10488.80 977
10489.76 1014
10490.73 980
10491.70 1036
10492.67 985
10493.63 969
10494.60 1051
10495.57 1018
10496.54 1028
10497.50 1030
10498.47 1043
10499.44 1053
10500.41 1007
10501.37 1047
10502.34 1046
10503.31 1047
10504.28 1009
10505.25 1032
10506.21 1037
10507.18 1043
10508.15 1023
10509.12 985
10510.09 1049
10511.05 1015
10512.02 1001
10512.99 969
10513.96 1073
10514.93 1073
10515.90 1043
10516.86 993
10517.83 1022
10518.80 945
10519.77 991
10520.74 1016
10521.71 1100
10522.68 1039
10523.64 986
10524.61 1024
10525.58 988
10526.55 993
10527.52 1030
10528.49 969
10529.46 933
10530.43 1033
10531.40 1020
10532.36 1054
10533.33 1004
10534.30 929
10535.27 927
10536.24 938
10537.21 1021
10538.18 952
10539.15 934
10540.12 950
10541.09 982
10542.06 912
10543.03 944
10544.00 935
10544.97 1086
10545.94 1029
10546.91 1055
10547.88 951
10548.85 933
10549.82 962
10550.79 957
10551.76 990
10552.73 955
10553.70 931
10554.67 1018
10555.64 1019
10556.61 991
10557.58 1043
10558.55 982
10559.52 989
10560.49 994
10561.46 1011
10562.43 972
10563.40 964
10564.37 996
10565.34 1024
10566.31 1033
10567.28 1035
10568.25 1076
10569.23 1146
10570.20 1092
10571.17 1158
10572.14 1151
10573.11 1044
10574.08 1106
10575.05 1076
10576.02 1017
10576.99 980
10577.96 975
10578.94 995
10579.91 1017
10580.88 1008
10581.85 970
10582.82 918
10583.79 1027
10584.76 1016
10585.74 968
10586.71 921
10587.68 950
10588.65 960
10589.62 1010
10590.60 988
10591.57 904
10592.54 894
10593.51 945
10594.48 981
10595.45 970
10596.43 1007
10597.40 998
10598.37 922
10599.34 922
10600.32 954
10601.29 1006
10602.26 975
10603.23 940
10604.21 952
10605.18 954
10606.15 904
10607.12 970
10608.10 948
10609.07 923
10610.04 916
10611.01 978
10611.99 982
10612.96 1006
10613.93 968
10614.91 961
10615.88 1005
10616.85 925
10617.82 904
10618.80 952
10619.77 964
10620.74 1012
10621.72 984
10622.69 963
10623.66 906
10624.64 891
10625.61 953
10626.58 1035
10627.56 996
10628.53 1002
10629.51 959
10630.48 947
10631.45 920
10632.43 862
10633.40 913
10634.37 891
10635.35 912
10636.32 936
10637.30 960
10638.27 970
10639.24 959
10640.22 957
10641.19 961
10642.17 957
10643.14 1044
10644.11 1016
10645.09 993
10646.06 1030
10647.04 938
10648.01 1018
10648.99 976
10649.96 926
10650.94 979
10651.91 928
10652.89 939
10653.86 897
10654.83 936
10655.81 876
10656.78 863
10657.76 895
10658.73 950
10659.71 925
10660.68 933
10661.66 921
10662.63 930
10663.61 949
10664.59 924
10665.56 901
10666.54 922
10667.51 931
10668.49 898
10669.46 942
10670.44 974
10671.41 882
10672.39 937
10673.36 1020
10674.34 956
10675.32 935
10676.29 967
10677.27 925
10678.24 909
10679.22 917
10680.19 883
10681.17 903
10682.15 923
10683.12 878
10684.10 887
10685.08 844
10686.05 851
10687.03 837
10688.00 859
10688.98 897
10689.96 880
10690.93 936
10691.91 941
10692.89 887
10693.86 881
10694.84 893
10695.82 901
10696.79 967
10697.77 918
10698.75 933
10699.72 935
10700.70 988
10701.68 880
10702.65 914
10703.63 912
10704.61 866
10705.59 860
10706.56 895
10707.54 882
10708.52 934
10709.49 871
10710.47 875
10711.45 952
10712.43 931
10713.40 899
10714.38 896
10715.36 928
10716.34 887
10717.31 899
10718.29 914
10719.27 887
10720.25 928
10721.22 944
10722.20 880
10723.18 935
10724.16 915
10725.14 887
10726.11 914
10727.09 939
10728.07 947
10729.05 924
10730.03 896
10731.01 901
10731.98 911
10732.96 875
10733.94 923
10734.92 936
10735.90 894
10736.88 883
10737.85 910
10738.83 903
10739.81 856
10740.79 901
10741.77 825
10742.75 928
10743.73 894
10744.71 936
10745.69 878
10746.66 943
10747.64 907
10748.62 904
10749.60 852
10750.58 861
10751.56 902
10752.54 876
10753.52 851
10754.50 851
10755.48 842
10756.46 897
10757.44 900
10758.42 859
10759.39 764
10760.37 861
10761.35 837
10762.33 828
10763.31 850
10764.29 833
10765.27 832
10766.25 914
10767.23 947
10768.21 835
10769.19 904
10770.17 866
10771.15 825
10772.13 849
10773.11 830
10774.09 886
10775.07 883
10776.05 932
10777.03 887
10778.02 877
10779.00 893
10779.98 940
10780.96 857
10781.94 866
10782.92 802
10783.90 843
10784.88 848
10785.86 816
10786.84 852
10787.82 815
10788.80 913
10789.78 925
10790.76 840
10791.75 931
10792.73 927
10793.71 905
10794.69 923
10795.67 939
10796.65 932
10797.63 875
10798.61 881
10799.60 885
10800.58 915
10801.56 942
10802.54 851
10803.52 825
10804.50 830
10805.49 836
10806.47 810
10807.45 872
10808.43 930
10809.41 834
10810.39 801
10811.38 917
10812.36 930
10813.34 868
10814.32 879
10815.30 903
10816.29 947
10817.27 957
10818.25 902
10819.23 911
10820.22 958
10821.20 962
10822.18 965
10823.16 918
10824.15 903
10825.13 899
10826.11 934
10827.09 923
10828.08 927
10829.06 877
10830.04 866
10831.02 967
10832.01 994
10832.99 896
10833.97 980
10834.96 949
10835.94 943
10836.92 953
10837.91 906
10838.89 954
10839.87 975
10840.85 857
10841.84 915
10842.82 927
10843.81 939
10844.79 982
10845.77 1026
10846.76 845
10847.74 844
10848.72 945
10849.71 1001
10850.69 995
10851.67 1019
10852.66 998
10853.64 957
10854.63 1054
10855.61 998
10856.59 952
10857.58 930
10858.56 925
10859.55 924
10860.53 994
10861.51 999
10862.50 973
10863.48 1024
10864.47 995
10865.45 952
10866.44 1024
10867.42 980
10868.41 931
10869.39 976
10870.37 953
10871.36 1040
10872.34 1014
10873.33 1087
10874.31 1041
10875.30 1050
10876.28 1007
10877.27 985
10878.25 953
10879.24 1004
10880.22 998
10881.21 1092
10882.19 1063
10883.18 1003
10884.16 1046
10885.15 1028
10886.13 1030
10887.12 1136
10888.11 1058
10889.09 1104
10890.08 1065
10891.06 1085
10892.05 1132
10893.03 1111
10894.02 1096
10895.00 1111
10895.99 1126
10896.98 1198
10897.96 1151
10898.95 1101
10899.93 1086
10900.92 1034
10901.91 1081
10902.89 1111
10903.88 1121
10904.86 1129
10905.85 1137
10906.84 1175
10907.82 1143
10908.81 1092
10909.80 1105
10910.78 1182
10911.77 1159
10912.76 1075
10913.74 1177
10914.73 1148
10915.72 1086
10916.70 1086
10917.69 1220
10918.68 1162
10919.66 1161
10920.65 1131
10921.64 1171
10922.62 1136
10923.61 1086
10924.60 1148
10925.58 1222
10926.57 1317
10927.56 1224
10928.55 1225
10929.53 1236
10930.52 1228
10931.51 1285
10932.50 1292
10933.48 1238
10934.47 1289
10935.46 1156
10936.45 1262
10937.43 1354
10938.42 1196
10939.41 1165
10940.40 1252
10941.38 1263
10942.37 1265
10943.36 1289
10944.35 1329
10945.34 1345
10946.32 1282
10947.31 1251
10948.30 1281
10949.29 1273
10950.28 1234
10951.27 1332
10952.25 1362
10953.24 1357
10954.23 1340
10955.22 1290
10956.21 1326
10957.20 1342
10958.18 1327
10959.17 1395
10960.16 1409
10961.15 1374
10962.14 1421
10963.13 1478
10964.12 1569
10965.11 1615
10966.10 1572
10967.08 1566
10968.07 1506
10969.06 1563
10970.05 1468
10971.04 1457
10972.03 1496
10973.02 1489
10974.01 1408
10975.00 1432
10975.99 1441
10976.98 1435
10977.97 1462
10978.96 1415
10979.95 1437
10980.94 1423
10981.92 1355
10982.91 1520
10983.90 1520
10984.89 1498
10985.88 1431
10986.87 1403
10987.86 1374
10988.85 1421
10989.84 1487
10990.83 1404
10991.82 1451
10992.81 1441
10993.80 1411
10994.79 1464
10995.78 1489
10996.78 1561
10997.77 1449
10998.76 1400
10999.75 1479
11000.74 1517
11001.73 1603
11002.72 1616
11003.71 1691
11004.70 1812
11005.69 1790
11006.68 1843
11007.67 1818
11008.66 1800
11009.65 1778
11010.64 1827
11011.64 1712
11012.63 1586
11013.62 1619
11014.61 1547
11015.60 1434
11016.59 1442
11017.58 1459
11018.57 1406
11019.57 1389
11020.56 1365
11021.55 1445
11022.54 1417
11023.53 1505
11024.52 1425
11025.51 1416
11026.51 1392
11027.50 1374
11028.49 1351
11029.48 1289
11030.47 1251
11031.47 1246
11032.46 1260
11033.45 1321
11034.44 1278
11035.43 1214
11036.43 1304
11037.42 1313
11038.41 1234
11039.40 1304
11040.39 1242
11041.39 1233
11042.38 1275
11043.37 1192
11044.36 1225
11045.36 1212
11046.35 1285
11047.34 1343
11048.34 1307
11049.33 1337
11050.32 1219
11051.31 1273
11052.31 1239
11053.30 1270
11054.29 1184
11055.29 1171
11056.28 1134
11057.27 1180
11058.26 1137
11059.26 1171
11060.25 1189
11061.24 1187
11062.24 1211
11063.23 1201
11064.22 1205
11065.22 1129
11066.21 1214
11067.20 1191
11068.20 1222
11069.19 1142
11070.19 1213
11071.18 1188
11072.17 1134
11073.17 1097
11074.16 1086
11075.15 1137
11076.15 1104
11077.14 1088
11078.14 1066
11079.13 1231
11080.12 1206
11081.12 1193
11082.11 1181
11083.11 1209
11084.10 1183
11085.10 1178
11086.09 1100
11087.08 1178
11088.08 1137
11089.07 1108
11090.07 1144
11091.06 1191
11092.06 1175
11093.05 1180
11094.05 1191
11095.04 1163
11096.04 1209
11097.03 1210
11098.03 1186
11099.02 1142
11100.02 1166
11101.01 1163
11102.01 1149
11103.00 1157
11104.00 1111
11104.99 1120
11105.99 1150
11106.98 1185
11107.98 1179
11108.97 1142
11109.97 1125
11110.96 1154
11111.96 1154
11112.95 1135
11113.95 1083
11114.95 1082
11115.94 1111
11116.94 1138
11117.93 1126
11118.93 1112
11119.93 1089
11120.92 1151
11121.92 1064
11122.91 1099
11123.91 1137
11124.91 1046
11125.90 1121
11126.90 1121
11127.89 1156
11128.89 1152
11129.89 1176
11130.88 1183
11131.88 1109
11132.88 1164
11133.87 1094
11134.87 1156
11135.87 1120
11136.86 1209
11137.86 1149
11138.86 1100
11139.85 1143
11140.85 1119
11141.85 1101
11142.84 1088
11143.84 1049
11144.84 1066
11145.83 1099
11146.83 1051
11147.83 1032
11148.83 1036
11149.82 1087
11150.82 1085
11151.82 1132
11152.82 1066
11153.81 1105
11154.81 1119
11155.81 986
11156.80 1076
11157.80 1043
11158.80 1032
11159.80 1080
11160.80 1034
11161.79 1080
11162.79 1050
11163.79 1032
11164.79 1056
11165.78 1065
11166.78 1035
11167.78 1044
11168.78 1014
11169.78 1049
11170.78 1101
11171.77 1059
11172.77 1016
11173.77 1025
11174.77 1075
11175.77 1040
11176.77 1017
11177.76 1025
11178.76 948
11179.76 1012
11180.76 1007
11181.76 1034
11182.76 1061
11183.76 1002
11184.75 1030
11185.75 1010
11186.75 975
11187.75 1025
11188.75 1011
11189.75 1009
11190.75 941
11191.75 921
11192.75 976
11193.75 997
11194.75 999
11195.74 992
11196.74 1019
11197.74 1021
11198.74 1034
11199.74 1028
11200.74 1033
11201.74 1021
11202.74 1022
11203.74 991
11204.74 995
11205.74 950
11206.74 954
11207.74 997
11208.74 1007
11209.74 944
11210.74 994
11211.74 1002
11212.74 996
11213.74 967
11214.74 920
11215.74 1003
11216.74 1014
11217.74 966
11218.74 1002
11219.74 960
11220.74 946
11221.74 968
11222.74 957
11223.74 950
11224.74 1021
11225.74 998
11226.74 1006
11227.75 923
11228.75 968
11229.75 1008
11230.75 1074
11231.75 1035
11232.75 971
11233.75 968
11234.75 949
11235.75 944
11236.75 904
11237.76 958
11238.76 906
11239.76 837
11240.76 978
11241.76 1002
11242.76 976
11243.76 933
11244.76 1059
11245.77 968
11246.77 961
11247.77 945
11248.77 952
11249.77 1001
11250.77 988
11251.78 1016
11252.78 958
11253.78 921
11254.78 936
11255.78 985
11256.79 945
11257.79 936
11258.79 933
11259.79 982
11260.79 923
11261.80 863
11262.80 871
11263.80 936
11264.80 904
11265.81 902
11266.81 918
11267.81 966
11268.81 969
11269.82 928
11270.82 949
11271.82 945
11272.82 940
11273.83 929
11274.83 988
11275.83 1024
11276.84 974
11277.84 932
11278.84 922
11279.85 994
11280.85 948
11281.85 903
11282.85 953
11283.86 1015
11284.86 1012
11285.86 954
11286.87 1011
11287.87 962
11288.87 937
11289.88 964
11290.88 1011
11291.89 1032
11292.89 912
11293.89 923
11294.90 964
11295.90 945
11296.90 907
11297.91 959
11298.91 1003
11299.92 960
11300.92 899
11301.92 918
11302.93 943
11303.93 970
11304.94 896
11305.94 881
11306.94 899
11307.95 949
11308.95 911
11309.96 1033
11310.96 956
11311.97 928
11312.97 941
11313.98 990
11314.98 942
11315.98 912
11316.99 943
11317.99 976
11319.00 1074
11320.00 1014
11321.01 940
11322.01 985
11323.02 941
11324.02 1052
11325.03 1083
11326.03 1011
11327.04 964
11328.04 955
11329.05 962
11330.05 966
11331.06 934
11332.07 912
11333.07 901
11334.08 983
11335.08 949
11336.09 870
11337.09 872
11338.10 893
11339.10 943
11340.11 915
11341.12 907
11342.12 939
11343.13 922
11344.13 931
11345.14 951
11346.15 885
11347.15 916
11348.16 853
11349.16 847
11350.17 903
11351.18 930
11352.18 951
11353.19 925
11354.20 904
11355.20 893
11356.21 917
11357.21 917
11358.22 856
11359.23 855
11360.23 838
11361.24 903
11362.25 896
11363.25 923
11364.26 935
11365.27 889
11366.28 922
11367.28 853
11368.29 882
11369.30 877
11370.30 875
11371.31 914
11372.32 831
11373.32 875
11374.33 915
11375.34 913
11376.35 894
11377.35 900
11378.36 868
11379.37 860
11380.38 881
11381.38 916
11382.39 897
11383.40 904
11384.41 872
11385.41 907
11386.42 978
11387.43 929
11388.44 892
11389.45 919
11390.45 879
11391.46 888
11392.47 900
11393.48 959
11394.49 888
11395.49 960
11396.50 902
11397.51 916
11398.52 914
11399.53 919
11400.54 909
11401.55 946
11402.55 907
11403.56 894
11404.57 880
11405.58 931
11406.59 872
11407.60 828
11408.61 876
11409.61 933
11410.62 872
11411.63 835
11412.64 883
11413.65 896
11414.66 948
11415.67 839
11416.68 843
11417.69 888
11418.70 877
11419.71 881
11420.71 869
11421.72 927
11422.73 862
11423.74 894
11424.75 951
11425.76 938
11426.77 950
11427.78 869
11428.79 910
11429.80 867
11430.81 870
11431.82 887
11432.83 886
11433.84 827
11434.85 912
11435.86 884
11436.87 872
11437.88 958
11438.89 1006
11439.90 1036
11440.91 945
11441.92 839
11442.93 953
11443.94 985
11444.95 968
11445.96 924
11446.97 918
11447.98 928
11448.99 889
11450.00 902
11451.01 942
11452.03 935
11453.04 959
11454.05 912
11455.06 976
11456.07 969
11457.08 881
11458.09 912
11459.10 970
11460.11 937
11461.12 992
11462.14 991
11463.15 927
11464.16 919
11465.17 931
11466.18 910
11467.19 925
11468.20 987
11469.21 995
11470.23 980
11471.24 1013
11472.25 957
11473.26 946
11474.27 957
11475.28 986
11476.30 1039
11477.31 963
11478.32 958
11479.33 988
11480.34 1032
11481.36 1063
11482.37 979
11483.38 1039
11484.39 1009
11485.40 972
11486.42 940
11487.43 1050
11488.44 987
11489.45 1018
11490.47 959
11491.48 1045
11492.49 1026
11493.50 1032
11494.52 1076
11495.53 1080
11496.54 1016
11497.55 1055
11498.57 1031
11499.58 993
11500.59 981
11501.61 1087
11502.62 1009
11503.63 1065
11504.64 1109
11505.66 1034
11506.67 1011
11507.68 1010
11508.70 1017
11509.71 981
11510.72 971
11511.74 1030
11512.75 1097
11513.76 1063
11514.78 1079
11515.79 1015
11516.80 1010
11517.82 1088
11518.83 1067
11519.84 1048
11520.86 1010
11521.87 1095
11522.89 1113
11523.90 1055
11524.91 1136
11525.93 1084
11526.94 1053
11527.96 1075
11528.97 1045
11529.98 1033
11531.00 1027
11532.01 1061
11533.03 1172
11534.04 1045
11535.06 976
11536.07 1049
11537.08 1100
11538.10 1135
11539.11 1171
11540.13 1090
11541.14 1065
11542.16 1062
11543.17 1079
11544.19 1105
11545.20 1146
11546.22 1175
11547.23 1162
11548.25 1123
11549.26 1070
11550.28 1147
11551.29 1103
11552.31 1143
11553.32 1237
11554.34 1162
11555.35 1216
11556.37 1268
11557.38 1183
11558.40 1157
11559.41 1216
11560.43 1194
11561.45 1156
11562.46 1179
11563.48 1181
11564.49 1124
11565.51 1134
11566.52 1127
11567.54 1215
11568.56 1249
11569.57 1268
11570.59 1267
11571.60 1224
11572.62 1272
11573.64 1248
11574.65 1274
11575.67 1268
11576.68 1359
11577.70 1255
11578.72 1268
11579.73 1268
11580.75 1301
11581.77 1277
11582.78 1344
11583.80 1372
11584.82 1396
11585.83 1330
11586.85 1332
11587.87 1355
11588.88 1357
11589.90 1351
11590.92 1346
11591.93 1385
11592.95 1453
11593.97 1412
11594.98 1480
11596.00 1522
11597.02 1578
11598.03 1503
11599.05 1572
11600.07 1584
11601.09 1529
11602.10 1524
11603.12 1518
11604.14 1631
11605.16 1602
11606.17 1686
11607.19 1769
11608.21 1717
11609.23 1766
11610.24 1859
11611.26 1866
11612.28 1915
11613.30 1961
11614.32 1959
11615.33 1942
11616.35 1773
11617.37 1741
11618.39 1772
11619.41 1794
11620.42 1773
11621.44 1833
11622.46 1788
11623.48 1777
11624.50 1846
11625.51 1893
11626.53 1903
11627.55 1882
11628.57 1860
11629.59 1916
11630.61 1970
11631.63 1859
11632.64 1966
11633.66 2027
11634.68 2082
11635.70 2227
11636.72 2391
11637.74 2517
11638.76 2685
11639.78 2797
11640.80 2996
11641.81 3078
11642.83 3009
11643.85 2862
11644.87 2636
11645.89 2522
11646.91 2452
11647.93 2278
11648.95 2064
11649.97 1994
11650.99 1943
11652.01 1929
11653.03 1837
11654.05 1767
11655.07 1783
11656.09 1758
11657.11 1815
11658.13 1845
11659.15 1750
11660.17 1649
11661.19 1712
11662.21 1680
11663.23 1589
11664.25 1507
11665.27 1484
11666.29 1500
11667.31 1463
11668.33 1437
11669.35 1520
11670.37 1531
11671.39 1590
11672.41 1543
11673.43 1511
11674.45 1467
11675.47 1410
11676.49 1450
11677.51 1415
11678.53 1420
11679.55 1420
11680.57 1355
11681.59 1385
11682.61 1430
11683.64 1426
11684.66 1407
11685.68 1342
11686.70 1384
11687.72 1380
11688.74 1353
11689.76 1398
11690.78 1395
11691.80 1381
11692.83 1339
11693.85 1320
11694.87 1322
11695.89 1406
11696.91 1379
11697.93 1309
11698.95 1256
11699.98 1383
11701.00 1365
11702.02 1371
11703.04 1315
11704.06 1297
11705.08 1284
11706.11 1313
11707.13 1376
11708.15 1375
11709.17 1320
11710.19 1310
11711.22 1337
11712.24 1333
11713.26 1351
11714.28 1321
11715.31 1443
11716.33 1499
11717.35 1410
11718.37 1400
11719.40 1439
11720.42 1435
11721.44 1374
11722.46 1385
11723.49 1364
11724.51 1444
11725.53 1403
11726.55 1473
11727.58 1417
11728.60 1385
11729.62 1368
11730.65 1395
11731.67 1404
11732.69 1412
11733.71 1410
11734.74 1389
11735.76 1358
11736.78 1366
11737.81 1390
11738.83 1363
11739.85 1371
11740.88 1318
11741.90 1295
11742.92 1337
11743.95 1363
11744.97 1306
11746.00 1305
11747.02 1347
11748.04 1387
11749.07 1284
11750.09 1287
11751.11 1344
11752.14 1301
11753.16 1320
11754.19 1323
11755.21 1258
11756.23 1273
11757.26 1252
11758.28 1302
11759.31 1345
11760.33 1252
11761.36 1254
11762.38 1274
11763.40 1264
11764.43 1239
11765.45 1259
11766.48 1158
11767.50 1219
11768.53 1236
11769.55 1189
11770.58 1243
11771.60 1172
11772.63 1213
11773.65 1220
11774.68 1158
11775.70 1100
11776.73 1181
11777.75 1191
11778.78 1144
11779.80 1168
11780.83 1175
11781.85 1095
11782.88 1213
11783.90 1193
11784.93 1196
11785.95 1165
11786.98 1154
11788.00 1186
11789.03 1133
11790.05 1165
11791.08 1186
11792.11 1175
11793.13 1089
11794.16 1087
11795.18 1196
11796.21 1174
11797.23 1084
11798.26 1104
11799.29 1155
11800.31 1101
11801.34 1128
11802.36 1089
11803.39 1110
11804.42 1073
11805.44 1096
11806.47 1133
11807.50 1154
11808.52 1151
11809.55 1130
11810.57 1130
11811.60 1102
11812.63 1106
11813.65 1077
11814.68 1132
11815.71 1086
11816.73 1062
11817.76 1043
11818.79 1030
11819.81 1036
11820.84 1041
11821.87 1045
11822.90 1082
11823.92 1140
11824.95 1082
11825.98 1077
11827.00 1100
11828.03 1052
11829.06 1082
11830.09 1108
11831.11 1070
11832.14 1043
11833.17 1123
11834.20 1142
11835.22 1014
11836.25 1028
11837.28 1060
11838.31 1098
11839.33 1021
11840.36 1044
11841.39 1072
11842.42 1002
11843.45 995
11844.47 1030
11845.50 1005
11846.53 1088
11847.56 1078
11848.59 1024
11849.61 1072
11850.64 957
11851.67 1030
11852.70 1034
11853.73 1024
11854.75 1063
11855.78 1082
11856.81 1043
11857.84 1038
11858.87 1068
11859.90 1019
11860.93 996
11861.95 970
11862.98 1056
11864.01 1106
11865.04 1059
11866.07 1012
11867.10 1075
11868.13 1075
11869.16 1080
11870.19 994
11871.21 998
11872.24 977
11873.27 1048
11874.30 1030
11875.33 1070
11876.36 1055
11877.39 1031
11878.42 1059
11879.45 1042
11880.48 1039
11881.51 1041
11882.54 1021
11883.57 1025
11884.60 1009
11885.63 1102
11886.66 1069
11887.69 1004
11888.72 1006
11889.75 1084
11890.78 1073
11891.81 1068
11892.84 1080
11893.87 1086
11894.90 1066
11895.93 1112
11896.96 1080
11897.99 1068
11899.02 1070
11900.05 1073
11901.08 1070
11902.11 1041
11903.14 1065
11904.17 1073
11905.20 1157
11906.23 1136
11907.26 1095
11908.29 1110
11909.32 1154
11910.35 1172
11911.38 1105
11912.42 1063
11913.45 1144
11914.48 1196
11915.51 1235
11916.54 1224
11917.57 1079
11918.60 1102
11919.63 1117
11920.66 1064
11921.70 1081
11922.73 1138
11923.76 1130
11924.79 1119
11925.82 1152
11926.85 1069
11927.88 1113
11928.92 1097
11929.95 1124
11930.98 1147
11932.01 1112
11933.04 1097
11934.07 1119
11935.11 1209
11936.14 1147
11937.17 1221
11938.20 1186
11939.23 1240
11940.27 1258
11941.30 1197
11942.33 1226
11943.36 1175
11944.40 1182
11945.43 1104
11946.46 1109
11947.49 1123
11948.53 1091
11949.56 1068
11950.59 1108
11951.62 1109
11952.66 1084
11953.69 1064
11954.72 1022
11955.75 1040
11956.79 1078
11957.82 1119
11958.85 1115
11959.88 1062
11960.92 1090
11961.95 1029
11962.98 1008
11964.02 1090
11965.05 1084
11966.08 1028
11967.12 1035
11968.15 1006
11969.18 1014
11970.22 1067
11971.25 1041
11972.28 1028
11973.32 994
11974.35 1003
11975.38 1049
11976.42 1007
11977.45 993
11978.49 955
11979.52 1032
11980.55 1018
11981.59 963
11982.62 933
11983.66 987
11984.69 947
11985.72 934
11986.76 946
11987.79 952
11988.83 1002
11989.86 960
11990.89 867
11991.93 956
11992.96 932
11994.00 994
11995.03 954
11996.07 959
11997.10 989
11998.14 954
11999.17 917
12000.20 962
12001.24 969
12002.27 1047
12003.31 983
12004.34 1034
12005.38 996
12006.41 921
12007.45 1013
12008.48 1043
12009.52 918
12010.55 962
12011.59 959
12012.62 973
12013.66 962
12014.70 959
12015.73 927
12016.77 943
12017.80 970
12018.84 1037
12019.87 1049
12020.91 1061
12021.94 1061
12022.98 977
12024.02 1001
12025.05 974
12026.09 991
12027.12 941
12028.16 953
12029.19 1010
12030.23 1039
12031.27 1024
12032.30 1031
12033.34 949
12034.37 1003
12035.41 950
12036.45 968
12037.48 1081
12038.52 1020
12039.56 991
12040.59 1005
12041.63 1026
12042.67 1016
12043.70 1024
12044.74 1015
12045.78 944
12046.81 942
12047.85 986
12048.89 976
12049.92 1009
12050.96 1046
12052.00 995
12053.03 1034
12054.07 914
12055.11 1036
12056.14 1023
12057.18 955
12058.22 961
12059.26 933
12060.29 962
12061.33 1007
12062.37 1001
12063.41 997
12064.44 994
12065.48 907
12066.52 967
12067.56 984
12068.59 920
12069.63 988
12070.67 966
12071.71 943
12072.74 926
12073.78 925
12074.82 909
12075.86 991
12076.90 925
12077.93 934
12078.97 918
12080.01 922
12081.05 944
12082.09 927
12083.13 953
12084.16 962
12085.20 930
12086.24 937
12087.28 921
12088.32 926
12089.36 943
12090.39 936
12091.43 972
12092.47 978
12093.51 927
12094.55 924
12095.59 930
12096.63 932
12097.67 881
12098.70 920
12099.74 927
12100.78 888
12101.82 923
12102.86 905
12103.90 869
12104.94 917
12105.98 910
12107.02 853
12108.06 895
12109.10 910
12110.14 894
12111.18 831
12112.22 929
12113.25 956
12114.29 916
12115.33 871
12116.37 904
12117.41 925
12118.45 917
12119.49 847
12120.53 844
12121.57 840
12122.61 879
12123.65 893
12124.69 913
12125.73 944
12126.77 897
12127.81 864
12128.85 842
12129.89 859
12130.93 941
12131.97 942
12133.02 900
12134.06 857
12135.10 882
12136.14 857
12137.18 853
12138.22 905
12139.26 948
12140.30 929
12141.34 930
12142.38 881
12143.42 883
12144.46 848
12145.50 886
12146.54 873
12147.59 852
12148.63 899
12149.67 801
12150.71 771
12151.75 842
12152.79 847
12153.83 894
12154.87 874
12155.92 839
12156.96 777
12158.00 838
12159.04 841
12160.08 794
12161.12 812
12162.17 827
12163.21 827
12164.25 860
12165.29 818
12166.33 776
12167.37 833
12168.42 798
12169.46 839
12170.50 851
12171.54 818
12172.58 893
12173.63 849
12174.67 809
12175.71 856
12176.75 844
12177.80 843
12178.84 858
12179.88 757
12180.92 816
12181.97 865
12183.01 840
12184.05 881
12185.09 896
12186.14 869
12187.18 769
12188.22 874
12189.26 889
12190.31 848
12191.35 863
12192.39 822
12193.44 798
12194.48 829
12195.52 815
12196.57 796
12197.61 752
12198.65 790
12199.70 774
12200.74 799
12201.78 793
12202.83 811
12203.87 780
12204.91 842
12205.96 826
12207.00 786
12208.04 782
12209.09 861
12210.13 835
12211.17 846
12212.22 824
12213.26 829
12214.31 816
12215.35 806
12216.39 780
12217.44 805
12218.48 782
12219.53 808
12220.57 851
12221.61 829
12222.66 822
12223.70 813
12224.75 763
12225.79 726
12226.84 826
12227.88 773
12228.93 852
12229.97 840
12231.01 825
12232.06 794
12233.10 814
12234.15 805
12235.19 828
12236.24 858
12237.28 798
12238.33 808
12239.37 807
12240.42 854
12241.46 867
12242.51 844
12243.55 805
12244.60 827
12245.64 828
12246.69 861
12247.74 825
12248.78 872
12249.83 825
12250.87 783
12251.92 850
12252.96 799
12254.01 830
12255.05 892
12256.10 946
12257.15 833
12258.19 768
12259.24 748
12260.28 773
12261.33 781
12262.37 758
12263.42 845
12264.47 805
12265.51 818
12266.56 784
12267.61 836
12268.65 808
12269.70 774
12270.74 779
12271.79 809
12272.84 760
12273.88 803
12274.93 793
12275.98 780
12277.02 801
12278.07 750
12279.12 769
12280.16 773
12281.21 733
12282.26 746
12283.30 728
12284.35 699
12285.40 730
12286.44 720
12287.49 767
12288.54 764
12289.59 714
12290.63 703
12291.68 730
12292.73 706
12293.77 736
12294.82 703
12295.87 736
12296.92 771
12297.96 767
12299.01 759
12300.06 754
12301.11 739
12302.15 762
12303.20 758
12304.25 729
12305.30 720
12306.35 734
12307.39 755
12308.44 695
12309.49 771
12310.54 802
12311.59 733
12312.63 823
12313.68 725
12314.73 785
12315.78 755
12316.83 737
12317.88 765
12318.92 798
12319.97 760
12321.02 682
12322.07 702
12323.12 711
12324.17 742
12325.21 750
12326.26 783
12327.31 739
12328.36 706
12329.41 798
12330.46 804
12331.51 756
12332.56 767
12333.61 801
12334.65 733
12335.70 702
12336.75 729
12337.80 754
12338.85 840
12339.90 779
12340.95 735
12342.00 739
12343.05 769
12344.10 761
12345.15 757
12346.20 740
12347.25 774
12348.30 766
12349.35 788
12350.40 768
12351.45 714
12352.50 736
12353.55 775
12354.60 753
12355.65 743
12356.70 705
12357.75 747
12358.80 777
12359.85 757
12360.90 730
12361.95 761
12363.00 789
12364.05 750
12365.10 776
12366.15 695
12367.20 758
12368.25 788
12369.30 743
12370.35 724
12371.40 740
12372.45 808
12373.50 753
12374.55 772
12375.60 807
12376.65 809
12377.70 786
12378.76 711
12379.81 740
12380.86 764
12381.91 835
12382.96 768
12384.01 742
12385.06 763
12386.11 764
12387.17 776
12388.22 806
12389.27 761
12390.32 728
12391.37 786
12392.42 795
12393.47 794
12394.53 759
12395.58 765
12396.63 777
12397.68 729
12398.73 750
12399.78 730
12400.84 767
12401.89 832
12402.94 796
12403.99 729
12405.04 770
12406.10 814
12407.15 841
12408.20 741
12409.25 738
12410.31 765
12411.36 776
12412.41 816
12413.46 784
12414.51 865
12415.57 874
12416.62 782
12417.67 747
12418.72 786
12419.78 796
12420.83 827
12421.88 836
12422.94 830
12423.99 807
12425.04 753
12426.09 804
12427.15 797
12428.20 760
12429.25 794
12430.31 800
12431.36 754
12432.41 745
12433.47 734
12434.52 774
12435.57 795
12436.63 745
12437.68 737
12438.73 821
12439.79 824
12440.84 874
12441.89 815
12442.95 752
12444.00 801
12445.06 775
12446.11 754
12447.16 751
12448.22 825
12449.27 766
12450.33 799
12451.38 821
12452.43 812
12453.49 768
12454.54 776
12455.60 768
12456.65 751
12457.70 811
12458.76 837
12459.81 804
12460.87 761
12461.92 768
12462.98 791
12464.03 830
12465.09 759
12466.14 776
12467.19 799
12468.25 827
12469.30 832
12470.36 810
12471.41 748
12472.47 790
12473.52 797
12474.58 750
12475.63 748
12476.69 806
12477.74 841
12478.80 875
12479.85 836
12480.91 813
12481.97 825
12483.02 879
12484.08 816
12485.13 804
12486.19 827
12487.24 901
12488.30 869
12489.35 845
12490.41 851
12491.47 877
12492.52 852
12493.58 850
12494.63 929
12495.69 958
12496.74 873
12497.80 890
12498.86 964
12499.91 1062
12500.97 1079
12502.03 1152
12503.08 1215
12504.14 1125
12505.19 1129
12506.25 1128
12507.31 1101
12508.36 1031
12509.42 1000
12510.48 1048
12511.53 977
12512.59 943
12513.65 886
12514.70 871
12515.76 850
12516.82 867
12517.87 900
12518.93 865
12519.99 887
12521.04 866
12522.10 912
12523.16 869
12524.22 860
12525.27 833
12526.33 859
12527.39 817
12528.44 857
12529.50 854
12530.56 822
12531.62 820
12532.67 819
12533.73 822
12534.79 804
12535.85 861
12536.90 888
12537.96 817
12539.02 829
12540.08 873
12541.14 814
12542.19 858
12543.25 878
12544.31 806
12545.37 796
12546.43 833
12547.48 825
12548.54 807
12549.60 876
12550.66 795
12551.72 781
12552.77 832
12553.83 844
12554.89 803
12555.95 854
12557.01 858
12558.07 824
12559.13 836
12560.18 913
12561.24 850
12562.30 852
12563.36 851
12564.42 824
12565.48 857
12566.54 862
12567.60 898
12568.65 956
12569.71 884
12570.77 915
12571.83 879
12572.89 847
12573.95 873
12575.01 859
12576.07 879
12577.13 954
12578.19 958
12579.25 979
12580.31 1047
12581.37 1100
12582.43 1055
12583.49 1063
12584.55 1037
12585.60 1081
12586.66 1043
12587.72 1070
12588.78 1046
12589.84 987
12590.90 1007
12591.96 1018
12593.02 953
12594.08 905
12595.14 901
12596.20 931
12597.26 904
12598.32 902
12599.39 910
12600.45 891
12601.51 880
12602.57 848
12603.63 888
12604.69 890
12605.75 847
12606.81 893
12607.87 814
12608.93 849
12609.99 868
12611.05 861
12612.11 813
12613.17 860
12614.23 850
12615.30 819
12616.36 865
12617.42 879
12618.48 850
12619.54 813
12620.60 800
12621.66 893
12622.72 841
12623.78 906
12624.85 912
12625.91 857
12626.97 916
12628.03 888
12629.09 880
12630.15 903
12631.22 872
12632.28 828
12633.34 792
12634.40 819
12635.46 792
12636.52 785
12637.59 788
12638.65 774
12639.71 738
12640.77 842
12641.83 840
12642.90 846
12643.96 790
12645.02 753
12646.08 836
12647.14 872
12648.21 859
12649.27 823
12650.33 837
12651.39 825
12652.46 773
12653.52 782
12654.58 788
12655.65 817
12656.71 820
12657.77 897
12658.83 871
12659.90 809
12660.96 823
12662.02 864
12663.09 858
12664.15 811
12665.21 890
12666.27 908
12667.34 854
12668.40 849
12669.46 892
12670.53 844
12671.59 901
12672.65 870
12673.72 793
12674.78 769
12675.84 810
12676.91 739
12677.97 745
12679.04 744
12680.10 769
12681.16 762
12682.23 773
12683.29 785
12684.35 753
12685.42 714
12686.48 749
12687.55 774
12688.61 787
12689.67 757
12690.74 734
12691.80 704
12692.87 777
12693.93 750
12695.00 749
12696.06 671
12697.12 761
12698.19 791
12699.25 755
12700.32 786
12701.38 764
12702.45 710
12703.51 707
12704.58 743
12705.64 720
12706.71 760
12707.77 699
12708.84 732
12709.90 736
12710.97 766
12712.03 756
12713.10 716
12714.16 728
12715.23 763
12716.29 716
12717.36 723
12718.42 721
12719.49 680
12720.55 729
12721.62 719
12722.68 693
12723.75 741
12724.81 690
12725.88 736
12726.95 727
12728.01 731
12729.08 682
12730.14 706
12731.21 662
12732.28 683
12733.34 701
12734.41 672
12735.47 661
12736.54 670
12737.61 711
12738.67 759
12739.74 723
12740.80 712
12741.87 737
12742.94 725
12744.00 743
12745.07 770
12746.14 740
12747.20 707
12748.27 693
12749.34 677
12750.40 702
12751.47 695
12752.54 688
12753.60 688
12754.67 689
12755.74 669
12756.80 682
12757.87 725
12758.94 675
12760.00 695
12761.07 708
12762.14 654
12763.21 627
12764.27 663
12765.34 719
12766.41 689
12767.47 680
12768.54 673
12769.61 698
12770.68 655
12771.74 704
12772.81 666
12773.88 658
12774.95 704
12776.02 690
12777.08 673
12778.15 680
12779.22 684
12780.29 646
12781.35 632
12782.42 648
12783.49 672
12784.56 632
12785.63 636
12786.70 661
12787.76 608
12788.83 620
12789.90 665
12790.97 648
12792.04 613
12793.11 656
12794.17 604
12795.24 638
12796.31 596
12797.38 650
12798.45 644
12799.52 625
12800.59 637
12801.65 683
12802.72 635
12803.79 620
12804.86 610
12805.93 635
12807.00 644
12808.07 614
12809.14 630
12810.21 655
12811.28 640
12812.34 651
12813.41 704
12814.48 665
12815.55 613
12816.62 600
12817.69 636
12818.76 674
12819.83 663
12820.90 629
12821.97 637
12823.04 647
12824.11 618
12825.18 602
12826.25 606
12827.32 722
12828.39 673
12829.46 666
12830.53 574
12831.60 651
12832.67 627
12833.74 625
12834.81 644
12835.88 650
12836.95 655
12838.02 615
12839.09 597
12840.16 626
12841.23 654
12842.30 611
12843.37 609
12844.44 643
12845.51 662
12846.58 583
12847.66 643
12848.73 609
12849.80 576
12850.87 632
12851.94 661
12853.01 611
12854.08 594
12855.15 684
12856.22 685
12857.29 530
12858.36 602
12859.44 576
12860.51 633
12861.58 627
12862.65 687
12863.72 687
12864.79 689
12865.86 685
12866.94 618
12868.01 595
12869.08 621
12870.15 602
12871.22 564
12872.29 597
12873.37 645
12874.44 667
12875.51 575
12876.58 576
12877.65 603
12878.73 609
12879.80 628
12880.87 622
12881.94 613
12883.01 642
12884.09 657
12885.16 626
12886.23 595
12887.30 637
12888.38 618
12889.45 664
12890.52 653
12891.59 621
12892.67 605
12893.74 569
12894.81 643
12895.88 596
12896.96 566
12898.03 581
12899.10 598
12900.18 670
12901.25 586
12902.32 630
12903.39 578
12904.47 591
12905.54 594
12906.61 635
12907.69 610
12908.76 604
12909.83 614
12910.91 561
12911.98 580
12913.05 601
12914.13 632
12915.20 561
12916.28 592
12917.35 595
12918.42 602
12919.50 607
12920.57 613
12921.64 616
12922.72 609
12923.79 618
12924.87 577
12925.94 574
12927.01 594
12928.09 649
12929.16 604
12930.24 546
12931.31 575
12932.38 617
12933.46 629
12934.53 574
12935.61 543
12936.68 591
12937.76 612
12938.83 575
12939.91 567
12940.98 602
12942.05 596
12943.13 567
12944.20 577
12945.28 523
12946.35 544
12947.43 605
12948.50 603
12949.58 545
12950.65 614
12951.73 627
12952.80 589
12953.88 653
12954.95 618
12956.03 561
12957.10 625
12958.18 635
12959.26 617
12960.33 535
12961.41 592
12962.48 629
12963.56 636
12964.63 628
12965.71 570
12966.78 665
12967.86 686
12968.94 667
12970.01 620
12971.09 666
12972.16 629
12973.24 561
12974.32 608
12975.39 573
12976.47 619
12977.54 616
12978.62 615
12979.70 578
12980.77 582
12981.85 594
12982.93 614
12984.00 661
12985.08 601
12986.15 618
12987.23 629
12988.31 598
12989.38 592
12990.46 607
12991.54 589
12992.61 592
12993.69 651
12994.77 655
12995.85 653
12996.92 641
12998.00 609
12999.08 592
13000.15 642
13001.23 612
13002.31 610
13003.38 634
13004.46 652
13005.54 632
13006.62 618
13007.69 643
13008.77 669
13009.85 632
13010.93 625
13012.00 596
13013.08 587
13014.16 667
13015.24 595
13016.32 631
13017.39 656
13018.47 694
13019.55 610
13020.63 618
13021.70 649
13022.78 634
13023.86 620
13024.94 674
13026.02 694
13027.10 693
13028.17 679
13029.25 639
13030.33 666
13031.41 684
13032.49 643
13033.57 597
13034.64 660
13035.72 697
13036.80 677
13037.88 627
13038.96 672
13040.04 706
13041.12 625
13042.19 685
13043.27 693
13044.35 710
13045.43 678
13046.51 700
13047.59 720
13048.67 625
13049.75 692
13050.83 732
13051.91 712
13052.99 611
13054.06 683
13055.14 692
13056.22 695
13057.30 668
13058.38 666
13059.46 683
13060.54 715
13061.62 714
13062.70 650
13063.78 597
13064.86 636
13065.94 641
13067.02 670
13068.10 615
13069.18 624
13070.26 673
13071.34 684
13072.42 648
13073.50 684
13074.58 653
13075.66 702
13076.74 644
13077.82 644
13078.90 608
13079.98 622
13081.06 641
13082.14 672
13083.22 707
13084.30 663
13085.38 641
13086.47 638
13087.55 613
13088.63 592
13089.71 642
13090.79 602
13091.87 660
13092.95 626
13094.03 658
13095.11 670
13096.19 631
13097.27 621
13098.36 579
13099.44 687
13100.52 626
13101.60 566
13102.68 563
13103.76 541
13104.84 612
13105.93 641
13107.01 638
13108.09 608
13109.17 612
13110.25 607
13111.33 640
13112.42 581
13113.50 632
13114.58 656
13115.66 639
13116.74 625
13117.82 639
13118.91 626
13119.99 649
13121.07 618
13122.15 642
13123.23 654
13124.32 631
13125.40 639
13126.48 644
13127.56 644
13128.65 639
13129.73 649
13130.81 583
13131.89 594
13132.98 607
13134.06 617
13135.14 592
13136.22 650
13137.31 602
13138.39 634
13139.47 638
13140.56 630
13141.64 606
13142.72 620
13143.81 630
13144.89 667
13145.97 646
13147.05 691
13148.14 633
13149.22 627
13150.30 668
13151.39 637
13152.47 618
13153.55 640
13154.64 643
13155.72 654
13156.81 691
13157.89 636
13158.97 699
13160.06 658
13161.14 615
13162.22 600
13163.31 619
13164.39 619
13165.48 571
13166.56 565
13167.64 639
13168.73 620
13169.81 628
13170.90 711
13171.98 658
13173.06 657
13174.15 629
13175.23 632
13176.32 621
13177.40 558
13178.49 585
13179.57 593
13180.66 633
13181.74 601
13182.82 638
13183.91 600
13184.99 571
13186.08 599
13187.16 582
13188.25 615
13189.33 637
13190.42 639
13191.50 581
13192.59 602
13193.67 615
13194.76 601
13195.84 630
13196.93 654
13198.01 582
13199.10 579
13200.19 653
13201.27 666
13202.36 600
13203.44 619
13204.53 608
13205.61 675
13206.70 593
13207.78 589
13208.87 592
13209.96 602
13211.04 626
13212.13 602
13213.21 575
13214.30 614
13215.38 605
13216.47 554
13217.56 553
13218.64 592
13219.73 607
13220.82 539
13221.90 577
13222.99 591
13224.07 604
13225.16 563
13226.25 630
13227.33 585
13228.42 560
13229.51 572
13230.59 600
13231.68 612
13232.77 613
13233.85 658
13234.94 618
13236.03 598
13237.11 531
13238.20 572
13239.29 603
13240.38 623
13241.46 593
13242.55 592
13243.64 599
13244.72 611
13245.81 567
13246.90 581
13247.99 572
13249.07 540
13250.16 572
13251.25 558
13252.34 587
13253.42 569
13254.51 588
13255.60 611
13256.69 631
13257.77 618
13258.86 644
13259.95 591
13261.04 630
13262.13 630
13263.21 614
13264.30 598
13265.39 599
13266.48 577
13267.57 609
13268.65 568
13269.74 564
13270.83 600
13271.92 632
13273.01 560
13274.10 546
13275.18 643
13276.27 608
13277.36 577
13278.45 572
13279.54 595
13280.63 624
13281.72 585
13282.80 627
13283.89 610
13284.98 602
13286.07 584
13287.16 591
13288.25 538
13289.34 617
13290.43 624
13291.52 624
13292.61 632
13293.69 608
13294.78 602
13295.87 635
13296.96 622
13298.05 593
13299.14 597
13300.23 589
13301.32 606
13302.41 615
13303.50 595
13304.59 598
13305.68 579
13306.77 569
13307.86 604
13308.95 552
13310.04 612
13311.13 614
13312.22 638
13313.31 573
13314.40 563
13315.49 546
13316.58 621
13317.67 632
13318.76 629
13319.85 586
13320.94 611
13322.03 614
13323.12 555
13324.21 624
13325.30 677
13326.39 571
13327.48 578
13328.57 598
13329.66 561
13330.75 566
13331.85 595
13332.94 578
13334.03 616
13335.12 619
13336.21 656
13337.30 651
13338.39 667
13339.48 639
13340.57 600
13341.66 600
13342.76 618
13343.85 595
13344.94 587
13346.03 597
13347.12 631
13348.21 638
13349.30 598
13350.40 597
13351.49 650
13352.58 645
13353.67 649
13354.76 656
13355.85 566
13356.95 657
13358.04 648
13359.13 577
13360.22 632
13361.31 601
13362.41 633
13363.50 636
13364.59 640
13365.68 632
13366.77 667
13367.87 628
13368.96 665
13370.05 671
13371.14 620
13372.24 604
13373.33 666
13374.42 651
13375.51 620
13376.61 579
13377.70 596
13378.79 668
13379.88 654
13380.98 625
13382.07 564
13383.16 617
13384.26 602
13385.35 605
13386.44 575
13387.54 578
13388.63 560
13389.72 587
13390.81 515
13391.91 570
13393.00 607
13394.09 650
13395.19 537
13396.28 594
13397.37 568
13398.47 556
13399.56 599
13400.66 579
13401.75 573
13402.84 594
13403.94 606
13405.03 601
13406.12 594
13407.22 519
13408.31 584
13409.41 633
13410.50 608
13411.59 583
13412.69 576
13413.78 565
13414.88 581
13415.97 610
13417.07 593
13418.16 597
13419.25 614
13420.35 630
13421.44 546
13422.54 617
13423.63 597
13424.73 591
13425.82 564
13426.92 601
13428.01 582
13429.11 600
13430.20 624
13431.29 628
13432.39 585
13433.48 550
13434.58 601
13435.67 643
13436.77 622
13437.86 564
13438.96 614
13440.06 560
13441.15 595
13442.25 591
13443.34 617
13444.44 574
13445.53 562
13446.63 565
13447.72 570
13448.82 579
13449.91 533
13451.01 578
13452.11 623
13453.20 581
13454.30 597
13455.39 619
13456.49 596
13457.59 596
13458.68 593
13459.78 575
13460.87 587
13461.97 579
13463.07 601
13464.16 626
13465.26 632
13466.35 561
13467.45 606
13468.55 642
13469.64 636
13470.74 634
13471.84 580
13472.93 550
13474.03 556
13475.13 590
13476.22 594
13477.32 596
13478.42 525
13479.51 577
13480.61 596
13481.71 567
13482.80 618
13483.90 592
13485.00 586
13486.10 579
13487.19 593
13488.29 634
13489.39 616
13490.48 612
13491.58 631
13492.68 627
13493.78 632
13494.87 584
13495.97 644
13497.07 613
13498.17 622
13499.26 615
13500.36 634
13501.46 642
13502.56 589
13503.65 621
13504.75 618
13505.85 652
13506.95 695
13508.05 672
13509.14 664
13510.24 634
13511.34 624
13512.44 579
13513.54 639
13514.64 601
13515.73 650
13516.83 610
13517.93 653
13519.03 672
13520.13 650
13521.23 623
13522.32 641
13523.42 616
13524.52 581
13525.62 591
13526.72 603
13527.82 585
13528.92 558
13530.02 597
13531.12 583
13532.21 674
13533.31 625
13534.41 626
13535.51 629
13536.61 577
13537.71 618
13538.81 619
13539.91 576
13541.01 560
13542.11 563
13543.21 537
13544.31 585
13545.41 595
13546.50 565
13547.60 516
13548.70 558
13549.80 638
13550.90 548
13552.00 603
13553.10 526
13554.20 567
13555.30 558
13556.40 592
13557.50 621
13558.60 589
13559.70 536
13560.80 551
13561.90 555
13563.00 608
13564.10 538
13565.20 580
13566.30 595
13567.41 556
13568.51 588
13569.61 565
13570.71 589
13571.81 581
13572.91 581
13574.01 572
13575.11 600
13576.21 561
13577.31 619
13578.41 601
13579.51 591
13580.61 564
13581.71 614
13582.82 591
13583.92 592
13585.02 594
13586.12 582
13587.22 573
13588.32 605
13589.42 612
13590.52 608
13591.63 586
13592.73 539
13593.83 536
13594.93 564
13596.03 570
13597.13 569
13598.24 571
13599.34 597
13600.44 581
13601.54 599
13602.64 577
13603.74 616
13604.85 531
13605.95 558
13607.05 615
13608.15 564
13609.25 556
13610.36 621
13611.46 641
13612.56 565
13613.66 595
13614.77 552
13615.87 580
13616.97 568
13618.07 588
13619.18 624
13620.28 588
13621.38 576
13622.48 583
13623.59 575
13624.69 572
13625.79 583
13626.89 564
13628.00 599
13629.10 615
13630.20 581
13631.31 531
13632.41 612
13633.51 604
13634.62 537
13635.72 559
13636.82 563
13637.93 565
13639.03 613
13640.13 615
13641.24 592
13642.34 578
13643.44 612
13644.55 571
13645.65 533
13646.75 568
13647.86 534
13648.96 543
13650.06 584
13651.17 606
13652.27 587
13653.38 597
13654.48 583
13655.58 610
13656.69 617
13657.79 597
13658.90 564
13660.00 590
13661.10 609
13662.21 571
13663.31 584
13664.42 598
13665.52 551
13666.63 524
13667.73 558
13668.84 587
13669.94 619
13671.04 594
13672.15 573
13673.25 593
13674.36 578
13675.46 563
13676.57 567
13677.67 540
13678.78 569
13679.88 620
13680.99 579
13682.09 542
13683.20 609
13684.30 607
13685.41 599
13686.51 603
13687.62 658
13688.72 627
13689.83 619
13690.94 613
13692.04 569
13693.15 577
13694.25 572
13695.36 595
13696.46 644
13697.57 634
13698.67 610
13699.78 615
13700.89 667
13701.99 602
13703.10 610
13704.20 635
13705.31 599
13706.42 604
13707.52 581
13708.63 578
13709.73 558
13710.84 597
13711.95 576
13713.05 608
13714.16 589
13715.27 578
13716.37 582
13717.48 567
13718.59 596
13719.69 621
13720.80 583
13721.91 617
13723.01 653
13724.12 617
13725.23 583
13726.33 703
13727.44 670
13728.55 624
13729.65 680
13730.76 649
13731.87 673
13732.98 646
13734.08 634
13735.19 658
13736.30 676
13737.40 687
13738.51 683
13739.62 663
13740.73 671
13741.83 649
13742.94 712
13744.05 672
13745.16 670
13746.26 680
13747.37 760
13748.48 690
13749.59 691
13750.70 657
13751.80 694
13752.91 762
13754.02 702
13755.13 701
13756.24 689
13757.34 693
13758.45 743
13759.56 694
13760.67 728
13761.78 716
13762.88 715
13763.99 688
13765.10 719
13766.21 753
13767.32 724
13768.43 792
13769.54 769
13770.64 789
13771.75 795
13772.86 728
13773.97 722
13775.08 817
13776.19 812
13777.30 822
13778.41 873
13779.52 800
13780.62 797
13781.73 823
13782.84 863
13783.95 842
13785.06 831
13786.17 787
13787.28 841
13788.39 825
13789.50 795
13790.61 828
13791.72 763
13792.83 793
13793.94 727
13795.05 720
13796.16 738
13797.27 736
13798.38 703
13799.49 691
13800.60 662
13801.71 750
13802.82 645
13803.93 658
13805.04 677
13806.15 630
13807.26 686
13808.37 662
13809.48 684
13810.59 700
13811.70 656
13812.81 686
13813.92 682
13815.03 657
13816.14 729
13817.25 668
13818.36 657
13819.47 652
13820.58 615
13821.69 642
13822.80 664
13823.91 633
13825.02 641
13826.13 680
13827.25 646
13828.36 682
13829.47 666
13830.58 676
13831.69 714
13832.80 632
13833.91 619
13835.02 665
13836.13 635
13837.25 617
13838.36 660
13839.47 655
13840.58 643
13841.69 687
13842.80 699
13843.91 625
13845.03 648
13846.14 681
13847.25 639
13848.36 632
13849.47 617
13850.59 599
13851.70 606
13852.81 659
13853.92 685
13855.03 645
13856.15 675
13857.26 647
13858.37 650
13859.48 649
13860.59 698
13861.71 657
13862.82 603
13863.93 627
13865.04 654
13866.16 652
13867.27 640
13868.38 702
13869.49 695
13870.61 651
13871.72 596
13872.83 655
13873.95 725
13875.06 705
13876.17 648
13877.28 681
13878.40 698
13879.51 732
13880.62 768
13881.74 715
13882.85 683
13883.96 669
13885.08 662
13886.19 670
13887.30 655
13888.42 643
13889.53 665
13890.64 653
13891.76 677
13892.87 674
13893.98 687
13895.10 622
13896.21 645
13897.33 651
13898.44 623
13899.55 684
13900.67 702
13901.78 687
13902.89 692
13904.01 708
13905.12 688
13906.24 710
13907.35 622
13908.47 688
13909.58 661
13910.69 686
13911.81 687
13912.92 677
13914.04 703
13915.15 695
13916.27 721
13917.38 722
13918.50 688
13919.61 636
13920.72 662
13921.84 678
13922.95 665
13924.07 649
13925.18 704
13926.30 610
13927.41 632
13928.53 641
13929.64 658
13930.76 638
13931.87 604
13932.99 638
13934.10 682
13935.22 644
13936.34 631
13937.45 643
13938.57 671
13939.68 680
13940.80 606
13941.91 630
13943.03 665
13944.14 648
13945.26 636
13946.38 662
13947.49 628
13948.61 657
13949.72 623
13950.84 614
13951.95 581
13953.07 636
13954.19 626
13955.30 620
13956.42 596
13957.53 609
13958.65 607
13959.77 579
13960.88 610
13962.00 643
13963.12 600
13964.23 618
13965.35 637
13966.47 649
13967.58 710
13968.70 557
13969.82 565
13970.93 642
13972.05 666
13973.17 658
13974.28 589
13975.40 624
13976.52 634
13977.63 656
13978.75 669
13979.87 618
13980.99 609
13982.10 621
13983.22 606
13984.34 624
13985.45 616
13986.57 610
13987.69 595
13988.81 652
13989.92 625
13991.04 590
13992.16 602
13993.28 594
13994.39 640
13995.51 606
13996.63 602
13997.75 606
13998.87 640
13999.98 599
14001.10 629
14002.22 570
14003.34 625
14004.46 621
14005.57 595
14006.69 610
14007.81 600
14008.93 647
14010.05 639
14011.16 599
14012.28 613
14013.40 632
14014.52 659
14015.64 613
14016.76 668
14017.88 602
14018.99 621
14020.11 601
14021.23 607
14022.35 621
14023.47 611
14024.59 646
14025.71 613
14026.83 655
14027.94 640
14029.06 612
14030.18 573
14031.30 554
14032.42 593
14033.54 618
14034.66 613
14035.78 606
14036.90 640
14038.02 638
14039.14 574
14040.26 690
14041.38 613
14042.50 610
14043.62 644
14044.74 668
14045.86 626
14046.97 635
14048.09 642
14049.21 665
14050.33 671
14051.45 643
14052.57 689
14053.69 665
14054.81 640
14055.93 648
14057.05 658
14058.17 659
14059.30 626
14060.42 631
14061.54 637
14062.66 680
14063.78 688
14064.90 680
14066.02 734
14067.14 706
14068.26 676
14069.38 747
14070.50 700
14071.62 702
14072.74 704
14073.86 657
14074.98 741
14076.10 680
14077.23 744
14078.35 739
14079.47 707
14080.59 745
14081.71 734
14082.83 758
14083.95 743
14085.07 691
14086.19 703
14087.32 747
14088.44 802
14089.56 787
14090.68 762
14091.80 757
14092.92 778
14094.05 772
14095.17 757
14096.29 786
14097.41 779
14098.53 784
14099.65 748
14100.78 756
14101.90 780
14103.02 795
14104.14 826
14105.26 756
14106.39 834
14107.51 785
14108.63 836
14109.75 757
14110.88 816
14112.00 826
14113.12 827
14114.24 813
14115.37 780
14116.49 767
14117.61 703
14118.73 750
14119.86 676
14120.98 650
14122.10 651
14123.22 683
14124.35 701
14125.47 712
14126.59 639
14127.72 642
14128.84 643
14129.96 661
14131.09 737
14132.21 774
14133.33 714
14134.45 687
14135.58 632
14136.70 653
14137.82 655
14138.95 663
14140.07 639
14141.20 674
14142.32 668
14143.44 651
14144.57 640
14145.69 657
14146.81 637
14147.94 655
14149.06 649
14150.19 641
14151.31 646
14152.43 660
14153.56 694
14154.68 656
14155.81 649
14156.93 626
14158.05 621
14159.18 603
14160.30 655
14161.43 627
14162.55 682
14163.68 667
14164.80 651
14165.92 603
14167.05 613
14168.17 637
14169.30 601
14170.42 620
14171.55 663
14172.67 615
14173.80 595
14174.92 637
14176.05 633
14177.17 615
14178.30 680
14179.42 654
14180.55 644
14181.67 654
14182.80 639
14183.92 579
14185.05 595
14186.17 686
14187.30 640
14188.42 605
14189.55 685
14190.67 667
14191.80 635
14192.93 630
14194.05 597
14195.18 619
14196.30 638
14197.43 626
14198.55 626
14199.68 631
14200.81 615
14201.93 638
14203.06 683
14204.18 586
14205.31 598
14206.44 600
14207.56 625
14208.69 645
14209.82 632
14210.94 620
14212.07 615
14213.19 631
14214.32 621
14215.45 626
14216.57 616
14217.70 608
14218.83 566
14219.95 586
14221.08 603
14222.21 662
14223.33 597
14224.46 530
14225.59 532
14226.71 564
14227.84 612
14228.97 623
14230.10 614
14231.22 545
14232.35 549
14233.48 578
14234.60 594
14235.73 593
14236.86 608
14237.99 591
14239.11 616
14240.24 606
14241.37 594
14242.50 565
14243.62 589
14244.75 573
14245.88 626
14247.01 586
14248.13 580
14249.26 557
14250.39 581
14251.52 609
14252.65 641
14253.77 632
14254.90 567
14256.03 569
14257.16 557
14258.29 563
14259.42 567
14260.54 611
14261.67 613
14262.80 597
14263.93 581
14265.06 551
14266.19 547
14267.31 559
14268.44 590
14269.57 576
14270.70 621
14271.83 521
14272.96 560
14274.09 541
14275.22 554
14276.34 551
14277.47 570
14278.60 625
14279.73 524
14280.86 582
14281.99 529
14283.12 553
14284.25 520
14285.38 542
14286.51 545
14287.64 574
14288.76 524
14289.89 523
14291.02 535
14292.15 502
14293.28 535
14294.41 553
14295.54 558
14296.67 555
14297.80 447
14298.93 493
14300.06 547
14301.19 571
14302.32 567
14303.45 536
14304.58 553
14305.71 521
14306.84 521
14307.97 533
14309.10 561
14310.23 565
14311.36 556
14312.49 526
14313.62 527
14314.75 527
14315.88 529
14317.01 523
14318.15 558
14319.28 563
14320.41 568
14321.54 518
14322.67 490
14323.80 544
14324.93 545
14326.06 556
14327.19 544
14328.32 537
14329.45 576
14330.58 555
14331.72 505
14332.85 528
14333.98 524
14335.11 470
14336.24 498
14337.37 486
14338.50 526
14339.63 508
14340.77 531
14341.90 556
14343.03 555
14344.16 492
14345.29 499
14346.42 531
14347.56 534
14348.69 527
14349.82 541
14350.95 581
14352.08 553
14353.21 501
14354.35 498
14355.48 544
14356.61 528
14357.74 548
14358.88 521
14360.01 511
14361.14 509
14362.27 519
14363.40 507
14364.54 512
14365.67 530
14366.80 553
14367.93 503
14369.07 531
14370.20 529
14371.33 547
14372.46 548
14373.60 511
14374.73 531
14375.86 513
14377.00 558
14378.13 533
14379.26 567
14380.39 530
14381.53 521
14382.66 515
14383.79 485
14384.93 522
14386.06 535
14387.19 537
14388.33 536
14389.46 532
14390.59 539
14391.73 497
14392.86 519
14393.99 573
14395.13 532
14396.26 517
14397.40 554
14398.53 520
14399.66 498
14400.80 557
14401.93 547
14403.06 553
14404.20 503
14405.33 474
14406.47 477
14407.60 548
14408.74 552
14409.87 515
14411.00 540
14412.14 557
14413.27 570
14414.41 505
14415.54 537
14416.68 548
14417.81 574
14418.94 574
14420.08 529
14421.21 495
14422.35 492
14423.48 554
14424.62 578
14425.75 529
14426.89 561
14428.02 558
14429.16 533
14430.29 518
14431.43 556
14432.56 547
14433.70 553
14434.83 556
14435.97 569
14437.10 617
14438.24 537
14439.37 558
14440.51 549
14441.64 576
14442.78 583
14443.92 559
14445.05 541
14446.19 560
14447.32 577
14448.46 599
14449.59 580
14450.73 552
14451.87 560
14453.00 582
14454.14 539
14455.27 521
14456.41 527
14457.55 569
14458.68 577
14459.82 617
14460.95 632
14462.09 625
14463.23 629
14464.36 626
14465.50 651
14466.64 664
14467.77 630
14468.91 664
14470.05 699
14471.18 661
14472.32 623
14473.46 649
14474.59 690
14475.73 661
14476.87 627
14478.00 674
14479.14 639
14480.28 659
14481.41 670
14482.55 632
14483.69 679
14484.83 653
14485.96 677
14487.10 686
14488.24 686
14489.37 674
14490.51 727
14491.65 677
14492.79 655
14493.92 711
14495.06 708
14496.20 647
14497.34 650
14498.47 680
14499.61 666
14500.75 601
14501.89 580
14503.03 596
14504.16 624
14505.30 619
14506.44 572
14507.58 598
14508.72 591
14509.85 591
14510.99 565
14512.13 560
14513.27 569
14514.41 582
14515.55 603
14516.68 600
14517.82 592
14518.96 566
14520.10 558
14521.24 534
14522.38 542
14523.51 541
14524.65 581
14525.79 586
14526.93 543
14528.07 549
14529.21 551
14530.35 543
14531.49 530
14532.63 531
14533.76 517
14534.90 520
14536.04 564
14537.18 514
14538.32 545
14539.46 560
14540.60 496
14541.74 520
14542.88 503
14544.02 534
14545.16 541
14546.30 527
14547.44 529
14548.58 525
14549.72 556
14550.86 544
14552.00 535
14553.14 533
14554.28 512
14555.42 516
14556.56 550
14557.70 507
14558.84 503
14559.98 509
14561.12 518
14562.26 536
14563.40 591
14564.54 556
14565.68 544
14566.82 540
14567.96 554
14569.10 495
14570.24 520
14571.38 513
14572.52 514
14573.66 534
14574.80 608
14575.94 526
14577.08 553
14578.22 536
14579.36 605
14580.51 601
14581.65 545
14582.79 524
14583.93 554
14585.07 552
14586.21 546
14587.35 559
14588.49 532
14589.63 609
14590.78 545
14591.92 569
14593.06 588
14594.20 516
14595.34 544
14596.48 565
14597.62 589
14598.77 561
14599.91 580
14601.05 573
14602.19 572
14603.33 552
14604.48 577
14605.62 537
14606.76 549
14607.90 547
14609.04 524
14610.19 513
14611.33 543
14612.47 573
14613.61 585
14614.75 573
14615.90 552
14617.04 530
14618.18 547
14619.32 577
14620.47 592
14621.61 542
14622.75 533
14623.89 533
14625.04 502
14626.18 543
14627.32 570
14628.46 535
14629.61 579
14630.75 594
14631.89 519
14633.04 534
14634.18 557
14635.32 527
14636.47 548
14637.61 552
14638.75 533
14639.89 541
14641.04 583
14642.18 579
14643.32 559
14644.47 551
14645.61 565
14646.76 544
14647.90 601
14649.04 591
14650.19 541
14651.33 536
14652.47 551
14653.62 562
14654.76 533
14655.90 536
14657.05 546
14658.19 572
14659.34 476
14660.48 516
14661.62 551
14662.77 546
14663.91 544
14665.06 560
14666.20 544
14667.35 494
14668.49 508
14669.63 499
14670.78 505
14671.92 527
14673.07 549
14674.21 548
14675.36 528
14676.50 467
14677.65 461
14678.79 498
14679.94 517
14681.08 500
14682.23 497
14683.37 501
14684.52 461
14685.66 491
14686.81 486
14687.95 533
14689.10 505
14690.24 470
14691.39 490
14692.53 511
14693.68 521
14694.82 445
14695.97 479
14697.11 480
14698.26 497
14699.41 509
14700.55 485
14701.70 506
14702.84 483
14703.99 500
14705.13 528
14706.28 484
14707.43 496
14708.57 487
14709.72 503
14710.86 476
14712.01 468
14713.16 468
14714.30 434
14715.45 468
14716.59 452
14717.74 481
14718.89 479
14720.03 449
14721.18 445
14722.33 445
14723.47 493
14724.62 477
14725.77 488
14726.91 474
14728.06 491
14729.21 501
14730.35 467
14731.50 491
14732.65 485
14733.79 491
14734.94 454
14736.09 476
14737.23 522
14738.38 491
14739.53 514
14740.68 520
14741.82 474
14742.97 495
14744.12 471
14745.26 512
14746.41 523
14747.56 532
14748.71 481
14749.85 475
14751.00 496
14752.15 469
14753.30 505
14754.45 522
14755.59 465
14756.74 448
14757.89 466
14759.04 496
14760.18 535
14761.33 492
14762.48 481
14763.63 495
14764.78 546
14765.92 506
14767.07 488
14768.22 493
14769.37 444
14770.52 462
14771.67 446
14772.81 460
14773.96 469
14775.11 479
14776.26 504
14777.41 496
14778.56 486
14779.71 477
14780.86 472
14782.00 506
14783.15 510
14784.30 477
14785.45 506
14786.60 529
14787.75 496
14788.90 532
14790.05 509
14791.20 514
14792.35 495
14793.49 482
14794.64 554
14795.79 501
14796.94 486
14798.09 462
14799.24 470
14800.39 470
14801.54 521
14802.69 522
14803.84 494
14804.99 495
14806.14 536
14807.29 527
14808.44 524
14809.59 521
14810.74 506
14811.89 464
14813.04 476
14814.19 504
14815.34 533
14816.49 517
14817.64 473
14818.79 475
14819.94 477
14821.09 509
14822.24 494
14823.39 510
14824.54 478
14825.69 483
14826.84 443
14827.99 496
14829.14 499
14830.29 458
14831.44 469
14832.60 483
14833.75 450
14834.90 478
14836.05 482
14837.20 486
14838.35 446
14839.50 465
14840.65 408
14841.80 467
14842.95 468
14844.11 430
14845.26 412
14846.41 425
14847.56 402
14848.71 415
14849.86 411
14851.01 423
14852.17 431
14853.32 421
14854.47 428
14855.62 417
14856.77 466
14857.92 429
14859.08 361
14860.23 382
14861.38 424
14862.53 443
14863.68 446
14864.84 441
14865.99 445
14867.14 462
14868.29 429
14869.44 442
14870.60 400
14871.75 394
14872.90 401
14874.05 437
14875.21 439
14876.36 413
14877.51 394
14878.66 422
14879.82 415
14880.97 392
14882.12 433
14883.27 477
14884.43 422
14885.58 395
14886.73 441
14887.89 371
14889.04 413
14890.19 382
14891.34 414
14892.50 369
14893.65 428
14894.80 436
14895.96 444
14897.11 410
14898.26 444
14899.42 403
14900.57 402
14901.72 430
14902.88 419
14904.03 401
14905.18 439
14906.34 408
14907.49 403
14908.65 396
14909.80 355
14910.95 431
14912.11 399
14913.26 385
14914.41 410
14915.57 404
14916.72 412
14917.88 388
14919.03 441
14920.18 417
14921.34 414
14922.49 420
14923.65 418
14924.80 409
14925.96 409
14927.11 431
14928.27 398
14929.42 383
14930.57 412
14931.73 417
14932.88 366
14934.04 370
14935.19 389
14936.35 460
14937.50 423
14938.66 408
14939.81 412
14940.97 372
14942.12 399
14943.28 482
14944.43 460
14945.59 405
14946.74 407
14947.90 393
14949.05 395
14950.21 395
14951.36 407
14952.52 408
14953.68 421
14954.83 414
14955.99 409
14957.14 419
14958.30 428
14959.45 413
14960.61 410
14961.77 385
14962.92 394
14964.08 401
14965.23 414
14966.39 410
14967.54 457
14968.70 401
14969.86 387
14971.01 388
14972.17 393
14973.33 399
14974.48 371
14975.64 377
14976.79 394
14977.95 413
14979.11 405
14980.26 385
14981.42 402
14982.58 416
14983.73 395
14984.89 375
14986.05 403
14987.20 422
14988.36 392
14989.52 403
14990.67 417
14991.83 373
14992.99 383
14994.15 376
14995.30 408
14996.46 394
14997.62 400
14998.77 398
14999.93 365
15001.09 372
15002.25 396
15003.40 407
15004.56 375
15005.72 365
15006.88 361
15008.03 377
15009.19 373
15010.35 386
15011.51 361
15012.66 339
15013.82 383
15014.98 431
15016.14 374
15017.30 357
15018.45 348
15019.61 386
15020.77 400
15021.93 385
15023.09 365
15024.24 374
15025.40 372
15026.56 328
15027.72 386
15028.88 380
15030.04 365
15031.19 389
15032.35 404
15033.51 398
15034.67 365
15035.83 394
15036.99 370
15038.15 401
15039.30 363
15040.46 387
15041.62 398
15042.78 420
15043.94 384
15045.10 352
15046.26 379
15047.42 377
15048.58 355
15049.74 344
15050.90 327
15052.05 335
15053.21 353
15054.37 344
15055.53 371
15056.69 348
15057.85 352
15059.01 369
15060.17 389
15061.33 403
15062.49 358
15063.65 340
15064.81 369
15065.97 346
15067.13 377
15068.29 376
15069.45 395
15070.61 393
15071.77 344
15072.93 363
15074.09 330
15075.25 336
15076.41 341
15077.57 321
15078.73 351
15079.89 341
15081.05 368
15082.21 332
15083.37 332
15084.53 335
15085.69 344
15086.85 365
15088.01 327
15089.18 372
15090.34 403
15091.50 434
15092.66 405
15093.82 378
15094.98 370
15096.14 354
15097.30 410
15098.46 387
15099.62 362
15100.78 393
15101.95 412
15103.11 360
15104.27 374
15105.43 357
15106.59 320
15107.75 352
15108.91 353
15110.08 355
15111.24 386
15112.40 353
15113.56 368
15114.72 374
15115.88 346
15117.05 343
15118.21 376
15119.37 357
15120.53 354
15121.69 364
15122.86 338
15124.02 348
15125.18 337
15126.34 370
15127.50 338
15128.67 357
15129.83 341
15130.99 349
15132.15 355
15133.32 342
15134.48 354
15135.64 372
15136.80 371
15137.97 339
15139.13 329
15140.29 335
15141.45 350
15142.62 344
15143.78 349
15144.94 386
15146.11 354
15147.27 333
15148.43 350
15149.59 359
15150.76 375
15151.92 397
15153.08 395
15154.25 379
15155.41 338
15156.57 339
15157.74 332
15158.90 341
15160.06 324
15161.23 337
15162.39 386
15163.55 338
15164.72 350
15165.88 322
15167.05 354
15168.21 356
15169.37 355
15170.54 339
15171.70 376
15172.86 339
15174.03 322
15175.19 400
15176.36 342
15177.52 358
15178.69 306
15179.85 319
15181.01 369
15182.18 329
15183.34 329
15184.51 338
15185.67 389
15186.84 351
15188.00 346
15189.16 374
15190.33 353
15191.49 307
15192.66 319
15193.82 393
15194.99 355
15196.15 401
15197.32 418
15198.48 380
15199.65 347
15200.81 348
15201.98 368
15203.14 381
15204.31 381
15205.47 369
15206.64 335
15207.80 389
15208.97 357
15210.13 336
15211.30 328
15212.47 349
15213.63 352
15214.80 369
15215.96 362
15217.13 345
15218.29 353
15219.46 336
15220.62 336
15221.79 354
15222.96 399
15224.12 372
15225.29 352
15226.45 379
15227.62 381
15228.79 382
15229.95 425
15231.12 353
15232.29 372
15233.45 350
15234.62 356
15235.78 354
15236.95 363
15238.12 381
15239.28 369
15240.45 385
15241.62 323
15242.78 380
15243.95 427
15245.12 419
15246.28 365
15247.45 374
15248.62 384
15249.78 375
15250.95 373
15252.12 357
15253.28 394
15254.45 346
15255.62 356
15256.79 407
15257.95 423
15259.12 376
15260.29 364
15261.46 351
15262.62 416
15263.79 398
15264.96 365
15266.13 329
15267.29 400
15268.46 388
15269.63 357
15270.80 351
15271.96 381
15273.13 318
15274.30 324
15275.47 335
15276.64 328
15277.80 346
15278.97 352
15280.14 353
15281.31 397
15282.48 395
15283.64 366
15284.81 344
15285.98 329
15287.15 328
15288.32 323
15289.49 341
15290.65 366
15291.82 327
15292.99 342
15294.16 370
15295.33 351
15296.50 351
15297.67 347
15298.83 360
15300.00 358
15301.17 363
15302.34 338
15303.51 309
15304.68 300
15305.85 370
15307.02 426
15308.19 352
15309.36 352
15310.52 354
15311.69 330
15312.86 351
15314.03 347
15315.20 404
15316.37 326
15317.54 378
15318.71 373
15319.88 340
15321.05 294
15322.22 365
15323.39 425
15324.56 346
15325.73 328
15326.90 379
15328.07 354
15329.24 328
15330.41 353
15331.58 369
15332.75 363
15333.92 331
15335.09 333
15336.26 297
15337.43 332
15338.60 322
15339.77 345
15340.94 320
15342.11 345
15343.28 332
15344.45 385
15345.62 385
15346.79 361
15347.96 320
15349.13 332
15350.31 348
15351.48 350
15352.65 370
15353.82 356
15354.99 339
15356.16 336
15357.33 328
15358.50 379
15359.67 378
15360.84 355
15362.02 348
15363.19 341
15364.36 324
15365.53 386
15366.70 342
15367.87 383
15369.04 328
15370.21 363
15371.39 400
15372.56 412
15373.73 386
15374.90 344
15376.07 357
15377.24 366
15378.42 314
15379.59 315
15380.76 351
15381.93 325
15383.10 368
15384.28 397
15385.45 336
15386.62 351
15387.79 387
15388.97 375
15390.14 385
15391.31 393
15392.48 354
15393.65 370
15394.83 362
15396.00 342
15397.17 357
15398.34 387
15399.52 367
15400.69 367
15401.86 336
15403.04 381
15404.21 361
15405.38 332
15406.55 342
15407.73 345
15408.90 385
15410.07 370
15411.25 365
15412.42 373
15413.59 329
15414.77 357
15415.94 360
15417.11 312
15418.29 328
15419.46 366
15420.63 355
15421.81 359
15422.98 351
15424.15 341
15425.33 328
15426.50 346
15427.67 352
15428.85 354
15430.02 387
15431.20 342
15432.37 330
15433.54 305
15434.72 321
15435.89 320
15437.07 366
15438.24 345
15439.41 346
15440.59 371
15441.76 330
15442.94 384
15444.11 314
15445.29 331
15446.46 365
15447.63 343
15448.81 313
15449.98 330
15451.16 368
15452.33 363
15453.51 338
15454.68 320
15455.86 310
15457.03 345
15458.21 328
15459.38 310
15460.56 376
15461.73 377
15462.91 347
15464.08 338
15465.26 383
15466.43 366
15467.61 356
15468.78 354
15469.96 328
15471.13 351
15472.31 373
15473.48 372
15474.66 343
15475.83 344
15477.01 353
15478.19 387
15479.36 360
15480.54 329
15481.71 306
15482.89 392
15484.06 325
15485.24 337
15486.42 350
15487.59 334
15488.77 332
15489.94 322
15491.12 381
15492.30 344
15493.47 344
15494.65 327
15495.83 379
15497.00 363
15498.18 334
15499.36 340
15500.53 372
15501.71 320
15502.88 316
15504.06 354
15505.24 360
15506.41 375
15507.59 395
15508.77 401
15509.95 351
15511.12 352
15512.30 350
15513.48 312
15514.65 347
15515.83 330
15517.01 364
15518.18 379
15519.36 391
15520.54 384
15521.72 382
15522.89 417
15524.07 369
15525.25 349
15526.43 362
15527.60 344
15528.78 378
15529.96 379
15531.14 354
15532.31 315
15533.49 357
15534.67 360
15535.85 384
15537.03 372
15538.20 370
15539.38 345
15540.56 349
15541.74 352
15542.92 384
15544.09 360
15545.27 320
15546.45 344
15547.63 342
15548.81 345
15549.98 327
15551.16 353
15552.34 361
15553.52 358
15554.70 389
15555.88 398
15557.06 396
15558.23 400
15559.41 338
15560.59 341
15561.77 338
15562.95 320
15564.13 350
15565.31 375
15566.49 369
15567.67 350
15568.84 377
15570.02 345
15571.20 390
15572.38 382
15573.56 415
15574.74 337
15575.92 342
15577.10 367
15578.28 384
15579.46 381
15580.64 318
15581.82 344
15583.00 357
15584.18 362
15585.36 364
15586.54 377
15587.72 355
15588.90 372
15590.08 366
15591.26 384
15592.44 393
15593.62 395
15594.80 373
15595.98 405
15597.16 400
15598.34 385
15599.52 392
15600.70 414
15601.88 397
15603.06 394
15604.24 416
15605.42 380
15606.60 401
15607.78 372
15608.96 400
15610.14 384
15611.32 387
15612.50 360
15613.68 390
15614.86 405
15616.05 346
15617.23 350
15618.41 388
15619.59 384
15620.77 355
15621.95 399
15623.13 419
15624.31 387
15625.49 401
15626.68 406
15627.86 382
15629.04 394
15630.22 400
15631.40 413
15632.58 385
15633.76 383
15634.95 405
15636.13 424
15637.31 423
15638.49 417
15639.67 377
15640.85 407
15642.04 438
15643.22 442
15644.40 394
15645.58 436
15646.76 458
15647.95 420
15649.13 414
15650.31 402
15651.49 401
15652.67 431
15653.86 378
15655.04 435
15656.22 397
15657.40 417
15658.59 424
15659.77 392
15660.95 433
15662.13 412
15663.32 443
15664.50 412
15665.68 406
15666.87 461
15668.05 466
15669.23 449
15670.41 427
15671.60 416
15672.78 463
15673.96 456
15675.15 480
15676.33 471
15677.51 423
15678.70 432
15679.88 458
15681.06 452
15682.25 417
15683.43 442
15684.61 446
15685.80 435
15686.98 432
15688.16 491
15689.35 472
15690.53 481
15691.72 495
15692.90 466
15694.08 421
15695.27 451
15696.45 473
15697.63 460
15698.82 423
15700.00 398
15701.19 448
15702.37 505
15703.56 448
15704.74 428
15705.92 484
15707.11 476
15708.29 437
15709.48 450
15710.66 458
15711.85 490
15713.03 495
15714.21 486
15715.40 450
15716.58 482
15717.77 477
15718.95 522
15720.14 481
15721.32 501
15722.51 542
15723.69 441
15724.88 496
15726.06 509
15727.25 486
15728.43 506
15729.62 512
15730.80 510
15731.99 516
15733.17 475
15734.36 480
15735.55 482
15736.73 519
15737.92 441
15739.10 490
15740.29 521
15741.47 478
15742.66 472
15743.84 454
15745.03 464
15746.22 485
15747.40 491
15748.59 535
15749.77 509
15750.96 492
15752.15 466
15753.33 478
15754.52 515
15755.70 475
15756.89 477
15758.08 462
15759.26 481
15760.45 465
15761.64 395
15762.82 448
15764.01 478
15765.20 443
15766.38 460
15767.57 481
15768.76 467
15769.94 429
15771.13 552
15772.32 506
15773.50 479
15774.69 483
15775.88 504
15777.06 494
15778.25 488
15779.44 479
15780.62 495
15781.81 447
15783.00 510
15784.19 455
15785.37 516
15786.56 489
15787.75 487
15788.94 516
15790.12 490
15791.31 455
15792.50 442
15793.69 391
15794.87 421
15796.06 447
15797.25 462
15798.44 450
15799.62 404
15800.81 413
15802.00 440
15803.19 433
15804.38 443
15805.56 464
15806.75 431
15807.94 408
15809.13 402
15810.32 431
15811.50 438
15812.69 465
15813.88 475
15815.07 456
15816.26 415
15817.45 433
15818.64 435
15819.82 461
15821.01 412
15822.20 403
15823.39 409
15824.58 410
15825.77 427
15826.96 450
15828.15 423
15829.33 431
15830.52 422
15831.71 426
15832.90 393
15834.09 413
15835.28 383
15836.47 427
15837.66 423
15838.85 380
15840.04 370
15841.23 423
15842.42 425
15843.61 380
15844.79 456
15845.98 467
15847.17 425
15848.36 402
15849.55 381
15850.74 436
15851.93 356
15853.12 386
15854.31 408
15855.50 435
15856.69 422
15857.88 375
15859.07 397
15860.26 399
15861.45 402
15862.64 434
15863.83 418
15865.02 408
15866.21 392
15867.40 412
15868.60 399
15869.79 388
15870.98 364
15872.17 395
15873.36 377
15874.55 395
15875.74 371
15876.93 374
15878.12 379
15879.31 372
15880.50 371
15881.69 410
15882.88 425
15884.07 413
15885.27 394
15886.46 332
15887.65 321
15888.84 353
15890.03 400
15891.22 416
15892.41 352
15893.60 376
15894.80 368
15895.99 403
15897.18 372
15898.37 367
15899.56 357
15900.75 406
15901.95 408
15903.14 420
15904.33 389
15905.52 422
15906.71 361
15907.90 369
15909.10 353
15910.29 396
15911.48 363
15912.67 381
15913.86 403
15915.06 379
15916.25 390
15917.44 441
15918.63 385
15919.83 412
15921.02 427
15922.21 407
15923.40 374
15924.60 367
15925.79 402
15926.98 388
15928.17 376
15929.37 414
15930.56 404
15931.75 363
15932.94 359
15934.14 373
15935.33 405
15936.52 360
15937.72 404
15938.91 403
15940.10 387
15941.30 394
15942.49 385
15943.68 367
15944.88 352
15946.07 401
15947.26 416
15948.46 359
15949.65 419
15950.84 368
15952.04 375
15953.23 378
15954.42 351
15955.62 332
15956.81 366
15958.01 338
15959.20 358
15960.39 370
15961.59 378
15962.78 349
15963.97 375
15965.17 378
15966.36 357
15967.56 347
15968.75 340
15969.95 363
15971.14 358
15972.33 388
15973.53 374
15974.72 357
15975.92 342
15977.11 339
15978.31 413
15979.50 386
15980.70 378
15981.89 306
15983.09 352
15984.28 326
15985.47 325
15986.67 336
15987.86 322
15989.06 360
15990.25 363
15991.45 388
15992.64 361
15993.84 331
15995.03 306
15996.23 350
15997.43 338
15998.62 323
15999.82 352
16001.01 319
16002.21 355
16003.40 379
16004.60 336
16005.79 364
16006.99 348
16008.18 336
16009.38 307
16010.58 321
16011.77 357
16012.97 326
16014.16 335
16015.36 385
16016.56 345
16017.75 367
16018.95 334
16020.14 336
16021.34 342
16022.54 317
16023.73 364
16024.93 380
16026.13 357
16027.32 346
16028.52 340
16029.71 337
16030.91 339
16032.11 332
16033.30 338
16034.50 326
16035.70 356
16036.89 341
16038.09 307
16039.29 329
16040.49 349
16041.68 336
16042.88 338
16044.08 310
16045.27 327
16046.47 323
16047.67 332
16048.86 369
16050.06 318
16051.26 341
16052.46 306
16053.65 316
16054.85 310
16056.05 302
16057.25 331
16058.44 320
16059.64 335
16060.84 312
16062.04 363
16063.23 370
16064.43 324
16065.63 316
16066.83 330
16068.03 304
16069.22 278
16070.42 313
16071.62 309
16072.82 325
16074.02 300
16075.21 349
16076.41 343
16077.61 292
16078.81 321
16080.01 308
16081.21 286
16082.40 331
16083.60 293
16084.80 315
16086.00 300
16087.20 308
16088.40 267
16089.60 298
16090.79 352
16091.99 313
16093.19 261
16094.39 288
16095.59 313
16096.79 340
16097.99 388
16099.19 362
16100.39 366
16101.59 368
16102.78 331
16103.98 319
16105.18 331
16106.38 334
16107.58 297
16108.78 319
16109.98 316
16111.18 323
16112.38 328
16113.58 323
16114.78 327
16115.98 292
16117.18 307
16118.38 343
16119.58 321
16120.78 304
16121.98 299
16123.18 323
16124.38 298
16125.58 320
16126.78 322
16127.98 313
16129.18 299
16130.38 334
16131.58 308
16132.78 325
16133.98 310
16135.18 309
16136.38 315
16137.58 335
16138.78 326
16139.98 337
16141.18 359
16142.38 319
16143.58 305
16144.79 344
16145.99 312
16147.19 290
16148.39 306
16149.59 286
16150.79 286
16151.99 303
16153.19 351
16154.39 319
16155.59 299
16156.80 306
16158.00 352
16159.20 338
16160.40 310
16161.60 342
16162.80 326
16164.00 293
16165.21 329
16166.41 306
16167.61 325
16168.81 335
16170.01 329
16171.21 317
16172.42 307
16173.62 292
16174.82 282
16176.02 325
16177.22 329
16178.43 296
16179.63 325
16180.83 317
16182.03 300
16183.23 305
16184.44 334
16185.64 290
16186.84 274
16188.04 311
16189.25 317
16190.45 354
16191.65 324
16192.85 303
16194.06 328
16195.26 325
16196.46 305
16197.66 320
16198.87 283
16200.07 319
16201.27 339
16202.48 308
16203.68 280
16204.88 323
16206.09 321
16207.29 326
16208.49 297
16209.69 334
16210.90 292
16212.10 343
16213.30 367
16214.51 304
16215.71 318
16216.91 333
16218.12 306
16219.32 302
16220.53 305
16221.73 398
16222.93 324
16224.14 337
16225.34 314
16226.54 305
16227.75 318
16228.95 330
16230.16 345
16231.36 306
16232.56 335
16233.77 330
16234.97 359
16236.18 379
16237.38 311
16238.59 322
16239.79 344
16240.99 334
16242.20 345
16243.40 314
16244.61 334
16245.81 299
16247.02 326
16248.22 361
16249.43 339
16250.63 306
16251.84 345
16253.04 335
16254.24 339
16255.45 330
16256.65 351
16257.86 334
16259.06 372
16260.27 333
16261.48 321
16262.68 362
16263.89 338
16265.09 337
16266.30 343
16267.50 338
16268.71 307
16269.91 323
16271.12 339
16272.32 340
16273.53 355
16274.73 388
16275.94 374
16277.15 327
16278.35 328
16279.56 351
16280.76 374
16281.97 362
16283.18 360
16284.38 367
16285.59 395
16286.79 370
16288.00 360
16289.21 373
16290.41 378
16291.62 343
16292.82 373
16294.03 373
16295.24 368
16296.44 388
16297.65 339
16298.86 341
16300.06 318
16301.27 341
16302.48 403
16303.68 356
16304.89 341
16306.10 399
16307.30 388
16308.51 375
16309.72 362
16310.92 390
16312.13 366
16313.34 346
16314.55 408
16315.75 409
16316.96 408
16318.17 380
16319.37 394
16320.58 430
16321.79 376
16323.00 378
16324.20 374
16325.41 360
16326.62 371
16327.83 356
16329.03 396
16330.24 387
16331.45 339
16332.66 322
16333.87 408
16335.07 381
16336.28 353
16337.49 346
16338.70 313
16339.90 351
16341.11 345
16342.32 327
16343.53 343
16344.74 406
16345.95 338
16347.15 318
16348.36 353
16349.57 340
16350.78 329
16351.99 336
16353.20 328
16354.40 320
16355.61 324
16356.82 325
16358.03 311
16359.24 337
16360.45 340
16361.66 314
16362.87 386
16364.08 339
16365.28 328
16366.49 289
16367.70 291
16368.91 332
16370.12 314
16371.33 315
16372.54 336
16373.75 311
16374.96 284
16376.17 305
16377.38 314
16378.59 313
16379.80 345
16381.01 322
16382.21 310
16383.42 313
16384.63 312
16385.84 306
16387.05 315
16388.26 293
16389.47 309
16390.68 328
16391.89 316
16393.10 359
16394.31 296
16395.52 281
16396.73 335
16397.94 320
16399.15 324
16400.36 341
16401.57 351
16402.79 339
16404.00 317
16405.21 298
16406.42 323
16407.63 332
16408.84 304
16410.05 329
16411.26 286
16412.47 354
16413.68 303
16414.89 292
16416.10 301
16417.31 298
16418.52 305
16419.74 300
16420.95 322
16422.16 322
16423.37 340
16424.58 284
16425.79 262
16427.00 317
16428.21 301
16429.42 290
16430.64 252
16431.85 304
16433.06 310
16434.27 318
16435.48 292
16436.69 336
16437.91 313
16439.12 300
16440.33 325
16441.54 316
16442.75 276
16443.96 271
16445.18 326
16446.39 333
16447.60 315
16448.81 298
16450.02 271
16451.24 298
16452.45 297
16453.66 311
16454.87 310
16456.09 278
16457.30 331
16458.51 355
16459.72 306
16460.94 299
16462.15 286
16463.36 293
16464.57 316
16465.79 316
16467.00 277
16468.21 321
16469.43 339
16470.64 278
16471.85 269
16473.06 274
16474.28 261
16475.49 289
16476.70 259
16477.92 238
16479.13 274
16480.34 282
16481.56 292
16482.77 320
16483.98 298
16485.20 331
16486.41 312
16487.62 288
16488.84 275
16490.05 299
16491.26 283
16492.48 295
16493.69 306
16494.91 279
16496.12 283
16497.33 281
16498.55 307
16499.76 283
16500.97 266
16502.19 276
16503.40 313
16504.62 307
16505.83 282
16507.05 281
16508.26 297
16509.47 293
16510.69 280
16511.90 266
16513.12 262
16514.33 246
16515.55 254
16516.76 277
16517.98 269
16519.19 257
16520.41 268
16521.62 259
16522.83 310
16524.05 312
16525.26 284
16526.48 283
16527.69 273
16528.91 262
16530.12 280
16531.34 281
16532.55 302
16533.77 267
16534.99 287
16536.20 254
16537.42 269
16538.63 296
16539.85 297
16541.06 271
16542.28 295
16543.49 291
16544.71 266
16545.92 299
16547.14 293
16548.36 300
16549.57 257
16550.79 260
16552.00 257
16553.22 296
16554.44 276
16555.65 258
16556.87 293
16558.08 294
16559.30 275
16560.52 274
16561.73 284
16562.95 305
16564.17 284
16565.38 313
16566.60 324
16567.81 294
16569.03 288
16570.25 271
16571.46 281
16572.68 291
16573.90 292
16575.11 280
16576.33 256
16577.55 263
16578.76 267
16579.98 258
16581.20 267
16582.42 279
16583.63 270
16584.85 250
16586.07 281
16587.28 308
16588.50 253
16589.72 273
16590.94 286
16592.15 273
16593.37 295
16594.59 263
16595.81 273
16597.02 253
16598.24 255
16599.46 258
16600.68 274
16601.89 282
16603.11 275
16604.33 315
16605.55 309
16606.77 307
16607.98 277
16609.20 290
16610.42 248
16611.64 279
16612.86 294
16614.07 262
16615.29 244
16616.51 262
16617.73 272
16618.95 241
16620.17 260
16621.38 275
16622.60 285
16623.82 266
16625.04 274
16626.26 271
16627.48 252
16628.70 264
16629.91 287
16631.13 252
16632.35 262
16633.57 244
16634.79 291
16636.01 290
16637.23 282
16638.45 286
16639.67 298
16640.89 282
16642.10 281
16643.32 230
16644.54 234
16645.76 266
16646.98 287
16648.20 265
16649.42 263
16650.64 284
16651.86 299
16653.08 285
16654.30 252
16655.52 230
16656.74 254
16657.96 275
16659.18 300
16660.40 288
16661.62 259
16662.84 277
16664.06 302
16665.28 307
16666.50 264
16667.72 258
16668.94 263
16670.16 267
16671.38 279
16672.60 274
16673.82 280
16675.04 325
16676.26 295
16677.48 249
16678.70 242
16679.92 272
16681.14 285
16682.36 281
16683.58 288
16684.80 307
16686.03 306
16687.25 295
16688.47 262
16689.69 279
16690.91 281
16692.13 279
16693.35 261
16694.57 275
16695.79 282
16697.02 303
16698.24 277
16699.46 256
16700.68 299
16701.90 267
16703.12 269
16704.34 267
16705.57 245
16706.79 258
16708.01 278
16709.23 237
16710.45 269
16711.67 248
16712.90 259
16714.12 268
16715.34 287
16716.56 244
16717.78 269
16719.01 289
16720.23 304
16721.45 285
16722.67 282
16723.89 251
16725.12 267
16726.34 293
16727.56 237
16728.78 269
16730.01 288
16731.23 312
16732.45 278
16733.67 267
16734.90 264
16736.12 279
16737.34 287
16738.56 273
16739.79 253
16741.01 286
16742.23 286
16743.46 282
16744.68 250
16745.90 260
16747.12 237
16748.35 275
16749.57 255
16750.79 287
16752.02 281
16753.24 258
16754.46 267
16755.69 250
16756.91 238
16758.13 262
16759.36 284
16760.58 272
16761.80 266
16763.03 237
16764.25 249
16765.48 296
16766.70 278
16767.92 299
16769.15 303
16770.37 262
16771.60 261
16772.82 278
16774.04 295
16775.27 305
16776.49 321
16777.72 282
16778.94 229
16780.16 246
16781.39 262
16782.61 237
16783.84 223
16785.06 225
16786.29 233
16787.51 272
16788.74 259
16789.96 255
16791.18 222
16792.41 265
16793.63 279
16794.86 241
16796.08 249
16797.31 280
16798.53 296
16799.76 231
16800.98 246
16802.21 248
16803.43 236
16804.66 248
16805.88 258
16807.11 260
16808.33 253
16809.56 228
16810.79 283
16812.01 272
16813.24 255
16814.46 276
16815.69 265
16816.91 304
16818.14 290
16819.36 258
16820.59 275
16821.82 287
16823.04 268
16824.27 266
16825.49 281
16826.72 273
16827.95 278
16829.17 263
16830.40 270
16831.62 241
16832.85 252
16834.08 274
16835.30 276
16836.53 255
16837.76 256
16838.98 248
16840.21 255
16841.44 306
16842.66 283
16843.89 245
16845.11 225
16846.34 233
16847.57 289
16848.80 279
16850.02 251
16851.25 271
16852.48 310
16853.70 271
16854.93 237
16856.16 265
16857.38 289
16858.61 262
16859.84 253
16861.07 252
16862.29 248
16863.52 281
16864.75 267
16865.97 255
16867.20 274
16868.43 264
16869.66 253
16870.89 259
16872.11 261
16873.34 232
16874.57 257
16875.80 268
16877.02 255
16878.25 247
16879.48 255
16880.71 297
16881.94 263
16883.16 286
16884.39 269
16885.62 280
16886.85 256
16888.08 267
16889.30 261
16890.53 266
16891.76 277
16892.99 269
16894.22 261
16895.45 294
16896.67 309
16897.90 328
16899.13 289
16900.36 268
16901.59 323
16902.82 277
16904.05 264
16905.28 256
16906.50 259
16907.73 292
16908.96 286
16910.19 319
16911.42 295
16912.65 266
16913.88 265
16915.11 249
16916.34 226
16917.57 241
16918.80 272
16920.03 278
16921.26 305
16922.48 306
16923.71 294
16924.94 265
16926.17 248
16927.40 257
16928.63 251
16929.86 236
16931.09 268
16932.32 237
16933.55 255
16934.78 268
16936.01 233
16937.24 247
16938.47 258
16939.70 285
16940.93 289
16942.16 295
16943.39 301
16944.62 250
16945.85 234
16947.08 251
16948.31 267
16949.54 267
16950.78 279
16952.01 256
16953.24 271
16954.47 287
16955.70 256
16956.93 240
16958.16 262
16959.39 242
16960.62 263
16961.85 264
16963.08 239
16964.31 259
16965.54 286
16966.78 279
16968.01 282
16969.24 277
16970.47 270
16971.70 263
16972.93 257
16974.16 268
16975.39 264
16976.63 269
16977.86 253
16979.09 272
16980.32 226
16981.55 237
16982.78 245
16984.02 254
16985.25 215
16986.48 272
16987.71 223
16988.94 263
16990.18 281
16991.41 277
16992.64 260
16993.87 262
16995.10 226
16996.34 247
16997.57 224
16998.80 237
17000.03 253
17001.26 246
17002.50 257
17003.73 256
17004.96 240
17006.19 240
17007.43 264
17008.66 239
17009.89 207
17011.12 224
17012.36 257
17013.59 261
17014.82 250
17016.06 247
17017.29 244
17018.52 261
17019.76 239
17020.99 239
17022.22 255
17023.45 290
17024.69 271
17025.92 232
17027.15 269
17028.39 264
17029.62 254
17030.85 270
17032.09 213
17033.32 216
17034.55 238
17035.79 213
17037.02 229
17038.26 263
17039.49 281
17040.72 237
17041.96 250
17043.19 228
17044.43 243
17045.66 227
17046.89 240
17048.13 232
17049.36 233
17050.60 218
17051.83 223
17053.06 247
17054.30 232
17055.53 217
17056.77 251
17058.00 291
17059.24 270
17060.47 245
17061.70 247
17062.94 248
17064.17 255
17065.41 253
17066.64 253
17067.88 256
17069.11 260
17070.35 262
17071.58 266
17072.82 253
17074.05 221
17075.29 253
17076.52 242
17077.76 234
17078.99 223
17080.23 256
17081.46 240
17082.70 228
17083.93 261
17085.17 271
17086.41 244
17087.64 226
17088.88 254
17090.11 232
17091.35 221
17092.58 245
17093.82 253
17095.05 234
17096.29 201
17097.53 226
17098.76 209
17100.00 245
17101.23 257
17102.47 235
17103.71 250
17104.94 254
17106.18 222
17107.41 234
17108.65 292
17109.89 231
17111.12 221
17112.36 217
17113.60 213
17114.83 251
17116.07 231
17117.31 211
17118.54 234
17119.78 216
17121.02 228
17122.25 211
17123.49 241
17124.73 241
17125.96 228
17127.20 237
17128.44 243
17129.67 226
17130.91 228
17132.15 242
17133.39 217
17134.62 236
17135.86 227
17137.10 265
17138.33 191
17139.57 225
17140.81 201
17142.05 214
17143.28 225
17144.52 233
17145.76 204
17147.00 231
17148.23 217
17149.47 191
17150.71 229
17151.95 241
17153.19 235
17154.42 234
17155.66 231
17156.90 222
17158.14 230
17159.38 223
17160.61 227
17161.85 219
17163.09 228
17164.33 227
17165.57 236
17166.81 224
17168.04 217
17169.28 262
17170.52 217
17171.76 230
17173.00 212
17174.24 264
17175.47 246
17176.71 231
17177.95 221
17179.19 228
17180.43 239
17181.67 235
17182.91 240
17184.15 231
17185.39 239
17186.62 207
17187.86 197
17189.10 245
17190.34 253
17191.58 200
17192.82 205
17194.06 218
17195.30 223
17196.54 208
17197.78 221
17199.02 196
17200.26 236
17201.50 231
17202.74 239
17203.98 220
17205.22 241
17206.46 241
17207.70 275
17208.94 263
17210.18 240
17211.42 239
17212.66 227
17213.90 243
17215.14 229
17216.38 212
17217.62 206
17218.86 229
17220.10 229
17221.34 236
17222.58 214
17223.82 228
17225.06 260
17226.30 238
17227.54 197
17228.78 233
17230.02 219
17231.26 243
17232.50 196
17233.74 212
17234.98 222
17236.22 236
17237.47 237
17238.71 227
17239.95 222
17241.19 216
17242.43 206
17243.67 256
17244.91 218
17246.15 238
17247.39 255
17248.64 240
17249.88 220
17251.12 194
17252.36 209
17253.60 233
17254.84 239
17256.08 232
17257.33 222
17258.57 233
17259.81 237
17261.05 227
17262.29 217
17263.54 216
17264.78 243
17266.02 238
17267.26 228
17268.50 234
17269.75 245
17270.99 230
17272.23 248
17273.47 245
17274.71 232
17275.96 204
17277.20 239
17278.44 210
17279.68 212
17280.93 205
17282.17 197
17283.41 266
17284.65 243
17285.90 267
17287.14 214
17288.38 204
17289.62 193
17290.87 206
17292.11 220
17293.35 207
17294.60 206
17295.84 221
17297.08 279
17298.33 227
17299.57 206
17300.81 226
17302.05 226
17303.30 259
17304.54 235
17305.78 215
17307.03 244
17308.27 207
17309.52 208
17310.76 182
17312.00 213
17313.25 215
17314.49 203
17315.73 213
17316.98 231
17318.22 204
17319.47 233
17320.71 205
17321.95 237
17323.20 232
17324.44 199
17325.69 222
17326.93 240
17328.17 216
17329.42 212
17330.66 216
17331.91 202
17333.15 238
17334.40 202
17335.64 213
17336.88 210
17338.13 262
17339.37 215
17340.62 210
17341.86 240
17343.11 235
17344.35 207
17345.60 229
17346.84 230
17348.09 231
17349.33 243
17350.58 249
17351.82 232
17353.07 205
17354.31 219
17355.56 255
17356.80 208
17358.05 242
17359.29 233
17360.54 211
17361.78 234
17363.03 220
17364.27 222
17365.52 234
17366.77 231
17368.01 243
17369.26 214
17370.50 222
17371.75 198
17372.99 226
17374.24 223
17375.49 241
17376.73 205
17377.98 223
17379.22 222
17380.47 221
17381.72 218
17382.96 219
17384.21 222
17385.45 235
17386.70 222
17387.95 187
17389.19 246
17390.44 211
17391.69 224
17392.93 217
17394.18 213
17395.43 207
17396.67 245
17397.92 224
17399.17 234
17400.41 229
17401.66 234
17402.91 228
17404.15 194
17405.40 228
17406.65 192
17407.89 208
17409.14 190
17410.39 231
17411.64 237
17412.88 247
17414.13 206
17415.38 235
17416.63 208
17417.87 204
17419.12 193
17420.37 207
17421.62 191
17422.86 198
17424.11 188
17425.36 167
17426.61 206
17427.85 202
17429.10 204
17430.35 193
17431.60 177
17432.85 198
17434.09 220
17435.34 231
17436.59 234
17437.84 209
17439.09 219
17440.33 217
17441.58 190
17442.83 195
17444.08 213
17445.33 217
17446.58 207
17447.82 235
17449.07 199
17450.32 261
17451.57 214
17452.82 228
17454.07 253
17455.32 213
17456.57 179
17457.81 205
17459.06 193
17460.31 176
17461.56 246
17462.81 216
17464.06 203
17465.31 236
17466.56 218
17467.81 223
17469.06 221
17470.30 216
17471.55 259
17472.80 213
17474.05 236
17475.30 255
17476.55 212
17477.80 202
17479.05 232
17480.30 203
17481.55 203
17482.80 202
17484.05 240
17485.30 236
17486.55 234
17487.80 190
17489.05 196
17490.30 227
17491.55 209
17492.80 197
17494.05 199
17495.30 212
17496.55 193
17497.80 208
17499.05 215
17500.30 213
17501.55 207
17502.80 200
17504.05 220
17505.30 233
17506.55 218
17507.80 225
17509.06 230
17510.31 201
17511.56 212
17512.81 220
17514.06 233
17515.31 203
17516.56 217
17517.81 230
17519.06 205
17520.31 214
17521.56 168
17522.82 221
17524.07 192
17525.32 202
17526.57 188
17527.82 210
17529.07 209
17530.32 259
17531.58 201
17532.83 198
17534.08 199
17535.33 207
17536.58 217
17537.83 242
17539.09 201
17540.34 178
17541.59 212
17542.84 227
17544.09 201
17545.35 237
17546.60 240
17547.85 209
17549.10 181
17550.35 210
17551.61 228
17552.86 211
17554.11 205
17555.36 192
17556.62 211
17557.87 211
17559.12 242
17560.37 219
17561.63 219
17562.88 223
17564.13 241
17565.38 223
17566.64 246
17567.89 212
17569.14 211
17570.39 222
17571.65 212
17572.90 247
17574.15 230
17575.41 218
17576.66 221
17577.91 249
17579.17 267
17580.42 224
17581.67 250
17582.93 230
17584.18 246
17585.43 207
17586.69 225
17587.94 235
17589.19 226
17590.45 219
17591.70 230
17592.95 186
17594.21 223
17595.46 204
17596.72 183
17597.97 228
17599.22 188
17600.48 218
17601.73 194
17602.99 202
17604.24 234
17605.49 241
17606.75 246
17608.00 206
17609.26 177
17610.51 185
17611.76 176
17613.02 215
17614.27 189
17615.53 181
17616.78 232
17618.04 230
17619.29 218
17620.55 226
17621.80 243
17623.06 213
17624.31 212
17625.57 237
17626.82 240
17628.08 180
17629.33 197
17630.59 211
17631.84 256
17633.10 229
17634.35 227
17635.61 224
17636.86 241
17638.12 219
17639.37 210
17640.63 218
17641.88 228
17643.14 207
17644.39 232
17645.65 231
17646.91 187
17648.16 214
17649.42 247
17650.67 198
17651.93 181
17653.18 205
17654.44 234
17655.70 225
17656.95 213
17658.21 198
17659.46 207
17660.72 217
17661.98 203
17663.23 227
17664.49 187
17665.75 227
17667.00 269
17668.26 237
17669.51 192
17670.77 220
17672.03 211
17673.28 196
17674.54 197
17675.80 167
17677.05 185
17678.31 209
17679.57 201
17680.82 194
17682.08 207
17683.34 234
17684.60 224
17685.85 215
17687.11 223
17688.37 233
17689.62 226
17690.88 217
17692.14 193
17693.40 175
17694.65 209
17695.91 205
17697.17 190
17698.42 214
17699.68 206
17700.94 209
17702.20 196
17703.46 189
17704.71 228
17705.97 212
17707.23 216
17708.49 199
17709.74 186
17711.00 192
17712.26 189
17713.52 193
17714.78 212
17716.03 217
17717.29 209
17718.55 214
17719.81 197
17721.07 187
17722.33 213
17723.58 184
17724.84 212
17726.10 237
17727.36 238
17728.62 208
17729.88 208
17731.13 219
17732.39 217
17733.65 210
17734.91 226
17736.17 185
17737.43 209
17738.69 227
17739.95 198
17741.21 230
17742.46 230
17743.72 236
17744.98 217
17746.24 200
17747.50 214
17748.76 209
17750.02 199
17751.28 192
17752.54 184
17753.80 201
17755.06 218
17756.32 209
17757.58 208
17758.84 186
17760.10 206
17761.36 235
17762.61 207
17763.87 214
17765.13 229
17766.39 250
17767.65 237
17768.91 188
17770.17 182
17771.43 194
17772.69 222
17773.95 208
17775.21 205
17776.48 199
17777.74 178
17779.00 186
17780.26 199
17781.52 197
17782.78 181
17784.04 200
17785.30 216
17786.56 199
17787.82 177
17789.08 179
17790.34 212
17791.60 232
17792.86 200
17794.12 207
17795.38 207
17796.65 207
17797.91 221
17799.17 205
17800.43 200
17801.69 190
17802.95 215
17804.21 210
17805.47 195
17806.73 200
17808.00 196
17809.26 205
17810.52 184
17811.78 203
17813.04 174
17814.30 193
17815.56 189
17816.83 219
17818.09 251
17819.35 214
17820.61 198
17821.87 180
17823.14 203
17824.40 208
17825.66 213
17826.92 216
17828.18 197
17829.45 179
17830.71 172
17831.97 211
17833.23 199
17834.49 190
17835.76 220
17837.02 231
17838.28 188
17839.54 210
17840.81 200
17842.07 204
17843.33 181
17844.59 218
17845.86 213
17847.12 206
17848.38 212
17849.65 218
17850.91 203
17852.17 180
17853.43 185
17854.70 182
17855.96 200
17857.22 211
17858.49 187
17859.75 185
17861.01 190
17862.28 193
17863.54 196
17864.80 174
17866.07 214
17867.33 216
17868.59 201
17869.86 228
17871.12 251
17872.38 170
17873.65 178
17874.91 181
17876.18 187
17877.44 170
17878.70 197
17879.97 196
17881.23 183
17882.50 194
17883.76 218
17885.02 187
17886.29 195
17887.55 192
17888.82 222
17890.08 216
17891.35 266
17892.61 235
17893.87 221
17895.14 215
17896.40 223
17897.67 208
17898.93 201
17900.20 220
17901.46 172
17902.73 191
17903.99 213
17905.26 161
17906.52 205
17907.79 210
17909.05 221
17910.32 187
17911.58 190
17912.85 210
17914.11 176
17915.38 199
17916.64 178
17917.91 198
17919.17 227
17920.44 208
17921.70 176
17922.97 199
17924.23 197
17925.50 188
17926.76 197
17928.03 182
17929.30 190
17930.56 192
17931.83 212
17933.09 177
17934.36 204
17935.62 232
17936.89 194
17938.16 185
17939.42 203
17940.69 192
17941.96 211
17943.22 175
17944.49 201
17945.75 223
17947.02 212
17948.29 232
17949.55 195
17950.82 216
17952.09 191
17953.35 201
17954.62 219
17955.89 174
17957.15 177
17958.42 164
17959.69 184
17960.95 198
17962.22 175
17963.49 194
17964.75 207
17966.02 192
17967.29 203
17968.55 215
17969.82 187
17971.09 184
17972.36 200
17973.62 226
17974.89 189
17976.16 191
17977.42 201
17978.69 199
17979.96 199
17981.23 195
17982.49 184
17983.76 196
17985.03 209
17986.30 226
17987.57 197
17988.83 203
17990.10 188
17991.37 187
17992.64 201
17993.90 192
17995.17 207
17996.44 202
17997.71 216
17998.98 202
18000.25 214
18001.51 204
18002.78 193
18004.05 202
18005.32 183
18006.59 195
18007.86 191
18009.12 215
18010.39 189
18011.66 187
18012.93 182
18014.20 216
18015.47 186
18016.74 188
18018.00 208
18019.27 204
18020.54 188
18021.81 193
18023.08 182
18024.35 196
18025.62 202
18026.89 193
18028.16 192
18029.43 220
18030.69 200
18031.96 213
18033.23 220
18034.50 222
18035.77 192
18037.04 172
18038.31 200
18039.58 195
18040.85 200
18042.12 212
18043.39 208
18044.66 216
18045.93 185
18047.20 186
18048.47 182
18049.74 222
18051.01 222
18052.28 212
18053.55 181
18054.82 188
18056.09 216
18057.36 182
18058.63 200
18059.90 189
18061.17 161
18062.44 211
18063.71 215
18064.98 180
18066.25 170
18067.52 198
18068.79 219
18070.06 196
18071.33 196
18072.61 218
18073.88 194
18075.15 201
18076.42 199
18077.69 198
18078.96 179
18080.23 169
18081.50 209
18082.77 200
18084.04 189
18085.32 159
18086.59 175
18087.86 181
18089.13 173
18090.40 178
18091.67 184
18092.94 221
18094.22 195
18095.49 190
18096.76 162
18098.03 208
18099.30 216
18100.57 171
18101.85 159
18103.12 191
18104.39 181
18105.66 207
18106.93 197
18108.20 157
18109.48 199
18110.75 215
18112.02 184
18113.29 207
18114.57 186
18115.84 187
18117.11 215
18118.38 217
18119.65 174
18120.93 180
18122.20 168
18123.47 181
18124.74 174
18126.02 181
18127.29 201
18128.56 229
18129.84 207
18131.11 183
18132.38 197
18133.65 208
18134.93 208
18136.20 213
18137.47 200
18138.75 202
18140.02 188
18141.29 195
18142.57 198
18143.84 181
18145.11 195
18146.39 192
18147.66 203
18148.93 192
18150.21 235
18151.48 187
18152.75 215
18154.03 196
18155.30 218
18156.57 195
18157.85 237
18159.12 188
18160.40 206
18161.67 225
18162.94 206
18164.22 215
18165.49 206
18166.77 186
18168.04 219
18169.31 198
18170.59 193
18171.86 190
18173.14 220
18174.41 230
18175.68 237
18176.96 206
18178.23 220
18179.51 214
18180.78 178
18182.06 173
18183.33 172
18184.61 190
18185.88 203
18187.16 193
18188.43 169
18189.71 204
18190.98 238
18192.26 222
18193.53 198
18194.81 214
18196.08 193
18197.36 207
18198.63 189
18199.91 192
18201.18 178
18202.46 200
18203.73 217
18205.01 201
18206.28 199
18207.56 169
18208.83 191
18210.11 212
18211.39 210
18212.66 189
18213.94 190
18215.21 168
18216.49 193
18217.76 168
18219.04 172
18220.32 165
18221.59 219
18222.87 191
18224.14 189
18225.42 200
18226.70 211
18227.97 216
18229.25 200
18230.53 200
18231.80 200
18233.08 195
18234.35 207
18235.63 198
18236.91 203
18238.18 173
18239.46 182
18240.74 197
18242.01 177
18243.29 198
18244.57 193
18245.84 212
18247.12 158
18248.40 188
18249.68 191
18250.95 205
18252.23 205
18253.51 192
18254.78 222
18256.06 217
18257.34 203
18258.62 169
18259.89 187
18261.17 185
18262.45 184
18263.72 164
18265.00 205
18266.28 205
18267.56 190
18268.84 209
18270.11 218
18271.39 228
18272.67 179
18273.95 200
18275.22 223
18276.50 209
18277.78 160
18279.06 200
18280.34 224
18281.61 204
18282.89 220
18284.17 212
18285.45 202
18286.73 186
18288.01 195
18289.28 172
18290.56 177
18291.84 179
18293.12 187
18294.40 216
18295.68 193
18296.95 212
18298.23 187
18299.51 185
18300.79 203
18302.07 172
18303.35 183
18304.63 183
18305.91 160
18307.19 189
18308.46 180
18309.74 199
18311.02 200
18312.30 183
18313.58 182
18314.86 186
18316.14 163
18317.42 196
18318.70 215
18319.98 205
18321.26 242
18322.54 191
18323.82 198
18325.10 222
18326.38 211
18327.66 221
18328.94 214
18330.22 198
18331.50 200
18332.77 176
18334.05 208
18335.33 204
18336.61 211
18337.90 211
18339.18 185
18340.46 214
18341.74 183
18343.02 194
18344.30 192
18345.58 243
18346.86 187
18348.14 214
18349.42 225
18350.70 187
18351.98 209
18353.26 220
18354.54 180
18355.82 176
18357.10 185
18358.38 170
18359.66 180
18360.94 193
18362.22 207
18363.51 193
18364.79 189
18366.07 231
18367.35 199
18368.63 200
18369.91 191
18371.19 202
18372.47 210
18373.76 198
18375.04 194
18376.32 197
18377.60 194
18378.88 166
18380.16 204
18381.44 191
18382.73 210
18384.01 196
18385.29 180
18386.57 181
18387.85 186
18389.13 193
18390.42 185
18391.70 214
18392.98 192
18394.26 229
18395.54 173
18396.83 179
18398.11 197
18399.39 210
18400.67 191
18401.96 182
18403.24 198
18404.52 211
18405.80 206
18407.09 220
18408.37 159
18409.65 181
18410.93 182
18412.22 210
18413.50 215
18414.78 185
18416.06 194
18417.35 200
18418.63 212
18419.91 180
18421.20 169
18422.48 174
18423.76 203
18425.05 219
18426.33 211
18427.61 192
18428.89 207
18430.18 207
18431.46 203
18432.74 185
18434.03 195
18435.31 193
18436.60 219
18437.88 209
18439.16 197
18440.45 202
18441.73 224
18443.01 199
18444.30 188
18445.58 195
18446.87 204
18448.15 202
18449.43 196
18450.72 232
18452.00 214
18453.29 172
18454.57 195
18455.85 183
18457.14 199
18458.42 192
18459.71 187
18460.99 152
18462.28 187
18463.56 207
18464.84 194
18466.13 203
18467.41 147
18468.70 185
18469.98 170
18471.27 201
18472.55 216
18473.84 197
18475.12 177
18476.41 188
18477.69 164
18478.98 132
18480.26 167
18481.55 181
18482.83 189
18484.12 194
18485.40 189
18486.69 203
18487.97 213
18489.26 185
18490.54 196
18491.83 204
18493.11 191
18494.40 160
18495.69 213
18496.97 205
18498.26 218
18499.54 209
18500.83 205
18502.11 187
18503.40 207
18504.69 170
18505.97 178
18507.26 194
18508.54 201
18509.83 206
18511.12 210
18512.40 216
18513.69 168
18514.98 158
18516.26 179
18517.55 163
18518.83 170
18520.12 174
18521.41 181
18522.69 191
18523.98 189
18525.27 184
18526.55 181
18527.84 203
18529.13 207
18530.41 188
18531.70 166
18532.99 174
18534.27 192
18535.56 180
18536.85 169
18538.14 185
18539.42 170
18540.71 191
18542.00 219
18543.28 203
18544.57 201
18545.86 189
18547.15 211
18548.43 194
18549.72 190
18551.01 169
18552.30 167
18553.58 207
18554.87 205
18556.16 195
18557.45 175
18558.73 196
18560.02 188
18561.31 174
18562.60 196
18563.89 215
18565.17 199
18566.46 191
18567.75 208
18569.04 178
18570.33 199
18571.62 182
18572.90 238
18574.19 189
18575.48 176
18576.77 194
18578.06 207
18579.35 194
18580.63 169
18581.92 162
18583.21 184
18584.50 180
18585.79 185
18587.08 186
18588.37 221
18589.66 187
18590.94 210
18592.23 189
18593.52 190
18594.81 176
18596.10 192
18597.39 192
18598.68 196
18599.97 192
18601.26 207
18602.55 224
18603.84 242
18605.13 202
18606.41 201
18607.70 205
18608.99 195
18610.28 207
18611.57 190
18612.86 197
18614.15 226
18615.44 174
18616.73 178
18618.02 198
18619.31 248
18620.60 233
18621.89 234
18623.18 198
18624.47 216
18625.76 207
18627.05 234
18628.34 182
18629.63 196
18630.92 218
18632.21 242
18633.50 234
18634.79 199
18636.08 189
18637.37 224
18638.67 229
18639.96 214
18641.25 178
18642.54 179
18643.83 239
18645.12 229
18646.41 214
18647.70 213
18648.99 224
18650.28 215
18651.57 219
18652.86 234
18654.16 210
18655.45 197
18656.74 211
18658.03 211
18659.32 227
18660.61 218
18661.90 200
18663.19 221
18664.49 171
18665.78 198
18667.07 181
18668.36 218
18669.65 209
18670.94 170
18672.24 169
18673.53 187
18674.82 188
18676.11 178
18677.40 198
18678.70 195
18679.99 189
18681.28 205
18682.57 185
18683.86 184
18685.16 175
18686.45 207
18687.74 186
18689.03 182
18690.33 187
18691.62 190
18692.91 211
18694.20 223
18695.50 212
18696.79 207
18698.08 195
18699.37 172
18700.67 214
18701.96 178
18703.25 157
18704.54 176
18705.84 164
18707.13 226
18708.42 206
18709.72 169
18711.01 163
18712.30 183
18713.60 201
18714.89 189
18716.18 213
18717.48 212
18718.77 225
18720.06 199
18721.36 203
18722.65 183
18723.94 193
18725.24 186
18726.53 183
18727.82 197
18729.12 205
18730.41 228
18731.70 178
18733.00 193
18734.29 193
18735.59 196
18736.88 218
18738.17 173
18739.47 190
18740.76 183
18742.06 216
18743.35 212
18744.64 201
18745.94 170
18747.23 195
18748.53 216
18749.82 176
18751.12 172
18752.41 169
18753.71 196
18755.00 221
18756.30 174
18757.59 197
18758.88 192
18760.18 217
18761.47 198
18762.77 181
18764.06 176
18765.36 206
18766.65 226
18767.95 191
18769.24 174
18770.54 161
18771.83 202
18773.13 189
18774.43 211
18775.72 193
18777.02 200
18778.31 187
18779.61 192
18780.90 169
18782.20 176
18783.49 203
18784.79 210
18786.08 192
18787.38 164
18788.68 188
18789.97 203
18791.27 196
18792.56 165
18793.86 175
18795.16 169
18796.45 209
18797.75 179
18799.04 176
18800.34 205
18801.64 225
18802.93 233
18804.23 187
18805.53 205
18806.82 172
18808.12 189
18809.41 176
18810.71 166
18812.01 162
18813.30 174
18814.60 195
18815.90 189
18817.19 169
18818.49 147
18819.79 183
18821.09 181
18822.38 175
18823.68 172
18824.98 149
18826.27 175
18827.57 207
18828.87 175
18830.16 155
18831.46 182
18832.76 180
18834.06 163
18835.35 193
18836.65 213
18837.95 176
18839.25 202
18840.54 173
18841.84 145
18843.14 170
18844.44 163
18845.73 154
18847.03 164
18848.33 189
18849.63 172
18850.93 146
18852.22 175
18853.52 162
18854.82 177
18856.12 199
18857.42 194
18858.71 171
18860.01 181
18861.31 167
18862.61 179
18863.91 152
18865.21 188
18866.50 178
18867.80 187
18869.10 197
18870.40 174
18871.70 158
18873.00 159
18874.30 202
18875.60 189
18876.89 173
18878.19 166
18879.49 196
18880.79 231
18882.09 181
18883.39 164
18884.69 169
18885.99 182
18887.29 187
18888.59 149
18889.88 170
18891.18 175
18892.48 155
18893.78 168
18895.08 200
18896.38 182
18897.68 165
18898.98 176
18900.28 187
18901.58 175
18902.88 176
18904.18 190
18905.48 178
18906.78 211
18908.08 188
18909.38 193
18910.68 183
18911.98 177
18913.28 180
18914.58 186
18915.88 191
18917.18 204
18918.48 168
18919.78 183
18921.08 194
18922.38 178
18923.68 195
18924.98 164
18926.28 157
18927.58 161
18928.88 180
18930.18 172
18931.49 172
18932.79 165
18934.09 175
18935.39 167
18936.69 174
18937.99 154
18939.29 137
18940.59 157
18941.89 170
18943.19 174
18944.49 174
18945.80 204
18947.10 187
18948.40 203
18949.70 183
18951.00 185
18952.30 194
18953.60 186
18954.91 208
18956.21 159
18957.51 167
18958.81 207
18960.11 174
18961.41 179
18962.72 176
18964.02 173
18965.32 176
18966.62 164
18967.92 151
18969.23 174
18970.53 156
18971.83 171
18973.13 158
18974.43 192
18975.74 241
18977.04 204
18978.34 158
18979.64 203
18980.95 171
18982.25 183
18983.55 169
18984.85 189
18986.16 180
18987.46 157
18988.76 183
18990.06 156
18991.37 162
18992.67 155
18993.97 197
18995.28 178
18996.58 147
18997.88 168
18999.18 171
19000.49 176
19001.79 181
19003.09 163
19004.40 196
19005.70 174
19007.00 169
19008.31 175
19009.61 183
19010.91 186
19012.22 204
19013.52 197
19014.82 169
19016.13 187
19017.43 189
19018.74 197
19020.04 163
19021.34 148
19022.65 171
19023.95 172
19025.25 190
19026.56 162
19027.86 174
19029.17 172
19030.47 156
19031.77 160
19033.08 185
19034.38 167
19035.69 184
19036.99 200
19038.30 193
19039.60 165
19040.91 204
19042.21 201
19043.51 197
19044.82 190
19046.12 155
19047.43 172
19048.73 193
19050.04 171
19051.34 157
19052.65 187
19053.95 146
19055.26 174
19056.56 160
19057.87 177
19059.17 194
19060.48 162
19061.78 192
19063.09 208
19064.39 161
19065.70 176
19067.00 172
19068.31 168
19069.62 204
19070.92 210
19072.23 176
19073.53 164
19074.84 172
19076.14 162
19077.45 188
19078.75 193
19080.06 169
19081.37 170
19082.67 186
19083.98 169
19085.28 196
19086.59 168
19087.90 178
19089.20 172
19090.51 172
19091.82 186
19093.12 160
19094.43 147
19095.73 191
19097.04 192
19098.35 194
19099.65 200
19100.96 191
19102.27 181
19103.57 136
19104.88 156
19106.19 173
19107.49 163
19108.80 197
19110.11 195
19111.41 181
19112.72 146
19114.03 181
19115.33 135
19116.64 170
19117.95 138
19119.26 148
19120.56 179
19121.87 159
19123.18 154
19124.49 153
19125.79 171
19127.10 229
19128.41 175
19129.72 170
19131.02 206
19132.33 165
19133.64 154
19134.95 155
19136.25 185
19137.56 171
19138.87 186
19140.18 188
19141.49 178
19142.79 185
19144.10 161
19145.41 165
19146.72 155
19148.03 164
19149.33 169
19150.64 179
19151.95 156
19153.26 178
19154.57 158
19155.88 172
19157.18 172
19158.49 187
19159.80 187
19161.11 190
19162.42 179
19163.73 178
19165.04 168
19166.34 146
19167.65 170
19168.96 203
19170.27 209
19171.58 190
19172.89 177
19174.20 184
19175.51 164
19176.82 196
19178.13 183
19179.43 200
19180.74 204
19182.05 184
19183.36 153
19184.67 152
19185.98 186
19187.29 181
19188.60 176
19189.91 182
19191.22 192
19192.53 167
19193.84 153
19195.15 152
19196.46 193
19197.77 192
19199.08 176
19200.39 151
19201.70 190
19203.01 196
19204.32 189
19205.63 177
19206.94 174
19208.25 162
19209.56 188
19210.87 169
19212.18 190
19213.49 187
19214.80 155
19216.11 186
19217.42 197
19218.73 175
19220.04 149
19221.35 181
19222.66 189
19223.98 178
19225.29 168
19226.60 156
19227.91 176
19229.22 201
19230.53 170
19231.84 165
19233.15 153
19234.46 199
19235.77 180
19237.09 180
19238.40 178
19239.71 175
19241.02 148
19242.33 158
19243.64 173
19244.95 188
19246.27 167
19247.58 149
19248.89 179
19250.20 163
19251.51 174
19252.82 177
19254.14 168
19255.45 165
19256.76 167
19258.07 164
19259.38 157
19260.70 175
19262.01 200
19263.32 173
19264.63 188
19265.94 157
19267.26 181
19268.57 160
19269.88 167
19271.19 160
19272.51 175
19273.82 175
19275.13 149
19276.44 161
19277.76 148
19279.07 160
19280.38 167
19281.69 166
19283.01 165
19284.32 178
19285.63 214
19286.94 200
19288.26 146
19289.57 145
19290.88 169
19292.20 166
19293.51 179
19294.82 174
19296.14 192
19297.45 186
19298.76 203
19300.08 151
19301.39 198
19302.70 164
19304.02 162
19305.33 180
19306.64 150
19307.96 177
19309.27 182
19310.59 157
19311.90 164
19313.21 174
19314.53 157
19315.84 163
19317.15 170
19318.47 162
19319.78 198
19321.10 183
19322.41 160
19323.72 169
19325.04 152
19326.35 184
19327.67 139
19328.98 162
19330.30 172
19331.61 145
19332.93 188
19334.24 181
19335.55 171
19336.87 187
19338.18 201
19339.50 181
19340.81 162
19342.13 177
19343.44 176
19344.76 174
19346.07 180
19347.39 147
19348.70 143
19350.02 183
19351.33 155
19352.65 170
19353.96 161
19355.28 157
19356.59 170
19357.91 162
19359.22 153
19360.54 165
19361.86 155
19363.17 149
19364.49 145
19365.80 175
19367.12 166
19368.43 187
19369.75 210
19371.06 180
19372.38 170
19373.70 160
19375.01 159
19376.33 178
19377.64 170
19378.96 167
19380.28 174
19381.59 187
19382.91 194
19384.23 166
19385.54 167
19386.86 163
19388.17 164
19389.49 150
19390.81 167
19392.12 154
19393.44 154
19394.76 161
19396.07 178
19397.39 214
19398.71 161
19400.02 177
19401.34 167
19402.66 162
19403.97 154
19405.29 170
19406.61 175
19407.93 166
19409.24 177
19410.56 177
19411.88 164
19413.19 157
19414.51 148
19415.83 163
19417.15 153
19418.46 150
19419.78 166
19421.10 185
19422.42 159
19423.73 182
19425.05 200
19426.37 163
19427.69 176
19429.00 187
19430.32 162
19431.64 191
19432.96 165
19434.28 189
19435.59 178
19436.91 182
19438.23 178
19439.55 168
19440.87 152
19442.18 191
19443.50 148
19444.82 179
19446.14 158
19447.46 159
19448.78 170
19450.09 172
19451.41 179
19452.73 188
19454.05 173
19455.37 155
19456.69 148
19458.01 135
19459.33 180
19460.64 183
19461.96 167
19463.28 157
19464.60 154
19465.92 156
19467.24 179
19468.56 161
19469.88 135
19471.20 172
19472.52 144
19473.83 174
19475.15 166
19476.47 186
19477.79 165
19479.11 149
19480.43 165
19481.75 142
19483.07 140
19484.39 177
19485.71 157
19487.03 159
19488.35 153
19489.67 179
19490.99 183
19492.31 162
19493.63 158
19494.95 151
19496.27 166
19497.59 147
19498.91 158
19500.23 152
19501.55 144
19502.87 158
19504.19 170
19505.51 156
19506.83 150
19508.15 170
19509.47 156
19510.79 160
19512.11 156
19513.43 182
19514.75 143
19516.08 154
19517.40 159
19518.72 139
19520.04 119
19521.36 148
19522.68 159
19524.00 173
19525.32 160
19526.64 167
19527.96 162
19529.29 148
19530.61 164
19531.93 168
19533.25 154
19534.57 173
19535.89 153
19537.21 176
19538.53 156
19539.86 135
19541.18 184
19542.50 162
19543.82 160
19545.14 173
19546.46 161
19547.79 185
19549.11 134
19550.43 152
19551.75 153
19553.07 150
19554.40 159
19555.72 174
19557.04 170
19558.36 173
19559.68 152
19561.01 182
19562.33 165
19563.65 139
19564.97 183
19566.30 199
19567.62 145
19568.94 148
19570.26 148
19571.59 168
19572.91 144
19574.23 144
19575.55 162
19576.88 131
19578.20 161
19579.52 138
19580.85 154
19582.17 155
19583.49 161
19584.82 150
19586.14 156
19587.46 171
19588.78 161
19590.11 162
19591.43 155
19592.75 207
19594.08 178
19595.40 168
19596.72 157
19598.05 174
19599.37 189
19600.70 153
19602.02 139
19603.34 174
19604.67 158
19605.99 190
19607.31 181
19608.64 148
19609.96 188
19611.29 165
19612.61 147
19613.93 160
19615.26 209
19616.58 175
19617.91 139
19619.23 152
19620.55 151
19621.88 177
19623.20 136
19624.53 145
19625.85 164
19627.18 148
19628.50 181
19629.83 158
19631.15 157
19632.48 140
19633.80 164
19635.12 196
19636.45 173
19637.77 149
19639.10 185
19640.42 180
19641.75 182
19643.07 175
19644.40 147
19645.72 162
19647.05 164
19648.37 164
19649.70 160
19651.03 165
19652.35 175
19653.68 157
19655.00 152
19656.33 156
19657.65 167
19658.98 171
19660.30 177
19661.63 147
19662.96 167
19664.28 164
19665.61 164
19666.93 187
19668.26 174
19669.58 169
19670.91 154
19672.24 175
19673.56 164
19674.89 179
19676.21 148
19677.54 183
19678.87 202
19680.19 187
19681.52 140
19682.85 156
19684.17 151
19685.50 183
19686.83 191
19688.15 160
19689.48 165
19690.81 196
19692.13 115
19693.46 149
19694.79 148
19696.11 163
19697.44 136
19698.77 150
19700.09 154
19701.42 145
19702.75 144
19704.07 153
19705.40 163
19706.73 149
19708.06 147
19709.38 183
19710.71 171
19712.04 144
19713.37 136
19714.69 125
19716.02 163
19717.35 171
19718.68 135
19720.00 137
19721.33 144
19722.66 157
19723.99 178
19725.31 166
19726.64 165
19727.97 187
19729.30 161
19730.63 167
19731.95 155
19733.28 157
19734.61 141
19735.94 153
19737.27 157
19738.59 166
19739.92 143
19741.25 136
19742.58 149
19743.91 175
19745.24 138
19746.57 170
19747.89 173
19749.22 151
19750.55 160
19751.88 155
19753.21 172
19754.54 180
19755.87 179
19757.20 191
19758.52 194
19759.85 150
19761.18 157
19762.51 156
19763.84 156
19765.17 156
19766.50 197
19767.83 171
19769.16 177
19770.49 199
19771.82 165
19773.15 151
19774.47 183
19775.80 181
19777.13 169
19778.46 159
19779.79 182
19781.12 164
19782.45 140
19783.78 154
19785.11 159
19786.44 149
19787.77 156
19789.10 162
19790.43 187
19791.76 152
19793.09 157
19794.42 167
19795.75 193
19797.08 169
19798.41 178
19799.74 177
19801.07 165
19802.40 124
19803.73 144
19805.07 175
19806.40 156
19807.73 164
19809.06 163
19810.39 194
19811.72 189
19813.05 144
19814.38 152
19815.71 162
19817.04 175
19818.37 178
19819.70 189
19821.03 130
19822.37 145
19823.70 168
19825.03 171
19826.36 168
19827.69 193
19829.02 176
19830.35 160
19831.68 185
19833.02 163
19834.35 153
19835.68 165
19837.01 151
19838.34 176
19839.67 151
19841.01 150
19842.34 167
19843.67 156
19845.00 150
19846.33 177
19847.67 176
19849.00 176
19850.33 157
19851.66 149
19852.99 197
19854.33 144
19855.66 161
19856.99 154
19858.32 175
19859.65 175
19860.99 169
19862.32 161
19863.65 163
19864.98 153
19866.32 160
19867.65 176
19868.98 156
19870.32 185
19871.65 206
19872.98 167
19874.31 184
19875.65 176
19876.98 153
19878.31 158
19879.65 182
19880.98 176
19882.31 150
19883.64 151
19884.98 156
19886.31 183
19887.64 182
19888.98 172
19890.31 157
19891.64 178
19892.98 216
19894.31 179
19895.65 177
19896.98 173
19898.31 152
19899.65 149
19900.98 156
19902.31 136
19903.65 156
19904.98 162
19906.32 144
19907.65 158
19908.98 182
19910.32 144
19911.65 175
19912.99 166
19914.32 167
19915.65 186
19916.99 163
19918.32 170
19919.66 135
19920.99 167
19922.33 152
19923.66 160
19924.99 155
19926.33 158
19927.66 156
19929.00 179
19930.33 154
19931.67 150
19933.00 182
19934.34 177
19935.67 171
19937.01 155
19938.34 154
19939.68 140
19941.01 154
19942.35 168
19943.68 156
19945.02 169
19946.35 160
19947.69 161
19949.02 172
19950.36 166
19951.70 186
19953.03 175
19954.37 166
19955.70 172
19957.04 140
19958.37 155
19959.71 131
19961.04 138
19962.38 162
19963.72 178
19965.05 139
19966.39 172
19967.72 166
19969.06 170
19970.40 154
19971.73 159
19973.07 159
19974.40 163
19975.74 152
19977.08 201
19978.41 182
19979.75 133
19981.09 172
19982.42 177
19983.76 166
19985.10 176
19986.43 165
19987.77 160
19989.11 173
19990.44 146
19991.78 160
19993.12 187
19994.45 180
19995.79 144
19997.13 148
19998.46 151
19999.80 166
20001.14 180
20002.48 161
20003.81 178
20005.15 170
20006.49 181
20007.82 192
20009.16 176
20010.50 181
20011.84 171
20013.17 154
20014.51 175
20015.85 202
20017.19 195
20018.52 175
20019.86 186
20021.20 162
20022.54 162
20023.88 158
20025.21 159
20026.55 156
20027.89 172
20029.23 170
20030.57 159
20031.90 188
20033.24 170
20034.58 159
20035.92 179
20037.26 185
20038.60 199
20039.93 193
20041.27 166
20042.61 164
20043.95 175
20045.29 158
20046.63 170
20047.97 188
20049.30 177
20050.64 175
20051.98 178
20053.32 141
20054.66 159
20056.00 168
20057.34 206
20058.68 172
20060.02 157
20061.35 163
20062.69 167
20064.03 196
20065.37 170
20066.71 170
20068.05 210
20069.39 205
20070.73 181
20072.07 173
20073.41 161
20074.75 167
20076.09 159
20077.43 183
20078.77 200
20080.11 167
20081.45 162
20082.79 166
20084.13 165
20085.47 174
20086.81 187
20088.15 152
20089.49 162
20090.83 175
20092.17 188
20093.51 163
20094.85 179
20096.19 163
20097.53 174
20098.87 156
20100.21 158
20101.55 179
20102.89 181
20104.23 178
20105.57 163
20106.91 176
20108.25 162
20109.59 171
20110.93 164
20112.27 177
20113.62 158
20114.96 149
20116.30 152
20117.64 192
20118.98 156
20120.32 175
20121.66 162
20123.00 160
20124.34 162
20125.69 172
20127.03 168
20128.37 157
20129.71 174
20131.05 215
20132.39 201
20133.73 186
20135.08 163
20136.42 157
20137.76 173
20139.10 159
20140.44 203
