# Supplementary material for: MALDI-TOF MS typing enables the classification of brewing yeasts of the genus Saccharomyces to major beer styles
Source: PLoS One. 2017 Aug 9;12(8):e0181694. doi: 10.1371/journal.pone.0181694 (PMC5549903; doi:10.1371/journal.pone.0181694)
Supplement: S4 File — The directory includes 90 raw files and was zipped to “.zip”; the folder has three strains with 30 spectra per strain; S1 Text explains the raw files with an example and Table 1 represents the yeast strains used within the experiment. (ZIP) [file pone.0181694.s007.zip › 10-12/30261-211-OG-Ale-Ale-YPG-18h-E-E_2015-07-09_1_0_B7_1.dat]

2000.66 5338
2001.08 5539
2001.50 5583
2001.92 5482
2002.34 5653
2002.77 5443
2003.19 5148
2003.61 5512
2004.03 5659
2004.45 5237
2004.88 5302
2005.30 5413
2005.72 5344
2006.14 5140
2006.56 5405
2006.99 5468
2007.41 5490
2007.83 5557
2008.25 5388
2008.67 5632
2009.10 5687
2009.52 5790
2009.94 5865
2010.36 5753
2010.79 5343
2011.21 5326
2011.63 5514
2012.06 5172
2012.48 5085
2012.90 4931
2013.32 4799
2013.75 4742
2014.17 5005
2014.59 4974
2015.02 4930
2015.44 4904
2015.86 5040
2016.28 5171
2016.71 5371
2017.13 5266
2017.55 5221
2017.98 5406
2018.40 5538
2018.82 5383
2019.25 5441
2019.67 5640
2020.09 5665
2020.52 5833
2020.94 5647
2021.37 5663
2021.79 5467
2022.21 5480
2022.64 5386
2023.06 5554
2023.48 5553
2023.91 5558
2024.33 5484
2024.76 5355
2025.18 5638
2025.60 5440
2026.03 5441
2026.45 5243
2026.88 5187
2027.30 5144
2027.73 5076
2028.15 4936
2028.57 5053
2029.00 5226
2029.42 5138
2029.85 5473
2030.27 5277
2030.70 5370
2031.12 5248
2031.55 5198
2031.97 5315
2032.40 5225
2032.82 5034
2033.25 5247
2033.67 5194
2034.10 5503
2034.52 5310
2034.95 5374
2035.37 5476
2035.80 5410
2036.22 5441
2036.65 5463
2037.07 5623
2037.50 5275
2037.92 5392
2038.35 5418
2038.77 5549
2039.20 5520
2039.63 5589
2040.05 5311
2040.48 5424
2040.90 5716
2041.33 5771
2041.75 5613
2042.18 5290
2042.61 5372
2043.03 5245
2043.46 5100
2043.88 5283
2044.31 5253
2044.74 5192
2045.16 5168
2045.59 5157
2046.01 5303
2046.44 5420
2046.87 5597
2047.29 5646
2047.72 5548
2048.15 5514
2048.57 5379
2049.00 5104
2049.43 5178
2049.85 5034
2050.28 5038
2050.71 5163
2051.13 5026
2051.56 4844
2051.99 5127
2052.41 5244
2052.84 5181
2053.27 5265
2053.69 5267
2054.12 4967
2054.55 4899
2054.98 5097
2055.40 5098
2055.83 5100
2056.26 4985
2056.68 5221
2057.11 5286
2057.54 5157
2057.97 4993
2058.39 5108
2058.82 5284
2059.25 5360
2059.68 5285
2060.11 5227
2060.53 4711
2060.96 4851
2061.39 5009
2061.82 5424
2062.24 5208
2062.67 5045
2063.10 5012
2063.53 5475
2063.96 5284
2064.39 5291
2064.81 5234
2065.24 5231
2065.67 5272
2066.10 5207
2066.53 5247
2066.95 5543
2067.38 5245
2067.81 5304
2068.24 5603
2068.67 5430
2069.10 5159
2069.53 5256
2069.96 5142
2070.38 5137
2070.81 5102
2071.24 5277
2071.67 5138
2072.10 5281
2072.53 5279
2072.96 5262
2073.39 5049
2073.82 5263
2074.24 5284
2074.67 5151
2075.10 5426
2075.53 5175
2075.96 5340
2076.39 5350
2076.82 5338
2077.25 5635
2077.68 5414
2078.11 5621
2078.54 5699
2078.97 5510
2079.40 5436
2079.83 5383
2080.26 5486
2080.69 5429
2081.12 5390
2081.55 5342
2081.98 5349
2082.41 5652
2082.84 5292
2083.27 5490
2083.70 5504
2084.13 5299
2084.56 5385
2084.99 5352
2085.42 5290
2085.85 5251
2086.28 5132
2086.71 5360
2087.14 5120
2087.57 5233
2088.00 5106
2088.43 5162
2088.86 5136
2089.29 5292
2089.73 5292
2090.16 5276
2090.59 5102
2091.02 5096
2091.45 5324
2091.88 5234
2092.31 5126
2092.74 5261
2093.17 5244
2093.60 5449
2094.04 5517
2094.47 5512
2094.90 5346
2095.33 5581
2095.76 5148
2096.19 5037
2096.62 5098
2097.06 5163
2097.49 5167
2097.92 4873
2098.35 4918
2098.78 5030
2099.21 5063
2099.65 4938
2100.08 4880
2100.51 5005
2100.94 5106
2101.37 5029
2101.81 5082
2102.24 4921
2102.67 4839
2103.10 5112
2103.53 5000
2103.97 5034
2104.40 5135
2104.83 4971
2105.26 5111
2105.70 5215
2106.13 5424
2106.56 5229
2106.99 5400
2107.43 5391
2107.86 5311
2108.29 5228
2108.72 5412
2109.16 5382
2109.59 5301
2110.02 4991
2110.46 5259
2110.89 5054
2111.32 5071
2111.75 5019
2112.19 5115
2112.62 5167
2113.05 5112
2113.49 5167
2113.92 5317
2114.35 4969
2114.79 4758
2115.22 4714
2115.65 5071
2116.09 4953
2116.52 5055
2116.95 5213
2117.39 4880
2117.82 4928
2118.26 4937
2118.69 4839
2119.12 5034
2119.56 4686
2119.99 5208
2120.42 4979
2120.86 4898
2121.29 4766
2121.73 4948
2122.16 4969
2122.59 5107
2123.03 4959
2123.46 5347
2123.90 5219
2124.33 5068
2124.77 5151
2125.20 5353
2125.64 5179
2126.07 4958
2126.50 4889
2126.94 4947
2127.37 4791
2127.81 4977
2128.24 5248
2128.68 4982
2129.11 4939
2129.55 5152
2129.98 5111
2130.42 5144
2130.85 5304
2131.29 5452
2131.72 5579
2132.16 5408
2132.59 5242
2133.03 5272
2133.46 5486
2133.90 5613
2134.33 5649
2134.77 5356
2135.20 5237
2135.64 5215
2136.08 5413
2136.51 5269
2136.95 5586
2137.38 5526
2137.82 5659
2138.25 5617
2138.69 5770
2139.13 5596
2139.56 5491
2140.00 5385
2140.43 5272
2140.87 5082
2141.31 5263
2141.74 5144
2142.18 5086
2142.61 5057
2143.05 4934
2143.49 4860
2143.92 4932
2144.36 4837
2144.80 4977
2145.23 5090
2145.67 4956
2146.11 5215
2146.54 4974
2146.98 5036
2147.42 4973
2147.85 5252
2148.29 5472
2148.73 5337
2149.16 5643
2149.60 5858
2150.04 5986
2150.47 6250
2150.91 6111
2151.35 6438
2151.79 6222
2152.22 6470
2152.66 6063
2153.10 6316
2153.53 6192
2153.97 5906
2154.41 5701
2154.85 5519
2155.28 5534
2155.72 5416
2156.16 5694
2156.60 5400
2157.03 5418
2157.47 5506
2157.91 5532
2158.35 5394
2158.79 5067
2159.22 5310
2159.66 5364
2160.10 5100
2160.54 5126
2160.98 4956
2161.41 5199
2161.85 5071
2162.29 5015
2162.73 4828
2163.17 5138
2163.60 5245
2164.04 5262
2164.48 5313
2164.92 5046
2165.36 4978
2165.80 5011
2166.24 5110
2166.67 5016
2167.11 5108
2167.55 5051
2167.99 5267
2168.43 5333
2168.87 5123
2169.31 5198
2169.75 5279
2170.19 5149
2170.62 5152
2171.06 5487
2171.50 5377
2171.94 5320
2172.38 5421
2172.82 5311
2173.26 5376
2173.70 5581
2174.14 5524
2174.58 5450
2175.02 5442
2175.46 5630
2175.90 5743
2176.34 5631
2176.78 5862
2177.22 5854
2177.66 5998
2178.10 6028
2178.54 5841
2178.97 5496
2179.41 5638
2179.85 5650
2180.29 5284
2180.74 5613
2181.18 5196
2181.62 5031
2182.06 5082
2182.50 5239
2182.94 5153
2183.38 5036
2183.82 4894
2184.26 4903
2184.70 4947
2185.14 4778
2185.58 4836
2186.02 5290
2186.46 5060
2186.90 5035
2187.34 5356
2187.78 5213
2188.22 5285
2188.66 5684
2189.11 5531
2189.55 5844
2189.99 5854
2190.43 5876
2190.87 6017
2191.31 5684
2191.75 5456
2192.19 5405
2192.63 5417
2193.08 5276
2193.52 5489
2193.96 5691
2194.40 5718
2194.84 5645
2195.28 5514
2195.72 5504
2196.17 5803
2196.61 5657
2197.05 5525
2197.49 5590
2197.93 5412
2198.37 5347
2198.82 5239
2199.26 5350
2199.70 5522
2200.14 5370
2200.58 5357
2201.03 5282
2201.47 5163
2201.91 5403
2202.35 5348
2202.80 5261
2203.24 5191
2203.68 5281
2204.12 5228
2204.57 5222
2205.01 5303
2205.45 5556
2205.89 5552
2206.34 5484
2206.78 5809
2207.22 5612
2207.66 5692
2208.11 5514
2208.55 5447
2208.99 5630
2209.44 5382
2209.88 5365
2210.32 5704
2210.76 5561
2211.21 5731
2211.65 5579
2212.09 5773
2212.54 5739
2212.98 5795
2213.42 5768
2213.87 5448
2214.31 5590
2214.75 5525
2215.20 5629
2215.64 5408
2216.09 5386
2216.53 5451
2216.97 5517
2217.42 5341
2217.86 5384
2218.30 5264
2218.75 4995
2219.19 5060
2219.64 5348
2220.08 5239
2220.52 5021
2220.97 5320
2221.41 5460
2221.86 5545
2222.30 5622
2222.75 5582
2223.19 5754
2223.63 5903
2224.08 6030
2224.52 6372
2224.97 6423
2225.41 6625
2225.86 6391
2226.30 6457
2226.75 6424
2227.19 6143
2227.64 6458
2228.08 6477
2228.53 6440
2228.97 6272
2229.42 6035
2229.86 6009
2230.31 5793
2230.75 6041
2231.20 6044
2231.64 6116
2232.09 6019
2232.53 5859
2232.98 6229
2233.42 5931
2233.87 6092
2234.31 6261
2234.76 5946
2235.20 6100
2235.65 5877
2236.10 5933
2236.54 5881
2236.99 5730
2237.43 5561
2237.88 5454
2238.32 5640
2238.77 5454
2239.22 5130
2239.66 5371
2240.11 5584
2240.55 5400
2241.00 5222
2241.45 5469
2241.89 5211
2242.34 4916
2242.79 5068
2243.23 5343
2243.68 5325
2244.12 5141
2244.57 5333
2245.02 5189
2245.46 5193
2245.91 5087
2246.36 5236
2246.80 5083
2247.25 5182
2247.70 5321
2248.14 5348
2248.59 5272
2249.04 5220
2249.49 5305
2249.93 5227
2250.38 5229
2250.83 5218
2251.27 5345
2251.72 5370
2252.17 5144
2252.62 5108
2253.06 5423
2253.51 5469
2253.96 5296
2254.40 5176
2254.85 5012
2255.30 4944
2255.75 4980
2256.20 4963
2256.64 4720
2257.09 4897
2257.54 4717
2257.99 4830
2258.43 4819
2258.88 4863
2259.33 4956
2259.78 5132
2260.23 4901
2260.67 5019
2261.12 5395
2261.57 5505
2262.02 5444
2262.47 5743
2262.92 6014
2263.36 5997
2263.81 6216
2264.26 5816
2264.71 5637
2265.16 5891
2265.61 5704
2266.05 5451
2266.50 5800
2266.95 5895
2267.40 5556
2267.85 5657
2268.30 5927
2268.75 5703
2269.20 5836
2269.65 6161
2270.09 6092
2270.54 6129
2270.99 6416
2271.44 6541
2271.89 6699
2272.34 6609
2272.79 6414
2273.24 6359
2273.69 6149
2274.14 5646
2274.59 5487
2275.04 5748
2275.49 5451
2275.94 5243
2276.38 5182
2276.83 5208
2277.28 5161
2277.73 5094
2278.18 5001
2278.63 4809
2279.08 5226
2279.53 5223
2279.98 5121
2280.43 4921
2280.88 4921
2281.33 5191
2281.78 5332
2282.23 5265
2282.68 5159
2283.13 5140
2283.59 5223
2284.04 5343
2284.49 5156
2284.94 5160
2285.39 5176
2285.84 5184
2286.29 5153
2286.74 5048
2287.19 5021
2287.64 5251
2288.09 5392
2288.54 5512
2288.99 6007
2289.44 6748
2289.89 6639
2290.35 6795
2290.80 7297
2291.25 7653
2291.70 8183
2292.15 8306
2292.60 7981
2293.05 7847
2293.50 7559
2293.96 7517
2294.41 7152
2294.86 6964
2295.31 6495
2295.76 6089
2296.21 5840
2296.66 5872
2297.12 5897
2297.57 5723
2298.02 5699
2298.47 5559
2298.92 5513
2299.38 5274
2299.83 5089
2300.28 5110
2300.73 5319
2301.18 5274
2301.64 5291
2302.09 5347
2302.54 5267
2302.99 5140
2303.44 5306
2303.90 5330
2304.35 4969
2304.80 4802
2305.25 5099
2305.71 5081
2306.16 5251
2306.61 5233
2307.07 5340
2307.52 5612
2307.97 5928
2308.42 5965
2308.88 6111
2309.33 6094
2309.78 6067
2310.23 6424
2310.69 6475
2311.14 6433
2311.59 6591
2312.05 6332
2312.50 6405
2312.95 6261
2313.41 6099
2313.86 5670
2314.31 5915
2314.77 5844
2315.22 5408
2315.67 5536
2316.13 5734
2316.58 5373
2317.04 5234
2317.49 5203
2317.94 5272
2318.40 5239
2318.85 5164
2319.30 5264
2319.76 5157
2320.21 5541
2320.67 5409
2321.12 5367
2321.57 5536
2322.03 5603
2322.48 5436
2322.94 5356
2323.39 5374
2323.85 5558
2324.30 5312
2324.75 4989
2325.21 5232
2325.66 5497
2326.12 5370
2326.57 5295
2327.03 5351
2327.48 5752
2327.94 5511
2328.39 5354
2328.85 5915
2329.30 5772
2329.76 5828
2330.21 5902
2330.67 5908
2331.12 5941
2331.58 6033
2332.03 5811
2332.49 5483
2332.94 5343
2333.40 5539
2333.85 5264
2334.31 5318
2334.76 5306
2335.22 5378
2335.67 5118
2336.13 4984
2336.58 5234
2337.04 5327
2337.50 5296
2337.95 5278
2338.41 5102
2338.86 5174
2339.32 5152
2339.77 5616
2340.23 5449
2340.69 5341
2341.14 5362
2341.60 5577
2342.05 5643
2342.51 5596
2342.97 5554
2343.42 5497
2343.88 5519
2344.34 5345
2344.79 5465
2345.25 5365
2345.70 5382
2346.16 5578
2346.62 5548
2347.07 5594
2347.53 5685
2347.99 5611
2348.44 5714
2348.90 5635
2349.36 5639
2349.81 5559
2350.27 5665
2350.73 5641
2351.19 5403
2351.64 5383
2352.10 5117
2352.56 4992
2353.01 5190
2353.47 5262
2353.93 5023
2354.39 5200
2354.84 5174
2355.30 5224
2355.76 5168
2356.22 4959
2356.67 5023
2357.13 5390
2357.59 5263
2358.05 4852
2358.50 5021
2358.96 5021
2359.42 5127
2359.88 5467
2360.33 5560
2360.79 5545
2361.25 5285
2361.71 5220
2362.17 5389
2362.62 5280
2363.08 5419
2363.54 5286
2364.00 5275
2364.46 5374
2364.92 5297
2365.37 5591
2365.83 5415
2366.29 5249
2366.75 5399
2367.21 5428
2367.67 5693
2368.12 5929
2368.58 5544
2369.04 5457
2369.50 5554
2369.96 5592
2370.42 5418
2370.88 5335
2371.34 5293
2371.80 5420
2372.25 5555
2372.71 5479
2373.17 5731
2373.63 5711
2374.09 5510
2374.55 5544
2375.01 5625
2375.47 5812
2375.93 5630
2376.39 5866
2376.85 5775
2377.31 5543
2377.77 5635
2378.23 5324
2378.69 5231
2379.15 5511
2379.61 5405
2380.06 5415
2380.52 5499
2380.98 5527
2381.44 5513
2381.90 5631
2382.36 5446
2382.82 5163
2383.28 5357
2383.74 5182
2384.20 5191
2384.67 5050
2385.13 5267
2385.59 5308
2386.05 5068
2386.51 5065
2386.97 5079
2387.43 5118
2387.89 5393
2388.35 5395
2388.81 5529
2389.27 5507
2389.73 5403
2390.19 5341
2390.65 5424
2391.11 5249
2391.57 5097
2392.03 5210
2392.50 5454
2392.96 5487
2393.42 5449
2393.88 5367
2394.34 5344
2394.80 5148
2395.26 5282
2395.72 5029
2396.19 5130
2396.65 4928
2397.11 5147
2397.57 5177
2398.03 4990
2398.49 5207
2398.95 5441
2399.42 5326
2399.88 5157
2400.34 5349
2400.80 5500
2401.26 5040
2401.73 5096
2402.19 4987
2402.65 5022
2403.11 5196
2403.57 5158
2404.04 5025
2404.50 5130
2404.96 5244
2405.42 5255
2405.88 5132
2406.35 5116
2406.81 5360
2407.27 5363
2407.73 5326
2408.20 5261
2408.66 5281
2409.12 5168
2409.58 5057
2410.05 5191
2410.51 5277
2410.97 5108
2411.43 4975
2411.90 5033
2412.36 5191
2412.82 4891
2413.29 4997
2413.75 5096
2414.21 5618
2414.68 5555
2415.14 5548
2415.60 5491
2416.07 5480
2416.53 5627
2416.99 5795
2417.46 5780
2417.92 5890
2418.38 5766
2418.85 6073
2419.31 6025
2419.77 5925
2420.24 6182
2420.70 5829
2421.16 5772
2421.63 5754
2422.09 5695
2422.56 5489
2423.02 5523
2423.48 5428
2423.95 5340
2424.41 5723
2424.88 5681
2425.34 5564
2425.80 5649
2426.27 5440
2426.73 5372
2427.20 5444
2427.66 5376
2428.13 5439
2428.59 5245
2429.05 5210
2429.52 5242
2429.98 5091
2430.45 5239
2430.91 5066
2431.38 5155
2431.84 5069
2432.31 5019
2432.77 5181
2433.24 5150
2433.70 5090
2434.17 5315
2434.63 5201
2435.10 5226
2435.56 5053
2436.03 5388
2436.49 5254
2436.96 5163
2437.42 5196
2437.89 5251
2438.35 5476
2438.82 5114
2439.28 5214
2439.75 5524
2440.22 5903
2440.68 6100
2441.15 5747
2441.61 5810
2442.08 5834
2442.54 5966
2443.01 5822
2443.48 5926
2443.94 5227
2444.41 5418
2444.87 5685
2445.34 5443
2445.81 5272
2446.27 5160
2446.74 5136
2447.20 4987
2447.67 5146
2448.14 4994
2448.60 4843
2449.07 4932
2449.54 5018
2450.00 5035
2450.47 5005
2450.94 5025
2451.40 5244
2451.87 4972
2452.34 4940
2452.80 5081
2453.27 5169
2453.74 5285
2454.20 5217
2454.67 5156
2455.14 4982
2455.60 5043
2456.07 4936
2456.54 5029
2457.01 5127
2457.47 5230
2457.94 5395
2458.41 4986
2458.88 5030
2459.34 5347
2459.81 5209
2460.28 5038
2460.74 4870
2461.21 4776
2461.68 4797
2462.15 5021
2462.62 4899
2463.08 4976
2463.55 5034
2464.02 5107
2464.49 5082
2464.95 5252
2465.42 5062
2465.89 5241
2466.36 5532
2466.83 5160
2467.30 5147
2467.76 5329
2468.23 5154
2468.70 5154
2469.17 5509
2469.64 5160
2470.10 5142
2470.57 5121
2471.04 5006
2471.51 4746
2471.98 4812
2472.45 4765
2472.92 4797
2473.39 4709
2473.85 4865
2474.32 4795
2474.79 4627
2475.26 4672
2475.73 4663
2476.20 4922
2476.67 4862
2477.14 4832
2477.61 4877
2478.07 4974
2478.54 5034
2479.01 4995
2479.48 5065
2479.95 5098
2480.42 5115
2480.89 4960
2481.36 5074
2481.83 4873
2482.30 4769
2482.77 5168
2483.24 5114
2483.71 4863
2484.18 5007
2484.65 5337
2485.12 5306
2485.59 5135
2486.06 5353
2486.53 5424
2487.00 5357
2487.47 5291
2487.94 5473
2488.41 5602
2488.88 5664
2489.35 5728
2489.82 5806
2490.29 5771
2490.76 5610
2491.23 5665
2491.70 5643
2492.17 5564
2492.64 5323
2493.11 5598
2493.58 5905
2494.05 5766
2494.52 5835
2494.99 5963
2495.47 5798
2495.94 5657
2496.41 5833
2496.88 5737
2497.35 5508
2497.82 5454
2498.29 5539
2498.76 5321
2499.23 4985
2499.70 4839
2500.18 5086
2500.65 4828
2501.12 4748
2501.59 4801
2502.06 4859
2502.53 4834
2503.00 4650
2503.48 4810
2503.95 5018
2504.42 4888
2504.89 4582
2505.36 4722
2505.83 4849
2506.31 4861
2506.78 5050
2507.25 5117
2507.72 5316
2508.19 5356
2508.67 5356
2509.14 5316
2509.61 5742
2510.08 5849
2510.56 5895
2511.03 6061
2511.50 6149
2511.97 6046
2512.44 6575
2512.92 6860
2513.39 6662
2513.86 6329
2514.33 6450
2514.81 6095
2515.28 5820
2515.75 5961
2516.23 5942
2516.70 5464
2517.17 5524
2517.64 5490
2518.12 5246
2518.59 5326
2519.06 5567
2519.54 5200
2520.01 5300
2520.48 5314
2520.96 5140
2521.43 5273
2521.90 5260
2522.38 5166
2522.85 4972
2523.32 5188
2523.80 5183
2524.27 5156
2524.74 5078
2525.22 4948
2525.69 4851
2526.16 4971
2526.64 4991
2527.11 5283
2527.59 5102
2528.06 5301
2528.53 5452
2529.01 5270
2529.48 5248
2529.96 5165
2530.43 4964
2530.90 5137
2531.38 5218
2531.85 5305
2532.33 5138
2532.80 5085
2533.28 5185
2533.75 5202
2534.22 5346
2534.70 5410
2535.17 5276
2535.65 4857
2536.12 4894
2536.60 5126
2537.07 5027
2537.55 5094
2538.02 4947
2538.50 5075
2538.97 5052
2539.45 5091
2539.92 5109
2540.40 5155
2540.87 4963
2541.35 5102
2541.82 5123
2542.30 5071
2542.77 5220
2543.25 5398
2543.72 5026
2544.20 5057
2544.67 4855
2545.15 5301
2545.62 5356
2546.10 5172
2546.58 5363
2547.05 5390
2547.53 5514
2548.00 5608
2548.48 5892
2548.95 5899
2549.43 5985
2549.91 6113
2550.38 6012
2550.86 5838
2551.33 5895
2551.81 6166
2552.29 5843
2552.76 5798
2553.24 5914
2553.72 5892
2554.19 6137
2554.67 6165
2555.14 5861
2555.62 5897
2556.10 6206
2556.57 5974
2557.05 5465
2557.53 5843
2558.00 5636
2558.48 5495
2558.96 5562
2559.43 5577
2559.91 5312
2560.39 5300
2560.87 5300
2561.34 5291
2561.82 5194
2562.30 5143
2562.77 5350
2563.25 5319
2563.73 5143
2564.21 5349
2564.68 5078
2565.16 5236
2565.64 4894
2566.11 4728
2566.59 4862
2567.07 4882
2567.55 4971
2568.03 4918
2568.50 4862
2568.98 5093
2569.46 4934
2569.94 4914
2570.41 4775
2570.89 5021
2571.37 4708
2571.85 4724
2572.33 4840
2572.80 4756
2573.28 4890
2573.76 4630
2574.24 4864
2574.72 4941
2575.19 4843
2575.67 4981
2576.15 5060
2576.63 4666
2577.11 4655
2577.59 4841
2578.07 4785
2578.54 4940
2579.02 4799
2579.50 4617
2579.98 4591
2580.46 4624
2580.94 4727
2581.42 5063
2581.90 5070
2582.37 4884
2582.85 4680
2583.33 4707
2583.81 4922
2584.29 4877
2584.77 4734
2585.25 4901
2585.73 5347
2586.21 4964
2586.69 4770
2587.17 5158
2587.65 5170
2588.13 5003
2588.61 4954
2589.08 5046
2589.56 5243
2590.04 5158
2590.52 5157
2591.00 5108
2591.48 5319
2591.96 5407
2592.44 5296
2592.92 4888
2593.40 5129
2593.88 5176
2594.36 5230
2594.84 5418
2595.32 5139
2595.80 5085
2596.28 5293
2596.76 5229
2597.24 5212
2597.72 4957
2598.21 4960
2598.69 5017
2599.17 5017
2599.65 5142
2600.13 4907
2600.61 4980
2601.09 4983
2601.57 4812
2602.05 4679
2602.53 4734
2603.01 4832
2603.49 4836
2603.97 4865
2604.45 4808
2604.94 4687
2605.42 4917
2605.90 5061
2606.38 5068
2606.86 5100
2607.34 5111
2607.82 5271
2608.30 5331
2608.79 4948
2609.27 4950
2609.75 5174
2610.23 4992
2610.71 5168
2611.19 4916
2611.68 4911
2612.16 4782
2612.64 4687
2613.12 4769
2613.60 4975
2614.08 4797
2614.57 4756
2615.05 4659
2615.53 4842
2616.01 4938
2616.49 4584
2616.98 4906
2617.46 4953
2617.94 5002
2618.42 4834
2618.91 4887
2619.39 5125
2619.87 4858
2620.35 5000
2620.84 4979
2621.32 4682
2621.80 4785
2622.28 4999
2622.77 4607
2623.25 4583
2623.73 4876
2624.21 4685
2624.70 4686
2625.18 4736
2625.66 4908
2626.15 4994
2626.63 4981
2627.11 5161
2627.60 5313
2628.08 5138
2628.56 5239
2629.05 5156
2629.53 5092
2630.01 5359
2630.50 5110
2630.98 4980
2631.46 4973
2631.95 5236
2632.43 5404
2632.91 5161
2633.40 5284
2633.88 5258
2634.36 5195
2634.85 5009
2635.33 5043
2635.82 5176
2636.30 5214
2636.78 5246
2637.27 5166
2637.75 5225
2638.24 5059
2638.72 5134
2639.20 4984
2639.69 4966
2640.17 5016
2640.66 5061
2641.14 4976
2641.63 5218
2642.11 5487
2642.60 5178
2643.08 5129
2643.56 5141
2644.05 5180
2644.53 5111
2645.02 4957
2645.50 5022
2645.99 4832
2646.47 4676
2646.96 4993
2647.44 5310
2647.93 5169
2648.41 5062
2648.90 5039
2649.38 5068
2649.87 4919
2650.35 5014
2650.84 4850
2651.32 5014
2651.81 4943
2652.30 4900
2652.78 5056
2653.27 4835
2653.75 4804
2654.24 4812
2654.72 4778
2655.21 4771
2655.69 4916
2656.18 4968
2656.67 4970
2657.15 4841
2657.64 5042
2658.12 5069
2658.61 5192
2659.10 4999
2659.58 4719
2660.07 4868
2660.55 4820
2661.04 4904
2661.53 4886
2662.01 4773
2662.50 4818
2662.99 5018
2663.47 4962
2663.96 4682
2664.44 4372
2664.93 4679
2665.42 4763
2665.90 4884
2666.39 4880
2666.88 4967
2667.36 4911
2667.85 4714
2668.34 4607
2668.83 4671
2669.31 4567
2669.80 4787
2670.29 4689
2670.77 4481
2671.26 4892
2671.75 4890
2672.24 5198
2672.72 5257
2673.21 5420
2673.70 5606
2674.18 5801
2674.67 5975
2675.16 6094
2675.65 6207
2676.13 6356
2676.62 6691
2677.11 6267
2677.60 6146
2678.09 5813
2678.57 5800
2679.06 5797
2679.55 5807
2680.04 5618
2680.53 5381
2681.01 5235
2681.50 5053
2681.99 5391
2682.48 5253
2682.97 5194
2683.45 5415
2683.94 5349
2684.43 4860
2684.92 5177
2685.41 5195
2685.90 5366
2686.38 5216
2686.87 5082
2687.36 5110
2687.85 5149
2688.34 5124
2688.83 5142
2689.32 4752
2689.81 4874
2690.29 4845
2690.78 4849
2691.27 4910
2691.76 4789
2692.25 4732
2692.74 4797
2693.23 4913
2693.72 4925
2694.21 4732
2694.70 5140
2695.19 5491
2695.68 4919
2696.16 5143
2696.65 5252
2697.14 5044
2697.63 5095
2698.12 5062
2698.61 5105
2699.10 5048
2699.59 4962
2700.08 5142
2700.57 5162
2701.06 5188
2701.55 5129
2702.04 5284
2702.53 5334
2703.02 5446
2703.51 5406
2704.00 5581
2704.49 5619
2704.98 5449
2705.47 5464
2705.96 5374
2706.45 5234
2706.94 5164
2707.43 5050
2707.92 5119
2708.41 5044
2708.91 4810
2709.40 4740
2709.89 4694
2710.38 4732
2710.87 4735
2711.36 4791
2711.85 4855
2712.34 4982
2712.83 4976
2713.32 5083
2713.81 5443
2714.30 5379
2714.80 5281
2715.29 5183
2715.78 5260
2716.27 5081
2716.76 4821
2717.25 4738
2717.74 4807
2718.23 4683
2718.73 4637
2719.22 4695
2719.71 4828
2720.20 4639
2720.69 4806
2721.18 4807
2721.68 4863
2722.17 5142
2722.66 5169
2723.15 5460
2723.64 5368
2724.14 5247
2724.63 5557
2725.12 5735
2725.61 5557
2726.10 5455
2726.60 4993
2727.09 4851
2727.58 5197
2728.07 4763
2728.56 4637
2729.06 4784
2729.55 4806
2730.04 4784
2730.53 4679
2731.03 4659
2731.52 4855
2732.01 5098
2732.51 4988
2733.00 5104
2733.49 5137
2733.98 5428
2734.48 5259
2734.97 5216
2735.46 5371
2735.96 5216
2736.45 5269
2736.94 5402
2737.43 5365
2737.93 5134
2738.42 5164
2738.91 5395
2739.41 5159
2739.90 5206
2740.39 5009
2740.89 5217
2741.38 5069
2741.88 4917
2742.37 4865
2742.86 4987
2743.36 5020
2743.85 4764
2744.34 4654
2744.84 4643
2745.33 4561
2745.83 4591
2746.32 4882
2746.81 4762
2747.31 4806
2747.80 4509
2748.30 4290
2748.79 4713
2749.28 4893
2749.78 4723
2750.27 4553
2750.77 4890
2751.26 4757
2751.76 4759
2752.25 4844
2752.74 4903
2753.24 5127
2753.73 5136
2754.23 5114
2754.72 4931
2755.22 5009
2755.71 5211
2756.21 5186
2756.70 5173
2757.20 5151
2757.69 5054
2758.19 5129
2758.68 5081
2759.18 5084
2759.67 4920
2760.17 4882
2760.66 4955
2761.16 4830
2761.65 4895
2762.15 5031
2762.64 4911
2763.14 4919
2763.64 4864
2764.13 5020
2764.63 4912
2765.12 4601
2765.62 4713
2766.11 4995
2766.61 4988
2767.11 5044
2767.60 4911
2768.10 4936
2768.59 4919
2769.09 4835
2769.59 5057
2770.08 5014
2770.58 4989
2771.07 5056
2771.57 5024
2772.07 4911
2772.56 5267
2773.06 5674
2773.56 5491
2774.05 5334
2774.55 5596
2775.04 5633
2775.54 5972
2776.04 6087
2776.53 6616
2777.03 6596
2777.53 6648
2778.03 6787
2778.52 6503
2779.02 6405
2779.52 6270
2780.01 5993
2780.51 5980
2781.01 5598
2781.50 5537
2782.00 5398
2782.50 5034
2783.00 5014
2783.49 4709
2783.99 5013
2784.49 4553
2784.99 4668
2785.48 4860
2785.98 4766
2786.48 4995
2786.98 4949
2787.47 5093
2787.97 5024
2788.47 5033
2788.97 5004
2789.46 4646
2789.96 4797
2790.46 4770
2790.96 4880
2791.46 4662
2791.95 4861
2792.45 4827
2792.95 4891
2793.45 4944
2793.95 4767
2794.44 4721
2794.94 5358
2795.44 5579
2795.94 5327
2796.44 5568
2796.94 5777
2797.44 5757
2797.93 5839
2798.43 5813
2798.93 5681
2799.43 5630
2799.93 5653
2800.43 5499
2800.93 5416
2801.43 5453
2801.92 5130
2802.42 5163
2802.92 5247
2803.42 5235
2803.92 5384
2804.42 5379
2804.92 5112
2805.42 5240
2805.92 5346
2806.42 5686
2806.92 5861
2807.42 5770
2807.91 6012
2808.41 5866
2808.91 5993
2809.41 5939
2809.91 6112
2810.41 5958
2810.91 5777
2811.41 5764
2811.91 5472
2812.41 5427
2812.91 5326
2813.41 5111
2813.91 4994
2814.41 5096
2814.91 5157
2815.41 5178
2815.91 5057
2816.41 5197
2816.91 5108
2817.41 4888
2817.91 5050
2818.41 5129
2818.91 5105
2819.42 5156
2819.92 5127
2820.42 5041
2820.92 5216
2821.42 5229
2821.92 5058
2822.42 4993
2822.92 4746
2823.42 4804
2823.92 4676
2824.42 4696
2824.92 4917
2825.42 4815
2825.93 4907
2826.43 4945
2826.93 4756
2827.43 4659
2827.93 4850
2828.43 4720
2828.93 4672
2829.43 4525
2829.94 4691
2830.44 4699
2830.94 4611
2831.44 4619
2831.94 4710
2832.44 4785
2832.95 4872
2833.45 4465
2833.95 4850
2834.45 4856
2834.95 4801
2835.45 4801
2835.96 4788
2836.46 4949
2836.96 4920
2837.46 5114
2837.97 5062
2838.47 5489
2838.97 5209
2839.47 5389
2839.97 5382
2840.48 5264
2840.98 5052
2841.48 4911
2841.98 4881
2842.49 4683
2842.99 4821
2843.49 4947
2843.99 5043
2844.50 5091
2845.00 5228
2845.50 5232
2846.01 5114
2846.51 4991
2847.01 5108
2847.51 5081
2848.02 5512
2848.52 5574
2849.02 5398
2849.53 5170
2850.03 5555
2850.53 5637
2851.04 5128
2851.54 4934
2852.04 4769
2852.55 5014
2853.05 4879
2853.55 4960
2854.06 4928
2854.56 4792
2855.06 4977
2855.57 4880
2856.07 4799
2856.58 4634
2857.08 4916
2857.58 4800
2858.09 4717
2858.59 4686
2859.10 4543
2859.60 4487
2860.10 4387
2860.61 4795
2861.11 5041
2861.62 5199
2862.12 4906
2862.62 4644
2863.13 4827
2863.63 4644
2864.14 4545
2864.64 4614
2865.15 4635
2865.65 4624
2866.16 4651
2866.66 4541
2867.17 4604
2867.67 4637
2868.18 4654
2868.68 4652
2869.19 4677
2869.69 4974
2870.20 4973
2870.70 4826
2871.21 5179
2871.71 4973
2872.22 4983
2872.72 5195
2873.23 5188
2873.73 5185
2874.24 5015
2874.74 5256
2875.25 5381
2875.75 5316
2876.26 5266
2876.76 5154
2877.27 5196
2877.78 5350
2878.28 5187
2878.79 5128
2879.29 4864
2879.80 5005
2880.30 5109
2880.81 5066
2881.32 4871
2881.82 5020
2882.33 4876
2882.83 5273
2883.34 5095
2883.85 5209
2884.35 5267
2884.86 4907
2885.37 5055
2885.87 4982
2886.38 5048
2886.88 4773
2887.39 5027
2887.90 5236
2888.40 5298
2888.91 5329
2889.42 5493
2889.92 5511
2890.43 5382
2890.94 5151
2891.45 4983
2891.95 5046
2892.46 5112
2892.97 4950
2893.47 4779
2893.98 5037
2894.49 5077
2894.99 4952
2895.50 5190
2896.01 4956
2896.52 4950
2897.02 5094
2897.53 5199
2898.04 5032
2898.55 5081
2899.05 5111
2899.56 5400
2900.07 5347
2900.58 5419
2901.08 5510
2901.59 5788
2902.10 6004
2902.61 6247
2903.12 6193
2903.62 6117
2904.13 5876
2904.64 6048
2905.15 6160
2905.66 5770
2906.16 5615
2906.67 5661
2907.18 5849
2907.69 5835
2908.20 5702
2908.71 5503
2909.21 5610
2909.72 5349
2910.23 5134
2910.74 5063
2911.25 4912
2911.76 4966
2912.26 4767
2912.77 4814
2913.28 5183
2913.79 5003
2914.30 4952
2914.81 5096
2915.32 5253
2915.83 5102
2916.34 5234
2916.85 5119
2917.35 5055
2917.86 5039
2918.37 5087
2918.88 5033
2919.39 5114
2919.90 5233
2920.41 5359
2920.92 5210
2921.43 5074
2921.94 5227
2922.45 5308
2922.96 5224
2923.47 5255
2923.98 5169
2924.49 5266
2925.00 5606
2925.51 5483
2926.02 5638
2926.53 6112
2927.04 6052
2927.55 5900
2928.06 5789
2928.57 5674
2929.08 5553
2929.59 5581
2930.10 5102
2930.61 5172
2931.12 5075
2931.63 5016
2932.14 4707
2932.65 4595
2933.16 4645
2933.67 4766
2934.18 5128
2934.69 5032
2935.20 4966
2935.71 5031
2936.22 4993
2936.73 4814
2937.25 5032
2937.76 5199
2938.27 4912
2938.78 4897
2939.29 5157
2939.80 4972
2940.31 5162
2940.82 5096
2941.33 5138
2941.85 5287
2942.36 4973
2942.87 5014
2943.38 5059
2943.89 5099
2944.40 5261
2944.91 5596
2945.43 5637
2945.94 5789
2946.45 5931
2946.96 6147
2947.47 6130
2947.98 5807
2948.50 5706
2949.01 5879
2949.52 5775
2950.03 5225
2950.54 5113
2951.06 5119
2951.57 4993
2952.08 5066
2952.59 4959
2953.10 5005
2953.62 4895
2954.13 4803
2954.64 4671
2955.15 4705
2955.67 4857
2956.18 4570
2956.69 4637
2957.20 4775
2957.72 4622
2958.23 4499
2958.74 4764
2959.25 4609
2959.77 4441
2960.28 4811
2960.79 4766
2961.31 4757
2961.82 4862
2962.33 5006
2962.85 5040
2963.36 4894
2963.87 5108
2964.39 4973
2964.90 4742
2965.41 4887
2965.93 4701
2966.44 4707
2966.95 4740
2967.47 4809
2967.98 4707
2968.49 4437
2969.01 4584
2969.52 4360
2970.03 4331
2970.55 4454
2971.06 4607
2971.58 4555
2972.09 4771
2972.60 4727
2973.12 4881
2973.63 4736
2974.15 4763
2974.66 4600
2975.17 4708
2975.69 4665
2976.20 4710
2976.72 4634
2977.23 4438
2977.74 4748
2978.26 4740
2978.77 4736
2979.29 4650
2979.80 4889
2980.32 4769
2980.83 4573
2981.35 4702
2981.86 4872
2982.38 4865
2982.89 4769
2983.41 4851
2983.92 4913
2984.44 4969
2984.95 4901
2985.47 4942
2985.98 4896
2986.50 5137
2987.01 5073
2987.53 4925
2988.04 4985
2988.56 5252
2989.07 5148
2989.59 5219
2990.10 5087
2990.62 5003
2991.13 5083
2991.65 4903
2992.17 4940
2992.68 4850
2993.20 4862
2993.71 4897
2994.23 5023
2994.74 5297
2995.26 5166
2995.78 5377
2996.29 5526
2996.81 5552
2997.32 5485
2997.84 5695
2998.36 5695
2998.87 5885
2999.39 6297
2999.91 6198
3000.42 6005
3000.94 5899
3001.45 5683
3001.97 5529
3002.49 5659
3003.00 5574
3003.52 5630
3004.04 5437
3004.55 5446
3005.07 5539
3005.59 5517
3006.10 5772
3006.62 5890
3007.14 5516
3007.66 5426
3008.17 5351
3008.69 5180
3009.21 5194
3009.72 5203
3010.24 5279
3010.76 4973
3011.28 4905
3011.79 4968
3012.31 5034
3012.83 4892
3013.35 5134
3013.86 5160
3014.38 5306
3014.90 5206
3015.42 5112
3015.93 5068
3016.45 5106
3016.97 5520
3017.49 5555
3018.00 5263
3018.52 5322
3019.04 5341
3019.56 5441
3020.08 5343
3020.59 5411
3021.11 5382
3021.63 5593
3022.15 5516
3022.67 5289
3023.19 5328
3023.70 5286
3024.22 5434
3024.74 5230
3025.26 5225
3025.78 5362
3026.30 5451
3026.81 5382
3027.33 5450
3027.85 4997
3028.37 4894
3028.89 5168
3029.41 5227
3029.93 5165
3030.45 5066
3030.97 5154
3031.48 5185
3032.00 4950
3032.52 5165
3033.04 5105
3033.56 4848
3034.08 5239
3034.60 5795
3035.12 5714
3035.64 5372
3036.16 5572
3036.68 5724
3037.20 5767
3037.72 5501
3038.24 5401
3038.76 5451
3039.27 5506
3039.79 5514
3040.31 5288
3040.83 5197
3041.35 5060
3041.87 4977
3042.39 4892
3042.91 4983
3043.43 4790
3043.95 4856
3044.47 4964
3044.99 4818
3045.51 4549
3046.03 4600
3046.56 4866
3047.08 4873
3047.60 5169
3048.12 4926
3048.64 4835
3049.16 4753
3049.68 4615
3050.20 4587
3050.72 4901
3051.24 4940
3051.76 4868
3052.28 5083
3052.80 5275
3053.32 5151
3053.84 5076
3054.37 5009
3054.89 4997
3055.41 4995
3055.93 4841
3056.45 5093
3056.97 4798
3057.49 4832
3058.01 4897
3058.53 4645
3059.06 4957
3059.58 4698
3060.10 4657
3060.62 4578
3061.14 4713
3061.66 4739
3062.19 4499
3062.71 4707
3063.23 4746
3063.75 4741
3064.27 4563
3064.79 4713
3065.32 4997
3065.84 5276
3066.36 4862
3066.88 4876
3067.40 4945
3067.93 4812
3068.45 4965
3068.97 4934
3069.49 4980
3070.02 4913
3070.54 5180
3071.06 4933
3071.58 4621
3072.10 4781
3072.63 4957
3073.15 5068
3073.67 4975
3074.20 4817
3074.72 4673
3075.24 4976
3075.76 5038
3076.29 5079
3076.81 5014
3077.33 5121
3077.86 5157
3078.38 5355
3078.90 5592
3079.42 5510
3079.95 5891
3080.47 6055
3080.99 6173
3081.52 6102
3082.04 5872
3082.56 5923
3083.09 5800
3083.61 5647
3084.13 5375
3084.66 5472
3085.18 5614
3085.71 5556
3086.23 5595
3086.75 5436
3087.28 5556
3087.80 5422
3088.32 5420
3088.85 5287
3089.37 5232
3089.90 4995
3090.42 4991
3090.94 4966
3091.47 5061
3091.99 4841
3092.52 4887
3093.04 4777
3093.57 4633
3094.09 4691
3094.61 4904
3095.14 5136
3095.66 5026
3096.19 5027
3096.71 5095
3097.24 5370
3097.76 5230
3098.29 5284
3098.81 5080
3099.34 5149
3099.86 5110
3100.39 4934
3100.91 5237
3101.44 5161
3101.96 5283
3102.49 5476
3103.01 5614
3103.54 5825
3104.06 5764
3104.59 6155
3105.11 6257
3105.64 6129
3106.16 5893
3106.69 6073
3107.21 5745
3107.74 5582
3108.26 5352
3108.79 5081
3109.32 4982
3109.84 4855
3110.37 4866
3110.89 4865
3111.42 5320
3111.94 4997
3112.47 4957
3113.00 4993
3113.52 4968
3114.05 5020
3114.57 5149
3115.10 4773
3115.63 4790
3116.15 4944
3116.68 4911
3117.21 5152
3117.73 4781
3118.26 4594
3118.78 4538
3119.31 4838
3119.84 4745
3120.36 4556
3120.89 5036
3121.42 4933
3121.94 4919
3122.47 4675
3123.00 4456
3123.52 4727
3124.05 4604
3124.58 4632
3125.11 4847
3125.63 4934
3126.16 4794
3126.69 4677
3127.21 4885
3127.74 4681
3128.27 4970
3128.80 5077
3129.32 4967
3129.85 4906
3130.38 4714
3130.91 4672
3131.43 4758
3131.96 4768
3132.49 4773
3133.02 4694
3133.54 4539
3134.07 4567
3134.60 4539
3135.13 4532
3135.65 4450
3136.18 4762
3136.71 4646
3137.24 4423
3137.77 4714
3138.29 4702
3138.82 4695
3139.35 4508
3139.88 4567
3140.41 4685
3140.94 4721
3141.46 4803
3141.99 4660
3142.52 4464
3143.05 4431
3143.58 4651
3144.11 4674
3144.64 4912
3145.16 4979
3145.69 4798
3146.22 5118
3146.75 5206
3147.28 5212
3147.81 5281
3148.34 5766
3148.87 5545
3149.40 5480
3149.92 5705
3150.45 5360
3150.98 5498
3151.51 5647
3152.04 5452
3152.57 5449
3153.10 5103
3153.63 5089
3154.16 5007
3154.69 4879
3155.22 4754
3155.75 4782
3156.28 4858
3156.81 4918
3157.34 4729
3157.87 4787
3158.40 5044
3158.93 5021
3159.46 4991
3159.99 5077
3160.52 5206
3161.05 5176
3161.58 5183
3162.11 5139
3162.64 4985
3163.17 5147
3163.70 4932
3164.23 4858
3164.76 4955
3165.29 4940
3165.82 4828
3166.35 4843
3166.88 4986
3167.41 4757
3167.94 4840
3168.47 4941
3169.00 4967
3169.53 4920
3170.06 4918
3170.59 4753
3171.12 4722
3171.65 4684
3172.19 4623
3172.72 4786
3173.25 5009
3173.78 5048
3174.31 4978
3174.84 4826
3175.37 4922
3175.90 5002
3176.44 4906
3176.97 5008
3177.50 4946
3178.03 5133
3178.56 5153
3179.09 5116
3179.62 5020
3180.16 5015
3180.69 5056
3181.22 4922
3181.75 4793
3182.28 4711
3182.81 4894
3183.35 4719
3183.88 4602
3184.41 4613
3184.94 4725
3185.47 4784
3186.01 4870
3186.54 4817
3187.07 4829
3187.60 4919
3188.14 4690
3188.67 4835
3189.20 4597
3189.73 4563
3190.26 4418
3190.80 4564
3191.33 4669
3191.86 4730
3192.39 4719
3192.93 4780
3193.46 4892
3193.99 4796
3194.53 4711
3195.06 4816
3195.59 4881
3196.12 4908
3196.66 4779
3197.19 4838
3197.72 4800
3198.26 4934
3198.79 4916
3199.32 5187
3199.86 5189
3200.39 5346
3200.92 5409
3201.46 5459
3201.99 5565
3202.52 5559
3203.06 5791
3203.59 5936
3204.12 5795
3204.66 5663
3205.19 5258
3205.73 5299
3206.26 5302
3206.79 5145
3207.33 5018
3207.86 4957
3208.39 4899
3208.93 4992
3209.46 5268
3210.00 5195
3210.53 5442
3211.07 5533
3211.60 5554
3212.13 5478
3212.67 5610
3213.20 5825
3213.74 5686
3214.27 5752
3214.81 5585
3215.34 5430
3215.88 5274
3216.41 5382
3216.94 5260
3217.48 5352
3218.01 5238
3218.55 5302
3219.08 5453
3219.62 5335
3220.15 5371
3220.69 5195
3221.22 5294
3221.76 5557
3222.29 5730
3222.83 5673
3223.36 5578
3223.90 5483
3224.43 5609
3224.97 5637
3225.51 5686
3226.04 5755
3226.58 5546
3227.11 5460
3227.65 5392
3228.18 5278
3228.72 5278
3229.25 4886
3229.79 5053
3230.33 4797
3230.86 4540
3231.40 4516
3231.93 4747
3232.47 4791
3233.01 4609
3233.54 4707
3234.08 4521
3234.61 4504
3235.15 4408
3235.69 4532
3236.22 4889
3236.76 4822
3237.30 4745
3237.83 4900
3238.37 5167
3238.91 5058
3239.44 5035
3239.98 5296
3240.51 5338
3241.05 5266
3241.59 5545
3242.13 5102
3242.66 5022
3243.20 4967
3243.74 4678
3244.27 4984
3244.81 4727
3245.35 4384
3245.88 4489
3246.42 4335
3246.96 4311
3247.50 4552
3248.03 4539
3248.57 4584
3249.11 4699
3249.64 4719
3250.18 4480
3250.72 4638
3251.26 4671
3251.79 4862
3252.33 4926
3252.87 4796
3253.41 4547
3253.95 4917
3254.48 4925
3255.02 5043
3255.56 4854
3256.10 5024
3256.64 5010
3257.17 5234
3257.71 5219
3258.25 4919
3258.79 5041
3259.33 4873
3259.86 4928
3260.40 4958
3260.94 4985
3261.48 5143
3262.02 5108
3262.56 5318
3263.09 5387
3263.63 5376
3264.17 5490
3264.71 5628
3265.25 5733
3265.79 5829
3266.33 5920
3266.87 6015
3267.40 5498
3267.94 5477
3268.48 5628
3269.02 5402
3269.56 5419
3270.10 5368
3270.64 5158
3271.18 4838
3271.72 4893
3272.26 4559
3272.80 4628
3273.33 4841
3273.87 4901
3274.41 4885
3274.95 4592
3275.49 4720
3276.03 4596
3276.57 4859
3277.11 4949
3277.65 5030
3278.19 5054
3278.73 5062
3279.27 5205
3279.81 5101
3280.35 5187
3280.89 5240
3281.43 5367
3281.97 5272
3282.51 5423
3283.05 5231
3283.59 5086
3284.13 5516
3284.67 5507
3285.21 5481
3285.75 5806
3286.29 5725
3286.83 5643
3287.37 5579
3287.91 5500
3288.45 5791
3289.00 5687
3289.54 5667
3290.08 5560
3290.62 5518
3291.16 5230
3291.70 5293
3292.24 5350
3292.78 5634
3293.32 5563
3293.86 5800
3294.40 5978
3294.95 6048
3295.49 6393
3296.03 6386
3296.57 6968
3297.11 6997
3297.65 6801
3298.19 6969
3298.74 6797
3299.28 6344
3299.82 6202
3300.36 6373
3300.90 5921
3301.44 5613
3301.98 5786
3302.53 5563
3303.07 5536
3303.61 5341
3304.15 5470
3304.69 5510
3305.24 5136
3305.78 5153
3306.32 5296
3306.86 5259
3307.40 5202
3307.95 5295
3308.49 5220
3309.03 5078
3309.57 4938
3310.12 4902
3310.66 4907
3311.20 4914
3311.74 4900
3312.29 4988
3312.83 5172
3313.37 5089
3313.91 5053
3314.46 5003
3315.00 5041
3315.54 5207
3316.09 5181
3316.63 5211
3317.17 5476
3317.71 5569
3318.26 5689
3318.80 5359
3319.34 5043
3319.89 5316
3320.43 5266
3320.97 5084
3321.52 5024
3322.06 5226
3322.60 4990
3323.15 4752
3323.69 5205
3324.23 5329
3324.78 5419
3325.32 5258
3325.86 5339
3326.41 5715
3326.95 5473
3327.50 5165
3328.04 5246
3328.58 5132
3329.13 5207
3329.67 5029
3330.22 5156
3330.76 5026
3331.30 5236
3331.85 5218
3332.39 5087
3332.94 5064
3333.48 5237
3334.03 5364
3334.57 5538
3335.11 5562
3335.66 5528
3336.20 5496
3336.75 5644
3337.29 5658
3337.84 5438
3338.38 5322
3338.93 5432
3339.47 5459
3340.02 5168
3340.56 4996
3341.11 4713
3341.65 4594
3342.20 5096
3342.74 5035
3343.29 4685
3343.83 4761
3344.38 4548
3344.92 4667
3345.47 4728
3346.01 4617
3346.56 4580
3347.10 4701
3347.65 4683
3348.19 4786
3348.74 4781
3349.29 4710
3349.83 4734
3350.38 4767
3350.92 4718
3351.47 5021
3352.01 4837
3352.56 4746
3353.11 4627
3353.65 4574
3354.20 4358
3354.74 4539
3355.29 4892
3355.84 4728
3356.38 4681
3356.93 4622
3357.47 4618
3358.02 4535
3358.57 4424
3359.11 4392
3359.66 4363
3360.21 4362
3360.75 4365
3361.30 4295
3361.85 4332
3362.39 4277
3362.94 4411
3363.49 4337
3364.03 4556
3364.58 4386
3365.13 4159
3365.67 4331
3366.22 4415
3366.77 4482
3367.31 4449
3367.86 4278
3368.41 4511
3368.96 4596
3369.50 4403
3370.05 4281
3370.60 4529
3371.15 4521
3371.69 4389
3372.24 4478
3372.79 4304
3373.34 4386
3373.88 4350
3374.43 4350
3374.98 4410
3375.53 4392
3376.07 4223
3376.62 4396
3377.17 4194
3377.72 4102
3378.27 4170
3378.81 4129
3379.36 4273
3379.91 4087
3380.46 4013
3381.01 4286
3381.55 4036
3382.10 3898
3382.65 4046
3383.20 4210
3383.75 4113
3384.30 4080
3384.84 4300
3385.39 4086
3385.94 3949
3386.49 4007
3387.04 4319
3387.59 4236
3388.14 4146
3388.69 4301
3389.23 4232
3389.78 4357
3390.33 4362
3390.88 4153
3391.43 4165
3391.98 4124
3392.53 4138
3393.08 4324
3393.63 4265
3394.18 4095
3394.72 3966
3395.27 3937
3395.82 4188
3396.37 4196
3396.92 4109
3397.47 4055
3398.02 3909
3398.57 3908
3399.12 3892
3399.67 4120
3400.22 4053
3400.77 4093
3401.32 4006
3401.87 4244
3402.42 4155
3402.97 4182
3403.52 4195
3404.07 4116
3404.62 4109
3405.17 4113
3405.72 4007
3406.27 4025
3406.82 4029
3407.37 4190
3407.92 4100
3408.47 4123
3409.02 3948
3409.57 4033
3410.12 4104
3410.67 4023
3411.22 4154
3411.78 4070
3412.33 4197
3412.88 4072
3413.43 4111
3413.98 3895
3414.53 3902
3415.08 3972
3415.63 4061
3416.18 4009
3416.73 3909
3417.28 3970
3417.84 3990
3418.39 4073
3418.94 3943
3419.49 3910
3420.04 4175
3420.59 4260
3421.14 4131
3421.69 4146
3422.25 4106
3422.80 4029
3423.35 4027
3423.90 4199
3424.45 4260
3425.00 4374
3425.56 4519
3426.11 4477
3426.66 4231
3427.21 4138
3427.76 4264
3428.32 4235
3428.87 3970
3429.42 4010
3429.97 4052
3430.52 4124
3431.08 4116
3431.63 4021
3432.18 4100
3432.73 4224
3433.29 4197
3433.84 4117
3434.39 4025
3434.94 4093
3435.50 4147
3436.05 4169
3436.60 4242
3437.15 4110
3437.71 3914
3438.26 4100
3438.81 4161
3439.37 4424
3439.92 4173
3440.47 4319
3441.02 4402
3441.58 4334
3442.13 4233
3442.68 4186
3443.24 4095
3443.79 4062
3444.34 4186
3444.90 4209
3445.45 4020
3446.00 4069
3446.56 4007
3447.11 3949
3447.66 4066
3448.22 4053
3448.77 3977
3449.33 3836
3449.88 3980
3450.43 3927
3450.99 3958
3451.54 4148
3452.09 4253
3452.65 4187
3453.20 4070
3453.76 4022
3454.31 3928
3454.86 3953
3455.42 4024
3455.97 3971
3456.53 3950
3457.08 4039
3457.64 4262
3458.19 4136
3458.75 4150
3459.30 4317
3459.85 3967
3460.41 4045
3460.96 3934
3461.52 4107
3462.07 4217
3462.63 4230
3463.18 4233
3463.74 4251
3464.29 4222
3464.85 4185
3465.40 4215
3465.96 4260
3466.51 4219
3467.07 4291
3467.62 4368
3468.18 4158
3468.73 4106
3469.29 4261
3469.84 4276
3470.40 4410
3470.95 4595
3471.51 4462
3472.07 4588
3472.62 4662
3473.18 4501
3473.73 4582
3474.29 4332
3474.84 4361
3475.40 4537
3475.96 4483
3476.51 4510
3477.07 4356
3477.62 4366
3478.18 4479
3478.74 4486
3479.29 4547
3479.85 4770
3480.40 4669
3480.96 5005
3481.52 4763
3482.07 4780
3482.63 4697
3483.19 4622
3483.74 4747
3484.30 4427
3484.86 4424
3485.41 4337
3485.97 4377
3486.53 4626
3487.08 4617
3487.64 4601
3488.20 4797
3488.75 4737
3489.31 4518
3489.87 4794
3490.42 4858
3490.98 4953
3491.54 5043
3492.09 5191
3492.65 5209
3493.21 5324
3493.77 5410
3494.32 5440
3494.88 5331
3495.44 5315
3496.00 5456
3496.55 5351
3497.11 5242
3497.67 5610
3498.23 5415
3498.78 5498
3499.34 5307
3499.90 5492
3500.46 6040
3501.01 6282
3501.57 6504
3502.13 6703
3502.69 6926
3503.25 7050
3503.80 7480
3504.36 7860
3504.92 8367
3505.48 8837
3506.04 9129
3506.60 9131
3507.15 9359
3507.71 9127
3508.27 8836
3508.83 8307
3509.39 7773
3509.95 7307
3510.50 6701
3511.06 6189
3511.62 6009
3512.18 5511
3512.74 5209
3513.30 5033
3513.86 4952
3514.42 4835
3514.98 4626
3515.53 4649
3516.09 4590
3516.65 4482
3517.21 4445
3517.77 4413
3518.33 4506
3518.89 4584
3519.45 4632
3520.01 4892
3520.57 4785
3521.13 4600
3521.69 4492
3522.25 4706
3522.81 4775
3523.36 4532
3523.92 4473
3524.48 4584
3525.04 4672
3525.60 4701
3526.16 4675
3526.72 4532
3527.28 4335
3527.84 4322
3528.40 4452
3528.96 4254
3529.52 4222
3530.08 4239
3530.64 4333
3531.20 4408
3531.76 4486
3532.32 4686
3532.89 4813
3533.45 4712
3534.01 4662
3534.57 4941
3535.13 5048
3535.69 5061
3536.25 5135
3536.81 5106
3537.37 5301
3537.93 5272
3538.49 4982
3539.05 5176
3539.61 5367
3540.17 5135
3540.74 5147
3541.30 5328
3541.86 5300
3542.42 5161
3542.98 4936
3543.54 5128
3544.10 5199
3544.66 4810
3545.22 5050
3545.79 4913
3546.35 4916
3546.91 4698
3547.47 4585
3548.03 4306
3548.59 4331
3549.16 4256
3549.72 4220
3550.28 4046
3550.84 4380
3551.40 4225
3551.96 4233
3552.53 4195
3553.09 4229
3553.65 4261
3554.21 4152
3554.77 4217
3555.34 4463
3555.90 4383
3556.46 4363
3557.02 4257
3557.59 4385
3558.15 4595
3558.71 4457
3559.27 4400
3559.84 4409
3560.40 4599
3560.96 4448
3561.52 4488
3562.09 4503
3562.65 4520
3563.21 4305
3563.77 4195
3564.34 4410
3564.90 4366
3565.46 4163
3566.03 4348
3566.59 4467
3567.15 4345
3567.72 4253
3568.28 4169
3568.84 4306
3569.41 4127
3569.97 4034
3570.53 4267
3571.10 4137
3571.66 4234
3572.22 4294
3572.79 4374
3573.35 4404
3573.91 4285
3574.48 4357
3575.04 4614
3575.60 4508
3576.17 4569
3576.73 4647
3577.30 4715
3577.86 4503
3578.42 4737
3578.99 4918
3579.55 4873
3580.12 4773
3580.68 4648
3581.24 4411
3581.81 4553
3582.37 4516
3582.94 4446
3583.50 4625
3584.07 4528
3584.63 4329
3585.20 4311
3585.76 4285
3586.32 4159
3586.89 4136
3587.45 3928
3588.02 4142
3588.58 4079
3589.15 3980
3589.71 4119
3590.28 3921
3590.84 4020
3591.41 4112
3591.97 4194
3592.54 4106
3593.10 4209
3593.67 4251
3594.23 4470
3594.80 4313
3595.36 4204
3595.93 4106
3596.50 4303
3597.06 4337
3597.63 4121
3598.19 4481
3598.76 4620
3599.32 4189
3599.89 4083
3600.45 4225
3601.02 4246
3601.59 4288
3602.15 4261
3602.72 4275
3603.28 4439
3603.85 4184
3604.42 4174
3604.98 4321
3605.55 4337
3606.11 4214
3606.68 4066
3607.25 4035
3607.81 4152
3608.38 4043
3608.95 3983
3609.51 3952
3610.08 3934
3610.65 3792
3611.21 3900
3611.78 3974
3612.35 4260
3612.91 4117
3613.48 4065
3614.05 3948
3614.61 4026
3615.18 4546
3615.75 4547
3616.31 4635
3616.88 4895
3617.45 5183
3618.01 5709
3618.58 6228
3619.15 6168
3619.72 6212
3620.28 6339
3620.85 6152
3621.42 6106
3621.99 5735
3622.55 5474
3623.12 4817
3623.69 4423
3624.26 4286
3624.82 4110
3625.39 3969
3625.96 3959
3626.53 3744
3627.09 3811
3627.66 4092
3628.23 3832
3628.80 3711
3629.37 3803
3629.93 3771
3630.50 3826
3631.07 3877
3631.64 3989
3632.21 3855
3632.77 4015
3633.34 4171
3633.91 4098
3634.48 3962
3635.05 3722
3635.62 3744
3636.19 3873
3636.75 3891
3637.32 3779
3637.89 4047
3638.46 4004
3639.03 3799
3639.60 4023
3640.17 4057
3640.73 4088
3641.30 4024
3641.87 4055
3642.44 4250
3643.01 4103
3643.58 4389
3644.15 4465
3644.72 4148
3645.29 4220
3645.86 4277
3646.43 4353
3647.00 4260
3647.57 4104
3648.13 4239
3648.70 4457
3649.27 4515
3649.84 4405
3650.41 4299
3650.98 4338
3651.55 4496
3652.12 4450
3652.69 4369
3653.26 4333
3653.83 4308
3654.40 4196
3654.97 4250
3655.54 4237
3656.11 4460
3656.68 4469
3657.25 4393
3657.82 4210
3658.39 4113
3658.96 4264
3659.53 4324
3660.10 4332
3660.67 4308
3661.24 4327
3661.82 4609
3662.39 4391
3662.96 4267
3663.53 4217
3664.10 4248
3664.67 4088
3665.24 4073
3665.81 3871
3666.38 3889
3666.95 3737
3667.52 3910
3668.09 3711
3668.67 3868
3669.24 3748
3669.81 3771
3670.38 3769
3670.95 3794
3671.52 3912
3672.09 3981
3672.66 4027
3673.24 4216
3673.81 4045
3674.38 4073
3674.95 4155
3675.52 4236
3676.09 4476
3676.66 4735
3677.24 4542
3677.81 4483
3678.38 4492
3678.95 4350
3679.52 4530
3680.10 4265
3680.67 4334
3681.24 4243
3681.81 4135
3682.38 3955
3682.96 4003
3683.53 4042
3684.10 3867
3684.67 3943
3685.25 3987
3685.82 3925
3686.39 4011
3686.96 3949
3687.54 3784
3688.11 3660
3688.68 3817
3689.25 4111
3689.83 4248
3690.40 4038
3690.97 4051
3691.54 4164
3692.12 4405
3692.69 4168
3693.26 4195
3693.84 4217
3694.41 4259
3694.98 4232
3695.56 4171
3696.13 4277
3696.70 4283
3697.28 4143
3697.85 4340
3698.42 4259
3699.00 4127
3699.57 4145
3700.14 4066
3700.72 4195
3701.29 3888
3701.86 3925
3702.44 4164
3703.01 4173
3703.58 3971
3704.16 3861
3704.73 3926
3705.31 4147
3705.88 3964
3706.45 3942
3707.03 3826
3707.60 4051
3708.18 4077
3708.75 3972
3709.33 4037
3709.90 3916
3710.47 3809
3711.05 3937
3711.62 4098
3712.20 4160
3712.77 3845
3713.35 3985
3713.92 4029
3714.50 4066
3715.07 4119
3715.64 3989
3716.22 4016
3716.79 4114
3717.37 4074
3717.94 3828
3718.52 3903
3719.09 4158
3719.67 3986
3720.24 3985
3720.82 3921
3721.39 4203
3721.97 4036
3722.54 4162
3723.12 4027
3723.70 4096
3724.27 3916
3724.85 3975
3725.42 4065
3726.00 3757
3726.57 3771
3727.15 3738
3727.72 3685
3728.30 3834
3728.88 3998
3729.45 4113
3730.03 4125
3730.60 4331
3731.18 4167
3731.75 4213
3732.33 4350
3732.91 4408
3733.48 4410
3734.06 4511
3734.64 4465
3735.21 4518
3735.79 4476
3736.36 4379
3736.94 4346
3737.52 3976
3738.09 4217
3738.67 4177
3739.25 4134
3739.82 4026
3740.40 4094
3740.98 3968
3741.55 4039
3742.13 3981
3742.71 4005
3743.28 4028
3743.86 4041
3744.44 4218
3745.01 3902
3745.59 3773
3746.17 3824
3746.75 3839
3747.32 3944
3747.90 4110
3748.48 4121
3749.05 4116
3749.63 4285
3750.21 4284
3750.79 4188
3751.36 4309
3751.94 4364
3752.52 4109
3753.10 4066
3753.67 4226
3754.25 4030
3754.83 4010
3755.41 4249
3755.99 4088
3756.56 3977
3757.14 4042
3757.72 4171
3758.30 4369
3758.88 4407
3759.45 4324
3760.03 4455
3760.61 4303
3761.19 4394
3761.77 4391
3762.35 4413
3762.92 4507
3763.50 4494
3764.08 4352
3764.66 4432
3765.24 4356
3765.82 4371
3766.39 4193
3766.97 3944
3767.55 3891
3768.13 4080
3768.71 3951
3769.29 3957
3769.87 3932
3770.45 3919
3771.03 3832
3771.60 4015
3772.18 4043
3772.76 4068
3773.34 4008
3773.92 4047
3774.50 3913
3775.08 3927
3775.66 3986
3776.24 3897
3776.82 3747
3777.40 3769
3777.98 3735
3778.56 3529
3779.14 3721
3779.72 3876
3780.30 3810
3780.88 3821
3781.46 3909
3782.04 3814
3782.61 3594
3783.19 3597
3783.77 3684
3784.35 3649
3784.93 3607
3785.52 3632
3786.10 3686
3786.68 3740
3787.26 3575
3787.84 3672
3788.42 3582
3789.00 3769
3789.58 3989
3790.16 3957
3790.74 3785
3791.32 3751
3791.90 3806
3792.48 3845
3793.06 3791
3793.64 3782
3794.22 3785
3794.80 3858
3795.38 3905
3795.96 3676
3796.55 3947
3797.13 3934
3797.71 3898
3798.29 3927
3798.87 3839
3799.45 3908
3800.03 3848
3800.61 3698
3801.19 3677
3801.78 3903
3802.36 3979
3802.94 3935
3803.52 3990
3804.10 3947
3804.68 4036
3805.27 4010
3805.85 3957
3806.43 4043
3807.01 4111
3807.59 4280
3808.17 4519
3808.76 4662
3809.34 4918
3809.92 4830
3810.50 4632
3811.08 4660
3811.67 4941
3812.25 4896
3812.83 4654
3813.41 4499
3814.00 4449
3814.58 4341
3815.16 4425
3815.74 4294
3816.32 4086
3816.91 4125
3817.49 4138
3818.07 3907
3818.66 4078
3819.24 3872
3819.82 3833
3820.40 3773
3820.99 3676
3821.57 3718
3822.15 3655
3822.73 3661
3823.32 3540
3823.90 3558
3824.48 3466
3825.07 3613
3825.65 3519
3826.23 3552
3826.82 3659
3827.40 3414
3827.98 3494
3828.57 3321
3829.15 3382
3829.73 3496
3830.32 3378
3830.90 3272
3831.48 3499
3832.07 3561
3832.65 3363
3833.24 3410
3833.82 3643
3834.40 3737
3834.99 3736
3835.57 3754
3836.16 3653
3836.74 3521
3837.32 3434
3837.91 3675
3838.49 3549
3839.08 3461
3839.66 3632
3840.24 3741
3840.83 3678
3841.41 3549
3842.00 3642
3842.58 3589
3843.17 3610
3843.75 3634
3844.34 3752
3844.92 3688
3845.51 3756
3846.09 3736
3846.67 3632
3847.26 3583
3847.84 3523
3848.43 3688
3849.01 3681
3849.60 3814
3850.18 3838
3850.77 3723
3851.35 3751
3851.94 3735
3852.53 3796
3853.11 3671
3853.70 3670
3854.28 3744
3854.87 3731
3855.45 3689
3856.04 3615
3856.62 3818
3857.21 3824
3857.79 3760
3858.38 3854
3858.97 3717
3859.55 3778
3860.14 4044
3860.72 4203
3861.31 4448
3861.90 4460
3862.48 4552
3863.07 4600
3863.65 4594
3864.24 4610
3864.83 4647
3865.41 4523
3866.00 4552
3866.58 4330
3867.17 4243
3867.76 4088
3868.34 3873
3868.93 4020
3869.52 3990
3870.10 3882
3870.69 3898
3871.28 3689
3871.86 3917
3872.45 4008
3873.04 3805
3873.62 3842
3874.21 4050
3874.80 4046
3875.38 4126
3875.97 4189
3876.56 4152
3877.15 4094
3877.73 4206
3878.32 4074
3878.91 4304
3879.49 4225
3880.08 3968
3880.67 3890
3881.26 4023
3881.84 3880
3882.43 3713
3883.02 3626
3883.61 3633
3884.19 3509
3884.78 3671
3885.37 3569
3885.96 3662
3886.55 3677
3887.13 3543
3887.72 3724
3888.31 3725
3888.90 3790
3889.49 3979
3890.07 3826
3890.66 3873
3891.25 4020
3891.84 4077
3892.43 4132
3893.01 4204
3893.60 4121
3894.19 4003
3894.78 3870
3895.37 3786
3895.96 3912
3896.55 3986
3897.13 3907
3897.72 3700
3898.31 3841
3898.90 4022
3899.49 3942
3900.08 4013
3900.67 3916
3901.26 3901
3901.84 3957
3902.43 4047
3903.02 3898
3903.61 3784
3904.20 3813
3904.79 3837
3905.38 3688
3905.97 3835
3906.56 3813
3907.15 3551
3907.74 3433
3908.33 3364
3908.92 3416
3909.50 3388
3910.09 3341
3910.68 3444
3911.27 3633
3911.86 3516
3912.45 3374
3913.04 3414
3913.63 3436
3914.22 3266
3914.81 3157
3915.40 3271
3915.99 3429
3916.58 3409
3917.17 3305
3917.76 3290
3918.35 3525
3918.94 3556
3919.53 3663
3920.12 3487
3920.72 3479
3921.31 3531
3921.90 3402
3922.49 3645
3923.08 3571
3923.67 3558
3924.26 3569
3924.85 3707
3925.44 3541
3926.03 3513
3926.62 3402
3927.21 3492
3927.80 3461
3928.39 3406
3928.99 3335
3929.58 3431
3930.17 3450
3930.76 3473
3931.35 3384
3931.94 3529
3932.53 3514
3933.12 3248
3933.72 3244
3934.31 3281
3934.90 3341
3935.49 3412
3936.08 3482
3936.67 3584
3937.26 3504
3937.86 3380
3938.45 3392
3939.04 3502
3939.63 3524
3940.22 3677
3940.82 3893
3941.41 3910
3942.00 3934
3942.59 4024
3943.18 3903
3943.78 3926
3944.37 3924
3944.96 3998
3945.55 3743
3946.14 3547
3946.74 3503
3947.33 3612
3947.92 3553
3948.51 3503
3949.11 3545
3949.70 3409
3950.29 3362
3950.88 3365
3951.48 3337
3952.07 3600
3952.66 3678
3953.26 3481
3953.85 3537
3954.44 3368
3955.03 3332
3955.63 3558
3956.22 3615
3956.81 3361
3957.41 3497
3958.00 3536
3958.59 3596
3959.19 3719
3959.78 3751
3960.37 3710
3960.97 3558
3961.56 3534
3962.15 3665
3962.75 3634
3963.34 3831
3963.93 3632
3964.53 3520
3965.12 3592
3965.72 3718
3966.31 3698
3966.90 3748
3967.50 3880
3968.09 3567
3968.69 3720
3969.28 3687
3969.87 3705
3970.47 3728
3971.06 3786
3971.66 3633
3972.25 3420
3972.85 3295
3973.44 3446
3974.03 3460
3974.63 3469
3975.22 3629
3975.82 3511
3976.41 3402
3977.01 3422
3977.60 3341
3978.20 3417
3978.79 3475
3979.39 3437
3979.98 3628
3980.58 3459
3981.17 3725
3981.77 3585
3982.36 3575
3982.96 3550
3983.55 3693
3984.15 3560
3984.74 3515
3985.34 3581
3985.93 3549
3986.53 3720
3987.12 3609
3987.72 3510
3988.31 3600
3988.91 3503
3989.50 3540
3990.10 3579
3990.70 3594
3991.29 3709
3991.89 3562
3992.48 3576
3993.08 3771
3993.67 3914
3994.27 3824
3994.87 4042
3995.46 4016
3996.06 3945
3996.65 4157
3997.25 4294
3997.85 4475
3998.44 4329
3999.04 4122
3999.64 4151
4000.23 4032
4000.83 3987
4001.43 3882
4002.02 3677
4002.62 3714
4003.21 3915
4003.81 4027
4004.41 4015
4005.00 3973
4005.60 4051
4006.20 4117
4006.80 4355
4007.39 4406
4007.99 4508
4008.59 4526
4009.18 4471
4009.78 4234
4010.38 4125
4010.97 4129
4011.57 4068
4012.17 4221
4012.77 3763
4013.36 3814
4013.96 3888
4014.56 3909
4015.16 3796
4015.75 3737
4016.35 3784
4016.95 3894
4017.55 3783
4018.14 3644
4018.74 3722
4019.34 3928
4019.94 3733
4020.54 3799
4021.13 3788
4021.73 3794
4022.33 3809
4022.93 3650
4023.53 3706
4024.12 3731
4024.72 3946
4025.32 3925
4025.92 4126
4026.52 4300
4027.12 4278
4027.71 4468
4028.31 4554
4028.91 4752
4029.51 4942
4030.11 4998
4030.71 5026
4031.31 5003
4031.90 4885
4032.50 4516
4033.10 4521
4033.70 4349
4034.30 4084
4034.90 4025
4035.50 3794
4036.10 3909
4036.70 3888
4037.29 3668
4037.89 3614
4038.49 3731
4039.09 3761
4039.69 3637
4040.29 3678
4040.89 3760
4041.49 3610
4042.09 3744
4042.69 3800
4043.29 3593
4043.89 3653
4044.49 3604
4045.09 3739
4045.69 3641
4046.29 3739
4046.89 3689
4047.49 3996
4048.09 3910
4048.69 3826
4049.29 3928
4049.89 3906
4050.49 3806
4051.09 4017
4051.69 4008
4052.29 3791
4052.89 3711
4053.49 3859
4054.09 3719
4054.69 3753
4055.29 3817
4055.89 3798
4056.49 3969
4057.09 3661
4057.69 3961
4058.29 3900
4058.89 3801
4059.49 3689
4060.09 3585
4060.70 3564
4061.30 3518
4061.90 3573
4062.50 3735
4063.10 3548
4063.70 3543
4064.30 3580
4064.90 3743
4065.50 3803
4066.11 3557
4066.71 3685
4067.31 3838
4067.91 3862
4068.51 3778
4069.11 3920
4069.71 3944
4070.32 3952
4070.92 3892
4071.52 3757
4072.12 3668
4072.72 3628
4073.32 3840
4073.93 3528
4074.53 3628
4075.13 3515
4075.73 3637
4076.33 3550
4076.94 3442
4077.54 3457
4078.14 3401
4078.74 3409
4079.34 3405
4079.95 3381
4080.55 3243
4081.15 3313
4081.75 3385
4082.36 3250
4082.96 3278
4083.56 3322
4084.16 3270
4084.77 3444
4085.37 3356
4085.97 3335
4086.58 3350
4087.18 3295
4087.78 3296
4088.38 3230
4088.99 3223
4089.59 3149
4090.19 3306
4090.80 3375
4091.40 3426
4092.00 3368
4092.61 3284
4093.21 3263
4093.81 3368
4094.42 3408
4095.02 3341
4095.62 3154
4096.23 3157
4096.83 3279
4097.43 3238
4098.04 3431
4098.64 3421
4099.24 3269
4099.85 3306
4100.45 3309
4101.06 3523
4101.66 3245
4102.26 3361
4102.87 3319
4103.47 3199
4104.08 3377
4104.68 3339
4105.28 3264
4105.89 3274
4106.49 3238
4107.10 3258
4107.70 3329
4108.31 3311
4108.91 3537
4109.51 3381
4110.12 3264
4110.72 3316
4111.33 3496
4111.93 3273
4112.54 3418
4113.14 3360
4113.75 3226
4114.35 3021
4114.96 3225
4115.56 3267
4116.17 3197
4116.77 3307
4117.38 3207
4117.98 3098
4118.59 3191
4119.19 3363
4119.80 3455
4120.40 3376
4121.01 3254
4121.61 3369
4122.22 3520
4122.82 3361
4123.43 3327
4124.04 3471
4124.64 3343
4125.25 3637
4125.85 3602
4126.46 3634
4127.06 3518
4127.67 3350
4128.28 3463
4128.88 3470
4129.49 3378
4130.09 3457
4130.70 3508
4131.31 3308
4131.91 3421
4132.52 3588
4133.12 3730
4133.73 3598
4134.34 3634
4134.94 3708
4135.55 3796
4136.16 3771
4136.76 3846
4137.37 3735
4137.98 3794
4138.58 3767
4139.19 3903
4139.80 3734
4140.40 3762
4141.01 3839
4141.62 3933
4142.22 4151
4142.83 4189
4143.44 4263
4144.04 4080
4144.65 3917
4145.26 3999
4145.86 3916
4146.47 3789
4147.08 3710
4147.69 3747
4148.29 3432
4148.90 3570
4149.51 3621
4150.12 3477
4150.72 3381
4151.33 3336
4151.94 3298
4152.55 3285
4153.15 3244
4153.76 3069
4154.37 3245
4154.98 3197
4155.59 3398
4156.19 3474
4156.80 3450
4157.41 3262
4158.02 3204
4158.63 3301
4159.23 3251
4159.84 3191
4160.45 3433
4161.06 3286
4161.67 3380
4162.28 3460
4162.88 3479
4163.49 3434
4164.10 3570
4164.71 3554
4165.32 3609
4165.93 3579
4166.53 3852
4167.14 3789
4167.75 3792
4168.36 3786
4168.97 3664
4169.58 3645
4170.19 3544
4170.80 3739
4171.41 3722
4172.01 3603
4172.62 3503
4173.23 3746
4173.84 3759
4174.45 3579
4175.06 3737
4175.67 3800
4176.28 3796
4176.89 3684
4177.50 3621
4178.11 3747
4178.72 3686
4179.33 3582
4179.94 3441
4180.55 3557
4181.16 3636
4181.77 3627
4182.38 3679
4182.99 3586
4183.60 3665
4184.21 3681
4184.82 3523
4185.43 3521
4186.04 3352
4186.65 3429
4187.26 3524
4187.87 3487
4188.48 3299
4189.09 3308
4189.70 3377
4190.31 3377
4190.92 3355
4191.53 3369
4192.14 3520
4192.75 3457
4193.36 3588
4193.97 3829
4194.58 3999
4195.19 3930
4195.80 4056
4196.41 4059
4197.03 4097
4197.64 4083
4198.25 4066
4198.86 4077
4199.47 4003
4200.08 3854
4200.69 3943
4201.30 3619
4201.91 3518
4202.53 3488
4203.14 3534
4203.75 3460
4204.36 3372
4204.97 3533
4205.58 3577
4206.19 3466
4206.81 3311
4207.42 3279
4208.03 3313
4208.64 3313
4209.25 3316
4209.86 3459
4210.48 3343
4211.09 3320
4211.70 3381
4212.31 3347
4212.92 3496
4213.54 3702
4214.15 3431
4214.76 3451
4215.37 3609
4215.99 3725
4216.60 3796
4217.21 3630
4217.82 3681
4218.43 4043
4219.05 4005
4219.66 4052
4220.27 4178
4220.89 4179
4221.50 4194
4222.11 4284
4222.72 4139
4223.34 3983
4223.95 4087
4224.56 4097
4225.17 4232
4225.79 4128
4226.40 4023
4227.01 3960
4227.63 3933
4228.24 3914
4228.85 3830
4229.47 3861
4230.08 4252
4230.69 4240
4231.31 4275
4231.92 4116
4232.53 3987
4233.15 4014
4233.76 4217
4234.37 4139
4234.99 3863
4235.60 4013
4236.22 4185
4236.83 4215
4237.44 4083
4238.06 3990
4238.67 3718
4239.28 3557
4239.90 3528
4240.51 3418
4241.13 3387
4241.74 3342
4242.36 3408
4242.97 3530
4243.58 3476
4244.20 3646
4244.81 3520
4245.43 3517
4246.04 3477
4246.66 3322
4247.27 3541
4247.89 3624
4248.50 3710
4249.11 3652
4249.73 3728
4250.34 3818
4250.96 3843
4251.57 3881
4252.19 3802
4252.80 3906
4253.42 3979
4254.03 3878
4254.65 3593
4255.26 3742
4255.88 3921
4256.49 3938
4257.11 3955
4257.72 3690
4258.34 3841
4258.96 3722
4259.57 3596
4260.19 3684
4260.80 3566
4261.42 3537
4262.03 3440
4262.65 3438
4263.26 3662
4263.88 3641
4264.50 3727
4265.11 3619
4265.73 3485
4266.34 3607
4266.96 3618
4267.58 3546
4268.19 3538
4268.81 3759
4269.42 3775
4270.04 3690
4270.66 3603
4271.27 3738
4271.89 3544
4272.51 3466
4273.12 3492
4273.74 3376
4274.36 3405
4274.97 3430
4275.59 3430
4276.20 3463
4276.82 3418
4277.44 3480
4278.06 3485
4278.67 3469
4279.29 3383
4279.91 3194
4280.52 3276
4281.14 3278
4281.76 3230
4282.37 3266
4282.99 3150
4283.61 3267
4284.23 3156
4284.84 3086
4285.46 3188
4286.08 3081
4286.69 3196
4287.31 3255
4287.93 3262
4288.55 3300
4289.16 3213
4289.78 3171
4290.40 3345
4291.02 3257
4291.64 3272
4292.25 3148
4292.87 3129
4293.49 3221
4294.11 3326
4294.73 3082
4295.34 3173
4295.96 3296
4296.58 3266
4297.20 3290
4297.82 3234
4298.43 3174
4299.05 3210
4299.67 3268
4300.29 3295
4300.91 3339
4301.53 3300
4302.14 3253
4302.76 3451
4303.38 3345
4304.00 3450
4304.62 3335
4305.24 3416
4305.86 3427
4306.48 3445
4307.09 3331
4307.71 3244
4308.33 3330
4308.95 3334
4309.57 3306
4310.19 3283
4310.81 3357
4311.43 3215
4312.05 3023
4312.67 3261
4313.29 3251
4313.90 3124
4314.52 3097
4315.14 3251
4315.76 3253
4316.38 3083
4317.00 3050
4317.62 2971
4318.24 3109
4318.86 3072
4319.48 2893
4320.10 2953
4320.72 3146
4321.34 3146
4321.96 3155
4322.58 2925
4323.20 2917
4323.82 3022
4324.44 3100
4325.06 3055
4325.68 3199
4326.30 3194
4326.92 3036
4327.54 3093
4328.16 3081
4328.78 3054
4329.40 3285
4330.02 2998
4330.64 3036
4331.27 3056
4331.89 2997
4332.51 3018
4333.13 3074
4333.75 3056
4334.37 3173
4334.99 3132
4335.61 2981
4336.23 2870
4336.85 3160
4337.47 3179
4338.09 3077
4338.72 2857
4339.34 2888
4339.96 3090
4340.58 3124
4341.20 3086
4341.82 2969
4342.44 3082
4343.07 3128
4343.69 3173
4344.31 3212
4344.93 3258
4345.55 3310
4346.17 3193
4346.79 3413
4347.42 3379
4348.04 3251
4348.66 3433
4349.28 3423
4349.90 3271
4350.53 3142
4351.15 3241
4351.77 3186
4352.39 3025
4353.01 2838
4353.64 2967
4354.26 3010
4354.88 2913
4355.50 3066
4356.13 3050
4356.75 3123
4357.37 3047
4357.99 3076
4358.62 3092
4359.24 3056
4359.86 3147
4360.48 3316
4361.11 3138
4361.73 3077
4362.35 3154
4362.98 2957
4363.60 2921
4364.22 3092
4364.84 2952
4365.47 2977
4366.09 3084
4366.71 3068
4367.34 3104
4367.96 3115
4368.58 3069
4369.21 3068
4369.83 3134
4370.45 3019
4371.08 2965
4371.70 2884
4372.32 3000
4372.95 3050
4373.57 3187
4374.20 3126
4374.82 2985
4375.44 2970
4376.07 3067
4376.69 3195
4377.31 3093
4377.94 3124
4378.56 3066
4379.19 3324
4379.81 3544
4380.43 3313
4381.06 3357
4381.68 3423
4382.31 3203
4382.93 3296
4383.56 3374
4384.18 3187
4384.80 3309
4385.43 3440
4386.05 3579
4386.68 3259
4387.30 3222
4387.93 3355
4388.55 3483
4389.18 3409
4389.80 3460
4390.43 3543
4391.05 3516
4391.68 3543
4392.30 3693
4392.93 3534
4393.55 3492
4394.18 3417
4394.80 3490
4395.43 3524
4396.05 3551
4396.68 3371
4397.30 3479
4397.93 3331
4398.55 3302
4399.18 3505
4399.80 3584
4400.43 3400
4401.06 3359
4401.68 3544
4402.31 3422
4402.93 3422
4403.56 3461
4404.18 3345
4404.81 3304
4405.44 3191
4406.06 3178
4406.69 3305
4407.31 3256
4407.94 3169
4408.57 3165
4409.19 3206
4409.82 3386
4410.45 3406
4411.07 3216
4411.70 3315
4412.32 3327
4412.95 3087
4413.58 2956
4414.20 3067
4414.83 3078
4415.46 3114
4416.08 3062
4416.71 3210
4417.34 3020
4417.96 3072
4418.59 3174
4419.22 3238
4419.84 3212
4420.47 3197
4421.10 3064
4421.73 3156
4422.35 3141
4422.98 3080
4423.61 2981
4424.23 2948
4424.86 2870
4425.49 2745
4426.12 2799
4426.74 2859
4427.37 2853
4428.00 2931
4428.63 2594
4429.25 2732
4429.88 2792
4430.51 2735
4431.14 2923
4431.77 2897
4432.39 2778
4433.02 2876
4433.65 2919
4434.28 3111
4434.90 2986
4435.53 2862
4436.16 3010
4436.79 3065
4437.42 2948
4438.05 2893
4438.67 2888
4439.30 3143
4439.93 3064
4440.56 2902
4441.19 2985
4441.82 3033
4442.44 3019
4443.07 2926
4443.70 2750
4444.33 2791
4444.96 2792
4445.59 2699
4446.22 2929
4446.85 2799
4447.47 2823
4448.10 2959
4448.73 3023
4449.36 2913
4449.99 2993
4450.62 2797
4451.25 2889
4451.88 2970
4452.51 2860
4453.14 2755
4453.77 2859
4454.40 2824
4455.02 2778
4455.65 2883
4456.28 2792
4456.91 2745
4457.54 2699
4458.17 2725
4458.80 2900
4459.43 2780
4460.06 2671
4460.69 2870
4461.32 2804
4461.95 2588
4462.58 2740
4463.21 2798
4463.84 2611
4464.47 2822
4465.10 2750
4465.73 2645
4466.36 2572
4466.99 2669
4467.62 2757
4468.25 2626
4468.88 2669
4469.51 2587
4470.14 2502
4470.78 2798
4471.41 2679
4472.04 2743
4472.67 2800
4473.30 2690
4473.93 2765
4474.56 2902
4475.19 2703
4475.82 2677
4476.45 2634
4477.08 2694
4477.71 2683
4478.35 2606
4478.98 2588
4479.61 2763
4480.24 2744
4480.87 2701
4481.50 2630
4482.13 2563
4482.76 2599
4483.40 2669
4484.03 2625
4484.66 2772
4485.29 2743
4485.92 2729
4486.55 2844
4487.19 2680
4487.82 2738
4488.45 2586
4489.08 2543
4489.71 2726
4490.34 2607
4490.98 2540
4491.61 2776
4492.24 2811
4492.87 2838
4493.50 2882
4494.14 2824
4494.77 2678
4495.40 2607
4496.03 2754
4496.67 2740
4497.30 2687
4497.93 2820
4498.56 2704
4499.20 2689
4499.83 2811
4500.46 3089
4501.09 2794
4501.73 2878
4502.36 2962
4502.99 3000
4503.63 3239
4504.26 3328
4504.89 3359
4505.52 3319
4506.16 3240
4506.79 3247
4507.42 3096
4508.06 3070
4508.69 2962
4509.32 2986
4509.96 2976
4510.59 2924
4511.22 2795
4511.86 2882
4512.49 2944
4513.12 2950
4513.76 2959
4514.39 2974
4515.02 2830
4515.66 2795
4516.29 2813
4516.93 2738
4517.56 2807
4518.19 2952
4518.83 2888
4519.46 2774
4520.10 2758
4520.73 2715
4521.36 2620
4522.00 2809
4522.63 2785
4523.27 2779
4523.90 2827
4524.54 2823
4525.17 2773
4525.80 2838
4526.44 2936
4527.07 2775
4527.71 2952
4528.34 2945
4528.98 3205
4529.61 3193
4530.25 3300
4530.88 3600
4531.52 3823
4532.15 3968
4532.79 4131
4533.42 4169
4534.06 4106
4534.69 3935
4535.33 3920
4535.96 4031
4536.60 3648
4537.23 3368
4537.87 3364
4538.50 3100
4539.14 3184
4539.77 3069
4540.41 2849
4541.04 2764
4541.68 2737
4542.31 2774
4542.95 2737
4543.59 2669
4544.22 2852
4544.86 2908
4545.49 2759
4546.13 2756
4546.77 2740
4547.40 2726
4548.04 2819
4548.67 2816
4549.31 2840
4549.95 2690
4550.58 2782
4551.22 2795
4551.85 2779
4552.49 2742
4553.13 2786
4553.76 2866
4554.40 2788
4555.04 2665
4555.67 2754
4556.31 2781
4556.95 2713
4557.58 2691
4558.22 2605
4558.86 2697
4559.49 2638
4560.13 2570
4560.77 2762
4561.40 2672
4562.04 2613
4562.68 2632
4563.31 2779
4563.95 2606
4564.59 2732
4565.23 2700
4565.86 2790
4566.50 2969
4567.14 2862
4567.77 2937
4568.41 2979
4569.05 3001
4569.69 2935
4570.32 2850
4570.96 2858
4571.60 2955
4572.24 3018
4572.88 3019
4573.51 2792
4574.15 2877
4574.79 2700
4575.43 2758
4576.06 2787
4576.70 2700
4577.34 2668
4577.98 2729
4578.62 2646
4579.26 2586
4579.89 2573
4580.53 2502
4581.17 2693
4581.81 2688
4582.45 2772
4583.09 2611
4583.72 2654
4584.36 2802
4585.00 2782
4585.64 2754
4586.28 2654
4586.92 2697
4587.56 2679
4588.19 2618
4588.83 2680
4589.47 2633
4590.11 2507
4590.75 2538
4591.39 2535
4592.03 2407
4592.67 2622
4593.31 2595
4593.95 2584
4594.58 2517
4595.22 2442
4595.86 2534
4596.50 2476
4597.14 2607
4597.78 2648
4598.42 2556
4599.06 2553
4599.70 2639
4600.34 2608
4600.98 2604
4601.62 2603
4602.26 2590
4602.90 2530
4603.54 2652
4604.18 2822
4604.82 2700
4605.46 2593
4606.10 2736
4606.74 2949
4607.38 2886
4608.02 2772
4608.66 2782
4609.30 2771
4609.94 2879
4610.58 2689
4611.22 2573
4611.86 2739
4612.50 2769
4613.14 2516
4613.78 2637
4614.42 2575
4615.06 2703
4615.70 2714
4616.35 2770
4616.99 2859
4617.63 2661
4618.27 2718
4618.91 2653
4619.55 2513
4620.19 2567
4620.83 2480
4621.47 2520
4622.11 2458
4622.76 2551
4623.40 2627
4624.04 2661
4624.68 2484
4625.32 2384
4625.96 2358
4626.60 2426
4627.25 2447
4627.89 2400
4628.53 2388
4629.17 2354
4629.81 2349
4630.45 2393
4631.10 2502
4631.74 2419
4632.38 2377
4633.02 2432
4633.66 2326
4634.30 2479
4634.95 2483
4635.59 2356
4636.23 2423
4636.87 2261
4637.52 2407
4638.16 2420
4638.80 2553
4639.44 2719
4640.08 2610
4640.73 2352
4641.37 2486
4642.01 2438
4642.66 2557
4643.30 2434
4643.94 2455
4644.58 2471
4645.23 2460
4645.87 2500
4646.51 2511
4647.15 2526
4647.80 2455
4648.44 2505
4649.08 2586
4649.73 2656
4650.37 2657
4651.01 2573
4651.66 2633
4652.30 2658
4652.94 2450
4653.59 2604
4654.23 2532
4654.87 2365
4655.52 2516
4656.16 2708
4656.80 2561
4657.45 2528
4658.09 2538
4658.73 2488
4659.38 2426
4660.02 2551
4660.67 2609
4661.31 2510
4661.95 2467
4662.60 2546
4663.24 2482
4663.89 2535
4664.53 2434
4665.17 2498
4665.82 2547
4666.46 2506
4667.11 2480
4667.75 2389
4668.40 2396
4669.04 2486
4669.68 2534
4670.33 2550
4670.97 2597
4671.62 2620
4672.26 2508
4672.91 2396
4673.55 2342
4674.20 2265
4674.84 2511
4675.49 2490
4676.13 2425
4676.78 2348
4677.42 2269
4678.07 2295
4678.71 2420
4679.36 2480
4680.00 2457
4680.65 2496
4681.29 2599
4681.94 2573
4682.58 2668
4683.23 2566
4683.87 2584
4684.52 2603
4685.16 2563
4685.81 2615
4686.46 2616
4687.10 2493
4687.75 2570
4688.39 2586
4689.04 2365
4689.68 2351
4690.33 2431
4690.98 2438
4691.62 2370
4692.27 2333
4692.91 2283
4693.56 2519
4694.21 2495
4694.85 2441
4695.50 2366
4696.15 2462
4696.79 2434
4697.44 2425
4698.08 2605
4698.73 2494
4699.38 2474
4700.02 2420
4700.67 2402
4701.32 2523
4701.96 2621
4702.61 2486
4703.26 2507
4703.90 2531
4704.55 2395
4705.20 2309
4705.84 2364
4706.49 2404
4707.14 2592
4707.79 2482
4708.43 2558
4709.08 2529
4709.73 2556
4710.37 2619
4711.02 2453
4711.67 2636
4712.32 2669
4712.96 2643
4713.61 2422
4714.26 2416
4714.91 2493
4715.55 2503
4716.20 2427
4716.85 2523
4717.50 2533
4718.15 2352
4718.79 2290
4719.44 2388
4720.09 2477
4720.74 2435
4721.39 2509
4722.03 2596
4722.68 2541
4723.33 2519
4723.98 2412
4724.63 2458
4725.27 2506
4725.92 2422
4726.57 2655
4727.22 2609
4727.87 2409
4728.52 2478
4729.16 2565
4729.81 2331
4730.46 2405
4731.11 2514
4731.76 2445
4732.41 2497
4733.06 2540
4733.71 2492
4734.36 2399
4735.00 2393
4735.65 2383
4736.30 2396
4736.95 2414
4737.60 2363
4738.25 2453
4738.90 2612
4739.55 2521
4740.20 2485
4740.85 2533
4741.50 2487
4742.15 2358
4742.80 2539
4743.44 2461
4744.09 2476
4744.74 2594
4745.39 2588
4746.04 2496
4746.69 2469
4747.34 2629
4747.99 2719
4748.64 2772
4749.29 2723
4749.94 2706
4750.59 2838
4751.24 2929
4751.89 3156
4752.54 3064
4753.19 3093
4753.84 3101
4754.49 3074
4755.14 3247
4755.79 3029
4756.44 2950
4757.10 2823
4757.75 2725
4758.40 2723
4759.05 2590
4759.70 2520
4760.35 2629
4761.00 2453
4761.65 2445
4762.30 2526
4762.95 2474
4763.60 2288
4764.25 2371
4764.90 2382
4765.56 2352
4766.21 2376
4766.86 2480
4767.51 2546
4768.16 2353
4768.81 2438
4769.46 2249
4770.11 2382
4770.77 2422
4771.42 2381
4772.07 2336
4772.72 2351
4773.37 2377
4774.02 2378
4774.67 2238
4775.33 2310
4775.98 2369
4776.63 2441
4777.28 2444
4777.93 2295
4778.59 2372
4779.24 2454
4779.89 2411
4780.54 2353
4781.19 2380
4781.85 2307
4782.50 2370
4783.15 2404
4783.80 2377
4784.46 2444
4785.11 2420
4785.76 2308
4786.41 2449
4787.07 2405
4787.72 2514
4788.37 2455
4789.02 2377
4789.68 2435
4790.33 2407
4790.98 2359
4791.63 2335
4792.29 2613
4792.94 2488
4793.59 2498
4794.25 2382
4794.90 2230
4795.55 2225
4796.21 2366
4796.86 2340
4797.51 2305
4798.17 2391
4798.82 2251
4799.47 2314
4800.13 2324
4800.78 2371
4801.43 2302
4802.09 2298
4802.74 2317
4803.39 2314
4804.05 2281
4804.70 2309
4805.35 2247
4806.01 2246
4806.66 2309
4807.32 2333
4807.97 2325
4808.62 2333
4809.28 2267
4809.93 2252
4810.59 2322
4811.24 2319
4811.89 2376
4812.55 2428
4813.20 2464
4813.86 2373
4814.51 2291
4815.17 2259
4815.82 2400
4816.48 2527
4817.13 2626
4817.78 2438
4818.44 2489
4819.09 2496
4819.75 2605
4820.40 2609
4821.06 2731
4821.71 2720
4822.37 2895
4823.02 2709
4823.68 2657
4824.33 2772
4824.99 2791
4825.64 2749
4826.30 2759
4826.95 2754
4827.61 2727
4828.26 2802
4828.92 2777
4829.58 2781
4830.23 2725
4830.89 2545
4831.54 2430
4832.20 2498
4832.85 2779
4833.51 2791
4834.16 2746
4834.82 2669
4835.48 2654
4836.13 2611
4836.79 2624
4837.44 2628
4838.10 2767
4838.76 2831
4839.41 2841
4840.07 2746
4840.72 2686
4841.38 2701
4842.04 2553
4842.69 2582
4843.35 2556
4844.01 2583
4844.66 2442
4845.32 2368
4845.98 2548
4846.63 2564
4847.29 2512
4847.95 2484
4848.60 2489
4849.26 2649
4849.92 2694
4850.57 2666
4851.23 2703
4851.89 2725
4852.54 2775
4853.20 2660
4853.86 2606
4854.51 2688
4855.17 2730
4855.83 2604
4856.49 2519
4857.14 2520
4857.80 2668
4858.46 2582
4859.12 2748
4859.77 2801
4860.43 2701
4861.09 2652
4861.75 2749
4862.40 2707
4863.06 2780
4863.72 2802
4864.38 2806
4865.03 2912
4865.69 2965
4866.35 2925
4867.01 2829
4867.67 2750
4868.32 2817
4868.98 2933
4869.64 2856
4870.30 2758
4870.96 2686
4871.62 2791
4872.27 2736
4872.93 2709
4873.59 2567
4874.25 2656
4874.91 2775
4875.57 2664
4876.22 2703
4876.88 2755
4877.54 2717
4878.20 2602
4878.86 2480
4879.52 2469
4880.18 2329
4880.84 2426
4881.49 2481
4882.15 2367
4882.81 2250
4883.47 2357
4884.13 2441
4884.79 2580
4885.45 2401
4886.11 2498
4886.77 2448
4887.43 2438
4888.09 2386
4888.75 2457
4889.41 2596
4890.07 2425
4890.72 2484
4891.38 2431
4892.04 2632
4892.70 2694
4893.36 2572
4894.02 2740
4894.68 2659
4895.34 2615
4896.00 2819
4896.66 2692
4897.32 2556
4897.98 2655
4898.64 2709
4899.30 2623
4899.96 2745
4900.62 2724
4901.28 2578
4901.94 2494
4902.60 2724
4903.27 2654
4903.93 2583
4904.59 2517
4905.25 2607
4905.91 2477
4906.57 2433
4907.23 2424
4907.89 2482
4908.55 2443
4909.21 2529
4909.87 2323
4910.53 2244
4911.19 2333
4911.85 2375
4912.52 2458
4913.18 2380
4913.84 2367
4914.50 2358
4915.16 2398
4915.82 2376
4916.48 2367
4917.14 2305
4917.81 2313
4918.47 2300
4919.13 2337
4919.79 2393
4920.45 2310
4921.11 2369
4921.77 2282
4922.44 2309
4923.10 2305
4923.76 2174
4924.42 2237
4925.08 2182
4925.75 2247
4926.41 2362
4927.07 2298
4927.73 2323
4928.39 2248
4929.06 2294
4929.72 2232
4930.38 2296
4931.04 2283
4931.71 2187
4932.37 2231
4933.03 2328
4933.69 2218
4934.36 2227
4935.02 2262
4935.68 2301
4936.34 2326
4937.01 2289
4937.67 2399
4938.33 2294
4938.99 2383
4939.66 2296
4940.32 2254
4940.98 2311
4941.65 2357
4942.31 2306
4942.97 2288
4943.63 2346
4944.30 2292
4944.96 2211
4945.62 2290
4946.29 2211
4946.95 2173
4947.61 2293
4948.28 2283
4948.94 2396
4949.61 2445
4950.27 2260
4950.93 2201
4951.60 2229
4952.26 2154
4952.92 2192
4953.59 2132
4954.25 2156
4954.92 2306
4955.58 2244
4956.24 2121
4956.91 2115
4957.57 2162
4958.24 2088
4958.90 2174
4959.56 2235
4960.23 2318
4960.89 2270
4961.56 2331
4962.22 2277
4962.89 2307
4963.55 2333
4964.21 2454
4964.88 2373
4965.54 2343
4966.21 2298
4966.87 2480
4967.54 2386
4968.20 2387
4968.87 2353
4969.53 2409
4970.20 2477
4970.86 2226
4971.53 2435
4972.19 2421
4972.86 2448
4973.52 2471
4974.19 2452
4974.85 2375
4975.52 2402
4976.18 2525
4976.85 2506
4977.51 2421
4978.18 2311
4978.85 2312
4979.51 2397
4980.18 2528
4980.84 2402
4981.51 2502
4982.17 2411
4982.84 2446
4983.50 2406
4984.17 2540
4984.84 2516
4985.50 2620
4986.17 2688
4986.83 2648
4987.50 2712
4988.17 3032
4988.83 3206
4989.50 3217
4990.17 3520
4990.83 3802
4991.50 3641
4992.16 3594
4992.83 3577
4993.50 3344
4994.16 3266
4994.83 3089
4995.50 2756
4996.16 2705
4996.83 2567
4997.50 2523
4998.16 2358
4998.83 2309
4999.50 2332
5000.16 2340
5000.83 2267
5001.50 2268
5002.17 2324
5002.83 2337
5003.50 2229
5004.17 2240
5004.83 2284
5005.50 2255
5006.17 2031
5006.84 2251
5007.50 2319
5008.17 2323
5008.84 2279
5009.51 2309
5010.17 2241
5010.84 2185
5011.51 2359
5012.18 2275
5012.84 2143
5013.51 2257
5014.18 2373
5014.85 2334
5015.52 2270
5016.18 2347
5016.85 2324
5017.52 2332
5018.19 2484
5018.86 2263
5019.52 2367
5020.19 2627
5020.86 2650
5021.53 2616
5022.20 2481
5022.87 2438
5023.54 2614
5024.20 2681
5024.87 2585
5025.54 2529
5026.21 2690
5026.88 2614
5027.55 2691
5028.22 2663
5028.88 2679
5029.55 2479
5030.22 2484
5030.89 2613
5031.56 2575
5032.23 2727
5032.90 2611
5033.57 2543
5034.24 2464
5034.91 2457
5035.58 2244
5036.25 2471
5036.91 2312
5037.58 2366
5038.25 2522
5038.92 2389
5039.59 2292
5040.26 2444
5040.93 2425
5041.60 2305
5042.27 2305
5042.94 2371
5043.61 2364
5044.28 2420
5044.95 2325
5045.62 2591
5046.29 2595
5046.96 2621
5047.63 2450
5048.30 2387
5048.97 2407
5049.64 2420
5050.31 2502
5050.98 2437
5051.65 2396
5052.32 2384
5052.99 2414
5053.66 2312
5054.33 2212
5055.00 2261
5055.68 2385
5056.35 2434
5057.02 2348
5057.69 2342
5058.36 2352
5059.03 2422
5059.70 2426
5060.37 2499
5061.04 2166
5061.71 2232
5062.38 2334
5063.06 2391
5063.73 2466
5064.40 2301
5065.07 2333
5065.74 2288
5066.41 2352
5067.08 2378
5067.75 2410
5068.43 2344
5069.10 2204
5069.77 2204
5070.44 2340
5071.11 2248
5071.78 2306
5072.46 2217
5073.13 2246
5073.80 2095
5074.47 2198
5075.14 2232
5075.81 2209
5076.49 2299
5077.16 2266
5077.83 2151
5078.50 2288
5079.18 2335
5079.85 2332
5080.52 2378
5081.19 2342
5081.86 2526
5082.54 2691
5083.21 2484
5083.88 2478
5084.55 2465
5085.23 2376
5085.90 2391
5086.57 2247
5087.25 2328
5087.92 2304
5088.59 2368
5089.26 2321
5089.94 2265
5090.61 2354
5091.28 2532
5091.96 2656
5092.63 2591
5093.30 2514
5093.97 2547
5094.65 2528
5095.32 2615
5095.99 2491
5096.67 2511
5097.34 2394
5098.01 2314
5098.69 2342
5099.36 2409
5100.04 2202
5100.71 2146
5101.38 2270
5102.06 2302
5102.73 2418
5103.40 2243
5104.08 2279
5104.75 2201
5105.43 2286
5106.10 2300
5106.77 2328
5107.45 2330
5108.12 2282
5108.80 2392
5109.47 2153
5110.14 2205
5110.82 2273
5111.49 2133
5112.17 2037
5112.84 2113
5113.52 2180
5114.19 2201
5114.87 2103
5115.54 2127
5116.21 2197
5116.89 2254
5117.56 2175
5118.24 2229
5118.91 2168
5119.59 2089
5120.26 2165
5120.94 2177
5121.61 2041
5122.29 2162
5122.96 2156
5123.64 2107
5124.31 2154
5124.99 2161
5125.66 2153
5126.34 2172
5127.01 2201
5127.69 2219
5128.37 2274
5129.04 2243
5129.72 2090
5130.39 2225
5131.07 2325
5131.74 2293
5132.42 2256
5133.09 2276
5133.77 2384
5134.45 2383
5135.12 2299
5135.80 2413
5136.47 2204
5137.15 2208
5137.83 2376
5138.50 2425
5139.18 2469
5139.85 2456
5140.53 2561
5141.21 2574
5141.88 2642
5142.56 2427
5143.24 2327
5143.91 2552
5144.59 2468
5145.27 2312
5145.94 2370
5146.62 2354
5147.30 2265
5147.97 2241
5148.65 2126
5149.33 2100
5150.00 2106
5150.68 1934
5151.36 2066
5152.03 2122
5152.71 2167
5153.39 2028
5154.07 2100
5154.74 2068
5155.42 2086
5156.10 2144
5156.77 2222
5157.45 2182
5158.13 2267
5158.81 2193
5159.48 2192
5160.16 2175
5160.84 2174
5161.52 2228
5162.19 2079
5162.87 2086
5163.55 2248
5164.23 2200
5164.91 2079
5165.58 2091
5166.26 2114
5166.94 2074
5167.62 2046
5168.30 2166
5168.97 2306
5169.65 2198
5170.33 2184
5171.01 2087
5171.69 2060
5172.37 2084
5173.04 2090
5173.72 2202
5174.40 2153
5175.08 2141
5175.76 2108
5176.44 2125
5177.11 1985
5177.79 2006
5178.47 2212
5179.15 2191
5179.83 2193
5180.51 2200
5181.19 2071
5181.87 1997
5182.55 2121
5183.22 2064
5183.90 2162
5184.58 2066
5185.26 2065
5185.94 2016
5186.62 1999
5187.30 2018
5187.98 2039
5188.66 2111
5189.34 1998
5190.02 1951
5190.70 2009
5191.38 2085
5192.06 2071
5192.74 2024
5193.42 2015
5194.10 1899
5194.78 1872
5195.46 1996
5196.14 1977
5196.82 2076
5197.50 2193
5198.18 2042
5198.86 1934
5199.54 1971
5200.22 1979
5200.90 1983
5201.58 2017
5202.26 2000
5202.94 1958
5203.62 2046
5204.30 2079
5204.98 2012
5205.66 2045
5206.34 2176
5207.02 2098
5207.70 2114
5208.38 2148
5209.06 2128
5209.74 2054
5210.42 2214
5211.10 2310
5211.79 2131
5212.47 2172
5213.15 2266
5213.83 2133
5214.51 2072
5215.19 2069
5215.87 2298
5216.55 2256
5217.23 2045
5217.92 2017
5218.60 2040
5219.28 1992
5219.96 1892
5220.64 2084
5221.32 2024
5222.00 1941
5222.69 1981
5223.37 2108
5224.05 2126
5224.73 2105
5225.41 2106
5226.10 2125
5226.78 2056
5227.46 2050
5228.14 2246
5228.82 1938
5229.51 2043
5230.19 2127
5230.87 2047
5231.55 2021
5232.23 2037
5232.92 2134
5233.60 2041
5234.28 2181
5234.96 2147
5235.65 2113
5236.33 1975
5237.01 2076
5237.69 2034
5238.38 2109
5239.06 2172
5239.74 2154
5240.42 2225
5241.11 2219
5241.79 2020
5242.47 2101
5243.16 2034
5243.84 1974
5244.52 1959
5245.21 2119
5245.89 2152
5246.57 2009
5247.26 1876
5247.94 1828
5248.62 1856
5249.31 1927
5249.99 1985
5250.67 1996
5251.36 1880
5252.04 1865
5252.72 1964
5253.41 1938
5254.09 1876
5254.77 1906
5255.46 1892
5256.14 1813
5256.83 1843
5257.51 1851
5258.19 1824
5258.88 1936
5259.56 2029
5260.25 2004
5260.93 1899
5261.61 1755
5262.30 1939
5262.98 2075
5263.67 1896
5264.35 1855
5265.04 2001
5265.72 2088
5266.40 2005
5267.09 2000
5267.77 2007
5268.46 2109
5269.14 2177
5269.83 2030
5270.51 2111
5271.20 2151
5271.88 1996
5272.57 2081
5273.25 2054
5273.94 2005
5274.62 2011
5275.31 1906
5275.99 1994
5276.68 1975
5277.36 2019
5278.05 2091
5278.73 2029
5279.42 2096
5280.10 2147
5280.79 2247
5281.47 2326
5282.16 2299
5282.85 2277
5283.53 2282
5284.22 2186
5284.90 2119
5285.59 2119
5286.27 2178
5286.96 2189
5287.65 2120
5288.33 2121
5289.02 2069
5289.70 2017
5290.39 1998
5291.08 2047
5291.76 2130
5292.45 2059
5293.13 2054
5293.82 2007
5294.51 1933
5295.19 2016
5295.88 2057
5296.57 2013
5297.25 2070
5297.94 1953
5298.63 1916
5299.31 2050
5300.00 2105
5300.69 2155
5301.37 2117
5302.06 2224
5302.75 2095
5303.43 2180
5304.12 2283
5304.81 2194
5305.49 2212
5306.18 2060
5306.87 1911
5307.56 2148
5308.24 2136
5308.93 2023
5309.62 1986
5310.30 2045
5310.99 2030
5311.68 2128
5312.37 2072
5313.05 2042
5313.74 1959
5314.43 2019
5315.12 2068
5315.81 2143
5316.49 1995
5317.18 1986
5317.87 2043
5318.56 2094
5319.24 2036
5319.93 2088
5320.62 2118
5321.31 2184
5322.00 2148
5322.68 2057
5323.37 1954
5324.06 2047
5324.75 2081
5325.44 2026
5326.13 1995
5326.81 1987
5327.50 1931
5328.19 2024
5328.88 1825
5329.57 2004
5330.26 2000
5330.95 2035
5331.63 2172
5332.32 2309
5333.01 2251
5333.70 2140
5334.39 2224
5335.08 2243
5335.77 2366
5336.46 2368
5337.15 2301
5337.84 2034
5338.52 2135
5339.21 2027
5339.90 1998
5340.59 2021
5341.28 1948
5341.97 1939
5342.66 1946
5343.35 1979
5344.04 2031
5344.73 2011
5345.42 2110
5346.11 2000
5346.80 2024
5347.49 2166
5348.18 2204
5348.87 2187
5349.56 2240
5350.25 2223
5350.94 2379
5351.63 2460
5352.32 2450
5353.01 2301
5353.70 2455
5354.39 2469
5355.08 2388
5355.77 2296
5356.46 2212
5357.15 2230
5357.84 2061
5358.53 2116
5359.22 2191
5359.91 2133
5360.60 2067
5361.29 2023
5361.98 2076
5362.67 2092
5363.36 2050
5364.06 2068
5364.75 2133
5365.44 2053
5366.13 2107
5366.82 2115
5367.51 2034
5368.20 2070
5368.89 2136
5369.58 2185
5370.27 2171
5370.97 2183
5371.66 2138
5372.35 2109
5373.04 2100
5373.73 2152
5374.42 2029
5375.11 2209
5375.81 2175
5376.50 2220
5377.19 2289
5377.88 2185
5378.57 2339
5379.26 2281
5379.96 2291
5380.65 2329
5381.34 2470
5382.03 2567
5382.72 2438
5383.42 2503
5384.11 2540
5384.80 2549
5385.49 2327
5386.19 2263
5386.88 2203
5387.57 2172
5388.26 2301
5388.96 2278
5389.65 2156
5390.34 2147
5391.03 2153
5391.73 2154
5392.42 2037
5393.11 1994
5393.80 2032
5394.50 2052
5395.19 2104
5395.88 2081
5396.57 1978
5397.27 1958
5397.96 2032
5398.65 1974
5399.35 1964
5400.04 1954
5400.73 1907
5401.43 1933
5402.12 1922
5402.81 1957
5403.51 1882
5404.20 1916
5404.89 1899
5405.59 1984
5406.28 1974
5406.97 1918
5407.67 2050
5408.36 1962
5409.06 2037
5409.75 1919
5410.44 1995
5411.14 1958
5411.83 1875
5412.52 1971
5413.22 2045
5413.91 2014
5414.61 2002
5415.30 1980
5415.99 1917
5416.69 1932
5417.38 2065
5418.08 1982
5418.77 1902
5419.47 2003
5420.16 1980
5420.86 2046
5421.55 2126
5422.24 1970
5422.94 1943
5423.63 2002
5424.33 1973
5425.02 1982
5425.72 1918
5426.41 1788
5427.11 1888
5427.80 1834
5428.50 1878
5429.19 1866
5429.89 1809
5430.58 1913
5431.28 1903
5431.97 1938
5432.67 1775
5433.36 1831
5434.06 1846
5434.75 1936
5435.45 1905
5436.15 1916
5436.84 1820
5437.54 1970
5438.23 1921
5438.93 1857
5439.62 1912
5440.32 1965
5441.01 1907
5441.71 1923
5442.41 1899
5443.10 1842
5443.80 1871
5444.49 1923
5445.19 1839
5445.89 2006
5446.58 1900
5447.28 1941
5447.98 2046
5448.67 1946
5449.37 1999
5450.06 2063
5450.76 1935
5451.46 1841
5452.15 1872
5452.85 1927
5453.55 2129
5454.24 1960
5454.94 1883
5455.64 1826
5456.33 1973
5457.03 1982
5457.73 1817
5458.42 1856
5459.12 1828
5459.82 1892
5460.51 1836
5461.21 1838
5461.91 1940
5462.61 1853
5463.30 1941
5464.00 1876
5464.70 1867
5465.40 1884
5466.09 1835
5466.79 1945
5467.49 2077
5468.18 1904
5468.88 1913
5469.58 1944
5470.28 1913
5470.98 1955
5471.67 1889
5472.37 1879
5473.07 1880
5473.77 1793
5474.46 1785
5475.16 1791
5475.86 1728
5476.56 1761
5477.26 1766
5477.95 1743
5478.65 1875
5479.35 1964
5480.05 1855
5480.75 1802
5481.45 1860
5482.14 1930
5482.84 1782
5483.54 1740
5484.24 1786
5484.94 1754
5485.64 1797
5486.34 2028
5487.03 1878
5487.73 1869
5488.43 1935
5489.13 1904
5489.83 1929
5490.53 1935
5491.23 1978
5491.93 1884
5492.63 1927
5493.33 1950
5494.02 1937
5494.72 1863
5495.42 1850
5496.12 1884
5496.82 1871
5497.52 1821
5498.22 2008
5498.92 1968
5499.62 1917
5500.32 1937
5501.02 1967
5501.72 2029
5502.42 2105
5503.12 2130
5503.82 2229
5504.52 2197
5505.22 2163
5505.92 2146
5506.62 2104
5507.32 2334
5508.02 2346
5508.72 2355
5509.42 2407
5510.12 2274
5510.82 2216
5511.52 2228
5512.22 2071
5512.92 2104
5513.62 2074
5514.32 1994
5515.02 1906
5515.72 1979
5516.42 2014
5517.12 1994
5517.82 1913
5518.52 1962
5519.22 2066
5519.93 1911
5520.63 2027
5521.33 2006
5522.03 1977
5522.73 1991
5523.43 2082
5524.13 1972
5524.83 2016
5525.53 2005
5526.23 1913
5526.94 1957
5527.64 2023
5528.34 2014
5529.04 2022
5529.74 1995
5530.44 1996
5531.14 1889
5531.85 1937
5532.55 1956
5533.25 1822
5533.95 1807
5534.65 1807
5535.35 1812
5536.06 1812
5536.76 1879
5537.46 1943
5538.16 1822
5538.86 1859
5539.57 1885
5540.27 1768
5540.97 1782
5541.67 1889
5542.37 1796
5543.08 1886
5543.78 1930
5544.48 1910
5545.18 1929
5545.89 1939
5546.59 2006
5547.29 2013
5547.99 1905
5548.70 1954
5549.40 1947
5550.10 2057
5550.81 1832
5551.51 1744
5552.21 1927
5552.91 1883
5553.62 1837
5554.32 1946
5555.02 1843
5555.73 1845
5556.43 1787
5557.13 1864
5557.84 1750
5558.54 1807
5559.24 1791
5559.95 1736
5560.65 1808
5561.35 1830
5562.06 1778
5562.76 1838
5563.46 1829
5564.17 1825
5564.87 1848
5565.57 1795
5566.28 1793
5566.98 1859
5567.69 1828
5568.39 1807
5569.09 1924
5569.80 1891
5570.50 1796
5571.21 1762
5571.91 1791
5572.61 1754
5573.32 1830
5574.02 1796
5574.73 1750
5575.43 1717
5576.14 1742
5576.84 1789
5577.54 1814
5578.25 1812
5578.95 1932
5579.66 1777
5580.36 1831
5581.07 1855
5581.77 1794
5582.48 1813
5583.18 1761
5583.89 1724
5584.59 1655
5585.30 1819
5586.00 1722
5586.71 1658
5587.41 1642
5588.12 1612
5588.82 1636
5589.53 1676
5590.23 1600
5590.94 1709
5591.64 1713
5592.35 1732
5593.05 1616
5593.76 1622
5594.47 1765
5595.17 1814
5595.88 1798
5596.58 1713
5597.29 1762
5597.99 1722
5598.70 1862
5599.41 1737
5600.11 1720
5600.82 1617
5601.52 1610
5602.23 1654
5602.94 1724
5603.64 1623
5604.35 1573
5605.05 1698
5605.76 1676
5606.47 1610
5607.17 1646
5607.88 1655
5608.59 1593
5609.29 1646
5610.00 1682
5610.70 1669
5611.41 1681
5612.12 1686
5612.82 1662
5613.53 1698
5614.24 1720
5614.95 1755
5615.65 1764
5616.36 1739
5617.07 1790
5617.77 1756
5618.48 1692
5619.19 1679
5619.89 1559
5620.60 1597
5621.31 1623
5622.02 1624
5622.72 1626
5623.43 1624
5624.14 1692
5624.85 1569
5625.55 1659
5626.26 1563
5626.97 1612
5627.68 1656
5628.38 1656
5629.09 1628
5629.80 1574
5630.51 1661
5631.21 1626
5631.92 1618
5632.63 1593
5633.34 1657
5634.05 1757
5634.75 1589
5635.46 1597
5636.17 1570
5636.88 1613
5637.59 1691
5638.30 1639
5639.00 1587
5639.71 1635
5640.42 1577
5641.13 1605
5641.84 1695
5642.55 1696
5643.26 1779
5643.96 1694
5644.67 1700
5645.38 1656
5646.09 1660
5646.80 1703
5647.51 1610
5648.22 1699
5648.93 1683
5649.64 1607
5650.34 1683
5651.05 1627
5651.76 1724
5652.47 1733
5653.18 1660
5653.89 1588
5654.60 1654
5655.31 1735
5656.02 1632
5656.73 1781
5657.44 1848
5658.15 1769
5658.86 1648
5659.57 1639
5660.28 1623
5660.99 1660
5661.70 1608
5662.41 1746
5663.12 1680
5663.83 1784
5664.54 1706
5665.25 1664
5665.96 1713
5666.67 1612
5667.38 1605
5668.09 1529
5668.80 1611
5669.51 1527
5670.22 1547
5670.93 1565
5671.64 1625
5672.35 1555
5673.06 1599
5673.77 1559
5674.48 1625
5675.19 1679
5675.90 1583
5676.61 1634
5677.32 1619
5678.03 1584
5678.74 1637
5679.45 1573
5680.17 1691
5680.88 1641
5681.59 1570
5682.30 1646
5683.01 1747
5683.72 1740
5684.43 1686
5685.14 1631
5685.85 1656
5686.57 1743
5687.28 1617
5687.99 1655
5688.70 1669
5689.41 1565
5690.12 1691
5690.84 1694
5691.55 1619
5692.26 1687
5692.97 1673
5693.68 1726
5694.39 1651
5695.11 1666
5695.82 1616
5696.53 1624
5697.24 1561
5697.95 1675
5698.67 1549
5699.38 1570
5700.09 1580
5700.80 1697
5701.51 1681
5702.23 1612
5702.94 1615
5703.65 1545
5704.36 1530
5705.08 1565
5705.79 1709
5706.50 1578
5707.21 1596
5707.93 1581
5708.64 1554
5709.35 1561
5710.07 1532
5710.78 1650
5711.49 1658
5712.20 1627
5712.92 1581
5713.63 1625
5714.34 1643
5715.06 1703
5715.77 1619
5716.48 1560
5717.20 1596
5717.91 1552
5718.62 1633
5719.34 1561
5720.05 1650
5720.76 1638
5721.48 1558
5722.19 1605
5722.90 1718
5723.62 1795
5724.33 1694
5725.05 1801
5725.76 1725
5726.47 1764
5727.19 1660
5727.90 1686
5728.61 1782
5729.33 1742
5730.04 1822
5730.76 1854
5731.47 1749
5732.19 1734
5732.90 1852
5733.61 1680
5734.33 1610
5735.04 1674
5735.76 1676
5736.47 1631
5737.19 1633
5737.90 1705
5738.61 1659
5739.33 1498
5740.04 1600
5740.76 1660
5741.47 1644
5742.19 1669
5742.90 1757
5743.62 1716
5744.33 1674
5745.05 1750
5745.76 1688
5746.48 1672
5747.19 1697
5747.91 1628
5748.62 1639
5749.34 1638
5750.05 1666
5750.77 1689
5751.49 1752
5752.20 1770
5752.92 1709
5753.63 1689
5754.35 1870
5755.06 1752
5755.78 1674
5756.49 1757
5757.21 1741
5757.93 1723
5758.64 1687
5759.36 1747
5760.07 1696
5760.79 1715
5761.51 1747
5762.22 1687
5762.94 1812
5763.65 1825
5764.37 1965
5765.09 1985
5765.80 1966
5766.52 2046
5767.24 1954
5767.95 2060
5768.67 1948
5769.39 1958
5770.10 1839
5770.82 1878
5771.53 1836
5772.25 1752
5772.97 1810
5773.69 1816
5774.40 1912
5775.12 1806
5775.84 1861
5776.55 1783
5777.27 1862
5777.99 1912
5778.70 1839
5779.42 1948
5780.14 1967
5780.86 1981
5781.57 2014
5782.29 1917
5783.01 1892
5783.72 1960
5784.44 1912
5785.16 2046
5785.88 1996
5786.59 1892
5787.31 1875
5788.03 1899
5788.75 1810
5789.47 1929
5790.18 1905
5790.90 1899
5791.62 1946
5792.34 1952
5793.06 2011
5793.77 2032
5794.49 1888
5795.21 2033
5795.93 2030
5796.65 1946
5797.36 1896
5798.08 2074
5798.80 2142
5799.52 2242
5800.24 2398
5800.96 2392
5801.67 2487
5802.39 2489
5803.11 2729
5803.83 2769
5804.55 2565
5805.27 2713
5805.99 2682
5806.71 2494
5807.42 2328
5808.14 2390
5808.86 2288
5809.58 2373
5810.30 2203
5811.02 2262
5811.74 2247
5812.46 2157
5813.18 2227
5813.90 2290
5814.62 2226
5815.34 2279
5816.05 2395
5816.77 2431
5817.49 2582
5818.21 2641
5818.93 2907
5819.65 2979
5820.37 2907
5821.09 2935
5821.81 2791
5822.53 2655
5823.25 2627
5823.97 2564
5824.69 2692
5825.41 2456
5826.13 2352
5826.85 2219
5827.57 2162
5828.29 2293
5829.01 2388
5829.73 2234
5830.45 2160
5831.17 2204
5831.89 2284
5832.61 2198
5833.33 2242
5834.05 2185
5834.78 2108
5835.50 2176
5836.22 2213
5836.94 2225
5837.66 2195
5838.38 2230
5839.10 2135
5839.82 2215
5840.54 2152
5841.26 2222
5841.98 2294
5842.70 2062
5843.43 1943
5844.15 2035
5844.87 2092
5845.59 2015
5846.31 1900
5847.03 2028
5847.75 1950
5848.47 1869
5849.20 1977
5849.92 1901
5850.64 1889
5851.36 1842
5852.08 1948
5852.80 1898
5853.53 1779
5854.25 1933
5854.97 1944
5855.69 1889
5856.41 1854
5857.14 1878
5857.86 1833
5858.58 1921
5859.30 1784
5860.02 1913
5860.75 1861
5861.47 1839
5862.19 1924
5862.91 1744
5863.64 1835
5864.36 1816
5865.08 1800
5865.80 1814
5866.52 1771
5867.25 1773
5867.97 1764
5868.69 1748
5869.42 1785
5870.14 1785
5870.86 1677
5871.58 1689
5872.31 1864
5873.03 1771
5873.75 1690
5874.48 1771
5875.20 1722
5875.92 1759
5876.65 1702
5877.37 1799
5878.09 1714
5878.81 1692
5879.54 1749
5880.26 1780
5880.99 1772
5881.71 1769
5882.43 1751
5883.16 1853
5883.88 1750
5884.60 1803
5885.33 1794
5886.05 1744
5886.77 1847
5887.50 1821
5888.22 1802
5888.95 1757
5889.67 1788
5890.39 1729
5891.12 1753
5891.84 1779
5892.57 1776
5893.29 1792
5894.01 1655
5894.74 1746
5895.46 1681
5896.19 1624
5896.91 1653
5897.64 1590
5898.36 1661
5899.09 1620
5899.81 1707
5900.53 1725
5901.26 1741
5901.98 1609
5902.71 1603
5903.43 1655
5904.16 1688
5904.88 1628
5905.61 1724
5906.33 1621
5907.06 1593
5907.78 1645
5908.51 1640
5909.23 1644
5909.96 1708
5910.68 1772
5911.41 1689
5912.14 1570
5912.86 1614
5913.59 1577
5914.31 1629
5915.04 1689
5915.76 1693
5916.49 1774
5917.21 1763
5917.94 1796
5918.67 1688
5919.39 1628
5920.12 1697
5920.84 1739
5921.57 1680
5922.29 1627
5923.02 1546
5923.75 1674
5924.47 1564
5925.20 1669
5925.93 1671
5926.65 1663
5927.38 1731
5928.10 1754
5928.83 1797
5929.56 1832
5930.28 1880
5931.01 1746
5931.74 1725
5932.46 1710
5933.19 1762
5933.92 1816
5934.64 1738
5935.37 1766
5936.10 1777
5936.82 1771
5937.55 1784
5938.28 1891
5939.00 1927
5939.73 1916
5940.46 1882
5941.19 1796
5941.91 1888
5942.64 1902
5943.37 1924
5944.09 1920
5944.82 1798
5945.55 1857
5946.28 1686
5947.00 1739
5947.73 1932
5948.46 2037
5949.19 1894
5949.92 1906
5950.64 1849
5951.37 1815
5952.10 1958
5952.83 1957
5953.55 1888
5954.28 1909
5955.01 1773
5955.74 1897
5956.47 1992
5957.19 1874
5957.92 1963
5958.65 1957
5959.38 1948
5960.11 2023
5960.84 1996
5961.56 1868
5962.29 1938
5963.02 1959
5963.75 1887
5964.48 1831
5965.21 1916
5965.94 1806
5966.66 1888
5967.39 1927
5968.12 2104
5968.85 2103
5969.58 2127
5970.31 2210
5971.04 2248
5971.77 2092
5972.50 2094
5973.22 2069
5973.95 2099
5974.68 2007
5975.41 2047
5976.14 2049
5976.87 2042
5977.60 1919
5978.33 2022
5979.06 2030
5979.79 2038
5980.52 2060
5981.25 1974
5981.98 2056
5982.71 2110
5983.44 2024
5984.17 2055
5984.90 2110
5985.63 2195
5986.36 2226
5987.09 2166
5987.82 2236
5988.55 2155
5989.28 2172
5990.01 2091
5990.74 2199
5991.47 2197
5992.20 2230
5992.93 2163
5993.66 2186
5994.39 2198
5995.12 2119
5995.85 2205
5996.58 2166
5997.31 2143
5998.04 2148
5998.77 2198
5999.50 2291
6000.23 2205
6000.96 2116
6001.69 2105
6002.42 2142
6003.16 2169
6003.89 2190
6004.62 2210
6005.35 1992
6006.08 2182
6006.81 2192
6007.54 2148
6008.27 2127
6009.00 2119
6009.74 2365
6010.47 2496
6011.20 2453
6011.93 2577
6012.66 2734
6013.39 2803
6014.13 2922
6014.86 2816
6015.59 2871
6016.32 3048
6017.05 2977
6017.78 2673
6018.52 2618
6019.25 2466
6019.98 2422
6020.71 2308
6021.44 2201
6022.18 2254
6022.91 2023
6023.64 2029
6024.37 2033
6025.10 1892
6025.84 1868
6026.57 1896
6027.30 1944
6028.03 1906
6028.77 1905
6029.50 1939
6030.23 1912
6030.96 1916
6031.70 1841
6032.43 1776
6033.16 1897
6033.90 1910
6034.63 1826
6035.36 1918
6036.09 1781
6036.83 1831
6037.56 1805
6038.29 1891
6039.03 1908
6039.76 1845
6040.49 1859
6041.23 1895
6041.96 1748
6042.69 1812
6043.43 1815
6044.16 1783
6044.89 1836
6045.63 1891
6046.36 1895
6047.09 1987
6047.83 1925
6048.56 2056
6049.29 2079
6050.03 1935
6050.76 1963
6051.50 2025
6052.23 1917
6052.96 1782
6053.70 1989
6054.43 2059
6055.17 1931
6055.90 1867
6056.63 1885
6057.37 1845
6058.10 1909
6058.84 1817
6059.57 1932
6060.31 1860
6061.04 1829
6061.77 1892
6062.51 1908
6063.24 1876
6063.98 1823
6064.71 1856
6065.45 1878
6066.18 1773
6066.92 1799
6067.65 1722
6068.39 1655
6069.12 1678
6069.86 1794
6070.59 1810
6071.33 1761
6072.06 1652
6072.80 1780
6073.53 1799
6074.27 1765
6075.00 1732
6075.74 1696
6076.47 1779
6077.21 1747
6077.95 1769
6078.68 1857
6079.42 1692
6080.15 1690
6080.89 1688
6081.62 1747
6082.36 1839
6083.09 1765
6083.83 1811
6084.57 1762
6085.30 1642
6086.04 1750
6086.77 1821
6087.51 1751
6088.25 1685
6088.98 1651
6089.72 1654
6090.46 1750
6091.19 1747
6091.93 1679
6092.66 1799
6093.40 1818
6094.14 1781
6094.87 1833
6095.61 1823
6096.35 1764
6097.08 1664
6097.82 1778
6098.56 1846
6099.29 1775
6100.03 1798
6100.77 1752
6101.50 1820
6102.24 1633
6102.98 1673
6103.72 1669
6104.45 1721
6105.19 1746
6105.93 1662
6106.66 1637
6107.40 1669
6108.14 1748
6108.88 1672
6109.61 1630
6110.35 1622
6111.09 1635
6111.83 1470
6112.56 1617
6113.30 1705
6114.04 1702
6114.78 1686
6115.51 1633
6116.25 1669
6116.99 1761
6117.73 1763
6118.47 1687
6119.20 1759
6119.94 1765
6120.68 1807
6121.42 1780
6122.16 1685
6122.89 1769
6123.63 1724
6124.37 1625
6125.11 1687
6125.85 1809
6126.59 1724
6127.32 1804
6128.06 1630
6128.80 1705
6129.54 1719
6130.28 1580
6131.02 1756
6131.76 1735
6132.49 1757
6133.23 1788
6133.97 1762
6134.71 1752
6135.45 1765
6136.19 1792
6136.93 1882
6137.67 1757
6138.41 1775
6139.15 1756
6139.88 1700
6140.62 1734
6141.36 1735
6142.10 1810
6142.84 1883
6143.58 1717
6144.32 1649
6145.06 1702
6145.80 1809
6146.54 1834
6147.28 1805
6148.02 1774
6148.76 1748
6149.50 1863
6150.24 1706
6150.98 1787
6151.72 1848
6152.46 1841
6153.20 1931
6153.94 1833
6154.68 1750
6155.42 1932
6156.16 1902
6156.90 1880
6157.64 1924
6158.38 1845
6159.12 1883
6159.86 1853
6160.60 1815
6161.34 1949
6162.08 1935
6162.82 1930
6163.56 1916
6164.30 1923
6165.05 1882
6165.79 2024
6166.53 2055
6167.27 2162
6168.01 2083
6168.75 2109
6169.49 2160
6170.23 2209
6170.97 2254
6171.71 2174
6172.46 2311
6173.20 2367
6173.94 2331
6174.68 2421
6175.42 2346
6176.16 2423
6176.90 2384
6177.64 2336
6178.39 2282
6179.13 2180
6179.87 2122
6180.61 2063
6181.35 2067
6182.09 1987
6182.84 2037
6183.58 1972
6184.32 2135
6185.06 2077
6185.80 2041
6186.55 2042
6187.29 2047
6188.03 1979
6188.77 1986
6189.52 2075
6190.26 1988
6191.00 2076
6191.74 2097
6192.48 1978
6193.23 1925
6193.97 1950
6194.71 2129
6195.45 2124
6196.20 2008
6196.94 2086
6197.68 2115
6198.43 2168
6199.17 2168
6199.91 2225
6200.65 2339
6201.40 2383
6202.14 2272
6202.88 2193
6203.63 2207
6204.37 2358
6205.11 2369
6205.86 2373
6206.60 2500
6207.34 2673
6208.09 2874
6208.83 3156
6209.57 3249
6210.32 3754
6211.06 4073
6211.80 4132
6212.55 4115
6213.29 3996
6214.03 3840
6214.78 3722
6215.52 3374
6216.26 3167
6217.01 2743
6217.75 2565
6218.50 2428
6219.24 2277
6219.98 2152
6220.73 2124
6221.47 2232
6222.22 2062
6222.96 2075
6223.71 1970
6224.45 2013
6225.19 2146
6225.94 2040
6226.68 2075
6227.43 2044
6228.17 2079
6228.92 2145
6229.66 2051
6230.41 1973
6231.15 1929
6231.90 1930
6232.64 1881
6233.39 1897
6234.13 1911
6234.87 1949
6235.62 1846
6236.36 1882
6237.11 1885
6237.86 1881
6238.60 1953
6239.35 1982
6240.09 1837
6240.84 1844
6241.58 1897
6242.33 1864
6243.07 1881
6243.82 1945
6244.56 1903
6245.31 1923
6246.05 1967
6246.80 2097
6247.55 2038
6248.29 2178
6249.04 2105
6249.78 2042
6250.53 2113
6251.27 2106
6252.02 2192
6252.77 2084
6253.51 2109
6254.26 2208
6255.01 2028
6255.75 1990
6256.50 1934
6257.24 2041
6257.99 2034
6258.74 1895
6259.48 1916
6260.23 1904
6260.98 1881
6261.72 1931
6262.47 1927
6263.22 1965
6263.96 1839
6264.71 1812
6265.46 1900
6266.20 1923
6266.95 2047
6267.70 2029
6268.44 1923
6269.19 1893
6269.94 2022
6270.68 1890
6271.43 1991
6272.18 2030
6272.93 2099
6273.67 2014
6274.42 2127
6275.17 2000
6275.92 2131
6276.66 2272
6277.41 2258
6278.16 2228
6278.91 2417
6279.65 2313
6280.40 2284
6281.15 2199
6281.90 2249
6282.64 2158
6283.39 1956
6284.14 2034
6284.89 1739
6285.64 1838
6286.38 1881
6287.13 1741
6287.88 1920
6288.63 1853
6289.38 1781
6290.12 1807
6290.87 1783
6291.62 1799
6292.37 1778
6293.12 1839
6293.87 1744
6294.61 1726
6295.36 1660
6296.11 1711
6296.86 1732
6297.61 1743
6298.36 1692
6299.11 1656
6299.86 1681
6300.60 1615
6301.35 1776
6302.10 1677
6302.85 1683
6303.60 1781
6304.35 1790
6305.10 1741
6305.85 1719
6306.60 1679
6307.35 1653
6308.10 1662
6308.85 1686
6309.59 1690
6310.34 1714
6311.09 1804
6311.84 1744
6312.59 1740
6313.34 1754
6314.09 1724
6314.84 1719
6315.59 1750
6316.34 1808
6317.09 1851
6317.84 1755
6318.59 1784
6319.34 1725
6320.09 1788
6320.84 1755
6321.59 1770
6322.34 1739
6323.09 1675
6323.84 1711
6324.59 1675
6325.34 1659
6326.09 1705
6326.84 1575
6327.59 1700
6328.34 1580
6329.09 1590
6329.85 1685
6330.60 1613
6331.35 1602
6332.10 1606
6332.85 1660
6333.60 1606
6334.35 1538
6335.10 1600
6335.85 1588
6336.60 1530
6337.35 1546
6338.10 1538
6338.86 1551
6339.61 1480
6340.36 1572
6341.11 1593
6341.86 1605
6342.61 1505
6343.36 1569
6344.12 1499
6344.87 1597
6345.62 1544
6346.37 1427
6347.12 1543
6347.87 1656
6348.62 1588
6349.38 1658
6350.13 1719
6350.88 1573
6351.63 1596
6352.38 1583
6353.14 1567
6353.89 1605
6354.64 1562
6355.39 1581
6356.14 1535
6356.90 1573
6357.65 1553
6358.40 1452
6359.15 1529
6359.91 1568
6360.66 1544
6361.41 1501
6362.16 1507
6362.92 1566
6363.67 1521
6364.42 1497
6365.17 1478
6365.93 1462
6366.68 1428
6367.43 1431
6368.19 1427
6368.94 1510
6369.69 1516
6370.44 1479
6371.20 1444
6371.95 1466
6372.70 1508
6373.46 1490
6374.21 1475
6374.96 1467
6375.72 1411
6376.47 1361
6377.22 1464
6377.98 1456
6378.73 1510
6379.48 1487
6380.24 1517
6380.99 1421
6381.75 1565
6382.50 1546
6383.25 1625
6384.01 1539
6384.76 1514
6385.51 1487
6386.27 1489
6387.02 1589
6387.78 1578
6388.53 1586
6389.28 1402
6390.04 1481
6390.79 1463
6391.55 1291
6392.30 1377
6393.06 1421
6393.81 1442
6394.56 1469
6395.32 1438
6396.07 1429
6396.83 1414
6397.58 1586
6398.34 1501
6399.09 1438
6399.85 1465
6400.60 1466
6401.36 1579
6402.11 1496
6402.87 1497
6403.62 1415
6404.38 1478
6405.13 1392
6405.89 1418
6406.64 1416
6407.40 1489
6408.15 1536
6408.91 1468
6409.66 1476
6410.42 1534
6411.17 1526
6411.93 1524
6412.68 1462
6413.44 1508
6414.20 1525
6414.95 1460
6415.71 1520
6416.46 1475
6417.22 1423
6417.97 1469
6418.73 1451
6419.49 1457
6420.24 1458
6421.00 1465
6421.75 1491
6422.51 1412
6423.27 1396
6424.02 1424
6424.78 1348
6425.54 1341
6426.29 1355
6427.05 1471
6427.80 1572
6428.56 1543
6429.32 1517
6430.07 1549
6430.83 1488
6431.59 1521
6432.34 1471
6433.10 1454
6433.86 1496
6434.61 1449
6435.37 1348
6436.13 1408
6436.88 1440
6437.64 1425
6438.40 1364
6439.16 1395
6439.91 1492
6440.67 1497
6441.43 1447
6442.18 1365
6442.94 1454
6443.70 1411
6444.46 1399
6445.21 1338
6445.97 1422
6446.73 1446
6447.49 1446
6448.24 1382
6449.00 1385
6449.76 1346
6450.52 1529
6451.28 1468
6452.03 1537
6452.79 1503
6453.55 1452
6454.31 1542
6455.06 1558
6455.82 1443
6456.58 1390
6457.34 1459
6458.10 1425
6458.86 1585
6459.61 1560
6460.37 1531
6461.13 1523
6461.89 1521
6462.65 1653
6463.41 1460
6464.16 1454
6464.92 1541
6465.68 1546
6466.44 1458
6467.20 1437
6467.96 1499
6468.72 1438
6469.48 1518
6470.23 1531
6470.99 1594
6471.75 1551
6472.51 1597
6473.27 1522
6474.03 1477
6474.79 1524
6475.55 1550
6476.31 1543
6477.07 1468
6477.83 1503
6478.59 1452
6479.35 1499
6480.10 1474
6480.86 1550
6481.62 1562
6482.38 1522
6483.14 1455
6483.90 1512
6484.66 1601
6485.42 1547
6486.18 1572
6486.94 1656
6487.70 1748
6488.46 1756
6489.22 1762
6489.98 1759
6490.74 1668
6491.50 1641
6492.26 1609
6493.02 1670
6493.78 1599
6494.54 1714
6495.30 1741
6496.06 1749
6496.82 1749
6497.59 1757
6498.35 1734
6499.11 1744
6499.87 1710
6500.63 1726
6501.39 1629
6502.15 1636
6502.91 1636
6503.67 1675
6504.43 1739
6505.19 1664
6505.95 1723
6506.71 1758
6507.48 1843
6508.24 1750
6509.00 1845
6509.76 1812
6510.52 1716
6511.28 1747
6512.04 1837
6512.80 1858
6513.57 1842
6514.33 1798
6515.09 1792
6515.85 1799
6516.61 1822
6517.37 1808
6518.14 1834
6518.90 1802
6519.66 1884
6520.42 1831
6521.18 1835
6521.95 1934
6522.71 2062
6523.47 1911
6524.23 1980
6524.99 2098
6525.76 1999
6526.52 2187
6527.28 2175
6528.04 2074
6528.80 2316
6529.57 2199
6530.33 2154
6531.09 2220
6531.85 2261
6532.62 2170
6533.38 2243
6534.14 2276
6534.91 2272
6535.67 2227
6536.43 2348
6537.19 2361
6537.96 2438
6538.72 2662
6539.48 2698
6540.25 2606
6541.01 2663
6541.77 2512
6542.53 2449
6543.30 2341
6544.06 2230
6544.82 2043
6545.59 1937
6546.35 1932
6547.11 1937
6547.88 1766
6548.64 1905
6549.41 1957
6550.17 1798
6550.93 1799
6551.70 1830
6552.46 1898
6553.22 1768
6553.99 1877
6554.75 1804
6555.52 1865
6556.28 1821
6557.04 1899
6557.81 1844
6558.57 1829
6559.34 1852
6560.10 1820
6560.86 1910
6561.63 1999
6562.39 1964
6563.16 1930
6563.92 1967
6564.69 1922
6565.45 2008
6566.21 2010
6566.98 1981
6567.74 2111
6568.51 2008
6569.27 1985
6570.04 2055
6570.80 2101
6571.57 1993
6572.33 1943
6573.10 2078
6573.86 2063
6574.63 2093
6575.39 2131
6576.16 2200
6576.92 2092
6577.69 2172
6578.45 2217
6579.22 2132
6579.98 2167
6580.75 2244
6581.51 2173
6582.28 2176
6583.05 2334
6583.81 2437
6584.58 2450
6585.34 2509
6586.11 2560
6586.87 2627
6587.64 2541
6588.41 2340
6589.17 2297
6589.94 2473
6590.70 2354
6591.47 2345
6592.24 2298
6593.00 2386
6593.77 2378
6594.53 2377
6595.30 2461
6596.07 2373
6596.83 2334
6597.60 2359
6598.37 2395
6599.13 2422
6599.90 2351
6600.66 2184
6601.43 2152
6602.20 2137
6602.96 2077
6603.73 1988
6604.50 2058
6605.26 2025
6606.03 2097
6606.80 2138
6607.57 2015
6608.33 2108
6609.10 1993
6609.87 2046
6610.63 2111
6611.40 2070
6612.17 1984
6612.94 1975
6613.70 2122
6614.47 2153
6615.24 2169
6616.00 2094
6616.77 2047
6617.54 2168
6618.31 2042
6619.08 2044
6619.84 1994
6620.61 2073
6621.38 2086
6622.15 2305
6622.91 2332
6623.68 2270
6624.45 2302
6625.22 2153
6625.99 2190
6626.75 2157
6627.52 2174
6628.29 2083
6629.06 2084
6629.83 2203
6630.59 2220
6631.36 2211
6632.13 2346
6632.90 2213
6633.67 2267
6634.44 2486
6635.21 2722
6635.97 2735
6636.74 2704
6637.51 2711
6638.28 2662
6639.05 2572
6639.82 2544
6640.59 2563
6641.36 2350
6642.12 2251
6642.89 2127
6643.66 2137
6644.43 2075
6645.20 2118
6645.97 2076
6646.74 2011
6647.51 2044
6648.28 2060
6649.05 1965
6649.82 1979
6650.59 2018
6651.36 2030
6652.12 2060
6652.89 2039
6653.66 2052
6654.43 2113
6655.20 2119
6655.97 1987
6656.74 1985
6657.51 2116
6658.28 2022
6659.05 2033
6659.82 1931
6660.59 2020
6661.36 2096
6662.13 2190
6662.90 2268
6663.67 2152
6664.44 2338
6665.21 2463
6665.98 2671
6666.75 2661
6667.52 2622
6668.30 2659
6669.07 2622
6669.84 2541
6670.61 2418
6671.38 2367
6672.15 2333
6672.92 2213
6673.69 1974
6674.46 1977
6675.23 2064
6676.00 2076
6676.77 1887
6677.54 1887
6678.32 1736
6679.09 1896
6679.86 1808
6680.63 1803
6681.40 1840
6682.17 1742
6682.94 1752
6683.71 1792
6684.49 1872
6685.26 1852
6686.03 1826
6686.80 1946
6687.57 1941
6688.34 1797
6689.11 1853
6689.89 1893
6690.66 1990
6691.43 1921
6692.20 1872
6692.97 1920
6693.75 1832
6694.52 1799
6695.29 1757
6696.06 1830
6696.83 1760
6697.61 1734
6698.38 1826
6699.15 1792
6699.92 1740
6700.70 1646
6701.47 1747
6702.24 1742
6703.01 1736
6703.79 1771
6704.56 1750
6705.33 1729
6706.10 1772
6706.88 1782
6707.65 1669
6708.42 1726
6709.19 1769
6709.97 1767
6710.74 1633
6711.51 1684
6712.29 1689
6713.06 1551
6713.83 1666
6714.61 1628
6715.38 1676
6716.15 1658
6716.92 1627
6717.70 1635
6718.47 1580
6719.24 1682
6720.02 1607
6720.79 1564
6721.57 1620
6722.34 1649
6723.11 1552
6723.89 1560
6724.66 1610
6725.43 1583
6726.21 1620
6726.98 1600
6727.76 1613
6728.53 1663
6729.30 1620
6730.08 1577
6730.85 1702
6731.63 1695
6732.40 1564
6733.17 1540
6733.95 1501
6734.72 1533
6735.50 1633
6736.27 1585
6737.05 1524
6737.82 1513
6738.59 1620
6739.37 1693
6740.14 1603
6740.92 1514
6741.69 1566
6742.47 1546
6743.24 1628
6744.02 1526
6744.79 1539
6745.57 1548
6746.34 1605
6747.12 1642
6747.89 1592
6748.67 1585
6749.44 1515
6750.22 1623
6750.99 1602
6751.77 1595
6752.54 1576
6753.32 1538
6754.09 1495
6754.87 1534
6755.65 1476
6756.42 1470
6757.20 1510
6757.97 1456
6758.75 1357
6759.52 1341
6760.30 1377
6761.08 1411
6761.85 1453
6762.63 1543
6763.40 1520
6764.18 1471
6764.96 1408
6765.73 1502
6766.51 1440
6767.28 1533
6768.06 1552
6768.84 1477
6769.61 1512
6770.39 1476
6771.17 1445
6771.94 1427
6772.72 1439
6773.50 1455
6774.27 1455
6775.05 1396
6775.82 1423
6776.60 1524
6777.38 1637
6778.16 1583
6778.93 1484
6779.71 1553
6780.49 1555
6781.26 1572
6782.04 1662
6782.82 1484
6783.59 1465
6784.37 1431
6785.15 1513
6785.93 1507
6786.70 1465
6787.48 1401
6788.26 1423
6789.04 1348
6789.81 1409
6790.59 1399
6791.37 1361
6792.15 1344
6792.92 1326
6793.70 1321
6794.48 1287
6795.26 1218
6796.03 1245
6796.81 1281
6797.59 1324
6798.37 1353
6799.15 1401
6799.92 1352
6800.70 1413
6801.48 1279
6802.26 1293
6803.04 1255
6803.81 1291
6804.59 1266
6805.37 1261
6806.15 1230
6806.93 1265
6807.71 1380
6808.49 1365
6809.26 1276
6810.04 1288
6810.82 1302
6811.60 1245
6812.38 1259
6813.16 1203
6813.94 1277
6814.72 1291
6815.49 1351
6816.27 1403
6817.05 1362
6817.83 1375
6818.61 1398
6819.39 1441
6820.17 1386
6820.95 1307
6821.73 1403
6822.51 1384
6823.29 1214
6824.07 1307
6824.85 1380
6825.62 1359
6826.40 1318
6827.18 1370
6827.96 1279
6828.74 1292
6829.52 1317
6830.30 1307
6831.08 1338
6831.86 1294
6832.64 1300
6833.42 1220
6834.20 1222
6834.98 1229
6835.76 1303
6836.54 1326
6837.32 1309
6838.10 1220
6838.88 1234
6839.66 1260
6840.44 1286
6841.22 1271
6842.01 1303
6842.79 1320
6843.57 1326
6844.35 1368
6845.13 1272
6845.91 1233
6846.69 1256
6847.47 1231
6848.25 1328
6849.03 1275
6849.81 1374
6850.59 1543
6851.37 1614
6852.16 1559
6852.94 1561
6853.72 1559
6854.50 1523
6855.28 1575
6856.06 1627
6856.84 1489
6857.62 1468
6858.41 1467
6859.19 1410
6859.97 1407
6860.75 1418
6861.53 1382
6862.31 1419
6863.09 1365
6863.88 1370
6864.66 1361
6865.44 1291
6866.22 1353
6867.00 1220
6867.79 1255
6868.57 1308
6869.35 1328
6870.13 1209
6870.91 1328
6871.70 1400
6872.48 1280
6873.26 1303
6874.04 1295
6874.83 1288
6875.61 1305
6876.39 1292
6877.17 1314
6877.96 1264
6878.74 1279
6879.52 1218
6880.30 1251
6881.09 1325
6881.87 1335
6882.65 1371
6883.43 1409
6884.22 1381
6885.00 1370
6885.78 1332
6886.57 1399
6887.35 1360
6888.13 1357
6888.92 1416
6889.70 1460
6890.48 1456
6891.26 1465
6892.05 1353
6892.83 1358
6893.62 1314
6894.40 1405
6895.18 1404
6895.97 1394
6896.75 1354
6897.53 1365
6898.32 1409
6899.10 1380
6899.88 1282
6900.67 1340
6901.45 1342
6902.24 1293
6903.02 1286
6903.80 1336
6904.59 1408
6905.37 1252
6906.16 1273
6906.94 1339
6907.72 1267
6908.51 1231
6909.29 1239
6910.08 1301
6910.86 1279
6911.65 1247
6912.43 1248
6913.21 1327
6914.00 1348
6914.78 1248
6915.57 1291
6916.35 1305
6917.14 1289
6917.92 1401
6918.71 1407
6919.49 1319
6920.28 1363
6921.06 1279
6921.85 1295
6922.63 1331
6923.42 1373
6924.20 1400
6924.99 1362
6925.77 1328
6926.56 1341
6927.34 1256
6928.13 1294
6928.91 1452
6929.70 1329
6930.49 1403
6931.27 1445
6932.06 1407
6932.84 1358
6933.63 1387
6934.41 1366
6935.20 1306
6935.99 1265
6936.77 1276
6937.56 1268
6938.34 1300
6939.13 1278
6939.92 1299
6940.70 1356
6941.49 1277
6942.27 1364
6943.06 1424
6943.85 1384
6944.63 1401
6945.42 1352
6946.21 1377
6946.99 1437
6947.78 1525
6948.57 1369
6949.35 1311
6950.14 1446
6950.92 1456
6951.71 1423
6952.50 1364
6953.29 1413
6954.07 1480
6954.86 1453
6955.65 1341
6956.43 1412
6957.22 1383
6958.01 1355
6958.79 1450
6959.58 1503
6960.37 1478
6961.16 1475
6961.94 1527
6962.73 1521
6963.52 1455
6964.31 1544
6965.09 1544
6965.88 1530
6966.67 1513
6967.46 1601
6968.24 1610
6969.03 1528
6969.82 1549
6970.61 1560
6971.39 1503
6972.18 1486
6972.97 1577
6973.76 1588
6974.55 1718
6975.33 1669
6976.12 1555
6976.91 1649
6977.70 1758
6978.49 1694
6979.27 1706
6980.06 1768
6980.85 1787
6981.64 1670
6982.43 1734
6983.22 1838
6984.01 1872
6984.79 2039
6985.58 2227
6986.37 2168
6987.16 2186
6987.95 2300
6988.74 2369
6989.53 2416
6990.32 2290
6991.10 2175
6991.89 2068
6992.68 1854
6993.47 1859
6994.26 1848
6995.05 1790
6995.84 1659
6996.63 1642
6997.42 1618
6998.21 1777
6999.00 1721
6999.79 1809
7000.58 2015
7001.36 2002
7002.15 2143
7002.94 2119
7003.73 2087
7004.52 2128
7005.31 1942
7006.10 1735
7006.89 1666
7007.68 1679
7008.47 1609
7009.26 1574
7010.05 1508
7010.84 1447
7011.63 1500
7012.42 1528
7013.21 1490
7014.00 1407
7014.79 1365
7015.58 1456
7016.37 1339
7017.16 1386
7017.96 1370
7018.75 1334
7019.54 1417
7020.33 1375
7021.12 1385
7021.91 1344
7022.70 1449
7023.49 1375
7024.28 1361
7025.07 1485
7025.86 1584
7026.65 1452
7027.44 1515
7028.24 1487
7029.03 1427
7029.82 1446
7030.61 1429
7031.40 1372
7032.19 1404
7032.98 1395
7033.77 1435
7034.57 1389
7035.36 1273
7036.15 1340
7036.94 1371
7037.73 1352
7038.52 1309
7039.32 1408
7040.11 1504
7040.90 1427
7041.69 1365
7042.48 1461
7043.27 1367
7044.07 1432
7044.86 1452
7045.65 1368
7046.44 1320
7047.23 1386
7048.03 1334
7048.82 1345
7049.61 1265
7050.40 1313
7051.20 1304
7051.99 1352
7052.78 1353
7053.57 1306
7054.37 1282
7055.16 1338
7055.95 1308
7056.74 1335
7057.54 1299
7058.33 1335
7059.12 1184
7059.91 1261
7060.71 1247
7061.50 1230
7062.29 1226
7063.09 1247
7063.88 1205
7064.67 1155
7065.47 1180
7066.26 1238
7067.05 1227
7067.85 1266
7068.64 1273
7069.43 1308
7070.23 1242
7071.02 1244
7071.81 1196
7072.61 1306
7073.40 1219
7074.19 1164
7074.99 1215
7075.78 1233
7076.57 1227
7077.37 1273
7078.16 1414
7078.96 1337
7079.75 1270
7080.54 1273
7081.34 1332
7082.13 1262
7082.93 1282
7083.72 1339
7084.51 1334
7085.31 1304
7086.10 1225
7086.90 1140
7087.69 1128
7088.49 1129
7089.28 1120
7090.08 1162
7090.87 1165
7091.66 1156
7092.46 1221
7093.25 1161
7094.05 1192
7094.84 1232
7095.64 1185
7096.43 1183
7097.23 1146
7098.02 1195
7098.82 1161
7099.61 1205
7100.41 1172
7101.20 1141
7102.00 1097
7102.79 1152
7103.59 1214
7104.38 1183
7105.18 1170
7105.98 1141
7106.77 1151
7107.57 1150
7108.36 1185
7109.16 1168
7109.95 1192
7110.75 1098
7111.54 1155
7112.34 1171
7113.14 1152
7113.93 1160
7114.73 1230
7115.52 1078
7116.32 1112
7117.12 1150
7117.91 1062
7118.71 1119
7119.50 1147
7120.30 1205
7121.10 1170
7121.89 1197
7122.69 1188
7123.49 1205
7124.28 1260
7125.08 1150
7125.88 1206
7126.67 1186
7127.47 1203
7128.27 1179
7129.06 1155
7129.86 1088
7130.66 1088
7131.45 1112
7132.25 1062
7133.05 1060
7133.84 1153
7134.64 1123
7135.44 1210
7136.23 1194
7137.03 1116
7137.83 1026
7138.63 1117
7139.42 1134
7140.22 1099
7141.02 1042
7141.82 1150
7142.61 1118
7143.41 1099
7144.21 1090
7145.01 1072
7145.80 1083
7146.60 1065
7147.40 1066
7148.20 1108
7148.99 1101
7149.79 1155
7150.59 1076
7151.39 1090
7152.19 1045
7152.98 1077
7153.78 1054
7154.58 1096
7155.38 1085
7156.18 1093
7156.98 1119
7157.77 1077
7158.57 1031
7159.37 1030
7160.17 1053
7160.97 1077
7161.77 1147
7162.56 1169
7163.36 1081
7164.16 1088
7164.96 1137
7165.76 1141
7166.56 1089
7167.36 1062
7168.16 1086
7168.95 1121
7169.75 1078
7170.55 1133
7171.35 1098
7172.15 1132
7172.95 1105
7173.75 1098
7174.55 1167
7175.35 1064
7176.15 1091
7176.95 1036
7177.75 998
7178.55 1046
7179.35 1109
7180.14 1074
7180.94 1119
7181.74 1087
7182.54 1066
7183.34 1059
7184.14 1088
7184.94 1110
7185.74 1187
7186.54 1089
7187.34 1079
7188.14 1061
7188.94 1095
7189.74 1048
7190.54 1008
7191.34 1023
7192.14 1108
7192.94 970
7193.74 1010
7194.54 1064
7195.35 1058
7196.15 1089
7196.95 1003
7197.75 1045
7198.55 1082
7199.35 981
7200.15 1043
7200.95 978
7201.75 1048
7202.55 1050
7203.35 1050
7204.15 1073
7204.95 1043
7205.75 1072
7206.56 1066
7207.36 1057
7208.16 1021
7208.96 1082
7209.76 1094
7210.56 1051
7211.36 1036
7212.16 1032
7212.97 1072
7213.77 1056
7214.57 1051
7215.37 1146
7216.17 1090
7216.97 975
7217.78 984
7218.58 1146
7219.38 1085
7220.18 1051
7220.98 1107
7221.78 1065
7222.59 1109
7223.39 1095
7224.19 1031
7224.99 980
7225.79 1088
7226.60 1038
7227.40 1015
7228.20 1077
7229.00 1036
7229.81 1057
7230.61 1109
7231.41 1026
7232.21 979
7233.02 1047
7233.82 1109
7234.62 1009
7235.42 991
7236.23 951
7237.03 972
7237.83 1092
7238.63 1096
7239.44 971
7240.24 1062
7241.04 1126
7241.85 1094
7242.65 1031
7243.45 1098
7244.26 1040
7245.06 1092
7245.86 1135
7246.67 1174
7247.47 1101
7248.27 1128
7249.08 1055
7249.88 1110
7250.68 1140
7251.49 1044
7252.29 985
7253.09 1072
7253.90 1038
7254.70 1063
7255.50 1066
7256.31 1093
7257.11 1037
7257.92 1049
7258.72 1107
7259.52 1080
7260.33 1146
7261.13 1130
7261.94 1001
7262.74 1047
7263.54 1131
7264.35 1125
7265.15 1093
7265.96 1082
7266.76 1061
7267.57 1052
7268.37 1060
7269.18 1124
7269.98 1145
7270.78 1101
7271.59 1114
7272.39 1104
7273.20 1051
7274.00 1139
7274.81 1169
7275.61 1119
7276.42 1069
7277.22 1173
7278.03 1169
7278.83 1225
7279.64 1164
7280.44 1183
7281.25 1196
7282.05 1251
7282.86 1317
7283.66 1273
7284.47 1368
7285.28 1447
7286.08 1534
7286.89 1525
7287.69 1634
7288.50 1625
7289.30 1480
7290.11 1446
7290.91 1427
7291.72 1338
7292.53 1290
7293.33 1292
7294.14 1258
7294.94 1127
7295.75 1141
7296.56 1145
7297.36 1106
7298.17 1129
7298.97 1090
7299.78 1131
7300.59 1141
7301.39 1044
7302.20 1164
7303.01 1175
7303.81 1156
7304.62 1156
7305.43 1199
7306.23 1268
7307.04 1291
7307.85 1200
7308.65 1200
7309.46 1169
7310.27 1256
7311.07 1187
7311.88 1268
7312.69 1280
7313.49 1252
7314.30 1219
7315.11 1240
7315.91 1235
7316.72 1233
7317.53 1293
7318.34 1277
7319.14 1292
7319.95 1438
7320.76 1502
7321.57 1524
7322.37 1578
7323.18 1732
7323.99 1729
7324.80 1767
7325.60 1615
7326.41 1535
7327.22 1470
7328.03 1359
7328.83 1330
7329.64 1280
7330.45 1264
7331.26 1238
7332.07 1206
7332.87 1175
7333.68 1108
7334.49 1129
7335.30 1082
7336.11 1146
7336.92 1165
7337.72 1151
7338.53 1180
7339.34 1081
7340.15 1042
7340.96 1056
7341.77 1125
7342.57 1171
7343.38 1119
7344.19 1131
7345.00 1080
7345.81 1115
7346.62 1176
7347.43 1088
7348.24 1038
7349.05 1064
7349.85 1129
7350.66 1183
7351.47 1147
7352.28 1164
7353.09 1112
7353.90 1076
7354.71 1114
7355.52 1091
7356.33 1108
7357.14 1081
7357.95 1101
7358.76 1048
7359.57 1128
7360.38 1214
7361.18 1233
7361.99 1218
7362.80 1163
7363.61 1157
7364.42 1170
7365.23 1158
7366.04 1164
7366.85 1098
7367.66 1076
7368.47 1164
7369.28 1105
7370.09 1108
7370.90 1087
7371.71 1105
7372.52 1136
7373.33 1278
7374.14 1252
7374.96 1205
7375.77 1176
7376.58 1240
7377.39 1130
7378.20 1120
7379.01 1137
7379.82 1129
7380.63 1144
7381.44 1186
7382.25 1232
7383.06 1141
7383.87 1211
7384.68 1196
7385.49 1199
7386.31 1267
7387.12 1122
7387.93 1079
7388.74 1098
7389.55 1151
7390.36 1146
7391.17 1097
7391.98 1092
7392.79 1152
7393.61 959
7394.42 1017
7395.23 1008
7396.04 977
7396.85 987
7397.66 1001
7398.48 1182
7399.29 1206
7400.10 1229
7400.91 1191
7401.72 1163
7402.53 1257
7403.35 1202
7404.16 1221
7404.97 1312
7405.78 1182
7406.59 1182
7407.41 1156
7408.22 1147
7409.03 1060
7409.84 1055
7410.66 1019
7411.47 1119
7412.28 1134
7413.09 1140
7413.91 1057
7414.72 1062
7415.53 1067
7416.34 960
7417.16 1019
7417.97 1085
7418.78 1108
7419.60 1097
7420.41 1007
7421.22 976
7422.03 1001
7422.85 943
7423.66 955
7424.47 954
7425.29 913
7426.10 928
7426.91 981
7427.73 1002
7428.54 910
7429.35 996
7430.17 885
7430.98 989
7431.79 1025
7432.61 1063
7433.42 1037
7434.23 987
7435.05 1012
7435.86 1016
7436.67 978
7437.49 1001
7438.30 1014
7439.12 983
7439.93 1051
7440.74 967
7441.56 909
7442.37 983
7443.19 1054
7444.00 1050
7444.82 989
7445.63 1056
7446.44 955
7447.26 952
7448.07 1042
7448.89 958
7449.70 941
7450.52 909
7451.33 879
7452.15 973
7452.96 930
7453.77 920
7454.59 907
7455.40 872
7456.22 924
7457.03 959
7457.85 981
7458.66 979
7459.48 973
7460.29 981
7461.11 986
7461.92 926
7462.74 991
7463.55 971
7464.37 977
7465.19 1002
7466.00 978
7466.82 977
7467.63 976
7468.45 972
7469.26 1034
7470.08 1072
7470.89 1118
7471.71 984
7472.53 1009
7473.34 1032
7474.16 1059
7474.97 921
7475.79 929
7476.60 884
7477.42 939
7478.24 983
7479.05 891
7479.87 882
7480.69 926
7481.50 908
7482.32 950
7483.13 957
7483.95 948
7484.77 992
7485.58 1028
7486.40 929
7487.22 926
7488.03 959
7488.85 886
7489.67 955
7490.48 928
7491.30 986
7492.12 1053
7492.93 977
7493.75 926
7494.57 883
7495.38 922
7496.20 848
7497.02 901
7497.84 928
7498.65 895
7499.47 853
7500.29 869
7501.10 978
7501.92 1021
7502.74 973
7503.56 932
7504.37 980
7505.19 929
7506.01 923
7506.83 996
7507.64 949
7508.46 974
7509.28 918
7510.10 914
7510.92 913
7511.73 995
7512.55 946
7513.37 918
7514.19 924
7515.01 958
7515.82 921
7516.64 875
7517.46 877
7518.28 946
7519.10 1000
7519.91 945
7520.73 941
7521.55 889
7522.37 909
7523.19 850
7524.01 828
7524.83 907
7525.64 888
7526.46 910
7527.28 935
7528.10 886
7528.92 882
7529.74 860
7530.56 921
7531.38 984
7532.20 943
7533.01 957
7533.83 973
7534.65 907
7535.47 924
7536.29 917
7537.11 975
7537.93 968
7538.75 939
7539.57 918
7540.39 898
7541.21 928
7542.03 938
7542.85 879
7543.67 846
7544.49 938
7545.31 962
7546.12 875
7546.94 923
7547.76 882
7548.58 910
7549.40 888
7550.22 891
7551.04 1011
7551.86 858
7552.68 848
7553.50 913
7554.33 903
7555.15 855
7555.97 914
7556.79 904
7557.61 918
7558.43 941
7559.25 1054
7560.07 1067
7560.89 1003
7561.71 966
7562.53 877
7563.35 1048
7564.17 987
7564.99 987
7565.81 1011
7566.63 892
7567.45 918
7568.28 942
7569.10 954
7569.92 940
7570.74 930
7571.56 946
7572.38 930
7573.20 929
7574.02 898
7574.84 902
7575.67 877
7576.49 960
7577.31 966
7578.13 927
7578.95 997
7579.77 911
7580.60 955
7581.42 973
7582.24 1002
7583.06 934
7583.88 953
7584.70 990
7585.53 977
7586.35 905
7587.17 897
7587.99 904
7588.81 942
7589.64 938
7590.46 984
7591.28 1004
7592.10 912
7592.93 976
7593.75 1041
7594.57 1011
7595.39 972
7596.21 918
7597.04 1002
7597.86 1009
7598.68 965
7599.51 885
7600.33 942
7601.15 919
7601.97 977
7602.80 1033
7603.62 1053
7604.44 1003
7605.27 1050
7606.09 1106
7606.91 1111
7607.73 1108
7608.56 1034
7609.38 1058
7610.20 1114
7611.03 1074
7611.85 1008
7612.67 1008
7613.50 984
7614.32 1029
7615.14 1038
7615.97 970
7616.79 968
7617.62 956
7618.44 988
7619.26 1052
7620.09 1030
7620.91 1049
7621.73 1023
7622.56 960
7623.38 956
7624.21 1057
7625.03 925
7625.85 915
7626.68 973
7627.50 1077
7628.33 1088
7629.15 1025
7629.98 1002
7630.80 1114
7631.62 1123
7632.45 1125
7633.27 1127
7634.10 1222
7634.92 1193
7635.75 1187
7636.57 1230
7637.40 1175
7638.22 1082
7639.05 1047
7639.87 931
7640.70 923
7641.52 914
7642.35 950
7643.17 897
7644.00 884
7644.82 869
7645.65 935
7646.47 895
7647.30 900
7648.12 892
7648.95 965
7649.77 918
7650.60 919
7651.42 993
7652.25 950
7653.07 972
7653.90 935
7654.73 892
7655.55 896
7656.38 917
7657.20 810
7658.03 828
7658.85 842
7659.68 894
7660.51 837
7661.33 848
7662.16 969
7662.98 928
7663.81 905
7664.64 942
7665.46 871
7666.29 923
7667.12 891
7667.94 821
7668.77 896
7669.59 1001
7670.42 1008
7671.25 930
7672.07 897
7672.90 901
7673.73 918
7674.55 936
7675.38 890
7676.21 855
7677.03 889
7677.86 933
7678.69 908
7679.52 939
7680.34 906
7681.17 897
7682.00 926
7682.82 918
7683.65 967
7684.48 985
7685.31 921
7686.13 957
7686.96 952
7687.79 899
7688.62 964
7689.44 1082
7690.27 1022
7691.10 891
7691.93 914
7692.75 922
7693.58 938
7694.41 902
7695.24 890
7696.07 907
7696.89 919
7697.72 920
7698.55 876
7699.38 988
7700.21 965
7701.03 942
7701.86 917
7702.69 932
7703.52 943
7704.35 888
7705.17 907
7706.00 1051
7706.83 983
7707.66 1058
7708.49 1026
7709.32 948
7710.15 1023
7710.97 977
7711.80 941
7712.63 941
7713.46 978
7714.29 905
7715.12 887
7715.95 947
7716.78 963
7717.61 919
7718.44 904
7719.26 888
7720.09 901
7720.92 866
7721.75 883
7722.58 922
7723.41 970
7724.24 900
7725.07 890
7725.90 951
7726.73 947
7727.56 953
7728.39 940
7729.22 875
7730.05 907
7730.88 879
7731.71 939
7732.54 884
7733.37 858
7734.20 864
7735.03 877
7735.86 954
7736.69 970
7737.52 892
7738.35 952
7739.18 890
7740.01 894
7740.84 886
7741.67 910
7742.50 929
7743.33 1077
7744.16 1021
7744.99 925
7745.82 917
7746.65 985
7747.48 1078
7748.31 1139
7749.14 1246
7749.97 1331
7750.80 1377
7751.64 1313
7752.47 1299
7753.30 1170
7754.13 1163
7754.96 1056
7755.79 993
7756.62 930
7757.45 970
7758.28 957
7759.12 921
7759.95 903
7760.78 839
7761.61 881
7762.44 909
7763.27 862
7764.10 841
7764.94 849
7765.77 902
7766.60 916
7767.43 874
7768.26 795
7769.09 839
7769.93 884
7770.76 858
7771.59 843
7772.42 898
7773.25 963
7774.09 916
7774.92 860
7775.75 947
7776.58 967
7777.41 846
7778.25 939
7779.08 963
7779.91 928
7780.74 889
7781.58 878
7782.41 899
7783.24 894
7784.07 904
7784.91 902
7785.74 958
7786.57 941
7787.41 932
7788.24 889
7789.07 1022
7789.90 907
7790.74 928
7791.57 928
7792.40 903
7793.24 860
7794.07 888
7794.90 807
7795.74 845
7796.57 850
7797.40 848
7798.24 880
7799.07 875
7799.90 941
7800.74 961
7801.57 900
7802.40 898
7803.24 887
7804.07 859
7804.90 939
7805.74 880
7806.57 857
7807.41 817
7808.24 861
7809.07 877
7809.91 909
7810.74 806
7811.58 871
7812.41 925
7813.24 885
7814.08 917
7814.91 890
7815.75 862
7816.58 854
7817.42 876
7818.25 906
7819.09 870
7819.92 891
7820.75 856
7821.59 935
7822.42 939
7823.26 933
7824.09 895
7824.93 872
7825.76 810
7826.60 779
7827.43 825
7828.27 912
7829.10 818
7829.94 885
7830.77 867
7831.61 877
7832.44 865
7833.28 812
7834.11 786
7834.95 802
7835.78 843
7836.62 842
7837.46 877
7838.29 826
7839.13 805
7839.96 776
7840.80 811
7841.63 897
7842.47 820
7843.31 883
7844.14 821
7844.98 778
7845.81 876
7846.65 902
7847.48 893
7848.32 845
7849.16 830
7849.99 808
7850.83 795
7851.67 784
7852.50 787
7853.34 800
7854.17 841
7855.01 805
7855.85 800
7856.68 810
7857.52 853
7858.36 888
7859.19 801
7860.03 818
7860.87 855
7861.70 830
7862.54 870
7863.38 852
7864.21 820
7865.05 829
7865.89 866
7866.73 801
7867.56 832
7868.40 759
7869.24 744
7870.07 757
7870.91 849
7871.75 854
7872.59 828
7873.42 834
7874.26 851
7875.10 822
7875.94 787
7876.77 825
7877.61 820
7878.45 785
7879.29 798
7880.12 854
7880.96 851
7881.80 795
7882.64 860
7883.48 850
7884.31 798
7885.15 779
7885.99 821
7886.83 828
7887.67 853
7888.50 814
7889.34 766
7890.18 833
7891.02 869
7891.86 846
7892.70 840
7893.53 842
7894.37 844
7895.21 873
7896.05 842
7896.89 794
7897.73 829
7898.57 876
7899.41 912
7900.24 902
7901.08 976
7901.92 919
7902.76 893
7903.60 935
7904.44 946
7905.28 892
7906.12 883
7906.96 930
7907.80 935
7908.63 917
7909.47 920
7910.31 913
7911.15 814
7911.99 764
7912.83 787
7913.67 787
7914.51 888
7915.35 943
7916.19 934
7917.03 913
7917.87 901
7918.71 1017
7919.55 1077
7920.39 990
7921.23 1015
7922.07 1057
7922.91 942
7923.75 943
7924.59 932
7925.43 872
7926.27 772
7927.11 759
7927.95 773
7928.79 804
7929.63 745
7930.47 813
7931.31 810
7932.15 789
7932.99 831
7933.83 887
7934.67 835
7935.52 768
7936.36 733
7937.20 774
7938.04 791
7938.88 834
7939.72 758
7940.56 818
7941.40 809
7942.24 766
7943.08 804
7943.92 831
7944.77 788
7945.61 775
7946.45 808
7947.29 818
7948.13 767
7948.97 790
7949.81 762
7950.66 813
7951.50 777
7952.34 790
7953.18 789
7954.02 804
7954.86 801
7955.71 826
7956.55 790
7957.39 783
7958.23 783
7959.07 834
7959.92 796
7960.76 769
7961.60 757
7962.44 782
7963.28 852
7964.13 744
7964.97 764
7965.81 787
7966.65 772
7967.50 816
7968.34 788
7969.18 774
7970.02 804
7970.87 800
7971.71 774
7972.55 783
7973.39 738
7974.24 730
7975.08 803
7975.92 817
7976.76 845
7977.61 865
7978.45 857
7979.29 816
7980.14 787
7980.98 869
7981.82 764
7982.67 862
7983.51 821
7984.35 837
7985.20 749
7986.04 789
7986.88 846
7987.73 821
7988.57 764
7989.41 807
7990.26 814
7991.10 788
7991.94 792
7992.79 799
7993.63 817
7994.48 837
7995.32 790
7996.16 770
7997.01 766
7997.85 775
7998.70 723
7999.54 708
8000.38 789
8001.23 734
8002.07 709
8002.92 764
8003.76 721
8004.61 755
8005.45 782
8006.29 741
8007.14 763
8007.98 773
8008.83 786
8009.67 752
8010.52 757
8011.36 779
8012.21 734
8013.05 731
8013.90 776
8014.74 815
8015.59 802
8016.43 779
8017.28 799
8018.12 838
8018.97 800
8019.81 711
8020.66 743
8021.50 778
8022.35 743
8023.19 740
8024.04 681
8024.88 701
8025.73 714
8026.57 712
8027.42 754
8028.27 763
8029.11 798
8029.96 733
8030.80 684
8031.65 715
8032.49 761
8033.34 768
8034.19 799
8035.03 773
8035.88 795
8036.72 747
8037.57 778
8038.42 762
8039.26 751
8040.11 774
8040.96 758
8041.80 718
8042.65 699
8043.49 722
8044.34 701
8045.19 736
8046.03 745
8046.88 733
8047.73 686
8048.57 745
8049.42 813
8050.27 761
8051.11 764
8051.96 760
8052.81 773
8053.66 732
8054.50 752
8055.35 752
8056.20 765
8057.04 773
8057.89 752
8058.74 702
8059.59 690
8060.43 743
8061.28 726
8062.13 735
8062.97 751
8063.82 755
8064.67 766
8065.52 732
8066.37 732
8067.21 728
8068.06 739
8068.91 727
8069.76 699
8070.60 720
8071.45 755
8072.30 767
8073.15 745
8074.00 668
8074.84 714
8075.69 677
8076.54 707
8077.39 734
8078.24 754
8079.08 725
8079.93 690
8080.78 769
8081.63 766
8082.48 746
8083.33 727
8084.18 705
8085.02 698
8085.87 764
8086.72 710
8087.57 678
8088.42 735
8089.27 730
8090.12 762
8090.97 808
8091.81 708
8092.66 763
8093.51 763
8094.36 753
8095.21 728
8096.06 729
8096.91 722
8097.76 754
8098.61 816
8099.46 783
8100.31 747
8101.16 724
8102.01 679
8102.86 724
8103.71 696
8104.55 761
8105.40 738
8106.25 644
8107.10 674
8107.95 749
8108.80 697
8109.65 776
8110.50 718
8111.35 774
8112.20 740
8113.05 760
8113.90 770
8114.75 694
8115.60 697
8116.45 746
8117.30 753
8118.16 717
8119.01 738
8119.86 750
8120.71 743
8121.56 780
8122.41 809
8123.26 705
8124.11 724
8124.96 729
8125.81 788
8126.66 763
8127.51 727
8128.36 750
8129.21 780
8130.06 786
8130.92 719
8131.77 773
8132.62 790
8133.47 812
8134.32 778
8135.17 860
8136.02 819
8136.87 809
8137.73 800
8138.58 803
8139.43 837
8140.28 745
8141.13 785
8141.98 889
8142.83 874
8143.69 816
8144.54 814
8145.39 870
8146.24 886
8147.09 884
8147.95 856
8148.80 830
8149.65 803
8150.50 772
8151.35 801
8152.21 803
8153.06 752
8153.91 709
8154.76 780
8155.61 843
8156.47 815
8157.32 960
8158.17 884
8159.02 794
8159.88 742
8160.73 720
8161.58 732
8162.44 777
8163.29 747
8164.14 771
8164.99 741
8165.85 752
8166.70 750
8167.55 749
8168.41 769
8169.26 788
8170.11 758
8170.96 767
8171.82 813
8172.67 836
8173.52 768
8174.38 775
8175.23 759
8176.08 811
8176.94 775
8177.79 819
8178.64 793
8179.50 798
8180.35 791
8181.21 752
8182.06 777
8182.91 825
8183.77 778
8184.62 853
8185.47 835
8186.33 796
8187.18 786
8188.04 788
8188.89 687
8189.74 717
8190.60 727
8191.45 746
8192.31 743
8193.16 731
8194.02 690
8194.87 750
8195.72 731
8196.58 689
8197.43 737
8198.29 716
8199.14 717
8200.00 710
8200.85 738
8201.71 742
8202.56 781
8203.42 761
8204.27 813
8205.13 732
8205.98 793
8206.84 819
8207.69 778
8208.55 759
8209.40 816
8210.26 816
8211.11 798
8211.97 844
8212.82 862
8213.68 814
8214.53 774
8215.39 777
8216.24 792
8217.10 758
8217.96 769
8218.81 766
8219.67 870
8220.52 829
8221.38 821
8222.23 741
8223.09 820
8223.95 845
8224.80 805
8225.66 798
8226.51 813
8227.37 754
8228.23 749
8229.08 762
8229.94 765
8230.79 788
8231.65 786
8232.51 779
8233.36 743
8234.22 751
8235.08 744
8235.93 765
8236.79 751
8237.65 694
8238.50 849
8239.36 803
8240.22 803
8241.07 802
8241.93 688
8242.79 713
8243.64 688
8244.50 734
8245.36 751
8246.21 772
8247.07 735
8247.93 730
8248.79 745
8249.64 745
8250.50 766
8251.36 804
8252.22 775
8253.07 819
8253.93 761
8254.79 756
8255.65 774
8256.50 831
8257.36 758
8258.22 781
8259.08 738
8259.93 708
8260.79 750
8261.65 753
8262.51 761
8263.37 737
8264.22 839
8265.08 765
8265.94 750
8266.80 780
8267.66 761
8268.51 751
8269.37 797
8270.23 773
8271.09 708
8271.95 728
8272.81 796
8273.66 764
8274.52 797
8275.38 743
8276.24 767
8277.10 763
8277.96 762
8278.82 754
8279.67 754
8280.53 770
8281.39 747
8282.25 794
8283.11 759
8283.97 767
8284.83 829
8285.69 845
8286.55 806
8287.41 776
8288.27 715
8289.12 797
8289.98 850
8290.84 803
8291.70 789
8292.56 838
8293.42 784
8294.28 803
8295.14 773
8296.00 800
8296.86 810
8297.72 790
8298.58 773
8299.44 762
8300.30 834
8301.16 903
8302.02 866
8302.88 869
8303.74 930
8304.60 889
8305.46 883
8306.32 846
8307.18 833
8308.04 833
8308.90 813
8309.76 817
8310.62 872
8311.48 892
8312.34 947
8313.20 969
8314.06 935
8314.92 975
8315.78 834
8316.65 832
8317.51 898
8318.37 943
8319.23 949
8320.09 997
8320.95 979
8321.81 972
8322.67 973
8323.53 964
8324.39 883
8325.26 817
8326.12 896
8326.98 888
8327.84 851
8328.70 788
8329.56 728
8330.42 760
8331.28 854
8332.15 956
8333.01 856
8333.87 788
8334.73 815
8335.59 866
8336.45 814
8337.32 819
8338.18 835
8339.04 800
8339.90 822
8340.76 822
8341.63 835
8342.49 880
8343.35 928
8344.21 921
8345.07 866
8345.94 872
8346.80 924
8347.66 941
8348.52 938
8349.39 895
8350.25 904
8351.11 945
8351.97 921
8352.84 878
8353.70 854
8354.56 884
8355.42 834
8356.29 859
8357.15 859
8358.01 870
8358.88 902
8359.74 876
8360.60 903
8361.46 870
8362.33 875
8363.19 802
8364.05 807
8364.92 875
8365.78 775
8366.64 793
8367.51 805
8368.37 809
8369.23 805
8370.10 871
8370.96 855
8371.82 920
8372.69 963
8373.55 852
8374.42 859
8375.28 886
8376.14 821
8377.01 837
8377.87 875
8378.73 936
8379.60 887
8380.46 849
8381.33 867
8382.19 879
8383.06 896
8383.92 920
8384.78 884
8385.65 874
8386.51 943
8387.38 884
8388.24 910
8389.11 923
8389.97 929
8390.83 887
8391.70 831
8392.56 889
8393.43 872
8394.29 907
8395.16 943
8396.02 965
8396.89 928
8397.75 859
8398.62 906
8399.48 923
8400.35 941
8401.21 911
8402.08 964
8402.94 957
8403.81 913
8404.67 856
8405.54 891
8406.40 889
8407.27 874
8408.14 906
8409.00 946
8409.87 951
8410.73 925
8411.60 962
8412.46 964
8413.33 872
8414.19 953
8415.06 892
8415.93 879
8416.79 982
8417.66 942
8418.52 916
8419.39 911
8420.26 914
8421.12 922
8421.99 855
8422.85 910
8423.72 970
8424.59 984
8425.45 1002
8426.32 1001
8427.19 978
8428.05 989
8428.92 1033
8429.79 1054
8430.65 986
8431.52 958
8432.39 977
8433.25 1037
8434.12 989
8434.99 978
8435.85 1045
8436.72 1030
8437.59 1032
8438.45 1015
8439.32 1092
8440.19 1141
8441.06 1141
8441.92 1186
8442.79 1126
8443.66 1091
8444.52 1065
8445.39 1177
8446.26 1198
8447.13 1173
8447.99 1181
8448.86 1140
8449.73 1216
8450.60 1220
8451.47 1200
8452.33 1238
8453.20 1188
8454.07 1322
8454.94 1329
8455.80 1337
8456.67 1492
8457.54 1546
8458.41 1616
8459.28 1790
8460.14 1812
8461.01 1799
8461.88 1717
8462.75 1643
8463.62 1685
8464.49 1534
8465.35 1480
8466.22 1464
8467.09 1318
8467.96 1344
8468.83 1353
8469.70 1358
8470.57 1435
8471.43 1515
8472.30 1526
8473.17 1595
8474.04 1631
8474.91 1574
8475.78 1514
8476.65 1455
8477.52 1362
8478.39 1359
8479.25 1257
8480.12 1201
8480.99 1151
8481.86 1144
8482.73 1134
8483.60 1098
8484.47 1038
8485.34 1110
8486.21 1046
8487.08 1041
8487.95 1028
8488.82 1020
8489.69 1056
8490.56 1089
8491.43 1091
8492.30 1057
8493.17 1056
8494.04 1059
8494.91 1039
8495.78 1076
8496.65 1102
8497.52 1084
8498.39 1073
8499.26 1090
8500.13 1113
8501.00 1147
8501.87 1095
8502.74 1102
8503.61 1088
8504.48 1010
8505.35 990
8506.22 1078
8507.09 1104
8507.96 1059
8508.83 988
8509.70 1089
8510.57 1126
8511.44 1106
8512.31 1147
8513.19 1125
8514.06 1044
8514.93 1048
8515.80 1100
8516.67 1109
8517.54 1088
8518.41 1018
8519.28 972
8520.15 1016
8521.03 1094
8521.90 1169
8522.77 1068
8523.64 1115
8524.51 1099
8525.38 1089
8526.25 1066
8527.13 1062
8528.00 1014
8528.87 1000
8529.74 960
8530.61 1062
8531.48 1153
8532.36 1090
8533.23 1081
8534.10 1105
8534.97 1087
8535.84 1106
8536.72 1041
8537.59 1087
8538.46 1134
8539.33 1128
8540.20 1158
8541.08 1108
8541.95 1063
8542.82 1014
8543.69 1105
8544.57 1065
8545.44 1036
8546.31 1095
8547.18 1027
8548.06 1008
8548.93 976
8549.80 980
8550.67 1052
8551.55 1066
8552.42 1021
8553.29 1052
8554.17 1145
8555.04 1148
8555.91 1166
8556.79 1175
8557.66 1199
8558.53 1239
8559.41 1148
8560.28 1058
8561.15 1057
8562.03 1122
8562.90 1084
8563.77 1050
8564.65 956
8565.52 926
8566.39 943
8567.27 942
8568.14 972
8569.01 937
8569.89 847
8570.76 916
8571.64 936
8572.51 904
8573.38 856
8574.26 863
8575.13 921
8576.01 872
8576.88 881
8577.75 889
8578.63 850
8579.50 890
8580.38 895
8581.25 895
8582.12 867
8583.00 877
8583.87 916
8584.75 898
8585.62 829
8586.50 801
8587.37 861
8588.25 817
8589.12 809
8590.00 852
8590.87 836
8591.75 844
8592.62 891
8593.50 927
8594.37 880
8595.25 828
8596.12 901
8597.00 877
8597.87 862
8598.75 893
8599.62 807
8600.50 880
8601.37 854
8602.25 874
8603.12 890
8604.00 880
8604.87 887
8605.75 879
8606.63 880
8607.50 891
8608.38 877
8609.25 855
8610.13 876
8611.01 871
8611.88 807
8612.76 859
8613.63 853
8614.51 833
8615.39 863
8616.26 900
8617.14 819
8618.01 866
8618.89 982
8619.77 861
8620.64 827
8621.52 866
8622.40 822
8623.27 820
8624.15 824
8625.03 851
8625.90 844
8626.78 761
8627.66 823
8628.53 887
8629.41 814
8630.29 820
8631.16 829
8632.04 863
8632.92 892
8633.79 907
8634.67 802
8635.55 729
8636.42 826
8637.30 826
8638.18 826
8639.06 851
8639.93 913
8640.81 845
8641.69 881
8642.57 898
8643.44 902
8644.32 850
8645.20 906
8646.08 864
8646.95 870
8647.83 821
8648.71 834
8649.59 904
8650.47 928
8651.34 885
8652.22 909
8653.10 901
8653.98 875
8654.86 851
8655.73 905
8656.61 862
8657.49 859
8658.37 905
8659.25 890
8660.13 951
8661.00 865
8661.88 831
8662.76 891
8663.64 856
8664.52 841
8665.40 835
8666.27 861
8667.15 808
8668.03 821
8668.91 821
8669.79 834
8670.67 878
8671.55 938
8672.43 871
8673.31 831
8674.19 847
8675.06 903
8675.94 883
8676.82 902
8677.70 834
8678.58 898
8679.46 950
8680.34 908
8681.22 867
8682.10 896
8682.98 921
8683.86 843
8684.74 873
8685.62 895
8686.50 900
8687.38 900
8688.26 877
8689.14 973
8690.02 968
8690.90 939
8691.78 934
8692.66 990
8693.54 990
8694.42 1023
8695.30 1054
8696.18 997
8697.06 1022
8697.94 1022
8698.82 1052
8699.70 1031
8700.58 982
8701.46 1018
8702.34 1013
8703.22 961
8704.10 904
8704.98 878
8705.86 886
8706.74 923
8707.62 940
8708.50 949
8709.39 982
8710.27 928
8711.15 977
8712.03 949
8712.91 951
8713.79 937
8714.67 931
8715.55 946
8716.43 960
8717.32 965
8718.20 996
8719.08 1003
8719.96 973
8720.84 974
8721.72 980
8722.60 970
8723.49 1011
8724.37 996
8725.25 1026
8726.13 1063
8727.01 1031
8727.89 1079
8728.78 1027
8729.66 1055
8730.54 1025
8731.42 1097
8732.30 1170
8733.19 1133
8734.07 1119
8734.95 1051
8735.83 1146
8736.71 1135
8737.60 1070
8738.48 1112
8739.36 1071
8740.24 1062
8741.13 1038
8742.01 1021
8742.89 1100
8743.77 1096
8744.66 1096
8745.54 1092
8746.42 1062
8747.31 1063
8748.19 1052
8749.07 1116
8749.95 1110
8750.84 1077
8751.72 1143
8752.60 1088
8753.49 1086
8754.37 1143
8755.25 1126
8756.14 1106
8757.02 1218
8757.90 1213
8758.79 1221
8759.67 1362
8760.55 1431
8761.44 1386
8762.32 1439
8763.20 1466
8764.09 1353
8764.97 1367
8765.85 1331
8766.74 1284
8767.62 1300
8768.51 1334
8769.39 1193
8770.27 1243
8771.16 1349
8772.04 1280
8772.93 1232
8773.81 1323
8774.69 1291
8775.58 1355
8776.46 1328
8777.35 1317
8778.23 1333
8779.12 1392
8780.00 1338
8780.88 1378
8781.77 1324
8782.65 1353
8783.54 1487
8784.42 1573
8785.31 1620
8786.19 1519
8787.08 1476
8787.96 1448
8788.85 1384
8789.73 1341
8790.62 1279
8791.50 1266
8792.39 1153
8793.27 1173
8794.16 1220
8795.04 1229
8795.93 1170
8796.81 1122
8797.70 1259
8798.58 1315
8799.47 1299
8800.35 1310
8801.24 1271
8802.13 1350
8803.01 1317
8803.90 1263
8804.78 1205
8805.67 1153
8806.55 1193
8807.44 1124
8808.33 1063
8809.21 1057
8810.10 1052
8810.98 1121
8811.87 1071
8812.76 997
8813.64 1095
8814.53 1144
8815.41 1130
8816.30 1059
8817.19 1023
8818.07 1074
8818.96 1102
8819.85 1163
8820.73 1178
8821.62 1114
8822.51 1012
8823.39 1023
8824.28 1002
8825.17 1079
8826.05 1039
8826.94 1058
8827.83 944
8828.71 952
8829.60 1017
8830.49 971
8831.37 977
8832.26 979
8833.15 946
8834.04 965
8834.92 952
8835.81 936
8836.70 1000
8837.58 945
8838.47 938
8839.36 1033
8840.25 1025
8841.13 938
8842.02 937
8842.91 990
8843.80 980
8844.69 897
8845.57 962
8846.46 959
8847.35 990
8848.24 868
8849.12 890
8850.01 923
8850.90 913
8851.79 923
8852.68 927
8853.56 969
8854.45 946
8855.34 851
8856.23 869
8857.12 896
8858.01 919
8858.89 889
8859.78 895
8860.67 867
8861.56 880
8862.45 912
8863.34 872
8864.23 924
8865.12 918
8866.00 950
8866.89 946
8867.78 859
8868.67 860
8869.56 814
8870.45 841
8871.34 845
8872.23 830
8873.12 805
8874.00 823
8874.89 840
8875.78 828
8876.67 797
8877.56 786
8878.45 805
8879.34 808
8880.23 827
8881.12 818
8882.01 835
8882.90 793
8883.79 831
8884.68 782
8885.57 750
8886.46 764
8887.35 765
8888.24 822
8889.13 781
8890.02 762
8890.91 698
8891.80 736
8892.69 773
8893.58 749
8894.47 802
8895.36 733
8896.25 753
8897.14 691
8898.03 686
8898.92 691
8899.81 748
8900.70 707
8901.59 750
8902.48 735
8903.37 682
8904.26 736
8905.15 708
8906.05 630
8906.94 673
8907.83 729
8908.72 679
8909.61 653
8910.50 696
8911.39 672
8912.28 633
8913.17 706
8914.06 728
8914.96 757
8915.85 698
8916.74 729
8917.63 754
8918.52 762
8919.41 741
8920.30 679
8921.20 667
8922.09 639
8922.98 665
8923.87 675
8924.76 674
8925.65 642
8926.55 627
8927.44 652
8928.33 655
8929.22 710
8930.11 677
8931.01 642
8931.90 616
8932.79 672
8933.68 665
8934.57 659
8935.47 631
8936.36 631
8937.25 614
8938.14 644
8939.04 647
8939.93 678
8940.82 684
8941.71 644
8942.61 687
8943.50 674
8944.39 622
8945.28 630
8946.18 663
8947.07 626
8947.96 600
8948.86 616
8949.75 626
8950.64 705
8951.54 687
8952.43 591
8953.32 635
8954.21 597
8955.11 580
8956.00 654
8956.89 589
8957.79 594
8958.68 592
8959.57 563
8960.47 595
8961.36 587
8962.26 549
8963.15 615
8964.04 579
8964.94 602
8965.83 545
8966.72 619
8967.62 577
8968.51 607
8969.41 559
8970.30 584
8971.19 593
8972.09 600
8972.98 597
8973.88 593
8974.77 626
8975.67 633
8976.56 583
8977.45 576
8978.35 588
8979.24 595
8980.14 619
8981.03 567
8981.93 508
8982.82 548
8983.72 584
8984.61 567
8985.51 590
8986.40 546
8987.29 578
8988.19 566
8989.08 559
8989.98 546
8990.87 550
8991.77 542
8992.66 584
8993.56 594
8994.46 565
8995.35 587
8996.25 540
8997.14 543
8998.04 560
8998.93 533
8999.83 545
9000.72 550
9001.62 594
9002.51 599
9003.41 539
9004.31 590
9005.20 579
9006.10 532
9006.99 571
9007.89 602
9008.78 618
9009.68 560
9010.58 562
9011.47 538
9012.37 489
9013.27 547
9014.16 557
9015.06 601
9015.95 517
9016.85 541
9017.75 608
9018.64 547
9019.54 541
9020.44 536
9021.33 525
9022.23 493
9023.13 539
9024.02 521
9024.92 542
9025.82 545
9026.71 541
9027.61 541
9028.51 552
9029.40 562
9030.30 587
9031.20 553
9032.09 527
9032.99 550
9033.89 614
9034.79 552
9035.68 540
9036.58 533
9037.48 565
9038.38 571
9039.27 578
9040.17 578
9041.07 547
9041.97 558
9042.86 546
9043.76 479
9044.66 542
9045.56 527
9046.45 543
9047.35 540
9048.25 566
9049.15 531
9050.05 556
9050.94 544
9051.84 519
9052.74 524
9053.64 574
9054.54 575
9055.44 511
9056.33 520
9057.23 546
9058.13 533
9059.03 539
9059.93 526
9060.83 501
9061.72 517
9062.62 512
9063.52 502
9064.42 512
9065.32 528
9066.22 491
9067.12 501
9068.02 541
9068.91 495
9069.81 527
9070.71 532
9071.61 517
9072.51 510
9073.41 529
9074.31 485
9075.21 476
9076.11 514
9077.01 549
9077.91 523
9078.81 568
9079.71 549
9080.60 567
9081.50 463
9082.40 486
9083.30 564
9084.20 540
9085.10 493
9086.00 475
9086.90 541
9087.80 526
9088.70 485
9089.60 472
9090.50 487
9091.40 473
9092.30 550
9093.20 495
9094.10 466
9095.00 484
9095.90 496
9096.80 514
9097.70 510
9098.60 533
9099.50 491
9100.41 522
9101.31 459
9102.21 473
9103.11 517
9104.01 488
9104.91 496
9105.81 496
9106.71 504
9107.61 499
9108.51 434
9109.41 462
9110.31 513
9111.21 459
9112.12 501
9113.02 492
9113.92 490
9114.82 461
9115.72 476
9116.62 435
9117.52 520
9118.42 491
9119.33 532
9120.23 556
9121.13 529
9122.03 494
9122.93 548
9123.83 522
9124.74 499
9125.64 524
9126.54 455
9127.44 459
9128.34 509
9129.24 474
9130.15 496
9131.05 442
9131.95 497
9132.85 534
9133.75 515
9134.66 500
9135.56 482
9136.46 536
9137.36 557
9138.27 545
9139.17 539
9140.07 499
9140.97 498
9141.88 499
9142.78 523
9143.68 571
9144.58 556
9145.49 535
9146.39 513
9147.29 452
9148.20 441
9149.10 479
9150.00 495
9150.90 533
9151.81 505
9152.71 528
9153.61 493
9154.52 507
9155.42 489
9156.32 503
9157.23 500
9158.13 455
9159.03 524
9159.94 495
9160.84 478
9161.74 466
9162.65 473
9163.55 480
9164.45 470
9165.36 479
9166.26 488
9167.17 492
9168.07 515
9168.97 479
9169.88 465
9170.78 436
9171.69 425
9172.59 491
9173.49 452
9174.40 460
9175.30 471
9176.21 480
9177.11 461
9178.01 486
9178.92 443
9179.82 499
9180.73 527
9181.63 498
9182.54 501
9183.44 465
9184.35 498
9185.25 517
9186.16 457
9187.06 499
9187.97 476
9188.87 497
9189.78 539
9190.68 473
9191.59 468
9192.49 458
9193.40 536
9194.30 523
9195.21 525
9196.11 530
9197.02 479
9197.92 507
9198.83 489
9199.73 552
9200.64 542
9201.54 576
9202.45 599
9203.35 574
9204.26 582
9205.17 587
9206.07 548
9206.98 528
9207.88 506
9208.79 496
9209.69 516
9210.60 532
9211.51 552
9212.41 532
9213.32 504
9214.22 467
9215.13 448
9216.04 429
9216.94 453
9217.85 452
9218.76 540
9219.66 459
9220.57 456
9221.48 498
9222.38 473
9223.29 502
9224.20 553
9225.10 499
9226.01 496
9226.92 478
9227.82 433
9228.73 442
9229.64 462
9230.54 469
9231.45 493
9232.36 480
9233.26 475
9234.17 494
9235.08 476
9235.99 480
9236.89 496
9237.80 501
9238.71 504
9239.61 493
9240.52 463
9241.43 485
9242.34 450
9243.24 442
9244.15 460
9245.06 423
9245.97 455
9246.88 482
9247.78 484
9248.69 488
9249.60 428
9250.51 484
9251.41 501
9252.32 514
9253.23 494
9254.14 422
9255.05 428
9255.96 471
9256.86 508
9257.77 509
9258.68 465
9259.59 453
9260.50 510
9261.41 541
9262.31 444
9263.22 454
9264.13 460
9265.04 444
9265.95 454
9266.86 488
9267.77 492
9268.67 507
9269.58 454
9270.49 449
9271.40 480
9272.31 495
9273.22 528
9274.13 493
9275.04 473
9275.95 490
9276.86 464
9277.76 506
9278.67 506
9279.58 492
9280.49 475
9281.40 474
9282.31 480
9283.22 442
9284.13 413
9285.04 406
9285.95 469
9286.86 522
9287.77 469
9288.68 456
9289.59 477
9290.50 483
9291.41 423
9292.32 454
9293.23 428
9294.14 463
9295.05 452
9295.96 438
9296.87 488
9297.78 467
9298.69 424
9299.60 445
9300.51 413
9301.42 482
9302.33 445
9303.24 467
9304.15 489
9305.06 401
9305.97 422
9306.88 460
9307.80 472
9308.71 461
9309.62 446
9310.53 460
9311.44 452
9312.35 455
9313.26 446
9314.17 436
9315.08 482
9315.99 432
9316.91 427
9317.82 437
9318.73 470
9319.64 516
9320.55 483
9321.46 453
9322.37 421
9323.28 473
9324.20 482
9325.11 465
9326.02 435
9326.93 448
9327.84 490
9328.75 450
9329.67 481
9330.58 455
9331.49 460
9332.40 492
9333.31 467
9334.23 464
9335.14 460
9336.05 487
9336.96 454
9337.87 441
9338.79 430
9339.70 432
9340.61 454
9341.52 502
9342.44 467
9343.35 486
9344.26 483
9345.17 476
9346.09 511
9347.00 446
9347.91 454
9348.82 541
9349.74 536
9350.65 486
9351.56 467
9352.48 463
9353.39 526
9354.30 466
9355.21 444
9356.13 437
9357.04 431
9357.95 436
9358.87 495
9359.78 505
9360.69 474
9361.61 469
9362.52 483
9363.43 530
9364.35 529
9365.26 449
9366.18 466
9367.09 442
9368.00 479
9368.92 470
9369.83 463
9370.74 458
9371.66 479
9372.57 447
9373.49 440
9374.40 422
9375.31 471
9376.23 453
9377.14 447
9378.06 469
9378.97 518
9379.88 525
9380.80 495
9381.71 478
9382.63 491
9383.54 512
9384.46 487
9385.37 549
9386.29 464
9387.20 478
9388.11 458
9389.03 471
9389.94 496
9390.86 505
9391.77 497
9392.69 488
9393.60 523
9394.52 528
9395.43 510
9396.35 531
9397.26 491
9398.18 511
9399.09 559
9400.01 534
9400.92 534
9401.84 477
9402.76 501
9403.67 498
9404.59 500
9405.50 521
9406.42 514
9407.33 508
9408.25 499
9409.16 512
9410.08 467
9411.00 457
9411.91 475
9412.83 480
9413.74 497
9414.66 453
9415.58 464
9416.49 479
9417.41 445
9418.32 479
9419.24 488
9420.16 461
9421.07 464
9421.99 485
9422.91 496
9423.82 483
9424.74 461
9425.65 494
9426.57 495
9427.49 486
9428.40 481
9429.32 487
9430.24 453
9431.15 476
9432.07 494
9432.99 508
9433.90 530
9434.82 493
9435.74 495
9436.66 485
9437.57 483
9438.49 522
9439.41 556
9440.32 512
9441.24 464
9442.16 538
9443.08 474
9443.99 508
9444.91 515
9445.83 485
9446.75 530
9447.66 500
9448.58 483
9449.50 506
9450.42 484
9451.33 524
9452.25 500
9453.17 537
9454.09 602
9455.01 581
9455.92 588
9456.84 568
9457.76 665
9458.68 591
9459.60 562
9460.51 533
9461.43 531
9462.35 542
9463.27 531
9464.19 535
9465.11 562
9466.02 474
9466.94 475
9467.86 457
9468.78 454
9469.70 467
9470.62 499
9471.54 503
9472.46 497
9473.37 481
9474.29 506
9475.21 521
9476.13 487
9477.05 486
9477.97 485
9478.89 456
9479.81 510
9480.73 510
9481.65 476
9482.56 496
9483.48 502
9484.40 499
9485.32 501
9486.24 485
9487.16 463
9488.08 403
9489.00 424
9489.92 466
9490.84 514
9491.76 499
9492.68 486
9493.60 466
9494.52 476
9495.44 522
9496.36 507
9497.28 474
9498.20 504
9499.12 536
9500.04 500
9500.96 507
9501.88 512
9502.80 524
9503.72 504
9504.64 497
9505.56 518
9506.48 574
9507.40 521
9508.32 462
9509.24 479
9510.16 457
9511.08 469
9512.00 486
9512.93 555
9513.85 512
9514.77 429
9515.69 477
9516.61 485
9517.53 498
9518.45 473
9519.37 478
9520.29 513
9521.21 538
9522.14 518
9523.06 537
9523.98 472
9524.90 474
9525.82 478
9526.74 541
9527.66 522
9528.59 505
9529.51 506
9530.43 524
9531.35 556
9532.27 518
9533.19 532
9534.11 574
9535.04 579
9535.96 575
9536.88 569
9537.80 608
9538.72 571
9539.65 527
9540.57 504
9541.49 522
9542.41 515
9543.34 497
9544.26 464
9545.18 496
9546.10 474
9547.02 440
9547.95 546
9548.87 535
9549.79 487
9550.71 475
9551.64 469
9552.56 518
9553.48 493
9554.41 486
9555.33 510
9556.25 481
9557.17 476
9558.10 482
9559.02 463
9559.94 431
9560.87 520
9561.79 495
9562.71 493
9563.64 486
9564.56 515
9565.48 508
9566.41 526
9567.33 498
9568.25 487
9569.18 496
9570.10 500
9571.02 508
9571.95 474
9572.87 443
9573.79 473
9574.72 498
9575.64 501
9576.56 522
9577.49 513
9578.41 507
9579.34 483
9580.26 476
9581.18 511
9582.11 506
9583.03 458
9583.96 509
9584.88 517
9585.81 536
9586.73 516
9587.65 513
9588.58 544
9589.50 527
9590.43 510
9591.35 513
9592.28 576
9593.20 519
9594.13 493
9595.05 501
9595.98 467
9596.90 496
9597.83 471
9598.75 508
9599.68 503
9600.60 530
9601.53 582
9602.45 529
9603.38 550
9604.30 547
9605.23 538
9606.15 523
9607.08 540
9608.00 533
9608.93 589
9609.85 595
9610.78 582
9611.70 599
9612.63 542
9613.55 578
9614.48 579
9615.41 573
9616.33 549
9617.26 552
9618.18 610
9619.11 603
9620.04 617
9620.96 589
9621.89 591
9622.81 546
9623.74 556
9624.67 587
9625.59 654
9626.52 678
9627.44 636
9628.37 606
9629.30 610
9630.22 646
9631.15 681
9632.08 652
9633.00 668
9633.93 651
9634.86 705
9635.78 688
9636.71 669
9637.64 642
9638.56 779
9639.49 793
9640.42 760
9641.34 836
9642.27 798
9643.20 803
9644.13 741
9645.05 748
9645.98 714
9646.91 744
9647.83 788
9648.76 826
9649.69 814
9650.62 885
9651.54 865
9652.47 845
9653.40 871
9654.33 907
9655.25 863
9656.18 821
9657.11 807
9658.04 752
9658.96 702
9659.89 702
9660.82 734
9661.75 697
9662.68 635
9663.60 645
9664.53 699
9665.46 673
9666.39 635
9667.32 646
9668.25 684
9669.17 662
9670.10 612
9671.03 642
9671.96 634
9672.89 674
9673.82 656
9674.74 640
9675.67 678
9676.60 677
9677.53 627
9678.46 615
9679.39 711
9680.32 686
9681.25 680
9682.17 666
9683.10 649
9684.03 640
9684.96 668
9685.89 659
9686.82 671
9687.75 674
9688.68 654
9689.61 672
9690.54 695
9691.47 690
9692.40 660
9693.33 682
9694.25 722
9695.18 652
9696.11 673
9697.04 710
9697.97 686
9698.90 680
9699.83 718
9700.76 745
9701.69 711
9702.62 717
9703.55 763
9704.48 764
9705.41 692
9706.34 700
9707.27 646
9708.20 620
9709.13 650
9710.06 721
9710.99 679
9711.92 630
9712.85 577
9713.78 656
9714.71 629
9715.65 671
9716.58 630
9717.51 602
9718.44 633
9719.37 622
9720.30 633
9721.23 592
9722.16 630
9723.09 629
9724.02 666
9724.95 630
9725.88 635
9726.82 642
9727.75 598
9728.68 619
9729.61 641
9730.54 655
9731.47 647
9732.40 638
9733.33 631
9734.27 617
9735.20 599
9736.13 629
9737.06 634
9737.99 639
9738.92 606
9739.86 625
9740.79 624
9741.72 588
9742.65 597
9743.58 650
9744.51 614
9745.45 576
9746.38 596
9747.31 644
9748.24 602
9749.17 597
9750.11 599
9751.04 606
9751.97 563
9752.90 561
9753.84 591
9754.77 612
9755.70 616
9756.63 587
9757.57 555
9758.50 594
9759.43 618
9760.36 626
9761.30 606
9762.23 626
9763.16 615
9764.09 614
9765.03 610
9765.96 619
9766.89 652
9767.83 613
9768.76 630
9769.69 611
9770.63 644
9771.56 614
9772.49 666
9773.43 623
9774.36 637
9775.29 590
9776.23 644
9777.16 594
9778.09 615
9779.03 592
9779.96 626
9780.89 657
9781.83 602
9782.76 593
9783.70 647
9784.63 649
9785.56 692
9786.50 696
9787.43 741
9788.37 749
9789.30 646
9790.23 609
9791.17 617
9792.10 635
9793.04 609
9793.97 585
9794.90 591
9795.84 605
9796.77 591
9797.71 623
9798.64 621
9799.58 601
9800.51 680
9801.45 643
9802.38 623
9803.32 640
9804.25 645
9805.19 631
9806.12 629
9807.05 571
9807.99 557
9808.92 588
9809.86 552
9810.80 524
9811.73 565
9812.67 541
9813.60 492
9814.54 505
9815.47 560
9816.41 524
9817.34 558
9818.28 533
9819.21 558
9820.15 592
9821.08 520
9822.02 563
9822.96 536
9823.89 503
9824.83 498
9825.76 563
9826.70 521
9827.63 507
9828.57 532
9829.51 499
9830.44 522
9831.38 499
9832.31 518
9833.25 538
9834.19 480
9835.12 521
9836.06 521
9837.00 551
9837.93 536
9838.87 551
9839.81 538
9840.74 502
9841.68 482
9842.61 528
9843.55 577
9844.49 570
9845.43 565
9846.36 510
9847.30 503
9848.24 511
9849.17 503
9850.11 545
9851.05 513
9851.98 510
9852.92 521
9853.86 508
9854.79 526
9855.73 512
9856.67 505
9857.61 500
9858.54 506
9859.48 512
9860.42 471
9861.36 489
9862.29 530
9863.23 514
9864.17 506
9865.11 488
9866.04 494
9866.98 507
9867.92 534
9868.86 534
9869.80 554
9870.73 534
9871.67 530
9872.61 514
9873.55 506
9874.49 560
9875.42 554
9876.36 560
9877.30 544
9878.24 514
9879.18 508
9880.12 527
9881.05 533
9881.99 496
9882.93 467
9883.87 455
9884.81 498
9885.75 590
9886.69 561
9887.63 544
9888.56 536
9889.50 540
9890.44 527
9891.38 490
9892.32 465
9893.26 444
9894.20 518
9895.14 494
9896.08 524
9897.02 534
9897.95 528
9898.89 502
9899.83 485
9900.77 510
9901.71 510
9902.65 501
9903.59 498
9904.53 505
9905.47 521
9906.41 532
9907.35 488
9908.29 531
9909.23 521
9910.17 509
9911.11 524
9912.05 503
9912.99 515
9913.93 582
9914.87 510
9915.81 545
9916.75 532
9917.69 514
9918.63 519
9919.57 512
9920.51 541
9921.45 587
9922.39 534
9923.33 530
9924.27 525
9925.21 596
9926.15 582
9927.09 617
9928.03 689
9928.97 793
9929.92 823
9930.86 832
9931.80 873
9932.74 847
9933.68 741
9934.62 697
9935.56 664
9936.50 629
9937.44 590
9938.38 533
9939.33 492
9940.27 508
9941.21 523
9942.15 526
9943.09 527
9944.03 491
9944.97 495
9945.92 479
9946.86 483
9947.80 496
9948.74 508
9949.68 538
9950.62 523
9951.57 495
9952.51 490
9953.45 495
9954.39 444
9955.33 471
9956.28 441
9957.22 420
9958.16 437
9959.10 424
9960.04 411
9960.99 451
9961.93 472
9962.87 482
9963.81 466
9964.76 474
9965.70 473
9966.64 470
9967.58 471
9968.53 497
9969.47 462
9970.41 522
9971.35 485
9972.30 506
9973.24 490
9974.18 441
9975.13 459
9976.07 426
9977.01 445
9977.95 449
9978.90 436
9979.84 428
9980.78 440
9981.73 432
9982.67 438
9983.61 457
9984.56 444
9985.50 443
9986.44 455
9987.39 448
9988.33 414
9989.27 442
9990.22 431
9991.16 415
9992.11 413
9993.05 424
9993.99 439
9994.94 410
9995.88 417
9996.82 432
9997.77 439
9998.71 446
9999.66 434
10000.60 463
10001.55 405
10002.49 410
10003.43 442
10004.38 432
10005.32 446
10006.27 442
10007.21 474
10008.16 460
10009.10 448
10010.04 419
10010.99 404
10011.93 393
10012.88 378
10013.82 405
10014.77 452
10015.71 456
10016.66 485
10017.60 409
10018.55 410
10019.49 398
10020.44 446
10021.38 436
10022.33 409
10023.27 400
10024.22 415
10025.16 420
10026.11 423
10027.05 427
10028.00 414
10028.95 389
10029.89 374
10030.84 402
10031.78 393
10032.73 400
10033.67 405
10034.62 402
10035.57 436
10036.51 405
10037.46 419
10038.40 407
10039.35 406
10040.30 424
10041.24 407
10042.19 419
10043.13 435
10044.08 402
10045.03 430
10045.97 415
10046.92 407
10047.86 386
10048.81 406
10049.76 421
10050.70 398
10051.65 421
10052.60 429
10053.54 373
10054.49 386
10055.44 380
10056.38 397
10057.33 391
10058.28 384
10059.22 410
10060.17 401
10061.12 365
10062.07 333
10063.01 386
10063.96 406
10064.91 390
10065.85 365
10066.80 356
10067.75 381
10068.70 367
10069.64 353
10070.59 348
10071.54 356
10072.49 402
10073.43 374
10074.38 385
10075.33 363
10076.28 352
10077.22 388
10078.17 382
10079.12 394
10080.07 380
10081.02 407
10081.96 405
10082.91 391
10083.86 366
10084.81 380
10085.76 383
10086.70 417
10087.65 362
10088.60 360
10089.55 361
10090.50 375
10091.45 341
10092.39 360
10093.34 339
10094.29 322
10095.24 370
10096.19 374
10097.14 418
10098.09 366
10099.03 377
10099.98 372
10100.93 392
10101.88 372
10102.83 365
10103.78 334
10104.73 344
10105.68 343
10106.63 350
10107.58 337
10108.53 324
10109.47 355
10110.42 331
10111.37 387
10112.32 392
10113.27 382
10114.22 365
10115.17 358
10116.12 327
10117.07 338
10118.02 365
10118.97 332
10119.92 363
10120.87 371
10121.82 376
10122.77 338
10123.72 353
10124.67 359
10125.62 397
10126.57 410
10127.52 356
10128.47 350
10129.42 351
10130.37 394
10131.32 399
10132.27 346
10133.22 354
10134.17 329
10135.12 388
10136.07 360
10137.02 403
10137.97 367
10138.92 350
10139.87 354
10140.83 332
10141.78 318
10142.73 325
10143.68 364
10144.63 359
10145.58 359
10146.53 357
10147.48 360
10148.43 365
10149.38 345
10150.34 346
10151.29 344
10152.24 332
10153.19 366
10154.14 328
10155.09 360
10156.04 364
10156.99 324
10157.95 329
10158.90 326
10159.85 336
10160.80 331
10161.75 345
10162.70 339
10163.66 324
10164.61 344
10165.56 335
10166.51 337
10167.46 378
10168.42 355
10169.37 342
10170.32 358
10171.27 361
10172.23 349
10173.18 346
10174.13 340
10175.08 352
10176.03 323
10176.99 325
10177.94 344
10178.89 341
10179.84 315
10180.80 348
10181.75 356
10182.70 382
10183.66 347
10184.61 309
10185.56 329
10186.51 357
10187.47 364
10188.42 333
10189.37 310
10190.33 345
10191.28 377
10192.23 355
10193.19 352
10194.14 309
10195.09 321
10196.05 346
10197.00 349
10197.95 324
10198.91 330
10199.86 334
10200.81 334
10201.77 373
10202.72 334
10203.67 305
10204.63 346
10205.58 343
10206.53 350
10207.49 341
10208.44 388
10209.40 389
10210.35 337
10211.30 366
10212.26 371
10213.21 376
10214.17 380
10215.12 387
10216.08 384
10217.03 326
10217.98 320
10218.94 330
10219.89 368
10220.85 350
10221.80 321
10222.76 308
10223.71 341
10224.67 386
10225.62 374
10226.58 376
10227.53 316
10228.49 312
10229.44 340
10230.40 312
10231.35 307
10232.31 310
10233.26 299
10234.22 303
10235.17 292
10236.13 328
10237.08 396
10238.04 352
10238.99 413
10239.95 331
10240.90 299
10241.86 324
10242.81 379
10243.77 355
10244.72 338
10245.68 344
10246.64 347
10247.59 316
10248.55 333
10249.50 289
10250.46 356
10251.42 342
10252.37 324
10253.33 280
10254.28 310
10255.24 342
10256.20 317
10257.15 323
10258.11 301
10259.06 329
10260.02 334
10260.98 377
10261.93 312
10262.89 320
10263.85 355
10264.80 339
10265.76 361
10266.72 331
10267.67 361
10268.63 334
10269.59 346
10270.54 335
10271.50 351
10272.46 358
10273.41 383
10274.37 341
10275.33 334
10276.29 358
10277.24 308
10278.20 300
10279.16 384
10280.11 353
10281.07 295
10282.03 323
10282.99 307
10283.94 322
10284.90 304
10285.86 344
10286.82 322
10287.77 304
10288.73 314
10289.69 331
10290.65 302
10291.61 329
10292.56 310
10293.52 296
10294.48 348
10295.44 307
10296.39 314
10297.35 309
10298.31 317
10299.27 332
10300.23 309
10301.19 305
10302.14 353
10303.10 295
10304.06 316
10305.02 318
10305.98 313
10306.94 332
10307.89 349
10308.85 368
10309.81 321
10310.77 322
10311.73 315
10312.69 336
10313.65 302
10314.61 294
10315.57 299
10316.52 258
10317.48 326
10318.44 340
10319.40 301
10320.36 322
10321.32 331
10322.28 351
10323.24 384
10324.20 379
10325.16 313
10326.12 281
10327.08 302
10328.04 355
10328.99 310
10329.95 351
10330.91 327
10331.87 362
10332.83 335
10333.79 321
10334.75 307
10335.71 339
10336.67 363
10337.63 338
10338.59 347
10339.55 326
10340.51 315
10341.47 307
10342.43 321
10343.39 298
10344.35 307
10345.31 300
10346.27 310
10347.23 312
10348.20 330
10349.16 311
10350.12 299
10351.08 332
10352.04 398
10353.00 372
10353.96 360
10354.92 341
10355.88 314
10356.84 299
10357.80 287
10358.76 328
10359.72 311
10360.69 330
10361.65 319
10362.61 326
10363.57 326
10364.53 304
10365.49 335
10366.45 363
10367.41 366
10368.38 338
10369.34 309
10370.30 313
10371.26 317
10372.22 328
10373.18 308
10374.14 309
10375.11 363
10376.07 347
10377.03 333
10377.99 315
10378.95 311
10379.92 305
10380.88 323
10381.84 331
10382.80 344
10383.76 322
10384.73 341
10385.69 308
10386.65 309
10387.61 314
10388.57 323
10389.54 303
10390.50 324
10391.46 347
10392.42 348
10393.39 301
10394.35 324
10395.31 346
10396.27 338
10397.24 343
10398.20 365
10399.16 301
10400.13 331
10401.09 320
10402.05 313
10403.02 313
10403.98 332
10404.94 347
10405.90 324
10406.87 340
10407.83 350
10408.79 333
10409.76 310
10410.72 361
10411.68 346
10412.65 381
10413.61 370
10414.57 363
10415.54 365
10416.50 362
10417.47 401
10418.43 409
10419.39 403
10420.36 402
10421.32 426
10422.28 445
10423.25 410
10424.21 441
10425.18 468
10426.14 410
10427.10 386
10428.07 481
10429.03 393
10430.00 382
10430.96 396
10431.93 314
10432.89 363
10433.85 404
10434.82 382
10435.78 322
10436.75 337
10437.71 337
10438.68 305
10439.64 341
10440.61 356
10441.57 337
10442.54 346
10443.50 341
10444.47 338
10445.43 354
10446.40 347
10447.36 336
10448.33 325
10449.29 344
10450.26 352
10451.22 326
10452.19 304
10453.15 286
10454.12 324
10455.08 314
10456.05 292
10457.01 284
10457.98 330
10458.95 325
10459.91 347
10460.88 322
10461.84 305
10462.81 340
10463.77 305
10464.74 312
10465.71 299
10466.67 318
10467.64 316
10468.60 348
10469.57 334
10470.54 310
10471.50 272
10472.47 282
10473.44 301
10474.40 313
10475.37 331
10476.33 285
10477.30 330
10478.27 332
10479.23 306
10480.20 305
10481.17 291
10482.13 296
10483.10 323
10484.07 288
10485.03 291
10486.00 296
10486.97 279
10487.93 296
10488.90 286
10489.87 300
10490.84 324
10491.80 320
10492.77 321
10493.74 338
10494.70 306
10495.67 286
10496.64 324
10497.61 284
10498.57 300
10499.54 327
10500.51 317
10501.48 340
10502.44 361
10503.41 298
10504.38 316
10505.35 322
10506.31 304
10507.28 307
10508.25 335
10509.22 326
10510.19 303
10511.15 326
10512.12 309
10513.09 297
10514.06 285
10515.03 317
10516.00 300
10516.96 278
10517.93 305
10518.90 302
10519.87 319
10520.84 299
10521.81 284
10522.77 313
10523.74 320
10524.71 311
10525.68 317
10526.65 286
10527.62 321
10528.59 299
10529.56 304
10530.52 330
10531.49 338
10532.46 304
10533.43 296
10534.40 287
10535.37 302
10536.34 302
10537.31 268
10538.28 305
10539.25 280
10540.22 271
10541.18 277
10542.15 254
10543.12 261
10544.09 299
10545.06 247
10546.03 278
10547.00 309
10547.97 307
10548.94 303
10549.91 294
10550.88 251
10551.85 296
10552.82 290
10553.79 300
10554.76 257
10555.73 299
10556.70 307
10557.67 307
10558.64 281
10559.61 262
10560.58 256
10561.55 307
10562.52 308
10563.49 307
10564.46 296
10565.43 296
10566.40 308
10567.38 288
10568.35 287
10569.32 253
10570.29 288
10571.26 283
10572.23 271
10573.20 280
10574.17 278
10575.14 264
10576.11 301
10577.08 292
10578.06 274
10579.03 298
10580.00 284
10580.97 298
10581.94 277
10582.91 317
10583.88 296
10584.85 280
10585.83 272
10586.80 297
10587.77 296
10588.74 280
10589.71 293
10590.68 285
10591.66 315
10592.63 270
10593.60 261
10594.57 250
10595.54 291
10596.51 255
10597.49 278
10598.46 321
10599.43 300
10600.40 313
10601.37 293
10602.35 297
10603.32 329
10604.29 278
10605.26 321
10606.24 276
10607.21 292
10608.18 251
10609.15 270
10610.13 239
10611.10 228
10612.07 246
10613.04 292
10614.02 281
10614.99 289
10615.96 266
10616.94 297
10617.91 285
10618.88 261
10619.85 262
10620.83 280
10621.80 308
10622.77 260
10623.75 317
10624.72 300
10625.69 280
10626.67 285
10627.64 281
10628.61 282
10629.59 249
10630.56 270
10631.53 265
10632.51 269
10633.48 273
10634.46 272
10635.43 247
10636.40 302
10637.38 276
10638.35 256
10639.32 304
10640.30 287
10641.27 273
10642.25 245
10643.22 292
10644.19 307
10645.17 298
10646.14 292
10647.12 272
10648.09 288
10649.07 289
10650.04 237
10651.01 261
10651.99 292
10652.96 269
10653.94 298
10654.91 267
10655.89 266
10656.86 272
10657.84 297
10658.81 322
10659.79 312
10660.76 268
10661.74 289
10662.71 272
10663.69 250
10664.66 250
10665.64 284
10666.61 262
10667.59 268
10668.56 292
10669.54 258
10670.51 284
10671.49 274
10672.46 244
10673.44 265
10674.42 231
10675.39 260
10676.37 278
10677.34 262
10678.32 247
10679.29 232
10680.27 288
10681.25 316
10682.22 259
10683.20 254
10684.17 243
10685.15 250
10686.12 251
10687.10 242
10688.08 267
10689.05 285
10690.03 297
10691.01 263
10691.98 302
10692.96 249
10693.94 277
10694.91 265
10695.89 285
10696.86 310
10697.84 272
10698.82 254
10699.79 266
10700.77 247
10701.75 269
10702.72 287
10703.70 264
10704.68 260
10705.66 264
10706.63 253
10707.61 278
10708.59 287
10709.56 283
10710.54 255
10711.52 230
10712.50 295
10713.47 287
10714.45 268
10715.43 277
10716.41 268
10717.38 265
10718.36 231
10719.34 249
10720.32 262
10721.29 281
10722.27 281
10723.25 311
10724.23 281
10725.20 268
10726.18 263
10727.16 260
10728.14 277
10729.12 266
10730.09 270
10731.07 251
10732.05 252
10733.03 265
10734.01 230
10734.99 235
10735.96 255
10736.94 263
10737.92 252
10738.90 278
10739.88 276
10740.86 255
10741.83 257
10742.81 245
10743.79 260
10744.77 252
10745.75 268
10746.73 257
10747.71 285
10748.69 262
10749.67 263
10750.64 260
10751.62 294
10752.60 271
10753.58 283
10754.56 241
10755.54 251
10756.52 301
10757.50 275
10758.48 247
10759.46 266
10760.44 232
10761.42 254
10762.40 240
10763.38 233
10764.35 231
10765.33 256
10766.31 266
10767.29 271
10768.27 236
10769.25 219
10770.23 266
10771.21 231
10772.19 239
10773.17 287
10774.15 292
10775.13 250
10776.11 247
10777.09 241
10778.07 290
10779.05 265
10780.04 275
10781.02 293
10782.00 262
10782.98 241
10783.96 281
10784.94 228
10785.92 249
10786.90 268
10787.88 261
10788.86 253
10789.84 234
10790.82 247
10791.80 274
10792.78 277
10793.77 296
10794.75 284
10795.73 301
10796.71 280
10797.69 252
10798.67 230
10799.65 229
10800.63 206
10801.61 251
10802.60 255
10803.58 232
10804.56 246
10805.54 272
10806.52 265
10807.50 259
10808.49 277
10809.47 264
10810.45 244
10811.43 272
10812.41 287
10813.39 249
10814.38 267
10815.36 305
10816.34 306
10817.32 258
10818.30 253
10819.29 288
10820.27 282
10821.25 243
10822.23 271
10823.22 267
10824.20 268
10825.18 252
10826.16 222
10827.15 241
10828.13 263
10829.11 285
10830.09 306
10831.08 287
10832.06 252
10833.04 256
10834.02 254
10835.01 254
10835.99 260
10836.97 267
10837.96 272
10838.94 273
10839.92 266
10840.90 245
10841.89 261
10842.87 268
10843.85 239
10844.84 255
10845.82 255
10846.80 269
10847.79 272
10848.77 286
10849.76 267
10850.74 265
10851.72 270
10852.71 247
10853.69 235
10854.67 253
10855.66 281
10856.64 261
10857.62 277
10858.61 229
10859.59 290
10860.58 278
10861.56 277
10862.55 263
10863.53 276
10864.51 280
10865.50 258
10866.48 238
10867.47 231
10868.45 275
10869.44 243
10870.42 230
10871.40 252
10872.39 303
10873.37 281
10874.36 304
10875.34 306
10876.33 304
10877.31 301
10878.30 271
10879.28 277
10880.27 297
10881.25 282
10882.24 258
10883.22 250
10884.21 266
10885.19 281
10886.18 246
10887.16 271
10888.15 253
10889.13 266
10890.12 286
10891.10 266
10892.09 299
10893.07 291
10894.06 281
10895.05 296
10896.03 240
10897.02 241
10898.00 286
10898.99 241
10899.97 235
10900.96 266
10901.95 294
10902.93 252
10903.92 256
10904.90 264
10905.89 276
10906.88 268
10907.86 272
10908.85 276
10909.84 278
10910.82 277
10911.81 286
10912.79 299
10913.78 292
10914.77 254
10915.75 245
10916.74 261
10917.73 265
10918.71 260
10919.70 254
10920.69 282
10921.67 241
10922.66 232
10923.65 235
10924.63 233
10925.62 228
10926.61 233
10927.60 250
10928.58 279
10929.57 224
10930.56 272
10931.54 278
10932.53 279
10933.52 304
10934.51 283
10935.49 300
10936.48 290
10937.47 270
10938.46 272
10939.44 263
10940.43 260
10941.42 268
10942.41 266
10943.39 278
10944.38 302
10945.37 280
10946.36 280
10947.35 271
10948.33 266
10949.32 270
10950.31 298
10951.30 277
10952.29 270
10953.28 238
10954.26 268
10955.25 289
10956.24 259
10957.23 273
10958.22 266
10959.21 295
10960.19 305
10961.18 282
10962.17 285
10963.16 277
10964.15 309
10965.14 253
10966.13 276
10967.11 296
10968.10 312
10969.09 294
10970.08 266
10971.07 256
10972.06 265
10973.05 218
10974.04 240
10975.03 275
10976.02 244
10977.01 263
10978.00 306
10978.98 265
10979.97 309
10980.96 298
10981.95 290
10982.94 255
10983.93 279
10984.92 269
10985.91 263
10986.90 298
10987.89 284
10988.88 279
10989.87 269
10990.86 306
10991.85 271
10992.84 287
10993.83 279
10994.82 284
10995.81 301
10996.80 288
10997.79 285
10998.78 285
10999.77 316
11000.76 301
11001.75 303
11002.74 306
11003.73 318
11004.72 292
11005.72 272
11006.71 287
11007.70 302
11008.69 312
11009.68 345
11010.67 303
11011.66 261
11012.65 295
11013.64 290
11014.63 293
11015.62 279
11016.61 273
11017.61 303
11018.60 288
11019.59 284
11020.58 295
11021.57 288
11022.56 273
11023.55 305
11024.55 278
11025.54 242
11026.53 271
11027.52 286
11028.51 256
11029.50 257
11030.49 247
11031.49 269
11032.48 267
11033.47 244
11034.46 249
11035.45 287
11036.45 267
11037.44 232
11038.43 253
11039.42 291
11040.41 264
11041.41 294
11042.40 259
11043.39 253
11044.38 272
11045.38 282
11046.37 316
11047.36 279
11048.35 288
11049.35 294
11050.34 312
11051.33 283
11052.32 280
11053.32 272
11054.31 272
11055.30 235
11056.30 272
11057.29 266
11058.28 261
11059.27 294
11060.27 262
11061.26 284
11062.25 254
11063.25 269
11064.24 270
11065.23 257
11066.23 268
11067.22 290
11068.21 270
11069.21 333
11070.20 272
11071.19 249
11072.19 255
11073.18 229
11074.17 267
11075.17 251
11076.16 290
11077.16 267
11078.15 293
11079.14 321
11080.14 274
11081.13 267
11082.13 262
11083.12 269
11084.11 269
11085.11 264
11086.10 262
11087.10 275
11088.09 251
11089.09 288
11090.08 281
11091.07 256
11092.07 235
11093.06 253
11094.06 281
11095.05 253
11096.05 279
11097.04 269
11098.04 261
11099.03 260
11100.03 233
11101.02 280
11102.02 284
11103.01 285
11104.01 284
11105.00 258
11106.00 283
11106.99 300
11107.99 241
11108.98 240
11109.98 275
11110.97 282
11111.97 285
11112.96 270
11113.96 268
11114.95 321
11115.95 291
11116.95 291
11117.94 245
11118.94 257
11119.93 285
11120.93 298
11121.92 304
11122.92 290
11123.92 291
11124.91 295
11125.91 305
11126.90 281
11127.90 253
11128.90 280
11129.89 302
11130.89 329
11131.89 300
11132.88 289
11133.88 283
11134.87 273
11135.87 301
11136.87 252
11137.86 244
11138.86 258
11139.86 258
11140.85 269
11141.85 284
11142.85 276
11143.84 253
11144.84 279
11145.84 278
11146.84 261
11147.83 281
11148.83 269
11149.83 321
11150.82 291
11151.82 293
11152.82 314
11153.82 252
11154.81 256
11155.81 274
11156.81 277
11157.80 270
11158.80 259
11159.80 250
11160.80 264
11161.79 272
11162.79 263
11163.79 284
11164.79 248
11165.79 302
11166.78 299
11167.78 302
11168.78 267
11169.78 278
11170.78 281
11171.77 288
11172.77 293
11173.77 263
11174.77 282
11175.77 252
11176.76 236
11177.76 266
11178.76 282
11179.76 245
11180.76 243
11181.76 267
11182.76 276
11183.75 326
11184.75 277
11185.75 287
11186.75 297
11187.75 278
11188.75 292
11189.75 313
11190.75 280
11191.74 249
11192.74 244
11193.74 269
11194.74 276
11195.74 256
11196.74 270
11197.74 261
11198.74 309
11199.74 282
11200.74 266
11201.74 260
11202.74 290
11203.74 222
11204.74 248
11205.73 268
11206.73 266
11207.73 293
11208.73 246
11209.73 241
11210.73 241
11211.73 258
11212.73 266
11213.73 259
11214.73 274
11215.73 252
11216.73 255
11217.73 292
11218.73 261
11219.73 280
11220.73 278
11221.73 264
11222.73 269
11223.74 256
11224.74 247
11225.74 247
11226.74 256
11227.74 257
11228.74 218
11229.74 246
11230.74 275
11231.74 275
11232.74 293
11233.74 270
11234.74 275
11235.74 272
11236.74 254
11237.75 247
11238.75 246
11239.75 263
11240.75 287
11241.75 277
11242.75 231
11243.75 257
11244.75 279
11245.76 277
11246.76 261
11247.76 279
11248.76 270
11249.76 259
11250.76 256
11251.76 211
11252.77 264
11253.77 261
11254.77 287
11255.77 280
11256.77 304
11257.78 295
11258.78 269
11259.78 298
11260.78 274
11261.78 268
11262.79 279
11263.79 241
11264.79 247
11265.79 246
11266.79 272
11267.80 273
11268.80 278
11269.80 252
11270.80 298
11271.81 273
11272.81 262
11273.81 280
11274.81 283
11275.82 273
11276.82 285
11277.82 275
11278.83 257
11279.83 262
11280.83 243
11281.83 270
11282.84 280
11283.84 258
11284.84 313
11285.85 318
11286.85 295
11287.85 303
11288.86 250
11289.86 232
11290.86 234
11291.87 257
11292.87 231
11293.87 250
11294.88 241
11295.88 232
11296.89 260
11297.89 234
11298.89 211
11299.90 223
11300.90 249
11301.90 232
11302.91 242
11303.91 229
11304.92 250
11305.92 274
11306.92 230
11307.93 225
11308.93 244
11309.94 281
11310.94 280
11311.95 281
11312.95 235
11313.95 265
11314.96 257
11315.96 245
11316.97 254
11317.97 262
11318.98 279
11319.98 269
11320.99 296
11321.99 231
11323.00 215
11324.00 232
11325.01 272
11326.01 268
11327.02 235
11328.02 259
11329.03 259
11330.03 233
11331.04 265
11332.04 249
11333.05 236
11334.05 245
11335.06 246
11336.06 262
11337.07 277
11338.07 286
11339.08 269
11340.09 269
11341.09 279
11342.10 288
11343.10 256
11344.11 278
11345.11 290
11346.12 253
11347.13 275
11348.13 274
11349.14 280
11350.14 271
11351.15 250
11352.16 248
11353.16 265
11354.17 226
11355.17 250
11356.18 233
11357.19 284
11358.19 314
11359.20 278
11360.21 242
11361.21 282
11362.22 267
11363.23 254
11364.23 273
11365.24 270
11366.25 277
11367.25 280
11368.26 303
11369.27 269
11370.27 275
11371.28 277
11372.29 257
11373.29 278
11374.30 314
11375.31 282
11376.32 285
11377.32 278
11378.33 277
11379.34 267
11380.35 250
11381.35 283
11382.36 336
11383.37 271
11384.38 269
11385.38 273
11386.39 283
11387.40 269
11388.41 266
11389.41 285
11390.42 239
11391.43 237
11392.44 244
11393.45 240
11394.45 268
11395.46 229
11396.47 263
11397.48 243
11398.49 251
11399.49 255
11400.50 260
11401.51 259
11402.52 254
11403.53 258
11404.54 279
11405.54 284
11406.55 284
11407.56 246
11408.57 278
11409.58 256
11410.59 248
11411.60 236
11412.61 256
11413.61 262
11414.62 267
11415.63 263
11416.64 262
11417.65 275
11418.66 269
11419.67 257
11420.68 249
11421.69 248
11422.70 261
11423.71 256
11424.71 268
11425.72 296
11426.73 269
11427.74 254
11428.75 256
11429.76 243
11430.77 260
11431.78 236
11432.79 273
11433.80 232
11434.81 220
11435.82 265
11436.83 246
11437.84 254
11438.85 241
11439.86 297
11440.87 278
11441.88 294
11442.89 266
11443.90 264
11444.91 266
11445.92 281
11446.93 292
11447.94 267
11448.95 313
11449.96 313
11450.97 296
11451.98 274
11452.99 269
11454.01 274
11455.02 294
11456.03 275
11457.04 293
11458.05 263
11459.06 251
11460.07 262
11461.08 250
11462.09 251
11463.10 275
11464.11 246
11465.13 262
11466.14 267
11467.15 287
11468.16 295
11469.17 275
11470.18 284
11471.19 307
11472.20 296
11473.22 249
11474.23 279
11475.24 307
11476.25 297
11477.26 305
11478.27 297
11479.29 311
11480.30 300
11481.31 274
11482.32 273
11483.33 253
11484.35 279
11485.36 302
11486.37 287
11487.38 281
11488.39 262
11489.41 270
11490.42 314
11491.43 302
11492.44 295
11493.46 302
11494.47 294
11495.48 274
11496.49 278
11497.51 278
11498.52 289
11499.53 267
11500.54 286
11501.56 293
11502.57 322
11503.58 323
11504.59 352
11505.61 293
11506.62 339
11507.63 315
11508.65 315
11509.66 341
11510.67 321
11511.69 252
11512.70 259
11513.71 305
11514.73 315
11515.74 370
11516.75 310
11517.77 331
11518.78 329
11519.79 346
11520.81 327
11521.82 308
11522.83 342
11523.85 341
11524.86 332
11525.88 375
11526.89 352
11527.90 310
11528.92 311
11529.93 344
11530.95 331
11531.96 339
11532.97 322
11533.99 305
11535.00 318
11536.02 290
11537.03 302
11538.05 344
11539.06 335
11540.07 327
11541.09 334
11542.10 335
11543.12 382
11544.13 374
11545.15 343
11546.16 340
11547.18 338
11548.19 339
11549.21 329
11550.22 313
11551.24 307
11552.25 385
11553.27 404
11554.28 357
11555.30 362
11556.31 388
11557.33 365
11558.34 346
11559.36 390
11560.37 354
11561.39 405
11562.40 397
11563.42 368
11564.43 375
11565.45 359
11566.47 382
11567.48 378
11568.50 383
11569.51 383
11570.53 390
11571.54 424
11572.56 415
11573.58 421
11574.59 450
11575.61 397
11576.62 412
11577.64 422
11578.66 388
11579.67 454
11580.69 467
11581.70 495
11582.72 435
11583.74 407
11584.75 480
11585.77 467
11586.79 451
11587.80 492
11588.82 436
11589.84 425
11590.85 442
11591.87 480
11592.89 451
11593.90 480
11594.92 494
11595.94 521
11596.95 477
11597.97 438
11598.99 510
11600.01 505
11601.02 508
11602.04 537
11603.06 535
11604.07 561
11605.09 620
11606.11 673
11607.13 719
11608.14 669
11609.16 664
11610.18 628
11611.20 626
11612.21 608
11613.23 592
11614.25 552
11615.27 539
11616.29 550
11617.30 551
11618.32 510
11619.34 493
11620.36 528
11621.38 496
11622.39 543
11623.41 504
11624.43 508
11625.45 549
11626.47 557
11627.48 514
11628.50 532
11629.52 604
11630.54 577
11631.56 620
11632.58 655
11633.59 705
11634.61 758
11635.63 767
11636.65 828
11637.67 774
11638.69 765
11639.71 782
11640.73 761
11641.75 709
11642.76 711
11643.78 646
11644.80 598
11645.82 583
11646.84 550
11647.86 540
11648.88 502
11649.90 494
11650.92 426
11651.94 413
11652.96 466
11653.98 454
11655.00 493
11656.01 461
11657.03 466
11658.05 481
11659.07 439
11660.09 437
11661.11 434
11662.13 424
11663.15 416
11664.17 443
11665.19 462
11666.21 398
11667.23 399
11668.25 412
11669.27 429
11670.29 453
11671.31 455
11672.33 442
11673.35 444
11674.37 431
11675.39 440
11676.42 473
11677.44 480
11678.46 450
11679.48 431
11680.50 420
11681.52 421
11682.54 432
11683.56 394
11684.58 408
11685.60 424
11686.62 405
11687.64 440
11688.66 400
11689.69 422
11690.71 374
11691.73 414
11692.75 433
11693.77 395
11694.79 400
11695.81 413
11696.83 362
11697.85 427
11698.88 384
11699.90 376
11700.92 413
11701.94 385
11702.96 410
11703.98 436
11705.01 419
11706.03 390
11707.05 388
11708.07 415
11709.09 371
11710.12 377
11711.14 394
11712.16 429
11713.18 426
11714.20 374
11715.23 424
11716.25 417
11717.27 437
11718.29 432
11719.31 376
11720.34 396
11721.36 342
11722.38 371
11723.40 410
11724.43 355
11725.45 406
11726.47 398
11727.49 412
11728.52 367
11729.54 341
11730.56 351
11731.59 350
11732.61 384
11733.63 400
11734.65 336
11735.68 367
11736.70 359
11737.72 357
11738.75 346
11739.77 346
11740.79 379
11741.82 351
11742.84 348
11743.86 348
11744.89 347
11745.91 347
11746.93 353
11747.96 353
11748.98 361
11750.01 346
11751.03 351
11752.05 320
11753.08 364
11754.10 374
11755.12 349
11756.15 349
11757.17 341
11758.20 354
11759.22 316
11760.24 338
11761.27 325
11762.29 307
11763.32 323
11764.34 354
11765.37 355
11766.39 299
11767.41 316
11768.44 333
11769.46 318
11770.49 326
11771.51 296
11772.54 293
11773.56 286
11774.59 316
11775.61 312
11776.64 282
11777.66 291
11778.69 355
11779.71 269
11780.74 261
11781.76 288
11782.79 295
11783.81 296
11784.84 312
11785.86 325
11786.89 298
11787.91 297
11788.94 285
11789.96 290
11790.99 241
11792.01 248
11793.04 294
11794.07 311
11795.09 303
11796.12 268
11797.14 262
11798.17 276
11799.19 265
11800.22 270
11801.25 253
11802.27 250
11803.30 265
11804.32 272
11805.35 296
11806.38 290
11807.40 265
11808.43 255
11809.45 279
11810.48 240
11811.51 259
11812.53 266
11813.56 271
11814.59 296
11815.61 270
11816.64 294
11817.67 244
11818.69 248
11819.72 262
11820.75 245
11821.77 275
11822.80 281
11823.83 264
11824.85 273
11825.88 270
11826.91 262
11827.94 244
11828.96 244
11829.99 239
11831.02 231
11832.04 272
11833.07 271
11834.10 253
11835.13 246
11836.15 231
11837.18 242
11838.21 249
11839.24 257
11840.26 256
11841.29 264
11842.32 231
11843.35 240
11844.37 263
11845.40 247
11846.43 233
11847.46 281
11848.49 234
11849.51 245
11850.54 242
11851.57 228
11852.60 245
11853.63 246
11854.65 239
11855.68 239
11856.71 231
11857.74 239
11858.77 236
11859.80 207
11860.83 225
11861.85 250
11862.88 274
11863.91 235
11864.94 225
11865.97 237
11867.00 246
11868.03 234
11869.05 249
11870.08 239
11871.11 258
11872.14 253
11873.17 257
11874.20 256
11875.23 255
11876.26 243
11877.29 222
11878.32 228
11879.35 261
11880.38 252
11881.40 222
11882.43 221
11883.46 220
11884.49 199
11885.52 213
11886.55 227
11887.58 222
11888.61 232
11889.64 216
11890.67 237
11891.70 230
11892.73 190
11893.76 221
11894.79 203
11895.82 208
11896.85 204
11897.88 187
11898.91 233
11899.94 234
11900.97 212
11902.00 204
11903.03 229
11904.06 212
11905.09 236
11906.12 261
11907.15 222
11908.18 204
11909.22 231
11910.25 270
11911.28 249
11912.31 210
11913.34 206
11914.37 208
11915.40 215
11916.43 214
11917.46 241
11918.49 232
11919.52 239
11920.55 206
11921.59 214
11922.62 194
11923.65 203
11924.68 218
11925.71 207
11926.74 226
11927.77 241
11928.81 172
11929.84 227
11930.87 207
11931.90 213
11932.93 243
11933.96 240
11935.00 260
11936.03 265
11937.06 245
11938.09 222
11939.12 208
11940.15 243
11941.19 204
11942.22 212
11943.25 233
11944.28 221
11945.31 210
11946.35 218
11947.38 232
11948.41 233
11949.44 220
11950.48 233
11951.51 231
11952.54 202
11953.57 209
11954.61 219
11955.64 205
11956.67 218
11957.70 210
11958.74 213
11959.77 208
11960.80 185
11961.84 243
11962.87 218
11963.90 243
11964.93 201
11965.97 190
11967.00 219
11968.03 209
11969.07 237
11970.10 211
11971.13 219
11972.17 237
11973.20 208
11974.23 208
11975.27 197
11976.30 192
11977.33 229
11978.37 199
11979.40 193
11980.44 206
11981.47 177
11982.50 194
11983.54 226
11984.57 236
11985.60 257
11986.64 245
11987.67 201
11988.71 218
11989.74 246
11990.77 252
11991.81 226
11992.84 187
11993.88 195
11994.91 210
11995.95 224
11996.98 217
11998.02 230
11999.05 247
12000.08 179
12001.12 184
12002.15 205
12003.19 202
12004.22 228
12005.26 219
12006.29 198
12007.33 201
12008.36 207
12009.40 207
12010.43 243
12011.47 197
12012.50 189
12013.54 165
12014.57 171
12015.61 201
12016.64 196
12017.68 212
12018.71 208
12019.75 224
12020.78 216
12021.82 201
12022.86 206
12023.89 209
12024.93 222
12025.96 235
12027.00 226
12028.03 233
12029.07 234
12030.11 207
12031.14 201
12032.18 235
12033.21 202
12034.25 204
12035.29 216
12036.32 213
12037.36 216
12038.39 229
12039.43 238
12040.47 240
12041.50 191
12042.54 185
12043.58 166
12044.61 198
12045.65 226
12046.69 234
12047.72 218
12048.76 225
12049.80 208
12050.83 201
12051.87 187
12052.91 176
12053.94 174
12054.98 208
12056.02 176
12057.05 185
12058.09 217
12059.13 211
12060.16 200
12061.20 171
12062.24 175
12063.28 188
12064.31 180
12065.35 211
12066.39 235
12067.43 227
12068.46 208
12069.50 241
12070.54 227
12071.58 222
12072.61 231
12073.65 212
12074.69 208
12075.73 186
12076.76 194
12077.80 194
12078.84 206
12079.88 184
12080.92 218
12081.95 198
12082.99 188
12084.03 212
12085.07 190
12086.11 194
12087.15 184
12088.18 191
12089.22 196
12090.26 208
12091.30 223
12092.34 226
12093.38 219
12094.42 232
12095.45 214
12096.49 213
12097.53 213
12098.57 208
12099.61 190
12100.65 220
12101.69 204
12102.73 202
12103.76 190
12104.80 184
12105.84 204
12106.88 194
12107.92 210
12108.96 213
12110.00 203
12111.04 207
12112.08 199
12113.12 204
12114.16 201
12115.20 220
12116.24 209
12117.28 212
12118.32 190
12119.36 202
12120.40 206
12121.44 199
12122.47 217
12123.51 231
12124.55 220
12125.59 211
12126.63 179
12127.67 193
12128.71 192
12129.76 219
12130.80 210
12131.84 179
12132.88 184
12133.92 189
12134.96 165
12136.00 170
12137.04 207
12138.08 181
12139.12 174
12140.16 170
12141.20 190
12142.24 216
12143.28 230
12144.32 189
12145.36 189
12146.40 223
12147.44 180
12148.49 195
12149.53 214
12150.57 189
12151.61 192
12152.65 182
12153.69 178
12154.73 194
12155.77 162
12156.81 171
12157.86 187
12158.90 169
12159.94 182
12160.98 211
12162.02 207
12163.06 166
12164.10 179
12165.15 171
12166.19 180
12167.23 215
12168.27 194
12169.31 202
12170.36 192
12171.40 179
12172.44 202
12173.48 162
12174.52 187
12175.57 182
12176.61 164
12177.65 178
12178.69 221
12179.73 192
12180.78 185
12181.82 198
12182.86 191
12183.90 173
12184.95 198
12185.99 169
12187.03 202
12188.07 213
12189.12 192
12190.16 157
12191.20 159
12192.25 170
12193.29 176
12194.33 198
12195.37 177
12196.42 166
12197.46 167
12198.50 202
12199.55 184
12200.59 167
12201.63 170
12202.68 192
12203.72 187
12204.76 171
12205.81 159
12206.85 177
12207.89 168
12208.94 202
12209.98 179
12211.02 172
12212.07 187
12213.11 178
12214.16 170
12215.20 197
12216.24 167
12217.29 178
12218.33 175
12219.37 176
12220.42 173
12221.46 155
12222.51 159
12223.55 180
12224.60 167
12225.64 168
12226.68 181
12227.73 179
12228.77 199
12229.82 178
12230.86 158
12231.91 168
12232.95 190
12234.00 182
12235.04 181
12236.08 201
12237.13 198
12238.17 155
12239.22 164
12240.26 198
12241.31 170
12242.35 169
12243.40 187
12244.44 198
12245.49 193
12246.53 222
12247.58 208
12248.62 212
12249.67 181
12250.72 176
12251.76 182
12252.81 180
12253.85 179
12254.90 173
12255.94 201
12256.99 178
12258.03 173
12259.08 189
12260.13 163
12261.17 154
12262.22 152
12263.26 191
12264.31 167
12265.35 150
12266.40 155
12267.45 155
12268.49 180
12269.54 180
12270.59 185
12271.63 208
12272.68 187
12273.72 185
12274.77 167
12275.82 203
12276.86 211
12277.91 197
12278.96 177
12280.00 178
12281.05 176
12282.10 167
12283.14 211
12284.19 186
12285.24 180
12286.28 202
12287.33 185
12288.38 175
12289.42 158
12290.47 163
12291.52 173
12292.57 163
12293.61 162
12294.66 175
12295.71 162
12296.75 153
12297.80 161
12298.85 172
12299.90 176
12300.94 180
12301.99 166
12303.04 148
12304.09 175
12305.13 186
12306.18 168
12307.23 209
12308.28 180
12309.33 162
12310.37 142
12311.42 156
12312.47 154
12313.52 167
12314.57 197
12315.61 185
12316.66 174
12317.71 168
12318.76 152
12319.81 180
12320.85 207
12321.90 167
12322.95 140
12324.00 159
12325.05 160
12326.10 160
12327.15 139
12328.19 148
12329.24 180
12330.29 158
12331.34 190
12332.39 194
12333.44 181
12334.49 188
12335.54 162
12336.59 206
12337.63 183
12338.68 148
12339.73 144
12340.78 170
12341.83 175
12342.88 145
12343.93 152
12344.98 146
12346.03 183
12347.08 169
12348.13 131
12349.18 178
12350.23 176
12351.28 173
12352.33 155
12353.38 152
12354.43 157
12355.48 167
12356.52 169
12357.57 170
12358.62 164
12359.67 159
12360.72 154
12361.77 175
12362.82 166
12363.88 161
12364.93 162
12365.98 175
12367.03 192
12368.08 167
12369.13 177
12370.18 181
12371.23 170
12372.28 151
12373.33 164
12374.38 180
12375.43 180
12376.48 171
12377.53 157
12378.58 158
12379.63 178
12380.68 168
12381.73 157
12382.79 151
12383.84 139
12384.89 163
12385.94 148
12386.99 177
12388.04 179
12389.09 175
12390.14 170
12391.20 180
12392.25 150
12393.30 159
12394.35 147
12395.40 178
12396.45 187
12397.50 141
12398.56 159
12399.61 155
12400.66 174
12401.71 155
12402.76 128
12403.81 175
12404.87 171
12405.92 167
12406.97 190
12408.02 152
12409.07 169
12410.13 183
12411.18 190
12412.23 153
12413.28 153
12414.34 156
12415.39 160
12416.44 156
12417.49 157
12418.55 156
12419.60 157
12420.65 153
12421.70 171
12422.76 158
12423.81 164
12424.86 169
12425.91 177
12426.97 162
12428.02 180
12429.07 184
12430.13 170
12431.18 163
12432.23 161
12433.29 151
12434.34 153
12435.39 148
12436.44 135
12437.50 175
12438.55 147
12439.61 165
12440.66 154
12441.71 156
12442.77 175
12443.82 158
12444.87 178
12445.93 166
12446.98 157
12448.03 152
12449.09 181
12450.14 144
12451.20 149
12452.25 169
12453.30 147
12454.36 115
12455.41 140
12456.47 151
12457.52 156
12458.57 171
12459.63 158
12460.68 199
12461.74 191
12462.79 184
12463.85 171
12464.90 154
12465.95 165
12467.01 160
12468.06 181
12469.12 164
12470.17 146
12471.23 156
12472.28 180
12473.34 176
12474.39 159
12475.45 155
12476.50 180
12477.56 192
12478.61 161
12479.67 180
12480.72 191
12481.78 151
12482.83 175
12483.89 164
12484.94 130
12486.00 151
12487.05 177
12488.11 184
12489.17 172
12490.22 133
12491.28 148
12492.33 158
12493.39 171
12494.44 161
12495.50 150
12496.55 180
12497.61 156
12498.67 184
12499.72 194
12500.78 187
12501.83 202
12502.89 169
12503.95 153
12505.00 204
12506.06 159
12507.12 160
12508.17 168
12509.23 199
12510.28 178
12511.34 179
12512.40 185
12513.45 173
12514.51 161
12515.57 161
12516.62 195
12517.68 159
12518.74 147
12519.79 167
12520.85 179
12521.91 178
12522.96 153
12524.02 150
12525.08 153
12526.14 173
12527.19 208
12528.25 190
12529.31 160
12530.36 162
12531.42 197
12532.48 200
12533.54 169
12534.59 166
12535.65 151
12536.71 173
12537.77 168
12538.82 136
12539.88 174
12540.94 178
12542.00 187
12543.05 159
12544.11 162
12545.17 149
12546.23 162
12547.29 144
12548.34 154
12549.40 169
12550.46 161
12551.52 156
12552.58 183
12553.64 168
12554.69 185
12555.75 168
12556.81 142
12557.87 171
12558.93 150
12559.99 160
12561.04 169
12562.10 151
12563.16 161
12564.22 196
12565.28 153
12566.34 181
12567.40 162
12568.45 129
12569.51 165
12570.57 175
12571.63 172
12572.69 165
12573.75 183
12574.81 176
12575.87 192
12576.93 160
12577.99 149
12579.05 193
12580.11 188
12581.16 209
12582.22 171
12583.28 176
12584.34 156
12585.40 162
12586.46 172
12587.52 152
12588.58 152
12589.64 176
12590.70 188
12591.76 130
12592.82 158
12593.88 166
12594.94 167
12596.00 170
12597.06 163
12598.12 148
12599.18 165
12600.24 174
12601.30 164
12602.36 167
12603.42 157
12604.48 160
12605.54 151
12606.60 140
12607.66 155
12608.72 143
12609.79 127
12610.85 143
12611.91 159
12612.97 152
12614.03 158
12615.09 153
12616.15 159
12617.21 170
12618.27 136
12619.33 119
12620.39 162
12621.45 175
12622.52 163
12623.58 136
12624.64 144
12625.70 137
12626.76 157
12627.82 157
12628.88 152
12629.95 157
12631.01 158
12632.07 153
12633.13 162
12634.19 152
12635.25 133
12636.31 155
12637.38 158
12638.44 135
12639.50 136
12640.56 155
12641.62 172
12642.69 168
12643.75 115
12644.81 152
12645.87 157
12646.93 174
12648.00 147
12649.06 140
12650.12 154
12651.18 137
12652.25 145
12653.31 135
12654.37 150
12655.43 172
12656.50 166
12657.56 141
12658.62 161
12659.68 167
12660.75 167
12661.81 187
12662.87 127
12663.94 139
12665.00 119
12666.06 166
12667.12 147
12668.19 119
12669.25 156
12670.31 183
12671.38 179
12672.44 160
12673.50 154
12674.57 136
12675.63 140
12676.69 192
12677.76 133
12678.82 127
12679.88 149
12680.95 160
12682.01 150
12683.07 146
12684.14 180
12685.20 134
12686.27 137
12687.33 140
12688.39 136
12689.46 131
12690.52 123
12691.59 142
12692.65 129
12693.71 144
12694.78 157
12695.84 139
12696.91 132
12697.97 115
12699.04 125
12700.10 144
12701.16 151
12702.23 136
12703.29 125
12704.36 127
12705.42 144
12706.49 145
12707.55 155
12708.62 122
12709.68 124
12710.75 144
12711.81 140
12712.88 129
12713.94 124
12715.01 141
12716.07 131
12717.14 118
12718.20 131
12719.27 121
12720.33 129
12721.40 132
12722.46 121
12723.53 137
12724.59 134
12725.66 150
12726.72 161
12727.79 157
12728.86 140
12729.92 136
12730.99 132
12732.05 145
12733.12 131
12734.18 121
12735.25 127
12736.32 145
12737.38 156
12738.45 148
12739.51 130
12740.58 123
12741.65 148
12742.71 129
12743.78 130
12744.85 141
12745.91 143
12746.98 139
12748.04 114
12749.11 114
12750.18 125
12751.24 137
12752.31 151
12753.38 150
12754.44 165
12755.51 147
12756.58 152
12757.64 143
12758.71 144
12759.78 125
12760.85 129
12761.91 122
12762.98 142
12764.05 132
12765.11 121
12766.18 122
12767.25 114
12768.32 116
12769.38 139
12770.45 147
12771.52 149
12772.58 115
12773.65 94
12774.72 130
12775.79 124
12776.86 157
12777.92 143
12778.99 162
12780.06 128
12781.13 131
12782.19 138
12783.26 137
12784.33 142
12785.40 160
12786.47 142
12787.53 125
12788.60 140
12789.67 160
12790.74 118
12791.81 142
12792.87 147
12793.94 148
12795.01 159
12796.08 136
12797.15 133
12798.22 145
12799.29 131
12800.35 138
12801.42 122
12802.49 126
12803.56 142
12804.63 138
12805.70 144
12806.77 125
12807.84 132
12808.90 121
12809.97 140
12811.04 121
12812.11 139
12813.18 121
12814.25 144
12815.32 135
12816.39 118
12817.46 126
12818.53 120
12819.60 120
12820.67 139
12821.74 146
12822.81 135
12823.88 147
12824.94 122
12826.01 137
12827.08 120
12828.15 131
12829.22 159
12830.29 131
12831.36 145
12832.43 158
12833.50 141
12834.57 148
12835.64 107
12836.71 129
12837.78 116
12838.85 135
12839.92 134
12840.99 123
12842.07 134
12843.14 120
12844.21 114
12845.28 116
12846.35 120
12847.42 114
12848.49 121
12849.56 131
12850.63 152
12851.70 129
12852.77 116
12853.84 117
12854.91 127
12855.98 136
12857.06 135
12858.13 113
12859.20 137
12860.27 133
12861.34 110
12862.41 107
12863.48 125
12864.55 136
12865.62 130
12866.70 120
12867.77 101
12868.84 138
12869.91 134
12870.98 121
12872.05 136
12873.13 148
12874.20 133
12875.27 139
12876.34 124
12877.41 99
12878.48 120
12879.56 128
12880.63 138
12881.70 114
12882.77 128
12883.84 133
12884.92 125
12885.99 125
12887.06 102
12888.13 103
12889.21 102
12890.28 99
12891.35 106
12892.42 121
12893.50 135
12894.57 123
12895.64 122
12896.71 110
12897.79 111
12898.86 116
12899.93 137
12901.00 109
12902.08 103
12903.15 106
12904.22 133
12905.30 122
12906.37 115
12907.44 93
12908.52 121
12909.59 122
12910.66 122
12911.73 125
12912.81 138
12913.88 130
12914.96 130
12916.03 139
12917.10 128
12918.18 131
12919.25 143
12920.32 123
12921.40 127
12922.47 128
12923.54 121
12924.62 144
12925.69 124
12926.77 123
12927.84 120
12928.91 117
12929.99 145
12931.06 155
12932.14 140
12933.21 132
12934.28 101
12935.36 137
12936.43 165
12937.51 125
12938.58 136
12939.66 123
12940.73 102
12941.80 101
12942.88 106
12943.95 132
12945.03 130
12946.10 158
12947.18 143
12948.25 142
12949.33 144
12950.40 125
12951.48 134
12952.55 136
12953.63 108
12954.70 113
12955.78 144
12956.85 141
12957.93 145
12959.00 121
12960.08 117
12961.15 114
12962.23 117
12963.30 112
12964.38 106
12965.46 116
12966.53 133
12967.61 128
12968.68 111
12969.76 116
12970.83 140
12971.91 122
12972.99 107
12974.06 87
12975.14 132
12976.21 124
12977.29 136
12978.37 124
12979.44 129
12980.52 122
12981.59 128
12982.67 127
12983.75 115
12984.82 140
12985.90 127
12986.98 119
12988.05 106
12989.13 108
12990.20 115
12991.28 141
12992.36 111
12993.43 116
12994.51 136
12995.59 125
12996.67 122
12997.74 122
12998.82 117
12999.90 117
13000.97 124
13002.05 118
13003.13 98
13004.20 105
13005.28 140
13006.36 146
13007.44 120
13008.51 136
13009.59 117
13010.67 116
13011.75 126
13012.82 165
13013.90 99
13014.98 100
13016.06 99
13017.13 119
13018.21 107
13019.29 141
13020.37 101
13021.44 117
13022.52 132
13023.60 132
13024.68 106
13025.76 125
13026.83 119
13027.91 125
13028.99 132
13030.07 122
13031.15 115
13032.23 130
13033.30 113
13034.38 129
13035.46 122
13036.54 121
13037.62 128
13038.70 130
13039.77 144
13040.85 122
13041.93 132
13043.01 134
13044.09 128
13045.17 129
13046.25 123
13047.33 136
13048.40 143
13049.48 130
13050.56 133
13051.64 133
13052.72 132
13053.80 120
13054.88 146
13055.96 111
13057.04 113
13058.12 124
13059.20 132
13060.28 127
13061.36 116
13062.44 127
13063.51 128
13064.59 130
13065.67 134
13066.75 115
13067.83 132
13068.91 119
13069.99 121
13071.07 128
13072.15 130
13073.23 118
13074.31 113
13075.39 126
13076.47 145
13077.55 149
13078.63 137
13079.71 140
13080.79 114
13081.87 115
13082.96 121
13084.04 105
13085.12 135
13086.20 140
13087.28 110
13088.36 138
13089.44 137
13090.52 144
13091.60 145
13092.68 125
13093.76 101
13094.84 117
13095.92 128
13097.00 144
13098.09 119
13099.17 112
13100.25 133
13101.33 121
13102.41 130
13103.49 113
13104.57 109
13105.65 115
13106.74 121
13107.82 126
13108.90 137
13109.98 141
13111.06 118
13112.14 142
13113.22 140
13114.31 118
13115.39 111
13116.47 123
13117.55 120
13118.63 118
13119.72 126
13120.80 116
13121.88 112
13122.96 136
13124.04 126
13125.13 122
13126.21 146
13127.29 128
13128.37 108
13129.45 133
13130.54 156
13131.62 124
13132.70 126
13133.78 133
13134.87 108
13135.95 122
13137.03 140
13138.11 129
13139.20 139
13140.28 134
13141.36 104
13142.45 149
13143.53 126
13144.61 118
13145.69 123
13146.78 127
13147.86 125
13148.94 138
13150.03 114
13151.11 107
13152.19 127
13153.28 122
13154.36 111
13155.44 104
13156.53 134
13157.61 116
13158.69 117
13159.78 117
13160.86 153
13161.94 137
13163.03 138
13164.11 132
13165.20 104
13166.28 121
13167.36 118
13168.45 123
13169.53 146
13170.62 126
13171.70 120
13172.78 119
13173.87 127
13174.95 147
13176.04 127
13177.12 135
13178.21 126
13179.29 121
13180.37 127
13181.46 140
13182.54 124
13183.63 96
13184.71 151
13185.80 135
13186.88 106
13187.97 136
13189.05 119
13190.14 115
13191.22 118
13192.31 119
13193.39 136
13194.48 157
13195.56 110
13196.65 100
13197.73 100
13198.82 113
13199.90 133
13200.99 105
13202.07 105
13203.16 145
13204.24 126
13205.33 129
13206.41 145
13207.50 115
13208.58 146
13209.67 140
13210.76 127
13211.84 110
13212.93 100
13214.01 110
13215.10 131
13216.19 124
13217.27 144
13218.36 115
13219.44 128
13220.53 141
13221.62 131
13222.70 110
13223.79 131
13224.87 150
13225.96 103
13227.05 104
13228.13 119
13229.22 126
13230.31 128
13231.39 126
13232.48 120
13233.57 122
13234.65 128
13235.74 115
13236.83 104
13237.91 116
13239.00 128
13240.09 137
13241.17 123
13242.26 141
13243.35 141
13244.43 126
13245.52 128
13246.61 122
13247.70 133
13248.78 129
13249.87 128
13250.96 125
13252.05 105
13253.13 110
13254.22 137
13255.31 124
13256.39 142
13257.48 131
13258.57 123
13259.66 121
13260.75 117
13261.83 118
13262.92 144
13264.01 121
13265.10 118
13266.19 106
13267.27 125
13268.36 131
13269.45 145
13270.54 116
13271.63 123
13272.71 117
13273.80 114
13274.89 130
13275.98 131
13277.07 110
13278.16 105
13279.24 111
13280.33 98
13281.42 113
13282.51 115
13283.60 124
13284.69 116
13285.78 94
13286.86 92
13287.95 107
13289.04 141
13290.13 109
13291.22 121
13292.31 117
13293.40 121
13294.49 116
13295.58 94
13296.67 110
13297.76 146
13298.84 108
13299.93 99
13301.02 122
13302.11 123
13303.20 121
13304.29 135
13305.38 121
13306.47 120
13307.56 118
13308.65 117
13309.74 108
13310.83 129
13311.92 118
13313.01 109
13314.10 139
13315.19 142
13316.28 106
13317.37 121
13318.46 124
13319.55 138
13320.64 143
13321.73 107
13322.82 136
13323.91 102
13325.00 102
13326.09 117
13327.18 122
13328.27 120
13329.36 135
13330.45 112
13331.54 117
13332.64 128
13333.73 110
13334.82 123
13335.91 138
13337.00 124
13338.09 114
13339.18 106
13340.27 130
13341.36 121
13342.45 136
13343.54 129
13344.64 95
13345.73 107
13346.82 120
13347.91 116
13349.00 136
13350.09 122
13351.18 115
13352.28 116
13353.37 140
13354.46 114
13355.55 112
13356.64 115
13357.73 124
13358.83 94
13359.92 89
13361.01 113
13362.10 117
13363.19 127
13364.29 135
13365.38 117
13366.47 111
13367.56 102
13368.65 127
13369.75 111
13370.84 95
13371.93 106
13373.02 116
13374.12 119
13375.21 111
13376.30 100
13377.39 110
13378.49 121
13379.58 132
13380.67 117
13381.76 99
13382.86 121
13383.95 124
13385.04 127
13386.13 111
13387.23 125
13388.32 105
13389.41 80
13390.51 114
13391.60 95
13392.69 113
13393.79 147
13394.88 112
13395.97 103
13397.07 97
13398.16 100
13399.25 113
13400.35 127
13401.44 103
13402.53 103
13403.63 101
13404.72 94
13405.81 140
13406.91 128
13408.00 104
13409.10 111
13410.19 126
13411.28 123
13412.38 127
13413.47 97
13414.57 115
13415.66 94
13416.75 97
13417.85 112
13418.94 109
13420.04 114
13421.13 122
13422.22 127
13423.32 109
13424.41 107
13425.51 112
13426.60 106
13427.70 115
13428.79 91
13429.89 96
13430.98 92
13432.08 128
13433.17 140
13434.27 147
13435.36 104
13436.46 109
13437.55 108
13438.65 95
13439.74 99
13440.84 111
13441.93 117
13443.03 106
13444.12 82
13445.22 89
13446.31 108
13447.41 148
13448.50 126
13449.60 128
13450.69 138
13451.79 118
13452.89 134
13453.98 134
13455.08 89
13456.17 90
13457.27 124
13458.36 98
13459.46 111
13460.56 126
13461.65 109
13462.75 93
13463.84 90
13464.94 114
13466.04 96
13467.13 93
13468.23 114
13469.32 97
13470.42 95
13471.52 103
13472.61 139
13473.71 95
13474.81 97
13475.90 115
13477.00 116
13478.10 144
13479.19 103
13480.29 96
13481.39 106
13482.48 129
13483.58 119
13484.68 110
13485.77 95
13486.87 128
13487.97 89
13489.07 98
13490.16 86
13491.26 117
13492.36 112
13493.45 117
13494.55 111
13495.65 102
13496.75 112
13497.84 90
13498.94 109
13500.04 124
13501.14 118
13502.23 117
13503.33 110
13504.43 136
13505.53 142
13506.63 136
13507.72 141
13508.82 110
13509.92 149
13511.02 126
13512.12 107
13513.21 140
13514.31 114
13515.41 91
13516.51 103
13517.61 109
13518.70 106
13519.80 126
13520.90 102
13522.00 95
13523.10 120
13524.20 94
13525.30 113
13526.39 112
13527.49 125
13528.59 112
13529.69 98
13530.79 114
13531.89 96
13532.99 109
13534.09 93
13535.18 125
13536.28 104
13537.38 85
13538.48 78
13539.58 100
13540.68 105
13541.78 104
13542.88 108
13543.98 92
13545.08 110
13546.18 109
13547.28 89
13548.38 104
13549.48 116
13550.57 107
13551.67 96
13552.77 106
13553.87 103
13554.97 99
13556.07 98
13557.17 93
13558.27 98
13559.37 107
13560.47 107
13561.57 156
13562.67 102
13563.77 87
13564.87 107
13565.97 106
13567.07 123
13568.17 101
13569.28 113
13570.38 122
13571.48 93
13572.58 103
13573.68 91
13574.78 116
13575.88 141
13576.98 121
13578.08 114
13579.18 95
13580.28 98
13581.38 110
13582.48 95
13583.58 65
13584.69 86
13585.79 117
13586.89 132
13587.99 103
13589.09 106
13590.19 136
13591.29 139
13592.39 124
13593.49 93
13594.60 103
13595.70 116
13596.80 95
13597.90 108
13599.00 113
13600.10 84
13601.21 89
13602.31 103
13603.41 107
13604.51 85
13605.61 109
13606.71 100
13607.82 105
13608.92 95
13610.02 101
13611.12 117
13612.22 133
13613.33 120
13614.43 112
13615.53 100
13616.63 102
13617.74 119
13618.84 114
13619.94 93
13621.04 106
13622.15 116
13623.25 114
13624.35 102
13625.45 86
13626.56 83
13627.66 83
13628.76 92
13629.86 99
13630.97 97
13632.07 98
13633.17 87
13634.28 110
13635.38 112
13636.48 118
13637.59 102
13638.69 90
13639.79 113
13640.90 97
13642.00 103
13643.10 115
13644.21 105
13645.31 100
13646.41 103
13647.52 98
13648.62 105
13649.72 110
13650.83 98
13651.93 122
13653.03 133
13654.14 99
13655.24 106
13656.35 114
13657.45 115
13658.55 89
13659.66 110
13660.76 106
13661.87 101
13662.97 91
13664.07 95
13665.18 108
13666.28 118
13667.39 95
13668.49 97
13669.60 114
13670.70 119
13671.81 101
13672.91 96
13674.01 99
13675.12 91
13676.22 102
13677.33 89
13678.43 86
13679.54 111
13680.64 127
13681.75 105
13682.85 110
13683.96 107
13685.06 117
13686.17 120
13687.27 112
13688.38 105
13689.48 122
13690.59 105
13691.69 98
13692.80 90
13693.91 109
13695.01 110
13696.12 109
13697.22 127
13698.33 119
13699.43 104
13700.54 104
13701.64 109
13702.75 125
13703.86 114
13704.96 121
13706.07 109
13707.17 119
13708.28 99
13709.39 123
13710.49 131
13711.60 106
13712.70 107
13713.81 119
13714.92 102
13716.02 89
13717.13 100
13718.24 104
13719.34 105
13720.45 111
13721.56 120
13722.66 101
13723.77 105
13724.88 100
13725.98 83
13727.09 91
13728.20 93
13729.30 114
13730.41 103
13731.52 97
13732.62 117
13733.73 98
13734.84 102
13735.94 96
13737.05 91
13738.16 95
13739.27 111
13740.37 114
13741.48 83
13742.59 93
13743.70 105
13744.80 123
13745.91 117
13747.02 107
13748.13 90
13749.23 132
13750.34 97
13751.45 109
13752.56 96
13753.67 121
13754.77 144
13755.88 141
13756.99 107
13758.10 111
13759.21 116
13760.31 123
13761.42 89
13762.53 104
13763.64 111
13764.75 109
13765.85 120
13766.96 131
13768.07 104
13769.18 116
13770.29 104
13771.40 109
13772.51 129
13773.61 128
13774.72 91
13775.83 120
13776.94 144
13778.05 86
13779.16 115
13780.27 106
13781.38 129
13782.48 113
13783.59 92
13784.70 118
13785.81 112
13786.92 115
13788.03 101
13789.14 115
13790.25 115
13791.36 111
13792.47 113
13793.58 102
13794.69 84
13795.80 119
13796.91 101
13798.02 105
13799.13 117
13800.24 94
13801.35 100
13802.45 107
13803.56 105
13804.67 110
13805.78 105
13806.89 108
13808.00 115
13809.11 115
13810.22 100
13811.34 131
13812.45 107
13813.56 119
13814.67 113
13815.78 106
13816.89 102
13818.00 96
13819.11 87
13820.22 112
13821.33 108
13822.44 99
13823.55 122
13824.66 109
13825.77 120
13826.88 117
13827.99 108
13829.10 104
13830.22 124
13831.33 96
13832.44 111
13833.55 96
13834.66 108
13835.77 111
13836.88 79
13837.99 100
13839.10 113
13840.22 100
13841.33 100
13842.44 102
13843.55 98
13844.66 132
13845.77 94
13846.88 117
13848.00 110
13849.11 100
13850.22 134
13851.33 114
13852.44 108
13853.56 103
13854.67 96
13855.78 101
13856.89 111
13858.00 101
13859.12 104
13860.23 110
13861.34 116
13862.45 106
13863.56 91
13864.68 90
13865.79 105
13866.90 114
13868.01 104
13869.13 99
13870.24 105
13871.35 91
13872.46 124
13873.58 105
13874.69 80
13875.80 108
13876.91 116
13878.03 107
13879.14 97
13880.25 116
13881.37 116
13882.48 128
13883.59 112
13884.71 111
13885.82 81
13886.93 100
13888.05 106
13889.16 102
13890.27 114
13891.39 112
13892.50 106
13893.61 93
13894.73 99
13895.84 105
13896.95 95
13898.07 98
13899.18 103
13900.29 112
13901.41 100
13902.52 120
13903.64 116
13904.75 96
13905.86 92
13906.98 108
13908.09 115
13909.21 115
13910.32 114
13911.43 93
13912.55 97
13913.66 100
13914.78 98
13915.89 122
13917.01 113
13918.12 110
13919.24 102
13920.35 110
13921.46 98
13922.58 90
13923.69 102
13924.81 92
13925.92 96
13927.04 112
13928.15 98
13929.27 108
13930.38 96
13931.50 102
13932.61 112
13933.73 118
13934.84 123
13935.96 109
13937.07 90
13938.19 85
13939.30 108
13940.42 116
13941.54 92
13942.65 109
13943.77 103
13944.88 97
13946.00 85
13947.11 100
13948.23 115
13949.34 113
13950.46 98
13951.58 87
13952.69 109
13953.81 90
13954.92 102
13956.04 110
13957.16 95
13958.27 107
13959.39 91
13960.50 115
13961.62 101
13962.74 107
13963.85 107
13964.97 100
13966.09 98
13967.20 101
13968.32 109
13969.44 102
13970.55 98
13971.67 117
13972.79 88
13973.90 85
13975.02 105
13976.14 97
13977.25 86
13978.37 103
13979.49 92
13980.60 84
13981.72 100
13982.84 87
13983.95 98
13985.07 97
13986.19 112
13987.31 110
13988.42 103
13989.54 103
13990.66 102
13991.78 104
13992.89 96
13994.01 98
13995.13 104
13996.25 88
13997.36 95
13998.48 94
13999.60 98
14000.72 96
14001.83 121
14002.95 112
14004.07 88
14005.19 101
14006.31 105
14007.42 99
14008.54 89
14009.66 77
14010.78 113
14011.90 107
14013.02 98
14014.13 103
14015.25 88
14016.37 97
14017.49 102
14018.61 92
14019.73 84
14020.84 84
14021.96 93
14023.08 81
14024.20 87
14025.32 108
14026.44 96
14027.56 108
14028.68 112
14029.80 95
14030.91 104
14032.03 99
14033.15 106
14034.27 94
14035.39 97
14036.51 122
14037.63 103
14038.75 90
14039.87 102
14040.99 104
14042.11 128
14043.23 112
14044.35 108
14045.47 125
14046.58 95
14047.70 120
14048.82 112
14049.94 113
14051.06 95
14052.18 95
14053.30 110
14054.42 87
14055.54 94
14056.66 100
14057.78 92
14058.90 94
14060.02 111
14061.14 109
14062.26 115
14063.38 100
14064.51 112
14065.63 106
14066.75 100
14067.87 100
14068.99 95
14070.11 92
14071.23 111
14072.35 105
14073.47 92
14074.59 90
14075.71 86
14076.83 90
14077.95 102
14079.07 99
14080.19 102
14081.32 90
14082.44 83
14083.56 83
14084.68 102
14085.80 114
14086.92 120
14088.04 111
14089.16 95
14090.29 95
14091.41 105
14092.53 106
14093.65 103
14094.77 98
14095.89 109
14097.01 112
14098.14 134
14099.26 111
14100.38 94
14101.50 109
14102.62 102
14103.75 98
14104.87 91
14105.99 89
14107.11 106
14108.23 100
14109.36 129
14110.48 110
14111.60 89
14112.72 83
14113.84 97
14114.97 103
14116.09 102
14117.21 105
14118.33 115
14119.46 96
14120.58 99
14121.70 103
14122.82 106
14123.95 118
14125.07 144
14126.19 110
14127.32 102
14128.44 103
14129.56 118
14130.68 91
14131.81 98
14132.93 95
14134.05 95
14135.18 93
14136.30 100
14137.42 95
14138.55 94
14139.67 97
14140.79 94
14141.92 83
14143.04 87
14144.16 92
14145.29 101
14146.41 92
14147.54 99
14148.66 88
14149.78 100
14150.91 104
14152.03 98
14153.15 78
14154.28 97
14155.40 102
14156.53 95
14157.65 95
14158.77 78
14159.90 96
14161.02 82
14162.15 82
14163.27 97
14164.40 114
14165.52 96
14166.64 79
14167.77 91
14168.89 91
14170.02 111
14171.14 122
14172.27 105
14173.39 146
14174.52 132
14175.64 98
14176.77 77
14177.89 81
14179.02 107
14180.14 96
14181.27 94
14182.39 94
14183.52 105
14184.64 102
14185.77 109
14186.89 100
14188.02 86
14189.14 117
14190.27 93
14191.39 90
14192.52 88
14193.64 100
14194.77 93
14195.90 101
14197.02 99
14198.15 103
14199.27 85
14200.40 100
14201.52 105
14202.65 106
14203.78 114
14204.90 96
14206.03 105
14207.15 98
14208.28 91
14209.41 107
14210.53 92
14211.66 89
14212.78 113
14213.91 95
14215.04 97
14216.16 107
14217.29 89
14218.42 113
14219.54 100
14220.67 95
14221.80 93
14222.92 86
14224.05 105
14225.18 89
14226.30 99
14227.43 82
14228.56 101
14229.68 111
14230.81 123
14231.94 80
14233.06 88
14234.19 96
14235.32 92
14236.45 93
14237.57 97
14238.70 115
14239.83 97
14240.96 104
14242.08 96
14243.21 74
14244.34 85
14245.47 103
14246.59 84
14247.72 84
14248.85 76
14249.98 81
14251.10 104
14252.23 114
14253.36 96
14254.49 85
14255.62 79
14256.74 78
14257.87 101
14259.00 100
14260.13 116
14261.26 94
14262.38 88
14263.51 95
14264.64 83
14265.77 95
14266.90 100
14268.03 107
14269.15 108
14270.28 95
14271.41 103
14272.54 102
14273.67 92
14274.80 92
14275.93 83
14277.06 87
14278.18 95
14279.31 90
14280.44 86
14281.57 96
14282.70 108
14283.83 81
14284.96 102
14286.09 77
14287.22 89
14288.35 87
14289.48 87
14290.60 84
14291.73 103
14292.86 98
14293.99 89
14295.12 115
14296.25 82
14297.38 85
14298.51 95
14299.64 111
14300.77 97
14301.90 89
14303.03 87
14304.16 83
14305.29 79
14306.42 102
14307.55 108
14308.68 98
14309.81 87
14310.94 85
14312.07 88
14313.20 81
14314.33 85
14315.46 100
14316.59 92
14317.72 99
14318.85 104
14319.98 111
14321.11 94
14322.24 74
14323.38 86
14324.51 98
14325.64 125
14326.77 126
14327.90 120
14329.03 103
14330.16 99
14331.29 93
14332.42 90
14333.55 110
14334.68 105
14335.82 97
14336.95 98
14338.08 98
14339.21 83
14340.34 89
14341.47 99
14342.60 104
14343.73 76
14344.87 75
14346.00 108
14347.13 113
14348.26 73
14349.39 81
14350.52 82
14351.66 70
14352.79 62
14353.92 80
14355.05 89
14356.18 90
14357.32 118
14358.45 93
14359.58 66
14360.71 85
14361.84 80
14362.98 95
14364.11 84
14365.24 94
14366.37 94
14367.51 96
14368.64 90
14369.77 79
14370.90 89
14372.04 87
14373.17 71
14374.30 82
14375.43 73
14376.57 73
14377.70 78
14378.83 107
14379.97 76
14381.10 82
14382.23 78
14383.36 87
14384.50 94
14385.63 82
14386.76 96
14387.90 104
14389.03 99
14390.16 100
14391.30 88
14392.43 85
14393.56 95
14394.70 94
14395.83 94
14396.96 80
14398.10 110
14399.23 131
14400.37 106
14401.50 101
14402.63 97
14403.77 93
14404.90 101
14406.03 104
14407.17 88
14408.30 88
14409.44 102
14410.57 95
14411.70 82
14412.84 90
14413.97 86
14415.11 86
14416.24 79
14417.38 86
14418.51 100
14419.64 77
14420.78 78
14421.91 81
14423.05 92
14424.18 86
14425.32 71
14426.45 68
14427.59 108
14428.72 82
14429.86 70
14430.99 93
14432.13 95
14433.26 100
14434.40 94
14435.53 84
14436.67 77
14437.80 91
14438.94 92
14440.07 95
14441.21 87
14442.34 95
14443.48 106
14444.61 96
14445.75 98
14446.89 92
14448.02 83
14449.16 109
14450.29 105
14451.43 121
14452.56 109
14453.70 102
14454.84 83
14455.97 86
14457.11 86
14458.24 79
14459.38 87
14460.52 78
14461.65 94
14462.79 93
14463.92 114
14465.06 82
14466.20 89
14467.33 93
14468.47 83
14469.61 94
14470.74 110
14471.88 79
14473.02 94
14474.15 109
14475.29 94
14476.43 89
14477.56 99
14478.70 95
14479.84 74
14480.97 96
14482.11 92
14483.25 114
14484.38 87
14485.52 80
14486.66 76
14487.79 90
14488.93 76
14490.07 94
14491.21 108
14492.34 90
14493.48 128
14494.62 103
14495.76 94
14496.89 100
14498.03 104
14499.17 92
14500.31 98
14501.44 115
14502.58 103
14503.72 107
14504.86 106
14506.00 82
14507.13 92
14508.27 82
14509.41 78
14510.55 79
14511.69 95
14512.82 107
14513.96 107
14515.10 122
14516.24 80
14517.38 87
14518.51 96
14519.65 72
14520.79 97
14521.93 109
14523.07 103
14524.21 112
14525.35 98
14526.48 96
14527.62 90
14528.76 89
14529.90 85
14531.04 85
14532.18 88
14533.32 78
14534.46 66
14535.60 90
14536.73 88
14537.87 88
14539.01 89
14540.15 91
14541.29 117
14542.43 111
14543.57 80
14544.71 92
14545.85 116
14546.99 84
14548.13 108
14549.27 89
14550.41 83
14551.55 86
14552.69 93
14553.83 105
14554.97 117
14556.11 80
14557.25 86
14558.39 104
14559.53 85
14560.67 84
14561.81 70
14562.95 74
14564.09 74
14565.23 81
14566.37 84
14567.51 107
14568.65 109
14569.79 131
14570.93 115
14572.07 108
14573.21 76
14574.35 96
14575.49 82
14576.63 83
14577.77 77
14578.91 68
14580.05 96
14581.19 97
14582.33 81
14583.48 57
14584.62 79
14585.76 93
14586.90 86
14588.04 76
14589.18 75
14590.32 81
14591.46 101
14592.60 100
14593.75 102
14594.89 105
14596.03 74
14597.17 74
14598.31 85
14599.45 87
14600.59 76
14601.74 85
14602.88 101
14604.02 105
14605.16 100
14606.30 101
14607.44 88
14608.59 76
14609.73 85
14610.87 109
14612.01 104
14613.15 84
14614.30 91
14615.44 86
14616.58 92
14617.72 90
14618.87 111
14620.01 102
14621.15 102
14622.29 87
14623.44 90
14624.58 101
14625.72 112
14626.86 95
14628.01 102
14629.15 118
14630.29 117
14631.43 104
14632.58 121
14633.72 96
14634.86 115
14636.01 122
14637.15 112
14638.29 97
14639.44 107
14640.58 90
14641.72 99
14642.86 114
14644.01 125
14645.15 105
14646.29 85
14647.44 91
14648.58 87
14649.73 113
14650.87 107
14652.01 101
14653.16 90
14654.30 94
14655.44 102
14656.59 112
14657.73 90
14658.87 89
14660.02 108
14661.16 94
14662.31 87
14663.45 76
14664.59 108
14665.74 116
14666.88 100
14668.03 87
14669.17 86
14670.32 84
14671.46 104
14672.60 96
14673.75 84
14674.89 84
14676.04 111
14677.18 80
14678.33 86
14679.47 79
14680.62 108
14681.76 94
14682.91 87
14684.05 87
14685.20 85
14686.34 89
14687.49 89
14688.63 76
14689.78 96
14690.92 72
14692.07 88
14693.21 88
14694.36 93
14695.50 78
14696.65 71
14697.79 85
14698.94 101
14700.08 91
14701.23 81
14702.38 77
14703.52 95
14704.67 101
14705.81 88
14706.96 89
14708.10 116
14709.25 97
14710.40 85
14711.54 81
14712.69 88
14713.83 70
14714.98 85
14716.13 86
14717.27 78
14718.42 71
14719.56 100
14720.71 94
14721.86 88
14723.00 68
14724.15 78
14725.30 80
14726.44 89
14727.59 77
14728.74 90
14729.88 116
14731.03 107
14732.18 70
14733.32 78
14734.47 67
14735.62 73
14736.76 94
14737.91 111
14739.06 111
14740.20 90
14741.35 83
14742.50 84
14743.65 88
14744.79 92
14745.94 99
14747.09 97
14748.23 99
14749.38 107
14750.53 105
14751.68 76
14752.82 97
14753.97 97
14755.12 90
14756.27 87
14757.42 89
14758.56 74
14759.71 84
14760.86 89
14762.01 91
14763.15 90
14764.30 87
14765.45 83
14766.60 87
14767.75 93
14768.90 85
14770.04 80
14771.19 77
14772.34 80
14773.49 85
14774.64 79
14775.79 103
14776.93 108
14778.08 93
14779.23 103
14780.38 110
14781.53 99
14782.68 85
14783.83 76
14784.97 82
14786.12 96
14787.27 76
14788.42 79
14789.57 83
14790.72 82
14791.87 100
14793.02 87
14794.17 68
14795.32 101
14796.46 96
14797.61 108
14798.76 104
14799.91 91
14801.06 93
14802.21 97
14803.36 110
14804.51 128
14805.66 113
14806.81 115
14807.96 78
14809.11 83
14810.26 98
14811.41 85
14812.56 75
14813.71 93
14814.86 81
14816.01 88
14817.16 97
14818.31 87
14819.46 89
14820.61 77
14821.76 112
14822.91 71
14824.06 76
14825.21 64
14826.36 85
14827.51 95
14828.66 90
14829.81 78
14830.96 102
14832.11 92
14833.26 85
14834.42 86
14835.57 79
14836.72 75
14837.87 82
14839.02 85
14840.17 83
14841.32 69
14842.47 98
14843.62 102
14844.77 92
14845.92 79
14847.08 72
14848.23 90
14849.38 101
14850.53 86
14851.68 87
14852.83 68
14853.98 78
14855.14 77
14856.29 116
14857.44 86
14858.59 80
14859.74 85
14860.89 86
14862.05 82
14863.20 72
14864.35 77
14865.50 99
14866.65 97
14867.81 91
14868.96 81
14870.11 75
14871.26 75
14872.41 82
14873.57 72
14874.72 83
14875.87 90
14877.02 87
14878.18 89
14879.33 91
14880.48 72
14881.63 77
14882.79 88
14883.94 73
14885.09 103
14886.24 106
14887.40 96
14888.55 99
14889.70 77
14890.86 100
14892.01 88
14893.16 94
14894.31 93
14895.47 95
14896.62 91
14897.77 88
14898.93 82
14900.08 89
14901.23 83
14902.39 79
14903.54 84
14904.69 88
14905.85 94
14907.00 73
14908.16 82
14909.31 118
14910.46 72
14911.62 79
14912.77 106
14913.92 82
14915.08 104
14916.23 79
14917.39 66
14918.54 85
14919.69 82
14920.85 70
14922.00 89
14923.16 77
14924.31 78
14925.46 95
14926.62 88
14927.77 85
14928.93 68
14930.08 69
14931.24 89
14932.39 56
14933.55 73
14934.70 86
14935.85 83
14937.01 79
14938.16 76
14939.32 64
14940.47 78
14941.63 69
14942.78 75
14943.94 70
14945.09 89
14946.25 96
14947.40 90
14948.56 77
14949.71 76
14950.87 74
14952.03 81
14953.18 106
14954.34 80
14955.49 74
14956.65 81
14957.80 73
14958.96 75
14960.11 77
14961.27 81
14962.42 83
14963.58 107
14964.74 73
14965.89 82
14967.05 68
14968.20 69
14969.36 66
14970.52 79
14971.67 90
14972.83 91
14973.98 83
14975.14 75
14976.30 63
14977.45 92
14978.61 49
14979.77 62
14980.92 73
14982.08 68
14983.24 80
14984.39 106
14985.55 75
14986.70 78
14987.86 72
14989.02 68
14990.18 79
14991.33 83
14992.49 82
14993.65 71
14994.80 87
14995.96 81
14997.12 76
14998.27 76
14999.43 77
15000.59 86
15001.75 86
15002.90 70
15004.06 79
15005.22 62
15006.37 88
15007.53 82
15008.69 82
15009.85 79
15011.00 74
15012.16 85
15013.32 66
15014.48 98
15015.64 90
15016.79 87
15017.95 75
15019.11 75
15020.27 81
15021.43 75
15022.58 84
15023.74 67
15024.90 68
15026.06 69
15027.22 72
15028.37 89
15029.53 81
15030.69 83
15031.85 87
15033.01 64
15034.17 66
15035.32 79
15036.48 96
15037.64 77
15038.80 69
15039.96 74
15041.12 76
15042.28 85
15043.44 72
15044.59 64
15045.75 64
15046.91 74
15048.07 70
15049.23 76
15050.39 66
15051.55 87
15052.71 78
15053.87 71
15055.03 52
15056.19 58
15057.35 73
15058.50 55
15059.66 48
15060.82 59
15061.98 72
15063.14 59
15064.30 59
15065.46 81
15066.62 102
15067.78 95
15068.94 83
15070.10 78
15071.26 96
15072.42 64
15073.58 76
15074.74 75
15075.90 72
15077.06 69
15078.22 81
15079.38 58
15080.54 64
15081.70 76
15082.86 78
15084.02 62
15085.18 89
15086.34 79
15087.50 77
15088.67 94
15089.83 70
15090.99 71
15092.15 69
15093.31 73
15094.47 68
15095.63 93
15096.79 62
15097.95 77
15099.11 92
15100.27 81
15101.43 82
15102.60 85
15103.76 75
15104.92 63
15106.08 66
15107.24 62
15108.40 57
15109.56 65
15110.72 82
15111.89 90
15113.05 85
15114.21 73
15115.37 63
15116.53 62
15117.69 86
15118.86 86
15120.02 77
15121.18 84
15122.34 60
15123.50 68
15124.67 57
15125.83 70
15126.99 77
15128.15 61
15129.31 57
15130.48 69
15131.64 48
15132.80 71
15133.96 68
15135.13 72
15136.29 77
15137.45 64
15138.61 82
15139.78 58
15140.94 75
15142.10 88
15143.26 69
15144.43 58
15145.59 75
15146.75 81
15147.91 75
15149.08 74
15150.24 66
15151.40 77
15152.57 88
15153.73 87
15154.89 51
15156.06 79
15157.22 62
15158.38 56
15159.55 68
15160.71 63
15161.87 88
15163.04 80
15164.20 58
15165.36 70
15166.53 82
15167.69 90
15168.85 87
15170.02 84
15171.18 77
15172.35 78
15173.51 62
15174.67 93
15175.84 77
15177.00 62
15178.17 80
15179.33 79
15180.49 77
15181.66 70
15182.82 78
15183.99 81
15185.15 59
15186.31 70
15187.48 72
15188.64 75
15189.81 65
15190.97 69
15192.14 60
15193.30 69
15194.47 75
15195.63 84
15196.80 79
15197.96 62
15199.13 56
15200.29 65
15201.46 58
15202.62 81
15203.79 80
15204.95 73
15206.12 70
15207.28 81
15208.45 79
15209.61 72
15210.78 78
15211.94 80
15213.11 89
15214.27 71
15215.44 74
15216.60 76
15217.77 77
15218.93 52
15220.10 63
15221.27 56
15222.43 60
15223.60 71
15224.76 58
15225.93 78
15227.10 75
15228.26 67
15229.43 78
15230.59 77
15231.76 74
15232.93 69
15234.09 66
15235.26 78
15236.42 82
15237.59 88
15238.76 73
15239.92 72
15241.09 77
15242.26 81
15243.42 69
15244.59 82
15245.76 78
15246.92 75
15248.09 75
15249.26 70
15250.42 71
15251.59 82
15252.76 59
15253.92 55
15255.09 63
15256.26 76
15257.43 82
15258.59 89
15259.76 83
15260.93 65
15262.09 64
15263.26 86
15264.43 89
15265.60 72
15266.76 70
15267.93 65
15269.10 62
15270.27 73
15271.43 79
15272.60 85
15273.77 82
15274.94 71
15276.10 56
15277.27 69
15278.44 65
15279.61 68
15280.78 72
15281.94 75
15283.11 70
15284.28 81
15285.45 73
15286.62 90
15287.79 62
15288.95 58
15290.12 76
15291.29 62
15292.46 71
15293.63 75
15294.80 81
15295.96 70
15297.13 64
15298.30 62
15299.47 56
15300.64 70
15301.81 74
15302.98 83
15304.15 86
15305.31 79
15306.48 67
15307.65 79
15308.82 80
15309.99 73
15311.16 96
15312.33 55
15313.50 66
15314.67 78
15315.84 78
15317.01 67
15318.18 69
15319.34 77
15320.51 77
15321.68 80
15322.85 71
15324.02 88
15325.19 64
15326.36 58
15327.53 74
15328.70 82
15329.87 81
15331.04 82
15332.21 65
15333.38 58
15334.55 77
15335.72 62
15336.89 75
15338.06 79
15339.23 75
15340.40 67
15341.57 71
15342.74 70
15343.91 57
15345.08 69
15346.26 63
15347.43 54
15348.60 62
15349.77 71
15350.94 77
15352.11 85
15353.28 81
15354.45 79
15355.62 66
15356.79 88
15357.96 81
15359.13 75
15360.30 66
15361.48 68
15362.65 66
15363.82 60
15364.99 62
15366.16 58
15367.33 51
15368.50 58
15369.67 54
15370.85 65
15372.02 54
15373.19 49
15374.36 77
15375.53 64
15376.70 66
15377.88 71
15379.05 74
15380.22 65
15381.39 65
15382.56 75
15383.73 51
15384.91 56
15386.08 60
15387.25 56
15388.42 64
15389.59 57
15390.77 70
15391.94 81
15393.11 85
15394.28 88
15395.46 61
15396.63 70
15397.80 86
15398.97 72
15400.15 71
15401.32 75
15402.49 68
15403.66 62
15404.84 74
15406.01 75
15407.18 69
15408.36 72
15409.53 56
15410.70 63
15411.87 59
15413.05 58
15414.22 53
15415.39 65
15416.57 57
15417.74 52
15418.91 58
15420.09 55
15421.26 66
15422.43 72
15423.61 75
15424.78 71
15425.95 53
15427.13 60
15428.30 57
15429.47 56
15430.65 61
15431.82 58
15433.00 61
15434.17 61
15435.34 79
15436.52 72
15437.69 81
15438.87 88
15440.04 72
15441.21 70
15442.39 69
15443.56 79
15444.74 84
15445.91 57
15447.09 49
15448.26 57
15449.43 49
15450.61 50
15451.78 64
15452.96 73
15454.13 68
15455.31 67
15456.48 73
15457.66 54
15458.83 55
15460.01 63
15461.18 61
15462.36 75
15463.53 67
15464.71 53
15465.88 74
15467.06 64
15468.23 50
15469.41 62
15470.58 63
15471.76 51
15472.93 69
15474.11 68
15475.28 81
15476.46 83
15477.63 75
15478.81 51
15479.99 61
15481.16 70
15482.34 79
15483.51 61
15484.69 70
15485.86 53
15487.04 51
15488.22 60
15489.39 73
15490.57 71
15491.74 67
15492.92 70
15494.10 78
15495.27 59
15496.45 57
15497.62 58
15498.80 60
15499.98 82
15501.15 57
15502.33 65
15503.51 78
15504.68 74
15505.86 65
15507.04 48
15508.21 56
15509.39 70
15510.57 61
15511.74 74
15512.92 66
15514.10 56
15515.27 69
15516.45 88
15517.63 78
15518.81 63
15519.98 57
15521.16 53
15522.34 60
15523.51 71
15524.69 57
15525.87 87
15527.05 63
15528.22 55
15529.40 76
15530.58 64
15531.76 66
15532.93 66
15534.11 64
15535.29 75
15536.47 90
15537.64 63
15538.82 83
15540.00 100
15541.18 70
15542.36 64
15543.53 69
15544.71 55
15545.89 69
15547.07 59
15548.25 56
15549.43 61
15550.60 76
15551.78 85
15552.96 78
15554.14 88
15555.32 81
15556.50 78
15557.67 62
15558.85 74
15560.03 85
15561.21 87
15562.39 77
15563.57 64
15564.75 70
15565.93 54
15567.10 66
15568.28 79
15569.46 76
15570.64 66
15571.82 70
15573.00 51
15574.18 87
15575.36 96
15576.54 84
15577.72 77
15578.90 61
15580.08 55
15581.26 86
15582.43 69
15583.61 46
15584.79 65
15585.97 83
15587.15 92
15588.33 60
15589.51 67
15590.69 61
15591.87 68
15593.05 77
15594.23 82
15595.41 60
15596.59 72
15597.77 85
15598.95 73
15600.13 72
15601.31 74
15602.49 70
15603.67 68
15604.85 77
15606.03 71
15607.21 80
15608.40 61
15609.58 59
15610.76 42
15611.94 68
15613.12 69
15614.30 66
15615.48 67
15616.66 45
15617.84 60
15619.02 62
15620.20 62
15621.38 66
15622.56 64
15623.75 76
15624.93 75
15626.11 75
15627.29 71
15628.47 63
15629.65 53
15630.83 58
15632.01 59
15633.20 55
15634.38 81
15635.56 92
15636.74 66
15637.92 73
15639.10 74
15640.29 79
15641.47 63
15642.65 66
15643.83 66
15645.01 78
15646.19 83
15647.38 57
15648.56 77
15649.74 92
15650.92 76
15652.10 55
15653.29 63
15654.47 66
15655.65 67
15656.83 76
15658.02 59
15659.20 54
15660.38 67
15661.56 58
15662.75 79
15663.93 71
15665.11 60
15666.29 47
15667.48 70
15668.66 77
15669.84 53
15671.03 62
15672.21 66
15673.39 65
15674.57 58
15675.76 81
15676.94 63
15678.12 60
15679.31 60
15680.49 75
15681.67 65
15682.86 74
15684.04 85
15685.22 75
15686.41 65
15687.59 61
15688.77 82
15689.96 85
15691.14 90
15692.32 54
15693.51 47
15694.69 73
15695.88 87
15697.06 78
15698.24 76
15699.43 69
15700.61 82
15701.80 69
15702.98 85
15704.16 81
15705.35 64
15706.53 67
15707.72 68
15708.90 63
15710.09 67
15711.27 73
15712.45 70
15713.64 94
15714.82 82
15716.01 82
15717.19 70
15718.38 85
15719.56 72
15720.75 72
15721.93 97
15723.12 73
15724.30 73
15725.49 86
15726.67 87
15727.86 79
15729.04 73
15730.23 94
15731.41 75
15732.60 83
15733.78 74
15734.97 67
15736.15 66
15737.34 73
15738.52 78
15739.71 73
15740.89 81
15742.08 52
15743.27 61
15744.45 81
15745.64 74
15746.82 66
15748.01 72
15749.19 60
15750.38 70
15751.57 45
15752.75 64
15753.94 79
15755.12 79
15756.31 76
15757.50 79
15758.68 65
15759.87 72
15761.05 62
15762.24 84
15763.43 83
15764.61 73
15765.80 66
15766.99 58
15768.17 62
15769.36 56
15770.55 65
15771.73 75
15772.92 56
15774.11 55
15775.29 77
15776.48 73
15777.67 71
15778.85 70
15780.04 74
15781.23 78
15782.42 66
15783.60 67
15784.79 49
15785.98 63
15787.16 71
15788.35 67
15789.54 73
15790.73 64
15791.91 47
15793.10 74
15794.29 72
15795.48 63
15796.66 54
15797.85 48
15799.04 54
15800.23 66
15801.41 79
15802.60 88
15803.79 78
15804.98 88
15806.17 73
15807.35 71
15808.54 62
15809.73 76
15810.92 91
15812.11 67
15813.30 54
15814.48 76
15815.67 89
15816.86 68
15818.05 71
15819.24 75
15820.43 77
15821.61 78
15822.80 86
15823.99 69
15825.18 62
15826.37 48
15827.56 61
15828.75 61
15829.94 68
15831.12 90
15832.31 66
15833.50 78
15834.69 65
15835.88 56
15837.07 66
15838.26 85
15839.45 70
15840.64 65
15841.83 68
15843.02 64
15844.21 79
15845.39 65
15846.58 69
15847.77 55
15848.96 70
15850.15 59
15851.34 61
15852.53 69
15853.72 70
15854.91 51
15856.10 67
15857.29 59
15858.48 56
15859.67 52
15860.86 52
15862.05 70
15863.24 64
15864.43 75
15865.62 71
15866.81 55
15868.00 48
15869.19 81
15870.38 81
15871.57 76
15872.76 61
15873.96 82
15875.15 83
15876.34 47
15877.53 64
15878.72 47
15879.91 56
15881.10 68
15882.29 57
15883.48 71
15884.67 59
15885.86 83
15887.05 61
15888.25 58
15889.44 60
15890.63 71
15891.82 73
15893.01 66
15894.20 69
15895.39 66
15896.58 67
15897.78 56
15898.97 58
15900.16 39
15901.35 69
15902.54 101
15903.73 71
15904.92 70
15906.12 75
15907.31 67
15908.50 78
15909.69 60
15910.88 68
15912.08 78
15913.27 70
15914.46 77
15915.65 75
15916.84 83
15918.04 67
15919.23 71
15920.42 63
15921.61 61
15922.81 65
15924.00 62
15925.19 65
15926.38 69
15927.58 61
15928.77 59
15929.96 68
15931.15 67
15932.35 58
15933.54 65
15934.73 66
15935.92 56
15937.12 44
15938.31 72
15939.50 64
15940.70 60
15941.89 62
15943.08 68
15944.28 79
15945.47 72
15946.66 77
15947.86 64
15949.05 63
15950.24 52
15951.44 68
15952.63 57
15953.82 68
15955.02 65
15956.21 60
15957.40 80
15958.60 64
15959.79 63
15960.99 52
15962.18 59
15963.37 57
15964.57 57
15965.76 78
15966.96 53
15968.15 54
15969.34 66
15970.54 63
15971.73 58
15972.93 54
15974.12 58
15975.31 49
15976.51 61
15977.70 48
15978.90 53
15980.09 45
15981.29 50
15982.48 59
15983.68 57
15984.87 40
15986.07 61
15987.26 50
15988.46 57
15989.65 68
15990.85 58
15992.04 52
15993.24 66
15994.43 70
15995.63 57
15996.82 62
15998.02 61
15999.21 62
16000.41 57
16001.60 60
16002.80 57
16003.99 53
16005.19 64
16006.38 65
16007.58 68
16008.77 65
16009.97 55
16011.17 47
16012.36 48
16013.56 54
16014.75 67
16015.95 62
16017.14 59
16018.34 50
16019.54 74
16020.73 62
16021.93 55
16023.13 49
16024.32 72
16025.52 83
16026.71 78
16027.91 77
16029.11 66
16030.30 67
16031.50 49
16032.70 45
16033.89 67
16035.09 63
16036.29 58
16037.48 58
16038.68 63
16039.88 61
16041.07 40
16042.27 62
16043.47 73
16044.66 73
16045.86 49
16047.06 47
16048.25 55
16049.45 58
16050.65 56
16051.85 73
16053.04 81
16054.24 77
16055.44 51
16056.64 56
16057.83 59
16059.03 51
16060.23 53
16061.43 39
16062.62 44
16063.82 51
16065.02 53
16066.22 63
16067.41 61
16068.61 53
16069.81 57
16071.01 62
16072.21 51
16073.40 54
16074.60 54
16075.80 60
16077.00 68
16078.20 61
16079.39 86
16080.59 90
16081.79 54
16082.99 40
16084.19 53
16085.39 61
16086.58 75
16087.78 62
16088.98 51
16090.18 60
16091.38 61
16092.58 62
16093.78 59
16094.98 63
16096.17 59
16097.37 65
16098.57 78
16099.77 78
16100.97 68
16102.17 52
16103.37 65
16104.57 49
16105.77 49
16106.97 63
16108.17 83
16109.36 57
16110.56 45
16111.76 50
16112.96 63
16114.16 59
16115.36 54
16116.56 53
16117.76 63
16118.96 65
16120.16 55
16121.36 69
16122.56 40
16123.76 53
16124.96 61
16126.16 52
16127.36 60
16128.56 70
16129.76 81
16130.96 43
16132.16 46
16133.36 60
16134.56 77
16135.76 56
16136.96 54
16138.16 55
16139.36 51
16140.56 54
16141.76 63
16142.97 58
16144.17 45
16145.37 53
16146.57 57
16147.77 73
16148.97 50
16150.17 40
16151.37 57
16152.57 56
16153.77 52
16154.97 68
16156.18 67
16157.38 55
16158.58 67
16159.78 55
16160.98 68
16162.18 58
16163.38 50
16164.58 45
16165.79 67
16166.99 51
16168.19 62
16169.39 58
16170.59 62
16171.79 70
16173.00 59
16174.20 49
16175.40 70
16176.60 57
16177.80 56
16179.01 66
16180.21 51
16181.41 63
16182.61 59
16183.81 65
16185.02 53
16186.22 59
16187.42 74
16188.62 70
16189.82 52
16191.03 58
16192.23 57
16193.43 53
16194.63 47
16195.84 56
16197.04 64
16198.24 68
16199.45 79
16200.65 44
16201.85 54
16203.05 59
16204.26 67
16205.46 97
16206.66 57
16207.87 63
16209.07 54
16210.27 46
16211.48 76
16212.68 48
16213.88 57
16215.08 63
16216.29 50
16217.49 63
16218.70 72
16219.90 53
16221.10 53
16222.31 60
16223.51 47
16224.71 56
16225.92 67
16227.12 60
16228.32 55
16229.53 59
16230.73 72
16231.94 58
16233.14 56
16234.34 57
16235.55 63
16236.75 65
16237.96 62
16239.16 60
16240.36 57
16241.57 55
16242.77 59
16243.98 59
16245.18 59
16246.39 64
16247.59 64
16248.80 59
16250.00 77
16251.21 67
16252.41 55
16253.61 71
16254.82 78
16256.02 66
16257.23 70
16258.43 67
16259.64 60
16260.84 63
16262.05 54
16263.25 76
16264.46 80
16265.66 42
16266.87 49
16268.08 61
16269.28 57
16270.49 63
16271.69 75
16272.90 53
16274.10 59
16275.31 60
16276.51 65
16277.72 58
16278.92 70
16280.13 79
16281.34 57
16282.54 50
16283.75 71
16284.95 63
16286.16 61
16287.37 57
16288.57 58
16289.78 55
16290.98 75
16292.19 68
16293.40 62
16294.60 53
16295.81 57
16297.02 65
16298.22 80
16299.43 60
16300.63 45
16301.84 65
16303.05 66
16304.25 55
16305.46 62
16306.67 55
16307.87 56
16309.08 67
16310.29 45
16311.50 61
16312.70 52
16313.91 77
16315.12 74
16316.32 69
16317.53 79
16318.74 69
16319.94 51
16321.15 65
16322.36 54
16323.57 63
16324.77 62
16325.98 61
16327.19 69
16328.40 55
16329.60 61
16330.81 58
16332.02 69
16333.23 65
16334.43 60
16335.64 49
16336.85 69
16338.06 49
16339.27 56
16340.47 50
16341.68 51
16342.89 63
16344.10 60
16345.31 63
16346.51 48
16347.72 61
16348.93 65
16350.14 56
16351.35 44
16352.56 49
16353.77 69
16354.97 66
16356.18 68
16357.39 58
16358.60 59
16359.81 61
16361.02 45
16362.23 44
16363.43 51
16364.64 55
16365.85 55
16367.06 63
16368.27 66
16369.48 72
16370.69 59
16371.90 63
16373.11 62
16374.32 58
16375.53 60
16376.73 51
16377.94 63
16379.15 51
16380.36 52
16381.57 53
16382.78 60
16383.99 52
16385.20 43
16386.41 53
16387.62 77
16388.83 45
16390.04 42
16391.25 49
16392.46 65
16393.67 55
16394.88 78
16396.09 56
16397.30 57
16398.51 65
16399.72 62
16400.93 57
16402.14 32
16403.35 69
16404.56 66
16405.77 68
16406.98 67
16408.19 46
16409.40 49
16410.61 63
16411.82 54
16413.04 55
16414.25 66
16415.46 45
16416.67 55
16417.88 58
16419.09 51
16420.30 61
16421.51 67
16422.72 41
16423.93 55
16425.14 46
16426.36 43
16427.57 56
16428.78 72
16429.99 66
16431.20 64
16432.41 56
16433.62 56
16434.83 48
16436.05 56
16437.26 62
16438.47 53
16439.68 49
16440.89 55
16442.10 59
16443.32 51
16444.53 63
16445.74 95
16446.95 51
16448.16 56
16449.38 47
16450.59 81
16451.80 89
16453.01 61
16454.22 57
16455.44 64
16456.65 64
16457.86 59
16459.07 44
16460.29 54
16461.50 60
16462.71 63
16463.92 54
16465.14 46
16466.35 52
16467.56 65
16468.77 55
16469.99 42
16471.20 58
16472.41 67
16473.63 60
16474.84 65
16476.05 51
16477.26 64
16478.48 49
16479.69 50
16480.90 48
16482.12 48
16483.33 48
16484.54 53
16485.76 79
16486.97 55
16488.18 57
16489.40 63
16490.61 77
16491.82 62
16493.04 63
16494.25 54
16495.47 48
16496.68 56
16497.89 55
16499.11 70
16500.32 49
16501.53 63
16502.75 41
16503.96 54
16505.18 45
16506.39 42
16507.61 55
16508.82 52
16510.03 44
16511.25 55
16512.46 48
16513.68 56
16514.89 47
16516.11 77
16517.32 56
16518.53 63
16519.75 47
16520.96 36
16522.18 49
16523.39 57
16524.61 49
16525.82 54
16527.04 60
16528.25 78
16529.47 57
16530.68 58
16531.90 69
16533.11 54
16534.33 60
16535.54 67
16536.76 65
16537.97 55
16539.19 49
16540.40 47
16541.62 52
16542.84 50
16544.05 54
16545.27 62
16546.48 64
16547.70 77
16548.91 62
16550.13 61
16551.35 52
16552.56 58
16553.78 53
16554.99 50
16556.21 49
16557.42 51
16558.64 61
16559.86 54
16561.07 62
16562.29 59
16563.51 68
16564.72 56
16565.94 46
16567.15 52
16568.37 67
16569.59 63
16570.80 55
16572.02 63
16573.24 82
16574.45 52
16575.67 45
16576.89 58
16578.10 54
16579.32 50
16580.54 68
16581.75 63
16582.97 55
16584.19 57
16585.41 62
16586.62 66
16587.84 59
16589.06 75
16590.27 35
16591.49 42
16592.71 89
16593.93 62
16595.14 56
16596.36 43
16597.58 67
16598.80 76
16600.01 53
16601.23 54
16602.45 44
16603.67 58
16604.88 51
16606.10 50
16607.32 46
16608.54 58
16609.76 42
16610.97 54
16612.19 51
16613.41 54
16614.63 75
16615.85 61
16617.06 57
16618.28 43
16619.50 46
16620.72 44
16621.94 43
16623.16 45
16624.37 47
16625.59 42
16626.81 41
16628.03 35
16629.25 50
16630.47 61
16631.69 53
16632.90 62
16634.12 62
16635.34 52
16636.56 39
16637.78 69
16639.00 56
16640.22 68
16641.44 53
16642.66 63
16643.88 73
16645.09 74
16646.31 63
16647.53 55
16648.75 34
16649.97 52
16651.19 47
16652.41 57
16653.63 43
16654.85 44
16656.07 48
16657.29 65
16658.51 76
16659.73 57
16660.95 45
16662.17 67
16663.39 59
16664.61 63
16665.83 49
16667.05 47
16668.27 47
16669.49 54
16670.71 59
16671.93 47
16673.15 44
16674.37 72
16675.59 68
16676.81 52
16678.03 52
16679.25 75
16680.47 45
16681.69 51
16682.91 64
16684.13 61
16685.35 63
16686.58 56
16687.80 60
16689.02 40
16690.24 48
16691.46 64
16692.68 66
16693.90 72
16695.12 48
16696.34 38
16697.56 50
16698.79 67
16700.01 70
16701.23 43
16702.45 59
16703.67 52
16704.89 58
16706.11 56
16707.34 54
16708.56 55
16709.78 48
16711.00 56
16712.22 63
16713.44 62
16714.67 49
16715.89 65
16717.11 58
16718.33 55
16719.55 47
16720.78 55
16722.00 58
16723.22 37
16724.44 39
16725.66 54
16726.89 50
16728.11 45
16729.33 44
16730.55 56
16731.78 64
16733.00 53
16734.22 47
16735.44 41
16736.67 45
16737.89 58
16739.11 66
16740.33 50
16741.56 47
16742.78 53
16744.00 53
16745.22 69
16746.45 42
16747.67 45
16748.89 54
16750.12 59
16751.34 53
16752.56 53
16753.79 45
16755.01 50
16756.23 57
16757.46 56
16758.68 51
16759.90 53
16761.13 74
16762.35 56
16763.57 42
16764.80 54
16766.02 61
16767.24 59
16768.47 60
16769.69 51
16770.92 52
16772.14 46
16773.36 50
16774.59 58
16775.81 46
16777.04 45
16778.26 42
16779.48 60
16780.71 56
16781.93 44
16783.16 59
16784.38 52
16785.61 72
16786.83 62
16788.05 42
16789.28 42
16790.50 45
16791.73 44
16792.95 53
16794.18 53
16795.40 44
16796.63 52
16797.85 62
16799.08 67
16800.30 85
16801.53 41
16802.75 52
16803.98 54
16805.20 54
16806.43 80
16807.65 60
16808.88 69
16810.10 70
16811.33 52
16812.55 50
16813.78 52
16815.00 49
16816.23 40
16817.46 58
16818.68 64
16819.91 55
16821.13 56
16822.36 72
16823.58 62
16824.81 53
16826.04 49
16827.26 49
16828.49 47
16829.71 40
16830.94 54
16832.17 39
16833.39 49
16834.62 52
16835.84 74
16837.07 58
16838.30 43
16839.52 44
16840.75 62
16841.98 43
16843.20 56
16844.43 48
16845.66 56
16846.88 47
16848.11 50
16849.34 52
16850.56 40
16851.79 40
16853.02 49
16854.24 55
16855.47 59
16856.70 47
16857.92 50
16859.15 54
16860.38 52
16861.61 52
16862.83 52
16864.06 52
16865.29 56
16866.52 51
16867.74 57
16868.97 52
16870.20 55
16871.42 74
16872.65 56
16873.88 48
16875.11 48
16876.34 44
16877.56 46
16878.79 52
16880.02 43
16881.25 53
16882.47 51
16883.70 56
16884.93 63
16886.16 55
16887.39 44
16888.62 49
16889.84 51
16891.07 54
16892.30 42
16893.53 39
16894.76 55
16895.98 71
16897.21 57
16898.44 30
16899.67 41
16900.90 27
16902.13 44
16903.36 46
16904.59 62
16905.81 58
16907.04 51
16908.27 60
16909.50 48
16910.73 53
16911.96 63
16913.19 52
16914.42 53
16915.65 47
16916.88 48
16918.10 59
16919.33 51
16920.56 42
16921.79 61
16923.02 46
16924.25 57
16925.48 57
16926.71 42
16927.94 49
16929.17 54
16930.40 56
16931.63 57
16932.86 66
16934.09 62
16935.32 57
16936.55 64
16937.78 59
16939.01 57
16940.24 63
16941.47 54
16942.70 44
16943.93 63
16945.16 77
16946.39 88
16947.62 61
16948.85 44
16950.08 59
16951.31 43
16952.54 41
16953.77 47
16955.00 48
16956.23 47
16957.46 57
16958.69 59
16959.93 47
16961.16 63
16962.39 50
16963.62 60
16964.85 37
16966.08 31
16967.31 48
16968.54 49
16969.77 49
16971.00 55
16972.24 41
16973.47 37
16974.70 67
16975.93 52
16977.16 52
16978.39 47
16979.62 64
16980.85 60
16982.09 48
16983.32 46
16984.55 50
16985.78 50
16987.01 58
16988.24 52
16989.48 44
16990.71 41
16991.94 52
16993.17 50
16994.40 61
16995.64 50
16996.87 61
16998.10 43
16999.33 55
17000.57 45
17001.80 50
17003.03 63
17004.26 55
17005.49 62
17006.73 34
17007.96 53
17009.19 60
17010.42 60
17011.66 52
17012.89 44
17014.12 49
17015.36 46
17016.59 38
17017.82 48
17019.05 55
17020.29 55
17021.52 40
17022.75 46
17023.99 59
17025.22 42
17026.45 41
17027.69 52
17028.92 51
17030.15 60
17031.39 55
17032.62 58
17033.85 52
17035.09 37
17036.32 37
17037.55 48
17038.79 49
17040.02 56
17041.25 40
17042.49 49
17043.72 51
17044.96 53
17046.19 49
17047.42 47
17048.66 52
17049.89 60
17051.13 48
17052.36 77
17053.59 60
17054.83 73
17056.06 49
17057.30 48
17058.53 54
17059.77 67
17061.00 52
17062.23 54
17063.47 53
17064.70 48
17065.94 52
17067.17 39
17068.41 45
17069.64 53
17070.88 59
17072.11 38
17073.35 50
17074.58 58
17075.82 50
17077.05 44
17078.29 43
17079.52 39
17080.76 49
17081.99 44
17083.23 51
17084.46 51
17085.70 46
17086.93 42
17088.17 40
17089.40 54
17090.64 43
17091.88 36
17093.11 44
17094.35 50
17095.58 46
17096.82 58
17098.05 56
17099.29 57
17100.53 49
17101.76 52
17103.00 38
17104.23 43
17105.47 48
17106.71 32
17107.94 47
17109.18 41
17110.41 59
17111.65 59
17112.89 59
17114.12 66
17115.36 37
17116.60 45
17117.83 54
17119.07 42
17120.31 46
17121.54 34
17122.78 42
17124.02 49
17125.25 39
17126.49 48
17127.73 46
17128.96 43
17130.20 43
17131.44 58
17132.67 61
17133.91 51
17135.15 55
17136.39 51
17137.62 45
17138.86 51
17140.10 46
17141.33 47
17142.57 40
17143.81 44
17145.05 52
17146.28 33
17147.52 55
17148.76 40
17150.00 50
17151.24 57
17152.47 53
17153.71 53
17154.95 58
17156.19 60
17157.42 47
17158.66 36
17159.90 49
17161.14 48
17162.38 52
17163.61 42
17164.85 53
17166.09 58
17167.33 41
17168.57 49
17169.81 51
17171.04 60
17172.28 59
17173.52 45
17174.76 58
17176.00 55
17177.24 52
17178.48 55
17179.72 55
17180.95 48
17182.19 41
17183.43 53
17184.67 61
17185.91 49
17187.15 49
17188.39 53
17189.63 42
17190.87 48
17192.10 36
17193.34 44
17194.58 39
17195.82 50
17197.06 38
17198.30 42
17199.54 35
17200.78 39
17202.02 46
17203.26 55
17204.50 52
17205.74 51
17206.98 70
17208.22 67
17209.46 57
17210.70 36
17211.94 50
17213.18 41
17214.42 57
17215.66 54
17216.90 58
17218.14 49
17219.38 55
17220.62 35
17221.86 41
17223.10 39
17224.34 54
17225.58 46
17226.82 39
17228.06 51
17229.30 33
17230.54 37
17231.78 43
17233.02 59
17234.26 38
17235.50 45
17236.75 66
17237.99 73
17239.23 65
17240.47 55
17241.71 53
17242.95 36
17244.19 44
17245.43 48
17246.67 52
17247.92 43
17249.16 50
17250.40 51
17251.64 46
17252.88 35
17254.12 52
17255.36 46
17256.60 44
17257.85 40
17259.09 40
17260.33 61
17261.57 39
17262.81 38
17264.05 43
17265.30 49
17266.54 44
17267.78 45
17269.02 65
17270.26 50
17271.51 68
17272.75 49
17273.99 45
17275.23 60
17276.48 50
17277.72 52
17278.96 41
17280.20 31
17281.44 38
17282.69 47
17283.93 47
17285.17 47
17286.41 50
17287.66 42
17288.90 53
17290.14 55
17291.39 57
17292.63 47
17293.87 64
17295.11 47
17296.36 60
17297.60 44
17298.84 40
17300.09 49
17301.33 40
17302.57 55
17303.82 37
17305.06 31
17306.30 40
17307.55 43
17308.79 42
17310.03 49
17311.28 48
17312.52 48
17313.76 54
17315.01 63
17316.25 27
17317.49 35
17318.74 60
17319.98 41
17321.23 48
17322.47 40
17323.71 54
17324.96 40
17326.20 46
17327.45 47
17328.69 52
17329.93 53
17331.18 56
17332.42 62
17333.67 56
17334.91 63
17336.16 58
17337.40 43
17338.64 44
17339.89 43
17341.13 36
17342.38 53
17343.62 53
17344.87 57
17346.11 35
17347.36 36
17348.60 52
17349.85 73
17351.09 70
17352.34 55
17353.58 60
17354.83 61
17356.07 59
17357.32 46
17358.56 48
17359.81 50
17361.05 40
17362.30 48
17363.54 34
17364.79 52
17366.03 61
17367.28 49
17368.53 53
17369.77 42
17371.02 57
17372.26 46
17373.51 64
17374.75 74
17376.00 52
17377.25 44
17378.49 54
17379.74 58
17380.98 42
17382.23 42
17383.48 43
17384.72 49
17385.97 39
17387.21 32
17388.46 56
17389.71 58
17390.95 40
17392.20 44
17393.45 53
17394.69 51
17395.94 54
17397.19 62
17398.43 49
17399.68 53
17400.93 55
17402.17 27
17403.42 54
17404.67 53
17405.91 54
17407.16 46
17408.41 39
17409.65 56
17410.90 47
17412.15 34
17413.40 31
17414.64 38
17415.89 45
17417.14 47
17418.39 42
17419.63 47
17420.88 50
17422.13 64
17423.38 47
17424.62 44
17425.87 55
17427.12 66
17428.37 38
17429.61 28
17430.86 43
17432.11 40
17433.36 55
17434.60 57
17435.85 53
17437.10 63
17438.35 53
17439.60 48
17440.85 49
17442.09 50
17443.34 46
17444.59 36
17445.84 31
17447.09 39
17448.34 45
17449.58 41
17450.83 49
17452.08 49
17453.33 48
17454.58 40
17455.83 47
17457.08 50
17458.32 40
17459.57 37
17460.82 48
17462.07 58
17463.32 51
17464.57 49
17465.82 45
17467.07 53
17468.32 45
17469.57 55
17470.81 41
17472.06 28
17473.31 34
17474.56 46
17475.81 29
17477.06 31
17478.31 38
17479.56 49
17480.81 45
17482.06 39
17483.31 31
17484.56 39
17485.81 48
17487.06 44
17488.31 37
17489.56 43
17490.81 39
17492.06 47
17493.31 37
17494.56 59
17495.81 45
17497.06 42
17498.31 43
17499.56 49
17500.81 45
17502.06 47
17503.31 45
17504.56 51
17505.81 32
17507.06 48
17508.31 53
17509.56 51
17510.81 51
17512.06 39
17513.32 36
17514.57 42
17515.82 34
17517.07 45
17518.32 32
17519.57 45
17520.82 42
17522.07 39
17523.32 50
17524.57 42
17525.83 42
17527.08 31
17528.33 34
17529.58 49
17530.83 37
17532.08 30
17533.33 49
17534.59 43
17535.84 33
17537.09 28
17538.34 50
17539.59 48
17540.84 48
17542.10 45
17543.35 39
17544.60 57
17545.85 44
17547.10 44
17548.36 60
17549.61 53
17550.86 48
17552.11 46
17553.36 37
17554.62 40
17555.87 33
17557.12 44
17558.37 42
17559.63 52
17560.88 48
17562.13 52
17563.38 74
17564.64 39
17565.89 34
17567.14 34
17568.39 52
17569.65 36
17570.90 45
17572.15 28
17573.41 33
17574.66 39
17575.91 52
17577.16 58
17578.42 32
17579.67 35
17580.92 32
17582.18 53
17583.43 55
17584.68 37
17585.94 48
17587.19 61
17588.44 56
17589.70 52
17590.95 40
17592.20 53
17593.46 56
17594.71 40
17595.97 46
17597.22 41
17598.47 41
17599.73 38
17600.98 54
17602.23 40
17603.49 33
17604.74 44
17606.00 66
17607.25 35
17608.51 39
17609.76 52
17611.01 48
17612.27 40
17613.52 51
17614.78 42
17616.03 51
17617.29 60
17618.54 48
17619.79 50
17621.05 41
17622.30 47
17623.56 44
17624.81 58
17626.07 46
17627.32 51
17628.58 46
17629.83 48
17631.09 40
17632.34 34
17633.60 43
17634.85 55
17636.11 46
17637.36 43
17638.62 46
17639.87 48
17641.13 50
17642.39 43
17643.64 40
17644.90 42
17646.15 41
17647.41 38
17648.66 49
17649.92 61
17651.17 44
17652.43 56
17653.69 46
17654.94 50
17656.20 44
17657.45 49
17658.71 41
17659.97 39
17661.22 31
17662.48 39
17663.73 54
17664.99 57
17666.25 42
17667.50 50
17668.76 49
17670.02 47
17671.27 49
17672.53 44
17673.78 45
17675.04 48
17676.30 30
17677.55 31
17678.81 46
17680.07 54
17681.32 51
17682.58 39
17683.84 35
17685.10 49
17686.35 57
17687.61 44
17688.87 23
17690.12 33
17691.38 53
17692.64 57
17693.89 58
17695.15 44
17696.41 69
17697.67 61
17698.92 47
17700.18 38
17701.44 47
17702.70 48
17703.95 42
17705.21 32
17706.47 45
17707.73 61
17708.98 41
17710.24 52
17711.50 43
17712.76 50
17714.02 71
17715.27 48
17716.53 39
17717.79 43
17719.05 49
17720.31 48
17721.57 62
17722.82 26
17724.08 36
17725.34 38
17726.60 37
17727.86 37
17729.12 37
17730.37 57
17731.63 56
17732.89 48
17734.15 45
17735.41 38
17736.67 42
17737.93 54
17739.18 63
17740.44 38
17741.70 41
17742.96 43
17744.22 36
17745.48 32
17746.74 31
17748.00 39
17749.26 39
17750.52 36
17751.78 32
17753.04 46
17754.29 39
17755.55 32
17756.81 43
17758.07 46
17759.33 49
17760.59 39
17761.85 40
17763.11 41
17764.37 57
17765.63 44
17766.89 40
17768.15 34
17769.41 36
17770.67 39
17771.93 42
17773.19 35
17774.45 50
17775.71 38
17776.97 38
17778.23 38
17779.49 28
17780.75 44
17782.01 36
17783.27 33
17784.53 40
17785.79 48
17787.05 54
17788.31 48
17789.58 40
17790.84 48
17792.10 41
17793.36 27
17794.62 29
17795.88 34
17797.14 44
17798.40 41
17799.66 33
17800.92 34
17802.18 45
17803.45 44
17804.71 30
17805.97 35
17807.23 34
17808.49 38
17809.75 43
17811.01 40
17812.27 28
17813.54 33
17814.80 38
17816.06 69
17817.32 74
17818.58 50
17819.84 35
17821.11 61
17822.37 37
17823.63 37
17824.89 52
17826.15 46
17827.42 51
17828.68 40
17829.94 28
17831.20 48
17832.46 35
17833.73 38
17834.99 43
17836.25 53
17837.51 42
17838.78 39
17840.04 43
17841.30 41
17842.56 62
17843.83 42
17845.09 37
17846.35 40
17847.61 43
17848.88 43
17850.14 36
17851.40 49
17852.66 42
17853.93 45
17855.19 38
17856.45 44
17857.72 51
17858.98 38
17860.24 35
17861.51 55
17862.77 34
17864.03 40
17865.30 71
17866.56 43
17867.82 60
17869.09 47
17870.35 52
17871.61 42
17872.88 50
17874.14 41
17875.40 45
17876.67 31
17877.93 33
17879.20 39
17880.46 39
17881.72 52
17882.99 36
17884.25 34
17885.52 39
17886.78 38
17888.04 43
17889.31 48
17890.57 44
17891.84 49
17893.10 42
17894.36 26
17895.63 52
17896.89 69
17898.16 31
17899.42 33
17900.69 58
17901.95 37
17903.22 35
17904.48 40
17905.75 44
17907.01 57
17908.28 44
17909.54 49
17910.81 33
17912.07 29
17913.34 44
17914.60 51
17915.87 53
17917.13 46
17918.40 40
17919.66 33
17920.93 41
17922.19 31
17923.46 39
17924.72 45
17925.99 32
17927.25 40
17928.52 24
17929.79 29
17931.05 43
17932.32 37
17933.58 35
17934.85 32
17936.11 29
17937.38 43
17938.65 47
17939.91 23
17941.18 21
17942.44 38
17943.71 60
17944.98 60
17946.24 39
17947.51 37
17948.77 45
17950.04 43
17951.31 34
17952.57 41
17953.84 54
17955.11 55
17956.37 62
17957.64 45
17958.91 41
17960.17 39
17961.44 53
17962.71 45
17963.97 43
17965.24 47
17966.51 41
17967.77 53
17969.04 47
17970.31 48
17971.58 48
17972.84 43
17974.11 43
17975.38 33
17976.64 35
17977.91 33
17979.18 32
17980.45 44
17981.71 35
17982.98 43
17984.25 41
17985.52 39
17986.78 29
17988.05 35
17989.32 33
17990.59 38
17991.86 31
17993.12 35
17994.39 50
17995.66 34
17996.93 40
17998.20 45
17999.46 52
18000.73 49
18002.00 37
18003.27 37
18004.54 52
18005.80 49
18007.07 47
18008.34 38
18009.61 38
18010.88 39
18012.15 47
18013.42 35
18014.68 50
18015.95 49
18017.22 34
18018.49 41
18019.76 49
18021.03 39
18022.30 46
18023.57 40
18024.83 37
18026.10 34
18027.37 54
18028.64 70
18029.91 38
18031.18 36
18032.45 28
18033.72 35
18034.99 39
18036.26 53
18037.53 34
18038.80 30
18040.07 47
18041.34 40
18042.60 33
18043.87 36
18045.14 47
18046.41 39
18047.68 28
18048.95 40
18050.22 40
18051.49 37
18052.76 45
18054.03 40
18055.30 48
18056.57 30
18057.84 36
18059.11 40
18060.38 53
18061.65 35
18062.92 39
18064.20 36
18065.47 59
18066.74 44
18068.01 25
18069.28 35
18070.55 36
18071.82 37
18073.09 43
18074.36 43
18075.63 52
18076.90 33
18078.17 32
18079.44 40
18080.71 39
18081.99 32
18083.26 43
18084.53 24
18085.80 27
18087.07 38
18088.34 51
18089.61 54
18090.88 68
18092.15 39
18093.43 36
18094.70 39
18095.97 41
18097.24 30
18098.51 44
18099.78 35
18101.06 35
18102.33 30
18103.60 34
18104.87 52
18106.14 39
18107.41 40
18108.69 28
18109.96 34
18111.23 41
18112.50 43
18113.77 40
18115.05 44
18116.32 38
18117.59 32
18118.86 45
18120.14 33
18121.41 40
18122.68 34
18123.95 24
18125.23 40
18126.50 45
18127.77 39
18129.04 48
18130.32 52
18131.59 42
18132.86 47
18134.13 30
18135.41 36
18136.68 44
18137.95 37
18139.23 35
18140.50 43
18141.77 40
18143.05 47
18144.32 42
18145.59 43
18146.87 50
18148.14 39
18149.41 45
18150.69 42
18151.96 47
18153.23 43
18154.51 41
18155.78 41
18157.05 31
18158.33 27
18159.60 40
18160.88 35
18162.15 37
18163.42 44
18164.70 45
18165.97 53
18167.24 56
18168.52 33
18169.79 27
18171.07 29
18172.34 44
18173.62 29
18174.89 48
18176.16 40
18177.44 49
18178.71 65
18179.99 43
18181.26 49
18182.54 41
18183.81 41
18185.09 32
18186.36 43
18187.63 32
18188.91 40
18190.18 49
18191.46 42
18192.73 49
18194.01 38
18195.28 44
18196.56 39
18197.83 37
18199.11 36
18200.38 27
18201.66 44
18202.94 38
18204.21 37
18205.49 36
18206.76 41
18208.04 52
18209.31 41
18210.59 34
18211.86 34
18213.14 40
18214.41 47
18215.69 39
18216.97 40
18218.24 45
18219.52 56
18220.79 48
18222.07 48
18223.35 45
18224.62 34
18225.90 45
18227.17 53
18228.45 40
18229.73 34
18231.00 22
18232.28 45
18233.56 55
18234.83 52
18236.11 22
18237.38 30
18238.66 36
18239.94 50
18241.21 42
18242.49 34
18243.77 50
18245.04 58
18246.32 35
18247.60 41
18248.87 52
18250.15 55
18251.43 55
18252.71 27
18253.98 18
18255.26 26
18256.54 50
18257.81 31
18259.09 31
18260.37 32
18261.65 37
18262.92 45
18264.20 31
18265.48 30
18266.76 32
18268.03 36
18269.31 46
18270.59 52
18271.87 33
18273.14 37
18274.42 42
18275.70 59
18276.98 37
18278.26 37
18279.53 48
18280.81 55
18282.09 54
18283.37 49
18284.65 29
18285.92 39
18287.20 50
18288.48 42
18289.76 31
18291.04 35
18292.32 52
18293.59 36
18294.87 32
18296.15 30
18297.43 33
18298.71 41
18299.99 33
18301.27 37
18302.54 40
18303.82 28
18305.10 41
18306.38 50
18307.66 39
18308.94 33
18310.22 40
18311.50 30
18312.78 38
18314.06 43
18315.33 42
18316.61 32
18317.89 27
18319.17 29
18320.45 41
18321.73 51
18323.01 34
18324.29 37
18325.57 46
18326.85 42
18328.13 41
18329.41 34
18330.69 32
18331.97 34
18333.25 35
18334.53 37
18335.81 47
18337.09 37
18338.37 50
18339.65 51
18340.93 33
18342.21 24
18343.49 28
18344.77 41
18346.05 57
18347.33 40
18348.61 26
18349.89 32
18351.17 33
18352.45 30
18353.73 34
18355.01 27
18356.29 28
18357.57 38
18358.85 48
18360.14 36
18361.42 43
18362.70 40
18363.98 33
18365.26 38
18366.54 26
18367.82 31
18369.10 34
18370.38 34
18371.66 42
18372.95 28
18374.23 27
18375.51 43
18376.79 38
18378.07 33
18379.35 28
18380.63 34
18381.92 24
18383.20 36
18384.48 39
18385.76 46
18387.04 47
18388.32 51
18389.61 42
18390.89 38
18392.17 46
18393.45 50
18394.73 34
18396.02 39
18397.30 31
18398.58 41
18399.86 48
18401.14 56
18402.43 35
18403.71 36
18404.99 33
18406.27 48
18407.56 29
18408.84 26
18410.12 36
18411.40 37
18412.69 46
18413.97 40
18415.25 31
18416.53 27
18417.82 44
18419.10 38
18420.38 32
18421.67 33
18422.95 63
18424.23 32
18425.51 35
18426.80 45
18428.08 32
18429.36 38
18430.65 40
18431.93 42
18433.21 29
18434.50 30
18435.78 23
18437.06 28
18438.35 37
18439.63 49
18440.92 25
18442.20 37
18443.48 41
18444.77 39
18446.05 40
18447.33 44
18448.62 36
18449.90 41
18451.19 28
18452.47 30
18453.75 48
18455.04 37
18456.32 45
18457.61 28
18458.89 48
18460.17 44
18461.46 34
18462.74 33
18464.03 37
18465.31 37
18466.60 30
18467.88 36
18469.17 37
18470.45 28
18471.74 28
18473.02 21
18474.30 39
18475.59 52
18476.87 46
18478.16 33
18479.44 39
18480.73 42
18482.01 57
18483.30 51
18484.58 42
18485.87 44
18487.16 34
18488.44 36
18489.73 44
18491.01 34
18492.30 26
18493.58 46
18494.87 44
18496.15 35
18497.44 32
18498.72 47
18500.01 57
18501.30 49
18502.58 36
18503.87 39
18505.15 32
18506.44 34
18507.73 24
18509.01 41
18510.30 35
18511.58 54
18512.87 61
18514.16 28
18515.44 27
18516.73 55
18518.01 41
18519.30 50
18520.59 41
18521.87 45
18523.16 36
18524.45 38
18525.73 34
18527.02 28
18528.31 37
18529.59 31
18530.88 24
18532.17 30
18533.45 40
18534.74 38
18536.03 35
18537.31 37
18538.60 38
18539.89 49
18541.18 40
18542.46 34
18543.75 30
18545.04 32
18546.32 43
18547.61 48
18548.90 38
18550.19 42
18551.47 25
18552.76 36
18554.05 39
18555.34 45
18556.62 43
18557.91 50
18559.20 34
18560.49 45
18561.78 36
18563.06 40
18564.35 38
18565.64 39
18566.93 43
18568.22 38
18569.50 33
18570.79 36
18572.08 42
18573.37 46
18574.66 45
18575.94 48
18577.23 38
18578.52 38
18579.81 50
18581.10 61
18582.39 27
18583.68 25
18584.96 44
18586.25 47
18587.54 40
18588.83 39
18590.12 25
18591.41 31
18592.70 33
18593.99 41
18595.27 30
18596.56 43
18597.85 28
18599.14 37
18600.43 32
18601.72 34
18603.01 35
18604.30 32
18605.59 48
18606.88 43
18608.17 26
18609.46 44
18610.75 33
18612.04 35
18613.33 39
18614.62 41
18615.90 42
18617.19 44
18618.48 31
18619.77 29
18621.06 24
18622.35 36
18623.64 43
18624.93 36
18626.22 36
18627.51 52
18628.80 48
18630.09 36
18631.39 37
18632.68 47
18633.97 47
18635.26 32
18636.55 40
18637.84 46
18639.13 37
18640.42 36
18641.71 44
18643.00 48
18644.29 30
18645.58 23
18646.87 55
18648.16 32
18649.45 30
18650.74 36
18652.04 27
18653.33 30
18654.62 25
18655.91 36
18657.20 43
18658.49 34
18659.78 37
18661.07 19
18662.36 33
18663.66 37
18664.95 31
18666.24 36
18667.53 39
18668.82 37
18670.11 32
18671.41 24
18672.70 40
18673.99 39
18675.28 30
18676.57 25
18677.86 28
18679.16 34
18680.45 29
18681.74 43
18683.03 35
18684.32 39
18685.62 20
18686.91 28
18688.20 31
18689.49 31
18690.79 28
18692.08 31
18693.37 34
18694.66 48
18695.96 31
18697.25 32
18698.54 29
18699.83 42
18701.13 44
18702.42 48
18703.71 40
18705.00 40
18706.30 35
18707.59 30
18708.88 31
18710.18 28
18711.47 29
18712.76 25
18714.05 28
18715.35 27
18716.64 41
18717.93 28
18719.23 44
18720.52 34
18721.81 33
18723.11 51
18724.40 30
18725.69 37
18726.99 32
18728.28 28
18729.58 38
18730.87 35
18732.16 33
18733.46 21
18734.75 33
18736.04 51
18737.34 52
18738.63 43
18739.93 26
18741.22 41
18742.51 40
18743.81 40
18745.10 35
18746.40 41
18747.69 40
18748.99 40
18750.28 33
18751.58 33
18752.87 28
18754.16 54
18755.46 45
18756.75 34
18758.05 24
18759.34 36
18760.64 32
18761.93 27
18763.23 34
18764.52 37
18765.82 35
18767.11 33
18768.41 40
18769.70 29
18771.00 37
18772.29 30
18773.59 34
18774.88 36
18776.18 39
18777.47 28
18778.77 55
18780.06 42
18781.36 25
18782.65 33
18783.95 40
18785.25 52
18786.54 37
18787.84 29
18789.13 41
18790.43 40
18791.72 43
18793.02 32
18794.32 25
18795.61 44
18796.91 37
18798.20 50
18799.50 38
18800.80 33
18802.09 40
18803.39 35
18804.69 50
18805.98 42
18807.28 30
18808.57 39
18809.87 38
18811.17 31
18812.46 38
18813.76 24
18815.06 36
18816.35 28
18817.65 27
18818.95 40
18820.24 37
18821.54 24
18822.84 36
18824.13 34
18825.43 38
18826.73 50
18828.03 33
18829.32 39
18830.62 27
18831.92 26
18833.21 31
18834.51 27
18835.81 29
18837.11 28
18838.40 22
18839.70 24
18841.00 47
18842.30 44
18843.59 33
18844.89 28
18846.19 30
18847.49 42
18848.79 47
18850.08 27
18851.38 38
18852.68 25
18853.98 46
18855.27 34
18856.57 29
18857.87 27
18859.17 26
18860.47 34
18861.77 28
18863.06 38
18864.36 48
18865.66 39
18866.96 34
18868.26 26
18869.56 43
18870.85 34
18872.15 46
18873.45 37
18874.75 38
18876.05 25
18877.35 34
18878.65 33
18879.95 34
18881.24 38
18882.54 40
18883.84 30
18885.14 44
18886.44 24
18887.74 45
18889.04 29
18890.34 43
18891.64 35
18892.94 34
18894.24 37
18895.54 36
18896.84 29
18898.13 38
18899.43 35
18900.73 29
18902.03 21
18903.33 19
18904.63 31
18905.93 39
18907.23 29
18908.53 30
18909.83 28
18911.13 34
18912.43 35
18913.73 33
18915.03 29
18916.33 34
18917.63 46
18918.93 45
18920.23 25
18921.53 30
18922.83 31
18924.13 37
18925.43 39
18926.74 26
18928.04 25
18929.34 36
18930.64 49
18931.94 50
18933.24 40
18934.54 32
18935.84 30
18937.14 27
18938.44 34
18939.74 30
18941.04 53
18942.34 46
18943.65 32
18944.95 44
18946.25 70
18947.55 53
18948.85 39
18950.15 47
18951.45 27
18952.75 32
18954.06 40
18955.36 38
18956.66 49
18957.96 45
18959.26 32
18960.56 28
18961.87 25
18963.17 19
18964.47 27
18965.77 24
18967.07 19
18968.37 37
18969.68 40
18970.98 48
18972.28 28
18973.58 31
18974.88 35
18976.19 43
18977.49 34
18978.79 33
18980.09 19
18981.40 27
18982.70 27
18984.00 38
18985.30 37
18986.61 37
18987.91 43
18989.21 37
18990.51 34
18991.82 23
18993.12 38
18994.42 42
18995.73 33
18997.03 32
18998.33 22
18999.63 23
19000.94 38
19002.24 29
19003.54 39
19004.85 27
19006.15 45
19007.45 36
19008.76 28
19010.06 23
19011.36 34
19012.67 48
19013.97 42
19015.27 31
19016.58 56
19017.88 35
19019.18 23
19020.49 36
19021.79 26
19023.10 27
19024.40 29
19025.70 47
19027.01 47
19028.31 39
19029.62 30
19030.92 31
19032.22 39
19033.53 52
19034.83 30
19036.14 30
19037.44 29
19038.75 24
19040.05 25
19041.35 32
19042.66 41
19043.96 25
19045.27 25
19046.57 41
19047.88 39
19049.18 44
19050.49 32
19051.79 45
19053.10 43
19054.40 28
19055.71 46
19057.01 30
19058.32 35
19059.62 26
19060.93 31
19062.23 38
19063.54 30
19064.84 38
19066.15 27
19067.45 31
19068.76 25
19070.06 45
19071.37 32
19072.67 33
19073.98 44
19075.29 45
19076.59 37
19077.90 27
19079.20 42
19080.51 27
19081.81 32
19083.12 30
19084.43 34
19085.73 43
19087.04 35
19088.34 34
19089.65 26
19090.96 28
19092.26 34
19093.57 38
19094.87 35
19096.18 42
19097.49 25
19098.79 35
19100.10 32
19101.41 28
19102.71 34
19104.02 26
19105.33 43
19106.63 27
19107.94 29
19109.25 41
19110.55 66
19111.86 43
19113.17 36
19114.47 34
19115.78 31
19117.09 35
19118.40 24
19119.70 30
19121.01 36
19122.32 35
19123.62 40
19124.93 39
19126.24 37
19127.55 40
19128.85 34
19130.16 29
19131.47 44
19132.78 42
19134.08 46
19135.39 31
19136.70 30
19138.01 16
19139.32 38
19140.62 30
19141.93 26
19143.24 24
19144.55 31
19145.85 26
19147.16 32
19148.47 35
19149.78 31
19151.09 32
19152.40 31
19153.70 44
19155.01 47
19156.32 46
19157.63 36
19158.94 41
19160.25 35
19161.55 31
19162.86 36
19164.17 41
19165.48 29
19166.79 38
19168.10 43
19169.41 26
19170.72 26
19172.02 25
19173.33 24
19174.64 21
19175.95 28
19177.26 33
19178.57 30
19179.88 29
19181.19 27
19182.50 30
19183.81 40
19185.12 33
19186.43 49
19187.74 37
19189.05 32
19190.35 37
19191.66 29
19192.97 42
19194.28 36
19195.59 32
19196.90 32
19198.21 42
19199.52 31
19200.83 18
19202.14 27
19203.45 32
19204.76 36
19206.07 21
19207.38 31
19208.69 51
19210.00 35
19211.31 34
19212.62 21
19213.93 36
19215.24 24
19216.56 31
19217.87 32
19219.18 32
19220.49 40
19221.80 31
19223.11 44
19224.42 31
19225.73 21
19227.04 25
19228.35 25
19229.66 25
19230.97 36
19232.28 33
19233.60 21
19234.91 25
19236.22 30
19237.53 28
19238.84 36
19240.15 37
19241.46 27
19242.77 33
19244.09 30
19245.40 35
19246.71 43
19248.02 32
19249.33 32
19250.64 48
19251.95 29
19253.27 32
19254.58 34
19255.89 24
19257.20 28
19258.51 41
19259.83 29
19261.14 44
19262.45 40
19263.76 24
19265.07 38
19266.39 33
19267.70 28
19269.01 19
19270.32 42
19271.63 34
19272.95 27
19274.26 40
19275.57 40
19276.88 48
19278.20 34
19279.51 42
19280.82 40
19282.14 32
19283.45 23
19284.76 34
19286.07 43
19287.39 32
19288.70 29
19290.01 28
19291.33 30
19292.64 30
19293.95 25
19295.26 19
19296.58 16
19297.89 34
19299.20 35
19300.52 41
19301.83 43
19303.14 34
19304.46 31
19305.77 28
19307.09 32
19308.40 29
19309.71 28
19311.03 32
19312.34 37
19313.65 37
19314.97 29
19316.28 27
19317.60 28
19318.91 28
19320.22 27
19321.54 28
19322.85 35
19324.17 30
19325.48 23
19326.79 23
19328.11 30
19329.42 36
19330.74 25
19332.05 15
19333.37 28
19334.68 29
19335.99 36
19337.31 39
19338.62 28
19339.94 27
19341.25 24
19342.57 28
19343.88 36
19345.20 36
19346.51 31
19347.83 25
19349.14 33
19350.46 47
19351.77 31
19353.09 23
19354.40 26
19355.72 26
19357.03 39
19358.35 32
19359.66 29
19360.98 30
19362.29 38
19363.61 27
19364.93 41
19366.24 27
19367.56 23
19368.87 31
19370.19 32
19371.50 29
19372.82 41
19374.14 57
19375.45 30
19376.77 44
19378.08 32
19379.40 25
19380.72 29
19382.03 41
19383.35 34
19384.66 28
19385.98 36
19387.30 38
19388.61 34
19389.93 27
19391.25 29
19392.56 42
19393.88 42
19395.20 21
19396.51 26
19397.83 30
19399.15 28
19400.46 46
19401.78 43
19403.10 41
19404.41 27
19405.73 40
19407.05 34
19408.36 20
19409.68 40
19411.00 34
19412.31 28
19413.63 32
19414.95 32
19416.27 17
19417.58 28
19418.90 31
19420.22 30
19421.54 31
19422.85 26
19424.17 39
19425.49 24
19426.81 30
19428.12 32
19429.44 30
19430.76 38
19432.08 40
19433.40 38
19434.71 39
19436.03 32
19437.35 26
19438.67 26
19439.99 35
19441.30 44
19442.62 31
19443.94 39
19445.26 46
19446.58 44
19447.89 23
19449.21 41
19450.53 31
19451.85 32
19453.17 35
19454.49 31
19455.81 29
19457.12 21
19458.44 40
19459.76 23
19461.08 35
19462.40 28
19463.72 32
19465.04 34
19466.36 28
19467.68 31
19468.99 33
19470.31 21
19471.63 28
19472.95 38
19474.27 20
19475.59 27
19476.91 39
19478.23 21
19479.55 34
19480.87 18
19482.19 20
19483.51 16
19484.83 39
19486.15 19
19487.47 38
19488.79 34
19490.11 27
19491.43 34
19492.75 24
19494.07 29
19495.39 36
19496.71 33
19498.03 23
19499.35 27
19500.67 37
19501.99 33
19503.31 29
19504.63 35
19505.95 41
19507.27 34
19508.59 38
19509.91 30
19511.23 24
19512.55 41
19513.87 31
19515.19 44
19516.51 29
19517.83 33
19519.15 36
19520.47 32
19521.79 27
19523.12 26
19524.44 16
19525.76 40
19527.08 35
19528.40 25
19529.72 21
19531.04 24
19532.36 30
19533.68 30
19535.01 34
19536.33 24
19537.65 23
19538.97 26
19540.29 26
19541.61 29
19542.93 27
19544.26 20
19545.58 16
19546.90 19
19548.22 21
19549.54 22
19550.87 28
19552.19 23
19553.51 32
19554.83 16
19556.15 37
19557.47 23
19558.80 22
19560.12 24
19561.44 18
19562.76 35
19564.09 31
19565.41 24
19566.73 17
19568.05 32
19569.38 37
19570.70 18
19572.02 25
19573.34 30
19574.67 21
19575.99 38
19577.31 26
19578.63 29
19579.96 28
19581.28 39
19582.60 20
19583.93 26
19585.25 22
19586.57 35
19587.90 37
19589.22 31
19590.54 35
19591.86 31
19593.19 20
19594.51 36
19595.83 42
19597.16 35
19598.48 37
19599.81 28
19601.13 21
19602.45 18
19603.78 24
19605.10 17
19606.42 29
19607.75 31
19609.07 29
19610.40 38
19611.72 28
19613.04 21
19614.37 33
19615.69 34
19617.02 27
19618.34 23
19619.66 23
19620.99 29
19622.31 26
19623.64 23
19624.96 19
19626.29 28
19627.61 34
19628.93 36
19630.26 30
19631.58 30
19632.91 31
19634.23 25
19635.56 40
19636.88 30
19638.21 33
19639.53 44
19640.86 38
19642.18 40
19643.51 32
19644.83 25
19646.16 19
19647.48 18
19648.81 23
19650.13 27
19651.46 34
19652.78 32
19654.11 39
19655.43 41
19656.76 30
19658.08 34
19659.41 32
19660.74 23
19662.06 21
19663.39 23
19664.71 20
19666.04 22
19667.36 27
19668.69 34
19670.02 42
19671.34 31
19672.67 23
19673.99 26
19675.32 28
19676.65 30
19677.97 37
19679.30 30
19680.63 32
19681.95 27
19683.28 33
19684.60 27
19685.93 24
19687.26 29
19688.58 31
19689.91 40
19691.24 38
19692.56 41
19693.89 71
19695.22 28
19696.54 39
19697.87 33
19699.20 32
19700.52 27
19701.85 26
19703.18 25
19704.51 25
19705.83 32
19707.16 30
19708.49 33
19709.81 27
19711.14 28
19712.47 22
19713.80 33
19715.12 22
19716.45 28
19717.78 22
19719.11 20
19720.43 20
19721.76 23
19723.09 37
19724.42 31
19725.74 34
19727.07 31
19728.40 36
19729.73 29
19731.06 26
19732.38 36
19733.71 21
19735.04 32
19736.37 43
19737.70 32
19739.02 21
19740.35 28
19741.68 28
19743.01 35
19744.34 21
19745.67 28
19747.00 28
19748.32 23
19749.65 24
19750.98 26
19752.31 24
19753.64 21
19754.97 33
19756.30 31
19757.62 31
19758.95 23
19760.28 28
19761.61 25
19762.94 28
19764.27 21
19765.60 36
19766.93 43
19768.26 25
19769.59 39
19770.92 28
19772.25 25
19773.57 39
19774.90 32
19776.23 39
19777.56 23
19778.89 27
19780.22 28
19781.55 21
19782.88 22
19784.21 26
19785.54 36
19786.87 32
19788.20 28
19789.53 30
19790.86 30
19792.19 34
19793.52 30
19794.85 34
19796.18 30
19797.51 32
19798.84 33
19800.17 25
19801.50 31
19802.83 26
19804.16 37
19805.49 30
19806.82 22
19808.16 28
19809.49 29
19810.82 30
19812.15 22
19813.48 19
19814.81 26
19816.14 32
19817.47 22
19818.80 23
19820.13 30
19821.46 26
19822.79 34
19824.13 25
19825.46 27
19826.79 35
19828.12 26
19829.45 28
19830.78 25
19832.11 25
19833.44 29
19834.78 20
19836.11 35
19837.44 43
19838.77 29
19840.10 24
19841.43 23
19842.77 30
19844.10 21
19845.43 21
19846.76 29
19848.09 22
19849.42 30
19850.76 27
19852.09 22
19853.42 24
19854.75 24
19856.09 20
19857.42 18
19858.75 30
19860.08 42
19861.41 28
19862.75 36
19864.08 41
19865.41 27
19866.74 31
19868.08 32
19869.41 30
19870.74 23
19872.08 29
19873.41 25
19874.74 33
19876.07 38
19877.41 46
19878.74 28
19880.07 24
19881.41 27
19882.74 31
19884.07 26
19885.40 23
19886.74 31
19888.07 33
19889.40 31
19890.74 30
19892.07 29
19893.40 23
19894.74 22
19896.07 26
19897.41 32
19898.74 36
19900.07 43
19901.41 23
19902.74 34
19904.07 18
19905.41 35
19906.74 22
19908.08 24
19909.41 27
19910.74 34
19912.08 37
19913.41 34
19914.75 35
19916.08 37
19917.41 36
19918.75 32
19920.08 22
19921.42 40
19922.75 36
19924.09 27
19925.42 34
19926.76 31
19928.09 31
19929.42 29
19930.76 23
19932.09 13
19933.43 19
19934.76 28
19936.10 32
19937.43 29
19938.77 36
19940.10 24
19941.44 23
19942.77 44
19944.11 39
19945.44 45
19946.78 25
19948.11 26
19949.45 37
19950.79 25
19952.12 33
19953.46 27
19954.79 34
19956.13 26
19957.46 26
19958.80 27
19960.13 36
19961.47 33
19962.81 40
19964.14 30
19965.48 21
19966.81 36
19968.15 30
19969.49 38
19970.82 44
19972.16 23
19973.49 37
19974.83 39
19976.17 30
19977.50 24
19978.84 39
19980.18 25
19981.51 43
19982.85 31
19984.18 35
19985.52 37
19986.86 35
19988.19 36
19989.53 45
19990.87 40
19992.20 42
19993.54 30
19994.88 29
19996.21 34
19997.55 32
19998.89 41
20000.23 52
20001.56 36
20002.90 46
20004.24 32
20005.57 37
20006.91 41
20008.25 23
20009.59 34
20010.92 22
20012.26 28
20013.60 33
20014.94 37
20016.27 26
20017.61 29
20018.95 40
20020.29 36
20021.62 36
20022.96 30
20024.30 34
20025.64 38
20026.98 34
20028.31 27
20029.65 31
20030.99 37
20032.33 44
20033.67 22
20035.00 22
20036.34 26
20037.68 44
20039.02 29
20040.36 26
20041.70 33
20043.03 42
20044.37 33
20045.71 26
20047.05 25
20048.39 33
20049.73 33
20051.07 30
20052.41 10
20053.74 23
20055.08 27
20056.42 24
20057.76 33
20059.10 28
20060.44 29
20061.78 47
20063.12 32
20064.46 33
20065.80 31
20067.13 33
20068.47 37
20069.81 42
20071.15 33
20072.49 16
20073.83 30
20075.17 32
20076.51 34
20077.85 28
20079.19 23
20080.53 32
20081.87 34
20083.21 27
20084.55 19
20085.89 28
20087.23 29
20088.57 28
20089.91 30
20091.25 35
20092.59 29
20093.93 35
20095.27 28
20096.61 26
20097.95 18
20099.29 25
20100.63 30
20101.97 27
20103.31 34
20104.65 36
20105.99 42
20107.33 43
20108.67 25
20110.02 25
20111.36 22
20112.70 25
20114.04 36
20115.38 24
20116.72 23
20118.06 24
20119.40 39
20120.74 36
20122.08 30
20123.43 17
20124.77 29
20126.11 35
20127.45 29
20128.79 27
20130.13 45
20131.47 44
20132.81 46
20134.16 19
20135.50 36
20136.84 30
20138.18 37
20139.52 38
20140.86 20
20142.21 14
20143.55 28
20144.89 29
