# Supplementary material for: MALDI-TOF MS typing enables the classification of brewing yeasts of the genus Saccharomyces to major beer styles
Source: PLoS One. 2017 Aug 9;12(8):e0181694. doi: 10.1371/journal.pone.0181694 (PMC5549903; doi:10.1371/journal.pone.0181694)
Supplement: S5 File — The directory includes 90 raw files and was zipped to “.zip”; the folder has three strains with 30 spectra per strain; S1 Text explains the raw files with an example and Table 1 represents the yeast strains used within the experiment. (ZIP) [file pone.0181694.s008.zip › 13-15/30273-3D2-Dias-Dias-Dias-YPG-18h-E-E_2015-08-12__0_E8_1.dat]

1999.93 3150
2000.35 3194
2000.77 3375
2001.19 3379
2001.61 3207
2002.03 3219
2002.46 3168
2002.88 3078
2003.30 3181
2003.72 3183
2004.14 3120
2004.57 3054
2004.99 3009
2005.41 2898
2005.83 3072
2006.25 3047
2006.68 2973
2007.10 3250
2007.52 3233
2007.94 3249
2008.37 3338
2008.79 3272
2009.21 3222
2009.63 3152
2010.06 3092
2010.48 3236
2010.90 3317
2011.32 3282
2011.75 3108
2012.17 3262
2012.59 3242
2013.02 3140
2013.44 3081
2013.86 3057
2014.29 3074
2014.71 3167
2015.13 2914
2015.55 2903
2015.98 3133
2016.40 3158
2016.82 3278
2017.25 3159
2017.67 3270
2018.10 3464
2018.52 3357
2018.94 3510
2019.37 3468
2019.79 3510
2020.21 3677
2020.64 3655
2021.06 3595
2021.48 3658
2021.91 3652
2022.33 3516
2022.76 3535
2023.18 3324
2023.60 3609
2024.03 3314
2024.45 3238
2024.88 3282
2025.30 3099
2025.73 3054
2026.15 3107
2026.57 3029
2027.00 2971
2027.42 3011
2027.85 2907
2028.27 2952
2028.70 2982
2029.12 2915
2029.55 2927
2029.97 2867
2030.40 2781
2030.82 2644
2031.24 2973
2031.67 2833
2032.09 2851
2032.52 2789
2032.94 2755
2033.37 2816
2033.79 2835
2034.22 2951
2034.65 2901
2035.07 2975
2035.50 2828
2035.92 3015
2036.35 2964
2036.77 2991
2037.20 3106
2037.62 3239
2038.05 2979
2038.47 3022
2038.90 2961
2039.33 3236
2039.75 3058
2040.18 3085
2040.60 3002
2041.03 2857
2041.45 3056
2041.88 2996
2042.31 2995
2042.73 3049
2043.16 3104
2043.58 3219
2044.01 3235
2044.44 3120
2044.86 3150
2045.29 3027
2045.72 2999
2046.14 3128
2046.57 3111
2047.00 2940
2047.42 2955
2047.85 3071
2048.28 3210
2048.70 3020
2049.13 2930
2049.56 2734
2049.98 2899
2050.41 3006
2050.84 2952
2051.26 3008
2051.69 3003
2052.12 2909
2052.54 3001
2052.97 2775
2053.40 2859
2053.83 2856
2054.25 2965
2054.68 2942
2055.11 3082
2055.53 2974
2055.96 2788
2056.39 3149
2056.82 3055
2057.24 2898
2057.67 3018
2058.10 3167
2058.53 2943
2058.96 2979
2059.38 2961
2059.81 2981
2060.24 3087
2060.67 3015
2061.10 2954
2061.52 2960
2061.95 2813
2062.38 2918
2062.81 2795
2063.24 2992
2063.66 2990
2064.09 2899
2064.52 2859
2064.95 2791
2065.38 2844
2065.81 2873
2066.23 2992
2066.66 2897
2067.09 2949
2067.52 2836
2067.95 2842
2068.38 2974
2068.81 2923
2069.23 2768
2069.66 3095
2070.09 3017
2070.52 2904
2070.95 3029
2071.38 2964
2071.81 2822
2072.24 2770
2072.67 2972
2073.10 2946
2073.53 2880
2073.95 2706
2074.38 2733
2074.81 2830
2075.24 2792
2075.67 2772
2076.10 2850
2076.53 2897
2076.96 2810
2077.39 2908
2077.82 2839
2078.25 2725
2078.68 3022
2079.11 3161
2079.54 3236
2079.97 3055
2080.40 3033
2080.83 3114
2081.26 3082
2081.69 2920
2082.12 3097
2082.55 3092
2082.98 3079
2083.41 3169
2083.84 3184
2084.27 2968
2084.70 3013
2085.13 3103
2085.56 3140
2085.99 3096
2086.42 3107
2086.85 3056
2087.29 3003
2087.72 2961
2088.15 3089
2088.58 3091
2089.01 3192
2089.44 2997
2089.87 2967
2090.30 2997
2090.73 2919
2091.16 2929
2091.59 3196
2092.03 3073
2092.46 2871
2092.89 3050
2093.32 3196
2093.75 3567
2094.18 3584
2094.61 3616
2095.05 3921
2095.48 3937
2095.91 3841
2096.34 3905
2096.77 3692
2097.20 3812
2097.63 3693
2098.07 3613
2098.50 3609
2098.93 3369
2099.36 3266
2099.79 3151
2100.23 3137
2100.66 3109
2101.09 3237
2101.52 3007
2101.95 3085
2102.39 2919
2102.82 3054
2103.25 2997
2103.68 2834
2104.12 2932
2104.55 2783
2104.98 2672
2105.41 2701
2105.85 2758
2106.28 2943
2106.71 2923
2107.14 2874
2107.58 2927
2108.01 3107
2108.44 3053
2108.88 2989
2109.31 3019
2109.74 2979
2110.18 3048
2110.61 3061
2111.04 3137
2111.47 3074
2111.91 3108
2112.34 3193
2112.77 3097
2113.21 3104
2113.64 3112
2114.07 3146
2114.51 2976
2114.94 3033
2115.37 3073
2115.81 3168
2116.24 3146
2116.68 3275
2117.11 3068
2117.54 3077
2117.98 2938
2118.41 2867
2118.85 2887
2119.28 2700
2119.71 2732
2120.15 2927
2120.58 3070
2121.02 2873
2121.45 2827
2121.88 2805
2122.32 2928
2122.75 3042
2123.19 3072
2123.62 3088
2124.06 2873
2124.49 3057
2124.92 2963
2125.36 3127
2125.79 3097
2126.23 2921
2126.66 3018
2127.10 3182
2127.53 3099
2127.97 2784
2128.40 2766
2128.84 2827
2129.27 2816
2129.71 2923
2130.14 2748
2130.58 2897
2131.01 3266
2131.45 3334
2131.88 3093
2132.32 3172
2132.75 3271
2133.19 3465
2133.63 3384
2134.06 3529
2134.50 3437
2134.93 3387
2135.37 3468
2135.80 3544
2136.24 3150
2136.67 3206
2137.11 3229
2137.55 3213
2137.98 3243
2138.42 3180
2138.85 3257
2139.29 3371
2139.73 3327
2140.16 3191
2140.60 3298
2141.03 3198
2141.47 3191
2141.91 3108
2142.34 3136
2142.78 2961
2143.22 2789
2143.65 2884
2144.09 2850
2144.53 2758
2144.96 2704
2145.40 2780
2145.84 2687
2146.27 2705
2146.71 2965
2147.15 2827
2147.58 2951
2148.02 3042
2148.46 2854
2148.89 2823
2149.33 2916
2149.77 3192
2150.21 3388
2150.64 3250
2151.08 3169
2151.52 3225
2151.95 3102
2152.39 3494
2152.83 3625
2153.27 3351
2153.70 3372
2154.14 3191
2154.58 3417
2155.02 3276
2155.45 3124
2155.89 3035
2156.33 3151
2156.77 2975
2157.21 3050
2157.64 2713
2158.08 2726
2158.52 3048
2158.96 2883
2159.40 2802
2159.83 2849
2160.27 2855
2160.71 2891
2161.15 2905
2161.59 2910
2162.02 2914
2162.46 2842
2162.90 2934
2163.34 2870
2163.78 2980
2164.22 3014
2164.66 3054
2165.09 2896
2165.53 2930
2165.97 2921
2166.41 2869
2166.85 2928
2167.29 3109
2167.73 3093
2168.17 2939
2168.60 3034
2169.04 3089
2169.48 3022
2169.92 2981
2170.36 3234
2170.80 3005
2171.24 3171
2171.68 3283
2172.12 3331
2172.56 3372
2173.00 3223
2173.44 3422
2173.88 3118
2174.32 3263
2174.76 3291
2175.20 3365
2175.64 3317
2176.07 3331
2176.51 3199
2176.95 3437
2177.39 3451
2177.83 3500
2178.27 3422
2178.71 3555
2179.15 3181
2179.59 3318
2180.03 3216
2180.47 3209
2180.92 3316
2181.36 3364
2181.80 3478
2182.24 3150
2182.68 3229
2183.12 2942
2183.56 2988
2184.00 3158
2184.44 3049
2184.88 3038
2185.32 3073
2185.76 2941
2186.20 2977
2186.64 2923
2187.08 2840
2187.52 2905
2187.97 2825
2188.41 3107
2188.85 3076
2189.29 3219
2189.73 3376
2190.17 3368
2190.61 3327
2191.05 3483
2191.49 3439
2191.94 3509
2192.38 3581
2192.82 3345
2193.26 3612
2193.70 3294
2194.14 3099
2194.58 3236
2195.03 2939
2195.47 3065
2195.91 3245
2196.35 3098
2196.79 3040
2197.24 3232
2197.68 3236
2198.12 3381
2198.56 3199
2199.00 3137
2199.45 3478
2199.89 3389
2200.33 3195
2200.77 3085
2201.21 3206
2201.66 3253
2202.10 3341
2202.54 3374
2202.98 3269
2203.43 3191
2203.87 3083
2204.31 3278
2204.75 3090
2205.20 3056
2205.64 3268
2206.08 3250
2206.53 3140
2206.97 3216
2207.41 3116
2207.85 3181
2208.30 3345
2208.74 3372
2209.18 3217
2209.63 3166
2210.07 3279
2210.51 3373
2210.96 3497
2211.40 3681
2211.84 3586
2212.29 3478
2212.73 3357
2213.17 3512
2213.62 3329
2214.06 3358
2214.50 3233
2214.95 3315
2215.39 3361
2215.84 3294
2216.28 3184
2216.72 3151
2217.17 3202
2217.61 3219
2218.05 3308
2218.50 3194
2218.94 3170
2219.39 3189
2219.83 3133
2220.28 3221
2220.72 3288
2221.16 3176
2221.61 3096
2222.05 3104
2222.50 3132
2222.94 3354
2223.39 3807
2223.83 3893
2224.28 4178
2224.72 4616
2225.16 5030
2225.61 5516
2226.05 5688
2226.50 5936
2226.94 6466
2227.39 6625
2227.83 6307
2228.28 6428
2228.72 5703
2229.17 5439
2229.61 4949
2230.06 4799
2230.50 4526
2230.95 3975
2231.40 3795
2231.84 3932
2232.29 3995
2232.73 3674
2233.18 3466
2233.62 3494
2234.07 3841
2234.51 3751
2234.96 3821
2235.41 4156
2235.85 4024
2236.30 3722
2236.74 3870
2237.19 3756
2237.63 3812
2238.08 3941
2238.53 3743
2238.97 3680
2239.42 3873
2239.86 3966
2240.31 3965
2240.76 4116
2241.20 4060
2241.65 4078
2242.10 4143
2242.54 4059
2242.99 4198
2243.44 3933
2243.88 3975
2244.33 4002
2244.78 3783
2245.22 3834
2245.67 3731
2246.12 3634
2246.56 3489
2247.01 3325
2247.46 3422
2247.90 3389
2248.35 3556
2248.80 3563
2249.24 3350
2249.69 3292
2250.14 3399
2250.59 3336
2251.03 3441
2251.48 3573
2251.93 3534
2252.38 3358
2252.82 3361
2253.27 3360
2253.72 3292
2254.17 3057
2254.61 3350
2255.06 3443
2255.51 3307
2255.96 3362
2256.40 3209
2256.85 3370
2257.30 3337
2257.75 3152
2258.20 3195
2258.64 3378
2259.09 3244
2259.54 3147
2259.99 3016
2260.44 3130
2260.88 3352
2261.33 3396
2261.78 3599
2262.23 3599
2262.68 3699
2263.13 3909
2263.58 3807
2264.02 3845
2264.47 4093
2264.92 4200
2265.37 4250
2265.82 4286
2266.27 4374
2266.72 3983
2267.17 4139
2267.61 4206
2268.06 3790
2268.51 3904
2268.96 3763
2269.41 3778
2269.86 3721
2270.31 3730
2270.76 3737
2271.21 3711
2271.66 3841
2272.11 3886
2272.56 3752
2273.00 3709
2273.45 3873
2273.90 4035
2274.35 3824
2274.80 3847
2275.25 3831
2275.70 3719
2276.15 3637
2276.60 3712
2277.05 3398
2277.50 3402
2277.95 3683
2278.40 3628
2278.85 3720
2279.30 3473
2279.75 3371
2280.20 3334
2280.65 3373
2281.10 3515
2281.55 3680
2282.00 3590
2282.45 3716
2282.90 3741
2283.35 3552
2283.81 3605
2284.26 3650
2284.71 3564
2285.16 3517
2285.61 3574
2286.06 3622
2286.51 3547
2286.96 3432
2287.41 3285
2287.86 3524
2288.31 3638
2288.76 3625
2289.22 3549
2289.67 3906
2290.12 3915
2290.57 3925
2291.02 4173
2291.47 4326
2291.92 4521
2292.37 4905
2292.83 5071
2293.28 5147
2293.73 5480
2294.18 5694
2294.63 5654
2295.08 5538
2295.53 5146
2295.99 5202
2296.44 5159
2296.89 5146
2297.34 4974
2297.79 4552
2298.25 4399
2298.70 4292
2299.15 4199
2299.60 4044
2300.05 4108
2300.51 4008
2300.96 3913
2301.41 3689
2301.86 3605
2302.32 3377
2302.77 3556
2303.22 3835
2303.67 3649
2304.13 3699
2304.58 3736
2305.03 3535
2305.48 3498
2305.94 3570
2306.39 3659
2306.84 3425
2307.29 3373
2307.75 3625
2308.20 3800
2308.65 3546
2309.11 3572
2309.56 3659
2310.01 3610
2310.47 3870
2310.92 3711
2311.37 3867
2311.83 4215
2312.28 3931
2312.73 3917
2313.19 4113
2313.64 4063
2314.09 3809
2314.55 3977
2315.00 3694
2315.45 3426
2315.91 3445
2316.36 3655
2316.81 3586
2317.27 3416
2317.72 3629
2318.18 3623
2318.63 3508
2319.08 3438
2319.54 3588
2319.99 3592
2320.45 3438
2320.90 3542
2321.35 3646
2321.81 3424
2322.26 3522
2322.72 3400
2323.17 3257
2323.63 3352
2324.08 3544
2324.54 3642
2324.99 3731
2325.44 3602
2325.90 3579
2326.35 3593
2326.81 3516
2327.26 3502
2327.72 3646
2328.17 3537
2328.63 3622
2329.08 3664
2329.54 3690
2329.99 3510
2330.45 3728
2330.90 4025
2331.36 3742
2331.81 3984
2332.27 4094
2332.72 3849
2333.18 3863
2333.64 4061
2334.09 3946
2334.55 4163
2335.00 3928
2335.46 3883
2335.91 3863
2336.37 3829
2336.82 3639
2337.28 3836
2337.74 3907
2338.19 3496
2338.65 3530
2339.10 3684
2339.56 3599
2340.02 3895
2340.47 3970
2340.93 4074
2341.38 4168
2341.84 4400
2342.30 4377
2342.75 4569
2343.21 4422
2343.67 4674
2344.12 4213
2344.58 4322
2345.04 4274
2345.49 4017
2345.95 3881
2346.41 3940
2346.86 3892
2347.32 3819
2347.78 3902
2348.23 4006
2348.69 3945
2349.15 4166
2349.60 3943
2350.06 3740
2350.52 4150
2350.97 3935
2351.43 3804
2351.89 3980
2352.35 3762
2352.80 3441
2353.26 3717
2353.72 3835
2354.18 3868
2354.63 3945
2355.09 3785
2355.55 3609
2356.01 3692
2356.46 3778
2356.92 3598
2357.38 3585
2357.84 3292
2358.29 3558
2358.75 3516
2359.21 3653
2359.67 3538
2360.13 3579
2360.58 3471
2361.04 3609
2361.50 3668
2361.96 3644
2362.42 3801
2362.88 3984
2363.33 4007
2363.79 3936
2364.25 3794
2364.71 4000
2365.17 4024
2365.63 3611
2366.08 3575
2366.54 3680
2367.00 3658
2367.46 3654
2367.92 3768
2368.38 3976
2368.84 3852
2369.30 4016
2369.75 3795
2370.21 3622
2370.67 3869
2371.13 3721
2371.59 3921
2372.05 3828
2372.51 3865
2372.97 3766
2373.43 3748
2373.89 3715
2374.35 3402
2374.81 3362
2375.27 3426
2375.72 3537
2376.18 3552
2376.64 3591
2377.10 3818
2377.56 3842
2378.02 3720
2378.48 3594
2378.94 3604
2379.40 3668
2379.86 3580
2380.32 3614
2380.78 3714
2381.24 3685
2381.70 3604
2382.16 3767
2382.62 3937
2383.08 3559
2383.54 3655
2384.00 3622
2384.46 3420
2384.92 3310
2385.39 3491
2385.85 3450
2386.31 3534
2386.77 3342
2387.23 3336
2387.69 3454
2388.15 3562
2388.61 3669
2389.07 3574
2389.53 3396
2389.99 3334
2390.45 3427
2390.91 3481
2391.38 3716
2391.84 3629
2392.30 3385
2392.76 3663
2393.22 3507
2393.68 3390
2394.14 3617
2394.60 3623
2395.06 3369
2395.53 3289
2395.99 3640
2396.45 3562
2396.91 3368
2397.37 3299
2397.83 3466
2398.30 3521
2398.76 3446
2399.22 3270
2399.68 3352
2400.14 3407
2400.61 3407
2401.07 3476
2401.53 3353
2401.99 3507
2402.45 3499
2402.92 3733
2403.38 3760
2403.84 3660
2404.30 3502
2404.76 3404
2405.23 3368
2405.69 3337
2406.15 3594
2406.61 3765
2407.08 3772
2407.54 3659
2408.00 3604
2408.46 3444
2408.93 3898
2409.39 3865
2409.85 3725
2410.32 3860
2410.78 3747
2411.24 3776
2411.70 3663
2412.17 3506
2412.63 3346
2413.09 3302
2413.56 3079
2414.02 3254
2414.48 3454
2414.95 3138
2415.41 3421
2415.87 3318
2416.34 3370
2416.80 3373
2417.26 3476
2417.73 3537
2418.19 3705
2418.65 3681
2419.12 3746
2419.58 3851
2420.05 3951
2420.51 4194
2420.97 3942
2421.44 3801
2421.90 4072
2422.37 3877
2422.83 3810
2423.29 3990
2423.76 3818
2424.22 3861
2424.69 3617
2425.15 3512
2425.62 3537
2426.08 3555
2426.54 3657
2427.01 3753
2427.47 3808
2427.94 4039
2428.40 3937
2428.87 4079
2429.33 4030
2429.80 4220
2430.26 4352
2430.73 4455
2431.19 4347
2431.66 4471
2432.12 4182
2432.59 4195
2433.05 4271
2433.52 3809
2433.98 3722
2434.45 3868
2434.91 3825
2435.38 3832
2435.84 3648
2436.31 3774
2436.77 3597
2437.24 3631
2437.70 3560
2438.17 3647
2438.63 3741
2439.10 3774
2439.57 3868
2440.03 4149
2440.50 3995
2440.96 4337
2441.43 4247
2441.89 4409
2442.36 4730
2442.83 4743
2443.29 4624
2443.76 4509
2444.22 4722
2444.69 4344
2445.16 4386
2445.62 4552
2446.09 4054
2446.56 4053
2447.02 3876
2447.49 3725
2447.96 3647
2448.42 3611
2448.89 3611
2449.35 3612
2449.82 3460
2450.29 3332
2450.75 3344
2451.22 3538
2451.69 3459
2452.16 3405
2452.62 3406
2453.09 3453
2453.56 3378
2454.02 3486
2454.49 3494
2454.96 3594
2455.42 3701
2455.89 3453
2456.36 3364
2456.83 3692
2457.29 3646
2457.76 3379
2458.23 3464
2458.70 3450
2459.16 3506
2459.63 3616
2460.10 3702
2460.57 3624
2461.03 3564
2461.50 3624
2461.97 3443
2462.44 3309
2462.91 3329
2463.37 3432
2463.84 3437
2464.31 3528
2464.78 3649
2465.25 3685
2465.71 3624
2466.18 3551
2466.65 3536
2467.12 3556
2467.59 3737
2468.06 3627
2468.52 3598
2468.99 3658
2469.46 3759
2469.93 3904
2470.40 3745
2470.87 3747
2471.34 3818
2471.80 3733
2472.27 3557
2472.74 3906
2473.21 3853
2473.68 3357
2474.15 3443
2474.62 3614
2475.09 3641
2475.56 3402
2476.02 3281
2476.49 3393
2476.96 3575
2477.43 3541
2477.90 3282
2478.37 3242
2478.84 3380
2479.31 3531
2479.78 3550
2480.25 3762
2480.72 3812
2481.19 3934
2481.66 3944
2482.13 4258
2482.60 4125
2483.07 4287
2483.54 4138
2484.01 4170
2484.48 4105
2484.95 3902
2485.42 3960
2485.89 4077
2486.36 3844
2486.83 3825
2487.30 3551
2487.77 3571
2488.24 3749
2488.71 3340
2489.18 3361
2489.65 3197
2490.12 3236
2490.59 3381
2491.06 3386
2491.53 3331
2492.00 3631
2492.47 3471
2492.94 3248
2493.41 3380
2493.88 3477
2494.36 3272
2494.83 3588
2495.30 3562
2495.77 3438
2496.24 3281
2496.71 3261
2497.18 3607
2497.65 3685
2498.12 3677
2498.60 3510
2499.07 3444
2499.54 3645
2500.01 3609
2500.48 3475
2500.95 3619
2501.42 3823
2501.90 3745
2502.37 3493
2502.84 3581
2503.31 3587
2503.78 3404
2504.25 3277
2504.73 3499
2505.20 3688
2505.67 3590
2506.14 3552
2506.61 3586
2507.09 3710
2507.56 3701
2508.03 3732
2508.50 3951
2508.97 3964
2509.45 3943
2509.92 3818
2510.39 3837
2510.86 3985
2511.34 4194
2511.81 4156
2512.28 3905
2512.75 3977
2513.23 4048
2513.70 4053
2514.17 3950
2514.65 3987
2515.12 3970
2515.59 3841
2516.06 3860
2516.54 3812
2517.01 3843
2517.48 3763
2517.96 3443
2518.43 3513
2518.90 3569
2519.38 3977
2519.85 3771
2520.32 3602
2520.80 3672
2521.27 3672
2521.74 3737
2522.22 3848
2522.69 3527
2523.16 3573
2523.64 3531
2524.11 3492
2524.58 3487
2525.06 3410
2525.53 3594
2526.01 3492
2526.48 3512
2526.95 3613
2527.43 3439
2527.90 3443
2528.38 3658
2528.85 3594
2529.32 3431
2529.80 3333
2530.27 3554
2530.75 3588
2531.22 3513
2531.70 3477
2532.17 3512
2532.64 3568
2533.12 3530
2533.59 3816
2534.07 3706
2534.54 3625
2535.02 3789
2535.49 3634
2535.97 3558
2536.44 3498
2536.92 3692
2537.39 3626
2537.87 3642
2538.34 3612
2538.82 3768
2539.29 3749
2539.77 3671
2540.24 3771
2540.72 3786
2541.19 3667
2541.67 3679
2542.14 3890
2542.62 3808
2543.09 3695
2543.57 3762
2544.04 3739
2544.52 3765
2545.00 3677
2545.47 3580
2545.95 3568
2546.42 3580
2546.90 3706
2547.37 3959
2547.85 4251
2548.33 4310
2548.80 4542
2549.28 4684
2549.75 4353
2550.23 4636
2550.71 4761
2551.18 4714
2551.66 4880
2552.14 4687
2552.61 4617
2553.09 4273
2553.57 4393
2554.04 4457
2554.52 4409
2554.99 4087
2555.47 4645
2555.95 4578
2556.42 4670
2556.90 5027
2557.38 4860
2557.86 4739
2558.33 4928
2558.81 5039
2559.29 4893
2559.76 4636
2560.24 4434
2560.72 4490
2561.19 4459
2561.67 4080
2562.15 3930
2562.63 3960
2563.10 4008
2563.58 3791
2564.06 3985
2564.54 4068
2565.01 3923
2565.49 3928
2565.97 3754
2566.45 3851
2566.92 3898
2567.40 3853
2567.88 4081
2568.36 3803
2568.83 3655
2569.31 3782
2569.79 3756
2570.27 3660
2570.75 3784
2571.22 3591
2571.70 3508
2572.18 3550
2572.66 3482
2573.14 3636
2573.62 3802
2574.09 3910
2574.57 3676
2575.05 3775
2575.53 3598
2576.01 3645
2576.49 3641
2576.97 3806
2577.44 3603
2577.92 3661
2578.40 3933
2578.88 3793
2579.36 3584
2579.84 3621
2580.32 3383
2580.80 3433
2581.27 3458
2581.75 3396
2582.23 3464
2582.71 3497
2583.19 3470
2583.67 3442
2584.15 3345
2584.63 3573
2585.11 3665
2585.59 3545
2586.07 3568
2586.55 3586
2587.03 3587
2587.51 3675
2587.99 3871
2588.47 3873
2588.94 3861
2589.42 3731
2589.90 3897
2590.38 3984
2590.86 3781
2591.34 3749
2591.82 3926
2592.30 3938
2592.78 3969
2593.26 3970
2593.74 3933
2594.22 4082
2594.71 4100
2595.19 3944
2595.67 4263
2596.15 4178
2596.63 4231
2597.11 4260
2597.59 3906
2598.07 3934
2598.55 4024
2599.03 4067
2599.51 4106
2599.99 4094
2600.47 4115
2600.95 4167
2601.43 3984
2601.91 3899
2602.40 4091
2602.88 3905
2603.36 3748
2603.84 3808
2604.32 3706
2604.80 3576
2605.28 3588
2605.76 3528
2606.24 3698
2606.73 3723
2607.21 3714
2607.69 3702
2608.17 3892
2608.65 3733
2609.13 3848
2609.62 3824
2610.10 4104
2610.58 4345
2611.06 4438
2611.54 4488
2612.02 4648
2612.51 4608
2612.99 4551
2613.47 4896
2613.95 4674
2614.43 4435
2614.92 4635
2615.40 4521
2615.88 4246
2616.36 4087
2616.85 3756
2617.33 3984
2617.81 3953
2618.29 3716
2618.78 3797
2619.26 3461
2619.74 3425
2620.22 3616
2620.71 3674
2621.19 3666
2621.67 3619
2622.15 3377
2622.64 3496
2623.12 3517
2623.60 3575
2624.09 3679
2624.57 3510
2625.05 3543
2625.53 3472
2626.02 3779
2626.50 3722
2626.98 3515
2627.47 3846
2627.95 3814
2628.43 4026
2628.92 3764
2629.40 3686
2629.88 3515
2630.37 3516
2630.85 3766
2631.34 3662
2631.82 3604
2632.30 3717
2632.79 3767
2633.27 3918
2633.75 3985
2634.24 3801
2634.72 3735
2635.21 3630
2635.69 3963
2636.17 4069
2636.66 3924
2637.14 3701
2637.63 3780
2638.11 3868
2638.60 3757
2639.08 3742
2639.56 3708
2640.05 3563
2640.53 3681
2641.02 3850
2641.50 3830
2641.99 3806
2642.47 4066
2642.96 3852
2643.44 3729
2643.93 3685
2644.41 3805
2644.90 3989
2645.38 3794
2645.87 3815
2646.35 3591
2646.84 3841
2647.32 3558
2647.81 3466
2648.29 3577
2648.78 3365
2649.26 3321
2649.75 3724
2650.23 3782
2650.72 4107
2651.20 3800
2651.69 3788
2652.17 4039
2652.66 4209
2653.15 4080
2653.63 3987
2654.12 3655
2654.60 3716
2655.09 3804
2655.57 3645
2656.06 3518
2656.55 3672
2657.03 3829
2657.52 3728
2658.00 3727
2658.49 3703
2658.98 3464
2659.46 3472
2659.95 3441
2660.44 3539
2660.92 3603
2661.41 3714
2661.90 3381
2662.38 3614
2662.87 3589
2663.35 3321
2663.84 3508
2664.33 3630
2664.81 3622
2665.30 3636
2665.79 3645
2666.28 3811
2666.76 3820
2667.25 3690
2667.74 3889
2668.22 3995
2668.71 3905
2669.20 3557
2669.68 3566
2670.17 3663
2670.66 3785
2671.15 3687
2671.63 3620
2672.12 3703
2672.61 3745
2673.10 3560
2673.58 3647
2674.07 3967
2674.56 3951
2675.05 4021
2675.53 4040
2676.02 4191
2676.51 4293
2677.00 4416
2677.49 4318
2677.97 4425
2678.46 4392
2678.95 4409
2679.44 4535
2679.93 4376
2680.41 4442
2680.90 4353
2681.39 4333
2681.88 4610
2682.37 4770
2682.85 4760
2683.34 4892
2683.83 5006
2684.32 4911
2684.81 5170
2685.30 5220
2685.79 5122
2686.27 5148
2686.76 4964
2687.25 4858
2687.74 4734
2688.23 4551
2688.72 4718
2689.21 4448
2689.70 4314
2690.19 4383
2690.67 3864
2691.16 3827
2691.65 3758
2692.14 3891
2692.63 3718
2693.12 3766
2693.61 3649
2694.10 3637
2694.59 3772
2695.08 3788
2695.57 3638
2696.06 3746
2696.55 3667
2697.04 3677
2697.53 3531
2698.02 3562
2698.51 3636
2699.00 3745
2699.49 3645
2699.98 3816
2700.47 3836
2700.96 3875
2701.45 3787
2701.94 3783
2702.43 3812
2702.92 3830
2703.41 3996
2703.90 4230
2704.39 4246
2704.88 4118
2705.37 4071
2705.86 4194
2706.35 4055
2706.84 3995
2707.33 3936
2707.82 4015
2708.31 4060
2708.80 3973
2709.29 3859
2709.78 3925
2710.27 3944
2710.77 3566
2711.26 3637
2711.75 3651
2712.24 3863
2712.73 3757
2713.22 3652
2713.71 3775
2714.20 3695
2714.69 3851
2715.19 3775
2715.68 3656
2716.17 3755
2716.66 3735
2717.15 3790
2717.64 3632
2718.13 3766
2718.63 3740
2719.12 3926
2719.61 3742
2720.10 4004
2720.59 3848
2721.08 3756
2721.58 3836
2722.07 3894
2722.56 4159
2723.05 4057
2723.54 4185
2724.04 4340
2724.53 4091
2725.02 4093
2725.51 4191
2726.01 4244
2726.50 4285
2726.99 4071
2727.48 4128
2727.98 4181
2728.47 3929
2728.96 3892
2729.45 3758
2729.95 3666
2730.44 3566
2730.93 3777
2731.42 3864
2731.92 3902
2732.41 3613
2732.90 3531
2733.40 3846
2733.89 3755
2734.38 3805
2734.87 3761
2735.37 3816
2735.86 3913
2736.35 3767
2736.85 3994
2737.34 3919
2737.83 3945
2738.33 3972
2738.82 3916
2739.31 3751
2739.81 3912
2740.30 3860
2740.79 3997
2741.29 3951
2741.78 3694
2742.28 3822
2742.77 3720
2743.26 3759
2743.76 3941
2744.25 3991
2744.75 4057
2745.24 3839
2745.73 3837
2746.23 3901
2746.72 3760
2747.22 3683
2747.71 3724
2748.20 3738
2748.70 3708
2749.19 3717
2749.69 3713
2750.18 3710
2750.68 3916
2751.17 3804
2751.67 3685
2752.16 4055
2752.66 3890
2753.15 3703
2753.64 3909
2754.14 3942
2754.63 3898
2755.13 4112
2755.62 4327
2756.12 4375
2756.61 4269
2757.11 4350
2757.60 4373
2758.10 4232
2758.59 4065
2759.09 3947
2759.59 4053
2760.08 4100
2760.58 4053
2761.07 3984
2761.57 4072
2762.06 3915
2762.56 3879
2763.05 3780
2763.55 3878
2764.05 3726
2764.54 3741
2765.04 3826
2765.53 4002
2766.03 4017
2766.52 4102
2767.02 3871
2767.52 3723
2768.01 3975
2768.51 3767
2769.00 4054
2769.50 3774
2770.00 4157
2770.49 3617
2770.99 3799
2771.49 4080
2771.98 3852
2772.48 3617
2772.98 3899
2773.47 4008
2773.97 4003
2774.47 4066
2774.96 4335
2775.46 4078
2775.96 4169
2776.45 4116
2776.95 4439
2777.45 4504
2777.94 4591
2778.44 4391
2778.94 4434
2779.43 4491
2779.93 4302
2780.43 4505
2780.93 4494
2781.42 4523
2781.92 4384
2782.42 4337
2782.92 4252
2783.41 4148
2783.91 4279
2784.41 4373
2784.91 4111
2785.40 4101
2785.90 4310
2786.40 4305
2786.90 4071
2787.39 4150
2787.89 4072
2788.39 4010
2788.89 3924
2789.39 4050
2789.88 4229
2790.38 4073
2790.88 4009
2791.38 3954
2791.88 4193
2792.37 3904
2792.87 4029
2793.37 4120
2793.87 3933
2794.37 3879
2794.87 4076
2795.37 4158
2795.86 3962
2796.36 3843
2796.86 4049
2797.36 4353
2797.86 4179
2798.36 4486
2798.86 4856
2799.35 4706
2799.85 4698
2800.35 4590
2800.85 4777
2801.35 5145
2801.85 4638
2802.35 4667
2802.85 4532
2803.35 4504
2803.85 4301
2804.35 4457
2804.85 4398
2805.34 4342
2805.84 4404
2806.34 4449
2806.84 4448
2807.34 4569
2807.84 4850
2808.34 5026
2808.84 5211
2809.34 5544
2809.84 5899
2810.34 6049
2810.84 6294
2811.34 6456
2811.84 6719
2812.34 6569
2812.84 6591
2813.34 6188
2813.84 6001
2814.34 5944
2814.84 5577
2815.34 4989
2815.84 4779
2816.34 4711
2816.84 4539
2817.34 4269
2817.84 4341
2818.35 4661
2818.85 4393
2819.35 4463
2819.85 4548
2820.35 4660
2820.85 4516
2821.35 4746
2821.85 4825
2822.35 4859
2822.85 4627
2823.35 4631
2823.85 4660
2824.36 4634
2824.86 4571
2825.36 4623
2825.86 4377
2826.36 4186
2826.86 4196
2827.36 4262
2827.86 4220
2828.37 4043
2828.87 4092
2829.37 4061
2829.87 4147
2830.37 3992
2830.87 4245
2831.38 4175
2831.88 4098
2832.38 4272
2832.88 4106
2833.38 4288
2833.88 4145
2834.39 4459
2834.89 4493
2835.39 4412
2835.89 4681
2836.40 4576
2836.90 4575
2837.40 4817
2837.90 4728
2838.40 4628
2838.91 4324
2839.41 4362
2839.91 4129
2840.41 4095
2840.92 4184
2841.42 4258
2841.92 4431
2842.42 4145
2842.93 4159
2843.43 4122
2843.93 3955
2844.44 4026
2844.94 3813
2845.44 4064
2845.94 4364
2846.45 4559
2846.95 4346
2847.45 4118
2847.96 4135
2848.46 4455
2848.96 4576
2849.47 4612
2849.97 4518
2850.47 4331
2850.98 4437
2851.48 4470
2851.98 4314
2852.49 4141
2852.99 4312
2853.50 4085
2854.00 4045
2854.50 4188
2855.01 4033
2855.51 4049
2856.01 4001
2856.52 3852
2857.02 3942
2857.53 3970
2858.03 4080
2858.53 4177
2859.04 4174
2859.54 4034
2860.05 4219
2860.55 4525
2861.06 4366
2861.56 4374
2862.06 4289
2862.57 4228
2863.07 4240
2863.58 4226
2864.08 4300
2864.59 4360
2865.09 4010
2865.60 4146
2866.10 4179
2866.61 4052
2867.11 3899
2867.62 3712
2868.12 3824
2868.63 3720
2869.13 3597
2869.64 3703
2870.14 3760
2870.65 3456
2871.15 3564
2871.66 3846
2872.16 3899
2872.67 3732
2873.17 3673
2873.68 3923
2874.18 4024
2874.69 3914
2875.20 3913
2875.70 3829
2876.21 3951
2876.71 4004
2877.22 4014
2877.72 3707
2878.23 3855
2878.74 4004
2879.24 4090
2879.75 3991
2880.25 4026
2880.76 4345
2881.27 4404
2881.77 4429
2882.28 4306
2882.79 4074
2883.29 4289
2883.80 4360
2884.30 4309
2884.81 4283
2885.32 4524
2885.82 4336
2886.33 4443
2886.84 4363
2887.34 4281
2887.85 4605
2888.36 4895
2888.86 5045
2889.37 5058
2889.88 5215
2890.38 5784
2890.89 5734
2891.40 5389
2891.91 5306
2892.41 5003
2892.92 4967
2893.43 4789
2893.93 4623
2894.44 4305
2894.95 4160
2895.46 4415
2895.96 4432
2896.47 4224
2896.98 4271
2897.49 4342
2897.99 4449
2898.50 4394
2899.01 4391
2899.52 4344
2900.03 4591
2900.53 4367
2901.04 4526
2901.55 4434
2902.06 4534
2902.56 4646
2903.07 4671
2903.58 4503
2904.09 4587
2904.60 4665
2905.11 4513
2905.61 4493
2906.12 4418
2906.63 4453
2907.14 4523
2907.65 4527
2908.16 4579
2908.66 4615
2909.17 4498
2909.68 4402
2910.19 4736
2910.70 4482
2911.21 4542
2911.72 4375
2912.23 4425
2912.73 4202
2913.24 4366
2913.75 4517
2914.26 4509
2914.77 4311
2915.28 4490
2915.79 4558
2916.30 4277
2916.81 4218
2917.32 4222
2917.83 4227
2918.33 4291
2918.84 4114
2919.35 4098
2919.86 4056
2920.37 4154
2920.88 4230
2921.39 4097
2921.90 4022
2922.41 4059
2922.92 4239
2923.43 4334
2923.94 3922
2924.45 4262
2924.96 4579
2925.47 4570
2925.98 4819
2926.49 5038
2927.00 5051
2927.51 5394
2928.02 5461
2928.53 5536
2929.04 5892
2929.55 5663
2930.06 5284
2930.57 5144
2931.08 5006
2931.59 4830
2932.11 4860
2932.62 4325
2933.13 4023
2933.64 4049
2934.15 4322
2934.66 4297
2935.17 3870
2935.68 3757
2936.19 3953
2936.70 3906
2937.21 3980
2937.72 3954
2938.24 4093
2938.75 4347
2939.26 4286
2939.77 4187
2940.28 4121
2940.79 4045
2941.30 4187
2941.81 4452
2942.33 4167
2942.84 4177
2943.35 4161
2943.86 4060
2944.37 4287
2944.88 4334
2945.40 4078
2945.91 4012
2946.42 3936
2946.93 4184
2947.44 4320
2947.96 4412
2948.47 4586
2948.98 4805
2949.49 4776
2950.00 4709
2950.52 4689
2951.03 4630
2951.54 4263
2952.05 4202
2952.57 4108
2953.08 4208
2953.59 4392
2954.10 4321
2954.62 4185
2955.13 4062
2955.64 4088
2956.15 3965
2956.67 4111
2957.18 4117
2957.69 3971
2958.20 4049
2958.72 4112
2959.23 4152
2959.74 4236
2960.26 4016
2960.77 3809
2961.28 3934
2961.80 3898
2962.31 4046
2962.82 4455
2963.34 4527
2963.85 4469
2964.36 4401
2964.88 4407
2965.39 4724
2965.90 4425
2966.42 4208
2966.93 4236
2967.44 4495
2967.96 4589
2968.47 4455
2968.98 4083
2969.50 4039
2970.01 4097
2970.53 4166
2971.04 4298
2971.55 4061
2972.07 3844
2972.58 3875
2973.10 3976
2973.61 3947
2974.12 3806
2974.64 3723
2975.15 3933
2975.67 3967
2976.18 3917
2976.70 3938
2977.21 3848
2977.73 3857
2978.24 4043
2978.75 4096
2979.27 3959
2979.78 3981
2980.30 3890
2980.81 3917
2981.33 4181
2981.84 4270
2982.36 4224
2982.87 4045
2983.39 4181
2983.90 4204
2984.42 4267
2984.93 4248
2985.45 4432
2985.96 4148
2986.48 4358
2987.00 4321
2987.51 4327
2988.03 4242
2988.54 4221
2989.06 4367
2989.57 4454
2990.09 4617
2990.60 4237
2991.12 4237
2991.64 4313
2992.15 4598
2992.67 4387
2993.18 4433
2993.70 4451
2994.21 4884
2994.73 4874
2995.25 4856
2995.76 4648
2996.28 4735
2996.80 4841
2997.31 4902
2997.83 4958
2998.34 5159
2998.86 5327
2999.38 5192
2999.89 5542
3000.41 5944
3000.93 5948
3001.44 5837
3001.96 5732
3002.48 5612
3002.99 5479
3003.51 5649
3004.03 5333
3004.54 5126
3005.06 4950
3005.58 4826
3006.09 4567
3006.61 4686
3007.13 4728
3007.65 4421
3008.16 4629
3008.68 4665
3009.20 4398
3009.71 4518
3010.23 4488
3010.75 4645
3011.27 4580
3011.78 4492
3012.30 4306
3012.82 4252
3013.34 4258
3013.85 4156
3014.37 4325
3014.89 4173
3015.41 4091
3015.93 4191
3016.44 4415
3016.96 4523
3017.48 4476
3018.00 4390
3018.52 4346
3019.03 4380
3019.55 4146
3020.07 4424
3020.59 4513
3021.11 4625
3021.63 4701
3022.14 4638
3022.66 4672
3023.18 4741
3023.70 4702
3024.22 4697
3024.74 4799
3025.25 4664
3025.77 4877
3026.29 5061
3026.81 5037
3027.33 4703
3027.85 4741
3028.37 4985
3028.89 5274
3029.41 4876
3029.92 4714
3030.44 4755
3030.96 4631
3031.48 4717
3032.00 4520
3032.52 4384
3033.04 4538
3033.56 4526
3034.08 4776
3034.60 5070
3035.12 5125
3035.64 5296
3036.16 5481
3036.68 5609
3037.20 6113
3037.72 6403
3038.24 6902
3038.76 6792
3039.28 6858
3039.80 6985
3040.32 6819
3040.84 6663
3041.36 6464
3041.88 6202
3042.40 5750
3042.92 5587
3043.44 5292
3043.96 5014
3044.48 4914
3045.00 4546
3045.52 4270
3046.04 4339
3046.56 4201
3047.08 3913
3047.60 3933
3048.12 4218
3048.64 4254
3049.16 4033
3049.68 4224
3050.20 4111
3050.72 4284
3051.24 4123
3051.77 4083
3052.29 4166
3052.81 4185
3053.33 4405
3053.85 4461
3054.37 4227
3054.89 4367
3055.41 4258
3055.93 4384
3056.46 4537
3056.98 4203
3057.50 4370
3058.02 4376
3058.54 4207
3059.06 4225
3059.58 4539
3060.11 4625
3060.63 4302
3061.15 4197
3061.67 4380
3062.19 4380
3062.71 4495
3063.24 4363
3063.76 4361
3064.28 4701
3064.80 4641
3065.32 4510
3065.85 4614
3066.37 4569
3066.89 4486
3067.41 4571
3067.94 4597
3068.46 4369
3068.98 4474
3069.50 4594
3070.03 4737
3070.55 4547
3071.07 4320
3071.59 4394
3072.12 4533
3072.64 4335
3073.16 4363
3073.68 4411
3074.21 4775
3074.73 4918
3075.25 4845
3075.78 5234
3076.30 5517
3076.82 5429
3077.34 5420
3077.87 5571
3078.39 5558
3078.91 5621
3079.44 5316
3079.96 5351
3080.48 5286
3081.01 5126
3081.53 4916
3082.05 5167
3082.58 4876
3083.10 4918
3083.63 5029
3084.15 4978
3084.67 4899
3085.20 4778
3085.72 4582
3086.24 4609
3086.77 4585
3087.29 4673
3087.82 4473
3088.34 4496
3088.86 4607
3089.39 4513
3089.91 4355
3090.44 4322
3090.96 4441
3091.49 4388
3092.01 4236
3092.53 4422
3093.06 4598
3093.58 4495
3094.11 4451
3094.63 4448
3095.16 4422
3095.68 4495
3096.21 4743
3096.73 4471
3097.26 4547
3097.78 4769
3098.31 4712
3098.83 4661
3099.36 4994
3099.88 5066
3100.41 4876
3100.93 4971
3101.46 4991
3101.98 5337
3102.51 5553
3103.03 5472
3103.56 5376
3104.08 5945
3104.61 6580
3105.13 6935
3105.66 7335
3106.18 7514
3106.71 7645
3107.24 7382
3107.76 7246
3108.29 6755
3108.81 6051
3109.34 5739
3109.86 5406
3110.39 5206
3110.92 5097
3111.44 4925
3111.97 4878
3112.49 4693
3113.02 4991
3113.55 4899
3114.07 5051
3114.60 4862
3115.12 5221
3115.65 5337
3116.18 5054
3116.70 5112
3117.23 4885
3117.76 4863
3118.28 4460
3118.81 4686
3119.34 4736
3119.86 4577
3120.39 4364
3120.92 4421
3121.44 4329
3121.97 4127
3122.50 4426
3123.02 4388
3123.55 4463
3124.08 4395
3124.61 4355
3125.13 4299
3125.66 4129
3126.19 4441
3126.72 4528
3127.24 4509
3127.77 4430
3128.30 4512
3128.82 4485
3129.35 4427
3129.88 4653
3130.41 4421
3130.93 4545
3131.46 4405
3131.99 4266
3132.52 4337
3133.05 4407
3133.57 4200
3134.10 4194
3134.63 4227
3135.16 4019
3135.69 4179
3136.21 4214
3136.74 4119
3137.27 4117
3137.80 4151
3138.33 4068
3138.85 4293
3139.38 4434
3139.91 4057
3140.44 4161
3140.97 4079
3141.50 4003
3142.03 4362
3142.55 4507
3143.08 4505
3143.61 4395
3144.14 4080
3144.67 4295
3145.20 4229
3145.73 4095
3146.26 4062
3146.79 4509
3147.31 4155
3147.84 4272
3148.37 4256
3148.90 4435
3149.43 4385
3149.96 4300
3150.49 4575
3151.02 4727
3151.55 4798
3152.08 4708
3152.61 4739
3153.14 4456
3153.67 4593
3154.20 4890
3154.73 4467
3155.25 4312
3155.78 4225
3156.31 4262
3156.84 4376
3157.37 4446
3157.90 4313
3158.43 4068
3158.96 4040
3159.49 4083
3160.02 4009
3160.55 4039
3161.08 4123
3161.61 4456
3162.14 4527
3162.68 4381
3163.21 4361
3163.74 4466
3164.27 4430
3164.80 4340
3165.33 4325
3165.86 4235
3166.39 4189
3166.92 4150
3167.45 4424
3167.98 4438
3168.51 4472
3169.04 4456
3169.57 4339
3170.10 4321
3170.64 4652
3171.17 4892
3171.70 4640
3172.23 4745
3172.76 4692
3173.29 4388
3173.82 4318
3174.35 4451
3174.88 4206
3175.42 4210
3175.95 4180
3176.48 4183
3177.01 4241
3177.54 4341
3178.07 4162
3178.61 4081
3179.14 4110
3179.67 4162
3180.20 4071
3180.73 4066
3181.26 4229
3181.80 4035
3182.33 4086
3182.86 4217
3183.39 4384
3183.92 4188
3184.46 4197
3184.99 4219
3185.52 4222
3186.05 4127
3186.59 4375
3187.12 4157
3187.65 4073
3188.18 4304
3188.72 4261
3189.25 4347
3189.78 4239
3190.31 4049
3190.85 4132
3191.38 3950
3191.91 4053
3192.44 4218
3192.98 4110
3193.51 4164
3194.04 4227
3194.58 4095
3195.11 4081
3195.64 4089
3196.17 3980
3196.71 4110
3197.24 4052
3197.77 3996
3198.31 4057
3198.84 4047
3199.37 4100
3199.91 4071
3200.44 4289
3200.98 4120
3201.51 4045
3202.04 4144
3202.58 4260
3203.11 4131
3203.64 4240
3204.18 4330
3204.71 4318
3205.24 4710
3205.78 4547
3206.31 4603
3206.85 4564
3207.38 4315
3207.91 4272
3208.45 4481
3208.98 4575
3209.52 4246
3210.05 4399
3210.59 4507
3211.12 4415
3211.65 4455
3212.19 4485
3212.72 4802
3213.26 4678
3213.79 4377
3214.33 4632
3214.86 4551
3215.40 4454
3215.93 4553
3216.47 4492
3217.00 4470
3217.54 4416
3218.07 4409
3218.61 4325
3219.14 4119
3219.68 4100
3220.21 4129
3220.75 4169
3221.28 4344
3221.82 4261
3222.35 4458
3222.89 4363
3223.42 4423
3223.96 4213
3224.49 4074
3225.03 4262
3225.57 4536
3226.10 4784
3226.64 4653
3227.17 4549
3227.71 4720
3228.24 4719
3228.78 4673
3229.32 4543
3229.85 4825
3230.39 4841
3230.92 4375
3231.46 4421
3232.00 4433
3232.53 4203
3233.07 4135
3233.60 4072
3234.14 4061
3234.68 4055
3235.21 4097
3235.75 4092
3236.29 4095
3236.82 4054
3237.36 4182
3237.90 4025
3238.43 4243
3238.97 4368
3239.51 4444
3240.04 4376
3240.58 4351
3241.12 4402
3241.65 4667
3242.19 4717
3242.73 4771
3243.26 4703
3243.80 4548
3244.34 4465
3244.88 4354
3245.41 4431
3245.95 4390
3246.49 4171
3247.02 4094
3247.56 4064
3248.10 4230
3248.64 4361
3249.17 4146
3249.71 4213
3250.25 4029
3250.79 3994
3251.33 3933
3251.86 4128
3252.40 4288
3252.94 4307
3253.48 4279
3254.01 4188
3254.55 4569
3255.09 4309
3255.63 4397
3256.17 4593
3256.70 4649
3257.24 4628
3257.78 4504
3258.32 4475
3258.86 4617
3259.40 4914
3259.93 4901
3260.47 4765
3261.01 4947
3261.55 5042
3262.09 5383
3262.63 5201
3263.17 5501
3263.70 5482
3264.24 5567
3264.78 5967
3265.32 5885
3265.86 5800
3266.40 5619
3266.94 5648
3267.48 5379
3268.02 5745
3268.56 5262
3269.09 5087
3269.63 5439
3270.17 5478
3270.71 5238
3271.25 5418
3271.79 5447
3272.33 5328
3272.87 4966
3273.41 4767
3273.95 4635
3274.49 4746
3275.03 4843
3275.57 4874
3276.11 4984
3276.65 4654
3277.19 4532
3277.73 4857
3278.27 4937
3278.81 5163
3279.35 4835
3279.89 4991
3280.43 4880
3280.97 4956
3281.51 5097
3282.05 5210
3282.59 4901
3283.13 4814
3283.67 5195
3284.21 5205
3284.75 5392
3285.29 5107
3285.83 4991
3286.37 4780
3286.91 4812
3287.45 5177
3287.99 5251
3288.53 5259
3289.08 4925
3289.62 4915
3290.16 4960
3290.70 5142
3291.24 5232
3291.78 4984
3292.32 4872
3292.86 4854
3293.40 4936
3293.95 5188
3294.49 5241
3295.03 5544
3295.57 5456
3296.11 6097
3296.65 6243
3297.19 6491
3297.73 6312
3298.28 6826
3298.82 6860
3299.36 7102
3299.90 6845
3300.44 6975
3300.99 6945
3301.53 6787
3302.07 6401
3302.61 6247
3303.15 5883
3303.69 5771
3304.24 5530
3304.78 5312
3305.32 5567
3305.86 5354
3306.41 5372
3306.95 5305
3307.49 5424
3308.03 5478
3308.58 5048
3309.12 5081
3309.66 5136
3310.20 5193
3310.75 5085
3311.29 5080
3311.83 5281
3312.37 5080
3312.92 5399
3313.46 5261
3314.00 5381
3314.54 5513
3315.09 5410
3315.63 5374
3316.17 5158
3316.72 5207
3317.26 5376
3317.80 5725
3318.35 6114
3318.89 5962
3319.43 5935
3319.98 6265
3320.52 6070
3321.06 6185
3321.61 6014
3322.15 6066
3322.69 6183
3323.24 6091
3323.78 6078
3324.33 5854
3324.87 6355
3325.41 6413
3325.96 6307
3326.50 6249
3327.04 6119
3327.59 6352
3328.13 6153
3328.68 5992
3329.22 6062
3329.76 5859
3330.31 5811
3330.85 5758
3331.40 5623
3331.94 5402
3332.49 5674
3333.03 5897
3333.58 6046
3334.12 6370
3334.66 6759
3335.21 7840
3335.75 8660
3336.30 10041
3336.84 10966
3337.39 12620
3337.93 14645
3338.48 15779
3339.02 16584
3339.57 16361
3340.11 16850
3340.66 16467
3341.20 15335
3341.75 14390
3342.29 12643
3342.84 10949
3343.38 9719
3343.93 8705
3344.47 7767
3345.02 7156
3345.57 6340
3346.11 5813
3346.66 5914
3347.20 5466
3347.75 5290
3348.29 5320
3348.84 5201
3349.38 5155
3349.93 5044
3350.48 5007
3351.02 5048
3351.57 5104
3352.11 5181
3352.66 5194
3353.21 5048
3353.75 5269
3354.30 5163
3354.84 5280
3355.39 5389
3355.94 5305
3356.48 5279
3357.03 5489
3357.58 5263
3358.12 5549
3358.67 4982
3359.22 5162
3359.76 5189
3360.31 5106
3360.86 5246
3361.40 5075
3361.95 5228
3362.50 5344
3363.04 4999
3363.59 4832
3364.14 5142
3364.68 4936
3365.23 5074
3365.78 4785
3366.33 4880
3366.87 4772
3367.42 5079
3367.97 4763
3368.51 5000
3369.06 4991
3369.61 4970
3370.16 5131
3370.70 5093
3371.25 4895
3371.80 5028
3372.35 5216
3372.90 5328
3373.44 5347
3373.99 5565
3374.54 5694
3375.09 5987
3375.63 6243
3376.18 6703
3376.73 6955
3377.28 7063
3377.83 6872
3378.37 7089
3378.92 7188
3379.47 6875
3380.02 6255
3380.57 5905
3381.12 5584
3381.66 5182
3382.21 5300
3382.76 5282
3383.31 4970
3383.86 4627
3384.41 4400
3384.96 4330
3385.50 4561
3386.05 4296
3386.60 4363
3387.15 4479
3387.70 4407
3388.25 4273
3388.80 4462
3389.35 4351
3389.90 4492
3390.44 4383
3390.99 4391
3391.54 4311
3392.09 4170
3392.64 4457
3393.19 4585
3393.74 4424
3394.29 4430
3394.84 4249
3395.39 4292
3395.94 4326
3396.49 4136
3397.04 4346
3397.59 4501
3398.14 4319
3398.69 4373
3399.24 4396
3399.79 4430
3400.34 4414
3400.89 4363
3401.44 4165
3401.99 4212
3402.54 4113
3403.09 4271
3403.64 4270
3404.19 4419
3404.74 4294
3405.29 4101
3405.84 4150
3406.39 3854
3406.94 4000
3407.49 4153
3408.04 4120
3408.59 4324
3409.14 4277
3409.69 4243
3410.24 4075
3410.79 4170
3411.34 4168
3411.89 4396
3412.45 4625
3413.00 4520
3413.55 4394
3414.10 4605
3414.65 4833
3415.20 5044
3415.75 5045
3416.30 5203
3416.85 5441
3417.41 5004
3417.96 4985
3418.51 4997
3419.06 4693
3419.61 4414
3420.16 4132
3420.71 4252
3421.27 4173
3421.82 3904
3422.37 4007
3422.92 3857
3423.47 3875
3424.02 3969
3424.58 4110
3425.13 3830
3425.68 4047
3426.23 3884
3426.78 3985
3427.34 4043
3427.89 3997
3428.44 4027
3428.99 4120
3429.55 3935
3430.10 3880
3430.65 3810
3431.20 3953
3431.76 3893
3432.31 3870
3432.86 3869
3433.41 3764
3433.97 3826
3434.52 3767
3435.07 3844
3435.62 3880
3436.18 4015
3436.73 3902
3437.28 3728
3437.84 3855
3438.39 3684
3438.94 3552
3439.49 3826
3440.05 3955
3440.60 3963
3441.15 4077
3441.71 4191
3442.26 4081
3442.81 3813
3443.37 4137
3443.92 3931
3444.47 3978
3445.03 4051
3445.58 4157
3446.13 3837
3446.69 3862
3447.24 3872
3447.80 3871
3448.35 3851
3448.90 3842
3449.46 3856
3450.01 4002
3450.57 3774
3451.12 3756
3451.67 3585
3452.23 3720
3452.78 3743
3453.34 3771
3453.89 3639
3454.44 3741
3455.00 3769
3455.55 3622
3456.11 3792
3456.66 3724
3457.22 3672
3457.77 3793
3458.33 3928
3458.88 3727
3459.43 3455
3459.99 3599
3460.54 3793
3461.10 3766
3461.65 3794
3462.21 3766
3462.76 3958
3463.32 3752
3463.87 3754
3464.43 3908
3464.98 3861
3465.54 3680
3466.09 3646
3466.65 3896
3467.21 3691
3467.76 3784
3468.32 3813
3468.87 4076
3469.43 4042
3469.98 4134
3470.54 4018
3471.09 4100
3471.65 4086
3472.20 3960
3472.76 4095
3473.32 4129
3473.87 4058
3474.43 4007
3474.98 4156
3475.54 4265
3476.10 4054
3476.65 4069
3477.21 3994
3477.76 4124
3478.32 4123
3478.88 3925
3479.43 3897
3479.99 3882
3480.55 4240
3481.10 4315
3481.66 4233
3482.22 4239
3482.77 4350
3483.33 4462
3483.89 4528
3484.44 4427
3485.00 4287
3485.56 4192
3486.11 4279
3486.67 4465
3487.23 4177
3487.78 4328
3488.34 4469
3488.90 4480
3489.45 4305
3490.01 4544
3490.57 4620
3491.13 4430
3491.68 4738
3492.24 5123
3492.80 5156
3493.35 5446
3493.91 5660
3494.47 5847
3495.03 5990
3495.58 6085
3496.14 6172
3496.70 6143
3497.26 5858
3497.82 5710
3498.37 5676
3498.93 5664
3499.49 5667
3500.05 5738
3500.61 5455
3501.16 5582
3501.72 5974
3502.28 6237
3502.84 6498
3503.40 6753
3503.95 6799
3504.51 6735
3505.07 7113
3505.63 7333
3506.19 7103
3506.75 7067
3507.30 7423
3507.86 7777
3508.42 7651
3508.98 8048
3509.54 7758
3510.10 7452
3510.66 7433
3511.22 6938
3511.77 6485
3512.33 6195
3512.89 5621
3513.45 5570
3514.01 5467
3514.57 4972
3515.13 4925
3515.69 4740
3516.25 4607
3516.81 4464
3517.37 4506
3517.92 4594
3518.48 4440
3519.04 4197
3519.60 4175
3520.16 4174
3520.72 4252
3521.28 4301
3521.84 4481
3522.40 4569
3522.96 4416
3523.52 4254
3524.08 4451
3524.64 4367
3525.20 4307
3525.76 4265
3526.32 4351
3526.88 4272
3527.44 4423
3528.00 4493
3528.56 4449
3529.12 4241
3529.68 4331
3530.24 4460
3530.80 4361
3531.36 4241
3531.92 4230
3532.48 4160
3533.04 4150
3533.60 4025
3534.17 3975
3534.73 4055
3535.29 4173
3535.85 4208
3536.41 4306
3536.97 4265
3537.53 4311
3538.09 4233
3538.65 4437
3539.21 4381
3539.77 4459
3540.34 4613
3540.90 4537
3541.46 4705
3542.02 4538
3542.58 4480
3543.14 4409
3543.70 4477
3544.26 4353
3544.83 4288
3545.39 4508
3545.95 4276
3546.51 4620
3547.07 4484
3547.63 4485
3548.20 4631
3548.76 4675
3549.32 4559
3549.88 4450
3550.44 4382
3551.01 4280
3551.57 4182
3552.13 4069
3552.69 3969
3553.25 4018
3553.82 4056
3554.38 4255
3554.94 4418
3555.50 4221
3556.07 4226
3556.63 4312
3557.19 4233
3557.75 4395
3558.32 4496
3558.88 4392
3559.44 4656
3560.00 4306
3560.57 4091
3561.13 4208
3561.69 4213
3562.26 4303
3562.82 4103
3563.38 4206
3563.94 4162
3564.51 4246
3565.07 4037
3565.63 4037
3566.20 4009
3566.76 4105
3567.32 3911
3567.89 3787
3568.45 3846
3569.01 3859
3569.58 3990
3570.14 3754
3570.70 3819
3571.27 3776
3571.83 3948
3572.39 3813
3572.96 3974
3573.52 4014
3574.09 4212
3574.65 4138
3575.21 3993
3575.78 4110
3576.34 4166
3576.91 3922
3577.47 4177
3578.03 4356
3578.60 4250
3579.16 4127
3579.73 4293
3580.29 4318
3580.86 4310
3581.42 4305
3581.98 4056
3582.55 4022
3583.11 4271
3583.68 4070
3584.24 3896
3584.81 3935
3585.37 4094
3585.94 3937
3586.50 4088
3587.07 4132
3587.63 4116
3588.20 4066
3588.76 3868
3589.33 3940
3589.89 3838
3590.46 3985
3591.02 3911
3591.59 3731
3592.15 3642
3592.72 3593
3593.28 3869
3593.85 3957
3594.41 3890
3594.98 3900
3595.54 4023
3596.11 3878
3596.68 3786
3597.24 3820
3597.81 3835
3598.37 3999
3598.94 3997
3599.50 3947
3600.07 3881
3600.64 3805
3601.20 3861
3601.77 3954
3602.33 3997
3602.90 3687
3603.47 3815
3604.03 3790
3604.60 3858
3605.16 3852
3605.73 3922
3606.30 3663
3606.86 3601
3607.43 3690
3608.00 3784
3608.56 3779
3609.13 3708
3609.70 3847
3610.26 3962
3610.83 3762
3611.40 3706
3611.96 3738
3612.53 3638
3613.10 3571
3613.66 3615
3614.23 3737
3614.80 3725
3615.36 3888
3615.93 3950
3616.50 3931
3617.07 3952
3617.63 4075
3618.20 4282
3618.77 5020
3619.34 5147
3619.90 5449
3620.47 5477
3621.04 5955
3621.61 6239
3622.17 6300
3622.74 5963
3623.31 5833
3623.88 5625
3624.44 5535
3625.01 5121
3625.58 4661
3626.15 4468
3626.72 4373
3627.28 4060
3627.85 3804
3628.42 3766
3628.99 3588
3629.56 3721
3630.12 3507
3630.69 3567
3631.26 3757
3631.83 3799
3632.40 3782
3632.97 3619
3633.53 3660
3634.10 3644
3634.67 3744
3635.24 3697
3635.81 3502
3636.38 3663
3636.95 3714
3637.52 3743
3638.08 3401
3638.65 3435
3639.22 3670
3639.79 3634
3640.36 3516
3640.93 3383
3641.50 3473
3642.07 3559
3642.64 3628
3643.21 3786
3643.78 3795
3644.34 3900
3644.91 3828
3645.48 3971
3646.05 4112
3646.62 4106
3647.19 3888
3647.76 3795
3648.33 3725
3648.90 4219
3649.47 4184
3650.04 4160
3650.61 3993
3651.18 3877
3651.75 3772
3652.32 4004
3652.89 4017
3653.46 3911
3654.03 4022
3654.60 4028
3655.17 4053
3655.74 4086
3656.31 4238
3656.88 4150
3657.45 4225
3658.02 4527
3658.59 4318
3659.16 4368
3659.73 4359
3660.30 4563
3660.87 4555
3661.45 4298
3662.02 4396
3662.59 4147
3663.16 4284
3663.73 4225
3664.30 4115
3664.87 3962
3665.44 3932
3666.01 3906
3666.58 3933
3667.15 3811
3667.73 3573
3668.30 3663
3668.87 3830
3669.44 4045
3670.01 3961
3670.58 3837
3671.15 3685
3671.73 3905
3672.30 3866
3672.87 3716
3673.44 3741
3674.01 3741
3674.58 3622
3675.16 3839
3675.73 3856
3676.30 4133
3676.87 4050
3677.44 3869
3678.01 3988
3678.59 4121
3679.16 3951
3679.73 3896
3680.30 4059
3680.88 4217
3681.45 4113
3682.02 3933
3682.59 3910
3683.16 3776
3683.74 3820
3684.31 3935
3684.88 3777
3685.45 3849
3686.03 3857
3686.60 3974
3687.17 3898
3687.74 3735
3688.32 3889
3688.89 4097
3689.46 4090
3690.04 4117
3690.61 4113
3691.18 4073
3691.76 4147
3692.33 4211
3692.90 4131
3693.47 3993
3694.05 3931
3694.62 4087
3695.19 4317
3695.77 4307
3696.34 4110
3696.91 4043
3697.49 3990
3698.06 4007
3698.64 3938
3699.21 3939
3699.78 3883
3700.36 3856
3700.93 3810
3701.50 3666
3702.08 3587
3702.65 3664
3703.23 3569
3703.80 3732
3704.37 3752
3704.95 3771
3705.52 3839
3706.10 3821
3706.67 3833
3707.24 3566
3707.82 3574
3708.39 3746
3708.97 3890
3709.54 3684
3710.12 3670
3710.69 3613
3711.27 3735
3711.84 3713
3712.41 3957
3712.99 4097
3713.56 4026
3714.14 4023
3714.71 3949
3715.29 3691
3715.86 3721
3716.44 3732
3717.01 3845
3717.59 3750
3718.16 3790
3718.74 3951
3719.31 3932
3719.89 3844
3720.46 3590
3721.04 3635
3721.61 3538
3722.19 3970
3722.77 4062
3723.34 3599
3723.92 3402
3724.49 3552
3725.07 3643
3725.64 3692
3726.22 3738
3726.79 3752
3727.37 3818
3727.95 3808
3728.52 3740
3729.10 3674
3729.67 3622
3730.25 3717
3730.83 3817
3731.40 4078
3731.98 4058
3732.56 4130
3733.13 4105
3733.71 4328
3734.28 4168
3734.86 4316
3735.44 4648
3736.01 4709
3736.59 4593
3737.17 4506
3737.74 4272
3738.32 4667
3738.90 4486
3739.47 4318
3740.05 4303
3740.63 4181
3741.20 4063
3741.78 4009
3742.36 4125
3742.93 3972
3743.51 3838
3744.09 3876
3744.67 3924
3745.24 4009
3745.82 3928
3746.40 3849
3746.97 3937
3747.55 3831
3748.13 3868
3748.71 3813
3749.28 3877
3749.86 3959
3750.44 3891
3751.02 3704
3751.59 3788
3752.17 3975
3752.75 4061
3753.33 3869
3753.91 3962
3754.48 4061
3755.06 4049
3755.64 4087
3756.22 3922
3756.80 3789
3757.37 3982
3757.95 4087
3758.53 4212
3759.11 4150
3759.69 4419
3760.27 4476
3760.84 4491
3761.42 4803
3762.00 4788
3762.58 4791
3763.16 4863
3763.74 4737
3764.31 4907
3764.89 4601
3765.47 4444
3766.05 4415
3766.63 4260
3767.21 4102
3767.79 4133
3768.37 4078
3768.95 4041
3769.52 3983
3770.10 3973
3770.68 4036
3771.26 3814
3771.84 3772
3772.42 3963
3773.00 3964
3773.58 3994
3774.16 4125
3774.74 4137
3775.32 4072
3775.90 4041
3776.48 4084
3777.06 3943
3777.64 4003
3778.22 3863
3778.80 4030
3779.38 3917
3779.96 3725
3780.54 3494
3781.12 3592
3781.70 3893
3782.28 3793
3782.86 3536
3783.44 3628
3784.02 3767
3784.60 3557
3785.18 3674
3785.76 3775
3786.34 3528
3786.92 3792
3787.50 3512
3788.08 3575
3788.66 3645
3789.24 3655
3789.82 3724
3790.40 3659
3790.98 3561
3791.56 3588
3792.14 3836
3792.72 3850
3793.30 3724
3793.89 3723
3794.47 3558
3795.05 3700
3795.63 3903
3796.21 3675
3796.79 3653
3797.37 3756
3797.95 3799
3798.53 3838
3799.12 3696
3799.70 3776
3800.28 3626
3800.86 3737
3801.44 3969
3802.02 4028
3802.60 4097
3803.19 4012
3803.77 4034
3804.35 3911
3804.93 3870
3805.51 3886
3806.10 3850
3806.68 3844
3807.26 3678
3807.84 3845
3808.42 3737
3809.01 3871
3809.59 3805
3810.17 3970
3810.75 4083
3811.33 3985
3811.92 3981
3812.50 3896
3813.08 4057
3813.66 3801
3814.25 3766
3814.83 3977
3815.41 3797
3815.99 3980
3816.58 4032
3817.16 3792
3817.74 3943
3818.32 3924
3818.91 3830
3819.49 3733
3820.07 3666
3820.66 3826
3821.24 3873
3821.82 4020
3822.41 4054
3822.99 3836
3823.57 3731
3824.16 3683
3824.74 3798
3825.32 3526
3825.91 3419
3826.49 3497
3827.07 3522
3827.66 3538
3828.24 3524
3828.82 3642
3829.41 3437
3829.99 3435
3830.57 3546
3831.16 3674
3831.74 3693
3832.33 3694
3832.91 3771
3833.49 3698
3834.08 3783
3834.66 3850
3835.25 3745
3835.83 3688
3836.41 3705
3837.00 3779
3837.58 3798
3838.17 3851
3838.75 3859
3839.34 3788
3839.92 3633
3840.50 3637
3841.09 3753
3841.67 3853
3842.26 3703
3842.84 3519
3843.43 3548
3844.01 3476
3844.60 3505
3845.18 3556
3845.77 3607
3846.35 3750
3846.94 3718
3847.52 3469
3848.11 3538
3848.69 3551
3849.28 3474
3849.86 3454
3850.45 3479
3851.03 3531
3851.62 3553
3852.20 3537
3852.79 3632
3853.37 3758
3853.96 3621
3854.55 3524
3855.13 3665
3855.72 3575
3856.30 3760
3856.89 3859
3857.47 3761
3858.06 3840
3858.65 3821
3859.23 3752
3859.82 3778
3860.40 3878
3860.99 4123
3861.58 4389
3862.16 4572
3862.75 4997
3863.33 5291
3863.92 5559
3864.51 5938
3865.09 6115
3865.68 6194
3866.27 6370
3866.85 5976
3867.44 5560
3868.03 5342
3868.61 5319
3869.20 4948
3869.79 4807
3870.37 4739
3870.96 4681
3871.55 4430
3872.13 4370
3872.72 4362
3873.31 4238
3873.89 4143
3874.48 3994
3875.07 3846
3875.66 3920
3876.24 3859
3876.83 4060
3877.42 4047
3878.00 4194
3878.59 4111
3879.18 4104
3879.77 4009
3880.35 3692
3880.94 3924
3881.53 3756
3882.12 3805
3882.70 3862
3883.29 3832
3883.88 3563
3884.47 3802
3885.06 4068
3885.64 3869
3886.23 3642
3886.82 3774
3887.41 3763
3888.00 3901
3888.58 3777
3889.17 3620
3889.76 3509
3890.35 3731
3890.94 3938
3891.53 3936
3892.11 3949
3892.70 3982
3893.29 3961
3893.88 4181
3894.47 4221
3895.06 4160
3895.65 4386
3896.23 4321
3896.82 4420
3897.41 4418
3898.00 4378
3898.59 4661
3899.18 4544
3899.77 4762
3900.36 4833
3900.95 4640
3901.53 4657
3902.12 4620
3902.71 4603
3903.30 4637
3903.89 4640
3904.48 4647
3905.07 4330
3905.66 4413
3906.25 4333
3906.84 4010
3907.43 3940
3908.02 3848
3908.61 3845
3909.20 3709
3909.79 3716
3910.38 3715
3910.97 3463
3911.56 3516
3912.15 3571
3912.74 3651
3913.33 3566
3913.92 3345
3914.51 3443
3915.10 3421
3915.69 3462
3916.28 3581
3916.87 3513
3917.46 3427
3918.05 3404
3918.64 3447
3919.23 3517
3919.82 3560
3920.41 3500
3921.00 3379
3921.59 3357
3922.18 3737
3922.77 3662
3923.36 3565
3923.95 3673
3924.55 3652
3925.14 3816
3925.73 3394
3926.32 3339
3926.91 3511
3927.50 3685
3928.09 3500
3928.68 3508
3929.27 3401
3929.87 3370
3930.46 3472
3931.05 3556
3931.64 3476
3932.23 3530
3932.82 3605
3933.41 3573
3934.01 3588
3934.60 3627
3935.19 3774
3935.78 3613
3936.37 3726
3936.96 3685
3937.56 3508
3938.15 3667
3938.74 3870
3939.33 3539
3939.92 3625
3940.52 3630
3941.11 3608
3941.70 3822
3942.29 3602
3942.88 3692
3943.48 3696
3944.07 3662
3944.66 3755
3945.25 3775
3945.85 3891
3946.44 3648
3947.03 3614
3947.62 3637
3948.22 3613
3948.81 3641
3949.40 3505
3949.99 3378
3950.59 3407
3951.18 3440
3951.77 3428
3952.37 3482
3952.96 3443
3953.55 3340
3954.15 3494
3954.74 3455
3955.33 3474
3955.93 3532
3956.52 3408
3957.11 3392
3957.71 3431
3958.30 3582
3958.89 3386
3959.49 3430
3960.08 3348
3960.67 3345
3961.27 3376
3961.86 3461
3962.45 3436
3963.05 3367
3963.64 3471
3964.23 3425
3964.83 3359
3965.42 3368
3966.02 3508
3966.61 3632
3967.20 3833
3967.80 3784
3968.39 3916
3968.99 4144
3969.58 4114
3970.18 3999
3970.77 4003
3971.36 4190
3971.96 4154
3972.55 3960
3973.15 3951
3973.74 3841
3974.34 3778
3974.93 3702
3975.53 3628
3976.12 3508
3976.72 3405
3977.31 3555
3977.91 3560
3978.50 3895
3979.10 3566
3979.69 3460
3980.29 3609
3980.88 3594
3981.48 3466
3982.07 3382
3982.67 3552
3983.26 3514
3983.86 3492
3984.45 3758
3985.05 3512
3985.64 3659
3986.24 3600
3986.83 3493
3987.43 3393
3988.03 3478
3988.62 3450
3989.22 3515
3989.81 3621
3990.41 3648
3991.00 3697
3991.60 3634
3992.20 3656
3992.79 3556
3993.39 3451
3993.98 3506
3994.58 3643
3995.18 3498
3995.77 3379
3996.37 3525
3996.97 3750
3997.56 3770
3998.16 3832
3998.75 3616
3999.35 3583
3999.95 3790
4000.54 3725
4001.14 3857
4001.74 3933
4002.33 3716
4002.93 3746
4003.53 3893
4004.12 3831
4004.72 3758
4005.32 3704
4005.92 3682
4006.51 3832
4007.11 4073
4007.71 3805
4008.30 3767
4008.90 4078
4009.50 3948
4010.10 3954
4010.69 3953
4011.29 3913
4011.89 3894
4012.49 3906
4013.08 4021
4013.68 3882
4014.28 3781
4014.88 3826
4015.47 3842
4016.07 3835
4016.67 3959
4017.27 4139
4017.86 4158
4018.46 4159
4019.06 4230
4019.66 4561
4020.26 4496
4020.85 4440
4021.45 4396
4022.05 4566
4022.65 4494
4023.25 4232
4023.85 4220
4024.44 4043
4025.04 4081
4025.64 3978
4026.24 3731
4026.84 3671
4027.44 3440
4028.03 3647
4028.63 3909
4029.23 3958
4029.83 3632
4030.43 3689
4031.03 3851
4031.63 3862
4032.23 4059
4032.83 3947
4033.42 3677
4034.02 3884
4034.62 3909
4035.22 3768
4035.82 3833
4036.42 3721
4037.02 3597
4037.62 3754
4038.22 3706
4038.82 3611
4039.42 3522
4040.02 3539
4040.62 3485
4041.22 3444
4041.82 3563
4042.41 3438
4043.01 3644
4043.61 3618
4044.21 3534
4044.81 3698
4045.41 3560
4046.01 3532
4046.61 3650
4047.21 3820
4047.81 3722
4048.41 3691
4049.01 3466
4049.61 3756
4050.21 3720
4050.82 3546
4051.42 3468
4052.02 3445
4052.62 3564
4053.22 3601
4053.82 3707
4054.42 3548
4055.02 3546
4055.62 3652
4056.22 3582
4056.82 3646
4057.42 3713
4058.02 3766
4058.62 3717
4059.22 3703
4059.83 3605
4060.43 3525
4061.03 3460
4061.63 3593
4062.23 3594
4062.83 3619
4063.43 3677
4064.03 3361
4064.63 3429
4065.24 3440
4065.84 3592
4066.44 3566
4067.04 3535
4067.64 3326
4068.24 3284
4068.85 3372
4069.45 3440
4070.05 3366
4070.65 3313
4071.25 3258
4071.85 3404
4072.46 3681
4073.06 3510
4073.66 3483
4074.26 3463
4074.86 3511
4075.47 3560
4076.07 3494
4076.67 3546
4077.27 3676
4077.88 3461
4078.48 3503
4079.08 3700
4079.68 3854
4080.29 3675
4080.89 3520
4081.49 3503
4082.09 3441
4082.70 3535
4083.30 3486
4083.90 3553
4084.50 3613
4085.11 3676
4085.71 3659
4086.31 3453
4086.92 3663
4087.52 3678
4088.12 3696
4088.72 3689
4089.33 3844
4089.93 3865
4090.53 3820
4091.14 3770
4091.74 3735
4092.34 3747
4092.95 3867
4093.55 3867
4094.16 3886
4094.76 4140
4095.36 4267
4095.97 4338
4096.57 4626
4097.17 4662
4097.78 5065
4098.38 5208
4098.98 5480
4099.59 5547
4100.19 5413
4100.80 4987
4101.40 4652
4102.00 4521
4102.61 4365
4103.21 4195
4103.82 4056
4104.42 3694
4105.03 3818
4105.63 3585
4106.23 3452
4106.84 3400
4107.44 3409
4108.05 3327
4108.65 3590
4109.26 3482
4109.86 3464
4110.47 3351
4111.07 3463
4111.68 3479
4112.28 3398
4112.89 3348
4113.49 3238
4114.10 3336
4114.70 3432
4115.31 3441
4115.91 3284
4116.52 3448
4117.12 3579
4117.73 3660
4118.33 3676
4118.94 3383
4119.54 3324
4120.15 3313
4120.75 3466
4121.36 3327
4121.97 3629
4122.57 3555
4123.18 3551
4123.78 3698
4124.39 3627
4124.99 3424
4125.60 3705
4126.21 3606
4126.81 3510
4127.42 3580
4128.02 3553
4128.63 3614
4129.24 3544
4129.84 3618
4130.45 3750
4131.05 3727
4131.66 3666
4132.27 3446
4132.87 3563
4133.48 3793
4134.09 3749
4134.69 3911
4135.30 3859
4135.91 3859
4136.51 3897
4137.12 3867
4137.73 3898
4138.33 3595
4138.94 3803
4139.55 3844
4140.15 3689
4140.76 3656
4141.37 3680
4141.97 3753
4142.58 3579
4143.19 3628
4143.80 3796
4144.40 3874
4145.01 3678
4145.62 3575
4146.22 3732
4146.83 3775
4147.44 3832
4148.05 3822
4148.65 3747
4149.26 3789
4149.87 3660
4150.48 3528
4151.09 3478
4151.69 3446
4152.30 3409
4152.91 3495
4153.52 3430
4154.12 3322
4154.73 3422
4155.34 3430
4155.95 3315
4156.56 3436
4157.16 3596
4157.77 3471
4158.38 3414
4158.99 3442
4159.60 3417
4160.21 3276
4160.81 3164
4161.42 3200
4162.03 3181
4162.64 3300
4163.25 3227
4163.86 3216
4164.47 3459
4165.08 3364
4165.68 3305
4166.29 3470
4166.90 3473
4167.51 3484
4168.12 3410
4168.73 3321
4169.34 3372
4169.95 3470
4170.56 3424
4171.16 3626
4171.77 3471
4172.38 3345
4172.99 3413
4173.60 3480
4174.21 3418
4174.82 3555
4175.43 3442
4176.04 3559
4176.65 3484
4177.26 3577
4177.87 3378
4178.48 3180
4179.09 3335
4179.70 3385
4180.31 3208
4180.92 3232
4181.53 3400
4182.14 3294
4182.75 3206
4183.36 3339
4183.97 3299
4184.58 3467
4185.19 3444
4185.80 3572
4186.41 3525
4187.02 3559
4187.63 3489
4188.24 3555
4188.85 3466
4189.46 3326
4190.07 3359
4190.68 3363
4191.29 3247
4191.90 3177
4192.51 3225
4193.13 3352
4193.74 3422
4194.35 3337
4194.96 3399
4195.57 3657
4196.18 3618
4196.79 3655
4197.40 3791
4198.01 3836
4198.62 3978
4199.24 3841
4199.85 3744
4200.46 3868
4201.07 3688
4201.68 3800
4202.29 4016
4202.90 3750
4203.52 3585
4204.13 3470
4204.74 3264
4205.35 3392
4205.96 3341
4206.57 3399
4207.19 3511
4207.80 3475
4208.41 3535
4209.02 3457
4209.63 3418
4210.25 3486
4210.86 3381
4211.47 3484
4212.08 3255
4212.69 3449
4213.31 3493
4213.92 3526
4214.53 3439
4215.14 3537
4215.76 3638
4216.37 3464
4216.98 3556
4217.59 3743
4218.21 3853
4218.82 3703
4219.43 3592
4220.04 3785
4220.66 3785
4221.27 4012
4221.88 3966
4222.50 4052
4223.11 4266
4223.72 4426
4224.33 4388
4224.95 4614
4225.56 4521
4226.17 4650
4226.79 4825
4227.40 5099
4228.01 5028
4228.63 5010
4229.24 5026
4229.85 4874
4230.47 4547
4231.08 4658
4231.69 4905
4232.31 4896
4232.92 4752
4233.54 4792
4234.15 4692
4234.76 4595
4235.38 4462
4235.99 4465
4236.61 4455
4237.22 4554
4237.83 4545
4238.45 4595
4239.06 4689
4239.68 4674
4240.29 4309
4240.90 4346
4241.52 4413
4242.13 4096
4242.75 3810
4243.36 3950
4243.98 3843
4244.59 3766
4245.21 3854
4245.82 3763
4246.43 3752
4247.05 3663
4247.66 3513
4248.28 3708
4248.89 3702
4249.51 3644
4250.12 3733
4250.74 3653
4251.35 3538
4251.97 3678
4252.58 3688
4253.20 3780
4253.81 3883
4254.43 3578
4255.04 3856
4255.66 3651
4256.28 3740
4256.89 3616
4257.51 3580
4258.12 3724
4258.74 3685
4259.35 3565
4259.97 3692
4260.58 3722
4261.20 3691
4261.82 3807
4262.43 3885
4263.05 3836
4263.66 3658
4264.28 3779
4264.90 3813
4265.51 3743
4266.13 3702
4266.74 3759
4267.36 3716
4267.98 3783
4268.59 3997
4269.21 3862
4269.82 3807
4270.44 3822
4271.06 3728
4271.67 3755
4272.29 3802
4272.91 3950
4273.52 3836
4274.14 3822
4274.76 3820
4275.37 3937
4275.99 3595
4276.61 3659
4277.22 3681
4277.84 3674
4278.46 3438
4279.08 3568
4279.69 3542
4280.31 3467
4280.93 3480
4281.54 3489
4282.16 3509
4282.78 3450
4283.40 3315
4284.01 3372
4284.63 3360
4285.25 3256
4285.87 3389
4286.48 3421
4287.10 3359
4287.72 3229
4288.34 3361
4288.95 3478
4289.57 3557
4290.19 3508
4290.81 3423
4291.43 3526
4292.04 3496
4292.66 3350
4293.28 3332
4293.90 3381
4294.52 3357
4295.13 3466
4295.75 3483
4296.37 3451
4296.99 3676
4297.61 3537
4298.23 3593
4298.84 3573
4299.46 3625
4300.08 3667
4300.70 3517
4301.32 3608
4301.94 3468
4302.56 3493
4303.17 3667
4303.79 3744
4304.41 3386
4305.03 3485
4305.65 3524
4306.27 3339
4306.89 3262
4307.51 3278
4308.13 3525
4308.75 3388
4309.36 3431
4309.98 3507
4310.60 3362
4311.22 3399
4311.84 3694
4312.46 3496
4313.08 3441
4313.70 3702
4314.32 3663
4314.94 3781
4315.56 3737
4316.18 3670
4316.80 3707
4317.42 3714
4318.04 3477
4318.66 3290
4319.28 3530
4319.90 3576
4320.52 3282
4321.14 3461
4321.76 3387
4322.38 3368
4323.00 3267
4323.62 3268
4324.24 3287
4324.86 3355
4325.48 3441
4326.10 3423
4326.72 3207
4327.34 3151
4327.96 3347
4328.58 3470
4329.20 3328
4329.82 3348
4330.44 3453
4331.07 3282
4331.69 3339
4332.31 3545
4332.93 3462
4333.55 3381
4334.17 3460
4334.79 3486
4335.41 3417
4336.03 3331
4336.65 3350
4337.28 3438
4337.90 3434
4338.52 3505
4339.14 3585
4339.76 3681
4340.38 3477
4341.00 3376
4341.63 3575
4342.25 3751
4342.87 3532
4343.49 3470
4344.11 3742
4344.73 3769
4345.36 3708
4345.98 3837
4346.60 3738
4347.22 3594
4347.84 3829
4348.47 3892
4349.09 3935
4349.71 4276
4350.33 4688
4350.95 4757
4351.58 4693
4352.20 4403
4352.82 4295
4353.44 4141
4354.07 4044
4354.69 3869
4355.31 3717
4355.93 3576
4356.56 3553
4357.18 3407
4357.80 3435
4358.42 3646
4359.05 3308
4359.67 3372
4360.29 3609
4360.92 3500
4361.54 3565
4362.16 3500
4362.78 3380
4363.41 3411
4364.03 3353
4364.65 3574
4365.28 3467
4365.90 3358
4366.52 3556
4367.15 3568
4367.77 3552
4368.39 3765
4369.02 3591
4369.64 3594
4370.26 3544
4370.89 3554
4371.51 3621
4372.14 3652
4372.76 3425
4373.38 3400
4374.01 3418
4374.63 3404
4375.25 3376
4375.88 3426
4376.50 3598
4377.13 3488
4377.75 3353
4378.37 3470
4379.00 3454
4379.62 3565
4380.25 3669
4380.87 3580
4381.50 3584
4382.12 3586
4382.75 3547
4383.37 3601
4383.99 3682
4384.62 3711
4385.24 3693
4385.87 3759
4386.49 3972
4387.12 3879
4387.74 3910
4388.37 3953
4388.99 4049
4389.62 4063
4390.24 4032
4390.87 3991
4391.49 4279
4392.12 4153
4392.74 4427
4393.37 4531
4393.99 4774
4394.62 5054
4395.24 5282
4395.87 5328
4396.49 5147
4397.12 4931
4397.75 4760
4398.37 4871
4399.00 4833
4399.62 4406
4400.25 4429
4400.87 4600
4401.50 4296
4402.13 4195
4402.75 4335
4403.38 4443
4404.00 4253
4404.63 4448
4405.26 4409
4405.88 4185
4406.51 4182
4407.13 4114
4407.76 4169
4408.39 4105
4409.01 4135
4409.64 3862
4410.27 4061
4410.89 3965
4411.52 3841
4412.15 4005
4412.77 3907
4413.40 3926
4414.03 3996
4414.65 3868
4415.28 3649
4415.91 3720
4416.53 3919
4417.16 3791
4417.79 3869
4418.41 3799
4419.04 3782
4419.67 3811
4420.30 3838
4420.92 3515
4421.55 3725
4422.18 3573
4422.80 3657
4423.43 3934
4424.06 3638
4424.69 3515
4425.31 3494
4425.94 3487
4426.57 3369
4427.20 3471
4427.82 3512
4428.45 3384
4429.08 3282
4429.71 3249
4430.34 3305
4430.96 3289
4431.59 3432
4432.22 3491
4432.85 3269
4433.48 3164
4434.10 3226
4434.73 3353
4435.36 3248
4435.99 3399
4436.62 3535
4437.25 3484
4437.87 3278
4438.50 3286
4439.13 3386
4439.76 3283
4440.39 3389
4441.02 3301
4441.64 3421
4442.27 3358
4442.90 3322
4443.53 3425
4444.16 3173
4444.79 3072
4445.42 3224
4446.05 3166
4446.68 2921
4447.30 3085
4447.93 3269
4448.56 3275
4449.19 3161
4449.82 3183
4450.45 3279
4451.08 3058
4451.71 3280
4452.34 3032
4452.97 3091
4453.60 3082
4454.23 3276
4454.86 3246
4455.49 3090
4456.12 3461
4456.75 3231
4457.38 3125
4458.01 3106
4458.64 3287
4459.27 3312
4459.90 3108
4460.53 3152
4461.16 3184
4461.79 3151
4462.42 2976
4463.05 3003
4463.68 3154
4464.31 3176
4464.94 2976
4465.57 3039
4466.20 3066
4466.83 3122
4467.46 3070
4468.09 3063
4468.72 3028
4469.35 3080
4469.98 2910
4470.61 2898
4471.24 2941
4471.87 2954
4472.50 2892
4473.13 3143
4473.77 3087
4474.40 3058
4475.03 2998
4475.66 2885
4476.29 2894
4476.92 2968
4477.55 2980
4478.18 3040
4478.82 3045
4479.45 2998
4480.08 2910
4480.71 2925
4481.34 3027
4481.97 2987
4482.60 3022
4483.24 3104
4483.87 2896
4484.50 3059
4485.13 2966
4485.76 3039
4486.39 3050
4487.03 3204
4487.66 3266
4488.29 3188
4488.92 3170
4489.55 3082
4490.19 3037
4490.82 3050
4491.45 3069
4492.08 3084
4492.71 2992
4493.35 2903
4493.98 2878
4494.61 3034
4495.24 3135
4495.88 3103
4496.51 3055
4497.14 3177
4497.77 3168
4498.41 3216
4499.04 3000
4499.67 3069
4500.31 3165
4500.94 3165
4501.57 3015
4502.20 3008
4502.84 2843
4503.47 3038
4504.10 3178
4504.74 3333
4505.37 3211
4506.00 3332
4506.64 3273
4507.27 3342
4507.90 3536
4508.54 3521
4509.17 3414
4509.80 3338
4510.44 3292
4511.07 3130
4511.70 3034
4512.34 3132
4512.97 3222
4513.60 3149
4514.24 3116
4514.87 3111
4515.51 3195
4516.14 3011
4516.77 3057
4517.41 3132
4518.04 3188
4518.68 3223
4519.31 3319
4519.94 3262
4520.58 3216
4521.21 3134
4521.85 3174
4522.48 3114
4523.12 3268
4523.75 3112
4524.39 3040
4525.02 3028
4525.65 3164
4526.29 3203
4526.92 3007
4527.56 2940
4528.19 3079
4528.83 3000
4529.46 3055
4530.10 3154
4530.73 3491
4531.37 3530
4532.00 3552
4532.64 4011
4533.27 4410
4533.91 4431
4534.54 4813
4535.18 5138
4535.81 5395
4536.45 5152
4537.09 5039
4537.72 5017
4538.36 4732
4538.99 4365
4539.63 4103
4540.26 4041
4540.90 3835
4541.53 3480
4542.17 3376
4542.81 3230
4543.44 3186
4544.08 3152
4544.71 3132
4545.35 3025
4545.99 3075
4546.62 2985
4547.26 3014
4547.89 3110
4548.53 3017
4549.17 2922
4549.80 2968
4550.44 3071
4551.08 3081
4551.71 2975
4552.35 2941
4552.98 2847
4553.62 2926
4554.26 2932
4554.89 3107
4555.53 3049
4556.17 2981
4556.80 3182
4557.44 3322
4558.08 3335
4558.72 3390
4559.35 3190
4559.99 3147
4560.63 3207
4561.26 3235
4561.90 3025
4562.54 3070
4563.17 3157
4563.81 3092
4564.45 3118
4565.09 3248
4565.72 3011
4566.36 3018
4567.00 3120
4567.64 3225
4568.27 3311
4568.91 3245
4569.55 3363
4570.19 3334
4570.82 3454
4571.46 3431
4572.10 3587
4572.74 3622
4573.38 3523
4574.01 3398
4574.65 3530
4575.29 3625
4575.93 3664
4576.57 3500
4577.20 3502
4577.84 3403
4578.48 3234
4579.12 3227
4579.76 3056
4580.40 3010
4581.04 2988
4581.67 3077
4582.31 3033
4582.95 2909
4583.59 2798
4584.23 3008
4584.87 3077
4585.51 2890
4586.14 3082
4586.78 2969
4587.42 2944
4588.06 3032
4588.70 3062
4589.34 3102
4589.98 2889
4590.62 2833
4591.26 2919
4591.90 2933
4592.54 2923
4593.17 2961
4593.81 2969
4594.45 3008
4595.09 3008
4595.73 2875
4596.37 2924
4597.01 3025
4597.65 2930
4598.29 2785
4598.93 2858
4599.57 2978
4600.21 2794
4600.85 2850
4601.49 2900
4602.13 2956
4602.77 2986
4603.41 2903
4604.05 2910
4604.69 2907
4605.33 2849
4605.97 2807
4606.61 2757
4607.25 2969
4607.89 2966
4608.53 2973
4609.17 3134
4609.81 3080
4610.45 3071
4611.09 3214
4611.73 3128
4612.38 2954
4613.02 3104
4613.66 2919
4614.30 3000
4614.94 2994
4615.58 2895
4616.22 2855
4616.86 2943
4617.50 2927
4618.14 2800
4618.78 2849
4619.43 3082
4620.07 2835
4620.71 2713
4621.35 2873
4621.99 2830
4622.63 2834
4623.27 2817
4623.91 2760
4624.56 2816
4625.20 2738
4625.84 2755
4626.48 2864
4627.12 2726
4627.76 2790
4628.41 2778
4629.05 2802
4629.69 2713
4630.33 2768
4630.97 2801
4631.62 2942
4632.26 2864
4632.90 2806
4633.54 2827
4634.18 2843
4634.83 3014
4635.47 2894
4636.11 2861
4636.75 2807
4637.40 2859
4638.04 2860
4638.68 2908
4639.32 2857
4639.97 2891
4640.61 3088
4641.25 3109
4641.89 3027
4642.54 3070
4643.18 3095
4643.82 3146
4644.46 3216
4645.11 3083
4645.75 3123
4646.39 3131
4647.04 3119
4647.68 3091
4648.32 2900
4648.97 2799
4649.61 2971
4650.25 2898
4650.90 2851
4651.54 2888
4652.18 2832
4652.83 2854
4653.47 2834
4654.11 2830
4654.76 3022
4655.40 2958
4656.04 2853
4656.69 2860
4657.33 2889
4657.98 2995
4658.62 2884
4659.26 2843
4659.91 2909
4660.55 2908
4661.20 2702
4661.84 2802
4662.48 2565
4663.13 2613
4663.77 2709
4664.42 2838
4665.06 2748
4665.71 2662
4666.35 2651
4666.99 2698
4667.64 2734
4668.28 2697
4668.93 2670
4669.57 2795
4670.22 2724
4670.86 2706
4671.51 2795
4672.15 2678
4672.80 2668
4673.44 2899
4674.09 2853
4674.73 2747
4675.38 2639
4676.02 2630
4676.67 2621
4677.31 2688
4677.96 2632
4678.60 2745
4679.25 2685
4679.89 2663
4680.54 2748
4681.18 2708
4681.83 2758
4682.47 2742
4683.12 2620
4683.77 2705
4684.41 2800
4685.06 2772
4685.70 2694
4686.35 2898
4686.99 2866
4687.64 2846
4688.29 2688
4688.93 2688
4689.58 2669
4690.22 2672
4690.87 2611
4691.52 2681
4692.16 2729
4692.81 2617
4693.45 2646
4694.10 2666
4694.75 2742
4695.39 2667
4696.04 2654
4696.69 2871
4697.33 2832
4697.98 2685
4698.63 2793
4699.27 2635
4699.92 2493
4700.57 2716
4701.21 2720
4701.86 2720
4702.51 2729
4703.15 2717
4703.80 2808
4704.45 2876
4705.10 2756
4705.74 2730
4706.39 2633
4707.04 2799
4707.68 2823
4708.33 2674
4708.98 2639
4709.63 2763
4710.27 2826
4710.92 2731
4711.57 2896
4712.22 2983
4712.86 2764
4713.51 2791
4714.16 2663
4714.81 2547
4715.45 2632
4716.10 2762
4716.75 2776
4717.40 2894
4718.05 2733
4718.69 2832
4719.34 2794
4719.99 2608
4720.64 2477
4721.29 2629
4721.94 2675
4722.58 2822
4723.23 2918
4723.88 2879
4724.53 2784
4725.18 2758
4725.83 2886
4726.47 3004
4727.12 2896
4727.77 2821
4728.42 2764
4729.07 2908
4729.72 3088
4730.37 3077
4731.02 2899
4731.66 2915
4732.31 2843
4732.96 2901
4733.61 2868
4734.26 2747
4734.91 2742
4735.56 2755
4736.21 2734
4736.86 2753
4737.51 2720
4738.16 2794
4738.81 2840
4739.45 2745
4740.10 2720
4740.75 2801
4741.40 2607
4742.05 2588
4742.70 2858
4743.35 2851
4744.00 2738
4744.65 2715
4745.30 2832
4745.95 2886
4746.60 2901
4747.25 2891
4747.90 2893
4748.55 2928
4749.20 2874
4749.85 2830
4750.50 2924
4751.15 2786
4751.80 2745
4752.45 2791
4753.10 2997
4753.75 2972
4754.40 2871
4755.05 2827
4755.71 3051
4756.36 3196
4757.01 3168
4757.66 3143
4758.31 3086
4758.96 2961
4759.61 2912
4760.26 2888
4760.91 2943
4761.56 2807
4762.21 2795
4762.86 2753
4763.52 2845
4764.17 2809
4764.82 2857
4765.47 2740
4766.12 2733
4766.77 2798
4767.42 2788
4768.07 2777
4768.73 2703
4769.38 2802
4770.03 2737
4770.68 2835
4771.33 2799
4771.98 2841
4772.64 2696
4773.29 2828
4773.94 2728
4774.59 2637
4775.24 2542
4775.89 2670
4776.55 2649
4777.20 2553
4777.85 2634
4778.50 2671
4779.15 2552
4779.81 2563
4780.46 2676
4781.11 2614
4781.76 2702
4782.42 2592
4783.07 2720
4783.72 2611
4784.37 2644
4785.03 2737
4785.68 2703
4786.33 2517
4786.98 2720
4787.64 2855
4788.29 2776
4788.94 2699
4789.60 2678
4790.25 2616
4790.90 2633
4791.55 2823
4792.21 2684
4792.86 2768
4793.51 2733
4794.17 2795
4794.82 2687
4795.47 2610
4796.13 2702
4796.78 2738
4797.43 2773
4798.09 2721
4798.74 2621
4799.39 2609
4800.05 2589
4800.70 2747
4801.36 2612
4802.01 2718
4802.66 2706
4803.32 2690
4803.97 2734
4804.62 2708
4805.28 2771
4805.93 2626
4806.59 2741
4807.24 2757
4807.89 2746
4808.55 2539
4809.20 2619
4809.86 2735
4810.51 2660
4811.17 2608
4811.82 2503
4812.47 2609
4813.13 2720
4813.78 2812
4814.44 2633
4815.09 2584
4815.75 2648
4816.40 2582
4817.06 2781
4817.71 2680
4818.37 2729
4819.02 2691
4819.68 2742
4820.33 2729
4820.99 2697
4821.64 2799
4822.30 2939
4822.95 2874
4823.61 3045
4824.26 3010
4824.92 3097
4825.57 2794
4826.23 2934
4826.88 2975
4827.54 2949
4828.19 2759
4828.85 2819
4829.51 2913
4830.16 2830
4830.82 2745
4831.47 2770
4832.13 2751
4832.78 2720
4833.44 2861
4834.10 2779
4834.75 2750
4835.41 2828
4836.06 2816
4836.72 2844
4837.38 2863
4838.03 2841
4838.69 3184
4839.34 3210
4840.00 3155
4840.66 3210
4841.31 3194
4841.97 3141
4842.63 3136
4843.28 3029
4843.94 3090
4844.60 2979
4845.25 2984
4845.91 2967
4846.57 2869
4847.22 2960
4847.88 3023
4848.54 3163
4849.19 3124
4849.85 2936
4850.51 3008
4851.17 2903
4851.82 2971
4852.48 3156
4853.14 3154
4853.79 3180
4854.45 3217
4855.11 3217
4855.77 3267
4856.42 3231
4857.08 3220
4857.74 3056
4858.40 3020
4859.05 3074
4859.71 2863
4860.37 2948
4861.03 2982
4861.68 2955
4862.34 3085
4863.00 3167
4863.66 2907
4864.32 2993
4864.97 2952
4865.63 2937
4866.29 2937
4866.95 2900
4867.61 3105
4868.26 3161
4868.92 3214
4869.58 2915
4870.24 3121
4870.90 3199
4871.56 3098
4872.21 2979
4872.87 3136
4873.53 2927
4874.19 3053
4874.85 2999
4875.51 3035
4876.17 3095
4876.83 2966
4877.48 2963
4878.14 3070
4878.80 2918
4879.46 2937
4880.12 2924
4880.78 3017
4881.44 2907
4882.10 2883
4882.76 2821
4883.42 3042
4884.08 2964
4884.73 3094
4885.39 3047
4886.05 2833
4886.71 2816
4887.37 2834
4888.03 2777
4888.69 2619
4889.35 2769
4890.01 2688
4890.67 2722
4891.33 3003
4891.99 2956
4892.65 3062
4893.31 2917
4893.97 2949
4894.63 2823
4895.29 2676
4895.95 2811
4896.61 2746
4897.27 2741
4897.93 2769
4898.59 2699
4899.25 2808
4899.91 2816
4900.57 2842
4901.23 2872
4901.89 2756
4902.55 2636
4903.21 2715
4903.88 2743
4904.54 2771
4905.20 2745
4905.86 2808
4906.52 2872
4907.18 2821
4907.84 2708
4908.50 2627
4909.16 2692
4909.82 2562
4910.48 2515
4911.15 2433
4911.81 2607
4912.47 2652
4913.13 2671
4913.79 2583
4914.45 2783
4915.11 2849
4915.77 2704
4916.44 2670
4917.10 2553
4917.76 2464
4918.42 2504
4919.08 2541
4919.74 2695
4920.41 2718
4921.07 2701
4921.73 2696
4922.39 2680
4923.05 2581
4923.72 2504
4924.38 2383
4925.04 2548
4925.70 2618
4926.36 2650
4927.03 2601
4927.69 2584
4928.35 2651
4929.01 2661
4929.67 2609
4930.34 2559
4931.00 2474
4931.66 2642
4932.32 2669
4932.99 2616
4933.65 2516
4934.31 2479
4934.98 2600
4935.64 2609
4936.30 2571
4936.96 2640
4937.63 2599
4938.29 2472
4938.95 2610
4939.62 2581
4940.28 2726
4940.94 2678
4941.61 2446
4942.27 2479
4942.93 2498
4943.60 2735
4944.26 2682
4944.92 2693
4945.59 2684
4946.25 2651
4946.91 2636
4947.58 2598
4948.24 2634
4948.90 2501
4949.57 2759
4950.23 2570
4950.89 2505
4951.56 2656
4952.22 2660
4952.89 2664
4953.55 2650
4954.21 2496
4954.88 2423
4955.54 2703
4956.21 2625
4956.87 2424
4957.53 2401
4958.20 2468
4958.86 2571
4959.53 2581
4960.19 2386
4960.86 2554
4961.52 2659
4962.19 2631
4962.85 2477
4963.52 2556
4964.18 2411
4964.84 2585
4965.51 2573
4966.17 2620
4966.84 2443
4967.50 2587
4968.17 2725
4968.83 2783
4969.50 2674
4970.16 2479
4970.83 2618
4971.49 2599
4972.16 2557
4972.82 2723
4973.49 2804
4974.16 2670
4974.82 2623
4975.49 2691
4976.15 2767
4976.82 2591
4977.48 2623
4978.15 2576
4978.81 2584
4979.48 2617
4980.15 2586
4980.81 2562
4981.48 2597
4982.14 2670
4982.81 2608
4983.48 2482
4984.14 2563
4984.81 2520
4985.47 2577
4986.14 2643
4986.81 2715
4987.47 2647
4988.14 2664
4988.80 2826
4989.47 2953
4990.14 3032
4990.80 2882
4991.47 3215
4992.14 3573
4992.80 3402
4993.47 3371
4994.14 3528
4994.80 3547
4995.47 3464
4996.14 3305
4996.80 3324
4997.47 3107
4998.14 2932
4998.81 2959
4999.47 2876
5000.14 2837
5000.81 2658
5001.47 2640
5002.14 2873
5002.81 2604
5003.48 2585
5004.14 2645
5004.81 2668
5005.48 2734
5006.15 2688
5006.81 2725
5007.48 2688
5008.15 2690
5008.82 2642
5009.48 2579
5010.15 2640
5010.82 2685
5011.49 2742
5012.16 2666
5012.82 2687
5013.49 2827
5014.16 2828
5014.83 2784
5015.50 2617
5016.16 2730
5016.83 2772
5017.50 2650
5018.17 2658
5018.84 2593
5019.50 2601
5020.17 2591
5020.84 2610
5021.51 2800
5022.18 2862
5022.85 2922
5023.52 2993
5024.19 2973
5024.85 3141
5025.52 3197
5026.19 3127
5026.86 3143
5027.53 3026
5028.20 3123
5028.87 3268
5029.54 3239
5030.21 3199
5030.87 3073
5031.54 3234
5032.21 3244
5032.88 3099
5033.55 2933
5034.22 2871
5034.89 2906
5035.56 2897
5036.23 2848
5036.90 2735
5037.57 2898
5038.24 2839
5038.91 2765
5039.58 2879
5040.25 2834
5040.92 2843
5041.59 2720
5042.26 2656
5042.93 2845
5043.60 2848
5044.27 2863
5044.94 2982
5045.61 2941
5046.28 2950
5046.95 3043
5047.62 3167
5048.29 3021
5048.96 2999
5049.63 3295
5050.30 3137
5050.97 3186
5051.64 3091
5052.31 2842
5052.98 2828
5053.65 2749
5054.32 2787
5054.99 2855
5055.66 2785
5056.34 2656
5057.01 2768
5057.68 2606
5058.35 2593
5059.02 2760
5059.69 2840
5060.36 2720
5061.03 2711
5061.70 2814
5062.38 2836
5063.05 2857
5063.72 2722
5064.39 2996
5065.06 3037
5065.73 2947
5066.40 2986
5067.08 2975
5067.75 2984
5068.42 2766
5069.09 2944
5069.76 2951
5070.43 2935
5071.11 2709
5071.78 2654
5072.45 2625
5073.12 2711
5073.79 2826
5074.47 2649
5075.14 2548
5075.81 2665
5076.48 2610
5077.15 2580
5077.83 2709
5078.50 2823
5079.17 2570
5079.84 2609
5080.52 2632
5081.19 2650
5081.86 2656
5082.53 2677
5083.21 2826
5083.88 2834
5084.55 2816
5085.22 2753
5085.90 2827
5086.57 2933
5087.24 2989
5087.92 2769
5088.59 2774
5089.26 2727
5089.93 2689
5090.61 2740
5091.28 2756
5091.95 2881
5092.63 2845
5093.30 2935
5093.97 2770
5094.65 2812
5095.32 2847
5095.99 2837
5096.67 2925
5097.34 2974
5098.02 2940
5098.69 2831
5099.36 2817
5100.04 2791
5100.71 2808
5101.38 3014
5102.06 2793
5102.73 2713
5103.41 2626
5104.08 2677
5104.75 2775
5105.43 2703
5106.10 2758
5106.78 2691
5107.45 2703
5108.12 2681
5108.80 2651
5109.47 2603
5110.15 2548
5110.82 2533
5111.50 2721
5112.17 2743
5112.85 2716
5113.52 2648
5114.20 2652
5114.87 2569
5115.54 2636
5116.22 2753
5116.89 2638
5117.57 2614
5118.24 2677
5118.92 2600
5119.59 2511
5120.27 2590
5120.94 2592
5121.62 2532
5122.30 2661
5122.97 2676
5123.65 2851
5124.32 2832
5125.00 2655
5125.67 2705
5126.35 2689
5127.02 2762
5127.70 2728
5128.37 2543
5129.05 2647
5129.73 2574
5130.40 2605
5131.08 2591
5131.75 2649
5132.43 2551
5133.10 2618
5133.78 2557
5134.46 2561
5135.13 2604
5135.81 2671
5136.49 2658
5137.16 2689
5137.84 2545
5138.51 2565
5139.19 2663
5139.87 2709
5140.54 2675
5141.22 2550
5141.90 2610
5142.57 2596
5143.25 2676
5143.93 2612
5144.60 2691
5145.28 2746
5145.96 2621
5146.63 2662
5147.31 2600
5147.99 2525
5148.66 2484
5149.34 2568
5150.02 2569
5150.69 2449
5151.37 2446
5152.05 2467
5152.73 2286
5153.40 2403
5154.08 2560
5154.76 2478
5155.44 2359
5156.11 2431
5156.79 2507
5157.47 2400
5158.15 2481
5158.82 2442
5159.50 2522
5160.18 2429
5160.86 2462
5161.53 2592
5162.21 2540
5162.89 2602
5163.57 2501
5164.25 2450
5164.92 2523
5165.60 2471
5166.28 2520
5166.96 2359
5167.64 2299
5168.31 2404
5168.99 2444
5169.67 2552
5170.35 2527
5171.03 2460
5171.71 2484
5172.39 2538
5173.06 2539
5173.74 2461
5174.42 2586
5175.10 2532
5175.78 2554
5176.46 2455
5177.14 2459
5177.82 2385
5178.49 2409
5179.17 2441
5179.85 2609
5180.53 2606
5181.21 2525
5181.89 2437
5182.57 2534
5183.25 2465
5183.93 2619
5184.61 2535
5185.29 2501
5185.97 2684
5186.64 2600
5187.32 2404
5188.00 2485
5188.68 2647
5189.36 2559
5190.04 2502
5190.72 2421
5191.40 2392
5192.08 2474
5192.76 2375
5193.44 2311
5194.12 2498
5194.80 2582
5195.48 2489
5196.16 2427
5196.84 2491
5197.52 2470
5198.20 2512
5198.88 2496
5199.56 2486
5200.24 2467
5200.92 2537
5201.60 2397
5202.28 2603
5202.96 2467
5203.65 2397
5204.33 2439
5205.01 2511
5205.69 2535
5206.37 2449
5207.05 2384
5207.73 2473
5208.41 2504
5209.09 2547
5209.77 2537
5210.45 2449
5211.13 2486
5211.82 2321
5212.50 2505
5213.18 2579
5213.86 2542
5214.54 2507
5215.22 2568
5215.90 2609
5216.58 2583
5217.27 2630
5217.95 2541
5218.63 2554
5219.31 2590
5219.99 2583
5220.67 2400
5221.36 2591
5222.04 2594
5222.72 2548
5223.40 2554
5224.08 2526
5224.77 2526
5225.45 2511
5226.13 2442
5226.81 2496
5227.49 2442
5228.18 2614
5228.86 2482
5229.54 2499
5230.22 2437
5230.91 2377
5231.59 2478
5232.27 2378
5232.95 2567
5233.63 2724
5234.32 2338
5235.00 2499
5235.68 2540
5236.37 2496
5237.05 2526
5237.73 2540
5238.41 2536
5239.10 2521
5239.78 2558
5240.46 2651
5241.15 2675
5241.83 2674
5242.51 2507
5243.20 2649
5243.88 2684
5244.56 2650
5245.24 2636
5245.93 2511
5246.61 2485
5247.29 2597
5247.98 2641
5248.66 2634
5249.35 2549
5250.03 2646
5250.71 2780
5251.40 2763
5252.08 2727
5252.76 2805
5253.45 2818
5254.13 2905
5254.82 2874
5255.50 2690
5256.18 2690
5256.87 2583
5257.55 2644
5258.24 2674
5258.92 2614
5259.60 2613
5260.29 2657
5260.97 2567
5261.66 2574
5262.34 2508
5263.03 2497
5263.71 2496
5264.40 2385
5265.08 2544
5265.76 2605
5266.45 2536
5267.13 2639
5267.82 2618
5268.50 2660
5269.19 2694
5269.87 2664
5270.56 2700
5271.24 2750
5271.93 2433
5272.61 2461
5273.30 2595
5273.98 2568
5274.67 2728
5275.35 2621
5276.04 2575
5276.72 2673
5277.41 2680
5278.10 2583
5278.78 2562
5279.47 2688
5280.15 2732
5280.84 2669
5281.52 2600
5282.21 2759
5282.89 2783
5283.58 2859
5284.27 2805
5284.95 2710
5285.64 2771
5286.32 2923
5287.01 2969
5287.70 2869
5288.38 2897
5289.07 2907
5289.75 2753
5290.44 2852
5291.13 2934
5291.81 2833
5292.50 2725
5293.19 2748
5293.87 2718
5294.56 2671
5295.25 2710
5295.93 2763
5296.62 2648
5297.31 2604
5297.99 2745
5298.68 2828
5299.37 2902
5300.05 2837
5300.74 2865
5301.43 2766
5302.11 3061
5302.80 3269
5303.49 3324
5304.18 3534
5304.86 3779
5305.55 3940
5306.24 3884
5306.92 3974
5307.61 3831
5308.30 3553
5308.99 3696
5309.67 3450
5310.36 3205
5311.05 2959
5311.74 2921
5312.42 2858
5313.11 2751
5313.80 2614
5314.49 2852
5315.18 2747
5315.86 2641
5316.55 2710
5317.24 2723
5317.93 2774
5318.62 2679
5319.30 2557
5319.99 2707
5320.68 2618
5321.37 2732
5322.06 2823
5322.74 2528
5323.43 2500
5324.12 2514
5324.81 2677
5325.50 2756
5326.19 2722
5326.88 2704
5327.56 2750
5328.25 2729
5328.94 2622
5329.63 2661
5330.32 2783
5331.01 2681
5331.70 2768
5332.39 2760
5333.07 2719
5333.76 2746
5334.45 2697
5335.14 2780
5335.83 2716
5336.52 2741
5337.21 2854
5337.90 2858
5338.59 2819
5339.28 2751
5339.97 2729
5340.66 2853
5341.35 2871
5342.04 2982
5342.73 2905
5343.42 3002
5344.10 3114
5344.79 2902
5345.48 2864
5346.17 3077
5346.86 2955
5347.55 2899
5348.24 2985
5348.93 3047
5349.62 2884
5350.31 3079
5351.00 3168
5351.69 3177
5352.39 3245
5353.08 3481
5353.77 3602
5354.46 3744
5355.15 3861
5355.84 3987
5356.53 4116
5357.22 3916
5357.91 3790
5358.60 3513
5359.29 3285
5359.98 3142
5360.67 2953
5361.36 3070
5362.05 2950
5362.74 2838
5363.44 2792
5364.13 2784
5364.82 2687
5365.51 2675
5366.20 2843
5366.89 2819
5367.58 2707
5368.27 2615
5368.96 2700
5369.66 2871
5370.35 2745
5371.04 2625
5371.73 2696
5372.42 2591
5373.11 2650
5373.81 2689
5374.50 2698
5375.19 2656
5375.88 2615
5376.57 2618
5377.26 2633
5377.96 2584
5378.65 2704
5379.34 2747
5380.03 2643
5380.72 2596
5381.42 2792
5382.11 2663
5382.80 2696
5383.49 2609
5384.18 2701
5384.88 2794
5385.57 2561
5386.26 2546
5386.95 2625
5387.65 2692
5388.34 2613
5389.03 2707
5389.72 2841
5390.42 2740
5391.11 2785
5391.80 2759
5392.50 2705
5393.19 2797
5393.88 2827
5394.57 2915
5395.27 2933
5395.96 2782
5396.65 2776
5397.35 2864
5398.04 2704
5398.73 2705
5399.43 2718
5400.12 2688
5400.81 2670
5401.51 2599
5402.20 2706
5402.89 2757
5403.59 2573
5404.28 2676
5404.97 2741
5405.67 2648
5406.36 2550
5407.06 2620
5407.75 2560
5408.44 2663
5409.14 2576
5409.83 2655
5410.53 2561
5411.22 2588
5411.91 2636
5412.61 2621
5413.30 2672
5414.00 2684
5414.69 2584
5415.38 2650
5416.08 2637
5416.77 2543
5417.47 2609
5418.16 2652
5418.86 2500
5419.55 2423
5420.25 2472
5420.94 2654
5421.64 2669
5422.33 2576
5423.03 2607
5423.72 2581
5424.41 2609
5425.11 2499
5425.80 2501
5426.50 2590
5427.19 2541
5427.89 2582
5428.59 2570
5429.28 2525
5429.98 2508
5430.67 2653
5431.37 2607
5432.06 2648
5432.76 2732
5433.45 2753
5434.15 2665
5434.84 2636
5435.54 2727
5436.23 2670
5436.93 2584
5437.63 2477
5438.32 2727
5439.02 2634
5439.71 2663
5440.41 2567
5441.11 2710
5441.80 2705
5442.50 2581
5443.19 2566
5443.89 2640
5444.59 2700
5445.28 2534
5445.98 2755
5446.68 2763
5447.37 2900
5448.07 2677
5448.76 2871
5449.46 2923
5450.16 2906
5450.85 3073
5451.55 3125
5452.25 3189
5452.94 3106
5453.64 3132
5454.34 3102
5455.03 3194
5455.73 3059
5456.43 2895
5457.13 3128
5457.82 3078
5458.52 2847
5459.22 2760
5459.91 2881
5460.61 2755
5461.31 2789
5462.01 2769
5462.70 2745
5463.40 2808
5464.10 2923
5464.80 3083
5465.49 2886
5466.19 3075
5466.89 3139
5467.59 3074
5468.28 3218
5468.98 3290
5469.68 3498
5470.38 3344
5471.07 3315
5471.77 3380
5472.47 3019
5473.17 3097
5473.87 3065
5474.56 2964
5475.26 2961
5475.96 2880
5476.66 3034
5477.36 3138
5478.06 3031
5478.75 3002
5479.45 3043
5480.15 3032
5480.85 3000
5481.55 2989
5482.25 3138
5482.95 3041
5483.64 3135
5484.34 3262
5485.04 3339
5485.74 3385
5486.44 3343
5487.14 3381
5487.84 3194
5488.54 3185
5489.23 3065
5489.93 3189
5490.63 3252
5491.33 3080
5492.03 3054
5492.73 3256
5493.43 3187
5494.13 3164
5494.83 3184
5495.53 3310
5496.23 3236
5496.93 3176
5497.63 3285
5498.33 3185
5499.03 3211
5499.73 3365
5500.43 3374
5501.13 3477
5501.83 3370
5502.53 3444
5503.23 3714
5503.93 3676
5504.63 3898
5505.33 4084
5506.03 4058
5506.73 4023
5507.43 4161
5508.13 4157
5508.83 4096
5509.53 3806
5510.23 3739
5510.93 3889
5511.63 3823
5512.33 3809
5513.03 3782
5513.73 3861
5514.43 3829
5515.13 3732
5515.83 3876
5516.53 3990
5517.23 3989
5517.93 3869
5518.64 3882
5519.34 3892
5520.04 3971
5520.74 4118
5521.44 3945
5522.14 3723
5522.84 3754
5523.54 3613
5524.24 3437
5524.95 3366
5525.65 3390
5526.35 3537
5527.05 3396
5527.75 3399
5528.45 3059
5529.15 3245
5529.86 3464
5530.56 3287
5531.26 3088
5531.96 3099
5532.66 3109
5533.36 3080
5534.07 3029
5534.77 2915
5535.47 2962
5536.17 2894
5536.87 2875
5537.58 2937
5538.28 3050
5538.98 2916
5539.68 2881
5540.39 3012
5541.09 2963
5541.79 3059
5542.49 3040
5543.20 2932
5543.90 2966
5544.60 2969
5545.30 3021
5546.01 3073
5546.71 3055
5547.41 3005
5548.11 2862
5548.82 2948
5549.52 3062
5550.22 3202
5550.93 2958
5551.63 3002
5552.33 3183
5553.03 3237
5553.74 3240
5554.44 3049
5555.14 2979
5555.85 3044
5556.55 2999
5557.25 2949
5557.96 2905
5558.66 3094
5559.36 3101
5560.07 2823
5560.77 2865
5561.48 2919
5562.18 2782
5562.88 2972
5563.59 2795
5564.29 2940
5564.99 2790
5565.70 2883
5566.40 2795
5567.11 2864
5567.81 2872
5568.51 2788
5569.22 2865
5569.92 2845
5570.63 2819
5571.33 2768
5572.04 2715
5572.74 2656
5573.44 2686
5574.15 2799
5574.85 2690
5575.56 2628
5576.26 2689
5576.97 2773
5577.67 2617
5578.38 2569
5579.08 2674
5579.79 2892
5580.49 2791
5581.20 2695
5581.90 2791
5582.61 2782
5583.31 2760
5584.02 2751
5584.72 2635
5585.43 2760
5586.13 2721
5586.84 2713
5587.54 2718
5588.25 2623
5588.95 2597
5589.66 2858
5590.36 2838
5591.07 2766
5591.77 2780
5592.48 2810
5593.19 2683
5593.89 2629
5594.60 2842
5595.30 2670
5596.01 2764
5596.71 2614
5597.42 2567
5598.13 2609
5598.83 2563
5599.54 2578
5600.24 2641
5600.95 2456
5601.66 2571
5602.36 2525
5603.07 2420
5603.78 2489
5604.48 2568
5605.19 2609
5605.89 2450
5606.60 2435
5607.31 2476
5608.01 2587
5608.72 2596
5609.43 2566
5610.13 2522
5610.84 2451
5611.55 2480
5612.25 2457
5612.96 2485
5613.67 2507
5614.38 2556
5615.08 2530
5615.79 2545
5616.50 2590
5617.20 2461
5617.91 2500
5618.62 2664
5619.33 2660
5620.03 2671
5620.74 2557
5621.45 2550
5622.15 2465
5622.86 2533
5623.57 2495
5624.28 2457
5624.99 2451
5625.69 2511
5626.40 2556
5627.11 2389
5627.82 2319
5628.52 2529
5629.23 2529
5629.94 2424
5630.65 2468
5631.36 2535
5632.06 2574
5632.77 2569
5633.48 2549
5634.19 2618
5634.90 2566
5635.61 2504
5636.31 2529
5637.02 2650
5637.73 2515
5638.44 2707
5639.15 2711
5639.86 2556
5640.56 2525
5641.27 2618
5641.98 2527
5642.69 2645
5643.40 2509
5644.11 2509
5644.82 2448
5645.53 2494
5646.24 2566
5646.94 2447
5647.65 2415
5648.36 2423
5649.07 2480
5649.78 2421
5650.49 2668
5651.20 2607
5651.91 2531
5652.62 2493
5653.33 2425
5654.04 2374
5654.75 2457
5655.46 2426
5656.17 2400
5656.88 2510
5657.59 2666
5658.30 2672
5659.01 2655
5659.71 2496
5660.42 2423
5661.13 2333
5661.84 2437
5662.55 2595
5663.26 2544
5663.97 2481
5664.69 2584
5665.40 2598
5666.11 2611
5666.82 2593
5667.53 2516
5668.24 2578
5668.95 2491
5669.66 2465
5670.37 2428
5671.08 2536
5671.79 2729
5672.50 2776
5673.21 2571
5673.92 2604
5674.63 2626
5675.34 2578
5676.05 2510
5676.76 2594
5677.48 2784
5678.19 2728
5678.90 2654
5679.61 2587
5680.32 2570
5681.03 2579
5681.74 2601
5682.45 2580
5683.16 2709
5683.88 2577
5684.59 2455
5685.30 2543
5686.01 2611
5686.72 2604
5687.43 2594
5688.15 2536
5688.86 2567
5689.57 2572
5690.28 2587
5690.99 2761
5691.70 2645
5692.42 2581
5693.13 2612
5693.84 2589
5694.55 2637
5695.26 2447
5695.98 2593
5696.69 2508
5697.40 2664
5698.11 2565
5698.82 2523
5699.54 2372
5700.25 2596
5700.96 2554
5701.67 2427
5702.39 2535
5703.10 2556
5703.81 2602
5704.52 2549
5705.24 2539
5705.95 2544
5706.66 2438
5707.38 2377
5708.09 2477
5708.80 2405
5709.51 2464
5710.23 2621
5710.94 2530
5711.65 2484
5712.37 2521
5713.08 2703
5713.79 2585
5714.51 2528
5715.22 2512
5715.93 2642
5716.65 2517
5717.36 2499
5718.07 2547
5718.79 2506
5719.50 2534
5720.21 2518
5720.93 2481
5721.64 2478
5722.36 2508
5723.07 2698
5723.78 2590
5724.50 2461
5725.21 2578
5725.92 2685
5726.64 2736
5727.35 2705
5728.07 2668
5728.78 2588
5729.50 2723
5730.21 2736
5730.92 2710
5731.64 2762
5732.35 2719
5733.07 2824
5733.78 2740
5734.50 2705
5735.21 2627
5735.93 2836
5736.64 2785
5737.35 2670
5738.07 2799
5738.78 2748
5739.50 2801
5740.21 2780
5740.93 2872
5741.64 2944
5742.36 3032
5743.07 3028
5743.79 2924
5744.50 3138
5745.22 3158
5745.93 3085
5746.65 3112
5747.37 3063
5748.08 3389
5748.80 3309
5749.51 3123
5750.23 3038
5750.94 3064
5751.66 3081
5752.37 3007
5753.09 3066
5753.81 2963
5754.52 3121
5755.24 3075
5755.95 3215
5756.67 3125
5757.38 3066
5758.10 3169
5758.82 3384
5759.53 3271
5760.25 3322
5760.96 3224
5761.68 3184
5762.40 3277
5763.11 3302
5763.83 3410
5764.55 3471
5765.26 3532
5765.98 3748
5766.70 3929
5767.41 3999
5768.13 4244
5768.85 4361
5769.56 4665
5770.28 4661
5771.00 4556
5771.71 4560
5772.43 4574
5773.15 4299
5773.86 4265
5774.58 3989
5775.30 3826
5776.01 3583
5776.73 3586
5777.45 3458
5778.17 3243
5778.88 3283
5779.60 3253
5780.32 3441
5781.04 3532
5781.75 3493
5782.47 3449
5783.19 3586
5783.91 3678
5784.62 3807
5785.34 4024
5786.06 3921
5786.78 3936
5787.49 3959
5788.21 3905
5788.93 3685
5789.65 3693
5790.37 3526
5791.08 3645
5791.80 3644
5792.52 3561
5793.24 3586
5793.96 3470
5794.68 3491
5795.39 3641
5796.11 3781
5796.83 3822
5797.55 3752
5798.27 3870
5798.99 4062
5799.70 4157
5800.42 4196
5801.14 4219
5801.86 4376
5802.58 4356
5803.30 4410
5804.02 5004
5804.74 5264
5805.45 5948
5806.17 6513
5806.89 7148
5807.61 8097
5808.33 8014
5809.05 7772
5809.77 7271
5810.49 6747
5811.21 6031
5811.93 5643
5812.65 5269
5813.37 5001
5814.09 4546
5814.81 4559
5815.52 4694
5816.24 4558
5816.96 4636
5817.68 4528
5818.40 4385
5819.12 4482
5819.84 4408
5820.56 4780
5821.28 4624
5822.00 4553
5822.72 4907
5823.44 4730
5824.16 4893
5824.88 4701
5825.60 4474
5826.32 4610
5827.04 4398
5827.76 4295
5828.48 4306
5829.21 4276
5829.93 3979
5830.65 3867
5831.37 3782
5832.09 3833
5832.81 3622
5833.53 3781
5834.25 3898
5834.97 3737
5835.69 3613
5836.41 3632
5837.13 3650
5837.85 3602
5838.57 3573
5839.30 3485
5840.02 3544
5840.74 3454
5841.46 3630
5842.18 3529
5842.90 3630
5843.62 3610
5844.34 3621
5845.07 3578
5845.79 3650
5846.51 3750
5847.23 3574
5847.95 3609
5848.67 3653
5849.39 3525
5850.12 3560
5850.84 3282
5851.56 3321
5852.28 3393
5853.00 3232
5853.73 3177
5854.45 3312
5855.17 3224
5855.89 3280
5856.61 3230
5857.34 3319
5858.06 3199
5858.78 3107
5859.50 3216
5860.23 3163
5860.95 3125
5861.67 3152
5862.39 3150
5863.11 3155
5863.84 3067
5864.56 2980
5865.28 3077
5866.01 3291
5866.73 3091
5867.45 3065
5868.17 2891
5868.90 3019
5869.62 2941
5870.34 3003
5871.07 2982
5871.79 2881
5872.51 2988
5873.23 2966
5873.96 2803
5874.68 2806
5875.40 2784
5876.13 2852
5876.85 2929
5877.57 2930
5878.30 2959
5879.02 2870
5879.74 2885
5880.47 2976
5881.19 2932
5881.92 2898
5882.64 2984
5883.36 3010
5884.09 2901
5884.81 2950
5885.53 2900
5886.26 2852
5886.98 2878
5887.71 2827
5888.43 2787
5889.15 2809
5889.88 2783
5890.60 2778
5891.33 2843
5892.05 2781
5892.78 2717
5893.50 2819
5894.23 2717
5894.95 2814
5895.67 2732
5896.40 2754
5897.12 2814
5897.85 2691
5898.57 2757
5899.30 2951
5900.02 2850
5900.75 2877
5901.47 2798
5902.20 2842
5902.92 2783
5903.65 2683
5904.37 2668
5905.10 2731
5905.82 2796
5906.55 2661
5907.27 2556
5908.00 2673
5908.72 2766
5909.45 2758
5910.17 2692
5910.90 2663
5911.62 2721
5912.35 2741
5913.08 2751
5913.80 2685
5914.53 2595
5915.25 2596
5915.98 2731
5916.70 2709
5917.43 2603
5918.16 2942
5918.88 2929
5919.61 2723
5920.33 2791
5921.06 2836
5921.79 2915
5922.51 2804
5923.24 2844
5923.97 2864
5924.69 2832
5925.42 2827
5926.14 2837
5926.87 2661
5927.60 2803
5928.32 2896
5929.05 2866
5929.78 2754
5930.50 2780
5931.23 2748
5931.96 2872
5932.68 2865
5933.41 2887
5934.14 2961
5934.86 2982
5935.59 2941
5936.32 2894
5937.05 2896
5937.77 2875
5938.50 2943
5939.23 3046
5939.95 3051
5940.68 3096
5941.41 3097
5942.14 3331
5942.86 3140
5943.59 3139
5944.32 3293
5945.05 3062
5945.77 3103
5946.50 3220
5947.23 3083
5947.96 3105
5948.68 3118
5949.41 3016
5950.14 3051
5950.87 3091
5951.60 3082
5952.32 3017
5953.05 2957
5953.78 3135
5954.51 3043
5955.24 2940
5955.96 3036
5956.69 3110
5957.42 3158
5958.15 3029
5958.88 3132
5959.61 3112
5960.33 3135
5961.06 3089
5961.79 3112
5962.52 3018
5963.25 3019
5963.98 3229
5964.71 3234
5965.44 3211
5966.16 3185
5966.89 3068
5967.62 3247
5968.35 3264
5969.08 3249
5969.81 3122
5970.54 3093
5971.27 3172
5972.00 3367
5972.73 3467
5973.46 3638
5974.18 3464
5974.91 3382
5975.64 3346
5976.37 3482
5977.10 3473
5977.83 3527
5978.56 3364
5979.29 3400
5980.02 3456
5980.75 3405
5981.48 3334
5982.21 3449
5982.94 3583
5983.67 3439
5984.40 3465
5985.13 3682
5985.86 3624
5986.59 3509
5987.32 3531
5988.05 3704
5988.78 3603
5989.51 3484
5990.24 3675
5990.97 3488
5991.70 3525
5992.43 3453
5993.16 3415
5993.89 3573
5994.62 3529
5995.35 3550
5996.09 3659
5996.82 3468
5997.55 3445
5998.28 3525
5999.01 3555
5999.74 3573
6000.47 3749
6001.20 3680
6001.93 3626
6002.66 3806
6003.39 3623
6004.13 3600
6004.86 3670
6005.59 3714
6006.32 3714
6007.05 3595
6007.78 3664
6008.51 3579
6009.25 3365
6009.98 3395
6010.71 3458
6011.44 3482
6012.17 3556
6012.90 3764
6013.64 3826
6014.37 4065
6015.10 4148
6015.83 4404
6016.56 4606
6017.29 4943
6018.03 4746
6018.76 4661
6019.49 4541
6020.22 4684
6020.96 4620
6021.69 4337
6022.42 4143
6023.15 4258
6023.88 3882
6024.62 3721
6025.35 3546
6026.08 3364
6026.81 3352
6027.55 3121
6028.28 3256
6029.01 3314
6029.75 3306
6030.48 3258
6031.21 3168
6031.94 3313
6032.68 3251
6033.41 3265
6034.14 3236
6034.88 3214
6035.61 3160
6036.34 3178
6037.07 3086
6037.81 3044
6038.54 3086
6039.27 3306
6040.01 3182
6040.74 3232
6041.47 3169
6042.21 3149
6042.94 3188
6043.68 3266
6044.41 3302
6045.14 3154
6045.88 3300
6046.61 3171
6047.34 3111
6048.08 3183
6048.81 3286
6049.55 3273
6050.28 3243
6051.01 3317
6051.75 3372
6052.48 3440
6053.22 3426
6053.95 3447
6054.68 3308
6055.42 3426
6056.15 3492
6056.89 3440
6057.62 3493
6058.36 3614
6059.09 3615
6059.83 3707
6060.56 3531
6061.29 3482
6062.03 3390
6062.76 3403
6063.50 3349
6064.23 3343
6064.97 3276
6065.70 3252
6066.44 3436
6067.17 3486
6067.91 3263
6068.64 3282
6069.38 3378
6070.11 3424
6070.85 3435
6071.58 3235
6072.32 3246
6073.06 3378
6073.79 3561
6074.53 3490
6075.26 3305
6076.00 3322
6076.73 3231
6077.47 3320
6078.20 3251
6078.94 3176
6079.68 3177
6080.41 3238
6081.15 3193
6081.88 3193
6082.62 3331
6083.35 3207
6084.09 3088
6084.83 3156
6085.56 3181
6086.30 3218
6087.04 3173
6087.77 3310
6088.51 3311
6089.24 3231
6089.98 3056
6090.72 3155
6091.45 3230
6092.19 3127
6092.93 3299
6093.66 3170
6094.40 3283
6095.14 3352
6095.87 3439
6096.61 3292
6097.35 3344
6098.08 3372
6098.82 3353
6099.56 3314
6100.29 3174
6101.03 3117
6101.77 3214
6102.51 3191
6103.24 3223
6103.98 3256
6104.72 3259
6105.46 3167
6106.19 3310
6106.93 3250
6107.67 3154
6108.41 3132
6109.14 3199
6109.88 3295
6110.62 3178
6111.36 3345
6112.09 3271
6112.83 3405
6113.57 3199
6114.31 3163
6115.04 3385
6115.78 3331
6116.52 3370
6117.26 3260
6118.00 3307
6118.73 3213
6119.47 3282
6120.21 3313
6120.95 3266
6121.69 3228
6122.43 3273
6123.16 3425
6123.90 3292
6124.64 3199
6125.38 3268
6126.12 3632
6126.86 3584
6127.60 3487
6128.33 3546
6129.07 3290
6129.81 3500
6130.55 3538
6131.29 3491
6132.03 3538
6132.77 3561
6133.51 3581
6134.25 3599
6134.98 3701
6135.72 3697
6136.46 3688
6137.20 3535
6137.94 3561
6138.68 3559
6139.42 3497
6140.16 3578
6140.90 3651
6141.64 3504
6142.38 3549
6143.12 3615
6143.86 3537
6144.60 3595
6145.34 3609
6146.08 3603
6146.82 3749
6147.56 3646
6148.30 3468
6149.04 3659
6149.78 3598
6150.52 3698
6151.26 3654
6152.00 3777
6152.74 3798
6153.48 3699
6154.22 3890
6154.96 3753
6155.70 3883
6156.44 3837
6157.18 3929
6157.92 4017
6158.66 3960
6159.40 3982
6160.14 4071
6160.88 4131
6161.62 4193
6162.36 4227
6163.10 4077
6163.85 4187
6164.59 4368
6165.33 4167
6166.07 4235
6166.81 4270
6167.55 4484
6168.29 4421
6169.03 4448
6169.77 4700
6170.51 4819
6171.26 4897
6172.00 5002
6172.74 5024
6173.48 5074
6174.22 5039
6174.96 4993
6175.70 4984
6176.45 4755
6177.19 4920
6177.93 4758
6178.67 4818
6179.41 4806
6180.16 4971
6180.90 4796
6181.64 4765
6182.38 4856
6183.12 4656
6183.87 4746
6184.61 4753
6185.35 4696
6186.09 4876
6186.83 4904
6187.58 4904
6188.32 4960
6189.06 4916
6189.80 5008
6190.55 5119
6191.29 5095
6192.03 5036
6192.77 5132
6193.52 4995
6194.26 5178
6195.00 5319
6195.74 5222
6196.49 5553
6197.23 5742
6197.97 5901
6198.72 5841
6199.46 5772
6200.20 5796
6200.94 5725
6201.69 5835
6202.43 5804
6203.17 5805
6203.92 5882
6204.66 6000
6205.40 5843
6206.15 5805
6206.89 5954
6207.63 6106
6208.38 6080
6209.12 6385
6209.87 6903
6210.61 7602
6211.35 8590
6212.10 10088
6212.84 11615
6213.58 13154
6214.33 14340
6215.07 15441
6215.82 15952
6216.56 15338
6217.30 13977
6218.05 12775
6218.79 11715
6219.54 10046
6220.28 8913
6221.02 7810
6221.77 6887
6222.51 6361
6223.26 5825
6224.00 5600
6224.75 5424
6225.49 5133
6226.24 4861
6226.98 5017
6227.73 5110
6228.47 5228
6229.21 5103
6229.96 5090
6230.70 5057
6231.45 5151
6232.19 4933
6232.94 4973
6233.68 4833
6234.43 4557
6235.17 4389
6235.92 4327
6236.67 4244
6237.41 4232
6238.16 4007
6238.90 4273
6239.65 4035
6240.39 4050
6241.14 4206
6241.88 4304
6242.63 4255
6243.37 4275
6244.12 4389
6244.87 4255
6245.61 4199
6246.36 4210
6247.10 4490
6247.85 4409
6248.59 4526
6249.34 4665
6250.09 5048
6250.83 4965
6251.58 5099
6252.33 5120
6253.07 5279
6253.82 5445
6254.56 5275
6255.31 5254
6256.06 5056
6256.80 4815
6257.55 4848
6258.30 4949
6259.04 4784
6259.79 4529
6260.54 4363
6261.28 4489
6262.03 4454
6262.78 4358
6263.52 4402
6264.27 4370
6265.02 4261
6265.76 4334
6266.51 4265
6267.26 4180
6268.01 4238
6268.75 4166
6269.50 4300
6270.25 4191
6270.99 4277
6271.74 4166
6272.49 4135
6273.24 4228
6273.98 3937
6274.73 3956
6275.48 4122
6276.23 4023
6276.97 4018
6277.72 4073
6278.47 3927
6279.22 4113
6279.96 4061
6280.71 4133
6281.46 4383
6282.21 4312
6282.96 4430
6283.70 4350
6284.45 4455
6285.20 4235
6285.95 4089
6286.70 4217
6287.45 3950
6288.19 3936
6288.94 4022
6289.69 3978
6290.44 4050
6291.19 3933
6291.94 3961
6292.68 3997
6293.43 3991
6294.18 3932
6294.93 3857
6295.68 3963
6296.43 4075
6297.18 3926
6297.93 3860
6298.67 3728
6299.42 3641
6300.17 3572
6300.92 3708
6301.67 3668
6302.42 3586
6303.17 3566
6303.92 3453
6304.67 3413
6305.42 3395
6306.17 3391
6306.92 3377
6307.67 3349
6308.41 3530
6309.16 3465
6309.91 3314
6310.66 3372
6311.41 3472
6312.16 3456
6312.91 3290
6313.66 3246
6314.41 3421
6315.16 3320
6315.91 3372
6316.66 3250
6317.41 3234
6318.16 3247
6318.91 3324
6319.66 3249
6320.41 3106
6321.16 3314
6321.91 3264
6322.66 3332
6323.41 3337
6324.16 3144
6324.92 3164
6325.67 3255
6326.42 3405
6327.17 3317
6327.92 3139
6328.67 2998
6329.42 3058
6330.17 3145
6330.92 3082
6331.67 3152
6332.42 3043
6333.17 2944
6333.92 3022
6334.68 3125
6335.43 3110
6336.18 3037
6336.93 3022
6337.68 2994
6338.43 3077
6339.18 2917
6339.93 2969
6340.69 2951
6341.44 2873
6342.19 2896
6342.94 3082
6343.69 2857
6344.44 2999
6345.20 2935
6345.95 2949
6346.70 2888
6347.45 2873
6348.20 2925
6348.95 2976
6349.71 2963
6350.46 2796
6351.21 2825
6351.96 2914
6352.71 2922
6353.47 2900
6354.22 2845
6354.97 2865
6355.72 2946
6356.48 3070
6357.23 3003
6357.98 3006
6358.73 2896
6359.49 3029
6360.24 3076
6360.99 3100
6361.74 3007
6362.50 2971
6363.25 2949
6364.00 2965
6364.76 2802
6365.51 2837
6366.26 2980
6367.01 2886
6367.77 2748
6368.52 2792
6369.27 2797
6370.03 2824
6370.78 2822
6371.53 2766
6372.29 2790
6373.04 2851
6373.79 2832
6374.55 2753
6375.30 2721
6376.05 2884
6376.81 2901
6377.56 2822
6378.31 2738
6379.07 2829
6379.82 2795
6380.58 2853
6381.33 2755
6382.08 2831
6382.84 2683
6383.59 2666
6384.35 2702
6385.10 2838
6385.85 2804
6386.61 2804
6387.36 2731
6388.12 2912
6388.87 2816
6389.62 2805
6390.38 2744
6391.13 2796
6391.89 2760
6392.64 2725
6393.40 2750
6394.15 2780
6394.91 2805
6395.66 2780
6396.42 2769
6397.17 2757
6397.93 2716
6398.68 2780
6399.44 2740
6400.19 2959
6400.95 2828
6401.70 2596
6402.46 2754
6403.21 2798
6403.97 2793
6404.72 2757
6405.48 2791
6406.23 2672
6406.99 2673
6407.74 2707
6408.50 2831
6409.25 2853
6410.01 2726
6410.76 2727
6411.52 2653
6412.28 2646
6413.03 2685
6413.79 2783
6414.54 2889
6415.30 2806
6416.05 2693
6416.81 2833
6417.57 2738
6418.32 2777
6419.08 2850
6419.83 2872
6420.59 2771
6421.35 2910
6422.10 2800
6422.86 2691
6423.62 2788
6424.37 2902
6425.13 2795
6425.89 2750
6426.64 2807
6427.40 2762
6428.15 2785
6428.91 2852
6429.67 2757
6430.42 2828
6431.18 2723
6431.94 2806
6432.70 2795
6433.45 2846
6434.21 2918
6434.97 2721
6435.72 2823
6436.48 2714
6437.24 2703
6437.99 2746
6438.75 2862
6439.51 2955
6440.27 3115
6441.02 2989
6441.78 2942
6442.54 2868
6443.30 2936
6444.05 2872
6444.81 2984
6445.57 3018
6446.33 3015
6447.08 2930
6447.84 3019
6448.60 3071
6449.36 2888
6450.12 3004
6450.87 3023
6451.63 3142
6452.39 2963
6453.15 2895
6453.91 3130
6454.66 3103
6455.42 2982
6456.18 2939
6456.94 3213
6457.70 3189
6458.46 3000
6459.21 2976
6459.97 3085
6460.73 3142
6461.49 3178
6462.25 3214
6463.01 3315
6463.77 3245
6464.52 3156
6465.28 3187
6466.04 3268
6466.80 3205
6467.56 3297
6468.32 3281
6469.08 3366
6469.84 3277
6470.60 3237
6471.36 3072
6472.11 3237
6472.87 3339
6473.63 3313
6474.39 3362
6475.15 3348
6475.91 3172
6476.67 3342
6477.43 3530
6478.19 3557
6478.95 3473
6479.71 3420
6480.47 3583
6481.23 3565
6481.99 3570
6482.75 3573
6483.51 3591
6484.27 3538
6485.03 3482
6485.79 3680
6486.55 3585
6487.31 3661
6488.07 3718
6488.83 3797
6489.59 3789
6490.35 3771
6491.11 3923
6491.87 3980
6492.63 3806
6493.39 3859
6494.15 3947
6494.91 3965
6495.67 3990
6496.43 4108
6497.19 4285
6497.95 4260
6498.71 4305
6499.48 4455
6500.24 4489
6501.00 4351
6501.76 4269
6502.52 4306
6503.28 4351
6504.04 4283
6504.80 4347
6505.56 4462
6506.32 4306
6507.09 4289
6507.85 4431
6508.61 4531
6509.37 4520
6510.13 4415
6510.89 4636
6511.65 4596
6512.42 4739
6513.18 4883
6513.94 4886
6514.70 4995
6515.46 5395
6516.22 5772
6516.99 5963
6517.75 6354
6518.51 6296
6519.27 6350
6520.03 6032
6520.80 5887
6521.56 5730
6522.32 5718
6523.08 5916
6523.84 5646
6524.61 6083
6525.37 6485
6526.13 6845
6526.89 7252
6527.66 7765
6528.42 8203
6529.18 8631
6529.94 8583
6530.71 8501
6531.47 8019
6532.23 7802
6533.00 7743
6533.76 6942
6534.52 6743
6535.28 6588
6536.05 6248
6536.81 6078
6537.57 6063
6538.34 6154
6539.10 6283
6539.86 6672
6540.63 7106
6541.39 7658
6542.15 7958
6542.92 8271
6543.68 8408
6544.44 8238
6545.21 7663
6545.97 7208
6546.73 6510
6547.50 6008
6548.26 5599
6549.02 5372
6549.79 5103
6550.55 4979
6551.31 4696
6552.08 4651
6552.84 4529
6553.61 4468
6554.37 4662
6555.13 4717
6555.90 4611
6556.66 4793
6557.43 4733
6558.19 4657
6558.96 4635
6559.72 4678
6560.48 4705
6561.25 4685
6562.01 4706
6562.78 4753
6563.54 4665
6564.31 4710
6565.07 4879
6565.84 4894
6566.60 5103
6567.37 5297
6568.13 5233
6568.90 5023
6569.66 5065
6570.43 5031
6571.19 5127
6571.96 5089
6572.72 5177
6573.49 5131
6574.25 4936
6575.02 4823
6575.78 4929
6576.55 4877
6577.31 5154
6578.08 5381
6578.84 5531
6579.61 5472
6580.37 5645
6581.14 5748
6581.91 5617
6582.67 5573
6583.44 5412
6584.20 5252
6584.97 5173
6585.73 5251
6586.50 4964
6587.27 4678
6588.03 4768
6588.80 4967
6589.56 4913
6590.33 4834
6591.10 4891
6591.86 5049
6592.63 4869
6593.39 4938
6594.16 5138
6594.93 5138
6595.69 5157
6596.46 5450
6597.23 5517
6597.99 5804
6598.76 5773
6599.53 5751
6600.29 5752
6601.06 5776
6601.83 5681
6602.59 5575
6603.36 5569
6604.13 5532
6604.89 5401
6605.66 5141
6606.43 5064
6607.20 4928
6607.96 4864
6608.73 4829
6609.50 4711
6610.26 4708
6611.03 4653
6611.80 4539
6612.57 4498
6613.33 4554
6614.10 4605
6614.87 4554
6615.64 4608
6616.40 4860
6617.17 4957
6617.94 4694
6618.71 4649
6619.48 4718
6620.24 4412
6621.01 4556
6621.78 4628
6622.55 4685
6623.32 4578
6624.08 4588
6624.85 4558
6625.62 4480
6626.39 4513
6627.16 4400
6627.92 4448
6628.69 4526
6629.46 4608
6630.23 4438
6631.00 4449
6631.77 4325
6632.54 4347
6633.30 4371
6634.07 4364
6634.84 4308
6635.61 4573
6636.38 4985
6637.15 5059
6637.92 5549
6638.69 5854
6639.45 6323
6640.22 6617
6640.99 6712
6641.76 6717
6642.53 6732
6643.30 6503
6644.07 6024
6644.84 5615
6645.61 5264
6646.38 4827
6647.15 4520
6647.92 4325
6648.69 4251
6649.46 4078
6650.22 4076
6650.99 4145
6651.76 3920
6652.53 3833
6653.30 3742
6654.07 4012
6654.84 3982
6655.61 3897
6656.38 3983
6657.15 3791
6657.92 3872
6658.69 3908
6659.46 3860
6660.23 3805
6661.00 3652
6661.77 3708
6662.54 3575
6663.31 3524
6664.09 3616
6664.86 3633
6665.63 3528
6666.40 3534
6667.17 3631
6667.94 3716
6668.71 3548
6669.48 3552
6670.25 3572
6671.02 3615
6671.79 3574
6672.56 3761
6673.33 3756
6674.10 3807
6674.88 3701
6675.65 3738
6676.42 3875
6677.19 3932
6677.96 4077
6678.73 4079
6679.50 4121
6680.27 4169
6681.05 3889
6681.82 3855
6682.59 3689
6683.36 3724
6684.13 3819
6684.90 3567
6685.67 3491
6686.45 3485
6687.22 3542
6687.99 3469
6688.76 3590
6689.53 3696
6690.31 3768
6691.08 3723
6691.85 3895
6692.62 3887
6693.39 3865
6694.17 3817
6694.94 3787
6695.71 3674
6696.48 3540
6697.25 3533
6698.03 3408
6698.80 3383
6699.57 3352
6700.34 3483
6701.12 3424
6701.89 3522
6702.66 3461
6703.43 3219
6704.21 3338
6704.98 3302
6705.75 3380
6706.53 3483
6707.30 3222
6708.07 3318
6708.84 3301
6709.62 3321
6710.39 3216
6711.16 3254
6711.94 3318
6712.71 3303
6713.48 3208
6714.26 3218
6715.03 3162
6715.80 3233
6716.58 3267
6717.35 3182
6718.12 3207
6718.90 3242
6719.67 3140
6720.45 3031
6721.22 3077
6721.99 3091
6722.77 3148
6723.54 2980
6724.31 2983
6725.09 2987
6725.86 2899
6726.64 2903
6727.41 2944
6728.18 3011
6728.96 2981
6729.73 3230
6730.51 2993
6731.28 3015
6732.06 2923
6732.83 2948
6733.60 2933
6734.38 2928
6735.15 2751
6735.93 2757
6736.70 2848
6737.48 2890
6738.25 2857
6739.03 2924
6739.80 2944
6740.58 2902
6741.35 2960
6742.13 2880
6742.90 2854
6743.68 2937
6744.45 2860
6745.23 2861
6746.00 2885
6746.78 2885
6747.55 2759
6748.33 2910
6749.10 2803
6749.88 2934
6750.65 2885
6751.43 2837
6752.20 2902
6752.98 2835
6753.75 2873
6754.53 2949
6755.31 2862
6756.08 2944
6756.86 2940
6757.63 2959
6758.41 2840
6759.19 2843
6759.96 2810
6760.74 2735
6761.51 2730
6762.29 2802
6763.07 2784
6763.84 2672
6764.62 2732
6765.39 2595
6766.17 2615
6766.95 2630
6767.72 2637
6768.50 2617
6769.28 2623
6770.05 2674
6770.83 2731
6771.61 2751
6772.38 2677
6773.16 2626
6773.94 2719
6774.71 2601
6775.49 2639
6776.27 2672
6777.04 2665
6777.82 2704
6778.60 2616
6779.37 2697
6780.15 2780
6780.93 2672
6781.71 2678
6782.48 2840
6783.26 2714
6784.04 2618
6784.81 2587
6785.59 2532
6786.37 2788
6787.15 2786
6787.92 2638
6788.70 2618
6789.48 2522
6790.26 2575
6791.04 2603
6791.81 2779
6792.59 2842
6793.37 2616
6794.15 2586
6794.92 2651
6795.70 2715
6796.48 2675
6797.26 2605
6798.04 2568
6798.81 2597
6799.59 2484
6800.37 2482
6801.15 2583
6801.93 2528
6802.71 2466
6803.48 2582
6804.26 2544
6805.04 2578
6805.82 2789
6806.60 2748
6807.38 2548
6808.16 2629
6808.94 2693
6809.71 2604
6810.49 2609
6811.27 2713
6812.05 2620
6812.83 2661
6813.61 2543
6814.39 2597
6815.17 2605
6815.95 2545
6816.73 2423
6817.50 2551
6818.28 2596
6819.06 2705
6819.84 2593
6820.62 2557
6821.40 2627
6822.18 2712
6822.96 2659
6823.74 2746
6824.52 2797
6825.30 2669
6826.08 2613
6826.86 2611
6827.64 2731
6828.42 2711
6829.20 2738
6829.98 2657
6830.76 2702
6831.54 2712
6832.32 2770
6833.10 2721
6833.88 2662
6834.66 2546
6835.44 2628
6836.22 2697
6837.00 2579
6837.78 2507
6838.56 2546
6839.34 2554
6840.12 2574
6840.90 2530
6841.68 2555
6842.46 2632
6843.24 2558
6844.03 2573
6844.81 2651
6845.59 2710
6846.37 2646
6847.15 2541
6847.93 2628
6848.71 2570
6849.49 2602
6850.27 2587
6851.05 2571
6851.84 2763
6852.62 2869
6853.40 2812
6854.18 3064
6854.96 2965
6855.74 2973
6856.52 3213
6857.30 3498
6858.09 3482
6858.87 3421
6859.65 3342
6860.43 3322
6861.21 3303
6861.99 3116
6862.78 2968
6863.56 3182
6864.34 3174
6865.12 3158
6865.90 3130
6866.69 2999
6867.47 3040
6868.25 3029
6869.03 2897
6869.82 2849
6870.60 2937
6871.38 3042
6872.16 2822
6872.94 2904
6873.73 2944
6874.51 2936
6875.29 2775
6876.07 2885
6876.86 2844
6877.64 2657
6878.42 2777
6879.21 2838
6879.99 2732
6880.77 2691
6881.55 2770
6882.34 2756
6883.12 2854
6883.90 2756
6884.69 2738
6885.47 2849
6886.25 2721
6887.04 2668
6887.82 2779
6888.60 2840
6889.39 2966
6890.17 2934
6890.95 2914
6891.74 3089
6892.52 3085
6893.30 3029
6894.09 3233
6894.87 3173
6895.65 3154
6896.44 3089
6897.22 3148
6898.01 3032
6898.79 2987
6899.57 3001
6900.36 3116
6901.14 3170
6901.93 3172
6902.71 3002
6903.49 3075
6904.28 3044
6905.06 2946
6905.85 3284
6906.63 3132
6907.42 3015
6908.20 3011
6908.98 3046
6909.77 3082
6910.55 3030
6911.34 3032
6912.12 3033
6912.91 3054
6913.69 3214
6914.48 3058
6915.26 3071
6916.05 3116
6916.83 3063
6917.62 2977
6918.40 2981
6919.19 3060
6919.97 3091
6920.76 3155
6921.54 3136
6922.33 3133
6923.11 3113
6923.90 3149
6924.68 3144
6925.47 3202
6926.25 3208
6927.04 3305
6927.82 3267
6928.61 3216
6929.40 3204
6930.18 3167
6930.97 3288
6931.75 3300
6932.54 3275
6933.32 3317
6934.11 3268
6934.90 3323
6935.68 3248
6936.47 3352
6937.25 3308
6938.04 3301
6938.83 3432
6939.61 3511
6940.40 3361
6941.19 3517
6941.97 3612
6942.76 3599
6943.54 3545
6944.33 3453
6945.12 3693
6945.90 3704
6946.69 3777
6947.48 3893
6948.26 3783
6949.05 3828
6949.84 4045
6950.62 4107
6951.41 4165
6952.20 3943
6952.99 3971
6953.77 4100
6954.56 4016
6955.35 4031
6956.13 3954
6956.92 3902
6957.71 3945
6958.50 4093
6959.28 4200
6960.07 4112
6960.86 4247
6961.64 4188
6962.43 4270
6963.22 4205
6964.01 4308
6964.80 4511
6965.58 4381
6966.37 4419
6967.16 4413
6967.95 4441
6968.73 4368
6969.52 4251
6970.31 4290
6971.10 4404
6971.89 4376
6972.67 4373
6973.46 4727
6974.25 4882
6975.04 4727
6975.83 4826
6976.62 4776
6977.40 4855
6978.19 4905
6978.98 4912
6979.77 5015
6980.56 5003
6981.35 4823
6982.13 4956
6982.92 5014
6983.71 5033
6984.50 5045
6985.29 5464
6986.08 5590
6986.87 5607
6987.66 5981
6988.45 6762
6989.23 7269
6990.02 8172
6990.81 9004
6991.60 9516
6992.39 9814
6993.18 9913
6993.97 9924
6994.76 9177
6995.55 8577
6996.34 7794
6997.13 7058
6997.92 6312
6998.71 6080
6999.50 5668
7000.29 5420
7001.07 5555
7001.86 5832
7002.65 6234
7003.44 6781
7004.23 7522
7005.02 8364
7005.81 8700
7006.60 8799
7007.39 8702
7008.18 8635
7008.97 8364
7009.76 7398
7010.55 6737
7011.34 6024
7012.14 5685
7012.93 5049
7013.72 4788
7014.51 4489
7015.30 4291
7016.09 4303
7016.88 4042
7017.67 4102
7018.46 4319
7019.25 4251
7020.04 4154
7020.83 4229
7021.62 4272
7022.41 4261
7023.20 4238
7024.00 4259
7024.79 4053
7025.58 4099
7026.37 4077
7027.16 4197
7027.95 4163
7028.74 4383
7029.53 4319
7030.32 4238
7031.12 4393
7031.91 4549
7032.70 4400
7033.49 4339
7034.28 4203
7035.07 4280
7035.87 4143
7036.66 3951
7037.45 3953
7038.24 4025
7039.03 3910
7039.82 3781
7040.62 3882
7041.41 3997
7042.20 4051
7042.99 4161
7043.78 4326
7044.58 4238
7045.37 4274
7046.16 4308
7046.95 4311
7047.75 4180
7048.54 4103
7049.33 4071
7050.12 4021
7050.92 3853
7051.71 3698
7052.50 3692
7053.29 3797
7054.09 3912
7054.88 3868
7055.67 3884
7056.46 3809
7057.26 3982
7058.05 3962
7058.84 3724
7059.64 3749
7060.43 3774
7061.22 3682
7062.02 3655
7062.81 3488
7063.60 3650
7064.39 3628
7065.19 3598
7065.98 3528
7066.77 3664
7067.57 3622
7068.36 3796
7069.16 3654
7069.95 3475
7070.74 3474
7071.54 3431
7072.33 3490
7073.12 3548
7073.92 3423
7074.71 3496
7075.51 3397
7076.30 3501
7077.09 3514
7077.89 3525
7078.68 3516
7079.48 3570
7080.27 3431
7081.06 3346
7081.86 3432
7082.65 3261
7083.45 3323
7084.24 3279
7085.04 3338
7085.83 3316
7086.62 3346
7087.42 3167
7088.21 3082
7089.01 3136
7089.80 3100
7090.60 2948
7091.39 2953
7092.19 2991
7092.98 3078
7093.78 2931
7094.57 2969
7095.37 3023
7096.16 3266
7096.96 3208
7097.75 3347
7098.55 3221
7099.34 3200
7100.14 3179
7100.93 3029
7101.73 3063
7102.52 3162
7103.32 3137
7104.11 2952
7104.91 2870
7105.71 2898
7106.50 2788
7107.30 2912
7108.09 2930
7108.89 2922
7109.68 2813
7110.48 2872
7111.28 2743
7112.07 2652
7112.87 2750
7113.66 2813
7114.46 2828
7115.26 2655
7116.05 2693
7116.85 2723
7117.65 2624
7118.44 2578
7119.24 2603
7120.03 2637
7120.83 2782
7121.63 2772
7122.42 2760
7123.22 2640
7124.02 2460
7124.81 2535
7125.61 2614
7126.41 2628
7127.20 2597
7128.00 2488
7128.80 2635
7129.59 2614
7130.39 2441
7131.19 2434
7131.99 2507
7132.78 2564
7133.58 2554
7134.38 2479
7135.17 2553
7135.97 2623
7136.77 2483
7137.57 2456
7138.36 2481
7139.16 2499
7139.96 2537
7140.76 2542
7141.55 2427
7142.35 2428
7143.15 2469
7143.95 2454
7144.74 2487
7145.54 2409
7146.34 2597
7147.14 2581
7147.94 2428
7148.73 2456
7149.53 2495
7150.33 2448
7151.13 2426
7151.93 2358
7152.72 2337
7153.52 2338
7154.32 2306
7155.12 2412
7155.92 2399
7156.72 2448
7157.51 2373
7158.31 2377
7159.11 2381
7159.91 2324
7160.71 2393
7161.51 2305
7162.31 2344
7163.11 2303
7163.90 2207
7164.70 2210
7165.50 2291
7166.30 2177
7167.10 2200
7167.90 2236
7168.70 2225
7169.50 2289
7170.30 2415
7171.10 2296
7171.90 2183
7172.69 2254
7173.49 2256
7174.29 2307
7175.09 2222
7175.89 2228
7176.69 2274
7177.49 2288
7178.29 2335
7179.09 2087
7179.89 2171
7180.69 2231
7181.49 2187
7182.29 2264
7183.09 2304
7183.89 2262
7184.69 2184
7185.49 2114
7186.29 2113
7187.09 2196
7187.89 2130
7188.69 2266
7189.49 2263
7190.29 2181
7191.09 2142
7191.89 2256
7192.69 2186
7193.49 2156
7194.29 2078
7195.09 2035
7195.89 2114
7196.70 2127
7197.50 2160
7198.30 2051
7199.10 2002
7199.90 1980
7200.70 2071
7201.50 2120
7202.30 2115
7203.10 2095
7203.90 2040
7204.70 2081
7205.51 2059
7206.31 2045
7207.11 2041
7207.91 1996
7208.71 1989
7209.51 2002
7210.31 2182
7211.12 2072
7211.92 2003
7212.72 2067
7213.52 1970
7214.32 1992
7215.12 1989
7215.92 2058
7216.73 1974
7217.53 2071
7218.33 1971
7219.13 1857
7219.93 1908
7220.74 1967
7221.54 2036
7222.34 1948
7223.14 1986
7223.94 1982
7224.75 2036
7225.55 2067
7226.35 2024
7227.15 1941
7227.96 2007
7228.76 2006
7229.56 2113
7230.36 2106
7231.17 2058
7231.97 2028
7232.77 2022
7233.57 2016
7234.38 2158
7235.18 2080
7235.98 1962
7236.79 1920
7237.59 1941
7238.39 2009
7239.19 1980
7240.00 1998
7240.80 2052
7241.60 2047
7242.41 2034
7243.21 2037
7244.01 1960
7244.82 2124
7245.62 2077
7246.42 2056
7247.23 2104
7248.03 2093
7248.83 2127
7249.64 2187
7250.44 2212
7251.25 2134
7252.05 2104
7252.85 2029
7253.66 2062
7254.46 2145
7255.27 2109
7256.07 2058
7256.87 2003
7257.68 2057
7258.48 1897
7259.29 2139
7260.09 2111
7260.89 2151
7261.70 2037
7262.50 2165
7263.31 2105
7264.11 2029
7264.92 2142
7265.72 2031
7266.53 2148
7267.33 2226
7268.13 2187
7268.94 2234
7269.74 2226
7270.55 2196
7271.35 2346
7272.16 2315
7272.96 2158
7273.77 2219
7274.57 2208
7275.38 2237
7276.18 2228
7276.99 2240
7277.79 2239
7278.60 2215
7279.40 2177
7280.21 2284
7281.01 2349
7281.82 2259
7282.63 2137
7283.43 2274
7284.24 2390
7285.04 2330
7285.85 2312
7286.65 2466
7287.46 2685
7288.27 2739
7289.07 2904
7289.88 3092
7290.68 3325
7291.49 3424
7292.29 3248
7293.10 3198
7293.91 3148
7294.71 2899
7295.52 2710
7296.33 2604
7297.13 2473
7297.94 2443
7298.74 2498
7299.55 2472
7300.36 2394
7301.16 2305
7301.97 2279
7302.78 2309
7303.58 2264
7304.39 2288
7305.20 2298
7306.00 2335
7306.81 2330
7307.62 2243
7308.42 2139
7309.23 2270
7310.04 2346
7310.84 2338
7311.65 2255
7312.46 2276
7313.27 2295
7314.07 2401
7314.88 2382
7315.69 2247
7316.50 2343
7317.30 2414
7318.11 2468
7318.92 2488
7319.72 2459
7320.53 2454
7321.34 2530
7322.15 2438
7322.96 2414
7323.76 2448
7324.57 2635
7325.38 2563
7326.19 2636
7326.99 2781
7327.80 2765
7328.61 2676
7329.42 2803
7330.23 2800
7331.03 2736
7331.84 2644
7332.65 2509
7333.46 2462
7334.27 2363
7335.08 2318
7335.88 2420
7336.69 2351
7337.50 2480
7338.31 2432
7339.12 2436
7339.93 2443
7340.74 2480
7341.54 2689
7342.35 2665
7343.16 2583
7343.97 2682
7344.78 2592
7345.59 2532
7346.40 2507
7347.21 2553
7348.02 2416
7348.82 2375
7349.63 2332
7350.44 2273
7351.25 2301
7352.06 2297
7352.87 2264
7353.68 2318
7354.49 2414
7355.30 2299
7356.11 2347
7356.92 2291
7357.73 2264
7358.54 2343
7359.35 2374
7360.16 2288
7360.97 2300
7361.78 2355
7362.59 2216
7363.40 2295
7364.21 2288
7365.02 2377
7365.83 2275
7366.64 2412
7367.45 2413
7368.26 2402
7369.07 2433
7369.88 2389
7370.69 2233
7371.50 2350
7372.31 2326
7373.12 2425
7373.93 2389
7374.74 2382
7375.55 2322
7376.36 2297
7377.17 2340
7377.98 2488
7378.79 2445
7379.60 2333
7380.42 2429
7381.23 2442
7382.04 2482
7382.85 2405
7383.66 2448
7384.47 2522
7385.28 2590
7386.09 2689
7386.90 2799
7387.71 2815
7388.53 2932
7389.34 2968
7390.15 2791
7390.96 2794
7391.77 2579
7392.58 2531
7393.39 2482
7394.21 2331
7395.02 2395
7395.83 2246
7396.64 2138
7397.45 2225
7398.27 2275
7399.08 2172
7399.89 2181
7400.70 2118
7401.51 2162
7402.33 2135
7403.14 2224
7403.95 2332
7404.76 2319
7405.57 2439
7406.39 2562
7407.20 2545
7408.01 2615
7408.82 2680
7409.64 2599
7410.45 2543
7411.26 2434
7412.07 2249
7412.89 2335
7413.70 2225
7414.51 2192
7415.32 2283
7416.14 2230
7416.95 2247
7417.76 2176
7418.58 2089
7419.39 2063
7420.20 2233
7421.02 2145
7421.83 2072
7422.64 2038
7423.45 2144
7424.27 2127
7425.08 2153
7425.89 2089
7426.71 2087
7427.52 2140
7428.33 2019
7429.15 2004
7429.96 2012
7430.78 1986
7431.59 2058
7432.40 2012
7433.22 2012
7434.03 1943
7434.84 1949
7435.66 2002
7436.47 1992
7437.29 1953
7438.10 1918
7438.91 1978
7439.73 2004
7440.54 2136
7441.36 1929
7442.17 1896
7442.99 2077
7443.80 2085
7444.61 2047
7445.43 2142
7446.24 2160
7447.06 2067
7447.87 2105
7448.69 1973
7449.50 1995
7450.32 2080
7451.13 2007
7451.95 2015
7452.76 2038
7453.58 2025
7454.39 2047
7455.21 2075
7456.02 2002
7456.84 2014
7457.65 2044
7458.47 2008
7459.28 2073
7460.10 1987
7460.91 1920
7461.73 1946
7462.54 2089
7463.36 2143
7464.17 2114
7464.99 2093
7465.80 2028
7466.62 1948
7467.44 1984
7468.25 1976
7469.07 1990
7469.88 1898
7470.70 1974
7471.51 2009
7472.33 1915
7473.15 1876
7473.96 1967
7474.78 1943
7475.59 1938
7476.41 1956
7477.23 2043
7478.04 2111
7478.86 2001
7479.67 2028
7480.49 1971
7481.31 2042
7482.12 1856
7482.94 1913
7483.76 1981
7484.57 1947
7485.39 1916
7486.21 1927
7487.02 1888
7487.84 1886
7488.66 1981
7489.47 1924
7490.29 1844
7491.11 1804
7491.92 1806
7492.74 1858
7493.56 1857
7494.38 1926
7495.19 1859
7496.01 1881
7496.83 1843
7497.64 1914
7498.46 1797
7499.28 1812
7500.10 1877
7500.91 1864
7501.73 1843
7502.55 1929
7503.37 1993
7504.18 1884
7505.00 1830
7505.82 1865
7506.64 1904
7507.46 1828
7508.27 1873
7509.09 1915
7509.91 1855
7510.73 1842
7511.55 1858
7512.36 1860
7513.18 1864
7514.00 1948
7514.82 1876
7515.64 1793
7516.45 1881
7517.27 1872
7518.09 1761
7518.91 1787
7519.73 1855
7520.55 1796
7521.37 1815
7522.18 1840
7523.00 1869
7523.82 1811
7524.64 1847
7525.46 1788
7526.28 1723
7527.10 1782
7527.92 1718
7528.74 1764
7529.55 1801
7530.37 1764
7531.19 1849
7532.01 1939
7532.83 1845
7533.65 1878
7534.47 1763
7535.29 1796
7536.11 1761
7536.93 1801
7537.75 1780
7538.57 1707
7539.39 1792
7540.21 1777
7541.03 1726
7541.84 1776
7542.66 1760
7543.48 1756
7544.30 1854
7545.12 1806
7545.94 1803
7546.76 1870
7547.58 1866
7548.40 1726
7549.22 1909
7550.04 1896
7550.86 1923
7551.68 1859
7552.51 1870
7553.33 1872
7554.15 1829
7554.97 1745
7555.79 1911
7556.61 1883
7557.43 1938
7558.25 1896
7559.07 1737
7559.89 1860
7560.71 1822
7561.53 1887
7562.35 1946
7563.17 1969
7563.99 1984
7564.81 1945
7565.64 1949
7566.46 1952
7567.28 1983
7568.10 1877
7568.92 2011
7569.74 1916
7570.56 1869
7571.38 1875
7572.21 1956
7573.03 1898
7573.85 1905
7574.67 1829
7575.49 1853
7576.31 1885
7577.13 1792
7577.96 1792
7578.78 1793
7579.60 1923
7580.42 1916
7581.24 1892
7582.07 1878
7582.89 1898
7583.71 1871
7584.53 1867
7585.35 1807
7586.18 1849
7587.00 1756
7587.82 1800
7588.64 1781
7589.46 1807
7590.29 1764
7591.11 1932
7591.93 1938
7592.75 1928
7593.58 1849
7594.40 1916
7595.22 1878
7596.04 1751
7596.87 1813
7597.69 1834
7598.51 1884
7599.34 1955
7600.16 1919
7600.98 1942
7601.80 1916
7602.63 1878
7603.45 1819
7604.27 1834
7605.10 1974
7605.92 1968
7606.74 1989
7607.57 1989
7608.39 1871
7609.21 1987
7610.04 1955
7610.86 2027
7611.68 1975
7612.51 2077
7613.33 2079
7614.15 2090
7614.98 1914
7615.80 1978
7616.62 1994
7617.45 1920
7618.27 1847
7619.10 1845
7619.92 1876
7620.74 1911
7621.57 1958
7622.39 1993
7623.22 2007
7624.04 1894
7624.86 1925
7625.69 1838
7626.51 1912
7627.34 1976
7628.16 1879
7628.99 1878
7629.81 1926
7630.64 1900
7631.46 1963
7632.28 1903
7633.11 1872
7633.93 1925
7634.76 1945
7635.58 2029
7636.41 2040
7637.23 1989
7638.06 1984
7638.88 2042
7639.71 2159
7640.53 2104
7641.36 2058
7642.18 1976
7643.01 1906
7643.83 1871
7644.66 1910
7645.48 1981
7646.31 1910
7647.14 1862
7647.96 1794
7648.79 1835
7649.61 1711
7650.44 1687
7651.26 1683
7652.09 1830
7652.91 1711
7653.74 1768
7654.57 1786
7655.39 1741
7656.22 1730
7657.04 1676
7657.87 1726
7658.70 1731
7659.52 1707
7660.35 1717
7661.17 1718
7662.00 1760
7662.83 1721
7663.65 1705
7664.48 1706
7665.31 1735
7666.13 1736
7666.96 1698
7667.79 1736
7668.61 1678
7669.44 1725
7670.27 1730
7671.09 1707
7671.92 1710
7672.75 1713
7673.57 1740
7674.40 1804
7675.23 1713
7676.05 1825
7676.88 1757
7677.71 1658
7678.53 1626
7679.36 1676
7680.19 1719
7681.02 1698
7681.84 1698
7682.67 1698
7683.50 1767
7684.33 1724
7685.15 1666
7685.98 1596
7686.81 1593
7687.64 1656
7688.46 1761
7689.29 1721
7690.12 1760
7690.95 1722
7691.77 1766
7692.60 1733
7693.43 1642
7694.26 1707
7695.09 1727
7695.91 1692
7696.74 1689
7697.57 1697
7698.40 1679
7699.23 1765
7700.06 1673
7700.88 1603
7701.71 1701
7702.54 1703
7703.37 1732
7704.20 1666
7705.03 1660
7705.85 1651
7706.68 1673
7707.51 1683
7708.34 1705
7709.17 1731
7710.00 1876
7710.83 1705
7711.66 1660
7712.48 1734
7713.31 1730
7714.14 1644
7714.97 1756
7715.80 1756
7716.63 1664
7717.46 1706
7718.29 1710
7719.12 1713
7719.95 1741
7720.78 1791
7721.61 1813
7722.44 1678
7723.27 1733
7724.09 1622
7724.92 1679
7725.75 1676
7726.58 1659
7727.41 1627
7728.24 1742
7729.07 1748
7729.90 1610
7730.73 1703
7731.56 1737
7732.39 1788
7733.22 1738
7734.05 1614
7734.88 1663
7735.71 1706
7736.54 1719
7737.37 1658
7738.20 1723
7739.03 1619
7739.86 1675
7740.70 1645
7741.53 1639
7742.36 1742
7743.19 1714
7744.02 1678
7744.85 1780
7745.68 1607
7746.51 1682
7747.34 1707
7748.17 1736
7749.00 1663
7749.83 1737
7750.66 1781
7751.50 1850
7752.33 1977
7753.16 2015
7753.99 2122
7754.82 2225
7755.65 2271
7756.48 2184
7757.31 2067
7758.15 2156
7758.98 1961
7759.81 1910
7760.64 1733
7761.47 1730
7762.30 1615
7763.13 1649
7763.97 1668
7764.80 1694
7765.63 1646
7766.46 1737
7767.29 1767
7768.13 1700
7768.96 1662
7769.79 1719
7770.62 1632
7771.45 1622
7772.29 1661
7773.12 1600
7773.95 1620
7774.78 1693
7775.62 1563
7776.45 1581
7777.28 1572
7778.11 1535
7778.95 1534
7779.78 1555
7780.61 1549
7781.44 1601
7782.28 1650
7783.11 1618
7783.94 1645
7784.77 1608
7785.61 1659
7786.44 1685
7787.27 1619
7788.11 1535
7788.94 1639
7789.77 1709
7790.61 1692
7791.44 1625
7792.27 1734
7793.10 1745
7793.94 1684
7794.77 1740
7795.60 1628
7796.44 1652
7797.27 1697
7798.11 1670
7798.94 1615
7799.77 1666
7800.61 1574
7801.44 1604
7802.27 1685
7803.11 1633
7803.94 1625
7804.78 1603
7805.61 1699
7806.44 1707
7807.28 1571
7808.11 1601
7808.95 1709
7809.78 1613
7810.61 1603
7811.45 1662
7812.28 1640
7813.12 1698
7813.95 1649
7814.79 1551
7815.62 1676
7816.45 1566
7817.29 1678
7818.12 1708
7818.96 1723
7819.79 1776
7820.63 1678
7821.46 1740
7822.30 1799
7823.13 1805
7823.97 1746
7824.80 1710
7825.64 1674
7826.47 1682
7827.31 1714
7828.14 1712
7828.98 1729
7829.81 1745
7830.65 1705
7831.48 1747
7832.32 1799
7833.15 1769
7833.99 1713
7834.83 1764
7835.66 1682
7836.50 1690
7837.33 1716
7838.17 1738
7839.00 1788
7839.84 1800
7840.68 1736
7841.51 1737
7842.35 1749
7843.18 1752
7844.02 1672
7844.86 1687
7845.69 1780
7846.53 1780
7847.36 1795
7848.20 1687
7849.04 1692
7849.87 1660
7850.71 1718
7851.55 1641
7852.38 1662
7853.22 1699
7854.05 1678
7854.89 1709
7855.73 1712
7856.56 1627
7857.40 1679
7858.24 1770
7859.08 1652
7859.91 1736
7860.75 1708
7861.59 1700
7862.42 1611
7863.26 1717
7864.10 1606
7864.93 1611
7865.77 1651
7866.61 1703
7867.45 1687
7868.28 1708
7869.12 1583
7869.96 1547
7870.80 1531
7871.63 1650
7872.47 1581
7873.31 1637
7874.15 1633
7874.98 1563
7875.82 1594
7876.66 1570
7877.50 1597
7878.33 1678
7879.17 1667
7880.01 1599
7880.85 1651
7881.69 1720
7882.52 1607
7883.36 1598
7884.20 1758
7885.04 1814
7885.88 1768
7886.71 1697
7887.55 1686
7888.39 1610
7889.23 1697
7890.07 1702
7890.91 1690
7891.75 1662
7892.58 1686
7893.42 1695
7894.26 1705
7895.10 1735
7895.94 1650
7896.78 1717
7897.62 1673
7898.46 1777
7899.29 1748
7900.13 1661
7900.97 1742
7901.81 1669
7902.65 1617
7903.49 1632
7904.33 1634
7905.17 1537
7906.01 1614
7906.85 1671
7907.69 1710
7908.53 1664
7909.37 1704
7910.21 1624
7911.04 1644
7911.88 1659
7912.72 1655
7913.56 1594
7914.40 1722
7915.24 1688
7916.08 1521
7916.92 1573
7917.76 1588
7918.60 1684
7919.44 1619
7920.28 1692
7921.12 1670
7921.96 1842
7922.80 1802
7923.64 1718
7924.48 1773
7925.32 1742
7926.16 1776
7927.01 1665
7927.85 1711
7928.69 1597
7929.53 1580
7930.37 1633
7931.21 1617
7932.05 1583
7932.89 1633
7933.73 1681
7934.57 1652
7935.41 1589
7936.25 1668
7937.09 1516
7937.93 1565
7938.78 1584
7939.62 1561
7940.46 1575
7941.30 1590
7942.14 1506
7942.98 1581
7943.82 1499
7944.66 1495
7945.51 1505
7946.35 1475
7947.19 1580
7948.03 1522
7948.87 1570
7949.71 1546
7950.56 1486
7951.40 1551
7952.24 1568
7953.08 1539
7953.92 1488
7954.76 1538
7955.61 1511
7956.45 1625
7957.29 1498
7958.13 1602
7958.97 1579
7959.82 1529
7960.66 1529
7961.50 1511
7962.34 1528
7963.19 1580
7964.03 1549
7964.87 1554
7965.71 1679
7966.56 1586
7967.40 1591
7968.24 1650
7969.08 1594
7969.93 1643
7970.77 1533
7971.61 1536
7972.45 1562
7973.30 1593
7974.14 1650
7974.98 1560
7975.83 1582
7976.67 1529
7977.51 1589
7978.36 1576
7979.20 1558
7980.04 1514
7980.89 1421
7981.73 1474
7982.57 1597
7983.42 1530
7984.26 1665
7985.10 1580
7985.95 1522
7986.79 1598
7987.63 1505
7988.48 1592
7989.32 1529
7990.16 1511
7991.01 1536
7991.85 1575
7992.70 1532
7993.54 1513
7994.38 1525
7995.23 1506
7996.07 1494
7996.92 1553
7997.76 1568
7998.60 1499
7999.45 1419
8000.29 1387
8001.14 1408
8001.98 1406
8002.83 1452
8003.67 1561
8004.52 1514
8005.36 1492
8006.20 1465
8007.05 1467
8007.89 1555
8008.74 1630
8009.58 1555
8010.43 1501
8011.27 1471
8012.12 1516
8012.96 1546
8013.81 1578
8014.65 1458
8015.50 1462
8016.34 1473
8017.19 1560
8018.03 1633
8018.88 1478
8019.72 1527
8020.57 1436
8021.42 1507
8022.26 1601
8023.11 1509
8023.95 1583
8024.80 1485
8025.64 1499
8026.49 1501
8027.33 1505
8028.18 1507
8029.03 1419
8029.87 1528
8030.72 1485
8031.56 1521
8032.41 1557
8033.26 1448
8034.10 1440
8034.95 1467
8035.79 1517
8036.64 1503
8037.49 1452
8038.33 1479
8039.18 1486
8040.03 1562
8040.87 1573
8041.72 1619
8042.57 1512
8043.41 1471
8044.26 1442
8045.11 1476
8045.95 1497
8046.80 1523
8047.65 1552
8048.49 1545
8049.34 1429
8050.19 1471
8051.03 1496
8051.88 1504
8052.73 1392
8053.58 1458
8054.42 1393
8055.27 1456
8056.12 1513
8056.96 1424
8057.81 1501
8058.66 1474
8059.51 1483
8060.35 1524
8061.20 1376
8062.05 1452
8062.90 1410
8063.74 1400
8064.59 1489
8065.44 1393
8066.29 1370
8067.14 1428
8067.98 1341
8068.83 1279
8069.68 1397
8070.53 1413
8071.38 1516
8072.22 1375
8073.07 1471
8073.92 1479
8074.77 1451
8075.62 1439
8076.46 1416
8077.31 1429
8078.16 1424
8079.01 1410
8079.86 1391
8080.71 1374
8081.56 1377
8082.40 1364
8083.25 1387
8084.10 1369
8084.95 1315
8085.80 1411
8086.65 1303
8087.50 1312
8088.35 1418
8089.19 1377
8090.04 1338
8090.89 1381
8091.74 1353
8092.59 1367
8093.44 1390
8094.29 1348
8095.14 1407
8095.99 1404
8096.84 1500
8097.69 1444
8098.54 1426
8099.39 1438
8100.24 1423
8101.09 1373
8101.94 1287
8102.79 1362
8103.63 1378
8104.48 1390
8105.33 1318
8106.18 1284
8107.03 1267
8107.88 1342
8108.73 1460
8109.58 1561
8110.43 1444
8111.28 1417
8112.14 1297
8112.99 1381
8113.84 1353
8114.69 1318
8115.54 1444
8116.39 1314
8117.24 1305
8118.09 1317
8118.94 1421
8119.79 1392
8120.64 1284
8121.49 1431
8122.34 1413
8123.19 1317
8124.04 1336
8124.89 1395
8125.74 1451
8126.60 1381
8127.45 1435
8128.30 1396
8129.15 1411
8130.00 1452
8130.85 1394
8131.70 1434
8132.55 1400
8133.40 1339
8134.26 1217
8135.11 1302
8135.96 1304
8136.81 1268
8137.66 1294
8138.51 1310
8139.37 1391
8140.22 1444
8141.07 1312
8141.92 1309
8142.77 1390
8143.62 1383
8144.48 1395
8145.33 1330
8146.18 1406
8147.03 1405
8147.88 1351
8148.74 1436
8149.59 1376
8150.44 1302
8151.29 1362
8152.15 1447
8153.00 1375
8153.85 1289
8154.70 1387
8155.56 1319
8156.41 1453
8157.26 1418
8158.11 1366
8158.97 1245
8159.82 1340
8160.67 1368
8161.52 1360
8162.38 1434
8163.23 1457
8164.08 1472
8164.94 1393
8165.79 1407
8166.64 1300
8167.49 1303
8168.35 1383
8169.20 1370
8170.05 1298
8170.91 1228
8171.76 1302
8172.61 1293
8173.47 1383
8174.32 1390
8175.17 1461
8176.03 1395
8176.88 1319
8177.74 1375
8178.59 1397
8179.44 1375
8180.30 1443
8181.15 1345
8182.00 1326
8182.86 1271
8183.71 1313
8184.57 1357
8185.42 1299
8186.27 1365
8187.13 1344
8187.98 1304
8188.84 1300
8189.69 1308
8190.55 1319
8191.40 1357
8192.25 1377
8193.11 1308
8193.96 1317
8194.82 1353
8195.67 1204
8196.53 1194
8197.38 1312
8198.24 1213
8199.09 1285
8199.95 1310
8200.80 1328
8201.66 1404
8202.51 1413
8203.37 1404
8204.22 1324
8205.08 1321
8205.93 1356
8206.79 1288
8207.64 1293
8208.50 1343
8209.35 1338
8210.21 1325
8211.06 1364
8211.92 1253
8212.77 1372
8213.63 1426
8214.48 1362
8215.34 1303
8216.20 1316
8217.05 1335
8217.91 1344
8218.76 1351
8219.62 1349
8220.48 1359
8221.33 1269
8222.19 1259
8223.04 1244
8223.90 1309
8224.76 1379
8225.61 1425
8226.47 1371
8227.32 1338
8228.18 1435
8229.04 1404
8229.89 1439
8230.75 1464
8231.61 1442
8232.46 1396
8233.32 1432
8234.18 1308
8235.03 1403
8235.89 1314
8236.75 1308
8237.60 1280
8238.46 1367
8239.32 1360
8240.17 1334
8241.03 1254
8241.89 1330
8242.74 1327
8243.60 1336
8244.46 1291
8245.32 1327
8246.17 1292
8247.03 1289
8247.89 1333
8248.74 1343
8249.60 1330
8250.46 1339
8251.32 1382
8252.17 1334
8253.03 1332
8253.89 1370
8254.75 1404
8255.60 1347
8256.46 1261
8257.32 1252
8258.18 1296
8259.04 1282
8259.89 1386
8260.75 1336
8261.61 1395
8262.47 1380
8263.33 1355
8264.18 1305
8265.04 1363
8265.90 1318
8266.76 1230
8267.62 1249
8268.48 1295
8269.33 1326
8270.19 1327
8271.05 1352
8271.91 1352
8272.77 1381
8273.63 1405
8274.49 1421
8275.34 1330
8276.20 1312
8277.06 1343
8277.92 1301
8278.78 1403
8279.64 1318
8280.50 1309
8281.36 1321
8282.22 1377
8283.08 1394
8283.93 1272
8284.79 1362
8285.65 1474
8286.51 1263
8287.37 1378
8288.23 1381
8289.09 1328
8289.95 1367
8290.81 1356
8291.67 1370
8292.53 1381
8293.39 1371
8294.25 1359
8295.11 1313
8295.97 1361
8296.83 1272
8297.69 1253
8298.55 1268
8299.41 1295
8300.27 1400
8301.13 1353
8301.99 1358
8302.85 1376
8303.71 1314
8304.57 1284
8305.43 1371
8306.29 1428
8307.15 1459
8308.01 1412
8308.87 1367
8309.73 1451
8310.59 1463
8311.45 1442
8312.31 1389
8313.17 1403
8314.03 1397
8314.90 1354
8315.76 1429
8316.62 1321
8317.48 1400
8318.34 1422
8319.20 1420
8320.06 1390
8320.92 1338
8321.78 1349
8322.64 1389
8323.51 1384
8324.37 1325
8325.23 1472
8326.09 1445
8326.95 1452
8327.81 1469
8328.67 1506
8329.54 1458
8330.40 1402
8331.26 1366
8332.12 1441
8332.98 1360
8333.84 1425
8334.71 1413
8335.57 1412
8336.43 1507
8337.29 1552
8338.15 1399
8339.02 1371
8339.88 1528
8340.74 1403
8341.60 1475
8342.46 1427
8343.33 1496
8344.19 1474
8345.05 1523
8345.91 1490
8346.78 1462
8347.64 1465
8348.50 1505
8349.36 1474
8350.23 1562
8351.09 1502
8351.95 1489
8352.81 1592
8353.68 1467
8354.54 1452
8355.40 1506
8356.27 1595
8357.13 1503
8357.99 1451
8358.86 1515
8359.72 1498
8360.58 1517
8361.44 1506
8362.31 1452
8363.17 1530
8364.03 1625
8364.90 1592
8365.76 1518
8366.63 1561
8367.49 1605
8368.35 1613
8369.22 1540
8370.08 1541
8370.94 1539
8371.81 1533
8372.67 1596
8373.53 1586
8374.40 1533
8375.26 1541
8376.13 1584
8376.99 1534
8377.85 1651
8378.72 1659
8379.58 1668
8380.45 1683
8381.31 1603
8382.18 1614
8383.04 1653
8383.90 1667
8384.77 1714
8385.63 1700
8386.50 1655
8387.36 1602
8388.23 1713
8389.09 1690
8389.96 1664
8390.82 1732
8391.69 1756
8392.55 1747
8393.42 1844
8394.28 1795
8395.15 1775
8396.01 1795
8396.88 1762
8397.74 1757
8398.61 1765
8399.47 1757
8400.34 1784
8401.20 1705
8402.07 1814
8402.93 1829
8403.80 1879
8404.66 1780
8405.53 1832
8406.39 1842
8407.26 1861
8408.12 1838
8408.99 1837
8409.86 1921
8410.72 1825
8411.59 1854
8412.45 1886
8413.32 1869
8414.19 1876
8415.05 2021
8415.92 2038
8416.78 1927
8417.65 1963
8418.52 1937
8419.38 1935
8420.25 1953
8421.11 2002
8421.98 1981
8422.85 2088
8423.71 2014
8424.58 2026
8425.45 1982
8426.31 2163
8427.18 2166
8428.05 2184
8428.91 2110
8429.78 2099
8430.65 2112
8431.51 2167
8432.38 2241
8433.25 2176
8434.11 2164
8434.98 2323
8435.85 2383
8436.72 2432
8437.58 2476
8438.45 2447
8439.32 2425
8440.18 2479
8441.05 2333
8441.92 2382
8442.79 2449
8443.65 2498
8444.52 2480
8445.39 2587
8446.26 2682
8447.12 2727
8447.99 2715
8448.86 2769
8449.73 2695
8450.60 2758
8451.46 2764
8452.33 2872
8453.20 2819
8454.07 2864
8454.94 2825
8455.80 2852
8456.67 2957
8457.54 3023
8458.41 2997
8459.28 3165
8460.14 3434
8461.01 3722
8461.88 4238
8462.75 4525
8463.62 4810
8464.49 5210
8465.36 5074
8466.22 5149
8467.09 4752
8467.96 4342
8468.83 4007
8469.70 3791
8470.57 3451
8471.44 3345
8472.31 3250
8473.17 3099
8474.04 3223
8474.91 3561
8475.78 3903
8476.65 4258
8477.52 4658
8478.39 4721
8479.26 4640
8480.13 4416
8481.00 4279
8481.87 3978
8482.74 3617
8483.61 3224
8484.48 3044
8485.34 2818
8486.21 2593
8487.08 2546
8487.95 2601
8488.82 2517
8489.69 2404
8490.56 2585
8491.43 2566
8492.30 2590
8493.17 2454
8494.04 2508
8494.91 2418
8495.78 2425
8496.65 2400
8497.52 2360
8498.39 2416
8499.26 2402
8500.13 2522
8501.01 2639
8501.88 2722
8502.75 2688
8503.62 2875
8504.49 2846
8505.36 2741
8506.23 2654
8507.10 2634
8507.97 2665
8508.84 2540
8509.71 2513
8510.58 2453
8511.45 2389
8512.32 2452
8513.20 2440
8514.07 2519
8514.94 2681
8515.81 2877
8516.68 2766
8517.55 2812
8518.42 2834
8519.29 2696
8520.17 2570
8521.04 2574
8521.91 2435
8522.78 2397
8523.65 2550
8524.52 2554
8525.39 2495
8526.27 2429
8527.14 2389
8528.01 2460
8528.88 2403
8529.75 2510
8530.63 2688
8531.50 2658
8532.37 2687
8533.24 2631
8534.11 2552
8534.99 2616
8535.86 2582
8536.73 2553
8537.60 2686
8538.47 2728
8539.35 2707
8540.22 2618
8541.09 2711
8541.96 2697
8542.84 2570
8543.71 2587
8544.58 2532
8545.46 2552
8546.33 2579
8547.20 2701
8548.07 2681
8548.95 2587
8549.82 2558
8550.69 2501
8551.57 2649
8552.44 2531
8553.31 2521
8554.18 2586
8555.06 2586
8555.93 2585
8556.80 2586
8557.68 2493
8558.55 2442
8559.42 2448
8560.30 2406
8561.17 2535
8562.04 2490
8562.92 2401
8563.79 2387
8564.67 2394
8565.54 2329
8566.41 2295
8567.29 2242
8568.16 2232
8569.03 2204
8569.91 2335
8570.78 2159
8571.66 2110
8572.53 2271
8573.40 2196
8574.28 2183
8575.15 2167
8576.03 2146
8576.90 2169
8577.78 2133
8578.65 2179
8579.52 2131
8580.40 2134
8581.27 2304
8582.15 2247
8583.02 2143
8583.90 2088
8584.77 2139
8585.65 2120
8586.52 2010
8587.40 2058
8588.27 2073
8589.15 2058
8590.02 2054
8590.90 2053
8591.77 2101
8592.65 2141
8593.52 2094
8594.40 2149
8595.27 2236
8596.15 2143
8597.02 2066
8597.90 2158
8598.77 2074
8599.65 2034
8600.52 2058
8601.40 2192
8602.28 2201
8603.15 2142
8604.03 2253
8604.90 2202
8605.78 2099
8606.65 2123
8607.53 2078
8608.41 1988
8609.28 2184
8610.16 2131
8611.03 2034
8611.91 2191
8612.79 2214
8613.66 2143
8614.54 2064
8615.41 2114
8616.29 2140
8617.17 2213
8618.04 2304
8618.92 2287
8619.80 2237
8620.67 2150
8621.55 2121
8622.43 2156
8623.30 2132
8624.18 2168
8625.06 2174
8625.93 2242
8626.81 2164
8627.69 2184
8628.56 2208
8629.44 2243
8630.32 2236
8631.20 2231
8632.07 2247
8632.95 2216
8633.83 2184
8634.70 2153
8635.58 2205
8636.46 2314
8637.34 2301
8638.21 2331
8639.09 2267
8639.97 2221
8640.85 2179
8641.72 2166
8642.60 2229
8643.48 2239
8644.36 2248
8645.23 2276
8646.11 2374
8646.99 2395
8647.87 2349
8648.75 2416
8649.62 2340
8650.50 2324
8651.38 2375
8652.26 2398
8653.14 2349
8654.01 2454
8654.89 2498
8655.77 2403
8656.65 2504
8657.53 2454
8658.41 2382
8659.29 2397
8660.16 2452
8661.04 2460
8661.92 2479
8662.80 2419
8663.68 2472
8664.56 2575
8665.44 2479
8666.31 2447
8667.19 2404
8668.07 2449
8668.95 2521
8669.83 2481
8670.71 2404
8671.59 2553
8672.47 2507
8673.35 2498
8674.23 2616
8675.11 2527
8675.99 2515
8676.86 2442
8677.74 2575
8678.62 2829
8679.50 2872
8680.38 2804
8681.26 2873
8682.14 2950
8683.02 2908
8683.90 2963
8684.78 2838
8685.66 2941
8686.54 2916
8687.42 2906
8688.30 2921
8689.18 2905
8690.06 2906
8690.94 2774
8691.82 2702
8692.70 2752
8693.58 2790
8694.46 2819
8695.34 2937
8696.22 3017
8697.10 3177
8697.98 3512
8698.86 3759
8699.74 3977
8700.62 3984
8701.51 4092
8702.39 4093
8703.27 4167
8704.15 3863
8705.03 3696
8705.91 3463
8706.79 3421
8707.67 3223
8708.55 2997
8709.43 2866
8710.31 2877
8711.20 2768
8712.08 2833
8712.96 2668
8713.84 2691
8714.72 2735
8715.60 2716
8716.48 2688
8717.36 2577
8718.25 2633
8719.13 2683
8720.01 2705
8720.89 2744
8721.77 2641
8722.65 2679
8723.54 2821
8724.42 2676
8725.30 2623
8726.18 2731
8727.06 2854
8727.95 2885
8728.83 2916
8729.71 2853
8730.59 2878
8731.47 2964
8732.36 2914
8733.24 2907
8734.12 2853
8735.00 2858
8735.89 2879
8736.77 3033
8737.65 3053
8738.53 3083
8739.42 3068
8740.30 3154
8741.18 3123
8742.06 3070
8742.95 3115
8743.83 3060
8744.71 3090
8745.59 3141
8746.48 3183
8747.36 3217
8748.24 3206
8749.13 3050
8750.01 2990
8750.89 3104
8751.78 3119
8752.66 3209
8753.54 3066
8754.43 3088
8755.31 3127
8756.19 3194
8757.08 3257
8757.96 3280
8758.84 3211
8759.73 3243
8760.61 3283
8761.49 3300
8762.38 3325
8763.26 3547
8764.15 3365
8765.03 3330
8765.91 3446
8766.80 3349
8767.68 3417
8768.57 3492
8769.45 3483
8770.33 3716
8771.22 3587
8772.10 3716
8772.99 3843
8773.87 3848
8774.75 4014
8775.64 3922
8776.52 3893
8777.41 3886
8778.29 4018
8779.18 3873
8780.06 3700
8780.95 3950
8781.83 3975
8782.72 3824
8783.60 3859
8784.49 3888
8785.37 4161
8786.26 4830
8787.14 5433
8788.03 5964
8788.91 6538
8789.80 6928
8790.68 7100
8791.57 6907
8792.45 6935
8793.34 6574
8794.22 6022
8795.11 5423
8795.99 4905
8796.88 4649
8797.76 4248
8798.65 3967
8799.53 3826
8800.42 3712
8801.31 3641
8802.19 3800
8803.08 4086
8803.96 4197
8804.85 4363
8805.74 4606
8806.62 4716
8807.51 4708
8808.39 4412
8809.28 4248
8810.17 3982
8811.05 3832
8811.94 3650
8812.82 3448
8813.71 3345
8814.60 3243
8815.48 3181
8816.37 3197
8817.26 3278
8818.14 3338
8819.03 3364
8819.92 3404
8820.80 3351
8821.69 3283
8822.58 3199
8823.46 3302
8824.35 3325
8825.24 3250
8826.12 3277
8827.01 3258
8827.90 3281
8828.78 3201
8829.67 3346
8830.56 3134
8831.45 3131
8832.33 3104
8833.22 2988
8834.11 2937
8835.00 2918
8835.88 2966
8836.77 2913
8837.66 2861
8838.55 2807
8839.43 2840
8840.32 2892
8841.21 2817
8842.10 2918
8842.98 2824
8843.87 2908
8844.76 2899
8845.65 2864
8846.54 2826
8847.42 2841
8848.31 3012
8849.20 2825
8850.09 2889
8850.98 2871
8851.86 2887
8852.75 2907
8853.64 2879
8854.53 2925
8855.42 2805
8856.31 2806
8857.19 2863
8858.08 2840
8858.97 2817
8859.86 2791
8860.75 2770
8861.64 2772
8862.53 2744
8863.42 2768
8864.30 2882
8865.19 2882
8866.08 2813
8866.97 2810
8867.86 2852
8868.75 2839
8869.64 2884
8870.53 2878
8871.42 2845
8872.31 2863
8873.20 2831
8874.08 2749
8874.97 2722
8875.86 2633
8876.75 2577
8877.64 2522
8878.53 2512
8879.42 2432
8880.31 2501
8881.20 2522
8882.09 2584
8882.98 2492
8883.87 2587
8884.76 2543
8885.65 2405
8886.54 2541
8887.43 2395
8888.32 2379
8889.21 2435
8890.10 2275
8890.99 2291
8891.88 2340
8892.77 2419
8893.66 2257
8894.55 2179
8895.44 2173
8896.33 2240
8897.22 2160
8898.11 2194
8899.00 2184
8899.90 2159
8900.79 2211
8901.68 2219
8902.57 2199
8903.46 2219
8904.35 2118
8905.24 2092
8906.13 2004
8907.02 2047
8907.91 2104
8908.80 2082
8909.70 2059
8910.59 2042
8911.48 2006
8912.37 1976
8913.26 1970
8914.15 1950
8915.04 1967
8915.93 1927
8916.83 2016
8917.72 1968
8918.61 1910
8919.50 2043
8920.39 1930
8921.28 2051
8922.18 1906
8923.07 1873
8923.96 1835
8924.85 1890
8925.74 1894
8926.64 1863
8927.53 1957
8928.42 1801
8929.31 1843
8930.20 1830
8931.10 1797
8931.99 1793
8932.88 1855
8933.77 1889
8934.67 1965
8935.56 1868
8936.45 1798
8937.34 1810
8938.24 1821
8939.13 1679
8940.02 1769
8940.91 1892
8941.81 1903
8942.70 1843
8943.59 1803
8944.49 1890
8945.38 1724
8946.27 1768
8947.16 1803
8948.06 1804
8948.95 1777
8949.84 1687
8950.74 1594
8951.63 1644
8952.52 1740
8953.42 1749
8954.31 1742
8955.20 1649
8956.10 1578
8956.99 1576
8957.88 1628
8958.78 1660
8959.67 1653
8960.56 1567
8961.46 1665
8962.35 1629
8963.25 1632
8964.14 1659
8965.03 1661
8965.93 1624
8966.82 1545
8967.72 1562
8968.61 1519
8969.50 1574
8970.40 1604
8971.29 1524
8972.19 1543
8973.08 1537
8973.98 1593
8974.87 1608
8975.76 1536
8976.66 1493
8977.55 1520
8978.45 1531
8979.34 1510
8980.24 1448
8981.13 1477
8982.03 1506
8982.92 1508
8983.82 1545
8984.71 1463
8985.61 1511
8986.50 1553
8987.40 1440
8988.29 1512
8989.19 1477
8990.08 1467
8990.98 1487
8991.87 1580
8992.77 1475
8993.66 1455
8994.56 1372
8995.45 1429
8996.35 1420
8997.24 1325
8998.14 1366
8999.04 1431
8999.93 1443
9000.83 1444
9001.72 1384
9002.62 1426
9003.51 1416
9004.41 1400
9005.31 1315
9006.20 1395
9007.10 1457
9007.99 1408
9008.89 1433
9009.79 1429
9010.68 1408
9011.58 1290
9012.48 1313
9013.37 1334
9014.27 1317
9015.16 1318
9016.06 1353
9016.96 1352
9017.85 1258
9018.75 1297
9019.65 1290
9020.54 1420
9021.44 1370
9022.34 1340
9023.23 1375
9024.13 1367
9025.03 1405
9025.93 1363
9026.82 1322
9027.72 1229
9028.62 1266
9029.51 1299
9030.41 1348
9031.31 1345
9032.21 1261
9033.10 1274
9034.00 1370
9034.90 1331
9035.79 1267
9036.69 1283
9037.59 1290
9038.49 1279
9039.38 1318
9040.28 1322
9041.18 1325
9042.08 1230
9042.98 1259
9043.87 1259
9044.77 1267
9045.67 1251
9046.57 1229
9047.47 1266
9048.36 1297
9049.26 1225
9050.16 1254
9051.06 1261
9051.96 1279
9052.85 1243
9053.75 1240
9054.65 1252
9055.55 1316
9056.45 1359
9057.35 1231
9058.25 1304
9059.14 1300
9060.04 1248
9060.94 1291
9061.84 1270
9062.74 1264
9063.64 1235
9064.54 1277
9065.44 1260
9066.33 1269
9067.23 1238
9068.13 1264
9069.03 1223
9069.93 1239
9070.83 1229
9071.73 1350
9072.63 1329
9073.53 1248
9074.43 1226
9075.33 1206
9076.23 1188
9077.13 1205
9078.03 1310
9078.92 1236
9079.82 1194
9080.72 1286
9081.62 1243
9082.52 1294
9083.42 1212
9084.32 1278
9085.22 1248
9086.12 1250
9087.02 1256
9087.92 1173
9088.82 1229
9089.72 1181
9090.62 1178
9091.52 1123
9092.42 1142
9093.32 1211
9094.22 1183
9095.12 1211
9096.03 1232
9096.93 1238
9097.83 1233
9098.73 1286
9099.63 1181
9100.53 1162
9101.43 1241
9102.33 1169
9103.23 1203
9104.13 1224
9105.03 1185
9105.93 1158
9106.83 1149
9107.74 1168
9108.64 1142
9109.54 1157
9110.44 1244
9111.34 1249
9112.24 1199
9113.14 1177
9114.04 1179
9114.94 1218
9115.85 1262
9116.75 1231
9117.65 1170
9118.55 1120
9119.45 1156
9120.35 1202
9121.26 1105
9122.16 1213
9123.06 1239
9123.96 1335
9124.86 1243
9125.77 1260
9126.67 1130
9127.57 1113
9128.47 1192
9129.37 1222
9130.28 1273
9131.18 1178
9132.08 1176
9132.98 1142
9133.88 1109
9134.79 1135
9135.69 1145
9136.59 1169
9137.49 1150
9138.40 1184
9139.30 1180
9140.20 1146
9141.10 1137
9142.01 1205
9142.91 1163
9143.81 1157
9144.72 1141
9145.62 1154
9146.52 1214
9147.42 1190
9148.33 1234
9149.23 1178
9150.13 1231
9151.04 1252
9151.94 1218
9152.84 1193
9153.75 1190
9154.65 1154
9155.55 1161
9156.46 1075
9157.36 1096
9158.26 1126
9159.17 1180
9160.07 1176
9160.97 1191
9161.88 1190
9162.78 1157
9163.69 1218
9164.59 1221
9165.49 1150
9166.40 1119
9167.30 1073
9168.21 1144
9169.11 1134
9170.01 1140
9170.92 1198
9171.82 1164
9172.73 1139
9173.63 1149
9174.53 1142
9175.44 1139
9176.34 1118
9177.25 1152
9178.15 1134
9179.06 1172
9179.96 1176
9180.87 1149
9181.77 1119
9182.68 1077
9183.58 1121
9184.49 1203
9185.39 1146
9186.30 1180
9187.20 1147
9188.11 1171
9189.01 1180
9189.92 1140
9190.82 1251
9191.73 1155
9192.63 1133
9193.54 1166
9194.44 1133
9195.35 1123
9196.25 1103
9197.16 1094
9198.06 1159
9198.97 1088
9199.87 1117
9200.78 1130
9201.69 1135
9202.59 1151
9203.50 1183
9204.40 1110
9205.31 1139
9206.21 1220
9207.12 1209
9208.03 1164
9208.93 1182
9209.84 1159
9210.74 1125
9211.65 1219
9212.56 1278
9213.46 1229
9214.37 1150
9215.28 1138
9216.18 1093
9217.09 1095
9218.00 1086
9218.90 1072
9219.81 1130
9220.72 1121
9221.62 1172
9222.53 1143
9223.44 1216
9224.34 1152
9225.25 1119
9226.16 1078
9227.06 1164
9227.97 1172
9228.88 1228
9229.78 1209
9230.69 1129
9231.60 1170
9232.51 1147
9233.41 1161
9234.32 1157
9235.23 1143
9236.13 1135
9237.04 1102
9237.95 1112
9238.86 1078
9239.76 1077
9240.67 1111
9241.58 1116
9242.49 1158
9243.39 1193
9244.30 1161
9245.21 1093
9246.12 1098
9247.03 1089
9247.93 1083
9248.84 1114
9249.75 1108
9250.66 1070
9251.57 1083
9252.47 1114
9253.38 1150
9254.29 1198
9255.20 1177
9256.11 1078
9257.02 1043
9257.92 1120
9258.83 1082
9259.74 1096
9260.65 1130
9261.56 1137
9262.47 1118
9263.38 1106
9264.28 1136
9265.19 1119
9266.10 1066
9267.01 1031
9267.92 1051
9268.83 1053
9269.74 1124
9270.65 1078
9271.56 1121
9272.47 1081
9273.37 1103
9274.28 1099
9275.19 1102
9276.10 1032
9277.01 1141
9277.92 1125
9278.83 1069
9279.74 1167
9280.65 1175
9281.56 1109
9282.47 1126
9283.38 1112
9284.29 1141
9285.20 1085
9286.11 1097
9287.02 1126
9287.93 1104
9288.84 1140
9289.75 1132
9290.66 1123
9291.57 1162
9292.48 1103
9293.39 1100
9294.30 1080
9295.21 1099
9296.12 1063
9297.03 1073
9297.94 1088
9298.85 1118
9299.76 1088
9300.67 1113
9301.58 1128
9302.49 1127
9303.40 1133
9304.31 1106
9305.23 1139
9306.14 1108
9307.05 1039
9307.96 1084
9308.87 1246
9309.78 1170
9310.69 1088
9311.60 1143
9312.51 1095
9313.42 1135
9314.34 1150
9315.25 1113
9316.16 1053
9317.07 1105
9317.98 1220
9318.89 1159
9319.80 1138
9320.72 1152
9321.63 1156
9322.54 1150
9323.45 1206
9324.36 1129
9325.27 1120
9326.19 1126
9327.10 1111
9328.01 1105
9328.92 1077
9329.83 1085
9330.74 1176
9331.66 1152
9332.57 1077
9333.48 1127
9334.39 1151
9335.31 1168
9336.22 1194
9337.13 1157
9338.04 1124
9338.96 1068
9339.87 1144
9340.78 1103
9341.69 1058
9342.61 1159
9343.52 1147
9344.43 1169
9345.34 1105
9346.26 1041
9347.17 1073
9348.08 1052
9348.99 1164
9349.91 1026
9350.82 1054
9351.73 1064
9352.65 1092
9353.56 1112
9354.47 1065
9355.39 1103
9356.30 1172
9357.21 1177
9358.13 1094
9359.04 1079
9359.95 1124
9360.87 1131
9361.78 999
9362.69 960
9363.61 1098
9364.52 1155
9365.43 1153
9366.35 1147
9367.26 1076
9368.18 1076
9369.09 1178
9370.00 1134
9370.92 1030
9371.83 1094
9372.75 1168
9373.66 1153
9374.57 1071
9375.49 1119
9376.40 1161
9377.32 1147
9378.23 1136
9379.15 1179
9380.06 1149
9380.97 1104
9381.89 1134
9382.80 1159
9383.72 1173
9384.63 1190
9385.55 1171
9386.46 1183
9387.38 1112
9388.29 1179
9389.21 1227
9390.12 1249
9391.04 1198
9391.95 1184
9392.87 1176
9393.78 1095
9394.70 1201
9395.61 1212
9396.53 1175
9397.44 1197
9398.36 1254
9399.27 1174
9400.19 1193
9401.10 1311
9402.02 1223
9402.94 1217
9403.85 1304
9404.77 1282
9405.68 1242
9406.60 1212
9407.51 1212
9408.43 1174
9409.35 1191
9410.26 1149
9411.18 1162
9412.09 1201
9413.01 1301
9413.93 1178
9414.84 1166
9415.76 1207
9416.67 1219
9417.59 1207
9418.51 1139
9419.42 1090
9420.34 1142
9421.26 1190
9422.17 1121
9423.09 1149
9424.01 1202
9424.92 1192
9425.84 1206
9426.76 1187
9427.67 1177
9428.59 1116
9429.51 1131
9430.42 1212
9431.34 1188
9432.26 1151
9433.17 1143
9434.09 1112
9435.01 1171
9435.93 1193
9436.84 1127
9437.76 1171
9438.68 1250
9439.59 1220
9440.51 1134
9441.43 1218
9442.35 1232
9443.26 1165
9444.18 1225
9445.10 1200
9446.02 1227
9446.93 1245
9447.85 1391
9448.77 1265
9449.69 1195
9450.61 1164
9451.52 1213
9452.44 1249
9453.36 1221
9454.28 1180
9455.20 1213
9456.11 1304
9457.03 1263
9457.95 1399
9458.87 1375
9459.79 1428
9460.71 1510
9461.62 1538
9462.54 1531
9463.46 1530
9464.38 1542
9465.30 1479
9466.22 1437
9467.14 1408
9468.05 1366
9468.97 1275
9469.89 1277
9470.81 1212
9471.73 1215
9472.65 1221
9473.57 1208
9474.49 1240
9475.41 1134
9476.32 1151
9477.24 1261
9478.16 1186
9479.08 1106
9480.00 1171
9480.92 1190
9481.84 1150
9482.76 1181
9483.68 1206
9484.60 1243
9485.52 1313
9486.44 1292
9487.36 1242
9488.28 1201
9489.20 1254
9490.12 1332
9491.04 1280
9491.96 1259
9492.88 1274
9493.80 1252
9494.72 1224
9495.64 1230
9496.56 1266
9497.48 1232
9498.40 1236
9499.32 1216
9500.24 1163
9501.16 1190
9502.08 1189
9503.00 1180
9503.92 1241
9504.84 1176
9505.76 1172
9506.68 1092
9507.60 1181
9508.52 1137
9509.44 1166
9510.36 1149
9511.28 1222
9512.21 1124
9513.13 1212
9514.05 1284
9514.97 1266
9515.89 1156
9516.81 1163
9517.73 1183
9518.65 1218
9519.57 1188
9520.50 1127
9521.42 1225
9522.34 1230
9523.26 1101
9524.18 1143
9525.10 1211
9526.02 1124
9526.95 1139
9527.87 1161
9528.79 1199
9529.71 1207
9530.63 1148
9531.55 1225
9532.48 1179
9533.40 1249
9534.32 1306
9535.24 1245
9536.16 1212
9537.09 1129
9538.01 1215
9538.93 1243
9539.85 1206
9540.77 1259
9541.70 1266
9542.62 1286
9543.54 1330
9544.46 1242
9545.39 1278
9546.31 1230
9547.23 1325
9548.15 1193
9549.08 1157
9550.00 1173
9550.92 1192
9551.85 1148
9552.77 1216
9553.69 1225
9554.61 1225
9555.54 1290
9556.46 1184
9557.38 1214
9558.31 1236
9559.23 1197
9560.15 1205
9561.08 1144
9562.00 1154
9562.92 1175
9563.85 1116
9564.77 1163
9565.69 1205
9566.62 1164
9567.54 1192
9568.46 1202
9569.39 1189
9570.31 1237
9571.23 1224
9572.16 1204
9573.08 1193
9574.01 1280
9574.93 1275
9575.85 1242
9576.78 1243
9577.70 1207
9578.63 1154
9579.55 1184
9580.47 1231
9581.40 1203
9582.32 1243
9583.25 1204
9584.17 1247
9585.10 1245
9586.02 1105
9586.94 1102
9587.87 1189
9588.79 1155
9589.72 1128
9590.64 1163
9591.57 1164
9592.49 1202
9593.42 1201
9594.34 1229
9595.27 1257
9596.19 1193
9597.12 1151
9598.04 1154
9598.97 1165
9599.89 1213
9600.82 1231
9601.74 1186
9602.67 1246
9603.59 1200
9604.52 1237
9605.44 1282
9606.37 1244
9607.29 1226
9608.22 1297
9609.15 1349
9610.07 1258
9611.00 1272
9611.92 1243
9612.85 1230
9613.77 1250
9614.70 1267
9615.63 1273
9616.55 1314
9617.48 1326
9618.40 1259
9619.33 1311
9620.26 1252
9621.18 1207
9622.11 1276
9623.03 1307
9623.96 1219
9624.89 1198
9625.81 1259
9626.74 1273
9627.67 1264
9628.59 1288
9629.52 1378
9630.45 1312
9631.37 1278
9632.30 1300
9633.23 1252
9634.15 1344
9635.08 1293
9636.01 1330
9636.93 1319
9637.86 1257
9638.79 1293
9639.71 1324
9640.64 1283
9641.57 1254
9642.50 1281
9643.42 1342
9644.35 1356
9645.28 1332
9646.21 1438
9647.13 1382
9648.06 1343
9648.99 1323
9649.92 1288
9650.84 1341
9651.77 1376
9652.70 1334
9653.63 1380
9654.55 1435
9655.48 1445
9656.41 1546
9657.34 1534
9658.26 1493
9659.19 1578
9660.12 1523
9661.05 1472
9661.98 1472
9662.91 1508
9663.83 1469
9664.76 1492
9665.69 1404
9666.62 1355
9667.55 1402
9668.48 1383
9669.40 1372
9670.33 1354
9671.26 1390
9672.19 1492
9673.12 1518
9674.05 1472
9674.98 1492
9675.90 1489
9676.83 1559
9677.76 1526
9678.69 1514
9679.62 1457
9680.55 1481
9681.48 1510
9682.41 1490
9683.34 1457
9684.27 1410
9685.19 1501
9686.12 1438
9687.05 1399
9687.98 1457
9688.91 1507
9689.84 1510
9690.77 1550
9691.70 1517
9692.63 1528
9693.56 1468
9694.49 1456
9695.42 1554
9696.35 1593
9697.28 1542
9698.21 1543
9699.14 1525
9700.07 1518
9701.00 1505
9701.93 1490
9702.86 1534
9703.79 1543
9704.72 1619
9705.65 1756
9706.58 1661
9707.51 1752
9708.44 1777
9709.37 1844
9710.30 1795
9711.23 1845
9712.16 1788
9713.09 1688
9714.02 1599
9714.95 1547
9715.88 1504
9716.82 1508
9717.75 1445
9718.68 1441
9719.61 1581
9720.54 1432
9721.47 1485
9722.40 1548
9723.33 1639
9724.26 1495
9725.19 1416
9726.13 1459
9727.06 1456
9727.99 1460
9728.92 1469
9729.85 1433
9730.78 1451
9731.71 1415
9732.64 1441
9733.58 1365
9734.51 1317
9735.44 1303
9736.37 1403
9737.30 1385
9738.23 1369
9739.17 1358
9740.10 1356
9741.03 1379
9741.96 1359
9742.89 1414
9743.83 1389
9744.76 1436
9745.69 1436
9746.62 1380
9747.55 1461
9748.49 1401
9749.42 1404
9750.35 1394
9751.28 1320
9752.22 1235
9753.15 1323
9754.08 1311
9755.01 1404
9755.95 1414
9756.88 1417
9757.81 1362
9758.75 1308
9759.68 1329
9760.61 1220
9761.54 1322
9762.48 1293
9763.41 1297
9764.34 1377
9765.28 1400
9766.21 1299
9767.14 1286
9768.08 1252
9769.01 1277
9769.94 1352
9770.88 1351
9771.81 1320
9772.74 1348
9773.68 1351
9774.61 1336
9775.54 1314
9776.48 1320
9777.41 1312
9778.34 1287
9779.28 1382
9780.21 1310
9781.14 1279
9782.08 1345
9783.01 1354
9783.95 1350
9784.88 1298
9785.81 1400
9786.75 1300
9787.68 1314
9788.62 1416
9789.55 1415
9790.49 1392
9791.42 1411
9792.35 1357
9793.29 1354
9794.22 1309
9795.16 1292
9796.09 1337
9797.03 1244
9797.96 1268
9798.90 1258
9799.83 1211
9800.77 1209
9801.70 1254
9802.64 1307
9803.57 1276
9804.51 1316
9805.44 1274
9806.38 1310
9807.31 1353
9808.25 1300
9809.18 1273
9810.12 1308
9811.05 1331
9811.99 1186
9812.92 1262
9813.86 1189
9814.79 1217
9815.73 1176
9816.66 1125
9817.60 1186
9818.54 1212
9819.47 1152
9820.41 1180
9821.34 1169
9822.28 1120
9823.21 1219
9824.15 1121
9825.09 1151
9826.02 1183
9826.96 1190
9827.89 1183
9828.83 1242
9829.77 1190
9830.70 1128
9831.64 1179
9832.57 1157
9833.51 1202
9834.45 1136
9835.38 1098
9836.32 1096
9837.26 1163
9838.19 1199
9839.13 1141
9840.07 1173
9841.00 1136
9841.94 1034
9842.88 1070
9843.81 1062
9844.75 1087
9845.69 1100
9846.62 1123
9847.56 1175
9848.50 1211
9849.44 1189
9850.37 1084
9851.31 1092
9852.25 1034
9853.18 1061
9854.12 1104
9855.06 1122
9856.00 1073
9856.93 1100
9857.87 1148
9858.81 1116
9859.75 1143
9860.68 1134
9861.62 1199
9862.56 1188
9863.50 1147
9864.44 1146
9865.37 1110
9866.31 1112
9867.25 1108
9868.19 1081
9869.13 1107
9870.06 1126
9871.00 1133
9871.94 1069
9872.88 1119
9873.82 1148
9874.75 1115
9875.69 1069
9876.63 1116
9877.57 1200
9878.51 1099
9879.45 1089
9880.39 1048
9881.32 1067
9882.26 1036
9883.20 1112
9884.14 987
9885.08 1112
9886.02 1063
9886.96 1073
9887.90 1131
9888.83 1123
9889.77 1139
9890.71 1166
9891.65 1163
9892.59 1038
9893.53 1022
9894.47 1155
9895.41 1064
9896.35 1078
9897.29 1061
9898.23 1059
9899.17 1065
9900.11 1055
9901.05 1022
9901.99 1010
9902.92 1005
9903.86 1107
9904.80 1098
9905.74 1031
9906.68 1070
9907.62 1051
9908.56 1055
9909.50 1045
9910.44 1052
9911.38 1071
9912.32 1023
9913.26 1033
9914.20 1030
9915.14 1024
9916.08 1053
9917.02 997
9917.97 1035
9918.91 1051
9919.85 1169
9920.79 1055
9921.73 1137
9922.67 1123
9923.61 1064
9924.55 1126
9925.49 1121
9926.43 1163
9927.37 1086
9928.31 1070
9929.25 1068
9930.19 1084
9931.13 1043
9932.08 1078
9933.02 1108
9933.96 1114
9934.90 1169
9935.84 1095
9936.78 1098
9937.72 1171
9938.66 1140
9939.61 1154
9940.55 1129
9941.49 1096
9942.43 1057
9943.37 1092
9944.31 1010
9945.26 1052
9946.20 1065
9947.14 948
9948.08 975
9949.02 974
9949.96 1033
9950.91 969
9951.85 996
9952.79 1056
9953.73 998
9954.67 986
9955.62 1031
9956.56 949
9957.50 949
9958.44 961
9959.39 999
9960.33 989
9961.27 962
9962.21 935
9963.16 991
9964.10 1053
9965.04 1002
9965.98 939
9966.93 963
9967.87 976
9968.81 1030
9969.75 967
9970.70 987
9971.64 1019
9972.58 1002
9973.53 1024
9974.47 1015
9975.41 1006
9976.36 961
9977.30 920
9978.24 977
9979.18 960
9980.13 933
9981.07 956
9982.01 939
9982.96 905
9983.90 916
9984.85 972
9985.79 956
9986.73 944
9987.68 953
9988.62 930
9989.56 956
9990.51 935
9991.45 1002
9992.40 891
9993.34 893
9994.28 959
9995.23 952
9996.17 995
9997.12 957
9998.06 926
9999.00 986
9999.95 994
10000.89 979
10001.84 1008
10002.78 963
10003.73 994
10004.67 991
10005.61 909
10006.56 893
10007.50 980
10008.45 1026
10009.39 1050
10010.34 941
10011.28 977
10012.23 979
10013.17 902
10014.12 966
10015.06 961
10016.01 936
10016.95 1014
10017.90 975
10018.84 908
10019.79 947
10020.73 996
10021.68 1001
10022.62 1082
10023.57 1001
10024.51 983
10025.46 941
10026.41 981
10027.35 947
10028.30 935
10029.24 911
10030.19 963
10031.13 927
10032.08 949
10033.03 985
10033.97 914
10034.92 943
10035.86 932
10036.81 899
10037.76 913
10038.70 901
10039.65 881
10040.59 911
10041.54 901
10042.49 911
10043.43 902
10044.38 866
10045.33 956
10046.27 933
10047.22 896
10048.16 900
10049.11 923
10050.06 969
10051.00 925
10051.95 924
10052.90 851
10053.84 831
10054.79 853
10055.74 919
10056.69 872
10057.63 919
10058.58 881
10059.53 846
10060.47 899
10061.42 863
10062.37 910
10063.32 927
10064.26 904
10065.21 924
10066.16 913
10067.10 891
10068.05 926
10069.00 901
10069.95 860
10070.89 863
10071.84 852
10072.79 865
10073.74 910
10074.69 893
10075.63 892
10076.58 932
10077.53 870
10078.48 864
10079.43 889
10080.37 962
10081.32 979
10082.27 861
10083.22 868
10084.17 949
10085.11 900
10086.06 815
10087.01 828
10087.96 858
10088.91 898
10089.86 968
10090.81 851
10091.75 864
10092.70 899
10093.65 862
10094.60 850
10095.55 893
10096.50 933
10097.45 901
10098.40 899
10099.34 799
10100.29 850
10101.24 940
10102.19 933
10103.14 925
10104.09 841
10105.04 893
10105.99 871
10106.94 852
10107.89 913
10108.84 881
10109.79 828
10110.73 838
10111.68 873
10112.63 932
10113.58 835
10114.53 854
10115.48 834
10116.43 799
10117.38 847
10118.33 897
10119.28 863
10120.23 839
10121.18 832
10122.13 853
10123.08 894
10124.03 846
10124.98 820
10125.93 818
10126.88 811
10127.83 860
10128.78 881
10129.73 880
10130.68 853
10131.64 827
10132.59 861
10133.54 876
10134.49 887
10135.44 854
10136.39 866
10137.34 852
10138.29 866
10139.24 849
10140.19 831
10141.14 847
10142.09 866
10143.04 879
10144.00 887
10144.95 854
10145.90 877
10146.85 885
10147.80 938
10148.75 916
10149.70 881
10150.65 864
10151.61 854
10152.56 862
10153.51 884
10154.46 861
10155.41 874
10156.36 907
10157.31 848
10158.27 945
10159.22 891
10160.17 902
10161.12 913
10162.07 890
10163.03 780
10163.98 899
10164.93 975
10165.88 953
10166.83 902
10167.79 900
10168.74 842
10169.69 805
10170.64 811
10171.60 820
10172.55 839
10173.50 865
10174.45 902
10175.41 846
10176.36 878
10177.31 811
10178.26 805
10179.22 859
10180.17 878
10181.12 863
10182.07 952
10183.03 996
10183.98 848
10184.93 896
10185.89 928
10186.84 881
10187.79 847
10188.75 893
10189.70 907
10190.65 976
10191.60 925
10192.56 883
10193.51 850
10194.47 866
10195.42 951
10196.37 953
10197.33 910
10198.28 831
10199.23 907
10200.19 903
10201.14 975
10202.09 963
10203.05 914
10204.00 906
10204.96 1001
10205.91 921
10206.86 927
10207.82 915
10208.77 895
10209.73 935
10210.68 874
10211.63 862
10212.59 927
10213.54 1049
10214.50 1019
10215.45 982
10216.41 914
10217.36 945
10218.32 951
10219.27 974
10220.22 936
10221.18 904
10222.13 958
10223.09 893
10224.04 859
10225.00 886
10225.95 913
10226.91 863
10227.86 861
10228.82 850
10229.77 889
10230.73 902
10231.68 1100
10232.64 1013
10233.59 972
10234.55 930
10235.50 918
10236.46 870
10237.42 877
10238.37 898
10239.33 870
10240.28 889
10241.24 882
10242.19 894
10243.15 964
10244.10 960
10245.06 1007
10246.02 948
10246.97 934
10247.93 998
10248.88 939
10249.84 884
10250.80 933
10251.75 917
10252.71 875
10253.66 944
10254.62 930
10255.58 882
10256.53 836
10257.49 874
10258.45 853
10259.40 914
10260.36 982
10261.32 933
10262.27 904
10263.23 846
10264.19 851
10265.14 856
10266.10 905
10267.06 833
10268.01 892
10268.97 853
10269.93 799
10270.88 850
10271.84 845
10272.80 851
10273.76 824
10274.71 857
10275.67 915
10276.63 837
10277.58 853
10278.54 847
10279.50 888
10280.46 845
10281.41 872
10282.37 889
10283.33 896
10284.29 882
10285.24 844
10286.20 845
10287.16 922
10288.12 802
10289.08 807
10290.03 857
10290.99 877
10291.95 798
10292.91 750
10293.87 762
10294.82 838
10295.78 809
10296.74 805
10297.70 838
10298.66 847
10299.61 885
10300.57 844
10301.53 818
10302.49 852
10303.45 893
10304.41 789
10305.37 791
10306.32 838
10307.28 796
10308.24 775
10309.20 803
10310.16 811
10311.12 867
10312.08 800
10313.04 823
10314.00 872
10314.95 752
10315.91 755
10316.87 872
10317.83 822
10318.79 845
10319.75 759
10320.71 791
10321.67 809
10322.63 809
10323.59 802
10324.55 822
10325.51 814
10326.47 830
10327.43 907
10328.39 885
10329.35 822
10330.31 752
10331.27 711
10332.23 833
10333.19 818
10334.15 788
10335.11 810
10336.07 821
10337.03 766
10337.99 839
10338.95 851
10339.91 846
10340.87 808
10341.83 843
10342.79 796
10343.75 773
10344.71 792
10345.67 830
10346.63 801
10347.59 836
10348.55 817
10349.51 797
10350.47 800
10351.43 729
10352.39 746
10353.35 797
10354.31 881
10355.28 830
10356.24 799
10357.20 814
10358.16 825
10359.12 824
10360.08 810
10361.04 868
10362.00 890
10362.96 782
10363.93 778
10364.89 846
10365.85 767
10366.81 795
10367.77 751
10368.73 801
10369.69 790
10370.66 785
10371.62 833
10372.58 835
10373.54 824
10374.50 754
10375.47 769
10376.43 849
10377.39 840
10378.35 786
10379.31 794
10380.28 768
10381.24 801
10382.20 799
10383.16 794
10384.12 798
10385.09 804
10386.05 819
10387.01 825
10387.97 844
10388.94 834
10389.90 782
10390.86 847
10391.82 867
10392.79 867
10393.75 874
10394.71 862
10395.68 791
10396.64 785
10397.60 783
10398.56 833
10399.53 819
10400.49 842
10401.45 853
10402.42 858
10403.38 929
10404.34 819
10405.31 825
10406.27 788
10407.23 798
10408.20 826
10409.16 795
10410.12 885
10411.09 828
10412.05 816
10413.01 806
10413.98 797
10414.94 755
10415.90 764
10416.87 792
10417.83 825
10418.80 793
10419.76 805
10420.72 763
10421.69 744
10422.65 818
10423.62 829
10424.58 808
10425.54 891
10426.51 897
10427.47 778
10428.44 809
10429.40 890
10430.37 871
10431.33 810
10432.30 881
10433.26 859
10434.22 844
10435.19 840
10436.15 836
10437.12 844
10438.08 843
10439.05 839
10440.01 859
10440.98 762
10441.94 793
10442.91 826
10443.87 787
10444.84 720
10445.80 709
10446.77 807
10447.73 862
10448.70 858
10449.66 840
10450.63 766
10451.59 757
10452.56 795
10453.53 801
10454.49 791
10455.46 817
10456.42 829
10457.39 817
10458.35 815
10459.32 828
10460.29 786
10461.25 789
10462.22 798
10463.18 798
10464.15 783
10465.12 801
10466.08 792
10467.05 783
10468.01 751
10468.98 791
10469.95 799
10470.91 891
10471.88 795
10472.85 832
10473.81 777
10474.78 721
10475.74 764
10476.71 726
10477.68 793
10478.64 793
10479.61 776
10480.58 770
10481.54 787
10482.51 813
10483.48 848
10484.45 813
10485.41 831
10486.38 813
10487.35 833
10488.31 773
10489.28 749
10490.25 826
10491.22 784
10492.18 864
10493.15 805
10494.12 828
10495.08 873
10496.05 827
10497.02 820
10497.99 796
10498.95 791
10499.92 853
10500.89 787
10501.86 805
10502.83 819
10503.79 788
10504.76 830
10505.73 770
10506.70 786
10507.67 841
10508.63 815
10509.60 897
10510.57 819
10511.54 843
10512.51 866
10513.47 804
10514.44 859
10515.41 915
10516.38 888
10517.35 840
10518.32 812
10519.28 905
10520.25 871
10521.22 852
10522.19 802
10523.16 783
10524.13 816
10525.10 806
10526.07 758
10527.03 837
10528.00 828
10528.97 938
10529.94 804
10530.91 806
10531.88 830
10532.85 812
10533.82 784
10534.79 797
10535.76 829
10536.73 793
10537.70 822
10538.67 802
10539.63 864
10540.60 769
10541.57 832
10542.54 822
10543.51 815
10544.48 803
10545.45 828
10546.42 854
10547.39 857
10548.36 801
10549.33 850
10550.30 869
10551.27 853
10552.24 823
10553.21 833
10554.18 874
10555.15 862
10556.12 867
10557.09 855
10558.06 830
10559.03 862
10560.00 990
10560.97 929
10561.95 886
10562.92 898
10563.89 849
10564.86 939
10565.83 852
10566.80 887
10567.77 880
10568.74 966
10569.71 1016
10570.68 1042
10571.65 981
10572.62 943
10573.59 1017
10574.57 1014
10575.54 994
10576.51 816
10577.48 878
10578.45 919
10579.42 906
10580.39 836
10581.36 855
10582.34 848
10583.31 877
10584.28 862
10585.25 819
10586.22 855
10587.19 864
10588.17 897
10589.14 847
10590.11 788
10591.08 851
10592.05 848
10593.02 883
10594.00 798
10594.97 781
10595.94 857
10596.91 898
10597.89 905
10598.86 894
10599.83 910
10600.80 839
10601.77 775
10602.75 842
10603.72 856
10604.69 898
10605.66 912
10606.64 849
10607.61 727
10608.58 828
10609.55 863
10610.53 916
10611.50 889
10612.47 833
10613.45 831
10614.42 857
10615.39 900
10616.36 808
10617.34 807
10618.31 820
10619.28 804
10620.26 844
10621.23 875
10622.20 782
10623.18 811
10624.15 832
10625.12 824
10626.10 816
10627.07 871
10628.04 840
10629.02 850
10629.99 780
10630.97 779
10631.94 822
10632.91 905
10633.89 864
10634.86 832
10635.83 879
10636.81 850
10637.78 831
10638.76 888
10639.73 883
10640.70 877
10641.68 833
10642.65 848
10643.63 857
10644.60 859
10645.58 894
10646.55 936
10647.53 884
10648.50 962
10649.47 897
10650.45 950
10651.42 934
10652.40 892
10653.37 894
10654.35 882
10655.32 906
10656.30 834
10657.27 882
10658.25 844
10659.22 816
10660.20 779
10661.17 891
10662.15 831
10663.12 799
10664.10 863
10665.07 838
10666.05 845
10667.02 757
10668.00 729
10668.97 804
10669.95 844
10670.93 817
10671.90 765
10672.88 806
10673.85 807
10674.83 842
10675.80 844
10676.78 853
10677.76 856
10678.73 843
10679.71 823
10680.68 765
10681.66 799
10682.63 832
10683.61 824
10684.59 911
10685.56 864
10686.54 858
10687.52 797
10688.49 880
10689.47 879
10690.44 860
10691.42 748
10692.40 762
10693.37 828
10694.35 803
10695.33 796
10696.30 834
10697.28 805
10698.26 838
10699.23 779
10700.21 769
10701.19 770
10702.17 834
10703.14 760
10704.12 775
10705.10 859
10706.07 794
10707.05 811
10708.03 781
10709.01 779
10709.98 786
10710.96 842
10711.94 890
10712.91 832
10713.89 823
10714.87 829
10715.85 814
10716.83 859
10717.80 884
10718.78 855
10719.76 845
10720.74 861
10721.71 869
10722.69 786
10723.67 786
10724.65 812
10725.63 847
10726.60 796
10727.58 840
10728.56 824
10729.54 793
10730.52 762
10731.49 852
10732.47 780
10733.45 823
10734.43 793
10735.41 772
10736.39 885
10737.37 821
10738.34 757
10739.32 790
10740.30 835
10741.28 803
10742.26 839
10743.24 774
10744.22 778
10745.20 889
10746.17 857
10747.15 763
10748.13 848
10749.11 813
10750.09 852
10751.07 881
10752.05 847
10753.03 825
10754.01 832
10754.99 930
10755.97 822
10756.95 805
10757.93 811
10758.91 825
10759.88 829
10760.86 769
10761.84 859
10762.82 825
10763.80 855
10764.78 869
10765.76 781
10766.74 824
10767.72 789
10768.70 823
10769.68 828
10770.66 747
10771.64 784
10772.62 813
10773.60 837
10774.58 818
10775.56 754
10776.54 874
10777.52 880
10778.51 876
10779.49 789
10780.47 786
10781.45 825
10782.43 887
10783.41 828
10784.39 819
10785.37 845
10786.35 805
10787.33 819
10788.31 811
10789.29 857
10790.27 896
10791.26 807
10792.24 857
10793.22 931
10794.20 854
10795.18 768
10796.16 833
10797.14 857
10798.12 781
10799.10 814
10800.09 796
10801.07 877
10802.05 841
10803.03 845
10804.01 886
10804.99 904
10805.98 881
10806.96 858
10807.94 758
10808.92 770
10809.90 791
10810.89 794
10811.87 810
10812.85 816
10813.83 889
10814.81 866
10815.80 831
10816.78 815
10817.76 799
10818.74 837
10819.72 847
10820.71 921
10821.69 851
10822.67 892
10823.65 842
10824.64 779
10825.62 806
10826.60 778
10827.58 806
10828.57 834
10829.55 777
10830.53 790
10831.52 810
10832.50 851
10833.48 877
10834.46 876
10835.45 914
10836.43 919
10837.41 880
10838.40 865
10839.38 850
10840.36 805
10841.35 803
10842.33 791
10843.31 868
10844.30 832
10845.28 792
10846.26 858
10847.25 928
10848.23 899
10849.21 799
10850.20 842
10851.18 807
10852.17 800
10853.15 845
10854.13 819
10855.12 923
10856.10 901
10857.09 875
10858.07 825
10859.05 868
10860.04 912
10861.02 938
10862.01 910
10862.99 837
10863.97 842
10864.96 885
10865.94 954
10866.93 889
10867.91 795
10868.90 887
10869.88 909
10870.87 897
10871.85 892
10872.84 882
10873.82 933
10874.81 946
10875.79 940
10876.78 914
10877.76 991
10878.75 970
10879.73 1007
10880.72 957
10881.70 898
10882.69 982
10883.67 918
10884.66 917
10885.64 892
10886.63 857
10887.61 887
10888.60 955
10889.58 914
10890.57 907
10891.55 876
10892.54 913
10893.53 924
10894.51 880
10895.50 875
10896.48 910
10897.47 901
10898.45 954
10899.44 1002
10900.43 931
10901.41 967
10902.40 946
10903.38 924
10904.37 923
10905.36 885
10906.34 906
10907.33 951
10908.32 934
10909.30 1032
10910.29 1011
10911.28 985
10912.26 1035
10913.25 992
10914.24 996
10915.22 967
10916.21 960
10917.20 1022
10918.18 988
10919.17 1053
10920.16 1029
10921.14 983
10922.13 990
10923.12 1023
10924.10 1058
10925.09 991
10926.08 997
10927.07 1040
10928.05 1017
10929.04 1015
10930.03 1013
10931.01 1152
10932.00 1114
10932.99 1025
10933.98 955
10934.96 1023
10935.95 1067
10936.94 1012
10937.93 1077
10938.92 1132
10939.90 1048
10940.89 1116
10941.88 1069
10942.87 1048
10943.85 1083
10944.84 1141
10945.83 1132
10946.82 1066
10947.81 1076
10948.79 1099
10949.78 1120
10950.77 1087
10951.76 1104
10952.75 1107
10953.74 1101
10954.72 1119
10955.71 1110
10956.70 1158
10957.69 1164
10958.68 1124
10959.67 1233
10960.66 1302
10961.65 1232
10962.63 1186
10963.62 1153
10964.61 1213
10965.60 1204
10966.59 1243
10967.58 1326
10968.57 1330
10969.56 1308
10970.55 1374
10971.54 1319
10972.52 1231
10973.51 1241
10974.50 1173
10975.49 1194
10976.48 1300
10977.47 1242
10978.46 1210
10979.45 1223
10980.44 1130
10981.43 1140
10982.42 1160
10983.41 1152
10984.40 1236
10985.39 1181
10986.38 1097
10987.37 1104
10988.36 1144
10989.35 1207
10990.34 1150
10991.33 1227
10992.32 1213
10993.31 1213
10994.30 1240
10995.29 1244
10996.28 1200
10997.27 1247
10998.26 1378
10999.25 1271
11000.24 1236
11001.23 1244
11002.22 1189
11003.21 1293
11004.20 1265
11005.20 1299
11006.19 1405
11007.18 1377
11008.17 1472
11009.16 1582
11010.15 1592
11011.14 1602
11012.13 1514
11013.12 1549
11014.11 1450
11015.10 1474
11016.10 1378
11017.09 1343
11018.08 1269
11019.07 1181
11020.06 1250
11021.05 1183
11022.04 1098
11023.04 1074
11024.03 1145
11025.02 1130
11026.01 1072
11027.00 1130
11027.99 1159
11028.99 1143
11029.98 1121
11030.97 1111
11031.96 1136
11032.95 1085
11033.95 1055
11034.94 1109
11035.93 1057
11036.92 1033
11037.91 1121
11038.91 1125
11039.90 1176
11040.89 1099
11041.88 1111
11042.88 1135
11043.87 1124
11044.86 1141
11045.85 1113
11046.85 1129
11047.84 1151
11048.83 1170
11049.82 1050
11050.82 1049
11051.81 1180
11052.80 1081
11053.80 1064
11054.79 1021
11055.78 1052
11056.77 998
11057.77 1045
11058.76 1060
11059.75 1049
11060.75 961
11061.74 975
11062.73 1047
11063.73 1040
11064.72 987
11065.71 1071
11066.71 1028
11067.70 1025
11068.69 1026
11069.69 1033
11070.68 1041
11071.68 1008
11072.67 984
11073.66 1073
11074.66 1081
11075.65 990
11076.65 1008
11077.64 966
11078.63 1012
11079.63 1016
11080.62 1015
11081.62 989
11082.61 991
11083.60 1019
11084.60 1046
11085.59 1035
11086.59 1042
11087.58 1042
11088.58 1082
11089.57 1021
11090.57 1048
11091.56 1023
11092.55 966
11093.55 981
11094.54 1034
11095.54 988
11096.53 997
11097.53 1015
11098.52 968
11099.52 965
11100.51 998
11101.51 931
11102.50 937
11103.50 982
11104.49 992
11105.49 1024
11106.48 1037
11107.48 949
11108.48 965
11109.47 989
11110.47 1027
11111.46 1021
11112.46 1028
11113.45 986
11114.45 918
11115.44 966
11116.44 1043
11117.44 1048
11118.43 918
11119.43 915
11120.42 943
11121.42 946
11122.42 944
11123.41 992
11124.41 909
11125.40 948
11126.40 1000
11127.40 971
11128.39 987
11129.39 985
11130.38 1004
11131.38 978
11132.38 917
11133.37 932
11134.37 916
11135.37 923
11136.36 932
11137.36 997
11138.36 912
11139.35 1001
11140.35 1065
11141.35 923
11142.34 924
11143.34 935
11144.34 977
11145.34 974
11146.33 878
11147.33 926
11148.33 932
11149.32 965
11150.32 903
11151.32 953
11152.32 934
11153.31 943
11154.31 932
11155.31 920
11156.31 930
11157.30 941
11158.30 958
11159.30 969
11160.30 903
11161.29 909
11162.29 934
11163.29 939
11164.29 925
11165.29 879
11166.28 874
11167.28 849
11168.28 847
11169.28 883
11170.28 861
11171.27 853
11172.27 896
11173.27 925
11174.27 896
11175.27 887
11176.27 923
11177.26 885
11178.26 884
11179.26 911
11180.26 893
11181.26 954
11182.26 865
11183.26 820
11184.26 850
11185.25 905
11186.25 863
11187.25 836
11188.25 846
11189.25 894
11190.25 922
11191.25 877
11192.25 889
11193.25 873
11194.25 902
11195.24 847
11196.24 868
11197.24 906
11198.24 904
11199.24 837
11200.24 834
11201.24 872
11202.24 858
11203.24 908
11204.24 874
11205.24 860
11206.24 867
11207.24 883
11208.24 835
11209.24 845
11210.24 847
11211.24 881
11212.24 892
11213.24 851
11214.24 895
11215.24 871
11216.24 865
11217.24 956
11218.24 884
11219.24 874
11220.24 877
11221.24 791
11222.24 809
11223.24 887
11224.24 865
11225.24 886
11226.24 872
11227.25 904
11228.25 841
11229.25 830
11230.25 860
11231.25 885
11232.25 814
11233.25 909
11234.25 887
11235.25 856
11236.25 828
11237.25 798
11238.26 831
11239.26 877
11240.26 838
11241.26 867
11242.26 914
11243.26 863
11244.26 851
11245.27 842
11246.27 906
11247.27 870
11248.27 880
11249.27 873
11250.27 798
11251.28 836
11252.28 863
11253.28 900
11254.28 844
11255.28 852
11256.29 867
11257.29 926
11258.29 900
11259.29 887
11260.29 838
11261.30 864
11262.30 861
11263.30 832
11264.30 822
11265.31 862
11266.31 885
11267.31 860
11268.31 862
11269.32 904
11270.32 872
11271.32 830
11272.32 891
11273.33 842
11274.33 890
11275.33 847
11276.33 886
11277.34 884
11278.34 834
11279.34 872
11280.35 895
11281.35 879
11282.35 865
11283.36 880
11284.36 951
11285.36 932
11286.37 925
11287.37 971
11288.37 924
11289.38 948
11290.38 865
11291.38 842
11292.39 929
11293.39 976
11294.39 874
11295.40 866
11296.40 906
11297.41 944
11298.41 966
11299.41 898
11300.42 929
11301.42 924
11302.43 932
11303.43 889
11304.43 895
11305.44 935
11306.44 945
11307.45 868
11308.45 884
11309.46 913
11310.46 944
11311.46 861
11312.47 863
11313.47 927
11314.48 919
11315.48 879
11316.49 956
11317.49 940
11318.50 864
11319.50 938
11320.51 895
11321.51 885
11322.52 879
11323.52 931
11324.53 956
11325.53 888
11326.54 921
11327.54 965
11328.55 934
11329.55 957
11330.56 983
11331.56 937
11332.57 929
11333.57 924
11334.58 904
11335.58 908
11336.59 993
11337.60 874
11338.60 864
11339.61 915
11340.61 905
11341.62 899
11342.62 919
11343.63 913
11344.64 912
11345.64 949
11346.65 954
11347.65 932
11348.66 1026
11349.67 1011
11350.67 1012
11351.68 964
11352.69 940
11353.69 995
11354.70 941
11355.71 977
11356.71 993
11357.72 1015
11358.72 937
11359.73 961
11360.74 889
11361.74 964
11362.75 992
11363.76 987
11364.76 1030
11365.77 886
11366.78 888
11367.79 966
11368.79 955
11369.80 940
11370.81 928
11371.81 903
11372.82 916
11373.83 921
11374.84 879
11375.84 897
11376.85 937
11377.86 946
11378.87 940
11379.87 973
11380.88 937
11381.89 998
11382.90 896
11383.90 954
11384.91 943
11385.92 923
11386.93 979
11387.93 917
11388.94 898
11389.95 967
11390.96 978
11391.97 947
11392.97 902
11393.98 924
11394.99 942
11396.00 925
11397.01 917
11398.02 931
11399.02 931
11400.03 974
11401.04 970
11402.05 921
11403.06 927
11404.07 951
11405.08 966
11406.08 979
11407.09 1007
11408.10 1011
11409.11 987
11410.12 967
11411.13 971
11412.14 903
11413.15 943
11414.15 1014
11415.16 1041
11416.17 1059
11417.18 928
11418.19 958
11419.20 918
11420.21 978
11421.22 1020
11422.23 1030
11423.24 962
11424.25 977
11425.26 988
11426.27 982
11427.28 1002
11428.29 1042
11429.30 1071
11430.31 1083
11431.32 1073
11432.32 1060
11433.33 1024
11434.34 1044
11435.35 1019
11436.36 1025
11437.37 1044
11438.38 1067
11439.39 1037
11440.41 1130
11441.42 1096
11442.43 1075
11443.44 1112
11444.45 1084
11445.46 1015
11446.47 1105
11447.48 1080
11448.49 1072
11449.50 1077
11450.51 1112
11451.52 1061
11452.53 1088
11453.54 1132
11454.55 1133
11455.56 1121
11456.57 1125
11457.59 1132
11458.60 1185
11459.61 1169
11460.62 1183
11461.63 1144
11462.64 1094
11463.65 1098
11464.66 1107
11465.67 1112
11466.69 1119
11467.70 1167
11468.71 1144
11469.72 1145
11470.73 1165
11471.74 1189
11472.75 1216
11473.77 1162
11474.78 1173
11475.79 1208
11476.80 1241
11477.81 1208
11478.83 1210
11479.84 1192
11480.85 1202
11481.86 1218
11482.87 1190
11483.89 1244
11484.90 1283
11485.91 1177
11486.92 1159
11487.93 1132
11488.95 1196
11489.96 1261
11490.97 1237
11491.98 1253
11493.00 1162
11494.01 1260
11495.02 1240
11496.03 1196
11497.05 1204
11498.06 1244
11499.07 1183
11500.09 1333
11501.10 1277
11502.11 1251
11503.12 1241
11504.14 1316
11505.15 1259
11506.16 1175
11507.18 1246
11508.19 1303
11509.20 1267
11510.22 1256
11511.23 1297
11512.24 1241
11513.26 1331
11514.27 1376
11515.28 1366
11516.30 1346
11517.31 1325
11518.32 1317
11519.34 1374
11520.35 1301
11521.37 1296
11522.38 1283
11523.39 1305
11524.41 1382
11525.42 1361
11526.44 1388
11527.45 1379
11528.46 1401
11529.48 1404
11530.49 1379
11531.51 1397
11532.52 1381
11533.53 1440
11534.55 1407
11535.56 1414
11536.58 1413
11537.59 1459
11538.61 1429
11539.62 1409
11540.64 1428
11541.65 1454
11542.67 1543
11543.68 1535
11544.69 1499
11545.71 1484
11546.72 1506
11547.74 1535
11548.75 1495
11549.77 1566
11550.78 1544
11551.80 1557
11552.81 1564
11553.83 1614
11554.85 1551
11555.86 1554
11556.88 1573
11557.89 1664
11558.91 1690
11559.92 1703
11560.94 1670
11561.95 1617
11562.97 1621
11563.98 1684
11565.00 1703
11566.02 1673
11567.03 1701
11568.05 1767
11569.06 1777
11570.08 1804
11571.10 1871
11572.11 1783
11573.13 1789
11574.14 1830
11575.16 1939
11576.18 1811
11577.19 1815
11578.21 1869
11579.22 1939
11580.24 1902
11581.26 1908
11582.27 1939
11583.29 2008
11584.31 1960
11585.32 2021
11586.34 2013
11587.36 2079
11588.37 2067
11589.39 2093
11590.41 2132
11591.42 2167
11592.44 2187
11593.46 2224
11594.47 2288
11595.49 2425
11596.51 2594
11597.53 2573
11598.54 2527
11599.56 2555
11600.58 2566
11601.59 2624
11602.61 2850
11603.63 2798
11604.65 2763
11605.66 2918
11606.68 2974
11607.70 3071
11608.72 3359
11609.74 3570
11610.75 4015
11611.77 4465
11612.79 4759
11613.81 5078
11614.82 5261
11615.84 5259
11616.86 5161
11617.88 4912
11618.90 4636
11619.91 4057
11620.93 3644
11621.95 3370
11622.97 3165
11623.99 2931
11625.01 2731
11626.02 2648
11627.04 2495
11628.06 2404
11629.08 2238
11630.10 2182
11631.12 2266
11632.14 2284
11633.15 2278
11634.17 2179
11635.19 2194
11636.21 2065
11637.23 2170
11638.25 2163
11639.27 2081
11640.29 2083
11641.30 2140
11642.32 2112
11643.34 2031
11644.36 2124
11645.38 2111
11646.40 2015
11647.42 2035
11648.44 2051
11649.46 2118
11650.48 2113
11651.50 2150
11652.52 2151
11653.54 2095
11654.56 2213
11655.58 2199
11656.60 2132
11657.62 2025
11658.64 1871
11659.66 1877
11660.68 1845
11661.70 1773
11662.72 1790
11663.74 1806
11664.76 1747
11665.78 1741
11666.80 1750
11667.82 1670
11668.84 1689
11669.86 1763
11670.88 1714
11671.90 1738
11672.92 1750
11673.94 1590
11674.96 1673
11675.98 1785
11677.00 1755
11678.02 1819
11679.04 1785
11680.06 1782
11681.08 1775
11682.10 1747
11683.12 1850
11684.15 1811
11685.17 1822
11686.19 1924
11687.21 1901
11688.23 1895
11689.25 1887
11690.27 1948
11691.29 2010
11692.31 1978
11693.34 1988
11694.36 2042
11695.38 2020
11696.40 1944
11697.42 1893
11698.44 1910
11699.46 1847
11700.49 1922
11701.51 1804
11702.53 1814
11703.55 1787
11704.57 1871
11705.60 1840
11706.62 1880
11707.64 1862
11708.66 1769
11709.68 1812
11710.71 1834
11711.73 1828
11712.75 1757
11713.77 1751
11714.79 1773
11715.82 1802
11716.84 1863
11717.86 1871
11718.88 1668
11719.91 1687
11720.93 1698
11721.95 1714
11722.97 1686
11724.00 1608
11725.02 1688
11726.04 1641
11727.07 1614
11728.09 1632
11729.11 1606
11730.13 1706
11731.16 1624
11732.18 1642
11733.20 1658
11734.23 1599
11735.25 1592
11736.27 1491
11737.30 1565
11738.32 1585
11739.34 1531
11740.37 1474
11741.39 1516
11742.41 1492
11743.44 1588
11744.46 1465
11745.48 1416
11746.51 1450
11747.53 1453
11748.55 1453
11749.58 1400
11750.60 1464
11751.63 1390
11752.65 1298
11753.67 1360
11754.70 1436
11755.72 1380
11756.75 1424
11757.77 1419
11758.79 1424
11759.82 1336
11760.84 1446
11761.87 1430
11762.89 1384
11763.92 1335
11764.94 1360
11765.97 1363
11766.99 1337
11768.01 1326
11769.04 1268
11770.06 1218
11771.09 1314
11772.11 1325
11773.14 1185
11774.16 1258
11775.19 1317
11776.21 1316
11777.24 1200
11778.26 1226
11779.29 1229
11780.31 1216
11781.34 1189
11782.36 1171
11783.39 1162
11784.41 1206
11785.44 1222
11786.46 1202
11787.49 1146
11788.52 1177
11789.54 1232
11790.57 1162
11791.59 1171
11792.62 1242
11793.64 1161
11794.67 1188
11795.70 1160
11796.72 1173
11797.75 1160
11798.77 1161
11799.80 1158
11800.83 1095
11801.85 1135
11802.88 1139
11803.90 1150
11804.93 1155
11805.96 1131
11806.98 1131
11808.01 1093
11809.04 1042
11810.06 1087
11811.09 1139
11812.11 1075
11813.14 1065
11814.17 1055
11815.19 1008
11816.22 1034
11817.25 1075
11818.27 1111
11819.30 1098
11820.33 1065
11821.36 988
11822.38 1017
11823.41 1015
11824.44 951
11825.46 972
11826.49 1055
11827.52 1098
11828.54 1050
11829.57 1054
11830.60 1032
11831.63 1055
11832.65 1012
11833.68 1032
11834.71 1012
11835.74 1025
11836.76 967
11837.79 1117
11838.82 1068
11839.85 1069
11840.88 1017
11841.90 996
11842.93 1076
11843.96 1028
11844.99 1006
11846.01 958
11847.04 983
11848.07 1051
11849.10 1016
11850.13 948
11851.16 1020
11852.18 1003
11853.21 921
11854.24 975
11855.27 1017
11856.30 959
11857.33 977
11858.35 947
11859.38 1014
11860.41 997
11861.44 896
11862.47 1045
11863.50 1023
11864.53 964
11865.56 927
11866.58 1011
11867.61 1072
11868.64 1002
11869.67 959
11870.70 990
11871.73 1059
11872.76 1006
11873.79 962
11874.82 921
11875.85 974
11876.88 978
11877.91 1048
11878.93 1060
11879.96 987
11880.99 1032
11882.02 1029
11883.05 972
11884.08 970
11885.11 966
11886.14 1045
11887.17 1011
11888.20 908
11889.23 974
11890.26 894
11891.29 969
11892.32 945
11893.35 914
11894.38 963
11895.41 907
11896.44 947
11897.47 1026
11898.50 988
11899.53 1047
11900.56 972
11901.59 1002
11902.62 993
11903.65 1000
11904.69 1006
11905.72 997
11906.75 996
11907.78 910
11908.81 968
11909.84 952
11910.87 986
11911.90 1115
11912.93 975
11913.96 1027
11914.99 1000
11916.02 969
11917.06 1004
11918.09 941
11919.12 945
11920.15 941
11921.18 916
11922.21 980
11923.24 950
11924.27 1004
11925.31 958
11926.34 973
11927.37 966
11928.40 998
11929.43 971
11930.46 995
11931.50 966
11932.53 985
11933.56 1027
11934.59 976
11935.62 970
11936.65 1004
11937.69 1013
11938.72 1019
11939.75 978
11940.78 1037
11941.81 1022
11942.85 1052
11943.88 1098
11944.91 1113
11945.94 1042
11946.98 1079
11948.01 1069
11949.04 987
11950.07 981
11951.11 951
11952.14 1014
11953.17 986
11954.20 946
11955.24 875
11956.27 897
11957.30 902
11958.34 970
11959.37 962
11960.40 962
11961.43 962
11962.47 905
11963.50 895
11964.53 920
11965.57 903
11966.60 891
11967.63 878
11968.67 879
11969.70 948
11970.73 881
11971.77 863
11972.80 888
11973.83 938
11974.87 903
11975.90 908
11976.94 921
11977.97 907
11979.00 906
11980.04 929
11981.07 917
11982.10 876
11983.14 860
11984.17 857
11985.21 944
11986.24 902
11987.27 958
11988.31 988
11989.34 929
11990.38 923
11991.41 953
11992.45 956
11993.48 1004
11994.51 939
11995.55 938
11996.58 938
11997.62 896
11998.65 926
11999.69 869
12000.72 947
12001.76 974
12002.79 892
12003.83 889
12004.86 950
12005.90 916
12006.93 927
12007.97 954
12009.00 983
12010.04 940
12011.07 891
12012.11 918
12013.14 906
12014.18 897
12015.21 954
12016.25 907
12017.28 923
12018.32 951
12019.35 983
12020.39 962
12021.43 904
12022.46 988
12023.50 913
12024.53 898
12025.57 910
12026.60 935
12027.64 978
12028.68 883
12029.71 910
12030.75 949
12031.78 973
12032.82 1014
12033.86 938
12034.89 952
12035.93 971
12036.97 943
12038.00 964
12039.04 940
12040.07 945
12041.11 979
12042.15 977
12043.18 917
12044.22 903
12045.26 906
12046.29 934
12047.33 942
12048.37 976
12049.40 904
12050.44 918
12051.48 908
12052.52 873
12053.55 918
12054.59 870
12055.63 962
12056.66 1010
12057.70 948
12058.74 883
12059.78 888
12060.81 902
12061.85 901
12062.89 946
12063.92 957
12064.96 961
12066.00 935
12067.04 915
12068.07 875
12069.11 887
12070.15 926
12071.19 928
12072.23 937
12073.26 940
12074.30 897
12075.34 881
12076.38 923
12077.42 913
12078.45 897
12079.49 904
12080.53 931
12081.57 977
12082.61 902
12083.64 899
12084.68 862
12085.72 897
12086.76 922
12087.80 886
12088.84 868
12089.88 863
12090.91 931
12091.95 915
12092.99 909
12094.03 925
12095.07 922
12096.11 941
12097.15 920
12098.19 947
12099.22 914
12100.26 910
12101.30 982
12102.34 967
12103.38 899
12104.42 882
12105.46 895
12106.50 865
12107.54 875
12108.58 935
12109.62 909
12110.66 969
12111.70 983
12112.74 975
12113.77 990
12114.81 967
12115.85 1025
12116.89 925
12117.93 916
12118.97 957
12120.01 935
12121.05 939
12122.09 943
12123.13 893
12124.17 879
12125.21 896
12126.25 887
12127.29 880
12128.33 839
12129.37 857
12130.41 862
12131.45 858
12132.50 905
12133.54 837
12134.58 826
12135.62 908
12136.66 871
12137.70 858
12138.74 844
12139.78 868
12140.82 841
12141.86 865
12142.90 870
12143.94 848
12144.98 885
12146.02 872
12147.07 847
12148.11 958
12149.15 888
12150.19 878
12151.23 850
12152.27 890
12153.31 918
12154.35 850
12155.40 791
12156.44 882
12157.48 828
12158.52 873
12159.56 848
12160.60 789
12161.64 880
12162.69 845
12163.73 864
12164.77 800
12165.81 842
12166.85 821
12167.90 835
12168.94 849
12169.98 809
12171.02 841
12172.06 815
12173.11 827
12174.15 823
12175.19 835
12176.23 805
12177.27 821
12178.32 814
12179.36 838
12180.40 791
12181.44 815
12182.49 859
12183.53 822
12184.57 804
12185.61 875
12186.66 815
12187.70 819
12188.74 850
12189.79 858
12190.83 864
12191.87 848
12192.91 899
12193.96 847
12195.00 855
12196.04 846
12197.09 852
12198.13 806
12199.17 841
12200.22 832
12201.26 842
12202.30 793
12203.35 842
12204.39 867
12205.43 826
12206.48 839
12207.52 827
12208.57 825
12209.61 852
12210.65 878
12211.70 853
12212.74 796
12213.78 831
12214.83 916
12215.87 850
12216.92 762
12217.96 924
12219.00 874
12220.05 875
12221.09 821
12222.14 810
12223.18 833
12224.23 785
12225.27 815
12226.31 827
12227.36 800
12228.40 840
12229.45 812
12230.49 831
12231.54 797
12232.58 810
12233.63 782
12234.67 766
12235.72 768
12236.76 831
12237.81 831
12238.85 718
12239.90 767
12240.94 769
12241.99 829
12243.03 773
12244.08 777
12245.12 785
12246.17 804
12247.21 832
12248.26 815
12249.30 790
12250.35 765
12251.39 772
12252.44 793
12253.49 779
12254.53 807
12255.58 752
12256.62 772
12257.67 771
12258.71 746
12259.76 851
12260.81 929
12261.85 858
12262.90 833
12263.94 724
12264.99 773
12266.04 811
12267.08 817
12268.13 791
12269.17 751
12270.22 749
12271.27 825
12272.31 854
12273.36 755
12274.41 703
12275.45 747
12276.50 743
12277.55 785
12278.59 732
12279.64 779
12280.69 769
12281.73 744
12282.78 721
12283.83 747
12284.87 733
12285.92 737
12286.97 764
12288.01 715
12289.06 695
12290.11 752
12291.16 720
12292.20 785
12293.25 805
12294.30 761
12295.35 722
12296.39 727
12297.44 665
12298.49 721
12299.54 729
12300.58 745
12301.63 725
12302.68 737
12303.73 760
12304.77 770
12305.82 751
12306.87 792
12307.92 776
12308.97 746
12310.01 698
12311.06 722
12312.11 734
12313.16 721
12314.21 724
12315.25 708
12316.30 707
12317.35 734
12318.40 745
12319.45 723
12320.50 698
12321.54 741
12322.59 735
12323.64 737
12324.69 741
12325.74 724
12326.79 697
12327.84 684
12328.89 711
12329.93 726
12330.98 712
12332.03 710
12333.08 718
12334.13 725
12335.18 689
12336.23 703
12337.28 725
12338.33 781
12339.38 699
12340.43 724
12341.47 692
12342.52 725
12343.57 700
12344.62 715
12345.67 734
12346.72 745
12347.77 704
12348.82 682
12349.87 738
12350.92 732
12351.97 694
12353.02 745
12354.07 720
12355.12 671
12356.17 702
12357.22 717
12358.27 699
12359.32 702
12360.37 677
12361.42 744
12362.47 718
12363.52 715
12364.57 647
12365.62 665
12366.67 681
12367.72 740
12368.77 758
12369.82 731
12370.87 730
12371.93 740
12372.98 691
12374.03 684
12375.08 741
12376.13 744
12377.18 725
12378.23 730
12379.28 677
12380.33 719
12381.38 698
12382.43 710
12383.49 701
12384.54 693
12385.59 742
12386.64 717
12387.69 726
12388.74 647
12389.79 717
12390.84 696
12391.90 713
12392.95 682
12394.00 675
12395.05 719
12396.10 715
12397.15 675
12398.21 693
12399.26 668
12400.31 715
12401.36 720
12402.41 750
12403.47 698
12404.52 721
12405.57 763
12406.62 702
12407.67 708
12408.73 726
12409.78 675
12410.83 690
12411.88 704
12412.94 682
12413.99 702
12415.04 668
12416.09 771
12417.15 689
12418.20 708
12419.25 719
12420.30 757
12421.36 715
12422.41 691
12423.46 656
12424.52 657
12425.57 703
12426.62 678
12427.67 735
12428.73 684
12429.78 668
12430.83 707
12431.89 725
12432.94 699
12433.99 634
12435.05 679
12436.10 703
12437.15 719
12438.21 721
12439.26 675
12440.31 694
12441.37 750
12442.42 741
12443.47 731
12444.53 695
12445.58 724
12446.64 730
12447.69 729
12448.74 712
12449.80 689
12450.85 702
12451.91 730
12452.96 734
12454.01 704
12455.07 694
12456.12 662
12457.18 638
12458.23 676
12459.29 696
12460.34 692
12461.39 672
12462.45 726
12463.50 708
12464.56 728
12465.61 694
12466.67 727
12467.72 656
12468.78 686
12469.83 702
12470.89 700
12471.94 741
12473.00 694
12474.05 685
12475.11 706
12476.16 661
12477.22 761
12478.27 701
12479.33 654
12480.38 676
12481.44 694
12482.49 774
12483.55 711
12484.60 755
12485.66 769
12486.71 729
12487.77 620
12488.83 660
12489.88 717
12490.94 712
12491.99 689
12493.05 708
12494.10 708
12495.16 716
12496.22 778
12497.27 757
12498.33 708
12499.38 710
12500.44 762
12501.50 805
12502.55 777
12503.61 718
12504.67 708
12505.72 833
12506.78 779
12507.83 772
12508.89 834
12509.95 815
12511.00 767
12512.06 734
12513.12 692
12514.17 710
12515.23 784
12516.29 736
12517.34 767
12518.40 726
12519.46 733
12520.52 731
12521.57 720
12522.63 750
12523.69 692
12524.74 693
12525.80 699
12526.86 718
12527.92 719
12528.97 704
12530.03 725
12531.09 732
12532.15 772
12533.20 750
12534.26 724
12535.32 766
12536.38 758
12537.43 756
12538.49 858
12539.55 821
12540.61 775
12541.66 777
12542.72 750
12543.78 772
12544.84 744
12545.90 735
12546.95 784
12548.01 761
12549.07 745
12550.13 758
12551.19 742
12552.25 717
12553.30 718
12554.36 764
12555.42 743
12556.48 691
12557.54 712
12558.60 685
12559.65 691
12560.71 700
12561.77 691
12562.83 698
12563.89 703
12564.95 699
12566.01 734
12567.07 703
12568.13 686
12569.18 732
12570.24 707
12571.30 672
12572.36 678
12573.42 649
12574.48 692
12575.54 701
12576.60 746
12577.66 729
12578.72 691
12579.78 722
12580.84 684
12581.90 742
12582.96 714
12584.02 723
12585.07 767
12586.13 814
12587.19 707
12588.25 767
12589.31 759
12590.37 822
12591.43 747
12592.49 686
12593.55 732
12594.61 731
12595.67 753
12596.73 733
12597.79 731
12598.86 747
12599.92 750
12600.98 685
12602.04 691
12603.10 728
12604.16 726
12605.22 692
12606.28 749
12607.34 774
12608.40 767
12609.46 748
12610.52 728
12611.58 806
12612.64 788
12613.70 761
12614.76 745
12615.83 758
12616.89 776
12617.95 682
12619.01 728
12620.07 756
12621.13 798
12622.19 793
12623.25 733
12624.32 741
12625.38 739
12626.44 733
12627.50 709
12628.56 712
12629.62 768
12630.68 705
12631.75 733
12632.81 707
12633.87 665
12634.93 696
12635.99 738
12637.05 678
12638.12 736
12639.18 713
12640.24 691
12641.30 663
12642.36 663
12643.43 722
12644.49 666
12645.55 673
12646.61 695
12647.68 671
12648.74 670
12649.80 782
12650.86 775
12651.93 721
12652.99 706
12654.05 686
12655.11 653
12656.18 636
12657.24 655
12658.30 677
12659.36 712
12660.43 707
12661.49 713
12662.55 709
12663.62 693
12664.68 630
12665.74 696
12666.81 684
12667.87 748
12668.93 717
12670.00 639
12671.06 726
12672.12 736
12673.19 683
12674.25 668
12675.31 722
12676.38 706
12677.44 725
12678.50 665
12679.57 707
12680.63 703
12681.69 692
12682.76 700
12683.82 704
12684.89 713
12685.95 690
12687.01 680
12688.08 713
12689.14 685
12690.21 688
12691.27 685
12692.33 714
12693.40 724
12694.46 699
12695.53 746
12696.59 713
12697.66 705
12698.72 741
12699.79 700
12700.85 679
12701.91 672
12702.98 640
12704.04 619
12705.11 684
12706.17 718
12707.24 668
12708.30 660
12709.37 629
12710.43 711
12711.50 660
12712.56 640
12713.63 697
12714.69 672
12715.76 723
12716.82 677
12717.89 674
12718.95 695
12720.02 720
12721.09 650
12722.15 658
12723.22 621
12724.28 689
12725.35 673
12726.41 662
12727.48 691
12728.54 680
12729.61 708
12730.68 716
12731.74 652
12732.81 610
12733.87 661
12734.94 666
12736.01 684
12737.07 684
12738.14 665
12739.20 606
12740.27 683
12741.34 662
12742.40 674
12743.47 695
12744.54 615
12745.60 724
12746.67 619
12747.74 624
12748.80 701
12749.87 696
12750.94 658
12752.00 712
12753.07 659
12754.14 679
12755.20 701
12756.27 669
12757.34 635
12758.40 640
12759.47 633
12760.54 630
12761.60 681
12762.67 613
12763.74 707
12764.81 645
12765.87 639
12766.94 692
12768.01 649
12769.08 641
12770.14 620
12771.21 636
12772.28 676
12773.35 668
12774.41 672
12775.48 602
12776.55 662
12777.62 662
12778.68 632
12779.75 610
12780.82 599
12781.89 683
12782.96 683
12784.02 625
12785.09 607
12786.16 662
12787.23 622
12788.30 649
12789.37 609
12790.43 671
12791.50 655
12792.57 659
12793.64 675
12794.71 628
12795.78 648
12796.84 587
12797.91 621
12798.98 650
12800.05 638
12801.12 636
12802.19 647
12803.26 638
12804.33 603
12805.40 617
12806.46 621
12807.53 637
12808.60 649
12809.67 642
12810.74 644
12811.81 597
12812.88 619
12813.95 580
12815.02 650
12816.09 636
12817.16 572
12818.23 614
12819.30 642
12820.37 620
12821.44 678
12822.50 670
12823.57 633
12824.64 593
12825.71 617
12826.78 601
12827.85 602
12828.92 599
12829.99 626
12831.06 625
12832.13 594
12833.20 640
12834.27 687
12835.34 589
12836.41 656
12837.49 641
12838.56 610
12839.63 600
12840.70 600
12841.77 598
12842.84 566
12843.91 578
12844.98 640
12846.05 640
12847.12 688
12848.19 640
12849.26 628
12850.33 638
12851.40 590
12852.47 620
12853.55 593
12854.62 606
12855.69 596
12856.76 620
12857.83 639
12858.90 605
12859.97 588
12861.04 585
12862.11 612
12863.19 612
12864.26 609
12865.33 636
12866.40 596
12867.47 624
12868.54 563
12869.62 578
12870.69 565
12871.76 565
12872.83 613
12873.90 582
12874.97 582
12876.05 592
12877.12 604
12878.19 567
12879.26 568
12880.33 580
12881.41 577
12882.48 601
12883.55 569
12884.62 599
12885.70 558
12886.77 589
12887.84 620
12888.91 585
12889.98 589
12891.06 605
12892.13 599
12893.20 565
12894.28 574
12895.35 614
12896.42 592
12897.49 609
12898.57 566
12899.64 618
12900.71 585
12901.79 564
12902.86 574
12903.93 609
12905.00 595
12906.08 608
12907.15 572
12908.22 555
12909.30 554
12910.37 553
12911.44 617
12912.52 665
12913.59 568
12914.66 585
12915.74 535
12916.81 534
12917.89 570
12918.96 544
12920.03 527
12921.11 535
12922.18 524
12923.25 576
12924.33 555
12925.40 598
12926.48 607
12927.55 642
12928.62 542
12929.70 537
12930.77 578
12931.85 632
12932.92 538
12934.00 598
12935.07 637
12936.14 573
12937.22 551
12938.29 560
12939.37 607
12940.44 583
12941.52 606
12942.59 554
12943.67 552
12944.74 543
12945.82 597
12946.89 626
12947.97 588
12949.04 579
12950.12 570
12951.19 595
12952.27 582
12953.34 563
12954.42 568
12955.49 556
12956.57 567
12957.64 570
12958.72 539
12959.79 581
12960.87 618
12961.94 523
12963.02 530
12964.10 525
12965.17 491
12966.25 584
12967.32 587
12968.40 574
12969.47 572
12970.55 565
12971.63 600
12972.70 570
12973.78 529
12974.85 566
12975.93 548
12977.01 539
12978.08 587
12979.16 557
12980.23 561
12981.31 551
12982.39 578
12983.46 586
12984.54 554
12985.62 539
12986.69 546
12987.77 572
12988.85 551
12989.92 539
12991.00 517
12992.08 593
12993.15 528
12994.23 555
12995.31 528
12996.38 612
12997.46 605
12998.54 552
12999.61 581
13000.69 589
13001.77 585
13002.85 600
13003.92 610
13005.00 648
13006.08 593
13007.16 558
13008.23 604
13009.31 584
13010.39 555
13011.47 544
13012.54 528
13013.62 582
13014.70 574
13015.78 503
13016.85 544
13017.93 582
13019.01 547
13020.09 598
13021.17 559
13022.24 544
13023.32 533
13024.40 558
13025.48 547
13026.56 605
13027.63 606
13028.71 585
13029.79 562
13030.87 565
13031.95 517
13033.03 543
13034.10 591
13035.18 608
13036.26 548
13037.34 568
13038.42 564
13039.50 595
13040.58 549
13041.66 571
13042.73 606
13043.81 622
13044.89 565
13045.97 566
13047.05 552
13048.13 600
13049.21 608
13050.29 531
13051.37 555
13052.45 553
13053.53 594
13054.60 563
13055.68 580
13056.76 611
13057.84 614
13058.92 624
13060.00 582
13061.08 611
13062.16 560
13063.24 585
13064.32 615
13065.40 628
13066.48 608
13067.56 581
13068.64 534
13069.72 546
13070.80 590
13071.88 595
13072.96 586
13074.04 564
13075.12 573
13076.20 541
13077.28 579
13078.36 552
13079.44 581
13080.52 555
13081.60 517
13082.68 574
13083.76 562
13084.84 563
13085.93 595
13087.01 589
13088.09 569
13089.17 562
13090.25 585
13091.33 579
13092.41 529
13093.49 576
13094.57 591
13095.65 619
13096.73 529
13097.82 523
13098.90 558
13099.98 577
13101.06 585
13102.14 581
13103.22 601
13104.30 550
13105.38 554
13106.47 639
13107.55 582
13108.63 550
13109.71 527
13110.79 515
13111.87 557
13112.96 496
13114.04 546
13115.12 599
13116.20 616
13117.28 584
13118.37 582
13119.45 555
13120.53 542
13121.61 555
13122.69 518
13123.78 544
13124.86 520
13125.94 587
13127.02 529
13128.11 565
13129.19 581
13130.27 586
13131.35 557
13132.44 588
13133.52 508
13134.60 530
13135.68 551
13136.77 534
13137.85 567
13138.93 576
13140.01 561
13141.10 505
13142.18 525
13143.26 507
13144.35 548
13145.43 535
13146.51 525
13147.60 539
13148.68 520
13149.76 551
13150.85 531
13151.93 526
13153.01 548
13154.10 599
13155.18 580
13156.26 554
13157.35 521
13158.43 542
13159.51 582
13160.60 553
13161.68 568
13162.77 570
13163.85 557
13164.93 591
13166.02 552
13167.10 494
13168.19 543
13169.27 545
13170.35 543
13171.44 576
13172.52 569
13173.61 547
13174.69 571
13175.78 551
13176.86 563
13177.94 552
13179.03 525
13180.11 538
13181.20 582
13182.28 543
13183.37 546
13184.45 551
13185.54 557
13186.62 515
13187.71 531
13188.79 559
13189.88 537
13190.96 537
13192.05 491
13193.13 528
13194.22 510
13195.30 527
13196.39 560
13197.47 564
13198.56 587
13199.64 535
13200.73 537
13201.81 501
13202.90 532
13203.98 525
13205.07 543
13206.16 531
13207.24 583
13208.33 549
13209.41 594
13210.50 566
13211.58 589
13212.67 543
13213.76 554
13214.84 552
13215.93 566
13217.01 559
13218.10 548
13219.19 616
13220.27 570
13221.36 607
13222.45 554
13223.53 576
13224.62 607
13225.70 567
13226.79 536
13227.88 579
13228.96 551
13230.05 555
13231.14 534
13232.22 515
13233.31 533
13234.40 534
13235.48 548
13236.57 557
13237.66 511
13238.74 564
13239.83 564
13240.92 569
13242.01 571
13243.09 535
13244.18 566
13245.27 549
13246.35 563
13247.44 532
13248.53 557
13249.62 592
13250.70 574
13251.79 525
13252.88 522
13253.97 568
13255.05 561
13256.14 581
13257.23 574
13258.32 555
13259.41 504
13260.49 576
13261.58 534
13262.67 536
13263.76 511
13264.85 502
13265.93 511
13267.02 570
13268.11 593
13269.20 592
13270.29 512
13271.37 563
13272.46 609
13273.55 519
13274.64 554
13275.73 526
13276.82 517
13277.91 548
13278.99 528
13280.08 583
13281.17 545
13282.26 566
13283.35 540
13284.44 510
13285.53 556
13286.62 544
13287.70 496
13288.79 576
13289.88 587
13290.97 571
13292.06 547
13293.15 563
13294.24 590
13295.33 570
13296.42 556
13297.51 571
13298.60 580
13299.69 573
13300.78 600
13301.87 582
13302.95 539
13304.04 577
13305.13 600
13306.22 590
13307.31 585
13308.40 578
13309.49 636
13310.58 538
13311.67 525
13312.76 583
13313.85 601
13314.94 612
13316.03 615
13317.12 574
13318.21 588
13319.30 603
13320.39 618
13321.48 690
13322.58 537
13323.67 559
13324.76 595
13325.85 606
13326.94 591
13328.03 552
13329.12 578
13330.21 550
13331.30 592
13332.39 588
13333.48 534
13334.57 531
13335.66 585
13336.75 576
13337.85 550
13338.94 613
13340.03 603
13341.12 605
13342.21 581
13343.30 550
13344.39 543
13345.48 635
13346.58 590
13347.67 584
13348.76 627
13349.85 594
13350.94 564
13352.03 564
13353.12 607
13354.22 608
13355.31 558
13356.40 599
13357.49 608
13358.58 573
13359.68 544
13360.77 584
13361.86 585
13362.95 588
13364.04 612
13365.14 577
13366.23 622
13367.32 614
13368.41 649
13369.51 633
13370.60 551
13371.69 558
13372.78 560
13373.87 621
13374.97 592
13376.06 605
13377.15 576
13378.25 606
13379.34 633
13380.43 607
13381.52 569
13382.62 587
13383.71 596
13384.80 607
13385.90 568
13386.99 613
13388.08 572
13389.17 608
13390.27 574
13391.36 536
13392.45 563
13393.55 646
13394.64 653
13395.73 586
13396.83 518
13397.92 620
13399.02 626
13400.11 629
13401.20 581
13402.30 616
13403.39 591
13404.48 571
13405.58 609
13406.67 576
13407.77 586
13408.86 572
13409.95 527
13411.05 541
13412.14 596
13413.24 588
13414.33 614
13415.42 564
13416.52 555
13417.61 540
13418.71 569
13419.80 613
13420.90 545
13421.99 571
13423.08 586
13424.18 592
13425.27 571
13426.37 569
13427.46 581
13428.56 584
13429.65 600
13430.75 579
13431.84 555
13432.94 592
13434.03 606
13435.13 611
13436.22 582
13437.32 555
13438.41 564
13439.51 554
13440.60 570
13441.70 540
13442.79 585
13443.89 593
13444.98 629
13446.08 606
13447.18 574
13448.27 588
13449.37 554
13450.46 621
13451.56 595
13452.65 559
13453.75 554
13454.85 557
13455.94 599
13457.04 549
13458.13 543
13459.23 578
13460.33 564
13461.42 569
13462.52 557
13463.61 563
13464.71 598
13465.81 621
13466.90 567
13468.00 568
13469.10 556
13470.19 568
13471.29 587
13472.38 601
13473.48 564
13474.58 581
13475.67 622
13476.77 614
13477.87 566
13478.96 555
13480.06 613
13481.16 638
13482.26 577
13483.35 574
13484.45 578
13485.55 583
13486.64 601
13487.74 590
13488.84 529
13489.94 567
13491.03 600
13492.13 615
13493.23 608
13494.32 607
13495.42 646
13496.52 613
13497.62 603
13498.72 553
13499.81 628
13500.91 601
13502.01 593
13503.11 611
13504.20 588
13505.30 596
13506.40 619
13507.50 620
13508.60 584
13509.69 610
13510.79 621
13511.89 648
13512.99 667
13514.09 629
13515.18 670
13516.28 685
13517.38 606
13518.48 646
13519.58 625
13520.68 663
13521.78 580
13522.87 633
13523.97 643
13525.07 673
13526.17 602
13527.27 613
13528.37 636
13529.47 613
13530.57 602
13531.66 593
13532.76 610
13533.86 610
13534.96 589
13536.06 575
13537.16 619
13538.26 577
13539.36 615
13540.46 515
13541.56 633
13542.66 594
13543.76 607
13544.86 579
13545.96 565
13547.05 550
13548.15 539
13549.25 581
13550.35 580
13551.45 612
13552.55 588
13553.65 568
13554.75 590
13555.85 598
13556.95 581
13558.05 612
13559.15 587
13560.25 547
13561.35 556
13562.45 578
13563.55 552
13564.65 584
13565.75 610
13566.85 573
13567.96 592
13569.06 600
13570.16 619
13571.26 587
13572.36 626
13573.46 602
13574.56 621
13575.66 573
13576.76 532
13577.86 555
13578.96 615
13580.06 643
13581.16 607
13582.27 556
13583.37 599
13584.47 635
13585.57 582
13586.67 566
13587.77 574
13588.87 573
13589.97 611
13591.08 622
13592.18 573
13593.28 575
13594.38 575
13595.48 586
13596.58 551
13597.68 528
13598.79 559
13599.89 619
13600.99 655
13602.09 600
13603.19 617
13604.30 563
13605.40 613
13606.50 598
13607.60 565
13608.70 585
13609.81 560
13610.91 619
13612.01 634
13613.11 615
13614.21 586
13615.32 596
13616.42 640
13617.52 594
13618.62 575
13619.73 575
13620.83 555
13621.93 603
13623.03 535
13624.14 534
13625.24 605
13626.34 631
13627.45 563
13628.55 630
13629.65 612
13630.75 599
13631.86 574
13632.96 570
13634.06 602
13635.17 574
13636.27 626
13637.37 622
13638.48 597
13639.58 546
13640.68 617
13641.79 696
13642.89 604
13643.99 597
13645.10 615
13646.20 603
13647.30 583
13648.41 564
13649.51 595
13650.62 645
13651.72 647
13652.82 654
13653.93 600
13655.03 576
13656.14 548
13657.24 622
13658.34 608
13659.45 583
13660.55 575
13661.66 622
13662.76 566
13663.87 616
13664.97 646
13666.07 635
13667.18 673
13668.28 585
13669.39 603
13670.49 582
13671.60 613
13672.70 624
13673.81 626
13674.91 587
13676.02 575
13677.12 534
13678.23 598
13679.33 613
13680.44 590
13681.54 598
13682.65 634
13683.75 602
13684.86 636
13685.96 633
13687.07 627
13688.17 576
13689.28 595
13690.38 614
13691.49 539
13692.59 641
13693.70 582
13694.80 571
13695.91 616
13697.02 618
13698.12 598
13699.23 656
13700.33 633
13701.44 603
13702.55 611
13703.65 620
13704.76 602
13705.86 592
13706.97 644
13708.08 644
13709.18 654
13710.29 642
13711.39 652
13712.50 635
13713.61 633
13714.71 647
13715.82 659
13716.93 675
13718.03 710
13719.14 686
13720.25 713
13721.35 699
13722.46 634
13723.57 727
13724.67 682
13725.78 693
13726.89 691
13727.99 738
13729.10 691
13730.21 682
13731.31 686
13732.42 702
13733.53 721
13734.64 705
13735.74 680
13736.85 662
13737.96 694
13739.07 644
13740.17 664
13741.28 668
13742.39 660
13743.50 626
13744.60 665
13745.71 642
13746.82 616
13747.93 618
13749.03 665
13750.14 634
13751.25 575
13752.36 630
13753.47 588
13754.57 638
13755.68 605
13756.79 659
13757.90 668
13759.01 579
13760.11 631
13761.22 666
13762.33 653
13763.44 635
13764.55 617
13765.66 613
13766.76 673
13767.87 645
13768.98 620
13770.09 611
13771.20 622
13772.31 675
13773.42 689
13774.53 664
13775.63 675
13776.74 611
13777.85 634
13778.96 670
13780.07 660
13781.18 607
13782.29 648
13783.40 660
13784.51 668
13785.62 671
13786.73 677
13787.83 651
13788.94 635
13790.05 688
13791.16 649
13792.27 630
13793.38 655
13794.49 608
13795.60 597
13796.71 588
13797.82 589
13798.93 650
13800.04 618
13801.15 642
13802.26 616
13803.37 613
13804.48 612
13805.59 623
13806.70 613
13807.81 650
13808.92 636
13810.03 589
13811.14 651
13812.25 613
13813.36 592
13814.47 614
13815.58 628
13816.69 562
13817.80 580
13818.91 617
13820.03 561
13821.14 563
13822.25 566
13823.36 583
13824.47 601
13825.58 556
13826.69 626
13827.80 621
13828.91 596
13830.02 619
13831.13 578
13832.25 612
13833.36 550
13834.47 559
13835.58 567
13836.69 617
13837.80 550
13838.91 565
13840.02 565
13841.14 554
13842.25 607
13843.36 601
13844.47 612
13845.58 613
13846.69 618
13847.81 615
13848.92 618
13850.03 590
13851.14 572
13852.25 603
13853.37 617
13854.48 601
13855.59 538
13856.70 579
13857.81 632
13858.93 620
13860.04 585
13861.15 623
13862.26 600
13863.38 582
13864.49 547
13865.60 567
13866.71 588
13867.83 597
13868.94 611
13870.05 604
13871.16 639
13872.28 583
13873.39 585
13874.50 591
13875.61 618
13876.73 594
13877.84 594
13878.95 576
13880.07 605
13881.18 564
13882.29 650
13883.41 610
13884.52 571
13885.63 540
13886.75 614
13887.86 571
13888.97 562
13890.09 584
13891.20 568
13892.31 563
13893.43 587
13894.54 618
13895.65 623
13896.77 563
13897.88 594
13899.00 629
13900.11 670
13901.22 631
13902.34 570
13903.45 618
13904.57 626
13905.68 586
13906.79 564
13907.91 602
13909.02 564
13910.14 599
13911.25 652
13912.37 596
13913.48 566
13914.59 594
13915.71 589
13916.82 569
13917.94 563
13919.05 601
13920.17 563
13921.28 570
13922.40 622
13923.51 563
13924.63 602
13925.74 557
13926.86 520
13927.97 602
13929.09 575
13930.20 584
13931.32 614
13932.43 622
13933.55 609
13934.66 573
13935.78 556
13936.89 594
13938.01 535
13939.12 549
13940.24 582
13941.35 605
13942.47 577
13943.59 527
13944.70 545
13945.82 552
13946.93 536
13948.05 598
13949.16 603
13950.28 590
13951.40 569
13952.51 658
13953.63 563
13954.74 529
13955.86 559
13956.98 571
13958.09 605
13959.21 573
13960.33 568
13961.44 524
13962.56 551
13963.67 539
13964.79 609
13965.91 587
13967.02 538
13968.14 531
13969.26 570
13970.37 558
13971.49 560
13972.61 526
13973.72 572
13974.84 568
13975.96 536
13977.08 601
13978.19 543
13979.31 543
13980.43 566
13981.54 534
13982.66 530
13983.78 538
13984.90 545
13986.01 563
13987.13 614
13988.25 576
13989.37 584
13990.48 573
13991.60 577
13992.72 575
13993.84 567
13994.95 537
13996.07 574
13997.19 546
13998.31 579
13999.42 536
14000.54 526
14001.66 540
14002.78 519
14003.90 524
14005.01 560
14006.13 580
14007.25 576
14008.37 554
14009.49 561
14010.61 568
14011.72 565
14012.84 562
14013.96 543
14015.08 562
14016.20 596
14017.32 587
14018.43 550
14019.55 557
14020.67 572
14021.79 518
14022.91 564
14024.03 560
14025.15 603
14026.27 587
14027.39 556
14028.50 547
14029.62 546
14030.74 523
14031.86 560
14032.98 577
14034.10 564
14035.22 540
14036.34 528
14037.46 638
14038.58 587
14039.70 523
14040.82 529
14041.94 556
14043.06 548
14044.18 529
14045.30 584
14046.41 528
14047.53 497
14048.65 509
14049.77 578
14050.89 566
14052.01 561
14053.13 551
14054.25 551
14055.37 557
14056.49 564
14057.61 551
14058.74 571
14059.86 603
14060.98 605
14062.10 551
14063.22 581
14064.34 577
14065.46 569
14066.58 610
14067.70 603
14068.82 586
14069.94 616
14071.06 572
14072.18 582
14073.30 582
14074.42 535
14075.54 550
14076.66 596
14077.79 610
14078.91 568
14080.03 569
14081.15 568
14082.27 580
14083.39 572
14084.51 594
14085.63 588
14086.76 543
14087.88 566
14089.00 598
14090.12 611
14091.24 572
14092.36 595
14093.48 613
14094.61 612
14095.73 637
14096.85 663
14097.97 668
14099.09 598
14100.22 606
14101.34 583
14102.46 616
14103.58 687
14104.70 674
14105.83 657
14106.95 668
14108.07 634
14109.19 645
14110.31 658
14111.44 625
14112.56 688
14113.68 682
14114.80 726
14115.93 685
14117.05 622
14118.17 649
14119.29 661
14120.42 622
14121.54 607
14122.66 600
14123.79 602
14124.91 601
14126.03 573
14127.15 615
14128.28 600
14129.40 583
14130.52 587
14131.65 547
14132.77 597
14133.89 627
14135.02 606
14136.14 626
14137.26 597
14138.39 561
14139.51 570
14140.63 588
14141.76 576
14142.88 518
14144.00 635
14145.13 598
14146.25 548
14147.38 512
14148.50 553
14149.62 523
14150.75 533
14151.87 554
14152.99 581
14154.12 613
14155.24 568
14156.37 537
14157.49 563
14158.62 538
14159.74 527
14160.86 569
14161.99 546
14163.11 535
14164.24 554
14165.36 537
14166.49 546
14167.61 554
14168.74 554
14169.86 544
14170.99 541
14172.11 520
14173.23 507
14174.36 584
14175.48 555
14176.61 572
14177.73 549
14178.86 530
14179.98 561
14181.11 543
14182.23 512
14183.36 507
14184.49 541
14185.61 564
14186.74 511
14187.86 517
14188.99 575
14190.11 549
14191.24 555
14192.36 553
14193.49 577
14194.61 544
14195.74 542
14196.87 537
14197.99 518
14199.12 508
14200.24 540
14201.37 567
14202.50 528
14203.62 537
14204.75 506
14205.87 563
14207.00 531
14208.13 550
14209.25 559
14210.38 546
14211.50 538
14212.63 509
14213.76 521
14214.88 544
14216.01 514
14217.14 522
14218.26 479
14219.39 502
14220.52 573
14221.64 511
14222.77 538
14223.90 522
14225.02 534
14226.15 538
14227.28 555
14228.41 529
14229.53 489
14230.66 511
14231.79 504
14232.91 499
14234.04 506
14235.17 512
14236.30 538
14237.42 543
14238.55 501
14239.68 510
14240.81 492
14241.93 542
14243.06 461
14244.19 475
14245.32 521
14246.44 499
14247.57 543
14248.70 503
14249.83 489
14250.95 487
14252.08 480
14253.21 486
14254.34 468
14255.47 518
14256.59 538
14257.72 501
14258.85 535
14259.98 490
14261.11 487
14262.24 465
14263.36 478
14264.49 486
14265.62 483
14266.75 468
14267.88 482
14269.01 498
14270.14 519
14271.26 533
14272.39 496
14273.52 523
14274.65 538
14275.78 537
14276.91 510
14278.04 480
14279.17 509
14280.30 473
14281.42 494
14282.55 464
14283.68 467
14284.81 485
14285.94 480
14287.07 473
14288.20 512
14289.33 474
14290.46 515
14291.59 489
14292.72 456
14293.85 446
14294.98 481
14296.11 490
14297.24 470
14298.37 467
14299.50 459
14300.63 482
14301.76 448
14302.89 494
14304.02 548
14305.15 489
14306.28 493
14307.41 507
14308.54 503
14309.67 495
14310.80 451
14311.93 467
14313.06 427
14314.19 445
14315.32 485
14316.45 466
14317.58 457
14318.71 458
14319.84 469
14320.97 508
14322.10 484
14323.23 427
14324.36 472
14325.49 486
14326.63 477
14327.76 438
14328.89 497
14330.02 488
14331.15 472
14332.28 459
14333.41 410
14334.54 462
14335.67 445
14336.81 457
14337.94 464
14339.07 476
14340.20 474
14341.33 494
14342.46 446
14343.59 457
14344.73 449
14345.86 483
14346.99 450
14348.12 456
14349.25 431
14350.38 438
14351.52 473
14352.65 465
14353.78 496
14354.91 429
14356.04 497
14357.18 491
14358.31 486
14359.44 464
14360.57 448
14361.71 443
14362.84 451
14363.97 497
14365.10 490
14366.24 491
14367.37 521
14368.50 458
14369.63 435
14370.77 458
14371.90 503
14373.03 473
14374.16 515
14375.30 466
14376.43 459
14377.56 491
14378.70 489
14379.83 495
14380.96 432
14382.09 482
14383.23 480
14384.36 427
14385.49 467
14386.63 505
14387.76 463
14388.89 475
14390.03 478
14391.16 451
14392.29 475
14393.43 456
14394.56 438
14395.70 471
14396.83 430
14397.96 462
14399.10 484
14400.23 463
14401.36 468
14402.50 469
14403.63 459
14404.77 483
14405.90 464
14407.03 443
14408.17 418
14409.30 426
14410.44 477
14411.57 477
14412.71 459
14413.84 423
14414.97 466
14416.11 444
14417.24 426
14418.38 439
14419.51 481
14420.65 446
14421.78 487
14422.92 471
14424.05 428
14425.19 485
14426.32 516
14427.46 477
14428.59 443
14429.73 435
14430.86 426
14432.00 458
14433.13 499
14434.27 414
14435.40 427
14436.54 482
14437.67 469
14438.81 478
14439.94 472
14441.08 496
14442.21 503
14443.35 426
14444.48 470
14445.62 463
14446.76 443
14447.89 487
14449.03 519
14450.16 474
14451.30 445
14452.43 466
14453.57 508
14454.71 459
14455.84 481
14456.98 429
14458.11 475
14459.25 477
14460.39 475
14461.52 446
14462.66 449
14463.80 450
14464.93 442
14466.07 443
14467.20 434
14468.34 430
14469.48 509
14470.61 500
14471.75 465
14472.89 467
14474.02 460
14475.16 462
14476.30 475
14477.43 442
14478.57 403
14479.71 434
14480.85 453
14481.98 450
14483.12 426
14484.26 467
14485.39 477
14486.53 455
14487.67 478
14488.81 470
14489.94 460
14491.08 429
14492.22 443
14493.36 436
14494.49 455
14495.63 463
14496.77 459
14497.91 477
14499.04 474
14500.18 420
14501.32 458
14502.46 489
14503.59 451
14504.73 424
14505.87 463
14507.01 471
14508.15 486
14509.28 457
14510.42 486
14511.56 470
14512.70 487
14513.84 465
14514.98 451
14516.11 440
14517.25 501
14518.39 558
14519.53 516
14520.67 525
14521.81 519
14522.95 480
14524.08 444
14525.22 492
14526.36 449
14527.50 513
14528.64 516
14529.78 489
14530.92 573
14532.06 556
14533.20 503
14534.33 508
14535.47 521
14536.61 450
14537.75 516
14538.89 546
14540.03 532
14541.17 515
14542.31 460
14543.45 531
14544.59 509
14545.73 449
14546.87 508
14548.01 538
14549.15 530
14550.29 493
14551.43 483
14552.57 456
14553.71 511
14554.85 532
14555.99 500
14557.13 485
14558.27 446
14559.41 461
14560.55 469
14561.69 459
14562.83 453
14563.97 483
14565.11 472
14566.25 480
14567.39 501
14568.53 468
14569.67 453
14570.81 438
14571.95 500
14573.09 485
14574.23 457
14575.37 464
14576.51 449
14577.65 475
14578.79 506
14579.94 493
14581.08 500
14582.22 452
14583.36 441
14584.50 446
14585.64 502
14586.78 478
14587.92 462
14589.06 466
14590.21 485
14591.35 463
14592.49 498
14593.63 466
14594.77 456
14595.91 493
14597.05 438
14598.20 495
14599.34 466
14600.48 462
14601.62 526
14602.76 521
14603.90 434
14605.05 464
14606.19 474
14607.33 476
14608.47 468
14609.61 443
14610.76 460
14611.90 504
14613.04 500
14614.18 483
14615.32 467
14616.47 445
14617.61 491
14618.75 499
14619.89 459
14621.04 433
14622.18 468
14623.32 486
14624.46 447
14625.61 461
14626.75 508
14627.89 440
14629.04 480
14630.18 462
14631.32 537
14632.46 466
14633.61 486
14634.75 485
14635.89 501
14637.04 502
14638.18 486
14639.32 499
14640.47 443
14641.61 483
14642.75 482
14643.90 476
14645.04 494
14646.18 490
14647.33 488
14648.47 482
14649.61 470
14650.76 481
14651.90 492
14653.05 469
14654.19 522
14655.33 511
14656.48 460
14657.62 467
14658.76 468
14659.91 462
14661.05 489
14662.20 513
14663.34 494
14664.49 520
14665.63 439
14666.77 479
14667.92 460
14669.06 471
14670.21 459
14671.35 463
14672.50 450
14673.64 474
14674.79 490
14675.93 511
14677.07 454
14678.22 474
14679.36 503
14680.51 484
14681.65 467
14682.80 477
14683.94 494
14685.09 502
14686.23 469
14687.38 457
14688.52 450
14689.67 426
14690.81 497
14691.96 479
14693.10 467
14694.25 466
14695.40 445
14696.54 425
14697.69 432
14698.83 425
14699.98 429
14701.12 442
14702.27 466
14703.41 467
14704.56 508
14705.71 436
14706.85 411
14708.00 440
14709.14 482
14710.29 414
14711.44 464
14712.58 434
14713.73 466
14714.87 494
14716.02 482
14717.17 494
14718.31 441
14719.46 443
14720.61 470
14721.75 410
14722.90 468
14724.05 490
14725.19 456
14726.34 483
14727.49 413
14728.63 428
14729.78 434
14730.93 465
14732.07 456
14733.22 414
14734.37 427
14735.51 442
14736.66 470
14737.81 469
14738.95 436
14740.10 431
14741.25 443
14742.40 424
14743.54 400
14744.69 404
14745.84 426
14746.99 487
14748.13 417
14749.28 410
14750.43 418
14751.58 437
14752.72 448
14753.87 433
14755.02 473
14756.17 430
14757.31 399
14758.46 393
14759.61 455
14760.76 434
14761.91 445
14763.05 455
14764.20 418
14765.35 470
14766.50 451
14767.65 430
14768.80 394
14769.94 393
14771.09 456
14772.24 419
14773.39 424
14774.54 417
14775.69 433
14776.83 435
14777.98 422
14779.13 448
14780.28 460
14781.43 443
14782.58 426
14783.73 412
14784.88 425
14786.03 440
14787.17 405
14788.32 434
14789.47 446
14790.62 442
14791.77 453
14792.92 416
14794.07 434
14795.22 382
14796.37 432
14797.52 468
14798.67 391
14799.82 422
14800.97 459
14802.12 451
14803.26 449
14804.41 409
14805.56 449
14806.71 427
14807.86 403
14809.01 426
14810.16 449
14811.31 428
14812.46 405
14813.61 448
14814.76 453
14815.91 405
14817.06 406
14818.21 425
14819.36 412
14820.51 384
14821.66 435
14822.82 414
14823.97 409
14825.12 401
14826.27 402
14827.42 391
14828.57 414
14829.72 406
14830.87 406
14832.02 434
14833.17 408
14834.32 409
14835.47 441
14836.62 443
14837.77 431
14838.93 400
14840.08 424
14841.23 437
14842.38 386
14843.53 401
14844.68 444
14845.83 420
14846.98 404
14848.14 408
14849.29 429
14850.44 427
14851.59 425
14852.74 402
14853.89 383
14855.04 374
14856.20 396
14857.35 384
14858.50 382
14859.65 411
14860.80 405
14861.96 404
14863.11 395
14864.26 400
14865.41 453
14866.56 420
14867.72 436
14868.87 425
14870.02 429
14871.17 429
14872.32 417
14873.48 391
14874.63 390
14875.78 390
14876.93 391
14878.09 392
14879.24 417
14880.39 426
14881.54 407
14882.70 417
14883.85 403
14885.00 427
14886.16 371
14887.31 410
14888.46 416
14889.61 436
14890.77 415
14891.92 431
14893.07 423
14894.23 358
14895.38 393
14896.53 427
14897.69 406
14898.84 379
14899.99 370
14901.15 403
14902.30 383
14903.45 375
14904.61 420
14905.76 428
14906.91 438
14908.07 434
14909.22 409
14910.38 424
14911.53 382
14912.68 389
14913.84 368
14914.99 378
14916.15 360
14917.30 396
14918.45 402
14919.61 394
14920.76 374
14921.92 406
14923.07 398
14924.22 410
14925.38 407
14926.53 375
14927.69 397
14928.84 406
14930.00 398
14931.15 414
14932.31 405
14933.46 389
14934.62 456
14935.77 435
14936.93 426
14938.08 435
14939.24 385
14940.39 435
14941.55 430
14942.70 453
14943.86 428
14945.01 423
14946.17 388
14947.32 423
14948.48 425
14949.63 376
14950.79 398
14951.94 444
14953.10 389
14954.25 427
14955.41 451
14956.56 420
14957.72 440
14958.88 435
14960.03 375
14961.19 421
14962.34 440
14963.50 382
14964.65 400
14965.81 398
14966.97 410
14968.12 394
14969.28 386
14970.43 406
14971.59 442
14972.75 382
14973.90 398
14975.06 428
14976.22 412
14977.37 386
14978.53 413
14979.69 423
14980.84 386
14982.00 422
14983.16 419
14984.31 404
14985.47 405
14986.63 425
14987.78 398
14988.94 432
14990.10 400
14991.25 372
14992.41 391
14993.57 412
14994.72 367
14995.88 397
14997.04 422
14998.20 390
14999.35 422
15000.51 437
15001.67 490
15002.82 398
15003.98 406
15005.14 380
15006.30 436
15007.45 409
15008.61 429
15009.77 396
15010.93 411
15012.09 379
15013.24 416
15014.40 396
15015.56 398
15016.72 417
15017.87 356
15019.03 400
15020.19 412
15021.35 382
15022.51 375
15023.67 383
15024.82 379
15025.98 441
15027.14 388
15028.30 374
15029.46 398
15030.62 376
15031.77 414
15032.93 418
15034.09 389
15035.25 400
15036.41 389
15037.57 414
15038.73 384
15039.88 423
15041.04 442
15042.20 399
15043.36 368
15044.52 377
15045.68 358
15046.84 433
15048.00 402
15049.16 379
15050.32 411
15051.47 422
15052.63 414
15053.79 433
15054.95 464
15056.11 448
15057.27 421
15058.43 408
15059.59 381
15060.75 371
15061.91 375
15063.07 386
15064.23 396
15065.39 388
15066.55 383
15067.71 377
15068.87 411
15070.03 421
15071.19 378
15072.35 419
15073.51 404
15074.67 422
15075.83 430
15076.99 406
15078.15 399
15079.31 372
15080.47 400
15081.63 395
15082.79 409
15083.95 369
15085.11 381
15086.27 388
15087.43 394
15088.59 388
15089.76 375
15090.92 447
15092.08 437
15093.24 407
15094.40 432
15095.56 434
15096.72 419
15097.88 404
15099.04 413
15100.20 383
15101.37 390
15102.53 389
15103.69 363
15104.85 382
15106.01 438
15107.17 404
15108.33 393
15109.50 402
15110.66 383
15111.82 389
15112.98 435
15114.14 410
15115.30 395
15116.47 422
15117.63 400
15118.79 408
15119.95 403
15121.11 409
15122.27 437
15123.44 428
15124.60 394
15125.76 379
15126.92 374
15128.09 437
15129.25 369
15130.41 411
15131.57 389
15132.73 421
15133.90 379
15135.06 383
15136.22 420
15137.38 408
15138.55 406
15139.71 441
15140.87 402
15142.04 416
15143.20 368
15144.36 424
15145.52 403
15146.69 406
15147.85 466
15149.01 431
15150.18 417
15151.34 418
15152.50 449
15153.67 444
15154.83 404
15155.99 365
15157.16 370
15158.32 393
15159.48 396
15160.65 405
15161.81 399
15162.97 442
15164.14 411
15165.30 438
15166.46 404
15167.63 375
15168.79 418
15169.95 426
15171.12 387
15172.28 405
15173.45 400
15174.61 401
15175.77 404
15176.94 429
15178.10 426
15179.27 372
15180.43 420
15181.60 408
15182.76 436
15183.92 394
15185.09 386
15186.25 393
15187.42 405
15188.58 401
15189.75 398
15190.91 413
15192.08 423
15193.24 399
15194.41 407
15195.57 406
15196.74 409
15197.90 419
15199.07 422
15200.23 390
15201.40 379
15202.56 390
15203.73 359
15204.89 383
15206.06 420
15207.22 381
15208.39 373
15209.55 379
15210.72 445
15211.88 372
15213.05 360
15214.21 447
15215.38 418
15216.54 395
15217.71 411
15218.88 394
15220.04 375
15221.21 372
15222.37 412
15223.54 414
15224.71 364
15225.87 397
15227.04 390
15228.20 397
15229.37 406
15230.54 424
15231.70 404
15232.87 412
15234.03 419
15235.20 432
15236.37 412
15237.53 408
15238.70 432
15239.87 415
15241.03 404
15242.20 420
15243.37 404
15244.53 418
15245.70 424
15246.87 424
15248.03 476
15249.20 424
15250.37 422
15251.53 409
15252.70 409
15253.87 367
15255.04 420
15256.20 445
15257.37 422
15258.54 441
15259.70 397
15260.87 373
15262.04 397
15263.21 446
15264.37 404
15265.54 412
15266.71 453
15267.88 457
15269.04 407
15270.21 419
15271.38 401
15272.55 408
15273.72 378
15274.88 422
15276.05 425
15277.22 416
15278.39 390
15279.56 389
15280.72 438
15281.89 435
15283.06 411
15284.23 384
15285.40 387
15286.56 385
15287.73 407
15288.90 438
15290.07 417
15291.24 385
15292.41 394
15293.58 395
15294.74 367
15295.91 370
15297.08 395
15298.25 408
15299.42 413
15300.59 438
15301.76 405
15302.93 381
15304.09 418
15305.26 433
15306.43 443
15307.60 401
15308.77 397
15309.94 398
15311.11 404
15312.28 398
15313.45 406
15314.62 366
15315.79 422
15316.96 429
15318.13 427
15319.30 401
15320.46 422
15321.63 405
15322.80 413
15323.97 435
15325.14 378
15326.31 413
15327.48 458
15328.65 422
15329.82 421
15330.99 363
15332.16 392
15333.33 451
15334.50 404
15335.67 402
15336.84 390
15338.01 404
15339.18 408
15340.36 443
15341.53 365
15342.70 406
15343.87 409
15345.04 424
15346.21 367
15347.38 401
15348.55 360
15349.72 360
15350.89 413
15352.06 416
15353.23 400
15354.40 410
15355.57 389
15356.75 436
15357.92 390
15359.09 389
15360.26 426
15361.43 402
15362.60 406
15363.77 408
15364.94 431
15366.11 398
15367.29 444
15368.46 435
15369.63 414
15370.80 424
15371.97 421
15373.14 441
15374.32 388
15375.49 386
15376.66 416
15377.83 424
15379.00 405
15380.17 424
15381.35 404
15382.52 400
15383.69 420
15384.86 426
15386.03 390
15387.21 471
15388.38 433
15389.55 422
15390.72 420
15391.90 387
15393.07 422
15394.24 423
15395.41 417
15396.59 349
15397.76 397
15398.93 435
15400.10 423
15401.28 347
15402.45 395
15403.62 429
15404.79 392
15405.97 406
15407.14 398
15408.31 398
15409.49 402
15410.66 415
15411.83 401
15413.01 410
15414.18 396
15415.35 428
15416.53 413
15417.70 425
15418.87 376
15420.05 377
15421.22 426
15422.39 395
15423.57 448
15424.74 450
15425.91 419
15427.09 443
15428.26 454
15429.43 436
15430.61 409
15431.78 397
15432.96 442
15434.13 422
15435.30 386
15436.48 391
15437.65 402
15438.83 425
15440.00 451
15441.17 438
15442.35 435
15443.52 442
15444.70 369
15445.87 415
15447.05 437
15448.22 453
15449.40 455
15450.57 390
15451.75 405
15452.92 394
15454.09 400
15455.27 413
15456.44 457
15457.62 390
15458.79 372
15459.97 369
15461.14 403
15462.32 363
15463.49 398
15464.67 440
15465.84 410
15467.02 388
15468.19 372
15469.37 403
15470.55 362
15471.72 408
15472.90 381
15474.07 407
15475.25 377
15476.42 373
15477.60 404
15478.77 353
15479.95 360
15481.13 377
15482.30 382
15483.48 374
15484.65 377
15485.83 401
15487.00 397
15488.18 354
15489.36 389
15490.53 396
15491.71 409
15492.89 386
15494.06 416
15495.24 435
15496.41 393
15497.59 392
15498.77 403
15499.94 404
15501.12 372
15502.30 386
15503.47 379
15504.65 426
15505.83 409
15507.00 411
15508.18 390
15509.36 418
15510.53 424
15511.71 406
15512.89 404
15514.06 426
15515.24 400
15516.42 399
15517.60 423
15518.77 384
15519.95 376
15521.13 401
15522.30 398
15523.48 387
15524.66 345
15525.84 375
15527.01 380
15528.19 390
15529.37 400
15530.55 401
15531.73 398
15532.90 425
15534.08 451
15535.26 412
15536.44 395
15537.61 383
15538.79 424
15539.97 427
15541.15 362
15542.33 355
15543.50 416
15544.68 389
15545.86 382
15547.04 388
15548.22 415
15549.40 404
15550.57 403
15551.75 393
15552.93 412
15554.11 375
15555.29 371
15556.47 429
15557.65 372
15558.82 372
15560.00 424
15561.18 409
15562.36 424
15563.54 430
15564.72 413
15565.90 378
15567.08 425
15568.26 412
15569.43 364
15570.61 377
15571.79 395
15572.97 400
15574.15 400
15575.33 398
15576.51 433
15577.69 418
15578.87 413
15580.05 362
15581.23 418
15582.41 447
15583.59 449
15584.77 405
15585.95 430
15587.13 421
15588.31 386
15589.49 383
15590.67 422
15591.85 405
15593.03 393
15594.21 395
15595.39 417
15596.57 457
15597.75 407
15598.93 401
15600.11 419
15601.29 399
15602.47 428
15603.65 403
15604.83 405
15606.01 412
15607.19 437
15608.37 425
15609.55 452
15610.73 409
15611.91 407
15613.09 469
15614.27 438
15615.45 402
15616.64 389
15617.82 392
15619.00 428
15620.18 379
15621.36 429
15622.54 424
15623.72 416
15624.90 427
15626.08 452
15627.27 468
15628.45 434
15629.63 408
15630.81 450
15631.99 411
15633.17 409
15634.35 447
15635.54 447
15636.72 451
15637.90 399
15639.08 466
15640.26 454
15641.45 455
15642.63 413
15643.81 421
15644.99 419
15646.17 407
15647.36 402
15648.54 377
15649.72 386
15650.90 433
15652.08 455
15653.27 401
15654.45 438
15655.63 431
15656.81 431
15658.00 459
15659.18 402
15660.36 417
15661.54 457
15662.73 442
15663.91 473
15665.09 444
15666.27 420
15667.46 438
15668.64 428
15669.82 420
15671.01 419
15672.19 440
15673.37 428
15674.56 445
15675.74 437
15676.92 462
15678.10 475
15679.29 455
15680.47 497
15681.65 478
15682.84 440
15684.02 468
15685.21 422
15686.39 428
15687.57 481
15688.76 501
15689.94 469
15691.12 437
15692.31 424
15693.49 442
15694.67 444
15695.86 474
15697.04 454
15698.23 482
15699.41 448
15700.59 402
15701.78 448
15702.96 436
15704.15 412
15705.33 422
15706.52 462
15707.70 419
15708.88 409
15710.07 453
15711.25 438
15712.44 416
15713.62 463
15714.81 458
15715.99 466
15717.18 453
15718.36 467
15719.55 460
15720.73 440
15721.92 446
15723.10 443
15724.29 392
15725.47 426
15726.66 454
15727.84 445
15729.03 405
15730.21 444
15731.40 415
15732.58 424
15733.77 416
15734.95 464
15736.14 427
15737.32 423
15738.51 453
15739.69 411
15740.88 404
15742.07 444
15743.25 407
15744.44 436
15745.62 466
15746.81 429
15747.99 399
15749.18 394
15750.37 434
15751.55 444
15752.74 415
15753.93 426
15755.11 440
15756.30 442
15757.48 430
15758.67 456
15759.86 451
15761.04 429
15762.23 425
15763.42 442
15764.60 436
15765.79 429
15766.98 418
15768.16 454
15769.35 497
15770.54 452
15771.72 469
15772.91 422
15774.10 489
15775.28 431
15776.47 421
15777.66 433
15778.84 446
15780.03 406
15781.22 366
15782.41 410
15783.59 450
15784.78 450
15785.97 435
15787.15 434
15788.34 442
15789.53 422
15790.72 439
15791.90 448
15793.09 400
15794.28 439
15795.47 447
15796.65 437
15797.84 390
15799.03 415
15800.22 413
15801.41 455
15802.59 451
15803.78 419
15804.97 441
15806.16 407
15807.35 411
15808.53 396
15809.72 378
15810.91 410
15812.10 397
15813.29 383
15814.48 401
15815.66 435
15816.85 412
15818.04 386
15819.23 398
15820.42 395
15821.61 432
15822.80 418
15823.98 392
15825.17 411
15826.36 401
15827.55 418
15828.74 386
15829.93 401
15831.12 421
15832.31 441
15833.50 441
15834.69 388
15835.87 379
15837.06 430
15838.25 446
15839.44 443
15840.63 447
15841.82 421
15843.01 438
15844.20 390
15845.39 362
15846.58 384
15847.77 373
15848.96 379
15850.15 433
15851.34 414
15852.53 386
15853.72 382
15854.91 432
15856.10 419
15857.29 429
15858.48 397
15859.67 400
15860.86 433
15862.05 395
15863.24 364
15864.43 405
15865.62 384
15866.81 424
15868.00 392
15869.19 379
15870.38 400
15871.57 417
15872.76 428
15873.95 431
15875.14 449
15876.33 412
15877.52 450
15878.72 400
15879.91 404
15881.10 433
15882.29 416
15883.48 427
15884.67 410
15885.86 449
15887.05 448
15888.24 406
15889.43 383
15890.63 410
15891.82 403
15893.01 426
15894.20 426
15895.39 370
15896.58 431
15897.77 420
15898.97 449
15900.16 414
15901.35 390
15902.54 416
15903.73 409
15904.92 431
15906.12 437
15907.31 403
15908.50 434
15909.69 451
15910.88 438
15912.08 435
15913.27 453
15914.46 429
15915.65 417
15916.85 391
15918.04 414
15919.23 446
15920.42 432
15921.61 442
15922.81 427
15924.00 413
15925.19 398
15926.38 421
15927.58 436
15928.77 434
15929.96 440
15931.16 383
15932.35 355
15933.54 370
15934.73 419
15935.93 401
15937.12 432
15938.31 413
15939.51 376
15940.70 403
15941.89 383
15943.09 427
15944.28 433
15945.47 427
15946.67 424
15947.86 450
15949.05 410
15950.25 417
15951.44 396
15952.63 425
15953.83 409
15955.02 380
15956.21 420
15957.41 423
15958.60 417
15959.80 436
15960.99 417
15962.18 385
15963.38 419
15964.57 432
15965.77 426
15966.96 417
15968.15 441
15969.35 393
15970.54 382
15971.74 383
15972.93 367
15974.13 434
15975.32 426
15976.51 431
15977.71 384
15978.90 377
15980.10 378
15981.29 403
15982.49 402
15983.68 422
15984.88 443
15986.07 397
15987.27 367
15988.46 364
15989.66 355
15990.85 368
15992.05 431
15993.24 390
15994.44 386
15995.63 368
15996.83 367
15998.02 372
15999.22 352
16000.41 369
16001.61 432
16002.80 391
16004.00 360
16005.20 358
16006.39 390
16007.59 421
16008.78 394
16009.98 386
16011.17 364
16012.37 388
16013.57 364
16014.76 375
16015.96 415
16017.15 396
16018.35 408
16019.55 389
16020.74 400
16021.94 394
16023.13 383
16024.33 340
16025.53 366
16026.72 376
16027.92 378
16029.12 370
16030.31 403
16031.51 352
16032.71 359
16033.90 340
16035.10 338
16036.30 402
16037.49 345
16038.69 363
16039.89 333
16041.08 363
16042.28 373
16043.48 359
16044.67 393
16045.87 392
16047.07 388
16048.27 311
16049.46 381
16050.66 372
16051.86 365
16053.06 353
16054.25 380
16055.45 393
16056.65 380
16057.84 358
16059.04 373
16060.24 365
16061.44 369
16062.64 336
16063.83 367
16065.03 422
16066.23 404
16067.43 362
16068.62 397
16069.82 378
16071.02 362
16072.22 380
16073.42 367
16074.62 347
16075.81 360
16077.01 336
16078.21 370
16079.41 373
16080.61 365
16081.81 353
16083.00 371
16084.20 396
16085.40 357
16086.60 355
16087.80 356
16089.00 378
16090.20 371
16091.39 384
16092.59 347
16093.79 344
16094.99 358
16096.19 341
16097.39 365
16098.59 349
16099.79 373
16100.99 368
16102.19 347
16103.38 324
16104.58 353
16105.78 389
16106.98 356
16108.18 364
16109.38 375
16110.58 347
16111.78 383
16112.98 376
16114.18 388
16115.38 354
16116.58 366
16117.78 388
16118.98 369
16120.18 360
16121.38 348
16122.58 349
16123.78 361
16124.98 330
16126.18 349
16127.38 333
16128.58 365
16129.78 361
16130.98 350
16132.18 316
16133.38 338
16134.58 358
16135.78 372
16136.98 348
16138.18 368
16139.38 332
16140.58 374
16141.78 351
16142.98 368
16144.19 340
16145.39 405
16146.59 343
16147.79 361
16148.99 373
16150.19 378
16151.39 359
16152.59 402
16153.79 359
16154.99 361
16156.20 333
16157.40 357
16158.60 402
16159.80 372
16161.00 364
16162.20 333
16163.40 348
16164.61 352
16165.81 333
16167.01 322
16168.21 336
16169.41 368
16170.61 359
16171.82 343
16173.02 375
16174.22 368
16175.42 360
16176.62 344
16177.82 348
16179.03 316
16180.23 368
16181.43 388
16182.63 348
16183.84 349
16185.04 353
16186.24 377
16187.44 383
16188.65 424
16189.85 409
16191.05 317
16192.25 370
16193.46 384
16194.66 362
16195.86 353
16197.06 362
16198.27 404
16199.47 360
16200.67 339
16201.87 344
16203.08 330
16204.28 348
16205.48 311
16206.69 340
16207.89 345
16209.09 373
16210.30 348
16211.50 367
16212.70 367
16213.91 359
16215.11 347
16216.31 351
16217.52 367
16218.72 381
16219.92 349
16221.13 347
16222.33 348
16223.53 355
16224.74 383
16225.94 380
16227.15 365
16228.35 355
16229.55 356
16230.76 329
16231.96 341
16233.17 334
16234.37 355
16235.57 352
16236.78 357
16237.98 399
16239.19 368
16240.39 344
16241.60 336
16242.80 375
16244.00 354
16245.21 363
16246.41 330
16247.62 344
16248.82 355
16250.03 373
16251.23 342
16252.44 370
16253.64 392
16254.85 416
16256.05 375
16257.26 350
16258.46 365
16259.67 370
16260.87 386
16262.08 389
16263.28 370
16264.49 334
16265.69 392
16266.90 374
16268.10 375
16269.31 347
16270.51 329
16271.72 382
16272.93 376
16274.13 358
16275.34 351
16276.54 377
16277.75 350
16278.95 412
16280.16 347
16281.37 392
16282.57 355
16283.78 379
16284.98 358
16286.19 331
16287.40 345
16288.60 385
16289.81 370
16291.01 374
16292.22 380
16293.43 369
16294.63 389
16295.84 357
16297.05 331
16298.25 350
16299.46 382
16300.67 344
16301.87 366
16303.08 391
16304.29 352
16305.49 350
16306.70 365
16307.91 396
16309.11 368
16310.32 386
16311.53 408
16312.73 344
16313.94 321
16315.15 361
16316.36 363
16317.56 351
16318.77 320
16319.98 379
16321.19 381
16322.39 350
16323.60 345
16324.81 345
16326.02 357
16327.22 389
16328.43 359
16329.64 346
16330.85 353
16332.05 369
16333.26 375
16334.47 344
16335.68 372
16336.88 370
16338.09 356
16339.30 365
16340.51 352
16341.72 349
16342.93 351
16344.13 375
16345.34 355
16346.55 315
16347.76 346
16348.97 403
16350.18 353
16351.38 330
16352.59 350
16353.80 369
16355.01 349
16356.22 358
16357.43 357
16358.64 355
16359.84 377
16361.05 403
16362.26 310
16363.47 325
16364.68 347
16365.89 380
16367.10 353
16368.31 356
16369.52 331
16370.73 358
16371.93 357
16373.14 380
16374.35 329
16375.56 390
16376.77 352
16377.98 352
16379.19 339
16380.40 297
16381.61 342
16382.82 316
16384.03 343
16385.24 333
16386.45 285
16387.66 333
16388.87 369
16390.08 365
16391.29 359
16392.50 342
16393.71 317
16394.92 325
16396.13 333
16397.34 364
16398.55 333
16399.76 340
16400.97 316
16402.18 353
16403.39 328
16404.60 339
16405.81 339
16407.02 374
16408.23 357
16409.44 325
16410.65 351
16411.86 342
16413.08 330
16414.29 320
16415.50 342
16416.71 339
16417.92 339
16419.13 319
16420.34 371
16421.55 373
16422.76 311
16423.97 299
16425.19 358
16426.40 347
16427.61 335
16428.82 347
16430.03 340
16431.24 319
16432.45 335
16433.67 333
16434.88 321
16436.09 333
16437.30 308
16438.51 349
16439.72 363
16440.94 342
16442.15 341
16443.36 333
16444.57 355
16445.78 340
16446.99 373
16448.21 342
16449.42 294
16450.63 275
16451.84 333
16453.06 365
16454.27 327
16455.48 306
16456.69 386
16457.90 366
16459.12 345
16460.33 347
16461.54 356
16462.75 339
16463.97 368
16465.18 358
16466.39 322
16467.61 361
16468.82 340
16470.03 353
16471.24 378
16472.46 322
16473.67 306
16474.88 351
16476.10 342
16477.31 345
16478.52 329
16479.74 366
16480.95 328
16482.16 303
16483.38 319
16484.59 330
16485.80 340
16487.02 313
16488.23 296
16489.44 334
16490.66 332
16491.87 333
16493.08 343
16494.30 346
16495.51 303
16496.73 314
16497.94 325
16499.15 295
16500.37 327
16501.58 337
16502.80 370
16504.01 304
16505.22 253
16506.44 275
16507.65 309
16508.87 305
16510.08 299
16511.30 290
16512.51 308
16513.72 298
16514.94 304
16516.15 282
16517.37 328
16518.58 373
16519.80 338
16521.01 315
16522.23 325
16523.44 303
16524.66 310
16525.87 300
16527.09 291
16528.30 312
16529.52 343
16530.73 350
16531.95 348
16533.16 339
16534.38 349
16535.59 345
16536.81 340
16538.02 298
16539.24 342
16540.45 286
16541.67 304
16542.89 287
16544.10 293
16545.32 333
16546.53 312
16547.75 356
16548.96 351
16550.18 305
16551.40 295
16552.61 334
16553.83 355
16555.04 305
16556.26 294
16557.48 319
16558.69 322
16559.91 302
16561.12 279
16562.34 308
16563.56 293
16564.77 339
16565.99 332
16567.21 345
16568.42 364
16569.64 329
16570.86 353
16572.07 282
16573.29 276
16574.51 342
16575.72 336
16576.94 347
16578.16 286
16579.37 304
16580.59 322
16581.81 321
16583.02 303
16584.24 295
16585.46 330
16586.68 323
16587.89 330
16589.11 324
16590.33 335
16591.54 367
16592.76 338
16593.98 375
16595.20 340
16596.41 371
16597.63 323
16598.85 356
16600.07 312
16601.29 335
16602.50 321
16603.72 313
16604.94 362
16606.16 328
16607.37 324
16608.59 328
16609.81 358
16611.03 354
16612.25 356
16613.46 331
16614.68 335
16615.90 346
16617.12 313
16618.34 324
16619.56 318
16620.77 325
16621.99 331
16623.21 349
16624.43 305
16625.65 322
16626.87 331
16628.09 357
16629.30 346
16630.52 328
16631.74 313
16632.96 320
16634.18 311
16635.40 312
16636.62 321
16637.84 321
16639.06 316
16640.28 333
16641.49 322
16642.71 337
16643.93 309
16645.15 340
16646.37 304
16647.59 275
16648.81 333
16650.03 329
16651.25 299
16652.47 296
16653.69 314
16654.91 327
16656.13 302
16657.35 339
16658.57 297
16659.79 306
16661.01 320
16662.23 317
16663.45 303
16664.67 329
16665.89 323
16667.11 351
16668.33 332
16669.55 316
16670.77 326
16671.99 347
16673.21 339
16674.43 334
16675.65 319
16676.87 363
16678.09 306
16679.31 325
16680.53 332
16681.75 342
16682.97 339
16684.19 297
16685.42 300
16686.64 304
16687.86 326
16689.08 336
16690.30 330
16691.52 336
16692.74 356
16693.96 335
16695.18 351
16696.40 330
16697.63 314
16698.85 323
16700.07 316
16701.29 324
16702.51 314
16703.73 324
16704.95 336
16706.18 350
16707.40 350
16708.62 331
16709.84 297
16711.06 316
16712.28 300
16713.51 324
16714.73 318
16715.95 303
16717.17 312
16718.39 364
16719.62 352
16720.84 298
16722.06 294
16723.28 356
16724.50 325
16725.73 275
16726.95 311
16728.17 322
16729.39 323
16730.62 308
16731.84 333
16733.06 349
16734.28 319
16735.51 317
16736.73 313
16737.95 323
16739.18 331
16740.40 332
16741.62 314
16742.84 316
16744.07 279
16745.29 316
16746.51 338
16747.74 307
16748.96 318
16750.18 331
16751.41 329
16752.63 320
16753.85 317
16755.08 326
16756.30 327
16757.52 317
16758.75 290
16759.97 305
16761.19 322
16762.42 355
16763.64 357
16764.86 339
16766.09 360
16767.31 355
16768.54 344
16769.76 349
16770.98 354
16772.21 364
16773.43 332
16774.66 309
16775.88 299
16777.10 350
16778.33 319
16779.55 333
16780.78 305
16782.00 342
16783.22 328
16784.45 291
16785.67 307
16786.90 352
16788.12 330
16789.35 313
16790.57 292
16791.80 349
16793.02 330
16794.25 327
16795.47 334
16796.70 322
16797.92 323
16799.15 344
16800.37 332
16801.60 286
16802.82 317
16804.05 307
16805.27 356
16806.50 312
16807.72 315
16808.95 314
16810.17 319
16811.40 342
16812.62 309
16813.85 307
16815.07 322
16816.30 354
16817.53 319
16818.75 294
16819.98 324
16821.20 336
16822.43 350
16823.65 325
16824.88 326
16826.11 322
16827.33 319
16828.56 332
16829.78 312
16831.01 308
16832.24 345
16833.46 309
16834.69 341
16835.92 295
16837.14 303
16838.37 325
16839.60 306
16840.82 262
16842.05 297
16843.27 322
16844.50 368
16845.73 310
16846.96 334
16848.18 306
16849.41 336
16850.64 326
16851.86 327
16853.09 360
16854.32 365
16855.54 353
16856.77 309
16858.00 320
16859.22 330
16860.45 335
16861.68 303
16862.91 340
16864.13 316
16865.36 311
16866.59 319
16867.82 309
16869.04 291
16870.27 306
16871.50 339
16872.73 353
16873.95 349
16875.18 305
16876.41 323
16877.64 330
16878.87 314
16880.09 321
16881.32 336
16882.55 287
16883.78 319
16885.01 332
16886.23 321
16887.46 319
16888.69 336
16889.92 339
16891.15 346
16892.38 342
16893.60 333
16894.83 348
16896.06 362
16897.29 311
16898.52 364
16899.75 363
16900.98 329
16902.20 335
16903.43 324
16904.66 316
16905.89 296
16907.12 345
16908.35 363
16909.58 312
16910.81 291
16912.04 340
16913.26 352
16914.49 365
16915.72 356
16916.95 344
16918.18 320
16919.41 283
16920.64 308
16921.87 319
16923.10 308
16924.33 315
16925.56 304
16926.79 308
16928.02 306
16929.25 295
16930.48 275
16931.71 318
16932.94 322
16934.17 282
16935.40 352
16936.63 392
16937.86 337
16939.09 302
16940.32 297
16941.55 353
16942.78 319
16944.01 315
16945.24 298
16946.47 281
16947.70 291
16948.93 293
16950.16 293
16951.39 315
16952.62 351
16953.85 351
16955.08 329
16956.31 305
16957.54 313
16958.77 308
16960.01 314
16961.24 274
16962.47 297
16963.70 328
16964.93 358
16966.16 373
16967.39 375
16968.62 327
16969.85 352
16971.08 308
16972.32 319
16973.55 320
16974.78 293
16976.01 298
16977.24 319
16978.47 299
16979.70 332
16980.94 313
16982.17 337
16983.40 322
16984.63 321
16985.86 302
16987.10 277
16988.33 288
16989.56 337
16990.79 345
16992.02 312
16993.26 266
16994.49 295
16995.72 312
16996.95 311
16998.18 326
16999.42 347
17000.65 324
17001.88 284
17003.11 328
17004.35 284
17005.58 298
17006.81 308
17008.04 289
17009.28 303
17010.51 324
17011.74 306
17012.97 302
17014.21 268
17015.44 314
17016.67 291
17017.91 285
17019.14 311
17020.37 296
17021.60 292
17022.84 317
17024.07 316
17025.30 306
17026.54 332
17027.77 280
17029.00 303
17030.24 292
17031.47 275
17032.70 304
17033.94 307
17035.17 313
17036.41 304
17037.64 315
17038.87 274
17040.11 306
17041.34 296
17042.57 289
17043.81 293
17045.04 287
17046.28 330
17047.51 346
17048.74 330
17049.98 313
17051.21 360
17052.45 306
17053.68 299
17054.92 299
17056.15 289
17057.38 293
17058.62 309
17059.85 331
17061.09 297
17062.32 306
17063.56 312
17064.79 283
17066.03 277
17067.26 304
17068.50 308
17069.73 299
17070.97 306
17072.20 357
17073.44 366
17074.67 283
17075.91 257
17077.14 239
17078.38 287
17079.61 298
17080.85 310
17082.08 358
17083.32 334
17084.55 283
17085.79 309
17087.02 333
17088.26 284
17089.49 294
17090.73 302
17091.97 327
17093.20 331
17094.44 311
17095.67 312
17096.91 313
17098.14 323
17099.38 354
17100.62 341
17101.85 316
17103.09 278
17104.32 286
17105.56 298
17106.80 320
17108.03 300
17109.27 323
17110.51 354
17111.74 317
17112.98 297
17114.21 289
17115.45 337
17116.69 323
17117.92 301
17119.16 283
17120.40 291
17121.63 325
17122.87 302
17124.11 306
17125.34 291
17126.58 341
17127.82 315
17129.06 328
17130.29 270
17131.53 258
17132.77 297
17134.00 308
17135.24 329
17136.48 344
17137.72 365
17138.95 314
17140.19 300
17141.43 274
17142.67 310
17143.90 304
17145.14 268
17146.38 297
17147.62 329
17148.85 300
17150.09 322
17151.33 311
17152.57 298
17153.80 306
17155.04 317
17156.28 309
17157.52 289
17158.76 290
17159.99 262
17161.23 288
17162.47 273
17163.71 313
17164.95 329
17166.19 308
17167.42 294
17168.66 279
17169.90 271
17171.14 303
17172.38 317
17173.62 306
17174.86 304
17176.09 289
17177.33 311
17178.57 321
17179.81 271
17181.05 246
17182.29 313
17183.53 304
17184.77 296
17186.01 333
17187.24 326
17188.48 309
17189.72 308
17190.96 298
17192.20 303
17193.44 277
17194.68 298
17195.92 346
17197.16 321
17198.40 324
17199.64 321
17200.88 355
17202.12 328
17203.36 309
17204.60 273
17205.84 290
17207.08 290
17208.32 310
17209.56 305
17210.80 310
17212.04 320
17213.28 344
17214.52 351
17215.76 332
17217.00 333
17218.24 293
17219.48 323
17220.72 317
17221.96 320
17223.20 313
17224.44 311
17225.68 296
17226.92 332
17228.16 334
17229.40 327
17230.64 356
17231.88 298
17233.12 343
17234.36 292
17235.60 282
17236.85 314
17238.09 314
17239.33 293
17240.57 338
17241.81 294
17243.05 294
17244.29 304
17245.53 303
17246.77 290
17248.02 296
17249.26 290
17250.50 304
17251.74 325
17252.98 344
17254.22 325
17255.46 309
17256.71 306
17257.95 278
17259.19 353
17260.43 309
17261.67 324
17262.91 314
17264.16 302
17265.40 334
17266.64 321
17267.88 313
17269.12 274
17270.37 289
17271.61 290
17272.85 320
17274.09 307
17275.34 304
17276.58 281
17277.82 318
17279.06 293
17280.30 315
17281.55 338
17282.79 326
17284.03 297
17285.27 267
17286.52 296
17287.76 283
17289.00 293
17290.25 360
17291.49 312
17292.73 275
17293.97 290
17295.22 314
17296.46 319
17297.70 271
17298.95 313
17300.19 324
17301.43 260
17302.68 322
17303.92 305
17305.16 304
17306.41 302
17307.65 301
17308.89 281
17310.14 290
17311.38 280
17312.62 278
17313.87 292
17315.11 318
17316.36 309
17317.60 326
17318.84 315
17320.09 323
17321.33 277
17322.58 274
17323.82 311
17325.06 296
17326.31 272
17327.55 284
17328.80 301
17330.04 328
17331.28 317
17332.53 271
17333.77 275
17335.02 274
17336.26 289
17337.51 298
17338.75 315
17340.00 288
17341.24 316
17342.48 296
17343.73 287
17344.97 318
17346.22 266
17347.46 316
17348.71 286
17349.95 312
17351.20 325
17352.44 305
17353.69 328
17354.93 297
17356.18 292
17357.42 313
17358.67 309
17359.92 292
17361.16 260
17362.41 299
17363.65 297
17364.90 288
17366.14 286
17367.39 305
17368.63 324
17369.88 319
17371.13 325
17372.37 296
17373.62 310
17374.86 324
17376.11 298
17377.35 271
17378.60 265
17379.85 270
17381.09 278
17382.34 323
17383.59 291
17384.83 306
17386.08 309
17387.32 300
17388.57 293
17389.82 288
17391.06 291
17392.31 311
17393.56 309
17394.80 294
17396.05 306
17397.30 295
17398.54 333
17399.79 314
17401.04 287
17402.28 303
17403.53 315
17404.78 275
17406.02 289
17407.27 292
17408.52 301
17409.77 280
17411.01 303
17412.26 279
17413.51 280
17414.75 271
17416.00 288
17417.25 299
17418.50 288
17419.74 286
17420.99 287
17422.24 312
17423.49 270
17424.73 316
17425.98 334
17427.23 364
17428.48 317
17429.73 287
17430.97 313
17432.22 327
17433.47 300
17434.72 273
17435.97 301
17437.21 300
17438.46 344
17439.71 322
17440.96 333
17442.21 307
17443.45 335
17444.70 322
17445.95 278
17447.20 302
17448.45 311
17449.70 292
17450.95 289
17452.19 297
17453.44 295
17454.69 317
17455.94 336
17457.19 259
17458.44 294
17459.69 326
17460.94 308
17462.19 283
17463.43 301
17464.68 289
17465.93 287
17467.18 296
17468.43 287
17469.68 307
17470.93 302
17472.18 293
17473.43 278
17474.68 259
17475.93 296
17477.18 290
17478.43 276
17479.68 263
17480.93 315
17482.18 294
17483.43 335
17484.68 266
17485.93 293
17487.17 351
17488.42 314
17489.67 321
17490.92 329
17492.18 274
17493.43 267
17494.68 281
17495.93 304
17497.18 319
17498.43 329
17499.68 336
17500.93 313
17502.18 301
17503.43 303
17504.68 358
17505.93 336
17507.18 327
17508.43 304
17509.68 282
17510.93 310
17512.18 302
17513.43 321
17514.68 315
17515.94 279
17517.19 327
17518.44 333
17519.69 312
17520.94 298
17522.19 309
17523.44 333
17524.69 314
17525.94 284
17527.20 273
17528.45 292
17529.70 328
17530.95 309
17532.20 314
17533.45 339
17534.70 327
17535.96 330
17537.21 324
17538.46 316
17539.71 316
17540.96 294
17542.22 337
17543.47 316
17544.72 333
17545.97 299
17547.22 283
17548.48 297
17549.73 311
17550.98 354
17552.23 291
17553.48 300
17554.74 295
17555.99 305
17557.24 290
17558.49 313
17559.75 316
17561.00 358
17562.25 342
17563.50 339
17564.76 305
17566.01 344
17567.26 288
17568.52 250
17569.77 297
17571.02 307
17572.27 304
17573.53 281
17574.78 266
17576.03 286
17577.29 285
17578.54 308
17579.79 325
17581.05 338
17582.30 339
17583.55 288
17584.81 300
17586.06 295
17587.31 275
17588.57 293
17589.82 344
17591.07 302
17592.33 303
17593.58 283
17594.83 278
17596.09 278
17597.34 322
17598.60 326
17599.85 307
17601.10 310
17602.36 320
17603.61 313
17604.87 317
17606.12 292
17607.37 320
17608.63 316
17609.88 327
17611.14 336
17612.39 309
17613.65 318
17614.90 295
17616.16 307
17617.41 350
17618.66 312
17619.92 298
17621.17 282
17622.43 274
17623.68 297
17624.94 306
17626.19 318
17627.45 318
17628.70 302
17629.96 297
17631.21 282
17632.47 275
17633.72 316
17634.98 293
17636.23 317
17637.49 306
17638.74 295
17640.00 293
17641.26 324
17642.51 291
17643.77 263
17645.02 297
17646.28 328
17647.53 294
17648.79 297
17650.04 310
17651.30 285
17652.56 272
17653.81 261
17655.07 308
17656.32 300
17657.58 243
17658.84 275
17660.09 278
17661.35 282
17662.60 313
17663.86 305
17665.12 310
17666.37 346
17667.63 295
17668.89 311
17670.14 315
17671.40 298
17672.66 317
17673.91 277
17675.17 286
17676.43 264
17677.68 267
17678.94 286
17680.20 289
17681.45 257
17682.71 271
17683.97 294
17685.22 279
17686.48 288
17687.74 286
17688.99 316
17690.25 313
17691.51 297
17692.77 289
17694.02 266
17695.28 278
17696.54 277
17697.80 286
17699.05 291
17700.31 306
17701.57 319
17702.83 315
17704.08 315
17705.34 292
17706.60 309
17707.86 303
17709.11 344
17710.37 314
17711.63 274
17712.89 281
17714.15 310
17715.40 309
17716.66 269
17717.92 315
17719.18 310
17720.44 281
17721.70 298
17722.95 286
17724.21 312
17725.47 316
17726.73 296
17727.99 292
17729.25 282
17730.51 291
17731.76 310
17733.02 291
17734.28 291
17735.54 317
17736.80 290
17738.06 280
17739.32 317
17740.58 317
17741.83 285
17743.09 316
17744.35 307
17745.61 294
17746.87 295
17748.13 262
17749.39 301
17750.65 266
17751.91 264
17753.17 280
17754.43 293
17755.69 308
17756.95 269
17758.21 307
17759.47 304
17760.73 314
17761.98 305
17763.24 320
17764.50 264
17765.76 324
17767.02 295
17768.28 283
17769.54 280
17770.80 281
17772.06 265
17773.32 289
17774.58 278
17775.84 298
17777.11 312
17778.37 306
17779.63 320
17780.89 276
17782.15 290
17783.41 326
17784.67 308
17785.93 282
17787.19 280
17788.45 275
17789.71 259
17790.97 297
17792.23 327
17793.49 299
17794.75 313
17796.01 349
17797.28 381
17798.54 291
17799.80 288
17801.06 317
17802.32 309
17803.58 371
17804.84 324
17806.10 336
17807.37 314
17808.63 304
17809.89 300
17811.15 288
17812.41 291
17813.67 287
17814.93 308
17816.20 300
17817.46 293
17818.72 287
17819.98 324
17821.24 281
17822.50 273
17823.77 265
17825.03 269
17826.29 289
17827.55 291
17828.81 321
17830.08 284
17831.34 295
17832.60 289
17833.86 261
17835.13 295
17836.39 313
17837.65 287
17838.91 328
17840.18 256
17841.44 299
17842.70 306
17843.96 310
17845.23 321
17846.49 275
17847.75 272
17849.01 333
17850.28 305
17851.54 274
17852.80 315
17854.07 323
17855.33 278
17856.59 306
17857.86 296
17859.12 277
17860.38 293
17861.65 291
17862.91 304
17864.17 279
17865.44 270
17866.70 299
17867.96 323
17869.23 321
17870.49 296
17871.75 308
17873.02 342
17874.28 279
17875.54 271
17876.81 243
17878.07 296
17879.34 288
17880.60 250
17881.86 273
17883.13 244
17884.39 269
17885.66 273
17886.92 286
17888.18 288
17889.45 300
17890.71 288
17891.98 327
17893.24 298
17894.51 284
17895.77 297
17897.04 307
17898.30 322
17899.56 307
17900.83 293
17902.09 286
17903.36 271
17904.62 303
17905.89 259
17907.15 242
17908.42 271
17909.68 252
17910.95 309
17912.21 275
17913.48 285
17914.74 288
17916.01 309
17917.27 295
17918.54 284
17919.80 292
17921.07 292
17922.34 287
17923.60 327
17924.87 319
17926.13 289
17927.40 302
17928.66 298
17929.93 282
17931.19 282
17932.46 325
17933.73 294
17934.99 309
17936.26 308
17937.52 313
17938.79 309
17940.06 304
17941.32 338
17942.59 288
17943.85 292
17945.12 277
17946.39 316
17947.65 320
17948.92 279
17950.19 293
17951.45 294
17952.72 302
17953.99 275
17955.25 292
17956.52 316
17957.79 290
17959.05 300
17960.32 274
17961.59 253
17962.85 283
17964.12 301
17965.39 310
17966.65 296
17967.92 276
17969.19 282
17970.45 255
17971.72 266
17972.99 274
17974.26 281
17975.52 244
17976.79 278
17978.06 236
17979.33 281
17980.59 255
17981.86 319
17983.13 256
17984.40 256
17985.66 276
17986.93 268
17988.20 268
17989.47 286
17990.73 256
17992.00 262
17993.27 286
17994.54 300
17995.81 287
17997.07 253
17998.34 278
17999.61 309
18000.88 295
18002.15 318
18003.42 264
18004.68 298
18005.95 300
18007.22 260
18008.49 262
18009.76 286
18011.03 296
18012.30 285
18013.56 274
18014.83 280
18016.10 289
18017.37 297
18018.64 266
18019.91 285
18021.18 266
18022.45 270
18023.71 296
18024.98 274
18026.25 252
18027.52 269
18028.79 304
18030.06 289
18031.33 271
18032.60 258
18033.87 273
18035.14 286
18036.41 291
18037.68 300
18038.95 269
18040.22 265
18041.49 276
18042.76 305
18044.02 294
18045.29 305
18046.56 303
18047.83 298
18049.10 299
18050.37 293
18051.64 305
18052.91 270
18054.18 300
18055.45 316
18056.72 314
18057.99 283
18059.27 262
18060.54 312
18061.81 286
18063.08 279
18064.35 261
18065.62 258
18066.89 259
18068.16 298
18069.43 296
18070.70 276
18071.97 283
18073.24 301
18074.51 291
18075.78 287
18077.05 289
18078.32 294
18079.60 284
18080.87 285
18082.14 312
18083.41 294
18084.68 316
18085.95 297
18087.22 323
18088.49 299
18089.77 284
18091.04 302
18092.31 336
18093.58 292
18094.85 308
18096.12 340
18097.39 311
18098.67 301
18099.94 291
18101.21 281
18102.48 294
18103.75 298
18105.02 275
18106.30 316
18107.57 292
18108.84 287
18110.11 297
18111.38 288
18112.66 297
18113.93 281
18115.20 279
18116.47 277
18117.75 337
18119.02 311
18120.29 316
18121.56 285
18122.84 300
18124.11 308
18125.38 313
18126.65 331
18127.93 293
18129.20 282
18130.47 278
18131.74 300
18133.02 322
18134.29 313
18135.56 302
18136.84 281
18138.11 251
18139.38 256
18140.66 293
18141.93 306
18143.20 297
18144.48 316
18145.75 326
18147.02 309
18148.30 281
18149.57 287
18150.84 309
18152.12 289
18153.39 305
18154.66 279
18155.94 261
18157.21 290
18158.48 284
18159.76 271
18161.03 265
18162.31 271
18163.58 304
18164.85 263
18166.13 289
18167.40 331
18168.68 309
18169.95 278
18171.22 292
18172.50 318
18173.77 296
18175.05 275
18176.32 270
18177.60 274
18178.87 313
18180.15 322
18181.42 287
18182.69 328
18183.97 327
18185.24 305
18186.52 295
18187.79 292
18189.07 291
18190.34 280
18191.62 306
18192.89 272
18194.17 281
18195.44 299
18196.72 296
18197.99 295
18199.27 325
18200.54 275
18201.82 282
18203.09 298
18204.37 306
18205.65 310
18206.92 286
18208.20 282
18209.47 298
18210.75 279
18212.02 324
18213.30 270
18214.57 269
18215.85 277
18217.13 280
18218.40 269
18219.68 279
18220.95 280
18222.23 301
18223.51 276
18224.78 314
18226.06 305
18227.33 262
18228.61 274
18229.89 317
18231.16 293
18232.44 279
18233.72 268
18234.99 267
18236.27 316
18237.55 331
18238.82 316
18240.10 307
18241.38 293
18242.65 280
18243.93 283
18245.21 277
18246.48 278
18247.76 317
18249.04 318
18250.31 301
18251.59 279
18252.87 288
18254.15 290
18255.42 268
18256.70 271
18257.98 271
18259.25 279
18260.53 278
18261.81 311
18263.09 314
18264.36 271
18265.64 268
18266.92 275
18268.20 279
18269.47 313
18270.75 278
18272.03 289
18273.31 292
18274.59 279
18275.86 335
18277.14 317
18278.42 289
18279.70 288
18280.98 301
18282.25 321
18283.53 302
18284.81 297
18286.09 261
18287.37 276
18288.64 268
18289.92 261
18291.20 278
18292.48 275
18293.76 242
18295.04 276
18296.32 329
18297.59 315
18298.87 286
18300.15 304
18301.43 315
18302.71 261
18303.99 301
18305.27 290
18306.55 288
18307.83 289
18309.10 270
18310.38 292
18311.66 331
18312.94 318
18314.22 279
18315.50 303
18316.78 287
18318.06 298
18319.34 292
18320.62 307
18321.90 309
18323.18 286
18324.46 269
18325.74 306
18327.02 293
18328.30 281
18329.58 275
18330.86 268
18332.14 246
18333.41 290
18334.69 278
18335.97 277
18337.25 259
18338.54 312
18339.82 304
18341.10 294
18342.38 279
18343.66 268
18344.94 296
18346.22 297
18347.50 280
18348.78 241
18350.06 298
18351.34 316
18352.62 275
18353.90 280
18355.18 273
18356.46 286
18357.74 277
18359.02 291
18360.30 272
18361.58 296
18362.87 287
18364.15 287
18365.43 266
18366.71 261
18367.99 295
18369.27 291
18370.55 281
18371.83 289
18373.11 282
18374.40 304
18375.68 284
18376.96 259
18378.24 309
18379.52 290
18380.80 282
18382.08 297
18383.37 287
18384.65 257
18385.93 263
18387.21 310
18388.49 279
18389.78 288
18391.06 305
18392.34 284
18393.62 257
18394.90 278
18396.19 278
18397.47 303
18398.75 331
18400.03 269
18401.31 277
18402.60 300
18403.88 292
18405.16 278
18406.44 272
18407.73 292
18409.01 301
18410.29 292
18411.57 287
18412.86 282
18414.14 333
18415.42 302
18416.71 267
18417.99 272
18419.27 293
18420.55 307
18421.84 284
18423.12 297
18424.40 303
18425.69 286
18426.97 299
18428.25 263
18429.54 262
18430.82 229
18432.10 258
18433.39 289
18434.67 284
18435.95 290
18437.24 264
18438.52 293
18439.80 304
18441.09 284
18442.37 266
18443.66 251
18444.94 279
18446.22 308
18447.51 287
18448.79 289
18450.08 274
18451.36 248
18452.64 262
18453.93 278
18455.21 281
18456.50 321
18457.78 297
18459.06 258
18460.35 304
18461.63 277
18462.92 269
18464.20 282
18465.49 277
18466.77 275
18468.06 288
18469.34 284
18470.63 258
18471.91 306
18473.19 300
18474.48 294
18475.76 285
18477.05 322
18478.33 301
18479.62 296
18480.90 287
18482.19 286
18483.47 285
18484.76 317
18486.05 285
18487.33 279
18488.62 281
18489.90 295
18491.19 278
18492.47 289
18493.76 296
18495.04 271
18496.33 287
18497.61 296
18498.90 259
18500.19 262
18501.47 281
18502.76 287
18504.04 301
18505.33 260
18506.62 286
18507.90 292
18509.19 285
18510.47 292
18511.76 266
18513.05 308
18514.33 336
18515.62 278
18516.90 299
18518.19 306
18519.48 304
18520.76 281
18522.05 275
18523.34 301
18524.62 273
18525.91 321
18527.20 308
18528.48 324
18529.77 262
18531.06 307
18532.34 278
18533.63 272
18534.92 285
18536.21 334
18537.49 296
18538.78 313
18540.07 314
18541.35 265
18542.64 232
18543.93 278
18545.22 338
18546.50 267
18547.79 259
18549.08 286
18550.37 294
18551.65 269
18552.94 232
18554.23 287
18555.52 302
18556.80 277
18558.09 260
18559.38 294
18560.67 300
18561.95 305
18563.24 292
18564.53 287
18565.82 248
18567.11 285
18568.39 314
18569.68 343
18570.97 282
18572.26 287
18573.55 284
18574.84 286
18576.12 288
18577.41 238
18578.70 250
18579.99 284
18581.28 276
18582.57 283
18583.86 301
18585.14 269
18586.43 341
18587.72 311
18589.01 335
18590.30 316
18591.59 270
18592.88 278
18594.17 299
18595.46 263
18596.74 279
18598.03 323
18599.32 311
18600.61 313
18601.90 313
18603.19 351
18604.48 300
18605.77 285
18607.06 293
18608.35 296
18609.64 276
18610.93 323
18612.22 331
18613.51 305
18614.80 261
18616.09 303
18617.38 309
18618.67 293
18619.96 286
18621.25 274
18622.54 315
18623.83 281
18625.12 323
18626.41 307
18627.70 281
18628.99 300
18630.28 293
18631.57 319
18632.86 296
18634.15 277
18635.44 299
18636.73 334
18638.02 321
18639.31 296
18640.60 286
18641.89 301
18643.18 321
18644.47 291
18645.76 278
18647.06 293
18648.35 291
18649.64 311
18650.93 315
18652.22 296
18653.51 311
18654.80 292
18656.09 306
18657.38 311
18658.68 323
18659.97 312
18661.26 331
18662.55 277
18663.84 317
18665.13 314
18666.42 327
18667.72 310
18669.01 343
18670.30 315
18671.59 329
18672.88 323
18674.17 295
18675.47 283
18676.76 293
18678.05 282
18679.34 268
18680.63 295
18681.93 319
18683.22 281
18684.51 296
18685.80 299
18687.09 274
18688.39 264
18689.68 292
18690.97 281
18692.26 279
18693.56 338
18694.85 334
18696.14 288
18697.43 284
18698.73 269
18700.02 269
18701.31 243
18702.60 272
18703.90 267
18705.19 301
18706.48 301
18707.78 300
18709.07 290
18710.36 280
18711.66 258
18712.95 286
18714.24 291
18715.54 305
18716.83 313
18718.12 281
18719.42 277
18720.71 252
18722.00 313
18723.30 298
18724.59 308
18725.88 329
18727.18 301
18728.47 281
18729.76 260
18731.06 243
18732.35 326
18733.65 272
18734.94 277
18736.23 302
18737.53 260
18738.82 277
18740.12 277
18741.41 279
18742.70 283
18744.00 287
18745.29 285
18746.59 311
18747.88 287
18749.18 290
18750.47 259
18751.76 264
18753.06 249
18754.35 267
18755.65 274
18756.94 283
18758.24 301
18759.53 281
18760.83 255
18762.12 295
18763.42 299
18764.71 276
18766.01 346
18767.30 263
18768.60 261
18769.89 273
18771.19 267
18772.48 266
18773.78 284
18775.07 301
18776.37 325
18777.66 275
18778.96 265
18780.25 264
18781.55 314
18782.85 279
18784.14 245
18785.44 294
18786.73 299
18788.03 322
18789.32 286
18790.62 310
18791.92 271
18793.21 270
18794.51 271
18795.80 273
18797.10 277
18798.40 279
18799.69 260
18800.99 268
18802.28 285
18803.58 278
18804.88 295
18806.17 283
18807.47 260
18808.77 287
18810.06 303
18811.36 273
18812.66 260
18813.95 251
18815.25 269
18816.55 262
18817.84 279
18819.14 298
18820.44 286
18821.73 279
18823.03 287
18824.33 299
18825.62 276
18826.92 301
18828.22 232
18829.52 272
18830.81 269
18832.11 310
18833.41 307
18834.71 273
18836.00 234
18837.30 255
18838.60 290
18839.90 284
18841.19 269
18842.49 246
18843.79 289
18845.09 282
18846.38 283
18847.68 276
18848.98 303
18850.28 272
18851.58 264
18852.87 281
18854.17 321
18855.47 293
18856.77 309
18858.07 267
18859.36 283
18860.66 267
18861.96 282
18863.26 297
18864.56 297
18865.86 308
18867.15 294
18868.45 280
18869.75 248
18871.05 285
18872.35 275
18873.65 284
18874.95 304
18876.24 300
18877.54 272
18878.84 251
18880.14 255
18881.44 282
18882.74 285
18884.04 262
18885.34 258
18886.64 251
18887.94 245
18889.24 245
18890.53 220
18891.83 236
18893.13 322
18894.43 294
18895.73 282
18897.03 267
18898.33 279
18899.63 273
18900.93 269
18902.23 275
18903.53 251
18904.83 262
18906.13 261
18907.43 295
18908.73 250
18910.03 248
18911.33 246
18912.63 296
18913.93 308
18915.23 284
18916.53 252
18917.83 272
18919.13 300
18920.43 275
18921.73 289
18923.03 242
18924.33 260
18925.63 269
18926.93 287
18928.23 259
18929.53 263
18930.84 295
18932.14 296
18933.44 279
18934.74 304
18936.04 268
18937.34 255
18938.64 273
18939.94 270
18941.24 315
18942.54 293
18943.84 320
18945.15 297
18946.45 255
18947.75 229
18949.05 276
18950.35 251
18951.65 257
18952.95 279
18954.26 262
18955.56 254
18956.86 244
18958.16 222
18959.46 277
18960.76 279
18962.07 285
18963.37 254
18964.67 221
18965.97 241
18967.27 238
18968.57 255
18969.88 212
18971.18 252
18972.48 271
18973.78 266
18975.09 245
18976.39 251
18977.69 258
18978.99 258
18980.29 268
18981.60 278
18982.90 262
18984.20 225
18985.50 252
18986.81 226
18988.11 260
18989.41 227
18990.72 258
18992.02 292
18993.32 304
18994.62 290
18995.93 270
18997.23 254
18998.53 286
18999.84 245
19001.14 278
19002.44 262
19003.75 263
19005.05 297
19006.35 273
19007.66 235
19008.96 231
19010.26 264
19011.57 258
19012.87 283
19014.17 270
19015.48 277
19016.78 254
19018.08 272
19019.39 264
19020.69 270
19021.99 278
19023.30 276
19024.60 257
19025.91 246
19027.21 234
19028.51 254
19029.82 272
19031.12 243
19032.43 279
19033.73 269
19035.04 279
19036.34 284
19037.64 263
19038.95 235
19040.25 263
19041.56 313
19042.86 259
19044.17 267
19045.47 257
19046.78 266
19048.08 289
19049.39 254
19050.69 239
19052.00 249
19053.30 257
19054.61 272
19055.91 238
19057.22 266
19058.52 254
19059.83 260
19061.13 248
19062.44 246
19063.74 268
19065.05 273
19066.35 267
19067.66 258
19068.96 268
19070.27 255
19071.57 295
19072.88 277
19074.18 253
19075.49 264
19076.80 271
19078.10 321
19079.41 281
19080.71 241
19082.02 258
19083.33 252
19084.63 283
19085.94 259
19087.24 293
19088.55 283
19089.86 274
19091.16 290
19092.47 239
19093.77 284
19095.08 269
19096.39 272
19097.69 260
19099.00 288
19100.31 279
19101.61 277
19102.92 236
19104.23 234
19105.53 261
19106.84 282
19108.15 250
19109.45 246
19110.76 268
19112.07 254
19113.37 272
19114.68 236
19115.99 273
19117.30 250
19118.60 236
19119.91 250
19121.22 256
19122.52 244
19123.83 241
19125.14 235
19126.45 277
19127.75 239
19129.06 235
19130.37 236
19131.68 269
19132.98 240
19134.29 259
19135.60 279
19136.91 272
19138.22 267
19139.52 264
19140.83 242
19142.14 239
19143.45 230
19144.76 241
19146.06 243
19147.37 254
19148.68 225
19149.99 261
19151.30 260
19152.60 267
19153.91 238
19155.22 238
19156.53 228
19157.84 240
19159.15 244
19160.46 251
19161.76 222
19163.07 276
19164.38 252
19165.69 230
19167.00 241
19168.31 248
19169.62 253
19170.93 239
19172.23 277
19173.54 259
19174.85 230
19176.16 241
19177.47 271
19178.78 246
19180.09 260
19181.40 267
19182.71 290
19184.02 245
19185.33 250
19186.64 245
19187.95 242
19189.26 272
19190.57 251
19191.87 253
19193.18 259
19194.49 255
19195.80 273
19197.11 279
19198.42 233
19199.73 247
19201.04 262
19202.35 284
19203.66 229
19204.97 253
19206.28 276
19207.59 246
19208.90 246
19210.21 255
19211.53 259
19212.84 236
19214.15 258
19215.46 253
19216.77 263
19218.08 256
19219.39 246
19220.70 239
19222.01 276
19223.32 243
19224.63 261
19225.94 261
19227.25 263
19228.56 285
19229.87 245
19231.19 271
19232.50 258
19233.81 225
19235.12 265
19236.43 303
19237.74 270
19239.05 246
19240.36 226
19241.68 297
19242.99 236
19244.30 241
19245.61 251
19246.92 259
19248.23 249
19249.54 254
19250.86 260
19252.17 272
19253.48 270
19254.79 250
19256.10 258
19257.42 252
19258.73 284
19260.04 245
19261.35 257
19262.66 248
19263.98 250
19265.29 242
19266.60 249
19267.91 263
19269.22 220
19270.54 223
19271.85 234
19273.16 253
19274.47 265
19275.79 272
19277.10 234
19278.41 244
19279.72 241
19281.04 271
19282.35 212
19283.66 192
19284.98 257
19286.29 250
19287.60 266
19288.91 241
19290.23 245
19291.54 248
19292.85 235
19294.17 234
19295.48 259
19296.79 265
19298.11 245
19299.42 231
19300.73 255
19302.05 222
19303.36 255
19304.67 253
19305.99 231
19307.30 228
19308.61 246
19309.93 263
19311.24 259
19312.56 233
19313.87 249
19315.18 249
19316.50 253
19317.81 269
19319.13 289
19320.44 289
19321.75 254
19323.07 247
19324.38 243
19325.70 233
19327.01 224
19328.32 222
19329.64 269
19330.95 251
19332.27 211
19333.58 233
19334.90 237
19336.21 229
19337.53 244
19338.84 254
19340.16 262
19341.47 245
19342.79 275
19344.10 250
19345.42 268
19346.73 255
19348.05 235
19349.36 237
19350.68 234
19351.99 227
19353.31 219
19354.62 256
19355.94 238
19357.25 243
19358.57 257
19359.88 249
19361.20 234
19362.51 228
19363.83 235
19365.14 254
19366.46 242
19367.78 291
19369.09 278
19370.41 247
19371.72 249
19373.04 257
19374.35 245
19375.67 221
19376.99 252
19378.30 250
19379.62 277
19380.93 269
19382.25 240
19383.57 250
19384.88 273
19386.20 237
19387.52 257
19388.83 215
19390.15 202
19391.47 229
19392.78 228
19394.10 242
19395.42 228
19396.73 227
19398.05 256
19399.37 299
19400.68 247
19402.00 230
19403.32 249
19404.63 235
19405.95 221
19407.27 257
19408.58 270
19409.90 238
19411.22 228
19412.54 235
19413.85 261
19415.17 260
19416.49 253
19417.80 254
19419.12 296
19420.44 250
19421.76 227
19423.07 257
19424.39 233
19425.71 244
19427.03 252
19428.35 248
19429.66 241
19430.98 214
19432.30 258
19433.62 259
19434.93 235
19436.25 229
19437.57 224
19438.89 243
19440.21 253
19441.53 213
19442.84 236
19444.16 237
19445.48 252
19446.80 230
19448.12 245
19449.44 272
19450.75 258
19452.07 275
19453.39 273
19454.71 267
19456.03 263
19457.35 254
19458.67 269
19459.98 222
19461.30 232
19462.62 286
19463.94 243
19465.26 239
19466.58 229
19467.90 244
19469.22 252
19470.54 253
19471.86 231
19473.18 252
19474.49 241
19475.81 241
19477.13 230
19478.45 239
19479.77 238
19481.09 243
19482.41 247
19483.73 243
19485.05 279
19486.37 266
19487.69 282
19489.01 261
19490.33 252
19491.65 242
19492.97 270
19494.29 257
19495.61 241
19496.93 255
19498.25 272
19499.57 244
19500.89 221
19502.21 260
19503.53 241
19504.85 238
19506.17 225
19507.49 237
19508.81 238
19510.13 245
19511.45 242
19512.77 215
19514.09 266
19515.42 250
19516.74 241
19518.06 265
19519.38 232
19520.70 228
19522.02 231
19523.34 249
19524.66 255
19525.98 248
19527.30 226
19528.62 227
19529.95 252
19531.27 252
19532.59 253
19533.91 255
19535.23 227
19536.55 246
19537.87 243
19539.20 254
19540.52 256
19541.84 251
19543.16 248
19544.48 264
19545.80 267
19547.13 239
19548.45 230
19549.77 216
19551.09 222
19552.41 242
19553.74 246
19555.06 238
19556.38 239
19557.70 268
19559.02 265
19560.35 257
19561.67 260
19562.99 261
19564.31 237
19565.64 233
19566.96 246
19568.28 238
19569.60 288
19570.93 252
19572.25 283
19573.57 260
19574.89 236
19576.22 243
19577.54 250
19578.86 222
19580.18 240
19581.51 226
19582.83 248
19584.15 230
19585.48 233
19586.80 222
19588.12 220
19589.45 211
19590.77 255
19592.09 248
19593.42 247
19594.74 247
19596.06 247
19597.39 298
19598.71 288
19600.03 275
19601.36 287
19602.68 248
19604.00 242
19605.33 254
19606.65 241
19607.98 254
19609.30 239
19610.62 266
19611.95 271
19613.27 299
19614.60 265
19615.92 226
19617.24 243
19618.57 245
19619.89 230
19621.22 213
19622.54 256
19623.87 274
19625.19 266
19626.51 242
19627.84 230
19629.16 240
19630.49 215
19631.81 249
19633.14 237
19634.46 246
19635.79 251
19637.11 271
19638.44 215
19639.76 231
19641.09 244
19642.41 225
19643.74 239
19645.06 242
19646.39 260
19647.71 250
19649.04 242
19650.36 248
19651.69 236
19653.01 232
19654.34 273
19655.66 251
19656.99 226
19658.32 244
19659.64 249
19660.97 245
19662.29 230
19663.62 235
19664.94 270
19666.27 253
19667.60 225
19668.92 226
19670.25 202
19671.57 232
19672.90 230
19674.23 273
19675.55 228
19676.88 242
19678.20 227
19679.53 252
19680.86 239
19682.18 221
19683.51 239
19684.84 214
19686.16 213
19687.49 221
19688.82 256
19690.14 258
19691.47 254
19692.80 216
19694.12 237
19695.45 213
19696.78 243
19698.10 243
19699.43 207
19700.76 234
19702.08 279
19703.41 258
19704.74 245
19706.07 230
19707.39 244
19708.72 232
19710.05 241
19711.37 278
19712.70 261
19714.03 250
19715.36 238
19716.68 256
19718.01 254
19719.34 259
19720.67 222
19721.99 206
19723.32 252
19724.65 267
19725.98 225
19727.31 256
19728.63 254
19729.96 253
19731.29 257
19732.62 218
19733.95 220
19735.27 240
19736.60 248
19737.93 232
19739.26 243
19740.59 252
19741.92 245
19743.24 270
19744.57 259
19745.90 240
19747.23 247
19748.56 251
19749.89 240
19751.22 249
19752.54 235
19753.87 217
19755.20 251
19756.53 257
19757.86 237
19759.19 279
19760.52 218
19761.85 237
19763.18 232
19764.50 247
19765.83 229
19767.16 247
19768.49 234
19769.82 221
19771.15 197
19772.48 222
19773.81 272
19775.14 250
19776.47 234
19777.80 225
19779.13 235
19780.46 254
19781.79 237
19783.12 218
19784.45 234
19785.78 230
19787.11 231
19788.44 216
19789.77 228
19791.10 224
19792.43 255
19793.76 250
19795.09 195
19796.42 234
19797.75 262
19799.08 238
19800.41 231
19801.74 232
19803.07 230
19804.40 252
19805.73 270
19807.06 246
19808.39 225
19809.72 213
19811.05 254
19812.38 248
19813.71 251
19815.05 207
19816.38 235
19817.71 247
19819.04 240
19820.37 232
19821.70 245
19823.03 276
19824.36 262
19825.69 240
19827.03 250
19828.36 251
19829.69 224
19831.02 227
19832.35 261
19833.68 245
19835.01 285
19836.35 267
19837.68 252
19839.01 248
19840.34 246
19841.67 248
19843.00 213
19844.34 235
19845.67 266
19847.00 253
19848.33 250
19849.66 243
19851.00 225
19852.33 219
19853.66 258
19854.99 239
19856.32 255
19857.66 270
19858.99 246
19860.32 223
19861.65 224
19862.99 249
19864.32 238
19865.65 220
19866.98 229
19868.32 239
19869.65 260
19870.98 253
19872.31 210
19873.65 237
19874.98 247
19876.31 241
19877.65 238
19878.98 239
19880.31 238
19881.65 229
19882.98 251
19884.31 248
19885.64 237
19886.98 253
19888.31 246
19889.64 213
19890.98 187
19892.31 217
19893.64 225
19894.98 252
19896.31 224
19897.65 241
19898.98 228
19900.31 218
19901.65 221
19902.98 213
19904.31 219
19905.65 253
19906.98 268
19908.32 231
19909.65 241
19910.98 242
19912.32 251
19913.65 211
19914.99 213
19916.32 233
19917.66 257
19918.99 219
19920.32 228
19921.66 214
19922.99 240
19924.33 251
19925.66 215
19927.00 243
19928.33 244
19929.67 235
19931.00 260
19932.34 258
19933.67 235
19935.01 225
19936.34 225
19937.68 238
19939.01 211
19940.35 241
19941.68 248
19943.02 219
19944.35 251
19945.69 194
19947.02 230
19948.36 232
19949.69 204
19951.03 205
19952.36 206
19953.70 231
19955.03 244
19956.37 234
19957.71 248
19959.04 227
19960.38 252
19961.71 258
19963.05 275
19964.38 215
19965.72 260
19967.06 243
19968.39 260
19969.73 225
19971.06 236
19972.40 251
19973.74 221
19975.07 251
19976.41 227
19977.75 241
19979.08 239
19980.42 236
19981.75 266
19983.09 243
19984.43 258
19985.76 240
19987.10 259
19988.44 204
19989.77 213
19991.11 239
19992.45 232
19993.78 253
19995.12 228
19996.46 195
19997.80 238
19999.13 210
20000.47 234
20001.81 231
20003.14 245
20004.48 250
20005.82 206
20007.16 210
20008.49 218
20009.83 246
20011.17 256
20012.51 263
20013.84 258
20015.18 206
20016.52 215
20017.86 240
20019.19 216
20020.53 219
20021.87 235
20023.21 217
20024.55 231
20025.88 249
20027.22 231
20028.56 243
20029.90 222
20031.24 242
20032.57 275
20033.91 240
20035.25 253
20036.59 249
20037.93 248
20039.26 251
20040.60 239
20041.94 249
20043.28 293
20044.62 260
20045.96 247
20047.30 242
20048.63 232
20049.97 236
20051.31 248
20052.65 264
20053.99 223
20055.33 258
20056.67 263
20058.01 263
20059.35 263
20060.69 250
20062.02 262
20063.36 281
20064.70 228
20066.04 247
20067.38 262
20068.72 278
20070.06 241
20071.40 229
20072.74 231
20074.08 250
20075.42 244
20076.76 232
20078.10 249
20079.44 277
20080.78 254
20082.12 274
20083.46 246
20084.80 215
20086.14 266
20087.48 272
20088.82 256
20090.16 210
20091.50 240
20092.84 278
20094.18 267
20095.52 238
20096.86 257
20098.20 312
20099.54 276
20100.88 263
20102.22 244
20103.56 256
20104.90 251
20106.24 240
20107.58 251
20108.92 282
20110.26 241
20111.60 274
20112.95 260
20114.29 301
20115.63 257
20116.97 264
20118.31 267
20119.65 222
20120.99 236
20122.33 233
20123.67 260
20125.02 250
20126.36 247
20127.70 228
20129.04 219
20130.38 217
20131.72 251
20133.06 278
20134.41 266
20135.75 260
