# Supplementary material for: MALDI-TOF MS typing enables the classification of brewing yeasts of the genus Saccharomyces to major beer styles
Source: PLoS One. 2017 Aug 9;12(8):e0181694. doi: 10.1371/journal.pone.0181694 (PMC5549903; doi:10.1371/journal.pone.0181694)
Supplement: S5 File — The directory includes 90 raw files and was zipped to “.zip”; the folder has three strains with 30 spectra per strain; S1 Text explains the raw files with an example and Table 1 represents the yeast strains used within the experiment. (ZIP) [file pone.0181694.s008.zip › 13-15/30274-3H2-Dias-Dias-Dias-YPG-18h-E-E_2015-08-18__0_A5_1.dat]

1999.93 2024
2000.35 1940
2000.77 1884
2001.19 1960
2001.61 2021
2002.03 1892
2002.46 1829
2002.88 1994
2003.30 2138
2003.72 1968
2004.14 1761
2004.57 1814
2004.99 1927
2005.41 1873
2005.83 1856
2006.25 1715
2006.68 1693
2007.10 1978
2007.52 1831
2007.94 1699
2008.37 1727
2008.79 1792
2009.21 1845
2009.63 1874
2010.06 1864
2010.48 1908
2010.90 1889
2011.32 1897
2011.75 2001
2012.17 1910
2012.59 1956
2013.02 1772
2013.44 1862
2013.86 1888
2014.29 1939
2014.71 1720
2015.13 1711
2015.55 1572
2015.98 1622
2016.40 1600
2016.82 1795
2017.25 1787
2017.67 1748
2018.10 1883
2018.52 1720
2018.94 1801
2019.37 1893
2019.79 1860
2020.21 1939
2020.64 1857
2021.06 1787
2021.48 2177
2021.91 2053
2022.33 1936
2022.76 2273
2023.18 2161
2023.60 2105
2024.03 1835
2024.45 1820
2024.88 1830
2025.30 1910
2025.73 1828
2026.15 1819
2026.57 1740
2027.00 1618
2027.42 1751
2027.85 1691
2028.27 1794
2028.70 1722
2029.12 1748
2029.55 1707
2029.97 1650
2030.40 1705
2030.82 1611
2031.24 1584
2031.67 1562
2032.09 1584
2032.52 1475
2032.94 1496
2033.37 1482
2033.79 1489
2034.22 1664
2034.65 1729
2035.07 1708
2035.50 1698
2035.92 1704
2036.35 1719
2036.77 1682
2037.20 1677
2037.62 1617
2038.05 1838
2038.47 1743
2038.90 1853
2039.33 1976
2039.75 1990
2040.18 1915
2040.60 1888
2041.03 1871
2041.45 1748
2041.88 1721
2042.31 1872
2042.73 2023
2043.16 1988
2043.58 1959
2044.01 2008
2044.44 2014
2044.86 1944
2045.29 1871
2045.72 1839
2046.14 1869
2046.57 1800
2047.00 1663
2047.42 1791
2047.85 1806
2048.28 1788
2048.70 1831
2049.13 1934
2049.56 1883
2049.98 1817
2050.41 1713
2050.84 1700
2051.26 1737
2051.69 1739
2052.12 1680
2052.54 1817
2052.97 1765
2053.40 1781
2053.83 1918
2054.25 1813
2054.68 1688
2055.11 1793
2055.53 1936
2055.96 1962
2056.39 1723
2056.82 1812
2057.24 1906
2057.67 1685
2058.10 1697
2058.53 1632
2058.96 1728
2059.38 1747
2059.81 1648
2060.24 1729
2060.67 1708
2061.10 1802
2061.52 1735
2061.95 1670
2062.38 1788
2062.81 1703
2063.24 1531
2063.66 1694
2064.09 1775
2064.52 1820
2064.95 1858
2065.38 1978
2065.81 1831
2066.23 1832
2066.66 1766
2067.09 2082
2067.52 2162
2067.95 2109
2068.38 2023
2068.81 1987
2069.23 1835
2069.66 1761
2070.09 1785
2070.52 1988
2070.95 1924
2071.38 1867
2071.81 1798
2072.24 1912
2072.67 1914
2073.10 1801
2073.53 1741
2073.95 1914
2074.38 1787
2074.81 1717
2075.24 1735
2075.67 1582
2076.10 1675
2076.53 1623
2076.96 1834
2077.39 1730
2077.82 1652
2078.25 1781
2078.68 1820
2079.11 1699
2079.54 1647
2079.97 1711
2080.40 1939
2080.83 2059
2081.26 1895
2081.69 2023
2082.12 1889
2082.55 1864
2082.98 2025
2083.41 2029
2083.84 1869
2084.27 1828
2084.70 1830
2085.13 1821
2085.56 1656
2085.99 1640
2086.42 1736
2086.85 1751
2087.29 1605
2087.72 1705
2088.15 1698
2088.58 1713
2089.01 1754
2089.44 1610
2089.87 1532
2090.30 1674
2090.73 1696
2091.16 1584
2091.59 1763
2092.03 1698
2092.46 1716
2092.89 1634
2093.32 1897
2093.75 1833
2094.18 1975
2094.61 2035
2095.05 2112
2095.48 2093
2095.91 2123
2096.34 2186
2096.77 2250
2097.20 2176
2097.63 2100
2098.07 2115
2098.50 1981
2098.93 1976
2099.36 1870
2099.79 1713
2100.23 1626
2100.66 1643
2101.09 1627
2101.52 1611
2101.95 1557
2102.39 1622
2102.82 1648
2103.25 1729
2103.68 1679
2104.12 1678
2104.55 1652
2104.98 1698
2105.41 1734
2105.85 1732
2106.28 1731
2106.71 1658
2107.14 1676
2107.58 1663
2108.01 1821
2108.44 1736
2108.88 1961
2109.31 1755
2109.74 1739
2110.18 1872
2110.61 1749
2111.04 1645
2111.47 1650
2111.91 1894
2112.34 1805
2112.77 1881
2113.21 1890
2113.64 1768
2114.07 1792
2114.51 1730
2114.94 1907
2115.37 1832
2115.81 1654
2116.24 1689
2116.68 1714
2117.11 1639
2117.54 1647
2117.98 1568
2118.41 1437
2118.85 1558
2119.28 1477
2119.71 1477
2120.15 1469
2120.58 1491
2121.02 1602
2121.45 1570
2121.88 1581
2122.32 1485
2122.75 1540
2123.19 1715
2123.62 1537
2124.06 1579
2124.49 1562
2124.92 1592
2125.36 1649
2125.79 1580
2126.23 1672
2126.66 1557
2127.10 1502
2127.53 1450
2127.97 1452
2128.40 1665
2128.84 1613
2129.27 1687
2129.71 1708
2130.14 1643
2130.58 1674
2131.01 1724
2131.45 1576
2131.88 1807
2132.32 1783
2132.75 1838
2133.19 1803
2133.63 1877
2134.06 2035
2134.50 1863
2134.93 1996
2135.37 1905
2135.80 1710
2136.24 1677
2136.67 1836
2137.11 1760
2137.55 1837
2137.98 1972
2138.42 1938
2138.85 1943
2139.29 1842
2139.73 1889
2140.16 1917
2140.60 1948
2141.03 1952
2141.47 1858
2141.91 1774
2142.34 1789
2142.78 1687
2143.22 1889
2143.65 1730
2144.09 1645
2144.53 1675
2144.96 1512
2145.40 1757
2145.84 1599
2146.27 1543
2146.71 1621
2147.15 1517
2147.58 1541
2148.02 1510
2148.46 1679
2148.89 1658
2149.33 1749
2149.77 1705
2150.21 1837
2150.64 2089
2151.08 1995
2151.52 1945
2151.95 2132
2152.39 2240
2152.83 2199
2153.27 2143
2153.70 2432
2154.14 2267
2154.58 2203
2155.02 2011
2155.45 2113
2155.89 2149
2156.33 1988
2156.77 1873
2157.21 1823
2157.64 1627
2158.08 1618
2158.52 1724
2158.96 1843
2159.40 1722
2159.83 1470
2160.27 1746
2160.71 1932
2161.15 1839
2161.59 1645
2162.02 1794
2162.46 1683
2162.90 1648
2163.34 1623
2163.78 1536
2164.22 1662
2164.66 1698
2165.09 1694
2165.53 1735
2165.97 1756
2166.41 1743
2166.85 1837
2167.29 1670
2167.73 1631
2168.17 1891
2168.60 1843
2169.04 1970
2169.48 2035
2169.92 2028
2170.36 1970
2170.80 1914
2171.24 2004
2171.68 1967
2172.12 1749
2172.56 1990
2173.00 1951
2173.44 1932
2173.88 2047
2174.32 2118
2174.76 2102
2175.20 2273
2175.64 2422
2176.07 2368
2176.51 2180
2176.95 2085
2177.39 2112
2177.83 2234
2178.27 2105
2178.71 2043
2179.15 2257
2179.59 2167
2180.03 2008
2180.47 2112
2180.92 1907
2181.36 1996
2181.80 1964
2182.24 1888
2182.68 1954
2183.12 1838
2183.56 1856
2184.00 1834
2184.44 1766
2184.88 1818
2185.32 1878
2185.76 1757
2186.20 1786
2186.64 1705
2187.08 1675
2187.52 1784
2187.97 1830
2188.41 1762
2188.85 1898
2189.29 1910
2189.73 1925
2190.17 2088
2190.61 2045
2191.05 2091
2191.49 2073
2191.94 2102
2192.38 2168
2192.82 2021
2193.26 1986
2193.70 1881
2194.14 2135
2194.58 2261
2195.03 2170
2195.47 1948
2195.91 1912
2196.35 1977
2196.79 1926
2197.24 2103
2197.68 2225
2198.12 2253
2198.56 2098
2199.00 2200
2199.45 2099
2199.89 2148
2200.33 2167
2200.77 2064
2201.21 1757
2201.66 1776
2202.10 1874
2202.54 2096
2202.98 1922
2203.43 1900
2203.87 1824
2204.31 1932
2204.75 1940
2205.20 1800
2205.64 1799
2206.08 1754
2206.53 1910
2206.97 1723
2207.41 1865
2207.85 2008
2208.30 1956
2208.74 2083
2209.18 1868
2209.63 1929
2210.07 2121
2210.51 1976
2210.96 2001
2211.40 2056
2211.84 1987
2212.29 2156
2212.73 2147
2213.17 1949
2213.62 2057
2214.06 2046
2214.50 1898
2214.95 1961
2215.39 1974
2215.84 1939
2216.28 1956
2216.72 1886
2217.17 2097
2217.61 1938
2218.05 1975
2218.50 1885
2218.94 1811
2219.39 1931
2219.83 1843
2220.28 1714
2220.72 1875
2221.16 1692
2221.61 1743
2222.05 1778
2222.50 1887
2222.94 2086
2223.39 2029
2223.83 2165
2224.28 2418
2224.72 2550
2225.16 2598
2225.61 3046
2226.05 3289
2226.50 3376
2226.94 3600
2227.39 3799
2227.83 3735
2228.28 3648
2228.72 3410
2229.17 3131
2229.61 3046
2230.06 2982
2230.50 2802
2230.95 2601
2231.40 2361
2231.84 2338
2232.29 2419
2232.73 2371
2233.18 2300
2233.62 2235
2234.07 2066
2234.51 2051
2234.96 2353
2235.41 2366
2235.85 2249
2236.30 2326
2236.74 2285
2237.19 2217
2237.63 2367
2238.08 2353
2238.53 2343
2238.97 2110
2239.42 2089
2239.86 2129
2240.31 2253
2240.76 2355
2241.20 2169
2241.65 2035
2242.10 2131
2242.54 2110
2242.99 2146
2243.44 2122
2243.88 2066
2244.33 1934
2244.78 2008
2245.22 1872
2245.67 1838
2246.12 1809
2246.56 1951
2247.01 1897
2247.46 1830
2247.90 1945
2248.35 1643
2248.80 1705
2249.24 1846
2249.69 1735
2250.14 1835
2250.59 1800
2251.03 1969
2251.48 1965
2251.93 1912
2252.38 1846
2252.82 1742
2253.27 1650
2253.72 1616
2254.17 1793
2254.61 1797
2255.06 1682
2255.51 1697
2255.96 1761
2256.40 1782
2256.85 1687
2257.30 1632
2257.75 1730
2258.20 1766
2258.64 1691
2259.09 1788
2259.54 1688
2259.99 1705
2260.44 1777
2260.88 1758
2261.33 1875
2261.78 1859
2262.23 1887
2262.68 1978
2263.13 1804
2263.58 2003
2264.02 2219
2264.47 2229
2264.92 2188
2265.37 2371
2265.82 2247
2266.27 2269
2266.72 2425
2267.17 2287
2267.61 2162
2268.06 2203
2268.51 2272
2268.96 2303
2269.41 2272
2269.86 2289
2270.31 2376
2270.76 2411
2271.21 2238
2271.66 2339
2272.11 2284
2272.56 2314
2273.00 2216
2273.45 2273
2273.90 2264
2274.35 2223
2274.80 2185
2275.25 2174
2275.70 2096
2276.15 1991
2276.60 1907
2277.05 1941
2277.50 2007
2277.95 1905
2278.40 1862
2278.85 1757
2279.30 1871
2279.75 2037
2280.20 1914
2280.65 1913
2281.10 1805
2281.55 1961
2282.00 2141
2282.45 2303
2282.90 2335
2283.35 2456
2283.81 2539
2284.26 2696
2284.71 2609
2285.16 2667
2285.61 2652
2286.06 2670
2286.51 2332
2286.96 2455
2287.41 2392
2287.86 2513
2288.31 2365
2288.76 2250
2289.22 2302
2289.67 2368
2290.12 2542
2290.57 2614
2291.02 2745
2291.47 2753
2291.92 2670
2292.37 3179
2292.83 3418
2293.28 3556
2293.73 3588
2294.18 3725
2294.63 3565
2295.08 3549
2295.53 3677
2295.99 3666
2296.44 3424
2296.89 3390
2297.34 3121
2297.79 3087
2298.25 3087
2298.70 3028
2299.15 2693
2299.60 2516
2300.05 2515
2300.51 2203
2300.96 2020
2301.41 2025
2301.86 2125
2302.32 2017
2302.77 2127
2303.22 2062
2303.67 2044
2304.13 2021
2304.58 2057
2305.03 2028
2305.48 1915
2305.94 1970
2306.39 1941
2306.84 1757
2307.29 1797
2307.75 1938
2308.20 2063
2308.65 2179
2309.11 2027
2309.56 2143
2310.01 2098
2310.47 2134
2310.92 2270
2311.37 2373
2311.83 2564
2312.28 2458
2312.73 2291
2313.19 2298
2313.64 2477
2314.09 2356
2314.55 2242
2315.00 2240
2315.45 2385
2315.91 2061
2316.36 2207
2316.81 2215
2317.27 2073
2317.72 1992
2318.18 1998
2318.63 2064
2319.08 2007
2319.54 1989
2319.99 1843
2320.45 2001
2320.90 2092
2321.35 2082
2321.81 2108
2322.26 2240
2322.72 2234
2323.17 2267
2323.63 2236
2324.08 2297
2324.54 2296
2324.99 2089
2325.44 2196
2325.90 2179
2326.35 2085
2326.81 2103
2327.26 2055
2327.72 2165
2328.17 2119
2328.63 2290
2329.08 2152
2329.54 2104
2329.99 2218
2330.45 2204
2330.90 2168
2331.36 2316
2331.81 2455
2332.27 2594
2332.72 2512
2333.18 2435
2333.64 2456
2334.09 2228
2334.55 2356
2335.00 2110
2335.46 2151
2335.91 2130
2336.37 2010
2336.82 2003
2337.28 1949
2337.74 1934
2338.19 1992
2338.65 2105
2339.10 2260
2339.56 2097
2340.02 2068
2340.47 2092
2340.93 2246
2341.38 2154
2341.84 2287
2342.30 2390
2342.75 2338
2343.21 2440
2343.67 2591
2344.12 2540
2344.58 2581
2345.04 2624
2345.49 2607
2345.95 2595
2346.41 2500
2346.86 2441
2347.32 2411
2347.78 2495
2348.23 2744
2348.69 2539
2349.15 2514
2349.60 2500
2350.06 2438
2350.52 2695
2350.97 2624
2351.43 2389
2351.89 2303
2352.35 2243
2352.80 2236
2353.26 2277
2353.72 2149
2354.18 2206
2354.63 2196
2355.09 2118
2355.55 2032
2356.01 2003
2356.46 2065
2356.92 2092
2357.38 2210
2357.84 2239
2358.29 2098
2358.75 2049
2359.21 1928
2359.67 2030
2360.13 2084
2360.58 2136
2361.04 2074
2361.50 2107
2361.96 2162
2362.42 2312
2362.88 2370
2363.33 2369
2363.79 2404
2364.25 2422
2364.71 2412
2365.17 2496
2365.63 2575
2366.08 2661
2366.54 2487
2367.00 2458
2367.46 2505
2367.92 2438
2368.38 2155
2368.84 2240
2369.30 2383
2369.75 2166
2370.21 2340
2370.67 2231
2371.13 2341
2371.59 2150
2372.05 2156
2372.51 2190
2372.97 2247
2373.43 2293
2373.89 2116
2374.35 2057
2374.81 2081
2375.27 1919
2375.72 1857
2376.18 1895
2376.64 1890
2377.10 1860
2377.56 1868
2378.02 1991
2378.48 2114
2378.94 2002
2379.40 1793
2379.86 1786
2380.32 1870
2380.78 1959
2381.24 1948
2381.70 1940
2382.16 2213
2382.62 2035
2383.08 2066
2383.54 2097
2384.00 1969
2384.46 1987
2384.92 2066
2385.39 1947
2385.85 1968
2386.31 1994
2386.77 1920
2387.23 1985
2387.69 1992
2388.15 1912
2388.61 1887
2389.07 1911
2389.53 1995
2389.99 2017
2390.45 1936
2390.91 2017
2391.38 2043
2391.84 2063
2392.30 2181
2392.76 2164
2393.22 1910
2393.68 2027
2394.14 1982
2394.60 1885
2395.06 1929
2395.53 1876
2395.99 1756
2396.45 1740
2396.91 1852
2397.37 1875
2397.83 1767
2398.30 1790
2398.76 1939
2399.22 1968
2399.68 2026
2400.14 1979
2400.61 1993
2401.07 2011
2401.53 1863
2401.99 1873
2402.45 2008
2402.92 1929
2403.38 1879
2403.84 1941
2404.30 2074
2404.76 1955
2405.23 1913
2405.69 1864
2406.15 1920
2406.61 1802
2407.08 1831
2407.54 2095
2408.00 2186
2408.46 2166
2408.93 2001
2409.39 2100
2409.85 1936
2410.32 1728
2410.78 1843
2411.24 1802
2411.70 1866
2412.17 1910
2412.63 1900
2413.09 1850
2413.56 1765
2414.02 1792
2414.48 1816
2414.95 1850
2415.41 1980
2415.87 1998
2416.34 2138
2416.80 2086
2417.26 1959
2417.73 1978
2418.19 2233
2418.65 2182
2419.12 2333
2419.58 2289
2420.05 2358
2420.51 2558
2420.97 2597
2421.44 2612
2421.90 2507
2422.37 2473
2422.83 2504
2423.29 2542
2423.76 2373
2424.22 2389
2424.69 2360
2425.15 2339
2425.62 2348
2426.08 2410
2426.54 2652
2427.01 2543
2427.47 2446
2427.94 2583
2428.40 3065
2428.87 2894
2429.33 3104
2429.80 3024
2430.26 3106
2430.73 3329
2431.19 2990
2431.66 3018
2432.12 2874
2432.59 2611
2433.05 2526
2433.52 2399
2433.98 2294
2434.45 2259
2434.91 2146
2435.38 2149
2435.84 2007
2436.31 2132
2436.77 2098
2437.24 2010
2437.70 2139
2438.17 2154
2438.63 2232
2439.10 2354
2439.57 2481
2440.03 2445
2440.50 2594
2440.96 2637
2441.43 2874
2441.89 3259
2442.36 3122
2442.83 3226
2443.29 3471
2443.76 3517
2444.22 3542
2444.69 3462
2445.16 3244
2445.62 3106
2446.09 2819
2446.56 2816
2447.02 2637
2447.49 2422
2447.96 2434
2448.42 2167
2448.89 2236
2449.35 2257
2449.82 1939
2450.29 1872
2450.75 1979
2451.22 2086
2451.69 2012
2452.16 1944
2452.62 1926
2453.09 1974
2453.56 1906
2454.02 1944
2454.49 2023
2454.96 2034
2455.42 2047
2455.89 1975
2456.36 2036
2456.83 2000
2457.29 1989
2457.76 2134
2458.23 2143
2458.70 1976
2459.16 2023
2459.63 2039
2460.10 1908
2460.57 2041
2461.03 2001
2461.50 1957
2461.97 1708
2462.44 1804
2462.91 1842
2463.37 1939
2463.84 2031
2464.31 1826
2464.78 1921
2465.25 1791
2465.71 1875
2466.18 2007
2466.65 1960
2467.12 2034
2467.59 2019
2468.06 2076
2468.52 2093
2468.99 2064
2469.46 2239
2469.93 2292
2470.40 2326
2470.87 2205
2471.34 2150
2471.80 2337
2472.27 2265
2472.74 2105
2473.21 2071
2473.68 2141
2474.15 2181
2474.62 1994
2475.09 1975
2475.56 2017
2476.02 1949
2476.49 1982
2476.96 1912
2477.43 1910
2477.90 1986
2478.37 1883
2478.84 1906
2479.31 2049
2479.78 2233
2480.25 2136
2480.72 2270
2481.19 2384
2481.66 2301
2482.13 2268
2482.60 2488
2483.07 2492
2483.54 2520
2484.01 2468
2484.48 2542
2484.95 2374
2485.42 2084
2485.89 2073
2486.36 1935
2486.83 2088
2487.30 2134
2487.77 2075
2488.24 2088
2488.71 1875
2489.18 1838
2489.65 1903
2490.12 1810
2490.59 1827
2491.06 1981
2491.53 1944
2492.00 1915
2492.47 2166
2492.94 1875
2493.41 1831
2493.88 1913
2494.36 1856
2494.83 2032
2495.30 1975
2495.77 1988
2496.24 1885
2496.71 2083
2497.18 2043
2497.65 2008
2498.12 2316
2498.60 2415
2499.07 2253
2499.54 2222
2500.01 2311
2500.48 2268
2500.95 2058
2501.42 2180
2501.90 2149
2502.37 2224
2502.84 2147
2503.31 2133
2503.78 2048
2504.25 2016
2504.73 2004
2505.20 2005
2505.67 1877
2506.14 1924
2506.61 2049
2507.09 1974
2507.56 1984
2508.03 2061
2508.50 2063
2508.97 2108
2509.45 2113
2509.92 2054
2510.39 2105
2510.86 2271
2511.34 2214
2511.81 2228
2512.28 2290
2512.75 2325
2513.23 2251
2513.70 2121
2514.17 2217
2514.65 2333
2515.12 2422
2515.59 2252
2516.06 2316
2516.54 2204
2517.01 2249
2517.48 2126
2517.96 2117
2518.43 2045
2518.90 2060
2519.38 2075
2519.85 2014
2520.32 1994
2520.80 2138
2521.27 2119
2521.74 1995
2522.22 2196
2522.69 1988
2523.16 2106
2523.64 1982
2524.11 1927
2524.58 1947
2525.06 1885
2525.53 1947
2526.01 1888
2526.48 1869
2526.95 1898
2527.43 2026
2527.90 1883
2528.38 1889
2528.85 2038
2529.32 1984
2529.80 1902
2530.27 1808
2530.75 2050
2531.22 1985
2531.70 2037
2532.17 2065
2532.64 1934
2533.12 2048
2533.59 2128
2534.07 2041
2534.54 2176
2535.02 2242
2535.49 2290
2535.97 2200
2536.44 2264
2536.92 2140
2537.39 2141
2537.87 2094
2538.34 2205
2538.82 2177
2539.29 2027
2539.77 2009
2540.24 2007
2540.72 2062
2541.19 1998
2541.67 2012
2542.14 1869
2542.62 1889
2543.09 2137
2543.57 2069
2544.04 1923
2544.52 1893
2545.00 2019
2545.47 2294
2545.95 2171
2546.42 2138
2546.90 2050
2547.37 2293
2547.85 2319
2548.33 2422
2548.80 2762
2549.28 2708
2549.75 2766
2550.23 2849
2550.71 2941
2551.18 2882
2551.66 2908
2552.14 3006
2552.61 2885
2553.09 2746
2553.57 2563
2554.04 2590
2554.52 2461
2554.99 2491
2555.47 2688
2555.95 2803
2556.42 2911
2556.90 2820
2557.38 2964
2557.86 2971
2558.33 2911
2558.81 2710
2559.29 2906
2559.76 2838
2560.24 2487
2560.72 2473
2561.19 2301
2561.67 2248
2562.15 2317
2562.63 2173
2563.10 2072
2563.58 1934
2564.06 1878
2564.54 1947
2565.01 1900
2565.49 1813
2565.97 1970
2566.45 1968
2566.92 1845
2567.40 1947
2567.88 1888
2568.36 1934
2568.83 1858
2569.31 1708
2569.79 1803
2570.27 1787
2570.75 1930
2571.22 1874
2571.70 1872
2572.18 1904
2572.66 1848
2573.14 1758
2573.62 1851
2574.09 1880
2574.57 1822
2575.05 1784
2575.53 1852
2576.01 1820
2576.49 1716
2576.97 1885
2577.44 1784
2577.92 1791
2578.40 1897
2578.88 1856
2579.36 1728
2579.84 1807
2580.32 1857
2580.80 1894
2581.27 1794
2581.75 1901
2582.23 1917
2582.71 1734
2583.19 1664
2583.67 1807
2584.15 1777
2584.63 1738
2585.11 1824
2585.59 1764
2586.07 1758
2586.55 1806
2587.03 1965
2587.51 1874
2587.99 1705
2588.47 2065
2588.94 1946
2589.42 1923
2589.90 1944
2590.38 1823
2590.86 1875
2591.34 1984
2591.82 1987
2592.30 2023
2592.78 2041
2593.26 1893
2593.74 1905
2594.22 1941
2594.71 2103
2595.19 2279
2595.67 2104
2596.15 2134
2596.63 2113
2597.11 2290
2597.59 2275
2598.07 2453
2598.55 2385
2599.03 2298
2599.51 2315
2599.99 2547
2600.47 2417
2600.95 2342
2601.43 2285
2601.91 2246
2602.40 2275
2602.88 2206
2603.36 2044
2603.84 2014
2604.32 2094
2604.80 2287
2605.28 1957
2605.76 1940
2606.24 1823
2606.73 1772
2607.21 1930
2607.69 1940
2608.17 1878
2608.65 1919
2609.13 2094
2609.62 2300
2610.10 2283
2610.58 2269
2611.06 2474
2611.54 2516
2612.02 2602
2612.51 2629
2612.99 2594
2613.47 2590
2613.95 2593
2614.43 2755
2614.92 2808
2615.40 2583
2615.88 2707
2616.36 2516
2616.85 2268
2617.33 2364
2617.81 2268
2618.29 2165
2618.78 2017
2619.26 2113
2619.74 2085
2620.22 2051
2620.71 1974
2621.19 2049
2621.67 1919
2622.15 2036
2622.64 1884
2623.12 1838
2623.60 1954
2624.09 1867
2624.57 1804
2625.05 1891
2625.53 1797
2626.02 1877
2626.50 1921
2626.98 1845
2627.47 1870
2627.95 2093
2628.43 1919
2628.92 1971
2629.40 2042
2629.88 2034
2630.37 2007
2630.85 1959
2631.34 1992
2631.82 2118
2632.30 1848
2632.79 1965
2633.27 2011
2633.75 2037
2634.24 1745
2634.72 1826
2635.21 1967
2635.69 1940
2636.17 2023
2636.66 1906
2637.14 1875
2637.63 1919
2638.11 2097
2638.60 1978
2639.08 1848
2639.56 1865
2640.05 1965
2640.53 1936
2641.02 1895
2641.50 2166
2641.99 2185
2642.47 2044
2642.96 2056
2643.44 1949
2643.93 2177
2644.41 2169
2644.90 2117
2645.38 2056
2645.87 2043
2646.35 2145
2646.84 2034
2647.32 2093
2647.81 2202
2648.29 2029
2648.78 1956
2649.26 2170
2649.75 1891
2650.23 1831
2650.72 1800
2651.20 1985
2651.69 2043
2652.17 2014
2652.66 1836
2653.15 1932
2653.63 1841
2654.12 2028
2654.60 1869
2655.09 1879
2655.57 1985
2656.06 1938
2656.55 1929
2657.03 1974
2657.52 2003
2658.00 1948
2658.49 1957
2658.98 2037
2659.46 2170
2659.95 1977
2660.44 1934
2660.92 2127
2661.41 1834
2661.90 1835
2662.38 1823
2662.87 1811
2663.35 1806
2663.84 1880
2664.33 1949
2664.81 1915
2665.30 1809
2665.79 1825
2666.28 1778
2666.76 1819
2667.25 1802
2667.74 1793
2668.22 2003
2668.71 1808
2669.20 1732
2669.68 1951
2670.17 2010
2670.66 1871
2671.15 1862
2671.63 1843
2672.12 1997
2672.61 2079
2673.10 2057
2673.58 2037
2674.07 2055
2674.56 1934
2675.05 2202
2675.53 2167
2676.02 2265
2676.51 2343
2677.00 2434
2677.49 2351
2677.97 2469
2678.46 2571
2678.95 2632
2679.44 2363
2679.93 2464
2680.41 2640
2680.90 2771
2681.39 2645
2681.88 2516
2682.37 2615
2682.85 2666
2683.34 2964
2683.83 2991
2684.32 3022
2684.81 3145
2685.30 3294
2685.79 3334
2686.27 2944
2686.76 3085
2687.25 3206
2687.74 3161
2688.23 2993
2688.72 2868
2689.21 2701
2689.70 2537
2690.19 2510
2690.67 2313
2691.16 2125
2691.65 2189
2692.14 2018
2692.63 1845
2693.12 1988
2693.61 2008
2694.10 2024
2694.59 2032
2695.08 2021
2695.57 2095
2696.06 2013
2696.55 2043
2697.04 1976
2697.53 2029
2698.02 2009
2698.51 1911
2699.00 2088
2699.49 2089
2699.98 1987
2700.47 2088
2700.96 1993
2701.45 1992
2701.94 2052
2702.43 2144
2702.92 2192
2703.41 2259
2703.90 2070
2704.39 2081
2704.88 2294
2705.37 2288
2705.86 2458
2706.35 2212
2706.84 2328
2707.33 2481
2707.82 2285
2708.31 2160
2708.80 2113
2709.29 2143
2709.78 1935
2710.27 1934
2710.77 1936
2711.26 1986
2711.75 2208
2712.24 2043
2712.73 1866
2713.22 1943
2713.71 1916
2714.20 1937
2714.69 2045
2715.19 1894
2715.68 1691
2716.17 1942
2716.66 1945
2717.15 1939
2717.64 1885
2718.13 1778
2718.63 2115
2719.12 2230
2719.61 1983
2720.10 1939
2720.59 1876
2721.08 1951
2721.58 2059
2722.07 1992
2722.56 2005
2723.05 2206
2723.54 2053
2724.04 2217
2724.53 2340
2725.02 2097
2725.51 2333
2726.01 2248
2726.50 2145
2726.99 2216
2727.48 2152
2727.98 2096
2728.47 2111
2728.96 2018
2729.45 2015
2729.95 1988
2730.44 2066
2730.93 2097
2731.42 1886
2731.92 1807
2732.41 2011
2732.90 1906
2733.40 1882
2733.89 1922
2734.38 2048
2734.87 1909
2735.37 1905
2735.86 1965
2736.35 2025
2736.85 2056
2737.34 2042
2737.83 1887
2738.33 1923
2738.82 1924
2739.31 2023
2739.81 2138
2740.30 2127
2740.79 1936
2741.29 2011
2741.78 2059
2742.28 2133
2742.77 1999
2743.26 1895
2743.76 1831
2744.25 1900
2744.75 1955
2745.24 2065
2745.73 1994
2746.23 1996
2746.72 1903
2747.22 1752
2747.71 1899
2748.20 1886
2748.70 1945
2749.19 1920
2749.69 1910
2750.18 2017
2750.68 2165
2751.17 1947
2751.67 1953
2752.16 2196
2752.66 1962
2753.15 2058
2753.64 2069
2754.14 2042
2754.63 2068
2755.13 2092
2755.62 2215
2756.12 2356
2756.61 2326
2757.11 2445
2757.60 2362
2758.10 2349
2758.59 2388
2759.09 2234
2759.59 2206
2760.08 2145
2760.58 2032
2761.07 1963
2761.57 1896
2762.06 1925
2762.56 2025
2763.05 2011
2763.55 2017
2764.05 1988
2764.54 1983
2765.04 1842
2765.53 2025
2766.03 2006
2766.52 1875
2767.02 1892
2767.52 1943
2768.01 2112
2768.51 1990
2769.00 1973
2769.50 2109
2770.00 2067
2770.49 2149
2770.99 2152
2771.49 2144
2771.98 2014
2772.48 2043
2772.98 2068
2773.47 2135
2773.97 2219
2774.47 2195
2774.96 2308
2775.46 2296
2775.96 2055
2776.45 2018
2776.95 2386
2777.45 2515
2777.94 2550
2778.44 2443
2778.94 2646
2779.43 2911
2779.93 2726
2780.43 2527
2780.93 2439
2781.42 2379
2781.92 2307
2782.42 2528
2782.92 2428
2783.41 2388
2783.91 2496
2784.41 2304
2784.91 2246
2785.40 2278
2785.90 2069
2786.40 2120
2786.90 2058
2787.39 1978
2787.89 2073
2788.39 2029
2788.89 2103
2789.39 2304
2789.88 2097
2790.38 2094
2790.88 2150
2791.38 2015
2791.88 2006
2792.37 2039
2792.87 1886
2793.37 1885
2793.87 1926
2794.37 2018
2794.87 2010
2795.37 1900
2795.86 1848
2796.36 2092
2796.86 2461
2797.36 2561
2797.86 2506
2798.36 2771
2798.86 2844
2799.35 3037
2799.85 3101
2800.35 3170
2800.85 2900
2801.35 3032
2801.85 3091
2802.35 2862
2802.85 2888
2803.35 2853
2803.85 2604
2804.35 2437
2804.85 2337
2805.34 2342
2805.84 2362
2806.34 2398
2806.84 2608
2807.34 2711
2807.84 2951
2808.34 3243
2808.84 3235
2809.34 3506
2809.84 3692
2810.34 4099
2810.84 4371
2811.34 4651
2811.84 4411
2812.34 4300
2812.84 4247
2813.34 4268
2813.84 4065
2814.34 3872
2814.84 3544
2815.34 3224
2815.84 2859
2816.34 2776
2816.84 2667
2817.34 2442
2817.84 2551
2818.35 2477
2818.85 2405
2819.35 2369
2819.85 2365
2820.35 2191
2820.85 2196
2821.35 2216
2821.85 2085
2822.35 2156
2822.85 2252
2823.35 2036
2823.85 1997
2824.36 1939
2824.86 1978
2825.36 2080
2825.86 2062
2826.36 2215
2826.86 2139
2827.36 2023
2827.86 2166
2828.37 2258
2828.87 2259
2829.37 2339
2829.87 2236
2830.37 2313
2830.87 2339
2831.38 2429
2831.88 2640
2832.38 2479
2832.88 2562
2833.38 2552
2833.88 2676
2834.39 2626
2834.89 2636
2835.39 2930
2835.89 2800
2836.40 2890
2836.90 2965
2837.40 2956
2837.90 3010
2838.40 2876
2838.91 2750
2839.41 2734
2839.91 2357
2840.41 2406
2840.92 2355
2841.42 2191
2841.92 2119
2842.42 2142
2842.93 2022
2843.43 1990
2843.93 2044
2844.44 1910
2844.94 2058
2845.44 2021
2845.94 2185
2846.45 2233
2846.95 2287
2847.45 2103
2847.96 2221
2848.46 2148
2848.96 2124
2849.47 2183
2849.97 2178
2850.47 2294
2850.98 2347
2851.48 2512
2851.98 2283
2852.49 2367
2852.99 2276
2853.50 2308
2854.00 2374
2854.50 2298
2855.01 2375
2855.51 2268
2856.01 2139
2856.52 2149
2857.02 2077
2857.53 2069
2858.03 2134
2858.53 2103
2859.04 2121
2859.54 2127
2860.05 2077
2860.55 2059
2861.06 2139
2861.56 2230
2862.06 2282
2862.57 2166
2863.07 2497
2863.58 2348
2864.08 2296
2864.59 2408
2865.09 2565
2865.60 2259
2866.10 2371
2866.61 2347
2867.11 2230
2867.62 2198
2868.12 2038
2868.63 2109
2869.13 2158
2869.64 2168
2870.14 2085
2870.65 2041
2871.15 2074
2871.66 2228
2872.16 2232
2872.67 2280
2873.17 2225
2873.68 2116
2874.18 2312
2874.69 2257
2875.20 2420
2875.70 2206
2876.21 1979
2876.71 2249
2877.22 2139
2877.72 2035
2878.23 2154
2878.74 2229
2879.24 2071
2879.75 2032
2880.25 2000
2880.76 2053
2881.27 2083
2881.77 2192
2882.28 2227
2882.79 2299
2883.29 2457
2883.80 2295
2884.30 2212
2884.81 2541
2885.32 2555
2885.82 2393
2886.33 2662
2886.84 2525
2887.34 2862
2887.85 2797
2888.36 2741
2888.86 2904
2889.37 2875
2889.88 3012
2890.38 3024
2890.89 3024
2891.40 2935
2891.91 3094
2892.41 2908
2892.92 2889
2893.43 2770
2893.93 2535
2894.44 2357
2894.95 2303
2895.46 2429
2895.96 2336
2896.47 2377
2896.98 2265
2897.49 2352
2897.99 2451
2898.50 2372
2899.01 2423
2899.52 2439
2900.03 2283
2900.53 2313
2901.04 2333
2901.55 2541
2902.06 2544
2902.56 2352
2903.07 2436
2903.58 2506
2904.09 2477
2904.60 2558
2905.11 2669
2905.61 2716
2906.12 2697
2906.63 2853
2907.14 2883
2907.65 2820
2908.16 2871
2908.66 2979
2909.17 2991
2909.68 2924
2910.19 2762
2910.70 2551
2911.21 2491
2911.72 2508
2912.23 2433
2912.73 2489
2913.24 2382
2913.75 2377
2914.26 2421
2914.77 2453
2915.28 2424
2915.79 2371
2916.30 2442
2916.81 2258
2917.32 2264
2917.83 2322
2918.33 2396
2918.84 2266
2919.35 2242
2919.86 2076
2920.37 2076
2920.88 2249
2921.39 2209
2921.90 2117
2922.41 2179
2922.92 2219
2923.43 2180
2923.94 2289
2924.45 2443
2924.96 2841
2925.47 2800
2925.98 3130
2926.49 3242
2927.00 3385
2927.51 3732
2928.02 3935
2928.53 4071
2929.04 3833
2929.55 3893
2930.06 3700
2930.57 3448
2931.08 3527
2931.59 3230
2932.11 3081
2932.62 2799
2933.13 2672
2933.64 2549
2934.15 2542
2934.66 2424
2935.17 2186
2935.68 2238
2936.19 2284
2936.70 2253
2937.21 2190
2937.72 2211
2938.24 2374
2938.75 2400
2939.26 2281
2939.77 2321
2940.28 2507
2940.79 2081
2941.30 2206
2941.81 2189
2942.33 2234
2942.84 2299
2943.35 2475
2943.86 2260
2944.37 2212
2944.88 2407
2945.40 2483
2945.91 2292
2946.42 2367
2946.93 2569
2947.44 2731
2947.96 2751
2948.47 2779
2948.98 2800
2949.49 2831
2950.00 2929
2950.52 2966
2951.03 2954
2951.54 2977
2952.05 2850
2952.57 2669
2953.08 2566
2953.59 2414
2954.10 2343
2954.62 2382
2955.13 2185
2955.64 2173
2956.15 2296
2956.67 2292
2957.18 2279
2957.69 2266
2958.20 2149
2958.72 2156
2959.23 2164
2959.74 2168
2960.26 2248
2960.77 2277
2961.28 2312
2961.80 2270
2962.31 2470
2962.82 2444
2963.34 2551
2963.85 2513
2964.36 2616
2964.88 2867
2965.39 2692
2965.90 2606
2966.42 2721
2966.93 2620
2967.44 2605
2967.96 2649
2968.47 2502
2968.98 2258
2969.50 2337
2970.01 2322
2970.53 2294
2971.04 2244
2971.55 2122
2972.07 2030
2972.58 2143
2973.10 2030
2973.61 2068
2974.12 2090
2974.64 1958
2975.15 1966
2975.67 2203
2976.18 2095
2976.70 2177
2977.21 2072
2977.73 2086
2978.24 2058
2978.75 2035
2979.27 2233
2979.78 2045
2980.30 2147
2980.81 2193
2981.33 2172
2981.84 2319
2982.36 2215
2982.87 2172
2983.39 2247
2983.90 2211
2984.42 2275
2984.93 2251
2985.45 2182
2985.96 2257
2986.48 2232
2987.00 2236
2987.51 2313
2988.03 2207
2988.54 2394
2989.06 2669
2989.57 2501
2990.09 2457
2990.60 2636
2991.12 2724
2991.64 2410
2992.15 2525
2992.67 2619
2993.18 2723
2993.70 2724
2994.21 2855
2994.73 2669
2995.25 2750
2995.76 2680
2996.28 2764
2996.80 2897
2997.31 3083
2997.83 3142
2998.34 3147
2998.86 3580
2999.38 3647
2999.89 3724
3000.41 3601
3000.93 3862
3001.44 3852
3001.96 3727
3002.48 3819
3002.99 3615
3003.51 3698
3004.03 3476
3004.54 3664
3005.06 3718
3005.58 3967
3006.09 4316
3006.61 4191
3007.13 4215
3007.65 4676
3008.16 4566
3008.68 4666
3009.20 4478
3009.71 4430
3010.23 4153
3010.75 3898
3011.27 3657
3011.78 3374
3012.30 2962
3012.82 3040
3013.34 2737
3013.85 2594
3014.37 2452
3014.89 2516
3015.41 2381
3015.93 2318
3016.44 2387
3016.96 2398
3017.48 2345
3018.00 2492
3018.52 2457
3019.03 2484
3019.55 2479
3020.07 2624
3020.59 2642
3021.11 2761
3021.63 2793
3022.14 2943
3022.66 2866
3023.18 2870
3023.70 2748
3024.22 2752
3024.74 2851
3025.25 2849
3025.77 2786
3026.29 2803
3026.81 2830
3027.33 2885
3027.85 2958
3028.37 3068
3028.89 3002
3029.41 3027
3029.92 2870
3030.44 2745
3030.96 2754
3031.48 2584
3032.00 2585
3032.52 2492
3033.04 2476
3033.56 2644
3034.08 2705
3034.60 2942
3035.12 2948
3035.64 2854
3036.16 3048
3036.68 3155
3037.20 3322
3037.72 3691
3038.24 3896
3038.76 3935
3039.28 4114
3039.80 4148
3040.32 4046
3040.84 3907
3041.36 3724
3041.88 3366
3042.40 3319
3042.92 3215
3043.44 2896
3043.96 2825
3044.48 2668
3045.00 2534
3045.52 2692
3046.04 2438
3046.56 2603
3047.08 2571
3047.60 2306
3048.12 2344
3048.64 2442
3049.16 2423
3049.68 2336
3050.20 2318
3050.72 2255
3051.24 2271
3051.77 2312
3052.29 2313
3052.81 2257
3053.33 2213
3053.85 2277
3054.37 2358
3054.89 2349
3055.41 2283
3055.93 2276
3056.46 2170
3056.98 2370
3057.50 2237
3058.02 2217
3058.54 2331
3059.06 2286
3059.58 2387
3060.11 2169
3060.63 2232
3061.15 2260
3061.67 2148
3062.19 2160
3062.71 2481
3063.24 2486
3063.76 2565
3064.28 2322
3064.80 2340
3065.32 2404
3065.85 2249
3066.37 2226
3066.89 2207
3067.41 2458
3067.94 2348
3068.46 2243
3068.98 2423
3069.50 2450
3070.03 2181
3070.55 2281
3071.07 2350
3071.59 2391
3072.12 2331
3072.64 2354
3073.16 2436
3073.68 2367
3074.21 2271
3074.73 2408
3075.25 2457
3075.78 2313
3076.30 2392
3076.82 2504
3077.34 2506
3077.87 2535
3078.39 2490
3078.91 2637
3079.44 2686
3079.96 2458
3080.48 2649
3081.01 2606
3081.53 2646
3082.05 2642
3082.58 2789
3083.10 2738
3083.63 2910
3084.15 2816
3084.67 2945
3085.20 2892
3085.72 2769
3086.24 2844
3086.77 2901
3087.29 2802
3087.82 2576
3088.34 2493
3088.86 2716
3089.39 2671
3089.91 2524
3090.44 2712
3090.96 2670
3091.49 2481
3092.01 2547
3092.53 2452
3093.06 2541
3093.58 2563
3094.11 2654
3094.63 2585
3095.16 2486
3095.68 2457
3096.21 2625
3096.73 2658
3097.26 2817
3097.78 2782
3098.31 2776
3098.83 3075
3099.36 3107
3099.88 2867
3100.41 2848
3100.93 3080
3101.46 3158
3101.98 3499
3102.51 3852
3103.03 4041
3103.56 5055
3104.08 5551
3104.61 6445
3105.13 6924
3105.66 7183
3106.18 8061
3106.71 8398
3107.24 7929
3107.76 7791
3108.29 7448
3108.81 6574
3109.34 6133
3109.86 5347
3110.39 4621
3110.92 4487
3111.44 4124
3111.97 3780
3112.49 3612
3113.02 3421
3113.55 3478
3114.07 3475
3114.60 3317
3115.12 3067
3115.65 2834
3116.18 2779
3116.70 2701
3117.23 2520
3117.76 2660
3118.28 2672
3118.81 2497
3119.34 2415
3119.86 2510
3120.39 2384
3120.92 2269
3121.44 2466
3121.97 2467
3122.50 2316
3123.02 2250
3123.55 2317
3124.08 2451
3124.61 2517
3125.13 2435
3125.66 2494
3126.19 2502
3126.72 2509
3127.24 2461
3127.77 2383
3128.30 2292
3128.82 2381
3129.35 2468
3129.88 2287
3130.41 2217
3130.93 2390
3131.46 2334
3131.99 2142
3132.52 2238
3133.05 2195
3133.57 2166
3134.10 2220
3134.63 2371
3135.16 2365
3135.69 2096
3136.21 2192
3136.74 2077
3137.27 2163
3137.80 2132
3138.33 2114
3138.85 2154
3139.38 2250
3139.91 2333
3140.44 2152
3140.97 2176
3141.50 2371
3142.03 2216
3142.55 2190
3143.08 2320
3143.61 2438
3144.14 2505
3144.67 2374
3145.20 2331
3145.73 2486
3146.26 2517
3146.79 2486
3147.31 2585
3147.84 2662
3148.37 2686
3148.90 2636
3149.43 2698
3149.96 2953
3150.49 3157
3151.02 3183
3151.55 3145
3152.08 3292
3152.61 3016
3153.14 2857
3153.67 2927
3154.20 2812
3154.73 2843
3155.25 2791
3155.78 2804
3156.31 2630
3156.84 2493
3157.37 2383
3157.90 2521
3158.43 2397
3158.96 2643
3159.49 2585
3160.02 2490
3160.55 2591
3161.08 2691
3161.61 2715
3162.14 2403
3162.68 2468
3163.21 2480
3163.74 2514
3164.27 2583
3164.80 2508
3165.33 2333
3165.86 2330
3166.39 2505
3166.92 2420
3167.45 2249
3167.98 2362
3168.51 2356
3169.04 2327
3169.57 2441
3170.10 2496
3170.64 2466
3171.17 2576
3171.70 2808
3172.23 2657
3172.76 2493
3173.29 2417
3173.82 2386
3174.35 2325
3174.88 2234
3175.42 2149
3175.95 2299
3176.48 2265
3177.01 2259
3177.54 2151
3178.07 2286
3178.61 2060
3179.14 2108
3179.67 2279
3180.20 2192
3180.73 2136
3181.26 2351
3181.80 2367
3182.33 2312
3182.86 2305
3183.39 2512
3183.92 2199
3184.46 2282
3184.99 2271
3185.52 2249
3186.05 2278
3186.59 2101
3187.12 2043
3187.65 2112
3188.18 2129
3188.72 2148
3189.25 2138
3189.78 2153
3190.31 2216
3190.85 2120
3191.38 2054
3191.91 2061
3192.44 2027
3192.98 2076
3193.51 1991
3194.04 2025
3194.58 2134
3195.11 2078
3195.64 2230
3196.17 2068
3196.71 2090
3197.24 2065
3197.77 2053
3198.31 2006
3198.84 2052
3199.37 2115
3199.91 2181
3200.44 2200
3200.98 2219
3201.51 2282
3202.04 2254
3202.58 2206
3203.11 2045
3203.64 2063
3204.18 2239
3204.71 2222
3205.24 2410
3205.78 2462
3206.31 2624
3206.85 2715
3207.38 2556
3207.91 2417
3208.45 2487
3208.98 2281
3209.52 2415
3210.05 2558
3210.59 2513
3211.12 2459
3211.65 2388
3212.19 2326
3212.72 2328
3213.26 2733
3213.79 2684
3214.33 2641
3214.86 2699
3215.40 2690
3215.93 2625
3216.47 2581
3217.00 2504
3217.54 2516
3218.07 2552
3218.61 2378
3219.14 2500
3219.68 2463
3220.21 2404
3220.75 2525
3221.28 2407
3221.82 2442
3222.35 2415
3222.89 2532
3223.42 2572
3223.96 2594
3224.49 2638
3225.03 2695
3225.57 2558
3226.10 2460
3226.64 2548
3227.17 2696
3227.71 2670
3228.24 2894
3228.78 2606
3229.32 2650
3229.85 2712
3230.39 2814
3230.92 2629
3231.46 2406
3232.00 2519
3232.53 2408
3233.07 2451
3233.60 2374
3234.14 2511
3234.68 2311
3235.21 2131
3235.75 2343
3236.29 2388
3236.82 2387
3237.36 2256
3237.90 2328
3238.43 2324
3238.97 2373
3239.51 2406
3240.04 2515
3240.58 2547
3241.12 2671
3241.65 2768
3242.19 2861
3242.73 2770
3243.26 2715
3243.80 2815
3244.34 2795
3244.88 2588
3245.41 2584
3245.95 2681
3246.49 2585
3247.02 2510
3247.56 2383
3248.10 2236
3248.64 2551
3249.17 2467
3249.71 2211
3250.25 2404
3250.79 2469
3251.33 2374
3251.86 2511
3252.40 2582
3252.94 2413
3253.48 2383
3254.01 2383
3254.55 2533
3255.09 2551
3255.63 2606
3256.17 2760
3256.70 2736
3257.24 2765
3257.78 2943
3258.32 3094
3258.86 3015
3259.40 2941
3259.93 2966
3260.47 3216
3261.01 3037
3261.55 3004
3262.09 3198
3262.63 3241
3263.17 3660
3263.70 3624
3264.24 3875
3264.78 4038
3265.32 4080
3265.86 4542
3266.40 4557
3266.94 4681
3267.48 5059
3268.02 4985
3268.56 5191
3269.09 5183
3269.63 5198
3270.17 5070
3270.71 5304
3271.25 4844
3271.79 4624
3272.33 4904
3272.87 4590
3273.41 4080
3273.95 3649
3274.49 3145
3275.03 3221
3275.57 3070
3276.11 2949
3276.65 2915
3277.19 2902
3277.73 2684
3278.27 2861
3278.81 2751
3279.35 2848
3279.89 2819
3280.43 2914
3280.97 3112
3281.51 3065
3282.05 3001
3282.59 3027
3283.13 3013
3283.67 3028
3284.21 3056
3284.75 2856
3285.29 2888
3285.83 2975
3286.37 3050
3286.91 3316
3287.45 3273
3287.99 3161
3288.53 3327
3289.08 3342
3289.62 3099
3290.16 3265
3290.70 3254
3291.24 3306
3291.78 3272
3292.32 3288
3292.86 2999
3293.40 3203
3293.95 3271
3294.49 3322
3295.03 3322
3295.57 3440
3296.11 3685
3296.65 4103
3297.19 4162
3297.73 4222
3298.28 4258
3298.82 4580
3299.36 4739
3299.90 4893
3300.44 4900
3300.99 4798
3301.53 4582
3302.07 4410
3302.61 4225
3303.15 3971
3303.69 3803
3304.24 3810
3304.78 3466
3305.32 3238
3305.86 3233
3306.41 3360
3306.95 3215
3307.49 3180
3308.03 3234
3308.58 3216
3309.12 3490
3309.66 3397
3310.20 3354
3310.75 3419
3311.29 3381
3311.83 3584
3312.37 3526
3312.92 3547
3313.46 3671
3314.00 3729
3314.54 3733
3315.09 3731
3315.63 3618
3316.17 3757
3316.72 3998
3317.26 3848
3317.80 3917
3318.35 4020
3318.89 4111
3319.43 3973
3319.98 3881
3320.52 3939
3321.06 3933
3321.61 3819
3322.15 3865
3322.69 3768
3323.24 3753
3323.78 3626
3324.33 3718
3324.87 3555
3325.41 3365
3325.96 3372
3326.50 3477
3327.04 3504
3327.59 3509
3328.13 3319
3328.68 3399
3329.22 3173
3329.76 3123
3330.31 3205
3330.85 3092
3331.40 3071
3331.94 3142
3332.49 3312
3333.03 3530
3333.58 3667
3334.12 4344
3334.66 5055
3335.21 5712
3335.75 6911
3336.30 8140
3336.84 9943
3337.39 11232
3337.93 12572
3338.48 13930
3339.02 14953
3339.57 15673
3340.11 15981
3340.66 15771
3341.20 14677
3341.75 13366
3342.29 11764
3342.84 10287
3343.38 8519
3343.93 7664
3344.47 6491
3345.02 5561
3345.57 5181
3346.11 4272
3346.66 4159
3347.20 3879
3347.75 3562
3348.29 3443
3348.84 3588
3349.38 3510
3349.93 3350
3350.48 3278
3351.02 3452
3351.57 3167
3352.11 3273
3352.66 3478
3353.21 3598
3353.75 3757
3354.30 3642
3354.84 3621
3355.39 3506
3355.94 3678
3356.48 3750
3357.03 3668
3357.58 3428
3358.12 3655
3358.67 3952
3359.22 3644
3359.76 3391
3360.31 3318
3360.86 3270
3361.40 3054
3361.95 3077
3362.50 3039
3363.04 3017
3363.59 2857
3364.14 2876
3364.68 2517
3365.23 2643
3365.78 2760
3366.33 2603
3366.87 2676
3367.42 2611
3367.97 2450
3368.51 2591
3369.06 2523
3369.61 2545
3370.16 2719
3370.70 2779
3371.25 2679
3371.80 2735
3372.35 2694
3372.90 2793
3373.44 2871
3373.99 2929
3374.54 2874
3375.09 3141
3375.63 3130
3376.18 3240
3376.73 3234
3377.28 3299
3377.83 3297
3378.37 3218
3378.92 3273
3379.47 3089
3380.02 3031
3380.57 2738
3381.12 2745
3381.66 2535
3382.21 2447
3382.76 2536
3383.31 2612
3383.86 2400
3384.41 2495
3384.96 2422
3385.50 2311
3386.05 2259
3386.60 2231
3387.15 2183
3387.70 2210
3388.25 2315
3388.80 2322
3389.35 2261
3389.90 2296
3390.44 2327
3390.99 2321
3391.54 2207
3392.09 2266
3392.64 2194
3393.19 2195
3393.74 2254
3394.29 2229
3394.84 2272
3395.39 2255
3395.94 2373
3396.49 2324
3397.04 2266
3397.59 2253
3398.14 2278
3398.69 2262
3399.24 2234
3399.79 2142
3400.34 2159
3400.89 2132
3401.44 2176
3401.99 2204
3402.54 2265
3403.09 2403
3403.64 2158
3404.19 2310
3404.74 2456
3405.29 2297
3405.84 2275
3406.39 2401
3406.94 2269
3407.49 2287
3408.04 2256
3408.59 2211
3409.14 2226
3409.69 2253
3410.24 2359
3410.79 2364
3411.34 2227
3411.89 2230
3412.45 2143
3413.00 2196
3413.55 2249
3414.10 2312
3414.65 2290
3415.20 2731
3415.75 2500
3416.30 2441
3416.85 2391
3417.41 2474
3417.96 2497
3418.51 2253
3419.06 2266
3419.61 2115
3420.16 2166
3420.71 2211
3421.27 2164
3421.82 2074
3422.37 1937
3422.92 1972
3423.47 2105
3424.02 2134
3424.58 2267
3425.13 2264
3425.68 2353
3426.23 2494
3426.78 2309
3427.34 2254
3427.89 2294
3428.44 2339
3428.99 2541
3429.55 2405
3430.10 2455
3430.65 2240
3431.20 2200
3431.76 2292
3432.31 2088
3432.86 2080
3433.41 2255
3433.97 2120
3434.52 2064
3435.07 2047
3435.62 2048
3436.18 2239
3436.73 2012
3437.28 2139
3437.84 2232
3438.39 2021
3438.94 1932
3439.49 1997
3440.05 2114
3440.60 2372
3441.15 2008
3441.71 2119
3442.26 2160
3442.81 2225
3443.37 2257
3443.92 2212
3444.47 2252
3445.03 2259
3445.58 2339
3446.13 2460
3446.69 2314
3447.24 2295
3447.80 2357
3448.35 2165
3448.90 2060
3449.46 2122
3450.01 2089
3450.57 1968
3451.12 2087
3451.67 2000
3452.23 2023
3452.78 1986
3453.34 2171
3453.89 2080
3454.44 1951
3455.00 1951
3455.55 1981
3456.11 1964
3456.66 1963
3457.22 1809
3457.77 1935
3458.33 1964
3458.88 1933
3459.43 1971
3459.99 1964
3460.54 1997
3461.10 1957
3461.65 2009
3462.21 1922
3462.76 1940
3463.32 1975
3463.87 1935
3464.43 1933
3464.98 1825
3465.54 1887
3466.09 2089
3466.65 2126
3467.21 2088
3467.76 1986
3468.32 2180
3468.87 2214
3469.43 2256
3469.98 2414
3470.54 2307
3471.09 2360
3471.65 2410
3472.20 2169
3472.76 2192
3473.32 2323
3473.87 2238
3474.43 2211
3474.98 2174
3475.54 2533
3476.10 2533
3476.65 2181
3477.21 2211
3477.76 2195
3478.32 2091
3478.88 2176
3479.43 2205
3479.99 2346
3480.55 2202
3481.10 2317
3481.66 2297
3482.22 2338
3482.77 2578
3483.33 2847
3483.89 2611
3484.44 2590
3485.00 2656
3485.56 2801
3486.11 2577
3486.67 2628
3487.23 2838
3487.78 2646
3488.34 2449
3488.90 2505
3489.45 2708
3490.01 2634
3490.57 2767
3491.13 3130
3491.68 3651
3492.24 3743
3492.80 3889
3493.35 4483
3493.91 4919
3494.47 5321
3495.03 5398
3495.58 5195
3496.14 5380
3496.70 5616
3497.26 5651
3497.82 5181
3498.37 5386
3498.93 5534
3499.49 5289
3500.05 5141
3500.61 5299
3501.16 5332
3501.72 5701
3502.28 5974
3502.84 6037
3503.40 6228
3503.95 6512
3504.51 6452
3505.07 6386
3505.63 6550
3506.19 6681
3506.75 6864
3507.30 7083
3507.86 7406
3508.42 7627
3508.98 7530
3509.54 7517
3510.10 7776
3510.66 7478
3511.22 7110
3511.77 6167
3512.33 5815
3512.89 5344
3513.45 4920
3514.01 4638
3514.57 4051
3515.13 3560
3515.69 3310
3516.25 3194
3516.81 2946
3517.37 2889
3517.92 2988
3518.48 2713
3519.04 2532
3519.60 2622
3520.16 2680
3520.72 2578
3521.28 2562
3521.84 2713
3522.40 2741
3522.96 2425
3523.52 2603
3524.08 2550
3524.64 2494
3525.20 2486
3525.76 2563
3526.32 2629
3526.88 2474
3527.44 2458
3528.00 2521
3528.56 2624
3529.12 2406
3529.68 2339
3530.24 2330
3530.80 2515
3531.36 2501
3531.92 2321
3532.48 2254
3533.04 2164
3533.60 2261
3534.17 2237
3534.73 2131
3535.29 2339
3535.85 2391
3536.41 2383
3536.97 2523
3537.53 2616
3538.09 2642
3538.65 2665
3539.21 2536
3539.77 2687
3540.34 2627
3540.90 2554
3541.46 2759
3542.02 2654
3542.58 2511
3543.14 2462
3543.70 2616
3544.26 2587
3544.83 2526
3545.39 2580
3545.95 2554
3546.51 2475
3547.07 2362
3547.63 2426
3548.20 2541
3548.76 2371
3549.32 2333
3549.88 2435
3550.44 2352
3551.01 2476
3551.57 2288
3552.13 2264
3552.69 2220
3553.25 2189
3553.82 2360
3554.38 2216
3554.94 2299
3555.50 2429
3556.07 2468
3556.63 2397
3557.19 2224
3557.75 2273
3558.32 2334
3558.88 2397
3559.44 2410
3560.00 2451
3560.57 2617
3561.13 2382
3561.69 2365
3562.26 2237
3562.82 2204
3563.38 2330
3563.94 2186
3564.51 2183
3565.07 2179
3565.63 2125
3566.20 1961
3566.76 2195
3567.32 2037
3567.89 2038
3568.45 2097
3569.01 2230
3569.58 1946
3570.14 2016
3570.70 2031
3571.27 1851
3571.83 1845
3572.39 1932
3572.96 1995
3573.52 1911
3574.09 1866
3574.65 1952
3575.21 2038
3575.78 2066
3576.34 2031
3576.91 2088
3577.47 1929
3578.03 2070
3578.60 2071
3579.16 2001
3579.73 2150
3580.29 2106
3580.86 2086
3581.42 2313
3581.98 2262
3582.55 2215
3583.11 2288
3583.68 2151
3584.24 2141
3584.81 2124
3585.37 2132
3585.94 2075
3586.50 2202
3587.07 2233
3587.63 2039
3588.20 1888
3588.76 2032
3589.33 2053
3589.89 2020
3590.46 2017
3591.02 1971
3591.59 1975
3592.15 1965
3592.72 2053
3593.28 1947
3593.85 2054
3594.41 1945
3594.98 2006
3595.54 2102
3596.11 2076
3596.68 2150
3597.24 1999
3597.81 1950
3598.37 1940
3598.94 1927
3599.50 2057
3600.07 2127
3600.64 2070
3601.20 1936
3601.77 1844
3602.33 1899
3602.90 2052
3603.47 2054
3604.03 2048
3604.60 1974
3605.16 1848
3605.73 1884
3606.30 1920
3606.86 1961
3607.43 1926
3608.00 1929
3608.56 1879
3609.13 2087
3609.70 1983
3610.26 1933
3610.83 1893
3611.40 1790
3611.96 1865
3612.53 1875
3613.10 1947
3613.66 1882
3614.23 1917
3614.80 1992
3615.36 1870
3615.93 2058
3616.50 2101
3617.07 2099
3617.63 2175
3618.20 2604
3618.77 3061
3619.34 3331
3619.90 3476
3620.47 3833
3621.04 4288
3621.61 4362
3622.17 4534
3622.74 4533
3623.31 4491
3623.88 4412
3624.44 4075
3625.01 3766
3625.58 3408
3626.15 2935
3626.72 2812
3627.28 2495
3627.85 2181
3628.42 2116
3628.99 1946
3629.56 2051
3630.12 2052
3630.69 2061
3631.26 1957
3631.83 1972
3632.40 1950
3632.97 1909
3633.53 1957
3634.10 2080
3634.67 1906
3635.24 1813
3635.81 1813
3636.38 1914
3636.95 1978
3637.52 1739
3638.08 1682
3638.65 1773
3639.22 1803
3639.79 1799
3640.36 1751
3640.93 1972
3641.50 2016
3642.07 2053
3642.64 2131
3643.21 2257
3643.78 2444
3644.34 2487
3644.91 2495
3645.48 2617
3646.05 2563
3646.62 2798
3647.19 2978
3647.76 2704
3648.33 2504
3648.90 2325
3649.47 2306
3650.04 2378
3650.61 2367
3651.18 2477
3651.75 2315
3652.32 2235
3652.89 2156
3653.46 2373
3654.03 2406
3654.60 2451
3655.17 2454
3655.74 2454
3656.31 2473
3656.88 2258
3657.45 2314
3658.02 2488
3658.59 2302
3659.16 2382
3659.73 2449
3660.30 2335
3660.87 2217
3661.45 2304
3662.02 2253
3662.59 2410
3663.16 2438
3663.73 2330
3664.30 2542
3664.87 2352
3665.44 2402
3666.01 2502
3666.58 2581
3667.15 2498
3667.73 2646
3668.30 2692
3668.87 2924
3669.44 3079
3670.01 3310
3670.58 3212
3671.15 3463
3671.73 3357
3672.30 3104
3672.87 2994
3673.44 3015
3674.01 2746
3674.58 2808
3675.16 2790
3675.73 2667
3676.30 2541
3676.87 2546
3677.44 2552
3678.01 2541
3678.59 2562
3679.16 2452
3679.73 2469
3680.30 2500
3680.88 2478
3681.45 2426
3682.02 2268
3682.59 2346
3683.16 2345
3683.74 2243
3684.31 2165
3684.88 2211
3685.45 2237
3686.03 2248
3686.60 2120
3687.17 2127
3687.74 2157
3688.32 2269
3688.89 2302
3689.46 2459
3690.04 2482
3690.61 2571
3691.18 2621
3691.76 2543
3692.33 2804
3692.90 2804
3693.47 2796
3694.05 2884
3694.62 2681
3695.19 2693
3695.77 2663
3696.34 2554
3696.91 2402
3697.49 2302
3698.06 2415
3698.64 2403
3699.21 2377
3699.78 2153
3700.36 2182
3700.93 2224
3701.50 2081
3702.08 2139
3702.65 2126
3703.23 2016
3703.80 2232
3704.37 2422
3704.95 2313
3705.52 2196
3706.10 2138
3706.67 2340
3707.24 2212
3707.82 2009
3708.39 2089
3708.97 2258
3709.54 2193
3710.12 2178
3710.69 2244
3711.27 2131
3711.84 2062
3712.41 2137
3712.99 2091
3713.56 2033
3714.14 2085
3714.71 2129
3715.29 2096
3715.86 2045
3716.44 1977
3717.01 2009
3717.59 2057
3718.16 2114
3718.74 1915
3719.31 1878
3719.89 1969
3720.46 1990
3721.04 2160
3721.61 2042
3722.19 2047
3722.77 1958
3723.34 1817
3723.92 1933
3724.49 1844
3725.07 1771
3725.64 1862
3726.22 1828
3726.79 1800
3727.37 1906
3727.95 1669
3728.52 1870
3729.10 1855
3729.67 1801
3730.25 1881
3730.83 1978
3731.40 2136
3731.98 1984
3732.56 2015
3733.13 2258
3733.71 2441
3734.28 2541
3734.86 2565
3735.44 2429
3736.01 2522
3736.59 2562
3737.17 2547
3737.74 2682
3738.32 2575
3738.90 2827
3739.47 2729
3740.05 2480
3740.63 2298
3741.20 2177
3741.78 2311
3742.36 2342
3742.93 2272
3743.51 2095
3744.09 2106
3744.67 2124
3745.24 2032
3745.82 2077
3746.40 2105
3746.97 2074
3747.55 2021
3748.13 2010
3748.71 2004
3749.28 1930
3749.86 1895
3750.44 2017
3751.02 2104
3751.59 2011
3752.17 2022
3752.75 2002
3753.33 1944
3753.91 1919
3754.48 1819
3755.06 1887
3755.64 1912
3756.22 1846
3756.80 2021
3757.37 1988
3757.95 1975
3758.53 1951
3759.11 2108
3759.69 2099
3760.27 2324
3760.84 2357
3761.42 2347
3762.00 2575
3762.58 2634
3763.16 2653
3763.74 2477
3764.31 2555
3764.89 2575
3765.47 2641
3766.05 2449
3766.63 2288
3767.21 2182
3767.79 2061
3768.37 2110
3768.95 2182
3769.52 2112
3770.10 2018
3770.68 1895
3771.26 1966
3771.84 1889
3772.42 2023
3773.00 2067
3773.58 1968
3774.16 1899
3774.74 2036
3775.32 1966
3775.90 1884
3776.48 1939
3777.06 1992
3777.64 2057
3778.22 2110
3778.80 1971
3779.38 1924
3779.96 2001
3780.54 1946
3781.12 1849
3781.70 1871
3782.28 1986
3782.86 1871
3783.44 1980
3784.02 1857
3784.60 1689
3785.18 1808
3785.76 1806
3786.34 1860
3786.92 1856
3787.50 1857
3788.08 2079
3788.66 1934
3789.24 1907
3789.82 2086
3790.40 2049
3790.98 1933
3791.56 1837
3792.14 1857
3792.72 1942
3793.30 1947
3793.89 1962
3794.47 2000
3795.05 1867
3795.63 1809
3796.21 1787
3796.79 1850
3797.37 1934
3797.95 1958
3798.53 1941
3799.12 1979
3799.70 2118
3800.28 2012
3800.86 2092
3801.44 2062
3802.02 2052
3802.60 2174
3803.19 2093
3803.77 2252
3804.35 2464
3804.93 2453
3805.51 2534
3806.10 2694
3806.68 2491
3807.26 2513
3807.84 2417
3808.42 2381
3809.01 2358
3809.59 2412
3810.17 2314
3810.75 2270
3811.33 2264
3811.92 2243
3812.50 2365
3813.08 2406
3813.66 2454
3814.25 2523
3814.83 2282
3815.41 2352
3815.99 2457
3816.58 2439
3817.16 2491
3817.74 2519
3818.32 2717
3818.91 2530
3819.49 2645
3820.07 2683
3820.66 2724
3821.24 2726
3821.82 2532
3822.41 2545
3822.99 2195
3823.57 2169
3824.16 2219
3824.74 2354
3825.32 2269
3825.91 2192
3826.49 2041
3827.07 1948
3827.66 1914
3828.24 1874
3828.82 1900
3829.41 1971
3829.99 1964
3830.57 1830
3831.16 1849
3831.74 1914
3832.33 1854
3832.91 1915
3833.49 1925
3834.08 2055
3834.66 2052
3835.25 1982
3835.83 1930
3836.41 2123
3837.00 2092
3837.58 2072
3838.17 2013
3838.75 2002
3839.34 1940
3839.92 2108
3840.50 2042
3841.09 2026
3841.67 2136
3842.26 2153
3842.84 1989
3843.43 2067
3844.01 2143
3844.60 2061
3845.18 2052
3845.77 2048
3846.35 1943
3846.94 2187
3847.52 2186
3848.11 2376
3848.69 2521
3849.28 2486
3849.86 2761
3850.45 2811
3851.03 2948
3851.62 3139
3852.20 3048
3852.79 3162
3853.37 3159
3853.96 3065
3854.55 3018
3855.13 2849
3855.72 2709
3856.30 2630
3856.89 2491
3857.47 2658
3858.06 2518
3858.65 2677
3859.23 2723
3859.82 2729
3860.40 2683
3860.99 2910
3861.58 2931
3862.16 3318
3862.75 3547
3863.33 3720
3863.92 4044
3864.51 4409
3865.09 4556
3865.68 4394
3866.27 4824
3866.85 4898
3867.44 4611
3868.03 4224
3868.61 4008
3869.20 3995
3869.79 3482
3870.37 3945
3870.96 3828
3871.55 3517
3872.13 3504
3872.72 3545
3873.31 3195
3873.89 2724
3874.48 2911
3875.07 2940
3875.66 2887
3876.24 2836
3876.83 2955
3877.42 2789
3878.00 2907
3878.59 2839
3879.18 2924
3879.77 2929
3880.35 2590
3880.94 2346
3881.53 2454
3882.12 2464
3882.70 2370
3883.29 2189
3883.88 2131
3884.47 2225
3885.06 2100
3885.64 2074
3886.23 2089
3886.82 1958
3887.41 1948
3888.00 2000
3888.58 1904
3889.17 1918
3889.76 1974
3890.35 2087
3890.94 2062
3891.53 1977
3892.11 2087
3892.70 2321
3893.29 2107
3893.88 2302
3894.47 2425
3895.06 2448
3895.65 2595
3896.23 2470
3896.82 2668
3897.41 2432
3898.00 2378
3898.59 2480
3899.18 2665
3899.77 2694
3900.36 2539
3900.95 2589
3901.53 2530
3902.12 2508
3902.71 2396
3903.30 2537
3903.89 2406
3904.48 2578
3905.07 2562
3905.66 2176
3906.25 2149
3906.84 2121
3907.43 1946
3908.02 2113
3908.61 2025
3909.20 1979
3909.79 1916
3910.38 1875
3910.97 1778
3911.56 1754
3912.15 1914
3912.74 1999
3913.33 1859
3913.92 1768
3914.51 1825
3915.10 1628
3915.69 1725
3916.28 1692
3916.87 1752
3917.46 1721
3918.05 1650
3918.64 1568
3919.23 1722
3919.82 1668
3920.41 1757
3921.00 1769
3921.59 1784
3922.18 1919
3922.77 1720
3923.36 1735
3923.95 1849
3924.55 1830
3925.14 1678
3925.73 1591
3926.32 1649
3926.91 1702
3927.50 1675
3928.09 1664
3928.68 1719
3929.27 1695
3929.87 1908
3930.46 1692
3931.05 1652
3931.64 1707
3932.23 1688
3932.82 1628
3933.41 1702
3934.01 1754
3934.60 1709
3935.19 1788
3935.78 1607
3936.37 1596
3936.96 1624
3937.56 1684
3938.15 1657
3938.74 1520
3939.33 1611
3939.92 1663
3940.52 1685
3941.11 1650
3941.70 1695
3942.29 1848
3942.88 1679
3943.48 1783
3944.07 1841
3944.66 1681
3945.25 1745
3945.85 1833
3946.44 1936
3947.03 1772
3947.62 1833
3948.22 1840
3948.81 1755
3949.40 1861
3949.99 1806
3950.59 1793
3951.18 1682
3951.77 1655
3952.37 1740
3952.96 1728
3953.55 1731
3954.15 1733
3954.74 1891
3955.33 1749
3955.93 1863
3956.52 1857
3957.11 1788
3957.71 1711
3958.30 1769
3958.89 1842
3959.49 1769
3960.08 1883
3960.67 1897
3961.27 1906
3961.86 2003
3962.45 2075
3963.05 1933
3963.64 1848
3964.23 1992
3964.83 1953
3965.42 1908
3966.02 1895
3966.61 1793
3967.20 1971
3967.80 2134
3968.39 2018
3968.99 1901
3969.58 2013
3970.18 2093
3970.77 2160
3971.36 2195
3971.96 2080
3972.55 2019
3973.15 2003
3973.74 1999
3974.34 1827
3974.93 1888
3975.53 1834
3976.12 1821
3976.72 1716
3977.31 1861
3977.91 2009
3978.50 1677
3979.10 1846
3979.69 1845
3980.29 1801
3980.88 1799
3981.48 1799
3982.07 1823
3982.67 1850
3983.26 1700
3983.86 1804
3984.45 1634
3985.05 1617
3985.64 1695
3986.24 1614
3986.83 1744
3987.43 1777
3988.03 1629
3988.62 1643
3989.22 1723
3989.81 1776
3990.41 1691
3991.00 1619
3991.60 1788
3992.20 1768
3992.79 1736
3993.39 1723
3993.98 1702
3994.58 1653
3995.18 1592
3995.77 1667
3996.37 1721
3996.97 1720
3997.56 1683
3998.16 1797
3998.75 1744
3999.35 1804
3999.95 1910
4000.54 1965
4001.14 1861
4001.74 1961
4002.33 1898
4002.93 1711
4003.53 1919
4004.12 1919
4004.72 1868
4005.32 1984
4005.92 2062
4006.51 2042
4007.11 1994
4007.71 2034
4008.30 2136
4008.90 2024
4009.50 2007
4010.10 2161
4010.69 2237
4011.29 2167
4011.89 2146
4012.49 2081
4013.08 2003
4013.68 2096
4014.28 2134
4014.88 2136
4015.47 2028
4016.07 1879
4016.67 1960
4017.27 2132
4017.86 2306
4018.46 2054
4019.06 1979
4019.66 2101
4020.26 2015
4020.85 2099
4021.45 2152
4022.05 2247
4022.65 2054
4023.25 2074
4023.85 1988
4024.44 1950
4025.04 2061
4025.64 2013
4026.24 1944
4026.84 1735
4027.44 1845
4028.03 1954
4028.63 1788
4029.23 1854
4029.83 1837
4030.43 1832
4031.03 1909
4031.63 1750
4032.23 1732
4032.83 1956
4033.42 1809
4034.02 1686
4034.62 1685
4035.22 1832
4035.82 1869
4036.42 1803
4037.02 1776
4037.62 1803
4038.22 1790
4038.82 1876
4039.42 1709
4040.02 1934
4040.62 1803
4041.22 1864
4041.82 1852
4042.41 1919
4043.01 2071
4043.61 1907
4044.21 1894
4044.81 1910
4045.41 1924
4046.01 1789
4046.61 1836
4047.21 1751
4047.81 1864
4048.41 1784
4049.01 1736
4049.61 1800
4050.21 1655
4050.82 1843
4051.42 1823
4052.02 1714
4052.62 1752
4053.22 1956
4053.82 1893
4054.42 1737
4055.02 1841
4055.62 1746
4056.22 1943
4056.82 1977
4057.42 1954
4058.02 1999
4058.62 1931
4059.22 1850
4059.83 1771
4060.43 1797
4061.03 1868
4061.63 1995
4062.23 1739
4062.83 1623
4063.43 1640
4064.03 1688
4064.63 1775
4065.24 1720
4065.84 1685
4066.44 1558
4067.04 1569
4067.64 1485
4068.24 1505
4068.85 1493
4069.45 1419
4070.05 1519
4070.65 1497
4071.25 1572
4071.85 1550
4072.46 1653
4073.06 1650
4073.66 1667
4074.26 1553
4074.86 1410
4075.47 1642
4076.07 1637
4076.67 1460
4077.27 1613
4077.88 1512
4078.48 1559
4079.08 1612
4079.68 1646
4080.29 1756
4080.89 1693
4081.49 1639
4082.09 1680
4082.70 1688
4083.30 1647
4083.90 1690
4084.50 1662
4085.11 1614
4085.71 1625
4086.31 1762
4086.92 1738
4087.52 1703
4088.12 1736
4088.72 1803
4089.33 1773
4089.93 1772
4090.53 1772
4091.14 1747
4091.74 1766
4092.34 1726
4092.95 1926
4093.55 1985
4094.16 2027
4094.76 2183
4095.36 2228
4095.97 2343
4096.57 2436
4097.17 2532
4097.78 2697
4098.38 2894
4098.98 2791
4099.59 2726
4100.19 2781
4100.80 2668
4101.40 2464
4102.00 2341
4102.61 2392
4103.21 2202
4103.82 2086
4104.42 1925
4105.03 1910
4105.63 1682
4106.23 1782
4106.84 1709
4107.44 1751
4108.05 1634
4108.65 1536
4109.26 1513
4109.86 1609
4110.47 1581
4111.07 1583
4111.68 1617
4112.28 1558
4112.89 1657
4113.49 1580
4114.10 1487
4114.70 1475
4115.31 1539
4115.91 1586
4116.52 1708
4117.12 1610
4117.73 1525
4118.33 1497
4118.94 1504
4119.54 1455
4120.15 1438
4120.75 1550
4121.36 1548
4121.97 1536
4122.57 1483
4123.18 1581
4123.78 1459
4124.39 1431
4124.99 1569
4125.60 1498
4126.21 1536
4126.81 1623
4127.42 1623
4128.02 1587
4128.63 1619
4129.24 1551
4129.84 1682
4130.45 1678
4131.05 1478
4131.66 1544
4132.27 1676
4132.87 1520
4133.48 1599
4134.09 1573
4134.69 1736
4135.30 1740
4135.91 1567
4136.51 1608
4137.12 1723
4137.73 1748
4138.33 1797
4138.94 1842
4139.55 1814
4140.15 1796
4140.76 1579
4141.37 1666
4141.97 1779
4142.58 1972
4143.19 1913
4143.80 1742
4144.40 1904
4145.01 1908
4145.62 1716
4146.22 1732
4146.83 1813
4147.44 1891
4148.05 1885
4148.65 1884
4149.26 1797
4149.87 1849
4150.48 1784
4151.09 1781
4151.69 1731
4152.30 1752
4152.91 1680
4153.52 1479
4154.12 1580
4154.73 1448
4155.34 1527
4155.95 1646
4156.56 1481
4157.16 1620
4157.77 1655
4158.38 1600
4158.99 1504
4159.60 1572
4160.21 1644
4160.81 1578
4161.42 1614
4162.03 1453
4162.64 1449
4163.25 1605
4163.86 1496
4164.47 1430
4165.08 1665
4165.68 1902
4166.29 1776
4166.90 1818
4167.51 1857
4168.12 1885
4168.73 2077
4169.34 2075
4169.95 2104
4170.56 2139
4171.16 2211
4171.77 2015
4172.38 1983
4172.99 1983
4173.60 2021
4174.21 2175
4174.82 2131
4175.43 1866
4176.04 1860
4176.65 1872
4177.26 2001
4177.87 1872
4178.48 1934
4179.09 1863
4179.70 1867
4180.31 1923
4180.92 2015
4181.53 1896
4182.14 1679
4182.75 1620
4183.36 1685
4183.97 1673
4184.58 1722
4185.19 1577
4185.80 1572
4186.41 1613
4187.02 1717
4187.63 1635
4188.24 1535
4188.85 1498
4189.46 1530
4190.07 1511
4190.68 1512
4191.29 1499
4191.90 1575
4192.51 1501
4193.13 1520
4193.74 1678
4194.35 1774
4194.96 1851
4195.57 1760
4196.18 1931
4196.79 2009
4197.40 1895
4198.01 2023
4198.62 2187
4199.24 2116
4199.85 2409
4200.46 2475
4201.07 2402
4201.68 2250
4202.29 2165
4202.90 2009
4203.52 2068
4204.13 1959
4204.74 1956
4205.35 1875
4205.96 1993
4206.57 2001
4207.19 1958
4207.80 1941
4208.41 1940
4209.02 1898
4209.63 1829
4210.25 1931
4210.86 1933
4211.47 1765
4212.08 1784
4212.69 1891
4213.31 1880
4213.92 1838
4214.53 1769
4215.14 1788
4215.76 1741
4216.37 1786
4216.98 1889
4217.59 1773
4218.21 1826
4218.82 1870
4219.43 1938
4220.04 2045
4220.66 2126
4221.27 2205
4221.88 2244
4222.50 2344
4223.11 2429
4223.72 2550
4224.33 2806
4224.95 3042
4225.56 3127
4226.17 3469
4226.79 3509
4227.40 3629
4228.01 3801
4228.63 4183
4229.24 4742
4229.85 4880
4230.47 5177
4231.08 5347
4231.69 5222
4232.31 5382
4232.92 5196
4233.54 5296
4234.15 4749
4234.76 4557
4235.38 4307
4235.99 4014
4236.61 3791
4237.22 3545
4237.83 3268
4238.45 3002
4239.06 2903
4239.68 2744
4240.29 2667
4240.90 2364
4241.52 2432
4242.13 2455
4242.75 2372
4243.36 2323
4243.98 2322
4244.59 2399
4245.21 2289
4245.82 2278
4246.43 2223
4247.05 2156
4247.66 2106
4248.28 2018
4248.89 2026
4249.51 1986
4250.12 2065
4250.74 2045
4251.35 2066
4251.97 2179
4252.58 2012
4253.20 1949
4253.81 1989
4254.43 2233
4255.04 1903
4255.66 1818
4256.28 1901
4256.89 1852
4257.51 1802
4258.12 1804
4258.74 1886
4259.35 1737
4259.97 1838
4260.58 1802
4261.20 1787
4261.82 2017
4262.43 1992
4263.05 1893
4263.66 1952
4264.28 1920
4264.90 1923
4265.51 1988
4266.13 2086
4266.74 2021
4267.36 1971
4267.98 1935
4268.59 1911
4269.21 1995
4269.82 2077
4270.44 1866
4271.06 2056
4271.67 1951
4272.29 2152
4272.91 2083
4273.52 1930
4274.14 2001
4274.76 2064
4275.37 1898
4275.99 1866
4276.61 1943
4277.22 1964
4277.84 1832
4278.46 1841
4279.08 1728
4279.69 1784
4280.31 1839
4280.93 1922
4281.54 1860
4282.16 1933
4282.78 1866
4283.40 1768
4284.01 1805
4284.63 1828
4285.25 1656
4285.87 1608
4286.48 1844
4287.10 1858
4287.72 1652
4288.34 1714
4288.95 1813
4289.57 1741
4290.19 1701
4290.81 1725
4291.43 1779
4292.04 1875
4292.66 1728
4293.28 1888
4293.90 1754
4294.52 1693
4295.13 1635
4295.75 1595
4296.37 1706
4296.99 1742
4297.61 1607
4298.23 1583
4298.84 1605
4299.46 1803
4300.08 1805
4300.70 1707
4301.32 1616
4301.94 1631
4302.56 1676
4303.17 1653
4303.79 1745
4304.41 1646
4305.03 1566
4305.65 1571
4306.27 1614
4306.89 1726
4307.51 1808
4308.13 1889
4308.75 1857
4309.36 1734
4309.98 1808
4310.60 1693
4311.22 1812
4311.84 1946
4312.46 1937
4313.08 1802
4313.70 2022
4314.32 2104
4314.94 2069
4315.56 1946
4316.18 2020
4316.80 1941
4317.42 1956
4318.04 1915
4318.66 1822
4319.28 1807
4319.90 1820
4320.52 1752
4321.14 1791
4321.76 1833
4322.38 1750
4323.00 1590
4323.62 1446
4324.24 1540
4324.86 1633
4325.48 1538
4326.10 1584
4326.72 1699
4327.34 1762
4327.96 1589
4328.58 1664
4329.20 1648
4329.82 1612
4330.44 1706
4331.07 1607
4331.69 1620
4332.31 1695
4332.93 1713
4333.55 1788
4334.17 1748
4334.79 1670
4335.41 1713
4336.03 1713
4336.65 1773
4337.28 1663
4337.90 1642
4338.52 1657
4339.14 1689
4339.76 1719
4340.38 1754
4341.00 1905
4341.63 1894
4342.25 1809
4342.87 1772
4343.49 1779
4344.11 1916
4344.73 1851
4345.36 2001
4345.98 2197
4346.60 2257
4347.22 2272
4347.84 2522
4348.47 2667
4349.09 2795
4349.71 2790
4350.33 2991
4350.95 3036
4351.58 2975
4352.20 2975
4352.82 2768
4353.44 2845
4354.07 2609
4354.69 2402
4355.31 2336
4355.93 2201
4356.56 2067
4357.18 2067
4357.80 1906
4358.42 1916
4359.05 1933
4359.67 2026
4360.29 1957
4360.92 1821
4361.54 1814
4362.16 1964
4362.78 1785
4363.41 1827
4364.03 1841
4364.65 1795
4365.28 1895
4365.90 1830
4366.52 1824
4367.15 1867
4367.77 1910
4368.39 1916
4369.02 2039
4369.64 1947
4370.26 1914
4370.89 1772
4371.51 1845
4372.14 1910
4372.76 1937
4373.38 1884
4374.01 1909
4374.63 1909
4375.25 1732
4375.88 1974
4376.50 1994
4377.13 1879
4377.75 1906
4378.37 1925
4379.00 1915
4379.62 1892
4380.25 2054
4380.87 2127
4381.50 2247
4382.12 2299
4382.75 2239
4383.37 2424
4383.99 2480
4384.62 2458
4385.24 2432
4385.87 2649
4386.49 2708
4387.12 2759
4387.74 2929
4388.37 2974
4388.99 2960
4389.62 3485
4390.24 3605
4390.87 4068
4391.49 4545
4392.12 5405
4392.74 6357
4393.37 6862
4393.99 7254
4394.62 7553
4395.24 7888
4395.87 7550
4396.49 7568
4397.12 7214
4397.75 6984
4398.37 6551
4399.00 6227
4399.62 5900
4400.25 5290
4400.87 5048
4401.50 4686
4402.13 4453
4402.75 4177
4403.38 4247
4404.00 4218
4404.63 4010
4405.26 4019
4405.88 3717
4406.51 3567
4407.13 3659
4407.76 3444
4408.39 3224
4409.01 3310
4409.64 3194
4410.27 3045
4410.89 2853
4411.52 2920
4412.15 2592
4412.77 2606
4413.40 2817
4414.03 2765
4414.65 2790
4415.28 2733
4415.91 2591
4416.53 2388
4417.16 2436
4417.79 2286
4418.41 2260
4419.04 2227
4419.67 2164
4420.30 2272
4420.92 2298
4421.55 2077
4422.18 2258
4422.80 2045
4423.43 2000
4424.06 2115
4424.69 1971
4425.31 2071
4425.94 2051
4426.57 2112
4427.20 1858
4427.82 1860
4428.45 1935
4429.08 1893
4429.71 1866
4430.34 1833
4430.96 1823
4431.59 1793
4432.22 1803
4432.85 1787
4433.48 1719
4434.10 1789
4434.73 1851
4435.36 1868
4435.99 1935
4436.62 1990
4437.25 1887
4437.87 1741
4438.50 1841
4439.13 1854
4439.76 1796
4440.39 1811
4441.02 1801
4441.64 1894
4442.27 1753
4442.90 1818
4443.53 1900
4444.16 1883
4444.79 1870
4445.42 1866
4446.05 1829
4446.68 1885
4447.30 1792
4447.93 1795
4448.56 1771
4449.19 1777
4449.82 1696
4450.45 1734
4451.08 1760
4451.71 1716
4452.34 1703
4452.97 1653
4453.60 1749
4454.23 1766
4454.86 1614
4455.49 1737
4456.12 1744
4456.75 1712
4457.38 1597
4458.01 1671
4458.64 1615
4459.27 1639
4459.90 1657
4460.53 1626
4461.16 1487
4461.79 1622
4462.42 1619
4463.05 1594
4463.68 1640
4464.31 1569
4464.94 1586
4465.57 1578
4466.20 1665
4466.83 1554
4467.46 1501
4468.09 1545
4468.72 1619
4469.35 1500
4469.98 1581
4470.61 1598
4471.24 1489
4471.87 1614
4472.50 1394
4473.13 1443
4473.77 1598
4474.40 1599
4475.03 1479
4475.66 1463
4476.29 1334
4476.92 1332
4477.55 1495
4478.18 1483
4478.82 1452
4479.45 1486
4480.08 1685
4480.71 1587
4481.34 1410
4481.97 1391
4482.60 1419
4483.24 1497
4483.87 1653
4484.50 1491
4485.13 1597
4485.76 1487
4486.39 1516
4487.03 1586
4487.66 1637
4488.29 1648
4488.92 1665
4489.55 1628
4490.19 1723
4490.82 1619
4491.45 1551
4492.08 1513
4492.71 1498
4493.35 1516
4493.98 1515
4494.61 1568
4495.24 1427
4495.88 1457
4496.51 1501
4497.14 1557
4497.77 1446
4498.41 1434
4499.04 1329
4499.67 1414
4500.31 1538
4500.94 1555
4501.57 1582
4502.20 1507
4502.84 1508
4503.47 1573
4504.10 1665
4504.74 1743
4505.37 1688
4506.00 1787
4506.64 1762
4507.27 1742
4507.90 1762
4508.54 1784
4509.17 1702
4509.80 1595
4510.44 1721
4511.07 1562
4511.70 1618
4512.34 1653
4512.97 1451
4513.60 1534
4514.24 1494
4514.87 1549
4515.51 1600
4516.14 1629
4516.77 1570
4517.41 1492
4518.04 1431
4518.68 1557
4519.31 1468
4519.94 1485
4520.58 1602
4521.21 1525
4521.85 1512
4522.48 1621
4523.12 1523
4523.75 1406
4524.39 1531
4525.02 1603
4525.65 1605
4526.29 1575
4526.92 1485
4527.56 1524
4528.19 1447
4528.83 1562
4529.46 1697
4530.10 1813
4530.73 1934
4531.37 2169
4532.00 2666
4532.64 2868
4533.27 3027
4533.91 3715
4534.54 3839
4535.18 4096
4535.81 4521
4536.45 4560
4537.09 4153
4537.72 3944
4538.36 3876
4538.99 3452
4539.63 3257
4540.26 3000
4540.90 2685
4541.53 2326
4542.17 2385
4542.81 2205
4543.44 1917
4544.08 1803
4544.71 1651
4545.35 1579
4545.99 1665
4546.62 1616
4547.26 1615
4547.89 1514
4548.53 1445
4549.17 1481
4549.80 1535
4550.44 1396
4551.08 1323
4551.71 1364
4552.35 1327
4552.98 1383
4553.62 1426
4554.26 1396
4554.89 1425
4555.53 1588
4556.17 1569
4556.80 1588
4557.44 1507
4558.08 1624
4558.72 1528
4559.35 1516
4559.99 1577
4560.63 1622
4561.26 1647
4561.90 1498
4562.54 1595
4563.17 1519
4563.81 1489
4564.45 1446
4565.09 1371
4565.72 1411
4566.36 1468
4567.00 1370
4567.64 1456
4568.27 1720
4568.91 1764
4569.55 1788
4570.19 1736
4570.82 1761
4571.46 1800
4572.10 1811
4572.74 1749
4573.38 1651
4574.01 1616
4574.65 1643
4575.29 1669
4575.93 1693
4576.57 1562
4577.20 1691
4577.84 1573
4578.48 1485
4579.12 1556
4579.76 1543
4580.40 1462
4581.04 1532
4581.67 1433
4582.31 1420
4582.95 1483
4583.59 1360
4584.23 1301
4584.87 1362
4585.51 1347
4586.14 1366
4586.78 1416
4587.42 1431
4588.06 1329
4588.70 1483
4589.34 1366
4589.98 1325
4590.62 1429
4591.26 1316
4591.90 1559
4592.54 1682
4593.17 1556
4593.81 1661
4594.45 1619
4595.09 1613
4595.73 1479
4596.37 1433
4597.01 1564
4597.65 1537
4598.29 1529
4598.93 1514
4599.57 1489
4600.21 1533
4600.85 1631
4601.49 1504
4602.13 1476
4602.77 1384
4603.41 1417
4604.05 1416
4604.69 1338
4605.33 1311
4605.97 1370
4606.61 1529
4607.25 1598
4607.89 1480
4608.53 1428
4609.17 1456
4609.81 1596
4610.45 1663
4611.09 1560
4611.73 1578
4612.38 1565
4613.02 1520
4613.66 1636
4614.30 1652
4614.94 1610
4615.58 1594
4616.22 1356
4616.86 1332
4617.50 1537
4618.14 1608
4618.78 1477
4619.43 1395
4620.07 1480
4620.71 1459
4621.35 1421
4621.99 1338
4622.63 1341
4623.27 1331
4623.91 1236
4624.56 1271
4625.20 1355
4625.84 1309
4626.48 1330
4627.12 1421
4627.76 1260
4628.41 1358
4629.05 1347
4629.69 1226
4630.33 1311
4630.97 1237
4631.62 1187
4632.26 1362
4632.90 1409
4633.54 1373
4634.18 1372
4634.83 1418
4635.47 1570
4636.11 1452
4636.75 1355
4637.40 1381
4638.04 1494
4638.68 1491
4639.32 1541
4639.97 1496
4640.61 1728
4641.25 1728
4641.89 1672
4642.54 1813
4643.18 1717
4643.82 1665
4644.46 1819
4645.11 1784
4645.75 1677
4646.39 1588
4647.04 1611
4647.68 1548
4648.32 1502
4648.97 1539
4649.61 1561
4650.25 1486
4650.90 1510
4651.54 1392
4652.18 1392
4652.83 1372
4653.47 1369
4654.11 1342
4654.76 1348
4655.40 1371
4656.04 1516
4656.69 1508
4657.33 1391
4657.98 1399
4658.62 1310
4659.26 1450
4659.91 1385
4660.55 1309
4661.20 1204
4661.84 1307
4662.48 1364
4663.13 1318
4663.77 1291
4664.42 1337
4665.06 1293
4665.71 1356
4666.35 1343
4666.99 1349
4667.64 1264
4668.28 1286
4668.93 1224
4669.57 1199
4670.22 1336
4670.86 1473
4671.51 1379
4672.15 1225
4672.80 1217
4673.44 1268
4674.09 1220
4674.73 1335
4675.38 1411
4676.02 1197
4676.67 1260
4677.31 1189
4677.96 1277
4678.60 1248
4679.25 1279
4679.89 1303
4680.54 1300
4681.18 1239
4681.83 1298
4682.47 1247
4683.12 1303
4683.77 1331
4684.41 1272
4685.06 1305
4685.70 1271
4686.35 1415
4686.99 1356
4687.64 1371
4688.29 1422
4688.93 1347
4689.58 1189
4690.22 1327
4690.87 1390
4691.52 1438
4692.16 1210
4692.81 1252
4693.45 1243
4694.10 1233
4694.75 1287
4695.39 1353
4696.04 1319
4696.69 1351
4697.33 1355
4697.98 1394
4698.63 1384
4699.27 1280
4699.92 1590
4700.57 1609
4701.21 1670
4701.86 1707
4702.51 1731
4703.15 1722
4703.80 1597
4704.45 1571
4705.10 1711
4705.74 1563
4706.39 1702
4707.04 1631
4707.68 1583
4708.33 1474
4708.98 1429
4709.63 1463
4710.27 1562
4710.92 1381
4711.57 1429
4712.22 1509
4712.86 1549
4713.51 1484
4714.16 1425
4714.81 1486
4715.45 1481
4716.10 1438
4716.75 1463
4717.40 1571
4718.05 1506
4718.69 1485
4719.34 1590
4719.99 1577
4720.64 1454
4721.29 1461
4721.94 1454
4722.58 1542
4723.23 1711
4723.88 1469
4724.53 1535
4725.18 1551
4725.83 1613
4726.47 1693
4727.12 1739
4727.77 1853
4728.42 2071
4729.07 2158
4729.72 2236
4730.37 2328
4731.02 2215
4731.66 2266
4732.31 2211
4732.96 2296
4733.61 2206
4734.26 2082
4734.91 1958
4735.56 1911
4736.21 1700
4736.86 1645
4737.51 1664
4738.16 1580
4738.81 1605
4739.45 1613
4740.10 1644
4740.75 1734
4741.40 1706
4742.05 1728
4742.70 1622
4743.35 1824
4744.00 1791
4744.65 1745
4745.30 1762
4745.95 1853
4746.60 1652
4747.25 1727
4747.90 1689
4748.55 1497
4749.20 1581
4749.85 1564
4750.50 1533
4751.15 1569
4751.80 1556
4752.45 1427
4753.10 1462
4753.75 1611
4754.40 1678
4755.05 1607
4755.71 1738
4756.36 1726
4757.01 1688
4757.66 1730
4758.31 1721
4758.96 1782
4759.61 1687
4760.26 1626
4760.91 1669
4761.56 1678
4762.21 1609
4762.86 1759
4763.52 1627
4764.17 1576
4764.82 1618
4765.47 1573
4766.12 1499
4766.77 1500
4767.42 1560
4768.07 1723
4768.73 1623
4769.38 1752
4770.03 1572
4770.68 1536
4771.33 1475
4771.98 1542
4772.64 1575
4773.29 1526
4773.94 1353
4774.59 1406
4775.24 1418
4775.89 1498
4776.55 1650
4777.20 1521
4777.85 1326
4778.50 1432
4779.15 1434
4779.81 1379
4780.46 1354
4781.11 1334
4781.76 1401
4782.42 1402
4783.07 1392
4783.72 1439
4784.37 1427
4785.03 1383
4785.68 1387
4786.33 1312
4786.98 1292
4787.64 1379
4788.29 1401
4788.94 1415
4789.60 1359
4790.25 1285
4790.90 1452
4791.55 1301
4792.21 1295
4792.86 1270
4793.51 1242
4794.17 1176
4794.82 1294
4795.47 1274
4796.13 1269
4796.78 1313
4797.43 1333
4798.09 1322
4798.74 1286
4799.39 1207
4800.05 1389
4800.70 1293
4801.36 1177
4802.01 1366
4802.66 1301
4803.32 1253
4803.97 1257
4804.62 1295
4805.28 1263
4805.93 1271
4806.59 1403
4807.24 1293
4807.89 1263
4808.55 1237
4809.20 1226
4809.86 1226
4810.51 1274
4811.17 1234
4811.82 1269
4812.47 1261
4813.13 1281
4813.78 1251
4814.44 1260
4815.09 1278
4815.75 1300
4816.40 1385
4817.06 1355
4817.71 1236
4818.37 1230
4819.02 1306
4819.68 1351
4820.33 1305
4820.99 1379
4821.64 1369
4822.30 1471
4822.95 1464
4823.61 1339
4824.26 1461
4824.92 1484
4825.57 1444
4826.23 1473
4826.88 1569
4827.54 1672
4828.19 1575
4828.85 1601
4829.51 1717
4830.16 1689
4830.82 1830
4831.47 1817
4832.13 1574
4832.78 1542
4833.44 1708
4834.10 1644
4834.75 1649
4835.41 1609
4836.06 1664
4836.72 1659
4837.38 1589
4838.03 1741
4838.69 1825
4839.34 1740
4840.00 1783
4840.66 1876
4841.31 1898
4841.97 1931
4842.63 1841
4843.28 1882
4843.94 1854
4844.60 1843
4845.25 1785
4845.91 1915
4846.57 1867
4847.22 1858
4847.88 1867
4848.54 1853
4849.19 1964
4849.85 1983
4850.51 1842
4851.17 2005
4851.82 2234
4852.48 2540
4853.14 2437
4853.79 2537
4854.45 2740
4855.11 2786
4855.77 2784
4856.42 2752
4857.08 2702
4857.74 2472
4858.40 2503
4859.05 2345
4859.71 2308
4860.37 2288
4861.03 2206
4861.68 2173
4862.34 2323
4863.00 2304
4863.66 2173
4864.32 1933
4864.97 1999
4865.63 2162
4866.29 2173
4866.95 1993
4867.61 2132
4868.26 2107
4868.92 2040
4869.58 2144
4870.24 2046
4870.90 1937
4871.56 1988
4872.21 2158
4872.87 2038
4873.53 1963
4874.19 1864
4874.85 1868
4875.51 1857
4876.17 1802
4876.83 1886
4877.48 1671
4878.14 1811
4878.80 1902
4879.46 1796
4880.12 1663
4880.78 1661
4881.44 1733
4882.10 1804
4882.76 1695
4883.42 1677
4884.08 1801
4884.73 1602
4885.39 1573
4886.05 1484
4886.71 1463
4887.37 1666
4888.03 1589
4888.69 1575
4889.35 1494
4890.01 1556
4890.67 1623
4891.33 1619
4891.99 1627
4892.65 1554
4893.31 1652
4893.97 1708
4894.63 1727
4895.29 1752
4895.95 1866
4896.61 1679
4897.27 1847
4897.93 1842
4898.59 1772
4899.25 1747
4899.91 1623
4900.57 1589
4901.23 1680
4901.89 1675
4902.55 1662
4903.21 1659
4903.88 1609
4904.54 1527
4905.20 1613
4905.86 1662
4906.52 1673
4907.18 1629
4907.84 1521
4908.50 1576
4909.16 1518
4909.82 1496
4910.48 1453
4911.15 1325
4911.81 1431
4912.47 1372
4913.13 1541
4913.79 1373
4914.45 1503
4915.11 1476
4915.77 1346
4916.44 1371
4917.10 1313
4917.76 1355
4918.42 1434
4919.08 1314
4919.74 1304
4920.41 1343
4921.07 1319
4921.73 1259
4922.39 1283
4923.05 1261
4923.72 1301
4924.38 1231
4925.04 1311
4925.70 1301
4926.36 1341
4927.03 1286
4927.69 1174
4928.35 1311
4929.01 1313
4929.67 1238
4930.34 1242
4931.00 1289
4931.66 1171
4932.32 1238
4932.99 1243
4933.65 1251
4934.31 1238
4934.98 1226
4935.64 1274
4936.30 1307
4936.96 1291
4937.63 1217
4938.29 1266
4938.95 1335
4939.62 1357
4940.28 1269
4940.94 1309
4941.61 1260
4942.27 1396
4942.93 1363
4943.60 1293
4944.26 1254
4944.92 1299
4945.59 1363
4946.25 1204
4946.91 1291
4947.58 1341
4948.24 1244
4948.90 1170
4949.57 1163
4950.23 1281
4950.89 1192
4951.56 1180
4952.22 1241
4952.89 1104
4953.55 1113
4954.21 1221
4954.88 1323
4955.54 1179
4956.21 1083
4956.87 1069
4957.53 1189
4958.20 1208
4958.86 1266
4959.53 1202
4960.19 1197
4960.86 1150
4961.52 1214
4962.19 1124
4962.85 1178
4963.52 1354
4964.18 1268
4964.84 1283
4965.51 1325
4966.17 1489
4966.84 1564
4967.50 1647
4968.17 1496
4968.83 1613
4969.50 1658
4970.16 1697
4970.83 1675
4971.49 1542
4972.16 1490
4972.82 1625
4973.49 1435
4974.16 1458
4974.82 1395
4975.49 1334
4976.15 1380
4976.82 1315
4977.48 1263
4978.15 1358
4978.81 1239
4979.48 1257
4980.15 1148
4980.81 1233
4981.48 1285
4982.14 1329
4982.81 1279
4983.48 1185
4984.14 1243
4984.81 1314
4985.47 1223
4986.14 1296
4986.81 1268
4987.47 1336
4988.14 1437
4988.80 1379
4989.47 1615
4990.14 1757
4990.80 1756
4991.47 1995
4992.14 2075
4992.80 2328
4993.47 2527
4994.14 2438
4994.80 2458
4995.47 2447
4996.14 2343
4996.80 2239
4997.47 1998
4998.14 1763
4998.81 1627
4999.47 1468
5000.14 1454
5000.81 1435
5001.47 1321
5002.14 1366
5002.81 1238
5003.48 1108
5004.14 1194
5004.81 1125
5005.48 1168
5006.15 1123
5006.81 1262
5007.48 1229
5008.15 1241
5008.82 1224
5009.48 1148
5010.15 1285
5010.82 1226
5011.49 1183
5012.16 1158
5012.82 1144
5013.49 1238
5014.16 1289
5014.83 1150
5015.50 1173
5016.16 1212
5016.83 1253
5017.50 1337
5018.17 1240
5018.84 1177
5019.50 1297
5020.17 1271
5020.84 1175
5021.51 1224
5022.18 1378
5022.85 1395
5023.52 1320
5024.19 1264
5024.85 1457
5025.52 1480
5026.19 1458
5026.86 1436
5027.53 1501
5028.20 1708
5028.87 1620
5029.54 1577
5030.21 1516
5030.87 1609
5031.54 1569
5032.21 1525
5032.88 1491
5033.55 1501
5034.22 1417
5034.89 1290
5035.56 1264
5036.23 1260
5036.90 1322
5037.57 1292
5038.24 1223
5038.91 1248
5039.58 1269
5040.25 1177
5040.92 1236
5041.59 1297
5042.26 1259
5042.93 1302
5043.60 1312
5044.27 1406
5044.94 1480
5045.61 1483
5046.28 1427
5046.95 1541
5047.62 1591
5048.29 1541
5048.96 1523
5049.63 1478
5050.30 1503
5050.97 1526
5051.64 1414
5052.31 1253
5052.98 1211
5053.65 1214
5054.32 1312
5054.99 1214
5055.66 1142
5056.34 1208
5057.01 1219
5057.68 1119
5058.35 1103
5059.02 1225
5059.69 1259
5060.36 1363
5061.03 1418
5061.70 1413
5062.38 1433
5063.05 1314
5063.72 1412
5064.39 1558
5065.06 1507
5065.73 1509
5066.40 1404
5067.08 1364
5067.75 1364
5068.42 1307
5069.09 1233
5069.76 1178
5070.43 1271
5071.11 1158
5071.78 1234
5072.45 1148
5073.12 1191
5073.79 1173
5074.47 1114
5075.14 1035
5075.81 1150
5076.48 1104
5077.15 1089
5077.83 1019
5078.50 1107
5079.17 1138
5079.84 1218
5080.52 1213
5081.19 1205
5081.86 1152
5082.53 1288
5083.21 1251
5083.88 1229
5084.55 1281
5085.22 1244
5085.90 1340
5086.57 1445
5087.24 1373
5087.92 1170
5088.59 1188
5089.26 1237
5089.93 1169
5090.61 1201
5091.28 1215
5091.95 1305
5092.63 1227
5093.30 1258
5093.97 1292
5094.65 1381
5095.32 1361
5095.99 1359
5096.67 1309
5097.34 1372
5098.02 1377
5098.69 1276
5099.36 1355
5100.04 1376
5100.71 1326
5101.38 1335
5102.06 1339
5102.73 1309
5103.41 1258
5104.08 1271
5104.75 1282
5105.43 1214
5106.10 1135
5106.78 1211
5107.45 1265
5108.12 1240
5108.80 1229
5109.47 1240
5110.15 1342
5110.82 1363
5111.50 1308
5112.17 1354
5112.85 1354
5113.52 1242
5114.20 1235
5114.87 1272
5115.54 1145
5116.22 1222
5116.89 1204
5117.57 1230
5118.24 1182
5118.92 1247
5119.59 1196
5120.27 1196
5120.94 1244
5121.62 1281
5122.30 1335
5122.97 1424
5123.65 1342
5124.32 1411
5125.00 1396
5125.67 1309
5126.35 1329
5127.02 1399
5127.70 1295
5128.37 1401
5129.05 1368
5129.73 1235
5130.40 1274
5131.08 1213
5131.75 1238
5132.43 1175
5133.10 1207
5133.78 1210
5134.46 1250
5135.13 1242
5135.81 1190
5136.49 1177
5137.16 1255
5137.84 1248
5138.51 1259
5139.19 1210
5139.87 1195
5140.54 1261
5141.22 1147
5141.90 1321
5142.57 1318
5143.25 1340
5143.93 1150
5144.60 1257
5145.28 1246
5145.96 1056
5146.63 1077
5147.31 1181
5147.99 1189
5148.66 1227
5149.34 1128
5150.02 1184
5150.69 1145
5151.37 1131
5152.05 1051
5152.73 1094
5153.40 1031
5154.08 1050
5154.76 1112
5155.44 1055
5156.11 1111
5156.79 1098
5157.47 1091
5158.15 1119
5158.82 935
5159.50 988
5160.18 1080
5160.86 1035
5161.53 1069
5162.21 1124
5162.89 1087
5163.57 1079
5164.25 1014
5164.92 974
5165.60 1050
5166.28 983
5166.96 1014
5167.64 996
5168.31 956
5168.99 1052
5169.67 1070
5170.35 1203
5171.03 1099
5171.71 1149
5172.39 1131
5173.06 1077
5173.74 1058
5174.42 1052
5175.10 1059
5175.78 1048
5176.46 1036
5177.14 936
5177.82 982
5178.49 1093
5179.17 1008
5179.85 1042
5180.53 933
5181.21 1019
5181.89 1126
5182.57 979
5183.25 1035
5183.93 1028
5184.61 1069
5185.29 1023
5185.97 1107
5186.64 1086
5187.32 1164
5188.00 1063
5188.68 1123
5189.36 1130
5190.04 1123
5190.72 1044
5191.40 1030
5192.08 1201
5192.76 1208
5193.44 1036
5194.12 1041
5194.80 986
5195.48 964
5196.16 1002
5196.84 1063
5197.52 1093
5198.20 1065
5198.88 1039
5199.56 951
5200.24 1064
5200.92 1054
5201.60 1086
5202.28 958
5202.96 991
5203.65 1058
5204.33 1122
5205.01 1019
5205.69 1023
5206.37 980
5207.05 997
5207.73 1078
5208.41 1072
5209.09 1003
5209.77 1025
5210.45 1197
5211.13 1203
5211.82 1232
5212.50 1166
5213.18 1206
5213.86 1191
5214.54 1108
5215.22 1231
5215.90 1250
5216.58 1202
5217.27 1166
5217.95 1222
5218.63 1228
5219.31 1229
5219.99 1259
5220.67 1234
5221.36 1239
5222.04 1214
5222.72 1301
5223.40 1259
5224.08 1240
5224.77 1177
5225.45 1345
5226.13 1171
5226.81 1274
5227.49 1272
5228.18 1246
5228.86 1145
5229.54 1193
5230.22 1059
5230.91 1066
5231.59 1270
5232.27 1213
5232.95 1149
5233.63 1140
5234.32 1053
5235.00 1145
5235.68 1124
5236.37 1211
5237.05 1138
5237.73 1120
5238.41 1094
5239.10 1241
5239.78 1151
5240.46 1215
5241.15 1201
5241.83 1180
5242.51 1294
5243.20 1397
5243.88 1462
5244.56 1464
5245.24 1527
5245.93 1442
5246.61 1407
5247.29 1455
5247.98 1501
5248.66 1547
5249.35 1481
5250.03 1461
5250.71 1564
5251.40 1523
5252.08 1338
5252.76 1262
5253.45 1404
5254.13 1290
5254.82 1306
5255.50 1211
5256.18 1131
5256.87 1177
5257.55 1102
5258.24 1222
5258.92 1163
5259.60 1149
5260.29 1164
5260.97 1098
5261.66 1081
5262.34 1159
5263.03 1109
5263.71 1132
5264.40 1182
5265.08 1144
5265.76 1099
5266.45 1157
5267.13 1243
5267.82 1200
5268.50 1179
5269.19 1032
5269.87 1154
5270.56 1253
5271.24 1241
5271.93 1205
5272.61 1123
5273.30 1266
5273.98 1255
5274.67 1281
5275.35 1211
5276.04 1172
5276.72 1172
5277.41 1209
5278.10 1064
5278.78 1195
5279.47 1180
5280.15 1264
5280.84 1238
5281.52 1175
5282.21 1184
5282.89 1291
5283.58 1339
5284.27 1373
5284.95 1395
5285.64 1520
5286.32 1466
5287.01 1467
5287.70 1597
5288.38 1658
5289.07 1593
5289.75 1484
5290.44 1365
5291.13 1517
5291.81 1415
5292.50 1401
5293.19 1475
5293.87 1493
5294.56 1472
5295.25 1446
5295.93 1454
5296.62 1559
5297.31 1581
5297.99 1725
5298.68 1709
5299.37 1735
5300.05 1697
5300.74 1679
5301.43 1685
5302.11 1705
5302.80 1777
5303.49 1778
5304.18 1616
5304.86 1768
5305.55 1790
5306.24 1665
5306.92 1736
5307.61 1597
5308.30 1721
5308.99 1703
5309.67 1533
5310.36 1468
5311.05 1538
5311.74 1370
5312.42 1384
5313.11 1329
5313.80 1281
5314.49 1238
5315.18 1239
5315.86 1182
5316.55 1175
5317.24 1139
5317.93 1178
5318.62 1161
5319.30 1132
5319.99 1128
5320.68 1178
5321.37 1138
5322.06 1236
5322.74 1284
5323.43 1267
5324.12 1271
5324.81 1245
5325.50 1334
5326.19 1253
5326.88 1217
5327.56 1297
5328.25 1320
5328.94 1194
5329.63 1156
5330.32 1205
5331.01 1132
5331.70 1147
5332.39 1175
5333.07 1191
5333.76 1168
5334.45 1161
5335.14 1204
5335.83 1135
5336.52 1200
5337.21 1213
5337.90 1173
5338.59 1223
5339.28 1177
5339.97 1160
5340.66 1155
5341.35 1153
5342.04 1260
5342.73 1172
5343.42 1361
5344.10 1362
5344.79 1172
5345.48 1169
5346.17 1211
5346.86 1320
5347.55 1299
5348.24 1429
5348.93 1287
5349.62 1369
5350.31 1440
5351.00 1507
5351.69 1649
5352.39 1633
5353.08 1798
5353.77 1896
5354.46 1928
5355.15 1994
5355.84 2051
5356.53 2040
5357.22 1990
5357.91 1918
5358.60 1835
5359.29 1733
5359.98 1493
5360.67 1446
5361.36 1425
5362.05 1334
5362.74 1330
5363.44 1292
5364.13 1201
5364.82 1256
5365.51 1206
5366.20 1207
5366.89 1153
5367.58 1202
5368.27 1142
5368.96 1091
5369.66 1093
5370.35 1226
5371.04 1189
5371.73 1083
5372.42 1084
5373.11 1191
5373.81 1170
5374.50 1301
5375.19 1222
5375.88 1069
5376.57 1067
5377.26 1087
5377.96 1070
5378.65 1118
5379.34 1165
5380.03 1192
5380.72 1199
5381.42 1083
5382.11 1194
5382.80 1178
5383.49 1201
5384.18 1113
5384.88 1034
5385.57 1126
5386.26 1277
5386.95 1181
5387.65 1162
5388.34 1106
5389.03 1194
5389.72 1050
5390.42 1128
5391.11 1050
5391.80 1093
5392.50 1105
5393.19 1134
5393.88 1127
5394.57 1199
5395.27 1157
5395.96 1216
5396.65 1174
5397.35 1259
5398.04 1239
5398.73 1128
5399.43 1175
5400.12 1093
5400.81 1081
5401.51 1131
5402.20 1242
5402.89 1187
5403.59 1075
5404.28 1015
5404.97 1030
5405.67 1101
5406.36 979
5407.06 1020
5407.75 1019
5408.44 1094
5409.14 1115
5409.83 1145
5410.53 1119
5411.22 1028
5411.91 1162
5412.61 1121
5413.30 1158
5414.00 1153
5414.69 997
5415.38 1096
5416.08 1243
5416.77 1161
5417.47 1171
5418.16 1126
5418.86 1068
5419.55 1050
5420.25 1061
5420.94 1158
5421.64 1113
5422.33 1227
5423.03 1121
5423.72 1106
5424.41 1093
5425.11 1086
5425.80 1194
5426.50 1264
5427.19 1112
5427.89 1180
5428.59 1218
5429.28 1143
5429.98 1176
5430.67 1201
5431.37 1175
5432.06 1120
5432.76 1071
5433.45 1077
5434.15 1084
5434.84 976
5435.54 1095
5436.23 1136
5436.93 1010
5437.63 1045
5438.32 1098
5439.02 1170
5439.71 1211
5440.41 1109
5441.11 1276
5441.80 1136
5442.50 1131
5443.19 1105
5443.89 1179
5444.59 1222
5445.28 1164
5445.98 1228
5446.68 1278
5447.37 1256
5448.07 1393
5448.76 1389
5449.46 1411
5450.16 1475
5450.85 1564
5451.55 1580
5452.25 1630
5452.94 1737
5453.64 1665
5454.34 1711
5455.03 1544
5455.73 1504
5456.43 1490
5457.13 1412
5457.82 1394
5458.52 1487
5459.22 1484
5459.91 1489
5460.61 1561
5461.31 1552
5462.01 1481
5462.70 1493
5463.40 1531
5464.10 1569
5464.80 1597
5465.49 1364
5466.19 1438
5466.89 1431
5467.59 1471
5468.28 1406
5468.98 1383
5469.68 1503
5470.38 1414
5471.07 1411
5471.77 1372
5472.47 1397
5473.17 1365
5473.87 1509
5474.56 1409
5475.26 1357
5475.96 1352
5476.66 1318
5477.36 1384
5478.06 1445
5478.75 1443
5479.45 1397
5480.15 1308
5480.85 1494
5481.55 1534
5482.25 1502
5482.95 1712
5483.64 1583
5484.34 1692
5485.04 1740
5485.74 1738
5486.44 1653
5487.14 1655
5487.84 1756
5488.54 1750
5489.23 1723
5489.93 1626
5490.63 1598
5491.33 1475
5492.03 1535
5492.73 1661
5493.43 1664
5494.13 1555
5494.83 1560
5495.53 1479
5496.23 1543
5496.93 1545
5497.63 1584
5498.33 1610
5499.03 1577
5499.73 1570
5500.43 1778
5501.13 1665
5501.83 1718
5502.53 1890
5503.23 2161
5503.93 2497
5504.63 2340
5505.33 2396
5506.03 2617
5506.73 2574
5507.43 2335
5508.13 2427
5508.83 2438
5509.53 2321
5510.23 2207
5510.93 2168
5511.63 2280
5512.33 2263
5513.03 2175
5513.73 2105
5514.43 1975
5515.13 1921
5515.83 1893
5516.53 2002
5517.23 2077
5517.93 2017
5518.64 1932
5519.34 2002
5520.04 2079
5520.74 2033
5521.44 1854
5522.14 1915
5522.84 1735
5523.54 1629
5524.24 1858
5524.95 1705
5525.65 1438
5526.35 1406
5527.05 1465
5527.75 1440
5528.45 1437
5529.15 1367
5529.86 1242
5530.56 1284
5531.26 1421
5531.96 1386
5532.66 1374
5533.36 1311
5534.07 1305
5534.77 1313
5535.47 1253
5536.17 1336
5536.87 1429
5537.58 1456
5538.28 1465
5538.98 1503
5539.68 1594
5540.39 1643
5541.09 1588
5541.79 1495
5542.49 1551
5543.20 1545
5543.90 1378
5544.60 1398
5545.30 1400
5546.01 1425
5546.71 1262
5547.41 1370
5548.11 1184
5548.82 1191
5549.52 1300
5550.22 1234
5550.93 1256
5551.63 1331
5552.33 1266
5553.03 1286
5553.74 1255
5554.44 1233
5555.14 1140
5555.85 1216
5556.55 1243
5557.25 1187
5557.96 1210
5558.66 1213
5559.36 1259
5560.07 1292
5560.77 1226
5561.48 1208
5562.18 1199
5562.88 1192
5563.59 1280
5564.29 1342
5564.99 1269
5565.70 1283
5566.40 1316
5567.11 1287
5567.81 1193
5568.51 1247
5569.22 1332
5569.92 1186
5570.63 1200
5571.33 1182
5572.04 1251
5572.74 1260
5573.44 1209
5574.15 1210
5574.85 1224
5575.56 1329
5576.26 1276
5576.97 1142
5577.67 1272
5578.38 1299
5579.08 1312
5579.79 1252
5580.49 1189
5581.20 1230
5581.90 1159
5582.61 1219
5583.31 1246
5584.02 1131
5584.72 1099
5585.43 1141
5586.13 1088
5586.84 1084
5587.54 1020
5588.25 1100
5588.95 1062
5589.66 1147
5590.36 1117
5591.07 1161
5591.77 1014
5592.48 1085
5593.19 1152
5593.89 1143
5594.60 1076
5595.30 1130
5596.01 1138
5596.71 1106
5597.42 1152
5598.13 1191
5598.83 1232
5599.54 1103
5600.24 999
5600.95 1092
5601.66 1166
5602.36 1124
5603.07 1132
5603.78 1087
5604.48 1143
5605.19 1107
5605.89 1051
5606.60 1000
5607.31 1043
5608.01 1089
5608.72 1050
5609.43 1011
5610.13 968
5610.84 1072
5611.55 1092
5612.25 1056
5612.96 1069
5613.67 1004
5614.38 1112
5615.08 1110
5615.79 1140
5616.50 1063
5617.20 1066
5617.91 1062
5618.62 1118
5619.33 1023
5620.03 1030
5620.74 1103
5621.45 1024
5622.15 973
5622.86 1028
5623.57 947
5624.28 1015
5624.99 1053
5625.69 1036
5626.40 972
5627.11 973
5627.82 1003
5628.52 1043
5629.23 986
5629.94 1025
5630.65 1033
5631.36 954
5632.06 996
5632.77 1113
5633.48 1021
5634.19 1060
5634.90 1082
5635.61 1145
5636.31 1114
5637.02 1116
5637.73 1115
5638.44 1129
5639.15 1162
5639.86 1125
5640.56 1129
5641.27 1136
5641.98 1115
5642.69 1068
5643.40 1048
5644.11 1131
5644.82 1158
5645.53 1237
5646.24 1218
5646.94 1250
5647.65 1140
5648.36 1196
5649.07 1352
5649.78 1203
5650.49 1226
5651.20 1146
5651.91 1178
5652.62 1110
5653.33 979
5654.04 1008
5654.75 1064
5655.46 1179
5656.17 1180
5656.88 1215
5657.59 996
5658.30 1064
5659.01 1152
5659.71 1213
5660.42 1193
5661.13 1281
5661.84 1191
5662.55 1125
5663.26 1259
5663.97 1249
5664.69 1150
5665.40 1190
5666.11 1225
5666.82 1191
5667.53 1141
5668.24 1224
5668.95 1287
5669.66 1117
5670.37 1155
5671.08 1087
5671.79 1147
5672.50 1106
5673.21 1066
5673.92 1172
5674.63 1211
5675.34 1271
5676.05 1371
5676.76 1381
5677.48 1360
5678.19 1306
5678.90 1340
5679.61 1255
5680.32 1261
5681.03 1184
5681.74 1241
5682.45 1304
5683.16 1197
5683.88 1182
5684.59 1261
5685.30 1247
5686.01 1211
5686.72 1153
5687.43 1165
5688.15 1249
5688.86 1153
5689.57 1206
5690.28 1166
5690.99 1197
5691.70 1279
5692.42 1258
5693.13 1204
5693.84 1183
5694.55 1140
5695.26 1141
5695.98 1118
5696.69 1132
5697.40 1123
5698.11 1118
5698.82 1162
5699.54 1235
5700.25 1126
5700.96 1147
5701.67 1088
5702.39 1119
5703.10 1112
5703.81 1175
5704.52 1052
5705.24 1165
5705.95 1229
5706.66 1286
5707.38 1337
5708.09 1264
5708.80 1193
5709.51 1203
5710.23 1249
5710.94 1327
5711.65 1339
5712.37 1369
5713.08 1375
5713.79 1284
5714.51 1192
5715.22 1238
5715.93 1280
5716.65 1092
5717.36 1230
5718.07 1273
5718.79 1183
5719.50 1213
5720.21 1255
5720.93 1239
5721.64 1214
5722.36 1292
5723.07 1262
5723.78 1292
5724.50 1281
5725.21 1293
5725.92 1212
5726.64 1278
5727.35 1294
5728.07 1298
5728.78 1271
5729.50 1241
5730.21 1296
5730.92 1478
5731.64 1441
5732.35 1449
5733.07 1448
5733.78 1368
5734.50 1407
5735.21 1372
5735.93 1416
5736.64 1407
5737.35 1594
5738.07 1494
5738.78 1518
5739.50 1638
5740.21 1630
5740.93 1634
5741.64 1622
5742.36 1828
5743.07 2070
5743.79 2250
5744.50 2431
5745.22 2539
5745.93 2820
5746.65 2751
5747.37 3077
5748.08 3328
5748.80 3313
5749.51 3356
5750.23 3255
5750.94 3155
5751.66 3100
5752.37 2807
5753.09 2613
5753.81 2558
5754.52 2265
5755.24 2143
5755.95 2155
5756.67 2195
5757.38 2116
5758.10 2041
5758.82 1994
5759.53 2062
5760.25 2094
5760.96 2046
5761.68 2175
5762.40 2121
5763.11 2277
5763.83 2233
5764.55 2246
5765.26 2328
5765.98 2564
5766.70 2634
5767.41 2711
5768.13 2829
5768.85 3035
5769.56 3288
5770.28 3369
5771.00 3628
5771.71 3623
5772.43 3806
5773.15 4139
5773.86 4620
5774.58 5224
5775.30 5875
5776.01 6701
5776.73 7556
5777.45 7887
5778.17 8401
5778.88 8307
5779.60 8065
5780.32 7777
5781.04 7210
5781.75 7021
5782.47 6425
5783.19 5848
5783.91 5457
5784.62 5261
5785.34 4653
5786.06 4330
5786.78 4107
5787.49 3819
5788.21 3695
5788.93 3506
5789.65 3377
5790.37 3337
5791.08 3324
5791.80 3393
5792.52 3417
5793.24 3509
5793.96 3343
5794.68 3488
5795.39 3598
5796.11 3487
5796.83 3464
5797.55 3485
5798.27 3416
5798.99 3424
5799.70 3261
5800.42 3301
5801.14 3365
5801.86 3465
5802.58 3746
5803.30 3882
5804.02 4376
5804.74 4825
5805.45 5257
5806.17 5880
5806.89 5933
5807.61 6279
5808.33 6418
5809.05 6067
5809.77 5954
5810.49 5448
5811.21 5005
5811.93 4657
5812.65 4473
5813.37 4198
5814.09 3714
5814.81 3634
5815.52 3600
5816.24 3358
5816.96 3435
5817.68 3334
5818.40 3321
5819.12 3352
5819.84 3424
5820.56 3478
5821.28 3481
5822.00 3153
5822.72 3135
5823.44 3130
5824.16 2956
5824.88 3176
5825.60 2872
5826.32 2848
5827.04 2841
5827.76 2794
5828.48 2590
5829.21 2536
5829.93 2442
5830.65 2437
5831.37 2414
5832.09 2440
5832.81 2248
5833.53 2145
5834.25 2237
5834.97 2214
5835.69 2143
5836.41 2129
5837.13 2280
5837.85 2027
5838.57 1999
5839.30 2001
5840.02 2111
5840.74 2007
5841.46 2104
5842.18 1924
5842.90 1937
5843.62 1887
5844.34 1880
5845.07 1967
5845.79 1926
5846.51 1819
5847.23 1992
5847.95 1914
5848.67 1973
5849.39 1887
5850.12 1829
5850.84 1760
5851.56 1857
5852.28 1840
5853.00 1824
5853.73 1722
5854.45 1752
5855.17 1723
5855.89 1697
5856.61 1817
5857.34 1646
5858.06 1670
5858.78 1786
5859.50 1707
5860.23 1738
5860.95 1677
5861.67 1723
5862.39 1580
5863.11 1621
5863.84 1809
5864.56 1726
5865.28 1748
5866.01 1745
5866.73 1709
5867.45 1624
5868.17 1662
5868.90 1648
5869.62 1641
5870.34 1578
5871.07 1598
5871.79 1493
5872.51 1469
5873.23 1453
5873.96 1548
5874.68 1456
5875.40 1452
5876.13 1593
5876.85 1517
5877.57 1455
5878.30 1506
5879.02 1521
5879.74 1491
5880.47 1552
5881.19 1480
5881.92 1465
5882.64 1498
5883.36 1559
5884.09 1500
5884.81 1403
5885.53 1520
5886.26 1512
5886.98 1466
5887.71 1412
5888.43 1477
5889.15 1416
5889.88 1471
5890.60 1533
5891.33 1473
5892.05 1457
5892.78 1384
5893.50 1286
5894.23 1368
5894.95 1399
5895.67 1338
5896.40 1357
5897.12 1387
5897.85 1280
5898.57 1340
5899.30 1377
5900.02 1392
5900.75 1304
5901.47 1189
5902.20 1296
5902.92 1306
5903.65 1338
5904.37 1422
5905.10 1461
5905.82 1411
5906.55 1363
5907.27 1481
5908.00 1341
5908.72 1278
5909.45 1365
5910.17 1457
5910.90 1451
5911.62 1385
5912.35 1390
5913.08 1375
5913.80 1360
5914.53 1355
5915.25 1233
5915.98 1303
5916.70 1348
5917.43 1346
5918.16 1279
5918.88 1389
5919.61 1287
5920.33 1342
5921.06 1363
5921.79 1263
5922.51 1364
5923.24 1288
5923.97 1270
5924.69 1312
5925.42 1312
5926.14 1268
5926.87 1306
5927.60 1330
5928.32 1351
5929.05 1405
5929.78 1393
5930.50 1278
5931.23 1324
5931.96 1449
5932.68 1394
5933.41 1401
5934.14 1351
5934.86 1368
5935.59 1404
5936.32 1416
5937.05 1359
5937.77 1284
5938.50 1320
5939.23 1523
5939.95 1547
5940.68 1528
5941.41 1601
5942.14 1750
5942.86 1733
5943.59 1715
5944.32 1694
5945.05 1670
5945.77 1728
5946.50 1747
5947.23 1709
5947.96 1737
5948.68 1587
5949.41 1544
5950.14 1593
5950.87 1538
5951.60 1524
5952.32 1580
5953.05 1686
5953.78 1638
5954.51 1606
5955.24 1625
5955.96 1703
5956.69 1800
5957.42 1761
5958.15 1771
5958.88 1799
5959.61 1826
5960.33 1749
5961.06 1769
5961.79 1851
5962.52 2008
5963.25 1898
5963.98 1765
5964.71 1850
5965.44 1943
5966.16 1801
5966.89 1879
5967.62 1831
5968.35 1858
5969.08 1978
5969.81 1917
5970.54 1930
5971.27 2111
5972.00 2209
5972.73 2334
5973.46 2316
5974.18 2341
5974.91 2260
5975.64 2287
5976.37 2237
5977.10 2270
5977.83 2278
5978.56 2291
5979.29 2297
5980.02 2226
5980.75 2289
5981.48 2290
5982.21 2318
5982.94 2338
5983.67 2395
5984.40 2522
5985.13 2557
5985.86 2603
5986.59 2565
5987.32 2548
5988.05 2715
5988.78 2899
5989.51 2923
5990.24 2768
5990.97 2723
5991.70 2853
5992.43 2905
5993.16 2814
5993.89 2705
5994.62 2732
5995.35 2807
5996.09 2818
5996.82 2828
5997.55 2809
5998.28 2800
5999.01 2929
5999.74 2969
6000.47 2873
6001.20 3006
6001.93 2990
6002.66 2914
6003.39 3044
6004.13 2944
6004.86 2992
6005.59 3065
6006.32 3065
6007.05 2887
6007.78 2751
6008.51 2783
6009.25 2804
6009.98 2926
6010.71 2888
6011.44 2988
6012.17 3396
6012.90 3760
6013.64 4110
6014.37 4762
6015.10 5512
6015.83 6259
6016.56 6713
6017.29 7399
6018.03 7788
6018.76 7801
6019.49 7909
6020.22 7862
6020.96 7250
6021.69 6703
6022.42 6432
6023.15 5825
6023.88 5210
6024.62 4582
6025.35 4079
6026.08 3608
6026.81 3438
6027.55 3052
6028.28 2888
6029.01 2734
6029.75 2441
6030.48 2433
6031.21 2343
6031.94 2265
6032.68 2328
6033.41 2174
6034.14 2116
6034.88 2029
6035.61 2106
6036.34 2038
6037.07 2070
6037.81 2116
6038.54 2083
6039.27 1951
6040.01 1934
6040.74 1879
6041.47 1953
6042.21 1981
6042.94 2032
6043.68 2007
6044.41 2009
6045.14 2058
6045.88 2137
6046.61 2086
6047.34 2139
6048.08 2309
6048.81 2270
6049.55 2314
6050.28 2229
6051.01 2153
6051.75 2139
6052.48 2251
6053.22 2369
6053.95 2413
6054.68 2305
6055.42 2322
6056.15 2463
6056.89 2368
6057.62 2621
6058.36 2452
6059.09 2473
6059.83 2440
6060.56 2603
6061.29 2546
6062.03 2454
6062.76 2438
6063.50 2362
6064.23 2352
6064.97 2290
6065.70 2210
6066.44 2205
6067.17 2194
6067.91 2246
6068.64 2095
6069.38 2145
6070.11 2117
6070.85 2085
6071.58 2067
6072.32 2145
6073.06 2124
6073.79 1961
6074.53 2081
6075.26 2006
6076.00 1923
6076.73 2010
6077.47 2023
6078.20 2027
6078.94 2010
6079.68 1935
6080.41 2035
6081.15 2032
6081.88 1947
6082.62 1878
6083.35 1923
6084.09 1846
6084.83 1907
6085.56 1916
6086.30 1872
6087.04 1862
6087.77 1762
6088.51 1834
6089.24 1794
6089.98 1733
6090.72 1737
6091.45 1696
6092.19 1768
6092.93 1776
6093.66 1765
6094.40 1814
6095.14 1773
6095.87 1834
6096.61 1752
6097.35 1702
6098.08 1784
6098.82 1719
6099.56 1710
6100.29 1625
6101.03 1679
6101.77 1600
6102.51 1559
6103.24 1608
6103.98 1496
6104.72 1577
6105.46 1650
6106.19 1684
6106.93 1517
6107.67 1544
6108.41 1717
6109.14 1591
6109.88 1654
6110.62 1722
6111.36 1709
6112.09 1720
6112.83 1602
6113.57 1591
6114.31 1598
6115.04 1667
6115.78 1695
6116.52 1728
6117.26 1780
6118.00 1707
6118.73 1647
6119.47 1751
6120.21 1736
6120.95 1668
6121.69 1833
6122.43 1747
6123.16 1693
6123.90 1656
6124.64 1715
6125.38 1667
6126.12 1721
6126.86 1712
6127.60 1781
6128.33 1760
6129.07 1764
6129.81 1730
6130.55 1690
6131.29 1713
6132.03 1762
6132.77 1815
6133.51 1905
6134.25 1882
6134.98 1790
6135.72 1786
6136.46 1654
6137.20 1786
6137.94 1797
6138.68 1862
6139.42 1910
6140.16 1875
6140.90 1817
6141.64 1823
6142.38 2021
6143.12 2058
6143.86 1825
6144.60 1931
6145.34 1932
6146.08 1772
6146.82 1964
6147.56 1944
6148.30 1958
6149.04 1839
6149.78 1801
6150.52 1849
6151.26 1894
6152.00 1819
6152.74 1869
6153.48 1931
6154.22 1900
6154.96 1996
6155.70 1888
6156.44 1976
6157.18 2061
6157.92 2056
6158.66 2018
6159.40 2013
6160.14 2138
6160.88 2045
6161.62 2091
6162.36 2095
6163.10 2120
6163.85 2120
6164.59 2207
6165.33 2203
6166.07 2215
6166.81 2325
6167.55 2323
6168.29 2474
6169.03 2479
6169.77 2690
6170.51 2900
6171.26 2881
6172.00 2837
6172.74 2820
6173.48 2977
6174.22 3139
6174.96 3120
6175.70 2970
6176.45 2831
6177.19 2856
6177.93 2958
6178.67 2820
6179.41 2983
6180.16 2880
6180.90 2900
6181.64 2832
6182.38 2768
6183.12 2709
6183.87 2661
6184.61 2683
6185.35 2857
6186.09 2886
6186.83 2798
6187.58 2797
6188.32 2937
6189.06 2942
6189.80 2928
6190.55 2818
6191.29 2858
6192.03 3057
6192.77 3110
6193.52 3071
6194.26 3042
6195.00 3150
6195.74 3294
6196.49 3257
6197.23 3335
6197.97 3414
6198.72 3672
6199.46 3759
6200.20 3658
6200.94 3634
6201.69 3625
6202.43 3562
6203.17 3657
6203.92 3776
6204.66 3830
6205.40 3835
6206.15 3779
6206.89 4018
6207.63 4289
6208.38 5050
6209.12 5713
6209.87 6539
6210.61 7954
6211.35 9726
6212.10 11665
6212.84 13037
6213.58 14949
6214.33 16111
6215.07 16704
6215.82 16503
6216.56 15906
6217.30 14910
6218.05 13478
6218.79 11740
6219.54 10416
6220.28 8836
6221.02 7820
6221.77 7043
6222.51 5960
6223.26 5383
6224.00 4515
6224.75 4210
6225.49 4084
6226.24 3695
6226.98 3690
6227.73 3573
6228.47 3345
6229.21 3437
6229.96 3370
6230.70 3347
6231.45 3202
6232.19 3008
6232.94 2898
6233.68 2623
6234.43 2545
6235.17 2522
6235.92 2330
6236.67 2263
6237.41 2256
6238.16 2277
6238.90 2227
6239.65 2249
6240.39 2156
6241.14 2202
6241.88 2294
6242.63 2189
6243.37 2333
6244.12 2367
6244.87 2247
6245.61 2240
6246.36 2294
6247.10 2260
6247.85 2228
6248.59 2461
6249.34 2467
6250.09 2557
6250.83 2561
6251.58 2737
6252.33 3013
6253.07 2853
6253.82 2996
6254.56 3027
6255.31 2767
6256.06 2863
6256.80 2723
6257.55 2727
6258.30 2623
6259.04 2568
6259.79 2496
6260.54 2604
6261.28 2602
6262.03 2487
6262.78 2460
6263.52 2664
6264.27 2640
6265.02 2690
6265.76 2613
6266.51 2607
6267.26 2722
6268.01 2817
6268.75 2916
6269.50 2899
6270.25 2815
6270.99 2708
6271.74 2769
6272.49 2875
6273.24 2691
6273.98 2551
6274.73 2471
6275.48 2523
6276.23 2483
6276.97 2543
6277.72 2653
6278.47 2620
6279.22 2500
6279.96 2516
6280.71 2345
6281.46 2384
6282.21 2407
6282.96 2451
6283.70 2500
6284.45 2413
6285.20 2384
6285.95 2333
6286.70 2211
6287.45 2199
6288.19 2274
6288.94 2275
6289.69 2483
6290.44 2421
6291.19 2474
6291.94 2409
6292.68 2549
6293.43 2612
6294.18 2824
6294.93 2983
6295.68 2894
6296.43 3080
6297.18 2794
6297.93 2914
6298.67 2813
6299.42 2688
6300.17 2697
6300.92 2378
6301.67 2294
6302.42 2224
6303.17 2281
6303.92 2206
6304.67 2184
6305.42 2129
6306.17 2159
6306.92 2183
6307.67 2114
6308.41 2096
6309.16 2207
6309.91 2147
6310.66 2211
6311.41 2108
6312.16 1863
6312.91 1924
6313.66 1884
6314.41 1974
6315.16 1980
6315.91 1989
6316.66 1980
6317.41 1931
6318.16 2103
6318.91 2099
6319.66 2075
6320.41 2164
6321.16 2292
6321.91 2359
6322.66 2261
6323.41 2352
6324.16 2150
6324.92 2204
6325.67 2197
6326.42 2078
6327.17 1889
6327.92 2042
6328.67 1893
6329.42 1742
6330.17 1735
6330.92 1781
6331.67 1892
6332.42 1795
6333.17 1925
6333.92 1715
6334.68 1730
6335.43 1691
6336.18 1682
6336.93 1658
6337.68 1613
6338.43 1618
6339.18 1655
6339.93 1680
6340.69 1668
6341.44 1615
6342.19 1658
6342.94 1658
6343.69 1714
6344.44 1699
6345.20 1691
6345.95 1653
6346.70 1649
6347.45 1645
6348.20 1601
6348.95 1556
6349.71 1679
6350.46 1633
6351.21 1700
6351.96 1631
6352.71 1661
6353.47 1739
6354.22 1745
6354.97 1634
6355.72 1792
6356.48 1808
6357.23 1879
6357.98 1928
6358.73 1941
6359.49 2013
6360.24 1937
6360.99 1926
6361.74 1872
6362.50 1824
6363.25 1786
6364.00 1808
6364.76 1716
6365.51 1779
6366.26 1689
6367.01 1641
6367.77 1765
6368.52 1596
6369.27 1581
6370.03 1579
6370.78 1652
6371.53 1603
6372.29 1651
6373.04 1673
6373.79 1689
6374.55 1690
6375.30 1671
6376.05 1628
6376.81 1597
6377.56 1545
6378.31 1568
6379.07 1588
6379.82 1537
6380.58 1500
6381.33 1570
6382.08 1666
6382.84 1536
6383.59 1544
6384.35 1595
6385.10 1590
6385.85 1553
6386.61 1571
6387.36 1634
6388.12 1571
6388.87 1454
6389.62 1493
6390.38 1483
6391.13 1468
6391.89 1526
6392.64 1420
6393.40 1416
6394.15 1506
6394.91 1400
6395.66 1351
6396.42 1384
6397.17 1317
6397.93 1406
6398.68 1393
6399.44 1389
6400.19 1387
6400.95 1410
6401.70 1330
6402.46 1298
6403.21 1307
6403.97 1338
6404.72 1400
6405.48 1473
6406.23 1495
6406.99 1465
6407.74 1437
6408.50 1463
6409.25 1346
6410.01 1301
6410.76 1341
6411.52 1389
6412.28 1346
6413.03 1401
6413.79 1468
6414.54 1359
6415.30 1363
6416.05 1344
6416.81 1317
6417.57 1390
6418.32 1437
6419.08 1460
6419.83 1314
6420.59 1348
6421.35 1398
6422.10 1467
6422.86 1437
6423.62 1379
6424.37 1455
6425.13 1363
6425.89 1401
6426.64 1496
6427.40 1411
6428.15 1358
6428.91 1403
6429.67 1397
6430.42 1394
6431.18 1403
6431.94 1358
6432.70 1412
6433.45 1332
6434.21 1322
6434.97 1364
6435.72 1337
6436.48 1382
6437.24 1422
6437.99 1361
6438.75 1368
6439.51 1404
6440.27 1450
6441.02 1571
6441.78 1458
6442.54 1510
6443.30 1560
6444.05 1470
6444.81 1544
6445.57 1489
6446.33 1506
6447.08 1572
6447.84 1540
6448.60 1585
6449.36 1516
6450.12 1650
6450.87 1604
6451.63 1557
6452.39 1529
6453.15 1572
6453.91 1418
6454.66 1460
6455.42 1485
6456.18 1503
6456.94 1450
6457.70 1442
6458.46 1545
6459.21 1538
6459.97 1554
6460.73 1502
6461.49 1501
6462.25 1442
6463.01 1463
6463.77 1511
6464.52 1505
6465.28 1553
6466.04 1451
6466.80 1480
6467.56 1480
6468.32 1473
6469.08 1437
6469.84 1526
6470.60 1434
6471.36 1552
6472.11 1587
6472.87 1525
6473.63 1484
6474.39 1592
6475.15 1725
6475.91 1689
6476.67 1665
6477.43 1640
6478.19 1699
6478.95 1652
6479.71 1669
6480.47 1691
6481.23 1681
6481.99 1636
6482.75 1671
6483.51 1584
6484.27 1700
6485.03 1761
6485.79 1893
6486.55 1797
6487.31 1738
6488.07 1769
6488.83 1843
6489.59 1997
6490.35 1912
6491.11 1883
6491.87 2068
6492.63 2134
6493.39 1916
6494.15 1966
6494.91 2025
6495.67 2029
6496.43 2051
6497.19 2162
6497.95 2207
6498.71 2308
6499.48 2406
6500.24 2324
6501.00 2356
6501.76 2265
6502.52 2248
6503.28 2282
6504.04 2350
6504.80 2400
6505.56 2359
6506.32 2301
6507.09 2289
6507.85 2310
6508.61 2402
6509.37 2466
6510.13 2501
6510.89 2622
6511.65 2717
6512.42 2656
6513.18 2724
6513.94 3008
6514.70 3242
6515.46 3351
6516.22 3392
6516.99 3701
6517.75 3705
6518.51 3617
6519.27 3781
6520.03 3815
6520.80 3676
6521.56 3548
6522.32 3665
6523.08 3682
6523.84 3539
6524.61 3566
6525.37 3440
6526.13 3326
6526.89 3578
6527.66 3676
6528.42 3937
6529.18 4177
6529.94 4401
6530.71 4675
6531.47 4908
6532.23 5112
6533.00 5287
6533.76 5239
6534.52 5508
6535.28 5651
6536.05 5557
6536.81 5745
6537.57 6099
6538.34 6498
6539.10 6975
6539.86 7624
6540.63 8174
6541.39 8862
6542.15 8913
6542.92 8962
6543.68 8618
6544.44 7940
6545.21 7076
6545.97 6372
6546.73 5824
6547.50 5311
6548.26 4859
6549.02 4197
6549.79 3791
6550.55 3565
6551.31 3379
6552.08 3206
6552.84 2878
6553.61 2911
6554.37 2733
6555.13 2588
6555.90 2623
6556.66 2679
6557.43 2803
6558.19 2651
6558.96 2645
6559.72 2559
6560.48 2508
6561.25 2559
6562.01 2473
6562.78 2451
6563.54 2602
6564.31 2641
6565.07 2621
6565.84 2666
6566.60 2675
6567.37 2873
6568.13 2882
6568.90 2986
6569.66 2936
6570.43 2933
6571.19 3070
6571.96 2963
6572.72 3053
6573.49 3093
6574.25 3074
6575.02 3090
6575.78 3139
6576.55 3212
6577.31 3529
6578.08 3881
6578.84 4048
6579.61 4345
6580.37 4377
6581.14 4392
6581.91 4725
6582.67 4764
6583.44 4563
6584.20 4441
6584.97 4259
6585.73 4129
6586.50 4005
6587.27 3913
6588.03 3709
6588.80 3475
6589.56 3449
6590.33 3300
6591.10 3312
6591.86 3313
6592.63 3235
6593.39 3255
6594.16 3348
6594.93 3607
6595.69 3824
6596.46 4022
6597.23 4433
6597.99 4723
6598.76 5129
6599.53 5460
6600.29 5432
6601.06 5586
6601.83 5352
6602.59 5087
6603.36 4931
6604.13 4614
6604.89 4463
6605.66 4151
6606.43 3824
6607.20 3607
6607.96 3561
6608.73 3221
6609.50 3162
6610.26 3021
6611.03 2961
6611.80 2848
6612.57 2886
6613.33 2912
6614.10 2894
6614.87 2940
6615.64 2891
6616.40 2956
6617.17 2945
6617.94 2808
6618.71 2881
6619.48 2971
6620.24 2918
6621.01 2839
6621.78 2690
6622.55 2768
6623.32 2707
6624.08 2634
6624.85 2600
6625.62 2602
6626.39 2564
6627.16 2643
6627.92 2623
6628.69 2630
6629.46 2486
6630.23 2530
6631.00 2442
6631.77 2530
6632.54 2685
6633.30 2648
6634.07 2624
6634.84 2818
6635.61 2897
6636.38 3135
6637.15 3625
6637.92 3891
6638.69 4119
6639.45 4511
6640.22 4828
6640.99 4613
6641.76 4697
6642.53 4340
6643.30 3966
6644.07 3748
6644.84 3484
6645.61 3359
6646.38 3233
6647.15 3008
6647.92 2804
6648.69 2744
6649.46 2496
6650.22 2412
6650.99 2438
6651.76 2385
6652.53 2243
6653.30 2203
6654.07 2207
6654.84 2229
6655.61 2253
6656.38 2175
6657.15 2373
6657.92 2266
6658.69 2231
6659.46 2164
6660.23 2069
6661.00 2043
6661.77 2036
6662.54 2145
6663.31 2142
6664.09 2001
6664.86 2009
6665.63 2145
6666.40 1962
6667.17 1971
6667.94 1915
6668.71 1986
6669.48 1941
6670.25 1846
6671.02 1911
6671.79 1947
6672.56 1933
6673.33 1998
6674.10 2024
6674.88 2037
6675.65 1992
6676.42 2038
6677.19 2185
6677.96 2160
6678.73 2144
6679.50 2069
6680.27 2157
6681.05 2079
6681.82 1950
6682.59 2081
6683.36 2047
6684.13 2101
6684.90 2053
6685.67 2010
6686.45 1974
6687.22 2002
6687.99 2122
6688.76 2322
6689.53 2209
6690.31 2122
6691.08 2214
6691.85 2436
6692.62 2433
6693.39 2378
6694.17 2366
6694.94 2285
6695.71 2234
6696.48 2321
6697.25 2376
6698.03 2252
6698.80 2140
6699.57 2001
6700.34 2002
6701.12 1884
6701.89 1926
6702.66 1952
6703.43 2004
6704.21 1924
6704.98 1823
6705.75 1860
6706.53 1873
6707.30 1812
6708.07 1722
6708.84 1781
6709.62 1782
6710.39 1849
6711.16 1876
6711.94 1845
6712.71 1758
6713.48 1775
6714.26 1845
6715.03 1748
6715.80 1703
6716.58 1695
6717.35 1688
6718.12 1709
6718.90 1575
6719.67 1622
6720.45 1672
6721.22 1647
6721.99 1654
6722.77 1669
6723.54 1617
6724.31 1569
6725.09 1613
6725.86 1589
6726.64 1660
6727.41 1662
6728.18 1642
6728.96 1592
6729.73 1543
6730.51 1567
6731.28 1621
6732.06 1550
6732.83 1580
6733.60 1606
6734.38 1443
6735.15 1458
6735.93 1508
6736.70 1443
6737.48 1460
6738.25 1553
6739.03 1591
6739.80 1515
6740.58 1524
6741.35 1573
6742.13 1523
6742.90 1634
6743.68 1586
6744.45 1512
6745.23 1540
6746.00 1607
6746.78 1645
6747.55 1637
6748.33 1603
6749.10 1751
6749.88 1661
6750.65 1593
6751.43 1560
6752.20 1715
6752.98 1746
6753.75 1760
6754.53 1708
6755.31 1668
6756.08 1753
6756.86 1833
6757.63 1836
6758.41 1778
6759.19 1762
6759.96 1748
6760.74 1537
6761.51 1593
6762.29 1651
6763.07 1620
6763.84 1605
6764.62 1573
6765.39 1477
6766.17 1555
6766.95 1582
6767.72 1487
6768.50 1455
6769.28 1527
6770.05 1499
6770.83 1372
6771.61 1431
6772.38 1479
6773.16 1410
6773.94 1425
6774.71 1481
6775.49 1365
6776.27 1422
6777.04 1532
6777.82 1536
6778.60 1533
6779.37 1405
6780.15 1466
6780.93 1471
6781.71 1483
6782.48 1511
6783.26 1407
6784.04 1405
6784.81 1459
6785.59 1603
6786.37 1588
6787.15 1557
6787.92 1461
6788.70 1526
6789.48 1497
6790.26 1549
6791.04 1619
6791.81 1544
6792.59 1424
6793.37 1519
6794.15 1455
6794.92 1458
6795.70 1420
6796.48 1390
6797.26 1347
6798.04 1299
6798.81 1339
6799.59 1294
6800.37 1335
6801.15 1362
6801.93 1344
6802.71 1453
6803.48 1524
6804.26 1540
6805.04 1503
6805.82 1598
6806.60 1708
6807.38 1708
6808.16 1691
6808.94 1906
6809.71 1882
6810.49 1975
6811.27 1861
6812.05 1930
6812.83 1999
6813.61 1803
6814.39 1716
6815.17 1674
6815.95 1405
6816.73 1444
6817.50 1524
6818.28 1447
6819.06 1503
6819.84 1485
6820.62 1616
6821.40 1506
6822.18 1459
6822.96 1502
6823.74 1595
6824.52 1605
6825.30 1558
6826.08 1462
6826.86 1484
6827.64 1425
6828.42 1460
6829.20 1408
6829.98 1327
6830.76 1318
6831.54 1391
6832.32 1314
6833.10 1349
6833.88 1378
6834.66 1344
6835.44 1420
6836.22 1531
6837.00 1378
6837.78 1417
6838.56 1406
6839.34 1388
6840.12 1368
6840.90 1408
6841.68 1333
6842.46 1320
6843.24 1361
6844.03 1312
6844.81 1379
6845.59 1465
6846.37 1316
6847.15 1262
6847.93 1226
6848.71 1305
6849.49 1334
6850.27 1300
6851.05 1426
6851.84 1528
6852.62 1706
6853.40 1949
6854.18 2081
6854.96 2249
6855.74 2380
6856.52 2535
6857.30 2698
6858.09 2437
6858.87 2392
6859.65 2239
6860.43 2234
6861.21 2161
6861.99 1916
6862.78 1783
6863.56 1735
6864.34 1643
6865.12 1639
6865.90 1713
6866.69 1629
6867.47 1526
6868.25 1513
6869.03 1473
6869.82 1430
6870.60 1471
6871.38 1473
6872.16 1379
6872.94 1557
6873.73 1492
6874.51 1432
6875.29 1414
6876.07 1367
6876.86 1409
6877.64 1459
6878.42 1372
6879.21 1292
6879.99 1346
6880.77 1342
6881.55 1399
6882.34 1322
6883.12 1445
6883.90 1516
6884.69 1404
6885.47 1357
6886.25 1454
6887.04 1474
6887.82 1569
6888.60 1543
6889.39 1613
6890.17 1558
6890.95 1637
6891.74 1756
6892.52 1885
6893.30 1842
6894.09 1888
6894.87 1877
6895.65 1933
6896.44 1843
6897.22 1883
6898.01 1875
6898.79 1838
6899.57 1756
6900.36 1702
6901.14 1695
6901.93 1691
6902.71 1697
6903.49 1627
6904.28 1540
6905.06 1591
6905.85 1665
6906.63 1568
6907.42 1607
6908.20 1720
6908.98 1737
6909.77 1639
6910.55 1626
6911.34 1606
6912.12 1627
6912.91 1663
6913.69 1547
6914.48 1591
6915.26 1660
6916.05 1752
6916.83 1666
6917.62 1749
6918.40 1726
6919.19 1589
6919.97 1589
6920.76 1666
6921.54 1598
6922.33 1598
6923.11 1612
6923.90 1585
6924.68 1552
6925.47 1504
6926.25 1652
6927.04 1566
6927.82 1657
6928.61 1608
6929.40 1547
6930.18 1580
6930.97 1615
6931.75 1743
6932.54 1665
6933.32 1634
6934.11 1605
6934.90 1723
6935.68 1787
6936.47 1737
6937.25 1817
6938.04 1682
6938.83 1642
6939.61 1681
6940.40 1514
6941.19 1614
6941.97 1677
6942.76 1651
6943.54 1643
6944.33 1658
6945.12 1742
6945.90 1883
6946.69 1953
6947.48 1965
6948.26 2035
6949.05 1957
6949.84 2038
6950.62 1983
6951.41 2105
6952.20 2109
6952.99 1992
6953.77 2064
6954.56 2034
6955.35 2053
6956.13 2024
6956.92 2116
6957.71 2235
6958.50 2149
6959.28 2224
6960.07 2171
6960.86 2243
6961.64 2202
6962.43 2310
6963.22 2263
6964.01 2176
6964.80 2240
6965.58 2296
6966.37 2219
6967.16 2416
6967.95 2374
6968.73 2354
6969.52 2429
6970.31 2521
6971.10 2369
6971.89 2369
6972.67 2402
6973.46 2531
6974.25 2676
6975.04 2628
6975.83 2733
6976.62 2777
6977.40 2697
6978.19 2749
6978.98 2750
6979.77 2862
6980.56 2825
6981.35 2797
6982.13 3088
6982.92 3135
6983.71 3309
6984.50 3366
6985.29 3692
6986.08 4018
6986.87 4556
6987.66 5279
6988.45 5841
6989.23 6908
6990.02 7636
6990.81 8093
6991.60 8586
6992.39 8537
6993.18 8421
6993.97 7912
6994.76 6951
6995.55 6187
6996.34 5694
6997.13 5194
6997.92 4737
6998.71 4509
6999.50 4396
7000.29 4415
7001.07 4651
7001.86 5039
7002.65 5729
7003.44 6093
7004.23 6578
7005.02 7243
7005.81 7421
7006.60 7608
7007.39 7101
7008.18 6670
7008.97 6080
7009.76 5444
7010.55 4882
7011.34 4295
7012.14 3942
7012.93 3583
7013.72 3199
7014.51 2971
7015.30 2674
7016.09 2519
7016.88 2405
7017.67 2413
7018.46 2447
7019.25 2529
7020.04 2428
7020.83 2351
7021.62 2232
7022.41 2258
7023.20 2253
7024.00 2096
7024.79 2141
7025.58 2188
7026.37 2135
7027.16 2155
7027.95 2131
7028.74 2201
7029.53 2195
7030.32 2263
7031.12 2326
7031.91 2227
7032.70 2153
7033.49 2159
7034.28 1988
7035.07 2092
7035.87 2150
7036.66 2065
7037.45 2089
7038.24 2150
7039.03 2131
7039.82 2242
7040.62 2243
7041.41 2285
7042.20 2331
7042.99 2417
7043.78 2283
7044.58 2306
7045.37 2199
7046.16 2238
7046.95 2249
7047.75 2203
7048.54 2261
7049.33 2076
7050.12 2071
7050.92 2001
7051.71 2208
7052.50 2100
7053.29 2110
7054.09 2186
7054.88 2251
7055.67 2292
7056.46 2307
7057.26 2262
7058.05 2189
7058.84 2049
7059.64 2078
7060.43 2174
7061.22 1995
7062.02 1949
7062.81 1933
7063.60 2094
7064.39 2050
7065.19 1904
7065.98 1936
7066.77 1978
7067.57 1847
7068.36 1966
7069.16 1895
7069.95 1807
7070.74 1777
7071.54 1919
7072.33 1813
7073.12 1765
7073.92 1831
7074.71 1839
7075.51 1800
7076.30 1733
7077.09 1787
7077.89 1711
7078.68 1742
7079.48 1704
7080.27 1768
7081.06 1718
7081.86 1565
7082.65 1604
7083.45 1625
7084.24 1556
7085.04 1652
7085.83 1596
7086.62 1523
7087.42 1542
7088.21 1513
7089.01 1424
7089.80 1510
7090.60 1429
7091.39 1425
7092.19 1492
7092.98 1557
7093.78 1523
7094.57 1521
7095.37 1569
7096.16 1605
7096.96 1571
7097.75 1638
7098.55 1691
7099.34 1606
7100.14 1577
7100.93 1567
7101.73 1486
7102.52 1467
7103.32 1442
7104.11 1420
7104.91 1402
7105.71 1373
7106.50 1421
7107.30 1555
7108.09 1601
7108.89 1445
7109.68 1549
7110.48 1481
7111.28 1339
7112.07 1427
7112.87 1380
7113.66 1345
7114.46 1423
7115.26 1292
7116.05 1281
7116.85 1262
7117.65 1243
7118.44 1236
7119.24 1286
7120.03 1257
7120.83 1206
7121.63 1247
7122.42 1188
7123.22 1207
7124.02 1301
7124.81 1270
7125.61 1253
7126.41 1208
7127.20 1222
7128.00 1249
7128.80 1163
7129.59 1174
7130.39 1212
7131.19 1243
7131.99 1222
7132.78 1346
7133.58 1348
7134.38 1245
7135.17 1245
7135.97 1291
7136.77 1260
7137.57 1233
7138.36 1206
7139.16 1323
7139.96 1254
7140.76 1168
7141.55 1157
7142.35 1258
7143.15 1221
7143.95 1162
7144.74 1094
7145.54 1106
7146.34 1241
7147.14 1229
7147.94 1241
7148.73 1293
7149.53 1264
7150.33 1207
7151.13 1218
7151.93 1211
7152.72 1253
7153.52 1131
7154.32 1195
7155.12 1234
7155.92 1195
7156.72 1164
7157.51 1271
7158.31 1213
7159.11 1192
7159.91 1267
7160.71 1200
7161.51 1214
7162.31 1239
7163.11 1193
7163.90 1197
7164.70 1184
7165.50 1210
7166.30 1213
7167.10 1198
7167.90 1122
7168.70 1099
7169.50 1056
7170.30 1134
7171.10 1204
7171.90 1157
7172.69 1182
7173.49 1209
7174.29 1289
7175.09 1192
7175.89 1268
7176.69 1235
7177.49 1229
7178.29 1240
7179.09 1196
7179.89 1080
7180.69 1096
7181.49 1140
7182.29 1137
7183.09 1118
7183.89 1105
7184.69 1113
7185.49 1170
7186.29 1205
7187.09 1142
7187.89 1199
7188.69 1193
7189.49 1293
7190.29 1316
7191.09 1198
7191.89 1233
7192.69 1205
7193.49 1283
7194.29 1103
7195.09 1076
7195.89 1101
7196.70 1093
7197.50 1031
7198.30 1021
7199.10 1052
7199.90 1003
7200.70 1021
7201.50 1056
7202.30 1076
7203.10 982
7203.90 1007
7204.70 1098
7205.51 1026
7206.31 1096
7207.11 1050
7207.91 1020
7208.71 968
7209.51 963
7210.31 1046
7211.12 953
7211.92 893
7212.72 1029
7213.52 964
7214.32 907
7215.12 1008
7215.92 972
7216.73 1001
7217.53 982
7218.33 1054
7219.13 1037
7219.93 1017
7220.74 968
7221.54 916
7222.34 1043
7223.14 1006
7223.94 1072
7224.75 1055
7225.55 1019
7226.35 1089
7227.15 1056
7227.96 998
7228.76 991
7229.56 1075
7230.36 1126
7231.17 1176
7231.97 1139
7232.77 1018
7233.57 1033
7234.38 1049
7235.18 1019
7235.98 1046
7236.79 1084
7237.59 1023
7238.39 995
7239.19 954
7240.00 965
7240.80 940
7241.60 1027
7242.41 1041
7243.21 1053
7244.01 968
7244.82 1035
7245.62 1120
7246.42 1053
7247.23 1041
7248.03 1116
7248.83 1147
7249.64 1133
7250.44 1102
7251.25 1117
7252.05 1078
7252.85 1082
7253.66 1075
7254.46 1084
7255.27 1128
7256.07 1180
7256.87 1167
7257.68 1172
7258.48 1071
7259.29 1104
7260.09 1159
7260.89 1157
7261.70 1108
7262.50 1094
7263.31 1077
7264.11 1108
7264.92 1215
7265.72 1204
7266.53 1174
7267.33 1300
7268.13 1357
7268.94 1209
7269.74 1253
7270.55 1278
7271.35 1205
7272.16 1339
7272.96 1434
7273.77 1267
7274.57 1367
7275.38 1392
7276.18 1401
7276.99 1255
7277.79 1298
7278.60 1334
7279.40 1334
7280.21 1390
7281.01 1441
7281.82 1433
7282.63 1484
7283.43 1528
7284.24 1408
7285.04 1650
7285.85 1818
7286.65 2029
7287.46 2324
7288.27 2655
7289.07 2958
7289.88 3257
7290.68 3327
7291.49 3347
7292.29 3366
7293.10 3055
7293.91 2942
7294.71 2753
7295.52 2409
7296.33 2166
7297.13 2110
7297.94 1993
7298.74 1941
7299.55 1863
7300.36 1685
7301.16 1643
7301.97 1579
7302.78 1511
7303.58 1549
7304.39 1600
7305.20 1463
7306.00 1452
7306.81 1491
7307.62 1513
7308.42 1362
7309.23 1446
7310.04 1389
7310.84 1464
7311.65 1503
7312.46 1499
7313.27 1597
7314.07 1612
7314.88 1635
7315.69 1767
7316.50 1801
7317.30 1773
7318.11 1817
7318.92 1822
7319.72 1757
7320.53 1849
7321.34 1843
7322.15 1824
7322.96 1848
7323.76 2023
7324.57 2041
7325.38 2031
7326.19 1982
7326.99 1875
7327.80 2010
7328.61 1885
7329.42 1931
7330.23 1939
7331.03 1961
7331.84 1954
7332.65 1990
7333.46 1902
7334.27 1974
7335.08 2053
7335.88 2093
7336.69 2157
7337.50 2409
7338.31 2710
7339.12 3035
7339.93 3327
7340.74 3657
7341.54 3591
7342.35 3640
7343.16 3617
7343.97 3397
7344.78 3291
7345.59 2995
7346.40 3000
7347.21 2727
7348.02 2485
7348.82 2265
7349.63 2061
7350.44 1919
7351.25 1841
7352.06 1819
7352.87 1736
7353.68 1685
7354.49 1696
7355.30 1628
7356.11 1521
7356.92 1711
7357.73 1653
7358.54 1638
7359.35 1610
7360.16 1529
7360.97 1519
7361.78 1559
7362.59 1543
7363.40 1476
7364.21 1568
7365.02 1604
7365.83 1693
7366.64 1693
7367.45 1625
7368.26 1638
7369.07 1694
7369.88 1625
7370.69 1693
7371.50 1660
7372.31 1685
7373.12 1635
7373.93 1722
7374.74 1690
7375.55 1778
7376.36 1652
7377.17 1748
7377.98 1690
7378.79 1778
7379.60 1710
7380.42 1827
7381.23 1909
7382.04 1905
7382.85 1913
7383.66 2087
7384.47 2380
7385.28 2500
7386.09 2649
7386.90 2866
7387.71 2786
7388.53 2786
7389.34 2637
7390.15 2502
7390.96 2307
7391.77 2316
7392.58 2120
7393.39 1946
7394.21 1947
7395.02 1998
7395.83 1888
7396.64 1813
7397.45 1711
7398.27 1690
7399.08 1504
7399.89 1620
7400.70 1585
7401.51 1569
7402.33 1813
7403.14 1865
7403.95 2023
7404.76 2107
7405.57 2259
7406.39 2394
7407.20 2455
7408.01 2435
7408.82 2351
7409.64 2312
7410.45 2291
7411.26 2210
7412.07 2246
7412.89 2102
7413.70 1990
7414.51 1998
7415.32 1916
7416.14 1791
7416.95 1669
7417.76 1646
7418.58 1591
7419.39 1441
7420.20 1419
7421.02 1492
7421.83 1474
7422.64 1320
7423.45 1366
7424.27 1289
7425.08 1232
7425.89 1249
7426.71 1199
7427.52 1183
7428.33 1189
7429.15 1201
7429.96 1200
7430.78 1206
7431.59 1148
7432.40 1171
7433.22 1095
7434.03 1180
7434.84 1153
7435.66 1089
7436.47 1147
7437.29 1148
7438.10 1180
7438.91 1173
7439.73 1130
7440.54 1206
7441.36 1200
7442.17 1225
7442.99 1270
7443.80 1226
7444.61 1268
7445.43 1251
7446.24 1305
7447.06 1337
7447.87 1289
7448.69 1329
7449.50 1272
7450.32 1218
7451.13 1242
7451.95 1186
7452.76 1258
7453.58 1227
7454.39 1170
7455.21 1188
7456.02 1244
7456.84 1206
7457.65 1177
7458.47 1247
7459.28 1277
7460.10 1266
7460.91 1233
7461.73 1108
7462.54 1161
7463.36 1220
7464.17 1170
7464.99 1186
7465.80 1171
7466.62 1222
7467.44 1197
7468.25 1189
7469.07 1127
7469.88 1110
7470.70 1155
7471.51 1121
7472.33 1104
7473.15 1164
7473.96 1229
7474.78 1217
7475.59 1178
7476.41 1164
7477.23 1152
7478.04 1121
7478.86 1141
7479.67 1198
7480.49 1075
7481.31 1129
7482.12 1062
7482.94 1080
7483.76 1109
7484.57 1157
7485.39 1111
7486.21 1144
7487.02 1208
7487.84 1091
7488.66 1177
7489.47 1053
7490.29 1049
7491.11 1115
7491.92 1057
7492.74 1024
7493.56 1056
7494.38 1110
7495.19 1031
7496.01 1067
7496.83 1031
7497.64 1117
7498.46 1031
7499.28 996
7500.10 1046
7500.91 1069
7501.73 1042
7502.55 1045
7503.37 1109
7504.18 1116
7505.00 1068
7505.82 1036
7506.64 1005
7507.46 982
7508.27 1015
7509.09 1032
7509.91 1057
7510.73 1004
7511.55 1048
7512.36 988
7513.18 1033
7514.00 1068
7514.82 1061
7515.64 1016
7516.45 969
7517.27 936
7518.09 961
7518.91 922
7519.73 937
7520.55 958
7521.37 969
7522.18 994
7523.00 1001
7523.82 974
7524.64 913
7525.46 913
7526.28 966
7527.10 966
7527.92 1006
7528.74 1018
7529.55 989
7530.37 992
7531.19 1021
7532.01 983
7532.83 995
7533.65 1050
7534.47 1060
7535.29 942
7536.11 943
7536.93 989
7537.75 964
7538.57 984
7539.39 975
7540.21 1007
7541.03 1026
7541.84 927
7542.66 993
7543.48 984
7544.30 1064
7545.12 1070
7545.94 1057
7546.76 1024
7547.58 1113
7548.40 1034
7549.22 1107
7550.04 1120
7550.86 1077
7551.68 980
7552.51 1053
7553.33 1042
7554.15 1022
7554.97 1044
7555.79 1059
7556.61 1049
7557.43 1099
7558.25 967
7559.07 1068
7559.89 1039
7560.71 1030
7561.53 1029
7562.35 1124
7563.17 1154
7563.99 1117
7564.81 1140
7565.64 1140
7566.46 1162
7567.28 1110
7568.10 1163
7568.92 1108
7569.74 1059
7570.56 1062
7571.38 1015
7572.21 1032
7573.03 1121
7573.85 1046
7574.67 1013
7575.49 1018
7576.31 987
7577.13 1021
7577.96 1090
7578.78 1023
7579.60 1072
7580.42 1094
7581.24 1040
7582.07 1145
7582.89 1084
7583.71 1029
7584.53 1000
7585.35 1003
7586.18 1137
7587.00 1014
7587.82 1058
7588.64 1073
7589.46 1113
7590.29 1039
7591.11 1085
7591.93 1138
7592.75 1207
7593.58 1169
7594.40 1133
7595.22 1124
7596.04 1179
7596.87 1247
7597.69 1284
7598.51 1163
7599.34 1190
7600.16 1224
7600.98 1193
7601.80 1186
7602.63 1214
7603.45 1227
7604.27 1099
7605.10 1199
7605.92 1313
7606.74 1363
7607.57 1350
7608.39 1571
7609.21 1648
7610.04 1707
7610.86 1828
7611.68 1738
7612.51 1694
7613.33 1667
7614.15 1742
7614.98 1691
7615.80 1676
7616.62 1532
7617.45 1508
7618.27 1607
7619.10 1459
7619.92 1299
7620.74 1316
7621.57 1376
7622.39 1462
7623.22 1291
7624.04 1209
7624.86 1199
7625.69 1402
7626.51 1357
7627.34 1389
7628.16 1322
7628.99 1349
7629.81 1345
7630.64 1229
7631.46 1311
7632.28 1435
7633.11 1360
7633.93 1445
7634.76 1562
7635.58 1725
7636.41 1661
7637.23 1777
7638.06 1799
7638.88 1875
7639.71 1787
7640.53 1849
7641.36 1810
7642.18 1710
7643.01 1688
7643.83 1531
7644.66 1586
7645.48 1514
7646.31 1421
7647.14 1321
7647.96 1348
7648.79 1136
7649.61 1163
7650.44 1074
7651.26 1073
7652.09 1136
7652.91 1091
7653.74 1065
7654.57 1010
7655.39 1054
7656.22 1036
7657.04 1013
7657.87 1021
7658.70 1023
7659.52 1067
7660.35 1014
7661.17 1040
7662.00 980
7662.83 1025
7663.65 989
7664.48 1015
7665.31 891
7666.13 968
7666.96 935
7667.79 942
7668.61 899
7669.44 907
7670.27 961
7671.09 962
7671.92 928
7672.75 914
7673.57 978
7674.40 1015
7675.23 962
7676.05 979
7676.88 913
7677.71 921
7678.53 899
7679.36 922
7680.19 985
7681.02 947
7681.84 918
7682.67 976
7683.50 939
7684.33 1005
7685.15 986
7685.98 958
7686.81 911
7687.64 899
7688.46 856
7689.29 914
7690.12 854
7690.95 906
7691.77 957
7692.60 944
7693.43 922
7694.26 972
7695.09 962
7695.91 979
7696.74 868
7697.57 886
7698.40 900
7699.23 963
7700.06 982
7700.88 944
7701.71 1010
7702.54 1046
7703.37 938
7704.20 936
7705.03 975
7705.85 962
7706.68 984
7707.51 974
7708.34 1106
7709.17 989
7710.00 1044
7710.83 1037
7711.66 1009
7712.48 1005
7713.31 982
7714.14 1019
7714.97 953
7715.80 968
7716.63 986
7717.46 1012
7718.29 1010
7719.12 950
7719.95 971
7720.78 1024
7721.61 993
7722.44 927
7723.27 1042
7724.09 967
7724.92 986
7725.75 949
7726.58 941
7727.41 944
7728.24 943
7729.07 892
7729.90 952
7730.73 908
7731.56 949
7732.39 1018
7733.22 1020
7734.05 935
7734.88 1019
7735.71 1003
7736.54 1029
7737.37 895
7738.20 929
7739.03 944
7739.86 912
7740.70 925
7741.53 1016
7742.36 962
7743.19 957
7744.02 983
7744.85 970
7745.68 991
7746.51 957
7747.34 998
7748.17 1043
7749.00 1155
7749.83 1256
7750.66 1389
7751.50 1593
7752.33 1763
7753.16 1873
7753.99 1880
7754.82 1778
7755.65 1775
7756.48 1690
7757.31 1500
7758.15 1515
7758.98 1384
7759.81 1242
7760.64 1269
7761.47 1200
7762.30 1124
7763.13 1093
7763.97 1090
7764.80 1025
7765.63 947
7766.46 894
7767.29 885
7768.13 958
7768.96 964
7769.79 930
7770.62 866
7771.45 864
7772.29 912
7773.12 793
7773.95 795
7774.78 798
7775.62 845
7776.45 876
7777.28 779
7778.11 749
7778.95 837
7779.78 850
7780.61 910
7781.44 820
7782.28 804
7783.11 903
7783.94 856
7784.77 902
7785.61 826
7786.44 846
7787.27 853
7788.11 875
7788.94 936
7789.77 913
7790.61 913
7791.44 903
7792.27 1046
7793.10 930
7793.94 983
7794.77 944
7795.60 941
7796.44 906
7797.27 841
7798.11 803
7798.94 832
7799.77 859
7800.61 923
7801.44 863
7802.27 928
7803.11 926
7803.94 840
7804.78 861
7805.61 801
7806.44 949
7807.28 911
7808.11 905
7808.95 828
7809.78 848
7810.61 829
7811.45 864
7812.28 912
7813.12 850
7813.95 926
7814.79 866
7815.62 880
7816.45 1019
7817.29 886
7818.12 910
7818.96 960
7819.79 931
7820.63 982
7821.46 1015
7822.30 1052
7823.13 1010
7823.97 1013
7824.80 982
7825.64 991
7826.47 1054
7827.31 1100
7828.14 1008
7828.98 988
7829.81 1080
7830.65 1017
7831.48 1064
7832.32 1024
7833.15 1028
7833.99 1047
7834.83 1061
7835.66 1017
7836.50 1048
7837.33 1011
7838.17 1114
7839.00 982
7839.84 970
7840.68 909
7841.51 926
7842.35 992
7843.18 1027
7844.02 997
7844.86 974
7845.69 1028
7846.53 1010
7847.36 1008
7848.20 943
7849.04 956
7849.87 954
7850.71 958
7851.55 972
7852.38 867
7853.22 839
7854.05 934
7854.89 913
7855.73 871
7856.56 865
7857.40 812
7858.24 807
7859.08 849
7859.91 870
7860.75 783
7861.59 816
7862.42 824
7863.26 812
7864.10 843
7864.93 844
7865.77 817
7866.61 865
7867.45 802
7868.28 876
7869.12 897
7869.96 850
7870.80 827
7871.63 752
7872.47 793
7873.31 783
7874.15 833
7874.98 731
7875.82 759
7876.66 827
7877.50 810
7878.33 743
7879.17 811
7880.01 918
7880.85 922
7881.69 888
7882.52 881
7883.36 866
7884.20 875
7885.04 887
7885.88 890
7886.71 922
7887.55 913
7888.39 982
7889.23 960
7890.07 1010
7890.91 900
7891.75 954
7892.58 901
7893.42 899
7894.26 918
7895.10 901
7895.94 833
7896.78 842
7897.62 863
7898.46 860
7899.29 930
7900.13 870
7900.97 848
7901.81 960
7902.65 927
7903.49 832
7904.33 919
7905.17 1057
7906.01 1024
7906.85 910
7907.69 889
7908.53 944
7909.37 872
7910.21 899
7911.04 933
7911.88 905
7912.72 920
7913.56 874
7914.40 759
7915.24 866
7916.08 920
7916.92 893
7917.76 950
7918.60 1031
7919.44 1075
7920.28 1136
7921.12 1160
7921.96 1269
7922.80 1337
7923.64 1336
7924.48 1426
7925.32 1399
7926.16 1327
7927.01 1258
7927.85 1227
7928.69 1205
7929.53 1161
7930.37 989
7931.21 955
7932.05 975
7932.89 992
7933.73 886
7934.57 906
7935.41 905
7936.25 868
7937.09 857
7937.93 867
7938.78 842
7939.62 842
7940.46 832
7941.30 779
7942.14 835
7942.98 833
7943.82 742
7944.66 777
7945.51 763
7946.35 834
7947.19 831
7948.03 865
7948.87 872
7949.71 777
7950.56 754
7951.40 862
7952.24 857
7953.08 819
7953.92 813
7954.76 837
7955.61 859
7956.45 806
7957.29 836
7958.13 845
7958.97 826
7959.82 779
7960.66 841
7961.50 946
7962.34 895
7963.19 904
7964.03 853
7964.87 828
7965.71 893
7966.56 876
7967.40 880
7968.24 797
7969.08 774
7969.93 743
7970.77 752
7971.61 808
7972.45 750
7973.30 767
7974.14 816
7974.98 813
7975.83 814
7976.67 804
7977.51 851
7978.36 932
7979.20 822
7980.04 774
7980.89 764
7981.73 824
7982.57 870
7983.42 780
7984.26 741
7985.10 793
7985.95 790
7986.79 789
7987.63 751
7988.48 786
7989.32 826
7990.16 739
7991.01 816
7991.85 792
7992.70 754
7993.54 741
7994.38 708
7995.23 736
7996.07 733
7996.92 758
7997.76 802
7998.60 714
7999.45 698
8000.29 742
8001.14 759
8001.98 756
8002.83 736
8003.67 728
8004.52 665
8005.36 665
8006.20 662
8007.05 762
8007.89 766
8008.74 681
8009.58 723
8010.43 716
8011.27 743
8012.12 724
8012.96 672
8013.81 718
8014.65 804
8015.50 759
8016.34 718
8017.19 685
8018.03 740
8018.88 724
8019.72 788
8020.57 723
8021.42 832
8022.26 698
8023.11 682
8023.95 693
8024.80 727
8025.64 732
8026.49 746
8027.33 726
8028.18 599
8029.03 639
8029.87 706
8030.72 712
8031.56 739
8032.41 644
8033.26 646
8034.10 720
8034.95 724
8035.79 699
8036.64 661
8037.49 764
8038.33 787
8039.18 746
8040.03 762
8040.87 744
8041.72 783
8042.57 795
8043.41 735
8044.26 763
8045.11 752
8045.95 756
8046.80 775
8047.65 757
8048.49 739
8049.34 736
8050.19 773
8051.03 760
8051.88 703
8052.73 722
8053.58 741
8054.42 728
8055.27 703
8056.12 668
8056.96 714
8057.81 738
8058.66 749
8059.51 679
8060.35 714
8061.20 738
8062.05 749
8062.90 712
8063.74 684
8064.59 643
8065.44 683
8066.29 678
8067.14 734
8067.98 705
8068.83 728
8069.68 714
8070.53 742
8071.38 711
8072.22 707
8073.07 663
8073.92 668
8074.77 644
8075.62 750
8076.46 689
8077.31 703
8078.16 695
8079.01 653
8079.86 633
8080.71 637
8081.56 620
8082.40 658
8083.25 625
8084.10 681
8084.95 674
8085.80 653
8086.65 626
8087.50 653
8088.35 607
8089.19 625
8090.04 606
8090.89 648
8091.74 647
8092.59 671
8093.44 670
8094.29 611
8095.14 637
8095.99 705
8096.84 672
8097.69 699
8098.54 675
8099.39 669
8100.24 586
8101.09 639
8101.94 685
8102.79 663
8103.63 666
8104.48 685
8105.33 612
8106.18 656
8107.03 639
8107.88 615
8108.73 622
8109.58 622
8110.43 638
8111.28 626
8112.14 672
8112.99 656
8113.84 673
8114.69 710
8115.54 679
8116.39 682
8117.24 707
8118.09 715
8118.94 619
8119.79 641
8120.64 647
8121.49 668
8122.34 689
8123.19 683
8124.04 630
8124.89 720
8125.74 708
8126.60 696
8127.45 677
8128.30 651
8129.15 674
8130.00 698
8130.85 660
8131.70 698
8132.55 618
8133.40 640
8134.26 661
8135.11 626
8135.96 741
8136.81 686
8137.66 674
8138.51 661
8139.37 683
8140.22 654
8141.07 707
8141.92 686
8142.77 661
8143.62 691
8144.48 738
8145.33 733
8146.18 684
8147.03 679
8147.88 664
8148.74 677
8149.59 714
8150.44 658
8151.29 649
8152.15 717
8153.00 754
8153.85 702
8154.70 662
8155.56 704
8156.41 693
8157.26 725
8158.11 777
8158.97 734
8159.82 732
8160.67 765
8161.52 732
8162.38 747
8163.23 726
8164.08 778
8164.94 770
8165.79 806
8166.64 787
8167.49 741
8168.35 813
8169.20 723
8170.05 676
8170.91 654
8171.76 681
8172.61 749
8173.47 669
8174.32 687
8175.17 635
8176.03 642
8176.88 677
8177.74 633
8178.59 664
8179.44 695
8180.30 693
8181.15 674
8182.00 637
8182.86 605
8183.71 629
8184.57 654
8185.42 603
8186.27 635
8187.13 615
8187.98 631
8188.84 626
8189.69 600
8190.55 543
8191.40 581
8192.25 677
8193.11 589
8193.96 522
8194.82 597
8195.67 589
8196.53 560
8197.38 608
8198.24 600
8199.09 527
8199.95 539
8200.80 562
8201.66 509
8202.51 511
8203.37 606
8204.22 609
8205.08 635
8205.93 660
8206.79 675
8207.64 618
8208.50 570
8209.35 622
8210.21 561
8211.06 545
8211.92 582
8212.77 614
8213.63 607
8214.48 649
8215.34 626
8216.20 655
8217.05 653
8217.91 633
8218.76 594
8219.62 634
8220.48 634
8221.33 672
8222.19 600
8223.04 665
8223.90 739
8224.76 697
8225.61 685
8226.47 673
8227.32 705
8228.18 642
8229.04 800
8229.89 790
8230.75 764
8231.61 713
8232.46 701
8233.32 684
8234.18 655
8235.03 688
8235.89 708
8236.75 682
8237.60 641
8238.46 590
8239.32 626
8240.17 622
8241.03 628
8241.89 625
8242.74 582
8243.60 601
8244.46 691
8245.32 668
8246.17 592
8247.03 661
8247.89 595
8248.74 583
8249.60 661
8250.46 605
8251.32 620
8252.17 551
8253.03 622
8253.89 636
8254.75 591
8255.60 577
8256.46 591
8257.32 601
8258.18 657
8259.04 585
8259.89 631
8260.75 606
8261.61 601
8262.47 596
8263.33 580
8264.18 589
8265.04 594
8265.90 588
8266.76 612
8267.62 627
8268.48 555
8269.33 585
8270.19 687
8271.05 672
8271.91 618
8272.77 608
8273.63 571
8274.49 629
8275.34 626
8276.20 608
8277.06 627
8277.92 581
8278.78 582
8279.64 614
8280.50 580
8281.36 618
8282.22 642
8283.08 590
8283.93 600
8284.79 660
8285.65 584
8286.51 630
8287.37 612
8288.23 615
8289.09 622
8289.95 589
8290.81 629
8291.67 650
8292.53 704
8293.39 670
8294.25 644
8295.11 663
8295.97 641
8296.83 669
8297.69 647
8298.55 614
8299.41 634
8300.27 641
8301.13 623
8301.99 555
8302.85 598
8303.71 654
8304.57 626
8305.43 670
8306.29 679
8307.15 665
8308.01 607
8308.87 647
8309.73 704
8310.59 667
8311.45 635
8312.31 647
8313.17 632
8314.03 623
8314.90 641
8315.76 591
8316.62 628
8317.48 616
8318.34 581
8319.20 606
8320.06 630
8320.92 630
8321.78 682
8322.64 644
8323.51 630
8324.37 654
8325.23 653
8326.09 660
8326.95 591
8327.81 635
8328.67 662
8329.54 642
8330.40 632
8331.26 601
8332.12 627
8332.98 566
8333.84 569
8334.71 617
8335.57 681
8336.43 632
8337.29 702
8338.15 688
8339.02 647
8339.88 671
8340.74 654
8341.60 712
8342.46 627
8343.33 673
8344.19 652
8345.05 637
8345.91 624
8346.78 698
8347.64 678
8348.50 673
8349.36 686
8350.23 705
8351.09 749
8351.95 735
8352.81 671
8353.68 610
8354.54 588
8355.40 681
8356.27 701
8357.13 690
8357.99 722
8358.86 734
8359.72 745
8360.58 692
8361.44 729
8362.31 731
8363.17 750
8364.03 748
8364.90 797
8365.76 753
8366.63 781
8367.49 714
8368.35 719
8369.22 719
8370.08 710
8370.94 738
8371.81 719
8372.67 810
8373.53 784
8374.40 806
8375.26 786
8376.13 727
8376.99 761
8377.85 827
8378.72 787
8379.58 802
8380.45 770
8381.31 781
8382.18 760
8383.04 714
8383.90 801
8384.77 738
8385.63 835
8386.50 822
8387.36 869
8388.23 808
8389.09 844
8389.96 903
8390.82 925
8391.69 867
8392.55 924
8393.42 955
8394.28 826
8395.15 867
8396.01 852
8396.88 851
8397.74 953
8398.61 923
8399.47 918
8400.34 933
8401.20 959
8402.07 952
8402.93 977
8403.80 949
8404.66 873
8405.53 951
8406.39 970
8407.26 973
8408.12 996
8408.99 1037
8409.86 1042
8410.72 1094
8411.59 1067
8412.45 1070
8413.32 1080
8414.19 1184
8415.05 1128
8415.92 1082
8416.78 1225
8417.65 1136
8418.52 1155
8419.38 1224
8420.25 1164
8421.11 1152
8421.98 1220
8422.85 1201
8423.71 1214
8424.58 1257
8425.45 1309
8426.31 1217
8427.18 1219
8428.05 1177
8428.91 1371
8429.78 1389
8430.65 1359
8431.51 1389
8432.38 1352
8433.25 1377
8434.11 1464
8434.98 1454
8435.85 1435
8436.72 1552
8437.58 1578
8438.45 1531
8439.32 1480
8440.18 1544
8441.05 1696
8441.92 1674
8442.79 1700
8443.65 1720
8444.52 1790
8445.39 1927
8446.26 1933
8447.12 1913
8447.99 1857
8448.86 1866
8449.73 2005
8450.60 2172
8451.46 2076
8452.33 2033
8453.20 2130
8454.07 2268
8454.94 2505
8455.80 2623
8456.67 2918
8457.54 3156
8458.41 3814
8459.28 4683
8460.14 5407
8461.01 6156
8461.88 6689
8462.75 7050
8463.62 6828
8464.49 6489
8465.36 5983
8466.22 5483
8467.09 5179
8467.96 4665
8468.83 4329
8469.70 3932
8470.57 3546
8471.44 3299
8472.31 2906
8473.17 2742
8474.04 2374
8474.91 2236
8475.78 2068
8476.65 1865
8477.52 1725
8478.39 1725
8479.26 1635
8480.13 1534
8481.00 1442
8481.87 1416
8482.74 1349
8483.61 1353
8484.48 1427
8485.34 1263
8486.21 1326
8487.08 1327
8487.95 1360
8488.82 1308
8489.69 1305
8490.56 1264
8491.43 1300
8492.30 1315
8493.17 1316
8494.04 1279
8494.91 1296
8495.78 1300
8496.65 1411
8497.52 1384
8498.39 1494
8499.26 1682
8500.13 1570
8501.01 1555
8501.88 1546
8502.75 1466
8503.62 1330
8504.49 1338
8505.36 1289
8506.23 1283
8507.10 1273
8507.97 1257
8508.84 1257
8509.71 1265
8510.58 1274
8511.45 1207
8512.32 1307
8513.20 1223
8514.07 1185
8514.94 1233
8515.81 1242
8516.68 1296
8517.55 1241
8518.42 1287
8519.29 1345
8520.17 1248
8521.04 1302
8521.91 1331
8522.78 1312
8523.65 1339
8524.52 1377
8525.39 1275
8526.27 1330
8527.14 1425
8528.01 1537
8528.88 1513
8529.75 1460
8530.63 1430
8531.50 1444
8532.37 1402
8533.24 1428
8534.11 1476
8534.99 1578
8535.86 1609
8536.73 1536
8537.60 1577
8538.47 1503
8539.35 1537
8540.22 1546
8541.09 1514
8541.96 1487
8542.84 1457
8543.71 1577
8544.58 1517
8545.46 1539
8546.33 1419
8547.20 1456
8548.07 1465
8548.95 1418
8549.82 1428
8550.69 1395
8551.57 1366
8552.44 1221
8553.31 1187
8554.18 1171
8555.06 1216
8555.93 1178
8556.80 1209
8557.68 1177
8558.55 1225
8559.42 1244
8560.30 1239
8561.17 1227
8562.04 1221
8562.92 1197
8563.79 1218
8564.67 1176
8565.54 1260
8566.41 1239
8567.29 1190
8568.16 1196
8569.03 1178
8569.91 1123
8570.78 1073
8571.66 1120
8572.53 1108
8573.40 1111
8574.28 1151
8575.15 1079
8576.03 1049
8576.90 994
8577.78 1054
8578.65 1041
8579.52 1054
8580.40 946
8581.27 958
8582.15 975
8583.02 1024
8583.90 1004
8584.77 1018
8585.65 885
8586.52 956
8587.40 1015
8588.27 969
8589.15 1011
8590.02 900
8590.90 949
8591.77 907
8592.65 879
8593.52 967
8594.40 971
8595.27 933
8596.15 959
8597.02 958
8597.90 963
8598.77 996
8599.65 947
8600.52 958
8601.40 933
8602.28 1013
8603.15 1047
8604.03 1018
8604.90 1042
8605.78 1055
8606.65 1030
8607.53 1019
8608.41 1038
8609.28 1029
8610.16 1053
8611.03 1011
8611.91 973
8612.79 1040
8613.66 1070
8614.54 1005
8615.41 1001
8616.29 1069
8617.17 1069
8618.04 1030
8618.92 1095
8619.80 1095
8620.67 1097
8621.55 1062
8622.43 1076
8623.30 977
8624.18 988
8625.06 1082
8625.93 1054
8626.81 1018
8627.69 1048
8628.56 1091
8629.44 999
8630.32 947
8631.20 1060
8632.07 1046
8632.95 1119
8633.83 1103
8634.70 1071
8635.58 1136
8636.46 1196
8637.34 1247
8638.21 1206
8639.09 1158
8639.97 1130
8640.85 1130
8641.72 1095
8642.60 1085
8643.48 1174
8644.36 1160
8645.23 1206
8646.11 1170
8646.99 1153
8647.87 1130
8648.75 1215
8649.62 1198
8650.50 1219
8651.38 1156
8652.26 1156
8653.14 1162
8654.01 1192
8654.89 1149
8655.77 1191
8656.65 1256
8657.53 1172
8658.41 1243
8659.29 1217
8660.16 1097
8661.04 1111
8661.92 1148
8662.80 1141
8663.68 1116
8664.56 1161
8665.44 1159
8666.31 1148
8667.19 1276
8668.07 1201
8668.95 1146
8669.83 1213
8670.71 1229
8671.59 1252
8672.47 1280
8673.35 1253
8674.23 1246
8675.11 1318
8675.99 1269
8676.86 1359
8677.74 1347
8678.62 1475
8679.50 1521
8680.38 1465
8681.26 1522
8682.14 1548
8683.02 1588
8683.90 1537
8684.78 1510
8685.66 1455
8686.54 1416
8687.42 1405
8688.30 1522
8689.18 1430
8690.06 1386
8690.94 1379
8691.82 1383
8692.70 1441
8693.58 1435
8694.46 1660
8695.34 1912
8696.22 2066
8697.10 2342
8697.98 2370
8698.86 2411
8699.74 2523
8700.62 2514
8701.51 2450
8702.39 2330
8703.27 2195
8704.15 2169
8705.03 2011
8705.91 1916
8706.79 1788
8707.67 1749
8708.55 1716
8709.43 1578
8710.31 1677
8711.20 1626
8712.08 1618
8712.96 1643
8713.84 1612
8714.72 1592
8715.60 1529
8716.48 1528
8717.36 1557
8718.25 1496
8719.13 1517
8720.01 1545
8720.89 1526
8721.77 1503
8722.65 1467
8723.54 1442
8724.42 1546
8725.30 1544
8726.18 1584
8727.06 1636
8727.95 1610
8728.83 1606
8729.71 1633
8730.59 1605
8731.47 1643
8732.36 1618
8733.24 1717
8734.12 1688
8735.00 1764
8735.89 1834
8736.77 1877
8737.65 1961
8738.53 1785
8739.42 1913
8740.30 1916
8741.18 1948
8742.06 1974
8742.95 2098
8743.83 2088
8744.71 2102
8745.59 2110
8746.48 2075
8747.36 2108
8748.24 2080
8749.13 2062
8750.01 2108
8750.89 2097
8751.78 2057
8752.66 2154
8753.54 2111
8754.43 2138
8755.31 2204
8756.19 2281
8757.08 2196
8757.96 2277
8758.84 2294
8759.73 2268
8760.61 2351
8761.49 2429
8762.38 2329
8763.26 2369
8764.15 2430
8765.03 2338
8765.91 2544
8766.80 2726
8767.68 2651
8768.57 2712
8769.45 3084
8770.33 3172
8771.22 3187
8772.10 3434
8772.99 3491
8773.87 3545
8774.75 3600
8775.64 3552
8776.52 3528
8777.41 3578
8778.29 3423
8779.18 3316
8780.06 3374
8780.95 3467
8781.83 3611
8782.72 3868
8783.60 4466
8784.49 5619
8785.37 6757
8786.26 8143
8787.14 9419
8788.03 10230
8788.91 11031
8789.80 10707
8790.68 10180
8791.57 9630
8792.45 8932
8793.34 8154
8794.22 7529
8795.11 6577
8795.99 6145
8796.88 5637
8797.76 5077
8798.65 4578
8799.53 4240
8800.42 3879
8801.31 3813
8802.19 3843
8803.08 3858
8803.96 3850
8804.85 3859
8805.74 3874
8806.62 3681
8807.51 3612
8808.39 3364
8809.28 3239
8810.17 2966
8811.05 2720
8811.94 2626
8812.82 2477
8813.71 2453
8814.60 2397
8815.48 2266
8816.37 2231
8817.26 2283
8818.14 2299
8819.03 2257
8819.92 2130
8820.80 2237
8821.69 2212
8822.58 2262
8823.46 2305
8824.35 2328
8825.24 2395
8826.12 2335
8827.01 2337
8827.90 2213
8828.78 2052
8829.67 1974
8830.56 1958
8831.45 1988
8832.33 1939
8833.22 1887
8834.11 1901
8835.00 1918
8835.88 1845
8836.77 1742
8837.66 1881
8838.55 1904
8839.43 1838
8840.32 1813
8841.21 1758
8842.10 1867
8842.98 1857
8843.87 1869
8844.76 1908
8845.65 1864
8846.54 1817
8847.42 1995
8848.31 1853
8849.20 1830
8850.09 1855
8850.98 1945
8851.86 1986
8852.75 1990
8853.64 1932
8854.53 1903
8855.42 1914
8856.31 1929
8857.19 1971
8858.08 1913
8858.97 1919
8859.86 2020
8860.75 2038
8861.64 1996
8862.53 2073
8863.42 2087
8864.30 2028
8865.19 2025
8866.08 2081
8866.97 2076
8867.86 1996
8868.75 2020
8869.64 2064
8870.53 1990
8871.42 1918
8872.31 1822
8873.20 1866
8874.08 1830
8874.97 1824
8875.86 1748
8876.75 1767
8877.64 1712
8878.53 1591
8879.42 1546
8880.31 1568
8881.20 1549
8882.09 1580
8882.98 1519
8883.87 1544
8884.76 1474
8885.65 1500
8886.54 1477
8887.43 1360
8888.32 1428
8889.21 1413
8890.10 1464
8890.99 1405
8891.88 1383
8892.77 1356
8893.66 1350
8894.55 1330
8895.44 1344
8896.33 1285
8897.22 1309
8898.11 1186
8899.00 1262
8899.90 1263
8900.79 1211
8901.68 1254
8902.57 1202
8903.46 1252
8904.35 1177
8905.24 1163
8906.13 1177
8907.02 1162
8907.91 1194
8908.80 1172
8909.70 1148
8910.59 1103
8911.48 1030
8912.37 995
8913.26 1070
8914.15 1067
8915.04 1096
8915.93 1079
8916.83 1124
8917.72 1111
8918.61 1072
8919.50 1162
8920.39 1092
8921.28 1014
8922.18 1025
8923.07 1129
8923.96 1053
8924.85 1076
8925.74 1045
8926.64 986
8927.53 1079
8928.42 1031
8929.31 1046
8930.20 1096
8931.10 1059
8931.99 1152
8932.88 1166
8933.77 1127
8934.67 1123
8935.56 1147
8936.45 1106
8937.34 1140
8938.24 1151
8939.13 1100
8940.02 1103
8940.91 1026
8941.81 1010
8942.70 1020
8943.59 1030
8944.49 1000
8945.38 1016
8946.27 1005
8947.16 1001
8948.06 900
8948.95 991
8949.84 984
8950.74 909
8951.63 932
8952.52 963
8953.42 916
8954.31 973
8955.20 928
8956.10 901
8956.99 980
8957.88 876
8958.78 922
8959.67 916
8960.56 953
8961.46 884
8962.35 903
8963.25 924
8964.14 933
8965.03 917
8965.93 870
8966.82 952
8967.72 896
8968.61 921
8969.50 891
8970.40 819
8971.29 813
8972.19 888
8973.08 879
8973.98 833
8974.87 886
8975.76 863
8976.66 917
8977.55 876
8978.45 812
8979.34 814
8980.24 878
8981.13 850
8982.03 767
8982.92 725
8983.82 748
8984.71 742
8985.61 797
8986.50 756
8987.40 721
8988.29 790
8989.19 698
8990.08 701
8990.98 741
8991.87 683
8992.77 687
8993.66 662
8994.56 686
8995.45 688
8996.35 682
8997.24 748
8998.14 770
8999.04 715
8999.93 677
9000.83 682
9001.72 687
9002.62 675
9003.51 746
9004.41 705
9005.31 703
9006.20 699
9007.10 678
9007.99 656
9008.89 713
9009.79 655
9010.68 658
9011.58 602
9012.48 638
9013.37 629
9014.27 633
9015.16 651
9016.06 634
9016.96 647
9017.85 622
9018.75 698
9019.65 691
9020.54 605
9021.44 652
9022.34 697
9023.23 669
9024.13 679
9025.03 686
9025.93 645
9026.82 634
9027.72 648
9028.62 590
9029.51 603
9030.41 594
9031.31 669
9032.21 649
9033.10 682
9034.00 576
9034.90 613
9035.79 638
9036.69 589
9037.59 594
9038.49 649
9039.38 638
9040.28 563
9041.18 554
9042.08 606
9042.98 624
9043.87 631
9044.77 643
9045.67 591
9046.57 611
9047.47 602
9048.36 568
9049.26 629
9050.16 594
9051.06 590
9051.96 596
9052.85 594
9053.75 635
9054.65 605
9055.55 615
9056.45 556
9057.35 599
9058.25 618
9059.14 678
9060.04 569
9060.94 646
9061.84 580
9062.74 573
9063.64 597
9064.54 605
9065.44 602
9066.33 562
9067.23 533
9068.13 565
9069.03 563
9069.93 612
9070.83 586
9071.73 608
9072.63 644
9073.53 687
9074.43 622
9075.33 643
9076.23 624
9077.13 647
9078.03 601
9078.92 667
9079.82 651
9080.72 608
9081.62 552
9082.52 574
9083.42 601
9084.32 601
9085.22 586
9086.12 602
9087.02 602
9087.92 607
9088.82 613
9089.72 633
9090.62 612
9091.52 603
9092.42 604
9093.32 543
9094.22 614
9095.12 644
9096.03 616
9096.93 553
9097.83 560
9098.73 586
9099.63 560
9100.53 562
9101.43 572
9102.33 574
9103.23 581
9104.13 608
9105.03 603
9105.93 584
9106.83 595
9107.74 568
9108.64 582
9109.54 549
9110.44 550
9111.34 564
9112.24 563
9113.14 635
9114.04 597
9114.94 586
9115.85 636
9116.75 546
9117.65 601
9118.55 566
9119.45 575
9120.35 601
9121.26 625
9122.16 618
9123.06 581
9123.96 549
9124.86 540
9125.77 595
9126.67 549
9127.57 595
9128.47 587
9129.37 656
9130.28 596
9131.18 612
9132.08 587
9132.98 620
9133.88 590
9134.79 569
9135.69 578
9136.59 625
9137.49 596
9138.40 533
9139.30 530
9140.20 603
9141.10 628
9142.01 629
9142.91 537
9143.81 564
9144.72 657
9145.62 547
9146.52 539
9147.42 608
9148.33 586
9149.23 603
9150.13 575
9151.04 555
9151.94 609
9152.84 608
9153.75 599
9154.65 615
9155.55 560
9156.46 592
9157.36 667
9158.26 595
9159.17 575
9160.07 585
9160.97 604
9161.88 519
9162.78 560
9163.69 531
9164.59 601
9165.49 612
9166.40 572
9167.30 573
9168.21 577
9169.11 566
9170.01 581
9170.92 587
9171.82 520
9172.73 592
9173.63 528
9174.53 562
9175.44 529
9176.34 551
9177.25 530
9178.15 574
9179.06 589
9179.96 560
9180.87 551
9181.77 570
9182.68 597
9183.58 538
9184.49 512
9185.39 580
9186.30 562
9187.20 517
9188.11 574
9189.01 513
9189.92 537
9190.82 566
9191.73 577
9192.63 622
9193.54 535
9194.44 532
9195.35 574
9196.25 602
9197.16 552
9198.06 538
9198.97 585
9199.87 593
9200.78 628
9201.69 557
9202.59 577
9203.50 598
9204.40 594
9205.31 617
9206.21 637
9207.12 637
9208.03 635
9208.93 635
9209.84 639
9210.74 673
9211.65 665
9212.56 642
9213.46 600
9214.37 628
9215.28 621
9216.18 632
9217.09 551
9218.00 584
9218.90 608
9219.81 615
9220.72 662
9221.62 695
9222.53 630
9223.44 607
9224.34 606
9225.25 618
9226.16 609
9227.06 599
9227.97 621
9228.88 588
9229.78 608
9230.69 561
9231.60 583
9232.51 625
9233.41 553
9234.32 559
9235.23 565
9236.13 617
9237.04 603
9237.95 572
9238.86 521
9239.76 591
9240.67 543
9241.58 571
9242.49 547
9243.39 507
9244.30 509
9245.21 535
9246.12 556
9247.03 554
9247.93 559
9248.84 478
9249.75 551
9250.66 514
9251.57 570
9252.47 521
9253.38 538
9254.29 539
9255.20 509
9256.11 504
9257.02 552
9257.92 562
9258.83 554
9259.74 586
9260.65 583
9261.56 597
9262.47 558
9263.38 559
9264.28 542
9265.19 536
9266.10 559
9267.01 558
9267.92 542
9268.83 549
9269.74 559
9270.65 522
9271.56 522
9272.47 568
9273.37 579
9274.28 574
9275.19 604
9276.10 642
9277.01 558
9277.92 556
9278.83 610
9279.74 573
9280.65 612
9281.56 617
9282.47 633
9283.38 612
9284.29 624
9285.20 608
9286.11 567
9287.02 597
9287.93 664
9288.84 596
9289.75 582
9290.66 598
9291.57 636
9292.48 622
9293.39 579
9294.30 558
9295.21 638
9296.12 607
9297.03 582
9297.94 601
9298.85 633
9299.76 598
9300.67 576
9301.58 573
9302.49 583
9303.40 597
9304.31 657
9305.23 604
9306.14 587
9307.05 534
9307.96 591
9308.87 576
9309.78 573
9310.69 545
9311.60 517
9312.51 598
9313.42 599
9314.34 591
9315.25 589
9316.16 600
9317.07 621
9317.98 651
9318.89 548
9319.80 571
9320.72 603
9321.63 587
9322.54 518
9323.45 550
9324.36 583
9325.27 621
9326.19 559
9327.10 555
9328.01 577
9328.92 595
9329.83 586
9330.74 590
9331.66 568
9332.57 550
9333.48 590
9334.39 617
9335.31 544
9336.22 575
9337.13 616
9338.04 613
9338.96 542
9339.87 503
9340.78 535
9341.69 533
9342.61 485
9343.52 539
9344.43 561
9345.34 566
9346.26 559
9347.17 558
9348.08 587
9348.99 518
9349.91 484
9350.82 517
9351.73 563
9352.65 532
9353.56 554
9354.47 538
9355.39 558
9356.30 559
9357.21 557
9358.13 564
9359.04 618
9359.95 628
9360.87 586
9361.78 527
9362.69 539
9363.61 568
9364.52 574
9365.43 571
9366.35 629
9367.26 570
9368.18 553
9369.09 543
9370.00 614
9370.92 592
9371.83 588
9372.75 590
9373.66 649
9374.57 665
9375.49 559
9376.40 619
9377.32 618
9378.23 604
9379.15 612
9380.06 580
9380.97 585
9381.89 546
9382.80 603
9383.72 588
9384.63 590
9385.55 649
9386.46 626
9387.38 671
9388.29 651
9389.21 576
9390.12 595
9391.04 666
9391.95 669
9392.87 615
9393.78 653
9394.70 649
9395.61 664
9396.53 727
9397.44 674
9398.36 683
9399.27 697
9400.19 737
9401.10 764
9402.02 840
9402.94 842
9403.85 771
9404.77 754
9405.68 763
9406.60 769
9407.51 849
9408.43 777
9409.35 708
9410.26 676
9411.18 667
9412.09 663
9413.01 642
9413.93 710
9414.84 735
9415.76 693
9416.67 737
9417.59 695
9418.51 692
9419.42 753
9420.34 699
9421.26 727
9422.17 652
9423.09 722
9424.01 693
9424.92 752
9425.84 691
9426.76 706
9427.67 745
9428.59 725
9429.51 745
9430.42 719
9431.34 775
9432.26 744
9433.17 749
9434.09 701
9435.01 693
9435.93 730
9436.84 739
9437.76 753
9438.68 834
9439.59 747
9440.51 762
9441.43 745
9442.35 814
9443.26 785
9444.18 815
9445.10 844
9446.02 832
9446.93 914
9447.85 903
9448.77 860
9449.69 928
9450.61 947
9451.52 980
9452.44 940
9453.36 845
9454.28 934
9455.20 988
9456.11 1137
9457.03 1329
9457.95 1431
9458.87 1547
9459.79 1654
9460.71 1573
9461.62 1596
9462.54 1607
9463.46 1554
9464.38 1402
9465.30 1360
9466.22 1348
9467.14 1283
9468.05 1149
9468.97 1076
9469.89 1011
9470.81 1000
9471.73 890
9472.65 825
9473.57 856
9474.49 823
9475.41 838
9476.32 866
9477.24 792
9478.16 783
9479.08 763
9480.00 706
9480.92 759
9481.84 822
9482.76 794
9483.68 830
9484.60 927
9485.52 955
9486.44 882
9487.36 853
9488.28 861
9489.20 923
9490.12 927
9491.04 843
9491.96 827
9492.88 862
9493.80 815
9494.72 840
9495.64 826
9496.56 837
9497.48 856
9498.40 762
9499.32 754
9500.24 761
9501.16 717
9502.08 733
9503.00 718
9503.92 688
9504.84 712
9505.76 701
9506.68 698
9507.60 726
9508.52 704
9509.44 664
9510.36 639
9511.28 612
9512.21 674
9513.13 712
9514.05 672
9514.97 713
9515.89 692
9516.81 644
9517.73 617
9518.65 678
9519.57 687
9520.50 705
9521.42 712
9522.34 657
9523.26 714
9524.18 694
9525.10 726
9526.02 690
9526.95 731
9527.87 752
9528.79 789
9529.71 754
9530.63 741
9531.55 719
9532.48 755
9533.40 784
9534.32 729
9535.24 753
9536.16 764
9537.09 841
9538.01 893
9538.93 864
9539.85 866
9540.77 828
9541.70 842
9542.62 903
9543.54 885
9544.46 858
9545.39 811
9546.31 846
9547.23 764
9548.15 711
9549.08 717
9550.00 762
9550.92 682
9551.85 678
9552.77 694
9553.69 704
9554.61 683
9555.54 702
9556.46 681
9557.38 684
9558.31 717
9559.23 747
9560.15 656
9561.08 635
9562.00 662
9562.92 636
9563.85 760
9564.77 674
9565.69 633
9566.62 683
9567.54 714
9568.46 672
9569.39 651
9570.31 643
9571.23 662
9572.16 666
9573.08 668
9574.01 696
9574.93 711
9575.85 730
9576.78 632
9577.70 655
9578.63 630
9579.55 648
9580.47 626
9581.40 623
9582.32 687
9583.25 669
9584.17 696
9585.10 648
9586.02 650
9586.94 614
9587.87 624
9588.79 609
9589.72 630
9590.64 582
9591.57 573
9592.49 581
9593.42 636
9594.34 576
9595.27 613
9596.19 608
9597.12 598
9598.04 628
9598.97 613
9599.89 584
9600.82 631
9601.74 664
9602.67 695
9603.59 663
9604.52 623
9605.44 683
9606.37 647
9607.29 702
9608.22 668
9609.15 688
9610.07 690
9611.00 697
9611.92 693
9612.85 704
9613.77 687
9614.70 679
9615.63 725
9616.55 714
9617.48 775
9618.40 670
9619.33 676
9620.26 745
9621.18 716
9622.11 726
9623.03 742
9623.96 773
9624.89 726
9625.81 693
9626.74 735
9627.67 716
9628.59 696
9629.52 715
9630.45 752
9631.37 747
9632.30 787
9633.23 779
9634.15 754
9635.08 750
9636.01 811
9636.93 827
9637.86 711
9638.79 751
9639.71 749
9640.64 781
9641.57 782
9642.50 846
9643.42 850
9644.35 801
9645.28 890
9646.21 885
9647.13 849
9648.06 833
9648.99 853
9649.92 891
9650.84 873
9651.77 911
9652.70 1013
9653.63 1049
9654.55 1123
9655.48 1087
9656.41 1126
9657.34 1189
9658.26 1208
9659.19 1235
9660.12 1178
9661.05 1189
9661.98 1139
9662.91 1179
9663.83 1142
9664.76 1122
9665.69 1103
9666.62 1107
9667.55 999
9668.48 953
9669.40 1068
9670.33 960
9671.26 1053
9672.19 984
9673.12 1044
9674.05 977
9674.98 1032
9675.90 1047
9676.83 1067
9677.76 1127
9678.69 1131
9679.62 1092
9680.55 1114
9681.48 1138
9682.41 1115
9683.34 1112
9684.27 1046
9685.19 1012
9686.12 1101
9687.05 1056
9687.98 1115
9688.91 1089
9689.84 1082
9690.77 1140
9691.70 1258
9692.63 1209
9693.56 1125
9694.49 1166
9695.42 1179
9696.35 1238
9697.28 1188
9698.21 1172
9699.14 1214
9700.07 1230
9701.00 1296
9701.93 1434
9702.86 1497
9703.79 1782
9704.72 1907
9705.65 2029
9706.58 2018
9707.51 1902
9708.44 1894
9709.37 1814
9710.30 1826
9711.23 1612
9712.16 1603
9713.09 1589
9714.02 1514
9714.95 1450
9715.88 1382
9716.82 1313
9717.75 1309
9718.68 1274
9719.61 1280
9720.54 1276
9721.47 1217
9722.40 1195
9723.33 1188
9724.26 1222
9725.19 1191
9726.13 1130
9727.06 1168
9727.99 1147
9728.92 1078
9729.85 1070
9730.78 1054
9731.71 974
9732.64 971
9733.58 1018
9734.51 1018
9735.44 995
9736.37 992
9737.30 1009
9738.23 1051
9739.17 1031
9740.10 966
9741.03 999
9741.96 1043
9742.89 1062
9743.83 986
9744.76 984
9745.69 1010
9746.62 1009
9747.55 932
9748.49 938
9749.42 949
9750.35 899
9751.28 936
9752.22 890
9753.15 875
9754.08 888
9755.01 857
9755.95 803
9756.88 888
9757.81 883
9758.75 893
9759.68 890
9760.61 881
9761.54 846
9762.48 814
9763.41 821
9764.34 805
9765.28 839
9766.21 863
9767.14 878
9768.08 907
9769.01 856
9769.94 814
9770.88 903
9771.81 886
9772.74 827
9773.68 877
9774.61 900
9775.54 864
9776.48 848
9777.41 839
9778.34 838
9779.28 955
9780.21 931
9781.14 943
9782.08 994
9783.01 990
9783.95 979
9784.88 972
9785.81 1026
9786.75 1046
9787.68 1063
9788.62 1034
9789.55 1034
9790.49 1099
9791.42 1006
9792.35 1089
9793.29 1010
9794.22 977
9795.16 943
9796.09 1024
9797.03 993
9797.96 1056
9798.90 946
9799.83 921
9800.77 859
9801.70 863
9802.64 929
9803.57 968
9804.51 906
9805.44 892
9806.38 903
9807.31 832
9808.25 899
9809.18 898
9810.12 878
9811.05 851
9811.99 884
9812.92 887
9813.86 855
9814.79 766
9815.73 783
9816.66 763
9817.60 762
9818.54 741
9819.47 698
9820.41 722
9821.34 720
9822.28 668
9823.21 740
9824.15 721
9825.09 726
9826.02 659
9826.96 697
9827.89 722
9828.83 705
9829.77 689
9830.70 706
9831.64 726
9832.57 597
9833.51 649
9834.45 668
9835.38 690
9836.32 680
9837.26 697
9838.19 660
9839.13 622
9840.07 647
9841.00 653
9841.94 595
9842.88 669
9843.81 638
9844.75 642
9845.69 651
9846.62 621
9847.56 638
9848.50 640
9849.44 654
9850.37 651
9851.31 699
9852.25 638
9853.18 633
9854.12 618
9855.06 638
9856.00 683
9856.93 619
9857.87 600
9858.81 669
9859.75 681
9860.68 603
9861.62 619
9862.56 718
9863.50 609
9864.44 612
9865.37 657
9866.31 596
9867.25 643
9868.19 644
9869.13 613
9870.06 625
9871.00 616
9871.94 580
9872.88 620
9873.82 646
9874.75 564
9875.69 545
9876.63 583
9877.57 567
9878.51 605
9879.45 637
9880.39 619
9881.32 629
9882.26 619
9883.20 611
9884.14 577
9885.08 587
9886.02 643
9886.96 615
9887.90 607
9888.83 617
9889.77 609
9890.71 565
9891.65 559
9892.59 563
9893.53 603
9894.47 601
9895.41 571
9896.35 552
9897.29 540
9898.23 555
9899.17 570
9900.11 553
9901.05 579
9901.99 524
9902.92 551
9903.86 593
9904.80 543
9905.74 559
9906.68 574
9907.62 531
9908.56 545
9909.50 511
9910.44 540
9911.38 532
9912.32 504
9913.26 547
9914.20 532
9915.14 560
9916.08 567
9917.02 577
9917.97 552
9918.91 517
9919.85 562
9920.79 593
9921.73 610
9922.67 601
9923.61 582
9924.55 574
9925.49 548
9926.43 606
9927.37 632
9928.31 569
9929.25 636
9930.19 668
9931.13 752
9932.08 820
9933.02 909
9933.96 962
9934.90 900
9935.84 912
9936.78 904
9937.72 931
9938.66 928
9939.61 819
9940.55 846
9941.49 829
9942.43 783
9943.37 752
9944.31 750
9945.26 696
9946.20 666
9947.14 647
9948.08 573
9949.02 515
9949.96 557
9950.91 586
9951.85 544
9952.79 562
9953.73 535
9954.67 567
9955.62 519
9956.56 561
9957.50 535
9958.44 469
9959.39 500
9960.33 526
9961.27 499
9962.21 514
9963.16 521
9964.10 498
9965.04 508
9965.98 509
9966.93 486
9967.87 542
9968.81 493
9969.75 461
9970.70 495
9971.64 429
9972.58 483
9973.53 501
9974.47 532
9975.41 474
9976.36 457
9977.30 484
9978.24 486
9979.18 484
9980.13 470
9981.07 513
9982.01 473
9982.96 480
9983.90 476
9984.85 443
9985.79 481
9986.73 498
9987.68 477
9988.62 471
9989.56 472
9990.51 453
9991.45 471
9992.40 457
9993.34 439
9994.28 408
9995.23 468
9996.17 466
9997.12 427
9998.06 447
9999.00 436
9999.95 455
10000.89 470
10001.84 460
10002.78 470
10003.73 461
10004.67 476
10005.61 547
10006.56 510
10007.50 509
10008.45 484
10009.39 547
10010.34 508
10011.28 457
10012.23 495
10013.17 562
10014.12 499
10015.06 524
10016.01 505
10016.95 485
10017.90 513
10018.84 491
10019.79 468
10020.73 519
10021.68 498
10022.62 486
10023.57 468
10024.51 451
10025.46 462
10026.41 513
10027.35 469
10028.30 461
10029.24 426
10030.19 510
10031.13 450
10032.08 415
10033.03 416
10033.97 432
10034.92 456
10035.86 472
10036.81 470
10037.76 494
10038.70 529
10039.65 483
10040.59 447
10041.54 448
10042.49 451
10043.43 472
10044.38 431
10045.33 453
10046.27 413
10047.22 395
10048.16 431
10049.11 439
10050.06 435
10051.00 408
10051.95 408
10052.90 402
10053.84 446
10054.79 396
10055.74 360
10056.69 409
10057.63 454
10058.58 445
10059.53 441
10060.47 402
10061.42 454
10062.37 424
10063.32 429
10064.26 448
10065.21 438
10066.16 494
10067.10 436
10068.05 399
10069.00 438
10069.95 431
10070.89 403
10071.84 387
10072.79 362
10073.74 389
10074.69 392
10075.63 393
10076.58 376
10077.53 366
10078.48 402
10079.43 416
10080.37 416
10081.32 400
10082.27 444
10083.22 401
10084.17 455
10085.11 409
10086.06 450
10087.01 396
10087.96 422
10088.91 414
10089.86 359
10090.81 420
10091.75 455
10092.70 426
10093.65 448
10094.60 432
10095.55 380
10096.50 408
10097.45 388
10098.40 385
10099.34 400
10100.29 436
10101.24 470
10102.19 460
10103.14 388
10104.09 377
10105.04 425
10105.99 402
10106.94 414
10107.89 393
10108.84 370
10109.79 367
10110.73 374
10111.68 380
10112.63 416
10113.58 374
10114.53 453
10115.48 474
10116.43 444
10117.38 427
10118.33 394
10119.28 362
10120.23 394
10121.18 361
10122.13 377
10123.08 390
10124.03 440
10124.98 400
10125.93 418
10126.88 394
10127.83 437
10128.78 420
10129.73 420
10130.68 419
10131.64 413
10132.59 402
10133.54 371
10134.49 359
10135.44 376
10136.39 407
10137.34 376
10138.29 391
10139.24 401
10140.19 399
10141.14 413
10142.09 401
10143.04 374
10144.00 401
10144.95 424
10145.90 427
10146.85 431
10147.80 412
10148.75 406
10149.70 397
10150.65 429
10151.61 427
10152.56 405
10153.51 432
10154.46 448
10155.41 423
10156.36 444
10157.31 447
10158.27 442
10159.22 464
10160.17 469
10161.12 406
10162.07 391
10163.03 457
10163.98 382
10164.93 411
10165.88 437
10166.83 449
10167.79 479
10168.74 438
10169.69 440
10170.64 442
10171.60 465
10172.55 483
10173.50 401
10174.45 469
10175.41 433
10176.36 450
10177.31 418
10178.26 454
10179.22 426
10180.17 437
10181.12 446
10182.07 440
10183.03 456
10183.98 432
10184.93 425
10185.89 461
10186.84 412
10187.79 423
10188.75 444
10189.70 460
10190.65 475
10191.60 425
10192.56 423
10193.51 481
10194.47 462
10195.42 443
10196.37 501
10197.33 472
10198.28 463
10199.23 542
10200.19 545
10201.14 506
10202.09 505
10203.05 465
10204.00 478
10204.96 484
10205.91 426
10206.86 488
10207.82 529
10208.77 531
10209.73 468
10210.68 478
10211.63 468
10212.59 489
10213.54 481
10214.50 508
10215.45 528
10216.41 535
10217.36 538
10218.32 481
10219.27 466
10220.22 524
10221.18 535
10222.13 543
10223.09 504
10224.04 436
10225.00 533
10225.95 524
10226.91 506
10227.86 474
10228.82 444
10229.77 500
10230.73 479
10231.68 491
10232.64 471
10233.59 429
10234.55 427
10235.50 428
10236.46 464
10237.42 507
10238.37 531
10239.33 515
10240.28 484
10241.24 504
10242.19 537
10243.15 589
10244.10 559
10245.06 563
10246.02 576
10246.97 606
10247.93 601
10248.88 615
10249.84 584
10250.80 525
10251.75 558
10252.71 588
10253.66 531
10254.62 513
10255.58 488
10256.53 476
10257.49 500
10258.45 446
10259.40 478
10260.36 440
10261.32 480
10262.27 454
10263.23 446
10264.19 409
10265.14 443
10266.10 395
10267.06 387
10268.01 396
10268.97 383
10269.93 363
10270.88 387
10271.84 364
10272.80 392
10273.76 419
10274.71 438
10275.67 399
10276.63 379
10277.58 403
10278.54 409
10279.50 375
10280.46 433
10281.41 410
10282.37 427
10283.33 430
10284.29 415
10285.24 376
10286.20 367
10287.16 360
10288.12 393
10289.08 395
10290.03 345
10290.99 337
10291.95 386
10292.91 415
10293.87 368
10294.82 414
10295.78 381
10296.74 422
10297.70 428
10298.66 373
10299.61 360
10300.57 364
10301.53 364
10302.49 346
10303.45 349
10304.41 356
10305.37 313
10306.32 356
10307.28 400
10308.24 330
10309.20 352
10310.16 408
10311.12 351
10312.08 333
10313.04 352
10314.00 392
10314.95 337
10315.91 320
10316.87 359
10317.83 375
10318.79 374
10319.75 388
10320.71 342
10321.67 363
10322.63 373
10323.59 419
10324.55 369
10325.51 385
10326.47 350
10327.43 361
10328.39 382
10329.35 354
10330.31 310
10331.27 384
10332.23 386
10333.19 380
10334.15 352
10335.11 321
10336.07 346
10337.03 390
10337.99 368
10338.95 371
10339.91 374
10340.87 333
10341.83 396
10342.79 421
10343.75 392
10344.71 372
10345.67 329
10346.63 319
10347.59 293
10348.55 351
10349.51 389
10350.47 350
10351.43 346
10352.39 373
10353.35 353
10354.31 349
10355.28 364
10356.24 332
10357.20 340
10358.16 402
10359.12 365
10360.08 317
10361.04 337
10362.00 326
10362.96 394
10363.93 368
10364.89 404
10365.85 397
10366.81 408
10367.77 384
10368.73 385
10369.69 391
10370.66 376
10371.62 361
10372.58 342
10373.54 322
10374.50 359
10375.47 340
10376.43 384
10377.39 436
10378.35 348
10379.31 376
10380.28 344
10381.24 370
10382.20 374
10383.16 312
10384.12 354
10385.09 347
10386.05 361
10387.01 371
10387.97 380
10388.94 384
10389.90 374
10390.86 373
10391.82 360
10392.79 350
10393.75 335
10394.71 352
10395.68 321
10396.64 325
10397.60 347
10398.56 349
10399.53 306
10400.49 345
10401.45 301
10402.42 334
10403.38 372
10404.34 337
10405.31 347
10406.27 316
10407.23 326
10408.20 322
10409.16 355
10410.12 362
10411.09 344
10412.05 323
10413.01 389
10413.98 376
10414.94 323
10415.90 350
10416.87 443
10417.83 398
10418.80 387
10419.76 403
10420.72 407
10421.69 363
10422.65 449
10423.62 418
10424.58 402
10425.54 452
10426.51 465
10427.47 466
10428.44 429
10429.40 402
10430.37 454
10431.33 494
10432.30 486
10433.26 478
10434.22 417
10435.19 396
10436.15 492
10437.12 463
10438.08 422
10439.05 422
10440.01 381
10440.98 363
10441.94 369
10442.91 345
10443.87 380
10444.84 377
10445.80 334
10446.77 357
10447.73 321
10448.70 321
10449.66 374
10450.63 359
10451.59 317
10452.56 344
10453.53 355
10454.49 339
10455.46 376
10456.42 325
10457.39 331
10458.35 363
10459.32 393
10460.29 325
10461.25 360
10462.22 326
10463.18 328
10464.15 323
10465.12 364
10466.08 348
10467.05 410
10468.01 349
10468.98 280
10469.95 299
10470.91 310
10471.88 328
10472.85 342
10473.81 346
10474.78 309
10475.74 303
10476.71 334
10477.68 314
10478.64 307
10479.61 314
10480.58 331
10481.54 351
10482.51 342
10483.48 324
10484.45 298
10485.41 328
10486.38 348
10487.35 315
10488.31 321
10489.28 310
10490.25 362
10491.22 337
10492.18 343
10493.15 318
10494.12 328
10495.08 336
10496.05 319
10497.02 318
10497.99 343
10498.95 380
10499.92 339
10500.89 347
10501.86 323
10502.83 324
10503.79 349
10504.76 357
10505.73 365
10506.70 368
10507.67 373
10508.63 361
10509.60 339
10510.57 318
10511.54 349
10512.51 360
10513.47 363
10514.44 358
10515.41 389
10516.38 401
10517.35 361
10518.32 342
10519.28 303
10520.25 340
10521.22 354
10522.19 318
10523.16 340
10524.13 323
10525.10 363
10526.07 402
10527.03 396
10528.00 334
10528.97 341
10529.94 368
10530.91 306
10531.88 329
10532.85 330
10533.82 310
10534.79 337
10535.76 308
10536.73 356
10537.70 374
10538.67 317
10539.63 370
10540.60 365
10541.57 339
10542.54 357
10543.51 362
10544.48 321
10545.45 325
10546.42 399
10547.39 371
10548.36 387
10549.33 397
10550.30 371
10551.27 379
10552.24 369
10553.21 350
10554.18 423
10555.15 334
10556.12 395
10557.09 417
10558.06 371
10559.03 401
10560.00 407
10560.97 399
10561.95 350
10562.92 432
10563.89 451
10564.86 465
10565.83 491
10566.80 506
10567.77 537
10568.74 571
10569.71 538
10570.68 571
10571.65 582
10572.62 553
10573.59 566
10574.57 543
10575.54 545
10576.51 548
10577.48 489
10578.45 510
10579.42 444
10580.39 465
10581.36 472
10582.34 423
10583.31 391
10584.28 352
10585.25 392
10586.22 398
10587.19 405
10588.17 371
10589.14 352
10590.11 358
10591.08 387
10592.05 438
10593.02 441
10594.00 383
10594.97 376
10595.94 362
10596.91 414
10597.89 403
10598.86 470
10599.83 450
10600.80 402
10601.77 371
10602.75 379
10603.72 380
10604.69 432
10605.66 406
10606.64 375
10607.61 366
10608.58 344
10609.55 350
10610.53 353
10611.50 391
10612.47 379
10613.45 354
10614.42 364
10615.39 366
10616.36 367
10617.34 365
10618.31 416
10619.28 321
10620.26 348
10621.23 348
10622.20 351
10623.18 354
10624.15 330
10625.12 392
10626.10 357
10627.07 355
10628.04 422
10629.02 362
10629.99 393
10630.97 380
10631.94 356
10632.91 359
10633.89 376
10634.86 368
10635.83 338
10636.81 397
10637.78 409
10638.76 387
10639.73 419
10640.70 378
10641.68 428
10642.65 415
10643.63 400
10644.60 412
10645.58 418
10646.55 391
10647.53 464
10648.50 448
10649.47 431
10650.45 457
10651.42 399
10652.40 473
10653.37 432
10654.35 414
10655.32 423
10656.30 425
10657.27 419
10658.25 399
10659.22 367
10660.20 357
10661.17 347
10662.15 353
10663.12 355
10664.10 367
10665.07 362
10666.05 357
10667.02 360
10668.00 383
10668.97 381
10669.95 376
10670.93 420
10671.90 355
10672.88 410
10673.85 354
10674.83 312
10675.80 352
10676.78 402
10677.76 364
10678.73 350
10679.71 325
10680.68 347
10681.66 390
10682.63 320
10683.61 348
10684.59 329
10685.56 363
10686.54 389
10687.52 431
10688.49 426
10689.47 382
10690.44 378
10691.42 389
10692.40 363
10693.37 354
10694.35 337
10695.33 357
10696.30 353
10697.28 315
10698.26 324
10699.23 370
10700.21 307
10701.19 347
10702.17 331
10703.14 359
10704.12 334
10705.10 355
10706.07 302
10707.05 267
10708.03 345
10709.01 326
10709.98 318
10710.96 289
10711.94 322
10712.91 332
10713.89 354
10714.87 332
10715.85 305
10716.83 322
10717.80 332
10718.78 296
10719.76 365
10720.74 276
10721.71 302
10722.69 379
10723.67 326
10724.65 333
10725.63 329
10726.60 311
10727.58 313
10728.56 322
10729.54 355
10730.52 342
10731.49 332
10732.47 354
10733.45 352
10734.43 358
10735.41 373
10736.39 287
10737.37 309
10738.34 328
10739.32 300
10740.30 303
10741.28 335
10742.26 293
10743.24 309
10744.22 327
10745.20 280
10746.17 254
10747.15 298
10748.13 317
10749.11 343
10750.09 294
10751.07 277
10752.05 301
10753.03 322
10754.01 315
10754.99 316
10755.97 339
10756.95 323
10757.93 338
10758.91 303
10759.88 291
10760.86 284
10761.84 307
10762.82 312
10763.80 340
10764.78 328
10765.76 337
10766.74 315
10767.72 306
10768.70 304
10769.68 303
10770.66 313
10771.64 315
10772.62 303
10773.60 301
10774.58 311
10775.56 316
10776.54 299
10777.52 281
10778.51 277
10779.49 275
10780.47 303
10781.45 287
10782.43 303
10783.41 286
10784.39 340
10785.37 312
10786.35 316
10787.33 298
10788.31 361
10789.29 339
10790.27 325
10791.26 342
10792.24 332
10793.22 350
10794.20 347
10795.18 296
10796.16 318
10797.14 298
10798.12 317
10799.10 375
10800.09 334
10801.07 307
10802.05 323
10803.03 322
10804.01 345
10804.99 287
10805.98 298
10806.96 327
10807.94 320
10808.92 310
10809.90 306
10810.89 330
10811.87 313
10812.85 312
10813.83 327
10814.81 292
10815.80 292
10816.78 327
10817.76 357
10818.74 339
10819.72 334
10820.71 325
10821.69 317
10822.67 323
10823.65 297
10824.64 317
10825.62 293
10826.60 302
10827.58 267
10828.57 253
10829.55 323
10830.53 310
10831.52 312
10832.50 329
10833.48 332
10834.46 347
10835.45 337
10836.43 318
10837.41 323
10838.40 339
10839.38 337
10840.36 331
10841.35 300
10842.33 307
10843.31 321
10844.30 294
10845.28 330
10846.26 343
10847.25 309
10848.23 333
10849.21 350
10850.20 325
10851.18 345
10852.17 337
10853.15 366
10854.13 393
10855.12 349
10856.10 339
10857.09 325
10858.07 353
10859.05 357
10860.04 329
10861.02 336
10862.01 312
10862.99 337
10863.97 311
10864.96 323
10865.94 356
10866.93 349
10867.91 378
10868.90 353
10869.88 347
10870.87 329
10871.85 330
10872.84 351
10873.82 353
10874.81 357
10875.79 388
10876.78 318
10877.76 333
10878.75 312
10879.73 361
10880.72 339
10881.70 355
10882.69 307
10883.67 320
10884.66 326
10885.64 352
10886.63 355
10887.61 324
10888.60 347
10889.58 319
10890.57 351
10891.55 320
10892.54 359
10893.53 326
10894.51 333
10895.50 368
10896.48 365
10897.47 398
10898.45 356
10899.44 353
10900.43 414
10901.41 346
10902.40 396
10903.38 346
10904.37 394
10905.36 392
10906.34 410
10907.33 375
10908.32 368
10909.30 351
10910.29 407
10911.28 364
10912.26 377
10913.25 389
10914.24 375
10915.22 405
10916.21 420
10917.20 360
10918.18 383
10919.17 428
10920.16 416
10921.14 376
10922.13 410
10923.12 401
10924.10 406
10925.09 382
10926.08 387
10927.07 402
10928.05 404
10929.04 409
10930.03 406
10931.01 383
10932.00 425
10932.99 438
10933.98 403
10934.96 390
10935.95 407
10936.94 421
10937.93 431
10938.92 468
10939.90 452
10940.89 467
10941.88 480
10942.87 458
10943.85 444
10944.84 436
10945.83 420
10946.82 440
10947.81 503
10948.79 502
10949.78 457
10950.77 532
10951.76 478
10952.75 472
10953.74 481
10954.72 452
10955.71 530
10956.70 498
10957.69 481
10958.68 467
10959.67 559
10960.66 615
10961.65 642
10962.63 641
10963.62 639
10964.61 675
10965.60 663
10966.59 641
10967.58 649
10968.57 616
10969.56 650
10970.55 658
10971.54 611
10972.52 631
10973.51 624
10974.50 588
10975.49 601
10976.48 562
10977.47 524
10978.46 555
10979.45 576
10980.44 574
10981.43 494
10982.42 490
10983.41 576
10984.40 577
10985.39 544
10986.38 537
10987.37 558
10988.36 603
10989.35 554
10990.34 532
10991.33 538
10992.32 543
10993.31 525
10994.30 596
10995.29 583
10996.28 587
10997.27 619
10998.26 609
10999.25 632
11000.24 707
11001.23 682
11002.22 686
11003.21 784
11004.20 825
11005.20 847
11006.19 890
11007.18 920
11008.17 918
11009.16 959
11010.15 902
11011.14 866
11012.13 844
11013.12 794
11014.11 783
11015.10 757
11016.10 734
11017.09 680
11018.08 743
11019.07 657
11020.06 618
11021.05 649
11022.04 530
11023.04 559
11024.03 578
11025.02 545
11026.01 562
11027.00 497
11027.99 501
11028.99 525
11029.98 505
11030.97 486
11031.96 500
11032.95 493
11033.95 494
11034.94 477
11035.93 478
11036.92 475
11037.91 522
11038.91 471
11039.90 465
11040.89 443
11041.88 483
11042.88 479
11043.87 502
11044.86 494
11045.85 464
11046.85 465
11047.84 523
11048.83 454
11049.82 461
11050.82 432
11051.81 410
11052.80 460
11053.80 454
11054.79 422
11055.78 423
11056.77 446
11057.77 437
11058.76 432
11059.75 402
11060.75 382
11061.74 394
11062.73 412
11063.73 444
11064.72 381
11065.71 428
11066.71 451
11067.70 421
11068.69 442
11069.69 434
11070.68 412
11071.68 437
11072.67 444
11073.66 379
11074.66 388
11075.65 405
11076.65 421
11077.64 408
11078.63 406
11079.63 439
11080.62 450
11081.62 389
11082.61 422
11083.60 475
11084.60 455
11085.59 476
11086.59 417
11087.58 449
11088.58 470
11089.57 419
11090.57 415
11091.56 440
11092.55 423
11093.55 447
11094.54 432
11095.54 436
11096.53 424
11097.53 404
11098.52 365
11099.52 407
11100.51 448
11101.51 390
11102.50 410
11103.50 388
11104.49 419
11105.49 448
11106.48 409
11107.48 410
11108.48 364
11109.47 399
11110.47 368
11111.46 362
11112.46 380
11113.45 394
11114.45 412
11115.44 414
11116.44 388
11117.44 371
11118.43 374
11119.43 389
11120.42 428
11121.42 378
11122.42 367
11123.41 394
11124.41 405
11125.40 386
11126.40 427
11127.40 442
11128.39 415
11129.39 374
11130.38 383
11131.38 421
11132.38 420
11133.37 365
11134.37 349
11135.37 359
11136.36 383
11137.36 358
11138.36 369
11139.35 363
11140.35 383
11141.35 409
11142.34 381
11143.34 393
11144.34 396
11145.34 370
11146.33 425
11147.33 401
11148.33 388
11149.32 402
11150.32 363
11151.32 406
11152.32 399
11153.31 391
11154.31 386
11155.31 401
11156.31 368
11157.30 406
11158.30 418
11159.30 407
11160.30 434
11161.29 429
11162.29 438
11163.29 388
11164.29 354
11165.29 349
11166.28 382
11167.28 387
11168.28 342
11169.28 373
11170.28 329
11171.27 359
11172.27 391
11173.27 363
11174.27 372
11175.27 362
11176.27 359
11177.26 418
11178.26 333
11179.26 388
11180.26 357
11181.26 356
11182.26 321
11183.26 365
11184.26 391
11185.25 324
11186.25 359
11187.25 380
11188.25 362
11189.25 356
11190.25 334
11191.25 333
11192.25 360
11193.25 339
11194.25 344
11195.24 375
11196.24 338
11197.24 349
11198.24 339
11199.24 333
11200.24 343
11201.24 311
11202.24 389
11203.24 368
11204.24 357
11205.24 378
11206.24 375
11207.24 365
11208.24 352
11209.24 351
11210.24 361
11211.24 321
11212.24 318
11213.24 343
11214.24 383
11215.24 355
11216.24 344
11217.24 298
11218.24 316
11219.24 347
11220.24 384
11221.24 312
11222.24 324
11223.24 351
11224.24 368
11225.24 357
11226.24 328
11227.25 318
11228.25 324
11229.25 341
11230.25 391
11231.25 363
11232.25 344
11233.25 334
11234.25 371
11235.25 328
11236.25 304
11237.25 321
11238.26 306
11239.26 346
11240.26 327
11241.26 368
11242.26 393
11243.26 330
11244.26 353
11245.27 344
11246.27 339
11247.27 336
11248.27 337
11249.27 330
11250.27 366
11251.28 352
11252.28 348
11253.28 352
11254.28 351
11255.28 347
11256.29 378
11257.29 365
11258.29 353
11259.29 372
11260.29 379
11261.30 368
11262.30 369
11263.30 428
11264.30 402
11265.31 371
11266.31 359
11267.31 372
11268.31 361
11269.32 353
11270.32 348
11271.32 415
11272.32 383
11273.33 391
11274.33 370
11275.33 352
11276.33 380
11277.34 384
11278.34 374
11279.34 414
11280.35 426
11281.35 417
11282.35 400
11283.36 391
11284.36 452
11285.36 386
11286.37 403
11287.37 434
11288.37 438
11289.38 409
11290.38 436
11291.38 456
11292.39 456
11293.39 444
11294.39 412
11295.40 431
11296.40 430
11297.41 440
11298.41 414
11299.41 413
11300.42 382
11301.42 410
11302.43 456
11303.43 401
11304.43 417
11305.44 407
11306.44 379
11307.45 401
11308.45 410
11309.46 436
11310.46 387
11311.46 399
11312.47 435
11313.47 402
11314.48 383
11315.48 385
11316.49 436
11317.49 498
11318.50 496
11319.50 503
11320.51 475
11321.51 482
11322.52 453
11323.52 470
11324.53 451
11325.53 470
11326.54 468
11327.54 457
11328.55 473
11329.55 438
11330.56 462
11331.56 434
11332.57 496
11333.57 438
11334.58 430
11335.58 441
11336.59 426
11337.60 440
11338.60 402
11339.61 412
11340.61 401
11341.62 488
11342.62 483
11343.63 459
11344.64 425
11345.64 430
11346.65 454
11347.65 429
11348.66 416
11349.67 453
11350.67 469
11351.68 464
11352.69 505
11353.69 473
11354.70 478
11355.71 465
11356.71 435
11357.72 482
11358.72 458
11359.73 476
11360.74 401
11361.74 422
11362.75 451
11363.76 442
11364.76 413
11365.77 414
11366.78 465
11367.79 428
11368.79 398
11369.80 394
11370.81 421
11371.81 447
11372.82 472
11373.83 462
11374.84 510
11375.84 502
11376.85 454
11377.86 458
11378.87 421
11379.87 487
11380.88 446
11381.89 437
11382.90 431
11383.90 425
11384.91 490
11385.92 523
11386.93 491
11387.93 431
11388.94 481
11389.95 512
11390.96 486
11391.97 449
11392.97 486
11393.98 469
11394.99 482
11396.00 465
11397.01 506
11398.02 440
11399.02 467
11400.03 533
11401.04 525
11402.05 513
11403.06 516
11404.07 499
11405.08 526
11406.08 537
11407.09 561
11408.10 490
11409.11 508
11410.12 514
11411.13 539
11412.14 553
11413.15 491
11414.15 504
11415.16 513
11416.17 508
11417.18 507
11418.19 539
11419.20 534
11420.21 551
11421.22 553
11422.23 523
11423.24 540
11424.25 537
11425.26 542
11426.27 544
11427.28 587
11428.29 609
11429.30 560
11430.31 566
11431.32 557
11432.32 528
11433.33 548
11434.34 593
11435.35 598
11436.36 577
11437.37 535
11438.38 551
11439.39 578
11440.41 555
11441.42 559
11442.43 559
11443.44 569
11444.45 580
11445.46 586
11446.47 610
11447.48 623
11448.49 636
11449.50 600
11450.51 641
11451.52 647
11452.53 675
11453.54 615
11454.55 626
11455.56 673
11456.57 628
11457.59 630
11458.60 634
11459.61 646
11460.62 710
11461.63 697
11462.64 644
11463.65 647
11464.66 630
11465.67 633
11466.69 673
11467.70 639
11468.71 646
11469.72 672
11470.73 715
11471.74 681
11472.75 686
11473.77 705
11474.78 734
11475.79 753
11476.80 663
11477.81 743
11478.83 724
11479.84 751
11480.85 748
11481.86 713
11482.87 753
11483.89 787
11484.90 780
11485.91 809
11486.92 827
11487.93 759
11488.95 783
11489.96 801
11490.97 856
11491.98 861
11493.00 861
11494.01 840
11495.02 808
11496.03 857
11497.05 893
11498.06 841
11499.07 863
11500.09 860
11501.10 853
11502.11 878
11503.12 965
11504.14 906
11505.15 921
11506.16 932
11507.18 934
11508.19 971
11509.20 1044
11510.22 1009
11511.23 994
11512.24 995
11513.26 1080
11514.27 1062
11515.28 1098
11516.30 1112
11517.31 1169
11518.32 1143
11519.34 1098
11520.35 1156
11521.37 1227
11522.38 1090
11523.39 1206
11524.41 1243
11525.42 1188
11526.44 1246
11527.45 1273
11528.46 1340
11529.48 1421
11530.49 1474
11531.51 1504
11532.52 1525
11533.53 1577
11534.55 1721
11535.56 1748
11536.58 1732
11537.59 1755
11538.61 1776
11539.62 1858
11540.64 1866
11541.65 1892
11542.67 2129
11543.68 2198
11544.69 2173
11545.71 2550
11546.72 2718
11547.74 3113
11548.75 3485
11549.77 3969
11550.78 4299
11551.80 4718
11552.81 4929
11553.83 4893
11554.85 4887
11555.86 4959
11556.88 4551
11557.89 4182
11558.91 4000
11559.92 3705
11560.94 3516
11561.95 3217
11562.97 3108
11563.98 2965
11565.00 2550
11566.02 2343
11567.03 2331
11568.05 2306
11569.06 2124
11570.08 2010
11571.10 1978
11572.11 1886
11573.13 1857
11574.14 1834
11575.16 1670
11576.18 1684
11577.19 1673
11578.21 1686
11579.22 1611
11580.24 1647
11581.26 1630
11582.27 1644
11583.29 1661
11584.31 1670
11585.32 1686
11586.34 1672
11587.36 1683
11588.37 1830
11589.39 1826
11590.41 1799
11591.42 1792
11592.44 1868
11593.46 1899
11594.47 1844
11595.49 1944
11596.51 1958
11597.53 1828
11598.54 1834
11599.56 1831
11600.58 1819
11601.59 1800
11602.61 1984
11603.63 2128
11604.65 2273
11605.66 2347
11606.68 2559
11607.70 2941
11608.72 3192
11609.74 3467
11610.75 3677
11611.77 3824
11612.79 3744
11613.81 3519
11614.82 3436
11615.84 3296
11616.86 2988
11617.88 2923
11618.90 2744
11619.91 2676
11620.93 2505
11621.95 2333
11622.97 2217
11623.99 2054
11625.01 1994
11626.02 1932
11627.04 1799
11628.06 1767
11629.08 1736
11630.10 1710
11631.12 1679
11632.14 1631
11633.15 1532
11634.17 1670
11635.19 1567
11636.21 1530
11637.23 1557
11638.25 1513
11639.27 1423
11640.29 1473
11641.30 1447
11642.32 1363
11643.34 1390
11644.36 1347
11645.38 1280
11646.40 1388
11647.42 1392
11648.44 1330
11649.46 1313
11650.48 1288
11651.50 1385
11652.52 1291
11653.54 1226
11654.56 1178
11655.58 1169
11656.60 1147
11657.62 1139
11658.64 1105
11659.66 1072
11660.68 1082
11661.70 1152
11662.72 1090
11663.74 1040
11664.76 1012
11665.78 1015
11666.80 1002
11667.82 1024
11668.84 957
11669.86 975
11670.88 977
11671.90 1000
11672.92 927
11673.94 950
11674.96 940
11675.98 1020
11677.00 986
11678.02 926
11679.04 915
11680.06 957
11681.08 1024
11682.10 997
11683.12 949
11684.15 1013
11685.17 997
11686.19 987
11687.21 992
11688.23 999
11689.25 998
11690.27 1017
11691.29 1025
11692.31 1002
11693.34 1003
11694.36 1023
11695.38 1037
11696.40 1053
11697.42 986
11698.44 976
11699.46 1051
11700.49 1020
11701.51 948
11702.53 956
11703.55 944
11704.57 955
11705.60 989
11706.62 925
11707.64 943
11708.66 906
11709.68 919
11710.71 899
11711.73 880
11712.75 892
11713.77 894
11714.79 875
11715.82 845
11716.84 823
11717.86 773
11718.88 759
11719.91 793
11720.93 831
11721.95 806
11722.97 809
11724.00 791
11725.02 773
11726.04 784
11727.07 863
11728.09 815
11729.11 796
11730.13 783
11731.16 705
11732.18 690
11733.20 737
11734.23 719
11735.25 713
11736.27 708
11737.30 665
11738.32 734
11739.34 693
11740.37 685
11741.39 625
11742.41 653
11743.44 642
11744.46 692
11745.48 670
11746.51 611
11747.53 595
11748.55 619
11749.58 624
11750.60 622
11751.63 587
11752.65 583
11753.67 574
11754.70 584
11755.72 662
11756.75 644
11757.77 666
11758.79 596
11759.82 597
11760.84 602
11761.87 588
11762.89 579
11763.92 619
11764.94 559
11765.97 533
11766.99 519
11768.01 557
11769.04 575
11770.06 548
11771.09 501
11772.11 509
11773.14 533
11774.16 529
11775.19 527
11776.21 567
11777.24 498
11778.26 525
11779.29 561
11780.31 474
11781.34 467
11782.36 492
11783.39 508
11784.41 484
11785.44 512
11786.46 518
11787.49 506
11788.52 511
11789.54 488
11790.57 511
11791.59 453
11792.62 485
11793.64 506
11794.67 443
11795.70 435
11796.72 483
11797.75 436
11798.77 445
11799.80 455
11800.83 462
11801.85 424
11802.88 430
11803.90 474
11804.93 457
11805.96 427
11806.98 408
11808.01 384
11809.04 399
11810.06 437
11811.09 440
11812.11 391
11813.14 412
11814.17 384
11815.19 396
11816.22 379
11817.25 418
11818.27 413
11819.30 428
11820.33 459
11821.36 456
11822.38 458
11823.41 421
11824.44 416
11825.46 383
11826.49 407
11827.52 405
11828.54 412
11829.57 370
11830.60 386
11831.63 386
11832.65 420
11833.68 449
11834.71 416
11835.74 392
11836.76 381
11837.79 379
11838.82 363
11839.85 359
11840.88 385
11841.90 434
11842.93 367
11843.96 332
11844.99 372
11846.01 391
11847.04 401
11848.07 352
11849.10 359
11850.13 348
11851.16 366
11852.18 395
11853.21 384
11854.24 376
11855.27 338
11856.30 382
11857.33 397
11858.35 374
11859.38 336
11860.41 363
11861.44 381
11862.47 398
11863.50 352
11864.53 343
11865.56 359
11866.58 389
11867.61 363
11868.64 345
11869.67 382
11870.70 359
11871.73 383
11872.76 425
11873.79 356
11874.82 400
11875.85 404
11876.88 377
11877.91 366
11878.93 365
11879.96 344
11880.99 412
11882.02 381
11883.05 402
11884.08 392
11885.11 394
11886.14 385
11887.17 410
11888.20 380
11889.23 415
11890.26 420
11891.29 390
11892.32 367
11893.35 379
11894.38 369
11895.41 357
11896.44 367
11897.47 381
11898.50 379
11899.53 375
11900.56 385
11901.59 410
11902.62 376
11903.65 347
11904.69 373
11905.72 397
11906.75 415
11907.78 375
11908.81 408
11909.84 406
11910.87 391
11911.90 433
11912.93 441
11913.96 412
11914.99 440
11916.02 409
11917.06 414
11918.09 389
11919.12 358
11920.15 417
11921.18 474
11922.21 442
11923.24 448
11924.27 431
11925.31 442
11926.34 415
11927.37 431
11928.40 422
11929.43 398
11930.46 447
11931.50 407
11932.53 429
11933.56 440
11934.59 424
11935.62 425
11936.65 480
11937.69 504
11938.72 457
11939.75 480
11940.78 489
11941.81 510
11942.85 533
11943.88 521
11944.91 518
11945.94 466
11946.98 456
11948.01 389
11949.04 438
11950.07 451
11951.11 422
11952.14 445
11953.17 441
11954.20 426
11955.24 409
11956.27 389
11957.30 397
11958.34 405
11959.37 406
11960.40 401
11961.43 422
11962.47 398
11963.50 399
11964.53 400
11965.57 403
11966.60 427
11967.63 433
11968.67 415
11969.70 434
11970.73 440
11971.77 410
11972.80 387
11973.83 441
11974.87 411
11975.90 385
11976.94 429
11977.97 456
11979.00 443
11980.04 422
11981.07 465
11982.10 430
11983.14 423
11984.17 401
11985.21 392
11986.24 385
11987.27 382
11988.31 385
11989.34 368
11990.38 395
11991.41 422
11992.45 396
11993.48 442
11994.51 425
11995.55 422
11996.58 430
11997.62 432
11998.65 392
11999.69 447
12000.72 443
12001.76 410
12002.79 405
12003.83 397
12004.86 417
12005.90 435
12006.93 463
12007.97 395
12009.00 405
12010.04 436
12011.07 434
12012.11 418
12013.14 417
12014.18 388
12015.21 462
12016.25 444
12017.28 431
12018.32 441
12019.35 427
12020.39 432
12021.43 430
12022.46 462
12023.50 423
12024.53 447
12025.57 445
12026.60 436
12027.64 461
12028.68 470
12029.71 481
12030.75 518
12031.78 479
12032.82 477
12033.86 463
12034.89 456
12035.93 535
12036.97 567
12038.00 506
12039.04 434
12040.07 457
12041.11 437
12042.15 452
12043.18 465
12044.22 497
12045.26 525
12046.29 467
12047.33 494
12048.37 512
12049.40 433
12050.44 477
12051.48 501
12052.52 485
12053.55 486
12054.59 475
12055.63 435
12056.66 453
12057.70 468
12058.74 469
12059.78 465
12060.81 471
12061.85 488
12062.89 447
12063.92 439
12064.96 441
12066.00 400
12067.04 448
12068.07 436
12069.11 441
12070.15 442
12071.19 398
12072.23 462
12073.26 484
12074.30 446
12075.34 469
12076.38 451
12077.42 437
12078.45 405
12079.49 431
12080.53 396
12081.57 437
12082.61 459
12083.64 466
12084.68 450
12085.72 437
12086.76 404
12087.80 445
12088.84 454
12089.88 444
12090.91 426
12091.95 402
12092.99 398
12094.03 465
12095.07 475
12096.11 426
12097.15 409
12098.19 472
12099.22 486
12100.26 463
12101.30 414
12102.34 480
12103.38 431
12104.42 458
12105.46 488
12106.50 444
12107.54 482
12108.58 474
12109.62 423
12110.66 458
12111.70 478
12112.74 504
12113.77 487
12114.81 455
12115.85 468
12116.89 470
12117.93 433
12118.97 448
12120.01 401
12121.05 418
12122.09 489
12123.13 450
12124.17 443
12125.21 408
12126.25 449
12127.29 439
12128.33 444
12129.37 413
12130.41 399
12131.45 369
12132.50 397
12133.54 368
12134.58 404
12135.62 412
12136.66 384
12137.70 406
12138.74 386
12139.78 397
12140.82 391
12141.86 370
12142.90 387
12143.94 346
12144.98 336
12146.02 392
12147.07 378
12148.11 356
12149.15 337
12150.19 360
12151.23 381
12152.27 385
12153.31 377
12154.35 366
12155.40 388
12156.44 370
12157.48 343
12158.52 375
12159.56 373
12160.60 339
12161.64 355
12162.69 335
12163.73 349
12164.77 353
12165.81 357
12166.85 315
12167.90 300
12168.94 374
12169.98 323
12171.02 385
12172.06 359
12173.11 354
12174.15 366
12175.19 375
12176.23 392
12177.27 305
12178.32 358
12179.36 423
12180.40 352
12181.44 360
12182.49 361
12183.53 345
12184.57 370
12185.61 372
12186.66 380
12187.70 381
12188.74 344
12189.79 346
12190.83 349
12191.87 360
12192.91 357
12193.96 362
12195.00 342
12196.04 360
12197.09 337
12198.13 342
12199.17 327
12200.22 364
12201.26 343
12202.30 309
12203.35 363
12204.39 337
12205.43 340
12206.48 344
12207.52 336
12208.57 336
12209.61 371
12210.65 353
12211.70 323
12212.74 307
12213.78 343
12214.83 339
12215.87 335
12216.92 367
12217.96 330
12219.00 339
12220.05 316
12221.09 331
12222.14 372
12223.18 335
12224.23 357
12225.27 346
12226.31 352
12227.36 322
12228.40 361
12229.45 339
12230.49 346
12231.54 366
12232.58 338
12233.63 373
12234.67 337
12235.72 364
12236.76 369
12237.81 364
12238.85 365
12239.90 334
12240.94 354
12241.99 355
12243.03 354
12244.08 335
12245.12 343
12246.17 331
12247.21 342
12248.26 354
12249.30 335
12250.35 312
12251.39 335
12252.44 343
12253.49 316
12254.53 303
12255.58 359
12256.62 375
12257.67 348
12258.71 317
12259.76 363
12260.81 326
12261.85 333
12262.90 357
12263.94 314
12264.99 310
12266.04 272
12267.08 299
12268.13 308
12269.17 343
12270.22 331
12271.27 345
12272.31 330
12273.36 314
12274.41 299
12275.45 286
12276.50 332
12277.55 357
12278.59 382
12279.64 327
12280.69 315
12281.73 319
12282.78 306
12283.83 274
12284.87 279
12285.92 275
12286.97 276
12288.01 300
12289.06 293
12290.11 329
12291.16 294
12292.20 303
12293.25 289
12294.30 289
12295.35 233
12296.39 325
12297.44 315
12298.49 283
12299.54 258
12300.58 253
12301.63 271
12302.68 275
12303.73 269
12304.77 305
12305.82 290
12306.87 285
12307.92 282
12308.97 299
12310.01 278
12311.06 269
12312.11 256
12313.16 266
12314.21 279
12315.25 325
12316.30 303
12317.35 250
12318.40 292
12319.45 284
12320.50 317
12321.54 299
12322.59 303
12323.64 294
12324.69 286
12325.74 258
12326.79 239
12327.84 305
12328.89 294
12329.93 278
12330.98 274
12332.03 273
12333.08 261
12334.13 278
12335.18 236
12336.23 288
12337.28 256
12338.33 276
12339.38 257
12340.43 262
12341.47 280
12342.52 253
12343.57 283
12344.62 285
12345.67 281
12346.72 271
12347.77 282
12348.82 276
12349.87 290
12350.92 273
12351.97 235
12353.02 230
12354.07 261
12355.12 256
12356.17 258
12357.22 269
12358.27 283
12359.32 265
12360.37 259
12361.42 236
12362.47 250
12363.52 279
12364.57 261
12365.62 273
12366.67 257
12367.72 255
12368.77 272
12369.82 236
12370.87 294
12371.93 284
12372.98 246
12374.03 228
12375.08 261
12376.13 289
12377.18 241
12378.23 220
12379.28 232
12380.33 235
12381.38 271
12382.43 249
12383.49 250
12384.54 272
12385.59 240
12386.64 253
12387.69 267
12388.74 268
12389.79 248
12390.84 258
12391.90 259
12392.95 265
12394.00 288
12395.05 284
12396.10 282
12397.15 253
12398.21 267
12399.26 273
12400.31 290
12401.36 251
12402.41 253
12403.47 268
12404.52 271
12405.57 272
12406.62 292
12407.67 277
12408.73 282
12409.78 298
12410.83 265
12411.88 264
12412.94 271
12413.99 213
12415.04 229
12416.09 247
12417.15 261
12418.20 263
12419.25 225
12420.30 245
12421.36 266
12422.41 258
12423.46 250
12424.52 241
12425.57 240
12426.62 266
12427.67 246
12428.73 261
12429.78 250
12430.83 285
12431.89 284
12432.94 254
12433.99 277
12435.05 243
12436.10 263
12437.15 258
12438.21 268
12439.26 280
12440.31 291
12441.37 265
12442.42 242
12443.47 255
12444.53 283
12445.58 286
12446.64 279
12447.69 289
12448.74 276
12449.80 283
12450.85 248
12451.91 261
12452.96 276
12454.01 247
12455.07 289
12456.12 283
12457.18 258
12458.23 261
12459.29 278
12460.34 258
12461.39 266
12462.45 255
12463.50 275
12464.56 292
12465.61 300
12466.67 285
12467.72 283
12468.78 222
12469.83 246
12470.89 263
12471.94 257
12473.00 285
12474.05 260
12475.11 226
12476.16 246
12477.22 263
12478.27 226
12479.33 256
12480.38 271
12481.44 265
12482.49 268
12483.55 277
12484.60 280
12485.66 279
12486.71 290
12487.77 338
12488.83 314
12489.88 315
12490.94 291
12491.99 314
12493.05 289
12494.10 301
12495.16 285
12496.22 284
12497.27 313
12498.33 321
12499.38 280
12500.44 298
12501.50 304
12502.55 282
12503.61 294
12504.67 299
12505.72 285
12506.78 312
12507.83 297
12508.89 333
12509.95 313
12511.00 282
12512.06 314
12513.12 321
12514.17 306
12515.23 306
12516.29 369
12517.34 309
12518.40 298
12519.46 371
12520.52 380
12521.57 399
12522.63 315
12523.69 342
12524.74 360
12525.80 410
12526.86 445
12527.92 470
12528.97 492
12530.03 550
12531.09 576
12532.15 562
12533.20 564
12534.26 551
12535.32 561
12536.38 540
12537.43 482
12538.49 471
12539.55 462
12540.61 470
12541.66 476
12542.72 462
12543.78 430
12544.84 440
12545.90 408
12546.95 373
12548.01 363
12549.07 348
12550.13 321
12551.19 350
12552.25 295
12553.30 293
12554.36 284
12555.42 320
12556.48 330
12557.54 301
12558.60 353
12559.65 304
12560.71 291
12561.77 324
12562.83 309
12563.89 302
12564.95 321
12566.01 297
12567.07 358
12568.13 360
12569.18 303
12570.24 339
12571.30 299
12572.36 321
12573.42 320
12574.48 336
12575.54 338
12576.60 303
12577.66 296
12578.72 306
12579.78 319
12580.84 345
12581.90 338
12582.96 274
12584.02 313
12585.07 294
12586.13 320
12587.19 348
12588.25 313
12589.31 289
12590.37 357
12591.43 313
12592.49 319
12593.55 299
12594.61 284
12595.67 286
12596.73 296
12597.79 323
12598.86 355
12599.92 326
12600.98 333
12602.04 359
12603.10 364
12604.16 336
12605.22 370
12606.28 432
12607.34 431
12608.40 524
12609.46 477
12610.52 538
12611.58 519
12612.64 506
12613.70 545
12614.76 493
12615.83 493
12616.89 487
12617.95 502
12619.01 466
12620.07 482
12621.13 484
12622.19 486
12623.25 471
12624.32 433
12625.38 442
12626.44 447
12627.50 408
12628.56 379
12629.62 382
12630.68 385
12631.75 372
12632.81 373
12633.87 346
12634.93 371
12635.99 370
12637.05 366
12638.12 376
12639.18 331
12640.24 377
12641.30 369
12642.36 336
12643.43 319
12644.49 365
12645.55 334
12646.61 316
12647.68 302
12648.74 350
12649.80 331
12650.86 295
12651.93 366
12652.99 307
12654.05 337
12655.11 369
12656.18 345
12657.24 313
12658.30 330
12659.36 310
12660.43 338
12661.49 320
12662.55 355
12663.62 305
12664.68 301
12665.74 301
12666.81 316
12667.87 327
12668.93 332
12670.00 318
12671.06 309
12672.12 359
12673.19 348
12674.25 325
12675.31 307
12676.38 322
12677.44 296
12678.50 341
12679.57 327
12680.63 337
12681.69 323
12682.76 302
12683.82 338
12684.89 328
12685.95 353
12687.01 400
12688.08 397
12689.14 350
12690.21 352
12691.27 372
12692.33 382
12693.40 391
12694.46 402
12695.53 378
12696.59 427
12697.66 397
12698.72 364
12699.79 344
12700.85 351
12701.91 363
12702.98 380
12704.04 339
12705.11 347
12706.17 360
12707.24 328
12708.30 378
12709.37 387
12710.43 418
12711.50 398
12712.56 373
12713.63 360
12714.69 363
12715.76 346
12716.82 353
12717.89 364
12718.95 328
12720.02 335
12721.09 372
12722.15 323
12723.22 341
12724.28 354
12725.35 371
12726.41 367
12727.48 358
12728.54 343
12729.61 324
12730.68 292
12731.74 330
12732.81 353
12733.87 322
12734.94 351
12736.01 325
12737.07 320
12738.14 298
12739.20 310
12740.27 332
12741.34 358
12742.40 360
12743.47 327
12744.54 289
12745.60 319
12746.67 369
12747.74 295
12748.80 321
12749.87 332
12750.94 327
12752.00 329
12753.07 314
12754.14 322
12755.20 341
12756.27 300
12757.34 273
12758.40 254
12759.47 303
12760.54 304
12761.60 317
12762.67 281
12763.74 315
12764.81 311
12765.87 312
12766.94 320
12768.01 324
12769.08 326
12770.14 292
12771.21 280
12772.28 310
12773.35 273
12774.41 272
12775.48 259
12776.55 292
12777.62 267
12778.68 272
12779.75 247
12780.82 291
12781.89 305
12782.96 283
12784.02 280
12785.09 298
12786.16 269
12787.23 286
12788.30 287
12789.37 284
12790.43 270
12791.50 295
12792.57 278
12793.64 264
12794.71 235
12795.78 290
12796.84 320
12797.91 285
12798.98 284
12800.05 276
12801.12 237
12802.19 250
12803.26 257
12804.33 272
12805.40 278
12806.46 262
12807.53 293
12808.60 293
12809.67 285
12810.74 318
12811.81 252
12812.88 245
12813.95 253
12815.02 253
12816.09 273
12817.16 298
12818.23 270
12819.30 250
12820.37 250
12821.44 254
12822.50 269
12823.57 292
12824.64 265
12825.71 267
12826.78 260
12827.85 282
12828.92 279
12829.99 285
12831.06 287
12832.13 252
12833.20 264
12834.27 267
12835.34 271
12836.41 283
12837.49 280
12838.56 257
12839.63 256
12840.70 253
12841.77 277
12842.84 262
12843.91 264
12844.98 279
12846.05 274
12847.12 261
12848.19 264
12849.26 247
12850.33 234
12851.40 244
12852.47 293
12853.55 290
12854.62 248
12855.69 263
12856.76 258
12857.83 199
12858.90 240
12859.97 215
12861.04 245
12862.11 233
12863.19 251
12864.26 236
12865.33 235
12866.40 234
12867.47 235
12868.54 232
12869.62 221
12870.69 221
12871.76 253
12872.83 270
12873.90 213
12874.97 222
12876.05 239
12877.12 248
12878.19 245
12879.26 284
12880.33 298
12881.41 246
12882.48 268
12883.55 246
12884.62 216
12885.70 232
12886.77 232
12887.84 216
12888.91 224
12889.98 227
12891.06 262
12892.13 252
12893.20 207
12894.28 241
12895.35 204
12896.42 198
12897.49 254
12898.57 271
12899.64 248
12900.71 222
12901.79 217
12902.86 209
12903.93 224
12905.00 231
12906.08 183
12907.15 221
12908.22 227
12909.30 230
12910.37 211
12911.44 231
12912.52 228
12913.59 223
12914.66 203
12915.74 194
12916.81 208
12917.89 247
12918.96 242
12920.03 234
12921.11 211
12922.18 188
12923.25 188
12924.33 225
12925.40 230
12926.48 191
12927.55 218
12928.62 258
12929.70 238
12930.77 197
12931.85 208
12932.92 204
12934.00 221
12935.07 199
12936.14 208
12937.22 223
12938.29 206
12939.37 208
12940.44 202
12941.52 211
12942.59 203
12943.67 225
12944.74 208
12945.82 200
12946.89 199
12947.97 237
12949.04 221
12950.12 202
12951.19 192
12952.27 207
12953.34 215
12954.42 242
12955.49 201
12956.57 226
12957.64 212
12958.72 212
12959.79 200
12960.87 234
12961.94 223
12963.02 229
12964.10 202
12965.17 203
12966.25 235
12967.32 230
12968.40 198
12969.47 221
12970.55 208
12971.63 198
12972.70 200
12973.78 225
12974.85 225
12975.93 201
12977.01 204
12978.08 214
12979.16 214
12980.23 197
12981.31 202
12982.39 244
12983.46 211
12984.54 222
12985.62 209
12986.69 229
12987.77 237
12988.85 250
12989.92 202
12991.00 210
12992.08 213
12993.15 226
12994.23 228
12995.31 215
12996.38 248
12997.46 235
12998.54 221
12999.61 216
13000.69 211
13001.77 229
13002.85 205
13003.92 215
13005.00 224
13006.08 198
13007.16 227
13008.23 264
13009.31 218
13010.39 226
13011.47 225
13012.54 203
13013.62 239
13014.70 221
13015.78 227
13016.85 210
13017.93 203
13019.01 207
13020.09 247
13021.17 226
13022.24 251
13023.32 218
13024.40 202
13025.48 236
13026.56 252
13027.63 221
13028.71 235
13029.79 222
13030.87 215
13031.95 241
13033.03 231
13034.10 207
13035.18 209
13036.26 245
13037.34 265
13038.42 252
13039.50 217
13040.58 232
13041.66 248
13042.73 220
13043.81 229
13044.89 217
13045.97 241
13047.05 265
13048.13 245
13049.21 245
13050.29 253
13051.37 228
13052.45 223
13053.53 255
13054.60 249
13055.68 247
13056.76 289
13057.84 243
13058.92 231
13060.00 207
13061.08 255
13062.16 244
13063.24 249
13064.32 263
13065.40 239
13066.48 250
13067.56 273
13068.64 258
13069.72 260
13070.80 262
13071.88 250
13072.96 251
13074.04 216
13075.12 224
13076.20 251
13077.28 256
13078.36 229
13079.44 208
13080.52 208
13081.60 234
13082.68 207
13083.76 223
13084.84 207
13085.93 206
13087.01 185
13088.09 225
13089.17 220
13090.25 193
13091.33 200
13092.41 243
13093.49 247
13094.57 253
13095.65 228
13096.73 244
13097.82 228
13098.90 221
13099.98 195
13101.06 217
13102.14 236
13103.22 206
13104.30 181
13105.38 201
13106.47 206
13107.55 212
13108.63 161
13109.71 196
13110.79 239
13111.87 239
13112.96 228
13114.04 242
13115.12 236
13116.20 209
13117.28 176
13118.37 195
13119.45 201
13120.53 181
13121.61 185
13122.69 234
13123.78 227
13124.86 218
13125.94 213
13127.02 218
13128.11 190
13129.19 211
13130.27 183
13131.35 210
13132.44 215
13133.52 184
13134.60 193
13135.68 202
13136.77 191
13137.85 202
13138.93 207
13140.01 182
13141.10 179
13142.18 239
13143.26 239
13144.35 161
13145.43 182
13146.51 183
13147.60 207
13148.68 229
13149.76 228
13150.85 219
13151.93 200
13153.01 208
13154.10 198
13155.18 208
13156.26 210
13157.35 225
13158.43 200
13159.51 221
13160.60 188
13161.68 187
13162.77 201
13163.85 210
13164.93 223
13166.02 231
13167.10 202
13168.19 176
13169.27 210
13170.35 212
13171.44 195
13172.52 235
13173.61 177
13174.69 199
13175.78 212
13176.86 177
13177.94 209
13179.03 219
13180.11 238
13181.20 234
13182.28 224
13183.37 217
13184.45 200
13185.54 203
13186.62 217
13187.71 209
13188.79 203
13189.88 218
13190.96 198
13192.05 222
13193.13 240
13194.22 204
13195.30 170
13196.39 221
13197.47 207
13198.56 208
13199.64 197
13200.73 197
13201.81 213
13202.90 201
13203.98 205
13205.07 205
13206.16 211
13207.24 188
13208.33 230
13209.41 201
13210.50 186
13211.58 223
13212.67 206
13213.76 172
13214.84 190
13215.93 212
13217.01 185
13218.10 196
13219.19 185
13220.27 192
13221.36 228
13222.45 210
13223.53 229
13224.62 172
13225.70 210
13226.79 224
13227.88 217
13228.96 212
13230.05 201
13231.14 238
13232.22 220
13233.31 205
13234.40 205
13235.48 195
13236.57 179
13237.66 190
13238.74 208
13239.83 173
13240.92 222
13242.01 186
13243.09 211
13244.18 179
13245.27 192
13246.35 180
13247.44 203
13248.53 198
13249.62 197
13250.70 177
13251.79 206
13252.88 187
13253.97 212
13255.05 178
13256.14 155
13257.23 187
13258.32 208
13259.41 239
13260.49 251
13261.58 218
13262.67 190
13263.76 209
13264.85 206
13265.93 180
13267.02 210
13268.11 205
13269.20 195
13270.29 232
13271.37 228
13272.46 232
13273.55 241
13274.64 179
13275.73 216
13276.82 221
13277.91 237
13278.99 205
13280.08 207
13281.17 192
13282.26 211
13283.35 238
13284.44 195
13285.53 202
13286.62 204
13287.70 208
13288.79 194
13289.88 204
13290.97 225
13292.06 202
13293.15 195
13294.24 178
13295.33 210
13296.42 214
13297.51 227
13298.60 196
13299.69 203
13300.78 217
13301.87 228
13302.95 208
13304.04 199
13305.13 215
13306.22 204
13307.31 231
13308.40 195
13309.49 215
13310.58 217
13311.67 188
13312.76 195
13313.85 228
13314.94 183
13316.03 201
13317.12 203
13318.21 234
13319.30 207
13320.39 196
13321.48 199
13322.58 218
13323.67 209
13324.76 180
13325.85 204
13326.94 216
13328.03 211
13329.12 218
13330.21 198
13331.30 217
13332.39 202
13333.48 218
13334.57 221
13335.66 226
13336.75 208
13337.85 224
13338.94 240
13340.03 243
13341.12 197
13342.21 213
13343.30 192
13344.39 198
13345.48 196
13346.58 198
13347.67 247
13348.76 218
13349.85 228
13350.94 176
13352.03 225
13353.12 245
13354.22 223
13355.31 231
13356.40 204
13357.49 205
13358.58 231
13359.68 224
13360.77 245
13361.86 224
13362.95 224
13364.04 230
13365.14 206
13366.23 216
13367.32 237
13368.41 195
13369.51 244
13370.60 225
13371.69 216
13372.78 218
13373.87 201
13374.97 223
13376.06 221
13377.15 223
13378.25 238
13379.34 218
13380.43 236
13381.52 234
13382.62 211
13383.71 209
13384.80 228
13385.90 261
13386.99 204
13388.08 197
13389.17 215
13390.27 220
13391.36 240
13392.45 220
13393.55 224
13394.64 236
13395.73 218
13396.83 212
13397.92 206
13399.02 190
13400.11 197
13401.20 222
13402.30 218
13403.39 194
13404.48 188
13405.58 202
13406.67 212
13407.77 213
13408.86 196
13409.95 201
13411.05 192
13412.14 197
13413.24 222
13414.33 202
13415.42 213
13416.52 209
13417.61 211
13418.71 209
13419.80 200
13420.90 211
13421.99 259
13423.08 211
13424.18 216
13425.27 229
13426.37 213
13427.46 215
13428.56 189
13429.65 200
13430.75 205
13431.84 234
13432.94 198
13434.03 225
13435.13 201
13436.22 192
13437.32 207
13438.41 230
13439.51 190
13440.60 238
13441.70 242
13442.79 240
13443.89 203
13444.98 200
13446.08 223
13447.18 192
13448.27 238
13449.37 232
13450.46 231
13451.56 220
13452.65 235
13453.75 194
13454.85 177
13455.94 204
13457.04 215
13458.13 242
13459.23 225
13460.33 210
13461.42 227
13462.52 214
13463.61 209
13464.71 203
13465.81 226
13466.90 269
13468.00 232
13469.10 209
13470.19 201
13471.29 228
13472.38 197
13473.48 233
13474.58 239
13475.67 204
13476.77 223
13477.87 265
13478.96 224
13480.06 256
13481.16 293
13482.26 249
13483.35 275
13484.45 232
13485.55 223
13486.64 228
13487.74 237
13488.84 257
13489.94 251
13491.03 274
13492.13 253
13493.23 237
13494.32 225
13495.42 265
13496.52 237
13497.62 255
13498.72 279
13499.81 254
13500.91 253
13502.01 249
13503.11 264
13504.20 290
13505.30 285
13506.40 268
13507.50 251
13508.60 253
13509.69 325
13510.79 307
13511.89 291
13512.99 293
13514.09 306
13515.18 321
13516.28 276
13517.38 258
13518.48 291
13519.58 291
13520.68 303
13521.78 268
13522.87 264
13523.97 270
13525.07 261
13526.17 293
13527.27 290
13528.37 249
13529.47 239
13530.57 268
13531.66 242
13532.76 243
13533.86 256
13534.96 226
13536.06 247
13537.16 233
13538.26 257
13539.36 250
13540.46 222
13541.56 221
13542.66 218
13543.76 217
13544.86 207
13545.96 230
13547.05 218
13548.15 246
13549.25 210
13550.35 213
13551.45 233
13552.55 228
13553.65 183
13554.75 187
13555.85 203
13556.95 216
13558.05 231
13559.15 219
13560.25 238
13561.35 209
13562.45 206
13563.55 214
13564.65 189
13565.75 216
13566.85 201
13567.96 204
13569.06 208
13570.16 209
13571.26 186
13572.36 177
13573.46 191
13574.56 211
13575.66 213
13576.76 198
13577.86 219
13578.96 222
13580.06 235
13581.16 214
13582.27 213
13583.37 211
13584.47 191
13585.57 169
13586.67 214
13587.77 239
13588.87 171
13589.97 194
13591.08 199
13592.18 196
13593.28 193
13594.38 207
13595.48 176
13596.58 192
13597.68 200
13598.79 196
13599.89 199
13600.99 207
13602.09 213
13603.19 176
13604.30 194
13605.40 204
13606.50 175
13607.60 196
13608.70 247
13609.81 197
13610.91 198
13612.01 242
13613.11 221
13614.21 202
13615.32 201
13616.42 238
13617.52 204
13618.62 173
13619.73 199
13620.83 195
13621.93 202
13623.03 244
13624.14 235
13625.24 215
13626.34 185
13627.45 226
13628.55 199
13629.65 204
13630.75 233
13631.86 224
13632.96 225
13634.06 225
13635.17 201
13636.27 211
13637.37 236
13638.48 205
13639.58 189
13640.68 193
13641.79 216
13642.89 203
13643.99 179
13645.10 223
13646.20 210
13647.30 234
13648.41 220
13649.51 214
13650.62 193
13651.72 190
13652.82 214
13653.93 217
13655.03 179
13656.14 194
13657.24 187
13658.34 195
13659.45 185
13660.55 174
13661.66 172
13662.76 215
13663.87 197
13664.97 173
13666.07 222
13667.18 228
13668.28 188
13669.39 164
13670.49 196
13671.60 210
13672.70 203
13673.81 189
13674.91 185
13676.02 153
13677.12 167
13678.23 211
13679.33 196
13680.44 192
13681.54 190
13682.65 197
13683.75 191
13684.86 168
13685.96 188
13687.07 221
13688.17 200
13689.28 180
13690.38 168
13691.49 186
13692.59 191
13693.70 196
13694.80 201
13695.91 166
13697.02 174
13698.12 166
13699.23 181
13700.33 182
13701.44 152
13702.55 174
13703.65 197
13704.76 220
13705.86 183
13706.97 180
13708.08 211
13709.18 229
13710.29 244
13711.39 189
13712.50 222
13713.61 261
13714.71 211
13715.82 200
13716.93 209
13718.03 228
13719.14 209
13720.25 169
13721.35 199
13722.46 176
13723.57 205
13724.67 194
13725.78 176
13726.89 212
13727.99 239
13729.10 221
13730.21 179
13731.31 179
13732.42 194
13733.53 190
13734.64 203
13735.74 226
13736.85 220
13737.96 209
13739.07 215
13740.17 210
13741.28 203
13742.39 201
13743.50 233
13744.60 234
13745.71 240
13746.82 208
13747.93 205
13749.03 199
13750.14 238
13751.25 264
13752.36 219
13753.47 240
13754.57 233
13755.68 229
13756.79 212
13757.90 227
13759.01 212
13760.11 192
13761.22 236
13762.33 200
13763.44 221
13764.55 271
13765.66 242
13766.76 246
13767.87 273
13768.98 263
13770.09 261
13771.20 258
13772.31 267
13773.42 300
13774.53 276
13775.63 281
13776.74 300
13777.85 280
13778.96 346
13780.07 336
13781.18 317
13782.29 331
13783.40 313
13784.51 355
13785.62 307
13786.73 278
13787.83 301
13788.94 296
13790.05 318
13791.16 316
13792.27 278
13793.38 287
13794.49 336
13795.60 318
13796.71 323
13797.82 249
13798.93 266
13800.04 232
13801.15 254
13802.26 284
13803.37 269
13804.48 269
13805.59 281
13806.70 280
13807.81 269
13808.92 268
13810.03 246
13811.14 269
13812.25 243
13813.36 266
13814.47 272
13815.58 240
13816.69 247
13817.80 270
13818.91 260
13820.03 237
13821.14 264
13822.25 236
13823.36 258
13824.47 306
13825.58 252
13826.69 259
13827.80 292
13828.91 285
13830.02 243
13831.13 278
13832.25 279
13833.36 283
13834.47 278
13835.58 280
13836.69 272
13837.80 246
13838.91 266
13840.02 235
13841.14 200
13842.25 221
13843.36 207
13844.47 232
13845.58 254
13846.69 256
13847.81 249
13848.92 261
13850.03 227
13851.14 225
13852.25 214
13853.37 244
13854.48 227
13855.59 228
13856.70 218
13857.81 232
13858.93 237
13860.04 240
13861.15 252
13862.26 233
13863.38 221
13864.49 217
13865.60 228
13866.71 231
13867.83 224
13868.94 222
13870.05 242
13871.16 238
13872.28 203
13873.39 243
13874.50 251
13875.61 238
13876.73 202
13877.84 222
13878.95 233
13880.07 238
13881.18 239
13882.29 263
13883.41 261
13884.52 242
13885.63 234
13886.75 230
13887.86 252
13888.97 229
13890.09 273
13891.20 286
13892.31 244
13893.43 235
13894.54 267
13895.65 264
13896.77 224
13897.88 215
13899.00 262
13900.11 262
13901.22 244
13902.34 259
13903.45 283
13904.57 254
13905.68 281
13906.79 274
13907.91 288
13909.02 297
13910.14 278
13911.25 235
13912.37 254
13913.48 274
13914.59 274
13915.71 276
13916.82 227
13917.94 249
13919.05 234
13920.17 251
13921.28 248
13922.40 209
13923.51 214
13924.63 229
13925.74 210
13926.86 233
13927.97 251
13929.09 230
13930.20 231
13931.32 263
13932.43 208
13933.55 230
13934.66 241
13935.78 251
13936.89 210
13938.01 199
13939.12 201
13940.24 209
13941.35 206
13942.47 232
13943.59 228
13944.70 242
13945.82 224
13946.93 207
13948.05 208
13949.16 209
13950.28 198
13951.40 217
13952.51 241
13953.63 195
13954.74 221
13955.86 246
13956.98 228
13958.09 239
13959.21 237
13960.33 227
13961.44 232
13962.56 213
13963.67 184
13964.79 217
13965.91 203
13967.02 185
13968.14 189
13969.26 193
13970.37 185
13971.49 178
13972.61 205
13973.72 224
13974.84 199
13975.96 177
13977.08 205
13978.19 224
13979.31 182
13980.43 187
13981.54 196
13982.66 194
13983.78 212
13984.90 204
13986.01 208
13987.13 188
13988.25 223
13989.37 212
13990.48 176
13991.60 193
13992.72 190
13993.84 190
13994.95 201
13996.07 220
13997.19 218
13998.31 226
13999.42 216
14000.54 175
14001.66 176
14002.78 199
14003.90 223
14005.01 213
14006.13 183
14007.25 208
14008.37 227
14009.49 230
14010.61 228
14011.72 209
14012.84 210
14013.96 188
14015.08 201
14016.20 194
14017.32 186
14018.43 180
14019.55 220
14020.67 223
14021.79 184
14022.91 195
14024.03 185
14025.15 232
14026.27 207
14027.39 195
14028.50 175
14029.62 174
14030.74 189
14031.86 193
14032.98 181
14034.10 184
14035.22 214
14036.34 195
14037.46 185
14038.58 188
14039.70 167
14040.82 208
14041.94 193
14043.06 208
14044.18 183
14045.30 183
14046.41 205
14047.53 180
14048.65 201
14049.77 201
14050.89 222
14052.01 183
14053.13 192
14054.25 214
14055.37 204
14056.49 188
14057.61 205
14058.74 217
14059.86 199
14060.98 235
14062.10 231
14063.22 196
14064.34 181
14065.46 208
14066.58 216
14067.70 213
14068.82 225
14069.94 245
14071.06 210
14072.18 223
14073.30 219
14074.42 216
14075.54 186
14076.66 205
14077.79 225
14078.91 221
14080.03 226
14081.15 254
14082.27 257
14083.39 238
14084.51 225
14085.63 253
14086.76 264
14087.88 238
14089.00 245
14090.12 226
14091.24 241
14092.36 263
14093.48 242
14094.61 238
14095.73 278
14096.85 303
14097.97 233
14099.09 253
14100.22 294
14101.34 300
14102.46 263
14103.58 291
14104.70 280
14105.83 285
14106.95 292
14108.07 302
14109.19 303
14110.31 327
14111.44 349
14112.56 318
14113.68 292
14114.80 299
14115.93 295
14117.05 274
14118.17 237
14119.29 253
14120.42 278
14121.54 233
14122.66 240
14123.79 229
14124.91 242
14126.03 245
14127.15 245
14128.28 239
14129.40 250
14130.52 235
14131.65 241
14132.77 221
14133.89 242
14135.02 228
14136.14 211
14137.26 210
14138.39 224
14139.51 194
14140.63 206
14141.76 181
14142.88 200
14144.00 207
14145.13 179
14146.25 195
14147.38 216
14148.50 213
14149.62 170
14150.75 192
14151.87 199
14152.99 203
14154.12 199
14155.24 175
14156.37 180
14157.49 187
14158.62 238
14159.74 206
14160.86 210
14161.99 179
14163.11 187
14164.24 184
14165.36 201
14166.49 175
14167.61 212
14168.74 236
14169.86 218
14170.99 208
14172.11 177
14173.23 180
14174.36 188
14175.48 207
14176.61 194
14177.73 187
14178.86 167
14179.98 215
14181.11 216
14182.23 205
14183.36 173
14184.49 200
14185.61 192
14186.74 183
14187.86 194
14188.99 195
14190.11 196
14191.24 167
14192.36 190
14193.49 201
14194.61 200
14195.74 202
14196.87 181
14197.99 189
14199.12 185
14200.24 184
14201.37 209
14202.50 212
14203.62 206
14204.75 182
14205.87 173
14207.00 196
14208.13 183
14209.25 190
14210.38 202
14211.50 184
14212.63 171
14213.76 173
14214.88 165
14216.01 174
14217.14 194
14218.26 213
14219.39 243
14220.52 193
14221.64 199
14222.77 173
14223.90 191
14225.02 154
14226.15 163
14227.28 185
14228.41 197
14229.53 167
14230.66 172
14231.79 157
14232.91 198
14234.04 220
14235.17 206
14236.30 180
14237.42 150
14238.55 159
14239.68 167
14240.81 150
14241.93 172
14243.06 182
14244.19 171
14245.32 199
14246.44 183
14247.57 208
14248.70 190
14249.83 215
14250.95 192
14252.08 210
14253.21 190
14254.34 180
14255.47 168
14256.59 155
14257.72 180
14258.85 168
14259.98 173
14261.11 152
14262.24 151
14263.36 184
14264.49 197
14265.62 172
14266.75 185
14267.88 182
14269.01 175
14270.14 170
14271.26 165
14272.39 157
14273.52 164
14274.65 206
14275.78 162
14276.91 193
14278.04 204
14279.17 199
14280.30 178
14281.42 164
14282.55 157
14283.68 187
14284.81 179
14285.94 179
14287.07 181
14288.20 180
14289.33 198
14290.46 189
14291.59 161
14292.72 204
14293.85 191
14294.98 173
14296.11 166
14297.24 181
14298.37 178
14299.50 164
14300.63 162
14301.76 139
14302.89 170
14304.02 184
14305.15 191
14306.28 162
14307.41 147
14308.54 189
14309.67 177
14310.80 167
14311.93 161
14313.06 189
14314.19 181
14315.32 198
14316.45 168
14317.58 198
14318.71 189
14319.84 196
14320.97 181
14322.10 178
14323.23 167
14324.36 169
14325.49 185
14326.63 190
14327.76 151
14328.89 168
14330.02 172
14331.15 178
14332.28 160
14333.41 179
14334.54 207
14335.67 194
14336.81 184
14337.94 167
14339.07 160
14340.20 148
14341.33 192
14342.46 185
14343.59 200
14344.73 222
14345.86 208
14346.99 205
14348.12 191
14349.25 190
14350.38 172
14351.52 189
14352.65 156
14353.78 177
14354.91 173
14356.04 208
14357.18 176
14358.31 193
14359.44 234
14360.57 179
14361.71 162
14362.84 165
14363.97 162
14365.10 168
14366.24 180
14367.37 172
14368.50 175
14369.63 186
14370.77 208
14371.90 167
14373.03 179
14374.16 173
14375.30 142
14376.43 197
14377.56 166
14378.70 192
14379.83 156
14380.96 171
14382.09 148
14383.23 179
14384.36 164
14385.49 156
14386.63 164
14387.76 177
14388.89 168
14390.03 148
14391.16 144
14392.29 173
14393.43 162
14394.56 155
14395.70 198
14396.83 192
14397.96 181
14399.10 173
14400.23 157
14401.36 146
14402.50 152
14403.63 142
14404.77 155
14405.90 138
14407.03 165
14408.17 182
14409.30 160
14410.44 160
14411.57 159
14412.71 188
14413.84 139
14414.97 181
14416.11 189
14417.24 169
14418.38 176
14419.51 173
14420.65 148
14421.78 192
14422.92 176
14424.05 166
14425.19 140
14426.32 150
14427.46 176
14428.59 187
14429.73 164
14430.86 162
14432.00 188
14433.13 145
14434.27 139
14435.40 130
14436.54 188
14437.67 179
14438.81 132
14439.94 141
14441.08 169
14442.21 153
14443.35 171
14444.48 174
14445.62 198
14446.76 171
14447.89 191
14449.03 177
14450.16 191
14451.30 176
14452.43 156
14453.57 186
14454.71 147
14455.84 175
14456.98 166
14458.11 150
14459.25 162
14460.39 152
14461.52 177
14462.66 170
14463.80 198
14464.93 170
14466.07 160
14467.20 131
14468.34 170
14469.48 159
14470.61 158
14471.75 136
14472.89 172
14474.02 165
14475.16 179
14476.30 152
14477.43 176
14478.57 186
14479.71 169
14480.85 136
14481.98 168
14483.12 143
14484.26 156
14485.39 174
14486.53 140
14487.67 149
14488.81 145
14489.94 144
14491.08 149
14492.22 172
14493.36 187
14494.49 159
14495.63 171
14496.77 142
14497.91 158
14499.04 158
14500.18 141
14501.32 153
14502.46 196
14503.59 198
14504.73 206
14505.87 177
14507.01 180
14508.15 136
14509.28 171
14510.42 195
14511.56 203
14512.70 179
14513.84 190
14514.98 161
14516.11 183
14517.25 152
14518.39 148
14519.53 175
14520.67 190
14521.81 176
14522.95 151
14524.08 198
14525.22 207
14526.36 167
14527.50 170
14528.64 182
14529.78 175
14530.92 166
14532.06 191
14533.20 189
14534.33 188
14535.47 170
14536.61 197
14537.75 211
14538.89 185
14540.03 189
14541.17 197
14542.31 192
14543.45 174
14544.59 191
14545.73 187
14546.87 186
14548.01 176
14549.15 186
14550.29 167
14551.43 179
14552.57 160
14553.71 177
14554.85 160
14555.99 182
14557.13 152
14558.27 157
14559.41 145
14560.55 173
14561.69 194
14562.83 179
14563.97 179
14565.11 165
14566.25 139
14567.39 157
14568.53 174
14569.67 167
14570.81 177
14571.95 162
14573.09 187
14574.23 183
14575.37 172
14576.51 143
14577.65 155
14578.79 188
14579.94 165
14581.08 191
14582.22 202
14583.36 181
14584.50 160
14585.64 166
14586.78 179
14587.92 187
14589.06 184
14590.21 163
14591.35 142
14592.49 167
14593.63 151
14594.77 146
14595.91 150
14597.05 178
14598.20 146
14599.34 158
14600.48 149
14601.62 156
14602.76 147
14603.90 140
14605.05 180
14606.19 137
14607.33 156
14608.47 132
14609.61 142
14610.76 174
14611.90 145
14613.04 154
14614.18 160
14615.32 155
14616.47 141
14617.61 169
14618.75 146
14619.89 162
14621.04 145
14622.18 144
14623.32 152
14624.46 156
14625.61 202
14626.75 182
14627.89 199
14629.04 177
14630.18 163
14631.32 159
14632.46 165
14633.61 143
14634.75 172
14635.89 159
14637.04 159
14638.18 151
14639.32 156
14640.47 141
14641.61 157
14642.75 179
14643.90 172
14645.04 170
14646.18 166
14647.33 191
14648.47 144
14649.61 153
14650.76 140
14651.90 155
14653.05 171
14654.19 175
14655.33 186
14656.48 158
14657.62 158
14658.76 150
14659.91 149
14661.05 156
14662.20 161
14663.34 141
14664.49 155
14665.63 172
14666.77 181
14667.92 202
14669.06 184
14670.21 166
14671.35 154
14672.50 160
14673.64 172
14674.79 163
14675.93 131
14677.07 153
14678.22 160
14679.36 154
14680.51 182
14681.65 139
14682.80 144
14683.94 150
14685.09 157
14686.23 168
14687.38 124
14688.52 158
14689.67 143
14690.81 141
14691.96 120
14693.10 142
14694.25 149
14695.40 134
14696.54 131
14697.69 146
14698.83 133
14699.98 147
14701.12 133
14702.27 141
14703.41 156
14704.56 138
14705.71 152
14706.85 148
14708.00 115
14709.14 134
14710.29 171
14711.44 167
14712.58 159
14713.73 133
14714.87 156
14716.02 144
14717.17 141
14718.31 149
14719.46 140
14720.61 147
14721.75 121
14722.90 150
14724.05 134
14725.19 146
14726.34 138
14727.49 130
14728.63 152
14729.78 141
14730.93 137
14732.07 141
14733.22 158
14734.37 140
14735.51 151
14736.66 123
14737.81 131
14738.95 144
14740.10 106
14741.25 111
14742.40 119
14743.54 153
14744.69 129
14745.84 143
14746.99 150
14748.13 154
14749.28 149
14750.43 157
14751.58 158
14752.72 153
14753.87 133
14755.02 143
14756.17 159
14757.31 162
14758.46 155
14759.61 147
14760.76 139
14761.91 146
14763.05 154
14764.20 160
14765.35 143
14766.50 132
14767.65 101
14768.80 147
14769.94 164
14771.09 157
14772.24 137
14773.39 151
14774.54 154
14775.69 188
14776.83 164
14777.98 158
14779.13 140
14780.28 175
14781.43 171
14782.58 129
14783.73 154
14784.88 160
14786.03 129
14787.17 125
14788.32 133
14789.47 140
14790.62 117
14791.77 141
14792.92 150
14794.07 146
14795.22 135
14796.37 171
14797.52 148
14798.67 134
14799.82 138
14800.97 144
14802.12 154
14803.26 145
14804.41 154
14805.56 148
14806.71 131
14807.86 110
14809.01 143
14810.16 136
14811.31 151
14812.46 139
14813.61 119
14814.76 143
14815.91 136
14817.06 147
14818.21 130
14819.36 139
14820.51 162
14821.66 149
14822.82 145
14823.97 150
14825.12 127
14826.27 150
14827.42 161
14828.57 119
14829.72 123
14830.87 141
14832.02 149
14833.17 142
14834.32 146
14835.47 116
14836.62 127
14837.77 150
14838.93 132
14840.08 127
14841.23 147
14842.38 135
14843.53 152
14844.68 163
14845.83 150
14846.98 163
14848.14 154
14849.29 125
14850.44 122
14851.59 145
14852.74 155
14853.89 185
14855.04 175
14856.20 150
14857.35 137
14858.50 139
14859.65 166
14860.80 126
14861.96 121
14863.11 161
14864.26 137
14865.41 148
14866.56 97
14867.72 111
14868.87 138
14870.02 155
14871.17 140
14872.32 134
14873.48 139
14874.63 134
14875.78 138
14876.93 105
14878.09 109
14879.24 130
14880.39 153
14881.54 143
14882.70 136
14883.85 124
14885.00 148
14886.16 167
14887.31 165
14888.46 128
14889.61 131
14890.77 135
14891.92 150
14893.07 136
14894.23 112
14895.38 143
14896.53 152
14897.69 149
14898.84 140
14899.99 117
14901.15 112
14902.30 128
14903.45 151
14904.61 132
14905.76 149
14906.91 132
14908.07 131
14909.22 157
14910.38 128
14911.53 138
14912.68 144
14913.84 138
14914.99 123
14916.15 129
14917.30 124
14918.45 147
14919.61 165
14920.76 160
14921.92 113
14923.07 117
14924.22 153
14925.38 146
14926.53 129
14927.69 146
14928.84 122
14930.00 117
14931.15 131
14932.31 122
14933.46 157
14934.62 127
14935.77 149
14936.93 125
14938.08 122
14939.24 138
14940.39 134
14941.55 155
14942.70 117
14943.86 160
14945.01 169
14946.17 146
14947.32 124
14948.48 136
14949.63 129
14950.79 128
14951.94 170
14953.10 156
14954.25 144
14955.41 166
14956.56 137
14957.72 136
14958.88 164
14960.03 157
14961.19 134
14962.34 146
14963.50 151
14964.65 116
14965.81 123
14966.97 154
14968.12 136
14969.28 142
14970.43 124
14971.59 156
14972.75 158
14973.90 141
14975.06 147
14976.22 144
14977.37 164
14978.53 217
14979.69 169
14980.84 141
14982.00 139
14983.16 141
14984.31 131
14985.47 152
14986.63 152
14987.78 158
14988.94 153
14990.10 150
14991.25 141
14992.41 123
14993.57 155
14994.72 123
14995.88 146
14997.04 152
14998.20 148
14999.35 137
15000.51 153
15001.67 164
15002.82 156
15003.98 176
15005.14 193
15006.30 170
15007.45 146
15008.61 128
15009.77 134
15010.93 161
15012.09 139
15013.24 139
15014.40 137
15015.56 128
15016.72 113
15017.87 137
15019.03 138
15020.19 152
15021.35 139
15022.51 125
15023.67 117
15024.82 129
15025.98 132
15027.14 128
15028.30 137
15029.46 139
15030.62 128
15031.77 136
15032.93 125
15034.09 135
15035.25 124
15036.41 112
15037.57 133
15038.73 139
15039.88 133
15041.04 151
15042.20 156
15043.36 154
15044.52 132
15045.68 121
15046.84 140
15048.00 138
15049.16 124
15050.32 128
15051.47 120
15052.63 141
15053.79 142
15054.95 131
15056.11 129
15057.27 132
15058.43 128
15059.59 135
15060.75 123
15061.91 154
15063.07 140
15064.23 122
15065.39 145
15066.55 128
15067.71 114
15068.87 153
15070.03 130
15071.19 132
15072.35 135
15073.51 148
15074.67 161
15075.83 155
15076.99 153
15078.15 156
15079.31 132
15080.47 124
15081.63 131
15082.79 118
15083.95 145
15085.11 126
15086.27 142
15087.43 142
15088.59 136
15089.76 141
15090.92 122
15092.08 143
15093.24 137
15094.40 131
15095.56 165
15096.72 132
15097.88 134
15099.04 136
15100.20 126
15101.37 147
15102.53 126
15103.69 138
15104.85 129
15106.01 129
15107.17 137
15108.33 152
15109.50 132
15110.66 126
15111.82 127
15112.98 120
15114.14 140
15115.30 130
15116.47 122
15117.63 137
15118.79 151
15119.95 139
15121.11 147
15122.27 142
15123.44 128
15124.60 119
15125.76 122
15126.92 136
15128.09 117
15129.25 114
15130.41 100
15131.57 119
15132.73 120
15133.90 133
15135.06 133
15136.22 135
15137.38 137
15138.55 141
15139.71 122
15140.87 126
15142.04 113
15143.20 125
15144.36 144
15145.52 151
15146.69 133
15147.85 132
15149.01 122
15150.18 126
15151.34 137
15152.50 127
15153.67 133
15154.83 139
15155.99 113
15157.16 127
15158.32 141
15159.48 156
15160.65 135
15161.81 141
15162.97 133
15164.14 140
15165.30 127
15166.46 123
15167.63 111
15168.79 126
15169.95 143
15171.12 127
15172.28 130
15173.45 135
15174.61 124
15175.77 131
15176.94 139
15178.10 126
15179.27 147
15180.43 133
15181.60 125
15182.76 124
15183.92 133
15185.09 145
15186.25 118
15187.42 141
15188.58 142
15189.75 133
15190.91 117
15192.08 119
15193.24 126
15194.41 143
15195.57 131
15196.74 116
15197.90 136
15199.07 114
15200.23 139
15201.40 142
15202.56 113
15203.73 135
15204.89 123
15206.06 122
15207.22 120
15208.39 126
15209.55 129
15210.72 137
15211.88 125
15213.05 120
15214.21 133
15215.38 157
15216.54 128
15217.71 108
15218.88 113
15220.04 120
15221.21 115
15222.37 105
15223.54 115
15224.71 105
15225.87 117
15227.04 133
15228.20 129
15229.37 128
15230.54 135
15231.70 130
15232.87 115
15234.03 146
15235.20 136
15236.37 141
15237.53 103
15238.70 130
15239.87 122
15241.03 122
15242.20 144
15243.37 141
15244.53 143
15245.70 133
15246.87 122
15248.03 129
15249.20 156
15250.37 130
15251.53 119
15252.70 140
15253.87 127
15255.04 162
15256.20 161
15257.37 123
15258.54 132
15259.70 159
15260.87 142
15262.04 129
15263.21 140
15264.37 134
15265.54 152
15266.71 164
15267.88 151
15269.04 110
15270.21 138
15271.38 119
15272.55 108
15273.72 111
15274.88 103
15276.05 131
15277.22 131
15278.39 112
15279.56 135
15280.72 133
15281.89 144
15283.06 125
15284.23 121
15285.40 135
15286.56 131
15287.73 139
15288.90 126
15290.07 112
15291.24 137
15292.41 140
15293.58 124
15294.74 126
15295.91 106
15297.08 110
15298.25 122
15299.42 123
15300.59 121
15301.76 117
15302.93 139
15304.09 117
15305.26 106
15306.43 103
15307.60 103
15308.77 116
15309.94 139
15311.11 109
15312.28 98
15313.45 117
15314.62 127
15315.79 122
15316.96 107
15318.13 129
15319.30 131
15320.46 142
15321.63 161
15322.80 152
15323.97 133
15325.14 140
15326.31 136
15327.48 138
15328.65 142
15329.82 150
15330.99 153
15332.16 134
15333.33 109
15334.50 127
15335.67 125
15336.84 138
15338.01 129
15339.18 115
15340.36 135
15341.53 126
15342.70 110
15343.87 125
15345.04 117
15346.21 122
15347.38 123
15348.55 131
15349.72 132
15350.89 138
15352.06 130
15353.23 133
15354.40 138
15355.57 122
15356.75 124
15357.92 112
15359.09 132
15360.26 130
15361.43 120
15362.60 136
15363.77 128
15364.94 123
15366.11 114
15367.29 123
15368.46 133
15369.63 136
15370.80 125
15371.97 96
15373.14 125
15374.32 129
15375.49 111
15376.66 135
15377.83 167
15379.00 151
15380.17 147
15381.35 156
15382.52 126
15383.69 129
15384.86 103
15386.03 130
15387.21 137
15388.38 165
15389.55 139
15390.72 124
15391.90 130
15393.07 118
15394.24 111
15395.41 127
15396.59 124
15397.76 110
15398.93 134
15400.10 137
15401.28 110
15402.45 144
15403.62 134
15404.79 128
15405.97 128
15407.14 134
15408.31 132
15409.49 132
15410.66 133
15411.83 124
15413.01 114
15414.18 113
15415.35 124
15416.53 152
15417.70 133
15418.87 123
15420.05 118
15421.22 137
15422.39 120
15423.57 147
15424.74 158
15425.91 141
15427.09 141
15428.26 122
15429.43 137
15430.61 134
15431.78 116
15432.96 132
15434.13 126
15435.30 133
15436.48 144
15437.65 145
15438.83 107
15440.00 125
15441.17 159
15442.35 124
15443.52 116
15444.70 132
15445.87 130
15447.05 135
15448.22 136
15449.40 143
15450.57 136
15451.75 144
15452.92 133
15454.09 114
15455.27 135
15456.44 142
15457.62 130
15458.79 139
15459.97 123
15461.14 111
15462.32 130
15463.49 154
15464.67 132
15465.84 139
15467.02 132
15468.19 119
15469.37 132
15470.55 122
15471.72 128
15472.90 150
15474.07 116
15475.25 124
15476.42 112
15477.60 143
15478.77 130
15479.95 123
15481.13 96
15482.30 100
15483.48 128
15484.65 153
15485.83 121
15487.00 123
15488.18 140
15489.36 128
15490.53 129
15491.71 101
15492.89 103
15494.06 130
15495.24 115
15496.41 134
15497.59 131
15498.77 104
15499.94 107
15501.12 112
15502.30 116
15503.47 117
15504.65 125
15505.83 108
15507.00 129
15508.18 114
15509.36 119
15510.53 133
15511.71 112
15512.89 131
15514.06 118
15515.24 158
15516.42 124
15517.60 107
15518.77 110
15519.95 116
15521.13 115
15522.30 127
15523.48 129
15524.66 114
15525.84 104
15527.01 114
15528.19 128
15529.37 121
15530.55 119
15531.73 121
15532.90 123
15534.08 112
15535.26 126
15536.44 147
15537.61 123
15538.79 115
15539.97 128
15541.15 111
15542.33 91
15543.50 98
15544.68 133
15545.86 147
15547.04 125
15548.22 160
15549.40 128
15550.57 115
15551.75 115
15552.93 134
15554.11 127
15555.29 136
15556.47 128
15557.65 110
15558.82 118
15560.00 137
15561.18 145
15562.36 112
15563.54 128
15564.72 128
15565.90 130
15567.08 124
15568.26 136
15569.43 139
15570.61 146
15571.79 115
15572.97 122
15574.15 147
15575.33 137
15576.51 110
15577.69 117
15578.87 126
15580.05 139
15581.23 143
15582.41 130
15583.59 133
15584.77 112
15585.95 145
15587.13 160
15588.31 123
15589.49 148
15590.67 111
15591.85 132
15593.03 154
15594.21 112
15595.39 130
15596.57 121
15597.75 127
15598.93 117
15600.11 128
15601.29 133
15602.47 138
15603.65 136
15604.83 138
15606.01 127
15607.19 140
15608.37 156
15609.55 145
15610.73 123
15611.91 132
15613.09 143
15614.27 147
15615.45 134
15616.64 161
15617.82 166
15619.00 148
15620.18 150
15621.36 154
15622.54 147
15623.72 152
15624.90 152
15626.08 134
15627.27 143
15628.45 135
15629.63 141
15630.81 127
15631.99 144
15633.17 142
15634.35 142
15635.54 143
15636.72 143
15637.90 134
15639.08 140
15640.26 152
15641.45 165
15642.63 174
15643.81 153
15644.99 162
15646.17 191
15647.36 165
15648.54 131
15649.72 149
15650.90 157
15652.08 139
15653.27 154
15654.45 135
15655.63 159
15656.81 135
15658.00 135
15659.18 159
15660.36 150
15661.54 138
15662.73 170
15663.91 167
15665.09 180
15666.27 172
15667.46 164
15668.64 158
15669.82 153
15671.01 136
15672.19 139
15673.37 145
15674.56 156
15675.74 160
15676.92 165
15678.10 161
15679.29 174
15680.47 155
15681.65 129
15682.84 174
15684.02 181
15685.21 170
15686.39 153
15687.57 155
15688.76 174
15689.94 157
15691.12 162
15692.31 137
15693.49 158
15694.67 184
15695.86 168
15697.04 140
15698.23 157
15699.41 151
15700.59 183
15701.78 167
15702.96 154
15704.15 148
15705.33 125
15706.52 130
15707.70 139
15708.88 149
15710.07 157
15711.25 133
15712.44 164
15713.62 127
15714.81 119
15715.99 148
15717.18 160
15718.36 182
15719.55 166
15720.73 158
15721.92 167
15723.10 165
15724.29 150
15725.47 174
15726.66 149
15727.84 131
15729.03 135
15730.21 153
15731.40 147
15732.58 147
15733.77 142
15734.95 164
15736.14 156
15737.32 154
15738.51 124
15739.69 147
15740.88 156
15742.07 160
15743.25 172
15744.44 127
15745.62 144
15746.81 186
15747.99 166
15749.18 184
15750.37 164
15751.55 154
15752.74 149
15753.93 158
15755.11 155
15756.30 187
15757.48 162
15758.67 144
15759.86 160
15761.04 157
15762.23 152
15763.42 141
15764.60 149
15765.79 168
15766.98 200
15768.16 156
15769.35 187
15770.54 156
15771.72 166
15772.91 182
15774.10 169
15775.28 151
15776.47 199
15777.66 162
15778.84 151
15780.03 140
15781.22 154
15782.41 175
15783.59 155
15784.78 174
15785.97 175
15787.15 169
15788.34 174
15789.53 144
15790.72 145
15791.90 137
15793.09 164
15794.28 145
15795.47 153
15796.65 149
15797.84 156
15799.03 184
15800.22 130
15801.41 160
15802.59 164
15803.78 158
15804.97 155
15806.16 142
15807.35 166
15808.53 152
15809.72 156
15810.91 169
15812.10 137
15813.29 152
15814.48 142
15815.66 155
15816.85 159
15818.04 152
15819.23 126
15820.42 143
15821.61 144
15822.80 140
15823.98 146
15825.17 169
15826.36 145
15827.55 148
15828.74 136
15829.93 163
15831.12 144
15832.31 159
15833.50 150
15834.69 163
15835.87 147
15837.06 122
15838.25 146
15839.44 146
15840.63 137
15841.82 156
15843.01 159
15844.20 112
15845.39 136
15846.58 145
15847.77 127
15848.96 102
15850.15 102
15851.34 128
15852.53 126
15853.72 139
15854.91 155
15856.10 165
15857.29 123
15858.48 121
15859.67 133
15860.86 124
15862.05 134
15863.24 133
15864.43 154
15865.62 146
15866.81 130
15868.00 121
15869.19 129
15870.38 140
15871.57 126
15872.76 114
15873.95 147
15875.14 156
15876.33 144
15877.52 114
15878.72 146
15879.91 140
15881.10 142
15882.29 127
15883.48 149
15884.67 158
15885.86 139
15887.05 127
15888.24 159
15889.43 135
15890.63 120
15891.82 151
15893.01 149
15894.20 162
15895.39 135
15896.58 132
15897.77 152
15898.97 146
15900.16 154
15901.35 148
15902.54 144
15903.73 135
15904.92 161
15906.12 164
15907.31 131
15908.50 139
15909.69 147
15910.88 145
15912.08 157
15913.27 169
15914.46 131
15915.65 134
15916.85 148
15918.04 129
15919.23 153
15920.42 147
15921.61 166
15922.81 171
15924.00 158
15925.19 154
15926.38 141
15927.58 160
15928.77 158
15929.96 138
15931.16 176
15932.35 135
15933.54 160
15934.73 160
15935.93 135
15937.12 145
15938.31 139
15939.51 134
15940.70 150
15941.89 141
15943.09 119
15944.28 126
15945.47 149
15946.67 145
15947.86 131
15949.05 126
15950.25 134
15951.44 133
15952.63 176
15953.83 149
15955.02 129
15956.21 137
15957.41 119
15958.60 119
15959.80 105
15960.99 143
15962.18 128
15963.38 132
15964.57 126
15965.77 120
15966.96 133
15968.15 141
15969.35 126
15970.54 121
15971.74 136
15972.93 127
15974.13 117
15975.32 115
15976.51 130
15977.71 124
15978.90 95
15980.10 101
15981.29 119
15982.49 124
15983.68 116
15984.88 138
15986.07 129
15987.27 123
15988.46 121
15989.66 109
15990.85 133
15992.05 145
15993.24 142
15994.44 118
15995.63 109
15996.83 106
15998.02 136
15999.22 133
16000.41 106
16001.61 121
16002.80 108
16004.00 119
16005.20 90
16006.39 116
16007.59 119
16008.78 123
16009.98 123
16011.17 104
16012.37 116
16013.57 126
16014.76 98
16015.96 107
16017.15 112
16018.35 123
16019.55 120
16020.74 129
16021.94 116
16023.13 113
16024.33 104
16025.53 112
16026.72 96
16027.92 93
16029.12 102
16030.31 110
16031.51 145
16032.71 126
16033.90 130
16035.10 100
16036.30 116
16037.49 113
16038.69 120
16039.89 119
16041.08 137
16042.28 129
16043.48 115
16044.67 105
16045.87 131
16047.07 129
16048.27 97
16049.46 105
16050.66 104
16051.86 128
16053.06 110
16054.25 92
16055.45 97
16056.65 117
16057.84 121
16059.04 111
16060.24 120
16061.44 137
16062.64 92
16063.83 120
16065.03 114
16066.23 100
16067.43 132
16068.62 120
16069.82 148
16071.02 119
16072.22 105
16073.42 118
16074.62 117
16075.81 108
16077.01 123
16078.21 131
16079.41 138
16080.61 132
16081.81 114
16083.00 148
16084.20 123
16085.40 123
16086.60 129
16087.80 148
16089.00 128
16090.20 138
16091.39 136
16092.59 147
16093.79 123
16094.99 119
16096.19 125
16097.39 119
16098.59 107
16099.79 119
16100.99 143
16102.19 122
16103.38 137
16104.58 104
16105.78 122
16106.98 132
16108.18 121
16109.38 130
16110.58 113
16111.78 138
16112.98 135
16114.18 130
16115.38 126
16116.58 130
16117.78 112
16118.98 106
16120.18 137
16121.38 128
16122.58 119
16123.78 121
16124.98 135
16126.18 128
16127.38 136
16128.58 131
16129.78 131
16130.98 117
16132.18 115
16133.38 113
16134.58 110
16135.78 113
16136.98 104
16138.18 107
16139.38 138
16140.58 135
16141.78 120
16142.98 108
16144.19 110
16145.39 92
16146.59 109
16147.79 112
16148.99 112
16150.19 138
16151.39 108
16152.59 119
16153.79 125
16154.99 121
16156.20 122
16157.40 134
16158.60 123
16159.80 84
16161.00 98
16162.20 119
16163.40 109
16164.61 109
16165.81 105
16167.01 107
16168.21 134
16169.41 104
16170.61 98
16171.82 112
16173.02 128
16174.22 112
16175.42 115
16176.62 130
16177.82 114
16179.03 120
16180.23 131
16181.43 116
16182.63 108
16183.84 114
16185.04 117
16186.24 122
16187.44 123
16188.65 109
16189.85 125
16191.05 111
16192.25 113
16193.46 100
16194.66 87
16195.86 99
16197.06 116
16198.27 111
16199.47 101
16200.67 108
16201.87 120
16203.08 118
16204.28 133
16205.48 100
16206.69 91
16207.89 133
16209.09 108
16210.30 120
16211.50 133
16212.70 112
16213.91 106
16215.11 125
16216.31 95
16217.52 107
16218.72 128
16219.92 132
16221.13 128
16222.33 101
16223.53 107
16224.74 121
16225.94 129
16227.15 92
16228.35 105
16229.55 103
16230.76 110
16231.96 115
16233.17 99
16234.37 94
16235.57 114
16236.78 118
16237.98 128
16239.19 104
16240.39 85
16241.60 106
16242.80 111
16244.00 104
16245.21 105
16246.41 89
16247.62 93
16248.82 105
16250.03 101
16251.23 94
16252.44 111
16253.64 113
16254.85 108
16256.05 103
16257.26 102
16258.46 96
16259.67 110
16260.87 109
16262.08 110
16263.28 145
16264.49 131
16265.69 96
16266.90 107
16268.10 96
16269.31 115
16270.51 132
16271.72 136
16272.93 120
16274.13 139
16275.34 122
16276.54 115
16277.75 110
16278.95 118
16280.16 111
16281.37 134
16282.57 111
16283.78 92
16284.98 97
16286.19 117
16287.40 116
16288.60 119
16289.81 117
16291.01 98
16292.22 101
16293.43 119
16294.63 126
16295.84 125
16297.05 99
16298.25 119
16299.46 130
16300.67 141
16301.87 134
16303.08 111
16304.29 116
16305.49 124
16306.70 122
16307.91 132
16309.11 121
16310.32 129
16311.53 103
16312.73 102
16313.94 105
16315.15 127
16316.36 131
16317.56 108
16318.77 126
16319.98 115
16321.19 124
16322.39 115
16323.60 125
16324.81 141
16326.02 142
16327.22 134
16328.43 121
16329.64 114
16330.85 122
16332.05 140
16333.26 134
16334.47 116
16335.68 112
16336.88 115
16338.09 118
16339.30 120
16340.51 128
16341.72 128
16342.93 127
16344.13 98
16345.34 112
16346.55 116
16347.76 133
16348.97 117
16350.18 108
16351.38 116
16352.59 96
16353.80 106
16355.01 110
16356.22 97
16357.43 103
16358.64 93
16359.84 107
16361.05 95
16362.26 94
16363.47 101
16364.68 117
16365.89 74
16367.10 99
16368.31 98
16369.52 116
16370.73 116
16371.93 107
16373.14 140
16374.35 115
16375.56 126
16376.77 104
16377.98 92
16379.19 113
16380.40 126
16381.61 78
16382.82 103
16384.03 114
16385.24 116
16386.45 104
16387.66 134
16388.87 124
16390.08 122
16391.29 124
16392.50 102
16393.71 86
16394.92 109
16396.13 113
16397.34 77
16398.55 104
16399.76 108
16400.97 121
16402.18 124
16403.39 134
16404.60 105
16405.81 123
16407.02 131
16408.23 107
16409.44 97
16410.65 102
16411.86 117
16413.08 108
16414.29 110
16415.50 88
16416.71 127
16417.92 101
16419.13 128
16420.34 111
16421.55 125
16422.76 131
16423.97 119
16425.19 95
16426.40 112
16427.61 106
16428.82 98
16430.03 103
16431.24 102
16432.45 126
16433.67 113
16434.88 112
16436.09 117
16437.30 113
16438.51 109
16439.72 131
16440.94 113
16442.15 115
16443.36 99
16444.57 112
16445.78 96
16446.99 78
16448.21 106
16449.42 116
16450.63 142
16451.84 107
16453.06 112
16454.27 90
16455.48 109
16456.69 116
16457.90 114
16459.12 98
16460.33 110
16461.54 110
16462.75 106
16463.97 89
16465.18 105
16466.39 95
16467.61 118
16468.82 106
16470.03 89
16471.24 72
16472.46 92
16473.67 95
16474.88 98
16476.10 105
16477.31 113
16478.52 112
16479.74 103
16480.95 120
16482.16 121
16483.38 118
16484.59 109
16485.80 105
16487.02 121
16488.23 107
16489.44 118
16490.66 89
16491.87 107
16493.08 158
16494.30 104
16495.51 85
16496.73 95
16497.94 90
16499.15 94
16500.37 109
16501.58 113
16502.80 95
16504.01 82
16505.22 101
16506.44 108
16507.65 112
16508.87 88
16510.08 104
16511.30 90
16512.51 108
16513.72 96
16514.94 119
16516.15 108
16517.37 135
16518.58 110
16519.80 106
16521.01 122
16522.23 102
16523.44 106
16524.66 104
16525.87 103
16527.09 101
16528.30 85
16529.52 92
16530.73 103
16531.95 112
16533.16 86
16534.38 98
16535.59 94
16536.81 94
16538.02 97
16539.24 110
16540.45 103
16541.67 88
16542.89 105
16544.10 102
16545.32 85
16546.53 117
16547.75 83
16548.96 79
16550.18 90
16551.40 97
16552.61 116
16553.83 100
16555.04 95
16556.26 127
16557.48 101
16558.69 96
16559.91 105
16561.12 109
16562.34 89
16563.56 99
16564.77 95
16565.99 116
16567.21 81
16568.42 75
16569.64 86
16570.86 95
16572.07 89
16573.29 115
16574.51 112
16575.72 102
16576.94 87
16578.16 100
16579.37 102
16580.59 110
16581.81 104
16583.02 119
16584.24 120
16585.46 89
16586.68 80
16587.89 95
16589.11 95
16590.33 107
16591.54 99
16592.76 95
16593.98 100
16595.20 92
16596.41 95
16597.63 105
16598.85 97
16600.07 93
16601.29 93
16602.50 94
16603.72 113
16604.94 97
16606.16 94
16607.37 86
16608.59 97
16609.81 90
16611.03 94
16612.25 81
16613.46 70
16614.68 73
16615.90 94
16617.12 98
16618.34 96
16619.56 108
16620.77 90
16621.99 137
16623.21 95
16624.43 74
16625.65 72
16626.87 94
16628.09 96
16629.30 92
16630.52 83
16631.74 109
16632.96 110
16634.18 102
16635.40 91
16636.62 99
16637.84 95
16639.06 103
16640.28 92
16641.49 111
16642.71 92
16643.93 99
16645.15 107
16646.37 77
16647.59 97
16648.81 110
16650.03 90
16651.25 80
16652.47 95
16653.69 78
16654.91 81
16656.13 87
16657.35 94
16658.57 93
16659.79 91
16661.01 94
16662.23 111
16663.45 127
16664.67 122
16665.89 110
16667.11 94
16668.33 96
16669.55 104
16670.77 94
16671.99 79
16673.21 115
16674.43 97
16675.65 74
16676.87 80
16678.09 61
16679.31 68
16680.53 81
16681.75 66
16682.97 96
16684.19 97
16685.42 81
16686.64 86
16687.86 100
16689.08 92
16690.30 84
16691.52 94
16692.74 89
16693.96 84
16695.18 99
16696.40 72
16697.63 81
16698.85 101
16700.07 115
16701.29 96
16702.51 103
16703.73 129
16704.95 103
16706.18 105
16707.40 85
16708.62 98
16709.84 89
16711.06 95
16712.28 117
16713.51 102
16714.73 81
16715.95 78
16717.17 89
16718.39 84
16719.62 104
16720.84 119
16722.06 104
16723.28 91
16724.50 104
16725.73 107
16726.95 79
16728.17 80
16729.39 93
16730.62 95
16731.84 99
16733.06 86
16734.28 96
16735.51 89
16736.73 77
16737.95 97
16739.18 98
16740.40 78
16741.62 86
16742.84 87
16744.07 90
16745.29 92
16746.51 126
16747.74 96
16748.96 100
16750.18 101
16751.41 83
16752.63 95
16753.85 90
16755.08 72
16756.30 90
16757.52 101
16758.75 81
16759.97 79
16761.19 78
16762.42 118
16763.64 99
16764.86 89
16766.09 88
16767.31 75
16768.54 78
16769.76 89
16770.98 89
16772.21 84
16773.43 95
16774.66 100
16775.88 104
16777.10 92
16778.33 101
16779.55 59
16780.78 107
16782.00 109
16783.22 85
16784.45 74
16785.67 83
16786.90 89
16788.12 79
16789.35 71
16790.57 67
16791.80 91
16793.02 98
16794.25 84
16795.47 85
16796.70 93
16797.92 96
16799.15 95
16800.37 80
16801.60 85
16802.82 85
16804.05 92
16805.27 89
16806.50 91
16807.72 91
16808.95 101
16810.17 116
16811.40 82
16812.62 100
16813.85 105
16815.07 99
16816.30 95
16817.53 74
16818.75 85
16819.98 89
16821.20 96
16822.43 116
16823.65 83
16824.88 65
16826.11 93
16827.33 101
16828.56 87
16829.78 84
16831.01 84
16832.24 98
16833.46 115
16834.69 109
16835.92 93
16837.14 74
16838.37 105
16839.60 80
16840.82 99
16842.05 97
16843.27 88
16844.50 94
16845.73 103
16846.96 92
16848.18 101
16849.41 85
16850.64 101
16851.86 84
16853.09 75
16854.32 98
16855.54 81
16856.77 89
16858.00 100
16859.22 109
16860.45 81
16861.68 93
16862.91 94
16864.13 84
16865.36 68
16866.59 94
16867.82 111
16869.04 91
16870.27 93
16871.50 72
16872.73 95
16873.95 99
16875.18 97
16876.41 77
16877.64 101
16878.87 103
16880.09 99
16881.32 116
16882.55 89
16883.78 98
16885.01 108
16886.23 109
16887.46 110
16888.69 87
16889.92 97
16891.15 84
16892.38 73
16893.60 100
16894.83 100
16896.06 102
16897.29 106
16898.52 87
16899.75 80
16900.98 80
16902.20 86
16903.43 76
16904.66 81
16905.89 71
16907.12 107
16908.35 111
16909.58 78
16910.81 111
16912.04 110
16913.26 103
16914.49 82
16915.72 77
16916.95 81
16918.18 108
16919.41 99
16920.64 130
16921.87 104
16923.10 76
16924.33 89
16925.56 80
16926.79 89
16928.02 89
16929.25 85
16930.48 89
16931.71 89
16932.94 103
16934.17 94
16935.40 96
16936.63 99
16937.86 81
16939.09 97
16940.32 99
16941.55 102
16942.78 94
16944.01 81
16945.24 87
16946.47 86
16947.70 111
16948.93 83
16950.16 101
16951.39 69
16952.62 118
16953.85 90
16955.08 86
16956.31 77
16957.54 70
16958.77 90
16960.01 84
16961.24 75
16962.47 79
16963.70 104
16964.93 84
16966.16 86
16967.39 89
16968.62 91
16969.85 108
16971.08 77
16972.32 94
16973.55 108
16974.78 108
16976.01 96
16977.24 97
16978.47 81
16979.70 117
16980.94 95
16982.17 86
16983.40 83
16984.63 86
16985.86 77
16987.10 62
16988.33 69
16989.56 81
16990.79 83
16992.02 67
16993.26 82
16994.49 86
16995.72 61
16996.95 78
16998.18 87
16999.42 78
17000.65 70
17001.88 90
17003.11 87
17004.35 84
17005.58 97
17006.81 88
17008.04 93
17009.28 74
17010.51 110
17011.74 74
17012.97 117
17014.21 94
17015.44 76
17016.67 81
17017.91 80
17019.14 103
17020.37 71
17021.60 78
17022.84 81
17024.07 107
17025.30 91
17026.54 82
17027.77 83
17029.00 105
17030.24 80
17031.47 108
17032.70 82
17033.94 83
17035.17 91
17036.41 93
17037.64 88
17038.87 96
17040.11 98
17041.34 123
17042.57 104
17043.81 85
17045.04 109
17046.28 82
17047.51 114
17048.74 65
17049.98 93
17051.21 92
17052.45 89
17053.68 69
17054.92 86
17056.15 99
17057.38 80
17058.62 98
17059.85 104
17061.09 94
17062.32 87
17063.56 101
17064.79 99
17066.03 91
17067.26 90
17068.50 92
17069.73 94
17070.97 72
17072.20 74
17073.44 95
17074.67 99
17075.91 89
17077.14 95
17078.38 90
17079.61 106
17080.85 106
17082.08 88
17083.32 95
17084.55 106
17085.79 89
17087.02 79
17088.26 75
17089.49 88
17090.73 74
17091.97 87
17093.20 86
17094.44 94
17095.67 92
17096.91 97
17098.14 82
17099.38 82
17100.62 83
17101.85 76
17103.09 85
17104.32 103
17105.56 87
17106.80 80
17108.03 82
17109.27 89
17110.51 102
17111.74 61
17112.98 77
17114.21 81
17115.45 81
17116.69 99
17117.92 78
17119.16 82
17120.40 105
17121.63 111
17122.87 64
17124.11 105
17125.34 89
17126.58 115
17127.82 90
17129.06 94
17130.29 93
17131.53 71
17132.77 86
17134.00 81
17135.24 72
17136.48 91
17137.72 98
17138.95 87
17140.19 84
17141.43 93
17142.67 106
17143.90 87
17145.14 98
17146.38 73
17147.62 76
17148.85 86
17150.09 90
17151.33 97
17152.57 63
17153.80 83
17155.04 86
17156.28 77
17157.52 78
17158.76 75
17159.99 77
17161.23 101
17162.47 84
17163.71 75
17164.95 87
17166.19 88
17167.42 80
17168.66 85
17169.90 89
17171.14 80
17172.38 99
17173.62 83
17174.86 71
17176.09 78
17177.33 83
17178.57 81
17179.81 100
17181.05 65
17182.29 77
17183.53 67
17184.77 79
17186.01 76
17187.24 77
17188.48 80
17189.72 69
17190.96 88
17192.20 82
17193.44 91
17194.68 82
17195.92 96
17197.16 96
17198.40 104
17199.64 84
17200.88 82
17202.12 72
17203.36 79
17204.60 77
17205.84 81
17207.08 92
17208.32 77
17209.56 106
17210.80 97
17212.04 97
17213.28 89
17214.52 90
17215.76 106
17217.00 98
17218.24 78
17219.48 93
17220.72 107
17221.96 103
17223.20 98
17224.44 106
17225.68 104
17226.92 79
17228.16 109
17229.40 87
17230.64 80
17231.88 115
17233.12 70
17234.36 97
17235.60 91
17236.85 81
17238.09 92
17239.33 79
17240.57 80
17241.81 94
17243.05 103
17244.29 79
17245.53 102
17246.77 85
17248.02 94
17249.26 88
17250.50 84
17251.74 88
17252.98 83
17254.22 93
17255.46 102
17256.71 90
17257.95 99
17259.19 100
17260.43 92
17261.67 87
17262.91 70
17264.16 105
17265.40 86
17266.64 80
17267.88 93
17269.12 93
17270.37 101
17271.61 92
17272.85 84
17274.09 78
17275.34 95
17276.58 142
17277.82 80
17279.06 60
17280.30 99
17281.55 97
17282.79 105
17284.03 96
17285.27 91
17286.52 86
17287.76 80
17289.00 96
17290.25 92
17291.49 84
17292.73 106
17293.97 102
17295.22 86
17296.46 101
17297.70 74
17298.95 80
17300.19 106
17301.43 102
17302.68 91
17303.92 104
17305.16 92
17306.41 96
17307.65 89
17308.89 79
17310.14 76
17311.38 93
17312.62 77
17313.87 88
17315.11 108
17316.36 80
17317.60 90
17318.84 106
17320.09 86
17321.33 94
17322.58 94
17323.82 102
17325.06 110
17326.31 79
17327.55 91
17328.80 114
17330.04 116
17331.28 84
17332.53 61
17333.77 94
17335.02 94
17336.26 85
17337.51 95
17338.75 95
17340.00 97
17341.24 89
17342.48 85
17343.73 80
17344.97 87
17346.22 92
17347.46 93
17348.71 83
17349.95 90
17351.20 94
17352.44 102
17353.69 92
17354.93 87
17356.18 81
17357.42 86
17358.67 93
17359.92 73
17361.16 64
17362.41 81
17363.65 67
17364.90 92
17366.14 87
17367.39 59
17368.63 56
17369.88 80
17371.13 76
17372.37 81
17373.62 83
17374.86 86
17376.11 88
17377.35 105
17378.60 88
17379.85 75
17381.09 85
17382.34 90
17383.59 92
17384.83 93
17386.08 86
17387.32 68
17388.57 97
17389.82 98
17391.06 74
17392.31 89
17393.56 92
17394.80 98
17396.05 85
17397.30 88
17398.54 110
17399.79 91
17401.04 84
17402.28 63
17403.53 85
17404.78 82
17406.02 88
17407.27 75
17408.52 96
17409.77 99
17411.01 82
17412.26 70
17413.51 66
17414.75 60
17416.00 95
17417.25 99
17418.50 98
17419.74 60
17420.99 73
17422.24 73
17423.49 78
17424.73 74
17425.98 72
17427.23 84
17428.48 93
17429.73 91
17430.97 86
17432.22 92
17433.47 76
17434.72 127
17435.97 84
17437.21 84
17438.46 75
17439.71 115
17440.96 98
17442.21 81
17443.45 80
17444.70 83
17445.95 90
17447.20 80
17448.45 90
17449.70 75
17450.95 80
17452.19 79
17453.44 93
17454.69 89
17455.94 106
17457.19 85
17458.44 96
17459.69 81
17460.94 80
17462.19 92
17463.43 75
17464.68 104
17465.93 97
17467.18 93
17468.43 99
17469.68 92
17470.93 78
17472.18 83
17473.43 100
17474.68 89
17475.93 96
17477.18 87
17478.43 90
17479.68 93
17480.93 90
17482.18 82
17483.43 80
17484.68 110
17485.93 88
17487.17 81
17488.42 81
17489.67 69
17490.92 92
17492.18 90
17493.43 88
17494.68 88
17495.93 98
17497.18 94
17498.43 106
17499.68 112
17500.93 110
17502.18 105
17503.43 97
17504.68 84
17505.93 94
17507.18 98
17508.43 91
17509.68 86
17510.93 75
17512.18 92
17513.43 95
17514.68 99
17515.94 112
17517.19 72
17518.44 81
17519.69 118
17520.94 111
17522.19 86
17523.44 95
17524.69 94
17525.94 107
17527.20 96
17528.45 91
17529.70 90
17530.95 83
17532.20 72
17533.45 56
17534.70 81
17535.96 87
17537.21 60
17538.46 82
17539.71 87
17540.96 88
17542.22 87
17543.47 82
17544.72 105
17545.97 74
17547.22 89
17548.48 95
17549.73 122
17550.98 76
17552.23 83
17553.48 103
17554.74 103
17555.99 96
17557.24 104
17558.49 97
17559.75 81
17561.00 97
17562.25 111
17563.50 101
17564.76 125
17566.01 121
17567.26 120
17568.52 100
17569.77 96
17571.02 102
17572.27 99
17573.53 96
17574.78 94
17576.03 111
17577.29 96
17578.54 104
17579.79 90
17581.05 102
17582.30 94
17583.55 94
17584.81 96
17586.06 90
17587.31 113
17588.57 90
17589.82 84
17591.07 91
17592.33 99
17593.58 97
17594.83 118
17596.09 99
17597.34 86
17598.60 76
17599.85 99
17601.10 98
17602.36 92
17603.61 93
17604.87 84
17606.12 92
17607.37 61
17608.63 107
17609.88 104
17611.14 102
17612.39 73
17613.65 67
17614.90 92
17616.16 89
17617.41 85
17618.66 102
17619.92 108
17621.17 81
17622.43 88
17623.68 87
17624.94 93
17626.19 88
17627.45 95
17628.70 95
17629.96 72
17631.21 90
17632.47 92
17633.72 85
17634.98 105
17636.23 95
17637.49 68
17638.74 77
17640.00 89
17641.26 81
17642.51 78
17643.77 89
17645.02 65
17646.28 76
17647.53 75
17648.79 86
17650.04 102
17651.30 101
17652.56 85
17653.81 69
17655.07 78
17656.32 91
17657.58 79
17658.84 67
17660.09 88
17661.35 110
17662.60 86
17663.86 74
17665.12 92
17666.37 97
17667.63 100
17668.89 87
17670.14 83
17671.40 75
17672.66 84
17673.91 93
17675.17 88
17676.43 98
17677.68 106
17678.94 88
17680.20 106
17681.45 96
17682.71 61
17683.97 87
17685.22 85
17686.48 86
17687.74 93
17688.99 108
17690.25 101
17691.51 83
17692.77 67
17694.02 75
17695.28 83
17696.54 80
17697.80 79
17699.05 85
17700.31 82
17701.57 83
17702.83 74
17704.08 66
17705.34 71
17706.60 92
17707.86 76
17709.11 74
17710.37 69
17711.63 74
17712.89 104
17714.15 77
17715.40 92
17716.66 86
17717.92 96
17719.18 85
17720.44 64
17721.70 97
17722.95 98
17724.21 72
17725.47 95
17726.73 92
17727.99 131
17729.25 98
17730.51 73
17731.76 92
17733.02 102
17734.28 95
17735.54 72
17736.80 84
17738.06 87
17739.32 98
17740.58 91
17741.83 110
17743.09 81
17744.35 67
17745.61 92
17746.87 90
17748.13 85
17749.39 96
17750.65 87
17751.91 125
17753.17 91
17754.43 104
17755.69 89
17756.95 126
17758.21 100
17759.47 99
17760.73 83
17761.98 91
17763.24 108
17764.50 100
17765.76 74
17767.02 91
17768.28 99
17769.54 112
17770.80 88
17772.06 73
17773.32 93
17774.58 90
17775.84 96
17777.11 89
17778.37 94
17779.63 89
17780.89 100
17782.15 134
17783.41 97
17784.67 75
17785.93 78
17787.19 83
17788.45 93
17789.71 94
17790.97 80
17792.23 93
17793.49 96
17794.75 105
17796.01 74
17797.28 93
17798.54 105
17799.80 107
17801.06 114
17802.32 102
17803.58 96
17804.84 97
17806.10 79
17807.37 95
17808.63 83
17809.89 75
17811.15 90
17812.41 92
17813.67 105
17814.93 84
17816.20 89
17817.46 76
17818.72 105
17819.98 85
17821.24 83
17822.50 84
17823.77 97
17825.03 85
17826.29 85
17827.55 85
17828.81 87
17830.08 86
17831.34 91
17832.60 91
17833.86 90
17835.13 93
17836.39 78
17837.65 79
17838.91 103
17840.18 86
17841.44 112
17842.70 98
17843.96 93
17845.23 97
17846.49 89
17847.75 94
17849.01 101
17850.28 81
17851.54 81
17852.80 67
17854.07 91
17855.33 107
17856.59 75
17857.86 103
17859.12 78
17860.38 93
17861.65 83
17862.91 98
17864.17 91
17865.44 93
17866.70 120
17867.96 86
17869.23 80
17870.49 90
17871.75 94
17873.02 83
17874.28 100
17875.54 82
17876.81 77
17878.07 80
17879.34 65
17880.60 76
17881.86 81
17883.13 93
17884.39 89
17885.66 82
17886.92 89
17888.18 81
17889.45 96
17890.71 88
17891.98 101
17893.24 90
17894.51 95
17895.77 72
17897.04 82
17898.30 110
17899.56 82
17900.83 84
17902.09 89
17903.36 94
17904.62 78
17905.89 73
17907.15 80
17908.42 85
17909.68 92
17910.95 83
17912.21 81
17913.48 69
17914.74 78
17916.01 79
17917.27 88
17918.54 77
17919.80 89
17921.07 93
17922.34 110
17923.60 81
17924.87 71
17926.13 57
17927.40 72
17928.66 84
17929.93 68
17931.19 78
17932.46 86
17933.73 78
17934.99 76
17936.26 58
17937.52 67
17938.79 81
17940.06 87
17941.32 87
17942.59 89
17943.85 72
17945.12 89
17946.39 89
17947.65 75
17948.92 71
17950.19 75
17951.45 89
17952.72 79
17953.99 81
17955.25 81
17956.52 84
17957.79 83
17959.05 84
17960.32 82
17961.59 73
17962.85 77
17964.12 85
17965.39 82
17966.65 61
17967.92 77
17969.19 81
17970.45 97
17971.72 71
17972.99 71
17974.26 95
17975.52 88
17976.79 94
17978.06 79
17979.33 91
17980.59 75
17981.86 92
17983.13 72
17984.40 82
17985.66 80
17986.93 60
17988.20 90
17989.47 86
17990.73 91
17992.00 95
17993.27 77
17994.54 82
17995.81 66
17997.07 57
17998.34 61
17999.61 60
18000.88 63
18002.15 59
18003.42 83
18004.68 81
18005.95 80
18007.22 86
18008.49 78
18009.76 69
18011.03 72
18012.30 84
18013.56 73
18014.83 83
18016.10 85
18017.37 78
18018.64 80
18019.91 91
18021.18 91
18022.45 106
18023.71 86
18024.98 69
18026.25 67
18027.52 65
18028.79 94
18030.06 66
18031.33 81
18032.60 111
18033.87 84
18035.14 72
18036.41 87
18037.68 76
18038.95 72
18040.22 75
18041.49 92
18042.76 68
18044.02 73
18045.29 61
18046.56 102
18047.83 83
18049.10 80
18050.37 100
18051.64 90
18052.91 94
18054.18 68
18055.45 81
18056.72 79
18057.99 91
18059.27 97
18060.54 78
18061.81 87
18063.08 60
18064.35 78
18065.62 85
18066.89 85
18068.16 89
18069.43 112
18070.70 88
18071.97 85
18073.24 78
18074.51 71
18075.78 79
18077.05 80
18078.32 70
18079.60 96
18080.87 103
18082.14 87
18083.41 82
18084.68 83
18085.95 106
18087.22 106
18088.49 104
18089.77 97
18091.04 70
18092.31 92
18093.58 89
18094.85 75
18096.12 95
18097.39 87
18098.67 80
18099.94 82
18101.21 101
18102.48 99
18103.75 89
18105.02 82
18106.30 83
18107.57 79
18108.84 77
18110.11 63
18111.38 92
18112.66 69
18113.93 76
18115.20 85
18116.47 103
18117.75 90
18119.02 86
18120.29 71
18121.56 78
18122.84 76
18124.11 89
18125.38 93
18126.65 83
18127.93 74
18129.20 86
18130.47 88
18131.74 109
18133.02 93
18134.29 97
18135.56 81
18136.84 96
18138.11 75
18139.38 84
18140.66 96
18141.93 90
18143.20 116
18144.48 102
18145.75 97
18147.02 95
18148.30 94
18149.57 75
18150.84 88
18152.12 84
18153.39 106
18154.66 84
18155.94 82
18157.21 99
18158.48 102
18159.76 106
18161.03 86
18162.31 90
18163.58 89
18164.85 82
18166.13 91
18167.40 78
18168.68 88
18169.95 104
18171.22 97
18172.50 97
18173.77 92
18175.05 90
18176.32 67
18177.60 76
18178.87 82
18180.15 77
18181.42 78
18182.69 96
18183.97 104
18185.24 98
18186.52 98
18187.79 95
18189.07 89
18190.34 66
18191.62 95
18192.89 83
18194.17 84
18195.44 91
18196.72 70
18197.99 98
18199.27 95
18200.54 94
18201.82 100
18203.09 88
18204.37 78
18205.65 100
18206.92 89
18208.20 88
18209.47 94
18210.75 102
18212.02 85
18213.30 80
18214.57 65
18215.85 81
18217.13 78
18218.40 70
18219.68 76
18220.95 94
18222.23 81
18223.51 80
18224.78 75
18226.06 83
18227.33 81
18228.61 77
18229.89 64
18231.16 84
18232.44 93
18233.72 100
18234.99 86
18236.27 84
18237.55 105
18238.82 86
18240.10 95
18241.38 98
18242.65 90
18243.93 89
18245.21 77
18246.48 103
18247.76 91
18249.04 79
18250.31 95
18251.59 80
18252.87 84
18254.15 98
18255.42 82
18256.70 89
18257.98 81
18259.25 76
18260.53 76
18261.81 103
18263.09 93
18264.36 90
18265.64 98
18266.92 86
18268.20 87
18269.47 100
18270.75 85
18272.03 96
18273.31 83
18274.59 75
18275.86 87
18277.14 83
18278.42 97
18279.70 88
18280.98 100
18282.25 101
18283.53 90
18284.81 79
18286.09 76
18287.37 68
18288.64 78
18289.92 73
18291.20 68
18292.48 74
18293.76 102
18295.04 75
18296.32 96
18297.59 67
18298.87 78
18300.15 58
18301.43 85
18302.71 91
18303.99 85
18305.27 85
18306.55 107
18307.83 87
18309.10 94
18310.38 70
18311.66 78
18312.94 68
18314.22 89
18315.50 76
18316.78 71
18318.06 66
18319.34 88
18320.62 82
18321.90 90
18323.18 74
18324.46 83
18325.74 76
18327.02 99
18328.30 82
18329.58 63
18330.86 77
18332.14 86
18333.41 86
18334.69 78
18335.97 83
18337.25 106
18338.54 76
18339.82 81
18341.10 82
18342.38 83
18343.66 80
18344.94 80
18346.22 94
18347.50 87
18348.78 98
18350.06 99
18351.34 56
18352.62 76
18353.90 83
18355.18 86
18356.46 81
18357.74 75
18359.02 71
18360.30 86
18361.58 93
18362.87 77
18364.15 93
18365.43 79
18366.71 72
18367.99 88
18369.27 91
18370.55 56
18371.83 59
18373.11 83
18374.40 76
18375.68 72
18376.96 68
18378.24 76
18379.52 83
18380.80 83
18382.08 65
18383.37 75
18384.65 83
18385.93 78
18387.21 74
18388.49 91
18389.78 98
18391.06 86
18392.34 74
18393.62 79
18394.90 84
18396.19 88
18397.47 92
18398.75 93
18400.03 94
18401.31 90
18402.60 70
18403.88 66
18405.16 74
18406.44 70
18407.73 83
18409.01 67
18410.29 66
18411.57 85
18412.86 78
18414.14 73
18415.42 68
18416.71 92
18417.99 65
18419.27 81
18420.55 78
18421.84 83
18423.12 66
18424.40 86
18425.69 93
18426.97 93
18428.25 88
18429.54 85
18430.82 96
18432.10 81
18433.39 89
18434.67 91
18435.95 97
18437.24 70
18438.52 100
18439.80 88
18441.09 78
18442.37 75
18443.66 76
18444.94 86
18446.22 75
18447.51 82
18448.79 92
18450.08 88
18451.36 88
18452.64 64
18453.93 85
18455.21 97
18456.50 70
18457.78 72
18459.06 95
18460.35 79
18461.63 81
18462.92 79
18464.20 71
18465.49 70
18466.77 68
18468.06 75
18469.34 60
18470.63 87
18471.91 67
18473.19 75
18474.48 75
18475.76 73
18477.05 84
18478.33 82
18479.62 98
18480.90 80
18482.19 96
18483.47 77
18484.76 92
18486.05 78
18487.33 95
18488.62 86
18489.90 76
18491.19 85
18492.47 69
18493.76 101
18495.04 91
18496.33 76
18497.61 84
18498.90 86
18500.19 79
18501.47 83
18502.76 80
18504.04 73
18505.33 69
18506.62 71
18507.90 54
18509.19 82
18510.47 82
18511.76 55
18513.05 68
18514.33 77
18515.62 70
18516.90 72
18518.19 76
18519.48 76
18520.76 81
18522.05 68
18523.34 76
18524.62 69
18525.91 101
18527.20 86
18528.48 92
18529.77 80
18531.06 86
18532.34 91
18533.63 71
18534.92 71
18536.21 86
18537.49 93
18538.78 74
18540.07 82
18541.35 84
18542.64 83
18543.93 84
18545.22 80
18546.50 72
18547.79 77
18549.08 92
18550.37 86
18551.65 85
18552.94 88
18554.23 92
18555.52 94
18556.80 83
18558.09 80
18559.38 103
18560.67 94
18561.95 75
18563.24 65
18564.53 90
18565.82 92
18567.11 89
18568.39 80
18569.68 76
18570.97 81
18572.26 100
18573.55 104
18574.84 85
18576.12 84
18577.41 75
18578.70 95
18579.99 86
18581.28 73
18582.57 90
18583.86 95
18585.14 92
18586.43 84
18587.72 97
18589.01 77
18590.30 79
18591.59 92
18592.88 80
18594.17 78
18595.46 75
18596.74 80
18598.03 78
18599.32 100
18600.61 89
18601.90 82
18603.19 90
18604.48 101
18605.77 97
18607.06 84
18608.35 74
18609.64 88
18610.93 74
18612.22 93
18613.51 89
18614.80 72
18616.09 75
18617.38 73
18618.67 97
18619.96 101
18621.25 73
18622.54 91
18623.83 77
18625.12 89
18626.41 98
18627.70 86
18628.99 99
18630.28 75
18631.57 97
18632.86 99
18634.15 108
18635.44 83
18636.73 76
18638.02 109
18639.31 106
18640.60 92
18641.89 79
18643.18 97
18644.47 113
18645.76 91
18647.06 86
18648.35 82
18649.64 89
18650.93 96
18652.22 67
18653.51 78
18654.80 72
18656.09 87
18657.38 110
18658.68 78
18659.97 78
18661.26 92
18662.55 85
18663.84 83
18665.13 81
18666.42 87
18667.72 83
18669.01 82
18670.30 65
18671.59 73
18672.88 96
18674.17 74
18675.47 87
18676.76 83
18678.05 83
18679.34 77
18680.63 77
18681.93 72
18683.22 82
18684.51 67
18685.80 68
18687.09 92
18688.39 63
18689.68 69
18690.97 75
18692.26 86
18693.56 77
18694.85 99
18696.14 70
18697.43 73
18698.73 85
18700.02 87
18701.31 80
18702.60 85
18703.90 77
18705.19 81
18706.48 82
18707.78 62
18709.07 66
18710.36 81
18711.66 80
18712.95 88
18714.24 73
18715.54 76
18716.83 73
18718.12 78
18719.42 78
18720.71 72
18722.00 74
18723.30 70
18724.59 80
18725.88 69
18727.18 69
18728.47 61
18729.76 80
18731.06 72
18732.35 90
18733.65 85
18734.94 89
18736.23 78
18737.53 79
18738.82 83
18740.12 87
18741.41 84
18742.70 82
18744.00 60
18745.29 72
18746.59 56
18747.88 93
18749.18 61
18750.47 100
18751.76 86
18753.06 71
18754.35 81
18755.65 87
18756.94 72
18758.24 71
18759.53 79
18760.83 92
18762.12 73
18763.42 74
18764.71 74
18766.01 66
18767.30 80
18768.60 92
18769.89 69
18771.19 69
18772.48 71
18773.78 83
18775.07 92
18776.37 76
18777.66 76
18778.96 78
18780.25 78
18781.55 76
18782.85 69
18784.14 67
18785.44 79
18786.73 89
18788.03 84
18789.32 73
18790.62 69
18791.92 67
18793.21 77
18794.51 63
18795.80 60
18797.10 65
18798.40 81
18799.69 81
18800.99 66
18802.28 76
18803.58 71
18804.88 83
18806.17 82
18807.47 75
18808.77 83
18810.06 72
18811.36 81
18812.66 70
18813.95 65
18815.25 76
18816.55 88
18817.84 60
18819.14 53
18820.44 77
18821.73 75
18823.03 83
18824.33 72
18825.62 88
18826.92 72
18828.22 96
18829.52 81
18830.81 63
18832.11 80
18833.41 61
18834.71 71
18836.00 82
18837.30 74
18838.60 76
18839.90 62
18841.19 77
18842.49 81
18843.79 83
18845.09 82
18846.38 64
18847.68 67
18848.98 88
18850.28 98
18851.58 64
18852.87 90
18854.17 77
18855.47 85
18856.77 79
18858.07 67
18859.36 63
18860.66 91
18861.96 78
18863.26 73
18864.56 67
18865.86 81
18867.15 74
18868.45 68
18869.75 86
18871.05 76
18872.35 59
18873.65 69
18874.95 80
18876.24 72
18877.54 60
18878.84 67
18880.14 56
18881.44 62
18882.74 72
18884.04 72
18885.34 95
18886.64 95
18887.94 81
18889.24 92
18890.53 83
18891.83 105
18893.13 92
18894.43 78
18895.73 69
18897.03 80
18898.33 92
18899.63 77
18900.93 78
18902.23 59
18903.53 79
18904.83 83
18906.13 79
18907.43 70
18908.73 69
18910.03 86
18911.33 79
18912.63 90
18913.93 83
18915.23 68
18916.53 76
18917.83 83
18919.13 66
18920.43 63
18921.73 68
18923.03 76
18924.33 78
18925.63 66
18926.93 76
18928.23 79
18929.53 57
18930.84 62
18932.14 73
18933.44 74
18934.74 68
18936.04 79
18937.34 76
18938.64 70
18939.94 72
18941.24 69
18942.54 87
18943.84 65
18945.15 75
18946.45 71
18947.75 61
18949.05 66
18950.35 73
18951.65 90
18952.95 77
18954.26 78
18955.56 71
18956.86 95
18958.16 106
18959.46 97
18960.76 67
18962.07 74
18963.37 87
18964.67 107
18965.97 83
18967.27 97
18968.57 87
18969.88 77
18971.18 70
18972.48 70
18973.78 79
18975.09 68
18976.39 66
18977.69 80
18978.99 86
18980.29 80
18981.60 65
18982.90 89
18984.20 74
18985.50 91
18986.81 71
18988.11 73
18989.41 68
18990.72 78
18992.02 69
18993.32 73
18994.62 76
18995.93 75
18997.23 63
18998.53 87
18999.84 75
19001.14 78
19002.44 76
19003.75 59
19005.05 62
19006.35 67
19007.66 66
19008.96 87
19010.26 89
19011.57 74
19012.87 73
19014.17 58
19015.48 67
19016.78 69
19018.08 76
19019.39 79
19020.69 70
19021.99 71
19023.30 59
19024.60 70
19025.91 82
19027.21 51
19028.51 71
19029.82 68
19031.12 84
19032.43 65
19033.73 40
19035.04 61
19036.34 62
19037.64 69
19038.95 74
19040.25 79
19041.56 71
19042.86 68
19044.17 88
19045.47 80
19046.78 79
19048.08 74
19049.39 70
19050.69 67
19052.00 67
19053.30 76
19054.61 63
19055.91 79
19057.22 75
19058.52 66
19059.83 69
19061.13 77
19062.44 92
19063.74 76
19065.05 73
19066.35 68
19067.66 76
19068.96 66
19070.27 73
19071.57 55
19072.88 60
19074.18 70
19075.49 87
19076.80 61
19078.10 77
19079.41 105
19080.71 84
19082.02 81
19083.33 71
19084.63 66
19085.94 57
19087.24 59
19088.55 56
19089.86 71
19091.16 70
19092.47 84
19093.77 87
19095.08 65
19096.39 77
19097.69 92
19099.00 81
19100.31 66
19101.61 83
19102.92 81
19104.23 62
19105.53 68
19106.84 66
19108.15 69
19109.45 71
19110.76 63
19112.07 81
19113.37 62
19114.68 63
19115.99 56
19117.30 64
19118.60 72
19119.91 70
19121.22 63
19122.52 67
19123.83 71
19125.14 54
19126.45 75
19127.75 62
19129.06 59
19130.37 60
19131.68 68
19132.98 55
19134.29 52
19135.60 81
19136.91 71
19138.22 86
19139.52 86
19140.83 71
19142.14 69
19143.45 76
19144.76 69
19146.06 79
19147.37 72
19148.68 63
19149.99 57
19151.30 66
19152.60 57
19153.91 93
19155.22 86
19156.53 72
19157.84 73
19159.15 70
19160.46 64
19161.76 65
19163.07 63
19164.38 86
19165.69 84
19167.00 81
19168.31 82
19169.62 91
19170.93 74
19172.23 93
19173.54 91
19174.85 76
19176.16 74
19177.47 82
19178.78 88
19180.09 87
19181.40 65
19182.71 65
19184.02 53
19185.33 88
19186.64 96
19187.95 85
19189.26 62
19190.57 67
19191.87 71
19193.18 61
19194.49 55
19195.80 64
19197.11 69
19198.42 86
19199.73 61
19201.04 50
19202.35 72
19203.66 47
19204.97 62
19206.28 53
19207.59 69
19208.90 84
19210.21 83
19211.53 68
19212.84 67
19214.15 85
19215.46 67
19216.77 80
19218.08 65
19219.39 62
19220.70 79
19222.01 71
19223.32 63
19224.63 66
19225.94 69
19227.25 78
19228.56 97
19229.87 79
19231.19 62
19232.50 62
19233.81 61
19235.12 82
19236.43 68
19237.74 73
19239.05 86
19240.36 101
19241.68 94
19242.99 71
19244.30 72
19245.61 90
19246.92 66
19248.23 90
19249.54 71
19250.86 66
19252.17 56
19253.48 65
19254.79 63
19256.10 61
19257.42 75
19258.73 72
19260.04 75
19261.35 88
19262.66 87
19263.98 87
19265.29 85
19266.60 68
19267.91 69
19269.22 49
19270.54 68
19271.85 89
19273.16 58
19274.47 77
19275.79 69
19277.10 74
19278.41 72
19279.72 71
19281.04 58
19282.35 77
19283.66 67
19284.98 64
19286.29 54
19287.60 75
19288.91 65
19290.23 61
19291.54 50
19292.85 54
19294.17 86
19295.48 86
19296.79 69
19298.11 46
19299.42 84
19300.73 75
19302.05 83
19303.36 66
19304.67 68
19305.99 77
19307.30 88
19308.61 81
19309.93 70
19311.24 60
19312.56 58
19313.87 60
19315.18 79
19316.50 71
19317.81 60
19319.13 64
19320.44 83
19321.75 64
19323.07 57
19324.38 75
19325.70 78
19327.01 99
19328.32 66
19329.64 64
19330.95 64
19332.27 60
19333.58 71
19334.90 58
19336.21 83
19337.53 63
19338.84 84
19340.16 74
19341.47 65
19342.79 51
19344.10 75
19345.42 64
19346.73 59
19348.05 57
19349.36 83
19350.68 73
19351.99 78
19353.31 75
19354.62 87
19355.94 82
19357.25 93
19358.57 66
19359.88 79
19361.20 80
19362.51 68
19363.83 69
19365.14 61
19366.46 74
19367.78 57
19369.09 80
19370.41 77
19371.72 58
19373.04 69
19374.35 64
19375.67 84
19376.99 76
19378.30 77
19379.62 61
19380.93 58
19382.25 59
19383.57 60
19384.88 71
19386.20 80
19387.52 85
19388.83 77
19390.15 62
19391.47 68
19392.78 45
19394.10 59
19395.42 53
19396.73 60
19398.05 59
19399.37 67
19400.68 87
19402.00 78
19403.32 71
19404.63 47
19405.95 71
19407.27 76
19408.58 55
19409.90 56
19411.22 60
19412.54 49
19413.85 44
19415.17 62
19416.49 72
19417.80 80
19419.12 78
19420.44 43
19421.76 52
19423.07 58
19424.39 53
19425.71 76
19427.03 62
19428.35 55
19429.66 55
19430.98 66
19432.30 51
19433.62 65
19434.93 58
19436.25 69
19437.57 72
19438.89 59
19440.21 69
19441.53 57
19442.84 61
19444.16 67
19445.48 66
19446.80 64
19448.12 52
19449.44 69
19450.75 58
19452.07 56
19453.39 72
19454.71 92
19456.03 53
19457.35 57
19458.67 79
19459.98 72
19461.30 60
19462.62 65
19463.94 81
19465.26 83
19466.58 74
19467.90 101
19469.22 64
19470.54 78
19471.86 70
19473.18 72
19474.49 55
19475.81 73
19477.13 78
19478.45 57
19479.77 54
19481.09 54
19482.41 70
19483.73 52
19485.05 80
19486.37 50
19487.69 63
19489.01 94
19490.33 68
19491.65 72
19492.97 76
19494.29 61
19495.61 67
19496.93 64
19498.25 57
19499.57 60
19500.89 68
19502.21 84
19503.53 86
19504.85 80
19506.17 48
19507.49 59
19508.81 64
19510.13 86
19511.45 67
19512.77 72
19514.09 62
19515.42 58
19516.74 50
19518.06 75
19519.38 66
19520.70 80
19522.02 59
19523.34 59
19524.66 62
19525.98 50
19527.30 68
19528.62 73
19529.95 69
19531.27 72
19532.59 53
19533.91 50
19535.23 58
19536.55 59
19537.87 69
19539.20 64
19540.52 75
19541.84 58
19543.16 72
19544.48 64
19545.80 58
19547.13 67
19548.45 68
19549.77 68
19551.09 65
19552.41 61
19553.74 72
19555.06 55
19556.38 79
19557.70 59
19559.02 79
19560.35 62
19561.67 55
19562.99 44
19564.31 51
19565.64 44
19566.96 75
19568.28 82
19569.60 50
19570.93 67
19572.25 68
19573.57 61
19574.89 58
19576.22 77
19577.54 71
19578.86 70
19580.18 61
19581.51 71
19582.83 78
19584.15 77
19585.48 60
19586.80 68
19588.12 70
19589.45 68
19590.77 56
19592.09 79
19593.42 67
19594.74 82
19596.06 74
19597.39 70
19598.71 55
19600.03 55
19601.36 88
19602.68 72
19604.00 60
19605.33 61
19606.65 71
19607.98 67
19609.30 59
19610.62 59
19611.95 64
19613.27 82
19614.60 95
19615.92 69
19617.24 55
19618.57 59
19619.89 72
19621.22 78
19622.54 90
19623.87 57
19625.19 82
19626.51 77
19627.84 65
19629.16 67
19630.49 70
19631.81 70
19633.14 81
19634.46 82
19635.79 63
19637.11 79
19638.44 54
19639.76 55
19641.09 74
19642.41 60
19643.74 49
19645.06 66
19646.39 70
19647.71 63
19649.04 61
19650.36 67
19651.69 61
19653.01 71
19654.34 62
19655.66 67
19656.99 57
19658.32 69
19659.64 55
19660.97 60
19662.29 61
19663.62 50
19664.94 67
19666.27 72
19667.60 56
19668.92 60
19670.25 64
19671.57 88
19672.90 50
19674.23 53
19675.55 59
19676.88 67
19678.20 77
19679.53 51
19680.86 64
19682.18 52
19683.51 51
19684.84 75
19686.16 64
19687.49 55
19688.82 54
19690.14 68
19691.47 66
19692.80 68
19694.12 62
19695.45 67
19696.78 61
19698.10 54
19699.43 56
19700.76 47
19702.08 65
19703.41 66
19704.74 66
19706.07 57
19707.39 66
19708.72 68
19710.05 55
19711.37 56
19712.70 64
19714.03 73
19715.36 62
19716.68 48
19718.01 58
19719.34 81
19720.67 64
19721.99 66
19723.32 63
19724.65 47
19725.98 61
19727.31 55
19728.63 57
19729.96 66
19731.29 65
19732.62 48
19733.95 69
19735.27 73
19736.60 69
19737.93 53
19739.26 54
19740.59 54
19741.92 54
19743.24 54
19744.57 51
19745.90 63
19747.23 76
19748.56 49
19749.89 61
19751.22 78
19752.54 76
19753.87 52
19755.20 51
19756.53 53
19757.86 69
19759.19 77
19760.52 53
19761.85 57
19763.18 68
19764.50 65
19765.83 63
19767.16 52
19768.49 71
19769.82 81
19771.15 51
19772.48 51
19773.81 55
19775.14 56
19776.47 78
19777.80 57
19779.13 56
19780.46 54
19781.79 55
19783.12 65
19784.45 51
19785.78 59
19787.11 57
19788.44 81
19789.77 79
19791.10 61
19792.43 51
19793.76 59
19795.09 46
19796.42 50
19797.75 50
19799.08 54
19800.41 52
19801.74 55
19803.07 61
19804.40 58
19805.73 63
19807.06 58
19808.39 54
19809.72 44
19811.05 58
19812.38 68
19813.71 69
19815.05 66
19816.38 63
19817.71 59
19819.04 67
19820.37 55
19821.70 57
19823.03 55
19824.36 74
19825.69 69
19827.03 67
19828.36 54
19829.69 50
19831.02 64
19832.35 65
19833.68 44
19835.01 43
19836.35 59
19837.68 76
19839.01 72
19840.34 49
19841.67 68
19843.00 71
19844.34 70
19845.67 49
19847.00 66
19848.33 39
19849.66 64
19851.00 72
19852.33 62
19853.66 62
19854.99 79
19856.32 75
19857.66 66
19858.99 75
19860.32 38
19861.65 67
19862.99 62
19864.32 63
19865.65 63
19866.98 50
19868.32 50
19869.65 60
19870.98 63
19872.31 61
19873.65 69
19874.98 60
19876.31 66
19877.65 62
19878.98 55
19880.31 40
19881.65 62
19882.98 70
19884.31 50
19885.64 62
19886.98 60
19888.31 61
19889.64 57
19890.98 64
19892.31 55
19893.64 67
19894.98 63
19896.31 75
19897.65 49
19898.98 59
19900.31 57
19901.65 57
19902.98 64
19904.31 66
19905.65 56
19906.98 76
19908.32 85
19909.65 56
19910.98 68
19912.32 57
19913.65 55
19914.99 67
19916.32 78
19917.66 64
19918.99 67
19920.32 75
19921.66 77
19922.99 73
19924.33 66
19925.66 57
19927.00 69
19928.33 76
19929.67 67
19931.00 74
19932.34 58
19933.67 63
19935.01 65
19936.34 76
19937.68 63
19939.01 59
19940.35 41
19941.68 59
19943.02 73
19944.35 71
19945.69 61
19947.02 69
19948.36 62
19949.69 55
19951.03 50
19952.36 58
19953.70 69
19955.03 77
19956.37 83
19957.71 63
19959.04 61
19960.38 69
19961.71 68
19963.05 71
19964.38 57
19965.72 59
19967.06 71
19968.39 78
19969.73 73
19971.06 76
19972.40 52
19973.74 68
19975.07 59
19976.41 62
19977.75 63
19979.08 72
19980.42 84
19981.75 66
19983.09 67
19984.43 55
19985.76 70
19987.10 67
19988.44 71
19989.77 68
19991.11 67
19992.45 64
19993.78 61
19995.12 66
19996.46 92
19997.80 71
19999.13 62
20000.47 71
20001.81 59
20003.14 82
20004.48 62
20005.82 91
20007.16 84
20008.49 59
20009.83 77
20011.17 74
20012.51 63
20013.84 48
20015.18 73
20016.52 74
20017.86 55
20019.19 84
20020.53 79
20021.87 76
20023.21 49
20024.55 66
20025.88 74
20027.22 54
20028.56 62
20029.90 63
20031.24 69
20032.57 68
20033.91 80
20035.25 58
20036.59 59
20037.93 48
20039.26 74
20040.60 82
20041.94 73
20043.28 52
20044.62 51
20045.96 71
20047.30 71
20048.63 55
20049.97 59
20051.31 57
20052.65 48
20053.99 69
20055.33 60
20056.67 69
20058.01 66
20059.35 70
20060.69 67
20062.02 66
20063.36 67
20064.70 80
20066.04 104
20067.38 74
20068.72 55
20070.06 61
20071.40 78
20072.74 61
20074.08 76
20075.42 68
20076.76 77
20078.10 69
20079.44 79
20080.78 71
20082.12 59
20083.46 92
20084.80 89
20086.14 51
20087.48 57
20088.82 64
20090.16 78
20091.50 72
20092.84 64
20094.18 58
20095.52 73
20096.86 68
20098.20 59
20099.54 49
20100.88 77
20102.22 97
20103.56 87
20104.90 83
20106.24 62
20107.58 80
20108.92 81
20110.26 76
20111.60 63
20112.95 62
20114.29 77
20115.63 84
20116.97 64
20118.31 67
20119.65 78
20120.99 90
20122.33 82
20123.67 57
20125.02 51
20126.36 79
20127.70 86
20129.04 80
20130.38 51
20131.72 50
20133.06 54
20134.41 77
20135.75 60
