# Supplementary material for: MALDI-TOF MS typing enables the classification of brewing yeasts of the genus Saccharomyces to major beer styles
Source: PLoS One. 2017 Aug 9;12(8):e0181694. doi: 10.1371/journal.pone.0181694 (PMC5549903; doi:10.1371/journal.pone.0181694)
Supplement: S5 File — The directory includes 90 raw files and was zipped to “.zip”; the folder has three strains with 30 spectra per strain; S1 Text explains the raw files with an example and Table 1 represents the yeast strains used within the experiment. (ZIP) [file pone.0181694.s008.zip › 13-15/30262-213-OG-Ale-Ale-YPG-18h-E-E_2015-07-30_1_0_A10_1.dat]

2000.00 2617
2000.42 2611
2000.85 2536
2001.27 2314
2001.69 2476
2002.11 2397
2002.53 2419
2002.95 2461
2003.38 2585
2003.80 2384
2004.22 2134
2004.64 2040
2005.07 2066
2005.49 2174
2005.91 2110
2006.33 2019
2006.75 2085
2007.18 2186
2007.60 2260
2008.02 2351
2008.44 2035
2008.87 2105
2009.29 2082
2009.71 2094
2010.13 2117
2010.56 2100
2010.98 2056
2011.40 2127
2011.83 2004
2012.25 1932
2012.67 1884
2013.09 1948
2013.52 1990
2013.94 1901
2014.36 1788
2014.79 2001
2015.21 1969
2015.63 1822
2016.06 1913
2016.48 2035
2016.90 2158
2017.33 2215
2017.75 2126
2018.17 2280
2018.60 2182
2019.02 2199
2019.44 2276
2019.87 2045
2020.29 2287
2020.72 2368
2021.14 2166
2021.56 2256
2021.99 2263
2022.41 2340
2022.83 2200
2023.26 2104
2023.68 1996
2024.11 2015
2024.53 2047
2024.96 1904
2025.38 1953
2025.80 1904
2026.23 1966
2026.65 1894
2027.08 1853
2027.50 1843
2027.93 1830
2028.35 1845
2028.78 1779
2029.20 1779
2029.63 1814
2030.05 1753
2030.47 1938
2030.90 1774
2031.32 1709
2031.75 1799
2032.17 1750
2032.60 1761
2033.02 1858
2033.45 1821
2033.87 1916
2034.30 2137
2034.73 2129
2035.15 1981
2035.58 2003
2036.00 2232
2036.43 2229
2036.85 2087
2037.28 2065
2037.70 2087
2038.13 1960
2038.55 1947
2038.98 2010
2039.41 2113
2039.83 2167
2040.26 2070
2040.68 2119
2041.11 1864
2041.54 1764
2041.96 1797
2042.39 1764
2042.81 1828
2043.24 1871
2043.67 1960
2044.09 1965
2044.52 1929
2044.94 1938
2045.37 1902
2045.80 2032
2046.22 2044
2046.65 1878
2047.08 1923
2047.50 1858
2047.93 1865
2048.36 1969
2048.78 1820
2049.21 1685
2049.64 1715
2050.06 1769
2050.49 1827
2050.92 1856
2051.34 1790
2051.77 1903
2052.20 1832
2052.63 1780
2053.05 2065
2053.48 1881
2053.91 1814
2054.33 1861
2054.76 1676
2055.19 1745
2055.62 1835
2056.04 1729
2056.47 1656
2056.90 1833
2057.33 1931
2057.75 2115
2058.18 1989
2058.61 1691
2059.04 1731
2059.47 1779
2059.89 1916
2060.32 1966
2060.75 1949
2061.18 2154
2061.61 2173
2062.03 1974
2062.46 1908
2062.89 1975
2063.32 1957
2063.75 2048
2064.18 2177
2064.60 2092
2065.03 2273
2065.46 2242
2065.89 2310
2066.32 2291
2066.75 2241
2067.17 2487
2067.60 2375
2068.03 2253
2068.46 2182
2068.89 2056
2069.32 2155
2069.75 2057
2070.18 1956
2070.61 1946
2071.03 2006
2071.46 2066
2071.89 1984
2072.32 1867
2072.75 1779
2073.18 2082
2073.61 2125
2074.04 2051
2074.47 2032
2074.90 1858
2075.33 2105
2075.76 1930
2076.19 2011
2076.62 2059
2077.05 2212
2077.48 2304
2077.90 2325
2078.33 2298
2078.76 2383
2079.19 2502
2079.62 2562
2080.05 2347
2080.48 2469
2080.91 2515
2081.34 2587
2081.77 2607
2082.20 2637
2082.64 2558
2083.07 2500
2083.50 2501
2083.93 2298
2084.36 2124
2084.79 2092
2085.22 2160
2085.65 2115
2086.08 2078
2086.51 1955
2086.94 1929
2087.37 1931
2087.80 1949
2088.23 1942
2088.66 1921
2089.09 1768
2089.52 1833
2089.96 1930
2090.39 2089
2090.82 2152
2091.25 2040
2091.68 1899
2092.11 2000
2092.54 2002
2092.97 2179
2093.41 2339
2093.84 2277
2094.27 2328
2094.70 2441
2095.13 2494
2095.56 2263
2095.99 2018
2096.43 2088
2096.86 2056
2097.29 2097
2097.72 2165
2098.15 2074
2098.59 1924
2099.02 1899
2099.45 1830
2099.88 1816
2100.31 1743
2100.75 1723
2101.18 1851
2101.61 1718
2102.04 1721
2102.47 1644
2102.91 1783
2103.34 1797
2103.77 1786
2104.20 1814
2104.64 1846
2105.07 1855
2105.50 1919
2105.93 2053
2106.37 2160
2106.80 2260
2107.23 2196
2107.66 2003
2108.10 2127
2108.53 2237
2108.96 2390
2109.40 2094
2109.83 2202
2110.26 2386
2110.70 2331
2111.13 2331
2111.56 2584
2112.00 2270
2112.43 2279
2112.86 2291
2113.30 2046
2113.73 2199
2114.16 2157
2114.60 2039
2115.03 2083
2115.46 2004
2115.90 2093
2116.33 2012
2116.76 1900
2117.20 2053
2117.63 1898
2118.07 1712
2118.50 1845
2118.93 1745
2119.37 1951
2119.80 2012
2120.24 1906
2120.67 1817
2121.10 1834
2121.54 1884
2121.97 1821
2122.41 1794
2122.84 1807
2123.28 1756
2123.71 2064
2124.14 2052
2124.58 1872
2125.01 2003
2125.45 1955
2125.88 1850
2126.32 1845
2126.75 1911
2127.19 1847
2127.62 1862
2128.06 1817
2128.49 1889
2128.93 1928
2129.36 1873
2129.80 1936
2130.23 1997
2130.67 2145
2131.10 2017
2131.54 2054
2131.97 2185
2132.41 2206
2132.84 1946
2133.28 1996
2133.72 1910
2134.15 1826
2134.59 1919
2135.02 1959
2135.46 1933
2135.89 1856
2136.33 1730
2136.77 1904
2137.20 2129
2137.64 2081
2138.07 1987
2138.51 2059
2138.94 1932
2139.38 2117
2139.82 2019
2140.25 2117
2140.69 1961
2141.13 1996
2141.56 1988
2142.00 1850
2142.43 1959
2142.87 1958
2143.31 1838
2143.74 1695
2144.18 1709
2144.62 1680
2145.05 1748
2145.49 1696
2145.93 1647
2146.36 1754
2146.80 1770
2147.24 1881
2147.67 2024
2148.11 2190
2148.55 2268
2148.99 2127
2149.42 2152
2149.86 2570
2150.30 2532
2150.73 2631
2151.17 2564
2151.61 2339
2152.05 2331
2152.48 2389
2152.92 2540
2153.36 2486
2153.80 2333
2154.23 2282
2154.67 2024
2155.11 1967
2155.55 2001
2155.98 1972
2156.42 1952
2156.86 1888
2157.30 1783
2157.74 1860
2158.17 2022
2158.61 1981
2159.05 1846
2159.49 1785
2159.93 1877
2160.36 1897
2160.80 1857
2161.24 2035
2161.68 1866
2162.12 1852
2162.56 1985
2162.99 1833
2163.43 2008
2163.87 1887
2164.31 2073
2164.75 1944
2165.19 1977
2165.63 2090
2166.06 2166
2166.50 2135
2166.94 2033
2167.38 2043
2167.82 2112
2168.26 2095
2168.70 2174
2169.14 2127
2169.58 2311
2170.02 2447
2170.46 2414
2170.89 2595
2171.33 2473
2171.77 2269
2172.21 2518
2172.65 2431
2173.09 2370
2173.53 2411
2173.97 2484
2174.41 2515
2174.85 2586
2175.29 2595
2175.73 2548
2176.17 2807
2176.61 2749
2177.05 2783
2177.49 2607
2177.93 2560
2178.37 2509
2178.81 2599
2179.25 2632
2179.69 2514
2180.13 2379
2180.57 2345
2181.01 2262
2181.45 2259
2181.89 2294
2182.33 2081
2182.77 2008
2183.21 2058
2183.65 1910
2184.09 1926
2184.53 1931
2184.97 1851
2185.42 1963
2185.86 2001
2186.30 1959
2186.74 2038
2187.18 2118
2187.62 2181
2188.06 2170
2188.50 2055
2188.94 2350
2189.38 2357
2189.83 2415
2190.27 2237
2190.71 2197
2191.15 2264
2191.59 2339
2192.03 2324
2192.47 2303
2192.91 2178
2193.36 2287
2193.80 2243
2194.24 2240
2194.68 2284
2195.12 2295
2195.56 2497
2196.01 2410
2196.45 2512
2196.89 2527
2197.33 2529
2197.77 2436
2198.22 2398
2198.66 2292
2199.10 2248
2199.54 2195
2199.98 2263
2200.43 2309
2200.87 2109
2201.31 2050
2201.75 1911
2202.20 2168
2202.64 2296
2203.08 2065
2203.52 2036
2203.97 2049
2204.41 2133
2204.85 2291
2205.29 2345
2205.74 2330
2206.18 2226
2206.62 2350
2207.07 2471
2207.51 2357
2207.95 2341
2208.40 2451
2208.84 2605
2209.28 2527
2209.72 2304
2210.17 2384
2210.61 2358
2211.05 2300
2211.50 2585
2211.94 2577
2212.38 2323
2212.83 2334
2213.27 2250
2213.72 2251
2214.16 2442
2214.60 2214
2215.05 2526
2215.49 2343
2215.93 2265
2216.38 2383
2216.82 2084
2217.27 2235
2217.71 2145
2218.15 2021
2218.60 2029
2219.04 2189
2219.49 2160
2219.93 2013
2220.37 2031
2220.82 2215
2221.26 2385
2221.71 2379
2222.15 2496
2222.60 2769
2223.04 3065
2223.49 3029
2223.93 3378
2224.37 3348
2224.82 3597
2225.26 3866
2225.71 3940
2226.15 3966
2226.60 3878
2227.04 3578
2227.49 3432
2227.93 3338
2228.38 3207
2228.82 3136
2229.27 2731
2229.71 2576
2230.16 2690
2230.60 2630
2231.05 2511
2231.50 2477
2231.94 2454
2232.39 2561
2232.83 2641
2233.28 2533
2233.72 2562
2234.17 2651
2234.61 2505
2235.06 2427
2235.51 2399
2235.95 2419
2236.40 2373
2236.84 2204
2237.29 2403
2237.73 2569
2238.18 2522
2238.63 2269
2239.07 2478
2239.52 2434
2239.97 2389
2240.41 2429
2240.86 2238
2241.30 2150
2241.75 2064
2242.20 2122
2242.64 2226
2243.09 2156
2243.54 2200
2243.98 2165
2244.43 2047
2244.88 2040
2245.32 2050
2245.77 1933
2246.22 2003
2246.66 2002
2247.11 2183
2247.56 2132
2248.00 2093
2248.45 2094
2248.90 2172
2249.35 2145
2249.79 2304
2250.24 2202
2250.69 2235
2251.14 1923
2251.58 1999
2252.03 2185
2252.48 2231
2252.92 2192
2253.37 2162
2253.82 2203
2254.27 2277
2254.72 2266
2255.16 2059
2255.61 1942
2256.06 1917
2256.51 1812
2256.95 1938
2257.40 2079
2257.85 2203
2258.30 2086
2258.75 2275
2259.19 2253
2259.64 2210
2260.09 2301
2260.54 2512
2260.99 2620
2261.44 2811
2261.88 2979
2262.33 3401
2262.78 3632
2263.23 3582
2263.68 3765
2264.13 3645
2264.58 3688
2265.02 3711
2265.47 3594
2265.92 3397
2266.37 3334
2266.82 3165
2267.27 3454
2267.72 3217
2268.17 3219
2268.62 3383
2269.06 3295
2269.51 3110
2269.96 3148
2270.41 3235
2270.86 3235
2271.31 3162
2271.76 3265
2272.21 3035
2272.66 3056
2273.11 3061
2273.56 2913
2274.01 2767
2274.46 2423
2274.91 2316
2275.36 2356
2275.81 2393
2276.26 2271
2276.71 2191
2277.16 2143
2277.61 2362
2278.06 2483
2278.51 2219
2278.96 2274
2279.41 2184
2279.86 2267
2280.31 2411
2280.76 2170
2281.21 2406
2281.66 2492
2282.11 2430
2282.56 2654
2283.01 2482
2283.46 2498
2283.91 2357
2284.36 2280
2284.81 2386
2285.26 2428
2285.71 2371
2286.16 2486
2286.61 2546
2287.07 2624
2287.52 2468
2287.97 2512
2288.42 2612
2288.87 3044
2289.32 3370
2289.77 3492
2290.22 3814
2290.67 3932
2291.13 4429
2291.58 4674
2292.03 4438
2292.48 4344
2292.93 4078
2293.38 4169
2293.83 4025
2294.29 3942
2294.74 3523
2295.19 3321
2295.64 3215
2296.09 3266
2296.54 2958
2297.00 2855
2297.45 2794
2297.90 2866
2298.35 2631
2298.80 2466
2299.26 2375
2299.71 2439
2300.16 2271
2300.61 2155
2301.06 2259
2301.52 2291
2301.97 2362
2302.42 2303
2302.87 2301
2303.33 2365
2303.78 2335
2304.23 2402
2304.68 2359
2305.14 2356
2305.59 2347
2306.04 2347
2306.50 2479
2306.95 2440
2307.40 2522
2307.85 2671
2308.31 2599
2308.76 2676
2309.21 2463
2309.67 2641
2310.12 2778
2310.57 2760
2311.03 2852
2311.48 2828
2311.93 2917
2312.39 2766
2312.84 2654
2313.29 2668
2313.75 2546
2314.20 2587
2314.65 2446
2315.11 2206
2315.56 2373
2316.01 2201
2316.47 2329
2316.92 2368
2317.38 2346
2317.83 2222
2318.28 2415
2318.74 2366
2319.19 2471
2319.65 2421
2320.10 2384
2320.55 2416
2321.01 2464
2321.46 2399
2321.92 2566
2322.37 2436
2322.83 2516
2323.28 2459
2323.73 2590
2324.19 2625
2324.64 2728
2325.10 2947
2325.55 3005
2326.01 2889
2326.46 2776
2326.92 3029
2327.37 2818
2327.83 2731
2328.28 2753
2328.74 2461
2329.19 2713
2329.65 2918
2330.10 2690
2330.56 2400
2331.01 2560
2331.47 2688
2331.92 2412
2332.38 2326
2332.83 2422
2333.29 2620
2333.74 2250
2334.20 2285
2334.66 2467
2335.11 2427
2335.57 2270
2336.02 2272
2336.48 2585
2336.93 2548
2337.39 2689
2337.85 2711
2338.30 2888
2338.76 3378
2339.21 3824
2339.67 4174
2340.13 4466
2340.58 4755
2341.04 4809
2341.49 5242
2341.95 5223
2342.41 5097
2342.86 5081
2343.32 4741
2343.78 4433
2344.23 4178
2344.69 4285
2345.15 4216
2345.60 4095
2346.06 4077
2346.52 4054
2346.97 4031
2347.43 3745
2347.89 3728
2348.34 3588
2348.80 3357
2349.26 3475
2349.71 3260
2350.17 2954
2350.63 2740
2351.09 2635
2351.54 2715
2352.00 2439
2352.46 2512
2352.91 2522
2353.37 2295
2353.83 2223
2354.29 2188
2354.74 2049
2355.20 2188
2355.66 2426
2356.12 2247
2356.58 2241
2357.03 2282
2357.49 2166
2357.95 2458
2358.41 2488
2358.86 2349
2359.32 2277
2359.78 2440
2360.24 2434
2360.70 2443
2361.15 2523
2361.61 2685
2362.07 2692
2362.53 2614
2362.99 2445
2363.45 2507
2363.90 2569
2364.36 2567
2364.82 2491
2365.28 2456
2365.74 2606
2366.20 2618
2366.66 2591
2367.11 2434
2367.57 2410
2368.03 2552
2368.49 2567
2368.95 2646
2369.41 2676
2369.87 2474
2370.33 2640
2370.79 2837
2371.24 2670
2371.70 2404
2372.16 2561
2372.62 2385
2373.08 2481
2373.54 2760
2374.00 2598
2374.46 2320
2374.92 2593
2375.38 2565
2375.84 2429
2376.30 2548
2376.76 2748
2377.22 2551
2377.68 2626
2378.14 2617
2378.60 2540
2379.06 2758
2379.52 2788
2379.98 2604
2380.44 2741
2380.90 2754
2381.36 2855
2381.82 2957
2382.28 2974
2382.74 2686
2383.20 2507
2383.66 2504
2384.12 2347
2384.58 2429
2385.04 2292
2385.50 2415
2385.96 2342
2386.42 2365
2386.88 2168
2387.34 2103
2387.80 2234
2388.26 2188
2388.72 2260
2389.19 2303
2389.65 2292
2390.11 2220
2390.57 2159
2391.03 2262
2391.49 2353
2391.95 2391
2392.41 2176
2392.87 2171
2393.33 2272
2393.80 2219
2394.26 2302
2394.72 2469
2395.18 2272
2395.64 2176
2396.10 2347
2396.56 2227
2397.03 2249
2397.49 2331
2397.95 2311
2398.41 2176
2398.87 2259
2399.34 2500
2399.80 2268
2400.26 2207
2400.72 2282
2401.18 2238
2401.65 2011
2402.11 1971
2402.57 1989
2403.03 2172
2403.49 2376
2403.96 2141
2404.42 2236
2404.88 2263
2405.34 2309
2405.81 2451
2406.27 2267
2406.73 2194
2407.19 2236
2407.66 2251
2408.12 2376
2408.58 2241
2409.04 2188
2409.51 2255
2409.97 2197
2410.43 2054
2410.90 2025
2411.36 2028
2411.82 2184
2412.28 2065
2412.75 1997
2413.21 2068
2413.67 2179
2414.14 2099
2414.60 2249
2415.06 2284
2415.53 2344
2415.99 2376
2416.45 2314
2416.92 2382
2417.38 2939
2417.85 3077
2418.31 2880
2418.77 2876
2419.24 2887
2419.70 2694
2420.16 2842
2420.63 2888
2421.09 2867
2421.56 3021
2422.02 2823
2422.48 2656
2422.95 2581
2423.41 2545
2423.88 2603
2424.34 2520
2424.80 2644
2425.27 2706
2425.73 2809
2426.20 2751
2426.66 3029
2427.13 3056
2427.59 3262
2428.06 3608
2428.52 3359
2428.99 3359
2429.45 2992
2429.91 3052
2430.38 2973
2430.84 2883
2431.31 2825
2431.77 2856
2432.24 2594
2432.70 2489
2433.17 2416
2433.63 2473
2434.10 2322
2434.56 2103
2435.03 2247
2435.50 2383
2435.96 2398
2436.43 2551
2436.89 2628
2437.36 2819
2437.82 2698
2438.29 2974
2438.75 3264
2439.22 3410
2439.69 3497
2440.15 3828
2440.62 3702
2441.08 3927
2441.55 4088
2442.01 4156
2442.48 4033
2442.95 3851
2443.41 3503
2443.88 3297
2444.34 3296
2444.81 3003
2445.28 2804
2445.74 2721
2446.21 2459
2446.68 2312
2447.14 2259
2447.61 2557
2448.08 2176
2448.54 2189
2449.01 2168
2449.48 2222
2449.94 1973
2450.41 2162
2450.88 1961
2451.34 1992
2451.81 2080
2452.28 2173
2452.74 2331
2453.21 2214
2453.68 2160
2454.14 2124
2454.61 2160
2455.08 2118
2455.55 2328
2456.01 2428
2456.48 2345
2456.95 2210
2457.42 2100
2457.88 2129
2458.35 2324
2458.82 2202
2459.29 2211
2459.75 2320
2460.22 2198
2460.69 2321
2461.16 2190
2461.62 2166
2462.09 2245
2462.56 2190
2463.03 2137
2463.50 2200
2463.96 2212
2464.43 2248
2464.90 2149
2465.37 2199
2465.84 2350
2466.30 2396
2466.77 2308
2467.24 2392
2467.71 2441
2468.18 2489
2468.65 2352
2469.11 2365
2469.58 2356
2470.05 2415
2470.52 2293
2470.99 2275
2471.46 2225
2471.93 2114
2472.40 2205
2472.86 2174
2473.33 2227
2473.80 2102
2474.27 2088
2474.74 2062
2475.21 2013
2475.68 1913
2476.15 1951
2476.62 2127
2477.09 2196
2477.56 2150
2478.02 2337
2478.49 2436
2478.96 2442
2479.43 2442
2479.90 2553
2480.37 2786
2480.84 2838
2481.31 2710
2481.78 2588
2482.25 2562
2482.72 2569
2483.19 2290
2483.66 2429
2484.13 2296
2484.60 2116
2485.07 2249
2485.54 2336
2486.01 2171
2486.48 2142
2486.95 2300
2487.42 2303
2487.89 2323
2488.36 2387
2488.83 2262
2489.30 2448
2489.77 2158
2490.24 2203
2490.71 2346
2491.18 2576
2491.66 2496
2492.13 2342
2492.60 2303
2493.07 2250
2493.54 2350
2494.01 2318
2494.48 2283
2494.95 2331
2495.42 2420
2495.89 2427
2496.36 2500
2496.84 2327
2497.31 2400
2497.78 2246
2498.25 2251
2498.72 2207
2499.19 2267
2499.66 2275
2500.13 2135
2500.61 2197
2501.08 2199
2501.55 2150
2502.02 2132
2502.49 2040
2502.96 2058
2503.44 1979
2503.91 2098
2504.38 2308
2504.85 2215
2505.32 2138
2505.80 2066
2506.27 2007
2506.74 2083
2507.21 2251
2507.68 2170
2508.16 2148
2508.63 2289
2509.10 2488
2509.57 2467
2510.05 2555
2510.52 2668
2510.99 2807
2511.46 2662
2511.94 2751
2512.41 2957
2512.88 3015
2513.35 3103
2513.83 2991
2514.30 2782
2514.77 2814
2515.24 2967
2515.72 2771
2516.19 2495
2516.66 2603
2517.14 2478
2517.61 2424
2518.08 2423
2518.56 2503
2519.03 2446
2519.50 2514
2519.98 2270
2520.45 2231
2520.92 2233
2521.40 2425
2521.87 2367
2522.34 2464
2522.82 2154
2523.29 2176
2523.76 2330
2524.24 2272
2524.71 2390
2525.19 2420
2525.66 2369
2526.13 2572
2526.61 2429
2527.08 2343
2527.55 2398
2528.03 2435
2528.50 2658
2528.98 2568
2529.45 2393
2529.93 2294
2530.40 2382
2530.87 2376
2531.35 2435
2531.82 2562
2532.30 2344
2532.77 2397
2533.25 2495
2533.72 2366
2534.20 2286
2534.67 2224
2535.15 2371
2535.62 2440
2536.09 2477
2536.57 2428
2537.04 2328
2537.52 2565
2537.99 2404
2538.47 2277
2538.94 2433
2539.42 2454
2539.90 2429
2540.37 2379
2540.85 2308
2541.32 2446
2541.80 2508
2542.27 2405
2542.75 2328
2543.22 2576
2543.70 2519
2544.17 2394
2544.65 2440
2545.13 2453
2545.60 2533
2546.08 2715
2546.55 2820
2547.03 2897
2547.50 3015
2547.98 2993
2548.46 3079
2548.93 3198
2549.41 3182
2549.88 3222
2550.36 3019
2550.84 3081
2551.31 3283
2551.79 3118
2552.27 3267
2552.74 3340
2553.22 3422
2553.70 3771
2554.17 3849
2554.65 4073
2555.12 4299
2555.60 4472
2556.08 4288
2556.55 4701
2557.03 5074
2557.51 5047
2557.99 5026
2558.46 4700
2558.94 4634
2559.42 4088
2559.89 3799
2560.37 3477
2560.85 3248
2561.32 3088
2561.80 2901
2562.28 2425
2562.76 2511
2563.23 2663
2563.71 2354
2564.19 2527
2564.67 2456
2565.14 2321
2565.62 2376
2566.10 2262
2566.58 2351
2567.05 2367
2567.53 2028
2568.01 2246
2568.49 2279
2568.97 2291
2569.44 2151
2569.92 2055
2570.40 2281
2570.88 2291
2571.36 2031
2571.83 1884
2572.31 1836
2572.79 1997
2573.27 2135
2573.75 2092
2574.23 1988
2574.70 1914
2575.18 1937
2575.66 1949
2576.14 2169
2576.62 2177
2577.10 2076
2577.58 2267
2578.05 2252
2578.53 2097
2579.01 2094
2579.49 1986
2579.97 2126
2580.45 2097
2580.93 2076
2581.41 2052
2581.89 2080
2582.37 2164
2582.84 2155
2583.32 2230
2583.80 2130
2584.28 2114
2584.76 2176
2585.24 2067
2585.72 2276
2586.20 2131
2586.68 2217
2587.16 2280
2587.64 2375
2588.12 2337
2588.60 2267
2589.08 2073
2589.56 2121
2590.04 2120
2590.52 2381
2591.00 2340
2591.48 2451
2591.96 2468
2592.44 2566
2592.92 2703
2593.40 2728
2593.88 2876
2594.36 3028
2594.84 2836
2595.32 3079
2595.80 2997
2596.28 3164
2596.76 3200
2597.24 3202
2597.72 3098
2598.20 3117
2598.68 2930
2599.16 3046
2599.64 2978
2600.13 2758
2600.61 2625
2601.09 2569
2601.57 2446
2602.05 2430
2602.53 2387
2603.01 2240
2603.49 2188
2603.97 2156
2604.45 2219
2604.94 2153
2605.42 2151
2605.90 2203
2606.38 2212
2606.86 2293
2607.34 2177
2607.82 2140
2608.31 2130
2608.79 2433
2609.27 2640
2609.75 2628
2610.23 2816
2610.71 2773
2611.20 2801
2611.68 2896
2612.16 2786
2612.64 2893
2613.12 2800
2613.61 2796
2614.09 3096
2614.57 2948
2615.05 2896
2615.53 2757
2616.02 2628
2616.50 2345
2616.98 2448
2617.46 2448
2617.95 2160
2618.43 2065
2618.91 1979
2619.39 2175
2619.88 2144
2620.36 2271
2620.84 2139
2621.32 2058
2621.81 1995
2622.29 2017
2622.77 2059
2623.26 2151
2623.74 2118
2624.22 2209
2624.70 2101
2625.19 2051
2625.67 2091
2626.15 2015
2626.64 2028
2627.12 2191
2627.60 2311
2628.09 2009
2628.57 2036
2629.05 2149
2629.54 2226
2630.02 2236
2630.50 2210
2630.99 2378
2631.47 2291
2631.96 2212
2632.44 2463
2632.92 2508
2633.41 2548
2633.89 2340
2634.38 2406
2634.86 2338
2635.34 2323
2635.83 2209
2636.31 2234
2636.80 2284
2637.28 2213
2637.76 2153
2638.25 2379
2638.73 2365
2639.22 2330
2639.70 2322
2640.19 2378
2640.67 2414
2641.16 2227
2641.64 2209
2642.12 2062
2642.61 2102
2643.09 2164
2643.58 2181
2644.06 2120
2644.55 2112
2645.03 1970
2645.52 2127
2646.00 2179
2646.49 2132
2646.97 1992
2647.46 2158
2647.94 2176
2648.43 2180
2648.91 2208
2649.40 2270
2649.89 2339
2650.37 2207
2650.86 2222
2651.34 2183
2651.83 2175
2652.31 2087
2652.80 2217
2653.28 2069
2653.77 2212
2654.26 2158
2654.74 2163
2655.23 2235
2655.71 2240
2656.20 2041
2656.69 2107
2657.17 2092
2657.66 2151
2658.14 2165
2658.63 2024
2659.12 2072
2659.60 2014
2660.09 1939
2660.58 1905
2661.06 2087
2661.55 2054
2662.03 1943
2662.52 1977
2663.01 1988
2663.49 2090
2663.98 1995
2664.47 2080
2664.95 2239
2665.44 2148
2665.93 2276
2666.42 2216
2666.90 2315
2667.39 2433
2667.88 2308
2668.36 2256
2668.85 2183
2669.34 2403
2669.82 2448
2670.31 2432
2670.80 2542
2671.29 2554
2671.77 2539
2672.26 2808
2672.75 2834
2673.24 3223
2673.72 3123
2674.21 3317
2674.70 3331
2675.19 3557
2675.67 3599
2676.16 3444
2676.65 3548
2677.14 3530
2677.63 3511
2678.11 3311
2678.60 3293
2679.09 3097
2679.58 2992
2680.07 2989
2680.55 3075
2681.04 3427
2681.53 3783
2682.02 3701
2682.51 4030
2683.00 4446
2683.48 4460
2683.97 4511
2684.46 4671
2684.95 4768
2685.44 4828
2685.93 4779
2686.42 4950
2686.90 4771
2687.39 4305
2687.88 4051
2688.37 3712
2688.86 3528
2689.35 3339
2689.84 3131
2690.33 2956
2690.82 2751
2691.31 2709
2691.79 2462
2692.28 2561
2692.77 2505
2693.26 2404
2693.75 2463
2694.24 2631
2694.73 2526
2695.22 2306
2695.71 2289
2696.20 2347
2696.69 2381
2697.18 2284
2697.67 2237
2698.16 2243
2698.65 2448
2699.14 2366
2699.63 2282
2700.12 2423
2700.61 2352
2701.10 2347
2701.59 2503
2702.08 2536
2702.57 2568
2703.06 2668
2703.55 2573
2704.04 2549
2704.53 2529
2705.02 2644
2705.51 2728
2706.00 2446
2706.49 2378
2706.98 2332
2707.47 2552
2707.96 2543
2708.45 2522
2708.95 2502
2709.44 2261
2709.93 2475
2710.42 2190
2710.91 2236
2711.40 2307
2711.89 2601
2712.38 2472
2712.87 2462
2713.36 2492
2713.86 2451
2714.35 2690
2714.84 2580
2715.33 2346
2715.82 2308
2716.31 2424
2716.80 2364
2717.30 2198
2717.79 2197
2718.28 2289
2718.77 2391
2719.26 2369
2719.75 2196
2720.25 2334
2720.74 2612
2721.23 2641
2721.72 2651
2722.21 2775
2722.70 2758
2723.20 2676
2723.69 2863
2724.18 3192
2724.67 2974
2725.17 2878
2725.66 2908
2726.15 2671
2726.64 2578
2727.14 2481
2727.63 2326
2728.12 2253
2728.61 2460
2729.11 2278
2729.60 2136
2730.09 2166
2730.58 2169
2731.08 2311
2731.57 2248
2732.06 2178
2732.55 2137
2733.05 2298
2733.54 2207
2734.03 2366
2734.53 2241
2735.02 2365
2735.51 2282
2736.01 2227
2736.50 2332
2736.99 2393
2737.49 2532
2737.98 2586
2738.47 2528
2738.97 2549
2739.46 2538
2739.95 2561
2740.45 2437
2740.94 2359
2741.43 2355
2741.93 2319
2742.42 2201
2742.92 2233
2743.41 2180
2743.90 2161
2744.40 2096
2744.89 2081
2745.39 2105
2745.88 2073
2746.37 2165
2746.87 2121
2747.36 2191
2747.86 2339
2748.35 2199
2748.85 2128
2749.34 2196
2749.83 2214
2750.33 2280
2750.82 2211
2751.32 2200
2751.81 2261
2752.31 2271
2752.80 2330
2753.30 2391
2753.79 2380
2754.29 2724
2754.78 2440
2755.28 2784
2755.77 2686
2756.27 2414
2756.76 2460
2757.26 2398
2757.75 2476
2758.25 2446
2758.74 2460
2759.24 2260
2759.73 2248
2760.23 2400
2760.72 2323
2761.22 2179
2761.71 2204
2762.21 2241
2762.71 2273
2763.20 2189
2763.70 2154
2764.19 2199
2764.69 2136
2765.18 2063
2765.68 2233
2766.18 2199
2766.67 2208
2767.17 2313
2767.66 2162
2768.16 2180
2768.66 2188
2769.15 2056
2769.65 2207
2770.15 2238
2770.64 2233
2771.14 2328
2771.63 2344
2772.13 2541
2772.63 2582
2773.12 2743
2773.62 2655
2774.12 2779
2774.61 2762
2775.11 2695
2775.61 2686
2776.10 2916
2776.60 2991
2777.10 3085
2777.60 3087
2778.09 3207
2778.59 3229
2779.09 3135
2779.58 3011
2780.08 2928
2780.58 3040
2781.08 2797
2781.57 2726
2782.07 2749
2782.57 2588
2783.06 2579
2783.56 2542
2784.06 2447
2784.56 2433
2785.06 2559
2785.55 2567
2786.05 2486
2786.55 2503
2787.05 2514
2787.54 2375
2788.04 2380
2788.54 2328
2789.04 2367
2789.54 2370
2790.03 2216
2790.53 2205
2791.03 2351
2791.53 2147
2792.03 2106
2792.52 2351
2793.02 2390
2793.52 2508
2794.02 2642
2794.52 2940
2795.02 3155
2795.52 3619
2796.01 4143
2796.51 4539
2797.01 4797
2797.51 5397
2798.01 5448
2798.51 5441
2799.01 5303
2799.51 5138
2800.00 4888
2800.50 4524
2801.00 4248
2801.50 3736
2802.00 3492
2802.50 3350
2803.00 3011
2803.50 2889
2804.00 2778
2804.50 2735
2805.00 2936
2805.50 3043
2806.00 3155
2806.50 3600
2806.99 3564
2807.49 3799
2807.99 4144
2808.49 4313
2808.99 4802
2809.49 5218
2809.99 5137
2810.49 4992
2810.99 4753
2811.49 4613
2811.99 4353
2812.49 4193
2812.99 3846
2813.49 3584
2813.99 3247
2814.49 3178
2814.99 2869
2815.49 2862
2815.99 2743
2816.50 2636
2817.00 2865
2817.50 2694
2818.00 2671
2818.50 2730
2819.00 2695
2819.50 2728
2820.00 2518
2820.50 2642
2821.00 2670
2821.50 2545
2822.00 2495
2822.50 2333
2823.00 2623
2823.51 2542
2824.01 2524
2824.51 2597
2825.01 2477
2825.51 2375
2826.01 2359
2826.51 2511
2827.01 2388
2827.52 2400
2828.02 2423
2828.52 2205
2829.02 2216
2829.52 2161
2830.02 2159
2830.53 2277
2831.03 2234
2831.53 2099
2832.03 2180
2832.53 2298
2833.03 2321
2833.54 2335
2834.04 2318
2834.54 2436
2835.04 2417
2835.54 2633
2836.05 2675
2836.55 2745
2837.05 2663
2837.55 2730
2838.06 2799
2838.56 2858
2839.06 2826
2839.56 2721
2840.07 2746
2840.57 2618
2841.07 2530
2841.57 2752
2842.08 2721
2842.58 2644
2843.08 2512
2843.58 2595
2844.09 2612
2844.59 2743
2845.09 2350
2845.60 2332
2846.10 2514
2846.60 2366
2847.11 2410
2847.61 2517
2848.11 2565
2848.62 2678
2849.12 2615
2849.62 2611
2850.13 2638
2850.63 2699
2851.13 2532
2851.64 2426
2852.14 2399
2852.64 2288
2853.15 2276
2853.65 2280
2854.15 2251
2854.66 2200
2855.16 2353
2855.67 2278
2856.17 2195
2856.67 2327
2857.18 2408
2857.68 2527
2858.19 2596
2858.69 2504
2859.19 2362
2859.70 2482
2860.20 2621
2860.71 2539
2861.21 2501
2861.72 2572
2862.22 2481
2862.73 2341
2863.23 2304
2863.73 2263
2864.24 2366
2864.74 2401
2865.25 2272
2865.75 2058
2866.26 2184
2866.76 2349
2867.27 2305
2867.77 2254
2868.28 2125
2868.78 2276
2869.29 2277
2869.79 2244
2870.30 2223
2870.80 2314
2871.31 2369
2871.81 2526
2872.32 2601
2872.83 2842
2873.33 2701
2873.84 2848
2874.34 3006
2874.85 2978
2875.35 3084
2875.86 3067
2876.36 2861
2876.87 2981
2877.38 3131
2877.88 2981
2878.39 3193
2878.89 3193
2879.40 3244
2879.91 3335
2880.41 3755
2880.92 4018
2881.42 4120
2881.93 4340
2882.44 4683
2882.94 5013
2883.45 5107
2883.96 4959
2884.46 4939
2884.97 4959
2885.48 4829
2885.98 4650
2886.49 4402
2886.99 4591
2887.50 4249
2888.01 4242
2888.52 4454
2889.02 4258
2889.53 4264
2890.04 3814
2890.54 3789
2891.05 3665
2891.56 3224
2892.06 3090
2892.57 3023
2893.08 2865
2893.59 2773
2894.09 2937
2894.60 2821
2895.11 2838
2895.62 2915
2896.12 2852
2896.63 2929
2897.14 2828
2897.65 2907
2898.15 2914
2898.66 2890
2899.17 2853
2899.68 2801
2900.18 2797
2900.69 2872
2901.20 2588
2901.71 2585
2902.22 2727
2902.72 2734
2903.23 2578
2903.74 2662
2904.25 2845
2904.76 3019
2905.26 2856
2905.77 2918
2906.28 2951
2906.79 3137
2907.30 3157
2907.81 3054
2908.32 3168
2908.82 3149
2909.33 3092
2909.84 3056
2910.35 2879
2910.86 2883
2911.37 2948
2911.88 2691
2912.38 2860
2912.89 3110
2913.40 2943
2913.91 3068
2914.42 3050
2914.93 3326
2915.44 3330
2915.95 3343
2916.46 3351
2916.97 3231
2917.48 3070
2917.99 3048
2918.50 3098
2919.00 3028
2919.51 3267
2920.02 3317
2920.53 3418
2921.04 3186
2921.55 3452
2922.06 3635
2922.57 3900
2923.08 4309
2923.59 4452
2924.10 4909
2924.61 5070
2925.12 5596
2925.63 6343
2926.14 6420
2926.65 6735
2927.16 6888
2927.67 6964
2928.18 6354
2928.69 5755
2929.20 5251
2929.71 4796
2930.22 4103
2930.73 3675
2931.25 3392
2931.76 3160
2932.27 2948
2932.78 3039
2933.29 2762
2933.80 2616
2934.31 2530
2934.82 2484
2935.33 2556
2935.84 2578
2936.35 2537
2936.86 2551
2937.38 2569
2937.89 2531
2938.40 2588
2938.91 2606
2939.42 2517
2939.93 2642
2940.44 2433
2940.95 2512
2941.47 2568
2941.98 2608
2942.49 2693
2943.00 2741
2943.51 2851
2944.02 2907
2944.53 3025
2945.05 3116
2945.56 3302
2946.07 3069
2946.58 2920
2947.09 3179
2947.61 3482
2948.12 3258
2948.63 2959
2949.14 3031
2949.65 2894
2950.17 2673
2950.68 2570
2951.19 2724
2951.70 2557
2952.22 2632
2952.73 2633
2953.24 2736
2953.75 2610
2954.27 2616
2954.78 2736
2955.29 2775
2955.80 2744
2956.32 2686
2956.83 2682
2957.34 2821
2957.85 2956
2958.37 2798
2958.88 2959
2959.39 2792
2959.91 2833
2960.42 3016
2960.93 3173
2961.45 3162
2961.96 3249
2962.47 3082
2962.99 3219
2963.50 3353
2964.01 3480
2964.53 3399
2965.04 3233
2965.55 3032
2966.07 2753
2966.58 2725
2967.09 2669
2967.61 2647
2968.12 2623
2968.63 2451
2969.15 2348
2969.66 2494
2970.18 2385
2970.69 2382
2971.20 2570
2971.72 2561
2972.23 2530
2972.75 2373
2973.26 2249
2973.78 2295
2974.29 2512
2974.80 2479
2975.32 2458
2975.83 2473
2976.35 2486
2976.86 2368
2977.38 2396
2977.89 2504
2978.41 2468
2978.92 2524
2979.43 2298
2979.95 2656
2980.46 2606
2980.98 2542
2981.49 2649
2982.01 2485
2982.52 2683
2983.04 2665
2983.55 2798
2984.07 2778
2984.58 2926
2985.10 2916
2985.61 2888
2986.13 2710
2986.65 2773
2987.16 2829
2987.68 2694
2988.19 2567
2988.71 2687
2989.22 2899
2989.74 2968
2990.25 2924
2990.77 2997
2991.29 3030
2991.80 2986
2992.32 3133
2992.83 2978
2993.35 3193
2993.86 3122
2994.38 3211
2994.90 3319
2995.41 3359
2995.93 3540
2996.45 3363
2996.96 3523
2997.48 3807
2997.99 3805
2998.51 3865
2999.03 3992
2999.54 4255
3000.06 3981
3000.58 3970
3001.09 4108
3001.61 3911
3002.13 4114
3002.64 4124
3003.16 4455
3003.68 4704
3004.19 4804
3004.71 5164
3005.23 5077
3005.74 5310
3006.26 5389
3006.78 5495
3007.30 5167
3007.81 4671
3008.33 4510
3008.85 4287
3009.36 3929
3009.88 3543
3010.40 3358
3010.92 3043
3011.43 2855
3011.95 2640
3012.47 2659
3012.99 2733
3013.50 2772
3014.02 2732
3014.54 2659
3015.06 2742
3015.58 2744
3016.09 2727
3016.61 2653
3017.13 2876
3017.65 2969
3018.17 2913
3018.68 2791
3019.20 2957
3019.72 2885
3020.24 3025
3020.76 3226
3021.28 3228
3021.79 3138
3022.31 3111
3022.83 3149
3023.35 3127
3023.87 3618
3024.39 3723
3024.90 3748
3025.42 3698
3025.94 3630
3026.46 3726
3026.98 3646
3027.50 3446
3028.02 3454
3028.54 3503
3029.06 3197
3029.57 3134
3030.09 2884
3030.61 2771
3031.13 2738
3031.65 2779
3032.17 2853
3032.69 3045
3033.21 3159
3033.73 3144
3034.25 3318
3034.77 3315
3035.29 3830
3035.81 3877
3036.33 3924
3036.85 3902
3037.37 3998
3037.89 4079
3038.40 3752
3038.92 3628
3039.44 3594
3039.96 3603
3040.48 3293
3041.00 3049
3041.52 2971
3042.04 2923
3042.56 2610
3043.09 2825
3043.61 2468
3044.13 2371
3044.65 2417
3045.17 2522
3045.69 2431
3046.21 2516
3046.73 2328
3047.25 2340
3047.77 2383
3048.29 2200
3048.81 2130
3049.33 2227
3049.85 2243
3050.37 2282
3050.89 2299
3051.41 2349
3051.94 2348
3052.46 2389
3052.98 2428
3053.50 2461
3054.02 2536
3054.54 2431
3055.06 2444
3055.58 2445
3056.10 2603
3056.63 2816
3057.15 2612
3057.67 2785
3058.19 2652
3058.71 2440
3059.23 2446
3059.76 2593
3060.28 2529
3060.80 2634
3061.32 2640
3061.84 2558
3062.36 2694
3062.89 2692
3063.41 2649
3063.93 2813
3064.45 2809
3064.97 2732
3065.50 2660
3066.02 2836
3066.54 2926
3067.06 2816
3067.58 2771
3068.11 2783
3068.63 2886
3069.15 2864
3069.67 2774
3070.20 2737
3070.72 3019
3071.24 2850
3071.76 2689
3072.29 2568
3072.81 2691
3073.33 2598
3073.86 2674
3074.38 2641
3074.90 2798
3075.42 2865
3075.95 3001
3076.47 2918
3076.99 3064
3077.52 2897
3078.04 3102
3078.56 3341
3079.09 3283
3079.61 3320
3080.13 3389
3080.66 3269
3081.18 3255
3081.70 3266
3082.23 3298
3082.75 3175
3083.27 3200
3083.80 3046
3084.32 3073
3084.85 3116
3085.37 3165
3085.89 3156
3086.42 3048
3086.94 3242
3087.46 3095
3087.99 2853
3088.51 2871
3089.04 2832
3089.56 2701
3090.09 2859
3090.61 2834
3091.13 2781
3091.66 2915
3092.18 2946
3092.71 2736
3093.23 2500
3093.76 2427
3094.28 2752
3094.81 2795
3095.33 2759
3095.85 3081
3096.38 3063
3096.90 3121
3097.43 3055
3097.95 3294
3098.48 3327
3099.00 3592
3099.53 3955
3100.05 4273
3100.58 4611
3101.10 5382
3101.63 6290
3102.15 6795
3102.68 7421
3103.21 8535
3103.73 9092
3104.26 9619
3104.78 9698
3105.31 9455
3105.83 8542
3106.36 7991
3106.88 7361
3107.41 6096
3107.94 5165
3108.46 4330
3108.99 4049
3109.51 3772
3110.04 3680
3110.56 3643
3111.09 3703
3111.62 3640
3112.14 3789
3112.67 4011
3113.19 3703
3113.72 3642
3114.25 3539
3114.77 3387
3115.30 3055
3115.83 3012
3116.35 2878
3116.88 2805
3117.41 2951
3117.93 2717
3118.46 2639
3118.99 2723
3119.51 2649
3120.04 2817
3120.57 2832
3121.09 2832
3121.62 2712
3122.15 2847
3122.67 2718
3123.20 2775
3123.73 3017
3124.25 2949
3124.78 2862
3125.31 2960
3125.84 2748
3126.36 2585
3126.89 2540
3127.42 2495
3127.95 2470
3128.47 2455
3129.00 2581
3129.53 2694
3130.06 2472
3130.58 2649
3131.11 2548
3131.64 2586
3132.17 2762
3132.69 2486
3133.22 2575
3133.75 2791
3134.28 2469
3134.81 2582
3135.33 2526
3135.86 2565
3136.39 2497
3136.92 2498
3137.45 2581
3137.97 2551
3138.50 2850
3139.03 2724
3139.56 2738
3140.09 2700
3140.62 2688
3141.15 2782
3141.67 2599
3142.20 2712
3142.73 2563
3143.26 2389
3143.79 2393
3144.32 2543
3144.85 2566
3145.38 2603
3145.90 2934
3146.43 2759
3146.96 2821
3147.49 2790
3148.02 2824
3148.55 2895
3149.08 3119
3149.61 3287
3150.14 3181
3150.67 3057
3151.20 3178
3151.73 3059
3152.25 3339
3152.78 3210
3153.31 2957
3153.84 2890
3154.37 2939
3154.90 2550
3155.43 2725
3155.96 2814
3156.49 2901
3157.02 2891
3157.55 2793
3158.08 2551
3158.61 2632
3159.14 2889
3159.67 2964
3160.20 3012
3160.73 3042
3161.26 2653
3161.79 2726
3162.32 2712
3162.85 2840
3163.38 2758
3163.91 2666
3164.44 2509
3164.98 2522
3165.51 2455
3166.04 2394
3166.57 2458
3167.10 2432
3167.63 2561
3168.16 2519
3168.69 2636
3169.22 2669
3169.75 2498
3170.28 2705
3170.81 2740
3171.35 2546
3171.88 2626
3172.41 2726
3172.94 2388
3173.47 2287
3174.00 2373
3174.53 2435
3175.06 2379
3175.60 2413
3176.13 2425
3176.66 2533
3177.19 2534
3177.72 2407
3178.25 2357
3178.78 2614
3179.32 2513
3179.85 2472
3180.38 2364
3180.91 2378
3181.44 2560
3181.98 2389
3182.51 2562
3183.04 2528
3183.57 2641
3184.10 2397
3184.64 2489
3185.17 2466
3185.70 2335
3186.23 2287
3186.77 2555
3187.30 2561
3187.83 2552
3188.36 2573
3188.90 2510
3189.43 2450
3189.96 2361
3190.49 2441
3191.03 2345
3191.56 2466
3192.09 2550
3192.62 2461
3193.16 2396
3193.69 2396
3194.22 2641
3194.76 2657
3195.29 2597
3195.82 2774
3196.36 2541
3196.89 2509
3197.42 2662
3197.96 2730
3198.49 2662
3199.02 2667
3199.56 2765
3200.09 2794
3200.62 2777
3201.16 2690
3201.69 2789
3202.22 2862
3202.76 2978
3203.29 3231
3203.82 3108
3204.36 3183
3204.89 3250
3205.43 3243
3205.96 3300
3206.49 3091
3207.03 2876
3207.56 2863
3208.10 2822
3208.63 2800
3209.16 2848
3209.70 2738
3210.23 2830
3210.77 3037
3211.30 3018
3211.84 2974
3212.37 2954
3212.91 2857
3213.44 3065
3213.97 2930
3214.51 2557
3215.04 2649
3215.58 2624
3216.11 2756
3216.65 2608
3217.18 2512
3217.72 2493
3218.25 2467
3218.79 2476
3219.32 2459
3219.86 2244
3220.39 2588
3220.93 2525
3221.46 2480
3222.00 2619
3222.53 2660
3223.07 2622
3223.61 2708
3224.14 2750
3224.68 2929
3225.21 2995
3225.75 3079
3226.28 3242
3226.82 3283
3227.36 3098
3227.89 3102
3228.43 2873
3228.96 2956
3229.50 2812
3230.03 2694
3230.57 2588
3231.11 2566
3231.64 2554
3232.18 2676
3232.71 2668
3233.25 2548
3233.79 2416
3234.32 2392
3234.86 2476
3235.40 2639
3235.93 2574
3236.47 2835
3237.01 2809
3237.54 2717
3238.08 2855
3238.62 3013
3239.15 2847
3239.69 2650
3240.23 2816
3240.76 2964
3241.30 2898
3241.84 2783
3242.37 2873
3242.91 2938
3243.45 2761
3243.99 2795
3244.52 2652
3245.06 2844
3245.60 2680
3246.13 2512
3246.67 2485
3247.21 2577
3247.75 2729
3248.28 2785
3248.82 2711
3249.36 2501
3249.90 2688
3250.43 2652
3250.97 2707
3251.51 2809
3252.05 2644
3252.59 2683
3253.12 2906
3253.66 2906
3254.20 2815
3254.74 2734
3255.28 2833
3255.81 2829
3256.35 2984
3256.89 3069
3257.43 3132
3257.97 3307
3258.50 3384
3259.04 3703
3259.58 3848
3260.12 4259
3260.66 4379
3261.20 4712
3261.74 4786
3262.27 5413
3262.81 5373
3263.35 5542
3263.89 5508
3264.43 5794
3264.97 5838
3265.51 5521
3266.05 5556
3266.58 5280
3267.12 5596
3267.66 5433
3268.20 5629
3268.74 5781
3269.28 5190
3269.82 4946
3270.36 4782
3270.90 4551
3271.44 4021
3271.98 3558
3272.52 3180
3273.06 3049
3273.60 3144
3274.14 3051
3274.67 3004
3275.21 2904
3275.75 3091
3276.29 3093
3276.83 3255
3277.37 3289
3277.91 3191
3278.45 3218
3278.99 3286
3279.53 3391
3280.07 3332
3280.61 3322
3281.15 3471
3281.69 3652
3282.23 3445
3282.78 3444
3283.32 3664
3283.86 3642
3284.40 3690
3284.94 3648
3285.48 3818
3286.02 3743
3286.56 3871
3287.10 4098
3287.64 3989
3288.18 3874
3288.72 4026
3289.26 3666
3289.80 3452
3290.34 3545
3290.89 3563
3291.43 3644
3291.97 3680
3292.51 3706
3293.05 3791
3293.59 4090
3294.13 4414
3294.67 4655
3295.22 5319
3295.76 5517
3296.30 5853
3296.84 5809
3297.38 6128
3297.92 5877
3298.46 5244
3299.01 5352
3299.55 5101
3300.09 4782
3300.63 4457
3301.17 4007
3301.71 3927
3302.26 3636
3302.80 3563
3303.34 3357
3303.88 3280
3304.42 3143
3304.97 3117
3305.51 3111
3306.05 3172
3306.59 3145
3307.14 3114
3307.68 3050
3308.22 3222
3308.76 3100
3309.31 3040
3309.85 2871
3310.39 2863
3310.93 3025
3311.48 2898
3312.02 3055
3312.56 3103
3313.10 3141
3313.65 3244
3314.19 3565
3314.73 3340
3315.28 3459
3315.82 3586
3316.36 3719
3316.91 3588
3317.45 3697
3317.99 3590
3318.54 3535
3319.08 3668
3319.62 3612
3320.17 3570
3320.71 3484
3321.25 3652
3321.80 3499
3322.34 3704
3322.88 3633
3323.43 3423
3323.97 3594
3324.51 3592
3325.06 3464
3325.60 3568
3326.15 3412
3326.69 3449
3327.23 3271
3327.78 3414
3328.32 3377
3328.87 3121
3329.41 3357
3329.95 3427
3330.50 3437
3331.04 3761
3331.59 4279
3332.13 4979
3332.68 5478
3333.22 6008
3333.77 7060
3334.31 8366
3334.85 9576
3335.40 11019
3335.94 12708
3336.49 13418
3337.03 14487
3337.58 14982
3338.12 14505
3338.67 13716
3339.21 13161
3339.76 11974
3340.30 10288
3340.85 9033
3341.39 7590
3341.94 6500
3342.48 5706
3343.03 4893
3343.57 4307
3344.12 4021
3344.66 3844
3345.21 3725
3345.76 3502
3346.30 3378
3346.85 3252
3347.39 3259
3347.94 3270
3348.48 3379
3349.03 3444
3349.58 3427
3350.12 3402
3350.67 3545
3351.21 3650
3351.76 3886
3352.31 4052
3352.85 3945
3353.40 3924
3353.94 4284
3354.49 4615
3355.04 4753
3355.58 4682
3356.13 5121
3356.68 5037
3357.22 4908
3357.77 4643
3358.31 4580
3358.86 4142
3359.41 3982
3359.95 3791
3360.50 3572
3361.05 3206
3361.59 2960
3362.14 2969
3362.69 2834
3363.24 2919
3363.78 2937
3364.33 2934
3364.88 2943
3365.42 2926
3365.97 2845
3366.52 2749
3367.06 2727
3367.61 2895
3368.16 2900
3368.71 2849
3369.25 3040
3369.80 3012
3370.35 3044
3370.90 3022
3371.44 3126
3371.99 3069
3372.54 3275
3373.09 3385
3373.64 3138
3374.18 3536
3374.73 3509
3375.28 3493
3375.83 3566
3376.37 3731
3376.92 3562
3377.47 3438
3378.02 3475
3378.57 3231
3379.12 3096
3379.66 2778
3380.21 2620
3380.76 2628
3381.31 2691
3381.86 2489
3382.41 2471
3382.95 2334
3383.50 2478
3384.05 2465
3384.60 2642
3385.15 2426
3385.70 2581
3386.25 2617
3386.80 2516
3387.34 2689
3387.89 2541
3388.44 2624
3388.99 2695
3389.54 2567
3390.09 2471
3390.64 2566
3391.19 2525
3391.74 2517
3392.29 2700
3392.84 2637
3393.38 2650
3393.93 2499
3394.48 2685
3395.03 2553
3395.58 2533
3396.13 2509
3396.68 2788
3397.23 2713
3397.78 2428
3398.33 2520
3398.88 2482
3399.43 2521
3399.98 2401
3400.53 2213
3401.08 2302
3401.63 2184
3402.18 2130
3402.73 2153
3403.28 2105
3403.83 2283
3404.38 2251
3404.93 2339
3405.48 2330
3406.03 2251
3406.58 2399
3407.13 2359
3407.68 2509
3408.23 2322
3408.79 2295
3409.34 2392
3409.89 2319
3410.44 2405
3410.99 2463
3411.54 2361
3412.09 2411
3412.64 2610
3413.19 2508
3413.74 2499
3414.29 2627
3414.84 2586
3415.40 2518
3415.95 2518
3416.50 2410
3417.05 2476
3417.60 2329
3418.15 2333
3418.70 2298
3419.26 2244
3419.81 2138
3420.36 2060
3420.91 2084
3421.46 2265
3422.01 2290
3422.57 2206
3423.12 2548
3423.67 2517
3424.22 2602
3424.77 2688
3425.32 2639
3425.88 2622
3426.43 2756
3426.98 2572
3427.53 2467
3428.08 2546
3428.64 2402
3429.19 2358
3429.74 2282
3430.29 2191
3430.85 2434
3431.40 2516
3431.95 2403
3432.50 2420
3433.06 2309
3433.61 2385
3434.16 2437
3434.71 2397
3435.27 2336
3435.82 2450
3436.37 2402
3436.93 2317
3437.48 2327
3438.03 2386
3438.58 2437
3439.14 2596
3439.69 2449
3440.24 2479
3440.80 2602
3441.35 2459
3441.90 2465
3442.46 2488
3443.01 2506
3443.56 2223
3444.12 2357
3444.67 2560
3445.22 2268
3445.78 2164
3446.33 2299
3446.89 2148
3447.44 2261
3447.99 2288
3448.55 2264
3449.10 2095
3449.65 2121
3450.21 1936
3450.76 2105
3451.32 2004
3451.87 2216
3452.42 1992
3452.98 2123
3453.53 2164
3454.09 2072
3454.64 2038
3455.20 2061
3455.75 2134
3456.30 2098
3456.86 1966
3457.41 2087
3457.97 1993
3458.52 2037
3459.08 2099
3459.63 2054
3460.19 2172
3460.74 2211
3461.30 2126
3461.85 2131
3462.41 2158
3462.96 1943
3463.52 2060
3464.07 2222
3464.63 2117
3465.18 1951
3465.74 2105
3466.29 2164
3466.85 2219
3467.40 2351
3467.96 2310
3468.51 2356
3469.07 2287
3469.63 2317
3470.18 2291
3470.74 2237
3471.29 2225
3471.85 2540
3472.40 2666
3472.96 2652
3473.52 2629
3474.07 2474
3474.63 2392
3475.18 2385
3475.74 2458
3476.29 2466
3476.85 2362
3477.41 2521
3477.96 2549
3478.52 2593
3479.08 2503
3479.63 2512
3480.19 2439
3480.74 2461
3481.30 2565
3481.86 2732
3482.41 2653
3482.97 2686
3483.53 2805
3484.08 2851
3484.64 2774
3485.20 2854
3485.75 2856
3486.31 2910
3486.87 2756
3487.43 2956
3487.98 3368
3488.54 3617
3489.10 3682
3489.65 4177
3490.21 4806
3490.77 5299
3491.33 5737
3491.88 6291
3492.44 7349
3493.00 7535
3493.55 8173
3494.11 8649
3494.67 8029
3495.23 7363
3495.78 7284
3496.34 6458
3496.90 5541
3497.46 5160
3498.02 4751
3498.57 4769
3499.13 4930
3499.69 5080
3500.25 5120
3500.81 5186
3501.36 5281
3501.92 5264
3502.48 5244
3503.04 5235
3503.60 4851
3504.15 5096
3504.71 5028
3505.27 5031
3505.83 4814
3506.39 4787
3506.95 4726
3507.50 4996
3508.06 4810
3508.62 4512
3509.18 4117
3509.74 3797
3510.30 3502
3510.86 3550
3511.42 3359
3511.97 3191
3512.53 3217
3513.09 3366
3513.65 3235
3514.21 2803
3514.77 2601
3515.33 2590
3515.89 2743
3516.45 2737
3517.01 2423
3517.57 2494
3518.13 2503
3518.69 2649
3519.24 2633
3519.80 2591
3520.36 2764
3520.92 2746
3521.48 2742
3522.04 2844
3522.60 2861
3523.16 2985
3523.72 2931
3524.28 2960
3524.84 2790
3525.40 2692
3525.96 2746
3526.52 2543
3527.08 2677
3527.64 2709
3528.20 2534
3528.76 2450
3529.32 2480
3529.88 2655
3530.44 2621
3531.00 2500
3531.56 2618
3532.13 2724
3532.69 2478
3533.25 2590
3533.81 2631
3534.37 2652
3534.93 2709
3535.49 2754
3536.05 2771
3536.61 2935
3537.17 3019
3537.73 2817
3538.29 3166
3538.85 3082
3539.42 2998
3539.98 3176
3540.54 3281
3541.10 3145
3541.66 3539
3542.22 3713
3542.78 4043
3543.34 4247
3543.91 4228
3544.47 4171
3545.03 4162
3545.59 4075
3546.15 3940
3546.71 4002
3547.28 3790
3547.84 3193
3548.40 3132
3548.96 2908
3549.52 2800
3550.09 2911
3550.65 2518
3551.21 2795
3551.77 2814
3552.33 2649
3552.90 2748
3553.46 2621
3554.02 2811
3554.58 2755
3555.14 2569
3555.71 2683
3556.27 2871
3556.83 2730
3557.39 2713
3557.96 2758
3558.52 2736
3559.08 2564
3559.64 2601
3560.21 2510
3560.77 2529
3561.33 2504
3561.90 2522
3562.46 2502
3563.02 2709
3563.58 2752
3564.15 2728
3564.71 2629
3565.27 2351
3565.84 2301
3566.40 2377
3566.96 2405
3567.53 2417
3568.09 2493
3568.65 2293
3569.22 2242
3569.78 2316
3570.34 2258
3570.91 2232
3571.47 2230
3572.04 2190
3572.60 2189
3573.16 2176
3573.73 2258
3574.29 2389
3574.85 2388
3575.42 2410
3575.98 2311
3576.55 2357
3577.11 2410
3577.67 2371
3578.24 2458
3578.80 2471
3579.37 2376
3579.93 2291
3580.50 2396
3581.06 2357
3581.62 2221
3582.19 2349
3582.75 2336
3583.32 2325
3583.88 2252
3584.45 2401
3585.01 2328
3585.58 2264
3586.14 2331
3586.71 2405
3587.27 2429
3587.84 2325
3588.40 2149
3588.97 2251
3589.53 2380
3590.10 2233
3590.66 2251
3591.23 2342
3591.79 2319
3592.36 2398
3592.92 2277
3593.49 2421
3594.05 2283
3594.62 2149
3595.18 2074
3595.75 2130
3596.32 2163
3596.88 2126
3597.45 2174
3598.01 2252
3598.58 2236
3599.14 2209
3599.71 2209
3600.28 2183
3600.84 2366
3601.41 2583
3601.97 2459
3602.54 2398
3603.11 2396
3603.67 2354
3604.24 2368
3604.80 2399
3605.37 2344
3605.94 2216
3606.50 2139
3607.07 2136
3607.64 2029
3608.20 2148
3608.77 2003
3609.34 2014
3609.90 2096
3610.47 2148
3611.04 2061
3611.60 2117
3612.17 2208
3612.74 2394
3613.30 2369
3613.87 2807
3614.44 3089
3615.00 3638
3615.57 4312
3616.14 4948
3616.71 5627
3617.27 6549
3617.84 7178
3618.41 8020
3618.98 9018
3619.54 9575
3620.11 9429
3620.68 9544
3621.25 9284
3621.81 8303
3622.38 7499
3622.95 6378
3623.52 5619
3624.08 4727
3624.65 4075
3625.22 3579
3625.79 3267
3626.36 2984
3626.92 2551
3627.49 2620
3628.06 2480
3628.63 2416
3629.20 2392
3629.76 2409
3630.33 2300
3630.90 2176
3631.47 2253
3632.04 2120
3632.61 2095
3633.17 2073
3633.74 1988
3634.31 2105
3634.88 2041
3635.45 1825
3636.02 1944
3636.59 2071
3637.15 2021
3637.72 2035
3638.29 2096
3638.86 2299
3639.43 2389
3640.00 2254
3640.57 2261
3641.14 2530
3641.71 2664
3642.28 2717
3642.84 2627
3643.41 2730
3643.98 2964
3644.55 2863
3645.12 3073
3645.69 2928
3646.26 2902
3646.83 3161
3647.40 3086
3647.97 2928
3648.54 3006
3649.11 2997
3649.68 2878
3650.25 3014
3650.82 3043
3651.39 3001
3651.96 3010
3652.53 2908
3653.10 2831
3653.67 2825
3654.24 3057
3654.81 3019
3655.38 3009
3655.95 3133
3656.52 3171
3657.09 3220
3657.66 3490
3658.23 3335
3658.80 3624
3659.37 3367
3659.94 3355
3660.51 3390
3661.08 3408
3661.65 3312
3662.23 3171
3662.80 3069
3663.37 3060
3663.94 2932
3664.51 2763
3665.08 2664
3665.65 2572
3666.22 2747
3666.79 2692
3667.36 2640
3667.94 2504
3668.51 2521
3669.08 2479
3669.65 2424
3670.22 2351
3670.79 2374
3671.36 2331
3671.94 2441
3672.51 2544
3673.08 2336
3673.65 2204
3674.22 2482
3674.79 2456
3675.37 2502
3675.94 2467
3676.51 2508
3677.08 2666
3677.65 2639
3678.22 2643
3678.80 2542
3679.37 2502
3679.94 2524
3680.51 2544
3681.09 2219
3681.66 2304
3682.23 2413
3682.80 2203
3683.37 2231
3683.95 2283
3684.52 2224
3685.09 2269
3685.66 2248
3686.24 2154
3686.81 2222
3687.38 2574
3687.96 2499
3688.53 2539
3689.10 2646
3689.67 2676
3690.25 2829
3690.82 2905
3691.39 3029
3691.97 3174
3692.54 3070
3693.11 3094
3693.69 2964
3694.26 2882
3694.83 2676
3695.41 2738
3695.98 2505
3696.55 2499
3697.13 2502
3697.70 2450
3698.27 2457
3698.85 2403
3699.42 2264
3699.99 2268
3700.57 2389
3701.14 2371
3701.72 2198
3702.29 2222
3702.86 2234
3703.44 2099
3704.01 2162
3704.59 2067
3705.16 2165
3705.73 2262
3706.31 2093
3706.88 2090
3707.46 2075
3708.03 2241
3708.60 2045
3709.18 2354
3709.75 2346
3710.33 1987
3710.90 2077
3711.48 2174
3712.05 2167
3712.63 2270
3713.20 2045
3713.78 2065
3714.35 2224
3714.93 2173
3715.50 2152
3716.08 2141
3716.65 2230
3717.23 2164
3717.80 2301
3718.38 2303
3718.95 2251
3719.53 2195
3720.10 2339
3720.68 2223
3721.25 2138
3721.83 2108
3722.40 2086
3722.98 1992
3723.55 1893
3724.13 1842
3724.71 2024
3725.28 2116
3725.86 1963
3726.43 1968
3727.01 1965
3727.58 2019
3728.16 2089
3728.74 2168
3729.31 2184
3729.89 2573
3730.46 2786
3731.04 3136
3731.62 3356
3732.19 3500
3732.77 3707
3733.34 4040
3733.92 4472
3734.50 4599
3735.07 4532
3735.65 4524
3736.23 4498
3736.80 4036
3737.38 3783
3737.96 3587
3738.53 3381
3739.11 3117
3739.69 2701
3740.26 2673
3740.84 2575
3741.42 2427
3741.99 2554
3742.57 2392
3743.15 2205
3743.73 2423
3744.30 2396
3744.88 2361
3745.46 2360
3746.03 2249
3746.61 2313
3747.19 2264
3747.77 2438
3748.34 2451
3748.92 2299
3749.50 2440
3750.08 2291
3750.65 2317
3751.23 2109
3751.81 2177
3752.39 2257
3752.96 2253
3753.54 2163
3754.12 2077
3754.70 2150
3755.28 2020
3755.85 2029
3756.43 2225
3757.01 2292
3757.59 2391
3758.17 2650
3758.74 2591
3759.32 2482
3759.90 2579
3760.48 2815
3761.06 2681
3761.64 2829
3762.22 2711
3762.79 2628
3763.37 2648
3763.95 2596
3764.53 2522
3765.11 2590
3765.69 2418
3766.27 2370
3766.84 2224
3767.42 2162
3768.00 2320
3768.58 2325
3769.16 2260
3769.74 2180
3770.32 2334
3770.90 2367
3771.48 2471
3772.06 2539
3772.64 2529
3773.22 2395
3773.79 2473
3774.37 2398
3774.95 2289
3775.53 2350
3776.11 2276
3776.69 2256
3777.27 2257
3777.85 2100
3778.43 2154
3779.01 2179
3779.59 2255
3780.17 1993
3780.75 1895
3781.33 2042
3781.91 2038
3782.49 2024
3783.07 2116
3783.65 2083
3784.23 1930
3784.81 1837
3785.39 1900
3785.97 1868
3786.55 2125
3787.13 2012
3787.71 2016
3788.29 1943
3788.87 2075
3789.46 2109
3790.04 2018
3790.62 2095
3791.20 2233
3791.78 2131
3792.36 2202
3792.94 2028
3793.52 2041
3794.10 2162
3794.68 2234
3795.26 2270
3795.84 2163
3796.43 2178
3797.01 2343
3797.59 2423
3798.17 2170
3798.75 2191
3799.33 2158
3799.91 2225
3800.50 2346
3801.08 2389
3801.66 2549
3802.24 2602
3802.82 2477
3803.40 2581
3803.98 2861
3804.57 2761
3805.15 2521
3805.73 2684
3806.31 2641
3806.89 2615
3807.48 2578
3808.06 2734
3808.64 2636
3809.22 2752
3809.80 2708
3810.39 2705
3810.97 2613
3811.55 2732
3812.13 2710
3812.72 2545
3813.30 2674
3813.88 2756
3814.46 2863
3815.05 2867
3815.63 2834
3816.21 2773
3816.79 2915
3817.38 2865
3817.96 2787
3818.54 2716
3819.13 2521
3819.71 2310
3820.29 2444
3820.87 2359
3821.46 2376
3822.04 2312
3822.62 2255
3823.21 2209
3823.79 2037
3824.37 2014
3824.96 2165
3825.54 2156
3826.12 2117
3826.71 2201
3827.29 2057
3827.87 2041
3828.46 2135
3829.04 2249
3829.62 2194
3830.21 2301
3830.79 2360
3831.38 2307
3831.96 2319
3832.54 2303
3833.13 2247
3833.71 2267
3834.30 2459
3834.88 2373
3835.46 2443
3836.05 2311
3836.63 2089
3837.22 2079
3837.80 2179
3838.38 2310
3838.97 2456
3839.55 2348
3840.14 2376
3840.72 2282
3841.31 2380
3841.89 2266
3842.48 2328
3843.06 2332
3843.65 2251
3844.23 2343
3844.82 2311
3845.40 2332
3845.99 2313
3846.57 2504
3847.16 2389
3847.74 2433
3848.33 2456
3848.91 2563
3849.50 2479
3850.08 2421
3850.67 2279
3851.25 2107
3851.84 2266
3852.42 2245
3853.01 2243
3853.59 2315
3854.18 2320
3854.76 2476
3855.35 2439
3855.94 2618
3856.52 2779
3857.11 3022
3857.69 3487
3858.28 4125
3858.87 4906
3859.45 5873
3860.04 6612
3860.62 7601
3861.21 8463
3861.80 10109
3862.38 10760
3862.97 11814
3863.55 12346
3864.14 11820
3864.73 11423
3865.31 10591
3865.90 9664
3866.49 8397
3867.07 7146
3867.66 6511
3868.25 5504
3868.83 4741
3869.42 4051
3870.01 3468
3870.59 3621
3871.18 3636
3871.77 3529
3872.35 3628
3872.94 3530
3873.53 3829
3874.11 3955
3874.70 3941
3875.29 4017
3875.88 4387
3876.46 4395
3877.05 4202
3877.64 4168
3878.22 3824
3878.81 3539
3879.40 3575
3879.99 3227
3880.57 3168
3881.16 2896
3881.75 2937
3882.34 2759
3882.93 2745
3883.51 2674
3884.10 2506
3884.69 2488
3885.28 2576
3885.86 2714
3886.45 2537
3887.04 2573
3887.63 2568
3888.22 2713
3888.81 2822
3889.39 2837
3889.98 3048
3890.57 3015
3891.16 3271
3891.75 3297
3892.34 3219
3892.92 3108
3893.51 3059
3894.10 3047
3894.69 3031
3895.28 3176
3895.87 3205
3896.46 2984
3897.04 2899
3897.63 2963
3898.22 3140
3898.81 3259
3899.40 3274
3899.99 3331
3900.58 3403
3901.17 3264
3901.76 3370
3902.35 3179
3902.93 3216
3903.52 2993
3904.11 2883
3904.70 2865
3905.29 2678
3905.88 2400
3906.47 2395
3907.06 2380
3907.65 2288
3908.24 2409
3908.83 2377
3909.42 2200
3910.01 2287
3910.60 2405
3911.19 2256
3911.78 2183
3912.37 2183
3912.96 2121
3913.55 2227
3914.14 2272
3914.73 2080
3915.32 2018
3915.91 1967
3916.50 2041
3917.09 2145
3917.68 2122
3918.27 2077
3918.86 2135
3919.45 1885
3920.04 1982
3920.63 2223
3921.22 2273
3921.81 2278
3922.40 2228
3923.00 2293
3923.59 2259
3924.18 2069
3924.77 2203
3925.36 2181
3925.95 2042
3926.54 2089
3927.13 2047
3927.72 2294
3928.31 2211
3928.91 2269
3929.50 2240
3930.09 2170
3930.68 2071
3931.27 2058
3931.86 2044
3932.45 1992
3933.05 2073
3933.64 2102
3934.23 2055
3934.82 2140
3935.41 2008
3936.00 2079
3936.60 1990
3937.19 2109
3937.78 2088
3938.37 2126
3938.96 2109
3939.55 2228
3940.15 2278
3940.74 2420
3941.33 2392
3941.92 2387
3942.52 2447
3943.11 2320
3943.70 2186
3944.29 2240
3944.89 2344
3945.48 2214
3946.07 2184
3946.66 2044
3947.26 1892
3947.85 2032
3948.44 2001
3949.03 1821
3949.63 1931
3950.22 1940
3950.81 2143
3951.40 1954
3952.00 2108
3952.59 2047
3953.18 1991
3953.78 1895
3954.37 1862
3954.96 1854
3955.56 1903
3956.15 1970
3956.74 1917
3957.34 1992
3957.93 2120
3958.52 2059
3959.12 2157
3959.71 2048
3960.30 2078
3960.90 2073
3961.49 2000
3962.08 1885
3962.68 1970
3963.27 1925
3963.87 2043
3964.46 2014
3965.05 2131
3965.65 2166
3966.24 2196
3966.84 2153
3967.43 2246
3968.02 2289
3968.62 2245
3969.21 2279
3969.81 2148
3970.40 2085
3971.00 2058
3971.59 2101
3972.18 2114
3972.78 1959
3973.37 2053
3973.97 1911
3974.56 2037
3975.16 1925
3975.75 2237
3976.35 2154
3976.94 2284
3977.54 2244
3978.13 2272
3978.73 2261
3979.32 2277
3979.92 2260
3980.51 2235
3981.11 2182
3981.70 1996
3982.30 1995
3982.89 2031
3983.49 1920
3984.08 1972
3984.68 2084
3985.27 1954
3985.87 2043
3986.46 1990
3987.06 2128
3987.66 2009
3988.25 1939
3988.85 1902
3989.44 2038
3990.04 2003
3990.63 1948
3991.23 2035
3991.83 2052
3992.42 2053
3993.02 2219
3993.61 2165
3994.21 1993
3994.81 2078
3995.40 2135
3996.00 2068
3996.60 2150
3997.19 2343
3997.79 2321
3998.38 2376
3998.98 2466
3999.58 2444
4000.17 2308
4000.77 2231
4001.37 2408
4001.96 2305
4002.56 2143
4003.16 2122
4003.75 2242
4004.35 2206
4004.95 2307
4005.54 2427
4006.14 2485
4006.74 2398
4007.34 2290
4007.93 2345
4008.53 2357
4009.13 2344
4009.72 2189
4010.32 2263
4010.92 2515
4011.52 2343
4012.11 2188
4012.71 2450
4013.31 2555
4013.91 2707
4014.50 2762
4015.10 2965
4015.70 3156
4016.30 3274
4016.90 3395
4017.49 3500
4018.09 3800
4018.69 3704
4019.29 3981
4019.89 3763
4020.48 3423
4021.08 3569
4021.68 3122
4022.28 2815
4022.88 2556
4023.47 2639
4024.07 2551
4024.67 2212
4025.27 2179
4025.87 2479
4026.47 2604
4027.06 2511
4027.66 2651
4028.26 2399
4028.86 2348
4029.46 2493
4030.06 2651
4030.66 2713
4031.26 2704
4031.85 2678
4032.45 2651
4033.05 2526
4033.65 2431
4034.25 2295
4034.85 2137
4035.45 2170
4036.05 2154
4036.65 2286
4037.25 2188
4037.85 2091
4038.45 2094
4039.05 2081
4039.64 1946
4040.24 1939
4040.84 1985
4041.44 1904
4042.04 1924
4042.64 1919
4043.24 1985
4043.84 2046
4044.44 2144
4045.04 2212
4045.64 2219
4046.24 2376
4046.84 2235
4047.44 2258
4048.04 2526
4048.64 2496
4049.24 2490
4049.84 2286
4050.44 2442
4051.04 2612
4051.64 2416
4052.24 2277
4052.84 2361
4053.45 2332
4054.05 2260
4054.65 2217
4055.25 2275
4055.85 2234
4056.45 2203
4057.05 2229
4057.65 2093
4058.25 1983
4058.85 1930
4059.45 1868
4060.05 1972
4060.66 1915
4061.26 1866
4061.86 1898
4062.46 2049
4063.06 1967
4063.66 1911
4064.26 1847
4064.86 1783
4065.47 1767
4066.07 1952
4066.67 1943
4067.27 1665
4067.87 1781
4068.47 2021
4069.07 2012
4069.68 2079
4070.28 1965
4070.88 1944
4071.48 1924
4072.08 1954
4072.69 1916
4073.29 1849
4073.89 2054
4074.49 2012
4075.09 2044
4075.70 1993
4076.30 1913
4076.90 1905
4077.50 1931
4078.11 1949
4078.71 1987
4079.31 1815
4079.91 1749
4080.51 1991
4081.12 1821
4081.72 1786
4082.32 1833
4082.93 1836
4083.53 1645
4084.13 1745
4084.73 1923
4085.34 1843
4085.94 1788
4086.54 1859
4087.15 1947
4087.75 1902
4088.35 1903
4088.95 1932
4089.56 1941
4090.16 1961
4090.76 1892
4091.37 1762
4091.97 1805
4092.57 1812
4093.18 1880
4093.78 1998
4094.39 2012
4094.99 2145
4095.59 2045
4096.20 2057
4096.80 2074
4097.40 1897
4098.01 1963
4098.61 1931
4099.22 1912
4099.82 1823
4100.42 1813
4101.03 1802
4101.63 1896
4102.24 1701
4102.84 1703
4103.44 1773
4104.05 1788
4104.65 1808
4105.26 1782
4105.86 1724
4106.47 1710
4107.07 1880
4107.67 1800
4108.28 1751
4108.88 1738
4109.49 1766
4110.09 1792
4110.70 1869
4111.30 1840
4111.91 1857
4112.51 1825
4113.12 1955
4113.72 1931
4114.33 1808
4114.93 1845
4115.54 1970
4116.14 1863
4116.75 1976
4117.35 1871
4117.96 1903
4118.56 1803
4119.17 1708
4119.77 1698
4120.38 1664
4120.99 1741
4121.59 2017
4122.20 1891
4122.80 1916
4123.41 2078
4124.01 2133
4124.62 2257
4125.23 2439
4125.83 2501
4126.44 2348
4127.04 2573
4127.65 2602
4128.26 2411
4128.86 2304
4129.47 2282
4130.07 2205
4130.68 1989
4131.29 1960
4131.89 2006
4132.50 1916
4133.11 1862
4133.71 1809
4134.32 1941
4134.92 2041
4135.53 2002
4136.14 1968
4136.74 1973
4137.35 1845
4137.96 1950
4138.56 1867
4139.17 1907
4139.78 1854
4140.39 1939
4140.99 2072
4141.60 1950
4142.21 1971
4142.81 1925
4143.42 1951
4144.03 2035
4144.64 1910
4145.24 1847
4145.85 1811
4146.46 1941
4147.06 1959
4147.67 1789
4148.28 1799
4148.89 1803
4149.49 1804
4150.10 1878
4150.71 1847
4151.32 1752
4151.93 1675
4152.53 1853
4153.14 1749
4153.75 1666
4154.36 1622
4154.97 1724
4155.57 1629
4156.18 1659
4156.79 1625
4157.40 1683
4158.01 1777
4158.61 1740
4159.22 1664
4159.83 1793
4160.44 1708
4161.05 1758
4161.66 1842
4162.26 1763
4162.87 1899
4163.48 1887
4164.09 1937
4164.70 2046
4165.31 1919
4165.92 2221
4166.53 2033
4167.13 2005
4167.74 1972
4168.35 1987
4168.96 2012
4169.57 2014
4170.18 1905
4170.79 1876
4171.40 1938
4172.01 2055
4172.62 2035
4173.23 1950
4173.84 1890
4174.44 1911
4175.05 1931
4175.66 2088
4176.27 2101
4176.88 2011
4177.49 1991
4178.10 2122
4178.71 2072
4179.32 1971
4179.93 1949
4180.54 2002
4181.15 2110
4181.76 1947
4182.37 1932
4182.98 1882
4183.59 1822
4184.20 1589
4184.81 1738
4185.42 1596
4186.03 1720
4186.64 1814
4187.25 1823
4187.86 1791
4188.47 1860
4189.08 1744
4189.70 1793
4190.31 1733
4190.92 1814
4191.53 1928
4192.14 2021
4192.75 1801
4193.36 1932
4193.97 2070
4194.58 2178
4195.19 2209
4195.80 2015
4196.41 2084
4197.03 2074
4197.64 2067
4198.25 2267
4198.86 2164
4199.47 2142
4200.08 2198
4200.69 2090
4201.30 2091
4201.92 2104
4202.53 2132
4203.14 2091
4203.75 1986
4204.36 2162
4204.97 2045
4205.58 1962
4206.20 2040
4206.81 1888
4207.42 1967
4208.03 2037
4208.64 1999
4209.26 1935
4209.87 2006
4210.48 2248
4211.09 2160
4211.70 2038
4212.32 2094
4212.93 1984
4213.54 2135
4214.15 2174
4214.77 2221
4215.38 2005
4215.99 2044
4216.60 2181
4217.22 2409
4217.83 2494
4218.44 2485
4219.05 2595
4219.67 2887
4220.28 3078
4220.89 3350
4221.50 3923
4222.12 3940
4222.73 4212
4223.34 4699
4223.96 4813
4224.57 4779
4225.18 5099
4225.80 5277
4226.41 5303
4227.02 5376
4227.64 5124
4228.25 5444
4228.86 5402
4229.48 5208
4230.09 5506
4230.70 5398
4231.32 4995
4231.93 4863
4232.54 4503
4233.16 4183
4233.77 3740
4234.39 3486
4235.00 3409
4235.61 3145
4236.23 2773
4236.84 2775
4237.45 2736
4238.07 2854
4238.68 2773
4239.30 2624
4239.91 2434
4240.53 2438
4241.14 2461
4241.75 2282
4242.37 2312
4242.98 2346
4243.60 2292
4244.21 2307
4244.83 2226
4245.44 2092
4246.06 2161
4246.67 2192
4247.29 2234
4247.90 2481
4248.51 2310
4249.13 2449
4249.74 2474
4250.36 2375
4250.97 2347
4251.59 2443
4252.20 2656
4252.82 2806
4253.44 2832
4254.05 2811
4254.67 2851
4255.28 2853
4255.90 2684
4256.51 2760
4257.13 2617
4257.74 2680
4258.36 2589
4258.97 2592
4259.59 2309
4260.21 2507
4260.82 2537
4261.44 2553
4262.05 2562
4262.67 2514
4263.28 2468
4263.90 2476
4264.52 2482
4265.13 2426
4265.75 2537
4266.36 2570
4266.98 2513
4267.60 2528
4268.21 2396
4268.83 2456
4269.45 2547
4270.06 2448
4270.68 2334
4271.29 2406
4271.91 2383
4272.53 2280
4273.14 2133
4273.76 2097
4274.38 2143
4274.99 2063
4275.61 2115
4276.23 2050
4276.85 2165
4277.46 2094
4278.08 2026
4278.70 2045
4279.31 1998
4279.93 2099
4280.55 1980
4281.16 1929
4281.78 2116
4282.40 1970
4283.02 1880
4283.63 1879
4284.25 1771
4284.87 1871
4285.49 1941
4286.10 2115
4286.72 1953
4287.34 1974
4287.96 1977
4288.57 1874
4289.19 2024
4289.81 2099
4290.43 2132
4291.05 2194
4291.66 1946
4292.28 1895
4292.90 1986
4293.52 1879
4294.14 1867
4294.75 1815
4295.37 1759
4295.99 1781
4296.61 1967
4297.23 1874
4297.85 1906
4298.46 2021
4299.08 2089
4299.70 1919
4300.32 1795
4300.94 1827
4301.56 1839
4302.18 1725
4302.79 1820
4303.41 1903
4304.03 1864
4304.65 1879
4305.27 1875
4305.89 1987
4306.51 1923
4307.13 1909
4307.75 1956
4308.36 1989
4308.98 1878
4309.60 1829
4310.22 1957
4310.84 1920
4311.46 1880
4312.08 1755
4312.70 1736
4313.32 1849
4313.94 1991
4314.56 1910
4315.18 1896
4315.80 2027
4316.42 1942
4317.04 1800
4317.66 1861
4318.28 1921
4318.90 1882
4319.52 1968
4320.14 1820
4320.76 1724
4321.38 1730
4322.00 1839
4322.62 1731
4323.24 2006
4323.86 1936
4324.48 1803
4325.10 1987
4325.72 1995
4326.34 1957
4326.96 2077
4327.58 2053
4328.20 1960
4328.82 1999
4329.44 2210
4330.06 2065
4330.68 2127
4331.30 2038
4331.93 2007
4332.55 2043
4333.17 1999
4333.79 1953
4334.41 2058
4335.03 2090
4335.65 2289
4336.27 2311
4336.89 2196
4337.51 2287
4338.14 2358
4338.76 2423
4339.38 2689
4340.00 2748
4340.62 2797
4341.24 2806
4341.86 2734
4342.49 2803
4343.11 2840
4343.73 3142
4344.35 3387
4344.97 3279
4345.60 3796
4346.22 4406
4346.84 4582
4347.46 4916
4348.08 5317
4348.70 5346
4349.33 5052
4349.95 4953
4350.57 4748
4351.19 4200
4351.82 3665
4352.44 3391
4353.06 3053
4353.68 2721
4354.31 2726
4354.93 2592
4355.55 2484
4356.17 2483
4356.80 2312
4357.42 2257
4358.04 2182
4358.66 2228
4359.29 2355
4359.91 2341
4360.53 2388
4361.16 2259
4361.78 2268
4362.40 2461
4363.02 2414
4363.65 2602
4364.27 2295
4364.89 2121
4365.52 2312
4366.14 2151
4366.76 2310
4367.39 2329
4368.01 2283
4368.63 2282
4369.26 2306
4369.88 2111
4370.50 2191
4371.13 2167
4371.75 2162
4372.38 2041
4373.00 2011
4373.62 2063
4374.25 2123
4374.87 2073
4375.49 2142
4376.12 2167
4376.74 2305
4377.37 2210
4377.99 2072
4378.62 2080
4379.24 2212
4379.86 2198
4380.49 2198
4381.11 2296
4381.74 2266
4382.36 2466
4382.99 2668
4383.61 2537
4384.24 2308
4384.86 2453
4385.48 2790
4386.11 2828
4386.73 2853
4387.36 2961
4387.98 2948
4388.61 3307
4389.23 3495
4389.86 4193
4390.48 4470
4391.11 4872
4391.73 5312
4392.36 5649
4392.98 5740
4393.61 5787
4394.23 5553
4394.86 5053
4395.49 4752
4396.11 4659
4396.74 3995
4397.36 3760
4397.99 3625
4398.61 3648
4399.24 3736
4399.86 3705
4400.49 3719
4401.12 3830
4401.74 3722
4402.37 3654
4402.99 3590
4403.62 3540
4404.25 3223
4404.87 2983
4405.50 2870
4406.12 3047
4406.75 2902
4407.38 3054
4408.00 2990
4408.63 3121
4409.25 3033
4409.88 2994
4410.51 2960
4411.13 2877
4411.76 2753
4412.39 2767
4413.01 2898
4413.64 2729
4414.27 2673
4414.89 2468
4415.52 2386
4416.15 2584
4416.77 2487
4417.40 2453
4418.03 2552
4418.66 2746
4419.28 2689
4419.91 2703
4420.54 2585
4421.16 2724
4421.79 2716
4422.42 2814
4423.05 2721
4423.67 2521
4424.30 2510
4424.93 2282
4425.56 2249
4426.18 2321
4426.81 2157
4427.44 2196
4428.07 2195
4428.69 1896
4429.32 1955
4429.95 2057
4430.58 1910
4431.21 1977
4431.83 2058
4432.46 1949
4433.09 2027
4433.72 2106
4434.35 2074
4434.97 2085
4435.60 2028
4436.23 1958
4436.86 2131
4437.49 2037
4438.12 2102
4438.74 2147
4439.37 2126
4440.00 2023
4440.63 2132
4441.26 1973
4441.89 1922
4442.52 1968
4443.14 1974
4443.77 2087
4444.40 1984
4445.03 1963
4445.66 1942
4446.29 1952
4446.92 1841
4447.55 1936
4448.18 2015
4448.81 2031
4449.44 2180
4450.06 2058
4450.69 2200
4451.32 2168
4451.95 2180
4452.58 1914
4453.21 1963
4453.84 2060
4454.47 2146
4455.10 2084
4455.73 1994
4456.36 2096
4456.99 2102
4457.62 2094
4458.25 1890
4458.88 2049
4459.51 2009
4460.14 1929
4460.77 1861
4461.40 1863
4462.03 1906
4462.66 1859
4463.29 1737
4463.92 1824
4464.55 1740
4465.18 1632
4465.81 1800
4466.44 1847
4467.07 1693
4467.70 1699
4468.33 1846
4468.96 1825
4469.59 1680
4470.22 1673
4470.86 1611
4471.49 1793
4472.12 1721
4472.75 1741
4473.38 1737
4474.01 1865
4474.64 1921
4475.27 1773
4475.90 1804
4476.53 1801
4477.16 1710
4477.80 1730
4478.43 1855
4479.06 1754
4479.69 1903
4480.32 1969
4480.95 1816
4481.58 1856
4482.22 1843
4482.85 1976
4483.48 1846
4484.11 1917
4484.74 1911
4485.37 1949
4486.01 2032
4486.64 2130
4487.27 1987
4487.90 1964
4488.53 2019
4489.17 2055
4489.80 2105
4490.43 1910
4491.06 2011
4491.69 2069
4492.33 2114
4492.96 2022
4493.59 1974
4494.22 1979
4494.86 1977
4495.49 1782
4496.12 1914
4496.75 1971
4497.39 2074
4498.02 2174
4498.65 1985
4499.28 1965
4499.92 2121
4500.55 2262
4501.18 2182
4501.82 2165
4502.45 2580
4503.08 2595
4503.71 2529
4504.35 2538
4504.98 2699
4505.61 2721
4506.25 2458
4506.88 2415
4507.51 2336
4508.15 2191
4508.78 2258
4509.41 2081
4510.05 2113
4510.68 2068
4511.31 2192
4511.95 2205
4512.58 2160
4513.22 2192
4513.85 2187
4514.48 2327
4515.12 2294
4515.75 2203
4516.39 2278
4517.02 2295
4517.65 2072
4518.29 2037
4518.92 2071
4519.56 2099
4520.19 2224
4520.82 2200
4521.46 2281
4522.09 2190
4522.73 2104
4523.36 2174
4524.00 2348
4524.63 2370
4525.27 2453
4525.90 2662
4526.53 3057
4527.17 3432
4527.80 3724
4528.44 4384
4529.07 5271
4529.71 6405
4530.34 7941
4530.98 9007
4531.61 10400
4532.25 11627
4532.88 12912
4533.52 13618
4534.15 13424
4534.79 12457
4535.42 11725
4536.06 10771
4536.69 9133
4537.33 7402
4537.97 6428
4538.60 5503
4539.24 4413
4539.87 3762
4540.51 3229
4541.14 2905
4541.78 2717
4542.42 2604
4543.05 2605
4543.69 2561
4544.32 2526
4544.96 2577
4545.59 2663
4546.23 2915
4546.87 2945
4547.50 3232
4548.14 3353
4548.78 3212
4549.41 3621
4550.05 3895
4550.68 3809
4551.32 3715
4551.96 3679
4552.59 3374
4553.23 3273
4553.87 3058
4554.50 2790
4555.14 2601
4555.78 2475
4556.41 2523
4557.05 2517
4557.69 2421
4558.32 2390
4558.96 2465
4559.60 2493
4560.24 2438
4560.87 2506
4561.51 2420
4562.15 2572
4562.78 2630
4563.42 2709
4564.06 2595
4564.70 2645
4565.33 2577
4565.97 2652
4566.61 2667
4567.25 2712
4567.88 2976
4568.52 3142
4569.16 3084
4569.80 3110
4570.43 3281
4571.07 3359
4571.71 3282
4572.35 3283
4572.98 3209
4573.62 3322
4574.26 2964
4574.90 2665
4575.54 2416
4576.18 2293
4576.81 2272
4577.45 2197
4578.09 2199
4578.73 2049
4579.37 2183
4580.00 2137
4580.64 2126
4581.28 2127
4581.92 2082
4582.56 2084
4583.20 2124
4583.84 2247
4584.47 2220
4585.11 2262
4585.75 2215
4586.39 2091
4587.03 2060
4587.67 2159
4588.31 2311
4588.95 2331
4589.59 2312
4590.23 2285
4590.86 2308
4591.50 2441
4592.14 2332
4592.78 2346
4593.42 2222
4594.06 2413
4594.70 2240
4595.34 2205
4595.98 2131
4596.62 1914
4597.26 1926
4597.90 1984
4598.54 1809
4599.18 1887
4599.82 1880
4600.46 1827
4601.10 1886
4601.74 1905
4602.38 1854
4603.02 1864
4603.66 1884
4604.30 1799
4604.94 2053
4605.58 2075
4606.22 2037
4606.86 2074
4607.50 2169
4608.14 2110
4608.78 2264
4609.42 2165
4610.06 2193
4610.70 2147
4611.34 2189
4611.98 2092
4612.62 1986
4613.26 2079
4613.90 1951
4614.54 1951
4615.19 2016
4615.83 1939
4616.47 1833
4617.11 1936
4617.75 1779
4618.39 1774
4619.03 1822
4619.67 1715
4620.31 1703
4620.96 1737
4621.60 1645
4622.24 1684
4622.88 1593
4623.52 1591
4624.16 1703
4624.80 1732
4625.45 1548
4626.09 1686
4626.73 1719
4627.37 1725
4628.01 1639
4628.65 1606
4629.30 1661
4629.94 1731
4630.58 1793
4631.22 1695
4631.86 1713
4632.51 1711
4633.15 1880
4633.79 1868
4634.43 1660
4635.07 1676
4635.72 1741
4636.36 1729
4637.00 1760
4637.64 1868
4638.29 1815
4638.93 1795
4639.57 1948
4640.21 2174
4640.86 2125
4641.50 1967
4642.14 2193
4642.78 2064
4643.43 1968
4644.07 1956
4644.71 1866
4645.36 1958
4646.00 1797
4646.64 1784
4647.29 1859
4647.93 1898
4648.57 1989
4649.21 1990
4649.86 1859
4650.50 1811
4651.14 1914
4651.79 2003
4652.43 1963
4653.07 1929
4653.72 2035
4654.36 1946
4655.01 1884
4655.65 1887
4656.29 1958
4656.94 1894
4657.58 1776
4658.22 1757
4658.87 1650
4659.51 1718
4660.16 1721
4660.80 1679
4661.44 1623
4662.09 1510
4662.73 1527
4663.38 1522
4664.02 1631
4664.67 1648
4665.31 1546
4665.95 1549
4666.60 1520
4667.24 1472
4667.89 1646
4668.53 1699
4669.18 1657
4669.82 1575
4670.47 1589
4671.11 1553
4671.76 1482
4672.40 1548
4673.04 1669
4673.69 1632
4674.33 1572
4674.98 1658
4675.62 1535
4676.27 1410
4676.92 1529
4677.56 1529
4678.21 1689
4678.85 1673
4679.50 1631
4680.14 1638
4680.79 1638
4681.43 1815
4682.08 1727
4682.72 1768
4683.37 1872
4684.01 1858
4684.66 1775
4685.31 1789
4685.95 1686
4686.60 1683
4687.24 1625
4687.89 1641
4688.54 1686
4689.18 1674
4689.83 1715
4690.47 1650
4691.12 1666
4691.77 1525
4692.41 1573
4693.06 1643
4693.70 1674
4694.35 1723
4695.00 1600
4695.64 1677
4696.29 1835
4696.94 1953
4697.58 1777
4698.23 1873
4698.88 1819
4699.52 2002
4700.17 2231
4700.82 2089
4701.46 2082
4702.11 1830
4702.76 1869
4703.40 1846
4704.05 1783
4704.70 1779
4705.35 1734
4705.99 1596
4706.64 1589
4707.29 1761
4707.93 1683
4708.58 1635
4709.23 1577
4709.88 1539
4710.52 1557
4711.17 1721
4711.82 1776
4712.47 1637
4713.11 1499
4713.76 1626
4714.41 1776
4715.06 1798
4715.70 1689
4716.35 1765
4717.00 1750
4717.65 1852
4718.30 1857
4718.94 1767
4719.59 1732
4720.24 1692
4720.89 1863
4721.54 1880
4722.19 1841
4722.83 1878
4723.48 1998
4724.13 1935
4724.78 2005
4725.43 1982
4726.08 1876
4726.72 1857
4727.37 1851
4728.02 1885
4728.67 1863
4729.32 1736
4729.97 1707
4730.62 1606
4731.27 1635
4731.91 1528
4732.56 1675
4733.21 1589
4733.86 1566
4734.51 1500
4735.16 1432
4735.81 1418
4736.46 1593
4737.11 1731
4737.76 1639
4738.41 1686
4739.06 1817
4739.70 1802
4740.35 1900
4741.00 1938
4741.65 1888
4742.30 2005
4742.95 2179
4743.60 2094
4744.25 1867
4744.90 1815
4745.55 1900
4746.20 1978
4746.85 1856
4747.50 1750
4748.15 1829
4748.80 1748
4749.45 1917
4750.10 1873
4750.75 1854
4751.40 2016
4752.05 1999
4752.70 1998
4753.35 1983
4754.00 1940
4754.65 2137
4755.31 2273
4755.96 2101
4756.61 2010
4757.26 1928
4757.91 1844
4758.56 1818
4759.21 1693
4759.86 1818
4760.51 1828
4761.16 1872
4761.81 1879
4762.46 1837
4763.11 2050
4763.77 2159
4764.42 2239
4765.07 2401
4765.72 2506
4766.37 2402
4767.02 2226
4767.67 2218
4768.33 2074
4768.98 1936
4769.63 1912
4770.28 1810
4770.93 1785
4771.58 1644
4772.23 1536
4772.89 1499
4773.54 1531
4774.19 1423
4774.84 1442
4775.49 1446
4776.15 1484
4776.80 1502
4777.45 1497
4778.10 1600
4778.75 1635
4779.41 1629
4780.06 1665
4780.71 1527
4781.36 1532
4782.02 1599
4782.67 1643
4783.32 1518
4783.97 1519
4784.63 1597
4785.28 1525
4785.93 1505
4786.58 1491
4787.24 1412
4787.89 1531
4788.54 1470
4789.19 1488
4789.85 1547
4790.50 1622
4791.15 1534
4791.81 1420
4792.46 1422
4793.11 1581
4793.77 1658
4794.42 1519
4795.07 1555
4795.72 1534
4796.38 1550
4797.03 1520
4797.69 1547
4798.34 1611
4798.99 1658
4799.65 1529
4800.30 1565
4800.95 1626
4801.61 1637
4802.26 1678
4802.91 1626
4803.57 1515
4804.22 1467
4804.88 1681
4805.53 1489
4806.18 1597
4806.84 1537
4807.49 1523
4808.15 1454
4808.80 1494
4809.45 1502
4810.11 1537
4810.76 1473
4811.42 1374
4812.07 1348
4812.73 1501
4813.38 1478
4814.04 1560
4814.69 1636
4815.34 1539
4816.00 1558
4816.65 1666
4817.31 1711
4817.96 1802
4818.62 1831
4819.27 1830
4819.93 1700
4820.58 1811
4821.24 1951
4821.89 1803
4822.55 1863
4823.20 1973
4823.86 1787
4824.51 1902
4825.17 1834
4825.82 1786
4826.48 1899
4827.14 1871
4827.79 1996
4828.45 1935
4829.10 1890
4829.76 1931
4830.41 1927
4831.07 1966
4831.72 1983
4832.38 1936
4833.04 1812
4833.69 1793
4834.35 1903
4835.00 2036
4835.66 2155
4836.32 2379
4836.97 2203
4837.63 2287
4838.28 2495
4838.94 2759
4839.60 2453
4840.25 2404
4840.91 2432
4841.57 2459
4842.22 2377
4842.88 2321
4843.54 2357
4844.19 2329
4844.85 2204
4845.51 2031
4846.16 2225
4846.82 2150
4847.48 2286
4848.13 2342
4848.79 2503
4849.45 2829
4850.10 2842
4850.76 3035
4851.42 2982
4852.07 3339
4852.73 3150
4853.39 3043
4854.05 2825
4854.70 2977
4855.36 2743
4856.02 2766
4856.68 2556
4857.33 2768
4857.99 2665
4858.65 2757
4859.31 2840
4859.96 2750
4860.62 2805
4861.28 2723
4861.94 2619
4862.59 2510
4863.25 2693
4863.91 2603
4864.57 2578
4865.23 2409
4865.88 2545
4866.54 2665
4867.20 2510
4867.86 2521
4868.52 2615
4869.18 2693
4869.83 2647
4870.49 2449
4871.15 2413
4871.81 2343
4872.47 2582
4873.13 2350
4873.78 2171
4874.44 2226
4875.10 2315
4875.76 2225
4876.42 2302
4877.08 2183
4877.74 2105
4878.40 2239
4879.06 2290
4879.71 2175
4880.37 2246
4881.03 2146
4881.69 2087
4882.35 2050
4883.01 1927
4883.67 1992
4884.33 1840
4884.99 1935
4885.65 1922
4886.31 1999
4886.97 1862
4887.63 1699
4888.29 1959
4888.94 1973
4889.60 1898
4890.26 1957
4890.92 2063
4891.58 1906
4892.24 2107
4892.90 2204
4893.56 2102
4894.22 2080
4894.88 1946
4895.54 1792
4896.20 1846
4896.86 1722
4897.52 1716
4898.18 1760
4898.84 1928
4899.50 1812
4900.17 1795
4900.83 1874
4901.49 1857
4902.15 1742
4902.81 1697
4903.47 1743
4904.13 1657
4904.79 1656
4905.45 1713
4906.11 1768
4906.77 1829
4907.43 1869
4908.09 1741
4908.75 1815
4909.42 1743
4910.08 1650
4910.74 1647
4911.40 1627
4912.06 1619
4912.72 1580
4913.38 1620
4914.04 1617
4914.70 1488
4915.37 1614
4916.03 1574
4916.69 1548
4917.35 1535
4918.01 1547
4918.67 1620
4919.34 1583
4920.00 1524
4920.66 1468
4921.32 1431
4921.98 1453
4922.64 1554
4923.31 1502
4923.97 1383
4924.63 1535
4925.29 1489
4925.95 1550
4926.62 1602
4927.28 1637
4927.94 1445
4928.60 1422
4929.27 1528
4929.93 1545
4930.59 1592
4931.25 1541
4931.92 1531
4932.58 1537
4933.24 1519
4933.90 1544
4934.57 1558
4935.23 1548
4935.89 1464
4936.55 1461
4937.22 1438
4937.88 1528
4938.54 1546
4939.21 1408
4939.87 1704
4940.53 1672
4941.20 1536
4941.86 1520
4942.52 1573
4943.19 1546
4943.85 1583
4944.51 1597
4945.18 1472
4945.84 1424
4946.50 1603
4947.17 1427
4947.83 1406
4948.49 1491
4949.16 1488
4949.82 1418
4950.48 1389
4951.15 1338
4951.81 1395
4952.48 1356
4953.14 1391
4953.80 1378
4954.47 1354
4955.13 1354
4955.80 1305
4956.46 1410
4957.12 1389
4957.79 1445
4958.45 1386
4959.12 1420
4959.78 1493
4960.45 1446
4961.11 1506
4961.78 1481
4962.44 1425
4963.10 1505
4963.77 1547
4964.43 1659
4965.10 1667
4965.76 1526
4966.43 1603
4967.09 1571
4967.76 1527
4968.42 1553
4969.09 1526
4969.75 1443
4970.42 1440
4971.08 1426
4971.75 1513
4972.41 1519
4973.08 1488
4973.74 1522
4974.41 1449
4975.08 1306
4975.74 1382
4976.41 1539
4977.07 1471
4977.74 1428
4978.40 1569
4979.07 1470
4979.73 1565
4980.40 1481
4981.07 1495
4981.73 1576
4982.40 1453
4983.06 1363
4983.73 1467
4984.40 1502
4985.06 1595
4985.73 1633
4986.39 1600
4987.06 1751
4987.73 1778
4988.39 1845
4989.06 1982
4989.73 1925
4990.39 1975
4991.06 2093
4991.73 2072
4992.39 1998
4993.06 1863
4993.73 2002
4994.39 1932
4995.06 1622
4995.73 1583
4996.39 1594
4997.06 1523
4997.73 1433
4998.39 1475
4999.06 1424
4999.73 1321
5000.39 1306
5001.06 1382
5001.73 1372
5002.40 1287
5003.06 1289
5003.73 1320
5004.40 1337
5005.07 1363
5005.73 1356
5006.40 1367
5007.07 1340
5007.74 1381
5008.40 1429
5009.07 1455
5009.74 1405
5010.41 1325
5011.07 1392
5011.74 1421
5012.41 1477
5013.08 1370
5013.75 1273
5014.41 1380
5015.08 1277
5015.75 1159
5016.42 1289
5017.09 1473
5017.75 1503
5018.42 1436
5019.09 1534
5019.76 1494
5020.43 1501
5021.10 1603
5021.77 1700
5022.43 1756
5023.10 1892
5023.77 1937
5024.44 2069
5025.11 2133
5025.78 2072
5026.45 1864
5027.12 1886
5027.78 1900
5028.45 1702
5029.12 1678
5029.79 1653
5030.46 1460
5031.13 1499
5031.80 1390
5032.47 1348
5033.14 1355
5033.81 1480
5034.48 1354
5035.15 1373
5035.82 1294
5036.48 1324
5037.15 1363
5037.82 1446
5038.49 1352
5039.16 1408
5039.83 1346
5040.50 1439
5041.17 1503
5041.84 1583
5042.51 1448
5043.18 1597
5043.85 1645
5044.52 1725
5045.19 1796
5045.86 1771
5046.53 1804
5047.20 1661
5047.87 1699
5048.54 1560
5049.21 1468
5049.88 1396
5050.55 1446
5051.23 1362
5051.90 1522
5052.57 1497
5053.24 1386
5053.91 1358
5054.58 1411
5055.25 1476
5055.92 1516
5056.59 1481
5057.26 1540
5057.93 1390
5058.60 1288
5059.27 1287
5059.95 1399
5060.62 1509
5061.29 1410
5061.96 1402
5062.63 1364
5063.30 1333
5063.97 1265
5064.64 1359
5065.32 1359
5065.99 1259
5066.66 1327
5067.33 1245
5068.00 1316
5068.67 1271
5069.35 1365
5070.02 1423
5070.69 1382
5071.36 1240
5072.03 1246
5072.70 1281
5073.38 1244
5074.05 1235
5074.72 1372
5075.39 1456
5076.07 1313
5076.74 1292
5077.41 1282
5078.08 1191
5078.75 1363
5079.43 1474
5080.10 1455
5080.77 1489
5081.44 1481
5082.12 1502
5082.79 1440
5083.46 1457
5084.13 1535
5084.81 1419
5085.48 1400
5086.15 1385
5086.83 1395
5087.50 1444
5088.17 1450
5088.84 1322
5089.52 1340
5090.19 1486
5090.86 1492
5091.54 1565
5092.21 1581
5092.88 1632
5093.56 1669
5094.23 1690
5094.90 1735
5095.58 1530
5096.25 1588
5096.92 1482
5097.60 1578
5098.27 1470
5098.94 1315
5099.62 1213
5100.29 1303
5100.97 1427
5101.64 1285
5102.31 1357
5102.99 1405
5103.66 1472
5104.34 1511
5105.01 1477
5105.68 1476
5106.36 1508
5107.03 1591
5107.71 1535
5108.38 1497
5109.06 1560
5109.73 1514
5110.40 1478
5111.08 1513
5111.75 1343
5112.43 1266
5113.10 1255
5113.78 1299
5114.45 1321
5115.13 1313
5115.80 1358
5116.48 1306
5117.15 1357
5117.83 1294
5118.50 1373
5119.18 1441
5119.85 1364
5120.53 1283
5121.20 1502
5121.88 1392
5122.55 1302
5123.23 1337
5123.90 1437
5124.58 1341
5125.25 1202
5125.93 1282
5126.60 1326
5127.28 1243
5127.95 1231
5128.63 1324
5129.31 1390
5129.98 1426
5130.66 1414
5131.33 1310
5132.01 1354
5132.69 1373
5133.36 1256
5134.04 1349
5134.71 1387
5135.39 1495
5136.07 1379
5136.74 1351
5137.42 1338
5138.09 1265
5138.77 1367
5139.45 1509
5140.12 1357
5140.80 1261
5141.48 1371
5142.15 1304
5142.83 1342
5143.51 1484
5144.18 1329
5144.86 1251
5145.54 1351
5146.21 1225
5146.89 1374
5147.57 1198
5148.24 1166
5148.92 1283
5149.60 1293
5150.27 1173
5150.95 1282
5151.63 1394
5152.31 1286
5152.98 1243
5153.66 1223
5154.34 1294
5155.01 1298
5155.69 1235
5156.37 1171
5157.05 1091
5157.72 1203
5158.40 1270
5159.08 1166
5159.76 1216
5160.44 1276
5161.11 1261
5161.79 1319
5162.47 1254
5163.15 1244
5163.82 1248
5164.50 1208
5165.18 1191
5165.86 1203
5166.54 1309
5167.21 1280
5167.89 1304
5168.57 1382
5169.25 1307
5169.93 1214
5170.61 1216
5171.28 1225
5171.96 1199
5172.64 1196
5173.32 1243
5174.00 1183
5174.68 1339
5175.36 1219
5176.04 1125
5176.71 1138
5177.39 1189
5178.07 1245
5178.75 1211
5179.43 1287
5180.11 1351
5180.79 1299
5181.47 1322
5182.15 1303
5182.83 1341
5183.50 1324
5184.18 1352
5184.86 1253
5185.54 1263
5186.22 1183
5186.90 1212
5187.58 1156
5188.26 1118
5188.94 1171
5189.62 1214
5190.30 1216
5190.98 1216
5191.66 1111
5192.34 1071
5193.02 1117
5193.70 1147
5194.38 1145
5195.06 1127
5195.74 1236
5196.42 1173
5197.10 1225
5197.78 1254
5198.46 1130
5199.14 1155
5199.82 1047
5200.50 1141
5201.18 1120
5201.86 1254
5202.54 1266
5203.22 1123
5203.90 1194
5204.58 1374
5205.26 1166
5205.94 1288
5206.63 1275
5207.31 1237
5207.99 1199
5208.67 1207
5209.35 1171
5210.03 1284
5210.71 1347
5211.39 1240
5212.07 1269
5212.75 1291
5213.44 1356
5214.12 1214
5214.80 1201
5215.48 1297
5216.16 1337
5216.84 1327
5217.52 1351
5218.20 1334
5218.89 1305
5219.57 1221
5220.25 1346
5220.93 1372
5221.61 1276
5222.29 1402
5222.98 1433
5223.66 1365
5224.34 1342
5225.02 1367
5225.70 1310
5226.39 1371
5227.07 1379
5227.75 1279
5228.43 1264
5229.12 1364
5229.80 1357
5230.48 1143
5231.16 1213
5231.84 1233
5232.53 1218
5233.21 1160
5233.89 1155
5234.57 1249
5235.26 1268
5235.94 1281
5236.62 1254
5237.31 1234
5237.99 1279
5238.67 1300
5239.35 1417
5240.04 1454
5240.72 1414
5241.40 1434
5242.09 1421
5242.77 1419
5243.45 1349
5244.14 1337
5244.82 1303
5245.50 1265
5246.19 1334
5246.87 1401
5247.55 1350
5248.24 1204
5248.92 1182
5249.60 1349
5250.29 1438
5250.97 1352
5251.65 1282
5252.34 1254
5253.02 1227
5253.71 1261
5254.39 1310
5255.07 1277
5255.76 1292
5256.44 1273
5257.12 1193
5257.81 1181
5258.49 1246
5259.18 1276
5259.86 1272
5260.55 1277
5261.23 1385
5261.91 1333
5262.60 1414
5263.28 1427
5263.97 1348
5264.65 1450
5265.34 1474
5266.02 1299
5266.71 1343
5267.39 1273
5268.08 1174
5268.76 1218
5269.45 1174
5270.13 1263
5270.82 1373
5271.50 1316
5272.19 1298
5272.87 1353
5273.56 1313
5274.24 1240
5274.93 1216
5275.61 1208
5276.30 1252
5276.98 1288
5277.67 1210
5278.35 1192
5279.04 1322
5279.72 1349
5280.41 1407
5281.09 1383
5281.78 1492
5282.47 1628
5283.15 1595
5283.84 1578
5284.52 1505
5285.21 1393
5285.90 1456
5286.58 1415
5287.27 1381
5287.95 1363
5288.64 1423
5289.33 1516
5290.01 1378
5290.70 1299
5291.38 1231
5292.07 1276
5292.76 1179
5293.44 1234
5294.13 1206
5294.82 1222
5295.50 1296
5296.19 1324
5296.88 1271
5297.56 1258
5298.25 1303
5298.94 1368
5299.62 1448
5300.31 1460
5301.00 1555
5301.68 1521
5302.37 1583
5303.06 1719
5303.75 1661
5304.43 1543
5305.12 1493
5305.81 1697
5306.49 1466
5307.18 1415
5307.87 1354
5308.56 1440
5309.24 1511
5309.93 1420
5310.62 1462
5311.31 1456
5311.99 1474
5312.68 1421
5313.37 1428
5314.06 1413
5314.74 1486
5315.43 1421
5316.12 1396
5316.81 1414
5317.50 1562
5318.18 1545
5318.87 1466
5319.56 1491
5320.25 1572
5320.94 1545
5321.63 1610
5322.31 1717
5323.00 1730
5323.69 1704
5324.38 1799
5325.07 1652
5325.76 1513
5326.44 1467
5327.13 1527
5327.82 1677
5328.51 1801
5329.20 1699
5329.89 1743
5330.58 1826
5331.27 1870
5331.95 1986
5332.64 2002
5333.33 2025
5334.02 2166
5334.71 2070
5335.40 2097
5336.09 2073
5336.78 2021
5337.47 1977
5338.16 1932
5338.85 1828
5339.54 1747
5340.22 1891
5340.91 1813
5341.60 1813
5342.29 1680
5342.98 1664
5343.67 1842
5344.36 1819
5345.05 1799
5345.74 1875
5346.43 1896
5347.12 2106
5347.81 2286
5348.50 2747
5349.19 3051
5349.88 3235
5350.57 3561
5351.26 4044
5351.95 4325
5352.64 4842
5353.33 4966
5354.02 4809
5354.71 4618
5355.40 4189
5356.09 3738
5356.79 3376
5357.48 2977
5358.17 2708
5358.86 2326
5359.55 2151
5360.24 1943
5360.93 1796
5361.62 1810
5362.31 1726
5363.00 1599
5363.69 1647
5364.38 1618
5365.07 1732
5365.77 1776
5366.46 1752
5367.15 1760
5367.84 1823
5368.53 1660
5369.22 1652
5369.91 1604
5370.60 1542
5371.30 1606
5371.99 1568
5372.68 1423
5373.37 1514
5374.06 1462
5374.75 1447
5375.45 1575
5376.14 1604
5376.83 1542
5377.52 1575
5378.21 1620
5378.91 1675
5379.60 1871
5380.29 1852
5380.98 1979
5381.67 2029
5382.37 2205
5383.06 2295
5383.75 2211
5384.44 2126
5385.13 2023
5385.83 2044
5386.52 1982
5387.21 1908
5387.90 1852
5388.60 1886
5389.29 1825
5389.98 1855
5390.68 1917
5391.37 1833
5392.06 1771
5392.75 1986
5393.45 1974
5394.14 1974
5394.83 1856
5395.53 1792
5396.22 1671
5396.91 1604
5397.60 1534
5398.30 1439
5398.99 1451
5399.68 1525
5400.38 1402
5401.07 1391
5401.76 1296
5402.46 1367
5403.15 1455
5403.85 1476
5404.54 1408
5405.23 1431
5405.93 1471
5406.62 1354
5407.31 1367
5408.01 1494
5408.70 1542
5409.40 1445
5410.09 1378
5410.78 1362
5411.48 1480
5412.17 1473
5412.87 1384
5413.56 1432
5414.25 1450
5414.95 1292
5415.64 1286
5416.34 1347
5417.03 1433
5417.73 1440
5418.42 1395
5419.11 1366
5419.81 1530
5420.50 1502
5421.20 1521
5421.89 1500
5422.59 1513
5423.28 1557
5423.98 1377
5424.67 1419
5425.37 1479
5426.06 1454
5426.76 1536
5427.45 1426
5428.15 1530
5428.84 1454
5429.54 1418
5430.23 1333
5430.93 1362
5431.62 1530
5432.32 1477
5433.01 1367
5433.71 1405
5434.41 1395
5435.10 1403
5435.80 1344
5436.49 1339
5437.19 1444
5437.88 1414
5438.58 1364
5439.28 1367
5439.97 1443
5440.67 1474
5441.36 1462
5442.06 1381
5442.76 1321
5443.45 1407
5444.15 1436
5444.84 1494
5445.54 1444
5446.24 1436
5446.93 1608
5447.63 1728
5448.33 1732
5449.02 1872
5449.72 1734
5450.42 1708
5451.11 1739
5451.81 1739
5452.51 1742
5453.20 1759
5453.90 1688
5454.60 1535
5455.29 1524
5455.99 1395
5456.69 1483
5457.38 1364
5458.08 1337
5458.78 1381
5459.47 1425
5460.17 1391
5460.87 1380
5461.57 1384
5462.26 1596
5462.96 1575
5463.66 1687
5464.36 1821
5465.05 1614
5465.75 1534
5466.45 1771
5467.15 1702
5467.84 1605
5468.54 1647
5469.24 1628
5469.94 1615
5470.63 1548
5471.33 1651
5472.03 1476
5472.73 1508
5473.43 1578
5474.12 1520
5474.82 1404
5475.52 1428
5476.22 1470
5476.92 1521
5477.62 1656
5478.31 1702
5479.01 1766
5479.71 1740
5480.41 2025
5481.11 2114
5481.81 2219
5482.50 2114
5483.20 2043
5483.90 2158
5484.60 2091
5485.30 2004
5486.00 1787
5486.70 1798
5487.40 1870
5488.09 1763
5488.79 1645
5489.49 1719
5490.19 1807
5490.89 1872
5491.59 1903
5492.29 1762
5492.99 1685
5493.69 1915
5494.39 1896
5495.09 1947
5495.79 1907
5496.49 2076
5497.19 1931
5497.88 2073
5498.58 2193
5499.28 2373
5499.98 2467
5500.68 2653
5501.38 2864
5502.08 3099
5502.78 3042
5503.48 3212
5504.18 3217
5504.88 2997
5505.58 2790
5506.28 2733
5506.98 2533
5507.68 2240
5508.38 2094
5509.08 1883
5509.78 1861
5510.48 1855
5511.19 1845
5511.89 1833
5512.59 1807
5513.29 1661
5513.99 1768
5514.69 1773
5515.39 1883
5516.09 1796
5516.79 1689
5517.49 1790
5518.19 1905
5518.89 1885
5519.59 1896
5520.29 1949
5521.00 1867
5521.70 1804
5522.40 1902
5523.10 1899
5523.80 1828
5524.50 1704
5525.20 1651
5525.90 1703
5526.61 1763
5527.31 1665
5528.01 1659
5528.71 1549
5529.41 1482
5530.11 1498
5530.82 1599
5531.52 1441
5532.22 1503
5532.92 1554
5533.62 1583
5534.32 1504
5535.03 1522
5535.73 1469
5536.43 1452
5537.13 1418
5537.83 1505
5538.54 1606
5539.24 1557
5539.94 1535
5540.64 1470
5541.35 1484
5542.05 1395
5542.75 1474
5543.45 1555
5544.16 1597
5544.86 1478
5545.56 1539
5546.26 1709
5546.97 1769
5547.67 1720
5548.37 1786
5549.07 1814
5549.78 1798
5550.48 1822
5551.18 1698
5551.89 1757
5552.59 1650
5553.29 1548
5554.00 1383
5554.70 1546
5555.40 1408
5556.11 1359
5556.81 1405
5557.51 1386
5558.22 1303
5558.92 1349
5559.62 1504
5560.33 1551
5561.03 1335
5561.73 1211
5562.44 1404
5563.14 1448
5563.84 1452
5564.55 1302
5565.25 1460
5565.96 1408
5566.66 1386
5567.36 1348
5568.07 1375
5568.77 1444
5569.48 1426
5570.18 1391
5570.88 1379
5571.59 1380
5572.29 1377
5573.00 1432
5573.70 1313
5574.41 1324
5575.11 1490
5575.81 1412
5576.52 1516
5577.22 1434
5577.93 1365
5578.63 1476
5579.34 1488
5580.04 1384
5580.75 1398
5581.45 1413
5582.16 1483
5582.86 1313
5583.57 1215
5584.27 1268
5584.98 1315
5585.68 1329
5586.39 1271
5587.09 1376
5587.80 1433
5588.50 1264
5589.21 1376
5589.91 1329
5590.62 1324
5591.33 1409
5592.03 1223
5592.74 1199
5593.44 1196
5594.15 1285
5594.85 1308
5595.56 1260
5596.27 1259
5596.97 1209
5597.68 1153
5598.38 1152
5599.09 1245
5599.80 1240
5600.50 1221
5601.21 1136
5601.91 1190
5602.62 1309
5603.33 1304
5604.03 1304
5604.74 1278
5605.45 1230
5606.15 1137
5606.86 1217
5607.56 1149
5608.27 1260
5608.98 1227
5609.68 1258
5610.39 1293
5611.10 1206
5611.80 1177
5612.51 1330
5613.22 1258
5613.93 1346
5614.63 1329
5615.34 1338
5616.05 1319
5616.75 1219
5617.46 1205
5618.17 1204
5618.88 1182
5619.58 1142
5620.29 1168
5621.00 1159
5621.70 1200
5622.41 1151
5623.12 1253
5623.83 1281
5624.53 1144
5625.24 1241
5625.95 1170
5626.66 1242
5627.37 1356
5628.07 1202
5628.78 1165
5629.49 1198
5630.20 1228
5630.91 1256
5631.61 1205
5632.32 1313
5633.03 1317
5633.74 1299
5634.45 1420
5635.15 1436
5635.86 1390
5636.57 1286
5637.28 1367
5637.99 1371
5638.70 1319
5639.40 1381
5640.11 1431
5640.82 1278
5641.53 1297
5642.24 1321
5642.95 1327
5643.66 1302
5644.37 1415
5645.07 1343
5645.78 1213
5646.49 1222
5647.20 1330
5647.91 1159
5648.62 1205
5649.33 1334
5650.04 1338
5650.75 1430
5651.46 1236
5652.17 1179
5652.88 1349
5653.59 1413
5654.29 1259
5655.00 1380
5655.71 1447
5656.42 1379
5657.13 1450
5657.84 1405
5658.55 1479
5659.26 1455
5659.97 1385
5660.68 1469
5661.39 1452
5662.10 1434
5662.81 1577
5663.52 1419
5664.23 1362
5664.94 1312
5665.65 1371
5666.36 1391
5667.07 1352
5667.78 1337
5668.49 1358
5669.20 1403
5669.91 1392
5670.62 1515
5671.34 1509
5672.05 1359
5672.76 1639
5673.47 1516
5674.18 1650
5674.89 1523
5675.60 1567
5676.31 1447
5677.02 1375
5677.73 1370
5678.44 1382
5679.15 1360
5679.87 1378
5680.58 1312
5681.29 1464
5682.00 1380
5682.71 1307
5683.42 1432
5684.13 1389
5684.84 1397
5685.56 1403
5686.27 1393
5686.98 1420
5687.69 1426
5688.40 1473
5689.11 1392
5689.83 1387
5690.54 1461
5691.25 1458
5691.96 1404
5692.67 1441
5693.38 1476
5694.10 1423
5694.81 1377
5695.52 1354
5696.23 1305
5696.94 1320
5697.66 1249
5698.37 1217
5699.08 1216
5699.79 1178
5700.51 1289
5701.22 1294
5701.93 1271
5702.64 1226
5703.36 1333
5704.07 1282
5704.78 1224
5705.49 1290
5706.21 1336
5706.92 1289
5707.63 1287
5708.35 1384
5709.06 1230
5709.77 1185
5710.48 1328
5711.20 1332
5711.91 1282
5712.62 1269
5713.34 1383
5714.05 1334
5714.76 1239
5715.48 1264
5716.19 1274
5716.90 1388
5717.62 1337
5718.33 1513
5719.04 1447
5719.76 1238
5720.47 1276
5721.18 1297
5721.90 1391
5722.61 1345
5723.33 1323
5724.04 1307
5724.75 1407
5725.47 1391
5726.18 1352
5726.90 1650
5727.61 1562
5728.32 1708
5729.04 1796
5729.75 1769
5730.47 1782
5731.18 1751
5731.90 1759
5732.61 2016
5733.32 1817
5734.04 1717
5734.75 1593
5735.47 1545
5736.18 1614
5736.90 1475
5737.61 1520
5738.33 1533
5739.04 1518
5739.76 1554
5740.47 1612
5741.19 1634
5741.90 1607
5742.62 1584
5743.33 1700
5744.05 1641
5744.76 1497
5745.48 1592
5746.19 1603
5746.91 1493
5747.62 1488
5748.34 1583
5749.05 1597
5749.77 1748
5750.48 1770
5751.20 1861
5751.91 2007
5752.63 2116
5753.35 2244
5754.06 2482
5754.78 2751
5755.49 2721
5756.21 2985
5756.93 3031
5757.64 3081
5758.36 2855
5759.07 2974
5759.79 2778
5760.51 2425
5761.22 2273
5761.94 2213
5762.65 2141
5763.37 2079
5764.09 2100
5764.80 2161
5765.52 2242
5766.24 2236
5766.95 2196
5767.67 2146
5768.39 2148
5769.10 2121
5769.82 2155
5770.54 1948
5771.25 1977
5771.97 1868
5772.69 1728
5773.40 1742
5774.12 1699
5774.84 1773
5775.55 1755
5776.27 1688
5776.99 1710
5777.71 1741
5778.42 1819
5779.14 1703
5779.86 1818
5780.57 1983
5781.29 2007
5782.01 2044
5782.73 2016
5783.44 2089
5784.16 2144
5784.88 1926
5785.60 1991
5786.32 2060
5787.03 2057
5787.75 2119
5788.47 2053
5789.19 2078
5789.90 2059
5790.62 2191
5791.34 2264
5792.06 2287
5792.78 2286
5793.50 2452
5794.21 2501
5794.93 2565
5795.65 2430
5796.37 2526
5797.09 2845
5797.81 3083
5798.52 3321
5799.24 3382
5799.96 3906
5800.68 4395
5801.40 5260
5802.12 5770
5802.84 5838
5803.55 6072
5804.27 5867
5804.99 5174
5805.71 4526
5806.43 3855
5807.15 3378
5807.87 3071
5808.59 2948
5809.31 2984
5810.03 2649
5810.74 2826
5811.46 2967
5812.18 3055
5812.90 3048
5813.62 2883
5814.34 3099
5815.06 3293
5815.78 3460
5816.50 3915
5817.22 4196
5817.94 4613
5818.66 5145
5819.38 5194
5820.10 5640
5820.82 5367
5821.54 4977
5822.26 4659
5822.98 3921
5823.70 3384
5824.42 3317
5825.14 3013
5825.86 2905
5826.58 2668
5827.30 2622
5828.02 2432
5828.74 2508
5829.46 2502
5830.18 2679
5830.90 2622
5831.62 2461
5832.34 2588
5833.06 2787
5833.78 2638
5834.50 2547
5835.23 2496
5835.95 2513
5836.67 2454
5837.39 2310
5838.11 2374
5838.83 2381
5839.55 2393
5840.27 2414
5840.99 2348
5841.71 2242
5842.44 2201
5843.16 2070
5843.88 2041
5844.60 1853
5845.32 1931
5846.04 1835
5846.76 1930
5847.49 1865
5848.21 1798
5848.93 1797
5849.65 1858
5850.37 1908
5851.09 1798
5851.82 1865
5852.54 1945
5853.26 1792
5853.98 1950
5854.70 1847
5855.43 1852
5856.15 1813
5856.87 1794
5857.59 1817
5858.31 1905
5859.04 1802
5859.76 1758
5860.48 1800
5861.20 1670
5861.93 1718
5862.65 1692
5863.37 1642
5864.09 1596
5864.82 1587
5865.54 1544
5866.26 1555
5866.98 1746
5867.71 1587
5868.43 1589
5869.15 1673
5869.87 1531
5870.60 1591
5871.32 1626
5872.04 1576
5872.77 1608
5873.49 1567
5874.21 1515
5874.94 1526
5875.66 1710
5876.38 1573
5877.11 1699
5877.83 1615
5878.55 1650
5879.28 1566
5880.00 1626
5880.72 1711
5881.45 1574
5882.17 1588
5882.89 1580
5883.62 1699
5884.34 1617
5885.07 1544
5885.79 1639
5886.51 1674
5887.24 1598
5887.96 1569
5888.69 1509
5889.41 1444
5890.13 1596
5890.86 1460
5891.58 1534
5892.31 1577
5893.03 1502
5893.76 1527
5894.48 1463
5895.20 1506
5895.93 1438
5896.65 1378
5897.38 1454
5898.10 1459
5898.83 1492
5899.55 1540
5900.28 1457
5901.00 1468
5901.73 1561
5902.45 1543
5903.18 1521
5903.90 1506
5904.63 1541
5905.35 1528
5906.08 1566
5906.80 1472
5907.53 1530
5908.25 1541
5908.98 1564
5909.70 1492
5910.43 1364
5911.15 1487
5911.88 1511
5912.60 1499
5913.33 1486
5914.06 1655
5914.78 1610
5915.51 1584
5916.23 1542
5916.96 1457
5917.68 1452
5918.41 1515
5919.14 1427
5919.86 1453
5920.59 1528
5921.31 1584
5922.04 1524
5922.77 1448
5923.49 1543
5924.22 1421
5924.95 1524
5925.67 1576
5926.40 1785
5927.12 1576
5927.85 1452
5928.58 1546
5929.30 1573
5930.03 1553
5930.76 1565
5931.48 1531
5932.21 1597
5932.94 1641
5933.66 1601
5934.39 1602
5935.12 1641
5935.85 1789
5936.57 1739
5937.30 1855
5938.03 1899
5938.75 1948
5939.48 1981
5940.21 1934
5940.94 2027
5941.66 2025
5942.39 1964
5943.12 1885
5943.85 1887
5944.57 1883
5945.30 1872
5946.03 1926
5946.76 1882
5947.48 1975
5948.21 2085
5948.94 2056
5949.67 2108
5950.39 1961
5951.12 2021
5951.85 2234
5952.58 2362
5953.31 2378
5954.03 2348
5954.76 2325
5955.49 2336
5956.22 2520
5956.95 2386
5957.68 2429
5958.40 2495
5959.13 2453
5959.86 2364
5960.59 2439
5961.32 2450
5962.05 2352
5962.77 2462
5963.50 2416
5964.23 2597
5964.96 2728
5965.69 2917
5966.42 3280
5967.15 3496
5967.88 3697
5968.61 4001
5969.33 4071
5970.06 4008
5970.79 3988
5971.52 3861
5972.25 3613
5972.98 3353
5973.71 3421
5974.44 3219
5975.17 3000
5975.90 2821
5976.63 2788
5977.36 2878
5978.09 2926
5978.82 2897
5979.54 2899
5980.27 2913
5981.00 3104
5981.73 3079
5982.46 3255
5983.19 3316
5983.92 3202
5984.65 3281
5985.38 3369
5986.11 3299
5986.84 3279
5987.57 3333
5988.30 3286
5989.03 3457
5989.76 3189
5990.49 3249
5991.23 3336
5991.96 3361
5992.69 3258
5993.42 3239
5994.15 3242
5994.88 3357
5995.61 3528
5996.34 3533
5997.07 3578
5997.80 3704
5998.53 3766
5999.26 3688
5999.99 3643
6000.72 3664
6001.45 3520
6002.19 3599
6002.92 3544
6003.65 3444
6004.38 3397
6005.11 3528
6005.84 3747
6006.57 3517
6007.30 3716
6008.04 3755
6008.77 3962
6009.50 4363
6010.23 4917
6010.96 5502
6011.69 6327
6012.42 7281
6013.16 7957
6013.89 8631
6014.62 9471
6015.35 9647
6016.08 9588
6016.82 9136
6017.55 8871
6018.28 8124
6019.01 7317
6019.74 6390
6020.48 5659
6021.21 4985
6021.94 4145
6022.67 3753
6023.40 3421
6024.14 3103
6024.87 3150
6025.60 3042
6026.33 2851
6027.07 2787
6027.80 2727
6028.53 2675
6029.27 2675
6030.00 2524
6030.73 2479
6031.46 2440
6032.20 2489
6032.93 2508
6033.66 2421
6034.40 2276
6035.13 2215
6035.86 2277
6036.59 2237
6037.33 2173
6038.06 2201
6038.79 2332
6039.53 2433
6040.26 2401
6040.99 2406
6041.73 2472
6042.46 2557
6043.19 2538
6043.93 2525
6044.66 2714
6045.40 2682
6046.13 2726
6046.86 2694
6047.60 2712
6048.33 2846
6049.06 3031
6049.80 2955
6050.53 2811
6051.27 3028
6052.00 3052
6052.73 3206
6053.47 3316
6054.20 3353
6054.94 3389
6055.67 3353
6056.41 3269
6057.14 3099
6057.87 3109
6058.61 2895
6059.34 2820
6060.08 2834
6060.81 2717
6061.55 2627
6062.28 2670
6063.02 2631
6063.75 2641
6064.49 2761
6065.22 2645
6065.96 2537
6066.69 2630
6067.43 2449
6068.16 2561
6068.90 2391
6069.63 2524
6070.37 2423
6071.10 2529
6071.84 2447
6072.57 2492
6073.31 2488
6074.04 2331
6074.78 2301
6075.51 2329
6076.25 2355
6076.98 2229
6077.72 2207
6078.46 2202
6079.19 2189
6079.93 2229
6080.66 2140
6081.40 2247
6082.13 2190
6082.87 2288
6083.61 2190
6084.34 2051
6085.08 2043
6085.81 2013
6086.55 2039
6087.29 2107
6088.02 2129
6088.76 2023
6089.50 2054
6090.23 2026
6090.97 2061
6091.71 2190
6092.44 2056
6093.18 2067
6093.92 1967
6094.65 1876
6095.39 1898
6096.13 1929
6096.86 1976
6097.60 1907
6098.34 1853
6099.07 1769
6099.81 2035
6100.55 1995
6101.28 1890
6102.02 1835
6102.76 1821
6103.49 1845
6104.23 1715
6104.97 1644
6105.71 1734
6106.44 1713
6107.18 1708
6107.92 1796
6108.66 1868
6109.39 1757
6110.13 1746
6110.87 1753
6111.61 1807
6112.34 1805
6113.08 1732
6113.82 1769
6114.56 1819
6115.30 2016
6116.03 1910
6116.77 1762
6117.51 1692
6118.25 1859
6118.99 1870
6119.72 1848
6120.46 1912
6121.20 2047
6121.94 2069
6122.68 2015
6123.42 2201
6124.15 2211
6124.89 2255
6125.63 2182
6126.37 2080
6127.11 2126
6127.85 2064
6128.59 2086
6129.32 2046
6130.06 2037
6130.80 1996
6131.54 1999
6132.28 2129
6133.02 2047
6133.76 2014
6134.50 2110
6135.24 1867
6135.97 2079
6136.71 2054
6137.45 2115
6138.19 2050
6138.93 1939
6139.67 1940
6140.41 2013
6141.15 2025
6141.89 2082
6142.63 1983
6143.37 1927
6144.11 1941
6144.85 2005
6145.59 1990
6146.33 1965
6147.07 2040
6147.81 2092
6148.55 1954
6149.29 1984
6150.03 2120
6150.77 2025
6151.51 2100
6152.25 2181
6152.99 2059
6153.73 2200
6154.47 2245
6155.21 2181
6155.95 2166
6156.69 2244
6157.43 2236
6158.17 2217
6158.91 2251
6159.65 2372
6160.39 2295
6161.13 2436
6161.87 2574
6162.61 2449
6163.35 2377
6164.10 2605
6164.84 2526
6165.58 2774
6166.32 2930
6167.06 2759
6167.80 3098
6168.54 3203
6169.28 3524
6170.02 3542
6170.76 3388
6171.51 3451
6172.25 3503
6172.99 3387
6173.73 3260
6174.47 3216
6175.21 3033
6175.95 3043
6176.70 3272
6177.44 3127
6178.18 2814
6178.92 2977
6179.66 2903
6180.41 2950
6181.15 2916
6181.89 2970
6182.63 2916
6183.37 3048
6184.11 3050
6184.86 3189
6185.60 3187
6186.34 3153
6187.08 3028
6187.83 3107
6188.57 3142
6189.31 3141
6190.05 3092
6190.80 3322
6191.54 3389
6192.28 3411
6193.02 3511
6193.77 3634
6194.51 3641
6195.25 3873
6195.99 3922
6196.74 4147
6197.48 4004
6198.22 3995
6198.97 3993
6199.71 3879
6200.45 3807
6201.19 3834
6201.94 4045
6202.68 4028
6203.42 4051
6204.17 4297
6204.91 4570
6205.65 5190
6206.40 5909
6207.14 7397
6207.88 9075
6208.63 11415
6209.37 13897
6210.11 16131
6210.86 18339
6211.60 19611
6212.35 19990
6213.09 19000
6213.83 17348
6214.58 15413
6215.32 12948
6216.06 10988
6216.81 9100
6217.55 7355
6218.30 6224
6219.04 5151
6219.79 4544
6220.53 4175
6221.27 3771
6222.02 3619
6222.76 3635
6223.51 3488
6224.25 3729
6225.00 3635
6225.74 3813
6226.49 4090
6227.23 3842
6227.97 3779
6228.72 3687
6229.46 3541
6230.21 3353
6230.95 2943
6231.70 2667
6232.44 2595
6233.19 2569
6233.93 2507
6234.68 2303
6235.42 2344
6236.17 2325
6236.91 2414
6237.66 2503
6238.40 2413
6239.15 2325
6239.90 2516
6240.64 2709
6241.39 2682
6242.13 2545
6242.88 2469
6243.62 2447
6244.37 2560
6245.11 2716
6245.86 2896
6246.61 2998
6247.35 3222
6248.10 3180
6248.84 3552
6249.59 3707
6250.34 3848
6251.08 3793
6251.83 3643
6252.57 3607
6253.32 3373
6254.07 3248
6254.81 3187
6255.56 3077
6256.30 2899
6257.05 2750
6257.80 2908
6258.54 2877
6259.29 2933
6260.04 2791
6260.78 2653
6261.53 2704
6262.28 2790
6263.02 2962
6263.77 2986
6264.52 3139
6265.26 3330
6266.01 3234
6266.76 3205
6267.51 3289
6268.25 3121
6269.00 3095
6269.75 3021
6270.49 2802
6271.24 2871
6271.99 2874
6272.74 2778
6273.48 2735
6274.23 2785
6274.98 2959
6275.73 2973
6276.47 2846
6277.22 3139
6277.97 3230
6278.72 3226
6279.46 3402
6280.21 3265
6280.96 3146
6281.71 3113
6282.46 3022
6283.20 2848
6283.95 2872
6284.70 2810
6285.45 2750
6286.20 2549
6286.94 2659
6287.69 2610
6288.44 2485
6289.19 2515
6289.94 2599
6290.69 2398
6291.43 2353
6292.18 2396
6292.93 2358
6293.68 2246
6294.43 2082
6295.18 2223
6295.93 2226
6296.68 2123
6297.42 2086
6298.17 2033
6298.92 2097
6299.67 2064
6300.42 2124
6301.17 2002
6301.92 2150
6302.67 2264
6303.42 2286
6304.17 2284
6304.91 2307
6305.66 2390
6306.41 2517
6307.16 2471
6307.91 2535
6308.66 2477
6309.41 2291
6310.16 2339
6310.91 2396
6311.66 2275
6312.41 2265
6313.16 2325
6313.91 2345
6314.66 2222
6315.41 2320
6316.16 2320
6316.91 2311
6317.66 2256
6318.41 2352
6319.16 2267
6319.91 2213
6320.66 2137
6321.41 2247
6322.16 2200
6322.91 2058
6323.66 2032
6324.41 2017
6325.16 2051
6325.91 2002
6326.66 1938
6327.41 2013
6328.16 1953
6328.91 1988
6329.67 1909
6330.42 2037
6331.17 1884
6331.92 1809
6332.67 1830
6333.42 1852
6334.17 1700
6334.92 1777
6335.67 1892
6336.42 1827
6337.18 1779
6337.93 1744
6338.68 1843
6339.43 1760
6340.18 1763
6340.93 1723
6341.68 1836
6342.44 1892
6343.19 1803
6343.94 1801
6344.69 1926
6345.44 1860
6346.19 1951
6346.95 1950
6347.70 1804
6348.45 1837
6349.20 1963
6349.95 1938
6350.70 1821
6351.46 1910
6352.21 1905
6352.96 1938
6353.71 1995
6354.47 2007
6355.22 2099
6355.97 2022
6356.72 1969
6357.47 1948
6358.23 1999
6358.98 1973
6359.73 1974
6360.48 1944
6361.24 1896
6361.99 1821
6362.74 1892
6363.50 1731
6364.25 1856
6365.00 1812
6365.75 1663
6366.51 1758
6367.26 1691
6368.01 1694
6368.77 1772
6369.52 1795
6370.27 1847
6371.03 1818
6371.78 1780
6372.53 1832
6373.29 1799
6374.04 1738
6374.79 1738
6375.55 1757
6376.30 1783
6377.05 1799
6377.81 1774
6378.56 1749
6379.31 1673
6380.07 1789
6380.82 1935
6381.57 1862
6382.33 1830
6383.08 1851
6383.84 1748
6384.59 1770
6385.34 1934
6386.10 1759
6386.85 1783
6387.61 1790
6388.36 1782
6389.12 1713
6389.87 1776
6390.62 1757
6391.38 1783
6392.13 1908
6392.89 1990
6393.64 1880
6394.40 1859
6395.15 1892
6395.91 1807
6396.66 1668
6397.42 1696
6398.17 1687
6398.92 1656
6399.68 1672
6400.43 1566
6401.19 1545
6401.94 1523
6402.70 1448
6403.45 1390
6404.21 1369
6404.97 1472
6405.72 1470
6406.48 1490
6407.23 1512
6407.99 1494
6408.74 1502
6409.50 1466
6410.25 1530
6411.01 1506
6411.76 1509
6412.52 1491
6413.28 1499
6414.03 1494
6414.79 1417
6415.54 1450
6416.30 1527
6417.05 1503
6417.81 1580
6418.57 1617
6419.32 1610
6420.08 1591
6420.83 1580
6421.59 1629
6422.35 1594
6423.10 1521
6423.86 1516
6424.62 1580
6425.37 1592
6426.13 1649
6426.89 1614
6427.64 1663
6428.40 1636
6429.16 1646
6429.91 1633
6430.67 1531
6431.43 1544
6432.18 1594
6432.94 1559
6433.70 1526
6434.45 1575
6435.21 1500
6435.97 1689
6436.72 1548
6437.48 1675
6438.24 1697
6439.00 1719
6439.75 1641
6440.51 1570
6441.27 1631
6442.02 1650
6442.78 1634
6443.54 1625
6444.30 1786
6445.05 1599
6445.81 1514
6446.57 1605
6447.33 1560
6448.09 1505
6448.84 1585
6449.60 1590
6450.36 1626
6451.12 1541
6451.87 1521
6452.63 1616
6453.39 1606
6454.15 1583
6454.91 1575
6455.67 1634
6456.42 1658
6457.18 1723
6457.94 1649
6458.70 1685
6459.46 1755
6460.22 1694
6460.97 1858
6461.73 1870
6462.49 1701
6463.25 1639
6464.01 1635
6464.77 1577
6465.53 1658
6466.28 1830
6467.04 1846
6467.80 1646
6468.56 1771
6469.32 1745
6470.08 1872
6470.84 1799
6471.60 1830
6472.36 1843
6473.12 1842
6473.88 1877
6474.63 1833
6475.39 1879
6476.15 1940
6476.91 1946
6477.67 1887
6478.43 1887
6479.19 1939
6479.95 1981
6480.71 2039
6481.47 1964
6482.23 1969
6482.99 2146
6483.75 2156
6484.51 2047
6485.27 2207
6486.03 2219
6486.79 2238
6487.55 2356
6488.31 2367
6489.07 2422
6489.83 2382
6490.59 2365
6491.35 2384
6492.11 2425
6492.87 2469
6493.63 2456
6494.39 2512
6495.15 2601
6495.91 2734
6496.67 2764
6497.43 2851
6498.20 2757
6498.96 2905
6499.72 2884
6500.48 2758
6501.24 2729
6502.00 2808
6502.76 2809
6503.52 2776
6504.28 2869
6505.04 2857
6505.80 2907
6506.57 2986
6507.33 2924
6508.09 2909
6508.85 3140
6509.61 3259
6510.37 3243
6511.13 3319
6511.90 3238
6512.66 3330
6513.42 3319
6514.18 3343
6514.94 3499
6515.70 3553
6516.47 3443
6517.23 3453
6517.99 3389
6518.75 3612
6519.51 3884
6520.28 3931
6521.04 4248
6521.80 4984
6522.56 5621
6523.32 6182
6524.09 6606
6524.85 7038
6525.61 7651
6526.37 7783
6527.13 8170
6527.90 7917
6528.66 8135
6529.42 8217
6530.18 7961
6530.95 7275
6531.71 7003
6532.47 6795
6533.24 6614
6534.00 6302
6534.76 6430
6535.52 6624
6536.29 7398
6537.05 8188
6537.81 8830
6538.58 9785
6539.34 9726
6540.10 9605
6540.87 9002
6541.63 8281
6542.39 7133
6543.16 6223
6543.92 5188
6544.68 4265
6545.45 3912
6546.21 3450
6546.97 3371
6547.74 3160
6548.50 3010
6549.26 2947
6550.03 2896
6550.79 2790
6551.55 2832
6552.32 2862
6553.08 2996
6553.85 2995
6554.61 3013
6555.37 3092
6556.14 3006
6556.90 2767
6557.67 2775
6558.43 2833
6559.20 2894
6559.96 2964
6560.72 2942
6561.49 3095
6562.25 3175
6563.02 3270
6563.78 3201
6564.55 3366
6565.31 3472
6566.08 3519
6566.84 3489
6567.61 3558
6568.37 3414
6569.13 3375
6569.90 3446
6570.66 3324
6571.43 3276
6572.19 3449
6572.96 3388
6573.72 3486
6574.49 3584
6575.26 3667
6576.02 3775
6576.79 3912
6577.55 3867
6578.32 3970
6579.08 4026
6579.85 4012
6580.61 3968
6581.38 3914
6582.14 3883
6582.91 3674
6583.68 3751
6584.44 3554
6585.21 3482
6585.97 3532
6586.74 3525
6587.50 3524
6588.27 3393
6589.04 3433
6589.80 3594
6590.57 3604
6591.33 3915
6592.10 4165
6592.87 4477
6593.63 4870
6594.40 5281
6595.17 5811
6595.93 6206
6596.70 6536
6597.47 6488
6598.23 6381
6599.00 6002
6599.77 5733
6600.53 5300
6601.30 4833
6602.07 4374
6602.83 4037
6603.60 3661
6604.37 3348
6605.13 3298
6605.90 3161
6606.67 3078
6607.43 2883
6608.20 2976
6608.97 2800
6609.74 2963
6610.50 2819
6611.27 2801
6612.04 2938
6612.80 2996
6613.57 2974
6614.34 2821
6615.11 2793
6615.87 2763
6616.64 2764
6617.41 2657
6618.18 2656
6618.95 2620
6619.71 2548
6620.48 2658
6621.25 2774
6622.02 2857
6622.78 2748
6623.55 2852
6624.32 2914
6625.09 2799
6625.86 2680
6626.63 2690
6627.39 2674
6628.16 2706
6628.93 2562
6629.70 2531
6630.47 2631
6631.24 2812
6632.00 2881
6632.77 3031
6633.54 3171
6634.31 3481
6635.08 3719
6635.85 3780
6636.62 3900
6637.38 3936
6638.15 4058
6638.92 4061
6639.69 3771
6640.46 3482
6641.23 3201
6642.00 3048
6642.77 3017
6643.54 2895
6644.31 2697
6645.08 2558
6645.84 2527
6646.61 2483
6647.38 2523
6648.15 2552
6648.92 2509
6649.69 2545
6650.46 2621
6651.23 2675
6652.00 2629
6652.77 2602
6653.54 2738
6654.31 2664
6655.08 2532
6655.85 2636
6656.62 2564
6657.39 2538
6658.16 2543
6658.93 2498
6659.70 2621
6660.47 2583
6661.24 2675
6662.01 2706
6662.78 2697
6663.55 3039
6664.32 3110
6665.09 3255
6665.86 3714
6666.63 3971
6667.40 4006
6668.17 4102
6668.94 4033
6669.72 3785
6670.49 3480
6671.26 3261
6672.03 3195
6672.80 3001
6673.57 2817
6674.34 2679
6675.11 2620
6675.88 2601
6676.65 2519
6677.42 2590
6678.20 2386
6678.97 2498
6679.74 2414
6680.51 2325
6681.28 2331
6682.05 2346
6682.82 2323
6683.60 2300
6684.37 2312
6685.14 2321
6685.91 2344
6686.68 2498
6687.45 2514
6688.23 2570
6689.00 2483
6689.77 2594
6690.54 2413
6691.31 2510
6692.08 2421
6692.86 2290
6693.63 2386
6694.40 2211
6695.17 2268
6695.95 2202
6696.72 2168
6697.49 2236
6698.26 2123
6699.03 2113
6699.81 2133
6700.58 2345
6701.35 2189
6702.12 2217
6702.90 2268
6703.67 2199
6704.44 2245
6705.22 2257
6705.99 2310
6706.76 2279
6707.53 2241
6708.31 2084
6709.08 2082
6709.85 2098
6710.63 2259
6711.40 2308
6712.17 2107
6712.94 2087
6713.72 1972
6714.49 2011
6715.26 2024
6716.04 1934
6716.81 1868
6717.58 1990
6718.36 1964
6719.13 1858
6719.91 1820
6720.68 1820
6721.45 1856
6722.23 1901
6723.00 1907
6723.77 1741
6724.55 1885
6725.32 1990
6726.10 1852
6726.87 1871
6727.64 1962
6728.42 1900
6729.19 1907
6729.97 1935
6730.74 1903
6731.51 1961
6732.29 1942
6733.06 1808
6733.84 1896
6734.61 1932
6735.39 1843
6736.16 1825
6736.94 1856
6737.71 1851
6738.49 1874
6739.26 1879
6740.03 1913
6740.81 1988
6741.58 2041
6742.36 1829
6743.13 1881
6743.91 1861
6744.68 1848
6745.46 1904
6746.23 2018
6747.01 2009
6747.78 1885
6748.56 1931
6749.34 2127
6750.11 1985
6750.89 2033
6751.66 2158
6752.44 2302
6753.21 2286
6753.99 2385
6754.76 2290
6755.54 2360
6756.31 2341
6757.09 2413
6757.87 2178
6758.64 2064
6759.42 2004
6760.19 1801
6760.97 1819
6761.75 1726
6762.52 1748
6763.30 1714
6764.07 1712
6764.85 1869
6765.63 1794
6766.40 1822
6767.18 1809
6767.96 1825
6768.73 1819
6769.51 1807
6770.28 1680
6771.06 1756
6771.84 1733
6772.61 1742
6773.39 1735
6774.17 1890
6774.94 1886
6775.72 1650
6776.50 1688
6777.27 1662
6778.05 1670
6778.83 1736
6779.61 1622
6780.38 1739
6781.16 1760
6781.94 1758
6782.71 1745
6783.49 1760
6784.27 1795
6785.05 1802
6785.82 1665
6786.60 1607
6787.38 1742
6788.16 1664
6788.93 1670
6789.71 1608
6790.49 1554
6791.27 1592
6792.04 1574
6792.82 1562
6793.60 1589
6794.38 1552
6795.16 1488
6795.93 1540
6796.71 1513
6797.49 1532
6798.27 1476
6799.05 1560
6799.82 1527
6800.60 1556
6801.38 1554
6802.16 1562
6802.94 1604
6803.72 1490
6804.49 1568
6805.27 1460
6806.05 1591
6806.83 1637
6807.61 1617
6808.39 1555
6809.17 1580
6809.94 1589
6810.72 1528
6811.50 1428
6812.28 1477
6813.06 1466
6813.84 1588
6814.62 1585
6815.40 1633
6816.18 1587
6816.96 1634
6817.73 1629
6818.51 1709
6819.29 1607
6820.07 1605
6820.85 1604
6821.63 1683
6822.41 1733
6823.19 1673
6823.97 1680
6824.75 1776
6825.53 1687
6826.31 1652
6827.09 1487
6827.87 1552
6828.65 1678
6829.43 1577
6830.21 1558
6830.99 1551
6831.77 1649
6832.55 1592
6833.33 1611
6834.11 1596
6834.89 1550
6835.67 1450
6836.45 1512
6837.23 1641
6838.01 1612
6838.79 1652
6839.57 1617
6840.35 1573
6841.13 1464
6841.91 1434
6842.69 1451
6843.47 1591
6844.25 1524
6845.04 1489
6845.82 1573
6846.60 1594
6847.38 1600
6848.16 1716
6848.94 1809
6849.72 2123
6850.50 2466
6851.28 2825
6852.06 2917
6852.85 3161
6853.63 3279
6854.41 3179
6855.19 3147
6855.97 2916
6856.75 2761
6857.53 2493
6858.32 2476
6859.10 2235
6859.88 2041
6860.66 2033
6861.44 1929
6862.22 1725
6863.01 1669
6863.79 1716
6864.57 1618
6865.35 1638
6866.13 1736
6866.92 1678
6867.70 1716
6868.48 1701
6869.26 1734
6870.04 1691
6870.83 1679
6871.61 1710
6872.39 1668
6873.17 1665
6873.96 1615
6874.74 1696
6875.52 1659
6876.30 1625
6877.09 1591
6877.87 1761
6878.65 1718
6879.43 1717
6880.22 1677
6881.00 1792
6881.78 1761
6882.56 1793
6883.35 1859
6884.13 1883
6884.91 1818
6885.70 2044
6886.48 2080
6887.26 2102
6888.05 2398
6888.83 2579
6889.61 2817
6890.40 2936
6891.18 3048
6891.96 3038
6892.75 2756
6893.53 2520
6894.31 2324
6895.10 2126
6895.88 2131
6896.67 2057
6897.45 1966
6898.23 2089
6899.02 2126
6899.80 1969
6900.58 1930
6901.37 2020
6902.15 2054
6902.94 2143
6903.72 2152
6904.50 2092
6905.29 1945
6906.07 2103
6906.86 2041
6907.64 1918
6908.43 1970
6909.21 2002
6910.00 1971
6910.78 1810
6911.56 1808
6912.35 1866
6913.13 1942
6913.92 1849
6914.70 1814
6915.49 1788
6916.27 1786
6917.06 1836
6917.84 1859
6918.63 1802
6919.41 1916
6920.20 1958
6920.98 1862
6921.77 1880
6922.55 1814
6923.34 1892
6924.12 1907
6924.91 1879
6925.69 1940
6926.48 1940
6927.26 1965
6928.05 1973
6928.84 2014
6929.62 1932
6930.41 1984
6931.19 2010
6931.98 1977
6932.76 1977
6933.55 2011
6934.34 1977
6935.12 1956
6935.91 2012
6936.69 2013
6937.48 2037
6938.27 2021
6939.05 1952
6939.84 2039
6940.62 2241
6941.41 2173
6942.20 2332
6942.98 2362
6943.77 2422
6944.56 2642
6945.34 2652
6946.13 2845
6946.92 2874
6947.70 2888
6948.49 3012
6949.28 2851
6950.06 2857
6950.85 2843
6951.64 2994
6952.42 3075
6953.21 2847
6954.00 2593
6954.78 2636
6955.57 2701
6956.36 2639
6957.15 2588
6957.93 2649
6958.72 2692
6959.51 2687
6960.29 2737
6961.08 2683
6961.87 2661
6962.66 2688
6963.44 2755
6964.23 2686
6965.02 2828
6965.81 2757
6966.59 2983
6967.38 3008
6968.17 2976
6968.96 3223
6969.75 3507
6970.53 3557
6971.32 3656
6972.11 3660
6972.90 3522
6973.69 3791
6974.47 3761
6975.26 3757
6976.05 3760
6976.84 3792
6977.63 3727
6978.42 3904
6979.20 3982
6979.99 3886
6980.78 4064
6981.57 4578
6982.36 5015
6983.15 5528
6983.94 6407
6984.72 7917
6985.51 9898
6986.30 11636
6987.09 13320
6987.88 14830
6988.67 15456
6989.46 15269
6990.25 14589
6991.04 13178
6991.82 11467
6992.61 9690
6993.40 8014
6994.19 6564
6994.98 5436
6995.77 4917
6996.56 4508
6997.35 4268
6998.14 4128
6998.93 4230
6999.72 4645
7000.51 4839
7001.30 5245
7002.09 5358
7002.88 5535
7003.67 5475
7004.46 5200
7005.25 4824
7006.04 4498
7006.83 4111
7007.62 3539
7008.41 3256
7009.20 2994
7009.99 2645
7010.78 2629
7011.57 2593
7012.36 2644
7013.15 2671
7013.94 2878
7014.73 2747
7015.52 2986
7016.31 2813
7017.10 2891
7017.89 2970
7018.68 2811
7019.47 2785
7020.26 2638
7021.05 2556
7021.84 2637
7022.64 2738
7023.43 2701
7024.22 3013
7025.01 3044
7025.80 3298
7026.59 3096
7027.38 3103
7028.17 3227
7028.96 3135
7029.75 2974
7030.55 2849
7031.34 2681
7032.13 2676
7032.92 2594
7033.71 2518
7034.50 2488
7035.29 2443
7036.09 2491
7036.88 2425
7037.67 2492
7038.46 2415
7039.25 2473
7040.05 2700
7040.84 2688
7041.63 2856
7042.42 2950
7043.21 2949
7044.01 2895
7044.80 2953
7045.59 2720
7046.38 2769
7047.17 2727
7047.97 2823
7048.76 2947
7049.55 3042
7050.34 3084
7051.14 3266
7051.93 3455
7052.72 3646
7053.51 3378
7054.31 3365
7055.10 3427
7055.89 3139
7056.68 2953
7057.48 2760
7058.27 2795
7059.06 2837
7059.86 2711
7060.65 2679
7061.44 2674
7062.24 2830
7063.03 2903
7063.82 2783
7064.61 2721
7065.41 2880
7066.20 2960
7066.99 2888
7067.79 2895
7068.58 2788
7069.37 2797
7070.17 2619
7070.96 2780
7071.76 2904
7072.55 2960
7073.34 2876
7074.14 2932
7074.93 2914
7075.72 2959
7076.52 2716
7077.31 2698
7078.11 2797
7078.90 2722
7079.69 2537
7080.49 2618
7081.28 2549
7082.08 2542
7082.87 2606
7083.67 2661
7084.46 2870
7085.25 3016
7086.05 3285
7086.84 3747
7087.64 4560
7088.43 5187
7089.23 5796
7090.02 6281
7090.82 6691
7091.61 6675
7092.41 6404
7093.20 5611
7094.00 5307
7094.79 4513
7095.59 3858
7096.38 3374
7097.18 3069
7097.97 2676
7098.77 2574
7099.56 2438
7100.36 2310
7101.15 2277
7101.95 2182
7102.74 2104
7103.54 2162
7104.33 2140
7105.13 2229
7105.92 2191
7106.72 2130
7107.52 2162
7108.31 2122
7109.11 2011
7109.90 2011
7110.70 2002
7111.49 1975
7112.29 1867
7113.09 1831
7113.88 1815
7114.68 1949
7115.47 1807
7116.27 1844
7117.07 1908
7117.86 2001
7118.66 2092
7119.45 2207
7120.25 2156
7121.05 2151
7121.84 2147
7122.64 2218
7123.44 2264
7124.23 2224
7125.03 2192
7125.83 2211
7126.62 2260
7127.42 2379
7128.22 2265
7129.01 2215
7129.81 2157
7130.61 2065
7131.40 2114
7132.20 2162
7133.00 2112
7133.80 1926
7134.59 1985
7135.39 1885
7136.19 1884
7136.98 1827
7137.78 1846
7138.58 1907
7139.38 1916
7140.17 1780
7140.97 1811
7141.77 1830
7142.57 1814
7143.36 1847
7144.16 1828
7144.96 1891
7145.76 1855
7146.56 1886
7147.35 1837
7148.15 1779
7148.95 1759
7149.75 1734
7150.55 1691
7151.34 1747
7152.14 1710
7152.94 1637
7153.74 1763
7154.54 1767
7155.33 1646
7156.13 1709
7156.93 1620
7157.73 1608
7158.53 1648
7159.33 1829
7160.13 1726
7160.92 1755
7161.72 1775
7162.52 1733
7163.32 1571
7164.12 1631
7164.92 1749
7165.72 1736
7166.52 1677
7167.31 1692
7168.11 1593
7168.91 1586
7169.71 1655
7170.51 1643
7171.31 1664
7172.11 1620
7172.91 1536
7173.71 1553
7174.51 1581
7175.31 1481
7176.11 1518
7176.91 1424
7177.71 1449
7178.51 1422
7179.31 1403
7180.10 1346
7180.90 1397
7181.70 1377
7182.50 1446
7183.30 1436
7184.10 1613
7184.90 1573
7185.70 1614
7186.50 1572
7187.30 1471
7188.10 1374
7188.90 1471
7189.70 1342
7190.50 1320
7191.31 1465
7192.11 1435
7192.91 1392
7193.71 1290
7194.51 1313
7195.31 1341
7196.11 1325
7196.91 1326
7197.71 1262
7198.51 1375
7199.31 1416
7200.11 1313
7200.91 1295
7201.71 1345
7202.51 1367
7203.32 1404
7204.12 1348
7204.92 1384
7205.72 1340
7206.52 1377
7207.32 1336
7208.12 1333
7208.92 1226
7209.73 1213
7210.53 1224
7211.33 1368
7212.13 1303
7212.93 1195
7213.73 1268
7214.53 1174
7215.34 1242
7216.14 1256
7216.94 1186
7217.74 1243
7218.54 1266
7219.34 1378
7220.15 1253
7220.95 1282
7221.75 1262
7222.55 1249
7223.35 1238
7224.16 1204
7224.96 1231
7225.76 1269
7226.56 1225
7227.37 1294
7228.17 1287
7228.97 1315
7229.77 1352
7230.58 1239
7231.38 1227
7232.18 1276
7232.98 1314
7233.79 1243
7234.59 1253
7235.39 1197
7236.19 1246
7237.00 1217
7237.80 1152
7238.60 1252
7239.41 1248
7240.21 1261
7241.01 1300
7241.82 1287
7242.62 1300
7243.42 1266
7244.23 1330
7245.03 1437
7245.83 1425
7246.64 1342
7247.44 1191
7248.24 1237
7249.05 1238
7249.85 1268
7250.65 1282
7251.46 1248
7252.26 1273
7253.06 1287
7253.87 1307
7254.67 1346
7255.48 1302
7256.28 1356
7257.08 1367
7257.89 1297
7258.69 1356
7259.50 1367
7260.30 1393
7261.10 1465
7261.91 1558
7262.71 1640
7263.52 1756
7264.32 1675
7265.13 1540
7265.93 1489
7266.73 1579
7267.54 1488
7268.34 1449
7269.15 1447
7269.95 1467
7270.76 1456
7271.56 1472
7272.37 1459
7273.17 1465
7273.98 1555
7274.78 1585
7275.59 1534
7276.39 1440
7277.20 1481
7278.00 1572
7278.81 1607
7279.61 1580
7280.42 1611
7281.22 1732
7282.03 1830
7282.83 1915
7283.64 2193
7284.45 2387
7285.25 2611
7286.06 3065
7286.86 3297
7287.67 3293
7288.47 3224
7289.28 3142
7290.09 2847
7290.89 2500
7291.70 2178
7292.50 2055
7293.31 1862
7294.12 1789
7294.92 1750
7295.73 1702
7296.53 1593
7297.34 1535
7298.15 1575
7298.95 1517
7299.76 1465
7300.57 1559
7301.37 1573
7302.18 1561
7302.98 1664
7303.79 1608
7304.60 1568
7305.40 1607
7306.21 1775
7307.02 1619
7307.82 1617
7308.63 1645
7309.44 1534
7310.25 1652
7311.05 1685
7311.86 1729
7312.67 1703
7313.47 1758
7314.28 1744
7315.09 1721
7315.90 1738
7316.70 1795
7317.51 1808
7318.32 2054
7319.12 2153
7319.93 2290
7320.74 2488
7321.55 2690
7322.35 2951
7323.16 3221
7323.97 3323
7324.78 3346
7325.59 3130
7326.39 2965
7327.20 2650
7328.01 2446
7328.82 2250
7329.62 2026
7330.43 1795
7331.24 1779
7332.05 1687
7332.86 1658
7333.67 1746
7334.47 1607
7335.28 1685
7336.09 1602
7336.90 1661
7337.71 1689
7338.52 1518
7339.32 1489
7340.13 1496
7340.94 1493
7341.75 1508
7342.56 1578
7343.37 1515
7344.18 1412
7344.99 1451
7345.79 1390
7346.60 1426
7347.41 1390
7348.22 1385
7349.03 1407
7349.84 1454
7350.65 1446
7351.46 1433
7352.27 1508
7353.08 1432
7353.89 1462
7354.70 1467
7355.50 1392
7356.31 1483
7357.12 1435
7357.93 1527
7358.74 1476
7359.55 1500
7360.36 1513
7361.17 1412
7361.98 1500
7362.79 1533
7363.60 1646
7364.41 1711
7365.22 1595
7366.03 1534
7366.84 1465
7367.65 1470
7368.46 1524
7369.27 1572
7370.08 1574
7370.89 1522
7371.70 1552
7372.51 1610
7373.32 1684
7374.13 1603
7374.94 1503
7375.75 1463
7376.57 1530
7377.38 1451
7378.19 1469
7379.00 1551
7379.81 1687
7380.62 1816
7381.43 1994
7382.24 2171
7383.05 2175
7383.86 2365
7384.67 2475
7385.48 2214
7386.30 2146
7387.11 2023
7387.92 1964
7388.73 1812
7389.54 1783
7390.35 1579
7391.16 1503
7391.98 1432
7392.79 1389
7393.60 1361
7394.41 1446
7395.22 1480
7396.03 1449
7396.84 1490
7397.66 1506
7398.47 1637
7399.28 1619
7400.09 1667
7400.90 1682
7401.72 1838
7402.53 1880
7403.34 1936
7404.15 2071
7404.96 2014
7405.78 1846
7406.59 1830
7407.40 1750
7408.21 1720
7409.03 1704
7409.84 1542
7410.65 1491
7411.46 1509
7412.28 1584
7413.09 1477
7413.90 1478
7414.71 1437
7415.53 1346
7416.34 1202
7417.15 1267
7417.96 1202
7418.78 1290
7419.59 1315
7420.40 1240
7421.22 1263
7422.03 1247
7422.84 1220
7423.66 1270
7424.47 1274
7425.28 1291
7426.10 1215
7426.91 1119
7427.72 1227
7428.54 1210
7429.35 1185
7430.16 1185
7430.98 1231
7431.79 1122
7432.60 1132
7433.42 1153
7434.23 1179
7435.05 1135
7435.86 1154
7436.67 1130
7437.49 1199
7438.30 1222
7439.11 1169
7439.93 1241
7440.74 1173
7441.56 1249
7442.37 1232
7443.19 1203
7444.00 1192
7444.81 1180
7445.63 1154
7446.44 1136
7447.26 1211
7448.07 1182
7448.89 1246
7449.70 1246
7450.52 1381
7451.33 1194
7452.15 1203
7452.96 1215
7453.78 1151
7454.59 1217
7455.40 1231
7456.22 1145
7457.03 1210
7457.85 1135
7458.66 1129
7459.48 1183
7460.30 1199
7461.11 1131
7461.93 1163
7462.74 1212
7463.56 1206
7464.37 1141
7465.19 1155
7466.00 1244
7466.82 1249
7467.63 1204
7468.45 1228
7469.27 1213
7470.08 1178
7470.90 1187
7471.71 1194
7472.53 1173
7473.34 1152
7474.16 1177
7474.98 1142
7475.79 1203
7476.61 1131
7477.42 1193
7478.24 1179
7479.06 1121
7479.87 1159
7480.69 1119
7481.51 1181
7482.32 1197
7483.14 1155
7483.96 1099
7484.77 1032
7485.59 1082
7486.40 1126
7487.22 1134
7488.04 1063
7488.85 1085
7489.67 1093
7490.49 1117
7491.31 1174
7492.12 1126
7492.94 1050
7493.76 1193
7494.57 1144
7495.39 1168
7496.21 1169
7497.02 1136
7497.84 1071
7498.66 1113
7499.48 1151
7500.29 1231
7501.11 1163
7501.93 1139
7502.75 1114
7503.56 1067
7504.38 1142
7505.20 1146
7506.02 1149
7506.83 1120
7507.65 1182
7508.47 1179
7509.29 1080
7510.11 1126
7510.92 1052
7511.74 1044
7512.56 1024
7513.38 1022
7514.20 1067
7515.01 1036
7515.83 1033
7516.65 1093
7517.47 1080
7518.29 1121
7519.11 1040
7519.92 1063
7520.74 1054
7521.56 988
7522.38 1000
7523.20 1045
7524.02 1042
7524.84 949
7525.65 1030
7526.47 994
7527.29 1044
7528.11 1020
7528.93 1007
7529.75 1098
7530.57 1028
7531.39 1051
7532.21 1066
7533.03 1014
7533.85 1086
7534.66 1075
7535.48 1095
7536.30 982
7537.12 1089
7537.94 1033
7538.76 1055
7539.58 1073
7540.40 1118
7541.22 1087
7542.04 1088
7542.86 1136
7543.68 1093
7544.50 1087
7545.32 1152
7546.14 1230
7546.96 1213
7547.78 1135
7548.60 1180
7549.42 1117
7550.24 1203
7551.06 1170
7551.88 1173
7552.70 1184
7553.52 1186
7554.34 1107
7555.16 1053
7555.98 1170
7556.80 1117
7557.62 1180
7558.44 1200
7559.26 1209
7560.08 1198
7560.90 1144
7561.72 1177
7562.55 1216
7563.37 1210
7564.19 1192
7565.01 1196
7565.83 1169
7566.65 1326
7567.47 1337
7568.29 1017
7569.11 964
7569.93 1168
7570.76 1046
7571.58 1150
7572.40 1201
7573.22 1185
7574.04 1139
7574.86 1198
7575.68 1186
7576.51 1211
7577.33 1142
7578.15 1093
7578.97 1146
7579.79 1139
7580.61 1048
7581.44 1146
7582.26 1167
7583.08 1225
7583.90 1157
7584.72 1220
7585.55 1207
7586.37 1175
7587.19 1150
7588.01 1179
7588.83 1225
7589.66 1270
7590.48 1273
7591.30 1307
7592.12 1339
7592.95 1237
7593.77 1224
7594.59 1265
7595.41 1242
7596.24 1173
7597.06 1213
7597.88 1210
7598.70 1247
7599.53 1385
7600.35 1348
7601.17 1403
7601.99 1288
7602.82 1308
7603.64 1503
7604.46 1529
7605.29 1595
7606.11 1751
7606.93 1626
7607.76 1650
7608.58 1707
7609.40 1632
7610.23 1642
7611.05 1609
7611.87 1472
7612.70 1515
7613.52 1430
7614.34 1274
7615.17 1283
7615.99 1390
7616.81 1437
7617.64 1359
7618.46 1469
7619.29 1479
7620.11 1447
7620.93 1493
7621.76 1517
7622.58 1489
7623.41 1441
7624.23 1438
7625.05 1416
7625.88 1409
7626.70 1417
7627.53 1429
7628.35 1428
7629.18 1539
7630.00 1640
7630.82 1736
7631.65 1739
7632.47 1813
7633.30 1980
7634.12 2126
7634.95 2083
7635.77 1952
7636.60 1970
7637.42 1768
7638.25 1700
7639.07 1629
7639.90 1500
7640.72 1359
7641.55 1226
7642.37 1285
7643.20 1328
7644.02 1258
7644.85 1212
7645.67 1246
7646.50 1258
7647.32 1257
7648.15 1251
7648.97 1210
7649.80 1186
7650.63 1227
7651.45 1239
7652.28 1191
7653.10 1193
7653.93 1172
7654.75 1137
7655.58 1150
7656.41 1124
7657.23 1139
7658.06 1190
7658.88 1094
7659.71 1123
7660.54 1194
7661.36 1155
7662.19 1105
7663.01 1096
7663.84 1118
7664.67 1103
7665.49 1117
7666.32 1129
7667.15 1069
7667.97 1062
7668.80 1119
7669.63 1178
7670.45 1185
7671.28 1081
7672.11 1051
7672.93 1059
7673.76 1185
7674.59 1084
7675.41 1088
7676.24 1090
7677.07 1074
7677.89 1099
7678.72 1073
7679.55 1094
7680.37 1125
7681.20 1088
7682.03 1112
7682.86 1133
7683.68 1066
7684.51 1114
7685.34 1136
7686.17 1127
7686.99 1069
7687.82 1075
7688.65 1122
7689.48 1089
7690.30 1102
7691.13 1103
7691.96 1177
7692.79 1103
7693.62 1067
7694.44 1151
7695.27 1208
7696.10 1036
7696.93 1090
7697.76 1200
7698.58 1167
7699.41 1133
7700.24 1195
7701.07 1173
7701.90 1109
7702.72 1167
7703.55 1125
7704.38 1141
7705.21 1101
7706.04 1193
7706.87 1168
7707.70 1149
7708.52 1174
7709.35 1209
7710.18 1201
7711.01 1175
7711.84 1128
7712.67 1108
7713.50 1187
7714.33 1300
7715.16 1245
7715.98 1197
7716.81 1145
7717.64 1197
7718.47 1129
7719.30 1154
7720.13 1151
7720.96 1129
7721.79 1134
7722.62 1218
7723.45 1147
7724.28 1122
7725.11 1099
7725.94 1191
7726.77 1131
7727.60 1092
7728.43 1163
7729.26 1191
7730.09 1192
7730.92 1106
7731.75 1243
7732.58 1154
7733.41 1140
7734.24 1214
7735.07 1292
7735.90 1240
7736.73 1168
7737.56 1144
7738.39 1144
7739.22 1146
7740.05 1197
7740.88 1251
7741.71 1184
7742.54 1172
7743.37 1187
7744.20 1291
7745.03 1467
7745.86 1551
7746.69 1833
7747.52 2148
7748.35 2525
7749.18 2742
7750.02 2945
7750.85 3338
7751.68 3217
7752.51 3101
7753.34 2658
7754.17 2439
7755.00 2156
7755.83 1930
7756.66 1694
7757.50 1470
7758.33 1471
7759.16 1419
7759.99 1491
7760.82 1452
7761.65 1366
7762.48 1356
7763.32 1369
7764.15 1374
7764.98 1251
7765.81 1287
7766.64 1363
7767.47 1221
7768.31 1246
7769.14 1189
7769.97 1165
7770.80 1117
7771.63 1098
7772.47 1104
7773.30 1052
7774.13 1103
7774.96 959
7775.80 1046
7776.63 1095
7777.46 1113
7778.29 1116
7779.12 1151
7779.96 1082
7780.79 1124
7781.62 1047
7782.46 1122
7783.29 1098
7784.12 1198
7784.95 1163
7785.79 1191
7786.62 1181
7787.45 1291
7788.28 1278
7789.12 1275
7789.95 1234
7790.78 1274
7791.62 1265
7792.45 1147
7793.28 1123
7794.12 1065
7794.95 1097
7795.78 1138
7796.62 1171
7797.45 1056
7798.28 1077
7799.12 1086
7799.95 1040
7800.78 1145
7801.62 1217
7802.45 1166
7803.29 1095
7804.12 1091
7804.95 1081
7805.79 1156
7806.62 1252
7807.46 1230
7808.29 1243
7809.12 1235
7809.96 1085
7810.79 1108
7811.63 1225
7812.46 1177
7813.29 1148
7814.13 1192
7814.96 1142
7815.80 1173
7816.63 1172
7817.47 1200
7818.30 1218
7819.14 1216
7819.97 1216
7820.81 1199
7821.64 1274
7822.47 1207
7823.31 1260
7824.14 1216
7824.98 1283
7825.81 1283
7826.65 1209
7827.48 1250
7828.32 1274
7829.15 1296
7829.99 1301
7830.83 1247
7831.66 1263
7832.50 1154
7833.33 1156
7834.17 1190
7835.00 1251
7835.84 1158
7836.67 1234
7837.51 1272
7838.34 1230
7839.18 1189
7840.02 1215
7840.85 1164
7841.69 1210
7842.52 1222
7843.36 1183
7844.19 1187
7845.03 1169
7845.87 1138
7846.70 1151
7847.54 1126
7848.38 1158
7849.21 1133
7850.05 1129
7850.88 1089
7851.72 1082
7852.56 1102
7853.39 1084
7854.23 1056
7855.07 966
7855.90 1071
7856.74 1055
7857.58 1042
7858.41 1072
7859.25 1072
7860.09 1155
7860.92 1130
7861.76 1023
7862.60 1049
7863.43 1098
7864.27 1026
7865.11 1033
7865.95 1088
7866.78 1140
7867.62 1070
7868.46 1050
7869.29 1003
7870.13 966
7870.97 1027
7871.81 1033
7872.64 1060
7873.48 1090
7874.32 1154
7875.16 1134
7875.99 1094
7876.83 1108
7877.67 1105
7878.51 1116
7879.34 1141
7880.18 1148
7881.02 1143
7881.86 1163
7882.70 1119
7883.53 1104
7884.37 1061
7885.21 1120
7886.05 1023
7886.89 1089
7887.73 1123
7888.56 1076
7889.40 1145
7890.24 1176
7891.08 1121
7891.92 1099
7892.76 1235
7893.59 1197
7894.43 1202
7895.27 1092
7896.11 1096
7896.95 1102
7897.79 1090
7898.63 1118
7899.47 1201
7900.31 1160
7901.14 1170
7901.98 1162
7902.82 1121
7903.66 1089
7904.50 1114
7905.34 1114
7906.18 1163
7907.02 1129
7907.86 1066
7908.70 996
7909.54 1015
7910.38 990
7911.22 1048
7912.05 1036
7912.89 1037
7913.73 1108
7914.57 1098
7915.41 1173
7916.25 1193
7917.09 1278
7917.93 1339
7918.77 1323
7919.61 1453
7920.45 1370
7921.29 1488
7922.13 1427
7922.97 1291
7923.81 1268
7924.65 1107
7925.49 1092
7926.33 1119
7927.17 1066
7928.02 1004
7928.86 1037
7929.70 1096
7930.54 999
7931.38 1058
7932.22 1136
7933.06 1127
7933.90 1148
7934.74 1106
7935.58 1013
7936.42 1040
7937.26 1017
7938.10 997
7938.94 955
7939.79 956
7940.63 986
7941.47 1043
7942.31 981
7943.15 965
7943.99 949
7944.83 929
7945.67 1001
7946.52 896
7947.36 946
7948.20 883
7949.04 903
7949.88 1024
7950.72 964
7951.56 976
7952.41 1038
7953.25 1050
7954.09 965
7954.93 959
7955.77 1005
7956.62 1055
7957.46 1075
7958.30 1057
7959.14 1002
7959.98 1019
7960.83 992
7961.67 970
7962.51 954
7963.35 971
7964.20 993
7965.04 1024
7965.88 931
7966.72 952
7967.56 1032
7968.41 997
7969.25 1019
7970.09 1142
7970.94 1108
7971.78 1073
7972.62 1013
7973.46 1017
7974.31 1073
7975.15 1012
7975.99 886
7976.84 955
7977.68 985
7978.52 1065
7979.36 984
7980.21 956
7981.05 1023
7981.89 1052
7982.74 982
7983.58 962
7984.42 1008
7985.27 999
7986.11 1025
7986.96 1011
7987.80 1055
7988.64 935
7989.49 917
7990.33 932
7991.17 886
7992.02 854
7992.86 916
7993.71 854
7994.55 854
7995.39 967
7996.24 932
7997.08 974
7997.93 1025
7998.77 995
7999.61 980
8000.46 991
8001.30 951
8002.15 940
8002.99 986
8003.84 1039
8004.68 972
8005.52 875
8006.37 924
8007.21 911
8008.06 898
8008.90 955
8009.75 913
8010.59 870
8011.44 982
8012.28 995
8013.13 1000
8013.97 979
8014.82 1018
8015.66 970
8016.51 929
8017.35 893
8018.20 850
8019.04 882
8019.89 916
8020.73 930
8021.58 859
8022.42 892
8023.27 838
8024.12 821
8024.96 873
8025.81 790
8026.65 815
8027.50 851
8028.34 818
8029.19 795
8030.03 869
8030.88 899
8031.73 845
8032.57 866
8033.42 917
8034.26 916
8035.11 889
8035.96 888
8036.80 908
8037.65 923
8038.50 866
8039.34 926
8040.19 921
8041.03 879
8041.88 878
8042.73 910
8043.57 875
8044.42 850
8045.27 869
8046.11 865
8046.96 842
8047.81 887
8048.65 838
8049.50 868
8050.35 822
8051.19 781
8052.04 869
8052.89 907
8053.74 854
8054.58 841
8055.43 877
8056.28 809
8057.12 778
8057.97 889
8058.82 758
8059.67 795
8060.51 853
8061.36 832
8062.21 802
8063.06 764
8063.90 784
8064.75 826
8065.60 859
8066.45 895
8067.29 873
8068.14 886
8068.99 878
8069.84 814
8070.69 782
8071.53 744
8072.38 724
8073.23 743
8074.08 772
8074.93 770
8075.78 776
8076.62 757
8077.47 822
8078.32 798
8079.17 753
8080.02 794
8080.87 886
8081.71 863
8082.56 766
8083.41 837
8084.26 830
8085.11 813
8085.96 773
8086.81 813
8087.66 871
8088.50 850
8089.35 832
8090.20 842
8091.05 867
8091.90 853
8092.75 884
8093.60 848
8094.45 776
8095.30 733
8096.15 838
8097.00 761
8097.84 689
8098.69 801
8099.54 829
8100.39 880
8101.24 850
8102.09 812
8102.94 809
8103.79 794
8104.64 812
8105.49 807
8106.34 890
8107.19 853
8108.04 768
8108.89 786
8109.74 797
8110.59 777
8111.44 814
8112.29 804
8113.14 826
8113.99 759
8114.84 781
8115.69 824
8116.54 794
8117.39 819
8118.24 860
8119.09 907
8119.94 901
8120.80 875
8121.65 853
8122.50 855
8123.35 950
8124.20 820
8125.05 810
8125.90 911
8126.75 923
8127.60 862
8128.45 816
8129.30 822
8130.15 827
8131.01 805
8131.86 761
8132.71 813
8133.56 812
8134.41 778
8135.26 820
8136.11 846
8136.97 893
8137.82 871
8138.67 860
8139.52 781
8140.37 848
8141.22 782
8142.07 811
8142.93 858
8143.78 849
8144.63 853
8145.48 773
8146.33 836
8147.19 843
8148.04 831
8148.89 904
8149.74 891
8150.59 852
8151.45 845
8152.30 776
8153.15 754
8154.00 870
8154.86 888
8155.71 959
8156.56 907
8157.41 881
8158.27 860
8159.12 895
8159.97 889
8160.82 922
8161.68 902
8162.53 876
8163.38 814
8164.23 847
8165.09 808
8165.94 802
8166.79 871
8167.65 770
8168.50 790
8169.35 867
8170.21 823
8171.06 799
8171.91 834
8172.77 771
8173.62 762
8174.47 828
8175.33 822
8176.18 778
8177.03 789
8177.89 773
8178.74 749
8179.59 760
8180.45 746
8181.30 794
8182.16 802
8183.01 798
8183.86 792
8184.72 787
8185.57 837
8186.43 858
8187.28 804
8188.13 744
8188.99 781
8189.84 721
8190.70 729
8191.55 785
8192.40 838
8193.26 787
8194.11 722
8194.97 774
8195.82 766
8196.68 748
8197.53 744
8198.39 765
8199.24 712
8200.10 807
8200.95 738
8201.81 710
8202.66 741
8203.52 810
8204.37 706
8205.23 759
8206.08 807
8206.94 760
8207.79 837
8208.65 802
8209.50 823
8210.36 789
8211.21 872
8212.07 839
8212.92 750
8213.78 792
8214.63 805
8215.49 819
8216.34 812
8217.20 784
8218.06 860
8218.91 819
8219.77 820
8220.62 830
8221.48 868
8222.33 855
8223.19 972
8224.05 902
8224.90 919
8225.76 937
8226.62 949
8227.47 850
8228.33 839
8229.18 897
8230.04 845
8230.90 798
8231.75 775
8232.61 773
8233.47 786
8234.32 769
8235.18 785
8236.04 734
8236.89 690
8237.75 679
8238.61 751
8239.46 789
8240.32 793
8241.18 792
8242.03 745
8242.89 760
8243.75 738
8244.60 743
8245.46 769
8246.32 800
8247.18 806
8248.03 790
8248.89 730
8249.75 759
8250.60 758
8251.46 714
8252.32 779
8253.18 728
8254.03 707
8254.89 754
8255.75 784
8256.61 820
8257.47 828
8258.32 790
8259.18 755
8260.04 782
8260.90 751
8261.75 741
8262.61 798
8263.47 837
8264.33 810
8265.19 774
8266.05 778
8266.90 779
8267.76 820
8268.62 761
8269.48 833
8270.34 763
8271.20 838
8272.05 794
8272.91 781
8273.77 760
8274.63 723
8275.49 722
8276.35 811
8277.21 831
8278.06 821
8278.92 747
8279.78 732
8280.64 753
8281.50 777
8282.36 703
8283.22 791
8284.08 817
8284.94 757
8285.80 759
8286.66 781
8287.51 780
8288.37 755
8289.23 745
8290.09 721
8290.95 754
8291.81 762
8292.67 764
8293.53 711
8294.39 740
8295.25 741
8296.11 796
8296.97 776
8297.83 818
8298.69 847
8299.55 820
8300.41 794
8301.27 752
8302.13 799
8302.99 746
8303.85 738
8304.71 804
8305.57 821
8306.43 843
8307.29 850
8308.15 817
8309.01 784
8309.87 773
8310.73 810
8311.59 789
8312.45 786
8313.31 793
8314.18 775
8315.04 753
8315.90 708
8316.76 791
8317.62 800
8318.48 850
8319.34 884
8320.20 873
8321.06 787
8321.92 811
8322.78 815
8323.65 769
8324.51 773
8325.37 800
8326.23 798
8327.09 749
8327.95 746
8328.81 858
8329.68 783
8330.54 705
8331.40 757
8332.26 752
8333.12 800
8333.98 807
8334.85 760
8335.71 815
8336.57 791
8337.43 760
8338.29 781
8339.15 799
8340.02 762
8340.88 790
8341.74 791
8342.60 734
8343.47 745
8344.33 784
8345.19 786
8346.05 748
8346.91 792
8347.78 860
8348.64 762
8349.50 795
8350.36 851
8351.23 836
8352.09 884
8352.95 868
8353.82 811
8354.68 812
8355.54 865
8356.40 857
8357.27 912
8358.13 896
8358.99 837
8359.86 784
8360.72 866
8361.58 861
8362.44 880
8363.31 850
8364.17 888
8365.03 853
8365.90 849
8366.76 800
8367.62 854
8368.49 889
8369.35 817
8370.22 820
8371.08 810
8371.94 900
8372.81 865
8373.67 842
8374.53 866
8375.40 862
8376.26 893
8377.13 847
8377.99 857
8378.85 883
8379.72 868
8380.58 881
8381.45 892
8382.31 883
8383.17 936
8384.04 876
8384.90 837
8385.77 922
8386.63 853
8387.50 943
8388.36 963
8389.23 891
8390.09 894
8390.96 943
8391.82 958
8392.68 957
8393.55 930
8394.41 919
8395.28 906
8396.14 959
8397.01 1028
8397.87 1017
8398.74 957
8399.60 994
8400.47 960
8401.33 965
8402.20 1007
8403.07 968
8403.93 959
8404.80 1021
8405.66 1032
8406.53 1038
8407.39 1165
8408.26 1087
8409.12 1066
8409.99 950
8410.85 933
8411.72 1008
8412.59 1048
8413.45 1096
8414.32 1153
8415.18 1203
8416.05 1124
8416.92 1078
8417.78 1086
8418.65 1021
8419.51 1061
8420.38 1129
8421.25 1048
8422.11 1133
8422.98 1079
8423.85 1137
8424.71 1177
8425.58 1165
8426.44 1158
8427.31 1195
8428.18 1316
8429.04 1120
8429.91 1176
8430.78 1227
8431.64 1187
8432.51 1298
8433.38 1357
8434.25 1241
8435.11 1300
8435.98 1365
8436.85 1329
8437.71 1324
8438.58 1405
8439.45 1485
8440.31 1510
8441.18 1477
8442.05 1557
8442.92 1692
8443.78 1724
8444.65 1812
8445.52 1706
8446.39 1746
8447.25 1680
8448.12 1857
8448.99 1794
8449.86 1809
8450.72 1848
8451.59 1882
8452.46 2077
8453.33 2242
8454.20 2361
8455.06 2921
8455.93 3389
8456.80 4127
8457.67 4857
8458.54 5206
8459.40 5361
8460.27 5388
8461.14 5096
8462.01 4607
8462.88 4124
8463.75 3587
8464.61 3126
8465.48 2564
8466.35 2340
8467.22 2140
8468.09 1931
8468.96 1681
8469.83 1660
8470.70 1514
8471.56 1478
8472.43 1557
8473.30 1426
8474.17 1462
8475.04 1273
8475.91 1277
8476.78 1285
8477.65 1339
8478.52 1301
8479.39 1217
8480.25 1160
8481.12 1197
8481.99 1191
8482.86 1160
8483.73 1229
8484.60 1238
8485.47 1174
8486.34 1191
8487.21 1289
8488.08 1288
8488.95 1282
8489.82 1266
8490.69 1262
8491.56 1221
8492.43 1337
8493.30 1360
8494.17 1362
8495.04 1379
8495.91 1398
8496.78 1480
8497.65 1504
8498.52 1551
8499.39 1463
8500.26 1464
8501.13 1302
8502.00 1302
8502.87 1258
8503.74 1217
8504.61 1167
8505.48 1157
8506.35 1172
8507.22 1143
8508.09 1136
8508.97 1178
8509.84 1162
8510.71 1080
8511.58 1141
8512.45 1113
8513.32 1171
8514.19 1185
8515.06 1192
8515.93 1228
8516.80 1231
8517.68 1255
8518.55 1208
8519.42 1204
8520.29 1197
8521.16 1236
8522.03 1231
8522.90 1279
8523.77 1236
8524.65 1241
8525.52 1280
8526.39 1347
8527.26 1383
8528.13 1468
8529.00 1313
8529.88 1303
8530.75 1410
8531.62 1395
8532.49 1389
8533.36 1421
8534.24 1445
8535.11 1432
8535.98 1401
8536.85 1362
8537.72 1385
8538.60 1401
8539.47 1438
8540.34 1443
8541.21 1403
8542.09 1434
8542.96 1348
8543.83 1298
8544.70 1287
8545.58 1251
8546.45 1250
8547.32 1168
8548.19 1203
8549.07 1169
8549.94 1136
8550.81 1101
8551.69 1128
8552.56 1096
8553.43 1097
8554.31 1100
8555.18 1241
8556.05 1340
8556.92 1250
8557.80 1357
8558.67 1299
8559.54 1272
8560.42 1232
8561.29 1231
8562.16 1169
8563.04 1129
8563.91 1146
8564.79 1074
8565.66 1057
8566.53 995
8567.41 1092
8568.28 1130
8569.15 1086
8570.03 1028
8570.90 921
8571.78 1027
8572.65 1122
8573.52 1111
8574.40 1049
8575.27 1075
8576.15 1071
8577.02 1073
8577.89 1100
8578.77 1075
8579.64 1020
8580.52 1039
8581.39 1049
8582.27 990
8583.14 1049
8584.02 984
8584.89 1070
8585.77 1006
8586.64 1024
8587.51 1021
8588.39 1033
8589.26 1026
8590.14 1085
8591.01 1040
8591.89 1072
8592.76 1098
8593.64 1007
8594.51 960
8595.39 1105
8596.26 1096
8597.14 1069
8598.02 1073
8598.89 1087
8599.77 1178
8600.64 1080
8601.52 1150
8602.39 1123
8603.27 1021
8604.14 1099
8605.02 1089
8605.89 1114
8606.77 1084
8607.65 1075
8608.52 1078
8609.40 1039
8610.27 1108
8611.15 1133
8612.03 1172
8612.90 1191
8613.78 1131
8614.65 1082
8615.53 1073
8616.41 1019
8617.28 1068
8618.16 1095
8619.04 1065
8619.91 1033
8620.79 1075
8621.66 1089
8622.54 1067
8623.42 1116
8624.29 1169
8625.17 1118
8626.05 1162
8626.92 1185
8627.80 1076
8628.68 1091
8629.56 1135
8630.43 1185
8631.31 1248
8632.19 1240
8633.06 1240
8633.94 1230
8634.82 1296
8635.69 1225
8636.57 1163
8637.45 1199
8638.33 1169
8639.20 1230
8640.08 1175
8640.96 1187
8641.84 1212
8642.71 1259
8643.59 1324
8644.47 1320
8645.35 1301
8646.22 1377
8647.10 1333
8647.98 1330
8648.86 1340
8649.74 1424
8650.61 1369
8651.49 1460
8652.37 1452
8653.25 1452
8654.13 1494
8655.00 1543
8655.88 1491
8656.76 1477
8657.64 1482
8658.52 1454
8659.40 1473
8660.27 1492
8661.15 1492
8662.03 1501
8662.91 1376
8663.79 1464
8664.67 1482
8665.55 1456
8666.43 1549
8667.30 1574
8668.18 1593
8669.06 1544
8669.94 1648
8670.82 1661
8671.70 1719
8672.58 1829
8673.46 1941
8674.34 2022
8675.22 2185
8676.09 2372
8676.97 2450
8677.85 2425
8678.73 2448
8679.61 2268
8680.49 2147
8681.37 2093
8682.25 2095
8683.13 2005
8684.01 1946
8684.89 1868
8685.77 1800
8686.65 1876
8687.53 1915
8688.41 1877
8689.29 2072
8690.17 2223
8691.05 2416
8691.93 3033
8692.81 3583
8693.69 4254
8694.57 4606
8695.45 4827
8696.33 4838
8697.21 4517
8698.09 4273
8698.97 3790
8699.85 3465
8700.73 2876
8701.61 2585
8702.49 2299
8703.37 2035
8704.26 1897
8705.14 1861
8706.02 1769
8706.90 1743
8707.78 1631
8708.66 1785
8709.54 1671
8710.42 1651
8711.30 1687
8712.18 1647
8713.06 1578
8713.95 1548
8714.83 1672
8715.71 1620
8716.59 1630
8717.47 1552
8718.35 1559
8719.23 1545
8720.12 1540
8721.00 1570
8721.88 1636
8722.76 1565
8723.64 1769
8724.52 1727
8725.41 1774
8726.29 1714
8727.17 1684
8728.05 1682
8728.93 1772
8729.81 1844
8730.70 1875
8731.58 1834
8732.46 1926
8733.34 1965
8734.23 1972
8735.11 1988
8735.99 1898
8736.87 1909
8737.75 1877
8738.64 2041
8739.52 1997
8740.40 1893
8741.28 1837
8742.17 1950
8743.05 1915
8743.93 1852
8744.82 1888
8745.70 1829
8746.58 1855
8747.46 1881
8748.35 1930
8749.23 1834
8750.11 1787
8751.00 1795
8751.88 1864
8752.76 1966
8753.65 2069
8754.53 2075
8755.41 2031
8756.30 2034
8757.18 2024
8758.06 2080
8758.95 2084
8759.83 2041
8760.71 2218
8761.60 2176
8762.48 2213
8763.36 2205
8764.25 2263
8765.13 2484
8766.01 2611
8766.90 2621
8767.78 2704
8768.67 2816
8769.55 2787
8770.43 2917
8771.32 2948
8772.20 2880
8773.09 2856
8773.97 2789
8774.86 2802
8775.74 2823
8776.62 2698
8777.51 2670
8778.39 2864
8779.28 3138
8780.16 3508
8781.05 4247
8781.93 5369
8782.82 6060
8783.70 7012
8784.59 7745
8785.47 7967
8786.36 7805
8787.24 7344
8788.12 6757
8789.01 5983
8789.89 5122
8790.78 4624
8791.67 3969
8792.55 3358
8793.44 2970
8794.32 2769
8795.21 2779
8796.09 2732
8796.98 2876
8797.86 3231
8798.75 3419
8799.63 3814
8800.52 3919
8801.40 3872
8802.29 3752
8803.18 3572
8804.06 3390
8804.95 3112
8805.83 2915
8806.72 2667
8807.60 2401
8808.49 2169
8809.38 2141
8810.26 2113
8811.15 2079
8812.04 2199
8812.92 2265
8813.81 2240
8814.69 2180
8815.58 2279
8816.47 2281
8817.35 2176
8818.24 2199
8819.13 2266
8820.01 2134
8820.90 2123
8821.79 2033
8822.67 1991
8823.56 2150
8824.45 2147
8825.33 2051
8826.22 2028
8827.11 1869
8827.99 1815
8828.88 1789
8829.77 1758
8830.65 1718
8831.54 1702
8832.43 1686
8833.32 1688
8834.20 1664
8835.09 1662
8835.98 1674
8836.87 1641
8837.75 1668
8838.64 1677
8839.53 1643
8840.42 1645
8841.30 1696
8842.19 1764
8843.08 1692
8843.97 1625
8844.85 1728
8845.74 1687
8846.63 1663
8847.52 1644
8848.41 1650
8849.29 1685
8850.18 1793
8851.07 1657
8851.96 1596
8852.85 1679
8853.73 1648
8854.62 1646
8855.51 1671
8856.40 1712
8857.29 1621
8858.18 1675
8859.06 1771
8859.95 1798
8860.84 1703
8861.73 1761
8862.62 1746
8863.51 1697
8864.40 1644
8865.29 1760
8866.17 1704
8867.06 1554
8867.95 1493
8868.84 1531
8869.73 1575
8870.62 1485
8871.51 1549
8872.40 1477
8873.29 1446
8874.18 1445
8875.07 1471
8875.96 1415
8876.84 1399
8877.73 1350
8878.62 1316
8879.51 1346
8880.40 1294
8881.29 1277
8882.18 1310
8883.07 1369
8883.96 1252
8884.85 1319
8885.74 1309
8886.63 1286
8887.52 1260
8888.41 1298
8889.30 1348
8890.19 1174
8891.08 1161
8891.97 1210
8892.86 1215
8893.75 1130
8894.64 1084
8895.53 1161
8896.42 1169
8897.31 1207
8898.20 1221
8899.09 1151
8899.98 1158
8900.88 1203
8901.77 1102
8902.66 1156
8903.55 1097
8904.44 1045
8905.33 1111
8906.22 1115
8907.11 1074
8908.00 1096
8908.89 1100
8909.78 1134
8910.68 1018
8911.57 1041
8912.46 1127
8913.35 1051
8914.24 1071
8915.13 1070
8916.02 1053
8916.91 1057
8917.81 1013
8918.70 1068
8919.59 1042
8920.48 1066
8921.37 1032
8922.26 886
8923.16 968
8924.05 1023
8924.94 1045
8925.83 1052
8926.72 1017
8927.61 1029
8928.51 1053
8929.40 1053
8930.29 1060
8931.18 1063
8932.07 1039
8932.97 1020
8933.86 992
8934.75 1042
8935.64 1086
8936.54 965
8937.43 982
8938.32 1031
8939.21 986
8940.11 938
8941.00 927
8941.89 985
8942.78 1006
8943.68 897
8944.57 942
8945.46 991
8946.36 975
8947.25 942
8948.14 953
8949.03 980
8949.93 968
8950.82 880
8951.71 841
8952.61 889
8953.50 870
8954.39 859
8955.29 825
8956.18 919
8957.07 832
8957.97 898
8958.86 917
8959.75 802
8960.65 867
8961.54 864
8962.44 867
8963.33 873
8964.22 869
8965.12 919
8966.01 814
8966.90 903
8967.80 873
8968.69 945
8969.59 955
8970.48 934
8971.37 873
8972.27 894
8973.16 895
8974.06 850
8974.95 851
8975.85 845
8976.74 921
8977.64 917
8978.53 853
8979.42 874
8980.32 871
8981.21 856
8982.11 838
8983.00 847
8983.90 799
8984.79 839
8985.69 789
8986.58 797
8987.48 779
8988.37 746
8989.27 748
8990.16 820
8991.06 725
8991.95 693
8992.85 743
8993.74 770
8994.64 749
8995.53 711
8996.43 724
8997.32 793
8998.22 776
8999.12 755
9000.01 752
9000.91 760
9001.80 784
9002.70 759
9003.59 767
9004.49 711
9005.39 730
9006.28 785
9007.18 707
9008.07 811
9008.97 751
9009.87 753
9010.76 746
9011.66 787
9012.55 744
9013.45 671
9014.35 744
9015.24 713
9016.14 739
9017.04 736
9017.93 768
9018.83 682
9019.72 726
9020.62 721
9021.52 752
9022.41 787
9023.31 757
9024.21 728
9025.11 737
9026.00 730
9026.90 731
9027.80 730
9028.69 658
9029.59 700
9030.49 649
9031.38 651
9032.28 695
9033.18 695
9034.08 638
9034.97 661
9035.87 689
9036.77 703
9037.67 700
9038.56 686
9039.46 732
9040.36 688
9041.26 731
9042.15 728
9043.05 713
9043.95 727
9044.85 694
9045.74 709
9046.64 713
9047.54 707
9048.44 655
9049.34 641
9050.23 666
9051.13 674
9052.03 737
9052.93 760
9053.83 790
9054.73 778
9055.62 756
9056.52 732
9057.42 758
9058.32 719
9059.22 750
9060.12 660
9061.01 710
9061.91 703
9062.81 652
9063.71 688
9064.61 811
9065.51 727
9066.41 644
9067.31 726
9068.21 693
9069.10 760
9070.00 720
9070.90 697
9071.80 762
9072.70 759
9073.60 749
9074.50 719
9075.40 702
9076.30 694
9077.20 698
9078.10 716
9079.00 716
9079.90 760
9080.80 744
9081.70 734
9082.59 720
9083.49 738
9084.39 684
9085.29 660
9086.19 748
9087.09 706
9087.99 720
9088.89 704
9089.79 729
9090.69 787
9091.59 760
9092.49 769
9093.39 760
9094.29 735
9095.19 766
9096.10 755
9097.00 705
9097.90 755
9098.80 664
9099.70 671
9100.60 678
9101.50 677
9102.40 677
9103.30 664
9104.20 704
9105.10 715
9106.00 761
9106.90 715
9107.80 680
9108.70 684
9109.61 693
9110.51 718
9111.41 663
9112.31 671
9113.21 708
9114.11 623
9115.01 654
9115.91 676
9116.82 692
9117.72 747
9118.62 734
9119.52 761
9120.42 747
9121.32 704
9122.22 687
9123.13 699
9124.03 710
9124.93 707
9125.83 733
9126.73 697
9127.64 639
9128.54 673
9129.44 666
9130.34 672
9131.24 736
9132.15 656
9133.05 680
9133.95 644
9134.85 700
9135.76 718
9136.66 657
9137.56 713
9138.46 733
9139.36 726
9140.27 688
9141.17 689
9142.07 655
9142.98 706
9143.88 679
9144.78 678
9145.68 699
9146.59 689
9147.49 709
9148.39 688
9149.30 669
9150.20 666
9151.10 683
9152.00 658
9152.91 655
9153.81 700
9154.71 625
9155.62 660
9156.52 666
9157.42 693
9158.33 652
9159.23 629
9160.13 685
9161.04 686
9161.94 628
9162.85 661
9163.75 635
9164.65 671
9165.56 650
9166.46 632
9167.36 697
9168.27 700
9169.17 668
9170.08 657
9170.98 736
9171.88 683
9172.79 679
9173.69 709
9174.60 681
9175.50 685
9176.41 698
9177.31 701
9178.21 656
9179.12 663
9180.02 717
9180.93 728
9181.83 679
9182.74 680
9183.64 652
9184.55 714
9185.45 665
9186.36 674
9187.26 694
9188.17 674
9189.07 692
9189.98 704
9190.88 720
9191.79 691
9192.69 697
9193.60 688
9194.50 713
9195.41 704
9196.31 675
9197.22 700
9198.12 676
9199.03 714
9199.93 750
9200.84 677
9201.74 777
9202.65 818
9203.56 825
9204.46 816
9205.37 824
9206.27 745
9207.18 641
9208.09 724
9208.99 717
9209.90 734
9210.80 716
9211.71 687
9212.62 706
9213.52 673
9214.43 672
9215.33 676
9216.24 724
9217.15 649
9218.05 717
9218.96 741
9219.87 755
9220.77 707
9221.68 807
9222.59 722
9223.49 679
9224.40 648
9225.31 696
9226.21 812
9227.12 757
9228.03 685
9228.93 613
9229.84 605
9230.75 668
9231.65 671
9232.56 656
9233.47 690
9234.38 667
9235.28 657
9236.19 675
9237.10 667
9238.00 636
9238.91 709
9239.82 698
9240.73 658
9241.63 672
9242.54 687
9243.45 671
9244.36 654
9245.27 681
9246.17 674
9247.08 657
9247.99 651
9248.90 637
9249.80 635
9250.71 610
9251.62 585
9252.53 589
9253.44 598
9254.34 662
9255.25 634
9256.16 681
9257.07 668
9257.98 640
9258.89 665
9259.79 620
9260.70 663
9261.61 647
9262.52 665
9263.43 674
9264.34 664
9265.25 665
9266.16 649
9267.06 640
9267.97 645
9268.88 645
9269.79 658
9270.70 650
9271.61 712
9272.52 680
9273.43 679
9274.34 678
9275.25 698
9276.15 711
9277.06 641
9277.97 587
9278.88 651
9279.79 695
9280.70 616
9281.61 668
9282.52 675
9283.43 664
9284.34 568
9285.25 625
9286.16 691
9287.07 670
9287.98 627
9288.89 685
9289.80 688
9290.71 682
9291.62 634
9292.53 700
9293.44 676
9294.35 668
9295.26 706
9296.17 734
9297.08 655
9297.99 665
9298.90 683
9299.81 713
9300.72 671
9301.63 652
9302.54 646
9303.45 620
9304.36 635
9305.27 692
9306.18 603
9307.10 672
9308.01 662
9308.92 683
9309.83 711
9310.74 748
9311.65 749
9312.56 749
9313.47 780
9314.38 734
9315.29 736
9316.21 775
9317.12 665
9318.03 675
9318.94 692
9319.85 647
9320.76 653
9321.67 653
9322.58 643
9323.50 606
9324.41 570
9325.32 624
9326.23 571
9327.14 617
9328.05 655
9328.97 713
9329.88 691
9330.79 692
9331.70 652
9332.61 620
9333.53 671
9334.44 653
9335.35 634
9336.26 694
9337.18 621
9338.09 630
9339.00 619
9339.91 642
9340.82 651
9341.74 647
9342.65 669
9343.56 701
9344.47 723
9345.39 694
9346.30 726
9347.21 705
9348.13 695
9349.04 680
9349.95 653
9350.86 669
9351.78 686
9352.69 649
9353.60 642
9354.52 679
9355.43 628
9356.34 628
9357.26 663
9358.17 626
9359.08 646
9360.00 675
9360.91 644
9361.82 704
9362.74 735
9363.65 648
9364.56 660
9365.48 671
9366.39 612
9367.30 632
9368.22 650
9369.13 689
9370.05 711
9370.96 658
9371.87 668
9372.79 637
9373.70 670
9374.62 646
9375.53 601
9376.44 597
9377.36 618
9378.27 657
9379.19 644
9380.10 662
9381.02 633
9381.93 631
9382.84 591
9383.76 659
9384.67 682
9385.59 671
9386.50 670
9387.42 668
9388.33 676
9389.25 692
9390.16 700
9391.08 687
9391.99 709
9392.91 721
9393.82 742
9394.74 819
9395.65 801
9396.57 731
9397.48 704
9398.40 723
9399.31 677
9400.23 695
9401.14 713
9402.06 714
9402.97 724
9403.89 724
9404.80 734
9405.72 730
9406.64 711
9407.55 727
9408.47 691
9409.38 639
9410.30 658
9411.21 727
9412.13 792
9413.05 783
9413.96 720
9414.88 669
9415.79 698
9416.71 661
9417.63 725
9418.54 679
9419.46 710
9420.38 661
9421.29 680
9422.21 702
9423.12 743
9424.04 683
9424.96 722
9425.87 765
9426.79 687
9427.71 738
9428.62 669
9429.54 690
9430.46 773
9431.37 722
9432.29 705
9433.21 705
9434.13 741
9435.04 812
9435.96 738
9436.88 762
9437.79 712
9438.71 658
9439.63 739
9440.55 641
9441.46 723
9442.38 673
9443.30 738
9444.22 811
9445.13 754
9446.05 724
9446.97 771
9447.89 727
9448.80 718
9449.72 718
9450.64 647
9451.56 695
9452.47 791
9453.39 799
9454.31 855
9455.23 901
9456.15 970
9457.06 900
9457.98 897
9458.90 865
9459.82 872
9460.74 807
9461.66 801
9462.57 911
9463.49 811
9464.41 773
9465.33 793
9466.25 785
9467.17 825
9468.09 778
9469.00 784
9469.92 865
9470.84 861
9471.76 803
9472.68 800
9473.60 811
9474.52 817
9475.44 801
9476.35 772
9477.27 827
9478.19 866
9479.11 898
9480.03 964
9480.95 1097
9481.87 1173
9482.79 1170
9483.71 1244
9484.63 1175
9485.55 1161
9486.47 1145
9487.39 1101
9488.31 989
9489.23 960
9490.15 885
9491.07 887
9491.98 802
9492.90 763
9493.82 754
9494.74 728
9495.66 786
9496.58 807
9497.50 779
9498.42 768
9499.34 748
9500.27 746
9501.19 737
9502.11 671
9503.03 766
9503.95 740
9504.87 714
9505.79 747
9506.71 729
9507.63 670
9508.55 661
9509.47 715
9510.39 720
9511.31 825
9512.23 792
9513.15 748
9514.07 753
9514.99 723
9515.92 738
9516.84 685
9517.76 717
9518.68 712
9519.60 753
9520.52 796
9521.44 720
9522.36 718
9523.28 803
9524.21 759
9525.13 715
9526.05 684
9526.97 693
9527.89 744
9528.81 748
9529.73 689
9530.66 674
9531.58 732
9532.50 746
9533.42 646
9534.34 663
9535.27 736
9536.19 738
9537.11 721
9538.03 822
9538.95 800
9539.88 751
9540.80 756
9541.72 741
9542.64 788
9543.56 768
9544.49 711
9545.41 688
9546.33 766
9547.25 736
9548.18 740
9549.10 725
9550.02 767
9550.94 761
9551.87 675
9552.79 705
9553.71 785
9554.64 823
9555.56 799
9556.48 711
9557.40 772
9558.33 846
9559.25 821
9560.17 813
9561.10 780
9562.02 825
9562.94 901
9563.87 926
9564.79 867
9565.71 862
9566.64 817
9567.56 804
9568.48 865
9569.41 859
9570.33 725
9571.25 777
9572.18 824
9573.10 764
9574.02 698
9574.95 709
9575.87 731
9576.80 810
9577.72 724
9578.64 722
9579.57 748
9580.49 797
9581.42 763
9582.34 704
9583.26 706
9584.19 757
9585.11 692
9586.04 730
9586.96 768
9587.89 797
9588.81 848
9589.74 808
9590.66 797
9591.58 689
9592.51 742
9593.43 720
9594.36 701
9595.28 766
9596.21 743
9597.13 731
9598.06 741
9598.98 728
9599.91 731
9600.83 729
9601.76 783
9602.68 801
9603.61 833
9604.53 787
9605.46 803
9606.38 855
9607.31 817
9608.24 837
9609.16 777
9610.09 800
9611.01 805
9611.94 817
9612.86 840
9613.79 810
9614.71 783
9615.64 816
9616.57 806
9617.49 814
9618.42 797
9619.34 848
9620.27 896
9621.20 813
9622.12 784
9623.05 857
9623.97 833
9624.90 873
9625.83 853
9626.75 862
9627.68 893
9628.61 924
9629.53 833
9630.46 851
9631.39 866
9632.31 922
9633.24 916
9634.17 939
9635.09 905
9636.02 1015
9636.95 973
9637.87 929
9638.80 958
9639.73 1011
9640.65 951
9641.58 947
9642.51 1102
9643.43 1030
9644.36 1000
9645.29 1044
9646.22 1009
9647.14 1006
9648.07 1084
9649.00 1064
9649.93 1115
9650.85 1294
9651.78 1325
9652.71 1300
9653.64 1303
9654.56 1374
9655.49 1349
9656.42 1252
9657.35 1245
9658.27 1274
9659.20 1164
9660.13 1125
9661.06 1168
9661.99 1150
9662.91 1194
9663.84 1179
9664.77 1203
9665.70 1205
9666.63 1183
9667.56 1246
9668.48 1253
9669.41 1223
9670.34 1243
9671.27 1337
9672.20 1362
9673.13 1290
9674.05 1191
9674.98 1266
9675.91 1300
9676.84 1275
9677.77 1210
9678.70 1208
9679.63 1240
9680.56 1272
9681.48 1274
9682.41 1249
9683.34 1241
9684.27 1367
9685.20 1396
9686.13 1308
9687.06 1387
9687.99 1360
9688.92 1435
9689.85 1384
9690.78 1464
9691.71 1469
9692.64 1445
9693.57 1540
9694.49 1485
9695.42 1494
9696.35 1528
9697.28 1684
9698.21 1823
9699.14 1961
9700.07 2115
9701.00 2299
9701.93 2393
9702.86 2426
9703.79 2451
9704.72 2266
9705.65 2155
9706.58 1993
9707.51 1922
9708.44 1739
9709.37 1662
9710.30 1521
9711.23 1469
9712.16 1420
9713.10 1525
9714.03 1515
9714.96 1533
9715.89 1483
9716.82 1522
9717.75 1598
9718.68 1568
9719.61 1581
9720.54 1525
9721.47 1507
9722.40 1431
9723.33 1399
9724.26 1301
9725.20 1291
9726.13 1233
9727.06 1119
9727.99 1149
9728.92 1177
9729.85 1202
9730.78 1244
9731.71 1194
9732.65 1195
9733.58 1179
9734.51 1221
9735.44 1285
9736.37 1209
9737.30 1105
9738.23 1151
9739.17 1233
9740.10 1150
9741.03 1145
9741.96 1179
9742.89 1117
9743.83 1069
9744.76 1018
9745.69 1074
9746.62 1034
9747.55 1066
9748.49 1036
9749.42 1021
9750.35 1065
9751.28 1037
9752.22 1051
9753.15 1070
9754.08 1002
9755.01 985
9755.95 1059
9756.88 1113
9757.81 966
9758.74 964
9759.68 990
9760.61 1005
9761.54 1088
9762.47 1006
9763.41 1007
9764.34 995
9765.27 1064
9766.21 1010
9767.14 1002
9768.07 1088
9769.01 1006
9769.94 970
9770.87 1047
9771.80 1067
9772.74 1020
9773.67 939
9774.60 1040
9775.54 977
9776.47 996
9777.41 1149
9778.34 1168
9779.27 1070
9780.21 1066
9781.14 1150
9782.07 1134
9783.01 1162
9783.94 1103
9784.88 1153
9785.81 1155
9786.74 1170
9787.68 1192
9788.61 1143
9789.55 1123
9790.48 1076
9791.41 1064
9792.35 1017
9793.28 999
9794.22 958
9795.15 1007
9796.09 1005
9797.02 1016
9797.95 1042
9798.89 1015
9799.82 1115
9800.76 1125
9801.69 1147
9802.63 1077
9803.56 1063
9804.50 1053
9805.43 990
9806.37 937
9807.30 954
9808.24 996
9809.17 918
9810.11 823
9811.04 827
9811.98 807
9812.91 824
9813.85 827
9814.78 854
9815.72 833
9816.65 836
9817.59 806
9818.53 847
9819.46 809
9820.40 814
9821.33 808
9822.27 829
9823.20 825
9824.14 813
9825.08 752
9826.01 755
9826.95 794
9827.88 786
9828.82 743
9829.76 826
9830.69 808
9831.63 773
9832.56 787
9833.50 838
9834.44 820
9835.37 765
9836.31 780
9837.25 764
9838.18 743
9839.12 806
9840.06 751
9840.99 788
9841.93 776
9842.86 720
9843.80 784
9844.74 808
9845.68 733
9846.61 754
9847.55 784
9848.49 833
9849.42 857
9850.36 802
9851.30 778
9852.23 753
9853.17 813
9854.11 832
9855.05 791
9855.98 776
9856.92 795
9857.86 791
9858.80 778
9859.73 764
9860.67 737
9861.61 742
9862.55 828
9863.48 848
9864.42 845
9865.36 778
9866.30 754
9867.23 736
9868.17 773
9869.11 759
9870.05 747
9870.99 749
9871.92 749
9872.86 770
9873.80 734
9874.74 709
9875.68 706
9876.62 789
9877.55 739
9878.49 779
9879.43 744
9880.37 734
9881.31 761
9882.25 755
9883.18 774
9884.12 774
9885.06 767
9886.00 735
9886.94 759
9887.88 746
9888.82 733
9889.76 762
9890.69 689
9891.63 741
9892.57 748
9893.51 779
9894.45 724
9895.39 719
9896.33 659
9897.27 687
9898.21 767
9899.15 744
9900.09 695
9901.03 686
9901.97 697
9902.91 742
9903.84 713
9904.78 679
9905.72 729
9906.66 701
9907.60 727
9908.54 707
9909.48 756
9910.42 709
9911.36 747
9912.30 765
9913.24 716
9914.18 673
9915.12 743
9916.06 743
9917.00 729
9917.94 738
9918.88 766
9919.82 744
9920.77 769
9921.71 667
9922.65 700
9923.59 712
9924.53 821
9925.47 866
9926.41 894
9927.35 942
9928.29 1035
9929.23 1204
9930.17 1142
9931.11 1179
9932.05 1171
9932.99 1082
9933.94 997
9934.88 886
9935.82 891
9936.76 822
9937.70 833
9938.64 725
9939.58 745
9940.52 703
9941.46 699
9942.41 684
9943.35 701
9944.29 629
9945.23 712
9946.17 658
9947.11 681
9948.06 707
9949.00 672
9949.94 721
9950.88 625
9951.82 661
9952.76 711
9953.71 651
9954.65 664
9955.59 666
9956.53 704
9957.47 714
9958.42 774
9959.36 710
9960.30 647
9961.24 648
9962.19 655
9963.13 659
9964.07 618
9965.01 639
9965.96 675
9966.90 667
9967.84 667
9968.78 718
9969.73 678
9970.67 701
9971.61 646
9972.56 627
9973.50 612
9974.44 590
9975.38 575
9976.33 550
9977.27 599
9978.21 646
9979.16 645
9980.10 650
9981.04 573
9981.99 588
9982.93 577
9983.87 565
9984.82 582
9985.76 632
9986.70 634
9987.65 617
9988.59 636
9989.53 646
9990.48 563
9991.42 628
9992.37 663
9993.31 642
9994.25 615
9995.20 616
9996.14 587
9997.08 564
9998.03 591
9998.97 673
9999.92 624
10000.86 626
10001.81 628
10002.75 647
10003.69 603
10004.64 607
10005.58 650
10006.53 621
10007.47 650
10008.42 640
10009.36 584
10010.31 597
10011.25 547
10012.19 633
10013.14 602
10014.08 611
10015.03 615
10015.97 625
10016.92 592
10017.86 602
10018.81 657
10019.75 620
10020.70 623
10021.64 593
10022.59 566
10023.54 582
10024.48 630
10025.43 614
10026.37 594
10027.32 572
10028.26 615
10029.21 678
10030.15 686
10031.10 601
10032.04 610
10032.99 596
10033.94 633
10034.88 618
10035.83 565
10036.77 612
10037.72 561
10038.67 579
10039.61 608
10040.56 594
10041.50 554
10042.45 531
10043.40 529
10044.34 568
10045.29 579
10046.23 581
10047.18 600
10048.13 605
10049.07 595
10050.02 573
10050.97 539
10051.91 584
10052.86 598
10053.81 600
10054.75 572
10055.70 561
10056.65 555
10057.59 555
10058.54 553
10059.49 554
10060.43 603
10061.38 588
10062.33 538
10063.28 656
10064.22 609
10065.17 522
10066.12 593
10067.07 578
10068.01 552
10068.96 584
10069.91 565
10070.85 599
10071.80 604
10072.75 587
10073.70 568
10074.65 556
10075.59 554
10076.54 592
10077.49 639
10078.44 611
10079.38 573
10080.33 615
10081.28 633
10082.23 619
10083.18 593
10084.12 562
10085.07 611
10086.02 554
10086.97 596
10087.92 672
10088.87 616
10089.81 578
10090.76 520
10091.71 598
10092.66 602
10093.61 608
10094.56 521
10095.51 636
10096.45 643
10097.40 612
10098.35 603
10099.30 548
10100.25 553
10101.20 583
10102.15 557
10103.10 511
10104.05 543
10104.99 550
10105.94 541
10106.89 578
10107.84 595
10108.79 561
10109.74 576
10110.69 591
10111.64 614
10112.59 545
10113.54 583
10114.49 602
10115.44 576
10116.39 571
10117.34 562
10118.29 563
10119.24 551
10120.19 621
10121.14 591
10122.09 507
10123.04 580
10123.99 586
10124.94 554
10125.89 526
10126.84 571
10127.79 554
10128.74 566
10129.69 529
10130.64 567
10131.59 612
10132.54 537
10133.49 572
10134.44 540
10135.39 528
10136.34 541
10137.29 581
10138.24 623
10139.19 625
10140.14 623
10141.09 603
10142.04 584
10143.00 656
10143.95 604
10144.90 650
10145.85 660
10146.80 597
10147.75 604
10148.70 569
10149.65 544
10150.60 557
10151.56 622
10152.51 632
10153.46 637
10154.41 544
10155.36 570
10156.31 612
10157.26 616
10158.22 636
10159.17 610
10160.12 582
10161.07 572
10162.02 585
10162.97 616
10163.93 629
10164.88 579
10165.83 612
10166.78 570
10167.73 615
10168.69 629
10169.64 630
10170.59 604
10171.54 582
10172.49 613
10173.45 603
10174.40 623
10175.35 602
10176.30 597
10177.26 622
10178.21 583
10179.16 619
10180.11 634
10181.07 630
10182.02 609
10182.97 596
10183.93 574
10184.88 632
10185.83 573
10186.78 567
10187.74 656
10188.69 658
10189.64 690
10190.60 585
10191.55 577
10192.50 614
10193.46 634
10194.41 625
10195.36 578
10196.32 655
10197.27 688
10198.22 651
10199.18 579
10200.13 607
10201.08 660
10202.04 630
10202.99 693
10203.94 617
10204.90 628
10205.85 660
10206.81 732
10207.76 703
10208.71 754
10209.67 746
10210.62 780
10211.58 702
10212.53 746
10213.48 693
10214.44 634
10215.39 652
10216.35 676
10217.30 598
10218.26 613
10219.21 661
10220.17 582
10221.12 590
10222.07 557
10223.03 575
10223.98 598
10224.94 614
10225.89 585
10226.85 584
10227.80 589
10228.76 642
10229.71 608
10230.67 586
10231.62 583
10232.58 585
10233.53 616
10234.49 644
10235.44 613
10236.40 600
10237.35 680
10238.31 675
10239.27 721
10240.22 688
10241.18 646
10242.13 617
10243.09 620
10244.04 621
10245.00 599
10245.95 574
10246.91 564
10247.87 568
10248.82 571
10249.78 636
10250.73 599
10251.69 585
10252.65 548
10253.60 567
10254.56 561
10255.51 548
10256.47 526
10257.43 572
10258.38 526
10259.34 536
10260.30 568
10261.25 531
10262.21 532
10263.16 539
10264.12 546
10265.08 518
10266.03 523
10266.99 531
10267.95 537
10268.90 555
10269.86 541
10270.82 535
10271.78 594
10272.73 573
10273.69 549
10274.65 522
10275.60 533
10276.56 582
10277.52 504
10278.48 510
10279.43 533
10280.39 559
10281.35 550
10282.30 580
10283.26 585
10284.22 565
10285.18 599
10286.13 517
10287.09 508
10288.05 499
10289.01 514
10289.97 523
10290.92 506
10291.88 503
10292.84 540
10293.80 576
10294.75 537
10295.71 543
10296.67 520
10297.63 565
10298.59 512
10299.55 495
10300.50 496
10301.46 519
10302.42 572
10303.38 537
10304.34 522
10305.30 564
10306.25 558
10307.21 514
10308.17 524
10309.13 522
10310.09 474
10311.05 512
10312.01 535
10312.97 531
10313.92 555
10314.88 528
10315.84 523
10316.80 491
10317.76 529
10318.72 519
10319.68 552
10320.64 563
10321.60 532
10322.56 534
10323.52 541
10324.47 479
10325.43 501
10326.39 514
10327.35 546
10328.31 495
10329.27 482
10330.23 510
10331.19 573
10332.15 540
10333.11 556
10334.07 559
10335.03 557
10335.99 521
10336.95 570
10337.91 532
10338.87 459
10339.83 498
10340.79 529
10341.75 522
10342.71 497
10343.67 538
10344.63 532
10345.59 544
10346.55 518
10347.51 536
10348.47 532
10349.43 496
10350.40 504
10351.36 544
10352.32 565
10353.28 557
10354.24 536
10355.20 553
10356.16 496
10357.12 498
10358.08 547
10359.04 539
10360.00 554
10360.96 504
10361.93 536
10362.89 510
10363.85 531
10364.81 543
10365.77 564
10366.73 582
10367.69 517
10368.65 534
10369.62 528
10370.58 526
10371.54 561
10372.50 468
10373.46 574
10374.42 523
10375.39 531
10376.35 511
10377.31 490
10378.27 510
10379.23 479
10380.20 550
10381.16 554
10382.12 506
10383.08 520
10384.04 542
10385.01 578
10385.97 498
10386.93 501
10387.89 483
10388.86 531
10389.82 484
10390.78 478
10391.74 560
10392.71 588
10393.67 499
10394.63 483
10395.59 531
10396.56 529
10397.52 490
10398.48 478
10399.44 555
10400.41 561
10401.37 541
10402.33 524
10403.30 581
10404.26 622
10405.22 623
10406.19 564
10407.15 596
10408.11 600
10409.08 570
10410.04 513
10411.00 544
10411.97 572
10412.93 545
10413.89 548
10414.86 540
10415.82 461
10416.78 520
10417.75 495
10418.71 520
10419.67 506
10420.64 481
10421.60 500
10422.57 516
10423.53 549
10424.49 498
10425.46 496
10426.42 584
10427.39 551
10428.35 492
10429.32 511
10430.28 528
10431.24 529
10432.21 538
10433.17 496
10434.14 515
10435.10 483
10436.07 497
10437.03 468
10438.00 470
10438.96 454
10439.93 481
10440.89 532
10441.85 452
10442.82 457
10443.78 493
10444.75 508
10445.71 486
10446.68 492
10447.64 451
10448.61 478
10449.58 523
10450.54 520
10451.51 527
10452.47 495
10453.44 514
10454.40 500
10455.37 483
10456.33 479
10457.30 506
10458.26 471
10459.23 493
10460.20 501
10461.16 489
10462.13 470
10463.09 475
10464.06 561
10465.02 485
10465.99 466
10466.96 487
10467.92 487
10468.89 451
10469.85 476
10470.82 507
10471.79 506
10472.75 480
10473.72 452
10474.69 463
10475.65 488
10476.62 438
10477.59 475
10478.55 487
10479.52 562
10480.48 525
10481.45 513
10482.42 471
10483.38 524
10484.35 473
10485.32 501
10486.29 497
10487.25 497
10488.22 503
10489.19 459
10490.15 457
10491.12 423
10492.09 498
10493.06 461
10494.02 491
10494.99 505
10495.96 576
10496.92 506
10497.89 484
10498.86 491
10499.83 496
10500.79 529
10501.76 469
10502.73 507
10503.70 508
10504.66 472
10505.63 445
10506.60 516
10507.57 511
10508.54 496
10509.50 465
10510.47 504
10511.44 509
10512.41 599
10513.38 498
10514.34 475
10515.31 422
10516.28 453
10517.25 500
10518.22 526
10519.19 507
10520.15 480
10521.12 466
10522.09 496
10523.06 472
10524.03 474
10525.00 511
10525.97 474
10526.94 462
10527.90 489
10528.87 479
10529.84 486
10530.81 498
10531.78 492
10532.75 494
10533.72 476
10534.69 412
10535.66 448
10536.63 458
10537.59 516
10538.56 518
10539.53 525
10540.50 466
10541.47 498
10542.44 510
10543.41 484
10544.38 479
10545.35 478
10546.32 578
10547.29 506
10548.26 501
10549.23 485
10550.20 516
10551.17 493
10552.14 481
10553.11 515
10554.08 554
10555.05 550
10556.02 548
10556.99 472
10557.96 541
10558.93 512
10559.90 604
10560.87 652
10561.84 602
10562.81 604
10563.78 622
10564.75 618
10565.72 570
10566.69 577
10567.66 589
10568.63 588
10569.61 560
10570.58 567
10571.55 524
10572.52 528
10573.49 516
10574.46 491
10575.43 494
10576.40 493
10577.37 506
10578.34 447
10579.32 519
10580.29 508
10581.26 524
10582.23 456
10583.20 473
10584.17 536
10585.14 488
10586.11 520
10587.09 495
10588.06 501
10589.03 500
10590.00 515
10590.97 478
10591.94 477
10592.92 465
10593.89 497
10594.86 555
10595.83 541
10596.80 555
10597.78 526
10598.75 489
10599.72 530
10600.69 472
10601.66 510
10602.64 474
10603.61 524
10604.58 526
10605.55 486
10606.53 534
10607.50 494
10608.47 500
10609.44 523
10610.42 506
10611.39 537
10612.36 486
10613.33 474
10614.31 461
10615.28 491
10616.25 498
10617.23 480
10618.20 506
10619.17 541
10620.15 474
10621.12 504
10622.09 537
10623.06 478
10624.04 474
10625.01 487
10625.98 523
10626.96 547
10627.93 472
10628.90 499
10629.88 487
10630.85 466
10631.83 480
10632.80 522
10633.77 551
10634.75 526
10635.72 534
10636.69 533
10637.67 560
10638.64 579
10639.62 632
10640.59 684
10641.56 709
10642.54 675
10643.51 624
10644.49 704
10645.46 728
10646.43 655
10647.41 567
10648.38 585
10649.36 589
10650.33 596
10651.31 557
10652.28 501
10653.26 507
10654.23 467
10655.20 507
10656.18 540
10657.15 521
10658.13 514
10659.10 475
10660.08 505
10661.05 515
10662.03 474
10663.00 458
10663.98 491
10664.95 471
10665.93 487
10666.90 529
10667.88 507
10668.86 482
10669.83 471
10670.81 527
10671.78 503
10672.76 491
10673.73 519
10674.71 471
10675.68 475
10676.66 512
10677.63 493
10678.61 449
10679.59 498
10680.56 498
10681.54 529
10682.51 526
10683.49 527
10684.47 522
10685.44 492
10686.42 505
10687.39 498
10688.37 489
10689.35 517
10690.32 505
10691.30 525
10692.28 514
10693.25 557
10694.23 558
10695.20 506
10696.18 474
10697.16 495
10698.13 447
10699.11 453
10700.09 448
10701.06 476
10702.04 496
10703.02 467
10704.00 501
10704.97 475
10705.95 473
10706.93 481
10707.90 494
10708.88 518
10709.86 441
10710.83 427
10711.81 516
10712.79 465
10713.77 425
10714.74 425
10715.72 454
10716.70 443
10717.68 455
10718.65 421
10719.63 460
10720.61 452
10721.59 458
10722.57 476
10723.54 491
10724.52 499
10725.50 488
10726.48 544
10727.45 565
10728.43 420
10729.41 429
10730.39 439
10731.37 447
10732.35 475
10733.32 454
10734.30 456
10735.28 455
10736.26 444
10737.24 500
10738.22 478
10739.19 463
10740.17 458
10741.15 476
10742.13 488
10743.11 506
10744.09 506
10745.07 470
10746.04 486
10747.02 489
10748.00 497
10748.98 508
10749.96 446
10750.94 427
10751.92 428
10752.90 450
10753.88 417
10754.86 388
10755.84 473
10756.81 517
10757.79 451
10758.77 461
10759.75 460
10760.73 448
10761.71 464
10762.69 501
10763.67 482
10764.65 429
10765.63 489
10766.61 484
10767.59 435
10768.57 490
10769.55 485
10770.53 467
10771.51 493
10772.49 462
10773.47 461
10774.45 470
10775.43 424
10776.41 449
10777.39 469
10778.37 437
10779.35 480
10780.33 545
10781.31 476
10782.29 461
10783.27 453
10784.25 494
10785.23 488
10786.21 498
10787.20 508
10788.18 465
10789.16 485
10790.14 435
10791.12 406
10792.10 411
10793.08 478
10794.06 464
10795.04 453
10796.02 488
10797.01 465
10797.99 461
10798.97 447
10799.95 505
10800.93 510
10801.91 491
10802.89 466
10803.87 511
10804.86 458
10805.84 446
10806.82 479
10807.80 498
10808.78 475
10809.76 416
10810.75 463
10811.73 498
10812.71 473
10813.69 474
10814.67 439
10815.66 430
10816.64 454
10817.62 485
10818.60 424
10819.58 469
10820.57 507
10821.55 466
10822.53 448
10823.51 508
10824.50 482
10825.48 496
10826.46 484
10827.44 449
10828.43 443
10829.41 462
10830.39 476
10831.37 439
10832.36 447
10833.34 448
10834.32 512
10835.30 484
10836.29 506
10837.27 502
10838.25 492
10839.24 494
10840.22 482
10841.20 459
10842.19 455
10843.17 475
10844.15 495
10845.14 460
10846.12 478
10847.10 516
10848.09 466
10849.07 517
10850.05 537
10851.04 481
10852.02 495
10853.00 482
10853.99 507
10854.97 481
10855.96 458
10856.94 480
10857.92 489
10858.91 503
10859.89 468
10860.88 477
10861.86 507
10862.84 555
10863.83 470
10864.81 467
10865.80 519
10866.78 515
10867.77 509
10868.75 477
10869.73 521
10870.72 554
10871.70 496
10872.69 521
10873.67 538
10874.66 518
10875.64 521
10876.63 499
10877.61 449
10878.60 477
10879.58 477
10880.57 543
10881.55 502
10882.54 479
10883.52 459
10884.51 515
10885.49 529
10886.48 561
10887.46 475
10888.45 516
10889.43 510
10890.42 518
10891.40 486
10892.39 524
10893.37 560
10894.36 556
10895.35 535
10896.33 508
10897.32 544
10898.30 576
10899.29 595
10900.27 529
10901.26 526
10902.25 534
10903.23 499
10904.22 565
10905.20 613
10906.19 572
10907.18 546
10908.16 591
10909.15 562
10910.14 567
10911.12 534
10912.11 612
10913.09 583
10914.08 603
10915.07 646
10916.05 615
10917.04 543
10918.03 605
10919.01 646
10920.00 627
10920.99 603
10921.97 591
10922.96 584
10923.95 639
10924.94 682
10925.92 632
10926.91 589
10927.90 665
10928.88 618
10929.87 616
10930.86 669
10931.85 630
10932.83 660
10933.82 591
10934.81 596
10935.79 631
10936.78 595
10937.77 629
10938.76 654
10939.75 660
10940.73 653
10941.72 703
10942.71 684
10943.70 692
10944.68 680
10945.67 720
10946.66 663
10947.65 710
10948.64 690
10949.62 705
10950.61 693
10951.60 704
10952.59 737
10953.58 704
10954.56 696
10955.55 793
10956.54 782
10957.53 792
10958.52 927
10959.51 922
10960.50 957
10961.48 993
10962.47 1027
10963.46 928
10964.45 1002
10965.44 979
10966.43 954
10967.42 889
10968.41 815
10969.39 824
10970.38 811
10971.37 797
10972.36 752
10973.35 756
10974.34 734
10975.33 803
10976.32 814
10977.31 706
10978.30 811
10979.29 796
10980.28 770
10981.27 785
10982.26 767
10983.25 821
10984.23 771
10985.22 817
10986.21 828
10987.20 857
10988.19 779
10989.18 817
10990.17 830
10991.16 861
10992.15 807
10993.14 821
10994.13 871
10995.12 894
10996.11 928
10997.10 938
10998.09 1042
10999.08 1133
11000.08 1192
11001.07 1299
11002.06 1389
11003.05 1392
11004.04 1395
11005.03 1392
11006.02 1304
11007.01 1186
11008.00 1047
11008.99 1055
11009.98 1009
11010.97 965
11011.96 900
11012.95 813
11013.94 730
11014.94 730
11015.93 744
11016.92 756
11017.91 744
11018.90 759
11019.89 724
11020.88 711
11021.87 679
11022.87 731
11023.86 687
11024.85 654
11025.84 708
11026.83 629
11027.82 640
11028.82 682
11029.81 632
11030.80 650
11031.79 688
11032.78 674
11033.77 693
11034.77 639
11035.76 648
11036.75 632
11037.74 679
11038.73 631
11039.73 630
11040.72 662
11041.71 678
11042.70 677
11043.70 622
11044.69 572
11045.68 621
11046.67 613
11047.67 647
11048.66 622
11049.65 603
11050.64 588
11051.64 601
11052.63 629
11053.62 587
11054.61 611
11055.61 558
11056.60 588
11057.59 562
11058.59 624
11059.58 672
11060.57 634
11061.56 608
11062.56 571
11063.55 577
11064.54 523
11065.54 613
11066.53 594
11067.52 592
11068.52 524
11069.51 559
11070.51 605
11071.50 578
11072.49 499
11073.49 586
11074.48 603
11075.47 597
11076.47 637
11077.46 552
11078.45 589
11079.45 614
11080.44 687
11081.44 630
11082.43 595
11083.43 599
11084.42 584
11085.41 588
11086.41 585
11087.40 589
11088.40 614
11089.39 537
11090.39 588
11091.38 576
11092.37 572
11093.37 591
11094.36 613
11095.36 519
11096.35 533
11097.35 578
11098.34 547
11099.34 546
11100.33 565
11101.33 555
11102.32 568
11103.32 590
11104.31 579
11105.31 593
11106.30 555
11107.30 526
11108.29 529
11109.29 546
11110.28 542
11111.28 544
11112.27 515
11113.27 472
11114.26 583
11115.26 569
11116.26 554
11117.25 561
11118.25 539
11119.24 549
11120.24 537
11121.23 506
11122.23 567
11123.23 570
11124.22 543
11125.22 536
11126.21 564
11127.21 554
11128.21 499
11129.20 548
11130.20 549
11131.20 607
11132.19 587
11133.19 578
11134.18 595
11135.18 525
11136.18 495
11137.17 552
11138.17 562
11139.17 543
11140.16 543
11141.16 565
11142.16 571
11143.15 575
11144.15 564
11145.15 572
11146.14 534
11147.14 571
11148.14 617
11149.14 518
11150.13 507
11151.13 521
11152.13 486
11153.12 576
11154.12 544
11155.12 555
11156.12 565
11157.11 532
11158.11 540
11159.11 566
11160.11 505
11161.10 539
11162.10 489
11163.10 509
11164.10 548
11165.09 531
11166.09 518
11167.09 467
11168.09 464
11169.09 552
11170.08 514
11171.08 486
11172.08 528
11173.08 582
11174.08 516
11175.07 462
11176.07 487
11177.07 478
11178.07 512
11179.07 481
11180.07 494
11181.07 489
11182.06 512
11183.06 497
11184.06 498
11185.06 484
11186.06 508
11187.06 491
11188.06 504
11189.05 564
11190.05 506
11191.05 511
11192.05 556
11193.05 494
11194.05 505
11195.05 500
11196.05 494
11197.05 474
11198.05 473
11199.05 490
11200.05 501
11201.04 505
11202.04 494
11203.04 503
11204.04 563
11205.04 527
11206.04 494
11207.04 473
11208.04 461
11209.04 499
11210.04 469
11211.04 476
11212.04 499
11213.04 482
11214.04 410
11215.04 471
11216.04 460
11217.04 467
11218.04 494
11219.04 472
11220.04 496
11221.04 501
11222.04 468
11223.04 460
11224.04 461
11225.04 460
11226.04 475
11227.04 493
11228.04 483
11229.05 463
11230.05 489
11231.05 527
11232.05 489
11233.05 435
11234.05 497
11235.05 495
11236.05 495
11237.05 511
11238.05 487
11239.05 479
11240.06 457
11241.06 440
11242.06 501
11243.06 497
11244.06 500
11245.06 474
11246.06 518
11247.06 505
11248.07 516
11249.07 497
11250.07 471
11251.07 494
11252.07 479
11253.07 479
11254.08 524
11255.08 511
11256.08 465
11257.08 509
11258.08 471
11259.09 498
11260.09 478
11261.09 518
11262.09 491
11263.09 484
11264.10 510
11265.10 502
11266.10 486
11267.10 516
11268.11 466
11269.11 511
11270.11 522
11271.11 552
11272.12 515
11273.12 469
11274.12 502
11275.12 535
11276.13 532
11277.13 562
11278.13 551
11279.13 535
11280.14 565
11281.14 561
11282.14 535
11283.15 545
11284.15 554
11285.15 588
11286.16 567
11287.16 572
11288.16 544
11289.17 531
11290.17 542
11291.17 490
11292.18 575
11293.18 508
11294.18 556
11295.19 549
11296.19 569
11297.19 551
11298.20 523
11299.20 529
11300.21 574
11301.21 497
11302.21 523
11303.22 489
11304.22 507
11305.23 510
11306.23 521
11307.23 507
11308.24 527
11309.24 541
11310.25 538
11311.25 530
11312.25 526
11313.26 558
11314.26 609
11315.27 594
11316.27 654
11317.28 609
11318.28 584
11319.29 608
11320.29 627
11321.30 554
11322.30 565
11323.31 595
11324.31 515
11325.32 537
11326.32 559
11327.33 577
11328.33 562
11329.34 560
11330.34 481
11331.35 522
11332.35 555
11333.36 517
11334.36 532
11335.37 529
11336.37 589
11337.38 567
11338.38 551
11339.39 617
11340.39 572
11341.40 631
11342.41 644
11343.41 653
11344.42 658
11345.42 635
11346.43 613
11347.44 608
11348.44 596
11349.45 586
11350.45 623
11351.46 621
11352.47 558
11353.47 519
11354.48 539
11355.48 562
11356.49 525
11357.50 542
11358.50 481
11359.51 509
11360.52 548
11361.52 524
11362.53 523
11363.54 504
11364.54 488
11365.55 525
11366.56 559
11367.56 521
11368.57 476
11369.58 528
11370.58 508
11371.59 487
11372.60 495
11373.61 525
11374.61 531
11375.62 522
11376.63 512
11377.63 551
11378.64 535
11379.65 559
11380.66 539
11381.66 520
11382.67 491
11383.68 506
11384.69 567
11385.69 539
11386.70 510
11387.71 589
11388.72 547
11389.72 484
11390.73 505
11391.74 534
11392.75 503
11393.76 540
11394.76 528
11395.77 546
11396.78 535
11397.79 518
11398.80 510
11399.80 473
11400.81 512
11401.82 505
11402.83 531
11403.84 514
11404.85 527
11405.86 503
11406.86 546
11407.87 507
11408.88 492
11409.89 527
11410.90 496
11411.91 485
11412.92 497
11413.92 502
11414.93 516
11415.94 514
11416.95 509
11417.96 559
11418.97 520
11419.98 512
11420.99 548
11422.00 557
11423.01 542
11424.02 537
11425.03 522
11426.03 582
11427.04 578
11428.05 513
11429.06 570
11430.07 572
11431.08 550
11432.09 544
11433.10 567
11434.11 576
11435.12 567
11436.13 576
11437.14 550
11438.15 530
11439.16 554
11440.17 575
11441.18 519
11442.19 527
11443.20 582
11444.21 571
11445.22 568
11446.23 534
11447.24 552
11448.25 555
11449.26 531
11450.27 529
11451.28 566
11452.30 566
11453.31 567
11454.32 552
11455.33 573
11456.34 564
11457.35 512
11458.36 581
11459.37 574
11460.38 597
11461.39 612
11462.40 648
11463.41 639
11464.43 584
11465.44 577
11466.45 611
11467.46 557
11468.47 548
11469.48 580
11470.49 577
11471.50 596
11472.52 639
11473.53 624
11474.54 608
11475.55 653
11476.56 653
11477.57 594
11478.59 610
11479.60 620
11480.61 634
11481.62 635
11482.63 625
11483.65 665
11484.66 625
11485.67 623
11486.68 607
11487.69 634
11488.71 613
11489.72 642
11490.73 639
11491.74 585
11492.75 626
11493.77 657
11494.78 671
11495.79 622
11496.80 603
11497.82 628
11498.83 648
11499.84 601
11500.86 597
11501.87 588
11502.88 634
11503.89 677
11504.91 648
11505.92 626
11506.93 588
11507.95 622
11508.96 689
11509.97 648
11510.98 649
11512.00 610
11513.01 609
11514.02 631
11515.04 670
11516.05 696
11517.06 706
11518.08 707
11519.09 692
11520.11 710
11521.12 702
11522.13 693
11523.15 681
11524.16 684
11525.17 767
11526.19 726
11527.20 702
11528.22 719
11529.23 735
11530.24 735
11531.26 783
11532.27 717
11533.29 762
11534.30 703
11535.31 740
11536.33 753
11537.34 722
11538.36 753
11539.37 801
11540.39 765
11541.40 776
11542.41 743
11543.43 767
11544.44 794
11545.46 769
11546.47 765
11547.49 869
11548.50 839
11549.52 787
11550.53 785
11551.55 846
11552.56 775
11553.58 784
11554.59 861
11555.61 903
11556.62 913
11557.64 869
11558.65 897
11559.67 931
11560.68 938
11561.70 904
11562.72 948
11563.73 945
11564.75 951
11565.76 954
11566.78 942
11567.79 932
11568.81 1015
11569.82 958
11570.84 970
11571.86 987
11572.87 1088
11573.89 1086
11574.90 1113
11575.92 1140
11576.94 1053
11577.95 1141
11578.97 1163
11579.98 1196
11581.00 1221
11582.02 1313
11583.03 1368
11584.05 1372
11585.07 1415
11586.08 1483
11587.10 1516
11588.12 1456
11589.13 1511
11590.15 1465
11591.17 1598
11592.18 1757
11593.20 1718
11594.22 1830
11595.23 1939
11596.25 2050
11597.27 2240
11598.28 2667
11599.30 2952
11600.32 3109
11601.34 3430
11602.35 3715
11603.37 3776
11604.39 3612
11605.40 3451
11606.42 3176
11607.44 2840
11608.46 2564
11609.47 2364
11610.49 2190
11611.51 2070
11612.53 1918
11613.54 1879
11614.56 1711
11615.58 1604
11616.60 1656
11617.62 1643
11618.63 1742
11619.65 1713
11620.67 1602
11621.69 1657
11622.71 1695
11623.72 1619
11624.74 1637
11625.76 1727
11626.78 1704
11627.80 1693
11628.82 1833
11629.83 1946
11630.85 2062
11631.87 2240
11632.89 2433
11633.91 2758
11634.93 2774
11635.94 2976
11636.96 2934
11637.98 2898
11639.00 2856
11640.02 2745
11641.04 2435
11642.06 2211
11643.08 1988
11644.10 1862
11645.11 1752
11646.13 1551
11647.15 1434
11648.17 1353
11649.19 1313
11650.21 1291
11651.23 1220
11652.25 1150
11653.27 1117
11654.29 1170
11655.31 1146
11656.33 1127
11657.35 1097
11658.37 1162
11659.39 1153
11660.41 1137
11661.43 1118
11662.45 1084
11663.47 1056
11664.49 1096
11665.51 1126
11666.53 1090
11667.55 1024
11668.57 1096
11669.59 1180
11670.61 1132
11671.63 1087
11672.65 1033
11673.67 1027
11674.69 1122
11675.71 1197
11676.73 1140
11677.75 1092
11678.77 1149
11679.79 1067
11680.81 1070
11681.83 1088
11682.85 1104
11683.87 1072
11684.89 1025
11685.91 1090
11686.93 1037
11687.96 987
11688.98 958
11690.00 944
11691.02 973
11692.04 988
11693.06 979
11694.08 990
11695.10 969
11696.13 942
11697.15 944
11698.17 927
11699.19 968
11700.21 970
11701.23 963
11702.25 981
11703.28 1011
11704.30 1012
11705.32 1002
11706.34 963
11707.36 949
11708.38 981
11709.41 993
11710.43 908
11711.45 942
11712.47 965
11713.49 955
11714.52 1026
11715.54 1005
11716.56 967
11717.58 951
11718.61 906
11719.63 930
11720.65 999
11721.67 961
11722.69 901
11723.72 873
11724.74 862
11725.76 902
11726.78 863
11727.81 839
11728.83 806
11729.85 835
11730.88 824
11731.90 889
11732.92 885
11733.94 832
11734.97 819
11735.99 843
11737.01 833
11738.04 832
11739.06 811
11740.08 840
11741.11 878
11742.13 785
11743.15 772
11744.18 737
11745.20 824
11746.22 843
11747.25 827
11748.27 776
11749.29 822
11750.32 794
11751.34 786
11752.37 813
11753.39 755
11754.41 803
11755.44 801
11756.46 726
11757.49 753
11758.51 785
11759.53 719
11760.56 715
11761.58 684
11762.61 743
11763.63 765
11764.65 701
11765.68 690
11766.70 653
11767.73 679
11768.75 692
11769.78 702
11770.80 730
11771.83 715
11772.85 710
11773.87 699
11774.90 684
11775.92 686
11776.95 692
11777.97 701
11779.00 765
11780.02 648
11781.05 658
11782.07 719
11783.10 710
11784.12 650
11785.15 663
11786.17 674
11787.20 694
11788.23 642
11789.25 659
11790.28 697
11791.30 647
11792.33 630
11793.35 619
11794.38 615
11795.40 670
11796.43 646
11797.46 647
11798.48 647
11799.51 608
11800.53 568
11801.56 561
11802.58 646
11803.61 642
11804.64 624
11805.66 654
11806.69 590
11807.72 647
11808.74 618
11809.77 575
11810.79 572
11811.82 621
11812.85 626
11813.87 594
11814.90 605
11815.93 578
11816.95 585
11817.98 642
11819.01 609
11820.03 579
11821.06 617
11822.09 635
11823.11 564
11824.14 584
11825.17 564
11826.19 572
11827.22 570
11828.25 576
11829.28 578
11830.30 631
11831.33 623
11832.36 649
11833.38 664
11834.41 600
11835.44 563
11836.47 635
11837.49 608
11838.52 600
11839.55 600
11840.58 573
11841.60 527
11842.63 540
11843.66 588
11844.69 589
11845.72 616
11846.74 586
11847.77 600
11848.80 551
11849.83 526
11850.85 496
11851.88 504
11852.91 553
11853.94 589
11854.97 560
11856.00 557
11857.02 556
11858.05 602
11859.08 559
11860.11 544
11861.14 562
11862.17 568
11863.20 582
11864.22 626
11865.25 626
11866.28 561
11867.31 547
11868.34 564
11869.37 582
11870.40 599
11871.43 621
11872.45 638
11873.48 633
11874.51 578
11875.54 596
11876.57 559
11877.60 642
11878.63 612
11879.66 636
11880.69 584
11881.72 602
11882.75 599
11883.78 606
11884.81 584
11885.84 601
11886.86 650
11887.89 590
11888.92 604
11889.95 598
11890.98 597
11892.01 595
11893.04 643
11894.07 625
11895.10 653
11896.13 616
11897.16 656
11898.19 616
11899.22 632
11900.25 673
11901.28 702
11902.31 700
11903.34 689
11904.38 715
11905.41 758
11906.44 768
11907.47 792
11908.50 687
11909.53 751
11910.56 674
11911.59 666
11912.62 719
11913.65 706
11914.68 722
11915.71 713
11916.74 658
11917.77 671
11918.81 742
11919.84 723
11920.87 731
11921.90 642
11922.93 672
11923.96 742
11924.99 695
11926.02 721
11927.06 724
11928.09 697
11929.12 758
11930.15 818
11931.18 858
11932.21 847
11933.24 918
11934.28 947
11935.31 950
11936.34 868
11937.37 918
11938.40 889
11939.43 805
11940.47 754
11941.50 770
11942.53 754
11943.56 651
11944.60 708
11945.63 653
11946.66 701
11947.69 626
11948.72 610
11949.76 607
11950.79 558
11951.82 518
11952.85 588
11953.89 544
11954.92 596
11955.95 580
11956.98 564
11958.02 543
11959.05 555
11960.08 598
11961.12 568
11962.15 587
11963.18 598
11964.21 540
11965.25 568
11966.28 578
11967.31 578
11968.35 572
11969.38 605
11970.41 569
11971.45 609
11972.48 571
11973.51 597
11974.55 551
11975.58 572
11976.61 569
11977.65 580
11978.68 507
11979.71 584
11980.75 571
11981.78 648
11982.82 584
11983.85 609
11984.88 593
11985.92 604
11986.95 577
11987.98 593
11989.02 627
11990.05 580
11991.09 579
11992.12 565
11993.16 563
11994.19 534
11995.22 595
11996.26 615
11997.29 599
11998.33 607
11999.36 576
12000.40 611
12001.43 588
12002.47 610
12003.50 610
12004.53 584
12005.57 621
12006.60 588
12007.64 608
12008.67 646
12009.71 671
12010.74 652
12011.78 668
12012.81 623
12013.85 613
12014.88 655
12015.92 664
12016.95 670
12017.99 670
12019.03 638
12020.06 661
12021.10 659
12022.13 630
12023.17 625
12024.20 634
12025.24 653
12026.27 615
12027.31 662
12028.35 657
12029.38 613
12030.42 644
12031.45 616
12032.49 615
12033.53 586
12034.56 614
12035.60 678
12036.63 690
12037.67 632
12038.71 619
12039.74 632
12040.78 616
12041.81 607
12042.85 652
12043.89 614
12044.92 636
12045.96 638
12047.00 636
12048.03 653
12049.07 606
12050.11 602
12051.14 645
12052.18 661
12053.22 630
12054.25 618
12055.29 592
12056.33 629
12057.36 662
12058.40 647
12059.44 633
12060.48 662
12061.51 644
12062.55 581
12063.59 625
12064.62 643
12065.66 592
12066.70 608
12067.74 577
12068.77 611
12069.81 661
12070.85 660
12071.89 647
12072.93 684
12073.96 641
12075.00 654
12076.04 618
12077.08 590
12078.11 601
12079.15 628
12080.19 655
12081.23 646
12082.27 650
12083.30 664
12084.34 657
12085.38 657
12086.42 636
12087.46 601
12088.50 670
12089.53 683
12090.57 660
12091.61 687
12092.65 641
12093.69 669
12094.73 712
12095.77 733
12096.80 653
12097.84 676
12098.88 669
12099.92 712
12100.96 729
12102.00 686
12103.04 765
12104.08 746
12105.12 775
12106.15 771
12107.19 783
12108.23 796
12109.27 714
12110.31 713
12111.35 730
12112.39 678
12113.43 700
12114.47 651
12115.51 614
12116.55 634
12117.59 595
12118.63 607
12119.67 606
12120.71 570
12121.75 563
12122.79 574
12123.83 539
12124.87 533
12125.91 568
12126.95 579
12127.99 589
12129.03 585
12130.07 631
12131.11 592
12132.15 642
12133.19 575
12134.23 554
12135.27 561
12136.31 567
12137.35 593
12138.39 588
12139.43 559
12140.47 567
12141.51 563
12142.55 535
12143.59 599
12144.63 551
12145.67 509
12146.71 560
12147.75 568
12148.80 559
12149.84 568
12150.88 512
12151.92 544
12152.96 543
12154.00 520
12155.04 480
12156.08 571
12157.12 560
12158.17 511
12159.21 514
12160.25 544
12161.29 552
12162.33 515
12163.37 529
12164.42 564
12165.46 526
12166.50 489
12167.54 489
12168.58 490
12169.62 506
12170.67 485
12171.71 545
12172.75 524
12173.79 455
12174.83 495
12175.88 509
12176.92 487
12177.96 490
12179.00 518
12180.04 517
12181.09 551
12182.13 552
12183.17 525
12184.21 502
12185.26 520
12186.30 516
12187.34 526
12188.38 504
12189.43 532
12190.47 480
12191.51 493
12192.56 517
12193.60 483
12194.64 527
12195.68 525
12196.73 575
12197.77 512
12198.81 545
12199.86 539
12200.90 530
12201.94 488
12202.99 479
12204.03 505
12205.07 507
12206.12 559
12207.16 501
12208.20 482
12209.25 489
12210.29 484
12211.33 467
12212.38 484
12213.42 529
12214.46 487
12215.51 480
12216.55 472
12217.60 469
12218.64 491
12219.68 501
12220.73 518
12221.77 466
12222.82 488
12223.86 515
12224.90 481
12225.95 511
12226.99 473
12228.04 515
12229.08 508
12230.13 516
12231.17 485
12232.22 487
12233.26 477
12234.30 529
12235.35 519
12236.39 507
12237.44 464
12238.48 502
12239.53 514
12240.57 454
12241.62 543
12242.66 490
12243.71 467
12244.75 511
12245.80 473
12246.84 503
12247.89 510
12248.93 524
12249.98 520
12251.02 481
12252.07 472
12253.12 497
12254.16 533
12255.21 489
12256.25 492
12257.30 506
12258.34 529
12259.39 476
12260.43 447
12261.48 509
12262.53 485
12263.57 413
12264.62 432
12265.66 430
12266.71 458
12267.76 437
12268.80 453
12269.85 520
12270.89 476
12271.94 445
12272.99 478
12274.03 448
12275.08 425
12276.13 411
12277.17 440
12278.22 416
12279.26 404
12280.31 420
12281.36 482
12282.40 405
12283.45 422
12284.50 448
12285.55 452
12286.59 467
12287.64 422
12288.69 452
12289.73 426
12290.78 474
12291.83 491
12292.87 465
12293.92 431
12294.97 419
12296.02 429
12297.06 493
12298.11 458
12299.16 485
12300.20 412
12301.25 443
12302.30 434
12303.35 435
12304.40 432
12305.44 439
12306.49 456
12307.54 428
12308.59 442
12309.63 456
12310.68 421
12311.73 423
12312.78 442
12313.83 446
12314.87 441
12315.92 427
12316.97 428
12318.02 435
12319.07 474
12320.11 423
12321.16 411
12322.21 444
12323.26 428
12324.31 403
12325.36 437
12326.40 388
12327.45 439
12328.50 472
12329.55 431
12330.60 377
12331.65 371
12332.70 408
12333.75 438
12334.79 493
12335.84 507
12336.89 486
12337.94 442
12338.99 446
12340.04 400
12341.09 386
12342.14 354
12343.19 446
12344.24 439
12345.29 376
12346.34 400
12347.39 409
12348.43 428
12349.48 406
12350.53 409
12351.58 415
12352.63 441
12353.68 447
12354.73 406
12355.78 464
12356.83 457
12357.88 426
12358.93 398
12359.98 413
12361.03 419
12362.08 422
12363.13 449
12364.18 426
12365.23 386
12366.28 439
12367.33 446
12368.38 444
12369.43 388
12370.48 397
12371.53 425
12372.58 431
12373.64 417
12374.69 429
12375.74 409
12376.79 444
12377.84 411
12378.89 418
12379.94 416
12380.99 470
12382.04 479
12383.09 443
12384.14 414
12385.19 420
12386.25 419
12387.30 435
12388.35 444
12389.40 460
12390.45 455
12391.50 448
12392.55 447
12393.60 429
12394.66 395
12395.71 443
12396.76 425
12397.81 429
12398.86 438
12399.91 441
12400.97 472
12402.02 467
12403.07 421
12404.12 463
12405.17 486
12406.22 465
12407.28 481
12408.33 443
12409.38 486
12410.43 424
12411.49 481
12412.54 422
12413.59 445
12414.64 467
12415.69 462
12416.75 468
12417.80 437
12418.85 523
12419.90 469
12420.96 504
12422.01 490
12423.06 465
12424.11 406
12425.17 470
12426.22 498
12427.27 417
12428.33 450
12429.38 456
12430.43 446
12431.48 443
12432.54 460
12433.59 400
12434.64 427
12435.70 449
12436.75 448
12437.80 471
12438.86 436
12439.91 412
12440.96 485
12442.02 492
12443.07 423
12444.12 419
12445.18 466
12446.23 443
12447.29 381
12448.34 405
12449.39 440
12450.45 452
12451.50 404
12452.55 434
12453.61 445
12454.66 433
12455.72 451
12456.77 442
12457.82 456
12458.88 440
12459.93 396
12460.99 429
12462.04 415
12463.10 442
12464.15 497
12465.20 470
12466.26 431
12467.31 425
12468.37 448
12469.42 454
12470.48 484
12471.53 437
12472.59 455
12473.64 491
12474.70 452
12475.75 450
12476.81 455
12477.86 481
12478.92 447
12479.97 474
12481.03 529
12482.08 509
12483.14 525
12484.19 463
12485.25 500
12486.30 487
12487.36 489
12488.41 506
12489.47 543
12490.52 543
12491.58 548
12492.64 556
12493.69 606
12494.75 619
12495.80 611
12496.86 687
12497.91 691
12498.97 702
12500.03 711
12501.08 686
12502.14 680
12503.19 669
12504.25 620
12505.31 619
12506.36 577
12507.42 560
12508.48 554
12509.53 541
12510.59 573
12511.64 557
12512.70 573
12513.76 568
12514.81 585
12515.87 591
12516.93 552
12517.98 606
12519.04 611
12520.10 632
12521.15 591
12522.21 673
12523.27 686
12524.33 787
12525.38 785
12526.44 830
12527.50 874
12528.55 831
12529.61 842
12530.67 812
12531.72 820
12532.78 788
12533.84 723
12534.90 714
12535.95 695
12537.01 670
12538.07 635
12539.13 671
12540.18 579
12541.24 599
12542.30 500
12543.36 542
12544.42 502
12545.47 475
12546.53 495
12547.59 512
12548.65 511
12549.71 508
12550.76 563
12551.82 484
12552.88 561
12553.94 545
12555.00 541
12556.05 536
12557.11 539
12558.17 538
12559.23 556
12560.29 629
12561.35 596
12562.40 576
12563.46 556
12564.52 556
12565.58 593
12566.64 557
12567.70 515
12568.76 584
12569.82 574
12570.88 589
12571.93 602
12572.99 579
12574.05 611
12575.11 622
12576.17 653
12577.23 621
12578.29 688
12579.35 623
12580.41 583
12581.47 585
12582.53 600
12583.59 599
12584.65 608
12585.70 610
12586.76 638
12587.82 610
12588.88 594
12589.94 543
12591.00 568
12592.06 554
12593.12 558
12594.18 564
12595.24 586
12596.30 593
12597.36 583
12598.42 571
12599.48 552
12600.54 625
12601.60 634
12602.66 650
12603.72 670
12604.78 704
12605.84 775
12606.90 685
12607.97 732
12609.03 768
12610.09 704
12611.15 715
12612.21 722
12613.27 754
12614.33 721
12615.39 633
12616.45 666
12617.51 589
12618.57 633
12619.63 599
12620.69 588
12621.76 589
12622.82 625
12623.88 617
12624.94 643
12626.00 628
12627.06 571
12628.12 577
12629.18 538
12630.25 527
12631.31 549
12632.37 534
12633.43 529
12634.49 534
12635.55 498
12636.62 521
12637.68 552
12638.74 532
12639.80 517
12640.86 551
12641.92 511
12642.99 536
12644.05 536
12645.11 522
12646.17 535
12647.23 487
12648.30 538
12649.36 546
12650.42 542
12651.48 542
12652.55 543
12653.61 604
12654.67 584
12655.73 553
12656.80 550
12657.86 530
12658.92 564
12659.98 534
12661.05 563
12662.11 599
12663.17 547
12664.23 562
12665.30 575
12666.36 580
12667.42 516
12668.49 514
12669.55 512
12670.61 547
12671.68 508
12672.74 542
12673.80 521
12674.87 495
12675.93 529
12676.99 496
12678.06 491
12679.12 514
12680.18 455
12681.25 510
12682.31 572
12683.37 577
12684.44 592
12685.50 612
12686.57 649
12687.63 578
12688.69 589
12689.76 622
12690.82 604
12691.88 597
12692.95 573
12694.01 570
12695.08 525
12696.14 549
12697.21 511
12698.27 531
12699.33 508
12700.40 532
12701.46 562
12702.53 538
12703.59 521
12704.66 485
12705.72 494
12706.79 524
12707.85 514
12708.92 496
12709.98 557
12711.04 544
12712.11 479
12713.17 566
12714.24 520
12715.30 529
12716.37 505
12717.43 509
12718.50 511
12719.56 495
12720.63 548
12721.70 525
12722.76 522
12723.83 500
12724.89 506
12725.96 503
12727.02 532
12728.09 518
12729.15 486
12730.22 476
12731.28 479
12732.35 515
12733.42 493
12734.48 508
12735.55 507
12736.61 449
12737.68 491
12738.75 484
12739.81 465
12740.88 430
12741.94 438
12743.01 487
12744.08 543
12745.14 521
12746.21 454
12747.28 439
12748.34 452
12749.41 450
12750.47 419
12751.54 405
12752.61 433
12753.67 416
12754.74 463
12755.81 480
12756.87 401
12757.94 461
12759.01 415
12760.07 465
12761.14 439
12762.21 429
12763.28 416
12764.34 432
12765.41 412
12766.48 370
12767.54 426
12768.61 461
12769.68 420
12770.75 437
12771.81 413
12772.88 397
12773.95 398
12775.02 406
12776.08 406
12777.15 380
12778.22 402
12779.29 444
12780.35 435
12781.42 417
12782.49 435
12783.56 386
12784.63 433
12785.69 399
12786.76 425
12787.83 424
12788.90 413
12789.97 418
12791.03 393
12792.10 418
12793.17 411
12794.24 363
12795.31 378
12796.38 397
12797.44 402
12798.51 406
12799.58 430
12800.65 406
12801.72 377
12802.79 406
12803.86 429
12804.92 420
12805.99 381
12807.06 412
12808.13 428
12809.20 371
12810.27 384
12811.34 400
12812.41 426
12813.48 436
12814.55 415
12815.61 429
12816.68 425
12817.75 420
12818.82 420
12819.89 456
12820.96 440
12822.03 439
12823.10 407
12824.17 445
12825.24 426
12826.31 394
12827.38 392
12828.45 421
12829.52 420
12830.59 408
12831.66 382
12832.73 388
12833.80 403
12834.87 420
12835.94 427
12837.01 406
12838.08 388
12839.15 358
12840.22 370
12841.29 394
12842.36 386
12843.43 414
12844.50 405
12845.57 402
12846.64 385
12847.71 383
12848.78 422
12849.85 397
12850.92 363
12851.99 384
12853.06 335
12854.14 356
12855.21 378
12856.28 408
12857.35 408
12858.42 361
12859.49 381
12860.56 383
12861.63 359
12862.70 410
12863.77 356
12864.85 352
12865.92 347
12866.99 385
12868.06 385
12869.13 355
12870.20 352
12871.27 409
12872.35 406
12873.42 376
12874.49 348
12875.56 326
12876.63 343
12877.70 350
12878.78 390
12879.85 352
12880.92 414
12881.99 420
12883.06 379
12884.14 350
12885.21 373
12886.28 395
12887.35 345
12888.43 362
12889.50 390
12890.57 377
12891.64 347
12892.71 358
12893.79 414
12894.86 339
12895.93 347
12897.00 384
12898.08 379
12899.15 388
12900.22 366
12901.30 346
12902.37 391
12903.44 357
12904.51 340
12905.59 404
12906.66 375
12907.73 363
12908.81 323
12909.88 336
12910.95 395
12912.03 389
12913.10 363
12914.17 342
12915.25 352
12916.32 341
12917.39 356
12918.47 363
12919.54 312
12920.61 361
12921.69 384
12922.76 371
12923.83 367
12924.91 331
12925.98 367
12927.06 379
12928.13 353
12929.20 342
12930.28 353
12931.35 337
12932.43 322
12933.50 358
12934.57 323
12935.65 321
12936.72 355
12937.80 329
12938.87 336
12939.95 337
12941.02 299
12942.09 371
12943.17 336
12944.24 332
12945.32 330
12946.39 326
12947.47 368
12948.54 390
12949.62 332
12950.69 322
12951.77 351
12952.84 382
12953.92 338
12954.99 333
12956.07 353
12957.14 319
12958.22 285
12959.29 348
12960.37 336
12961.44 388
12962.52 355
12963.59 333
12964.67 372
12965.74 345
12966.82 355
12967.90 368
12968.97 356
12970.05 389
12971.12 352
12972.20 342
12973.27 335
12974.35 372
12975.43 386
12976.50 334
12977.58 324
12978.65 323
12979.73 374
12980.81 353
12981.88 366
12982.96 349
12984.03 358
12985.11 380
12986.19 362
12987.26 394
12988.34 336
12989.42 356
12990.49 376
12991.57 342
12992.65 386
12993.72 359
12994.80 354
12995.88 365
12996.95 387
12998.03 385
12999.11 370
13000.18 366
13001.26 359
13002.34 336
13003.41 381
13004.49 394
13005.57 396
13006.65 360
13007.72 369
13008.80 349
13009.88 336
13010.95 365
13012.03 394
13013.11 353
13014.19 331
13015.26 329
13016.34 370
13017.42 381
13018.50 351
13019.58 354
13020.65 328
13021.73 331
13022.81 353
13023.89 357
13024.96 372
13026.04 368
13027.12 365
13028.20 335
13029.28 358
13030.35 359
13031.43 395
13032.51 395
13033.59 372
13034.67 416
13035.75 369
13036.82 361
13037.90 350
13038.98 356
13040.06 396
13041.14 357
13042.22 367
13043.30 408
13044.37 376
13045.45 391
13046.53 346
13047.61 365
13048.69 394
13049.77 354
13050.85 415
13051.93 411
13053.01 400
13054.09 383
13055.16 375
13056.24 383
13057.32 354
13058.40 378
13059.48 401
13060.56 372
13061.64 324
13062.72 410
13063.80 396
13064.88 378
13065.96 370
13067.04 357
13068.12 361
13069.20 353
13070.28 361
13071.36 382
13072.44 358
13073.52 376
13074.60 365
13075.68 357
13076.76 357
13077.84 343
13078.92 386
13080.00 362
13081.08 314
13082.16 353
13083.24 360
13084.32 328
13085.40 369
13086.48 363
13087.56 346
13088.64 368
13089.72 366
13090.80 330
13091.88 396
13092.96 367
13094.05 313
13095.13 316
13096.21 358
13097.29 384
13098.37 367
13099.45 402
13100.53 350
13101.61 376
13102.69 370
13103.77 340
13104.86 408
13105.94 378
13107.02 367
13108.10 386
13109.18 374
13110.26 349
13111.34 369
13112.43 386
13113.51 368
13114.59 320
13115.67 349
13116.75 379
13117.83 367
13118.92 350
13120.00 342
13121.08 367
13122.16 374
13123.24 372
13124.33 382
13125.41 380
13126.49 385
13127.57 341
13128.65 396
13129.74 381
13130.82 359
13131.90 367
13132.98 376
13134.07 368
13135.15 319
13136.23 340
13137.31 380
13138.40 356
13139.48 370
13140.56 384
13141.64 372
13142.73 358
13143.81 406
13144.89 341
13145.98 347
13147.06 339
13148.14 409
13149.23 385
13150.31 332
13151.39 346
13152.47 344
13153.56 370
13154.64 385
13155.72 364
13156.81 342
13157.89 372
13158.97 387
13160.06 338
13161.14 347
13162.23 340
13163.31 414
13164.39 378
13165.48 302
13166.56 321
13167.64 339
13168.73 362
13169.81 320
13170.90 306
13171.98 328
13173.06 330
13174.15 328
13175.23 345
13176.32 349
13177.40 296
13178.48 355
13179.57 326
13180.65 360
13181.74 349
13182.82 336
13183.91 329
13184.99 312
13186.08 305
13187.16 383
13188.25 372
13189.33 367
13190.42 341
13191.50 386
13192.58 327
13193.67 358
13194.75 386
13195.84 338
13196.92 370
13198.01 340
13199.09 356
13200.18 393
13201.27 380
13202.35 365
13203.44 367
13204.52 371
13205.61 363
13206.69 349
13207.78 345
13208.86 348
13209.95 350
13211.03 353
13212.12 308
13213.21 382
13214.29 335
13215.38 352
13216.46 325
13217.55 358
13218.63 390
13219.72 395
13220.81 365
13221.89 359
13222.98 380
13224.07 327
13225.15 337
13226.24 317
13227.32 337
13228.41 343
13229.50 389
13230.58 393
13231.67 364
13232.76 296
13233.84 341
13234.93 335
13236.02 327
13237.10 376
13238.19 376
13239.28 375
13240.36 355
13241.45 387
13242.54 405
13243.62 339
13244.71 363
13245.80 364
13246.89 339
13247.97 318
13249.06 354
13250.15 364
13251.23 352
13252.32 350
13253.41 327
13254.50 399
13255.58 365
13256.67 378
13257.76 330
13258.85 318
13259.93 345
13261.02 404
13262.11 369
13263.20 344
13264.28 351
13265.37 360
13266.46 382
13267.55 349
13268.64 377
13269.72 357
13270.81 355
13271.90 356
13272.99 391
13274.08 378
13275.17 354
13276.25 362
13277.34 389
13278.43 335
13279.52 364
13280.61 362
13281.70 356
13282.78 377
13283.87 364
13284.96 403
13286.05 389
13287.14 421
13288.23 368
13289.32 399
13290.41 436
13291.49 400
13292.58 408
13293.67 374
13294.76 412
13295.85 377
13296.94 396
13298.03 385
13299.12 365
13300.21 420
13301.30 380
13302.39 410
13303.48 418
13304.57 420
13305.66 370
13306.74 408
13307.83 423
13308.92 445
13310.01 402
13311.10 450
13312.19 446
13313.28 486
13314.37 423
13315.46 475
13316.55 430
13317.64 432
13318.73 432
13319.82 425
13320.91 381
13322.00 368
13323.09 428
13324.18 407
13325.27 411
13326.36 417
13327.45 399
13328.55 433
13329.64 415
13330.73 402
13331.82 399
13332.91 448
13334.00 397
13335.09 369
13336.18 412
13337.27 454
13338.36 459
13339.45 416
13340.54 404
13341.63 425
13342.73 428
13343.82 416
13344.91 408
13346.00 390
13347.09 430
13348.18 453
13349.27 411
13350.36 390
13351.46 406
13352.55 409
13353.64 380
13354.73 397
13355.82 436
13356.91 446
13358.00 449
13359.10 439
13360.19 389
13361.28 418
13362.37 414
13363.46 414
13364.56 446
13365.65 464
13366.74 511
13367.83 503
13368.92 438
13370.02 448
13371.11 433
13372.20 452
13373.29 473
13374.38 508
13375.48 488
13376.57 444
13377.66 411
13378.75 420
13379.85 437
13380.94 444
13382.03 419
13383.13 429
13384.22 448
13385.31 445
13386.40 447
13387.50 416
13388.59 423
13389.68 406
13390.78 375
13391.87 371
13392.96 392
13394.05 432
13395.15 396
13396.24 425
13397.33 454
13398.43 412
13399.52 403
13400.61 463
13401.71 435
13402.80 429
13403.89 432
13404.99 408
13406.08 416
13407.18 381
13408.27 397
13409.36 412
13410.46 447
13411.55 408
13412.64 421
13413.74 394
13414.83 392
13415.93 416
13417.02 402
13418.12 427
13419.21 426
13420.30 397
13421.40 377
13422.49 422
13423.59 399
13424.68 380
13425.78 371
13426.87 410
13427.96 388
13429.06 430
13430.15 418
13431.25 396
13432.34 395
13433.44 413
13434.53 434
13435.63 377
13436.72 419
13437.82 421
13438.91 442
13440.01 444
13441.10 418
13442.20 441
13443.29 437
13444.39 398
13445.48 414
13446.58 365
13447.67 399
13448.77 431
13449.86 461
13450.96 445
13452.06 417
13453.15 420
13454.25 451
13455.34 450
13456.44 439
13457.53 425
13458.63 426
13459.73 458
13460.82 468
13461.92 448
13463.01 424
13464.11 428
13465.20 442
13466.30 447
13467.40 481
13468.49 479
13469.59 461
13470.69 471
13471.78 454
13472.88 442
13473.98 435
13475.07 464
13476.17 470
13477.26 483
13478.36 490
13479.46 506
13480.55 494
13481.65 493
13482.75 503
13483.84 459
13484.94 463
13486.04 492
13487.14 425
13488.23 472
13489.33 510
13490.43 481
13491.52 529
13492.62 515
13493.72 494
13494.82 497
13495.91 482
13497.01 521
13498.11 508
13499.20 508
13500.30 567
13501.40 602
13502.50 551
13503.60 519
13504.69 542
13505.79 530
13506.89 534
13507.99 560
13509.08 537
13510.18 552
13511.28 546
13512.38 546
13513.48 531
13514.57 524
13515.67 477
13516.77 510
13517.87 483
13518.97 462
13520.06 458
13521.16 432
13522.26 456
13523.36 449
13524.46 454
13525.56 447
13526.66 407
13527.75 425
13528.85 424
13529.95 417
13531.05 387
13532.15 397
13533.25 420
13534.35 394
13535.45 380
13536.54 417
13537.64 408
13538.74 386
13539.84 421
13540.94 411
13542.04 375
13543.14 399
13544.24 407
13545.34 379
13546.44 378
13547.54 397
13548.64 423
13549.74 382
13550.83 393
13551.93 414
13553.03 389
13554.13 400
13555.23 375
13556.33 384
13557.43 410
13558.53 380
13559.63 333
13560.73 389
13561.83 413
13562.93 363
13564.03 338
13565.13 396
13566.23 383
13567.33 394
13568.43 340
13569.53 391
13570.63 365
13571.73 346
13572.84 341
13573.94 406
13575.04 416
13576.14 390
13577.24 384
13578.34 380
13579.44 339
13580.54 377
13581.64 359
13582.74 354
13583.84 388
13584.94 332
13586.04 384
13587.14 416
13588.25 400
13589.35 346
13590.45 342
13591.55 368
13592.65 370
13593.75 354
13594.85 361
13595.95 377
13597.06 385
13598.16 397
13599.26 377
13600.36 414
13601.46 354
13602.56 371
13603.67 375
13604.77 388
13605.87 350
13606.97 391
13608.07 364
13609.17 378
13610.28 380
13611.38 390
13612.48 355
13613.58 366
13614.68 394
13615.79 398
13616.89 394
13617.99 340
13619.09 371
13620.20 377
13621.30 364
13622.40 388
13623.50 374
13624.61 361
13625.71 349
13626.81 343
13627.91 355
13629.02 351
13630.12 346
13631.22 349
13632.33 363
13633.43 375
13634.53 414
13635.63 401
13636.74 340
13637.84 365
13638.94 390
13640.05 324
13641.15 357
13642.25 329
13643.36 343
13644.46 341
13645.56 334
13646.67 367
13647.77 368
13648.87 354
13649.98 377
13651.08 327
13652.18 341
13653.29 367
13654.39 375
13655.50 380
13656.60 369
13657.70 358
13658.81 356
13659.91 352
13661.02 395
13662.12 372
13663.22 361
13664.33 371
13665.43 372
13666.54 348
13667.64 331
13668.74 354
13669.85 362
13670.95 366
13672.06 356
13673.16 364
13674.27 375
13675.37 373
13676.48 358
13677.58 383
13678.69 367
13679.79 357
13680.90 374
13682.00 374
13683.10 380
13684.21 328
13685.31 372
13686.42 355
13687.52 364
13688.63 394
13689.74 357
13690.84 362
13691.95 336
13693.05 365
13694.16 388
13695.26 356
13696.37 364
13697.47 361
13698.58 358
13699.68 343
13700.79 353
13701.90 372
13703.00 360
13704.11 372
13705.21 345
13706.32 330
13707.42 356
13708.53 391
13709.64 340
13710.74 377
13711.85 346
13712.95 371
13714.06 368
13715.17 377
13716.27 399
13717.38 413
13718.49 391
13719.59 392
13720.70 386
13721.81 390
13722.91 422
13724.02 353
13725.12 379
13726.23 413
13727.34 403
13728.44 405
13729.55 453
13730.66 410
13731.77 413
13732.87 404
13733.98 442
13735.09 445
13736.19 426
13737.30 434
13738.41 422
13739.51 464
13740.62 407
13741.73 443
13742.84 453
13743.94 439
13745.05 420
13746.16 451
13747.27 476
13748.37 468
13749.48 415
13750.59 432
13751.70 476
13752.80 463
13753.91 445
13755.02 427
13756.13 441
13757.24 451
13758.34 456
13759.45 490
13760.56 506
13761.67 495
13762.78 474
13763.88 510
13764.99 507
13766.10 536
13767.21 548
13768.32 593
13769.43 641
13770.53 638
13771.64 579
13772.75 635
13773.86 624
13774.97 683
13776.08 681
13777.19 645
13778.29 661
13779.40 673
13780.51 669
13781.62 602
13782.73 571
13783.84 561
13784.95 580
13786.06 523
13787.17 557
13788.28 502
13789.38 478
13790.49 435
13791.60 434
13792.71 453
13793.82 485
13794.93 457
13796.04 451
13797.15 441
13798.26 462
13799.37 420
13800.48 453
13801.59 447
13802.70 428
13803.81 416
13804.92 437
13806.03 426
13807.14 419
13808.25 459
13809.36 399
13810.47 373
13811.58 432
13812.69 409
13813.80 422
13814.91 422
13816.02 407
13817.13 393
13818.24 401
13819.35 386
13820.46 418
13821.57 460
13822.68 438
13823.79 369
13824.90 385
13826.01 396
13827.12 382
13828.24 374
13829.35 318
13830.46 370
13831.57 410
13832.68 425
13833.79 366
13834.90 359
13836.01 390
13837.12 381
13838.23 406
13839.35 426
13840.46 387
13841.57 402
13842.68 421
13843.79 390
13844.90 386
13846.01 375
13847.13 432
13848.24 409
13849.35 437
13850.46 381
13851.57 407
13852.68 403
13853.80 400
13854.91 343
13856.02 384
13857.13 417
13858.24 431
13859.36 422
13860.47 418
13861.58 457
13862.69 426
13863.80 380
13864.92 402
13866.03 365
13867.14 392
13868.25 381
13869.37 392
13870.48 373
13871.59 390
13872.70 385
13873.82 435
13874.93 396
13876.04 415
13877.15 391
13878.27 401
13879.38 418
13880.49 404
13881.61 437
13882.72 453
13883.83 438
13884.94 398
13886.06 413
13887.17 404
13888.28 386
13889.40 425
13890.51 473
13891.62 435
13892.74 405
13893.85 444
13894.96 489
13896.08 474
13897.19 480
13898.30 512
13899.42 490
13900.53 496
13901.65 501
13902.76 500
13903.87 475
13904.99 454
13906.10 428
13907.21 408
13908.33 407
13909.44 423
13910.56 392
13911.67 436
13912.79 402
13913.90 393
13915.01 423
13916.13 424
13917.24 423
13918.36 398
13919.47 397
13920.59 385
13921.70 386
13922.81 419
13923.93 418
13925.04 405
13926.16 376
13927.27 392
13928.39 349
13929.50 364
13930.62 357
13931.73 399
13932.85 392
13933.96 373
13935.08 376
13936.19 390
13937.31 375
13938.42 385
13939.54 338
13940.65 387
13941.77 406
13942.88 372
13944.00 362
13945.12 398
13946.23 382
13947.35 401
13948.46 381
13949.58 390
13950.69 366
13951.81 349
13952.93 362
13954.04 360
13955.16 375
13956.27 404
13957.39 348
13958.50 400
13959.62 399
13960.74 364
13961.85 380
13962.97 369
13964.09 336
13965.20 370
13966.32 364
13967.43 376
13968.55 379
13969.67 380
13970.78 397
13971.90 403
13973.02 365
13974.13 387
13975.25 368
13976.37 372
13977.48 388
13978.60 383
13979.72 339
13980.83 381
13981.95 365
13983.07 355
13984.19 413
13985.30 386
13986.42 388
13987.54 351
13988.65 342
13989.77 359
13990.89 398
13992.01 376
13993.12 362
13994.24 415
13995.36 387
13996.48 374
13997.59 373
13998.71 352
13999.83 332
14000.95 324
14002.06 352
14003.18 387
14004.30 357
14005.42 331
14006.54 372
14007.65 386
14008.77 329
14009.89 300
14011.01 315
14012.13 341
14013.24 354
14014.36 385
14015.48 383
14016.60 367
14017.72 340
14018.84 363
14019.95 361
14021.07 351
14022.19 339
14023.31 327
14024.43 311
14025.55 343
14026.67 373
14027.79 368
14028.90 358
14030.02 376
14031.14 385
14032.26 396
14033.38 390
14034.50 328
14035.62 337
14036.74 431
14037.86 408
14038.98 396
14040.09 418
14041.21 383
14042.33 373
14043.45 385
14044.57 365
14045.69 373
14046.81 362
14047.93 389
14049.05 394
14050.17 362
14051.29 347
14052.41 404
14053.53 407
14054.65 388
14055.77 409
14056.89 429
14058.01 410
14059.13 366
14060.25 365
14061.37 393
14062.49 457
14063.61 462
14064.73 420
14065.85 406
14066.97 381
14068.09 368
14069.21 418
14070.33 424
14071.45 425
14072.57 424
14073.69 474
14074.81 430
14075.94 407
14077.06 468
14078.18 462
14079.30 426
14080.42 450
14081.54 462
14082.66 464
14083.78 464
14084.90 466
14086.02 486
14087.14 442
14088.27 473
14089.39 507
14090.51 485
14091.63 498
14092.75 535
14093.87 528
14094.99 553
14096.12 559
14097.24 545
14098.36 574
14099.48 580
14100.60 625
14101.72 637
14102.85 602
14103.97 561
14105.09 607
14106.21 520
14107.33 532
14108.46 539
14109.58 531
14110.70 503
14111.82 482
14112.94 488
14114.07 513
14115.19 467
14116.31 420
14117.43 439
14118.56 391
14119.68 437
14120.80 421
14121.92 429
14123.05 407
14124.17 436
14125.29 414
14126.41 409
14127.54 432
14128.66 407
14129.78 396
14130.90 399
14132.03 412
14133.15 420
14134.27 448
14135.40 424
14136.52 390
14137.64 423
14138.77 438
14139.89 425
14141.01 400
14142.14 398
14143.26 376
14144.38 393
14145.51 411
14146.63 377
14147.75 368
14148.88 353
14150.00 398
14151.12 375
14152.25 345
14153.37 374
14154.50 386
14155.62 382
14156.74 402
14157.87 394
14158.99 347
14160.12 420
14161.24 395
14162.36 356
14163.49 359
14164.61 399
14165.74 402
14166.86 364
14167.99 370
14169.11 393
14170.23 398
14171.36 393
14172.48 378
14173.61 367
14174.73 376
14175.86 402
14176.98 385
14178.11 383
14179.23 349
14180.36 388
14181.48 388
14182.61 395
14183.73 408
14184.86 378
14185.98 380
14187.11 391
14188.23 353
14189.36 363
14190.48 339
14191.61 339
14192.73 390
14193.86 381
14194.98 367
14196.11 366
14197.24 355
14198.36 366
14199.49 353
14200.61 378
14201.74 358
14202.86 364
14203.99 378
14205.12 356
14206.24 353
14207.37 333
14208.49 366
14209.62 377
14210.75 369
14211.87 339
14213.00 340
14214.12 372
14215.25 349
14216.38 317
14217.50 339
14218.63 333
14219.76 348
14220.88 340
14222.01 351
14223.14 353
14224.26 348
14225.39 381
14226.52 364
14227.64 331
14228.77 353
14229.90 351
14231.02 369
14232.15 359
14233.28 320
14234.40 356
14235.53 338
14236.66 337
14237.78 325
14238.91 312
14240.04 360
14241.17 364
14242.29 332
14243.42 332
14244.55 317
14245.68 314
14246.80 308
14247.93 352
14249.06 302
14250.19 289
14251.31 342
14252.44 335
14253.57 309
14254.70 273
14255.83 341
14256.95 342
14258.08 346
14259.21 292
14260.34 318
14261.47 358
14262.59 365
14263.72 335
14264.85 314
14265.98 309
14267.11 323
14268.23 343
14269.36 305
14270.49 292
14271.62 295
14272.75 344
14273.88 331
14275.01 323
14276.13 328
14277.26 311
14278.39 314
14279.52 341
14280.65 293
14281.78 307
14282.91 313
14284.04 305
14285.17 354
14286.29 316
14287.42 287
14288.55 332
14289.68 305
14290.81 314
14291.94 272
14293.07 305
14294.20 303
14295.33 305
14296.46 294
14297.59 310
14298.72 317
14299.85 280
14300.98 257
14302.11 284
14303.24 323
14304.37 288
14305.50 309
14306.63 290
14307.76 282
14308.89 305
14310.02 283
14311.15 289
14312.28 292
14313.41 258
14314.54 301
14315.67 325
14316.80 290
14317.93 275
14319.06 263
14320.19 320
14321.32 300
14322.45 289
14323.58 268
14324.71 280
14325.84 305
14326.97 273
14328.10 309
14329.23 318
14330.36 298
14331.49 310
14332.63 290
14333.76 279
14334.89 297
14336.02 299
14337.15 295
14338.28 255
14339.41 280
14340.54 290
14341.67 307
14342.81 279
14343.94 262
14345.07 287
14346.20 275
14347.33 317
14348.46 293
14349.59 274
14350.73 257
14351.86 287
14352.99 308
14354.12 268
14355.25 284
14356.39 254
14357.52 269
14358.65 268
14359.78 275
14360.91 266
14362.05 273
14363.18 268
14364.31 283
14365.44 291
14366.57 295
14367.71 263
14368.84 283
14369.97 297
14371.10 287
14372.24 246
14373.37 250
14374.50 301
14375.63 296
14376.77 272
14377.90 298
14379.03 279
14380.16 270
14381.30 298
14382.43 275
14383.56 272
14384.70 276
14385.83 277
14386.96 306
14388.10 258
14389.23 270
14390.36 286
14391.49 336
14392.63 267
14393.76 300
14394.89 301
14396.03 292
14397.16 285
14398.30 284
14399.43 283
14400.56 301
14401.70 258
14402.83 317
14403.96 244
14405.10 283
14406.23 290
14407.37 304
14408.50 278
14409.63 289
14410.77 280
14411.90 303
14413.04 331
14414.17 299
14415.30 285
14416.44 258
14417.57 276
14418.71 270
14419.84 255
14420.98 267
14422.11 257
14423.24 294
14424.38 264
14425.51 265
14426.65 312
14427.78 261
14428.92 272
14430.05 268
14431.19 269
14432.32 263
14433.46 259
14434.59 307
14435.73 316
14436.86 281
14438.00 282
14439.13 266
14440.27 328
14441.40 280
14442.54 296
14443.67 302
14444.81 285
14445.94 273
14447.08 315
14448.21 286
14449.35 295
14450.49 301
14451.62 287
14452.76 263
14453.89 307
14455.03 310
14456.16 305
14457.30 301
14458.44 268
14459.57 282
14460.71 305
14461.84 308
14462.98 293
14464.12 285
14465.25 313
14466.39 331
14467.52 328
14468.66 292
14469.80 287
14470.93 298
14472.07 293
14473.21 300
14474.34 325
14475.48 301
14476.62 338
14477.75 319
14478.89 325
14480.03 264
14481.16 280
14482.30 298
14483.44 268
14484.57 292
14485.71 318
14486.85 325
14487.98 319
14489.12 352
14490.26 321
14491.40 321
14492.53 317
14493.67 341
14494.81 298
14495.94 335
14497.08 297
14498.22 320
14499.36 338
14500.49 315
14501.63 318
14502.77 292
14503.91 345
14505.05 355
14506.18 329
14507.32 343
14508.46 379
14509.60 306
14510.73 303
14511.87 345
14513.01 344
14514.15 352
14515.29 353
14516.43 366
14517.56 341
14518.70 339
14519.84 374
14520.98 372
14522.12 383
14523.25 375
14524.39 397
14525.53 363
14526.67 375
14527.81 393
14528.95 354
14530.09 355
14531.23 312
14532.36 382
14533.50 327
14534.64 362
14535.78 319
14536.92 280
14538.06 315
14539.20 307
14540.34 353
14541.48 309
14542.62 282
14543.75 288
14544.89 312
14546.03 332
14547.17 326
14548.31 319
14549.45 296
14550.59 279
14551.73 334
14552.87 281
14554.01 310
14555.15 328
14556.29 343
14557.43 278
14558.57 281
14559.71 300
14560.85 311
14561.99 317
14563.13 317
14564.27 314
14565.41 304
14566.55 303
14567.69 313
14568.83 278
14569.97 310
14571.11 328
14572.25 311
14573.39 307
14574.53 268
14575.67 284
14576.81 292
14577.95 292
14579.09 294
14580.23 270
14581.37 259
14582.52 277
14583.66 280
14584.80 270
14585.94 295
14587.08 309
14588.22 319
14589.36 300
14590.50 289
14591.64 304
14592.78 293
14593.93 280
14595.07 272
14596.21 273
14597.35 278
14598.49 302
14599.63 310
14600.77 310
14601.92 291
14603.06 327
14604.20 307
14605.34 338
14606.48 337
14607.62 314
14608.77 311
14609.91 298
14611.05 300
14612.19 275
14613.33 308
14614.47 314
14615.62 306
14616.76 332
14617.90 334
14619.04 286
14620.19 329
14621.33 306
14622.47 318
14623.61 319
14624.76 317
14625.90 331
14627.04 353
14628.18 321
14629.33 336
14630.47 304
14631.61 336
14632.75 350
14633.90 347
14635.04 342
14636.18 358
14637.32 338
14638.47 341
14639.61 357
14640.75 368
14641.90 329
14643.04 345
14644.18 341
14645.33 339
14646.47 322
14647.61 305
14648.76 312
14649.90 298
14651.04 309
14652.19 320
14653.33 301
14654.47 281
14655.62 289
14656.76 325
14657.90 341
14659.05 299
14660.19 315
14661.34 301
14662.48 294
14663.62 316
14664.77 290
14665.91 288
14667.06 312
14668.20 285
14669.34 276
14670.49 265
14671.63 321
14672.78 273
14673.92 263
14675.07 255
14676.21 279
14677.35 294
14678.50 279
14679.64 286
14680.79 281
14681.93 276
14683.08 314
14684.22 269
14685.37 303
14686.51 265
14687.66 238
14688.80 297
14689.95 261
14691.09 282
14692.24 272
14693.38 309
14694.53 256
14695.67 308
14696.82 278
14697.96 272
14699.11 298
14700.25 294
14701.40 271
14702.54 268
14703.69 279
14704.84 242
14705.98 307
14707.13 286
14708.27 308
14709.42 299
14710.56 281
14711.71 285
14712.86 280
14714.00 274
14715.15 305
14716.29 286
14717.44 257
14718.59 241
14719.73 288
14720.88 251
14722.02 290
14723.17 246
14724.32 273
14725.46 312
14726.61 291
14727.76 266
14728.90 256
14730.05 255
14731.20 293
14732.34 262
14733.49 296
14734.64 284
14735.78 274
14736.93 261
14738.08 267
14739.22 270
14740.37 261
14741.52 286
14742.66 259
14743.81 234
14744.96 265
14746.11 289
14747.25 305
14748.40 274
14749.55 265
14750.69 247
14751.84 217
14752.99 240
14754.14 237
14755.28 256
14756.43 272
14757.58 286
14758.73 266
14759.87 265
14761.02 262
14762.17 272
14763.32 291
14764.47 289
14765.61 301
14766.76 300
14767.91 303
14769.06 302
14770.21 290
14771.35 282
14772.50 260
14773.65 262
14774.80 266
14775.95 266
14777.10 261
14778.24 265
14779.39 299
14780.54 253
14781.69 254
14782.84 265
14783.99 307
14785.14 269
14786.28 264
14787.43 288
14788.58 290
14789.73 283
14790.88 251
14792.03 302
14793.18 297
14794.33 263
14795.48 277
14796.62 246
14797.77 264
14798.92 259
14800.07 251
14801.22 256
14802.37 278
14803.52 298
14804.67 283
14805.82 267
14806.97 280
14808.12 283
14809.27 283
14810.42 293
14811.57 294
14812.72 306
14813.87 296
14815.02 296
14816.17 338
14817.32 290
14818.47 308
14819.62 290
14820.77 286
14821.92 255
14823.07 273
14824.22 247
14825.37 277
14826.52 285
14827.67 269
14828.82 267
14829.97 262
14831.12 282
14832.27 249
14833.42 282
14834.57 259
14835.72 250
14836.87 259
14838.02 280
14839.17 273
14840.33 284
14841.48 257
14842.63 253
14843.78 280
14844.93 230
14846.08 221
14847.23 255
14848.38 229
14849.53 267
14850.68 272
14851.84 246
14852.99 226
14854.14 235
14855.29 244
14856.44 253
14857.59 250
14858.74 244
14859.90 240
14861.05 267
14862.20 250
14863.35 254
14864.50 254
14865.65 236
14866.81 250
14867.96 253
14869.11 228
14870.26 242
14871.41 246
14872.57 263
14873.72 248
14874.87 239
14876.02 237
14877.18 241
14878.33 245
14879.48 256
14880.63 230
14881.79 234
14882.94 281
14884.09 271
14885.24 226
14886.40 251
14887.55 237
14888.70 256
14889.85 227
14891.01 270
14892.16 283
14893.31 211
14894.47 249
14895.62 277
14896.77 247
14897.92 266
14899.08 246
14900.23 240
14901.38 229
14902.54 239
14903.69 241
14904.84 225
14906.00 260
14907.15 245
14908.30 262
14909.46 236
14910.61 250
14911.76 263
14912.92 283
14914.07 253
14915.23 274
14916.38 272
14917.53 282
14918.69 237
14919.84 255
14921.00 250
14922.15 240
14923.30 253
14924.46 247
14925.61 239
14926.77 234
14927.92 264
14929.07 231
14930.23 216
14931.38 216
14932.54 269
14933.69 262
14934.85 258
14936.00 218
14937.16 244
14938.31 255
14939.46 242
14940.62 215
14941.77 236
14942.93 236
14944.08 264
14945.24 277
14946.39 215
14947.55 252
14948.70 280
14949.86 233
14951.01 220
14952.17 257
14953.32 229
14954.48 288
14955.63 254
14956.79 227
14957.95 239
14959.10 249
14960.26 251
14961.41 196
14962.57 241
14963.72 247
14964.88 268
14966.03 315
14967.19 259
14968.35 244
14969.50 259
14970.66 277
14971.81 279
14972.97 257
14974.13 274
14975.28 252
14976.44 253
14977.59 243
14978.75 243
14979.91 252
14981.06 257
14982.22 277
14983.38 232
14984.53 235
14985.69 248
14986.85 261
14988.00 245
14989.16 267
14990.32 248
14991.47 250
14992.63 258
14993.79 237
14994.94 222
14996.10 221
14997.26 237
14998.41 247
14999.57 242
15000.73 206
15001.88 227
15003.04 247
15004.20 228
15005.36 234
15006.51 253
15007.67 244
15008.83 234
15009.99 268
15011.14 259
15012.30 255
15013.46 267
15014.62 244
15015.77 253
15016.93 233
15018.09 248
15019.25 201
15020.40 233
15021.56 248
15022.72 232
15023.88 257
15025.04 259
15026.19 233
15027.35 228
15028.51 230
15029.67 257
15030.83 224
15031.98 244
15033.14 217
15034.30 238
15035.46 226
15036.62 256
15037.78 237
15038.94 256
15040.09 237
15041.25 265
15042.41 265
15043.57 252
15044.73 220
15045.89 273
15047.05 242
15048.21 207
15049.36 219
15050.52 204
15051.68 230
15052.84 263
15054.00 208
15055.16 222
15056.32 235
15057.48 256
15058.64 272
15059.80 254
15060.96 213
15062.12 232
15063.27 267
15064.43 266
15065.59 254
15066.75 233
15067.91 237
15069.07 220
15070.23 216
15071.39 208
15072.55 222
15073.71 214
15074.87 198
15076.03 265
15077.19 238
15078.35 238
15079.51 208
15080.67 219
15081.83 175
15082.99 214
15084.15 221
15085.31 204
15086.47 233
15087.63 247
15088.79 223
15089.96 225
15091.12 240
15092.28 202
15093.44 199
15094.60 214
15095.76 241
15096.92 215
15098.08 207
15099.24 229
15100.40 236
15101.56 239
15102.72 250
15103.88 215
15105.05 220
15106.21 250
15107.37 230
15108.53 265
15109.69 252
15110.85 215
15112.01 227
15113.17 215
15114.34 190
15115.50 190
15116.66 252
15117.82 220
15118.98 223
15120.14 216
15121.31 225
15122.47 235
15123.63 227
15124.79 197
15125.95 224
15127.11 218
15128.28 209
15129.44 169
15130.60 208
15131.76 216
15132.93 232
15134.09 220
15135.25 228
15136.41 187
15137.57 229
15138.74 224
15139.90 234
15141.06 221
15142.22 225
15143.39 233
15144.55 223
15145.71 279
15146.87 240
15148.04 225
15149.20 196
15150.36 198
15151.53 211
15152.69 209
15153.85 207
15155.01 214
15156.18 250
15157.34 238
15158.50 240
15159.67 229
15160.83 219
15161.99 197
15163.16 244
15164.32 249
15165.48 225
15166.65 234
15167.81 237
15168.97 211
15170.14 220
15171.30 217
15172.47 199
15173.63 209
15174.79 242
15175.96 230
15177.12 247
15178.28 218
15179.45 205
15180.61 224
15181.78 205
15182.94 227
15184.10 215
15185.27 232
15186.43 235
15187.60 273
15188.76 236
15189.93 234
15191.09 235
15192.25 235
15193.42 205
15194.58 220
15195.75 257
15196.91 280
15198.08 254
15199.24 258
15200.41 269
15201.57 210
15202.74 220
15203.90 214
15205.07 242
15206.23 219
15207.40 238
15208.56 249
15209.73 274
15210.89 224
15212.06 250
15213.22 233
15214.39 240
15215.55 271
15216.72 217
15217.88 255
15219.05 235
15220.22 256
15221.38 248
15222.55 240
15223.71 234
15224.88 239
15226.04 241
15227.21 250
15228.37 253
15229.54 259
15230.71 239
15231.87 247
15233.04 266
15234.20 228
15235.37 288
15236.54 276
15237.70 250
15238.87 219
15240.04 231
15241.20 249
15242.37 232
15243.53 232
15244.70 245
15245.87 257
15247.03 264
15248.20 227
15249.37 255
15250.53 235
15251.70 234
15252.87 241
15254.03 232
15255.20 246
15256.37 239
15257.54 213
15258.70 244
15259.87 224
15261.04 221
15262.20 263
15263.37 281
15264.54 252
15265.71 214
15266.87 212
15268.04 228
15269.21 232
15270.37 237
15271.54 211
15272.71 237
15273.88 230
15275.05 253
15276.21 223
15277.38 199
15278.55 263
15279.72 227
15280.88 240
15282.05 240
15283.22 222
15284.39 236
15285.56 218
15286.72 222
15287.89 210
15289.06 267
15290.23 229
15291.40 195
15292.56 218
15293.73 250
15294.90 247
15296.07 235
15297.24 228
15298.41 191
15299.58 200
15300.74 232
15301.91 238
15303.08 216
15304.25 241
15305.42 253
15306.59 255
15307.76 249
15308.93 200
15310.09 211
15311.26 213
15312.43 244
15313.60 228
15314.77 231
15315.94 230
15317.11 217
15318.28 251
15319.45 258
15320.62 248
15321.79 255
15322.96 231
15324.13 241
15325.30 250
15326.46 261
15327.63 272
15328.80 255
15329.97 240
15331.14 202
15332.31 274
15333.48 245
15334.65 246
15335.82 221
15336.99 241
15338.16 272
15339.33 268
15340.50 267
15341.67 259
15342.84 233
15344.01 255
15345.18 246
15346.35 230
15347.53 236
15348.70 209
15349.87 257
15351.04 244
15352.21 231
15353.38 240
15354.55 223
15355.72 240
15356.89 235
15358.06 201
15359.23 231
15360.40 234
15361.57 218
15362.74 211
15363.92 211
15365.09 236
15366.26 284
15367.43 294
15368.60 232
15369.77 195
15370.94 220
15372.11 258
15373.29 240
15374.46 189
15375.63 222
15376.80 232
15377.97 178
15379.14 209
15380.31 213
15381.49 228
15382.66 256
15383.83 239
15385.00 257
15386.17 241
15387.35 225
15388.52 232
15389.69 248
15390.86 230
15392.03 208
15393.21 212
15394.38 239
15395.55 221
15396.72 239
15397.89 275
15399.07 227
15400.24 238
15401.41 225
15402.58 221
15403.76 228
15404.93 230
15406.10 219
15407.28 231
15408.45 224
15409.62 201
15410.79 223
15411.97 225
15413.14 215
15414.31 217
15415.49 216
15416.66 232
15417.83 220
15419.00 214
15420.18 262
15421.35 273
15422.52 235
15423.70 217
15424.87 246
15426.04 238
15427.22 228
15428.39 203
15429.56 210
15430.74 190
15431.91 231
15433.09 207
15434.26 226
15435.43 191
15436.61 205
15437.78 223
15438.95 237
15440.13 205
15441.30 208
15442.48 225
15443.65 230
15444.82 196
15446.00 231
15447.17 228
15448.35 250
15449.52 203
15450.70 182
15451.87 211
15453.04 207
15454.22 259
15455.39 228
15456.57 229
15457.74 240
15458.92 224
15460.09 235
15461.27 238
15462.44 212
15463.62 241
15464.79 265
15465.97 231
15467.14 227
15468.32 207
15469.49 208
15470.67 203
15471.84 233
15473.02 177
15474.19 192
15475.37 196
15476.54 190
15477.72 229
15478.89 212
15480.07 215
15481.24 260
15482.42 236
15483.60 228
15484.77 236
15485.95 241
15487.12 223
15488.30 283
15489.47 228
15490.65 233
15491.83 219
15493.00 251
15494.18 209
15495.35 209
15496.53 223
15497.71 211
15498.88 213
15500.06 213
15501.24 221
15502.41 229
15503.59 226
15504.76 214
15505.94 185
15507.12 231
15508.29 229
15509.47 225
15510.65 226
15511.82 207
15513.00 203
15514.18 231
15515.35 226
15516.53 232
15517.71 225
15518.88 203
15520.06 202
15521.24 182
15522.42 205
15523.59 214
15524.77 198
15525.95 207
15527.12 221
15528.30 203
15529.48 237
15530.66 235
15531.83 210
15533.01 240
15534.19 241
15535.37 230
15536.54 213
15537.72 233
15538.90 221
15540.08 226
15541.25 217
15542.43 222
15543.61 249
15544.79 204
15545.97 217
15547.14 222
15548.32 200
15549.50 219
15550.68 237
15551.86 223
15553.04 205
15554.21 209
15555.39 226
15556.57 222
15557.75 209
15558.93 204
15560.11 208
15561.28 215
15562.46 212
15563.64 199
15564.82 226
15566.00 197
15567.18 218
15568.36 232
15569.54 205
15570.71 229
15571.89 246
15573.07 250
15574.25 236
15575.43 198
15576.61 229
15577.79 262
15578.97 252
15580.15 241
15581.33 222
15582.51 233
15583.69 218
15584.86 242
15586.04 236
15587.22 226
15588.40 213
15589.58 261
15590.76 248
15591.94 262
15593.12 199
15594.30 226
15595.48 251
15596.66 232
15597.84 242
15599.02 232
15600.20 212
15601.38 236
15602.56 268
15603.74 227
15604.92 257
15606.10 229
15607.28 284
15608.46 281
15609.64 224
15610.82 253
15612.00 267
15613.18 275
15614.37 281
15615.55 274
15616.73 266
15617.91 290
15619.09 258
15620.27 258
15621.45 235
15622.63 260
15623.81 210
15624.99 249
15626.17 253
15627.35 216
15628.54 271
15629.72 263
15630.90 290
15632.08 261
15633.26 215
15634.44 274
15635.62 259
15636.80 291
15637.99 268
15639.17 265
15640.35 250
15641.53 217
15642.71 258
15643.89 253
15645.08 271
15646.26 264
15647.44 288
15648.62 280
15649.80 284
15650.98 300
15652.17 234
15653.35 257
15654.53 274
15655.71 302
15656.90 293
15658.08 289
15659.26 263
15660.44 274
15661.62 298
15662.81 291
15663.99 277
15665.17 300
15666.35 288
15667.54 296
15668.72 288
15669.90 311
15671.08 260
15672.27 264
15673.45 285
15674.63 266
15675.82 299
15677.00 267
15678.18 304
15679.37 295
15680.55 275
15681.73 270
15682.91 274
15684.10 282
15685.28 309
15686.46 270
15687.65 276
15688.83 266
15690.01 271
15691.20 272
15692.38 261
15693.57 238
15694.75 252
15695.93 286
15697.12 240
15698.30 238
15699.48 221
15700.67 265
15701.85 262
15703.04 253
15704.22 254
15705.40 279
15706.59 245
15707.77 237
15708.96 274
15710.14 271
15711.32 257
15712.51 246
15713.69 249
15714.88 245
15716.06 261
15717.25 270
15718.43 276
15719.61 263
15720.80 259
15721.98 269
15723.17 277
15724.35 270
15725.54 293
15726.72 297
15727.91 276
15729.09 292
15730.28 250
15731.46 271
15732.65 254
15733.83 243
15735.02 272
15736.20 292
15737.39 282
15738.57 310
15739.76 248
15740.94 285
15742.13 277
15743.32 267
15744.50 249
15745.69 260
15746.87 266
15748.06 273
15749.24 299
15750.43 284
15751.61 297
15752.80 281
15753.99 295
15755.17 284
15756.36 276
15757.54 281
15758.73 336
15759.92 318
15761.10 318
15762.29 307
15763.47 288
15764.66 291
15765.85 298
15767.03 295
15768.22 254
15769.41 278
15770.59 305
15771.78 284
15772.97 261
15774.15 297
15775.34 307
15776.53 275
15777.71 270
15778.90 287
15780.09 264
15781.27 272
15782.46 288
15783.65 278
15784.83 251
15786.02 267
15787.21 265
15788.40 280
15789.58 279
15790.77 290
15791.96 260
15793.14 237
15794.33 241
15795.52 255
15796.71 264
15797.89 298
15799.08 271
15800.27 269
15801.46 251
15802.64 247
15803.83 223
15805.02 237
15806.21 277
15807.40 239
15808.58 232
15809.77 269
15810.96 265
15812.15 277
15813.34 235
15814.52 250
15815.71 239
15816.90 277
15818.09 240
15819.28 235
15820.47 269
15821.65 251
15822.84 239
15824.03 264
15825.22 245
15826.41 225
15827.60 248
15828.79 266
15829.97 245
15831.16 265
15832.35 280
15833.54 249
15834.73 229
15835.92 239
15837.11 245
15838.30 244
15839.49 253
15840.67 246
15841.86 247
15843.05 250
15844.24 248
15845.43 207
15846.62 200
15847.81 233
15849.00 235
15850.19 245
15851.38 237
15852.57 214
15853.76 229
15854.95 275
15856.14 265
15857.33 273
15858.52 237
15859.71 232
15860.90 258
15862.09 234
15863.28 242
15864.47 267
15865.66 302
15866.85 253
15868.04 221
15869.23 229
15870.42 248
15871.61 233
15872.80 240
15873.99 239
15875.18 258
15876.37 257
15877.56 240
15878.75 226
15879.94 221
15881.13 225
15882.32 238
15883.51 272
15884.70 245
15885.89 222
15887.08 255
15888.28 267
15889.47 259
15890.66 246
15891.85 230
15893.04 268
15894.23 250
15895.42 207
15896.61 226
15897.80 229
15899.00 227
15900.19 247
15901.38 233
15902.57 257
15903.76 266
15904.95 278
15906.14 261
15907.34 266
15908.53 267
15909.72 259
15910.91 245
15912.10 274
15913.30 251
15914.49 227
15915.68 232
15916.87 271
15918.06 299
15919.26 284
15920.45 271
15921.64 250
15922.83 236
15924.02 248
15925.22 243
15926.41 244
15927.60 233
15928.79 215
15929.99 255
15931.18 235
15932.37 243
15933.56 242
15934.76 233
15935.95 253
15937.14 276
15938.33 252
15939.53 231
15940.72 268
15941.91 269
15943.11 254
15944.30 229
15945.49 253
15946.69 249
15947.88 246
15949.07 232
15950.26 245
15951.46 208
15952.65 212
15953.84 254
15955.04 252
15956.23 211
15957.43 245
15958.62 270
15959.81 250
15961.01 232
15962.20 213
15963.39 223
15964.59 222
15965.78 238
15966.97 237
15968.17 276
15969.36 239
15970.56 233
15971.75 249
15972.94 218
15974.14 222
15975.33 224
15976.53 224
15977.72 222
15978.92 192
15980.11 229
15981.30 222
15982.50 221
15983.69 250
15984.89 201
15986.08 231
15987.28 239
15988.47 240
15989.67 223
15990.86 240
15992.06 215
15993.25 207
15994.45 214
15995.64 209
15996.84 191
15998.03 188
15999.23 208
16000.42 219
16001.62 213
16002.81 225
16004.01 211
16005.20 216
16006.40 207
16007.59 227
16008.79 242
16009.98 236
16011.18 210
16012.38 234
16013.57 248
16014.77 211
16015.96 200
16017.16 201
16018.35 204
16019.55 215
16020.75 221
16021.94 186
16023.14 226
16024.33 211
16025.53 166
16026.73 253
16027.92 257
16029.12 221
16030.31 189
16031.51 208
16032.71 204
16033.90 218
16035.10 196
16036.30 219
16037.49 228
16038.69 236
16039.89 198
16041.08 218
16042.28 213
16043.48 244
16044.67 231
16045.87 201
16047.07 193
16048.26 212
16049.46 179
16050.66 208
16051.85 204
16053.05 200
16054.25 189
16055.45 204
16056.64 219
16057.84 212
16059.04 215
16060.23 229
16061.43 235
16062.63 215
16063.83 230
16065.02 236
16066.22 221
16067.42 216
16068.62 176
16069.82 202
16071.01 215
16072.21 244
16073.41 208
16074.61 192
16075.80 211
16077.00 202
16078.20 233
16079.40 216
16080.60 202
16081.79 201
16082.99 218
16084.19 235
16085.39 231
16086.59 191
16087.79 204
16088.98 211
16090.18 211
16091.38 192
16092.58 174
16093.78 211
16094.98 202
16096.18 187
16097.37 207
16098.57 192
16099.77 220
16100.97 212
16102.17 187
16103.37 184
16104.57 206
16105.77 210
16106.97 205
16108.17 218
16109.36 226
16110.56 188
16111.76 164
16112.96 209
16114.16 189
16115.36 203
16116.56 172
16117.76 202
16118.96 215
16120.16 223
16121.36 204
16122.56 209
16123.76 204
16124.96 187
16126.16 194
16127.36 197
16128.56 181
16129.76 183
16130.96 174
16132.16 205
16133.36 185
16134.56 208
16135.76 189
16136.96 216
16138.16 197
16139.36 184
16140.56 169
16141.76 197
16142.96 212
16144.16 184
16145.36 181
16146.56 193
16147.76 186
16148.96 183
16150.16 210
16151.36 190
16152.57 185
16153.77 198
16154.97 154
16156.17 200
16157.37 189
16158.57 175
16159.77 210
16160.97 200
16162.17 196
16163.37 194
16164.58 183
16165.78 181
16166.98 192
16168.18 200
16169.38 211
16170.58 222
16171.78 208
16172.99 233
16174.19 213
16175.39 204
16176.59 180
16177.79 176
16178.99 203
16180.20 195
16181.40 217
16182.60 213
16183.80 210
16185.00 197
16186.21 173
16187.41 175
16188.61 231
16189.81 203
16191.02 237
16192.22 224
16193.42 190
16194.62 197
16195.82 189
16197.03 188
16198.23 195
16199.43 189
16200.63 176
16201.84 204
16203.04 181
16204.24 217
16205.45 202
16206.65 208
16207.85 192
16209.05 215
16210.26 216
16211.46 193
16212.66 189
16213.87 197
16215.07 166
16216.27 187
16217.48 181
16218.68 197
16219.88 207
16221.09 192
16222.29 191
16223.49 187
16224.70 194
16225.90 194
16227.10 217
16228.31 241
16229.51 226
16230.71 224
16231.92 225
16233.12 210
16234.33 187
16235.53 188
16236.73 179
16237.94 188
16239.14 206
16240.35 208
16241.55 189
16242.75 191
16243.96 184
16245.16 183
16246.37 182
16247.57 203
16248.78 196
16249.98 246
16251.18 200
16252.39 188
16253.59 182
16254.80 186
16256.00 184
16257.21 216
16258.41 199
16259.62 213
16260.82 190
16262.03 215
16263.23 189
16264.44 211
16265.64 219
16266.85 179
16268.05 174
16269.26 174
16270.46 215
16271.67 201
16272.87 238
16274.08 211
16275.28 245
16276.49 200
16277.69 208
16278.90 218
16280.11 203
16281.31 204
16282.52 206
16283.72 206
16284.93 187
16286.13 202
16287.34 204
16288.55 217
16289.75 226
16290.96 217
16292.16 189
16293.37 199
16294.58 220
16295.78 224
16296.99 207
16298.19 193
16299.40 222
16300.61 222
16301.81 208
16303.02 224
16304.23 220
16305.43 202
16306.64 199
16307.85 183
16309.05 221
16310.26 253
16311.47 217
16312.67 222
16313.88 224
16315.09 214
16316.29 238
16317.50 223
16318.71 205
16319.91 197
16321.12 238
16322.33 255
16323.54 203
16324.74 212
16325.95 230
16327.16 222
16328.36 199
16329.57 194
16330.78 210
16331.99 204
16333.19 229
16334.40 213
16335.61 190
16336.82 163
16338.02 193
16339.23 211
16340.44 202
16341.65 187
16342.86 183
16344.06 193
16345.27 202
16346.48 205
16347.69 195
16348.90 185
16350.10 187
16351.31 198
16352.52 178
16353.73 201
16354.94 214
16356.15 196
16357.35 218
16358.56 196
16359.77 209
16360.98 188
16362.19 208
16363.40 189
16364.61 180
16365.81 169
16367.02 194
16368.23 186
16369.44 162
16370.65 171
16371.86 180
16373.07 194
16374.28 183
16375.49 183
16376.69 212
16377.90 191
16379.11 195
16380.32 193
16381.53 224
16382.74 170
16383.95 208
16385.16 194
16386.37 201
16387.58 202
16388.79 191
16390.00 182
16391.21 188
16392.42 174
16393.63 196
16394.84 222
16396.05 186
16397.26 184
16398.47 208
16399.68 207
16400.89 189
16402.10 197
16403.31 214
16404.52 182
16405.73 177
16406.94 203
16408.15 157
16409.36 181
16410.57 158
16411.78 186
16412.99 171
16414.20 186
16415.41 194
16416.62 212
16417.83 164
16419.04 151
16420.25 169
16421.46 193
16422.68 182
16423.89 157
16425.10 176
16426.31 195
16427.52 160
16428.73 180
16429.94 178
16431.15 155
16432.36 190
16433.57 198
16434.79 186
16436.00 206
16437.21 172
16438.42 164
16439.63 193
16440.84 208
16442.05 180
16443.27 229
16444.48 182
16445.69 172
16446.90 155
16448.11 201
16449.33 180
16450.54 188
16451.75 210
16452.96 174
16454.17 178
16455.39 200
16456.60 222
16457.81 234
16459.02 198
16460.23 215
16461.45 161
16462.66 193
16463.87 176
16465.08 173
16466.30 166
16467.51 183
16468.72 226
16469.93 227
16471.15 182
16472.36 175
16473.57 153
16474.78 173
16476.00 183
16477.21 200
16478.42 176
16479.64 209
16480.85 169
16482.06 186
16483.27 167
16484.49 166
16485.70 203
16486.91 221
16488.13 176
16489.34 197
16490.55 171
16491.77 165
16492.98 170
16494.19 181
16495.41 168
16496.62 191
16497.84 184
16499.05 169
16500.26 176
16501.48 162
16502.69 153
16503.90 154
16505.12 187
16506.33 196
16507.55 208
16508.76 187
16509.97 199
16511.19 194
16512.40 184
16513.62 157
16514.83 161
16516.04 181
16517.26 189
16518.47 194
16519.69 192
16520.90 206
16522.12 178
16523.33 164
16524.55 149
16525.76 163
16526.98 165
16528.19 174
16529.40 206
16530.62 194
16531.83 214
16533.05 172
16534.26 186
16535.48 172
16536.69 166
16537.91 191
16539.12 195
16540.34 167
16541.56 194
16542.77 185
16543.99 187
16545.20 166
16546.42 166
16547.63 187
16548.85 203
16550.06 179
16551.28 173
16552.49 186
16553.71 177
16554.93 201
16556.14 159
16557.36 186
16558.57 153
16559.79 191
16561.00 203
16562.22 190
16563.44 188
16564.65 145
16565.87 183
16567.09 179
16568.30 207
16569.52 161
16570.73 170
16571.95 176
16573.17 186
16574.38 158
16575.60 164
16576.82 154
16578.03 170
16579.25 171
16580.47 189
16581.68 178
16582.90 173
16584.12 175
16585.33 155
16586.55 160
16587.77 166
16588.98 195
16590.20 207
16591.42 182
16592.64 195
16593.85 215
16595.07 200
16596.29 185
16597.50 194
16598.72 169
16599.94 187
16601.16 194
16602.37 151
16603.59 184
16604.81 193
16606.03 203
16607.24 194
16608.46 159
16609.68 169
16610.90 178
16612.12 196
16613.33 163
16614.55 210
16615.77 172
16616.99 203
16618.20 187
16619.42 195
16620.64 201
16621.86 196
16623.08 192
16624.30 177
16625.51 170
16626.73 182
16627.95 183
16629.17 182
16630.39 162
16631.61 163
16632.83 152
16634.04 163
16635.26 186
16636.48 157
16637.70 167
16638.92 169
16640.14 185
16641.36 160
16642.58 169
16643.79 172
16645.01 177
16646.23 178
16647.45 155
16648.67 172
16649.89 175
16651.11 168
16652.33 159
16653.55 177
16654.77 184
16655.99 214
16657.21 184
16658.43 170
16659.65 219
16660.86 172
16662.08 177
16663.30 181
16664.52 178
16665.74 184
16666.96 174
16668.18 175
16669.40 182
16670.62 172
16671.84 182
16673.06 172
16674.28 168
16675.50 169
16676.72 139
16677.94 158
16679.16 183
16680.38 168
16681.61 165
16682.83 154
16684.05 144
16685.27 167
16686.49 181
16687.71 169
16688.93 172
16690.15 167
16691.37 194
16692.59 171
16693.81 203
16695.03 186
16696.25 200
16697.47 200
16698.70 176
16699.92 171
16701.14 191
16702.36 207
16703.58 162
16704.80 200
16706.02 172
16707.24 174
16708.47 177
16709.69 177
16710.91 168
16712.13 144
16713.35 149
16714.57 188
16715.79 169
16717.02 206
16718.24 205
16719.46 169
16720.68 158
16721.90 178
16723.12 165
16724.35 193
16725.57 179
16726.79 199
16728.01 161
16729.24 163
16730.46 173
16731.68 190
16732.90 204
16734.12 192
16735.35 182
16736.57 179
16737.79 157
16739.01 170
16740.24 182
16741.46 176
16742.68 197
16743.90 182
16745.13 144
16746.35 163
16747.57 153
16748.80 172
16750.02 166
16751.24 179
16752.46 178
16753.69 191
16754.91 184
16756.13 157
16757.36 174
16758.58 170
16759.80 166
16761.03 156
16762.25 185
16763.47 169
16764.70 170
16765.92 203
16767.14 162
16768.37 158
16769.59 181
16770.81 157
16772.04 177
16773.26 162
16774.49 155
16775.71 178
16776.93 170
16778.16 167
16779.38 162
16780.61 183
16781.83 177
16783.05 209
16784.28 193
16785.50 165
16786.73 163
16787.95 176
16789.17 176
16790.40 166
16791.62 202
16792.85 158
16794.07 180
16795.30 202
16796.52 191
16797.75 194
16798.97 195
16800.20 197
16801.42 183
16802.64 199
16803.87 171
16805.09 163
16806.32 173
16807.54 166
16808.77 152
16809.99 171
16811.22 167
16812.45 183
16813.67 175
16814.90 148
16816.12 152
16817.35 163
16818.57 158
16819.80 165
16821.02 159
16822.25 178
16823.47 197
16824.70 222
16825.92 180
16827.15 160
16828.38 169
16829.60 184
16830.83 164
16832.05 149
16833.28 154
16834.51 170
16835.73 176
16836.96 169
16838.18 170
16839.41 207
16840.64 157
16841.86 158
16843.09 179
16844.32 172
16845.54 166
16846.77 188
16847.99 171
16849.22 179
16850.45 186
16851.67 205
16852.90 202
16854.13 165
16855.35 188
16856.58 196
16857.81 181
16859.03 173
16860.26 146
16861.49 170
16862.72 183
16863.94 168
16865.17 206
16866.40 211
16867.62 188
16868.85 178
16870.08 185
16871.31 187
16872.53 190
16873.76 196
16874.99 185
16876.22 200
16877.44 170
16878.67 157
16879.90 196
16881.13 216
16882.35 203
16883.58 209
16884.81 152
16886.04 154
16887.27 190
16888.49 220
16889.72 188
16890.95 195
16892.18 177
16893.41 189
16894.63 211
16895.86 175
16897.09 204
16898.32 196
16899.55 186
16900.78 197
16902.00 212
16903.23 205
16904.46 198
16905.69 198
16906.92 194
16908.15 182
16909.38 212
16910.60 201
16911.83 177
16913.06 172
16914.29 181
16915.52 194
16916.75 196
16917.98 161
16919.21 193
16920.44 206
16921.67 164
16922.89 182
16924.12 171
16925.35 174
16926.58 192
16927.81 193
16929.04 188
16930.27 191
16931.50 175
16932.73 182
16933.96 209
16935.19 168
16936.42 185
16937.65 155
16938.88 187
16940.11 176
16941.34 165
16942.57 160
16943.80 197
16945.03 167
16946.26 163
16947.49 148
16948.72 173
16949.95 181
16951.18 170
16952.41 164
16953.64 196
16954.87 166
16956.10 170
16957.33 182
16958.56 174
16959.79 166
16961.02 178
16962.25 173
16963.48 185
16964.71 154
16965.94 183
16967.18 247
16968.41 167
16969.64 151
16970.87 166
16972.10 185
16973.33 184
16974.56 189
16975.79 159
16977.02 162
16978.25 176
16979.49 154
16980.72 168
16981.95 165
16983.18 167
16984.41 149
16985.64 168
16986.87 169
16988.11 155
16989.34 188
16990.57 158
16991.80 175
16993.03 162
16994.26 168
16995.50 154
16996.73 163
16997.96 143
16999.19 151
17000.42 147
17001.66 154
17002.89 170
17004.12 186
17005.35 169
17006.59 175
17007.82 172
17009.05 175
17010.28 184
17011.51 182
17012.75 205
17013.98 172
17015.21 163
17016.44 185
17017.68 170
17018.91 145
17020.14 161
17021.38 155
17022.61 161
17023.84 166
17025.07 185
17026.31 190
17027.54 159
17028.77 153
17030.01 169
17031.24 158
17032.47 170
17033.71 174
17034.94 156
17036.17 147
17037.41 141
17038.64 162
17039.87 180
17041.11 177
17042.34 157
17043.57 163
17044.81 162
17046.04 143
17047.27 156
17048.51 149
17049.74 163
17050.98 171
17052.21 198
17053.44 182
17054.68 184
17055.91 169
17057.15 167
17058.38 178
17059.61 163
17060.85 141
17062.08 158
17063.32 166
17064.55 168
17065.79 172
17067.02 171
17068.26 177
17069.49 141
17070.72 158
17071.96 143
17073.19 180
17074.43 154
17075.66 177
17076.90 182
17078.13 176
17079.37 182
17080.60 181
17081.84 163
17083.07 158
17084.31 158
17085.54 181
17086.78 193
17088.01 149
17089.25 137
17090.48 128
17091.72 177
17092.95 193
17094.19 171
17095.43 147
17096.66 123
17097.90 170
17099.13 169
17100.37 162
17101.60 178
17102.84 146
17104.07 171
17105.31 151
17106.55 165
17107.78 159
17109.02 163
17110.25 153
17111.49 161
17112.73 167
17113.96 166
17115.20 163
17116.44 161
17117.67 172
17118.91 164
17120.14 164
17121.38 156
17122.62 200
17123.85 196
17125.09 210
17126.33 170
17127.56 151
17128.80 164
17130.04 174
17131.27 188
17132.51 175
17133.75 133
17134.98 154
17136.22 200
17137.46 168
17138.70 172
17139.93 174
17141.17 148
17142.41 152
17143.64 164
17144.88 147
17146.12 146
17147.36 156
17148.59 168
17149.83 176
17151.07 154
17152.31 155
17153.54 160
17154.78 162
17156.02 159
17157.26 143
17158.49 140
17159.73 167
17160.97 171
17162.21 159
17163.45 169
17164.68 154
17165.92 166
17167.16 147
17168.40 175
17169.64 155
17170.87 156
17172.11 156
17173.35 173
17174.59 169
17175.83 147
17177.07 192
17178.30 195
17179.54 178
17180.78 135
17182.02 142
17183.26 167
17184.50 188
17185.74 170
17186.98 166
17188.21 128
17189.45 150
17190.69 157
17191.93 175
17193.17 176
17194.41 174
17195.65 182
17196.89 154
17198.13 158
17199.37 150
17200.60 171
17201.84 174
17203.08 171
17204.32 186
17205.56 148
17206.80 153
17208.04 157
17209.28 172
17210.52 154
17211.76 152
17213.00 171
17214.24 160
17215.48 137
17216.72 188
17217.96 165
17219.20 162
17220.44 161
17221.68 147
17222.92 163
17224.16 164
17225.40 174
17226.64 178
17227.88 176
17229.12 152
17230.36 159
17231.60 154
17232.84 185
17234.08 152
17235.32 175
17236.56 170
17237.80 161
17239.04 160
17240.29 176
17241.53 180
17242.77 156
17244.01 160
17245.25 159
17246.49 180
17247.73 143
17248.97 173
17250.21 178
17251.45 143
17252.70 140
17253.94 163
17255.18 168
17256.42 149
17257.66 162
17258.90 182
17260.14 149
17261.38 165
17262.63 182
17263.87 151
17265.11 164
17266.35 185
17267.59 157
17268.83 193
17270.08 156
17271.32 160
17272.56 179
17273.80 168
17275.04 166
17276.29 166
17277.53 128
17278.77 165
17280.01 149
17281.25 150
17282.50 180
17283.74 175
17284.98 152
17286.22 195
17287.47 157
17288.71 138
17289.95 154
17291.19 197
17292.44 207
17293.68 159
17294.92 150
17296.16 168
17297.41 179
17298.65 188
17299.89 147
17301.14 168
17302.38 206
17303.62 144
17304.86 161
17306.11 158
17307.35 170
17308.59 175
17309.84 164
17311.08 173
17312.32 183
17313.57 172
17314.81 183
17316.05 156
17317.30 154
17318.54 165
17319.78 167
17321.03 142
17322.27 153
17323.52 158
17324.76 152
17326.00 135
17327.25 152
17328.49 163
17329.74 143
17330.98 162
17332.22 136
17333.47 163
17334.71 152
17335.96 154
17337.20 132
17338.44 144
17339.69 150
17340.93 150
17342.18 159
17343.42 151
17344.67 138
17345.91 158
17347.16 169
17348.40 172
17349.64 152
17350.89 173
17352.13 192
17353.38 161
17354.62 150
17355.87 135
17357.11 126
17358.36 185
17359.60 143
17360.85 164
17362.09 136
17363.34 166
17364.58 158
17365.83 157
17367.07 150
17368.32 143
17369.57 171
17370.81 164
17372.06 148
17373.30 161
17374.55 185
17375.79 208
17377.04 143
17378.28 132
17379.53 134
17380.78 159
17382.02 156
17383.27 141
17384.51 157
17385.76 155
17387.01 164
17388.25 149
17389.50 134
17390.74 150
17391.99 148
17393.24 150
17394.48 146
17395.73 171
17396.97 131
17398.22 149
17399.47 149
17400.71 132
17401.96 161
17403.21 152
17404.45 166
17405.70 160
17406.95 159
17408.19 159
17409.44 163
17410.69 154
17411.93 141
17413.18 145
17414.43 159
17415.68 134
17416.92 153
17418.17 133
17419.42 148
17420.66 149
17421.91 144
17423.16 140
17424.41 146
17425.65 173
17426.90 138
17428.15 160
17429.40 155
17430.64 146
17431.89 147
17433.14 173
17434.39 154
17435.63 149
17436.88 163
17438.13 188
17439.38 167
17440.63 147
17441.87 130
17443.12 152
17444.37 146
17445.62 134
17446.87 141
17448.11 162
17449.36 159
17450.61 137
17451.86 167
17453.11 164
17454.36 145
17455.60 145
17456.85 165
17458.10 143
17459.35 177
17460.60 156
17461.85 176
17463.10 164
17464.35 169
17465.59 150
17466.84 133
17468.09 151
17469.34 148
17470.59 171
17471.84 185
17473.09 167
17474.34 156
17475.59 157
17476.84 185
17478.08 168
17479.33 149
17480.58 149
17481.83 154
17483.08 154
17484.33 196
17485.58 163
17486.83 186
17488.08 174
17489.33 175
17490.58 160
17491.83 169
17493.08 142
17494.33 178
17495.58 166
17496.83 173
17498.08 148
17499.33 177
17500.58 162
17501.83 164
17503.08 148
17504.33 155
17505.58 136
17506.83 152
17508.08 174
17509.33 152
17510.58 150
17511.83 150
17513.08 150
17514.33 148
17515.58 148
17516.83 162
17518.09 153
17519.34 161
17520.59 147
17521.84 166
17523.09 155
17524.34 164
17525.59 173
17526.84 158
17528.09 159
17529.34 149
17530.59 148
17531.85 174
17533.10 181
17534.35 170
17535.60 155
17536.85 149
17538.10 138
17539.35 149
17540.61 160
17541.86 152
17543.11 154
17544.36 147
17545.61 202
17546.86 162
17548.12 188
17549.37 168
17550.62 192
17551.87 168
17553.12 170
17554.38 163
17555.63 150
17556.88 166
17558.13 146
17559.38 175
17560.64 197
17561.89 187
17563.14 159
17564.39 186
17565.65 198
17566.90 159
17568.15 141
17569.40 156
17570.66 140
17571.91 171
17573.16 169
17574.41 179
17575.67 147
17576.92 144
17578.17 198
17579.42 183
17580.68 134
17581.93 167
17583.18 152
17584.44 160
17585.69 166
17586.94 141
17588.20 124
17589.45 146
17590.70 176
17591.96 178
17593.21 167
17594.46 152
17595.72 164
17596.97 169
17598.22 193
17599.48 186
17600.73 149
17601.98 171
17603.24 154
17604.49 169
17605.75 148
17607.00 146
17608.25 164
17609.51 164
17610.76 150
17612.02 185
17613.27 182
17614.52 155
17615.78 170
17617.03 160
17618.29 148
17619.54 147
17620.80 165
17622.05 161
17623.30 175
17624.56 151
17625.81 179
17627.07 160
17628.32 168
17629.58 164
17630.83 166
17632.09 143
17633.34 183
17634.60 174
17635.85 182
17637.11 180
17638.36 151
17639.62 154
17640.87 154
17642.13 165
17643.38 178
17644.64 156
17645.89 186
17647.15 179
17648.40 140
17649.66 148
17650.91 140
17652.17 169
17653.43 146
17654.68 177
17655.94 166
17657.19 175
17658.45 153
17659.70 155
17660.96 147
17662.22 155
17663.47 170
17664.73 149
17665.98 129
17667.24 163
17668.50 158
17669.75 154
17671.01 132
17672.26 151
17673.52 148
17674.78 132
17676.03 129
17677.29 155
17678.55 155
17679.80 150
17681.06 175
17682.32 153
17683.57 174
17684.83 163
17686.09 143
17687.34 172
17688.60 161
17689.86 136
17691.11 149
17692.37 159
17693.63 156
17694.88 157
17696.14 155
17697.40 159
17698.66 136
17699.91 146
17701.17 154
17702.43 152
17703.68 156
17704.94 135
17706.20 185
17707.46 166
17708.71 150
17709.97 145
17711.23 158
17712.49 154
17713.74 156
17715.00 160
17716.26 146
17717.52 140
17718.78 157
17720.03 141
17721.29 147
17722.55 141
17723.81 163
17725.07 172
17726.32 154
17727.58 170
17728.84 129
17730.10 144
17731.36 153
17732.62 189
17733.87 191
17735.13 138
17736.39 157
17737.65 134
17738.91 182
17740.17 137
17741.43 141
17742.68 153
17743.94 133
17745.20 144
17746.46 138
17747.72 154
17748.98 180
17750.24 174
17751.50 165
17752.76 152
17754.01 159
17755.27 150
17756.53 162
17757.79 168
17759.05 159
17760.31 153
17761.57 167
17762.83 153
17764.09 150
17765.35 198
17766.61 165
17767.87 157
17769.13 167
17770.39 168
17771.65 152
17772.91 157
17774.17 153
17775.43 175
17776.69 156
17777.95 135
17779.21 160
17780.47 132
17781.73 162
17782.99 141
17784.25 129
17785.51 128
17786.77 134
17788.03 152
17789.29 158
17790.55 140
17791.81 142
17793.07 146
17794.33 145
17795.59 155
17796.85 146
17798.11 182
17799.37 126
17800.63 145
17801.90 144
17803.16 140
17804.42 126
17805.68 153
17806.94 165
17808.20 162
17809.46 160
17810.72 167
17811.98 145
17813.24 150
17814.51 139
17815.77 124
17817.03 146
17818.29 139
17819.55 158
17820.81 182
17822.07 172
17823.34 149
17824.60 175
17825.86 150
17827.12 203
17828.38 170
17829.65 165
17830.91 181
17832.17 168
17833.43 175
17834.69 168
17835.95 158
17837.22 187
17838.48 178
17839.74 146
17841.00 178
17842.27 145
17843.53 144
17844.79 158
17846.05 176
17847.32 154
17848.58 186
17849.84 151
17851.10 141
17852.37 162
17853.63 169
17854.89 160
17856.15 161
17857.42 161
17858.68 148
17859.94 135
17861.21 142
17862.47 163
17863.73 124
17864.99 146
17866.26 147
17867.52 169
17868.78 149
17870.05 136
17871.31 133
17872.57 144
17873.84 141
17875.10 173
17876.36 169
17877.63 159
17878.89 155
17880.15 150
17881.42 145
17882.68 168
17883.95 147
17885.21 170
17886.47 143
17887.74 172
17889.00 169
17890.27 140
17891.53 156
17892.79 139
17894.06 143
17895.32 164
17896.59 148
17897.85 155
17899.11 158
17900.38 160
17901.64 174
17902.91 154
17904.17 150
17905.44 157
17906.70 150
17907.97 168
17909.23 142
17910.50 153
17911.76 144
17913.02 136
17914.29 154
17915.55 142
17916.82 145
17918.08 150
17919.35 143
17920.61 155
17921.88 149
17923.14 137
17924.41 160
17925.67 153
17926.94 137
17928.21 168
17929.47 147
17930.74 151
17932.00 165
17933.27 140
17934.53 195
17935.80 172
17937.06 149
17938.33 153
17939.60 175
17940.86 188
17942.13 163
17943.39 174
17944.66 142
17945.92 159
17947.19 163
17948.46 152
17949.72 149
17950.99 156
17952.26 143
17953.52 129
17954.79 142
17956.05 140
17957.32 134
17958.59 151
17959.85 150
17961.12 133
17962.39 132
17963.65 119
17964.92 178
17966.19 137
17967.45 126
17968.72 149
17969.99 161
17971.25 174
17972.52 181
17973.79 147
17975.05 167
17976.32 154
17977.59 134
17978.85 168
17980.12 135
17981.39 162
17982.66 145
17983.92 134
17985.19 146
17986.46 143
17987.73 137
17988.99 171
17990.26 169
17991.53 156
17992.80 139
17994.06 161
17995.33 164
17996.60 147
17997.87 132
17999.13 158
18000.40 162
18001.67 148
18002.94 136
18004.21 128
18005.47 140
18006.74 128
18008.01 143
18009.28 136
18010.55 119
18011.82 141
18013.08 148
18014.35 122
18015.62 154
18016.89 147
18018.16 145
18019.43 134
18020.69 130
18021.96 118
18023.23 143
18024.50 138
18025.77 129
18027.04 153
18028.31 158
18029.58 146
18030.85 141
18032.11 142
18033.38 152
18034.65 160
18035.92 166
18037.19 141
18038.46 142
18039.73 139
18041.00 149
18042.27 138
18043.54 146
18044.81 156
18046.08 128
18047.35 163
18048.62 140
18049.88 153
18051.15 141
18052.42 139
18053.69 150
18054.96 155
18056.23 147
18057.50 139
18058.77 150
18060.04 169
18061.31 142
18062.58 167
18063.85 135
18065.12 136
18066.39 172
18067.66 144
18068.93 105
18070.20 137
18071.48 160
18072.75 155
18074.02 135
18075.29 137
18076.56 133
18077.83 136
18079.10 130
18080.37 146
18081.64 122
18082.91 144
18084.18 169
18085.45 141
18086.72 138
18087.99 144
18089.27 163
18090.54 154
18091.81 125
18093.08 163
18094.35 180
18095.62 167
18096.89 164
18098.16 161
18099.43 126
18100.71 153
18101.98 162
18103.25 157
18104.52 162
18105.79 180
18107.06 132
18108.34 163
18109.61 154
18110.88 148
18112.15 131
18113.42 149
18114.69 162
18115.97 152
18117.24 156
18118.51 138
18119.78 149
18121.06 162
18122.33 175
18123.60 142
18124.87 154
18126.14 134
18127.42 158
18128.69 130
18129.96 135
18131.23 133
18132.51 174
18133.78 138
18135.05 154
18136.32 150
18137.60 177
18138.87 172
18140.14 165
18141.42 173
18142.69 162
18143.96 164
18145.23 156
18146.51 175
18147.78 165
18149.05 132
18150.33 153
18151.60 153
18152.87 166
18154.15 147
18155.42 164
18156.69 138
18157.97 137
18159.24 161
18160.51 143
18161.79 182
18163.06 184
18164.33 137
18165.61 166
18166.88 160
18168.16 163
18169.43 134
18170.70 142
18171.98 164
18173.25 164
18174.53 127
18175.80 133
18177.07 144
18178.35 158
18179.62 171
18180.90 159
18182.17 144
18183.44 154
18184.72 160
18185.99 143
18187.27 161
18188.54 141
18189.82 154
18191.09 172
18192.37 161
18193.64 148
18194.92 142
18196.19 161
18197.46 161
18198.74 135
18200.01 142
18201.29 150
18202.56 137
18203.84 143
18205.11 141
18206.39 134
18207.67 168
18208.94 182
18210.22 145
18211.49 160
18212.77 141
18214.04 152
18215.32 162
18216.59 180
18217.87 143
18219.14 158
18220.42 151
18221.70 154
18222.97 152
18224.25 134
18225.52 136
18226.80 137
18228.07 147
18229.35 106
18230.63 160
18231.90 183
18233.18 156
18234.45 140
18235.73 149
18237.01 151
18238.28 150
18239.56 157
18240.84 134
18242.11 164
18243.39 164
18244.66 142
18245.94 133
18247.22 139
18248.49 156
18249.77 150
18251.05 145
18252.32 145
18253.60 176
18254.88 171
18256.16 154
18257.43 120
18258.71 129
18259.99 130
18261.26 138
18262.54 131
18263.82 166
18265.09 144
18266.37 163
18267.65 136
18268.93 147
18270.20 159
18271.48 162
18272.76 155
18274.04 157
18275.31 139
18276.59 161
18277.87 159
18279.15 124
18280.42 164
18281.70 141
18282.98 140
18284.26 161
18285.54 179
18286.81 169
18288.09 152
18289.37 141
18290.65 146
18291.93 158
18293.20 136
18294.48 142
18295.76 138
18297.04 160
18298.32 128
18299.60 144
18300.87 192
18302.15 181
18303.43 143
18304.71 133
18305.99 134
18307.27 153
18308.55 138
18309.82 130
18311.10 138
18312.38 150
18313.66 166
18314.94 144
18316.22 137
18317.50 124
18318.78 141
18320.06 135
18321.34 131
18322.61 128
18323.89 152
18325.17 143
18326.45 143
18327.73 139
18329.01 137
18330.29 137
18331.57 127
18332.85 129
18334.13 147
18335.41 143
18336.69 159
18337.97 163
18339.25 132
18340.53 131
18341.81 156
18343.09 163
18344.37 149
18345.65 145
18346.93 124
18348.21 138
18349.49 140
18350.77 158
18352.05 136
18353.33 152
18354.61 142
18355.89 153
18357.17 119
18358.45 136
18359.73 145
18361.01 161
18362.29 138
18363.57 141
18364.85 140
18366.13 127
18367.42 129
18368.70 132
18369.98 170
18371.26 174
18372.54 137
18373.82 139
18375.10 157
18376.38 146
18377.66 152
18378.94 152
18380.23 136
18381.51 161
18382.79 151
18384.07 178
18385.35 118
18386.63 140
18387.91 169
18389.20 136
18390.48 158
18391.76 153
18393.04 154
18394.32 144
18395.60 148
18396.89 123
18398.17 149
18399.45 147
18400.73 176
18402.01 152
18403.30 154
18404.58 137
18405.86 136
18407.14 150
18408.42 153
18409.71 174
18410.99 151
18412.27 153
18413.55 131
18414.84 119
18416.12 129
18417.40 137
18418.68 149
18419.97 167
18421.25 138
18422.53 163
18423.81 145
18425.10 114
18426.38 131
18427.66 177
18428.95 146
18430.23 149
18431.51 138
18432.79 146
18434.08 111
18435.36 139
18436.64 139
18437.93 154
18439.21 138
18440.49 160
18441.78 161
18443.06 157
18444.34 166
18445.63 114
18446.91 145
18448.19 153
18449.48 168
18450.76 162
18452.05 132
18453.33 152
18454.61 151
18455.90 136
18457.18 137
18458.47 158
18459.75 143
18461.03 146
18462.32 149
18463.60 184
18464.89 146
18466.17 153
18467.45 135
18468.74 153
18470.02 170
18471.31 163
18472.59 170
18473.88 136
18475.16 150
18476.45 145
18477.73 158
18479.01 152
18480.30 146
18481.58 150
18482.87 150
18484.15 138
18485.44 121
18486.72 141
18488.01 151
18489.29 152
18490.58 162
18491.86 152
18493.15 128
18494.43 154
18495.72 156
18497.00 154
18498.29 154
18499.58 157
18500.86 168
18502.15 170
18503.43 154
18504.72 150
18506.00 146
18507.29 141
18508.57 135
18509.86 147
18511.15 147
18512.43 136
18513.72 150
18515.00 159
18516.29 164
18517.58 156
18518.86 156
18520.15 141
18521.43 127
18522.72 120
18524.01 160
18525.29 182
18526.58 172
18527.87 160
18529.15 163
18530.44 168
18531.73 145
18533.01 149
18534.30 152
18535.59 164
18536.87 188
18538.16 163
18539.45 146
18540.73 149
18542.02 133
18543.31 124
18544.59 139
18545.88 161
18547.17 154
18548.45 150
18549.74 160
18551.03 153
18552.32 157
18553.60 139
18554.89 154
18556.18 165
18557.46 166
18558.75 159
18560.04 142
18561.33 143
18562.62 156
18563.90 138
18565.19 180
18566.48 143
18567.77 143
18569.05 141
18570.34 150
18571.63 147
18572.92 147
18574.21 163
18575.49 149
18576.78 167
18578.07 145
18579.36 163
18580.65 175
18581.93 186
18583.22 167
18584.51 151
18585.80 160
18587.09 183
18588.38 143
18589.66 155
18590.95 130
18592.24 152
18593.53 133
18594.82 175
18596.11 154
18597.40 153
18598.69 178
18599.97 171
18601.26 153
18602.55 150
18603.84 175
18605.13 162
18606.42 179
18607.71 151
18609.00 148
18610.29 143
18611.58 168
18612.87 165
18614.16 167
18615.44 156
18616.73 178
18618.02 166
18619.31 155
18620.60 190
18621.89 152
18623.18 165
18624.47 193
18625.76 153
18627.05 137
18628.34 176
18629.63 150
18630.92 158
18632.21 152
18633.50 174
18634.79 150
18636.08 140
18637.37 171
18638.66 173
18639.95 140
18641.24 166
18642.53 174
18643.82 157
18645.11 136
18646.40 142
18647.70 154
18648.99 159
18650.28 174
18651.57 142
18652.86 152
18654.15 143
18655.44 166
18656.73 153
18658.02 149
18659.31 158
18660.60 188
18661.89 150
18663.19 124
18664.48 170
18665.77 130
18667.06 156
18668.35 138
18669.64 138
18670.93 133
18672.22 146
18673.52 161
18674.81 121
18676.10 154
18677.39 149
18678.68 180
18679.97 152
18681.27 169
18682.56 174
18683.85 173
18685.14 144
18686.43 139
18687.72 175
18689.02 157
18690.31 133
18691.60 133
18692.89 135
18694.18 138
18695.48 143
18696.77 166
18698.06 169
18699.35 138
18700.65 155
18701.94 150
18703.23 156
18704.52 136
18705.82 154
18707.11 127
18708.40 149
18709.69 160
18710.99 161
18712.28 156
18713.57 158
18714.87 160
18716.16 152
18717.45 165
18718.74 148
18720.04 149
18721.33 173
18722.62 179
18723.92 169
18725.21 158
18726.50 146
18727.80 149
18729.09 182
18730.38 159
18731.68 147
18732.97 144
18734.26 143
18735.56 145
18736.85 160
18738.15 160
18739.44 168
18740.73 164
18742.03 152
18743.32 131
18744.61 157
18745.91 192
18747.20 160
18748.50 142
18749.79 129
18751.08 143
18752.38 127
18753.67 147
18754.97 153
18756.26 156
18757.56 173
18758.85 160
18760.14 173
18761.44 146
18762.73 146
18764.03 133
18765.32 136
18766.62 153
18767.91 153
18769.21 154
18770.50 172
18771.80 142
18773.09 156
18774.39 121
18775.68 140
18776.98 144
18778.27 134
18779.57 151
18780.86 167
18782.16 148
18783.45 147
18784.75 157
18786.04 147
18787.34 108
18788.63 144
18789.93 148
18791.23 152
18792.52 144
18793.82 143
18795.11 147
18796.41 125
18797.70 130
18799.00 156
18800.29 131
18801.59 136
18802.89 157
18804.18 144
18805.48 143
18806.77 163
18808.07 149
18809.37 167
18810.66 142
18811.96 136
18813.26 149
18814.55 160
18815.85 165
18817.14 149
18818.44 164
18819.74 149
18821.03 150
18822.33 145
18823.63 128
18824.92 138
18826.22 134
18827.52 154
18828.81 156
18830.11 136
18831.41 148
18832.71 152
18834.00 155
18835.30 141
18836.60 142
18837.89 143
18839.19 178
18840.49 152
18841.79 156
18843.08 141
18844.38 154
18845.68 174
18846.98 155
18848.27 168
18849.57 167
18850.87 146
18852.17 150
18853.46 138
18854.76 163
18856.06 149
18857.36 144
18858.65 133
18859.95 155
18861.25 160
18862.55 158
18863.85 158
18865.14 138
18866.44 138
18867.74 129
18869.04 154
18870.34 151
18871.64 145
18872.93 115
18874.23 159
18875.53 152
18876.83 150
18878.13 142
18879.43 138
18880.72 132
18882.02 142
18883.32 146
18884.62 121
18885.92 131
18887.22 133
18888.52 131
18889.82 135
18891.12 145
18892.41 147
18893.71 146
18895.01 152
18896.31 160
18897.61 125
18898.91 104
18900.21 165
18901.51 135
18902.81 146
18904.11 138
18905.41 152
18906.71 140
18908.01 118
18909.31 129
18910.61 115
18911.90 127
18913.20 174
18914.50 126
18915.80 160
18917.10 158
18918.40 120
18919.70 142
18921.00 129
18922.30 143
18923.60 132
18924.90 136
18926.20 136
18927.50 152
18928.80 141
18930.11 144
18931.41 132
18932.71 129
18934.01 124
18935.31 143
18936.61 131
18937.91 142
18939.21 134
18940.51 129
18941.81 136
18943.11 155
18944.41 124
18945.71 141
18947.01 159
18948.31 130
18949.62 141
18950.92 120
18952.22 143
18953.52 139
18954.82 136
18956.12 158
18957.42 138
18958.72 137
18960.03 139
18961.33 131
18962.63 123
18963.93 118
18965.23 112
18966.53 139
18967.83 112
18969.14 138
18970.44 166
18971.74 146
18973.04 142
18974.34 136
18975.64 132
18976.95 137
18978.25 146
18979.55 155
18980.85 138
18982.15 118
18983.46 135
18984.76 147
18986.06 129
18987.36 127
18988.67 124
18989.97 170
18991.27 141
18992.57 163
18993.88 139
18995.18 119
18996.48 123
18997.78 129
18999.09 124
19000.39 134
19001.69 158
19002.99 148
19004.30 111
19005.60 129
19006.90 162
19008.21 184
19009.51 151
19010.81 153
19012.12 155
19013.42 145
19014.72 150
19016.03 131
19017.33 112
19018.63 139
19019.94 155
19021.24 110
19022.54 128
19023.85 135
19025.15 157
19026.45 159
19027.76 150
19029.06 133
19030.36 124
19031.67 136
19032.97 128
19034.28 151
19035.58 129
19036.88 142
19038.19 105
19039.49 138
19040.80 106
19042.10 91
19043.40 119
19044.71 125
19046.01 126
19047.32 162
19048.62 129
19049.93 149
19051.23 150
19052.54 159
19053.84 133
19055.14 110
19056.45 130
19057.75 121
19059.06 132
19060.36 131
19061.67 146
19062.97 140
19064.28 135
19065.58 121
19066.89 118
19068.19 144
19069.50 130
19070.80 136
19072.11 134
19073.41 169
19074.72 135
19076.03 155
19077.33 147
19078.64 133
19079.94 112
19081.25 146
19082.55 137
19083.86 142
19085.16 121
19086.47 137
19087.78 122
19089.08 138
19090.39 138
19091.69 132
19093.00 146
19094.30 144
19095.61 129
19096.92 114
19098.22 136
19099.53 121
19100.84 146
19102.14 154
19103.45 144
19104.75 125
19106.06 130
19107.37 129
19108.67 116
19109.98 134
19111.29 128
19112.59 135
19113.90 137
19115.21 145
19116.51 131
19117.82 140
19119.13 130
19120.43 110
19121.74 105
19123.05 122
19124.35 123
19125.66 122
19126.97 142
19128.28 147
19129.58 167
19130.89 142
19132.20 147
19133.50 137
19134.81 136
19136.12 153
19137.43 138
19138.73 119
19140.04 115
19141.35 141
19142.66 135
19143.96 138
19145.27 144
19146.58 125
19147.89 141
19149.20 155
19150.50 147
19151.81 140
19153.12 129
19154.43 142
19155.74 123
19157.04 148
19158.35 124
19159.66 153
19160.97 147
19162.28 160
19163.59 146
19164.89 157
19166.20 125
19167.51 130
19168.82 137
19170.13 125
19171.44 150
19172.74 156
19174.05 126
19175.36 138
19176.67 158
19177.98 144
19179.29 130
19180.60 127
19181.91 160
19183.22 108
19184.52 123
19185.83 116
19187.14 137
19188.45 120
19189.76 134
19191.07 137
19192.38 144
19193.69 137
19195.00 132
19196.31 129
19197.62 128
19198.93 136
19200.24 125
19201.55 128
19202.86 136
19204.17 151
19205.48 132
19206.79 120
19208.10 133
19209.41 137
19210.72 143
19212.03 131
19213.34 141
19214.65 154
19215.96 131
19217.27 137
19218.58 129
19219.89 142
19221.20 147
19222.51 135
19223.82 138
19225.13 116
19226.44 120
19227.75 142
19229.06 108
19230.37 114
19231.68 145
19232.99 141
19234.30 146
19235.61 142
19236.92 140
19238.23 159
19239.55 132
19240.86 149
19242.17 143
19243.48 137
19244.79 139
19246.10 138
19247.41 144
19248.72 125
19250.04 143
19251.35 128
19252.66 141
19253.97 139
19255.28 139
19256.59 129
19257.90 142
19259.22 153
19260.53 173
19261.84 172
19263.15 128
19264.46 113
19265.77 137
19267.09 122
19268.40 145
19269.71 144
19271.02 118
19272.33 133
19273.65 129
19274.96 145
19276.27 123
19277.58 134
19278.90 134
19280.21 159
19281.52 132
19282.83 128
19284.14 140
19285.46 127
19286.77 123
19288.08 143
19289.40 117
19290.71 146
19292.02 122
19293.33 136
19294.65 126
19295.96 142
19297.27 153
19298.58 161
19299.90 113
19301.21 129
19302.52 123
19303.84 135
19305.15 126
19306.46 115
19307.78 133
19309.09 136
19310.40 112
19311.72 138
19313.03 141
19314.34 148
19315.66 139
19316.97 130
19318.28 121
19319.60 128
19320.91 125
19322.23 109
19323.54 132
19324.85 130
19326.17 145
19327.48 126
19328.80 136
19330.11 127
19331.42 142
19332.74 115
19334.05 123
19335.37 120
19336.68 137
19337.99 144
19339.31 146
19340.62 141
19341.94 144
19343.25 124
19344.57 152
19345.88 142
19347.20 153
19348.51 135
19349.83 148
19351.14 127
19352.45 118
19353.77 118
19355.08 132
19356.40 154
19357.71 159
19359.03 143
19360.34 141
19361.66 136
19362.97 129
19364.29 117
19365.61 115
19366.92 127
19368.24 130
19369.55 152
19370.87 136
19372.18 142
19373.50 151
19374.81 139
19376.13 144
19377.44 146
19378.76 142
19380.08 125
19381.39 118
19382.71 110
19384.02 135
19385.34 143
19386.66 114
19387.97 116
19389.29 137
19390.60 140
19391.92 135
19393.24 123
19394.55 133
19395.87 116
19397.18 140
19398.50 153
19399.82 143
19401.13 126
19402.45 171
19403.77 125
19405.08 128
19406.40 113
19407.72 127
19409.03 117
19410.35 127
19411.67 117
19412.98 127
19414.30 164
19415.62 146
19416.94 145
19418.25 113
19419.57 108
19420.89 118
19422.20 130
19423.52 117
19424.84 96
19426.16 106
19427.47 151
19428.79 135
19430.11 133
19431.43 138
19432.74 126
19434.06 142
19435.38 123
19436.70 115
19438.01 100
19439.33 107
19440.65 145
19441.97 131
19443.28 113
19444.60 119
19445.92 157
19447.24 142
19448.56 116
19449.87 107
19451.19 129
19452.51 142
19453.83 138
19455.15 123
19456.47 124
19457.78 125
19459.10 141
19460.42 127
19461.74 113
19463.06 125
19464.38 140
19465.70 131
19467.01 109
19468.33 120
19469.65 108
19470.97 137
19472.29 119
19473.61 127
19474.93 136
19476.25 106
19477.57 104
19478.88 150
19480.20 170
19481.52 95
19482.84 125
19484.16 138
19485.48 142
19486.80 135
19488.12 160
19489.44 130
19490.76 126
19492.08 131
19493.40 139
19494.72 121
19496.04 121
19497.36 118
19498.68 125
19500.00 142
19501.32 152
19502.64 152
19503.96 137
19505.28 122
19506.60 114
19507.92 106
19509.24 117
19510.56 133
19511.88 144
19513.20 122
19514.52 113
19515.84 128
19517.16 116
19518.48 103
19519.80 99
19521.12 119
19522.44 137
19523.76 125
19525.08 135
19526.40 125
19527.72 144
19529.04 137
19530.36 140
19531.69 116
19533.01 141
19534.33 120
19535.65 138
19536.97 111
19538.29 108
19539.61 114
19540.93 128
19542.25 192
19543.58 154
19544.90 142
19546.22 118
19547.54 160
19548.86 145
19550.18 128
19551.50 132
19552.83 132
19554.15 101
19555.47 114
19556.79 118
19558.11 110
19559.43 121
19560.76 131
19562.08 149
19563.40 127
19564.72 116
19566.04 128
19567.37 119
19568.69 135
19570.01 151
19571.33 142
19572.66 130
19573.98 137
19575.30 109
19576.62 112
19577.95 105
19579.27 137
19580.59 124
19581.91 129
19583.24 121
19584.56 120
19585.88 124
19587.20 123
19588.53 127
19589.85 141
19591.17 121
19592.50 108
19593.82 119
19595.14 113
19596.46 113
19597.79 126
19599.11 131
19600.43 129
19601.76 113
19603.08 103
19604.40 110
19605.73 111
19607.05 116
19608.37 116
19609.70 142
19611.02 149
19612.35 118
19613.67 112
19614.99 113
19616.32 137
19617.64 142
19618.96 125
19620.29 116
19621.61 130
19622.94 117
19624.26 131
19625.58 112
19626.91 128
19628.23 132
19629.56 115
19630.88 137
19632.21 132
19633.53 119
19634.85 154
19636.18 124
19637.50 110
19638.83 124
19640.15 109
19641.48 103
19642.80 122
19644.13 116
19645.45 129
19646.78 136
19648.10 135
19649.43 130
19650.75 123
19652.08 123
19653.40 139
19654.73 121
19656.05 113
19657.38 139
19658.70 165
19660.03 117
19661.35 124
19662.68 133
19664.00 151
19665.33 124
19666.65 109
19667.98 125
19669.30 136
19670.63 167
19671.96 133
19673.28 112
19674.61 106
19675.93 131
19677.26 117
19678.58 141
19679.91 129
19681.24 183
19682.56 151
19683.89 140
19685.21 111
19686.54 114
19687.87 107
19689.19 146
19690.52 125
19691.85 118
19693.17 140
19694.50 108
19695.82 117
19697.15 126
19698.48 119
19699.80 140
19701.13 125
19702.46 140
19703.78 119
19705.11 132
19706.44 135
19707.76 125
19709.09 136
19710.42 121
19711.75 116
19713.07 122
19714.40 128
19715.73 138
19717.05 121
19718.38 114
19719.71 115
19721.04 117
19722.36 119
19723.69 128
19725.02 146
19726.35 129
19727.67 144
19729.00 138
19730.33 104
19731.66 106
19732.98 119
19734.31 148
19735.64 124
19736.97 153
19738.29 132
19739.62 107
19740.95 130
19742.28 139
19743.61 128
19744.93 138
19746.26 121
19747.59 137
19748.92 144
19750.25 142
19751.58 108
19752.90 112
19754.23 128
19755.56 110
19756.89 105
19758.22 116
19759.55 125
19760.88 129
19762.20 117
19763.53 133
19764.86 113
19766.19 129
19767.52 139
19768.85 146
19770.18 129
19771.51 115
19772.84 130
19774.16 137
19775.49 120
19776.82 149
19778.15 133
19779.48 133
19780.81 108
19782.14 153
19783.47 112
19784.80 118
19786.13 122
19787.46 101
19788.79 133
19790.12 130
19791.45 105
19792.78 110
19794.11 113
19795.44 120
19796.77 123
19798.10 125
19799.43 120
19800.76 117
19802.09 129
19803.42 128
19804.75 123
19806.08 113
19807.41 131
19808.74 127
19810.07 106
19811.40 109
19812.73 98
19814.06 127
19815.39 103
19816.72 120
19818.05 126
19819.38 100
19820.71 124
19822.04 145
19823.37 128
19824.70 97
19826.03 114
19827.37 104
19828.70 104
19830.03 109
19831.36 110
19832.69 121
19834.02 143
19835.35 110
19836.68 113
19838.01 106
19839.35 120
19840.68 108
19842.01 126
19843.34 130
19844.67 127
19846.00 91
19847.33 109
19848.67 105
19850.00 112
19851.33 116
19852.66 120
19853.99 111
19855.32 99
19856.66 127
19857.99 135
19859.32 135
19860.65 111
19861.98 114
19863.32 118
19864.65 116
19865.98 120
19867.31 121
19868.65 123
19869.98 129
19871.31 109
19872.64 111
19873.98 124
19875.31 141
19876.64 122
19877.97 126
19879.31 159
19880.64 125
19881.97 131
19883.30 109
19884.64 96
19885.97 117
19887.30 135
19888.64 124
19889.97 134
19891.30 136
19892.63 132
19893.97 135
19895.30 132
19896.63 127
19897.97 115
19899.30 141
19900.63 103
19901.97 114
19903.30 106
19904.63 100
19905.97 119
19907.30 123
19908.64 121
19909.97 122
19911.30 132
19912.64 109
19913.97 126
19915.30 132
19916.64 118
19917.97 121
19919.31 124
19920.64 115
19921.97 126
19923.31 129
19924.64 152
19925.98 108
19927.31 112
19928.65 134
19929.98 131
19931.31 132
19932.65 109
19933.98 115
19935.32 126
19936.65 136
19937.99 123
19939.32 122
19940.66 119
19941.99 107
19943.33 112
19944.66 123
19946.00 107
19947.33 113
19948.67 125
19950.00 116
19951.34 129
19952.67 119
19954.01 113
19955.34 107
19956.68 119
19958.01 108
19959.35 117
19960.68 124
19962.02 111
19963.35 132
19964.69 151
19966.02 153
19967.36 106
19968.70 121
19970.03 109
19971.37 122
19972.70 110
19974.04 129
19975.37 101
19976.71 97
19978.05 111
19979.38 141
19980.72 125
19982.05 98
19983.39 118
19984.73 149
19986.06 132
19987.40 116
19988.74 110
19990.07 108
19991.41 100
19992.74 113
19994.08 109
19995.42 114
19996.75 116
19998.09 114
19999.43 134
20000.76 106
20002.10 107
20003.44 125
20004.77 115
20006.11 131
20007.45 122
20008.79 118
20010.12 132
20011.46 106
20012.80 107
20014.13 105
20015.47 132
20016.81 96
20018.15 112
20019.48 119
20020.82 127
20022.16 119
20023.50 129
20024.83 127
20026.17 109
20027.51 122
20028.85 134
20030.18 120
20031.52 122
20032.86 106
20034.20 129
20035.53 119
20036.87 115
20038.21 141
20039.55 142
20040.89 116
20042.22 112
20043.56 125
20044.90 136
20046.24 141
20047.58 122
20048.92 138
20050.25 107
20051.59 115
20052.93 103
20054.27 131
20055.61 139
20056.95 133
20058.29 113
20059.62 126
20060.96 113
20062.30 126
20063.64 102
20064.98 107
20066.32 122
20067.66 127
20069.00 119
20070.34 125
20071.67 90
20073.01 138
20074.35 141
20075.69 134
20077.03 118
20078.37 124
20079.71 117
20081.05 94
20082.39 133
20083.73 112
20085.07 102
20086.41 139
20087.75 139
20089.09 131
20090.43 124
20091.77 127
20093.11 129
20094.45 120
20095.79 131
20097.13 128
20098.47 111
20099.81 124
20101.15 137
20102.49 118
20103.83 110
20105.17 141
20106.51 136
20107.85 121
20109.19 107
20110.53 118
20111.87 139
20113.21 129
20114.55 131
20115.89 132
20117.23 127
20118.57 114
20119.91 124
20121.25 119
20122.59 109
20123.93 97
20125.28 102
20126.62 122
20127.96 133
20129.30 123
20130.64 150
20131.98 119
20133.32 123
20134.66 146
20136.00 136
