# Supplementary material for: MALDI-TOF MS typing enables the classification of brewing yeasts of the genus Saccharomyces to major beer styles
Source: PLoS One. 2017 Aug 9;12(8):e0181694. doi: 10.1371/journal.pone.0181694 (PMC5549903; doi:10.1371/journal.pone.0181694)
Supplement: S5 File — The directory includes 90 raw files and was zipped to “.zip”; the folder has three strains with 30 spectra per strain; S1 Text explains the raw files with an example and Table 1 represents the yeast strains used within the experiment. (ZIP) [file pone.0181694.s008.zip › 13-15/30273-3D2-Dias-Dias-Dias-YPG-18h-E-E_2015-08-06_3_0_D9_1.dat]

2000.64 1797
2001.06 1791
2001.49 1809
2001.91 2009
2002.33 2125
2002.75 1676
2003.17 1768
2003.60 1901
2004.02 1761
2004.44 1981
2004.86 1868
2005.28 1735
2005.70 1885
2006.13 1879
2006.55 1726
2006.97 1841
2007.39 1831
2007.82 1697
2008.24 1696
2008.66 1915
2009.08 1952
2009.51 1775
2009.93 1804
2010.35 1788
2010.77 1764
2011.20 1952
2011.62 1884
2012.04 1922
2012.46 1970
2012.89 1804
2013.31 1658
2013.73 1753
2014.15 1736
2014.58 1729
2015.00 1767
2015.42 1904
2015.85 1840
2016.27 1863
2016.69 2021
2017.12 2046
2017.54 2084
2017.96 2099
2018.39 2152
2018.81 2383
2019.23 2248
2019.66 2211
2020.08 2232
2020.50 2202
2020.93 2099
2021.35 2090
2021.78 2161
2022.20 2130
2022.62 2043
2023.05 1887
2023.47 1861
2023.89 2089
2024.32 2096
2024.74 1602
2025.17 1624
2025.59 1750
2026.01 1795
2026.44 1688
2026.86 1746
2027.29 1692
2027.71 1653
2028.14 1593
2028.56 1606
2028.99 1691
2029.41 1600
2029.83 1753
2030.26 1637
2030.68 1610
2031.11 1489
2031.53 1586
2031.96 1408
2032.38 1387
2032.81 1554
2033.23 1748
2033.66 1704
2034.08 1802
2034.51 1876
2034.93 1636
2035.36 1614
2035.78 1779
2036.21 1757
2036.63 1612
2037.06 1816
2037.48 1796
2037.91 1739
2038.33 1853
2038.76 1836
2039.19 1767
2039.61 1929
2040.04 1946
2040.46 1948
2040.89 1641
2041.31 1813
2041.74 1811
2042.17 1741
2042.59 1758
2043.02 1818
2043.44 1736
2043.87 1630
2044.30 1694
2044.72 1762
2045.15 1630
2045.57 1706
2046.00 1705
2046.43 1840
2046.85 1835
2047.28 1803
2047.71 1746
2048.13 1579
2048.56 1661
2048.99 1858
2049.41 1756
2049.84 1687
2050.27 1656
2050.69 1820
2051.12 1597
2051.55 1470
2051.97 1569
2052.40 1631
2052.83 1410
2053.25 1567
2053.68 1717
2054.11 1680
2054.54 1779
2054.96 1690
2055.39 1513
2055.82 1653
2056.24 1661
2056.67 1604
2057.10 1884
2057.53 1735
2057.95 1655
2058.38 1476
2058.81 1693
2059.24 1791
2059.66 1696
2060.09 1601
2060.52 1609
2060.95 1485
2061.38 1433
2061.80 1588
2062.23 1732
2062.66 1704
2063.09 1643
2063.52 1655
2063.94 1598
2064.37 1850
2064.80 1759
2065.23 1733
2065.66 1633
2066.09 1636
2066.51 1888
2066.94 1819
2067.37 2063
2067.80 1712
2068.23 1713
2068.66 1643
2069.08 1637
2069.51 1704
2069.94 1596
2070.37 1517
2070.80 1588
2071.23 1603
2071.66 1523
2072.09 1513
2072.52 1778
2072.94 1640
2073.37 1446
2073.80 1477
2074.23 1581
2074.66 1531
2075.09 1488
2075.52 1532
2075.95 1596
2076.38 1584
2076.81 1576
2077.24 1719
2077.67 1739
2078.10 1671
2078.53 1582
2078.96 1758
2079.39 1789
2079.82 1866
2080.25 1831
2080.68 1679
2081.11 1881
2081.54 1693
2081.97 1654
2082.40 1697
2082.83 1844
2083.26 1666
2083.69 1621
2084.12 1822
2084.55 1717
2084.98 1717
2085.41 1814
2085.84 1843
2086.27 1720
2086.70 1850
2087.13 1979
2087.56 1732
2087.99 1728
2088.42 1619
2088.85 1701
2089.28 1919
2089.71 1764
2090.14 1511
2090.57 1559
2091.01 1659
2091.44 1751
2091.87 1916
2092.30 2067
2092.73 2062
2093.16 2184
2093.59 2519
2094.02 2522
2094.45 2463
2094.89 2326
2095.32 2380
2095.75 2488
2096.18 2198
2096.61 2092
2097.04 1952
2097.47 1738
2097.91 2057
2098.34 1891
2098.77 1939
2099.20 1805
2099.63 1702
2100.07 1638
2100.50 1606
2100.93 1476
2101.36 1583
2101.79 1537
2102.23 1678
2102.66 1805
2103.09 1758
2103.52 1591
2103.95 1500
2104.39 1695
2104.82 1591
2105.25 1627
2105.68 1653
2106.12 1659
2106.55 1610
2106.98 1619
2107.41 1594
2107.85 1596
2108.28 1736
2108.71 1782
2109.14 1706
2109.58 1935
2110.01 1744
2110.44 2092
2110.88 1780
2111.31 1751
2111.74 1851
2112.18 1721
2112.61 1813
2113.04 1749
2113.48 1825
2113.91 1814
2114.34 1909
2114.78 1790
2115.21 1713
2115.64 1787
2116.08 1798
2116.51 1532
2116.94 1472
2117.38 1653
2117.81 1516
2118.24 1450
2118.68 1517
2119.11 1603
2119.55 1574
2119.98 1521
2120.41 1517
2120.85 1645
2121.28 1534
2121.72 1587
2122.15 1534
2122.58 1722
2123.02 1710
2123.45 1761
2123.89 1716
2124.32 1771
2124.75 1726
2125.19 1673
2125.62 1463
2126.06 1633
2126.49 1569
2126.93 1551
2127.36 1674
2127.80 1759
2128.23 1573
2128.67 1582
2129.10 1595
2129.54 1539
2129.97 1556
2130.41 1749
2130.84 1881
2131.28 1753
2131.71 1822
2132.15 1939
2132.58 1795
2133.02 1797
2133.45 1825
2133.89 1663
2134.32 1738
2134.76 1804
2135.19 1826
2135.63 1641
2136.06 1900
2136.50 1868
2136.94 1998
2137.37 1877
2137.81 1999
2138.24 1787
2138.68 1827
2139.12 2014
2139.55 1950
2139.99 1824
2140.42 1689
2140.86 1904
2141.30 1696
2141.73 1677
2142.17 1651
2142.60 1602
2143.04 1642
2143.48 1566
2143.91 1514
2144.35 1682
2144.79 1436
2145.22 1467
2145.66 1614
2146.09 1268
2146.53 1373
2146.97 1549
2147.40 1541
2147.84 1546
2148.28 1588
2148.72 1649
2149.15 1731
2149.59 1817
2150.03 1830
2150.46 1977
2150.90 1959
2151.34 2027
2151.77 2014
2152.21 1977
2152.65 2002
2153.09 1761
2153.52 1845
2153.96 1912
2154.40 1827
2154.84 1717
2155.27 1692
2155.71 1541
2156.15 1418
2156.59 1441
2157.02 1518
2157.46 1550
2157.90 1532
2158.34 1471
2158.78 1644
2159.21 1666
2159.65 1628
2160.09 1569
2160.53 1655
2160.97 1486
2161.40 1500
2161.84 1616
2162.28 1591
2162.72 1549
2163.16 1551
2163.59 1656
2164.03 1513
2164.47 1560
2164.91 1443
2165.35 1428
2165.79 1441
2166.23 1473
2166.66 1542
2167.10 1465
2167.54 1614
2167.98 1798
2168.42 1742
2168.86 1574
2169.30 1813
2169.74 1747
2170.18 1602
2170.61 1829
2171.05 1663
2171.49 1634
2171.93 1788
2172.37 1961
2172.81 1970
2173.25 1957
2173.69 1751
2174.13 1736
2174.57 1595
2175.01 1717
2175.45 1693
2175.89 1767
2176.33 1941
2176.77 1727
2177.21 1786
2177.65 1852
2178.09 1809
2178.53 1928
2178.97 2016
2179.41 1683
2179.85 1828
2180.29 1898
2180.73 1796
2181.17 1830
2181.61 1955
2182.05 1874
2182.49 1657
2182.93 1740
2183.37 1663
2183.81 1565
2184.25 1460
2184.69 1539
2185.13 1671
2185.57 1558
2186.01 1554
2186.45 1523
2186.89 1607
2187.33 1572
2187.77 1632
2188.21 1671
2188.65 1775
2189.10 1788
2189.54 1963
2189.98 1873
2190.42 1808
2190.86 1847
2191.30 1966
2191.74 1782
2192.18 1810
2192.62 2021
2193.07 1826
2193.51 1784
2193.95 1771
2194.39 1561
2194.83 1726
2195.27 1653
2195.71 1742
2196.16 1751
2196.60 1848
2197.04 1878
2197.48 1919
2197.92 1776
2198.37 1844
2198.81 1907
2199.25 1880
2199.69 1857
2200.13 1863
2200.58 1598
2201.02 1613
2201.46 1926
2201.90 1893
2202.34 1623
2202.79 1613
2203.23 1524
2203.67 1585
2204.11 1706
2204.56 1444
2205.00 1648
2205.44 1766
2205.88 1725
2206.33 1762
2206.77 1790
2207.21 1808
2207.65 1768
2208.10 1942
2208.54 1865
2208.98 1846
2209.43 1850
2209.87 1715
2210.31 1851
2210.76 1988
2211.20 1947
2211.64 1784
2212.09 1915
2212.53 1973
2212.97 1724
2213.42 1624
2213.86 1760
2214.30 1878
2214.75 1669
2215.19 1697
2215.63 1740
2216.08 1775
2216.52 1686
2216.96 1845
2217.41 1860
2217.85 1675
2218.30 1776
2218.74 1774
2219.18 1675
2219.63 1690
2220.07 1758
2220.52 1808
2220.96 1653
2221.40 1751
2221.85 1870
2222.29 2456
2222.74 2596
2223.18 2601
2223.63 3066
2224.07 3360
2224.51 3704
2224.96 4057
2225.40 4031
2225.85 4202
2226.29 4217
2226.74 4268
2227.18 3758
2227.63 3874
2228.07 3674
2228.52 3330
2228.96 3130
2229.41 2590
2229.85 2546
2230.30 2469
2230.74 2411
2231.19 2164
2231.63 2073
2232.08 1931
2232.52 2174
2232.97 2381
2233.41 2173
2233.86 2368
2234.30 2161
2234.75 2131
2235.20 2234
2235.64 2259
2236.09 2416
2236.53 2428
2236.98 2314
2237.42 2254
2237.87 2271
2238.32 2448
2238.76 2381
2239.21 2523
2239.65 2727
2240.10 2755
2240.55 2773
2240.99 2785
2241.44 2722
2241.88 2522
2242.33 2516
2242.78 2355
2243.22 2342
2243.67 2246
2244.12 2164
2244.56 1971
2245.01 1865
2245.46 1849
2245.90 1734
2246.35 1786
2246.80 1939
2247.24 1881
2247.69 1750
2248.14 1620
2248.58 1836
2249.03 1593
2249.48 1640
2249.92 1654
2250.37 1610
2250.82 1537
2251.27 1561
2251.71 1626
2252.16 1528
2252.61 1535
2253.05 1691
2253.50 1848
2253.95 1646
2254.40 1792
2254.84 2054
2255.29 1869
2255.74 1793
2256.19 1820
2256.64 1858
2257.08 1860
2257.53 1726
2257.98 1691
2258.43 1859
2258.87 1665
2259.32 1651
2259.77 1942
2260.22 2070
2260.67 1968
2261.11 1842
2261.56 1932
2262.01 2263
2262.46 2171
2262.91 2332
2263.36 2460
2263.80 2363
2264.25 2192
2264.70 2235
2265.15 2611
2265.60 2498
2266.05 2255
2266.50 2162
2266.94 2071
2267.39 2109
2267.84 2134
2268.29 2227
2268.74 2182
2269.19 2093
2269.64 2247
2270.09 2328
2270.54 2322
2270.99 2371
2271.43 2239
2271.88 2239
2272.33 2290
2272.78 2387
2273.23 2217
2273.68 2149
2274.13 2333
2274.58 2333
2275.03 2138
2275.48 2106
2275.93 1755
2276.38 1841
2276.83 1780
2277.28 1894
2277.73 1848
2278.18 1846
2278.63 1870
2279.08 1858
2279.53 1909
2279.98 2079
2280.43 1946
2280.88 1934
2281.33 2091
2281.78 2025
2282.23 2099
2282.68 2193
2283.13 2240
2283.58 2176
2284.03 2116
2284.48 1981
2284.93 2191
2285.38 2239
2285.83 2133
2286.28 1942
2286.73 1988
2287.18 1966
2287.63 2162
2288.08 2412
2288.54 2339
2288.99 2446
2289.44 2495
2289.89 2500
2290.34 2486
2290.79 2791
2291.24 3030
2291.69 2811
2292.14 2944
2292.60 3210
2293.05 3047
2293.50 3102
2293.95 3075
2294.40 3072
2294.85 2849
2295.30 3068
2295.76 2928
2296.21 2839
2296.66 2901
2297.11 2598
2297.56 2600
2298.01 2624
2298.47 2545
2298.92 2412
2299.37 2170
2299.82 2234
2300.27 2035
2300.73 2030
2301.18 2077
2301.63 2163
2302.08 2174
2302.53 2262
2302.99 2000
2303.44 2099
2303.89 2137
2304.34 1932
2304.80 2022
2305.25 1939
2305.70 1949
2306.15 1917
2306.61 1928
2307.06 2081
2307.51 1972
2307.96 2001
2308.42 2060
2308.87 2165
2309.32 2037
2309.78 2149
2310.23 2157
2310.68 2225
2311.14 2306
2311.59 2162
2312.04 2136
2312.49 2318
2312.95 2150
2313.40 2248
2313.85 2181
2314.31 2084
2314.76 2201
2315.22 1955
2315.67 1987
2316.12 1830
2316.58 1889
2317.03 1814
2317.48 1845
2317.94 1873
2318.39 1891
2318.84 2044
2319.30 1680
2319.75 1670
2320.21 1672
2320.66 1852
2321.11 1566
2321.57 1530
2322.02 1934
2322.48 1738
2322.93 1840
2323.39 1865
2323.84 1965
2324.29 2087
2324.75 2150
2325.20 1936
2325.66 1895
2326.11 1828
2326.57 1941
2327.02 2135
2327.48 2013
2327.93 2058
2328.39 2202
2328.84 2086
2329.30 2108
2329.75 2108
2330.21 2087
2330.66 2229
2331.12 2108
2331.57 2116
2332.03 2254
2332.48 2073
2332.94 2022
2333.39 2038
2333.85 2050
2334.30 2138
2334.76 2114
2335.21 1971
2335.67 1721
2336.12 1882
2336.58 1808
2337.03 1974
2337.49 2089
2337.95 2032
2338.40 2042
2338.86 2208
2339.31 2390
2339.77 2459
2340.23 2487
2340.68 2586
2341.14 3103
2341.59 2819
2342.05 2882
2342.51 2776
2342.96 2797
2343.42 2762
2343.87 2824
2344.33 2803
2344.79 2628
2345.24 2658
2345.70 2564
2346.16 2556
2346.61 2736
2347.07 2614
2347.53 2581
2347.98 2661
2348.44 2546
2348.90 2541
2349.35 2486
2349.81 2538
2350.27 2289
2350.72 2292
2351.18 2336
2351.64 2356
2352.10 2220
2352.55 2211
2353.01 2137
2353.47 2048
2353.92 1939
2354.38 2034
2354.84 1999
2355.30 2130
2355.75 2005
2356.21 2075
2356.67 2002
2357.13 2134
2357.58 1912
2358.04 1931
2358.50 1900
2358.96 1975
2359.41 2130
2359.87 2071
2360.33 2201
2360.79 2264
2361.25 2050
2361.70 2237
2362.16 2517
2362.62 2489
2363.08 2775
2363.54 2591
2363.99 2609
2364.45 2431
2364.91 2353
2365.37 2351
2365.83 2177
2366.29 2208
2366.75 2149
2367.20 2236
2367.66 2262
2368.12 2225
2368.58 2200
2369.04 2134
2369.50 2290
2369.96 2219
2370.42 2238
2370.87 2147
2371.33 2165
2371.79 1857
2372.25 2030
2372.71 2128
2373.17 2001
2373.63 1984
2374.09 1845
2374.55 1830
2375.01 1767
2375.47 1763
2375.92 1746
2376.38 1850
2376.84 1881
2377.30 1833
2377.76 1777
2378.22 1951
2378.68 2054
2379.14 2225
2379.60 1929
2380.06 2073
2380.52 1983
2380.98 1991
2381.44 1962
2381.90 1837
2382.36 1764
2382.82 2000
2383.28 2120
2383.74 1842
2384.20 1861
2384.66 1769
2385.12 1731
2385.58 1912
2386.04 1875
2386.50 1892
2386.96 1890
2387.42 1972
2387.88 1791
2388.35 1927
2388.81 1779
2389.27 1762
2389.73 1898
2390.19 1848
2390.65 1928
2391.11 1807
2391.57 1966
2392.03 1785
2392.49 1834
2392.95 1881
2393.42 1811
2393.88 1752
2394.34 1797
2394.80 1757
2395.26 1727
2395.72 1734
2396.18 1676
2396.64 1560
2397.11 1602
2397.57 1661
2398.03 1726
2398.49 1488
2398.95 1695
2399.41 1723
2399.88 1844
2400.34 1636
2400.80 1701
2401.26 1810
2401.72 1841
2402.18 1729
2402.65 1626
2403.11 1878
2403.57 1861
2404.03 1720
2404.49 1868
2404.96 1951
2405.42 1996
2405.88 1988
2406.34 2070
2406.81 2089
2407.27 1931
2407.73 1919
2408.19 1870
2408.66 2001
2409.12 1994
2409.58 1984
2410.04 1964
2410.51 1892
2410.97 1783
2411.43 1789
2411.90 1780
2412.36 1794
2412.82 1838
2413.28 1858
2413.75 1727
2414.21 1945
2414.67 1899
2415.14 1672
2415.60 1742
2416.06 1940
2416.53 2018
2416.99 1800
2417.45 1808
2417.92 2080
2418.38 2092
2418.84 2128
2419.31 2148
2419.77 2221
2420.23 2141
2420.70 2108
2421.16 2135
2421.63 2170
2422.09 2341
2422.55 1994
2423.02 1927
2423.48 2124
2423.95 1963
2424.41 2072
2424.87 2069
2425.34 2379
2425.80 2559
2426.27 2498
2426.73 2495
2427.20 2886
2427.66 3333
2428.12 3393
2428.59 3438
2429.05 3409
2429.52 3447
2429.98 3262
2430.45 3173
2430.91 3031
2431.38 2659
2431.84 2416
2432.31 2344
2432.77 2147
2433.24 2120
2433.70 2141
2434.17 2112
2434.63 2115
2435.10 2041
2435.56 2058
2436.03 2093
2436.49 2008
2436.96 2106
2437.42 2158
2437.89 2223
2438.35 2433
2438.82 2408
2439.28 2671
2439.75 2640
2440.21 2548
2440.68 2835
2441.15 3124
2441.61 3389
2442.08 3465
2442.54 3305
2443.01 3177
2443.48 2970
2443.94 2670
2444.41 2721
2444.87 2528
2445.34 2332
2445.81 2188
2446.27 2088
2446.74 2037
2447.20 1923
2447.67 1981
2448.14 1810
2448.60 1872
2449.07 1684
2449.54 1661
2450.00 1807
2450.47 1722
2450.94 1751
2451.40 1837
2451.87 1795
2452.34 1794
2452.80 1698
2453.27 1641
2453.74 1837
2454.20 1712
2454.67 1819
2455.14 1763
2455.60 1963
2456.07 2082
2456.54 1899
2457.01 1838
2457.47 1907
2457.94 1752
2458.41 1691
2458.87 1798
2459.34 1830
2459.81 1782
2460.28 1867
2460.74 1792
2461.21 1639
2461.68 1712
2462.15 1824
2462.62 1775
2463.08 1777
2463.55 1842
2464.02 1762
2464.49 1703
2464.95 1661
2465.42 2012
2465.89 2069
2466.36 2053
2466.83 2150
2467.29 2050
2467.76 2173
2468.23 2132
2468.70 2254
2469.17 2177
2469.64 2099
2470.10 2234
2470.57 2260
2471.04 2187
2471.51 2111
2471.98 2068
2472.45 1953
2472.92 1893
2473.39 1832
2473.85 1797
2474.32 1683
2474.79 1829
2475.26 1855
2475.73 1802
2476.20 2047
2476.67 1984
2477.14 1892
2477.61 1922
2478.08 1974
2478.54 1978
2479.01 2135
2479.48 2308
2479.95 2449
2480.42 2202
2480.89 2230
2481.36 2421
2481.83 2419
2482.30 2509
2482.77 2624
2483.24 2607
2483.71 2413
2484.18 2148
2484.65 2176
2485.12 2205
2485.59 2025
2486.06 2079
2486.53 1971
2487.00 1894
2487.47 1775
2487.94 1809
2488.41 1866
2488.88 1745
2489.35 1709
2489.82 1698
2490.29 1724
2490.76 1870
2491.23 1783
2491.70 1686
2492.17 1790
2492.64 1968
2493.11 1885
2493.58 1857
2494.05 1858
2494.52 1924
2495.00 1971
2495.47 2015
2495.94 1894
2496.41 2000
2496.88 1842
2497.35 1835
2497.82 1987
2498.29 1959
2498.76 1907
2499.23 1966
2499.71 1993
2500.18 1852
2500.65 1762
2501.12 1891
2501.59 2147
2502.06 2049
2502.53 1889
2503.01 1788
2503.48 1729
2503.95 1825
2504.42 1793
2504.89 1935
2505.36 1965
2505.84 1668
2506.31 1802
2506.78 1873
2507.25 1969
2507.72 2191
2508.20 2190
2508.67 2206
2509.14 2084
2509.61 2097
2510.08 2305
2510.56 2205
2511.03 2243
2511.50 2370
2511.97 2397
2512.45 2319
2512.92 2161
2513.39 2148
2513.86 2117
2514.34 2163
2514.81 2124
2515.28 2004
2515.75 2002
2516.23 2067
2516.70 2179
2517.17 2003
2517.65 1927
2518.12 1906
2518.59 2034
2519.07 2024
2519.54 2050
2520.01 2229
2520.48 2202
2520.96 2123
2521.43 1917
2521.90 1893
2522.38 1863
2522.85 1833
2523.32 1850
2523.80 1812
2524.27 1747
2524.75 1741
2525.22 1819
2525.69 1746
2526.17 1728
2526.64 1789
2527.11 1835
2527.59 1888
2528.06 2055
2528.54 1752
2529.01 1777
2529.48 1925
2529.96 2056
2530.43 2076
2530.91 2022
2531.38 1998
2531.85 1784
2532.33 1905
2532.80 1841
2533.28 1935
2533.75 1940
2534.23 2140
2534.70 2273
2535.18 2172
2535.65 1967
2536.12 1966
2536.60 1981
2537.07 2185
2537.55 2031
2538.02 2103
2538.50 2032
2538.97 1863
2539.45 2033
2539.92 1948
2540.40 1900
2540.87 1939
2541.35 1975
2541.82 1896
2542.30 1863
2542.77 1876
2543.25 1807
2543.73 2016
2544.20 1910
2544.68 2008
2545.15 1819
2545.63 2063
2546.10 2175
2546.58 2068
2547.05 2274
2547.53 2513
2548.01 2814
2548.48 2644
2548.96 2839
2549.43 2916
2549.91 2774
2550.39 2574
2550.86 2691
2551.34 2651
2551.81 2310
2552.29 2304
2552.77 2497
2553.24 2634
2553.72 2595
2554.20 2651
2554.67 2581
2555.15 3028
2555.62 3081
2556.10 3339
2556.58 3226
2557.05 2799
2557.53 2924
2558.01 3060
2558.48 2919
2558.96 3085
2559.44 2758
2559.91 2548
2560.39 2428
2560.87 2216
2561.35 2333
2561.82 2319
2562.30 2215
2562.78 1936
2563.25 2074
2563.73 2063
2564.21 2166
2564.69 2054
2565.16 2057
2565.64 1957
2566.12 1925
2566.60 1907
2567.07 2076
2567.55 2137
2568.03 1921
2568.51 1870
2568.98 1771
2569.46 1784
2569.94 1714
2570.42 1812
2570.90 1730
2571.37 1646
2571.85 1734
2572.33 1729
2572.81 1734
2573.29 1798
2573.76 1826
2574.24 1738
2574.72 1909
2575.20 1645
2575.68 1736
2576.16 1814
2576.63 1891
2577.11 1815
2577.59 1942
2578.07 1734
2578.55 1822
2579.03 1669
2579.51 1684
2579.98 1871
2580.46 1814
2580.94 1891
2581.42 1632
2581.90 1805
2582.38 1843
2582.86 1753
2583.34 1729
2583.82 1822
2584.30 1913
2584.77 1764
2585.25 1779
2585.73 1825
2586.21 1915
2586.69 1912
2587.17 1905
2587.65 1876
2588.13 1849
2588.61 1809
2589.09 1726
2589.57 1923
2590.05 2034
2590.53 1963
2591.01 2016
2591.49 1922
2591.97 2039
2592.45 2115
2592.93 2093
2593.41 1869
2593.89 1872
2594.37 2071
2594.85 2032
2595.33 2090
2595.81 2204
2596.29 2144
2596.77 2297
2597.25 2616
2597.73 2401
2598.21 2455
2598.69 2315
2599.17 2245
2599.65 2287
2600.13 2179
2600.61 2230
2601.09 1912
2601.57 1990
2602.06 1978
2602.54 1732
2603.02 1810
2603.50 1804
2603.98 1689
2604.46 1844
2604.94 1653
2605.42 1699
2605.90 1818
2606.38 1826
2606.87 1920
2607.35 2105
2607.83 2186
2608.31 2136
2608.79 2419
2609.27 2738
2609.75 2575
2610.24 2716
2610.72 2854
2611.20 2941
2611.68 3073
2612.16 2929
2612.64 2832
2613.13 2751
2613.61 2475
2614.09 2590
2614.57 2755
2615.05 2425
2615.54 2113
2616.02 2230
2616.50 2300
2616.98 1999
2617.46 2023
2617.95 1793
2618.43 1780
2618.91 1736
2619.39 1852
2619.88 1726
2620.36 1788
2620.84 1768
2621.32 1844
2621.81 1918
2622.29 1850
2622.77 1754
2623.26 1741
2623.74 1831
2624.22 1999
2624.70 1840
2625.19 1890
2625.67 1861
2626.15 2090
2626.64 1957
2627.12 1906
2627.60 2067
2628.09 1999
2628.57 1979
2629.05 2066
2629.54 1931
2630.02 1975
2630.50 2016
2630.99 1957
2631.47 1938
2631.95 1947
2632.44 2045
2632.92 2049
2633.40 1902
2633.89 1949
2634.37 1790
2634.85 1876
2635.34 1907
2635.82 1902
2636.31 1819
2636.79 1853
2637.27 1818
2637.76 1681
2638.24 1840
2638.73 2009
2639.21 2056
2639.70 2126
2640.18 1921
2640.66 2084
2641.15 2107
2641.63 2151
2642.12 2155
2642.60 2000
2643.09 1933
2643.57 1990
2644.06 1806
2644.54 1868
2645.03 1918
2645.51 2002
2646.00 1822
2646.48 1729
2646.97 1809
2647.45 1883
2647.94 2036
2648.42 1889
2648.91 1762
2649.39 1896
2649.88 1857
2650.36 1757
2650.85 1918
2651.33 1867
2651.82 1725
2652.30 1964
2652.79 1939
2653.27 1733
2653.76 1851
2654.24 1789
2654.73 1803
2655.22 1882
2655.70 1921
2656.19 1839
2656.67 1829
2657.16 1720
2657.65 1682
2658.13 1831
2658.62 1739
2659.10 1834
2659.59 1639
2660.08 1664
2660.56 1770
2661.05 1786
2661.53 1723
2662.02 1773
2662.51 1747
2662.99 1600
2663.48 1705
2663.97 1787
2664.45 1923
2664.94 1697
2665.43 1760
2665.91 1797
2666.40 1778
2666.89 1901
2667.37 1847
2667.86 1876
2668.35 1916
2668.83 1864
2669.32 1862
2669.81 1837
2670.29 1862
2670.78 1856
2671.27 1869
2671.76 1808
2672.24 1769
2672.73 2099
2673.22 2021
2673.71 2096
2674.19 2097
2674.68 2003
2675.17 2182
2675.66 2246
2676.14 2283
2676.63 2370
2677.12 2452
2677.61 2356
2678.09 2397
2678.58 2398
2679.07 2500
2679.56 2580
2680.05 2527
2680.53 2563
2681.02 2652
2681.51 2807
2682.00 2869
2682.49 2917
2682.97 3189
2683.46 3123
2683.95 3033
2684.44 3325
2684.93 3374
2685.42 3315
2685.91 3209
2686.39 3026
2686.88 3221
2687.37 3143
2687.86 2705
2688.35 2619
2688.84 2279
2689.33 2067
2689.81 1931
2690.30 2036
2690.79 1987
2691.28 1941
2691.77 1947
2692.26 1857
2692.75 1863
2693.24 1777
2693.73 1852
2694.22 1827
2694.71 1879
2695.20 1883
2695.68 1843
2696.17 1858
2696.66 1806
2697.15 1839
2697.64 1825
2698.13 1941
2698.62 1901
2699.11 1832
2699.60 1955
2700.09 1920
2700.58 1915
2701.07 1870
2701.56 2086
2702.05 2250
2702.54 2139
2703.03 2120
2703.52 2187
2704.01 2211
2704.50 2325
2704.99 2295
2705.48 1958
2705.97 2097
2706.46 2065
2706.95 1911
2707.44 1969
2707.93 1898
2708.42 1926
2708.92 1943
2709.41 1761
2709.90 1800
2710.39 1680
2710.88 1885
2711.37 1864
2711.86 1752
2712.35 1786
2712.84 1700
2713.33 1845
2713.82 1919
2714.31 2016
2714.81 1911
2715.30 1921
2715.79 1919
2716.28 1978
2716.77 1763
2717.26 1798
2717.75 1992
2718.24 1945
2718.74 1960
2719.23 1989
2719.72 1911
2720.21 2097
2720.70 2231
2721.19 2155
2721.69 2231
2722.18 2276
2722.67 2230
2723.16 2094
2723.65 2232
2724.15 2188
2724.64 2301
2725.13 2149
2725.62 2151
2726.11 2150
2726.61 2087
2727.10 1843
2727.59 1832
2728.08 1894
2728.58 1823
2729.07 1896
2729.56 1696
2730.05 1753
2730.55 2049
2731.04 1844
2731.53 1835
2732.02 1814
2732.52 1722
2733.01 1793
2733.50 2002
2733.99 2026
2734.49 1962
2734.98 1856
2735.47 1952
2735.97 1853
2736.46 1838
2736.95 1811
2737.45 1809
2737.94 1861
2738.43 1912
2738.93 1740
2739.42 1804
2739.91 1868
2740.41 1916
2740.90 1876
2741.39 1858
2741.89 1937
2742.38 1911
2742.87 1714
2743.37 1654
2743.86 1693
2744.36 1803
2744.85 1855
2745.34 1769
2745.84 1851
2746.33 1634
2746.82 1809
2747.32 1880
2747.81 1882
2748.31 1800
2748.80 1689
2749.30 1784
2749.79 1817
2750.28 1752
2750.78 1904
2751.27 1929
2751.77 1990
2752.26 2042
2752.76 1987
2753.25 1905
2753.75 2088
2754.24 2193
2754.74 2116
2755.23 2217
2755.72 2351
2756.22 2285
2756.71 2569
2757.21 2466
2757.70 2334
2758.20 2156
2758.69 2226
2759.19 2323
2759.69 2111
2760.18 2062
2760.68 1975
2761.17 2023
2761.67 1990
2762.16 2025
2762.66 2059
2763.15 2023
2763.65 1874
2764.14 1864
2764.64 1880
2765.14 1861
2765.63 1945
2766.13 1760
2766.62 1872
2767.12 1762
2767.61 1763
2768.11 1726
2768.61 1708
2769.10 1699
2769.60 1652
2770.09 1886
2770.59 1717
2771.09 1864
2771.58 1935
2772.08 1917
2772.58 1973
2773.07 1915
2773.57 1852
2774.06 1957
2774.56 1942
2775.06 1948
2775.55 2014
2776.05 2046
2776.55 2147
2777.04 2171
2777.54 2128
2778.04 2084
2778.54 1966
2779.03 1985
2779.53 2053
2780.03 2311
2780.52 2136
2781.02 2042
2781.52 2189
2782.01 2190
2782.51 2061
2783.01 2031
2783.51 2147
2784.00 2007
2784.50 2042
2785.00 1958
2785.50 1856
2785.99 1913
2786.49 1969
2786.99 1930
2787.49 2065
2787.98 2057
2788.48 2120
2788.98 2013
2789.48 1919
2789.98 1973
2790.47 1883
2790.97 1794
2791.47 1681
2791.97 1857
2792.47 2051
2792.96 2115
2793.46 2156
2793.96 1917
2794.46 2053
2794.96 2250
2795.46 2516
2795.95 2411
2796.45 2479
2796.95 2629
2797.45 2535
2797.95 2739
2798.45 2706
2798.95 2953
2799.44 3060
2799.94 2840
2800.44 2746
2800.94 2601
2801.44 2349
2801.94 2435
2802.44 2438
2802.94 2425
2803.44 2250
2803.93 2384
2804.43 2311
2804.93 2291
2805.43 2239
2805.93 2364
2806.43 2730
2806.93 2711
2807.43 3126
2807.93 3142
2808.43 3467
2808.93 3598
2809.43 3902
2809.93 4112
2810.43 4160
2810.93 3893
2811.43 3870
2811.93 3563
2812.43 3396
2812.93 3260
2813.43 2971
2813.93 3010
2814.43 2720
2814.93 2453
2815.43 2333
2815.93 2327
2816.43 2370
2816.93 2454
2817.43 2318
2817.93 2499
2818.43 2837
2818.93 2738
2819.43 2838
2819.93 2954
2820.43 3101
2820.93 2824
2821.43 2895
2821.93 2897
2822.43 2937
2822.94 2670
2823.44 2558
2823.94 2564
2824.44 2231
2824.94 2324
2825.44 2499
2825.94 2248
2826.44 2284
2826.94 2153
2827.44 2079
2827.95 2160
2828.45 2057
2828.95 2041
2829.45 2132
2829.95 1937
2830.45 1983
2830.95 2204
2831.46 2007
2831.96 2135
2832.46 2186
2832.96 2383
2833.46 2406
2833.97 2430
2834.47 2336
2834.97 2456
2835.47 2623
2835.97 2614
2836.47 2585
2836.98 2472
2837.48 2335
2837.98 2389
2838.48 2339
2838.99 2125
2839.49 2021
2839.99 1919
2840.49 1889
2841.00 1982
2841.50 1898
2842.00 2044
2842.50 1779
2843.01 1810
2843.51 1814
2844.01 1941
2844.51 1895
2845.02 1982
2845.52 2098
2846.02 2155
2846.52 2260
2847.03 2190
2847.53 2236
2848.03 2331
2848.54 2183
2849.04 2228
2849.54 2212
2850.05 2254
2850.55 2132
2851.05 2248
2851.56 2200
2852.06 2095
2852.56 1966
2853.07 1970
2853.57 1973
2854.07 2168
2854.58 1991
2855.08 2100
2855.59 2256
2856.09 2127
2856.59 2217
2857.10 2014
2857.60 1997
2858.10 2357
2858.61 2341
2859.11 2157
2859.62 2407
2860.12 2209
2860.63 2199
2861.13 2203
2861.63 2215
2862.14 2559
2862.64 2363
2863.15 2276
2863.65 2280
2864.16 2305
2864.66 2157
2865.16 2198
2865.67 2030
2866.17 1978
2866.68 1868
2867.18 1841
2867.69 1829
2868.19 1824
2868.70 1874
2869.20 2094
2869.71 1893
2870.21 1910
2870.72 1945
2871.22 2079
2871.73 1821
2872.23 1789
2872.74 1868
2873.24 1918
2873.75 1916
2874.25 1937
2874.76 1957
2875.27 1925
2875.77 2139
2876.28 2066
2876.78 1982
2877.29 2128
2877.79 1867
2878.30 1984
2878.81 2110
2879.31 2161
2879.82 2069
2880.32 2399
2880.83 2208
2881.33 1941
2881.84 2122
2882.35 2314
2882.85 2361
2883.36 2318
2883.87 2382
2884.37 2527
2884.88 2555
2885.38 2615
2885.89 2381
2886.40 2830
2886.90 2961
2887.41 2903
2887.92 3070
2888.42 3300
2888.93 3385
2889.44 3388
2889.94 3592
2890.45 3263
2890.96 3081
2891.46 2971
2891.97 2690
2892.48 2621
2892.98 2486
2893.49 2383
2894.00 2248
2894.51 2226
2895.01 2141
2895.52 1995
2896.03 2050
2896.54 2046
2897.04 2156
2897.55 2214
2898.06 2291
2898.57 2346
2899.07 2485
2899.58 2294
2900.09 2358
2900.60 2302
2901.10 2274
2901.61 2258
2902.12 2590
2902.63 2356
2903.13 2181
2903.64 2386
2904.15 2395
2904.66 2436
2905.17 2208
2905.68 2095
2906.18 2396
2906.69 2378
2907.20 2512
2907.71 2531
2908.22 2423
2908.72 2287
2909.23 2226
2909.74 2226
2910.25 2281
2910.76 2151
2911.27 2181
2911.78 2356
2912.28 2267
2912.79 2273
2913.30 2130
2913.81 2125
2914.32 2245
2914.83 2138
2915.34 2174
2915.85 2238
2916.36 2180
2916.87 2147
2917.37 2004
2917.88 1955
2918.39 2088
2918.90 1939
2919.41 1940
2919.92 2077
2920.43 2042
2920.94 1754
2921.45 2011
2921.96 2225
2922.47 2197
2922.98 2430
2923.49 2485
2924.00 2660
2924.51 2708
2925.02 3075
2925.53 3085
2926.04 3505
2926.55 3746
2927.06 3573
2927.57 3612
2928.08 3262
2928.59 3294
2929.10 2838
2929.61 2724
2930.12 2633
2930.63 2670
2931.14 2582
2931.65 2322
2932.16 2172
2932.67 2218
2933.18 2135
2933.69 2076
2934.20 2116
2934.71 2092
2935.22 2113
2935.73 2126
2936.24 2086
2936.76 2066
2937.27 2088
2937.78 2292
2938.29 2150
2938.80 2209
2939.31 2001
2939.82 1993
2940.33 2166
2940.84 2052
2941.36 2008
2941.87 2069
2942.38 1843
2942.89 1964
2943.40 2208
2943.91 2262
2944.42 2014
2944.94 2293
2945.45 2374
2945.96 2400
2946.47 2448
2946.98 2509
2947.49 2591
2948.01 2653
2948.52 2727
2949.03 2632
2949.54 2258
2950.05 2360
2950.57 2440
2951.08 2491
2951.59 2233
2952.10 2330
2952.61 2189
2953.13 2058
2953.64 2049
2954.15 2120
2954.66 2117
2955.18 1925
2955.69 1875
2956.20 2056
2956.71 2023
2957.23 1941
2957.74 2078
2958.25 1997
2958.76 1988
2959.28 2069
2959.79 2169
2960.30 2107
2960.82 1974
2961.33 2035
2961.84 2263
2962.36 2286
2962.87 2353
2963.38 2326
2963.89 2691
2964.41 2776
2964.92 2581
2965.43 2263
2965.95 2198
2966.46 2419
2966.97 2412
2967.49 2252
2968.00 2142
2968.52 2304
2969.03 2150
2969.54 1955
2970.06 1824
2970.57 1786
2971.08 1934
2971.60 1808
2972.11 1816
2972.63 1925
2973.14 1923
2973.65 2118
2974.17 1999
2974.68 1940
2975.20 1895
2975.71 1916
2976.23 1998
2976.74 1847
2977.25 1890
2977.77 1982
2978.28 2081
2978.80 2193
2979.31 2028
2979.83 2113
2980.34 2026
2980.86 2018
2981.37 2044
2981.89 2145
2982.40 2129
2982.91 2296
2983.43 2394
2983.94 2299
2984.46 2298
2984.97 2529
2985.49 2411
2986.00 2382
2986.52 2218
2987.04 2149
2987.55 2106
2988.07 2180
2988.58 2112
2989.10 2116
2989.61 2103
2990.13 2132
2990.64 2296
2991.16 2208
2991.67 2143
2992.19 2197
2992.71 2092
2993.22 2187
2993.74 2326
2994.25 2550
2994.77 2575
2995.28 2608
2995.80 2556
2996.32 2794
2996.83 3003
2997.35 3186
2997.87 3307
2998.38 3387
2998.90 3415
2999.41 3410
2999.93 3278
3000.45 3357
3000.96 3288
3001.48 3211
3002.00 3400
3002.51 3216
3003.03 2966
3003.55 3186
3004.06 3032
3004.58 2911
3005.10 3091
3005.61 3135
3006.13 2881
3006.65 2908
3007.16 2789
3007.68 2697
3008.20 2373
3008.71 2511
3009.23 2471
3009.75 2396
3010.27 2291
3010.78 2270
3011.30 2328
3011.82 2454
3012.34 2280
3012.85 2158
3013.37 2296
3013.89 2126
3014.41 2244
3014.92 2276
3015.44 2089
3015.96 2186
3016.48 2228
3016.99 2280
3017.51 2128
3018.03 2419
3018.55 2216
3019.07 2438
3019.58 2256
3020.10 2394
3020.62 2429
3021.14 2450
3021.66 2470
3022.17 2568
3022.69 2486
3023.21 2513
3023.73 2539
3024.25 2619
3024.77 2713
3025.28 2658
3025.80 2700
3026.32 2609
3026.84 2446
3027.36 2407
3027.88 2435
3028.40 2415
3028.92 2387
3029.43 2354
3029.95 2201
3030.47 2314
3030.99 2441
3031.51 2347
3032.03 2574
3032.55 2630
3033.07 2516
3033.59 2753
3034.11 3042
3034.63 3390
3035.15 3815
3035.66 4021
3036.18 4001
3036.70 4339
3037.22 4446
3037.74 4333
3038.26 4390
3038.78 4209
3039.30 4196
3039.82 4205
3040.34 3559
3040.86 3393
3041.38 3256
3041.90 2834
3042.42 2675
3042.94 2666
3043.46 2503
3043.98 2363
3044.50 2214
3045.02 2291
3045.54 2322
3046.06 2148
3046.58 2201
3047.10 2117
3047.62 2136
3048.14 2173
3048.66 2019
3049.18 2058
3049.71 2175
3050.23 2118
3050.75 2210
3051.27 2345
3051.79 2290
3052.31 2255
3052.83 2291
3053.35 2343
3053.87 2410
3054.39 2253
3054.91 2440
3055.43 2260
3055.96 2194
3056.48 2125
3057.00 2245
3057.52 2128
3058.04 2178
3058.56 2300
3059.08 2110
3059.61 2084
3060.13 2116
3060.65 2090
3061.17 2175
3061.69 2196
3062.21 2273
3062.73 2265
3063.26 2199
3063.78 2274
3064.30 2369
3064.82 2399
3065.34 2402
3065.87 2162
3066.39 2271
3066.91 2132
3067.43 2216
3067.95 2190
3068.48 2300
3069.00 2150
3069.52 2132
3070.04 2217
3070.57 2134
3071.09 2049
3071.61 2256
3072.13 2287
3072.66 2371
3073.18 2195
3073.70 2430
3074.22 2238
3074.75 2505
3075.27 2515
3075.79 2597
3076.32 2529
3076.84 2682
3077.36 2654
3077.88 2573
3078.41 2621
3078.93 2441
3079.45 2461
3079.98 2576
3080.50 2687
3081.02 2513
3081.55 2360
3082.07 2415
3082.59 2462
3083.12 2396
3083.64 2126
3084.16 2262
3084.69 2288
3085.21 2332
3085.73 2260
3086.26 2304
3086.78 2272
3087.31 2305
3087.83 2413
3088.35 2348
3088.88 2294
3089.40 2226
3089.93 2311
3090.45 2102
3090.97 2168
3091.50 2345
3092.02 2662
3092.55 2306
3093.07 2151
3093.60 2256
3094.12 2387
3094.64 2258
3095.17 2308
3095.69 2251
3096.22 2393
3096.74 2475
3097.27 2406
3097.79 2456
3098.32 2681
3098.84 2671
3099.37 2729
3099.89 2898
3100.42 2914
3100.94 3490
3101.47 3847
3101.99 3797
3102.52 4386
3103.04 4618
3103.57 4970
3104.09 5390
3104.62 5297
3105.14 5249
3105.67 5245
3106.19 5139
3106.72 4631
3107.24 4247
3107.77 3867
3108.29 3616
3108.82 3349
3109.35 3237
3109.87 2960
3110.40 2757
3110.92 2736
3111.45 2905
3111.98 3052
3112.50 2783
3113.03 2797
3113.55 3101
3114.08 2936
3114.61 2721
3115.13 2529
3115.66 2596
3116.18 2388
3116.71 2396
3117.24 2288
3117.76 2225
3118.29 2165
3118.82 2142
3119.34 2206
3119.87 2444
3120.40 2380
3120.92 2340
3121.45 2290
3121.98 2007
3122.50 2101
3123.03 2223
3123.56 2364
3124.08 2351
3124.61 2211
3125.14 2462
3125.66 2314
3126.19 2390
3126.72 2262
3127.25 2181
3127.77 2296
3128.30 2150
3128.83 2319
3129.36 2399
3129.88 2364
3130.41 2331
3130.94 2428
3131.46 2205
3131.99 2084
3132.52 2048
3133.05 2104
3133.58 1987
3134.10 1810
3134.63 1771
3135.16 1816
3135.69 1862
3136.21 1901
3136.74 1851
3137.27 2205
3137.80 2182
3138.33 2042
3138.86 2010
3139.38 2128
3139.91 2140
3140.44 2005
3140.97 2181
3141.50 2020
3142.03 2139
3142.55 2059
3143.08 2051
3143.61 1996
3144.14 2067
3144.67 2048
3145.20 2069
3145.73 2148
3146.25 2113
3146.78 2197
3147.31 2184
3147.84 2310
3148.37 2546
3148.90 2400
3149.43 2356
3149.96 2262
3150.49 2310
3151.02 2589
3151.54 2564
3152.07 2456
3152.60 2407
3153.13 2341
3153.66 2185
3154.19 2054
3154.72 2048
3155.25 2103
3155.78 1947
3156.31 2021
3156.84 2200
3157.37 2146
3157.90 1926
3158.43 2083
3158.96 2043
3159.49 2223
3160.02 2279
3160.55 2260
3161.08 2134
3161.61 1960
3162.14 2086
3162.67 2279
3163.20 2189
3163.73 1942
3164.26 1907
3164.79 2102
3165.32 2247
3165.85 2028
3166.38 2061
3166.91 2239
3167.44 2240
3167.97 2200
3168.50 2282
3169.03 2332
3169.57 2282
3170.10 2340
3170.63 2460
3171.16 2390
3171.69 2356
3172.22 2241
3172.75 2140
3173.28 2188
3173.81 2088
3174.34 2170
3174.88 1946
3175.41 1926
3175.94 1964
3176.47 2010
3177.00 2078
3177.53 1961
3178.06 1811
3178.60 2030
3179.13 1911
3179.66 1967
3180.19 2060
3180.72 2255
3181.25 2190
3181.79 1994
3182.32 2058
3182.85 2267
3183.38 2082
3183.91 1976
3184.44 1920
3184.98 2097
3185.51 1982
3186.04 2059
3186.57 1973
3187.11 2021
3187.64 2128
3188.17 2018
3188.70 2108
3189.24 2014
3189.77 1970
3190.30 2033
3190.83 2022
3191.37 2024
3191.90 2029
3192.43 1896
3192.96 1947
3193.50 1958
3194.03 1953
3194.56 1952
3195.09 1899
3195.63 1971
3196.16 2008
3196.69 1873
3197.23 2019
3197.76 2135
3198.29 1867
3198.83 2022
3199.36 1871
3199.89 2039
3200.43 2211
3200.96 2179
3201.49 2192
3202.03 2190
3202.56 2285
3203.09 2208
3203.63 2381
3204.16 2220
3204.69 2269
3205.23 2292
3205.76 2326
3206.30 2355
3206.83 2194
3207.36 2154
3207.90 2128
3208.43 2097
3208.97 2163
3209.50 2295
3210.03 2302
3210.57 2198
3211.10 2262
3211.64 2276
3212.17 2291
3212.70 2279
3213.24 2179
3213.77 2403
3214.31 2385
3214.84 2313
3215.38 2214
3215.91 2267
3216.45 2221
3216.98 2020
3217.52 1874
3218.05 2079
3218.59 1894
3219.12 2145
3219.66 2183
3220.19 2314
3220.73 2237
3221.26 2140
3221.80 2169
3222.33 2327
3222.87 2175
3223.40 2237
3223.94 2207
3224.47 2309
3225.01 2310
3225.54 2114
3226.08 2186
3226.61 2253
3227.15 2215
3227.69 2157
3228.22 2137
3228.76 2078
3229.29 2089
3229.83 2237
3230.36 2028
3230.90 2219
3231.44 2064
3231.97 1950
3232.51 2188
3233.04 2007
3233.58 1896
3234.12 2157
3234.65 2157
3235.19 2020
3235.72 1936
3236.26 2030
3236.80 2269
3237.33 2268
3237.87 2404
3238.41 2309
3238.94 2284
3239.48 2284
3240.02 2291
3240.55 2335
3241.09 2151
3241.63 2272
3242.16 2347
3242.70 2028
3243.24 2161
3243.77 2308
3244.31 2209
3244.85 2215
3245.39 2279
3245.92 2143
3246.46 2001
3247.00 2132
3247.53 2215
3248.07 2116
3248.61 2258
3249.15 2284
3249.68 2104
3250.22 2193
3250.76 2361
3251.30 2336
3251.83 2134
3252.37 2315
3252.91 2166
3253.45 2185
3253.98 2243
3254.52 2302
3255.06 2437
3255.60 2544
3256.14 2476
3256.67 2684
3257.21 2616
3257.75 2562
3258.29 2815
3258.83 2889
3259.37 3129
3259.90 3304
3260.44 3300
3260.98 3445
3261.52 3649
3262.06 3804
3262.60 3837
3263.13 3707
3263.67 3722
3264.21 3819
3264.75 3776
3265.29 3549
3265.83 3450
3266.37 3389
3266.91 3588
3267.44 3722
3267.98 3705
3268.52 3922
3269.06 3691
3269.60 3545
3270.14 3767
3270.68 3136
3271.22 2937
3271.76 2752
3272.30 2740
3272.84 2522
3273.38 2302
3273.91 2434
3274.45 2628
3274.99 2369
3275.53 2210
3276.07 2647
3276.61 2428
3277.15 2505
3277.69 2558
3278.23 2468
3278.77 2652
3279.31 2519
3279.85 2776
3280.39 2489
3280.93 2582
3281.47 2649
3282.01 2887
3282.55 2737
3283.09 2544
3283.63 2512
3284.17 2732
3284.71 2671
3285.25 2692
3285.79 2574
3286.33 2696
3286.87 2782
3287.42 2857
3287.96 2803
3288.50 2724
3289.04 2746
3289.58 2743
3290.12 2697
3290.66 2571
3291.20 2580
3291.74 2745
3292.28 2782
3292.82 2764
3293.36 2896
3293.91 2987
3294.45 3233
3294.99 3673
3295.53 3954
3296.07 4106
3296.61 4153
3297.15 4209
3297.69 4215
3298.24 4175
3298.78 4073
3299.32 4261
3299.86 4031
3300.40 3487
3300.94 2962
3301.49 2934
3302.03 3081
3302.57 2988
3303.11 2871
3303.65 2703
3304.19 2766
3304.74 2805
3305.28 2754
3305.82 2708
3306.36 2591
3306.90 2571
3307.45 2641
3307.99 2800
3308.53 2915
3309.07 2863
3309.62 2678
3310.16 2866
3310.70 2854
3311.24 2852
3311.79 2781
3312.33 2998
3312.87 2895
3313.41 2921
3313.96 3178
3314.50 3225
3315.04 3260
3315.59 3195
3316.13 3384
3316.67 3539
3317.21 3492
3317.76 3694
3318.30 3663
3318.84 3433
3319.39 3684
3319.93 3781
3320.47 3702
3321.02 3352
3321.56 3409
3322.10 3614
3322.65 3688
3323.19 3412
3323.73 3396
3324.28 3539
3324.82 3284
3325.36 3116
3325.91 3081
3326.45 3339
3327.00 3248
3327.54 3129
3328.08 3140
3328.63 3054
3329.17 3059
3329.72 2983
3330.26 3019
3330.80 3141
3331.35 3403
3331.89 3993
3332.44 4440
3332.98 4807
3333.53 5957
3334.07 7501
3334.61 8330
3335.16 9573
3335.70 11222
3336.25 12830
3336.79 13645
3337.34 14115
3337.88 14748
3338.43 14593
3338.97 14194
3339.52 12741
3340.06 11429
3340.61 10055
3341.15 8662
3341.70 7467
3342.24 6133
3342.79 5254
3343.33 4634
3343.88 3933
3344.42 3513
3344.97 3260
3345.51 3132
3346.06 3013
3346.60 2846
3347.15 2845
3347.69 2855
3348.24 2747
3348.78 2770
3349.33 2761
3349.88 3060
3350.42 3122
3350.97 3248
3351.51 3016
3352.06 3185
3352.61 3355
3353.15 3449
3353.70 3259
3354.24 3252
3354.79 3347
3355.34 3185
3355.88 3211
3356.43 3251
3356.97 3316
3357.52 3426
3358.07 3202
3358.61 3094
3359.16 2966
3359.71 2799
3360.25 2860
3360.80 2560
3361.35 2574
3361.89 2594
3362.44 2565
3362.99 2451
3363.53 2481
3364.08 2548
3364.63 2582
3365.17 2651
3365.72 2676
3366.27 2633
3366.81 2655
3367.36 2525
3367.91 2528
3368.46 2412
3369.00 2541
3369.55 2696
3370.10 2692
3370.64 2829
3371.19 2969
3371.74 3057
3372.29 2783
3372.83 3129
3373.38 3284
3373.93 3571
3374.48 3511
3375.03 3733
3375.57 3775
3376.12 3978
3376.67 3876
3377.22 3651
3377.76 3425
3378.31 3177
3378.86 3063
3379.41 2808
3379.96 2519
3380.50 2410
3381.05 2370
3381.60 2510
3382.15 2615
3382.70 2434
3383.25 2331
3383.79 2218
3384.34 2367
3384.89 2504
3385.44 2386
3385.99 2221
3386.54 2445
3387.09 2315
3387.64 2267
3388.18 2418
3388.73 2295
3389.28 2311
3389.83 2234
3390.38 2196
3390.93 2250
3391.48 2183
3392.03 2320
3392.58 2190
3393.13 2095
3393.67 2117
3394.22 2031
3394.77 2237
3395.32 2297
3395.87 2228
3396.42 2192
3396.97 2262
3397.52 2275
3398.07 2095
3398.62 1993
3399.17 2011
3399.72 2084
3400.27 1951
3400.82 1886
3401.37 1916
3401.92 2057
3402.47 2001
3403.02 1881
3403.57 1820
3404.12 2011
3404.67 1753
3405.22 1843
3405.77 1859
3406.32 2020
3406.87 2127
3407.42 1953
3407.97 2067
3408.52 2154
3409.07 2110
3409.62 2068
3410.17 2398
3410.72 2359
3411.27 2390
3411.82 2527
3412.38 2528
3412.93 2579
3413.48 2747
3414.03 2720
3414.58 2541
3415.13 2637
3415.68 2699
3416.23 2359
3416.78 2262
3417.33 2287
3417.89 2413
3418.44 2118
3418.99 1985
3419.54 1999
3420.09 2150
3420.64 1938
3421.19 2046
3421.74 2071
3422.30 2043
3422.85 1913
3423.40 1924
3423.95 1875
3424.50 1991
3425.05 2088
3425.61 1900
3426.16 2000
3426.71 2116
3427.26 2215
3427.81 2158
3428.37 2192
3428.92 1959
3429.47 1823
3430.02 2031
3430.58 1926
3431.13 1946
3431.68 1942
3432.23 1905
3432.78 1990
3433.34 1941
3433.89 1765
3434.44 1863
3434.99 1897
3435.55 1906
3436.10 1892
3436.65 1899
3437.21 1953
3437.76 2056
3438.31 1811
3438.86 1819
3439.42 1856
3439.97 1788
3440.52 1873
3441.08 1875
3441.63 1933
3442.18 1798
3442.74 1934
3443.29 1925
3443.84 2039
3444.40 1925
3444.95 2081
3445.50 1953
3446.06 2011
3446.61 1798
3447.16 1791
3447.72 1693
3448.27 1889
3448.82 1912
3449.38 1790
3449.93 1952
3450.48 1866
3451.04 1803
3451.59 1869
3452.15 1894
3452.70 1854
3453.25 1754
3453.81 1687
3454.36 1707
3454.92 1814
3455.47 1941
3456.03 1752
3456.58 1855
3457.13 1763
3457.69 1752
3458.24 1849
3458.80 1936
3459.35 1714
3459.91 1703
3460.46 1669
3461.02 1665
3461.57 1896
3462.13 1760
3462.68 1859
3463.24 1765
3463.79 1842
3464.34 1829
3464.90 1754
3465.46 1851
3466.01 1904
3466.57 1881
3467.12 1864
3467.68 1804
3468.23 1813
3468.79 1975
3469.34 1942
3469.90 1771
3470.45 1983
3471.01 2014
3471.56 2092
3472.12 1944
3472.67 1879
3473.23 1802
3473.79 1719
3474.34 1985
3474.90 2147
3475.45 2065
3476.01 2067
3476.56 2232
3477.12 2043
3477.68 2160
3478.23 2163
3478.79 2086
3479.35 2071
3479.90 2207
3480.46 2280
3481.01 2052
3481.57 2172
3482.13 2382
3482.68 2351
3483.24 2414
3483.80 2400
3484.35 2356
3484.91 2268
3485.47 2308
3486.02 2303
3486.58 2216
3487.14 2205
3487.69 2295
3488.25 2516
3488.81 2563
3489.36 2521
3489.92 2817
3490.48 3176
3491.03 3339
3491.59 3699
3492.15 3976
3492.71 3874
3493.26 3997
3493.82 4060
3494.38 4006
3494.94 3992
3495.49 3831
3496.05 3872
3496.61 3544
3497.17 3722
3497.72 3846
3498.28 3567
3498.84 3727
3499.40 4010
3499.95 3960
3500.51 4351
3501.07 4657
3501.63 5003
3502.19 4794
3502.74 4773
3503.30 4884
3503.86 5285
3504.42 5174
3504.98 5477
3505.53 5273
3506.09 5492
3506.65 5611
3507.21 5602
3507.77 5467
3508.33 5330
3508.88 4727
3509.44 4342
3510.00 4327
3510.56 3757
3511.12 3693
3511.68 3168
3512.24 3046
3512.80 2763
3513.35 2756
3513.91 2526
3514.47 2383
3515.03 2373
3515.59 2203
3516.15 2169
3516.71 2245
3517.27 2033
3517.83 2154
3518.39 2308
3518.95 2406
3519.50 2337
3520.06 2203
3520.62 2277
3521.18 2333
3521.74 2478
3522.30 2401
3522.86 2460
3523.42 2335
3523.98 2324
3524.54 2280
3525.10 2344
3525.66 2214
3526.22 2091
3526.78 2218
3527.34 2143
3527.90 2003
3528.46 1991
3529.02 2059
3529.58 2095
3530.14 1900
3530.70 2084
3531.26 2260
3531.82 2193
3532.38 1979
3532.94 1988
3533.50 2010
3534.06 2215
3534.62 2124
3535.18 2115
3535.75 2190
3536.31 1941
3536.87 2066
3537.43 2109
3537.99 2149
3538.55 2236
3539.11 2118
3539.67 2212
3540.23 2247
3540.79 2413
3541.35 2458
3541.92 2320
3542.48 2374
3543.04 2436
3543.60 2365
3544.16 2215
3544.72 2420
3545.28 2515
3545.84 2438
3546.41 2447
3546.97 2520
3547.53 2404
3548.09 2169
3548.65 2094
3549.21 2155
3549.78 2090
3550.34 1978
3550.90 1933
3551.46 2068
3552.02 1996
3552.59 2031
3553.15 2072
3553.71 2310
3554.27 2425
3554.83 2441
3555.40 2492
3555.96 2552
3556.52 2499
3557.08 2527
3557.65 2682
3558.21 2585
3558.77 2309
3559.33 2229
3559.90 2262
3560.46 2272
3561.02 2177
3561.58 2127
3562.15 2143
3562.71 2000
3563.27 2050
3563.83 1986
3564.40 2012
3564.96 1979
3565.52 1985
3566.09 1967
3566.65 1880
3567.21 1918
3567.78 2032
3568.34 1888
3568.90 1868
3569.47 1795
3570.03 1909
3570.59 1938
3571.16 2165
3571.72 2191
3572.28 2108
3572.85 2082
3573.41 2154
3573.97 2271
3574.54 2044
3575.10 1992
3575.66 2135
3576.23 2316
3576.79 2035
3577.36 2058
3577.92 2075
3578.48 2208
3579.05 2258
3579.61 2181
3580.18 2082
3580.74 2133
3581.31 2124
3581.87 1957
3582.43 1909
3583.00 1901
3583.56 1898
3584.13 2002
3584.69 1914
3585.26 2070
3585.82 1899
3586.39 1964
3586.95 1838
3587.52 1753
3588.08 1949
3588.64 2075
3589.21 1824
3589.77 1794
3590.34 1816
3590.90 1848
3591.47 1848
3592.03 1790
3592.60 1841
3593.17 1777
3593.73 1637
3594.30 1823
3594.86 1796
3595.43 1929
3595.99 1790
3596.56 1733
3597.12 1659
3597.69 1663
3598.25 1700
3598.82 1852
3599.39 1818
3599.95 1887
3600.52 1942
3601.08 1824
3601.65 1753
3602.21 1768
3602.78 1566
3603.35 1813
3603.91 1869
3604.48 1824
3605.04 1783
3605.61 1826
3606.18 1775
3606.74 1743
3607.31 1681
3607.88 1645
3608.44 1668
3609.01 1683
3609.57 1601
3610.14 1700
3610.71 1502
3611.27 1686
3611.84 1726
3612.41 1592
3612.97 1720
3613.54 1743
3614.11 1845
3614.68 1986
3615.24 2063
3615.81 2227
3616.38 2513
3616.94 2653
3617.51 2940
3618.08 3181
3618.64 3651
3619.21 3654
3619.78 3670
3620.35 3718
3620.91 3655
3621.48 3648
3622.05 3439
3622.62 3291
3623.18 2892
3623.75 2559
3624.32 2482
3624.89 2170
3625.45 2071
3626.02 1962
3626.59 1798
3627.16 1704
3627.73 1818
3628.29 1742
3628.86 1532
3629.43 1679
3630.00 1565
3630.57 1631
3631.13 1673
3631.70 1588
3632.27 1559
3632.84 1659
3633.41 1547
3633.98 1604
3634.54 1684
3635.11 1574
3635.68 1476
3636.25 1642
3636.82 1761
3637.39 1690
3637.96 1747
3638.52 1785
3639.09 1803
3639.66 1689
3640.23 1831
3640.80 2030
3641.37 1974
3641.94 2097
3642.51 2117
3643.08 2201
3643.65 2153
3644.21 2187
3644.78 2083
3645.35 1914
3645.92 2081
3646.49 1930
3647.06 2008
3647.63 2070
3648.20 1912
3648.77 1946
3649.34 2012
3649.91 2107
3650.48 2050
3651.05 1925
3651.62 2043
3652.19 1970
3652.76 2017
3653.33 2040
3653.90 2043
3654.47 2200
3655.04 2165
3655.61 2064
3656.18 2072
3656.75 2239
3657.32 2201
3657.89 2457
3658.46 2285
3659.03 2341
3659.60 2426
3660.17 2304
3660.74 2537
3661.31 2504
3661.88 2454
3662.45 2450
3663.02 2491
3663.59 2387
3664.16 2196
3664.74 2157
3665.31 2090
3665.88 2318
3666.45 2227
3667.02 2106
3667.59 2105
3668.16 2234
3668.73 2481
3669.30 2362
3669.87 2175
3670.45 2427
3671.02 2357
3671.59 2285
3672.16 2094
3672.73 2010
3673.30 1928
3673.87 2037
3674.45 2117
3675.02 2237
3675.59 2079
3676.16 2124
3676.73 1911
3677.30 1950
3677.88 1941
3678.45 2076
3679.02 2098
3679.59 2251
3680.16 1936
3680.74 1940
3681.31 1901
3681.88 1814
3682.45 1874
3683.02 1920
3683.60 1828
3684.17 1937
3684.74 2018
3685.31 2002
3685.89 1934
3686.46 2142
3687.03 2091
3687.60 2101
3688.18 2429
3688.75 2372
3689.32 2441
3689.89 2518
3690.47 2411
3691.04 2412
3691.61 2382
3692.19 2202
3692.76 2350
3693.33 2447
3693.91 2287
3694.48 2169
3695.05 2166
3695.62 1898
3696.20 1991
3696.77 2214
3697.34 2031
3697.92 1893
3698.49 1720
3699.06 1689
3699.64 1795
3700.21 1724
3700.79 1873
3701.36 1988
3701.93 1919
3702.51 1862
3703.08 1782
3703.65 1870
3704.23 1982
3704.80 1973
3705.38 1776
3705.95 1891
3706.52 1749
3707.10 1720
3707.67 1825
3708.25 1918
3708.82 1874
3709.39 1555
3709.97 1667
3710.54 1833
3711.12 1894
3711.69 1879
3712.27 1747
3712.84 1703
3713.42 1726
3713.99 1708
3714.57 1678
3715.14 1729
3715.71 1696
3716.29 1747
3716.86 1924
3717.44 1630
3718.01 1807
3718.59 1942
3719.16 1781
3719.74 1909
3720.31 1822
3720.89 1783
3721.47 1696
3722.04 1751
3722.62 1732
3723.19 1719
3723.77 1756
3724.34 1811
3724.92 1676
3725.49 1697
3726.07 1705
3726.64 1760
3727.22 1851
3727.80 1924
3728.37 1926
3728.95 1868
3729.52 1910
3730.10 1820
3730.67 2051
3731.25 2047
3731.83 2066
3732.40 2298
3732.98 2324
3733.55 2288
3734.13 2315
3734.71 2352
3735.28 2421
3735.86 2355
3736.44 2429
3737.01 2320
3737.59 2155
3738.17 1996
3738.74 1940
3739.32 1977
3739.90 2035
3740.47 1914
3741.05 1725
3741.63 1855
3742.20 1706
3742.78 1969
3743.36 1918
3743.93 1827
3744.51 1654
3745.09 1630
3745.66 1603
3746.24 1773
3746.82 1843
3747.40 1821
3747.97 1748
3748.55 1691
3749.13 1718
3749.70 1759
3750.28 1752
3750.86 1815
3751.44 1578
3752.02 1514
3752.59 1643
3753.17 1805
3753.75 1745
3754.33 1751
3754.90 1569
3755.48 1610
3756.06 1776
3756.64 1812
3757.22 1804
3757.79 1920
3758.37 2009
3758.95 2100
3759.53 2326
3760.11 2374
3760.68 2408
3761.26 2210
3761.84 2148
3762.42 2075
3763.00 2103
3763.58 2089
3764.15 2046
3764.73 2032
3765.31 1825
3765.89 1747
3766.47 1712
3767.05 1712
3767.63 1641
3768.21 1769
3768.78 1770
3769.36 1692
3769.94 1765
3770.52 1770
3771.10 1748
3771.68 1682
3772.26 1759
3772.84 1814
3773.42 1840
3774.00 1915
3774.58 1817
3775.15 1783
3775.73 1822
3776.31 1815
3776.89 1884
3777.47 1701
3778.05 1569
3778.63 1700
3779.21 1719
3779.79 1780
3780.37 1668
3780.95 1613
3781.53 1569
3782.11 1462
3782.69 1543
3783.27 1744
3783.85 1621
3784.43 1502
3785.01 1706
3785.59 1728
3786.17 1765
3786.75 1790
3787.33 1645
3787.91 1560
3788.49 1675
3789.07 1600
3789.65 1686
3790.23 1543
3790.81 1701
3791.39 1665
3791.98 1530
3792.56 1555
3793.14 1484
3793.72 1497
3794.30 1641
3794.88 1570
3795.46 1596
3796.04 1624
3796.62 1721
3797.20 1803
3797.78 1741
3798.37 1598
3798.95 1753
3799.53 1951
3800.11 2026
3800.69 1916
3801.27 1727
3801.85 1777
3802.43 1944
3803.02 1841
3803.60 1834
3804.18 1764
3804.76 1914
3805.34 1791
3805.92 2060
3806.51 1928
3807.09 1917
3807.67 1814
3808.25 1806
3808.83 1823
3809.42 1814
3810.00 1854
3810.58 1879
3811.16 1974
3811.74 1927
3812.33 1928
3812.91 1878
3813.49 1895
3814.07 1985
3814.66 1825
3815.24 1775
3815.82 1875
3816.40 1949
3816.99 2029
3817.57 2066
3818.15 1820
3818.73 1822
3819.32 1972
3819.90 1967
3820.48 1738
3821.06 1747
3821.65 1829
3822.23 1691
3822.81 1690
3823.40 1704
3823.98 1627
3824.56 1511
3825.15 1638
3825.73 1644
3826.31 1592
3826.90 1480
3827.48 1565
3828.06 1413
3828.65 1615
3829.23 1663
3829.81 1581
3830.40 1646
3830.98 1638
3831.56 1746
3832.15 1727
3832.73 1848
3833.32 1733
3833.90 1760
3834.48 1760
3835.07 1942
3835.65 1860
3836.23 1693
3836.82 1862
3837.40 1744
3837.99 1671
3838.57 1686
3839.16 1621
3839.74 1567
3840.32 1709
3840.91 1651
3841.49 1678
3842.08 1672
3842.66 1727
3843.25 1675
3843.83 1557
3844.42 1663
3845.00 1655
3845.59 1539
3846.17 1645
3846.76 1834
3847.34 1528
3847.92 1600
3848.51 1814
3849.09 1720
3849.68 1695
3850.27 1784
3850.85 1800
3851.44 1798
3852.02 1852
3852.61 1796
3853.19 1906
3853.78 1877
3854.36 1730
3854.95 2001
3855.53 1928
3856.12 1917
3856.70 1942
3857.29 2032
3857.88 2216
3858.46 2463
3859.05 2652
3859.63 2842
3860.22 3022
3860.80 3248
3861.39 3703
3861.98 4077
3862.56 4230
3863.15 4346
3863.73 4430
3864.32 4642
3864.91 4737
3865.49 4611
3866.08 4071
3866.67 3927
3867.25 4122
3867.84 4068
3868.43 3933
3869.01 3637
3869.60 3322
3870.19 2940
3870.77 3114
3871.36 2951
3871.95 2733
3872.53 2869
3873.12 2670
3873.71 2516
3874.29 2639
3874.88 2562
3875.47 2617
3876.05 2542
3876.64 2552
3877.23 2336
3877.82 2432
3878.40 2569
3878.99 2428
3879.58 2266
3880.16 2105
3880.75 2020
3881.34 1946
3881.93 1938
3882.51 1947
3883.10 1886
3883.69 1821
3884.28 1826
3884.87 1841
3885.45 1926
3886.04 2034
3886.63 2006
3887.22 2027
3887.80 1993
3888.39 1970
3888.98 1974
3889.57 2082
3890.16 2187
3890.74 2261
3891.33 2289
3891.92 2361
3892.51 2456
3893.10 2440
3893.69 2247
3894.27 2394
3894.86 2440
3895.45 2466
3896.04 2431
3896.63 2457
3897.22 2581
3897.81 2736
3898.40 2612
3898.98 2577
3899.57 2510
3900.16 2488
3900.75 2289
3901.34 2315
3901.93 2503
3902.52 2240
3903.11 2063
3903.70 2277
3904.29 2086
3904.87 1962
3905.46 1813
3906.05 1920
3906.64 1794
3907.23 1784
3907.82 1651
3908.41 1752
3909.00 1804
3909.59 1709
3910.18 1621
3910.77 1688
3911.36 1668
3911.95 1631
3912.54 1614
3913.13 1871
3913.72 1791
3914.31 1551
3914.90 1618
3915.49 1645
3916.08 1620
3916.67 1755
3917.26 1646
3917.85 1746
3918.44 1765
3919.03 1551
3919.62 1607
3920.21 1570
3920.80 1575
3921.39 1721
3921.98 1642
3922.57 1591
3923.16 1590
3923.75 1600
3924.34 1799
3924.94 1659
3925.53 1597
3926.12 1729
3926.71 1756
3927.30 1613
3927.89 1696
3928.48 1638
3929.07 1477
3929.66 1526
3930.25 1641
3930.85 1649
3931.44 1559
3932.03 1553
3932.62 1665
3933.21 1711
3933.80 1613
3934.39 1812
3934.99 1795
3935.58 1734
3936.17 1637
3936.76 1665
3937.35 1608
3937.94 1651
3938.54 1634
3939.13 1647
3939.72 1704
3940.31 1813
3940.90 1593
3941.49 1758
3942.09 1675
3942.68 1683
3943.27 1566
3943.86 1570
3944.46 1695
3945.05 1663
3945.64 1575
3946.23 1694
3946.82 1674
3947.42 1619
3948.01 1522
3948.60 1511
3949.20 1391
3949.79 1483
3950.38 1603
3950.97 1518
3951.57 1540
3952.16 1541
3952.75 1556
3953.34 1659
3953.94 1718
3954.53 1700
3955.12 1743
3955.72 1700
3956.31 1687
3956.90 1516
3957.50 1555
3958.09 1650
3958.68 1552
3959.28 1663
3959.87 1571
3960.46 1547
3961.06 1482
3961.65 1456
3962.24 1383
3962.84 1403
3963.43 1538
3964.02 1601
3964.62 1595
3965.21 1753
3965.81 1800
3966.40 1879
3966.99 1832
3967.59 1963
3968.18 2132
3968.78 2017
3969.37 1987
3969.96 1855
3970.56 1758
3971.15 1725
3971.75 1798
3972.34 1804
3972.94 1712
3973.53 1657
3974.12 1723
3974.72 1503
3975.31 1584
3975.91 1655
3976.50 1616
3977.10 1699
3977.69 1533
3978.29 1590
3978.88 1682
3979.48 1635
3980.07 1542
3980.67 1491
3981.26 1557
3981.86 1547
3982.45 1520
3983.05 1472
3983.64 1411
3984.24 1528
3984.83 1617
3985.43 1672
3986.02 1448
3986.62 1410
3987.21 1577
3987.81 1589
3988.40 1573
3989.00 1603
3989.60 1594
3990.19 1700
3990.79 1646
3991.38 1406
3991.98 1473
3992.57 1495
3993.17 1498
3993.77 1519
3994.36 1604
3994.96 1689
3995.55 1614
3996.15 1673
3996.75 1861
3997.34 1622
3997.94 1613
3998.54 1654
3999.13 1654
3999.73 1776
4000.32 1691
4000.92 1630
4001.52 1797
4002.11 1664
4002.71 1717
4003.31 1749
4003.90 1941
4004.50 1725
4005.10 1819
4005.69 1946
4006.29 1842
4006.89 1820
4007.49 1871
4008.08 1841
4008.68 1783
4009.28 1774
4009.87 1861
4010.47 1819
4011.07 1690
4011.67 1909
4012.26 1749
4012.86 1825
4013.46 1797
4014.05 1787
4014.65 1861
4015.25 1892
4015.85 1971
4016.44 1819
4017.04 1921
4017.64 2143
4018.24 2210
4018.84 2258
4019.43 2188
4020.03 2101
4020.63 2021
4021.23 1997
4021.83 2031
4022.42 1876
4023.02 1889
4023.62 1893
4024.22 1873
4024.82 1706
4025.41 1535
4026.01 1597
4026.61 1583
4027.21 1726
4027.81 1722
4028.41 1631
4029.01 1653
4029.60 1555
4030.20 1639
4030.80 1608
4031.40 1602
4032.00 1609
4032.60 1665
4033.20 1854
4033.80 1804
4034.39 1756
4034.99 1581
4035.59 1682
4036.19 1720
4036.79 1812
4037.39 1588
4037.99 1691
4038.59 1569
4039.19 1554
4039.79 1737
4040.39 1673
4040.99 1682
4041.59 1702
4042.18 1779
4042.78 1613
4043.38 1753
4043.98 1698
4044.58 1677
4045.18 1736
4045.78 1714
4046.38 1615
4046.98 1646
4047.58 1567
4048.18 1478
4048.78 1567
4049.38 1743
4049.98 1691
4050.58 1667
4051.18 1691
4051.78 1616
4052.38 1608
4052.98 1576
4053.58 1730
4054.19 1689
4054.79 1702
4055.39 1626
4055.99 1567
4056.59 1705
4057.19 1642
4057.79 1567
4058.39 1567
4058.99 1535
4059.59 1582
4060.19 1471
4060.79 1464
4061.39 1557
4061.99 1545
4062.60 1444
4063.20 1526
4063.80 1530
4064.40 1485
4065.00 1539
4065.60 1479
4066.20 1342
4066.80 1451
4067.41 1481
4068.01 1442
4068.61 1456
4069.21 1559
4069.81 1446
4070.41 1570
4071.02 1545
4071.62 1433
4072.22 1529
4072.82 1533
4073.42 1423
4074.02 1592
4074.63 1465
4075.23 1520
4075.83 1426
4076.43 1497
4077.03 1530
4077.64 1596
4078.24 1555
4078.84 1644
4079.44 1579
4080.05 1418
4080.65 1455
4081.25 1663
4081.85 1477
4082.46 1517
4083.06 1537
4083.66 1601
4084.26 1617
4084.87 1628
4085.47 1628
4086.07 1704
4086.67 1710
4087.28 1740
4087.88 1636
4088.48 1698
4089.09 1707
4089.69 1613
4090.29 1685
4090.90 1704
4091.50 1981
4092.10 2051
4092.71 2092
4093.31 2189
4093.91 2398
4094.52 2501
4095.12 2718
4095.72 2988
4096.33 2968
4096.93 3207
4097.53 2963
4098.14 2823
4098.74 2764
4099.34 2560
4099.95 2461
4100.55 2126
4101.16 1843
4101.76 1818
4102.36 1750
4102.97 1699
4103.57 1673
4104.18 1568
4104.78 1568
4105.38 1408
4105.99 1499
4106.59 1529
4107.20 1530
4107.80 1413
4108.41 1407
4109.01 1512
4109.62 1477
4110.22 1468
4110.82 1513
4111.43 1516
4112.03 1480
4112.64 1485
4113.24 1417
4113.85 1331
4114.45 1435
4115.06 1433
4115.66 1475
4116.27 1518
4116.87 1516
4117.48 1528
4118.08 1452
4118.69 1585
4119.29 1616
4119.90 1578
4120.50 1718
4121.11 1597
4121.72 1393
4122.32 1518
4122.93 1545
4123.53 1573
4124.14 1564
4124.74 1493
4125.35 1499
4125.95 1609
4126.56 1593
4127.17 1720
4127.77 1729
4128.38 1658
4128.98 1712
4129.59 1725
4130.20 1593
4130.80 1719
4131.41 1569
4132.01 1507
4132.62 1723
4133.23 1714
4133.83 1655
4134.44 1560
4135.05 1620
4135.65 1709
4136.26 1780
4136.87 1692
4137.47 1689
4138.08 1660
4138.69 1703
4139.29 1626
4139.90 1548
4140.51 1553
4141.11 1641
4141.72 1586
4142.33 1695
4142.93 1664
4143.54 1618
4144.15 1561
4144.75 1598
4145.36 1512
4145.97 1558
4146.58 1628
4147.18 1408
4147.79 1482
4148.40 1660
4149.01 1624
4149.61 1510
4150.22 1510
4150.83 1474
4151.44 1549
4152.04 1533
4152.65 1370
4153.26 1484
4153.87 1395
4154.47 1452
4155.08 1471
4155.69 1388
4156.30 1400
4156.91 1522
4157.51 1419
4158.12 1501
4158.73 1328
4159.34 1251
4159.95 1401
4160.56 1374
4161.16 1423
4161.77 1344
4162.38 1438
4162.99 1332
4163.60 1333
4164.21 1421
4164.81 1551
4165.42 1531
4166.03 1485
4166.64 1497
4167.25 1534
4167.86 1438
4168.47 1487
4169.08 1490
4169.69 1475
4170.29 1522
4170.90 1501
4171.51 1578
4172.12 1529
4172.73 1383
4173.34 1448
4173.95 1582
4174.56 1520
4175.17 1448
4175.78 1597
4176.39 1601
4177.00 1582
4177.61 1431
4178.22 1427
4178.82 1520
4179.43 1496
4180.04 1581
4180.65 1513
4181.26 1549
4181.87 1493
4182.48 1468
4183.09 1443
4183.70 1390
4184.31 1353
4184.92 1432
4185.53 1562
4186.14 1444
4186.75 1395
4187.36 1419
4187.97 1469
4188.58 1477
4189.19 1388
4189.81 1441
4190.42 1459
4191.03 1547
4191.64 1493
4192.25 1443
4192.86 1581
4193.47 1587
4194.08 1629
4194.69 1707
4195.30 1645
4195.91 1787
4196.52 1683
4197.13 1679
4197.74 1798
4198.36 1718
4198.97 1744
4199.58 1643
4200.19 1656
4200.80 1624
4201.41 1558
4202.02 1826
4202.63 1606
4203.25 1629
4203.86 1587
4204.47 1503
4205.08 1486
4205.69 1528
4206.30 1424
4206.92 1520
4207.53 1572
4208.14 1599
4208.75 1491
4209.36 1541
4209.97 1564
4210.59 1425
4211.20 1534
4211.81 1638
4212.42 1711
4213.03 1820
4213.65 1607
4214.26 1737
4214.87 1863
4215.48 1747
4216.10 1778
4216.71 1756
4217.32 1631
4217.93 1909
4218.55 1932
4219.16 2082
4219.77 2139
4220.38 2139
4221.00 2335
4221.61 2483
4222.22 2804
4222.83 3000
4223.45 2929
4224.06 3039
4224.67 3162
4225.29 2966
4225.90 3197
4226.51 3347
4227.13 3433
4227.74 3563
4228.35 3505
4228.96 3585
4229.58 3631
4230.19 3675
4230.80 3579
4231.42 3102
4232.03 3160
4232.65 3322
4233.26 3044
4233.87 3294
4234.49 3290
4235.10 3131
4235.71 3246
4236.33 3261
4236.94 3357
4237.56 3105
4238.17 2973
4238.78 3081
4239.40 2787
4240.01 2500
4240.63 2293
4241.24 2039
4241.85 1950
4242.47 2053
4243.08 2154
4243.70 2024
4244.31 1877
4244.93 1966
4245.54 1857
4246.15 2049
4246.77 2015
4247.38 1814
4248.00 1970
4248.61 1900
4249.23 1918
4249.84 1819
4250.46 1993
4251.07 2011
4251.69 1949
4252.30 1878
4252.92 1699
4253.53 1762
4254.15 1797
4254.76 1841
4255.38 1757
4255.99 1783
4256.61 1809
4257.22 1698
4257.84 1718
4258.45 1789
4259.07 1758
4259.69 1817
4260.30 1764
4260.92 1904
4261.53 1874
4262.15 1785
4262.76 1615
4263.38 1710
4263.99 1735
4264.61 1794
4265.23 1859
4265.84 1971
4266.46 1733
4267.07 1691
4267.69 1874
4268.31 1903
4268.92 1748
4269.54 1842
4270.16 1731
4270.77 1781
4271.39 1769
4272.00 1819
4272.62 1868
4273.24 1790
4273.85 1741
4274.47 1739
4275.09 1771
4275.70 1785
4276.32 1880
4276.94 1665
4277.55 1495
4278.17 1550
4278.79 1610
4279.40 1716
4280.02 1513
4280.64 1444
4281.26 1573
4281.87 1422
4282.49 1459
4283.11 1556
4283.72 1485
4284.34 1591
4284.96 1660
4285.58 1689
4286.19 1540
4286.81 1609
4287.43 1681
4288.05 1527
4288.66 1579
4289.28 1612
4289.90 1620
4290.52 1672
4291.13 1628
4291.75 1533
4292.37 1737
4292.99 1634
4293.61 1577
4294.22 1640
4294.84 1648
4295.46 1566
4296.08 1526
4296.70 1646
4297.31 1584
4297.93 1673
4298.55 1528
4299.17 1476
4299.79 1430
4300.41 1460
4301.03 1499
4301.64 1476
4302.26 1410
4302.88 1583
4303.50 1572
4304.12 1491
4304.74 1492
4305.36 1448
4305.97 1446
4306.59 1498
4307.21 1456
4307.83 1623
4308.45 1786
4309.07 1744
4309.69 1626
4310.31 1590
4310.93 1708
4311.55 1871
4312.17 2043
4312.78 2060
4313.40 1866
4314.02 1760
4314.64 1705
4315.26 1717
4315.88 1698
4316.50 1626
4317.12 1581
4317.74 1458
4318.36 1523
4318.98 1476
4319.60 1570
4320.22 1624
4320.84 1482
4321.46 1437
4322.08 1578
4322.70 1523
4323.32 1456
4323.94 1615
4324.56 1741
4325.18 1547
4325.80 1751
4326.42 1585
4327.04 1596
4327.66 1621
4328.28 1570
4328.90 1559
4329.52 1662
4330.14 1647
4330.76 1572
4331.39 1511
4332.01 1500
4332.63 1546
4333.25 1639
4333.87 1479
4334.49 1616
4335.11 1661
4335.73 1586
4336.35 1632
4336.97 1733
4337.59 1638
4338.22 1627
4338.84 1567
4339.46 1711
4340.08 1824
4340.70 1681
4341.32 1660
4341.94 1648
4342.57 1769
4343.19 1794
4343.81 1860
4344.43 1955
4345.05 2141
4345.67 2202
4346.29 2250
4346.92 2347
4347.54 2415
4348.16 2593
4348.78 2591
4349.40 2449
4350.03 2355
4350.65 2289
4351.27 2016
4351.89 1979
4352.51 2122
4353.14 1977
4353.76 1833
4354.38 1632
4355.00 1619
4355.63 1732
4356.25 1705
4356.87 1736
4357.49 1650
4358.12 1611
4358.74 1708
4359.36 1663
4359.98 1631
4360.61 1671
4361.23 1692
4361.85 1849
4362.48 1598
4363.10 1620
4363.72 1721
4364.34 1681
4364.97 1689
4365.59 1761
4366.21 1784
4366.84 1773
4367.46 1707
4368.08 1822
4368.71 1836
4369.33 1881
4369.95 1815
4370.58 1709
4371.20 1852
4371.82 1887
4372.45 1886
4373.07 1853
4373.70 1746
4374.32 1684
4374.94 1830
4375.57 1869
4376.19 1818
4376.81 1993
4377.44 1877
4378.06 2075
4378.69 1996
4379.31 2097
4379.94 2034
4380.56 2070
4381.18 2110
4381.81 2062
4382.43 2044
4383.06 2216
4383.68 2361
4384.31 2415
4384.93 2349
4385.55 2418
4386.18 2729
4386.80 2785
4387.43 2599
4388.05 2680
4388.68 3222
4389.30 3617
4389.93 3975
4390.55 4263
4391.18 4492
4391.80 5210
4392.43 4993
4393.05 5198
4393.68 5505
4394.30 5387
4394.93 5159
4395.55 4644
4396.18 4287
4396.80 4193
4397.43 4019
4398.05 4007
4398.68 3923
4399.31 3947
4399.93 4329
4400.56 4240
4401.18 4387
4401.81 4131
4402.43 3920
4403.06 3960
4403.69 3459
4404.31 3280
4404.94 3432
4405.56 3314
4406.19 3120
4406.82 3160
4407.44 3253
4408.07 3330
4408.69 3111
4409.32 3229
4409.95 3108
4410.57 3142
4411.20 2974
4411.83 2841
4412.45 2820
4413.08 2685
4413.71 2963
4414.33 2813
4414.96 2641
4415.59 2600
4416.21 2565
4416.84 2569
4417.47 2680
4418.09 2632
4418.72 2547
4419.35 2357
4419.97 2265
4420.60 2314
4421.23 2290
4421.85 2374
4422.48 2357
4423.11 2393
4423.74 2256
4424.36 2267
4424.99 2114
4425.62 2077
4426.25 2062
4426.87 1932
4427.50 1885
4428.13 1915
4428.76 1912
4429.38 1842
4430.01 2049
4430.64 1848
4431.27 1838
4431.89 1972
4432.52 1822
4433.15 1840
4433.78 1756
4434.41 1747
4435.03 1747
4435.66 1703
4436.29 1704
4436.92 1721
4437.55 1758
4438.18 1730
4438.80 1742
4439.43 1849
4440.06 1772
4440.69 1683
4441.32 1742
4441.95 1711
4442.57 1860
4443.20 1666
4443.83 1667
4444.46 1780
4445.09 1771
4445.72 1682
4446.35 1568
4446.98 1571
4447.61 1625
4448.23 1653
4448.86 1799
4449.49 1761
4450.12 1549
4450.75 1529
4451.38 1546
4452.01 1516
4452.64 1468
4453.27 1579
4453.90 1623
4454.53 1642
4455.16 1683
4455.79 1726
4456.42 1694
4457.05 1492
4457.67 1489
4458.30 1575
4458.93 1466
4459.56 1394
4460.19 1600
4460.82 1703
4461.45 1595
4462.08 1479
4462.71 1428
4463.34 1412
4463.97 1252
4464.60 1342
4465.23 1401
4465.86 1407
4466.49 1395
4467.13 1411
4467.76 1458
4468.39 1443
4469.02 1445
4469.65 1547
4470.28 1487
4470.91 1332
4471.54 1372
4472.17 1256
4472.80 1296
4473.43 1486
4474.06 1538
4474.69 1562
4475.32 1572
4475.95 1470
4476.59 1378
4477.22 1415
4477.85 1522
4478.48 1420
4479.11 1398
4479.74 1388
4480.37 1365
4481.00 1390
4481.64 1292
4482.27 1270
4482.90 1456
4483.53 1396
4484.16 1322
4484.79 1585
4485.42 1577
4486.06 1583
4486.69 1600
4487.32 1442
4487.95 1423
4488.58 1336
4489.22 1516
4489.85 1385
4490.48 1371
4491.11 1439
4491.74 1391
4492.38 1400
4493.01 1432
4493.64 1463
4494.27 1296
4494.90 1321
4495.54 1375
4496.17 1345
4496.80 1472
4497.43 1565
4498.07 1429
4498.70 1326
4499.33 1304
4499.96 1242
4500.60 1338
4501.23 1422
4501.86 1518
4502.50 1684
4503.13 1642
4503.76 1580
4504.39 1446
4505.03 1538
4505.66 1496
4506.29 1383
4506.93 1573
4507.56 1531
4508.19 1461
4508.83 1513
4509.46 1547
4510.09 1478
4510.73 1377
4511.36 1404
4511.99 1370
4512.63 1363
4513.26 1486
4513.89 1426
4514.53 1581
4515.16 1437
4515.80 1436
4516.43 1395
4517.06 1498
4517.70 1511
4518.33 1395
4518.97 1463
4519.60 1314
4520.23 1349
4520.87 1338
4521.50 1267
4522.14 1328
4522.77 1366
4523.40 1410
4524.04 1488
4524.67 1519
4525.31 1566
4525.94 1525
4526.58 1582
4527.21 1699
4527.85 1841
4528.48 2060
4529.12 2244
4529.75 2563
4530.38 2736
4531.02 3279
4531.65 3591
4532.29 4177
4532.92 4211
4533.56 4194
4534.19 4313
4534.83 4078
4535.46 4008
4536.10 3570
4536.74 2843
4537.37 2617
4538.01 2460
4538.64 2161
4539.28 1905
4539.91 1715
4540.55 1607
4541.18 1591
4541.82 1329
4542.45 1418
4543.09 1325
4543.73 1389
4544.36 1366
4545.00 1536
4545.63 1422
4546.27 1373
4546.91 1332
4547.54 1311
4548.18 1334
4548.81 1404
4549.45 1335
4550.09 1413
4550.72 1564
4551.36 1443
4551.99 1316
4552.63 1432
4553.27 1453
4553.90 1525
4554.54 1551
4555.18 1496
4555.81 1596
4556.45 1445
4557.09 1507
4557.72 1369
4558.36 1343
4559.00 1368
4559.63 1459
4560.27 1531
4560.91 1503
4561.54 1547
4562.18 1477
4562.82 1488
4563.46 1546
4564.09 1590
4564.73 1549
4565.37 1494
4566.00 1534
4566.64 1511
4567.28 1475
4567.92 1597
4568.55 1786
4569.19 1730
4569.83 1914
4570.47 1950
4571.10 1997
4571.74 1905
4572.38 1750
4573.02 1698
4573.66 1791
4574.29 1653
4574.93 1660
4575.57 1603
4576.21 1578
4576.85 1482
4577.48 1377
4578.12 1266
4578.76 1270
4579.40 1298
4580.04 1331
4580.67 1292
4581.31 1299
4581.95 1270
4582.59 1261
4583.23 1315
4583.87 1344
4584.51 1229
4585.14 1223
4585.78 1238
4586.42 1254
4587.06 1102
4587.70 1289
4588.34 1169
4588.98 1177
4589.62 1244
4590.26 1327
4590.89 1354
4591.53 1249
4592.17 1152
4592.81 1270
4593.45 1310
4594.09 1196
4594.73 1249
4595.37 1251
4596.01 1298
4596.65 1291
4597.29 1156
4597.93 1177
4598.57 1332
4599.21 1195
4599.85 1286
4600.49 1326
4601.12 1219
4601.76 1357
4602.40 1262
4603.04 1192
4603.68 1307
4604.32 1278
4604.96 1162
4605.60 1283
4606.24 1265
4606.88 1408
4607.52 1401
4608.17 1491
4608.81 1425
4609.45 1340
4610.09 1474
4610.73 1410
4611.37 1452
4612.01 1474
4612.65 1355
4613.29 1282
4613.93 1384
4614.57 1321
4615.21 1355
4615.85 1178
4616.49 1153
4617.13 1071
4617.77 1134
4618.41 1138
4619.06 1237
4619.70 1192
4620.34 1335
4620.98 1351
4621.62 1322
4622.26 1358
4622.90 1343
4623.54 1156
4624.19 1128
4624.83 1242
4625.47 1374
4626.11 1198
4626.75 1104
4627.39 1129
4628.03 1180
4628.68 1169
4629.32 1258
4629.96 1219
4630.60 1288
4631.24 1359
4631.89 1240
4632.53 1183
4633.17 1249
4633.81 1337
4634.45 1260
4635.10 1330
4635.74 1354
4636.38 1377
4637.02 1371
4637.66 1397
4638.31 1364
4638.95 1240
4639.59 1371
4640.23 1494
4640.88 1416
4641.52 1448
4642.16 1547
4642.80 1406
4643.45 1351
4644.09 1314
4644.73 1287
4645.38 1268
4646.02 1361
4646.66 1358
4647.30 1381
4647.95 1334
4648.59 1394
4649.23 1392
4649.88 1363
4650.52 1212
4651.16 1309
4651.81 1361
4652.45 1325
4653.09 1280
4653.74 1240
4654.38 1364
4655.02 1324
4655.67 1448
4656.31 1523
4656.95 1282
4657.60 1246
4658.24 1180
4658.89 1097
4659.53 1070
4660.17 1184
4660.82 985
4661.46 1006
4662.10 1141
4662.75 1192
4663.39 1121
4664.04 1224
4664.68 1039
4665.33 956
4665.97 1139
4666.61 1161
4667.26 1179
4667.90 1186
4668.55 1124
4669.19 1167
4669.84 1175
4670.48 1165
4671.12 1144
4671.77 1232
4672.41 1163
4673.06 1219
4673.70 1130
4674.35 1023
4674.99 1143
4675.64 1226
4676.28 1198
4676.93 1139
4677.57 1106
4678.22 1153
4678.86 1250
4679.51 1175
4680.15 1164
4680.80 1112
4681.44 1152
4682.09 1124
4682.74 1160
4683.38 1145
4684.03 1249
4684.67 1256
4685.32 1224
4685.96 1093
4686.61 1185
4687.25 1228
4687.90 1217
4688.55 1224
4689.19 1233
4689.84 1179
4690.48 1213
4691.13 1205
4691.78 1134
4692.42 1196
4693.07 1167
4693.71 1015
4694.36 1043
4695.01 1144
4695.65 1185
4696.30 1178
4696.95 1217
4697.59 1209
4698.24 1256
4698.89 1172
4699.53 1307
4700.18 1337
4700.83 1276
4701.47 1247
4702.12 1093
4702.77 1084
4703.41 1152
4704.06 1194
4704.71 1259
4705.35 1208
4706.00 1157
4706.65 1172
4707.29 1168
4707.94 1133
4708.59 1049
4709.24 1176
4709.88 1255
4710.53 1293
4711.18 1137
4711.83 1216
4712.47 1175
4713.12 1199
4713.77 1235
4714.42 1273
4715.06 1321
4715.71 1252
4716.36 1110
4717.01 1146
4717.65 1148
4718.30 1292
4718.95 1228
4719.60 1323
4720.25 1208
4720.89 1208
4721.54 1311
4722.19 1328
4722.84 1210
4723.49 1389
4724.13 1485
4724.78 1522
4725.43 1340
4726.08 1376
4726.73 1405
4727.38 1419
4728.03 1511
4728.67 1566
4729.32 1782
4729.97 1743
4730.62 1526
4731.27 1486
4731.92 1351
4732.57 1341
4733.22 1348
4733.86 1132
4734.51 1246
4735.16 1216
4735.81 1135
4736.46 1222
4737.11 1233
4737.76 1216
4738.41 1288
4739.06 1286
4739.71 1207
4740.36 1311
4741.01 1296
4741.65 1404
4742.30 1363
4742.95 1270
4743.60 1324
4744.25 1373
4744.90 1382
4745.55 1262
4746.20 1316
4746.85 1169
4747.50 1190
4748.15 1142
4748.80 1254
4749.45 1334
4750.10 1358
4750.75 1372
4751.40 1295
4752.05 1143
4752.70 1178
4753.35 1374
4754.00 1417
4754.65 1412
4755.30 1511
4755.95 1455
4756.61 1231
4757.26 1312
4757.91 1357
4758.56 1385
4759.21 1335
4759.86 1340
4760.51 1468
4761.16 1394
4761.81 1297
4762.46 1285
4763.11 1232
4763.76 1333
4764.41 1211
4765.07 1230
4765.72 1186
4766.37 1198
4767.02 1189
4767.67 1293
4768.32 1173
4768.97 1189
4769.62 1391
4770.28 1402
4770.93 1316
4771.58 1249
4772.23 1127
4772.88 1013
4773.53 1080
4774.19 1139
4774.84 1196
4775.49 1066
4776.14 1062
4776.79 1117
4777.44 1112
4778.10 1029
4778.75 1039
4779.40 1074
4780.05 1084
4780.70 1265
4781.36 1217
4782.01 1104
4782.66 1107
4783.31 1030
4783.97 1096
4784.62 1210
4785.27 1084
4785.92 1057
4786.58 1109
4787.23 1126
4787.88 1061
4788.53 1070
4789.19 1077
4789.84 1131
4790.49 1160
4791.15 1113
4791.80 1185
4792.45 1141
4793.10 1187
4793.76 1174
4794.41 1117
4795.06 1136
4795.72 1096
4796.37 1198
4797.02 1160
4797.68 1103
4798.33 1154
4798.98 1160
4799.64 1152
4800.29 1153
4800.94 1158
4801.60 1186
4802.25 1098
4802.90 1185
4803.56 1084
4804.21 1090
4804.87 1088
4805.52 1130
4806.17 1053
4806.83 1031
4807.48 1081
4808.14 1162
4808.79 1160
4809.44 1089
4810.10 1069
4810.75 1125
4811.41 1118
4812.06 1017
4812.71 1058
4813.37 1049
4814.02 1001
4814.68 1045
4815.33 1077
4815.99 1166
4816.64 1158
4817.30 1173
4817.95 1171
4818.61 1095
4819.26 1150
4819.92 1177
4820.57 1243
4821.23 1319
4821.88 1352
4822.53 1447
4823.19 1390
4823.85 1360
4824.50 1292
4825.16 1285
4825.81 1388
4826.47 1201
4827.12 1248
4827.78 1442
4828.43 1266
4829.09 1447
4829.74 1420
4830.40 1390
4831.05 1402
4831.71 1221
4832.37 1307
4833.02 1467
4833.68 1250
4834.33 1363
4834.99 1436
4835.64 1418
4836.30 1356
4836.96 1330
4837.61 1522
4838.27 1540
4838.92 1727
4839.58 1857
4840.24 1714
4840.89 1607
4841.55 1660
4842.21 1621
4842.86 1569
4843.52 1432
4844.18 1370
4844.83 1502
4845.49 1412
4846.14 1406
4846.80 1527
4847.46 1629
4848.11 1521
4848.77 1535
4849.43 1595
4850.09 1607
4850.74 1594
4851.40 1700
4852.06 1723
4852.71 1799
4853.37 1724
4854.03 1604
4854.68 1737
4855.34 1579
4856.00 1657
4856.66 1598
4857.31 1680
4857.97 1624
4858.63 1530
4859.29 1645
4859.94 1592
4860.60 1679
4861.26 1614
4861.92 1502
4862.57 1619
4863.23 1689
4863.89 1542
4864.55 1601
4865.21 1638
4865.86 1629
4866.52 1523
4867.18 1557
4867.84 1433
4868.50 1597
4869.15 1616
4869.81 1561
4870.47 1408
4871.13 1491
4871.79 1483
4872.45 1359
4873.10 1454
4873.76 1305
4874.42 1277
4875.08 1364
4875.74 1351
4876.40 1457
4877.06 1334
4877.71 1462
4878.37 1439
4879.03 1465
4879.69 1439
4880.35 1399
4881.01 1386
4881.67 1350
4882.33 1404
4882.99 1372
4883.65 1306
4884.30 1180
4884.96 1251
4885.62 1214
4886.28 1246
4886.94 1249
4887.60 1330
4888.26 1310
4888.92 1302
4889.58 1273
4890.24 1382
4890.90 1512
4891.56 1357
4892.22 1330
4892.88 1448
4893.54 1259
4894.20 1327
4894.86 1285
4895.52 1183
4896.18 1257
4896.84 1219
4897.50 1254
4898.16 1163
4898.82 1198
4899.48 1230
4900.14 1292
4900.80 1346
4901.46 1248
4902.12 1122
4902.78 1135
4903.44 1242
4904.10 1151
4904.76 1145
4905.42 1081
4906.08 1209
4906.74 1198
4907.40 1109
4908.06 1056
4908.73 1064
4909.39 1026
4910.05 1061
4910.71 1051
4911.37 1054
4912.03 1019
4912.69 1094
4913.35 1023
4914.01 1124
4914.68 1195
4915.34 1067
4916.00 1124
4916.66 1054
4917.32 1083
4917.98 1099
4918.64 1143
4919.31 1095
4919.97 984
4920.63 1062
4921.29 1062
4921.95 1025
4922.61 1139
4923.28 1095
4923.94 1053
4924.60 1037
4925.26 1049
4925.92 1029
4926.59 1059
4927.25 1133
4927.91 1048
4928.57 1119
4929.23 1049
4929.90 1063
4930.56 1051
4931.22 1211
4931.88 1058
4932.55 1122
4933.21 1140
4933.87 1100
4934.53 1183
4935.20 1052
4935.86 1055
4936.52 1102
4937.18 1119
4937.85 1023
4938.51 1185
4939.17 1227
4939.84 1209
4940.50 1233
4941.16 1108
4941.82 1153
4942.49 1093
4943.15 1066
4943.81 1139
4944.48 1087
4945.14 1198
4945.80 1225
4946.47 1141
4947.13 1110
4947.79 1215
4948.46 1190
4949.12 1235
4949.79 1117
4950.45 1061
4951.11 1173
4951.78 1088
4952.44 1121
4953.10 1152
4953.77 1063
4954.43 1199
4955.10 1172
4955.76 1104
4956.42 1126
4957.09 1029
4957.75 1089
4958.42 1114
4959.08 1075
4959.74 1093
4960.41 1038
4961.07 1037
4961.74 1181
4962.40 1102
4963.07 1138
4963.73 1241
4964.40 1217
4965.06 1159
4965.73 1094
4966.39 1212
4967.05 1012
4967.72 1146
4968.38 1165
4969.05 1164
4969.71 1184
4970.38 1163
4971.04 1063
4971.71 1147
4972.37 1160
4973.04 1184
4973.70 1131
4974.37 1025
4975.04 1160
4975.70 1213
4976.37 1169
4977.03 1138
4977.70 1082
4978.36 1150
4979.03 1112
4979.69 1076
4980.36 1231
4981.03 1100
4981.69 1178
4982.36 1228
4983.02 1100
4983.69 1152
4984.35 1220
4985.02 1169
4985.69 1369
4986.35 1516
4987.02 1597
4987.68 1690
4988.35 1769
4989.02 1938
4989.68 2037
4990.35 2124
4991.02 2180
4991.68 2226
4992.35 2257
4993.02 2135
4993.68 2018
4994.35 1867
4995.02 1690
4995.68 1621
4996.35 1509
4997.02 1265
4997.68 1349
4998.35 1185
4999.02 1128
4999.68 1066
5000.35 1060
5001.02 1062
5001.68 1072
5002.35 1116
5003.02 1051
5003.69 1069
5004.35 1138
5005.02 1183
5005.69 1114
5006.35 1009
5007.02 1068
5007.69 1113
5008.36 1119
5009.02 1243
5009.69 1200
5010.36 1099
5011.03 1159
5011.70 1165
5012.36 1057
5013.03 1073
5013.70 1168
5014.37 1071
5015.04 1181
5015.70 1183
5016.37 1275
5017.04 1175
5017.71 1235
5018.38 1273
5019.04 1381
5019.71 1475
5020.38 1439
5021.05 1493
5021.72 1593
5022.39 1559
5023.05 1668
5023.72 1678
5024.39 1675
5025.06 1730
5025.73 1636
5026.40 1669
5027.07 1771
5027.74 1680
5028.40 1552
5029.07 1483
5029.74 1462
5030.41 1507
5031.08 1332
5031.75 1157
5032.42 1313
5033.09 1356
5033.76 1307
5034.43 1321
5035.10 1304
5035.76 1175
5036.43 1315
5037.10 1277
5037.77 1174
5038.44 1060
5039.11 1151
5039.78 1181
5040.45 1130
5041.12 1280
5041.79 1339
5042.46 1380
5043.13 1354
5043.80 1602
5044.47 1507
5045.14 1416
5045.81 1436
5046.48 1318
5047.15 1387
5047.82 1414
5048.49 1347
5049.16 1252
5049.83 1061
5050.50 1071
5051.17 1239
5051.84 1147
5052.51 1191
5053.18 1118
5053.85 1023
5054.52 1084
5055.20 1080
5055.87 1026
5056.54 1099
5057.21 1114
5057.88 1054
5058.55 1200
5059.22 1137
5059.89 1166
5060.56 1268
5061.23 1292
5061.90 1385
5062.58 1313
5063.25 1208
5063.92 1216
5064.59 1213
5065.26 1145
5065.93 1190
5066.60 1212
5067.27 1247
5067.95 1167
5068.62 1251
5069.29 1257
5069.96 1225
5070.63 1177
5071.30 1157
5071.98 1179
5072.65 1071
5073.32 980
5073.99 971
5074.66 1026
5075.34 1107
5076.01 1110
5076.68 1088
5077.35 1024
5078.02 999
5078.70 1028
5079.37 1013
5080.04 1179
5080.71 1140
5081.39 1099
5082.06 1144
5082.73 1163
5083.40 1183
5084.08 1006
5084.75 1002
5085.42 1141
5086.09 1047
5086.77 1130
5087.44 1085
5088.11 1027
5088.79 1054
5089.46 1116
5090.13 1145
5090.80 1075
5091.48 1202
5092.15 1125
5092.82 1122
5093.50 1151
5094.17 1100
5094.84 1127
5095.52 1196
5096.19 1238
5096.86 1117
5097.54 1170
5098.21 1259
5098.88 1131
5099.56 1129
5100.23 1105
5100.90 1074
5101.58 1114
5102.25 1083
5102.93 1133
5103.60 1128
5104.27 1157
5104.95 1256
5105.62 1216
5106.30 1098
5106.97 1102
5107.64 1119
5108.32 1112
5108.99 1064
5109.67 1101
5110.34 1113
5111.02 957
5111.69 1018
5112.36 1150
5113.04 1033
5113.71 1104
5114.39 1148
5115.06 1170
5115.74 1126
5116.41 1055
5117.09 1037
5117.76 1124
5118.44 1143
5119.11 1158
5119.79 1165
5120.46 1132
5121.14 1186
5121.81 1104
5122.49 1010
5123.16 1029
5123.84 997
5124.51 1065
5125.19 1021
5125.86 1111
5126.54 1158
5127.21 1051
5127.89 1025
5128.56 1037
5129.24 1060
5129.92 1095
5130.59 1095
5131.27 1112
5131.94 1048
5132.62 1026
5133.29 967
5133.97 1006
5134.65 969
5135.32 960
5136.00 1030
5136.67 1052
5137.35 1092
5138.03 1089
5138.70 1004
5139.38 1103
5140.05 1079
5140.73 1128
5141.41 1136
5142.08 1094
5142.76 1168
5143.44 1065
5144.11 1183
5144.79 1153
5145.47 1061
5146.14 1088
5146.82 1078
5147.50 906
5148.17 948
5148.85 1014
5149.53 1033
5150.20 1016
5150.88 983
5151.56 874
5152.24 985
5152.91 1009
5153.59 986
5154.27 981
5154.94 965
5155.62 927
5156.30 951
5156.98 873
5157.65 907
5158.33 955
5159.01 1108
5159.69 1018
5160.36 936
5161.04 983
5161.72 1015
5162.40 968
5163.07 968
5163.75 1033
5164.43 1007
5165.11 921
5165.79 893
5166.46 943
5167.14 908
5167.82 948
5168.50 1022
5169.18 1001
5169.86 978
5170.53 973
5171.21 1003
5171.89 936
5172.57 972
5173.25 849
5173.93 980
5174.60 1089
5175.28 937
5175.96 994
5176.64 957
5177.32 1014
5178.00 935
5178.68 912
5179.36 929
5180.03 950
5180.71 952
5181.39 1129
5182.07 1032
5182.75 1017
5183.43 1113
5184.11 1069
5184.79 1032
5185.47 978
5186.15 901
5186.83 916
5187.51 977
5188.18 957
5188.86 1008
5189.54 980
5190.22 984
5190.90 910
5191.58 1063
5192.26 930
5192.94 895
5193.62 865
5194.30 831
5194.98 934
5195.66 1042
5196.34 1047
5197.02 920
5197.70 993
5198.38 892
5199.06 932
5199.74 942
5200.42 1043
5201.10 938
5201.78 984
5202.46 962
5203.14 921
5203.82 929
5204.50 940
5205.19 910
5205.87 925
5206.55 1033
5207.23 912
5207.91 998
5208.59 942
5209.27 921
5209.95 959
5210.63 985
5211.31 986
5211.99 1015
5212.67 1100
5213.36 1193
5214.04 1046
5214.72 1170
5215.40 1110
5216.08 1178
5216.76 1106
5217.44 1071
5218.12 971
5218.81 996
5219.49 940
5220.17 1094
5220.85 1099
5221.53 1041
5222.21 1012
5222.90 1005
5223.58 1042
5224.26 951
5224.94 955
5225.62 1005
5226.30 952
5226.99 927
5227.67 1044
5228.35 938
5229.03 864
5229.71 872
5230.40 946
5231.08 970
5231.76 926
5232.44 981
5233.13 948
5233.81 974
5234.49 952
5235.17 1044
5235.86 1028
5236.54 908
5237.22 916
5237.90 998
5238.59 1042
5239.27 1087
5239.95 1073
5240.64 1157
5241.32 1055
5242.00 942
5242.68 1028
5243.37 1074
5244.05 980
5244.73 1013
5245.42 1075
5246.10 1181
5246.78 981
5247.47 1029
5248.15 1033
5248.83 1100
5249.52 1104
5250.20 1143
5250.88 1343
5251.57 1277
5252.25 1217
5252.93 1143
5253.62 1153
5254.30 1000
5254.99 1083
5255.67 1001
5256.35 1039
5257.04 957
5257.72 1060
5258.41 1040
5259.09 922
5259.77 995
5260.46 1081
5261.14 1082
5261.83 1087
5262.51 1065
5263.20 1054
5263.88 1107
5264.56 1102
5265.25 1014
5265.93 1044
5266.62 1017
5267.30 980
5267.99 961
5268.67 1085
5269.36 1148
5270.04 1181
5270.73 1143
5271.41 1094
5272.10 1064
5272.78 1111
5273.47 1156
5274.15 1003
5274.84 956
5275.52 1047
5276.21 1044
5276.89 1088
5277.58 1149
5278.26 1113
5278.95 1059
5279.63 1079
5280.32 1132
5281.00 1126
5281.69 1274
5282.38 1263
5283.06 1217
5283.75 1220
5284.43 1320
5285.12 1265
5285.80 1216
5286.49 1132
5287.18 1149
5287.86 1197
5288.55 1134
5289.23 1211
5289.92 1168
5290.61 1210
5291.29 1232
5291.98 1112
5292.66 1163
5293.35 1113
5294.04 1049
5294.72 1094
5295.41 1046
5296.10 1051
5296.78 1074
5297.47 1302
5298.16 1344
5298.84 1336
5299.53 1419
5300.22 1504
5300.90 1608
5301.59 1644
5302.28 1915
5302.96 1784
5303.65 1759
5304.34 1859
5305.03 1800
5305.71 1679
5306.40 1665
5307.09 1542
5307.77 1332
5308.46 1293
5309.15 1234
5309.84 1196
5310.52 1065
5311.21 1102
5311.90 1100
5312.59 1108
5313.27 1075
5313.96 1051
5314.65 1115
5315.34 1062
5316.02 1207
5316.71 1066
5317.40 1039
5318.09 1062
5318.78 1151
5319.46 1266
5320.15 1192
5320.84 1147
5321.53 1155
5322.22 1221
5322.90 1144
5323.59 1197
5324.28 1106
5324.97 1043
5325.66 1026
5326.35 1078
5327.04 1104
5327.72 1036
5328.41 1126
5329.10 1130
5329.79 1106
5330.48 1155
5331.17 1086
5331.86 1119
5332.54 1169
5333.23 1194
5333.92 1227
5334.61 1155
5335.30 1182
5335.99 1191
5336.68 1249
5337.37 1242
5338.06 1130
5338.75 1177
5339.44 1151
5340.12 1206
5340.81 1243
5341.50 1239
5342.19 1179
5342.88 1252
5343.57 1351
5344.26 1260
5344.95 1330
5345.64 1341
5346.33 1353
5347.02 1344
5347.71 1440
5348.40 1498
5349.09 1605
5349.78 1768
5350.47 1749
5351.16 1796
5351.85 1995
5352.54 2133
5353.23 2205
5353.92 2107
5354.61 2090
5355.30 1935
5355.99 1834
5356.68 1644
5357.37 1417
5358.06 1359
5358.75 1318
5359.44 1197
5360.14 1400
5360.83 1235
5361.52 1054
5362.21 1260
5362.90 1064
5363.59 1133
5364.28 1212
5364.97 1234
5365.66 1196
5366.35 1180
5367.04 1180
5367.74 1122
5368.43 1217
5369.12 1182
5369.81 1163
5370.50 1150
5371.19 1110
5371.88 1208
5372.57 1080
5373.27 1123
5373.96 983
5374.65 975
5375.34 1014
5376.03 1037
5376.72 995
5377.42 1167
5378.11 1156
5378.80 1071
5379.49 1082
5380.18 1068
5380.88 1117
5381.57 1114
5382.26 1035
5382.95 1067
5383.64 1111
5384.34 1108
5385.03 1132
5385.72 1154
5386.41 1041
5387.11 1122
5387.80 1175
5388.49 1051
5389.18 1066
5389.88 1234
5390.57 1171
5391.26 1176
5391.95 1226
5392.65 1298
5393.34 1253
5394.03 1256
5394.72 1229
5395.42 1059
5396.11 1025
5396.80 1096
5397.50 1212
5398.19 1182
5398.88 1005
5399.58 1015
5400.27 1133
5400.96 1037
5401.66 1061
5402.35 1071
5403.04 976
5403.74 948
5404.43 964
5405.12 1004
5405.82 1082
5406.51 1083
5407.20 1028
5407.90 1037
5408.59 1101
5409.28 1106
5409.98 1119
5410.67 1079
5411.37 1000
5412.06 1035
5412.75 1105
5413.45 1064
5414.14 1047
5414.84 1024
5415.53 1047
5416.23 1032
5416.92 955
5417.61 1047
5418.31 995
5419.00 1041
5419.70 983
5420.39 1062
5421.09 934
5421.78 1030
5422.48 1032
5423.17 1022
5423.87 1048
5424.56 1042
5425.25 986
5425.95 1035
5426.64 1026
5427.34 916
5428.03 935
5428.73 997
5429.42 978
5430.12 1020
5430.82 1007
5431.51 963
5432.21 974
5432.90 1078
5433.60 1122
5434.29 1082
5434.99 1064
5435.68 1089
5436.38 1053
5437.07 1102
5437.77 1149
5438.47 1111
5439.16 1089
5439.86 1090
5440.55 1087
5441.25 1006
5441.94 1137
5442.64 1103
5443.34 1118
5444.03 1140
5444.73 1190
5445.42 1191
5446.12 1281
5446.82 1219
5447.51 1306
5448.21 1362
5448.91 1398
5449.60 1284
5450.30 1384
5450.99 1444
5451.69 1499
5452.39 1370
5453.08 1327
5453.78 1292
5454.48 1280
5455.17 1258
5455.87 1173
5456.57 1117
5457.27 1131
5457.96 1119
5458.66 1140
5459.36 1145
5460.05 1125
5460.75 1134
5461.45 1096
5462.14 1162
5462.84 1242
5463.54 1306
5464.24 1302
5464.93 1321
5465.63 1377
5466.33 1469
5467.03 1454
5467.72 1407
5468.42 1260
5469.12 1229
5469.82 1232
5470.51 1412
5471.21 1347
5471.91 1205
5472.61 1204
5473.31 1219
5474.00 1250
5474.70 1258
5475.40 1271
5476.10 1353
5476.80 1392
5477.49 1428
5478.19 1445
5478.89 1495
5479.59 1452
5480.29 1516
5480.99 1679
5481.68 1614
5482.38 1562
5483.08 1643
5483.78 1607
5484.48 1560
5485.18 1541
5485.88 1478
5486.57 1452
5487.27 1446
5487.97 1420
5488.67 1368
5489.37 1391
5490.07 1394
5490.77 1313
5491.47 1417
5492.17 1421
5492.87 1485
5493.56 1466
5494.26 1535
5494.96 1521
5495.66 1466
5496.36 1483
5497.06 1377
5497.76 1484
5498.46 1658
5499.16 1684
5499.86 1917
5500.56 2111
5501.26 2157
5501.96 2246
5502.66 2376
5503.36 2474
5504.06 2440
5504.76 2178
5505.46 2108
5506.16 2091
5506.86 1857
5507.56 1871
5508.26 1915
5508.96 1900
5509.66 1797
5510.36 1786
5511.06 1672
5511.76 1717
5512.46 1866
5513.16 1836
5513.86 1790
5514.56 1827
5515.26 1863
5515.96 2199
5516.66 2217
5517.36 2188
5518.07 1999
5518.77 1835
5519.47 1767
5520.17 1619
5520.87 1728
5521.57 1650
5522.27 1610
5522.97 1615
5523.67 1603
5524.37 1514
5525.08 1568
5525.78 1604
5526.48 1481
5527.18 1310
5527.88 1300
5528.58 1357
5529.28 1267
5529.99 1338
5530.69 1259
5531.39 1230
5532.09 1277
5532.79 1338
5533.49 1286
5534.20 1291
5534.90 1299
5535.60 1227
5536.30 1284
5537.00 1259
5537.70 1264
5538.41 1375
5539.11 1359
5539.81 1344
5540.51 1247
5541.22 1333
5541.92 1425
5542.62 1441
5543.32 1320
5544.02 1285
5544.73 1111
5545.43 1164
5546.13 1156
5546.84 1246
5547.54 1329
5548.24 1276
5548.94 1235
5549.65 1142
5550.35 1282
5551.05 1292
5551.75 1422
5552.46 1308
5553.16 1288
5553.86 1218
5554.57 1328
5555.27 1293
5555.97 1270
5556.68 1299
5557.38 1142
5558.08 1284
5558.79 1203
5559.49 1149
5560.19 1152
5560.90 1027
5561.60 1131
5562.30 1110
5563.01 1170
5563.71 1130
5564.41 1229
5565.12 1186
5565.82 1225
5566.53 1165
5567.23 1145
5567.93 1111
5568.64 1171
5569.34 1117
5570.05 1166
5570.75 1222
5571.45 1164
5572.16 1101
5572.86 1119
5573.57 1168
5574.27 1174
5574.98 1159
5575.68 1204
5576.38 1256
5577.09 1148
5577.79 1115
5578.50 1116
5579.20 1072
5579.91 1050
5580.61 1074
5581.32 1127
5582.02 1152
5582.73 1144
5583.43 1050
5584.14 1069
5584.84 1128
5585.55 1171
5586.25 1174
5586.96 1203
5587.66 1249
5588.37 1108
5589.07 1042
5589.78 1095
5590.48 1043
5591.19 1101
5591.89 1066
5592.60 1108
5593.31 1094
5594.01 963
5594.72 1070
5595.42 1100
5596.13 1050
5596.83 1123
5597.54 1134
5598.25 1193
5598.95 1033
5599.66 992
5600.36 991
5601.07 947
5601.78 991
5602.48 966
5603.19 985
5603.89 976
5604.60 1009
5605.31 1008
5606.01 968
5606.72 948
5607.43 1008
5608.13 1025
5608.84 1064
5609.54 1091
5610.25 950
5610.96 931
5611.66 978
5612.37 1032
5613.08 1005
5613.79 1110
5614.49 1018
5615.20 919
5615.91 964
5616.61 963
5617.32 958
5618.03 963
5618.73 893
5619.44 940
5620.15 982
5620.86 1036
5621.56 994
5622.27 918
5622.98 885
5623.69 1067
5624.39 1014
5625.10 966
5625.81 927
5626.52 862
5627.22 869
5627.93 1014
5628.64 994
5629.35 1031
5630.05 963
5630.76 1013
5631.47 1070
5632.18 986
5632.89 999
5633.59 1028
5634.30 998
5635.01 1110
5635.72 992
5636.43 875
5637.14 1063
5637.84 1068
5638.55 943
5639.26 921
5639.97 1019
5640.68 1019
5641.39 1012
5642.10 1118
5642.80 1087
5643.51 1093
5644.22 1025
5644.93 1040
5645.64 887
5646.35 933
5647.06 1025
5647.77 1012
5648.47 961
5649.18 889
5649.89 909
5650.60 991
5651.31 1052
5652.02 1066
5652.73 1098
5653.44 1014
5654.15 982
5654.86 1054
5655.57 1032
5656.28 1027
5656.99 1047
5657.70 1088
5658.41 1046
5659.12 1031
5659.83 988
5660.54 968
5661.24 951
5661.95 992
5662.66 1032
5663.37 1086
5664.08 1034
5664.79 1081
5665.50 902
5666.21 999
5666.93 1075
5667.64 1147
5668.35 1035
5669.06 1032
5669.77 1044
5670.48 1058
5671.19 1012
5671.90 1136
5672.61 1367
5673.32 1322
5674.03 1080
5674.74 1214
5675.45 1155
5676.16 1158
5676.87 1111
5677.58 1037
5678.29 1065
5679.01 1028
5679.72 1128
5680.43 1038
5681.14 1077
5681.85 1034
5682.56 1109
5683.27 1167
5683.98 1154
5684.69 1156
5685.41 1101
5686.12 1170
5686.83 1110
5687.54 1111
5688.25 1204
5688.96 1098
5689.67 1074
5690.39 1020
5691.10 1059
5691.81 1120
5692.52 1136
5693.23 1198
5693.95 1221
5694.66 1092
5695.37 1043
5696.08 996
5696.79 1073
5697.51 1137
5698.22 1017
5698.93 1017
5699.64 1034
5700.35 1029
5701.07 1045
5701.78 1121
5702.49 1022
5703.20 1070
5703.92 1080
5704.63 1098
5705.34 1081
5706.05 1082
5706.77 1104
5707.48 1084
5708.19 1025
5708.90 1081
5709.62 1157
5710.33 1050
5711.04 942
5711.76 992
5712.47 989
5713.18 994
5713.90 987
5714.61 1090
5715.32 1083
5716.04 974
5716.75 983
5717.46 1034
5718.18 1017
5718.89 1089
5719.60 1158
5720.32 1024
5721.03 1016
5721.74 1104
5722.46 893
5723.17 1028
5723.88 1000
5724.60 1191
5725.31 1135
5726.03 1073
5726.74 1061
5727.45 1100
5728.17 1156
5728.88 1113
5729.60 1184
5730.31 1290
5731.02 1084
5731.74 1149
5732.45 1233
5733.17 1255
5733.88 1242
5734.60 1249
5735.31 1173
5736.02 1171
5736.74 1217
5737.45 1253
5738.17 1330
5738.88 1336
5739.60 1553
5740.31 1485
5741.03 1543
5741.74 1519
5742.46 1411
5743.17 1458
5743.89 1466
5744.60 1498
5745.32 1424
5746.03 1403
5746.75 1350
5747.46 1473
5748.18 1403
5748.89 1375
5749.61 1410
5750.32 1344
5751.04 1399
5751.76 1377
5752.47 1408
5753.19 1570
5753.90 1579
5754.62 1432
5755.33 1450
5756.05 1589
5756.77 1502
5757.48 1437
5758.20 1559
5758.91 1648
5759.63 1588
5760.34 1655
5761.06 1709
5761.78 1825
5762.49 1925
5763.21 2025
5763.93 1958
5764.64 2086
5765.36 2210
5766.07 2245
5766.79 2296
5767.51 2405
5768.22 2345
5768.94 2434
5769.66 2159
5770.37 2110
5771.09 2068
5771.81 1912
5772.52 1816
5773.24 1725
5773.96 1675
5774.67 1702
5775.39 1761
5776.11 1809
5776.83 1789
5777.54 1896
5778.26 1920
5778.98 2060
5779.69 2170
5780.41 2062
5781.13 2242
5781.85 2313
5782.56 2388
5783.28 2384
5784.00 2266
5784.72 2307
5785.43 2324
5786.15 2377
5786.87 2283
5787.59 2106
5788.30 2263
5789.02 2195
5789.74 2094
5790.46 2191
5791.18 2191
5791.89 2196
5792.61 2476
5793.33 2401
5794.05 2561
5794.77 2591
5795.48 2723
5796.20 2957
5796.92 2892
5797.64 3017
5798.36 3296
5799.08 3606
5799.80 4062
5800.51 4819
5801.23 6251
5801.95 7041
5802.67 8538
5803.39 9825
5804.11 10645
5804.83 10521
5805.54 9824
5806.26 8896
5806.98 7820
5807.70 6619
5808.42 5776
5809.14 4962
5809.86 4474
5810.58 3874
5811.30 3886
5812.02 3766
5812.74 3820
5813.45 3699
5814.17 3866
5814.89 3938
5815.61 3858
5816.33 3898
5817.05 4024
5817.77 4020
5818.49 4101
5819.21 4127
5819.93 4088
5820.65 4060
5821.37 3896
5822.09 3711
5822.81 4030
5823.53 3682
5824.25 3462
5824.97 3378
5825.69 3377
5826.41 3035
5827.13 2893
5827.85 2741
5828.57 2568
5829.29 2748
5830.01 2558
5830.73 2390
5831.45 2374
5832.17 2345
5832.89 2382
5833.61 2290
5834.33 2229
5835.06 2236
5835.78 2129
5836.50 2133
5837.22 2314
5837.94 2179
5838.66 2123
5839.38 2070
5840.10 2102
5840.82 2147
5841.54 2194
5842.26 2154
5842.99 2350
5843.71 2171
5844.43 2058
5845.15 1967
5845.87 2024
5846.59 1929
5847.31 1804
5848.04 1889
5848.76 1710
5849.48 1751
5850.20 1725
5850.92 1789
5851.64 1705
5852.36 1678
5853.09 1759
5853.81 1716
5854.53 1817
5855.25 1758
5855.97 1729
5856.70 1794
5857.42 1601
5858.14 1620
5858.86 1621
5859.58 1635
5860.31 1666
5861.03 1676
5861.75 1780
5862.47 1579
5863.20 1643
5863.92 1560
5864.64 1538
5865.36 1625
5866.09 1531
5866.81 1523
5867.53 1670
5868.25 1672
5868.98 1596
5869.70 1552
5870.42 1482
5871.15 1478
5871.87 1514
5872.59 1464
5873.31 1529
5874.04 1511
5874.76 1555
5875.48 1734
5876.21 1718
5876.93 1523
5877.65 1581
5878.38 1563
5879.10 1641
5879.82 1610
5880.55 1450
5881.27 1610
5881.99 1546
5882.72 1466
5883.44 1450
5884.17 1442
5884.89 1452
5885.61 1359
5886.34 1333
5887.06 1396
5887.78 1512
5888.51 1442
5889.23 1322
5889.96 1382
5890.68 1577
5891.41 1467
5892.13 1353
5892.85 1318
5893.58 1327
5894.30 1298
5895.03 1336
5895.75 1309
5896.48 1201
5897.20 1344
5897.92 1422
5898.65 1420
5899.37 1351
5900.10 1263
5900.82 1412
5901.55 1388
5902.27 1319
5903.00 1311
5903.72 1209
5904.45 1157
5905.17 1223
5905.90 1196
5906.62 1119
5907.35 1180
5908.07 1143
5908.80 1187
5909.52 1247
5910.25 1260
5910.97 1207
5911.70 1198
5912.43 1228
5913.15 1259
5913.88 1215
5914.60 1246
5915.33 1140
5916.05 1243
5916.78 1270
5917.50 1182
5918.23 1208
5918.96 1186
5919.68 1231
5920.41 1158
5921.13 1298
5921.86 1112
5922.59 1096
5923.31 1132
5924.04 1205
5924.76 1187
5925.49 1200
5926.22 1178
5926.94 1245
5927.67 1285
5928.40 1259
5929.12 1151
5929.85 1159
5930.58 1213
5931.30 1276
5932.03 1355
5932.76 1297
5933.48 1275
5934.21 1287
5934.94 1372
5935.66 1382
5936.39 1491
5937.12 1578
5937.84 1601
5938.57 1674
5939.30 1638
5940.02 1574
5940.75 1503
5941.48 1598
5942.21 1620
5942.93 1691
5943.66 1585
5944.39 1608
5945.12 1398
5945.84 1356
5946.57 1325
5947.30 1425
5948.03 1469
5948.75 1497
5949.48 1430
5950.21 1550
5950.94 1538
5951.67 1523
5952.39 1462
5953.12 1556
5953.85 1628
5954.58 1648
5955.31 1546
5956.03 1616
5956.76 1552
5957.49 1577
5958.22 1644
5958.95 1599
5959.67 1551
5960.40 1519
5961.13 1328
5961.86 1410
5962.59 1554
5963.32 1519
5964.05 1616
5964.77 1573
5965.50 1671
5966.23 1730
5966.96 1706
5967.69 1713
5968.42 1928
5969.15 1778
5969.88 1810
5970.61 1956
5971.33 1929
5972.06 1716
5972.79 1738
5973.52 1705
5974.25 1815
5974.98 1796
5975.71 1773
5976.44 1746
5977.17 1801
5977.90 1770
5978.63 1717
5979.36 1858
5980.09 1864
5980.82 2044
5981.55 1895
5982.28 1914
5983.01 1818
5983.74 1713
5984.46 1822
5985.19 1863
5985.92 1821
5986.65 2014
5987.38 1959
5988.11 2004
5988.85 1999
5989.58 1852
5990.31 1894
5991.04 1779
5991.77 1855
5992.50 2030
5993.23 1946
5993.96 1880
5994.69 2022
5995.42 2026
5996.15 1970
5996.88 2003
5997.61 1946
5998.34 1981
5999.07 2065
5999.80 1874
6000.53 1899
6001.26 1998
6002.00 1965
6002.73 1920
6003.46 1868
6004.19 1891
6004.92 1890
6005.65 1886
6006.38 1885
6007.11 1921
6007.84 1935
6008.58 2128
6009.31 2292
6010.04 2670
6010.77 2837
6011.50 3076
6012.23 3270
6012.96 3412
6013.70 3638
6014.43 3843
6015.16 3889
6015.89 3867
6016.62 3732
6017.36 3320
6018.09 3142
6018.82 2977
6019.55 2820
6020.28 2507
6021.02 2146
6021.75 1957
6022.48 1955
6023.21 1865
6023.94 1759
6024.68 1755
6025.41 1763
6026.14 1658
6026.87 1648
6027.61 1560
6028.34 1576
6029.07 1607
6029.80 1585
6030.54 1594
6031.27 1578
6032.00 1599
6032.73 1636
6033.47 1725
6034.20 1622
6034.93 1580
6035.67 1473
6036.40 1561
6037.13 1535
6037.87 1517
6038.60 1533
6039.33 1502
6040.07 1568
6040.80 1723
6041.53 1768
6042.27 1724
6043.00 1655
6043.73 1697
6044.47 1713
6045.20 1698
6045.93 1760
6046.67 1811
6047.40 1875
6048.13 1814
6048.87 1779
6049.60 1870
6050.34 1919
6051.07 1968
6051.80 2024
6052.54 1929
6053.27 1943
6054.01 2242
6054.74 2249
6055.47 2091
6056.21 1997
6056.94 2060
6057.68 1940
6058.41 1756
6059.15 1633
6059.88 1737
6060.61 1734
6061.35 1732
6062.08 1667
6062.82 1644
6063.55 1751
6064.29 1587
6065.02 1698
6065.76 1687
6066.49 1621
6067.23 1570
6067.96 1641
6068.70 1678
6069.43 1625
6070.17 1581
6070.90 1688
6071.64 1652
6072.37 1768
6073.11 1564
6073.84 1539
6074.58 1560
6075.31 1500
6076.05 1525
6076.78 1573
6077.52 1540
6078.26 1504
6078.99 1541
6079.73 1567
6080.46 1645
6081.20 1559
6081.93 1534
6082.67 1555
6083.41 1454
6084.14 1447
6084.88 1490
6085.61 1610
6086.35 1540
6087.09 1519
6087.82 1587
6088.56 1491
6089.30 1476
6090.03 1429
6090.77 1469
6091.50 1445
6092.24 1421
6092.98 1445
6093.71 1413
6094.45 1436
6095.19 1417
6095.92 1424
6096.66 1445
6097.40 1377
6098.13 1427
6098.87 1486
6099.61 1410
6100.34 1332
6101.08 1333
6101.82 1435
6102.56 1471
6103.29 1442
6104.03 1411
6104.77 1376
6105.50 1301
6106.24 1440
6106.98 1582
6107.72 1467
6108.45 1601
6109.19 1415
6109.93 1462
6110.67 1472
6111.40 1504
6112.14 1504
6112.88 1442
6113.62 1530
6114.35 1518
6115.09 1402
6115.83 1453
6116.57 1538
6117.31 1499
6118.04 1351
6118.78 1565
6119.52 1567
6120.26 1534
6121.00 1478
6121.73 1459
6122.47 1542
6123.21 1510
6123.95 1577
6124.69 1698
6125.43 1667
6126.16 1590
6126.90 1655
6127.64 1676
6128.38 1560
6129.12 1712
6129.86 1620
6130.60 1572
6131.33 1667
6132.07 1741
6132.81 1681
6133.55 1535
6134.29 1572
6135.03 1528
6135.77 1574
6136.51 1579
6137.25 1637
6137.99 1733
6138.73 1601
6139.46 1508
6140.20 1541
6140.94 1532
6141.68 1456
6142.42 1572
6143.16 1627
6143.90 1673
6144.64 1600
6145.38 1572
6146.12 1703
6146.86 1549
6147.60 1574
6148.34 1520
6149.08 1536
6149.82 1614
6150.56 1689
6151.30 1692
6152.04 1677
6152.78 1588
6153.52 1541
6154.26 1597
6155.00 1601
6155.74 1701
6156.48 1724
6157.22 1856
6157.96 1745
6158.70 1824
6159.44 1746
6160.18 1613
6160.92 1757
6161.66 1809
6162.40 1818
6163.15 1859
6163.89 1927
6164.63 1913
6165.37 2044
6166.11 2256
6166.85 2248
6167.59 2221
6168.33 2330
6169.07 2425
6169.81 2328
6170.55 2394
6171.30 2460
6172.04 2377
6172.78 2274
6173.52 2317
6174.26 2351
6175.00 2214
6175.74 2191
6176.49 2246
6177.23 2368
6177.97 2318
6178.71 2267
6179.45 2115
6180.19 2139
6180.94 2148
6181.68 2107
6182.42 2311
6183.16 2221
6183.90 2338
6184.65 2402
6185.39 2350
6186.13 2399
6186.87 2423
6187.61 2489
6188.36 2492
6189.10 2486
6189.84 2320
6190.58 2429
6191.33 2607
6192.07 2653
6192.81 2599
6193.55 2688
6194.30 2800
6195.04 2743
6195.78 2891
6196.52 2879
6197.27 2892
6198.01 2846
6198.75 3010
6199.49 3066
6200.24 2978
6200.98 2926
6201.72 2842
6202.47 3027
6203.21 2963
6203.95 3117
6204.70 3384
6205.44 3755
6206.18 4288
6206.93 4979
6207.67 6035
6208.41 7064
6209.16 8291
6209.90 9682
6210.64 10399
6211.39 10901
6212.13 10920
6212.87 10603
6213.62 9709
6214.36 8685
6215.11 7661
6215.85 6433
6216.59 5653
6217.34 4797
6218.08 4038
6218.83 3586
6219.57 3190
6220.31 3042
6221.06 2773
6221.80 2783
6222.55 2644
6223.29 2697
6224.04 2790
6224.78 2933
6225.52 3085
6226.27 3256
6227.01 3120
6227.76 3186
6228.50 3121
6229.25 2814
6229.99 2537
6230.74 2579
6231.48 2343
6232.23 2165
6232.97 2144
6233.72 2032
6234.46 1938
6235.21 1951
6235.95 1987
6236.70 1973
6237.44 2043
6238.19 2102
6238.93 2020
6239.68 1989
6240.42 2120
6241.17 2175
6241.91 2325
6242.66 2250
6243.40 2226
6244.15 2390
6244.90 2421
6245.64 2498
6246.39 2675
6247.13 2640
6247.88 2817
6248.62 2934
6249.37 2869
6250.12 2920
6250.86 3030
6251.61 2854
6252.35 2794
6253.10 2749
6253.85 2601
6254.59 2507
6255.34 2399
6256.09 2404
6256.83 2342
6257.58 2346
6258.32 2325
6259.07 2389
6259.82 2301
6260.56 2304
6261.31 2216
6262.06 2339
6262.80 2325
6263.55 2356
6264.30 2216
6265.04 2129
6265.79 2163
6266.54 2205
6267.29 2115
6268.03 2081
6268.78 2092
6269.53 2083
6270.27 1975
6271.02 1977
6271.77 2077
6272.52 2188
6273.26 2131
6274.01 2120
6274.76 2221
6275.50 2345
6276.25 2370
6277.00 2304
6277.75 2324
6278.49 2452
6279.24 2416
6279.99 2412
6280.74 2325
6281.49 2492
6282.23 2267
6282.98 2080
6283.73 2109
6284.48 2068
6285.23 2083
6285.97 2028
6286.72 1996
6287.47 1970
6288.22 1919
6288.97 1999
6289.71 2095
6290.46 2177
6291.21 2143
6291.96 2057
6292.71 2142
6293.46 2152
6294.21 2002
6294.95 1994
6295.70 1993
6296.45 1872
6297.20 1790
6297.95 1787
6298.70 1789
6299.45 1704
6300.20 1781
6300.94 1769
6301.69 1848
6302.44 1890
6303.19 1842
6303.94 1898
6304.69 1827
6305.44 1751
6306.19 1797
6306.94 1661
6307.69 1700
6308.44 1692
6309.19 1677
6309.94 1695
6310.69 1759
6311.43 1606
6312.18 1699
6312.93 1716
6313.68 1852
6314.43 1827
6315.18 1878
6315.93 1855
6316.68 1895
6317.43 1859
6318.18 1966
6318.93 1824
6319.68 1726
6320.43 1773
6321.18 1740
6321.93 1713
6322.68 1607
6323.43 1520
6324.18 1523
6324.94 1528
6325.69 1652
6326.44 1527
6327.19 1465
6327.94 1515
6328.69 1489
6329.44 1442
6330.19 1394
6330.94 1433
6331.69 1576
6332.44 1629
6333.19 1489
6333.94 1466
6334.69 1371
6335.45 1341
6336.20 1387
6336.95 1355
6337.70 1434
6338.45 1439
6339.20 1393
6339.95 1394
6340.70 1329
6341.46 1431
6342.21 1338
6342.96 1393
6343.71 1443
6344.46 1451
6345.21 1335
6345.96 1284
6346.72 1383
6347.47 1414
6348.22 1416
6348.97 1364
6349.72 1425
6350.48 1434
6351.23 1444
6351.98 1352
6352.73 1355
6353.48 1424
6354.24 1428
6354.99 1433
6355.74 1396
6356.49 1442
6357.24 1458
6358.00 1397
6358.75 1412
6359.50 1368
6360.25 1437
6361.01 1318
6361.76 1335
6362.51 1320
6363.26 1232
6364.02 1333
6364.77 1226
6365.52 1221
6366.28 1331
6367.03 1188
6367.78 1276
6368.53 1192
6369.29 1251
6370.04 1400
6370.79 1325
6371.55 1300
6372.30 1302
6373.05 1233
6373.81 1288
6374.56 1307
6375.31 1271
6376.07 1192
6376.82 1279
6377.57 1285
6378.33 1208
6379.08 1372
6379.83 1330
6380.59 1301
6381.34 1233
6382.10 1378
6382.85 1342
6383.60 1262
6384.36 1344
6385.11 1404
6385.87 1256
6386.62 1285
6387.37 1132
6388.13 1249
6388.88 1264
6389.64 1274
6390.39 1180
6391.14 1173
6391.90 1206
6392.65 1193
6393.41 1196
6394.16 1272
6394.92 1232
6395.67 1165
6396.43 1235
6397.18 1211
6397.94 1137
6398.69 1116
6399.45 1285
6400.20 1226
6400.96 1151
6401.71 1189
6402.47 1187
6403.22 1286
6403.98 1152
6404.73 1065
6405.49 1131
6406.24 1064
6407.00 1193
6407.75 1187
6408.51 1156
6409.26 1227
6410.02 1229
6410.77 1250
6411.53 1343
6412.28 1294
6413.04 1231
6413.80 1161
6414.55 1119
6415.31 1191
6416.06 1348
6416.82 1436
6417.57 1338
6418.33 1296
6419.09 1292
6419.84 1277
6420.60 1255
6421.35 1318
6422.11 1204
6422.87 1160
6423.62 1211
6424.38 1187
6425.14 1218
6425.89 1233
6426.65 1235
6427.40 1225
6428.16 1163
6428.92 1240
6429.67 1292
6430.43 1268
6431.19 1247
6431.94 1221
6432.70 1208
6433.46 1205
6434.22 1393
6434.97 1367
6435.73 1329
6436.49 1209
6437.24 1280
6438.00 1484
6438.76 1455
6439.51 1340
6440.27 1377
6441.03 1443
6441.79 1361
6442.54 1340
6443.30 1403
6444.06 1524
6444.82 1448
6445.57 1412
6446.33 1306
6447.09 1322
6447.85 1336
6448.60 1332
6449.36 1360
6450.12 1353
6450.88 1317
6451.64 1399
6452.39 1325
6453.15 1428
6453.91 1498
6454.67 1378
6455.43 1396
6456.18 1521
6456.94 1453
6457.70 1412
6458.46 1417
6459.22 1446
6459.98 1386
6460.73 1441
6461.49 1371
6462.25 1453
6463.01 1439
6463.77 1391
6464.53 1333
6465.29 1355
6466.04 1438
6466.80 1463
6467.56 1486
6468.32 1565
6469.08 1506
6469.84 1519
6470.60 1535
6471.36 1569
6472.12 1499
6472.87 1486
6473.63 1526
6474.39 1493
6475.15 1544
6475.91 1543
6476.67 1622
6477.43 1654
6478.19 1609
6478.95 1623
6479.71 1677
6480.47 1636
6481.23 1640
6481.99 1889
6482.75 1765
6483.51 1794
6484.27 1888
6485.03 1850
6485.79 1884
6486.55 1854
6487.31 1805
6488.07 1851
6488.83 1755
6489.59 1817
6490.35 1869
6491.11 1691
6491.87 1919
6492.63 2044
6493.39 2025
6494.15 2064
6494.91 2156
6495.67 2272
6496.43 2290
6497.19 2444
6497.95 2291
6498.71 2316
6499.47 2331
6500.23 2299
6500.99 2365
6501.76 2359
6502.52 2411
6503.28 2482
6504.04 2430
6504.80 2503
6505.56 2378
6506.32 2469
6507.08 2540
6507.84 2549
6508.61 2735
6509.37 2829
6510.13 3003
6510.89 3206
6511.65 3116
6512.41 3329
6513.17 3608
6513.94 3755
6514.70 3957
6515.46 4030
6516.22 3941
6516.98 3882
6517.74 3802
6518.51 3703
6519.27 3891
6520.03 3980
6520.79 4153
6521.55 4544
6522.32 5229
6523.08 6027
6523.84 6334
6524.60 6522
6525.36 6851
6526.13 7042
6526.89 6830
6527.65 6553
6528.41 5659
6529.18 5421
6529.94 5106
6530.70 4680
6531.46 4530
6532.23 4311
6532.99 4032
6533.75 4084
6534.51 4327
6535.28 4716
6536.04 5182
6536.80 5621
6537.57 6083
6538.33 6589
6539.09 6877
6539.85 6818
6540.62 6243
6541.38 5604
6542.14 5218
6542.91 4673
6543.67 3843
6544.43 3560
6545.20 3174
6545.96 2799
6546.72 2543
6547.49 2592
6548.25 2448
6549.02 2345
6549.78 2370
6550.54 2523
6551.31 2498
6552.07 2689
6552.83 2684
6553.60 2453
6554.36 2450
6555.13 2465
6555.89 2630
6556.65 2340
6557.42 2441
6558.18 2399
6558.95 2372
6559.71 2611
6560.47 2530
6561.24 2687
6562.00 2762
6562.77 2823
6563.53 2836
6564.30 3008
6565.06 2874
6565.83 2757
6566.59 2697
6567.36 2851
6568.12 2758
6568.88 2656
6569.65 2667
6570.41 2716
6571.18 2571
6571.94 2640
6572.71 2662
6573.47 2613
6574.24 2786
6575.00 2950
6575.77 3183
6576.53 3223
6577.30 3117
6578.07 3188
6578.83 3272
6579.60 2958
6580.36 3022
6581.13 2782
6581.89 2751
6582.66 2708
6583.42 2693
6584.19 2737
6584.96 2612
6585.72 2623
6586.49 2586
6587.25 2604
6588.02 2599
6588.78 2575
6589.55 2715
6590.32 2780
6591.08 2846
6591.85 2979
6592.61 3082
6593.38 3410
6594.15 3336
6594.91 3401
6595.68 3772
6596.45 3700
6597.21 3757
6597.98 3792
6598.75 3480
6599.51 3378
6600.28 3316
6601.05 3134
6601.81 3003
6602.58 3004
6603.35 2859
6604.11 2803
6604.88 2617
6605.65 2430
6606.41 2447
6607.18 2473
6607.95 2341
6608.71 2399
6609.48 2435
6610.25 2478
6611.02 2448
6611.78 2537
6612.55 2556
6613.32 2575
6614.09 2622
6614.85 2576
6615.62 2401
6616.39 2515
6617.16 2500
6617.92 2364
6618.69 2284
6619.46 2261
6620.23 2425
6620.99 2446
6621.76 2415
6622.53 2453
6623.30 2340
6624.07 2430
6624.83 2379
6625.60 2362
6626.37 2471
6627.14 2544
6627.91 2463
6628.67 2300
6629.44 2391
6630.21 2464
6630.98 2625
6631.75 2873
6632.52 3033
6633.29 3343
6634.05 3771
6634.82 4355
6635.59 4518
6636.36 4989
6637.13 5197
6637.90 5108
6638.67 4874
6639.43 4652
6640.20 4051
6640.97 3629
6641.74 3293
6642.51 2886
6643.28 2715
6644.05 2439
6644.82 2213
6645.59 2198
6646.36 2060
6647.13 2046
6647.90 1979
6648.66 1872
6649.43 2075
6650.20 2059
6650.97 1926
6651.74 2103
6652.51 2196
6653.28 2145
6654.05 2018
6654.82 1893
6655.59 1894
6656.36 1939
6657.13 1885
6657.90 1850
6658.67 1766
6659.44 1842
6660.21 1935
6660.98 1827
6661.75 1636
6662.52 1753
6663.29 1808
6664.06 1836
6664.83 1863
6665.60 1913
6666.37 1872
6667.14 1794
6667.91 1687
6668.69 1772
6669.46 1877
6670.23 1960
6671.00 2025
6671.77 1952
6672.54 2016
6673.31 2025
6674.08 1997
6674.85 2243
6675.62 2124
6676.39 2112
6677.16 2098
6677.94 1992
6678.71 1899
6679.48 1864
6680.25 1874
6681.02 1891
6681.79 1809
6682.56 1900
6683.33 1864
6684.11 1781
6684.88 1906
6685.65 1929
6686.42 2082
6687.19 2111
6687.96 2054
6688.74 2021
6689.51 1887
6690.28 1951
6691.05 1901
6691.82 1902
6692.60 1813
6693.37 1836
6694.14 1932
6694.91 1727
6695.68 1765
6696.46 1809
6697.23 1688
6698.00 1562
6698.77 1610
6699.55 1416
6700.32 1481
6701.09 1644
6701.86 1750
6702.64 1607
6703.41 1630
6704.18 1764
6704.95 1660
6705.73 1666
6706.50 1599
6707.27 1667
6708.04 1647
6708.82 1612
6709.59 1574
6710.36 1623
6711.14 1541
6711.91 1558
6712.68 1634
6713.46 1603
6714.23 1744
6715.00 1572
6715.78 1468
6716.55 1535
6717.32 1497
6718.10 1402
6718.87 1478
6719.64 1381
6720.42 1391
6721.19 1349
6721.96 1418
6722.74 1374
6723.51 1309
6724.28 1309
6725.06 1343
6725.83 1396
6726.61 1388
6727.38 1369
6728.15 1338
6728.93 1313
6729.70 1376
6730.48 1364
6731.25 1367
6732.02 1400
6732.80 1332
6733.57 1323
6734.35 1193
6735.12 1381
6735.90 1400
6736.67 1408
6737.45 1375
6738.22 1400
6738.99 1268
6739.77 1324
6740.54 1313
6741.32 1231
6742.09 1362
6742.87 1323
6743.64 1340
6744.42 1317
6745.19 1359
6745.97 1369
6746.74 1404
6747.52 1346
6748.29 1346
6749.07 1493
6749.84 1547
6750.62 1546
6751.40 1500
6752.17 1485
6752.95 1509
6753.72 1618
6754.50 1452
6755.27 1522
6756.05 1423
6756.82 1486
6757.60 1342
6758.38 1258
6759.15 1391
6759.93 1351
6760.70 1291
6761.48 1252
6762.25 1160
6763.03 1138
6763.81 1301
6764.58 1261
6765.36 1232
6766.14 1282
6766.91 1446
6767.69 1406
6768.46 1327
6769.24 1288
6770.02 1266
6770.79 1385
6771.57 1330
6772.35 1385
6773.12 1305
6773.90 1276
6774.68 1274
6775.45 1224
6776.23 1192
6777.01 1322
6777.78 1237
6778.56 1324
6779.34 1244
6780.11 1227
6780.89 1279
6781.67 1343
6782.45 1212
6783.22 1228
6784.00 1220
6784.78 1317
6785.56 1390
6786.33 1336
6787.11 1269
6787.89 1289
6788.66 1279
6789.44 1341
6790.22 1339
6791.00 1283
6791.78 1291
6792.55 1209
6793.33 1293
6794.11 1192
6794.89 1156
6795.66 1244
6796.44 1239
6797.22 1166
6798.00 1106
6798.78 1182
6799.55 1310
6800.33 1304
6801.11 1268
6801.89 1192
6802.67 1241
6803.45 1238
6804.22 1286
6805.00 1271
6805.78 1390
6806.56 1292
6807.34 1307
6808.12 1350
6808.90 1107
6809.67 1144
6810.45 1253
6811.23 1284
6812.01 1188
6812.79 1263
6813.57 1274
6814.35 1350
6815.13 1249
6815.91 1310
6816.68 1324
6817.46 1319
6818.24 1312
6819.02 1253
6819.80 1370
6820.58 1332
6821.36 1267
6822.14 1339
6822.92 1289
6823.70 1373
6824.48 1347
6825.26 1347
6826.04 1340
6826.82 1204
6827.60 1275
6828.38 1309
6829.16 1287
6829.94 1251
6830.72 1306
6831.50 1321
6832.28 1262
6833.06 1254
6833.84 1247
6834.62 1324
6835.40 1274
6836.18 1241
6836.96 1165
6837.74 1234
6838.52 1354
6839.30 1248
6840.08 1248
6840.86 1212
6841.64 1172
6842.42 1341
6843.20 1362
6843.98 1296
6844.76 1228
6845.54 1295
6846.32 1267
6847.10 1284
6847.89 1351
6848.67 1397
6849.45 1496
6850.23 1684
6851.01 1821
6851.79 1924
6852.57 2123
6853.35 2045
6854.13 2168
6854.92 2144
6855.70 2099
6856.48 1917
6857.26 1851
6858.04 1824
6858.82 1721
6859.60 1722
6860.39 1653
6861.17 1676
6861.95 1787
6862.73 1630
6863.51 1616
6864.29 1602
6865.08 1505
6865.86 1496
6866.64 1477
6867.42 1447
6868.20 1518
6868.99 1460
6869.77 1415
6870.55 1497
6871.33 1474
6872.12 1513
6872.90 1411
6873.68 1406
6874.46 1354
6875.24 1359
6876.03 1239
6876.81 1395
6877.59 1372
6878.38 1329
6879.16 1451
6879.94 1295
6880.72 1375
6881.51 1400
6882.29 1384
6883.07 1477
6883.85 1464
6884.64 1445
6885.42 1389
6886.20 1445
6886.99 1577
6887.77 1489
6888.55 1519
6889.34 1605
6890.12 1595
6890.90 1558
6891.69 1572
6892.47 1432
6893.25 1524
6894.04 1621
6894.82 1463
6895.60 1469
6896.39 1441
6897.17 1490
6897.96 1468
6898.74 1596
6899.52 1567
6900.31 1561
6901.09 1563
6901.88 1528
6902.66 1547
6903.44 1553
6904.23 1570
6905.01 1430
6905.80 1549
6906.58 1482
6907.36 1511
6908.15 1467
6908.93 1437
6909.72 1408
6910.50 1489
6911.29 1439
6912.07 1449
6912.86 1408
6913.64 1327
6914.42 1321
6915.21 1419
6915.99 1407
6916.78 1543
6917.56 1546
6918.35 1408
6919.13 1376
6919.92 1432
6920.70 1499
6921.49 1396
6922.27 1539
6923.06 1585
6923.84 1583
6924.63 1502
6925.42 1480
6926.20 1454
6926.99 1562
6927.77 1569
6928.56 1524
6929.34 1585
6930.13 1578
6930.91 1569
6931.70 1382
6932.48 1508
6933.27 1440
6934.06 1500
6934.84 1477
6935.63 1595
6936.41 1561
6937.20 1585
6937.99 1642
6938.77 1565
6939.56 1660
6940.34 1651
6941.13 1709
6941.92 1768
6942.70 1890
6943.49 1937
6944.28 1987
6945.06 1952
6945.85 1852
6946.64 2022
6947.42 2008
6948.21 1839
6949.00 1995
6949.78 1997
6950.57 2006
6951.36 2136
6952.14 2180
6952.93 2084
6953.72 1836
6954.50 1882
6955.29 2004
6956.08 2052
6956.86 2049
6957.65 2013
6958.44 2111
6959.23 2223
6960.01 2208
6960.80 2242
6961.59 2214
6962.38 2165
6963.16 2299
6963.95 2295
6964.74 2266
6965.53 2168
6966.31 2310
6967.10 2196
6967.89 2226
6968.68 2251
6969.46 2358
6970.25 2349
6971.04 2534
6971.83 2535
6972.62 2492
6973.40 2645
6974.19 2523
6974.98 2526
6975.77 2522
6976.56 2531
6977.34 2687
6978.13 2589
6978.92 2676
6979.71 2727
6980.50 2984
6981.29 3171
6982.08 3317
6982.86 3669
6983.65 4074
6984.44 4622
6985.23 5099
6986.02 6203
6986.81 6787
6987.60 7390
6988.39 7439
6989.17 7344
6989.96 6942
6990.75 6503
6991.54 5748
6992.33 5032
6993.12 4683
6993.91 4033
6994.70 3496
6995.49 3344
6996.28 3356
6997.07 3395
6997.86 3701
6998.64 4247
6999.43 5121
7000.22 5716
7001.01 6363
7001.80 6943
7002.59 7140
7003.38 7069
7004.17 6353
7004.96 5874
7005.75 5356
7006.54 4603
7007.33 3772
7008.12 3208
7008.91 3079
7009.70 2783
7010.49 2443
7011.28 2371
7012.07 2426
7012.86 2300
7013.65 2273
7014.44 2452
7015.23 2412
7016.02 2292
7016.81 2452
7017.61 2472
7018.40 2450
7019.19 2372
7019.98 2433
7020.77 2256
7021.56 2176
7022.35 2121
7023.14 2189
7023.93 2192
7024.72 2268
7025.51 2266
7026.30 2239
7027.10 2196
7027.89 2309
7028.68 2220
7029.47 2239
7030.26 2166
7031.05 2154
7031.84 2265
7032.63 2143
7033.43 2038
7034.22 1905
7035.01 1965
7035.80 1891
7036.59 1956
7037.38 2062
7038.18 2225
7038.97 2209
7039.76 2206
7040.55 2391
7041.34 2255
7042.13 2252
7042.93 2252
7043.72 2251
7044.51 2192
7045.30 2035
7046.09 2067
7046.89 1967
7047.68 1823
7048.47 1808
7049.26 2042
7050.06 2006
7050.85 2103
7051.64 2192
7052.43 2257
7053.23 2104
7054.02 2158
7054.81 2118
7055.60 2068
7056.40 1862
7057.19 1803
7057.98 1877
7058.77 1897
7059.57 1798
7060.36 1852
7061.15 1789
7061.95 1799
7062.74 1826
7063.53 1864
7064.33 1941
7065.12 1956
7065.91 1828
7066.71 1782
7067.50 1770
7068.29 1694
7069.09 1778
7069.88 1744
7070.67 1751
7071.47 1801
7072.26 1783
7073.05 1730
7073.85 1513
7074.64 1691
7075.44 1732
7076.23 1703
7077.02 1679
7077.82 1708
7078.61 1730
7079.41 1685
7080.20 1802
7080.99 1633
7081.79 1670
7082.58 1604
7083.38 1641
7084.17 1518
7084.96 1514
7085.76 1442
7086.55 1497
7087.35 1513
7088.14 1479
7088.94 1569
7089.73 1550
7090.53 1760
7091.32 1833
7092.12 1745
7092.91 1972
7093.71 1992
7094.50 1724
7095.29 1785
7096.09 1999
7096.88 1719
7097.68 1757
7098.48 1638
7099.27 1551
7100.07 1396
7100.86 1439
7101.66 1510
7102.45 1439
7103.25 1403
7104.04 1398
7104.84 1447
7105.63 1445
7106.43 1457
7107.22 1377
7108.02 1421
7108.82 1370
7109.61 1355
7110.41 1321
7111.20 1350
7112.00 1217
7112.79 1198
7113.59 1302
7114.39 1316
7115.18 1330
7115.98 1409
7116.77 1237
7117.57 1259
7118.37 1226
7119.16 1197
7119.96 1324
7120.76 1324
7121.55 1386
7122.35 1324
7123.15 1207
7123.94 1235
7124.74 1192
7125.53 1208
7126.33 1141
7127.13 1223
7127.93 1214
7128.72 1192
7129.52 1185
7130.32 1214
7131.11 1254
7131.91 1259
7132.71 1252
7133.50 1376
7134.30 1342
7135.10 1369
7135.90 1402
7136.69 1360
7137.49 1296
7138.29 1215
7139.08 1216
7139.88 1225
7140.68 1248
7141.48 1223
7142.27 1286
7143.07 1111
7143.87 1220
7144.67 1193
7145.46 1141
7146.26 1239
7147.06 1204
7147.86 1230
7148.66 1182
7149.45 1265
7150.25 1098
7151.05 1108
7151.85 1150
7152.65 1131
7153.44 1150
7154.24 1137
7155.04 1098
7155.84 1041
7156.64 1069
7157.44 1156
7158.23 1196
7159.03 1109
7159.83 1214
7160.63 1170
7161.43 1201
7162.23 1183
7163.03 1137
7163.83 1049
7164.62 1047
7165.42 1001
7166.22 1125
7167.02 1110
7167.82 1127
7168.62 1149
7169.42 1105
7170.22 1070
7171.02 1107
7171.82 1154
7172.61 1126
7173.41 1175
7174.21 1162
7175.01 1120
7175.81 1006
7176.61 1105
7177.41 1081
7178.21 1011
7179.01 1056
7179.81 947
7180.61 1034
7181.41 1107
7182.21 1024
7183.01 1050
7183.81 1037
7184.61 1111
7185.41 1153
7186.21 1074
7187.01 1129
7187.81 1018
7188.61 1065
7189.41 1071
7190.21 1069
7191.01 1140
7191.81 1150
7192.61 1055
7193.41 950
7194.21 1014
7195.01 941
7195.81 919
7196.61 958
7197.41 930
7198.21 934
7199.01 854
7199.82 926
7200.62 972
7201.42 992
7202.22 1032
7203.02 1036
7203.82 1068
7204.62 1044
7205.42 1035
7206.22 1031
7207.02 985
7207.83 1043
7208.63 1036
7209.43 1003
7210.23 1003
7211.03 967
7211.83 939
7212.63 995
7213.44 988
7214.24 917
7215.04 1015
7215.84 1044
7216.64 961
7217.44 992
7218.25 968
7219.05 963
7219.85 941
7220.65 843
7221.45 894
7222.26 871
7223.06 917
7223.86 905
7224.66 949
7225.46 1052
7226.27 1003
7227.07 937
7227.87 972
7228.67 968
7229.48 1068
7230.28 978
7231.08 1001
7231.88 1063
7232.69 983
7233.49 948
7234.29 966
7235.09 979
7235.90 980
7236.70 1002
7237.50 949
7238.30 946
7239.11 1059
7239.91 1135
7240.71 1091
7241.52 1067
7242.32 1048
7243.12 1087
7243.93 1050
7244.73 1034
7245.53 1045
7246.34 1098
7247.14 978
7247.94 1027
7248.75 1052
7249.55 1099
7250.35 1067
7251.16 1011
7251.96 1040
7252.76 1097
7253.57 1147
7254.37 1070
7255.18 1062
7255.98 1130
7256.78 1158
7257.59 1185
7258.39 1165
7259.20 1168
7260.00 1253
7260.80 1177
7261.61 1126
7262.41 1161
7263.22 1276
7264.02 1184
7264.83 1275
7265.63 1208
7266.43 1188
7267.24 1232
7268.04 1114
7268.85 1213
7269.65 1221
7270.46 1250
7271.26 1346
7272.07 1219
7272.87 1281
7273.68 1207
7274.48 1219
7275.29 1341
7276.09 1364
7276.90 1277
7277.70 1364
7278.51 1509
7279.31 1408
7280.12 1259
7280.92 1335
7281.73 1492
7282.53 1591
7283.34 1851
7284.14 2210
7284.95 2359
7285.76 2493
7286.56 2638
7287.37 2721
7288.17 2688
7288.98 2571
7289.78 2483
7290.59 2291
7291.40 2128
7292.20 1786
7293.01 1681
7293.81 1542
7294.62 1478
7295.43 1446
7296.23 1430
7297.04 1454
7297.84 1448
7298.65 1383
7299.46 1395
7300.26 1476
7301.07 1497
7301.88 1453
7302.68 1465
7303.49 1539
7304.30 1453
7305.10 1424
7305.91 1514
7306.72 1564
7307.52 1538
7308.33 1566
7309.14 1594
7309.94 1573
7310.75 1491
7311.56 1668
7312.36 1763
7313.17 1684
7313.98 1820
7314.79 1781
7315.59 1701
7316.40 1827
7317.21 1771
7318.01 1868
7318.82 1876
7319.63 2101
7320.44 2277
7321.24 2371
7322.05 2569
7322.86 2868
7323.67 2927
7324.47 2859
7325.28 2724
7326.09 2646
7326.90 2503
7327.71 2221
7328.51 2029
7329.32 1803
7330.13 1911
7330.94 1731
7331.75 1723
7332.55 1847
7333.36 1787
7334.17 1936
7334.98 2094
7335.79 2245
7336.60 2403
7337.40 2433
7338.21 2421
7339.02 2442
7339.83 2417
7340.64 2148
7341.45 2080
7342.26 1912
7343.06 1735
7343.87 1689
7344.68 1632
7345.49 1537
7346.30 1425
7347.11 1395
7347.92 1413
7348.73 1401
7349.54 1526
7350.34 1599
7351.15 1549
7351.96 1677
7352.77 1587
7353.58 1474
7354.39 1539
7355.20 1527
7356.01 1463
7356.82 1477
7357.63 1426
7358.44 1468
7359.25 1510
7360.06 1533
7360.87 1579
7361.68 1530
7362.49 1659
7363.30 1561
7364.11 1609
7364.92 1560
7365.73 1540
7366.54 1505
7367.35 1572
7368.16 1466
7368.97 1567
7369.78 1572
7370.59 1466
7371.40 1460
7372.21 1512
7373.02 1576
7373.83 1540
7374.64 1453
7375.45 1461
7376.26 1640
7377.07 1737
7377.88 1728
7378.69 1772
7379.50 1742
7380.31 1788
7381.12 2013
7381.94 2093
7382.75 2193
7383.56 2276
7384.37 2314
7385.18 2389
7385.99 2221
7386.80 2070
7387.61 1846
7388.42 1785
7389.23 1699
7390.05 1688
7390.86 1444
7391.67 1453
7392.48 1341
7393.29 1238
7394.10 1365
7394.92 1356
7395.73 1391
7396.54 1495
7397.35 1478
7398.16 1504
7398.97 1661
7399.79 1693
7400.60 1704
7401.41 1821
7402.22 1897
7403.03 1971
7403.85 1961
7404.66 1961
7405.47 1870
7406.28 1755
7407.09 1740
7407.91 1711
7408.72 1545
7409.53 1553
7410.34 1603
7411.16 1579
7411.97 1395
7412.78 1423
7413.59 1421
7414.41 1262
7415.22 1250
7416.03 1228
7416.84 1253
7417.66 1282
7418.47 1213
7419.28 1149
7420.10 1294
7420.91 1286
7421.72 1279
7422.54 1125
7423.35 1145
7424.16 1196
7424.97 1099
7425.79 1115
7426.60 1055
7427.41 986
7428.23 1025
7429.04 1097
7429.86 1192
7430.67 1165
7431.48 1047
7432.30 1016
7433.11 1100
7433.92 1052
7434.74 1025
7435.55 1031
7436.36 1128
7437.18 1149
7437.99 1206
7438.81 1073
7439.62 1078
7440.43 1135
7441.25 1144
7442.06 1160
7442.88 1056
7443.69 1066
7444.51 1154
7445.32 1160
7446.13 1144
7446.95 1082
7447.76 1113
7448.58 1090
7449.39 1012
7450.21 986
7451.02 1009
7451.84 1077
7452.65 1097
7453.47 1021
7454.28 981
7455.10 974
7455.91 990
7456.73 1081
7457.54 1072
7458.36 1094
7459.17 1042
7459.99 1010
7460.80 1127
7461.62 1047
7462.43 944
7463.25 955
7464.06 1049
7464.88 1090
7465.69 947
7466.51 1082
7467.32 1088
7468.14 972
7468.96 995
7469.77 1021
7470.59 1051
7471.40 1023
7472.22 967
7473.03 1071
7473.85 1040
7474.67 1016
7475.48 1095
7476.30 1007
7477.11 926
7477.93 952
7478.75 1042
7479.56 1060
7480.38 941
7481.20 966
7482.01 1000
7482.83 920
7483.65 961
7484.46 1057
7485.28 1059
7486.09 1016
7486.91 1041
7487.73 979
7488.54 962
7489.36 1004
7490.18 914
7491.00 1011
7491.81 956
7492.63 922
7493.45 907
7494.26 916
7495.08 904
7495.90 965
7496.71 965
7497.53 959
7498.35 907
7499.17 929
7499.98 968
7500.80 962
7501.62 997
7502.44 930
7503.25 871
7504.07 839
7504.89 903
7505.71 878
7506.52 852
7507.34 923
7508.16 937
7508.98 921
7509.80 906
7510.61 852
7511.43 987
7512.25 1030
7513.07 989
7513.89 943
7514.70 916
7515.52 986
7516.34 1013
7517.16 891
7517.98 925
7518.79 965
7519.61 885
7520.43 829
7521.25 815
7522.07 858
7522.89 834
7523.71 866
7524.52 873
7525.34 930
7526.16 915
7526.98 872
7527.80 892
7528.62 847
7529.44 889
7530.26 867
7531.08 860
7531.89 852
7532.71 877
7533.53 925
7534.35 836
7535.17 820
7535.99 828
7536.81 838
7537.63 876
7538.45 894
7539.27 922
7540.09 863
7540.91 861
7541.73 848
7542.55 889
7543.37 877
7544.19 969
7545.01 959
7545.83 923
7546.65 952
7547.47 916
7548.29 882
7549.11 919
7549.93 893
7550.75 878
7551.57 830
7552.39 860
7553.21 873
7554.03 933
7554.85 858
7555.67 852
7556.49 874
7557.31 897
7558.13 904
7558.95 894
7559.77 950
7560.59 938
7561.41 901
7562.23 961
7563.05 856
7563.87 857
7564.69 950
7565.52 988
7566.34 916
7567.16 868
7567.98 822
7568.80 816
7569.62 760
7570.44 792
7571.26 810
7572.08 879
7572.91 869
7573.73 912
7574.55 905
7575.37 880
7576.19 922
7577.01 926
7577.83 936
7578.66 899
7579.48 856
7580.30 826
7581.12 865
7581.94 933
7582.77 793
7583.59 890
7584.41 863
7585.23 831
7586.05 858
7586.88 947
7587.70 911
7588.52 832
7589.34 837
7590.16 839
7590.99 921
7591.81 880
7592.63 975
7593.45 965
7594.28 887
7595.10 1031
7595.92 972
7596.74 973
7597.57 869
7598.39 846
7599.21 873
7600.03 831
7600.86 848
7601.68 879
7602.50 891
7603.33 937
7604.15 911
7604.97 962
7605.80 933
7606.62 1058
7607.44 966
7608.26 930
7609.09 1013
7609.91 977
7610.73 953
7611.56 933
7612.38 896
7613.21 917
7614.03 890
7614.85 962
7615.68 921
7616.50 828
7617.32 883
7618.15 961
7618.97 887
7619.80 976
7620.62 1079
7621.44 947
7622.27 885
7623.09 914
7623.92 903
7624.74 857
7625.56 922
7626.39 991
7627.21 1007
7628.04 1001
7628.86 898
7629.68 916
7630.51 958
7631.33 1096
7632.16 1023
7632.98 1138
7633.81 1231
7634.63 1039
7635.46 1101
7636.28 1030
7637.11 968
7637.93 991
7638.76 956
7639.58 911
7640.41 884
7641.23 860
7642.06 863
7642.88 888
7643.71 900
7644.53 863
7645.36 841
7646.18 742
7647.01 847
7647.83 921
7648.66 880
7649.48 853
7650.31 813
7651.14 768
7651.96 772
7652.79 853
7653.61 926
7654.44 753
7655.26 722
7656.09 872
7656.92 826
7657.74 819
7658.57 789
7659.39 822
7660.22 795
7661.05 834
7661.87 788
7662.70 813
7663.52 875
7664.35 813
7665.18 782
7666.00 834
7666.83 865
7667.66 771
7668.48 819
7669.31 884
7670.14 819
7670.96 806
7671.79 860
7672.62 804
7673.44 792
7674.27 825
7675.10 885
7675.92 803
7676.75 830
7677.58 832
7678.40 879
7679.23 818
7680.06 814
7680.89 888
7681.71 866
7682.54 798
7683.37 740
7684.19 755
7685.02 775
7685.85 838
7686.68 821
7687.50 808
7688.33 803
7689.16 876
7689.99 872
7690.81 782
7691.64 778
7692.47 824
7693.30 841
7694.13 830
7694.95 862
7695.78 769
7696.61 834
7697.44 893
7698.27 746
7699.09 825
7699.92 945
7700.75 850
7701.58 817
7702.41 850
7703.24 911
7704.06 884
7704.89 830
7705.72 859
7706.55 749
7707.38 865
7708.21 851
7709.04 890
7709.86 896
7710.69 846
7711.52 856
7712.35 879
7713.18 829
7714.01 878
7714.84 845
7715.67 798
7716.50 834
7717.32 860
7718.15 883
7718.98 880
7719.81 816
7720.64 895
7721.47 840
7722.30 859
7723.13 904
7723.96 871
7724.79 816
7725.62 832
7726.45 846
7727.28 881
7728.11 962
7728.94 941
7729.77 872
7730.60 881
7731.43 835
7732.26 895
7733.09 870
7733.92 889
7734.75 891
7735.58 913
7736.41 967
7737.24 1029
7738.07 942
7738.90 915
7739.73 873
7740.56 928
7741.39 915
7742.22 863
7743.05 949
7743.88 947
7744.71 1003
7745.54 1159
7746.37 1263
7747.20 1499
7748.03 1703
7748.87 1920
7749.70 2080
7750.53 2017
7751.36 1986
7752.19 1898
7753.02 1768
7753.85 1691
7754.68 1295
7755.51 1199
7756.34 1145
7757.18 1082
7758.01 1020
7758.84 864
7759.67 936
7760.50 972
7761.33 963
7762.16 949
7763.00 938
7763.83 977
7764.66 1018
7765.49 992
7766.32 973
7767.16 1018
7767.99 933
7768.82 933
7769.65 940
7770.48 810
7771.31 864
7772.15 868
7772.98 776
7773.81 774
7774.64 810
7775.48 852
7776.31 822
7777.14 876
7777.97 925
7778.81 899
7779.64 859
7780.47 884
7781.30 854
7782.14 837
7782.97 810
7783.80 823
7784.63 882
7785.47 889
7786.30 910
7787.13 917
7787.97 1039
7788.80 1020
7789.63 1001
7790.46 953
7791.30 931
7792.13 851
7792.96 870
7793.80 895
7794.63 882
7795.46 861
7796.30 884
7797.13 895
7797.96 888
7798.80 829
7799.63 871
7800.46 888
7801.30 892
7802.13 938
7802.97 894
7803.80 932
7804.63 898
7805.47 903
7806.30 912
7807.13 903
7807.97 904
7808.80 843
7809.64 902
7810.47 908
7811.31 851
7812.14 854
7812.97 863
7813.81 917
7814.64 917
7815.48 879
7816.31 887
7817.15 953
7817.98 995
7818.82 1053
7819.65 1027
7820.48 961
7821.32 918
7822.15 958
7822.99 949
7823.82 857
7824.66 879
7825.49 1013
7826.33 1001
7827.16 1037
7828.00 1066
7828.83 1005
7829.67 1005
7830.50 1009
7831.34 909
7832.17 972
7833.01 909
7833.85 946
7834.68 885
7835.52 916
7836.35 917
7837.19 952
7838.02 929
7838.86 913
7839.69 982
7840.53 967
7841.37 880
7842.20 821
7843.04 862
7843.87 913
7844.71 878
7845.55 876
7846.38 808
7847.22 891
7848.05 908
7848.89 879
7849.73 878
7850.56 825
7851.40 762
7852.24 821
7853.07 844
7853.91 827
7854.74 816
7855.58 742
7856.42 847
7857.25 862
7858.09 777
7858.93 813
7859.76 909
7860.60 957
7861.44 826
7862.28 771
7863.11 766
7863.95 805
7864.79 787
7865.62 791
7866.46 783
7867.30 778
7868.14 759
7868.97 741
7869.81 715
7870.65 796
7871.48 801
7872.32 796
7873.16 800
7874.00 784
7874.83 763
7875.67 769
7876.51 794
7877.35 841
7878.19 808
7879.02 849
7879.86 873
7880.70 840
7881.54 865
7882.37 817
7883.21 833
7884.05 843
7884.89 840
7885.73 827
7886.57 835
7887.40 851
7888.24 847
7889.08 899
7889.92 899
7890.76 913
7891.60 892
7892.43 905
7893.27 917
7894.11 832
7894.95 796
7895.79 785
7896.63 798
7897.47 805
7898.30 820
7899.14 811
7899.98 807
7900.82 824
7901.66 882
7902.50 870
7903.34 884
7904.18 836
7905.02 824
7905.86 862
7906.70 873
7907.54 834
7908.37 825
7909.21 799
7910.05 875
7910.89 808
7911.73 740
7912.57 729
7913.41 839
7914.25 863
7915.09 913
7915.93 884
7916.77 856
7917.61 890
7918.45 1078
7919.29 1074
7920.13 945
7920.97 981
7921.81 1027
7922.65 984
7923.49 987
7924.33 1005
7925.17 928
7926.01 884
7926.85 868
7927.69 952
7928.53 781
7929.37 784
7930.21 831
7931.05 734
7931.90 749
7932.74 809
7933.58 815
7934.42 738
7935.26 822
7936.10 805
7936.94 800
7937.78 719
7938.62 684
7939.46 714
7940.30 662
7941.14 755
7941.99 719
7942.83 748
7943.67 759
7944.51 792
7945.35 763
7946.19 786
7947.03 788
7947.88 753
7948.72 655
7949.56 715
7950.40 740
7951.24 782
7952.08 727
7952.93 754
7953.77 719
7954.61 755
7955.45 741
7956.29 778
7957.13 795
7957.98 857
7958.82 761
7959.66 699
7960.50 725
7961.35 823
7962.19 771
7963.03 710
7963.87 730
7964.71 711
7965.56 714
7966.40 711
7967.24 751
7968.08 708
7968.93 743
7969.77 790
7970.61 771
7971.45 715
7972.30 764
7973.14 728
7973.98 711
7974.83 653
7975.67 671
7976.51 784
7977.36 742
7978.20 703
7979.04 575
7979.88 646
7980.73 606
7981.57 669
7982.41 766
7983.26 654
7984.10 635
7984.94 710
7985.79 754
7986.63 673
7987.47 665
7988.32 663
7989.16 583
7990.01 624
7990.85 670
7991.69 652
7992.54 717
7993.38 618
7994.23 647
7995.07 617
7995.91 658
7996.76 705
7997.60 680
7998.45 642
7999.29 725
8000.13 623
8000.98 580
8001.82 718
8002.67 676
8003.51 718
8004.36 704
8005.20 676
8006.04 668
8006.89 686
8007.73 643
8008.58 712
8009.42 685
8010.27 658
8011.11 620
8011.96 646
8012.80 673
8013.65 663
8014.49 694
8015.34 619
8016.18 676
8017.03 650
8017.87 624
8018.72 657
8019.56 642
8020.41 697
8021.25 720
8022.10 717
8022.95 711
8023.79 714
8024.64 602
8025.48 582
8026.33 608
8027.17 637
8028.02 618
8028.86 671
8029.71 659
8030.56 691
8031.40 663
8032.25 601
8033.09 722
8033.94 661
8034.79 652
8035.63 713
8036.48 715
8037.32 672
8038.17 735
8039.02 769
8039.86 727
8040.71 734
8041.56 744
8042.40 712
8043.25 674
8044.10 641
8044.94 669
8045.79 712
8046.64 683
8047.48 641
8048.33 640
8049.18 624
8050.02 651
8050.87 713
8051.72 684
8052.56 729
8053.41 699
8054.26 704
8055.11 649
8055.95 646
8056.80 757
8057.65 713
8058.49 617
8059.34 641
8060.19 615
8061.04 716
8061.88 662
8062.73 636
8063.58 664
8064.43 626
8065.27 617
8066.12 631
8066.97 608
8067.82 571
8068.67 593
8069.51 707
8070.36 645
8071.21 747
8072.06 660
8072.91 628
8073.75 640
8074.60 646
8075.45 565
8076.30 594
8077.15 580
8078.00 594
8078.84 568
8079.69 568
8080.54 648
8081.39 682
8082.24 566
8083.09 612
8083.94 664
8084.78 598
8085.63 614
8086.48 609
8087.33 635
8088.18 632
8089.03 624
8089.88 689
8090.73 599
8091.58 677
8092.42 630
8093.27 545
8094.12 611
8094.97 579
8095.82 674
8096.67 661
8097.52 667
8098.37 618
8099.22 599
8100.07 556
8100.92 572
8101.77 605
8102.62 593
8103.47 625
8104.32 661
8105.17 594
8106.02 551
8106.87 626
8107.72 725
8108.57 690
8109.42 598
8110.27 564
8111.12 552
8111.97 633
8112.82 630
8113.67 565
8114.52 623
8115.37 663
8116.22 690
8117.07 615
8117.92 585
8118.77 655
8119.62 668
8120.47 718
8121.32 672
8122.17 666
8123.02 704
8123.87 708
8124.72 672
8125.57 627
8126.43 700
8127.28 674
8128.13 709
8128.98 671
8129.83 622
8130.68 624
8131.53 592
8132.38 676
8133.23 588
8134.09 616
8134.94 630
8135.79 610
8136.64 585
8137.49 526
8138.34 660
8139.19 558
8140.05 566
8140.90 683
8141.75 667
8142.60 663
8143.45 624
8144.30 638
8145.16 587
8146.01 594
8146.86 575
8147.71 626
8148.56 590
8149.42 678
8150.27 647
8151.12 684
8151.97 642
8152.83 626
8153.68 627
8154.53 607
8155.38 626
8156.24 795
8157.09 667
8157.94 662
8158.79 645
8159.65 581
8160.50 599
8161.35 634
8162.20 608
8163.06 589
8163.91 651
8164.76 610
8165.62 567
8166.47 667
8167.32 660
8168.17 559
8169.03 636
8169.88 672
8170.73 600
8171.59 567
8172.44 557
8173.29 543
8174.15 584
8175.00 598
8175.85 587
8176.71 657
8177.56 563
8178.42 559
8179.27 539
8180.12 606
8180.98 681
8181.83 624
8182.68 618
8183.54 573
8184.39 601
8185.25 569
8186.10 583
8186.95 637
8187.81 583
8188.66 608
8189.52 560
8190.37 543
8191.22 486
8192.08 559
8192.93 579
8193.79 539
8194.64 571
8195.50 609
8196.35 532
8197.21 523
8198.06 559
8198.92 580
8199.77 576
8200.63 574
8201.48 544
8202.33 566
8203.19 571
8204.04 603
8204.90 597
8205.75 538
8206.61 531
8207.47 588
8208.32 557
8209.18 483
8210.03 571
8210.89 599
8211.74 586
8212.60 519
8213.45 559
8214.31 606
8215.16 648
8216.02 562
8216.87 605
8217.73 596
8218.59 539
8219.44 608
8220.30 647
8221.15 635
8222.01 623
8222.87 569
8223.72 635
8224.58 679
8225.43 656
8226.29 709
8227.15 647
8228.00 624
8228.86 629
8229.71 654
8230.57 621
8231.43 620
8232.28 609
8233.14 604
8234.00 529
8234.85 540
8235.71 560
8236.57 627
8237.42 620
8238.28 610
8239.14 578
8239.99 597
8240.85 659
8241.71 570
8242.56 548
8243.42 583
8244.28 617
8245.14 596
8245.99 650
8246.85 645
8247.71 582
8248.56 555
8249.42 553
8250.28 536
8251.14 552
8251.99 583
8252.85 595
8253.71 635
8254.57 561
8255.42 525
8256.28 567
8257.14 576
8258.00 579
8258.86 597
8259.71 617
8260.57 567
8261.43 613
8262.29 628
8263.15 672
8264.00 558
8264.86 558
8265.72 566
8266.58 560
8267.44 578
8268.29 561
8269.15 588
8270.01 576
8270.87 555
8271.73 533
8272.59 529
8273.45 630
8274.30 651
8275.16 574
8276.02 550
8276.88 564
8277.74 601
8278.60 588
8279.46 564
8280.32 574
8281.18 577
8282.03 526
8282.89 550
8283.75 495
8284.61 518
8285.47 567
8286.33 586
8287.19 646
8288.05 621
8288.91 618
8289.77 591
8290.63 555
8291.49 536
8292.35 584
8293.21 582
8294.07 597
8294.93 604
8295.78 680
8296.64 591
8297.50 653
8298.36 621
8299.22 605
8300.08 510
8300.94 530
8301.80 572
8302.66 648
8303.52 571
8304.38 568
8305.25 616
8306.11 597
8306.97 649
8307.83 539
8308.69 605
8309.55 693
8310.41 668
8311.27 626
8312.13 615
8312.99 643
8313.85 679
8314.71 666
8315.57 612
8316.43 651
8317.29 651
8318.15 593
8319.02 601
8319.88 642
8320.74 683
8321.60 620
8322.46 587
8323.32 640
8324.18 690
8325.04 657
8325.90 675
8326.77 636
8327.63 704
8328.49 596
8329.35 675
8330.21 650
8331.07 711
8331.93 614
8332.80 613
8333.66 691
8334.52 668
8335.38 689
8336.24 669
8337.11 723
8337.97 635
8338.83 691
8339.69 720
8340.55 704
8341.42 704
8342.28 668
8343.14 710
8344.00 726
8344.86 680
8345.73 707
8346.59 704
8347.45 669
8348.31 684
8349.18 675
8350.04 648
8350.90 641
8351.76 670
8352.63 676
8353.49 626
8354.35 723
8355.22 778
8356.08 705
8356.94 661
8357.80 683
8358.67 723
8359.53 711
8360.39 656
8361.26 716
8362.12 721
8362.98 710
8363.85 711
8364.71 681
8365.57 730
8366.44 698
8367.30 732
8368.16 738
8369.03 700
8369.89 687
8370.75 706
8371.62 723
8372.48 713
8373.35 752
8374.21 808
8375.07 770
8375.94 741
8376.80 692
8377.67 759
8378.53 768
8379.39 771
8380.26 762
8381.12 869
8381.99 772
8382.85 809
8383.71 856
8384.58 791
8385.44 739
8386.31 768
8387.17 839
8388.04 836
8388.90 778
8389.77 872
8390.63 727
8391.50 813
8392.36 829
8393.22 812
8394.09 902
8394.95 846
8395.82 830
8396.68 838
8397.55 897
8398.41 917
8399.28 931
8400.14 869
8401.01 876
8401.88 864
8402.74 920
8403.61 822
8404.47 929
8405.34 950
8406.20 979
8407.07 903
8407.93 893
8408.80 895
8409.66 917
8410.53 994
8411.40 1021
8412.26 1010
8413.13 1068
8413.99 1100
8414.86 1048
8415.73 1019
8416.59 1124
8417.46 1067
8418.32 1081
8419.19 1100
8420.06 1088
8420.92 1086
8421.79 1070
8422.65 1079
8423.52 1092
8424.39 1095
8425.25 1164
8426.12 1194
8426.99 1212
8427.85 1177
8428.72 1204
8429.59 1238
8430.45 1296
8431.32 1232
8432.19 1398
8433.05 1346
8433.92 1268
8434.79 1255
8435.65 1356
8436.52 1404
8437.39 1391
8438.26 1414
8439.12 1469
8439.99 1399
8440.86 1596
8441.73 1634
8442.59 1777
8443.46 1669
8444.33 1645
8445.19 1636
8446.06 1707
8446.93 1713
8447.80 1768
8448.67 1663
8449.53 1743
8450.40 1885
8451.27 1909
8452.14 2093
8453.00 2230
8453.87 2357
8454.74 2501
8455.61 2965
8456.48 3498
8457.34 3881
8458.21 4230
8459.08 4508
8459.95 4509
8460.82 4310
8461.69 3856
8462.55 3446
8463.42 2981
8464.29 2841
8465.16 2496
8466.03 2257
8466.90 2136
8467.77 2199
8468.63 2333
8469.50 2647
8470.37 3161
8471.24 3706
8472.11 3893
8472.98 4134
8473.85 4143
8474.72 3878
8475.58 3516
8476.45 3202
8477.32 2673
8478.19 2313
8479.06 1951
8479.93 1722
8480.80 1643
8481.67 1548
8482.54 1541
8483.41 1467
8484.28 1442
8485.15 1333
8486.02 1438
8486.89 1448
8487.76 1450
8488.63 1406
8489.50 1414
8490.37 1356
8491.24 1278
8492.11 1292
8492.98 1307
8493.85 1456
8494.72 1562
8495.59 1544
8496.46 1588
8497.33 1588
8498.20 1548
8499.07 1662
8499.94 1516
8500.81 1573
8501.68 1524
8502.55 1450
8503.42 1388
8504.29 1346
8505.16 1347
8506.03 1290
8506.90 1342
8507.77 1392
8508.64 1425
8509.51 1517
8510.38 1539
8511.25 1611
8512.13 1690
8513.00 1560
8513.87 1518
8514.74 1480
8515.61 1437
8516.48 1468
8517.35 1427
8518.22 1347
8519.09 1328
8519.97 1321
8520.84 1361
8521.71 1385
8522.58 1311
8523.45 1308
8524.32 1251
8525.19 1316
8526.07 1341
8526.94 1467
8527.81 1481
8528.68 1435
8529.55 1374
8530.43 1325
8531.30 1458
8532.17 1456
8533.04 1513
8533.91 1468
8534.79 1494
8535.66 1609
8536.53 1535
8537.40 1423
8538.27 1409
8539.15 1481
8540.02 1425
8540.89 1447
8541.76 1512
8542.64 1512
8543.51 1471
8544.38 1441
8545.25 1470
8546.13 1504
8547.00 1416
8547.87 1391
8548.74 1424
8549.62 1411
8550.49 1366
8551.36 1290
8552.24 1321
8553.11 1287
8553.98 1229
8554.86 1266
8555.73 1281
8556.60 1320
8557.48 1360
8558.35 1294
8559.22 1258
8560.10 1240
8560.97 1212
8561.84 1243
8562.72 1195
8563.59 1173
8564.46 1078
8565.34 1133
8566.21 1142
8567.08 1190
8567.96 1091
8568.83 1043
8569.71 1150
8570.58 1160
8571.45 1133
8572.33 1170
8573.20 1181
8574.08 1187
8574.95 1060
8575.82 1101
8576.70 1089
8577.57 1064
8578.45 1092
8579.32 1016
8580.20 989
8581.07 1005
8581.94 1072
8582.82 1110
8583.69 1143
8584.57 1073
8585.44 1060
8586.32 1178
8587.19 1140
8588.07 1136
8588.94 1133
8589.82 1075
8590.69 1073
8591.57 1010
8592.44 1048
8593.32 965
8594.19 1021
8595.07 996
8595.94 1041
8596.82 1032
8597.69 1052
8598.57 1098
8599.44 1098
8600.32 1099
8601.19 1104
8602.07 1078
8602.95 1063
8603.82 1087
8604.70 976
8605.57 1046
8606.45 1067
8607.32 1075
8608.20 1098
8609.08 1090
8609.95 1071
8610.83 1070
8611.70 1068
8612.58 1091
8613.46 1096
8614.33 1107
8615.21 1138
8616.08 1017
8616.96 1013
8617.84 1089
8618.71 1060
8619.59 984
8620.47 1061
8621.34 1085
8622.22 1128
8623.10 1180
8623.97 1114
8624.85 1112
8625.73 1053
8626.60 1040
8627.48 1137
8628.36 1139
8629.23 1184
8630.11 1147
8630.99 1138
8631.87 1127
8632.74 1155
8633.62 1164
8634.50 1130
8635.37 1134
8636.25 1102
8637.13 1033
8638.01 1100
8638.88 1240
8639.76 1162
8640.64 1206
8641.52 1256
8642.39 1223
8643.27 1193
8644.15 1243
8645.03 1193
8645.90 1216
8646.78 1210
8647.66 1192
8648.54 1125
8649.42 1145
8650.29 1227
8651.17 1249
8652.05 1159
8652.93 1271
8653.81 1377
8654.68 1328
8655.56 1232
8656.44 1384
8657.32 1407
8658.20 1316
8659.08 1219
8659.95 1271
8660.83 1275
8661.71 1340
8662.59 1345
8663.47 1391
8664.35 1372
8665.23 1243
8666.10 1344
8666.98 1304
8667.86 1334
8668.74 1478
8669.62 1438
8670.50 1376
8671.38 1393
8672.26 1416
8673.14 1464
8674.02 1524
8674.90 1624
8675.77 1657
8676.65 1636
8677.53 1569
8678.41 1687
8679.29 1681
8680.17 1651
8681.05 1542
8681.93 1616
8682.81 1611
8683.69 1427
8684.57 1445
8685.45 1401
8686.33 1463
8687.21 1512
8688.09 1478
8688.97 1663
8689.85 1642
8690.73 1742
8691.61 1971
8692.49 2109
8693.37 2423
8694.25 2621
8695.13 2721
8696.01 2637
8696.89 2688
8697.77 2490
8698.65 2298
8699.53 2250
8700.41 1972
8701.29 1880
8702.17 1679
8703.05 1687
8703.94 1645
8704.82 1681
8705.70 1648
8706.58 1467
8707.46 1501
8708.34 1584
8709.22 1609
8710.10 1693
8710.98 1725
8711.86 1622
8712.75 1614
8713.63 1643
8714.51 1641
8715.39 1656
8716.27 1611
8717.15 1674
8718.03 1699
8718.91 1728
8719.80 1710
8720.68 1662
8721.56 1718
8722.44 1902
8723.32 1862
8724.20 1895
8725.09 1822
8725.97 1810
8726.85 1892
8727.73 1798
8728.61 1934
8729.50 1902
8730.38 1917
8731.26 1981
8732.14 2098
8733.02 1989
8733.91 2099
8734.79 2080
8735.67 2099
8736.55 2139
8737.44 2046
8738.32 2166
8739.20 2357
8740.08 2413
8740.97 2219
8741.85 2215
8742.73 2150
8743.61 2267
8744.50 2243
8745.38 2068
8746.26 2106
8747.15 2222
8748.03 2338
8748.91 2245
8749.79 2258
8750.68 2355
8751.56 2455
8752.44 2443
8753.33 2410
8754.21 2339
8755.09 2382
8755.98 2578
8756.86 2560
8757.74 2446
8758.63 2552
8759.51 2549
8760.39 2590
8761.28 2696
8762.16 2690
8763.05 2639
8763.93 2768
8764.81 2934
8765.70 2999
8766.58 3166
8767.46 3350
8768.35 3302
8769.23 3250
8770.12 3237
8771.00 3321
8771.89 3372
8772.77 3284
8773.65 3231
8774.54 3322
8775.42 3314
8776.31 3093
8777.19 3052
8778.08 3457
8778.96 3830
8779.84 4144
8780.73 4855
8781.61 5945
8782.50 6981
8783.38 8055
8784.27 8851
8785.15 9222
8786.04 9332
8786.92 8787
8787.81 7766
8788.69 6799
8789.58 6066
8790.46 5143
8791.35 4503
8792.23 4170
8793.12 3773
8794.00 3724
8794.89 3714
8795.77 3807
8796.66 4141
8797.55 4348
8798.43 4665
8799.32 5349
8800.20 5646
8801.09 5788
8801.97 5819
8802.86 5455
8803.74 4985
8804.63 4576
8805.52 4122
8806.40 3741
8807.29 3380
8808.17 3181
8809.06 2893
8809.95 2889
8810.83 2946
8811.72 3161
8812.60 2998
8813.49 3289
8814.38 3544
8815.26 3651
8816.15 3646
8817.04 3681
8817.92 3637
8818.81 3607
8819.70 3440
8820.58 3266
8821.47 3291
8822.36 3117
8823.24 2918
8824.13 2980
8825.02 2873
8825.90 2666
8826.79 2683
8827.68 2576
8828.56 2688
8829.45 2630
8830.34 2625
8831.23 2739
8832.11 2889
8833.00 2905
8833.89 2656
8834.77 2690
8835.66 2662
8836.55 2712
8837.44 2620
8838.32 2542
8839.21 2479
8840.10 2544
8840.99 2604
8841.88 2538
8842.76 2442
8843.65 2332
8844.54 2326
8845.43 2406
8846.31 2382
8847.20 2460
8848.09 2392
8848.98 2505
8849.87 2576
8850.75 2431
8851.64 2367
8852.53 2385
8853.42 2404
8854.31 2437
8855.20 2367
8856.08 2312
8856.97 2350
8857.86 2405
8858.75 2341
8859.64 2290
8860.53 2341
8861.42 2438
8862.30 2484
8863.19 2320
8864.08 2337
8864.97 2354
8865.86 2323
8866.75 2282
8867.64 2236
8868.53 2136
8869.42 2076
8870.30 2025
8871.19 1940
8872.08 2005
8872.97 1947
8873.86 1922
8874.75 1889
8875.64 1943
8876.53 1864
8877.42 1854
8878.31 1909
8879.20 1886
8880.09 1832
8880.98 1799
8881.87 1838
8882.76 1795
8883.65 1819
8884.54 1736
8885.43 1787
8886.32 1710
8887.21 1703
8888.10 1698
8888.99 1720
8889.88 1682
8890.77 1673
8891.66 1597
8892.55 1561
8893.44 1681
8894.33 1608
8895.22 1594
8896.11 1583
8897.00 1611
8897.89 1578
8898.78 1584
8899.67 1587
8900.56 1485
8901.45 1550
8902.34 1513
8903.23 1487
8904.12 1525
8905.02 1477
8905.91 1378
8906.80 1377
8907.69 1398
8908.58 1331
8909.47 1355
8910.36 1350
8911.25 1337
8912.14 1349
8913.04 1368
8913.93 1403
8914.82 1384
8915.71 1376
8916.60 1403
8917.49 1296
8918.38 1290
8919.28 1311
8920.17 1333
8921.06 1299
8921.95 1262
8922.84 1191
8923.73 1268
8924.63 1223
8925.52 1271
8926.41 1283
8927.30 1257
8928.19 1250
8929.09 1293
8929.98 1195
8930.87 1212
8931.76 1257
8932.65 1268
8933.55 1289
8934.44 1258
8935.33 1284
8936.22 1321
8937.12 1212
8938.01 1202
8938.90 1118
8939.79 1129
8940.69 1065
8941.58 1065
8942.47 1159
8943.37 1191
8944.26 1211
8945.15 1108
8946.04 1051
8946.94 1089
8947.83 1084
8948.72 1072
8949.62 1047
8950.51 1075
8951.40 1100
8952.30 1017
8953.19 1126
8954.08 1099
8954.98 1053
8955.87 1045
8956.76 1049
8957.66 1074
8958.55 1001
8959.44 1048
8960.34 1015
8961.23 996
8962.12 944
8963.02 864
8963.91 944
8964.81 1027
8965.70 1012
8966.59 971
8967.49 949
8968.38 1008
8969.28 964
8970.17 947
8971.06 990
8971.96 970
8972.85 897
8973.75 982
8974.64 951
8975.54 959
8976.43 917
8977.32 848
8978.22 884
8979.11 957
8980.01 956
8980.90 872
8981.80 896
8982.69 929
8983.59 865
8984.48 846
8985.38 928
8986.27 864
8987.17 925
8988.06 843
8988.96 815
8989.85 825
8990.75 886
8991.64 859
8992.54 842
8993.43 900
8994.33 880
8995.22 837
8996.12 840
8997.01 839
8997.91 793
8998.81 849
8999.70 830
9000.60 720
9001.49 700
9002.39 741
9003.28 813
9004.18 809
9005.08 774
9005.97 740
9006.87 843
9007.76 785
9008.66 706
9009.56 768
9010.45 821
9011.35 838
9012.24 784
9013.14 733
9014.04 791
9014.93 779
9015.83 671
9016.73 708
9017.62 743
9018.52 704
9019.42 683
9020.31 768
9021.21 736
9022.11 709
9023.00 716
9023.90 735
9024.80 766
9025.69 689
9026.59 757
9027.49 733
9028.38 687
9029.28 688
9030.18 716
9031.08 684
9031.97 717
9032.87 666
9033.77 749
9034.66 696
9035.56 662
9036.46 675
9037.36 645
9038.25 653
9039.15 676
9040.05 654
9040.95 681
9041.85 713
9042.74 667
9043.64 690
9044.54 667
9045.44 654
9046.33 658
9047.23 581
9048.13 681
9049.03 682
9049.93 674
9050.82 628
9051.72 706
9052.62 674
9053.52 634
9054.42 674
9055.32 675
9056.21 669
9057.11 696
9058.01 685
9058.91 646
9059.81 620
9060.71 679
9061.61 708
9062.50 755
9063.40 685
9064.30 703
9065.20 625
9066.10 728
9067.00 708
9067.90 717
9068.80 739
9069.70 711
9070.60 662
9071.49 693
9072.39 672
9073.29 716
9074.19 689
9075.09 629
9075.99 629
9076.89 664
9077.79 700
9078.69 664
9079.59 620
9080.49 640
9081.39 666
9082.29 626
9083.19 615
9084.09 626
9084.99 625
9085.89 625
9086.79 602
9087.69 684
9088.59 632
9089.49 686
9090.39 673
9091.29 699
9092.19 695
9093.09 672
9093.99 656
9094.89 671
9095.79 710
9096.69 665
9097.59 563
9098.49 656
9099.39 631
9100.29 621
9101.19 596
9102.09 628
9102.99 583
9103.90 657
9104.80 682
9105.70 646
9106.60 576
9107.50 616
9108.40 630
9109.30 632
9110.20 609
9111.10 653
9112.00 654
9112.91 597
9113.81 641
9114.71 627
9115.61 660
9116.51 590
9117.41 676
9118.31 674
9119.22 582
9120.12 578
9121.02 710
9121.92 708
9122.82 617
9123.72 665
9124.63 648
9125.53 676
9126.43 688
9127.33 645
9128.23 629
9129.14 661
9130.04 621
9130.94 607
9131.84 577
9132.74 594
9133.65 628
9134.55 555
9135.45 596
9136.35 561
9137.26 559
9138.16 608
9139.06 623
9139.96 554
9140.87 591
9141.77 623
9142.67 653
9143.57 616
9144.48 576
9145.38 646
9146.28 558
9147.19 556
9148.09 633
9148.99 637
9149.90 588
9150.80 585
9151.70 604
9152.60 603
9153.51 598
9154.41 622
9155.31 549
9156.22 544
9157.12 568
9158.02 576
9158.93 632
9159.83 669
9160.74 578
9161.64 621
9162.54 604
9163.45 598
9164.35 593
9165.25 575
9166.16 528
9167.06 605
9167.97 619
9168.87 672
9169.77 594
9170.68 617
9171.58 617
9172.49 624
9173.39 589
9174.30 630
9175.20 624
9176.10 595
9177.01 564
9177.91 578
9178.82 593
9179.72 620
9180.63 538
9181.53 630
9182.44 585
9183.34 645
9184.25 573
9185.15 547
9186.05 593
9186.96 534
9187.86 596
9188.77 581
9189.67 565
9190.58 554
9191.48 553
9192.39 592
9193.30 607
9194.20 615
9195.11 559
9196.01 620
9196.92 629
9197.82 559
9198.73 611
9199.63 632
9200.54 635
9201.44 633
9202.35 648
9203.26 600
9204.16 625
9205.07 640
9205.97 686
9206.88 638
9207.78 614
9208.69 590
9209.60 613
9210.50 600
9211.41 549
9212.32 546
9213.22 582
9214.13 549
9215.03 575
9215.94 610
9216.85 600
9217.75 558
9218.66 637
9219.57 595
9220.47 656
9221.38 687
9222.29 600
9223.19 590
9224.10 635
9225.01 657
9225.91 645
9226.82 645
9227.73 675
9228.63 652
9229.54 576
9230.45 582
9231.36 588
9232.26 604
9233.17 615
9234.08 621
9234.98 650
9235.89 661
9236.80 608
9237.71 575
9238.61 595
9239.52 594
9240.43 561
9241.34 587
9242.24 602
9243.15 588
9244.06 583
9244.97 639
9245.87 628
9246.78 587
9247.69 558
9248.60 516
9249.51 582
9250.41 601
9251.32 648
9252.23 604
9253.14 590
9254.05 598
9254.96 599
9255.86 566
9256.77 572
9257.68 588
9258.59 581
9259.50 529
9260.41 528
9261.31 543
9262.22 521
9263.13 518
9264.04 580
9264.95 517
9265.86 515
9266.77 577
9267.68 568
9268.58 552
9269.49 559
9270.40 590
9271.31 656
9272.22 688
9273.13 572
9274.04 592
9274.95 615
9275.86 620
9276.77 604
9277.68 559
9278.59 616
9279.50 609
9280.40 572
9281.31 636
9282.22 624
9283.13 650
9284.04 649
9284.95 582
9285.86 587
9286.77 580
9287.68 615
9288.59 607
9289.50 539
9290.41 522
9291.32 549
9292.23 623
9293.14 552
9294.05 619
9294.96 547
9295.87 592
9296.78 616
9297.69 634
9298.60 647
9299.52 617
9300.43 604
9301.34 612
9302.25 617
9303.16 595
9304.07 588
9304.98 636
9305.89 587
9306.80 626
9307.71 580
9308.62 598
9309.53 637
9310.44 623
9311.36 619
9312.27 629
9313.18 610
9314.09 572
9315.00 571
9315.91 599
9316.82 619
9317.73 597
9318.64 616
9319.56 699
9320.47 562
9321.38 481
9322.29 530
9323.20 532
9324.11 584
9325.03 613
9325.94 581
9326.85 577
9327.76 581
9328.67 519
9329.59 557
9330.50 530
9331.41 566
9332.32 583
9333.23 568
9334.15 577
9335.06 584
9335.97 570
9336.88 536
9337.79 512
9338.71 569
9339.62 546
9340.53 582
9341.44 533
9342.36 508
9343.27 505
9344.18 517
9345.09 578
9346.01 614
9346.92 601
9347.83 572
9348.75 566
9349.66 592
9350.57 555
9351.48 593
9352.40 593
9353.31 589
9354.22 562
9355.14 537
9356.05 583
9356.96 541
9357.88 535
9358.79 509
9359.70 589
9360.62 607
9361.53 577
9362.44 597
9363.36 604
9364.27 569
9365.19 579
9366.10 513
9367.01 587
9367.93 548
9368.84 524
9369.75 554
9370.67 546
9371.58 608
9372.50 584
9373.41 605
9374.32 566
9375.24 618
9376.15 611
9377.07 598
9377.98 579
9378.90 523
9379.81 560
9380.72 558
9381.64 566
9382.55 589
9383.47 586
9384.38 621
9385.30 590
9386.21 582
9387.13 627
9388.04 609
9388.96 580
9389.87 647
9390.79 618
9391.70 586
9392.62 603
9393.53 573
9394.45 601
9395.36 624
9396.28 658
9397.19 669
9398.11 670
9399.02 612
9399.94 633
9400.85 626
9401.77 662
9402.68 610
9403.60 590
9404.52 614
9405.43 597
9406.35 614
9407.26 602
9408.18 574
9409.09 587
9410.01 591
9410.93 568
9411.84 573
9412.76 646
9413.67 573
9414.59 608
9415.51 619
9416.42 659
9417.34 558
9418.26 521
9419.17 585
9420.09 718
9421.00 682
9421.92 622
9422.84 616
9423.75 615
9424.67 576
9425.59 626
9426.50 639
9427.42 655
9428.34 647
9429.25 688
9430.17 591
9431.09 587
9432.00 617
9432.92 629
9433.84 628
9434.76 618
9435.67 633
9436.59 591
9437.51 697
9438.42 717
9439.34 680
9440.26 669
9441.18 646
9442.09 652
9443.01 732
9443.93 659
9444.85 665
9445.76 649
9446.68 649
9447.60 652
9448.52 683
9449.43 675
9450.35 761
9451.27 804
9452.19 864
9453.11 917
9454.02 926
9454.94 1025
9455.86 1098
9456.78 1073
9457.70 1074
9458.62 1047
9459.53 921
9460.45 831
9461.37 794
9462.29 763
9463.21 736
9464.13 643
9465.04 676
9465.96 627
9466.88 616
9467.80 594
9468.72 692
9469.64 680
9470.56 615
9471.48 627
9472.39 680
9473.31 630
9474.23 605
9475.15 631
9476.07 627
9476.99 618
9477.91 637
9478.83 688
9479.75 705
9480.67 692
9481.59 733
9482.51 699
9483.42 706
9484.34 819
9485.26 760
9486.18 729
9487.10 756
9488.02 708
9488.94 707
9489.86 674
9490.78 577
9491.70 675
9492.62 706
9493.54 617
9494.46 615
9495.38 633
9496.30 654
9497.22 699
9498.14 606
9499.06 612
9499.98 618
9500.90 589
9501.82 629
9502.74 583
9503.66 488
9504.58 581
9505.50 564
9506.43 628
9507.35 607
9508.27 557
9509.19 654
9510.11 608
9511.03 626
9511.95 579
9512.87 586
9513.79 582
9514.71 709
9515.63 641
9516.55 627
9517.48 679
9518.40 689
9519.32 707
9520.24 625
9521.16 635
9522.08 637
9523.00 645
9523.92 604
9524.85 650
9525.77 581
9526.69 590
9527.61 619
9528.53 640
9529.45 647
9530.38 675
9531.30 662
9532.22 621
9533.14 592
9534.06 691
9534.98 713
9535.91 742
9536.83 710
9537.75 736
9538.67 718
9539.60 657
9540.52 644
9541.44 601
9542.36 597
9543.28 541
9544.21 596
9545.13 592
9546.05 593
9546.97 604
9547.90 611
9548.82 599
9549.74 593
9550.66 617
9551.59 550
9552.51 566
9553.43 651
9554.36 650
9555.28 587
9556.20 594
9557.13 600
9558.05 581
9558.97 560
9559.89 515
9560.82 540
9561.74 635
9562.66 639
9563.59 636
9564.51 569
9565.43 600
9566.36 626
9567.28 602
9568.20 655
9569.13 621
9570.05 561
9570.98 595
9571.90 581
9572.82 620
9573.75 578
9574.67 532
9575.60 517
9576.52 568
9577.44 535
9578.37 615
9579.29 578
9580.22 545
9581.14 525
9582.06 579
9582.99 557
9583.91 547
9584.84 535
9585.76 550
9586.69 569
9587.61 575
9588.53 532
9589.46 523
9590.38 570
9591.31 568
9592.23 568
9593.16 611
9594.08 604
9595.01 602
9595.93 544
9596.86 521
9597.78 561
9598.71 658
9599.63 687
9600.56 596
9601.48 601
9602.41 588
9603.33 593
9604.26 652
9605.18 637
9606.11 592
9607.03 563
9607.96 586
9608.89 557
9609.81 605
9610.74 627
9611.66 616
9612.59 653
9613.51 664
9614.44 614
9615.37 561
9616.29 625
9617.22 625
9618.14 601
9619.07 609
9620.00 650
9620.92 680
9621.85 638
9622.77 622
9623.70 590
9624.63 636
9625.55 618
9626.48 652
9627.41 643
9628.33 613
9629.26 713
9630.19 703
9631.11 688
9632.04 667
9632.97 658
9633.89 630
9634.82 672
9635.75 668
9636.67 670
9637.60 664
9638.53 691
9639.45 728
9640.38 763
9641.31 783
9642.23 774
9643.16 675
9644.09 691
9645.02 699
9645.94 783
9646.87 770
9647.80 811
9648.73 909
9649.65 860
9650.58 963
9651.51 957
9652.44 878
9653.36 958
9654.29 935
9655.22 851
9656.15 851
9657.08 887
9658.00 942
9658.93 880
9659.86 796
9660.79 779
9661.72 801
9662.64 762
9663.57 737
9664.50 779
9665.43 777
9666.36 718
9667.28 727
9668.21 815
9669.14 808
9670.07 821
9671.00 822
9671.93 863
9672.86 821
9673.78 801
9674.71 764
9675.64 780
9676.57 781
9677.50 766
9678.43 785
9679.36 878
9680.29 880
9681.21 823
9682.14 791
9683.07 896
9684.00 822
9684.93 836
9685.86 887
9686.79 985
9687.72 862
9688.65 890
9689.58 974
9690.51 855
9691.44 856
9692.37 905
9693.30 873
9694.23 849
9695.16 930
9696.09 940
9697.02 968
9697.94 969
9698.87 1009
9699.80 994
9700.73 1095
9701.66 1247
9702.59 1214
9703.52 1191
9704.45 1230
9705.39 1144
9706.32 1074
9707.25 1018
9708.18 935
9709.11 842
9710.04 868
9710.97 900
9711.90 802
9712.83 886
9713.76 903
9714.69 920
9715.62 932
9716.55 985
9717.48 911
9718.41 985
9719.34 930
9720.27 912
9721.21 922
9722.14 830
9723.07 909
9724.00 808
9724.93 756
9725.86 771
9726.79 786
9727.72 810
9728.65 830
9729.59 875
9730.52 792
9731.45 799
9732.38 828
9733.31 838
9734.24 792
9735.17 770
9736.11 789
9737.04 803
9737.97 765
9738.90 780
9739.83 815
9740.77 762
9741.70 820
9742.63 800
9743.56 738
9744.49 751
9745.43 710
9746.36 799
9747.29 780
9748.22 723
9749.15 702
9750.09 707
9751.02 743
9751.95 734
9752.88 646
9753.82 688
9754.75 739
9755.68 760
9756.61 718
9757.55 705
9758.48 722
9759.41 705
9760.35 686
9761.28 703
9762.21 673
9763.14 701
9764.08 691
9765.01 694
9765.94 675
9766.88 664
9767.81 730
9768.74 786
9769.68 740
9770.61 732
9771.54 694
9772.48 642
9773.41 660
9774.34 701
9775.28 673
9776.21 652
9777.14 603
9778.08 641
9779.01 683
9779.94 733
9780.88 743
9781.81 763
9782.75 809
9783.68 772
9784.61 788
9785.55 705
9786.48 729
9787.42 675
9788.35 682
9789.28 589
9790.22 599
9791.15 673
9792.09 655
9793.02 602
9793.96 621
9794.89 644
9795.83 647
9796.76 629
9797.69 620
9798.63 619
9799.56 634
9800.50 628
9801.43 648
9802.37 712
9803.30 640
9804.24 699
9805.17 620
9806.11 583
9807.04 583
9807.98 646
9808.91 597
9809.85 567
9810.78 589
9811.72 623
9812.65 625
9813.59 552
9814.53 510
9815.46 612
9816.40 536
9817.33 501
9818.27 534
9819.20 567
9820.14 592
9821.07 653
9822.01 610
9822.95 559
9823.88 609
9824.82 587
9825.75 546
9826.69 595
9827.63 533
9828.56 516
9829.50 551
9830.43 545
9831.37 541
9832.31 506
9833.24 547
9834.18 566
9835.12 533
9836.05 469
9836.99 537
9837.93 542
9838.86 521
9839.80 543
9840.73 543
9841.67 523
9842.61 457
9843.55 464
9844.48 493
9845.42 513
9846.36 543
9847.29 585
9848.23 543
9849.17 516
9850.10 533
9851.04 549
9851.98 496
9852.92 550
9853.85 482
9854.79 452
9855.73 528
9856.67 540
9857.60 541
9858.54 497
9859.48 473
9860.42 483
9861.35 498
9862.29 535
9863.23 487
9864.17 513
9865.10 466
9866.04 522
9866.98 525
9867.92 490
9868.86 551
9869.79 536
9870.73 491
9871.67 461
9872.61 514
9873.55 500
9874.48 489
9875.42 482
9876.36 496
9877.30 519
9878.24 504
9879.18 527
9880.12 483
9881.05 498
9881.99 498
9882.93 486
9883.87 480
9884.81 412
9885.75 453
9886.69 490
9887.63 447
9888.56 504
9889.50 532
9890.44 491
9891.38 456
9892.32 454
9893.26 449
9894.20 425
9895.14 451
9896.08 485
9897.02 479
9897.96 512
9898.90 497
9899.84 426
9900.77 472
9901.71 465
9902.65 463
9903.59 500
9904.53 492
9905.47 484
9906.41 507
9907.35 504
9908.29 479
9909.23 488
9910.17 497
9911.11 537
9912.05 544
9912.99 528
9913.93 516
9914.87 583
9915.81 617
9916.75 596
9917.69 561
9918.63 559
9919.57 489
9920.52 549
9921.46 523
9922.40 563
9923.34 566
9924.28 567
9925.22 514
9926.16 579
9927.10 569
9928.04 643
9928.98 608
9929.92 629
9930.86 613
9931.80 603
9932.75 625
9933.69 561
9934.63 550
9935.57 522
9936.51 502
9937.45 500
9938.39 515
9939.33 524
9940.28 469
9941.22 482
9942.16 502
9943.10 538
9944.04 467
9944.98 470
9945.92 437
9946.87 463
9947.81 448
9948.75 487
9949.69 462
9950.63 419
9951.58 417
9952.52 433
9953.46 447
9954.40 387
9955.34 385
9956.29 400
9957.23 392
9958.17 415
9959.11 462
9960.06 408
9961.00 426
9961.94 494
9962.88 523
9963.83 458
9964.77 447
9965.71 428
9966.65 460
9967.60 465
9968.54 407
9969.48 459
9970.42 421
9971.37 425
9972.31 417
9973.25 398
9974.20 398
9975.14 440
9976.08 452
9977.03 436
9977.97 431
9978.91 458
9979.86 462
9980.80 451
9981.74 481
9982.69 442
9983.63 365
9984.57 383
9985.52 416
9986.46 412
9987.40 405
9988.35 442
9989.29 432
9990.23 425
9991.18 434
9992.12 458
9993.07 492
9994.01 403
9994.95 443
9995.90 435
9996.84 419
9997.79 444
9998.73 434
9999.67 436
10000.62 475
10001.56 519
10002.51 473
10003.45 449
10004.40 434
10005.34 423
10006.29 426
10007.23 375
10008.17 412
10009.12 422
10010.06 440
10011.01 449
10011.95 445
10012.90 434
10013.84 431
10014.79 426
10015.73 474
10016.68 435
10017.62 392
10018.57 447
10019.51 435
10020.46 457
10021.40 438
10022.35 450
10023.29 415
10024.24 423
10025.19 402
10026.13 396
10027.08 375
10028.02 432
10028.97 449
10029.91 498
10030.86 467
10031.80 386
10032.75 388
10033.70 440
10034.64 408
10035.59 373
10036.53 450
10037.48 433
10038.43 418
10039.37 474
10040.32 432
10041.26 415
10042.21 431
10043.16 446
10044.10 393
10045.05 421
10046.00 484
10046.94 409
10047.89 437
10048.84 420
10049.78 424
10050.73 429
10051.68 400
10052.62 441
10053.57 439
10054.52 405
10055.46 423
10056.41 410
10057.36 392
10058.30 423
10059.25 362
10060.20 397
10061.15 371
10062.09 392
10063.04 381
10063.99 421
10064.93 356
10065.88 405
10066.83 354
10067.78 402
10068.72 395
10069.67 395
10070.62 419
10071.57 382
10072.51 405
10073.46 363
10074.41 356
10075.36 434
10076.31 454
10077.25 373
10078.20 412
10079.15 385
10080.10 394
10081.05 440
10081.99 420
10082.94 435
10083.89 351
10084.84 405
10085.79 394
10086.74 396
10087.68 415
10088.63 442
10089.58 387
10090.53 366
10091.48 400
10092.43 395
10093.37 391
10094.32 376
10095.27 339
10096.22 315
10097.17 354
10098.12 346
10099.07 357
10100.02 371
10100.97 372
10101.91 432
10102.86 444
10103.81 367
10104.76 363
10105.71 381
10106.66 322
10107.61 361
10108.56 336
10109.51 391
10110.46 381
10111.41 361
10112.36 363
10113.31 418
10114.26 410
10115.21 397
10116.16 389
10117.11 363
10118.06 359
10119.01 347
10119.96 344
10120.91 356
10121.86 348
10122.81 428
10123.76 380
10124.71 344
10125.66 341
10126.61 343
10127.56 385
10128.51 403
10129.46 410
10130.41 379
10131.36 399
10132.31 405
10133.26 393
10134.21 378
10135.16 413
10136.11 410
10137.06 403
10138.01 404
10138.96 378
10139.91 393
10140.86 394
10141.82 426
10142.77 395
10143.72 375
10144.67 396
10145.62 367
10146.57 354
10147.52 407
10148.47 422
10149.42 393
10150.38 406
10151.33 388
10152.28 340
10153.23 383
10154.18 428
10155.13 370
10156.09 410
10157.04 395
10157.99 403
10158.94 386
10159.89 400
10160.84 420
10161.80 349
10162.75 380
10163.70 371
10164.65 359
10165.60 364
10166.56 389
10167.51 368
10168.46 393
10169.41 378
10170.36 358
10171.32 444
10172.27 409
10173.22 421
10174.17 383
10175.13 435
10176.08 453
10177.03 441
10177.98 408
10178.94 425
10179.89 413
10180.84 470
10181.80 514
10182.75 438
10183.70 403
10184.65 436
10185.61 368
10186.56 341
10187.51 417
10188.47 408
10189.42 430
10190.37 465
10191.33 437
10192.28 461
10193.23 522
10194.19 504
10195.14 493
10196.09 481
10197.05 486
10198.00 481
10198.95 466
10199.91 475
10200.86 448
10201.82 497
10202.77 512
10203.72 608
10204.68 560
10205.63 502
10206.58 451
10207.54 500
10208.49 532
10209.45 500
10210.40 472
10211.36 540
10212.31 600
10213.26 536
10214.22 460
10215.17 424
10216.13 469
10217.08 499
10218.04 504
10218.99 475
10219.94 478
10220.90 483
10221.85 454
10222.81 476
10223.76 435
10224.72 415
10225.67 387
10226.63 409
10227.58 449
10228.54 431
10229.49 441
10230.45 455
10231.40 440
10232.36 387
10233.31 429
10234.27 395
10235.22 451
10236.18 467
10237.14 494
10238.09 446
10239.05 437
10240.00 462
10240.96 428
10241.91 447
10242.87 393
10243.82 390
10244.78 437
10245.74 454
10246.69 433
10247.65 457
10248.60 414
10249.56 408
10250.52 436
10251.47 422
10252.43 416
10253.38 400
10254.34 417
10255.30 398
10256.25 382
10257.21 389
10258.17 435
10259.12 368
10260.08 339
10261.04 377
10261.99 377
10262.95 366
10263.91 359
10264.86 367
10265.82 364
10266.78 362
10267.73 367
10268.69 380
10269.65 405
10270.60 371
10271.56 405
10272.52 402
10273.47 367
10274.43 355
10275.39 439
10276.35 393
10277.30 420
10278.26 413
10279.22 421
10280.18 357
10281.13 356
10282.09 331
10283.05 358
10284.01 409
10284.96 399
10285.92 323
10286.88 373
10287.84 392
10288.79 355
10289.75 342
10290.71 357
10291.67 340
10292.63 308
10293.58 321
10294.54 335
10295.50 342
10296.46 308
10297.42 369
10298.38 335
10299.33 374
10300.29 382
10301.25 376
10302.21 332
10303.17 349
10304.13 364
10305.08 352
10306.04 355
10307.00 384
10307.96 338
10308.92 344
10309.88 396
10310.84 389
10311.80 357
10312.75 312
10313.71 363
10314.67 378
10315.63 332
10316.59 374
10317.55 376
10318.51 412
10319.47 363
10320.43 339
10321.39 364
10322.35 354
10323.31 383
10324.27 357
10325.23 338
10326.18 321
10327.14 296
10328.10 345
10329.06 322
10330.02 326
10330.98 354
10331.94 344
10332.90 309
10333.86 307
10334.82 362
10335.78 340
10336.74 307
10337.70 321
10338.66 318
10339.62 328
10340.58 328
10341.54 317
10342.50 315
10343.46 338
10344.43 326
10345.39 398
10346.35 400
10347.31 363
10348.27 360
10349.23 408
10350.19 403
10351.15 392
10352.11 355
10353.07 363
10354.03 362
10354.99 406
10355.95 367
10356.91 375
10357.88 337
10358.84 340
10359.80 399
10360.76 374
10361.72 391
10362.68 363
10363.64 362
10364.60 359
10365.57 355
10366.53 352
10367.49 354
10368.45 320
10369.41 387
10370.37 315
10371.34 300
10372.30 333
10373.26 374
10374.22 327
10375.18 355
10376.14 300
10377.11 325
10378.07 362
10379.03 327
10379.99 323
10380.95 352
10381.92 334
10382.88 344
10383.84 347
10384.80 339
10385.77 343
10386.73 319
10387.69 342
10388.65 329
10389.62 284
10390.58 299
10391.54 338
10392.50 376
10393.47 305
10394.43 350
10395.39 326
10396.35 375
10397.32 339
10398.28 311
10399.24 346
10400.21 325
10401.17 315
10402.13 360
10403.10 356
10404.06 324
10405.02 330
10405.99 297
10406.95 324
10407.91 307
10408.88 364
10409.84 325
10410.80 322
10411.77 357
10412.73 314
10413.69 333
10414.66 350
10415.62 336
10416.58 339
10417.55 308
10418.51 401
10419.48 364
10420.44 360
10421.40 375
10422.37 401
10423.33 391
10424.30 402
10425.26 353
10426.23 371
10427.19 375
10428.15 354
10429.12 389
10430.08 345
10431.05 410
10432.01 377
10432.98 369
10433.94 375
10434.91 335
10435.87 362
10436.83 316
10437.80 316
10438.76 372
10439.73 302
10440.69 305
10441.66 291
10442.62 289
10443.59 309
10444.55 305
10445.52 322
10446.48 303
10447.45 328
10448.41 355
10449.38 331
10450.35 325
10451.31 346
10452.28 325
10453.24 298
10454.21 314
10455.17 335
10456.14 309
10457.10 368
10458.07 297
10459.04 289
10460.00 330
10460.97 339
10461.93 312
10462.90 354
10463.87 374
10464.83 343
10465.80 364
10466.76 341
10467.73 347
10468.70 359
10469.66 274
10470.63 313
10471.59 274
10472.56 298
10473.53 316
10474.49 311
10475.46 300
10476.43 317
10477.39 378
10478.36 354
10479.33 335
10480.29 343
10481.26 353
10482.23 308
10483.19 321
10484.16 337
10485.13 354
10486.09 356
10487.06 391
10488.03 345
10489.00 380
10489.96 299
10490.93 346
10491.90 320
10492.87 337
10493.83 310
10494.80 331
10495.77 330
10496.73 344
10497.70 352
10498.67 385
10499.64 383
10500.61 318
10501.57 324
10502.54 328
10503.51 366
10504.48 323
10505.44 279
10506.41 345
10507.38 337
10508.35 279
10509.32 269
10510.28 330
10511.25 377
10512.22 325
10513.19 315
10514.16 330
10515.13 309
10516.09 326
10517.06 289
10518.03 322
10519.00 326
10519.97 368
10520.94 407
10521.91 397
10522.87 358
10523.84 333
10524.81 352
10525.78 349
10526.75 365
10527.72 399
10528.69 338
10529.66 380
10530.63 346
10531.59 299
10532.56 351
10533.53 383
10534.50 327
10535.47 346
10536.44 350
10537.41 357
10538.38 335
10539.35 355
10540.32 390
10541.29 371
10542.26 366
10543.23 388
10544.20 378
10545.17 351
10546.14 368
10547.11 389
10548.08 334
10549.05 330
10550.02 301
10550.99 406
10551.96 355
10552.93 349
10553.90 401
10554.87 404
10555.84 340
10556.81 357
10557.78 391
10558.75 380
10559.72 424
10560.69 435
10561.66 419
10562.63 429
10563.60 450
10564.57 531
10565.54 502
10566.51 447
10567.48 507
10568.45 487
10569.42 443
10570.40 419
10571.37 397
10572.34 417
10573.31 408
10574.28 389
10575.25 384
10576.22 378
10577.19 308
10578.16 370
10579.14 338
10580.11 351
10581.08 339
10582.05 350
10583.02 341
10583.99 387
10584.96 359
10585.94 335
10586.91 358
10587.88 386
10588.85 366
10589.82 383
10590.79 403
10591.77 355
10592.74 380
10593.71 405
10594.68 414
10595.65 382
10596.63 394
10597.60 377
10598.57 360
10599.54 361
10600.52 370
10601.49 363
10602.46 387
10603.43 390
10604.41 362
10605.38 357
10606.35 340
10607.32 388
10608.30 354
10609.27 363
10610.24 333
10611.21 369
10612.19 367
10613.16 407
10614.13 377
10615.11 373
10616.08 335
10617.05 341
10618.02 344
10619.00 368
10619.97 439
10620.94 427
10621.92 383
10622.89 369
10623.86 340
10624.84 366
10625.81 355
10626.78 364
10627.76 336
10628.73 355
10629.71 380
10630.68 371
10631.65 386
10632.63 297
10633.60 308
10634.57 365
10635.55 386
10636.52 445
10637.50 366
10638.47 387
10639.44 439
10640.42 432
10641.39 404
10642.37 423
10643.34 444
10644.31 444
10645.29 361
10646.26 366
10647.24 375
10648.21 363
10649.19 358
10650.16 386
10651.14 344
10652.11 352
10653.09 366
10654.06 321
10655.04 316
10656.01 355
10656.98 353
10657.96 346
10658.93 319
10659.91 337
10660.88 366
10661.86 348
10662.84 383
10663.81 329
10664.79 253
10665.76 369
10666.74 347
10667.71 330
10668.69 333
10669.66 341
10670.64 360
10671.61 307
10672.59 326
10673.56 347
10674.54 354
10675.52 330
10676.49 340
10677.47 351
10678.44 354
10679.42 338
10680.40 338
10681.37 378
10682.35 359
10683.32 340
10684.30 345
10685.28 306
10686.25 316
10687.23 370
10688.20 370
10689.18 327
10690.16 326
10691.13 303
10692.11 318
10693.09 314
10694.06 356
10695.04 346
10696.02 284
10696.99 321
10697.97 341
10698.95 322
10699.92 284
10700.90 316
10701.88 343
10702.85 278
10703.83 330
10704.81 322
10705.79 332
10706.76 326
10707.74 316
10708.72 349
10709.70 351
10710.67 373
10711.65 345
10712.63 311
10713.60 359
10714.58 359
10715.56 312
10716.54 374
10717.52 366
10718.49 343
10719.47 333
10720.45 329
10721.43 348
10722.40 325
10723.38 336
10724.36 342
10725.34 326
10726.32 307
10727.29 292
10728.27 307
10729.25 328
10730.23 361
10731.21 329
10732.19 308
10733.16 340
10734.14 356
10735.12 328
10736.10 297
10737.08 332
10738.06 354
10739.03 363
10740.01 340
10740.99 329
10741.97 351
10742.95 338
10743.93 386
10744.91 331
10745.89 336
10746.87 362
10747.84 350
10748.82 345
10749.80 413
10750.78 364
10751.76 355
10752.74 370
10753.72 324
10754.70 279
10755.68 317
10756.66 329
10757.64 342
10758.62 333
10759.60 314
10760.58 324
10761.56 346
10762.54 337
10763.52 331
10764.50 268
10765.48 353
10766.45 342
10767.43 324
10768.41 281
10769.39 336
10770.38 353
10771.36 373
10772.34 369
10773.32 368
10774.30 328
10775.28 330
10776.26 306
10777.24 323
10778.22 399
10779.20 403
10780.18 363
10781.16 335
10782.14 339
10783.12 319
10784.10 323
10785.08 341
10786.06 377
10787.04 367
10788.02 314
10789.00 337
10789.99 351
10790.97 342
10791.95 324
10792.93 356
10793.91 386
10794.89 352
10795.87 352
10796.85 356
10797.84 328
10798.82 358
10799.80 376
10800.78 351
10801.76 325
10802.74 311
10803.72 347
10804.71 356
10805.69 320
10806.67 276
10807.65 304
10808.63 338
10809.61 299
10810.60 283
10811.58 312
10812.56 348
10813.54 344
10814.52 323
10815.51 320
10816.49 320
10817.47 287
10818.45 298
10819.44 361
10820.42 305
10821.40 345
10822.38 346
10823.37 295
10824.35 297
10825.33 330
10826.31 325
10827.30 311
10828.28 308
10829.26 295
10830.24 310
10831.23 276
10832.21 319
10833.19 331
10834.18 347
10835.16 346
10836.14 348
10837.13 320
10838.11 306
10839.09 313
10840.07 335
10841.06 334
10842.04 331
10843.02 291
10844.01 316
10844.99 327
10845.98 340
10846.96 326
10847.94 323
10848.93 329
10849.91 323
10850.89 262
10851.88 291
10852.86 350
10853.84 337
10854.83 370
10855.81 345
10856.80 421
10857.78 359
10858.77 360
10859.75 370
10860.73 362
10861.72 343
10862.70 361
10863.69 363
10864.67 362
10865.66 365
10866.64 342
10867.62 374
10868.61 339
10869.59 358
10870.58 347
10871.56 365
10872.55 343
10873.53 311
10874.52 325
10875.50 349
10876.49 369
10877.47 365
10878.46 351
10879.44 340
10880.43 387
10881.41 359
10882.40 376
10883.38 330
10884.37 378
10885.35 374
10886.34 362
10887.32 364
10888.31 357
10889.29 337
10890.28 389
10891.27 417
10892.25 389
10893.24 386
10894.22 358
10895.21 397
10896.19 397
10897.18 421
10898.17 393
10899.15 350
10900.14 346
10901.12 380
10902.11 411
10903.10 432
10904.08 391
10905.07 371
10906.05 428
10907.04 433
10908.03 411
10909.01 418
10910.00 399
10910.99 392
10911.97 406
10912.96 355
10913.95 405
10914.93 404
10915.92 429
10916.91 474
10917.89 434
10918.88 423
10919.87 436
10920.85 423
10921.84 462
10922.83 452
10923.81 385
10924.80 445
10925.79 436
10926.78 389
10927.76 418
10928.75 427
10929.74 456
10930.73 490
10931.71 415
10932.70 460
10933.69 524
10934.68 443
10935.66 484
10936.65 477
10937.64 494
10938.63 466
10939.61 449
10940.60 475
10941.59 498
10942.58 523
10943.57 489
10944.55 507
10945.54 531
10946.53 560
10947.52 526
10948.51 499
10949.49 538
10950.48 538
10951.47 526
10952.46 542
10953.45 584
10954.44 570
10955.42 541
10956.41 571
10957.40 526
10958.39 569
10959.38 646
10960.37 694
10961.36 664
10962.34 669
10963.33 654
10964.32 650
10965.31 683
10966.30 699
10967.29 618
10968.28 549
10969.27 602
10970.26 537
10971.25 585
10972.24 530
10973.22 516
10974.21 541
10975.20 516
10976.19 539
10977.18 553
10978.17 527
10979.16 492
10980.15 532
10981.14 534
10982.13 552
10983.12 535
10984.11 541
10985.10 541
10986.09 545
10987.08 599
10988.07 526
10989.06 520
10990.05 581
10991.04 558
10992.03 627
10993.02 608
10994.01 593
10995.00 607
10995.99 623
10996.98 687
10997.97 695
10998.96 787
10999.95 809
11000.94 888
11001.93 910
11002.92 851
11003.92 919
11004.91 882
11005.90 828
11006.89 777
11007.88 758
11008.87 710
11009.86 643
11010.85 627
11011.84 557
11012.83 531
11013.82 543
11014.82 515
11015.81 492
11016.80 532
11017.79 480
11018.78 516
11019.77 507
11020.76 545
11021.76 559
11022.75 514
11023.74 530
11024.73 496
11025.72 518
11026.71 481
11027.70 493
11028.70 489
11029.69 509
11030.68 514
11031.67 508
11032.66 472
11033.66 447
11034.65 497
11035.64 438
11036.63 506
11037.62 545
11038.62 537
11039.61 505
11040.60 502
11041.59 506
11042.59 475
11043.58 518
11044.57 515
11045.56 434
11046.56 460
11047.55 457
11048.54 446
11049.53 469
11050.53 425
11051.52 413
11052.51 442
11053.51 477
11054.50 470
11055.49 502
11056.49 414
11057.48 395
11058.47 405
11059.46 434
11060.46 435
11061.45 471
11062.44 469
11063.44 462
11064.43 432
11065.42 469
11066.42 473
11067.41 453
11068.41 450
11069.40 432
11070.39 487
11071.39 437
11072.38 439
11073.37 493
11074.37 451
11075.36 434
11076.36 504
11077.35 533
11078.34 444
11079.34 451
11080.33 445
11081.33 484
11082.32 483
11083.31 413
11084.31 427
11085.30 466
11086.30 390
11087.29 452
11088.29 460
11089.28 435
11090.28 458
11091.27 456
11092.27 438
11093.26 399
11094.25 416
11095.25 454
11096.24 431
11097.24 410
11098.23 466
11099.23 414
11100.22 431
11101.22 407
11102.21 479
11103.21 454
11104.20 424
11105.20 457
11106.20 469
11107.19 473
11108.19 433
11109.18 436
11110.18 447
11111.17 437
11112.17 437
11113.16 395
11114.16 417
11115.15 438
11116.15 424
11117.15 421
11118.14 393
11119.14 410
11120.13 413
11121.13 411
11122.13 358
11123.12 363
11124.12 371
11125.11 385
11126.11 393
11127.11 368
11128.10 375
11129.10 360
11130.10 444
11131.09 425
11132.09 385
11133.09 437
11134.08 425
11135.08 408
11136.07 454
11137.07 435
11138.07 419
11139.07 414
11140.06 426
11141.06 380
11142.06 383
11143.05 420
11144.05 444
11145.05 444
11146.04 410
11147.04 415
11148.04 417
11149.04 408
11150.03 402
11151.03 422
11152.03 426
11153.02 419
11154.02 417
11155.02 394
11156.02 418
11157.01 445
11158.01 440
11159.01 408
11160.01 385
11161.01 411
11162.00 396
11163.00 387
11164.00 370
11165.00 410
11165.99 410
11166.99 378
11167.99 419
11168.99 352
11169.99 362
11170.99 380
11171.98 356
11172.98 355
11173.98 393
11174.98 402
11175.98 425
11176.98 387
11177.97 432
11178.97 422
11179.97 397
11180.97 374
11181.97 364
11182.97 402
11183.97 364
11184.96 362
11185.96 382
11186.96 386
11187.96 417
11188.96 393
11189.96 396
11190.96 416
11191.96 407
11192.96 370
11193.96 370
11194.96 371
11195.96 363
11196.95 379
11197.95 446
11198.95 432
11199.95 407
11200.95 353
11201.95 348
11202.95 380
11203.95 449
11204.95 402
11205.95 388
11206.95 345
11207.95 343
11208.95 369
11209.95 343
11210.95 361
11211.95 343
11212.95 375
11213.95 346
11214.95 390
11215.95 362
11216.95 340
11217.95 376
11218.95 386
11219.95 364
11220.95 403
11221.95 367
11222.95 323
11223.95 333
11224.95 350
11225.96 391
11226.96 371
11227.96 394
11228.96 371
11229.96 379
11230.96 356
11231.96 407
11232.96 408
11233.96 382
11234.96 425
11235.96 345
11236.97 360
11237.97 363
11238.97 346
11239.97 344
11240.97 333
11241.97 384
11242.97 337
11243.98 347
11244.98 345
11245.98 389
11246.98 364
11247.98 322
11248.98 370
11249.98 404
11250.99 415
11251.99 437
11252.99 432
11253.99 451
11254.99 383
11256.00 427
11257.00 431
11258.00 400
11259.00 402
11260.00 432
11261.01 383
11262.01 414
11263.01 384
11264.01 387
11265.02 405
11266.02 375
11267.02 416
11268.02 386
11269.03 414
11270.03 366
11271.03 390
11272.03 418
11273.04 437
11274.04 424
11275.04 388
11276.05 394
11277.05 394
11278.05 386
11279.05 421
11280.06 387
11281.06 402
11282.06 429
11283.07 382
11284.07 338
11285.07 346
11286.08 389
11287.08 397
11288.08 442
11289.09 433
11290.09 448
11291.09 423
11292.10 379
11293.10 443
11294.11 432
11295.11 382
11296.11 418
11297.12 421
11298.12 430
11299.13 435
11300.13 383
11301.13 360
11302.14 423
11303.14 369
11304.15 385
11305.15 417
11306.15 365
11307.16 370
11308.16 468
11309.17 439
11310.17 404
11311.18 397
11312.18 450
11313.18 461
11314.19 433
11315.19 488
11316.20 472
11317.20 449
11318.21 402
11319.21 407
11320.22 437
11321.22 420
11322.23 435
11323.23 436
11324.24 447
11325.24 396
11326.25 410
11327.25 430
11328.26 475
11329.26 418
11330.27 382
11331.27 407
11332.28 450
11333.29 380
11334.29 409
11335.30 435
11336.30 472
11337.31 404
11338.31 435
11339.32 454
11340.33 450
11341.33 474
11342.34 425
11343.34 498
11344.35 507
11345.35 534
11346.36 525
11347.37 525
11348.37 486
11349.38 477
11350.39 424
11351.39 484
11352.40 491
11353.40 470
11354.41 447
11355.42 468
11356.42 434
11357.43 483
11358.44 457
11359.44 475
11360.45 490
11361.46 434
11362.46 490
11363.47 413
11364.48 399
11365.48 451
11366.49 454
11367.50 440
11368.50 449
11369.51 429
11370.52 557
11371.53 482
11372.53 452
11373.54 412
11374.55 441
11375.56 451
11376.56 434
11377.57 391
11378.58 486
11379.59 498
11380.59 475
11381.60 482
11382.61 458
11383.62 445
11384.62 448
11385.63 480
11386.64 482
11387.65 470
11388.65 526
11389.66 507
11390.67 493
11391.68 463
11392.69 500
11393.69 383
11394.70 420
11395.71 442
11396.72 409
11397.73 441
11398.74 491
11399.74 501
11400.75 486
11401.76 461
11402.77 501
11403.78 471
11404.79 483
11405.80 502
11406.80 450
11407.81 466
11408.82 461
11409.83 506
11410.84 458
11411.85 441
11412.86 509
11413.87 518
11414.88 490
11415.89 504
11416.89 476
11417.90 466
11418.91 500
11419.92 495
11420.93 536
11421.94 551
11422.95 545
11423.96 495
11424.97 475
11425.98 518
11426.99 526
11428.00 535
11429.01 526
11430.02 560
11431.03 530
11432.04 590
11433.05 561
11434.06 517
11435.07 525
11436.08 538
11437.09 597
11438.10 604
11439.11 601
11440.12 588
11441.13 537
11442.14 579
11443.15 567
11444.16 593
11445.17 576
11446.18 590
11447.19 543
11448.20 676
11449.21 641
11450.22 579
11451.23 548
11452.24 609
11453.25 573
11454.27 614
11455.28 586
11456.29 582
11457.30 645
11458.31 662
11459.32 656
11460.33 646
11461.34 633
11462.35 609
11463.36 655
11464.38 663
11465.39 646
11466.40 657
11467.41 616
11468.42 688
11469.43 701
11470.44 616
11471.46 627
11472.47 661
11473.48 739
11474.49 688
11475.50 668
11476.52 678
11477.53 660
11478.54 672
11479.55 673
11480.56 734
11481.57 709
11482.59 661
11483.60 692
11484.61 690
11485.62 702
11486.64 702
11487.65 746
11488.66 716
11489.67 750
11490.69 718
11491.70 722
11492.71 698
11493.72 747
11494.74 730
11495.75 720
11496.76 729
11497.77 663
11498.79 730
11499.80 726
11500.81 794
11501.83 743
11502.84 768
11503.85 811
11504.86 774
11505.88 691
11506.89 716
11507.90 797
11508.92 860
11509.93 812
11510.94 755
11511.96 773
11512.97 785
11513.98 819
11515.00 839
11516.01 846
11517.02 829
11518.04 845
11519.05 837
11520.07 830
11521.08 858
11522.09 936
11523.11 837
11524.12 812
11525.13 877
11526.15 915
11527.16 905
11528.18 934
11529.19 978
11530.21 875
11531.22 886
11532.23 923
11533.25 897
11534.26 977
11535.28 906
11536.29 943
11537.31 964
11538.32 960
11539.34 1008
11540.35 978
11541.36 1019
11542.38 1064
11543.39 1046
11544.41 982
11545.42 1007
11546.44 1042
11547.45 1105
11548.47 1045
11549.48 1005
11550.50 1135
11551.51 1160
11552.53 1162
11553.54 1148
11554.56 1204
11555.57 1249
11556.59 1208
11557.61 1214
11558.62 1264
11559.64 1321
11560.65 1406
11561.67 1403
11562.68 1419
11563.70 1462
11564.71 1362
11565.73 1456
11566.75 1453
11567.76 1455
11568.78 1440
11569.79 1462
11570.81 1508
11571.83 1516
11572.84 1565
11573.86 1544
11574.87 1560
11575.89 1637
11576.91 1666
11577.92 1701
11578.94 1714
11579.96 1801
11580.97 1773
11581.99 1853
11583.00 2063
11584.02 2072
11585.04 2175
11586.05 2226
11587.07 2354
11588.09 2458
11589.10 2491
11590.12 2737
11591.14 2620
11592.16 2624
11593.17 2631
11594.19 2727
11595.21 2843
11596.22 2849
11597.24 2952
11598.26 3220
11599.28 3563
11600.29 3854
11601.31 4392
11602.33 4902
11603.34 5658
11604.36 6442
11605.38 7195
11606.40 7747
11607.41 7779
11608.43 7602
11609.45 7076
11610.47 6495
11611.49 5900
11612.50 5255
11613.52 4413
11614.54 3771
11615.56 3280
11616.58 3053
11617.59 2710
11618.61 2559
11619.63 2478
11620.65 2381
11621.67 2270
11622.68 2254
11623.70 2301
11624.72 2249
11625.74 2159
11626.76 2050
11627.78 2051
11628.79 2031
11629.81 1918
11630.83 1939
11631.85 1891
11632.87 1868
11633.89 1866
11634.91 1882
11635.93 1888
11636.94 1844
11637.96 1832
11638.98 1883
11640.00 1834
11641.02 1947
11642.04 1988
11643.06 1919
11644.08 1928
11645.10 2027
11646.12 1961
11647.14 1911
11648.16 1830
11649.17 1668
11650.19 1580
11651.21 1525
11652.23 1448
11653.25 1441
11654.27 1409
11655.29 1347
11656.31 1299
11657.33 1284
11658.35 1215
11659.37 1222
11660.39 1311
11661.41 1270
11662.43 1259
11663.45 1302
11664.47 1279
11665.49 1296
11666.51 1258
11667.53 1259
11668.55 1317
11669.57 1340
11670.59 1286
11671.61 1285
11672.63 1385
11673.65 1324
11674.67 1290
11675.70 1372
11676.72 1452
11677.74 1371
11678.76 1537
11679.78 1532
11680.80 1542
11681.82 1523
11682.84 1625
11683.86 1545
11684.88 1582
11685.90 1528
11686.92 1483
11687.95 1569
11688.97 1486
11689.99 1521
11691.01 1508
11692.03 1515
11693.05 1418
11694.07 1417
11695.10 1453
11696.12 1368
11697.14 1411
11698.16 1410
11699.18 1375
11700.20 1330
11701.22 1396
11702.25 1350
11703.27 1313
11704.29 1365
11705.31 1325
11706.33 1337
11707.36 1288
11708.38 1265
11709.40 1244
11710.42 1258
11711.44 1169
11712.47 1128
11713.49 1088
11714.51 1202
11715.53 1181
11716.56 1205
11717.58 1099
11718.60 1151
11719.62 1111
11720.65 1123
11721.67 1142
11722.69 1163
11723.71 1125
11724.74 1105
11725.76 1059
11726.78 1063
11727.80 1011
11728.83 999
11729.85 970
11730.87 997
11731.90 950
11732.92 933
11733.94 884
11734.97 919
11735.99 943
11737.01 931
11738.04 940
11739.06 974
11740.08 920
11741.11 872
11742.13 857
11743.15 900
11744.18 910
11745.20 864
11746.22 903
11747.25 927
11748.27 956
11749.30 864
11750.32 942
11751.34 933
11752.37 876
11753.39 887
11754.42 948
11755.44 926
11756.46 903
11757.49 916
11758.51 902
11759.54 917
11760.56 831
11761.58 871
11762.61 866
11763.63 829
11764.66 777
11765.68 724
11766.71 684
11767.73 696
11768.76 795
11769.78 765
11770.81 685
11771.83 628
11772.86 647
11773.88 746
11774.91 749
11775.93 760
11776.96 720
11777.98 684
11779.01 713
11780.03 697
11781.06 723
11782.08 719
11783.11 660
11784.13 667
11785.16 697
11786.18 671
11787.21 683
11788.23 667
11789.26 620
11790.28 612
11791.31 678
11792.34 703
11793.36 674
11794.39 707
11795.41 674
11796.44 699
11797.47 717
11798.49 613
11799.52 612
11800.54 623
11801.57 646
11802.60 643
11803.62 576
11804.65 590
11805.67 594
11806.70 596
11807.73 603
11808.75 548
11809.78 578
11810.81 577
11811.83 552
11812.86 573
11813.89 549
11814.91 514
11815.94 530
11816.97 520
11817.99 597
11819.02 581
11820.05 503
11821.07 544
11822.10 535
11823.13 590
11824.16 576
11825.18 500
11826.21 533
11827.24 543
11828.26 590
11829.29 507
11830.32 519
11831.35 544
11832.37 563
11833.40 572
11834.43 521
11835.46 558
11836.48 549
11837.51 521
11838.54 517
11839.57 495
11840.59 499
11841.62 435
11842.65 504
11843.68 515
11844.71 483
11845.73 526
11846.76 512
11847.79 468
11848.82 473
11849.85 461
11850.88 518
11851.90 506
11852.93 512
11853.96 533
11854.99 496
11856.02 571
11857.05 488
11858.07 495
11859.10 465
11860.13 483
11861.16 473
11862.19 457
11863.22 483
11864.25 469
11865.28 441
11866.30 492
11867.33 496
11868.36 479
11869.39 478
11870.42 529
11871.45 479
11872.48 493
11873.51 478
11874.54 496
11875.57 527
11876.60 523
11877.63 512
11878.65 519
11879.68 522
11880.71 499
11881.74 481
11882.77 504
11883.80 465
11884.83 481
11885.86 511
11886.89 491
11887.92 482
11888.95 500
11889.98 450
11891.01 514
11892.04 460
11893.07 496
11894.10 493
11895.13 449
11896.16 489
11897.19 494
11898.22 454
11899.25 487
11900.28 513
11901.31 496
11902.34 538
11903.38 490
11904.41 493
11905.44 578
11906.47 573
11907.50 506
11908.53 498
11909.56 516
11910.59 451
11911.62 495
11912.65 497
11913.68 493
11914.71 476
11915.75 499
11916.78 436
11917.81 465
11918.84 509
11919.87 509
11920.90 500
11921.93 486
11922.96 469
11924.00 442
11925.03 440
11926.06 458
11927.09 481
11928.12 494
11929.15 512
11930.18 569
11931.22 533
11932.25 524
11933.28 554
11934.31 546
11935.34 551
11936.38 568
11937.41 620
11938.44 530
11939.47 577
11940.50 519
11941.54 519
11942.57 494
11943.60 472
11944.63 496
11945.67 482
11946.70 481
11947.73 435
11948.76 490
11949.80 506
11950.83 425
11951.86 430
11952.89 425
11953.93 410
11954.96 452
11955.99 416
11957.02 446
11958.06 447
11959.09 437
11960.12 413
11961.16 418
11962.19 412
11963.22 365
11964.26 425
11965.29 405
11966.32 424
11967.36 404
11968.39 409
11969.42 466
11970.46 410
11971.49 377
11972.52 462
11973.56 448
11974.59 444
11975.62 448
11976.66 423
11977.69 459
11978.73 423
11979.76 419
11980.79 414
11981.83 419
11982.86 432
11983.89 387
11984.93 429
11985.96 491
11987.00 490
11988.03 415
11989.07 417
11990.10 363
11991.13 390
11992.17 401
11993.20 389
11994.24 410
11995.27 409
11996.31 431
11997.34 466
11998.38 455
11999.41 430
12000.45 410
12001.48 435
12002.51 489
12003.55 473
12004.58 443
12005.62 463
12006.65 521
12007.69 454
12008.72 457
12009.76 481
12010.80 488
12011.83 497
12012.87 493
12013.90 492
12014.94 433
12015.97 410
12017.01 401
12018.04 437
12019.08 482
12020.11 519
12021.15 494
12022.19 498
12023.22 448
12024.26 445
12025.29 475
12026.33 487
12027.36 490
12028.40 469
12029.44 512
12030.47 516
12031.51 497
12032.54 526
12033.58 483
12034.62 502
12035.65 510
12036.69 454
12037.73 474
12038.76 426
12039.80 442
12040.84 501
12041.87 517
12042.91 513
12043.94 490
12044.98 444
12046.02 481
12047.06 471
12048.09 480
12049.13 471
12050.17 535
12051.20 462
12052.24 518
12053.28 495
12054.31 504
12055.35 518
12056.39 530
12057.43 480
12058.46 477
12059.50 508
12060.54 462
12061.57 571
12062.61 527
12063.65 481
12064.69 474
12065.72 524
12066.76 524
12067.80 501
12068.84 577
12069.88 516
12070.91 497
12071.95 512
12072.99 462
12074.03 548
12075.06 525
12076.10 508
12077.14 483
12078.18 450
12079.22 480
12080.26 470
12081.29 492
12082.33 502
12083.37 513
12084.41 511
12085.45 512
12086.49 479
12087.52 463
12088.56 518
12089.60 488
12090.64 502
12091.68 531
12092.72 542
12093.76 525
12094.79 518
12095.83 519
12096.87 536
12097.91 528
12098.95 544
12099.99 581
12101.03 510
12102.07 531
12103.11 487
12104.15 514
12105.19 540
12106.22 570
12107.26 565
12108.30 540
12109.34 559
12110.38 551
12111.42 494
12112.46 536
12113.50 567
12114.54 505
12115.58 499
12116.62 479
12117.66 475
12118.70 479
12119.74 469
12120.78 473
12121.82 477
12122.86 512
12123.90 468
12124.94 520
12125.98 500
12127.02 431
12128.06 472
12129.10 474
12130.14 465
12131.18 462
12132.22 465
12133.26 452
12134.30 411
12135.34 414
12136.38 457
12137.42 460
12138.47 480
12139.51 449
12140.55 462
12141.59 462
12142.63 442
12143.67 414
12144.71 464
12145.75 457
12146.79 479
12147.83 440
12148.87 489
12149.92 445
12150.96 423
12152.00 450
12153.04 441
12154.08 449
12155.12 429
12156.16 469
12157.21 408
12158.25 365
12159.29 387
12160.33 433
12161.37 413
12162.41 432
12163.46 404
12164.50 413
12165.54 395
12166.58 398
12167.62 404
12168.67 435
12169.71 454
12170.75 456
12171.79 424
12172.83 495
12173.88 413
12174.92 435
12175.96 419
12177.00 383
12178.05 372
12179.09 393
12180.13 418
12181.17 385
12182.22 419
12183.26 391
12184.30 434
12185.34 399
12186.39 441
12187.43 378
12188.47 376
12189.51 397
12190.56 390
12191.60 384
12192.64 415
12193.69 397
12194.73 408
12195.77 388
12196.82 400
12197.86 447
12198.90 404
12199.95 367
12200.99 354
12202.03 376
12203.08 390
12204.12 378
12205.16 397
12206.21 370
12207.25 375
12208.29 405
12209.34 377
12210.38 367
12211.43 394
12212.47 429
12213.51 405
12214.56 377
12215.60 406
12216.65 379
12217.69 387
12218.73 358
12219.78 393
12220.82 402
12221.87 409
12222.91 397
12223.96 387
12225.00 407
12226.04 384
12227.09 416
12228.13 404
12229.18 387
12230.22 398
12231.27 393
12232.31 352
12233.36 339
12234.40 353
12235.45 382
12236.49 389
12237.54 422
12238.58 368
12239.63 380
12240.67 388
12241.72 411
12242.76 431
12243.81 353
12244.85 365
12245.90 380
12246.94 378
12247.99 363
12249.03 405
12250.08 385
12251.12 351
12252.17 393
12253.22 354
12254.26 367
12255.31 369
12256.35 395
12257.40 382
12258.44 347
12259.49 342
12260.54 357
12261.58 356
12262.63 337
12263.67 363
12264.72 379
12265.77 358
12266.81 376
12267.86 324
12268.91 365
12269.95 341
12271.00 305
12272.04 337
12273.09 343
12274.14 366
12275.18 363
12276.23 317
12277.28 360
12278.32 362
12279.37 344
12280.42 309
12281.46 310
12282.51 321
12283.56 344
12284.61 348
12285.65 355
12286.70 355
12287.75 357
12288.79 343
12289.84 370
12290.89 352
12291.94 356
12292.98 367
12294.03 369
12295.08 348
12296.13 287
12297.17 316
12298.22 331
12299.27 355
12300.32 325
12301.36 355
12302.41 369
12303.46 361
12304.51 350
12305.55 363
12306.60 286
12307.65 331
12308.70 334
12309.75 365
12310.79 344
12311.84 350
12312.89 327
12313.94 334
12314.99 336
12316.04 331
12317.08 386
12318.13 328
12319.18 342
12320.23 314
12321.28 324
12322.33 342
12323.37 356
12324.42 368
12325.47 319
12326.52 373
12327.57 321
12328.62 306
12329.67 317
12330.72 312
12331.77 325
12332.81 381
12333.86 342
12334.91 335
12335.96 334
12337.01 320
12338.06 330
12339.11 345
12340.16 312
12341.21 344
12342.26 328
12343.31 325
12344.36 275
12345.41 310
12346.46 334
12347.51 331
12348.56 298
12349.61 317
12350.65 306
12351.70 325
12352.75 344
12353.80 333
12354.85 325
12355.90 308
12356.95 325
12358.00 332
12359.05 307
12360.11 283
12361.16 283
12362.21 311
12363.26 334
12364.31 327
12365.36 336
12366.41 376
12367.46 324
12368.51 351
12369.56 349
12370.61 321
12371.66 310
12372.71 319
12373.76 317
12374.81 304
12375.86 265
12376.91 325
12377.97 304
12379.02 270
12380.07 306
12381.12 272
12382.17 284
12383.22 342
12384.27 281
12385.32 310
12386.37 301
12387.43 291
12388.48 318
12389.53 269
12390.58 313
12391.63 330
12392.68 296
12393.74 317
12394.79 293
12395.84 271
12396.89 276
12397.94 277
12398.99 278
12400.05 305
12401.10 289
12402.15 285
12403.20 309
12404.25 283
12405.31 324
12406.36 335
12407.41 303
12408.46 306
12409.51 300
12410.57 332
12411.62 308
12412.67 293
12413.72 293
12414.78 318
12415.83 293
12416.88 309
12417.93 294
12418.99 326
12420.04 323
12421.09 318
12422.15 297
12423.20 294
12424.25 296
12425.30 331
12426.36 311
12427.41 314
12428.46 361
12429.52 335
12430.57 297
12431.62 297
12432.68 309
12433.73 320
12434.78 307
12435.84 345
12436.89 363
12437.94 336
12439.00 345
12440.05 341
12441.10 307
12442.16 334
12443.21 365
12444.27 307
12445.32 264
12446.37 315
12447.43 297
12448.48 311
12449.54 322
12450.59 302
12451.64 283
12452.70 334
12453.75 322
12454.81 314
12455.86 284
12456.91 289
12457.97 288
12459.02 294
12460.08 254
12461.13 322
12462.19 314
12463.24 301
12464.30 295
12465.35 279
12466.41 324
12467.46 309
12468.52 286
12469.57 312
12470.63 324
12471.68 336
12472.73 308
12473.79 279
12474.85 285
12475.90 316
12476.96 286
12478.01 296
12479.07 304
12480.12 286
12481.18 332
12482.23 308
12483.29 273
12484.34 288
12485.40 296
12486.45 305
12487.51 301
12488.57 358
12489.62 306
12490.68 311
12491.73 339
12492.79 345
12493.84 320
12494.90 356
12495.96 368
12497.01 347
12498.07 416
12499.12 366
12500.18 369
12501.24 427
12502.29 403
12503.35 408
12504.41 347
12505.46 338
12506.52 334
12507.57 366
12508.63 309
12509.69 364
12510.74 320
12511.80 296
12512.86 282
12513.91 355
12514.97 338
12516.03 347
12517.08 341
12518.14 328
12519.20 315
12520.26 358
12521.31 359
12522.37 387
12523.43 357
12524.48 352
12525.54 342
12526.60 375
12527.66 352
12528.71 338
12529.77 382
12530.83 388
12531.89 363
12532.94 357
12534.00 395
12535.06 360
12536.12 343
12537.17 350
12538.23 341
12539.29 328
12540.35 317
12541.41 274
12542.46 280
12543.52 311
12544.58 322
12545.64 325
12546.70 331
12547.75 281
12548.81 305
12549.87 356
12550.93 316
12551.99 317
12553.05 285
12554.10 314
12555.16 331
12556.22 296
12557.28 318
12558.34 358
12559.40 332
12560.46 342
12561.51 311
12562.57 334
12563.63 295
12564.69 310
12565.75 312
12566.81 354
12567.87 333
12568.93 317
12569.99 303
12571.04 314
12572.10 328
12573.16 354
12574.22 333
12575.28 320
12576.34 254
12577.40 312
12578.46 371
12579.52 356
12580.58 383
12581.64 371
12582.70 425
12583.76 414
12584.82 366
12585.88 364
12586.94 358
12588.00 368
12589.06 328
12590.12 300
12591.18 308
12592.24 326
12593.30 317
12594.36 287
12595.42 316
12596.48 344
12597.54 348
12598.60 289
12599.66 290
12600.72 312
12601.78 346
12602.84 314
12603.90 342
12604.96 351
12606.02 359
12607.08 337
12608.14 321
12609.20 366
12610.27 364
12611.33 382
12612.39 362
12613.45 327
12614.51 336
12615.57 332
12616.63 352
12617.69 342
12618.75 319
12619.81 324
12620.88 338
12621.94 353
12623.00 371
12624.06 343
12625.12 325
12626.18 310
12627.24 334
12628.31 330
12629.37 327
12630.43 296
12631.49 319
12632.55 326
12633.61 321
12634.68 321
12635.74 323
12636.80 335
12637.86 305
12638.92 342
12639.99 341
12641.05 340
12642.11 307
12643.17 296
12644.23 327
12645.30 300
12646.36 283
12647.42 296
12648.48 331
12649.55 314
12650.61 293
12651.67 324
12652.73 296
12653.80 301
12654.86 284
12655.92 305
12656.99 316
12658.05 294
12659.11 298
12660.17 328
12661.24 318
12662.30 341
12663.36 350
12664.43 350
12665.49 325
12666.55 281
12667.62 339
12668.68 269
12669.74 286
12670.81 269
12671.87 252
12672.93 330
12674.00 321
12675.06 295
12676.12 307
12677.19 304
12678.25 286
12679.31 314
12680.38 299
12681.44 303
12682.51 320
12683.57 320
12684.63 316
12685.70 269
12686.76 275
12687.83 333
12688.89 362
12689.95 374
12691.02 342
12692.08 338
12693.15 312
12694.21 307
12695.28 287
12696.34 305
12697.40 364
12698.47 336
12699.53 306
12700.60 264
12701.66 327
12702.73 285
12703.79 313
12704.86 314
12705.92 359
12706.99 312
12708.05 306
12709.12 330
12710.18 279
12711.25 289
12712.31 274
12713.38 283
12714.44 290
12715.51 288
12716.57 295
12717.64 295
12718.70 284
12719.77 286
12720.83 256
12721.90 293
12722.97 296
12724.03 283
12725.10 272
12726.16 289
12727.23 343
12728.29 325
12729.36 322
12730.43 330
12731.49 326
12732.56 245
12733.62 327
12734.69 293
12735.76 264
12736.82 276
12737.89 289
12738.95 276
12740.02 261
12741.09 266
12742.15 279
12743.22 279
12744.29 259
12745.35 278
12746.42 303
12747.49 284
12748.55 265
12749.62 277
12750.69 294
12751.75 309
12752.82 280
12753.89 290
12754.95 274
12756.02 266
12757.09 282
12758.15 278
12759.22 281
12760.29 244
12761.36 267
12762.42 295
12763.49 283
12764.56 259
12765.62 281
12766.69 284
12767.76 336
12768.83 251
12769.89 290
12770.96 262
12772.03 235
12773.10 251
12774.17 276
12775.23 293
12776.30 260
12777.37 268
12778.44 259
12779.50 242
12780.57 251
12781.64 289
12782.71 264
12783.78 248
12784.84 270
12785.91 262
12786.98 270
12788.05 259
12789.12 242
12790.19 247
12791.25 283
12792.32 286
12793.39 260
12794.46 251
12795.53 237
12796.60 243
12797.67 217
12798.73 178
12799.80 252
12800.87 246
12801.94 243
12803.01 227
12804.08 214
12805.15 256
12806.22 270
12807.29 263
12808.36 289
12809.42 242
12810.49 233
12811.56 258
12812.63 291
12813.70 257
12814.77 208
12815.84 242
12816.91 287
12817.98 237
12819.05 228
12820.12 248
12821.19 274
12822.26 256
12823.33 251
12824.40 248
12825.47 254
12826.54 233
12827.61 250
12828.68 276
12829.75 247
12830.82 229
12831.89 234
12832.96 261
12834.03 236
12835.10 225
12836.17 272
12837.24 239
12838.31 303
12839.38 258
12840.45 243
12841.52 257
12842.59 249
12843.66 251
12844.73 218
12845.80 246
12846.87 254
12847.95 218
12849.02 225
12850.09 258
12851.16 242
12852.23 277
12853.30 246
12854.37 245
12855.44 238
12856.51 266
12857.58 249
12858.66 224
12859.73 266
12860.80 233
12861.87 234
12862.94 247
12864.01 238
12865.08 253
12866.16 279
12867.23 236
12868.30 255
12869.37 221
12870.44 227
12871.51 274
12872.59 221
12873.66 219
12874.73 212
12875.80 232
12876.87 241
12877.95 244
12879.02 239
12880.09 256
12881.16 258
12882.23 269
12883.31 228
12884.38 244
12885.45 234
12886.52 195
12887.60 231
12888.67 215
12889.74 240
12890.81 238
12891.89 234
12892.96 212
12894.03 235
12895.11 225
12896.18 232
12897.25 217
12898.32 246
12899.40 250
12900.47 284
12901.54 253
12902.62 248
12903.69 225
12904.76 222
12905.84 237
12906.91 214
12907.98 238
12909.06 234
12910.13 246
12911.20 237
12912.28 235
12913.35 216
12914.42 234
12915.50 219
12916.57 242
12917.64 218
12918.72 205
12919.79 238
12920.87 206
12921.94 202
12923.01 225
12924.09 232
12925.16 226
12926.24 277
12927.31 218
12928.38 225
12929.46 203
12930.53 218
12931.61 240
12932.68 242
12933.76 208
12934.83 207
12935.90 240
12936.98 198
12938.05 221
12939.13 263
12940.20 245
12941.28 206
12942.35 234
12943.43 229
12944.50 238
12945.58 188
12946.65 227
12947.73 209
12948.80 226
12949.88 221
12950.95 215
12952.03 229
12953.10 214
12954.18 241
12955.25 247
12956.33 227
12957.40 234
12958.48 238
12959.55 233
12960.63 239
12961.70 239
12962.78 200
12963.86 202
12964.93 199
12966.01 184
12967.08 233
12968.16 270
12969.24 234
12970.31 207
12971.39 228
12972.46 205
12973.54 250
12974.62 225
12975.69 234
12976.77 175
12977.84 158
12978.92 245
12980.00 225
12981.07 236
12982.15 213
12983.23 236
12984.30 218
12985.38 225
12986.46 229
12987.53 238
12988.61 245
12989.69 262
12990.76 267
12991.84 222
12992.92 254
12993.99 251
12995.07 244
12996.15 239
12997.22 236
12998.30 242
12999.38 209
13000.45 253
13001.53 204
13002.61 239
13003.69 199
13004.76 193
13005.84 209
13006.92 212
13008.00 201
13009.07 237
13010.15 240
13011.23 209
13012.31 224
13013.38 233
13014.46 229
13015.54 274
13016.62 231
13017.70 227
13018.77 251
13019.85 268
13020.93 241
13022.01 245
13023.09 229
13024.16 213
13025.24 237
13026.32 249
13027.40 246
13028.48 231
13029.56 238
13030.63 272
13031.71 248
13032.79 220
13033.87 183
13034.95 220
13036.03 244
13037.11 189
13038.18 255
13039.26 255
13040.34 280
13041.42 255
13042.50 259
13043.58 235
13044.66 251
13045.74 259
13046.82 271
13047.89 239
13048.97 236
13050.05 243
13051.13 254
13052.21 230
13053.29 254
13054.37 239
13055.45 227
13056.53 222
13057.61 266
13058.69 239
13059.77 261
13060.85 261
13061.93 280
13063.01 234
13064.09 237
13065.17 235
13066.25 241
13067.33 249
13068.41 252
13069.49 237
13070.57 238
13071.65 205
13072.73 246
13073.81 234
13074.89 226
13075.97 202
13077.05 230
13078.13 233
13079.21 200
13080.29 206
13081.37 257
13082.45 247
13083.53 197
13084.61 231
13085.69 250
13086.77 248
13087.85 245
13088.94 210
13090.02 218
13091.10 229
13092.18 191
13093.26 231
13094.34 207
13095.42 181
13096.50 224
13097.58 243
13098.66 228
13099.75 227
13100.83 213
13101.91 218
13102.99 192
13104.07 213
13105.15 221
13106.23 253
13107.32 216
13108.40 182
13109.48 222
13110.56 225
13111.64 207
13112.72 207
13113.81 209
13114.89 258
13115.97 223
13117.05 234
13118.13 212
13119.22 192
13120.30 230
13121.38 238
13122.46 204
13123.55 205
13124.63 238
13125.71 199
13126.79 229
13127.88 205
13128.96 190
13130.04 200
13131.12 217
13132.21 212
13133.29 232
13134.37 235
13135.45 238
13136.54 213
13137.62 182
13138.70 199
13139.79 219
13140.87 211
13141.95 225
13143.03 218
13144.12 251
13145.20 260
13146.28 241
13147.37 237
13148.45 211
13149.53 237
13150.62 225
13151.70 234
13152.78 218
13153.87 203
13154.95 226
13156.03 193
13157.12 206
13158.20 173
13159.29 209
13160.37 254
13161.45 212
13162.54 197
13163.62 243
13164.71 227
13165.79 237
13166.87 233
13167.96 236
13169.04 233
13170.13 229
13171.21 204
13172.29 187
13173.38 193
13174.46 234
13175.55 216
13176.63 215
13177.72 227
13178.80 208
13179.89 243
13180.97 204
13182.06 168
13183.14 226
13184.22 218
13185.31 198
13186.39 226
13187.48 206
13188.56 199
13189.65 206
13190.73 215
13191.82 209
13192.90 248
13193.99 224
13195.07 231
13196.16 242
13197.25 244
13198.33 238
13199.42 220
13200.50 199
13201.59 225
13202.67 251
13203.76 221
13204.84 225
13205.93 225
13207.02 199
13208.10 232
13209.19 202
13210.27 221
13211.36 205
13212.44 202
13213.53 226
13214.62 218
13215.70 219
13216.79 264
13217.88 237
13218.96 219
13220.05 177
13221.13 216
13222.22 215
13223.31 179
13224.39 181
13225.48 229
13226.57 216
13227.65 199
13228.74 171
13229.83 199
13230.91 230
13232.00 181
13233.09 238
13234.17 219
13235.26 191
13236.35 230
13237.43 231
13238.52 225
13239.61 223
13240.70 225
13241.78 264
13242.87 239
13243.96 211
13245.04 214
13246.13 213
13247.22 217
13248.31 187
13249.39 231
13250.48 216
13251.57 201
13252.66 213
13253.74 215
13254.83 224
13255.92 228
13257.01 203
13258.10 234
13259.18 231
13260.27 224
13261.36 249
13262.45 199
13263.54 238
13264.62 237
13265.71 210
13266.80 273
13267.89 228
13268.98 219
13270.06 221
13271.15 234
13272.24 186
13273.33 213
13274.42 202
13275.51 214
13276.60 205
13277.68 207
13278.77 224
13279.86 226
13280.95 237
13282.04 242
13283.13 251
13284.22 227
13285.31 211
13286.39 196
13287.48 223
13288.57 222
13289.66 205
13290.75 206
13291.84 237
13292.93 255
13294.02 221
13295.11 211
13296.20 200
13297.29 257
13298.38 226
13299.47 240
13300.56 220
13301.65 214
13302.73 220
13303.82 232
13304.91 266
13306.00 265
13307.09 212
13308.18 234
13309.27 232
13310.36 217
13311.45 242
13312.54 266
13313.63 271
13314.72 220
13315.81 226
13316.90 212
13318.00 262
13319.09 236
13320.18 248
13321.27 252
13322.36 241
13323.45 278
13324.54 225
13325.63 264
13326.72 282
13327.81 214
13328.90 226
13329.99 226
13331.08 219
13332.17 225
13333.26 230
13334.35 284
13335.45 255
13336.54 213
13337.63 275
13338.72 291
13339.81 217
13340.90 247
13341.99 227
13343.08 259
13344.18 248
13345.27 217
13346.36 231
13347.45 228
13348.54 227
13349.63 218
13350.72 222
13351.82 234
13352.91 241
13354.00 235
13355.09 224
13356.18 225
13357.28 237
13358.37 222
13359.46 269
13360.55 249
13361.64 268
13362.74 279
13363.83 269
13364.92 265
13366.01 199
13367.10 212
13368.20 239
13369.29 237
13370.38 216
13371.47 250
13372.57 216
13373.66 228
13374.75 253
13375.84 281
13376.94 222
13378.03 229
13379.12 225
13380.22 240
13381.31 252
13382.40 228
13383.49 249
13384.59 238
13385.68 271
13386.77 229
13387.87 243
13388.96 204
13390.05 216
13391.15 199
13392.24 232
13393.33 200
13394.43 246
13395.52 224
13396.61 212
13397.71 246
13398.80 262
13399.90 263
13400.99 244
13402.08 220
13403.18 232
13404.27 260
13405.36 241
13406.46 238
13407.55 255
13408.65 196
13409.74 207
13410.83 273
13411.93 233
13413.02 243
13414.12 236
13415.21 232
13416.31 248
13417.40 178
13418.49 205
13419.59 197
13420.68 241
13421.78 237
13422.87 288
13423.97 220
13425.06 217
13426.16 235
13427.25 233
13428.35 246
13429.44 277
13430.54 256
13431.63 221
13432.73 274
13433.82 251
13434.92 232
13436.01 247
13437.11 263
13438.20 216
13439.30 239
13440.39 214
13441.49 229
13442.58 205
13443.68 229
13444.77 210
13445.87 200
13446.96 239
13448.06 271
13449.16 277
13450.25 245
13451.35 236
13452.44 219
13453.54 214
13454.64 280
13455.73 229
13456.83 214
13457.92 238
13459.02 254
13460.12 262
13461.21 261
13462.31 269
13463.40 251
13464.50 236
13465.60 231
13466.69 219
13467.79 246
13468.89 252
13469.98 224
13471.08 199
13472.18 199
13473.27 226
13474.37 228
13475.47 197
13476.56 254
13477.66 252
13478.76 224
13479.85 258
13480.95 257
13482.05 272
13483.14 250
13484.24 261
13485.34 231
13486.44 253
13487.53 225
13488.63 241
13489.73 240
13490.83 245
13491.92 234
13493.02 249
13494.12 265
13495.21 265
13496.31 282
13497.41 251
13498.51 248
13499.61 259
13500.70 250
13501.80 235
13502.90 278
13504.00 276
13505.10 298
13506.19 263
13507.29 299
13508.39 289
13509.49 264
13510.59 242
13511.68 243
13512.78 255
13513.88 271
13514.98 264
13516.08 280
13517.18 250
13518.27 237
13519.37 245
13520.47 230
13521.57 254
13522.67 232
13523.77 233
13524.87 234
13525.96 245
13527.06 234
13528.16 229
13529.26 224
13530.36 245
13531.46 244
13532.56 227
13533.66 217
13534.76 230
13535.86 230
13536.96 181
13538.05 203
13539.15 243
13540.25 252
13541.35 221
13542.45 204
13543.55 238
13544.65 204
13545.75 213
13546.85 219
13547.95 247
13549.05 221
13550.15 198
13551.25 221
13552.35 220
13553.45 214
13554.55 239
13555.65 194
13556.75 232
13557.85 204
13558.95 262
13560.05 240
13561.15 284
13562.25 231
13563.35 210
13564.45 221
13565.55 242
13566.65 207
13567.75 212
13568.85 249
13569.95 235
13571.05 253
13572.16 255
13573.26 237
13574.36 219
13575.46 228
13576.56 210
13577.66 193
13578.76 222
13579.86 230
13580.96 210
13582.06 225
13583.16 226
13584.27 231
13585.37 239
13586.47 232
13587.57 220
13588.67 269
13589.77 258
13590.87 227
13591.98 243
13593.08 224
13594.18 204
13595.28 221
13596.38 211
13597.48 237
13598.59 223
13599.69 237
13600.79 241
13601.89 258
13602.99 256
13604.10 213
13605.20 246
13606.30 264
13607.40 204
13608.50 254
13609.61 277
13610.71 267
13611.81 203
13612.91 262
13614.02 229
13615.12 251
13616.22 292
13617.32 227
13618.43 246
13619.53 259
13620.63 260
13621.73 195
13622.84 217
13623.94 209
13625.04 227
13626.14 223
13627.25 215
13628.35 246
13629.45 263
13630.56 233
13631.66 225
13632.76 242
13633.87 234
13634.97 241
13636.07 230
13637.18 220
13638.28 223
13639.38 213
13640.49 184
13641.59 214
13642.69 205
13643.80 228
13644.90 197
13646.00 204
13647.11 214
13648.21 244
13649.32 244
13650.42 238
13651.52 247
13652.63 254
13653.73 262
13654.84 235
13655.94 255
13657.04 227
13658.15 237
13659.25 242
13660.36 249
13661.46 226
13662.57 210
13663.67 215
13664.77 241
13665.88 269
13666.98 246
13668.09 259
13669.19 247
13670.30 232
13671.40 238
13672.51 292
13673.61 251
13674.72 235
13675.82 223
13676.93 214
13678.03 243
13679.14 251
13680.24 266
13681.35 253
13682.45 232
13683.56 277
13684.66 236
13685.77 277
13686.87 293
13687.98 270
13689.08 268
13690.19 241
13691.29 245
13692.40 269
13693.51 252
13694.61 228
13695.72 247
13696.82 249
13697.93 241
13699.03 235
13700.14 273
13701.25 269
13702.35 276
13703.46 269
13704.56 251
13705.67 274
13706.78 277
13707.88 277
13708.99 269
13710.10 313
13711.20 373
13712.31 360
13713.41 345
13714.52 336
13715.63 315
13716.73 282
13717.84 285
13718.95 299
13720.05 346
13721.16 331
13722.27 304
13723.37 347
13724.48 341
13725.59 350
13726.70 307
13727.80 300
13728.91 285
13730.02 288
13731.12 282
13732.23 286
13733.34 270
13734.45 230
13735.55 254
13736.66 300
13737.77 238
13738.87 242
13739.98 267
13741.09 248
13742.20 250
13743.31 239
13744.41 239
13745.52 263
13746.63 291
13747.74 291
13748.84 276
13749.95 255
13751.06 289
13752.17 243
13753.28 236
13754.38 283
13755.49 247
13756.60 232
13757.71 235
13758.82 267
13759.93 259
13761.03 257
13762.14 243
13763.25 237
13764.36 273
13765.47 302
13766.58 252
13767.68 236
13768.79 272
13769.90 254
13771.01 276
13772.12 249
13773.23 249
13774.34 299
13775.45 277
13776.56 271
13777.66 240
13778.77 236
13779.88 252
13780.99 258
13782.10 285
13783.21 229
13784.32 254
13785.43 262
13786.54 246
13787.65 262
13788.76 235
13789.87 227
13790.98 258
13792.09 247
13793.20 238
13794.31 212
13795.42 225
13796.52 245
13797.63 221
13798.74 194
13799.85 228
13800.96 238
13802.07 234
13803.18 265
13804.29 277
13805.40 235
13806.51 221
13807.63 207
13808.74 199
13809.85 208
13810.96 211
13812.07 212
13813.18 236
13814.29 256
13815.40 260
13816.51 240
13817.62 239
13818.73 259
13819.84 235
13820.95 247
13822.06 225
13823.17 224
13824.28 218
13825.40 219
13826.51 195
13827.62 224
13828.73 292
13829.84 262
13830.95 227
13832.06 257
13833.17 224
13834.28 256
13835.40 251
13836.51 216
13837.62 219
13838.73 247
13839.84 264
13840.95 202
13842.06 209
13843.18 220
13844.29 220
13845.40 253
13846.51 234
13847.62 190
13848.74 209
13849.85 246
13850.96 228
13852.07 223
13853.18 225
13854.30 260
13855.41 226
13856.52 251
13857.63 235
13858.74 198
13859.86 220
13860.97 219
13862.08 218
13863.19 206
13864.31 214
13865.42 214
13866.53 233
13867.64 215
13868.76 204
13869.87 210
13870.98 265
13872.10 298
13873.21 229
13874.32 206
13875.43 214
13876.55 225
13877.66 246
13878.77 229
13879.89 214
13881.00 246
13882.11 204
13883.23 216
13884.34 226
13885.45 196
13886.57 205
13887.68 238
13888.79 237
13889.91 204
13891.02 235
13892.13 230
13893.25 204
13894.36 239
13895.48 212
13896.59 221
13897.70 264
13898.82 263
13899.93 262
13901.05 220
13902.16 269
13903.27 249
13904.39 253
13905.50 247
13906.62 228
13907.73 196
13908.85 185
13909.96 244
13911.07 223
13912.19 212
13913.30 236
13914.42 247
13915.53 219
13916.65 209
13917.76 212
13918.88 259
13919.99 229
13921.11 266
13922.22 165
13923.34 223
13924.45 193
13925.57 218
13926.68 218
13927.80 208
13928.91 199
13930.03 190
13931.14 229
13932.26 233
13933.37 245
13934.49 222
13935.60 212
13936.72 203
13937.83 228
13938.95 223
13940.06 236
13941.18 226
13942.30 213
13943.41 227
13944.53 219
13945.64 194
13946.76 217
13947.87 228
13948.99 198
13950.11 183
13951.22 179
13952.34 204
13953.45 184
13954.57 204
13955.69 226
13956.80 197
13957.92 215
13959.04 259
13960.15 208
13961.27 237
13962.39 227
13963.50 233
13964.62 204
13965.73 204
13966.85 210
13967.97 229
13969.08 232
13970.20 197
13971.32 171
13972.44 210
13973.55 227
13974.67 240
13975.79 184
13976.90 245
13978.02 232
13979.14 236
13980.25 236
13981.37 220
13982.49 191
13983.61 210
13984.72 246
13985.84 272
13986.96 208
13988.08 213
13989.19 235
13990.31 229
13991.43 198
13992.55 222
13993.66 258
13994.78 190
13995.90 199
13997.02 219
13998.14 183
13999.25 194
14000.37 242
14001.49 226
14002.61 212
14003.73 235
14004.84 230
14005.96 211
14007.08 192
14008.20 201
14009.32 206
14010.44 210
14011.55 213
14012.67 204
14013.79 187
14014.91 180
14016.03 189
14017.15 214
14018.27 219
14019.38 189
14020.50 182
14021.62 201
14022.74 201
14023.86 238
14024.98 196
14026.10 202
14027.22 232
14028.34 197
14029.46 196
14030.57 205
14031.69 234
14032.81 223
14033.93 202
14035.05 186
14036.17 205
14037.29 216
14038.41 231
14039.53 241
14040.65 187
14041.77 170
14042.89 219
14044.01 206
14045.13 208
14046.25 184
14047.37 216
14048.49 222
14049.61 213
14050.73 235
14051.85 229
14052.97 225
14054.09 233
14055.21 215
14056.33 183
14057.45 194
14058.57 215
14059.69 218
14060.81 218
14061.93 227
14063.05 204
14064.17 223
14065.29 220
14066.41 240
14067.53 213
14068.65 218
14069.78 205
14070.90 248
14072.02 241
14073.14 200
14074.26 207
14075.38 175
14076.50 214
14077.62 198
14078.74 223
14079.86 244
14080.99 211
14082.11 210
14083.23 240
14084.35 212
14085.47 283
14086.59 232
14087.71 232
14088.84 242
14089.96 242
14091.08 240
14092.20 231
14093.32 242
14094.44 210
14095.57 242
14096.69 300
14097.81 286
14098.93 301
14100.05 311
14101.18 300
14102.30 305
14103.42 319
14104.54 279
14105.66 341
14106.79 289
14107.91 284
14109.03 300
14110.15 262
14111.28 253
14112.40 286
14113.52 281
14114.64 261
14115.77 230
14116.89 238
14118.01 253
14119.13 234
14120.26 192
14121.38 215
14122.50 243
14123.63 250
14124.75 252
14125.87 236
14126.99 210
14128.12 235
14129.24 222
14130.36 213
14131.49 266
14132.61 243
14133.73 225
14134.86 198
14135.98 188
14137.10 179
14138.23 201
14139.35 209
14140.47 186
14141.60 175
14142.72 207
14143.85 202
14144.97 227
14146.09 214
14147.22 200
14148.34 185
14149.47 157
14150.59 210
14151.71 217
14152.84 221
14153.96 217
14155.09 254
14156.21 236
14157.33 229
14158.46 206
14159.58 208
14160.71 196
14161.83 184
14162.96 198
14164.08 210
14165.21 195
14166.33 191
14167.45 203
14168.58 232
14169.70 197
14170.83 185
14171.95 209
14173.08 228
14174.20 205
14175.33 188
14176.45 197
14177.58 215
14178.70 241
14179.83 215
14180.95 199
14182.08 194
14183.20 221
14184.33 211
14185.46 194
14186.58 183
14187.71 188
14188.83 212
14189.96 211
14191.08 203
14192.21 189
14193.33 226
14194.46 236
14195.59 230
14196.71 249
14197.84 200
14198.96 170
14200.09 184
14201.22 185
14202.34 210
14203.47 178
14204.59 178
14205.72 196
14206.85 209
14207.97 213
14209.10 227
14210.23 196
14211.35 193
14212.48 150
14213.61 183
14214.73 218
14215.86 201
14216.99 190
14218.11 172
14219.24 210
14220.37 199
14221.49 173
14222.62 176
14223.75 156
14224.87 198
14226.00 190
14227.13 194
14228.25 185
14229.38 217
14230.51 198
14231.64 190
14232.76 177
14233.89 189
14235.02 189
14236.14 177
14237.27 181
14238.40 196
14239.53 189
14240.66 165
14241.78 157
14242.91 178
14244.04 155
14245.17 182
14246.29 194
14247.42 157
14248.55 180
14249.68 205
14250.81 179
14251.93 204
14253.06 198
14254.19 210
14255.32 206
14256.45 197
14257.57 213
14258.70 212
14259.83 152
14260.96 224
14262.09 213
14263.22 183
14264.34 195
14265.47 187
14266.60 167
14267.73 199
14268.86 191
14269.99 182
14271.12 149
14272.25 192
14273.37 163
14274.50 184
14275.63 177
14276.76 153
14277.89 164
14279.02 146
14280.15 169
14281.28 175
14282.41 140
14283.54 192
14284.67 174
14285.80 176
14286.92 187
14288.05 209
14289.18 221
14290.31 179
14291.44 193
14292.57 156
14293.70 147
14294.83 177
14295.96 170
14297.09 168
14298.22 160
14299.35 185
14300.48 145
14301.61 198
14302.74 202
14303.87 178
14305.00 138
14306.13 146
14307.26 163
14308.39 165
14309.52 186
14310.65 180
14311.78 206
14312.91 168
14314.04 165
14315.18 173
14316.31 200
14317.44 161
14318.57 158
14319.70 175
14320.83 161
14321.96 160
14323.09 165
14324.22 156
14325.35 157
14326.48 154
14327.61 160
14328.75 156
14329.88 157
14331.01 153
14332.14 147
14333.27 175
14334.40 152
14335.53 159
14336.66 165
14337.80 155
14338.93 144
14340.06 181
14341.19 152
14342.32 171
14343.45 189
14344.59 165
14345.72 183
14346.85 180
14347.98 180
14349.11 188
14350.24 159
14351.38 162
14352.51 187
14353.64 161
14354.77 165
14355.91 169
14357.04 176
14358.17 167
14359.30 144
14360.43 154
14361.57 163
14362.70 172
14363.83 140
14364.96 174
14366.10 188
14367.23 176
14368.36 193
14369.49 152
14370.63 151
14371.76 197
14372.89 169
14374.03 134
14375.16 129
14376.29 154
14377.42 180
14378.56 193
14379.69 173
14380.82 175
14381.96 174
14383.09 200
14384.22 159
14385.36 170
14386.49 177
14387.62 174
14388.76 177
14389.89 163
14391.02 172
14392.16 176
14393.29 160
14394.43 192
14395.56 198
14396.69 239
14397.83 174
14398.96 171
14400.09 162
14401.23 191
14402.36 159
14403.50 173
14404.63 184
14405.76 152
14406.90 170
14408.03 161
14409.17 158
14410.30 153
14411.44 176
14412.57 190
14413.70 198
14414.84 152
14415.97 179
14417.11 188
14418.24 196
14419.38 189
14420.51 154
14421.65 165
14422.78 156
14423.92 160
14425.05 168
14426.19 183
14427.32 184
14428.46 170
14429.59 195
14430.73 191
14431.86 156
14433.00 173
14434.13 185
14435.27 158
14436.40 159
14437.54 187
14438.67 208
14439.81 143
14440.95 186
14442.08 188
14443.22 164
14444.35 174
14445.49 137
14446.62 171
14447.76 172
14448.90 159
14450.03 173
14451.17 180
14452.30 159
14453.44 162
14454.58 173
14455.71 147
14456.85 175
14457.98 202
14459.12 148
14460.26 181
14461.39 181
14462.53 185
14463.67 197
14464.80 171
14465.94 161
14467.07 183
14468.21 182
14469.35 250
14470.48 196
14471.62 170
14472.76 168
14473.90 194
14475.03 198
14476.17 187
14477.31 183
14478.44 205
14479.58 175
14480.72 160
14481.85 182
14482.99 187
14484.13 182
14485.27 182
14486.40 180
14487.54 190
14488.68 157
14489.82 164
14490.95 169
14492.09 184
14493.23 163
14494.37 171
14495.50 198
14496.64 219
14497.78 211
14498.92 180
14500.05 213
14501.19 186
14502.33 178
14503.47 173
14504.61 195
14505.74 202
14506.88 184
14508.02 198
14509.16 173
14510.30 175
14511.44 215
14512.57 238
14513.71 198
14514.85 208
14515.99 219
14517.13 211
14518.27 199
14519.41 223
14520.54 236
14521.68 236
14522.82 187
14523.96 198
14525.10 181
14526.24 191
14527.38 179
14528.52 225
14529.65 231
14530.79 201
14531.93 183
14533.07 180
14534.21 203
14535.35 198
14536.49 232
14537.63 200
14538.77 197
14539.91 214
14541.05 141
14542.19 188
14543.33 175
14544.47 161
14545.61 221
14546.75 182
14547.89 196
14549.02 195
14550.16 173
14551.30 179
14552.44 206
14553.58 171
14554.72 157
14555.86 170
14557.00 158
14558.14 185
14559.29 198
14560.43 217
14561.57 185
14562.71 173
14563.85 186
14564.99 173
14566.13 169
14567.27 162
14568.41 187
14569.55 184
14570.69 169
14571.83 149
14572.97 174
14574.11 194
14575.25 184
14576.39 191
14577.53 167
14578.68 155
14579.82 169
14580.96 188
14582.10 198
14583.24 198
14584.38 195
14585.52 178
14586.66 162
14587.80 137
14588.95 165
14590.09 188
14591.23 182
14592.37 176
14593.51 145
14594.65 202
14595.79 170
14596.94 145
14598.08 164
14599.22 187
14600.36 212
14601.50 183
14602.65 179
14603.79 193
14604.93 197
14606.07 190
14607.21 200
14608.36 184
14609.50 184
14610.64 157
14611.78 185
14612.92 207
14614.07 182
14615.21 179
14616.35 173
14617.49 183
14618.64 179
14619.78 201
14620.92 179
14622.06 171
14623.21 171
14624.35 182
14625.49 196
14626.64 199
14627.78 185
14628.92 216
14630.06 208
14631.21 196
14632.35 209
14633.49 204
14634.64 204
14635.78 215
14636.92 223
14638.07 199
14639.21 199
14640.35 225
14641.50 209
14642.64 213
14643.78 219
14644.93 215
14646.07 208
14647.21 183
14648.36 156
14649.50 156
14650.65 182
14651.79 207
14652.93 189
14654.08 197
14655.22 194
14656.37 212
14657.51 160
14658.65 167
14659.80 176
14660.94 175
14662.09 158
14663.23 179
14664.37 183
14665.52 159
14666.66 189
14667.81 162
14668.95 159
14670.10 176
14671.24 189
14672.39 173
14673.53 174
14674.68 139
14675.82 169
14676.97 201
14678.11 189
14679.25 170
14680.40 191
14681.54 175
14682.69 182
14683.83 186
14684.98 152
14686.13 140
14687.27 179
14688.42 151
14689.56 168
14690.71 151
14691.85 172
14693.00 188
14694.14 184
14695.29 144
14696.43 156
14697.58 149
14698.72 160
14699.87 136
14701.02 186
14702.16 206
14703.31 178
14704.45 172
14705.60 167
14706.75 131
14707.89 119
14709.04 149
14710.18 173
14711.33 146
14712.48 158
14713.62 187
14714.77 177
14715.92 173
14717.06 163
14718.21 198
14719.35 155
14720.50 161
14721.65 141
14722.79 176
14723.94 149
14725.09 142
14726.23 152
14727.38 157
14728.53 159
14729.67 166
14730.82 161
14731.97 166
14733.12 163
14734.26 171
14735.41 158
14736.56 194
14737.70 165
14738.85 160
14740.00 164
14741.15 151
14742.29 141
14743.44 155
14744.59 157
14745.74 154
14746.88 119
14748.03 193
14749.18 163
14750.33 155
14751.47 134
14752.62 144
14753.77 187
14754.92 178
14756.07 179
14757.21 147
14758.36 158
14759.51 163
14760.66 148
14761.81 148
14762.95 158
14764.10 183
14765.25 202
14766.40 156
14767.55 122
14768.70 175
14769.84 175
14770.99 167
14772.14 151
14773.29 190
14774.44 180
14775.59 168
14776.74 133
14777.88 129
14779.03 142
14780.18 157
14781.33 134
14782.48 126
14783.63 153
14784.78 130
14785.93 160
14787.08 153
14788.22 174
14789.37 147
14790.52 150
14791.67 168
14792.82 159
14793.97 118
14795.12 136
14796.27 133
14797.42 133
14798.57 134
14799.72 150
14800.87 134
14802.02 131
14803.17 138
14804.32 146
14805.47 158
14806.62 173
14807.77 140
14808.92 131
14810.07 137
14811.22 161
14812.37 133
14813.52 146
14814.67 142
14815.82 134
14816.97 153
14818.12 151
14819.27 147
14820.42 134
14821.57 157
14822.72 166
14823.87 141
14825.02 186
14826.17 178
14827.32 156
14828.47 129
14829.62 136
14830.78 144
14831.93 168
14833.08 178
14834.23 171
14835.38 157
14836.53 150
14837.68 132
14838.83 111
14839.98 131
14841.13 120
14842.29 128
14843.44 133
14844.59 144
14845.74 147
14846.89 159
14848.04 159
14849.19 127
14850.35 116
14851.50 147
14852.65 183
14853.80 180
14854.95 192
14856.10 173
14857.26 158
14858.41 168
14859.56 146
14860.71 156
14861.86 181
14863.02 142
14864.17 147
14865.32 117
14866.47 150
14867.63 173
14868.78 174
14869.93 135
14871.08 168
14872.23 148
14873.39 183
14874.54 147
14875.69 128
14876.84 131
14878.00 133
14879.15 148
14880.30 159
14881.46 189
14882.61 161
14883.76 150
14884.91 160
14886.07 137
14887.22 151
14888.37 150
14889.53 174
14890.68 151
14891.83 130
14892.99 172
14894.14 176
14895.29 157
14896.45 149
14897.60 126
14898.75 152
14899.91 150
14901.06 141
14902.21 159
14903.37 141
14904.52 136
14905.67 133
14906.83 121
14907.98 123
14909.14 174
14910.29 135
14911.44 143
14912.60 132
14913.75 124
14914.91 148
14916.06 134
14917.21 149
14918.37 142
14919.52 146
14920.68 134
14921.83 186
14922.99 150
14924.14 108
14925.30 128
14926.45 142
14927.60 136
14928.76 133
14929.91 134
14931.07 154
14932.22 162
14933.38 133
14934.53 151
14935.69 154
14936.84 160
14938.00 153
14939.15 153
14940.31 170
14941.46 158
14942.62 123
14943.77 171
14944.93 154
14946.08 139
14947.24 142
14948.39 174
14949.55 157
14950.71 148
14951.86 128
14953.02 159
14954.17 157
14955.33 141
14956.48 151
14957.64 138
14958.80 140
14959.95 132
14961.11 154
14962.26 151
14963.42 124
14964.57 165
14965.73 136
14966.89 147
14968.04 136
14969.20 155
14970.36 186
14971.51 156
14972.67 164
14973.82 156
14974.98 190
14976.14 168
14977.29 190
14978.45 188
14979.61 167
14980.76 154
14981.92 172
14983.08 163
14984.23 160
14985.39 162
14986.55 146
14987.70 181
14988.86 171
14990.02 176
14991.18 164
14992.33 145
14993.49 141
14994.65 169
14995.80 147
14996.96 167
14998.12 172
14999.28 168
15000.43 150
15001.59 141
15002.75 160
15003.91 198
15005.06 176
15006.22 168
15007.38 183
15008.54 200
15009.69 198
15010.85 160
15012.01 156
15013.17 158
15014.33 112
15015.48 166
15016.64 150
15017.80 143
15018.96 140
15020.12 141
15021.27 139
15022.43 151
15023.59 145
15024.75 161
15025.91 169
15027.07 167
15028.23 167
15029.38 154
15030.54 161
15031.70 141
15032.86 131
15034.02 153
15035.18 178
15036.34 179
15037.49 135
15038.65 137
15039.81 152
15040.97 145
15042.13 172
15043.29 164
15044.45 136
15045.61 134
15046.77 124
15047.93 132
15049.09 148
15050.24 185
15051.40 136
15052.56 143
15053.72 128
15054.88 137
15056.04 151
15057.20 153
15058.36 138
15059.52 112
15060.68 120
15061.84 143
15063.00 153
15064.16 116
15065.32 130
15066.48 137
15067.64 139
15068.80 168
15069.96 141
15071.12 145
15072.28 132
15073.44 124
15074.60 143
15075.76 127
15076.92 137
15078.08 141
15079.24 160
15080.40 156
15081.56 152
15082.72 132
15083.89 134
15085.05 155
15086.21 113
15087.37 128
15088.53 121
15089.69 137
15090.85 130
15092.01 161
15093.17 139
15094.33 139
15095.49 139
15096.66 162
15097.82 160
15098.98 150
15100.14 166
15101.30 165
15102.46 160
15103.62 161
15104.78 172
15105.95 153
15107.11 148
15108.27 162
15109.43 160
15110.59 132
15111.75 151
15112.92 140
15114.08 140
15115.24 146
15116.40 160
15117.56 145
15118.73 136
15119.89 137
15121.05 155
15122.21 166
15123.37 157
15124.54 137
15125.70 100
15126.86 147
15128.02 164
15129.19 146
15130.35 165
15131.51 159
15132.67 156
15133.84 147
15135.00 145
15136.16 144
15137.32 137
15138.49 133
15139.65 176
15140.81 154
15141.97 167
15143.14 159
15144.30 171
15145.46 164
15146.63 156
15147.79 132
15148.95 143
15150.12 138
15151.28 128
15152.44 106
15153.61 138
15154.77 121
15155.93 163
15157.10 143
15158.26 116
15159.42 152
15160.59 122
15161.75 142
15162.91 124
15164.08 104
15165.24 150
15166.41 166
15167.57 169
15168.73 119
15169.90 134
15171.06 137
15172.23 152
15173.39 123
15174.55 132
15175.72 141
15176.88 140
15178.05 143
15179.21 149
15180.38 158
15181.54 150
15182.70 129
15183.87 143
15185.03 121
15186.20 113
15187.36 131
15188.53 167
15189.69 139
15190.86 130
15192.02 119
15193.19 150
15194.35 157
15195.52 163
15196.68 183
15197.85 153
15199.01 152
15200.18 140
15201.34 138
15202.51 119
15203.67 139
15204.84 151
15206.00 153
15207.17 144
15208.33 168
15209.50 145
15210.66 123
15211.83 137
15213.00 122
15214.16 149
15215.33 165
15216.49 161
15217.66 142
15218.82 131
15219.99 129
15221.16 151
15222.32 145
15223.49 153
15224.65 168
15225.82 143
15226.99 142
15228.15 149
15229.32 161
15230.49 161
15231.65 149
15232.82 165
15233.98 159
15235.15 152
15236.32 149
15237.48 138
15238.65 195
15239.82 146
15240.98 149
15242.15 152
15243.32 152
15244.48 109
15245.65 155
15246.82 155
15247.98 148
15249.15 194
15250.32 132
15251.49 141
15252.65 145
15253.82 135
15254.99 125
15256.16 135
15257.32 126
15258.49 120
15259.66 144
15260.82 155
15261.99 185
15263.16 125
15264.33 131
15265.49 150
15266.66 150
15267.83 155
15269.00 131
15270.17 155
15271.33 155
15272.50 158
15273.67 134
15274.84 136
15276.01 152
15277.17 130
15278.34 140
15279.51 148
15280.68 132
15281.85 152
15283.01 166
15284.18 152
15285.35 155
15286.52 157
15287.69 162
15288.86 169
15290.03 145
15291.19 156
15292.36 150
15293.53 173
15294.70 146
15295.87 179
15297.04 126
15298.21 148
15299.38 149
15300.54 154
15301.71 161
15302.88 161
15304.05 160
15305.22 149
15306.39 128
15307.56 132
15308.73 148
15309.90 137
15311.07 175
15312.24 145
15313.41 153
15314.58 124
15315.75 133
15316.92 143
15318.09 127
15319.25 140
15320.42 147
15321.59 179
15322.76 190
15323.93 127
15325.10 153
15326.27 174
15327.44 150
15328.61 159
15329.78 157
15330.95 146
15332.12 181
15333.29 151
15334.46 170
15335.64 161
15336.81 145
15337.98 164
15339.15 138
15340.32 132
15341.49 159
15342.66 138
15343.83 136
15345.00 147
15346.17 161
15347.34 127
15348.51 140
15349.68 160
15350.85 195
15352.02 135
15353.20 137
15354.37 129
15355.54 130
15356.71 178
15357.88 162
15359.05 136
15360.22 126
15361.39 140
15362.57 131
15363.74 134
15364.91 130
15366.08 147
15367.25 142
15368.42 137
15369.59 148
15370.77 172
15371.94 134
15373.11 131
15374.28 139
15375.45 138
15376.63 160
15377.80 146
15378.97 145
15380.14 163
15381.31 142
15382.49 156
15383.66 150
15384.83 152
15386.00 152
15387.17 158
15388.35 149
15389.52 150
15390.69 146
15391.86 146
15393.04 148
15394.21 168
15395.38 161
15396.55 144
15397.73 139
15398.90 140
15400.07 168
15401.25 155
15402.42 169
15403.59 145
15404.76 182
15405.94 132
15407.11 148
15408.28 138
15409.46 140
15410.63 170
15411.80 144
15412.98 150
15414.15 133
15415.32 131
15416.50 133
15417.67 141
15418.84 142
15420.02 167
15421.19 135
15422.36 133
15423.54 126
15424.71 137
15425.89 160
15427.06 138
15428.23 148
15429.41 155
15430.58 145
15431.76 142
15432.93 156
15434.10 154
15435.28 119
15436.45 149
15437.63 135
15438.80 153
15439.97 147
15441.15 112
15442.32 136
15443.50 170
15444.67 163
15445.85 147
15447.02 151
15448.20 161
15449.37 169
15450.55 154
15451.72 139
15452.89 146
15454.07 143
15455.24 157
15456.42 186
15457.59 149
15458.77 146
15459.94 124
15461.12 159
15462.30 159
15463.47 160
15464.65 163
15465.82 147
15467.00 156
15468.17 157
15469.35 153
15470.52 138
15471.70 132
15472.87 117
15474.05 140
15475.22 135
15476.40 143
15477.58 119
15478.75 144
15479.93 164
15481.10 151
15482.28 133
15483.46 142
15484.63 152
15485.81 119
15486.98 127
15488.16 128
15489.34 122
15490.51 137
15491.69 129
15492.87 174
15494.04 144
15495.22 149
15496.39 135
15497.57 133
15498.75 126
15499.92 126
15501.10 149
15502.28 125
15503.45 139
15504.63 156
15505.81 138
15506.98 134
15508.16 141
15509.34 144
15510.52 128
15511.69 125
15512.87 127
15514.05 146
15515.22 167
15516.40 141
15517.58 139
15518.76 128
15519.93 123
15521.11 124
15522.29 149
15523.47 169
15524.64 144
15525.82 145
15527.00 144
15528.18 160
15529.35 135
15530.53 145
15531.71 148
15532.89 140
15534.07 133
15535.24 127
15536.42 120
15537.60 161
15538.78 155
15539.96 125
15541.13 149
15542.31 127
15543.49 137
15544.67 118
15545.85 124
15547.03 125
15548.20 155
15549.38 153
15550.56 138
15551.74 141
15552.92 155
15554.10 188
15555.28 151
15556.45 153
15557.63 149
15558.81 132
15559.99 126
15561.17 121
15562.35 128
15563.53 118
15564.71 139
15565.89 137
15567.07 147
15568.24 175
15569.42 146
15570.60 178
15571.78 154
15572.96 150
15574.14 140
15575.32 149
15576.50 131
15577.68 139
15578.86 127
15580.04 132
15581.22 129
15582.40 133
15583.58 156
15584.76 151
15585.94 147
15587.12 161
15588.30 205
15589.48 174
15590.66 174
15591.84 147
15593.02 118
15594.20 168
15595.38 149
15596.56 183
15597.74 155
15598.92 127
15600.10 145
15601.28 132
15602.46 153
15603.64 148
15604.82 138
15606.00 151
15607.18 147
15608.36 144
15609.55 157
15610.73 124
15611.91 140
15613.09 167
15614.27 184
15615.45 125
15616.63 161
15617.81 163
15618.99 163
15620.17 176
15621.36 146
15622.54 149
15623.72 160
15624.90 143
15626.08 119
15627.26 131
15628.44 141
15629.63 149
15630.81 165
15631.99 149
15633.17 165
15634.35 148
15635.53 163
15636.72 168
15637.90 170
15639.08 197
15640.26 152
15641.44 176
15642.63 169
15643.81 187
15644.99 176
15646.17 161
15647.35 164
15648.54 178
15649.72 180
15650.90 185
15652.08 173
15653.27 156
15654.45 167
15655.63 148
15656.81 149
15658.00 154
15659.18 168
15660.36 172
15661.54 193
15662.73 152
15663.91 170
15665.09 187
15666.28 187
15667.46 174
15668.64 172
15669.82 161
15671.01 181
15672.19 188
15673.37 174
15674.56 203
15675.74 158
15676.92 167
15678.11 150
15679.29 195
15680.47 173
15681.66 163
15682.84 189
15684.03 141
15685.21 189
15686.39 187
15687.58 171
15688.76 133
15689.94 151
15691.13 164
15692.31 166
15693.50 121
15694.68 160
15695.86 165
15697.05 172
15698.23 156
15699.42 182
15700.60 192
15701.78 166
15702.97 182
15704.15 169
15705.34 150
15706.52 153
15707.71 181
15708.89 145
15710.08 148
15711.26 156
15712.45 153
15713.63 148
15714.81 161
15716.00 157
15717.18 168
15718.37 148
15719.55 141
15720.74 139
15721.92 167
15723.11 169
15724.29 176
15725.48 200
15726.66 160
15727.85 159
15729.04 167
15730.22 190
15731.41 185
15732.59 168
15733.78 212
15734.96 193
15736.15 171
15737.33 152
15738.52 150
15739.71 128
15740.89 155
15742.08 152
15743.26 175
15744.45 195
15745.63 183
15746.82 150
15748.01 186
15749.19 196
15750.38 174
15751.56 163
15752.75 186
15753.94 146
15755.12 168
15756.31 160
15757.50 164
15758.68 182
15759.87 145
15761.06 162
15762.24 166
15763.43 161
15764.62 217
15765.80 185
15766.99 153
15768.18 157
15769.36 156
15770.55 148
15771.74 174
15772.92 178
15774.11 170
15775.30 149
15776.48 190
15777.67 183
15778.86 178
15780.05 185
15781.23 152
15782.42 174
15783.61 162
15784.80 151
15785.98 151
15787.17 175
15788.36 158
15789.55 175
15790.73 170
15791.92 169
15793.11 163
15794.30 145
15795.48 166
15796.67 147
15797.86 161
15799.05 165
15800.24 147
15801.42 161
15802.61 153
15803.80 193
15804.99 148
15806.18 172
15807.37 185
15808.55 148
15809.74 151
15810.93 149
15812.12 149
15813.31 157
15814.50 136
15815.68 159
15816.87 159
15818.06 155
15819.25 133
15820.44 128
15821.63 145
15822.82 133
15824.01 121
15825.19 144
15826.38 161
15827.57 148
15828.76 128
15829.95 147
15831.14 165
15832.33 147
15833.52 136
15834.71 160
15835.90 185
15837.09 146
15838.28 161
15839.47 162
15840.66 153
15841.84 144
15843.03 178
15844.22 150
15845.41 161
15846.60 153
15847.79 145
15848.98 145
15850.17 132
15851.36 149
15852.55 164
15853.74 143
15854.93 145
15856.12 158
15857.31 138
15858.50 153
15859.69 150
15860.88 150
15862.07 140
15863.26 113
15864.46 133
15865.65 159
15866.84 145
15868.03 127
15869.22 120
15870.41 141
15871.60 132
15872.79 152
15873.98 160
15875.17 172
15876.36 152
15877.55 191
15878.74 144
15879.94 149
15881.13 123
15882.32 148
15883.51 160
15884.70 127
15885.89 141
15887.08 147
15888.27 173
15889.46 178
15890.66 183
15891.85 155
15893.04 142
15894.23 162
15895.42 162
15896.61 153
15897.81 155
15899.00 155
15900.19 139
15901.38 114
15902.57 142
15903.76 122
15904.96 149
15906.15 149
15907.34 156
15908.53 146
15909.72 145
15910.92 147
15912.11 148
15913.30 154
15914.49 160
15915.69 146
15916.88 121
15918.07 149
15919.26 163
15920.46 181
15921.65 151
15922.84 164
15924.03 197
15925.23 196
15926.42 157
15927.61 130
15928.81 119
15930.00 161
15931.19 166
15932.38 160
15933.58 163
15934.77 138
15935.96 145
15937.16 122
15938.35 165
15939.54 159
15940.74 165
15941.93 135
15943.12 138
15944.32 159
15945.51 171
15946.70 151
15947.90 131
15949.09 163
15950.28 181
15951.48 169
15952.67 150
15953.87 152
15955.06 156
15956.25 155
15957.45 137
15958.64 164
15959.84 168
15961.03 144
15962.22 152
15963.42 116
15964.61 129
15965.81 124
15967.00 150
15968.19 150
15969.39 153
15970.58 156
15971.78 152
15972.97 116
15974.17 118
15975.36 140
15976.56 163
15977.75 134
15978.95 121
15980.14 133
15981.34 143
15982.53 123
15983.72 139
15984.92 129
15986.11 136
15987.31 134
15988.50 136
15989.70 140
15990.90 104
15992.09 138
15993.29 114
15994.48 138
15995.68 127
15996.87 106
15998.07 134
15999.26 135
16000.46 126
16001.65 123
16002.85 138
16004.05 133
16005.24 126
16006.44 132
16007.63 129
16008.83 117
16010.02 132
16011.22 84
16012.42 118
16013.61 151
16014.81 142
16016.00 109
16017.20 120
16018.40 148
16019.59 140
16020.79 119
16021.99 149
16023.18 139
16024.38 117
16025.58 122
16026.77 156
16027.97 118
16029.16 120
16030.36 115
16031.56 141
16032.76 135
16033.95 154
16035.15 134
16036.35 141
16037.54 153
16038.74 155
16039.94 120
16041.13 119
16042.33 131
16043.53 136
16044.73 147
16045.92 126
16047.12 114
16048.32 147
16049.51 156
16050.71 126
16051.91 124
16053.11 153
16054.30 130
16055.50 144
16056.70 158
16057.90 144
16059.10 145
16060.29 127
16061.49 106
16062.69 115
16063.89 139
16065.08 128
16066.28 109
16067.48 95
16068.68 129
16069.88 133
16071.07 159
16072.27 139
16073.47 135
16074.67 116
16075.87 137
16077.07 140
16078.26 177
16079.46 108
16080.66 112
16081.86 112
16083.06 117
16084.26 129
16085.46 139
16086.66 102
16087.85 146
16089.05 144
16090.25 115
16091.45 151
16092.65 130
16093.85 108
16095.05 124
16096.25 139
16097.45 140
16098.65 136
16099.84 108
16101.04 107
16102.24 110
16103.44 133
16104.64 110
16105.84 139
16107.04 160
16108.24 120
16109.44 130
16110.64 142
16111.84 143
16113.04 203
16114.24 150
16115.44 116
16116.64 134
16117.84 125
16119.04 146
16120.24 141
16121.44 127
16122.64 125
16123.84 151
16125.04 142
16126.24 130
16127.44 113
16128.64 98
16129.84 113
16131.04 103
16132.24 135
16133.44 128
16134.64 120
16135.84 106
16137.04 118
16138.25 113
16139.45 114
16140.65 133
16141.85 113
16143.05 135
16144.25 120
16145.45 113
16146.65 140
16147.85 142
16149.05 152
16150.25 136
16151.46 94
16152.66 138
16153.86 119
16155.06 121
16156.26 120
16157.46 133
16158.66 121
16159.87 119
16161.07 109
16162.27 108
16163.47 120
16164.67 105
16165.87 103
16167.08 114
16168.28 128
16169.48 134
16170.68 103
16171.88 118
16173.09 137
16174.29 135
16175.49 148
16176.69 116
16177.89 100
16179.10 100
16180.30 135
16181.50 121
16182.70 111
16183.91 140
16185.11 140
16186.31 124
16187.51 122
16188.72 114
16189.92 139
16191.12 120
16192.32 118
16193.53 104
16194.73 118
16195.93 112
16197.13 126
16198.34 105
16199.54 116
16200.74 126
16201.95 121
16203.15 132
16204.35 126
16205.56 122
16206.76 120
16207.96 123
16209.17 128
16210.37 125
16211.57 136
16212.78 114
16213.98 120
16215.18 130
16216.39 155
16217.59 95
16218.79 127
16220.00 125
16221.20 137
16222.41 145
16223.61 120
16224.81 141
16226.02 128
16227.22 147
16228.43 141
16229.63 128
16230.83 124
16232.04 132
16233.24 116
16234.45 92
16235.65 85
16236.86 103
16238.06 124
16239.26 148
16240.47 110
16241.67 128
16242.88 130
16244.08 110
16245.29 128
16246.49 120
16247.70 100
16248.90 125
16250.11 131
16251.31 121
16252.52 116
16253.72 105
16254.93 114
16256.13 135
16257.34 117
16258.54 105
16259.75 122
16260.95 114
16262.16 139
16263.36 117
16264.57 137
16265.77 132
16266.98 123
16268.19 141
16269.39 111
16270.60 102
16271.80 101
16273.01 115
16274.21 133
16275.42 124
16276.63 140
16277.83 134
16279.04 126
16280.24 136
16281.45 167
16282.66 147
16283.86 126
16285.07 138
16286.27 114
16287.48 112
16288.69 119
16289.89 140
16291.10 109
16292.31 110
16293.51 120
16294.72 146
16295.93 127
16297.13 120
16298.34 131
16299.55 145
16300.75 110
16301.96 111
16303.17 116
16304.37 113
16305.58 139
16306.79 135
16307.99 109
16309.20 130
16310.41 121
16311.62 126
16312.82 146
16314.03 113
16315.24 106
16316.44 132
16317.65 133
16318.86 129
16320.07 124
16321.27 134
16322.48 149
16323.69 139
16324.90 126
16326.10 103
16327.31 126
16328.52 125
16329.73 108
16330.94 100
16332.14 108
16333.35 118
16334.56 124
16335.77 118
16336.98 121
16338.18 123
16339.39 122
16340.60 133
16341.81 136
16343.02 119
16344.23 114
16345.43 129
16346.64 119
16347.85 138
16349.06 111
16350.27 110
16351.48 130
16352.69 133
16353.89 118
16355.10 111
16356.31 120
16357.52 106
16358.73 116
16359.94 124
16361.15 113
16362.36 128
16363.57 128
16364.77 100
16365.98 103
16367.19 130
16368.40 131
16369.61 122
16370.82 115
16372.03 111
16373.24 113
16374.45 112
16375.66 122
16376.87 122
16378.08 120
16379.29 112
16380.50 130
16381.71 97
16382.92 115
16384.13 127
16385.34 128
16386.55 112
16387.76 103
16388.97 99
16390.18 118
16391.39 126
16392.60 110
16393.81 108
16395.02 123
16396.23 137
16397.44 129
16398.65 95
16399.86 120
16401.07 120
16402.28 102
16403.49 95
16404.70 131
16405.91 128
16407.12 134
16408.33 106
16409.54 108
16410.76 122
16411.97 109
16413.18 103
16414.39 136
16415.60 105
16416.81 112
16418.02 114
16419.23 115
16420.44 104
16421.66 125
16422.87 120
16424.08 118
16425.29 125
16426.50 104
16427.71 98
16428.92 121
16430.14 130
16431.35 122
16432.56 126
16433.77 108
16434.98 122
16436.19 120
16437.41 126
16438.62 101
16439.83 110
16441.04 89
16442.25 106
16443.47 123
16444.68 133
16445.89 122
16447.10 110
16448.31 143
16449.53 127
16450.74 118
16451.95 108
16453.16 101
16454.38 113
16455.59 100
16456.80 86
16458.01 102
16459.23 138
16460.44 113
16461.65 104
16462.86 128
16464.08 110
16465.29 115
16466.50 119
16467.72 102
16468.93 98
16470.14 93
16471.35 94
16472.57 115
16473.78 97
16474.99 108
16476.21 118
16477.42 127
16478.63 133
16479.85 112
16481.06 115
16482.27 103
16483.49 93
16484.70 99
16485.92 84
16487.13 121
16488.34 108
16489.56 122
16490.77 104
16491.98 94
16493.20 91
16494.41 121
16495.63 105
16496.84 100
16498.05 109
16499.27 103
16500.48 97
16501.70 102
16502.91 97
16504.13 105
16505.34 111
16506.55 118
16507.77 116
16508.98 106
16510.20 110
16511.41 101
16512.63 112
16513.84 99
16515.06 96
16516.27 119
16517.49 106
16518.70 87
16519.92 104
16521.13 95
16522.35 120
16523.56 134
16524.78 112
16525.99 97
16527.21 98
16528.42 115
16529.64 106
16530.85 100
16532.07 131
16533.28 118
16534.50 116
16535.71 97
16536.93 122
16538.14 96
16539.36 86
16540.58 105
16541.79 115
16543.01 101
16544.22 113
16545.44 122
16546.65 128
16547.87 109
16549.09 129
16550.30 110
16551.52 98
16552.73 90
16553.95 119
16555.17 78
16556.38 91
16557.60 109
16558.82 101
16560.03 109
16561.25 123
16562.46 120
16563.68 93
16564.90 110
16566.11 122
16567.33 109
16568.55 97
16569.76 96
16570.98 129
16572.20 134
16573.41 91
16574.63 83
16575.85 118
16577.07 110
16578.28 89
16579.50 106
16580.72 107
16581.93 100
16583.15 104
16584.37 105
16585.59 119
16586.80 107
16588.02 105
16589.24 114
16590.46 129
16591.67 125
16592.89 106
16594.11 106
16595.33 98
16596.54 105
16597.76 108
16598.98 89
16600.20 93
16601.41 98
16602.63 97
16603.85 113
16605.07 104
16606.29 96
16607.50 104
16608.72 121
16609.94 99
16611.16 117
16612.38 101
16613.60 97
16614.81 132
16616.03 87
16617.25 112
16618.47 99
16619.69 109
16620.91 116
16622.13 120
16623.34 94
16624.56 120
16625.78 128
16627.00 122
16628.22 117
16629.44 119
16630.66 124
16631.88 100
16633.10 89
16634.31 129
16635.53 97
16636.75 116
16637.97 108
16639.19 105
16640.41 112
16641.63 96
16642.85 107
16644.07 109
16645.29 104
16646.51 104
16647.73 117
16648.95 118
16650.17 91
16651.39 105
16652.61 107
16653.83 111
16655.05 106
16656.27 120
16657.49 110
16658.71 92
16659.93 127
16661.15 103
16662.37 108
16663.59 103
16664.81 108
16666.03 111
16667.25 91
16668.47 93
16669.69 98
16670.91 89
16672.13 85
16673.35 92
16674.57 86
16675.79 101
16677.01 124
16678.23 104
16679.45 84
16680.67 104
16681.89 90
16683.12 96
16684.34 98
16685.56 102
16686.78 91
16688.00 92
16689.22 100
16690.44 98
16691.66 83
16692.88 104
16694.11 125
16695.33 95
16696.55 98
16697.77 105
16698.99 78
16700.21 100
16701.43 98
16702.66 105
16703.88 107
16705.10 101
16706.32 122
16707.54 104
16708.77 112
16709.99 122
16711.21 97
16712.43 115
16713.65 107
16714.87 85
16716.10 88
16717.32 95
16718.54 109
16719.76 106
16720.99 110
16722.21 101
16723.43 106
16724.65 91
16725.88 82
16727.10 92
16728.32 87
16729.54 104
16730.77 87
16731.99 73
16733.21 75
16734.43 103
16735.66 118
16736.88 105
16738.10 88
16739.33 83
16740.55 117
16741.77 114
16742.99 93
16744.22 99
16745.44 87
16746.66 107
16747.89 95
16749.11 116
16750.33 99
16751.56 101
16752.78 83
16754.00 115
16755.23 98
16756.45 115
16757.68 111
16758.90 107
16760.12 119
16761.35 98
16762.57 80
16763.79 120
16765.02 105
16766.24 78
16767.47 104
16768.69 110
16769.91 94
16771.14 102
16772.36 83
16773.59 99
16774.81 82
16776.04 94
16777.26 99
16778.48 117
16779.71 88
16780.93 114
16782.16 109
16783.38 115
16784.61 87
16785.83 84
16787.06 102
16788.28 94
16789.51 99
16790.73 133
16791.96 118
16793.18 120
16794.41 117
16795.63 99
16796.86 102
16798.08 107
16799.31 94
16800.53 113
16801.76 110
16802.98 89
16804.21 90
16805.43 92
16806.66 100
16807.88 100
16809.11 99
16810.33 71
16811.56 100
16812.79 92
16814.01 127
16815.24 104
16816.46 92
16817.69 84
16818.91 102
16820.14 120
16821.37 92
16822.59 84
16823.82 95
16825.04 86
16826.27 93
16827.50 98
16828.72 109
16829.95 87
16831.18 102
16832.40 85
16833.63 100
16834.86 81
16836.08 87
16837.31 78
16838.53 80
16839.76 107
16840.99 117
16842.21 103
16843.44 86
16844.67 91
16845.90 98
16847.12 83
16848.35 85
16849.58 68
16850.80 77
16852.03 106
16853.26 110
16854.48 101
16855.71 107
16856.94 110
16858.17 113
16859.39 95
16860.62 94
16861.85 118
16863.08 113
16864.30 106
16865.53 97
16866.76 125
16867.99 101
16869.21 82
16870.44 92
16871.67 86
16872.90 121
16874.13 98
16875.35 108
16876.58 110
16877.81 96
16879.04 114
16880.27 142
16881.49 114
16882.72 84
16883.95 106
16885.18 100
16886.41 97
16887.64 99
16888.86 89
16890.09 112
16891.32 138
16892.55 111
16893.78 125
16895.01 99
16896.24 104
16897.46 124
16898.69 103
16899.92 113
16901.15 123
16902.38 108
16903.61 101
16904.84 119
16906.07 94
16907.30 116
16908.53 88
16909.75 101
16910.98 122
16912.21 111
16913.44 128
16914.67 110
16915.90 92
16917.13 114
16918.36 116
16919.59 104
16920.82 112
16922.05 85
16923.28 101
16924.51 125
16925.74 107
16926.97 97
16928.20 111
16929.43 120
16930.66 121
16931.89 102
16933.12 110
16934.35 107
16935.58 111
16936.81 106
16938.04 120
16939.27 98
16940.50 99
16941.73 104
16942.96 111
16944.19 103
16945.42 90
16946.65 120
16947.88 91
16949.11 81
16950.34 88
16951.57 95
16952.80 89
16954.04 102
16955.27 98
16956.50 103
16957.73 104
16958.96 109
16960.19 105
16961.42 99
16962.65 83
16963.88 129
16965.11 114
16966.35 88
16967.58 90
16968.81 104
16970.04 102
16971.27 84
16972.50 117
16973.73 97
16974.97 84
16976.20 94
16977.43 93
16978.66 85
16979.89 105
16981.12 111
16982.36 114
16983.59 108
16984.82 94
16986.05 92
16987.28 100
16988.52 101
16989.75 92
16990.98 125
16992.21 93
16993.45 115
16994.68 127
16995.91 115
16997.14 94
16998.37 102
16999.61 110
17000.84 106
17002.07 96
17003.31 100
17004.54 89
17005.77 80
17007.00 87
17008.24 124
17009.47 122
17010.70 99
17011.93 74
17013.17 93
17014.40 93
17015.63 110
17016.87 79
17018.10 88
17019.33 96
17020.57 96
17021.80 92
17023.03 100
17024.27 101
17025.50 103
17026.73 102
17027.97 140
17029.20 81
17030.43 97
17031.67 111
17032.90 108
17034.14 104
17035.37 110
17036.60 97
17037.84 84
17039.07 97
17040.30 99
17041.54 101
17042.77 117
17044.01 107
17045.24 108
17046.47 120
17047.71 99
17048.94 104
17050.18 102
17051.41 91
17052.65 82
17053.88 95
17055.12 90
17056.35 92
17057.58 115
17058.82 111
17060.05 104
17061.29 79
17062.52 91
17063.76 103
17064.99 103
17066.23 111
17067.46 93
17068.70 99
17069.93 117
17071.17 103
17072.40 87
17073.64 79
17074.87 82
17076.11 87
17077.34 65
17078.58 90
17079.81 114
17081.05 111
17082.29 79
17083.52 95
17084.76 85
17085.99 89
17087.23 107
17088.46 97
17089.70 113
17090.94 72
17092.17 97
17093.41 100
17094.64 85
17095.88 87
17097.12 76
17098.35 59
17099.59 103
17100.82 89
17102.06 80
17103.30 74
17104.53 82
17105.77 96
17107.00 110
17108.24 111
17109.48 120
17110.71 123
17111.95 99
17113.19 109
17114.42 104
17115.66 96
17116.90 85
17118.13 89
17119.37 94
17120.61 113
17121.85 97
17123.08 106
17124.32 97
17125.56 106
17126.79 98
17128.03 80
17129.27 79
17130.50 100
17131.74 106
17132.98 97
17134.22 110
17135.45 114
17136.69 97
17137.93 95
17139.17 102
17140.40 107
17141.64 97
17142.88 100
17144.12 122
17145.36 98
17146.59 98
17147.83 96
17149.07 87
17150.31 109
17151.54 90
17152.78 71
17154.02 73
17155.26 69
17156.50 73
17157.74 77
17158.97 102
17160.21 76
17161.45 85
17162.69 87
17163.93 82
17165.17 87
17166.40 92
17167.64 92
17168.88 87
17170.12 70
17171.36 87
17172.60 89
17173.84 97
17175.08 125
17176.31 108
17177.55 93
17178.79 105
17180.03 84
17181.27 75
17182.51 77
17183.75 74
17184.99 86
17186.23 80
17187.47 84
17188.71 107
17189.94 87
17191.18 102
17192.42 98
17193.66 73
17194.90 91
17196.14 103
17197.38 89
17198.62 128
17199.86 114
17201.10 77
17202.34 90
17203.58 129
17204.82 113
17206.06 116
17207.30 114
17208.54 122
17209.78 114
17211.02 103
17212.26 117
17213.50 115
17214.74 85
17215.98 96
17217.22 107
17218.46 90
17219.70 94
17220.94 97
17222.18 120
17223.43 93
17224.67 109
17225.91 114
17227.15 96
17228.39 77
17229.63 78
17230.87 110
17232.11 88
17233.35 91
17234.59 87
17235.83 99
17237.08 104
17238.32 89
17239.56 113
17240.80 102
17242.04 111
17243.28 108
17244.52 99
17245.76 131
17247.01 111
17248.25 114
17249.49 113
17250.73 99
17251.97 103
17253.21 96
17254.46 112
17255.70 105
17256.94 121
17258.18 86
17259.42 87
17260.66 101
17261.91 113
17263.15 117
17264.39 90
17265.63 81
17266.87 105
17268.12 98
17269.36 92
17270.60 98
17271.84 82
17273.09 99
17274.33 109
17275.57 108
17276.81 106
17278.06 107
17279.30 87
17280.54 87
17281.78 112
17283.03 109
17284.27 106
17285.51 95
17286.76 121
17288.00 112
17289.24 121
17290.48 79
17291.73 95
17292.97 116
17294.21 111
17295.46 92
17296.70 113
17297.94 117
17299.19 96
17300.43 103
17301.67 106
17302.92 112
17304.16 94
17305.40 107
17306.65 81
17307.89 109
17309.14 99
17310.38 99
17311.62 82
17312.87 106
17314.11 87
17315.35 103
17316.60 97
17317.84 98
17319.09 96
17320.33 114
17321.58 108
17322.82 95
17324.06 103
17325.31 94
17326.55 99
17327.80 87
17329.04 106
17330.29 83
17331.53 99
17332.77 91
17334.02 110
17335.26 84
17336.51 75
17337.75 120
17339.00 110
17340.24 92
17341.49 71
17342.73 107
17343.98 95
17345.22 117
17346.47 82
17347.71 80
17348.96 103
17350.20 101
17351.45 119
17352.69 91
17353.94 84
17355.18 101
17356.43 94
17357.68 86
17358.92 82
17360.17 84
17361.41 90
17362.66 86
17363.90 85
17365.15 102
17366.39 98
17367.64 117
17368.89 113
17370.13 88
17371.38 115
17372.62 98
17373.87 99
17375.12 101
17376.36 80
17377.61 113
17378.85 68
17380.10 96
17381.35 89
17382.59 90
17383.84 93
17385.09 101
17386.33 87
17387.58 88
17388.83 101
17390.07 100
17391.32 110
17392.57 108
17393.81 110
17395.06 86
17396.31 105
17397.55 100
17398.80 100
17400.05 94
17401.29 105
17402.54 114
17403.79 78
17405.04 109
17406.28 91
17407.53 85
17408.78 92
17410.02 108
17411.27 96
17412.52 92
17413.77 107
17415.01 88
17416.26 83
17417.51 74
17418.76 91
17420.00 101
17421.25 114
17422.50 106
17423.75 117
17425.00 104
17426.24 107
17427.49 109
17428.74 107
17429.99 96
17431.24 84
17432.48 93
17433.73 100
17434.98 110
17436.23 78
17437.48 72
17438.73 76
17439.97 106
17441.22 108
17442.47 89
17443.72 70
17444.97 68
17446.22 99
17447.47 93
17448.71 101
17449.96 87
17451.21 94
17452.46 107
17453.71 109
17454.96 90
17456.21 91
17457.46 96
17458.71 90
17459.95 112
17461.20 128
17462.45 84
17463.70 94
17464.95 100
17466.20 103
17467.45 102
17468.70 84
17469.95 84
17471.20 83
17472.45 77
17473.70 88
17474.95 119
17476.20 107
17477.45 103
17478.70 113
17479.95 116
17481.20 83
17482.45 91
17483.70 108
17484.95 93
17486.20 89
17487.45 78
17488.70 78
17489.95 117
17491.20 108
17492.45 98
17493.70 106
17494.95 127
17496.20 119
17497.45 97
17498.70 85
17499.95 92
17501.20 91
17502.45 122
17503.70 89
17504.95 101
17506.20 105
17507.46 95
17508.71 126
17509.96 99
17511.21 86
17512.46 84
17513.71 102
17514.96 99
17516.21 108
17517.46 84
17518.71 74
17519.97 119
17521.22 105
17522.47 95
17523.72 100
17524.97 92
17526.22 123
17527.47 153
17528.73 93
17529.98 101
17531.23 107
17532.48 108
17533.73 95
17534.99 122
17536.24 117
17537.49 111
17538.74 110
17539.99 122
17541.25 112
17542.50 107
17543.75 93
17545.00 68
17546.25 85
17547.51 108
17548.76 112
17550.01 118
17551.26 96
17552.52 135
17553.77 128
17555.02 141
17556.27 114
17557.53 104
17558.78 132
17560.03 86
17561.28 101
17562.54 108
17563.79 91
17565.04 97
17566.30 105
17567.55 125
17568.80 125
17570.05 106
17571.31 89
17572.56 109
17573.81 109
17575.07 116
17576.32 101
17577.57 112
17578.83 116
17580.08 99
17581.33 88
17582.59 91
17583.84 115
17585.10 114
17586.35 117
17587.60 110
17588.86 97
17590.11 95
17591.36 123
17592.62 124
17593.87 131
17595.13 100
17596.38 104
17597.63 114
17598.89 125
17600.14 100
17601.40 100
17602.65 109
17603.90 85
17605.16 124
17606.41 89
17607.67 90
17608.92 96
17610.18 99
17611.43 116
17612.69 98
17613.94 92
17615.20 110
17616.45 91
17617.71 88
17618.96 133
17620.21 102
17621.47 116
17622.72 94
17623.98 106
17625.23 102
17626.49 110
17627.75 84
17629.00 66
17630.26 104
17631.51 94
17632.77 124
17634.02 121
17635.28 130
17636.53 89
17637.79 89
17639.04 114
17640.30 96
17641.55 96
17642.81 107
17644.07 112
17645.32 96
17646.58 86
17647.83 78
17649.09 114
17650.35 104
17651.60 85
17652.86 88
17654.11 124
17655.37 119
17656.63 97
17657.88 100
17659.14 121
17660.39 85
17661.65 105
17662.91 88
17664.16 95
17665.42 124
17666.68 89
17667.93 91
17669.19 93
17670.45 88
17671.70 105
17672.96 129
17674.22 99
17675.47 78
17676.73 99
17677.99 106
17679.24 83
17680.50 100
17681.76 89
17683.02 76
17684.27 99
17685.53 98
17686.79 126
17688.05 101
17689.30 105
17690.56 98
17691.82 99
17693.07 118
17694.33 127
17695.59 113
17696.85 96
17698.11 110
17699.36 119
17700.62 109
17701.88 123
17703.14 119
17704.39 92
17705.65 95
17706.91 82
17708.17 121
17709.43 113
17710.68 112
17711.94 88
17713.20 91
17714.46 87
17715.72 102
17716.98 96
17718.23 120
17719.49 87
17720.75 63
17722.01 75
17723.27 101
17724.53 114
17725.79 102
17727.04 95
17728.30 93
17729.56 97
17730.82 79
17732.08 86
17733.34 99
17734.60 109
17735.86 85
17737.12 93
17738.37 96
17739.63 99
17740.89 98
17742.15 112
17743.41 98
17744.67 103
17745.93 73
17747.19 100
17748.45 102
17749.71 120
17750.97 86
17752.23 81
17753.49 123
17754.75 89
17756.01 97
17757.27 98
17758.53 98
17759.79 79
17761.05 85
17762.31 110
17763.57 94
17764.83 110
17766.09 85
17767.35 117
17768.61 92
17769.87 72
17771.13 100
17772.39 120
17773.65 127
17774.91 103
17776.17 91
17777.43 74
17778.69 116
17779.95 99
17781.21 80
17782.47 102
17783.73 97
17784.99 92
17786.25 93
17787.51 91
17788.78 110
17790.04 97
17791.30 97
17792.56 95
17793.82 91
17795.08 83
17796.34 114
17797.60 111
17798.86 111
17800.13 103
17801.39 83
17802.65 103
17803.91 118
17805.17 90
17806.43 77
17807.69 113
17808.96 91
17810.22 111
17811.48 88
17812.74 104
17814.00 107
17815.26 95
17816.53 95
17817.79 101
17819.05 106
17820.31 107
17821.57 99
17822.84 95
17824.10 86
17825.36 88
17826.62 109
17827.89 95
17829.15 114
17830.41 114
17831.67 105
17832.93 89
17834.20 97
17835.46 77
17836.72 91
17837.99 73
17839.25 79
17840.51 75
17841.77 90
17843.04 96
17844.30 96
17845.56 104
17846.82 80
17848.09 94
17849.35 104
17850.61 81
17851.88 90
17853.14 78
17854.40 88
17855.67 100
17856.93 70
17858.19 100
17859.46 77
17860.72 78
17861.98 86
17863.25 95
17864.51 80
17865.77 84
17867.04 67
17868.30 93
17869.57 96
17870.83 87
17872.09 112
17873.36 87
17874.62 85
17875.89 74
17877.15 88
17878.41 105
17879.68 97
17880.94 79
17882.21 88
17883.47 98
17884.73 98
17886.00 114
17887.26 94
17888.53 94
17889.79 86
17891.06 86
17892.32 75
17893.59 88
17894.85 69
17896.12 95
17897.38 89
17898.65 88
17899.91 76
17901.17 87
17902.44 62
17903.70 79
17904.97 93
17906.23 89
17907.50 90
17908.77 105
17910.03 96
17911.30 62
17912.56 87
17913.83 90
17915.09 121
17916.36 105
17917.62 102
17918.89 104
17920.15 98
17921.42 99
17922.68 107
17923.95 113
17925.22 104
17926.48 98
17927.75 93
17929.01 112
17930.28 99
17931.55 91
17932.81 94
17934.08 83
17935.34 102
17936.61 82
17937.88 84
17939.14 107
17940.41 113
17941.68 112
17942.94 124
17944.21 109
17945.47 123
17946.74 93
17948.01 115
17949.27 80
17950.54 86
17951.81 96
17953.07 100
17954.34 80
17955.61 90
17956.87 93
17958.14 90
17959.41 104
17960.68 73
17961.94 82
17963.21 97
17964.48 74
17965.74 81
17967.01 89
17968.28 69
17969.55 78
17970.81 82
17972.08 115
17973.35 93
17974.62 95
17975.88 87
17977.15 85
17978.42 75
17979.69 103
17980.95 98
17982.22 84
17983.49 79
17984.76 83
17986.03 75
17987.29 84
17988.56 93
17989.83 96
17991.10 90
17992.37 96
17993.63 102
17994.90 66
17996.17 102
17997.44 100
17998.71 84
17999.98 101
18001.24 80
18002.51 71
18003.78 98
18005.05 105
18006.32 112
18007.59 96
18008.86 86
18010.12 89
18011.39 107
18012.66 91
18013.93 125
18015.20 102
18016.47 97
18017.74 103
18019.01 88
18020.28 80
18021.54 100
18022.81 129
18024.08 97
18025.35 101
18026.62 106
18027.89 93
18029.16 98
18030.43 95
18031.70 94
18032.97 94
18034.24 100
18035.51 100
18036.78 85
18038.05 74
18039.32 100
18040.59 106
18041.86 93
18043.13 73
18044.40 90
18045.67 82
18046.94 85
18048.21 92
18049.48 91
18050.75 87
18052.02 91
18053.29 91
18054.56 83
18055.83 74
18057.10 88
18058.37 82
18059.64 82
18060.91 79
18062.18 77
18063.45 70
18064.72 104
18065.99 97
18067.26 76
18068.54 100
18069.81 98
18071.08 100
18072.35 76
18073.62 83
18074.89 92
18076.16 91
18077.43 87
18078.70 68
18079.97 74
18081.25 84
18082.52 93
18083.79 99
18085.06 95
18086.33 107
18087.60 81
18088.87 96
18090.15 103
18091.42 103
18092.69 83
18093.96 113
18095.23 96
18096.50 77
18097.78 105
18099.05 106
18100.32 94
18101.59 85
18102.86 84
18104.14 83
18105.41 101
18106.68 85
18107.95 85
18109.23 87
18110.50 90
18111.77 115
18113.04 93
18114.31 103
18115.59 94
18116.86 110
18118.13 122
18119.40 117
18120.68 79
18121.95 102
18123.22 115
18124.50 95
18125.77 105
18127.04 91
18128.31 93
18129.59 113
18130.86 112
18132.13 83
18133.41 90
18134.68 95
18135.95 114
18137.23 94
18138.50 102
18139.77 73
18141.05 105
18142.32 110
18143.59 122
18144.87 91
18146.14 101
18147.41 134
18148.69 110
18149.96 134
18151.23 98
18152.51 106
18153.78 118
18155.06 119
18156.33 93
18157.60 71
18158.88 87
18160.15 100
18161.43 76
18162.70 88
18163.97 94
18165.25 108
18166.52 113
18167.80 90
18169.07 93
18170.35 112
18171.62 108
18172.90 121
18174.17 98
18175.44 127
18176.72 94
18177.99 94
18179.27 82
18180.54 101
18181.82 83
18183.09 87
18184.37 83
18185.64 83
18186.92 101
18188.19 116
18189.47 95
18190.74 103
18192.02 83
18193.29 75
18194.57 94
18195.84 96
18197.12 88
18198.39 103
18199.67 87
18200.95 107
18202.22 101
18203.50 79
18204.77 89
18206.05 90
18207.32 101
18208.60 83
18209.88 91
18211.15 118
18212.43 110
18213.70 106
18214.98 104
18216.26 85
18217.53 121
18218.81 96
18220.08 118
18221.36 104
18222.64 98
18223.91 109
18225.19 97
18226.47 91
18227.74 87
18229.02 96
18230.29 96
18231.57 92
18232.85 95
18234.12 103
18235.40 105
18236.68 104
18237.95 86
18239.23 105
18240.51 134
18241.79 104
18243.06 92
18244.34 94
18245.62 128
18246.89 113
18248.17 83
18249.45 94
18250.73 89
18252.00 114
18253.28 105
18254.56 100
18255.83 98
18257.11 108
18258.39 108
18259.67 93
18260.94 110
18262.22 92
18263.50 105
18264.78 113
18266.06 97
18267.33 77
18268.61 85
18269.89 91
18271.17 92
18272.45 106
18273.72 85
18275.00 96
18276.28 131
18277.56 108
18278.84 99
18280.11 111
18281.39 90
18282.67 107
18283.95 108
18285.23 68
18286.51 109
18287.78 97
18289.06 100
18290.34 107
18291.62 104
18292.90 99
18294.18 101
18295.46 97
18296.74 62
18298.01 112
18299.29 113
18300.57 100
18301.85 87
18303.13 91
18304.41 99
18305.69 105
18306.97 117
18308.25 113
18309.53 95
18310.81 101
18312.09 84
18313.37 80
18314.64 87
18315.92 86
18317.20 97
18318.48 111
18319.76 89
18321.04 77
18322.32 91
18323.60 130
18324.88 110
18326.16 104
18327.44 90
18328.72 67
18330.00 79
18331.28 83
18332.56 85
18333.84 79
18335.12 94
18336.40 104
18337.68 87
18338.96 89
18340.24 78
18341.52 88
18342.80 83
18344.09 80
18345.37 96
18346.65 87
18347.93 112
18349.21 90
18350.49 96
18351.77 87
18353.05 69
18354.33 78
18355.61 76
18356.89 85
18358.17 70
18359.46 86
18360.74 91
18362.02 90
18363.30 93
18364.58 111
18365.86 84
18367.14 83
18368.42 90
18369.71 88
18370.99 86
18372.27 103
18373.55 118
18374.83 81
18376.11 87
18377.39 64
18378.68 73
18379.96 78
18381.24 88
18382.52 68
18383.80 99
18385.09 100
18386.37 80
18387.65 77
18388.93 97
18390.21 95
18391.50 87
18392.78 98
18394.06 73
18395.34 87
18396.63 85
18397.91 83
18399.19 75
18400.47 79
18401.76 75
18403.04 92
18404.32 69
18405.60 61
18406.89 89
18408.17 78
18409.45 93
18410.73 72
18412.02 86
18413.30 88
18414.58 106
18415.87 72
18417.15 107
18418.43 92
18419.72 90
18421.00 85
18422.28 97
18423.57 78
18424.85 96
18426.13 87
18427.42 82
18428.70 70
18429.98 92
18431.27 103
18432.55 103
18433.83 103
18435.12 103
18436.40 100
18437.68 81
18438.97 92
18440.25 90
18441.54 96
18442.82 99
18444.10 109
18445.39 99
18446.67 94
18447.96 77
18449.24 75
18450.53 77
18451.81 75
18453.09 85
18454.38 74
18455.66 100
18456.95 89
18458.23 93
18459.52 78
18460.80 78
18462.09 85
18463.37 109
18464.65 93
18465.94 91
18467.22 86
18468.51 91
18469.79 104
18471.08 101
18472.36 97
18473.65 85
18474.93 96
18476.22 122
18477.50 102
18478.79 98
18480.08 101
18481.36 103
18482.65 109
18483.93 89
18485.22 107
18486.50 82
18487.79 73
18489.07 101
18490.36 114
18491.64 106
18492.93 81
18494.22 69
18495.50 61
18496.79 87
18498.07 85
18499.36 120
18500.65 101
18501.93 101
18503.22 93
18504.50 85
18505.79 93
18507.08 80
18508.36 94
18509.65 112
18510.94 95
18512.22 86
18513.51 72
18514.80 71
18516.08 85
18517.37 64
18518.65 88
18519.94 113
18521.23 94
18522.51 100
18523.80 101
18525.09 96
18526.38 95
18527.66 81
18528.95 89
18530.24 93
18531.52 89
18532.81 91
18534.10 89
18535.39 84
18536.67 72
18537.96 64
18539.25 87
18540.53 67
18541.82 76
18543.11 88
18544.40 90
18545.68 84
18546.97 78
18548.26 91
18549.55 91
18550.84 99
18552.12 99
18553.41 84
18554.70 102
18555.99 71
18557.27 107
18558.56 88
18559.85 76
18561.14 84
18562.43 107
18563.72 82
18565.00 89
18566.29 81
18567.58 85
18568.87 106
18570.16 86
18571.45 82
18572.73 103
18574.02 87
18575.31 94
18576.60 94
18577.89 91
18579.18 79
18580.47 88
18581.75 104
18583.04 87
18584.33 80
18585.62 91
18586.91 104
18588.20 95
18589.49 105
18590.78 122
18592.07 136
18593.36 122
18594.65 111
18595.93 103
18597.22 91
18598.51 104
18599.80 72
18601.09 91
18602.38 93
18603.67 81
18604.96 114
18606.25 132
18607.54 112
18608.83 95
18610.12 118
18611.41 120
18612.70 107
18613.99 100
18615.28 116
18616.57 95
18617.86 112
18619.15 89
18620.44 100
18621.73 107
18623.02 98
18624.31 102
18625.60 88
18626.89 83
18628.18 69
18629.47 93
18630.76 118
18632.05 108
18633.34 119
18634.64 124
18635.93 116
18637.22 94
18638.51 96
18639.80 101
18641.09 106
18642.38 111
18643.67 93
18644.96 110
18646.25 115
18647.54 102
18648.84 96
18650.13 83
18651.42 89
18652.71 90
18654.00 90
18655.29 74
18656.58 103
18657.88 105
18659.17 124
18660.46 84
18661.75 78
18663.04 74
18664.33 107
18665.63 91
18666.92 71
18668.21 94
18669.50 100
18670.79 85
18672.08 90
18673.38 105
18674.67 70
18675.96 81
18677.25 81
18678.55 103
18679.84 104
18681.13 88
18682.42 88
18683.71 83
18685.01 77
18686.30 74
18687.59 92
18688.88 98
18690.18 107
18691.47 104
18692.76 100
18694.06 73
18695.35 124
18696.64 92
18697.93 99
18699.23 83
18700.52 92
18701.81 107
18703.11 101
18704.40 95
18705.69 87
18706.99 91
18708.28 93
18709.57 102
18710.86 64
18712.16 69
18713.45 84
18714.75 110
18716.04 99
18717.33 111
18718.63 101
18719.92 101
18721.21 98
18722.51 81
18723.80 78
18725.09 84
18726.39 97
18727.68 85
18728.98 76
18730.27 80
18731.56 92
18732.86 73
18734.15 118
18735.45 105
18736.74 99
18738.04 108
18739.33 102
18740.62 97
18741.92 93
18743.21 79
18744.51 96
18745.80 99
18747.10 106
18748.39 95
18749.69 102
18750.98 114
18752.27 111
18753.57 107
18754.86 126
18756.16 93
18757.45 110
18758.75 77
18760.04 73
18761.34 87
18762.63 98
18763.93 91
18765.23 104
18766.52 86
18767.82 96
18769.11 98
18770.41 90
18771.70 88
18773.00 95
18774.29 85
18775.59 87
18776.88 92
18778.18 91
18779.48 109
18780.77 99
18782.07 103
18783.36 81
18784.66 99
18785.95 93
18787.25 108
18788.55 82
18789.84 105
18791.14 99
18792.43 79
18793.73 79
18795.03 101
18796.32 93
18797.62 83
18798.92 97
18800.21 103
18801.51 101
18802.81 89
18804.10 110
18805.40 91
18806.70 97
18807.99 93
18809.29 76
18810.59 82
18811.88 82
18813.18 62
18814.48 102
18815.77 75
18817.07 70
18818.37 71
18819.66 82
18820.96 85
18822.26 97
18823.56 92
18824.85 88
18826.15 88
18827.45 100
18828.75 77
18830.04 76
18831.34 90
18832.64 96
18833.94 89
18835.23 94
18836.53 83
18837.83 86
18839.13 99
18840.42 85
18841.72 102
18843.02 89
18844.32 83
18845.62 78
18846.91 103
18848.21 100
18849.51 83
18850.81 90
18852.11 84
18853.40 98
18854.70 94
18856.00 98
18857.30 93
18858.60 111
18859.90 84
18861.20 89
18862.49 110
18863.79 93
18865.09 80
18866.39 88
18867.69 116
18868.99 92
18870.29 90
18871.59 82
18872.88 101
18874.18 84
18875.48 90
18876.78 100
18878.08 82
18879.38 89
18880.68 97
18881.98 81
18883.28 78
18884.58 73
18885.88 75
18887.18 79
18888.47 81
18889.77 90
18891.07 78
18892.37 89
18893.67 66
18894.97 82
18896.27 80
18897.57 129
18898.87 84
18900.17 90
18901.47 82
18902.77 92
18904.07 85
18905.37 74
18906.67 77
18907.97 84
18909.27 112
18910.57 84
18911.87 77
18913.17 102
18914.47 81
18915.77 65
18917.07 88
18918.38 81
18919.68 77
18920.98 77
18922.28 62
18923.58 73
18924.88 80
18926.18 91
18927.48 88
18928.78 121
18930.08 89
18931.38 73
18932.68 72
18933.98 87
18935.29 91
18936.59 93
18937.89 82
18939.19 77
18940.49 81
18941.79 79
18943.09 95
18944.39 93
18945.70 116
18947.00 93
18948.30 95
18949.60 83
18950.90 96
18952.20 91
18953.51 69
18954.81 78
18956.11 92
18957.41 81
18958.71 108
18960.02 73
18961.32 95
18962.62 87
18963.92 71
18965.22 98
18966.53 86
18967.83 85
18969.13 79
18970.43 72
18971.73 85
18973.04 73
18974.34 64
18975.64 79
18976.94 91
18978.25 87
18979.55 90
18980.85 80
18982.16 76
18983.46 79
18984.76 78
18986.06 67
18987.37 95
18988.67 87
18989.97 71
18991.28 68
18992.58 89
18993.88 72
18995.18 81
18996.49 71
18997.79 87
18999.09 104
19000.40 87
19001.70 68
19003.00 71
19004.31 82
19005.61 63
19006.92 74
19008.22 62
19009.52 80
19010.83 82
19012.13 77
19013.43 94
19014.74 78
19016.04 75
19017.35 72
19018.65 77
19019.95 82
19021.26 55
19022.56 76
19023.87 83
19025.17 94
19026.47 95
19027.78 82
19029.08 83
19030.39 60
19031.69 68
19033.00 75
19034.30 78
19035.61 87
19036.91 88
19038.21 93
19039.52 67
19040.82 76
19042.13 70
19043.43 77
19044.74 80
19046.04 74
19047.35 98
19048.65 83
19049.96 75
19051.26 88
19052.57 100
19053.87 88
19055.18 84
19056.48 79
19057.79 75
19059.09 93
19060.40 84
19061.71 84
19063.01 99
19064.32 95
19065.62 85
19066.93 80
19068.23 81
19069.54 69
19070.85 64
19072.15 71
19073.46 80
19074.76 67
19076.07 84
19077.37 55
19078.68 64
19079.99 92
19081.29 81
19082.60 70
19083.91 70
19085.21 76
19086.52 81
19087.82 80
19089.13 87
19090.44 119
19091.74 83
19093.05 76
19094.36 77
19095.66 82
19096.97 76
19098.28 85
19099.58 75
19100.89 72
19102.20 77
19103.50 91
19104.81 65
19106.12 73
19107.42 72
19108.73 67
19110.04 79
19111.35 71
19112.65 79
19113.96 50
19115.27 57
19116.58 82
19117.88 62
19119.19 60
19120.50 66
19121.81 75
19123.11 100
19124.42 55
19125.73 79
19127.04 79
19128.34 67
19129.65 69
19130.96 67
19132.27 86
19133.57 81
19134.88 97
19136.19 111
19137.50 86
19138.81 79
19140.12 62
19141.42 67
19142.73 80
19144.04 88
19145.35 75
19146.66 64
19147.97 75
19149.27 84
19150.58 82
19151.89 65
19153.20 82
19154.51 86
19155.82 81
19157.13 80
19158.43 75
19159.74 72
19161.05 71
19162.36 76
19163.67 83
19164.98 76
19166.29 66
19167.60 67
19168.91 76
19170.22 56
19171.52 75
19172.83 100
19174.14 98
19175.45 76
19176.76 66
19178.07 85
19179.38 84
19180.69 74
19182.00 67
19183.31 74
19184.62 70
19185.93 60
19187.24 81
19188.55 74
19189.86 100
19191.17 79
19192.48 68
19193.79 78
19195.10 78
19196.41 61
19197.72 81
19199.03 90
19200.34 65
19201.65 80
19202.96 89
19204.27 94
19205.58 85
19206.89 71
19208.20 80
19209.51 89
19210.82 82
19212.13 72
19213.44 67
19214.75 88
19216.06 89
19217.38 97
19218.69 78
19220.00 59
19221.31 55
19222.62 96
19223.93 88
19225.24 82
19226.55 72
19227.86 78
19229.17 65
19230.49 85
19231.80 85
19233.11 82
19234.42 61
19235.73 76
19237.04 66
19238.35 63
19239.67 85
19240.98 60
19242.29 48
19243.60 64
19244.91 83
19246.22 72
19247.54 72
19248.85 81
19250.16 79
19251.47 86
19252.78 76
19254.10 69
19255.41 76
19256.72 74
19258.03 85
19259.34 72
19260.66 59
19261.97 61
19263.28 80
19264.59 83
19265.91 75
19267.22 70
19268.53 78
19269.84 78
19271.16 67
19272.47 78
19273.78 87
19275.10 74
19276.41 81
19277.72 60
19279.03 74
19280.35 69
19281.66 77
19282.97 90
19284.29 75
19285.60 78
19286.91 86
19288.23 92
19289.54 77
19290.85 74
19292.17 88
19293.48 64
19294.79 59
19296.11 66
19297.42 61
19298.73 58
19300.05 70
19301.36 67
19302.67 83
19303.99 72
19305.30 80
19306.62 86
19307.93 82
19309.24 81
19310.56 81
19311.87 71
19313.19 101
19314.50 103
19315.81 108
19317.13 70
19318.44 70
19319.76 59
19321.07 73
19322.39 77
19323.70 54
19325.01 91
19326.33 83
19327.64 83
19328.96 82
19330.27 67
19331.59 66
19332.90 89
19334.22 86
19335.53 77
19336.85 88
19338.16 99
19339.48 74
19340.79 57
19342.11 82
19343.42 78
19344.74 89
19346.05 70
19347.37 87
19348.68 72
19350.00 73
19351.31 95
19352.63 94
19353.94 91
19355.26 81
19356.58 89
19357.89 80
19359.21 72
19360.52 54
19361.84 80
19363.15 80
19364.47 81
19365.79 94
19367.10 67
19368.42 54
19369.73 87
19371.05 87
19372.37 82
19373.68 73
19375.00 71
19376.31 68
19377.63 90
19378.95 71
19380.26 63
19381.58 79
19382.90 77
19384.21 70
19385.53 74
19386.85 62
19388.16 69
19389.48 90
19390.80 74
19392.11 58
19393.43 75
19394.75 81
19396.06 79
19397.38 65
19398.70 63
19400.01 100
19401.33 121
19402.65 92
19403.97 89
19405.28 79
19406.60 80
19407.92 58
19409.23 74
19410.55 62
19411.87 71
19413.19 67
19414.50 82
19415.82 57
19417.14 70
19418.46 70
19419.77 109
19421.09 83
19422.41 76
19423.73 67
19425.05 63
19426.36 90
19427.68 74
19429.00 69
19430.32 69
19431.64 67
19432.95 58
19434.27 83
19435.59 84
19436.91 85
19438.23 79
19439.55 68
19440.86 109
19442.18 100
19443.50 64
19444.82 78
19446.14 71
19447.46 75
19448.78 76
19450.09 72
19451.41 75
19452.73 80
19454.05 89
19455.37 94
19456.69 81
19458.01 78
19459.33 76
19460.65 77
19461.97 78
19463.28 50
19464.60 84
19465.92 77
19467.24 64
19468.56 85
19469.88 78
19471.20 62
19472.52 80
19473.84 71
19475.16 74
19476.48 78
19477.80 106
19479.12 89
19480.44 76
19481.76 82
19483.08 71
19484.40 78
19485.72 87
19487.04 96
19488.36 70
19489.68 66
19491.00 96
19492.32 89
19493.64 80
19494.96 69
19496.28 73
19497.60 67
19498.92 71
19500.24 102
19501.56 114
19502.88 86
19504.20 64
19505.52 72
19506.84 80
19508.16 87
19509.49 81
19510.81 67
19512.13 75
19513.45 77
19514.77 75
19516.09 91
19517.41 88
19518.73 81
19520.05 87
19521.37 86
19522.70 76
19524.02 65
19525.34 71
19526.66 83
19527.98 82
19529.30 87
19530.62 70
19531.95 66
19533.27 71
19534.59 84
19535.91 75
19537.23 74
19538.55 72
19539.88 70
19541.20 73
19542.52 83
19543.84 76
19545.16 68
19546.49 61
19547.81 89
19549.13 91
19550.45 90
19551.77 70
19553.10 81
19554.42 77
19555.74 69
19557.06 70
19558.39 79
19559.71 102
19561.03 90
19562.35 68
19563.68 61
19565.00 62
19566.32 67
19567.64 78
19568.97 88
19570.29 65
19571.61 75
19572.94 78
19574.26 87
19575.58 97
19576.90 67
19578.23 83
19579.55 82
19580.87 84
19582.20 70
19583.52 58
19584.84 68
19586.17 67
19587.49 74
19588.81 76
19590.14 83
19591.46 59
19592.78 54
19594.11 69
19595.43 66
19596.76 81
19598.08 74
19599.40 78
19600.73 73
19602.05 67
19603.37 62
19604.70 97
19606.02 75
19607.35 78
19608.67 69
19610.00 75
19611.32 84
19612.64 88
19613.97 75
19615.29 76
19616.62 77
19617.94 65
19619.27 81
19620.59 88
19621.92 82
19623.24 58
19624.56 63
19625.89 58
19627.21 63
19628.54 70
19629.86 73
19631.19 74
19632.51 66
19633.84 74
19635.16 69
19636.49 53
19637.81 71
19639.14 74
19640.46 62
19641.79 64
19643.11 72
19644.44 50
19645.77 78
19647.09 74
19648.42 99
19649.74 68
19651.07 55
19652.39 51
19653.72 55
19655.04 66
19656.37 80
19657.70 87
19659.02 86
19660.35 65
19661.67 69
19663.00 61
19664.33 73
19665.65 60
19666.98 64
19668.30 78
19669.63 63
19670.96 72
19672.28 65
19673.61 64
19674.94 69
19676.26 77
19677.59 79
19678.92 67
19680.24 98
19681.57 62
19682.90 53
19684.22 53
19685.55 51
19686.88 76
19688.20 81
19689.53 71
19690.86 68
19692.18 80
19693.51 67
19694.84 84
19696.16 89
19697.49 81
19698.82 65
19700.15 80
19701.47 70
19702.80 64
19704.13 68
19705.46 66
19706.78 62
19708.11 69
19709.44 65
19710.77 67
19712.09 68
19713.42 72
19714.75 81
19716.08 65
19717.40 78
19718.73 66
19720.06 72
19721.39 66
19722.72 69
19724.04 81
19725.37 78
19726.70 85
19728.03 72
19729.36 74
19730.68 83
19732.01 81
19733.34 83
19734.67 60
19736.00 57
19737.33 85
19738.66 84
19739.98 93
19741.31 90
19742.64 69
19743.97 61
19745.30 45
19746.63 77
19747.96 96
19749.29 68
19750.61 58
19751.94 70
19753.27 63
19754.60 77
19755.93 70
19757.26 62
19758.59 80
19759.92 68
19761.25 54
19762.58 54
19763.91 66
19765.24 77
19766.57 61
19767.89 70
19769.22 92
19770.55 67
19771.88 102
19773.21 66
19774.54 61
19775.87 56
19777.20 73
19778.53 62
19779.86 65
19781.19 71
19782.52 81
19783.85 72
19785.18 60
19786.51 56
19787.84 90
19789.17 59
19790.50 59
19791.83 60
19793.16 73
19794.49 67
19795.83 65
19797.16 50
19798.49 63
19799.82 67
19801.15 76
19802.48 83
19803.81 76
19805.14 90
19806.47 97
19807.80 68
19809.13 48
19810.46 56
19811.79 58
19813.13 56
19814.46 87
19815.79 68
19817.12 72
19818.45 81
19819.78 70
19821.11 72
19822.44 61
19823.78 74
19825.11 76
19826.44 67
19827.77 73
19829.10 74
19830.43 71
19831.77 106
19833.10 74
19834.43 73
19835.76 62
19837.09 68
19838.42 63
19839.76 77
19841.09 62
19842.42 78
19843.75 84
19845.08 69
19846.42 78
19847.75 78
19849.08 76
19850.41 67
19851.75 63
19853.08 66
19854.41 49
19855.74 55
19857.08 61
19858.41 71
19859.74 61
19861.07 63
19862.41 66
19863.74 64
19865.07 57
19866.41 63
19867.74 78
19869.07 78
19870.40 97
19871.74 79
19873.07 80
19874.40 56
19875.74 59
19877.07 70
19878.40 72
19879.74 75
19881.07 73
19882.40 50
19883.74 73
19885.07 59
19886.40 74
19887.74 59
19889.07 60
19890.40 64
19891.74 69
19893.07 68
19894.41 71
19895.74 69
19897.07 72
19898.41 84
19899.74 96
19901.08 76
19902.41 69
19903.74 63
19905.08 68
19906.41 81
19907.75 64
19909.08 76
19910.41 69
19911.75 80
19913.08 66
19914.42 60
19915.75 58
19917.09 64
19918.42 67
19919.76 68
19921.09 65
19922.43 61
19923.76 78
19925.10 71
19926.43 94
19927.77 79
19929.10 56
19930.44 76
19931.77 72
19933.11 85
19934.44 88
19935.78 50
19937.11 79
19938.45 81
19939.78 83
19941.12 69
19942.45 65
19943.79 83
19945.12 78
19946.46 70
19947.79 57
19949.13 67
19950.47 85
19951.80 66
19953.14 54
19954.47 63
19955.81 84
19957.15 79
19958.48 77
19959.82 65
19961.15 65
19962.49 61
19963.83 89
19965.16 72
19966.50 73
19967.83 68
19969.17 54
19970.51 71
19971.84 65
19973.18 56
19974.52 67
19975.85 59
19977.19 56
19978.53 74
19979.86 52
19981.20 56
19982.54 77
19983.87 73
19985.21 67
19986.55 51
19987.88 58
19989.22 62
19990.56 54
19991.89 60
19993.23 67
19994.57 76
19995.91 86
19997.24 64
19998.58 68
19999.92 92
20001.26 67
20002.59 88
20003.93 83
20005.27 56
20006.61 83
20007.94 66
20009.28 73
20010.62 79
20011.96 82
20013.29 88
20014.63 68
20015.97 81
20017.31 78
20018.65 83
20019.98 84
20021.32 87
20022.66 64
20024.00 72
20025.34 75
20026.67 82
20028.01 65
20029.35 80
20030.69 101
20032.03 93
20033.37 65
20034.71 73
20036.04 76
20037.38 84
20038.72 91
20040.06 92
20041.40 73
20042.74 96
20044.08 102
20045.42 90
20046.75 71
20048.09 83
20049.43 89
20050.77 74
20052.11 78
20053.45 84
20054.79 88
20056.13 73
20057.47 91
20058.81 76
20060.15 82
20061.49 64
20062.82 63
20064.16 78
20065.50 64
20066.84 93
20068.18 71
20069.52 73
20070.86 77
20072.20 85
20073.54 65
20074.88 70
20076.22 82
20077.56 83
20078.90 66
20080.24 70
20081.58 85
20082.92 87
20084.26 74
20085.60 73
20086.94 70
20088.28 86
20089.62 83
20090.96 86
20092.30 76
20093.64 69
20094.99 82
20096.33 66
20097.67 70
20099.01 53
20100.35 75
20101.69 88
20103.03 80
20104.37 82
20105.71 70
20107.05 73
20108.39 94
20109.73 66
20111.08 76
20112.42 70
20113.76 62
20115.10 71
20116.44 65
20117.78 71
20119.12 67
20120.46 75
20121.81 77
20123.15 80
20124.49 53
20125.83 79
20127.17 94
20128.51 65
20129.86 64
20131.20 63
20132.54 65
20133.88 57
20135.22 72
20136.56 74
20137.91 94
20139.25 66
