# Supplementary material for: MALDI-TOF MS typing enables the classification of brewing yeasts of the genus Saccharomyces to major beer styles
Source: PLoS One. 2017 Aug 9;12(8):e0181694. doi: 10.1371/journal.pone.0181694 (PMC5549903; doi:10.1371/journal.pone.0181694)
Supplement: S5 File — The directory includes 90 raw files and was zipped to “.zip”; the folder has three strains with 30 spectra per strain; S1 Text explains the raw files with an example and Table 1 represents the yeast strains used within the experiment. (ZIP) [file pone.0181694.s008.zip › 13-15/30262-213-OG-Ale-Ale-YPG-18h-E-E_2015-07-27_1_0_A10_1.dat]

2000.14 1935
2000.56 2073
2000.98 1874
2001.40 1837
2001.83 2135
2002.25 2023
2002.67 1863
2003.09 1883
2003.51 2022
2003.93 2107
2004.36 2008
2004.78 1946
2005.20 1854
2005.62 1892
2006.05 1925
2006.47 1950
2006.89 2010
2007.31 2093
2007.73 2093
2008.16 2077
2008.58 1934
2009.00 1805
2009.42 1745
2009.85 2065
2010.27 2139
2010.69 1886
2011.12 1813
2011.54 1716
2011.96 1786
2012.38 1811
2012.81 1638
2013.23 1735
2013.65 1653
2014.08 1541
2014.50 1651
2014.92 1683
2015.35 1810
2015.77 1829
2016.19 1902
2016.62 1900
2017.04 1806
2017.46 1838
2017.89 1863
2018.31 1825
2018.73 1783
2019.16 2002
2019.58 2023
2020.00 1988
2020.43 2024
2020.85 1981
2021.27 2052
2021.70 1991
2022.12 1966
2022.55 2070
2022.97 1841
2023.39 1728
2023.82 1847
2024.24 1786
2024.67 1672
2025.09 1840
2025.52 1689
2025.94 1830
2026.36 2041
2026.79 1771
2027.21 1728
2027.64 1687
2028.06 1760
2028.49 1644
2028.91 1629
2029.34 1800
2029.76 1821
2030.19 1842
2030.61 1867
2031.03 1775
2031.46 1705
2031.88 1682
2032.31 1614
2032.73 1664
2033.16 1668
2033.58 1595
2034.01 1798
2034.44 1835
2034.86 1592
2035.29 1898
2035.71 1925
2036.14 1825
2036.56 1771
2036.99 1825
2037.41 1939
2037.84 2042
2038.26 1908
2038.69 1824
2039.12 1916
2039.54 1760
2039.97 1760
2040.39 1760
2040.82 1678
2041.24 1678
2041.67 1957
2042.10 1881
2042.52 1767
2042.95 1714
2043.37 1764
2043.80 1683
2044.23 1710
2044.65 1778
2045.08 1623
2045.51 1635
2045.93 1746
2046.36 1569
2046.79 1572
2047.21 1716
2047.64 1816
2048.07 1716
2048.49 1809
2048.92 1817
2049.35 1641
2049.77 1816
2050.20 1741
2050.63 1594
2051.05 1639
2051.48 1658
2051.91 1783
2052.33 1591
2052.76 1505
2053.19 1652
2053.62 1754
2054.04 1545
2054.47 1567
2054.90 1646
2055.32 1696
2055.75 1516
2056.18 1669
2056.61 1729
2057.03 1722
2057.46 1855
2057.89 1883
2058.32 1678
2058.75 1610
2059.17 1777
2059.60 1729
2060.03 1827
2060.46 1827
2060.88 1741
2061.31 1680
2061.74 1884
2062.17 1805
2062.60 1918
2063.02 2044
2063.45 1762
2063.88 1761
2064.31 1799
2064.74 1906
2065.17 1837
2065.59 1826
2066.02 1833
2066.45 1770
2066.88 1785
2067.31 1774
2067.74 1762
2068.17 1707
2068.60 1664
2069.02 1690
2069.45 1947
2069.88 1591
2070.31 1574
2070.74 1759
2071.17 1739
2071.60 1753
2072.03 1844
2072.46 1770
2072.89 1732
2073.31 1514
2073.74 1593
2074.17 1748
2074.60 1735
2075.03 1777
2075.46 1864
2075.89 1714
2076.32 1666
2076.75 1878
2077.18 1937
2077.61 2028
2078.04 1991
2078.47 2040
2078.90 2050
2079.33 1956
2079.76 2019
2080.19 2202
2080.62 2216
2081.05 2286
2081.48 2426
2081.91 2302
2082.34 2197
2082.77 1931
2083.20 1859
2083.63 1762
2084.06 1720
2084.49 1807
2084.92 1726
2085.35 1744
2085.78 1638
2086.21 1711
2086.64 1467
2087.07 1580
2087.50 1653
2087.94 1712
2088.37 1703
2088.80 1707
2089.23 1680
2089.66 1742
2090.09 1774
2090.52 1849
2090.95 1838
2091.38 1859
2091.81 1886
2092.25 1956
2092.68 2014
2093.11 1973
2093.54 1772
2093.97 1970
2094.40 2051
2094.83 2059
2095.27 2038
2095.70 1813
2096.13 1723
2096.56 1671
2096.99 1790
2097.42 1860
2097.86 1736
2098.29 1719
2098.72 1611
2099.15 1625
2099.58 1570
2100.01 1480
2100.45 1369
2100.88 1396
2101.31 1593
2101.74 1659
2102.18 1653
2102.61 1522
2103.04 1561
2103.47 1533
2103.90 1530
2104.34 1590
2104.77 1527
2105.20 1547
2105.63 1583
2106.07 1446
2106.50 1664
2106.93 1657
2107.37 1524
2107.80 1754
2108.23 1829
2108.66 1652
2109.10 1662
2109.53 1666
2109.96 1760
2110.40 1891
2110.83 1716
2111.26 1650
2111.70 1729
2112.13 1580
2112.56 1728
2113.00 1738
2113.43 1758
2113.86 1914
2114.30 1682
2114.73 1392
2115.16 1613
2115.60 1764
2116.03 1686
2116.46 1582
2116.90 1659
2117.33 1753
2117.77 1729
2118.20 1620
2118.63 1648
2119.07 1527
2119.50 1504
2119.94 1541
2120.37 1637
2120.80 1633
2121.24 1684
2121.67 1636
2122.11 1713
2122.54 1655
2122.97 1623
2123.41 1756
2123.84 1768
2124.28 1620
2124.71 1658
2125.15 1453
2125.58 1614
2126.02 1701
2126.45 1757
2126.89 1643
2127.32 1779
2127.76 1701
2128.19 1608
2128.63 1669
2129.06 1656
2129.50 1605
2129.93 1768
2130.37 1906
2130.80 1941
2131.24 1687
2131.67 1653
2132.11 1775
2132.54 1728
2132.98 1721
2133.41 1610
2133.85 1760
2134.28 1884
2134.72 1698
2135.16 1832
2135.59 1707
2136.03 1697
2136.46 1747
2136.90 1777
2137.33 1811
2137.77 1876
2138.21 1823
2138.64 1844
2139.08 1672
2139.51 1699
2139.95 1699
2140.39 1762
2140.82 1782
2141.26 1565
2141.69 1688
2142.13 1662
2142.57 1487
2143.00 1484
2143.44 1451
2143.88 1423
2144.31 1227
2144.75 1481
2145.19 1588
2145.62 1701
2146.06 1700
2146.50 1699
2146.93 1816
2147.37 1752
2147.81 1751
2148.24 2012
2148.68 2199
2149.12 2153
2149.56 2277
2149.99 2134
2150.43 2376
2150.87 2318
2151.30 2291
2151.74 2357
2152.18 2134
2152.62 2047
2153.05 1954
2153.49 1903
2153.93 1820
2154.37 1600
2154.80 1579
2155.24 1725
2155.68 1607
2156.12 1597
2156.55 1538
2156.99 1612
2157.43 1773
2157.87 1677
2158.31 1844
2158.74 1815
2159.18 1757
2159.62 1862
2160.06 1685
2160.50 1690
2160.93 1749
2161.37 1525
2161.81 1696
2162.25 1733
2162.69 1668
2163.13 1703
2163.57 1723
2164.00 1817
2164.44 1811
2164.88 1767
2165.32 1755
2165.76 1653
2166.20 1706
2166.64 1692
2167.07 1797
2167.51 1834
2167.95 1842
2168.39 2092
2168.83 1986
2169.27 1679
2169.71 1853
2170.15 1798
2170.59 1730
2171.03 1793
2171.47 1829
2171.91 1770
2172.34 1800
2172.78 1889
2173.22 2081
2173.66 1862
2174.10 1853
2174.54 1924
2174.98 2035
2175.42 1932
2175.86 2035
2176.30 2085
2176.74 2029
2177.18 2197
2177.62 2205
2178.06 2112
2178.50 2067
2178.94 2218
2179.38 2255
2179.82 2241
2180.26 2137
2180.70 2039
2181.14 1838
2181.58 1694
2182.02 1780
2182.46 1687
2182.90 1819
2183.34 1875
2183.78 1653
2184.22 1731
2184.67 1808
2185.11 1823
2185.55 1941
2185.99 1856
2186.43 1983
2186.87 2044
2187.31 2283
2187.75 2240
2188.19 2222
2188.63 2288
2189.07 2290
2189.52 2311
2189.96 2238
2190.40 2257
2190.84 1912
2191.28 1966
2191.72 2115
2192.16 2129
2192.60 2033
2193.05 1964
2193.49 1997
2193.93 1960
2194.37 2061
2194.81 2209
2195.25 2241
2195.70 1989
2196.14 2156
2196.58 2030
2197.02 2096
2197.46 2050
2197.91 2049
2198.35 1996
2198.79 1894
2199.23 1945
2199.67 2065
2200.12 2002
2200.56 1972
2201.00 2122
2201.44 2084
2201.89 2173
2202.33 1879
2202.77 1890
2203.21 2032
2203.66 2199
2204.10 2048
2204.54 2095
2204.98 2134
2205.43 2299
2205.87 2375
2206.31 2161
2206.75 2254
2207.20 2421
2207.64 2206
2208.08 2378
2208.53 2414
2208.97 2231
2209.41 2209
2209.86 2335
2210.30 2223
2210.74 2224
2211.19 2140
2211.63 2176
2212.07 2054
2212.52 2262
2212.96 2307
2213.40 2219
2213.85 2221
2214.29 2162
2214.73 2220
2215.18 2119
2215.62 2215
2216.06 2225
2216.51 2251
2216.95 2215
2217.40 2302
2217.84 2106
2218.28 1987
2218.73 2199
2219.17 2207
2219.62 2248
2220.06 2238
2220.51 2205
2220.95 2376
2221.39 2386
2221.84 2737
2222.28 2902
2222.73 3151
2223.17 3138
2223.62 3062
2224.06 3141
2224.51 3305
2224.95 3476
2225.39 3435
2225.84 3360
2226.28 3242
2226.73 3192
2227.17 3201
2227.62 2941
2228.06 3064
2228.51 2814
2228.95 2814
2229.40 2678
2229.84 2472
2230.29 2678
2230.73 2602
2231.18 2551
2231.63 2757
2232.07 2517
2232.52 2426
2232.96 2707
2233.41 2744
2233.85 2598
2234.30 2622
2234.74 2859
2235.19 2754
2235.64 2804
2236.08 2810
2236.53 2753
2236.97 2707
2237.42 2680
2237.87 2532
2238.31 2544
2238.76 2550
2239.20 2648
2239.65 2729
2240.10 2636
2240.54 2497
2240.99 2500
2241.43 2399
2241.88 2343
2242.33 2323
2242.77 2325
2243.22 2490
2243.67 2459
2244.11 2275
2244.56 2312
2245.01 2382
2245.45 2516
2245.90 2418
2246.35 2435
2246.79 2477
2247.24 2390
2247.69 2451
2248.13 2437
2248.58 2281
2249.03 2459
2249.48 2414
2249.92 2314
2250.37 2609
2250.82 2483
2251.27 2481
2251.71 2759
2252.16 2643
2252.61 2582
2253.05 2511
2253.50 2612
2253.95 2547
2254.40 2472
2254.85 2311
2255.29 2493
2255.74 2711
2256.19 2506
2256.64 2292
2257.08 2497
2257.53 2378
2257.98 2428
2258.43 2294
2258.88 2433
2259.32 2352
2259.77 2457
2260.22 2450
2260.67 2438
2261.12 2606
2261.57 2685
2262.01 2758
2262.46 2748
2262.91 2889
2263.36 3076
2263.81 2625
2264.26 2781
2264.71 2893
2265.15 3075
2265.60 3059
2266.05 3225
2266.50 3342
2266.95 3207
2267.40 3084
2267.85 3071
2268.30 3050
2268.75 3077
2269.19 3162
2269.64 3384
2270.09 3275
2270.54 3233
2270.99 3299
2271.44 3312
2271.89 3372
2272.34 3339
2272.79 3031
2273.24 2860
2273.69 2921
2274.14 2732
2274.59 2572
2275.04 2562
2275.49 2655
2275.94 2703
2276.39 2564
2276.84 2665
2277.29 2653
2277.74 2682
2278.19 2657
2278.64 2753
2279.09 2800
2279.54 2811
2279.99 2641
2280.44 2903
2280.89 2893
2281.34 2941
2281.79 2915
2282.24 2812
2282.69 3000
2283.14 2906
2283.59 2793
2284.04 2750
2284.49 2711
2284.94 2550
2285.39 2563
2285.84 2724
2286.29 2650
2286.74 2833
2287.19 2799
2287.65 2611
2288.10 2771
2288.55 2876
2289.00 3085
2289.45 3112
2289.90 3588
2290.35 3568
2290.80 3880
2291.25 3906
2291.71 4034
2292.16 4044
2292.61 3873
2293.06 3593
2293.51 3627
2293.96 3676
2294.41 3599
2294.87 3575
2295.32 3476
2295.77 3265
2296.22 3136
2296.67 3101
2297.12 2932
2297.58 2755
2298.03 2555
2298.48 2628
2298.93 2431
2299.38 2472
2299.84 2521
2300.29 2765
2300.74 2661
2301.19 2742
2301.65 2567
2302.10 2558
2302.55 2529
2303.00 2681
2303.46 2695
2303.91 2351
2304.36 2467
2304.81 2487
2305.27 2548
2305.72 2445
2306.17 2449
2306.62 2475
2307.08 2538
2307.53 2584
2307.98 2621
2308.44 2816
2308.89 2877
2309.34 2824
2309.79 3074
2310.25 2909
2310.70 2968
2311.15 2749
2311.61 2910
2312.06 2946
2312.51 2845
2312.97 2653
2313.42 2381
2313.87 2542
2314.33 2319
2314.78 2344
2315.24 2335
2315.69 2295
2316.14 2337
2316.60 2408
2317.05 2372
2317.50 2335
2317.96 2220
2318.41 2485
2318.87 2573
2319.32 2613
2319.77 2617
2320.23 2507
2320.68 2377
2321.14 2385
2321.59 2492
2322.05 2347
2322.50 2369
2322.95 2543
2323.41 2390
2323.86 2430
2324.32 2762
2324.77 2588
2325.23 2437
2325.68 2550
2326.14 2553
2326.59 2379
2327.05 2307
2327.50 2537
2327.96 2388
2328.41 2383
2328.86 2388
2329.32 2474
2329.78 2484
2330.23 2391
2330.69 2409
2331.14 2473
2331.60 2311
2332.05 2190
2332.51 2288
2332.96 2446
2333.42 2134
2333.87 2180
2334.33 2235
2334.78 2141
2335.24 2275
2335.69 2383
2336.15 2288
2336.61 2393
2337.06 2482
2337.52 2681
2337.97 2708
2338.43 2733
2338.89 2887
2339.34 3043
2339.80 3283
2340.25 3306
2340.71 3480
2341.17 3456
2341.62 3318
2342.08 3400
2342.53 3114
2342.99 2869
2343.45 3048
2343.90 3162
2344.36 3195
2344.82 3065
2345.27 2998
2345.73 2977
2346.19 2947
2346.64 2950
2347.10 2821
2347.56 2664
2348.01 2588
2348.47 2659
2348.93 2544
2349.38 2534
2349.84 2781
2350.30 2659
2350.76 2376
2351.21 2362
2351.67 2431
2352.13 2324
2352.58 2254
2353.04 2177
2353.50 2152
2353.96 2186
2354.41 2093
2354.87 2176
2355.33 2279
2355.79 2185
2356.24 2116
2356.70 1937
2357.16 2122
2357.62 2230
2358.08 2086
2358.53 2125
2358.99 1982
2359.45 2128
2359.91 2135
2360.37 2177
2360.82 2320
2361.28 2466
2361.74 2522
2362.20 2448
2362.66 2246
2363.11 2191
2363.57 2460
2364.03 2465
2364.49 2355
2364.95 2364
2365.41 2258
2365.86 2362
2366.32 2464
2366.78 2550
2367.24 2571
2367.70 2535
2368.16 2460
2368.62 2687
2369.08 2349
2369.54 2545
2369.99 2583
2370.45 2652
2370.91 2403
2371.37 2243
2371.83 2155
2372.29 2152
2372.75 2195
2373.21 2382
2373.67 2210
2374.13 2021
2374.59 2162
2375.05 2123
2375.51 2029
2375.96 2045
2376.42 2242
2376.88 2287
2377.34 2160
2377.80 2101
2378.26 2090
2378.72 2108
2379.18 2141
2379.64 2107
2380.10 2346
2380.56 2432
2381.02 2189
2381.48 2102
2381.94 2278
2382.40 2257
2382.86 2120
2383.32 2065
2383.78 2145
2384.24 2136
2384.70 2013
2385.17 1907
2385.63 2187
2386.09 2218
2386.55 1981
2387.01 1908
2387.47 2034
2387.93 2151
2388.39 2038
2388.85 1925
2389.31 1986
2389.77 1959
2390.23 2080
2390.69 2010
2391.15 2091
2391.62 1961
2392.08 1867
2392.54 1953
2393.00 1800
2393.46 1834
2393.92 1948
2394.38 1944
2394.84 2017
2395.31 2145
2395.77 1990
2396.23 1895
2396.69 1998
2397.15 2052
2397.61 2028
2398.08 1963
2398.54 2053
2399.00 2051
2399.46 2016
2399.92 1873
2400.38 1882
2400.85 1853
2401.31 1905
2401.77 1925
2402.23 1919
2402.69 1872
2403.16 1938
2403.62 1830
2404.08 1887
2404.54 1930
2405.01 2022
2405.47 2069
2405.93 2111
2406.39 1891
2406.86 1965
2407.32 2064
2407.78 2098
2408.24 2106
2408.71 2115
2409.17 2161
2409.63 2103
2410.09 1995
2410.56 1844
2411.02 1766
2411.48 1840
2411.95 2041
2412.41 1903
2412.87 1828
2413.34 1971
2413.80 2013
2414.26 2087
2414.73 1813
2415.19 1912
2415.65 2049
2416.12 2041
2416.58 2041
2417.04 2271
2417.51 2447
2417.97 2408
2418.43 2379
2418.90 2501
2419.36 2582
2419.82 2648
2420.29 2357
2420.75 2546
2421.22 2437
2421.68 2238
2422.14 2150
2422.61 2138
2423.07 2030
2423.54 2211
2424.00 2291
2424.47 2223
2424.93 2223
2425.39 2325
2425.86 2195
2426.32 2349
2426.79 2546
2427.25 2422
2427.72 2480
2428.18 2470
2428.65 2555
2429.11 2346
2429.57 2260
2430.04 2200
2430.50 2175
2430.97 2267
2431.43 2064
2431.90 1945
2432.36 1843
2432.83 2206
2433.29 2174
2433.76 1989
2434.22 2130
2434.69 2007
2435.15 1954
2435.62 2217
2436.09 2243
2436.55 2323
2437.02 2379
2437.48 2717
2437.95 2982
2438.41 3160
2438.88 3173
2439.34 3432
2439.81 3499
2440.28 3542
2440.74 3479
2441.21 3878
2441.67 3647
2442.14 3567
2442.60 3321
2443.07 3094
2443.54 2690
2444.00 2589
2444.47 2440
2444.94 2402
2445.40 2252
2445.87 2041
2446.33 2127
2446.80 2220
2447.27 2038
2447.73 2026
2448.20 1851
2448.67 1813
2449.13 1774
2449.60 1838
2450.07 1860
2450.53 1996
2451.00 2025
2451.47 1986
2451.93 1972
2452.40 1959
2452.87 1965
2453.33 1892
2453.80 1989
2454.27 2011
2454.74 1919
2455.20 2285
2455.67 2139
2456.14 2160
2456.60 2227
2457.07 2067
2457.54 1958
2458.01 2067
2458.47 2136
2458.94 2088
2459.41 2026
2459.88 1920
2460.34 1961
2460.81 1931
2461.28 1986
2461.75 2067
2462.21 1893
2462.68 1857
2463.15 2024
2463.62 1969
2464.09 1995
2464.55 2024
2465.02 2177
2465.49 1975
2465.96 1889
2466.43 2120
2466.90 2157
2467.36 2306
2467.83 1931
2468.30 2064
2468.77 2154
2469.24 2055
2469.71 2230
2470.17 2208
2470.64 2039
2471.11 2021
2471.58 1811
2472.05 1939
2472.52 1934
2472.99 1913
2473.46 1959
2473.93 1726
2474.39 1771
2474.86 1845
2475.33 1913
2475.80 2051
2476.27 2196
2476.74 2356
2477.21 2152
2477.68 2481
2478.15 2464
2478.62 2780
2479.09 2744
2479.56 2653
2480.03 2690
2480.49 2822
2480.96 2859
2481.43 2707
2481.90 2659
2482.37 2472
2482.84 2464
2483.31 2526
2483.78 2348
2484.25 2402
2484.72 2317
2485.19 2271
2485.66 2258
2486.13 2184
2486.60 2215
2487.07 2089
2487.54 2148
2488.01 2308
2488.48 1967
2488.95 1993
2489.43 1930
2489.90 2045
2490.37 2114
2490.84 2031
2491.31 2102
2491.78 2066
2492.25 1998
2492.72 1996
2493.19 1941
2493.66 1897
2494.13 2133
2494.60 2114
2495.07 2071
2495.54 2075
2496.02 2215
2496.49 2249
2496.96 2449
2497.43 2164
2497.90 2108
2498.37 1803
2498.84 1922
2499.31 2017
2499.79 1896
2500.26 1904
2500.73 1990
2501.20 1882
2501.67 1822
2502.14 1981
2502.61 1962
2503.09 1949
2503.56 1951
2504.03 2057
2504.50 2167
2504.97 2112
2505.45 2290
2505.92 2557
2506.39 2408
2506.86 2228
2507.33 2531
2507.81 2690
2508.28 2435
2508.75 2513
2509.22 2811
2509.69 2705
2510.17 2761
2510.64 2719
2511.11 2599
2511.58 2532
2512.06 2457
2512.53 2557
2513.00 2770
2513.47 2551
2513.95 2667
2514.42 2631
2514.89 2585
2515.37 2296
2515.84 2222
2516.31 2269
2516.78 2394
2517.26 2281
2517.73 2143
2518.20 2214
2518.68 2107
2519.15 2161
2519.62 2096
2520.10 1857
2520.57 2043
2521.04 2050
2521.52 2094
2521.99 1985
2522.46 2047
2522.94 2087
2523.41 2041
2523.89 2258
2524.36 2157
2524.83 2034
2525.31 1954
2525.78 2246
2526.25 2031
2526.73 2074
2527.20 2196
2527.68 2278
2528.15 2226
2528.62 2156
2529.10 2135
2529.57 2060
2530.05 2107
2530.52 2009
2531.00 2025
2531.47 2015
2531.94 2134
2532.42 2242
2532.89 2240
2533.37 2166
2533.84 2205
2534.32 2288
2534.79 2264
2535.27 2069
2535.74 2009
2536.22 1900
2536.69 1907
2537.17 2113
2537.64 2306
2538.12 2231
2538.59 2256
2539.07 2212
2539.54 2198
2540.02 2150
2540.49 2098
2540.97 2103
2541.44 2215
2541.92 2023
2542.39 2127
2542.87 2170
2543.34 2206
2543.82 2277
2544.29 2306
2544.77 2460
2545.25 2488
2545.72 2745
2546.20 2834
2546.67 2724
2547.15 2976
2547.62 2989
2548.10 3297
2548.58 3126
2549.05 2987
2549.53 3049
2550.00 3048
2550.48 2976
2550.96 3170
2551.43 2945
2551.91 2964
2552.39 3087
2552.86 3019
2553.34 3012
2553.82 3175
2554.29 3520
2554.77 3661
2555.24 3810
2555.72 3752
2556.20 3473
2556.67 3675
2557.15 3985
2557.63 3592
2558.11 3321
2558.58 3034
2559.06 2850
2559.54 2941
2560.01 2677
2560.49 2423
2560.97 2418
2561.44 2216
2561.92 1964
2562.40 2010
2562.88 2036
2563.35 1889
2563.83 1846
2564.31 2022
2564.79 1992
2565.26 1854
2565.74 1993
2566.22 1866
2566.70 2054
2567.17 2080
2567.65 2087
2568.13 2112
2568.61 1978
2569.09 1935
2569.56 1929
2570.04 1754
2570.52 1958
2571.00 1979
2571.48 2000
2571.95 1915
2572.43 1876
2572.91 1917
2573.39 1884
2573.87 2053
2574.35 2040
2574.82 1999
2575.30 2045
2575.78 2103
2576.26 2177
2576.74 2088
2577.22 2096
2577.70 1943
2578.17 1915
2578.65 1770
2579.13 1819
2579.61 1884
2580.09 1769
2580.57 2037
2581.05 1866
2581.53 1986
2582.01 1884
2582.48 2020
2582.96 1914
2583.44 2114
2583.92 2037
2584.40 1923
2584.88 1880
2585.36 2086
2585.84 1909
2586.32 2017
2586.80 2116
2587.28 2140
2587.76 2070
2588.24 1975
2588.72 1904
2589.20 1943
2589.68 1989
2590.16 2194
2590.64 2309
2591.12 2091
2591.60 2118
2592.08 2242
2592.56 2325
2593.04 2488
2593.52 2588
2594.00 2602
2594.48 2455
2594.96 2418
2595.44 2626
2595.92 2500
2596.40 2366
2596.88 2358
2597.36 2438
2597.84 2329
2598.32 2387
2598.80 2423
2599.28 2331
2599.76 2132
2600.24 2090
2600.72 2070
2601.21 1888
2601.69 1921
2602.17 1815
2602.65 1857
2603.13 1823
2603.61 1787
2604.09 1909
2604.57 1998
2605.05 1867
2605.54 1914
2606.02 2102
2606.50 2503
2606.98 2458
2607.46 2332
2607.94 2638
2608.42 2601
2608.91 2813
2609.39 3121
2609.87 3160
2610.35 3083
2610.83 3023
2611.31 3097
2611.80 2703
2612.28 2516
2612.76 2763
2613.24 2648
2613.72 2416
2614.21 2459
2614.69 2371
2615.17 2217
2615.65 2102
2616.13 2148
2616.62 2247
2617.10 1975
2617.58 1956
2618.06 2038
2618.55 2026
2619.03 2030
2619.51 2067
2619.99 2003
2620.48 1920
2620.96 1961
2621.44 1980
2621.92 1759
2622.41 1711
2622.89 1768
2623.37 1793
2623.86 1832
2624.34 1810
2624.82 1687
2625.31 1738
2625.79 1765
2626.27 1936
2626.75 1982
2627.24 1948
2627.72 1828
2628.20 1816
2628.69 1746
2629.17 1934
2629.66 1858
2630.14 1830
2630.62 2051
2631.11 1988
2631.59 1958
2632.07 1834
2632.56 1710
2633.04 1816
2633.52 1829
2634.01 1740
2634.49 2099
2634.98 2116
2635.46 2184
2635.94 1932
2636.43 1998
2636.91 2089
2637.40 1948
2637.88 2081
2638.37 2106
2638.85 2128
2639.33 2046
2639.82 2251
2640.30 2271
2640.79 1973
2641.27 2160
2641.76 2060
2642.24 1888
2642.73 1994
2643.21 2021
2643.70 1800
2644.18 1700
2644.67 1632
2645.15 1770
2645.64 1881
2646.12 1627
2646.61 1650
2647.09 1863
2647.58 1842
2648.06 1797
2648.55 1890
2649.03 1706
2649.52 1955
2650.00 1869
2650.49 1979
2650.97 2010
2651.46 1950
2651.94 1831
2652.43 1898
2652.92 1913
2653.40 2001
2653.89 1793
2654.37 1857
2654.86 1835
2655.34 1953
2655.83 1767
2656.32 1757
2656.80 1918
2657.29 1995
2657.77 1991
2658.26 1990
2658.75 1973
2659.23 1733
2659.72 1775
2660.21 1575
2660.69 1732
2661.18 1875
2661.66 1891
2662.15 1905
2662.64 1835
2663.12 1761
2663.61 1827
2664.10 1960
2664.58 1833
2665.07 1709
2665.56 1954
2666.04 1964
2666.53 1949
2667.02 1917
2667.50 2014
2667.99 1851
2668.48 1799
2668.97 1981
2669.45 1847
2669.94 1886
2670.43 1819
2670.91 1835
2671.40 1795
2671.89 2080
2672.38 2126
2672.86 2171
2673.35 2049
2673.84 2169
2674.33 2203
2674.81 2053
2675.30 2164
2675.79 2411
2676.28 2351
2676.77 2575
2677.25 2593
2677.74 2620
2678.23 2699
2678.72 2550
2679.21 2974
2679.69 2904
2680.18 3052
2680.67 3174
2681.16 3355
2681.65 3608
2682.13 3659
2682.62 3773
2683.11 3687
2683.60 3744
2684.09 3797
2684.58 3481
2685.07 3846
2685.55 3435
2686.04 3139
2686.53 3037
2687.02 2827
2687.51 2422
2688.00 2503
2688.49 2299
2688.98 2262
2689.46 2194
2689.95 2157
2690.44 2143
2690.93 2191
2691.42 1937
2691.91 2093
2692.40 1891
2692.89 1726
2693.38 1943
2693.87 2079
2694.36 1955
2694.85 1881
2695.34 2048
2695.83 2267
2696.31 2074
2696.80 2103
2697.29 1965
2697.78 2092
2698.27 2171
2698.76 2140
2699.25 2174
2699.74 2121
2700.23 2072
2700.72 2071
2701.21 2058
2701.70 2088
2702.19 1974
2702.68 2110
2703.17 2102
2703.66 2141
2704.15 2168
2704.64 2150
2705.13 2105
2705.63 2040
2706.12 2047
2706.61 1917
2707.10 2150
2707.59 2161
2708.08 2203
2708.57 2168
2709.06 2070
2709.55 2006
2710.04 1904
2710.53 1989
2711.02 2157
2711.51 2215
2712.01 2129
2712.50 2377
2712.99 2450
2713.48 2094
2713.97 2056
2714.46 2015
2714.95 2135
2715.44 2218
2715.93 2267
2716.43 2200
2716.92 1923
2717.41 1900
2717.90 1964
2718.39 1874
2718.88 1917
2719.38 2122
2719.87 2146
2720.36 2139
2720.85 1947
2721.34 2048
2721.83 2010
2722.33 2030
2722.82 2011
2723.31 2246
2723.80 2055
2724.30 2009
2724.79 1994
2725.28 2023
2725.77 2131
2726.26 1997
2726.76 1693
2727.25 1830
2727.74 2007
2728.23 1966
2728.73 1753
2729.22 1895
2729.71 1857
2730.20 1925
2730.70 1942
2731.19 1955
2731.68 1978
2732.18 2046
2732.67 2080
2733.16 2154
2733.65 2044
2734.15 2168
2734.64 2115
2735.13 2074
2735.63 1963
2736.12 2017
2736.61 2178
2737.11 2153
2737.60 2114
2738.09 2187
2738.59 2133
2739.08 2097
2739.57 2000
2740.07 2075
2740.56 2057
2741.05 2037
2741.55 1897
2742.04 1914
2742.54 1884
2743.03 1804
2743.52 1775
2744.02 1965
2744.51 1948
2745.00 1925
2745.50 1994
2745.99 1902
2746.49 1831
2746.98 1872
2747.48 1745
2747.97 1913
2748.46 1839
2748.96 1853
2749.45 1892
2749.95 1924
2750.44 1901
2750.94 1949
2751.43 1994
2751.93 2115
2752.42 1993
2752.91 1952
2753.41 1964
2753.90 2030
2754.40 2021
2754.89 2282
2755.39 2121
2755.88 2164
2756.38 1972
2756.87 1915
2757.37 1958
2757.86 1939
2758.36 1866
2758.85 1917
2759.35 1828
2759.85 1788
2760.34 1755
2760.84 1878
2761.33 1821
2761.83 1801
2762.32 1845
2762.82 1915
2763.31 1862
2763.81 1920
2764.31 1718
2764.80 1727
2765.30 1819
2765.79 1953
2766.29 1957
2766.78 2040
2767.28 1828
2767.78 1857
2768.27 1966
2768.77 1651
2769.27 1844
2769.76 1781
2770.26 1809
2770.75 1863
2771.25 1911
2771.75 2079
2772.24 2121
2772.74 2040
2773.24 2018
2773.73 2196
2774.23 2110
2774.73 2151
2775.22 2181
2775.72 2256
2776.22 2159
2776.71 2174
2777.21 2206
2777.71 2356
2778.20 2269
2778.70 2201
2779.20 2224
2779.70 2096
2780.19 2198
2780.69 2092
2781.19 2016
2781.68 2152
2782.18 2044
2782.68 2131
2783.18 2128
2783.67 2089
2784.17 2004
2784.67 1983
2785.17 1844
2785.66 1988
2786.16 2012
2786.66 2026
2787.16 1833
2787.66 1915
2788.15 1947
2788.65 1823
2789.15 1861
2789.65 2113
2790.14 1953
2790.64 2057
2791.14 1913
2791.64 1880
2792.14 1970
2792.64 2067
2793.13 2110
2793.63 2279
2794.13 2359
2794.63 2544
2795.13 2933
2795.63 2910
2796.12 3042
2796.62 3145
2797.12 3269
2797.62 3373
2798.12 3594
2798.62 3465
2799.12 3099
2799.62 3093
2800.12 2913
2800.61 2665
2801.11 2685
2801.61 2667
2802.11 2663
2802.61 2414
2803.11 2586
2803.61 2442
2804.11 2597
2804.61 2755
2805.11 2821
2805.61 3375
2806.11 3735
2806.61 3945
2807.11 4312
2807.60 4629
2808.10 4944
2808.60 5256
2809.10 5157
2809.60 5133
2810.10 4984
2810.60 4740
2811.10 4274
2811.60 4131
2812.10 3722
2812.60 3153
2813.10 2814
2813.60 2580
2814.10 2642
2814.60 2278
2815.10 2299
2815.60 2369
2816.10 2352
2816.61 2266
2817.11 2347
2817.61 2317
2818.11 2463
2818.61 2443
2819.11 2323
2819.61 2507
2820.11 2338
2820.61 2226
2821.11 2387
2821.61 2422
2822.11 2203
2822.61 2103
2823.11 2043
2823.62 2059
2824.12 2062
2824.62 2166
2825.12 2245
2825.62 2040
2826.12 1952
2826.62 2160
2827.12 1962
2827.63 2107
2828.13 2026
2828.63 2091
2829.13 2081
2829.63 1994
2830.13 1963
2830.63 2065
2831.14 2085
2831.64 1843
2832.14 1934
2832.64 1938
2833.14 1816
2833.65 1874
2834.15 1866
2834.65 1979
2835.15 1949
2835.65 2013
2836.16 2195
2836.66 2269
2837.16 2306
2837.66 2313
2838.16 2427
2838.67 2485
2839.17 2691
2839.67 2632
2840.17 2491
2840.68 2312
2841.18 2412
2841.68 2303
2842.19 2376
2842.69 2269
2843.19 2326
2843.69 2228
2844.20 2119
2844.70 2160
2845.20 2056
2845.71 2105
2846.21 2066
2846.71 2163
2847.21 2166
2847.72 2285
2848.22 2270
2848.72 2173
2849.23 2343
2849.73 2063
2850.23 2205
2850.74 2024
2851.24 1935
2851.74 1979
2852.25 2003
2852.75 2051
2853.26 2022
2853.76 1886
2854.26 1855
2854.77 1951
2855.27 1962
2855.77 2109
2856.28 2120
2856.78 2101
2857.29 1963
2857.79 1939
2858.29 1943
2858.80 1922
2859.30 1931
2859.81 1925
2860.31 2080
2860.82 2233
2861.32 1976
2861.82 1953
2862.33 2036
2862.83 1995
2863.34 1979
2863.84 1637
2864.35 1778
2864.85 1824
2865.36 1736
2865.86 1678
2866.37 1715
2866.87 1869
2867.38 1977
2867.88 1937
2868.39 1919
2868.89 1936
2869.40 1967
2869.90 2017
2870.41 1937
2870.91 1948
2871.42 1902
2871.92 2085
2872.43 2164
2872.93 2081
2873.44 1948
2873.94 1897
2874.45 2007
2874.95 1977
2875.46 2038
2875.97 2076
2876.47 1949
2876.98 2023
2877.48 2135
2877.99 2291
2878.49 2276
2879.00 2402
2879.51 2555
2880.01 2589
2880.52 2713
2881.03 3013
2881.53 3384
2882.04 3154
2882.54 3177
2883.05 3070
2883.56 3259
2884.06 3081
2884.57 3056
2885.08 3106
2885.58 3331
2886.09 3381
2886.60 3382
2887.10 3444
2887.61 3614
2888.12 3718
2888.62 3278
2889.13 3212
2889.64 3121
2890.14 2746
2890.65 2853
2891.16 2777
2891.66 2506
2892.17 2391
2892.68 2187
2893.18 2022
2893.69 1969
2894.20 2260
2894.71 2077
2895.21 2067
2895.72 2103
2896.23 2113
2896.74 2491
2897.24 2279
2897.75 2332
2898.26 2229
2898.77 2324
2899.27 2302
2899.78 2054
2900.29 2385
2900.80 2205
2901.31 2172
2901.81 2239
2902.32 2275
2902.83 2225
2903.34 2414
2903.85 2379
2904.35 2302
2904.86 2404
2905.37 2494
2905.88 2433
2906.39 2335
2906.90 2356
2907.40 2408
2907.91 2440
2908.42 2080
2908.93 2186
2909.44 2217
2909.95 2168
2910.46 2241
2910.96 2302
2911.47 2306
2911.98 2197
2912.49 2478
2913.00 2273
2913.51 2309
2914.02 2349
2914.53 2343
2915.04 2518
2915.54 2518
2916.05 2361
2916.56 2588
2917.07 2424
2917.58 2719
2918.09 2587
2918.60 2491
2919.11 2603
2919.62 2472
2920.13 2466
2920.64 2674
2921.15 2759
2921.66 2893
2922.17 2704
2922.68 3124
2923.19 3199
2923.70 3604
2924.21 3780
2924.72 4068
2925.23 4223
2925.74 4191
2926.25 4288
2926.76 3952
2927.27 3723
2927.78 3511
2928.29 3279
2928.80 3105
2929.31 2775
2929.82 2777
2930.33 2465
2930.84 2198
2931.35 1963
2931.86 2040
2932.37 2148
2932.88 2064
2933.39 2189
2933.90 2046
2934.41 2043
2934.92 2041
2935.44 2042
2935.95 2087
2936.46 1922
2936.97 1926
2937.48 2200
2937.99 2094
2938.50 2082
2939.01 2131
2939.52 2188
2940.04 2254
2940.55 2093
2941.06 2221
2941.57 2123
2942.08 2181
2942.59 2203
2943.10 2210
2943.62 2183
2944.13 2615
2944.64 2593
2945.15 2788
2945.66 2640
2946.17 2420
2946.69 2593
2947.20 2325
2947.71 2355
2948.22 2411
2948.73 2451
2949.25 2277
2949.76 2205
2950.27 2207
2950.78 2422
2951.29 2300
2951.81 2194
2952.32 2176
2952.83 2062
2953.34 2185
2953.86 2148
2954.37 1922
2954.88 2151
2955.39 2277
2955.91 2371
2956.42 2077
2956.93 2230
2957.45 2252
2957.96 2161
2958.47 2338
2958.98 2189
2959.50 2458
2960.01 2568
2960.52 2482
2961.04 2550
2961.55 2396
2962.06 2406
2962.58 2494
2963.09 2528
2963.60 2625
2964.12 2406
2964.63 2533
2965.14 2372
2965.66 2167
2966.17 2185
2966.68 2071
2967.20 2168
2967.71 2122
2968.22 2072
2968.74 2103
2969.25 1989
2969.77 2071
2970.28 2040
2970.79 1984
2971.31 2016
2971.82 2080
2972.34 2146
2972.85 2210
2973.36 2136
2973.88 2028
2974.39 1982
2974.91 2067
2975.42 2126
2975.94 1968
2976.45 2063
2976.96 2224
2977.48 2167
2977.99 2283
2978.51 2120
2979.02 2321
2979.54 2237
2980.05 2337
2980.57 2298
2981.08 2390
2981.60 2374
2982.11 2351
2982.63 2321
2983.14 2373
2983.66 2208
2984.17 2194
2984.69 2490
2985.20 2493
2985.72 2331
2986.23 2472
2986.75 2407
2987.26 2343
2987.78 2335
2988.29 2425
2988.81 2360
2989.32 2412
2989.84 2358
2990.36 2627
2990.87 2529
2991.39 2618
2991.90 2965
2992.42 2899
2992.94 3054
2993.45 2958
2993.97 2948
2994.48 3135
2995.00 3157
2995.51 3111
2996.03 3102
2996.55 3102
2997.06 3329
2997.58 3152
2998.10 3372
2998.61 3466
2999.13 3594
2999.65 3428
3000.16 3292
3000.68 3223
3001.19 3372
3001.71 3190
3002.23 2979
3002.74 2967
3003.26 3261
3003.78 3542
3004.30 3429
3004.81 3552
3005.33 3798
3005.85 3615
3006.36 3518
3006.88 3628
3007.40 3253
3007.91 3188
3008.43 3062
3008.95 2894
3009.47 2478
3009.98 2357
3010.50 2466
3011.02 2261
3011.54 2284
3012.05 2279
3012.57 2347
3013.09 2339
3013.61 2279
3014.12 2173
3014.64 2097
3015.16 2202
3015.68 2370
3016.19 2349
3016.71 2215
3017.23 2365
3017.75 2510
3018.27 2387
3018.78 2409
3019.30 2350
3019.82 2457
3020.34 2470
3020.86 2455
3021.38 2625
3021.89 2777
3022.41 2733
3022.93 2901
3023.45 2836
3023.97 2744
3024.49 2744
3025.01 2790
3025.52 3045
3026.04 2908
3026.56 2915
3027.08 2765
3027.60 2535
3028.12 2688
3028.64 2542
3029.16 2505
3029.67 2472
3030.19 2625
3030.71 2435
3031.23 2503
3031.75 2556
3032.27 2426
3032.79 2737
3033.31 2750
3033.83 3137
3034.35 3030
3034.87 3034
3035.39 3119
3035.91 3342
3036.43 3433
3036.95 3482
3037.47 3425
3037.99 3326
3038.50 3140
3039.02 3026
3039.54 2760
3040.06 2435
3040.58 2518
3041.10 2383
3041.62 2095
3042.14 2029
3042.66 2152
3043.18 2004
3043.70 2201
3044.23 2126
3044.75 2016
3045.27 2001
3045.79 2249
3046.31 2371
3046.83 2315
3047.35 2411
3047.87 2276
3048.39 2212
3048.91 2133
3049.43 2081
3049.95 2138
3050.47 2168
3050.99 2202
3051.51 2160
3052.03 2111
3052.56 2061
3053.08 2137
3053.60 1990
3054.12 2170
3054.64 2122
3055.16 2095
3055.68 2259
3056.20 2227
3056.72 2281
3057.25 2074
3057.77 2027
3058.29 2151
3058.81 2121
3059.33 2012
3059.85 1860
3060.38 1925
3060.90 1945
3061.42 2125
3061.94 2075
3062.46 2174
3062.98 2124
3063.51 2213
3064.03 2192
3064.55 2217
3065.07 2228
3065.59 2003
3066.12 2220
3066.64 2103
3067.16 2123
3067.68 1941
3068.21 2103
3068.73 1959
3069.25 2054
3069.77 2203
3070.30 2323
3070.82 2184
3071.34 2233
3071.86 2260
3072.39 2251
3072.91 2184
3073.43 2233
3073.95 2311
3074.48 2393
3075.00 2248
3075.52 2234
3076.05 2361
3076.57 2328
3077.09 2313
3077.61 2325
3078.14 2598
3078.66 2605
3079.18 2633
3079.71 2434
3080.23 2626
3080.75 2715
3081.28 2601
3081.80 2495
3082.32 2331
3082.85 2319
3083.37 2220
3083.90 2368
3084.42 2288
3084.94 2285
3085.47 2134
3085.99 2115
3086.51 2138
3087.04 2257
3087.56 2253
3088.09 2278
3088.61 2309
3089.13 2080
3089.66 2007
3090.18 2024
3090.71 2036
3091.23 2111
3091.76 2047
3092.28 2208
3092.80 2127
3093.33 2166
3093.85 2253
3094.38 2229
3094.90 2187
3095.43 2126
3095.95 2286
3096.48 2391
3097.00 2362
3097.53 2608
3098.05 2650
3098.58 2717
3099.10 2700
3099.63 2972
3100.15 3387
3100.68 3602
3101.20 3366
3101.73 4106
3102.25 4757
3102.78 4612
3103.30 4609
3103.83 4500
3104.35 4603
3104.88 4606
3105.40 4101
3105.93 3568
3106.45 3338
3106.98 3000
3107.51 2712
3108.03 2372
3108.56 2485
3109.08 2465
3109.61 2309
3110.13 2319
3110.66 2458
3111.19 2334
3111.71 2421
3112.24 2410
3112.76 2469
3113.29 2268
3113.82 2109
3114.34 2231
3114.87 2264
3115.40 1911
3115.92 1901
3116.45 2255
3116.98 2009
3117.50 2019
3118.03 1827
3118.55 1800
3119.08 1859
3119.61 1902
3120.13 1901
3120.66 2046
3121.19 2250
3121.72 2066
3122.24 2055
3122.77 2063
3123.30 1987
3123.82 2129
3124.35 1930
3124.88 2009
3125.40 1957
3125.93 1957
3126.46 2025
3126.99 1957
3127.51 1922
3128.04 1932
3128.57 1953
3129.10 1961
3129.62 2053
3130.15 2153
3130.68 1987
3131.21 2038
3131.73 1980
3132.26 1828
3132.79 1855
3133.32 1746
3133.85 2029
3134.37 1848
3134.90 1966
3135.43 2055
3135.96 1969
3136.49 1961
3137.01 2073
3137.54 2062
3138.07 2051
3138.60 2021
3139.13 1982
3139.65 1873
3140.18 1969
3140.71 1859
3141.24 1917
3141.77 1755
3142.30 1822
3142.83 1877
3143.35 1787
3143.88 1888
3144.41 1881
3144.94 1823
3145.47 1882
3146.00 2127
3146.53 2187
3147.06 2279
3147.59 2201
3148.11 2293
3148.64 2401
3149.17 2364
3149.70 2432
3150.23 2381
3150.76 2487
3151.29 2388
3151.82 2317
3152.35 2302
3152.88 2238
3153.41 2108
3153.94 2191
3154.47 2313
3155.00 2143
3155.53 2167
3156.06 2108
3156.59 2099
3157.12 2142
3157.65 2133
3158.18 2204
3158.71 2108
3159.24 2156
3159.77 2086
3160.30 2085
3160.83 1914
3161.36 2004
3161.89 2173
3162.42 2105
3162.95 2061
3163.48 2050
3164.01 1933
3164.54 1970
3165.07 1911
3165.60 2057
3166.13 2068
3166.66 2020
3167.19 1993
3167.72 2118
3168.25 2262
3168.78 1947
3169.31 1992
3169.85 1928
3170.38 2057
3170.91 1968
3171.44 1957
3171.97 1935
3172.50 1944
3173.03 1852
3173.56 1818
3174.09 1714
3174.63 1846
3175.16 1852
3175.69 1769
3176.22 1836
3176.75 1669
3177.28 1791
3177.81 1866
3178.35 1944
3178.88 1930
3179.41 1881
3179.94 1764
3180.47 1712
3181.00 2017
3181.54 1928
3182.07 2011
3182.60 1924
3183.13 1841
3183.66 1949
3184.20 1846
3184.73 1894
3185.26 1698
3185.79 1803
3186.33 1773
3186.86 1744
3187.39 1867
3187.92 1983
3188.46 2003
3188.99 1976
3189.52 1944
3190.05 1917
3190.59 1882
3191.12 1865
3191.65 1912
3192.18 1911
3192.72 1812
3193.25 1733
3193.78 1908
3194.32 1798
3194.85 1754
3195.38 1947
3195.91 1977
3196.45 2102
3196.98 1916
3197.51 1752
3198.05 1966
3198.58 2121
3199.11 1975
3199.65 2040
3200.18 2321
3200.71 2223
3201.25 2257
3201.78 2246
3202.32 2160
3202.85 2161
3203.38 2308
3203.92 2339
3204.45 2285
3204.98 2502
3205.52 2475
3206.05 2140
3206.59 2295
3207.12 2250
3207.65 2301
3208.19 2208
3208.72 2240
3209.26 2366
3209.79 2411
3210.32 2354
3210.86 2725
3211.39 2630
3211.93 2518
3212.46 2494
3213.00 2592
3213.53 2781
3214.07 2563
3214.60 2390
3215.14 2308
3215.67 2306
3216.20 2298
3216.74 2177
3217.27 2264
3217.81 2081
3218.34 1921
3218.88 2177
3219.41 2103
3219.95 1969
3220.48 2032
3221.02 2115
3221.56 2176
3222.09 2210
3222.63 2283
3223.16 2336
3223.70 2299
3224.23 2460
3224.77 2495
3225.30 2566
3225.84 2576
3226.37 2386
3226.91 2356
3227.45 2298
3227.98 2431
3228.52 2254
3229.05 2129
3229.59 2056
3230.12 1964
3230.66 2001
3231.20 1906
3231.73 1758
3232.27 1998
3232.81 1890
3233.34 1812
3233.88 1914
3234.41 2032
3234.95 1902
3235.49 1887
3236.02 2026
3236.56 2083
3237.10 1955
3237.63 2024
3238.17 2130
3238.71 2216
3239.24 2300
3239.78 2302
3240.32 2325
3240.85 2166
3241.39 2031
3241.93 2168
3242.46 1997
3243.00 2162
3243.54 1973
3244.07 1986
3244.61 2051
3245.15 1927
3245.69 2131
3246.22 2064
3246.76 1978
3247.30 2054
3247.84 2089
3248.37 1980
3248.91 2193
3249.45 2253
3249.99 2216
3250.52 2191
3251.06 2183
3251.60 2256
3252.14 2295
3252.67 2240
3253.21 2107
3253.75 2158
3254.29 2054
3254.83 2143
3255.36 2231
3255.90 2174
3256.44 2336
3256.98 2410
3257.52 2501
3258.05 2672
3258.59 2840
3259.13 2998
3259.67 2943
3260.21 2806
3260.75 3251
3261.29 3130
3261.82 2945
3262.36 2971
3262.90 3388
3263.44 3058
3263.98 3058
3264.52 3253
3265.06 3216
3265.60 3559
3266.13 3409
3266.67 3449
3267.21 3555
3267.75 3488
3268.29 3448
3268.83 3494
3269.37 3391
3269.91 3000
3270.45 2916
3270.99 2794
3271.53 2625
3272.07 2443
3272.60 2362
3273.14 2370
3273.68 2351
3274.22 2346
3274.76 2473
3275.30 2436
3275.84 2588
3276.38 2403
3276.92 2379
3277.46 2606
3278.00 2473
3278.54 2211
3279.08 2368
3279.62 2463
3280.16 2545
3280.70 2523
3281.24 2575
3281.78 2697
3282.32 2542
3282.86 2455
3283.40 2542
3283.94 2554
3284.48 2647
3285.02 2734
3285.56 2758
3286.11 2936
3286.65 2880
3287.19 2612
3287.73 2849
3288.27 2970
3288.81 2546
3289.35 2569
3289.89 2686
3290.43 2674
3290.97 2527
3291.51 2649
3292.05 2986
3292.60 3120
3293.14 3344
3293.68 3681
3294.22 3943
3294.76 3954
3295.30 3976
3295.84 4279
3296.38 4133
3296.93 4197
3297.47 4286
3298.01 4083
3298.55 3814
3299.09 3526
3299.63 3310
3300.18 2943
3300.72 2842
3301.26 2997
3301.80 2865
3302.34 2722
3302.89 2583
3303.43 2567
3303.97 2426
3304.51 2488
3305.05 2554
3305.60 2723
3306.14 2747
3306.68 2585
3307.22 2311
3307.76 2331
3308.31 2413
3308.85 2402
3309.39 2379
3309.93 2267
3310.48 2375
3311.02 2366
3311.56 2175
3312.11 2415
3312.65 2327
3313.19 2321
3313.73 2508
3314.28 2582
3314.82 2704
3315.36 2670
3315.91 2406
3316.45 2545
3316.99 2733
3317.53 2829
3318.08 2662
3318.62 2841
3319.16 2992
3319.71 2938
3320.25 2917
3320.79 3200
3321.34 3608
3321.88 3443
3322.43 3335
3322.97 3295
3323.51 3392
3324.06 3269
3324.60 3174
3325.14 3007
3325.69 2629
3326.23 2884
3326.78 2889
3327.32 3021
3327.86 2912
3328.41 2815
3328.95 3085
3329.50 3193
3330.04 3183
3330.58 3519
3331.13 3984
3331.67 4437
3332.22 4841
3332.76 5613
3333.31 6883
3333.85 8252
3334.39 9298
3334.94 10855
3335.48 12436
3336.03 13586
3336.57 14390
3337.12 13773
3337.66 13171
3338.21 12582
3338.75 11192
3339.30 9463
3339.84 8211
3340.39 7114
3340.93 5843
3341.48 4999
3342.02 4269
3342.57 3985
3343.11 3413
3343.66 3075
3344.20 2955
3344.75 2743
3345.29 2598
3345.84 2631
3346.39 2653
3346.93 2552
3347.48 2626
3348.02 2544
3348.57 2580
3349.11 2565
3349.66 2481
3350.21 2504
3350.75 2486
3351.30 2406
3351.84 2660
3352.39 2820
3352.94 2664
3353.48 3017
3354.03 2675
3354.57 2480
3355.12 2646
3355.67 2747
3356.21 2649
3356.76 2509
3357.31 2736
3357.85 2421
3358.40 2385
3358.94 2411
3359.49 2220
3360.04 2340
3360.58 2370
3361.13 2347
3361.68 2389
3362.22 2208
3362.77 2150
3363.32 2163
3363.87 2364
3364.41 2248
3364.96 2217
3365.51 2181
3366.05 2222
3366.60 2347
3367.15 2287
3367.70 2204
3368.24 2293
3368.79 2319
3369.34 2424
3369.88 2474
3370.43 2408
3370.98 2433
3371.53 2617
3372.07 2715
3372.62 2721
3373.17 2894
3373.72 3057
3374.27 2991
3374.81 3041
3375.36 2889
3375.91 2830
3376.46 2802
3377.01 2609
3377.55 2321
3378.10 2355
3378.65 2289
3379.20 2197
3379.75 2202
3380.29 2080
3380.84 2016
3381.39 2135
3381.94 2132
3382.49 1975
3383.04 1874
3383.58 1949
3384.13 1840
3384.68 1853
3385.23 1923
3385.78 2053
3386.33 1960
3386.88 2000
3387.43 2223
3387.97 2045
3388.52 2029
3389.07 2028
3389.62 2211
3390.17 2111
3390.72 2051
3391.27 2066
3391.82 2017
3392.37 2194
3392.92 2161
3393.47 1969
3394.02 2005
3394.56 2024
3395.11 1926
3395.66 1784
3396.21 1895
3396.76 1934
3397.31 1942
3397.86 1825
3398.41 1617
3398.96 1696
3399.51 1758
3400.06 1776
3400.61 1625
3401.16 1717
3401.71 1826
3402.26 1731
3402.81 1664
3403.36 1711
3403.91 1874
3404.46 1743
3405.01 1600
3405.56 1704
3406.11 1725
3406.66 1602
3407.21 1679
3407.76 1822
3408.32 1751
3408.87 1767
3409.42 1651
3409.97 1792
3410.52 1927
3411.07 2043
3411.62 2083
3412.17 1974
3412.72 1954
3413.27 2121
3413.82 1896
3414.37 1894
3414.93 1854
3415.48 1793
3416.03 1850
3416.58 1938
3417.13 1847
3417.68 1619
3418.23 1638
3418.78 1737
3419.34 1746
3419.89 1675
3420.44 1747
3420.99 1820
3421.54 1705
3422.09 1940
3422.65 1884
3423.20 1816
3423.75 1794
3424.30 1910
3424.85 1834
3425.40 1916
3425.96 1913
3426.51 1827
3427.06 1789
3427.61 1820
3428.16 1760
3428.72 1790
3429.27 1759
3429.82 1625
3430.37 1618
3430.93 1736
3431.48 1836
3432.03 1760
3432.58 1898
3433.14 1845
3433.69 1858
3434.24 1743
3434.79 1730
3435.35 1827
3435.90 1695
3436.45 1595
3437.00 1730
3437.56 1755
3438.11 1744
3438.66 1804
3439.22 1874
3439.77 1799
3440.32 1880
3440.88 1805
3441.43 1775
3441.98 1775
3442.54 1812
3443.09 1741
3443.64 1771
3444.20 1851
3444.75 1736
3445.30 1602
3445.86 1679
3446.41 1704
3446.96 1646
3447.52 1843
3448.07 1747
3448.63 1554
3449.18 1748
3449.73 1687
3450.29 1660
3450.84 1599
3451.39 1577
3451.95 1621
3452.50 1461
3453.06 1567
3453.61 1704
3454.17 1461
3454.72 1536
3455.27 1642
3455.83 1616
3456.38 1727
3456.94 1747
3457.49 1729
3458.05 1640
3458.60 1555
3459.16 1586
3459.71 1540
3460.27 1457
3460.82 1548
3461.37 1588
3461.93 1662
3462.48 1651
3463.04 1664
3463.59 1878
3464.15 1814
3464.70 1728
3465.26 1761
3465.82 1781
3466.37 1834
3466.93 1731
3467.48 1843
3468.04 1693
3468.59 1703
3469.15 1718
3469.70 1615
3470.26 1819
3470.81 1730
3471.37 1830
3471.92 1762
3472.48 1845
3473.04 1711
3473.59 1862
3474.15 1673
3474.70 1597
3475.26 1717
3475.82 1742
3476.37 1713
3476.93 1719
3477.48 1814
3478.04 2105
3478.60 1868
3479.15 2036
3479.71 1833
3480.27 1900
3480.82 2154
3481.38 1979
3481.93 2041
3482.49 1954
3483.05 2159
3483.60 2050
3484.16 2086
3484.72 2059
3485.27 2106
3485.83 1936
3486.39 1993
3486.94 2170
3487.50 2116
3488.06 2281
3488.62 2443
3489.17 2786
3489.73 3036
3490.29 3498
3490.84 3912
3491.40 3981
3491.96 4339
3492.52 4417
3493.07 4560
3493.63 4414
3494.19 4379
3494.75 3763
3495.30 3341
3495.86 3314
3496.42 3288
3496.98 2836
3497.53 2874
3498.09 2859
3498.65 2876
3499.21 3094
3499.76 3371
3500.32 3467
3500.88 3373
3501.44 3333
3502.00 3258
3502.56 3328
3503.11 3112
3503.67 3036
3504.23 3235
3504.79 3206
3505.35 2904
3505.90 3075
3506.46 3051
3507.02 2917
3507.58 2711
3508.14 2645
3508.70 2540
3509.26 2566
3509.81 2257
3510.37 2278
3510.93 2063
3511.49 2029
3512.05 2130
3512.61 2077
3513.17 2023
3513.73 1989
3514.29 1972
3514.84 1904
3515.40 1709
3515.96 1695
3516.52 1948
3517.08 1888
3517.64 1863
3518.20 1933
3518.76 1790
3519.32 1810
3519.88 1936
3520.44 1963
3521.00 1897
3521.56 1975
3522.12 2142
3522.68 2044
3523.24 1862
3523.80 1929
3524.36 2088
3524.92 2051
3525.48 2044
3526.04 1955
3526.60 1833
3527.16 1904
3527.72 1682
3528.28 1570
3528.84 1779
3529.40 1775
3529.96 1713
3530.52 1754
3531.08 1851
3531.64 1907
3532.20 1824
3532.76 1671
3533.32 1725
3533.88 1794
3534.44 1898
3535.00 1875
3535.56 1864
3536.12 2005
3536.68 1938
3537.25 2031
3537.81 2059
3538.37 2210
3538.93 1980
3539.49 2158
3540.05 2199
3540.61 2113
3541.17 1998
3541.73 2127
3542.30 2242
3542.86 2281
3543.42 2443
3543.98 2148
3544.54 2235
3545.10 2045
3545.66 2098
3546.23 1840
3546.79 1785
3547.35 1751
3547.91 1837
3548.47 1888
3549.03 1636
3549.60 1712
3550.16 1784
3550.72 2017
3551.28 1917
3551.84 1782
3552.41 1861
3552.97 1882
3553.53 2105
3554.09 2051
3554.65 2002
3555.22 2148
3555.78 2107
3556.34 1987
3556.90 1953
3557.47 1975
3558.03 1843
3558.59 1715
3559.15 1748
3559.72 1895
3560.28 1827
3560.84 1913
3561.41 1793
3561.97 1629
3562.53 1726
3563.09 1799
3563.66 1872
3564.22 1953
3564.78 1789
3565.35 1837
3565.91 1773
3566.47 1752
3567.04 1823
3567.60 1779
3568.16 1724
3568.73 1959
3569.29 1791
3569.85 1606
3570.42 1643
3570.98 1624
3571.54 1553
3572.11 1565
3572.67 1498
3573.23 1719
3573.80 1681
3574.36 1701
3574.93 1664
3575.49 1734
3576.05 1603
3576.62 1606
3577.18 1649
3577.75 1905
3578.31 1685
3578.87 1631
3579.44 1645
3580.00 1580
3580.57 1629
3581.13 1652
3581.70 1562
3582.26 1527
3582.82 1561
3583.39 1697
3583.95 1671
3584.52 1678
3585.08 1499
3585.65 1633
3586.21 1820
3586.78 1743
3587.34 1603
3587.91 1534
3588.47 1586
3589.04 1733
3589.60 1703
3590.17 1584
3590.73 1676
3591.30 1765
3591.86 1774
3592.43 1566
3592.99 1636
3593.56 1571
3594.12 1606
3594.69 1686
3595.25 1742
3595.82 1721
3596.39 1733
3596.95 1781
3597.52 1691
3598.08 1736
3598.65 1705
3599.21 1676
3599.78 1731
3600.35 1886
3600.91 1841
3601.48 1803
3602.04 1714
3602.61 1762
3603.18 1901
3603.74 1759
3604.31 1763
3604.87 1713
3605.44 1666
3606.01 1598
3606.57 1634
3607.14 1650
3607.71 1513
3608.27 1575
3608.84 1409
3609.41 1510
3609.97 1589
3610.54 1657
3611.11 1486
3611.67 1415
3612.24 1528
3612.81 1715
3613.37 1828
3613.94 1975
3614.51 2119
3615.07 2398
3615.64 2841
3616.21 3133
3616.77 3740
3617.34 4165
3617.91 4343
3618.48 4599
3619.04 4799
3619.61 4633
3620.18 4650
3620.75 4408
3621.31 3858
3621.88 3302
3622.45 2929
3623.02 2718
3623.58 2275
3624.15 2089
3624.72 2073
3625.29 1883
3625.86 1716
3626.42 1586
3626.99 1556
3627.56 1554
3628.13 1617
3628.70 1588
3629.26 1600
3629.83 1760
3630.40 1611
3630.97 1588
3631.54 1637
3632.10 1465
3632.67 1534
3633.24 1503
3633.81 1472
3634.38 1455
3634.95 1431
3635.52 1523
3636.08 1556
3636.65 1654
3637.22 1615
3637.79 1573
3638.36 1468
3638.93 1521
3639.50 1692
3640.07 1739
3640.64 1504
3641.20 1769
3641.77 1739
3642.34 1732
3642.91 1816
3643.48 1755
3644.05 1854
3644.62 1974
3645.19 1878
3645.76 1776
3646.33 1799
3646.90 1858
3647.47 1756
3648.04 1852
3648.61 1975
3649.18 2159
3649.75 2065
3650.32 2077
3650.89 2006
3651.46 1701
3652.03 1813
3652.60 1853
3653.17 1766
3653.74 1782
3654.31 1934
3654.88 1934
3655.45 1926
3656.02 2035
3656.59 2064
3657.16 1960
3657.73 2056
3658.30 2025
3658.87 2055
3659.44 2137
3660.01 1985
3660.58 1864
3661.15 1954
3661.72 2033
3662.29 1823
3662.86 1810
3663.43 1879
3664.00 1801
3664.58 1743
3665.15 1734
3665.72 1635
3666.29 1831
3666.86 1851
3667.43 1738
3668.00 1616
3668.57 1718
3669.14 1651
3669.72 1669
3670.29 1552
3670.86 1632
3671.43 1760
3672.00 1724
3672.57 1764
3673.14 1754
3673.72 1809
3674.29 1852
3674.86 1953
3675.43 2033
3676.00 1877
3676.57 1949
3677.15 2165
3677.72 2054
3678.29 1979
3678.86 1914
3679.43 1994
3680.01 1827
3680.58 1739
3681.15 1764
3681.72 1729
3682.29 1689
3682.87 1529
3683.44 1602
3684.01 1658
3684.58 1617
3685.16 1733
3685.73 2067
3686.30 1856
3686.87 1903
3687.45 2028
3688.02 2161
3688.59 2142
3689.17 2146
3689.74 2177
3690.31 2142
3690.88 2233
3691.46 2312
3692.03 2063
3692.60 1966
3693.18 1961
3693.75 2046
3694.32 1938
3694.90 1857
3695.47 1721
3696.04 1707
3696.62 1687
3697.19 1647
3697.76 1649
3698.34 1803
3698.91 1654
3699.48 1615
3700.06 1588
3700.63 1593
3701.21 1648
3701.78 1509
3702.35 1675
3702.93 1769
3703.50 1628
3704.07 1682
3704.65 1670
3705.22 1606
3705.80 1674
3706.37 1797
3706.95 1676
3707.52 1777
3708.09 1800
3708.67 1562
3709.24 1614
3709.82 1759
3710.39 1886
3710.97 1792
3711.54 1701
3712.11 1590
3712.69 1636
3713.26 1736
3713.84 1760
3714.41 1889
3714.99 1817
3715.56 1894
3716.14 1810
3716.71 1801
3717.29 1697
3717.86 1724
3718.44 1797
3719.01 1651
3719.59 1697
3720.16 1630
3720.74 1761
3721.31 1815
3721.89 1683
3722.47 1494
3723.04 1481
3723.62 1614
3724.19 1617
3724.77 1509
3725.34 1510
3725.92 1593
3726.49 1645
3727.07 1649
3727.65 1633
3728.22 1616
3728.80 1824
3729.37 1976
3729.95 2017
3730.53 2048
3731.10 2189
3731.68 2458
3732.25 2492
3732.83 2449
3733.41 2600
3733.98 2669
3734.56 2725
3735.14 2730
3735.71 2548
3736.29 2439
3736.86 2432
3737.44 2269
3738.02 2246
3738.59 2081
3739.17 1924
3739.75 1948
3740.32 1772
3740.90 1907
3741.48 1833
3742.06 1847
3742.63 1714
3743.21 1754
3743.79 1730
3744.36 1658
3744.94 1659
3745.52 1763
3746.09 1736
3746.67 1750
3747.25 1740
3747.83 1641
3748.40 1714
3748.98 1668
3749.56 1710
3750.14 1680
3750.71 1620
3751.29 1542
3751.87 1636
3752.45 1667
3753.03 1668
3753.60 1532
3754.18 1527
3754.76 1604
3755.34 1756
3755.91 1811
3756.49 1983
3757.07 1827
3757.65 1761
3758.23 1805
3758.81 1899
3759.38 2119
3759.96 2004
3760.54 2304
3761.12 2113
3761.70 2093
3762.28 2044
3762.85 1936
3763.43 1998
3764.01 1786
3764.59 1829
3765.17 1658
3765.75 1812
3766.33 1846
3766.90 1778
3767.48 1577
3768.06 1688
3768.64 1665
3769.22 1593
3769.80 1717
3770.38 1627
3770.96 1622
3771.54 1731
3772.12 1746
3772.70 1644
3773.27 1656
3773.85 1783
3774.43 1741
3775.01 1589
3775.59 1450
3776.17 1647
3776.75 1702
3777.33 1530
3777.91 1608
3778.49 1652
3779.07 1518
3779.65 1557
3780.23 1527
3780.81 1467
3781.39 1488
3781.97 1574
3782.55 1523
3783.13 1626
3783.71 1545
3784.29 1586
3784.87 1472
3785.45 1543
3786.03 1453
3786.61 1442
3787.19 1538
3787.77 1675
3788.35 1726
3788.93 1521
3789.51 1529
3790.09 1687
3790.67 1660
3791.26 1473
3791.84 1463
3792.42 1460
3793.00 1503
3793.58 1582
3794.16 1505
3794.74 1479
3795.32 1528
3795.90 1524
3796.48 1470
3797.07 1486
3797.65 1614
3798.23 1519
3798.81 1406
3799.39 1570
3799.97 1515
3800.55 1508
3801.13 1591
3801.72 1694
3802.30 1668
3802.88 1672
3803.46 1523
3804.04 1728
3804.62 1588
3805.21 1584
3805.79 1579
3806.37 1593
3806.95 1577
3807.53 1645
3808.12 1746
3808.70 1723
3809.28 1721
3809.86 1777
3810.44 1827
3811.03 1927
3811.61 1848
3812.19 1784
3812.77 1759
3813.36 1727
3813.94 1660
3814.52 1608
3815.10 1458
3815.69 1573
3816.27 1654
3816.85 1525
3817.43 1586
3818.02 1538
3818.60 1547
3819.18 1486
3819.76 1488
3820.35 1588
3820.93 1502
3821.51 1496
3822.10 1512
3822.68 1461
3823.26 1402
3823.85 1440
3824.43 1422
3825.01 1330
3825.60 1364
3826.18 1463
3826.76 1565
3827.35 1496
3827.93 1403
3828.51 1483
3829.10 1558
3829.68 1459
3830.26 1527
3830.85 1590
3831.43 1623
3832.02 1605
3832.60 1579
3833.18 1601
3833.77 1476
3834.35 1511
3834.93 1635
3835.52 1646
3836.10 1623
3836.69 1589
3837.27 1559
3837.86 1466
3838.44 1402
3839.02 1472
3839.61 1590
3840.19 1567
3840.78 1579
3841.36 1576
3841.95 1533
3842.53 1584
3843.12 1536
3843.70 1524
3844.29 1508
3844.87 1482
3845.46 1513
3846.04 1574
3846.63 1578
3847.21 1634
3847.80 1662
3848.38 1554
3848.97 1519
3849.55 1498
3850.14 1487
3850.72 1578
3851.31 1569
3851.89 1684
3852.48 1534
3853.06 1544
3853.65 1684
3854.23 1650
3854.82 1614
3855.40 1715
3855.99 1728
3856.58 1700
3857.16 1878
3857.75 2130
3858.33 2547
3858.92 2667
3859.50 2936
3860.09 3418
3860.68 3737
3861.26 4114
3861.85 4242
3862.43 4397
3863.02 4296
3863.61 4393
3864.19 4165
3864.78 3870
3865.37 3384
3865.95 2954
3866.54 2688
3867.13 2377
3867.71 2449
3868.30 1996
3868.89 2081
3869.47 1952
3870.06 1918
3870.65 1758
3871.23 1952
3871.82 1815
3872.41 1728
3872.99 1920
3873.58 2007
3874.17 2009
3874.75 2087
3875.34 2034
3875.93 2127
3876.52 2087
3877.10 2168
3877.69 2242
3878.28 1863
3878.86 1809
3879.45 1773
3880.04 1843
3880.63 1683
3881.21 1585
3881.80 1614
3882.39 1678
3882.98 1589
3883.57 1538
3884.15 1606
3884.74 1542
3885.33 1719
3885.92 1603
3886.50 1568
3887.09 1712
3887.68 1724
3888.27 1597
3888.86 1764
3889.45 1672
3890.03 1829
3890.62 1742
3891.21 1825
3891.80 1718
3892.39 1743
3892.98 1792
3893.56 1761
3894.15 1901
3894.74 1892
3895.33 1865
3895.92 1890
3896.51 1800
3897.10 1851
3897.68 1908
3898.27 2052
3898.86 1903
3899.45 1935
3900.04 1856
3900.63 2006
3901.22 2139
3901.81 1979
3902.40 1857
3902.99 1923
3903.57 1804
3904.16 1731
3904.75 1736
3905.34 1542
3905.93 1596
3906.52 1513
3907.11 1496
3907.70 1489
3908.29 1520
3908.88 1503
3909.47 1495
3910.06 1489
3910.65 1475
3911.24 1547
3911.83 1521
3912.42 1505
3913.01 1400
3913.60 1360
3914.19 1421
3914.78 1478
3915.37 1278
3915.96 1302
3916.55 1346
3917.14 1435
3917.73 1457
3918.32 1486
3918.91 1485
3919.50 1382
3920.09 1515
3920.68 1604
3921.27 1552
3921.86 1516
3922.45 1486
3923.05 1576
3923.64 1615
3924.23 1488
3924.82 1578
3925.41 1531
3926.00 1635
3926.59 1468
3927.18 1453
3927.77 1540
3928.36 1564
3928.95 1544
3929.55 1432
3930.14 1402
3930.73 1445
3931.32 1532
3931.91 1441
3932.50 1497
3933.09 1542
3933.69 1330
3934.28 1278
3934.87 1171
3935.46 1296
3936.05 1408
3936.64 1401
3937.24 1383
3937.83 1322
3938.42 1439
3939.01 1558
3939.60 1623
3940.20 1561
3940.79 1599
3941.38 1574
3941.97 1584
3942.56 1710
3943.16 1529
3943.75 1389
3944.34 1529
3944.93 1499
3945.53 1455
3946.12 1464
3946.71 1491
3947.30 1528
3947.90 1403
3948.49 1331
3949.08 1441
3949.67 1396
3950.27 1349
3950.86 1414
3951.45 1499
3952.05 1465
3952.64 1507
3953.23 1471
3953.82 1482
3954.42 1504
3955.01 1533
3955.60 1432
3956.20 1448
3956.79 1446
3957.38 1479
3957.98 1455
3958.57 1397
3959.16 1532
3959.76 1591
3960.35 1637
3960.94 1488
3961.54 1348
3962.13 1496
3962.73 1555
3963.32 1643
3963.91 1467
3964.51 1623
3965.10 1738
3965.69 1691
3966.29 1594
3966.88 1808
3967.48 1632
3968.07 1489
3968.66 1580
3969.26 1520
3969.85 1445
3970.45 1302
3971.04 1438
3971.64 1553
3972.23 1507
3972.82 1592
3973.42 1448
3974.01 1523
3974.61 1457
3975.20 1447
3975.80 1457
3976.39 1541
3976.99 1389
3977.58 1441
3978.18 1652
3978.77 1635
3979.37 1588
3979.96 1517
3980.56 1607
3981.15 1510
3981.75 1431
3982.34 1596
3982.94 1502
3983.53 1289
3984.13 1450
3984.72 1455
3985.32 1455
3985.91 1518
3986.51 1531
3987.11 1433
3987.70 1408
3988.30 1473
3988.89 1507
3989.49 1578
3990.08 1619
3990.68 1644
3991.28 1485
3991.87 1502
3992.47 1536
3993.06 1549
3993.66 1448
3994.26 1508
3994.85 1592
3995.45 1748
3996.04 1917
3996.64 1686
3997.24 1635
3997.83 1794
3998.43 1839
3999.03 1856
3999.62 1832
4000.22 1820
4000.81 1819
4001.41 1882
4002.01 1688
4002.60 1605
4003.20 1642
4003.80 1735
4004.40 1800
4004.99 1710
4005.59 1714
4006.19 1702
4006.78 1698
4007.38 1810
4007.98 1902
4008.57 1870
4009.17 1757
4009.77 1757
4010.37 1721
4010.96 1769
4011.56 1930
4012.16 1913
4012.76 1994
4013.35 2097
4013.95 2143
4014.55 2401
4015.15 2303
4015.74 2329
4016.34 2728
4016.94 2711
4017.54 2832
4018.13 2775
4018.73 2726
4019.33 2580
4019.93 2482
4020.53 2199
4021.12 2450
4021.72 1987
4022.32 2090
4022.92 1879
4023.52 1800
4024.12 1809
4024.71 1743
4025.31 1819
4025.91 1720
4026.51 1699
4027.11 1798
4027.71 1888
4028.30 2082
4028.90 2054
4029.50 1875
4030.10 1978
4030.70 2107
4031.30 2106
4031.90 1971
4032.50 1852
4033.10 1857
4033.69 1926
4034.29 1807
4034.89 1785
4035.49 1929
4036.09 1897
4036.69 1719
4037.29 1710
4037.89 1507
4038.49 1549
4039.09 1655
4039.69 1527
4040.29 1597
4040.89 1542
4041.49 1605
4042.08 1728
4042.68 1539
4043.28 1517
4043.88 1518
4044.48 1525
4045.08 1653
4045.68 1806
4046.28 1788
4046.88 2013
4047.48 1972
4048.08 2053
4048.68 1891
4049.28 1940
4049.88 1744
4050.48 1901
4051.08 1802
4051.69 1645
4052.29 1722
4052.89 1593
4053.49 1635
4054.09 1697
4054.69 1699
4055.29 1600
4055.89 1732
4056.49 1794
4057.09 1620
4057.69 1468
4058.29 1577
4058.89 1569
4059.49 1559
4060.09 1476
4060.70 1430
4061.30 1415
4061.90 1334
4062.50 1275
4063.10 1384
4063.70 1527
4064.30 1585
4064.90 1448
4065.51 1430
4066.11 1451
4066.71 1522
4067.31 1598
4067.91 1575
4068.51 1559
4069.11 1517
4069.72 1633
4070.32 1590
4070.92 1449
4071.52 1489
4072.12 1540
4072.73 1614
4073.33 1502
4073.93 1470
4074.53 1569
4075.13 1498
4075.74 1494
4076.34 1648
4076.94 1455
4077.54 1586
4078.14 1529
4078.75 1517
4079.35 1503
4079.95 1522
4080.55 1392
4081.16 1417
4081.76 1369
4082.36 1447
4082.96 1534
4083.57 1511
4084.17 1526
4084.77 1702
4085.38 1617
4085.98 1481
4086.58 1580
4087.18 1466
4087.79 1530
4088.39 1555
4088.99 1527
4089.60 1486
4090.20 1647
4090.80 1588
4091.41 1457
4092.01 1507
4092.61 1469
4093.22 1481
4093.82 1456
4094.42 1474
4095.03 1676
4095.63 1625
4096.23 1557
4096.84 1534
4097.44 1587
4098.05 1487
4098.65 1431
4099.25 1439
4099.86 1451
4100.46 1301
4101.06 1364
4101.67 1321
4102.27 1385
4102.88 1477
4103.48 1446
4104.09 1396
4104.69 1309
4105.29 1214
4105.90 1425
4106.50 1369
4107.11 1445
4107.71 1298
4108.32 1301
4108.92 1285
4109.53 1395
4110.13 1466
4110.74 1311
4111.34 1267
4111.94 1302
4112.55 1366
4113.15 1313
4113.76 1294
4114.36 1300
4114.97 1290
4115.57 1372
4116.18 1383
4116.78 1347
4117.39 1289
4118.00 1245
4118.60 1335
4119.21 1422
4119.81 1412
4120.42 1352
4121.02 1457
4121.63 1517
4122.23 1517
4122.84 1495
4123.44 1724
4124.05 1776
4124.66 1743
4125.26 1671
4125.87 1740
4126.47 1726
4127.08 1680
4127.68 1741
4128.29 1681
4128.90 1605
4129.50 1603
4130.11 1534
4130.72 1487
4131.32 1563
4131.93 1540
4132.53 1322
4133.14 1441
4133.75 1476
4134.35 1404
4134.96 1345
4135.57 1551
4136.17 1501
4136.78 1380
4137.39 1343
4137.99 1451
4138.60 1529
4139.21 1630
4139.81 1520
4140.42 1434
4141.03 1512
4141.63 1451
4142.24 1460
4142.85 1459
4143.46 1413
4144.06 1339
4144.67 1309
4145.28 1341
4145.88 1463
4146.49 1414
4147.10 1281
4147.71 1311
4148.31 1220
4148.92 1358
4149.53 1299
4150.14 1258
4150.74 1266
4151.35 1361
4151.96 1375
4152.57 1380
4153.18 1399
4153.78 1287
4154.39 1216
4155.00 1293
4155.61 1331
4156.22 1262
4156.82 1280
4157.43 1378
4158.04 1335
4158.65 1399
4159.26 1368
4159.86 1340
4160.47 1374
4161.08 1364
4161.69 1394
4162.30 1478
4162.91 1495
4163.52 1662
4164.12 1575
4164.73 1455
4165.34 1543
4165.95 1439
4166.56 1424
4167.17 1537
4167.78 1631
4168.39 1612
4168.99 1506
4169.60 1528
4170.21 1519
4170.82 1553
4171.43 1392
4172.04 1498
4172.65 1461
4173.26 1395
4173.87 1382
4174.48 1437
4175.09 1543
4175.70 1507
4176.31 1450
4176.92 1470
4177.53 1421
4178.13 1367
4178.74 1406
4179.35 1326
4179.96 1383
4180.57 1323
4181.18 1393
4181.79 1400
4182.40 1464
4183.01 1276
4183.62 1313
4184.23 1205
4184.84 1323
4185.45 1296
4186.06 1285
4186.67 1216
4187.29 1233
4187.90 1410
4188.51 1359
4189.12 1361
4189.73 1415
4190.34 1223
4190.95 1185
4191.56 1300
4192.17 1437
4192.78 1308
4193.39 1407
4194.00 1426
4194.61 1390
4195.22 1366
4195.83 1460
4196.45 1559
4197.06 1538
4197.67 1587
4198.28 1487
4198.89 1565
4199.50 1329
4200.11 1431
4200.72 1455
4201.33 1426
4201.95 1470
4202.56 1506
4203.17 1523
4203.78 1603
4204.39 1328
4205.00 1253
4205.62 1346
4206.23 1552
4206.84 1374
4207.45 1348
4208.06 1444
4208.67 1429
4209.29 1333
4209.90 1355
4210.51 1407
4211.12 1390
4211.73 1365
4212.35 1312
4212.96 1444
4213.57 1181
4214.18 1278
4214.80 1501
4215.41 1559
4216.02 1668
4216.63 1526
4217.25 1612
4217.86 1607
4218.47 1889
4219.08 1896
4219.70 2047
4220.31 2292
4220.92 2325
4221.53 2549
4222.15 2436
4222.76 2480
4223.37 2651
4223.99 2853
4224.60 2804
4225.21 2979
4225.83 2945
4226.44 2846
4227.05 2966
4227.66 3270
4228.28 3079
4228.89 3111
4229.51 2775
4230.12 2603
4230.73 2442
4231.35 2266
4231.96 2303
4232.57 2153
4233.19 1854
4233.80 1749
4234.41 1688
4235.03 1671
4235.64 1671
4236.26 1616
4236.87 1618
4237.48 1590
4238.10 1603
4238.71 1577
4239.33 1661
4239.94 1649
4240.55 1516
4241.17 1485
4241.78 1476
4242.40 1539
4243.01 1480
4243.63 1529
4244.24 1306
4244.85 1216
4245.47 1356
4246.08 1365
4246.70 1349
4247.31 1348
4247.93 1332
4248.54 1491
4249.16 1429
4249.77 1472
4250.39 1505
4251.00 1632
4251.62 1657
4252.23 1593
4252.85 1606
4253.46 1728
4254.08 1774
4254.69 1832
4255.31 1869
4255.92 1701
4256.54 1708
4257.15 1668
4257.77 1689
4258.39 1608
4259.00 1567
4259.62 1570
4260.23 1521
4260.85 1636
4261.46 1667
4262.08 1779
4262.69 1788
4263.31 1673
4263.93 1592
4264.54 1779
4265.16 1727
4265.77 1649
4266.39 1707
4267.01 1563
4267.62 1605
4268.24 1709
4268.86 1517
4269.47 1575
4270.09 1760
4270.70 1741
4271.32 1536
4271.94 1531
4272.55 1540
4273.17 1473
4273.79 1525
4274.40 1583
4275.02 1413
4275.64 1355
4276.25 1357
4276.87 1340
4277.49 1370
4278.10 1219
4278.72 1219
4279.34 1338
4279.96 1264
4280.57 1317
4281.19 1293
4281.81 1315
4282.42 1215
4283.04 1429
4283.66 1293
4284.28 1315
4284.89 1413
4285.51 1341
4286.13 1461
4286.75 1458
4287.36 1349
4287.98 1349
4288.60 1390
4289.22 1448
4289.83 1421
4290.45 1242
4291.07 1279
4291.69 1345
4292.31 1287
4292.92 1287
4293.54 1351
4294.16 1309
4294.78 1313
4295.40 1316
4296.01 1454
4296.63 1461
4297.25 1331
4297.87 1261
4298.49 1352
4299.11 1314
4299.72 1292
4300.34 1363
4300.96 1320
4301.58 1329
4302.20 1263
4302.82 1267
4303.44 1325
4304.06 1376
4304.67 1493
4305.29 1409
4305.91 1365
4306.53 1366
4307.15 1354
4307.77 1256
4308.39 1306
4309.01 1256
4309.63 1299
4310.25 1253
4310.86 1215
4311.48 1178
4312.10 1135
4312.72 1216
4313.34 1370
4313.96 1326
4314.58 1264
4315.20 1208
4315.82 1321
4316.44 1335
4317.06 1394
4317.68 1428
4318.30 1273
4318.92 1249
4319.54 1413
4320.16 1397
4320.78 1541
4321.40 1424
4322.02 1493
4322.64 1574
4323.26 1388
4323.88 1507
4324.50 1409
4325.12 1364
4325.74 1357
4326.36 1434
4326.98 1492
4327.60 1432
4328.22 1542
4328.84 1457
4329.46 1507
4330.08 1546
4330.71 1553
4331.33 1550
4331.95 1515
4332.57 1435
4333.19 1606
4333.81 1565
4334.43 1598
4335.05 1720
4335.67 1602
4336.29 1736
4336.91 1747
4337.54 1982
4338.16 1965
4338.78 2132
4339.40 1879
4340.02 1870
4340.64 1782
4341.26 1848
4341.89 1907
4342.51 1824
4343.13 1755
4343.75 1871
4344.37 1972
4344.99 2226
4345.62 2281
4346.24 2329
4346.86 2459
4347.48 2494
4348.10 2456
4348.73 2433
4349.35 2384
4349.97 2246
4350.59 2091
4351.21 1921
4351.84 1923
4352.46 1768
4353.08 1680
4353.70 1617
4354.33 1687
4354.95 1587
4355.57 1557
4356.19 1566
4356.82 1562
4357.44 1425
4358.06 1472
4358.68 1443
4359.31 1668
4359.93 1493
4360.55 1427
4361.17 1587
4361.80 1417
4362.42 1509
4363.04 1575
4363.67 1438
4364.29 1405
4364.91 1447
4365.54 1511
4366.16 1652
4366.78 1447
4367.41 1420
4368.03 1491
4368.65 1482
4369.28 1377
4369.90 1395
4370.52 1409
4371.15 1498
4371.77 1491
4372.39 1438
4373.02 1452
4373.64 1472
4374.27 1448
4374.89 1417
4375.51 1334
4376.14 1294
4376.76 1397
4377.39 1334
4378.01 1474
4378.63 1444
4379.26 1547
4379.88 1604
4380.51 1563
4381.13 1554
4381.75 1554
4382.38 1574
4383.00 1556
4383.63 1592
4384.25 1597
4384.88 1566
4385.50 1637
4386.13 1569
4386.75 1763
4387.38 1648
4388.00 1707
4388.63 1755
4389.25 2090
4389.88 2196
4390.50 2290
4391.13 2382
4391.75 2664
4392.38 2735
4393.00 2709
4393.63 2243
4394.25 2161
4394.88 1991
4395.50 1780
4396.13 1690
4396.75 1895
4397.38 1869
4398.00 1722
4398.63 1582
4399.26 1762
4399.88 1732
4400.51 1590
4401.13 1627
4401.76 1624
4402.38 1603
4403.01 1538
4403.64 1669
4404.26 1690
4404.89 1497
4405.51 1687
4406.14 1636
4406.77 1620
4407.39 1753
4408.02 1774
4408.64 1617
4409.27 1392
4409.90 1457
4410.52 1547
4411.15 1575
4411.78 1635
4412.40 1732
4413.03 1640
4413.66 1555
4414.28 1620
4414.91 1594
4415.54 1334
4416.16 1411
4416.79 1676
4417.42 1600
4418.04 1646
4418.67 1607
4419.30 1656
4419.93 1840
4420.55 1691
4421.18 1673
4421.81 1583
4422.43 1691
4423.06 1619
4423.69 1489
4424.32 1437
4424.94 1375
4425.57 1377
4426.20 1304
4426.83 1262
4427.45 1305
4428.08 1274
4428.71 1318
4429.34 1252
4429.96 1211
4430.59 1298
4431.22 1234
4431.85 1172
4432.48 1207
4433.10 1255
4433.73 1187
4434.36 1126
4434.99 1455
4435.62 1297
4436.24 1319
4436.87 1290
4437.50 1344
4438.13 1306
4438.76 1298
4439.39 1323
4440.02 1291
4440.64 1242
4441.27 1263
4441.90 1280
4442.53 1241
4443.16 1273
4443.79 1292
4444.42 1225
4445.04 1312
4445.67 1202
4446.30 1215
4446.93 1273
4447.56 1323
4448.19 1230
4448.82 1164
4449.45 1295
4450.08 1370
4450.71 1401
4451.34 1270
4451.97 1368
4452.59 1241
4453.22 1168
4453.85 1241
4454.48 1492
4455.11 1383
4455.74 1332
4456.37 1301
4457.00 1420
4457.63 1380
4458.26 1301
4458.89 1260
4459.52 1220
4460.15 1237
4460.78 1240
4461.41 1268
4462.04 1204
4462.67 1221
4463.30 1177
4463.93 1177
4464.56 1146
4465.19 1156
4465.82 1221
4466.45 1163
4467.08 1146
4467.71 1120
4468.34 1170
4468.97 1124
4469.61 1156
4470.24 1024
4470.87 1165
4471.50 1274
4472.13 1251
4472.76 1164
4473.39 1108
4474.02 1165
4474.65 1168
4475.28 1312
4475.91 1284
4476.54 1163
4477.18 1116
4477.81 1121
4478.44 1158
4479.07 1196
4479.70 1191
4480.33 1151
4480.96 1327
4481.59 1276
4482.23 1299
4482.86 1296
4483.49 1287
4484.12 1305
4484.75 1294
4485.38 1356
4486.02 1261
4486.65 1179
4487.28 1260
4487.91 1355
4488.54 1254
4489.18 1221
4489.81 1249
4490.44 1422
4491.07 1397
4491.70 1135
4492.34 1244
4492.97 1205
4493.60 1339
4494.23 1252
4494.87 1232
4495.50 1211
4496.13 1194
4496.76 1341
4497.40 1282
4498.03 1229
4498.66 1334
4499.29 1288
4499.93 1361
4500.56 1464
4501.19 1413
4501.82 1563
4502.46 1658
4503.09 1679
4503.72 1662
4504.36 1638
4504.99 1664
4505.62 1545
4506.26 1485
4506.89 1390
4507.52 1469
4508.16 1370
4508.79 1444
4509.42 1395
4510.06 1285
4510.69 1423
4511.32 1476
4511.96 1471
4512.59 1370
4513.22 1421
4513.86 1359
4514.49 1316
4515.13 1382
4515.76 1359
4516.39 1379
4517.03 1355
4517.66 1333
4518.30 1267
4518.93 1398
4519.56 1381
4520.20 1260
4520.83 1245
4521.47 1256
4522.10 1319
4522.73 1321
4523.37 1329
4524.00 1337
4524.64 1432
4525.27 1440
4525.91 1566
4526.54 1636
4527.18 1732
4527.81 1937
4528.45 2029
4529.08 2415
4529.72 2945
4530.35 3226
4530.99 3396
4531.62 3789
4532.26 4018
4532.89 4092
4533.53 3800
4534.16 3607
4534.80 3241
4535.43 3070
4536.07 2885
4536.70 2461
4537.34 2002
4537.97 1862
4538.61 1752
4539.24 1620
4539.88 1524
4540.51 1554
4541.15 1417
4541.79 1501
4542.42 1464
4543.06 1589
4543.69 1469
4544.33 1497
4544.96 1686
4545.60 1825
4546.24 1737
4546.87 1836
4547.51 2209
4548.14 2285
4548.78 2306
4549.42 2444
4550.05 2473
4550.69 2325
4551.33 2402
4551.96 1926
4552.60 1839
4553.24 1929
4553.87 1761
4554.51 1744
4555.15 1650
4555.78 1571
4556.42 1445
4557.06 1533
4557.69 1430
4558.33 1470
4558.97 1511
4559.60 1438
4560.24 1392
4560.88 1352
4561.51 1419
4562.15 1540
4562.79 1536
4563.43 1518
4564.06 1399
4564.70 1409
4565.34 1356
4565.97 1443
4566.61 1583
4567.25 1473
4567.89 1436
4568.52 1503
4569.16 1606
4569.80 1625
4570.44 1500
4571.07 1660
4571.71 1676
4572.35 1547
4572.99 1422
4573.63 1463
4574.26 1342
4574.90 1233
4575.54 1305
4576.18 1494
4576.82 1450
4577.45 1293
4578.09 1413
4578.73 1291
4579.37 1313
4580.01 1368
4580.65 1309
4581.28 1356
4581.92 1328
4582.56 1333
4583.20 1343
4583.84 1459
4584.48 1280
4585.12 1418
4585.76 1476
4586.39 1417
4587.03 1514
4587.67 1296
4588.31 1496
4588.95 1525
4589.59 1354
4590.23 1502
4590.87 1483
4591.51 1500
4592.15 1548
4592.78 1392
4593.42 1381
4594.06 1333
4594.70 1339
4595.34 1356
4595.98 1194
4596.62 1247
4597.26 1150
4597.90 1149
4598.54 1191
4599.18 1203
4599.82 1207
4600.46 1227
4601.10 1137
4601.74 1160
4602.38 1139
4603.02 1307
4603.66 1346
4604.30 1365
4604.94 1298
4605.58 1438
4606.22 1408
4606.86 1336
4607.50 1385
4608.14 1378
4608.78 1380
4609.42 1265
4610.06 1281
4610.70 1369
4611.34 1220
4611.98 1316
4612.62 1270
4613.26 1288
4613.90 1277
4614.55 1369
4615.19 1315
4615.83 1332
4616.47 1227
4617.11 1249
4617.75 1300
4618.39 1204
4619.03 1221
4619.67 1184
4620.31 1323
4620.96 1176
4621.60 1145
4622.24 1080
4622.88 1144
4623.52 1194
4624.16 1186
4624.80 1183
4625.44 1346
4626.09 1206
4626.73 1179
4627.37 1098
4628.01 1199
4628.65 1231
4629.29 1167
4629.94 1069
4630.58 1136
4631.22 1133
4631.86 1190
4632.50 1095
4633.15 1192
4633.79 1317
4634.43 1267
4635.07 1224
4635.72 1186
4636.36 1226
4637.00 1302
4637.64 1332
4638.28 1461
4638.93 1377
4639.57 1339
4640.21 1268
4640.85 1295
4641.50 1274
4642.14 1273
4642.78 1284
4643.43 1321
4644.07 1265
4644.71 1273
4645.35 1210
4646.00 1182
4646.64 1353
4647.28 1207
4647.93 1213
4648.57 1242
4649.21 1251
4649.86 1221
4650.50 1160
4651.14 1204
4651.79 1200
4652.43 1269
4653.07 1299
4653.72 1270
4654.36 1217
4655.00 1171
4655.65 1207
4656.29 1185
4656.93 1156
4657.58 1051
4658.22 1007
4658.87 1038
4659.51 1022
4660.15 938
4660.80 970
4661.44 1079
4662.09 1162
4662.73 1189
4663.37 986
4664.02 1080
4664.66 1084
4665.31 1085
4665.95 993
4666.59 936
4667.24 1014
4667.88 1099
4668.53 1205
4669.17 1099
4669.82 1023
4670.46 996
4671.11 1076
4671.75 1009
4672.40 1029
4673.04 1048
4673.69 892
4674.33 948
4674.98 1036
4675.62 1119
4676.27 1166
4676.91 1199
4677.56 1174
4678.20 1112
4678.85 1076
4679.49 1079
4680.14 1096
4680.78 1201
4681.43 1085
4682.07 1092
4682.72 1117
4683.36 1137
4684.01 1091
4684.66 1114
4685.30 1262
4685.95 1131
4686.59 1171
4687.24 1028
4687.88 1061
4688.53 1138
4689.18 1061
4689.82 1085
4690.47 1075
4691.11 1140
4691.76 1177
4692.41 1087
4693.05 1105
4693.70 1200
4694.34 1138
4694.99 1093
4695.64 1149
4696.28 1180
4696.93 1110
4697.58 1074
4698.22 1081
4698.87 1268
4699.52 1190
4700.16 1208
4700.81 1175
4701.46 1102
4702.10 1148
4702.75 1152
4703.40 1142
4704.04 1159
4704.69 1102
4705.34 1026
4705.99 1049
4706.63 1039
4707.28 1018
4707.93 1101
4708.57 1202
4709.22 1132
4709.87 1152
4710.52 1099
4711.16 1135
4711.81 1143
4712.46 1104
4713.11 1190
4713.75 1189
4714.40 1141
4715.05 1156
4715.70 1077
4716.35 1012
4716.99 1039
4717.64 1044
4718.29 1103
4718.94 1178
4719.58 1098
4720.23 1095
4720.88 1190
4721.53 1154
4722.18 1270
4722.83 1221
4723.47 1184
4724.12 1270
4724.77 1091
4725.42 1235
4726.07 1385
4726.72 1246
4727.36 1277
4728.01 1120
4728.66 1126
4729.31 1083
4729.96 1048
4730.61 1029
4731.26 1039
4731.91 1143
4732.55 1093
4733.20 1151
4733.85 1049
4734.50 1110
4735.15 1117
4735.80 1003
4736.45 1042
4737.10 1156
4737.75 1127
4738.40 1192
4739.05 1197
4739.70 1280
4740.35 1245
4740.99 1299
4741.64 1288
4742.29 1322
4742.94 1121
4743.59 1037
4744.24 1193
4744.89 1320
4745.54 1267
4746.19 1137
4746.84 1118
4747.49 1179
4748.14 1123
4748.79 1112
4749.44 1420
4750.09 1436
4750.74 1454
4751.39 1528
4752.04 1574
4752.69 1415
4753.34 1441
4753.99 1328
4754.64 1403
4755.29 1436
4755.95 1330
4756.60 1326
4757.25 1193
4757.90 1287
4758.55 1157
4759.20 1255
4759.85 1126
4760.50 1200
4761.15 1332
4761.80 1336
4762.45 1252
4763.10 1258
4763.75 1420
4764.41 1425
4765.06 1443
4765.71 1402
4766.36 1343
4767.01 1252
4767.66 1234
4768.31 1271
4768.97 1188
4769.62 1166
4770.27 1242
4770.92 1158
4771.57 1019
4772.22 956
4772.87 1001
4773.53 1167
4774.18 1154
4774.83 1217
4775.48 1137
4776.13 1165
4776.79 1047
4777.44 1042
4778.09 1208
4778.74 1131
4779.39 1230
4780.05 1241
4780.70 1162
4781.35 1221
4782.00 1098
4782.65 1180
4783.31 1226
4783.96 1118
4784.61 1096
4785.26 1099
4785.92 1028
4786.57 1122
4787.22 1162
4787.88 1186
4788.53 1122
4789.18 1216
4789.83 1143
4790.49 1098
4791.14 1134
4791.79 1091
4792.45 1164
4793.10 1116
4793.75 1158
4794.40 1141
4795.06 1144
4795.71 1235
4796.36 1153
4797.02 1106
4797.67 1121
4798.32 1071
4798.98 1113
4799.63 1085
4800.29 1037
4800.94 1039
4801.59 1145
4802.25 1204
4802.90 1142
4803.55 1193
4804.21 1143
4804.86 1062
4805.52 1086
4806.17 1103
4806.82 1169
4807.48 1054
4808.13 949
4808.79 1057
4809.44 1049
4810.09 1016
4810.75 1066
4811.40 984
4812.06 1006
4812.71 1085
4813.37 1137
4814.02 1137
4814.67 1114
4815.33 1084
4815.98 1126
4816.64 1130
4817.29 1205
4817.95 1195
4818.60 1253
4819.26 1288
4819.91 1374
4820.57 1350
4821.22 1326
4821.88 1254
4822.53 1265
4823.19 1285
4823.84 1322
4824.50 1310
4825.15 1199
4825.81 1264
4826.46 1234
4827.12 1129
4827.77 1168
4828.43 1212
4829.09 1201
4829.74 1252
4830.40 1221
4831.05 1290
4831.71 1303
4832.36 1193
4833.02 1352
4833.68 1357
4834.33 1359
4834.99 1358
4835.64 1505
4836.30 1503
4836.96 1519
4837.61 1578
4838.27 1626
4838.92 1509
4839.58 1490
4840.24 1561
4840.89 1594
4841.55 1560
4842.21 1539
4842.86 1414
4843.52 1424
4844.17 1474
4844.83 1393
4845.49 1263
4846.14 1288
4846.80 1468
4847.46 1485
4848.11 1326
4848.77 1427
4849.43 1527
4850.09 1637
4850.74 1607
4851.40 1659
4852.06 1733
4852.71 1577
4853.37 1617
4854.03 1597
4854.69 1455
4855.34 1423
4856.00 1546
4856.66 1715
4857.31 1598
4857.97 1678
4858.63 1756
4859.29 1790
4859.94 1795
4860.60 1657
4861.26 1605
4861.92 1522
4862.58 1544
4863.23 1601
4863.89 1581
4864.55 1530
4865.21 1674
4865.87 1578
4866.52 1615
4867.18 1697
4867.84 1657
4868.50 1632
4869.16 1546
4869.81 1470
4870.47 1409
4871.13 1480
4871.79 1446
4872.45 1480
4873.11 1531
4873.77 1425
4874.42 1463
4875.08 1472
4875.74 1469
4876.40 1304
4877.06 1440
4877.72 1401
4878.38 1446
4879.03 1521
4879.69 1542
4880.35 1540
4881.01 1315
4881.67 1417
4882.33 1317
4882.99 1220
4883.65 1418
4884.31 1383
4884.97 1212
4885.63 1253
4886.29 1328
4886.95 1344
4887.60 1264
4888.26 1191
4888.92 1246
4889.58 1216
4890.24 1248
4890.90 1239
4891.56 1302
4892.22 1229
4892.88 1239
4893.54 1134
4894.20 1184
4894.86 1096
4895.52 1134
4896.18 1235
4896.84 1130
4897.50 1131
4898.16 1207
4898.82 1046
4899.48 1139
4900.14 1166
4900.80 1034
4901.46 982
4902.12 1055
4902.79 1023
4903.45 1063
4904.11 1053
4904.77 1022
4905.43 969
4906.09 1035
4906.75 1102
4907.41 1103
4908.07 1093
4908.73 1037
4909.39 1030
4910.05 1057
4910.71 1114
4911.38 1024
4912.04 958
4912.70 981
4913.36 1075
4914.02 1102
4914.68 963
4915.34 935
4916.00 1022
4916.67 1043
4917.33 1024
4917.99 1100
4918.65 1096
4919.31 1049
4919.97 969
4920.64 1096
4921.30 936
4921.96 975
4922.62 929
4923.28 939
4923.94 956
4924.61 994
4925.27 936
4925.93 995
4926.59 947
4927.26 893
4927.92 1095
4928.58 1075
4929.24 966
4929.90 1023
4930.57 1009
4931.23 1107
4931.89 1036
4932.55 1133
4933.22 1132
4933.88 1141
4934.54 1074
4935.20 1032
4935.87 1008
4936.53 958
4937.19 920
4937.86 964
4938.52 987
4939.18 965
4939.84 1029
4940.51 1033
4941.17 930
4941.83 961
4942.50 1087
4943.16 994
4943.82 948
4944.49 1021
4945.15 924
4945.81 1007
4946.48 993
4947.14 997
4947.80 920
4948.47 959
4949.13 1009
4949.79 901
4950.46 951
4951.12 1001
4951.79 991
4952.45 934
4953.11 966
4953.78 983
4954.44 996
4955.11 903
4955.77 958
4956.43 1006
4957.10 902
4957.76 1061
4958.43 909
4959.09 1021
4959.76 1018
4960.42 1014
4961.08 1021
4961.75 1060
4962.41 946
4963.08 946
4963.74 1053
4964.41 1106
4965.07 1032
4965.74 937
4966.40 960
4967.07 1002
4967.73 1013
4968.40 1000
4969.06 954
4969.73 934
4970.39 1024
4971.06 931
4971.72 1016
4972.39 1015
4973.05 889
4973.72 961
4974.38 997
4975.05 993
4975.71 977
4976.38 959
4977.04 1133
4977.71 1083
4978.37 1027
4979.04 1024
4979.71 1079
4980.37 1051
4981.04 1048
4981.70 957
4982.37 946
4983.04 956
4983.70 1063
4984.37 1087
4985.03 1033
4985.70 1061
4986.37 1045
4987.03 1118
4987.70 1183
4988.36 1220
4989.03 1239
4989.70 1303
4990.36 1161
4991.03 1155
4991.70 1235
4992.36 1166
4993.03 1056
4993.70 1000
4994.36 1201
4995.03 1079
4995.70 1024
4996.36 1059
4997.03 969
4997.70 987
4998.36 1047
4999.03 1021
4999.70 921
5000.36 942
5001.03 1009
5001.70 853
5002.37 880
5003.03 871
5003.70 990
5004.37 917
5005.03 917
5005.70 935
5006.37 919
5007.04 970
5007.70 941
5008.37 1038
5009.04 1161
5009.71 1077
5010.38 1042
5011.04 1006
5011.71 1037
5012.38 1127
5013.05 1018
5013.71 1030
5014.38 1060
5015.05 1013
5015.72 1046
5016.39 966
5017.06 934
5017.72 1046
5018.39 1144
5019.06 1097
5019.73 1281
5020.40 1236
5021.07 1199
5021.73 1477
5022.40 1521
5023.07 1637
5023.74 1468
5024.41 1450
5025.08 1565
5025.75 1413
5026.41 1387
5027.08 1352
5027.75 1324
5028.42 1180
5029.09 1168
5029.76 1147
5030.43 1129
5031.10 1002
5031.77 1047
5032.44 1071
5033.10 1073
5033.77 1059
5034.44 1132
5035.11 1020
5035.78 1035
5036.45 974
5037.12 998
5037.79 1064
5038.46 1018
5039.13 916
5039.80 986
5040.47 1005
5041.14 1098
5041.81 1129
5042.48 1172
5043.15 1215
5043.82 1375
5044.49 1382
5045.16 1170
5045.83 1281
5046.50 1332
5047.17 1214
5047.84 1155
5048.51 1090
5049.18 1135
5049.85 1146
5050.52 1115
5051.19 1098
5051.86 1049
5052.53 1091
5053.20 1087
5053.87 1075
5054.54 1077
5055.21 981
5055.89 1013
5056.56 1070
5057.23 1033
5057.90 1027
5058.57 917
5059.24 1052
5059.91 1006
5060.58 937
5061.25 996
5061.92 1118
5062.60 1036
5063.27 903
5063.94 980
5064.61 977
5065.28 920
5065.95 1028
5066.62 994
5067.30 983
5067.97 1071
5068.64 1033
5069.31 1026
5069.98 942
5070.65 921
5071.33 1018
5072.00 900
5072.67 986
5073.34 1087
5074.01 1055
5074.68 893
5075.36 960
5076.03 930
5076.70 1062
5077.37 989
5078.05 1102
5078.72 1142
5079.39 948
5080.06 964
5080.73 997
5081.41 1058
5082.08 1045
5082.75 1079
5083.42 1111
5084.10 1067
5084.77 1028
5085.44 936
5086.12 1025
5086.79 1114
5087.46 1080
5088.13 1053
5088.81 1077
5089.48 1148
5090.15 1111
5090.83 1138
5091.50 1108
5092.17 1076
5092.85 1175
5093.52 1159
5094.19 1138
5094.87 1046
5095.54 1082
5096.21 1017
5096.89 965
5097.56 929
5098.23 963
5098.91 919
5099.58 955
5100.25 931
5100.93 918
5101.60 981
5102.28 971
5102.95 984
5103.62 951
5104.30 1002
5104.97 1008
5105.65 945
5106.32 936
5106.99 1135
5107.67 1074
5108.34 1001
5109.02 1123
5109.69 1057
5110.36 903
5111.04 875
5111.71 1008
5112.39 1006
5113.06 895
5113.74 896
5114.41 971
5115.09 992
5115.76 957
5116.44 920
5117.11 959
5117.79 937
5118.46 941
5119.14 863
5119.81 967
5120.49 981
5121.16 852
5121.84 1012
5122.51 921
5123.19 990
5123.86 973
5124.54 958
5125.21 873
5125.89 956
5126.56 974
5127.24 857
5127.91 935
5128.59 932
5129.27 934
5129.94 956
5130.62 990
5131.29 925
5131.97 875
5132.64 847
5133.32 829
5134.00 898
5134.67 900
5135.35 979
5136.02 932
5136.70 975
5137.38 930
5138.05 783
5138.73 851
5139.40 966
5140.08 952
5140.76 972
5141.43 954
5142.11 914
5142.79 890
5143.46 880
5144.14 1056
5144.82 1007
5145.49 906
5146.17 933
5146.85 906
5147.52 973
5148.20 977
5148.88 894
5149.55 867
5150.23 892
5150.91 887
5151.59 934
5152.26 920
5152.94 867
5153.62 870
5154.29 861
5154.97 834
5155.65 854
5156.33 898
5157.00 956
5157.68 873
5158.36 1000
5159.04 937
5159.71 845
5160.39 817
5161.07 807
5161.75 847
5162.42 865
5163.10 815
5163.78 879
5164.46 970
5165.14 915
5165.81 972
5166.49 942
5167.17 1011
5167.85 902
5168.53 891
5169.21 819
5169.88 868
5170.56 849
5171.24 907
5171.92 873
5172.60 820
5173.28 824
5173.95 841
5174.63 825
5175.31 835
5175.99 869
5176.67 894
5177.35 933
5178.03 895
5178.71 956
5179.38 884
5180.06 883
5180.74 992
5181.42 1041
5182.10 958
5182.78 933
5183.46 906
5184.14 962
5184.82 895
5185.50 883
5186.18 915
5186.86 870
5187.53 848
5188.21 905
5188.89 879
5189.57 846
5190.25 834
5190.93 780
5191.61 857
5192.29 837
5192.97 907
5193.65 931
5194.33 852
5195.01 789
5195.69 816
5196.37 889
5197.05 891
5197.73 857
5198.41 784
5199.09 842
5199.77 925
5200.45 946
5201.13 974
5201.81 860
5202.49 936
5203.17 966
5203.86 857
5204.54 927
5205.22 969
5205.90 917
5206.58 939
5207.26 933
5207.94 929
5208.62 886
5209.30 848
5209.98 752
5210.66 768
5211.34 836
5212.02 805
5212.71 803
5213.39 882
5214.07 909
5214.75 886
5215.43 947
5216.11 959
5216.79 914
5217.47 971
5218.16 947
5218.84 905
5219.52 891
5220.20 935
5220.88 903
5221.56 874
5222.25 764
5222.93 897
5223.61 916
5224.29 867
5224.97 846
5225.66 939
5226.34 895
5227.02 985
5227.70 936
5228.38 900
5229.07 853
5229.75 887
5230.43 910
5231.11 941
5231.79 879
5232.48 849
5233.16 835
5233.84 916
5234.52 931
5235.21 890
5235.89 942
5236.57 920
5237.26 899
5237.94 973
5238.62 1042
5239.30 1103
5239.99 974
5240.67 906
5241.35 950
5242.04 1001
5242.72 990
5243.40 1082
5244.08 987
5244.77 960
5245.45 948
5246.13 852
5246.82 911
5247.50 1011
5248.18 997
5248.87 1117
5249.55 1024
5250.24 1064
5250.92 1012
5251.60 933
5252.29 995
5252.97 997
5253.65 896
5254.34 869
5255.02 854
5255.71 836
5256.39 911
5257.07 853
5257.76 970
5258.44 960
5259.13 931
5259.81 956
5260.49 960
5261.18 925
5261.86 801
5262.55 873
5263.23 982
5263.92 1043
5264.60 943
5265.28 994
5265.97 982
5266.65 939
5267.34 942
5268.02 846
5268.71 898
5269.39 932
5270.08 845
5270.76 971
5271.45 899
5272.13 840
5272.82 813
5273.50 871
5274.19 910
5274.87 946
5275.56 996
5276.24 916
5276.93 886
5277.61 921
5278.30 956
5278.98 887
5279.67 993
5280.36 1106
5281.04 1044
5281.73 947
5282.41 971
5283.10 946
5283.78 1030
5284.47 997
5285.16 943
5285.84 1022
5286.53 946
5287.21 986
5287.90 882
5288.59 970
5289.27 998
5289.96 1026
5290.64 872
5291.33 842
5292.02 868
5292.70 834
5293.39 888
5294.08 886
5294.76 879
5295.45 935
5296.13 970
5296.82 978
5297.51 973
5298.19 957
5298.88 1030
5299.57 1016
5300.25 961
5300.94 966
5301.63 996
5302.32 993
5303.00 1067
5303.69 1028
5304.38 1044
5305.06 982
5305.75 967
5306.44 971
5307.13 980
5307.81 1060
5308.50 1085
5309.19 1034
5309.87 971
5310.56 1037
5311.25 1043
5311.94 1026
5312.62 987
5313.31 949
5314.00 979
5314.69 1006
5315.38 945
5316.06 985
5316.75 989
5317.44 957
5318.13 1035
5318.82 1037
5319.50 1174
5320.19 1103
5320.88 1083
5321.57 1048
5322.26 1085
5322.94 1071
5323.63 979
5324.32 977
5325.01 1037
5325.70 1055
5326.39 1008
5327.07 1052
5327.76 1012
5328.45 1108
5329.14 1112
5329.83 1112
5330.52 1211
5331.21 1348
5331.90 1333
5332.58 1220
5333.27 1470
5333.96 1318
5334.65 1330
5335.34 1291
5336.03 1274
5336.72 1257
5337.41 1076
5338.10 1186
5338.79 1239
5339.48 1063
5340.17 1157
5340.86 1184
5341.54 1083
5342.23 1039
5342.92 1101
5343.61 1120
5344.30 1203
5344.99 1270
5345.68 1220
5346.37 1302
5347.06 1499
5347.75 1557
5348.44 1640
5349.13 1800
5349.82 1752
5350.51 2102
5351.20 2156
5351.89 2300
5352.58 2382
5353.27 2196
5353.96 2204
5354.65 2013
5355.34 1761
5356.03 1514
5356.72 1516
5357.42 1417
5358.11 1241
5358.80 1281
5359.49 1135
5360.18 1028
5360.87 1057
5361.56 1159
5362.25 1204
5362.94 1071
5363.63 1098
5364.32 1011
5365.01 1122
5365.70 1062
5366.40 1079
5367.09 1083
5367.78 1130
5368.47 1145
5369.16 989
5369.85 1084
5370.54 1020
5371.23 913
5371.93 927
5372.62 993
5373.31 918
5374.00 921
5374.69 1055
5375.38 987
5376.08 1095
5376.77 1093
5377.46 1082
5378.15 1081
5378.84 1140
5379.53 1139
5380.23 1077
5380.92 1198
5381.61 1131
5382.30 1270
5383.00 1354
5383.69 1286
5384.38 1145
5385.07 1082
5385.76 1143
5386.46 1080
5387.15 1071
5387.84 1109
5388.53 1145
5389.23 1202
5389.92 1129
5390.61 1073
5391.30 1048
5392.00 1109
5392.69 1136
5393.38 1075
5394.08 1048
5394.77 1040
5395.46 1051
5396.15 1008
5396.85 984
5397.54 963
5398.23 928
5398.93 981
5399.62 925
5400.31 1068
5401.01 1025
5401.70 1008
5402.39 971
5403.09 972
5403.78 947
5404.47 914
5405.17 985
5405.86 976
5406.56 982
5407.25 963
5407.94 967
5408.64 991
5409.33 968
5410.02 1003
5410.72 933
5411.41 970
5412.11 920
5412.80 881
5413.49 873
5414.19 862
5414.88 944
5415.58 906
5416.27 870
5416.97 933
5417.66 904
5418.35 937
5419.05 1040
5419.74 1013
5420.44 899
5421.13 956
5421.83 1023
5422.52 968
5423.22 1015
5423.91 1063
5424.61 968
5425.30 1017
5426.00 989
5426.69 975
5427.39 862
5428.08 899
5428.78 1004
5429.47 975
5430.17 879
5430.86 906
5431.56 890
5432.25 968
5432.95 1042
5433.64 1012
5434.34 927
5435.03 993
5435.73 1003
5436.43 954
5437.12 967
5437.82 907
5438.51 996
5439.21 1037
5439.90 994
5440.60 968
5441.30 920
5441.99 969
5442.69 1022
5443.38 1022
5444.08 969
5444.78 1023
5445.47 1190
5446.17 1158
5446.86 1154
5447.56 1148
5448.26 1177
5448.95 1204
5449.65 1212
5450.35 1270
5451.04 1231
5451.74 1272
5452.44 1087
5453.13 1036
5453.83 972
5454.53 887
5455.22 905
5455.92 983
5456.62 1013
5457.31 1048
5458.01 1017
5458.71 1090
5459.40 1106
5460.10 1093
5460.80 1124
5461.50 1089
5462.19 1182
5462.89 1201
5463.59 1226
5464.29 1282
5464.98 1170
5465.68 1294
5466.38 1277
5467.08 1135
5467.77 1115
5468.47 1192
5469.17 1114
5469.87 1120
5470.56 1049
5471.26 1024
5471.96 955
5472.66 1016
5473.36 1057
5474.05 1006
5474.75 1056
5475.45 1051
5476.15 1130
5476.85 1190
5477.54 1134
5478.24 1219
5478.94 1281
5479.64 1167
5480.34 1097
5481.04 1315
5481.73 1284
5482.43 1389
5483.13 1178
5483.83 1257
5484.53 1314
5485.23 1190
5485.93 1087
5486.62 1065
5487.32 1178
5488.02 1178
5488.72 1133
5489.42 1093
5490.12 1131
5490.82 1098
5491.52 1132
5492.22 1252
5492.92 1171
5493.62 1284
5494.31 1312
5495.01 1195
5495.71 1226
5496.41 1316
5497.11 1358
5497.81 1387
5498.51 1475
5499.21 1551
5499.91 1640
5500.61 1653
5501.31 1950
5502.01 1885
5502.71 1577
5503.41 1704
5504.11 1684
5504.81 1527
5505.51 1395
5506.21 1325
5506.91 1296
5507.61 1338
5508.31 1259
5509.01 1283
5509.71 1260
5510.41 1224
5511.11 1146
5511.81 1205
5512.51 1276
5513.21 1233
5513.91 1229
5514.61 1226
5515.31 1241
5516.01 1117
5516.72 1155
5517.42 1182
5518.12 1170
5518.82 1244
5519.52 1229
5520.22 1360
5520.92 1291
5521.62 1297
5522.32 1316
5523.02 1279
5523.73 1244
5524.43 1220
5525.13 1215
5525.83 1158
5526.53 1146
5527.23 1075
5527.93 1083
5528.63 1014
5529.34 1039
5530.04 1067
5530.74 1027
5531.44 1016
5532.14 925
5532.84 953
5533.55 1033
5534.25 1021
5534.95 1050
5535.65 977
5536.35 977
5537.06 1012
5537.76 1045
5538.46 994
5539.16 884
5539.86 1066
5540.57 1076
5541.27 1153
5541.97 1088
5542.67 1138
5543.38 1109
5544.08 1097
5544.78 1092
5545.48 1129
5546.19 1194
5546.89 1104
5547.59 1155
5548.29 1147
5549.00 1251
5549.70 1242
5550.40 1224
5551.11 1157
5551.81 1085
5552.51 1089
5553.21 1015
5553.92 1000
5554.62 1067
5555.32 1006
5556.03 882
5556.73 846
5557.43 917
5558.14 1001
5558.84 972
5559.54 898
5560.25 928
5560.95 884
5561.65 931
5562.36 957
5563.06 946
5563.77 1072
5564.47 989
5565.17 941
5565.88 1041
5566.58 962
5567.28 1020
5567.99 1052
5568.69 955
5569.40 936
5570.10 935
5570.80 1075
5571.51 986
5572.21 963
5572.92 1005
5573.62 1028
5574.33 923
5575.03 957
5575.73 1025
5576.44 1035
5577.14 956
5577.85 1051
5578.55 1000
5579.26 1107
5579.96 1041
5580.67 994
5581.37 943
5582.08 894
5582.78 931
5583.49 867
5584.19 854
5584.90 891
5585.60 956
5586.31 913
5587.01 890
5587.72 848
5588.42 790
5589.13 953
5589.83 945
5590.54 818
5591.24 841
5591.95 778
5592.66 830
5593.36 970
5594.07 872
5594.77 876
5595.48 976
5596.18 956
5596.89 989
5597.60 954
5598.30 827
5599.01 844
5599.71 838
5600.42 821
5601.13 883
5601.83 884
5602.54 948
5603.24 886
5603.95 891
5604.66 892
5605.36 776
5606.07 833
5606.78 884
5607.48 889
5608.19 888
5608.89 909
5609.60 860
5610.31 921
5611.01 864
5611.72 886
5612.43 878
5613.14 800
5613.84 825
5614.55 817
5615.26 849
5615.96 883
5616.67 860
5617.38 875
5618.08 879
5618.79 869
5619.50 838
5620.21 872
5620.91 888
5621.62 764
5622.33 802
5623.04 820
5623.74 810
5624.45 916
5625.16 877
5625.87 929
5626.57 840
5627.28 845
5627.99 851
5628.70 826
5629.40 848
5630.11 876
5630.82 877
5631.53 887
5632.24 829
5632.94 893
5633.65 911
5634.36 959
5635.07 989
5635.78 834
5636.49 881
5637.19 951
5637.90 926
5638.61 781
5639.32 840
5640.03 894
5640.74 834
5641.44 860
5642.15 905
5642.86 863
5643.57 819
5644.28 918
5644.99 933
5645.70 879
5646.41 911
5647.12 869
5647.82 821
5648.53 853
5649.24 851
5649.95 978
5650.66 886
5651.37 819
5652.08 849
5652.79 897
5653.50 880
5654.21 890
5654.92 834
5655.63 845
5656.34 917
5657.05 896
5657.76 908
5658.46 919
5659.17 859
5659.88 875
5660.59 911
5661.30 807
5662.01 905
5662.72 954
5663.43 909
5664.14 891
5664.85 906
5665.56 899
5666.27 912
5666.98 881
5667.69 908
5668.40 999
5669.12 988
5669.83 939
5670.54 878
5671.25 962
5671.96 997
5672.67 1082
5673.38 984
5674.09 869
5674.80 913
5675.51 880
5676.22 865
5676.93 897
5677.64 851
5678.35 775
5679.06 911
5679.78 971
5680.49 942
5681.20 887
5681.91 906
5682.62 837
5683.33 953
5684.04 889
5684.75 834
5685.47 794
5686.18 853
5686.89 841
5687.60 870
5688.31 862
5689.02 910
5689.73 1005
5690.45 948
5691.16 942
5691.87 878
5692.58 916
5693.29 861
5694.01 871
5694.72 1011
5695.43 991
5696.14 906
5696.85 817
5697.57 864
5698.28 841
5698.99 789
5699.70 884
5700.41 884
5701.13 900
5701.84 886
5702.55 815
5703.26 856
5703.98 833
5704.69 917
5705.40 844
5706.11 919
5706.83 839
5707.54 837
5708.25 872
5708.97 829
5709.68 779
5710.39 848
5711.10 862
5711.82 830
5712.53 849
5713.24 846
5713.96 857
5714.67 881
5715.38 771
5716.10 878
5716.81 931
5717.52 862
5718.24 926
5718.95 965
5719.66 907
5720.38 838
5721.09 820
5721.80 910
5722.52 841
5723.23 923
5723.95 1027
5724.66 1018
5725.37 943
5726.09 923
5726.80 1016
5727.52 1077
5728.23 970
5728.94 1072
5729.66 1069
5730.37 1017
5731.09 999
5731.80 1085
5732.51 984
5733.23 1041
5733.94 1063
5734.66 1001
5735.37 934
5736.09 923
5736.80 972
5737.52 992
5738.23 1019
5738.95 965
5739.66 1009
5740.38 1056
5741.09 1059
5741.81 966
5742.52 1000
5743.24 1069
5743.95 1098
5744.67 1145
5745.38 1049
5746.10 1039
5746.81 1053
5747.53 970
5748.24 1003
5748.96 1062
5749.67 1195
5750.39 1270
5751.10 1245
5751.82 1286
5752.53 1377
5753.25 1519
5753.97 1593
5754.68 1757
5755.40 1962
5756.11 1741
5756.83 1733
5757.54 1747
5758.26 1606
5758.98 1571
5759.69 1600
5760.41 1482
5761.12 1358
5761.84 1345
5762.56 1329
5763.27 1475
5763.99 1494
5764.71 1458
5765.42 1579
5766.14 1550
5766.85 1610
5767.57 1685
5768.29 1581
5769.00 1377
5769.72 1301
5770.44 1256
5771.15 1131
5771.87 1197
5772.59 1121
5773.30 1175
5774.02 1104
5774.74 1030
5775.46 1038
5776.17 1012
5776.89 985
5777.61 1098
5778.32 1198
5779.04 1150
5779.76 1285
5780.48 1335
5781.19 1251
5781.91 1183
5782.63 1282
5783.35 1372
5784.06 1201
5784.78 1181
5785.50 1315
5786.22 1288
5786.93 1199
5787.65 1173
5788.37 1173
5789.09 1261
5789.80 1235
5790.52 1290
5791.24 1376
5791.96 1383
5792.68 1320
5793.39 1334
5794.11 1364
5794.83 1367
5795.55 1471
5796.27 1494
5796.99 1420
5797.70 1591
5798.42 1849
5799.14 2136
5799.86 2351
5800.58 2598
5801.30 2733
5802.02 2720
5802.73 2624
5803.45 2310
5804.17 2279
5804.89 2073
5805.61 1807
5806.33 1743
5807.05 1644
5807.77 1687
5808.49 1601
5809.20 1492
5809.92 1432
5810.64 1505
5811.36 1611
5812.08 1535
5812.80 1605
5813.52 1548
5814.24 1750
5814.96 1977
5815.68 2162
5816.40 2306
5817.12 2646
5817.84 2399
5818.56 2612
5819.28 2824
5820.00 2421
5820.72 2160
5821.44 1982
5822.16 1693
5822.88 1783
5823.60 1692
5824.32 1584
5825.04 1504
5825.76 1353
5826.48 1340
5827.20 1349
5827.92 1512
5828.64 1344
5829.36 1393
5830.08 1375
5830.80 1497
5831.52 1365
5832.24 1229
5832.96 1449
5833.68 1416
5834.40 1375
5835.12 1353
5835.84 1408
5836.56 1406
5837.28 1390
5838.00 1384
5838.73 1228
5839.45 1220
5840.17 1310
5840.89 1334
5841.61 1283
5842.33 1207
5843.05 1055
5843.77 1169
5844.49 1156
5845.22 1149
5845.94 1102
5846.66 1113
5847.38 1027
5848.10 1075
5848.82 1163
5849.54 1076
5850.27 1134
5850.99 1002
5851.71 1068
5852.43 1104
5853.15 1136
5853.88 1088
5854.60 1043
5855.32 1019
5856.04 1056
5856.76 1039
5857.49 1154
5858.21 1067
5858.93 1011
5859.65 1021
5860.37 978
5861.10 952
5861.82 951
5862.54 921
5863.26 1018
5863.99 978
5864.71 972
5865.43 987
5866.15 942
5866.88 867
5867.60 1007
5868.32 1090
5869.04 1058
5869.77 875
5870.49 959
5871.21 975
5871.94 987
5872.66 989
5873.38 966
5874.11 999
5874.83 1015
5875.55 954
5876.27 1003
5877.00 1044
5877.72 1026
5878.44 983
5879.17 970
5879.89 955
5880.62 1002
5881.34 1013
5882.06 1058
5882.79 919
5883.51 1004
5884.23 914
5884.96 871
5885.68 926
5886.40 932
5887.13 1014
5887.85 1009
5888.58 1019
5889.30 969
5890.02 1009
5890.75 958
5891.47 1030
5892.20 1097
5892.92 958
5893.65 951
5894.37 932
5895.09 976
5895.82 954
5896.54 992
5897.27 991
5897.99 1007
5898.72 975
5899.44 964
5900.17 1006
5900.89 1057
5901.62 983
5902.34 1021
5903.07 1060
5903.79 1060
5904.52 1030
5905.24 1047
5905.97 1081
5906.69 1012
5907.42 976
5908.14 949
5908.87 1056
5909.59 1096
5910.32 1083
5911.04 976
5911.77 951
5912.49 1010
5913.22 961
5913.94 1087
5914.67 1105
5915.40 1050
5916.12 1043
5916.85 1040
5917.57 1007
5918.30 1098
5919.02 1057
5919.75 1130
5920.48 1043
5921.20 1073
5921.93 1055
5922.65 1076
5923.38 1070
5924.11 1074
5924.83 1078
5925.56 1056
5926.29 1134
5927.01 1144
5927.74 1154
5928.47 1118
5929.19 1098
5929.92 1046
5930.64 1096
5931.37 1037
5932.10 1183
5932.82 1193
5933.55 1162
5934.28 1286
5935.01 1211
5935.73 1219
5936.46 1235
5937.19 1274
5937.91 1290
5938.64 1389
5939.37 1447
5940.09 1360
5940.82 1262
5941.55 1324
5942.28 1329
5943.00 1492
5943.73 1287
5944.46 1270
5945.19 1277
5945.91 1499
5946.64 1482
5947.37 1322
5948.10 1468
5948.82 1433
5949.55 1493
5950.28 1435
5951.01 1578
5951.73 1710
5952.46 1579
5953.19 1511
5953.92 1609
5954.65 1574
5955.38 1671
5956.10 1645
5956.83 1775
5957.56 1676
5958.29 1626
5959.02 1575
5959.74 1565
5960.47 1638
5961.20 1686
5961.93 1681
5962.66 1691
5963.39 1839
5964.12 1819
5964.84 2019
5965.57 2172
5966.30 2287
5967.03 2499
5967.76 2508
5968.49 2410
5969.22 2392
5969.95 2395
5970.68 2367
5971.40 2145
5972.13 2132
5972.86 2235
5973.59 2112
5974.32 1959
5975.05 2038
5975.78 1989
5976.51 1915
5977.24 1956
5977.97 2020
5978.70 2096
5979.43 2151
5980.16 2246
5980.89 2138
5981.62 2301
5982.35 2149
5983.08 2208
5983.81 2335
5984.54 2342
5985.27 2296
5986.00 2135
5986.73 2227
5987.46 2122
5988.19 2083
5988.92 2160
5989.65 2193
5990.38 2277
5991.11 2294
5991.84 2329
5992.57 2461
5993.30 2397
5994.03 2434
5994.76 2338
5995.49 2389
5996.22 2469
5996.95 2554
5997.68 2550
5998.41 2638
5999.14 2733
5999.87 2690
6000.60 2772
6001.34 2750
6002.07 2703
6002.80 2495
6003.53 2444
6004.26 2554
6004.99 2511
6005.72 2441
6006.45 2496
6007.18 2581
6007.92 2689
6008.65 2908
6009.38 3399
6010.11 3819
6010.84 4472
6011.57 5046
6012.30 5669
6013.04 6231
6013.77 6690
6014.50 6851
6015.23 6788
6015.96 6553
6016.69 6110
6017.43 5685
6018.16 4847
6018.89 4385
6019.62 3635
6020.35 3389
6021.09 3000
6021.82 2698
6022.55 2450
6023.28 2238
6024.02 2049
6024.75 1876
6025.48 1919
6026.21 1875
6026.94 1727
6027.68 1822
6028.41 1741
6029.14 1837
6029.88 1722
6030.61 1705
6031.34 1738
6032.07 1769
6032.81 1767
6033.54 1645
6034.27 1637
6035.01 1769
6035.74 1664
6036.47 1637
6037.20 1679
6037.94 1686
6038.67 1697
6039.40 1652
6040.14 1774
6040.87 1720
6041.60 1779
6042.34 1950
6043.07 1949
6043.80 1773
6044.54 1855
6045.27 1947
6046.00 1951
6046.74 1995
6047.47 1886
6048.21 2039
6048.94 2024
6049.67 2044
6050.41 2317
6051.14 2428
6051.88 2601
6052.61 2600
6053.34 2445
6054.08 2416
6054.81 2550
6055.55 2471
6056.28 2281
6057.01 2158
6057.75 2098
6058.48 2062
6059.22 1970
6059.95 1986
6060.69 1822
6061.42 1813
6062.16 2006
6062.89 1986
6063.63 1891
6064.36 1858
6065.09 1845
6065.83 1782
6066.56 1935
6067.30 1824
6068.03 1736
6068.77 1829
6069.50 1800
6070.24 1800
6070.97 1630
6071.71 1729
6072.45 1696
6073.18 1687
6073.92 1672
6074.65 1613
6075.39 1585
6076.12 1610
6076.86 1579
6077.59 1542
6078.33 1463
6079.06 1437
6079.80 1589
6080.54 1464
6081.27 1519
6082.01 1482
6082.74 1445
6083.48 1409
6084.21 1467
6084.95 1439
6085.69 1404
6086.42 1386
6087.16 1450
6087.90 1492
6088.63 1537
6089.37 1446
6090.10 1507
6090.84 1527
6091.58 1511
6092.31 1399
6093.05 1421
6093.79 1538
6094.52 1425
6095.26 1427
6096.00 1372
6096.73 1421
6097.47 1276
6098.21 1275
6098.94 1231
6099.68 1301
6100.42 1294
6101.15 1336
6101.89 1307
6102.63 1291
6103.37 1234
6104.10 1197
6104.84 1260
6105.58 1338
6106.31 1299
6107.05 1210
6107.79 1380
6108.53 1336
6109.26 1308
6110.00 1323
6110.74 1277
6111.48 1300
6112.21 1306
6112.95 1343
6113.69 1253
6114.43 1278
6115.17 1281
6115.90 1324
6116.64 1265
6117.38 1351
6118.12 1359
6118.85 1418
6119.59 1405
6120.33 1414
6121.07 1484
6121.81 1579
6122.55 1592
6123.28 1456
6124.02 1424
6124.76 1452
6125.50 1493
6126.24 1533
6126.98 1430
6127.71 1322
6128.45 1354
6129.19 1434
6129.93 1395
6130.67 1289
6131.41 1312
6132.15 1353
6132.89 1415
6133.63 1367
6134.36 1349
6135.10 1420
6135.84 1396
6136.58 1396
6137.32 1463
6138.06 1450
6138.80 1435
6139.54 1438
6140.28 1375
6141.02 1407
6141.76 1329
6142.50 1338
6143.24 1295
6143.97 1382
6144.71 1386
6145.45 1395
6146.19 1351
6146.93 1359
6147.67 1395
6148.41 1455
6149.15 1463
6149.89 1464
6150.63 1424
6151.37 1410
6152.11 1534
6152.85 1462
6153.59 1516
6154.33 1441
6155.07 1420
6155.81 1562
6156.55 1604
6157.29 1497
6158.03 1581
6158.78 1655
6159.52 1566
6160.26 1585
6161.00 1504
6161.74 1637
6162.48 1657
6163.22 1758
6163.96 1817
6164.70 1976
6165.44 2107
6166.18 2016
6166.92 2096
6167.66 2075
6168.41 2321
6169.15 2120
6169.89 2247
6170.63 2278
6171.37 2235
6172.11 2150
6172.85 2092
6173.59 1815
6174.34 1901
6175.08 1881
6175.82 2112
6176.56 1972
6177.30 1985
6178.04 1978
6178.78 1885
6179.53 1862
6180.27 1898
6181.01 1983
6181.75 2087
6182.49 2030
6183.24 2065
6183.98 2072
6184.72 2125
6185.46 2185
6186.20 2035
6186.95 2053
6187.69 2137
6188.43 2189
6189.17 2193
6189.91 2128
6190.66 2217
6191.40 2404
6192.14 2328
6192.88 2295
6193.63 2587
6194.37 2556
6195.11 2611
6195.85 2653
6196.60 2601
6197.34 2553
6198.08 2633
6198.83 2539
6199.57 2514
6200.31 2531
6201.05 2719
6201.80 2708
6202.54 2672
6203.28 2775
6204.03 3081
6204.77 3422
6205.51 4067
6206.26 5093
6207.00 5771
6207.74 7099
6208.49 8234
6209.23 9473
6209.97 10382
6210.72 10612
6211.46 10724
6212.21 10014
6212.95 8688
6213.69 7562
6214.44 6242
6215.18 5286
6215.92 4650
6216.67 3850
6217.41 3314
6218.16 2771
6218.90 2469
6219.64 2381
6220.39 2272
6221.13 2250
6221.88 2237
6222.62 2058
6223.37 2058
6224.11 2208
6224.85 2179
6225.60 2143
6226.34 2172
6227.09 2282
6227.83 2129
6228.58 1888
6229.32 1711
6230.07 1660
6230.81 1610
6231.56 1502
6232.30 1493
6233.05 1519
6233.79 1485
6234.54 1464
6235.28 1504
6236.03 1612
6236.77 1536
6237.52 1471
6238.26 1586
6239.01 1708
6239.75 1654
6240.50 1649
6241.24 1637
6241.99 1616
6242.73 1739
6243.48 1699
6244.22 1714
6244.97 1739
6245.72 1789
6246.46 1881
6247.21 2045
6247.95 2131
6248.70 2168
6249.45 2189
6250.19 2156
6250.94 1948
6251.68 1945
6252.43 1971
6253.18 1981
6253.92 1930
6254.67 1875
6255.41 1857
6256.16 1728
6256.91 1752
6257.65 1826
6258.40 1861
6259.15 1810
6259.89 1788
6260.64 1661
6261.39 1711
6262.13 1844
6262.88 1863
6263.63 1774
6264.37 1791
6265.12 1846
6265.87 1809
6266.61 1686
6267.36 1707
6268.11 1875
6268.85 1795
6269.60 1783
6270.35 1808
6271.10 1639
6271.84 1797
6272.59 1818
6273.34 1803
6274.08 1918
6274.83 2140
6275.58 2033
6276.33 2130
6277.07 2092
6277.82 2140
6278.57 2226
6279.32 2120
6280.07 1859
6280.81 1878
6281.56 1869
6282.31 1789
6283.06 1722
6283.80 1630
6284.55 1645
6285.30 1515
6286.05 1514
6286.80 1473
6287.54 1437
6288.29 1415
6289.04 1477
6289.79 1489
6290.54 1433
6291.29 1461
6292.03 1303
6292.78 1283
6293.53 1387
6294.28 1299
6295.03 1248
6295.78 1238
6296.53 1378
6297.28 1277
6298.02 1344
6298.77 1434
6299.52 1313
6300.27 1210
6301.02 1402
6301.77 1363
6302.52 1357
6303.27 1565
6304.02 1545
6304.77 1525
6305.51 1501
6306.26 1432
6307.01 1367
6307.76 1474
6308.51 1471
6309.26 1366
6310.01 1247
6310.76 1325
6311.51 1313
6312.26 1280
6313.01 1407
6313.76 1337
6314.51 1330
6315.26 1364
6316.01 1395
6316.76 1345
6317.51 1398
6318.26 1403
6319.01 1387
6319.76 1327
6320.51 1260
6321.26 1252
6322.01 1329
6322.76 1348
6323.51 1245
6324.26 1225
6325.01 1167
6325.76 1160
6326.51 1244
6327.26 1264
6328.01 1156
6328.76 1175
6329.51 1162
6330.26 1148
6331.02 1155
6331.77 1143
6332.52 1213
6333.27 1178
6334.02 1034
6334.77 1028
6335.52 1123
6336.27 1136
6337.02 1243
6337.77 1168
6338.53 1093
6339.28 1082
6340.03 1137
6340.78 1090
6341.53 1086
6342.28 1044
6343.03 1069
6343.78 1226
6344.54 1123
6345.29 1052
6346.04 1113
6346.79 1081
6347.54 1099
6348.29 1130
6349.05 1158
6349.80 1175
6350.55 1174
6351.30 1232
6352.05 1206
6352.81 1225
6353.56 1288
6354.31 1183
6355.06 1216
6355.82 1359
6356.57 1169
6357.32 1222
6358.07 1287
6358.82 1205
6359.58 1141
6360.33 1176
6361.08 1117
6361.83 1134
6362.59 1095
6363.34 1111
6364.09 1076
6364.85 1023
6365.60 1036
6366.35 1028
6367.10 994
6367.86 1051
6368.61 1046
6369.36 971
6370.12 1026
6370.87 1164
6371.62 1128
6372.38 1043
6373.13 1098
6373.88 1082
6374.64 1078
6375.39 1137
6376.14 1066
6376.90 1127
6377.65 1038
6378.40 1113
6379.16 1124
6379.91 1050
6380.66 1045
6381.42 1102
6382.17 1193
6382.92 1116
6383.68 1045
6384.43 1108
6385.19 1133
6385.94 1050
6386.69 1148
6387.45 1079
6388.20 1104
6388.96 1165
6389.71 1117
6390.47 1065
6391.22 1165
6391.97 1177
6392.73 1104
6393.48 1069
6394.24 1179
6394.99 1064
6395.75 1034
6396.50 1046
6397.26 1052
6398.01 995
6398.77 1005
6399.52 1059
6400.28 967
6401.03 969
6401.79 1011
6402.54 955
6403.30 1027
6404.05 1055
6404.81 1053
6405.56 990
6406.32 971
6407.07 933
6407.83 988
6408.58 943
6409.34 990
6410.09 996
6410.85 977
6411.60 1021
6412.36 1050
6413.11 1093
6413.87 1007
6414.63 1076
6415.38 1134
6416.14 1026
6416.89 1010
6417.65 987
6418.41 989
6419.16 1023
6419.92 979
6420.67 925
6421.43 910
6422.19 993
6422.94 1020
6423.70 1001
6424.45 971
6425.21 974
6425.97 1083
6426.72 1072
6427.48 1045
6428.24 961
6428.99 1102
6429.75 1060
6430.51 996
6431.26 1088
6432.02 1096
6432.78 1060
6433.53 1000
6434.29 1071
6435.05 1146
6435.80 1160
6436.56 1058
6437.32 1089
6438.08 1167
6438.83 1091
6439.59 1039
6440.35 1054
6441.10 1051
6441.86 1059
6442.62 1077
6443.38 1090
6444.13 1121
6444.89 1067
6445.65 1014
6446.41 1011
6447.16 985
6447.92 978
6448.68 1006
6449.44 1082
6450.19 1072
6450.95 1125
6451.71 1059
6452.47 1066
6453.23 1141
6453.98 1169
6454.74 1162
6455.50 1081
6456.26 1052
6457.02 1154
6457.78 1159
6458.53 1198
6459.29 1236
6460.05 1154
6460.81 1090
6461.57 1076
6462.33 1238
6463.08 1228
6463.84 1280
6464.60 1307
6465.36 1206
6466.12 1280
6466.88 1299
6467.64 1317
6468.40 1269
6469.15 1224
6469.91 1284
6470.67 1277
6471.43 1236
6472.19 1324
6472.95 1319
6473.71 1346
6474.47 1374
6475.23 1350
6475.99 1322
6476.75 1371
6477.51 1454
6478.26 1448
6479.02 1454
6479.78 1475
6480.54 1473
6481.30 1503
6482.06 1416
6482.82 1569
6483.58 1581
6484.34 1502
6485.10 1460
6485.86 1515
6486.62 1670
6487.38 1624
6488.14 1749
6488.90 1781
6489.66 1636
6490.42 1606
6491.18 1762
6491.94 1680
6492.70 1704
6493.46 1877
6494.22 2017
6494.98 1917
6495.74 1845
6496.51 1907
6497.27 1946
6498.03 2021
6498.79 1996
6499.55 1906
6500.31 1935
6501.07 1890
6501.83 1921
6502.59 1760
6503.35 1940
6504.11 1924
6504.87 2005
6505.64 2114
6506.40 2190
6507.16 2159
6507.92 2090
6508.68 2302
6509.44 2393
6510.20 2230
6510.96 2288
6511.73 2288
6512.49 2241
6513.25 2222
6514.01 2427
6514.77 2477
6515.53 2402
6516.29 2394
6517.06 2336
6517.82 2526
6518.58 2608
6519.34 2874
6520.10 3292
6520.87 3672
6521.63 4100
6522.39 4577
6523.15 5057
6523.91 4985
6524.68 5155
6525.44 5176
6526.20 5199
6526.96 5113
6527.73 4954
6528.49 4625
6529.25 4310
6530.01 4006
6530.78 3825
6531.54 3795
6532.30 3733
6533.06 3838
6533.83 4105
6534.59 4691
6535.35 5490
6536.11 6132
6536.88 6892
6537.64 7294
6538.40 7410
6539.17 7174
6539.93 6477
6540.69 5791
6541.46 4938
6542.22 4453
6542.98 3718
6543.74 2960
6544.51 2646
6545.27 2563
6546.04 2320
6546.80 2186
6547.56 2046
6548.33 2052
6549.09 1980
6549.85 1949
6550.62 2029
6551.38 1981
6552.14 1813
6552.91 1956
6553.67 1972
6554.44 1831
6555.20 1825
6555.96 1902
6556.73 1838
6557.49 1850
6558.26 1907
6559.02 1979
6559.78 1990
6560.55 1968
6561.31 1997
6562.08 2113
6562.84 2081
6563.61 2147
6564.37 2193
6565.14 2204
6565.90 2239
6566.66 2331
6567.43 2237
6568.19 2185
6568.96 2040
6569.72 1925
6570.49 1946
6571.25 2157
6572.02 2164
6572.78 2269
6573.55 2417
6574.31 2509
6575.08 2479
6575.84 2491
6576.61 2667
6577.37 2660
6578.14 2524
6578.90 2538
6579.67 2522
6580.44 2352
6581.20 2409
6581.97 2248
6582.73 2252
6583.50 2304
6584.26 2364
6585.03 2128
6585.79 2108
6586.56 2144
6587.33 2138
6588.09 2211
6588.86 2124
6589.62 2262
6590.39 2386
6591.16 2383
6591.92 2638
6592.69 2902
6593.45 3162
6594.22 3184
6594.99 3392
6595.75 3533
6596.52 3417
6597.29 3332
6598.05 3270
6598.82 3021
6599.59 2766
6600.35 2648
6601.12 2467
6601.89 2256
6602.65 2082
6603.42 2034
6604.19 1781
6604.95 1822
6605.72 1808
6606.49 1686
6607.25 1808
6608.02 1789
6608.79 1814
6609.55 1713
6610.32 1779
6611.09 1779
6611.86 1719
6612.62 1633
6613.39 1655
6614.16 1649
6614.93 1558
6615.69 1709
6616.46 1645
6617.23 1622
6618.00 1617
6618.76 1584
6619.53 1651
6620.30 1658
6621.07 1635
6621.83 1668
6622.60 1525
6623.37 1606
6624.14 1621
6624.91 1645
6625.67 1670
6626.44 1508
6627.21 1457
6627.98 1468
6628.75 1529
6629.52 1538
6630.28 1569
6631.05 1751
6631.82 1771
6632.59 1877
6633.36 2015
6634.13 2063
6634.90 2056
6635.66 2126
6636.43 2077
6637.20 2025
6637.97 2017
6638.74 1858
6639.51 1769
6640.28 1809
6641.05 1669
6641.81 1549
6642.58 1546
6643.35 1476
6644.12 1447
6644.89 1466
6645.66 1531
6646.43 1424
6647.20 1338
6647.97 1408
6648.74 1427
6649.51 1486
6650.28 1519
6651.05 1515
6651.82 1516
6652.59 1573
6653.35 1498
6654.12 1477
6654.89 1456
6655.66 1474
6656.43 1451
6657.20 1492
6657.97 1531
6658.74 1451
6659.51 1346
6660.28 1526
6661.05 1448
6661.82 1542
6662.59 1543
6663.36 1625
6664.13 1707
6664.91 1771
6665.68 1912
6666.45 1943
6667.22 2011
6667.99 1942
6668.76 1859
6669.53 1809
6670.30 1636
6671.07 1567
6671.84 1559
6672.61 1657
6673.38 1432
6674.15 1440
6674.92 1416
6675.69 1451
6676.47 1388
6677.24 1346
6678.01 1388
6678.78 1339
6679.55 1303
6680.32 1320
6681.09 1357
6681.86 1500
6682.64 1361
6683.41 1321
6684.18 1446
6684.95 1496
6685.72 1544
6686.49 1452
6687.26 1394
6688.04 1302
6688.81 1320
6689.58 1279
6690.35 1286
6691.12 1296
6691.90 1408
6692.67 1298
6693.44 1299
6694.21 1206
6694.98 1225
6695.76 1294
6696.53 1258
6697.30 1278
6698.07 1225
6698.84 1164
6699.62 1302
6700.39 1324
6701.16 1311
6701.93 1292
6702.71 1287
6703.48 1288
6704.25 1405
6705.02 1300
6705.80 1279
6706.57 1268
6707.34 1306
6708.12 1163
6708.89 1208
6709.66 1197
6710.43 1315
6711.21 1146
6711.98 1175
6712.75 1178
6713.53 1173
6714.30 1221
6715.07 1092
6715.85 1053
6716.62 1063
6717.39 1146
6718.17 1158
6718.94 1166
6719.71 1114
6720.49 1173
6721.26 1261
6722.03 1158
6722.81 1135
6723.58 994
6724.36 1068
6725.13 1142
6725.90 1082
6726.68 1072
6727.45 1032
6728.23 1110
6729.00 1137
6729.77 1040
6730.55 998
6731.32 1052
6732.10 1096
6732.87 1090
6733.64 1095
6734.42 1085
6735.19 1151
6735.97 1224
6736.74 1128
6737.52 1139
6738.29 1108
6739.07 1121
6739.84 1136
6740.62 1118
6741.39 1141
6742.16 1105
6742.94 984
6743.71 979
6744.49 1104
6745.26 1130
6746.04 1063
6746.81 1131
6747.59 1086
6748.36 1117
6749.14 1060
6749.92 1273
6750.69 1408
6751.47 1460
6752.24 1291
6753.02 1329
6753.79 1303
6754.57 1395
6755.34 1336
6756.12 1229
6756.89 1187
6757.67 1205
6758.45 1133
6759.22 1049
6760.00 1063
6760.77 1037
6761.55 1080
6762.33 1052
6763.10 993
6763.88 1035
6764.65 1034
6765.43 982
6766.21 1037
6766.98 993
6767.76 990
6768.53 1077
6769.31 1061
6770.09 908
6770.86 929
6771.64 1009
6772.42 1006
6773.19 1014
6773.97 1034
6774.75 1078
6775.52 1008
6776.30 951
6777.08 1033
6777.85 1003
6778.63 1055
6779.41 1031
6780.18 1149
6780.96 1143
6781.74 1115
6782.52 1008
6783.29 948
6784.07 928
6784.85 948
6785.62 925
6786.40 921
6787.18 946
6787.96 948
6788.73 919
6789.51 928
6790.29 981
6791.07 931
6791.84 1048
6792.62 994
6793.40 928
6794.18 962
6794.96 938
6795.73 934
6796.51 950
6797.29 957
6798.07 980
6798.85 1012
6799.62 922
6800.40 1020
6801.18 995
6801.96 874
6802.74 923
6803.51 890
6804.29 1016
6805.07 945
6805.85 1068
6806.63 1036
6807.41 972
6808.19 939
6808.96 963
6809.74 899
6810.52 904
6811.30 1004
6812.08 992
6812.86 1000
6813.64 962
6814.42 968
6815.20 1037
6815.97 1000
6816.75 1081
6817.53 962
6818.31 931
6819.09 1021
6819.87 1048
6820.65 999
6821.43 1080
6822.21 1101
6822.99 981
6823.77 1016
6824.55 1023
6825.33 1053
6826.11 1045
6826.89 1069
6827.67 1026
6828.44 1079
6829.22 1025
6830.00 995
6830.78 1023
6831.56 998
6832.34 1020
6833.12 935
6833.90 938
6834.68 948
6835.46 1017
6836.24 1009
6837.03 1014
6837.81 921
6838.59 960
6839.37 1084
6840.15 1035
6840.93 941
6841.71 908
6842.49 997
6843.27 1040
6844.05 963
6844.83 983
6845.61 1025
6846.39 1143
6847.17 1172
6847.95 1227
6848.73 1443
6849.52 1680
6850.30 1918
6851.08 1988
6851.86 2253
6852.64 2241
6853.42 2124
6854.20 1988
6854.98 1902
6855.76 1776
6856.55 1605
6857.33 1558
6858.11 1451
6858.89 1170
6859.67 1172
6860.45 1212
6861.23 1111
6862.02 1203
6862.80 1152
6863.58 1089
6864.36 1101
6865.14 1019
6865.93 1059
6866.71 1192
6867.49 1096
6868.27 1074
6869.05 1119
6869.84 1185
6870.62 1232
6871.40 1099
6872.18 1068
6872.96 1174
6873.75 1162
6874.53 1095
6875.31 1066
6876.09 1195
6876.88 1160
6877.66 1200
6878.44 1081
6879.22 1195
6880.01 1200
6880.79 1189
6881.57 1262
6882.36 1194
6883.14 1225
6883.92 1265
6884.70 1263
6885.49 1385
6886.27 1411
6887.05 1558
6887.84 1739
6888.62 1755
6889.40 1665
6890.19 1750
6890.97 1695
6891.75 1579
6892.54 1519
6893.32 1417
6894.10 1406
6894.89 1314
6895.67 1262
6896.45 1376
6897.24 1328
6898.02 1392
6898.81 1333
6899.59 1404
6900.37 1446
6901.16 1478
6901.94 1305
6902.73 1405
6903.51 1428
6904.29 1377
6905.08 1333
6905.86 1323
6906.65 1451
6907.43 1347
6908.21 1410
6909.00 1276
6909.78 1321
6910.57 1303
6911.35 1301
6912.14 1352
6912.92 1308
6913.71 1285
6914.49 1339
6915.27 1283
6916.06 1330
6916.84 1316
6917.63 1398
6918.41 1430
6919.20 1439
6919.98 1374
6920.77 1307
6921.55 1281
6922.34 1307
6923.12 1275
6923.91 1234
6924.69 1344
6925.48 1337
6926.27 1357
6927.05 1307
6927.84 1340
6928.62 1444
6929.41 1404
6930.19 1358
6930.98 1275
6931.76 1408
6932.55 1409
6933.34 1414
6934.12 1364
6934.91 1421
6935.69 1373
6936.48 1401
6937.26 1437
6938.05 1481
6938.84 1516
6939.62 1653
6940.41 1568
6941.20 1739
6941.98 1906
6942.77 1930
6943.55 1940
6944.34 1980
6945.13 2083
6945.91 1979
6946.70 1987
6947.49 1984
6948.27 1958
6949.06 2040
6949.85 1983
6950.63 1938
6951.42 1896
6952.21 1872
6952.99 1821
6953.78 1772
6954.57 1923
6955.35 1809
6956.14 1759
6956.93 1943
6957.72 2021
6958.50 2038
6959.29 1872
6960.08 1996
6960.86 1979
6961.65 1908
6962.44 1892
6963.23 1912
6964.01 1894
6964.80 2029
6965.59 1961
6966.38 2163
6967.16 2211
6967.95 2181
6968.74 2282
6969.53 2446
6970.32 2513
6971.10 2560
6971.89 2648
6972.68 2612
6973.47 2629
6974.26 2540
6975.04 2588
6975.83 2585
6976.62 2602
6977.41 2569
6978.20 2620
6978.98 2631
6979.77 2703
6980.56 3098
6981.35 3527
6982.14 3843
6982.93 4665
6983.72 5846
6984.50 7279
6985.29 8634
6986.08 9560
6986.87 10101
6987.66 10217
6988.45 9855
6989.24 9003
6990.03 8052
6990.81 6957
6991.60 5687
6992.39 4677
6993.18 3945
6993.97 3431
6994.76 3112
6995.55 2717
6996.34 2645
6997.13 2802
6997.92 2887
6998.71 3170
6999.50 3194
7000.29 3270
7001.08 3528
7001.87 3616
7002.65 3297
7003.44 3235
7004.23 3022
7005.02 2829
7005.81 2495
7006.60 2096
7007.39 1933
7008.18 1745
7008.97 1662
7009.76 1645
7010.55 1637
7011.34 1733
7012.13 1801
7012.92 1824
7013.71 1808
7014.50 1973
7015.30 1741
7016.09 1894
7016.88 1820
7017.67 1800
7018.46 1793
7019.25 1796
7020.04 1772
7020.83 1842
7021.62 1778
7022.41 1920
7023.20 1914
7023.99 1861
7024.78 1965
7025.57 2016
7026.37 1956
7027.16 1831
7027.95 1915
7028.74 1874
7029.53 1766
7030.32 1623
7031.11 1676
7031.90 1621
7032.69 1611
7033.49 1557
7034.28 1503
7035.07 1529
7035.86 1653
7036.65 1509
7037.44 1682
7038.24 1707
7039.03 1545
7039.82 1679
7040.61 1594
7041.40 1706
7042.19 1758
7042.99 1693
7043.78 1719
7044.57 1735
7045.36 1789
7046.15 1795
7046.95 1767
7047.74 1786
7048.53 1827
7049.32 1889
7050.12 1866
7050.91 1927
7051.70 1901
7052.49 1782
7053.29 1671
7054.08 1691
7054.87 1637
7055.66 1587
7056.46 1685
7057.25 1559
7058.04 1544
7058.83 1698
7059.63 1686
7060.42 1533
7061.21 1593
7062.01 1672
7062.80 1658
7063.59 1573
7064.39 1596
7065.18 1531
7065.97 1495
7066.77 1456
7067.56 1445
7068.35 1531
7069.15 1533
7069.94 1489
7070.73 1546
7071.53 1566
7072.32 1475
7073.11 1430
7073.91 1409
7074.70 1554
7075.49 1513
7076.29 1524
7077.08 1544
7077.88 1481
7078.67 1423
7079.46 1332
7080.26 1336
7081.05 1442
7081.85 1489
7082.64 1496
7083.43 1604
7084.23 1679
7085.02 1685
7085.82 1937
7086.61 2003
7087.41 2384
7088.20 2561
7089.00 2568
7089.79 2492
7090.58 2412
7091.38 2178
7092.17 2211
7092.97 2052
7093.76 1744
7094.56 1648
7095.35 1479
7096.15 1514
7096.94 1348
7097.74 1277
7098.53 1224
7099.33 1325
7100.12 1410
7100.92 1301
7101.71 1219
7102.51 1250
7103.30 1355
7104.10 1336
7104.89 1232
7105.69 1166
7106.49 1153
7107.28 1146
7108.08 1166
7108.87 1132
7109.67 1047
7110.46 1058
7111.26 1061
7112.06 998
7112.85 1115
7113.65 1000
7114.44 977
7115.24 1073
7116.04 1132
7116.83 1058
7117.63 1166
7118.42 1149
7119.22 1226
7120.02 1153
7120.81 1180
7121.61 1269
7122.41 1144
7123.20 1138
7124.00 1104
7124.79 1201
7125.59 1087
7126.39 1132
7127.18 1308
7127.98 1158
7128.78 1082
7129.57 1100
7130.37 1069
7131.17 1105
7131.97 1166
7132.76 1039
7133.56 1140
7134.36 1076
7135.15 1023
7135.95 1068
7136.75 1036
7137.55 1108
7138.34 1053
7139.14 1008
7139.94 1038
7140.73 953
7141.53 966
7142.33 990
7143.13 1014
7143.92 989
7144.72 1016
7145.52 1047
7146.32 965
7147.12 1000
7147.91 1060
7148.71 1045
7149.51 983
7150.31 988
7151.11 933
7151.90 930
7152.70 1000
7153.50 1018
7154.30 1007
7155.10 982
7155.89 985
7156.69 1003
7157.49 982
7158.29 1013
7159.09 917
7159.89 962
7160.68 991
7161.48 1011
7162.28 996
7163.08 946
7163.88 881
7164.68 902
7165.48 961
7166.28 925
7167.07 906
7167.87 928
7168.67 905
7169.47 883
7170.27 881
7171.07 875
7171.87 950
7172.67 894
7173.47 833
7174.27 885
7175.07 781
7175.87 872
7176.67 922
7177.46 855
7178.26 870
7179.06 885
7179.86 862
7180.66 872
7181.46 853
7182.26 852
7183.06 892
7183.86 970
7184.66 951
7185.46 888
7186.26 839
7187.06 826
7187.86 801
7188.66 809
7189.46 852
7190.26 782
7191.06 782
7191.86 788
7192.66 682
7193.46 734
7194.26 825
7195.06 872
7195.86 792
7196.67 731
7197.47 782
7198.27 725
7199.07 800
7199.87 783
7200.67 780
7201.47 837
7202.27 819
7203.07 855
7203.87 879
7204.67 780
7205.47 760
7206.28 819
7207.08 742
7207.88 765
7208.68 719
7209.48 696
7210.28 701
7211.08 714
7211.88 752
7212.69 781
7213.49 734
7214.29 748
7215.09 709
7215.89 689
7216.69 719
7217.50 771
7218.30 756
7219.10 767
7219.90 716
7220.70 758
7221.50 802
7222.31 764
7223.11 840
7223.91 745
7224.71 730
7225.51 774
7226.32 727
7227.12 728
7227.92 816
7228.72 702
7229.53 761
7230.33 685
7231.13 712
7231.93 797
7232.74 828
7233.54 765
7234.34 791
7235.14 727
7235.95 745
7236.75 751
7237.55 729
7238.36 751
7239.16 704
7239.96 811
7240.76 762
7241.57 766
7242.37 834
7243.17 769
7243.98 784
7244.78 790
7245.58 752
7246.39 815
7247.19 879
7247.99 813
7248.80 728
7249.60 760
7250.40 741
7251.21 817
7252.01 738
7252.81 813
7253.62 763
7254.42 761
7255.23 728
7256.03 798
7256.83 779
7257.64 789
7258.44 850
7259.25 807
7260.05 825
7260.85 887
7261.66 835
7262.46 915
7263.27 887
7264.07 868
7264.87 895
7265.68 891
7266.48 864
7267.29 907
7268.09 923
7268.90 881
7269.70 824
7270.51 911
7271.31 879
7272.12 892
7272.92 825
7273.73 797
7274.53 917
7275.34 864
7276.14 963
7276.95 932
7277.75 1002
7278.56 993
7279.36 912
7280.17 977
7280.97 1059
7281.78 1054
7282.58 1237
7283.39 1237
7284.19 1330
7285.00 1447
7285.80 1450
7286.61 1481
7287.41 1514
7288.22 1389
7289.03 1281
7289.83 1223
7290.64 1100
7291.44 1001
7292.25 1012
7293.06 1068
7293.86 951
7294.67 952
7295.47 929
7296.28 955
7297.09 915
7297.89 868
7298.70 919
7299.50 926
7300.31 884
7301.12 845
7301.92 925
7302.73 969
7303.54 980
7304.34 1032
7305.15 1073
7305.96 1026
7306.76 995
7307.57 1075
7308.38 1036
7309.18 1109
7309.99 1190
7310.80 1195
7311.60 1184
7312.41 1117
7313.22 1185
7314.02 1126
7314.83 1122
7315.64 1102
7316.45 1183
7317.25 1265
7318.06 1433
7318.87 1456
7319.67 1503
7320.48 1769
7321.29 1823
7322.10 1723
7322.90 1759
7323.71 1654
7324.52 1510
7325.33 1368
7326.14 1292
7326.94 1242
7327.75 1198
7328.56 1033
7329.37 960
7330.17 980
7330.98 1042
7331.79 1026
7332.60 1020
7333.41 1012
7334.22 994
7335.02 974
7335.83 921
7336.64 1053
7337.45 1030
7338.26 955
7339.07 869
7339.87 941
7340.68 939
7341.49 869
7342.30 880
7343.11 806
7343.92 844
7344.73 987
7345.53 953
7346.34 937
7347.15 945
7347.96 883
7348.77 876
7349.58 921
7350.39 856
7351.20 889
7352.01 950
7352.82 880
7353.62 836
7354.43 868
7355.24 887
7356.05 858
7356.86 881
7357.67 908
7358.48 859
7359.29 829
7360.10 837
7360.91 863
7361.72 897
7362.53 882
7363.34 918
7364.15 878
7364.96 928
7365.77 929
7366.58 935
7367.39 952
7368.20 913
7369.01 870
7369.82 913
7370.63 906
7371.44 954
7372.25 873
7373.06 914
7373.87 948
7374.68 969
7375.49 861
7376.30 888
7377.11 904
7377.92 886
7378.73 1045
7379.54 1106
7380.36 1185
7381.17 1223
7381.98 1382
7382.79 1351
7383.60 1274
7384.41 1190
7385.22 1030
7386.03 1079
7386.84 1047
7387.65 977
7388.46 1002
7389.28 920
7390.09 921
7390.90 796
7391.71 765
7392.52 863
7393.33 792
7394.14 840
7394.96 828
7395.77 847
7396.58 938
7397.39 911
7398.20 963
7399.01 1046
7399.83 1089
7400.64 1047
7401.45 990
7402.26 1007
7403.07 1102
7403.89 1056
7404.70 1006
7405.51 1006
7406.32 991
7407.13 912
7407.95 949
7408.76 878
7409.57 972
7410.38 779
7411.20 868
7412.01 876
7412.82 930
7413.63 800
7414.45 782
7415.26 810
7416.07 877
7416.88 860
7417.70 715
7418.51 735
7419.32 738
7420.14 724
7420.95 748
7421.76 779
7422.57 761
7423.39 698
7424.20 683
7425.01 699
7425.83 686
7426.64 701
7427.45 734
7428.27 822
7429.08 673
7429.89 669
7430.71 770
7431.52 765
7432.33 752
7433.15 663
7433.96 678
7434.78 671
7435.59 649
7436.40 699
7437.22 769
7438.03 686
7438.84 746
7439.66 770
7440.47 809
7441.29 737
7442.10 740
7442.91 763
7443.73 762
7444.54 792
7445.36 750
7446.17 804
7446.99 779
7447.80 742
7448.62 707
7449.43 746
7450.24 716
7451.06 679
7451.87 616
7452.69 691
7453.50 710
7454.32 710
7455.13 781
7455.95 788
7456.76 698
7457.58 670
7458.39 748
7459.21 768
7460.02 753
7460.84 701
7461.65 724
7462.47 694
7463.28 664
7464.10 702
7464.91 653
7465.73 678
7466.54 697
7467.36 806
7468.18 779
7468.99 777
7469.81 765
7470.62 783
7471.44 754
7472.25 777
7473.07 724
7473.89 677
7474.70 725
7475.52 771
7476.33 694
7477.15 673
7477.97 666
7478.78 721
7479.60 737
7480.41 690
7481.23 652
7482.05 643
7482.86 674
7483.68 767
7484.50 748
7485.31 673
7486.13 708
7486.95 654
7487.76 703
7488.58 604
7489.40 634
7490.21 637
7491.03 672
7491.85 606
7492.66 642
7493.48 675
7494.30 585
7495.11 640
7495.93 685
7496.75 582
7497.57 545
7498.38 666
7499.20 618
7500.02 551
7500.83 560
7501.65 591
7502.47 701
7503.29 577
7504.10 619
7504.92 682
7505.74 657
7506.56 641
7507.37 616
7508.19 644
7509.01 636
7509.83 638
7510.65 740
7511.46 639
7512.28 566
7513.10 614
7513.92 594
7514.74 617
7515.55 651
7516.37 684
7517.19 655
7518.01 632
7518.83 609
7519.64 545
7520.46 630
7521.28 576
7522.10 595
7522.92 636
7523.74 604
7524.56 606
7525.37 610
7526.19 602
7527.01 639
7527.83 623
7528.65 576
7529.47 560
7530.29 604
7531.11 563
7531.93 555
7532.74 603
7533.56 673
7534.38 618
7535.20 658
7536.02 596
7536.84 567
7537.66 583
7538.48 537
7539.30 568
7540.12 652
7540.94 621
7541.76 644
7542.58 692
7543.40 649
7544.22 633
7545.04 652
7545.86 646
7546.68 603
7547.50 608
7548.32 701
7549.14 620
7549.96 604
7550.78 590
7551.60 569
7552.42 626
7553.24 596
7554.06 611
7554.88 616
7555.70 662
7556.52 622
7557.34 648
7558.16 671
7558.98 676
7559.80 617
7560.62 589
7561.44 711
7562.26 690
7563.08 693
7563.90 635
7564.72 645
7565.54 697
7566.36 650
7567.19 661
7568.01 644
7568.83 634
7569.65 609
7570.47 600
7571.29 586
7572.11 577
7572.93 634
7573.76 627
7574.58 605
7575.40 561
7576.22 619
7577.04 659
7577.86 623
7578.68 645
7579.51 612
7580.33 571
7581.15 601
7581.97 623
7582.79 666
7583.61 654
7584.44 607
7585.26 632
7586.08 631
7586.90 629
7587.72 665
7588.55 660
7589.37 630
7590.19 653
7591.01 664
7591.83 660
7592.66 680
7593.48 700
7594.30 588
7595.12 545
7595.95 585
7596.77 622
7597.59 567
7598.41 591
7599.24 611
7600.06 680
7600.88 635
7601.71 641
7602.53 642
7603.35 615
7604.17 635
7605.00 689
7605.82 738
7606.64 707
7607.47 724
7608.29 671
7609.11 664
7609.94 694
7610.76 741
7611.58 687
7612.41 636
7613.23 672
7614.05 663
7614.88 680
7615.70 757
7616.52 842
7617.35 713
7618.17 672
7619.00 755
7619.82 743
7620.64 678
7621.47 710
7622.29 744
7623.11 703
7623.94 658
7624.76 695
7625.59 662
7626.41 648
7627.24 661
7628.06 683
7628.88 686
7629.71 715
7630.53 729
7631.36 756
7632.18 806
7633.01 802
7633.83 741
7634.66 721
7635.48 761
7636.30 728
7637.13 748
7637.95 646
7638.78 647
7639.60 610
7640.43 600
7641.25 643
7642.08 572
7642.90 588
7643.73 598
7644.55 574
7645.38 582
7646.20 644
7647.03 641
7647.85 620
7648.68 567
7649.51 589
7650.33 607
7651.16 573
7651.98 580
7652.81 706
7653.63 614
7654.46 552
7655.28 533
7656.11 600
7656.94 576
7657.76 598
7658.59 645
7659.41 664
7660.24 624
7661.07 553
7661.89 615
7662.72 633
7663.54 631
7664.37 599
7665.20 621
7666.02 603
7666.85 582
7667.68 598
7668.50 608
7669.33 581
7670.16 630
7670.98 713
7671.81 668
7672.64 669
7673.46 596
7674.29 640
7675.12 619
7675.94 619
7676.77 626
7677.60 584
7678.42 551
7679.25 627
7680.08 532
7680.90 545
7681.73 482
7682.56 588
7683.39 650
7684.21 633
7685.04 573
7685.87 603
7686.69 647
7687.52 613
7688.35 593
7689.18 551
7690.01 568
7690.83 536
7691.66 558
7692.49 567
7693.32 544
7694.14 595
7694.97 498
7695.80 552
7696.63 596
7697.46 619
7698.28 593
7699.11 592
7699.94 652
7700.77 635
7701.60 637
7702.42 609
7703.25 663
7704.08 665
7704.91 629
7705.74 677
7706.57 682
7707.39 600
7708.22 653
7709.05 624
7709.88 610
7710.71 663
7711.54 674
7712.37 645
7713.20 702
7714.02 744
7714.85 655
7715.68 626
7716.51 700
7717.34 683
7718.17 717
7719.00 671
7719.83 664
7720.66 716
7721.49 682
7722.32 632
7723.15 658
7723.97 652
7724.80 695
7725.63 658
7726.46 604
7727.29 623
7728.12 661
7728.95 615
7729.78 634
7730.61 653
7731.44 643
7732.27 693
7733.10 687
7733.93 662
7734.76 644
7735.59 658
7736.42 711
7737.25 683
7738.08 557
7738.91 643
7739.74 646
7740.57 676
7741.40 613
7742.23 660
7743.06 653
7743.89 672
7744.72 807
7745.56 920
7746.39 980
7747.22 1174
7748.05 1306
7748.88 1398
7749.71 1374
7750.54 1279
7751.37 1174
7752.20 1179
7753.03 990
7753.86 866
7754.69 819
7755.53 717
7756.36 727
7757.19 729
7758.02 746
7758.85 652
7759.68 616
7760.51 642
7761.35 692
7762.18 657
7763.01 648
7763.84 650
7764.67 707
7765.50 653
7766.33 620
7767.17 621
7768.00 650
7768.83 560
7769.66 554
7770.49 587
7771.33 594
7772.16 621
7772.99 600
7773.82 605
7774.65 655
7775.49 671
7776.32 621
7777.15 597
7777.98 597
7778.82 634
7779.65 699
7780.48 632
7781.31 633
7782.15 622
7782.98 652
7783.81 705
7784.64 627
7785.48 675
7786.31 720
7787.14 687
7787.97 635
7788.81 625
7789.64 640
7790.47 697
7791.31 625
7792.14 665
7792.97 652
7793.81 621
7794.64 690
7795.47 597
7796.31 605
7797.14 576
7797.97 595
7798.81 661
7799.64 590
7800.47 604
7801.31 619
7802.14 640
7802.97 626
7803.81 620
7804.64 664
7805.47 694
7806.31 672
7807.14 616
7807.98 640
7808.81 625
7809.64 626
7810.48 715
7811.31 669
7812.15 686
7812.98 754
7813.82 720
7814.65 740
7815.48 682
7816.32 708
7817.15 664
7817.99 715
7818.82 705
7819.66 651
7820.49 631
7821.33 641
7822.16 623
7822.99 668
7823.83 680
7824.66 801
7825.50 684
7826.33 671
7827.17 723
7828.00 699
7828.84 680
7829.67 680
7830.51 735
7831.34 803
7832.18 722
7833.02 661
7833.85 645
7834.69 657
7835.52 625
7836.36 684
7837.19 679
7838.03 601
7838.86 652
7839.70 676
7840.53 656
7841.37 553
7842.21 636
7843.04 708
7843.88 660
7844.71 629
7845.55 739
7846.39 739
7847.22 754
7848.06 761
7848.89 743
7849.73 589
7850.57 641
7851.40 618
7852.24 588
7853.08 659
7853.91 683
7854.75 631
7855.58 626
7856.42 606
7857.26 632
7858.09 685
7858.93 686
7859.77 676
7860.60 613
7861.44 640
7862.28 625
7863.11 608
7863.95 633
7864.79 550
7865.63 637
7866.46 659
7867.30 675
7868.14 595
7868.97 599
7869.81 601
7870.65 664
7871.49 617
7872.32 675
7873.16 673
7874.00 616
7874.84 567
7875.67 662
7876.51 650
7877.35 627
7878.19 621
7879.02 646
7879.86 677
7880.70 632
7881.54 651
7882.38 582
7883.21 629
7884.05 620
7884.89 611
7885.73 638
7886.57 648
7887.40 676
7888.24 684
7889.08 617
7889.92 666
7890.76 694
7891.59 740
7892.43 678
7893.27 706
7894.11 633
7894.95 651
7895.79 615
7896.63 679
7897.47 687
7898.30 715
7899.14 692
7899.98 709
7900.82 782
7901.66 752
7902.50 660
7903.34 633
7904.18 670
7905.02 716
7905.85 687
7906.69 649
7907.53 655
7908.37 605
7909.21 678
7910.05 639
7910.89 651
7911.73 615
7912.57 607
7913.41 661
7914.25 663
7915.09 744
7915.93 763
7916.77 876
7917.61 884
7918.45 944
7919.29 924
7920.13 845
7920.97 864
7921.81 912
7922.65 755
7923.49 705
7924.33 733
7925.17 668
7926.01 652
7926.85 611
7927.69 630
7928.53 654
7929.37 682
7930.21 712
7931.05 630
7931.89 620
7932.73 575
7933.57 626
7934.41 654
7935.25 599
7936.09 637
7936.93 639
7937.78 585
7938.62 591
7939.46 600
7940.30 602
7941.14 534
7941.98 563
7942.82 537
7943.66 567
7944.50 612
7945.35 614
7946.19 672
7947.03 664
7947.87 662
7948.71 664
7949.55 587
7950.39 548
7951.24 586
7952.08 623
7952.92 620
7953.76 616
7954.60 594
7955.44 643
7956.29 636
7957.13 670
7957.97 608
7958.81 580
7959.65 541
7960.50 582
7961.34 551
7962.18 519
7963.02 602
7963.86 582
7964.71 600
7965.55 644
7966.39 623
7967.23 587
7968.08 548
7968.92 580
7969.76 642
7970.60 596
7971.45 609
7972.29 582
7973.13 621
7973.97 576
7974.82 550
7975.66 584
7976.50 598
7977.35 609
7978.19 594
7979.03 644
7979.87 649
7980.72 592
7981.56 663
7982.40 699
7983.25 599
7984.09 566
7984.93 568
7985.78 546
7986.62 540
7987.46 613
7988.31 562
7989.15 514
7990.00 498
7990.84 489
7991.68 559
7992.53 547
7993.37 516
7994.21 522
7995.06 600
7995.90 590
7996.75 482
7997.59 544
7998.43 579
7999.28 571
8000.12 535
8000.97 545
8001.81 528
8002.65 535
8003.50 612
8004.34 553
8005.19 510
8006.03 561
8006.88 627
8007.72 555
8008.57 602
8009.41 622
8010.26 657
8011.10 586
8011.95 649
8012.79 629
8013.63 551
8014.48 552
8015.32 506
8016.17 578
8017.01 584
8017.86 496
8018.70 539
8019.55 596
8020.40 516
8021.24 580
8022.09 560
8022.93 592
8023.78 553
8024.62 496
8025.47 452
8026.31 512
8027.16 600
8028.00 569
8028.85 577
8029.70 559
8030.54 580
8031.39 494
8032.23 488
8033.08 572
8033.92 570
8034.77 629
8035.62 592
8036.46 522
8037.31 552
8038.16 515
8039.00 528
8039.85 551
8040.69 632
8041.54 536
8042.39 507
8043.23 543
8044.08 534
8044.93 571
8045.77 556
8046.62 536
8047.47 503
8048.31 526
8049.16 578
8050.01 513
8050.85 496
8051.70 497
8052.55 512
8053.39 484
8054.24 513
8055.09 505
8055.94 527
8056.78 483
8057.63 441
8058.48 518
8059.32 467
8060.17 458
8061.02 434
8061.87 453
8062.71 452
8063.56 494
8064.41 462
8065.26 480
8066.10 514
8066.95 541
8067.80 500
8068.65 479
8069.49 491
8070.34 503
8071.19 548
8072.04 511
8072.89 479
8073.73 521
8074.58 495
8075.43 515
8076.28 525
8077.13 443
8077.98 452
8078.82 456
8079.67 485
8080.52 517
8081.37 455
8082.22 480
8083.07 466
8083.91 501
8084.76 437
8085.61 458
8086.46 476
8087.31 487
8088.16 447
8089.01 508
8089.86 506
8090.70 501
8091.55 549
8092.40 485
8093.25 491
8094.10 516
8094.95 520
8095.80 516
8096.65 473
8097.50 435
8098.35 467
8099.20 504
8100.05 459
8100.90 504
8101.74 567
8102.59 600
8103.44 493
8104.29 481
8105.14 524
8105.99 499
8106.84 502
8107.69 496
8108.54 439
8109.39 434
8110.24 450
8111.09 452
8111.94 428
8112.79 518
8113.64 466
8114.49 463
8115.34 476
8116.19 489
8117.04 528
8117.89 483
8118.74 529
8119.59 526
8120.45 551
8121.30 545
8122.15 581
8123.00 525
8123.85 463
8124.70 540
8125.55 511
8126.40 540
8127.25 525
8128.10 508
8128.95 550
8129.80 574
8130.65 469
8131.51 472
8132.36 483
8133.21 480
8134.06 502
8134.91 511
8135.76 488
8136.61 536
8137.46 561
8138.32 518
8139.17 510
8140.02 523
8140.87 522
8141.72 517
8142.57 480
8143.43 491
8144.28 474
8145.13 529
8145.98 561
8146.83 500
8147.68 506
8148.54 571
8149.39 568
8150.24 566
8151.09 572
8151.94 451
8152.80 542
8153.65 534
8154.50 511
8155.35 588
8156.21 503
8157.06 581
8157.91 570
8158.76 535
8159.62 482
8160.47 510
8161.32 540
8162.17 532
8163.03 465
8163.88 459
8164.73 484
8165.59 554
8166.44 520
8167.29 452
8168.14 556
8169.00 564
8169.85 480
8170.70 530
8171.56 487
8172.41 500
8173.26 491
8174.12 482
8174.97 487
8175.82 473
8176.68 523
8177.53 487
8178.38 480
8179.24 473
8180.09 471
8180.94 488
8181.80 498
8182.65 518
8183.51 504
8184.36 500
8185.21 466
8186.07 458
8186.92 457
8187.78 435
8188.63 478
8189.48 468
8190.34 452
8191.19 473
8192.05 447
8192.90 388
8193.75 409
8194.61 471
8195.46 445
8196.32 486
8197.17 497
8198.03 469
8198.88 512
8199.74 508
8200.59 500
8201.45 461
8202.30 470
8203.16 445
8204.01 424
8204.87 443
8205.72 428
8206.57 395
8207.43 458
8208.29 474
8209.14 510
8210.00 520
8210.85 483
8211.71 439
8212.56 397
8213.42 407
8214.27 449
8215.13 452
8215.98 494
8216.84 482
8217.69 426
8218.55 468
8219.41 482
8220.26 550
8221.12 595
8221.97 573
8222.83 550
8223.68 515
8224.54 587
8225.40 525
8226.25 566
8227.11 491
8227.96 460
8228.82 485
8229.68 501
8230.53 492
8231.39 462
8232.25 534
8233.10 527
8233.96 499
8234.82 491
8235.67 491
8236.53 493
8237.38 440
8238.24 422
8239.10 440
8239.95 494
8240.81 517
8241.67 496
8242.53 430
8243.38 469
8244.24 411
8245.10 506
8245.95 526
8246.81 474
8247.67 441
8248.52 493
8249.38 531
8250.24 491
8251.10 480
8251.95 485
8252.81 492
8253.67 497
8254.53 494
8255.38 495
8256.24 498
8257.10 464
8257.96 456
8258.81 473
8259.67 543
8260.53 503
8261.39 525
8262.25 495
8263.10 505
8263.96 530
8264.82 445
8265.68 509
8266.54 461
8267.39 422
8268.25 443
8269.11 513
8269.97 472
8270.83 524
8271.69 503
8272.54 456
8273.40 503
8274.26 513
8275.12 433
8275.98 488
8276.84 562
8277.70 540
8278.55 505
8279.41 527
8280.27 552
8281.13 472
8281.99 461
8282.85 447
8283.71 452
8284.57 431
8285.43 488
8286.29 497
8287.14 446
8288.00 433
8288.86 557
8289.72 512
8290.58 476
8291.44 458
8292.30 525
8293.16 528
8294.02 572
8294.88 560
8295.74 565
8296.60 535
8297.46 550
8298.32 492
8299.18 478
8300.04 520
8300.90 509
8301.76 507
8302.62 524
8303.48 547
8304.34 534
8305.20 494
8306.06 494
8306.92 562
8307.78 602
8308.64 561
8309.50 449
8310.36 457
8311.22 496
8312.08 516
8312.94 476
8313.80 550
8314.66 545
8315.52 556
8316.38 573
8317.24 498
8318.11 501
8318.97 551
8319.83 559
8320.69 511
8321.55 579
8322.41 555
8323.27 565
8324.13 468
8324.99 547
8325.85 499
8326.72 493
8327.58 515
8328.44 521
8329.30 526
8330.16 552
8331.02 526
8331.88 522
8332.75 509
8333.61 542
8334.47 527
8335.33 532
8336.19 446
8337.05 538
8337.92 593
8338.78 520
8339.64 488
8340.50 492
8341.36 567
8342.23 466
8343.09 522
8343.95 499
8344.81 572
8345.67 522
8346.54 579
8347.40 568
8348.26 498
8349.12 558
8349.99 527
8350.85 523
8351.71 565
8352.57 521
8353.44 479
8354.30 534
8355.16 574
8356.03 588
8356.89 590
8357.75 579
8358.61 565
8359.48 511
8360.34 485
8361.20 496
8362.07 508
8362.93 493
8363.79 484
8364.66 483
8365.52 569
8366.38 523
8367.25 581
8368.11 587
8368.97 590
8369.84 554
8370.70 596
8371.56 489
8372.43 519
8373.29 545
8374.15 542
8375.02 551
8375.88 541
8376.74 586
8377.61 564
8378.47 546
8379.34 520
8380.20 557
8381.06 560
8381.93 550
8382.79 530
8383.66 598
8384.52 547
8385.39 564
8386.25 547
8387.11 580
8387.98 631
8388.84 606
8389.71 579
8390.57 618
8391.44 536
8392.30 498
8393.17 578
8394.03 696
8394.90 630
8395.76 622
8396.63 579
8397.49 609
8398.36 603
8399.22 602
8400.09 617
8400.95 638
8401.82 617
8402.68 639
8403.55 650
8404.41 670
8405.28 685
8406.14 662
8407.01 618
8407.87 702
8408.74 687
8409.60 661
8410.47 668
8411.34 701
8412.20 643
8413.07 645
8413.93 607
8414.80 626
8415.66 592
8416.53 613
8417.40 680
8418.26 756
8419.13 763
8419.99 676
8420.86 649
8421.73 647
8422.59 686
8423.46 659
8424.32 731
8425.19 730
8426.06 738
8426.92 756
8427.79 663
8428.66 762
8429.52 791
8430.39 810
8431.26 857
8432.12 846
8432.99 795
8433.86 781
8434.72 787
8435.59 866
8436.46 854
8437.32 930
8438.19 913
8439.06 936
8439.93 967
8440.79 1022
8441.66 1017
8442.53 1073
8443.39 1014
8444.26 1003
8445.13 926
8446.00 985
8446.86 1046
8447.73 1050
8448.60 1065
8449.47 1096
8450.33 1178
8451.20 1238
8452.07 1296
8452.94 1430
8453.81 1721
8454.67 2095
8455.54 2335
8456.41 2740
8457.28 2962
8458.15 3036
8459.01 2943
8459.88 2712
8460.75 2398
8461.62 2085
8462.49 1787
8463.35 1558
8464.22 1302
8465.09 1137
8465.96 1027
8466.83 1017
8467.70 953
8468.57 896
8469.43 860
8470.30 842
8471.17 788
8472.04 790
8472.91 759
8473.78 788
8474.65 812
8475.52 752
8476.38 736
8477.25 792
8478.12 704
8478.99 719
8479.86 722
8480.73 671
8481.60 755
8482.47 741
8483.34 734
8484.21 765
8485.08 751
8485.95 791
8486.82 780
8487.69 799
8488.55 807
8489.42 759
8490.29 702
8491.16 730
8492.03 811
8492.90 819
8493.77 771
8494.64 824
8495.51 916
8496.38 907
8497.25 885
8498.12 864
8498.99 869
8499.86 850
8500.73 765
8501.60 758
8502.47 741
8503.34 724
8504.22 695
8505.09 676
8505.96 752
8506.83 735
8507.70 694
8508.57 635
8509.44 702
8510.31 660
8511.18 656
8512.05 700
8512.92 733
8513.79 754
8514.66 851
8515.53 793
8516.41 734
8517.28 753
8518.15 761
8519.02 832
8519.89 770
8520.76 803
8521.63 806
8522.50 818
8523.38 775
8524.25 789
8525.12 783
8525.99 815
8526.86 753
8527.73 805
8528.60 834
8529.48 776
8530.35 828
8531.22 893
8532.09 811
8532.96 849
8533.84 795
8534.71 837
8535.58 865
8536.45 804
8537.32 767
8538.20 799
8539.07 796
8539.94 834
8540.81 760
8541.68 781
8542.56 722
8543.43 739
8544.30 717
8545.17 695
8546.05 689
8546.92 653
8547.79 678
8548.67 658
8549.54 659
8550.41 691
8551.28 640
8552.16 658
8553.03 736
8553.90 745
8554.78 747
8555.65 706
8556.52 757
8557.39 664
8558.27 723
8559.14 692
8560.01 750
8560.89 697
8561.76 695
8562.63 681
8563.51 644
8564.38 656
8565.25 637
8566.13 623
8567.00 681
8567.88 682
8568.75 692
8569.62 706
8570.50 729
8571.37 679
8572.24 629
8573.12 708
8573.99 686
8574.87 660
8575.74 647
8576.61 613
8577.49 619
8578.36 640
8579.24 633
8580.11 655
8580.99 680
8581.86 680
8582.73 693
8583.61 699
8584.48 695
8585.36 621
8586.23 631
8587.11 670
8587.98 722
8588.86 648
8589.73 639
8590.61 629
8591.48 634
8592.36 663
8593.23 615
8594.11 589
8594.98 654
8595.86 729
8596.73 751
8597.61 647
8598.48 670
8599.36 745
8600.23 747
8601.11 742
8601.98 715
8602.86 692
8603.73 726
8604.61 750
8605.49 791
8606.36 721
8607.24 757
8608.11 711
8608.99 804
8609.86 734
8610.74 674
8611.62 683
8612.49 711
8613.37 730
8614.24 689
8615.12 672
8616.00 712
8616.87 741
8617.75 700
8618.62 709
8619.50 720
8620.38 783
8621.25 720
8622.13 787
8623.01 788
8623.88 781
8624.76 732
8625.64 771
8626.51 742
8627.39 754
8628.27 819
8629.14 849
8630.02 897
8630.90 821
8631.77 837
8632.65 792
8633.53 805
8634.40 833
8635.28 779
8636.16 830
8637.04 887
8637.91 879
8638.79 885
8639.67 875
8640.55 868
8641.42 913
8642.30 862
8643.18 862
8644.06 860
8644.93 940
8645.81 971
8646.69 960
8647.57 951
8648.44 918
8649.32 936
8650.20 939
8651.08 973
8651.96 995
8652.83 994
8653.71 979
8654.59 920
8655.47 905
8656.35 1101
8657.22 1155
8658.10 1052
8658.98 971
8659.86 1042
8660.74 1059
8661.62 1058
8662.49 1089
8663.37 1077
8664.25 1144
8665.13 1033
8666.01 1047
8666.89 1030
8667.77 1063
8668.64 1167
8669.52 1135
8670.40 1172
8671.28 1383
8672.16 1563
8673.04 1628
8673.92 1747
8674.80 2018
8675.68 2115
8676.56 2073
8677.44 1970
8678.31 1982
8679.19 1869
8680.07 1723
8680.95 1536
8681.83 1364
8682.71 1324
8683.59 1262
8684.47 1181
8685.35 1238
8686.23 1189
8687.11 1220
8687.99 1332
8688.87 1358
8689.75 1590
8690.63 1724
8691.51 2020
8692.39 2218
8693.27 2318
8694.15 2368
8695.03 2374
8695.91 2138
8696.79 1990
8697.67 1816
8698.55 1648
8699.43 1380
8700.31 1287
8701.19 1193
8702.07 1116
8702.95 1036
8703.83 995
8704.71 1019
8705.59 993
8706.48 936
8707.36 1071
8708.24 1029
8709.12 1011
8710.00 941
8710.88 966
8711.76 911
8712.64 962
8713.52 1012
8714.40 1047
8715.28 1053
8716.17 964
8717.05 930
8717.93 963
8718.81 995
8719.69 1012
8720.57 1009
8721.45 947
8722.34 986
8723.22 1016
8724.10 987
8724.98 989
8725.86 983
8726.74 1066
8727.63 1121
8728.51 1068
8729.39 1012
8730.27 985
8731.15 1055
8732.04 1092
8732.92 1047
8733.80 1001
8734.68 1037
8735.56 1006
8736.45 1125
8737.33 1104
8738.21 1160
8739.09 1181
8739.98 1099
8740.86 1051
8741.74 1107
8742.62 1066
8743.51 1045
8744.39 1125
8745.27 1202
8746.15 1138
8747.04 1092
8747.92 1041
8748.80 1072
8749.69 1075
8750.57 1073
8751.45 1096
8752.33 1188
8753.22 1137
8754.10 1120
8754.98 1091
8755.87 1160
8756.75 1195
8757.63 1101
8758.52 1170
8759.40 1187
8760.28 1210
8761.17 1177
8762.05 1236
8762.93 1239
8763.82 1319
8764.70 1354
8765.59 1402
8766.47 1399
8767.35 1489
8768.24 1412
8769.12 1452
8770.00 1445
8770.89 1436
8771.77 1431
8772.66 1450
8773.54 1400
8774.42 1310
8775.31 1340
8776.19 1375
8777.08 1418
8777.96 1584
8778.85 1750
8779.73 2182
8780.62 2522
8781.50 3097
8782.38 3384
8783.27 3715
8784.15 3737
8785.04 3410
8785.92 3157
8786.81 2953
8787.69 2637
8788.58 2131
8789.46 1871
8790.35 1638
8791.23 1539
8792.12 1419
8793.00 1346
8793.89 1228
8794.77 1268
8795.66 1320
8796.54 1327
8797.43 1465
8798.31 1504
8799.20 1595
8800.08 1600
8800.97 1623
8801.86 1470
8802.74 1342
8803.63 1222
8804.51 1186
8805.40 1150
8806.28 1048
8807.17 1012
8808.06 1003
8808.94 1067
8809.83 1024
8810.71 1052
8811.60 1025
8812.49 1020
8813.37 1102
8814.26 1107
8815.14 1128
8816.03 1067
8816.92 1068
8817.80 992
8818.69 980
8819.58 1017
8820.46 1091
8821.35 1116
8822.24 1019
8823.12 1039
8824.01 981
8824.90 903
8825.78 899
8826.67 897
8827.56 939
8828.44 890
8829.33 834
8830.22 828
8831.10 912
8831.99 889
8832.88 826
8833.77 893
8834.65 865
8835.54 821
8836.43 806
8837.31 822
8838.20 864
8839.09 933
8839.98 981
8840.86 925
8841.75 845
8842.64 878
8843.53 896
8844.41 900
8845.30 881
8846.19 921
8847.08 854
8847.97 969
8848.85 934
8849.74 939
8850.63 919
8851.52 919
8852.41 889
8853.29 843
8854.18 898
8855.07 912
8855.96 956
8856.85 914
8857.74 885
8858.62 851
8859.51 852
8860.40 912
8861.29 889
8862.18 872
8863.07 826
8863.95 835
8864.84 838
8865.73 844
8866.62 863
8867.51 801
8868.40 835
8869.29 808
8870.18 761
8871.07 759
8871.95 764
8872.84 733
8873.73 715
8874.62 756
8875.51 706
8876.40 757
8877.29 738
8878.18 735
8879.07 678
8879.96 614
8880.85 594
8881.74 695
8882.63 613
8883.52 613
8884.41 679
8885.30 645
8886.19 618
8887.08 735
8887.97 653
8888.86 633
8889.75 673
8890.64 717
8891.53 735
8892.42 673
8893.31 661
8894.20 673
8895.09 636
8895.98 605
8896.87 669
8897.76 602
8898.65 598
8899.54 591
8900.43 587
8901.32 587
8902.21 615
8903.10 666
8903.99 627
8904.88 595
8905.77 556
8906.66 588
8907.55 538
8908.45 582
8909.34 602
8910.23 552
8911.12 560
8912.01 594
8912.90 632
8913.79 556
8914.68 573
8915.57 593
8916.47 562
8917.36 552
8918.25 545
8919.14 557
8920.03 534
8920.92 617
8921.81 542
8922.71 600
8923.60 572
8924.49 561
8925.38 551
8926.27 571
8927.16 539
8928.06 560
8928.95 542
8929.84 512
8930.73 601
8931.62 608
8932.52 554
8933.41 505
8934.30 529
8935.19 551
8936.09 491
8936.98 569
8937.87 498
8938.76 537
8939.65 501
8940.55 513
8941.44 536
8942.33 560
8943.23 571
8944.12 507
8945.01 490
8945.90 528
8946.80 460
8947.69 441
8948.58 518
8949.47 537
8950.37 542
8951.26 474
8952.15 501
8953.05 529
8953.94 510
8954.83 526
8955.73 514
8956.62 566
8957.51 553
8958.41 563
8959.30 558
8960.19 488
8961.09 466
8961.98 512
8962.87 519
8963.77 454
8964.66 443
8965.56 484
8966.45 509
8967.34 554
8968.24 538
8969.13 482
8970.03 494
8970.92 497
8971.81 454
8972.71 516
8973.60 495
8974.50 472
8975.39 513
8976.28 478
8977.18 490
8978.07 444
8978.97 531
8979.86 513
8980.76 475
8981.65 474
8982.55 449
8983.44 432
8984.33 479
8985.23 451
8986.12 473
8987.02 510
8987.91 432
8988.81 431
8989.70 468
8990.60 457
8991.49 468
8992.39 444
8993.28 459
8994.18 435
8995.07 435
8995.97 461
8996.87 429
8997.76 457
8998.66 458
8999.55 442
9000.45 443
9001.34 445
9002.24 516
9003.13 432
9004.03 489
9004.93 504
9005.82 464
9006.72 445
9007.61 482
9008.51 439
9009.40 390
9010.30 385
9011.20 436
9012.09 477
9012.99 431
9013.88 429
9014.78 427
9015.68 444
9016.57 432
9017.47 446
9018.37 467
9019.26 477
9020.16 488
9021.06 473
9021.95 416
9022.85 417
9023.75 384
9024.64 371
9025.54 436
9026.44 396
9027.33 454
9028.23 411
9029.13 428
9030.02 458
9030.92 423
9031.82 446
9032.71 392
9033.61 420
9034.51 466
9035.41 453
9036.30 403
9037.20 433
9038.10 403
9039.00 439
9039.89 450
9040.79 420
9041.69 396
9042.59 377
9043.48 418
9044.38 443
9045.28 428
9046.18 440
9047.07 453
9047.97 471
9048.87 436
9049.77 404
9050.67 469
9051.56 429
9052.46 417
9053.36 440
9054.26 394
9055.16 407
9056.06 418
9056.95 458
9057.85 506
9058.75 542
9059.65 500
9060.55 450
9061.45 462
9062.34 458
9063.24 426
9064.14 425
9065.04 418
9065.94 491
9066.84 487
9067.74 442
9068.64 439
9069.53 442
9070.43 368
9071.33 377
9072.23 390
9073.13 424
9074.03 430
9074.93 427
9075.83 422
9076.73 391
9077.63 422
9078.53 485
9079.43 490
9080.33 444
9081.23 481
9082.12 435
9083.02 448
9083.92 471
9084.82 452
9085.72 409
9086.62 424
9087.52 418
9088.42 430
9089.32 465
9090.22 428
9091.12 429
9092.02 483
9092.92 431
9093.82 422
9094.72 406
9095.62 424
9096.52 430
9097.42 474
9098.32 430
9099.22 392
9100.13 433
9101.03 453
9101.93 376
9102.83 414
9103.73 440
9104.63 458
9105.53 416
9106.43 404
9107.33 368
9108.23 391
9109.13 403
9110.03 416
9110.93 433
9111.84 396
9112.74 383
9113.64 352
9114.54 357
9115.44 406
9116.34 456
9117.24 410
9118.14 405
9119.05 364
9119.95 398
9120.85 378
9121.75 447
9122.65 397
9123.55 422
9124.45 386
9125.36 360
9126.26 388
9127.16 415
9128.06 429
9128.96 389
9129.87 369
9130.77 388
9131.67 376
9132.57 394
9133.47 414
9134.38 422
9135.28 354
9136.18 384
9137.08 392
9137.98 409
9138.89 405
9139.79 389
9140.69 384
9141.59 377
9142.50 412
9143.40 397
9144.30 397
9145.21 461
9146.11 416
9147.01 416
9147.91 415
9148.82 385
9149.72 428
9150.62 416
9151.53 373
9152.43 427
9153.33 438
9154.23 436
9155.14 450
9156.04 442
9156.94 447
9157.85 430
9158.75 381
9159.65 425
9160.56 398
9161.46 396
9162.36 426
9163.27 458
9164.17 423
9165.08 440
9165.98 371
9166.88 392
9167.79 402
9168.69 411
9169.59 429
9170.50 358
9171.40 400
9172.31 430
9173.21 399
9174.11 388
9175.02 392
9175.92 400
9176.83 403
9177.73 482
9178.64 402
9179.54 390
9180.44 380
9181.35 443
9182.25 487
9183.16 455
9184.06 413
9184.97 350
9185.87 393
9186.78 428
9187.68 428
9188.59 430
9189.49 491
9190.40 438
9191.30 380
9192.21 388
9193.11 442
9194.02 412
9194.92 378
9195.83 438
9196.73 428
9197.64 448
9198.54 422
9199.45 479
9200.35 500
9201.26 422
9202.16 412
9203.07 419
9203.98 387
9204.88 408
9205.79 460
9206.69 380
9207.60 382
9208.50 408
9209.41 369
9210.32 401
9211.22 426
9212.13 400
9213.03 440
9213.94 408
9214.85 460
9215.75 392
9216.66 420
9217.57 472
9218.47 467
9219.38 421
9220.28 390
9221.19 433
9222.10 394
9223.00 387
9223.91 411
9224.82 413
9225.72 411
9226.63 409
9227.54 373
9228.44 361
9229.35 368
9230.26 433
9231.16 445
9232.07 427
9232.98 385
9233.89 385
9234.79 405
9235.70 383
9236.61 391
9237.51 373
9238.42 353
9239.33 322
9240.24 354
9241.14 364
9242.05 386
9242.96 411
9243.87 433
9244.77 371
9245.68 417
9246.59 409
9247.50 423
9248.40 415
9249.31 440
9250.22 417
9251.13 408
9252.04 443
9252.94 408
9253.85 361
9254.76 425
9255.67 422
9256.58 416
9257.48 447
9258.39 395
9259.30 405
9260.21 418
9261.12 355
9262.03 368
9262.94 400
9263.84 430
9264.75 410
9265.66 388
9266.57 389
9267.48 410
9268.39 403
9269.30 427
9270.20 413
9271.11 424
9272.02 421
9272.93 423
9273.84 461
9274.75 432
9275.66 420
9276.57 442
9277.48 416
9278.39 408
9279.30 439
9280.21 471
9281.11 421
9282.02 372
9282.93 393
9283.84 401
9284.75 414
9285.66 434
9286.57 427
9287.48 434
9288.39 448
9289.30 373
9290.21 387
9291.12 388
9292.03 395
9292.94 403
9293.85 413
9294.76 399
9295.67 419
9296.58 490
9297.49 391
9298.40 454
9299.31 414
9300.22 413
9301.13 447
9302.04 418
9302.95 415
9303.86 410
9304.77 431
9305.69 446
9306.60 443
9307.51 468
9308.42 444
9309.33 450
9310.24 433
9311.15 426
9312.06 460
9312.97 456
9313.88 403
9314.79 442
9315.70 403
9316.62 407
9317.53 426
9318.44 407
9319.35 421
9320.26 483
9321.17 421
9322.08 436
9322.99 439
9323.91 498
9324.82 464
9325.73 410
9326.64 447
9327.55 399
9328.46 426
9329.38 402
9330.29 392
9331.20 393
9332.11 392
9333.02 412
9333.94 389
9334.85 339
9335.76 352
9336.67 421
9337.58 431
9338.50 412
9339.41 432
9340.32 438
9341.23 418
9342.15 410
9343.06 439
9343.97 409
9344.88 440
9345.80 459
9346.71 436
9347.62 454
9348.53 438
9349.45 412
9350.36 394
9351.27 425
9352.18 393
9353.10 425
9354.01 432
9354.92 457
9355.84 431
9356.75 406
9357.66 411
9358.58 395
9359.49 394
9360.40 430
9361.32 377
9362.23 347
9363.14 389
9364.06 411
9364.97 404
9365.88 407
9366.80 445
9367.71 413
9368.62 365
9369.54 417
9370.45 425
9371.37 384
9372.28 432
9373.19 362
9374.11 378
9375.02 402
9375.94 380
9376.85 426
9377.76 354
9378.68 386
9379.59 421
9380.51 413
9381.42 478
9382.33 441
9383.25 415
9384.16 438
9385.08 450
9385.99 463
9386.91 369
9387.82 410
9388.74 432
9389.65 398
9390.57 437
9391.48 440
9392.40 367
9393.31 427
9394.23 490
9395.14 457
9396.06 410
9396.97 421
9397.89 394
9398.80 436
9399.72 468
9400.63 420
9401.55 436
9402.46 396
9403.38 421
9404.29 404
9405.21 405
9406.12 368
9407.04 409
9407.95 411
9408.87 378
9409.79 407
9410.70 390
9411.62 476
9412.53 365
9413.45 418
9414.36 451
9415.28 401
9416.20 369
9417.11 455
9418.03 409
9418.95 458
9419.86 491
9420.78 475
9421.69 398
9422.61 444
9423.53 438
9424.44 478
9425.36 398
9426.28 389
9427.19 470
9428.11 427
9429.03 372
9429.94 442
9430.86 441
9431.78 397
9432.69 403
9433.61 474
9434.53 460
9435.44 431
9436.36 432
9437.28 531
9438.19 450
9439.11 445
9440.03 441
9440.95 433
9441.86 418
9442.78 415
9443.70 411
9444.62 390
9445.53 451
9446.45 451
9447.37 444
9448.29 440
9449.20 443
9450.12 494
9451.04 527
9451.96 470
9452.87 457
9453.79 527
9454.71 526
9455.63 511
9456.55 504
9457.46 522
9458.38 499
9459.30 538
9460.22 462
9461.14 405
9462.05 506
9462.97 529
9463.89 530
9464.81 516
9465.73 466
9466.65 472
9467.56 514
9468.48 473
9469.40 518
9470.32 496
9471.24 537
9472.16 497
9473.08 477
9473.99 490
9474.91 486
9475.83 478
9476.75 471
9477.67 502
9478.59 505
9479.51 550
9480.43 613
9481.35 579
9482.27 574
9483.19 652
9484.10 668
9485.02 665
9485.94 535
9486.86 481
9487.78 515
9488.70 477
9489.62 447
9490.54 430
9491.46 417
9492.38 406
9493.30 479
9494.22 465
9495.14 450
9496.06 468
9496.98 476
9497.90 448
9498.82 489
9499.74 461
9500.66 437
9501.58 439
9502.50 502
9503.42 411
9504.34 402
9505.26 467
9506.18 500
9507.10 489
9508.02 453
9508.94 424
9509.86 440
9510.78 447
9511.70 465
9512.63 466
9513.55 501
9514.47 490
9515.39 442
9516.31 484
9517.23 442
9518.15 454
9519.07 475
9519.99 499
9520.91 472
9521.83 459
9522.76 453
9523.68 460
9524.60 470
9525.52 429
9526.44 433
9527.36 491
9528.28 487
9529.21 484
9530.13 516
9531.05 479
9531.97 465
9532.89 537
9533.81 484
9534.74 502
9535.66 482
9536.58 480
9537.50 503
9538.42 575
9539.35 517
9540.27 520
9541.19 510
9542.11 505
9543.03 533
9543.96 522
9544.88 548
9545.80 517
9546.72 494
9547.64 513
9548.57 485
9549.49 528
9550.41 546
9551.33 528
9552.26 491
9553.18 531
9554.10 529
9555.03 500
9555.95 539
9556.87 630
9557.79 619
9558.72 665
9559.64 686
9560.56 634
9561.49 624
9562.41 661
9563.33 644
9564.26 618
9565.18 554
9566.10 537
9567.03 579
9567.95 554
9568.87 555
9569.80 590
9570.72 494
9571.64 476
9572.57 487
9573.49 448
9574.41 450
9575.34 476
9576.26 510
9577.18 514
9578.11 531
9579.03 554
9579.96 528
9580.88 560
9581.80 487
9582.73 521
9583.65 539
9584.58 529
9585.50 502
9586.43 513
9587.35 531
9588.27 502
9589.20 573
9590.12 503
9591.05 512
9591.97 499
9592.90 488
9593.82 512
9594.75 541
9595.67 526
9596.60 511
9597.52 525
9598.45 586
9599.37 544
9600.29 502
9601.22 506
9602.14 480
9603.07 511
9604.00 563
9604.92 580
9605.85 544
9606.77 559
9607.70 578
9608.62 538
9609.55 552
9610.47 547
9611.40 480
9612.32 506
9613.25 544
9614.17 618
9615.10 583
9616.03 589
9616.95 578
9617.88 551
9618.80 573
9619.73 575
9620.65 587
9621.58 609
9622.51 573
9623.43 559
9624.36 594
9625.29 576
9626.21 609
9627.14 608
9628.06 620
9628.99 648
9629.92 601
9630.84 593
9631.77 593
9632.70 687
9633.62 607
9634.55 593
9635.48 647
9636.40 683
9637.33 724
9638.26 722
9639.18 674
9640.11 675
9641.04 749
9641.96 689
9642.89 672
9643.82 764
9644.74 766
9645.67 663
9646.60 665
9647.53 691
9648.45 668
9649.38 720
9650.31 741
9651.24 716
9652.16 751
9653.09 739
9654.02 729
9654.95 761
9655.87 697
9656.80 708
9657.73 802
9658.66 775
9659.58 669
9660.51 662
9661.44 741
9662.37 757
9663.30 743
9664.22 687
9665.15 767
9666.08 771
9667.01 801
9667.94 722
9668.86 772
9669.79 783
9670.72 781
9671.65 809
9672.58 872
9673.51 842
9674.43 817
9675.36 819
9676.29 754
9677.22 777
9678.15 832
9679.08 867
9680.01 792
9680.94 808
9681.86 874
9682.79 825
9683.72 810
9684.65 777
9685.58 777
9686.51 794
9687.44 831
9688.37 906
9689.30 887
9690.23 854
9691.16 883
9692.08 829
9693.01 858
9693.94 849
9694.87 888
9695.80 958
9696.73 944
9697.66 1084
9698.59 1070
9699.52 1085
9700.45 1103
9701.38 1110
9702.31 1050
9703.24 1025
9704.17 1006
9705.10 1039
9706.03 1012
9706.96 979
9707.89 902
9708.82 881
9709.75 864
9710.68 838
9711.61 868
9712.54 1000
9713.47 999
9714.40 963
9715.33 963
9716.26 1019
9717.19 931
9718.12 928
9719.06 965
9719.99 939
9720.92 959
9721.85 901
9722.78 809
9723.71 794
9724.64 784
9725.57 732
9726.50 704
9727.43 698
9728.36 741
9729.30 700
9730.23 734
9731.16 700
9732.09 759
9733.02 774
9733.95 783
9734.88 782
9735.81 743
9736.75 721
9737.68 768
9738.61 769
9739.54 669
9740.47 695
9741.40 750
9742.34 727
9743.27 675
9744.20 707
9745.13 704
9746.06 604
9747.00 586
9747.93 639
9748.86 670
9749.79 669
9750.72 686
9751.66 652
9752.59 608
9753.52 598
9754.45 579
9755.39 578
9756.32 655
9757.25 627
9758.18 660
9759.12 651
9760.05 647
9760.98 621
9761.91 648
9762.85 579
9763.78 648
9764.71 614
9765.64 523
9766.58 526
9767.51 582
9768.44 562
9769.38 549
9770.31 569
9771.24 626
9772.18 610
9773.11 604
9774.04 586
9774.98 628
9775.91 671
9776.84 665
9777.78 662
9778.71 692
9779.64 672
9780.58 681
9781.51 630
9782.44 685
9783.38 702
9784.31 672
9785.25 633
9786.18 617
9787.11 590
9788.05 558
9788.98 585
9789.92 561
9790.85 544
9791.78 587
9792.72 615
9793.65 565
9794.59 570
9795.52 557
9796.46 555
9797.39 576
9798.32 577
9799.26 600
9800.19 572
9801.13 555
9802.06 566
9803.00 544
9803.93 523
9804.87 587
9805.80 617
9806.74 538
9807.67 538
9808.61 531
9809.54 515
9810.48 523
9811.41 493
9812.35 488
9813.28 503
9814.22 506
9815.15 483
9816.09 464
9817.02 494
9817.96 501
9818.89 488
9819.83 535
9820.76 488
9821.70 517
9822.64 464
9823.57 466
9824.51 485
9825.44 494
9826.38 521
9827.31 521
9828.25 436
9829.19 476
9830.12 528
9831.06 503
9831.99 494
9832.93 474
9833.87 471
9834.80 483
9835.74 498
9836.68 492
9837.61 400
9838.55 406
9839.48 466
9840.42 486
9841.36 450
9842.29 465
9843.23 459
9844.17 468
9845.10 474
9846.04 449
9846.98 438
9847.91 468
9848.85 527
9849.79 454
9850.72 436
9851.66 511
9852.60 476
9853.54 423
9854.47 479
9855.41 474
9856.35 465
9857.28 439
9858.22 436
9859.16 491
9860.10 492
9861.03 475
9861.97 471
9862.91 481
9863.85 456
9864.78 474
9865.72 473
9866.66 481
9867.60 501
9868.54 484
9869.47 479
9870.41 476
9871.35 518
9872.29 456
9873.22 399
9874.16 407
9875.10 389
9876.04 456
9876.98 410
9877.92 413
9878.85 455
9879.79 441
9880.73 419
9881.67 443
9882.61 411
9883.55 418
9884.48 413
9885.42 400
9886.36 378
9887.30 405
9888.24 446
9889.18 489
9890.12 441
9891.06 358
9891.99 433
9892.93 407
9893.87 429
9894.81 424
9895.75 426
9896.69 385
9897.63 404
9898.57 408
9899.51 391
9900.45 391
9901.39 421
9902.33 475
9903.27 429
9904.20 371
9905.14 408
9906.08 402
9907.02 391
9907.96 426
9908.90 429
9909.84 450
9910.78 437
9911.72 466
9912.66 456
9913.60 447
9914.54 448
9915.48 442
9916.42 368
9917.36 415
9918.30 454
9919.24 466
9920.18 467
9921.12 488
9922.06 451
9923.00 478
9923.94 481
9924.88 520
9925.83 622
9926.77 578
9927.71 605
9928.65 674
9929.59 715
9930.53 604
9931.47 552
9932.41 561
9933.35 485
9934.29 455
9935.23 456
9936.17 396
9937.12 418
9938.06 418
9939.00 364
9939.94 435
9940.88 415
9941.82 430
9942.76 392
9943.70 355
9944.65 405
9945.59 423
9946.53 400
9947.47 387
9948.41 373
9949.35 385
9950.29 405
9951.24 358
9952.18 338
9953.12 370
9954.06 426
9955.00 422
9955.95 387
9956.89 335
9957.83 414
9958.77 411
9959.71 427
9960.66 412
9961.60 392
9962.54 371
9963.48 368
9964.43 377
9965.37 352
9966.31 313
9967.25 338
9968.20 417
9969.14 434
9970.08 411
9971.02 405
9971.97 379
9972.91 335
9973.85 378
9974.79 392
9975.74 374
9976.68 403
9977.62 422
9978.57 328
9979.51 366
9980.45 366
9981.40 437
9982.34 422
9983.28 349
9984.23 366
9985.17 360
9986.11 388
9987.06 391
9988.00 374
9988.94 378
9989.89 430
9990.83 410
9991.77 361
9992.72 371
9993.66 372
9994.60 367
9995.55 398
9996.49 364
9997.44 374
9998.38 424
9999.32 413
10000.27 402
10001.21 375
10002.16 402
10003.10 361
10004.04 385
10004.99 371
10005.93 376
10006.88 343
10007.82 337
10008.77 391
10009.71 405
10010.66 369
10011.60 359
10012.54 334
10013.49 374
10014.43 372
10015.38 416
10016.32 380
10017.27 399
10018.21 361
10019.16 357
10020.10 388
10021.05 365
10021.99 394
10022.94 420
10023.88 386
10024.83 372
10025.77 393
10026.72 333
10027.67 366
10028.61 399
10029.56 418
10030.50 409
10031.45 362
10032.39 419
10033.34 330
10034.28 354
10035.23 336
10036.18 343
10037.12 376
10038.07 386
10039.01 352
10039.96 328
10040.90 352
10041.85 351
10042.80 332
10043.74 291
10044.69 320
10045.64 343
10046.58 317
10047.53 364
10048.47 352
10049.42 353
10050.37 386
10051.31 384
10052.26 372
10053.21 428
10054.15 409
10055.10 370
10056.05 335
10056.99 393
10057.94 376
10058.89 328
10059.83 355
10060.78 343
10061.73 345
10062.67 371
10063.62 372
10064.57 348
10065.52 322
10066.46 316
10067.41 334
10068.36 337
10069.30 321
10070.25 336
10071.20 340
10072.15 283
10073.09 355
10074.04 365
10074.99 359
10075.94 351
10076.88 350
10077.83 336
10078.78 389
10079.73 380
10080.68 388
10081.62 333
10082.57 360
10083.52 395
10084.47 360
10085.42 373
10086.36 331
10087.31 329
10088.26 319
10089.21 313
10090.16 351
10091.11 349
10092.05 335
10093.00 320
10093.95 278
10094.90 340
10095.85 318
10096.80 343
10097.75 342
10098.69 340
10099.64 300
10100.59 333
10101.54 351
10102.49 335
10103.44 355
10104.39 333
10105.34 277
10106.28 280
10107.23 352
10108.18 356
10109.13 316
10110.08 335
10111.03 381
10111.98 368
10112.93 344
10113.88 313
10114.83 314
10115.78 347
10116.73 331
10117.68 352
10118.63 378
10119.58 391
10120.53 391
10121.48 321
10122.43 323
10123.38 320
10124.33 343
10125.28 324
10126.23 359
10127.18 367
10128.13 329
10129.08 330
10130.03 296
10130.98 331
10131.93 326
10132.88 312
10133.83 323
10134.78 332
10135.73 321
10136.68 302
10137.63 345
10138.58 363
10139.53 331
10140.48 314
10141.43 339
10142.38 303
10143.33 360
10144.28 350
10145.23 394
10146.19 337
10147.14 364
10148.09 329
10149.04 357
10149.99 391
10150.94 321
10151.89 350
10152.84 338
10153.79 325
10154.75 345
10155.70 307
10156.65 324
10157.60 329
10158.55 360
10159.50 306
10160.46 350
10161.41 348
10162.36 321
10163.31 318
10164.26 338
10165.21 356
10166.17 328
10167.12 372
10168.07 422
10169.02 347
10169.97 330
10170.93 319
10171.88 345
10172.83 309
10173.78 377
10174.73 354
10175.69 348
10176.64 345
10177.59 339
10178.54 376
10179.50 350
10180.45 353
10181.40 412
10182.35 411
10183.31 337
10184.26 367
10185.21 362
10186.17 369
10187.12 366
10188.07 363
10189.02 363
10189.98 317
10190.93 322
10191.88 327
10192.84 346
10193.79 387
10194.74 386
10195.70 398
10196.65 418
10197.60 398
10198.56 384
10199.51 399
10200.46 364
10201.42 373
10202.37 351
10203.32 442
10204.28 456
10205.23 383
10206.18 419
10207.14 437
10208.09 445
10209.05 387
10210.00 384
10210.95 388
10211.91 411
10212.86 360
10213.82 376
10214.77 380
10215.72 336
10216.68 314
10217.63 351
10218.59 424
10219.54 375
10220.50 348
10221.45 332
10222.41 368
10223.36 363
10224.31 381
10225.27 357
10226.22 335
10227.18 347
10228.13 336
10229.09 301
10230.04 309
10231.00 346
10231.95 415
10232.91 411
10233.86 380
10234.82 401
10235.77 440
10236.73 370
10237.68 357
10238.64 357
10239.59 332
10240.55 402
10241.50 382
10242.46 332
10243.42 338
10244.37 346
10245.33 375
10246.28 295
10247.24 296
10248.19 301
10249.15 300
10250.11 309
10251.06 354
10252.02 353
10252.97 299
10253.93 286
10254.89 290
10255.84 305
10256.80 354
10257.75 353
10258.71 299
10259.67 341
10260.62 319
10261.58 320
10262.54 382
10263.49 316
10264.45 343
10265.40 322
10266.36 389
10267.32 348
10268.27 341
10269.23 342
10270.19 347
10271.14 375
10272.10 331
10273.06 324
10274.02 333
10274.97 367
10275.93 328
10276.89 297
10277.84 315
10278.80 324
10279.76 329
10280.71 356
10281.67 319
10282.63 330
10283.59 307
10284.54 308
10285.50 304
10286.46 306
10287.42 318
10288.37 338
10289.33 298
10290.29 304
10291.25 283
10292.21 299
10293.16 359
10294.12 343
10295.08 300
10296.04 316
10296.99 272
10297.95 321
10298.91 361
10299.87 321
10300.83 336
10301.79 332
10302.74 301
10303.70 314
10304.66 347
10305.62 340
10306.58 376
10307.54 382
10308.49 312
10309.45 335
10310.41 298
10311.37 330
10312.33 359
10313.29 298
10314.25 290
10315.21 310
10316.16 311
10317.12 316
10318.08 301
10319.04 299
10320.00 340
10320.96 349
10321.92 305
10322.88 327
10323.84 426
10324.80 358
10325.76 363
10326.71 383
10327.67 343
10328.63 330
10329.59 353
10330.55 361
10331.51 393
10332.47 344
10333.43 284
10334.39 325
10335.35 315
10336.31 320
10337.27 374
10338.23 319
10339.19 268
10340.15 284
10341.11 278
10342.07 315
10343.03 343
10343.99 371
10344.95 318
10345.91 301
10346.87 286
10347.83 352
10348.79 306
10349.75 286
10350.71 331
10351.67 333
10352.63 307
10353.60 352
10354.56 317
10355.52 339
10356.48 318
10357.44 277
10358.40 324
10359.36 333
10360.32 365
10361.28 442
10362.24 357
10363.20 359
10364.17 306
10365.13 295
10366.09 282
10367.05 305
10368.01 332
10368.97 294
10369.93 317
10370.89 316
10371.86 315
10372.82 327
10373.78 314
10374.74 314
10375.70 333
10376.66 303
10377.63 315
10378.59 292
10379.55 267
10380.51 270
10381.47 304
10382.44 334
10383.40 310
10384.36 287
10385.32 331
10386.28 307
10387.25 329
10388.21 310
10389.17 277
10390.13 326
10391.10 318
10392.06 319
10393.02 305
10393.98 306
10394.94 354
10395.91 341
10396.87 345
10397.83 318
10398.80 343
10399.76 367
10400.72 358
10401.68 308
10402.65 283
10403.61 321
10404.57 332
10405.54 332
10406.50 344
10407.46 304
10408.43 286
10409.39 321
10410.35 262
10411.32 285
10412.28 254
10413.24 265
10414.21 316
10415.17 301
10416.13 318
10417.10 290
10418.06 279
10419.02 281
10419.99 323
10420.95 276
10421.91 282
10422.88 345
10423.84 304
10424.81 327
10425.77 344
10426.73 312
10427.70 297
10428.66 272
10429.63 300
10430.59 331
10431.56 335
10432.52 294
10433.48 322
10434.45 293
10435.41 290
10436.38 297
10437.34 305
10438.31 300
10439.27 305
10440.24 329
10441.20 266
10442.16 275
10443.13 326
10444.09 312
10445.06 281
10446.02 279
10446.99 255
10447.95 243
10448.92 278
10449.88 307
10450.85 306
10451.81 290
10452.78 302
10453.75 276
10454.71 297
10455.68 307
10456.64 340
10457.61 357
10458.57 335
10459.54 307
10460.50 295
10461.47 295
10462.43 272
10463.40 312
10464.37 273
10465.33 303
10466.30 334
10467.26 296
10468.23 280
10469.20 310
10470.16 308
10471.13 301
10472.09 276
10473.06 293
10474.03 309
10474.99 326
10475.96 283
10476.93 327
10477.89 279
10478.86 337
10479.82 297
10480.79 309
10481.76 285
10482.72 282
10483.69 288
10484.66 328
10485.62 356
10486.59 322
10487.56 279
10488.52 355
10489.49 306
10490.46 278
10491.43 297
10492.39 298
10493.36 302
10494.33 293
10495.29 279
10496.26 293
10497.23 290
10498.20 264
10499.16 299
10500.13 295
10501.10 333
10502.07 311
10503.03 275
10504.00 274
10504.97 265
10505.94 316
10506.90 326
10507.87 338
10508.84 304
10509.81 314
10510.78 320
10511.74 263
10512.71 304
10513.68 284
10514.65 255
10515.62 271
10516.58 286
10517.55 316
10518.52 288
10519.49 297
10520.46 329
10521.43 290
10522.39 270
10523.36 270
10524.33 249
10525.30 301
10526.27 280
10527.24 270
10528.21 271
10529.17 313
10530.14 329
10531.11 325
10532.08 302
10533.05 296
10534.02 303
10534.99 294
10535.96 283
10536.93 293
10537.90 291
10538.86 283
10539.83 321
10540.80 310
10541.77 313
10542.74 334
10543.71 303
10544.68 288
10545.65 290
10546.62 277
10547.59 353
10548.56 291
10549.53 276
10550.50 283
10551.47 339
10552.44 303
10553.41 310
10554.38 301
10555.35 298
10556.32 293
10557.29 296
10558.26 284
10559.23 288
10560.20 257
10561.17 334
10562.14 345
10563.11 328
10564.08 326
10565.05 388
10566.02 338
10566.99 333
10567.96 352
10568.93 315
10569.90 297
10570.87 293
10571.84 309
10572.82 315
10573.79 385
10574.76 325
10575.73 312
10576.70 304
10577.67 276
10578.64 286
10579.61 298
10580.58 310
10581.55 274
10582.53 307
10583.50 282
10584.47 308
10585.44 339
10586.41 373
10587.38 350
10588.35 334
10589.33 359
10590.30 299
10591.27 318
10592.24 297
10593.21 325
10594.18 280
10595.16 264
10596.13 268
10597.10 302
10598.07 282
10599.04 275
10600.01 316
10600.99 285
10601.96 284
10602.93 264
10603.90 319
10604.88 322
10605.85 315
10606.82 289
10607.79 287
10608.77 280
10609.74 263
10610.71 257
10611.68 273
10612.66 293
10613.63 287
10614.60 284
10615.57 298
10616.55 259
10617.52 307
10618.49 299
10619.46 313
10620.44 322
10621.41 303
10622.38 336
10623.36 303
10624.33 301
10625.30 309
10626.28 291
10627.25 330
10628.22 342
10629.20 336
10630.17 301
10631.14 334
10632.12 346
10633.09 355
10634.06 360
10635.04 352
10636.01 399
10636.99 365
10637.96 397
10638.93 399
10639.91 369
10640.88 379
10641.85 418
10642.83 351
10643.80 393
10644.78 361
10645.75 334
10646.72 308
10647.70 343
10648.67 337
10649.65 351
10650.62 314
10651.60 338
10652.57 345
10653.55 329
10654.52 315
10655.49 270
10656.47 270
10657.44 309
10658.42 325
10659.39 322
10660.37 271
10661.34 297
10662.32 314
10663.29 314
10664.27 344
10665.24 333
10666.22 328
10667.19 287
10668.17 266
10669.14 283
10670.12 305
10671.09 301
10672.07 350
10673.04 316
10674.02 286
10675.00 309
10675.97 378
10676.95 351
10677.92 333
10678.90 283
10679.87 303
10680.85 333
10681.82 310
10682.80 316
10683.78 317
10684.75 334
10685.73 292
10686.70 278
10687.68 283
10688.66 281
10689.63 344
10690.61 329
10691.58 286
10692.56 285
10693.54 284
10694.51 279
10695.49 280
10696.47 265
10697.44 297
10698.42 293
10699.40 273
10700.37 298
10701.35 278
10702.33 303
10703.30 282
10704.28 289
10705.26 273
10706.23 292
10707.21 290
10708.19 321
10709.16 321
10710.14 314
10711.12 335
10712.10 340
10713.07 282
10714.05 269
10715.03 311
10716.01 300
10716.98 246
10717.96 292
10718.94 248
10719.91 282
10720.89 313
10721.87 293
10722.85 291
10723.83 262
10724.80 300
10725.78 274
10726.76 276
10727.74 268
10728.71 272
10729.69 273
10730.67 286
10731.65 287
10732.63 287
10733.60 278
10734.58 309
10735.56 277
10736.54 326
10737.52 335
10738.50 275
10739.47 335
10740.45 294
10741.43 313
10742.41 300
10743.39 273
10744.37 308
10745.35 269
10746.32 241
10747.30 262
10748.28 285
10749.26 295
10750.24 265
10751.22 279
10752.20 328
10753.18 284
10754.16 326
10755.14 318
10756.11 312
10757.09 311
10758.07 271
10759.05 293
10760.03 397
10761.01 337
10761.99 330
10762.97 289
10763.95 315
10764.93 274
10765.91 278
10766.89 277
10767.87 271
10768.85 311
10769.83 295
10770.81 285
10771.79 279
10772.77 269
10773.75 293
10774.73 305
10775.71 255
10776.69 305
10777.67 262
10778.65 300
10779.63 296
10780.61 272
10781.59 278
10782.57 261
10783.55 302
10784.53 279
10785.51 265
10786.49 306
10787.47 273
10788.45 253
10789.43 264
10790.41 291
10791.39 324
10792.38 310
10793.36 318
10794.34 283
10795.32 307
10796.30 326
10797.28 306
10798.26 317
10799.24 301
10800.22 273
10801.21 283
10802.19 297
10803.17 304
10804.15 290
10805.13 300
10806.11 286
10807.09 299
10808.07 320
10809.06 298
10810.04 285
10811.02 292
10812.00 267
10812.98 276
10813.97 286
10814.95 283
10815.93 303
10816.91 265
10817.89 262
10818.87 279
10819.86 337
10820.84 301
10821.82 304
10822.80 324
10823.79 328
10824.77 280
10825.75 303
10826.73 315
10827.72 276
10828.70 328
10829.68 303
10830.66 280
10831.65 308
10832.63 326
10833.61 262
10834.59 246
10835.58 303
10836.56 331
10837.54 285
10838.52 292
10839.51 323
10840.49 294
10841.47 308
10842.46 329
10843.44 306
10844.42 315
10845.41 317
10846.39 296
10847.37 309
10848.36 315
10849.34 320
10850.32 248
10851.31 294
10852.29 324
10853.27 331
10854.26 337
10855.24 295
10856.23 303
10857.21 289
10858.19 309
10859.18 347
10860.16 349
10861.14 315
10862.13 333
10863.11 320
10864.10 334
10865.08 326
10866.07 361
10867.05 352
10868.03 302
10869.02 320
10870.00 293
10870.99 292
10871.97 307
10872.96 317
10873.94 339
10874.92 329
10875.91 316
10876.89 357
10877.88 316
10878.86 304
10879.85 418
10880.83 379
10881.82 322
10882.80 284
10883.79 330
10884.77 339
10885.76 327
10886.74 365
10887.73 368
10888.71 382
10889.70 351
10890.68 295
10891.67 326
10892.65 308
10893.64 332
10894.63 330
10895.61 315
10896.60 352
10897.58 323
10898.57 352
10899.55 359
10900.54 353
10901.53 334
10902.51 371
10903.50 389
10904.48 383
10905.47 311
10906.46 385
10907.44 381
10908.43 354
10909.41 355
10910.40 400
10911.39 431
10912.37 358
10913.36 376
10914.34 412
10915.33 395
10916.32 383
10917.30 387
10918.29 415
10919.28 383
10920.26 395
10921.25 398
10922.24 424
10923.22 376
10924.21 424
10925.20 420
10926.18 410
10927.17 384
10928.16 376
10929.15 385
10930.13 373
10931.12 382
10932.11 431
10933.09 370
10934.08 438
10935.07 366
10936.06 390
10937.04 435
10938.03 411
10939.02 438
10940.01 452
10940.99 491
10941.98 484
10942.97 461
10943.96 457
10944.94 439
10945.93 398
10946.92 485
10947.91 455
10948.90 470
10949.88 408
10950.87 480
10951.86 520
10952.85 459
10953.84 448
10954.82 507
10955.81 578
10956.80 556
10957.79 532
10958.78 520
10959.77 629
10960.75 637
10961.74 607
10962.73 586
10963.72 541
10964.71 515
10965.70 557
10966.69 507
10967.68 545
10968.66 464
10969.65 441
10970.64 465
10971.63 440
10972.62 437
10973.61 449
10974.60 467
10975.59 439
10976.58 431
10977.57 435
10978.55 499
10979.54 480
10980.53 448
10981.52 486
10982.51 525
10983.50 493
10984.49 481
10985.48 475
10986.47 481
10987.46 485
10988.45 416
10989.44 427
10990.43 462
10991.42 494
10992.41 482
10993.40 522
10994.39 551
10995.38 564
10996.37 610
10997.36 616
10998.35 761
10999.34 789
11000.33 791
11001.32 767
11002.31 736
11003.30 711
11004.29 660
11005.28 598
11006.27 607
11007.26 612
11008.25 535
11009.24 500
11010.24 468
11011.23 472
11012.22 402
11013.21 434
11014.20 468
11015.19 483
11016.18 449
11017.17 418
11018.16 391
11019.15 436
11020.14 437
11021.14 418
11022.13 448
11023.12 410
11024.11 365
11025.10 382
11026.09 411
11027.08 327
11028.08 373
11029.07 420
11030.06 390
11031.05 391
11032.04 398
11033.03 427
11034.03 456
11035.02 421
11036.01 417
11037.00 409
11037.99 427
11038.99 391
11039.98 377
11040.97 366
11041.96 350
11042.95 374
11043.95 356
11044.94 387
11045.93 382
11046.92 379
11047.92 363
11048.91 362
11049.90 389
11050.89 396
11051.89 351
11052.88 377
11053.87 378
11054.86 324
11055.86 407
11056.85 375
11057.84 373
11058.83 388
11059.83 349
11060.82 335
11061.81 367
11062.81 361
11063.80 357
11064.79 329
11065.79 375
11066.78 412
11067.77 343
11068.77 372
11069.76 363
11070.75 345
11071.75 321
11072.74 339
11073.73 357
11074.73 323
11075.72 353
11076.71 403
11077.71 402
11078.70 387
11079.70 380
11080.69 371
11081.68 369
11082.68 337
11083.67 321
11084.67 381
11085.66 350
11086.65 311
11087.65 325
11088.64 347
11089.64 307
11090.63 345
11091.63 321
11092.62 289
11093.61 295
11094.61 288
11095.60 311
11096.60 289
11097.59 310
11098.59 348
11099.58 342
11100.58 333
11101.57 305
11102.57 293
11103.56 282
11104.56 296
11105.55 317
11106.55 319
11107.54 297
11108.54 306
11109.53 355
11110.53 363
11111.52 317
11112.52 299
11113.51 312
11114.51 361
11115.50 321
11116.50 286
11117.49 310
11118.49 351
11119.49 312
11120.48 325
11121.48 344
11122.47 342
11123.47 343
11124.46 310
11125.46 349
11126.46 315
11127.45 329
11128.45 333
11129.44 318
11130.44 344
11131.44 306
11132.43 297
11133.43 347
11134.43 316
11135.42 286
11136.42 319
11137.41 343
11138.41 334
11139.41 279
11140.40 308
11141.40 288
11142.40 330
11143.39 333
11144.39 319
11145.39 300
11146.38 314
11147.38 340
11148.38 318
11149.38 323
11150.37 325
11151.37 321
11152.37 316
11153.36 297
11154.36 310
11155.36 309
11156.36 308
11157.35 324
11158.35 322
11159.35 350
11160.34 302
11161.34 286
11162.34 302
11163.34 333
11164.33 328
11165.33 262
11166.33 331
11167.33 285
11168.33 350
11169.32 303
11170.32 290
11171.32 362
11172.32 360
11173.32 390
11174.31 324
11175.31 305
11176.31 276
11177.31 270
11178.31 345
11179.30 324
11180.30 311
11181.30 323
11182.30 334
11183.30 303
11184.30 303
11185.30 290
11186.29 308
11187.29 282
11188.29 293
11189.29 279
11190.29 289
11191.29 315
11192.29 320
11193.29 271
11194.28 262
11195.28 328
11196.28 329
11197.28 297
11198.28 327
11199.28 304
11200.28 286
11201.28 268
11202.28 316
11203.28 294
11204.28 298
11205.28 314
11206.28 281
11207.28 286
11208.28 283
11209.27 320
11210.27 293
11211.27 291
11212.27 342
11213.27 313
11214.27 296
11215.27 265
11216.27 298
11217.27 311
11218.27 282
11219.27 240
11220.27 264
11221.27 266
11222.27 277
11223.27 305
11224.27 273
11225.28 319
11226.28 374
11227.28 283
11228.28 285
11229.28 282
11230.28 264
11231.28 314
11232.28 303
11233.28 284
11234.28 276
11235.28 292
11236.28 297
11237.28 267
11238.28 268
11239.28 318
11240.29 342
11241.29 345
11242.29 314
11243.29 280
11244.29 289
11245.29 321
11246.29 287
11247.29 291
11248.30 278
11249.30 272
11250.30 302
11251.30 295
11252.30 330
11253.30 308
11254.31 313
11255.31 305
11256.31 315
11257.31 321
11258.31 285
11259.31 314
11260.32 346
11261.32 333
11262.32 345
11263.32 278
11264.32 322
11265.33 348
11266.33 323
11267.33 327
11268.33 315
11269.34 313
11270.34 347
11271.34 336
11272.34 299
11273.35 333
11274.35 280
11275.35 322
11276.35 342
11277.36 325
11278.36 290
11279.36 366
11280.36 370
11281.37 334
11282.37 314
11283.37 330
11284.38 331
11285.38 324
11286.38 300
11287.38 324
11288.39 332
11289.39 326
11290.39 334
11291.40 361
11292.40 348
11293.40 303
11294.41 329
11295.41 331
11296.41 306
11297.42 307
11298.42 292
11299.43 341
11300.43 340
11301.43 380
11302.44 306
11303.44 337
11304.44 350
11305.45 301
11306.45 320
11307.46 317
11308.46 306
11309.47 336
11310.47 343
11311.47 380
11312.48 340
11313.48 342
11314.49 368
11315.49 388
11316.50 368
11317.50 341
11318.50 366
11319.51 383
11320.51 340
11321.52 328
11322.52 319
11323.53 370
11324.53 355
11325.54 312
11326.54 288
11327.55 292
11328.55 319
11329.56 309
11330.56 327
11331.57 343
11332.57 337
11333.58 362
11334.58 322
11335.59 273
11336.59 353
11337.60 411
11338.60 377
11339.61 422
11340.61 361
11341.62 395
11342.63 390
11343.63 309
11344.64 336
11345.64 319
11346.65 352
11347.65 351
11348.66 347
11349.67 321
11350.67 313
11351.68 330
11352.68 299
11353.69 335
11354.70 344
11355.70 359
11356.71 365
11357.72 339
11358.72 303
11359.73 315
11360.73 328
11361.74 375
11362.75 340
11363.75 303
11364.76 331
11365.77 320
11366.77 310
11367.78 318
11368.79 330
11369.79 342
11370.80 292
11371.81 277
11372.81 258
11373.82 287
11374.83 288
11375.84 308
11376.84 292
11377.85 310
11378.86 315
11379.86 341
11380.87 315
11381.88 325
11382.89 241
11383.89 309
11384.90 370
11385.91 332
11386.92 279
11387.92 299
11388.93 297
11389.94 326
11390.95 292
11391.95 371
11392.96 317
11393.97 328
11394.98 335
11395.99 295
11396.99 263
11398.00 282
11399.01 320
11400.02 334
11401.03 342
11402.03 340
11403.04 312
11404.05 326
11405.06 301
11406.07 342
11407.08 308
11408.09 321
11409.09 330
11410.10 316
11411.11 333
11412.12 344
11413.13 303
11414.14 317
11415.15 315
11416.15 316
11417.16 339
11418.17 358
11419.18 311
11420.19 326
11421.20 321
11422.21 328
11423.22 322
11424.23 332
11425.24 322
11426.25 328
11427.26 285
11428.26 322
11429.27 306
11430.28 307
11431.29 314
11432.30 284
11433.31 307
11434.32 314
11435.33 317
11436.34 317
11437.35 314
11438.36 332
11439.37 375
11440.38 343
11441.39 324
11442.40 353
11443.41 339
11444.42 371
11445.43 333
11446.44 316
11447.45 346
11448.46 339
11449.47 289
11450.48 358
11451.49 335
11452.50 323
11453.51 345
11454.52 384
11455.53 359
11456.55 351
11457.56 368
11458.57 380
11459.58 357
11460.59 406
11461.60 401
11462.61 383
11463.62 342
11464.63 402
11465.64 387
11466.65 339
11467.67 378
11468.68 363
11469.69 366
11470.70 393
11471.71 399
11472.72 387
11473.73 361
11474.74 375
11475.76 412
11476.77 390
11477.78 374
11478.79 397
11479.80 385
11480.81 381
11481.83 382
11482.84 361
11483.85 354
11484.86 322
11485.87 401
11486.89 383
11487.90 382
11488.91 373
11489.92 392
11490.93 398
11491.95 376
11492.96 361
11493.97 375
11494.98 387
11496.00 419
11497.01 406
11498.02 466
11499.03 422
11500.05 426
11501.06 445
11502.07 403
11503.08 387
11504.10 414
11505.11 406
11506.12 432
11507.13 428
11508.15 404
11509.16 430
11510.17 394
11511.19 423
11512.20 382
11513.21 446
11514.23 394
11515.24 401
11516.25 397
11517.27 429
11518.28 405
11519.29 383
11520.31 385
11521.32 381
11522.33 409
11523.35 416
11524.36 449
11525.37 405
11526.39 391
11527.40 438
11528.42 446
11529.43 457
11530.44 407
11531.46 441
11532.47 444
11533.48 410
11534.50 425
11535.51 414
11536.53 500
11537.54 435
11538.56 457
11539.57 475
11540.58 466
11541.60 447
11542.61 481
11543.63 417
11544.64 485
11545.66 480
11546.67 480
11547.69 489
11548.70 458
11549.72 478
11550.73 480
11551.75 520
11552.76 532
11553.78 491
11554.79 515
11555.81 518
11556.82 507
11557.84 480
11558.85 474
11559.87 553
11560.88 570
11561.90 536
11562.91 569
11563.93 530
11564.94 544
11565.96 547
11566.97 622
11567.99 570
11569.00 595
11570.02 630
11571.04 571
11572.05 611
11573.07 616
11574.08 636
11575.10 668
11576.11 653
11577.13 700
11578.15 712
11579.16 681
11580.18 721
11581.20 711
11582.21 774
11583.23 772
11584.24 843
11585.26 839
11586.28 813
11587.29 876
11588.31 916
11589.33 797
11590.34 845
11591.36 882
11592.38 922
11593.39 902
11594.41 1009
11595.43 1179
11596.44 1221
11597.46 1330
11598.48 1622
11599.49 1694
11600.51 1737
11601.53 1727
11602.54 1703
11603.56 1636
11604.58 1448
11605.60 1370
11606.61 1121
11607.63 1091
11608.65 974
11609.67 972
11610.68 910
11611.70 838
11612.72 905
11613.74 897
11614.75 883
11615.77 859
11616.79 815
11617.81 897
11618.82 885
11619.84 953
11620.86 923
11621.88 872
11622.90 897
11623.91 871
11624.93 866
11625.95 904
11626.97 897
11627.99 986
11629.00 1129
11630.02 1157
11631.04 1247
11632.06 1546
11633.08 1458
11634.10 1602
11635.11 1738
11636.13 1569
11637.15 1478
11638.17 1364
11639.19 1323
11640.21 1151
11641.23 989
11642.25 947
11643.26 848
11644.28 797
11645.30 759
11646.32 723
11647.34 678
11648.36 709
11649.38 679
11650.40 658
11651.42 674
11652.44 643
11653.46 653
11654.47 622
11655.49 598
11656.51 581
11657.53 585
11658.55 517
11659.57 563
11660.59 596
11661.61 619
11662.63 654
11663.65 687
11664.67 612
11665.69 555
11666.71 551
11667.73 554
11668.75 595
11669.77 614
11670.79 637
11671.81 615
11672.83 630
11673.85 650
11674.87 630
11675.89 639
11676.91 633
11677.93 643
11678.95 613
11679.97 606
11680.99 568
11682.01 551
11683.03 558
11684.06 573
11685.08 568
11686.10 586
11687.12 590
11688.14 573
11689.16 535
11690.18 512
11691.20 506
11692.22 521
11693.24 509
11694.26 556
11695.29 530
11696.31 536
11697.33 601
11698.35 578
11699.37 553
11700.39 574
11701.41 544
11702.43 516
11703.46 517
11704.48 538
11705.50 515
11706.52 542
11707.54 647
11708.56 537
11709.59 488
11710.61 556
11711.63 531
11712.65 508
11713.67 524
11714.70 526
11715.72 492
11716.74 554
11717.76 534
11718.78 520
11719.81 496
11720.83 534
11721.85 560
11722.87 536
11723.90 442
11724.92 498
11725.94 498
11726.96 569
11727.99 433
11729.01 477
11730.03 474
11731.05 465
11732.08 486
11733.10 481
11734.12 461
11735.15 453
11736.17 460
11737.19 443
11738.21 512
11739.24 466
11740.26 493
11741.28 417
11742.31 478
11743.33 467
11744.35 411
11745.38 415
11746.40 442
11747.42 429
11748.45 425
11749.47 435
11750.49 432
11751.52 462
11752.54 464
11753.56 435
11754.59 433
11755.61 395
11756.64 408
11757.66 410
11758.68 377
11759.71 416
11760.73 382
11761.76 432
11762.78 446
11763.80 454
11764.83 454
11765.85 372
11766.88 456
11767.90 401
11768.93 427
11769.95 414
11770.97 425
11772.00 432
11773.02 417
11774.05 397
11775.07 395
11776.10 399
11777.12 417
11778.15 371
11779.17 356
11780.20 370
11781.22 396
11782.25 362
11783.27 400
11784.30 425
11785.32 365
11786.35 409
11787.37 393
11788.40 376
11789.42 388
11790.45 382
11791.47 402
11792.50 394
11793.52 349
11794.55 329
11795.57 353
11796.60 347
11797.63 348
11798.65 345
11799.68 341
11800.70 351
11801.73 358
11802.75 353
11803.78 370
11804.81 371
11805.83 368
11806.86 382
11807.88 340
11808.91 349
11809.94 378
11810.96 357
11811.99 386
11813.02 398
11814.04 347
11815.07 354
11816.09 345
11817.12 358
11818.15 351
11819.17 337
11820.20 298
11821.23 335
11822.25 357
11823.28 337
11824.31 387
11825.33 339
11826.36 360
11827.39 361
11828.42 345
11829.44 362
11830.47 354
11831.50 402
11832.52 343
11833.55 394
11834.58 369
11835.61 349
11836.63 326
11837.66 305
11838.69 372
11839.71 357
11840.74 336
11841.77 312
11842.80 394
11843.83 369
11844.85 368
11845.88 369
11846.91 338
11847.94 306
11848.96 331
11849.99 331
11851.02 350
11852.05 357
11853.08 330
11854.10 335
11855.13 373
11856.16 399
11857.19 345
11858.22 327
11859.24 370
11860.27 361
11861.30 377
11862.33 371
11863.36 360
11864.39 383
11865.42 350
11866.44 308
11867.47 348
11868.50 374
11869.53 373
11870.56 317
11871.59 320
11872.62 330
11873.65 367
11874.67 385
11875.70 364
11876.73 365
11877.76 390
11878.79 422
11879.82 431
11880.85 382
11881.88 372
11882.91 381
11883.94 355
11884.97 427
11886.00 369
11887.03 374
11888.06 406
11889.09 363
11890.11 382
11891.14 410
11892.17 398
11893.20 319
11894.23 358
11895.26 409
11896.29 419
11897.32 359
11898.35 406
11899.38 426
11900.41 419
11901.44 434
11902.47 412
11903.50 380
11904.53 444
11905.56 442
11906.59 411
11907.63 403
11908.66 418
11909.69 397
11910.72 425
11911.75 406
11912.78 402
11913.81 387
11914.84 388
11915.87 393
11916.90 378
11917.93 393
11918.96 425
11919.99 415
11921.02 433
11922.06 396
11923.09 401
11924.12 415
11925.15 447
11926.18 422
11927.21 424
11928.24 497
11929.27 444
11930.31 520
11931.34 555
11932.37 524
11933.40 553
11934.43 574
11935.46 538
11936.49 548
11937.53 506
11938.56 472
11939.59 476
11940.62 465
11941.65 423
11942.69 406
11943.72 408
11944.75 421
11945.78 345
11946.81 364
11947.85 378
11948.88 401
11949.91 366
11950.94 416
11951.97 391
11953.01 344
11954.04 343
11955.07 353
11956.10 348
11957.14 337
11958.17 395
11959.20 398
11960.24 373
11961.27 365
11962.30 385
11963.33 392
11964.37 345
11965.40 332
11966.43 371
11967.47 349
11968.50 357
11969.53 374
11970.56 354
11971.60 392
11972.63 328
11973.66 321
11974.70 317
11975.73 357
11976.76 372
11977.80 361
11978.83 357
11979.86 326
11980.90 335
11981.93 367
11982.97 344
11984.00 333
11985.03 329
11986.07 369
11987.10 364
11988.13 405
11989.17 363
11990.20 350
11991.24 343
11992.27 327
11993.30 392
11994.34 350
11995.37 364
11996.41 386
11997.44 391
11998.48 346
11999.51 342
12000.54 342
12001.58 410
12002.61 378
12003.65 383
12004.68 360
12005.72 369
12006.75 398
12007.79 402
12008.82 355
12009.86 382
12010.89 411
12011.93 386
12012.96 375
12014.00 361
12015.03 332
12016.07 366
12017.10 373
12018.14 397
12019.17 401
12020.21 423
12021.24 408
12022.28 407
12023.31 401
12024.35 426
12025.38 430
12026.42 419
12027.46 405
12028.49 416
12029.53 422
12030.56 405
12031.60 392
12032.63 436
12033.67 390
12034.71 390
12035.74 385
12036.78 354
12037.81 372
12038.85 372
12039.89 382
12040.92 448
12041.96 443
12042.99 386
12044.03 399
12045.07 388
12046.10 392
12047.14 401
12048.18 426
12049.21 415
12050.25 413
12051.29 438
12052.32 441
12053.36 393
12054.40 463
12055.43 448
12056.47 454
12057.51 437
12058.54 417
12059.58 463
12060.62 483
12061.65 434
12062.69 387
12063.73 463
12064.77 439
12065.80 430
12066.84 393
12067.88 422
12068.92 410
12069.95 490
12070.99 479
12072.03 394
12073.07 414
12074.10 441
12075.14 438
12076.18 473
12077.22 453
12078.25 436
12079.29 475
12080.33 429
12081.37 438
12082.41 400
12083.44 433
12084.48 453
12085.52 402
12086.56 465
12087.60 499
12088.63 469
12089.67 448
12090.71 470
12091.75 463
12092.79 485
12093.83 522
12094.86 500
12095.90 475
12096.94 501
12097.98 468
12099.02 522
12100.06 547
12101.10 590
12102.13 540
12103.17 599
12104.21 604
12105.25 622
12106.29 612
12107.33 587
12108.37 551
12109.41 523
12110.45 497
12111.49 529
12112.53 478
12113.56 473
12114.60 450
12115.64 412
12116.68 433
12117.72 397
12118.76 380
12119.80 393
12120.84 401
12121.88 354
12122.92 364
12123.96 367
12125.00 393
12126.04 372
12127.08 384
12128.12 367
12129.16 372
12130.20 407
12131.24 413
12132.28 434
12133.32 330
12134.36 328
12135.40 376
12136.44 376
12137.48 405
12138.52 362
12139.56 334
12140.60 353
12141.64 405
12142.68 373
12143.72 389
12144.76 408
12145.81 355
12146.85 407
12147.89 352
12148.93 329
12149.97 340
12151.01 365
12152.05 366
12153.09 352
12154.13 355
12155.17 421
12156.21 331
12157.26 330
12158.30 363
12159.34 359
12160.38 350
12161.42 334
12162.46 354
12163.50 343
12164.55 350
12165.59 346
12166.63 330
12167.67 333
12168.71 361
12169.75 364
12170.80 343
12171.84 322
12172.88 309
12173.92 358
12174.96 353
12176.00 333
12177.05 326
12178.09 318
12179.13 283
12180.17 300
12181.22 316
12182.26 350
12183.30 379
12184.34 345
12185.38 386
12186.43 313
12187.47 347
12188.51 358
12189.55 325
12190.60 293
12191.64 365
12192.68 350
12193.72 320
12194.77 323
12195.81 345
12196.85 354
12197.90 311
12198.94 368
12199.98 342
12201.03 321
12202.07 292
12203.11 311
12204.15 316
12205.20 305
12206.24 317
12207.28 274
12208.33 332
12209.37 318
12210.41 302
12211.46 285
12212.50 310
12213.55 304
12214.59 320
12215.63 287
12216.68 331
12217.72 363
12218.76 315
12219.81 336
12220.85 313
12221.90 321
12222.94 325
12223.98 343
12225.03 329
12226.07 328
12227.12 312
12228.16 281
12229.20 308
12230.25 280
12231.29 273
12232.34 344
12233.38 329
12234.43 287
12235.47 250
12236.52 304
12237.56 287
12238.61 288
12239.65 325
12240.69 283
12241.74 268
12242.78 294
12243.83 325
12244.87 309
12245.92 277
12246.96 337
12248.01 315
12249.05 326
12250.10 290
12251.14 305
12252.19 260
12253.24 276
12254.28 283
12255.33 280
12256.37 340
12257.42 307
12258.46 308
12259.51 312
12260.55 246
12261.60 284
12262.64 263
12263.69 301
12264.74 292
12265.78 306
12266.83 296
12267.87 297
12268.92 293
12269.97 269
12271.01 282
12272.06 286
12273.10 271
12274.15 280
12275.20 281
12276.24 306
12277.29 298
12278.34 275
12279.38 333
12280.43 297
12281.47 290
12282.52 304
12283.57 258
12284.61 322
12285.66 284
12286.71 310
12287.75 291
12288.80 268
12289.85 274
12290.90 283
12291.94 282
12292.99 270
12294.04 267
12295.08 286
12296.13 293
12297.18 284
12298.22 291
12299.27 293
12300.32 289
12301.37 292
12302.41 265
12303.46 244
12304.51 258
12305.56 251
12306.60 300
12307.65 268
12308.70 283
12309.75 308
12310.79 269
12311.84 251
12312.89 268
12313.94 228
12314.99 272
12316.03 288
12317.08 251
12318.13 254
12319.18 298
12320.23 262
12321.27 240
12322.32 251
12323.37 241
12324.42 226
12325.47 242
12326.52 309
12327.56 220
12328.61 244
12329.66 289
12330.71 271
12331.76 267
12332.81 224
12333.86 218
12334.91 257
12335.95 247
12337.00 231
12338.05 254
12339.10 284
12340.15 285
12341.20 244
12342.25 246
12343.30 273
12344.35 259
12345.40 277
12346.44 242
12347.49 265
12348.54 221
12349.59 253
12350.64 266
12351.69 247
12352.74 230
12353.79 225
12354.84 258
12355.89 245
12356.94 220
12357.99 272
12359.04 252
12360.09 242
12361.14 227
12362.19 267
12363.24 263
12364.29 258
12365.34 245
12366.39 263
12367.44 255
12368.49 230
12369.54 264
12370.59 270
12371.64 263
12372.69 283
12373.74 267
12374.79 284
12375.84 268
12376.89 264
12377.94 231
12378.99 233
12380.05 230
12381.10 271
12382.15 229
12383.20 283
12384.25 272
12385.30 261
12386.35 262
12387.40 273
12388.45 275
12389.50 245
12390.55 284
12391.61 273
12392.66 276
12393.71 264
12394.76 254
12395.81 231
12396.86 270
12397.91 227
12398.97 251
12400.02 262
12401.07 276
12402.12 259
12403.17 282
12404.22 248
12405.28 260
12406.33 298
12407.38 276
12408.43 235
12409.48 269
12410.53 270
12411.59 309
12412.64 262
12413.69 293
12414.74 309
12415.80 290
12416.85 253
12417.90 240
12418.95 275
12420.00 287
12421.06 267
12422.11 251
12423.16 266
12424.21 254
12425.27 258
12426.32 255
12427.37 254
12428.43 299
12429.48 296
12430.53 269
12431.58 271
12432.64 308
12433.69 307
12434.74 297
12435.80 262
12436.85 291
12437.90 271
12438.96 255
12440.01 259
12441.06 241
12442.12 274
12443.17 217
12444.22 206
12445.28 250
12446.33 297
12447.38 259
12448.44 273
12449.49 287
12450.54 285
12451.60 273
12452.65 304
12453.71 286
12454.76 298
12455.81 276
12456.87 260
12457.92 233
12458.98 287
12460.03 242
12461.08 261
12462.14 235
12463.19 247
12464.25 292
12465.30 284
12466.35 268
12467.41 267
12468.46 281
12469.52 342
12470.57 312
12471.63 290
12472.68 332
12473.74 281
12474.79 249
12475.85 282
12476.90 276
12477.96 299
12479.01 290
12480.07 317
12481.12 337
12482.18 307
12483.23 307
12484.29 281
12485.34 332
12486.40 301
12487.45 269
12488.51 272
12489.56 289
12490.62 330
12491.67 344
12492.73 353
12493.78 319
12494.84 315
12495.90 366
12496.95 390
12498.01 382
12499.06 386
12500.12 399
12501.17 403
12502.23 349
12503.29 325
12504.34 330
12505.40 317
12506.45 363
12507.51 313
12508.57 331
12509.62 326
12510.68 297
12511.73 370
12512.79 309
12513.85 333
12514.90 365
12515.96 346
12517.02 347
12518.07 342
12519.13 332
12520.19 341
12521.24 353
12522.30 406
12523.36 437
12524.41 417
12525.47 422
12526.53 459
12527.58 411
12528.64 420
12529.70 427
12530.76 405
12531.81 379
12532.87 373
12533.93 353
12534.98 389
12536.04 356
12537.10 353
12538.16 313
12539.21 333
12540.27 322
12541.33 357
12542.39 329
12543.44 288
12544.50 310
12545.56 346
12546.62 318
12547.68 343
12548.73 342
12549.79 309
12550.85 320
12551.91 290
12552.96 288
12554.02 311
12555.08 319
12556.14 365
12557.20 353
12558.26 338
12559.31 332
12560.37 303
12561.43 317
12562.49 287
12563.55 314
12564.61 353
12565.66 309
12566.72 353
12567.78 370
12568.84 373
12569.90 365
12570.96 355
12572.02 339
12573.08 301
12574.13 352
12575.19 409
12576.25 359
12577.31 354
12578.37 409
12579.43 402
12580.49 409
12581.55 390
12582.61 354
12583.67 321
12584.73 313
12585.79 377
12586.85 354
12587.91 334
12588.96 359
12590.02 368
12591.08 358
12592.14 344
12593.20 359
12594.26 360
12595.32 394
12596.38 413
12597.44 361
12598.50 395
12599.56 357
12600.62 379
12601.68 382
12602.74 379
12603.80 414
12604.86 421
12605.92 422
12606.98 400
12608.04 402
12609.10 423
12610.17 407
12611.23 402
12612.29 411
12613.35 334
12614.41 348
12615.47 318
12616.53 331
12617.59 397
12618.65 374
12619.71 321
12620.77 355
12621.83 352
12622.89 348
12623.95 300
12625.02 323
12626.08 302
12627.14 290
12628.20 288
12629.26 315
12630.32 316
12631.38 303
12632.44 306
12633.51 323
12634.57 311
12635.63 303
12636.69 282
12637.75 289
12638.81 318
12639.88 301
12640.94 286
12642.00 309
12643.06 297
12644.12 304
12645.18 287
12646.25 309
12647.31 316
12648.37 325
12649.43 312
12650.50 357
12651.56 370
12652.62 365
12653.68 350
12654.74 339
12655.81 352
12656.87 293
12657.93 334
12658.99 303
12660.06 305
12661.12 343
12662.18 264
12663.24 270
12664.31 303
12665.37 287
12666.43 280
12667.50 316
12668.56 277
12669.62 325
12670.68 328
12671.75 314
12672.81 338
12673.87 289
12674.94 313
12676.00 282
12677.06 335
12678.13 306
12679.19 330
12680.25 284
12681.32 331
12682.38 315
12683.44 307
12684.51 336
12685.57 364
12686.63 379
12687.70 334
12688.76 352
12689.83 336
12690.89 310
12691.95 330
12693.02 353
12694.08 320
12695.15 315
12696.21 287
12697.27 293
12698.34 298
12699.40 301
12700.47 339
12701.53 332
12702.60 385
12703.66 272
12704.72 281
12705.79 340
12706.85 302
12707.92 297
12708.98 275
12710.05 294
12711.11 263
12712.18 312
12713.24 265
12714.31 284
12715.37 298
12716.44 305
12717.50 300
12718.57 290
12719.63 313
12720.70 254
12721.76 300
12722.83 265
12723.89 272
12724.96 328
12726.02 304
12727.09 291
12728.15 273
12729.22 277
12730.28 270
12731.35 300
12732.41 311
12733.48 280
12734.55 296
12735.61 317
12736.68 315
12737.74 267
12738.81 308
12739.88 301
12740.94 297
12742.01 284
12743.07 281
12744.14 326
12745.21 312
12746.27 267
12747.34 277
12748.40 287
12749.47 302
12750.54 304
12751.60 246
12752.67 275
12753.74 300
12754.80 331
12755.87 296
12756.94 270
12758.00 262
12759.07 289
12760.14 290
12761.20 284
12762.27 258
12763.34 241
12764.40 273
12765.47 320
12766.54 252
12767.60 255
12768.67 252
12769.74 244
12770.81 256
12771.87 244
12772.94 267
12774.01 260
12775.08 238
12776.14 229
12777.21 241
12778.28 244
12779.35 255
12780.41 253
12781.48 233
12782.55 225
12783.62 224
12784.68 247
12785.75 219
12786.82 205
12787.89 214
12788.96 241
12790.02 260
12791.09 232
12792.16 249
12793.23 280
12794.30 227
12795.36 199
12796.43 239
12797.50 267
12798.57 240
12799.64 201
12800.71 277
12801.77 239
12802.84 220
12803.91 227
12804.98 229
12806.05 246
12807.12 228
12808.19 233
12809.25 230
12810.32 244
12811.39 248
12812.46 250
12813.53 279
12814.60 259
12815.67 248
12816.74 275
12817.81 282
12818.88 223
12819.95 223
12821.01 244
12822.08 239
12823.15 261
12824.22 239
12825.29 247
12826.36 288
12827.43 255
12828.50 234
12829.57 265
12830.64 260
12831.71 268
12832.78 240
12833.85 272
12834.92 232
12835.99 225
12837.06 259
12838.13 204
12839.20 201
12840.27 218
12841.34 250
12842.41 255
12843.48 244
12844.55 235
12845.62 259
12846.69 252
12847.76 252
12848.83 225
12849.90 219
12850.97 233
12852.04 253
12853.11 273
12854.19 213
12855.26 222
12856.33 258
12857.40 251
12858.47 241
12859.54 197
12860.61 250
12861.68 243
12862.75 242
12863.82 253
12864.89 228
12865.97 226
12867.04 237
12868.11 244
12869.18 229
12870.25 210
12871.32 241
12872.39 243
12873.47 264
12874.54 239
12875.61 215
12876.68 189
12877.75 229
12878.82 214
12879.90 222
12880.97 200
12882.04 215
12883.11 191
12884.18 172
12885.25 188
12886.33 209
12887.40 213
12888.47 225
12889.54 243
12890.62 201
12891.69 217
12892.76 210
12893.83 196
12894.90 207
12895.98 228
12897.05 227
12898.12 228
12899.19 226
12900.27 219
12901.34 216
12902.41 236
12903.49 186
12904.56 203
12905.63 232
12906.70 210
12907.78 201
12908.85 192
12909.92 200
12911.00 218
12912.07 239
12913.14 234
12914.22 297
12915.29 230
12916.36 236
12917.44 265
12918.51 244
12919.58 251
12920.66 228
12921.73 241
12922.80 221
12923.88 246
12924.95 215
12926.02 224
12927.10 206
12928.17 226
12929.24 230
12930.32 185
12931.39 207
12932.47 251
12933.54 223
12934.61 225
12935.69 218
12936.76 196
12937.84 208
12938.91 242
12939.99 215
12941.06 213
12942.13 208
12943.21 221
12944.28 233
12945.36 236
12946.43 234
12947.51 238
12948.58 191
12949.66 198
12950.73 193
12951.81 218
12952.88 195
12953.95 190
12955.03 199
12956.10 190
12957.18 218
12958.25 214
12959.33 207
12960.40 192
12961.48 184
12962.56 220
12963.63 203
12964.71 225
12965.78 238
12966.86 222
12967.93 217
12969.01 221
12970.08 225
12971.16 228
12972.23 223
12973.31 223
12974.39 202
12975.46 213
12976.54 188
12977.61 208
12978.69 195
12979.76 228
12980.84 217
12981.92 197
12982.99 230
12984.07 212
12985.14 202
12986.22 227
12987.30 191
12988.37 220
12989.45 241
12990.53 198
12991.60 210
12992.68 207
12993.76 241
12994.83 250
12995.91 225
12996.99 205
12998.06 217
12999.14 210
13000.22 231
13001.29 231
13002.37 241
13003.45 235
13004.52 187
13005.60 229
13006.68 218
13007.75 246
13008.83 255
13009.91 218
13010.99 191
13012.06 220
13013.14 212
13014.22 252
13015.30 237
13016.37 207
13017.45 233
13018.53 236
13019.61 200
13020.68 252
13021.76 209
13022.84 194
13023.92 224
13024.99 257
13026.07 226
13027.15 235
13028.23 228
13029.31 222
13030.38 212
13031.46 199
13032.54 232
13033.62 242
13034.70 217
13035.77 233
13036.85 217
13037.93 215
13039.01 202
13040.09 220
13041.17 261
13042.24 266
13043.32 261
13044.40 216
13045.48 209
13046.56 222
13047.64 247
13048.72 237
13049.80 247
13050.87 215
13051.95 206
13053.03 216
13054.11 208
13055.19 234
13056.27 220
13057.35 211
13058.43 220
13059.51 200
13060.59 214
13061.67 197
13062.74 218
13063.82 231
13064.90 261
13065.98 273
13067.06 270
13068.14 216
13069.22 206
13070.30 231
13071.38 191
13072.46 242
13073.54 230
13074.62 257
13075.70 203
13076.78 196
13077.86 234
13078.94 255
13080.02 211
13081.10 250
13082.18 240
13083.26 231
13084.34 228
13085.42 187
13086.50 203
13087.58 190
13088.66 234
13089.74 241
13090.82 227
13091.90 223
13092.99 215
13094.07 210
13095.15 220
13096.23 191
13097.31 187
13098.39 235
13099.47 236
13100.55 225
13101.63 203
13102.71 216
13103.79 214
13104.88 221
13105.96 200
13107.04 224
13108.12 244
13109.20 229
13110.28 210
13111.36 233
13112.44 216
13113.53 234
13114.61 235
13115.69 196
13116.77 200
13117.85 219
13118.93 219
13120.02 242
13121.10 222
13122.18 194
13123.26 184
13124.34 202
13125.42 189
13126.51 226
13127.59 251
13128.67 221
13129.75 242
13130.84 228
13131.92 197
13133.00 210
13134.08 184
13135.16 179
13136.25 190
13137.33 223
13138.41 231
13139.49 230
13140.58 220
13141.66 205
13142.74 209
13143.82 209
13144.91 200
13145.99 195
13147.07 185
13148.16 218
13149.24 230
13150.32 207
13151.41 195
13152.49 196
13153.57 224
13154.65 214
13155.74 210
13156.82 234
13157.90 213
13158.99 190
13160.07 188
13161.15 228
13162.24 202
13163.32 194
13164.40 243
13165.49 211
13166.57 183
13167.66 196
13168.74 203
13169.82 213
13170.91 200
13171.99 208
13173.08 210
13174.16 230
13175.24 231
13176.33 201
13177.41 222
13178.50 214
13179.58 193
13180.66 198
13181.75 272
13182.83 228
13183.92 200
13185.00 199
13186.09 232
13187.17 254
13188.25 283
13189.34 235
13190.42 262
13191.51 247
13192.59 238
13193.68 233
13194.76 236
13195.85 254
13196.93 226
13198.02 223
13199.10 243
13200.19 217
13201.27 267
13202.36 253
13203.44 227
13204.53 213
13205.61 179
13206.70 189
13207.78 195
13208.87 189
13209.96 205
13211.04 224
13212.13 196
13213.21 224
13214.30 210
13215.38 182
13216.47 235
13217.55 225
13218.64 257
13219.73 274
13220.81 188
13221.90 192
13222.98 192
13224.07 217
13225.16 206
13226.24 250
13227.33 242
13228.41 221
13229.50 215
13230.59 235
13231.67 214
13232.76 205
13233.85 207
13234.93 227
13236.02 245
13237.11 262
13238.19 212
13239.28 237
13240.37 242
13241.45 279
13242.54 271
13243.63 225
13244.71 200
13245.80 240
13246.89 206
13247.97 220
13249.06 238
13250.15 261
13251.24 245
13252.32 240
13253.41 262
13254.50 247
13255.58 223
13256.67 244
13257.76 217
13258.85 211
13259.93 234
13261.02 199
13262.11 217
13263.20 259
13264.28 241
13265.37 232
13266.46 211
13267.55 243
13268.64 230
13269.72 223
13270.81 225
13271.90 329
13272.99 263
13274.08 247
13275.16 216
13276.25 241
13277.34 257
13278.43 232
13279.52 267
13280.61 273
13281.69 253
13282.78 220
13283.87 242
13284.96 236
13286.05 243
13287.14 254
13288.23 233
13289.31 252
13290.40 266
13291.49 266
13292.58 269
13293.67 251
13294.76 285
13295.85 239
13296.94 221
13298.03 228
13299.11 222
13300.20 245
13301.29 221
13302.38 231
13303.47 267
13304.56 272
13305.65 262
13306.74 253
13307.83 254
13308.92 261
13310.01 230
13311.10 249
13312.19 270
13313.28 270
13314.37 258
13315.46 304
13316.55 282
13317.64 235
13318.73 253
13319.82 270
13320.91 296
13322.00 276
13323.09 221
13324.18 293
13325.27 291
13326.36 274
13327.45 252
13328.54 256
13329.63 262
13330.72 268
13331.81 249
13332.90 274
13333.99 251
13335.08 245
13336.17 244
13337.26 252
13338.35 281
13339.44 269
13340.53 255
13341.62 250
13342.72 243
13343.81 289
13344.90 236
13345.99 223
13347.08 201
13348.17 228
13349.26 267
13350.35 236
13351.44 231
13352.54 268
13353.63 290
13354.72 264
13355.81 272
13356.90 282
13357.99 272
13359.08 274
13360.18 260
13361.27 280
13362.36 280
13363.45 243
13364.54 259
13365.63 286
13366.73 286
13367.82 287
13368.91 314
13370.00 296
13371.09 244
13372.19 265
13373.28 329
13374.37 272
13375.46 270
13376.56 266
13377.65 309
13378.74 264
13379.83 234
13380.93 270
13382.02 238
13383.11 312
13384.20 281
13385.30 258
13386.39 297
13387.48 279
13388.57 288
13389.67 312
13390.76 283
13391.85 252
13392.95 281
13394.04 317
13395.13 273
13396.22 230
13397.32 247
13398.41 284
13399.50 260
13400.60 232
13401.69 251
13402.78 294
13403.88 291
13404.97 257
13406.06 241
13407.16 232
13408.25 265
13409.35 293
13410.44 284
13411.53 235
13412.63 223
13413.72 256
13414.81 238
13415.91 223
13417.00 218
13418.10 259
13419.19 266
13420.28 244
13421.38 252
13422.47 265
13423.57 266
13424.66 256
13425.76 287
13426.85 286
13427.94 255
13429.04 265
13430.13 266
13431.23 250
13432.32 284
13433.42 309
13434.51 284
13435.61 256
13436.70 254
13437.80 242
13438.89 224
13439.99 290
13441.08 301
13442.18 293
13443.27 294
13444.37 293
13445.46 317
13446.56 251
13447.65 245
13448.75 220
13449.84 276
13450.94 275
13452.03 271
13453.13 278
13454.22 251
13455.32 245
13456.41 246
13457.51 255
13458.61 247
13459.70 284
13460.80 259
13461.89 302
13462.99 279
13464.08 327
13465.18 290
13466.28 296
13467.37 330
13468.47 332
13469.56 291
13470.66 264
13471.76 245
13472.85 274
13473.95 288
13475.05 323
13476.14 295
13477.24 296
13478.33 309
13479.43 332
13480.53 276
13481.62 295
13482.72 296
13483.82 300
13484.91 329
13486.01 290
13487.11 252
13488.20 316
13489.30 306
13490.40 273
13491.50 286
13492.59 295
13493.69 327
13494.79 294
13495.88 298
13496.98 335
13498.08 341
13499.18 355
13500.27 369
13501.37 366
13502.47 350
13503.57 373
13504.66 371
13505.76 326
13506.86 336
13507.96 320
13509.05 299
13510.15 335
13511.25 337
13512.35 301
13513.44 312
13514.54 267
13515.64 306
13516.74 310
13517.84 301
13518.93 297
13520.03 275
13521.13 287
13522.23 298
13523.33 290
13524.43 303
13525.52 257
13526.62 266
13527.72 274
13528.82 286
13529.92 279
13531.02 277
13532.12 249
13533.21 215
13534.31 216
13535.41 258
13536.51 267
13537.61 277
13538.71 223
13539.81 259
13540.91 291
13542.01 281
13543.10 276
13544.20 296
13545.30 251
13546.40 261
13547.50 242
13548.60 267
13549.70 248
13550.80 239
13551.90 252
13553.00 284
13554.10 218
13555.20 232
13556.30 226
13557.40 218
13558.50 235
13559.60 222
13560.70 217
13561.80 273
13562.90 268
13564.00 226
13565.10 215
13566.20 232
13567.30 204
13568.40 249
13569.50 259
13570.60 262
13571.70 234
13572.80 231
13573.90 236
13575.00 221
13576.10 244
13577.20 250
13578.30 249
13579.40 229
13580.50 214
13581.60 245
13582.70 219
13583.80 214
13584.90 251
13586.00 240
13587.10 245
13588.21 283
13589.31 222
13590.41 218
13591.51 261
13592.61 248
13593.71 278
13594.81 274
13595.91 248
13597.01 207
13598.12 244
13599.22 256
13600.32 215
13601.42 231
13602.52 226
13603.62 312
13604.72 261
13605.83 200
13606.93 212
13608.03 224
13609.13 204
13610.23 224
13611.34 238
13612.44 203
13613.54 221
13614.64 194
13615.74 217
13616.85 229
13617.95 244
13619.05 250
13620.15 263
13621.25 236
13622.36 239
13623.46 255
13624.56 239
13625.66 248
13626.77 246
13627.87 274
13628.97 247
13630.07 217
13631.18 249
13632.28 232
13633.38 210
13634.48 229
13635.59 261
13636.69 243
13637.79 233
13638.90 211
13640.00 209
13641.10 210
13642.21 210
13643.31 214
13644.41 212
13645.52 257
13646.62 257
13647.72 239
13648.83 217
13649.93 236
13651.03 234
13652.14 211
13653.24 250
13654.34 258
13655.45 206
13656.55 227
13657.65 231
13658.76 208
13659.86 198
13660.97 251
13662.07 241
13663.17 235
13664.28 235
13665.38 252
13666.49 247
13667.59 261
13668.69 241
13669.80 236
13670.90 222
13672.01 245
13673.11 220
13674.22 231
13675.32 242
13676.42 239
13677.53 197
13678.63 223
13679.74 217
13680.84 243
13681.95 231
13683.05 241
13684.16 248
13685.26 198
13686.37 207
13687.47 239
13688.58 254
13689.68 272
13690.79 257
13691.89 254
13693.00 198
13694.10 203
13695.21 242
13696.31 221
13697.42 211
13698.52 223
13699.63 222
13700.73 213
13701.84 238
13702.95 228
13704.05 258
13705.16 244
13706.26 259
13707.37 239
13708.47 231
13709.58 265
13710.69 224
13711.79 222
13712.90 238
13714.00 268
13715.11 286
13716.22 256
13717.32 230
13718.43 239
13719.53 258
13720.64 249
13721.75 255
13722.85 227
13723.96 204
13725.07 275
13726.17 259
13727.28 256
13728.39 228
13729.49 226
13730.60 280
13731.71 282
13732.81 274
13733.92 299
13735.03 286
13736.13 269
13737.24 275
13738.35 273
13739.46 284
13740.56 285
13741.67 240
13742.78 253
13743.88 251
13744.99 266
13746.10 287
13747.21 298
13748.31 283
13749.42 234
13750.53 265
13751.64 308
13752.74 275
13753.85 303
13754.96 319
13756.07 341
13757.17 333
13758.28 302
13759.39 311
13760.50 325
13761.61 320
13762.71 288
13763.82 353
13764.93 336
13766.04 362
13767.15 378
13768.25 384
13769.36 371
13770.47 391
13771.58 355
13772.69 403
13773.80 433
13774.90 468
13776.01 419
13777.12 380
13778.23 401
13779.34 356
13780.45 345
13781.56 345
13782.67 329
13783.77 310
13784.88 339
13785.99 310
13787.10 311
13788.21 320
13789.32 294
13790.43 241
13791.54 286
13792.65 282
13793.76 293
13794.86 298
13795.97 308
13797.08 303
13798.19 260
13799.30 297
13800.41 242
13801.52 237
13802.63 259
13803.74 269
13804.85 269
13805.96 263
13807.07 288
13808.18 233
13809.29 275
13810.40 256
13811.51 297
13812.62 235
13813.73 261
13814.84 271
13815.95 229
13817.06 251
13818.17 277
13819.28 250
13820.39 269
13821.50 261
13822.61 226
13823.72 236
13824.83 243
13825.94 255
13827.05 264
13828.16 243
13829.27 271
13830.39 286
13831.50 263
13832.61 256
13833.72 264
13834.83 230
13835.94 217
13837.05 245
13838.16 228
13839.27 284
13840.38 250
13841.50 223
13842.61 240
13843.72 199
13844.83 266
13845.94 268
13847.05 257
13848.16 280
13849.27 285
13850.39 247
13851.50 213
13852.61 223
13853.72 232
13854.83 236
13855.94 253
13857.06 234
13858.17 256
13859.28 214
13860.39 220
13861.50 307
13862.62 284
13863.73 257
13864.84 287
13865.95 255
13867.06 288
13868.18 237
13869.29 238
13870.40 235
13871.51 239
13872.63 261
13873.74 258
13874.85 213
13875.96 224
13877.08 245
13878.19 221
13879.30 243
13880.41 258
13881.53 244
13882.64 220
13883.75 226
13884.87 250
13885.98 234
13887.09 255
13888.20 211
13889.32 268
13890.43 234
13891.54 248
13892.66 262
13893.77 254
13894.88 250
13896.00 266
13897.11 274
13898.22 280
13899.34 290
13900.45 261
13901.56 273
13902.68 302
13903.79 246
13904.91 291
13906.02 300
13907.13 236
13908.25 238
13909.36 226
13910.48 234
13911.59 234
13912.70 254
13913.82 234
13914.93 242
13916.05 236
13917.16 227
13918.27 240
13919.39 243
13920.50 266
13921.62 215
13922.73 220
13923.85 243
13924.96 267
13926.08 226
13927.19 250
13928.30 228
13929.42 228
13930.53 250
13931.65 201
13932.76 231
13933.88 228
13934.99 212
13936.11 187
13937.22 260
13938.34 247
13939.45 239
13940.57 226
13941.68 223
13942.80 251
13943.91 228
13945.03 226
13946.15 210
13947.26 221
13948.38 227
13949.49 233
13950.61 215
13951.72 207
13952.84 237
13953.95 214
13955.07 215
13956.19 230
13957.30 210
13958.42 213
13959.53 185
13960.65 214
13961.77 224
13962.88 241
13964.00 216
13965.11 216
13966.23 224
13967.35 223
13968.46 210
13969.58 212
13970.69 263
13971.81 235
13972.93 219
13974.04 220
13975.16 213
13976.28 214
13977.39 229
13978.51 206
13979.63 225
13980.74 226
13981.86 277
13982.98 267
13984.09 232
13985.21 185
13986.33 208
13987.45 207
13988.56 229
13989.68 196
13990.80 196
13991.91 180
13993.03 227
13994.15 272
13995.27 200
13996.38 224
13997.50 215
13998.62 218
13999.74 224
14000.85 210
14001.97 256
14003.09 229
14004.21 230
14005.32 226
14006.44 274
14007.56 270
14008.68 215
14009.80 225
14010.91 242
14012.03 214
14013.15 213
14014.27 209
14015.39 195
14016.50 189
14017.62 226
14018.74 213
14019.86 216
14020.98 219
14022.10 214
14023.21 200
14024.33 222
14025.45 233
14026.57 205
14027.69 221
14028.81 242
14029.93 207
14031.04 221
14032.16 238
14033.28 218
14034.40 203
14035.52 203
14036.64 230
14037.76 213
14038.88 268
14040.00 226
14041.12 206
14042.23 202
14043.35 214
14044.47 240
14045.59 211
14046.71 211
14047.83 230
14048.95 227
14050.07 245
14051.19 246
14052.31 235
14053.43 216
14054.55 226
14055.67 227
14056.79 197
14057.91 236
14059.03 263
14060.15 254
14061.27 255
14062.39 230
14063.51 256
14064.63 206
14065.75 262
14066.87 226
14067.99 190
14069.11 236
14070.23 247
14071.35 220
14072.47 253
14073.59 284
14074.71 240
14075.83 244
14076.95 214
14078.07 241
14079.19 237
14080.31 238
14081.44 262
14082.56 259
14083.68 242
14084.80 260
14085.92 260
14087.04 257
14088.16 294
14089.28 259
14090.40 283
14091.52 269
14092.65 279
14093.77 276
14094.89 288
14096.01 286
14097.13 311
14098.25 300
14099.37 276
14100.50 272
14101.62 288
14102.74 319
14103.86 314
14104.98 272
14106.10 258
14107.23 246
14108.35 298
14109.47 277
14110.59 276
14111.71 283
14112.84 238
14113.96 227
14115.08 248
14116.20 243
14117.32 220
14118.45 214
14119.57 236
14120.69 247
14121.81 246
14122.94 265
14124.06 260
14125.18 243
14126.30 237
14127.43 197
14128.55 220
14129.67 244
14130.79 250
14131.92 256
14133.04 215
14134.16 220
14135.29 247
14136.41 186
14137.53 229
14138.66 226
14139.78 244
14140.90 192
14142.02 216
14143.15 258
14144.27 214
14145.39 231
14146.52 269
14147.64 234
14148.76 192
14149.89 214
14151.01 217
14152.14 239
14153.26 245
14154.38 219
14155.51 239
14156.63 204
14157.75 215
14158.88 212
14160.00 280
14161.13 229
14162.25 227
14163.37 224
14164.50 210
14165.62 253
14166.75 211
14167.87 241
14168.99 178
14170.12 215
14171.24 213
14172.37 232
14173.49 205
14174.62 223
14175.74 217
14176.87 208
14177.99 233
14179.12 198
14180.24 240
14181.36 217
14182.49 224
14183.61 204
14184.74 186
14185.86 201
14186.99 214
14188.11 184
14189.24 190
14190.36 249
14191.49 258
14192.62 223
14193.74 229
14194.87 231
14195.99 198
14197.12 236
14198.24 223
14199.37 221
14200.49 246
14201.62 213
14202.74 223
14203.87 185
14205.00 199
14206.12 211
14207.25 229
14208.37 203
14209.50 192
14210.62 190
14211.75 183
14212.88 206
14214.00 211
14215.13 186
14216.26 207
14217.38 226
14218.51 234
14219.63 226
14220.76 197
14221.89 216
14223.01 222
14224.14 187
14225.27 178
14226.39 162
14227.52 179
14228.65 199
14229.77 212
14230.90 216
14232.03 221
14233.15 216
14234.28 222
14235.41 214
14236.53 189
14237.66 196
14238.79 185
14239.91 204
14241.04 187
14242.17 188
14243.30 214
14244.42 203
14245.55 183
14246.68 209
14247.81 191
14248.93 186
14250.06 194
14251.19 182
14252.32 172
14253.44 180
14254.57 214
14255.70 197
14256.83 160
14257.95 161
14259.08 221
14260.21 198
14261.34 174
14262.47 174
14263.59 162
14264.72 169
14265.85 164
14266.98 187
14268.11 202
14269.23 176
14270.36 153
14271.49 168
14272.62 172
14273.75 193
14274.88 173
14276.01 172
14277.13 199
14278.26 219
14279.39 191
14280.52 195
14281.65 175
14282.78 206
14283.91 170
14285.04 178
14286.16 190
14287.29 181
14288.42 218
14289.55 195
14290.68 160
14291.81 156
14292.94 182
14294.07 184
14295.20 176
14296.33 168
14297.46 163
14298.59 162
14299.71 151
14300.84 177
14301.97 197
14303.10 163
14304.23 161
14305.36 180
14306.49 178
14307.62 174
14308.75 171
14309.88 193
14311.01 173
14312.14 214
14313.27 229
14314.40 209
14315.53 163
14316.66 156
14317.79 172
14318.92 167
14320.05 200
14321.18 181
14322.31 162
14323.44 170
14324.57 164
14325.70 191
14326.84 159
14327.97 159
14329.10 164
14330.23 207
14331.36 180
14332.49 188
14333.62 175
14334.75 160
14335.88 192
14337.01 162
14338.14 143
14339.27 146
14340.41 152
14341.54 179
14342.67 175
14343.80 158
14344.93 173
14346.06 159
14347.19 159
14348.32 164
14349.46 167
14350.59 156
14351.72 158
14352.85 166
14353.98 188
14355.11 187
14356.25 184
14357.38 187
14358.51 177
14359.64 171
14360.77 201
14361.90 188
14363.04 181
14364.17 156
14365.30 149
14366.43 174
14367.56 139
14368.70 133
14369.83 152
14370.96 166
14372.09 182
14373.23 162
14374.36 167
14375.49 160
14376.62 159
14377.76 174
14378.89 188
14380.02 176
14381.15 196
14382.29 170
14383.42 178
14384.55 174
14385.69 196
14386.82 153
14387.95 169
14389.08 198
14390.22 168
14391.35 188
14392.48 197
14393.62 189
14394.75 185
14395.88 191
14397.02 157
14398.15 163
14399.28 166
14400.42 154
14401.55 154
14402.68 152
14403.82 167
14404.95 143
14406.08 159
14407.22 158
14408.35 139
14409.49 150
14410.62 190
14411.75 149
14412.89 174
14414.02 184
14415.16 167
14416.29 171
14417.42 166
14418.56 197
14419.69 159
14420.83 170
14421.96 168
14423.10 158
14424.23 167
14425.36 169
14426.50 163
14427.63 182
14428.77 177
14429.90 141
14431.04 192
14432.17 226
14433.31 207
14434.44 189
14435.58 168
14436.71 172
14437.85 203
14438.98 193
14440.12 188
14441.25 210
14442.39 173
14443.52 171
14444.66 185
14445.79 203
14446.93 211
14448.06 152
14449.20 168
14450.33 177
14451.47 185
14452.60 160
14453.74 178
14454.87 134
14456.01 163
14457.15 160
14458.28 164
14459.42 180
14460.55 163
14461.69 196
14462.83 153
14463.96 149
14465.10 170
14466.23 176
14467.37 169
14468.51 187
14469.64 143
14470.78 173
14471.91 157
14473.05 183
14474.19 152
14475.32 163
14476.46 159
14477.60 152
14478.73 172
14479.87 176
14481.01 152
14482.14 170
14483.28 172
14484.42 186
14485.55 187
14486.69 188
14487.83 191
14488.96 205
14490.10 194
14491.24 196
14492.37 175
14493.51 233
14494.65 223
14495.79 188
14496.92 195
14498.06 191
14499.20 203
14500.34 210
14501.47 175
14502.61 192
14503.75 204
14504.89 196
14506.02 175
14507.16 179
14508.30 197
14509.44 206
14510.57 202
14511.71 223
14512.85 188
14513.99 220
14515.13 195
14516.26 222
14517.40 251
14518.54 218
14519.68 191
14520.82 233
14521.95 199
14523.09 196
14524.23 242
14525.37 196
14526.51 192
14527.65 188
14528.78 208
14529.92 190
14531.06 185
14532.20 210
14533.34 213
14534.48 187
14535.62 195
14536.76 195
14537.89 191
14539.03 187
14540.17 217
14541.31 210
14542.45 203
14543.59 187
14544.73 198
14545.87 268
14547.01 223
14548.15 180
14549.29 155
14550.42 144
14551.56 148
14552.70 179
14553.84 182
14554.98 185
14556.12 193
14557.26 193
14558.40 192
14559.54 178
14560.68 173
14561.82 132
14562.96 187
14564.10 186
14565.24 170
14566.38 190
14567.52 163
14568.66 156
14569.80 174
14570.94 184
14572.08 176
14573.22 167
14574.36 166
14575.50 220
14576.64 178
14577.78 149
14578.92 214
14580.06 200
14581.20 159
14582.35 182
14583.49 174
14584.63 193
14585.77 179
14586.91 213
14588.05 178
14589.19 168
14590.33 209
14591.47 192
14592.61 173
14593.75 161
14594.89 162
14596.04 168
14597.18 199
14598.32 188
14599.46 159
14600.60 183
14601.74 212
14602.88 196
14604.03 212
14605.17 203
14606.31 202
14607.45 216
14608.59 186
14609.73 187
14610.87 182
14612.02 206
14613.16 222
14614.30 201
14615.44 231
14616.58 205
14617.73 207
14618.87 205
14620.01 197
14621.15 224
14622.29 193
14623.44 192
14624.58 210
14625.72 242
14626.86 223
14628.01 221
14629.15 193
14630.29 217
14631.43 213
14632.58 218
14633.72 240
14634.86 236
14636.00 193
14637.15 232
14638.29 254
14639.43 234
14640.58 208
14641.72 206
14642.86 228
14644.00 269
14645.15 211
14646.29 193
14647.43 226
14648.58 250
14649.72 210
14650.86 174
14652.01 157
14653.15 178
14654.29 172
14655.44 169
14656.58 202
14657.72 176
14658.87 186
14660.01 182
14661.16 180
14662.30 148
14663.44 188
14664.59 188
14665.73 185
14666.87 197
14668.02 173
14669.16 163
14670.31 164
14671.45 172
14672.59 169
14673.74 208
14674.88 206
14676.03 186
14677.17 161
14678.32 168
14679.46 165
14680.60 166
14681.75 176
14682.89 166
14684.04 173
14685.18 186
14686.33 245
14687.47 205
14688.62 207
14689.76 191
14690.91 164
14692.05 182
14693.20 197
14694.34 171
14695.49 193
14696.63 201
14697.78 151
14698.92 162
14700.07 181
14701.21 133
14702.36 164
14703.50 186
14704.65 173
14705.79 158
14706.94 158
14708.09 184
14709.23 169
14710.38 171
14711.52 183
14712.67 183
14713.81 156
14714.96 182
14716.11 206
14717.25 173
14718.40 177
14719.54 163
14720.69 155
14721.84 175
14722.98 166
14724.13 133
14725.27 169
14726.42 181
14727.57 219
14728.71 197
14729.86 180
14731.01 205
14732.15 184
14733.30 197
14734.45 179
14735.59 163
14736.74 160
14737.88 174
14739.03 159
14740.18 140
14741.33 195
14742.47 191
14743.62 164
14744.77 164
14745.91 173
14747.06 162
14748.21 161
14749.35 187
14750.50 182
14751.65 156
14752.80 173
14753.94 177
14755.09 171
14756.24 149
14757.39 186
14758.53 173
14759.68 140
14760.83 158
14761.98 204
14763.12 170
14764.27 153
14765.42 192
14766.57 151
14767.71 176
14768.86 178
14770.01 163
14771.16 177
14772.31 132
14773.45 148
14774.60 120
14775.75 153
14776.90 138
14778.05 158
14779.20 157
14780.34 187
14781.49 183
14782.64 173
14783.79 165
14784.94 184
14786.09 194
14787.24 172
14788.38 201
14789.53 160
14790.68 155
14791.83 169
14792.98 178
14794.13 159
14795.28 167
14796.43 205
14797.57 225
14798.72 180
14799.87 193
14801.02 180
14802.17 165
14803.32 202
14804.47 176
14805.62 177
14806.77 171
14807.92 182
14809.07 189
14810.22 175
14811.37 160
14812.52 174
14813.67 170
14814.82 183
14815.97 188
14817.12 179
14818.26 158
14819.41 180
14820.56 124
14821.71 168
14822.86 161
14824.01 185
14825.16 169
14826.31 173
14827.47 150
14828.62 186
14829.77 189
14830.92 175
14832.07 153
14833.22 145
14834.37 167
14835.52 144
14836.67 144
14837.82 167
14838.97 155
14840.12 130
14841.27 153
14842.42 153
14843.57 153
14844.72 165
14845.87 178
14847.03 143
14848.18 142
14849.33 165
14850.48 165
14851.63 152
14852.78 142
14853.93 132
14855.08 163
14856.23 156
14857.39 137
14858.54 169
14859.69 136
14860.84 156
14861.99 140
14863.14 135
14864.29 178
14865.45 159
14866.60 170
14867.75 122
14868.90 149
14870.05 147
14871.21 134
14872.36 161
14873.51 142
14874.66 155
14875.81 159
14876.97 141
14878.12 138
14879.27 141
14880.42 122
14881.57 152
14882.73 130
14883.88 158
14885.03 143
14886.18 143
14887.34 143
14888.49 110
14889.64 139
14890.79 133
14891.95 173
14893.10 151
14894.25 169
14895.41 151
14896.56 157
14897.71 167
14898.86 152
14900.02 160
14901.17 130
14902.32 142
14903.48 150
14904.63 149
14905.78 164
14906.94 152
14908.09 140
14909.24 165
14910.40 143
14911.55 161
14912.70 157
14913.86 153
14915.01 169
14916.16 183
14917.32 133
14918.47 135
14919.63 169
14920.78 150
14921.93 123
14923.09 141
14924.24 144
14925.39 155
14926.55 144
14927.70 122
14928.86 139
14930.01 144
14931.17 137
14932.32 150
14933.47 162
14934.63 121
14935.78 132
14936.94 162
14938.09 147
14939.25 144
14940.40 141
14941.56 148
14942.71 143
14943.86 160
14945.02 139
14946.17 157
14947.33 126
14948.48 124
14949.64 127
14950.79 121
14951.95 139
14953.10 150
14954.26 175
14955.41 134
14956.57 134
14957.72 144
14958.88 171
14960.04 163
14961.19 133
14962.35 147
14963.50 143
14964.66 148
14965.81 148
14966.97 156
14968.12 159
14969.28 160
14970.44 167
14971.59 144
14972.75 168
14973.90 172
14975.06 166
14976.21 168
14977.37 140
14978.53 163
14979.68 170
14980.84 180
14981.99 148
14983.15 138
14984.31 127
14985.46 150
14986.62 126
14987.78 123
14988.93 132
14990.09 175
14991.25 158
14992.40 156
14993.56 157
14994.72 138
14995.87 168
14997.03 155
14998.19 168
14999.34 139
15000.50 153
15001.66 159
15002.81 168
15003.97 137
15005.13 133
15006.29 159
15007.44 155
15008.60 164
15009.76 133
15010.91 157
15012.07 152
15013.23 158
15014.39 208
15015.54 167
15016.70 168
15017.86 152
15019.02 137
15020.17 135
15021.33 139
15022.49 134
15023.65 134
15024.81 144
15025.96 162
15027.12 143
15028.28 143
15029.44 138
15030.59 164
15031.75 150
15032.91 150
15034.07 152
15035.23 126
15036.39 123
15037.54 127
15038.70 165
15039.86 132
15041.02 152
15042.18 129
15043.34 149
15044.50 164
15045.65 149
15046.81 161
15047.97 147
15049.13 137
15050.29 128
15051.45 139
15052.61 145
15053.77 160
15054.92 151
15056.08 137
15057.24 135
15058.40 102
15059.56 127
15060.72 137
15061.88 117
15063.04 136
15064.20 144
15065.36 151
15066.52 181
15067.68 158
15068.84 150
15070.00 150
15071.16 154
15072.32 142
15073.47 146
15074.63 153
15075.79 127
15076.95 135
15078.11 121
15079.27 142
15080.43 154
15081.59 150
15082.75 148
15083.91 154
15085.07 165
15086.23 118
15087.39 146
15088.56 139
15089.72 125
15090.88 131
15092.04 153
15093.20 146
15094.36 150
15095.52 138
15096.68 131
15097.84 122
15099.00 139
15100.16 134
15101.32 109
15102.48 119
15103.64 158
15104.80 158
15105.97 140
15107.13 116
15108.29 122
15109.45 158
15110.61 124
15111.77 163
15112.93 169
15114.09 142
15115.25 128
15116.42 140
15117.58 173
15118.74 187
15119.90 124
15121.06 135
15122.22 124
15123.39 133
15124.55 143
15125.71 146
15126.87 134
15128.03 158
15129.19 161
15130.36 146
15131.52 165
15132.68 165
15133.84 143
15135.00 127
15136.17 136
15137.33 118
15138.49 134
15139.65 141
15140.82 142
15141.98 146
15143.14 138
15144.30 132
15145.46 140
15146.63 158
15147.79 147
15148.95 122
15150.12 163
15151.28 134
15152.44 134
15153.60 167
15154.77 147
15155.93 141
15157.09 145
15158.26 149
15159.42 125
15160.58 173
15161.74 145
15162.91 148
15164.07 141
15165.23 134
15166.40 144
15167.56 147
15168.72 142
15169.89 134
15171.05 181
15172.21 169
15173.38 162
15174.54 137
15175.71 151
15176.87 173
15178.03 138
15179.20 128
15180.36 150
15181.52 151
15182.69 138
15183.85 153
15185.02 123
15186.18 149
15187.34 126
15188.51 126
15189.67 133
15190.84 121
15192.00 134
15193.17 165
15194.33 154
15195.49 129
15196.66 134
15197.82 136
15198.99 136
15200.15 130
15201.32 113
15202.48 145
15203.65 177
15204.81 171
15205.98 120
15207.14 101
15208.31 144
15209.47 127
15210.64 145
15211.80 164
15212.97 162
15214.13 144
15215.30 160
15216.46 150
15217.63 137
15218.79 142
15219.96 157
15221.12 171
15222.29 179
15223.45 144
15224.62 150
15225.78 120
15226.95 151
15228.12 162
15229.28 133
15230.45 132
15231.61 158
15232.78 140
15233.95 148
15235.11 176
15236.28 134
15237.44 158
15238.61 166
15239.78 170
15240.94 142
15242.11 165
15243.27 135
15244.44 133
15245.61 162
15246.77 146
15247.94 139
15249.11 160
15250.27 157
15251.44 145
15252.61 145
15253.77 142
15254.94 139
15256.11 147
15257.27 138
15258.44 129
15259.61 133
15260.77 141
15261.94 137
15263.11 134
15264.27 130
15265.44 158
15266.61 143
15267.78 130
15268.94 134
15270.11 123
15271.28 115
15272.44 126
15273.61 151
15274.78 157
15275.95 140
15277.11 153
15278.28 151
15279.45 140
15280.62 151
15281.79 157
15282.95 140
15284.12 153
15285.29 121
15286.46 154
15287.62 153
15288.79 128
15289.96 131
15291.13 154
15292.30 132
15293.47 104
15294.63 138
15295.80 161
15296.97 130
15298.14 123
15299.31 100
15300.48 118
15301.64 152
15302.81 153
15303.98 151
15305.15 151
15306.32 145
15307.49 147
15308.66 124
15309.82 138
15310.99 159
15312.16 198
15313.33 138
15314.50 131
15315.67 153
15316.84 148
15318.01 137
15319.18 144
15320.35 132
15321.51 163
15322.68 139
15323.85 118
15325.02 145
15326.19 174
15327.36 142
15328.53 151
15329.70 167
15330.87 127
15332.04 154
15333.21 146
15334.38 161
15335.55 142
15336.72 138
15337.89 134
15339.06 135
15340.23 142
15341.40 114
15342.57 127
15343.74 117
15344.91 153
15346.08 140
15347.25 135
15348.42 117
15349.59 116
15350.76 126
15351.93 136
15353.10 125
15354.27 120
15355.44 136
15356.61 139
15357.78 141
15358.95 112
15360.13 136
15361.30 137
15362.47 150
15363.64 139
15364.81 152
15365.98 159
15367.15 140
15368.32 111
15369.49 122
15370.66 138
15371.84 168
15373.01 136
15374.18 138
15375.35 144
15376.52 136
15377.69 115
15378.86 134
15380.03 140
15381.21 151
15382.38 152
15383.55 129
15384.72 144
15385.89 149
15387.06 136
15388.24 162
15389.41 175
15390.58 116
15391.75 114
15392.92 111
15394.10 123
15395.27 135
15396.44 134
15397.61 177
15398.78 195
15399.96 156
15401.13 133
15402.30 156
15403.47 136
15404.65 133
15405.82 148
15406.99 148
15408.16 131
15409.34 135
15410.51 162
15411.68 140
15412.85 120
15414.03 162
15415.20 116
15416.37 137
15417.55 142
15418.72 170
15419.89 137
15421.06 103
15422.24 131
15423.41 134
15424.58 134
15425.76 130
15426.93 131
15428.10 109
15429.28 146
15430.45 156
15431.62 129
15432.80 125
15433.97 138
15435.15 125
15436.32 130
15437.49 121
15438.67 131
15439.84 126
15441.01 96
15442.19 140
15443.36 146
15444.54 160
15445.71 142
15446.88 140
15448.06 126
15449.23 129
15450.41 120
15451.58 155
15452.75 127
15453.93 137
15455.10 149
15456.28 143
15457.45 137
15458.63 133
15459.80 147
15460.98 122
15462.15 133
15463.32 114
15464.50 141
15465.67 139
15466.85 169
15468.02 125
15469.20 139
15470.37 159
15471.55 140
15472.72 135
15473.90 136
15475.07 111
15476.25 110
15477.42 113
15478.60 106
15479.77 137
15480.95 115
15482.13 148
15483.30 127
15484.48 112
15485.65 108
15486.83 125
15488.00 141
15489.18 165
15490.35 175
15491.53 173
15492.71 145
15493.88 135
15495.06 149
15496.23 119
15497.41 122
15498.59 140
15499.76 134
15500.94 136
15502.11 135
15503.29 169
15504.47 192
15505.64 158
15506.82 138
15508.00 139
15509.17 136
15510.35 116
15511.52 132
15512.70 125
15513.88 125
15515.05 128
15516.23 113
15517.41 123
15518.58 165
15519.76 163
15520.94 165
15522.12 131
15523.29 148
15524.47 153
15525.65 150
15526.82 120
15528.00 137
15529.18 140
15530.35 125
15531.53 135
15532.71 151
15533.89 148
15535.06 139
15536.24 138
15537.42 137
15538.60 114
15539.77 138
15540.95 136
15542.13 134
15543.31 118
15544.48 113
15545.66 157
15546.84 179
15548.02 157
15549.20 122
15550.37 135
15551.55 139
15552.73 155
15553.91 133
15555.09 131
15556.26 150
15557.44 139
15558.62 143
15559.80 126
15560.98 123
15562.16 123
15563.34 139
15564.51 139
15565.69 144
15566.87 136
15568.05 171
15569.23 140
15570.41 153
15571.59 197
15572.76 123
15573.94 153
15575.12 138
15576.30 119
15577.48 138
15578.66 134
15579.84 140
15581.02 134
15582.20 155
15583.38 144
15584.56 141
15585.73 159
15586.91 145
15588.09 145
15589.27 156
15590.45 151
15591.63 145
15592.81 147
15593.99 142
15595.17 174
15596.35 158
15597.53 153
15598.71 148
15599.89 144
15601.07 128
15602.25 145
15603.43 166
15604.61 159
15605.79 154
15606.97 146
15608.15 155
15609.33 187
15610.51 179
15611.69 149
15612.87 153
15614.05 126
15615.23 141
15616.41 154
15617.59 149
15618.77 169
15619.95 171
15621.14 130
15622.32 153
15623.50 146
15624.68 145
15625.86 123
15627.04 128
15628.22 152
15629.40 179
15630.58 132
15631.76 148
15632.94 129
15634.13 134
15635.31 160
15636.49 143
15637.67 127
15638.85 141
15640.03 154
15641.21 129
15642.39 130
15643.58 125
15644.76 161
15645.94 144
15647.12 174
15648.30 216
15649.48 185
15650.67 154
15651.85 172
15653.03 134
15654.21 161
15655.39 143
15656.58 147
15657.76 145
15658.94 148
15660.12 150
15661.30 191
15662.49 158
15663.67 145
15664.85 153
15666.03 179
15667.22 186
15668.40 186
15669.58 159
15670.76 151
15671.95 153
15673.13 162
15674.31 156
15675.49 169
15676.68 172
15677.86 154
15679.04 159
15680.23 154
15681.41 139
15682.59 145
15683.77 172
15684.96 186
15686.14 144
15687.32 150
15688.51 180
15689.69 172
15690.87 163
15692.06 145
15693.24 155
15694.42 176
15695.61 139
15696.79 158
15697.97 144
15699.16 186
15700.34 160
15701.53 141
15702.71 158
15703.89 160
15705.08 160
15706.26 154
15707.44 145
15708.63 149
15709.81 152
15711.00 130
15712.18 136
15713.36 132
15714.55 142
15715.73 164
15716.92 152
15718.10 155
15719.29 179
15720.47 188
15721.66 176
15722.84 155
15724.02 146
15725.21 151
15726.39 143
15727.58 132
15728.76 141
15729.95 156
15731.13 212
15732.32 183
15733.50 187
15734.69 154
15735.87 153
15737.06 181
15738.24 162
15739.43 167
15740.61 175
15741.80 198
15742.98 211
15744.17 219
15745.35 172
15746.54 149
15747.72 180
15748.91 190
15750.10 174
15751.28 166
15752.47 174
15753.65 188
15754.84 174
15756.02 181
15757.21 188
15758.40 166
15759.58 188
15760.77 158
15761.95 187
15763.14 160
15764.33 158
15765.51 161
15766.70 166
15767.88 179
15769.07 161
15770.26 166
15771.44 194
15772.63 164
15773.82 137
15775.00 178
15776.19 175
15777.38 153
15778.56 194
15779.75 155
15780.94 174
15782.12 138
15783.31 126
15784.50 135
15785.68 140
15786.87 144
15788.06 136
15789.24 145
15790.43 179
15791.62 152
15792.81 142
15793.99 145
15795.18 148
15796.37 135
15797.55 152
15798.74 136
15799.93 130
15801.12 125
15802.30 145
15803.49 148
15804.68 142
15805.87 135
15807.05 190
15808.24 155
15809.43 164
15810.62 154
15811.81 119
15812.99 147
15814.18 140
15815.37 130
15816.56 106
15817.75 112
15818.93 127
15820.12 153
15821.31 142
15822.50 160
15823.69 152
15824.88 137
15826.06 128
15827.25 129
15828.44 151
15829.63 130
15830.82 125
15832.01 133
15833.20 132
15834.38 141
15835.57 126
15836.76 140
15837.95 118
15839.14 130
15840.33 147
15841.52 166
15842.71 156
15843.90 138
15845.08 148
15846.27 189
15847.46 126
15848.65 116
15849.84 136
15851.03 123
15852.22 140
15853.41 136
15854.60 117
15855.79 131
15856.98 118
15858.17 133
15859.36 141
15860.55 137
15861.74 165
15862.93 148
15864.12 108
15865.31 136
15866.50 144
15867.69 140
15868.88 146
15870.07 121
15871.26 115
15872.45 118
15873.64 128
15874.83 112
15876.02 155
15877.21 136
15878.40 174
15879.59 130
15880.78 137
15881.97 139
15883.16 108
15884.35 141
15885.54 135
15886.73 136
15887.92 181
15889.11 157
15890.30 147
15891.50 139
15892.69 168
15893.88 149
15895.07 145
15896.26 137
15897.45 149
15898.64 134
15899.83 144
15901.02 158
15902.22 144
15903.41 144
15904.60 142
15905.79 153
15906.98 133
15908.17 132
15909.36 155
15910.56 161
15911.75 164
15912.94 138
15914.13 134
15915.32 153
15916.51 138
15917.71 147
15918.90 136
15920.09 131
15921.28 145
15922.47 133
15923.67 125
15924.86 120
15926.05 140
15927.24 144
15928.43 141
15929.63 132
15930.82 166
15932.01 115
15933.20 102
15934.40 127
15935.59 136
15936.78 159
15937.97 129
15939.17 149
15940.36 150
15941.55 167
15942.75 134
15943.94 154
15945.13 139
15946.32 155
15947.52 139
15948.71 127
15949.90 146
15951.10 129
15952.29 127
15953.48 157
15954.68 140
15955.87 116
15957.06 99
15958.26 126
15959.45 123
15960.64 133
15961.84 145
15963.03 146
15964.22 128
15965.42 123
15966.61 125
15967.80 130
15969.00 121
15970.19 120
15971.39 137
15972.58 130
15973.77 138
15974.97 135
15976.16 132
15977.36 124
15978.55 110
15979.74 134
15980.94 127
15982.13 109
15983.33 129
15984.52 120
15985.72 109
15986.91 120
15988.10 106
15989.30 125
15990.49 111
15991.69 139
15992.88 125
15994.08 133
15995.27 152
15996.47 141
15997.66 109
15998.86 110
16000.05 113
16001.25 99
16002.44 115
16003.64 121
16004.83 135
16006.03 112
16007.22 121
16008.42 136
16009.61 160
16010.81 120
16012.00 128
16013.20 117
16014.40 144
16015.59 136
16016.79 103
16017.98 130
16019.18 116
16020.37 148
16021.57 132
16022.76 143
16023.96 109
16025.16 118
16026.35 114
16027.55 123
16028.74 129
16029.94 118
16031.14 114
16032.33 133
16033.53 121
16034.73 111
16035.92 108
16037.12 126
16038.31 132
16039.51 115
16040.71 95
16041.90 96
16043.10 131
16044.30 143
16045.49 130
16046.69 136
16047.89 110
16049.08 130
16050.28 104
16051.48 98
16052.67 96
16053.87 145
16055.07 130
16056.27 128
16057.46 122
16058.66 139
16059.86 124
16061.05 113
16062.25 116
16063.45 101
16064.65 108
16065.84 114
16067.04 123
16068.24 122
16069.44 123
16070.63 111
16071.83 150
16073.03 128
16074.23 139
16075.42 134
16076.62 126
16077.82 105
16079.02 131
16080.22 115
16081.41 136
16082.61 138
16083.81 124
16085.01 118
16086.21 103
16087.40 107
16088.60 95
16089.80 104
16091.00 117
16092.20 145
16093.40 127
16094.59 125
16095.79 95
16096.99 119
16098.19 112
16099.39 120
16100.59 131
16101.79 107
16102.99 108
16104.18 119
16105.38 136
16106.58 124
16107.78 97
16108.98 121
16110.18 131
16111.38 135
16112.58 131
16113.78 114
16114.98 127
16116.17 121
16117.37 146
16118.57 133
16119.77 126
16120.97 129
16122.17 109
16123.37 124
16124.57 132
16125.77 127
16126.97 137
16128.17 126
16129.37 108
16130.57 133
16131.77 119
16132.97 126
16134.17 114
16135.37 112
16136.57 107
16137.77 119
16138.97 113
16140.17 125
16141.37 107
16142.57 123
16143.77 136
16144.97 121
16146.17 117
16147.37 137
16148.57 129
16149.77 119
16150.97 155
16152.17 131
16153.37 130
16154.58 113
16155.78 95
16156.98 121
16158.18 142
16159.38 126
16160.58 112
16161.78 132
16162.98 117
16164.18 130
16165.38 120
16166.59 129
16167.79 124
16168.99 108
16170.19 98
16171.39 131
16172.59 135
16173.79 103
16174.99 114
16176.20 102
16177.40 126
16178.60 127
16179.80 107
16181.00 112
16182.20 113
16183.41 127
16184.61 148
16185.81 117
16187.01 126
16188.21 125
16189.42 87
16190.62 107
16191.82 104
16193.02 118
16194.22 101
16195.43 133
16196.63 120
16197.83 125
16199.03 101
16200.24 97
16201.44 130
16202.64 135
16203.84 112
16205.05 107
16206.25 140
16207.45 125
16208.65 128
16209.86 103
16211.06 126
16212.26 129
16213.47 117
16214.67 94
16215.87 129
16217.07 121
16218.28 131
16219.48 159
16220.68 120
16221.89 101
16223.09 107
16224.29 136
16225.50 100
16226.70 141
16227.90 133
16229.11 131
16230.31 122
16231.51 141
16232.72 144
16233.92 127
16235.13 134
16236.33 119
16237.53 104
16238.74 100
16239.94 107
16241.15 116
16242.35 110
16243.55 117
16244.76 116
16245.96 119
16247.17 111
16248.37 117
16249.57 138
16250.78 157
16251.98 107
16253.19 81
16254.39 102
16255.60 114
16256.80 133
16258.01 112
16259.21 115
16260.41 114
16261.62 127
16262.82 107
16264.03 116
16265.23 93
16266.44 103
16267.64 115
16268.85 132
16270.05 124
16271.26 119
16272.46 126
16273.67 117
16274.87 88
16276.08 100
16277.28 135
16278.49 137
16279.70 156
16280.90 103
16282.11 106
16283.31 112
16284.52 116
16285.72 141
16286.93 112
16288.13 113
16289.34 141
16290.55 133
16291.75 140
16292.96 111
16294.16 116
16295.37 127
16296.58 147
16297.78 148
16298.99 131
16300.19 139
16301.40 121
16302.61 119
16303.81 121
16305.02 130
16306.22 122
16307.43 142
16308.64 109
16309.84 118
16311.05 105
16312.26 107
16313.46 111
16314.67 119
16315.88 134
16317.08 99
16318.29 121
16319.50 131
16320.70 125
16321.91 102
16323.12 121
16324.33 106
16325.53 116
16326.74 139
16327.95 144
16329.15 137
16330.36 116
16331.57 134
16332.78 110
16333.98 117
16335.19 131
16336.40 101
16337.61 96
16338.81 101
16340.02 99
16341.23 109
16342.44 110
16343.64 113
16344.85 95
16346.06 110
16347.27 101
16348.48 103
16349.68 107
16350.89 112
16352.10 109
16353.31 129
16354.52 127
16355.72 115
16356.93 106
16358.14 112
16359.35 125
16360.56 147
16361.77 126
16362.97 140
16364.18 120
16365.39 146
16366.60 135
16367.81 111
16369.02 112
16370.23 116
16371.43 118
16372.64 108
16373.85 112
16375.06 97
16376.27 133
16377.48 110
16378.69 97
16379.90 130
16381.11 128
16382.32 122
16383.52 116
16384.73 114
16385.94 126
16387.15 110
16388.36 136
16389.57 120
16390.78 115
16391.99 111
16393.20 97
16394.41 94
16395.62 134
16396.83 100
16398.04 113
16399.25 97
16400.46 111
16401.67 102
16402.88 86
16404.09 109
16405.30 124
16406.51 125
16407.72 114
16408.93 117
16410.14 101
16411.35 106
16412.56 135
16413.77 132
16414.98 115
16416.19 115
16417.40 112
16418.61 108
16419.82 122
16421.03 129
16422.24 112
16423.45 145
16424.67 102
16425.88 98
16427.09 109
16428.30 138
16429.51 125
16430.72 123
16431.93 123
16433.14 109
16434.35 94
16435.56 105
16436.78 99
16437.99 115
16439.20 108
16440.41 106
16441.62 97
16442.83 127
16444.04 97
16445.25 79
16446.47 116
16447.68 112
16448.89 106
16450.10 91
16451.31 117
16452.52 119
16453.74 110
16454.95 91
16456.16 81
16457.37 98
16458.58 129
16459.80 102
16461.01 100
16462.22 92
16463.43 103
16464.65 108
16465.86 116
16467.07 110
16468.28 115
16469.49 109
16470.71 97
16471.92 109
16473.13 112
16474.34 119
16475.56 119
16476.77 119
16477.98 135
16479.20 134
16480.41 110
16481.62 99
16482.83 112
16484.05 107
16485.26 115
16486.47 124
16487.69 96
16488.90 87
16490.11 124
16491.33 111
16492.54 109
16493.75 116
16494.97 110
16496.18 104
16497.39 95
16498.61 87
16499.82 98
16501.03 114
16502.25 97
16503.46 106
16504.67 117
16505.89 109
16507.10 90
16508.32 98
16509.53 119
16510.74 100
16511.96 98
16513.17 130
16514.39 117
16515.60 122
16516.81 108
16518.03 104
16519.24 112
16520.46 137
16521.67 145
16522.88 83
16524.10 116
16525.31 78
16526.53 102
16527.74 113
16528.96 126
16530.17 108
16531.39 99
16532.60 115
16533.82 129
16535.03 127
16536.25 116
16537.46 107
16538.68 109
16539.89 150
16541.11 113
16542.32 102
16543.54 93
16544.75 119
16545.97 113
16547.18 110
16548.40 117
16549.61 115
16550.83 108
16552.04 115
16553.26 98
16554.47 105
16555.69 106
16556.91 112
16558.12 98
16559.34 102
16560.55 112
16561.77 106
16562.98 113
16564.20 111
16565.42 106
16566.63 91
16567.85 131
16569.06 118
16570.28 127
16571.50 94
16572.71 112
16573.93 128
16575.15 120
16576.36 108
16577.58 114
16578.79 139
16580.01 115
16581.23 156
16582.44 115
16583.66 109
16584.88 103
16586.09 91
16587.31 100
16588.53 102
16589.74 97
16590.96 122
16592.18 109
16593.40 91
16594.61 94
16595.83 165
16597.05 106
16598.26 120
16599.48 109
16600.70 75
16601.92 93
16603.13 109
16604.35 97
16605.57 84
16606.78 105
16608.00 132
16609.22 76
16610.44 95
16611.66 107
16612.87 96
16614.09 120
16615.31 131
16616.53 113
16617.74 122
16618.96 104
16620.18 127
16621.40 105
16622.62 124
16623.83 95
16625.05 107
16626.27 117
16627.49 127
16628.71 120
16629.93 87
16631.14 110
16632.36 127
16633.58 132
16634.80 126
16636.02 87
16637.24 116
16638.45 112
16639.67 105
16640.89 93
16642.11 110
16643.33 95
16644.55 96
16645.77 91
16646.99 98
16648.21 109
16649.42 114
16650.64 101
16651.86 102
16653.08 100
16654.30 109
16655.52 115
16656.74 102
16657.96 131
16659.18 113
16660.40 93
16661.62 129
16662.84 122
16664.06 89
16665.28 96
16666.50 104
16667.72 127
16668.93 105
16670.15 107
16671.37 113
16672.59 122
16673.81 114
16675.03 83
16676.25 105
16677.47 110
16678.69 105
16679.91 90
16681.13 103
16682.36 111
16683.58 112
16684.80 118
16686.02 95
16687.24 90
16688.46 108
16689.68 113
16690.90 83
16692.12 103
16693.34 114
16694.56 109
16695.78 99
16697.00 114
16698.22 105
16699.44 103
16700.66 130
16701.89 103
16703.11 92
16704.33 98
16705.55 91
16706.77 114
16707.99 140
16709.21 126
16710.43 131
16711.65 113
16712.88 118
16714.10 111
16715.32 115
16716.54 109
16717.76 112
16718.98 119
16720.20 114
16721.43 124
16722.65 130
16723.87 104
16725.09 94
16726.31 103
16727.54 108
16728.76 100
16729.98 109
16731.20 94
16732.42 103
16733.65 130
16734.87 132
16736.09 122
16737.31 102
16738.53 103
16739.76 104
16740.98 90
16742.20 107
16743.42 119
16744.65 103
16745.87 119
16747.09 116
16748.31 122
16749.54 109
16750.76 122
16751.98 109
16753.21 101
16754.43 113
16755.65 86
16756.87 120
16758.10 109
16759.32 113
16760.54 111
16761.77 140
16762.99 129
16764.21 117
16765.44 90
16766.66 91
16767.88 101
16769.11 108
16770.33 82
16771.55 85
16772.78 96
16774.00 97
16775.22 121
16776.45 119
16777.67 132
16778.90 125
16780.12 110
16781.34 90
16782.57 108
16783.79 117
16785.02 108
16786.24 116
16787.46 105
16788.69 106
16789.91 124
16791.14 111
16792.36 107
16793.58 112
16794.81 106
16796.03 109
16797.26 128
16798.48 117
16799.71 108
16800.93 109
16802.16 96
16803.38 109
16804.61 107
16805.83 99
16807.06 106
16808.28 110
16809.50 95
16810.73 87
16811.95 94
16813.18 134
16814.40 116
16815.63 118
16816.86 84
16818.08 109
16819.31 112
16820.53 124
16821.76 105
16822.98 107
16824.21 97
16825.43 92
16826.66 138
16827.88 131
16829.11 117
16830.33 108
16831.56 92
16832.79 112
16834.01 95
16835.24 101
16836.46 91
16837.69 139
16838.92 126
16840.14 125
16841.37 116
16842.59 98
16843.82 112
16845.05 112
16846.27 128
16847.50 119
16848.73 84
16849.95 120
16851.18 113
16852.40 95
16853.63 116
16854.86 115
16856.08 119
16857.31 124
16858.54 104
16859.76 102
16860.99 99
16862.22 109
16863.44 96
16864.67 102
16865.90 84
16867.13 99
16868.35 100
16869.58 132
16870.81 112
16872.03 105
16873.26 134
16874.49 112
16875.72 137
16876.94 125
16878.17 117
16879.40 77
16880.63 75
16881.85 103
16883.08 136
16884.31 127
16885.54 118
16886.76 117
16887.99 116
16889.22 123
16890.45 115
16891.68 111
16892.90 102
16894.13 89
16895.36 106
16896.59 121
16897.82 113
16899.04 137
16900.27 118
16901.50 115
16902.73 130
16903.96 119
16905.18 93
16906.41 110
16907.64 108
16908.87 103
16910.10 88
16911.33 105
16912.56 122
16913.78 97
16915.01 120
16916.24 126
16917.47 117
16918.70 121
16919.93 98
16921.16 121
16922.39 108
16923.62 114
16924.85 107
16926.07 111
16927.30 125
16928.53 106
16929.76 87
16930.99 79
16932.22 90
16933.45 114
16934.68 109
16935.91 123
16937.14 102
16938.37 128
16939.60 122
16940.83 110
16942.06 108
16943.29 104
16944.52 106
16945.75 91
16946.98 90
16948.21 94
16949.44 94
16950.67 95
16951.90 94
16953.13 91
16954.36 79
16955.59 107
16956.82 93
16958.05 77
16959.28 101
16960.51 105
16961.74 102
16962.97 95
16964.20 100
16965.43 102
16966.66 99
16967.89 101
16969.12 112
16970.35 128
16971.58 115
16972.82 110
16974.05 90
16975.28 107
16976.51 132
16977.74 88
16978.97 116
16980.20 99
16981.43 96
16982.66 84
16983.90 114
16985.13 111
16986.36 114
16987.59 124
16988.82 112
16990.05 85
16991.28 104
16992.52 126
16993.75 111
16994.98 97
16996.21 86
16997.44 86
16998.67 101
16999.91 128
17001.14 98
17002.37 96
17003.60 115
17004.83 86
17006.07 126
17007.30 95
17008.53 123
17009.76 94
17010.99 83
17012.23 95
17013.46 113
17014.69 106
17015.92 113
17017.16 109
17018.39 104
17019.62 109
17020.85 134
17022.09 130
17023.32 100
17024.55 103
17025.78 103
17027.02 128
17028.25 101
17029.48 98
17030.72 88
17031.95 93
17033.18 123
17034.42 81
17035.65 84
17036.88 119
17038.11 102
17039.35 105
17040.58 109
17041.81 86
17043.05 109
17044.28 113
17045.52 114
17046.75 98
17047.98 109
17049.22 108
17050.45 94
17051.68 112
17052.92 114
17054.15 125
17055.38 130
17056.62 90
17057.85 93
17059.09 106
17060.32 107
17061.55 119
17062.79 102
17064.02 98
17065.26 109
17066.49 130
17067.73 129
17068.96 101
17070.19 100
17071.43 133
17072.66 107
17073.90 120
17075.13 130
17076.37 174
17077.60 149
17078.84 139
17080.07 109
17081.31 104
17082.54 116
17083.78 103
17085.01 83
17086.25 99
17087.48 75
17088.72 128
17089.95 115
17091.19 109
17092.42 79
17093.66 86
17094.89 87
17096.13 110
17097.36 103
17098.60 97
17099.83 100
17101.07 110
17102.30 98
17103.54 104
17104.78 93
17106.01 111
17107.25 71
17108.48 83
17109.72 94
17110.95 110
17112.19 109
17113.43 112
17114.66 112
17115.90 96
17117.13 122
17118.37 118
17119.61 99
17120.84 87
17122.08 98
17123.32 101
17124.55 93
17125.79 117
17127.02 98
17128.26 108
17129.50 112
17130.73 93
17131.97 112
17133.21 119
17134.44 74
17135.68 87
17136.92 75
17138.15 111
17139.39 105
17140.63 95
17141.87 106
17143.10 108
17144.34 136
17145.58 109
17146.81 87
17148.05 94
17149.29 90
17150.53 99
17151.76 126
17153.00 87
17154.24 92
17155.48 96
17156.71 102
17157.95 94
17159.19 99
17160.43 119
17161.66 108
17162.90 102
17164.14 92
17165.38 112
17166.62 107
17167.85 125
17169.09 93
17170.33 122
17171.57 98
17172.81 89
17174.04 91
17175.28 116
17176.52 88
17177.76 95
17179.00 91
17180.23 100
17181.47 108
17182.71 86
17183.95 68
17185.19 100
17186.43 77
17187.67 100
17188.90 121
17190.14 86
17191.38 97
17192.62 114
17193.86 111
17195.10 103
17196.34 106
17197.58 103
17198.82 97
17200.05 82
17201.29 96
17202.53 98
17203.77 101
17205.01 118
17206.25 92
17207.49 95
17208.73 94
17209.97 102
17211.21 100
17212.45 99
17213.69 100
17214.93 134
17216.17 117
17217.41 102
17218.65 85
17219.89 91
17221.13 97
17222.37 109
17223.61 143
17224.85 102
17226.09 88
17227.33 93
17228.57 110
17229.81 87
17231.05 95
17232.29 77
17233.53 95
17234.77 106
17236.01 65
17237.25 81
17238.49 111
17239.73 91
17240.97 121
17242.21 129
17243.45 110
17244.69 111
17245.93 102
17247.17 98
17248.41 102
17249.66 104
17250.90 84
17252.14 88
17253.38 114
17254.62 97
17255.86 100
17257.10 86
17258.34 87
17259.58 93
17260.83 96
17262.07 90
17263.31 78
17264.55 94
17265.79 100
17267.03 99
17268.27 103
17269.52 107
17270.76 71
17272.00 83
17273.24 136
17274.48 100
17275.72 91
17276.97 99
17278.21 84
17279.45 84
17280.69 111
17281.93 111
17283.18 89
17284.42 90
17285.66 77
17286.90 81
17288.15 99
17289.39 82
17290.63 100
17291.87 93
17293.11 99
17294.36 109
17295.60 109
17296.84 119
17298.08 107
17299.33 83
17300.57 87
17301.81 90
17303.06 119
17304.30 97
17305.54 99
17306.78 103
17308.03 95
17309.27 87
17310.51 83
17311.76 80
17313.00 118
17314.24 111
17315.49 108
17316.73 94
17317.97 99
17319.22 95
17320.46 92
17321.70 121
17322.95 85
17324.19 88
17325.43 87
17326.68 97
17327.92 100
17329.17 103
17330.41 100
17331.65 115
17332.90 123
17334.14 104
17335.38 82
17336.63 79
17337.87 101
17339.12 101
17340.36 97
17341.61 100
17342.85 109
17344.09 87
17345.34 90
17346.58 107
17347.83 94
17349.07 75
17350.32 95
17351.56 89
17352.80 99
17354.05 108
17355.29 108
17356.54 101
17357.78 82
17359.03 88
17360.27 108
17361.52 90
17362.76 97
17364.01 93
17365.25 71
17366.50 72
17367.74 77
17368.99 88
17370.23 87
17371.48 95
17372.72 107
17373.97 101
17375.22 96
17376.46 85
17377.71 90
17378.95 87
17380.20 112
17381.44 98
17382.69 78
17383.93 102
17385.18 92
17386.43 112
17387.67 94
17388.92 95
17390.16 101
17391.41 99
17392.66 110
17393.90 88
17395.15 84
17396.39 98
17397.64 99
17398.89 106
17400.13 99
17401.38 100
17402.63 87
17403.87 90
17405.12 104
17406.37 89
17407.61 73
17408.86 112
17410.11 91
17411.35 88
17412.60 77
17413.85 81
17415.09 85
17416.34 62
17417.59 68
17418.83 115
17420.08 97
17421.33 109
17422.57 102
17423.82 100
17425.07 108
17426.32 99
17427.56 95
17428.81 77
17430.06 128
17431.31 95
17432.55 85
17433.80 87
17435.05 111
17436.30 70
17437.54 117
17438.79 100
17440.04 117
17441.29 84
17442.53 98
17443.78 105
17445.03 107
17446.28 107
17447.53 115
17448.77 117
17450.02 108
17451.27 104
17452.52 109
17453.77 83
17455.01 104
17456.26 105
17457.51 100
17458.76 95
17460.01 89
17461.26 86
17462.51 93
17463.75 96
17465.00 94
17466.25 84
17467.50 104
17468.75 98
17470.00 74
17471.25 111
17472.50 106
17473.74 95
17474.99 109
17476.24 96
17477.49 110
17478.74 97
17479.99 105
17481.24 99
17482.49 77
17483.74 90
17484.99 106
17486.24 96
17487.49 105
17488.74 86
17489.98 88
17491.23 111
17492.48 108
17493.73 105
17494.98 80
17496.23 104
17497.48 82
17498.73 109
17499.98 100
17501.23 100
17502.48 98
17503.73 97
17504.98 83
17506.23 98
17507.48 84
17508.73 98
17509.98 98
17511.23 77
17512.48 90
17513.73 87
17514.98 97
17516.24 97
17517.49 99
17518.74 91
17519.99 132
17521.24 91
17522.49 105
17523.74 94
17524.99 129
17526.24 95
17527.49 86
17528.74 120
17529.99 108
17531.24 106
17532.50 90
17533.75 115
17535.00 97
17536.25 98
17537.50 97
17538.75 113
17540.00 102
17541.25 94
17542.51 107
17543.76 118
17545.01 89
17546.26 98
17547.51 89
17548.76 103
17550.01 95
17551.27 95
17552.52 78
17553.77 91
17555.02 116
17556.27 92
17557.53 99
17558.78 89
17560.03 102
17561.28 119
17562.53 97
17563.79 105
17565.04 85
17566.29 102
17567.54 117
17568.80 119
17570.05 89
17571.30 96
17572.55 99
17573.81 114
17575.06 93
17576.31 97
17577.56 80
17578.82 81
17580.07 103
17581.32 117
17582.57 138
17583.83 106
17585.08 114
17586.33 83
17587.59 96
17588.84 89
17590.09 95
17591.35 96
17592.60 88
17593.85 94
17595.11 104
17596.36 94
17597.61 71
17598.87 91
17600.12 77
17601.37 94
17602.63 103
17603.88 113
17605.13 145
17606.39 124
17607.64 125
17608.89 102
17610.15 104
17611.40 101
17612.66 113
17613.91 112
17615.16 104
17616.42 96
17617.67 88
17618.93 96
17620.18 113
17621.43 116
17622.69 99
17623.94 108
17625.20 114
17626.45 110
17627.71 101
17628.96 97
17630.22 89
17631.47 88
17632.72 119
17633.98 104
17635.23 100
17636.49 123
17637.74 112
17639.00 98
17640.25 112
17641.51 99
17642.76 110
17644.02 98
17645.27 116
17646.53 124
17647.78 93
17649.04 104
17650.29 97
17651.55 130
17652.80 119
17654.06 102
17655.32 92
17656.57 93
17657.83 92
17659.08 89
17660.34 111
17661.59 116
17662.85 121
17664.11 101
17665.36 108
17666.62 109
17667.87 107
17669.13 99
17670.38 75
17671.64 92
17672.90 98
17674.15 82
17675.41 87
17676.67 96
17677.92 91
17679.18 108
17680.43 96
17681.69 108
17682.95 109
17684.20 87
17685.46 128
17686.72 107
17687.97 92
17689.23 105
17690.49 97
17691.74 115
17693.00 130
17694.26 120
17695.51 99
17696.77 117
17698.03 97
17699.28 91
17700.54 88
17701.80 87
17703.06 90
17704.31 83
17705.57 83
17706.83 88
17708.08 93
17709.34 84
17710.60 103
17711.86 90
17713.11 85
17714.37 102
17715.63 106
17716.89 71
17718.14 104
17719.40 96
17720.66 114
17721.92 94
17723.18 104
17724.43 98
17725.69 112
17726.95 105
17728.21 87
17729.47 101
17730.72 103
17731.98 109
17733.24 106
17734.50 119
17735.76 99
17737.02 98
17738.27 106
17739.53 108
17740.79 104
17742.05 91
17743.31 99
17744.57 81
17745.83 105
17747.08 121
17748.34 102
17749.60 91
17750.86 84
17752.12 96
17753.38 102
17754.64 98
17755.90 95
17757.16 100
17758.41 98
17759.67 83
17760.93 101
17762.19 96
17763.45 106
17764.71 95
17765.97 123
17767.23 122
17768.49 112
17769.75 95
17771.01 100
17772.27 114
17773.53 100
17774.79 74
17776.05 97
17777.31 81
17778.57 102
17779.83 104
17781.09 107
17782.35 95
17783.61 121
17784.87 94
17786.13 86
17787.39 95
17788.65 94
17789.91 87
17791.17 82
17792.43 81
17793.69 117
17794.95 118
17796.21 103
17797.47 87
17798.73 92
17799.99 104
17801.25 97
17802.51 83
17803.77 100
17805.03 112
17806.29 109
17807.55 104
17808.82 101
17810.08 86
17811.34 97
17812.60 108
17813.86 95
17815.12 89
17816.38 112
17817.64 91
17818.90 92
17820.17 71
17821.43 94
17822.69 123
17823.95 107
17825.21 97
17826.47 105
17827.73 91
17829.00 80
17830.26 101
17831.52 111
17832.78 108
17834.04 89
17835.31 97
17836.57 115
17837.83 109
17839.09 122
17840.35 94
17841.61 116
17842.88 126
17844.14 94
17845.40 108
17846.66 149
17847.93 97
17849.19 94
17850.45 89
17851.71 97
17852.98 83
17854.24 74
17855.50 97
17856.76 112
17858.03 101
17859.29 108
17860.55 127
17861.81 96
17863.08 111
17864.34 101
17865.60 103
17866.87 92
17868.13 95
17869.39 89
17870.65 86
17871.92 103
17873.18 122
17874.44 95
17875.71 73
17876.97 99
17878.23 103
17879.50 90
17880.76 94
17882.02 99
17883.29 80
17884.55 82
17885.82 86
17887.08 86
17888.34 78
17889.61 99
17890.87 113
17892.13 86
17893.40 93
17894.66 79
17895.93 95
17897.19 113
17898.45 92
17899.72 97
17900.98 86
17902.25 75
17903.51 91
17904.78 79
17906.04 104
17907.30 84
17908.57 94
17909.83 92
17911.10 94
17912.36 76
17913.63 113
17914.89 132
17916.16 81
17917.42 93
17918.69 107
17919.95 86
17921.22 77
17922.48 84
17923.75 111
17925.01 94
17926.28 86
17927.54 92
17928.81 90
17930.07 84
17931.34 79
17932.60 84
17933.87 82
17935.13 87
17936.40 78
17937.66 85
17938.93 92
17940.19 82
17941.46 104
17942.73 110
17943.99 108
17945.26 93
17946.52 119
17947.79 108
17949.05 86
17950.32 115
17951.59 117
17952.85 113
17954.12 132
17955.38 113
17956.65 87
17957.92 83
17959.18 85
17960.45 92
17961.72 104
17962.98 109
17964.25 87
17965.52 110
17966.78 94
17968.05 95
17969.31 88
17970.58 82
17971.85 88
17973.11 93
17974.38 88
17975.65 87
17976.92 91
17978.18 113
17979.45 105
17980.72 112
17981.98 98
17983.25 92
17984.52 105
17985.78 81
17987.05 87
17988.32 91
17989.59 102
17990.85 85
17992.12 85
17993.39 78
17994.66 91
17995.92 79
17997.19 80
17998.46 88
17999.73 94
18000.99 107
18002.26 106
18003.53 105
18004.80 88
18006.07 84
18007.33 78
18008.60 100
18009.87 118
18011.14 104
18012.41 97
18013.67 89
18014.94 97
18016.21 93
18017.48 75
18018.75 102
18020.02 80
18021.28 96
18022.55 98
18023.82 79
18025.09 100
18026.36 105
18027.63 83
18028.90 102
18030.16 93
18031.43 83
18032.70 102
18033.97 90
18035.24 98
18036.51 113
18037.78 93
18039.05 83
18040.32 99
18041.58 86
18042.85 99
18044.12 123
18045.39 92
18046.66 91
18047.93 104
18049.20 96
18050.47 95
18051.74 102
18053.01 106
18054.28 78
18055.55 95
18056.82 93
18058.09 83
18059.36 90
18060.63 103
18061.90 117
18063.17 104
18064.44 96
18065.71 84
18066.98 109
18068.25 98
18069.52 73
18070.79 83
18072.06 76
18073.33 100
18074.60 97
18075.87 103
18077.14 91
18078.41 94
18079.68 105
18080.95 106
18082.22 88
18083.49 112
18084.76 119
18086.03 91
18087.30 72
18088.57 94
18089.85 92
18091.12 95
18092.39 110
18093.66 84
18094.93 82
18096.20 97
18097.47 93
18098.74 75
18100.01 95
18101.29 95
18102.56 117
18103.83 102
18105.10 79
18106.37 99
18107.64 84
18108.91 100
18110.19 114
18111.46 101
18112.73 99
18114.00 76
18115.27 91
18116.54 78
18117.82 75
18119.09 92
18120.36 87
18121.63 81
18122.90 103
18124.18 93
18125.45 73
18126.72 78
18127.99 91
18129.26 115
18130.54 96
18131.81 123
18133.08 89
18134.35 87
18135.63 93
18136.90 93
18138.17 108
18139.44 97
18140.72 115
18141.99 105
18143.26 114
18144.53 95
18145.81 89
18147.08 103
18148.35 96
18149.63 106
18150.90 92
18152.17 76
18153.45 88
18154.72 90
18155.99 105
18157.26 139
18158.54 94
18159.81 98
18161.08 74
18162.36 81
18163.63 99
18164.91 94
18166.18 84
18167.45 99
18168.73 121
18170.00 91
18171.27 115
18172.55 105
18173.82 80
18175.09 76
18176.37 97
18177.64 88
18178.92 79
18180.19 85
18181.46 92
18182.74 102
18184.01 82
18185.29 92
18186.56 100
18187.84 89
18189.11 110
18190.38 98
18191.66 85
18192.93 106
18194.21 101
18195.48 83
18196.76 115
18198.03 100
18199.31 91
18200.58 96
18201.86 91
18203.13 94
18204.41 94
18205.68 99
18206.96 75
18208.23 75
18209.51 100
18210.78 101
18212.06 111
18213.33 93
18214.61 92
18215.88 73
18217.16 78
18218.43 112
18219.71 123
18220.98 107
18222.26 81
18223.53 92
18224.81 76
18226.09 108
18227.36 108
18228.64 109
18229.91 80
18231.19 95
18232.46 84
18233.74 99
18235.02 111
18236.29 92
18237.57 86
18238.84 88
18240.12 106
18241.40 83
18242.67 73
18243.95 75
18245.23 110
18246.50 91
18247.78 100
18249.05 106
18250.33 92
18251.61 95
18252.88 93
18254.16 95
18255.44 96
18256.71 112
18257.99 98
18259.27 105
18260.54 71
18261.82 92
18263.10 84
18264.38 96
18265.65 86
18266.93 114
18268.21 129
18269.48 85
18270.76 93
18272.04 83
18273.32 68
18274.59 109
18275.87 99
18277.15 109
18278.43 101
18279.70 90
18280.98 88
18282.26 97
18283.54 111
18284.81 111
18286.09 107
18287.37 86
18288.65 107
18289.92 76
18291.20 91
18292.48 78
18293.76 80
18295.04 69
18296.31 84
18297.59 107
18298.87 101
18300.15 94
18301.43 98
18302.71 106
18303.98 77
18305.26 109
18306.54 98
18307.82 71
18309.10 75
18310.38 77
18311.66 61
18312.93 93
18314.21 102
18315.49 108
18316.77 105
18318.05 82
18319.33 88
18320.61 75
18321.89 80
18323.17 101
18324.44 91
18325.72 88
18327.00 78
18328.28 83
18329.56 82
18330.84 65
18332.12 78
18333.40 75
18334.68 99
18335.96 98
18337.24 90
18338.52 91
18339.80 108
18341.08 97
18342.36 104
18343.64 100
18344.92 96
18346.20 97
18347.48 88
18348.76 114
18350.04 70
18351.32 79
18352.60 93
18353.88 84
18355.16 83
18356.44 85
18357.72 85
18359.00 100
18360.28 74
18361.56 74
18362.84 87
18364.12 93
18365.40 113
18366.68 119
18367.96 108
18369.24 128
18370.52 120
18371.80 118
18373.08 102
18374.36 95
18375.64 95
18376.93 84
18378.21 96
18379.49 101
18380.77 91
18382.05 95
18383.33 90
18384.61 95
18385.89 88
18387.17 93
18388.46 93
18389.74 109
18391.02 92
18392.30 85
18393.58 74
18394.86 89
18396.15 105
18397.43 89
18398.71 80
18399.99 79
18401.27 92
18402.55 113
18403.84 97
18405.12 65
18406.40 82
18407.68 73
18408.96 94
18410.25 85
18411.53 89
18412.81 92
18414.09 87
18415.37 105
18416.66 89
18417.94 77
18419.22 100
18420.50 96
18421.79 97
18423.07 82
18424.35 95
18425.63 96
18426.92 97
18428.20 105
18429.48 102
18430.77 76
18432.05 115
18433.33 97
18434.61 81
18435.90 93
18437.18 103
18438.46 94
18439.75 94
18441.03 99
18442.31 121
18443.60 125
18444.88 77
18446.16 75
18447.45 72
18448.73 90
18450.01 102
18451.30 106
18452.58 101
18453.86 86
18455.15 92
18456.43 102
18457.71 86
18459.00 70
18460.28 79
18461.57 92
18462.85 81
18464.13 80
18465.42 100
18466.70 94
18467.99 97
18469.27 112
18470.55 97
18471.84 91
18473.12 79
18474.41 81
18475.69 95
18476.98 98
18478.26 103
18479.55 88
18480.83 93
18482.11 99
18483.40 94
18484.68 84
18485.97 105
18487.25 96
18488.54 108
18489.82 81
18491.11 74
18492.39 115
18493.68 85
18494.96 81
18496.25 121
18497.53 98
18498.82 79
18500.10 88
18501.39 127
18502.67 104
18503.96 102
18505.24 81
18506.53 88
18507.82 89
18509.10 99
18510.39 88
18511.67 90
18512.96 84
18514.24 77
18515.53 79
18516.82 95
18518.10 86
18519.39 108
18520.67 93
18521.96 92
18523.25 93
18524.53 111
18525.82 119
18527.10 94
18528.39 86
18529.68 81
18530.96 103
18532.25 94
18533.54 125
18534.82 116
18536.11 112
18537.39 124
18538.68 102
18539.97 106
18541.25 106
18542.54 89
18543.83 106
18545.11 83
18546.40 95
18547.69 100
18548.98 95
18550.26 104
18551.55 106
18552.84 86
18554.12 106
18555.41 94
18556.70 96
18557.99 88
18559.27 61
18560.56 95
18561.85 101
18563.13 95
18564.42 83
18565.71 89
18567.00 117
18568.28 93
18569.57 84
18570.86 95
18572.15 93
18573.44 117
18574.72 97
18576.01 103
18577.30 105
18578.59 99
18579.88 103
18581.16 106
18582.45 93
18583.74 95
18585.03 90
18586.32 113
18587.60 108
18588.89 96
18590.18 80
18591.47 99
18592.76 109
18594.05 81
18595.33 111
18596.62 105
18597.91 90
18599.20 103
18600.49 95
18601.78 95
18603.07 108
18604.36 91
18605.64 98
18606.93 97
18608.22 109
18609.51 123
18610.80 98
18612.09 87
18613.38 96
18614.67 85
18615.96 92
18617.25 126
18618.54 108
18619.83 93
18621.12 100
18622.40 120
18623.69 86
18624.98 100
18626.27 70
18627.56 76
18628.85 83
18630.14 86
18631.43 78
18632.72 99
18634.01 97
18635.30 87
18636.59 112
18637.88 97
18639.17 90
18640.46 94
18641.75 96
18643.04 95
18644.33 92
18645.62 96
18646.91 84
18648.20 79
18649.49 107
18650.78 103
18652.08 94
18653.37 96
18654.66 82
18655.95 80
18657.24 75
18658.53 89
18659.82 83
18661.11 96
18662.40 71
18663.69 94
18664.98 99
18666.27 68
18667.56 87
18668.86 109
18670.15 98
18671.44 89
18672.73 100
18674.02 81
18675.31 109
18676.60 113
18677.90 104
18679.19 110
18680.48 75
18681.77 105
18683.06 97
18684.35 99
18685.64 85
18686.94 96
18688.23 97
18689.52 72
18690.81 90
18692.10 88
18693.40 85
18694.69 95
18695.98 93
18697.27 83
18698.56 75
18699.86 111
18701.15 110
18702.44 84
18703.73 88
18705.03 89
18706.32 86
18707.61 100
18708.90 86
18710.19 97
18711.49 85
18712.78 102
18714.07 111
18715.37 97
18716.66 80
18717.95 97
18719.24 92
18720.54 120
18721.83 88
18723.12 88
18724.42 80
18725.71 88
18727.00 107
18728.30 64
18729.59 97
18730.88 107
18732.17 83
18733.47 99
18734.76 102
18736.05 93
18737.35 93
18738.64 101
18739.94 116
18741.23 99
18742.52 98
18743.82 99
18745.11 101
18746.40 96
18747.70 101
18748.99 82
18750.29 81
18751.58 98
18752.87 108
18754.17 94
18755.46 92
18756.76 99
18758.05 79
18759.34 96
18760.64 93
18761.93 87
18763.23 92
18764.52 109
18765.82 81
18767.11 83
18768.41 88
18769.70 98
18770.99 85
18772.29 99
18773.58 84
18774.88 75
18776.17 77
18777.47 94
18778.76 96
18780.06 96
18781.35 100
18782.65 112
18783.94 77
18785.24 94
18786.53 79
18787.83 84
18789.12 110
18790.42 91
18791.71 81
18793.01 70
18794.31 89
18795.60 82
18796.90 73
18798.19 95
18799.49 98
18800.78 84
18802.08 71
18803.37 77
18804.67 95
18805.97 97
18807.26 104
18808.56 84
18809.85 90
18811.15 87
18812.45 112
18813.74 86
18815.04 77
18816.34 83
18817.63 114
18818.93 89
18820.22 94
18821.52 81
18822.82 87
18824.11 104
18825.41 82
18826.71 97
18828.00 88
18829.30 107
18830.60 97
18831.89 97
18833.19 107
18834.49 89
18835.78 76
18837.08 78
18838.38 101
18839.67 106
18840.97 92
18842.27 80
18843.57 102
18844.86 103
18846.16 93
18847.46 115
18848.75 103
18850.05 108
18851.35 88
18852.65 85
18853.94 112
18855.24 99
18856.54 125
18857.84 86
18859.13 81
18860.43 75
18861.73 80
18863.03 73
18864.33 90
18865.62 102
18866.92 96
18868.22 86
18869.52 90
18870.82 76
18872.11 88
18873.41 98
18874.71 86
18876.01 89
18877.31 95
18878.61 95
18879.90 95
18881.20 64
18882.50 66
18883.80 90
18885.10 84
18886.40 91
18887.70 73
18888.99 67
18890.29 68
18891.59 109
18892.89 80
18894.19 85
18895.49 95
18896.79 109
18898.09 96
18899.39 59
18900.68 74
18901.98 72
18903.28 63
18904.58 92
18905.88 95
18907.18 95
18908.48 103
18909.78 94
18911.08 90
18912.38 105
18913.68 103
18914.98 100
18916.28 80
18917.58 87
18918.88 84
18920.18 73
18921.48 88
18922.78 92
18924.08 97
18925.38 104
18926.68 90
18927.98 99
18929.28 79
18930.58 96
18931.88 69
18933.18 83
18934.48 76
18935.78 72
18937.08 107
18938.38 82
18939.68 88
18940.98 85
18942.28 77
18943.58 84
18944.88 107
18946.18 103
18947.48 101
18948.78 73
18950.08 77
18951.39 102
18952.69 78
18953.99 94
18955.29 82
18956.59 73
18957.89 109
18959.19 78
18960.49 82
18961.79 86
18963.09 60
18964.40 109
18965.70 76
18967.00 82
18968.30 70
18969.60 79
18970.90 87
18972.21 86
18973.51 80
18974.81 77
18976.11 93
18977.41 98
18978.71 85
18980.02 76
18981.32 83
18982.62 85
18983.92 87
18985.22 67
18986.53 82
18987.83 77
18989.13 75
18990.43 78
18991.73 98
18993.04 83
18994.34 75
18995.64 100
18996.94 94
18998.25 81
18999.55 82
19000.85 79
19002.15 89
19003.46 86
19004.76 87
19006.06 82
19007.36 79
19008.67 89
19009.97 70
19011.27 83
19012.58 72
19013.88 87
19015.18 78
19016.49 82
19017.79 86
19019.09 87
19020.40 82
19021.70 115
19023.00 109
19024.31 77
19025.61 75
19026.91 99
19028.22 69
19029.52 87
19030.82 87
19032.13 68
19033.43 87
19034.73 115
19036.04 99
19037.34 99
19038.65 106
19039.95 118
19041.25 108
19042.56 114
19043.86 78
19045.17 94
19046.47 99
19047.77 77
19049.08 91
19050.38 79
19051.69 87
19052.99 88
19054.30 93
19055.60 70
19056.90 92
19058.21 78
19059.51 89
19060.82 80
19062.12 126
19063.43 100
19064.73 108
19066.04 75
19067.34 77
19068.65 85
19069.95 117
19071.26 94
19072.56 111
19073.87 100
19075.17 87
19076.48 93
19077.78 82
19079.09 75
19080.39 88
19081.70 96
19083.00 85
19084.31 59
19085.61 70
19086.92 96
19088.23 99
19089.53 81
19090.84 92
19092.14 61
19093.45 80
19094.75 84
19096.06 99
19097.37 85
19098.67 106
19099.98 102
19101.28 101
19102.59 90
19103.90 119
19105.20 87
19106.51 94
19107.81 67
19109.12 68
19110.43 77
19111.73 98
19113.04 81
19114.35 85
19115.65 84
19116.96 65
19118.27 93
19119.57 93
19120.88 101
19122.19 96
19123.49 95
19124.80 66
19126.11 75
19127.41 98
19128.72 110
19130.03 99
19131.33 92
19132.64 96
19133.95 106
19135.26 81
19136.56 95
19137.87 101
19139.18 106
19140.49 103
19141.79 72
19143.10 93
19144.41 72
19145.71 89
19147.02 91
19148.33 104
19149.64 86
19150.95 80
19152.25 81
19153.56 88
19154.87 84
19156.18 94
19157.48 89
19158.79 100
19160.10 102
19161.41 83
19162.72 76
19164.03 73
19165.33 80
19166.64 78
19167.95 80
19169.26 104
19170.57 79
19171.88 93
19173.18 88
19174.49 86
19175.80 62
19177.11 82
19178.42 84
19179.73 91
19181.04 82
19182.34 97
19183.65 77
19184.96 88
19186.27 80
19187.58 74
19188.89 94
19190.20 98
19191.51 67
19192.82 79
19194.13 81
19195.43 91
19196.74 89
19198.05 73
19199.36 79
19200.67 67
19201.98 85
19203.29 85
19204.60 81
19205.91 81
19207.22 104
19208.53 81
19209.84 83
19211.15 91
19212.46 87
19213.77 76
19215.08 83
19216.39 80
19217.70 86
19219.01 81
19220.32 77
19221.63 68
19222.94 69
19224.25 75
19225.56 72
19226.87 100
19228.18 85
19229.49 92
19230.80 65
19232.11 79
19233.42 77
19234.73 85
19236.04 87
19237.35 76
19238.67 83
19239.98 84
19241.29 128
19242.60 67
19243.91 62
19245.22 90
19246.53 96
19247.84 87
19249.15 81
19250.46 66
19251.77 70
19253.09 66
19254.40 86
19255.71 72
19257.02 67
19258.33 78
19259.64 74
19260.95 76
19262.27 74
19263.58 68
19264.89 77
19266.20 73
19267.51 67
19268.82 98
19270.14 93
19271.45 91
19272.76 86
19274.07 106
19275.38 88
19276.70 68
19278.01 99
19279.32 93
19280.63 90
19281.94 76
19283.26 84
19284.57 61
19285.88 84
19287.19 61
19288.51 75
19289.82 79
19291.13 88
19292.44 83
19293.76 79
19295.07 99
19296.38 74
19297.69 104
19299.01 84
19300.32 90
19301.63 83
19302.95 69
19304.26 82
19305.57 66
19306.88 76
19308.20 95
19309.51 81
19310.82 79
19312.14 74
19313.45 92
19314.76 80
19316.08 89
19317.39 72
19318.70 72
19320.02 91
19321.33 84
19322.64 105
19323.96 90
19325.27 74
19326.59 72
19327.90 85
19329.21 88
19330.53 109
19331.84 98
19333.15 68
19334.47 95
19335.78 80
19337.10 66
19338.41 101
19339.73 89
19341.04 77
19342.35 58
19343.67 66
19344.98 74
19346.30 72
19347.61 81
19348.93 81
19350.24 82
19351.55 68
19352.87 100
19354.18 93
19355.50 78
19356.81 67
19358.13 61
19359.44 80
19360.76 101
19362.07 47
19363.39 72
19364.70 73
19366.02 81
19367.33 62
19368.65 83
19369.96 101
19371.28 79
19372.59 90
19373.91 94
19375.22 73
19376.54 84
19377.86 88
19379.17 53
19380.49 65
19381.80 82
19383.12 62
19384.43 120
19385.75 79
19387.07 75
19388.38 104
19389.70 86
19391.01 67
19392.33 72
19393.65 77
19394.96 96
19396.28 95
19397.59 82
19398.91 92
19400.23 93
19401.54 88
19402.86 74
19404.17 66
19405.49 80
19406.81 84
19408.12 73
19409.44 73
19410.76 61
19412.07 69
19413.39 74
19414.71 81
19416.02 92
19417.34 88
19418.66 79
19419.97 87
19421.29 101
19422.61 76
19423.93 69
19425.24 86
19426.56 106
19427.88 151
19429.19 90
19430.51 73
19431.83 79
19433.15 83
19434.46 96
19435.78 88
19437.10 81
19438.42 86
19439.73 85
19441.05 76
19442.37 83
19443.69 79
19445.00 77
19446.32 88
19447.64 110
19448.96 85
19450.28 78
19451.59 90
19452.91 75
19454.23 64
19455.55 75
19456.87 92
19458.18 104
19459.50 75
19460.82 85
19462.14 75
19463.46 59
19464.78 81
19466.09 86
19467.41 72
19468.73 62
19470.05 79
19471.37 71
19472.69 83
19474.01 93
19475.33 91
19476.64 81
19477.96 109
19479.28 73
19480.60 67
19481.92 75
19483.24 71
19484.56 88
19485.88 89
19487.20 91
19488.52 86
19489.83 92
19491.15 87
19492.47 80
19493.79 78
19495.11 85
19496.43 90
19497.75 101
19499.07 76
19500.39 75
19501.71 83
19503.03 62
19504.35 82
19505.67 71
19506.99 69
19508.31 77
19509.63 73
19510.95 90
19512.27 92
19513.59 101
19514.91 69
19516.23 93
19517.55 89
19518.87 84
19520.19 69
19521.51 72
19522.83 84
19524.15 94
19525.47 76
19526.79 77
19528.11 77
19529.43 70
19530.75 70
19532.08 80
19533.40 76
19534.72 83
19536.04 99
19537.36 85
19538.68 69
19540.00 73
19541.32 73
19542.64 61
19543.96 35
19545.29 65
19546.61 82
19547.93 81
19549.25 68
19550.57 83
19551.89 85
19553.21 88
19554.53 71
19555.86 86
19557.18 79
19558.50 94
19559.82 82
19561.14 77
19562.46 68
19563.79 65
19565.11 71
19566.43 92
19567.75 128
19569.07 85
19570.40 79
19571.72 98
19573.04 124
19574.36 86
19575.68 85
19577.01 71
19578.33 90
19579.65 91
19580.97 85
19582.30 89
19583.62 83
19584.94 84
19586.26 99
19587.59 78
19588.91 77
19590.23 105
19591.55 84
19592.88 66
19594.20 102
19595.52 73
19596.85 70
19598.17 89
19599.49 69
19600.81 72
19602.14 62
19603.46 74
19604.78 88
19606.11 84
19607.43 65
19608.75 73
19610.08 88
19611.40 85
19612.72 84
19614.05 63
19615.37 98
19616.69 85
19618.02 88
19619.34 64
19620.67 79
19621.99 77
19623.31 82
19624.64 82
19625.96 89
19627.29 80
19628.61 66
19629.93 60
19631.26 71
19632.58 95
19633.91 94
19635.23 94
19636.55 72
19637.88 65
19639.20 63
19640.53 75
19641.85 82
19643.18 73
19644.50 79
19645.82 94
19647.15 73
19648.47 85
19649.80 71
19651.12 64
19652.45 83
19653.77 78
19655.10 80
19656.42 99
19657.75 74
19659.07 73
19660.40 84
19661.72 89
19663.05 84
19664.37 82
19665.70 67
19667.02 103
19668.35 74
19669.67 96
19671.00 77
19672.33 86
19673.65 65
19674.98 59
19676.30 62
19677.63 83
19678.95 114
19680.28 91
19681.61 76
19682.93 60
19684.26 68
19685.58 88
19686.91 84
19688.23 78
19689.56 67
19690.89 82
19692.21 86
19693.54 94
19694.87 95
19696.19 64
19697.52 91
19698.84 86
19700.17 78
19701.50 66
19702.82 72
19704.15 76
19705.48 65
19706.80 86
19708.13 77
19709.46 76
19710.78 85
19712.11 81
19713.44 87
19714.76 93
19716.09 87
19717.42 94
19718.75 83
19720.07 105
19721.40 90
19722.73 89
19724.05 84
19725.38 67
19726.71 70
19728.04 50
19729.36 58
19730.69 79
19732.02 81
19733.35 86
19734.67 76
19736.00 117
19737.33 113
19738.66 82
19739.98 80
19741.31 60
19742.64 75
19743.97 66
19745.30 78
19746.62 86
19747.95 83
19749.28 72
19750.61 79
19751.94 76
19753.26 89
19754.59 98
19755.92 90
19757.25 121
19758.58 76
19759.91 84
19761.23 85
19762.56 78
19763.89 104
19765.22 60
19766.55 82
19767.88 66
19769.21 71
19770.53 104
19771.86 74
19773.19 63
19774.52 73
19775.85 85
19777.18 82
19778.51 64
19779.84 66
19781.17 80
19782.50 80
19783.83 87
19785.15 83
19786.48 67
19787.81 95
19789.14 73
19790.47 80
19791.80 63
19793.13 90
19794.46 71
19795.79 72
19797.12 60
19798.45 89
19799.78 88
19801.11 60
19802.44 76
19803.77 67
19805.10 64
19806.43 69
19807.76 64
19809.09 86
19810.42 59
19811.75 57
19813.08 63
19814.41 72
19815.74 69
19817.07 72
19818.40 70
19819.73 75
19821.06 69
19822.39 63
19823.72 84
19825.05 92
19826.38 88
19827.71 76
19829.05 72
19830.38 82
19831.71 69
19833.04 83
19834.37 71
19835.70 82
19837.03 71
19838.36 85
19839.69 64
19841.02 68
19842.36 69
19843.69 71
19845.02 71
19846.35 76
19847.68 72
19849.01 65
19850.34 87
19851.68 80
19853.01 74
19854.34 73
19855.67 85
19857.00 68
19858.33 92
19859.67 123
19861.00 78
19862.33 77
19863.66 97
19864.99 71
19866.32 71
19867.66 80
19868.99 86
19870.32 76
19871.65 77
19872.99 87
19874.32 69
19875.65 80
19876.98 65
19878.32 61
19879.65 85
19880.98 68
19882.31 66
19883.65 51
19884.98 65
19886.31 69
19887.64 76
19888.98 72
19890.31 96
19891.64 74
19892.97 77
19894.31 68
19895.64 66
19896.97 78
19898.31 61
19899.64 71
19900.97 60
19902.31 64
19903.64 81
19904.97 84
19906.31 75
19907.64 65
19908.97 70
19910.31 80
19911.64 78
19912.97 86
19914.31 85
19915.64 93
19916.97 78
19918.31 64
19919.64 66
19920.98 65
19922.31 66
19923.64 60
19924.98 87
19926.31 93
19927.65 73
19928.98 87
19930.31 58
19931.65 70
19932.98 65
19934.32 98
19935.65 140
19936.99 91
19938.32 75
19939.65 77
19940.99 77
19942.32 77
19943.66 74
19944.99 87
19946.33 87
19947.66 73
19949.00 69
19950.33 70
19951.67 77
19953.00 81
19954.34 96
19955.67 74
19957.01 83
19958.34 90
19959.68 83
19961.01 68
19962.35 53
19963.68 68
19965.02 88
19966.35 89
19967.69 83
19969.02 84
19970.36 95
19971.70 81
19973.03 78
19974.37 81
19975.70 96
19977.04 63
19978.37 53
19979.71 93
19981.05 82
19982.38 72
19983.72 98
19985.05 70
19986.39 76
19987.73 55
19989.06 79
19990.40 74
19991.73 70
19993.07 62
19994.41 59
19995.74 72
19997.08 79
19998.42 90
19999.75 79
20001.09 66
20002.43 63
20003.76 56
20005.10 48
20006.44 65
20007.77 78
20009.11 113
20010.45 82
20011.78 51
20013.12 71
20014.46 85
20015.79 77
20017.13 98
20018.47 86
20019.81 99
20021.14 74
20022.48 80
20023.82 87
20025.15 68
20026.49 89
20027.83 99
20029.17 76
20030.50 86
20031.84 69
20033.18 68
20034.52 63
20035.85 58
20037.19 84
20038.53 69
20039.87 83
20041.21 60
20042.54 58
20043.88 81
20045.22 88
20046.56 77
20047.90 85
20049.23 106
20050.57 90
20051.91 64
20053.25 72
20054.59 84
20055.93 75
20057.26 80
20058.60 84
20059.94 80
20061.28 93
20062.62 90
20063.96 82
20065.30 63
20066.63 87
20067.97 73
20069.31 100
20070.65 86
20071.99 80
20073.33 86
20074.67 77
20076.01 58
20077.35 80
20078.68 86
20080.02 81
20081.36 66
20082.70 77
20084.04 91
20085.38 82
20086.72 75
20088.06 70
20089.40 59
20090.74 75
20092.08 72
20093.42 84
20094.76 83
20096.10 90
20097.44 69
20098.78 58
20100.12 58
20101.46 51
20102.80 59
20104.14 93
20105.48 98
20106.82 76
20108.16 95
20109.50 93
20110.84 76
20112.18 81
20113.52 80
20114.86 68
20116.20 78
20117.54 75
20118.88 61
20120.22 79
20121.56 75
20122.90 79
20124.24 73
20125.58 79
20126.92 62
20128.26 96
20129.61 91
20130.95 89
20132.29 82
20133.63 88
20134.97 99
20136.31 72
20137.65 81
20138.99 80
20140.33 81
20141.67 77
20143.02 78
