# Supplementary material for: MALDI-TOF MS typing enables the classification of brewing yeasts of the genus Saccharomyces to major beer styles
Source: PLoS One. 2017 Aug 9;12(8):e0181694. doi: 10.1371/journal.pone.0181694 (PMC5549903; doi:10.1371/journal.pone.0181694)
Supplement: S5 File — The directory includes 90 raw files and was zipped to “.zip”; the folder has three strains with 30 spectra per strain; S1 Text explains the raw files with an example and Table 1 represents the yeast strains used within the experiment. (ZIP) [file pone.0181694.s008.zip › 13-15/30262-213-OG-Ale-Ale-YPG-18h-E-E_2015-08-04_2_0_C5_2.dat]

2000.64 4871
2001.06 5025
2001.49 5235
2001.91 5218
2002.33 5061
2002.75 5177
2003.17 5053
2003.60 5008
2004.02 4716
2004.44 4809
2004.86 4969
2005.28 4786
2005.70 4619
2006.13 4527
2006.55 4697
2006.97 4404
2007.39 4464
2007.82 4590
2008.24 4593
2008.66 4803
2009.08 4884
2009.51 4710
2009.93 4686
2010.35 4975
2010.77 4751
2011.20 4398
2011.62 4541
2012.04 4675
2012.46 4528
2012.89 4529
2013.31 4421
2013.73 4635
2014.15 4673
2014.58 4460
2015.00 4309
2015.42 4604
2015.85 4393
2016.27 4544
2016.69 4787
2017.12 5029
2017.54 4713
2017.96 4822
2018.39 4783
2018.81 4853
2019.23 4990
2019.66 4760
2020.08 4838
2020.50 4944
2020.93 4995
2021.35 4875
2021.78 4764
2022.20 4781
2022.62 4926
2023.05 4819
2023.47 4883
2023.89 4984
2024.32 4771
2024.74 4603
2025.17 4843
2025.59 4462
2026.01 4296
2026.44 4491
2026.86 4323
2027.29 4296
2027.71 4487
2028.14 4030
2028.56 4035
2028.99 4168
2029.41 4464
2029.83 4221
2030.26 4250
2030.68 4446
2031.11 4216
2031.53 4161
2031.96 4259
2032.38 4138
2032.81 4187
2033.23 4192
2033.66 4290
2034.08 4619
2034.51 4313
2034.93 4586
2035.36 4463
2035.78 4372
2036.21 4382
2036.63 4532
2037.06 4390
2037.48 4574
2037.91 4580
2038.33 4833
2038.76 4746
2039.19 4509
2039.61 4372
2040.04 4540
2040.46 4591
2040.89 4695
2041.31 4640
2041.74 4515
2042.17 4631
2042.59 4658
2043.02 4539
2043.44 4421
2043.87 4521
2044.30 4471
2044.72 4470
2045.15 4347
2045.57 4507
2046.00 4464
2046.43 4566
2046.85 4321
2047.28 4525
2047.71 4431
2048.13 4606
2048.56 4531
2048.99 4599
2049.41 4433
2049.84 4564
2050.27 4430
2050.69 4556
2051.12 4474
2051.55 4543
2051.97 4531
2052.40 4455
2052.83 4311
2053.25 4612
2053.68 4618
2054.11 4390
2054.54 4541
2054.96 4308
2055.39 4406
2055.82 4469
2056.24 4390
2056.67 4374
2057.10 4457
2057.53 4374
2057.95 4323
2058.38 4356
2058.81 4625
2059.24 4538
2059.66 4593
2060.09 4606
2060.52 4615
2060.95 4463
2061.38 4674
2061.80 4901
2062.23 4675
2062.66 4518
2063.09 4745
2063.52 4803
2063.94 4712
2064.37 4661
2064.80 4507
2065.23 4484
2065.66 4566
2066.09 4595
2066.51 4522
2066.94 4603
2067.37 4548
2067.80 4610
2068.23 4603
2068.66 4531
2069.08 4444
2069.51 4316
2069.94 4468
2070.37 4466
2070.80 4458
2071.23 4387
2071.66 4578
2072.09 4477
2072.52 4663
2072.94 4659
2073.37 4447
2073.80 4407
2074.23 4225
2074.66 4667
2075.09 4463
2075.52 4292
2075.95 4521
2076.38 4519
2076.81 4623
2077.24 4778
2077.67 4424
2078.10 4565
2078.53 4891
2078.96 4931
2079.39 5128
2079.82 5207
2080.25 5519
2080.68 5247
2081.11 5553
2081.54 5231
2081.97 5259
2082.40 5531
2082.83 5231
2083.26 5227
2083.69 5022
2084.12 5166
2084.55 4819
2084.98 4697
2085.41 4875
2085.84 4977
2086.27 4761
2086.70 4956
2087.13 4872
2087.56 4809
2087.99 4592
2088.42 4622
2088.85 4568
2089.28 4817
2089.71 4818
2090.14 4738
2090.57 4642
2091.01 4437
2091.44 4641
2091.87 4883
2092.30 4685
2092.73 4471
2093.16 4868
2093.59 4904
2094.02 4908
2094.45 5054
2094.89 5112
2095.32 4969
2095.75 5017
2096.18 4972
2096.61 5006
2097.04 4936
2097.47 4786
2097.91 4559
2098.34 4628
2098.77 4532
2099.20 4525
2099.63 4330
2100.07 4543
2100.50 4539
2100.93 4562
2101.36 4612
2101.79 4558
2102.23 4508
2102.66 4423
2103.09 4511
2103.52 4565
2103.95 4664
2104.39 4619
2104.82 4557
2105.25 4393
2105.68 4549
2106.12 4582
2106.55 4662
2106.98 4724
2107.41 4451
2107.85 4451
2108.28 4446
2108.71 4444
2109.14 4547
2109.58 4717
2110.01 4822
2110.44 4810
2110.88 4559
2111.31 4834
2111.74 4420
2112.18 4725
2112.61 4732
2113.04 4521
2113.48 4681
2113.91 4646
2114.34 4566
2114.78 4387
2115.21 4403
2115.64 4336
2116.08 4321
2116.51 4242
2116.94 4552
2117.38 4267
2117.81 4206
2118.24 4233
2118.68 4471
2119.11 4608
2119.55 4957
2119.98 4837
2120.41 4740
2120.85 4785
2121.28 4655
2121.72 4674
2122.15 4617
2122.58 4784
2123.02 4627
2123.45 4627
2123.89 4575
2124.32 4645
2124.75 4781
2125.19 4601
2125.62 4519
2126.06 4670
2126.49 4769
2126.93 4932
2127.36 4853
2127.80 4605
2128.23 4535
2128.67 4589
2129.10 4523
2129.54 4345
2129.97 4470
2130.41 4698
2130.84 4715
2131.28 4833
2131.71 4966
2132.15 4968
2132.58 4893
2133.02 5193
2133.45 4887
2133.89 5231
2134.32 4941
2134.76 4959
2135.19 4872
2135.63 4666
2136.06 4707
2136.50 4586
2136.94 4720
2137.37 4938
2137.81 4896
2138.24 4894
2138.68 4851
2139.12 4771
2139.55 4749
2139.99 4974
2140.42 4890
2140.86 4613
2141.30 4774
2141.73 4716
2142.17 4534
2142.60 4490
2143.04 4317
2143.48 4160
2143.91 4395
2144.35 4416
2144.79 4440
2145.22 4329
2145.66 4282
2146.09 4441
2146.53 4510
2146.97 4463
2147.40 4422
2147.84 4360
2148.28 4434
2148.72 4629
2149.15 4685
2149.59 4580
2150.03 4857
2150.46 4917
2150.90 5213
2151.34 5483
2151.77 5610
2152.21 5507
2152.65 5195
2153.09 5146
2153.52 5086
2153.96 4609
2154.40 4564
2154.84 4949
2155.27 4760
2155.71 4421
2156.15 4726
2156.59 4523
2157.02 4589
2157.46 4806
2157.90 5020
2158.34 4791
2158.78 4610
2159.21 4586
2159.65 4636
2160.09 4366
2160.53 4375
2160.97 4304
2161.40 4290
2161.84 4586
2162.28 4890
2162.72 4609
2163.16 4345
2163.59 4503
2164.03 4428
2164.47 4785
2164.91 4732
2165.35 4574
2165.79 4718
2166.23 4836
2166.66 4918
2167.10 4869
2167.54 4889
2167.98 4706
2168.42 4656
2168.86 4659
2169.30 5052
2169.74 5165
2170.18 5178
2170.61 5193
2171.05 5179
2171.49 5305
2171.93 5337
2172.37 5098
2172.81 5023
2173.25 5169
2173.69 5137
2174.13 5143
2174.57 5018
2175.01 5215
2175.45 5096
2175.89 4988
2176.33 5049
2176.77 5030
2177.21 5180
2177.65 5480
2178.09 5272
2178.53 5423
2178.97 5253
2179.41 5113
2179.85 5194
2180.29 5097
2180.73 5065
2181.17 5024
2181.61 5256
2182.05 5331
2182.49 5237
2182.93 4815
2183.37 4819
2183.81 4804
2184.25 4537
2184.69 4662
2185.13 4899
2185.57 4847
2186.01 4851
2186.45 4889
2186.89 4774
2187.33 4866
2187.77 4954
2188.21 4736
2188.65 4943
2189.10 4981
2189.54 5140
2189.98 5185
2190.42 5285
2190.86 5414
2191.30 5165
2191.74 5012
2192.18 5053
2192.62 5290
2193.07 5121
2193.51 5176
2193.95 4987
2194.39 5040
2194.83 5207
2195.27 5182
2195.71 5004
2196.16 4957
2196.60 5003
2197.04 4997
2197.48 5039
2197.92 5256
2198.37 5194
2198.81 4889
2199.25 5017
2199.69 5164
2200.13 5254
2200.58 5174
2201.02 5230
2201.46 5136
2201.90 4995
2202.34 5093
2202.79 5077
2203.23 5164
2203.67 5057
2204.11 5022
2204.56 5105
2205.00 5006
2205.44 4790
2205.88 5348
2206.33 5305
2206.77 5117
2207.21 5334
2207.65 5265
2208.10 5338
2208.54 5407
2208.98 5596
2209.43 5400
2209.87 5515
2210.31 5584
2210.76 5415
2211.20 5074
2211.64 5184
2212.09 5486
2212.53 5391
2212.97 5321
2213.42 5397
2213.86 5539
2214.30 5467
2214.75 5612
2215.19 5412
2215.63 5306
2216.08 5318
2216.52 5382
2216.96 5337
2217.41 5336
2217.85 5186
2218.30 5248
2218.74 5307
2219.18 5198
2219.63 5391
2220.07 5332
2220.52 5337
2220.96 5088
2221.40 5039
2221.85 5211
2222.29 5416
2222.74 5756
2223.18 5836
2223.63 5910
2224.07 6269
2224.51 6558
2224.96 6816
2225.40 7037
2225.85 7243
2226.29 7296
2226.74 7061
2227.18 6835
2227.63 6894
2228.07 6618
2228.52 6349
2228.96 6258
2229.41 6085
2229.85 5811
2230.30 5654
2230.74 5682
2231.19 5510
2231.63 5595
2232.08 5583
2232.52 5448
2232.97 5625
2233.41 5697
2233.86 6121
2234.30 6182
2234.75 5857
2235.20 5715
2235.64 5822
2236.09 5780
2236.53 5445
2236.98 5518
2237.42 5912
2237.87 5679
2238.32 5370
2238.76 5605
2239.21 5498
2239.65 5467
2240.10 5444
2240.55 5573
2240.99 5353
2241.44 5297
2241.88 5376
2242.33 5333
2242.78 5180
2243.22 5168
2243.67 5199
2244.12 5274
2244.56 5079
2245.01 5077
2245.46 5140
2245.90 5104
2246.35 5401
2246.80 5087
2247.24 4972
2247.69 5115
2248.14 4995
2248.58 5076
2249.03 5262
2249.48 5313
2249.92 5366
2250.37 5161
2250.82 5277
2251.27 5169
2251.71 5249
2252.16 5132
2252.61 5111
2253.05 5292
2253.50 5178
2253.95 5397
2254.40 5644
2254.84 5340
2255.29 5369
2255.74 5398
2256.19 5152
2256.64 5176
2257.08 5068
2257.53 5049
2257.98 5113
2258.43 4960
2258.87 4976
2259.32 4994
2259.77 5002
2260.22 5154
2260.67 5203
2261.11 5256
2261.56 5489
2262.01 5382
2262.46 5344
2262.91 5940
2263.36 6037
2263.80 6020
2264.25 6355
2264.70 6398
2265.15 6167
2265.60 6514
2266.05 6778
2266.50 6791
2266.94 6442
2267.39 6520
2267.84 6750
2268.29 6378
2268.74 6337
2269.19 6433
2269.64 6393
2270.09 6487
2270.54 6442
2270.99 6514
2271.43 6391
2271.88 6230
2272.33 6243
2272.78 6343
2273.23 6502
2273.68 6006
2274.13 6048
2274.58 5795
2275.03 5642
2275.48 5501
2275.93 5466
2276.38 5578
2276.83 5334
2277.28 5275
2277.73 5511
2278.18 5299
2278.63 5274
2279.08 5419
2279.53 5542
2279.98 5399
2280.43 5508
2280.88 5215
2281.33 5519
2281.78 5872
2282.23 5924
2282.68 6161
2283.13 6104
2283.58 5815
2284.03 5908
2284.48 6034
2284.93 5716
2285.38 5386
2285.83 5470
2286.28 5457
2286.73 5366
2287.18 5550
2287.63 5773
2288.08 5695
2288.54 5768
2288.99 6102
2289.44 6477
2289.89 6809
2290.34 6853
2290.79 7297
2291.24 7808
2291.69 7912
2292.14 8122
2292.60 8228
2293.05 8042
2293.50 8202
2293.95 7913
2294.40 7753
2294.85 7554
2295.30 7378
2295.76 7028
2296.21 7024
2296.66 6806
2297.11 6257
2297.56 6176
2298.01 6133
2298.47 5982
2298.92 5765
2299.37 5788
2299.82 5817
2300.27 5720
2300.73 5669
2301.18 5795
2301.63 5665
2302.08 5829
2302.53 5830
2302.99 5658
2303.44 5495
2303.89 5686
2304.34 5759
2304.80 5699
2305.25 5787
2305.70 5608
2306.15 5939
2306.61 5831
2307.06 6164
2307.51 6116
2307.96 6074
2308.42 6227
2308.87 6359
2309.32 6317
2309.78 6480
2310.23 6519
2310.68 6532
2311.14 6435
2311.59 6523
2312.04 6616
2312.49 6498
2312.95 6517
2313.40 6531
2313.85 6334
2314.31 6200
2314.76 6019
2315.22 5732
2315.67 6102
2316.12 5757
2316.58 5549
2317.03 5555
2317.48 5823
2317.94 5758
2318.39 5776
2318.84 5500
2319.30 5650
2319.75 5618
2320.21 5886
2320.66 5970
2321.11 5832
2321.57 5917
2322.02 6150
2322.48 6036
2322.93 5910
2323.39 5860
2323.84 5938
2324.29 5686
2324.75 6120
2325.20 5884
2325.66 5543
2326.11 5627
2326.57 5693
2327.02 6096
2327.48 6197
2327.93 6172
2328.39 6028
2328.84 6080
2329.30 6171
2329.75 6482
2330.21 6755
2330.66 6516
2331.12 6120
2331.57 6434
2332.03 6371
2332.48 6192
2332.94 6107
2333.39 6184
2333.85 6131
2334.30 6181
2334.76 6346
2335.21 6246
2335.67 6357
2336.12 6015
2336.58 5807
2337.03 5841
2337.49 6102
2337.95 6187
2338.40 6415
2338.86 6501
2339.31 6508
2339.77 7204
2340.23 7061
2340.68 7608
2341.14 7974
2341.59 8123
2342.05 8390
2342.51 8263
2342.96 8160
2343.42 8144
2343.87 7672
2344.33 7640
2344.79 7330
2345.24 7244
2345.70 7403
2346.16 7332
2346.61 7404
2347.07 7645
2347.53 7678
2347.98 7088
2348.44 7114
2348.90 7163
2349.35 7011
2349.81 7102
2350.27 6740
2350.72 6731
2351.18 6819
2351.64 6705
2352.10 6352
2352.55 6453
2353.01 6092
2353.47 6227
2353.92 6413
2354.38 6273
2354.84 6040
2355.30 5928
2355.75 5794
2356.21 5922
2356.67 5864
2357.13 5599
2357.58 5755
2358.04 5646
2358.50 5843
2358.96 5772
2359.41 5754
2359.87 5892
2360.33 6095
2360.79 5892
2361.25 5830
2361.70 5820
2362.16 5707
2362.62 6214
2363.08 6077
2363.54 6078
2363.99 6148
2364.45 6501
2364.91 6189
2365.37 6100
2365.83 6025
2366.29 6245
2366.75 6267
2367.20 6125
2367.66 6255
2368.12 6361
2368.58 6238
2369.04 6380
2369.50 6412
2369.96 6245
2370.42 6403
2370.87 6168
2371.33 6246
2371.79 5859
2372.25 6073
2372.71 5943
2373.17 5636
2373.63 5697
2374.09 5655
2374.55 5764
2375.01 5844
2375.47 5864
2375.92 5808
2376.38 5866
2376.84 6074
2377.30 6056
2377.76 5744
2378.22 5922
2378.68 6152
2379.14 6284
2379.60 6237
2380.06 6461
2380.52 6548
2380.98 6592
2381.44 6174
2381.90 6187
2382.36 6393
2382.82 6352
2383.28 6358
2383.74 6143
2384.20 6108
2384.66 5903
2385.12 6104
2385.58 6034
2386.04 5924
2386.50 5744
2386.96 5738
2387.42 5642
2387.88 5615
2388.35 5510
2388.81 5508
2389.27 5378
2389.73 5745
2390.19 5585
2390.65 5502
2391.11 5358
2391.57 5515
2392.03 5710
2392.49 5426
2392.95 5507
2393.42 5563
2393.88 5810
2394.34 5503
2394.80 5509
2395.26 5698
2395.72 5600
2396.18 5525
2396.64 5328
2397.11 5449
2397.57 5834
2398.03 5897
2398.49 5572
2398.95 5512
2399.41 5878
2399.88 5796
2400.34 5537
2400.80 5611
2401.26 5432
2401.72 5567
2402.18 5878
2402.65 5745
2403.11 5567
2403.57 5370
2404.03 5489
2404.49 5560
2404.96 5620
2405.42 5542
2405.88 5753
2406.34 5793
2406.81 5729
2407.27 5790
2407.73 5676
2408.19 5930
2408.66 6109
2409.12 5959
2409.58 5793
2410.04 5435
2410.51 5613
2410.97 5472
2411.43 5491
2411.90 5387
2412.36 5333
2412.82 5419
2413.28 5409
2413.75 5372
2414.21 5301
2414.67 5503
2415.14 5592
2415.60 5671
2416.06 5518
2416.53 5771
2416.99 6025
2417.45 6035
2417.92 6151
2418.38 6413
2418.84 6466
2419.31 6556
2419.77 6593
2420.23 6449
2420.70 6275
2421.16 6597
2421.63 6587
2422.09 6438
2422.55 6641
2423.02 6291
2423.48 6058
2423.95 6298
2424.41 6021
2424.87 5939
2425.34 6010
2425.80 5879
2426.27 5882
2426.73 5936
2427.20 6276
2427.66 6038
2428.12 5770
2428.59 6104
2429.05 6410
2429.52 6258
2429.98 6009
2430.45 5972
2430.91 6136
2431.38 5846
2431.84 5653
2432.31 5818
2432.77 5850
2433.24 5875
2433.70 5816
2434.17 6039
2434.63 5887
2435.10 5979
2435.56 6014
2436.03 5880
2436.49 5931
2436.96 6062
2437.42 6147
2437.89 6176
2438.35 6097
2438.82 6587
2439.28 6715
2439.75 6541
2440.21 6634
2440.68 6981
2441.15 7315
2441.61 7596
2442.08 7752
2442.54 7752
2443.01 7319
2443.48 7085
2443.94 7038
2444.41 7146
2444.87 6578
2445.34 6346
2445.81 5846
2446.27 5669
2446.74 5764
2447.20 5606
2447.67 5605
2448.14 5610
2448.60 5540
2449.07 5438
2449.54 5394
2450.00 5393
2450.47 5407
2450.94 5327
2451.40 5297
2451.87 5309
2452.34 5424
2452.80 5455
2453.27 5387
2453.74 5369
2454.20 5560
2454.67 5604
2455.14 5758
2455.60 5717
2456.07 5714
2456.54 5734
2457.01 5763
2457.47 5810
2457.94 6253
2458.41 5761
2458.87 5638
2459.34 6057
2459.81 6092
2460.28 5698
2460.74 5567
2461.21 5706
2461.68 5671
2462.15 5675
2462.62 5841
2463.08 6001
2463.55 5553
2464.02 5460
2464.49 5466
2464.95 5589
2465.42 5743
2465.89 5760
2466.36 5616
2466.83 5600
2467.29 5701
2467.76 5836
2468.23 5812
2468.70 5943
2469.17 6054
2469.64 6006
2470.10 6060
2470.57 6071
2471.04 5567
2471.51 5705
2471.98 5780
2472.45 5856
2472.92 5857
2473.39 5693
2473.85 5492
2474.32 5338
2474.79 5580
2475.26 5661
2475.73 5448
2476.20 5484
2476.67 5675
2477.14 5578
2477.61 5739
2478.08 5791
2478.54 6197
2479.01 6299
2479.48 6562
2479.95 6929
2480.42 7048
2480.89 7160
2481.36 7190
2481.83 7121
2482.30 7270
2482.77 7026
2483.24 6480
2483.71 6659
2484.18 6233
2484.65 6396
2485.12 6508
2485.59 6165
2486.06 6089
2486.53 5897
2487.00 6034
2487.47 6051
2487.94 5756
2488.41 5454
2488.88 5523
2489.35 5607
2489.82 5480
2490.29 5422
2490.76 5305
2491.23 5380
2491.70 5615
2492.17 5487
2492.64 5471
2493.11 5708
2493.58 5675
2494.05 5778
2494.52 5820
2495.00 5737
2495.47 5917
2495.94 5905
2496.41 6033
2496.88 5953
2497.35 5776
2497.82 5776
2498.29 5970
2498.76 5661
2499.23 5883
2499.71 5615
2500.18 5833
2500.65 6147
2501.12 5697
2501.59 5567
2502.06 5657
2502.53 5339
2503.01 5861
2503.48 5995
2503.95 5959
2504.42 6035
2504.89 5800
2505.36 5733
2505.84 5978
2506.31 5845
2506.78 6120
2507.25 5960
2507.72 6023
2508.20 6060
2508.67 6103
2509.14 6293
2509.61 6616
2510.08 6648
2510.56 6673
2511.03 6581
2511.50 6614
2511.97 6987
2512.45 6843
2512.92 6644
2513.39 6740
2513.86 6985
2514.34 6851
2514.81 6597
2515.28 6244
2515.75 6384
2516.23 6256
2516.70 6562
2517.17 6406
2517.65 6249
2518.12 5972
2518.59 6005
2519.07 6034
2519.54 5906
2520.01 6068
2520.48 6161
2520.96 6153
2521.43 6107
2521.90 5773
2522.38 5863
2522.85 5769
2523.32 5772
2523.80 5854
2524.27 5840
2524.75 5604
2525.22 5746
2525.69 5823
2526.17 5860
2526.64 5982
2527.11 6066
2527.59 6047
2528.06 5903
2528.54 5766
2529.01 6146
2529.48 5872
2529.96 5679
2530.43 6049
2530.91 6154
2531.38 6094
2531.85 6225
2532.33 6204
2532.80 6392
2533.28 6321
2533.75 6252
2534.23 6441
2534.70 6347
2535.18 6281
2535.65 6295
2536.12 5955
2536.60 6014
2537.07 6152
2537.55 5930
2538.02 5953
2538.50 5799
2538.97 5732
2539.45 5747
2539.92 5968
2540.40 6062
2540.87 5920
2541.35 5706
2541.82 5963
2542.30 6060
2542.77 6067
2543.25 6027
2543.73 6068
2544.20 5894
2544.68 6079
2545.15 6018
2545.63 6362
2546.10 6506
2546.58 6563
2547.05 6851
2547.53 7125
2548.01 7326
2548.48 7487
2548.96 7576
2549.43 7905
2549.91 7941
2550.39 8139
2550.86 7858
2551.34 7953
2551.81 7851
2552.29 7617
2552.77 7780
2553.24 7683
2553.72 7563
2554.20 7566
2554.67 7677
2555.15 7962
2555.62 8103
2556.10 8400
2556.58 8921
2557.05 9260
2557.53 9242
2558.01 9190
2558.48 8911
2558.96 8705
2559.44 8495
2559.91 7510
2560.39 7357
2560.87 7113
2561.35 6734
2561.82 6404
2562.30 6273
2562.78 6016
2563.25 6380
2563.73 6167
2564.21 6122
2564.69 6213
2565.16 6341
2565.64 6069
2566.12 5935
2566.60 5984
2567.07 6033
2567.55 6031
2568.03 6206
2568.51 5905
2568.98 5900
2569.46 5930
2569.94 6146
2570.42 5944
2570.90 5962
2571.37 5917
2571.85 6192
2572.33 6325
2572.81 6338
2573.29 6244
2573.76 6140
2574.24 6142
2574.72 6179
2575.20 6080
2575.68 6203
2576.16 6015
2576.63 5872
2577.11 5871
2577.59 6098
2578.07 6073
2578.55 5775
2579.03 5981
2579.51 5980
2579.98 6100
2580.46 6317
2580.94 6084
2581.42 6207
2581.90 6070
2582.38 6264
2582.86 5978
2583.34 5696
2583.82 6000
2584.30 6348
2584.77 6423
2585.25 6067
2585.73 6191
2586.21 6472
2586.69 6681
2587.17 6419
2587.65 6517
2588.13 6554
2588.61 6693
2589.09 6483
2589.57 6205
2590.05 6417
2590.53 6346
2591.01 6473
2591.49 6729
2591.97 6498
2592.45 6747
2592.93 6547
2593.41 6855
2593.89 6721
2594.37 6988
2594.85 7387
2595.33 7281
2595.81 7358
2596.29 7191
2596.77 7523
2597.25 7434
2597.73 7411
2598.21 7104
2598.69 7066
2599.17 6955
2599.65 6673
2600.13 6639
2600.61 6333
2601.09 6300
2601.57 6387
2602.06 6155
2602.54 5817
2603.02 5929
2603.50 5929
2603.98 5920
2604.46 5730
2604.94 5969
2605.42 6123
2605.90 5872
2606.38 5804
2606.87 5763
2607.35 5829
2607.83 6058
2608.31 6224
2608.79 6337
2609.27 6514
2609.75 6654
2610.24 6773
2610.72 6634
2611.20 7035
2611.68 6913
2612.16 6979
2612.64 7083
2613.13 7040
2613.61 6933
2614.09 7063
2614.57 6776
2615.05 6493
2615.54 6423
2616.02 6591
2616.50 6362
2616.98 6299
2617.46 6119
2617.95 6334
2618.43 6038
2618.91 6119
2619.39 6115
2619.88 6000
2620.36 5818
2620.84 5695
2621.32 5656
2621.81 5684
2622.29 5567
2622.77 5691
2623.26 5864
2623.74 5700
2624.22 5828
2624.70 6011
2625.19 5994
2625.67 5891
2626.15 6106
2626.64 5995
2627.12 6224
2627.60 6216
2628.09 5954
2628.57 5938
2629.05 6050
2629.54 6190
2630.02 5963
2630.50 6076
2630.99 6110
2631.47 6130
2631.95 6147
2632.44 6077
2632.92 6021
2633.40 6508
2633.89 6530
2634.37 6440
2634.85 6466
2635.34 6268
2635.82 6006
2636.31 6116
2636.79 6640
2637.27 6288
2637.76 5941
2638.24 6061
2638.73 6180
2639.21 6112
2639.70 6239
2640.18 6184
2640.66 6133
2641.15 6195
2641.63 6078
2642.12 6460
2642.60 5991
2643.09 6133
2643.57 5901
2644.06 5907
2644.54 5813
2645.03 5799
2645.51 5750
2646.00 5629
2646.48 5834
2646.97 5880
2647.45 5955
2647.94 6083
2648.42 6345
2648.91 6235
2649.39 6252
2649.88 6290
2650.36 6179
2650.85 6174
2651.33 6267
2651.82 6305
2652.30 6266
2652.79 6257
2653.27 6260
2653.76 6356
2654.24 6308
2654.73 5994
2655.22 6665
2655.70 6213
2656.19 6281
2656.67 6163
2657.16 6069
2657.65 6123
2658.13 5903
2658.62 5973
2659.10 5653
2659.59 5805
2660.08 5911
2660.56 5992
2661.05 5766
2661.53 5752
2662.02 5840
2662.51 5924
2662.99 5972
2663.48 6104
2663.97 5873
2664.45 5953
2664.94 6130
2665.43 5996
2665.91 5847
2666.40 5576
2666.89 5926
2667.37 5931
2667.86 5770
2668.35 6055
2668.83 6093
2669.32 6139
2669.81 6055
2670.29 5879
2670.78 5950
2671.27 5989
2671.76 6214
2672.24 6365
2672.73 6562
2673.22 6433
2673.71 6623
2674.19 6748
2674.68 6930
2675.17 7041
2675.66 7199
2676.14 7370
2676.63 7364
2677.12 7206
2677.61 7504
2678.09 7470
2678.58 7372
2679.07 7668
2679.56 7458
2680.05 7229
2680.53 7444
2681.02 7762
2681.51 7804
2682.00 8178
2682.49 8235
2682.97 8286
2683.46 8352
2683.95 8318
2684.44 8589
2684.93 8844
2685.42 8423
2685.91 8403
2686.39 8546
2686.88 8041
2687.37 7947
2687.86 7512
2688.35 7408
2688.84 7291
2689.33 7298
2689.81 7119
2690.30 6729
2690.79 6249
2691.28 6402
2691.77 6505
2692.26 6285
2692.75 6487
2693.24 6473
2693.73 6473
2694.22 6385
2694.71 6423
2695.20 6375
2695.68 6411
2696.17 6179
2696.66 6328
2697.15 6350
2697.64 6563
2698.13 6343
2698.62 6146
2699.11 6345
2699.60 6231
2700.09 6443
2700.58 6598
2701.07 6525
2701.56 6675
2702.05 6535
2702.54 6993
2703.03 7051
2703.52 6875
2704.01 6928
2704.50 6888
2704.99 6810
2705.48 6589
2705.97 6693
2706.46 6916
2706.95 6483
2707.44 6387
2707.93 6738
2708.42 6612
2708.92 6394
2709.41 6207
2709.90 6445
2710.39 6370
2710.88 6502
2711.37 6265
2711.86 6461
2712.35 6571
2712.84 6568
2713.33 6633
2713.82 6766
2714.31 6413
2714.81 6543
2715.30 6450
2715.79 6594
2716.28 6306
2716.77 6240
2717.26 6265
2717.75 6451
2718.24 6319
2718.74 6428
2719.23 6318
2719.72 6593
2720.21 6668
2720.70 6733
2721.19 6514
2721.69 6650
2722.18 6721
2722.67 7027
2723.16 7065
2723.65 7335
2724.15 7419
2724.64 7347
2725.13 7322
2725.62 7237
2726.11 7174
2726.61 7027
2727.10 7116
2727.59 6726
2728.08 6486
2728.58 6382
2729.07 6356
2729.56 6303
2730.05 6316
2730.55 6260
2731.04 6009
2731.53 6406
2732.02 6242
2732.52 5928
2733.01 6084
2733.50 6300
2733.99 6392
2734.49 6425
2734.98 6445
2735.47 6552
2735.97 6356
2736.46 6411
2736.95 6150
2737.45 6203
2737.94 6364
2738.43 6546
2738.93 6896
2739.42 6953
2739.91 6538
2740.41 6282
2740.90 6288
2741.39 6264
2741.89 6248
2742.38 6111
2742.87 6352
2743.37 6233
2743.86 5949
2744.36 6005
2744.85 5928
2745.34 6096
2745.84 6001
2746.33 5761
2746.82 5766
2747.32 5429
2747.81 5636
2748.31 5927
2748.80 5961
2749.30 5929
2749.79 5943
2750.28 5801
2750.78 5807
2751.27 6052
2751.77 6124
2752.26 6089
2752.76 6129
2753.25 6251
2753.75 6353
2754.24 6199
2754.74 6302
2755.23 6401
2755.72 6254
2756.22 6519
2756.71 6345
2757.21 6159
2757.70 6376
2758.20 6300
2758.69 6187
2759.19 6686
2759.69 6220
2760.18 6367
2760.68 6521
2761.17 6338
2761.67 6146
2762.16 6252
2762.66 6177
2763.15 6159
2763.65 5945
2764.14 6112
2764.64 6204
2765.14 6239
2765.63 6187
2766.13 6156
2766.62 6228
2767.12 6150
2767.61 6149
2768.11 5873
2768.61 5817
2769.10 5806
2769.60 6200
2770.09 6006
2770.59 5880
2771.09 6028
2771.58 6298
2772.08 6139
2772.58 6021
2773.07 6122
2773.57 6556
2774.06 6754
2774.56 6462
2775.06 6637
2775.55 6703
2776.05 6576
2776.55 6940
2777.04 6830
2777.54 6831
2778.04 7021
2778.54 7544
2779.03 7354
2779.53 7079
2780.03 7154
2780.52 6865
2781.02 6917
2781.52 7035
2782.01 6845
2782.51 6676
2783.01 6549
2783.51 6615
2784.00 6408
2784.50 6427
2785.00 6324
2785.50 6528
2785.99 6375
2786.49 6529
2786.99 6643
2787.49 6157
2787.98 6020
2788.48 6081
2788.98 6108
2789.48 6238
2789.98 6144
2790.47 6117
2790.97 6555
2791.47 6487
2791.97 6481
2792.47 6541
2792.96 6228
2793.46 6281
2793.96 6515
2794.46 6872
2794.96 7002
2795.46 7372
2795.95 7768
2796.45 8144
2796.95 8664
2797.45 9323
2797.95 9533
2798.45 9731
2798.95 9686
2799.44 9504
2799.94 9479
2800.44 9202
2800.94 8883
2801.44 8597
2801.94 8182
2802.44 8023
2802.94 7264
2803.44 6969
2803.93 7297
2804.43 7222
2804.93 7216
2805.43 7474
2805.93 7618
2806.43 8188
2806.93 8283
2807.43 8852
2807.93 9059
2808.43 9833
2808.93 10268
2809.43 10601
2809.93 10613
2810.43 10632
2810.93 10545
2811.43 10407
2811.93 10147
2812.43 9694
2812.93 9389
2813.43 8745
2813.93 8479
2814.43 7868
2814.93 7383
2815.43 7293
2815.93 7000
2816.43 6482
2816.93 6761
2817.43 6723
2817.93 6851
2818.43 6869
2818.93 7083
2819.43 7000
2819.93 7034
2820.43 7059
2820.93 7126
2821.43 7060
2821.93 6681
2822.43 6770
2822.94 6644
2823.44 6931
2823.94 6891
2824.44 6843
2824.94 6679
2825.44 6769
2825.94 6660
2826.44 6771
2826.94 7081
2827.44 6754
2827.95 6768
2828.45 6861
2828.95 6668
2829.45 6611
2829.95 6576
2830.45 6600
2830.95 6413
2831.46 6471
2831.96 6646
2832.46 6666
2832.96 6915
2833.46 6870
2833.97 6892
2834.47 6993
2834.97 7086
2835.47 7056
2835.97 7173
2836.47 7337
2836.98 7539
2837.48 7814
2837.98 7706
2838.48 7311
2838.99 7771
2839.49 7901
2839.99 7727
2840.49 7908
2841.00 7469
2841.50 7414
2842.00 7563
2842.50 7393
2843.01 7258
2843.51 7367
2844.01 7282
2844.51 7082
2845.02 7093
2845.52 7119
2846.02 7326
2846.52 7471
2847.03 7266
2847.53 7357
2848.03 7631
2848.54 7302
2849.04 7276
2849.54 7375
2850.05 7002
2850.55 6965
2851.05 6978
2851.56 6984
2852.06 6977
2852.56 6741
2853.07 6376
2853.57 6484
2854.07 6445
2854.58 6400
2855.08 6326
2855.59 6496
2856.09 6471
2856.59 6536
2857.10 6283
2857.60 6245
2858.10 6475
2858.61 6596
2859.11 6456
2859.62 6480
2860.12 6492
2860.63 6524
2861.13 6656
2861.63 6680
2862.14 6521
2862.64 6152
2863.15 6471
2863.65 6482
2864.16 6283
2864.66 6299
2865.16 6035
2865.67 6360
2866.17 6377
2866.68 6195
2867.18 6082
2867.69 6239
2868.19 6246
2868.70 6450
2869.20 6431
2869.71 6220
2870.21 6270
2870.72 6471
2871.22 6564
2871.73 6477
2872.23 6778
2872.74 6580
2873.24 6637
2873.75 6761
2874.25 6881
2874.76 6930
2875.27 6709
2875.77 6788
2876.28 6745
2876.78 6675
2877.29 6557
2877.79 6553
2878.30 7059
2878.81 6784
2879.31 7072
2879.82 7129
2880.32 7217
2880.83 7334
2881.33 7528
2881.84 7991
2882.35 8242
2882.85 8451
2883.36 8403
2883.87 8551
2884.37 8507
2884.88 8260
2885.38 8399
2885.89 8371
2886.40 8539
2886.90 8917
2887.41 9075
2887.92 9046
2888.42 8924
2888.93 9029
2889.44 9085
2889.94 8832
2890.45 8665
2890.96 8505
2891.46 7937
2891.97 7778
2892.48 7704
2892.98 7110
2893.49 6594
2894.00 7168
2894.51 6719
2895.01 6544
2895.52 6793
2896.03 6881
2896.54 7116
2897.04 7104
2897.55 7009
2898.06 7106
2898.57 7283
2899.07 6986
2899.58 7020
2900.09 7121
2900.60 6894
2901.10 6915
2901.61 6805
2902.12 6988
2902.63 6995
2903.13 7073
2903.64 7397
2904.15 7252
2904.66 7406
2905.17 7622
2905.68 7634
2906.18 7446
2906.69 7661
2907.20 7844
2907.71 8067
2908.22 7844
2908.72 7742
2909.23 7432
2909.74 7433
2910.25 7385
2910.76 7354
2911.27 7143
2911.78 7088
2912.28 7363
2912.79 7439
2913.30 7161
2913.81 7424
2914.32 7408
2914.83 7487
2915.34 7378
2915.85 7853
2916.36 7475
2916.87 7592
2917.37 7638
2917.88 7898
2918.39 7940
2918.90 8046
2919.41 8242
2919.92 8381
2920.43 8215
2920.94 8380
2921.45 8434
2921.96 8175
2922.47 8354
2922.98 8803
2923.49 8877
2924.00 8996
2924.51 9476
2925.02 9988
2925.53 10233
2926.04 10602
2926.55 10904
2927.06 11010
2927.57 11156
2928.08 10934
2928.59 10606
2929.10 9894
2929.61 9518
2930.12 8725
2930.63 8137
2931.14 7738
2931.65 7637
2932.16 7201
2932.67 6995
2933.18 6692
2933.69 6567
2934.20 6611
2934.71 6435
2935.22 6535
2935.73 6822
2936.24 6817
2936.76 6834
2937.27 6827
2937.78 6951
2938.29 6922
2938.80 6920
2939.31 7304
2939.82 7383
2940.33 7285
2940.84 6907
2941.36 6963
2941.87 7164
2942.38 7072
2942.89 7164
2943.40 6864
2943.91 7182
2944.42 7643
2944.94 7585
2945.45 7311
2945.96 7417
2946.47 7946
2946.98 8070
2947.49 7938
2948.01 7974
2948.52 7772
2949.03 7561
2949.54 7723
2950.05 7510
2950.57 7370
2951.08 7435
2951.59 7173
2952.10 7421
2952.61 7447
2953.13 7468
2953.64 7469
2954.15 7335
2954.66 7153
2955.18 6965
2955.69 7398
2956.20 7356
2956.71 7133
2957.23 7442
2957.74 7101
2958.25 7369
2958.76 7704
2959.28 7067
2959.79 7275
2960.30 7557
2960.82 7825
2961.33 7832
2961.84 7434
2962.36 7696
2962.87 8298
2963.38 8223
2963.89 7966
2964.41 7983
2964.92 8108
2965.43 8128
2965.95 8115
2966.46 7883
2966.97 7202
2967.49 7162
2968.00 6939
2968.52 6550
2969.03 6523
2969.54 6552
2970.06 6473
2970.57 6656
2971.08 6831
2971.60 6636
2972.11 6505
2972.63 6599
2973.14 6586
2973.65 6628
2974.17 6722
2974.68 6926
2975.20 6893
2975.71 6795
2976.23 6711
2976.74 6745
2977.25 6834
2977.77 6683
2978.28 6695
2978.80 6690
2979.31 6580
2979.83 6847
2980.34 6968
2980.86 7000
2981.37 6742
2981.89 7007
2982.40 7229
2982.91 7069
2983.43 7285
2983.94 7302
2984.46 7188
2984.97 7208
2985.49 7281
2986.00 7319
2986.52 7348
2987.04 7500
2987.55 7468
2988.07 7604
2988.58 7042
2989.10 7106
2989.61 7592
2990.13 7444
2990.64 7206
2991.16 7481
2991.67 7699
2992.19 7875
2992.71 8228
2993.22 8261
2993.74 8407
2994.25 8462
2994.77 8206
2995.28 8154
2995.80 8379
2996.32 8275
2996.83 8642
2997.35 8389
2997.87 8000
2998.38 8381
2998.90 8531
2999.41 8817
2999.93 9015
3000.45 8873
3000.96 8718
3001.48 8482
3002.00 8563
3002.51 8186
3003.03 8330
3003.55 8270
3004.06 8019
3004.58 8290
3005.10 8572
3005.61 8813
3006.13 8685
3006.65 8768
3007.16 8662
3007.68 8700
3008.20 8511
3008.71 8206
3009.23 8079
3009.75 7728
3010.27 7595
3010.78 7574
3011.30 7199
3011.82 6895
3012.34 6786
3012.85 6840
3013.37 6869
3013.89 6739
3014.41 6670
3014.92 7036
3015.44 7201
3015.96 7191
3016.48 7208
3016.99 6954
3017.51 7326
3018.03 7522
3018.55 7425
3019.07 7290
3019.58 7125
3020.10 7293
3020.62 7442
3021.14 7376
3021.66 7233
3022.17 7317
3022.69 7571
3023.21 7923
3023.73 7759
3024.25 8069
3024.77 8262
3025.28 8344
3025.80 8252
3026.32 8374
3026.84 8424
3027.36 8494
3027.88 8560
3028.40 8212
3028.92 7810
3029.43 7864
3029.95 7238
3030.47 7365
3030.99 7482
3031.51 7354
3032.03 7175
3032.55 7222
3033.07 7120
3033.59 7153
3034.11 7371
3034.63 7347
3035.15 7505
3035.66 8318
3036.18 8234
3036.70 8298
3037.22 8681
3037.74 9037
3038.26 8612
3038.78 8489
3039.30 8057
3039.82 8079
3040.34 7786
3040.86 7404
3041.38 7239
3041.90 7226
3042.42 7186
3042.94 6798
3043.46 6844
3043.98 6900
3044.50 7006
3045.02 6788
3045.54 6614
3046.06 6643
3046.58 6881
3047.10 6841
3047.62 6656
3048.14 6607
3048.66 6665
3049.18 6683
3049.71 6475
3050.23 6588
3050.75 6472
3051.27 6527
3051.79 6496
3052.31 6580
3052.83 6615
3053.35 6532
3053.87 6652
3054.39 6728
3054.91 6617
3055.43 6775
3055.96 7054
3056.48 6769
3057.00 6927
3057.52 6964
3058.04 6880
3058.56 7041
3059.08 7054
3059.61 6942
3060.13 6693
3060.65 6547
3061.17 6744
3061.69 7198
3062.21 7211
3062.73 7016
3063.26 7148
3063.78 7119
3064.30 7426
3064.82 7431
3065.34 7187
3065.87 7101
3066.39 7051
3066.91 7020
3067.43 7337
3067.95 7380
3068.48 7198
3069.00 6842
3069.52 7060
3070.04 7025
3070.57 6883
3071.09 6970
3071.61 7024
3072.13 6883
3072.66 6998
3073.18 7087
3073.70 7106
3074.22 7420
3074.75 7588
3075.27 7775
3075.79 7338
3076.32 7546
3076.84 7586
3077.36 7712
3077.88 7522
3078.41 7622
3078.93 7882
3079.45 7965
3079.98 8053
3080.50 7946
3081.02 8003
3081.55 8170
3082.07 7790
3082.59 7924
3083.12 8128
3083.64 7999
3084.16 7708
3084.69 7414
3085.21 7301
3085.73 7275
3086.26 7145
3086.78 7076
3087.31 6992
3087.83 6990
3088.35 7090
3088.88 7047
3089.40 6974
3089.93 6982
3090.45 6840
3090.97 6985
3091.50 7166
3092.02 7048
3092.55 6798
3093.07 6817
3093.60 6866
3094.12 6880
3094.64 6922
3095.17 7249
3095.69 7104
3096.22 7198
3096.74 7590
3097.27 7424
3097.79 7446
3098.32 7633
3098.84 7743
3099.37 7704
3099.89 7680
3100.42 8274
3100.94 8469
3101.47 8506
3101.99 9195
3102.52 9790
3103.04 10304
3103.57 10940
3104.09 11286
3104.62 11395
3105.14 11650
3105.67 11575
3106.19 11382
3106.72 10558
3107.24 9796
3107.77 9119
3108.29 8501
3108.82 8276
3109.35 8209
3109.87 8114
3110.40 7492
3110.92 7582
3111.45 7966
3111.98 7623
3112.50 7795
3113.03 8018
3113.55 7958
3114.08 7722
3114.61 7784
3115.13 7730
3115.66 7481
3116.18 6943
3116.71 7268
3117.24 7116
3117.76 6934
3118.29 6835
3118.82 6656
3119.34 6787
3119.87 6715
3120.40 6285
3120.92 6549
3121.45 6897
3121.98 6848
3122.50 7347
3123.03 7187
3123.56 7130
3124.08 7213
3124.61 7128
3125.14 7012
3125.66 7035
3126.19 6936
3126.72 7158
3127.25 6713
3127.77 6940
3128.30 7081
3128.83 6857
3129.36 6395
3129.88 6923
3130.41 7169
3130.94 6943
3131.46 6874
3131.99 6606
3132.52 6953
3133.05 6999
3133.58 6921
3134.10 7092
3134.63 6838
3135.16 6712
3135.69 6597
3136.21 6519
3136.74 6483
3137.27 6908
3137.80 6684
3138.33 6821
3138.86 6832
3139.38 6799
3139.91 6861
3140.44 6637
3140.97 6572
3141.50 6720
3142.03 6654
3142.55 6688
3143.08 6496
3143.61 6370
3144.14 6470
3144.67 6443
3145.20 6494
3145.73 6661
3146.25 6782
3146.78 6647
3147.31 6812
3147.84 6875
3148.37 7053
3148.90 7393
3149.43 7436
3149.96 7490
3150.49 7534
3151.02 7832
3151.54 7156
3152.07 7198
3152.60 7183
3153.13 7025
3153.66 7242
3154.19 7042
3154.72 6883
3155.25 6631
3155.78 6735
3156.31 6802
3156.84 6531
3157.37 6800
3157.90 6546
3158.43 6300
3158.96 6763
3159.49 6640
3160.02 6677
3160.55 6610
3161.08 6593
3161.61 6698
3162.14 6574
3162.67 6574
3163.20 6581
3163.73 6498
3164.26 6671
3164.79 6302
3165.32 6344
3165.85 6405
3166.38 6352
3166.91 6274
3167.44 6189
3167.97 6486
3168.50 6744
3169.03 6832
3169.57 7048
3170.10 7073
3170.63 6902
3171.16 6590
3171.69 6542
3172.22 6470
3172.75 6493
3173.28 6417
3173.81 6141
3174.34 6070
3174.88 6161
3175.41 6438
3175.94 6421
3176.47 6083
3177.00 6318
3177.53 6308
3178.06 6428
3178.60 6181
3179.13 6270
3179.66 6639
3180.19 6597
3180.72 6605
3181.25 6547
3181.79 6407
3182.32 6706
3182.85 6405
3183.38 6153
3183.91 6301
3184.44 6514
3184.98 6685
3185.51 6624
3186.04 6952
3186.57 6891
3187.11 6825
3187.64 6818
3188.17 6894
3188.70 6803
3189.24 6543
3189.77 6545
3190.30 6898
3190.83 6718
3191.37 6733
3191.90 6486
3192.43 6629
3192.96 6746
3193.50 6416
3194.03 6356
3194.56 6305
3195.09 6559
3195.63 6267
3196.16 6351
3196.69 6517
3197.23 6772
3197.76 6754
3198.29 6942
3198.83 6989
3199.36 6818
3199.89 6685
3200.43 6589
3200.96 6347
3201.49 6718
3202.03 6998
3202.56 7143
3203.09 7274
3203.63 7187
3204.16 7123
3204.69 7310
3205.23 7476
3205.76 7388
3206.30 7313
3206.83 7059
3207.36 7316
3207.90 7658
3208.43 7423
3208.97 7206
3209.50 7048
3210.03 7059
3210.57 7063
3211.10 7257
3211.64 7164
3212.17 7489
3212.70 7215
3213.24 7276
3213.77 7395
3214.31 7297
3214.84 7031
3215.38 7188
3215.91 7322
3216.45 7015
3216.98 6526
3217.52 6800
3218.05 6996
3218.59 6821
3219.12 6790
3219.66 6688
3220.19 6921
3220.73 6874
3221.26 7137
3221.80 7016
3222.33 6785
3222.87 6877
3223.40 7218
3223.94 7355
3224.47 7461
3225.01 7673
3225.54 7695
3226.08 7537
3226.61 7672
3227.15 7518
3227.69 7653
3228.22 7742
3228.76 7554
3229.29 7165
3229.83 7023
3230.36 7310
3230.90 7155
3231.44 7079
3231.97 6753
3232.51 6905
3233.04 6624
3233.58 6594
3234.12 6751
3234.65 7121
3235.19 6910
3235.72 6848
3236.26 6981
3236.80 6967
3237.33 6978
3237.87 7011
3238.41 6898
3238.94 7110
3239.48 7011
3240.02 7001
3240.55 7414
3241.09 7416
3241.63 7499
3242.16 7481
3242.70 7157
3243.24 7199
3243.77 7284
3244.31 7178
3244.85 7097
3245.39 7223
3245.92 7315
3246.46 7299
3247.00 7419
3247.53 7279
3248.07 7708
3248.61 7544
3249.15 7137
3249.68 6976
3250.22 7492
3250.76 7568
3251.30 7479
3251.83 7594
3252.37 7342
3252.91 7303
3253.45 7505
3253.98 7255
3254.52 7047
3255.06 7581
3255.60 7666
3256.14 7516
3256.67 7762
3257.21 7847
3257.75 7676
3258.29 7405
3258.83 7588
3259.37 7827
3259.90 7898
3260.44 7935
3260.98 8115
3261.52 8675
3262.06 8616
3262.60 8742
3263.13 8878
3263.67 9152
3264.21 9221
3264.75 9197
3265.29 9219
3265.83 9069
3266.37 8922
3266.91 9247
3267.44 9289
3267.98 9345
3268.52 9537
3269.06 9106
3269.60 8970
3270.14 9052
3270.68 8716
3271.22 8492
3271.76 8214
3272.30 8010
3272.84 7974
3273.38 7732
3273.91 7543
3274.45 7860
3274.99 8105
3275.53 7968
3276.07 8168
3276.61 8122
3277.15 8151
3277.69 8212
3278.23 8285
3278.77 8691
3279.31 8666
3279.85 8651
3280.39 9005
3280.93 8884
3281.47 8775
3282.01 8739
3282.55 8644
3283.09 8584
3283.63 8544
3284.17 8494
3284.71 8722
3285.25 8985
3285.79 8940
3286.33 8723
3286.87 8977
3287.42 9354
3287.96 9084
3288.50 8768
3289.04 8668
3289.58 8788
3290.12 8674
3290.66 8960
3291.20 9177
3291.74 9262
3292.28 9146
3292.82 9173
3293.36 9692
3293.91 9734
3294.45 9914
3294.99 10339
3295.53 10592
3296.07 10874
3296.61 10906
3297.15 10915
3297.69 11146
3298.24 11356
3298.78 11216
3299.32 11106
3299.86 10683
3300.40 10577
3300.94 10168
3301.49 9670
3302.03 9529
3302.57 9213
3303.11 8864
3303.65 9148
3304.19 9014
3304.74 8723
3305.28 8657
3305.82 8890
3306.36 8827
3306.90 8988
3307.45 8712
3307.99 8562
3308.53 8565
3309.07 8652
3309.62 8556
3310.16 8428
3310.70 8497
3311.24 8348
3311.79 8650
3312.33 8603
3312.87 8417
3313.41 8526
3313.96 8580
3314.50 8821
3315.04 8989
3315.59 9006
3316.13 8964
3316.67 9405
3317.21 9546
3317.76 9771
3318.30 9995
3318.84 9934
3319.39 10162
3319.93 10336
3320.47 10311
3321.02 10322
3321.56 10639
3322.10 10656
3322.65 10446
3323.19 10414
3323.73 10205
3324.28 10417
3324.82 10381
3325.36 10527
3325.91 10388
3326.45 10232
3327.00 10152
3327.54 10257
3328.08 9781
3328.63 9634
3329.17 9847
3329.72 9960
3330.26 10010
3330.80 9717
3331.35 9953
3331.89 10232
3332.44 10490
3332.98 10943
3333.53 11605
3334.07 12068
3334.61 12499
3335.16 13232
3335.70 13699
3336.25 13974
3336.79 14281
3337.34 14710
3337.88 14983
3338.43 14743
3338.97 14831
3339.52 14210
3340.06 13819
3340.61 13519
3341.15 13129
3341.70 12564
3342.24 12052
3342.79 11751
3343.33 11240
3343.88 10472
3344.42 9997
3344.97 9542
3345.51 9209
3346.06 9090
3346.60 8993
3347.15 8925
3347.69 8379
3348.24 8833
3348.78 8944
3349.33 8986
3349.88 8864
3350.42 8474
3350.97 8664
3351.51 8786
3352.06 8705
3352.61 8581
3353.15 8460
3353.70 8506
3354.24 8519
3354.79 8537
3355.34 8813
3355.88 9140
3356.43 9522
3356.97 9309
3357.52 9221
3358.07 9412
3358.61 9010
3359.16 8990
3359.71 8598
3360.25 8499
3360.80 8518
3361.35 8355
3361.89 8185
3362.44 8328
3362.99 8614
3363.53 8459
3364.08 8352
3364.63 8329
3365.17 8028
3365.72 7951
3366.27 8341
3366.81 8390
3367.36 8232
3367.91 8105
3368.46 8170
3369.00 8379
3369.55 8234
3370.10 8244
3370.64 8312
3371.19 8640
3371.74 8509
3372.29 8939
3372.83 9140
3373.38 9535
3373.93 9994
3374.48 10132
3375.03 10365
3375.57 10374
3376.12 10451
3376.67 10466
3377.22 10220
3377.76 9928
3378.31 9734
3378.86 9487
3379.41 8816
3379.96 8441
3380.50 8095
3381.05 7990
3381.60 7728
3382.15 7438
3382.70 7261
3383.25 7079
3383.79 6920
3384.34 6983
3384.89 7093
3385.44 7219
3385.99 7105
3386.54 7364
3387.09 6912
3387.64 7181
3388.18 7390
3388.73 7265
3389.28 7277
3389.83 7134
3390.38 7443
3390.93 7137
3391.48 7309
3392.03 7286
3392.58 7022
3393.13 6843
3393.67 7041
3394.22 7088
3394.77 7257
3395.32 7354
3395.87 7374
3396.42 7064
3396.97 7362
3397.52 7067
3398.07 7391
3398.62 7309
3399.17 6888
3399.72 6848
3400.27 6625
3400.82 6683
3401.37 6478
3401.92 6568
3402.47 6544
3403.02 6439
3403.57 6495
3404.12 6144
3404.67 6325
3405.22 6512
3405.77 6559
3406.32 6370
3406.87 6260
3407.42 6360
3407.97 6488
3408.52 6437
3409.07 6513
3409.62 6484
3410.17 6600
3410.72 6711
3411.27 6872
3411.82 6959
3412.38 7175
3412.93 7029
3413.48 7165
3414.03 7354
3414.58 7474
3415.13 7261
3415.68 7177
3416.23 6888
3416.78 6776
3417.33 6748
3417.89 6506
3418.44 6646
3418.99 6438
3419.54 6319
3420.09 6356
3420.64 6197
3421.19 6161
3421.74 6157
3422.30 6319
3422.85 6504
3423.40 6427
3423.95 6457
3424.50 6529
3425.05 6602
3425.61 6263
3426.16 6198
3426.71 6482
3427.26 6571
3427.81 6466
3428.37 6132
3428.92 6109
3429.47 6180
3430.02 6276
3430.58 6262
3431.13 6353
3431.68 6341
3432.23 6307
3432.78 6386
3433.34 6409
3433.89 6228
3434.44 6287
3434.99 6250
3435.55 6215
3436.10 6239
3436.65 6393
3437.21 6467
3437.76 6345
3438.31 6327
3438.86 6351
3439.42 6540
3439.97 6605
3440.52 6981
3441.08 6677
3441.63 6784
3442.18 6509
3442.74 6337
3443.29 6567
3443.84 6485
3444.40 6106
3444.95 6192
3445.50 6255
3446.06 6291
3446.61 6105
3447.16 6321
3447.72 6219
3448.27 6068
3448.82 5926
3449.38 5801
3449.93 6257
3450.48 6344
3451.04 5973
3451.59 6124
3452.15 6079
3452.70 5713
3453.25 5857
3453.81 6009
3454.36 5928
3454.92 6053
3455.47 6137
3456.03 5906
3456.58 5927
3457.13 6122
3457.69 5993
3458.24 6242
3458.80 6212
3459.35 5950
3459.91 5764
3460.46 5896
3461.02 5898
3461.57 5749
3462.13 5821
3462.68 5982
3463.24 6048
3463.79 5988
3464.34 6252
3464.90 6139
3465.46 6051
3466.01 6201
3466.57 6441
3467.12 6225
3467.68 6077
3468.23 6191
3468.79 6587
3469.34 6831
3469.90 6664
3470.45 6431
3471.01 6499
3471.56 6730
3472.12 6563
3472.67 6680
3473.23 6513
3473.79 6679
3474.34 6550
3474.90 6604
3475.45 6831
3476.01 6707
3476.56 6593
3477.12 6586
3477.68 6537
3478.23 6550
3478.79 6818
3479.35 6956
3479.90 6989
3480.46 6963
3481.01 7015
3481.57 6999
3482.13 7255
3482.68 7481
3483.24 6990
3483.80 6843
3484.35 6808
3484.91 6913
3485.47 6575
3486.02 6776
3486.58 7006
3487.14 7035
3487.69 7146
3488.25 7135
3488.81 7221
3489.36 7352
3489.92 7375
3490.48 7925
3491.03 8462
3491.59 8475
3492.15 9282
3492.71 10140
3493.26 10271
3493.82 10284
3494.38 10608
3494.94 10371
3495.49 10354
3496.05 9410
3496.61 9076
3497.17 8822
3497.72 8581
3498.28 8542
3498.84 8455
3499.40 8198
3499.95 8352
3500.51 8692
3501.07 8949
3501.63 8833
3502.19 9347
3502.74 9107
3503.30 9125
3503.86 9167
3504.42 9273
3504.98 9307
3505.53 9224
3506.09 9730
3506.65 9857
3507.21 9676
3507.77 10115
3508.33 9706
3508.88 9259
3509.44 8904
3510.00 8438
3510.56 8120
3511.12 7814
3511.68 7878
3512.24 7888
3512.80 7355
3513.35 7215
3513.91 7033
3514.47 7285
3515.03 7097
3515.59 6678
3516.15 6527
3516.71 6629
3517.27 6843
3517.83 6796
3518.39 6767
3518.95 6779
3519.50 7105
3520.06 6858
3520.62 6819
3521.18 6943
3521.74 6881
3522.30 7012
3522.86 7067
3523.42 6859
3523.98 7187
3524.54 7335
3525.10 7075
3525.66 7309
3526.22 7177
3526.78 7012
3527.34 7121
3527.90 7109
3528.46 6916
3529.02 6537
3529.58 6492
3530.14 6787
3530.70 6580
3531.26 6423
3531.82 6426
3532.38 6772
3532.94 6627
3533.50 6485
3534.06 6717
3534.62 6671
3535.18 6428
3535.75 6757
3536.31 6968
3536.87 6991
3537.43 6882
3537.99 6846
3538.55 7105
3539.11 7180
3539.67 7379
3540.23 7189
3540.79 7340
3541.35 7257
3541.92 6900
3542.48 7431
3543.04 7391
3543.60 7310
3544.16 7716
3544.72 7766
3545.28 7479
3545.84 7745
3546.41 7566
3546.97 7146
3547.53 6940
3548.09 6817
3548.65 6768
3549.21 6560
3549.78 6589
3550.34 6898
3550.90 6670
3551.46 6384
3552.02 6239
3552.59 6624
3553.15 6589
3553.71 6531
3554.27 6483
3554.83 6571
3555.40 6499
3555.96 6682
3556.52 6975
3557.08 6754
3557.65 6366
3558.21 6331
3558.77 6276
3559.33 6280
3559.90 6165
3560.46 6267
3561.02 6431
3561.58 6541
3562.15 6537
3562.71 6397
3563.27 6334
3563.83 6620
3564.40 6508
3564.96 6479
3565.52 6420
3566.09 6341
3566.65 6217
3567.21 6387
3567.78 6425
3568.34 6310
3568.90 6149
3569.47 6247
3570.03 6089
3570.59 6181
3571.16 6128
3571.72 5824
3572.28 6150
3572.85 6077
3573.41 6125
3573.97 6214
3574.54 6247
3575.10 6304
3575.66 6433
3576.23 6263
3576.79 6416
3577.36 6427
3577.92 6495
3578.48 6488
3579.05 6394
3579.61 6462
3580.18 6537
3580.74 6385
3581.31 6391
3581.87 6426
3582.43 6594
3583.00 6643
3583.56 6383
3584.13 6523
3584.69 6472
3585.26 6221
3585.82 6119
3586.39 6307
3586.95 6533
3587.52 6227
3588.08 6091
3588.64 6139
3589.21 6201
3589.77 6087
3590.34 6257
3590.90 6116
3591.47 6274
3592.03 6336
3592.60 6378
3593.17 6308
3593.73 6352
3594.30 6466
3594.86 6419
3595.43 6512
3595.99 6375
3596.56 6737
3597.12 6706
3597.69 6529
3598.25 6364
3598.82 6490
3599.39 6586
3599.95 6701
3600.52 6665
3601.08 6809
3601.65 6758
3602.21 6603
3602.78 6573
3603.35 6526
3603.91 7023
3604.48 6953
3605.04 6572
3605.61 6497
3606.18 6455
3606.74 6112
3607.31 6153
3607.88 6159
3608.44 6255
3609.01 6284
3609.57 6385
3610.14 6245
3610.71 6319
3611.27 6310
3611.84 6061
3612.41 6274
3612.97 6366
3613.54 6377
3614.11 6628
3614.68 6805
3615.24 7045
3615.81 7410
3616.38 8263
3616.94 8828
3617.51 9941
3618.08 11197
3618.64 11539
3619.21 11960
3619.78 12522
3620.35 12475
3620.91 12323
3621.48 11896
3622.05 11698
3622.62 11152
3623.18 10397
3623.75 9252
3624.32 8627
3624.89 7948
3625.45 7726
3626.02 7178
3626.59 6737
3627.16 6639
3627.73 6473
3628.29 6463
3628.86 6272
3629.43 6292
3630.00 6662
3630.57 6583
3631.13 6355
3631.70 6425
3632.27 6285
3632.84 6426
3633.41 6165
3633.98 6016
3634.54 6039
3635.11 6172
3635.68 6018
3636.25 5975
3636.82 6285
3637.39 6186
3637.96 6213
3638.52 6327
3639.09 6292
3639.66 6181
3640.23 6469
3640.80 6650
3641.37 6680
3641.94 6293
3642.51 6666
3643.08 6722
3643.65 6599
3644.21 6821
3644.78 7112
3645.35 7014
3645.92 7082
3646.49 7436
3647.06 7557
3647.63 7416
3648.20 7467
3648.77 7508
3649.34 7545
3649.91 7374
3650.48 7197
3651.05 7285
3651.62 7373
3652.19 7207
3652.76 7117
3653.33 7279
3653.90 7401
3654.47 7402
3655.04 7370
3655.61 7651
3656.18 7857
3656.75 8084
3657.32 8257
3657.89 8190
3658.46 8297
3659.03 8233
3659.60 8225
3660.17 8032
3660.74 7923
3661.31 7813
3661.88 7427
3662.45 7265
3663.02 7207
3663.59 6906
3664.16 6603
3664.74 6370
3665.31 6354
3665.88 5989
3666.45 6036
3667.02 6215
3667.59 6271
3668.16 6286
3668.73 6253
3669.30 6411
3669.87 6227
3670.45 5983
3671.02 6325
3671.59 6262
3672.16 6394
3672.73 6619
3673.30 6384
3673.87 6266
3674.45 6316
3675.02 6353
3675.59 6368
3676.16 6534
3676.73 6701
3677.30 6724
3677.88 6754
3678.45 6463
3679.02 6491
3679.59 6643
3680.16 6710
3680.74 6677
3681.31 6390
3681.88 6537
3682.45 6314
3683.02 6209
3683.60 6164
3684.17 6257
3684.74 6299
3685.31 6457
3685.89 6451
3686.46 6625
3687.03 6831
3687.60 6622
3688.18 6717
3688.75 6881
3689.32 7223
3689.89 7153
3690.47 7564
3691.04 7508
3691.61 7460
3692.19 7674
3692.76 7675
3693.33 7505
3693.91 7589
3694.48 7311
3695.05 7059
3695.62 7064
3696.20 6842
3696.77 6612
3697.34 6628
3697.92 6546
3698.49 6369
3699.06 6403
3699.64 6648
3700.21 6289
3700.79 6040
3701.36 6185
3701.93 6160
3702.51 6066
3703.08 6250
3703.65 6138
3704.23 6159
3704.80 6251
3705.38 6135
3705.95 6268
3706.52 6025
3707.10 6231
3707.67 6328
3708.25 6268
3708.82 6121
3709.39 6201
3709.97 6479
3710.54 6359
3711.12 6175
3711.69 6352
3712.27 6382
3712.84 6171
3713.42 6330
3713.99 6409
3714.57 6586
3715.14 6475
3715.71 6578
3716.29 6570
3716.86 6691
3717.44 6711
3718.01 6652
3718.59 6720
3719.16 6800
3719.74 6599
3720.31 6827
3720.89 6469
3721.47 6498
3722.04 6391
3722.62 6494
3723.19 6300
3723.77 6125
3724.34 6106
3724.92 6036
3725.49 6278
3726.07 6052
3726.64 6081
3727.22 6156
3727.80 6236
3728.37 6628
3728.95 6398
3729.52 6500
3730.10 6700
3730.67 7001
3731.25 7269
3731.83 7456
3732.40 7866
3732.98 8154
3733.55 8400
3734.13 8275
3734.71 8600
3735.28 8664
3735.86 8587
3736.44 8681
3737.01 8640
3737.59 8263
3738.17 8010
3738.74 7239
3739.32 7178
3739.90 7247
3740.47 6792
3741.05 6656
3741.63 6597
3742.20 6665
3742.78 6464
3743.36 6277
3743.93 6311
3744.51 6153
3745.09 6280
3745.66 6363
3746.24 6314
3746.82 6562
3747.40 6597
3747.97 6586
3748.55 6207
3749.13 6557
3749.70 6522
3750.28 6536
3750.86 6529
3751.44 6285
3752.02 6223
3752.59 6278
3753.17 6542
3753.75 6140
3754.33 6367
3754.90 6457
3755.48 6387
3756.06 6322
3756.64 6550
3757.22 6653
3757.79 6741
3758.37 6714
3758.95 6807
3759.53 7027
3760.11 7123
3760.68 7218
3761.26 7397
3761.84 7298
3762.42 7098
3763.00 7097
3763.58 7179
3764.15 7106
3764.73 6766
3765.31 6712
3765.89 6719
3766.47 6660
3767.05 6793
3767.63 6489
3768.21 6300
3768.78 6484
3769.36 6574
3769.94 6599
3770.52 6655
3771.10 6710
3771.68 6656
3772.26 6742
3772.84 6669
3773.42 6634
3774.00 6677
3774.58 6540
3775.15 6446
3775.73 6409
3776.31 6541
3776.89 6383
3777.47 6707
3778.05 6477
3778.63 6104
3779.21 6234
3779.79 6174
3780.37 5998
3780.95 6002
3781.53 5917
3782.11 5953
3782.69 5966
3783.27 5982
3783.85 5975
3784.43 6065
3785.01 6124
3785.59 5844
3786.17 5899
3786.75 5987
3787.33 6253
3787.91 6261
3788.49 6119
3789.07 5966
3789.65 5919
3790.23 5891
3790.81 6137
3791.39 6068
3791.98 5948
3792.56 6087
3793.14 5937
3793.72 6026
3794.30 5949
3794.88 5884
3795.46 5942
3796.04 6042
3796.62 6124
3797.20 6284
3797.78 5853
3798.37 6023
3798.95 6416
3799.53 6222
3800.11 6280
3800.69 6187
3801.27 6034
3801.85 6027
3802.43 6135
3803.02 6069
3803.60 5933
3804.18 6088
3804.76 6020
3805.34 6228
3805.92 6198
3806.51 6243
3807.09 6226
3807.67 6310
3808.25 6554
3808.83 6569
3809.42 6605
3810.00 6594
3810.58 6852
3811.16 6783
3811.74 6826
3812.33 6635
3812.91 6772
3813.49 6537
3814.07 6442
3814.66 6287
3815.24 6286
3815.82 6421
3816.40 6280
3816.99 5927
3817.57 6052
3818.15 6409
3818.73 6445
3819.32 6280
3819.90 6339
3820.48 6145
3821.06 6209
3821.65 5805
3822.23 5995
3822.81 6093
3823.40 5858
3823.98 5865
3824.56 5682
3825.15 5673
3825.73 5706
3826.31 5781
3826.90 5895
3827.48 5858
3828.06 5893
3828.65 5945
3829.23 5902
3829.81 5873
3830.40 6121
3830.98 6067
3831.56 6021
3832.15 6207
3832.73 6434
3833.32 6290
3833.90 6367
3834.48 6514
3835.07 6288
3835.65 6180
3836.23 6373
3836.82 6338
3837.40 6152
3837.99 6171
3838.57 6204
3839.16 6093
3839.74 6283
3840.32 6227
3840.91 6360
3841.49 6284
3842.08 6302
3842.66 6133
3843.25 6173
3843.83 6341
3844.42 6208
3845.00 6123
3845.59 6351
3846.17 6622
3846.76 6507
3847.34 6429
3847.92 6477
3848.51 6545
3849.09 6550
3849.68 6553
3850.27 6473
3850.85 6515
3851.44 6348
3852.02 6457
3852.61 6244
3853.19 6338
3853.78 6358
3854.36 6472
3854.95 6270
3855.53 6382
3856.12 6158
3856.70 6437
3857.29 6558
3857.88 6869
3858.46 7237
3859.05 7339
3859.63 8160
3860.22 8825
3860.80 9625
3861.39 10358
3861.98 11196
3862.56 11887
3863.15 12064
3863.73 12165
3864.32 12318
3864.91 11803
3865.49 11356
3866.08 10812
3866.67 10326
3867.25 9546
3867.84 9034
3868.43 8336
3869.01 7724
3869.60 7208
3870.19 7258
3870.77 7018
3871.36 6811
3871.95 6599
3872.53 6505
3873.12 6610
3873.71 6766
3874.29 7019
3874.88 6782
3875.47 6855
3876.05 6956
3876.64 6812
3877.23 6975
3877.82 6843
3878.40 6857
3878.99 6721
3879.58 6549
3880.16 6344
3880.75 6279
3881.34 6510
3881.93 6686
3882.51 6438
3883.10 6413
3883.69 6235
3884.28 6634
3884.87 6639
3885.45 6488
3886.04 6369
3886.63 6703
3887.22 6924
3887.80 6874
3888.39 6804
3888.98 6935
3889.57 7125
3890.16 7212
3890.74 7326
3891.33 7481
3891.92 7300
3892.51 7606
3893.10 7633
3893.69 7305
3894.27 7517
3894.86 7226
3895.45 7345
3896.04 7341
3896.63 7434
3897.22 7337
3897.81 7271
3898.40 7398
3898.98 7711
3899.57 7929
3900.16 7973
3900.75 7953
3901.34 8265
3901.93 8441
3902.52 8417
3903.11 8008
3903.70 7752
3904.29 7807
3904.87 7634
3905.46 7340
3906.05 6830
3906.64 6469
3907.23 6420
3907.82 6600
3908.41 6465
3909.00 6326
3909.59 6156
3910.18 6011
3910.77 5960
3911.36 6016
3911.95 6029
3912.54 6036
3913.13 6164
3913.72 6068
3914.31 5840
3914.90 6021
3915.49 6106
3916.08 6100
3916.67 5981
3917.26 6230
3917.85 6084
3918.44 5763
3919.03 5736
3919.62 5890
3920.21 5750
3920.80 5865
3921.39 6193
3921.98 5958
3922.57 5850
3923.16 6016
3923.75 6295
3924.34 6243
3924.94 6164
3925.53 6129
3926.12 6062
3926.71 6200
3927.30 6475
3927.89 6536
3928.48 6533
3929.07 6341
3929.66 6289
3930.25 6549
3930.85 6552
3931.44 6252
3932.03 6051
3932.62 6120
3933.21 6121
3933.80 5854
3934.39 6090
3934.99 6104
3935.58 5933
3936.17 5885
3936.76 5740
3937.35 6061
3937.94 6137
3938.54 6414
3939.13 6189
3939.72 6137
3940.31 6208
3940.90 6320
3941.49 6337
3942.09 6284
3942.68 6264
3943.27 6163
3943.86 6093
3944.46 5924
3945.05 6154
3945.64 6046
3946.23 6055
3946.82 5937
3947.42 5709
3948.01 5692
3948.60 5726
3949.20 5908
3949.79 5975
3950.38 5631
3950.97 5556
3951.57 5871
3952.16 5933
3952.75 5778
3953.34 5595
3953.94 5770
3954.53 5541
3955.12 5724
3955.72 5736
3956.31 5810
3956.90 5768
3957.50 5765
3958.09 5710
3958.68 5605
3959.28 5895
3959.87 6013
3960.46 5931
3961.06 5795
3961.65 5891
3962.24 5915
3962.84 5957
3963.43 6000
3964.02 5973
3964.62 5688
3965.21 5838
3965.81 5718
3966.40 5909
3966.99 6262
3967.59 6297
3968.18 6086
3968.78 5850
3969.37 5961
3969.96 6195
3970.56 6343
3971.15 6148
3971.75 5809
3972.34 5572
3972.94 5833
3973.53 5659
3974.12 5914
3974.72 6004
3975.31 5950
3975.91 5968
3976.50 5922
3977.10 5695
3977.69 5782
3978.29 5954
3978.88 6062
3979.48 6327
3980.07 6173
3980.67 6142
3981.26 5889
3981.86 5747
3982.45 5858
3983.05 5586
3983.64 5982
3984.24 6279
3984.83 6118
3985.43 5864
3986.02 5820
3986.62 5845
3987.21 5854
3987.81 6049
3988.40 5916
3989.00 6117
3989.60 6226
3990.19 6122
3990.79 6096
3991.38 5856
3991.98 5849
3992.57 6341
3993.17 6278
3993.77 5994
3994.36 6299
3994.96 5935
3995.55 6092
3996.15 6223
3996.75 6178
3997.34 6358
3997.94 6424
3998.54 6572
3999.13 6984
3999.73 6765
4000.32 6706
4000.92 6421
4001.52 6296
4002.11 6278
4002.71 6309
4003.31 6482
4003.90 6354
4004.50 6140
4005.10 6251
4005.69 6524
4006.29 6587
4006.89 6464
4007.49 6518
4008.08 6447
4008.68 6583
4009.28 6470
4009.87 6591
4010.47 6549
4011.07 6605
4011.67 6582
4012.26 6459
4012.86 6481
4013.46 6522
4014.05 6463
4014.65 6723
4015.25 6831
4015.85 7207
4016.44 7755
4017.04 7846
4017.64 7968
4018.24 8391
4018.84 8848
4019.43 8455
4020.03 8470
4020.63 8106
4021.23 7984
4021.83 7701
4022.42 7332
4023.02 6838
4023.62 6547
4024.22 6452
4024.82 6449
4025.41 6454
4026.01 6337
4026.61 6264
4027.21 6194
4027.81 6586
4028.41 6600
4029.01 6454
4029.60 6549
4030.20 6779
4030.80 6794
4031.40 6322
4032.00 6615
4032.60 6473
4033.20 6676
4033.80 6586
4034.39 6685
4034.99 6682
4035.59 6432
4036.19 6354
4036.79 6163
4037.39 6043
4037.99 6455
4038.59 6129
4039.19 6109
4039.79 6038
4040.39 6099
4040.99 5975
4041.59 6049
4042.18 6005
4042.78 5935
4043.38 6104
4043.98 6182
4044.58 6135
4045.18 6244
4045.78 6562
4046.38 6723
4046.98 6643
4047.58 6757
4048.18 6809
4048.78 6783
4049.38 6416
4049.98 6577
4050.58 6786
4051.18 6655
4051.78 6829
4052.38 6633
4052.98 6471
4053.58 6776
4054.19 6632
4054.79 6821
4055.39 6844
4055.99 6775
4056.59 6905
4057.19 6569
4057.79 6616
4058.39 6474
4058.99 6195
4059.59 6101
4060.19 6204
4060.79 6174
4061.39 5973
4061.99 5906
4062.60 6003
4063.20 5928
4063.80 5821
4064.40 5853
4065.00 5833
4065.60 6089
4066.20 5967
4066.80 5794
4067.41 6022
4068.01 6152
4068.61 5987
4069.21 5807
4069.81 5911
4070.41 6086
4071.02 5854
4071.62 5950
4072.22 5876
4072.82 5886
4073.42 5821
4074.02 5710
4074.63 5911
4075.23 6045
4075.83 5890
4076.43 5904
4077.03 5996
4077.64 5817
4078.24 5668
4078.84 5632
4079.44 5802
4080.05 5697
4080.65 5798
4081.25 5653
4081.85 5736
4082.46 5631
4083.06 5622
4083.66 5895
4084.26 5871
4084.87 6033
4085.47 5762
4086.07 5825
4086.67 5811
4087.28 5826
4087.88 5931
4088.48 6088
4089.09 5969
4089.69 5764
4090.29 5795
4090.90 5724
4091.50 5662
4092.10 5672
4092.71 5765
4093.31 5869
4093.91 5644
4094.52 6040
4095.12 6124
4095.72 5878
4096.33 6139
4096.93 5956
4097.53 5976
4098.14 6058
4098.74 5810
4099.34 5616
4099.95 5844
4100.55 5645
4101.16 5445
4101.76 5558
4102.36 5528
4102.97 5534
4103.57 5611
4104.18 5586
4104.78 5537
4105.38 5541
4105.99 5663
4106.59 5349
4107.20 5433
4107.80 5497
4108.41 5437
4109.01 5476
4109.62 5415
4110.22 5510
4110.82 5256
4111.43 5415
4112.03 5250
4112.64 5415
4113.24 5522
4113.85 5336
4114.45 5467
4115.06 5411
4115.66 5567
4116.27 5521
4116.87 5466
4117.48 5466
4118.08 5546
4118.69 5664
4119.29 5611
4119.90 5620
4120.50 5449
4121.11 5308
4121.72 5554
4122.32 5623
4122.93 5517
4123.53 5722
4124.14 5860
4124.74 6131
4125.35 6349
4125.95 6352
4126.56 6610
4127.17 6701
4127.77 6516
4128.38 6396
4128.98 6261
4129.59 6214
4130.20 5765
4130.80 5918
4131.41 5835
4132.01 5614
4132.62 5543
4133.23 5534
4133.83 5774
4134.44 5900
4135.05 5862
4135.65 5633
4136.26 5706
4136.87 5764
4137.47 5806
4138.08 5684
4138.69 5819
4139.29 5814
4139.90 5654
4140.51 5663
4141.11 5634
4141.72 5662
4142.33 5797
4142.93 5932
4143.54 5747
4144.15 5703
4144.75 5724
4145.36 5701
4145.97 5732
4146.58 5522
4147.18 5470
4147.79 5693
4148.40 5546
4149.01 5381
4149.61 5370
4150.22 5390
4150.83 5577
4151.44 5221
4152.04 5218
4152.65 5264
4153.26 5419
4153.87 5299
4154.47 5336
4155.08 5460
4155.69 5497
4156.30 5554
4156.91 5441
4157.51 5537
4158.12 5736
4158.73 5526
4159.34 5434
4159.95 5508
4160.56 5438
4161.16 5463
4161.77 5265
4162.38 5463
4162.99 5681
4163.60 5698
4164.21 5868
4164.81 5834
4165.42 5794
4166.03 6025
4166.64 5771
4167.25 5849
4167.86 6049
4168.47 6059
4169.08 5830
4169.69 5593
4170.29 5554
4170.90 5617
4171.51 5428
4172.12 5618
4172.73 5882
4173.34 5920
4173.95 5813
4174.56 5782
4175.17 5693
4175.78 5708
4176.39 5683
4177.00 5705
4177.61 5660
4178.22 5624
4178.82 5921
4179.43 6025
4180.04 5786
4180.65 5595
4181.26 5499
4181.87 5548
4182.48 5516
4183.09 5762
4183.70 5756
4184.31 5519
4184.92 5523
4185.53 5659
4186.14 5563
4186.75 5594
4187.36 5360
4187.97 5497
4188.58 5364
4189.19 5454
4189.81 5197
4190.42 5201
4191.03 5159
4191.64 5317
4192.25 5565
4192.86 5566
4193.47 5760
4194.08 5752
4194.69 5757
4195.30 5654
4195.91 5677
4196.52 5803
4197.13 6040
4197.74 6038
4198.36 5976
4198.97 6027
4199.58 5907
4200.19 5904
4200.80 5770
4201.41 5988
4202.02 5958
4202.63 5791
4203.25 5887
4203.86 5875
4204.47 5734
4205.08 5795
4205.69 5829
4206.30 5693
4206.92 5550
4207.53 5757
4208.14 5775
4208.75 5873
4209.36 5676
4209.97 6065
4210.59 6163
4211.20 6041
4211.81 6088
4212.42 5887
4213.03 5761
4213.65 5674
4214.26 5604
4214.87 5932
4215.48 6154
4216.10 6285
4216.71 6105
4217.32 6089
4217.93 6141
4218.55 6509
4219.16 6498
4219.77 6669
4220.38 7065
4221.00 7205
4221.61 7668
4222.22 7953
4222.83 8216
4223.45 8629
4224.06 9226
4224.67 9535
4225.29 9611
4225.90 9312
4226.51 8888
4227.13 8836
4227.74 8515
4228.35 8542
4228.96 8414
4229.58 8253
4230.19 8355
4230.80 8276
4231.42 8171
4232.03 8244
4232.65 8236
4233.26 7697
4233.87 7079
4234.49 7201
4235.10 7098
4235.71 6761
4236.33 6618
4236.94 6590
4237.56 6504
4238.17 6367
4238.78 6189
4239.40 6224
4240.01 5877
4240.63 5874
4241.24 6035
4241.85 5912
4242.47 5828
4243.08 5827
4243.70 5961
4244.31 5885
4244.93 5598
4245.54 5764
4246.15 6009
4246.77 5755
4247.38 6000
4248.00 6131
4248.61 6233
4249.23 6143
4249.84 6189
4250.46 6356
4251.07 6478
4251.69 6557
4252.30 6590
4252.92 6399
4253.53 6539
4254.15 6593
4254.76 6822
4255.38 7049
4255.99 7061
4256.61 6696
4257.22 6790
4257.84 6580
4258.45 6413
4259.07 6685
4259.69 6508
4260.30 6574
4260.92 6689
4261.53 6749
4262.15 6695
4262.76 6865
4263.38 6694
4263.99 6806
4264.61 6452
4265.23 6392
4265.84 6517
4266.46 6573
4267.07 6431
4267.69 6133
4268.31 6091
4268.92 6165
4269.54 6220
4270.16 6039
4270.77 6370
4271.39 6384
4272.00 6003
4272.62 6063
4273.24 6144
4273.85 5678
4274.47 5692
4275.09 5649
4275.70 5667
4276.32 5659
4276.94 5560
4277.55 5398
4278.17 5403
4278.79 5525
4279.40 5525
4280.02 5406
4280.64 5483
4281.26 5557
4281.87 5577
4282.49 5782
4283.11 5688
4283.72 5628
4284.34 5649
4284.96 5499
4285.58 5668
4286.19 5831
4286.81 5718
4287.43 5897
4288.05 5757
4288.66 5626
4289.28 5512
4289.90 5422
4290.52 5631
4291.13 5778
4291.75 5663
4292.37 5658
4292.99 5888
4293.61 5490
4294.22 5689
4294.84 5813
4295.46 5649
4296.08 5849
4296.70 5505
4297.31 5735
4297.93 5835
4298.55 5804
4299.17 5736
4299.79 5512
4300.41 5461
4301.03 5621
4301.64 5478
4302.26 5348
4302.88 5451
4303.50 5600
4304.12 5689
4304.74 5604
4305.36 5631
4305.97 5416
4306.59 5670
4307.21 5570
4307.83 5565
4308.45 5706
4309.07 5384
4309.69 5360
4310.31 5416
4310.93 5427
4311.55 5298
4312.17 5532
4312.78 5292
4313.40 5187
4314.02 5177
4314.64 5400
4315.26 5418
4315.88 5415
4316.50 5456
4317.12 5153
4317.74 5318
4318.36 5393
4318.98 5143
4319.60 5139
4320.22 5163
4320.84 5405
4321.46 5340
4322.08 5525
4322.70 5392
4323.32 5434
4323.94 5373
4324.56 5530
4325.18 5837
4325.80 5781
4326.42 5871
4327.04 5780
4327.66 5702
4328.28 5728
4328.90 5641
4329.52 5712
4330.14 5609
4330.76 5718
4331.39 5601
4332.01 5585
4332.63 5667
4333.25 5575
4333.87 5549
4334.49 5616
4335.11 5841
4335.73 5727
4336.35 5608
4336.97 5583
4337.59 5823
4338.22 6027
4338.84 6277
4339.46 6323
4340.08 6402
4340.70 6403
4341.32 6460
4341.94 6654
4342.57 6632
4343.19 6575
4343.81 6130
4344.43 6214
4345.05 6556
4345.67 6787
4346.29 7076
4346.92 7377
4347.54 7385
4348.16 7642
4348.78 7864
4349.40 7764
4350.03 7654
4350.65 7803
4351.27 7521
4351.89 7030
4352.51 6807
4353.14 6634
4353.76 6426
4354.38 6357
4355.00 6302
4355.63 5969
4356.25 5823
4356.87 5879
4357.49 5845
4358.12 5797
4358.74 5791
4359.36 6000
4359.98 5701
4360.61 5520
4361.23 5672
4361.85 5689
4362.48 5700
4363.10 6097
4363.72 5701
4364.34 5973
4364.97 6094
4365.59 5992
4366.21 5851
4366.84 5750
4367.46 5586
4368.08 5834
4368.71 5903
4369.33 5899
4369.95 5935
4370.58 5946
4371.20 5930
4371.82 6015
4372.45 5763
4373.07 5620
4373.70 5605
4374.32 5484
4374.94 5405
4375.57 5667
4376.19 5586
4376.81 5552
4377.44 5688
4378.06 5768
4378.69 5716
4379.31 5562
4379.94 5769
4380.56 5789
4381.18 5797
4381.81 6001
4382.43 5810
4383.06 5710
4383.68 5998
4384.31 6072
4384.93 6283
4385.55 6081
4386.18 6163
4386.80 6045
4387.43 6041
4388.05 6063
4388.68 6003
4389.30 6096
4389.93 6234
4390.55 6432
4391.18 6941
4391.80 6895
4392.43 6979
4393.05 7167
4393.68 6978
4394.30 7075
4394.93 7017
4395.55 6970
4396.18 6431
4396.80 6260
4397.43 6204
4398.05 6225
4398.68 6041
4399.31 5887
4399.93 6028
4400.56 6072
4401.18 6063
4401.81 6024
4402.43 6026
4403.06 6024
4403.69 5931
4404.31 5892
4404.94 5981
4405.56 5995
4406.19 6026
4406.82 5848
4407.44 6106
4408.07 5864
4408.69 6047
4409.32 5992
4409.95 6008
4410.57 5971
4411.20 6183
4411.83 6255
4412.45 5867
4413.08 5720
4413.71 5754
4414.33 5826
4414.96 6015
4415.59 6027
4416.21 5608
4416.84 5901
4417.47 5730
4418.09 5850
4418.72 5988
4419.35 6159
4419.97 6223
4420.60 6248
4421.23 6557
4421.85 6318
4422.48 6185
4423.11 6101
4423.74 6162
4424.36 5958
4424.99 5963
4425.62 5702
4426.25 5826
4426.87 5682
4427.50 5633
4428.13 5504
4428.76 5456
4429.38 5300
4430.01 5169
4430.64 5138
4431.27 5067
4431.89 5390
4432.52 5378
4433.15 5176
4433.78 5179
4434.41 5254
4435.03 5374
4435.66 5340
4436.29 5403
4436.92 5459
4437.55 5382
4438.18 5301
4438.80 5411
4439.43 5372
4440.06 5246
4440.69 5568
4441.32 5497
4441.95 5334
4442.57 5389
4443.20 5399
4443.83 5292
4444.46 5256
4445.09 5191
4445.72 5260
4446.35 5180
4446.98 5046
4447.61 5245
4448.23 5180
4448.86 5507
4449.49 5351
4450.12 5438
4450.75 5612
4451.38 5750
4452.01 5708
4452.64 5480
4453.27 5508
4453.90 5625
4454.53 5559
4455.16 5554
4455.79 5568
4456.42 5471
4457.05 5440
4457.67 5432
4458.30 5397
4458.93 5379
4459.56 5438
4460.19 5520
4460.82 5476
4461.45 5265
4462.08 5423
4462.71 5509
4463.34 5061
4463.97 5069
4464.60 5218
4465.23 5282
4465.86 5266
4466.49 5108
4467.13 4877
4467.76 4964
4468.39 4936
4469.02 5176
4469.65 4987
4470.28 5063
4470.91 4905
4471.54 4866
4472.17 5265
4472.80 5196
4473.43 5250
4474.06 4966
4474.69 5078
4475.32 5172
4475.95 5073
4476.59 4809
4477.22 4940
4477.85 5121
4478.48 4977
4479.11 5165
4479.74 5192
4480.37 5432
4481.00 5289
4481.64 5339
4482.27 5204
4482.90 5130
4483.53 5445
4484.16 5216
4484.79 5309
4485.42 5446
4486.06 5579
4486.69 5461
4487.32 5369
4487.95 5465
4488.58 5498
4489.22 5508
4489.85 5307
4490.48 5377
4491.11 5413
4491.74 5336
4492.38 5300
4493.01 5499
4493.64 5446
4494.27 5427
4494.90 5223
4495.54 5523
4496.17 5442
4496.80 5349
4497.43 5338
4498.07 5370
4498.70 5465
4499.33 5384
4499.96 5370
4500.60 5507
4501.23 5478
4501.86 5722
4502.50 5906
4503.13 5981
4503.76 5781
4504.39 6108
4505.03 6071
4505.66 6012
4506.29 6147
4506.93 5882
4507.56 5677
4508.19 5700
4508.83 5885
4509.46 5636
4510.09 5812
4510.73 5859
4511.36 5566
4511.99 5772
4512.63 5583
4513.26 5766
4513.89 5733
4514.53 5865
4515.16 5681
4515.80 5730
4516.43 5854
4517.06 6116
4517.70 5861
4518.33 5784
4518.97 5607
4519.60 5650
4520.23 5544
4520.87 5516
4521.50 5514
4522.14 5524
4522.77 5664
4523.40 5866
4524.04 5813
4524.67 5802
4525.31 5811
4525.94 5816
4526.58 6113
4527.21 6130
4527.85 6277
4528.48 6607
4529.12 6988
4529.75 7631
4530.38 8459
4531.02 9268
4531.65 10108
4532.29 10837
4532.92 11097
4533.56 11413
4534.19 11460
4534.83 11385
4535.46 11147
4536.10 10567
4536.74 9824
4537.37 9045
4538.01 8536
4538.64 7780
4539.28 6983
4539.91 6872
4540.55 6452
4541.18 6294
4541.82 6313
4542.45 6083
4543.09 6172
4543.73 6154
4544.36 5982
4545.00 5979
4545.63 6266
4546.27 6301
4546.91 6589
4547.54 6625
4548.18 6810
4548.81 7138
4549.45 7394
4550.09 8067
4550.72 8168
4551.36 8193
4551.99 8172
4552.63 7355
4553.27 7338
4553.90 7031
4554.54 6881
4555.18 6673
4555.81 6319
4556.45 6330
4557.09 6372
4557.72 6323
4558.36 6261
4559.00 6249
4559.63 6255
4560.27 6278
4560.91 6103
4561.54 6261
4562.18 6093
4562.82 5945
4563.46 6273
4564.09 6189
4564.73 6244
4565.37 6359
4566.00 6577
4566.64 6823
4567.28 6494
4567.92 6696
4568.55 6965
4569.19 7023
4569.83 6997
4570.47 7321
4571.10 7484
4571.74 7281
4572.38 7222
4573.02 7118
4573.66 7073
4574.29 6701
4574.93 6558
4575.57 6578
4576.21 6519
4576.85 6473
4577.48 6035
4578.12 5995
4578.76 5964
4579.40 6034
4580.04 5857
4580.67 5813
4581.31 5715
4581.95 5746
4582.59 5825
4583.23 5878
4583.87 5631
4584.51 5773
4585.14 5863
4585.78 5855
4586.42 6009
4587.06 6149
4587.70 6122
4588.34 6026
4588.98 6142
4589.62 6008
4590.26 5920
4590.89 6006
4591.53 5764
4592.17 5922
4592.81 5665
4593.45 5866
4594.09 5971
4594.73 5871
4595.37 5696
4596.01 5555
4596.65 5310
4597.29 5514
4597.93 5279
4598.57 5330
4599.21 5312
4599.85 5351
4600.49 5349
4601.12 5314
4601.76 5441
4602.40 5501
4603.04 5232
4603.68 5273
4604.32 5268
4604.96 5472
4605.60 5493
4606.24 5609
4606.88 5789
4607.52 5802
4608.17 5884
4608.81 5819
4609.45 6078
4610.09 5935
4610.73 5648
4611.37 5689
4612.01 5790
4612.65 5715
4613.29 5418
4613.93 5463
4614.57 5271
4615.21 5382
4615.85 5382
4616.49 5506
4617.13 5130
4617.77 5263
4618.41 5372
4619.06 5105
4619.70 5231
4620.34 4963
4620.98 5213
4621.62 5110
4622.26 5247
4622.90 5107
4623.54 5005
4624.19 5098
4624.83 5320
4625.47 5192
4626.11 5265
4626.75 5172
4627.39 5254
4628.03 5180
4628.68 5123
4629.32 4978
4629.96 5140
4630.60 5125
4631.24 5077
4631.89 5104
4632.53 5111
4633.17 5007
4633.81 5162
4634.45 4933
4635.10 5182
4635.74 5000
4636.38 5152
4637.02 5085
4637.66 5262
4638.31 5308
4638.95 5495
4639.59 5646
4640.23 5817
4640.88 5760
4641.52 5410
4642.16 5478
4642.80 5534
4643.45 5374
4644.09 5268
4644.73 5375
4645.38 5322
4646.02 5129
4646.66 5159
4647.30 5358
4647.95 5130
4648.59 4969
4649.23 5218
4649.88 5288
4650.52 5144
4651.16 5214
4651.81 5090
4652.45 5118
4653.09 5216
4653.74 5411
4654.38 5168
4655.02 5186
4655.67 5212
4656.31 5141
4656.95 5308
4657.60 5065
4658.24 5047
4658.89 4972
4659.53 4748
4660.17 5001
4660.82 5031
4661.46 4850
4662.10 4945
4662.75 4851
4663.39 4643
4664.04 4758
4664.68 4983
4665.33 4941
4665.97 4951
4666.61 4895
4667.26 4819
4667.90 4930
4668.55 4881
4669.19 4614
4669.84 4651
4670.48 4730
4671.12 4892
4671.77 4957
4672.41 4800
4673.06 4820
4673.70 4776
4674.35 4633
4674.99 4693
4675.64 4762
4676.28 4828
4676.93 4761
4677.57 4618
4678.22 4793
4678.86 4777
4679.51 4633
4680.15 4664
4680.80 4715
4681.44 4658
4682.09 4873
4682.74 4947
4683.38 5085
4684.03 5097
4684.67 5157
4685.32 5159
4685.96 5116
4686.61 5127
4687.25 4812
4687.90 4654
4688.55 4853
4689.19 4904
4689.84 4825
4690.48 4810
4691.13 4835
4691.78 4841
4692.42 4676
4693.07 4675
4693.71 4622
4694.36 4777
4695.01 4666
4695.65 4658
4696.30 4858
4696.95 4754
4697.59 4920
4698.24 5016
4698.89 4535
4699.53 4790
4700.18 4981
4700.83 4791
4701.47 4794
4702.12 4857
4702.77 4789
4703.41 4981
4704.06 5006
4704.71 4743
4705.35 4571
4706.00 4618
4706.65 4490
4707.29 4686
4707.94 4780
4708.59 4573
4709.24 4574
4709.88 4716
4710.53 4751
4711.18 4704
4711.83 4731
4712.47 4660
4713.12 4720
4713.77 4718
4714.42 4569
4715.06 4730
4715.71 4834
4716.36 4859
4717.01 4881
4717.65 4708
4718.30 4665
4718.95 4788
4719.60 4669
4720.25 4842
4720.89 5121
4721.54 5019
4722.19 5122
4722.84 5012
4723.49 4961
4724.13 5344
4724.78 5420
4725.43 5058
4726.08 5068
4726.73 5132
4727.38 5118
4728.03 5159
4728.67 4891
4729.32 4855
4729.97 4875
4730.62 4796
4731.27 4771
4731.92 4665
4732.57 4678
4733.22 4601
4733.86 4660
4734.51 4681
4735.16 4639
4735.81 4710
4736.46 4678
4737.11 4779
4737.76 4485
4738.41 4690
4739.06 5025
4739.71 4829
4740.36 4756
4741.01 4892
4741.65 5135
4742.30 5232
4742.95 5366
4743.60 4849
4744.25 4797
4744.90 4920
4745.55 4876
4746.20 4905
4746.85 4785
4747.50 4816
4748.15 4845
4748.80 5000
4749.45 4903
4750.10 4834
4750.75 4943
4751.40 4975
4752.05 5311
4752.70 5321
4753.35 5502
4754.00 5349
4754.65 5294
4755.30 5291
4755.95 5415
4756.61 5387
4757.26 5210
4757.91 5225
4758.56 4957
4759.21 4852
4759.86 4622
4760.51 4932
4761.16 4836
4761.81 4944
4762.46 4994
4763.11 4986
4763.76 5085
4764.41 5273
4765.07 5609
4765.72 5670
4766.37 5497
4767.02 5602
4767.67 5561
4768.32 5463
4768.97 5271
4769.62 5276
4770.28 4805
4770.93 4749
4771.58 4598
4772.23 4577
4772.88 4525
4773.53 4527
4774.19 4583
4774.84 4632
4775.49 4682
4776.14 4701
4776.79 4824
4777.44 4758
4778.10 4668
4778.75 4610
4779.40 4727
4780.05 4796
4780.70 4550
4781.36 4655
4782.01 4792
4782.66 4688
4783.31 4897
4783.97 4881
4784.62 4833
4785.27 4504
4785.92 4456
4786.58 4726
4787.23 4684
4787.88 4742
4788.53 4817
4789.19 4655
4789.84 4805
4790.49 4987
4791.15 4864
4791.80 4858
4792.45 4755
4793.10 4690
4793.76 4732
4794.41 4858
4795.06 4673
4795.72 4775
4796.37 4817
4797.02 4644
4797.68 4657
4798.33 4841
4798.98 4883
4799.64 4690
4800.29 4706
4800.94 4750
4801.60 4697
4802.25 4814
4802.90 4966
4803.56 4968
4804.21 5059
4804.87 4860
4805.52 4797
4806.17 4585
4806.83 4747
4807.48 4838
4808.14 4561
4808.79 4689
4809.44 4776
4810.10 4759
4810.75 4709
4811.41 4870
4812.06 4745
4812.71 4623
4813.37 4703
4814.02 4749
4814.68 4883
4815.33 5055
4815.99 4873
4816.64 4604
4817.30 4533
4817.95 4718
4818.61 4905
4819.26 4969
4819.92 5166
4820.57 5032
4821.23 4964
4821.88 5011
4822.53 5064
4823.19 5162
4823.85 5136
4824.50 4973
4825.16 4992
4825.81 5064
4826.47 5204
4827.12 5131
4827.78 4863
4828.43 4946
4829.09 5044
4829.74 5058
4830.40 4951
4831.05 4827
4831.71 4922
4832.37 4951
4833.02 5040
4833.68 5095
4834.33 5063
4834.99 5260
4835.64 5410
4836.30 5443
4836.96 5428
4837.61 5820
4838.27 5778
4838.92 5791
4839.58 6014
4840.24 6014
4840.89 6227
4841.55 6054
4842.21 5829
4842.86 5599
4843.52 5560
4844.18 5413
4844.83 5563
4845.49 5445
4846.14 5189
4846.80 5125
4847.46 5222
4848.11 5167
4848.77 5436
4849.43 5448
4850.09 5504
4850.74 5612
4851.40 5701
4852.06 5806
4852.71 5668
4853.37 5798
4854.03 5845
4854.68 5942
4855.34 5781
4856.00 5571
4856.66 5521
4857.31 5511
4857.97 5447
4858.63 5508
4859.29 5706
4859.94 5878
4860.60 5938
4861.26 5813
4861.92 5768
4862.57 5798
4863.23 5780
4863.89 5618
4864.55 5729
4865.21 5724
4865.86 5761
4866.52 5613
4867.18 5751
4867.84 5918
4868.50 5937
4869.15 5742
4869.81 5528
4870.47 5690
4871.13 5537
4871.79 5436
4872.45 5406
4873.10 5531
4873.76 5438
4874.42 5539
4875.08 5408
4875.74 5364
4876.40 5561
4877.06 5303
4877.71 5321
4878.37 5502
4879.03 5634
4879.69 5478
4880.35 5362
4881.01 5422
4881.67 5443
4882.33 5310
4882.99 5426
4883.65 5372
4884.30 5268
4884.96 5132
4885.62 5150
4886.28 5002
4886.94 4855
4887.60 4890
4888.26 4854
4888.92 4737
4889.58 4843
4890.24 4687
4890.90 5051
4891.56 5050
4892.22 5065
4892.88 4942
4893.54 4707
4894.20 4811
4894.86 4863
4895.52 4882
4896.18 4758
4896.84 4826
4897.50 4854
4898.16 4729
4898.82 4809
4899.48 4735
4900.14 4676
4900.80 4647
4901.46 4715
4902.12 4607
4902.78 4574
4903.44 4832
4904.10 4793
4904.76 4668
4905.42 4600
4906.08 4742
4906.74 4569
4907.40 4582
4908.06 4684
4908.73 4458
4909.39 4655
4910.05 4620
4910.71 4486
4911.37 4645
4912.03 4625
4912.69 4446
4913.35 4590
4914.01 4518
4914.68 4651
4915.34 4557
4916.00 4582
4916.66 4567
4917.32 4680
4917.98 4410
4918.64 4513
4919.31 4623
4919.97 4412
4920.63 4429
4921.29 4519
4921.95 4458
4922.61 4561
4923.28 4486
4923.94 4480
4924.60 4336
4925.26 4355
4925.92 4181
4926.59 4192
4927.25 4337
4927.91 4349
4928.57 4230
4929.23 4346
4929.90 4365
4930.56 4376
4931.22 4510
4931.88 4276
4932.55 4349
4933.21 4325
4933.87 4238
4934.53 4515
4935.20 4324
4935.86 4249
4936.52 4245
4937.18 4166
4937.85 4336
4938.51 4485
4939.17 4424
4939.84 4359
4940.50 4314
4941.16 4160
4941.82 4289
4942.49 4477
4943.15 4405
4943.81 4403
4944.48 4339
4945.14 4394
4945.80 4399
4946.47 4363
4947.13 4547
4947.79 4575
4948.46 4370
4949.12 4258
4949.79 4438
4950.45 4350
4951.11 4269
4951.78 4383
4952.44 4410
4953.10 4286
4953.77 4364
4954.43 4214
4955.10 4213
4955.76 4281
4956.42 4212
4957.09 4271
4957.75 4312
4958.42 4379
4959.08 4281
4959.74 4504
4960.41 4445
4961.07 4279
4961.74 4360
4962.40 4410
4963.07 4431
4963.73 4275
4964.40 4516
4965.06 4515
4965.73 4425
4966.39 4384
4967.05 4360
4967.72 4422
4968.38 4392
4969.05 4657
4969.71 4495
4970.38 4327
4971.04 4181
4971.71 4211
4972.37 4433
4973.04 4503
4973.70 4368
4974.37 4481
4975.04 4463
4975.70 4376
4976.37 4263
4977.03 4691
4977.70 4450
4978.36 4664
4979.03 4641
4979.69 4576
4980.36 4507
4981.03 4412
4981.69 4411
4982.36 4574
4983.02 4462
4983.69 4305
4984.35 4280
4985.02 4371
4985.69 4352
4986.35 4525
4987.02 4303
4987.68 4347
4988.35 4297
4989.02 4115
4989.68 4577
4990.35 4718
4991.02 4964
4991.68 5011
4992.35 4959
4993.02 4827
4993.68 4654
4994.35 4651
4995.02 4753
4995.68 4741
4996.35 4597
4997.02 4559
4997.68 4364
4998.35 4372
4999.02 4384
4999.68 4399
5000.35 4367
5001.02 4116
5001.68 4249
5002.35 4378
5003.02 4337
5003.69 4374
5004.35 4457
5005.02 4643
5005.69 4386
5006.35 4414
5007.02 4358
5007.69 4436
5008.36 4455
5009.02 4571
5009.69 4438
5010.36 4539
5011.03 4640
5011.70 4574
5012.36 4426
5013.03 4307
5013.70 4393
5014.37 4517
5015.04 4704
5015.70 4734
5016.37 4755
5017.04 4698
5017.71 4587
5018.38 4575
5019.04 4523
5019.71 4649
5020.38 4706
5021.05 5023
5021.72 5300
5022.39 5204
5023.05 5347
5023.72 5585
5024.39 5579
5025.06 5668
5025.73 5472
5026.40 5276
5027.07 5529
5027.74 5406
5028.40 5238
5029.07 5053
5029.74 4871
5030.41 5045
5031.08 4774
5031.75 4824
5032.42 4819
5033.09 4766
5033.76 4486
5034.43 4510
5035.10 4616
5035.76 4496
5036.43 4619
5037.10 4386
5037.77 4450
5038.44 4506
5039.11 4461
5039.78 4426
5040.45 4511
5041.12 4394
5041.79 4575
5042.46 4518
5043.13 4674
5043.80 4782
5044.47 4873
5045.14 4915
5045.81 5090
5046.48 4852
5047.15 4857
5047.82 4944
5048.49 4831
5049.16 5091
5049.83 4519
5050.50 4684
5051.17 4406
5051.84 4631
5052.51 4798
5053.18 4833
5053.85 4609
5054.52 4645
5055.20 4550
5055.87 4566
5056.54 4702
5057.21 4630
5057.88 4607
5058.55 4606
5059.22 4721
5059.89 4692
5060.56 4697
5061.23 4513
5061.90 4411
5062.58 4425
5063.25 4621
5063.92 4586
5064.59 4758
5065.26 4624
5065.93 4440
5066.60 4413
5067.27 4508
5067.95 4322
5068.62 4347
5069.29 4458
5069.96 4479
5070.63 4439
5071.30 4545
5071.98 4525
5072.65 4574
5073.32 4489
5073.99 4444
5074.66 4367
5075.34 4426
5076.01 4619
5076.68 4619
5077.35 4498
5078.02 4459
5078.70 4479
5079.37 4550
5080.04 4752
5080.71 4753
5081.39 4617
5082.06 4764
5082.73 4861
5083.40 4796
5084.08 4818
5084.75 4821
5085.42 4720
5086.09 4415
5086.77 4587
5087.44 4577
5088.11 4400
5088.79 4565
5089.46 4757
5090.13 4648
5090.80 4481
5091.48 4618
5092.15 4678
5092.82 4852
5093.50 4630
5094.17 4828
5094.84 5050
5095.52 4829
5096.19 4897
5096.86 4602
5097.54 4723
5098.21 4679
5098.88 4531
5099.56 4465
5100.23 4346
5100.90 4234
5101.58 4510
5102.25 4608
5102.93 4192
5103.60 4262
5104.27 4378
5104.95 4555
5105.62 4437
5106.30 4513
5106.97 4606
5107.64 4512
5108.32 4610
5108.99 4572
5109.67 4473
5110.34 4552
5111.02 4490
5111.69 4449
5112.36 4472
5113.04 4484
5113.71 4372
5114.39 4382
5115.06 4277
5115.74 4203
5116.41 4216
5117.09 4255
5117.76 4239
5118.44 4347
5119.11 4300
5119.79 4247
5120.46 4489
5121.14 4382
5121.81 4179
5122.49 4194
5123.16 4423
5123.84 4339
5124.51 4358
5125.19 4246
5125.86 4358
5126.54 4238
5127.21 4282
5127.89 4231
5128.56 4283
5129.24 4281
5129.92 4410
5130.59 4372
5131.27 4426
5131.94 4457
5132.62 4505
5133.29 4286
5133.97 4243
5134.65 4095
5135.32 4077
5136.00 4261
5136.67 4262
5137.35 4347
5138.03 4229
5138.70 4506
5139.38 4449
5140.05 4277
5140.73 4296
5141.41 4469
5142.08 4270
5142.76 4423
5143.44 4279
5144.11 4205
5144.79 4229
5145.47 4264
5146.14 4155
5146.82 3919
5147.50 3919
5148.17 4084
5148.85 4111
5149.53 4029
5150.20 4344
5150.88 3941
5151.56 4152
5152.24 4459
5152.91 4187
5153.59 3976
5154.27 4159
5154.94 4186
5155.62 4033
5156.30 4107
5156.98 4090
5157.65 4144
5158.33 4090
5159.01 3915
5159.69 3812
5160.36 4022
5161.04 4225
5161.72 4206
5162.40 4114
5163.07 4199
5163.75 4110
5164.43 4090
5165.11 4154
5165.79 4273
5166.46 4136
5167.14 4111
5167.82 4057
5168.50 4211
5169.18 4294
5169.86 4266
5170.53 4154
5171.21 4144
5171.89 4025
5172.57 4092
5173.25 4232
5173.93 4156
5174.60 4013
5175.28 4118
5175.96 4145
5176.64 4104
5177.32 4027
5178.00 4088
5178.68 4070
5179.36 4012
5180.03 4048
5180.71 4292
5181.39 4184
5182.07 4043
5182.75 4179
5183.43 4102
5184.11 4236
5184.79 3983
5185.47 4105
5186.15 4204
5186.83 4185
5187.51 3898
5188.18 3800
5188.86 4016
5189.54 4133
5190.22 3917
5190.90 4011
5191.58 3915
5192.26 3908
5192.94 4029
5193.62 3969
5194.30 4030
5194.98 3871
5195.66 3989
5196.34 4121
5197.02 4011
5197.70 3954
5198.38 3964
5199.06 3877
5199.74 3772
5200.42 3912
5201.10 4102
5201.78 4122
5202.46 4263
5203.14 4259
5203.82 4100
5204.50 4143
5205.19 4149
5205.87 4290
5206.55 4303
5207.23 4223
5207.91 3915
5208.59 4037
5209.27 3987
5209.95 4155
5210.63 4141
5211.31 4068
5211.99 4010
5212.67 4039
5213.36 3971
5214.04 4060
5214.72 4196
5215.40 4125
5216.08 4058
5216.76 3990
5217.44 4153
5218.12 4062
5218.81 3957
5219.49 3876
5220.17 4010
5220.85 4325
5221.53 4285
5222.21 4208
5222.90 4126
5223.58 4210
5224.26 4064
5224.94 4172
5225.62 3987
5226.30 3967
5226.99 3836
5227.67 4035
5228.35 4156
5229.03 4048
5229.71 4021
5230.40 4236
5231.08 4037
5231.76 4049
5232.44 3991
5233.13 4180
5233.81 4204
5234.49 4120
5235.17 4171
5235.86 4053
5236.54 3981
5237.22 4123
5237.90 4214
5238.59 4373
5239.27 4480
5239.95 4404
5240.64 4293
5241.32 4251
5242.00 4309
5242.68 4317
5243.37 4264
5244.05 4239
5244.73 4201
5245.42 4200
5246.10 4037
5246.78 4029
5247.47 4155
5248.15 4229
5248.83 4251
5249.52 4419
5250.20 4243
5250.88 4324
5251.57 4337
5252.25 4369
5252.93 4313
5253.62 4250
5254.30 4114
5254.99 4207
5255.67 4106
5256.35 4126
5257.04 3886
5257.72 4194
5258.41 4108
5259.09 3963
5259.77 3947
5260.46 3954
5261.14 3921
5261.83 4174
5262.51 4195
5263.20 4137
5263.88 4229
5264.56 4148
5265.25 4226
5265.93 4252
5266.62 4214
5267.30 4162
5267.99 4168
5268.67 4405
5269.36 4269
5270.04 4303
5270.73 4291
5271.41 4296
5272.10 4333
5272.78 4141
5273.47 4245
5274.15 4296
5274.84 4297
5275.52 4268
5276.21 4108
5276.89 4138
5277.58 4346
5278.26 4131
5278.95 4060
5279.63 4288
5280.32 4392
5281.00 4261
5281.69 4299
5282.38 4436
5283.06 4398
5283.75 4523
5284.43 4337
5285.12 4465
5285.80 4609
5286.49 4458
5287.18 4315
5287.86 4238
5288.55 4183
5289.23 4298
5289.92 4363
5290.61 4144
5291.29 4218
5291.98 4222
5292.66 4223
5293.35 4256
5294.04 4210
5294.72 4330
5295.41 4127
5296.10 4230
5296.78 4074
5297.47 4295
5298.16 4267
5298.84 4347
5299.53 4435
5300.22 4450
5300.90 4399
5301.59 4584
5302.28 4544
5302.96 4441
5303.65 4659
5304.34 4771
5305.03 4497
5305.71 4828
5306.40 4765
5307.09 4488
5307.77 4532
5308.46 4576
5309.15 4475
5309.84 4297
5310.52 4454
5311.21 4376
5311.90 4520
5312.59 4348
5313.27 4453
5313.96 4515
5314.65 4371
5315.34 4410
5316.02 4385
5316.71 4675
5317.40 4636
5318.09 4460
5318.78 4606
5319.46 4508
5320.15 4414
5320.84 4329
5321.53 4421
5322.22 4476
5322.90 4621
5323.59 4525
5324.28 4875
5324.97 4691
5325.66 4582
5326.35 4512
5327.04 4440
5327.72 4733
5328.41 4764
5329.10 4905
5329.79 4719
5330.48 4806
5331.17 4859
5331.86 5061
5332.54 5412
5333.23 5413
5333.92 5302
5334.61 5318
5335.30 5366
5335.99 5175
5336.68 5183
5337.37 5067
5338.06 4882
5338.75 5009
5339.44 4972
5340.12 4806
5340.81 4833
5341.50 4870
5342.19 4916
5342.88 4874
5343.57 4895
5344.26 4853
5344.95 5012
5345.64 5017
5346.33 4723
5347.02 4873
5347.71 5388
5348.40 5561
5349.09 5545
5349.78 5705
5350.47 6102
5351.16 6723
5351.85 7200
5352.54 7476
5353.23 7721
5353.92 7571
5354.61 7601
5355.30 7446
5355.99 7010
5356.68 6841
5357.37 6444
5358.06 5834
5358.75 5409
5359.44 5235
5360.14 5074
5360.83 4964
5361.52 5095
5362.21 4892
5362.90 4778
5363.59 4697
5364.28 4730
5364.97 4657
5365.66 4608
5366.35 4727
5367.04 4615
5367.74 4686
5368.43 4743
5369.12 4626
5369.81 4646
5370.50 4717
5371.19 4701
5371.88 4674
5372.57 4830
5373.27 4730
5373.96 4466
5374.65 4585
5375.34 4574
5376.03 4688
5376.72 4789
5377.42 4878
5378.11 4797
5378.80 4837
5379.49 4909
5380.18 4833
5380.88 4949
5381.57 5109
5382.26 5276
5382.95 5274
5383.64 5369
5384.34 5072
5385.03 5230
5385.72 5143
5386.41 4948
5387.11 5126
5387.80 5085
5388.49 5044
5389.18 4924
5389.88 4971
5390.57 5023
5391.26 5052
5391.95 5074
5392.65 5035
5393.34 5020
5394.03 5057
5394.72 4818
5395.42 4839
5396.11 4806
5396.80 4930
5397.50 4704
5398.19 4654
5398.88 4482
5399.58 4589
5400.27 4568
5400.96 4584
5401.66 4499
5402.35 4512
5403.04 4495
5403.74 4576
5404.43 4745
5405.12 4662
5405.82 4472
5406.51 4434
5407.20 4402
5407.90 4439
5408.59 4506
5409.28 4679
5409.98 4611
5410.67 4470
5411.37 4594
5412.06 4593
5412.75 4525
5413.45 4387
5414.14 4619
5414.84 4616
5415.53 4395
5416.23 4322
5416.92 4411
5417.61 4413
5418.31 4514
5419.00 4542
5419.70 4427
5420.39 4453
5421.09 4479
5421.78 4559
5422.48 4538
5423.17 4457
5423.87 4753
5424.56 4734
5425.25 4473
5425.95 4580
5426.64 4514
5427.34 4360
5428.03 4564
5428.73 4565
5429.42 4697
5430.12 4551
5430.82 4673
5431.51 4627
5432.21 4739
5432.90 4610
5433.60 4454
5434.29 4513
5434.99 4452
5435.68 4567
5436.38 4630
5437.07 4481
5437.77 4465
5438.47 4359
5439.16 4573
5439.86 4461
5440.55 4448
5441.25 4478
5441.94 4516
5442.64 4357
5443.34 4504
5444.03 4580
5444.73 4632
5445.42 4530
5446.12 4807
5446.82 4845
5447.51 4742
5448.21 4816
5448.91 5148
5449.60 5178
5450.30 5274
5450.99 5172
5451.69 5145
5452.39 5134
5453.08 5133
5453.78 4964
5454.48 4821
5455.17 4871
5455.87 4691
5456.57 4564
5457.27 4777
5457.96 4455
5458.66 4505
5459.36 4666
5460.05 4595
5460.75 4641
5461.45 4600
5462.14 4516
5462.84 4492
5463.54 4678
5464.24 4933
5464.93 4835
5465.63 4842
5466.33 5111
5467.03 5174
5467.72 5065
5468.42 4946
5469.12 4979
5469.82 4829
5470.51 4702
5471.21 4583
5471.91 4671
5472.61 4707
5473.31 4610
5474.00 4761
5474.70 4649
5475.40 4724
5476.10 4674
5476.80 4627
5477.49 4743
5478.19 4579
5478.89 4829
5479.59 4785
5480.29 4659
5480.99 4617
5481.68 4772
5482.38 5012
5483.08 5215
5483.78 5238
5484.48 5078
5485.18 5049
5485.88 5004
5486.57 4973
5487.27 4957
5487.97 4912
5488.67 4882
5489.37 4843
5490.07 4958
5490.77 4908
5491.47 4980
5492.17 4959
5492.87 4949
5493.56 5014
5494.26 4894
5494.96 4981
5495.66 4982
5496.36 4851
5497.06 4981
5497.76 5001
5498.46 5099
5499.16 4992
5499.86 5446
5500.56 5608
5501.26 5547
5501.96 5553
5502.66 5751
5503.36 6056
5504.06 5853
5504.76 5966
5505.46 6048
5506.16 5723
5506.86 5635
5507.56 5359
5508.26 5364
5508.96 5205
5509.66 5085
5510.36 5118
5511.06 4956
5511.76 4930
5512.46 4800
5513.16 4843
5513.86 4998
5514.56 5036
5515.26 4900
5515.96 4871
5516.66 4860
5517.36 4963
5518.07 4875
5518.77 4632
5519.47 4826
5520.17 5035
5520.87 4871
5521.57 4780
5522.27 4838
5522.97 4929
5523.67 5009
5524.37 4998
5525.08 4942
5525.78 4664
5526.48 4742
5527.18 4725
5527.88 4654
5528.58 4597
5529.28 4522
5529.99 4501
5530.69 4519
5531.39 4646
5532.09 4445
5532.79 4466
5533.49 4351
5534.20 4471
5534.90 4490
5535.60 4538
5536.30 4482
5537.00 4360
5537.70 4342
5538.41 4351
5539.11 4488
5539.81 4523
5540.51 4339
5541.22 4424
5541.92 4417
5542.62 4386
5543.32 4450
5544.02 4341
5544.73 4602
5545.43 4584
5546.13 4659
5546.84 4621
5547.54 4780
5548.24 4640
5548.94 4762
5549.65 4873
5550.35 4736
5551.05 4586
5551.75 4792
5552.46 4713
5553.16 4733
5553.86 4527
5554.57 4421
5555.27 4337
5555.97 4335
5556.68 4396
5557.38 4295
5558.08 4354
5558.79 4293
5559.49 4201
5560.19 4207
5560.90 4297
5561.60 4299
5562.30 4111
5563.01 4086
5563.71 4350
5564.41 4360
5565.12 4524
5565.82 4253
5566.53 4380
5567.23 4244
5567.93 4108
5568.64 4345
5569.34 4258
5570.05 4267
5570.75 4249
5571.45 4121
5572.16 4268
5572.86 4221
5573.57 4106
5574.27 4177
5574.98 4341
5575.68 4298
5576.38 4206
5577.09 4269
5577.79 4322
5578.50 4245
5579.20 4365
5579.91 4365
5580.61 4266
5581.32 4375
5582.02 4161
5582.73 4217
5583.43 4282
5584.14 4152
5584.84 4166
5585.55 4208
5586.25 4152
5586.96 4140
5587.66 4103
5588.37 4098
5589.07 4165
5589.78 4155
5590.48 4154
5591.19 3951
5591.89 3926
5592.60 4120
5593.31 4388
5594.01 4314
5594.72 4265
5595.42 4175
5596.13 4097
5596.83 3930
5597.54 4138
5598.25 4135
5598.95 4052
5599.66 3980
5600.36 4091
5601.07 4038
5601.78 4112
5602.48 3942
5603.19 3886
5603.89 3956
5604.60 3831
5605.31 4080
5606.01 4137
5606.72 3970
5607.43 3992
5608.13 4187
5608.84 3921
5609.54 3845
5610.25 3928
5610.96 3900
5611.66 3936
5612.37 3939
5613.08 4114
5613.79 3914
5614.49 3853
5615.20 4040
5615.91 3898
5616.61 3921
5617.32 4259
5618.03 3901
5618.73 3988
5619.44 4091
5620.15 4077
5620.86 3947
5621.56 4030
5622.27 4090
5622.98 4068
5623.69 3942
5624.39 3902
5625.10 3955
5625.81 4017
5626.52 4003
5627.22 3886
5627.93 3945
5628.64 4011
5629.35 4070
5630.05 3868
5630.76 3806
5631.47 3844
5632.18 3750
5632.89 3981
5633.59 3983
5634.30 3894
5635.01 4031
5635.72 4297
5636.43 4250
5637.14 4013
5637.84 3894
5638.55 3898
5639.26 3978
5639.97 3981
5640.68 3940
5641.39 3999
5642.10 3993
5642.80 3967
5643.51 4193
5644.22 3921
5644.93 3875
5645.64 3859
5646.35 4060
5647.06 3911
5647.77 3863
5648.47 3737
5649.18 3994
5649.89 3991
5650.60 3869
5651.31 3892
5652.02 3945
5652.73 4055
5653.44 4050
5654.15 3926
5654.86 3862
5655.57 4176
5656.28 4234
5656.99 3997
5657.70 3972
5658.41 4041
5659.12 4163
5659.83 4173
5660.54 3993
5661.24 4065
5661.95 4126
5662.66 4129
5663.37 4164
5664.08 4094
5664.79 3943
5665.50 4182
5666.21 4124
5666.93 3872
5667.64 3906
5668.35 4107
5669.06 4133
5669.77 3992
5670.48 4016
5671.19 4090
5671.90 4092
5672.61 4118
5673.32 4092
5674.03 4091
5674.74 4161
5675.45 4155
5676.16 4163
5676.87 3984
5677.58 3994
5678.29 3945
5679.01 4044
5679.72 3993
5680.43 3951
5681.14 4031
5681.85 3875
5682.56 4065
5683.27 4226
5683.98 4009
5684.69 3986
5685.41 4137
5686.12 4063
5686.83 4060
5687.54 3973
5688.25 3891
5688.96 4004
5689.67 4120
5690.39 4001
5691.10 4027
5691.81 3927
5692.52 4054
5693.23 3935
5693.95 3967
5694.66 4076
5695.37 4100
5696.08 4100
5696.79 4092
5697.51 4134
5698.22 3870
5698.93 3994
5699.64 4167
5700.35 4070
5701.07 4116
5701.78 4193
5702.49 4131
5703.20 4075
5703.92 4032
5704.63 3964
5705.34 3855
5706.05 4260
5706.77 4108
5707.48 4121
5708.19 4148
5708.90 3998
5709.62 4203
5710.33 4133
5711.04 4397
5711.76 4129
5712.47 4010
5713.18 4003
5713.90 4153
5714.61 4015
5715.32 4121
5716.04 4178
5716.75 4122
5717.46 4002
5718.18 3933
5718.89 4076
5719.60 4182
5720.32 4256
5721.03 4189
5721.74 4049
5722.46 4104
5723.17 4297
5723.88 4218
5724.60 4245
5725.31 4222
5726.03 4373
5726.74 4591
5727.45 4361
5728.17 4498
5728.88 4611
5729.60 4577
5730.31 4557
5731.02 4531
5731.74 4668
5732.45 4807
5733.17 4668
5733.88 4753
5734.60 4645
5735.31 4449
5736.02 4525
5736.74 4607
5737.45 4277
5738.17 4380
5738.88 4377
5739.60 4443
5740.31 4421
5741.03 4437
5741.74 4462
5742.46 4450
5743.17 4434
5743.89 4427
5744.60 4331
5745.32 4385
5746.03 4380
5746.75 4400
5747.46 4438
5748.18 4235
5748.89 4378
5749.61 4752
5750.32 4746
5751.04 4618
5751.76 4633
5752.47 4725
5753.19 4794
5753.90 5101
5754.62 5213
5755.33 5629
5756.05 5968
5756.77 6087
5757.48 6178
5758.20 5914
5758.91 5690
5759.63 5610
5760.34 5569
5761.06 5470
5761.78 5470
5762.49 5003
5763.21 5189
5763.93 5228
5764.64 5209
5765.36 5384
5766.07 5667
5766.79 5612
5767.51 5652
5768.22 5584
5768.94 5574
5769.66 5256
5770.37 5096
5771.09 4997
5771.81 4972
5772.52 4892
5773.24 4829
5773.96 4684
5774.67 4535
5775.39 4521
5776.11 4782
5776.83 4743
5777.54 4634
5778.26 4689
5778.98 4747
5779.69 4890
5780.41 4784
5781.13 4813
5781.85 4842
5782.56 4855
5783.28 4897
5784.00 4997
5784.72 4729
5785.43 4908
5786.15 4932
5786.87 4765
5787.59 4874
5788.30 4879
5789.02 4705
5789.74 4931
5790.46 5041
5791.18 4812
5791.89 5080
5792.61 5035
5793.33 5154
5794.05 5033
5794.77 5240
5795.48 5364
5796.20 5334
5796.92 5327
5797.64 5229
5798.36 5330
5799.08 5537
5799.80 5615
5800.51 5983
5801.23 5886
5801.95 6111
5802.67 6276
5803.39 6649
5804.11 6726
5804.83 6442
5805.54 6557
5806.26 6297
5806.98 5989
5807.70 5756
5808.42 5653
5809.14 5389
5809.86 5166
5810.58 5220
5811.30 5458
5812.02 5261
5812.74 5257
5813.45 5177
5814.17 5040
5814.89 5335
5815.61 5506
5816.33 5488
5817.05 5807
5817.77 6196
5818.49 6246
5819.21 6279
5819.93 6549
5820.65 6448
5821.37 6447
5822.09 6381
5822.81 6462
5823.53 6158
5824.25 5807
5824.97 5367
5825.69 5171
5826.41 5177
5827.13 5160
5827.85 5199
5828.57 5104
5829.29 5169
5830.01 5102
5830.73 4991
5831.45 4960
5832.17 5098
5832.89 5272
5833.61 5537
5834.33 5190
5835.06 5294
5835.78 5275
5836.50 5171
5837.22 5096
5837.94 4981
5838.66 5180
5839.38 5107
5840.10 5124
5840.82 5263
5841.54 5326
5842.26 5084
5842.99 5080
5843.71 5148
5844.43 5048
5845.15 5013
5845.87 4609
5846.59 4888
5847.31 4707
5848.04 4715
5848.76 4669
5849.48 4373
5850.20 4775
5850.92 4746
5851.64 4646
5852.36 4801
5853.09 4715
5853.81 4815
5854.53 4681
5855.25 4565
5855.97 4415
5856.70 4597
5857.42 4669
5858.14 4865
5858.86 4947
5859.58 4741
5860.31 4682
5861.03 4751
5861.75 4721
5862.47 4599
5863.20 4522
5863.92 4679
5864.64 4679
5865.36 4512
5866.09 4511
5866.81 4589
5867.53 4627
5868.25 4748
5868.98 4636
5869.70 4621
5870.42 4546
5871.15 4510
5871.87 4627
5872.59 4666
5873.31 4703
5874.04 4638
5874.76 4662
5875.48 4672
5876.21 4489
5876.93 4624
5877.65 4742
5878.38 4661
5879.10 4614
5879.82 4596
5880.55 4607
5881.27 4636
5881.99 4426
5882.72 4590
5883.44 4778
5884.17 4893
5884.89 4697
5885.61 4903
5886.34 4838
5887.06 4851
5887.78 4826
5888.51 4718
5889.23 4853
5889.96 4910
5890.68 4641
5891.41 4642
5892.13 4805
5892.85 4666
5893.58 4608
5894.30 4672
5895.03 4612
5895.75 4581
5896.48 4663
5897.20 4657
5897.92 4776
5898.65 4791
5899.37 4713
5900.10 4817
5900.82 4925
5901.55 4971
5902.27 4907
5903.00 4916
5903.72 4866
5904.45 4956
5905.17 5011
5905.90 4998
5906.62 4984
5907.35 4871
5908.07 4838
5908.80 5017
5909.52 5013
5910.25 5166
5910.97 5089
5911.70 5217
5912.43 5134
5913.15 5333
5913.88 5259
5914.60 5259
5915.33 5246
5916.05 5186
5916.78 5243
5917.50 5206
5918.23 5280
5918.96 5128
5919.68 5210
5920.41 5345
5921.13 5310
5921.86 5224
5922.59 5402
5923.31 5523
5924.04 5355
5924.76 5430
5925.49 5467
5926.22 5546
5926.94 5352
5927.67 5448
5928.40 5548
5929.12 5763
5929.85 5662
5930.58 5583
5931.30 5558
5932.03 5743
5932.76 5938
5933.48 5800
5934.21 5876
5934.94 5762
5935.66 5859
5936.39 5898
5937.12 5827
5937.84 6008
5938.57 6454
5939.30 6323
5940.02 6400
5940.75 6415
5941.48 6412
5942.21 6268
5942.93 6310
5943.66 6415
5944.39 6468
5945.12 6500
5945.84 6457
5946.57 6577
5947.30 6354
5948.03 6477
5948.75 6435
5949.48 6526
5950.21 6594
5950.94 6769
5951.67 6788
5952.39 6898
5953.12 6903
5953.85 7014
5954.58 7208
5955.31 7020
5956.03 7310
5956.76 7244
5957.49 7151
5958.22 7380
5958.95 7435
5959.67 7423
5960.40 7482
5961.13 7549
5961.86 7181
5962.59 7319
5963.32 7636
5964.05 7664
5964.77 7708
5965.50 7769
5966.23 7669
5966.96 8102
5967.69 8280
5968.42 8502
5969.15 8732
5969.88 9067
5970.61 9059
5971.33 9183
5972.06 9233
5972.79 8875
5973.52 8683
5974.25 8601
5974.98 8595
5975.71 8556
5976.44 8282
5977.17 8214
5977.90 8201
5978.63 8063
5979.36 8362
5980.09 8369
5980.82 8307
5981.55 8641
5982.28 8826
5983.01 8717
5983.74 8705
5984.46 8733
5985.19 8981
5985.92 8984
5986.65 8935
5987.38 9041
5988.11 9046
5988.85 9181
5989.58 8971
5990.31 8897
5991.04 8918
5991.77 9205
5992.50 9219
5993.23 9283
5993.96 9331
5994.69 9270
5995.42 9462
5996.15 9432
5996.88 9389
5997.61 9626
5998.34 9746
5999.07 9556
5999.80 9655
6000.53 9652
6001.26 9878
6002.00 9509
6002.73 9454
6003.46 9629
6004.19 9559
6004.92 9526
6005.65 9248
6006.38 9286
6007.11 9313
6007.84 9272
6008.58 9380
6009.31 9358
6010.04 9420
6010.77 9718
6011.50 10282
6012.23 11008
6012.96 11354
6013.70 12216
6014.43 12943
6015.16 13221
6015.89 13517
6016.62 13592
6017.36 13642
6018.09 13326
6018.82 13055
6019.55 12516
6020.28 11977
6021.02 11376
6021.75 10873
6022.48 10104
6023.21 9672
6023.94 8795
6024.68 8667
6025.41 8537
6026.14 8249
6026.87 8219
6027.61 7914
6028.34 7702
6029.07 7730
6029.80 7859
6030.54 7723
6031.27 7726
6032.00 7555
6032.73 7674
6033.47 7705
6034.20 7618
6034.93 7445
6035.67 7194
6036.40 7193
6037.13 7409
6037.87 7341
6038.60 7427
6039.33 7511
6040.07 7687
6040.80 7799
6041.53 7722
6042.27 7655
6043.00 7775
6043.73 8169
6044.47 7921
6045.20 7864
6045.93 7956
6046.67 7933
6047.40 8083
6048.13 8183
6048.87 8031
6049.60 8291
6050.34 8085
6051.07 8211
6051.80 8400
6052.54 8538
6053.27 8880
6054.01 8795
6054.74 8826
6055.47 9062
6056.21 9181
6056.94 9019
6057.68 8623
6058.41 8635
6059.15 8410
6059.88 8363
6060.61 8188
6061.35 8253
6062.08 8068
6062.82 7939
6063.55 7844
6064.29 7722
6065.02 7691
6065.76 7749
6066.49 7765
6067.23 7482
6067.96 7686
6068.70 7669
6069.43 7720
6070.17 7611
6070.90 7410
6071.64 7395
6072.37 7207
6073.11 7268
6073.84 7137
6074.58 7157
6075.31 6961
6076.05 6904
6076.78 7163
6077.52 6945
6078.26 6810
6078.99 6731
6079.73 6934
6080.46 6923
6081.20 6959
6081.93 6823
6082.67 6870
6083.41 6897
6084.14 6731
6084.88 6832
6085.61 6634
6086.35 6489
6087.09 6571
6087.82 6756
6088.56 6654
6089.30 6835
6090.03 6903
6090.77 6911
6091.50 6790
6092.24 6926
6092.98 6799
6093.71 6859
6094.45 6935
6095.19 6870
6095.92 7045
6096.66 6946
6097.40 6793
6098.13 6716
6098.87 6724
6099.61 6521
6100.34 6447
6101.08 6507
6101.82 6542
6102.56 6619
6103.29 6459
6104.03 6422
6104.77 6475
6105.50 6398
6106.24 6553
6106.98 6381
6107.72 6470
6108.45 6452
6109.19 6454
6109.93 6256
6110.67 6400
6111.40 6628
6112.14 6563
6112.88 6601
6113.62 6666
6114.35 6542
6115.09 6561
6115.83 6598
6116.57 6650
6117.31 6479
6118.04 6592
6118.78 6544
6119.52 6602
6120.26 6654
6121.00 6754
6121.73 6781
6122.47 6828
6123.21 7065
6123.95 7015
6124.69 6975
6125.43 7051
6126.16 7229
6126.90 7218
6127.64 7212
6128.38 7047
6129.12 7176
6129.86 6772
6130.60 7054
6131.33 7269
6132.07 7042
6132.81 6994
6133.55 7011
6134.29 7065
6135.03 7260
6135.77 7267
6136.51 7371
6137.25 7253
6137.99 7195
6138.73 7146
6139.46 7009
6140.20 7077
6140.94 7107
6141.68 7529
6142.42 7653
6143.16 7490
6143.90 7497
6144.64 7543
6145.38 7570
6146.12 7419
6146.86 7480
6147.60 7469
6148.34 7573
6149.08 7586
6149.82 7578
6150.56 7796
6151.30 8014
6152.04 7973
6152.78 8014
6153.52 8077
6154.26 8236
6155.00 8154
6155.74 7971
6156.48 7950
6157.22 8032
6157.96 8108
6158.70 8327
6159.44 8365
6160.18 8217
6160.92 8224
6161.66 8267
6162.40 8573
6163.15 8539
6163.89 8734
6164.63 8690
6165.37 9060
6166.11 9165
6166.85 9378
6167.59 9407
6168.33 9653
6169.07 9979
6169.81 10134
6170.55 10224
6171.30 9965
6172.04 9954
6172.78 10012
6173.52 9838
6174.26 9676
6175.00 9793
6175.74 9707
6176.49 9744
6177.23 9578
6177.97 9545
6178.71 9447
6179.45 9374
6180.19 9293
6180.94 9676
6181.68 9621
6182.42 9571
6183.16 9643
6183.90 9705
6184.65 9682
6185.39 9644
6186.13 9525
6186.87 9610
6187.61 9719
6188.36 9633
6189.10 9782
6189.84 9785
6190.58 9863
6191.33 10086
6192.07 9970
6192.81 10205
6193.55 10418
6194.30 10497
6195.04 10692
6195.78 10735
6196.52 10763
6197.27 10920
6198.01 10823
6198.75 10665
6199.49 10604
6200.24 10732
6200.98 10693
6201.72 10623
6202.47 10695
6203.21 10728
6203.95 10874
6204.70 10730
6205.44 10820
6206.18 11463
6206.93 12099
6207.67 12632
6208.41 13622
6209.16 14622
6209.90 15537
6210.64 16456
6211.39 17283
6212.13 17303
6212.87 17182
6213.62 16741
6214.36 16201
6215.11 15384
6215.85 14471
6216.59 13518
6217.34 12980
6218.08 12446
6218.83 11593
6219.57 10849
6220.31 10351
6221.06 10104
6221.80 9625
6222.55 9388
6223.29 9179
6224.04 9147
6224.78 9088
6225.52 9185
6226.27 9286
6227.01 8964
6227.76 9011
6228.50 9143
6229.25 8956
6229.99 8724
6230.74 8492
6231.48 8417
6232.23 8072
6232.97 8046
6233.72 7725
6234.46 7868
6235.21 7690
6235.95 7526
6236.70 7504
6237.44 7696
6238.19 7791
6238.93 7764
6239.68 7695
6240.42 7911
6241.17 8059
6241.91 7882
6242.66 7967
6243.40 7957
6244.15 7943
6244.90 8043
6245.64 8297
6246.39 8587
6247.13 8829
6247.88 9133
6248.62 9492
6249.37 9581
6250.12 9682
6250.86 9671
6251.61 9709
6252.35 9415
6253.10 9301
6253.85 9168
6254.59 8959
6255.34 8921
6256.09 8635
6256.83 8490
6257.58 8356
6258.32 8174
6259.07 8088
6259.82 7853
6260.56 7913
6261.31 8079
6262.06 7767
6262.80 7465
6263.55 7742
6264.30 7864
6265.04 7493
6265.79 7482
6266.54 7532
6267.29 7657
6268.03 7656
6268.78 7695
6269.53 7476
6270.27 7264
6271.02 7284
6271.77 7315
6272.52 7017
6273.26 7143
6274.01 7323
6274.76 7135
6275.50 7197
6276.25 7204
6277.00 7355
6277.75 7403
6278.49 7254
6279.24 7415
6279.99 7433
6280.74 7392
6281.49 7208
6282.23 7215
6282.98 7084
6283.73 6918
6284.48 6958
6285.23 7032
6285.97 6796
6286.72 6754
6287.47 6590
6288.22 6761
6288.97 6737
6289.71 6758
6290.46 6484
6291.21 6331
6291.96 6265
6292.71 6289
6293.46 6330
6294.21 5933
6294.95 5892
6295.70 6021
6296.45 6139
6297.20 5906
6297.95 6033
6298.70 6027
6299.45 5875
6300.20 5899
6300.94 5817
6301.69 5801
6302.44 5592
6303.19 5773
6303.94 5618
6304.69 5803
6305.44 5827
6306.19 5902
6306.94 5841
6307.69 5869
6308.44 5770
6309.19 5716
6309.94 5681
6310.69 5868
6311.43 5613
6312.18 5633
6312.93 5698
6313.68 5868
6314.43 5724
6315.18 5749
6315.93 5741
6316.68 5745
6317.43 5743
6318.18 5793
6318.93 5558
6319.68 5581
6320.43 5696
6321.18 5913
6321.93 5563
6322.68 5394
6323.43 5600
6324.18 5609
6324.94 5386
6325.69 5345
6326.44 5303
6327.19 5338
6327.94 5212
6328.69 5170
6329.44 5092
6330.19 5227
6330.94 5151
6331.69 5126
6332.44 5115
6333.19 5048
6333.94 4937
6334.69 5102
6335.45 5166
6336.20 5059
6336.95 4957
6337.70 4876
6338.45 4905
6339.20 4910
6339.95 4954
6340.70 5169
6341.46 5124
6342.21 5060
6342.96 5008
6343.71 4988
6344.46 4963
6345.21 4935
6345.96 4924
6346.72 5226
6347.47 5001
6348.22 4935
6348.97 5021
6349.72 5047
6350.48 5131
6351.23 5112
6351.98 5292
6352.73 5091
6353.48 5230
6354.24 5084
6354.99 5241
6355.74 5210
6356.49 5222
6357.24 5323
6358.00 5074
6358.75 5301
6359.50 5102
6360.25 4957
6361.01 4934
6361.76 4810
6362.51 4784
6363.26 4795
6364.02 4737
6364.77 4892
6365.52 5078
6366.28 4910
6367.03 4822
6367.78 4724
6368.53 4621
6369.29 4651
6370.04 4809
6370.79 4757
6371.55 4719
6372.30 4931
6373.05 4803
6373.81 4658
6374.56 4653
6375.31 4719
6376.07 4691
6376.82 4820
6377.57 4783
6378.33 4677
6379.08 4910
6379.83 4981
6380.59 4909
6381.34 4960
6382.10 4916
6382.85 4864
6383.60 5046
6384.36 4919
6385.11 4858
6385.87 4761
6386.62 4586
6387.37 4643
6388.13 4889
6388.88 4945
6389.64 4948
6390.39 4786
6391.14 4995
6391.90 5088
6392.65 4983
6393.41 4939
6394.16 5095
6394.92 4989
6395.67 5042
6396.43 4806
6397.18 4833
6397.94 4882
6398.69 4698
6399.45 4591
6400.20 4656
6400.96 4849
6401.71 4688
6402.47 4594
6403.22 4635
6403.98 4725
6404.73 4638
6405.49 4581
6406.24 4731
6407.00 4910
6407.75 4846
6408.51 4725
6409.26 4670
6410.02 4931
6410.77 4958
6411.53 4984
6412.28 4921
6413.04 4880
6413.80 4967
6414.55 4891
6415.31 5002
6416.06 4863
6416.82 4651
6417.57 4751
6418.33 4893
6419.09 4827
6419.84 5010
6420.60 4826
6421.35 4816
6422.11 4766
6422.87 4673
6423.62 4778
6424.38 5065
6425.14 5042
6425.89 5108
6426.65 4859
6427.40 4923
6428.16 5059
6428.92 5141
6429.67 4961
6430.43 5000
6431.19 5126
6431.94 5017
6432.70 4884
6433.46 4938
6434.22 5241
6434.97 5287
6435.73 5138
6436.49 5033
6437.24 4928
6438.00 5204
6438.76 5148
6439.51 5112
6440.27 5243
6441.03 5232
6441.79 5271
6442.54 5407
6443.30 5321
6444.06 5147
6444.82 5227
6445.57 5175
6446.33 5353
6447.09 5350
6447.85 5311
6448.60 5395
6449.36 5437
6450.12 5499
6450.88 5404
6451.64 5477
6452.39 5463
6453.15 5243
6453.91 5456
6454.67 5644
6455.43 5496
6456.18 5547
6456.94 5656
6457.70 5613
6458.46 5619
6459.22 5832
6459.98 5990
6460.73 5855
6461.49 5793
6462.25 5906
6463.01 5998
6463.77 5948
6464.53 6001
6465.29 5896
6466.04 6011
6466.80 6205
6467.56 6058
6468.32 6049
6469.08 6080
6469.84 6021
6470.60 6033
6471.36 6071
6472.12 6051
6472.87 6293
6473.63 6445
6474.39 6192
6475.15 6508
6475.91 6611
6476.67 6471
6477.43 6416
6478.19 6420
6478.95 6426
6479.71 6641
6480.47 6853
6481.23 6820
6481.99 6761
6482.75 6939
6483.51 7045
6484.27 6932
6485.03 7139
6485.79 6917
6486.55 7019
6487.31 6997
6488.07 7160
6488.83 7447
6489.59 7294
6490.35 7325
6491.11 7465
6491.87 7354
6492.63 7572
6493.39 7646
6494.15 7862
6494.91 7991
6495.67 7893
6496.43 8173
6497.19 8383
6497.95 8197
6498.71 8131
6499.47 8051
6500.23 8182
6500.99 8108
6501.76 8082
6502.52 8077
6503.28 8223
6504.04 8293
6504.80 8315
6505.56 8398
6506.32 8376
6507.08 8322
6507.84 8605
6508.61 8828
6509.37 8862
6510.13 9037
6510.89 9150
6511.65 9065
6512.41 9072
6513.17 9111
6513.94 9004
6514.70 9035
6515.46 8910
6516.22 9046
6516.98 9346
6517.74 9320
6518.51 9222
6519.27 9363
6520.03 9379
6520.79 9529
6521.55 10011
6522.32 10154
6523.08 10809
6523.84 11175
6524.60 11644
6525.36 12289
6526.13 12434
6526.89 12303
6527.65 12202
6528.41 12416
6529.18 12338
6529.94 12164
6530.70 12074
6531.46 11622
6532.23 11566
6532.99 11470
6533.75 11455
6534.51 11298
6535.28 11165
6536.04 11475
6536.80 12022
6537.57 12557
6538.33 13149
6539.09 13325
6539.85 13502
6540.62 13449
6541.38 13065
6542.14 12690
6542.91 12075
6543.67 11717
6544.43 11193
6545.20 10696
6545.96 9916
6546.72 9629
6547.49 9233
6548.25 8987
6549.02 8720
6549.78 8642
6550.54 8589
6551.31 8389
6552.07 8464
6552.83 8446
6553.60 8323
6554.36 8290
6555.13 8533
6555.89 8467
6556.65 8584
6557.42 8449
6558.18 8388
6558.95 8422
6559.71 8583
6560.47 8790
6561.24 8480
6562.00 8571
6562.77 8909
6563.53 9106
6564.30 9049
6565.06 9084
6565.83 9188
6566.59 9255
6567.36 9155
6568.12 9086
6568.88 9251
6569.65 9190
6570.41 8930
6571.18 8949
6571.94 9103
6572.71 8801
6573.47 8998
6574.24 9088
6575.00 9313
6575.77 9342
6576.53 9676
6577.30 9781
6578.07 9874
6578.83 9847
6579.60 9880
6580.36 9821
6581.13 9673
6581.89 9621
6582.66 9399
6583.42 9435
6584.19 9250
6584.96 9050
6585.72 9243
6586.49 9196
6587.25 9075
6588.02 8876
6588.78 8747
6589.55 8637
6590.32 8633
6591.08 8864
6591.85 8695
6592.61 8851
6593.38 9153
6594.15 9320
6594.91 9530
6595.68 9987
6596.45 10265
6597.21 10633
6597.98 11100
6598.75 10693
6599.51 10536
6600.28 10535
6601.05 10304
6601.81 9978
6602.58 9535
6603.35 9002
6604.11 8625
6604.88 8562
6605.65 8094
6606.41 8018
6607.18 7981
6607.95 7815
6608.71 7695
6609.48 7598
6610.25 7511
6611.02 7449
6611.78 7453
6612.55 7386
6613.32 7401
6614.09 7590
6614.85 7418
6615.62 7637
6616.39 7472
6617.16 7366
6617.92 7348
6618.69 7354
6619.46 7202
6620.23 7098
6620.99 7102
6621.76 7109
6622.53 6837
6623.30 6943
6624.07 7058
6624.83 7007
6625.60 6864
6626.37 6879
6627.14 6869
6627.91 6995
6628.67 7136
6629.44 6739
6630.21 7005
6630.98 6905
6631.75 6802
6632.52 6920
6633.29 6889
6634.05 7119
6634.82 7510
6635.59 7604
6636.36 7678
6637.13 7981
6637.90 8078
6638.67 8013
6639.43 8022
6640.20 7627
6640.97 7465
6641.74 7312
6642.51 7210
6643.28 6859
6644.05 6726
6644.82 6662
6645.59 6543
6646.36 6307
6647.13 6543
6647.90 6341
6648.66 6422
6649.43 6394
6650.20 6140
6650.97 6253
6651.74 6311
6652.51 6194
6653.28 6293
6654.05 6292
6654.82 6097
6655.59 6201
6656.36 6182
6657.13 6143
6657.90 6085
6658.67 6128
6659.44 6221
6660.21 6229
6660.98 6088
6661.75 6115
6662.52 6009
6663.29 6231
6664.06 6250
6664.83 6260
6665.60 6562
6666.37 6619
6667.14 6590
6667.91 6650
6668.69 6716
6669.46 6821
6670.23 7016
6671.00 6827
6671.77 6591
6672.54 6527
6673.31 6477
6674.08 6414
6674.85 6157
6675.62 6020
6676.39 6147
6677.16 6081
6677.94 5785
6678.71 5934
6679.48 5838
6680.25 5809
6681.02 5690
6681.79 5729
6682.56 5636
6683.33 5581
6684.11 5588
6684.88 5467
6685.65 5405
6686.42 5606
6687.19 5655
6687.96 5678
6688.74 5634
6689.51 5754
6690.28 5569
6691.05 5604
6691.82 5660
6692.60 5578
6693.37 5560
6694.14 5588
6694.91 5214
6695.68 5161
6696.46 5151
6697.23 5274
6698.00 5383
6698.77 5186
6699.55 5160
6700.32 5252
6701.09 5320
6701.86 5344
6702.64 5327
6703.41 5433
6704.18 5455
6704.95 5325
6705.73 5399
6706.50 5320
6707.27 5312
6708.04 5193
6708.82 5231
6709.59 5267
6710.36 5300
6711.14 5180
6711.91 5122
6712.68 5187
6713.46 5195
6714.23 5248
6715.00 5104
6715.78 5000
6716.55 4928
6717.32 5132
6718.10 5094
6718.87 4867
6719.64 4726
6720.42 5012
6721.19 4914
6721.96 4864
6722.74 4774
6723.51 4829
6724.28 4853
6725.06 4804
6725.83 4668
6726.61 4798
6727.38 4737
6728.15 4758
6728.93 4721
6729.70 4679
6730.48 4766
6731.25 4853
6732.02 4744
6732.80 4602
6733.57 4491
6734.35 4699
6735.12 4746
6735.90 4848
6736.67 4812
6737.45 4798
6738.22 4918
6738.99 4815
6739.77 4848
6740.54 4759
6741.32 4629
6742.09 4787
6742.87 4841
6743.64 4858
6744.42 4774
6745.19 4782
6745.97 4842
6746.74 4843
6747.52 4612
6748.29 4672
6749.07 4735
6749.84 4799
6750.62 4777
6751.40 4768
6752.17 4919
6752.95 4908
6753.72 4853
6754.50 4903
6755.27 4866
6756.05 5149
6756.82 5017
6757.60 4937
6758.38 4804
6759.15 4824
6759.93 4841
6760.70 4752
6761.48 4648
6762.25 4561
6763.03 4489
6763.81 4451
6764.58 4462
6765.36 4410
6766.14 4492
6766.91 4632
6767.69 4458
6768.46 4516
6769.24 4521
6770.02 4517
6770.79 4383
6771.57 4379
6772.35 4417
6773.12 4592
6773.90 4414
6774.68 4407
6775.45 4479
6776.23 4521
6777.01 4571
6777.78 4414
6778.56 4399
6779.34 4454
6780.11 4336
6780.89 4383
6781.67 4456
6782.45 4308
6783.22 4348
6784.00 4566
6784.78 4520
6785.56 4401
6786.33 4541
6787.11 4513
6787.89 4534
6788.66 4466
6789.44 4299
6790.22 4347
6791.00 4292
6791.78 4462
6792.55 4358
6793.33 4448
6794.11 4270
6794.89 4147
6795.66 4284
6796.44 4186
6797.22 4133
6798.00 4140
6798.78 4213
6799.55 4195
6800.33 4180
6801.11 4183
6801.89 4503
6802.67 4300
6803.45 4236
6804.22 4202
6805.00 4312
6805.78 4387
6806.56 4341
6807.34 4385
6808.12 4290
6808.90 4247
6809.67 4413
6810.45 4388
6811.23 4317
6812.01 4419
6812.79 4329
6813.57 4316
6814.35 4354
6815.13 4199
6815.91 4252
6816.68 4132
6817.46 4326
6818.24 4230
6819.02 4382
6819.80 4339
6820.58 4434
6821.36 4460
6822.14 4395
6822.92 4515
6823.70 4385
6824.48 4360
6825.26 4480
6826.04 4586
6826.82 4534
6827.60 4469
6828.38 4471
6829.16 4328
6829.94 4294
6830.72 4468
6831.50 4453
6832.28 4443
6833.06 4488
6833.84 4262
6834.62 4342
6835.40 4424
6836.18 4408
6836.96 4386
6837.74 4402
6838.52 4358
6839.30 4633
6840.08 4440
6840.86 4544
6841.64 4665
6842.42 4551
6843.20 4347
6843.98 4443
6844.76 4325
6845.54 4335
6846.32 4358
6847.10 4434
6847.89 4531
6848.67 4702
6849.45 4760
6850.23 4767
6851.01 5010
6851.79 5432
6852.57 5616
6853.35 5788
6854.13 6122
6854.92 6184
6855.70 6503
6856.48 6373
6857.26 6115
6858.04 5821
6858.82 5497
6859.60 5320
6860.39 5138
6861.17 5031
6861.95 5054
6862.73 4812
6863.51 4890
6864.29 4675
6865.08 4847
6865.86 4768
6866.64 4717
6867.42 4618
6868.20 4626
6868.99 4820
6869.77 4775
6870.55 4910
6871.33 4710
6872.12 4787
6872.90 4954
6873.68 5013
6874.46 4785
6875.24 4745
6876.03 4853
6876.81 4860
6877.59 4925
6878.38 4868
6879.16 4818
6879.94 5038
6880.72 4916
6881.51 4948
6882.29 5201
6883.07 5275
6883.85 5408
6884.64 5418
6885.42 5413
6886.20 5507
6886.99 5398
6887.77 5391
6888.55 5811
6889.34 5855
6890.12 6084
6890.90 6447
6891.69 6787
6892.47 6510
6893.25 6382
6894.04 6382
6894.82 6183
6895.60 5965
6896.39 5852
6897.17 5900
6897.96 5813
6898.74 5924
6899.52 5886
6900.31 5805
6901.09 5843
6901.88 5908
6902.66 5698
6903.44 5852
6904.23 5917
6905.01 5983
6905.80 5849
6906.58 6054
6907.36 5956
6908.15 5879
6908.93 5993
6909.72 5961
6910.50 5911
6911.29 6094
6912.07 5932
6912.86 5784
6913.64 5906
6914.42 5783
6915.21 5930
6915.99 5907
6916.78 6034
6917.56 6055
6918.35 5969
6919.13 6108
6919.92 6228
6920.70 6212
6921.49 6284
6922.27 6242
6923.06 6346
6923.84 6262
6924.63 6264
6925.42 6392
6926.20 6140
6926.99 6301
6927.77 6528
6928.56 6478
6929.34 6500
6930.13 6613
6930.91 6507
6931.70 6560
6932.48 6638
6933.27 6579
6934.06 6737
6934.84 6736
6935.63 6675
6936.41 6716
6937.20 6820
6937.99 6865
6938.77 6813
6939.56 6920
6940.34 7056
6941.13 7142
6941.92 7480
6942.70 7625
6943.49 7722
6944.28 7773
6945.06 8078
6945.85 8291
6946.64 8541
6947.42 8486
6948.21 8412
6949.00 8628
6949.78 8625
6950.57 8548
6951.36 8360
6952.14 8115
6952.93 8138
6953.72 7976
6954.50 7954
6955.29 7991
6956.08 7886
6956.86 8105
6957.65 7970
6958.44 8052
6959.23 8137
6960.01 8002
6960.80 8107
6961.59 8168
6962.38 8383
6963.16 8387
6963.95 8263
6964.74 8398
6965.53 8594
6966.31 8640
6967.10 8470
6967.89 8790
6968.68 8904
6969.46 8941
6970.25 9138
6971.04 9484
6971.83 9318
6972.62 9601
6973.40 9769
6974.19 9756
6974.98 9895
6975.77 9906
6976.56 9747
6977.34 9837
6978.13 9774
6978.92 9774
6979.71 10143
6980.50 10013
6981.29 9982
6982.08 10280
6982.86 10552
6983.65 11054
6984.44 11684
6985.23 12549
6986.02 13530
6986.81 14287
6987.60 15064
6988.39 15459
6989.17 15819
6989.96 15566
6990.75 15092
6991.54 14497
6992.33 13796
6993.12 13148
6993.91 12348
6994.70 11751
6995.49 11182
6996.28 10797
6997.07 10353
6997.86 9788
6998.64 9532
6999.43 9471
7000.22 9586
7001.01 9698
7001.80 10110
7002.59 10273
7003.38 10304
7004.17 10562
7004.96 10530
7005.75 10060
7006.54 9780
7007.33 9175
7008.12 8897
7008.91 8721
7009.70 8050
7010.49 7755
7011.28 7582
7012.07 7427
7012.86 7494
7013.65 7430
7014.44 7344
7015.23 7576
7016.02 7427
7016.81 7698
7017.61 7615
7018.40 7546
7019.19 7584
7019.98 7467
7020.77 7635
7021.56 7658
7022.35 7500
7023.14 7642
7023.93 7800
7024.72 7945
7025.51 7913
7026.30 8234
7027.10 8471
7027.89 8507
7028.68 8439
7029.47 8245
7030.26 8108
7031.05 7847
7031.84 7677
7032.63 7738
7033.43 7493
7034.22 7196
7035.01 7081
7035.80 6912
7036.59 6906
7037.38 6750
7038.18 6998
7038.97 6932
7039.76 6780
7040.55 6820
7041.34 6956
7042.13 6914
7042.93 6846
7043.72 7013
7044.51 6977
7045.30 6932
7046.09 6994
7046.89 6864
7047.68 6880
7048.47 6827
7049.26 6840
7050.06 6805
7050.85 6686
7051.64 6894
7052.43 6964
7053.23 6974
7054.02 6924
7054.81 6954
7055.60 6971
7056.40 6920
7057.19 6680
7057.98 6548
7058.77 6721
7059.57 6556
7060.36 6368
7061.15 6495
7061.95 6656
7062.74 6595
7063.53 6553
7064.33 6487
7065.12 6605
7065.91 6658
7066.71 6599
7067.50 6325
7068.29 6398
7069.09 6379
7069.88 6381
7070.67 6280
7071.47 6187
7072.26 6229
7073.05 5928
7073.85 6038
7074.64 6158
7075.44 6125
7076.23 6027
7077.02 6046
7077.82 5934
7078.61 5947
7079.41 5754
7080.20 5706
7080.99 5733
7081.79 5705
7082.58 5803
7083.38 5683
7084.17 5629
7084.96 5687
7085.76 5927
7086.55 5992
7087.35 6040
7088.14 6184
7088.94 6628
7089.73 7144
7090.53 7477
7091.32 8005
7092.12 8209
7092.91 7931
7093.71 7807
7094.50 7516
7095.29 7273
7096.09 6753
7096.88 6230
7097.68 5972
7098.48 5556
7099.27 5275
7100.07 5336
7100.86 5097
7101.66 5150
7102.45 4870
7103.25 4910
7104.04 4910
7104.84 4910
7105.63 4816
7106.43 4845
7107.22 4771
7108.02 4952
7108.82 4935
7109.61 4707
7110.41 4642
7111.20 4793
7112.00 4510
7112.79 4435
7113.59 4623
7114.39 4540
7115.18 4570
7115.98 4524
7116.77 4414
7117.57 4616
7118.37 4444
7119.16 4426
7119.96 4745
7120.76 4596
7121.55 4577
7122.35 4425
7123.15 4745
7123.94 4872
7124.74 4673
7125.53 4699
7126.33 4791
7127.13 4775
7127.93 4781
7128.72 4678
7129.52 4783
7130.32 4892
7131.11 4824
7131.91 4797
7132.71 4777
7133.50 4662
7134.30 4778
7135.10 4615
7135.90 4563
7136.69 4609
7137.49 4344
7138.29 4359
7139.08 4449
7139.88 4078
7140.68 4333
7141.48 4275
7142.27 4257
7143.07 4216
7143.87 4190
7144.67 4278
7145.46 4320
7146.26 4302
7147.06 4298
7147.86 4155
7148.66 4138
7149.45 4236
7150.25 4170
7151.05 4198
7151.85 4017
7152.65 4116
7153.44 4153
7154.24 4206
7155.04 4177
7155.84 4051
7156.64 4081
7157.44 4121
7158.23 4196
7159.03 4223
7159.83 4235
7160.63 4117
7161.43 4109
7162.23 4008
7163.03 4078
7163.83 4000
7164.62 3888
7165.42 3841
7166.22 3971
7167.02 4067
7167.82 4071
7168.62 3947
7169.42 4061
7170.22 3998
7171.02 3848
7171.82 3968
7172.61 3792
7173.41 3791
7174.21 3783
7175.01 3752
7175.81 3828
7176.61 3559
7177.41 3557
7178.21 3736
7179.01 3591
7179.81 3632
7180.61 3605
7181.41 3599
7182.21 3702
7183.01 3705
7183.81 3686
7184.61 3718
7185.41 3670
7186.21 3548
7187.01 3644
7187.81 3744
7188.61 3844
7189.41 3774
7190.21 3778
7191.01 3625
7191.81 3439
7192.61 3567
7193.41 3490
7194.21 3285
7195.01 3403
7195.81 3373
7196.61 3475
7197.41 3510
7198.21 3389
7199.01 3502
7199.82 3365
7200.62 3445
7201.42 3355
7202.22 3393
7203.02 3610
7203.82 3560
7204.62 3514
7205.42 3474
7206.22 3496
7207.02 3482
7207.83 3436
7208.63 3468
7209.43 3472
7210.23 3400
7211.03 3319
7211.83 3270
7212.63 3314
7213.44 3327
7214.24 3244
7215.04 3409
7215.84 3309
7216.64 3288
7217.44 3314
7218.25 3252
7219.05 3267
7219.85 3356
7220.65 3493
7221.45 3435
7222.26 3320
7223.06 3255
7223.86 3238
7224.66 3292
7225.46 3439
7226.27 3417
7227.07 3350
7227.87 3415
7228.67 3333
7229.48 3133
7230.28 3366
7231.08 3428
7231.88 3291
7232.69 3238
7233.49 3440
7234.29 3271
7235.09 3281
7235.90 3339
7236.70 3363
7237.50 3313
7238.30 3313
7239.11 3347
7239.91 3405
7240.71 3273
7241.52 3347
7242.32 3433
7243.12 3435
7243.93 3417
7244.73 3384
7245.53 3428
7246.34 3361
7247.14 3264
7247.94 3366
7248.75 3372
7249.55 3498
7250.35 3391
7251.16 3310
7251.96 3472
7252.76 3504
7253.57 3537
7254.37 3398
7255.18 3479
7255.98 3336
7256.78 3327
7257.59 3245
7258.39 3368
7259.20 3309
7260.00 3364
7260.80 3367
7261.61 3563
7262.41 3481
7263.22 3280
7264.02 3340
7264.83 3511
7265.63 3613
7266.43 3619
7267.24 3473
7268.04 3524
7268.85 3555
7269.65 3491
7270.46 3688
7271.26 3644
7272.07 3664
7272.87 3613
7273.68 3477
7274.48 3551
7275.29 3539
7276.09 3549
7276.90 3648
7277.70 3646
7278.51 3538
7279.31 3875
7280.12 3841
7280.92 3642
7281.73 3787
7282.53 3780
7283.34 3913
7284.14 4112
7284.95 4214
7285.76 4405
7286.56 4826
7287.37 4818
7288.17 5081
7288.98 5080
7289.78 5022
7290.59 5096
7291.40 4847
7292.20 4565
7293.01 4258
7293.81 4044
7294.62 3974
7295.43 3909
7296.23 3700
7297.04 3971
7297.84 3878
7298.65 3693
7299.46 3508
7300.26 3661
7301.07 3684
7301.88 3638
7302.68 3792
7303.49 3913
7304.30 3735
7305.10 3703
7305.91 3591
7306.72 3686
7307.52 3827
7308.33 3980
7309.14 3805
7309.94 3789
7310.75 3818
7311.56 3904
7312.36 3864
7313.17 3916
7313.98 3879
7314.79 4112
7315.59 3951
7316.40 3971
7317.21 3898
7318.01 4045
7318.82 4093
7319.63 4219
7320.44 4204
7321.24 4215
7322.05 4398
7322.86 4727
7323.67 4843
7324.47 4925
7325.28 4895
7326.09 4843
7326.90 4868
7327.71 4634
7328.51 4497
7329.32 4631
7330.13 4323
7330.94 4012
7331.75 4031
7332.55 3954
7333.36 3865
7334.17 3733
7334.98 3825
7335.79 3789
7336.60 3549
7337.40 3604
7338.21 3810
7339.02 3732
7339.83 3709
7340.64 3647
7341.45 3863
7342.26 3738
7343.06 3698
7343.87 3665
7344.68 3517
7345.49 3780
7346.30 3642
7347.11 3755
7347.92 3678
7348.73 3513
7349.54 3589
7350.34 3610
7351.15 3553
7351.96 3511
7352.77 3663
7353.58 3591
7354.39 3666
7355.20 3766
7356.01 3763
7356.82 3737
7357.63 3697
7358.44 3548
7359.25 3503
7360.06 3633
7360.87 3580
7361.68 3782
7362.49 3848
7363.30 3718
7364.11 3849
7364.92 3617
7365.73 3663
7366.54 3648
7367.35 3743
7368.16 3688
7368.97 3783
7369.78 3715
7370.59 3792
7371.40 3812
7372.21 3516
7373.02 3612
7373.83 3680
7374.64 3660
7375.45 3663
7376.26 3713
7377.07 3714
7377.88 3802
7378.69 3681
7379.50 3667
7380.31 3636
7381.12 3781
7381.94 3800
7382.75 3864
7383.56 4007
7384.37 4107
7385.18 3939
7385.99 4103
7386.80 4138
7387.61 4077
7388.42 3863
7389.23 4021
7390.05 3830
7390.86 3698
7391.67 3621
7392.48 3581
7393.29 3557
7394.10 3336
7394.92 3221
7395.73 3319
7396.54 3366
7397.35 3265
7398.16 3236
7398.97 3310
7399.79 3495
7400.60 3487
7401.41 3448
7402.22 3587
7403.03 3614
7403.85 3604
7404.66 3546
7405.47 3663
7406.28 3632
7407.09 3688
7407.91 3509
7408.72 3532
7409.53 3565
7410.34 3524
7411.16 3427
7411.97 3312
7412.78 3325
7413.59 3347
7414.41 3147
7415.22 3195
7416.03 3183
7416.84 3169
7417.66 3147
7418.47 3098
7419.28 3225
7420.10 3256
7420.91 3137
7421.72 3166
7422.54 3202
7423.35 3348
7424.16 3113
7424.97 3187
7425.79 3160
7426.60 3179
7427.41 3139
7428.23 3139
7429.04 3183
7429.86 3183
7430.67 2973
7431.48 3085
7432.30 3107
7433.11 3182
7433.92 3127
7434.74 3074
7435.55 3019
7436.36 3016
7437.18 3113
7437.99 3029
7438.81 2965
7439.62 3048
7440.43 3048
7441.25 3226
7442.06 3134
7442.88 3202
7443.69 3206
7444.51 3152
7445.32 3152
7446.13 3066
7446.95 3080
7447.76 3099
7448.58 3086
7449.39 3023
7450.21 3109
7451.02 3030
7451.84 3023
7452.65 3078
7453.47 3084
7454.28 3053
7455.10 2936
7455.91 3074
7456.73 3092
7457.54 3001
7458.36 3032
7459.17 2896
7459.99 2953
7460.80 2825
7461.62 2900
7462.43 2972
7463.25 2961
7464.06 3009
7464.88 3122
7465.69 3000
7466.51 3003
7467.32 2902
7468.14 2930
7468.96 2943
7469.77 3016
7470.59 2923
7471.40 2943
7472.22 2952
7473.03 2950
7473.85 2848
7474.67 2940
7475.48 2954
7476.30 3000
7477.11 2959
7477.93 2958
7478.75 2864
7479.56 2971
7480.38 2921
7481.20 2811
7482.01 2791
7482.83 2832
7483.65 2787
7484.46 2793
7485.28 2798
7486.09 2855
7486.91 2849
7487.73 2854
7488.54 2871
7489.36 2831
7490.18 2842
7491.00 2869
7491.81 2776
7492.63 2749
7493.45 2857
7494.26 2845
7495.08 2768
7495.90 2835
7496.71 2804
7497.53 2616
7498.35 2720
7499.17 2823
7499.98 2743
7500.80 2816
7501.62 2834
7502.44 2777
7503.25 2763
7504.07 2754
7504.89 2745
7505.71 2708
7506.52 2764
7507.34 2683
7508.16 2734
7508.98 2726
7509.80 2692
7510.61 2715
7511.43 2759
7512.25 2837
7513.07 2906
7513.89 2693
7514.70 2749
7515.52 2676
7516.34 2627
7517.16 2630
7517.98 2634
7518.79 2709
7519.61 2686
7520.43 2666
7521.25 2764
7522.07 2786
7522.89 2673
7523.71 2684
7524.52 2727
7525.34 2546
7526.16 2586
7526.98 2628
7527.80 2651
7528.62 2714
7529.44 2727
7530.26 2733
7531.08 2800
7531.89 2695
7532.71 2641
7533.53 2748
7534.35 2667
7535.17 2783
7535.99 2870
7536.81 2729
7537.63 2649
7538.45 2769
7539.27 2805
7540.09 2708
7540.91 2646
7541.73 2654
7542.55 2887
7543.37 2787
7544.19 2783
7545.01 2806
7545.83 2683
7546.65 2761
7547.47 2717
7548.29 2834
7549.11 2679
7549.93 2795
7550.75 2717
7551.57 2747
7552.39 2597
7553.21 2682
7554.03 2691
7554.85 2664
7555.67 2656
7556.49 2835
7557.31 2741
7558.13 2795
7558.95 2777
7559.77 2683
7560.59 2709
7561.41 2755
7562.23 2781
7563.05 2821
7563.87 3007
7564.69 2920
7565.52 2728
7566.34 2637
7567.16 2771
7567.98 2800
7568.80 2815
7569.62 2631
7570.44 2691
7571.26 2680
7572.08 2642
7572.91 2631
7573.73 2652
7574.55 2529
7575.37 2614
7576.19 2757
7577.01 2604
7577.83 2498
7578.66 2598
7579.48 2647
7580.30 2688
7581.12 2640
7581.94 2708
7582.77 2748
7583.59 2766
7584.41 2568
7585.23 2542
7586.05 2613
7586.88 2703
7587.70 2635
7588.52 2717
7589.34 2728
7590.16 2788
7590.99 2714
7591.81 2779
7592.63 2795
7593.45 2777
7594.28 2717
7595.10 2760
7595.92 2713
7596.74 2751
7597.57 2757
7598.39 2619
7599.21 2668
7600.03 2833
7600.86 2769
7601.68 2574
7602.50 2623
7603.33 2746
7604.15 2795
7604.97 2792
7605.80 2876
7606.62 2809
7607.44 2829
7608.26 2865
7609.09 2973
7609.91 2841
7610.73 2779
7611.56 2800
7612.38 2747
7613.21 2753
7614.03 2722
7614.85 2710
7615.68 2681
7616.50 2659
7617.32 2861
7618.15 2803
7618.97 2709
7619.80 2730
7620.62 2822
7621.44 2729
7622.27 2748
7623.09 2829
7623.92 2821
7624.74 2725
7625.56 2842
7626.39 2815
7627.21 2705
7628.04 2702
7628.86 2646
7629.68 2766
7630.51 2713
7631.33 2649
7632.16 2806
7632.98 2788
7633.81 2840
7634.63 2902
7635.46 3015
7636.28 3034
7637.11 2942
7637.93 2854
7638.76 2811
7639.58 2787
7640.41 2789
7641.23 2767
7642.06 2676
7642.88 2656
7643.71 2611
7644.53 2461
7645.36 2634
7646.18 2619
7647.01 2550
7647.83 2494
7648.66 2636
7649.48 2615
7650.31 2534
7651.14 2627
7651.96 2634
7652.79 2692
7653.61 2672
7654.44 2556
7655.26 2560
7656.09 2619
7656.92 2471
7657.74 2537
7658.57 2614
7659.39 2656
7660.22 2621
7661.05 2679
7661.87 2647
7662.70 2598
7663.52 2532
7664.35 2472
7665.18 2513
7666.00 2620
7666.83 2519
7667.66 2533
7668.48 2603
7669.31 2546
7670.14 2612
7670.96 2588
7671.79 2608
7672.62 2633
7673.44 2500
7674.27 2516
7675.10 2653
7675.92 2588
7676.75 2533
7677.58 2502
7678.40 2467
7679.23 2513
7680.06 2586
7680.89 2578
7681.71 2496
7682.54 2412
7683.37 2477
7684.19 2551
7685.02 2509
7685.85 2551
7686.68 2586
7687.50 2657
7688.33 2589
7689.16 2536
7689.99 2540
7690.81 2566
7691.64 2568
7692.47 2548
7693.30 2432
7694.13 2504
7694.95 2515
7695.78 2392
7696.61 2401
7697.44 2491
7698.27 2413
7699.09 2545
7699.92 2502
7700.75 2632
7701.58 2580
7702.41 2617
7703.24 2501
7704.06 2614
7704.89 2463
7705.72 2439
7706.55 2538
7707.38 2669
7708.21 2617
7709.04 2467
7709.86 2525
7710.69 2531
7711.52 2467
7712.35 2549
7713.18 2528
7714.01 2522
7714.84 2598
7715.67 2543
7716.50 2615
7717.32 2549
7718.15 2534
7718.98 2527
7719.81 2497
7720.64 2597
7721.47 2543
7722.30 2548
7723.13 2557
7723.96 2575
7724.79 2522
7725.62 2468
7726.45 2630
7727.28 2596
7728.11 2692
7728.94 2663
7729.77 2586
7730.60 2596
7731.43 2586
7732.26 2627
7733.09 2565
7733.92 2558
7734.75 2586
7735.58 2659
7736.41 2521
7737.24 2445
7738.07 2540
7738.90 2665
7739.73 2592
7740.56 2646
7741.39 2452
7742.22 2438
7743.05 2636
7743.88 2613
7744.71 2652
7745.54 2690
7746.37 2751
7747.20 2831
7748.03 2874
7748.87 3001
7749.70 3189
7750.53 3350
7751.36 3321
7752.19 3419
7753.02 3506
7753.85 3565
7754.68 3388
7755.51 3243
7756.34 3066
7757.18 2853
7758.01 2714
7758.84 2727
7759.67 2740
7760.50 2759
7761.33 2693
7762.16 2591
7763.00 2737
7763.83 2723
7764.66 2617
7765.49 2735
7766.32 2603
7767.16 2459
7767.99 2550
7768.82 2460
7769.65 2520
7770.48 2452
7771.31 2417
7772.15 2416
7772.98 2389
7773.81 2512
7774.64 2441
7775.48 2469
7776.31 2471
7777.14 2423
7777.97 2410
7778.81 2558
7779.64 2471
7780.47 2496
7781.30 2480
7782.14 2556
7782.97 2619
7783.80 2650
7784.63 2554
7785.47 2465
7786.30 2547
7787.13 2663
7787.97 2596
7788.80 2558
7789.63 2615
7790.46 2741
7791.30 2742
7792.13 2697
7792.96 2746
7793.80 2809
7794.63 2583
7795.46 2549
7796.30 2585
7797.13 2602
7797.96 2623
7798.80 2500
7799.63 2517
7800.46 2507
7801.30 2549
7802.13 2681
7802.97 2683
7803.80 2689
7804.63 2696
7805.47 2633
7806.30 2687
7807.13 2567
7807.97 2595
7808.80 2574
7809.64 2650
7810.47 2579
7811.31 2568
7812.14 2725
7812.97 2765
7813.81 2616
7814.64 2599
7815.48 2554
7816.31 2586
7817.15 2605
7817.98 2641
7818.82 2695
7819.65 2645
7820.48 2541
7821.32 2663
7822.15 2681
7822.99 2691
7823.82 2721
7824.66 2656
7825.49 2723
7826.33 2742
7827.16 2827
7828.00 2785
7828.83 2851
7829.67 2863
7830.50 2735
7831.34 2729
7832.17 2758
7833.01 2842
7833.85 2730
7834.68 2666
7835.52 2685
7836.35 2589
7837.19 2757
7838.02 2613
7838.86 2560
7839.69 2666
7840.53 2639
7841.37 2609
7842.20 2600
7843.04 2670
7843.87 2767
7844.71 2656
7845.55 2544
7846.38 2567
7847.22 2526
7848.05 2585
7848.89 2530
7849.73 2804
7850.56 2798
7851.40 2768
7852.24 2705
7853.07 2572
7853.91 2671
7854.74 2586
7855.58 2517
7856.42 2473
7857.25 2522
7858.09 2535
7858.93 2530
7859.76 2624
7860.60 2549
7861.44 2585
7862.28 2571
7863.11 2515
7863.95 2463
7864.79 2556
7865.62 2543
7866.46 2561
7867.30 2553
7868.14 2441
7868.97 2670
7869.81 2497
7870.65 2455
7871.48 2497
7872.32 2687
7873.16 2549
7874.00 2427
7874.83 2522
7875.67 2606
7876.51 2681
7877.35 2567
7878.19 2601
7879.02 2748
7879.86 2668
7880.70 2748
7881.54 2646
7882.37 2586
7883.21 2621
7884.05 2634
7884.89 2554
7885.73 2535
7886.57 2726
7887.40 2726
7888.24 2624
7889.08 2529
7889.92 2637
7890.76 2637
7891.60 2580
7892.43 2520
7893.27 2656
7894.11 2576
7894.95 2701
7895.79 2743
7896.63 2573
7897.47 2588
7898.30 2561
7899.14 2581
7899.98 2428
7900.82 2596
7901.66 2512
7902.50 2538
7903.34 2745
7904.18 2687
7905.02 2682
7905.86 2669
7906.70 2698
7907.54 2790
7908.37 2603
7909.21 2619
7910.05 2705
7910.89 2634
7911.73 2645
7912.57 2583
7913.41 2638
7914.25 2611
7915.09 2529
7915.93 2536
7916.77 2635
7917.61 2848
7918.45 2823
7919.29 2805
7920.13 2894
7920.97 2951
7921.81 3012
7922.65 2929
7923.49 2861
7924.33 2902
7925.17 2791
7926.01 2654
7926.85 2677
7927.69 2711
7928.53 2711
7929.37 2644
7930.21 2513
7931.05 2586
7931.90 2716
7932.74 2615
7933.58 2638
7934.42 2611
7935.26 2647
7936.10 2645
7936.94 2651
7937.78 2517
7938.62 2543
7939.46 2583
7940.30 2509
7941.14 2475
7941.99 2395
7942.83 2341
7943.67 2444
7944.51 2469
7945.35 2337
7946.19 2446
7947.03 2374
7947.88 2418
7948.72 2463
7949.56 2373
7950.40 2392
7951.24 2435
7952.08 2426
7952.93 2415
7953.77 2503
7954.61 2553
7955.45 2449
7956.29 2455
7957.13 2555
7957.98 2632
7958.82 2556
7959.66 2528
7960.50 2515
7961.35 2554
7962.19 2345
7963.03 2396
7963.87 2470
7964.71 2517
7965.56 2454
7966.40 2464
7967.24 2463
7968.08 2392
7968.93 2443
7969.77 2500
7970.61 2435
7971.45 2368
7972.30 2373
7973.14 2478
7973.98 2436
7974.83 2367
7975.67 2468
7976.51 2302
7977.36 2398
7978.20 2406
7979.04 2459
7979.88 2374
7980.73 2430
7981.57 2519
7982.41 2463
7983.26 2438
7984.10 2331
7984.94 2285
7985.79 2399
7986.63 2369
7987.47 2367
7988.32 2395
7989.16 2437
7990.01 2469
7990.85 2330
7991.69 2224
7992.54 2273
7993.38 2390
7994.23 2462
7995.07 2427
7995.91 2401
7996.76 2313
7997.60 2303
7998.45 2386
7999.29 2431
8000.13 2330
8000.98 2338
8001.82 2311
8002.67 2351
8003.51 2446
8004.36 2195
8005.20 2310
8006.04 2377
8006.89 2378
8007.73 2238
8008.58 2266
8009.42 2260
8010.27 2177
8011.11 2232
8011.96 2258
8012.80 2271
8013.65 2282
8014.49 2299
8015.34 2315
8016.18 2364
8017.03 2317
8017.87 2275
8018.72 2354
8019.56 2268
8020.41 2198
8021.25 2235
8022.10 2284
8022.95 2291
8023.79 2349
8024.64 2373
8025.48 2206
8026.33 2173
8027.17 2291
8028.02 2174
8028.86 2299
8029.71 2294
8030.56 2221
8031.40 2357
8032.25 2215
8033.09 2282
8033.94 2217
8034.79 2242
8035.63 2369
8036.48 2320
8037.32 2303
8038.17 2164
8039.02 2148
8039.86 2336
8040.71 2320
8041.56 2277
8042.40 2301
8043.25 2437
8044.10 2344
8044.94 2339
8045.79 2327
8046.64 2215
8047.48 2131
8048.33 2128
8049.18 2166
8050.02 2108
8050.87 2091
8051.72 2214
8052.56 2076
8053.41 2106
8054.26 2165
8055.11 2169
8055.95 2247
8056.80 2183
8057.65 2298
8058.49 2222
8059.34 2240
8060.19 2108
8061.04 2262
8061.88 2333
8062.73 2136
8063.58 2149
8064.43 2157
8065.27 2142
8066.12 2149
8066.97 2319
8067.82 2233
8068.67 2102
8069.51 2171
8070.36 2108
8071.21 2113
8072.06 2063
8072.91 2086
8073.75 2110
8074.60 2102
8075.45 2140
8076.30 2180
8077.15 2114
8078.00 2148
8078.84 2127
8079.69 2112
8080.54 2094
8081.39 2026
8082.24 2083
8083.09 2022
8083.94 2015
8084.78 2146
8085.63 2098
8086.48 2034
8087.33 2056
8088.18 2085
8089.03 2155
8089.88 2151
8090.73 2050
8091.58 2076
8092.42 2168
8093.27 2143
8094.12 2072
8094.97 2236
8095.82 2175
8096.67 2191
8097.52 2125
8098.37 2030
8099.22 2140
8100.07 2055
8100.92 1972
8101.77 1966
8102.62 2149
8103.47 2035
8104.32 2123
8105.17 2104
8106.02 2201
8106.87 2144
8107.72 2107
8108.57 2122
8109.42 2007
8110.27 2132
8111.12 2109
8111.97 2134
8112.82 2181
8113.67 2121
8114.52 2055
8115.37 2095
8116.22 2080
8117.07 2193
8117.92 2118
8118.77 2134
8119.62 2096
8120.47 2021
8121.32 2149
8122.17 2183
8123.02 2183
8123.87 2277
8124.72 2237
8125.57 2065
8126.43 2035
8127.28 2112
8128.13 2139
8128.98 2005
8129.83 1997
8130.68 2161
8131.53 2072
8132.38 1943
8133.23 2064
8134.09 1991
8134.94 2033
8135.79 2021
8136.64 2075
8137.49 2062
8138.34 2030
8139.19 2134
8140.05 2053
8140.90 2083
8141.75 2171
8142.60 2139
8143.45 1974
8144.30 2095
8145.16 2061
8146.01 2063
8146.86 1986
8147.71 2138
8148.56 2034
8149.42 2069
8150.27 2125
8151.12 2171
8151.97 2138
8152.83 2103
8153.68 2075
8154.53 1980
8155.38 2072
8156.24 2290
8157.09 2093
8157.94 2202
8158.79 2147
8159.65 2079
8160.50 2051
8161.35 2181
8162.20 2129
8163.06 2018
8163.91 2176
8164.76 2076
8165.62 1926
8166.47 1933
8167.32 1934
8168.17 2017
8169.03 2024
8169.88 2009
8170.73 1952
8171.59 1919
8172.44 1973
8173.29 2022
8174.15 1939
8175.00 1932
8175.85 1996
8176.71 2003
8177.56 2052
8178.42 2001
8179.27 2045
8180.12 2052
8180.98 2031
8181.83 1969
8182.68 2058
8183.54 2066
8184.39 2074
8185.25 2009
8186.10 2027
8186.95 1991
8187.81 1964
8188.66 1954
8189.52 2038
8190.37 2010
8191.22 2168
8192.08 2078
8192.93 1979
8193.79 1916
8194.64 1952
8195.50 2002
8196.35 2089
8197.21 2073
8198.06 2038
8198.92 2010
8199.77 1958
8200.63 2054
8201.48 1960
8202.33 1962
8203.19 2000
8204.04 2014
8204.90 1945
8205.75 1994
8206.61 2072
8207.47 1981
8208.32 2119
8209.18 2030
8210.03 1978
8210.89 2074
8211.74 2045
8212.60 2072
8213.45 2099
8214.31 1969
8215.16 2093
8216.02 1997
8216.87 1967
8217.73 1919
8218.59 2032
8219.44 2070
8220.30 2095
8221.15 2111
8222.01 2070
8222.87 2023
8223.72 1913
8224.58 2009
8225.43 1965
8226.29 2063
8227.15 2091
8228.00 2116
8228.86 2170
8229.71 2100
8230.57 2088
8231.43 2093
8232.28 2037
8233.14 2072
8234.00 2112
8234.85 2008
8235.71 1972
8236.57 1985
8237.42 2014
8238.28 1991
8239.14 1993
8239.99 2013
8240.85 2049
8241.71 2083
8242.56 1973
8243.42 2002
8244.28 1980
8245.14 1849
8245.99 1983
8246.85 1953
8247.71 1969
8248.56 1953
8249.42 1950
8250.28 2002
8251.14 1984
8251.99 2020
8252.85 1985
8253.71 2010
8254.57 2024
8255.42 1994
8256.28 1906
8257.14 1956
8258.00 1958
8258.86 2048
8259.71 2076
8260.57 1984
8261.43 1996
8262.29 1961
8263.15 1992
8264.00 1949
8264.86 2052
8265.72 2014
8266.58 2016
8267.44 2038
8268.29 2019
8269.15 2030
8270.01 1977
8270.87 1913
8271.73 2061
8272.59 2055
8273.45 2057
8274.30 1984
8275.16 1901
8276.02 1969
8276.88 1944
8277.74 2084
8278.60 2141
8279.46 1993
8280.32 2096
8281.18 1967
8282.03 2054
8282.89 2128
8283.75 2005
8284.61 2143
8285.47 2041
8286.33 2023
8287.19 2113
8288.05 2071
8288.91 2027
8289.77 2136
8290.63 2076
8291.49 2080
8292.35 2041
8293.21 2011
8294.07 2008
8294.93 1935
8295.78 1987
8296.64 1986
8297.50 2026
8298.36 2061
8299.22 2036
8300.08 2079
8300.94 2074
8301.80 1992
8302.66 1968
8303.52 1971
8304.38 2076
8305.25 2175
8306.11 2071
8306.97 2102
8307.83 2026
8308.69 2044
8309.55 2146
8310.41 2120
8311.27 2042
8312.13 2002
8312.99 2059
8313.85 2063
8314.71 2023
8315.57 2096
8316.43 1993
8317.29 1990
8318.15 2027
8319.02 2058
8319.88 2113
8320.74 2099
8321.60 2095
8322.46 2203
8323.32 2176
8324.18 2063
8325.04 2036
8325.90 2010
8326.77 2030
8327.63 2083
8328.49 2064
8329.35 2118
8330.21 2070
8331.07 1996
8331.93 2092
8332.80 2150
8333.66 2180
8334.52 2108
8335.38 2137
8336.24 2049
8337.11 2100
8337.97 2057
8338.83 2137
8339.69 2115
8340.55 2121
8341.42 2205
8342.28 2223
8343.14 2231
8344.00 2076
8344.86 2158
8345.73 2254
8346.59 2185
8347.45 2056
8348.31 2138
8349.18 2221
8350.04 2123
8350.90 2145
8351.76 2168
8352.63 2150
8353.49 2122
8354.35 2140
8355.22 2261
8356.08 2229
8356.94 2217
8357.80 2193
8358.67 2184
8359.53 2199
8360.39 2279
8361.26 2302
8362.12 2235
8362.98 2214
8363.85 2254
8364.71 2225
8365.57 2157
8366.44 2195
8367.30 2175
8368.16 2075
8369.03 2228
8369.89 2174
8370.75 2330
8371.62 2225
8372.48 2268
8373.35 2307
8374.21 2297
8375.07 2278
8375.94 2269
8376.80 2334
8377.67 2396
8378.53 2264
8379.39 2391
8380.26 2333
8381.12 2323
8381.99 2501
8382.85 2437
8383.71 2395
8384.58 2261
8385.44 2265
8386.31 2270
8387.17 2255
8388.04 2445
8388.90 2417
8389.77 2367
8390.63 2297
8391.50 2423
8392.36 2317
8393.22 2276
8394.09 2446
8394.95 2517
8395.82 2501
8396.68 2527
8397.55 2352
8398.41 2369
8399.28 2444
8400.14 2337
8401.01 2436
8401.88 2562
8402.74 2485
8403.61 2472
8404.47 2489
8405.34 2521
8406.20 2390
8407.07 2524
8407.93 2475
8408.80 2482
8409.66 2604
8410.53 2541
8411.40 2560
8412.26 2525
8413.13 2630
8413.99 2639
8414.86 2619
8415.73 2749
8416.59 2607
8417.46 2583
8418.32 2674
8419.19 2699
8420.06 2784
8420.92 2784
8421.79 2684
8422.65 2755
8423.52 2853
8424.39 2745
8425.25 2735
8426.12 2885
8426.99 2828
8427.85 2744
8428.72 2827
8429.59 2905
8430.45 2965
8431.32 2900
8432.19 2994
8433.05 2905
8433.92 3002
8434.79 3149
8435.65 3043
8436.52 3004
8437.39 3163
8438.26 3034
8439.12 3137
8439.99 3143
8440.86 3137
8441.73 3332
8442.59 3297
8443.46 3404
8444.33 3507
8445.19 3410
8446.06 3268
8446.93 3340
8447.80 3537
8448.67 3524
8449.53 3518
8450.40 3609
8451.27 3562
8452.14 3530
8453.00 3599
8453.87 3550
8454.74 3765
8455.61 4067
8456.48 4374
8457.34 4689
8458.21 5202
8459.08 5799
8459.95 6449
8460.82 6639
8461.69 6650
8462.55 6524
8463.42 6202
8464.29 5947
8465.16 5513
8466.03 4964
8466.90 4598
8467.77 4272
8468.63 3849
8469.50 3576
8470.37 3602
8471.24 3462
8472.11 3254
8472.98 3237
8473.85 3166
8474.72 3179
8475.58 3036
8476.45 3069
8477.32 3061
8478.19 3114
8479.06 2991
8479.93 3047
8480.80 3033
8481.67 2999
8482.54 2862
8483.41 2880
8484.28 2903
8485.15 2995
8486.02 3009
8486.89 3048
8487.76 3042
8488.63 2973
8489.50 3061
8490.37 2866
8491.24 2991
8492.11 3134
8492.98 3125
8493.85 3019
8494.72 3186
8495.59 3340
8496.46 3371
8497.33 3380
8498.20 3469
8499.07 3558
8499.94 3693
8500.81 3687
8501.68 3486
8502.55 3284
8503.42 3351
8504.29 3244
8505.16 3218
8506.03 3105
8506.90 2983
8507.77 2956
8508.64 3002
8509.51 2953
8510.38 2888
8511.25 2963
8512.13 3043
8513.00 2950
8513.87 2912
8514.74 2968
8515.61 3035
8516.48 3013
8517.35 2944
8518.22 2997
8519.09 3114
8519.97 3347
8520.84 3179
8521.71 3164
8522.58 3059
8523.45 3168
8524.32 3233
8525.19 3302
8526.07 3150
8526.94 3107
8527.81 3183
8528.68 3183
8529.55 3201
8530.43 3187
8531.30 3116
8532.17 3210
8533.04 3213
8533.91 3229
8534.79 3374
8535.66 3231
8536.53 3223
8537.40 3216
8538.27 3178
8539.15 3219
8540.02 3235
8540.89 3275
8541.76 3235
8542.64 3159
8543.51 3089
8544.38 3169
8545.25 3195
8546.13 3048
8547.00 3054
8547.87 3030
8548.74 2915
8549.62 2845
8550.49 2797
8551.36 2831
8552.24 2779
8553.11 2884
8553.98 2989
8554.86 2761
8555.73 2847
8556.60 3080
8557.48 2980
8558.35 2907
8559.22 2945
8560.10 2929
8560.97 3021
8561.84 2989
8562.72 3017
8563.59 3039
8564.46 2859
8565.34 2819
8566.21 2900
8567.08 2899
8567.96 2867
8568.83 2823
8569.71 2871
8570.58 2854
8571.45 2862
8572.33 2830
8573.20 2827
8574.08 2830
8574.95 2923
8575.82 2873
8576.70 2917
8577.57 2936
8578.45 2946
8579.32 2817
8580.20 2892
8581.07 2907
8581.94 2899
8582.82 2930
8583.69 2896
8584.57 2667
8585.44 2755
8586.32 2769
8587.19 2729
8588.07 2625
8588.94 2760
8589.82 2746
8590.69 2770
8591.57 2806
8592.44 2899
8593.32 2888
8594.19 2946
8595.07 2906
8595.94 2905
8596.82 2870
8597.69 2831
8598.57 2886
8599.44 2775
8600.32 2839
8601.19 2876
8602.07 2904
8602.95 2782
8603.82 2956
8604.70 2914
8605.57 2920
8606.45 2933
8607.32 2895
8608.20 2945
8609.08 2984
8609.95 2975
8610.83 3070
8611.70 3014
8612.58 3062
8613.46 3057
8614.33 3019
8615.21 3040
8616.08 3001
8616.96 3048
8617.84 2823
8618.71 2897
8619.59 2918
8620.47 3014
8621.34 3107
8622.22 3065
8623.10 3011
8623.97 3067
8624.85 3065
8625.73 2954
8626.60 3098
8627.48 3233
8628.36 3122
8629.23 3110
8630.11 3166
8630.99 3276
8631.87 3315
8632.74 3156
8633.62 3227
8634.50 3371
8635.37 3439
8636.25 3418
8637.13 3472
8638.01 3422
8638.88 3430
8639.76 3399
8640.64 3444
8641.52 3390
8642.39 3287
8643.27 3546
8644.15 3511
8645.03 3624
8645.90 3627
8646.78 3553
8647.66 3551
8648.54 3585
8649.42 3529
8650.29 3474
8651.17 3614
8652.05 3668
8652.93 3659
8653.81 3666
8654.68 3643
8655.56 3723
8656.44 3925
8657.32 3871
8658.20 3750
8659.08 3880
8659.95 3934
8660.83 3882
8661.71 3808
8662.59 3867
8663.47 3841
8664.35 3755
8665.23 3781
8666.10 3857
8666.98 3873
8667.86 3826
8668.74 4033
8669.62 3995
8670.50 3944
8671.38 4021
8672.26 4081
8673.14 4174
8674.02 4152
8674.90 4394
8675.77 4554
8676.65 4789
8677.53 4893
8678.41 5117
8679.29 5201
8680.17 5248
8681.05 5531
8681.93 5200
8682.81 5046
8683.69 4957
8684.57 4674
8685.45 4645
8686.33 4563
8687.21 4496
8688.09 4495
8688.97 4464
8689.85 4357
8690.73 4412
8691.61 4505
8692.49 4937
8693.37 5191
8694.25 5284
8695.13 5809
8696.01 5992
8696.89 6398
8697.77 6369
8698.65 6274
8699.53 6263
8700.41 5964
8701.29 5612
8702.17 5366
8703.05 4936
8703.94 4788
8704.82 4496
8705.70 4286
8706.58 4246
8707.46 4082
8708.34 4069
8709.22 4029
8710.10 3862
8710.98 4049
8711.86 3912
8712.75 3819
8713.63 3963
8714.51 3854
8715.39 3790
8716.27 3845
8717.15 3884
8718.03 3871
8718.91 3918
8719.80 3925
8720.68 3755
8721.56 3675
8722.44 3707
8723.32 3956
8724.20 3879
8725.09 3939
8725.97 3935
8726.85 4023
8727.73 4042
8728.61 4104
8729.50 4164
8730.38 3950
8731.26 4022
8732.14 3918
8733.02 4122
8733.91 4264
8734.79 4217
8735.67 4288
8736.55 4398
8737.44 4274
8738.32 4304
8739.20 4203
8740.08 4143
8740.97 4209
8741.85 4105
8742.73 4019
8743.61 4086
8744.50 4072
8745.38 4060
8746.26 4087
8747.15 4100
8748.03 4115
8748.91 4040
8749.79 4202
8750.68 4123
8751.56 4250
8752.44 4188
8753.33 4146
8754.21 4135
8755.09 4156
8755.98 4250
8756.86 4299
8757.74 4140
8758.63 4243
8759.51 4272
8760.39 4361
8761.28 4272
8762.16 4392
8763.05 4495
8763.93 4491
8764.81 4456
8765.70 4544
8766.58 4468
8767.46 4604
8768.35 4685
8769.23 4815
8770.12 4634
8771.00 4714
8771.89 4868
8772.77 4825
8773.65 4829
8774.54 4877
8775.42 5000
8776.31 4808
8777.19 4630
8778.08 4529
8778.96 4670
8779.84 4770
8780.73 4894
8781.61 5069
8782.50 5370
8783.38 5977
8784.27 6563
8785.15 6970
8786.04 7451
8786.92 7607
8787.81 7720
8788.69 7775
8789.58 7509
8790.46 7195
8791.35 6713
8792.23 6236
8793.12 5796
8794.00 5369
8794.89 4981
8795.77 4780
8796.66 4457
8797.55 4405
8798.43 4299
8799.32 4210
8800.20 4194
8801.09 4194
8801.97 4317
8802.86 4244
8803.74 4226
8804.63 4293
8805.52 4214
8806.40 4132
8807.29 4076
8808.17 4018
8809.06 3919
8809.95 3970
8810.83 3846
8811.72 3832
8812.60 3693
8813.49 3705
8814.38 3536
8815.26 3589
8816.15 3588
8817.04 3612
8817.92 3640
8818.81 3719
8819.70 3711
8820.58 3664
8821.47 3670
8822.36 3566
8823.24 3651
8824.13 3719
8825.02 3741
8825.90 3832
8826.79 3882
8827.68 3763
8828.56 3635
8829.45 3512
8830.34 3502
8831.23 3558
8832.11 3523
8833.00 3464
8833.89 3514
8834.77 3492
8835.66 3454
8836.55 3397
8837.44 3439
8838.32 3357
8839.21 3396
8840.10 3355
8840.99 3392
8841.88 3471
8842.76 3412
8843.65 3390
8844.54 3501
8845.43 3485
8846.31 3533
8847.20 3578
8848.09 3508
8848.98 3424
8849.87 3290
8850.75 3359
8851.64 3488
8852.53 3327
8853.42 3436
8854.31 3347
8855.20 3336
8856.08 3377
8856.97 3253
8857.86 3305
8858.75 3295
8859.64 3367
8860.53 3402
8861.42 3384
8862.30 3340
8863.19 3401
8864.08 3412
8864.97 3297
8865.86 3301
8866.75 3398
8867.64 3184
8868.53 3319
8869.42 3207
8870.30 3170
8871.19 3071
8872.08 3085
8872.97 2987
8873.86 2947
8874.75 2851
8875.64 2946
8876.53 2819
8877.42 2826
8878.31 2674
8879.20 2851
8880.09 3007
8880.98 2840
8881.87 2776
8882.76 2845
8883.65 2910
8884.54 2738
8885.43 2728
8886.32 2667
8887.21 2691
8888.10 2800
8888.99 2645
8889.88 2680
8890.77 2617
8891.66 2790
8892.55 2623
8893.44 2562
8894.33 2539
8895.22 2493
8896.11 2666
8897.00 2610
8897.89 2529
8898.78 2485
8899.67 2601
8900.56 2682
8901.45 2602
8902.34 2497
8903.23 2534
8904.12 2490
8905.02 2629
8905.91 2576
8906.80 2584
8907.69 2510
8908.58 2570
8909.47 2411
8910.36 2402
8911.25 2459
8912.14 2434
8913.04 2457
8913.93 2357
8914.82 2309
8915.71 2390
8916.60 2341
8917.49 2349
8918.38 2354
8919.28 2284
8920.17 2345
8921.06 2309
8921.95 2258
8922.84 2180
8923.73 2280
8924.63 2217
8925.52 2167
8926.41 2288
8927.30 2294
8928.19 2329
8929.09 2276
8929.98 2346
8930.87 2337
8931.76 2398
8932.65 2294
8933.55 2380
8934.44 2200
8935.33 2160
8936.22 2217
8937.12 2232
8938.01 2191
8938.90 2245
8939.79 2207
8940.69 2196
8941.58 2221
8942.47 2124
8943.37 2229
8944.26 2154
8945.15 2199
8946.04 2237
8946.94 2132
8947.83 2113
8948.72 2220
8949.62 2122
8950.51 2092
8951.40 2172
8952.30 2098
8953.19 2064
8954.08 2086
8954.98 2025
8955.87 2044
8956.76 2094
8957.66 2073
8958.55 2155
8959.44 2146
8960.34 2083
8961.23 2113
8962.12 2089
8963.02 2043
8963.91 2068
8964.81 1955
8965.70 2027
8966.59 2050
8967.49 2103
8968.38 2025
8969.28 1988
8970.17 2064
8971.06 2043
8971.96 2043
8972.85 2096
8973.75 2014
8974.64 2046
8975.54 2076
8976.43 2016
8977.32 1974
8978.22 2066
8979.11 2019
8980.01 1995
8980.90 2002
8981.80 2050
8982.69 2026
8983.59 1950
8984.48 1971
8985.38 1894
8986.27 1891
8987.17 1896
8988.06 1850
8988.96 1838
8989.85 1901
8990.75 1987
8991.64 1976
8992.54 1953
8993.43 1941
8994.33 1894
8995.22 1935
8996.12 1818
8997.01 1837
8997.91 1841
8998.81 1877
8999.70 1886
9000.60 1925
9001.49 1879
9002.39 1805
9003.28 1843
9004.18 1882
9005.08 1823
9005.97 1818
9006.87 1869
9007.76 1855
9008.66 1889
9009.56 1831
9010.45 1804
9011.35 1862
9012.24 1891
9013.14 1837
9014.04 1796
9014.93 1757
9015.83 1881
9016.73 1831
9017.62 1764
9018.52 1794
9019.42 1821
9020.31 1791
9021.21 1716
9022.11 1746
9023.00 1661
9023.90 1822
9024.80 1821
9025.69 1768
9026.59 1773
9027.49 1712
9028.38 1785
9029.28 1744
9030.18 1768
9031.08 1705
9031.97 1780
9032.87 1809
9033.77 1810
9034.66 1724
9035.56 1713
9036.46 1797
9037.36 1729
9038.25 1758
9039.15 1831
9040.05 1816
9040.95 1770
9041.85 1689
9042.74 1795
9043.64 1779
9044.54 1721
9045.44 1725
9046.33 1714
9047.23 1655
9048.13 1746
9049.03 1906
9049.93 1831
9050.82 1739
9051.72 1802
9052.62 1797
9053.52 1779
9054.42 1740
9055.32 1737
9056.21 1776
9057.11 1774
9058.01 1798
9058.91 1858
9059.81 1776
9060.71 1759
9061.61 1703
9062.50 1732
9063.40 1731
9064.30 1745
9065.20 1680
9066.10 1730
9067.00 1746
9067.90 1761
9068.80 1758
9069.70 1805
9070.60 1721
9071.49 1700
9072.39 1783
9073.29 1829
9074.19 1824
9075.09 1766
9075.99 1777
9076.89 1694
9077.79 1794
9078.69 1739
9079.59 1764
9080.49 1805
9081.39 1741
9082.29 1714
9083.19 1680
9084.09 1736
9084.99 1751
9085.89 1754
9086.79 1742
9087.69 1785
9088.59 1721
9089.49 1667
9090.39 1688
9091.29 1704
9092.19 1657
9093.09 1691
9093.99 1733
9094.89 1744
9095.79 1724
9096.69 1725
9097.59 1709
9098.49 1618
9099.39 1714
9100.29 1619
9101.19 1618
9102.09 1749
9102.99 1708
9103.90 1646
9104.80 1693
9105.70 1657
9106.60 1715
9107.50 1668
9108.40 1715
9109.30 1644
9110.20 1711
9111.10 1658
9112.00 1628
9112.91 1662
9113.81 1763
9114.71 1801
9115.61 1739
9116.51 1628
9117.41 1669
9118.31 1744
9119.22 1723
9120.12 1631
9121.02 1614
9121.92 1651
9122.82 1667
9123.72 1679
9124.63 1753
9125.53 1725
9126.43 1699
9127.33 1754
9128.23 1683
9129.14 1732
9130.04 1738
9130.94 1735
9131.84 1758
9132.74 1744
9133.65 1711
9134.55 1643
9135.45 1667
9136.35 1675
9137.26 1682
9138.16 1701
9139.06 1750
9139.96 1633
9140.87 1633
9141.77 1655
9142.67 1655
9143.57 1665
9144.48 1654
9145.38 1690
9146.28 1658
9147.19 1751
9148.09 1699
9148.99 1680
9149.90 1706
9150.80 1658
9151.70 1606
9152.60 1658
9153.51 1673
9154.41 1672
9155.31 1622
9156.22 1644
9157.12 1591
9158.02 1564
9158.93 1653
9159.83 1631
9160.74 1605
9161.64 1639
9162.54 1671
9163.45 1711
9164.35 1725
9165.25 1646
9166.16 1658
9167.06 1726
9167.97 1648
9168.87 1709
9169.77 1631
9170.68 1691
9171.58 1772
9172.49 1696
9173.39 1723
9174.30 1750
9175.20 1620
9176.10 1584
9177.01 1634
9177.91 1621
9178.82 1606
9179.72 1641
9180.63 1660
9181.53 1751
9182.44 1616
9183.34 1648
9184.25 1674
9185.15 1632
9186.05 1758
9186.96 1756
9187.86 1568
9188.77 1503
9189.67 1662
9190.58 1723
9191.48 1690
9192.39 1684
9193.30 1794
9194.20 1645
9195.11 1672
9196.01 1741
9196.92 1655
9197.82 1668
9198.73 1697
9199.63 1597
9200.54 1659
9201.44 1711
9202.35 1625
9203.26 1700
9204.16 1679
9205.07 1646
9205.97 1717
9206.88 1827
9207.78 1606
9208.69 1635
9209.60 1688
9210.50 1654
9211.41 1751
9212.32 1737
9213.22 1700
9214.13 1633
9215.03 1733
9215.94 1686
9216.85 1686
9217.75 1655
9218.66 1657
9219.57 1720
9220.47 1780
9221.38 1692
9222.29 1727
9223.19 1814
9224.10 1857
9225.01 1823
9225.91 1685
9226.82 1645
9227.73 1647
9228.63 1697
9229.54 1671
9230.45 1737
9231.36 1721
9232.26 1669
9233.17 1713
9234.08 1699
9234.98 1660
9235.89 1608
9236.80 1638
9237.71 1675
9238.61 1704
9239.52 1683
9240.43 1652
9241.34 1688
9242.24 1692
9243.15 1673
9244.06 1617
9244.97 1694
9245.87 1715
9246.78 1690
9247.69 1668
9248.60 1652
9249.51 1610
9250.41 1620
9251.32 1583
9252.23 1576
9253.14 1596
9254.05 1573
9254.96 1610
9255.86 1611
9256.77 1575
9257.68 1575
9258.59 1549
9259.50 1685
9260.41 1594
9261.31 1589
9262.22 1616
9263.13 1609
9264.04 1585
9264.95 1578
9265.86 1685
9266.77 1749
9267.68 1672
9268.58 1584
9269.49 1696
9270.40 1609
9271.31 1602
9272.22 1668
9273.13 1632
9274.04 1728
9274.95 1738
9275.86 1644
9276.77 1685
9277.68 1769
9278.59 1811
9279.50 1673
9280.40 1685
9281.31 1601
9282.22 1623
9283.13 1647
9284.04 1691
9284.95 1650
9285.86 1746
9286.77 1687
9287.68 1630
9288.59 1658
9289.50 1667
9290.41 1678
9291.32 1649
9292.23 1601
9293.14 1578
9294.05 1576
9294.96 1681
9295.87 1746
9296.78 1776
9297.69 1757
9298.60 1691
9299.52 1640
9300.43 1690
9301.34 1676
9302.25 1612
9303.16 1700
9304.07 1655
9304.98 1647
9305.89 1663
9306.80 1711
9307.71 1759
9308.62 1619
9309.53 1599
9310.44 1677
9311.36 1766
9312.27 1750
9313.18 1683
9314.09 1686
9315.00 1686
9315.91 1700
9316.82 1800
9317.73 1775
9318.64 1751
9319.56 1609
9320.47 1654
9321.38 1676
9322.29 1648
9323.20 1633
9324.11 1651
9325.03 1679
9325.94 1575
9326.85 1699
9327.76 1683
9328.67 1675
9329.59 1635
9330.50 1703
9331.41 1645
9332.32 1675
9333.23 1658
9334.15 1570
9335.06 1646
9335.97 1595
9336.88 1529
9337.79 1686
9338.71 1691
9339.62 1714
9340.53 1704
9341.44 1694
9342.36 1599
9343.27 1618
9344.18 1654
9345.09 1688
9346.01 1686
9346.92 1620
9347.83 1632
9348.75 1657
9349.66 1648
9350.57 1658
9351.48 1678
9352.40 1583
9353.31 1661
9354.22 1712
9355.14 1612
9356.05 1636
9356.96 1679
9357.88 1584
9358.79 1687
9359.70 1620
9360.62 1644
9361.53 1691
9362.44 1758
9363.36 1671
9364.27 1582
9365.19 1657
9366.10 1624
9367.01 1645
9367.93 1750
9368.84 1632
9369.75 1628
9370.67 1615
9371.58 1678
9372.50 1559
9373.41 1610
9374.32 1694
9375.24 1664
9376.15 1659
9377.07 1691
9377.98 1695
9378.90 1750
9379.81 1723
9380.72 1641
9381.64 1698
9382.55 1796
9383.47 1763
9384.38 1779
9385.30 1767
9386.21 1741
9387.13 1740
9388.04 1775
9388.96 1787
9389.87 1771
9390.79 1741
9391.70 1737
9392.62 1731
9393.53 1747
9394.45 1774
9395.36 1787
9396.28 1770
9397.19 1715
9398.11 1759
9399.02 1768
9399.94 1770
9400.85 1757
9401.77 1807
9402.68 1779
9403.60 1766
9404.52 1708
9405.43 1763
9406.35 1706
9407.26 1725
9408.18 1773
9409.09 1735
9410.01 1634
9410.93 1702
9411.84 1751
9412.76 1728
9413.67 1861
9414.59 1769
9415.51 1738
9416.42 1607
9417.34 1677
9418.26 1717
9419.17 1664
9420.09 1760
9421.00 1849
9421.92 1823
9422.84 1735
9423.75 1739
9424.67 1702
9425.59 1828
9426.50 1802
9427.42 1900
9428.34 1846
9429.25 1803
9430.17 1808
9431.09 1796
9432.00 1771
9432.92 1884
9433.84 1752
9434.76 1774
9435.67 1814
9436.59 1838
9437.51 1914
9438.42 1893
9439.34 1842
9440.26 1990
9441.18 1946
9442.09 1875
9443.01 1889
9443.93 1873
9444.85 1821
9445.76 1793
9446.68 1880
9447.60 1857
9448.52 1821
9449.43 1874
9450.35 1931
9451.27 1855
9452.19 1877
9453.11 1827
9454.02 1825
9454.94 1865
9455.86 1935
9456.78 1868
9457.70 1866
9458.62 1936
9459.53 2009
9460.45 1960
9461.37 1966
9462.29 2061
9463.21 1958
9464.13 1910
9465.04 1914
9465.96 1893
9466.88 2044
9467.80 1900
9468.72 1926
9469.64 1957
9470.56 2010
9471.48 1885
9472.39 1911
9473.31 2047
9474.23 1931
9475.15 1988
9476.07 1973
9476.99 1906
9477.91 1887
9478.83 1933
9479.75 1967
9480.67 2001
9481.59 2093
9482.51 2075
9483.42 2161
9484.34 2140
9485.26 2081
9486.18 2175
9487.10 2149
9488.02 2045
9488.94 2219
9489.86 2118
9490.78 2078
9491.70 2033
9492.62 2057
9493.54 2012
9494.46 1943
9495.38 2002
9496.30 1935
9497.22 1955
9498.14 1941
9499.06 2030
9499.98 1937
9500.90 1958
9501.82 1959
9502.74 2049
9503.66 1955
9504.58 1942
9505.50 1883
9506.43 1864
9507.35 1908
9508.27 1934
9509.19 1911
9510.11 1900
9511.03 1920
9511.95 1957
9512.87 1938
9513.79 1980
9514.71 2036
9515.63 1973
9516.55 2035
9517.48 1955
9518.40 2051
9519.32 1982
9520.24 1964
9521.16 1993
9522.08 1863
9523.00 1951
9523.92 1953
9524.85 2011
9525.77 1972
9526.69 2055
9527.61 2112
9528.53 2028
9529.45 1937
9530.38 2081
9531.30 2008
9532.22 1968
9533.14 2012
9534.06 2042
9534.98 1983
9535.91 1943
9536.83 2086
9537.75 2123
9538.67 2129
9539.60 2065
9540.52 2140
9541.44 2107
9542.36 2045
9543.28 2086
9544.21 2094
9545.13 2154
9546.05 2046
9546.97 2079
9547.90 2032
9548.82 1971
9549.74 2047
9550.66 2070
9551.59 2136
9552.51 2030
9553.43 2109
9554.36 2151
9555.28 2171
9556.20 2127
9557.13 2079
9558.05 2178
9558.97 2053
9559.89 2077
9560.82 2094
9561.74 2160
9562.66 2189
9563.59 2201
9564.51 2157
9565.43 2158
9566.36 2095
9567.28 2178
9568.20 2203
9569.13 2185
9570.05 2138
9570.98 2114
9571.90 2188
9572.82 2214
9573.75 2138
9574.67 2108
9575.60 2141
9576.52 2169
9577.44 2242
9578.37 2175
9579.29 2221
9580.22 2136
9581.14 2062
9582.06 2201
9582.99 2066
9583.91 2076
9584.84 2169
9585.76 2215
9586.69 2157
9587.61 2136
9588.53 2195
9589.46 2231
9590.38 2327
9591.31 2276
9592.23 2270
9593.16 2303
9594.08 2206
9595.01 2255
9595.93 2270
9596.86 2234
9597.78 2167
9598.71 2177
9599.63 2179
9600.56 2228
9601.48 2242
9602.41 2204
9603.33 2452
9604.26 2366
9605.18 2274
9606.11 2416
9607.03 2402
9607.96 2266
9608.89 2324
9609.81 2302
9610.74 2328
9611.66 2421
9612.59 2349
9613.51 2400
9614.44 2324
9615.37 2376
9616.29 2343
9617.22 2412
9618.14 2428
9619.07 2429
9620.00 2308
9620.92 2403
9621.85 2408
9622.77 2368
9623.70 2398
9624.63 2390
9625.55 2455
9626.48 2513
9627.41 2408
9628.33 2578
9629.26 2568
9630.19 2586
9631.11 2524
9632.04 2465
9632.97 2505
9633.89 2489
9634.82 2469
9635.75 2539
9636.67 2584
9637.60 2525
9638.53 2515
9639.45 2558
9640.38 2666
9641.31 2596
9642.23 2581
9643.16 2581
9644.09 2598
9645.02 2619
9645.94 2578
9646.87 2696
9647.80 2646
9648.73 2595
9649.65 2694
9650.58 2812
9651.51 2769
9652.44 2854
9653.36 2900
9654.29 2888
9655.22 2950
9656.15 2912
9657.08 2837
9658.00 2819
9658.93 2791
9659.86 2879
9660.79 2829
9661.72 2883
9662.64 2825
9663.57 2794
9664.50 2752
9665.43 2878
9666.36 2867
9667.28 2804
9668.21 2892
9669.14 2761
9670.07 2827
9671.00 2797
9671.93 2719
9672.86 2770
9673.78 2862
9674.71 2962
9675.64 2823
9676.57 2923
9677.50 2929
9678.43 2903
9679.36 3012
9680.29 2921
9681.21 3004
9682.14 2920
9683.07 2929
9684.00 2962
9684.93 2878
9685.86 2941
9686.79 2953
9687.72 3118
9688.65 2954
9689.58 3033
9690.51 3020
9691.44 3005
9692.37 3070
9693.30 3112
9694.23 2944
9695.16 3018
9696.09 3166
9697.02 3159
9697.94 3076
9698.87 3089
9699.80 3177
9700.73 3266
9701.66 3406
9702.59 3501
9703.52 3544
9704.45 3553
9705.39 3644
9706.32 3488
9707.25 3411
9708.18 3409
9709.11 3412
9710.04 3387
9710.97 3296
9711.90 3264
9712.83 3213
9713.76 3148
9714.69 3140
9715.62 3106
9716.55 2989
9717.48 3106
9718.41 3160
9719.34 3058
9720.27 3145
9721.21 3104
9722.14 3069
9723.07 3050
9724.00 3027
9724.93 2892
9725.86 2840
9726.79 2813
9727.72 2904
9728.65 2780
9729.59 2717
9730.52 2695
9731.45 2687
9732.38 2662
9733.31 2761
9734.24 2669
9735.17 2718
9736.11 2663
9737.04 2661
9737.97 2720
9738.90 2674
9739.83 2691
9740.77 2698
9741.70 2697
9742.63 2698
9743.56 2658
9744.49 2661
9745.43 2573
9746.36 2540
9747.29 2604
9748.22 2466
9749.15 2504
9750.09 2557
9751.02 2563
9751.95 2476
9752.88 2485
9753.82 2453
9754.75 2335
9755.68 2387
9756.61 2521
9757.55 2482
9758.48 2411
9759.41 2382
9760.35 2417
9761.28 2439
9762.21 2324
9763.14 2397
9764.08 2353
9765.01 2394
9765.94 2486
9766.88 2360
9767.81 2370
9768.74 2392
9769.68 2389
9770.61 2432
9771.54 2398
9772.48 2316
9773.41 2305
9774.34 2316
9775.28 2306
9776.21 2334
9777.14 2251
9778.08 2404
9779.01 2314
9779.94 2451
9780.88 2433
9781.81 2276
9782.75 2361
9783.68 2440
9784.61 2437
9785.55 2403
9786.48 2387
9787.42 2418
9788.35 2429
9789.28 2336
9790.22 2419
9791.15 2409
9792.09 2296
9793.02 2221
9793.96 2209
9794.89 2217
9795.83 2188
9796.76 2128
9797.69 2119
9798.63 2152
9799.56 2135
9800.50 2179
9801.43 2222
9802.37 2295
9803.30 2245
9804.24 2063
9805.17 2097
9806.11 2205
9807.04 2125
9807.98 2091
9808.91 2171
9809.85 2072
9810.78 2083
9811.72 2095
9812.65 2089
9813.59 2095
9814.53 2043
9815.46 1999
9816.40 1911
9817.33 2018
9818.27 1999
9819.20 1888
9820.14 1832
9821.07 1878
9822.01 1949
9822.95 1993
9823.88 1972
9824.82 1898
9825.75 1926
9826.69 1945
9827.63 1910
9828.56 1951
9829.50 1921
9830.43 1912
9831.37 1925
9832.31 1928
9833.24 1870
9834.18 1843
9835.12 1927
9836.05 1831
9836.99 1701
9837.93 1836
9838.86 1793
9839.80 1816
9840.73 1784
9841.67 1875
9842.61 1836
9843.55 1885
9844.48 1896
9845.42 1845
9846.36 1855
9847.29 1822
9848.23 1822
9849.17 1794
9850.10 1812
9851.04 1862
9851.98 1818
9852.92 1871
9853.85 1906
9854.79 1889
9855.73 1797
9856.67 1729
9857.60 1840
9858.54 1851
9859.48 1835
9860.42 1788
9861.35 1755
9862.29 1752
9863.23 1818
9864.17 1812
9865.10 1765
9866.04 1826
9866.98 1927
9867.92 1840
9868.86 1738
9869.79 1760
9870.73 1834
9871.67 1750
9872.61 1787
9873.55 1816
9874.48 1795
9875.42 1758
9876.36 1768
9877.30 1703
9878.24 1728
9879.18 1755
9880.12 1822
9881.05 1787
9881.99 1804
9882.93 1713
9883.87 1776
9884.81 1721
9885.75 1695
9886.69 1729
9887.63 1711
9888.56 1735
9889.50 1692
9890.44 1683
9891.38 1735
9892.32 1679
9893.26 1643
9894.20 1701
9895.14 1691
9896.08 1661
9897.02 1578
9897.96 1677
9898.90 1691
9899.84 1548
9900.77 1613
9901.71 1728
9902.65 1663
9903.59 1623
9904.53 1614
9905.47 1602
9906.41 1681
9907.35 1730
9908.29 1777
9909.23 1776
9910.17 1679
9911.11 1621
9912.05 1774
9912.99 1805
9913.93 1651
9914.87 1630
9915.81 1622
9916.75 1742
9917.69 1637
9918.63 1723
9919.57 1759
9920.52 1647
9921.46 1693
9922.40 1717
9923.34 1739
9924.28 1755
9925.22 1664
9926.16 1855
9927.10 1801
9928.04 1770
9928.98 1966
9929.92 2020
9930.86 2034
9931.80 2015
9932.75 2016
9933.69 2001
9934.63 2052
9935.57 2014
9936.51 2022
9937.45 1935
9938.39 1867
9939.33 1782
9940.28 1783
9941.22 1788
9942.16 1804
9943.10 1794
9944.04 1721
9944.98 1597
9945.92 1766
9946.87 1646
9947.81 1682
9948.75 1653
9949.69 1654
9950.63 1542
9951.58 1600
9952.52 1667
9953.46 1650
9954.40 1589
9955.34 1698
9956.29 1666
9957.23 1545
9958.17 1703
9959.11 1545
9960.06 1611
9961.00 1592
9961.94 1698
9962.88 1620
9963.83 1597
9964.77 1612
9965.71 1713
9966.65 1688
9967.60 1610
9968.54 1632
9969.48 1739
9970.42 1642
9971.37 1631
9972.31 1539
9973.25 1566
9974.20 1597
9975.14 1634
9976.08 1697
9977.03 1575
9977.97 1539
9978.91 1646
9979.86 1544
9980.80 1502
9981.74 1523
9982.69 1559
9983.63 1593
9984.57 1591
9985.52 1625
9986.46 1477
9987.40 1596
9988.35 1586
9989.29 1481
9990.23 1518
9991.18 1573
9992.12 1575
9993.07 1653
9994.01 1555
9994.95 1523
9995.90 1461
9996.84 1536
9997.79 1590
9998.73 1547
9999.67 1656
10000.62 1700
10001.56 1644
10002.51 1537
10003.45 1578
10004.40 1560
10005.34 1556
10006.29 1540
10007.23 1490
10008.17 1540
10009.12 1564
10010.06 1635
10011.01 1604
10011.95 1548
10012.90 1488
10013.84 1611
10014.79 1655
10015.73 1605
10016.68 1601
10017.62 1584
10018.57 1560
10019.51 1539
10020.46 1542
10021.40 1507
10022.35 1516
10023.29 1495
10024.24 1501
10025.19 1443
10026.13 1494
10027.08 1503
10028.02 1560
10028.97 1459
10029.91 1552
10030.86 1533
10031.80 1466
10032.75 1534
10033.70 1453
10034.64 1548
10035.59 1577
10036.53 1505
10037.48 1525
10038.43 1513
10039.37 1456
10040.32 1479
10041.26 1382
10042.21 1477
10043.16 1442
10044.10 1531
10045.05 1525
10046.00 1476
10046.94 1517
10047.89 1457
10048.84 1492
10049.78 1438
10050.73 1504
10051.68 1475
10052.62 1469
10053.57 1459
10054.52 1576
10055.46 1515
10056.41 1534
10057.36 1528
10058.30 1430
10059.25 1434
10060.20 1358
10061.15 1475
10062.09 1468
10063.04 1457
10063.99 1417
10064.93 1450
10065.88 1461
10066.83 1446
10067.78 1453
10068.72 1463
10069.67 1513
10070.62 1571
10071.57 1489
10072.51 1445
10073.46 1385
10074.41 1432
10075.36 1460
10076.31 1381
10077.25 1435
10078.20 1429
10079.15 1460
10080.10 1392
10081.05 1388
10081.99 1419
10082.94 1406
10083.89 1477
10084.84 1519
10085.79 1440
10086.74 1476
10087.68 1436
10088.63 1430
10089.58 1400
10090.53 1271
10091.48 1320
10092.43 1304
10093.37 1363
10094.32 1374
10095.27 1329
10096.22 1317
10097.17 1415
10098.12 1442
10099.07 1395
10100.02 1379
10100.97 1369
10101.91 1459
10102.86 1429
10103.81 1444
10104.76 1388
10105.71 1392
10106.66 1405
10107.61 1387
10108.56 1378
10109.51 1369
10110.46 1359
10111.41 1393
10112.36 1390
10113.31 1401
10114.26 1496
10115.21 1444
10116.16 1381
10117.11 1387
10118.06 1420
10119.01 1444
10119.96 1506
10120.91 1446
10121.86 1407
10122.81 1517
10123.76 1430
10124.71 1332
10125.66 1407
10126.61 1431
10127.56 1344
10128.51 1452
10129.46 1383
10130.41 1341
10131.36 1357
10132.31 1438
10133.26 1390
10134.21 1320
10135.16 1401
10136.11 1405
10137.06 1390
10138.01 1439
10138.96 1376
10139.91 1402
10140.86 1484
10141.82 1385
10142.77 1426
10143.72 1311
10144.67 1461
10145.62 1385
10146.57 1414
10147.52 1392
10148.47 1337
10149.42 1420
10150.38 1392
10151.33 1414
10152.28 1401
10153.23 1345
10154.18 1349
10155.13 1325
10156.09 1322
10157.04 1343
10157.99 1447
10158.94 1418
10159.89 1425
10160.84 1429
10161.80 1367
10162.75 1354
10163.70 1313
10164.65 1372
10165.60 1383
10166.56 1389
10167.51 1418
10168.46 1426
10169.41 1381
10170.36 1355
10171.32 1351
10172.27 1397
10173.22 1387
10174.17 1373
10175.13 1456
10176.08 1450
10177.03 1403
10177.98 1417
10178.94 1508
10179.89 1430
10180.84 1454
10181.80 1358
10182.75 1401
10183.70 1421
10184.65 1452
10185.61 1493
10186.56 1375
10187.51 1472
10188.47 1428
10189.42 1391
10190.37 1415
10191.33 1497
10192.28 1514
10193.23 1377
10194.19 1426
10195.14 1454
10196.09 1471
10197.05 1433
10198.00 1478
10198.95 1474
10199.91 1434
10200.86 1475
10201.82 1490
10202.77 1504
10203.72 1587
10204.68 1494
10205.63 1457
10206.58 1415
10207.54 1424
10208.49 1543
10209.45 1515
10210.40 1592
10211.36 1599
10212.31 1531
10213.26 1564
10214.22 1496
10215.17 1594
10216.13 1618
10217.08 1534
10218.04 1504
10218.99 1485
10219.94 1442
10220.90 1539
10221.85 1449
10222.81 1425
10223.76 1478
10224.72 1396
10225.67 1435
10226.63 1459
10227.58 1462
10228.54 1438
10229.49 1479
10230.45 1486
10231.40 1402
10232.36 1399
10233.31 1468
10234.27 1445
10235.22 1333
10236.18 1487
10237.14 1553
10238.09 1468
10239.05 1452
10240.00 1459
10240.96 1550
10241.91 1519
10242.87 1484
10243.82 1472
10244.78 1424
10245.74 1371
10246.69 1436
10247.65 1476
10248.60 1395
10249.56 1424
10250.52 1393
10251.47 1401
10252.43 1386
10253.38 1418
10254.34 1394
10255.30 1340
10256.25 1414
10257.21 1407
10258.17 1362
10259.12 1382
10260.08 1397
10261.04 1327
10261.99 1266
10262.95 1371
10263.91 1338
10264.86 1337
10265.82 1329
10266.78 1320
10267.73 1331
10268.69 1323
10269.65 1274
10270.60 1323
10271.56 1326
10272.52 1358
10273.47 1359
10274.43 1353
10275.39 1344
10276.35 1321
10277.30 1360
10278.26 1297
10279.22 1318
10280.18 1281
10281.13 1346
10282.09 1369
10283.05 1380
10284.01 1488
10284.96 1332
10285.92 1278
10286.88 1345
10287.84 1421
10288.79 1275
10289.75 1298
10290.71 1348
10291.67 1314
10292.63 1338
10293.58 1261
10294.54 1382
10295.50 1344
10296.46 1270
10297.42 1320
10298.38 1360
10299.33 1372
10300.29 1378
10301.25 1267
10302.21 1278
10303.17 1328
10304.13 1292
10305.08 1384
10306.04 1334
10307.00 1208
10307.96 1306
10308.92 1333
10309.88 1320
10310.84 1363
10311.80 1351
10312.75 1321
10313.71 1318
10314.67 1436
10315.63 1311
10316.59 1313
10317.55 1319
10318.51 1277
10319.47 1293
10320.43 1233
10321.39 1277
10322.35 1306
10323.31 1357
10324.27 1350
10325.23 1347
10326.18 1390
10327.14 1327
10328.10 1375
10329.06 1313
10330.02 1301
10330.98 1347
10331.94 1331
10332.90 1375
10333.86 1384
10334.82 1196
10335.78 1373
10336.74 1397
10337.70 1403
10338.66 1414
10339.62 1283
10340.58 1284
10341.54 1355
10342.50 1349
10343.46 1252
10344.43 1266
10345.39 1238
10346.35 1250
10347.31 1182
10348.27 1143
10349.23 1167
10350.19 1247
10351.15 1306
10352.11 1291
10353.07 1214
10354.03 1263
10354.99 1286
10355.95 1295
10356.91 1289
10357.88 1196
10358.84 1272
10359.80 1266
10360.76 1311
10361.72 1202
10362.68 1276
10363.64 1340
10364.60 1307
10365.57 1350
10366.53 1382
10367.49 1364
10368.45 1312
10369.41 1320
10370.37 1313
10371.34 1285
10372.30 1383
10373.26 1293
10374.22 1236
10375.18 1350
10376.14 1295
10377.11 1269
10378.07 1249
10379.03 1305
10379.99 1337
10380.95 1289
10381.92 1323
10382.88 1334
10383.84 1273
10384.80 1197
10385.77 1294
10386.73 1170
10387.69 1301
10388.65 1273
10389.62 1154
10390.58 1195
10391.54 1312
10392.50 1249
10393.47 1238
10394.43 1263
10395.39 1336
10396.35 1272
10397.32 1314
10398.28 1275
10399.24 1287
10400.21 1295
10401.17 1305
10402.13 1307
10403.10 1232
10404.06 1294
10405.02 1364
10405.99 1326
10406.95 1326
10407.91 1297
10408.88 1347
10409.84 1287
10410.80 1330
10411.77 1243
10412.73 1308
10413.69 1350
10414.66 1257
10415.62 1270
10416.58 1232
10417.55 1289
10418.51 1316
10419.48 1220
10420.44 1269
10421.40 1313
10422.37 1301
10423.33 1345
10424.30 1220
10425.26 1235
10426.23 1303
10427.19 1387
10428.15 1395
10429.12 1297
10430.08 1301
10431.05 1334
10432.01 1272
10432.98 1311
10433.94 1258
10434.91 1327
10435.87 1360
10436.83 1362
10437.80 1342
10438.76 1243
10439.73 1241
10440.69 1229
10441.66 1193
10442.62 1283
10443.59 1244
10444.55 1232
10445.52 1222
10446.48 1306
10447.45 1258
10448.41 1290
10449.38 1362
10450.35 1274
10451.31 1263
10452.28 1318
10453.24 1273
10454.21 1264
10455.17 1272
10456.14 1334
10457.10 1242
10458.07 1216
10459.04 1200
10460.00 1210
10460.97 1225
10461.93 1297
10462.90 1325
10463.87 1246
10464.83 1246
10465.80 1322
10466.76 1281
10467.73 1188
10468.70 1175
10469.66 1355
10470.63 1299
10471.59 1310
10472.56 1304
10473.53 1299
10474.49 1305
10475.46 1204
10476.43 1303
10477.39 1211
10478.36 1236
10479.33 1266
10480.29 1243
10481.26 1293
10482.23 1307
10483.19 1242
10484.16 1239
10485.13 1201
10486.09 1257
10487.06 1217
10488.03 1173
10489.00 1193
10489.96 1208
10490.93 1274
10491.90 1342
10492.87 1293
10493.83 1274
10494.80 1228
10495.77 1251
10496.73 1231
10497.70 1289
10498.67 1292
10499.64 1323
10500.61 1240
10501.57 1261
10502.54 1268
10503.51 1255
10504.48 1260
10505.44 1299
10506.41 1211
10507.38 1228
10508.35 1287
10509.32 1196
10510.28 1257
10511.25 1332
10512.22 1287
10513.19 1238
10514.16 1285
10515.13 1282
10516.09 1317
10517.06 1365
10518.03 1314
10519.00 1262
10519.97 1206
10520.94 1217
10521.91 1264
10522.87 1240
10523.84 1233
10524.81 1274
10525.78 1317
10526.75 1246
10527.72 1234
10528.69 1213
10529.66 1265
10530.63 1295
10531.59 1347
10532.56 1304
10533.53 1222
10534.50 1226
10535.47 1166
10536.44 1300
10537.41 1258
10538.38 1291
10539.35 1284
10540.32 1401
10541.29 1321
10542.26 1278
10543.23 1293
10544.20 1251
10545.17 1280
10546.14 1238
10547.11 1272
10548.08 1343
10549.05 1266
10550.02 1357
10550.99 1380
10551.96 1298
10552.93 1347
10553.90 1372
10554.87 1294
10555.84 1274
10556.81 1282
10557.78 1372
10558.75 1378
10559.72 1343
10560.69 1284
10561.66 1295
10562.63 1338
10563.60 1345
10564.57 1318
10565.54 1363
10566.51 1404
10567.48 1381
10568.45 1370
10569.42 1352
10570.40 1448
10571.37 1415
10572.34 1367
10573.31 1344
10574.28 1282
10575.25 1356
10576.22 1315
10577.19 1368
10578.16 1329
10579.14 1275
10580.11 1209
10581.08 1270
10582.05 1322
10583.02 1292
10583.99 1331
10584.96 1349
10585.94 1336
10586.91 1310
10587.88 1194
10588.85 1308
10589.82 1328
10590.79 1403
10591.77 1351
10592.74 1319
10593.71 1272
10594.68 1328
10595.65 1360
10596.63 1318
10597.60 1370
10598.57 1315
10599.54 1326
10600.52 1322
10601.49 1368
10602.46 1415
10603.43 1332
10604.41 1267
10605.38 1288
10606.35 1322
10607.32 1306
10608.30 1326
10609.27 1335
10610.24 1283
10611.21 1300
10612.19 1277
10613.16 1308
10614.13 1257
10615.11 1238
10616.08 1322
10617.05 1283
10618.02 1274
10619.00 1350
10619.97 1288
10620.94 1319
10621.92 1316
10622.89 1315
10623.86 1241
10624.84 1255
10625.81 1276
10626.78 1275
10627.76 1305
10628.73 1307
10629.71 1311
10630.68 1368
10631.65 1287
10632.63 1281
10633.60 1344
10634.57 1376
10635.55 1345
10636.52 1398
10637.50 1361
10638.47 1394
10639.44 1305
10640.42 1272
10641.39 1291
10642.37 1397
10643.34 1479
10644.31 1515
10645.29 1417
10646.26 1494
10647.24 1428
10648.21 1390
10649.19 1416
10650.16 1369
10651.14 1385
10652.11 1412
10653.09 1400
10654.06 1296
10655.04 1357
10656.01 1374
10656.98 1359
10657.96 1347
10658.93 1306
10659.91 1262
10660.88 1352
10661.86 1317
10662.84 1322
10663.81 1296
10664.79 1349
10665.76 1343
10666.74 1320
10667.71 1305
10668.69 1248
10669.66 1306
10670.64 1313
10671.61 1346
10672.59 1282
10673.56 1251
10674.54 1340
10675.52 1380
10676.49 1348
10677.47 1371
10678.44 1364
10679.42 1304
10680.40 1355
10681.37 1364
10682.35 1278
10683.32 1289
10684.30 1204
10685.28 1285
10686.25 1317
10687.23 1347
10688.20 1290
10689.18 1318
10690.16 1375
10691.13 1364
10692.11 1300
10693.09 1326
10694.06 1317
10695.04 1270
10696.02 1323
10696.99 1354
10697.97 1277
10698.95 1293
10699.92 1301
10700.90 1346
10701.88 1312
10702.85 1293
10703.83 1274
10704.81 1266
10705.79 1257
10706.76 1290
10707.74 1303
10708.72 1310
10709.70 1286
10710.67 1376
10711.65 1308
10712.63 1283
10713.60 1317
10714.58 1229
10715.56 1339
10716.54 1324
10717.52 1267
10718.49 1355
10719.47 1260
10720.45 1273
10721.43 1265
10722.40 1268
10723.38 1276
10724.36 1359
10725.34 1362
10726.32 1266
10727.29 1264
10728.27 1305
10729.25 1402
10730.23 1298
10731.21 1298
10732.19 1333
10733.16 1393
10734.14 1277
10735.12 1223
10736.10 1281
10737.08 1260
10738.06 1320
10739.03 1256
10740.01 1303
10740.99 1244
10741.97 1312
10742.95 1316
10743.93 1305
10744.91 1329
10745.89 1306
10746.87 1252
10747.84 1322
10748.82 1282
10749.80 1356
10750.78 1330
10751.76 1278
10752.74 1309
10753.72 1230
10754.70 1256
10755.68 1240
10756.66 1374
10757.64 1283
10758.62 1288
10759.60 1331
10760.58 1414
10761.56 1328
10762.54 1293
10763.52 1254
10764.50 1339
10765.48 1350
10766.45 1350
10767.43 1375
10768.41 1276
10769.39 1342
10770.38 1364
10771.36 1357
10772.34 1294
10773.32 1288
10774.30 1344
10775.28 1338
10776.26 1352
10777.24 1383
10778.22 1371
10779.20 1368
10780.18 1401
10781.16 1339
10782.14 1293
10783.12 1303
10784.10 1364
10785.08 1338
10786.06 1276
10787.04 1224
10788.02 1313
10789.00 1324
10789.99 1418
10790.97 1282
10791.95 1275
10792.93 1312
10793.91 1290
10794.89 1326
10795.87 1292
10796.85 1293
10797.84 1288
10798.82 1356
10799.80 1393
10800.78 1329
10801.76 1310
10802.74 1340
10803.72 1366
10804.71 1406
10805.69 1429
10806.67 1322
10807.65 1407
10808.63 1313
10809.61 1315
10810.60 1382
10811.58 1384
10812.56 1408
10813.54 1424
10814.52 1213
10815.51 1351
10816.49 1348
10817.47 1374
10818.45 1281
10819.44 1356
10820.42 1374
10821.40 1392
10822.38 1390
10823.37 1341
10824.35 1347
10825.33 1425
10826.31 1398
10827.30 1387
10828.28 1413
10829.26 1442
10830.24 1466
10831.23 1379
10832.21 1403
10833.19 1384
10834.18 1327
10835.16 1431
10836.14 1413
10837.13 1412
10838.11 1347
10839.09 1293
10840.07 1384
10841.06 1484
10842.04 1448
10843.02 1446
10844.01 1417
10844.99 1425
10845.98 1373
10846.96 1338
10847.94 1331
10848.93 1420
10849.91 1456
10850.89 1405
10851.88 1390
10852.86 1365
10853.84 1343
10854.83 1416
10855.81 1443
10856.80 1425
10857.78 1400
10858.77 1410
10859.75 1462
10860.73 1444
10861.72 1473
10862.70 1433
10863.69 1499
10864.67 1503
10865.66 1466
10866.64 1537
10867.62 1590
10868.61 1466
10869.59 1579
10870.58 1519
10871.56 1481
10872.55 1528
10873.53 1532
10874.52 1486
10875.50 1544
10876.49 1463
10877.47 1532
10878.46 1558
10879.44 1617
10880.43 1607
10881.41 1550
10882.40 1469
10883.38 1475
10884.37 1519
10885.35 1581
10886.34 1587
10887.32 1527
10888.31 1511
10889.29 1620
10890.28 1569
10891.27 1523
10892.25 1638
10893.24 1607
10894.22 1574
10895.21 1548
10896.19 1600
10897.18 1522
10898.17 1609
10899.15 1599
10900.14 1581
10901.12 1651
10902.11 1699
10903.10 1594
10904.08 1689
10905.07 1681
10906.05 1690
10907.04 1658
10908.03 1711
10909.01 1627
10910.00 1626
10910.99 1624
10911.97 1709
10912.96 1653
10913.95 1663
10914.93 1714
10915.92 1681
10916.91 1687
10917.89 1618
10918.88 1779
10919.87 1737
10920.85 1717
10921.84 1701
10922.83 1679
10923.81 1693
10924.80 1629
10925.79 1779
10926.78 1736
10927.76 1715
10928.75 1874
10929.74 1791
10930.73 1794
10931.71 1748
10932.70 1772
10933.69 1819
10934.68 1771
10935.66 1767
10936.65 1789
10937.64 1810
10938.63 1764
10939.61 1779
10940.60 1763
10941.59 1836
10942.58 1869
10943.57 1819
10944.55 1818
10945.54 1807
10946.53 1816
10947.52 1839
10948.51 1872
10949.49 1957
10950.48 1949
10951.47 1929
10952.46 1942
10953.45 1969
10954.44 1928
10955.42 1873
10956.41 1893
10957.40 2017
10958.39 1954
10959.38 2005
10960.37 2103
10961.36 2052
10962.34 2128
10963.33 2078
10964.32 2156
10965.31 2109
10966.30 2150
10967.29 2196
10968.28 1999
10969.27 2116
10970.26 2222
10971.25 2113
10972.24 2055
10973.22 1980
10974.21 1973
10975.20 1976
10976.19 1986
10977.18 1986
10978.17 1882
10979.16 1926
10980.15 1976
10981.14 1949
10982.13 1939
10983.12 1944
10984.11 1929
10985.10 1976
10986.09 1943
10987.08 1930
10988.07 1936
10989.06 1915
10990.05 1955
10991.04 1993
10992.03 2033
10993.02 2078
10994.01 1892
10995.00 1950
10995.99 1968
10996.98 1973
10997.97 2017
10998.96 2115
10999.95 2130
11000.94 2200
11001.93 2301
11002.92 2193
11003.92 2352
11004.91 2369
11005.90 2445
11006.89 2404
11007.88 2472
11008.87 2334
11009.86 2413
11010.85 2413
11011.84 2317
11012.83 2233
11013.82 2188
11014.82 1990
11015.81 1966
11016.80 2031
11017.79 1911
11018.78 1798
11019.77 1784
11020.76 1782
11021.76 1792
11022.75 1737
11023.74 1731
11024.73 1864
11025.72 1773
11026.71 1804
11027.70 1751
11028.70 1695
11029.69 1700
11030.68 1750
11031.67 1620
11032.66 1638
11033.66 1816
11034.65 1769
11035.64 1654
11036.63 1667
11037.62 1680
11038.62 1757
11039.61 1714
11040.60 1716
11041.59 1750
11042.59 1797
11043.58 1853
11044.57 1768
11045.56 1707
11046.56 1687
11047.55 1731
11048.54 1654
11049.53 1676
11050.53 1675
11051.52 1725
11052.51 1689
11053.51 1706
11054.50 1689
11055.49 1624
11056.49 1617
11057.48 1576
11058.47 1555
11059.46 1630
11060.46 1624
11061.45 1664
11062.44 1640
11063.44 1674
11064.43 1608
11065.42 1598
11066.42 1597
11067.41 1702
11068.41 1647
11069.40 1603
11070.39 1588
11071.39 1633
11072.38 1561
11073.37 1590
11074.37 1630
11075.36 1672
11076.36 1672
11077.35 1649
11078.34 1596
11079.34 1531
11080.33 1566
11081.33 1630
11082.32 1646
11083.31 1695
11084.31 1693
11085.30 1556
11086.30 1562
11087.29 1576
11088.29 1611
11089.28 1566
11090.28 1582
11091.27 1643
11092.27 1494
11093.26 1477
11094.25 1545
11095.25 1593
11096.24 1622
11097.24 1582
11098.23 1515
11099.23 1554
11100.22 1511
11101.22 1567
11102.21 1589
11103.21 1437
11104.20 1527
11105.20 1485
11106.20 1533
11107.19 1555
11108.19 1491
11109.18 1503
11110.18 1464
11111.17 1440
11112.17 1460
11113.16 1537
11114.16 1565
11115.15 1521
11116.15 1483
11117.15 1490
11118.14 1547
11119.14 1476
11120.13 1429
11121.13 1529
11122.13 1556
11123.12 1449
11124.12 1424
11125.11 1360
11126.11 1349
11127.11 1367
11128.10 1408
11129.10 1430
11130.10 1483
11131.09 1433
11132.09 1374
11133.09 1423
11134.08 1366
11135.08 1369
11136.07 1405
11137.07 1459
11138.07 1403
11139.07 1426
11140.06 1478
11141.06 1399
11142.06 1430
11143.05 1453
11144.05 1437
11145.05 1440
11146.04 1368
11147.04 1450
11148.04 1346
11149.04 1299
11150.03 1313
11151.03 1432
11152.03 1368
11153.02 1360
11154.02 1328
11155.02 1291
11156.02 1368
11157.01 1398
11158.01 1375
11159.01 1375
11160.01 1279
11161.01 1399
11162.00 1332
11163.00 1293
11164.00 1360
11165.00 1391
11165.99 1365
11166.99 1395
11167.99 1299
11168.99 1335
11169.99 1323
11170.99 1354
11171.98 1391
11172.98 1385
11173.98 1419
11174.98 1324
11175.98 1297
11176.98 1287
11177.97 1367
11178.97 1366
11179.97 1390
11180.97 1368
11181.97 1330
11182.97 1292
11183.97 1239
11184.96 1293
11185.96 1365
11186.96 1380
11187.96 1398
11188.96 1264
11189.96 1291
11190.96 1373
11191.96 1314
11192.96 1301
11193.96 1357
11194.96 1361
11195.96 1383
11196.95 1355
11197.95 1218
11198.95 1294
11199.95 1362
11200.95 1370
11201.95 1327
11202.95 1321
11203.95 1315
11204.95 1324
11205.95 1308
11206.95 1318
11207.95 1270
11208.95 1329
11209.95 1340
11210.95 1376
11211.95 1369
11212.95 1322
11213.95 1335
11214.95 1318
11215.95 1320
11216.95 1319
11217.95 1297
11218.95 1420
11219.95 1362
11220.95 1300
11221.95 1302
11222.95 1304
11223.95 1335
11224.95 1309
11225.96 1307
11226.96 1289
11227.96 1301
11228.96 1304
11229.96 1313
11230.96 1264
11231.96 1285
11232.96 1364
11233.96 1369
11234.96 1285
11235.96 1277
11236.97 1302
11237.97 1340
11238.97 1359
11239.97 1283
11240.97 1211
11241.97 1258
11242.97 1316
11243.98 1210
11244.98 1266
11245.98 1280
11246.98 1254
11247.98 1237
11248.98 1283
11249.98 1348
11250.99 1284
11251.99 1291
11252.99 1306
11253.99 1313
11254.99 1259
11256.00 1250
11257.00 1223
11258.00 1230
11259.00 1290
11260.00 1281
11261.01 1292
11262.01 1337
11263.01 1282
11264.01 1294
11265.02 1219
11266.02 1332
11267.02 1375
11268.02 1231
11269.03 1306
11270.03 1263
11271.03 1257
11272.03 1279
11273.04 1267
11274.04 1338
11275.04 1289
11276.05 1357
11277.05 1304
11278.05 1308
11279.05 1286
11280.06 1377
11281.06 1242
11282.06 1253
11283.07 1368
11284.07 1330
11285.07 1293
11286.08 1293
11287.08 1248
11288.08 1301
11289.09 1394
11290.09 1429
11291.09 1381
11292.10 1326
11293.10 1306
11294.11 1315
11295.11 1253
11296.11 1275
11297.12 1298
11298.12 1261
11299.13 1283
11300.13 1306
11301.13 1265
11302.14 1329
11303.14 1345
11304.15 1304
11305.15 1395
11306.15 1362
11307.16 1351
11308.16 1363
11309.17 1365
11310.17 1338
11311.18 1382
11312.18 1360
11313.18 1383
11314.19 1311
11315.19 1330
11316.20 1317
11317.20 1314
11318.21 1385
11319.21 1481
11320.22 1394
11321.22 1303
11322.23 1450
11323.23 1411
11324.24 1404
11325.24 1322
11326.25 1315
11327.25 1358
11328.26 1367
11329.26 1328
11330.27 1413
11331.27 1308
11332.28 1340
11333.29 1342
11334.29 1461
11335.30 1411
11336.30 1417
11337.31 1367
11338.31 1334
11339.32 1337
11340.33 1350
11341.33 1343
11342.34 1330
11343.34 1329
11344.35 1317
11345.35 1370
11346.36 1367
11347.37 1379
11348.37 1375
11349.38 1398
11350.39 1389
11351.39 1370
11352.40 1394
11353.40 1375
11354.41 1362
11355.42 1371
11356.42 1417
11357.43 1382
11358.44 1349
11359.44 1258
11360.45 1270
11361.46 1412
11362.46 1319
11363.47 1325
11364.48 1325
11365.48 1319
11366.49 1387
11367.50 1370
11368.50 1279
11369.51 1306
11370.52 1316
11371.53 1393
11372.53 1324
11373.54 1240
11374.55 1227
11375.56 1354
11376.56 1318
11377.57 1377
11378.58 1376
11379.59 1372
11380.59 1363
11381.60 1280
11382.61 1332
11383.62 1327
11384.62 1350
11385.63 1416
11386.64 1383
11387.65 1380
11388.65 1244
11389.66 1316
11390.67 1368
11391.68 1335
11392.69 1353
11393.69 1386
11394.70 1270
11395.71 1252
11396.72 1272
11397.73 1384
11398.74 1386
11399.74 1357
11400.75 1352
11401.76 1368
11402.77 1378
11403.78 1437
11404.79 1443
11405.80 1373
11406.80 1395
11407.81 1385
11408.82 1309
11409.83 1338
11410.84 1411
11411.85 1329
11412.86 1335
11413.87 1357
11414.88 1372
11415.89 1385
11416.89 1398
11417.90 1325
11418.91 1381
11419.92 1479
11420.93 1465
11421.94 1451
11422.95 1459
11423.96 1446
11424.97 1334
11425.98 1335
11426.99 1396
11428.00 1444
11429.01 1378
11430.02 1380
11431.03 1371
11432.04 1361
11433.05 1417
11434.06 1338
11435.07 1345
11436.08 1363
11437.09 1453
11438.10 1396
11439.11 1440
11440.12 1480
11441.13 1450
11442.14 1441
11443.15 1411
11444.16 1522
11445.17 1437
11446.18 1474
11447.19 1410
11448.20 1459
11449.21 1540
11450.22 1470
11451.23 1440
11452.24 1491
11453.25 1566
11454.27 1485
11455.28 1501
11456.29 1441
11457.30 1418
11458.31 1495
11459.32 1570
11460.33 1584
11461.34 1503
11462.35 1455
11463.36 1435
11464.38 1428
11465.39 1495
11466.40 1470
11467.41 1472
11468.42 1500
11469.43 1508
11470.44 1535
11471.46 1503
11472.47 1542
11473.48 1447
11474.49 1536
11475.50 1572
11476.52 1548
11477.53 1541
11478.54 1492
11479.55 1539
11480.56 1549
11481.57 1515
11482.59 1510
11483.60 1557
11484.61 1529
11485.62 1620
11486.64 1530
11487.65 1533
11488.66 1516
11489.67 1640
11490.69 1502
11491.70 1519
11492.71 1565
11493.72 1506
11494.74 1617
11495.75 1657
11496.76 1696
11497.77 1537
11498.79 1575
11499.80 1603
11500.81 1549
11501.83 1505
11502.84 1617
11503.85 1679
11504.86 1552
11505.88 1573
11506.89 1548
11507.90 1535
11508.92 1609
11509.93 1634
11510.94 1591
11511.96 1608
11512.97 1593
11513.98 1607
11515.00 1623
11516.01 1645
11517.02 1603
11518.04 1627
11519.05 1683
11520.07 1652
11521.08 1642
11522.09 1640
11523.11 1577
11524.12 1606
11525.13 1602
11526.15 1678
11527.16 1719
11528.18 1746
11529.19 1724
11530.21 1653
11531.22 1657
11532.23 1699
11533.25 1737
11534.26 1776
11535.28 1692
11536.29 1753
11537.31 1742
11538.32 1742
11539.34 1732
11540.35 1732
11541.36 1706
11542.38 1722
11543.39 1749
11544.41 1825
11545.42 1858
11546.44 1829
11547.45 1783
11548.47 1794
11549.48 1738
11550.50 1744
11551.51 1789
11552.53 1858
11553.54 1791
11554.56 1724
11555.57 1812
11556.59 1819
11557.61 1864
11558.62 1854
11559.64 1866
11560.65 1910
11561.67 1897
11562.68 1921
11563.70 1863
11564.71 1891
11565.73 1937
11566.75 1917
11567.76 1924
11568.78 1999
11569.79 2035
11570.81 1963
11571.83 1952
11572.84 2035
11573.86 2068
11574.87 2021
11575.89 2184
11576.91 2038
11577.92 2084
11578.94 2042
11579.96 2117
11580.97 2203
11581.99 2139
11583.00 2202
11584.02 2185
11585.04 2267
11586.05 2316
11587.07 2364
11588.09 2323
11589.10 2281
11590.12 2292
11591.14 2267
11592.16 2273
11593.17 2384
11594.19 2371
11595.21 2465
11596.22 2504
11597.24 2601
11598.26 2703
11599.28 2766
11600.29 2813
11601.31 2985
11602.33 3122
11603.34 3236
11604.36 3196
11605.38 3366
11606.40 3408
11607.41 3384
11608.43 3416
11609.45 3445
11610.47 3307
11611.49 3362
11612.50 3206
11613.52 3156
11614.54 3097
11615.56 2957
11616.58 2793
11617.59 2672
11618.61 2649
11619.63 2641
11620.65 2608
11621.67 2570
11622.68 2532
11623.70 2492
11624.72 2482
11625.74 2510
11626.76 2612
11627.78 2588
11628.79 2554
11629.81 2592
11630.83 2623
11631.85 2663
11632.87 2642
11633.89 2746
11634.91 2838
11635.93 2988
11636.94 3048
11637.96 3080
11638.98 3281
11640.00 3226
11641.02 3215
11642.04 3244
11643.06 3237
11644.08 3197
11645.10 3199
11646.12 3134
11647.14 2956
11648.16 2779
11649.17 2734
11650.19 2748
11651.21 2765
11652.23 2555
11653.25 2340
11654.27 2283
11655.29 2227
11656.31 2179
11657.33 2213
11658.35 2142
11659.37 2206
11660.39 2163
11661.41 2116
11662.43 2144
11663.45 2128
11664.47 2065
11665.49 2104
11666.51 2161
11667.53 2166
11668.55 2199
11669.57 2080
11670.59 2169
11671.61 2165
11672.63 2090
11673.65 2196
11674.67 2160
11675.70 2134
11676.72 2092
11677.74 2259
11678.76 2257
11679.78 2245
11680.80 2279
11681.82 2212
11682.84 2261
11683.86 2236
11684.88 2199
11685.90 2285
11686.92 2137
11687.95 2078
11688.97 2092
11689.99 2147
11691.01 2018
11692.03 2053
11693.05 2095
11694.07 2032
11695.10 2041
11696.12 2000
11697.14 2032
11698.16 2061
11699.18 2094
11700.20 2022
11701.22 2024
11702.25 2071
11703.27 2092
11704.29 1997
11705.31 1899
11706.33 2032
11707.36 2032
11708.38 2051
11709.40 2077
11710.42 2052
11711.44 2059
11712.47 1963
11713.49 1965
11714.51 2121
11715.53 2120
11716.56 2064
11717.58 2082
11718.60 2114
11719.62 1998
11720.65 2080
11721.67 2077
11722.69 2064
11723.71 1991
11724.74 1933
11725.76 1969
11726.78 1999
11727.80 1932
11728.83 1962
11729.85 1952
11730.87 1967
11731.90 1892
11732.92 1909
11733.94 1963
11734.97 1950
11735.99 1839
11737.01 1886
11738.04 1845
11739.06 1785
11740.08 1900
11741.11 1845
11742.13 1835
11743.15 1790
11744.18 1822
11745.20 1793
11746.22 1843
11747.25 1801
11748.27 1773
11749.30 1737
11750.32 1819
11751.34 1899
11752.37 1803
11753.39 1727
11754.42 1745
11755.44 1792
11756.46 1767
11757.49 1734
11758.51 1717
11759.54 1747
11760.56 1686
11761.58 1730
11762.61 1760
11763.63 1792
11764.66 1689
11765.68 1707
11766.71 1660
11767.73 1633
11768.76 1612
11769.78 1660
11770.81 1639
11771.83 1704
11772.86 1708
11773.88 1667
11774.91 1653
11775.93 1595
11776.96 1566
11777.98 1614
11779.01 1622
11780.03 1623
11781.06 1673
11782.08 1622
11783.11 1613
11784.13 1609
11785.16 1628
11786.18 1612
11787.21 1563
11788.23 1558
11789.26 1599
11790.28 1623
11791.31 1557
11792.34 1594
11793.36 1697
11794.39 1580
11795.41 1575
11796.44 1586
11797.47 1646
11798.49 1652
11799.52 1584
11800.54 1584
11801.57 1588
11802.60 1586
11803.62 1530
11804.65 1485
11805.67 1511
11806.70 1570
11807.73 1527
11808.75 1526
11809.78 1580
11810.81 1480
11811.83 1490
11812.86 1554
11813.89 1593
11814.91 1511
11815.94 1587
11816.97 1636
11817.99 1581
11819.02 1541
11820.05 1456
11821.07 1543
11822.10 1526
11823.13 1504
11824.16 1472
11825.18 1539
11826.21 1579
11827.24 1492
11828.26 1482
11829.29 1479
11830.32 1460
11831.35 1462
11832.37 1532
11833.40 1532
11834.43 1540
11835.46 1574
11836.48 1671
11837.51 1572
11838.54 1529
11839.57 1578
11840.59 1583
11841.62 1511
11842.65 1505
11843.68 1558
11844.71 1517
11845.73 1456
11846.76 1500
11847.79 1496
11848.82 1462
11849.85 1560
11850.88 1579
11851.90 1504
11852.93 1545
11853.96 1484
11854.99 1494
11856.02 1483
11857.05 1473
11858.07 1547
11859.10 1522
11860.13 1553
11861.16 1664
11862.19 1554
11863.22 1551
11864.25 1596
11865.28 1483
11866.30 1468
11867.33 1505
11868.36 1568
11869.39 1550
11870.42 1545
11871.45 1530
11872.48 1523
11873.51 1551
11874.54 1582
11875.57 1509
11876.60 1546
11877.63 1528
11878.65 1525
11879.68 1580
11880.71 1494
11881.74 1510
11882.77 1600
11883.80 1576
11884.83 1522
11885.86 1638
11886.89 1597
11887.92 1610
11888.95 1616
11889.98 1580
11891.01 1587
11892.04 1490
11893.07 1593
11894.10 1684
11895.13 1551
11896.16 1658
11897.19 1572
11898.22 1558
11899.25 1595
11900.28 1612
11901.31 1667
11902.34 1604
11903.38 1619
11904.41 1688
11905.44 1678
11906.47 1640
11907.50 1639
11908.53 1686
11909.56 1684
11910.59 1707
11911.62 1635
11912.65 1670
11913.68 1688
11914.71 1713
11915.75 1656
11916.78 1610
11917.81 1588
11918.84 1585
11919.87 1563
11920.90 1656
11921.93 1601
11922.96 1607
11924.00 1657
11925.03 1639
11926.06 1565
11927.09 1626
11928.12 1680
11929.15 1672
11930.18 1768
11931.22 1692
11932.25 1674
11933.28 1770
11934.31 1779
11935.34 1842
11936.38 1816
11937.41 1837
11938.44 1870
11939.47 1797
11940.50 1837
11941.54 1816
11942.57 1832
11943.60 1813
11944.63 1787
11945.67 1688
11946.70 1719
11947.73 1752
11948.76 1716
11949.80 1757
11950.83 1629
11951.86 1661
11952.89 1594
11953.93 1580
11954.96 1605
11955.99 1569
11957.02 1620
11958.06 1575
11959.09 1564
11960.12 1578
11961.16 1616
11962.19 1595
11963.22 1553
11964.26 1505
11965.29 1522
11966.32 1535
11967.36 1529
11968.39 1597
11969.42 1589
11970.46 1561
11971.49 1511
11972.52 1593
11973.56 1548
11974.59 1581
11975.62 1538
11976.66 1586
11977.69 1525
11978.73 1559
11979.76 1508
11980.79 1605
11981.83 1563
11982.86 1534
11983.89 1601
11984.93 1548
11985.96 1487
11987.00 1514
11988.03 1557
11989.07 1574
11990.10 1674
11991.13 1611
11992.17 1579
11993.20 1573
11994.24 1492
11995.27 1496
11996.31 1558
11997.34 1533
11998.38 1494
11999.41 1517
12000.45 1539
12001.48 1540
12002.51 1626
12003.55 1641
12004.58 1552
12005.62 1540
12006.65 1584
12007.69 1624
12008.72 1554
12009.76 1553
12010.80 1614
12011.83 1657
12012.87 1658
12013.90 1626
12014.94 1645
12015.97 1662
12017.01 1656
12018.04 1617
12019.08 1597
12020.11 1585
12021.15 1605
12022.19 1648
12023.22 1702
12024.26 1635
12025.29 1688
12026.33 1717
12027.36 1746
12028.40 1718
12029.44 1680
12030.47 1666
12031.51 1672
12032.54 1697
12033.58 1575
12034.62 1648
12035.65 1597
12036.69 1580
12037.73 1469
12038.76 1567
12039.80 1604
12040.84 1559
12041.87 1619
12042.91 1561
12043.94 1560
12044.98 1539
12046.02 1533
12047.06 1545
12048.09 1586
12049.13 1574
12050.17 1563
12051.20 1618
12052.24 1558
12053.28 1640
12054.31 1608
12055.35 1531
12056.39 1543
12057.43 1499
12058.46 1565
12059.50 1553
12060.54 1552
12061.57 1562
12062.61 1576
12063.65 1589
12064.69 1544
12065.72 1643
12066.76 1657
12067.80 1643
12068.84 1523
12069.88 1593
12070.91 1634
12071.95 1591
12072.99 1575
12074.03 1602
12075.06 1623
12076.10 1593
12077.14 1638
12078.18 1619
12079.22 1585
12080.26 1585
12081.29 1716
12082.33 1724
12083.37 1669
12084.41 1651
12085.45 1545
12086.49 1623
12087.52 1599
12088.56 1616
12089.60 1605
12090.64 1593
12091.68 1665
12092.72 1674
12093.76 1558
12094.79 1597
12095.83 1575
12096.87 1641
12097.91 1684
12098.95 1694
12099.99 1688
12101.03 1575
12102.07 1720
12103.11 1778
12104.15 1799
12105.19 1725
12106.22 1785
12107.26 1832
12108.30 1826
12109.34 1786
12110.38 1727
12111.42 1825
12112.46 1858
12113.50 1866
12114.54 1935
12115.58 1888
12116.62 1745
12117.66 1779
12118.70 1758
12119.74 1680
12120.78 1670
12121.82 1639
12122.86 1693
12123.90 1579
12124.94 1524
12125.98 1548
12127.02 1567
12128.06 1585
12129.10 1447
12130.14 1522
12131.18 1480
12132.22 1538
12133.26 1517
12134.30 1479
12135.34 1483
12136.38 1527
12137.42 1479
12138.47 1478
12139.51 1394
12140.55 1383
12141.59 1393
12142.63 1397
12143.67 1464
12144.71 1507
12145.75 1482
12146.79 1481
12147.83 1504
12148.87 1419
12149.92 1512
12150.96 1448
12152.00 1480
12153.04 1483
12154.08 1469
12155.12 1386
12156.16 1402
12157.21 1422
12158.25 1448
12159.29 1409
12160.33 1464
12161.37 1428
12162.41 1472
12163.46 1399
12164.50 1347
12165.54 1380
12166.58 1382
12167.62 1451
12168.67 1374
12169.71 1370
12170.75 1359
12171.79 1367
12172.83 1361
12173.88 1354
12174.92 1374
12175.96 1423
12177.00 1404
12178.05 1449
12179.09 1388
12180.13 1334
12181.17 1370
12182.22 1427
12183.26 1481
12184.30 1407
12185.34 1406
12186.39 1364
12187.43 1361
12188.47 1363
12189.51 1286
12190.56 1342
12191.60 1305
12192.64 1396
12193.69 1390
12194.73 1403
12195.77 1525
12196.82 1436
12197.86 1338
12198.90 1340
12199.95 1318
12200.99 1295
12202.03 1469
12203.08 1457
12204.12 1319
12205.16 1358
12206.21 1309
12207.25 1322
12208.29 1362
12209.34 1278
12210.38 1334
12211.43 1305
12212.47 1314
12213.51 1399
12214.56 1439
12215.60 1355
12216.65 1376
12217.69 1408
12218.73 1373
12219.78 1392
12220.82 1267
12221.87 1262
12222.91 1322
12223.96 1334
12225.00 1322
12226.04 1337
12227.09 1305
12228.13 1306
12229.18 1304
12230.22 1354
12231.27 1301
12232.31 1297
12233.36 1263
12234.40 1321
12235.45 1335
12236.49 1244
12237.54 1242
12238.58 1242
12239.63 1314
12240.67 1348
12241.72 1273
12242.76 1312
12243.81 1315
12244.85 1317
12245.90 1245
12246.94 1302
12247.99 1244
12249.03 1282
12250.08 1254
12251.12 1310
12252.17 1256
12253.22 1254
12254.26 1221
12255.31 1232
12256.35 1247
12257.40 1225
12258.44 1182
12259.49 1271
12260.54 1267
12261.58 1204
12262.63 1181
12263.67 1234
12264.72 1207
12265.77 1293
12266.81 1243
12267.86 1179
12268.91 1221
12269.95 1257
12271.00 1212
12272.04 1218
12273.09 1215
12274.14 1202
12275.18 1142
12276.23 1120
12277.28 1160
12278.32 1230
12279.37 1239
12280.42 1147
12281.46 1123
12282.51 1093
12283.56 1145
12284.61 1195
12285.65 1208
12286.70 1170
12287.75 1153
12288.79 1185
12289.84 1171
12290.89 1163
12291.94 1214
12292.98 1167
12294.03 1228
12295.08 1141
12296.13 1163
12297.17 1148
12298.22 1201
12299.27 1195
12300.32 1118
12301.36 1107
12302.41 1164
12303.46 1207
12304.51 1213
12305.55 1191
12306.60 1186
12307.65 1197
12308.70 1169
12309.75 1233
12310.79 1131
12311.84 1098
12312.89 1120
12313.94 1151
12314.99 1121
12316.04 1108
12317.08 1151
12318.13 1142
12319.18 1127
12320.23 1221
12321.28 1185
12322.33 1186
12323.37 1111
12324.42 1075
12325.47 1069
12326.52 1150
12327.57 1123
12328.62 1037
12329.67 1065
12330.72 1087
12331.77 1086
12332.81 1156
12333.86 1203
12334.91 1158
12335.96 1106
12337.01 1162
12338.06 1149
12339.11 1079
12340.16 1060
12341.21 1061
12342.26 1106
12343.31 1175
12344.36 1144
12345.41 1151
12346.46 1169
12347.51 1186
12348.56 1106
12349.61 1066
12350.65 1076
12351.70 1161
12352.75 1090
12353.80 1112
12354.85 1147
12355.90 1136
12356.95 1207
12358.00 1162
12359.05 1108
12360.11 1126
12361.16 1148
12362.21 1140
12363.26 1105
12364.31 1104
12365.36 1018
12366.41 1137
12367.46 1165
12368.51 1112
12369.56 1077
12370.61 1116
12371.66 1153
12372.71 1132
12373.76 1154
12374.81 1097
12375.86 1103
12376.91 1140
12377.97 1123
12379.02 1123
12380.07 1153
12381.12 1165
12382.17 1125
12383.22 1179
12384.27 1146
12385.32 1096
12386.37 1174
12387.43 1252
12388.48 1177
12389.53 1098
12390.58 1061
12391.63 1180
12392.68 1150
12393.74 1154
12394.79 1142
12395.84 1088
12396.89 1136
12397.94 1132
12398.99 1195
12400.05 1170
12401.10 1159
12402.15 1130
12403.20 1124
12404.25 1121
12405.31 1166
12406.36 1161
12407.41 1119
12408.46 1125
12409.51 1113
12410.57 1148
12411.62 1133
12412.67 1097
12413.72 1093
12414.78 1101
12415.83 1142
12416.88 1153
12417.93 1150
12418.99 1173
12420.04 1254
12421.09 1165
12422.15 1179
12423.20 1176
12424.25 1152
12425.30 1109
12426.36 1138
12427.41 1114
12428.46 1134
12429.52 1177
12430.57 1176
12431.62 1192
12432.68 1130
12433.73 1165
12434.78 1167
12435.84 1118
12436.89 1155
12437.94 1191
12439.00 1183
12440.05 1132
12441.10 1191
12442.16 1159
12443.21 1201
12444.27 1246
12445.32 1203
12446.37 1190
12447.43 1197
12448.48 1192
12449.54 1208
12450.59 1147
12451.64 1120
12452.70 1225
12453.75 1219
12454.81 1203
12455.86 1148
12456.91 1180
12457.97 1140
12459.02 1152
12460.08 1118
12461.13 1152
12462.19 1146
12463.24 1167
12464.30 1244
12465.35 1263
12466.41 1167
12467.46 1156
12468.52 1110
12469.57 1180
12470.63 1189
12471.68 1130
12472.73 1160
12473.79 1103
12474.85 1192
12475.90 1244
12476.96 1214
12478.01 1215
12479.07 1198
12480.12 1209
12481.18 1228
12482.23 1211
12483.29 1219
12484.34 1273
12485.40 1143
12486.45 1148
12487.51 1193
12488.57 1306
12489.62 1191
12490.68 1185
12491.73 1207
12492.79 1266
12493.84 1279
12494.90 1300
12495.96 1257
12497.01 1340
12498.07 1372
12499.12 1315
12500.18 1322
12501.24 1347
12502.29 1349
12503.35 1391
12504.41 1371
12505.46 1342
12506.52 1299
12507.57 1298
12508.63 1394
12509.69 1341
12510.74 1305
12511.80 1344
12512.86 1308
12513.91 1294
12514.97 1334
12516.03 1298
12517.08 1331
12518.14 1367
12519.20 1283
12520.26 1333
12521.31 1334
12522.37 1312
12523.43 1396
12524.48 1365
12525.54 1332
12526.60 1372
12527.66 1373
12528.71 1491
12529.77 1430
12530.83 1394
12531.89 1427
12532.94 1473
12534.00 1439
12535.06 1437
12536.12 1474
12537.17 1528
12538.23 1553
12539.29 1410
12540.35 1399
12541.41 1424
12542.46 1423
12543.52 1350
12544.58 1317
12545.64 1307
12546.70 1339
12547.75 1250
12548.81 1327
12549.87 1347
12550.93 1261
12551.99 1387
12553.05 1330
12554.10 1267
12555.16 1273
12556.22 1315
12557.28 1306
12558.34 1192
12559.40 1268
12560.46 1269
12561.51 1291
12562.57 1202
12563.63 1371
12564.69 1254
12565.75 1258
12566.81 1267
12567.87 1241
12568.93 1286
12569.99 1302
12571.04 1352
12572.10 1318
12573.16 1266
12574.22 1325
12575.28 1392
12576.34 1366
12577.40 1313
12578.46 1349
12579.52 1416
12580.58 1395
12581.64 1365
12582.70 1476
12583.76 1350
12584.82 1320
12585.88 1285
12586.94 1325
12588.00 1391
12589.06 1413
12590.12 1324
12591.18 1318
12592.24 1427
12593.30 1361
12594.36 1401
12595.42 1350
12596.48 1307
12597.54 1240
12598.60 1315
12599.66 1358
12600.72 1400
12601.78 1412
12602.84 1343
12603.90 1287
12604.96 1325
12606.02 1412
12607.08 1441
12608.14 1428
12609.20 1341
12610.27 1413
12611.33 1481
12612.39 1417
12613.45 1482
12614.51 1484
12615.57 1472
12616.63 1455
12617.69 1421
12618.75 1428
12619.81 1408
12620.88 1359
12621.94 1361
12623.00 1333
12624.06 1368
12625.12 1378
12626.18 1378
12627.24 1316
12628.31 1324
12629.37 1326
12630.43 1381
12631.49 1289
12632.55 1278
12633.61 1326
12634.68 1260
12635.74 1367
12636.80 1303
12637.86 1274
12638.92 1290
12639.99 1291
12641.05 1250
12642.11 1258
12643.17 1275
12644.23 1228
12645.30 1252
12646.36 1251
12647.42 1207
12648.48 1215
12649.55 1234
12650.61 1244
12651.67 1308
12652.73 1276
12653.80 1316
12654.86 1272
12655.92 1285
12656.99 1309
12658.05 1295
12659.11 1283
12660.17 1239
12661.24 1345
12662.30 1296
12663.36 1274
12664.43 1295
12665.49 1186
12666.55 1200
12667.62 1272
12668.68 1216
12669.74 1294
12670.81 1195
12671.87 1255
12672.93 1276
12674.00 1282
12675.06 1286
12676.12 1269
12677.19 1237
12678.25 1257
12679.31 1211
12680.38 1152
12681.44 1247
12682.51 1308
12683.57 1329
12684.63 1306
12685.70 1298
12686.76 1293
12687.83 1247
12688.89 1244
12689.95 1292
12691.02 1259
12692.08 1264
12693.15 1324
12694.21 1304
12695.28 1258
12696.34 1295
12697.40 1263
12698.47 1190
12699.53 1266
12700.60 1312
12701.66 1289
12702.73 1327
12703.79 1353
12704.86 1291
12705.92 1243
12706.99 1283
12708.05 1265
12709.12 1204
12710.18 1287
12711.25 1256
12712.31 1225
12713.38 1217
12714.44 1189
12715.51 1221
12716.57 1283
12717.64 1272
12718.70 1165
12719.77 1195
12720.83 1197
12721.90 1214
12722.97 1199
12724.03 1288
12725.10 1137
12726.16 1196
12727.23 1252
12728.29 1275
12729.36 1138
12730.43 1188
12731.49 1276
12732.56 1207
12733.62 1242
12734.69 1156
12735.76 1153
12736.82 1169
12737.89 1193
12738.95 1162
12740.02 1179
12741.09 1216
12742.15 1165
12743.22 1202
12744.29 1149
12745.35 1161
12746.42 1178
12747.49 1212
12748.55 1184
12749.62 1119
12750.69 1177
12751.75 1228
12752.82 1160
12753.89 1131
12754.95 1083
12756.02 1112
12757.09 1112
12758.15 1106
12759.22 1172
12760.29 1120
12761.36 1080
12762.42 1128
12763.49 1073
12764.56 1092
12765.62 1137
12766.69 1110
12767.76 1096
12768.83 1136
12769.89 1024
12770.96 1086
12772.03 1054
12773.10 1069
12774.17 1086
12775.23 1139
12776.30 1158
12777.37 1131
12778.44 1140
12779.50 1012
12780.57 1073
12781.64 1030
12782.71 1043
12783.78 1031
12784.84 1042
12785.91 1046
12786.98 1023
12788.05 1066
12789.12 1117
12790.19 1038
12791.25 975
12792.32 1042
12793.39 1111
12794.46 1124
12795.53 1097
12796.60 1146
12797.67 1074
12798.73 1057
12799.80 1010
12800.87 1123
12801.94 1108
12803.01 1119
12804.08 1112
12805.15 1002
12806.22 1087
12807.29 1067
12808.36 1020
12809.42 1034
12810.49 1080
12811.56 1088
12812.63 1032
12813.70 1008
12814.77 1026
12815.84 1081
12816.91 1063
12817.98 1008
12819.05 997
12820.12 1113
12821.19 1076
12822.26 1052
12823.33 1052
12824.40 1030
12825.47 1061
12826.54 1087
12827.61 1063
12828.68 1030
12829.75 995
12830.82 1038
12831.89 1085
12832.96 1039
12834.03 1098
12835.10 1074
12836.17 1064
12837.24 1010
12838.31 1038
12839.38 1049
12840.45 1045
12841.52 1000
12842.59 1006
12843.66 987
12844.73 943
12845.80 984
12846.87 957
12847.95 976
12849.02 995
12850.09 944
12851.16 998
12852.23 934
12853.30 1037
12854.37 1046
12855.44 912
12856.51 1023
12857.58 1065
12858.66 963
12859.73 940
12860.80 987
12861.87 989
12862.94 1082
12864.01 1034
12865.08 979
12866.16 989
12867.23 1121
12868.30 1077
12869.37 1016
12870.44 1018
12871.51 973
12872.59 958
12873.66 1047
12874.73 983
12875.80 948
12876.87 991
12877.95 1001
12879.02 1000
12880.09 960
12881.16 985
12882.23 1025
12883.31 959
12884.38 920
12885.45 943
12886.52 981
12887.60 980
12888.67 949
12889.74 1027
12890.81 999
12891.89 1008
12892.96 944
12894.03 895
12895.11 920
12896.18 924
12897.25 941
12898.32 1009
12899.40 944
12900.47 925
12901.54 937
12902.62 897
12903.69 913
12904.76 937
12905.84 940
12906.91 992
12907.98 967
12909.06 877
12910.13 927
12911.20 942
12912.28 933
12913.35 895
12914.42 989
12915.50 954
12916.57 948
12917.64 1023
12918.72 960
12919.79 931
12920.87 954
12921.94 1087
12923.01 985
12924.09 1018
12925.16 953
12926.24 920
12927.31 967
12928.38 958
12929.46 999
12930.53 910
12931.61 1002
12932.68 959
12933.76 882
12934.83 917
12935.90 852
12936.98 937
12938.05 936
12939.13 930
12940.20 902
12941.28 980
12942.35 1000
12943.43 975
12944.50 921
12945.58 911
12946.65 895
12947.73 1000
12948.80 958
12949.88 937
12950.95 987
12952.03 947
12953.10 910
12954.18 964
12955.25 978
12956.33 958
12957.40 939
12958.48 955
12959.55 887
12960.63 920
12961.70 886
12962.78 883
12963.86 938
12964.93 906
12966.01 954
12967.08 938
12968.16 903
12969.24 925
12970.31 874
12971.39 834
12972.46 921
12973.54 894
12974.62 899
12975.69 908
12976.77 919
12977.84 932
12978.92 933
12980.00 908
12981.07 940
12982.15 898
12983.23 920
12984.30 926
12985.38 1000
12986.46 968
12987.53 962
12988.61 939
12989.69 974
12990.76 939
12991.84 887
12992.92 904
12993.99 921
12995.07 993
12996.15 970
12997.22 910
12998.30 921
12999.38 882
13000.45 840
13001.53 972
13002.61 925
13003.69 893
13004.76 953
13005.84 945
13006.92 916
13008.00 910
13009.07 904
13010.15 931
13011.23 895
13012.31 933
13013.38 938
13014.46 928
13015.54 953
13016.62 947
13017.70 939
13018.77 962
13019.85 947
13020.93 982
13022.01 934
13023.09 909
13024.16 919
13025.24 898
13026.32 923
13027.40 919
13028.48 937
13029.56 948
13030.63 972
13031.71 927
13032.79 951
13033.87 922
13034.95 945
13036.03 866
13037.11 899
13038.18 1001
13039.26 969
13040.34 924
13041.42 930
13042.50 949
13043.58 948
13044.66 906
13045.74 947
13046.82 964
13047.89 952
13048.97 999
13050.05 943
13051.13 950
13052.21 956
13053.29 896
13054.37 967
13055.45 945
13056.53 966
13057.61 978
13058.69 1018
13059.77 957
13060.85 992
13061.93 1002
13063.01 986
13064.09 1004
13065.17 958
13066.25 961
13067.33 913
13068.41 907
13069.49 954
13070.57 878
13071.65 1001
13072.73 977
13073.81 911
13074.89 959
13075.97 902
13077.05 921
13078.13 933
13079.21 960
13080.29 999
13081.37 1007
13082.45 953
13083.53 893
13084.61 918
13085.69 979
13086.77 978
13087.85 937
13088.94 997
13090.02 914
13091.10 868
13092.18 921
13093.26 988
13094.34 931
13095.42 955
13096.50 903
13097.58 997
13098.66 955
13099.75 941
13100.83 1000
13101.91 958
13102.99 1014
13104.07 982
13105.15 977
13106.23 965
13107.32 952
13108.40 957
13109.48 973
13110.56 887
13111.64 929
13112.72 960
13113.81 952
13114.89 1001
13115.97 933
13117.05 937
13118.13 937
13119.22 984
13120.30 988
13121.38 932
13122.46 962
13123.55 959
13124.63 1004
13125.71 944
13126.79 962
13127.88 1036
13128.96 986
13130.04 950
13131.12 928
13132.21 941
13133.29 924
13134.37 915
13135.45 876
13136.54 937
13137.62 960
13138.70 930
13139.79 1005
13140.87 942
13141.95 970
13143.03 981
13144.12 990
13145.20 990
13146.28 894
13147.37 967
13148.45 1010
13149.53 941
13150.62 898
13151.70 870
13152.78 952
13153.87 985
13154.95 1039
13156.03 1005
13157.12 1025
13158.20 1008
13159.29 1031
13160.37 1026
13161.45 991
13162.54 979
13163.62 940
13164.71 962
13165.79 915
13166.87 992
13167.96 969
13169.04 971
13170.13 938
13171.21 904
13172.29 919
13173.38 893
13174.46 970
13175.55 934
13176.63 881
13177.72 937
13178.80 1005
13179.89 982
13180.97 913
13182.06 963
13183.14 905
13184.22 936
13185.31 983
13186.39 997
13187.48 886
13188.56 936
13189.65 944
13190.73 970
13191.82 971
13192.90 980
13193.99 1006
13195.07 957
13196.16 998
13197.25 1016
13198.33 1001
13199.42 916
13200.50 918
13201.59 981
13202.67 938
13203.76 944
13204.84 1003
13205.93 934
13207.02 957
13208.10 992
13209.19 1045
13210.27 1015
13211.36 1034
13212.44 972
13213.53 991
13214.62 933
13215.70 1009
13216.79 1053
13217.88 1042
13218.96 999
13220.05 1003
13221.13 999
13222.22 941
13223.31 989
13224.39 966
13225.48 1026
13226.57 961
13227.65 960
13228.74 995
13229.83 1019
13230.91 989
13232.00 927
13233.09 975
13234.17 998
13235.26 959
13236.35 958
13237.43 980
13238.52 973
13239.61 1034
13240.70 1003
13241.78 1014
13242.87 942
13243.96 996
13245.04 936
13246.13 993
13247.22 950
13248.31 984
13249.39 963
13250.48 976
13251.57 1026
13252.66 985
13253.74 1030
13254.83 1033
13255.92 988
13257.01 991
13258.10 970
13259.18 1004
13260.27 1064
13261.36 1065
13262.45 1026
13263.54 1074
13264.62 1072
13265.71 1052
13266.80 985
13267.89 1038
13268.98 1111
13270.06 1075
13271.15 1013
13272.24 1006
13273.33 993
13274.42 1031
13275.51 1036
13276.60 996
13277.68 1008
13278.77 1157
13279.86 1098
13280.95 1042
13282.04 1050
13283.13 1065
13284.22 1102
13285.31 1067
13286.39 989
13287.48 1046
13288.57 1072
13289.66 999
13290.75 1026
13291.84 1028
13292.93 1058
13294.02 1123
13295.11 1115
13296.20 1090
13297.29 1069
13298.38 1056
13299.47 1049
13300.56 1023
13301.65 1085
13302.73 1067
13303.82 1096
13304.91 1055
13306.00 1016
13307.09 1084
13308.18 1084
13309.27 1089
13310.36 1082
13311.45 1118
13312.54 1080
13313.63 1108
13314.72 1083
13315.81 1113
13316.90 1089
13318.00 1100
13319.09 1137
13320.18 1137
13321.27 1120
13322.36 1117
13323.45 1050
13324.54 1081
13325.63 1140
13326.72 1143
13327.81 1147
13328.90 1104
13329.99 1050
13331.08 1059
13332.17 1156
13333.26 1151
13334.35 1065
13335.45 1053
13336.54 1048
13337.63 1063
13338.72 1080
13339.81 1117
13340.90 1086
13341.99 1070
13343.08 1087
13344.18 1094
13345.27 1117
13346.36 1069
13347.45 1116
13348.54 1092
13349.63 1088
13350.72 1066
13351.82 1033
13352.91 1073
13354.00 1125
13355.09 1172
13356.18 1101
13357.28 1185
13358.37 1137
13359.46 1099
13360.55 1066
13361.64 1101
13362.74 1088
13363.83 1061
13364.92 1067
13366.01 1132
13367.10 1218
13368.20 1159
13369.29 1188
13370.38 1115
13371.47 1160
13372.57 1130
13373.66 1142
13374.75 1167
13375.84 1189
13376.94 1141
13378.03 1136
13379.12 1177
13380.22 1104
13381.31 1153
13382.40 1135
13383.49 1167
13384.59 1185
13385.68 1171
13386.77 1173
13387.87 1143
13388.96 1116
13390.05 1170
13391.15 1146
13392.24 1093
13393.33 1093
13394.43 1165
13395.52 1195
13396.61 1201
13397.71 1163
13398.80 1073
13399.90 1085
13400.99 1142
13402.08 1114
13403.18 1181
13404.27 1215
13405.36 1189
13406.46 1163
13407.55 1099
13408.65 1135
13409.74 1176
13410.83 1196
13411.93 1150
13413.02 1142
13414.12 1152
13415.21 1149
13416.31 1160
13417.40 1118
13418.49 1147
13419.59 1135
13420.68 1123
13421.78 1148
13422.87 1150
13423.97 1137
13425.06 1141
13426.16 1086
13427.25 1116
13428.35 1082
13429.44 1062
13430.54 1055
13431.63 1163
13432.73 1141
13433.82 1132
13434.92 1176
13436.01 1160
13437.11 1126
13438.20 1153
13439.30 1085
13440.39 1166
13441.49 1140
13442.58 1116
13443.68 1132
13444.77 1049
13445.87 1096
13446.96 1141
13448.06 1153
13449.16 1140
13450.25 1092
13451.35 1104
13452.44 1120
13453.54 1076
13454.64 1089
13455.73 1128
13456.83 1156
13457.92 1135
13459.02 1133
13460.12 1171
13461.21 1186
13462.31 1147
13463.40 1164
13464.50 1199
13465.60 1159
13466.69 1107
13467.79 1137
13468.89 1260
13469.98 1136
13471.08 1138
13472.18 1249
13473.27 1183
13474.37 1176
13475.47 1134
13476.56 1114
13477.66 1214
13478.76 1163
13479.85 1205
13480.95 1197
13482.05 1147
13483.14 1145
13484.24 1147
13485.34 1179
13486.44 1158
13487.53 1177
13488.63 1214
13489.73 1179
13490.83 1169
13491.92 1235
13493.02 1180
13494.12 1122
13495.21 1199
13496.31 1250
13497.41 1161
13498.51 1128
13499.61 1147
13500.70 1149
13501.80 1174
13502.90 1150
13504.00 1205
13505.10 1273
13506.19 1284
13507.29 1265
13508.39 1273
13509.49 1296
13510.59 1249
13511.68 1217
13512.78 1205
13513.88 1255
13514.98 1239
13516.08 1208
13517.18 1232
13518.27 1225
13519.37 1114
13520.47 1279
13521.57 1253
13522.67 1149
13523.77 1192
13524.87 1219
13525.96 1209
13527.06 1141
13528.16 1167
13529.26 1170
13530.36 1151
13531.46 1143
13532.56 1105
13533.66 1131
13534.76 1105
13535.86 1128
13536.96 1161
13538.05 1166
13539.15 1119
13540.25 1103
13541.35 1104
13542.45 1164
13543.55 1214
13544.65 1159
13545.75 1138
13546.85 1170
13547.95 1163
13549.05 1077
13550.15 1100
13551.25 1102
13552.35 1091
13553.45 1098
13554.55 1103
13555.65 1071
13556.75 1140
13557.85 1092
13558.95 1114
13560.05 1043
13561.15 1082
13562.25 1113
13563.35 1044
13564.45 1053
13565.55 1071
13566.65 1066
13567.75 1077
13568.85 1125
13569.95 1030
13571.05 1096
13572.16 1096
13573.26 1057
13574.36 1109
13575.46 1093
13576.56 1120
13577.66 1116
13578.76 1128
13579.86 1048
13580.96 1072
13582.06 1070
13583.16 1140
13584.27 1050
13585.37 1047
13586.47 1088
13587.57 1084
13588.67 1075
13589.77 1103
13590.87 1056
13591.98 1096
13593.08 1100
13594.18 1101
13595.28 1065
13596.38 1068
13597.48 1121
13598.59 1015
13599.69 1081
13600.79 1030
13601.89 1038
13602.99 1011
13604.10 1007
13605.20 1085
13606.30 1098
13607.40 1000
13608.50 1048
13609.61 1087
13610.71 1029
13611.81 1085
13612.91 1064
13614.02 1050
13615.12 1063
13616.22 1091
13617.32 1102
13618.43 1060
13619.53 1105
13620.63 1131
13621.73 1100
13622.84 1065
13623.94 1085
13625.04 1017
13626.14 1086
13627.25 1154
13628.35 1102
13629.45 1073
13630.56 999
13631.66 1020
13632.76 1071
13633.87 1072
13634.97 1093
13636.07 1105
13637.18 1013
13638.28 1051
13639.38 1030
13640.49 1016
13641.59 999
13642.69 1020
13643.80 1049
13644.90 1067
13646.00 1028
13647.11 1028
13648.21 1022
13649.32 1076
13650.42 1090
13651.52 1060
13652.63 1043
13653.73 1105
13654.84 1037
13655.94 1018
13657.04 1037
13658.15 1061
13659.25 1106
13660.36 1033
13661.46 997
13662.57 1079
13663.67 1036
13664.77 1078
13665.88 1069
13666.98 1073
13668.09 1101
13669.19 1168
13670.30 1021
13671.40 1049
13672.51 1108
13673.61 1041
13674.72 1130
13675.82 1091
13676.93 1063
13678.03 1031
13679.14 1065
13680.24 1060
13681.35 1079
13682.45 1058
13683.56 1173
13684.66 1105
13685.77 1041
13686.87 1078
13687.98 1081
13689.08 1056
13690.19 1077
13691.29 1103
13692.40 1129
13693.51 1050
13694.61 1027
13695.72 1016
13696.82 1047
13697.93 1051
13699.03 1063
13700.14 1072
13701.25 1104
13702.35 1068
13703.46 1034
13704.56 997
13705.67 1038
13706.78 1070
13707.88 1068
13708.99 1041
13710.10 1064
13711.20 1122
13712.31 1074
13713.41 1099
13714.52 1177
13715.63 1151
13716.73 1133
13717.84 1058
13718.95 1058
13720.05 1061
13721.16 1055
13722.27 1091
13723.37 1196
13724.48 1137
13725.59 1137
13726.70 1181
13727.80 1130
13728.91 1171
13730.02 1199
13731.12 1177
13732.23 1120
13733.34 1087
13734.45 1137
13735.55 1187
13736.66 1133
13737.77 1244
13738.87 1164
13739.98 1114
13741.09 1086
13742.20 1124
13743.31 1201
13744.41 1170
13745.52 1139
13746.63 1151
13747.74 1170
13748.84 1170
13749.95 1195
13751.06 1238
13752.17 1160
13753.28 1249
13754.38 1251
13755.49 1265
13756.60 1209
13757.71 1191
13758.82 1233
13759.93 1220
13761.03 1219
13762.14 1167
13763.25 1253
13764.36 1243
13765.47 1242
13766.58 1230
13767.68 1294
13768.79 1274
13769.90 1299
13771.01 1304
13772.12 1250
13773.23 1379
13774.34 1379
13775.45 1319
13776.56 1407
13777.66 1428
13778.77 1437
13779.88 1404
13780.99 1374
13782.10 1400
13783.21 1407
13784.32 1431
13785.43 1417
13786.54 1370
13787.65 1431
13788.76 1410
13789.87 1361
13790.98 1401
13792.09 1415
13793.20 1267
13794.31 1327
13795.42 1346
13796.52 1347
13797.63 1277
13798.74 1251
13799.85 1263
13800.96 1217
13802.07 1195
13803.18 1144
13804.29 1199
13805.40 1127
13806.51 1142
13807.63 1139
13808.74 1094
13809.85 1183
13810.96 1180
13812.07 1204
13813.18 1104
13814.29 1167
13815.40 1108
13816.51 1102
13817.62 1218
13818.73 1193
13819.84 1124
13820.95 1145
13822.06 1158
13823.17 1096
13824.28 1068
13825.40 1175
13826.51 1173
13827.62 1135
13828.73 1082
13829.84 1079
13830.95 1099
13832.06 1129
13833.17 1125
13834.28 1138
13835.40 1055
13836.51 1099
13837.62 1142
13838.73 1135
13839.84 1063
13840.95 1031
13842.06 1079
13843.18 1097
13844.29 1046
13845.40 1019
13846.51 1043
13847.62 1140
13848.74 1122
13849.85 1088
13850.96 1063
13852.07 1090
13853.18 1055
13854.30 1050
13855.41 1034
13856.52 1078
13857.63 1083
13858.74 1102
13859.86 1063
13860.97 1038
13862.08 1105
13863.19 1115
13864.31 1048
13865.42 1049
13866.53 1117
13867.64 1165
13868.76 1176
13869.87 1146
13870.98 1128
13872.10 1162
13873.21 1093
13874.32 1025
13875.43 1078
13876.55 1114
13877.66 1099
13878.77 1111
13879.89 1097
13881.00 1102
13882.11 1065
13883.23 1077
13884.34 1217
13885.45 1065
13886.57 1059
13887.68 1054
13888.79 1055
13889.91 1106
13891.02 1104
13892.13 1146
13893.25 1092
13894.36 1048
13895.48 1141
13896.59 1071
13897.70 1052
13898.82 1099
13899.93 1095
13901.05 1043
13902.16 1080
13903.27 1074
13904.39 1101
13905.50 1119
13906.62 1135
13907.73 1184
13908.85 1043
13909.96 1057
13911.07 1122
13912.19 1164
13913.30 1136
13914.42 1117
13915.53 1095
13916.65 1092
13917.76 1077
13918.88 1085
13919.99 1151
13921.11 1115
13922.22 1059
13923.34 1092
13924.45 1045
13925.57 1043
13926.68 1033
13927.80 989
13928.91 1018
13930.03 1053
13931.14 1024
13932.26 1061
13933.37 1075
13934.49 1043
13935.60 1008
13936.72 981
13937.83 1003
13938.95 999
13940.06 1051
13941.18 1069
13942.30 1055
13943.41 1022
13944.53 968
13945.64 1068
13946.76 996
13947.87 1041
13948.99 1022
13950.11 1007
13951.22 982
13952.34 1006
13953.45 1050
13954.57 1041
13955.69 1071
13956.80 1005
13957.92 1003
13959.04 956
13960.15 1075
13961.27 980
13962.39 967
13963.50 975
13964.62 977
13965.73 988
13966.85 991
13967.97 996
13969.08 1012
13970.20 1001
13971.32 1053
13972.44 968
13973.55 985
13974.67 1021
13975.79 1019
13976.90 990
13978.02 954
13979.14 995
13980.25 956
13981.37 988
13982.49 1015
13983.61 993
13984.72 979
13985.84 975
13986.96 948
13988.08 957
13989.19 952
13990.31 902
13991.43 983
13992.55 962
13993.66 981
13994.78 925
13995.90 954
13997.02 1007
13998.14 1028
13999.25 995
14000.37 922
14001.49 952
14002.61 992
14003.73 975
14004.84 998
14005.96 963
14007.08 969
14008.20 965
14009.32 927
14010.44 920
14011.55 925
14012.67 919
14013.79 923
14014.91 1022
14016.03 935
14017.15 884
14018.27 981
14019.38 1012
14020.50 934
14021.62 945
14022.74 969
14023.86 946
14024.98 986
14026.10 937
14027.22 925
14028.34 938
14029.46 912
14030.57 954
14031.69 1017
14032.81 997
14033.93 1021
14035.05 975
14036.17 1019
14037.29 905
14038.41 974
14039.53 937
14040.65 945
14041.77 930
14042.89 955
14044.01 988
14045.13 942
14046.25 975
14047.37 954
14048.49 970
14049.61 929
14050.73 966
14051.85 968
14052.97 879
14054.09 937
14055.21 933
14056.33 983
14057.45 899
14058.57 922
14059.69 957
14060.81 969
14061.93 1001
14063.05 960
14064.17 985
14065.29 981
14066.41 1049
14067.53 989
14068.65 1003
14069.78 889
14070.90 882
14072.02 930
14073.14 957
14074.26 1029
14075.38 971
14076.50 995
14077.62 1000
14078.74 991
14079.86 1017
14080.99 960
14082.11 961
14083.23 1003
14084.35 1055
14085.47 956
14086.59 995
14087.71 1084
14088.84 1051
14089.96 1013
14091.08 1053
14092.20 1044
14093.32 1030
14094.44 1046
14095.57 1065
14096.69 948
14097.81 1042
14098.93 999
14100.05 1068
14101.18 1145
14102.30 1078
14103.42 1080
14104.54 1081
14105.66 1124
14106.79 1097
14107.91 1070
14109.03 1089
14110.15 1029
14111.28 1049
14112.40 1097
14113.52 1051
14114.64 1108
14115.77 1038
14116.89 972
14118.01 1084
14119.13 1110
14120.26 1021
14121.38 1017
14122.50 985
14123.63 1013
14124.75 1035
14125.87 1054
14126.99 1009
14128.12 1027
14129.24 957
14130.36 987
14131.49 1018
14132.61 1017
14133.73 1005
14134.86 955
14135.98 1005
14137.10 995
14138.23 990
14139.35 933
14140.47 908
14141.60 968
14142.72 940
14143.85 853
14144.97 913
14146.09 925
14147.22 978
14148.34 930
14149.47 1009
14150.59 973
14151.71 925
14152.84 952
14153.96 993
14155.09 894
14156.21 952
14157.33 910
14158.46 916
14159.58 905
14160.71 861
14161.83 889
14162.96 971
14164.08 939
14165.21 936
14166.33 924
14167.45 886
14168.58 889
14169.70 875
14170.83 918
14171.95 942
14173.08 927
14174.20 925
14175.33 846
14176.45 883
14177.58 881
14178.70 882
14179.83 878
14180.95 829
14182.08 908
14183.20 866
14184.33 944
14185.46 907
14186.58 917
14187.71 875
14188.83 874
14189.96 912
14191.08 835
14192.21 904
14193.33 857
14194.46 842
14195.59 867
14196.71 848
14197.84 865
14198.96 872
14200.09 857
14201.22 812
14202.34 914
14203.47 857
14204.59 853
14205.72 850
14206.85 815
14207.97 847
14209.10 947
14210.23 982
14211.35 890
14212.48 858
14213.61 867
14214.73 881
14215.86 918
14216.99 893
14218.11 860
14219.24 808
14220.37 826
14221.49 823
14222.62 816
14223.75 819
14224.87 807
14226.00 892
14227.13 890
14228.25 858
14229.38 834
14230.51 828
14231.64 863
14232.76 858
14233.89 838
14235.02 812
14236.14 782
14237.27 765
14238.40 776
14239.53 824
14240.66 813
14241.78 871
14242.91 873
14244.04 847
14245.17 791
14246.29 808
14247.42 782
14248.55 833
14249.68 856
14250.81 816
14251.93 781
14253.06 867
14254.19 884
14255.32 863
14256.45 836
14257.57 838
14258.70 861
14259.83 869
14260.96 817
14262.09 797
14263.22 832
14264.34 841
14265.47 828
14266.60 805
14267.73 766
14268.86 788
14269.99 816
14271.12 821
14272.25 820
14273.37 818
14274.50 795
14275.63 837
14276.76 788
14277.89 741
14279.02 772
14280.15 766
14281.28 785
14282.41 874
14283.54 802
14284.67 799
14285.80 824
14286.92 821
14288.05 796
14289.18 836
14290.31 794
14291.44 818
14292.57 856
14293.70 771
14294.83 791
14295.96 800
14297.09 771
14298.22 710
14299.35 728
14300.48 735
14301.61 797
14302.74 798
14303.87 813
14305.00 780
14306.13 779
14307.26 833
14308.39 818
14309.52 799
14310.65 771
14311.78 751
14312.91 761
14314.04 761
14315.18 721
14316.31 779
14317.44 789
14318.57 818
14319.70 786
14320.83 775
14321.96 790
14323.09 799
14324.22 856
14325.35 785
14326.48 764
14327.61 822
14328.75 830
14329.88 754
14331.01 740
14332.14 783
14333.27 719
14334.40 742
14335.53 751
14336.66 790
14337.80 792
14338.93 775
14340.06 738
14341.19 737
14342.32 769
14343.45 773
14344.59 736
14345.72 760
14346.85 735
14347.98 778
14349.11 783
14350.24 707
14351.38 738
14352.51 799
14353.64 792
14354.77 771
14355.91 773
14357.04 742
14358.17 705
14359.30 780
14360.43 767
14361.57 708
14362.70 740
14363.83 797
14364.96 734
14366.10 766
14367.23 750
14368.36 736
14369.49 725
14370.63 738
14371.76 725
14372.89 726
14374.03 713
14375.16 704
14376.29 753
14377.42 703
14378.56 752
14379.69 738
14380.82 758
14381.96 783
14383.09 791
14384.22 755
14385.36 703
14386.49 741
14387.62 785
14388.76 810
14389.89 801
14391.02 761
14392.16 733
14393.29 746
14394.43 761
14395.56 723
14396.69 718
14397.83 747
14398.96 712
14400.09 713
14401.23 807
14402.36 745
14403.50 669
14404.63 744
14405.76 730
14406.90 720
14408.03 688
14409.17 725
14410.30 800
14411.44 740
14412.57 700
14413.70 800
14414.84 790
14415.97 728
14417.11 772
14418.24 738
14419.38 707
14420.51 734
14421.65 788
14422.78 754
14423.92 723
14425.05 717
14426.19 723
14427.32 761
14428.46 745
14429.59 737
14430.73 704
14431.86 754
14433.00 728
14434.13 728
14435.27 715
14436.40 751
14437.54 708
14438.67 760
14439.81 730
14440.95 792
14442.08 748
14443.22 756
14444.35 745
14445.49 738
14446.62 746
14447.76 771
14448.90 701
14450.03 735
14451.17 688
14452.30 755
14453.44 737
14454.58 680
14455.71 728
14456.85 715
14457.98 795
14459.12 816
14460.26 822
14461.39 766
14462.53 753
14463.67 772
14464.80 813
14465.94 778
14467.07 787
14468.21 766
14469.35 726
14470.48 725
14471.62 786
14472.76 770
14473.90 766
14475.03 753
14476.17 739
14477.31 706
14478.44 696
14479.58 801
14480.72 805
14481.85 788
14482.99 806
14484.13 813
14485.27 749
14486.40 744
14487.54 703
14488.68 717
14489.82 706
14490.95 751
14492.09 758
14493.23 764
14494.37 769
14495.50 786
14496.64 785
14497.78 796
14498.92 740
14500.05 757
14501.19 768
14502.33 805
14503.47 831
14504.61 810
14505.74 824
14506.88 774
14508.02 821
14509.16 785
14510.30 736
14511.44 776
14512.57 837
14513.71 782
14514.85 795
14515.99 794
14517.13 787
14518.27 823
14519.41 829
14520.54 864
14521.68 875
14522.82 828
14523.96 783
14525.10 775
14526.24 809
14527.38 795
14528.52 784
14529.65 836
14530.79 846
14531.93 837
14533.07 823
14534.21 847
14535.35 839
14536.49 903
14537.63 796
14538.77 780
14539.91 863
14541.05 807
14542.19 741
14543.33 737
14544.47 780
14545.61 827
14546.75 768
14547.89 799
14549.02 817
14550.16 883
14551.30 751
14552.44 779
14553.58 815
14554.72 752
14555.86 758
14557.00 777
14558.14 807
14559.29 771
14560.43 749
14561.57 759
14562.71 775
14563.85 776
14564.99 716
14566.13 785
14567.27 793
14568.41 797
14569.55 774
14570.69 741
14571.83 741
14572.97 716
14574.11 734
14575.25 728
14576.39 760
14577.53 785
14578.68 759
14579.82 743
14580.96 758
14582.10 835
14583.24 808
14584.38 788
14585.52 768
14586.66 780
14587.80 806
14588.95 798
14590.09 810
14591.23 791
14592.37 743
14593.51 773
14594.65 789
14595.79 843
14596.94 894
14598.08 804
14599.22 796
14600.36 773
14601.50 803
14602.65 828
14603.79 797
14604.93 823
14606.07 777
14607.21 769
14608.36 805
14609.50 789
14610.64 775
14611.78 784
14612.92 746
14614.07 798
14615.21 769
14616.35 824
14617.49 821
14618.64 790
14619.78 814
14620.92 804
14622.06 805
14623.21 788
14624.35 750
14625.49 781
14626.64 743
14627.78 755
14628.92 785
14630.06 815
14631.21 768
14632.35 841
14633.49 838
14634.64 799
14635.78 811
14636.92 815
14638.07 826
14639.21 833
14640.35 820
14641.50 837
14642.64 863
14643.78 876
14644.93 844
14646.07 827
14647.21 837
14648.36 863
14649.50 876
14650.65 830
14651.79 841
14652.93 811
14654.08 770
14655.22 773
14656.37 808
14657.51 808
14658.65 818
14659.80 810
14660.94 771
14662.09 761
14663.23 775
14664.37 794
14665.52 804
14666.66 729
14667.81 768
14668.95 769
14670.10 737
14671.24 725
14672.39 744
14673.53 807
14674.68 755
14675.82 718
14676.97 690
14678.11 713
14679.25 762
14680.40 741
14681.54 753
14682.69 763
14683.83 776
14684.98 795
14686.13 723
14687.27 731
14688.42 738
14689.56 734
14690.71 837
14691.85 714
14693.00 700
14694.14 720
14695.29 724
14696.43 724
14697.58 708
14698.72 693
14699.87 754
14701.02 680
14702.16 776
14703.31 703
14704.45 717
14705.60 734
14706.75 737
14707.89 764
14709.04 701
14710.18 694
14711.33 665
14712.48 671
14713.62 710
14714.77 689
14715.92 739
14717.06 779
14718.21 714
14719.35 716
14720.50 760
14721.65 725
14722.79 652
14723.94 706
14725.09 722
14726.23 722
14727.38 732
14728.53 731
14729.67 682
14730.82 719
14731.97 729
14733.12 746
14734.26 722
14735.41 747
14736.56 744
14737.70 678
14738.85 677
14740.00 707
14741.15 733
14742.29 708
14743.44 701
14744.59 688
14745.74 717
14746.88 704
14748.03 665
14749.18 668
14750.33 661
14751.47 690
14752.62 688
14753.77 690
14754.92 675
14756.07 690
14757.21 692
14758.36 668
14759.51 699
14760.66 692
14761.81 669
14762.95 691
14764.10 653
14765.25 694
14766.40 707
14767.55 677
14768.70 714
14769.84 663
14770.99 675
14772.14 649
14773.29 737
14774.44 677
14775.59 686
14776.74 701
14777.88 726
14779.03 712
14780.18 669
14781.33 637
14782.48 705
14783.63 700
14784.78 692
14785.93 648
14787.08 703
14788.22 703
14789.37 685
14790.52 688
14791.67 727
14792.82 698
14793.97 702
14795.12 678
14796.27 678
14797.42 640
14798.57 683
14799.72 660
14800.87 666
14802.02 697
14803.17 724
14804.32 688
14805.47 703
14806.62 678
14807.77 689
14808.92 669
14810.07 701
14811.22 692
14812.37 711
14813.52 693
14814.67 706
14815.82 683
14816.97 711
14818.12 684
14819.27 628
14820.42 683
14821.57 737
14822.72 659
14823.87 695
14825.02 678
14826.17 657
14827.32 680
14828.47 677
14829.62 695
14830.78 735
14831.93 696
14833.08 657
14834.23 660
14835.38 705
14836.53 681
14837.68 694
14838.83 674
14839.98 655
14841.13 585
14842.29 627
14843.44 648
14844.59 634
14845.74 622
14846.89 642
14848.04 696
14849.19 681
14850.35 684
14851.50 605
14852.65 685
14853.80 674
14854.95 616
14856.10 622
14857.26 631
14858.41 672
14859.56 679
14860.71 696
14861.86 693
14863.02 672
14864.17 725
14865.32 695
14866.47 689
14867.63 633
14868.78 614
14869.93 648
14871.08 674
14872.23 704
14873.39 678
14874.54 609
14875.69 627
14876.84 644
14878.00 686
14879.15 638
14880.30 637
14881.46 639
14882.61 651
14883.76 660
14884.91 602
14886.07 641
14887.22 661
14888.37 630
14889.53 612
14890.68 625
14891.83 670
14892.99 621
14894.14 615
14895.29 616
14896.45 618
14897.60 588
14898.75 638
14899.91 673
14901.06 682
14902.21 571
14903.37 680
14904.52 646
14905.67 623
14906.83 568
14907.98 609
14909.14 609
14910.29 623
14911.44 618
14912.60 600
14913.75 624
14914.91 654
14916.06 658
14917.21 588
14918.37 627
14919.52 680
14920.68 642
14921.83 597
14922.99 663
14924.14 653
14925.30 700
14926.45 678
14927.60 647
14928.76 629
14929.91 621
14931.07 579
14932.22 662
14933.38 694
14934.53 623
14935.69 681
14936.84 663
14938.00 645
14939.15 610
14940.31 629
14941.46 613
14942.62 640
14943.77 629
14944.93 631
14946.08 631
14947.24 658
14948.39 667
14949.55 634
14950.71 695
14951.86 614
14953.02 611
14954.17 566
14955.33 631
14956.48 607
14957.64 595
14958.80 602
14959.95 613
14961.11 614
14962.26 662
14963.42 689
14964.57 668
14965.73 630
14966.89 644
14968.04 621
14969.20 635
14970.36 631
14971.51 652
14972.67 649
14973.82 593
14974.98 650
14976.14 664
14977.29 687
14978.45 635
14979.61 619
14980.76 638
14981.92 644
14983.08 638
14984.23 600
14985.39 629
14986.55 681
14987.70 652
14988.86 628
14990.02 607
14991.18 621
14992.33 663
14993.49 585
14994.65 627
14995.80 701
14996.96 651
14998.12 680
14999.28 672
15000.43 637
15001.59 638
15002.75 738
15003.91 667
15005.06 596
15006.22 588
15007.38 619
15008.54 598
15009.69 598
15010.85 580
15012.01 626
15013.17 599
15014.33 586
15015.48 619
15016.64 651
15017.80 622
15018.96 605
15020.12 560
15021.27 594
15022.43 651
15023.59 631
15024.75 646
15025.91 647
15027.07 570
15028.23 583
15029.38 601
15030.54 611
15031.70 589
15032.86 620
15034.02 636
15035.18 647
15036.34 650
15037.49 623
15038.65 617
15039.81 654
15040.97 628
15042.13 617
15043.29 595
15044.45 627
15045.61 633
15046.77 582
15047.93 579
15049.09 669
15050.24 607
15051.40 638
15052.56 638
15053.72 592
15054.88 573
15056.04 616
15057.20 615
15058.36 652
15059.52 635
15060.68 603
15061.84 592
15063.00 598
15064.16 613
15065.32 618
15066.48 592
15067.64 621
15068.80 623
15069.96 612
15071.12 618
15072.28 594
15073.44 640
15074.60 573
15075.76 617
15076.92 620
15078.08 598
15079.24 662
15080.40 622
15081.56 604
15082.72 622
15083.89 565
15085.05 550
15086.21 574
15087.37 606
15088.53 605
15089.69 601
15090.85 623
15092.01 665
15093.17 600
15094.33 608
15095.49 601
15096.66 595
15097.82 593
15098.98 621
15100.14 623
15101.30 604
15102.46 628
15103.62 550
15104.78 585
15105.95 613
15107.11 604
15108.27 601
15109.43 626
15110.59 625
15111.75 649
15112.92 705
15114.08 646
15115.24 656
15116.40 655
15117.56 652
15118.73 653
15119.89 596
15121.05 604
15122.21 636
15123.37 610
15124.54 573
15125.70 609
15126.86 663
15128.02 667
15129.19 648
15130.35 609
15131.51 619
15132.67 586
15133.84 633
15135.00 576
15136.16 614
15137.32 650
15138.49 648
15139.65 618
15140.81 592
15141.97 582
15143.14 588
15144.30 593
15145.46 625
15146.63 618
15147.79 534
15148.95 571
15150.12 601
15151.28 621
15152.44 605
15153.61 628
15154.77 615
15155.93 603
15157.10 620
15158.26 597
15159.42 632
15160.59 599
15161.75 626
15162.91 615
15164.08 588
15165.24 625
15166.41 661
15167.57 691
15168.73 690
15169.90 634
15171.06 635
15172.23 586
15173.39 600
15174.55 629
15175.72 631
15176.88 593
15178.05 617
15179.21 603
15180.38 689
15181.54 611
15182.70 608
15183.87 589
15185.03 615
15186.20 561
15187.36 624
15188.53 678
15189.69 653
15190.86 635
15192.02 608
15193.19 603
15194.35 605
15195.52 601
15196.68 563
15197.85 634
15199.01 591
15200.18 615
15201.34 662
15202.51 648
15203.67 653
15204.84 565
15206.00 609
15207.17 653
15208.33 602
15209.50 573
15210.66 585
15211.83 661
15213.00 632
15214.16 562
15215.33 611
15216.49 685
15217.66 668
15218.82 648
15219.99 600
15221.16 587
15222.32 628
15223.49 667
15224.65 679
15225.82 641
15226.99 628
15228.15 617
15229.32 603
15230.49 626
15231.65 637
15232.82 641
15233.98 666
15235.15 622
15236.32 633
15237.48 669
15238.65 679
15239.82 630
15240.98 616
15242.15 606
15243.32 638
15244.48 733
15245.65 638
15246.82 604
15247.98 631
15249.15 669
15250.32 705
15251.49 660
15252.65 673
15253.82 642
15254.99 672
15256.16 692
15257.32 598
15258.49 654
15259.66 600
15260.82 627
15261.99 686
15263.16 668
15264.33 608
15265.49 629
15266.66 630
15267.83 618
15269.00 626
15270.17 617
15271.33 699
15272.50 613
15273.67 653
15274.84 657
15276.01 649
15277.17 637
15278.34 590
15279.51 593
15280.68 575
15281.85 638
15283.01 632
15284.18 631
15285.35 639
15286.52 599
15287.69 639
15288.86 596
15290.03 604
15291.19 640
15292.36 662
15293.53 622
15294.70 629
15295.87 656
15297.04 667
15298.21 642
15299.38 663
15300.54 592
15301.71 601
15302.88 619
15304.05 621
15305.22 628
15306.39 612
15307.56 607
15308.73 618
15309.90 626
15311.07 653
15312.24 680
15313.41 616
15314.58 601
15315.75 631
15316.92 646
15318.09 591
15319.25 630
15320.42 620
15321.59 602
15322.76 606
15323.93 641
15325.10 675
15326.27 606
15327.44 570
15328.61 621
15329.78 625
15330.95 609
15332.12 607
15333.29 627
15334.46 657
15335.64 663
15336.81 658
15337.98 646
15339.15 620
15340.32 617
15341.49 633
15342.66 626
15343.83 594
15345.00 588
15346.17 583
15347.34 633
15348.51 640
15349.68 632
15350.85 620
15352.02 620
15353.20 645
15354.37 680
15355.54 681
15356.71 631
15357.88 629
15359.05 640
15360.22 610
15361.39 577
15362.57 639
15363.74 634
15364.91 637
15366.08 587
15367.25 609
15368.42 633
15369.59 580
15370.77 617
15371.94 639
15373.11 646
15374.28 627
15375.45 589
15376.63 644
15377.80 620
15378.97 592
15380.14 589
15381.31 653
15382.49 665
15383.66 628
15384.83 671
15386.00 577
15387.17 561
15388.35 603
15389.52 642
15390.69 615
15391.86 597
15393.04 610
15394.21 639
15395.38 644
15396.55 587
15397.73 667
15398.90 620
15400.07 642
15401.25 657
15402.42 644
15403.59 621
15404.76 617
15405.94 660
15407.11 640
15408.28 659
15409.46 646
15410.63 609
15411.80 601
15412.98 632
15414.15 684
15415.32 585
15416.50 624
15417.67 596
15418.84 661
15420.02 646
15421.19 605
15422.36 648
15423.54 657
15424.71 619
15425.89 607
15427.06 590
15428.23 571
15429.41 617
15430.58 595
15431.76 602
15432.93 596
15434.10 637
15435.28 669
15436.45 588
15437.63 619
15438.80 650
15439.97 612
15441.15 615
15442.32 678
15443.50 622
15444.67 580
15445.85 659
15447.02 629
15448.20 587
15449.37 625
15450.55 603
15451.72 592
15452.89 625
15454.07 612
15455.24 644
15456.42 633
15457.59 598
15458.77 655
15459.94 627
15461.12 640
15462.30 649
15463.47 642
15464.65 641
15465.82 630
15467.00 652
15468.17 595
15469.35 578
15470.52 581
15471.70 666
15472.87 608
15474.05 620
15475.22 622
15476.40 581
15477.58 604
15478.75 611
15479.93 621
15481.10 632
15482.28 617
15483.46 619
15484.63 561
15485.81 574
15486.98 609
15488.16 592
15489.34 601
15490.51 580
15491.69 652
15492.87 631
15494.04 621
15495.22 636
15496.39 626
15497.57 618
15498.75 582
15499.92 560
15501.10 586
15502.28 608
15503.45 621
15504.63 631
15505.81 610
15506.98 559
15508.16 572
15509.34 649
15510.52 632
15511.69 571
15512.87 631
15514.05 593
15515.22 598
15516.40 604
15517.58 600
15518.76 635
15519.93 633
15521.11 603
15522.29 599
15523.47 594
15524.64 592
15525.82 601
15527.00 567
15528.18 636
15529.35 628
15530.53 664
15531.71 569
15532.89 646
15534.07 644
15535.24 661
15536.42 657
15537.60 594
15538.78 636
15539.96 580
15541.13 630
15542.31 626
15543.49 603
15544.67 571
15545.85 627
15547.03 628
15548.20 564
15549.38 634
15550.56 642
15551.74 645
15552.92 613
15554.10 596
15555.28 607
15556.45 657
15557.63 637
15558.81 616
15559.99 574
15561.17 599
15562.35 584
15563.53 614
15564.71 641
15565.89 608
15567.07 625
15568.24 620
15569.42 645
15570.60 634
15571.78 647
15572.96 657
15574.14 629
15575.32 619
15576.50 611
15577.68 704
15578.86 660
15580.04 687
15581.22 626
15582.40 599
15583.58 598
15584.76 660
15585.94 688
15587.12 681
15588.30 633
15589.48 615
15590.66 648
15591.84 685
15593.02 672
15594.20 620
15595.38 660
15596.56 649
15597.74 683
15598.92 677
15600.10 624
15601.28 622
15602.46 715
15603.64 671
15604.82 687
15606.00 721
15607.18 670
15608.36 657
15609.55 672
15610.73 667
15611.91 646
15613.09 662
15614.27 687
15615.45 687
15616.63 689
15617.81 684
15618.99 657
15620.17 655
15621.36 622
15622.54 625
15623.72 667
15624.90 649
15626.08 661
15627.26 669
15628.44 651
15629.63 673
15630.81 683
15631.99 672
15633.17 700
15634.35 669
15635.53 678
15636.72 640
15637.90 652
15639.08 660
15640.26 632
15641.44 735
15642.63 762
15643.81 689
15644.99 712
15646.17 707
15647.35 677
15648.54 717
15649.72 693
15650.90 653
15652.08 704
15653.27 682
15654.45 708
15655.63 717
15656.81 705
15658.00 722
15659.18 713
15660.36 696
15661.54 677
15662.73 775
15663.91 776
15665.09 742
15666.28 690
15667.46 695
15668.64 685
15669.82 788
15671.01 721
15672.19 690
15673.37 679
15674.56 754
15675.74 760
15676.92 712
15678.11 702
15679.29 649
15680.47 669
15681.66 719
15682.84 700
15684.03 794
15685.21 722
15686.39 655
15687.58 706
15688.76 699
15689.94 693
15691.13 666
15692.31 659
15693.50 683
15694.68 664
15695.86 707
15697.05 706
15698.23 701
15699.42 725
15700.60 645
15701.78 653
15702.97 601
15704.15 665
15705.34 628
15706.52 681
15707.71 722
15708.89 752
15710.08 741
15711.26 688
15712.45 664
15713.63 676
15714.81 697
15716.00 654
15717.18 667
15718.37 686
15719.55 630
15720.74 675
15721.92 677
15723.11 673
15724.29 645
15725.48 704
15726.66 759
15727.85 698
15729.04 661
15730.22 660
15731.41 698
15732.59 679
15733.78 654
15734.96 680
15736.15 627
15737.33 671
15738.52 750
15739.71 704
15740.89 670
15742.08 692
15743.26 681
15744.45 674
15745.63 737
15746.82 717
15748.01 767
15749.19 718
15750.38 716
15751.56 729
15752.75 688
15753.94 652
15755.12 706
15756.31 714
15757.50 693
15758.68 691
15759.87 697
15761.06 709
15762.24 718
15763.43 715
15764.62 728
15765.80 781
15766.99 766
15768.18 711
15769.36 746
15770.55 719
15771.74 676
15772.92 698
15774.11 721
15775.30 709
15776.48 708
15777.67 741
15778.86 756
15780.05 718
15781.23 716
15782.42 725
15783.61 709
15784.80 647
15785.98 635
15787.17 653
15788.36 738
15789.55 748
15790.73 704
15791.92 665
15793.11 741
15794.30 690
15795.48 760
15796.67 683
15797.86 705
15799.05 716
15800.24 678
15801.42 714
15802.61 691
15803.80 702
15804.99 709
15806.18 629
15807.37 672
15808.55 713
15809.74 650
15810.93 625
15812.12 684
15813.31 692
15814.50 658
15815.68 663
15816.87 672
15818.06 601
15819.25 664
15820.44 679
15821.63 690
15822.82 640
15824.01 654
15825.19 672
15826.38 640
15827.57 644
15828.76 682
15829.95 656
15831.14 630
15832.33 644
15833.52 654
15834.71 641
15835.90 631
15837.09 649
15838.28 715
15839.47 707
15840.66 652
15841.84 669
15843.03 666
15844.22 695
15845.41 652
15846.60 595
15847.79 618
15848.98 643
15850.17 642
15851.36 609
15852.55 680
15853.74 608
15854.93 662
15856.12 681
15857.31 675
15858.50 641
15859.69 636
15860.88 719
15862.07 676
15863.26 683
15864.46 670
15865.65 652
15866.84 652
15868.03 667
15869.22 648
15870.41 671
15871.60 615
15872.79 694
15873.98 668
15875.17 633
15876.36 659
15877.55 669
15878.74 634
15879.94 634
15881.13 667
15882.32 624
15883.51 652
15884.70 661
15885.89 693
15887.08 673
15888.27 664
15889.46 630
15890.66 603
15891.85 601
15893.04 632
15894.23 604
15895.42 652
15896.61 683
15897.81 660
15899.00 658
15900.19 657
15901.38 684
15902.57 664
15903.76 624
15904.96 688
15906.15 630
15907.34 638
15908.53 660
15909.72 640
15910.92 674
15912.11 689
15913.30 652
15914.49 601
15915.69 671
15916.88 675
15918.07 662
15919.26 717
15920.46 711
15921.65 655
15922.84 654
15924.03 671
15925.23 674
15926.42 710
15927.61 678
15928.81 654
15930.00 637
15931.19 668
15932.38 722
15933.58 636
15934.77 621
15935.96 638
15937.16 607
15938.35 652
15939.54 592
15940.74 607
15941.93 701
15943.12 684
15944.32 637
15945.51 656
15946.70 634
15947.90 608
15949.09 633
15950.28 604
15951.48 543
15952.67 575
15953.87 619
15955.06 653
15956.25 636
15957.45 629
15958.64 645
15959.84 599
15961.03 631
15962.22 599
15963.42 611
15964.61 594
15965.81 599
15967.00 596
15968.19 631
15969.39 585
15970.58 594
15971.78 591
15972.97 594
15974.17 589
15975.36 615
15976.56 574
15977.75 632
15978.95 579
15980.14 585
15981.34 560
15982.53 585
15983.72 605
15984.92 578
15986.11 585
15987.31 606
15988.50 587
15989.70 575
15990.90 621
15992.09 637
15993.29 635
15994.48 645
15995.68 578
15996.87 595
15998.07 602
15999.26 556
16000.46 570
16001.65 582
16002.85 571
16004.05 585
16005.24 588
16006.44 576
16007.63 586
16008.83 536
16010.02 588
16011.22 609
16012.42 581
16013.61 582
16014.81 573
16016.00 592
16017.20 629
16018.40 569
16019.59 580
16020.79 629
16021.99 569
16023.18 564
16024.38 582
16025.58 565
16026.77 657
16027.97 574
16029.16 557
16030.36 542
16031.56 510
16032.76 564
16033.95 551
16035.15 538
16036.35 507
16037.54 584
16038.74 675
16039.94 580
16041.13 617
16042.33 589
16043.53 586
16044.73 595
16045.92 568
16047.12 618
16048.32 578
16049.51 565
16050.71 532
16051.91 498
16053.11 568
16054.30 603
16055.50 547
16056.70 582
16057.90 549
16059.10 539
16060.29 518
16061.49 514
16062.69 550
16063.89 566
16065.08 546
16066.28 578
16067.48 598
16068.68 578
16069.88 566
16071.07 546
16072.27 585
16073.47 554
16074.67 558
16075.87 521
16077.07 556
16078.26 565
16079.46 567
16080.66 580
16081.86 597
16083.06 544
16084.26 513
16085.46 533
16086.66 565
16087.85 565
16089.05 570
16090.25 547
16091.45 568
16092.65 572
16093.85 595
16095.05 568
16096.25 534
16097.45 534
16098.65 550
16099.84 565
16101.04 607
16102.24 564
16103.44 516
16104.64 561
16105.84 497
16107.04 544
16108.24 530
16109.44 543
16110.64 561
16111.84 538
16113.04 578
16114.24 583
16115.44 539
16116.64 542
16117.84 544
16119.04 562
16120.24 606
16121.44 562
16122.64 532
16123.84 529
16125.04 583
16126.24 588
16127.44 548
16128.64 551
16129.84 524
16131.04 542
16132.24 566
16133.44 548
16134.64 578
16135.84 570
16137.04 555
16138.25 554
16139.45 508
16140.65 543
16141.85 575
16143.05 542
16144.25 537
16145.45 555
16146.65 550
16147.85 561
16149.05 539
16150.25 538
16151.46 539
16152.66 590
16153.86 538
16155.06 518
16156.26 562
16157.46 569
16158.66 522
16159.87 555
16161.07 539
16162.27 508
16163.47 524
16164.67 575
16165.87 536
16167.08 554
16168.28 557
16169.48 579
16170.68 561
16171.88 560
16173.09 577
16174.29 534
16175.49 546
16176.69 531
16177.89 555
16179.10 582
16180.30 570
16181.50 586
16182.70 572
16183.91 526
16185.11 511
16186.31 519
16187.51 561
16188.72 576
16189.92 574
16191.12 615
16192.32 551
16193.53 556
16194.73 537
16195.93 565
16197.13 609
16198.34 573
16199.54 586
16200.74 556
16201.95 528
16203.15 536
16204.35 636
16205.56 549
16206.76 520
16207.96 541
16209.17 539
16210.37 558
16211.57 532
16212.78 560
16213.98 601
16215.18 581
16216.39 602
16217.59 572
16218.79 507
16220.00 537
16221.20 546
16222.41 528
16223.61 568
16224.81 567
16226.02 533
16227.22 506
16228.43 495
16229.63 572
16230.83 590
16232.04 576
16233.24 582
16234.45 624
16235.65 534
16236.86 548
16238.06 598
16239.26 589
16240.47 617
16241.67 593
16242.88 585
16244.08 598
16245.29 531
16246.49 548
16247.70 520
16248.90 588
16250.11 636
16251.31 601
16252.52 557
16253.72 535
16254.93 534
16256.13 574
16257.34 553
16258.54 546
16259.75 547
16260.95 565
16262.16 602
16263.36 555
16264.57 544
16265.77 537
16266.98 539
16268.19 518
16269.39 551
16270.60 551
16271.80 529
16273.01 599
16274.21 616
16275.42 569
16276.63 554
16277.83 583
16279.04 566
16280.24 537
16281.45 491
16282.66 523
16283.86 539
16285.07 594
16286.27 586
16287.48 532
16288.69 541
16289.89 523
16291.10 524
16292.31 556
16293.51 535
16294.72 579
16295.93 557
16297.13 586
16298.34 637
16299.55 558
16300.75 554
16301.96 558
16303.17 561
16304.37 547
16305.58 556
16306.79 514
16307.99 542
16309.20 585
16310.41 570
16311.62 507
16312.82 552
16314.03 532
16315.24 563
16316.44 535
16317.65 576
16318.86 575
16320.07 553
16321.27 581
16322.48 595
16323.69 586
16324.90 551
16326.10 535
16327.31 534
16328.52 539
16329.73 554
16330.94 521
16332.14 526
16333.35 515
16334.56 554
16335.77 550
16336.98 538
16338.18 554
16339.39 576
16340.60 529
16341.81 565
16343.02 539
16344.23 557
16345.43 601
16346.64 566
16347.85 562
16349.06 516
16350.27 534
16351.48 544
16352.69 535
16353.89 571
16355.10 556
16356.31 556
16357.52 603
16358.73 556
16359.94 550
16361.15 573
16362.36 517
16363.57 510
16364.77 501
16365.98 496
16367.19 503
16368.40 528
16369.61 534
16370.82 545
16372.03 544
16373.24 546
16374.45 537
16375.66 560
16376.87 461
16378.08 496
16379.29 546
16380.50 505
16381.71 517
16382.92 540
16384.13 526
16385.34 531
16386.55 512
16387.76 511
16388.97 566
16390.18 534
16391.39 510
16392.60 587
16393.81 538
16395.02 507
16396.23 511
16397.44 524
16398.65 535
16399.86 558
16401.07 519
16402.28 531
16403.49 554
16404.70 494
16405.91 513
16407.12 570
16408.33 519
16409.54 522
16410.76 492
16411.97 514
16413.18 536
16414.39 514
16415.60 501
16416.81 519
16418.02 473
16419.23 503
16420.44 513
16421.66 505
16422.87 453
16424.08 507
16425.29 528
16426.50 512
16427.71 482
16428.92 494
16430.14 490
16431.35 503
16432.56 449
16433.77 459
16434.98 498
16436.19 528
16437.41 535
16438.62 533
16439.83 518
16441.04 518
16442.25 497
16443.47 536
16444.68 530
16445.89 519
16447.10 501
16448.31 501
16449.53 511
16450.74 532
16451.95 473
16453.16 565
16454.38 553
16455.59 486
16456.80 483
16458.01 496
16459.23 480
16460.44 495
16461.65 489
16462.86 535
16464.08 530
16465.29 573
16466.50 528
16467.72 523
16468.93 534
16470.14 515
16471.35 531
16472.57 502
16473.78 508
16474.99 525
16476.21 501
16477.42 533
16478.63 496
16479.85 507
16481.06 539
16482.27 488
16483.49 505
16484.70 510
16485.92 479
16487.13 575
16488.34 480
16489.56 531
16490.77 488
16491.98 507
16493.20 548
16494.41 534
16495.63 529
16496.84 538
16498.05 554
16499.27 524
16500.48 535
16501.70 529
16502.91 507
16504.13 505
16505.34 486
16506.55 510
16507.77 554
16508.98 499
16510.20 483
16511.41 495
16512.63 525
16513.84 526
16515.06 509
16516.27 551
16517.49 502
16518.70 488
16519.92 497
16521.13 500
16522.35 569
16523.56 563
16524.78 545
16525.99 526
16527.21 520
16528.42 562
16529.64 581
16530.85 492
16532.07 486
16533.28 530
16534.50 512
16535.71 480
16536.93 480
16538.14 492
16539.36 550
16540.58 482
16541.79 479
16543.01 489
16544.22 489
16545.44 438
16546.65 483
16547.87 505
16549.09 510
16550.30 525
16551.52 496
16552.73 535
16553.95 540
16555.17 564
16556.38 548
16557.60 522
16558.82 474
16560.03 501
16561.25 538
16562.46 485
16563.68 529
16564.90 493
16566.11 525
16567.33 481
16568.55 509
16569.76 537
16570.98 529
16572.20 540
16573.41 499
16574.63 543
16575.85 538
16577.07 529
16578.28 526
16579.50 469
16580.72 474
16581.93 541
16583.15 536
16584.37 527
16585.59 473
16586.80 522
16588.02 504
16589.24 495
16590.46 519
16591.67 517
16592.89 556
16594.11 545
16595.33 485
16596.54 515
16597.76 485
16598.98 486
16600.20 523
16601.41 517
16602.63 514
16603.85 520
16605.07 537
16606.29 537
16607.50 532
16608.72 512
16609.94 502
16611.16 514
16612.38 475
16613.60 490
16614.81 561
16616.03 526
16617.25 605
16618.47 550
16619.69 543
16620.91 465
16622.13 466
16623.34 541
16624.56 508
16625.78 511
16627.00 463
16628.22 464
16629.44 459
16630.66 449
16631.88 456
16633.10 539
16634.31 566
16635.53 476
16636.75 485
16637.97 568
16639.19 505
16640.41 484
16641.63 492
16642.85 501
16644.07 508
16645.29 437
16646.51 487
16647.73 459
16648.95 473
16650.17 450
16651.39 474
16652.61 495
16653.83 540
16655.05 507
16656.27 497
16657.49 482
16658.71 547
16659.93 492
16661.15 457
16662.37 520
16663.59 514
16664.81 506
16666.03 532
16667.25 566
16668.47 520
16669.69 500
16670.91 486
16672.13 526
16673.35 546
16674.57 509
16675.79 552
16677.01 490
16678.23 521
16679.45 499
16680.67 481
16681.89 548
16683.12 489
16684.34 497
16685.56 502
16686.78 525
16688.00 475
16689.22 483
16690.44 493
16691.66 478
16692.88 453
16694.11 462
16695.33 555
16696.55 548
16697.77 460
16698.99 465
16700.21 483
16701.43 520
16702.66 455
16703.88 472
16705.10 501
16706.32 483
16707.54 506
16708.77 481
16709.99 537
16711.21 490
16712.43 513
16713.65 509
16714.87 524
16716.10 534
16717.32 533
16718.54 505
16719.76 527
16720.99 553
16722.21 507
16723.43 497
16724.65 505
16725.88 503
16727.10 525
16728.32 487
16729.54 509
16730.77 489
16731.99 442
16733.21 477
16734.43 542
16735.66 505
16736.88 558
16738.10 519
16739.33 519
16740.55 535
16741.77 544
16742.99 529
16744.22 530
16745.44 492
16746.66 530
16747.89 508
16749.11 480
16750.33 474
16751.56 448
16752.78 485
16754.00 496
16755.23 524
16756.45 492
16757.68 526
16758.90 534
16760.12 545
16761.35 522
16762.57 509
16763.79 510
16765.02 492
16766.24 558
16767.47 539
16768.69 498
16769.91 506
16771.14 529
16772.36 586
16773.59 558
16774.81 514
16776.04 511
16777.26 482
16778.48 464
16779.71 467
16780.93 522
16782.16 483
16783.38 479
16784.61 483
16785.83 493
16787.06 544
16788.28 475
16789.51 444
16790.73 487
16791.96 504
16793.18 468
16794.41 470
16795.63 566
16796.86 506
16798.08 463
16799.31 509
16800.53 526
16801.76 473
16802.98 492
16804.21 494
16805.43 481
16806.66 556
16807.88 528
16809.11 533
16810.33 527
16811.56 545
16812.79 476
16814.01 479
16815.24 496
16816.46 465
16817.69 486
16818.91 517
16820.14 476
16821.37 526
16822.59 486
16823.82 462
16825.04 480
16826.27 487
16827.50 502
16828.72 531
16829.95 495
16831.18 481
16832.40 444
16833.63 523
16834.86 468
16836.08 469
16837.31 476
16838.53 495
16839.76 490
16840.99 481
16842.21 490
16843.44 478
16844.67 468
16845.90 462
16847.12 475
16848.35 473
16849.58 474
16850.80 474
16852.03 511
16853.26 450
16854.48 478
16855.71 478
16856.94 453
16858.17 498
16859.39 505
16860.62 544
16861.85 500
16863.08 533
16864.30 505
16865.53 494
16866.76 512
16867.99 515
16869.21 528
16870.44 476
16871.67 530
16872.90 548
16874.13 488
16875.35 508
16876.58 493
16877.81 495
16879.04 528
16880.27 563
16881.49 513
16882.72 528
16883.95 566
16885.18 501
16886.41 510
16887.64 491
16888.86 490
16890.09 540
16891.32 559
16892.55 502
16893.78 529
16895.01 529
16896.24 538
16897.46 489
16898.69 473
16899.92 517
16901.15 541
16902.38 488
16903.61 480
16904.84 497
16906.07 492
16907.30 472
16908.53 500
16909.75 478
16910.98 533
16912.21 547
16913.44 571
16914.67 523
16915.90 508
16917.13 507
16918.36 552
16919.59 506
16920.82 512
16922.05 513
16923.28 560
16924.51 533
16925.74 541
16926.97 522
16928.20 565
16929.43 551
16930.66 502
16931.89 486
16933.12 508
16934.35 517
16935.58 530
16936.81 473
16938.04 486
16939.27 471
16940.50 496
16941.73 550
16942.96 566
16944.19 498
16945.42 493
16946.65 553
16947.88 492
16949.11 497
16950.34 476
16951.57 487
16952.80 510
16954.04 512
16955.27 480
16956.50 431
16957.73 486
16958.96 482
16960.19 487
16961.42 482
16962.65 493
16963.88 504
16965.11 492
16966.35 441
16967.58 482
16968.81 522
16970.04 464
16971.27 494
16972.50 547
16973.73 499
16974.97 481
16976.20 478
16977.43 500
16978.66 522
16979.89 537
16981.12 500
16982.36 500
16983.59 547
16984.82 483
16986.05 448
16987.28 485
16988.52 473
16989.75 510
16990.98 499
16992.21 479
16993.45 478
16994.68 461
16995.91 484
16997.14 493
16998.37 494
16999.61 471
17000.84 498
17002.07 554
17003.31 482
17004.54 516
17005.77 469
17007.00 517
17008.24 496
17009.47 508
17010.70 437
17011.93 457
17013.17 463
17014.40 440
17015.63 465
17016.87 510
17018.10 482
17019.33 467
17020.57 525
17021.80 542
17023.03 509
17024.27 496
17025.50 500
17026.73 514
17027.97 446
17029.20 442
17030.43 457
17031.67 491
17032.90 454
17034.14 511
17035.37 480
17036.60 532
17037.84 490
17039.07 480
17040.30 466
17041.54 500
17042.77 501
17044.01 470
17045.24 486
17046.47 471
17047.71 460
17048.94 510
17050.18 523
17051.41 465
17052.65 482
17053.88 499
17055.12 500
17056.35 531
17057.58 503
17058.82 473
17060.05 495
17061.29 468
17062.52 529
17063.76 480
17064.99 457
17066.23 483
17067.46 476
17068.70 510
17069.93 503
17071.17 526
17072.40 472
17073.64 507
17074.87 501
17076.11 450
17077.34 430
17078.58 467
17079.81 473
17081.05 469
17082.29 466
17083.52 450
17084.76 514
17085.99 461
17087.23 466
17088.46 418
17089.70 459
17090.94 492
17092.17 460
17093.41 511
17094.64 486
17095.88 441
17097.12 469
17098.35 487
17099.59 511
17100.82 479
17102.06 475
17103.30 450
17104.53 470
17105.77 520
17107.00 423
17108.24 472
17109.48 457
17110.71 493
17111.95 456
17113.19 526
17114.42 505
17115.66 505
17116.90 504
17118.13 499
17119.37 541
17120.61 507
17121.85 507
17123.08 472
17124.32 474
17125.56 462
17126.79 472
17128.03 473
17129.27 534
17130.50 491
17131.74 470
17132.98 477
17134.22 467
17135.45 489
17136.69 474
17137.93 439
17139.17 472
17140.40 480
17141.64 491
17142.88 469
17144.12 433
17145.36 479
17146.59 495
17147.83 496
17149.07 464
17150.31 469
17151.54 476
17152.78 440
17154.02 452
17155.26 442
17156.50 455
17157.74 476
17158.97 516
17160.21 462
17161.45 471
17162.69 480
17163.93 466
17165.17 430
17166.40 486
17167.64 440
17168.88 464
17170.12 459
17171.36 517
17172.60 468
17173.84 481
17175.08 498
17176.31 497
17177.55 486
17178.79 488
17180.03 488
17181.27 505
17182.51 548
17183.75 517
17184.99 494
17186.23 462
17187.47 464
17188.71 497
17189.94 445
17191.18 444
17192.42 447
17193.66 488
17194.90 419
17196.14 416
17197.38 459
17198.62 458
17199.86 454
17201.10 499
17202.34 474
17203.58 513
17204.82 463
17206.06 461
17207.30 444
17208.54 482
17209.78 442
17211.02 451
17212.26 450
17213.50 494
17214.74 474
17215.98 443
17217.22 495
17218.46 502
17219.70 481
17220.94 501
17222.18 503
17223.43 454
17224.67 451
17225.91 481
17227.15 462
17228.39 526
17229.63 497
17230.87 451
17232.11 453
17233.35 452
17234.59 496
17235.83 485
17237.08 453
17238.32 468
17239.56 492
17240.80 464
17242.04 507
17243.28 496
17244.52 487
17245.76 474
17247.01 545
17248.25 476
17249.49 453
17250.73 456
17251.97 471
17253.21 484
17254.46 459
17255.70 418
17256.94 455
17258.18 470
17259.42 490
17260.66 467
17261.91 447
17263.15 394
17264.39 461
17265.63 433
17266.87 481
17268.12 482
17269.36 446
17270.60 465
17271.84 470
17273.09 442
17274.33 461
17275.57 499
17276.81 439
17278.06 436
17279.30 497
17280.54 492
17281.78 483
17283.03 561
17284.27 484
17285.51 482
17286.76 497
17288.00 450
17289.24 499
17290.48 486
17291.73 500
17292.97 499
17294.21 467
17295.46 455
17296.70 442
17297.94 452
17299.19 481
17300.43 454
17301.67 410
17302.92 468
17304.16 416
17305.40 411
17306.65 429
17307.89 435
17309.14 469
17310.38 443
17311.62 411
17312.87 423
17314.11 466
17315.35 514
17316.60 469
17317.84 431
17319.09 419
17320.33 438
17321.58 424
17322.82 459
17324.06 467
17325.31 460
17326.55 494
17327.80 475
17329.04 462
17330.29 430
17331.53 458
17332.77 447
17334.02 481
17335.26 460
17336.51 479
17337.75 469
17339.00 433
17340.24 442
17341.49 440
17342.73 455
17343.98 467
17345.22 469
17346.47 464
17347.71 469
17348.96 429
17350.20 487
17351.45 486
17352.69 436
17353.94 451
17355.18 493
17356.43 444
17357.68 438
17358.92 443
17360.17 435
17361.41 458
17362.66 488
17363.90 477
17365.15 439
17366.39 469
17367.64 453
17368.89 470
17370.13 508
17371.38 472
17372.62 440
17373.87 457
17375.12 428
17376.36 474
17377.61 455
17378.85 459
17380.10 498
17381.35 488
17382.59 452
17383.84 441
17385.09 481
17386.33 422
17387.58 444
17388.83 488
17390.07 464
17391.32 484
17392.57 499
17393.81 438
17395.06 534
17396.31 517
17397.55 475
17398.80 509
17400.05 490
17401.29 441
17402.54 412
17403.79 442
17405.04 457
17406.28 505
17407.53 512
17408.78 518
17410.02 475
17411.27 456
17412.52 443
17413.77 498
17415.01 477
17416.26 483
17417.51 483
17418.76 440
17420.00 482
17421.25 461
17422.50 489
17423.75 484
17425.00 454
17426.24 452
17427.49 448
17428.74 469
17429.99 488
17431.24 458
17432.48 494
17433.73 484
17434.98 484
17436.23 493
17437.48 469
17438.73 517
17439.97 503
17441.22 487
17442.47 461
17443.72 511
17444.97 497
17446.22 516
17447.47 476
17448.71 497
17449.96 452
17451.21 453
17452.46 464
17453.71 476
17454.96 487
17456.21 457
17457.46 448
17458.71 493
17459.95 498
17461.20 493
17462.45 475
17463.70 496
17464.95 466
17466.20 444
17467.45 490
17468.70 451
17469.95 433
17471.20 431
17472.45 451
17473.70 421
17474.95 432
17476.20 444
17477.45 464
17478.70 447
17479.95 477
17481.20 471
17482.45 492
17483.70 498
17484.95 540
17486.20 479
17487.45 492
17488.70 437
17489.95 454
17491.20 496
17492.45 528
17493.70 478
17494.95 429
17496.20 475
17497.45 505
17498.70 472
17499.95 468
17501.20 437
17502.45 467
17503.70 472
17504.95 452
17506.20 474
17507.46 451
17508.71 449
17509.96 487
17511.21 490
17512.46 469
17513.71 450
17514.96 443
17516.21 431
17517.46 466
17518.71 473
17519.97 459
17521.22 525
17522.47 510
17523.72 477
17524.97 493
17526.22 495
17527.47 430
17528.73 442
17529.98 469
17531.23 505
17532.48 475
17533.73 474
17534.99 477
17536.24 415
17537.49 484
17538.74 450
17539.99 468
17541.25 472
17542.50 429
17543.75 476
17545.00 465
17546.25 440
17547.51 461
17548.76 489
17550.01 473
17551.26 462
17552.52 495
17553.77 451
17555.02 472
17556.27 493
17557.53 441
17558.78 464
17560.03 497
17561.28 533
17562.54 491
17563.79 493
17565.04 491
17566.30 476
17567.55 465
17568.80 466
17570.05 437
17571.31 496
17572.56 511
17573.81 472
17575.07 472
17576.32 456
17577.57 448
17578.83 441
17580.08 506
17581.33 460
17582.59 449
17583.84 464
17585.10 462
17586.35 497
17587.60 497
17588.86 553
17590.11 496
17591.36 486
17592.62 454
17593.87 480
17595.13 494
17596.38 463
17597.63 539
17598.89 512
17600.14 502
17601.40 489
17602.65 504
17603.90 519
17605.16 477
17606.41 468
17607.67 493
17608.92 462
17610.18 470
17611.43 478
17612.69 485
17613.94 477
17615.20 446
17616.45 488
17617.71 474
17618.96 493
17620.21 527
17621.47 483
17622.72 482
17623.98 482
17625.23 470
17626.49 471
17627.75 469
17629.00 467
17630.26 494
17631.51 475
17632.77 469
17634.02 471
17635.28 443
17636.53 459
17637.79 450
17639.04 507
17640.30 512
17641.55 486
17642.81 478
17644.07 520
17645.32 474
17646.58 503
17647.83 500
17649.09 477
17650.35 485
17651.60 451
17652.86 460
17654.11 476
17655.37 457
17656.63 429
17657.88 496
17659.14 511
17660.39 490
17661.65 441
17662.91 450
17664.16 473
17665.42 494
17666.68 477
17667.93 466
17669.19 412
17670.45 461
17671.70 462
17672.96 484
17674.22 460
17675.47 487
17676.73 506
17677.99 464
17679.24 458
17680.50 482
17681.76 462
17683.02 473
17684.27 464
17685.53 533
17686.79 475
17688.05 455
17689.30 510
17690.56 462
17691.82 448
17693.07 448
17694.33 443
17695.59 503
17696.85 474
17698.11 440
17699.36 464
17700.62 481
17701.88 451
17703.14 450
17704.39 439
17705.65 512
17706.91 449
17708.17 465
17709.43 413
17710.68 442
17711.94 456
17713.20 469
17714.46 454
17715.72 443
17716.98 442
17718.23 431
17719.49 441
17720.75 469
17722.01 474
17723.27 530
17724.53 456
17725.79 479
17727.04 463
17728.30 480
17729.56 454
17730.82 429
17732.08 480
17733.34 520
17734.60 485
17735.86 479
17737.12 486
17738.37 478
17739.63 471
17740.89 476
17742.15 495
17743.41 536
17744.67 516
17745.93 493
17747.19 438
17748.45 455
17749.71 476
17750.97 429
17752.23 463
17753.49 425
17754.75 446
17756.01 443
17757.27 467
17758.53 483
17759.79 477
17761.05 433
17762.31 470
17763.57 454
17764.83 474
17766.09 502
17767.35 507
17768.61 448
17769.87 446
17771.13 435
17772.39 436
17773.65 482
17774.91 492
17776.17 446
17777.43 469
17778.69 424
17779.95 458
17781.21 452
17782.47 477
17783.73 462
17784.99 480
17786.25 433
17787.51 472
17788.78 438
17790.04 448
17791.30 455
17792.56 456
17793.82 474
17795.08 436
17796.34 439
17797.60 462
17798.86 479
17800.13 459
17801.39 408
17802.65 425
17803.91 456
17805.17 471
17806.43 472
17807.69 445
17808.96 503
17810.22 489
17811.48 490
17812.74 506
17814.00 466
17815.26 465
17816.53 461
17817.79 440
17819.05 488
17820.31 505
17821.57 402
17822.84 437
17824.10 482
17825.36 474
17826.62 513
17827.89 437
17829.15 395
17830.41 446
17831.67 434
17832.93 431
17834.20 471
17835.46 468
17836.72 448
17837.99 412
17839.25 478
17840.51 403
17841.77 411
17843.04 485
17844.30 507
17845.56 484
17846.82 438
17848.09 436
17849.35 469
17850.61 485
17851.88 498
17853.14 437
17854.40 455
17855.67 472
17856.93 453
17858.19 452
17859.46 483
17860.72 482
17861.98 448
17863.25 428
17864.51 434
17865.77 451
17867.04 515
17868.30 514
17869.57 492
17870.83 452
17872.09 498
17873.36 455
17874.62 434
17875.89 460
17877.15 437
17878.41 445
17879.68 452
17880.94 444
17882.21 453
17883.47 434
17884.73 436
17886.00 469
17887.26 492
17888.53 472
17889.79 455
17891.06 466
17892.32 486
17893.59 484
17894.85 478
17896.12 512
17897.38 512
17898.65 455
17899.91 477
17901.17 450
17902.44 459
17903.70 455
17904.97 479
17906.23 505
17907.50 493
17908.77 468
17910.03 441
17911.30 446
17912.56 439
17913.83 452
17915.09 444
17916.36 441
17917.62 425
17918.89 412
17920.15 413
17921.42 484
17922.68 470
17923.95 460
17925.22 494
17926.48 476
17927.75 454
17929.01 406
17930.28 475
17931.55 540
17932.81 441
17934.08 437
17935.34 431
17936.61 471
17937.88 468
17939.14 447
17940.41 460
17941.68 466
17942.94 440
17944.21 429
17945.47 499
17946.74 504
17948.01 433
17949.27 512
17950.54 458
17951.81 490
17953.07 437
17954.34 432
17955.61 444
17956.87 423
17958.14 434
17959.41 478
17960.68 472
17961.94 443
17963.21 458
17964.48 431
17965.74 441
17967.01 412
17968.28 445
17969.55 470
17970.81 423
17972.08 450
17973.35 452
17974.62 462
17975.88 432
17977.15 436
17978.42 473
17979.69 415
17980.95 442
17982.22 451
17983.49 427
17984.76 456
17986.03 462
17987.29 459
17988.56 468
17989.83 497
17991.10 485
17992.37 432
17993.63 421
17994.90 485
17996.17 429
17997.44 440
17998.71 426
17999.98 395
18001.24 422
18002.51 424
18003.78 443
18005.05 459
18006.32 447
18007.59 470
18008.86 438
18010.12 411
18011.39 437
18012.66 417
18013.93 444
18015.20 468
18016.47 473
18017.74 425
18019.01 404
18020.28 491
18021.54 438
18022.81 437
18024.08 406
18025.35 437
18026.62 454
18027.89 456
18029.16 426
18030.43 442
18031.70 453
18032.97 421
18034.24 465
18035.51 444
18036.78 416
18038.05 467
18039.32 456
18040.59 483
18041.86 427
18043.13 412
18044.40 419
18045.67 459
18046.94 454
18048.21 451
18049.48 472
18050.75 468
18052.02 419
18053.29 418
18054.56 419
18055.83 458
18057.10 497
18058.37 527
18059.64 452
18060.91 464
18062.18 474
18063.45 468
18064.72 468
18065.99 483
18067.26 459
18068.54 438
18069.81 438
18071.08 421
18072.35 431
18073.62 441
18074.89 427
18076.16 444
18077.43 439
18078.70 424
18079.97 449
18081.25 436
18082.52 437
18083.79 479
18085.06 478
18086.33 489
18087.60 497
18088.87 461
18090.15 433
18091.42 471
18092.69 493
18093.96 488
18095.23 442
18096.50 425
18097.78 464
18099.05 429
18100.32 429
18101.59 413
18102.86 405
18104.14 464
18105.41 443
18106.68 425
18107.95 446
18109.23 442
18110.50 474
18111.77 489
18113.04 446
18114.31 450
18115.59 470
18116.86 483
18118.13 448
18119.40 460
18120.68 445
18121.95 454
18123.22 523
18124.50 453
18125.77 423
18127.04 452
18128.31 467
18129.59 492
18130.86 425
18132.13 414
18133.41 475
18134.68 459
18135.95 486
18137.23 446
18138.50 415
18139.77 419
18141.05 424
18142.32 434
18143.59 466
18144.87 495
18146.14 482
18147.41 450
18148.69 458
18149.96 484
18151.23 490
18152.51 505
18153.78 414
18155.06 418
18156.33 413
18157.60 447
18158.88 465
18160.15 440
18161.43 431
18162.70 452
18163.97 459
18165.25 515
18166.52 467
18167.80 441
18169.07 489
18170.35 467
18171.62 479
18172.90 486
18174.17 484
18175.44 470
18176.72 442
18177.99 457
18179.27 457
18180.54 439
18181.82 467
18183.09 477
18184.37 475
18185.64 492
18186.92 458
18188.19 469
18189.47 450
18190.74 456
18192.02 470
18193.29 419
18194.57 402
18195.84 461
18197.12 480
18198.39 445
18199.67 455
18200.95 454
18202.22 458
18203.50 477
18204.77 477
18206.05 414
18207.32 440
18208.60 451
18209.88 484
18211.15 500
18212.43 467
18213.70 437
18214.98 475
18216.26 432
18217.53 432
18218.81 452
18220.08 524
18221.36 519
18222.64 460
18223.91 479
18225.19 489
18226.47 445
18227.74 438
18229.02 455
18230.29 453
18231.57 475
18232.85 484
18234.12 455
18235.40 459
18236.68 457
18237.95 432
18239.23 423
18240.51 454
18241.79 441
18243.06 456
18244.34 436
18245.62 430
18246.89 432
18248.17 451
18249.45 470
18250.73 462
18252.00 463
18253.28 500
18254.56 437
18255.83 447
18257.11 417
18258.39 411
18259.67 468
18260.94 457
18262.22 413
18263.50 395
18264.78 458
18266.06 460
18267.33 463
18268.61 505
18269.89 490
18271.17 489
18272.45 491
18273.72 468
18275.00 461
18276.28 478
18277.56 482
18278.84 464
18280.11 508
18281.39 495
18282.67 468
18283.95 441
18285.23 436
18286.51 465
18287.78 455
18289.06 468
18290.34 474
18291.62 438
18292.90 418
18294.18 461
18295.46 453
18296.74 484
18298.01 430
18299.29 426
18300.57 457
18301.85 423
18303.13 445
18304.41 437
18305.69 495
18306.97 460
18308.25 472
18309.53 498
18310.81 473
18312.09 471
18313.37 432
18314.64 427
18315.92 443
18317.20 430
18318.48 445
18319.76 505
18321.04 506
18322.32 496
18323.60 479
18324.88 480
18326.16 484
18327.44 444
18328.72 445
18330.00 468
18331.28 443
18332.56 459
18333.84 467
18335.12 421
18336.40 422
18337.68 449
18338.96 455
18340.24 492
18341.52 451
18342.80 474
18344.09 488
18345.37 453
18346.65 499
18347.93 536
18349.21 450
18350.49 434
18351.77 425
18353.05 479
18354.33 527
18355.61 480
18356.89 414
18358.17 441
18359.46 460
18360.74 445
18362.02 446
18363.30 474
18364.58 438
18365.86 400
18367.14 429
18368.42 452
18369.71 433
18370.99 381
18372.27 410
18373.55 469
18374.83 482
18376.11 448
18377.39 452
18378.68 502
18379.96 505
18381.24 449
18382.52 467
18383.80 416
18385.09 387
18386.37 465
18387.65 470
18388.93 442
18390.21 445
18391.50 488
18392.78 459
18394.06 438
18395.34 419
18396.63 425
18397.91 473
18399.19 449
18400.47 472
18401.76 469
18403.04 473
18404.32 492
18405.60 465
18406.89 452
18408.17 407
18409.45 422
18410.73 450
18412.02 421
18413.30 459
18414.58 489
18415.87 468
18417.15 451
18418.43 440
18419.72 462
18421.00 463
18422.28 437
18423.57 461
18424.85 475
18426.13 495
18427.42 473
18428.70 426
18429.98 444
18431.27 418
18432.55 429
18433.83 421
18435.12 458
18436.40 463
18437.68 419
18438.97 446
18440.25 463
18441.54 424
18442.82 437
18444.10 481
18445.39 441
18446.67 468
18447.96 453
18449.24 431
18450.53 467
18451.81 458
18453.09 437
18454.38 409
18455.66 424
18456.95 437
18458.23 417
18459.52 416
18460.80 388
18462.09 455
18463.37 470
18464.65 474
18465.94 438
18467.22 437
18468.51 436
18469.79 460
18471.08 396
18472.36 456
18473.65 479
18474.93 464
18476.22 443
18477.50 434
18478.79 464
18480.08 445
18481.36 413
18482.65 447
18483.93 514
18485.22 459
18486.50 443
18487.79 423
18489.07 472
18490.36 430
18491.64 439
18492.93 448
18494.22 425
18495.50 423
18496.79 442
18498.07 447
18499.36 468
18500.65 430
18501.93 423
18503.22 516
18504.50 469
18505.79 426
18507.08 404
18508.36 412
18509.65 444
18510.94 482
18512.22 450
18513.51 492
18514.80 507
18516.08 437
18517.37 447
18518.65 490
18519.94 416
18521.23 462
18522.51 448
18523.80 443
18525.09 462
18526.38 483
18527.66 448
18528.95 467
18530.24 497
18531.52 490
18532.81 460
18534.10 456
18535.39 438
18536.67 428
18537.96 435
18539.25 447
18540.53 439
18541.82 436
18543.11 456
18544.40 413
18545.68 447
18546.97 462
18548.26 430
18549.55 441
18550.84 440
18552.12 441
18553.41 425
18554.70 424
18555.99 436
18557.27 465
18558.56 504
18559.85 425
18561.14 466
18562.43 492
18563.72 436
18565.00 456
18566.29 469
18567.58 445
18568.87 442
18570.16 474
18571.45 467
18572.73 443
18574.02 461
18575.31 478
18576.60 471
18577.89 457
18579.18 467
18580.47 454
18581.75 449
18583.04 424
18584.33 466
18585.62 448
18586.91 407
18588.20 420
18589.49 456
18590.78 483
18592.07 429
18593.36 445
18594.65 476
18595.93 469
18597.22 448
18598.51 444
18599.80 426
18601.09 445
18602.38 486
18603.67 429
18604.96 444
18606.25 464
18607.54 433
18608.83 404
18610.12 452
18611.41 465
18612.70 421
18613.99 469
18615.28 445
18616.57 437
18617.86 434
18619.15 439
18620.44 448
18621.73 447
18623.02 466
18624.31 485
18625.60 456
18626.89 470
18628.18 458
18629.47 465
18630.76 462
18632.05 478
18633.34 438
18634.64 430
18635.93 413
18637.22 445
18638.51 454
18639.80 435
18641.09 472
18642.38 452
18643.67 457
18644.96 476
18646.25 497
18647.54 441
18648.84 473
18650.13 456
18651.42 458
18652.71 421
18654.00 447
18655.29 382
18656.58 441
18657.88 410
18659.17 456
18660.46 451
18661.75 452
18663.04 471
18664.33 416
18665.63 436
18666.92 436
18668.21 490
18669.50 482
18670.79 411
18672.08 475
18673.38 435
18674.67 431
18675.96 418
18677.25 422
18678.55 439
18679.84 436
18681.13 451
18682.42 487
18683.71 470
18685.01 432
18686.30 432
18687.59 426
18688.88 436
18690.18 402
18691.47 449
18692.76 462
18694.06 415
18695.35 453
18696.64 480
18697.93 453
18699.23 415
18700.52 428
18701.81 476
18703.11 466
18704.40 457
18705.69 495
18706.99 413
18708.28 419
18709.57 445
18710.86 461
18712.16 436
18713.45 427
18714.75 455
18716.04 409
18717.33 452
18718.63 432
18719.92 435
18721.21 443
18722.51 464
18723.80 473
18725.09 479
18726.39 488
18727.68 469
18728.98 451
18730.27 482
18731.56 472
18732.86 402
18734.15 461
18735.45 498
18736.74 501
18738.04 468
18739.33 449
18740.62 470
18741.92 422
18743.21 461
18744.51 437
18745.80 450
18747.10 425
18748.39 382
18749.69 445
18750.98 434
18752.27 444
18753.57 450
18754.86 422
18756.16 452
18757.45 486
18758.75 424
18760.04 413
18761.34 397
18762.63 443
18763.93 395
18765.23 413
18766.52 428
18767.82 457
18769.11 415
18770.41 418
18771.70 464
18773.00 429
18774.29 456
18775.59 435
18776.88 455
18778.18 462
18779.48 459
18780.77 423
18782.07 439
18783.36 443
18784.66 414
18785.95 451
18787.25 472
18788.55 511
18789.84 430
18791.14 443
18792.43 447
18793.73 444
18795.03 460
18796.32 429
18797.62 433
18798.92 477
18800.21 450
18801.51 449
18802.81 453
18804.10 440
18805.40 423
18806.70 447
18807.99 425
18809.29 411
18810.59 404
18811.88 414
18813.18 397
18814.48 427
18815.77 431
18817.07 426
18818.37 423
18819.66 434
18820.96 438
18822.26 430
18823.56 456
18824.85 404
18826.15 406
18827.45 415
18828.75 386
18830.04 421
18831.34 449
18832.64 424
18833.94 461
18835.23 433
18836.53 458
18837.83 450
18839.13 411
18840.42 419
18841.72 449
18843.02 439
18844.32 408
18845.62 413
18846.91 409
18848.21 444
18849.51 460
18850.81 440
18852.11 434
18853.40 427
18854.70 430
18856.00 391
18857.30 429
18858.60 429
18859.90 429
18861.20 418
18862.49 421
18863.79 453
18865.09 447
18866.39 413
18867.69 448
18868.99 422
18870.29 415
18871.59 433
18872.88 422
18874.18 396
18875.48 429
18876.78 459
18878.08 438
18879.38 422
18880.68 477
18881.98 411
18883.28 426
18884.58 422
18885.88 391
18887.18 414
18888.47 442
18889.77 409
18891.07 453
18892.37 431
18893.67 408
18894.97 439
18896.27 457
18897.57 441
18898.87 396
18900.17 410
18901.47 470
18902.77 466
18904.07 432
18905.37 427
18906.67 405
18907.97 412
18909.27 442
18910.57 437
18911.87 423
18913.17 426
18914.47 464
18915.77 455
18917.07 452
18918.38 442
18919.68 418
18920.98 436
18922.28 433
18923.58 420
18924.88 455
18926.18 452
18927.48 425
18928.78 445
18930.08 498
18931.38 450
18932.68 457
18933.98 398
18935.29 406
18936.59 427
18937.89 453
18939.19 448
18940.49 423
18941.79 434
18943.09 408
18944.39 436
18945.70 417
18947.00 409
18948.30 490
18949.60 440
18950.90 425
18952.20 394
18953.51 400
18954.81 401
18956.11 418
18957.41 411
18958.71 430
18960.02 440
18961.32 439
18962.62 449
18963.92 420
18965.22 454
18966.53 408
18967.83 409
18969.13 427
18970.43 386
18971.73 397
18973.04 374
18974.34 398
18975.64 404
18976.94 378
18978.25 395
18979.55 443
18980.85 439
18982.16 464
18983.46 458
18984.76 473
18986.06 412
18987.37 404
18988.67 443
18989.97 434
18991.28 392
18992.58 405
18993.88 421
18995.18 401
18996.49 374
18997.79 403
18999.09 377
19000.40 402
19001.70 397
19003.00 445
19004.31 382
19005.61 435
19006.92 433
19008.22 430
19009.52 404
19010.83 403
19012.13 422
19013.43 430
19014.74 445
19016.04 440
19017.35 443
19018.65 443
19019.95 457
19021.26 409
19022.56 405
19023.87 465
19025.17 446
19026.47 419
19027.78 435
19029.08 385
19030.39 418
19031.69 429
19033.00 429
19034.30 431
19035.61 419
19036.91 422
19038.21 408
19039.52 415
19040.82 420
19042.13 414
19043.43 409
19044.74 434
19046.04 434
19047.35 416
19048.65 441
19049.96 371
19051.26 410
19052.57 408
19053.87 423
19055.18 401
19056.48 416
19057.79 424
19059.09 420
19060.40 487
19061.71 449
19063.01 415
19064.32 425
19065.62 408
19066.93 428
19068.23 450
19069.54 429
19070.85 428
19072.15 487
19073.46 412
19074.76 413
19076.07 394
19077.37 417
19078.68 423
19079.99 377
19081.29 398
19082.60 384
19083.91 432
19085.21 415
19086.52 418
19087.82 423
19089.13 411
19090.44 416
19091.74 442
19093.05 414
19094.36 435
19095.66 426
19096.97 387
19098.28 403
19099.58 429
19100.89 426
19102.20 433
19103.50 395
19104.81 411
19106.12 413
19107.42 418
19108.73 424
19110.04 387
19111.35 445
19112.65 481
19113.96 424
19115.27 415
19116.58 454
19117.88 442
19119.19 422
19120.50 427
19121.81 443
19123.11 412
19124.42 413
19125.73 436
19127.04 412
19128.34 426
19129.65 423
19130.96 387
19132.27 388
19133.57 394
19134.88 449
19136.19 416
19137.50 423
19138.81 370
19140.12 383
19141.42 423
19142.73 427
19144.04 410
19145.35 417
19146.66 422
19147.97 392
19149.27 429
19150.58 428
19151.89 465
19153.20 447
19154.51 432
19155.82 470
19157.13 421
19158.43 439
19159.74 376
19161.05 385
19162.36 410
19163.67 421
19164.98 389
19166.29 383
19167.60 432
19168.91 461
19170.22 434
19171.52 391
19172.83 426
19174.14 402
19175.45 408
19176.76 431
19178.07 376
19179.38 411
19180.69 436
19182.00 455
19183.31 397
19184.62 422
19185.93 430
19187.24 410
19188.55 375
19189.86 393
19191.17 401
19192.48 447
19193.79 476
19195.10 371
19196.41 413
19197.72 430
19199.03 428
19200.34 404
19201.65 394
19202.96 400
19204.27 373
19205.58 392
19206.89 412
19208.20 420
19209.51 399
19210.82 409
19212.13 400
19213.44 400
19214.75 389
19216.06 388
19217.38 404
19218.69 444
19220.00 506
19221.31 405
19222.62 427
19223.93 444
19225.24 425
19226.55 397
19227.86 405
19229.17 413
19230.49 413
19231.80 428
19233.11 450
19234.42 395
19235.73 389
19237.04 393
19238.35 390
19239.67 407
19240.98 396
19242.29 398
19243.60 449
19244.91 407
19246.22 414
19247.54 383
19248.85 390
19250.16 379
19251.47 431
19252.78 400
19254.10 409
19255.41 427
19256.72 417
19258.03 407
19259.34 425
19260.66 360
19261.97 379
19263.28 424
19264.59 416
19265.91 446
19267.22 355
19268.53 396
19269.84 404
19271.16 439
19272.47 482
19273.78 404
19275.10 420
19276.41 412
19277.72 422
19279.03 429
19280.35 439
19281.66 417
19282.97 370
19284.29 410
19285.60 424
19286.91 446
19288.23 426
19289.54 425
19290.85 389
19292.17 439
19293.48 447
19294.79 412
19296.11 440
19297.42 394
19298.73 393
19300.05 417
19301.36 419
19302.67 449
19303.99 438
19305.30 396
19306.62 404
19307.93 366
19309.24 392
19310.56 384
19311.87 424
19313.19 427
19314.50 422
19315.81 433
19317.13 434
19318.44 419
19319.76 417
19321.07 423
19322.39 438
19323.70 401
19325.01 414
19326.33 446
19327.64 383
19328.96 417
19330.27 419
19331.59 386
19332.90 435
19334.22 473
19335.53 398
19336.85 415
19338.16 360
19339.48 375
19340.79 413
19342.11 416
19343.42 414
19344.74 397
19346.05 411
19347.37 384
19348.68 382
19350.00 407
19351.31 367
19352.63 371
19353.94 413
19355.26 416
19356.58 465
19357.89 452
19359.21 418
19360.52 431
19361.84 449
19363.15 447
19364.47 404
19365.79 434
19367.10 380
19368.42 409
19369.73 402
19371.05 399
19372.37 420
19373.68 427
19375.00 436
19376.31 462
19377.63 461
19378.95 384
19380.26 397
19381.58 351
19382.90 425
19384.21 395
19385.53 384
19386.85 407
19388.16 403
19389.48 414
19390.80 403
19392.11 407
19393.43 404
19394.75 391
19396.06 393
19397.38 420
19398.70 432
19400.01 420
19401.33 427
19402.65 415
19403.97 427
19405.28 404
19406.60 404
19407.92 385
19409.23 386
19410.55 384
19411.87 421
19413.19 403
19414.50 409
19415.82 417
19417.14 409
19418.46 378
19419.77 394
19421.09 432
19422.41 467
19423.73 411
19425.05 404
19426.36 382
19427.68 349
19429.00 390
19430.32 431
19431.64 414
19432.95 405
19434.27 421
19435.59 371
19436.91 392
19438.23 389
19439.55 385
19440.86 450
19442.18 412
19443.50 421
19444.82 388
19446.14 404
19447.46 377
19448.78 407
19450.09 419
19451.41 406
19452.73 375
19454.05 413
19455.37 381
19456.69 387
19458.01 390
19459.33 385
19460.65 368
19461.97 440
19463.28 450
19464.60 403
19465.92 418
19467.24 402
19468.56 381
19469.88 379
19471.20 407
19472.52 389
19473.84 386
19475.16 410
19476.48 422
19477.80 400
19479.12 384
19480.44 397
19481.76 377
19483.08 400
19484.40 406
19485.72 389
19487.04 374
19488.36 374
19489.68 367
19491.00 354
19492.32 398
19493.64 486
19494.96 394
19496.28 425
19497.60 397
19498.92 375
19500.24 430
19501.56 404
19502.88 412
19504.20 369
19505.52 419
19506.84 403
19508.16 411
19509.49 378
19510.81 423
19512.13 416
19513.45 441
19514.77 410
19516.09 404
19517.41 412
19518.73 412
19520.05 421
19521.37 431
19522.70 404
19524.02 402
19525.34 391
19526.66 386
19527.98 435
19529.30 365
19530.62 429
19531.95 432
19533.27 400
19534.59 401
19535.91 432
19537.23 391
19538.55 372
19539.88 408
19541.20 389
19542.52 393
19543.84 410
19545.16 409
19546.49 396
19547.81 376
19549.13 419
19550.45 421
19551.77 421
19553.10 435
19554.42 399
19555.74 354
19557.06 407
19558.39 385
19559.71 420
19561.03 403
19562.35 437
19563.68 388
19565.00 405
19566.32 377
19567.64 439
19568.97 471
19570.29 428
19571.61 456
19572.94 434
19574.26 388
19575.58 424
19576.90 400
19578.23 380
19579.55 386
19580.87 398
19582.20 451
19583.52 406
19584.84 385
19586.17 392
19587.49 376
19588.81 412
19590.14 401
19591.46 406
19592.78 417
19594.11 383
19595.43 405
19596.76 397
19598.08 385
19599.40 385
19600.73 387
19602.05 374
19603.37 388
19604.70 403
19606.02 446
19607.35 442
19608.67 376
19610.00 410
19611.32 410
19612.64 406
19613.97 402
19615.29 417
19616.62 409
19617.94 361
19619.27 400
19620.59 409
19621.92 436
19623.24 409
19624.56 388
19625.89 429
19627.21 435
19628.54 390
19629.86 393
19631.19 371
19632.51 333
19633.84 365
19635.16 405
19636.49 390
19637.81 379
19639.14 386
19640.46 401
19641.79 415
19643.11 339
19644.44 365
19645.77 369
19647.09 390
19648.42 400
19649.74 391
19651.07 416
19652.39 443
19653.72 421
19655.04 417
19656.37 363
19657.70 382
19659.02 438
19660.35 442
19661.67 389
19663.00 367
19664.33 360
19665.65 405
19666.98 402
19668.30 390
19669.63 396
19670.96 396
19672.28 398
19673.61 391
19674.94 418
19676.26 404
19677.59 403
19678.92 418
19680.24 404
19681.57 391
19682.90 391
19684.22 379
19685.55 408
19686.88 409
19688.20 390
19689.53 424
19690.86 403
19692.18 374
19693.51 381
19694.84 402
19696.16 378
19697.49 421
19698.82 423
19700.15 394
19701.47 459
19702.80 402
19704.13 432
19705.46 412
19706.78 432
19708.11 414
19709.44 393
19710.77 380
19712.09 405
19713.42 439
19714.75 431
19716.08 389
19717.40 433
19718.73 439
19720.06 437
19721.39 436
19722.72 431
19724.04 365
19725.37 409
19726.70 417
19728.03 447
19729.36 408
19730.68 429
19732.01 390
19733.34 386
19734.67 397
19736.00 364
19737.33 389
19738.66 393
19739.98 408
19741.31 402
19742.64 379
19743.97 389
19745.30 357
19746.63 356
19747.96 383
19749.29 353
19750.61 409
19751.94 418
19753.27 373
19754.60 373
19755.93 412
19757.26 376
19758.59 377
19759.92 401
19761.25 418
19762.58 362
19763.91 382
19765.24 334
19766.57 408
19767.89 433
19769.22 392
19770.55 429
19771.88 386
19773.21 388
19774.54 402
19775.87 374
19777.20 414
19778.53 408
19779.86 393
19781.19 396
19782.52 386
19783.85 406
19785.18 408
19786.51 415
19787.84 453
19789.17 411
19790.50 383
19791.83 360
19793.16 378
19794.49 439
19795.83 397
19797.16 392
19798.49 397
19799.82 393
19801.15 392
19802.48 369
19803.81 415
19805.14 391
19806.47 421
19807.80 373
19809.13 351
19810.46 387
19811.79 383
19813.13 375
19814.46 408
19815.79 419
19817.12 398
19818.45 388
19819.78 366
19821.11 411
19822.44 383
19823.78 398
19825.11 349
19826.44 397
19827.77 370
19829.10 385
19830.43 416
19831.77 384
19833.10 360
19834.43 365
19835.76 384
19837.09 406
19838.42 378
19839.76 416
19841.09 433
19842.42 380
19843.75 400
19845.08 387
19846.42 412
19847.75 383
19849.08 382
19850.41 435
19851.75 390
19853.08 386
19854.41 376
19855.74 371
19857.08 377
19858.41 412
19859.74 376
19861.07 390
19862.41 380
19863.74 366
19865.07 387
19866.41 421
19867.74 395
19869.07 371
19870.40 351
19871.74 425
19873.07 386
19874.40 369
19875.74 385
19877.07 444
19878.40 407
19879.74 400
19881.07 421
19882.40 415
19883.74 389
19885.07 364
19886.40 361
19887.74 363
19889.07 418
19890.40 397
19891.74 410
19893.07 398
19894.41 341
19895.74 359
19897.07 394
19898.41 384
19899.74 370
19901.08 401
19902.41 383
19903.74 438
19905.08 392
19906.41 353
19907.75 379
19909.08 387
19910.41 386
19911.75 368
19913.08 400
19914.42 399
19915.75 416
19917.09 409
19918.42 395
19919.76 390
19921.09 383
19922.43 412
19923.76 385
19925.10 368
19926.43 370
19927.77 342
19929.10 353
19930.44 400
19931.77 403
19933.11 378
19934.44 443
19935.78 394
19937.11 384
19938.45 407
19939.78 378
19941.12 374
19942.45 401
19943.79 374
19945.12 399
19946.46 426
19947.79 374
19949.13 374
19950.47 410
19951.80 392
19953.14 436
19954.47 402
19955.81 362
19957.15 360
19958.48 414
19959.82 414
19961.15 387
19962.49 425
19963.83 406
19965.16 394
19966.50 423
19967.83 455
19969.17 418
19970.51 412
19971.84 402
19973.18 392
19974.52 385
19975.85 406
19977.19 363
19978.53 397
19979.86 404
19981.20 395
19982.54 375
19983.87 353
19985.21 373
19986.55 369
19987.88 383
19989.22 398
19990.56 376
19991.89 369
19993.23 383
19994.57 355
19995.91 361
19997.24 395
19998.58 394
19999.92 395
20001.26 382
20002.59 379
20003.93 416
20005.27 394
20006.61 415
20007.94 424
20009.28 384
20010.62 358
20011.96 405
20013.29 415
20014.63 397
20015.97 413
20017.31 435
20018.65 396
20019.98 405
20021.32 324
20022.66 348
20024.00 381
20025.34 360
20026.67 376
20028.01 388
20029.35 379
20030.69 399
20032.03 392
20033.37 399
20034.71 385
20036.04 392
20037.38 385
20038.72 389
20040.06 365
20041.40 385
20042.74 396
20044.08 401
20045.42 414
20046.75 428
20048.09 368
20049.43 353
20050.77 389
20052.11 395
20053.45 376
20054.79 382
20056.13 414
20057.47 397
20058.81 443
20060.15 404
20061.49 403
20062.82 383
20064.16 383
20065.50 431
20066.84 425
20068.18 434
20069.52 440
20070.86 446
20072.20 436
20073.54 393
20074.88 413
20076.22 390
20077.56 388
20078.90 370
20080.24 380
20081.58 412
20082.92 380
20084.26 356
20085.60 381
20086.94 350
20088.28 389
20089.62 384
20090.96 366
20092.30 390
20093.64 401
20094.99 405
20096.33 377
20097.67 371
20099.01 381
20100.35 383
20101.69 373
20103.03 400
20104.37 404
20105.71 421
20107.05 351
20108.39 392
20109.73 415
20111.08 391
20112.42 378
20113.76 375
20115.10 368
20116.44 390
20117.78 405
20119.12 375
20120.46 375
20121.81 392
20123.15 382
20124.49 370
20125.83 425
20127.17 419
20128.51 426
20129.86 427
20131.20 396
20132.54 423
20133.88 432
20135.22 443
20136.56 398
20137.91 411
20139.25 387
