# Supplementary material for: MALDI-TOF MS typing enables the classification of brewing yeasts of the genus Saccharomyces to major beer styles
Source: PLoS One. 2017 Aug 9;12(8):e0181694. doi: 10.1371/journal.pone.0181694 (PMC5549903; doi:10.1371/journal.pone.0181694)
Supplement: S5 File — The directory includes 90 raw files and was zipped to “.zip”; the folder has three strains with 30 spectra per strain; S1 Text explains the raw files with an example and Table 1 represents the yeast strains used within the experiment. (ZIP) [file pone.0181694.s008.zip › 13-15/30262-213-OG-Ale-Ale-YPG-18h-E-E_2015-08-10__0_E5_1.dat]

2000.98 6144
2001.40 6335
2001.82 6749
2002.25 6703
2002.67 6384
2003.09 6415
2003.51 6401
2003.93 6899
2004.35 6661
2004.78 6922
2005.20 6519
2005.62 6390
2006.04 6495
2006.47 5983
2006.89 6169
2007.31 6095
2007.73 5876
2008.16 5912
2008.58 5881
2009.00 5870
2009.42 5694
2009.85 5609
2010.27 5660
2010.69 5734
2011.11 5774
2011.54 5902
2011.96 5873
2012.38 5579
2012.80 5470
2013.23 5623
2013.65 5396
2014.07 5911
2014.50 5568
2014.92 5355
2015.34 5360
2015.77 5339
2016.19 5141
2016.61 5468
2017.04 6001
2017.46 5875
2017.88 5852
2018.31 5759
2018.73 6270
2019.15 5895
2019.58 5860
2020.00 6080
2020.42 5932
2020.85 6127
2021.27 6067
2021.70 5970
2022.12 6131
2022.54 5941
2022.97 6254
2023.39 6079
2023.82 5974
2024.24 5987
2024.66 5888
2025.09 5922
2025.51 5669
2025.94 5745
2026.36 5521
2026.79 5271
2027.21 5254
2027.63 5650
2028.06 5560
2028.48 5641
2028.91 5513
2029.33 5638
2029.76 5440
2030.18 5177
2030.61 5010
2031.03 4975
2031.46 5095
2031.88 5226
2032.31 5044
2032.73 5163
2033.16 5176
2033.58 5534
2034.01 5415
2034.43 5563
2034.86 5258
2035.28 5667
2035.71 5566
2036.13 5439
2036.56 5322
2036.98 5563
2037.41 5504
2037.84 5599
2038.26 5507
2038.69 5798
2039.11 5528
2039.54 5333
2039.96 5535
2040.39 5985
2040.82 5901
2041.24 5721
2041.67 5781
2042.09 5770
2042.52 5725
2042.95 5566
2043.37 5475
2043.80 5563
2044.22 5373
2044.65 5354
2045.08 5569
2045.50 5287
2045.93 5208
2046.36 5239
2046.78 5319
2047.21 5297
2047.64 5351
2048.06 5309
2048.49 5310
2048.92 5124
2049.34 5051
2049.77 5255
2050.20 5316
2050.62 5251
2051.05 5479
2051.48 5750
2051.90 5484
2052.33 5332
2052.76 5103
2053.18 5145
2053.61 5119
2054.04 5380
2054.47 5122
2054.89 5307
2055.32 5221
2055.75 5368
2056.18 5105
2056.60 5010
2057.03 5144
2057.46 5612
2057.89 5773
2058.31 5402
2058.74 5035
2059.17 5421
2059.60 5482
2060.03 5605
2060.45 5446
2060.88 5186
2061.31 5417
2061.74 5485
2062.17 5270
2062.59 5512
2063.02 5601
2063.45 5602
2063.88 5672
2064.31 5286
2064.73 5498
2065.16 5711
2065.59 5900
2066.02 5753
2066.45 5799
2066.88 5628
2067.31 5705
2067.73 5656
2068.16 5717
2068.59 5699
2069.02 5731
2069.45 5622
2069.88 5547
2070.31 5526
2070.74 5417
2071.17 5560
2071.59 5740
2072.02 5700
2072.45 5878
2072.88 5790
2073.31 5632
2073.74 5476
2074.17 5701
2074.60 5721
2075.03 5604
2075.46 5521
2075.89 5574
2076.32 5737
2076.75 5832
2077.18 6104
2077.61 5969
2078.04 5802
2078.47 5740
2078.89 5389
2079.32 5786
2079.75 6062
2080.18 5963
2080.61 6195
2081.04 6292
2081.47 6388
2081.90 6944
2082.34 6957
2082.77 6875
2083.20 6670
2083.63 6801
2084.06 6992
2084.49 6672
2084.92 6715
2085.35 6338
2085.78 5816
2086.21 6107
2086.64 6020
2087.07 5793
2087.50 6248
2087.93 5954
2088.36 5531
2088.79 5550
2089.22 5323
2089.65 5148
2090.09 5254
2090.52 5156
2090.95 5354
2091.38 5382
2091.81 5125
2092.24 5428
2092.67 5493
2093.10 5505
2093.54 5926
2093.97 5820
2094.40 5625
2094.83 5693
2095.26 6121
2095.69 6399
2096.12 5786
2096.56 5708
2096.99 6313
2097.42 6265
2097.85 5808
2098.28 5795
2098.71 5288
2099.15 5754
2099.58 5947
2100.01 5448
2100.44 5566
2100.87 5749
2101.31 5505
2101.74 5253
2102.17 5268
2102.60 5395
2103.04 5584
2103.47 5519
2103.90 5395
2104.33 5342
2104.77 5343
2105.20 5408
2105.63 5277
2106.06 5412
2106.50 5648
2106.93 5393
2107.36 5270
2107.79 5466
2108.23 5386
2108.66 5457
2109.09 5894
2109.53 5758
2109.96 5639
2110.39 5813
2110.82 5799
2111.26 5406
2111.69 5784
2112.12 5993
2112.56 5700
2112.99 5732
2113.42 5811
2113.86 5973
2114.29 5798
2114.72 5758
2115.16 5873
2115.59 5849
2116.03 5559
2116.46 5202
2116.89 5522
2117.33 5165
2117.76 5174
2118.19 5323
2118.63 5103
2119.06 5281
2119.50 4939
2119.93 5284
2120.36 5587
2120.80 5399
2121.23 5561
2121.67 5456
2122.10 5339
2122.54 5738
2122.97 5375
2123.40 5760
2123.84 5578
2124.27 5274
2124.71 5381
2125.14 5575
2125.58 5708
2126.01 5775
2126.45 5398
2126.88 5292
2127.32 5486
2127.75 5465
2128.19 5602
2128.62 5527
2129.06 5542
2129.49 5407
2129.93 5255
2130.36 5455
2130.80 5588
2131.23 5592
2131.67 5501
2132.10 5634
2132.54 5460
2132.97 5672
2133.41 6074
2133.84 5813
2134.28 5859
2134.71 5799
2135.15 5871
2135.59 5499
2136.02 5722
2136.46 6054
2136.89 5129
2137.33 5323
2137.76 5416
2138.20 5430
2138.64 5543
2139.07 5745
2139.51 5260
2139.94 5389
2140.38 5662
2140.82 6066
2141.25 5497
2141.69 5685
2142.13 5458
2142.56 5749
2143.00 5636
2143.43 5649
2143.87 5661
2144.31 5144
2144.74 5261
2145.18 5300
2145.62 5075
2146.05 5155
2146.49 5031
2146.93 5181
2147.36 5155
2147.80 5053
2148.24 4983
2148.68 5246
2149.11 5450
2149.55 5590
2149.99 5856
2150.42 6130
2150.86 6136
2151.30 6486
2151.74 6593
2152.17 6660
2152.61 6887
2153.05 7244
2153.49 7152
2153.92 7340
2154.36 6881
2154.80 6352
2155.24 6437
2155.67 6053
2156.11 6278
2156.55 6057
2156.99 5786
2157.42 6082
2157.86 5816
2158.30 5619
2158.74 5382
2159.18 5105
2159.61 5293
2160.05 5120
2160.49 5069
2160.93 5379
2161.37 5253
2161.81 5515
2162.24 5653
2162.68 5113
2163.12 5178
2163.56 5448
2164.00 5224
2164.44 5632
2164.87 5240
2165.31 5335
2165.75 5555
2166.19 5294
2166.63 5506
2167.07 5075
2167.51 5108
2167.95 5257
2168.39 5486
2168.82 5688
2169.26 5492
2169.70 5739
2170.14 5881
2170.58 5773
2171.02 5966
2171.46 6035
2171.90 6030
2172.34 5741
2172.78 6092
2173.22 5834
2173.66 5907
2174.10 5962
2174.54 5809
2174.98 5891
2175.42 5660
2175.85 5460
2176.29 5827
2176.73 5515
2177.17 6021
2177.61 5946
2178.05 5973
2178.49 6338
2178.93 6289
2179.37 5983
2179.81 5887
2180.25 6141
2180.69 5736
2181.14 5955
2181.58 6351
2182.02 6310
2182.46 6365
2182.90 6376
2183.34 6253
2183.78 5985
2184.22 5504
2184.66 5289
2185.10 5302
2185.54 4968
2185.98 5158
2186.42 5331
2186.86 5287
2187.30 5199
2187.74 5177
2188.19 5224
2188.63 5139
2189.07 5292
2189.51 5783
2189.95 5835
2190.39 5691
2190.83 6246
2191.27 5877
2191.72 6023
2192.16 6172
2192.60 5898
2193.04 6217
2193.48 5701
2193.92 5880
2194.36 5956
2194.81 5718
2195.25 5903
2195.69 5854
2196.13 6051
2196.57 5758
2197.01 5681
2197.46 6069
2197.90 6244
2198.34 5882
2198.78 6096
2199.22 6133
2199.67 6140
2200.11 5936
2200.55 6278
2200.99 5721
2201.44 5567
2201.88 5416
2202.32 5151
2202.76 5227
2203.21 5389
2203.65 5582
2204.09 5500
2204.53 5525
2204.98 5297
2205.42 5185
2205.86 5291
2206.30 5447
2206.75 5673
2207.19 5608
2207.63 5406
2208.08 5490
2208.52 5501
2208.96 5597
2209.41 5681
2209.85 5835
2210.29 5910
2210.73 5861
2211.18 5885
2211.62 6351
2212.06 6217
2212.51 6164
2212.95 6189
2213.40 6117
2213.84 5937
2214.28 6014
2214.73 5809
2215.17 5896
2215.61 5877
2216.06 5920
2216.50 6146
2216.95 5968
2217.39 5769
2217.83 5679
2218.28 5445
2218.72 5464
2219.17 5093
2219.61 5167
2220.05 5554
2220.50 5458
2220.94 5265
2221.39 5393
2221.83 5473
2222.28 5577
2222.72 5813
2223.16 5848
2223.61 5635
2224.05 6399
2224.50 6447
2224.94 6550
2225.39 7048
2225.83 7305
2226.28 7581
2226.72 7730
2227.17 7901
2227.61 8084
2228.06 8440
2228.50 8374
2228.95 8192
2229.39 7762
2229.84 7500
2230.28 7345
2230.73 6792
2231.17 6671
2231.62 6724
2232.06 6593
2232.51 6252
2232.95 5788
2233.40 6101
2233.85 6015
2234.29 6167
2234.74 6208
2235.18 6198
2235.63 6309
2236.07 6172
2236.52 6077
2236.97 6239
2237.41 6009
2237.86 5915
2238.30 6034
2238.75 6101
2239.20 6158
2239.64 6277
2240.09 6314
2240.53 6221
2240.98 6609
2241.43 6754
2241.87 6323
2242.32 6401
2242.77 6395
2243.21 5952
2243.66 6026
2244.11 5587
2244.55 5732
2245.00 5723
2245.45 5637
2245.89 5806
2246.34 5584
2246.79 5486
2247.23 5478
2247.68 5386
2248.13 5555
2248.57 5697
2249.02 5897
2249.47 5727
2249.92 5666
2250.36 5703
2250.81 5467
2251.26 5437
2251.70 5382
2252.15 5554
2252.60 5762
2253.05 5628
2253.49 5507
2253.94 5678
2254.39 5419
2254.84 5464
2255.28 5695
2255.73 5669
2256.18 5779
2256.63 5461
2257.08 5538
2257.52 5487
2257.97 5267
2258.42 5475
2258.87 5444
2259.32 5262
2259.76 5196
2260.21 5298
2260.66 5389
2261.11 5429
2261.56 5276
2262.01 5383
2262.45 5541
2262.90 5951
2263.35 6075
2263.80 6357
2264.25 6564
2264.70 6745
2265.15 6961
2265.59 6974
2266.04 7029
2266.49 6872
2266.94 7208
2267.39 7470
2267.84 7502
2268.29 7475
2268.74 7302
2269.19 7733
2269.63 7569
2270.08 7562
2270.53 7247
2270.98 7199
2271.43 6938
2271.88 6998
2272.33 6884
2272.78 6773
2273.23 6888
2273.68 6459
2274.13 6594
2274.58 6389
2275.03 5991
2275.48 6317
2275.93 6101
2276.38 5962
2276.83 5884
2277.28 5627
2277.73 5838
2278.18 5453
2278.63 5195
2279.08 5641
2279.53 5687
2279.98 5375
2280.43 5213
2280.88 5341
2281.33 5515
2281.78 5771
2282.23 6068
2282.68 5958
2283.13 5990
2283.58 6246
2284.03 6396
2284.48 6189
2284.93 6224
2285.38 6274
2285.83 5937
2286.28 5687
2286.73 5999
2287.19 5969
2287.64 5739
2288.09 5660
2288.54 6213
2288.99 6395
2289.44 6330
2289.89 6065
2290.34 6098
2290.79 6416
2291.25 6790
2291.70 7056
2292.15 7645
2292.60 7781
2293.05 8257
2293.50 7863
2293.95 8222
2294.41 8243
2294.86 8667
2295.31 8445
2295.76 8396
2296.21 8220
2296.66 8331
2297.12 7586
2297.57 7093
2298.02 6858
2298.47 6991
2298.92 6794
2299.38 6623
2299.83 6384
2300.28 6130
2300.73 5709
2301.18 5630
2301.64 5388
2302.09 5589
2302.54 5615
2302.99 5756
2303.45 5542
2303.90 5532
2304.35 5809
2304.80 5637
2305.26 5886
2305.71 5976
2306.16 6159
2306.61 6099
2307.07 6278
2307.52 6539
2307.97 6342
2308.43 6389
2308.88 6352
2309.33 6195
2309.79 6281
2310.24 6334
2310.69 6172
2311.15 6491
2311.60 6436
2312.05 6629
2312.51 6936
2312.96 6596
2313.41 6362
2313.87 6579
2314.32 6685
2314.77 6815
2315.23 6526
2315.68 6103
2316.13 6239
2316.59 6362
2317.04 6115
2317.49 5962
2317.95 5672
2318.40 5614
2318.86 5451
2319.31 5515
2319.76 5931
2320.22 5498
2320.67 5662
2321.13 5926
2321.58 5999
2322.04 6180
2322.49 5910
2322.94 6169
2323.40 6412
2323.85 6198
2324.31 6357
2324.76 6232
2325.22 6298
2325.67 6176
2326.13 6274
2326.58 6862
2327.04 6552
2327.49 6589
2327.95 6505
2328.40 6413
2328.86 6179
2329.31 6193
2329.77 6690
2330.22 6531
2330.68 6158
2331.13 6091
2331.59 6324
2332.04 6026
2332.50 6210
2332.95 6455
2333.41 6483
2333.86 6188
2334.32 6321
2334.77 6084
2335.23 5856
2335.69 6042
2336.14 5974
2336.60 5836
2337.05 6035
2337.51 6345
2337.96 6554
2338.42 6339
2338.88 6776
2339.33 6861
2339.79 7664
2340.24 7666
2340.70 8544
2341.16 8985
2341.61 9579
2342.07 10111
2342.52 10838
2342.98 11058
2343.44 11802
2343.89 12056
2344.35 12166
2344.81 12079
2345.26 11543
2345.72 11442
2346.18 11241
2346.63 10680
2347.09 10527
2347.55 9824
2348.00 9936
2348.46 10183
2348.92 9898
2349.37 9482
2349.83 9258
2350.29 9154
2350.75 8618
2351.20 8249
2351.66 7947
2352.12 7501
2352.57 7311
2353.03 7155
2353.49 6867
2353.95 6533
2354.40 6277
2354.86 6426
2355.32 6349
2355.78 6172
2356.23 5863
2356.69 6100
2357.15 6016
2357.61 5874
2358.07 5826
2358.52 5852
2358.98 5997
2359.44 5990
2359.90 5770
2360.36 5751
2360.81 5817
2361.27 6130
2361.73 6171
2362.19 6369
2362.65 6538
2363.10 6226
2363.56 6296
2364.02 6809
2364.48 6689
2364.94 6374
2365.40 6408
2365.86 6462
2366.31 6772
2366.77 6680
2367.23 6309
2367.69 6652
2368.15 6744
2368.61 6962
2369.07 7377
2369.53 6887
2369.98 6518
2370.44 6805
2370.90 6984
2371.36 7105
2371.82 6901
2372.28 7082
2372.74 7282
2373.20 6859
2373.66 6671
2374.12 6849
2374.58 6465
2375.04 6321
2375.50 6122
2375.95 6388
2376.41 6239
2376.87 6100
2377.33 6258
2377.79 6364
2378.25 6379
2378.71 6406
2379.17 6373
2379.63 6899
2380.09 6836
2380.55 7204
2381.01 7053
2381.47 6790
2381.93 6999
2382.39 6994
2382.85 7437
2383.31 7552
2383.77 7755
2384.23 7414
2384.69 7185
2385.15 7177
2385.62 6815
2386.08 6994
2386.54 7130
2387.00 6561
2387.46 6641
2387.92 6635
2388.38 6483
2388.84 6257
2389.30 5984
2389.76 6111
2390.22 5780
2390.68 5932
2391.14 5969
2391.61 5774
2392.07 5830
2392.53 5751
2392.99 5729
2393.45 5505
2393.91 5658
2394.37 5801
2394.83 5739
2395.30 5811
2395.76 5856
2396.22 5688
2396.68 5988
2397.14 6002
2397.60 5991
2398.07 5930
2398.53 5737
2398.99 5858
2399.45 5945
2399.91 6187
2400.37 6093
2400.84 5896
2401.30 5732
2401.76 5939
2402.22 5826
2402.68 5787
2403.15 5678
2403.61 5552
2404.07 5760
2404.53 5774
2405.00 5601
2405.46 5765
2405.92 5695
2406.38 5723
2406.85 6123
2407.31 6221
2407.77 6232
2408.23 6361
2408.70 6295
2409.16 6152
2409.62 6532
2410.08 6589
2410.55 6361
2411.01 6356
2411.47 6227
2411.94 6298
2412.40 5977
2412.86 6075
2413.33 6115
2413.79 5859
2414.25 6007
2414.72 5754
2415.18 5673
2415.64 5495
2416.11 5604
2416.57 5630
2417.03 5989
2417.50 5926
2417.96 5870
2418.42 6166
2418.89 6378
2419.35 6552
2419.81 6203
2420.28 6586
2420.74 6821
2421.21 6437
2421.67 6646
2422.13 7072
2422.60 6672
2423.06 6500
2423.53 6520
2423.99 6804
2424.45 6901
2424.92 6811
2425.38 6768
2425.85 7214
2426.31 7156
2426.78 6974
2427.24 7265
2427.71 7606
2428.17 7323
2428.63 7194
2429.10 7900
2429.56 8059
2430.03 8404
2430.49 8107
2430.96 7907
2431.42 7819
2431.89 7522
2432.35 7413
2432.82 7129
2433.28 6773
2433.75 6912
2434.21 6795
2434.68 6542
2435.14 6595
2435.61 6040
2436.07 6219
2436.54 6520
2437.01 6418
2437.47 6467
2437.94 6091
2438.40 6174
2438.87 6400
2439.33 6828
2439.80 6998
2440.26 7392
2440.73 7694
2441.20 8049
2441.66 8683
2442.13 8781
2442.59 9015
2443.06 9580
2443.53 9500
2443.99 9914
2444.46 9608
2444.92 9437
2445.39 8746
2445.86 8194
2446.32 7870
2446.79 7206
2447.26 7117
2447.72 6891
2448.19 6579
2448.66 5817
2449.12 5756
2449.59 5791
2450.05 5450
2450.52 5571
2450.99 5529
2451.46 5458
2451.92 5476
2452.39 5649
2452.86 5269
2453.32 5389
2453.79 5320
2454.26 5734
2454.72 5765
2455.19 5630
2455.66 5501
2456.13 5632
2456.59 5526
2457.06 5831
2457.53 5810
2458.00 5744
2458.46 5876
2458.93 5662
2459.40 6020
2459.87 5669
2460.33 5732
2460.80 5976
2461.27 5788
2461.74 5717
2462.20 5929
2462.67 5985
2463.14 5887
2463.61 5749
2464.08 5757
2464.54 6001
2465.01 5926
2465.48 5791
2465.95 5978
2466.42 5971
2466.88 5934
2467.35 6146
2467.82 6411
2468.29 6233
2468.76 6511
2469.23 6279
2469.70 6040
2470.16 6402
2470.63 6291
2471.10 6206
2471.57 6273
2472.04 6019
2472.51 6064
2472.98 5862
2473.44 5807
2473.91 5820
2474.38 5692
2474.85 5783
2475.32 5604
2475.79 5455
2476.26 5431
2476.73 5390
2477.20 5644
2477.67 5682
2478.14 5558
2478.61 5633
2479.08 5746
2479.54 5891
2480.01 6383
2480.48 6797
2480.95 6886
2481.42 7047
2481.89 7553
2482.36 7829
2482.83 7784
2483.30 7816
2483.77 7677
2484.24 7431
2484.71 6911
2485.18 7015
2485.65 6591
2486.12 6423
2486.59 6157
2487.06 6007
2487.53 5865
2488.00 5940
2488.47 5757
2488.94 5548
2489.41 5191
2489.88 5414
2490.35 5542
2490.83 5609
2491.30 5761
2491.77 5585
2492.24 5392
2492.71 5483
2493.18 5507
2493.65 5512
2494.12 5498
2494.59 5449
2495.06 5410
2495.53 5510
2496.00 5675
2496.48 6009
2496.95 5866
2497.42 6054
2497.89 6214
2498.36 5838
2498.83 5984
2499.30 6288
2499.77 6086
2500.25 6053
2500.72 5690
2501.19 5732
2501.66 5605
2502.13 6058
2502.60 5908
2503.07 5454
2503.55 5522
2504.02 5721
2504.49 5763
2504.96 5631
2505.43 5511
2505.91 5429
2506.38 5463
2506.85 5904
2507.32 5801
2507.79 5947
2508.27 5757
2508.74 5656
2509.21 6026
2509.68 6212
2510.16 5970
2510.63 5806
2511.10 5957
2511.57 6466
2512.05 6576
2512.52 6385
2512.99 6542
2513.46 6689
2513.94 6495
2514.41 6123
2514.88 6098
2515.35 6209
2515.83 6182
2516.30 6170
2516.77 6144
2517.25 6148
2517.72 6072
2518.19 6065
2518.67 5793
2519.14 5756
2519.61 6091
2520.09 5961
2520.56 5779
2521.03 5747
2521.51 5612
2521.98 6139
2522.45 6197
2522.93 5876
2523.40 5889
2523.87 5656
2524.35 5827
2524.82 5807
2525.29 5405
2525.77 5644
2526.24 5936
2526.72 6103
2527.19 5861
2527.66 5761
2528.14 6165
2528.61 6602
2529.09 6254
2529.56 6109
2530.03 6165
2530.51 6247
2530.98 5964
2531.46 5984
2531.93 6006
2532.41 5506
2532.88 5720
2533.36 5886
2533.83 5832
2534.31 5779
2534.78 5597
2535.25 5819
2535.73 5793
2536.20 5986
2536.68 6101
2537.15 5951
2537.63 5993
2538.10 5723
2538.58 5635
2539.05 5726
2539.53 5565
2540.00 5303
2540.48 5569
2540.95 5502
2541.43 5585
2541.91 5581
2542.38 5653
2542.86 5624
2543.33 5705
2543.81 5608
2544.28 5463
2544.76 5546
2545.23 5465
2545.71 5798
2546.19 5932
2546.66 5783
2547.14 5814
2547.61 5808
2548.09 6015
2548.56 6335
2549.04 6722
2549.52 6965
2549.99 6818
2550.47 7290
2550.95 7317
2551.42 7152
2551.90 7095
2552.37 7011
2552.85 7331
2553.33 6872
2553.80 7126
2554.28 7312
2554.76 7941
2555.23 7876
2555.71 7968
2556.19 8803
2556.66 9062
2557.14 9436
2557.62 9577
2558.09 9743
2558.57 10396
2559.05 9926
2559.52 10263
2560.00 9896
2560.48 9748
2560.96 9253
2561.43 8932
2561.91 8336
2562.39 7551
2562.86 7121
2563.34 6804
2563.82 6515
2564.30 6378
2564.77 6248
2565.25 6056
2565.73 6014
2566.21 5884
2566.68 5615
2567.16 6158
2567.64 5902
2568.12 5919
2568.60 6136
2569.07 6109
2569.55 5968
2570.03 5735
2570.51 5669
2570.99 5585
2571.46 5190
2571.94 5226
2572.42 5299
2572.90 5431
2573.38 5670
2573.85 5628
2574.33 5466
2574.81 5468
2575.29 5359
2575.77 5574
2576.25 5568
2576.73 5849
2577.20 5363
2577.68 5305
2578.16 5395
2578.64 5578
2579.12 5609
2579.60 5636
2580.08 5333
2580.56 5409
2581.04 5315
2581.51 5435
2581.99 5420
2582.47 5327
2582.95 5353
2583.43 5653
2583.91 5712
2584.39 5544
2584.87 5339
2585.35 5347
2585.83 5498
2586.31 5381
2586.79 5247
2587.27 5352
2587.75 5711
2588.23 5684
2588.71 5570
2589.18 5490
2589.66 5463
2590.14 5602
2590.62 5948
2591.10 5735
2591.58 5587
2592.06 5688
2592.54 5555
2593.02 5926
2593.50 6158
2593.98 6412
2594.47 6275
2594.95 6801
2595.43 7085
2595.91 6959
2596.39 7119
2596.87 7325
2597.35 7589
2597.83 7934
2598.31 7948
2598.79 7726
2599.27 7935
2599.75 8322
2600.23 7920
2600.71 7239
2601.19 7317
2601.67 7077
2602.16 6661
2602.64 6819
2603.12 6430
2603.60 6146
2604.08 5625
2604.56 5880
2605.04 5521
2605.52 5408
2606.00 5338
2606.49 5173
2606.97 5511
2607.45 5292
2607.93 5334
2608.41 5286
2608.89 5721
2609.37 6004
2609.86 5857
2610.34 5911
2610.82 6359
2611.30 6551
2611.78 6639
2612.27 6863
2612.75 6813
2613.23 7135
2613.71 7372
2614.19 7483
2614.68 7424
2615.16 7309
2615.64 7465
2616.12 7374
2616.60 7184
2617.09 6936
2617.57 6820
2618.05 6619
2618.53 6182
2619.02 6003
2619.50 5990
2619.98 5919
2620.46 5635
2620.95 5486
2621.43 5390
2621.91 5300
2622.40 5355
2622.88 5394
2623.36 5298
2623.84 5513
2624.33 5565
2624.81 5654
2625.29 5613
2625.78 5618
2626.26 5517
2626.74 5669
2627.23 5760
2627.71 5823
2628.19 5952
2628.68 5843
2629.16 5549
2629.64 5655
2630.13 5318
2630.61 5682
2631.09 5821
2631.58 5916
2632.06 5943
2632.54 6147
2633.03 6186
2633.51 5935
2634.00 6004
2634.48 5993
2634.96 5868
2635.45 5931
2635.93 6057
2636.42 5743
2636.90 6051
2637.38 6381
2637.87 5851
2638.35 5700
2638.84 5870
2639.32 5910
2639.81 5828
2640.29 5902
2640.78 5879
2641.26 5945
2641.74 6070
2642.23 6324
2642.71 6102
2643.20 5808
2643.68 6106
2644.17 6053
2644.65 5937
2645.14 5868
2645.62 5318
2646.11 5288
2646.59 5384
2647.08 5180
2647.56 5227
2648.05 5186
2648.53 5358
2649.02 5478
2649.50 5434
2649.99 5515
2650.48 5409
2650.96 5731
2651.45 5493
2651.93 5801
2652.42 5884
2652.90 5865
2653.39 5518
2653.87 5660
2654.36 5932
2654.85 6176
2655.33 5997
2655.82 6068
2656.30 5713
2656.79 5514
2657.28 5569
2657.76 5867
2658.25 5177
2658.73 5434
2659.22 5371
2659.71 5385
2660.19 5546
2660.68 5341
2661.17 5341
2661.65 5030
2662.14 5155
2662.62 5375
2663.11 5506
2663.60 5267
2664.08 5320
2664.57 5557
2665.06 5467
2665.55 5785
2666.03 5549
2666.52 5685
2667.01 5596
2667.49 5732
2667.98 5390
2668.47 5481
2668.95 5796
2669.44 5818
2669.93 5555
2670.42 5929
2670.90 6160
2671.39 5836
2671.88 6068
2672.36 5868
2672.85 5909
2673.34 5878
2673.83 6114
2674.31 6319
2674.80 6279
2675.29 6389
2675.78 6563
2676.27 6746
2676.75 6515
2677.24 6842
2677.73 6912
2678.22 6860
2678.71 7061
2679.19 7181
2679.68 7058
2680.17 6973
2680.66 7076
2681.15 7119
2681.63 7448
2682.12 7742
2682.61 8085
2683.10 8198
2683.59 8273
2684.08 8953
2684.56 9138
2685.05 9400
2685.54 10080
2686.03 10221
2686.52 10466
2687.01 10230
2687.50 10423
2687.99 10087
2688.47 9765
2688.96 9854
2689.45 9268
2689.94 8479
2690.43 8025
2690.92 7640
2691.41 7410
2691.90 6725
2692.39 6405
2692.88 6191
2693.37 6005
2693.85 6054
2694.34 6060
2694.83 5884
2695.32 5872
2695.81 5782
2696.30 6040
2696.79 5948
2697.28 6069
2697.77 5935
2698.26 6035
2698.75 6093
2699.24 6174
2699.73 6183
2700.22 5825
2700.71 6022
2701.20 6187
2701.69 6128
2702.18 5865
2702.67 5849
2703.16 5852
2703.65 6367
2704.14 6459
2704.63 6231
2705.12 6185
2705.61 6211
2706.10 6408
2706.59 6117
2707.08 6284
2707.58 6159
2708.07 6179
2708.56 6119
2709.05 6070
2709.54 6192
2710.03 6271
2710.52 5950
2711.01 6016
2711.50 6206
2711.99 6012
2712.48 6491
2712.98 6503
2713.47 6490
2713.96 6360
2714.45 6222
2714.94 6270
2715.43 6413
2715.92 6235
2716.41 6399
2716.91 6642
2717.40 6588
2717.89 6178
2718.38 5886
2718.87 5954
2719.36 6196
2719.86 6076
2720.35 6268
2720.84 6289
2721.33 6130
2721.82 6020
2722.31 6087
2722.81 6463
2723.30 6708
2723.79 6697
2724.28 6820
2724.77 7206
2725.27 7010
2725.76 7066
2726.25 7262
2726.74 7309
2727.24 7461
2727.73 7296
2728.22 7037
2728.71 6857
2729.21 6827
2729.70 6085
2730.19 6159
2730.68 6149
2731.18 6000
2731.67 5748
2732.16 5816
2732.66 5709
2733.15 5612
2733.64 5655
2734.13 5880
2734.63 5813
2735.12 5815
2735.61 5850
2736.11 5614
2736.60 5936
2737.09 6057
2737.59 5911
2738.08 6154
2738.57 6080
2739.07 5838
2739.56 5859
2740.05 6220
2740.55 5993
2741.04 6058
2741.54 5714
2742.03 5822
2742.52 5760
2743.02 5607
2743.51 6030
2744.00 6021
2744.50 5587
2744.99 5660
2745.49 5605
2745.98 5236
2746.47 5578
2746.97 5284
2747.46 5247
2747.96 5348
2748.45 5498
2748.95 5241
2749.44 5493
2749.93 5474
2750.43 5255
2750.92 5162
2751.42 4927
2751.91 5428
2752.41 5384
2752.90 5467
2753.40 5511
2753.89 5625
2754.39 5665
2754.88 5575
2755.38 5803
2755.87 5987
2756.37 5844
2756.86 5852
2757.36 5758
2757.85 5569
2758.35 5612
2758.84 5862
2759.34 5735
2759.83 5903
2760.33 5893
2760.82 5762
2761.32 6114
2761.81 5939
2762.31 5984
2762.81 5873
2763.30 5852
2763.80 6006
2764.29 6008
2764.79 5685
2765.28 5648
2765.78 5717
2766.28 5472
2766.77 5666
2767.27 5320
2767.76 5371
2768.26 5691
2768.76 5449
2769.25 5341
2769.75 5779
2770.25 5546
2770.74 5642
2771.24 5631
2771.73 5608
2772.23 5813
2772.73 5804
2773.22 5750
2773.72 5398
2774.22 5809
2774.71 5672
2775.21 5936
2775.71 6225
2776.20 6299
2776.70 6391
2777.20 6213
2777.69 6041
2778.19 6674
2778.69 6902
2779.19 6839
2779.68 6909
2780.18 6947
2780.68 6727
2781.17 6551
2781.67 6616
2782.17 6580
2782.67 6373
2783.16 6480
2783.66 6478
2784.16 6297
2784.66 5940
2785.15 5844
2785.65 5845
2786.15 6105
2786.65 6092
2787.15 6057
2787.64 5879
2788.14 5922
2788.64 5939
2789.14 5984
2789.63 6066
2790.13 5983
2790.63 6013
2791.13 5910
2791.63 5900
2792.13 6080
2792.62 5807
2793.12 5863
2793.62 5744
2794.12 5990
2794.62 6143
2795.12 6390
2795.61 6749
2796.11 7361
2796.61 7657
2797.11 8254
2797.61 8838
2798.11 9718
2798.61 10562
2799.11 11160
2799.60 11902
2800.10 12788
2800.60 12705
2801.10 12430
2801.60 12198
2802.10 12097
2802.60 11457
2803.10 10261
2803.60 9744
2804.10 9093
2804.60 8035
2805.10 7446
2805.59 7408
2806.09 7214
2806.59 7198
2807.09 7554
2807.59 8092
2808.09 8439
2808.59 8786
2809.09 9300
2809.59 9776
2810.09 10134
2810.59 10671
2811.09 11051
2811.59 11269
2812.09 11737
2812.59 12511
2813.09 11962
2813.59 11076
2814.09 11232
2814.59 10554
2815.09 9622
2815.59 8774
2816.09 7980
2816.59 7846
2817.09 7240
2817.59 7242
2818.09 7069
2818.60 6529
2819.10 6818
2819.60 6717
2820.10 6670
2820.60 6836
2821.10 7183
2821.60 7348
2822.10 6948
2822.60 7166
2823.10 7224
2823.60 7115
2824.10 7319
2824.61 7185
2825.11 7207
2825.61 7011
2826.11 7415
2826.61 7641
2827.11 7514
2827.61 7431
2828.12 7526
2828.62 7448
2829.12 7705
2829.62 7505
2830.12 7269
2830.62 7448
2831.12 7254
2831.63 6751
2832.13 6824
2832.63 6661
2833.13 6530
2833.63 6282
2834.14 6326
2834.64 6306
2835.14 6703
2835.64 6426
2836.14 6492
2836.65 6849
2837.15 6906
2837.65 6985
2838.15 7627
2838.66 7668
2839.16 7289
2839.66 7482
2840.16 7606
2840.67 7618
2841.17 7565
2841.67 8003
2842.17 7645
2842.68 7338
2843.18 7332
2843.68 6886
2844.18 6946
2844.69 6924
2845.19 6884
2845.69 6662
2846.20 6224
2846.70 6286
2847.20 6477
2847.71 6631
2848.21 6649
2848.71 6720
2849.22 7047
2849.72 6985
2850.22 6991
2850.73 6969
2851.23 6821
2851.73 7050
2852.24 6638
2852.74 6580
2853.24 6683
2853.75 6425
2854.25 6213
2854.75 6382
2855.26 6415
2855.76 6020
2856.27 6083
2856.77 5882
2857.27 6124
2857.78 6172
2858.28 5865
2858.79 6128
2859.29 6404
2859.80 6478
2860.30 6310
2860.80 5988
2861.31 6045
2861.81 6130
2862.32 6073
2862.82 6117
2863.33 5860
2863.83 6045
2864.34 6132
2864.84 6079
2865.34 5954
2865.85 5942
2866.35 5957
2866.86 6084
2867.36 6069
2867.87 6024
2868.37 5861
2868.88 6250
2869.38 5830
2869.89 5659
2870.39 5926
2870.90 5973
2871.41 6186
2871.91 6131
2872.42 6092
2872.92 6234
2873.43 6272
2873.93 6340
2874.44 6244
2874.94 6409
2875.45 6825
2875.95 6691
2876.46 6708
2876.97 7024
2877.47 6941
2877.98 6759
2878.48 7256
2878.99 7167
2879.50 6807
2880.00 6884
2880.51 7176
2881.01 7177
2881.52 7781
2882.03 8293
2882.53 8479
2883.04 8790
2883.54 9169
2884.05 9617
2884.56 10159
2885.06 10504
2885.57 10739
2886.08 10768
2886.58 10674
2887.09 10321
2887.60 10302
2888.10 9774
2888.61 9757
2889.12 9607
2889.62 9414
2890.13 9218
2890.64 8604
2891.15 8433
2891.65 8351
2892.16 8079
2892.67 7793
2893.17 7545
2893.68 7102
2894.19 6963
2894.70 6745
2895.20 6628
2895.71 6788
2896.22 6260
2896.73 6513
2897.23 6681
2897.74 6120
2898.25 5904
2898.76 6298
2899.26 6732
2899.77 6596
2900.28 6236
2900.79 6434
2901.29 6635
2901.80 6322
2902.31 6623
2902.82 6683
2903.33 6624
2903.83 6836
2904.34 6965
2904.85 7098
2905.36 7206
2905.87 7021
2906.38 7461
2906.88 7584
2907.39 7594
2907.90 7449
2908.41 7309
2908.92 6927
2909.43 7227
2909.94 7301
2910.44 6997
2910.95 7341
2911.46 7349
2911.97 7061
2912.48 7554
2912.99 7523
2913.50 7135
2914.01 7267
2914.52 6983
2915.02 6923
2915.53 7237
2916.04 7362
2916.55 7331
2917.06 7259
2917.57 7337
2918.08 7414
2918.59 7619
2919.10 7308
2919.61 7488
2920.12 7754
2920.63 7673
2921.14 8168
2921.65 8243
2922.16 8245
2922.67 8532
2923.18 8887
2923.69 9209
2924.20 9763
2924.71 10327
2925.22 10771
2925.73 11411
2926.24 12108
2926.75 13051
2927.26 13662
2927.77 13894
2928.28 14616
2928.79 15254
2929.30 15442
2929.81 15138
2930.32 13962
2930.83 13265
2931.34 12367
2931.85 11186
2932.36 9893
2932.87 9113
2933.38 8109
2933.89 7566
2934.40 7106
2934.91 6833
2935.42 6316
2935.94 6005
2936.45 6219
2936.96 6053
2937.47 5908
2937.98 6142
2938.49 6331
2939.00 6308
2939.51 6354
2940.02 6488
2940.54 6402
2941.05 6062
2941.56 6017
2942.07 6384
2942.58 6438
2943.09 6456
2943.61 6062
2944.12 6129
2944.63 6484
2945.14 6483
2945.65 6709
2946.16 6810
2946.68 6899
2947.19 7237
2947.70 6961
2948.21 6921
2948.72 7013
2949.24 7030
2949.75 7115
2950.26 7038
2950.77 7156
2951.28 7334
2951.80 7054
2952.31 6754
2952.82 6839
2953.33 6737
2953.85 6839
2954.36 6792
2954.87 6767
2955.38 6787
2955.90 6916
2956.41 6957
2956.92 6777
2957.43 6858
2957.95 6887
2958.46 6768
2958.97 6658
2959.49 6991
2960.00 6966
2960.51 7369
2961.03 7023
2961.54 6828
2962.05 7323
2962.57 7592
2963.08 7399
2963.59 7421
2964.11 7726
2964.62 7796
2965.13 7877
2965.65 8151
2966.16 8398
2966.67 8040
2967.19 7802
2967.70 7480
2968.21 7157
2968.73 7106
2969.24 6833
2969.76 6890
2970.27 6683
2970.78 6150
2971.30 5942
2971.81 5756
2972.33 5735
2972.84 5737
2973.35 5630
2973.87 5809
2974.38 5542
2974.90 5568
2975.41 5705
2975.92 5674
2976.44 5649
2976.95 5582
2977.47 5608
2977.98 5501
2978.50 5774
2979.01 5834
2979.53 5643
2980.04 5741
2980.56 5940
2981.07 5962
2981.59 6011
2982.10 6102
2982.62 6094
2983.13 5952
2983.65 6063
2984.16 6318
2984.68 6196
2985.19 6226
2985.71 6522
2986.22 6649
2986.74 6592
2987.25 6633
2987.77 6311
2988.28 6353
2988.80 6807
2989.31 6497
2989.83 6331
2990.35 6072
2990.86 6157
2991.38 6319
2991.89 6560
2992.41 6635
2992.92 6461
2993.44 6636
2993.96 7156
2994.47 6942
2994.99 7260
2995.50 7033
2996.02 7140
2996.54 7125
2997.05 7145
2997.57 7371
2998.09 7482
2998.60 7429
2999.12 7362
2999.64 7737
3000.15 7560
3000.67 7822
3001.18 8156
3001.70 8175
3002.22 8241
3002.73 7951
3003.25 7598
3003.77 7693
3004.29 7948
3004.80 8250
3005.32 8106
3005.84 7755
3006.35 7421
3006.87 6810
3007.39 7147
3007.90 7140
3008.42 7058
3008.94 7094
3009.46 6791
3009.97 6960
3010.49 6753
3011.01 6181
3011.53 6016
3012.04 6114
3012.56 6061
3013.08 6008
3013.60 5777
3014.11 5783
3014.63 6003
3015.15 6232
3015.67 6103
3016.18 6076
3016.70 6181
3017.22 6278
3017.74 6102
3018.26 6275
3018.77 6348
3019.29 6528
3019.81 6235
3020.33 6266
3020.85 6553
3021.37 6557
3021.88 6532
3022.40 6611
3022.92 6634
3023.44 6713
3023.96 6890
3024.48 6931
3025.00 7235
3025.51 7577
3026.03 7608
3026.55 7365
3027.07 7575
3027.59 7534
3028.11 7795
3028.63 7723
3029.15 7461
3029.67 7279
3030.18 7283
3030.70 7246
3031.22 7268
3031.74 6784
3032.26 6579
3032.78 6581
3033.30 6490
3033.82 6767
3034.34 6890
3034.86 6880
3035.38 7194
3035.90 7206
3036.42 7481
3036.94 7658
3037.46 8061
3037.98 8153
3038.50 8156
3039.02 8567
3039.54 8391
3040.06 8354
3040.58 8457
3041.10 8075
3041.62 7928
3042.14 7456
3042.66 7144
3043.18 6966
3043.70 6940
3044.22 6877
3044.74 6622
3045.26 6415
3045.78 6155
3046.30 5971
3046.82 5821
3047.34 5782
3047.86 5856
3048.38 5686
3048.90 5694
3049.42 5817
3049.94 5580
3050.46 5903
3050.98 5923
3051.50 5728
3052.03 5845
3052.55 5886
3053.07 5893
3053.59 6029
3054.11 6131
3054.63 6342
3055.15 6584
3055.67 6357
3056.19 6528
3056.72 6359
3057.24 6409
3057.76 6565
3058.28 6679
3058.80 6642
3059.32 6236
3059.84 5993
3060.37 6265
3060.89 6247
3061.41 6209
3061.93 6170
3062.45 6542
3062.98 6273
3063.50 6175
3064.02 6506
3064.54 6254
3065.06 6172
3065.59 6387
3066.11 6381
3066.63 6402
3067.15 6423
3067.67 6648
3068.20 6725
3068.72 6454
3069.24 6444
3069.76 6678
3070.29 6580
3070.81 6594
3071.33 6612
3071.85 6424
3072.38 6597
3072.90 6579
3073.42 6474
3073.95 6368
3074.47 6601
3074.99 6575
3075.51 6624
3076.04 6886
3076.56 6697
3077.08 6933
3077.61 6806
3078.13 6649
3078.65 7103
3079.18 7002
3079.70 7140
3080.22 6845
3080.75 6825
3081.27 7022
3081.79 6849
3082.32 6551
3082.84 6845
3083.36 6690
3083.89 6918
3084.41 6466
3084.93 6629
3085.46 6712
3085.98 6463
3086.51 6272
3087.03 6121
3087.55 6366
3088.08 6391
3088.60 6036
3089.13 5993
3089.65 6071
3090.17 6013
3090.70 6057
3091.22 6524
3091.75 6585
3092.27 6643
3092.80 6517
3093.32 6281
3093.85 6574
3094.37 6139
3094.89 6400
3095.42 6376
3095.94 6331
3096.47 6444
3096.99 6549
3097.52 6609
3098.04 6524
3098.57 6153
3099.09 6324
3099.62 6478
3100.14 6536
3100.67 6883
3101.19 7080
3101.72 7254
3102.24 7352
3102.77 7453
3103.29 8334
3103.82 8948
3104.34 9263
3104.87 10235
3105.40 9700
3105.92 10185
3106.45 10441
3106.97 10154
3107.50 10248
3108.02 9946
3108.55 9189
3109.08 9055
3109.60 8885
3110.13 8346
3110.65 8271
3111.18 8015
3111.70 7679
3112.23 7721
3112.76 7792
3113.28 8325
3113.81 8511
3114.34 8609
3114.86 8428
3115.39 8187
3115.91 8089
3116.44 8107
3116.97 7894
3117.49 7640
3118.02 7218
3118.55 7018
3119.07 6951
3119.60 6815
3120.13 6595
3120.65 6527
3121.18 6478
3121.71 6595
3122.23 6561
3122.76 6565
3123.29 6400
3123.82 6436
3124.34 6570
3124.87 6582
3125.40 6142
3125.92 6312
3126.45 6527
3126.98 6046
3127.51 6338
3128.03 6139
3128.56 6261
3129.09 6162
3129.62 6229
3130.14 6203
3130.67 6105
3131.20 6416
3131.73 6398
3132.25 6337
3132.78 6399
3133.31 6070
3133.84 6317
3134.37 6504
3134.89 6518
3135.42 6235
3135.95 6159
3136.48 6345
3137.01 6149
3137.53 5893
3138.06 6077
3138.59 6229
3139.12 6148
3139.65 6107
3140.18 5931
3140.70 5969
3141.23 6302
3141.76 6176
3142.29 6080
3142.82 5925
3143.35 5917
3143.88 6010
3144.40 5957
3144.93 5588
3145.46 6032
3145.99 6107
3146.52 5838
3147.05 5958
3147.58 6202
3148.11 6263
3148.64 6252
3149.17 6212
3149.70 6361
3150.22 6524
3150.75 6677
3151.28 6891
3151.81 6851
3152.34 6798
3152.87 6766
3153.40 6289
3153.93 6632
3154.46 6685
3154.99 6309
3155.52 6353
3156.05 6186
3156.58 6161
3157.11 6281
3157.64 6073
3158.17 5877
3158.70 6304
3159.23 6381
3159.76 5995
3160.29 5949
3160.82 6098
3161.35 6228
3161.88 6032
3162.41 6024
3162.94 6023
3163.47 6206
3164.00 6177
3164.53 6017
3165.06 6023
3165.59 5826
3166.12 5868
3166.65 5851
3167.18 5734
3167.72 5723
3168.25 5569
3168.78 5446
3169.31 5600
3169.84 5916
3170.37 5745
3170.90 5641
3171.43 5612
3171.96 5500
3172.49 5644
3173.03 5592
3173.56 5276
3174.09 5585
3174.62 5603
3175.15 5613
3175.68 5463
3176.21 5598
3176.74 5543
3177.28 5623
3177.81 5626
3178.34 5677
3178.87 5748
3179.40 5514
3179.93 5706
3180.47 5721
3181.00 5935
3181.53 5641
3182.06 5664
3182.59 5983
3183.13 6002
3183.66 5554
3184.19 5802
3184.72 5769
3185.25 5817
3185.79 5761
3186.32 5872
3186.85 5700
3187.38 5711
3187.92 5831
3188.45 5924
3188.98 5804
3189.51 5990
3190.05 5839
3190.58 5757
3191.11 6203
3191.64 5936
3192.18 5661
3192.71 5686
3193.24 5627
3193.78 5792
3194.31 5569
3194.84 5558
3195.38 5691
3195.91 5821
3196.44 5600
3196.97 5838
3197.51 5644
3198.04 5643
3198.57 5731
3199.11 5762
3199.64 5938
3200.17 5885
3200.71 5770
3201.24 5998
3201.78 6190
3202.31 6034
3202.84 6302
3203.38 6114
3203.91 6475
3204.44 6579
3204.98 6559
3205.51 6695
3206.05 6640
3206.58 6896
3207.11 7088
3207.65 6724
3208.18 6522
3208.72 6581
3209.25 6353
3209.78 6582
3210.32 6264
3210.85 6110
3211.39 6017
3211.92 6048
3212.46 6063
3212.99 6638
3213.53 6144
3214.06 6350
3214.59 6420
3215.13 6155
3215.66 6411
3216.20 6067
3216.73 6155
3217.27 5606
3217.80 5453
3218.34 5770
3218.87 5712
3219.41 5702
3219.94 5507
3220.48 5637
3221.01 5568
3221.55 5647
3222.08 5529
3222.62 5682
3223.16 5729
3223.69 5783
3224.23 5774
3224.76 5734
3225.30 5997
3225.83 5924
3226.37 6443
3226.90 6348
3227.44 6458
3227.98 6330
3228.51 6757
3229.05 6494
3229.58 6666
3230.12 6579
3230.66 6464
3231.19 6600
3231.73 6560
3232.26 6474
3232.80 6060
3233.34 5840
3233.87 5725
3234.41 5694
3234.95 5737
3235.48 5595
3236.02 5569
3236.55 5854
3237.09 5674
3237.63 6037
3238.16 6104
3238.70 6180
3239.24 6313
3239.77 6102
3240.31 6324
3240.85 6598
3241.38 6540
3241.92 6479
3242.46 6845
3243.00 6821
3243.53 6712
3244.07 6632
3244.61 6483
3245.14 6244
3245.68 6457
3246.22 6191
3246.76 5957
3247.29 6115
3247.83 6128
3248.37 5984
3248.91 5784
3249.44 6140
3249.98 5684
3250.52 5487
3251.06 6004
3251.59 5803
3252.13 5695
3252.67 5672
3253.21 5984
3253.75 6251
3254.28 6061
3254.82 5905
3255.36 5868
3255.90 6147
3256.44 5837
3256.97 5959
3257.51 6162
3258.05 6331
3258.59 6150
3259.13 6256
3259.67 6173
3260.20 6043
3260.74 6349
3261.28 6628
3261.82 7038
3262.36 6888
3262.90 7171
3263.44 7330
3263.97 7760
3264.51 7640
3265.05 7761
3265.59 7745
3266.13 7408
3266.67 8005
3267.21 7895
3267.75 7868
3268.29 7915
3268.83 8006
3269.36 8032
3269.90 8093
3270.44 8262
3270.98 8356
3271.52 8272
3272.06 7904
3272.60 7420
3273.14 7417
3273.68 7117
3274.22 6845
3274.76 6612
3275.30 6516
3275.84 6431
3276.38 6545
3276.92 6586
3277.46 6797
3278.00 6873
3278.54 7067
3279.08 6776
3279.62 6933
3280.16 6740
3280.70 6680
3281.24 7247
3281.78 7143
3282.32 7226
3282.86 7431
3283.40 7060
3283.94 7027
3284.48 7259
3285.02 7101
3285.56 7139
3286.10 7179
3286.64 7519
3287.18 7338
3287.72 7430
3288.26 7744
3288.81 8016
3289.35 7803
3289.89 7695
3290.43 7694
3290.97 7739
3291.51 7389
3292.05 7708
3292.59 7797
3293.13 7717
3293.67 7367
3294.22 7572
3294.76 7262
3295.30 7501
3295.84 7279
3296.38 7210
3296.92 7759
3297.46 7866
3298.01 8164
3298.55 8214
3299.09 8194
3299.63 8256
3300.17 8316
3300.71 7981
3301.26 7640
3301.80 7750
3302.34 7563
3302.88 7059
3303.42 7138
3303.97 7038
3304.51 6764
3305.05 6891
3305.59 7250
3306.13 6901
3306.68 6683
3307.22 6795
3307.76 6474
3308.30 6584
3308.85 6572
3309.39 6511
3309.93 6866
3310.47 6483
3311.02 6224
3311.56 6486
3312.10 6443
3312.64 6522
3313.19 6420
3313.73 6585
3314.27 6733
3314.82 6620
3315.36 6380
3315.90 6623
3316.45 6668
3316.99 6712
3317.53 6856
3318.07 7026
3318.62 6973
3319.16 6880
3319.70 6846
3320.25 7092
3320.79 6883
3321.34 6903
3321.88 6943
3322.42 6947
3322.97 7099
3323.51 6981
3324.05 7321
3324.60 7044
3325.14 7246
3325.68 7186
3326.23 7416
3326.77 7393
3327.32 7209
3327.86 7274
3328.40 7092
3328.95 7108
3329.49 7038
3330.04 6960
3330.58 6987
3331.13 6715
3331.67 6615
3332.21 6620
3332.76 6555
3333.30 6799
3333.85 7081
3334.39 7130
3334.94 7471
3335.48 7600
3336.03 8271
3336.57 8665
3337.12 9079
3337.66 9442
3338.21 10149
3338.75 10456
3339.30 10550
3339.84 10656
3340.39 10796
3340.93 10547
3341.48 10348
3342.02 9537
3342.57 9015
3343.11 8346
3343.66 8199
3344.20 7624
3344.75 7109
3345.29 7062
3345.84 6973
3346.38 6704
3346.93 6662
3347.47 6442
3348.02 6776
3348.57 6481
3349.11 6618
3349.66 7012
3350.20 7164
3350.75 7255
3351.30 7369
3351.84 7565
3352.39 8100
3352.93 8315
3353.48 8653
3354.03 8937
3354.57 9259
3355.12 10047
3355.66 9906
3356.21 10049
3356.76 10187
3357.30 9963
3357.85 9386
3358.40 9511
3358.94 9242
3359.49 8737
3360.04 8627
3360.58 7889
3361.13 7336
3361.68 7301
3362.22 6801
3362.77 6796
3363.32 6489
3363.86 6273
3364.41 6377
3364.96 6342
3365.50 6295
3366.05 6370
3366.60 6454
3367.15 6276
3367.69 6341
3368.24 6352
3368.79 6341
3369.34 6300
3369.88 6326
3370.43 6541
3370.98 6467
3371.53 6711
3372.07 6502
3372.62 6493
3373.17 6395
3373.72 6616
3374.26 6341
3374.81 6229
3375.36 6027
3375.91 6071
3376.46 6364
3377.00 6189
3377.55 6073
3378.10 6089
3378.65 6218
3379.20 6051
3379.74 6120
3380.29 6187
3380.84 5873
3381.39 6083
3381.94 6202
3382.49 6121
3383.04 5883
3383.58 5672
3384.13 5999
3384.68 5693
3385.23 6131
3385.78 6177
3386.33 6137
3386.88 6366
3387.43 6607
3387.97 6688
3388.52 6392
3389.07 6636
3389.62 6291
3390.17 6495
3390.72 6820
3391.27 6651
3391.82 6933
3392.37 6957
3392.92 6764
3393.47 6786
3394.01 6304
3394.56 6171
3395.11 6352
3395.66 6133
3396.21 6241
3396.76 6391
3397.31 6244
3397.86 6227
3398.41 6097
3398.96 6119
3399.51 6047
3400.06 6005
3400.61 5697
3401.16 5630
3401.71 5771
3402.26 5530
3402.81 5350
3403.36 5444
3403.91 5627
3404.46 5566
3405.01 5336
3405.56 5529
3406.11 5247
3406.66 5259
3407.21 5204
3407.76 5196
3408.32 5310
3408.87 5430
3409.42 5233
3409.97 5151
3410.52 5123
3411.07 5330
3411.62 5302
3412.17 4945
3412.72 4861
3413.27 5060
3413.82 5178
3414.37 5163
3414.93 5512
3415.48 5281
3416.03 5466
3416.58 5373
3417.13 5298
3417.68 5431
3418.23 5395
3418.78 5757
3419.34 5635
3419.89 5493
3420.44 5134
3420.99 5190
3421.54 5208
3422.09 5183
3422.65 5202
3423.20 5476
3423.75 5294
3424.30 5266
3424.85 5444
3425.40 5533
3425.96 5777
3426.51 5354
3427.06 5447
3427.61 5624
3428.17 5636
3428.72 5585
3429.27 5551
3429.82 5824
3430.37 5638
3430.93 5659
3431.48 5830
3432.03 5516
3432.58 5529
3433.14 5583
3433.69 5559
3434.24 5899
3434.79 6000
3435.35 5764
3435.90 5644
3436.45 5430
3437.01 5523
3437.56 5407
3438.11 5587
3438.66 5291
3439.22 5238
3439.77 5349
3440.32 5365
3440.88 5524
3441.43 5666
3441.98 5604
3442.54 5440
3443.09 5569
3443.64 5761
3444.20 5633
3444.75 5208
3445.30 5324
3445.86 5234
3446.41 5114
3446.97 5260
3447.52 5176
3448.07 5520
3448.63 5403
3449.18 5177
3449.73 5108
3450.29 5065
3450.84 5234
3451.40 5249
3451.95 5388
3452.50 5018
3453.06 4715
3453.61 4802
3454.17 4956
3454.72 4967
3455.28 5148
3455.83 4724
3456.38 4817
3456.94 5079
3457.49 5046
3458.05 4957
3458.60 5343
3459.16 5294
3459.71 5265
3460.27 5290
3460.82 5101
3461.38 4778
3461.93 5145
3462.49 5114
3463.04 4922
3463.60 4918
3464.15 5112
3464.71 5494
3465.26 5186
3465.82 5481
3466.37 5587
3466.93 5420
3467.48 5395
3468.04 5232
3468.59 5578
3469.15 5209
3469.70 5290
3470.26 5431
3470.82 5449
3471.37 5416
3471.93 5502
3472.48 6015
3473.04 5995
3473.59 5749
3474.15 5917
3474.71 5789
3475.26 5925
3475.82 5861
3476.37 5655
3476.93 5512
3477.49 5671
3478.04 5844
3478.60 5740
3479.16 5729
3479.71 5701
3480.27 5605
3480.82 5467
3481.38 5681
3481.94 5636
3482.49 5781
3483.05 5865
3483.61 5717
3484.16 5962
3484.72 5895
3485.28 5820
3485.83 5854
3486.39 5792
3486.95 5973
3487.50 5826
3488.06 5983
3488.62 6258
3489.18 6136
3489.73 6157
3490.29 6367
3490.85 6554
3491.40 6809
3491.96 7024
3492.52 7374
3493.08 7794
3493.63 8507
3494.19 8980
3494.75 9612
3495.31 9404
3495.86 9810
3496.42 9919
3496.98 9218
3497.54 9430
3498.09 9005
3498.65 8845
3499.21 8525
3499.77 8123
3500.33 8020
3500.88 7913
3501.44 8119
3502.00 8802
3502.56 9276
3503.12 9394
3503.67 9839
3504.23 9867
3504.79 9711
3505.35 10177
3505.91 10610
3506.47 10448
3507.03 10523
3507.58 11194
3508.14 11128
3508.70 11701
3509.26 11108
3509.82 11401
3510.38 10890
3510.94 10396
3511.49 9963
3512.05 9153
3512.61 8805
3513.17 7915
3513.73 7930
3514.29 7613
3514.85 7312
3515.41 7142
3515.97 6975
3516.53 6824
3517.09 6598
3517.64 6610
3518.20 6355
3518.76 6362
3519.32 6488
3519.88 6328
3520.44 6394
3521.00 6401
3521.56 6568
3522.12 6722
3522.68 6606
3523.24 6701
3523.80 6893
3524.36 6816
3524.92 6652
3525.48 6800
3526.04 6789
3526.60 6792
3527.16 6682
3527.72 6326
3528.28 6253
3528.84 6280
3529.40 6311
3529.96 6112
3530.52 5764
3531.08 5614
3531.64 5752
3532.20 5789
3532.76 5523
3533.32 5660
3533.89 5731
3534.45 5851
3535.01 5998
3535.57 6246
3536.13 5706
3536.69 5909
3537.25 6273
3537.81 6212
3538.37 6306
3538.93 6507
3539.49 6639
3540.06 6599
3540.62 6996
3541.18 6623
3541.74 6752
3542.30 6977
3542.86 7127
3543.42 7000
3543.98 7223
3544.55 7189
3545.11 7311
3545.67 7699
3546.23 7739
3546.79 7694
3547.35 7841
3547.92 7678
3548.48 7027
3549.04 6940
3549.60 6839
3550.16 6579
3550.72 6446
3551.29 6477
3551.85 6191
3552.41 5920
3552.97 6001
3553.54 6189
3554.10 5913
3554.66 6143
3555.22 5757
3555.78 6104
3556.35 5851
3556.91 5607
3557.47 5886
3558.03 6070
3558.60 5804
3559.16 6161
3559.72 6039
3560.29 5842
3560.85 5763
3561.41 5653
3561.97 5710
3562.54 5787
3563.10 5929
3563.66 6017
3564.23 6049
3564.79 5731
3565.35 5966
3565.91 5613
3566.48 5664
3567.04 5841
3567.60 5715
3568.17 5712
3568.73 5526
3569.29 5358
3569.86 5503
3570.42 5626
3570.99 5396
3571.55 5362
3572.11 5309
3572.68 5484
3573.24 5539
3573.80 5626
3574.37 5257
3574.93 5661
3575.50 5949
3576.06 5672
3576.62 5673
3577.19 5954
3577.75 5845
3578.32 5543
3578.88 5619
3579.44 5777
3580.01 5483
3580.57 5709
3581.14 5648
3581.70 5650
3582.27 5584
3582.83 5610
3583.40 6102
3583.96 6051
3584.52 5727
3585.09 5476
3585.65 5556
3586.22 5715
3586.78 5928
3587.35 5787
3587.91 5444
3588.48 5679
3589.04 5785
3589.61 5528
3590.17 5511
3590.74 5553
3591.30 5741
3591.87 5499
3592.43 5446
3593.00 5475
3593.56 5388
3594.13 5360
3594.70 5397
3595.26 5481
3595.83 5369
3596.39 5467
3596.96 5321
3597.52 5502
3598.09 5673
3598.65 5596
3599.22 5529
3599.79 5497
3600.35 5646
3600.92 5444
3601.48 5535
3602.05 5526
3602.62 5497
3603.18 5715
3603.75 5742
3604.32 5607
3604.88 5733
3605.45 5789
3606.01 5937
3606.58 5584
3607.15 5706
3607.71 5508
3608.28 5475
3608.85 5608
3609.41 5233
3609.98 5197
3610.55 5279
3611.11 5148
3611.68 5137
3612.25 5251
3612.81 5248
3613.38 5149
3613.95 5046
3614.51 5444
3615.08 5636
3615.65 5542
3616.22 6152
3616.78 6975
3617.35 7362
3617.92 8263
3618.48 8842
3619.05 9741
3619.62 11070
3620.19 11818
3620.75 12822
3621.32 13670
3621.89 14634
3622.46 14984
3623.02 14880
3623.59 14328
3624.16 13034
3624.73 12128
3625.30 10731
3625.86 9889
3626.43 8749
3627.00 7693
3627.57 6966
3628.14 6350
3628.70 6191
3629.27 6249
3629.84 5980
3630.41 5519
3630.98 5265
3631.55 5397
3632.11 5382
3632.68 5390
3633.25 5301
3633.82 5204
3634.39 4885
3634.96 5174
3635.52 5195
3636.09 5069
3636.66 4875
3637.23 4977
3637.80 4936
3638.37 5227
3638.94 5022
3639.51 5101
3640.08 5247
3640.64 5214
3641.21 5412
3641.78 5543
3642.35 5726
3642.92 5971
3643.49 5687
3644.06 5871
3644.63 6056
3645.20 6104
3645.77 6067
3646.34 6246
3646.91 6492
3647.48 6681
3648.05 6363
3648.62 6410
3649.19 6607
3649.76 6637
3650.33 6729
3650.90 6625
3651.47 6553
3652.03 6391
3652.60 6202
3653.17 6083
3653.75 6426
3654.32 6607
3654.89 6264
3655.46 6252
3656.03 6338
3656.60 6398
3657.17 6339
3657.74 6445
3658.31 6508
3658.88 6834
3659.45 6997
3660.02 7169
3660.59 7153
3661.16 6965
3661.73 6871
3662.30 7077
3662.87 6797
3663.44 6603
3664.01 6723
3664.59 6397
3665.16 5975
3665.73 5943
3666.30 5723
3666.87 5507
3667.44 5710
3668.01 5654
3668.58 5456
3669.15 5411
3669.73 5643
3670.30 5706
3670.87 5496
3671.44 5578
3672.01 5356
3672.58 5143
3673.15 5255
3673.73 5346
3674.30 5275
3674.87 5601
3675.44 5776
3676.01 5660
3676.58 5972
3677.16 5868
3677.73 6069
3678.30 6112
3678.87 5795
3679.44 5843
3680.02 6060
3680.59 6080
3681.16 5981
3681.73 5967
3682.31 5810
3682.88 5894
3683.45 5721
3684.02 5457
3684.60 5511
3685.17 5257
3685.74 5243
3686.31 5272
3686.89 5223
3687.46 5146
3688.03 5275
3688.60 5401
3689.18 5792
3689.75 5534
3690.32 5742
3690.90 5837
3691.47 5915
3692.04 5619
3692.61 5963
3693.19 6245
3693.76 6181
3694.33 6109
3694.91 6541
3695.48 6394
3696.05 6446
3696.63 6172
3697.20 6157
3697.77 5887
3698.35 5850
3698.92 5878
3699.50 5761
3700.07 5562
3700.64 5648
3701.22 5558
3701.79 5343
3702.36 5389
3702.94 5276
3703.51 5042
3704.09 4956
3704.66 5098
3705.23 5191
3705.81 5041
3706.38 5012
3706.96 5104
3707.53 5114
3708.11 5084
3708.68 5172
3709.25 5048
3709.83 5222
3710.40 5306
3710.98 4917
3711.55 5083
3712.13 5180
3712.70 5023
3713.28 5169
3713.85 4993
3714.43 4786
3715.00 5018
3715.58 5055
3716.15 5166
3716.73 5154
3717.30 5091
3717.88 5409
3718.45 5282
3719.03 5185
3719.60 5368
3720.18 5382
3720.75 5214
3721.33 5229
3721.90 5449
3722.48 5438
3723.05 5208
3723.63 5217
3724.20 5136
3724.78 5072
3725.36 5015
3725.93 4941
3726.51 4938
3727.08 5002
3727.66 4905
3728.23 4801
3728.81 5097
3729.39 5247
3729.96 5380
3730.54 5238
3731.11 5150
3731.69 5490
3732.27 5907
3732.84 5710
3733.42 6196
3734.00 6638
3734.57 6875
3735.15 7107
3735.72 7493
3736.30 7961
3736.88 8268
3737.45 8033
3738.03 7940
3738.61 7835
3739.18 7711
3739.76 7159
3740.34 6848
3740.92 6515
3741.49 6165
3742.07 6121
3742.65 5893
3743.22 5746
3743.80 5503
3744.38 5385
3744.95 5546
3745.53 5297
3746.11 5355
3746.69 5536
3747.26 5414
3747.84 5359
3748.42 5151
3749.00 5111
3749.57 5521
3750.15 5117
3750.73 5299
3751.31 5318
3751.88 5383
3752.46 5359
3753.04 5091
3753.62 5121
3754.19 5135
3754.77 5112
3755.35 5450
3755.93 5349
3756.51 5008
3757.08 4996
3757.66 5273
3758.24 5095
3758.82 5160
3759.40 5094
3759.98 5265
3760.55 5300
3761.13 5199
3761.71 4982
3762.29 4922
3762.87 5231
3763.45 5585
3764.03 5264
3764.60 5458
3765.18 5574
3765.76 5731
3766.34 5579
3766.92 5625
3767.50 5427
3768.08 5555
3768.66 5389
3769.24 5528
3769.81 5562
3770.39 5404
3770.97 5125
3771.55 5123
3772.13 5269
3772.71 5409
3773.29 5362
3773.87 5663
3774.45 5515
3775.03 5546
3775.61 5566
3776.19 5522
3776.77 5663
3777.35 5789
3777.93 5695
3778.51 5458
3779.09 5196
3779.67 5401
3780.25 5478
3780.83 5114
3781.41 5044
3781.99 5008
3782.57 4962
3783.15 5008
3783.73 4878
3784.31 4968
3784.89 4912
3785.47 5105
3786.05 4968
3786.63 4805
3787.21 5092
3787.79 5017
3788.37 4726
3788.95 4795
3789.53 5013
3790.11 5027
3790.69 5285
3791.27 5146
3791.85 5190
3792.43 5189
3793.01 5155
3793.59 5101
3794.18 4893
3794.76 5230
3795.34 5095
3795.92 5003
3796.50 5045
3797.08 4809
3797.66 4951
3798.24 4949
3798.83 4896
3799.41 4909
3799.99 5284
3800.57 5246
3801.15 4992
3801.73 4921
3802.31 4934
3802.90 5244
3803.48 5287
3804.06 5306
3804.64 5664
3805.22 5633
3805.80 5100
3806.39 5449
3806.97 5334
3807.55 5456
3808.13 5405
3808.71 5697
3809.30 5625
3809.88 5807
3810.46 5675
3811.04 5772
3811.63 5989
3812.21 6107
3812.79 5989
3813.37 6034
3813.95 6217
3814.54 6192
3815.12 6142
3815.70 6264
3816.29 5891
3816.87 5908
3817.45 5532
3818.03 5438
3818.62 5668
3819.20 5427
3819.78 5424
3820.36 5436
3820.95 5179
3821.53 5558
3822.11 5593
3822.70 5466
3823.28 5220
3823.86 5076
3824.45 5295
3825.03 5070
3825.61 5355
3826.20 5452
3826.78 5075
3827.36 5260
3827.95 5146
3828.53 5089
3829.11 5355
3829.70 5115
3830.28 5195
3830.87 4914
3831.45 4948
3832.03 5021
3832.62 5135
3833.20 5168
3833.79 5179
3834.37 5353
3834.95 5463
3835.54 5591
3836.12 5220
3836.71 5006
3837.29 5183
3837.87 5432
3838.46 5376
3839.04 5439
3839.63 5474
3840.21 5277
3840.80 5117
3841.38 5214
3841.97 5272
3842.55 5091
3843.13 5166
3843.72 5321
3844.30 5316
3844.89 5280
3845.47 5131
3846.06 5125
3846.64 5270
3847.23 5158
3847.81 5271
3848.40 5682
3848.98 5314
3849.57 5470
3850.15 5579
3850.74 5588
3851.33 5582
3851.91 5348
3852.50 5533
3853.08 5376
3853.67 5234
3854.25 5355
3854.84 5288
3855.42 5287
3856.01 5281
3856.60 5574
3857.18 5412
3857.77 5431
3858.35 5414
3858.94 5874
3859.52 6278
3860.11 6744
3860.70 7334
3861.28 7661
3861.87 8555
3862.45 9579
3863.04 10591
3863.63 11695
3864.21 12676
3864.80 14071
3865.39 14150
3865.97 14958
3866.56 14856
3867.15 14408
3867.73 13546
3868.32 12637
3868.91 11640
3869.49 10271
3870.08 8972
3870.67 8565
3871.25 7776
3871.84 6903
3872.43 6605
3873.01 6366
3873.60 6340
3874.19 6194
3874.77 5905
3875.36 5972
3875.95 5942
3876.54 5916
3877.12 5836
3877.71 5944
3878.30 6121
3878.89 6338
3879.47 6195
3880.06 6088
3880.65 5891
3881.24 5974
3881.82 6080
3882.41 5979
3883.00 6041
3883.59 5709
3884.17 5657
3884.76 5908
3885.35 5810
3885.94 5722
3886.53 5581
3887.11 5520
3887.70 5318
3888.29 5493
3888.88 5608
3889.47 5571
3890.05 5632
3890.64 6120
3891.23 6203
3891.82 6174
3892.41 6221
3893.00 6313
3893.59 6254
3894.17 6363
3894.76 6171
3895.35 6588
3895.94 6407
3896.53 6551
3897.12 6309
3897.71 6524
3898.30 6409
3898.88 6391
3899.47 6702
3900.06 6666
3900.65 6804
3901.24 6921
3901.83 6942
3902.42 6889
3903.01 7054
3903.60 7261
3904.19 7464
3904.78 7173
3905.37 7015
3905.95 6921
3906.54 6680
3907.13 6379
3907.72 6090
3908.31 5857
3908.90 5627
3909.49 5510
3910.08 5467
3910.67 5328
3911.26 5275
3911.85 5420
3912.44 5277
3913.03 5240
3913.62 5153
3914.21 4970
3914.80 5097
3915.39 5253
3915.98 5152
3916.57 4944
3917.16 4874
3917.75 4948
3918.34 5084
3918.93 4868
3919.52 4764
3920.12 4832
3920.71 5025
3921.30 5013
3921.89 4847
3922.48 4940
3923.07 5007
3923.66 4764
3924.25 4905
3924.84 5257
3925.43 5280
3926.02 5183
3926.61 5082
3927.20 5102
3927.80 4983
3928.39 5029
3928.98 4929
3929.57 5175
3930.16 5054
3930.75 4874
3931.34 5050
3931.94 5071
3932.53 5005
3933.12 4811
3933.71 5080
3934.30 5014
3934.89 4869
3935.48 4995
3936.08 5123
3936.67 5003
3937.26 4937
3937.85 4854
3938.44 5011
3939.04 5287
3939.63 5240
3940.22 5235
3940.81 5241
3941.40 5078
3942.00 5182
3942.59 5287
3943.18 5352
3943.77 5622
3944.37 5391
3944.96 5455
3945.55 5273
3946.14 5392
3946.74 5403
3947.33 5239
3947.92 5389
3948.51 5339
3949.11 5037
3949.70 4932
3950.29 4840
3950.88 4624
3951.48 4578
3952.07 4743
3952.66 4776
3953.26 4693
3953.85 4712
3954.44 4721
3955.04 4652
3955.63 4514
3956.22 4668
3956.82 4721
3957.41 4752
3958.00 4506
3958.60 4709
3959.19 4845
3959.78 4923
3960.38 4914
3960.97 4703
3961.56 4671
3962.16 4638
3962.75 4814
3963.34 4647
3963.94 4834
3964.53 4823
3965.13 4744
3965.72 4683
3966.31 4710
3966.91 4750
3967.50 5014
3968.10 5038
3968.69 4702
3969.28 4955
3969.88 5266
3970.47 5188
3971.07 5036
3971.66 4991
3972.26 4929
3972.85 5141
3973.45 4840
3974.04 5013
3974.63 4905
3975.23 4763
3975.82 4731
3976.42 4820
3977.01 4861
3977.61 4931
3978.20 4941
3978.80 4993
3979.39 5107
3979.99 5032
3980.58 4918
3981.18 5050
3981.77 4968
3982.37 5084
3982.96 4907
3983.56 4842
3984.15 4745
3984.75 4777
3985.35 4827
3985.94 4778
3986.54 4881
3987.13 4667
3987.73 4723
3988.32 4710
3988.92 4678
3989.51 4877
3990.11 4658
3990.71 4820
3991.30 4796
3991.90 4665
3992.49 4538
3993.09 4770
3993.69 4701
3994.28 4753
3994.88 4808
3995.47 4992
3996.07 5148
3996.67 4891
3997.26 5122
3997.86 5289
3998.46 5326
3999.05 5305
3999.65 5451
4000.25 5608
4000.84 5226
4001.44 5194
4002.04 5360
4002.63 5236
4003.23 5469
4003.83 5484
4004.42 5287
4005.02 5172
4005.62 5306
4006.21 5438
4006.81 5391
4007.41 5238
4008.01 5331
4008.60 5558
4009.20 5351
4009.80 5309
4010.39 5242
4010.99 5352
4011.59 5523
4012.19 5514
4012.78 5213
4013.38 5081
4013.98 5526
4014.58 5668
4015.17 5597
4015.77 5890
4016.37 5897
4016.97 6173
4017.57 6285
4018.16 6495
4018.76 6886
4019.36 7162
4019.96 7556
4020.56 7300
4021.15 7195
4021.75 7473
4022.35 7339
4022.95 7265
4023.55 6994
4024.14 6430
4024.74 6330
4025.34 6130
4025.94 5876
4026.54 5551
4027.14 5676
4027.74 5537
4028.33 5420
4028.93 5690
4029.53 5730
4030.13 5784
4030.73 5672
4031.33 5965
4031.93 6162
4032.53 5953
4033.12 6029
4033.72 6562
4034.32 6399
4034.92 6135
4035.52 6036
4036.12 5983
4036.72 6016
4037.32 5999
4037.92 5871
4038.52 5723
4039.12 5691
4039.72 5354
4040.32 5115
4040.92 5196
4041.52 5113
4042.12 4967
4042.71 5057
4043.31 5240
4043.91 5033
4044.51 5075
4045.11 5161
4045.71 4996
4046.31 5148
4046.91 5302
4047.51 5513
4048.11 5350
4048.71 5311
4049.31 5362
4049.91 5481
4050.52 5690
4051.12 5851
4051.72 5797
4052.32 5684
4052.92 5822
4053.52 5850
4054.12 5803
4054.72 5848
4055.32 5703
4055.92 5391
4056.52 5362
4057.12 5523
4057.72 5453
4058.32 5503
4058.92 5022
4059.52 5426
4060.13 5454
4060.73 5429
4061.33 5164
4061.93 5264
4062.53 5304
4063.13 5217
4063.73 4979
4064.33 5007
4064.94 4942
4065.54 5022
4066.14 5043
4066.74 4760
4067.34 4993
4067.94 5077
4068.54 5136
4069.15 5105
4069.75 5017
4070.35 4844
4070.95 5070
4071.55 5049
4072.16 5038
4072.76 5085
4073.36 5125
4073.96 5101
4074.56 5024
4075.17 5232
4075.77 5159
4076.37 5122
4076.97 5001
4077.57 5055
4078.18 4994
4078.78 4814
4079.38 5057
4079.98 5159
4080.59 4857
4081.19 4709
4081.79 4559
4082.39 4568
4083.00 4433
4083.60 4660
4084.20 4640
4084.81 4605
4085.41 4678
4086.01 4875
4086.61 4905
4087.22 4735
4087.82 4681
4088.42 4816
4089.03 5070
4089.63 5017
4090.23 4770
4090.84 4740
4091.44 4770
4092.04 4572
4092.65 4683
4093.25 4703
4093.85 4978
4094.46 4717
4095.06 4721
4095.66 4750
4096.27 4819
4096.87 4759
4097.48 4961
4098.08 4895
4098.68 5066
4099.29 4880
4099.89 4832
4100.49 4959
4101.10 5074
4101.70 4881
4102.31 4834
4102.91 4784
4103.52 4749
4104.12 4894
4104.72 4740
4105.33 4843
4105.93 4747
4106.54 4759
4107.14 4765
4107.75 4725
4108.35 4565
4108.96 4650
4109.56 4589
4110.16 4794
4110.77 4731
4111.37 4923
4111.98 4797
4112.58 4536
4113.19 4716
4113.79 4789
4114.40 4713
4115.00 4748
4115.61 4940
4116.21 4677
4116.82 4764
4117.42 4863
4118.03 4861
4118.64 4600
4119.24 4642
4119.85 4804
4120.45 4840
4121.06 4738
4121.66 4501
4122.27 4508
4122.87 4668
4123.48 4525
4124.09 4729
4124.69 4873
4125.30 4789
4125.90 4931
4126.51 5068
4127.11 5192
4127.72 5286
4128.33 5410
4128.93 5351
4129.54 5441
4130.14 5529
4130.75 5361
4131.36 5126
4131.96 5280
4132.57 5235
4133.18 5100
4133.78 5275
4134.39 4865
4135.00 4876
4135.60 5232
4136.21 5034
4136.82 5058
4137.42 4842
4138.03 5036
4138.64 4948
4139.24 4912
4139.85 5158
4140.46 5083
4141.06 5277
4141.67 5429
4142.28 5500
4142.88 5474
4143.49 5657
4144.10 5678
4144.71 5603
4145.31 5750
4145.92 5745
4146.53 5856
4147.14 5754
4147.74 5709
4148.35 5739
4148.96 5558
4149.57 5253
4150.17 5250
4150.78 5231
4151.39 4856
4152.00 4906
4152.60 4949
4153.21 4630
4153.82 4622
4154.43 4534
4155.04 4425
4155.64 4518
4156.25 4714
4156.86 4589
4157.47 4311
4158.08 4687
4158.69 4806
4159.29 4403
4159.90 4232
4160.51 4404
4161.12 4441
4161.73 4536
4162.34 4581
4162.94 4502
4163.55 4326
4164.16 4569
4164.77 4652
4165.38 4621
4165.99 4644
4166.60 4637
4167.21 4730
4167.81 4761
4168.42 5024
4169.03 4975
4169.64 4762
4170.25 4813
4170.86 4858
4171.47 4986
4172.08 4934
4172.69 5056
4173.30 4855
4173.91 5036
4174.52 4876
4175.13 4813
4175.74 5018
4176.34 4677
4176.95 4675
4177.56 4820
4178.17 5124
4178.78 4959
4179.39 4865
4180.00 4777
4180.61 4793
4181.22 4823
4181.83 4895
4182.44 4924
4183.05 5123
4183.66 5280
4184.27 5068
4184.88 4812
4185.49 4884
4186.10 4973
4186.71 4926
4187.32 4665
4187.93 4539
4188.55 4511
4189.16 4610
4189.77 4707
4190.38 4570
4190.99 4592
4191.60 4593
4192.21 4426
4192.82 4634
4193.43 4559
4194.04 4700
4194.65 4613
4195.26 4682
4195.87 4707
4196.49 4947
4197.10 4918
4197.71 5107
4198.32 4845
4198.93 5039
4199.54 4846
4200.15 4771
4200.76 4728
4201.38 4907
4201.99 5003
4202.60 4915
4203.21 4908
4203.82 4836
4204.43 4942
4205.04 5060
4205.66 5076
4206.27 5006
4206.88 5042
4207.49 4769
4208.10 4785
4208.72 4649
4209.33 4567
4209.94 4857
4210.55 5091
4211.16 4761
4211.78 4636
4212.39 4839
4213.00 4876
4213.61 4967
4214.22 4766
4214.84 4802
4215.45 4967
4216.06 4935
4216.67 5184
4217.29 5091
4217.90 4993
4218.51 5194
4219.13 5186
4219.74 5324
4220.35 5462
4220.96 5567
4221.58 5817
4222.19 6067
4222.80 6367
4223.42 6755
4224.03 7047
4224.64 7235
4225.25 7348
4225.87 7502
4226.48 7619
4227.09 7520
4227.71 7366
4228.32 7621
4228.93 7575
4229.55 7682
4230.16 7669
4230.77 7137
4231.39 7069
4232.00 7225
4232.62 7372
4233.23 7407
4233.84 7093
4234.46 6685
4235.07 6491
4235.68 6478
4236.30 6183
4236.91 6217
4237.53 6043
4238.14 6181
4238.75 5759
4239.37 5699
4239.98 5826
4240.60 5773
4241.21 5781
4241.83 5550
4242.44 5616
4243.05 5517
4243.67 5397
4244.28 5279
4244.90 5257
4245.51 5172
4246.13 5179
4246.74 4944
4247.36 4983
4247.97 5100
4248.59 5217
4249.20 5317
4249.82 5264
4250.43 5319
4251.05 5155
4251.66 5193
4252.28 5275
4252.89 5532
4253.51 5437
4254.12 5526
4254.74 5377
4255.35 5584
4255.97 5656
4256.58 5633
4257.20 5608
4257.81 5691
4258.43 5908
4259.05 5834
4259.66 5882
4260.28 5662
4260.89 5365
4261.51 5617
4262.12 5526
4262.74 5385
4263.36 5568
4263.97 5351
4264.59 5550
4265.20 5794
4265.82 5488
4266.44 5559
4267.05 5799
4267.67 5490
4268.28 5343
4268.90 5407
4269.52 5258
4270.13 5483
4270.75 5492
4271.37 5535
4271.98 5464
4272.60 5503
4273.22 5532
4273.83 5474
4274.45 5195
4275.07 5151
4275.68 5081
4276.30 4953
4276.92 4808
4277.53 4853
4278.15 4897
4278.77 4778
4279.38 4951
4280.00 4830
4280.62 4976
4281.24 5136
4281.85 5026
4282.47 4884
4283.09 4845
4283.70 4811
4284.32 4768
4284.94 4641
4285.56 4652
4286.17 4721
4286.79 4434
4287.41 4323
4288.03 4519
4288.65 4699
4289.26 4686
4289.88 4599
4290.50 4591
4291.12 4801
4291.73 4593
4292.35 4495
4292.97 4379
4293.59 4569
4294.21 4821
4294.83 4864
4295.44 4624
4296.06 4653
4296.68 4623
4297.30 4613
4297.92 4661
4298.54 4568
4299.15 4672
4299.77 4928
4300.39 4798
4301.01 4866
4301.63 4654
4302.25 4489
4302.87 4491
4303.48 4923
4304.10 4830
4304.72 4882
4305.34 4688
4305.96 4554
4306.58 4869
4307.20 4790
4307.82 4834
4308.44 4778
4309.06 4823
4309.67 4782
4310.29 4563
4310.91 4978
4311.53 4713
4312.15 4383
4312.77 4481
4313.39 4744
4314.01 4537
4314.63 4545
4315.25 4587
4315.87 4535
4316.49 4605
4317.11 4523
4317.73 4568
4318.35 4580
4318.97 4604
4319.59 4455
4320.21 4304
4320.83 4524
4321.45 4472
4322.07 4247
4322.69 4165
4323.31 4242
4323.93 4171
4324.55 4415
4325.17 4358
4325.79 4252
4326.41 4305
4327.03 4517
4327.65 4465
4328.27 4346
4328.89 4400
4329.51 4265
4330.13 4527
4330.76 4463
4331.38 4513
4332.00 4595
4332.62 4381
4333.24 4410
4333.86 4432
4334.48 4613
4335.10 4445
4335.72 4539
4336.34 4451
4336.97 4447
4337.59 4400
4338.21 4548
4338.83 4589
4339.45 4544
4340.07 4617
4340.69 4743
4341.31 4814
4341.94 4765
4342.56 5062
4343.18 5185
4343.80 5017
4344.42 4942
4345.04 4864
4345.67 5236
4346.29 5542
4346.91 5755
4347.53 5963
4348.15 6140
4348.78 6334
4349.40 6204
4350.02 6583
4350.64 7043
4351.26 6692
4351.89 6799
4352.51 7021
4353.13 6414
4353.75 6382
4354.38 6307
4355.00 5813
4355.62 5752
4356.24 5538
4356.87 5341
4357.49 5172
4358.11 5135
4358.74 5137
4359.36 4946
4359.98 4904
4360.60 4743
4361.23 4607
4361.85 4665
4362.47 4991
4363.10 4802
4363.72 4678
4364.34 5003
4364.97 4907
4365.59 4980
4366.21 4952
4366.83 4991
4367.46 5084
4368.08 5142
4368.71 5056
4369.33 5042
4369.95 4881
4370.58 5151
4371.20 5112
4371.82 4851
4372.45 4805
4373.07 4975
4373.69 4939
4374.32 4573
4374.94 4509
4375.57 4486
4376.19 4480
4376.81 4702
4377.44 4616
4378.06 4667
4378.69 4601
4379.31 4656
4379.94 4455
4380.56 4749
4381.18 4703
4381.81 4733
4382.43 5002
4383.06 4686
4383.68 4521
4384.31 4593
4384.93 4617
4385.56 4784
4386.18 4799
4386.81 4773
4387.43 4797
4388.05 4661
4388.68 4525
4389.30 4845
4389.93 4957
4390.55 4682
4391.18 4631
4391.81 4882
4392.43 4787
4393.06 4989
4393.68 5104
4394.31 5139
4394.93 5199
4395.56 5246
4396.18 5321
4396.81 5129
4397.43 5019
4398.06 5077
4398.68 5010
4399.31 4995
4399.94 5198
4400.56 5270
4401.19 5110
4401.81 5112
4402.44 5186
4403.06 5116
4403.69 5228
4404.32 5193
4404.94 5193
4405.57 5262
4406.20 5214
4406.82 5311
4407.45 5303
4408.07 5259
4408.70 5459
4409.33 5479
4409.95 5271
4410.58 5586
4411.21 5519
4411.83 5277
4412.46 5227
4413.09 5178
4413.71 5203
4414.34 5173
4414.97 4853
4415.59 4988
4416.22 5078
4416.85 5139
4417.47 5172
4418.10 5037
4418.73 4951
4419.35 5301
4419.98 5520
4420.61 5281
4421.24 5254
4421.86 5312
4422.49 5280
4423.12 5391
4423.75 5516
4424.37 5559
4425.00 5523
4425.63 5673
4426.26 5363
4426.88 5433
4427.51 5266
4428.14 4753
4428.77 4808
4429.39 4857
4430.02 4755
4430.65 4697
4431.28 4567
4431.91 4629
4432.53 4663
4433.16 4551
4433.79 4510
4434.42 4533
4435.05 4530
4435.67 4532
4436.30 4681
4436.93 4726
4437.56 4616
4438.19 4382
4438.82 4429
4439.44 4572
4440.07 4579
4440.70 4424
4441.33 4510
4441.96 4354
4442.59 4451
4443.22 4611
4443.85 4786
4444.47 4553
4445.10 4346
4445.73 4349
4446.36 4415
4446.99 4685
4447.62 4521
4448.25 4244
4448.88 4402
4449.51 4285
4450.14 4401
4450.77 4424
4451.39 4519
4452.02 4655
4452.65 4905
4453.28 4833
4453.91 4565
4454.54 4573
4455.17 4772
4455.80 4758
4456.43 4510
4457.06 4525
4457.69 4605
4458.32 4541
4458.95 4465
4459.58 4831
4460.21 4673
4460.84 4598
4461.47 4347
4462.10 4361
4462.73 4630
4463.36 4621
4463.99 4792
4464.62 4580
4465.25 4475
4465.88 4323
4466.51 4319
4467.14 4396
4467.77 4540
4468.40 4112
4469.03 4156
4469.67 4269
4470.30 4122
4470.93 4091
4471.56 4089
4472.19 4220
4472.82 4263
4473.45 4212
4474.08 4125
4474.71 4282
4475.34 3993
4475.97 4212
4476.61 4286
4477.24 4043
4477.87 4025
4478.50 4227
4479.13 4166
4479.76 4208
4480.39 4105
4481.02 4208
4481.66 4215
4482.29 4186
4482.92 4186
4483.55 4163
4484.18 4110
4484.81 4085
4485.45 4361
4486.08 4352
4486.71 4519
4487.34 4264
4487.97 4286
4488.61 4359
4489.24 4326
4489.87 4333
4490.50 4334
4491.13 4398
4491.77 4506
4492.40 4531
4493.03 4698
4493.66 4608
4494.30 4728
4494.93 4631
4495.56 4682
4496.19 4460
4496.83 4456
4497.46 4765
4498.09 4314
4498.72 4352
4499.36 4441
4499.99 4358
4500.62 4501
4501.25 4836
4501.89 4766
4502.52 4578
4503.15 4709
4503.79 5057
4504.42 4990
4505.05 5170
4505.69 5049
4506.32 5239
4506.95 5499
4507.59 5647
4508.22 5509
4508.85 5530
4509.49 5342
4510.12 5341
4510.75 4991
4511.39 5121
4512.02 4849
4512.65 4938
4513.29 4724
4513.92 4775
4514.56 4737
4515.19 4887
4515.82 4836
4516.46 4630
4517.09 4657
4517.73 4587
4518.36 4753
4518.99 4882
4519.63 4605
4520.26 4530
4520.90 4632
4521.53 4456
4522.16 4692
4522.80 4558
4523.43 4649
4524.07 4861
4524.70 4848
4525.34 4790
4525.97 5040
4526.61 4976
4527.24 4976
4527.88 5191
4528.51 5254
4529.15 5393
4529.78 5786
4530.42 6245
4531.05 6697
4531.69 7571
4532.32 8240
4532.96 8616
4533.59 9762
4534.23 10516
4534.86 11255
4535.50 11542
4536.13 12490
4536.77 12371
4537.40 12308
4538.04 11770
4538.67 10953
4539.31 10164
4539.94 8879
4540.58 7821
4541.22 6983
4541.85 6476
4542.49 6030
4543.12 5874
4543.76 5291
4544.40 5276
4545.03 4986
4545.67 5150
4546.30 5440
4546.94 5559
4547.58 5277
4548.21 5603
4548.85 5743
4549.48 5883
4550.12 6204
4550.76 6406
4551.39 6444
4552.03 6647
4552.67 6795
4553.30 7028
4553.94 7137
4554.58 6825
4555.21 6726
4555.85 6473
4556.49 6280
4557.12 5813
4557.76 5778
4558.40 5563
4559.03 5249
4559.67 5553
4560.31 5310
4560.94 4999
4561.58 5015
4562.22 4944
4562.86 5192
4563.49 5618
4564.13 5496
4564.77 5198
4565.41 5437
4566.04 5454
4566.68 5772
4567.32 5737
4567.96 5730
4568.59 6142
4569.23 6094
4569.87 6137
4570.51 6203
4571.14 5940
4571.78 6261
4572.42 6132
4573.06 6035
4573.70 6344
4574.33 6217
4574.97 6142
4575.61 5985
4576.25 5933
4576.89 5630
4577.52 5505
4578.16 5212
4578.80 5526
4579.44 5260
4580.08 5077
4580.72 4819
4581.35 4971
4581.99 4693
4582.63 4983
4583.27 4821
4583.91 4852
4584.55 4834
4585.19 4717
4585.83 4650
4586.46 4683
4587.10 4650
4587.74 4760
4588.38 4825
4589.02 4904
4589.66 4932
4590.30 4915
4590.94 4873
4591.58 4924
4592.22 4873
4592.85 4962
4593.49 4830
4594.13 5106
4594.77 4937
4595.41 4876
4596.05 4671
4596.69 4684
4597.33 4741
4597.97 4654
4598.61 4320
4599.25 4417
4599.89 4581
4600.53 4534
4601.17 4398
4601.81 4468
4602.45 4476
4603.09 4395
4603.73 4377
4604.37 4532
4605.01 4447
4605.65 4262
4606.29 4515
4606.93 4429
4607.57 4440
4608.21 4645
4608.85 4372
4609.49 4544
4610.13 4648
4610.77 4640
4611.41 4747
4612.05 4882
4612.70 4951
4613.34 4886
4613.98 4850
4614.62 4810
4615.26 4499
4615.90 4610
4616.54 4642
4617.18 4375
4617.82 4416
4618.46 4439
4619.10 4407
4619.75 4317
4620.39 4168
4621.03 4430
4621.67 4281
4622.31 4298
4622.95 3982
4623.59 4034
4624.24 4055
4624.88 4165
4625.52 4102
4626.16 3862
4626.80 4156
4627.44 4131
4628.09 4167
4628.73 4247
4629.37 4038
4630.01 3982
4630.65 3870
4631.29 4010
4631.94 3990
4632.58 3911
4633.22 3962
4633.86 3979
4634.51 4001
4635.15 3987
4635.79 3973
4636.43 4049
4637.07 4066
4637.72 4147
4638.36 3955
4639.00 4139
4639.64 4021
4640.29 4050
4640.93 3918
4641.57 4095
4642.21 4068
4642.86 3985
4643.50 4126
4644.14 4021
4644.79 3896
4645.43 4089
4646.07 4288
4646.72 4267
4647.36 4275
4648.00 4241
4648.64 4169
4649.29 4172
4649.93 4344
4650.57 4425
4651.22 4266
4651.86 4104
4652.50 4267
4653.15 4293
4653.79 4406
4654.44 4317
4655.08 4259
4655.72 4227
4656.37 4076
4657.01 4232
4657.65 4253
4658.30 4466
4658.94 4429
4659.59 4195
4660.23 4231
4660.87 4178
4661.52 4135
4662.16 3987
4662.81 3938
4663.45 3902
4664.09 3850
4664.74 3676
4665.38 3832
4666.03 3776
4666.67 3821
4667.32 4012
4667.96 3762
4668.61 3705
4669.25 3938
4669.89 3903
4670.54 3828
4671.18 3902
4671.83 3779
4672.47 3927
4673.12 3848
4673.76 3742
4674.41 3644
4675.05 3714
4675.70 3774
4676.34 3925
4676.99 3997
4677.63 3846
4678.28 3616
4678.92 3717
4679.57 3920
4680.22 3930
4680.86 3715
4681.51 3777
4682.15 3915
4682.80 3927
4683.44 3866
4684.09 3945
4684.73 4046
4685.38 4090
4686.03 4109
4686.67 3851
4687.32 4026
4687.96 4075
4688.61 3947
4689.25 3984
4689.90 4039
4690.55 3944
4691.19 4100
4691.84 3824
4692.49 3815
4693.13 3912
4693.78 4090
4694.42 3873
4695.07 3753
4695.72 3859
4696.36 3852
4697.01 3832
4697.66 4008
4698.30 4116
4698.95 3997
4699.60 3843
4700.24 4011
4700.89 4096
4701.54 3904
4702.18 4138
4702.83 4084
4703.48 4440
4704.12 4184
4704.77 4068
4705.42 4055
4706.07 3923
4706.71 4128
4707.36 3747
4708.01 3623
4708.66 3623
4709.30 3788
4709.95 3931
4710.60 3856
4711.24 3929
4711.89 4085
4712.54 4129
4713.19 3873
4713.84 3878
4714.48 3850
4715.13 3942
4715.78 4061
4716.43 3931
4717.07 4078
4717.72 3949
4718.37 4058
4719.02 4112
4719.67 3894
4720.31 3921
4720.96 3851
4721.61 3854
4722.26 3929
4722.91 3916
4723.56 4002
4724.20 4312
4724.85 4409
4725.50 4240
4726.15 4345
4726.80 4348
4727.45 4296
4728.10 4577
4728.74 4534
4729.39 4545
4730.04 4205
4730.69 4237
4731.34 4098
4731.99 3929
4732.64 3872
4733.29 3938
4733.94 3997
4734.58 3788
4735.23 3849
4735.88 3791
4736.53 3796
4737.18 3826
4737.83 3764
4738.48 3870
4739.13 3889
4739.78 3822
4740.43 4126
4741.08 4161
4741.73 4010
4742.38 4158
4743.03 4014
4743.68 3995
4744.33 4293
4744.98 4233
4745.63 4175
4746.28 4401
4746.93 4207
4747.58 4006
4748.23 4189
4748.88 4087
4749.53 4126
4750.18 4160
4750.83 4079
4751.48 4098
4752.13 4085
4752.78 4015
4753.43 4083
4754.08 4225
4754.73 4567
4755.38 4465
4756.03 4543
4756.68 4595
4757.33 4872
4757.98 4624
4758.63 4631
4759.28 4457
4759.93 4340
4760.59 4542
4761.24 4643
4761.89 4344
4762.54 4498
4763.19 4475
4763.84 4217
4764.49 4294
4765.14 4273
4765.79 4517
4766.45 4391
4767.10 4381
4767.75 4417
4768.40 4533
4769.05 4504
4769.70 4328
4770.35 4291
4771.01 4486
4771.66 4381
4772.31 4324
4772.96 4251
4773.61 4094
4774.26 3924
4774.92 3881
4775.57 3770
4776.22 3827
4776.87 3680
4777.52 3657
4778.18 3732
4778.83 3756
4779.48 3791
4780.13 3665
4780.79 3794
4781.44 3939
4782.09 3903
4782.74 3891
4783.40 4277
4784.05 4235
4784.70 4183
4785.35 4110
4786.01 4138
4786.66 3942
4787.31 3913
4787.96 3853
4788.62 3847
4789.27 3723
4789.92 3762
4790.58 3889
4791.23 3691
4791.88 3678
4792.53 3826
4793.19 3965
4793.84 4046
4794.49 3732
4795.15 3767
4795.80 3769
4796.45 3799
4797.11 3976
4797.76 3855
4798.41 3850
4799.07 3856
4799.72 3830
4800.37 3753
4801.03 3809
4801.68 4003
4802.34 3834
4802.99 3662
4803.64 3915
4804.30 3885
4804.95 3741
4805.61 3771
4806.26 3931
4806.91 3912
4807.57 3650
4808.22 3674
4808.88 3825
4809.53 3915
4810.18 3921
4810.84 3795
4811.49 3624
4812.15 3670
4812.80 3816
4813.46 3695
4814.11 3700
4814.77 3729
4815.42 3765
4816.07 3744
4816.73 3890
4817.38 3785
4818.04 3909
4818.69 3834
4819.35 3825
4820.00 4047
4820.66 3984
4821.31 4008
4821.97 4013
4822.62 4132
4823.28 4079
4823.93 4139
4824.59 4162
4825.24 3959
4825.90 4014
4826.56 3967
4827.21 4123
4827.87 3952
4828.52 4039
4829.18 3942
4829.83 3757
4830.49 3922
4831.14 3988
4831.80 3963
4832.46 3835
4833.11 4030
4833.77 4155
4834.42 3949
4835.08 4031
4835.74 4166
4836.39 4332
4837.05 4317
4837.70 4201
4838.36 4318
4839.02 4566
4839.67 4538
4840.33 4682
4840.99 4856
4841.64 4718
4842.30 4798
4842.96 4629
4843.61 4609
4844.27 4709
4844.92 4630
4845.58 4519
4846.24 4586
4846.90 4320
4847.55 4126
4848.21 4310
4848.87 4276
4849.52 4486
4850.18 4535
4850.84 4232
4851.49 4404
4852.15 4419
4852.81 4433
4853.47 4516
4854.12 4682
4854.78 4635
4855.44 4665
4856.09 4823
4856.75 4841
4857.41 4767
4858.07 4397
4858.72 4539
4859.38 4396
4860.04 4242
4860.70 4384
4861.36 4142
4862.01 4446
4862.67 4625
4863.33 4251
4863.99 4341
4864.64 4288
4865.30 4191
4865.96 4496
4866.62 4423
4867.28 4442
4867.94 4653
4868.59 4419
4869.25 4283
4869.91 4429
4870.57 4487
4871.23 4596
4871.89 4651
4872.54 4585
4873.20 4526
4873.86 4389
4874.52 4422
4875.18 4385
4875.84 4046
4876.50 4294
4877.16 4333
4877.81 4448
4878.47 4393
4879.13 4470
4879.79 4424
4880.45 4462
4881.11 4419
4881.77 4330
4882.43 4347
4883.09 4492
4883.75 4608
4884.41 4362
4885.06 4127
4885.72 4016
4886.38 4095
4887.04 4137
4887.70 4218
4888.36 4254
4889.02 4213
4889.68 3946
4890.34 3932
4891.00 4111
4891.66 4153
4892.32 3999
4892.98 4107
4893.64 4218
4894.30 4400
4894.96 4028
4895.62 3952
4896.28 4108
4896.94 4064
4897.60 4270
4898.26 4167
4898.92 4132
4899.58 4057
4900.24 3877
4900.90 3926
4901.56 4000
4902.22 4033
4902.88 3847
4903.54 3949
4904.21 3976
4904.87 3898
4905.53 3890
4906.19 4029
4906.85 3822
4907.51 3921
4908.17 3748
4908.83 3834
4909.49 3943
4910.15 3791
4910.81 3760
4911.48 4030
4912.14 3817
4912.80 3820
4913.46 3746
4914.12 3743
4914.78 3732
4915.44 3866
4916.11 3885
4916.77 3734
4917.43 3668
4918.09 3673
4918.75 3728
4919.41 3661
4920.07 3478
4920.74 3494
4921.40 3565
4922.06 3884
4922.72 3635
4923.38 3635
4924.05 3915
4924.71 3726
4925.37 3726
4926.03 3709
4926.69 3733
4927.36 3551
4928.02 3460
4928.68 3499
4929.34 3516
4930.01 3544
4930.67 3600
4931.33 3464
4931.99 3526
4932.66 3441
4933.32 3550
4933.98 3655
4934.64 3612
4935.31 3700
4935.97 3607
4936.63 3564
4937.30 3877
4937.96 3499
4938.62 3403
4939.28 3744
4939.95 3562
4940.61 3595
4941.27 3468
4941.94 3480
4942.60 3652
4943.26 3655
4943.93 3716
4944.59 3547
4945.25 3797
4945.92 3542
4946.58 3442
4947.24 3602
4947.91 3496
4948.57 3570
4949.23 3594
4949.90 3543
4950.56 3447
4951.23 3589
4951.89 3549
4952.55 3592
4953.22 3553
4953.88 3253
4954.55 3185
4955.21 3474
4955.87 3540
4956.54 3479
4957.20 3329
4957.87 3458
4958.53 3332
4959.20 3357
4959.86 3482
4960.52 3294
4961.19 3246
4961.85 3362
4962.52 3279
4963.18 3323
4963.85 3437
4964.51 3431
4965.18 3515
4965.84 3599
4966.51 3384
4967.17 3770
4967.84 3930
4968.50 3781
4969.17 3620
4969.83 3465
4970.50 3553
4971.16 3578
4971.83 3675
4972.49 3740
4973.16 3449
4973.82 3349
4974.49 3329
4975.15 3464
4975.82 3788
4976.48 3583
4977.15 3608
4977.82 3650
4978.48 3667
4979.15 3452
4979.81 3587
4980.48 3556
4981.14 3522
4981.81 3361
4982.48 3577
4983.14 3364
4983.81 3316
4984.47 3471
4985.14 3231
4985.81 3447
4986.47 3498
4987.14 3659
4987.81 3698
4988.47 3561
4989.14 3814
4989.80 4127
4990.47 3945
4991.14 3961
4991.80 4029
4992.47 4158
4993.14 4068
4993.80 4137
4994.47 4065
4995.14 4054
4995.80 3975
4996.47 3938
4997.14 3988
4997.80 3851
4998.47 3790
4999.14 3881
4999.81 3713
5000.47 3557
5001.14 3519
5001.81 3549
5002.47 3480
5003.14 3713
5003.81 3476
5004.48 3447
5005.14 3327
5005.81 3442
5006.48 3388
5007.15 3527
5007.81 3570
5008.48 3502
5009.15 3404
5009.82 3435
5010.49 3440
5011.15 3388
5011.82 3489
5012.49 3521
5013.16 3582
5013.83 3551
5014.49 3667
5015.16 3636
5015.83 3640
5016.50 3576
5017.17 3374
5017.83 3656
5018.50 3684
5019.17 3657
5019.84 3484
5020.51 3357
5021.18 3423
5021.84 3539
5022.51 3609
5023.18 3844
5023.85 3843
5024.52 3926
5025.19 4186
5025.86 4223
5026.53 4089
5027.19 4041
5027.86 4256
5028.53 4257
5029.20 4047
5029.87 4075
5030.54 4026
5031.21 3925
5031.88 3845
5032.55 3858
5033.22 3883
5033.89 3901
5034.56 3676
5035.23 3800
5035.89 3764
5036.56 3512
5037.23 3604
5037.90 3514
5038.57 3648
5039.24 3725
5039.91 3783
5040.58 3674
5041.25 3855
5041.92 3516
5042.59 3579
5043.26 3717
5043.93 3594
5044.60 3680
5045.27 3749
5045.94 3774
5046.61 3829
5047.28 3671
5047.95 3598
5048.62 3653
5049.29 3689
5049.96 3842
5050.63 3620
5051.31 3513
5051.98 3545
5052.65 3530
5053.32 3755
5053.99 3667
5054.66 3776
5055.33 3862
5056.00 3589
5056.67 3499
5057.34 3479
5058.01 3625
5058.68 3706
5059.35 3756
5060.03 3512
5060.70 3553
5061.37 3431
5062.04 3594
5062.71 3606
5063.38 3631
5064.05 3649
5064.72 3619
5065.40 3543
5066.07 3616
5066.74 3699
5067.41 3672
5068.08 3662
5068.75 3762
5069.43 3628
5070.10 3628
5070.77 3762
5071.44 3515
5072.11 3616
5072.79 3667
5073.46 3543
5074.13 3592
5074.80 3671
5075.47 3614
5076.15 3584
5076.82 3667
5077.49 3625
5078.16 3545
5078.83 3424
5079.51 3503
5080.18 3541
5080.85 3689
5081.52 3611
5082.20 3612
5082.87 3596
5083.54 3537
5084.22 3715
5084.89 3802
5085.56 3858
5086.23 3872
5086.91 3697
5087.58 3950
5088.25 3941
5088.93 3703
5089.60 3654
5090.27 3667
5090.94 3707
5091.62 3560
5092.29 3763
5092.96 3811
5093.64 3798
5094.31 3858
5094.98 3917
5095.66 4019
5096.33 3841
5097.00 3829
5097.68 3814
5098.35 3769
5099.03 3663
5099.70 3773
5100.37 3972
5101.05 3763
5101.72 3635
5102.39 3584
5103.07 3639
5103.74 3454
5104.42 3529
5105.09 3595
5105.77 3568
5106.44 3625
5107.11 3580
5107.79 3597
5108.46 3453
5109.14 3615
5109.81 3587
5110.49 3697
5111.16 3694
5111.83 3866
5112.51 3754
5113.18 3617
5113.86 3709
5114.53 3677
5115.21 3602
5115.88 3545
5116.56 3495
5117.23 3557
5117.91 3511
5118.58 3526
5119.26 3575
5119.93 3183
5120.61 3226
5121.28 3433
5121.96 3384
5122.63 3543
5123.31 3424
5123.98 3420
5124.66 3583
5125.33 3526
5126.01 3528
5126.69 3611
5127.36 3708
5128.04 3766
5128.71 3956
5129.39 3839
5130.06 3674
5130.74 3494
5131.42 3383
5132.09 3452
5132.77 3472
5133.44 3605
5134.12 3529
5134.79 3517
5135.47 3674
5136.15 3555
5136.82 3520
5137.50 3685
5138.18 3519
5138.85 3601
5139.53 3818
5140.20 3825
5140.88 3822
5141.56 3550
5142.23 3593
5142.91 3594
5143.59 3683
5144.26 3696
5144.94 3849
5145.62 3868
5146.29 3782
5146.97 3663
5147.65 3484
5148.33 3694
5149.00 3655
5149.68 3613
5150.36 3388
5151.03 3540
5151.71 3683
5152.39 3413
5153.06 3367
5153.74 3506
5154.42 3479
5155.10 3413
5155.77 3419
5156.45 3491
5157.13 3547
5157.81 3302
5158.48 3185
5159.16 3345
5159.84 3286
5160.52 3318
5161.20 3562
5161.87 3337
5162.55 3152
5163.23 3078
5163.91 3198
5164.58 3366
5165.26 3224
5165.94 3407
5166.62 3170
5167.30 3366
5167.98 3521
5168.65 3458
5169.33 3437
5170.01 3448
5170.69 3381
5171.37 3267
5172.05 3441
5172.72 3377
5173.40 3344
5174.08 3386
5174.76 3532
5175.44 3442
5176.12 3286
5176.80 3313
5177.48 3312
5178.15 3342
5178.83 3109
5179.51 3120
5180.19 3330
5180.87 3294
5181.55 3297
5182.23 3237
5182.91 3488
5183.59 3551
5184.27 3499
5184.95 3541
5185.63 3357
5186.30 3363
5186.98 3393
5187.66 3381
5188.34 3472
5189.02 3195
5189.70 3280
5190.38 3268
5191.06 3245
5191.74 3169
5192.42 3201
5193.10 3068
5193.78 3251
5194.46 3325
5195.14 3249
5195.82 3318
5196.50 3325
5197.18 3189
5197.86 3303
5198.54 3268
5199.22 3169
5199.90 3278
5200.58 3273
5201.26 3213
5201.94 3134
5202.62 3236
5203.31 3402
5203.99 3244
5204.67 3196
5205.35 3407
5206.03 3343
5206.71 3394
5207.39 3386
5208.07 3367
5208.75 3254
5209.43 3226
5210.11 3205
5210.79 3412
5211.48 3273
5212.16 3220
5212.84 3256
5213.52 3182
5214.20 3358
5214.88 3284
5215.56 3294
5216.24 3314
5216.93 3223
5217.61 3410
5218.29 3556
5218.97 3215
5219.65 3593
5220.33 3306
5221.02 3318
5221.70 3345
5222.38 3410
5223.06 3293
5223.74 3399
5224.42 3284
5225.11 3361
5225.79 3294
5226.47 3238
5227.15 3208
5227.83 3321
5228.52 3272
5229.20 3259
5229.88 3299
5230.56 3466
5231.25 3315
5231.93 3435
5232.61 3333
5233.29 3317
5233.98 3226
5234.66 3279
5235.34 3138
5236.02 3177
5236.71 3347
5237.39 3274
5238.07 3434
5238.76 3462
5239.44 3413
5240.12 3476
5240.80 3431
5241.49 3629
5242.17 3489
5242.85 3474
5243.54 3562
5244.22 3554
5244.90 3556
5245.59 3439
5246.27 3588
5246.95 3375
5247.64 3356
5248.32 3443
5249.00 3355
5249.69 3485
5250.37 3520
5251.05 3485
5251.74 3679
5252.42 3271
5253.11 3603
5253.79 3771
5254.47 3871
5255.16 3651
5255.84 3517
5256.53 3653
5257.21 3454
5257.89 3416
5258.58 3324
5259.26 2987
5259.95 3234
5260.63 3404
5261.32 3218
5262.00 3319
5262.68 3149
5263.37 3266
5264.05 3255
5264.74 3251
5265.42 3345
5266.11 3330
5266.79 3456
5267.48 3362
5268.16 3245
5268.85 3332
5269.53 3154
5270.22 3252
5270.90 3334
5271.59 3432
5272.27 3404
5272.96 3325
5273.64 3297
5274.33 3273
5275.01 3221
5275.70 3274
5276.38 3342
5277.07 3267
5277.75 3113
5278.44 3252
5279.12 3370
5279.81 3368
5280.49 3389
5281.18 3410
5281.87 3381
5282.55 3438
5283.24 3336
5283.92 3278
5284.61 3305
5285.30 3615
5285.98 3460
5286.67 3637
5287.35 3581
5288.04 3540
5288.73 3432
5289.41 3340
5290.10 3522
5290.78 3379
5291.47 3496
5292.16 3443
5292.84 3333
5293.53 3409
5294.22 3425
5294.90 3485
5295.59 3427
5296.28 3377
5296.96 3170
5297.65 3407
5298.34 3517
5299.02 3441
5299.71 3339
5300.40 3363
5301.08 3513
5301.77 3576
5302.46 3483
5303.14 3674
5303.83 3673
5304.52 3822
5305.21 3855
5305.89 3719
5306.58 3854
5307.27 3828
5307.96 3742
5308.64 3613
5309.33 3729
5310.02 3613
5310.71 3775
5311.39 3629
5312.08 3564
5312.77 3478
5313.46 3620
5314.14 3740
5314.83 3567
5315.52 3580
5316.21 3684
5316.89 3477
5317.58 3714
5318.27 3632
5318.96 3656
5319.65 3804
5320.34 3732
5321.02 3892
5321.71 3691
5322.40 3608
5323.09 3727
5323.78 3642
5324.47 4060
5325.15 3969
5325.84 3979
5326.53 3832
5327.22 3823
5327.91 3893
5328.60 3942
5329.29 3873
5329.97 3869
5330.66 3992
5331.35 3902
5332.04 4137
5332.73 4209
5333.42 4226
5334.11 4408
5334.80 4596
5335.49 4494
5336.18 4347
5336.87 4571
5337.55 4911
5338.24 4547
5338.93 4615
5339.62 4355
5340.31 4342
5341.00 4163
5341.69 4345
5342.38 4133
5343.07 4144
5343.76 4086
5344.45 4252
5345.14 4367
5345.83 4271
5346.52 4143
5347.21 4099
5347.90 4044
5348.59 4158
5349.28 4445
5349.97 4599
5350.66 4846
5351.35 5269
5352.04 5795
5352.73 5824
5353.42 5971
5354.11 6372
5354.80 6567
5355.49 6724
5356.18 6858
5356.87 6965
5357.56 6956
5358.25 6460
5358.94 6199
5359.64 5389
5360.33 5253
5361.02 4796
5361.71 4608
5362.40 4518
5363.09 4230
5363.78 4221
5364.47 4080
5365.16 4003
5365.85 3960
5366.55 4054
5367.24 4074
5367.93 4149
5368.62 4274
5369.31 4342
5370.00 4281
5370.69 4313
5371.38 4152
5372.08 4175
5372.77 4265
5373.46 4165
5374.15 4095
5374.84 4091
5375.53 4128
5376.23 3912
5376.92 3875
5377.61 3805
5378.30 3698
5378.99 3807
5379.69 4093
5380.38 3758
5381.07 3803
5381.76 4016
5382.45 4157
5383.15 4111
5383.84 4325
5384.53 4556
5385.22 4534
5385.92 4522
5386.61 4656
5387.30 4598
5387.99 4389
5388.69 4341
5389.38 4253
5390.07 4209
5390.76 4277
5391.46 4145
5392.15 4002
5392.84 4305
5393.54 4242
5394.23 4221
5394.92 4129
5395.61 4016
5396.31 4174
5397.00 4051
5397.69 4066
5398.39 4032
5399.08 4025
5399.77 3971
5400.47 3968
5401.16 3872
5401.85 3822
5402.55 3731
5403.24 3902
5403.93 3732
5404.63 3692
5405.32 3669
5406.02 3549
5406.71 3642
5407.40 3635
5408.10 3599
5408.79 3500
5409.48 3702
5410.18 3918
5410.87 3725
5411.57 3660
5412.26 3939
5412.95 3711
5413.65 3589
5414.34 3592
5415.04 3661
5415.73 3427
5416.43 3315
5417.12 3492
5417.82 3551
5418.51 3540
5419.20 3574
5419.90 3763
5420.59 3656
5421.29 3524
5421.98 3471
5422.68 3400
5423.37 3515
5424.07 3603
5424.76 3488
5425.46 3542
5426.15 3597
5426.85 3582
5427.54 3423
5428.24 3552
5428.93 3529
5429.63 3690
5430.32 3486
5431.02 3500
5431.71 3538
5432.41 3693
5433.10 3754
5433.80 3677
5434.50 3664
5435.19 3409
5435.89 3436
5436.58 3330
5437.28 3359
5437.97 3417
5438.67 3374
5439.37 3727
5440.06 3668
5440.76 3545
5441.45 3437
5442.15 3390
5442.85 3396
5443.54 3566
5444.24 3395
5444.93 3525
5445.63 3620
5446.33 3625
5447.02 3618
5447.72 3654
5448.42 3504
5449.11 3835
5449.81 3818
5450.51 3687
5451.20 3585
5451.90 3874
5452.60 3965
5453.29 3900
5453.99 3863
5454.69 3816
5455.38 3868
5456.08 3785
5456.78 3675
5457.47 4068
5458.17 3778
5458.87 3656
5459.57 3529
5460.26 3506
5460.96 3514
5461.66 3697
5462.35 3565
5463.05 3554
5463.75 3562
5464.45 3658
5465.14 3768
5465.84 3818
5466.54 4133
5467.24 4114
5467.93 4064
5468.63 4032
5469.33 4332
5470.03 4100
5470.73 3893
5471.42 4076
5472.12 4127
5472.82 4072
5473.52 3864
5474.22 3738
5474.91 3673
5475.61 3924
5476.31 3828
5477.01 3780
5477.71 3452
5478.40 3724
5479.10 3679
5479.80 3821
5480.50 3928
5481.20 3815
5481.90 3997
5482.60 3997
5483.29 4060
5483.99 3938
5484.69 3964
5485.39 4164
5486.09 4198
5486.79 4340
5487.49 4410
5488.19 4110
5488.89 4069
5489.58 4207
5490.28 4152
5490.98 4040
5491.68 4024
5492.38 3959
5493.08 3925
5493.78 4092
5494.48 4117
5495.18 4435
5495.88 4042
5496.58 4031
5497.28 4267
5497.98 4027
5498.68 4013
5499.38 4376
5500.08 4313
5500.78 4374
5501.48 4459
5502.18 4369
5502.88 4622
5503.58 4889
5504.28 4948
5504.98 4970
5505.68 5031
5506.38 5156
5507.08 5142
5507.78 5006
5508.48 4765
5509.18 4681
5509.88 4543
5510.58 4473
5511.28 4395
5511.98 4556
5512.68 4373
5513.38 4225
5514.08 4313
5514.78 4235
5515.48 4260
5516.18 4551
5516.88 4225
5517.58 4032
5518.28 4078
5518.99 4146
5519.69 3920
5520.39 4283
5521.09 4355
5521.79 4269
5522.49 4306
5523.19 4306
5523.89 4295
5524.59 4539
5525.30 4482
5526.00 4360
5526.70 4206
5527.40 4309
5528.10 4185
5528.80 3991
5529.50 4076
5530.21 4107
5530.91 4110
5531.61 3917
5532.31 3846
5533.01 3858
5533.72 3925
5534.42 3938
5535.12 3749
5535.82 3600
5536.52 3545
5537.23 3632
5537.93 3801
5538.63 3745
5539.33 3800
5540.03 3715
5540.74 3639
5541.44 3755
5542.14 3603
5542.84 3720
5543.55 3745
5544.25 3705
5544.95 3707
5545.65 3949
5546.36 3802
5547.06 3949
5547.76 3855
5548.47 4137
5549.17 3855
5549.87 3937
5550.57 3978
5551.28 3955
5551.98 4031
5552.68 4011
5553.39 4009
5554.09 3979
5554.79 3770
5555.50 3772
5556.20 3913
5556.90 3748
5557.61 3571
5558.31 3601
5559.01 3558
5559.72 3438
5560.42 3474
5561.12 3318
5561.83 3564
5562.53 3494
5563.23 3414
5563.94 3685
5564.64 3560
5565.35 3474
5566.05 3579
5566.75 3573
5567.46 3365
5568.16 3482
5568.87 3486
5569.57 3519
5570.27 3524
5570.98 3455
5571.68 3480
5572.39 3540
5573.09 3625
5573.80 3575
5574.50 3579
5575.21 3792
5575.91 3604
5576.61 3601
5577.32 3444
5578.02 3612
5578.73 3632
5579.43 3509
5580.14 3504
5580.84 3371
5581.55 3450
5582.25 3395
5582.96 3398
5583.66 3529
5584.37 3560
5585.07 3521
5585.78 3428
5586.48 3332
5587.19 3521
5587.89 3306
5588.60 3475
5589.30 3547
5590.01 3390
5590.72 3309
5591.42 3364
5592.13 3257
5592.83 3256
5593.54 3232
5594.24 3308
5594.95 3211
5595.66 3248
5596.36 3343
5597.07 3327
5597.77 3181
5598.48 3275
5599.18 3197
5599.89 3159
5600.60 3340
5601.30 3450
5602.01 3305
5602.72 3206
5603.42 3065
5604.13 3239
5604.83 3082
5605.54 3237
5606.25 3116
5606.95 3229
5607.66 3238
5608.37 3127
5609.07 3330
5609.78 3290
5610.49 3302
5611.19 3075
5611.90 3201
5612.61 3055
5613.31 3058
5614.02 3354
5614.73 3490
5615.44 3214
5616.14 3110
5616.85 3116
5617.56 3161
5618.26 3229
5618.97 3182
5619.68 3047
5620.39 3142
5621.09 3029
5621.80 3021
5622.51 3090
5623.22 3162
5623.92 3264
5624.63 3233
5625.34 3300
5626.05 3142
5626.75 3127
5627.46 3255
5628.17 3205
5628.88 3034
5629.59 3149
5630.29 2999
5631.00 3151
5631.71 3117
5632.42 3106
5633.13 3087
5633.83 3146
5634.54 3182
5635.25 3271
5635.96 2922
5636.67 3188
5637.38 3225
5638.08 3167
5638.79 3329
5639.50 3168
5640.21 3104
5640.92 3198
5641.63 3186
5642.34 3179
5643.05 3108
5643.75 3208
5644.46 3140
5645.17 3297
5645.88 3368
5646.59 3255
5647.30 3166
5648.01 3242
5648.72 3087
5649.43 2938
5650.14 3079
5650.85 3296
5651.55 3053
5652.26 3072
5652.97 3192
5653.68 3039
5654.39 3141
5655.10 3038
5655.81 3113
5656.52 3141
5657.23 3064
5657.94 3170
5658.65 3236
5659.36 3359
5660.07 3228
5660.78 3221
5661.49 3289
5662.20 3241
5662.91 3208
5663.62 3398
5664.33 3398
5665.04 3255
5665.75 3271
5666.46 3352
5667.17 3396
5667.88 3337
5668.59 3279
5669.30 3140
5670.01 3109
5670.72 3074
5671.43 3155
5672.14 3155
5672.85 3230
5673.57 3408
5674.28 3328
5674.99 3419
5675.70 3748
5676.41 3622
5677.12 3484
5677.83 3418
5678.54 3294
5679.25 3460
5679.96 3304
5680.68 3238
5681.39 3135
5682.10 3070
5682.81 3021
5683.52 3280
5684.23 3276
5684.94 3373
5685.65 3379
5686.37 3359
5687.08 3450
5687.79 3486
5688.50 3238
5689.21 3106
5689.92 3273
5690.64 3244
5691.35 3329
5692.06 3339
5692.77 3203
5693.48 3424
5694.20 3267
5694.91 3326
5695.62 3410
5696.33 3309
5697.04 3358
5697.76 3325
5698.47 3403
5699.18 3399
5699.89 3316
5700.61 3374
5701.32 3321
5702.03 3031
5702.74 2963
5703.46 3127
5704.17 3158
5704.88 3145
5705.59 3178
5706.31 3143
5707.02 3163
5707.73 3255
5708.45 3230
5709.16 3229
5709.87 3187
5710.58 3197
5711.30 3226
5712.01 3323
5712.72 3285
5713.44 3212
5714.15 3194
5714.86 3336
5715.58 3336
5716.29 3302
5717.00 3259
5717.72 3033
5718.43 3102
5719.14 3188
5719.86 3120
5720.57 3139
5721.28 3162
5722.00 3384
5722.71 3294
5723.43 3116
5724.14 3178
5724.85 3235
5725.57 3269
5726.28 3279
5727.00 3346
5727.71 3310
5728.42 3341
5729.14 3407
5729.85 3548
5730.57 3541
5731.28 3505
5732.00 3530
5732.71 3754
5733.42 3765
5734.14 3620
5734.85 3637
5735.57 3793
5736.28 3740
5737.00 3646
5737.71 3563
5738.43 3598
5739.14 3664
5739.86 3574
5740.57 3506
5741.29 3538
5742.00 3608
5742.72 3749
5743.43 3676
5744.15 3591
5744.86 3432
5745.58 3471
5746.29 3669
5747.01 3651
5747.72 3595
5748.44 3596
5749.15 3659
5749.87 3620
5750.58 3660
5751.30 3641
5752.02 3664
5752.73 3826
5753.45 3837
5754.16 3776
5754.88 4075
5755.59 4172
5756.31 4568
5757.03 4974
5757.74 5121
5758.46 5295
5759.17 5530
5759.89 5729
5760.61 5799
5761.32 5714
5762.04 5485
5762.76 5399
5763.47 5201
5764.19 4661
5764.90 4498
5765.62 4292
5766.34 4206
5767.05 4367
5767.77 4237
5768.49 4312
5769.20 4421
5769.92 4338
5770.64 4272
5771.35 4293
5772.07 4392
5772.79 4290
5773.51 4271
5774.22 4312
5774.94 4262
5775.66 3995
5776.37 3853
5777.09 4256
5777.81 4186
5778.53 3923
5779.24 3977
5779.96 3803
5780.68 4097
5781.39 4049
5782.11 4147
5782.83 4241
5783.55 4190
5784.26 4155
5784.98 4304
5785.70 4315
5786.42 4181
5787.14 4467
5787.85 4455
5788.57 4295
5789.29 4207
5790.01 4277
5790.73 4219
5791.44 4314
5792.16 4394
5792.88 4318
5793.60 4272
5794.32 4378
5795.03 4731
5795.75 4587
5796.47 4495
5797.19 4493
5797.91 4638
5798.63 4781
5799.35 4877
5800.06 4753
5800.78 4999
5801.50 5249
5802.22 5361
5802.94 5872
5803.66 6180
5804.38 6270
5805.10 6635
5805.81 6734
5806.53 6833
5807.25 6637
5807.97 6618
5808.69 5987
5809.41 6019
5810.13 5649
5810.85 5542
5811.57 5313
5812.29 5350
5813.01 5244
5813.73 5150
5814.45 5181
5815.17 5263
5815.88 5251
5816.60 5071
5817.32 5323
5818.04 5408
5818.76 5519
5819.48 5656
5820.20 6102
5820.92 6013
5821.64 6123
5822.36 6527
5823.08 6842
5823.80 6626
5824.52 6535
5825.24 6422
5825.96 5968
5826.68 5830
5827.40 5514
5828.12 5305
5828.84 5076
5829.57 5177
5830.29 5201
5831.01 4890
5831.73 4847
5832.45 4897
5833.17 5019
5833.89 5028
5834.61 4876
5835.33 5016
5836.05 4855
5836.77 4843
5837.49 4814
5838.21 4714
5838.94 4837
5839.66 4904
5840.38 4864
5841.10 4724
5841.82 4682
5842.54 4711
5843.26 4505
5843.98 4550
5844.70 4558
5845.43 4411
5846.15 4459
5846.87 4510
5847.59 4482
5848.31 4185
5849.03 4246
5849.76 4211
5850.48 4164
5851.20 4145
5851.92 4068
5852.64 4101
5853.36 4118
5854.09 4131
5854.81 4110
5855.53 3940
5856.25 3821
5856.97 3928
5857.70 3930
5858.42 3840
5859.14 3785
5859.86 3952
5860.59 3979
5861.31 3894
5862.03 3983
5862.75 3906
5863.48 4015
5864.20 3941
5864.92 3993
5865.64 3739
5866.37 3885
5867.09 3666
5867.81 3639
5868.54 3601
5869.26 3442
5869.98 3453
5870.70 3592
5871.43 3535
5872.15 3636
5872.87 3730
5873.60 3720
5874.32 3638
5875.04 3652
5875.77 3803
5876.49 3602
5877.21 3648
5877.94 3736
5878.66 3636
5879.38 3595
5880.11 3753
5880.83 3726
5881.55 3646
5882.28 3497
5883.00 3559
5883.73 3609
5884.45 3608
5885.17 3435
5885.90 3431
5886.62 3567
5887.34 3388
5888.07 3633
5888.79 3652
5889.52 3529
5890.24 3430
5890.97 3420
5891.69 3477
5892.41 3666
5893.14 3767
5893.86 3637
5894.59 3492
5895.31 3391
5896.04 3400
5896.76 3653
5897.49 3537
5898.21 3463
5898.93 3496
5899.66 3555
5900.38 3600
5901.11 3476
5901.83 3267
5902.56 3342
5903.28 3502
5904.01 3320
5904.73 3513
5905.46 3466
5906.18 3382
5906.91 3517
5907.64 3480
5908.36 3481
5909.09 3401
5909.81 3512
5910.54 3725
5911.26 3538
5911.99 3478
5912.71 3305
5913.44 3628
5914.16 3611
5914.89 3586
5915.62 3494
5916.34 3412
5917.07 3432
5917.79 3430
5918.52 3651
5919.25 3505
5919.97 3423
5920.70 3330
5921.42 3322
5922.15 3419
5922.88 3402
5923.60 3573
5924.33 3530
5925.05 3581
5925.78 3415
5926.51 3519
5927.23 3576
5927.96 3659
5928.69 3401
5929.41 3423
5930.14 3425
5930.87 3496
5931.59 3373
5932.32 3425
5933.05 3400
5933.77 3552
5934.50 3357
5935.23 3407
5935.95 3547
5936.68 3589
5937.41 3552
5938.14 3678
5938.86 3538
5939.59 3545
5940.32 3449
5941.04 3670
5941.77 3830
5942.50 3785
5943.23 3667
5943.95 3747
5944.68 3843
5945.41 3783
5946.14 3841
5946.87 3794
5947.59 3761
5948.32 3712
5949.05 3758
5949.78 3777
5950.50 3847
5951.23 3855
5951.96 3778
5952.69 3925
5953.42 4014
5954.14 4105
5954.87 3972
5955.60 4170
5956.33 4095
5957.06 4171
5957.79 4295
5958.51 4028
5959.24 4149
5959.97 4285
5960.70 4309
5961.43 4409
5962.16 4376
5962.88 4258
5963.61 4232
5964.34 4347
5965.07 4309
5965.80 4353
5966.53 4194
5967.26 4313
5967.99 4535
5968.72 4586
5969.44 4953
5970.17 5189
5970.90 5255
5971.63 5313
5972.36 5348
5973.09 5569
5973.82 5454
5974.55 5430
5975.28 5410
5976.01 5024
5976.74 5062
5977.47 4900
5978.20 4777
5978.93 4827
5979.66 4783
5980.39 4697
5981.12 4635
5981.85 4769
5982.58 4619
5983.31 4496
5984.04 4655
5984.77 4762
5985.50 4635
5986.23 4915
5986.96 4958
5987.69 4841
5988.42 4761
5989.15 4879
5989.88 4802
5990.61 4924
5991.34 4897
5992.07 5087
5992.80 4888
5993.53 4937
5994.26 4873
5994.99 4667
5995.72 4877
5996.45 4879
5997.18 5007
5997.91 5168
5998.64 5003
5999.37 4898
6000.11 4792
6000.84 4795
6001.57 5010
6002.30 4860
6003.03 4914
6003.76 5015
6004.49 4978
6005.22 4941
6005.95 5058
6006.69 4946
6007.42 4741
6008.15 4878
6008.88 4852
6009.61 5058
6010.34 4971
6011.07 5039
6011.81 5228
6012.54 5404
6013.27 5560
6014.00 5669
6014.73 6085
6015.46 6453
6016.20 6835
6016.93 6959
6017.66 7253
6018.39 7408
6019.12 7219
6019.86 7411
6020.59 7043
6021.32 6827
6022.05 6302
6022.79 5850
6023.52 5570
6024.25 5443
6024.98 5223
6025.72 5029
6026.45 4920
6027.18 4780
6027.91 4730
6028.65 4641
6029.38 4628
6030.11 4521
6030.84 4376
6031.58 4586
6032.31 4544
6033.04 4366
6033.78 4429
6034.51 4327
6035.24 4250
6035.98 4298
6036.71 4181
6037.44 4096
6038.17 4120
6038.91 4199
6039.64 4014
6040.37 4008
6041.11 4116
6041.84 4177
6042.58 4262
6043.31 4292
6044.04 4397
6044.78 4346
6045.51 4361
6046.24 4253
6046.98 4354
6047.71 4454
6048.44 4560
6049.18 4298
6049.91 4485
6050.65 4476
6051.38 4387
6052.11 4432
6052.85 4521
6053.58 4471
6054.32 4518
6055.05 4521
6055.79 4486
6056.52 4655
6057.25 4664
6057.99 4709
6058.72 4827
6059.46 4629
6060.19 4564
6060.93 4629
6061.66 4438
6062.40 4372
6063.13 4260
6063.87 4196
6064.60 4178
6065.34 4281
6066.07 4375
6066.81 4323
6067.54 4333
6068.28 4331
6069.01 4355
6069.75 4281
6070.48 4343
6071.22 4255
6071.95 4297
6072.69 4299
6073.42 4277
6074.16 4078
6074.89 4285
6075.63 4225
6076.36 4130
6077.10 4243
6077.84 4098
6078.57 4143
6079.31 4059
6080.04 4052
6080.78 4169
6081.51 4168
6082.25 4052
6082.99 4074
6083.72 4267
6084.46 4263
6085.20 4231
6085.93 4115
6086.67 4157
6087.40 4056
6088.14 4056
6088.88 4087
6089.61 4087
6090.35 3968
6091.09 3962
6091.82 3914
6092.56 4012
6093.30 4114
6094.03 3987
6094.77 4055
6095.51 4197
6096.24 4027
6096.98 4119
6097.72 4128
6098.45 4160
6099.19 4043
6099.93 4085
6100.66 4084
6101.40 4022
6102.14 4077
6102.87 4141
6103.61 3965
6104.35 3919
6105.09 3871
6105.82 3997
6106.56 3987
6107.30 3903
6108.04 3746
6108.77 3787
6109.51 3812
6110.25 3854
6110.99 3783
6111.72 3902
6112.46 3880
6113.20 3890
6113.94 3864
6114.68 3751
6115.41 3809
6116.15 3806
6116.89 3849
6117.63 3891
6118.37 4055
6119.10 4153
6119.84 4018
6120.58 4058
6121.32 4297
6122.06 4301
6122.80 4168
6123.53 4129
6124.27 4268
6125.01 4293
6125.75 4329
6126.49 4438
6127.23 4360
6127.97 4392
6128.70 4351
6129.44 4391
6130.18 4096
6130.92 4239
6131.66 4379
6132.40 4267
6133.14 4067
6133.88 4110
6134.62 3949
6135.35 4027
6136.09 4137
6136.83 4127
6137.57 4121
6138.31 4046
6139.05 4223
6139.79 4043
6140.53 4070
6141.27 4022
6142.01 4112
6142.75 4205
6143.49 4161
6144.23 4011
6144.97 4355
6145.71 4222
6146.45 4176
6147.19 4105
6147.93 4085
6148.67 4219
6149.41 4392
6150.15 4288
6150.89 4330
6151.63 4229
6152.37 4096
6153.11 4236
6153.85 4448
6154.59 4338
6155.33 4629
6156.07 4762
6156.81 4411
6157.55 4416
6158.29 4597
6159.03 4530
6159.77 4599
6160.51 4732
6161.25 4820
6161.99 4816
6162.73 4728
6163.47 4783
6164.22 4717
6164.96 4549
6165.70 4823
6166.44 5063
6167.18 5133
6167.92 4973
6168.66 5314
6169.40 5422
6170.14 5693
6170.89 5714
6171.63 5709
6172.37 5549
6173.11 5833
6173.85 5930
6174.59 5840
6175.33 5868
6176.08 5873
6176.82 5971
6177.56 5948
6178.30 5958
6179.04 5516
6179.78 5482
6180.53 5712
6181.27 5537
6182.01 5376
6182.75 5421
6183.49 5710
6184.24 5548
6184.98 5437
6185.72 5683
6186.46 5717
6187.20 5891
6187.95 5861
6188.69 5917
6189.43 6000
6190.17 5923
6190.92 6081
6191.66 6087
6192.40 5897
6193.14 5898
6193.89 5819
6194.63 6164
6195.37 6313
6196.12 6635
6196.86 6569
6197.60 6692
6198.34 6792
6199.09 6657
6199.83 6892
6200.57 6989
6201.32 6943
6202.06 6722
6202.80 6922
6203.55 6893
6204.29 6843
6205.03 6796
6205.78 6946
6206.52 7066
6207.26 7188
6208.01 7554
6208.75 7804
6209.49 8640
6210.24 9737
6210.98 10554
6211.72 11761
6212.47 13630
6213.21 15340
6213.96 16487
6214.70 17528
6215.44 18341
6216.19 17824
6216.93 16988
6217.68 15284
6218.42 14008
6219.16 12179
6219.91 10862
6220.65 9976
6221.40 8921
6222.14 8092
6222.89 7520
6223.63 7176
6224.37 7150
6225.12 7081
6225.86 7205
6226.61 7524
6227.35 7625
6228.10 8142
6228.84 8518
6229.59 8773
6230.33 8639
6231.08 8920
6231.82 8854
6232.57 8463
6233.31 8169
6234.06 7601
6234.80 7308
6235.55 6844
6236.29 6437
6237.04 6286
6237.78 5971
6238.53 6020
6239.27 5877
6240.02 5712
6240.76 5700
6241.51 5628
6242.26 5807
6243.00 5771
6243.75 5846
6244.49 6051
6245.24 6033
6245.98 6408
6246.73 6500
6247.48 6205
6248.22 6274
6248.97 6649
6249.71 6675
6250.46 6745
6251.21 6731
6251.95 6678
6252.70 6944
6253.44 6852
6254.19 6598
6254.94 6679
6255.68 6507
6256.43 6452
6257.18 6395
6257.92 6299
6258.67 6143
6259.42 6105
6260.16 5906
6260.91 6054
6261.66 6272
6262.40 6321
6263.15 6010
6263.90 6464
6264.64 6384
6265.39 6297
6266.14 6244
6266.88 6197
6267.63 6277
6268.38 6134
6269.13 6019
6269.87 5963
6270.62 5907
6271.37 5756
6272.11 5704
6272.86 5623
6273.61 5594
6274.36 5424
6275.10 5612
6275.85 5814
6276.60 5374
6277.35 5537
6278.10 5540
6278.84 5607
6279.59 5867
6280.34 5779
6281.09 5950
6281.83 5986
6282.58 6224
6283.33 5956
6284.08 5834
6284.83 5972
6285.57 5657
6286.32 5415
6287.07 5401
6287.82 5423
6288.57 5208
6289.32 5032
6290.06 4919
6290.81 5005
6291.56 5125
6292.31 4998
6293.06 4985
6293.81 4980
6294.56 4951
6295.30 5030
6296.05 5114
6296.80 4874
6297.55 4981
6298.30 4896
6299.05 4744
6299.80 4682
6300.55 4659
6301.30 4730
6302.05 4785
6302.79 4780
6303.54 4933
6304.29 4735
6305.04 4587
6305.79 4596
6306.54 4513
6307.29 4748
6308.04 4733
6308.79 4671
6309.54 4765
6310.29 4956
6311.04 4814
6311.79 4608
6312.54 4806
6313.29 4800
6314.04 4676
6314.79 4592
6315.54 4561
6316.29 4422
6317.04 4378
6317.79 4453
6318.54 4612
6319.29 4614
6320.04 4568
6320.79 4597
6321.54 4400
6322.29 4429
6323.04 4389
6323.79 4247
6324.54 4329
6325.29 4341
6326.04 4272
6326.79 4177
6327.54 4086
6328.29 4088
6329.04 3988
6329.79 4058
6330.55 4195
6331.30 4140
6332.05 3949
6332.80 3925
6333.55 3798
6334.30 3898
6335.05 4050
6335.80 4048
6336.55 4002
6337.30 3833
6338.06 3754
6338.81 3820
6339.56 3840
6340.31 3970
6341.06 3859
6341.81 3770
6342.56 3791
6343.32 3678
6344.07 3695
6344.82 3945
6345.57 3761
6346.32 3708
6347.07 3776
6347.83 3971
6348.58 4017
6349.33 3873
6350.08 3964
6350.83 3876
6351.59 3802
6352.34 3761
6353.09 3905
6353.84 4012
6354.60 3890
6355.35 3911
6356.10 3883
6356.85 3984
6357.61 3929
6358.36 3897
6359.11 3789
6359.86 3937
6360.62 4068
6361.37 4121
6362.12 3953
6362.87 3801
6363.63 3764
6364.38 3921
6365.13 3849
6365.88 3788
6366.64 3666
6367.39 3661
6368.14 3634
6368.90 3544
6369.65 3541
6370.40 3570
6371.16 3678
6371.91 3663
6372.66 3619
6373.42 3609
6374.17 3721
6374.92 3520
6375.68 3599
6376.43 3493
6377.18 3691
6377.94 3754
6378.69 3599
6379.45 3701
6380.20 3649
6380.95 3545
6381.71 3842
6382.46 3776
6383.21 3926
6383.97 3751
6384.72 3658
6385.48 3824
6386.23 3808
6386.98 3753
6387.74 3621
6388.49 3600
6389.25 3694
6390.00 3618
6390.76 3618
6391.51 3535
6392.27 3590
6393.02 3787
6393.77 3830
6394.53 3806
6395.28 3820
6396.04 3840
6396.79 3761
6397.55 3774
6398.30 3765
6399.06 3446
6399.81 3582
6400.57 3676
6401.32 3583
6402.08 3584
6402.83 3523
6403.59 3643
6404.34 3489
6405.10 3444
6405.85 3647
6406.61 3415
6407.36 3302
6408.12 3390
6408.88 3478
6409.63 3346
6410.39 3322
6411.14 3429
6411.90 3517
6412.65 3325
6413.41 3419
6414.16 3436
6414.92 3530
6415.68 3544
6416.43 3457
6417.19 3360
6417.94 3393
6418.70 3257
6419.46 3452
6420.21 3678
6420.97 3312
6421.73 3499
6422.48 3606
6423.24 3410
6423.99 3559
6424.75 3674
6425.51 3470
6426.26 3475
6427.02 3656
6427.78 3559
6428.53 3509
6429.29 3391
6430.05 3404
6430.80 3442
6431.56 3486
6432.32 3637
6433.07 3625
6433.83 3575
6434.59 3605
6435.34 3463
6436.10 3311
6436.86 3516
6437.62 3543
6438.37 3530
6439.13 3720
6439.89 3549
6440.65 3670
6441.40 3725
6442.16 3555
6442.92 3610
6443.68 3587
6444.43 3604
6445.19 3584
6445.95 3597
6446.71 3573
6447.46 3589
6448.22 3454
6448.98 3578
6449.74 3546
6450.49 3503
6451.25 3486
6452.01 3504
6452.77 3486
6453.53 3482
6454.29 3550
6455.04 3606
6455.80 3577
6456.56 3529
6457.32 3554
6458.08 3579
6458.84 3552
6459.59 3720
6460.35 3644
6461.11 3735
6461.87 3822
6462.63 3796
6463.39 3723
6464.15 3581
6464.90 3720
6465.66 3907
6466.42 3860
6467.18 3983
6467.94 3951
6468.70 4039
6469.46 3982
6470.22 3770
6470.98 3743
6471.73 3888
6472.49 3893
6473.25 3916
6474.01 3840
6474.77 3907
6475.53 3759
6476.29 4000
6477.05 4091
6477.81 3933
6478.57 3795
6479.33 3954
6480.09 3991
6480.85 3899
6481.61 4040
6482.37 4177
6483.13 4271
6483.89 4314
6484.65 4099
6485.41 4062
6486.17 4202
6486.93 4322
6487.69 4341
6488.45 4216
6489.21 4266
6489.97 4477
6490.73 4414
6491.49 4590
6492.25 4657
6493.01 4584
6493.77 4622
6494.53 4628
6495.29 4618
6496.05 4639
6496.81 4868
6497.57 4921
6498.33 4930
6499.10 4850
6499.86 5039
6500.62 5063
6501.38 4947
6502.14 5140
6502.90 5167
6503.66 5017
6504.42 5122
6505.18 5136
6505.94 5262
6506.71 5128
6507.47 5200
6508.23 5190
6508.99 5145
6509.75 5334
6510.51 5259
6511.27 5214
6512.04 5399
6512.80 5613
6513.56 5421
6514.32 5454
6515.08 5471
6515.84 5711
6516.61 5655
6517.37 5680
6518.13 5578
6518.89 5737
6519.65 5744
6520.42 5752
6521.18 6090
6521.94 5952
6522.70 5818
6523.46 6136
6524.23 6338
6524.99 6767
6525.75 7382
6526.51 7969
6527.28 8361
6528.04 8833
6528.80 8908
6529.56 9127
6530.33 9407
6531.09 9512
6531.85 9150
6532.61 8893
6533.38 8884
6534.14 8524
6534.90 8048
6535.67 7901
6536.43 7913
6537.19 7736
6537.95 7869
6538.72 8406
6539.48 8753
6540.24 9284
6541.01 10299
6541.77 11072
6542.53 11391
6543.30 11220
6544.06 10900
6544.82 10101
6545.59 9631
6546.35 8754
6547.11 7813
6547.88 7102
6548.64 6394
6549.41 6246
6550.17 5892
6550.93 5663
6551.70 5774
6552.46 5663
6553.22 5489
6553.99 5530
6554.75 5468
6555.52 5443
6556.28 5475
6557.05 5386
6557.81 5553
6558.57 5656
6559.34 5482
6560.10 5193
6560.87 5247
6561.63 5342
6562.40 5483
6563.16 5577
6563.92 5445
6564.69 5440
6565.45 5748
6566.22 5929
6566.98 5798
6567.75 5937
6568.51 6075
6569.28 6184
6570.04 6058
6570.81 6013
6571.57 5901
6572.34 5929
6573.10 5997
6573.87 5876
6574.63 5671
6575.40 5945
6576.16 5985
6576.93 6086
6577.69 6112
6578.46 6234
6579.23 6687
6579.99 6446
6580.76 6494
6581.52 6588
6582.29 6535
6583.05 6567
6583.82 6607
6584.59 6547
6585.35 6444
6586.12 6383
6586.88 6360
6587.65 6225
6588.41 6154
6589.18 6215
6589.95 5958
6590.71 5906
6591.48 5767
6592.25 5889
6593.01 5934
6593.78 6004
6594.54 6084
6595.31 6394
6596.08 6428
6596.84 6820
6597.61 7018
6598.38 7021
6599.14 7318
6599.91 7192
6600.68 7180
6601.44 7072
6602.21 7151
6602.98 6958
6603.74 6555
6604.51 6525
6605.28 6133
6606.05 5944
6606.81 5717
6607.58 5723
6608.35 5619
6609.11 5448
6609.88 5358
6610.65 5424
6611.42 5284
6612.18 5537
6612.95 5364
6613.72 5452
6614.49 5382
6615.25 5266
6616.02 5404
6616.79 5380
6617.56 5248
6618.32 5372
6619.09 5486
6619.86 5373
6620.63 5332
6621.40 5324
6622.16 5181
6622.93 5153
6623.70 5150
6624.47 5328
6625.24 5455
6626.00 5345
6626.77 5232
6627.54 5152
6628.31 5508
6629.08 5568
6629.85 5297
6630.61 5438
6631.38 5437
6632.15 5184
6632.92 5021
6633.69 5020
6634.46 5142
6635.23 5473
6635.99 5296
6636.76 5531
6637.53 5724
6638.30 5902
6639.07 6056
6639.84 6302
6640.61 6407
6641.38 6373
6642.15 6306
6642.92 6179
6643.68 5932
6644.45 5722
6645.22 5535
6645.99 5449
6646.76 5331
6647.53 5128
6648.30 5115
6649.07 4918
6649.84 4938
6650.61 5017
6651.38 4935
6652.15 5244
6652.92 5117
6653.69 5053
6654.46 5060
6655.23 5120
6656.00 5206
6656.77 5005
6657.54 5102
6658.31 5052
6659.08 4953
6659.85 5173
6660.62 5118
6661.39 4799
6662.16 4712
6662.93 4780
6663.70 4914
6664.47 4838
6665.24 4980
6666.01 5064
6666.78 5069
6667.55 5302
6668.32 5395
6669.09 5566
6669.86 6155
6670.64 6067
6671.41 6048
6672.18 5988
6672.95 5895
6673.72 5643
6674.49 5616
6675.26 5442
6676.03 5118
6676.80 4980
6677.57 4962
6678.35 4888
6679.12 4790
6679.89 4619
6680.66 4665
6681.43 4679
6682.20 4865
6682.97 4764
6683.75 4735
6684.52 4527
6685.29 4513
6686.06 4635
6686.83 4447
6687.60 4630
6688.38 4758
6689.15 4729
6689.92 4645
6690.69 4599
6691.46 4531
6692.24 4619
6693.01 4619
6693.78 4590
6694.55 4329
6695.32 4252
6696.10 4359
6696.87 4489
6697.64 4409
6698.41 4256
6699.19 4313
6699.96 4223
6700.73 4266
6701.50 4113
6702.28 4193
6703.05 3991
6703.82 4205
6704.59 4358
6705.37 4341
6706.14 4231
6706.91 4473
6707.69 4364
6708.46 4290
6709.23 4273
6710.00 4184
6710.78 4257
6711.55 4193
6712.32 4294
6713.10 4257
6713.87 4162
6714.64 4036
6715.42 3811
6716.19 3736
6716.96 3887
6717.74 4011
6718.51 4055
6719.28 3968
6720.06 3709
6720.83 3870
6721.61 4153
6722.38 3904
6723.15 3937
6723.93 3932
6724.70 3868
6725.47 3700
6726.25 3987
6727.02 3934
6727.80 3816
6728.57 3736
6729.35 3756
6730.12 3813
6730.89 3843
6731.67 3832
6732.44 3757
6733.22 3745
6733.99 3713
6734.77 3662
6735.54 3890
6736.31 3926
6737.09 3792
6737.86 3686
6738.64 3884
6739.41 3839
6740.19 3836
6740.96 3822
6741.74 3719
6742.51 3774
6743.29 3720
6744.06 3744
6744.84 3702
6745.61 3627
6746.39 3755
6747.16 3844
6747.94 3662
6748.71 3600
6749.49 3645
6750.26 3704
6751.04 3756
6751.82 3654
6752.59 3745
6753.37 3732
6754.14 3785
6754.92 3729
6755.69 3694
6756.47 3865
6757.25 3766
6758.02 3784
6758.80 3676
6759.57 3797
6760.35 3826
6761.12 3622
6761.90 3575
6762.68 3526
6763.45 3445
6764.23 3454
6765.01 3381
6765.78 3458
6766.56 3603
6767.33 3597
6768.11 3672
6768.89 3508
6769.66 3560
6770.44 3578
6771.22 3548
6771.99 3613
6772.77 3508
6773.55 3475
6774.32 3527
6775.10 3257
6775.88 3471
6776.65 3586
6777.43 3434
6778.21 3556
6778.99 3471
6779.76 3497
6780.54 3435
6781.32 3500
6782.09 3596
6782.87 3607
6783.65 3685
6784.43 3734
6785.20 3691
6785.98 3574
6786.76 3536
6787.54 3313
6788.31 3403
6789.09 3395
6789.87 3503
6790.65 3361
6791.42 3363
6792.20 3387
6792.98 3355
6793.76 3279
6794.54 3347
6795.31 3179
6796.09 3483
6796.87 3470
6797.65 3261
6798.43 3444
6799.20 3224
6799.98 3232
6800.76 3191
6801.54 3277
6802.32 3266
6803.10 3215
6803.87 3184
6804.65 3305
6805.43 3186
6806.21 3399
6806.99 3523
6807.77 3375
6808.55 3389
6809.32 3154
6810.10 3296
6810.88 3352
6811.66 3350
6812.44 3393
6813.22 3342
6814.00 3299
6814.78 3219
6815.56 3330
6816.34 3409
6817.11 3139
6817.89 3058
6818.67 3191
6819.45 3244
6820.23 3373
6821.01 3429
6821.79 3436
6822.57 3379
6823.35 3442
6824.13 3431
6824.91 3537
6825.69 3338
6826.47 3512
6827.25 3261
6828.03 3237
6828.81 3518
6829.59 3416
6830.37 3278
6831.15 3249
6831.93 3428
6832.71 3237
6833.49 3301
6834.27 3317
6835.05 3251
6835.83 3230
6836.61 3176
6837.39 3352
6838.17 3309
6838.95 3447
6839.73 3409
6840.51 3410
6841.29 3519
6842.07 3513
6842.85 3427
6843.63 3415
6844.42 3541
6845.20 3370
6845.98 3184
6846.76 3377
6847.54 3432
6848.32 3333
6849.10 3328
6849.88 3350
6850.66 3491
6851.44 3485
6852.23 3587
6853.01 3672
6853.79 3934
6854.57 4129
6855.35 4357
6856.13 4561
6856.91 4755
6857.70 4870
6858.48 4937
6859.26 4761
6860.04 4401
6860.82 4429
6861.60 4192
6862.39 4059
6863.17 3836
6863.95 3853
6864.73 3702
6865.51 3542
6866.30 3565
6867.08 3576
6867.86 3690
6868.64 3725
6869.42 3838
6870.21 3810
6870.99 3951
6871.77 3972
6872.55 3881
6873.34 3986
6874.12 4002
6874.90 4127
6875.68 3905
6876.47 3911
6877.25 3784
6878.03 3676
6878.81 3568
6879.60 3540
6880.38 3608
6881.16 3603
6881.95 3583
6882.73 3644
6883.51 3646
6884.29 3607
6885.08 3760
6885.86 3794
6886.64 3923
6887.43 3961
6888.21 3964
6888.99 4027
6889.78 4157
6890.56 4151
6891.34 4048
6892.13 4221
6892.91 4402
6893.69 4502
6894.48 4668
6895.26 4789
6896.05 4562
6896.83 4611
6897.61 4380
6898.40 4364
6899.18 4380
6899.97 4248
6900.75 4215
6901.53 4207
6902.32 4146
6903.10 4271
6903.89 4283
6904.67 4103
6905.45 4086
6906.24 4143
6907.02 4193
6907.81 4403
6908.59 4415
6909.38 4318
6910.16 4285
6910.95 4274
6911.73 4376
6912.51 4289
6913.30 4074
6914.08 4006
6914.87 4220
6915.65 4104
6916.44 4053
6917.22 4114
6918.01 4083
6918.79 4118
6919.58 4102
6920.36 4093
6921.15 4045
6921.93 4202
6922.72 4325
6923.50 4188
6924.29 4313
6925.08 4238
6925.86 4298
6926.65 4233
6927.43 4415
6928.22 4366
6929.00 4384
6929.79 4500
6930.57 4372
6931.36 4247
6932.15 4400
6932.93 4511
6933.72 4259
6934.50 4286
6935.29 4252
6936.08 4370
6936.86 4432
6937.65 4359
6938.43 4511
6939.22 4643
6940.01 4512
6940.79 4356
6941.58 4561
6942.37 4593
6943.15 4748
6943.94 4620
6944.72 4758
6945.51 4770
6946.30 4813
6947.08 5165
6947.87 5131
6948.66 5130
6949.44 5117
6950.23 5248
6951.02 5219
6951.80 5411
6952.59 5441
6953.38 5474
6954.17 5434
6954.95 5330
6955.74 5322
6956.53 5235
6957.31 5235
6958.10 5297
6958.89 5119
6959.68 5157
6960.46 5161
6961.25 5176
6962.04 5164
6962.83 5156
6963.61 5366
6964.40 5349
6965.19 5367
6965.98 5304
6966.76 5449
6967.55 5450
6968.34 5460
6969.13 5491
6969.92 5527
6970.70 5588
6971.49 5723
6972.28 5652
6973.07 5889
6973.86 6059
6974.64 6119
6975.43 6242
6976.22 6366
6977.01 6362
6977.80 6363
6978.59 6554
6979.37 6407
6980.16 6381
6980.95 6278
6981.74 6230
6982.53 6681
6983.32 6533
6984.11 6597
6984.90 6733
6985.68 7403
6986.47 8091
6987.26 8426
6988.05 9244
6988.84 10515
6989.63 11336
6990.42 12703
6991.21 13987
6992.00 14709
6992.79 14655
6993.57 14610
6994.36 13619
6995.15 12468
6995.94 11349
6996.73 10396
6997.52 9095
6998.31 8252
6999.10 7621
6999.89 7112
7000.68 6794
7001.47 6667
7002.26 6825
7003.05 6882
7003.84 7263
7004.63 7894
7005.42 8540
7006.21 8603
7007.00 8651
7007.79 8823
7008.58 8821
7009.37 8438
7010.16 8117
7010.95 7335
7011.74 6703
7012.53 6249
7013.32 5879
7014.11 5611
7014.90 5451
7015.69 5318
7016.48 5356
7017.27 5486
7018.06 5454
7018.85 5568
7019.65 5535
7020.44 5729
7021.23 5836
7022.02 5759
7022.81 5746
7023.60 5640
7024.39 5752
7025.18 5557
7025.97 5380
7026.76 5496
7027.56 5550
7028.35 5695
7029.14 5703
7029.93 5939
7030.72 5746
7031.51 5662
7032.30 5711
7033.09 5767
7033.89 5643
7034.68 5354
7035.47 5232
7036.26 5185
7037.05 5237
7037.84 5003
7038.64 4890
7039.43 4973
7040.22 5169
7041.01 5151
7041.80 5038
7042.60 5086
7043.39 5339
7044.18 5294
7044.97 5334
7045.76 5375
7046.56 5367
7047.35 5412
7048.14 5392
7048.93 5466
7049.73 5559
7050.52 5433
7051.31 5180
7052.10 5278
7052.90 5367
7053.69 5329
7054.48 5469
7055.27 5602
7056.07 5626
7056.86 5687
7057.65 5648
7058.45 5395
7059.24 5536
7060.03 5487
7060.83 5211
7061.62 5358
7062.41 5238
7063.20 5229
7064.00 5147
7064.79 5005
7065.58 5153
7066.38 5125
7067.17 5165
7067.96 5079
7068.76 5292
7069.55 5399
7070.35 5112
7071.14 5107
7071.93 5140
7072.73 5353
7073.52 5389
7074.31 5318
7075.11 5283
7075.90 5321
7076.70 5210
7077.49 5552
7078.28 5419
7079.08 5248
7079.87 5533
7080.67 5460
7081.46 5128
7082.25 5142
7083.05 5072
7083.84 5106
7084.64 5076
7085.43 5252
7086.23 5317
7087.02 5298
7087.82 5381
7088.61 5523
7089.41 5674
7090.20 6124
7090.99 6576
7091.79 6960
7092.58 7459
7093.38 7964
7094.17 8347
7094.97 8459
7095.76 8202
7096.56 7708
7097.35 7223
7098.15 6846
7098.94 6203
7099.74 5781
7100.54 5560
7101.33 5045
7102.13 4801
7102.92 4831
7103.72 4760
7104.51 4666
7105.31 4417
7106.10 4561
7106.90 4532
7107.70 4609
7108.49 4837
7109.29 4918
7110.08 4804
7110.88 4951
7111.67 4741
7112.47 4583
7113.27 4550
7114.06 4219
7114.86 4158
7115.65 4109
7116.45 4057
7117.25 3969
7118.04 3948
7118.84 3932
7119.64 3908
7120.43 4031
7121.23 4034
7122.03 3952
7122.82 4013
7123.62 4051
7124.41 4202
7125.21 4143
7126.01 4054
7126.81 4257
7127.60 4369
7128.40 4377
7129.20 4436
7129.99 4395
7130.79 4493
7131.59 4351
7132.38 4393
7133.18 4304
7133.98 4307
7134.78 4239
7135.57 4171
7136.37 4085
7137.17 3991
7137.96 3943
7138.76 3940
7139.56 3863
7140.36 3942
7141.15 3863
7141.95 3732
7142.75 3759
7143.55 4022
7144.35 4012
7145.14 3792
7145.94 3773
7146.74 3741
7147.54 3858
7148.33 3853
7149.13 4008
7149.93 3691
7150.73 3724
7151.53 3753
7152.33 3941
7153.12 4093
7153.92 3698
7154.72 3764
7155.52 3827
7156.32 3796
7157.12 3653
7157.91 3640
7158.71 3720
7159.51 3621
7160.31 3657
7161.11 3778
7161.91 3663
7162.71 3733
7163.50 3725
7164.30 3649
7165.10 3518
7165.90 3747
7166.70 3651
7167.50 3667
7168.30 3565
7169.10 3515
7169.90 3589
7170.70 3609
7171.50 3563
7172.29 3449
7173.09 3517
7173.89 3451
7174.69 3559
7175.49 3381
7176.29 3440
7177.09 3422
7177.89 3447
7178.69 3323
7179.49 3196
7180.29 3361
7181.09 3283
7181.89 3410
7182.69 3327
7183.49 3182
7184.29 3079
7185.09 3224
7185.89 3249
7186.69 3134
7187.49 3030
7188.29 3070
7189.09 3202
7189.89 3225
7190.69 3345
7191.49 3194
7192.29 3133
7193.09 3252
7193.89 3027
7194.69 2955
7195.49 3008
7196.29 3039
7197.10 3023
7197.90 3062
7198.70 2991
7199.50 2973
7200.30 2883
7201.10 2827
7201.90 2939
7202.70 3030
7203.50 3059
7204.30 2981
7205.11 3069
7205.91 3088
7206.71 3036
7207.51 2959
7208.31 3117
7209.11 3043
7209.91 3053
7210.71 2987
7211.52 2797
7212.32 2909
7213.12 2878
7213.92 2972
7214.72 2964
7215.52 2940
7216.33 2829
7217.13 2920
7217.93 2790
7218.73 2815
7219.53 2774
7220.34 2774
7221.14 2939
7221.94 2913
7222.74 2775
7223.54 2655
7224.35 2915
7225.15 2841
7225.95 2800
7226.75 2922
7227.56 2789
7228.36 2928
7229.16 2978
7229.96 2885
7230.77 2801
7231.57 2778
7232.37 2904
7233.17 2813
7233.98 2982
7234.78 3057
7235.58 2944
7236.38 3026
7237.19 2920
7237.99 2839
7238.79 2789
7239.60 2975
7240.40 3019
7241.20 2886
7242.01 2816
7242.81 2885
7243.61 2921
7244.42 2910
7245.22 2851
7246.02 2864
7246.83 2931
7247.63 2944
7248.43 2991
7249.24 2993
7250.04 2910
7250.84 2920
7251.65 3020
7252.45 3068
7253.26 2877
7254.06 2897
7254.86 2973
7255.67 2969
7256.47 2918
7257.28 2936
7258.08 2900
7258.88 2918
7259.69 2860
7260.49 2893
7261.30 2975
7262.10 2968
7262.90 2925
7263.71 2948
7264.51 3132
7265.32 3109
7266.12 3108
7266.93 3073
7267.73 3045
7268.54 3032
7269.34 3088
7270.15 3199
7270.95 3176
7271.76 3048
7272.56 3144
7273.37 3159
7274.17 3174
7274.98 3071
7275.78 3188
7276.59 3235
7277.39 3272
7278.20 3225
7279.00 3281
7279.81 3282
7280.61 3301
7281.42 3272
7282.22 3022
7283.03 3122
7283.83 3481
7284.64 3483
7285.45 3575
7286.25 3487
7287.06 3804
7287.86 4074
7288.67 4476
7289.47 4707
7290.28 5119
7291.09 5142
7291.89 5021
7292.70 4960
7293.50 4802
7294.31 4429
7295.12 4139
7295.92 3849
7296.73 3634
7297.53 3523
7298.34 3315
7299.15 3278
7299.95 3393
7300.76 3243
7301.57 3234
7302.37 3045
7303.18 3122
7303.99 3101
7304.79 3153
7305.60 3177
7306.41 3173
7307.21 3155
7308.02 3043
7308.83 3181
7309.63 3256
7310.44 3151
7311.25 3286
7312.06 3210
7312.86 3163
7313.67 3335
7314.48 3226
7315.28 3223
7316.09 3591
7316.90 3714
7317.71 3478
7318.51 3548
7319.32 3452
7320.13 3455
7320.94 3470
7321.74 3555
7322.55 3507
7323.36 3522
7324.17 3690
7324.97 3836
7325.78 3923
7326.59 4026
7327.40 4227
7328.21 4127
7329.01 4088
7329.82 4017
7330.63 3921
7331.44 3813
7332.25 3514
7333.06 3436
7333.86 3464
7334.67 3281
7335.48 3194
7336.29 3148
7337.10 3143
7337.91 3195
7338.71 3233
7339.52 3164
7340.33 3159
7341.14 3167
7341.95 3139
7342.76 3369
7343.57 3203
7344.38 3160
7345.18 3187
7345.99 3183
7346.80 3236
7347.61 3344
7348.42 3137
7349.23 3105
7350.04 3180
7350.85 3126
7351.66 3010
7352.47 3043
7353.28 3252
7354.09 3129
7354.89 3169
7355.70 3051
7356.51 3208
7357.32 3132
7358.13 3121
7358.94 3073
7359.75 2948
7360.56 2927
7361.37 3022
7362.18 3098
7362.99 3075
7363.80 2998
7364.61 2955
7365.42 3093
7366.23 3147
7367.04 3174
7367.85 3111
7368.66 3176
7369.47 3156
7370.28 3197
7371.09 3150
7371.90 3203
7372.71 3149
7373.52 3200
7374.33 3158
7375.15 3032
7375.96 3082
7376.77 3202
7377.58 2990
7378.39 3090
7379.20 3084
7380.01 3128
7380.82 3094
7381.63 3150
7382.44 3122
7383.25 3161
7384.06 3430
7384.88 3539
7385.69 3481
7386.50 3536
7387.31 3591
7388.12 3730
7388.93 3663
7389.74 3720
7390.55 3526
7391.37 3384
7392.18 3324
7392.99 3250
7393.80 3057
7394.61 3127
7395.42 2956
7396.24 2895
7397.05 2845
7397.86 2871
7398.67 3001
7399.48 3014
7400.30 3081
7401.11 3167
7401.92 3199
7402.73 3062
7403.54 3210
7404.36 3243
7405.17 3290
7405.98 3417
7406.79 3522
7407.60 3554
7408.42 3409
7409.23 3416
7410.04 3268
7410.85 3270
7411.67 3130
7412.48 3021
7413.29 3071
7414.11 3023
7414.92 2996
7415.73 2926
7416.54 2902
7417.36 3044
7418.17 2879
7418.98 2723
7419.80 2780
7420.61 2848
7421.42 2875
7422.23 2858
7423.05 2693
7423.86 2782
7424.67 2947
7425.49 2820
7426.30 2745
7427.11 2816
7427.93 2977
7428.74 2778
7429.56 2755
7430.37 2887
7431.18 2661
7432.00 2614
7432.81 2725
7433.62 2663
7434.44 2563
7435.25 2634
7436.07 2787
7436.88 2748
7437.69 2690
7438.51 2596
7439.32 2554
7440.14 2617
7440.95 2707
7441.76 2682
7442.58 2642
7443.39 2660
7444.21 2600
7445.02 2761
7445.84 2728
7446.65 2872
7447.46 2707
7448.28 2702
7449.09 2552
7449.91 2596
7450.72 2708
7451.54 2623
7452.35 2594
7453.17 2752
7453.98 2588
7454.80 2578
7455.61 2579
7456.43 2570
7457.24 2548
7458.06 2573
7458.87 2636
7459.69 2565
7460.50 2467
7461.32 2471
7462.13 2559
7462.95 2544
7463.77 2640
7464.58 2708
7465.40 2608
7466.21 2522
7467.03 2564
7467.84 2546
7468.66 2571
7469.47 2573
7470.29 2651
7471.11 2572
7471.92 2541
7472.74 2578
7473.55 2559
7474.37 2551
7475.19 2691
7476.00 2612
7476.82 2739
7477.63 2590
7478.45 2638
7479.27 2422
7480.08 2454
7480.90 2469
7481.72 2491
7482.53 2495
7483.35 2509
7484.17 2477
7484.98 2491
7485.80 2587
7486.62 2468
7487.43 2454
7488.25 2639
7489.07 2513
7489.88 2571
7490.70 2531
7491.52 2392
7492.33 2576
7493.15 2474
7493.97 2497
7494.78 2629
7495.60 2430
7496.42 2532
7497.24 2392
7498.05 2471
7498.87 2602
7499.69 2558
7500.51 2412
7501.32 2541
7502.14 2444
7502.96 2463
7503.78 2461
7504.59 2481
7505.41 2395
7506.23 2457
7507.05 2456
7507.86 2349
7508.68 2255
7509.50 2415
7510.32 2559
7511.14 2515
7511.95 2368
7512.77 2331
7513.59 2495
7514.41 2382
7515.23 2332
7516.05 2322
7516.86 2370
7517.68 2382
7518.50 2452
7519.32 2464
7520.14 2430
7520.96 2311
7521.78 2274
7522.59 2384
7523.41 2443
7524.23 2390
7525.05 2326
7525.87 2316
7526.69 2430
7527.51 2515
7528.33 2509
7529.14 2290
7529.96 2407
7530.78 2395
7531.60 2474
7532.42 2435
7533.24 2206
7534.06 2301
7534.88 2291
7535.70 2475
7536.52 2401
7537.34 2313
7538.16 2317
7538.98 2467
7539.80 2514
7540.62 2459
7541.44 2357
7542.25 2447
7543.07 2439
7543.89 2313
7544.71 2293
7545.53 2343
7546.35 2334
7547.17 2278
7547.99 2473
7548.81 2448
7549.63 2187
7550.45 2325
7551.27 2384
7552.09 2443
7552.92 2500
7553.74 2437
7554.56 2524
7555.38 2593
7556.20 2473
7557.02 2351
7557.84 2493
7558.66 2465
7559.48 2499
7560.30 2467
7561.12 2416
7561.94 2525
7562.76 2683
7563.58 2680
7564.40 2519
7565.23 2631
7566.05 2572
7566.87 2550
7567.69 2579
7568.51 2499
7569.33 2589
7570.15 2488
7570.97 2482
7571.79 2506
7572.62 2523
7573.44 2472
7574.26 2518
7575.08 2510
7575.90 2380
7576.72 2358
7577.55 2451
7578.37 2523
7579.19 2484
7580.01 2443
7580.83 2464
7581.65 2468
7582.48 2503
7583.30 2455
7584.12 2510
7584.94 2643
7585.76 2545
7586.59 2470
7587.41 2542
7588.23 2602
7589.05 2557
7589.88 2454
7590.70 2538
7591.52 2611
7592.34 2571
7593.16 2555
7593.99 2685
7594.81 2584
7595.63 2627
7596.46 2618
7597.28 2681
7598.10 2598
7598.92 2553
7599.75 2497
7600.57 2515
7601.39 2507
7602.22 2457
7603.04 2454
7603.86 2599
7604.68 2546
7605.51 2517
7606.33 2641
7607.15 2692
7607.98 2752
7608.80 2782
7609.62 2728
7610.45 2803
7611.27 2880
7612.09 2828
7612.92 2785
7613.74 2809
7614.57 2739
7615.39 2734
7616.21 2767
7617.04 2736
7617.86 2702
7618.68 2642
7619.51 2636
7620.33 2756
7621.16 2823
7621.98 2782
7622.80 2873
7623.63 2838
7624.45 2796
7625.28 2708
7626.10 2929
7626.93 2833
7627.75 2777
7628.57 2799
7629.40 2790
7630.22 2684
7631.05 2684
7631.87 2711
7632.70 2742
7633.52 2758
7634.35 2661
7635.17 2952
7636.00 2972
7636.82 2897
7637.65 2974
7638.47 2943
7639.30 3009
7640.12 3083
7640.95 3005
7641.77 2907
7642.60 2709
7643.42 2680
7644.25 2727
7645.07 2701
7645.90 2730
7646.72 2571
7647.55 2543
7648.37 2618
7649.20 2590
7650.02 2512
7650.85 2482
7651.68 2629
7652.50 2688
7653.33 2591
7654.15 2677
7654.98 2774
7655.81 2697
7656.63 2598
7657.46 2517
7658.28 2600
7659.11 2721
7659.94 2519
7660.76 2407
7661.59 2372
7662.41 2427
7663.24 2493
7664.07 2492
7664.89 2388
7665.72 2490
7666.55 2457
7667.37 2388
7668.20 2374
7669.03 2505
7669.85 2497
7670.68 2420
7671.51 2506
7672.33 2419
7673.16 2390
7673.99 2438
7674.81 2416
7675.64 2459
7676.47 2445
7677.29 2426
7678.12 2414
7678.95 2453
7679.78 2425
7680.60 2368
7681.43 2482
7682.26 2471
7683.08 2454
7683.91 2247
7684.74 2373
7685.57 2398
7686.39 2337
7687.22 2405
7688.05 2418
7688.88 2513
7689.70 2302
7690.53 2304
7691.36 2324
7692.19 2372
7693.02 2422
7693.84 2463
7694.67 2373
7695.50 2356
7696.33 2333
7697.16 2345
7697.98 2458
7698.81 2437
7699.64 2366
7700.47 2336
7701.30 2300
7702.13 2248
7702.95 2286
7703.78 2339
7704.61 2352
7705.44 2358
7706.27 2288
7707.10 2365
7707.93 2316
7708.75 2392
7709.58 2428
7710.41 2256
7711.24 2252
7712.07 2216
7712.90 2368
7713.73 2287
7714.56 2339
7715.39 2254
7716.22 2387
7717.04 2359
7717.87 2308
7718.70 2319
7719.53 2366
7720.36 2285
7721.19 2293
7722.02 2145
7722.85 2296
7723.68 2220
7724.51 2273
7725.34 2400
7726.17 2370
7727.00 2246
7727.83 2360
7728.66 2389
7729.49 2391
7730.32 2359
7731.15 2277
7731.98 2323
7732.81 2259
7733.64 2216
7734.47 2189
7735.30 2210
7736.13 2313
7736.96 2333
7737.79 2353
7738.62 2324
7739.45 2440
7740.28 2303
7741.11 2313
7741.94 2309
7742.77 2340
7743.60 2372
7744.43 2279
7745.26 2143
7746.09 2210
7746.93 2264
7747.76 2285
7748.59 2366
7749.42 2394
7750.25 2597
7751.08 2570
7751.91 2666
7752.74 2992
7753.57 3215
7754.40 3309
7755.24 3229
7756.07 3151
7756.90 3068
7757.73 3043
7758.56 2885
7759.39 2714
7760.22 2582
7761.06 2539
7761.89 2310
7762.72 2402
7763.55 2429
7764.38 2444
7765.21 2397
7766.05 2426
7766.88 2371
7767.71 2416
7768.54 2597
7769.37 2614
7770.21 2520
7771.04 2415
7771.87 2543
7772.70 2528
7773.53 2471
7774.37 2382
7775.20 2270
7776.03 2356
7776.86 2358
7777.70 2253
7778.53 2279
7779.36 2213
7780.19 2261
7781.03 2309
7781.86 2394
7782.69 2311
7783.52 2286
7784.36 2271
7785.19 2366
7786.02 2304
7786.86 2288
7787.69 2341
7788.52 2366
7789.36 2376
7790.19 2337
7791.02 2290
7791.85 2323
7792.69 2423
7793.52 2345
7794.35 2321
7795.19 2321
7796.02 2258
7796.86 2240
7797.69 2334
7798.52 2232
7799.36 2321
7800.19 2285
7801.02 2220
7801.86 2201
7802.69 2087
7803.52 2047
7804.36 2253
7805.19 2162
7806.03 2199
7806.86 2122
7807.69 2172
7808.53 2339
7809.36 2347
7810.20 2259
7811.03 2280
7811.87 2249
7812.70 2267
7813.53 2210
7814.37 2247
7815.20 2232
7816.04 2265
7816.87 2259
7817.71 2251
7818.54 2226
7819.38 2313
7820.21 2273
7821.05 2289
7821.88 2194
7822.72 2216
7823.55 2237
7824.39 2331
7825.22 2361
7826.06 2226
7826.89 2327
7827.73 2412
7828.56 2272
7829.40 2270
7830.23 2411
7831.07 2384
7831.90 2307
7832.74 2369
7833.57 2444
7834.41 2445
7835.24 2353
7836.08 2342
7836.91 2292
7837.75 2330
7838.59 2226
7839.42 2251
7840.26 2337
7841.09 2347
7841.93 2314
7842.77 2314
7843.60 2239
7844.44 2245
7845.27 2227
7846.11 2304
7846.95 2332
7847.78 2438
7848.62 2247
7849.45 2228
7850.29 2258
7851.13 2330
7851.96 2245
7852.80 2250
7853.64 2209
7854.47 2154
7855.31 2294
7856.15 2397
7856.98 2234
7857.82 2133
7858.66 2193
7859.49 2323
7860.33 2242
7861.17 2140
7862.00 2171
7862.84 2282
7863.68 2262
7864.52 2195
7865.35 2303
7866.19 2139
7867.03 2247
7867.86 2275
7868.70 2281
7869.54 2130
7870.38 2158
7871.21 2195
7872.05 2129
7872.89 2124
7873.73 2133
7874.56 2196
7875.40 2086
7876.24 2193
7877.08 2223
7877.92 2117
7878.75 2083
7879.59 2075
7880.43 2144
7881.27 2290
7882.10 2318
7882.94 2202
7883.78 2314
7884.62 2245
7885.46 2181
7886.30 2260
7887.13 2266
7887.97 2217
7888.81 2219
7889.65 2178
7890.49 2253
7891.33 2207
7892.16 2295
7893.00 2155
7893.84 2209
7894.68 2235
7895.52 2257
7896.36 2255
7897.20 2239
7898.04 2206
7898.88 2138
7899.71 2155
7900.55 2276
7901.39 2238
7902.23 2251
7903.07 2326
7903.91 2418
7904.75 2337
7905.59 2272
7906.43 2161
7907.27 2236
7908.11 2267
7908.95 2307
7909.79 2301
7910.62 2228
7911.46 2199
7912.30 2173
7913.14 2147
7913.98 2138
7914.82 2175
7915.66 2230
7916.50 2121
7917.34 2155
7918.18 2236
7919.02 2261
7919.86 2425
7920.70 2401
7921.54 2324
7922.38 2375
7923.22 2440
7924.06 2418
7924.90 2343
7925.74 2356
7926.58 2253
7927.43 2329
7928.27 2280
7929.11 2240
7929.95 2281
7930.79 2258
7931.63 2149
7932.47 2030
7933.31 1996
7934.15 2185
7934.99 2254
7935.83 2116
7936.67 2353
7937.51 2247
7938.36 2295
7939.20 2190
7940.04 2249
7940.88 2234
7941.72 2135
7942.56 2134
7943.40 2134
7944.24 2180
7945.09 1984
7945.93 2039
7946.77 2131
7947.61 2158
7948.45 2127
7949.29 2032
7950.13 2003
7950.98 2133
7951.82 2194
7952.66 2086
7953.50 2014
7954.34 1960
7955.19 2088
7956.03 2043
7956.87 2065
7957.71 2017
7958.55 2026
7959.40 2037
7960.24 2176
7961.08 2056
7961.92 1951
7962.76 2056
7963.61 2101
7964.45 2092
7965.29 1916
7966.13 1913
7966.98 2063
7967.82 2098
7968.66 2018
7969.50 1985
7970.35 2051
7971.19 2141
7972.03 2030
7972.88 2043
7973.72 2067
7974.56 2037
7975.40 2009
7976.25 2044
7977.09 2055
7977.93 2080
7978.78 2054
7979.62 2000
7980.46 2044
7981.31 2060
7982.15 1969
7982.99 2034
7983.84 2051
7984.68 2062
7985.52 2092
7986.37 2101
7987.21 2087
7988.06 2098
7988.90 2081
7989.74 1989
7990.59 1970
7991.43 1951
7992.27 1925
7993.12 1959
7993.96 1946
7994.81 1984
7995.65 1936
7996.49 1914
7997.34 1892
7998.18 1999
7999.03 1992
7999.87 1896
8000.72 1928
8001.56 1843
8002.40 1920
8003.25 1961
8004.09 1966
8004.94 2066
8005.78 1972
8006.63 1976
8007.47 2037
8008.32 2003
8009.16 1879
8010.01 2000
8010.85 1946
8011.70 1959
8012.54 2011
8013.39 1911
8014.23 1994
8015.08 1956
8015.92 1975
8016.77 1998
8017.61 2036
8018.46 1982
8019.30 2011
8020.15 2046
8020.99 1907
8021.84 1958
8022.68 1949
8023.53 1990
8024.38 1901
8025.22 1823
8026.07 1989
8026.91 1870
8027.76 1800
8028.60 1877
8029.45 1831
8030.30 1900
8031.14 1870
8031.99 1864
8032.83 1852
8033.68 1847
8034.53 2003
8035.37 1887
8036.22 1848
8037.06 1822
8037.91 1826
8038.76 1830
8039.60 1726
8040.45 1859
8041.30 1820
8042.14 1910
8042.99 1845
8043.84 1802
8044.68 1801
8045.53 1842
8046.38 1832
8047.22 1748
8048.07 1862
8048.92 1859
8049.76 1730
8050.61 1757
8051.46 1804
8052.30 1929
8053.15 1794
8054.00 1812
8054.85 1898
8055.69 1872
8056.54 1947
8057.39 1824
8058.24 1747
8059.08 1813
8059.93 1845
8060.78 1793
8061.63 1835
8062.47 1684
8063.32 1707
8064.17 1907
8065.02 1889
8065.86 1788
8066.71 1638
8067.56 1717
8068.41 1724
8069.26 1743
8070.10 1757
8070.95 1754
8071.80 1875
8072.65 1856
8073.50 1719
8074.34 1818
8075.19 1764
8076.04 1808
8076.89 1812
8077.74 1782
8078.59 1690
8079.43 1757
8080.28 1744
8081.13 1746
8081.98 1826
8082.83 1838
8083.68 1772
8084.53 1807
8085.37 1824
8086.22 1827
8087.07 1722
8087.92 1724
8088.77 1712
8089.62 1725
8090.47 1778
8091.32 1725
8092.17 1709
8093.02 1754
8093.87 1643
8094.71 1705
8095.56 1751
8096.41 1834
8097.26 1755
8098.11 1743
8098.96 1722
8099.81 1779
8100.66 1763
8101.51 1794
8102.36 1842
8103.21 1767
8104.06 1905
8104.91 1777
8105.76 1752
8106.61 1825
8107.46 1806
8108.31 1757
8109.16 1745
8110.01 1649
8110.86 1737
8111.71 1766
8112.56 1675
8113.41 1732
8114.26 1783
8115.11 1766
8115.96 1755
8116.81 1788
8117.66 1712
8118.51 1652
8119.36 1679
8120.21 1732
8121.06 1736
8121.92 1724
8122.77 1784
8123.62 1789
8124.47 1800
8125.32 1857
8126.17 1890
8127.02 1946
8127.87 1938
8128.72 1912
8129.57 1759
8130.43 1769
8131.28 1782
8132.13 1700
8132.98 1745
8133.83 1767
8134.68 1737
8135.53 1804
8136.38 1845
8137.24 1884
8138.09 1728
8138.94 1799
8139.79 1745
8140.64 1826
8141.49 1777
8142.35 1798
8143.20 1654
8144.05 1802
8144.90 1785
8145.75 1786
8146.61 1767
8147.46 1797
8148.31 1872
8149.16 1851
8150.01 1848
8150.87 1800
8151.72 1725
8152.57 1682
8153.42 1802
8154.28 1804
8155.13 1842
8155.98 1861
8156.83 1820
8157.69 1847
8158.54 1914
8159.39 1777
8160.24 1806
8161.10 1879
8161.95 1859
8162.80 1991
8163.66 2011
8164.51 1789
8165.36 1689
8166.21 1763
8167.07 1905
8167.92 1796
8168.77 1704
8169.63 1789
8170.48 1734
8171.33 1833
8172.19 1803
8173.04 1797
8173.89 1727
8174.75 1657
8175.60 1663
8176.46 1706
8177.31 1763
8178.16 1744
8179.02 1730
8179.87 1666
8180.72 1719
8181.58 1694
8182.43 1657
8183.29 1768
8184.14 1777
8184.99 1656
8185.85 1712
8186.70 1714
8187.56 1785
8188.41 1712
8189.26 1648
8190.12 1684
8190.97 1727
8191.83 1691
8192.68 1730
8193.54 1729
8194.39 1692
8195.25 1757
8196.10 1708
8196.95 1721
8197.81 1661
8198.66 1654
8199.52 1651
8200.37 1558
8201.23 1788
8202.08 1712
8202.94 1610
8203.79 1698
8204.65 1640
8205.50 1682
8206.36 1696
8207.21 1628
8208.07 1633
8208.92 1733
8209.78 1687
8210.64 1639
8211.49 1658
8212.35 1630
8213.20 1706
8214.06 1695
8214.91 1714
8215.77 1704
8216.62 1644
8217.48 1664
8218.34 1673
8219.19 1636
8220.05 1766
8220.90 1729
8221.76 1744
8222.61 1717
8223.47 1707
8224.33 1675
8225.18 1693
8226.04 1724
8226.90 1680
8227.75 1671
8228.61 1661
8229.46 1742
8230.32 1873
8231.18 1728
8232.03 1694
8232.89 1757
8233.75 1725
8234.60 1767
8235.46 1711
8236.32 1751
8237.17 1827
8238.03 1820
8238.89 1669
8239.74 1619
8240.60 1642
8241.46 1657
8242.32 1740
8243.17 1666
8244.03 1586
8244.89 1677
8245.74 1710
8246.60 1674
8247.46 1735
8248.32 1743
8249.17 1787
8250.03 1716
8250.89 1673
8251.75 1722
8252.60 1643
8253.46 1608
8254.32 1625
8255.18 1773
8256.03 1745
8256.89 1672
8257.75 1729
8258.61 1633
8259.47 1677
8260.32 1733
8261.18 1708
8262.04 1645
8262.90 1596
8263.76 1629
8264.61 1578
8265.47 1627
8266.33 1603
8267.19 1647
8268.05 1755
8268.91 1690
8269.76 1656
8270.62 1672
8271.48 1714
8272.34 1694
8273.20 1759
8274.06 1700
8274.92 1658
8275.77 1616
8276.63 1663
8277.49 1674
8278.35 1731
8279.21 1686
8280.07 1583
8280.93 1515
8281.79 1691
8282.65 1758
8283.51 1676
8284.36 1681
8285.22 1736
8286.08 1704
8286.94 1692
8287.80 1691
8288.66 1648
8289.52 1555
8290.38 1736
8291.24 1707
8292.10 1686
8292.96 1547
8293.82 1744
8294.68 1763
8295.54 1781
8296.40 1723
8297.26 1674
8298.12 1695
8298.98 1758
8299.84 1678
8300.70 1642
8301.56 1733
8302.42 1679
8303.28 1700
8304.14 1563
8305.00 1639
8305.86 1780
8306.72 1752
8307.58 1668
8308.44 1650
8309.30 1708
8310.16 1738
8311.02 1622
8311.88 1701
8312.74 1635
8313.60 1694
8314.46 1778
8315.33 1829
8316.19 1737
8317.05 1715
8317.91 1797
8318.77 1671
8319.63 1679
8320.49 1634
8321.35 1706
8322.21 1661
8323.08 1722
8323.94 1718
8324.80 1740
8325.66 1751
8326.52 1743
8327.38 1640
8328.24 1744
8329.10 1699
8329.97 1617
8330.83 1625
8331.69 1743
8332.55 1843
8333.41 1645
8334.28 1674
8335.14 1714
8336.00 1675
8336.86 1690
8337.72 1649
8338.58 1662
8339.45 1689
8340.31 1621
8341.17 1677
8342.03 1627
8342.90 1675
8343.76 1674
8344.62 1624
8345.48 1727
8346.35 1706
8347.21 1796
8348.07 1750
8348.93 1649
8349.80 1730
8350.66 1792
8351.52 1672
8352.38 1748
8353.25 1702
8354.11 1820
8354.97 1814
8355.83 1714
8356.70 1709
8357.56 1713
8358.42 1871
8359.29 1867
8360.15 1767
8361.01 1755
8361.88 1779
8362.74 1747
8363.60 1746
8364.47 1734
8365.33 1751
8366.19 1718
8367.06 1715
8367.92 1646
8368.78 1690
8369.65 1670
8370.51 1749
8371.38 1822
8372.24 1779
8373.10 1754
8373.97 1747
8374.83 1760
8375.69 1792
8376.56 1741
8377.42 1765
8378.29 1764
8379.15 1757
8380.01 1781
8380.88 1767
8381.74 1764
8382.61 1809
8383.47 1746
8384.34 1811
8385.20 1780
8386.07 1771
8386.93 1778
8387.79 1860
8388.66 1892
8389.52 1864
8390.39 1774
8391.25 1793
8392.12 1968
8392.98 1881
8393.85 1814
8394.71 1863
8395.58 1871
8396.44 1849
8397.31 1865
8398.17 1929
8399.04 1936
8399.90 1885
8400.77 1819
8401.63 1869
8402.50 2000
8403.36 1937
8404.23 1875
8405.10 1916
8405.96 1995
8406.83 1925
8407.69 1901
8408.56 1892
8409.42 1828
8410.29 1934
8411.15 1936
8412.02 1897
8412.89 1883
8413.75 1939
8414.62 1930
8415.48 1879
8416.35 1890
8417.22 1959
8418.08 2042
8418.95 1997
8419.82 1981
8420.68 1936
8421.55 2001
8422.41 1937
8423.28 1897
8424.15 1953
8425.01 1959
8425.88 1952
8426.75 2145
8427.61 2138
8428.48 2107
8429.35 2139
8430.21 2045
8431.08 2130
8431.95 2155
8432.81 2057
8433.68 2101
8434.55 2231
8435.41 2113
8436.28 2134
8437.15 2184
8438.02 2162
8438.88 2144
8439.75 2201
8440.62 2218
8441.49 2155
8442.35 2279
8443.22 2373
8444.09 2316
8444.96 2216
8445.82 2176
8446.69 2400
8447.56 2395
8448.43 2453
8449.29 2548
8450.16 2468
8451.03 2606
8451.90 2479
8452.77 2454
8453.63 2407
8454.50 2493
8455.37 2589
8456.24 2681
8457.11 2577
8457.97 2662
8458.84 2746
8459.71 3157
8460.58 3483
8461.45 3851
8462.32 4178
8463.18 4429
8464.05 4527
8464.92 4444
8465.79 4282
8466.66 3928
8467.53 3824
8468.40 3535
8469.26 3243
8470.13 3025
8471.00 2768
8471.87 2661
8472.74 2535
8473.61 2540
8474.48 2520
8475.35 2478
8476.22 2407
8477.09 2357
8477.95 2397
8478.82 2290
8479.69 2397
8480.56 2494
8481.43 2361
8482.30 2496
8483.17 2416
8484.04 2385
8484.91 2359
8485.78 2455
8486.65 2404
8487.52 2310
8488.39 2275
8489.26 2195
8490.13 2280
8491.00 2425
8491.87 2345
8492.74 2348
8493.61 2455
8494.48 2282
8495.35 2380
8496.22 2425
8497.09 2492
8497.96 2537
8498.83 2551
8499.70 2595
8500.57 2540
8501.44 2540
8502.31 2531
8503.18 2515
8504.05 2596
8504.92 2489
8505.79 2348
8506.66 2359
8507.53 2276
8508.41 2253
8509.28 2292
8510.15 2254
8511.02 2211
8511.89 2259
8512.76 2285
8513.63 2180
8514.50 2361
8515.37 2168
8516.24 2247
8517.12 2311
8517.99 2268
8518.86 2195
8519.73 2152
8520.60 2198
8521.47 2234
8522.34 2224
8523.22 2338
8524.09 2358
8524.96 2336
8525.83 2280
8526.70 2166
8527.57 2218
8528.45 2220
8529.32 2322
8530.19 2261
8531.06 2229
8531.93 2259
8532.81 2182
8533.68 2398
8534.55 2432
8535.42 2410
8536.29 2261
8537.17 2407
8538.04 2444
8538.91 2365
8539.78 2300
8540.66 2316
8541.53 2393
8542.40 2358
8543.27 2359
8544.15 2479
8545.02 2353
8545.89 2211
8546.76 2153
8547.64 2238
8548.51 2351
8549.38 2384
8550.26 2370
8551.13 2204
8552.00 2158
8552.87 2139
8553.75 2117
8554.62 2128
8555.49 2141
8556.37 2242
8557.24 2268
8558.11 2200
8558.99 2263
8559.86 2417
8560.73 2536
8561.61 2520
8562.48 2589
8563.36 2634
8564.23 2591
8565.10 2315
8565.98 2333
8566.85 2274
8567.72 2384
8568.60 2241
8569.47 2208
8570.35 2144
8571.22 2130
8572.09 2044
8572.97 2002
8573.84 2127
8574.72 2196
8575.59 2174
8576.46 2139
8577.34 2063
8578.21 2042
8579.09 2055
8579.96 2073
8580.84 2209
8581.71 2023
8582.59 2054
8583.46 2075
8584.34 2080
8585.21 2077
8586.08 1991
8586.96 1990
8587.83 2038
8588.71 1957
8589.58 2135
8590.46 1981
8591.33 1962
8592.21 2063
8593.08 2062
8593.96 2005
8594.83 2070
8595.71 2086
8596.59 2078
8597.46 2057
8598.34 2064
8599.21 2036
8600.09 2032
8600.96 2129
8601.84 2164
8602.71 2154
8603.59 2208
8604.46 2157
8605.34 2088
8606.22 2097
8607.09 2080
8607.97 2092
8608.84 1983
8609.72 2086
8610.60 2078
8611.47 2113
8612.35 2045
8613.22 1985
8614.10 2014
8614.98 2008
8615.85 2045
8616.73 2141
8617.61 2081
8618.48 2097
8619.36 2077
8620.24 2174
8621.11 2185
8621.99 2182
8622.87 2058
8623.74 2091
8624.62 2020
8625.50 2055
8626.37 2182
8627.25 2122
8628.13 2060
8629.00 2082
8629.88 2025
8630.76 2022
8631.63 2056
8632.51 2116
8633.39 2231
8634.27 2174
8635.14 2234
8636.02 2287
8636.90 2142
8637.77 2211
8638.65 2224
8639.53 2247
8640.41 2159
8641.28 2188
8642.16 2237
8643.04 2318
8643.92 2210
8644.80 2283
8645.67 2273
8646.55 2223
8647.43 2139
8648.31 2265
8649.19 2258
8650.06 2229
8650.94 2269
8651.82 2272
8652.70 2240
8653.58 2320
8654.45 2349
8655.33 2395
8656.21 2427
8657.09 2444
8657.97 2472
8658.85 2564
8659.72 2430
8660.60 2413
8661.48 2435
8662.36 2388
8663.24 2397
8664.12 2348
8665.00 2328
8665.88 2403
8666.75 2371
8667.63 2423
8668.51 2467
8669.39 2384
8670.27 2418
8671.15 2384
8672.03 2481
8672.91 2296
8673.79 2386
8674.67 2425
8675.55 2409
8676.42 2382
8677.30 2631
8678.18 2682
8679.06 2716
8679.94 2729
8680.82 2773
8681.70 2949
8682.58 2833
8683.46 2846
8684.34 2748
8685.22 2829
8686.10 2747
8686.98 2752
8687.86 2681
8688.74 2667
8689.62 2773
8690.50 2760
8691.38 2763
8692.26 2930
8693.14 2805
8694.02 2849
8694.90 3134
8695.78 3423
8696.66 3747
8697.54 4035
8698.42 4510
8699.30 4732
8700.18 5003
8701.07 4955
8701.95 4664
8702.83 4493
8703.71 4319
8704.59 3848
8705.47 3391
8706.35 3164
8707.23 2983
8708.11 2775
8708.99 2760
8709.87 2635
8710.75 2505
8711.64 2494
8712.52 2411
8713.40 2432
8714.28 2389
8715.16 2434
8716.04 2488
8716.92 2506
8717.81 2517
8718.69 2533
8719.57 2510
8720.45 2517
8721.33 2517
8722.21 2439
8723.10 2513
8723.98 2508
8724.86 2467
8725.74 2499
8726.62 2474
8727.50 2520
8728.39 2508
8729.27 2522
8730.15 2604
8731.03 2542
8731.91 2448
8732.80 2535
8733.68 2657
8734.56 2706
8735.44 2691
8736.33 2692
8737.21 2683
8738.09 2827
8738.97 2808
8739.86 2773
8740.74 2703
8741.62 2667
8742.50 2667
8743.39 2681
8744.27 2651
8745.15 2541
8746.04 2533
8746.92 2565
8747.80 2475
8748.68 2487
8749.57 2530
8750.45 2507
8751.33 2443
8752.22 2502
8753.10 2653
8753.98 2707
8754.87 2518
8755.75 2550
8756.63 2549
8757.52 2529
8758.40 2680
8759.28 2675
8760.17 2737
8761.05 2719
8761.94 2671
8762.82 2721
8763.70 2757
8764.59 2749
8765.47 2773
8766.36 2784
8767.24 2892
8768.12 2842
8769.01 2740
8769.89 2755
8770.78 2880
8771.66 2864
8772.54 3065
8773.43 3037
8774.31 2959
8775.20 3013
8776.08 3003
8776.97 3036
8777.85 2916
8778.73 2829
8779.62 2902
8780.50 2828
8781.39 2925
8782.27 2838
8783.16 2941
8784.04 3153
8784.93 3238
8785.81 3312
8786.70 3486
8787.58 3787
8788.47 3825
8789.35 3931
8790.24 4038
8791.12 3944
8792.01 3618
8792.89 3446
8793.78 3507
8794.66 3334
8795.55 3045
8796.44 3114
8797.32 2970
8798.21 2795
8799.09 2893
8799.98 2804
8800.86 2919
8801.75 3018
8802.63 3102
8803.52 3333
8804.41 3468
8805.29 3570
8806.18 3709
8807.06 3534
8807.95 3392
8808.84 3401
8809.72 3255
8810.61 3077
8811.49 2939
8812.38 2966
8813.27 2783
8814.15 2694
8815.04 2772
8815.93 2861
8816.81 2782
8817.70 2937
8818.59 2989
8819.47 2973
8820.36 2943
8821.25 3095
8822.13 3054
8823.02 2955
8823.91 2941
8824.79 2929
8825.68 2918
8826.57 2834
8827.45 2735
8828.34 2644
8829.23 2682
8830.12 2664
8831.00 2631
8831.89 2591
8832.78 2640
8833.66 2688
8834.55 2779
8835.44 2670
8836.33 2816
8837.21 2857
8838.10 2820
8838.99 2861
8839.88 2740
8840.76 2680
8841.65 2774
8842.54 2696
8843.43 2590
8844.32 2543
8845.20 2599
8846.09 2601
8846.98 2515
8847.87 2479
8848.76 2505
8849.64 2671
8850.53 2683
8851.42 2718
8852.31 2601
8853.20 2648
8854.09 2651
8854.97 2673
8855.86 2618
8856.75 2510
8857.64 2494
8858.53 2634
8859.42 2541
8860.30 2426
8861.19 2430
8862.08 2480
8862.97 2477
8863.86 2499
8864.75 2571
8865.64 2565
8866.53 2595
8867.42 2512
8868.30 2542
8869.19 2522
8870.08 2569
8870.97 2374
8871.86 2332
8872.75 2440
8873.64 2456
8874.53 2360
8875.42 2347
8876.31 2322
8877.20 2408
8878.09 2352
8878.98 2288
8879.87 2291
8880.76 2226
8881.65 2288
8882.54 2253
8883.43 2187
8884.32 2256
8885.21 2278
8886.10 2239
8886.99 2293
8887.88 2293
8888.77 2245
8889.66 2252
8890.55 2106
8891.44 2219
8892.33 2226
8893.22 2166
8894.11 2029
8895.00 2162
8895.89 2185
8896.78 2154
8897.67 2022
8898.56 2077
8899.45 2205
8900.34 2132
8901.23 2045
8902.12 2033
8903.01 2142
8903.90 2252
8904.79 2177
8905.69 2195
8906.58 2093
8907.47 1981
8908.36 2026
8909.25 2038
8910.14 1940
8911.03 2004
8911.92 1949
8912.82 1995
8913.71 1985
8914.60 2121
8915.49 2015
8916.38 2028
8917.27 2028
8918.16 2117
8919.06 1987
8919.95 2101
8920.84 1926
8921.73 1945
8922.62 1973
8923.51 1959
8924.41 1919
8925.30 1922
8926.19 1854
8927.08 1868
8927.97 1909
8928.87 1915
8929.76 1865
8930.65 1962
8931.54 1901
8932.43 1860
8933.33 1840
8934.22 1815
8935.11 1746
8936.00 1845
8936.90 1824
8937.79 1778
8938.68 1903
8939.57 1723
8940.47 1808
8941.36 1777
8942.25 1732
8943.15 1823
8944.04 1772
8944.93 1765
8945.82 1777
8946.72 1732
8947.61 1755
8948.50 1725
8949.40 1775
8950.29 1775
8951.18 1760
8952.08 1692
8952.97 1682
8953.86 1763
8954.76 1752
8955.65 1767
8956.54 1621
8957.44 1671
8958.33 1721
8959.22 1713
8960.12 1717
8961.01 1687
8961.91 1679
8962.80 1737
8963.69 1672
8964.59 1653
8965.48 1658
8966.37 1667
8967.27 1670
8968.16 1668
8969.06 1658
8969.95 1574
8970.85 1678
8971.74 1684
8972.63 1683
8973.53 1708
8974.42 1817
8975.32 1697
8976.21 1611
8977.11 1560
8978.00 1636
8978.90 1670
8979.79 1693
8980.68 1639
8981.58 1628
8982.47 1662
8983.37 1628
8984.26 1633
8985.16 1587
8986.05 1530
8986.95 1633
8987.84 1613
8988.74 1664
8989.63 1584
8990.53 1471
8991.42 1584
8992.32 1550
8993.22 1602
8994.11 1595
8995.01 1527
8995.90 1567
8996.80 1568
8997.69 1507
8998.59 1519
8999.48 1548
9000.38 1623
9001.28 1544
9002.17 1478
9003.07 1421
9003.96 1589
9004.86 1515
9005.75 1558
9006.65 1576
9007.55 1587
9008.44 1568
9009.34 1503
9010.23 1552
9011.13 1582
9012.03 1489
9012.92 1531
9013.82 1507
9014.72 1418
9015.61 1447
9016.51 1442
9017.41 1592
9018.30 1593
9019.20 1445
9020.10 1432
9020.99 1471
9021.89 1450
9022.79 1549
9023.68 1476
9024.58 1515
9025.48 1476
9026.37 1487
9027.27 1513
9028.17 1517
9029.06 1490
9029.96 1563
9030.86 1528
9031.76 1445
9032.65 1452
9033.55 1467
9034.45 1494
9035.35 1471
9036.24 1407
9037.14 1455
9038.04 1434
9038.94 1476
9039.83 1451
9040.73 1459
9041.63 1385
9042.53 1447
9043.42 1556
9044.32 1530
9045.22 1351
9046.12 1392
9047.02 1432
9047.91 1347
9048.81 1432
9049.71 1461
9050.61 1471
9051.51 1443
9052.41 1431
9053.30 1398
9054.20 1326
9055.10 1397
9056.00 1373
9056.90 1303
9057.80 1368
9058.69 1429
9059.59 1333
9060.49 1366
9061.39 1470
9062.29 1395
9063.19 1449
9064.09 1455
9064.99 1488
9065.88 1465
9066.78 1544
9067.68 1416
9068.58 1529
9069.48 1471
9070.38 1415
9071.28 1517
9072.18 1513
9073.08 1476
9073.98 1447
9074.88 1358
9075.78 1360
9076.68 1442
9077.58 1458
9078.47 1487
9079.37 1498
9080.27 1462
9081.17 1467
9082.07 1456
9082.97 1432
9083.87 1410
9084.77 1313
9085.67 1385
9086.57 1433
9087.47 1381
9088.37 1466
9089.27 1414
9090.17 1479
9091.07 1422
9091.97 1421
9092.87 1425
9093.77 1416
9094.67 1447
9095.58 1370
9096.48 1412
9097.38 1455
9098.28 1368
9099.18 1400
9100.08 1443
9100.98 1366
9101.88 1376
9102.78 1367
9103.68 1392
9104.58 1415
9105.48 1390
9106.38 1400
9107.28 1486
9108.19 1330
9109.09 1358
9109.99 1310
9110.89 1394
9111.79 1275
9112.69 1335
9113.59 1321
9114.49 1401
9115.40 1421
9116.30 1426
9117.20 1391
9118.10 1329
9119.00 1386
9119.90 1353
9120.81 1352
9121.71 1329
9122.61 1329
9123.51 1387
9124.41 1474
9125.31 1353
9126.22 1368
9127.12 1385
9128.02 1387
9128.92 1356
9129.82 1330
9130.73 1468
9131.63 1453
9132.53 1378
9133.43 1396
9134.34 1346
9135.24 1401
9136.14 1383
9137.04 1435
9137.95 1451
9138.85 1295
9139.75 1329
9140.65 1271
9141.56 1296
9142.46 1228
9143.36 1294
9144.26 1318
9145.17 1421
9146.07 1396
9146.97 1306
9147.88 1288
9148.78 1368
9149.68 1369
9150.59 1294
9151.49 1331
9152.39 1302
9153.29 1390
9154.20 1362
9155.10 1360
9156.01 1310
9156.91 1390
9157.81 1402
9158.72 1397
9159.62 1355
9160.52 1377
9161.43 1289
9162.33 1376
9163.23 1394
9164.14 1351
9165.04 1349
9165.95 1363
9166.85 1431
9167.75 1370
9168.66 1300
9169.56 1343
9170.47 1397
9171.37 1375
9172.27 1313
9173.18 1278
9174.08 1309
9174.99 1331
9175.89 1402
9176.80 1302
9177.70 1278
9178.60 1288
9179.51 1356
9180.41 1424
9181.32 1296
9182.22 1289
9183.13 1300
9184.03 1346
9184.94 1407
9185.84 1240
9186.75 1349
9187.65 1353
9188.56 1379
9189.46 1354
9190.37 1266
9191.27 1329
9192.18 1376
9193.08 1354
9193.99 1282
9194.89 1325
9195.80 1285
9196.71 1304
9197.61 1282
9198.52 1301
9199.42 1360
9200.33 1336
9201.23 1332
9202.14 1374
9203.04 1357
9203.95 1285
9204.86 1297
9205.76 1318
9206.67 1278
9207.57 1281
9208.48 1350
9209.39 1436
9210.29 1353
9211.20 1383
9212.10 1374
9213.01 1296
9213.92 1307
9214.82 1326
9215.73 1304
9216.64 1320
9217.54 1288
9218.45 1259
9219.36 1333
9220.26 1243
9221.17 1308
9222.08 1396
9222.98 1351
9223.89 1356
9224.80 1350
9225.70 1404
9226.61 1333
9227.52 1312
9228.42 1277
9229.33 1327
9230.24 1382
9231.14 1379
9232.05 1263
9232.96 1478
9233.87 1448
9234.77 1320
9235.68 1331
9236.59 1376
9237.50 1363
9238.40 1298
9239.31 1348
9240.22 1377
9241.13 1396
9242.03 1337
9242.94 1268
9243.85 1333
9244.76 1269
9245.66 1320
9246.57 1355
9247.48 1277
9248.39 1315
9249.30 1280
9250.20 1374
9251.11 1304
9252.02 1368
9252.93 1348
9253.84 1246
9254.75 1311
9255.65 1297
9256.56 1283
9257.47 1219
9258.38 1307
9259.29 1284
9260.20 1239
9261.10 1267
9262.01 1268
9262.92 1239
9263.83 1357
9264.74 1317
9265.65 1292
9266.56 1323
9267.47 1302
9268.37 1305
9269.28 1329
9270.19 1284
9271.10 1257
9272.01 1231
9272.92 1273
9273.83 1356
9274.74 1311
9275.65 1367
9276.56 1363
9277.47 1249
9278.38 1239
9279.29 1301
9280.20 1258
9281.11 1293
9282.01 1338
9282.92 1356
9283.83 1301
9284.74 1323
9285.65 1298
9286.56 1342
9287.47 1344
9288.38 1317
9289.29 1276
9290.20 1287
9291.11 1341
9292.02 1268
9292.93 1278
9293.84 1393
9294.75 1367
9295.66 1283
9296.57 1287
9297.49 1277
9298.40 1357
9299.31 1282
9300.22 1306
9301.13 1353
9302.04 1351
9302.95 1361
9303.86 1332
9304.77 1352
9305.68 1376
9306.59 1353
9307.50 1339
9308.41 1348
9309.32 1351
9310.24 1282
9311.15 1336
9312.06 1398
9312.97 1379
9313.88 1327
9314.79 1411
9315.70 1368
9316.61 1443
9317.53 1380
9318.44 1361
9319.35 1300
9320.26 1345
9321.17 1329
9322.08 1361
9322.99 1353
9323.91 1362
9324.82 1316
9325.73 1324
9326.64 1375
9327.55 1323
9328.46 1389
9329.38 1318
9330.29 1322
9331.20 1311
9332.11 1308
9333.03 1369
9333.94 1303
9334.85 1315
9335.76 1289
9336.67 1343
9337.59 1379
9338.50 1279
9339.41 1332
9340.32 1376
9341.24 1313
9342.15 1375
9343.06 1337
9343.97 1361
9344.89 1346
9345.80 1483
9346.71 1416
9347.63 1367
9348.54 1387
9349.45 1426
9350.36 1438
9351.28 1403
9352.19 1413
9353.10 1415
9354.02 1423
9354.93 1396
9355.84 1374
9356.76 1317
9357.67 1341
9358.58 1334
9359.50 1323
9360.41 1341
9361.32 1311
9362.24 1314
9363.15 1323
9364.06 1253
9364.98 1285
9365.89 1318
9366.81 1333
9367.72 1220
9368.63 1328
9369.55 1330
9370.46 1306
9371.38 1377
9372.29 1414
9373.20 1399
9374.12 1288
9375.03 1391
9375.95 1319
9376.86 1215
9377.77 1277
9378.69 1278
9379.60 1302
9380.52 1360
9381.43 1355
9382.35 1273
9383.26 1316
9384.18 1275
9385.09 1283
9386.01 1330
9386.92 1420
9387.83 1342
9388.75 1452
9389.66 1376
9390.58 1331
9391.49 1341
9392.41 1395
9393.32 1338
9394.24 1277
9395.16 1311
9396.07 1394
9396.99 1456
9397.90 1494
9398.82 1447
9399.73 1481
9400.65 1434
9401.56 1481
9402.48 1373
9403.39 1352
9404.31 1377
9405.22 1415
9406.14 1466
9407.06 1348
9407.97 1386
9408.89 1399
9409.80 1391
9410.72 1363
9411.64 1458
9412.55 1418
9413.47 1440
9414.38 1362
9415.30 1381
9416.22 1349
9417.13 1375
9418.05 1352
9418.97 1366
9419.88 1358
9420.80 1342
9421.71 1387
9422.63 1359
9423.55 1425
9424.46 1388
9425.38 1475
9426.30 1429
9427.21 1384
9428.13 1346
9429.05 1377
9429.96 1291
9430.88 1371
9431.80 1390
9432.72 1362
9433.63 1437
9434.55 1434
9435.47 1409
9436.38 1455
9437.30 1398
9438.22 1474
9439.14 1443
9440.05 1385
9440.97 1478
9441.89 1442
9442.81 1472
9443.72 1542
9444.64 1555
9445.56 1591
9446.48 1434
9447.39 1432
9448.31 1482
9449.23 1546
9450.15 1497
9451.07 1495
9451.98 1446
9452.90 1425
9453.82 1454
9454.74 1491
9455.66 1567
9456.57 1528
9457.49 1514
9458.41 1575
9459.33 1604
9460.25 1642
9461.16 1644
9462.08 1643
9463.00 1688
9463.92 1747
9464.84 1556
9465.76 1598
9466.68 1612
9467.59 1480
9468.51 1565
9469.43 1476
9470.35 1493
9471.27 1499
9472.19 1493
9473.11 1596
9474.03 1582
9474.95 1476
9475.87 1591
9476.78 1570
9477.70 1573
9478.62 1540
9479.54 1595
9480.46 1489
9481.38 1535
9482.30 1556
9483.22 1630
9484.14 1715
9485.06 1690
9485.98 1653
9486.90 1796
9487.82 1861
9488.74 1991
9489.66 1828
9490.58 1819
9491.50 1769
9492.42 1700
9493.34 1766
9494.26 1670
9495.18 1592
9496.10 1627
9497.02 1549
9497.94 1552
9498.86 1505
9499.78 1519
9500.70 1458
9501.62 1497
9502.54 1498
9503.46 1535
9504.38 1551
9505.30 1432
9506.22 1449
9507.14 1460
9508.06 1450
9508.98 1462
9509.90 1415
9510.82 1490
9511.75 1612
9512.67 1489
9513.59 1535
9514.51 1536
9515.43 1510
9516.35 1554
9517.27 1603
9518.19 1606
9519.11 1489
9520.03 1523
9520.96 1521
9521.88 1620
9522.80 1526
9523.72 1513
9524.64 1491
9525.56 1521
9526.48 1501
9527.41 1462
9528.33 1476
9529.25 1453
9530.17 1573
9531.09 1525
9532.02 1480
9532.94 1491
9533.86 1462
9534.78 1486
9535.70 1499
9536.63 1492
9537.55 1440
9538.47 1456
9539.39 1500
9540.31 1505
9541.24 1579
9542.16 1564
9543.08 1496
9544.00 1466
9544.93 1501
9545.85 1521
9546.77 1507
9547.69 1486
9548.62 1515
9549.54 1434
9550.46 1510
9551.38 1649
9552.31 1558
9553.23 1516
9554.15 1537
9555.08 1503
9556.00 1497
9556.92 1467
9557.84 1523
9558.77 1521
9559.69 1555
9560.61 1574
9561.54 1546
9562.46 1625
9563.38 1549
9564.31 1537
9565.23 1564
9566.15 1638
9567.08 1650
9568.00 1687
9568.93 1671
9569.85 1707
9570.77 1654
9571.70 1565
9572.62 1533
9573.54 1494
9574.47 1552
9575.39 1565
9576.32 1522
9577.24 1526
9578.16 1540
9579.09 1591
9580.01 1499
9580.94 1486
9581.86 1518
9582.78 1510
9583.71 1521
9584.63 1545
9585.56 1518
9586.48 1498
9587.41 1463
9588.33 1526
9589.26 1433
9590.18 1516
9591.11 1511
9592.03 1416
9592.96 1556
9593.88 1493
9594.80 1494
9595.73 1544
9596.65 1488
9597.58 1523
9598.50 1426
9599.43 1511
9600.35 1474
9601.28 1533
9602.21 1478
9603.13 1597
9604.06 1587
9604.98 1537
9605.91 1495
9606.83 1519
9607.76 1516
9608.68 1570
9609.61 1603
9610.53 1573
9611.46 1644
9612.39 1668
9613.31 1488
9614.24 1494
9615.16 1513
9616.09 1589
9617.02 1529
9617.94 1448
9618.87 1493
9619.79 1652
9620.72 1549
9621.65 1510
9622.57 1498
9623.50 1525
9624.42 1577
9625.35 1597
9626.28 1642
9627.20 1550
9628.13 1532
9629.06 1572
9629.98 1602
9630.91 1590
9631.84 1616
9632.76 1581
9633.69 1700
9634.62 1696
9635.54 1612
9636.47 1680
9637.40 1586
9638.32 1656
9639.25 1659
9640.18 1594
9641.11 1682
9642.03 1729
9642.96 1683
9643.89 1736
9644.81 1778
9645.74 1672
9646.67 1752
9647.60 1761
9648.52 1769
9649.45 1723
9650.38 1670
9651.31 1706
9652.23 1777
9653.16 1720
9654.09 1786
9655.02 1854
9655.95 1799
9656.87 1866
9657.80 1923
9658.73 1905
9659.66 1871
9660.58 2011
9661.51 1906
9662.44 1838
9663.37 1750
9664.30 1799
9665.23 1794
9666.15 1776
9667.08 1780
9668.01 1820
9668.94 1916
9669.87 1943
9670.80 1838
9671.73 1862
9672.65 1883
9673.58 2009
9674.51 1974
9675.44 1956
9676.37 2029
9677.30 2053
9678.23 1982
9679.16 1976
9680.08 1892
9681.01 1957
9681.94 1974
9682.87 2016
9683.80 1954
9684.73 1866
9685.66 1837
9686.59 1814
9687.52 1946
9688.45 1949
9689.38 1922
9690.31 1981
9691.24 1991
9692.17 2006
9693.09 2004
9694.02 1967
9694.95 2055
9695.88 2006
9696.81 2063
9697.74 2004
9698.67 1925
9699.60 2027
9700.53 1949
9701.46 1987
9702.39 2128
9703.32 2176
9704.25 2214
9705.18 2297
9706.11 2308
9707.04 2463
9707.97 2530
9708.91 2493
9709.84 2487
9710.77 2357
9711.70 2304
9712.63 2250
9713.56 2166
9714.49 2010
9715.42 1965
9716.35 1975
9717.28 1918
9718.21 1911
9719.14 1977
9720.07 2070
9721.00 2011
9721.93 1936
9722.87 1976
9723.80 1953
9724.73 1993
9725.66 1960
9726.59 2032
9727.52 1921
9728.45 1862
9729.38 1942
9730.32 1967
9731.25 1851
9732.18 1780
9733.11 1833
9734.04 1816
9734.97 1933
9735.91 1882
9736.84 1908
9737.77 1961
9738.70 1920
9739.63 1884
9740.56 1836
9741.50 1785
9742.43 1844
9743.36 1886
9744.29 1850
9745.22 1812
9746.16 1846
9747.09 1865
9748.02 1840
9748.95 1805
9749.89 1855
9750.82 1908
9751.75 1759
9752.68 1747
9753.62 1725
9754.55 1751
9755.48 1797
9756.41 1753
9757.35 1729
9758.28 1658
9759.21 1762
9760.14 1832
9761.08 1724
9762.01 1648
9762.94 1593
9763.88 1704
9764.81 1733
9765.74 1621
9766.68 1665
9767.61 1698
9768.54 1677
9769.48 1748
9770.41 1785
9771.34 1788
9772.28 1739
9773.21 1728
9774.14 1740
9775.08 1770
9776.01 1826
9776.94 1758
9777.88 1740
9778.81 1720
9779.74 1842
9780.68 1728
9781.61 1736
9782.55 1780
9783.48 1844
9784.41 1825
9785.35 1806
9786.28 1797
9787.22 1786
9788.15 1800
9789.08 1794
9790.02 1708
9790.95 1839
9791.89 1839
9792.82 1778
9793.76 1824
9794.69 1797
9795.63 1749
9796.56 1779
9797.49 1727
9798.43 1676
9799.36 1688
9800.30 1639
9801.23 1620
9802.17 1659
9803.10 1696
9804.04 1773
9804.97 1732
9805.91 1682
9806.84 1672
9807.78 1722
9808.71 1632
9809.65 1687
9810.58 1708
9811.52 1678
9812.45 1578
9813.39 1526
9814.33 1537
9815.26 1693
9816.20 1627
9817.13 1573
9818.07 1601
9819.00 1669
9819.94 1653
9820.87 1589
9821.81 1572
9822.75 1599
9823.68 1589
9824.62 1677
9825.55 1581
9826.49 1529
9827.43 1586
9828.36 1534
9829.30 1530
9830.23 1519
9831.17 1555
9832.11 1562
9833.04 1617
9833.98 1610
9834.92 1532
9835.85 1420
9836.79 1535
9837.73 1483
9838.66 1469
9839.60 1487
9840.54 1525
9841.47 1557
9842.41 1513
9843.35 1430
9844.28 1490
9845.22 1471
9846.16 1473
9847.09 1487
9848.03 1541
9848.97 1519
9849.90 1545
9850.84 1477
9851.78 1466
9852.72 1472
9853.65 1545
9854.59 1534
9855.53 1636
9856.47 1549
9857.40 1528
9858.34 1556
9859.28 1491
9860.22 1489
9861.15 1417
9862.09 1480
9863.03 1514
9863.97 1550
9864.90 1499
9865.84 1631
9866.78 1457
9867.72 1491
9868.66 1473
9869.59 1467
9870.53 1444
9871.47 1556
9872.41 1501
9873.35 1414
9874.29 1464
9875.22 1442
9876.16 1404
9877.10 1420
9878.04 1527
9878.98 1501
9879.92 1463
9880.85 1561
9881.79 1542
9882.73 1521
9883.67 1478
9884.61 1481
9885.55 1481
9886.49 1412
9887.43 1432
9888.37 1423
9889.30 1491
9890.24 1494
9891.18 1531
9892.12 1546
9893.06 1511
9894.00 1477
9894.94 1512
9895.88 1504
9896.82 1468
9897.76 1582
9898.70 1491
9899.64 1461
9900.58 1426
9901.52 1424
9902.45 1460
9903.39 1397
9904.33 1425
9905.27 1413
9906.21 1408
9907.15 1421
9908.09 1502
9909.03 1450
9909.97 1440
9910.91 1438
9911.85 1412
9912.79 1412
9913.73 1454
9914.67 1530
9915.61 1488
9916.55 1466
9917.49 1428
9918.44 1440
9919.38 1481
9920.32 1454
9921.26 1420
9922.20 1485
9923.14 1483
9924.08 1532
9925.02 1610
9925.96 1503
9926.90 1422
9927.84 1474
9928.78 1474
9929.72 1533
9930.66 1637
9931.61 1768
9932.55 1874
9933.49 1845
9934.43 1937
9935.37 1986
9936.31 1903
9937.25 1900
9938.19 1846
9939.14 1837
9940.08 1700
9941.02 1642
9941.96 1631
9942.90 1500
9943.84 1496
9944.78 1511
9945.73 1552
9946.67 1508
9947.61 1533
9948.55 1558
9949.49 1545
9950.44 1572
9951.38 1547
9952.32 1585
9953.26 1623
9954.20 1561
9955.15 1491
9956.09 1466
9957.03 1476
9957.97 1501
9958.91 1449
9959.86 1413
9960.80 1414
9961.74 1434
9962.68 1392
9963.63 1405
9964.57 1405
9965.51 1381
9966.45 1384
9967.40 1471
9968.34 1368
9969.28 1411
9970.23 1413
9971.17 1415
9972.11 1417
9973.05 1438
9974.00 1447
9974.94 1391
9975.88 1373
9976.83 1433
9977.77 1398
9978.71 1356
9979.66 1390
9980.60 1308
9981.54 1370
9982.49 1323
9983.43 1336
9984.37 1346
9985.32 1336
9986.26 1321
9987.20 1382
9988.15 1360
9989.09 1392
9990.04 1374
9990.98 1336
9991.92 1436
9992.87 1365
9993.81 1346
9994.76 1266
9995.70 1212
9996.64 1228
9997.59 1277
9998.53 1323
9999.48 1407
10000.42 1408
10001.36 1369
10002.31 1389
10003.25 1308
10004.20 1311
10005.14 1318
10006.09 1352
10007.03 1296
10007.98 1291
10008.92 1327
10009.87 1297
10010.81 1246
10011.76 1314
10012.70 1308
10013.64 1344
10014.59 1280
10015.53 1331
10016.48 1329
10017.43 1320
10018.37 1279
10019.32 1291
10020.26 1299
10021.21 1317
10022.15 1351
10023.10 1255
10024.04 1303
10024.99 1307
10025.93 1274
10026.88 1216
10027.82 1303
10028.77 1266
10029.72 1388
10030.66 1310
10031.61 1261
10032.55 1305
10033.50 1280
10034.44 1262
10035.39 1255
10036.34 1252
10037.28 1335
10038.23 1319
10039.17 1207
10040.12 1162
10041.07 1197
10042.01 1278
10042.96 1250
10043.91 1220
10044.85 1259
10045.80 1248
10046.74 1197
10047.69 1274
10048.64 1212
10049.58 1302
10050.53 1239
10051.48 1245
10052.42 1239
10053.37 1267
10054.32 1275
10055.27 1336
10056.21 1273
10057.16 1198
10058.11 1211
10059.05 1216
10060.00 1218
10060.95 1220
10061.89 1305
10062.84 1287
10063.79 1243
10064.74 1295
10065.68 1261
10066.63 1184
10067.58 1222
10068.53 1186
10069.47 1215
10070.42 1200
10071.37 1207
10072.32 1290
10073.26 1235
10074.21 1250
10075.16 1256
10076.11 1275
10077.06 1254
10078.00 1168
10078.95 1194
10079.90 1229
10080.85 1205
10081.80 1201
10082.74 1186
10083.69 1126
10084.64 1198
10085.59 1222
10086.54 1198
10087.49 1254
10088.43 1207
10089.38 1199
10090.33 1244
10091.28 1228
10092.23 1244
10093.18 1168
10094.13 1231
10095.07 1194
10096.02 1183
10096.97 1184
10097.92 1192
10098.87 1207
10099.82 1180
10100.77 1233
10101.72 1240
10102.67 1215
10103.61 1181
10104.56 1154
10105.51 1128
10106.46 1206
10107.41 1271
10108.36 1225
10109.31 1185
10110.26 1255
10111.21 1136
10112.16 1121
10113.11 1172
10114.06 1181
10115.01 1208
10115.96 1245
10116.91 1195
10117.86 1185
10118.81 1227
10119.76 1171
10120.71 1149
10121.66 1155
10122.61 1176
10123.56 1196
10124.51 1172
10125.46 1113
10126.41 1186
10127.36 1166
10128.31 1211
10129.26 1138
10130.21 1113
10131.16 1175
10132.11 1145
10133.06 1204
10134.01 1157
10134.96 1172
10135.91 1147
10136.86 1137
10137.81 1123
10138.76 1149
10139.72 1122
10140.67 1207
10141.62 1210
10142.57 1117
10143.52 1165
10144.47 1165
10145.42 1144
10146.37 1256
10147.32 1196
10148.28 1212
10149.23 1198
10150.18 1222
10151.13 1153
10152.08 1109
10153.03 1125
10153.98 1157
10154.94 1126
10155.89 1136
10156.84 1197
10157.79 1146
10158.74 1131
10159.69 1171
10160.65 1184
10161.60 1215
10162.55 1145
10163.50 1251
10164.45 1241
10165.41 1175
10166.36 1121
10167.31 1208
10168.26 1149
10169.21 1173
10170.17 1108
10171.12 1153
10172.07 1226
10173.02 1146
10173.98 1170
10174.93 1083
10175.88 1172
10176.83 1171
10177.79 1106
10178.74 1213
10179.69 1226
10180.64 1238
10181.60 1223
10182.55 1163
10183.50 1181
10184.46 1190
10185.41 1238
10186.36 1225
10187.32 1179
10188.27 1186
10189.22 1224
10190.18 1198
10191.13 1111
10192.08 1199
10193.03 1201
10193.99 1237
10194.94 1138
10195.90 1138
10196.85 1069
10197.80 1172
10198.76 1215
10199.71 1122
10200.66 1195
10201.62 1235
10202.57 1251
10203.52 1146
10204.48 1105
10205.43 1155
10206.39 1194
10207.34 1167
10208.29 1233
10209.25 1195
10210.20 1269
10211.16 1298
10212.11 1303
10213.07 1273
10214.02 1264
10214.97 1309
10215.93 1376
10216.88 1271
10217.84 1280
10218.79 1192
10219.75 1256
10220.70 1158
10221.66 1262
10222.61 1228
10223.57 1316
10224.52 1310
10225.48 1231
10226.43 1174
10227.39 1257
10228.34 1263
10229.30 1260
10230.25 1248
10231.21 1308
10232.16 1307
10233.12 1239
10234.07 1279
10235.03 1259
10235.98 1163
10236.94 1141
10237.89 1239
10238.85 1182
10239.80 1199
10240.76 1255
10241.72 1178
10242.67 1168
10243.63 1187
10244.58 1264
10245.54 1308
10246.49 1305
10247.45 1302
10248.41 1233
10249.36 1231
10250.32 1223
10251.27 1257
10252.23 1200
10253.19 1152
10254.14 1161
10255.10 1229
10256.06 1275
10257.01 1225
10257.97 1148
10258.92 1201
10259.88 1211
10260.84 1219
10261.79 1148
10262.75 1151
10263.71 1277
10264.66 1199
10265.62 1216
10266.58 1177
10267.53 1101
10268.49 1155
10269.45 1158
10270.41 1113
10271.36 1116
10272.32 1213
10273.28 1168
10274.23 1059
10275.19 1206
10276.15 1122
10277.11 1095
10278.06 1087
10279.02 1130
10279.98 1170
10280.94 1201
10281.89 1135
10282.85 1079
10283.81 1103
10284.77 1083
10285.72 1071
10286.68 1097
10287.64 1162
10288.60 1144
10289.55 1137
10290.51 1096
10291.47 1081
10292.43 1101
10293.39 1064
10294.34 1136
10295.30 1091
10296.26 1084
10297.22 1053
10298.18 1072
10299.14 1144
10300.09 1088
10301.05 1105
10302.01 1121
10302.97 1036
10303.93 1100
10304.89 1130
10305.85 1094
10306.80 1115
10307.76 1086
10308.72 1149
10309.68 1141
10310.64 1099
10311.60 1086
10312.56 1116
10313.52 1089
10314.47 1041
10315.43 1133
10316.39 1097
10317.35 1126
10318.31 1068
10319.27 1101
10320.23 1058
10321.19 1095
10322.15 1086
10323.11 1083
10324.07 1053
10325.03 1164
10325.99 1118
10326.95 1054
10327.91 1117
10328.87 1112
10329.83 1014
10330.79 1040
10331.75 1045
10332.71 1080
10333.67 990
10334.63 1086
10335.59 1046
10336.55 1045
10337.51 1071
10338.47 1021
10339.43 1093
10340.39 1012
10341.35 1078
10342.31 1001
10343.27 1015
10344.23 1070
10345.19 1090
10346.15 1040
10347.11 1058
10348.07 1050
10349.03 1025
10349.99 1023
10350.95 1039
10351.91 1037
10352.87 1026
10353.83 1080
10354.79 1055
10355.76 1070
10356.72 1082
10357.68 1023
10358.64 1147
10359.60 1097
10360.56 1049
10361.52 1064
10362.48 994
10363.45 1032
10364.41 1066
10365.37 1061
10366.33 1004
10367.29 1038
10368.25 1021
10369.21 1146
10370.18 1101
10371.14 1059
10372.10 1059
10373.06 1095
10374.02 1096
10374.98 1074
10375.95 1072
10376.91 1066
10377.87 1039
10378.83 1116
10379.79 1088
10380.76 1092
10381.72 1136
10382.68 1060
10383.64 1091
10384.61 1058
10385.57 1002
10386.53 1118
10387.49 1130
10388.46 1162
10389.42 1105
10390.38 1057
10391.34 1060
10392.31 1022
10393.27 987
10394.23 950
10395.19 1033
10396.16 1076
10397.12 1049
10398.08 1023
10399.05 1072
10400.01 1128
10400.97 1075
10401.93 1119
10402.90 1044
10403.86 1036
10404.82 1033
10405.79 1042
10406.75 1092
10407.71 1075
10408.68 1105
10409.64 1144
10410.60 1134
10411.57 1113
10412.53 1106
10413.50 1164
10414.46 1205
10415.42 1188
10416.39 1129
10417.35 1126
10418.31 1076
10419.28 1010
10420.24 1047
10421.21 1034
10422.17 1072
10423.13 1117
10424.10 1080
10425.06 1079
10426.03 1066
10426.99 1052
10427.96 1090
10428.92 1031
10429.88 1107
10430.85 1131
10431.81 1051
10432.78 1017
10433.74 981
10434.71 984
10435.67 1054
10436.64 977
10437.60 993
10438.57 1041
10439.53 994
10440.50 1043
10441.46 1051
10442.43 1061
10443.39 1072
10444.36 1104
10445.32 1145
10446.29 1138
10447.25 1032
10448.22 981
10449.18 1054
10450.15 1016
10451.11 1029
10452.08 1025
10453.04 1021
10454.01 1024
10454.97 1000
10455.94 1057
10456.91 1020
10457.87 999
10458.84 989
10459.80 982
10460.77 966
10461.73 1031
10462.70 1012
10463.67 1017
10464.63 996
10465.60 989
10466.56 994
10467.53 1045
10468.50 1013
10469.46 1008
10470.43 1008
10471.40 1059
10472.36 1041
10473.33 993
10474.30 1013
10475.26 1022
10476.23 1064
10477.19 1010
10478.16 1053
10479.13 1035
10480.09 1063
10481.06 986
10482.03 965
10483.00 968
10483.96 1007
10484.93 1023
10485.90 1096
10486.86 1014
10487.83 989
10488.80 1010
10489.76 1036
10490.73 1080
10491.70 981
10492.67 1028
10493.63 956
10494.60 951
10495.57 997
10496.54 1023
10497.50 980
10498.47 1073
10499.44 992
10500.41 1033
10501.37 1074
10502.34 1074
10503.31 1015
10504.28 1014
10505.25 1074
10506.21 1009
10507.18 983
10508.15 969
10509.12 945
10510.09 933
10511.05 1005
10512.02 1041
10512.99 1046
10513.96 984
10514.93 1107
10515.90 1047
10516.86 967
10517.83 1071
10518.80 1015
10519.77 1015
10520.74 992
10521.71 1020
10522.68 1004
10523.64 1070
10524.61 1032
10525.58 980
10526.55 1001
10527.52 989
10528.49 997
10529.46 1042
10530.43 1018
10531.40 1011
10532.36 977
10533.33 1017
10534.30 1003
10535.27 954
10536.24 951
10537.21 1020
10538.18 1005
10539.15 1015
10540.12 935
10541.09 987
10542.06 986
10543.03 986
10544.00 975
10544.97 944
10545.94 981
10546.91 1016
10547.88 1049
10548.85 951
10549.82 1044
10550.79 1118
10551.76 1054
10552.73 1057
10553.70 1042
10554.67 1007
10555.64 1071
10556.61 1098
10557.58 1182
10558.55 1014
10559.52 1021
10560.49 1042
10561.46 1072
10562.43 996
10563.40 992
10564.37 998
10565.34 1029
10566.31 1091
10567.28 984
10568.25 1140
10569.23 1102
10570.20 1050
10571.17 1097
10572.14 1137
10573.11 1056
10574.08 1048
10575.05 999
10576.02 1005
10576.99 1025
10577.96 979
10578.94 1072
10579.91 1015
10580.88 1006
10581.85 1007
10582.82 968
10583.79 962
10584.76 960
10585.74 1011
10586.71 1073
10587.68 997
10588.65 978
10589.62 1030
10590.60 986
10591.57 1048
10592.54 1030
10593.51 1010
10594.48 1088
10595.45 1093
10596.43 1121
10597.40 1061
10598.37 1105
10599.34 1114
10600.32 1112
10601.29 1098
10602.26 1109
10603.23 1010
10604.21 1007
10605.18 970
10606.15 987
10607.12 1026
10608.10 1113
10609.07 1032
10610.04 1047
10611.01 1015
10611.99 1017
10612.96 1006
10613.93 1022
10614.91 951
10615.88 1015
10616.85 1080
10617.82 979
10618.80 1035
10619.77 1038
10620.74 1066
10621.72 1007
10622.69 998
10623.66 969
10624.64 1037
10625.61 1033
10626.58 1058
10627.56 1033
10628.53 1009
10629.51 1083
10630.48 1056
10631.45 953
10632.43 1041
10633.40 997
10634.37 1011
10635.35 990
10636.32 1045
10637.30 1096
10638.27 1048
10639.24 1042
10640.22 1039
10641.19 1026
10642.17 1061
10643.14 1061
10644.11 1112
10645.09 1052
10646.06 1115
10647.04 1113
10648.01 1125
10648.99 1063
10649.96 1150
10650.94 1100
10651.91 1160
10652.89 1091
10653.86 1072
10654.83 1017
10655.81 998
10656.78 1027
10657.76 1043
10658.73 1041
10659.71 970
10660.68 997
10661.66 942
10662.63 987
10663.61 1045
10664.59 1005
10665.56 1023
10666.54 979
10667.51 952
10668.49 1012
10669.46 994
10670.44 1073
10671.41 1011
10672.39 1050
10673.36 1045
10674.34 1002
10675.32 1119
10676.29 1066
10677.27 1010
10678.24 1012
10679.22 959
10680.19 1000
10681.17 1061
10682.15 1001
10683.12 992
10684.10 953
10685.08 1044
10686.05 1131
10687.03 1080
10688.00 1031
10688.98 1074
10689.96 1077
10690.93 1043
10691.91 1058
10692.89 990
10693.86 1022
10694.84 986
10695.82 1024
10696.79 952
10697.77 965
10698.75 899
10699.72 983
10700.70 948
10701.68 996
10702.65 938
10703.63 995
10704.61 958
10705.59 955
10706.56 950
10707.54 994
10708.52 1032
10709.49 928
10710.47 992
10711.45 953
10712.43 978
10713.40 964
10714.38 994
10715.36 983
10716.34 957
10717.31 1012
10718.29 1032
10719.27 982
10720.25 954
10721.22 963
10722.20 968
10723.18 1002
10724.16 962
10725.14 937
10726.11 947
10727.09 981
10728.07 979
10729.05 915
10730.03 936
10731.01 954
10731.98 943
10732.96 1008
10733.94 969
10734.92 964
10735.90 998
10736.88 967
10737.85 958
10738.83 1002
10739.81 1030
10740.79 923
10741.77 978
10742.75 1055
10743.73 961
10744.71 931
10745.69 931
10746.66 987
10747.64 1020
10748.62 987
10749.60 954
10750.58 1003
10751.56 990
10752.54 960
10753.52 932
10754.50 938
10755.48 947
10756.46 987
10757.44 957
10758.42 966
10759.39 958
10760.37 981
10761.35 1040
10762.33 1046
10763.31 988
10764.29 993
10765.27 960
10766.25 948
10767.23 1041
10768.21 909
10769.19 932
10770.17 923
10771.15 1022
10772.13 1022
10773.11 961
10774.09 980
10775.07 1025
10776.05 922
10777.03 950
10778.02 997
10779.00 917
10779.98 951
10780.96 939
10781.94 1035
10782.92 1007
10783.90 918
10784.88 968
10785.86 986
10786.84 984
10787.82 992
10788.80 1040
10789.78 1029
10790.76 997
10791.75 1010
10792.73 1025
10793.71 956
10794.69 907
10795.67 985
10796.65 960
10797.63 977
10798.61 980
10799.60 997
10800.58 1030
10801.56 975
10802.54 965
10803.52 941
10804.50 994
10805.49 998
10806.47 968
10807.45 958
10808.43 1027
10809.41 989
10810.39 938
10811.38 969
10812.36 947
10813.34 937
10814.32 927
10815.30 1024
10816.29 911
10817.27 868
10818.25 967
10819.23 1027
10820.22 990
10821.20 1008
10822.18 976
10823.16 999
10824.15 988
10825.13 1001
10826.11 927
10827.09 920
10828.08 957
10829.06 965
10830.04 998
10831.02 1018
10832.01 1006
10832.99 964
10833.97 940
10834.96 938
10835.94 1005
10836.92 982
10837.91 957
10838.89 1043
10839.87 1053
10840.85 1072
10841.84 1010
10842.82 993
10843.81 992
10844.79 1039
10845.77 988
10846.76 991
10847.74 951
10848.72 992
10849.71 976
10850.69 1038
10851.67 939
10852.66 1007
10853.64 1022
10854.63 1049
10855.61 1013
10856.59 983
10857.58 1017
10858.56 991
10859.55 1101
10860.53 1061
10861.51 1071
10862.50 1011
10863.48 1085
10864.47 1173
10865.45 1047
10866.44 978
10867.42 1048
10868.41 1036
10869.39 1024
10870.37 958
10871.36 972
10872.34 1000
10873.33 1080
10874.31 1134
10875.30 1058
10876.28 1021
10877.27 1076
10878.25 1153
10879.24 1058
10880.22 1132
10881.21 1095
10882.19 1093
10883.18 1036
10884.16 1044
10885.15 1071
10886.13 1122
10887.12 1150
10888.11 1156
10889.09 1077
10890.08 1047
10891.06 987
10892.05 1056
10893.03 1113
10894.02 1041
10895.00 1118
10895.99 1087
10896.98 1071
10897.96 1034
10898.95 1167
10899.93 1160
10900.92 1150
10901.91 1156
10902.89 1157
10903.88 1130
10904.86 1085
10905.85 1104
10906.84 1173
10907.82 1085
10908.81 1171
10909.80 1168
10910.78 1215
10911.77 1217
10912.76 1144
10913.74 1077
10914.73 1123
10915.72 1096
10916.70 1178
10917.69 1166
10918.68 1177
10919.66 1148
10920.65 1153
10921.64 1142
10922.62 1283
10923.61 1254
10924.60 1216
10925.58 1216
10926.57 1250
10927.56 1145
10928.55 1086
10929.53 1135
10930.52 1294
10931.51 1239
10932.50 1226
10933.48 1291
10934.47 1203
10935.46 1224
10936.45 1276
10937.43 1239
10938.42 1226
10939.41 1266
10940.40 1265
10941.38 1259
10942.37 1208
10943.36 1247
10944.35 1267
10945.34 1302
10946.32 1248
10947.31 1252
10948.30 1311
10949.29 1330
10950.28 1290
10951.27 1362
10952.25 1335
10953.24 1365
10954.23 1308
10955.22 1332
10956.21 1272
10957.20 1340
10958.18 1368
10959.17 1405
10960.16 1512
10961.15 1420
10962.14 1434
10963.13 1503
10964.12 1490
10965.11 1515
10966.10 1616
10967.08 1595
10968.07 1514
10969.06 1562
10970.05 1502
10971.04 1565
10972.03 1561
10973.02 1561
10974.01 1515
10975.00 1498
10975.99 1447
10976.98 1476
10977.97 1522
10978.96 1421
10979.95 1476
10980.94 1467
10981.92 1442
10982.91 1491
10983.90 1431
10984.89 1445
10985.88 1431
10986.87 1458
10987.86 1389
10988.85 1448
10989.84 1553
10990.83 1514
10991.82 1503
10992.81 1533
10993.80 1507
10994.79 1484
10995.78 1507
10996.78 1497
10997.77 1490
10998.76 1518
10999.75 1394
11000.74 1478
11001.73 1500
11002.72 1594
11003.71 1582
11004.70 1668
11005.69 1791
11006.68 1774
11007.67 1851
11008.66 1926
11009.65 1918
11010.64 1811
11011.64 1822
11012.63 1820
11013.62 1816
11014.61 1643
11015.60 1677
11016.59 1568
11017.58 1433
11018.57 1469
11019.57 1495
11020.56 1547
11021.55 1472
11022.54 1553
11023.53 1551
11024.52 1500
11025.51 1496
11026.51 1472
11027.50 1487
11028.49 1444
11029.48 1471
11030.47 1282
11031.47 1268
11032.46 1317
11033.45 1318
11034.44 1373
11035.43 1362
11036.43 1312
11037.42 1316
11038.41 1362
11039.40 1385
11040.39 1350
11041.39 1309
11042.38 1402
11043.37 1368
11044.36 1384
11045.36 1416
11046.35 1381
11047.34 1357
11048.34 1340
11049.33 1327
11050.32 1324
11051.31 1268
11052.31 1308
11053.30 1320
11054.29 1278
11055.29 1150
11056.28 1223
11057.27 1213
11058.26 1189
11059.26 1189
11060.25 1273
11061.24 1227
11062.24 1214
11063.23 1243
11064.22 1293
11065.22 1227
11066.21 1252
11067.20 1142
11068.20 1233
11069.19 1225
11070.19 1290
11071.18 1199
11072.17 1218
11073.17 1212
11074.16 1262
11075.15 1301
11076.15 1228
11077.14 1213
11078.14 1233
11079.13 1192
11080.12 1232
11081.12 1168
11082.11 1190
11083.11 1245
11084.10 1207
11085.10 1179
11086.09 1209
11087.08 1178
11088.08 1102
11089.07 1205
11090.07 1136
11091.06 1181
11092.06 1142
11093.05 1210
11094.05 1125
11095.04 1156
11096.04 1188
11097.03 1237
11098.03 1189
11099.02 1132
11100.02 1134
11101.01 1190
11102.01 1148
11103.00 1081
11104.00 1194
11104.99 1239
11105.99 1129
11106.98 1094
11107.98 1114
11108.97 1090
11109.97 1113
11110.96 1124
11111.96 1076
11112.95 1173
11113.95 1149
11114.95 1154
11115.94 1194
11116.94 1179
11117.93 1159
11118.93 1101
11119.93 1073
11120.92 1176
11121.92 1076
11122.91 1131
11123.91 1135
11124.91 1206
11125.90 1136
11126.90 1082
11127.89 1133
11128.89 1146
11129.89 1144
11130.88 1189
11131.88 1156
11132.88 1084
11133.87 1130
11134.87 1126
11135.87 1061
11136.86 1093
11137.86 1094
11138.86 1174
11139.85 1109
11140.85 1077
11141.85 1071
11142.84 1151
11143.84 1098
11144.84 1092
11145.83 1069
11146.83 1051
11147.83 1114
11148.83 1143
11149.82 1037
11150.82 1113
11151.82 1100
11152.82 1123
11153.81 1144
11154.81 1096
11155.81 1158
11156.80 1077
11157.80 1137
11158.80 1075
11159.80 1094
11160.80 1078
11161.79 1100
11162.79 1076
11163.79 1058
11164.79 1062
11165.78 1116
11166.78 1079
11167.78 1021
11168.78 1054
11169.78 1023
11170.78 1041
11171.77 1029
11172.77 980
11173.77 978
11174.77 1040
11175.77 1024
11176.77 1124
11177.76 1059
11178.76 1084
11179.76 1023
11180.76 1016
11181.76 1056
11182.76 1028
11183.76 988
11184.75 1027
11185.75 995
11186.75 1073
11187.75 1047
11188.75 1049
11189.75 1040
11190.75 1020
11191.75 977
11192.75 999
11193.75 1088
11194.75 1089
11195.74 1060
11196.74 1028
11197.74 1009
11198.74 1020
11199.74 1045
11200.74 1111
11201.74 1081
11202.74 966
11203.74 938
11204.74 993
11205.74 1035
11206.74 1115
11207.74 1058
11208.74 1004
11209.74 1055
11210.74 1093
11211.74 1075
11212.74 1009
11213.74 1118
11214.74 1010
11215.74 1070
11216.74 1078
11217.74 1122
11218.74 1099
11219.74 1066
11220.74 997
11221.74 955
11222.74 1006
11223.74 1042
11224.74 1026
11225.74 1009
11226.74 908
11227.75 993
11228.75 973
11229.75 966
11230.75 983
11231.75 1087
11232.75 1006
11233.75 993
11234.75 1021
11235.75 1040
11236.75 1047
11237.76 944
11238.76 990
11239.76 974
11240.76 1030
11241.76 1100
11242.76 1042
11243.76 1015
11244.76 1036
11245.77 1020
11246.77 976
11247.77 1018
11248.77 954
11249.77 994
11250.77 1022
11251.78 999
11252.78 1046
11253.78 968
11254.78 1019
11255.78 982
11256.79 967
11257.79 992
11258.79 1074
11259.79 1109
11260.79 1039
11261.80 1032
11262.80 1137
11263.80 1049
11264.80 1046
11265.81 1039
11266.81 1015
11267.81 960
11268.81 1023
11269.82 982
11270.82 1022
11271.82 996
11272.82 1003
11273.83 1018
11274.83 1035
11275.83 1117
11276.84 1102
11277.84 1048
11278.84 1071
11279.85 1082
11280.85 1176
11281.85 1100
11282.85 1047
11283.86 1052
11284.86 1091
11285.86 1095
11286.87 1124
11287.87 1062
11288.87 1058
11289.88 1106
11290.88 1207
11291.89 1088
11292.89 1000
11293.89 1119
11294.90 1062
11295.90 999
11296.90 1062
11297.91 1028
11298.91 992
11299.92 1068
11300.92 1073
11301.92 1053
11302.93 1042
11303.93 1108
11304.94 1098
11305.94 1070
11306.94 1033
11307.95 973
11308.95 1046
11309.96 949
11310.96 935
11311.97 1014
11312.97 1053
11313.98 1057
11314.98 999
11315.98 1083
11316.99 1022
11317.99 1046
11319.00 1089
11320.00 1075
11321.01 1150
11322.01 1069
11323.02 1123
11324.02 1117
11325.03 1155
11326.03 1054
11327.04 1121
11328.04 1128
11329.05 1130
11330.05 1125
11331.06 1121
11332.07 1039
11333.07 1014
11334.08 969
11335.08 968
11336.09 1044
11337.09 1064
11338.10 1023
11339.10 1022
11340.11 1059
11341.12 1038
11342.12 1107
11343.13 1170
11344.13 1063
11345.14 1050
11346.15 1100
11347.15 1133
11348.16 1142
11349.16 1095
11350.17 1137
11351.18 1082
11352.18 1060
11353.19 1071
11354.20 1086
11355.20 1046
11356.21 1039
11357.21 1075
11358.22 1034
11359.23 1035
11360.23 1152
11361.24 1049
11362.25 1100
11363.25 1104
11364.26 1076
11365.27 1132
11366.28 1047
11367.28 1060
11368.29 1088
11369.30 990
11370.30 1015
11371.31 972
11372.32 1012
11373.32 1008
11374.33 1018
11375.34 1095
11376.35 1041
11377.35 1036
11378.36 1022
11379.37 1075
11380.38 1003
11381.38 1007
11382.39 1060
11383.40 1062
11384.41 1013
11385.41 1096
11386.42 1137
11387.43 1090
11388.44 986
11389.45 1035
11390.45 1044
11391.46 1085
11392.47 1089
11393.48 1002
11394.49 1053
11395.49 1069
11396.50 1038
11397.51 977
11398.52 979
11399.53 969
11400.54 1092
11401.55 1035
11402.55 1014
11403.56 1048
11404.57 1060
11405.58 1028
11406.59 1095
11407.60 1022
11408.61 1046
11409.61 1129
11410.62 1063
11411.63 1145
11412.64 1051
11413.65 1018
11414.66 1015
11415.67 1048
11416.68 1012
11417.69 1029
11418.70 1081
11419.71 1080
11420.71 1040
11421.72 979
11422.73 1047
11423.74 1145
11424.75 1107
11425.76 1019
11426.77 1047
11427.78 1040
11428.79 1039
11429.80 1119
11430.81 1070
11431.82 1044
11432.83 1067
11433.84 1064
11434.85 1104
11435.86 1087
11436.87 1036
11437.88 1060
11438.89 1054
11439.90 1022
11440.91 1056
11441.92 1070
11442.93 1108
11443.94 1129
11444.95 1071
11445.96 1149
11446.97 1043
11447.98 1102
11448.99 1164
11450.00 1135
11451.01 1057
11452.03 1105
11453.04 1100
11454.05 1099
11455.06 1115
11456.07 1101
11457.08 1106
11458.09 1074
11459.10 1123
11460.11 1145
11461.12 1124
11462.14 1110
11463.15 1146
11464.16 1090
11465.17 1182
11466.18 1150
11467.19 1138
11468.20 1163
11469.21 1157
11470.23 1237
11471.24 1070
11472.25 1149
11473.26 1124
11474.27 1150
11475.28 1173
11476.30 1176
11477.31 1135
11478.32 1122
11479.33 1160
11480.34 1175
11481.36 1065
11482.37 1165
11483.38 1203
11484.39 1223
11485.40 1179
11486.42 1200
11487.43 1158
11488.44 1146
11489.45 1204
11490.47 1164
11491.48 1226
11492.49 1191
11493.50 1188
11494.52 1164
11495.53 1216
11496.54 1159
11497.55 1220
11498.57 1221
11499.58 1218
11500.59 1213
11501.61 1159
11502.62 1238
11503.63 1222
11504.64 1207
11505.66 1179
11506.67 1237
11507.68 1188
11508.70 1278
11509.71 1275
11510.72 1300
11511.74 1254
11512.75 1308
11513.76 1269
11514.78 1270
11515.79 1250
11516.80 1230
11517.82 1242
11518.83 1243
11519.84 1295
11520.86 1352
11521.87 1357
11522.89 1281
11523.90 1284
11524.91 1289
11525.93 1255
11526.94 1300
11527.96 1323
11528.97 1225
11529.98 1261
11531.00 1329
11532.01 1323
11533.03 1396
11534.04 1324
11535.06 1324
11536.07 1322
11537.08 1350
11538.10 1369
11539.11 1387
11540.13 1394
11541.14 1361
11542.16 1306
11543.17 1397
11544.19 1381
11545.20 1338
11546.22 1315
11547.23 1362
11548.25 1432
11549.26 1385
11550.28 1486
11551.29 1514
11552.31 1522
11553.32 1433
11554.34 1495
11555.35 1507
11556.37 1501
11557.38 1471
11558.40 1425
11559.41 1489
11560.43 1546
11561.45 1530
11562.46 1499
11563.48 1674
11564.49 1593
11565.51 1594
11566.52 1495
11567.54 1516
11568.56 1563
11569.57 1627
11570.59 1590
11571.60 1647
11572.62 1565
11573.64 1601
11574.65 1664
11575.67 1580
11576.68 1734
11577.70 1675
11578.72 1681
11579.73 1752
11580.75 1752
11581.77 1782
11582.78 1819
11583.80 1734
11584.82 1851
11585.83 1959
11586.85 1910
11587.87 1951
11588.88 1970
11589.90 2032
11590.92 2005
11591.93 2081
11592.95 2032
11593.97 2094
11594.98 2004
11596.00 2088
11597.02 2146
11598.03 2155
11599.05 2103
11600.07 2324
11601.09 2366
11602.10 2414
11603.12 2453
11604.14 2680
11605.16 2880
11606.17 3172
11607.19 3273
11608.21 3405
11609.23 3363
11610.24 3402
11611.26 3546
11612.28 3177
11613.30 3035
11614.32 2895
11615.33 2675
11616.35 2627
11617.37 2470
11618.39 2386
11619.41 2472
11620.42 2474
11621.44 2373
11622.46 2321
11623.48 2492
11624.50 2479
11625.51 2454
11626.53 2550
11627.55 2503
11628.57 2525
11629.59 2406
11630.61 2494
11631.63 2334
11632.64 2296
11633.66 2349
11634.68 2426
11635.70 2599
11636.72 2692
11637.74 2809
11638.76 2827
11639.78 2906
11640.80 3132
11641.81 3204
11642.83 3289
11643.85 3391
11644.87 3142
11645.89 3132
11646.91 2942
11647.93 2846
11648.95 2618
11649.97 2501
11650.99 2386
11652.01 2232
11653.03 2229
11654.05 2242
11655.07 2217
11656.09 2243
11657.11 2160
11658.13 2098
11659.15 2045
11660.17 2038
11661.19 2088
11662.21 2070
11663.23 2055
11664.25 2006
11665.27 1911
11666.29 2074
11667.31 2017
11668.33 1912
11669.35 1927
11670.37 1881
11671.39 1921
11672.41 1808
11673.43 1809
11674.45 1903
11675.47 1889
11676.49 1879
11677.51 1865
11678.53 1945
11679.55 1889
11680.57 2006
11681.59 2040
11682.61 1939
11683.64 1989
11684.66 2010
11685.68 1950
11686.70 1819
11687.72 1855
11688.74 1809
11689.76 1850
11690.78 1847
11691.80 1800
11692.83 1803
11693.85 1807
11694.87 1764
11695.89 1860
11696.91 1734
11697.93 1745
11698.95 1835
11699.98 1859
11701.00 1777
11702.02 1741
11703.04 1799
11704.06 1773
11705.08 1705
11706.11 1684
11707.13 1663
11708.15 1702
11709.17 1671
11710.19 1678
11711.22 1609
11712.24 1698
11713.26 1658
11714.28 1653
11715.31 1862
11716.33 1734
11717.35 1692
11718.37 1723
11719.40 1630
11720.42 1681
11721.44 1706
11722.46 1795
11723.49 1712
11724.51 1687
11725.53 1694
11726.55 1678
11727.58 1662
11728.60 1567
11729.62 1626
11730.65 1654
11731.67 1592
11732.69 1584
11733.71 1567
11734.74 1633
11735.76 1562
11736.78 1453
11737.81 1565
11738.83 1527
11739.85 1552
11740.88 1495
11741.90 1555
11742.92 1497
11743.95 1520
11744.97 1448
11746.00 1444
11747.02 1503
11748.04 1449
11749.07 1527
11750.09 1495
11751.11 1502
11752.14 1493
11753.16 1521
11754.19 1529
11755.21 1546
11756.23 1413
11757.26 1443
11758.28 1480
11759.31 1435
11760.33 1431
11761.36 1390
11762.38 1401
11763.40 1443
11764.43 1426
11765.45 1421
11766.48 1298
11767.50 1350
11768.53 1417
11769.55 1401
11770.58 1322
11771.60 1275
11772.63 1347
11773.65 1336
11774.68 1270
11775.70 1304
11776.73 1389
11777.75 1317
11778.78 1278
11779.80 1319
11780.83 1297
11781.85 1255
11782.88 1309
11783.90 1286
11784.93 1216
11785.95 1235
11786.98 1248
11788.00 1364
11789.03 1318
11790.05 1311
11791.08 1327
11792.11 1305
11793.13 1217
11794.16 1248
11795.18 1366
11796.21 1296
11797.23 1229
11798.26 1251
11799.29 1377
11800.31 1239
11801.34 1197
11802.36 1191
11803.39 1143
11804.42 1183
11805.44 1176
11806.47 1148
11807.50 1194
11808.52 1198
11809.55 1153
11810.57 1155
11811.60 1163
11812.63 1147
11813.65 1164
11814.68 1190
11815.71 1156
11816.73 1146
11817.76 1150
11818.79 1154
11819.81 1141
11820.84 1184
11821.87 1151
11822.90 1190
11823.92 1152
11824.95 1057
11825.98 1135
11827.00 1185
11828.03 1117
11829.06 1110
11830.09 1107
11831.11 1045
11832.14 1140
11833.17 1136
11834.20 1178
11835.22 1085
11836.25 1118
11837.28 1125
11838.31 1192
11839.33 1122
11840.36 1117
11841.39 1110
11842.42 1202
11843.45 1122
11844.47 1108
11845.50 1086
11846.53 1102
11847.56 1097
11848.59 1092
11849.61 1076
11850.64 1106
11851.67 1095
11852.70 1069
11853.73 1126
11854.75 1047
11855.78 1063
11856.81 1109
11857.84 1083
11858.87 1043
11859.90 1079
11860.93 1129
11861.95 1107
11862.98 1070
11864.01 1167
11865.04 1141
11866.07 1072
11867.10 1131
11868.13 1069
11869.16 1106
11870.19 1073
11871.21 1120
11872.24 1158
11873.27 1137
11874.30 1015
11875.33 1030
11876.36 1154
11877.39 1090
11878.42 1029
11879.45 1054
11880.48 1181
11881.51 1108
11882.54 1077
11883.57 1040
11884.60 1132
11885.63 1118
11886.66 1013
11887.69 1052
11888.72 1074
11889.75 1020
11890.78 1015
11891.81 1040
11892.84 1062
11893.87 1045
11894.90 1096
11895.93 1046
11896.96 1028
11897.99 1139
11899.02 1112
11900.05 1079
11901.08 1118
11902.11 1052
11903.14 1055
11904.17 1083
11905.20 1088
11906.23 1101
11907.26 1099
11908.29 1092
11909.32 1084
11910.35 1086
11911.38 1075
11912.42 1151
11913.45 1178
11914.48 1070
11915.51 1072
11916.54 1017
11917.57 1091
11918.60 1101
11919.63 1060
11920.66 1073
11921.70 1042
11922.73 1050
11923.76 1097
11924.79 1095
11925.82 1099
11926.85 1112
11927.88 1062
11928.92 1092
11929.95 1077
11930.98 1054
11932.01 1022
11933.04 1161
11934.07 1108
11935.11 1069
11936.14 1112
11937.17 1150
11938.20 1151
11939.23 1179
11940.27 1259
11941.30 1228
11942.33 1182
11943.36 1192
11944.40 1251
11945.43 1179
11946.46 1160
11947.49 1061
11948.53 1124
11949.56 1112
11950.59 1025
11951.62 1066
11952.66 1086
11953.69 1096
11954.72 1109
11955.75 1085
11956.79 1039
11957.82 1074
11958.85 1146
11959.88 1121
11960.92 1092
11961.95 1050
11962.98 1039
11964.02 1082
11965.05 1069
11966.08 1057
11967.12 1019
11968.15 1011
11969.18 1030
11970.22 982
11971.25 1053
11972.28 1017
11973.32 1037
11974.35 958
11975.38 1052
11976.42 1006
11977.45 1019
11978.49 1043
11979.52 1052
11980.55 1086
11981.59 1098
11982.62 1042
11983.66 1019
11984.69 969
11985.72 1011
11986.76 989
11987.79 990
11988.83 1063
11989.86 1043
11990.89 1030
11991.93 1004
11992.96 1004
11994.00 969
11995.03 975
11996.07 1040
11997.10 979
11998.14 984
11999.17 1008
12000.20 1049
12001.24 1043
12002.27 1033
12003.31 1039
12004.34 995
12005.38 1018
12006.41 984
12007.45 1045
12008.48 1071
12009.52 1032
12010.55 979
12011.59 1029
12012.62 1001
12013.66 996
12014.70 1079
12015.73 1138
12016.77 1083
12017.80 1094
12018.84 1087
12019.87 1078
12020.91 1046
12021.94 1002
12022.98 965
12024.02 1082
12025.05 1046
12026.09 1050
12027.12 973
12028.16 1064
12029.19 1060
12030.23 1084
12031.27 978
12032.30 1032
12033.34 1146
12034.37 1063
12035.41 988
12036.45 1034
12037.48 1003
12038.52 1084
12039.56 1024
12040.59 1005
12041.63 1002
12042.67 1010
12043.70 1071
12044.74 994
12045.78 991
12046.81 940
12047.85 1003
12048.89 1031
12049.92 1038
12050.96 1007
12052.00 1009
12053.03 1026
12054.07 971
12055.11 1027
12056.14 1024
12057.18 1031
12058.22 1074
12059.26 1031
12060.29 982
12061.33 1010
12062.37 976
12063.41 1014
12064.44 1059
12065.48 1009
12066.52 995
12067.56 954
12068.59 1055
12069.63 984
12070.67 902
12071.71 957
12072.74 1057
12073.78 1012
12074.82 1008
12075.86 964
12076.90 1003
12077.93 914
12078.97 949
12080.01 980
12081.05 997
12082.09 989
12083.13 955
12084.16 993
12085.20 987
12086.24 934
12087.28 1000
12088.32 1020
12089.36 1035
12090.39 1018
12091.43 926
12092.47 954
12093.51 1006
12094.55 1012
12095.59 953
12096.63 955
12097.67 963
12098.70 1015
12099.74 1039
12100.78 1019
12101.82 1003
12102.86 992
12103.90 999
12104.94 971
12105.98 1032
12107.02 1010
12108.06 1026
12109.10 996
12110.14 948
12111.18 981
12112.22 995
12113.25 1027
12114.29 1038
12115.33 1006
12116.37 965
12117.41 1006
12118.45 960
12119.49 933
12120.53 966
12121.57 993
12122.61 967
12123.65 955
12124.69 931
12125.73 957
12126.77 931
12127.81 982
12128.85 1004
12129.89 948
12130.93 928
12131.97 930
12133.02 933
12134.06 899
12135.10 928
12136.14 941
12137.18 974
12138.22 926
12139.26 970
12140.30 981
12141.34 917
12142.38 958
12143.42 917
12144.46 924
12145.50 941
12146.54 928
12147.59 954
12148.63 982
12149.67 964
12150.71 885
12151.75 926
12152.79 955
12153.83 965
12154.87 909
12155.92 880
12156.96 961
12158.00 916
12159.04 867
12160.08 907
12161.12 867
12162.17 875
12163.21 938
12164.25 933
12165.29 855
12166.33 921
12167.37 922
12168.42 951
12169.46 940
12170.50 928
12171.54 982
12172.58 1072
12173.63 947
12174.67 917
12175.71 913
12176.75 896
12177.80 889
12178.84 929
12179.88 913
12180.92 829
12181.97 838
12183.01 823
12184.05 814
12185.09 860
12186.14 900
12187.18 929
12188.22 893
12189.26 880
12190.31 894
12191.35 881
12192.39 857
12193.44 913
12194.48 963
12195.52 886
12196.57 889
12197.61 877
12198.65 836
12199.70 874
12200.74 887
12201.78 841
12202.83 864
12203.87 899
12204.91 898
12205.96 917
12207.00 913
12208.04 894
12209.09 860
12210.13 927
12211.17 881
12212.22 887
12213.26 847
12214.31 875
12215.35 900
12216.39 875
12217.44 870
12218.48 835
12219.53 809
12220.57 846
12221.61 893
12222.66 882
12223.70 910
12224.75 885
12225.79 913
12226.84 862
12227.88 813
12228.93 857
12229.97 885
12231.01 931
12232.06 919
12233.10 927
12234.15 908
12235.19 888
12236.24 848
12237.28 849
12238.33 917
12239.37 853
12240.42 874
12241.46 832
12242.51 807
12243.55 825
12244.60 864
12245.64 843
12246.69 839
12247.74 836
12248.78 922
12249.83 885
12250.87 847
12251.92 898
12252.96 837
12254.01 860
12255.05 923
12256.10 863
12257.15 881
12258.19 874
12259.24 869
12260.28 838
12261.33 834
12262.37 838
12263.42 844
12264.47 801
12265.51 916
12266.56 864
12267.61 853
12268.65 904
12269.70 827
12270.74 807
12271.79 823
12272.84 805
12273.88 852
12274.93 858
12275.98 803
12277.02 771
12278.07 828
12279.12 831
12280.16 830
12281.21 870
12282.26 850
12283.30 832
12284.35 828
12285.40 826
12286.44 856
12287.49 902
12288.54 811
12289.59 805
12290.63 852
12291.68 833
12292.73 810
12293.77 789
12294.82 827
12295.87 830
12296.92 899
12297.96 800
12299.01 837
12300.06 825
12301.11 831
12302.15 799
12303.20 780
12304.25 793
12305.30 835
12306.35 831
12307.39 839
12308.44 743
12309.49 839
12310.54 775
12311.59 801
12312.63 821
12313.68 776
12314.73 806
12315.78 809
12316.83 790
12317.88 773
12318.92 799
12319.97 850
12321.02 818
12322.07 804
12323.12 802
12324.17 811
12325.21 807
12326.26 772
12327.31 832
12328.36 864
12329.41 805
12330.46 800
12331.51 827
12332.56 855
12333.61 882
12334.65 821
12335.70 783
12336.75 806
12337.80 769
12338.85 763
12339.90 792
12340.95 813
12342.00 807
12343.05 819
12344.10 777
12345.15 836
12346.20 798
12347.25 787
12348.30 778
12349.35 809
12350.40 754
12351.45 699
12352.50 767
12353.55 791
12354.60 760
12355.65 803
12356.70 764
12357.75 823
12358.80 796
12359.85 860
12360.90 814
12361.95 774
12363.00 804
12364.05 848
12365.10 790
12366.15 768
12367.20 781
12368.25 761
12369.30 829
12370.35 761
12371.40 748
12372.45 705
12373.50 829
12374.55 826
12375.60 795
12376.65 802
12377.70 844
12378.76 799
12379.81 845
12380.86 814
12381.91 751
12382.96 765
12384.01 793
12385.06 778
12386.11 720
12387.17 789
12388.22 819
12389.27 838
12390.32 847
12391.37 790
12392.42 787
12393.47 806
12394.53 803
12395.58 802
12396.63 798
12397.68 781
12398.73 823
12399.78 763
12400.84 749
12401.89 821
12402.94 817
12403.99 786
12405.04 785
12406.10 830
12407.15 856
12408.20 830
12409.25 766
12410.31 851
12411.36 798
12412.41 783
12413.46 806
12414.51 774
12415.57 844
12416.62 791
12417.67 790
12418.72 822
12419.78 857
12420.83 869
12421.88 836
12422.94 781
12423.99 774
12425.04 800
12426.09 810
12427.15 822
12428.20 829
12429.25 788
12430.31 828
12431.36 873
12432.41 849
12433.47 830
12434.52 771
12435.57 833
12436.63 866
12437.68 868
12438.73 836
12439.79 835
12440.84 828
12441.89 864
12442.95 764
12444.00 802
12445.06 862
12446.11 842
12447.16 891
12448.22 793
12449.27 822
12450.33 822
12451.38 895
12452.43 837
12453.49 777
12454.54 815
12455.60 822
12456.65 848
12457.70 787
12458.76 814
12459.81 803
12460.87 829
12461.92 845
12462.98 859
12464.03 762
12465.09 776
12466.14 857
12467.19 850
12468.25 799
12469.30 780
12470.36 840
12471.41 837
12472.47 845
12473.52 826
12474.58 806
12475.63 828
12476.69 842
12477.74 849
12478.80 868
12479.85 833
12480.91 823
12481.97 870
12483.02 919
12484.08 851
12485.13 805
12486.19 793
12487.24 853
12488.30 813
12489.35 817
12490.41 875
12491.47 846
12492.52 853
12493.58 830
12494.63 839
12495.69 866
12496.74 839
12497.80 815
12498.86 837
12499.91 889
12500.97 876
12502.03 883
12503.08 937
12504.14 885
12505.19 902
12506.25 948
12507.31 949
12508.36 938
12509.42 934
12510.48 927
12511.53 934
12512.59 914
12513.65 839
12514.70 842
12515.76 890
12516.82 875
12517.87 888
12518.93 893
12519.99 929
12521.04 910
12522.10 885
12523.16 834
12524.22 885
12525.27 907
12526.33 959
12527.39 958
12528.44 1040
12529.50 975
12530.56 1035
12531.62 1088
12532.67 981
12533.73 1068
12534.79 1079
12535.85 1055
12536.90 1007
12537.96 1049
12539.02 1104
12540.08 1047
12541.14 964
12542.19 995
12543.25 952
12544.31 884
12545.37 992
12546.43 1012
12547.48 893
12548.54 910
12549.60 884
12550.66 891
12551.72 869
12552.77 893
12553.83 905
12554.89 881
12555.95 832
12557.01 872
12558.07 899
12559.13 907
12560.18 879
12561.24 880
12562.30 927
12563.36 900
12564.42 880
12565.48 851
12566.54 925
12567.60 981
12568.65 996
12569.71 1004
12570.77 955
12571.83 978
12572.89 925
12573.95 929
12575.01 898
12576.07 922
12577.13 917
12578.19 942
12579.25 926
12580.31 975
12581.37 943
12582.43 880
12583.49 943
12584.55 927
12585.60 931
12586.66 910
12587.72 1003
12588.78 944
12589.84 988
12590.90 974
12591.96 969
12593.02 1001
12594.08 960
12595.14 892
12596.20 935
12597.26 925
12598.32 913
12599.39 878
12600.45 934
12601.51 925
12602.57 872
12603.63 927
12604.69 948
12605.75 930
12606.81 986
12607.87 924
12608.93 950
12609.99 968
12611.05 1025
12612.11 1044
12613.17 1069
12614.23 1055
12615.30 1056
12616.36 1089
12617.42 1131
12618.48 1054
12619.54 972
12620.60 1015
12621.66 1002
12622.72 1054
12623.78 1000
12624.85 937
12625.91 909
12626.97 944
12628.03 943
12629.09 949
12630.15 899
12631.22 927
12632.28 958
12633.34 917
12634.40 939
12635.46 907
12636.52 873
12637.59 899
12638.65 857
12639.71 783
12640.77 923
12641.83 847
12642.90 910
12643.96 888
12645.02 873
12646.08 878
12647.14 904
12648.21 920
12649.27 894
12650.33 899
12651.39 918
12652.46 914
12653.52 897
12654.58 866
12655.65 831
12656.71 846
12657.77 844
12658.83 806
12659.90 921
12660.96 904
12662.02 869
12663.09 911
12664.15 894
12665.21 903
12666.27 919
12667.34 932
12668.40 891
12669.46 934
12670.53 914
12671.59 872
12672.65 877
12673.72 888
12674.78 874
12675.84 856
12676.91 864
12677.97 818
12679.04 810
12680.10 875
12681.16 797
12682.23 818
12683.29 855
12684.35 870
12685.42 909
12686.48 849
12687.55 837
12688.61 901
12689.67 925
12690.74 898
12691.80 887
12692.87 923
12693.93 954
12695.00 875
12696.06 920
12697.12 895
12698.19 849
12699.25 863
12700.32 873
12701.38 865
12702.45 877
12703.51 854
12704.58 840
12705.64 881
12706.71 853
12707.77 869
12708.84 938
12709.90 895
12710.97 838
12712.03 863
12713.10 821
12714.16 869
12715.23 880
12716.29 825
12717.36 858
12718.42 805
12719.49 807
12720.55 878
12721.62 861
12722.68 888
12723.75 799
12724.81 804
12725.88 821
12726.95 826
12728.01 767
12729.08 755
12730.14 801
12731.21 863
12732.28 843
12733.34 813
12734.41 834
12735.47 857
12736.54 782
12737.61 853
12738.67 858
12739.74 831
12740.80 763
12741.87 800
12742.94 760
12744.00 765
12745.07 821
12746.14 840
12747.20 795
12748.27 783
12749.34 779
12750.40 801
12751.47 776
12752.54 810
12753.60 786
12754.67 769
12755.74 751
12756.80 753
12757.87 792
12758.94 772
12760.00 851
12761.07 841
12762.14 749
12763.21 771
12764.27 774
12765.34 825
12766.41 769
12767.47 827
12768.54 808
12769.61 755
12770.68 708
12771.74 742
12772.81 758
12773.88 702
12774.95 741
12776.02 780
12777.08 795
12778.15 724
12779.22 778
12780.29 789
12781.35 742
12782.42 797
12783.49 768
12784.56 765
12785.63 772
12786.70 793
12787.76 771
12788.83 774
12789.90 757
12790.97 778
12792.04 725
12793.11 753
12794.17 740
12795.24 742
12796.31 733
12797.38 743
12798.45 835
12799.52 753
12800.59 768
12801.65 744
12802.72 763
12803.79 750
12804.86 747
12805.93 755
12807.00 709
12808.07 736
12809.14 744
12810.21 776
12811.28 701
12812.34 712
12813.41 734
12814.48 691
12815.55 668
12816.62 703
12817.69 715
12818.76 795
12819.83 747
12820.90 707
12821.97 772
12823.04 755
12824.11 754
12825.18 700
12826.25 698
12827.32 749
12828.39 703
12829.46 768
12830.53 732
12831.60 717
12832.67 708
12833.74 704
12834.81 730
12835.88 746
12836.95 713
12838.02 722
12839.09 714
12840.16 720
12841.23 767
12842.30 706
12843.37 744
12844.44 702
12845.51 754
12846.58 685
12847.66 737
12848.73 736
12849.80 741
12850.87 726
12851.94 719
12853.01 687
12854.08 691
12855.15 656
12856.22 735
12857.29 730
12858.36 694
12859.44 698
12860.51 646
12861.58 720
12862.65 685
12863.72 728
12864.79 755
12865.86 728
12866.94 687
12868.01 714
12869.08 716
12870.15 677
12871.22 662
12872.29 725
12873.37 686
12874.44 650
12875.51 691
12876.58 674
12877.65 748
12878.73 720
12879.80 707
12880.87 686
12881.94 675
12883.01 744
12884.09 727
12885.16 705
12886.23 676
12887.30 763
12888.38 698
12889.45 724
12890.52 707
12891.59 715
12892.67 695
12893.74 705
12894.81 701
12895.88 703
12896.96 634
12898.03 643
12899.10 689
12900.18 666
12901.25 662
12902.32 685
12903.39 671
12904.47 709
12905.54 686
12906.61 692
12907.69 691
12908.76 705
12909.83 677
12910.91 696
12911.98 655
12913.05 658
12914.13 668
12915.20 662
12916.28 643
12917.35 640
12918.42 623
12919.50 598
12920.57 607
12921.64 634
12922.72 677
12923.79 705
12924.87 692
12925.94 666
12927.01 648
12928.09 731
12929.16 688
12930.24 699
12931.31 694
12932.38 626
12933.46 643
12934.53 643
12935.61 614
12936.68 625
12937.76 679
12938.83 664
12939.91 662
12940.98 632
12942.05 658
12943.13 614
12944.20 668
12945.28 745
12946.35 718
12947.43 681
12948.50 686
12949.58 593
12950.65 675
12951.73 682
12952.80 713
12953.88 703
12954.95 700
12956.03 717
12957.10 690
12958.18 664
12959.26 570
12960.33 583
12961.41 567
12962.48 666
12963.56 673
12964.63 660
12965.71 615
12966.78 628
12967.86 638
12968.94 640
12970.01 606
12971.09 657
12972.16 619
12973.24 650
12974.32 653
12975.39 626
12976.47 671
12977.54 627
12978.62 669
12979.70 631
12980.77 695
12981.85 621
12982.93 638
12984.00 653
12985.08 644
12986.15 643
12987.23 706
12988.31 659
12989.38 603
12990.46 686
12991.54 614
12992.61 696
12993.69 654
12994.77 669
12995.85 661
12996.92 660
12998.00 675
12999.08 669
13000.15 602
13001.23 614
13002.31 671
13003.38 657
13004.46 656
13005.54 681
13006.62 682
13007.69 625
13008.77 612
13009.85 613
13010.93 656
13012.00 672
13013.08 677
13014.16 679
13015.24 672
13016.32 709
13017.39 689
13018.47 720
13019.55 685
13020.63 695
13021.70 685
13022.78 658
13023.86 663
13024.94 666
13026.02 702
13027.10 693
13028.17 649
13029.25 678
13030.33 685
13031.41 672
13032.49 683
13033.57 670
13034.64 645
13035.72 583
13036.80 658
13037.88 690
13038.96 682
13040.04 627
13041.12 658
13042.19 659
13043.27 693
13044.35 664
13045.43 633
13046.51 644
13047.59 693
13048.67 657
13049.75 676
13050.83 687
13051.91 711
13052.99 611
13054.06 620
13055.14 633
13056.22 660
13057.30 673
13058.38 635
13059.46 624
13060.54 608
13061.62 636
13062.70 624
13063.78 634
13064.86 642
13065.94 695
13067.02 716
13068.10 655
13069.18 642
13070.26 605
13071.34 664
13072.42 693
13073.50 663
13074.58 678
13075.66 684
13076.74 633
13077.82 684
13078.90 658
13079.98 680
13081.06 632
13082.14 678
13083.22 612
13084.30 660
13085.38 623
13086.47 631
13087.55 681
13088.63 700
13089.71 663
13090.79 649
13091.87 678
13092.95 646
13094.03 707
13095.11 685
13096.19 627
13097.27 632
13098.36 641
13099.44 631
13100.52 625
13101.60 615
13102.68 623
13103.76 677
13104.84 645
13105.93 675
13107.01 636
13108.09 633
13109.17 631
13110.25 633
13111.33 658
13112.42 633
13113.50 637
13114.58 638
13115.66 654
13116.74 623
13117.82 637
13118.91 657
13119.99 631
13121.07 662
13122.15 646
13123.23 657
13124.32 707
13125.40 637
13126.48 669
13127.56 660
13128.65 642
13129.73 603
13130.81 689
13131.89 655
13132.98 659
13134.06 647
13135.14 672
13136.22 690
13137.31 711
13138.39 755
13139.47 696
13140.56 701
13141.64 657
13142.72 647
13143.81 630
13144.89 604
13145.97 617
13147.05 635
13148.14 624
13149.22 629
13150.30 646
13151.39 625
13152.47 600
13153.55 633
13154.64 632
13155.72 713
13156.81 661
13157.89 629
13158.97 619
13160.06 595
13161.14 604
13162.22 636
13163.31 694
13164.39 656
13165.48 636
13166.56 682
13167.64 667
13168.73 666
13169.81 605
13170.90 638
13171.98 652
13173.06 641
13174.15 612
13175.23 665
13176.32 623
13177.40 643
13178.49 645
13179.57 643
13180.66 642
13181.74 673
13182.82 701
13183.91 675
13184.99 649
13186.08 621
13187.16 582
13188.25 612
13189.33 622
13190.42 592
13191.50 631
13192.59 575
13193.67 628
13194.76 651
13195.84 655
13196.93 608
13198.01 635
13199.10 659
13200.19 632
13201.27 605
13202.36 635
13203.44 617
13204.53 656
13205.61 715
13206.70 675
13207.78 592
13208.87 647
13209.96 604
13211.04 627
13212.13 623
13213.21 646
13214.30 633
13215.38 642
13216.47 631
13217.56 632
13218.64 599
13219.73 638
13220.82 699
13221.90 603
13222.99 666
13224.07 659
13225.16 631
13226.25 616
13227.33 597
13228.42 653
13229.51 626
13230.59 593
13231.68 683
13232.77 655
13233.85 634
13234.94 672
13236.03 656
13237.11 661
13238.20 660
13239.29 639
13240.38 663
13241.46 647
13242.55 606
13243.64 653
13244.72 630
13245.81 614
13246.90 607
13247.99 674
13249.07 653
13250.16 672
13251.25 667
13252.34 691
13253.42 662
13254.51 652
13255.60 630
13256.69 618
13257.77 693
13258.86 682
13259.95 626
13261.04 643
13262.13 566
13263.21 617
13264.30 624
13265.39 587
13266.48 624
13267.57 649
13268.65 671
13269.74 676
13270.83 633
13271.92 649
13273.01 640
13274.10 697
13275.18 683
13276.27 683
13277.36 682
13278.45 646
13279.54 619
13280.63 642
13281.72 634
13282.80 617
13283.89 678
13284.98 703
13286.07 689
13287.16 705
13288.25 622
13289.34 586
13290.43 623
13291.52 640
13292.61 653
13293.69 664
13294.78 640
13295.87 629
13296.96 656
13298.05 653
13299.14 684
13300.23 634
13301.32 682
13302.41 665
13303.50 593
13304.59 602
13305.68 645
13306.77 690
13307.86 613
13308.95 666
13310.04 627
13311.13 669
13312.22 617
13313.31 654
13314.40 647
13315.49 683
13316.58 697
13317.67 725
13318.76 698
13319.85 692
13320.94 691
13322.03 647
13323.12 629
13324.21 672
13325.30 673
13326.39 676
13327.48 638
13328.57 659
13329.66 653
13330.75 651
13331.85 641
13332.94 651
13334.03 681
13335.12 665
13336.21 617
13337.30 699
13338.39 663
13339.48 656
13340.57 629
13341.66 635
13342.76 626
13343.85 658
13344.94 651
13346.03 609
13347.12 660
13348.21 684
13349.30 664
13350.40 636
13351.49 640
13352.58 618
13353.67 663
13354.76 664
13355.85 611
13356.95 636
13358.04 708
13359.13 706
13360.22 639
13361.31 632
13362.41 617
13363.50 631
13364.59 688
13365.68 631
13366.77 693
13367.87 699
13368.96 647
13370.05 744
13371.14 689
13372.24 679
13373.33 714
13374.42 650
13375.51 640
13376.61 633
13377.70 661
13378.79 699
13379.88 716
13380.98 702
13382.07 702
13383.16 683
13384.26 651
13385.35 670
13386.44 624
13387.54 622
13388.63 641
13389.72 728
13390.81 668
13391.91 643
13393.00 642
13394.09 636
13395.19 691
13396.28 663
13397.37 697
13398.47 667
13399.56 675
13400.66 701
13401.75 706
13402.84 673
13403.94 654
13405.03 690
13406.12 732
13407.22 695
13408.31 679
13409.41 633
13410.50 639
13411.59 647
13412.69 683
13413.78 685
13414.88 701
13415.97 676
13417.07 618
13418.16 628
13419.25 670
13420.35 701
13421.44 661
13422.54 671
13423.63 721
13424.73 686
13425.82 721
13426.92 707
13428.01 699
13429.11 641
13430.20 605
13431.29 666
13432.39 672
13433.48 647
13434.58 676
13435.67 664
13436.77 686
13437.86 667
13438.96 675
13440.06 642
13441.15 609
13442.25 647
13443.34 643
13444.44 614
13445.53 625
13446.63 683
13447.72 655
13448.82 673
13449.91 675
13451.01 684
13452.11 647
13453.20 660
13454.30 628
13455.39 599
13456.49 649
13457.59 675
13458.68 671
13459.78 727
13460.87 653
13461.97 703
13463.07 639
13464.16 638
13465.26 634
13466.35 676
13467.45 640
13468.55 657
13469.64 644
13470.74 753
13471.84 684
13472.93 739
13474.03 684
13475.13 694
13476.22 692
13477.32 626
13478.42 640
13479.51 660
13480.61 687
13481.71 658
13482.80 642
13483.90 628
13485.00 680
13486.10 693
13487.19 675
13488.29 706
13489.39 657
13490.48 643
13491.58 671
13492.68 646
13493.78 668
13494.87 680
13495.97 688
13497.07 646
13498.17 625
13499.26 653
13500.36 674
13501.46 716
13502.56 730
13503.65 734
13504.75 716
13505.85 691
13506.95 684
13508.05 679
13509.14 728
13510.24 755
13511.34 760
13512.44 762
13513.54 737
13514.64 716
13515.73 754
13516.83 752
13517.93 635
13519.03 685
13520.13 659
13521.23 681
13522.32 681
13523.42 627
13524.52 658
13525.62 683
13526.72 684
13527.82 669
13528.92 667
13530.02 651
13531.12 637
13532.21 646
13533.31 679
13534.41 650
13535.51 636
13536.61 685
13537.71 688
13538.81 628
13539.91 663
13541.01 719
13542.11 601
13543.21 619
13544.31 621
13545.41 632
13546.50 610
13547.60 620
13548.70 594
13549.80 598
13550.90 607
13552.00 615
13553.10 640
13554.20 672
13555.30 663
13556.40 709
13557.50 600
13558.60 583
13559.70 622
13560.80 586
13561.90 624
13563.00 688
13564.10 621
13565.20 619
13566.30 596
13567.41 646
13568.51 620
13569.61 620
13570.71 646
13571.81 645
13572.91 634
13574.01 624
13575.11 674
13576.21 649
13577.31 636
13578.41 655
13579.51 671
13580.61 639
13581.71 606
13582.82 634
13583.92 649
13585.02 626
13586.12 652
13587.22 654
13588.32 645
13589.42 706
13590.52 649
13591.63 617
13592.73 608
13593.83 642
13594.93 684
13596.03 654
13597.13 633
13598.24 646
13599.34 619
13600.44 560
13601.54 668
13602.64 659
13603.74 628
13604.85 659
13605.95 613
13607.05 636
13608.15 624
13609.25 646
13610.36 695
13611.46 665
13612.56 609
13613.66 682
13614.77 661
13615.87 619
13616.97 624
13618.07 649
13619.18 697
13620.28 666
13621.38 666
13622.48 605
13623.59 626
13624.69 695
13625.79 640
13626.89 644
13628.00 703
13629.10 651
13630.20 622
13631.31 618
13632.41 599
13633.51 587
13634.62 626
13635.72 645
13636.82 586
13637.93 576
13639.03 655
13640.13 651
13641.24 656
13642.34 619
13643.44 637
13644.55 622
13645.65 613
13646.75 593
13647.86 600
13648.96 575
13650.06 597
13651.17 669
13652.27 671
13653.38 615
13654.48 596
13655.58 695
13656.69 723
13657.79 636
13658.90 646
13660.00 701
13661.10 628
13662.21 596
13663.31 674
13664.42 678
13665.52 679
13666.63 671
13667.73 683
13668.84 659
13669.94 643
13671.04 634
13672.15 687
13673.25 603
13674.36 611
13675.46 668
13676.57 712
13677.67 673
13678.78 684
13679.88 616
13680.99 625
13682.09 645
13683.20 672
13684.30 701
13685.41 650
13686.51 659
13687.62 695
13688.72 676
13689.83 630
13690.94 648
13692.04 637
13693.15 693
13694.25 667
13695.36 698
13696.46 662
13697.57 649
13698.67 661
13699.78 669
13700.89 674
13701.99 673
13703.10 707
13704.20 669
13705.31 662
13706.42 686
13707.52 640
13708.63 656
13709.73 681
13710.84 622
13711.95 648
13713.05 721
13714.16 698
13715.27 649
13716.37 636
13717.48 684
13718.59 635
13719.69 654
13720.80 671
13721.91 671
13723.01 647
13724.12 644
13725.23 712
13726.33 722
13727.44 674
13728.55 679
13729.65 718
13730.76 706
13731.87 694
13732.98 705
13734.08 688
13735.19 680
13736.30 729
13737.40 728
13738.51 719
13739.62 723
13740.73 740
13741.83 695
13742.94 631
13744.05 704
13745.16 689
13746.26 706
13747.37 756
13748.48 746
13749.59 776
13750.70 779
13751.80 762
13752.91 740
13754.02 723
13755.13 748
13756.24 723
13757.34 668
13758.45 737
13759.56 770
13760.67 700
13761.78 780
13762.88 781
13763.99 768
13765.10 749
13766.21 730
13767.32 762
13768.43 742
13769.54 712
13770.64 734
13771.75 748
13772.86 785
13773.97 818
13775.08 817
13776.19 818
13777.30 800
13778.41 854
13779.52 892
13780.62 889
13781.73 926
13782.84 885
13783.95 879
13785.06 958
13786.17 916
13787.28 956
13788.39 938
13789.50 881
13790.61 868
13791.72 825
13792.83 854
13793.94 802
13795.05 814
13796.16 860
13797.27 791
13798.38 731
13799.49 743
13800.60 770
13801.71 776
13802.82 780
13803.93 828
13805.04 799
13806.15 792
13807.26 815
13808.37 780
13809.48 757
13810.59 749
13811.70 809
13812.81 754
13813.92 794
13815.03 776
13816.14 787
13817.25 720
13818.36 734
13819.47 779
13820.58 708
13821.69 754
13822.80 710
13823.91 656
13825.02 720
13826.13 754
13827.25 762
13828.36 731
13829.47 724
13830.58 725
13831.69 707
13832.80 810
13833.91 727
13835.02 715
13836.13 692
13837.25 716
13838.36 736
13839.47 712
13840.58 747
13841.69 721
13842.80 723
13843.91 677
13845.03 700
13846.14 686
13847.25 747
13848.36 761
13849.47 742
13850.59 784
13851.70 708
13852.81 752
13853.92 763
13855.03 747
13856.15 753
13857.26 738
13858.37 721
13859.48 759
13860.59 725
13861.71 695
13862.82 774
13863.93 765
13865.04 717
13866.16 707
13867.27 719
13868.38 758
13869.49 758
13870.61 731
13871.72 723
13872.83 717
13873.95 712
13875.06 749
13876.17 689
13877.28 686
13878.40 745
13879.51 763
13880.62 733
13881.74 733
13882.85 724
13883.96 797
13885.08 737
13886.19 751
13887.30 793
13888.42 805
13889.53 818
13890.64 837
13891.76 766
13892.87 824
13893.98 821
13895.10 751
13896.21 775
13897.33 863
13898.44 801
13899.55 812
13900.67 845
13901.78 840
13902.89 800
13904.01 813
13905.12 815
13906.24 817
13907.35 854
13908.47 847
13909.58 785
13910.69 790
13911.81 824
13912.92 831
13914.04 757
13915.15 743
13916.27 753
13917.38 754
13918.50 755
13919.61 717
13920.72 722
13921.84 673
13922.95 726
13924.07 749
13925.18 751
13926.30 733
13927.41 785
13928.53 746
13929.64 752
13930.76 777
13931.87 758
13932.99 771
13934.10 796
13935.22 765
13936.34 726
13937.45 685
13938.57 777
13939.68 706
13940.80 754
13941.91 755
13943.03 732
13944.14 747
13945.26 722
13946.38 719
13947.49 703
13948.61 792
13949.72 750
13950.84 697
13951.95 663
13953.07 717
13954.19 692
13955.30 706
13956.42 707
13957.53 702
13958.65 672
13959.77 749
13960.88 672
13962.00 656
13963.12 691
13964.23 710
13965.35 679
13966.47 652
13967.58 760
13968.70 718
13969.82 679
13970.93 701
13972.05 674
13973.17 715
13974.28 689
13975.40 679
13976.52 678
13977.63 674
13978.75 698
13979.87 692
13980.99 694
13982.10 705
13983.22 652
13984.34 651
13985.45 640
13986.57 630
13987.69 663
13988.81 666
13989.92 702
13991.04 691
13992.16 715
13993.28 637
13994.39 629
13995.51 676
13996.63 686
13997.75 705
13998.87 717
13999.98 720
14001.10 713
14002.22 639
14003.34 736
14004.46 697
14005.57 672
14006.69 686
14007.81 632
14008.93 731
14010.05 746
14011.16 682
14012.28 669
14013.40 645
14014.52 647
14015.64 671
14016.76 632
14017.88 661
14018.99 694
14020.11 677
14021.23 672
14022.35 693
14023.47 678
14024.59 690
14025.71 674
14026.83 708
14027.94 697
14029.06 737
14030.18 748
14031.30 668
14032.42 641
14033.54 660
14034.66 705
14035.78 659
14036.90 658
14038.02 664
14039.14 666
14040.26 614
14041.38 729
14042.50 653
14043.62 643
14044.74 641
14045.86 656
14046.97 659
14048.09 656
14049.21 707
14050.33 710
14051.45 731
14052.57 731
14053.69 727
14054.81 705
14055.93 688
14057.05 758
14058.17 753
14059.30 749
14060.42 689
14061.54 714
14062.66 739
14063.78 659
14064.90 689
14066.02 726
14067.14 716
14068.26 696
14069.38 722
14070.50 699
14071.62 721
14072.74 761
14073.86 724
14074.98 697
14076.10 764
14077.23 706
14078.35 745
14079.47 689
14080.59 715
14081.71 713
14082.83 778
14083.95 723
14085.07 704
14086.19 715
14087.32 722
14088.44 753
14089.56 751
14090.68 794
14091.80 752
14092.92 789
14094.05 749
14095.17 781
14096.29 776
14097.41 742
14098.53 753
14099.65 783
14100.78 826
14101.90 801
14103.02 825
14104.14 813
14105.26 892
14106.39 832
14107.51 855
14108.63 843
14109.75 857
14110.88 831
14112.00 819
14113.12 841
14114.24 771
14115.37 806
14116.49 784
14117.61 750
14118.73 817
14119.86 768
14120.98 743
14122.10 739
14123.22 726
14124.35 750
14125.47 753
14126.59 743
14127.72 762
14128.84 707
14129.96 735
14131.09 645
14132.21 681
14133.33 738
14134.45 744
14135.58 665
14136.70 705
14137.82 698
14138.95 683
14140.07 728
14141.20 744
14142.32 730
14143.44 701
14144.57 695
14145.69 694
14146.81 712
14147.94 667
14149.06 747
14150.19 685
14151.31 644
14152.43 674
14153.56 636
14154.68 701
14155.81 694
14156.93 660
14158.05 614
14159.18 692
14160.30 695
14161.43 667
14162.55 667
14163.68 724
14164.80 696
14165.92 646
14167.05 685
14168.17 680
14169.30 679
14170.42 721
14171.55 642
14172.67 687
14173.80 699
14174.92 645
14176.05 670
14177.17 687
14178.30 623
14179.42 700
14180.55 685
14181.67 759
14182.80 675
14183.92 678
14185.05 658
14186.17 653
14187.30 699
14188.42 674
14189.55 642
14190.67 678
14191.80 712
14192.93 667
14194.05 693
14195.18 674
14196.30 679
14197.43 611
14198.55 615
14199.68 670
14200.81 739
14201.93 687
14203.06 624
14204.18 633
14205.31 652
14206.44 637
14207.56 639
14208.69 594
14209.82 630
14210.94 615
14212.07 627
14213.19 656
14214.32 557
14215.45 606
14216.57 583
14217.70 613
14218.83 654
14219.95 588
14221.08 614
14222.21 612
14223.33 613
14224.46 649
14225.59 613
14226.71 667
14227.84 604
14228.97 633
14230.10 650
14231.22 663
14232.35 653
14233.48 605
14234.60 697
14235.73 625
14236.86 593
14237.99 593
14239.11 666
14240.24 620
14241.37 680
14242.50 627
14243.62 645
14244.75 623
14245.88 597
14247.01 590
14248.13 578
14249.26 617
14250.39 641
14251.52 570
14252.65 564
14253.77 604
14254.90 620
14256.03 572
14257.16 541
14258.29 524
14259.42 535
14260.54 599
14261.67 548
14262.80 579
14263.93 633
14265.06 625
14266.19 567
14267.31 618
14268.44 657
14269.57 627
14270.70 617
14271.83 599
14272.96 617
14274.09 583
14275.22 579
14276.34 580
14277.47 585
14278.60 607
14279.73 618
14280.86 577
14281.99 556
14283.12 565
14284.25 624
14285.38 562
14286.51 558
14287.64 574
14288.76 597
14289.89 516
14291.02 569
14292.15 616
14293.28 587
14294.41 594
14295.54 614
14296.67 608
14297.80 597
14298.93 581
14300.06 604
14301.19 574
14302.32 565
14303.45 551
14304.58 593
14305.71 549
14306.84 585
14307.97 578
14309.10 527
14310.23 555
14311.36 548
14312.49 565
14313.62 586
14314.75 618
14315.88 567
14317.01 566
14318.15 539
14319.28 584
14320.41 570
14321.54 610
14322.67 589
14323.80 578
14324.93 570
14326.06 544
14327.19 594
14328.32 577
14329.45 543
14330.58 522
14331.72 587
14332.85 562
14333.98 527
14335.11 562
14336.24 562
14337.37 574
14338.50 548
14339.63 555
14340.77 551
14341.90 552
14343.03 564
14344.16 580
14345.29 589
14346.42 609
14347.56 575
14348.69 536
14349.82 572
14350.95 545
14352.08 560
14353.21 530
14354.35 545
14355.48 567
14356.61 518
14357.74 556
14358.88 553
14360.01 531
14361.14 584
14362.27 564
14363.40 564
14364.54 527
14365.67 536
14366.80 519
14367.93 515
14369.07 582
14370.20 573
14371.33 568
14372.46 552
14373.60 529
14374.73 543
14375.86 583
14377.00 532
14378.13 568
14379.26 541
14380.39 506
14381.53 549
14382.66 536
14383.79 524
14384.93 551
14386.06 589
14387.19 585
14388.33 571
14389.46 565
14390.59 587
14391.73 578
14392.86 565
14393.99 557
14395.13 532
14396.26 540
14397.40 570
14398.53 553
14399.66 562
14400.80 600
14401.93 542
14403.06 579
14404.20 538
14405.33 588
14406.47 550
14407.60 530
14408.74 586
14409.87 565
14411.00 541
14412.14 575
14413.27 579
14414.41 534
14415.54 542
14416.68 508
14417.81 519
14418.94 563
14420.08 515
14421.21 531
14422.35 546
14423.48 557
14424.62 551
14425.75 557
14426.89 530
14428.02 509
14429.16 560
14430.29 549
14431.43 496
14432.56 582
14433.70 549
14434.83 605
14435.97 566
14437.10 492
14438.24 546
14439.37 557
14440.51 619
14441.64 533
14442.78 548
14443.92 553
14445.05 589
14446.19 521
14447.32 493
14448.46 534
14449.59 522
14450.73 559
14451.87 484
14453.00 544
14454.14 527
14455.27 531
14456.41 568
14457.55 529
14458.68 531
14459.82 565
14460.95 548
14462.09 530
14463.23 547
14464.36 530
14465.50 545
14466.64 515
14467.77 516
14468.91 555
14470.05 588
14471.18 538
14472.32 518
14473.46 570
14474.59 577
14475.73 553
14476.87 548
14478.00 512
14479.14 561
14480.28 523
14481.41 510
14482.55 565
14483.69 533
14484.83 523
14485.96 541
14487.10 576
14488.24 551
14489.37 537
14490.51 555
14491.65 586
14492.79 536
14493.92 503
14495.06 570
14496.20 556
14497.34 551
14498.47 503
14499.61 532
14500.75 565
14501.89 597
14503.03 561
14504.16 554
14505.30 549
14506.44 583
14507.58 579
14508.72 578
14509.85 542
14510.99 566
14512.13 579
14513.27 597
14514.41 632
14515.55 577
14516.68 564
14517.82 608
14518.96 558
14520.10 606
14521.24 599
14522.38 597
14523.51 595
14524.65 570
14525.79 564
14526.93 586
14528.07 589
14529.21 621
14530.35 637
14531.49 620
14532.63 567
14533.76 608
14534.90 592
14536.04 567
14537.18 607
14538.32 620
14539.46 620
14540.60 587
14541.74 577
14542.88 591
14544.02 531
14545.16 538
14546.30 554
14547.44 573
14548.58 597
14549.72 551
14550.86 551
14552.00 554
14553.14 568
14554.28 565
14555.42 608
14556.56 561
14557.70 524
14558.84 525
14559.98 561
14561.12 547
14562.26 561
14563.40 571
14564.54 575
14565.68 557
14566.82 528
14567.96 540
14569.10 533
14570.24 558
14571.38 559
14572.52 550
14573.66 557
14574.80 527
14575.94 560
14577.08 564
14578.22 541
14579.36 573
14580.51 530
14581.65 579
14582.79 560
14583.93 540
14585.07 503
14586.21 511
14587.35 485
14588.49 524
14589.63 496
14590.78 491
14591.92 574
14593.06 600
14594.20 525
14595.34 512
14596.48 512
14597.62 524
14598.77 502
14599.91 528
14601.05 494
14602.19 558
14603.33 564
14604.48 516
14605.62 551
14606.76 543
14607.90 559
14609.04 525
14610.19 524
14611.33 570
14612.47 537
14613.61 504
14614.75 589
14615.90 608
14617.04 545
14618.18 552
14619.32 561
14620.47 580
14621.61 598
14622.75 547
14623.89 530
14625.04 567
14626.18 540
14627.32 485
14628.46 565
14629.61 544
14630.75 539
14631.89 543
14633.04 590
14634.18 550
14635.32 601
14636.47 531
14637.61 583
14638.75 579
14639.89 551
14641.04 554
14642.18 527
14643.32 552
14644.47 570
14645.61 533
14646.76 536
14647.90 601
14649.04 571
14650.19 558
14651.33 572
14652.47 569
14653.62 544
14654.76 514
14655.90 601
14657.05 612
14658.19 584
14659.34 578
14660.48 560
14661.62 571
14662.77 547
14663.91 527
14665.06 527
14666.20 555
14667.35 579
14668.49 548
14669.63 593
14670.78 571
14671.92 519
14673.07 568
14674.21 538
14675.36 512
14676.50 516
14677.65 464
14678.79 493
14679.94 565
14681.08 555
14682.23 524
14683.37 528
14684.52 545
14685.66 512
14686.81 552
14687.95 518
14689.10 501
14690.24 546
14691.39 488
14692.53 476
14693.68 500
14694.82 525
14695.97 529
14697.11 563
14698.26 512
14699.41 461
14700.55 502
14701.70 555
14702.84 513
14703.99 474
14705.13 472
14706.28 490
14707.43 508
14708.57 497
14709.72 542
14710.86 535
14712.01 567
14713.16 462
14714.30 518
14715.45 486
14716.59 511
14717.74 521
14718.89 496
14720.03 468
14721.18 521
14722.33 547
14723.47 558
14724.62 523
14725.77 505
14726.91 505
14728.06 528
14729.21 468
14730.35 486
14731.50 500
14732.65 497
14733.79 516
14734.94 536
14736.09 507
14737.23 472
14738.38 550
14739.53 503
14740.68 514
14741.82 495
14742.97 473
14744.12 515
14745.26 437
14746.41 491
14747.56 474
14748.71 502
14749.85 468
14751.00 463
14752.15 514
14753.30 539
14754.45 527
14755.59 497
14756.74 465
14757.89 494
14759.04 470
14760.18 479
14761.33 541
14762.48 502
14763.63 497
14764.78 523
14765.92 503
14767.07 467
14768.22 471
14769.37 474
14770.52 464
14771.67 478
14772.81 471
14773.96 455
14775.11 489
14776.26 463
14777.41 464
14778.56 465
14779.71 466
14780.86 496
14782.00 448
14783.15 454
14784.30 496
14785.45 501
14786.60 485
14787.75 473
14788.90 516
14790.05 512
14791.20 506
14792.35 463
14793.49 447
14794.64 509
14795.79 497
14796.94 516
14798.09 521
14799.24 521
14800.39 540
14801.54 522
14802.69 506
14803.84 485
14804.99 493
14806.14 469
14807.29 559
14808.44 593
14809.59 512
14810.74 510
14811.89 505
14813.04 573
14814.19 526
14815.34 501
14816.49 507
14817.64 500
14818.79 491
14819.94 473
14821.09 463
14822.24 499
14823.39 522
14824.54 497
14825.69 475
14826.84 549
14827.99 515
14829.14 518
14830.29 537
14831.44 466
14832.60 486
14833.75 482
14834.90 461
14836.05 465
14837.20 424
14838.35 437
14839.50 469
14840.65 451
14841.80 444
14842.95 482
14844.11 463
14845.26 427
14846.41 465
14847.56 452
14848.71 479
14849.86 453
14851.01 456
14852.17 446
14853.32 487
14854.47 475
14855.62 420
14856.77 457
14857.92 457
14859.08 450
14860.23 428
14861.38 513
14862.53 499
14863.68 498
14864.84 459
14865.99 430
14867.14 459
14868.29 434
14869.44 475
14870.60 476
14871.75 464
14872.90 458
14874.05 475
14875.21 474
14876.36 484
14877.51 468
14878.66 500
14879.82 512
14880.97 466
14882.12 457
14883.27 446
14884.43 444
14885.58 470
14886.73 471
14887.89 479
14889.04 439
14890.19 438
14891.34 434
14892.50 459
14893.65 452
14894.80 454
14895.96 449
14897.11 416
14898.26 400
14899.42 403
14900.57 441
14901.72 439
14902.88 456
14904.03 422
14905.18 454
14906.34 473
14907.49 479
14908.65 447
14909.80 437
14910.95 432
14912.11 408
14913.26 430
14914.41 484
14915.57 449
14916.72 460
14917.88 475
14919.03 505
14920.18 467
14921.34 432
14922.49 464
14923.65 451
14924.80 487
14925.96 457
14927.11 480
14928.27 434
14929.42 437
14930.57 454
14931.73 450
14932.88 470
14934.04 421
14935.19 432
14936.35 421
14937.50 480
14938.66 432
14939.81 450
14940.97 482
14942.12 495
14943.28 461
14944.43 408
14945.59 406
14946.74 433
14947.90 482
14949.05 456
14950.21 423
14951.36 450
14952.52 413
14953.68 410
14954.83 437
14955.99 443
14957.14 452
14958.30 430
14959.45 422
14960.61 450
14961.77 464
14962.92 455
14964.08 425
14965.23 436
14966.39 402
14967.54 402
14968.70 448
14969.86 421
14971.01 424
14972.17 454
14973.33 502
14974.48 471
14975.64 477
14976.79 474
14977.95 453
14979.11 433
14980.26 440
14981.42 465
14982.58 440
14983.73 464
14984.89 442
14986.05 460
14987.20 446
14988.36 449
14989.52 410
14990.67 419
14991.83 427
14992.99 466
14994.15 446
14995.30 414
14996.46 430
14997.62 421
14998.77 399
14999.93 441
15001.09 439
15002.25 414
15003.40 428
15004.56 411
15005.72 410
15006.88 414
15008.03 425
15009.19 430
15010.35 450
15011.51 493
15012.66 451
15013.82 408
15014.98 454
15016.14 430
15017.30 434
15018.45 407
15019.61 418
15020.77 470
15021.93 489
15023.09 447
15024.24 457
15025.40 479
15026.56 451
15027.72 433
15028.88 454
15030.04 472
15031.19 422
15032.35 400
15033.51 456
15034.67 460
15035.83 464
15036.99 464
15038.15 458
15039.30 492
15040.46 479
15041.62 444
15042.78 475
15043.94 447
15045.10 425
15046.26 401
15047.42 444
15048.58 435
15049.74 435
15050.90 466
15052.05 452
15053.21 479
15054.37 468
15055.53 429
15056.69 452
15057.85 432
15059.01 487
15060.17 409
15061.33 428
15062.49 418
15063.65 392
15064.81 395
15065.97 401
15067.13 432
15068.29 442
15069.45 432
15070.61 416
15071.77 423
15072.93 407
15074.09 403
15075.25 475
15076.41 444
15077.57 413
15078.73 444
15079.89 462
15081.05 448
15082.21 436
15083.37 392
15084.53 414
15085.69 423
15086.85 419
15088.01 412
15089.18 413
15090.34 393
15091.50 441
15092.66 481
15093.82 472
15094.98 392
15096.14 390
15097.30 472
15098.46 457
15099.62 463
15100.78 436
15101.95 437
15103.11 495
15104.27 447
15105.43 419
15106.59 383
15107.75 410
15108.91 383
15110.08 410
15111.24 437
15112.40 387
15113.56 454
15114.72 463
15115.88 454
15117.05 448
15118.21 408
15119.37 478
15120.53 449
15121.69 415
15122.86 408
15124.02 424
15125.18 401
15126.34 444
15127.50 444
15128.67 415
15129.83 453
15130.99 445
15132.15 450
15133.32 466
15134.48 435
15135.64 426
15136.80 402
15137.97 380
15139.13 429
15140.29 433
15141.45 403
15142.62 431
15143.78 419
15144.94 431
15146.11 446
15147.27 415
15148.43 416
15149.59 436
15150.76 400
15151.92 429
15153.08 444
15154.25 455
15155.41 465
15156.57 437
15157.74 370
15158.90 416
15160.06 447
15161.23 430
15162.39 416
15163.55 445
15164.72 504
15165.88 430
15167.05 464
15168.21 420
15169.37 389
15170.54 422
15171.70 448
15172.86 406
15174.03 437
15175.19 435
15176.36 398
15177.52 446
15178.69 418
15179.85 408
15181.01 456
15182.18 452
15183.34 446
15184.51 431
15185.67 458
15186.84 439
15188.00 421
15189.16 433
15190.33 413
15191.49 433
15192.66 458
15193.82 459
15194.99 461
15196.15 426
15197.32 444
15198.48 427
15199.65 455
15200.81 451
15201.98 427
15203.14 446
15204.31 423
15205.47 452
15206.64 418
15207.80 420
15208.97 463
15210.13 429
15211.30 462
15212.47 450
15213.63 378
15214.80 430
15215.96 451
15217.13 445
15218.29 443
15219.46 444
15220.62 431
15221.79 417
15222.96 510
15224.12 454
15225.29 408
15226.45 463
15227.62 423
15228.79 400
15229.95 460
15231.12 379
15232.29 450
15233.45 467
15234.62 444
15235.78 471
15236.95 443
15238.12 413
15239.28 414
15240.45 443
15241.62 403
15242.78 457
15243.95 445
15245.12 472
15246.28 452
15247.45 476
15248.62 444
15249.78 428
15250.95 444
15252.12 449
15253.28 453
15254.45 422
15255.62 427
15256.79 447
15257.95 445
15259.12 398
15260.29 502
15261.46 478
15262.62 460
15263.79 442
15264.96 397
15266.13 419
15267.29 444
15268.46 423
15269.63 448
15270.80 422
15271.96 418
15273.13 449
15274.30 426
15275.47 462
15276.64 448
15277.80 432
15278.97 403
15280.14 424
15281.31 399
15282.48 429
15283.64 453
15284.81 439
15285.98 423
15287.15 424
15288.32 418
15289.49 414
15290.65 395
15291.82 429
15292.99 419
15294.16 417
15295.33 362
15296.50 400
15297.67 439
15298.83 418
15300.00 440
15301.17 459
15302.34 451
15303.51 389
15304.68 414
15305.85 393
15307.02 423
15308.19 404
15309.36 434
15310.52 439
15311.69 452
15312.86 443
15314.03 418
15315.20 454
15316.37 433
15317.54 412
15318.71 468
15319.88 422
15321.05 431
15322.22 408
15323.39 454
15324.56 457
15325.73 455
15326.90 402
15328.07 393
15329.24 425
15330.41 458
15331.58 438
15332.75 424
15333.92 432
15335.09 442
15336.26 398
15337.43 436
15338.60 428
15339.77 392
15340.94 391
15342.11 406
15343.28 418
15344.45 453
15345.62 425
15346.79 438
15347.96 459
15349.13 412
15350.31 422
15351.48 447
15352.65 383
15353.82 398
15354.99 396
15356.16 462
15357.33 432
15358.50 437
15359.67 439
15360.84 457
15362.02 437
15363.19 421
15364.36 429
15365.53 413
15366.70 402
15367.87 405
15369.04 476
15370.21 445
15371.39 466
15372.56 431
15373.73 475
15374.90 432
15376.07 414
15377.24 459
15378.42 444
15379.59 445
15380.76 418
15381.93 413
15383.10 421
15384.28 416
15385.45 418
15386.62 385
15387.79 415
15388.97 429
15390.14 417
15391.31 407
15392.48 406
15393.65 400
15394.83 419
15396.00 399
15397.17 424
15398.34 427
15399.52 422
15400.69 400
15401.86 393
15403.04 406
15404.21 393
15405.38 415
15406.55 436
15407.73 404
15408.90 433
15410.07 465
15411.25 467
15412.42 425
15413.59 384
15414.77 420
15415.94 450
15417.11 434
15418.29 386
15419.46 410
15420.63 399
15421.81 425
15422.98 438
15424.15 383
15425.33 364
15426.50 421
15427.67 416
15428.85 461
15430.02 404
15431.20 399
15432.37 387
15433.54 400
15434.72 383
15435.89 402
15437.07 361
15438.24 375
15439.41 389
15440.59 394
15441.76 404
15442.94 457
15444.11 434
15445.29 392
15446.46 439
15447.63 475
15448.81 453
15449.98 477
15451.16 451
15452.33 450
15453.51 410
15454.68 439
15455.86 403
15457.03 421
15458.21 420
15459.38 445
15460.56 441
15461.73 460
15462.91 433
15464.08 422
15465.26 450
15466.43 399
15467.61 410
15468.78 440
15469.96 346
15471.13 406
15472.31 423
15473.48 421
15474.66 411
15475.83 413
15477.01 421
15478.19 423
15479.36 468
15480.54 436
15481.71 377
15482.89 386
15484.06 421
15485.24 427
15486.42 424
15487.59 454
15488.77 411
15489.94 392
15491.12 425
15492.30 453
15493.47 431
15494.65 398
15495.83 416
15497.00 435
15498.18 417
15499.36 405
15500.53 374
15501.71 399
15502.88 438
15504.06 425
15505.24 396
15506.41 397
15507.59 385
15508.77 401
15509.95 448
15511.12 440
15512.30 420
15513.48 410
15514.65 440
15515.83 420
15517.01 395
15518.18 399
15519.36 488
15520.54 414
15521.72 395
15522.89 392
15524.07 398
15525.25 431
15526.43 417
15527.60 380
15528.78 370
15529.96 410
15531.14 410
15532.31 424
15533.49 437
15534.67 457
15535.85 433
15537.03 439
15538.20 427
15539.38 445
15540.56 425
15541.74 408
15542.92 405
15544.09 391
15545.27 400
15546.45 467
15547.63 439
15548.81 418
15549.98 419
15551.16 438
15552.34 469
15553.52 426
15554.70 434
15555.88 418
15557.06 453
15558.23 467
15559.41 482
15560.59 440
15561.77 394
15562.95 476
15564.13 468
15565.31 446
15566.49 428
15567.67 449
15568.84 446
15570.02 438
15571.20 407
15572.38 462
15573.56 433
15574.74 426
15575.92 446
15577.10 453
15578.28 444
15579.46 471
15580.64 465
15581.82 436
15583.00 402
15584.18 441
15585.36 452
15586.54 447
15587.72 416
15588.90 426
15590.08 479
15591.26 421
15592.44 437
15593.62 457
15594.80 462
15595.98 422
15597.16 473
15598.34 444
15599.52 493
15600.70 497
15601.88 441
15603.06 423
15604.24 396
15605.42 452
15606.60 428
15607.78 408
15608.96 412
15610.14 455
15611.32 461
15612.50 433
15613.68 443
15614.86 440
15616.05 470
15617.23 469
15618.41 420
15619.59 425
15620.77 438
15621.95 483
15623.13 389
15624.31 385
15625.49 450
15626.68 449
15627.86 465
15629.04 409
15630.22 464
15631.40 439
15632.58 454
15633.76 444
15634.95 420
15636.13 456
15637.31 445
15638.49 451
15639.67 490
15640.85 440
15642.04 440
15643.22 447
15644.40 478
15645.58 476
15646.76 469
15647.95 444
15649.13 464
15650.31 483
15651.49 469
15652.67 449
15653.86 473
15655.04 460
15656.22 482
15657.40 470
15658.59 478
15659.77 442
15660.95 472
15662.13 505
15663.32 494
15664.50 471
15665.68 462
15666.87 485
15668.05 481
15669.23 436
15670.41 466
15671.60 505
15672.78 457
15673.96 405
15675.15 485
15676.33 475
15677.51 410
15678.70 463
15679.88 451
15681.06 460
15682.25 466
15683.43 470
15684.61 439
15685.80 431
15686.98 457
15688.16 538
15689.35 496
15690.53 476
15691.72 459
15692.90 481
15694.08 491
15695.27 474
15696.45 461
15697.63 502
15698.82 466
15700.00 511
15701.19 464
15702.37 465
15703.56 461
15704.74 476
15705.92 478
15707.11 447
15708.29 499
15709.48 495
15710.66 510
15711.85 523
15713.03 475
15714.21 516
15715.40 482
15716.58 499
15717.77 480
15718.95 451
15720.14 459
15721.32 489
15722.51 513
15723.69 529
15724.88 468
15726.06 453
15727.25 494
15728.43 499
15729.62 516
15730.80 479
15731.99 471
15733.17 458
15734.36 478
15735.55 486
15736.73 462
15737.92 494
15739.10 453
15740.29 476
15741.47 494
15742.66 465
15743.84 490
15745.03 525
15746.22 476
15747.40 448
15748.59 461
15749.77 522
15750.96 541
15752.15 495
15753.33 482
15754.52 523
15755.70 494
15756.89 483
15758.08 509
15759.26 473
15760.45 463
15761.64 517
15762.82 537
15764.01 495
15765.20 484
15766.38 491
15767.57 538
15768.76 530
15769.94 506
15771.13 481
15772.32 509
15773.50 512
15774.69 556
15775.88 485
15777.06 460
15778.25 498
15779.44 487
15780.62 536
15781.81 479
15783.00 462
15784.19 506
15785.37 508
15786.56 534
15787.75 464
15788.94 478
15790.12 467
15791.31 504
15792.50 492
15793.69 456
15794.87 464
15796.06 485
15797.25 491
15798.44 486
15799.62 531
15800.81 509
15802.00 513
15803.19 516
15804.38 497
15805.56 474
15806.75 491
15807.94 481
15809.13 489
15810.32 513
15811.50 510
15812.69 449
15813.88 467
15815.07 428
15816.26 455
15817.45 469
15818.64 474
15819.82 456
15821.01 428
15822.20 453
15823.39 464
15824.58 480
15825.77 506
15826.96 481
15828.15 453
15829.33 478
15830.52 438
15831.71 420
15832.90 471
15834.09 508
15835.28 517
15836.47 469
15837.66 473
15838.85 448
15840.04 476
15841.23 453
15842.42 459
15843.61 448
15844.79 454
15845.98 440
15847.17 459
15848.36 477
15849.55 454
15850.74 408
15851.93 446
15853.12 465
15854.31 483
15855.50 476
15856.69 486
15857.88 485
15859.07 502
15860.26 518
15861.45 502
15862.64 480
15863.83 471
15865.02 446
15866.21 418
15867.40 420
15868.60 451
15869.79 410
15870.98 419
15872.17 422
15873.36 446
15874.55 451
15875.74 449
15876.93 426
15878.12 464
15879.31 418
15880.50 382
15881.69 423
15882.88 454
15884.07 415
15885.27 479
15886.46 444
15887.65 448
15888.84 410
15890.03 424
15891.22 405
15892.41 437
15893.60 420
15894.80 439
15895.99 468
15897.18 448
15898.37 434
15899.56 451
15900.75 438
15901.95 447
15903.14 470
15904.33 439
15905.52 463
15906.71 484
15907.90 438
15909.10 440
15910.29 420
15911.48 427
15912.67 453
15913.86 452
15915.06 447
15916.25 433
15917.44 442
15918.63 441
15919.83 418
15921.02 439
15922.21 446
15923.40 460
15924.60 480
15925.79 467
15926.98 434
15928.17 462
15929.37 484
15930.56 427
15931.75 432
15932.94 434
15934.14 467
15935.33 414
15936.52 423
15937.72 424
15938.91 430
15940.10 434
15941.30 446
15942.49 425
15943.68 430
15944.88 473
15946.07 426
15947.26 386
15948.46 408
15949.65 454
15950.84 430
15952.04 457
15953.23 430
15954.42 438
15955.62 405
15956.81 443
15958.01 444
15959.20 466
15960.39 477
15961.59 422
15962.78 429
15963.97 399
15965.17 440
15966.36 442
15967.56 435
15968.75 457
15969.95 474
15971.14 445
15972.33 412
15973.53 441
15974.72 450
15975.92 427
15977.11 409
15978.31 424
15979.50 383
15980.70 402
15981.89 399
15983.09 395
15984.28 419
15985.47 407
15986.67 432
15987.86 385
15989.06 416
15990.25 363
15991.45 416
15992.64 445
15993.84 424
15995.03 419
15996.23 393
15997.43 378
15998.62 378
15999.82 426
16001.01 374
16002.21 394
16003.40 421
16004.60 412
16005.79 416
16006.99 412
16008.18 413
16009.38 371
16010.58 369
16011.77 394
16012.97 379
16014.16 428
16015.36 383
16016.56 414
16017.75 416
16018.95 385
16020.14 367
16021.34 394
16022.54 424
16023.73 437
16024.93 400
16026.13 414
16027.32 397
16028.52 429
16029.71 385
16030.91 372
16032.11 380
16033.30 393
16034.50 393
16035.70 398
16036.89 404
16038.09 388
16039.29 415
16040.49 393
16041.68 417
16042.88 385
16044.08 386
16045.27 391
16046.47 432
16047.67 417
16048.86 404
16050.06 410
16051.26 386
16052.46 372
16053.65 330
16054.85 347
16056.05 403
16057.25 433
16058.44 432
16059.64 375
16060.84 368
16062.04 363
16063.23 415
16064.43 404
16065.63 382
16066.83 381
16068.03 399
16069.22 394
16070.42 386
16071.62 364
16072.82 365
16074.02 344
16075.21 367
16076.41 398
16077.61 329
16078.81 352
16080.01 361
16081.21 355
16082.40 347
16083.60 363
16084.80 358
16086.00 390
16087.20 426
16088.40 391
16089.60 405
16090.79 378
16091.99 396
16093.19 394
16094.39 397
16095.59 351
16096.79 359
16097.99 435
16099.19 395
16100.39 390
16101.59 396
16102.78 407
16103.98 409
16105.18 397
16106.38 380
16107.58 397
16108.78 402
16109.98 428
16111.18 423
16112.38 415
16113.58 383
16114.78 359
16115.98 370
16117.18 413
16118.38 350
16119.58 361
16120.78 378
16121.98 388
16123.18 398
16124.38 419
16125.58 413
16126.78 393
16127.98 345
16129.18 335
16130.38 367
16131.58 341
16132.78 372
16133.98 382
16135.18 356
16136.38 324
16137.58 371
16138.78 379
16139.98 380
16141.18 378
16142.38 363
16143.58 416
16144.79 355
16145.99 356
16147.19 375
16148.39 386
16149.59 413
16150.79 372
16151.99 397
16153.19 415
16154.39 369
16155.59 386
16156.80 367
16158.00 392
16159.20 365
16160.40 389
16161.60 404
16162.80 398
16164.00 429
16165.21 398
16166.41 415
16167.61 393
16168.81 381
16170.01 420
16171.21 404
16172.42 382
16173.62 364
16174.82 396
16176.02 366
16177.22 366
16178.43 385
16179.63 433
16180.83 380
16182.03 382
16183.23 376
16184.44 409
16185.64 380
16186.84 319
16188.04 380
16189.25 414
16190.45 388
16191.65 375
16192.85 383
16194.06 381
16195.26 351
16196.46 374
16197.66 403
16198.87 371
16200.07 405
16201.27 368
16202.48 392
16203.68 395
16204.88 359
16206.09 344
16207.29 390
16208.49 381
16209.69 352
16210.90 381
16212.10 415
16213.30 412
16214.51 383
16215.71 400
16216.91 386
16218.12 412
16219.32 417
16220.53 404
16221.73 359
16222.93 395
16224.14 383
16225.34 376
16226.54 385
16227.75 365
16228.95 371
16230.16 385
16231.36 369
16232.56 354
16233.77 377
16234.97 368
16236.18 392
16237.38 407
16238.59 380
16239.79 348
16240.99 381
16242.20 392
16243.40 322
16244.61 357
16245.81 412
16247.02 423
16248.22 404
16249.43 381
16250.63 467
16251.84 406
16253.04 406
16254.24 407
16255.45 343
16256.65 349
16257.86 359
16259.06 369
16260.27 392
16261.48 392
16262.68 430
16263.89 408
16265.09 419
16266.30 361
16267.50 360
16268.71 379
16269.91 417
16271.12 377
16272.32 370
16273.53 403
16274.73 412
16275.94 388
16277.15 432
16278.35 399
16279.56 379
16280.76 397
16281.97 408
16283.18 367
16284.38 391
16285.59 390
16286.79 379
16288.00 349
16289.21 361
16290.41 393
16291.62 430
16292.82 407
16294.03 377
16295.24 370
16296.44 426
16297.65 454
16298.86 432
16300.06 374
16301.27 392
16302.48 393
16303.68 406
16304.89 435
16306.10 374
16307.30 406
16308.51 422
16309.72 425
16310.92 396
16312.13 397
16313.34 399
16314.55 444
16315.75 391
16316.96 387
16318.17 370
16319.37 380
16320.58 431
16321.79 420
16323.00 371
16324.20 356
16325.41 430
16326.62 427
16327.83 419
16329.03 398
16330.24 409
16331.45 400
16332.66 409
16333.87 416
16335.07 401
16336.28 412
16337.49 381
16338.70 391
16339.90 404
16341.11 372
16342.32 395
16343.53 426
16344.74 395
16345.95 372
16347.15 388
16348.36 370
16349.57 343
16350.78 370
16351.99 382
16353.20 384
16354.40 368
16355.61 364
16356.82 373
16358.03 370
16359.24 406
16360.45 399
16361.66 401
16362.87 410
16364.08 402
16365.28 384
16366.49 399
16367.70 378
16368.91 390
16370.12 400
16371.33 383
16372.54 387
16373.75 412
16374.96 394
16376.17 387
16377.38 384
16378.59 354
16379.80 390
16381.01 370
16382.21 365
16383.42 386
16384.63 367
16385.84 385
16387.05 366
16388.26 401
16389.47 356
16390.68 364
16391.89 366
16393.10 421
16394.31 422
16395.52 388
16396.73 347
16397.94 405
16399.15 434
16400.36 397
16401.57 425
16402.79 385
16404.00 365
16405.21 360
16406.42 402
16407.63 404
16408.84 361
16410.05 350
16411.26 378
16412.47 339
16413.68 403
16414.89 359
16416.10 411
16417.31 342
16418.52 344
16419.74 356
16420.95 389
16422.16 407
16423.37 365
16424.58 357
16425.79 365
16427.00 384
16428.21 349
16429.42 360
16430.64 381
16431.85 358
16433.06 362
16434.27 365
16435.48 351
16436.69 376
16437.91 354
16439.12 361
16440.33 375
16441.54 378
16442.75 394
16443.96 354
16445.18 386
16446.39 389
16447.60 369
16448.81 341
16450.02 385
16451.24 369
16452.45 346
16453.66 378
16454.87 420
16456.09 346
16457.30 334
16458.51 325
16459.72 324
16460.94 358
16462.15 341
16463.36 355
16464.57 348
16465.79 356
16467.00 340
16468.21 377
16469.43 363
16470.64 378
16471.85 339
16473.06 360
16474.28 324
16475.49 347
16476.70 349
16477.92 331
16479.13 370
16480.34 345
16481.56 334
16482.77 349
16483.98 383
16485.20 381
16486.41 344
16487.62 348
16488.84 358
16490.05 364
16491.26 387
16492.48 328
16493.69 355
16494.91 329
16496.12 336
16497.33 368
16498.55 384
16499.76 378
16500.97 322
16502.19 336
16503.40 350
16504.62 355
16505.83 325
16507.05 367
16508.26 351
16509.47 353
16510.69 318
16511.90 352
16513.12 387
16514.33 359
16515.55 331
16516.76 380
16517.98 334
16519.19 291
16520.41 307
16521.62 319
16522.83 335
16524.05 357
16525.26 336
16526.48 331
16527.69 356
16528.91 344
16530.12 364
16531.34 359
16532.55 358
16533.77 398
16534.99 361
16536.20 335
16537.42 361
16538.63 350
16539.85 342
16541.06 342
16542.28 331
16543.49 326
16544.71 314
16545.92 314
16547.14 346
16548.36 353
16549.57 342
16550.79 331
16552.00 352
16553.22 384
16554.44 349
16555.65 377
16556.87 308
16558.08 291
16559.30 329
16560.52 294
16561.73 336
16562.95 313
16564.17 387
16565.38 372
16566.60 359
16567.81 346
16569.03 342
16570.25 335
16571.46 360
16572.68 321
16573.90 349
16575.11 310
16576.33 359
16577.55 353
16578.76 336
16579.98 328
16581.20 376
16582.42 352
16583.63 345
16584.85 332
16586.07 335
16587.28 370
16588.50 377
16589.72 355
16590.94 318
16592.15 360
16593.37 336
16594.59 383
16595.81 342
16597.02 351
16598.24 360
16599.46 334
16600.68 344
16601.89 303
16603.11 357
16604.33 330
16605.55 332
16606.77 317
16607.98 354
16609.20 338
16610.42 321
16611.64 333
16612.86 314
16614.07 314
16615.29 296
16616.51 316
16617.73 346
16618.95 323
16620.17 321
16621.38 325
16622.60 346
16623.82 303
16625.04 293
16626.26 331
16627.48 327
16628.70 310
16629.91 345
16631.13 323
16632.35 362
16633.57 309
16634.79 321
16636.01 328
16637.23 332
16638.45 310
16639.67 339
16640.89 317
16642.10 310
16643.32 335
16644.54 320
16645.76 332
16646.98 340
16648.20 347
16649.42 349
16650.64 356
16651.86 352
16653.08 330
16654.30 341
16655.52 344
16656.74 362
16657.96 323
16659.18 281
16660.40 292
16661.62 337
16662.84 405
16664.06 297
16665.28 369
16666.50 375
16667.72 323
16668.94 349
16670.16 348
16671.38 326
16672.60 336
16673.82 333
16675.04 343
16676.26 371
16677.48 314
16678.70 369
16679.92 368
16681.14 354
16682.36 337
16683.58 328
16684.80 322
16686.03 338
16687.25 314
16688.47 312
16689.69 300
16690.91 303
16692.13 329
16693.35 317
16694.57 296
16695.79 319
16697.02 317
16698.24 335
16699.46 348
16700.68 344
16701.90 343
16703.12 381
16704.34 375
16705.57 353
16706.79 326
16708.01 349
16709.23 341
16710.45 311
16711.67 367
16712.90 318
16714.12 337
16715.34 280
16716.56 300
16717.78 309
16719.01 302
16720.23 362
16721.45 315
16722.67 322
16723.89 324
16725.12 360
16726.34 323
16727.56 344
16728.78 340
16730.01 303
16731.23 375
16732.45 353
16733.67 385
16734.90 326
16736.12 325
16737.34 341
16738.56 334
16739.79 341
16741.01 359
16742.23 332
16743.46 336
16744.68 346
16745.90 329
16747.12 377
16748.35 358
16749.57 344
16750.79 345
16752.02 336
16753.24 333
16754.46 362
16755.69 341
16756.91 321
16758.13 397
16759.36 388
16760.58 357
16761.80 366
16763.03 340
16764.25 330
16765.48 314
16766.70 339
16767.92 390
16769.15 348
16770.37 355
16771.60 341
16772.82 349
16774.04 327
16775.27 312
16776.49 301
16777.72 341
16778.94 320
16780.16 335
16781.39 372
16782.61 368
16783.84 357
16785.06 351
16786.29 323
16787.51 364
16788.74 337
16789.96 320
16791.18 315
16792.41 323
16793.63 303
16794.86 303
16796.08 345
16797.31 367
16798.53 326
16799.76 316
16800.98 355
16802.21 343
16803.43 315
16804.66 303
16805.88 349
16807.11 339
16808.33 320
16809.56 322
16810.79 329
16812.01 350
16813.24 324
16814.46 368
16815.69 333
16816.91 363
16818.14 370
16819.36 349
16820.59 332
16821.82 312
16823.04 349
16824.27 342
16825.49 334
16826.72 346
16827.95 371
16829.17 330
16830.40 293
16831.62 334
16832.85 333
16834.08 271
16835.30 312
16836.53 333
16837.76 337
16838.98 340
16840.21 301
16841.44 343
16842.66 365
16843.89 329
16845.11 311
16846.34 324
16847.57 334
16848.80 329
16850.02 371
16851.25 353
16852.48 330
16853.70 317
16854.93 364
16856.16 321
16857.38 338
16858.61 324
16859.84 362
16861.07 332
16862.29 313
16863.52 335
16864.75 354
16865.97 354
16867.20 363
16868.43 339
16869.66 360
16870.89 369
16872.11 340
16873.34 331
16874.57 303
16875.80 319
16877.02 339
16878.25 341
16879.48 332
16880.71 345
16881.94 314
16883.16 347
16884.39 324
16885.62 343
16886.85 303
16888.08 314
16889.30 355
16890.53 313
16891.76 337
16892.99 319
16894.22 367
16895.45 374
16896.67 343
16897.90 352
16899.13 356
16900.36 334
16901.59 323
16902.82 312
16904.05 360
16905.28 328
16906.50 344
16907.73 367
16908.96 326
16910.19 371
16911.42 331
16912.65 345
16913.88 334
16915.11 356
16916.34 360
16917.57 373
16918.80 341
16920.03 369
16921.26 306
16922.48 361
16923.71 337
16924.94 378
16926.17 309
16927.40 320
16928.63 337
16929.86 332
16931.09 312
16932.32 331
16933.55 332
16934.78 354
16936.01 353
16937.24 335
16938.47 315
16939.70 332
16940.93 333
16942.16 309
16943.39 339
16944.62 320
16945.85 354
16947.08 305
16948.31 330
16949.54 329
16950.78 344
16952.01 347
16953.24 323
16954.47 317
16955.70 301
16956.93 329
16958.16 352
16959.39 340
16960.62 320
16961.85 319
16963.08 311
16964.31 344
16965.54 370
16966.78 306
16968.01 300
16969.24 314
16970.47 342
16971.70 310
16972.93 353
16974.16 315
16975.39 325
16976.63 329
16977.86 342
16979.09 336
16980.32 322
16981.55 351
16982.78 288
16984.02 318
16985.25 288
16986.48 293
16987.71 347
16988.94 348
16990.18 336
16991.41 324
16992.64 342
16993.87 325
16995.10 343
16996.34 340
16997.57 338
16998.80 287
17000.03 354
17001.26 378
17002.50 333
17003.73 309
17004.96 313
17006.19 302
17007.43 327
17008.66 327
17009.89 309
17011.12 302
17012.36 313
17013.59 309
17014.82 306
17016.06 338
17017.29 300
17018.52 321
17019.76 308
17020.99 325
17022.22 328
17023.45 304
17024.69 355
17025.92 371
17027.15 329
17028.39 303
17029.62 309
17030.85 319
17032.09 267
17033.32 299
17034.55 317
17035.79 279
17037.02 334
17038.26 325
17039.49 332
17040.72 335
17041.96 308
17043.19 318
17044.43 268
17045.66 288
17046.89 337
17048.13 316
17049.36 277
17050.60 285
17051.83 275
17053.06 275
17054.30 280
17055.53 316
17056.77 300
17058.00 325
17059.24 323
17060.47 322
17061.70 322
17062.94 330
17064.17 312
17065.41 307
17066.64 317
17067.88 303
17069.11 351
17070.35 304
17071.58 306
17072.82 287
17074.05 312
17075.29 297
17076.52 312
17077.76 309
17078.99 336
17080.23 309
17081.46 353
17082.70 301
17083.93 307
17085.17 306
17086.41 310
17087.64 353
17088.88 304
17090.11 325
17091.35 313
17092.58 281
17093.82 311
17095.05 288
17096.29 311
17097.53 317
17098.76 296
17100.00 327
17101.23 303
17102.47 308
17103.71 312
17104.94 332
17106.18 295
17107.41 310
17108.65 302
17109.89 301
17111.12 252
17112.36 280
17113.60 330
17114.83 326
17116.07 315
17117.31 320
17118.54 324
17119.78 344
17121.02 299
17122.25 322
17123.49 294
17124.73 298
17125.96 310
17127.20 286
17128.44 303
17129.67 330
17130.91 337
17132.15 336
17133.39 297
17134.62 308
17135.86 297
17137.10 315
17138.33 309
17139.57 294
17140.81 281
17142.05 324
17143.28 311
17144.52 305
17145.76 307
17147.00 288
17148.23 294
17149.47 303
17150.71 325
17151.95 292
17153.19 325
17154.42 293
17155.66 317
17156.90 275
17158.14 289
17159.38 316
17160.61 286
17161.85 332
17163.09 340
17164.33 343
17165.57 307
17166.81 292
17168.04 263
17169.28 297
17170.52 314
17171.76 287
17173.00 319
17174.24 332
17175.47 324
17176.71 313
17177.95 298
17179.19 300
17180.43 284
17181.67 292
17182.91 336
17184.15 324
17185.39 318
17186.62 285
17187.86 319
17189.10 313
17190.34 295
17191.58 322
17192.82 307
17194.06 315
17195.30 292
17196.54 309
17197.78 296
17199.02 301
17200.26 291
17201.50 277
17202.74 291
17203.98 326
17205.22 311
17206.46 328
17207.70 328
17208.94 315
17210.18 331
17211.42 329
17212.66 311
17213.90 291
17215.14 324
17216.38 342
17217.62 272
17218.86 278
17220.10 286
17221.34 292
17222.58 313
17223.82 282
17225.06 279
17226.30 311
17227.54 304
17228.78 290
17230.02 265
17231.26 290
17232.50 309
17233.74 281
17234.98 321
17236.22 321
17237.47 288
17238.71 241
17239.95 304
17241.19 340
17242.43 304
17243.67 313
17244.91 306
17246.15 268
17247.39 311
17248.64 299
17249.88 286
17251.12 296
17252.36 342
17253.60 294
17254.84 281
17256.08 292
17257.33 290
17258.57 327
17259.81 309
17261.05 295
17262.29 290
17263.54 285
17264.78 303
17266.02 272
17267.26 260
17268.50 290
17269.75 310
17270.99 306
17272.23 308
17273.47 282
17274.71 301
17275.96 305
17277.20 312
17278.44 295
17279.68 266
17280.93 280
17282.17 299
17283.41 288
17284.65 272
17285.90 272
17287.14 283
17288.38 286
17289.62 282
17290.87 304
17292.11 307
17293.35 310
17294.60 309
17295.84 310
17297.08 335
17298.33 308
17299.57 284
17300.81 306
17302.05 296
17303.30 267
17304.54 307
17305.78 334
17307.03 320
17308.27 321
17309.52 295
17310.76 307
17312.00 318
17313.25 312
17314.49 285
17315.73 281
17316.98 332
17318.22 339
17319.47 287
17320.71 304
17321.95 301
17323.20 274
17324.44 321
17325.69 268
17326.93 273
17328.17 283
17329.42 313
17330.66 312
17331.91 328
17333.15 296
17334.40 281
17335.64 262
17336.88 292
17338.13 321
17339.37 273
17340.62 288
17341.86 279
17343.11 273
17344.35 291
17345.60 276
17346.84 291
17348.09 273
17349.33 272
17350.58 300
17351.82 288
17353.07 296
17354.31 316
17355.56 274
17356.80 267
17358.05 271
17359.29 270
17360.54 284
17361.78 259
17363.03 333
17364.27 298
17365.52 320
17366.77 303
17368.01 272
17369.26 305
17370.50 346
17371.75 305
17372.99 273
17374.24 263
17375.49 307
17376.73 282
17377.98 292
17379.22 312
17380.47 321
17381.72 316
17382.96 323
17384.21 300
17385.45 291
17386.70 271
17387.95 246
17389.19 303
17390.44 279
17391.69 287
17392.93 268
17394.18 268
17395.43 268
17396.67 276
17397.92 305
17399.17 293
17400.41 301
17401.66 252
17402.91 295
17404.15 304
17405.40 291
17406.65 316
17407.89 333
17409.14 316
17410.39 347
17411.64 305
17412.88 299
17414.13 280
17415.38 266
17416.63 266
17417.87 281
17419.12 298
17420.37 298
17421.62 300
17422.86 337
17424.11 269
17425.36 278
17426.61 314
17427.85 339
17429.10 315
17430.35 302
17431.60 310
17432.85 300
17434.09 328
17435.34 292
17436.59 288
17437.84 316
17439.09 316
17440.33 299
17441.58 299
17442.83 273
17444.08 246
17445.33 305
17446.58 311
17447.82 311
17449.07 298
17450.32 324
17451.57 339
17452.82 267
17454.07 283
17455.32 309
17456.57 292
17457.81 312
17459.06 296
17460.31 288
17461.56 241
17462.81 290
17464.06 328
17465.31 252
17466.56 241
17467.81 267
17469.06 280
17470.30 284
17471.55 286
17472.80 289
17474.05 299
17475.30 307
17476.55 318
17477.80 262
17479.05 274
17480.30 281
17481.55 288
17482.80 292
17484.05 270
17485.30 298
17486.55 328
17487.80 301
17489.05 312
17490.30 241
17491.55 282
17492.80 284
17494.05 266
17495.30 283
17496.55 256
17497.80 265
17499.05 282
17500.30 291
17501.55 265
17502.80 286
17504.05 286
17505.30 295
17506.55 282
17507.80 255
17509.06 286
17510.31 302
17511.56 305
17512.81 267
17514.06 280
17515.31 326
17516.56 338
17517.81 285
17519.06 264
17520.31 266
17521.56 306
17522.82 342
17524.07 311
17525.32 282
17526.57 304
17527.82 321
17529.07 306
17530.32 278
17531.58 315
17532.83 281
17534.08 302
17535.33 296
17536.58 282
17537.83 281
17539.09 293
17540.34 262
17541.59 286
17542.84 260
17544.09 267
17545.35 288
17546.60 260
17547.85 284
17549.10 292
17550.35 280
17551.61 272
17552.86 308
17554.11 276
17555.36 286
17556.62 288
17557.87 251
17559.12 276
17560.37 266
17561.63 270
17562.88 276
17564.13 271
17565.38 284
17566.64 289
17567.89 316
17569.14 277
17570.39 278
17571.65 272
17572.90 308
17574.15 313
17575.41 284
17576.66 292
17577.91 281
17579.17 281
17580.42 273
17581.67 291
17582.93 305
17584.18 257
17585.43 308
17586.69 298
17587.94 260
17589.19 265
17590.45 285
17591.70 308
17592.95 310
17594.21 291
17595.46 301
17596.72 297
17597.97 292
17599.22 300
17600.48 318
17601.73 260
17602.99 275
17604.24 281
17605.49 262
17606.75 306
17608.00 283
17609.26 303
17610.51 302
17611.76 255
17613.02 272
17614.27 314
17615.53 302
17616.78 298
17618.04 266
17619.29 326
17620.55 293
17621.80 280
17623.06 277
17624.31 302
17625.57 269
17626.82 293
17628.08 282
17629.33 238
17630.59 294
17631.84 252
17633.10 277
17634.35 316
17635.61 331
17636.86 273
17638.12 278
17639.37 289
17640.63 294
17641.88 316
17643.14 296
17644.39 279
17645.65 317
17646.91 284
17648.16 270
17649.42 313
17650.67 315
17651.93 333
17653.18 311
17654.44 313
17655.70 297
17656.95 286
17658.21 304
17659.46 296
17660.72 322
17661.98 284
17663.23 270
17664.49 292
17665.75 308
17667.00 312
17668.26 293
17669.51 290
17670.77 250
17672.03 281
17673.28 314
17674.54 287
17675.80 288
17677.05 300
17678.31 272
17679.57 288
17680.82 277
17682.08 269
17683.34 280
17684.60 274
17685.85 246
17687.11 300
17688.37 289
17689.62 254
17690.88 271
17692.14 276
17693.40 306
17694.65 317
17695.91 310
17697.17 337
17698.42 303
17699.68 318
17700.94 305
17702.20 283
17703.46 288
17704.71 319
17705.97 305
17707.23 307
17708.49 310
17709.74 286
17711.00 272
17712.26 265
17713.52 275
17714.78 240
17716.03 262
17717.29 280
17718.55 262
17719.81 260
17721.07 284
17722.33 305
17723.58 296
17724.84 250
17726.10 239
17727.36 271
17728.62 261
17729.88 328
17731.13 314
17732.39 257
17733.65 288
17734.91 292
17736.17 311
17737.43 256
17738.69 248
17739.95 270
17741.21 259
17742.46 283
17743.72 293
17744.98 319
17746.24 271
17747.50 283
17748.76 310
17750.02 273
17751.28 283
17752.54 302
17753.80 283
17755.06 275
17756.32 260
17757.58 274
17758.84 309
17760.10 281
17761.36 303
17762.61 321
17763.87 307
17765.13 248
17766.39 286
17767.65 242
17768.91 260
17770.17 261
17771.43 275
17772.69 249
17773.95 249
17775.21 268
17776.48 268
17777.74 304
17779.00 273
17780.26 280
17781.52 272
17782.78 271
17784.04 273
17785.30 250
17786.56 304
17787.82 287
17789.08 278
17790.34 274
17791.60 283
17792.86 301
17794.12 294
17795.38 290
17796.65 276
17797.91 295
17799.17 281
17800.43 295
17801.69 274
17802.95 279
17804.21 283
17805.47 273
17806.73 300
17808.00 296
17809.26 268
17810.52 289
17811.78 308
17813.04 278
17814.30 267
17815.56 282
17816.83 255
17818.09 272
17819.35 260
17820.61 291
17821.87 289
17823.14 310
17824.40 309
17825.66 322
17826.92 275
17828.18 295
17829.45 263
17830.71 323
17831.97 300
17833.23 283
17834.49 319
17835.76 261
17837.02 264
17838.28 267
17839.54 254
17840.81 268
17842.07 258
17843.33 281
17844.59 303
17845.86 265
17847.12 262
17848.38 284
17849.65 269
17850.91 250
17852.17 258
17853.43 266
17854.70 300
17855.96 290
17857.22 285
17858.49 270
17859.75 312
17861.01 297
17862.28 295
17863.54 295
17864.80 266
17866.07 268
17867.33 291
17868.59 310
17869.86 295
17871.12 312
17872.38 247
17873.65 248
17874.91 274
17876.18 264
17877.44 280
17878.70 264
17879.97 257
17881.23 297
17882.50 301
17883.76 272
17885.02 309
17886.29 330
17887.55 301
17888.82 268
17890.08 264
17891.35 263
17892.61 272
17893.87 301
17895.14 256
17896.40 309
17897.67 304
17898.93 267
17900.20 297
17901.46 289
17902.73 279
17903.99 287
17905.26 262
17906.52 277
17907.79 296
17909.05 297
17910.32 276
17911.58 258
17912.85 247
17914.11 284
17915.38 301
17916.64 261
17917.91 272
17919.17 310
17920.44 301
17921.70 226
17922.97 256
17924.23 264
17925.50 249
17926.76 309
17928.03 271
17929.30 276
17930.56 271
17931.83 291
17933.09 254
17934.36 282
17935.62 276
17936.89 271
17938.16 319
17939.42 282
17940.69 270
17941.96 255
17943.22 277
17944.49 249
17945.75 260
17947.02 268
17948.29 282
17949.55 271
17950.82 255
17952.09 271
17953.35 274
17954.62 271
17955.89 259
17957.15 292
17958.42 286
17959.69 228
17960.95 262
17962.22 272
17963.49 289
17964.75 268
17966.02 235
17967.29 303
17968.55 274
17969.82 254
17971.09 230
17972.36 261
17973.62 301
17974.89 298
17976.16 270
17977.42 275
17978.69 259
17979.96 286
17981.23 269
17982.49 307
17983.76 330
17985.03 291
17986.30 279
17987.57 291
17988.83 299
17990.10 324
17991.37 307
17992.64 301
17993.90 260
17995.17 274
17996.44 290
17997.71 288
17998.98 325
18000.25 319
18001.51 287
18002.78 286
18004.05 267
18005.32 270
18006.59 306
18007.86 309
18009.12 258
18010.39 275
18011.66 269
18012.93 267
18014.20 221
18015.47 246
18016.74 290
18018.00 290
18019.27 279
18020.54 252
18021.81 276
18023.08 267
18024.35 260
18025.62 246
18026.89 245
18028.16 286
18029.43 242
18030.69 275
18031.96 289
18033.23 307
18034.50 286
18035.77 278
18037.04 261
18038.31 246
18039.58 248
18040.85 281
18042.12 299
18043.39 261
18044.66 267
18045.93 299
18047.20 329
18048.47 299
18049.74 253
18051.01 285
18052.28 272
18053.55 292
18054.82 321
18056.09 281
18057.36 299
18058.63 282
18059.90 253
18061.17 246
18062.44 284
18063.71 284
18064.98 264
18066.25 305
18067.52 257
18068.79 278
18070.06 252
18071.33 278
18072.61 252
18073.88 261
18075.15 269
18076.42 282
18077.69 281
18078.96 246
18080.23 319
18081.50 276
18082.77 259
18084.04 272
18085.32 252
18086.59 271
18087.86 253
18089.13 243
18090.40 247
18091.67 245
18092.94 274
18094.22 305
18095.49 265
18096.76 249
18098.03 270
18099.30 290
18100.57 320
18101.85 273
18103.12 292
18104.39 268
18105.66 273
18106.93 245
18108.20 250
18109.48 253
18110.75 287
18112.02 306
18113.29 297
18114.57 258
18115.84 263
18117.11 271
18118.38 286
18119.65 292
18120.93 246
18122.20 261
18123.47 288
18124.74 297
18126.02 272
18127.29 266
18128.56 276
18129.84 254
18131.11 273
18132.38 306
18133.65 267
18134.93 306
18136.20 293
18137.47 251
18138.75 244
18140.02 263
18141.29 300
18142.57 270
18143.84 270
18145.11 295
18146.39 285
18147.66 273
18148.93 302
18150.21 275
18151.48 289
18152.75 264
18154.03 305
18155.30 265
18156.57 245
18157.85 250
18159.12 248
18160.40 243
18161.67 277
18162.94 251
18164.22 234
18165.49 313
18166.77 264
18168.04 270
18169.31 291
18170.59 306
18171.86 245
18173.14 300
18174.41 265
18175.68 296
18176.96 266
18178.23 301
18179.51 275
18180.78 255
18182.06 260
18183.33 297
18184.61 279
18185.88 295
18187.16 286
18188.43 245
18189.71 294
18190.98 292
18192.26 281
18193.53 220
18194.81 235
18196.08 241
18197.36 270
18198.63 315
18199.91 292
18201.18 248
18202.46 266
18203.73 309
18205.01 314
18206.28 287
18207.56 319
18208.83 315
18210.11 272
18211.39 289
18212.66 254
18213.94 250
18215.21 291
18216.49 264
18217.76 287
18219.04 255
18220.32 257
18221.59 274
18222.87 267
18224.14 260
18225.42 232
18226.70 277
18227.97 251
18229.25 248
18230.53 300
18231.80 255
18233.08 266
18234.35 267
18235.63 273
18236.91 244
18238.18 271
18239.46 279
18240.74 278
18242.01 294
18243.29 245
18244.57 256
18245.84 262
18247.12 287
18248.40 263
18249.68 314
18250.95 300
18252.23 273
18253.51 303
18254.78 248
18256.06 240
18257.34 278
18258.62 292
18259.89 303
18261.17 264
18262.45 272
18263.72 298
18265.00 286
18266.28 264
18267.56 227
18268.84 255
18270.11 275
18271.39 274
18272.67 275
18273.95 244
18275.22 251
18276.50 265
18277.78 272
18279.06 269
18280.34 254
18281.61 315
18282.89 295
18284.17 295
18285.45 259
18286.73 272
18288.01 297
18289.28 273
18290.56 277
18291.84 247
18293.12 275
18294.40 303
18295.68 265
18296.95 319
18298.23 320
18299.51 258
18300.79 264
18302.07 252
18303.35 295
18304.63 284
18305.91 226
18307.19 284
18308.46 244
18309.74 262
18311.02 276
18312.30 269
18313.58 276
18314.86 316
18316.14 270
18317.42 276
18318.70 284
18319.98 293
18321.26 257
18322.54 271
18323.82 307
18325.10 264
18326.38 260
18327.66 228
18328.94 270
18330.22 307
18331.50 282
18332.77 273
18334.05 290
18335.33 305
18336.61 275
18337.90 268
18339.18 251
18340.46 236
18341.74 250
18343.02 284
18344.30 249
18345.58 247
18346.86 240
18348.14 277
18349.42 272
18350.70 252
18351.98 291
18353.26 279
18354.54 282
18355.82 276
18357.10 253
18358.38 304
18359.66 304
18360.94 288
18362.22 274
18363.51 259
18364.79 262
18366.07 273
18367.35 256
18368.63 250
18369.91 266
18371.19 255
18372.47 282
18373.76 271
18375.04 275
18376.32 255
18377.60 279
18378.88 293
18380.16 256
18381.44 244
18382.73 273
18384.01 249
18385.29 266
18386.57 256
18387.85 301
18389.13 279
18390.42 274
18391.70 254
18392.98 266
18394.26 266
18395.54 257
18396.83 240
18398.11 224
18399.39 252
18400.67 250
18401.96 267
18403.24 265
18404.52 254
18405.80 240
18407.09 285
18408.37 277
18409.65 219
18410.93 257
18412.22 256
18413.50 253
18414.78 245
18416.06 259
18417.35 228
18418.63 244
18419.91 262
18421.20 270
18422.48 244
18423.76 256
18425.05 250
18426.33 262
18427.61 256
18428.89 261
18430.18 268
18431.46 251
18432.74 250
18434.03 250
18435.31 263
18436.60 256
18437.88 262
18439.16 275
18440.45 249
18441.73 259
18443.01 250
18444.30 250
18445.58 224
18446.87 238
18448.15 270
18449.43 283
18450.72 245
18452.00 268
18453.29 279
18454.57 286
18455.85 285
18457.14 262
18458.42 254
18459.71 290
18460.99 309
18462.28 247
18463.56 251
18464.84 263
18466.13 245
18467.41 250
18468.70 260
18469.98 290
18471.27 280
18472.55 295
18473.84 299
18475.12 308
18476.41 296
18477.69 247
18478.98 256
18480.26 227
18481.55 263
18482.83 267
18484.12 275
18485.40 252
18486.69 265
18487.97 264
18489.26 280
18490.54 280
18491.83 261
18493.11 259
18494.40 269
18495.69 263
18496.97 276
18498.26 229
18499.54 282
18500.83 298
18502.11 259
18503.40 266
18504.69 239
18505.97 278
18507.26 278
18508.54 250
18509.83 255
18511.12 236
18512.40 257
18513.69 243
18514.98 276
18516.26 267
18517.55 274
18518.83 280
18520.12 259
18521.41 288
18522.69 274
18523.98 267
18525.27 265
18526.55 292
18527.84 247
18529.13 249
18530.41 266
18531.70 299
18532.99 264
18534.27 223
18535.56 288
18536.85 286
18538.14 248
18539.42 251
18540.71 248
18542.00 280
18543.28 267
18544.57 245
18545.86 212
18547.15 228
18548.43 268
18549.72 240
18551.01 241
18552.30 232
18553.58 250
18554.87 253
18556.16 255
18557.45 261
18558.73 272
18560.02 252
18561.31 305
18562.60 250
18563.89 274
18565.17 285
18566.46 271
18567.75 282
18569.04 238
18570.33 273
18571.62 280
18572.90 284
18574.19 247
18575.48 268
18576.77 272
18578.06 271
18579.35 296
18580.63 244
18581.92 260
18583.21 272
18584.50 267
18585.79 263
18587.08 257
18588.37 299
18589.66 293
18590.94 296
18592.23 330
18593.52 258
18594.81 248
18596.10 256
18597.39 304
18598.68 312
18599.97 288
18601.26 247
18602.55 286
18603.84 306
18605.13 272
18606.41 246
18607.70 279
18608.99 279
18610.28 223
18611.57 209
18612.86 257
18614.15 266
18615.44 240
18616.73 275
18618.02 271
18619.31 260
18620.60 304
18621.89 294
18623.18 238
18624.47 227
18625.76 314
18627.05 336
18628.34 295
18629.63 282
18630.92 248
18632.21 272
18633.50 262
18634.79 249
18636.08 259
18637.37 263
18638.67 292
18639.96 267
18641.25 258
18642.54 254
18643.83 294
18645.12 296
18646.41 313
18647.70 298
18648.99 273
18650.28 310
18651.57 292
18652.86 311
18654.16 278
18655.45 243
18656.74 282
18658.03 268
18659.32 244
18660.61 251
18661.90 258
18663.19 283
18664.49 255
18665.78 250
18667.07 233
18668.36 277
18669.65 287
18670.94 273
18672.24 269
18673.53 250
18674.82 267
18676.11 267
18677.40 275
18678.70 265
18679.99 286
18681.28 265
18682.57 290
18683.86 257
18685.16 254
18686.45 271
18687.74 277
18689.03 270
18690.33 287
18691.62 255
18692.91 300
18694.20 289
18695.50 278
18696.79 246
18698.08 266
18699.37 248
18700.67 270
18701.96 267
18703.25 255
18704.54 300
18705.84 304
18707.13 276
18708.42 264
18709.72 278
18711.01 285
18712.30 283
18713.60 281
18714.89 285
18716.18 244
18717.48 273
18718.77 270
18720.06 250
18721.36 273
18722.65 269
18723.94 270
18725.24 233
18726.53 262
18727.82 256
18729.12 266
18730.41 224
18731.70 233
18733.00 270
18734.29 258
18735.59 263
18736.88 266
18738.17 240
18739.47 231
18740.76 254
18742.06 299
18743.35 238
18744.64 273
18745.94 271
18747.23 265
18748.53 264
18749.82 287
18751.12 270
18752.41 251
18753.71 270
18755.00 278
18756.30 280
18757.59 229
18758.88 223
18760.18 283
18761.47 274
18762.77 229
18764.06 231
18765.36 258
18766.65 247
18767.95 277
18769.24 285
18770.54 239
18771.83 250
18773.13 238
18774.43 243
18775.72 261
18777.02 236
18778.31 257
18779.61 276
18780.90 276
18782.20 282
18783.49 282
18784.79 253
18786.08 243
18787.38 265
18788.68 264
18789.97 256
18791.27 257
18792.56 283
18793.86 277
18795.16 243
18796.45 273
18797.75 273
18799.04 260
18800.34 265
18801.64 264
18802.93 266
18804.23 256
18805.53 279
18806.82 278
18808.12 254
18809.41 246
18810.71 296
18812.01 260
18813.30 289
18814.60 306
18815.90 244
18817.19 246
18818.49 268
18819.79 271
18821.09 251
18822.38 283
18823.68 279
18824.98 270
18826.27 276
18827.57 277
18828.87 299
18830.16 272
18831.46 259
18832.76 265
18834.06 257
18835.35 273
18836.65 260
18837.95 285
18839.25 245
18840.54 250
18841.84 253
18843.14 284
18844.44 264
18845.73 232
18847.03 230
18848.33 266
18849.63 250
18850.93 255
18852.22 259
18853.52 256
18854.82 249
18856.12 245
18857.42 253
18858.71 260
18860.01 244
18861.31 244
18862.61 303
18863.91 259
18865.21 240
18866.50 288
18867.80 308
18869.10 267
18870.40 238
18871.70 279
18873.00 294
18874.30 289
18875.60 266
18876.89 230
18878.19 287
18879.49 243
18880.79 221
18882.09 262
18883.39 254
18884.69 253
18885.99 255
18887.29 262
18888.59 241
18889.88 268
18891.18 254
18892.48 262
18893.78 257
18895.08 234
18896.38 286
18897.68 278
18898.98 246
18900.28 257
18901.58 258
18902.88 243
18904.18 253
18905.48 246
18906.78 239
18908.08 256
18909.38 270
18910.68 283
18911.98 220
18913.28 208
18914.58 222
18915.88 247
18917.18 232
18918.48 222
18919.78 247
18921.08 275
18922.38 226
18923.68 227
18924.98 240
18926.28 264
18927.58 246
18928.88 271
18930.18 248
18931.49 253
18932.79 252
18934.09 246
18935.39 262
18936.69 266
18937.99 263
18939.29 266
18940.59 299
18941.89 301
18943.19 257
18944.49 286
18945.80 271
18947.10 276
18948.40 257
18949.70 271
18951.00 278
18952.30 281
18953.60 277
18954.91 285
18956.21 255
18957.51 275
18958.81 270
18960.11 271
18961.41 254
18962.72 290
18964.02 273
18965.32 262
18966.62 245
18967.92 251
18969.23 255
18970.53 259
18971.83 248
18973.13 209
18974.43 233
18975.74 255
18977.04 256
18978.34 272
18979.64 245
18980.95 258
18982.25 287
18983.55 247
18984.85 251
18986.16 228
18987.46 248
18988.76 308
18990.06 272
18991.37 261
18992.67 259
18993.97 277
18995.28 233
18996.58 259
18997.88 258
18999.18 243
19000.49 233
19001.79 220
19003.09 232
19004.40 249
19005.70 264
19007.00 280
19008.31 248
19009.61 233
19010.91 255
19012.22 271
19013.52 279
19014.82 224
19016.13 246
19017.43 279
19018.74 263
19020.04 234
19021.34 242
19022.65 260
19023.95 241
19025.25 278
19026.56 243
19027.86 234
19029.17 222
19030.47 256
19031.77 228
19033.08 203
19034.38 220
19035.69 207
19036.99 248
19038.30 245
19039.60 264
19040.91 260
19042.21 239
19043.51 253
19044.82 227
19046.12 237
19047.43 231
19048.73 228
19050.04 230
19051.34 236
19052.65 265
19053.95 222
19055.26 236
19056.56 245
19057.87 233
19059.17 257
19060.48 229
19061.78 272
19063.09 239
19064.39 252
19065.70 207
19067.00 244
19068.31 254
19069.62 229
19070.92 231
19072.23 245
19073.53 241
19074.84 255
19076.14 212
19077.45 232
19078.75 253
19080.06 280
19081.37 259
19082.67 226
19083.98 238
19085.28 238
19086.59 246
19087.90 210
19089.20 229
19090.51 238
19091.82 242
19093.12 290
19094.43 298
19095.73 243
19097.04 259
19098.35 231
19099.65 230
19100.96 232
19102.27 268
19103.57 245
19104.88 239
19106.19 261
19107.49 256
19108.80 267
19110.11 267
19111.41 278
19112.72 255
19114.03 234
19115.33 242
19116.64 253
19117.95 246
19119.26 230
19120.56 229
19121.87 220
19123.18 239
19124.49 233
19125.79 233
19127.10 238
19128.41 261
19129.72 242
19131.02 261
19132.33 240
19133.64 266
19134.95 306
19136.25 267
19137.56 244
19138.87 247
19140.18 241
19141.49 229
19142.79 256
19144.10 226
19145.41 228
19146.72 239
19148.03 237
19149.33 266
19150.64 257
19151.95 234
19153.26 190
19154.57 240
19155.88 217
19157.18 246
19158.49 233
19159.80 232
19161.11 257
19162.42 254
19163.73 276
19165.04 266
19166.34 252
19167.65 275
19168.96 267
19170.27 258
19171.58 266
19172.89 274
19174.20 251
19175.51 256
19176.82 221
19178.13 227
19179.43 275
19180.74 263
19182.05 254
19183.36 232
19184.67 224
19185.98 240
19187.29 266
19188.60 246
19189.91 267
19191.22 297
19192.53 266
19193.84 255
19195.15 249
19196.46 223
19197.77 218
19199.08 237
19200.39 254
19201.70 242
19203.01 258
19204.32 225
19205.63 233
19206.94 262
19208.25 239
19209.56 250
19210.87 238
19212.18 275
19213.49 232
19214.80 235
19216.11 261
19217.42 242
19218.73 206
19220.04 219
19221.35 257
19222.66 244
19223.98 246
19225.29 258
19226.60 263
19227.91 227
19229.22 211
19230.53 264
19231.84 216
19233.15 218
19234.46 224
19235.77 232
19237.09 236
19238.40 208
19239.71 209
19241.02 223
19242.33 252
19243.64 223
19244.95 218
19246.27 249
19247.58 231
19248.89 205
19250.20 240
19251.51 231
19252.82 259
19254.14 247
19255.45 261
19256.76 272
19258.07 235
19259.38 244
19260.70 262
19262.01 237
19263.32 232
19264.63 239
19265.94 248
19267.26 226
19268.57 272
19269.88 246
19271.19 254
19272.51 268
19273.82 252
19275.13 256
19276.44 272
19277.76 234
19279.07 243
19280.38 243
19281.69 247
19283.01 240
19284.32 257
19285.63 257
19286.94 220
19288.26 241
19289.57 235
19290.88 242
19292.20 251
19293.51 253
19294.82 245
19296.14 224
19297.45 215
19298.76 229
19300.08 248
19301.39 241
19302.70 246
19304.02 230
19305.33 216
19306.64 213
19307.96 258
19309.27 226
19310.59 238
19311.90 214
19313.21 266
19314.53 245
19315.84 253
19317.15 262
19318.47 228
19319.78 226
19321.10 224
19322.41 232
19323.72 238
19325.04 244
19326.35 223
19327.67 240
19328.98 235
19330.30 210
19331.61 248
19332.93 242
19334.24 220
19335.55 207
19336.87 268
19338.18 258
19339.50 261
19340.81 232
19342.13 262
19343.44 260
19344.76 222
19346.07 224
19347.39 227
19348.70 251
19350.02 233
19351.33 240
19352.65 236
19353.96 242
19355.28 205
19356.59 219
19357.91 213
19359.22 246
19360.54 225
19361.86 237
19363.17 230
19364.49 231
19365.80 233
19367.12 234
19368.43 217
19369.75 233
19371.06 232
19372.38 258
19373.70 255
19375.01 214
19376.33 241
19377.64 230
19378.96 269
19380.28 230
19381.59 227
19382.91 230
19384.23 241
19385.54 263
19386.86 267
19388.17 240
19389.49 234
19390.81 236
19392.12 256
19393.44 229
19394.76 224
19396.07 270
19397.39 246
19398.71 274
19400.02 243
19401.34 261
19402.66 220
19403.97 231
19405.29 218
19406.61 217
19407.93 231
19409.24 216
19410.56 259
19411.88 264
19413.19 245
19414.51 228
19415.83 238
19417.15 241
19418.46 224
19419.78 232
19421.10 239
19422.42 226
19423.73 216
19425.05 209
19426.37 230
19427.69 266
19429.00 246
19430.32 262
19431.64 271
19432.96 249
19434.28 256
19435.59 239
19436.91 232
19438.23 221
19439.55 201
19440.87 233
19442.18 231
19443.50 229
19444.82 230
19446.14 238
19447.46 231
19448.78 222
19450.09 239
19451.41 219
19452.73 235
19454.05 243
19455.37 236
19456.69 223
19458.01 223
19459.33 238
19460.64 237
19461.96 249
19463.28 224
19464.60 207
19465.92 251
19467.24 239
19468.56 248
19469.88 221
19471.20 214
19472.52 233
19473.83 233
19475.15 246
19476.47 224
19477.79 235
19479.11 208
19480.43 204
19481.75 212
19483.07 253
19484.39 243
19485.71 240
19487.03 229
19488.35 257
19489.67 225
19490.99 223
19492.31 227
19493.63 234
19494.95 233
19496.27 221
19497.59 252
19498.91 211
19500.23 219
19501.55 240
19502.87 246
19504.19 204
19505.51 204
19506.83 197
19508.15 202
19509.47 196
19510.79 222
19512.11 234
19513.43 231
19514.75 244
19516.08 209
19517.40 215
19518.72 209
19520.04 224
19521.36 236
19522.68 206
19524.00 211
19525.32 233
19526.64 234
19527.96 231
19529.29 205
19530.61 198
19531.93 197
19533.25 249
19534.57 233
19535.89 213
19537.21 232
19538.53 215
19539.86 231
19541.18 206
19542.50 220
19543.82 224
19545.14 245
19546.46 266
19547.79 214
19549.11 213
19550.43 242
19551.75 248
19553.07 225
19554.40 202
19555.72 216
19557.04 219
19558.36 228
19559.68 253
19561.01 250
19562.33 226
19563.65 265
19564.97 250
19566.30 230
19567.62 243
19568.94 251
19570.26 228
19571.59 232
19572.91 217
19574.23 231
19575.55 244
19576.88 239
19578.20 209
19579.52 218
19580.85 224
19582.17 227
19583.49 241
19584.82 232
19586.14 230
19587.46 212
19588.78 234
19590.11 251
19591.43 244
19592.75 213
19594.08 240
19595.40 240
19596.72 227
19598.05 224
19599.37 201
19600.70 194
19602.02 259
19603.34 236
19604.67 223
19605.99 193
19607.31 217
19608.64 222
19609.96 233
19611.29 226
19612.61 211
19613.93 266
19615.26 244
19616.58 222
19617.91 228
19619.23 238
19620.55 241
19621.88 244
19623.20 226
19624.53 206
19625.85 247
19627.18 239
19628.50 219
19629.83 207
19631.15 201
19632.48 232
19633.80 238
19635.12 245
19636.45 220
19637.77 205
19639.10 221
19640.42 253
19641.75 225
19643.07 231
19644.40 262
19645.72 230
19647.05 220
19648.37 215
19649.70 242
19651.03 268
19652.35 252
19653.68 259
19655.00 217
19656.33 217
19657.65 212
19658.98 237
19660.30 226
19661.63 243
19662.96 250
19664.28 247
19665.61 199
19666.93 212
19668.26 191
19669.58 214
19670.91 215
19672.24 206
19673.56 239
19674.89 262
19676.21 235
19677.54 197
19678.87 216
19680.19 226
19681.52 206
19682.85 232
19684.17 213
19685.50 241
19686.83 205
19688.15 206
19689.48 196
19690.81 228
19692.13 229
19693.46 231
19694.79 218
19696.11 196
19697.44 218
19698.77 252
19700.09 227
19701.42 223
19702.75 233
19704.07 188
19705.40 232
19706.73 228
19708.06 209
19709.38 237
19710.71 248
19712.04 229
19713.37 231
19714.69 209
19716.02 233
19717.35 242
19718.68 202
19720.00 215
19721.33 230
19722.66 214
19723.99 219
19725.31 201
19726.64 178
19727.97 187
19729.30 196
19730.63 203
19731.95 209
19733.28 212
19734.61 220
19735.94 209
19737.27 233
19738.59 223
19739.92 238
19741.25 218
19742.58 218
19743.91 238
19745.24 236
19746.57 231
19747.89 213
19749.22 228
19750.55 234
19751.88 229
19753.21 196
19754.54 220
19755.87 197
19757.20 202
19758.52 249
19759.85 250
19761.18 228
19762.51 226
19763.84 234
19765.17 219
19766.50 206
19767.83 216
19769.16 192
19770.49 235
19771.82 228
19773.15 198
19774.47 196
19775.80 202
19777.13 243
19778.46 221
19779.79 214
19781.12 190
19782.45 222
19783.78 227
19785.11 224
19786.44 232
19787.77 235
19789.10 232
19790.43 209
19791.76 217
19793.09 229
19794.42 213
19795.75 200
19797.08 246
19798.41 232
19799.74 222
19801.07 243
19802.40 215
19803.73 194
19805.07 222
19806.40 238
19807.73 200
19809.06 195
19810.39 205
19811.72 226
19813.05 227
19814.38 222
19815.71 238
19817.04 220
19818.37 243
19819.70 233
19821.03 187
19822.37 218
19823.70 240
19825.03 230
19826.36 243
19827.69 255
19829.02 217
19830.35 227
19831.68 249
19833.02 217
19834.35 250
19835.68 210
19837.01 247
19838.34 209
19839.67 208
19841.01 212
19842.34 234
19843.67 231
19845.00 208
19846.33 206
19847.67 188
19849.00 207
19850.33 219
19851.66 244
19852.99 185
19854.33 223
19855.66 198
19856.99 214
19858.32 199
19859.65 187
19860.99 218
19862.32 227
19863.65 192
19864.98 224
19866.32 200
19867.65 211
19868.98 243
19870.32 236
19871.65 228
19872.98 224
19874.31 233
19875.65 224
19876.98 210
19878.31 183
19879.65 247
19880.98 239
19882.31 208
19883.64 209
19884.98 186
19886.31 202
19887.64 191
19888.98 203
19890.31 199
19891.64 210
19892.98 199
19894.31 196
19895.65 196
19896.98 183
19898.31 211
19899.65 194
19900.98 190
19902.31 231
19903.65 209
19904.98 214
19906.32 272
19907.65 255
19908.98 233
19910.32 174
19911.65 211
19912.99 224
19914.32 208
19915.65 223
19916.99 211
19918.32 204
19919.66 220
19920.99 214
19922.33 240
19923.66 225
19924.99 226
19926.33 222
19927.66 258
19929.00 213
19930.33 233
19931.67 247
19933.00 224
19934.34 257
19935.67 222
19937.01 204
19938.34 215
19939.68 224
19941.01 217
19942.35 230
19943.68 193
19945.02 207
19946.35 214
19947.69 264
19949.02 219
19950.36 239
19951.70 231
19953.03 220
19954.37 235
19955.70 229
19957.04 243
19958.37 207
19959.71 227
19961.04 216
19962.38 219
19963.72 222
19965.05 189
19966.39 184
19967.72 238
19969.06 223
19970.40 232
19971.73 226
19973.07 243
19974.40 199
19975.74 243
19977.08 228
19978.41 204
19979.75 228
19981.09 290
19982.42 229
19983.76 204
19985.10 226
19986.43 229
19987.77 252
19989.11 250
19990.44 241
19991.78 231
19993.12 215
19994.45 247
19995.79 256
19997.13 249
19998.46 214
19999.80 182
20001.14 220
20002.48 221
20003.81 214
20005.15 184
20006.49 209
20007.82 213
20009.16 223
20010.50 235
20011.84 247
20013.17 236
20014.51 241
20015.85 248
20017.19 235
20018.52 190
20019.86 220
20021.20 219
20022.54 247
20023.88 243
20025.21 180
20026.55 200
20027.89 221
20029.23 231
20030.57 201
20031.90 230
20033.24 205
20034.58 216
20035.92 231
20037.26 228
20038.60 207
20039.93 216
20041.27 247
20042.61 210
20043.95 207
20045.29 231
20046.63 241
20047.97 226
20049.30 216
20050.64 204
20051.98 206
20053.32 254
20054.66 234
20056.00 220
20057.34 201
20058.68 230
20060.02 262
20061.35 219
20062.69 225
20064.03 220
20065.37 223
20066.71 244
20068.05 219
20069.39 212
20070.73 205
20072.07 241
20073.41 224
20074.75 220
20076.09 218
20077.43 219
20078.77 257
20080.11 202
20081.45 224
20082.79 239
20084.13 235
20085.47 241
20086.81 244
20088.15 205
20089.49 208
20090.83 226
20092.17 241
20093.51 208
20094.85 195
20096.19 217
20097.53 206
20098.87 193
20100.21 200
20101.55 201
20102.89 233
20104.23 222
20105.57 197
20106.91 190
20108.25 228
20109.59 257
20110.93 201
20112.27 198
20113.62 219
20114.96 215
20116.30 236
20117.64 212
20118.98 204
20120.32 208
20121.66 231
20123.00 232
20124.34 232
20125.69 237
20127.03 197
20128.37 196
20129.71 231
20131.05 199
20132.39 175
20133.73 209
20135.08 224
20136.42 230
20137.76 229
20139.10 215
20140.44 232
