# Supplementary material for: MALDI-TOF MS typing enables the classification of brewing yeasts of the genus Saccharomyces to major beer styles
Source: PLoS One. 2017 Aug 9;12(8):e0181694. doi: 10.1371/journal.pone.0181694 (PMC5549903; doi:10.1371/journal.pone.0181694)
Supplement: S5 File — The directory includes 90 raw files and was zipped to “.zip”; the folder has three strains with 30 spectra per strain; S1 Text explains the raw files with an example and Table 1 represents the yeast strains used within the experiment. (ZIP) [file pone.0181694.s008.zip › 13-15/30262-213-OG-Ale-Ale-YPG-18h-E-E_2015-08-11__0_B5_1.dat]

2000.98 4227
2001.40 4333
2001.82 4548
2002.25 4326
2002.67 4263
2003.09 4723
2003.51 4670
2003.93 4421
2004.35 4470
2004.78 4288
2005.20 4112
2005.62 4472
2006.04 4539
2006.47 4503
2006.89 4781
2007.31 4548
2007.73 4661
2008.16 4661
2008.58 4617
2009.00 4725
2009.42 4499
2009.85 4417
2010.27 4700
2010.69 4751
2011.11 4562
2011.54 4605
2011.96 4624
2012.38 4795
2012.80 4771
2013.23 4796
2013.65 4790
2014.07 4475
2014.50 4477
2014.92 4455
2015.34 4498
2015.77 4207
2016.19 4101
2016.61 4094
2017.04 4084
2017.46 4206
2017.88 4242
2018.31 4198
2018.73 4157
2019.15 4357
2019.58 4553
2020.00 4233
2020.42 4320
2020.85 4248
2021.27 4506
2021.70 4563
2022.12 4181
2022.54 4332
2022.97 4283
2023.39 4236
2023.82 4398
2024.24 4205
2024.66 4214
2025.09 4391
2025.51 4346
2025.94 4293
2026.36 4197
2026.79 4389
2027.21 4410
2027.63 4116
2028.06 4092
2028.48 4305
2028.91 4335
2029.33 4257
2029.76 4119
2030.18 4233
2030.61 4371
2031.03 4122
2031.46 4128
2031.88 4083
2032.31 4042
2032.73 4268
2033.16 4213
2033.58 3990
2034.01 3922
2034.43 4147
2034.86 4027
2035.28 3920
2035.71 4196
2036.13 4337
2036.56 4157
2036.98 4199
2037.41 4241
2037.84 4356
2038.26 4402
2038.69 4402
2039.11 4235
2039.54 4024
2039.96 4088
2040.39 4212
2040.82 4413
2041.24 4299
2041.67 4636
2042.09 4544
2042.52 4164
2042.95 4241
2043.37 4305
2043.80 4386
2044.22 4165
2044.65 3919
2045.08 4177
2045.50 4111
2045.93 3919
2046.36 4141
2046.78 4267
2047.21 4085
2047.64 3842
2048.06 3996
2048.49 4217
2048.92 4382
2049.34 4145
2049.77 4146
2050.20 4262
2050.62 3978
2051.05 4057
2051.48 4088
2051.90 4210
2052.33 4177
2052.76 4115
2053.18 3904
2053.61 4236
2054.04 4263
2054.47 4058
2054.89 3960
2055.32 4175
2055.75 4114
2056.18 4113
2056.60 4058
2057.03 4148
2057.46 4028
2057.89 3941
2058.31 3816
2058.74 3750
2059.17 4075
2059.60 4144
2060.03 4186
2060.45 4235
2060.88 4285
2061.31 4708
2061.74 4437
2062.17 4459
2062.59 4517
2063.02 4569
2063.45 4490
2063.88 4234
2064.31 4275
2064.73 4236
2065.16 4338
2065.59 4482
2066.02 4300
2066.45 4629
2066.88 4672
2067.31 4617
2067.73 4700
2068.16 4932
2068.59 4860
2069.02 4971
2069.45 4584
2069.88 4609
2070.31 4449
2070.74 4531
2071.17 4465
2071.59 4295
2072.02 4205
2072.45 4527
2072.88 4249
2073.31 4251
2073.74 4287
2074.17 4093
2074.60 4148
2075.03 4348
2075.46 4245
2075.89 4256
2076.32 4308
2076.75 4379
2077.18 4277
2077.61 4204
2078.04 4550
2078.47 4278
2078.89 4599
2079.32 4692
2079.75 4456
2080.18 4607
2080.61 4525
2081.04 4989
2081.47 5063
2081.90 5078
2082.34 5295
2082.77 5516
2083.20 5756
2083.63 5319
2084.06 5374
2084.49 5303
2084.92 5320
2085.35 5139
2085.78 4789
2086.21 4503
2086.64 4496
2087.07 4390
2087.50 4563
2087.93 4409
2088.36 4210
2088.79 4323
2089.22 4422
2089.65 4361
2090.09 4307
2090.52 4242
2090.95 4179
2091.38 4160
2091.81 4062
2092.24 4197
2092.67 4402
2093.10 4396
2093.54 4623
2093.97 4728
2094.40 4563
2094.83 4687
2095.26 4806
2095.69 5068
2096.12 5097
2096.56 4962
2096.99 4688
2097.42 4703
2097.85 4810
2098.28 4812
2098.71 4628
2099.15 4737
2099.58 4608
2100.01 4353
2100.44 4560
2100.87 4456
2101.31 4307
2101.74 3897
2102.17 3987
2102.60 4374
2103.04 4082
2103.47 3933
2103.90 4095
2104.33 4225
2104.77 4391
2105.20 4217
2105.63 4334
2106.06 4287
2106.50 4348
2106.93 4542
2107.36 4144
2107.79 4345
2108.23 4416
2108.66 4525
2109.09 4439
2109.53 4800
2109.96 5038
2110.39 4971
2110.82 5015
2111.26 5077
2111.69 4910
2112.12 4809
2112.56 4843
2112.99 4842
2113.42 4707
2113.86 4724
2114.29 4461
2114.72 4410
2115.16 4478
2115.59 4562
2116.03 4100
2116.46 3987
2116.89 4312
2117.33 4232
2117.76 3962
2118.19 3803
2118.63 3818
2119.06 4064
2119.50 4040
2119.93 4155
2120.36 4227
2120.80 4128
2121.23 4253
2121.67 4113
2122.10 4200
2122.54 4487
2122.97 4329
2123.40 4113
2123.84 4096
2124.27 3927
2124.71 4296
2125.14 4507
2125.58 4434
2126.01 4508
2126.45 4448
2126.88 4332
2127.32 4228
2127.75 4406
2128.19 4116
2128.62 4077
2129.06 4122
2129.49 4136
2129.93 4310
2130.36 3971
2130.80 4197
2131.23 4353
2131.67 4275
2132.10 4341
2132.54 4744
2132.97 4609
2133.41 4366
2133.84 4425
2134.28 4707
2134.71 4681
2135.15 4375
2135.59 4612
2136.02 4631
2136.46 4523
2136.89 4422
2137.33 4549
2137.76 4511
2138.20 4565
2138.64 4538
2139.07 4741
2139.51 4513
2139.94 4510
2140.38 4742
2140.82 4562
2141.25 4496
2141.69 4514
2142.13 4518
2142.56 4655
2143.00 4652
2143.43 4353
2143.87 4439
2144.31 4426
2144.74 4318
2145.18 3977
2145.62 3973
2146.05 4095
2146.49 4244
2146.93 4094
2147.36 3929
2147.80 3918
2148.24 4111
2148.68 4110
2149.11 4165
2149.55 4667
2149.99 4819
2150.42 5025
2150.86 5182
2151.30 5344
2151.74 5822
2152.17 5845
2152.61 6118
2153.05 5884
2153.49 6020
2153.92 6097
2154.36 5786
2154.80 5419
2155.24 5193
2155.67 5003
2156.11 4935
2156.55 4730
2156.99 4697
2157.42 4528
2157.86 4388
2158.30 4580
2158.74 4481
2159.18 4376
2159.61 4348
2160.05 4228
2160.49 4391
2160.93 4238
2161.37 4238
2161.81 4351
2162.24 4196
2162.68 4240
2163.12 4531
2163.56 4187
2164.00 4056
2164.44 4413
2164.87 4505
2165.31 4482
2165.75 4428
2166.19 4171
2166.63 4516
2167.07 4588
2167.51 4463
2167.95 4446
2168.39 4479
2168.82 4587
2169.26 4388
2169.70 4741
2170.14 4741
2170.58 5052
2171.02 5003
2171.46 5202
2171.90 5109
2172.34 5304
2172.78 5136
2173.22 5142
2173.66 5096
2174.10 5048
2174.54 4731
2174.98 4907
2175.42 4824
2175.85 4737
2176.29 4797
2176.73 4811
2177.17 4543
2177.61 4866
2178.05 5145
2178.49 5323
2178.93 5093
2179.37 5116
2179.81 5280
2180.25 5092
2180.69 5265
2181.14 5456
2181.58 5299
2182.02 5236
2182.46 5254
2182.90 4884
2183.34 4867
2183.78 5000
2184.22 4746
2184.66 4800
2185.10 4487
2185.54 4671
2185.98 4493
2186.42 4417
2186.86 4368
2187.30 4462
2187.74 4588
2188.19 4510
2188.63 4632
2189.07 4603
2189.51 4831
2189.95 4952
2190.39 5163
2190.83 5215
2191.27 5268
2191.72 5237
2192.16 5528
2192.60 5498
2193.04 5279
2193.48 5263
2193.92 5151
2194.36 5136
2194.81 5066
2195.25 4755
2195.69 4786
2196.13 5097
2196.57 5237
2197.01 5291
2197.46 5058
2197.90 5148
2198.34 5204
2198.78 5216
2199.22 5292
2199.67 5262
2200.11 5277
2200.55 5017
2200.99 4893
2201.44 4776
2201.88 4415
2202.32 4538
2202.76 4540
2203.21 4551
2203.65 4465
2204.09 4337
2204.53 4387
2204.98 4498
2205.42 4297
2205.86 4342
2206.30 4683
2206.75 4657
2207.19 4512
2207.63 5037
2208.08 5106
2208.52 4880
2208.96 5170
2209.41 5253
2209.85 5346
2210.29 5354
2210.73 5143
2211.18 5242
2211.62 5254
2212.06 5495
2212.51 5458
2212.95 5340
2213.40 5054
2213.84 5231
2214.28 5153
2214.73 5328
2215.17 5295
2215.61 5308
2216.06 5250
2216.50 5014
2216.95 5104
2217.39 5091
2217.83 4972
2218.28 4763
2218.72 4764
2219.17 4782
2219.61 4643
2220.05 4472
2220.50 4371
2220.94 4256
2221.39 4368
2221.83 4357
2222.28 4491
2222.72 4803
2223.16 4933
2223.61 5046
2224.05 5319
2224.50 5578
2224.94 5898
2225.39 6263
2225.83 6350
2226.28 6684
2226.72 6997
2227.17 7350
2227.61 7439
2228.06 7353
2228.50 7405
2228.95 7469
2229.39 7133
2229.84 6773
2230.28 6544
2230.73 6040
2231.17 5947
2231.62 5919
2232.06 5697
2232.51 5734
2232.95 5746
2233.40 5766
2233.85 5781
2234.29 5697
2234.74 5783
2235.18 5502
2235.63 5629
2236.07 5536
2236.52 5828
2236.97 5742
2237.41 5363
2237.86 5433
2238.30 5332
2238.75 5131
2239.20 5284
2239.64 5307
2240.09 5550
2240.53 5276
2240.98 5432
2241.43 5431
2241.87 5373
2242.32 5487
2242.77 5436
2243.21 5559
2243.66 5425
2244.11 5011
2244.55 5083
2245.00 5004
2245.45 4908
2245.89 4738
2246.34 4757
2246.79 4654
2247.23 4724
2247.68 4647
2248.13 4716
2248.57 4421
2249.02 4732
2249.47 4987
2249.92 4787
2250.36 4599
2250.81 4605
2251.26 4858
2251.70 4918
2252.15 4716
2252.60 4733
2253.05 4679
2253.49 5053
2253.94 4610
2254.39 4740
2254.84 5020
2255.28 4874
2255.73 4587
2256.18 4680
2256.63 4761
2257.08 4773
2257.52 4795
2257.97 4836
2258.42 4482
2258.87 4594
2259.32 4351
2259.76 4400
2260.21 4541
2260.66 4586
2261.11 4583
2261.56 4909
2262.01 4645
2262.45 4934
2262.90 5052
2263.35 4932
2263.80 5648
2264.25 5761
2264.70 6221
2265.15 6079
2265.59 6282
2266.04 6289
2266.49 6607
2266.94 6533
2267.39 6270
2267.84 6628
2268.29 6761
2268.74 6468
2269.19 6232
2269.63 6538
2270.08 6710
2270.53 6635
2270.98 6538
2271.43 6467
2271.88 6710
2272.33 7131
2272.78 7250
2273.23 6860
2273.68 7188
2274.13 7240
2274.58 7005
2275.03 6839
2275.48 6282
2275.93 6119
2276.38 6043
2276.83 5609
2277.28 5586
2277.73 5354
2278.18 4915
2278.63 5211
2279.08 4985
2279.53 4790
2279.98 5006
2280.43 4809
2280.88 5094
2281.33 5221
2281.78 4965
2282.23 5347
2282.68 5403
2283.13 5582
2283.58 5639
2284.03 5704
2284.48 5583
2284.93 5571
2285.38 5697
2285.83 5507
2286.28 5353
2286.73 5168
2287.19 5310
2287.64 5296
2288.09 5088
2288.54 5169
2288.99 5363
2289.44 5425
2289.89 6010
2290.34 6303
2290.79 6603
2291.25 6962
2291.70 7585
2292.15 8416
2292.60 9250
2293.05 9128
2293.50 9537
2293.95 9712
2294.41 9957
2294.86 10064
2295.31 9646
2295.76 9342
2296.21 8841
2296.66 8533
2297.12 8073
2297.57 7509
2298.02 6951
2298.47 6574
2298.92 6282
2299.38 6031
2299.83 5778
2300.28 5576
2300.73 5131
2301.18 5225
2301.64 5307
2302.09 5092
2302.54 5058
2302.99 5110
2303.45 5191
2303.90 5381
2304.35 5072
2304.80 4810
2305.26 5247
2305.71 5407
2306.16 5331
2306.61 5226
2307.07 5330
2307.52 5293
2307.97 5215
2308.43 5450
2308.88 5345
2309.33 5250
2309.79 5527
2310.24 5547
2310.69 5840
2311.15 5901
2311.60 6134
2312.05 6141
2312.51 6528
2312.96 6421
2313.41 6673
2313.87 6361
2314.32 6177
2314.77 6160
2315.23 6043
2315.68 5810
2316.13 5660
2316.59 5523
2317.04 5709
2317.49 5339
2317.95 5097
2318.40 5018
2318.86 5037
2319.31 4986
2319.76 5045
2320.22 5121
2320.67 5014
2321.13 5066
2321.58 5373
2322.04 5371
2322.49 5394
2322.94 5474
2323.40 5485
2323.85 5757
2324.31 5449
2324.76 5410
2325.22 5268
2325.67 5175
2326.13 5184
2326.58 5576
2327.04 5877
2327.49 5879
2327.95 5926
2328.40 5910
2328.86 6005
2329.31 5896
2329.77 6017
2330.22 5921
2330.68 6193
2331.13 6353
2331.59 6052
2332.04 5954
2332.50 5942
2332.95 6011
2333.41 5876
2333.86 5661
2334.32 5644
2334.77 5549
2335.23 5357
2335.69 5148
2336.14 5320
2336.60 5290
2337.05 5176
2337.51 5423
2337.96 5315
2338.42 5245
2338.88 5402
2339.33 5844
2339.79 6305
2340.24 6869
2340.70 6928
2341.16 7180
2341.61 7901
2342.07 8346
2342.52 8633
2342.98 9002
2343.44 9173
2343.89 9500
2344.35 9561
2344.81 9239
2345.26 8850
2345.72 8647
2346.18 8558
2346.63 8265
2347.09 8196
2347.55 8052
2348.00 8044
2348.46 7994
2348.92 8241
2349.37 7992
2349.83 7702
2350.29 7559
2350.75 7070
2351.20 6847
2351.66 6655
2352.12 6777
2352.57 6288
2353.03 5898
2353.49 5984
2353.95 5778
2354.40 5604
2354.86 5560
2355.32 5303
2355.78 5347
2356.23 5237
2356.69 5202
2357.15 5039
2357.61 5131
2358.07 5127
2358.52 5083
2358.98 5279
2359.44 5353
2359.90 5610
2360.36 5434
2360.81 5370
2361.27 5337
2361.73 5744
2362.19 5922
2362.65 5990
2363.10 5856
2363.56 5550
2364.02 5806
2364.48 5887
2364.94 5781
2365.40 5780
2365.86 5669
2366.31 5751
2366.77 5834
2367.23 5932
2367.69 5936
2368.15 5812
2368.61 6003
2369.07 6251
2369.53 6599
2369.98 6505
2370.44 6254
2370.90 6159
2371.36 6356
2371.82 6838
2372.28 6768
2372.74 6612
2373.20 6583
2373.66 6400
2374.12 6178
2374.58 5613
2375.04 5780
2375.50 6174
2375.95 5773
2376.41 5619
2376.87 5650
2377.33 5561
2377.79 5962
2378.25 5664
2378.71 5548
2379.17 5724
2379.63 6058
2380.09 6076
2380.55 5942
2381.01 6018
2381.47 6198
2381.93 6016
2382.39 6119
2382.85 6484
2383.31 6129
2383.77 5761
2384.23 5810
2384.69 5868
2385.15 5787
2385.62 5664
2386.08 5658
2386.54 5617
2387.00 5398
2387.46 5169
2387.92 5452
2388.38 5380
2388.84 5218
2389.30 5176
2389.76 4833
2390.22 5140
2390.68 5153
2391.14 5167
2391.61 5110
2392.07 4768
2392.53 5042
2392.99 5015
2393.45 4941
2393.91 5537
2394.37 5155
2394.83 5216
2395.30 5441
2395.76 5208
2396.22 5221
2396.68 5255
2397.14 5168
2397.60 5095
2398.07 5242
2398.53 5395
2398.99 5207
2399.45 5184
2399.91 4880
2400.37 5239
2400.84 5273
2401.30 5394
2401.76 5216
2402.22 5150
2402.68 5131
2403.15 5296
2403.61 5263
2404.07 5175
2404.53 5247
2405.00 5407
2405.46 5276
2405.92 5364
2406.38 5231
2406.85 5399
2407.31 5487
2407.77 5479
2408.23 5597
2408.70 5718
2409.16 5726
2409.62 5616
2410.08 5826
2410.55 5605
2411.01 5425
2411.47 5296
2411.94 5149
2412.40 5097
2412.86 5063
2413.33 5068
2413.79 5091
2414.25 5103
2414.72 5093
2415.18 4777
2415.64 5063
2416.11 5132
2416.57 5111
2417.03 5289
2417.50 5619
2417.96 5703
2418.42 5846
2418.89 5933
2419.35 6111
2419.81 6250
2420.28 5950
2420.74 6075
2421.21 6316
2421.67 6525
2422.13 6275
2422.60 6334
2423.06 6200
2423.53 6241
2423.99 6321
2424.45 6114
2424.92 6194
2425.38 5944
2425.85 6005
2426.31 6138
2426.78 6120
2427.24 6224
2427.71 6172
2428.17 6325
2428.63 6686
2429.10 6941
2429.56 6835
2430.03 6360
2430.49 6297
2430.96 6331
2431.42 6095
2431.89 5946
2432.35 6193
2432.82 6092
2433.28 5694
2433.75 5531
2434.21 5771
2434.68 5691
2435.14 5535
2435.61 5329
2436.07 5664
2436.54 5588
2437.01 5791
2437.47 5886
2437.94 6025
2438.40 5736
2438.87 6017
2439.33 6212
2439.80 6881
2440.26 6613
2440.73 6841
2441.20 7665
2441.66 8088
2442.13 8576
2442.59 8879
2443.06 9397
2443.53 9333
2443.99 9231
2444.46 9040
2444.92 8944
2445.39 8521
2445.86 7839
2446.32 7160
2446.79 6610
2447.26 6328
2447.72 6221
2448.19 5865
2448.66 5501
2449.12 5770
2449.59 5595
2450.05 5255
2450.52 5307
2450.99 5347
2451.46 5128
2451.92 5199
2452.39 5094
2452.86 5142
2453.32 5269
2453.79 5379
2454.26 5559
2454.72 5174
2455.19 5211
2455.66 5149
2456.13 5389
2456.59 5235
2457.06 5430
2457.53 5504
2458.00 5369
2458.46 5152
2458.93 5158
2459.40 5297
2459.87 5197
2460.33 5475
2460.80 5446
2461.27 5377
2461.74 5263
2462.20 5180
2462.67 5054
2463.14 5098
2463.61 5023
2464.08 4839
2464.54 4857
2465.01 4963
2465.48 5207
2465.95 4826
2466.42 4817
2466.88 4884
2467.35 5040
2467.82 5198
2468.29 5221
2468.76 5364
2469.23 5280
2469.70 5443
2470.16 5571
2470.63 5372
2471.10 5714
2471.57 5628
2472.04 5308
2472.51 5494
2472.98 5247
2473.44 5391
2473.91 5565
2474.38 5499
2474.85 4924
2475.32 5061
2475.79 5019
2476.26 4986
2476.73 5161
2477.20 4988
2477.67 4888
2478.14 4882
2478.61 4898
2479.08 5182
2479.54 5377
2480.01 5128
2480.48 5370
2480.95 5647
2481.42 5308
2481.89 5564
2482.36 5616
2482.83 5594
2483.30 5771
2483.77 5875
2484.24 5498
2484.71 5419
2485.18 5246
2485.65 5172
2486.12 5012
2486.59 4881
2487.06 5030
2487.53 4969
2488.00 5084
2488.47 5104
2488.94 5130
2489.41 5201
2489.88 5406
2490.35 4976
2490.83 4985
2491.30 5001
2491.77 4911
2492.24 4917
2492.71 5015
2493.18 4986
2493.65 5047
2494.12 5153
2494.59 5084
2495.06 5054
2495.53 5225
2496.00 5301
2496.48 5402
2496.95 5436
2497.42 5386
2497.89 5451
2498.36 5457
2498.83 5543
2499.30 5497
2499.77 5439
2500.25 5409
2500.72 5581
2501.19 5581
2501.66 5409
2502.13 5273
2502.60 4999
2503.07 5105
2503.55 5058
2504.02 4954
2504.49 4938
2504.96 4960
2505.43 4806
2505.91 5017
2506.38 5037
2506.85 5004
2507.32 5090
2507.79 5236
2508.27 5416
2508.74 5606
2509.21 5400
2509.68 5401
2510.16 5603
2510.63 5973
2511.10 6508
2511.57 6325
2512.05 6449
2512.52 6568
2512.99 6741
2513.46 6697
2513.94 6914
2514.41 7063
2514.88 7250
2515.35 7103
2515.83 7189
2516.30 6840
2516.77 6543
2517.25 6506
2517.72 6402
2518.19 5883
2518.67 5831
2519.14 5801
2519.61 5700
2520.09 5633
2520.56 5540
2521.03 5641
2521.51 5306
2521.98 5339
2522.45 5362
2522.93 5702
2523.40 5370
2523.87 5318
2524.35 5221
2524.82 4981
2525.29 5443
2525.77 5662
2526.24 5358
2526.72 5798
2527.19 5560
2527.66 5556
2528.14 5656
2528.61 5946
2529.09 6191
2529.56 5811
2530.03 5749
2530.51 5955
2530.98 5903
2531.46 5781
2531.93 5830
2532.41 5404
2532.88 5493
2533.36 5670
2533.83 5718
2534.31 5717
2534.78 5902
2535.25 6160
2535.73 5837
2536.20 5862
2536.68 6055
2537.15 6207
2537.63 5849
2538.10 5777
2538.58 5658
2539.05 5724
2539.53 5511
2540.00 5545
2540.48 5462
2540.95 5476
2541.43 5394
2541.91 5361
2542.38 5585
2542.86 5621
2543.33 5891
2543.81 5810
2544.28 5767
2544.76 5798
2545.23 5785
2545.71 5931
2546.19 5846
2546.66 5988
2547.14 6157
2547.61 6531
2548.09 6373
2548.56 6659
2549.04 7025
2549.52 7618
2549.99 7781
2550.47 7982
2550.95 8050
2551.42 8171
2551.90 8136
2552.37 8219
2552.85 7969
2553.33 7737
2553.80 7766
2554.28 7773
2554.76 7920
2555.23 7936
2555.71 8360
2556.19 8621
2556.66 9025
2557.14 9529
2557.62 9898
2558.09 10042
2558.57 10367
2559.05 10084
2559.52 10514
2560.00 10488
2560.48 9648
2560.96 9162
2561.43 8887
2561.91 8351
2562.39 7739
2562.86 7226
2563.34 6789
2563.82 6641
2564.30 6204
2564.77 5974
2565.25 5914
2565.73 5830
2566.21 5671
2566.68 5571
2567.16 5583
2567.64 5904
2568.12 5669
2568.60 5426
2569.07 5604
2569.55 5355
2570.03 5475
2570.51 5221
2570.99 5001
2571.46 4930
2571.94 5095
2572.42 5114
2572.90 5128
2573.38 5046
2573.85 5098
2574.33 4840
2574.81 5058
2575.29 5042
2575.77 4869
2576.25 5087
2576.73 5289
2577.20 5227
2577.68 5333
2578.16 5068
2578.64 5251
2579.12 5307
2579.60 4947
2580.08 5143
2580.56 5218
2581.04 5425
2581.51 5079
2581.99 5139
2582.47 5153
2582.95 5123
2583.43 5213
2583.91 5300
2584.39 5180
2584.87 5162
2585.35 5301
2585.83 5191
2586.31 5114
2586.79 5329
2587.27 5389
2587.75 5634
2588.23 5695
2588.71 5548
2589.18 5421
2589.66 5791
2590.14 5664
2590.62 5527
2591.10 5698
2591.58 5518
2592.06 5417
2592.54 5585
2593.02 5963
2593.50 5901
2593.98 6185
2594.47 6134
2594.95 6485
2595.43 6661
2595.91 6577
2596.39 6894
2596.87 6847
2597.35 7098
2597.83 7051
2598.31 7018
2598.79 6700
2599.27 6740
2599.75 7000
2600.23 6935
2600.71 6431
2601.19 6165
2601.67 6084
2602.16 6096
2602.64 5908
2603.12 5414
2603.60 5491
2604.08 5285
2604.56 5236
2605.04 5024
2605.52 4969
2606.00 5184
2606.49 5309
2606.97 4991
2607.45 4977
2607.93 5010
2608.41 5160
2608.89 5172
2609.37 5300
2609.86 5612
2610.34 5723
2610.82 5586
2611.30 6144
2611.78 6251
2612.27 6222
2612.75 6617
2613.23 6832
2613.71 6939
2614.19 6723
2614.68 6705
2615.16 6844
2615.64 6783
2616.12 7079
2616.60 7080
2617.09 6777
2617.57 6591
2618.05 6510
2618.53 6250
2619.02 6128
2619.50 5832
2619.98 5722
2620.46 5459
2620.95 5348
2621.43 5331
2621.91 5242
2622.40 5339
2622.88 5331
2623.36 5309
2623.84 5300
2624.33 5150
2624.81 5161
2625.29 5478
2625.78 5528
2626.26 5673
2626.74 5560
2627.23 5436
2627.71 5770
2628.19 5543
2628.68 5654
2629.16 5677
2629.64 5501
2630.13 5717
2630.61 5760
2631.09 5616
2631.58 5555
2632.06 5798
2632.54 5716
2633.03 5708
2633.51 5866
2634.00 5924
2634.48 5910
2634.96 5730
2635.45 6001
2635.93 5645
2636.42 5687
2636.90 5852
2637.38 5710
2637.87 5635
2638.35 5590
2638.84 5634
2639.32 5726
2639.81 5813
2640.29 5559
2640.78 5626
2641.26 5869
2641.74 5772
2642.23 5683
2642.71 5622
2643.20 5684
2643.68 5553
2644.17 5586
2644.65 5556
2645.14 5557
2645.62 5562
2646.11 5400
2646.59 5205
2647.08 4858
2647.56 5037
2648.05 4783
2648.53 4807
2649.02 5122
2649.50 5250
2649.99 5286
2650.48 5322
2650.96 5356
2651.45 5498
2651.93 5445
2652.42 5418
2652.90 5679
2653.39 5466
2653.87 5715
2654.36 5813
2654.85 5534
2655.33 5520
2655.82 5737
2656.30 5918
2656.79 5693
2657.28 5470
2657.76 5508
2658.25 5563
2658.73 5393
2659.22 5222
2659.71 5239
2660.19 5264
2660.68 5245
2661.17 5031
2661.65 5118
2662.14 5268
2662.62 5165
2663.11 4948
2663.60 5269
2664.08 5166
2664.57 5334
2665.06 5559
2665.55 5537
2666.03 5460
2666.52 5613
2667.01 5477
2667.49 5658
2667.98 5946
2668.47 6019
2668.95 5752
2669.44 5595
2669.93 5670
2670.42 5680
2670.90 5939
2671.39 6060
2671.88 5526
2672.36 5717
2672.85 5767
2673.34 6116
2673.83 6165
2674.31 6245
2674.80 6576
2675.29 6955
2675.78 7209
2676.27 7500
2676.75 7501
2677.24 7888
2677.73 7990
2678.22 8125
2678.71 8239
2679.19 8187
2679.68 8051
2680.17 8106
2680.66 7813
2681.15 7495
2681.63 7366
2682.12 7597
2682.61 8344
2683.10 8385
2683.59 8541
2684.08 9046
2684.56 9229
2685.05 9675
2685.54 9940
2686.03 10278
2686.52 10439
2687.01 10628
2687.50 10619
2687.99 10662
2688.47 10175
2688.96 9577
2689.45 9070
2689.94 8678
2690.43 7851
2690.92 7535
2691.41 7270
2691.90 6862
2692.39 6616
2692.88 6227
2693.37 6132
2693.85 5965
2694.34 5994
2694.83 6132
2695.32 5683
2695.81 5408
2696.30 5695
2696.79 5789
2697.28 5858
2697.77 6060
2698.26 5918
2698.75 5946
2699.24 5775
2699.73 5869
2700.22 5943
2700.71 5938
2701.20 6038
2701.69 5847
2702.18 6185
2702.67 6438
2703.16 6410
2703.65 6254
2704.14 6515
2704.63 6569
2705.12 6567
2705.61 6733
2706.10 6513
2706.59 6467
2707.08 6473
2707.58 6403
2708.07 6350
2708.56 6492
2709.05 6229
2709.54 6176
2710.03 6063
2710.52 5988
2711.01 5864
2711.50 5681
2711.99 5838
2712.48 5854
2712.98 6151
2713.47 6000
2713.96 5802
2714.45 5993
2714.94 6224
2715.43 6374
2715.92 6120
2716.41 6005
2716.91 6114
2717.40 5832
2717.89 5785
2718.38 5707
2718.87 5777
2719.36 5622
2719.86 5674
2720.35 5583
2720.84 5742
2721.33 5777
2721.82 5547
2722.31 5756
2722.81 5778
2723.30 5852
2723.79 6366
2724.28 6721
2724.77 6730
2725.27 6713
2725.76 6860
2726.25 6811
2726.74 6576
2727.24 6626
2727.73 6483
2728.22 6621
2728.71 6066
2729.21 5932
2729.70 5904
2730.19 5747
2730.68 6038
2731.18 5869
2731.67 6087
2732.16 5803
2732.66 5611
2733.15 5852
2733.64 5819
2734.13 6069
2734.63 6191
2735.12 6089
2735.61 6197
2736.11 6308
2736.60 6322
2737.09 6384
2737.59 6288
2738.08 6472
2738.57 6313
2739.07 6258
2739.56 6304
2740.05 6415
2740.55 6482
2741.04 6475
2741.54 6446
2742.03 6377
2742.52 6283
2743.02 5993
2743.51 5978
2744.00 5606
2744.50 5536
2744.99 5814
2745.49 5734
2745.98 5827
2746.47 5784
2746.97 5328
2747.46 5216
2747.96 5032
2748.45 4931
2748.95 5084
2749.44 5166
2749.93 5330
2750.43 5417
2750.92 5433
2751.42 5622
2751.91 5375
2752.41 5482
2752.90 5521
2753.40 5639
2753.89 5517
2754.39 5656
2754.88 5691
2755.38 6209
2755.87 6131
2756.37 6230
2756.86 6037
2757.36 6006
2757.85 5998
2758.35 6255
2758.84 6022
2759.34 6078
2759.83 6179
2760.33 6144
2760.82 6164
2761.32 5622
2761.81 5883
2762.31 6040
2762.81 5682
2763.30 5758
2763.80 5603
2764.29 5868
2764.79 5679
2765.28 5610
2765.78 5584
2766.28 5625
2766.77 5512
2767.27 5895
2767.76 5776
2768.26 5856
2768.76 5646
2769.25 5949
2769.75 5830
2770.25 5807
2770.74 5786
2771.24 5911
2771.73 6125
2772.23 5835
2772.73 6028
2773.22 6128
2773.72 6126
2774.22 6020
2774.71 6078
2775.21 6313
2775.71 6430
2776.20 6473
2776.70 6735
2777.20 7257
2777.69 7827
2778.19 8054
2778.69 8353
2779.19 8420
2779.68 8500
2780.18 8447
2780.68 8800
2781.17 8775
2781.67 8425
2782.17 7789
2782.67 7716
2783.16 7521
2783.66 6850
2784.16 6740
2784.66 7010
2785.15 6623
2785.65 6505
2786.15 6402
2786.65 6348
2787.15 6217
2787.64 6221
2788.14 5921
2788.64 6125
2789.14 6220
2789.63 6046
2790.13 5872
2790.63 5893
2791.13 6064
2791.63 5874
2792.13 5537
2792.62 5839
2793.12 5711
2793.62 5901
2794.12 6229
2794.62 6289
2795.12 6590
2795.61 6375
2796.11 6580
2796.61 7343
2797.11 8617
2797.61 9218
2798.11 10028
2798.61 11557
2799.11 11948
2799.60 12171
2800.10 12389
2800.60 12844
2801.10 12984
2801.60 12635
2802.10 11857
2802.60 11449
2803.10 10582
2803.60 9476
2804.10 8857
2804.60 8787
2805.10 8325
2805.59 8298
2806.09 7705
2806.59 7906
2807.09 8190
2807.59 8439
2808.09 9238
2808.59 10080
2809.09 10694
2809.59 10993
2810.09 11876
2810.59 12682
2811.09 13237
2811.59 13293
2812.09 13414
2812.59 13468
2813.09 13165
2813.59 12205
2814.09 11535
2814.59 10667
2815.09 9802
2815.59 9291
2816.09 8463
2816.59 8040
2817.09 7482
2817.59 7404
2818.09 7106
2818.60 6824
2819.10 7013
2819.60 7002
2820.10 6800
2820.60 6977
2821.10 7264
2821.60 7104
2822.10 7445
2822.60 7417
2823.10 7292
2823.60 7300
2824.10 7357
2824.61 7409
2825.11 7736
2825.61 7674
2826.11 7638
2826.61 7340
2827.11 7408
2827.61 7476
2828.12 7731
2828.62 7615
2829.12 7684
2829.62 7651
2830.12 7408
2830.62 7524
2831.12 6837
2831.63 6524
2832.13 6736
2832.63 6594
2833.13 6376
2833.63 6245
2834.14 6177
2834.64 6318
2835.14 6135
2835.64 6065
2836.14 6073
2836.65 6378
2837.15 6613
2837.65 6648
2838.15 7019
2838.66 7082
2839.16 7210
2839.66 7173
2840.16 7112
2840.67 7470
2841.17 7379
2841.67 7165
2842.17 7151
2842.68 7326
2843.18 7508
2843.68 7130
2844.18 7079
2844.69 6912
2845.19 6725
2845.69 6664
2846.20 6400
2846.70 6782
2847.20 6836
2847.71 6577
2848.21 6303
2848.71 6543
2849.22 7009
2849.72 6761
2850.22 6863
2850.73 7187
2851.23 6690
2851.73 6881
2852.24 6991
2852.74 6593
2853.24 6192
2853.75 6122
2854.25 6132
2854.75 5951
2855.26 5909
2855.76 6117
2856.27 6086
2856.77 6164
2857.27 6225
2857.78 6167
2858.28 6339
2858.79 6285
2859.29 6485
2859.80 6682
2860.30 6346
2860.80 6271
2861.31 6371
2861.81 6468
2862.32 6314
2862.82 6128
2863.33 6084
2863.83 6086
2864.34 6022
2864.84 6252
2865.34 6059
2865.85 5847
2866.35 5884
2866.86 5851
2867.36 5833
2867.87 5787
2868.37 6004
2868.88 5947
2869.38 5994
2869.89 5883
2870.39 5755
2870.90 5817
2871.41 6045
2871.91 6009
2872.42 6171
2872.92 5902
2873.43 6081
2873.93 6247
2874.44 6520
2874.94 6792
2875.45 6910
2875.95 6662
2876.46 7234
2876.97 7219
2877.47 7086
2877.98 7229
2878.48 7337
2878.99 7251
2879.50 7109
2880.00 7100
2880.51 7711
2881.01 8009
2881.52 7951
2882.03 8193
2882.53 8647
2883.04 9206
2883.54 9475
2884.05 9559
2884.56 9942
2885.06 10042
2885.57 10431
2886.08 10214
2886.58 10128
2887.09 10144
2887.60 9929
2888.10 9739
2888.61 9967
2889.12 9685
2889.62 9871
2890.13 9877
2890.64 10002
2891.15 9785
2891.65 9675
2892.16 9879
2892.67 8926
2893.17 8316
2893.68 7842
2894.19 7851
2894.70 7329
2895.20 7034
2895.71 6714
2896.22 6939
2896.73 7023
2897.23 7129
2897.74 7198
2898.25 7039
2898.76 6701
2899.26 7059
2899.77 6968
2900.28 7074
2900.79 7101
2901.29 7003
2901.80 6917
2902.31 6928
2902.82 7010
2903.33 6794
2903.83 6794
2904.34 7219
2904.85 7194
2905.36 7446
2905.87 7539
2906.38 7204
2906.88 7443
2907.39 7504
2907.90 7576
2908.41 7780
2908.92 7932
2909.43 8050
2909.94 8125
2910.44 7884
2910.95 7829
2911.46 7811
2911.97 7837
2912.48 7446
2912.99 7172
2913.50 7280
2914.01 7228
2914.52 7441
2915.02 7492
2915.53 7275
2916.04 7603
2916.55 7600
2917.06 7692
2917.57 7882
2918.08 7883
2918.59 7927
2919.10 7901
2919.61 7975
2920.12 8319
2920.63 8176
2921.14 8283
2921.65 8464
2922.16 8390
2922.67 8314
2923.18 8592
2923.69 8825
2924.20 9166
2924.71 9784
2925.22 10171
2925.73 11000
2926.24 11907
2926.75 13297
2927.26 14205
2927.77 15015
2928.28 15908
2928.79 16633
2929.30 16080
2929.81 16024
2930.32 15136
2930.83 13667
2931.34 12293
2931.85 11287
2932.36 10052
2932.87 8655
2933.38 8193
2933.89 7462
2934.40 6817
2934.91 6399
2935.42 6265
2935.94 6399
2936.45 6379
2936.96 6383
2937.47 6515
2937.98 6560
2938.49 6530
2939.00 6448
2939.51 6435
2940.02 6254
2940.54 6487
2941.05 6674
2941.56 6547
2942.07 6490
2942.58 6429
2943.09 6584
2943.61 6518
2944.12 6437
2944.63 6738
2945.14 7004
2945.65 7306
2946.16 7299
2946.68 7335
2947.19 7228
2947.70 7190
2948.21 7618
2948.72 7492
2949.24 7580
2949.75 7398
2950.26 7400
2950.77 7483
2951.28 7202
2951.80 6978
2952.31 7002
2952.82 6682
2953.33 6831
2953.85 7009
2954.36 6880
2954.87 6815
2955.38 6729
2955.90 6516
2956.41 6890
2956.92 6821
2957.43 6843
2957.95 6638
2958.46 6416
2958.97 6575
2959.49 6574
2960.00 6711
2960.51 6421
2961.03 6844
2961.54 7417
2962.05 7198
2962.57 7527
2963.08 7650
2963.59 7900
2964.11 7795
2964.62 7761
2965.13 8049
2965.65 8169
2966.16 8012
2966.67 7914
2967.19 7602
2967.70 6918
2968.21 6989
2968.73 6686
2969.24 6682
2969.76 6254
2970.27 6095
2970.78 5900
2971.30 5863
2971.81 5729
2972.33 5709
2972.84 5861
2973.35 5830
2973.87 5699
2974.38 5797
2974.90 5667
2975.41 5656
2975.92 5934
2976.44 5805
2976.95 5693
2977.47 5859
2977.98 5859
2978.50 5840
2979.01 5798
2979.53 5834
2980.04 5910
2980.56 5672
2981.07 5812
2981.59 5875
2982.10 5945
2982.62 6321
2983.13 6252
2983.65 5893
2984.16 6225
2984.68 6538
2985.19 6588
2985.71 6417
2986.22 6297
2986.74 6524
2987.25 6883
2987.77 6877
2988.28 6654
2988.80 6545
2989.31 6269
2989.83 6352
2990.35 6642
2990.86 6751
2991.38 7138
2991.89 7138
2992.41 7026
2992.92 7085
2993.44 7332
2993.96 7730
2994.47 8212
2994.99 8653
2995.50 8443
2996.02 8721
2996.54 8848
2997.05 9163
2997.57 8904
2998.09 8373
2998.60 8338
2999.12 8463
2999.64 8523
3000.15 8531
3000.67 8628
3001.18 8419
3001.70 8316
3002.22 8075
3002.73 8131
3003.25 8004
3003.77 7986
3004.29 8043
3004.80 7903
3005.32 7513
3005.84 7363
3006.35 7044
3006.87 7147
3007.39 7199
3007.90 6530
3008.42 6604
3008.94 6646
3009.46 6758
3009.97 6266
3010.49 6426
3011.01 6259
3011.53 6343
3012.04 6298
3012.56 6130
3013.08 6032
3013.60 6132
3014.11 6102
3014.63 6135
3015.15 6313
3015.67 6331
3016.18 6131
3016.70 6123
3017.22 6511
3017.74 6419
3018.26 6519
3018.77 6779
3019.29 6873
3019.81 6953
3020.33 6665
3020.85 6786
3021.37 6862
3021.88 6784
3022.40 7073
3022.92 7183
3023.44 7196
3023.96 7544
3024.48 7310
3025.00 7400
3025.51 7908
3026.03 8156
3026.55 8344
3027.07 8001
3027.59 8336
3028.11 8681
3028.63 8610
3029.15 8460
3029.67 7945
3030.18 7911
3030.70 7759
3031.22 7362
3031.74 7389
3032.26 7150
3032.78 6841
3033.30 6783
3033.82 7077
3034.34 7271
3034.86 7409
3035.38 7632
3035.90 7842
3036.42 7777
3036.94 8035
3037.46 8592
3037.98 8999
3038.50 9088
3039.02 9101
3039.54 8672
3040.06 8774
3040.58 8750
3041.10 8949
3041.62 8235
3042.14 7983
3042.66 7537
3043.18 7456
3043.70 7006
3044.22 6890
3044.74 6820
3045.26 6772
3045.78 6537
3046.30 6458
3046.82 6234
3047.34 6011
3047.86 6021
3048.38 6121
3048.90 6136
3049.42 5733
3049.94 5921
3050.46 5968
3050.98 6027
3051.50 5940
3052.03 5779
3052.55 5855
3053.07 6338
3053.59 6456
3054.11 6429
3054.63 6559
3055.15 6531
3055.67 6740
3056.19 6815
3056.72 6833
3057.24 7031
3057.76 6791
3058.28 6702
3058.80 6609
3059.32 6633
3059.84 6507
3060.37 6387
3060.89 6820
3061.41 6685
3061.93 6546
3062.45 6098
3062.98 6199
3063.50 6542
3064.02 6528
3064.54 6446
3065.06 6670
3065.59 6570
3066.11 6660
3066.63 6643
3067.15 6736
3067.67 6947
3068.20 6801
3068.72 7044
3069.24 6793
3069.76 6782
3070.29 6797
3070.81 6849
3071.33 6866
3071.85 6681
3072.38 6971
3072.90 6933
3073.42 6694
3073.95 6794
3074.47 6799
3074.99 6744
3075.51 6895
3076.04 6950
3076.56 6622
3077.08 6624
3077.61 6903
3078.13 7493
3078.65 7498
3079.18 7489
3079.70 7537
3080.22 7316
3080.75 7235
3081.27 7512
3081.79 7394
3082.32 7743
3082.84 8135
3083.36 7822
3083.89 7680
3084.41 7987
3084.93 7949
3085.46 7692
3085.98 7571
3086.51 7445
3087.03 7374
3087.55 7058
3088.08 7270
3088.60 7382
3089.13 7322
3089.65 7216
3090.17 6998
3090.70 6972
3091.22 6972
3091.75 6957
3092.27 7222
3092.80 6860
3093.32 6687
3093.85 6918
3094.37 6839
3094.89 7004
3095.42 6836
3095.94 6773
3096.47 6806
3096.99 6856
3097.52 7157
3098.04 7121
3098.57 7126
3099.09 7199
3099.62 7472
3100.14 7405
3100.67 7777
3101.19 7883
3101.72 8110
3102.24 8732
3102.77 9280
3103.29 9661
3103.82 10577
3104.34 11006
3104.87 12144
3105.40 12920
3105.92 13372
3106.45 13598
3106.97 13810
3107.50 14261
3108.02 14002
3108.55 12816
3109.08 12095
3109.60 10906
3110.13 9845
3110.65 9545
3111.18 8954
3111.70 8449
3112.23 8582
3112.76 8555
3113.28 8594
3113.81 8720
3114.34 9070
3114.86 8987
3115.39 9114
3115.91 9085
3116.44 8541
3116.97 8050
3117.49 7983
3118.02 7775
3118.55 7576
3119.07 7164
3119.60 6910
3120.13 6469
3120.65 6432
3121.18 6519
3121.71 6498
3122.23 6374
3122.76 6205
3123.29 6398
3123.82 6224
3124.34 6103
3124.87 6366
3125.40 6345
3125.92 6528
3126.45 6302
3126.98 5878
3127.51 6394
3128.03 6328
3128.56 6306
3129.09 6138
3129.62 6104
3130.14 6351
3130.67 6509
3131.20 6117
3131.73 6237
3132.25 6195
3132.78 6324
3133.31 6419
3133.84 6164
3134.37 6472
3134.89 6426
3135.42 6357
3135.95 6052
3136.48 6269
3137.01 6096
3137.53 6235
3138.06 6243
3138.59 6198
3139.12 6286
3139.65 6343
3140.18 6276
3140.70 6257
3141.23 6159
3141.76 6381
3142.29 6099
3142.82 6235
3143.35 6172
3143.88 5946
3144.40 5855
3144.93 5956
3145.46 5734
3145.99 5817
3146.52 6068
3147.05 6190
3147.58 6297
3148.11 5924
3148.64 6244
3149.17 6511
3149.70 6822
3150.22 6961
3150.75 7034
3151.28 7155
3151.81 7210
3152.34 7408
3152.87 7278
3153.40 7069
3153.93 6763
3154.46 6850
3154.99 6780
3155.52 6623
3156.05 6324
3156.58 6447
3157.11 6458
3157.64 6229
3158.17 6145
3158.70 6087
3159.23 6207
3159.76 6109
3160.29 6446
3160.82 6722
3161.35 6775
3161.88 6880
3162.41 6886
3162.94 6614
3163.47 6793
3164.00 6847
3164.53 6890
3165.06 6401
3165.59 6569
3166.12 6647
3166.65 6449
3167.18 6237
3167.72 6364
3168.25 6042
3168.78 5927
3169.31 6225
3169.84 6483
3170.37 6475
3170.90 6109
3171.43 6247
3171.96 6259
3172.49 6357
3173.03 6321
3173.56 6144
3174.09 6112
3174.62 6009
3175.15 5758
3175.68 5785
3176.21 5606
3176.74 5771
3177.28 5745
3177.81 5621
3178.34 5604
3178.87 5454
3179.40 5639
3179.93 5640
3180.47 5673
3181.00 5704
3181.53 5949
3182.06 6055
3182.59 5967
3183.13 5894
3183.66 6068
3184.19 6267
3184.72 6095
3185.25 5947
3185.79 6040
3186.32 6361
3186.85 6123
3187.38 5971
3187.92 6025
3188.45 6074
3188.98 6231
3189.51 6255
3190.05 6298
3190.58 6103
3191.11 6289
3191.64 5939
3192.18 5929
3192.71 5977
3193.24 5755
3193.78 5901
3194.31 5744
3194.84 5828
3195.38 6127
3195.91 5946
3196.44 5823
3196.97 5898
3197.51 6326
3198.04 6240
3198.57 6081
3199.11 6443
3199.64 6564
3200.17 6694
3200.71 6797
3201.24 6665
3201.78 6806
3202.31 6694
3202.84 6960
3203.38 7356
3203.91 7113
3204.44 7465
3204.98 7347
3205.51 7254
3206.05 7655
3206.58 7792
3207.11 7452
3207.65 7436
3208.18 7183
3208.72 7006
3209.25 7091
3209.78 6902
3210.32 6569
3210.85 6781
3211.39 6698
3211.92 6820
3212.46 6801
3212.99 6959
3213.53 7088
3214.06 7092
3214.59 7303
3215.13 7340
3215.66 7382
3216.20 7091
3216.73 7053
3217.27 6799
3217.80 6582
3218.34 6523
3218.87 6243
3219.41 5999
3219.94 5873
3220.48 5754
3221.01 5634
3221.55 5791
3222.08 5791
3222.62 5871
3223.16 5796
3223.69 5932
3224.23 6382
3224.76 6559
3225.30 6405
3225.83 6219
3226.37 6833
3226.90 6909
3227.44 7026
3227.98 7654
3228.51 7855
3229.05 7626
3229.58 7481
3230.12 7343
3230.66 7217
3231.19 6834
3231.73 6477
3232.26 6634
3232.80 6598
3233.34 6291
3233.87 6394
3234.41 6160
3234.95 6143
3235.48 6338
3236.02 6171
3236.55 5971
3237.09 5970
3237.63 6183
3238.16 6487
3238.70 6381
3239.24 6482
3239.77 6706
3240.31 6809
3240.85 7076
3241.38 7187
3241.92 7238
3242.46 7185
3243.00 7246
3243.53 7291
3244.07 7109
3244.61 6905
3245.14 6530
3245.68 6322
3246.22 6602
3246.76 6401
3247.29 6549
3247.83 6278
3248.37 5712
3248.91 5736
3249.44 5867
3249.98 6081
3250.52 5902
3251.06 5981
3251.59 5991
3252.13 6228
3252.67 6264
3253.21 6195
3253.75 6335
3254.28 6316
3254.82 6423
3255.36 6475
3255.90 6249
3256.44 6295
3256.97 6222
3257.51 6075
3258.05 6395
3258.59 6436
3259.13 6740
3259.67 6519
3260.20 6666
3260.74 7120
3261.28 7226
3261.82 7222
3262.36 7515
3262.90 7769
3263.44 7801
3263.97 7926
3264.51 8476
3265.05 8353
3265.59 8566
3266.13 8562
3266.67 8069
3267.21 8430
3267.75 8343
3268.29 8199
3268.83 8582
3269.36 8411
3269.90 8384
3270.44 8235
3270.98 8191
3271.52 8291
3272.06 8027
3272.60 7791
3273.14 7338
3273.68 7370
3274.22 7088
3274.76 7004
3275.30 6931
3275.84 6909
3276.38 6930
3276.92 7218
3277.46 7275
3278.00 7366
3278.54 7980
3279.08 7806
3279.62 7680
3280.16 7835
3280.70 8200
3281.24 7981
3281.78 7587
3282.32 7645
3282.86 7871
3283.40 7883
3283.94 7851
3284.48 7939
3285.02 7961
3285.56 7897
3286.10 8335
3286.64 8719
3287.18 8726
3287.72 8775
3288.26 9249
3288.81 9440
3289.35 9535
3289.89 9920
3290.43 9976
3290.97 9439
3291.51 8883
3292.05 8477
3292.59 8317
3293.13 8191
3293.67 8180
3294.22 7850
3294.76 7716
3295.30 8129
3295.84 8800
3296.38 9232
3296.92 9473
3297.46 9808
3298.01 10250
3298.55 10330
3299.09 10785
3299.63 10441
3300.17 10200
3300.71 10008
3301.26 10112
3301.80 9548
3302.34 8961
3302.88 8596
3303.42 8529
3303.97 8140
3304.51 8026
3305.05 7732
3305.59 7320
3306.13 7488
3306.68 7416
3307.22 7197
3307.76 7161
3308.30 7197
3308.85 7024
3309.39 7063
3309.93 6931
3310.47 7119
3311.02 6904
3311.56 6756
3312.10 6777
3312.64 6680
3313.19 6595
3313.73 6464
3314.27 6729
3314.82 7171
3315.36 7287
3315.90 7159
3316.45 7287
3316.99 7672
3317.53 7897
3318.07 7653
3318.62 7883
3319.16 7841
3319.70 7891
3320.25 7767
3320.79 7640
3321.34 8065
3321.88 8106
3322.42 8065
3322.97 7692
3323.51 8177
3324.05 7963
3324.60 8088
3325.14 8016
3325.68 8180
3326.23 8139
3326.77 8010
3327.32 8212
3327.86 8055
3328.40 7961
3328.95 7716
3329.49 7578
3330.04 7203
3330.58 7601
3331.13 7511
3331.67 7363
3332.21 7546
3332.76 7846
3333.30 7879
3333.85 8348
3334.39 8790
3334.94 9327
3335.48 10089
3336.03 11167
3336.57 12031
3337.12 13557
3337.66 14467
3338.21 15974
3338.75 17104
3339.30 17674
3339.84 18375
3340.39 18384
3340.93 17442
3341.48 16762
3342.02 15432
3342.57 14355
3343.11 12852
3343.66 11476
3344.20 10407
3344.75 9423
3345.29 8779
3345.84 8282
3346.38 7959
3346.93 7674
3347.47 7505
3348.02 7245
3348.57 7307
3349.11 7238
3349.66 7348
3350.20 7238
3350.75 7188
3351.30 7451
3351.84 7769
3352.39 7994
3352.93 8744
3353.48 8524
3354.03 9079
3354.57 9164
3355.12 9430
3355.66 9125
3356.21 9258
3356.76 9441
3357.30 9493
3357.85 9949
3358.40 9858
3358.94 9728
3359.49 9539
3360.04 9531
3360.58 8991
3361.13 8281
3361.68 7933
3362.22 7452
3362.77 7214
3363.32 7029
3363.86 6754
3364.41 6849
3364.96 6616
3365.50 6456
3366.05 6404
3366.60 6463
3367.15 6727
3367.69 6548
3368.24 6389
3368.79 6578
3369.34 6672
3369.88 6630
3370.43 6500
3370.98 6627
3371.53 6552
3372.07 6567
3372.62 6657
3373.17 6755
3373.72 6717
3374.26 6749
3374.81 6743
3375.36 6560
3375.91 6679
3376.46 7001
3377.00 7082
3377.55 7050
3378.10 6917
3378.65 6807
3379.20 6444
3379.74 6465
3380.29 6389
3380.84 5901
3381.39 6253
3381.94 6108
3382.49 6044
3383.04 6374
3383.58 6067
3384.13 5906
3384.68 6069
3385.23 6184
3385.78 6186
3386.33 6151
3386.88 6420
3387.43 6214
3387.97 6346
3388.52 6230
3389.07 6323
3389.62 6433
3390.17 6635
3390.72 6777
3391.27 6586
3391.82 6607
3392.37 6543
3392.92 6498
3393.47 6587
3394.01 6536
3394.56 6404
3395.11 6463
3395.66 6570
3396.21 6457
3396.76 6374
3397.31 6719
3397.86 6581
3398.41 6182
3398.96 6281
3399.51 6133
3400.06 5974
3400.61 5941
3401.16 5873
3401.71 5867
3402.26 5858
3402.81 5934
3403.36 5870
3403.91 5667
3404.46 5802
3405.01 5701
3405.56 5644
3406.11 5542
3406.66 5692
3407.21 5658
3407.76 5520
3408.32 5654
3408.87 5689
3409.42 5729
3409.97 5673
3410.52 5441
3411.07 5501
3411.62 5592
3412.17 5554
3412.72 5553
3413.27 5498
3413.82 5456
3414.37 5590
3414.93 5772
3415.48 5807
3416.03 5738
3416.58 5774
3417.13 5776
3417.68 5851
3418.23 5869
3418.78 5598
3419.34 5678
3419.89 5655
3420.44 5694
3420.99 5580
3421.54 5696
3422.09 5495
3422.65 5185
3423.20 5330
3423.75 5617
3424.30 5519
3424.85 5529
3425.40 5646
3425.96 5825
3426.51 5494
3427.06 5742
3427.61 6204
3428.17 6225
3428.72 5716
3429.27 5624
3429.82 5592
3430.37 5742
3430.93 5819
3431.48 5718
3432.03 5739
3432.58 5557
3433.14 5841
3433.69 5775
3434.24 5825
3434.79 5761
3435.35 5779
3435.90 5733
3436.45 5937
3437.01 5801
3437.56 5954
3438.11 6008
3438.66 5801
3439.22 5826
3439.77 5893
3440.32 5701
3440.88 5988
3441.43 6172
3441.98 6037
3442.54 5932
3443.09 6114
3443.64 6321
3444.20 6108
3444.75 6180
3445.30 6028
3445.86 5932
3446.41 5802
3446.97 5790
3447.52 5690
3448.07 5830
3448.63 5659
3449.18 5558
3449.73 5688
3450.29 5753
3450.84 5569
3451.40 5430
3451.95 5448
3452.50 5596
3453.06 5145
3453.61 5048
3454.17 5309
3454.72 5169
3455.28 5204
3455.83 5132
3456.38 5117
3456.94 5447
3457.49 5253
3458.05 5133
3458.60 5365
3459.16 5371
3459.71 5317
3460.27 5418
3460.82 5382
3461.38 5365
3461.93 5352
3462.49 5125
3463.04 5311
3463.60 5422
3464.15 5482
3464.71 5377
3465.26 5443
3465.82 5521
3466.37 5506
3466.93 5485
3467.48 5720
3468.04 5840
3468.59 5705
3469.15 5874
3469.70 5781
3470.26 5737
3470.82 5848
3471.37 6067
3471.93 6082
3472.48 6157
3473.04 6271
3473.59 6124
3474.15 6230
3474.71 6609
3475.26 6302
3475.82 6090
3476.37 6246
3476.93 6329
3477.49 6343
3478.04 6434
3478.60 6390
3479.16 6318
3479.71 6358
3480.27 6308
3480.82 6201
3481.38 6257
3481.94 6391
3482.49 6972
3483.05 6777
3483.61 6745
3484.16 6643
3484.72 6748
3485.28 6752
3485.83 6799
3486.39 6779
3486.95 6656
3487.50 6924
3488.06 7000
3488.62 7102
3489.18 7434
3489.73 7429
3490.29 7503
3490.85 7786
3491.40 8445
3491.96 8922
3492.52 9487
3493.08 10236
3493.63 11268
3494.19 11591
3494.75 12200
3495.31 13100
3495.86 13814
3496.42 13808
3496.98 13023
3497.54 12960
3498.09 12799
3498.65 12011
3499.21 10997
3499.77 10767
3500.33 10573
3500.88 10108
3501.44 10377
3502.00 10565
3502.56 11283
3503.12 11887
3503.67 12176
3504.23 12873
3504.79 13746
3505.35 14256
3505.91 15507
3506.47 17117
3507.03 18004
3507.58 18975
3508.14 19911
3508.70 20635
3509.26 21549
3509.82 20772
3510.38 20454
3510.94 19063
3511.49 17453
3512.05 16156
3512.61 14349
3513.17 12656
3513.73 11046
3514.29 10052
3514.85 9144
3515.41 8453
3515.97 8016
3516.53 8084
3517.09 7714
3517.64 7098
3518.20 6879
3518.76 7171
3519.32 6773
3519.88 6700
3520.44 6835
3521.00 6966
3521.56 7470
3522.12 7485
3522.68 7525
3523.24 7184
3523.80 7504
3524.36 7559
3524.92 7499
3525.48 7366
3526.04 7433
3526.60 7140
3527.16 7175
3527.72 7479
3528.28 7405
3528.84 7101
3529.40 7012
3529.96 6858
3530.52 6896
3531.08 6810
3531.64 6273
3532.20 6484
3532.76 6702
3533.32 6986
3533.89 6644
3534.45 7026
3535.01 6882
3535.57 7178
3536.13 7426
3536.69 7397
3537.25 7814
3537.81 7798
3538.37 8057
3538.93 8243
3539.49 8220
3540.06 8492
3540.62 8334
3541.18 8067
3541.74 8122
3542.30 8481
3542.86 8674
3543.42 8751
3543.98 8654
3544.55 8868
3545.11 8837
3545.67 8955
3546.23 9178
3546.79 9509
3547.35 9587
3547.92 9337
3548.48 9388
3549.04 8925
3549.60 8368
3550.16 7882
3550.72 7532
3551.29 7373
3551.85 7056
3552.41 6948
3552.97 6612
3553.54 6308
3554.10 6605
3554.66 6727
3555.22 6551
3555.78 6470
3556.35 6496
3556.91 6609
3557.47 6503
3558.03 6472
3558.60 6471
3559.16 6537
3559.72 6237
3560.29 6057
3560.85 6290
3561.41 6298
3561.97 6171
3562.54 6282
3563.10 6284
3563.66 6389
3564.23 6525
3564.79 6464
3565.35 6393
3565.91 6371
3566.48 6278
3567.04 6207
3567.60 6266
3568.17 6243
3568.73 6273
3569.29 5982
3569.86 5934
3570.42 6040
3570.99 5975
3571.55 5660
3572.11 5791
3572.68 6013
3573.24 5882
3573.80 5767
3574.37 5879
3574.93 6001
3575.50 5947
3576.06 6197
3576.62 6047
3577.19 5950
3577.75 6442
3578.32 6319
3578.88 6363
3579.44 6513
3580.01 6362
3580.57 6176
3581.14 6625
3581.70 6693
3582.27 6751
3582.83 6552
3583.40 6479
3583.96 6363
3584.52 6426
3585.09 6394
3585.65 6305
3586.22 6189
3586.78 6074
3587.35 6311
3587.91 6268
3588.48 6155
3589.04 6115
3589.61 6172
3590.17 6059
3590.74 6029
3591.30 6002
3591.87 6053
3592.43 5678
3593.00 5962
3593.56 6137
3594.13 6141
3594.70 6034
3595.26 6219
3595.83 6143
3596.39 6197
3596.96 6056
3597.52 6076
3598.09 5893
3598.65 5990
3599.22 6113
3599.79 6024
3600.35 6209
3600.92 6137
3601.48 6382
3602.05 6193
3602.62 6271
3603.18 6623
3603.75 6535
3604.32 6744
3604.88 6916
3605.45 6671
3606.01 6558
3606.58 6505
3607.15 6592
3607.71 6507
3608.28 6420
3608.85 6324
3609.41 6189
3609.98 6102
3610.55 5793
3611.11 5540
3611.68 5678
3612.25 5743
3612.81 5592
3613.38 5794
3613.95 5806
3614.51 5808
3615.08 5880
3615.65 6404
3616.22 6995
3616.78 7990
3617.35 9295
3617.92 10745
3618.48 12255
3619.05 14447
3619.62 16736
3620.19 19868
3620.75 22155
3621.32 23786
3621.89 25292
3622.46 25980
3623.02 25998
3623.59 24100
3624.16 22198
3624.73 20186
3625.30 17711
3625.86 15340
3626.43 13217
3627.00 11311
3627.57 9727
3628.14 8377
3628.70 7472
3629.27 7003
3629.84 6548
3630.41 6305
3630.98 5995
3631.55 5987
3632.11 5899
3632.68 5796
3633.25 5700
3633.82 5839
3634.39 5416
3634.96 5526
3635.52 5518
3636.09 5195
3636.66 5254
3637.23 5333
3637.80 5283
3638.37 5118
3638.94 5319
3639.51 5247
3640.08 5271
3640.64 5452
3641.21 5702
3641.78 5640
3642.35 5685
3642.92 5734
3643.49 6083
3644.06 6172
3644.63 6458
3645.20 6684
3645.77 6814
3646.34 7151
3646.91 7187
3647.48 7382
3648.05 7771
3648.62 7709
3649.19 7680
3649.76 7638
3650.33 7973
3650.90 7708
3651.47 7587
3652.03 7674
3652.60 7600
3653.17 7548
3653.75 7294
3654.32 7268
3654.89 7362
3655.46 7413
3656.03 7473
3656.60 7325
3657.17 7428
3657.74 7530
3658.31 7919
3658.88 7896
3659.45 7915
3660.02 7659
3660.59 7843
3661.16 7634
3661.73 7378
3662.30 7302
3662.87 7535
3663.44 7048
3664.01 6733
3664.59 6676
3665.16 6465
3665.73 6294
3666.30 6212
3666.87 6012
3667.44 5891
3668.01 5879
3668.58 5884
3669.15 5843
3669.73 6055
3670.30 6198
3670.87 5973
3671.44 5665
3672.01 5514
3672.58 5708
3673.15 5615
3673.73 5630
3674.30 5712
3674.87 5779
3675.44 5912
3676.01 5897
3676.58 6080
3677.16 6156
3677.73 6059
3678.30 6766
3678.87 6675
3679.44 6889
3680.02 6903
3680.59 6853
3681.16 6622
3681.73 6325
3682.31 6232
3682.88 6277
3683.45 6030
3684.02 5766
3684.60 5675
3685.17 5539
3685.74 5661
3686.31 5476
3686.89 5456
3687.46 5590
3688.03 5631
3688.60 5690
3689.18 5441
3689.75 5613
3690.32 5730
3690.90 5991
3691.47 6230
3692.04 6234
3692.61 6743
3693.19 6814
3693.76 6727
3694.33 6714
3694.91 6643
3695.48 6869
3696.05 6861
3696.63 6436
3697.20 6508
3697.77 6432
3698.35 6410
3698.92 6368
3699.50 6048
3700.07 6009
3700.64 5883
3701.22 5739
3701.79 5717
3702.36 5540
3702.94 5379
3703.51 5325
3704.09 5348
3704.66 5089
3705.23 5183
3705.81 5229
3706.38 5539
3706.96 5661
3707.53 5562
3708.11 5520
3708.68 5462
3709.25 5514
3709.83 5708
3710.40 5545
3710.98 5385
3711.55 5497
3712.13 5420
3712.70 5425
3713.28 5292
3713.85 5336
3714.43 5307
3715.00 5420
3715.58 5328
3716.15 5300
3716.73 5407
3717.30 5313
3717.88 5557
3718.45 5499
3719.03 5333
3719.60 5658
3720.18 5576
3720.75 5671
3721.33 5540
3721.90 5481
3722.48 5825
3723.05 5712
3723.63 5265
3724.20 5251
3724.78 5249
3725.36 5461
3725.93 5318
3726.51 5257
3727.08 4966
3727.66 5320
3728.23 5173
3728.81 5182
3729.39 5386
3729.96 5457
3730.54 5622
3731.11 5497
3731.69 5789
3732.27 6166
3732.84 6543
3733.42 7266
3734.00 8102
3734.57 8429
3735.15 8783
3735.72 9660
3736.30 10173
3736.88 10601
3737.45 10532
3738.03 10576
3738.61 10479
3739.18 10105
3739.76 9568
3740.34 9044
3740.92 8537
3741.49 7905
3742.07 7416
3742.65 6931
3743.22 6833
3743.80 6434
3744.38 6330
3744.95 6364
3745.53 6031
3746.11 6002
3746.69 6262
3747.26 6015
3747.84 5933
3748.42 5796
3749.00 6034
3749.57 6083
3750.15 6204
3750.73 6315
3751.31 6267
3751.88 6483
3752.46 6135
3753.04 6101
3753.62 6048
3754.19 5913
3754.77 6120
3755.35 6079
3755.93 5953
3756.51 5789
3757.08 5678
3757.66 5722
3758.24 5712
3758.82 5396
3759.40 5349
3759.98 5793
3760.55 6004
3761.13 6257
3761.71 6276
3762.29 6227
3762.87 6122
3763.45 6189
3764.03 6523
3764.60 6190
3765.18 6564
3765.76 6632
3766.34 6809
3766.92 6460
3767.50 6268
3768.08 6083
3768.66 6166
3769.24 5994
3769.81 5947
3770.39 5635
3770.97 5786
3771.55 5924
3772.13 6157
3772.71 6019
3773.29 5959
3773.87 6226
3774.45 6229
3775.03 6130
3775.61 6354
3776.19 6303
3776.77 6352
3777.35 6350
3777.93 6291
3778.51 6377
3779.09 5915
3779.67 5723
3780.25 5790
3780.83 6047
3781.41 6103
3781.99 5828
3782.57 5620
3783.15 5369
3783.73 5406
3784.31 5339
3784.89 5204
3785.47 5352
3786.05 5280
3786.63 5202
3787.21 5292
3787.79 5339
3788.37 5465
3788.95 5465
3789.53 5688
3790.11 5649
3790.69 5967
3791.27 5967
3791.85 5880
3792.43 5938
3793.01 5764
3793.59 5872
3794.18 5983
3794.76 6022
3795.34 5989
3795.92 5895
3796.50 5796
3797.08 5843
3797.66 5877
3798.24 5897
3798.83 5931
3799.41 5850
3799.99 5968
3800.57 6161
3801.15 6073
3801.73 6058
3802.31 5928
3802.90 6035
3803.48 6220
3804.06 6535
3804.64 6849
3805.22 6911
3805.80 6881
3806.39 7219
3806.97 7122
3807.55 7179
3808.13 6832
3808.71 6924
3809.30 7249
3809.88 7227
3810.46 7432
3811.04 7565
3811.63 7559
3812.21 7698
3812.79 7702
3813.37 7823
3813.95 8011
3814.54 7820
3815.12 7656
3815.70 7948
3816.29 7571
3816.87 7635
3817.45 7680
3818.03 7817
3818.62 7990
3819.20 8146
3819.78 8157
3820.36 7695
3820.95 7438
3821.53 7318
3822.11 7212
3822.70 6777
3823.28 6661
3823.86 6417
3824.45 6361
3825.03 6001
3825.61 6068
3826.20 5983
3826.78 5987
3827.36 5991
3827.95 6166
3828.53 6429
3829.11 5974
3829.70 5779
3830.28 5760
3830.87 5990
3831.45 5892
3832.03 5652
3832.62 5907
3833.20 5808
3833.79 6071
3834.37 6080
3834.95 6279
3835.54 6314
3836.12 5996
3836.71 6200
3837.29 6355
3837.87 6100
3838.46 6065
3839.04 6260
3839.63 6007
3840.21 5893
3840.80 5910
3841.38 6101
3841.97 5991
3842.55 5949
3843.13 6079
3843.72 6062
3844.30 5969
3844.89 5773
3845.47 5951
3846.06 5769
3846.64 5742
3847.23 5874
3847.81 6121
3848.40 5921
3848.98 6072
3849.57 5909
3850.15 5784
3850.74 5962
3851.33 6146
3851.91 6056
3852.50 5919
3853.08 6030
3853.67 6096
3854.25 5977
3854.84 5941
3855.42 5793
3856.01 5931
3856.60 5969
3857.18 6047
3857.77 5963
3858.35 6111
3858.94 6656
3859.52 7121
3860.11 8017
3860.70 9172
3861.28 10132
3861.87 11675
3862.45 13632
3863.04 15263
3863.63 17512
3864.21 20111
3864.80 22316
3865.39 23170
3865.97 23873
3866.56 24197
3867.15 23628
3867.73 21451
3868.32 19597
3868.91 17567
3869.49 15240
3870.08 13379
3870.67 11568
3871.25 10229
3871.84 8697
3872.43 8077
3873.01 7506
3873.60 6708
3874.19 6645
3874.77 6604
3875.36 6253
3875.95 6943
3876.54 7104
3877.12 6859
3877.71 6782
3878.30 6938
3878.89 7252
3879.47 7231
3880.06 6891
3880.65 6484
3881.24 6637
3881.82 6596
3882.41 6386
3883.00 6255
3883.59 5978
3884.17 5896
3884.76 5855
3885.35 6116
3885.94 5905
3886.53 5862
3887.11 5885
3887.70 5719
3888.29 5891
3888.88 5693
3889.47 5808
3890.05 6053
3890.64 5899
3891.23 6102
3891.82 6428
3892.41 6481
3893.00 6548
3893.59 6595
3894.17 6742
3894.76 7008
3895.35 7084
3895.94 7036
3896.53 7097
3897.12 7143
3897.71 7109
3898.30 6931
3898.88 6993
3899.47 7276
3900.06 7235
3900.65 7201
3901.24 7406
3901.83 7762
3902.42 7610
3903.01 7853
3903.60 7693
3904.19 7535
3904.78 7535
3905.37 7595
3905.95 7429
3906.54 7066
3907.13 7083
3907.72 6839
3908.31 6203
3908.90 6085
3909.49 5806
3910.08 5894
3910.67 5818
3911.26 5611
3911.85 5442
3912.44 5425
3913.03 5192
3913.62 5250
3914.21 5306
3914.80 5157
3915.39 5247
3915.98 5312
3916.57 5209
3917.16 5134
3917.75 5178
3918.34 5191
3918.93 5075
3919.52 5202
3920.12 5151
3920.71 5206
3921.30 5197
3921.89 5287
3922.48 5291
3923.07 5073
3923.66 5041
3924.25 5214
3924.84 5301
3925.43 5439
3926.02 5553
3926.61 5276
3927.20 5462
3927.80 5406
3928.39 5359
3928.98 5448
3929.57 5268
3930.16 5324
3930.75 5322
3931.34 5377
3931.94 5293
3932.53 5198
3933.12 5255
3933.71 5160
3934.30 4984
3934.89 5090
3935.48 5192
3936.08 4961
3936.67 4766
3937.26 4796
3937.85 4715
3938.44 4714
3939.04 4918
3939.63 5076
3940.22 5118
3940.81 5296
3941.40 5322
3942.00 5259
3942.59 5386
3943.18 5518
3943.77 5549
3944.37 5787
3944.96 5776
3945.55 5776
3946.14 5666
3946.74 5602
3947.33 5808
3947.92 5781
3948.51 5611
3949.11 5138
3949.70 5311
3950.29 5309
3950.88 5069
3951.48 4922
3952.07 4949
3952.66 4743
3953.26 4789
3953.85 4853
3954.44 4838
3955.04 4752
3955.63 4766
3956.22 4710
3956.82 4632
3957.41 4913
3958.00 4928
3958.60 4855
3959.19 4880
3959.78 4911
3960.38 4845
3960.97 4849
3961.56 4890
3962.16 4901
3962.75 4738
3963.34 4686
3963.94 5157
3964.53 4991
3965.13 4991
3965.72 4911
3966.31 4848
3966.91 4818
3967.50 4963
3968.10 5171
3968.69 5283
3969.28 5079
3969.88 5204
3970.47 5285
3971.07 5312
3971.66 5175
3972.26 5118
3972.85 5214
3973.45 4930
3974.04 5199
3974.63 5030
3975.23 4939
3975.82 4992
3976.42 4990
3977.01 4887
3977.61 4953
3978.20 4957
3978.80 5117
3979.39 5130
3979.99 5374
3980.58 5573
3981.18 5491
3981.77 5258
3982.37 5205
3982.96 5255
3983.56 5185
3984.15 5293
3984.75 5226
3985.35 5249
3985.94 4887
3986.54 4827
3987.13 5058
3987.73 5025
3988.32 4929
3988.92 4948
3989.51 5133
3990.11 5027
3990.71 4902
3991.30 4952
3991.90 4932
3992.49 4967
3993.09 4924
3993.69 4989
3994.28 5087
3994.88 5264
3995.47 5218
3996.07 5210
3996.67 5237
3997.26 5589
3997.86 5416
3998.46 5270
3999.05 5582
3999.65 5726
4000.25 6009
4000.84 5879
4001.44 5898
4002.04 5706
4002.63 5865
4003.23 5951
4003.83 5762
4004.42 5563
4005.02 5592
4005.62 5805
4006.21 5725
4006.81 5887
4007.41 5972
4008.01 5840
4008.60 6139
4009.20 6255
4009.80 6307
4010.39 6405
4010.99 6369
4011.59 6512
4012.19 6495
4012.78 6415
4013.38 6388
4013.98 6472
4014.58 6165
4015.17 6179
4015.77 6343
4016.37 6910
4016.97 7199
4017.57 7465
4018.16 8042
4018.76 8335
4019.36 9017
4019.96 9645
4020.56 9669
4021.15 10077
4021.75 10170
4022.35 10022
4022.95 9352
4023.55 8850
4024.14 8327
4024.74 7621
4025.34 7061
4025.94 6919
4026.54 6335
4027.14 6202
4027.74 6375
4028.33 6297
4028.93 6765
4029.53 6789
4030.13 7143
4030.73 7134
4031.33 7393
4031.93 7773
4032.53 7960
4033.12 7905
4033.72 7860
4034.32 8211
4034.92 7763
4035.52 7600
4036.12 7346
4036.72 7074
4037.32 6494
4037.92 6159
4038.52 6215
4039.12 5989
4039.72 5754
4040.32 5620
4040.92 5485
4041.52 5604
4042.12 5300
4042.71 5388
4043.31 5430
4043.91 5246
4044.51 5188
4045.11 5475
4045.71 5313
4046.31 5692
4046.91 5688
4047.51 5546
4048.11 5767
4048.71 5795
4049.31 5939
4049.91 6431
4050.52 6387
4051.12 6387
4051.72 6493
4052.32 6667
4052.92 6525
4053.52 6335
4054.12 6067
4054.72 6218
4055.32 6096
4055.92 5822
4056.52 5748
4057.12 5888
4057.72 5842
4058.32 5827
4058.92 5493
4059.52 5734
4060.13 5785
4060.73 5620
4061.33 5613
4061.93 5328
4062.53 5625
4063.13 5523
4063.73 5239
4064.33 5337
4064.94 5213
4065.54 5219
4066.14 5220
4066.74 5517
4067.34 5382
4067.94 5179
4068.54 5123
4069.15 5341
4069.75 5230
4070.35 4976
4070.95 5223
4071.55 5205
4072.16 4958
4072.76 4947
4073.36 5381
4073.96 5308
4074.56 5284
4075.17 5085
4075.77 4898
4076.37 5192
4076.97 5359
4077.57 5118
4078.18 5377
4078.78 5256
4079.38 5116
4079.98 5187
4080.59 5133
4081.19 5229
4081.79 5121
4082.39 5011
4083.00 4722
4083.60 4792
4084.20 4611
4084.81 4535
4085.41 4717
4086.01 4677
4086.61 4587
4087.22 4712
4087.82 4696
4088.42 4668
4089.03 4825
4089.63 4916
4090.23 4821
4090.84 4846
4091.44 5020
4092.04 4886
4092.65 5098
4093.25 4919
4093.85 5154
4094.46 4871
4095.06 4839
4095.66 5031
4096.27 5160
4096.87 5099
4097.48 5059
4098.08 5287
4098.68 5548
4099.29 5592
4099.89 5581
4100.49 5745
4101.10 5470
4101.70 5157
4102.31 5152
4102.91 5085
4103.52 4881
4104.12 4722
4104.72 4588
4105.33 4597
4105.93 4739
4106.54 4839
4107.14 4811
4107.75 4705
4108.35 4477
4108.96 4833
4109.56 4732
4110.16 4806
4110.77 4826
4111.37 4800
4111.98 4773
4112.58 4812
4113.19 5032
4113.79 5178
4114.40 5206
4115.00 4750
4115.61 4959
4116.21 4796
4116.82 4594
4117.42 4794
4118.03 5142
4118.64 4937
4119.24 4890
4119.85 4807
4120.45 4665
4121.06 4704
4121.66 4657
4122.27 4755
4122.87 4662
4123.48 4887
4124.09 5016
4124.69 5224
4125.30 5309
4125.90 5418
4126.51 5555
4127.11 5544
4127.72 6123
4128.33 6209
4128.93 6528
4129.54 6581
4130.14 6565
4130.75 6547
4131.36 6149
4131.96 6201
4132.57 5905
4133.18 5547
4133.78 5603
4134.39 5458
4135.00 5320
4135.60 5368
4136.21 5110
4136.82 5050
4137.42 5156
4138.03 5304
4138.64 5357
4139.24 5375
4139.85 5340
4140.46 5487
4141.06 5707
4141.67 5636
4142.28 5816
4142.88 6018
4143.49 6140
4144.10 6279
4144.71 6249
4145.31 6413
4145.92 6453
4146.53 6269
4147.14 6595
4147.74 6519
4148.35 6395
4148.96 6047
4149.57 5832
4150.17 5658
4150.78 5463
4151.39 5206
4152.00 4886
4152.60 4715
4153.21 4659
4153.82 4622
4154.43 4626
4155.04 4438
4155.64 4492
4156.25 4395
4156.86 4529
4157.47 4444
4158.08 4502
4158.69 4601
4159.29 4201
4159.90 4389
4160.51 4478
4161.12 4590
4161.73 4355
4162.34 4210
4162.94 4360
4163.55 4658
4164.16 4784
4164.77 4678
4165.38 4830
4165.99 4544
4166.60 4882
4167.21 4962
4167.81 5044
4168.42 4927
4169.03 4903
4169.64 4980
4170.25 4995
4170.86 4821
4171.47 5036
4172.08 5051
4172.69 4877
4173.30 4931
4173.91 4873
4174.52 4794
4175.13 4727
4175.74 4867
4176.34 4863
4176.95 4689
4177.56 4669
4178.17 4554
4178.78 4673
4179.39 4640
4180.00 4711
4180.61 4879
4181.22 4976
4181.83 4923
4182.44 4887
4183.05 4738
4183.66 4784
4184.27 4830
4184.88 4702
4185.49 4713
4186.10 4556
4186.71 4549
4187.32 4688
4187.93 4676
4188.55 4594
4189.16 4535
4189.77 4519
4190.38 4455
4190.99 4534
4191.60 4498
4192.21 4510
4192.82 4626
4193.43 4772
4194.04 4750
4194.65 4535
4195.26 4596
4195.87 4616
4196.49 4932
4197.10 4965
4197.71 4846
4198.32 4956
4198.93 5220
4199.54 4931
4200.15 4972
4200.76 4961
4201.38 5027
4201.99 4842
4202.60 4836
4203.21 4534
4203.82 4681
4204.43 4801
4205.04 4807
4205.66 4772
4206.27 4786
4206.88 4552
4207.49 4797
4208.10 4890
4208.72 4729
4209.33 4862
4209.94 4929
4210.55 4986
4211.16 4925
4211.78 4828
4212.39 5132
4213.00 4950
4213.61 5084
4214.22 5046
4214.84 5171
4215.45 4989
4216.06 4934
4216.67 5109
4217.29 5458
4217.90 5439
4218.51 5431
4219.13 5661
4219.74 5894
4220.35 5975
4220.96 6177
4221.58 6625
4222.19 6910
4222.80 7405
4223.42 8360
4224.03 8641
4224.64 9162
4225.25 9519
4225.87 9849
4226.48 10210
4227.09 10516
4227.71 9949
4228.32 9876
4228.93 9654
4229.55 9391
4230.16 9428
4230.77 9331
4231.39 8713
4232.00 8537
4232.62 8592
4233.23 8569
4233.84 8384
4234.46 8533
4235.07 8232
4235.68 7839
4236.30 7728
4236.91 7304
4237.53 7195
4238.14 6738
4238.75 6417
4239.37 6142
4239.98 6153
4240.60 5757
4241.21 5725
4241.83 5617
4242.44 5520
4243.05 5261
4243.67 5387
4244.28 5337
4244.90 5178
4245.51 5300
4246.13 5110
4246.74 4894
4247.36 5070
4247.97 5397
4248.59 5178
4249.20 4968
4249.82 5106
4250.43 5276
4251.05 5212
4251.66 5222
4252.28 5295
4252.89 5150
4253.51 5430
4254.12 5662
4254.74 5974
4255.35 6122
4255.97 6390
4256.58 6248
4257.20 6376
4257.81 6213
4258.43 6463
4259.05 6587
4259.66 6315
4260.28 6379
4260.89 6301
4261.51 6069
4262.12 6272
4262.74 6257
4263.36 5880
4263.97 5824
4264.59 6094
4265.20 6051
4265.82 5941
4266.44 5804
4267.05 5556
4267.67 5527
4268.28 5578
4268.90 5631
4269.52 5669
4270.13 5423
4270.75 5719
4271.37 5781
4271.98 5485
4272.60 5487
4273.22 5410
4273.83 5515
4274.45 5291
4275.07 5300
4275.68 5265
4276.30 4975
4276.92 4872
4277.53 5070
4278.15 4792
4278.77 5009
4279.38 5087
4280.00 4874
4280.62 4925
4281.24 4752
4281.85 4796
4282.47 4756
4283.09 4825
4283.70 4852
4284.32 4614
4284.94 4484
4285.56 4451
4286.17 4359
4286.79 4505
4287.41 4558
4288.03 4545
4288.65 4474
4289.26 4573
4289.88 4868
4290.50 4789
4291.12 4748
4291.73 4578
4292.35 4641
4292.97 4603
4293.59 4643
4294.21 4654
4294.83 4710
4295.44 4617
4296.06 4615
4296.68 4709
4297.30 4601
4297.92 4573
4298.54 4564
4299.15 4589
4299.77 4559
4300.39 4654
4301.01 4681
4301.63 4663
4302.25 4599
4302.87 4586
4303.48 4657
4304.10 4813
4304.72 4845
4305.34 4542
4305.96 4622
4306.58 4860
4307.20 4521
4307.82 4584
4308.44 4629
4309.06 4457
4309.67 4431
4310.29 4529
4310.91 4687
4311.53 4659
4312.15 4896
4312.77 4654
4313.39 4632
4314.01 4608
4314.63 4550
4315.25 4463
4315.87 4323
4316.49 4309
4317.11 4289
4317.73 4290
4318.35 4160
4318.97 4374
4319.59 4413
4320.21 4411
4320.83 4524
4321.45 4305
4322.07 4511
4322.69 4309
4323.31 4140
4323.93 4349
4324.55 4382
4325.17 4341
4325.79 4346
4326.41 4467
4327.03 4405
4327.65 4300
4328.27 4466
4328.89 4581
4329.51 4598
4330.13 4588
4330.76 4620
4331.38 4582
4332.00 4648
4332.62 4510
4333.24 4355
4333.86 4581
4334.48 4536
4335.10 4599
4335.72 4351
4336.34 4357
4336.97 4379
4337.59 4437
4338.21 4481
4338.83 4616
4339.45 4901
4340.07 5034
4340.69 4944
4341.31 5089
4341.94 5191
4342.56 5375
4343.18 5451
4343.80 5388
4344.42 5454
4345.04 5680
4345.67 5744
4346.29 5997
4346.91 6132
4347.53 6333
4348.15 6675
4348.78 7095
4349.40 7845
4350.02 8331
4350.64 8579
4351.26 8649
4351.89 8646
4352.51 8665
4353.13 8596
4353.75 7799
4354.38 7213
4355.00 6838
4355.62 6299
4356.24 6134
4356.87 5768
4357.49 5700
4358.11 5497
4358.74 5200
4359.36 5123
4359.98 5274
4360.60 5086
4361.23 4943
4361.85 4889
4362.47 4983
4363.10 4984
4363.72 5060
4364.34 5056
4364.97 4830
4365.59 4825
4366.21 4837
4366.83 4951
4367.46 4800
4368.08 4954
4368.71 4844
4369.33 4840
4369.95 4922
4370.58 4916
4371.20 4645
4371.82 4605
4372.45 4639
4373.07 4398
4373.69 4574
4374.32 4495
4374.94 4198
4375.57 4239
4376.19 4247
4376.81 4392
4377.44 4230
4378.06 4232
4378.69 4312
4379.31 4341
4379.94 4428
4380.56 4404
4381.18 4492
4381.81 4594
4382.43 4894
4383.06 4873
4383.68 4664
4384.31 4641
4384.93 4675
4385.56 4587
4386.18 4644
4386.81 4839
4387.43 4623
4388.05 4617
4388.68 4588
4389.30 4752
4389.93 4590
4390.55 4661
4391.18 4663
4391.81 4767
4392.43 4713
4393.06 4467
4393.68 4412
4394.31 4852
4394.93 4851
4395.56 4689
4396.18 4859
4396.81 4699
4397.43 4637
4398.06 4705
4398.68 4628
4399.31 4457
4399.94 4664
4400.56 4864
4401.19 4903
4401.81 4870
4402.44 4866
4403.06 4770
4403.69 4999
4404.32 5278
4404.94 5207
4405.57 5026
4406.20 5030
4406.82 5287
4407.45 5037
4408.07 5122
4408.70 4879
4409.33 4841
4409.95 4819
4410.58 5078
4411.21 5337
4411.83 5315
4412.46 5155
4413.09 5185
4413.71 5184
4414.34 4987
4414.97 5036
4415.59 4812
4416.22 4729
4416.85 4843
4417.47 5081
4418.10 4846
4418.73 5225
4419.35 5251
4419.98 5160
4420.61 5381
4421.24 5263
4421.86 5390
4422.49 5326
4423.12 5323
4423.75 5335
4424.37 5623
4425.00 5460
4425.63 5502
4426.26 5653
4426.88 5381
4427.51 4898
4428.14 4772
4428.77 4790
4429.39 4526
4430.02 4201
4430.65 4242
4431.28 4326
4431.91 4159
4432.53 3993
4433.16 4041
4433.79 4020
4434.42 4215
4435.05 4185
4435.67 4177
4436.30 4289
4436.93 4259
4437.56 4416
4438.19 4607
4438.82 4459
4439.44 4372
4440.07 4283
4440.70 4401
4441.33 4258
4441.96 4269
4442.59 4409
4443.22 4270
4443.85 4031
4444.47 4173
4445.10 4046
4445.73 4170
4446.36 4190
4446.99 4217
4447.62 4046
4448.25 4119
4448.88 4219
4449.51 4167
4450.14 4222
4450.77 4276
4451.39 4419
4452.02 4403
4452.65 4562
4453.28 4590
4453.91 4497
4454.54 4417
4455.17 4512
4455.80 4616
4456.43 4565
4457.06 4480
4457.69 4492
4458.32 4593
4458.95 4573
4459.58 4423
4460.21 4374
4460.84 4496
4461.47 4401
4462.10 4246
4462.73 3989
4463.36 4368
4463.99 4222
4464.62 4242
4465.25 4186
4465.88 3967
4466.51 3953
4467.14 3959
4467.77 4045
4468.40 4109
4469.03 3958
4469.67 3882
4470.30 3826
4470.93 4111
4471.56 3909
4472.19 3810
4472.82 3802
4473.45 3718
4474.08 3942
4474.71 4024
4475.34 3854
4475.97 3847
4476.61 3799
4477.24 3796
4477.87 3760
4478.50 3671
4479.13 3879
4479.76 3926
4480.39 3893
4481.02 3857
4481.66 3821
4482.29 4144
4482.92 4128
4483.55 4073
4484.18 4239
4484.81 4439
4485.45 4106
4486.08 4197
4486.71 4339
4487.34 4408
4487.97 4079
4488.61 4176
4489.24 4434
4489.87 4259
4490.50 4388
4491.13 4436
4491.77 4284
4492.40 4308
4493.03 4144
4493.66 4258
4494.30 4400
4494.93 4574
4495.56 4611
4496.19 4546
4496.83 4457
4497.46 4522
4498.09 4470
4498.72 4506
4499.36 4558
4499.99 4494
4500.62 4402
4501.25 4691
4501.89 4532
4502.52 4729
4503.15 4938
4503.79 5139
4504.42 5481
4505.05 5577
4505.69 5683
4506.32 5902
4506.95 5833
4507.59 6034
4508.22 6151
4508.85 6172
4509.49 6103
4510.12 5707
4510.75 5505
4511.39 5366
4512.02 5005
4512.65 5011
4513.29 4960
4513.92 4890
4514.56 4865
4515.19 4707
4515.82 4893
4516.46 4946
4517.09 5239
4517.73 4798
4518.36 4684
4518.99 4693
4519.63 4888
4520.26 4747
4520.90 4682
4521.53 4732
4522.16 4844
4522.80 4787
4523.43 4960
4524.07 4848
4524.70 4834
4525.34 4934
4525.97 5046
4526.61 5118
4527.24 5154
4527.88 5317
4528.51 5244
4529.15 5423
4529.78 5868
4530.42 6429
4531.05 7123
4531.69 8035
4532.32 9037
4532.96 10120
4533.59 11350
4534.23 12821
4534.86 14391
4535.50 15766
4536.13 16688
4536.77 16654
4537.40 16351
4538.04 15405
4538.67 13895
4539.31 12612
4539.94 11388
4540.58 10048
4541.22 8595
4541.85 7891
4542.49 7076
4543.12 6300
4543.76 5786
4544.40 5626
4545.03 5355
4545.67 5432
4546.30 5619
4546.94 5656
4547.58 5801
4548.21 6030
4548.85 6442
4549.48 6431
4550.12 6655
4550.76 7308
4551.39 7483
4552.03 8239
4552.67 8374
4553.30 8600
4553.94 8714
4554.58 8415
4555.21 8033
4555.85 7661
4556.49 6823
4557.12 6471
4557.76 6164
4558.40 5984
4559.03 5633
4559.67 5371
4560.31 5288
4560.94 5010
4561.58 5101
4562.22 5034
4562.86 5100
4563.49 5087
4564.13 5204
4564.77 5551
4565.41 5419
4566.04 5474
4566.68 5640
4567.32 5738
4567.96 5748
4568.59 6025
4569.23 6070
4569.87 6234
4570.51 6118
4571.14 6039
4571.78 5956
4572.42 6026
4573.06 6047
4573.70 6193
4574.33 6218
4574.97 5916
4575.61 5922
4576.25 5621
4576.89 5597
4577.52 5289
4578.16 5299
4578.80 5254
4579.44 5041
4580.08 4857
4580.72 4595
4581.35 4460
4581.99 4682
4582.63 4757
4583.27 4565
4583.91 4695
4584.55 4611
4585.19 4806
4585.83 4765
4586.46 4636
4587.10 4586
4587.74 4811
4588.38 4971
4589.02 5000
4589.66 4998
4590.30 4927
4590.94 5102
4591.58 4951
4592.22 4811
4592.85 4922
4593.49 4829
4594.13 4937
4594.77 4994
4595.41 4832
4596.05 4766
4596.69 4780
4597.33 4679
4597.97 4513
4598.61 4622
4599.25 4361
4599.89 4280
4600.53 4284
4601.17 4057
4601.81 4133
4602.45 4196
4603.09 4212
4603.73 4268
4604.37 4136
4605.01 4326
4605.65 4321
4606.29 4414
4606.93 4332
4607.57 4243
4608.21 4331
4608.85 4418
4609.49 4273
4610.13 4442
4610.77 4607
4611.41 4330
4612.05 4462
4612.70 4553
4613.34 4492
4613.98 4627
4614.62 4350
4615.26 4334
4615.90 4330
4616.54 4479
4617.18 4382
4617.82 4436
4618.46 4306
4619.10 4094
4619.75 4173
4620.39 4217
4621.03 4053
4621.67 4271
4622.31 4004
4622.95 3973
4623.59 4126
4624.24 4071
4624.88 4002
4625.52 3837
4626.16 3837
4626.80 3938
4627.44 3772
4628.09 3767
4628.73 3751
4629.37 3824
4630.01 4017
4630.65 4085
4631.29 4003
4631.94 4025
4632.58 4115
4633.22 4032
4633.86 3955
4634.51 3894
4635.15 3870
4635.79 3973
4636.43 3986
4637.07 4011
4637.72 4002
4638.36 3929
4639.00 3997
4639.64 3923
4640.29 3952
4640.93 3921
4641.57 4101
4642.21 4171
4642.86 4084
4643.50 4077
4644.14 3943
4644.79 3972
4645.43 4039
4646.07 3892
4646.72 3870
4647.36 3933
4648.00 4028
4648.64 3873
4649.29 3878
4649.93 3821
4650.57 3704
4651.22 3908
4651.86 3837
4652.50 3873
4653.15 4016
4653.79 4344
4654.44 4372
4655.08 4302
4655.72 4469
4656.37 4507
4657.01 4319
4657.65 4315
4658.30 4492
4658.94 4335
4659.59 4102
4660.23 3934
4660.87 3965
4661.52 3912
4662.16 3866
4662.81 3659
4663.45 3940
4664.09 3849
4664.74 3529
4665.38 3504
4666.03 3587
4666.67 3516
4667.32 3703
4667.96 3692
4668.61 3587
4669.25 3643
4669.89 3745
4670.54 3642
4671.18 3635
4671.83 3450
4672.47 3612
4673.12 3854
4673.76 3462
4674.41 3633
4675.05 3546
4675.70 3610
4676.34 3708
4676.99 3731
4677.63 3467
4678.28 3551
4678.92 3526
4679.57 3406
4680.22 3504
4680.86 3612
4681.51 3756
4682.15 3643
4682.80 3628
4683.44 3752
4684.09 3800
4684.73 3826
4685.38 3928
4686.03 3766
4686.67 3867
4687.32 3999
4687.96 4087
4688.61 3717
4689.25 4031
4689.90 4151
4690.55 3740
4691.19 3691
4691.84 3662
4692.49 3705
4693.13 3613
4693.78 3683
4694.42 3636
4695.07 3500
4695.72 3652
4696.36 3703
4697.01 3566
4697.66 3612
4698.30 3955
4698.95 3852
4699.60 3971
4700.24 3782
4700.89 4071
4701.54 4080
4702.18 4349
4702.83 4335
4703.48 4249
4704.12 4353
4704.77 4060
4705.42 4231
4706.07 4261
4706.71 4258
4707.36 4028
4708.01 3933
4708.66 3651
4709.30 3706
4709.95 3879
4710.60 3895
4711.24 3973
4711.89 3974
4712.54 3899
4713.19 3874
4713.84 4009
4714.48 3973
4715.13 3839
4715.78 3835
4716.43 3740
4717.07 3858
4717.72 3789
4718.37 3622
4719.02 3841
4719.67 3974
4720.31 3978
4720.96 3814
4721.61 3764
4722.26 3848
4722.91 4096
4723.56 4219
4724.20 4285
4724.85 3989
4725.50 4366
4726.15 4311
4726.80 4238
4727.45 4293
4728.10 4401
4728.74 4277
4729.39 4080
4730.04 3963
4730.69 3917
4731.34 3946
4731.99 4134
4732.64 3939
4733.29 3756
4733.94 3811
4734.58 3714
4735.23 3777
4735.88 3611
4736.53 3584
4737.18 3633
4737.83 3774
4738.48 3751
4739.13 3558
4739.78 3847
4740.43 3942
4741.08 3745
4741.73 3739
4742.38 3864
4743.03 3951
4743.68 4022
4744.33 4224
4744.98 4079
4745.63 4157
4746.28 4257
4746.93 4124
4747.58 4176
4748.23 3884
4748.88 4105
4749.53 4150
4750.18 4028
4750.83 4000
4751.48 3864
4752.13 4010
4752.78 3914
4753.43 4226
4754.08 4405
4754.73 4405
4755.38 4371
4756.03 4622
4756.68 4669
4757.33 4731
4757.98 4860
4758.63 4941
4759.28 4747
4759.93 4671
4760.59 4423
4761.24 4366
4761.89 4416
4762.54 4149
4763.19 3992
4763.84 4210
4764.49 4222
4765.14 4318
4765.79 4436
4766.45 4737
4767.10 4772
4767.75 5049
4768.40 5036
4769.05 5056
4769.70 5171
4770.35 4923
4771.01 4783
4771.66 4710
4772.31 4421
4772.96 4157
4773.61 3988
4774.26 3807
4774.92 3750
4775.57 3694
4776.22 3667
4776.87 3732
4777.52 3636
4778.18 3562
4778.83 3598
4779.48 3555
4780.13 3535
4780.79 3481
4781.44 3605
4782.09 3688
4782.74 3819
4783.40 3850
4784.05 3806
4784.70 3691
4785.35 3742
4786.01 3747
4786.66 3598
4787.31 3697
4787.96 3580
4788.62 3618
4789.27 3508
4789.92 3568
4790.58 3620
4791.23 3495
4791.88 3284
4792.53 3422
4793.19 3468
4793.84 3600
4794.49 3690
4795.15 3628
4795.80 3523
4796.45 3668
4797.11 3652
4797.76 3455
4798.41 3577
4799.07 3647
4799.72 3563
4800.37 3584
4801.03 3653
4801.68 3735
4802.34 3845
4802.99 3743
4803.64 3604
4804.30 3534
4804.95 3310
4805.61 3579
4806.26 3594
4806.91 3570
4807.57 3490
4808.22 3521
4808.88 3374
4809.53 3494
4810.18 3625
4810.84 3639
4811.49 3549
4812.15 3499
4812.80 3455
4813.46 3299
4814.11 3336
4814.77 3453
4815.42 3569
4816.07 3481
4816.73 3543
4817.38 3510
4818.04 3674
4818.69 3597
4819.35 3774
4820.00 3892
4820.66 3849
4821.31 3949
4821.97 4091
4822.62 4118
4823.28 3982
4823.93 4039
4824.59 4082
4825.24 3911
4825.90 4020
4826.56 3944
4827.21 3904
4827.87 4104
4828.52 4143
4829.18 3981
4829.83 3900
4830.49 3912
4831.14 3837
4831.80 3854
4832.46 3677
4833.11 3944
4833.77 3936
4834.42 3959
4835.08 3719
4835.74 4040
4836.39 4185
4837.05 4390
4837.70 4635
4838.36 4693
4839.02 4807
4839.67 4726
4840.33 4923
4840.99 5198
4841.64 4935
4842.30 5164
4842.96 5318
4843.61 5124
4844.27 5199
4844.92 4646
4845.58 4871
4846.24 4614
4846.90 4404
4847.55 4520
4848.21 4326
4848.87 4191
4849.52 4245
4850.18 4240
4850.84 4393
4851.49 4167
4852.15 4285
4852.81 4727
4853.47 4698
4854.12 4718
4854.78 4710
4855.44 5121
4856.09 5239
4856.75 4992
4857.41 4628
4858.07 4536
4858.72 4456
4859.38 4348
4860.04 4341
4860.70 4516
4861.36 4386
4862.01 4251
4862.67 4381
4863.33 4271
4863.99 4131
4864.64 4239
4865.30 4359
4865.96 4338
4866.62 4378
4867.28 4517
4867.94 4512
4868.59 4576
4869.25 4777
4869.91 4621
4870.57 4800
4871.23 4742
4871.89 4530
4872.54 4740
4873.20 4436
4873.86 4564
4874.52 4404
4875.18 4468
4875.84 4461
4876.50 4438
4877.16 4262
4877.81 4173
4878.47 4293
4879.13 4221
4879.79 4217
4880.45 4277
4881.11 4486
4881.77 4418
4882.43 4343
4883.09 4418
4883.75 4470
4884.41 4494
4885.06 4491
4885.72 4355
4886.38 4368
4887.04 4191
4887.70 4008
4888.36 4033
4889.02 3848
4889.68 3749
4890.34 3663
4891.00 3776
4891.66 3903
4892.32 3717
4892.98 4183
4893.64 3864
4894.30 4137
4894.96 4105
4895.62 4080
4896.28 4221
4896.94 4323
4897.60 4050
4898.26 4053
4898.92 4067
4899.58 3994
4900.24 4095
4900.90 3846
4901.56 3853
4902.22 4006
4902.88 3976
4903.54 4092
4904.21 4168
4904.87 4179
4905.53 4019
4906.19 4002
4906.85 3912
4907.51 3962
4908.17 3956
4908.83 4015
4909.49 3684
4910.15 3531
4910.81 3713
4911.48 3773
4912.14 3702
4912.80 3721
4913.46 3813
4914.12 3570
4914.78 3402
4915.44 3572
4916.11 3601
4916.77 3670
4917.43 3707
4918.09 3712
4918.75 3637
4919.41 3586
4920.07 3577
4920.74 3568
4921.40 3432
4922.06 3528
4922.72 3428
4923.38 3405
4924.05 3214
4924.71 3232
4925.37 3316
4926.03 3287
4926.69 3317
4927.36 3154
4928.02 3320
4928.68 3333
4929.34 3296
4930.01 3124
4930.67 3325
4931.33 3358
4931.99 3393
4932.66 3563
4933.32 3446
4933.98 3194
4934.64 3310
4935.31 3469
4935.97 3366
4936.63 3486
4937.30 3482
4937.96 3585
4938.62 3606
4939.28 3619
4939.95 3435
4940.61 3246
4941.27 3119
4941.94 3342
4942.60 3454
4943.26 3379
4943.93 3380
4944.59 3121
4945.25 3184
4945.92 3090
4946.58 3306
4947.24 3192
4947.91 3359
4948.57 3362
4949.23 3356
4949.90 3328
4950.56 3180
4951.23 3157
4951.89 3189
4952.55 3094
4953.22 3136
4953.88 3171
4954.55 3272
4955.21 3171
4955.87 3017
4956.54 3059
4957.20 3176
4957.87 3129
4958.53 3098
4959.20 3132
4959.86 3196
4960.52 3296
4961.19 3206
4961.85 3335
4962.52 3349
4963.18 3318
4963.85 3116
4964.51 3226
4965.18 3301
4965.84 3303
4966.51 3307
4967.17 3404
4967.84 3434
4968.50 3378
4969.17 3475
4969.83 3530
4970.50 3538
4971.16 3472
4971.83 3333
4972.49 3283
4973.16 3363
4973.82 3245
4974.49 3400
4975.15 3406
4975.82 3345
4976.48 3359
4977.15 3390
4977.82 3382
4978.48 3401
4979.15 3320
4979.81 3365
4980.48 3298
4981.14 3238
4981.81 3159
4982.48 3334
4983.14 3133
4983.81 3151
4984.47 3211
4985.14 3453
4985.81 3467
4986.47 3442
4987.14 3526
4987.81 3449
4988.47 3346
4989.14 3418
4989.80 3395
4990.47 3561
4991.14 3738
4991.80 3758
4992.47 3760
4993.14 4135
4993.80 4234
4994.47 4066
4995.14 4333
4995.80 4112
4996.47 3800
4997.14 3670
4997.80 3692
4998.47 3566
4999.14 3442
4999.81 3374
5000.47 3422
5001.14 3276
5001.81 3285
5002.47 3249
5003.14 3141
5003.81 3072
5004.48 3108
5005.14 3047
5005.81 3084
5006.48 3251
5007.15 3105
5007.81 3072
5008.48 3138
5009.15 3128
5009.82 3071
5010.49 3177
5011.15 3046
5011.82 3084
5012.49 3261
5013.16 3228
5013.83 3216
5014.49 3269
5015.16 3224
5015.83 3198
5016.50 3197
5017.17 3263
5017.83 3268
5018.50 3145
5019.17 3261
5019.84 3335
5020.51 3302
5021.18 3352
5021.84 3493
5022.51 3709
5023.18 3612
5023.85 3640
5024.52 3578
5025.19 3724
5025.86 3808
5026.53 4055
5027.19 4113
5027.86 4127
5028.53 4227
5029.20 4163
5029.87 3915
5030.54 3784
5031.21 3762
5031.88 3641
5032.55 3553
5033.22 3424
5033.89 3514
5034.56 3429
5035.23 3528
5035.89 3424
5036.56 3452
5037.23 3339
5037.90 3524
5038.57 3608
5039.24 3270
5039.91 3416
5040.58 3304
5041.25 3371
5041.92 3208
5042.59 3186
5043.26 3357
5043.93 3398
5044.60 3363
5045.27 3469
5045.94 3517
5046.61 3566
5047.28 3454
5047.95 3623
5048.62 3586
5049.29 3750
5049.96 3793
5050.63 3940
5051.31 3892
5051.98 3651
5052.65 3470
5053.32 3613
5053.99 3477
5054.66 3300
5055.33 3356
5056.00 3353
5056.67 3232
5057.34 3350
5058.01 3304
5058.68 3324
5059.35 3336
5060.03 3328
5060.70 3433
5061.37 3432
5062.04 3569
5062.71 3454
5063.38 3557
5064.05 3351
5064.72 3439
5065.40 3654
5066.07 3587
5066.74 3560
5067.41 3465
5068.08 3351
5068.75 3404
5069.43 3280
5070.10 3305
5070.77 3160
5071.44 3107
5072.11 3146
5072.79 3202
5073.46 3155
5074.13 3293
5074.80 3283
5075.47 3237
5076.15 3256
5076.82 3361
5077.49 3349
5078.16 3262
5078.83 3444
5079.51 3407
5080.18 3560
5080.85 3443
5081.52 3543
5082.20 3446
5082.87 3384
5083.54 3585
5084.22 3768
5084.89 3540
5085.56 3687
5086.23 3649
5086.91 3572
5087.58 3578
5088.25 3529
5088.93 3424
5089.60 3525
5090.27 3457
5090.94 3615
5091.62 3541
5092.29 3568
5092.96 3579
5093.64 3741
5094.31 3799
5094.98 3895
5095.66 4049
5096.33 3872
5097.00 4008
5097.68 4091
5098.35 4015
5099.03 3856
5099.70 3900
5100.37 3752
5101.05 3634
5101.72 3534
5102.39 3454
5103.07 3351
5103.74 3393
5104.42 3302
5105.09 3204
5105.77 3200
5106.44 3285
5107.11 3340
5107.79 3487
5108.46 3417
5109.14 3583
5109.81 3555
5110.49 3479
5111.16 3531
5111.83 3379
5112.51 3397
5113.18 3693
5113.86 3681
5114.53 3555
5115.21 3500
5115.88 3474
5116.56 3496
5117.23 3431
5117.91 3383
5118.58 3503
5119.26 3295
5119.93 3254
5120.61 3333
5121.28 3336
5121.96 3164
5122.63 3113
5123.31 3256
5123.98 3352
5124.66 3315
5125.33 3264
5126.01 3290
5126.69 3411
5127.36 3388
5128.04 3304
5128.71 3325
5129.39 3346
5130.06 3342
5130.74 3400
5131.42 3340
5132.09 3376
5132.77 3386
5133.44 3385
5134.12 3437
5134.79 3572
5135.47 3487
5136.15 3398
5136.82 3334
5137.50 3428
5138.18 3376
5138.85 3190
5139.53 3430
5140.20 3503
5140.88 3442
5141.56 3417
5142.23 3345
5142.91 3553
5143.59 3589
5144.26 3554
5144.94 3615
5145.62 3611
5146.29 3359
5146.97 3357
5147.65 3485
5148.33 3394
5149.00 3318
5149.68 3172
5150.36 3265
5151.03 3184
5151.71 3004
5152.39 3163
5153.06 3077
5153.74 2941
5154.42 2990
5155.10 3281
5155.77 3108
5156.45 3212
5157.13 3247
5157.81 3230
5158.48 3142
5159.16 3027
5159.84 3056
5160.52 3107
5161.20 3156
5161.87 3136
5162.55 3013
5163.23 3220
5163.91 3083
5164.58 2944
5165.26 2930
5165.94 2906
5166.62 2817
5167.30 2916
5167.98 3063
5168.65 3031
5169.33 2953
5170.01 3025
5170.69 3115
5171.37 3134
5172.05 3009
5172.72 3021
5173.40 3148
5174.08 3020
5174.76 2936
5175.44 2981
5176.12 3171
5176.80 3143
5177.48 3002
5178.15 2977
5178.83 3025
5179.51 3014
5180.19 2982
5180.87 3121
5181.55 3053
5182.23 3030
5182.91 2976
5183.59 3101
5184.27 2927
5184.95 2976
5185.63 3055
5186.30 3002
5186.98 2923
5187.66 2876
5188.34 3117
5189.02 3032
5189.70 3042
5190.38 2850
5191.06 2852
5191.74 2906
5192.42 3085
5193.10 3035
5193.78 2859
5194.46 2842
5195.14 2779
5195.82 2713
5196.50 2819
5197.18 2880
5197.86 2966
5198.54 2971
5199.22 2985
5199.90 3019
5200.58 2912
5201.26 2933
5201.94 2919
5202.62 2800
5203.31 2894
5203.99 2989
5204.67 3002
5205.35 3189
5206.03 3102
5206.71 3020
5207.39 2979
5208.07 3065
5208.75 3035
5209.43 3025
5210.11 3052
5210.79 3030
5211.48 2959
5212.16 2999
5212.84 3003
5213.52 2977
5214.20 2875
5214.88 2971
5215.56 2954
5216.24 2932
5216.93 2918
5217.61 3023
5218.29 3163
5218.97 3029
5219.65 2924
5220.33 3081
5221.02 3382
5221.70 3186
5222.38 3413
5223.06 3229
5223.74 3039
5224.42 3058
5225.11 3210
5225.79 3182
5226.47 3177
5227.15 3078
5227.83 3213
5228.52 3304
5229.20 3223
5229.88 3269
5230.56 3117
5231.25 3071
5231.93 3103
5232.61 3097
5233.29 3141
5233.98 3127
5234.66 3025
5235.34 3056
5236.02 2965
5236.71 3049
5237.39 3083
5238.07 3104
5238.76 3220
5239.44 3181
5240.12 3188
5240.80 3306
5241.49 3381
5242.17 3622
5242.85 3579
5243.54 3549
5244.22 3542
5244.90 3467
5245.59 3498
5246.27 3504
5246.95 3264
5247.64 3247
5248.32 3242
5249.00 3442
5249.69 3568
5250.37 3449
5251.05 3449
5251.74 3577
5252.42 3625
5253.11 3430
5253.79 3724
5254.47 3978
5255.16 3866
5255.84 3952
5256.53 3864
5257.21 3723
5257.89 3596
5258.58 3482
5259.26 3509
5259.95 3206
5260.63 3229
5261.32 3194
5262.00 3244
5262.68 3181
5263.37 3138
5264.05 3107
5264.74 3168
5265.42 3392
5266.11 3435
5266.79 3123
5267.48 3328
5268.16 3532
5268.85 3322
5269.53 3293
5270.22 3465
5270.90 3229
5271.59 3122
5272.27 3186
5272.96 3187
5273.64 3288
5274.33 3166
5275.01 3146
5275.70 3273
5276.38 3089
5277.07 3278
5277.75 3199
5278.44 3183
5279.12 3180
5279.81 3138
5280.49 2975
5281.18 3274
5281.87 3306
5282.55 3351
5283.24 3476
5283.92 3578
5284.61 3611
5285.30 3629
5285.98 3570
5286.67 3719
5287.35 3744
5288.04 3886
5288.73 3692
5289.41 3572
5290.10 3607
5290.78 3628
5291.47 3256
5292.16 3459
5292.84 3497
5293.53 3409
5294.22 3324
5294.90 3228
5295.59 3313
5296.28 3351
5296.96 3331
5297.65 3206
5298.34 3306
5299.02 3441
5299.71 3422
5300.40 3518
5301.08 3747
5301.77 3467
5302.46 3419
5303.14 3711
5303.83 3858
5304.52 3857
5305.21 3806
5305.89 3895
5306.58 3966
5307.27 4005
5307.96 4099
5308.64 4157
5309.33 3801
5310.02 3818
5310.71 3888
5311.39 3797
5312.08 3703
5312.77 3604
5313.46 3471
5314.14 3624
5314.83 3499
5315.52 3587
5316.21 3658
5316.89 3831
5317.58 3672
5318.27 3668
5318.96 3684
5319.65 3727
5320.34 3601
5321.02 3750
5321.71 3802
5322.40 3804
5323.09 3659
5323.78 3788
5324.47 3940
5325.15 3908
5325.84 3988
5326.53 3979
5327.22 3948
5327.91 4128
5328.60 3908
5329.29 3821
5329.97 3745
5330.66 3871
5331.35 4014
5332.04 4162
5332.73 4330
5333.42 4372
5334.11 4707
5334.80 4910
5335.49 5189
5336.18 5460
5336.87 5519
5337.55 5533
5338.24 5504
5338.93 5342
5339.62 5130
5340.31 4933
5341.00 4933
5341.69 4637
5342.38 4442
5343.07 4526
5343.76 4446
5344.45 4408
5345.14 4137
5345.83 4410
5346.52 4402
5347.21 4376
5347.90 4248
5348.59 4539
5349.28 4695
5349.97 4876
5350.66 5173
5351.35 5698
5352.04 6145
5352.73 6772
5353.42 7401
5354.11 8015
5354.80 8383
5355.49 9258
5356.18 9587
5356.87 9393
5357.56 9418
5358.25 8716
5358.94 8029
5359.64 7224
5360.33 6676
5361.02 5794
5361.71 5417
5362.40 4824
5363.09 4478
5363.78 4509
5364.47 4343
5365.16 4383
5365.85 4336
5366.55 4505
5367.24 4151
5367.93 4141
5368.62 4395
5369.31 4242
5370.00 4237
5370.69 4306
5371.38 4458
5372.08 4415
5372.77 4164
5373.46 4107
5374.15 3969
5374.84 3860
5375.53 3890
5376.23 3753
5376.92 3783
5377.61 3793
5378.30 3842
5378.99 3823
5379.69 3708
5380.38 3861
5381.07 4089
5381.76 4129
5382.45 4227
5383.15 4237
5383.84 4353
5384.53 4482
5385.22 4628
5385.92 4867
5386.61 5173
5387.30 4944
5387.99 4895
5388.69 4796
5389.38 4811
5390.07 4462
5390.76 4356
5391.46 4453
5392.15 4261
5392.84 4216
5393.54 4305
5394.23 4350
5394.92 4513
5395.61 4390
5396.31 4374
5397.00 4296
5397.69 4303
5398.39 4173
5399.08 4040
5399.77 3997
5400.47 4015
5401.16 3842
5401.85 3762
5402.55 3843
5403.24 3711
5403.93 3500
5404.63 3607
5405.32 3569
5406.02 3512
5406.71 3521
5407.40 3583
5408.10 3413
5408.79 3525
5409.48 3599
5410.18 3597
5410.87 3581
5411.57 3525
5412.26 3504
5412.95 3542
5413.65 3458
5414.34 3537
5415.04 3575
5415.73 3576
5416.43 3413
5417.12 3237
5417.82 3355
5418.51 3425
5419.20 3460
5419.90 3319
5420.59 3260
5421.29 3401
5421.98 3326
5422.68 3146
5423.37 3349
5424.07 3359
5424.76 3418
5425.46 3313
5426.15 3408
5426.85 3452
5427.54 3481
5428.24 3543
5428.93 3554
5429.63 3292
5430.32 3377
5431.02 3372
5431.71 3392
5432.41 3253
5433.10 3227
5433.80 3366
5434.50 3364
5435.19 3301
5435.89 3294
5436.58 3205
5437.28 3248
5437.97 3336
5438.67 3344
5439.37 3248
5440.06 3265
5440.76 3407
5441.45 3161
5442.15 3238
5442.85 3272
5443.54 3341
5444.24 3407
5444.93 3344
5445.63 3183
5446.33 3280
5447.02 3303
5447.72 3434
5448.42 3408
5449.11 3381
5449.81 3697
5450.51 3585
5451.20 3564
5451.90 3891
5452.60 3832
5453.29 3856
5453.99 3782
5454.69 3726
5455.38 3773
5456.08 3705
5456.78 3658
5457.47 3694
5458.17 3654
5458.87 3425
5459.57 3369
5460.26 3413
5460.96 3561
5461.66 3537
5462.35 3488
5463.05 3563
5463.75 3710
5464.45 3618
5465.14 3859
5465.84 3966
5466.54 3951
5467.24 4398
5467.93 4513
5468.63 4580
5469.33 4543
5470.03 4458
5470.73 4384
5471.42 4396
5472.12 4216
5472.82 4123
5473.52 3918
5474.22 3993
5474.91 3979
5475.61 3601
5476.31 3543
5477.01 3462
5477.71 3659
5478.40 3729
5479.10 3693
5479.80 3697
5480.50 3763
5481.20 3935
5481.90 3876
5482.60 3987
5483.29 4084
5483.99 4319
5484.69 4324
5485.39 4447
5486.09 4677
5486.79 4629
5487.49 4385
5488.19 4582
5488.89 4310
5489.58 4312
5490.28 4099
5490.98 4260
5491.68 4243
5492.38 4175
5493.08 4143
5493.78 4203
5494.48 4213
5495.18 4371
5495.88 4055
5496.58 4188
5497.28 4418
5497.98 4543
5498.68 4389
5499.38 4458
5500.08 4461
5500.78 4618
5501.48 4620
5502.18 4681
5502.88 5028
5503.58 5394
5504.28 5754
5504.98 6058
5505.68 6068
5506.38 6149
5507.08 6059
5507.78 6085
5508.48 5845
5509.18 5618
5509.88 5126
5510.58 5185
5511.28 4779
5511.98 4585
5512.68 4405
5513.38 4298
5514.08 4413
5514.78 4621
5515.48 4372
5516.18 4202
5516.88 4360
5517.58 4133
5518.28 4207
5518.99 4016
5519.69 4223
5520.39 4128
5521.09 4236
5521.79 4427
5522.49 4212
5523.19 4302
5523.89 4206
5524.59 4140
5525.30 4284
5526.00 4406
5526.70 4243
5527.40 4152
5528.10 4307
5528.80 4124
5529.50 3927
5530.21 4011
5530.91 3904
5531.61 3836
5532.31 3714
5533.01 3769
5533.72 3746
5534.42 3661
5535.12 3686
5535.82 3448
5536.52 3508
5537.23 3532
5537.93 3701
5538.63 3570
5539.33 3572
5540.03 3559
5540.74 3723
5541.44 3713
5542.14 3592
5542.84 3658
5543.55 3574
5544.25 3567
5544.95 3669
5545.65 3728
5546.36 3680
5547.06 3767
5547.76 3787
5548.47 4021
5549.17 3983
5549.87 4014
5550.57 3901
5551.28 3896
5551.98 3972
5552.68 3890
5553.39 3747
5554.09 3778
5554.79 3851
5555.50 3753
5556.20 3633
5556.90 3381
5557.61 3449
5558.31 3304
5559.01 3334
5559.72 3343
5560.42 3462
5561.12 3303
5561.83 3249
5562.53 3224
5563.23 3253
5563.94 3288
5564.64 3294
5565.35 3315
5566.05 3260
5566.75 3275
5567.46 3496
5568.16 3353
5568.87 3395
5569.57 3307
5570.27 3301
5570.98 3500
5571.68 3399
5572.39 3301
5573.09 3424
5573.80 3491
5574.50 3315
5575.21 3383
5575.91 3519
5576.61 3568
5577.32 3462
5578.02 3335
5578.73 3391
5579.43 3472
5580.14 3551
5580.84 3382
5581.55 3635
5582.25 3620
5582.96 3385
5583.66 3375
5584.37 3245
5585.07 3239
5585.78 3112
5586.48 3209
5587.19 3250
5587.89 3117
5588.60 3290
5589.30 3193
5590.01 3138
5590.72 3135
5591.42 3108
5592.13 3126
5592.83 3090
5593.54 3078
5594.24 3082
5594.95 3028
5595.66 2949
5596.36 3016
5597.07 3083
5597.77 3166
5598.48 3198
5599.18 3071
5599.89 3031
5600.60 3087
5601.30 3053
5602.01 2965
5602.72 3025
5603.42 2949
5604.13 3013
5604.83 2981
5605.54 2982
5606.25 3078
5606.95 2838
5607.66 2799
5608.37 2908
5609.07 3038
5609.78 3112
5610.49 3051
5611.19 2982
5611.90 3060
5612.61 3023
5613.31 3027
5614.02 3226
5614.73 3012
5615.44 2999
5616.14 3006
5616.85 3125
5617.56 3219
5618.26 3019
5618.97 2988
5619.68 2954
5620.39 2954
5621.09 3026
5621.80 2979
5622.51 2802
5623.22 2893
5623.92 2880
5624.63 2926
5625.34 3078
5626.05 2955
5626.75 2864
5627.46 2894
5628.17 3019
5628.88 2919
5629.59 2862
5630.29 2873
5631.00 2921
5631.71 2829
5632.42 2940
5633.13 2807
5633.83 2867
5634.54 3167
5635.25 2995
5635.96 3059
5636.67 3051
5637.38 3041
5638.08 3001
5638.79 3039
5639.50 3116
5640.21 3251
5640.92 2950
5641.63 2927
5642.34 3104
5643.05 3241
5643.75 3322
5644.46 3225
5645.17 3245
5645.88 3352
5646.59 3538
5647.30 3474
5648.01 3426
5648.72 3426
5649.43 3352
5650.14 3264
5650.85 3280
5651.55 3055
5652.26 2976
5652.97 3171
5653.68 3210
5654.39 3214
5655.10 3087
5655.81 3016
5656.52 3189
5657.23 3201
5657.94 3175
5658.65 3321
5659.36 3292
5660.07 3458
5660.78 3420
5661.49 3306
5662.20 3354
5662.91 3497
5663.62 3503
5664.33 3421
5665.04 3585
5665.75 3573
5666.46 3488
5667.17 3414
5667.88 3477
5668.59 3603
5669.30 3399
5670.01 3216
5670.72 3170
5671.43 3151
5672.14 3229
5672.85 3198
5673.57 3260
5674.28 3317
5674.99 3326
5675.70 3497
5676.41 3405
5677.12 3286
5677.83 3287
5678.54 3173
5679.25 3173
5679.96 3134
5680.68 2985
5681.39 3155
5682.10 3196
5682.81 3111
5683.52 3199
5684.23 3120
5684.94 3229
5685.65 3223
5686.37 3342
5687.08 3449
5687.79 3490
5688.50 3282
5689.21 3298
5689.92 3198
5690.64 3293
5691.35 3317
5692.06 3300
5692.77 3226
5693.48 3236
5694.20 3278
5694.91 3197
5695.62 3356
5696.33 3342
5697.04 3261
5697.76 3231
5698.47 3238
5699.18 3071
5699.89 3117
5700.61 3185
5701.32 3204
5702.03 3090
5702.74 3083
5703.46 3127
5704.17 3105
5704.88 3248
5705.59 3212
5706.31 3191
5707.02 3208
5707.73 3105
5708.45 3166
5709.16 3064
5709.87 3016
5710.58 2981
5711.30 3004
5712.01 3079
5712.72 3105
5713.44 3085
5714.15 3194
5714.86 3170
5715.58 2946
5716.29 3202
5717.00 3222
5717.72 3170
5718.43 3067
5719.14 3058
5719.86 3213
5720.57 3176
5721.28 3136
5722.00 3281
5722.71 3405
5723.43 3402
5724.14 3227
5724.85 3368
5725.57 3360
5726.28 3363
5727.00 3411
5727.71 3503
5728.42 3511
5729.14 3601
5729.85 3734
5730.57 4019
5731.28 4118
5732.00 4319
5732.71 4405
5733.42 4672
5734.14 4700
5734.85 4698
5735.57 4538
5736.28 4455
5737.00 4341
5737.71 4297
5738.43 4187
5739.14 3892
5739.86 3851
5740.57 3752
5741.29 3613
5742.00 3707
5742.72 3721
5743.43 3635
5744.15 3622
5744.86 3645
5745.58 3524
5746.29 3568
5747.01 3551
5747.72 3627
5748.44 3679
5749.15 3623
5749.87 3567
5750.58 3710
5751.30 3704
5752.02 3783
5752.73 3964
5753.45 4064
5754.16 4059
5754.88 4169
5755.59 4445
5756.31 4820
5757.03 5254
5757.74 5763
5758.46 6204
5759.17 6867
5759.89 6993
5760.61 7262
5761.32 7095
5762.04 6780
5762.76 6348
5763.47 5857
5764.19 5403
5764.90 5063
5765.62 4668
5766.34 4427
5767.05 4187
5767.77 4074
5768.49 4069
5769.20 4276
5769.92 4332
5770.64 4165
5771.35 4214
5772.07 4131
5772.79 4077
5773.51 4211
5774.22 4237
5774.94 4135
5775.66 4011
5776.37 4001
5777.09 3995
5777.81 3976
5778.53 4027
5779.24 3921
5779.96 3784
5780.68 3735
5781.39 3780
5782.11 3789
5782.83 4120
5783.55 4167
5784.26 4146
5784.98 4306
5785.70 4437
5786.42 4255
5787.14 4206
5787.85 4175
5788.57 4214
5789.29 4312
5790.01 4215
5790.73 4141
5791.44 4185
5792.16 4284
5792.88 4132
5793.60 4174
5794.32 4376
5795.03 4399
5795.75 4371
5796.47 4521
5797.19 4594
5797.91 4546
5798.63 4624
5799.35 4697
5800.06 4722
5800.78 4984
5801.50 5058
5802.22 4987
5802.94 5497
5803.66 5844
5804.38 6207
5805.10 6543
5805.81 6637
5806.53 6971
5807.25 6605
5807.97 6530
5808.69 6327
5809.41 5937
5810.13 5261
5810.85 4988
5811.57 4909
5812.29 4697
5813.01 4802
5813.73 4806
5814.45 4742
5815.17 4825
5815.88 4576
5816.60 4615
5817.32 4692
5818.04 4833
5818.76 4904
5819.48 5023
5820.20 5317
5820.92 5822
5821.64 6130
5822.36 6080
5823.08 6165
5823.80 6138
5824.52 5924
5825.24 5736
5825.96 5372
5826.68 4977
5827.40 4673
5828.12 4576
5828.84 4442
5829.57 4409
5830.29 4402
5831.01 4290
5831.73 4487
5832.45 4362
5833.17 4350
5833.89 4413
5834.61 4295
5835.33 4358
5836.05 4395
5836.77 4217
5837.49 4247
5838.21 4213
5838.94 4055
5839.66 4174
5840.38 4139
5841.10 4105
5841.82 3809
5842.54 3807
5843.26 3942
5843.98 3999
5844.70 3666
5845.43 3828
5846.15 3928
5846.87 3720
5847.59 3811
5848.31 3706
5849.03 3805
5849.76 3622
5850.48 3640
5851.20 3488
5851.92 3393
5852.64 3554
5853.36 3494
5854.09 3599
5854.81 3601
5855.53 3498
5856.25 3476
5856.97 3552
5857.70 3418
5858.42 3301
5859.14 3402
5859.86 3489
5860.59 3394
5861.31 3305
5862.03 3205
5862.75 3296
5863.48 3192
5864.20 3260
5864.92 3287
5865.64 3166
5866.37 3211
5867.09 3217
5867.81 3117
5868.54 3112
5869.26 3021
5869.98 3129
5870.70 3255
5871.43 3108
5872.15 3280
5872.87 3199
5873.60 3261
5874.32 3160
5875.04 3071
5875.77 3010
5876.49 3042
5877.21 3010
5877.94 3120
5878.66 3075
5879.38 2941
5880.11 3095
5880.83 3269
5881.55 3129
5882.28 2996
5883.00 3040
5883.73 2950
5884.45 2998
5885.17 3044
5885.90 2974
5886.62 2970
5887.34 3022
5888.07 2929
5888.79 3010
5889.52 2962
5890.24 3032
5890.97 2950
5891.69 2847
5892.41 2986
5893.14 3140
5893.86 3004
5894.59 3109
5895.31 3050
5896.04 2950
5896.76 2897
5897.49 2947
5898.21 2987
5898.93 2930
5899.66 2883
5900.38 2866
5901.11 3005
5901.83 2997
5902.56 2946
5903.28 2918
5904.01 2922
5904.73 2943
5905.46 3028
5906.18 3072
5906.91 3020
5907.64 3051
5908.36 3104
5909.09 3072
5909.81 2984
5910.54 2984
5911.26 3093
5911.99 3165
5912.71 3021
5913.44 3073
5914.16 3033
5914.89 2933
5915.62 2866
5916.34 2941
5917.07 2900
5917.79 2917
5918.52 2895
5919.25 2911
5919.97 2948
5920.70 2915
5921.42 2923
5922.15 3139
5922.88 3077
5923.60 3031
5924.33 3000
5925.05 3058
5925.78 2981
5926.51 3076
5927.23 3119
5927.96 3107
5928.69 3110
5929.41 3216
5930.14 3171
5930.87 3046
5931.59 3079
5932.32 3007
5933.05 3018
5933.77 3134
5934.50 3040
5935.23 3148
5935.95 3253
5936.68 3189
5937.41 3223
5938.14 3250
5938.86 3300
5939.59 3247
5940.32 3231
5941.04 3361
5941.77 3372
5942.50 3582
5943.23 3565
5943.95 3306
5944.68 3493
5945.41 3385
5946.14 3403
5946.87 3493
5947.59 3379
5948.32 3484
5949.05 3692
5949.78 3601
5950.50 3553
5951.23 3579
5951.96 3623
5952.69 3477
5953.42 3617
5954.14 3715
5954.87 3908
5955.60 3929
5956.33 3940
5957.06 3986
5957.79 3969
5958.51 4129
5959.24 4179
5959.97 3880
5960.70 3871
5961.43 3810
5962.16 4028
5962.88 3989
5963.61 3944
5964.34 4018
5965.07 3948
5965.80 4117
5966.53 4018
5967.26 4095
5967.99 4297
5968.72 4293
5969.44 4643
5970.17 5133
5970.90 5480
5971.63 5819
5972.36 6011
5973.09 6401
5973.82 6162
5974.55 6121
5975.28 5864
5976.01 5377
5976.74 5337
5977.47 5047
5978.20 4706
5978.93 4557
5979.66 4369
5980.39 4361
5981.12 4274
5981.85 4264
5982.58 4201
5983.31 4140
5984.04 4092
5984.77 4231
5985.50 4150
5986.23 4203
5986.96 4301
5987.69 4511
5988.42 4635
5989.15 4441
5989.88 4527
5990.61 4475
5991.34 4294
5992.07 4368
5992.80 4414
5993.53 4239
5994.26 4218
5994.99 4315
5995.72 4409
5996.45 4337
5997.18 4369
5997.91 4441
5998.64 4299
5999.37 4195
6000.11 4323
6000.84 4061
6001.57 4266
6002.30 4509
6003.03 4349
6003.76 4526
6004.49 4347
6005.22 4355
6005.95 4482
6006.69 4386
6007.42 4431
6008.15 4596
6008.88 4383
6009.61 4453
6010.34 4549
6011.07 4652
6011.81 4775
6012.54 5116
6013.27 5364
6014.00 5451
6014.73 5668
6015.46 5928
6016.20 6055
6016.93 6387
6017.66 6155
6018.39 5923
6019.12 5699
6019.86 5476
6020.59 5286
6021.32 5046
6022.05 4826
6022.79 4907
6023.52 4607
6024.25 4215
6024.98 4223
6025.72 4131
6026.45 3971
6027.18 4105
6027.91 4090
6028.65 3886
6029.38 3938
6030.11 3861
6030.84 3894
6031.58 4039
6032.31 3815
6033.04 3769
6033.78 3527
6034.51 3644
6035.24 3742
6035.98 3843
6036.71 3796
6037.44 3685
6038.17 3660
6038.91 3650
6039.64 3608
6040.37 3487
6041.11 3374
6041.84 3424
6042.58 3599
6043.31 3770
6044.04 3545
6044.78 3590
6045.51 3699
6046.24 3835
6046.98 3749
6047.71 3788
6048.44 3757
6049.18 3792
6049.91 3766
6050.65 3724
6051.38 3842
6052.11 3924
6052.85 3772
6053.58 3901
6054.32 3929
6055.05 3799
6055.79 3822
6056.52 3789
6057.25 3702
6057.99 3855
6058.72 3774
6059.46 3695
6060.19 3566
6060.93 3729
6061.66 3860
6062.40 3797
6063.13 3771
6063.87 3724
6064.60 3673
6065.34 3488
6066.07 3570
6066.81 3552
6067.54 3520
6068.28 3549
6069.01 3613
6069.75 3467
6070.48 3555
6071.22 3504
6071.95 3541
6072.69 3335
6073.42 3593
6074.16 3567
6074.89 3508
6075.63 3538
6076.36 3393
6077.10 3450
6077.84 3699
6078.57 3662
6079.31 3547
6080.04 3435
6080.78 3543
6081.51 3521
6082.25 3596
6082.99 3591
6083.72 3525
6084.46 3509
6085.20 3532
6085.93 3394
6086.67 3418
6087.40 3416
6088.14 3502
6088.88 3587
6089.61 3606
6090.35 3529
6091.09 3433
6091.82 3400
6092.56 3406
6093.30 3416
6094.03 3397
6094.77 3441
6095.51 3469
6096.24 3623
6096.98 3548
6097.72 3602
6098.45 3440
6099.19 3563
6099.93 3579
6100.66 3610
6101.40 3593
6102.14 3507
6102.87 3548
6103.61 3377
6104.35 3294
6105.09 3375
6105.82 3391
6106.56 3335
6107.30 3358
6108.04 3268
6108.77 3289
6109.51 3413
6110.25 3219
6110.99 3212
6111.72 3272
6112.46 3417
6113.20 3303
6113.94 3239
6114.68 3306
6115.41 3213
6116.15 3199
6116.89 3432
6117.63 3534
6118.37 3383
6119.10 3340
6119.84 3469
6120.58 3670
6121.32 3584
6122.06 3503
6122.80 3767
6123.53 3750
6124.27 3848
6125.01 3875
6125.75 4021
6126.49 4084
6127.23 4176
6127.97 4090
6128.70 4046
6129.44 4017
6130.18 3918
6130.92 3733
6131.66 3966
6132.40 3788
6133.14 3710
6133.88 3786
6134.62 3750
6135.35 3837
6136.09 3708
6136.83 3603
6137.57 3627
6138.31 3707
6139.05 3716
6139.79 3787
6140.53 3719
6141.27 3840
6142.01 3914
6142.75 3757
6143.49 3841
6144.23 3964
6144.97 3866
6145.71 3790
6146.45 3825
6147.19 3931
6147.93 3936
6148.67 3818
6149.41 3807
6150.15 3872
6150.89 3900
6151.63 3890
6152.37 3964
6153.11 3906
6153.85 3901
6154.59 4101
6155.33 4157
6156.07 4141
6156.81 4333
6157.55 4248
6158.29 4320
6159.03 4269
6159.77 4290
6160.51 4517
6161.25 4291
6161.99 4308
6162.73 4465
6163.47 4472
6164.22 4393
6164.96 4464
6165.70 4454
6166.44 4622
6167.18 4707
6167.92 4964
6168.66 5101
6169.40 5165
6170.14 5524
6170.89 5918
6171.63 5932
6172.37 6148
6173.11 6363
6173.85 6356
6174.59 6203
6175.33 6333
6176.08 6266
6176.82 5839
6177.56 5632
6178.30 5619
6179.04 5536
6179.78 5474
6180.53 5369
6181.27 5424
6182.01 5308
6182.75 5378
6183.49 5386
6184.24 5422
6184.98 5750
6185.72 5612
6186.46 5669
6187.20 5712
6187.95 5921
6188.69 6066
6189.43 6135
6190.17 6028
6190.92 5770
6191.66 5920
6192.40 6163
6193.14 6091
6193.89 6240
6194.63 6155
6195.37 6375
6196.12 6566
6196.86 6789
6197.60 7201
6198.34 7165
6199.09 7368
6199.83 7228
6200.57 7390
6201.32 7527
6202.06 7446
6202.80 7393
6203.55 7005
6204.29 7097
6205.03 7160
6205.78 7079
6206.52 7283
6207.26 7657
6208.01 7669
6208.75 7984
6209.49 8970
6210.24 9928
6210.98 11590
6211.72 13715
6212.47 15987
6213.21 18710
6213.96 21176
6214.70 23431
6215.44 24627
6216.19 24671
6216.93 23793
6217.68 21945
6218.42 19694
6219.16 17247
6219.91 14748
6220.65 12358
6221.40 10906
6222.14 9662
6222.89 8540
6223.63 7636
6224.37 7131
6225.12 6869
6225.86 6852
6226.61 7027
6227.35 7202
6228.10 7588
6228.84 8153
6229.59 8401
6230.33 8587
6231.08 8609
6231.82 8519
6232.57 8292
6233.31 7940
6234.06 7373
6234.80 7019
6235.55 6253
6236.29 5917
6237.04 5469
6237.78 5320
6238.53 5108
6239.27 4924
6240.02 4750
6240.76 4831
6241.51 4862
6242.26 4966
6243.00 4998
6243.75 5090
6244.49 5201
6245.24 5096
6245.98 4963
6246.73 5201
6247.48 5327
6248.22 5324
6248.97 5325
6249.71 5309
6250.46 5574
6251.21 5644
6251.95 5805
6252.70 5663
6253.44 5697
6254.19 5913
6254.94 5797
6255.68 5764
6256.43 5631
6257.18 5707
6257.92 5545
6258.67 5191
6259.42 5477
6260.16 5329
6260.91 5565
6261.66 5652
6262.40 5491
6263.15 5470
6263.90 5297
6264.64 5189
6265.39 5321
6266.14 5564
6266.88 5325
6267.63 5434
6268.38 5410
6269.13 5310
6269.87 5230
6270.62 5229
6271.37 5027
6272.11 5076
6272.86 5032
6273.61 4972
6274.36 5037
6275.10 5134
6275.85 5111
6276.60 5187
6277.35 5150
6278.10 5207
6278.84 5013
6279.59 5070
6280.34 5061
6281.09 5251
6281.83 5546
6282.58 5432
6283.33 5453
6284.08 5385
6284.83 5553
6285.57 5252
6286.32 5101
6287.07 4933
6287.82 4800
6288.57 4634
6289.32 4565
6290.06 4481
6290.81 4392
6291.56 4380
6292.31 4244
6293.06 4206
6293.81 4272
6294.56 4200
6295.30 4115
6296.05 3947
6296.80 4162
6297.55 4251
6298.30 4125
6299.05 4164
6299.80 4050
6300.55 4007
6301.30 3995
6302.05 3838
6302.79 3738
6303.54 3788
6304.29 3681
6305.04 3681
6305.79 3768
6306.54 3955
6307.29 4006
6308.04 4005
6308.79 4005
6309.54 4295
6310.29 4066
6311.04 4244
6311.79 4182
6312.54 4118
6313.29 4149
6314.04 4184
6314.79 4003
6315.54 4007
6316.29 4192
6317.04 3948
6317.79 3883
6318.54 3936
6319.29 4124
6320.04 4047
6320.79 3863
6321.54 3747
6322.29 3842
6323.04 3771
6323.79 3747
6324.54 3647
6325.29 3536
6326.04 3518
6326.79 3467
6327.54 3459
6328.29 3406
6329.04 3473
6329.79 3422
6330.55 3462
6331.30 3336
6332.05 3351
6332.80 3531
6333.55 3523
6334.30 3432
6335.05 3285
6335.80 3302
6336.55 3435
6337.30 3449
6338.06 3293
6338.81 3393
6339.56 3549
6340.31 3339
6341.06 3220
6341.81 3422
6342.56 3384
6343.32 3253
6344.07 3301
6344.82 3355
6345.57 3390
6346.32 3286
6347.07 3336
6347.83 3307
6348.58 3320
6349.33 3450
6350.08 3345
6350.83 3349
6351.59 3475
6352.34 3442
6353.09 3424
6353.84 3436
6354.60 3432
6355.35 3557
6356.10 3676
6356.85 3418
6357.61 3470
6358.36 3442
6359.11 3436
6359.86 3426
6360.62 3477
6361.37 3554
6362.12 3335
6362.87 3578
6363.63 3482
6364.38 3413
6365.13 3326
6365.88 3230
6366.64 3218
6367.39 3162
6368.14 3224
6368.90 3285
6369.65 3348
6370.40 3169
6371.16 3263
6371.91 3442
6372.66 3539
6373.42 3487
6374.17 3335
6374.92 3389
6375.68 3293
6376.43 3325
6377.18 3477
6377.94 3450
6378.69 3380
6379.45 3326
6380.20 3370
6380.95 3481
6381.71 3358
6382.46 3526
6383.21 3706
6383.97 3509
6384.72 3573
6385.48 3600
6386.23 3747
6386.98 3622
6387.74 3479
6388.49 3569
6389.25 3467
6390.00 3290
6390.76 3246
6391.51 3441
6392.27 3448
6393.02 3489
6393.77 3522
6394.53 3627
6395.28 3724
6396.04 3567
6396.79 3587
6397.55 3540
6398.30 3599
6399.06 3300
6399.81 3415
6400.57 3393
6401.32 3222
6402.08 3162
6402.83 3141
6403.59 3119
6404.34 3034
6405.10 2984
6405.85 3040
6406.61 3098
6407.36 3023
6408.12 3159
6408.88 3088
6409.63 3146
6410.39 3116
6411.14 3180
6411.90 3095
6412.65 3153
6413.41 3119
6414.16 3164
6414.92 3228
6415.68 3173
6416.43 3129
6417.19 3130
6417.94 3212
6418.70 3254
6419.46 3282
6420.21 3214
6420.97 3097
6421.73 3171
6422.48 3200
6423.24 3116
6423.99 3115
6424.75 3147
6425.51 3196
6426.26 3269
6427.02 3087
6427.78 3080
6428.53 3166
6429.29 3354
6430.05 3293
6430.80 3327
6431.56 3071
6432.32 3314
6433.07 3407
6433.83 3301
6434.59 3143
6435.34 3265
6436.10 3316
6436.86 3248
6437.62 3159
6438.37 3074
6439.13 3078
6439.89 3221
6440.65 3257
6441.40 3332
6442.16 3340
6442.92 3305
6443.68 3162
6444.43 3116
6445.19 3235
6445.95 3198
6446.71 3355
6447.46 3346
6448.22 3179
6448.98 3284
6449.74 3119
6450.49 3131
6451.25 3111
6452.01 3147
6452.77 3159
6453.53 3178
6454.29 3161
6455.04 3172
6455.80 3137
6456.56 3227
6457.32 3124
6458.08 3269
6458.84 3196
6459.59 3229
6460.35 3276
6461.11 3272
6461.87 3446
6462.63 3366
6463.39 3407
6464.15 3302
6464.90 3382
6465.66 3418
6466.42 3354
6467.18 3362
6467.94 3400
6468.70 3510
6469.46 3451
6470.22 3358
6470.98 3516
6471.73 3490
6472.49 3507
6473.25 3547
6474.01 3434
6474.77 3564
6475.53 3627
6476.29 3525
6477.05 3410
6477.81 3541
6478.57 3581
6479.33 3588
6480.09 3789
6480.85 3766
6481.61 3624
6482.37 3830
6483.13 3741
6483.89 3545
6484.65 3605
6485.41 3705
6486.17 3923
6486.93 4008
6487.69 4099
6488.45 3849
6489.21 3845
6489.97 3970
6490.73 3870
6491.49 4005
6492.25 4287
6493.01 4242
6493.77 4191
6494.53 4177
6495.29 4520
6496.05 4247
6496.81 4297
6497.57 4305
6498.33 4368
6499.10 4450
6499.86 4394
6500.62 4520
6501.38 4672
6502.14 4546
6502.90 4506
6503.66 4500
6504.42 4641
6505.18 4776
6505.94 4706
6506.71 4531
6507.47 4591
6508.23 4607
6508.99 4579
6509.75 4774
6510.51 4992
6511.27 4763
6512.04 4797
6512.80 5048
6513.56 4952
6514.32 5101
6515.08 5087
6515.84 4980
6516.61 5099
6517.37 5103
6518.13 5167
6518.89 5106
6519.65 4972
6520.42 5071
6521.18 5185
6521.94 5410
6522.70 5259
6523.46 5487
6524.23 5861
6524.99 6031
6525.75 6264
6526.51 6803
6527.28 7593
6528.04 8009
6528.80 8640
6529.56 8818
6530.33 9129
6531.09 9039
6531.85 8851
6532.61 8539
6533.38 8144
6534.14 7833
6534.90 7439
6535.67 7125
6536.43 6882
6537.19 7042
6537.95 6967
6538.72 7114
6539.48 7605
6540.24 8083
6541.01 8819
6541.77 9542
6542.53 9792
6543.30 10130
6544.06 9991
6544.82 9484
6545.59 8767
6546.35 7845
6547.11 7096
6547.88 6525
6548.64 5561
6549.41 5339
6550.17 5216
6550.93 4970
6551.70 4810
6552.46 4817
6553.22 4750
6553.99 4506
6554.75 4559
6555.52 4431
6556.28 4584
6557.05 4660
6557.81 4723
6558.57 4456
6559.34 4430
6560.10 4405
6560.87 4720
6561.63 4641
6562.40 4513
6563.16 4639
6563.92 4762
6564.69 4636
6565.45 4696
6566.22 4827
6566.98 4960
6567.75 4971
6568.51 4812
6569.28 5142
6570.04 5063
6570.81 5036
6571.57 5079
6572.34 5037
6573.10 5106
6573.87 4842
6574.63 5024
6575.40 4950
6576.16 4961
6576.93 5009
6577.69 5065
6578.46 5360
6579.23 5353
6579.99 5367
6580.76 5585
6581.52 5554
6582.29 5566
6583.05 5853
6583.82 5822
6584.59 5641
6585.35 5708
6586.12 5765
6586.88 5687
6587.65 5696
6588.41 5592
6589.18 5400
6589.95 5360
6590.71 5283
6591.48 5294
6592.25 5359
6593.01 5474
6593.78 5510
6594.54 5896
6595.31 5868
6596.08 6109
6596.84 6537
6597.61 6386
6598.38 6516
6599.14 6657
6599.91 6468
6600.68 6615
6601.44 6698
6602.21 6283
6602.98 6041
6603.74 5858
6604.51 5677
6605.28 5394
6606.05 5260
6606.81 5020
6607.58 4828
6608.35 4810
6609.11 4690
6609.88 4626
6610.65 4723
6611.42 4719
6612.18 4781
6612.95 4723
6613.72 4614
6614.49 4699
6615.25 4756
6616.02 4897
6616.79 4702
6617.56 4570
6618.32 4694
6619.09 4852
6619.86 4465
6620.63 4391
6621.40 4403
6622.16 4726
6622.93 4809
6623.70 4552
6624.47 4758
6625.24 5021
6626.00 4940
6626.77 4972
6627.54 4996
6628.31 4921
6629.08 4871
6629.85 4800
6630.61 4687
6631.38 4784
6632.15 4757
6632.92 4585
6633.69 4770
6634.46 4776
6635.23 4715
6635.99 4779
6636.76 5087
6637.53 5369
6638.30 5422
6639.07 5622
6639.84 5924
6640.61 6272
6641.38 6508
6642.15 6359
6642.92 6074
6643.68 5979
6644.45 5665
6645.22 5325
6645.99 5169
6646.76 5099
6647.53 4798
6648.30 4645
6649.07 4403
6649.84 4482
6650.61 4646
6651.38 4580
6652.15 4767
6652.92 4766
6653.69 4780
6654.46 4608
6655.23 4627
6656.00 4708
6656.77 4741
6657.54 4794
6658.31 4809
6659.08 4734
6659.85 4535
6660.62 4651
6661.39 4532
6662.16 4500
6662.93 4608
6663.70 4543
6664.47 4492
6665.24 4551
6666.01 4587
6666.78 4808
6667.55 5226
6668.32 5582
6669.09 5917
6669.86 6172
6670.64 6492
6671.41 6533
6672.18 6657
6672.95 6528
6673.72 6250
6674.49 5715
6675.26 5515
6676.03 5172
6676.80 4877
6677.57 4754
6678.35 4391
6679.12 4393
6679.89 4299
6680.66 4302
6681.43 4180
6682.20 4047
6682.97 4076
6683.75 4003
6684.52 4037
6685.29 4012
6686.06 4049
6686.83 4308
6687.60 4166
6688.38 4161
6689.15 4195
6689.92 4301
6690.69 4229
6691.46 4312
6692.24 4379
6693.01 4491
6693.78 4482
6694.55 4228
6695.32 4223
6696.10 4196
6696.87 4009
6697.64 4089
6698.41 3999
6699.19 3851
6699.96 3888
6700.73 3881
6701.50 4015
6702.28 3808
6703.05 3845
6703.82 3883
6704.59 3942
6705.37 3787
6706.14 3751
6706.91 3837
6707.69 4044
6708.46 4004
6709.23 4100
6710.00 4047
6710.78 4046
6711.55 3958
6712.32 3804
6713.10 3626
6713.87 3705
6714.64 3792
6715.42 3674
6716.19 3558
6716.96 3719
6717.74 3715
6718.51 3544
6719.28 3547
6720.06 3540
6720.83 3455
6721.61 3480
6722.38 3543
6723.15 3555
6723.93 3434
6724.70 3482
6725.47 3618
6726.25 3556
6727.02 3496
6727.80 3455
6728.57 3484
6729.35 3623
6730.12 3465
6730.89 3494
6731.67 3467
6732.44 3465
6733.22 3472
6733.99 3257
6734.77 3473
6735.54 3314
6736.31 3387
6737.09 3387
6737.86 3409
6738.64 3334
6739.41 3510
6740.19 3451
6740.96 3543
6741.74 3504
6742.51 3560
6743.29 3646
6744.06 3586
6744.84 3381
6745.61 3384
6746.39 3307
6747.16 3346
6747.94 3272
6748.71 3306
6749.49 3347
6750.26 3283
6751.04 3362
6751.82 3393
6752.59 3378
6753.37 3446
6754.14 3716
6754.92 3646
6755.69 3477
6756.47 3458
6757.25 3502
6758.02 3643
6758.80 3710
6759.57 3549
6760.35 3476
6761.12 3378
6761.90 3158
6762.68 3254
6763.45 3071
6764.23 3201
6765.01 3124
6765.78 3123
6766.56 3088
6767.33 3081
6768.11 3234
6768.89 3208
6769.66 3195
6770.44 3199
6771.22 3186
6771.99 3247
6772.77 3154
6773.55 3317
6774.32 3156
6775.10 3218
6775.88 3258
6776.65 3229
6777.43 3156
6778.21 3054
6778.99 3192
6779.76 3497
6780.54 3456
6781.32 3363
6782.09 3291
6782.87 3243
6783.65 3531
6784.43 3487
6785.20 3320
6785.98 3386
6786.76 3378
6787.54 3375
6788.31 3278
6789.09 3262
6789.87 3325
6790.65 3209
6791.42 3125
6792.20 3088
6792.98 3155
6793.76 3114
6794.54 3068
6795.31 3100
6796.09 3214
6796.87 3263
6797.65 3238
6798.43 3115
6799.20 3089
6799.98 3118
6800.76 3001
6801.54 3015
6802.32 2937
6803.10 3080
6803.87 3123
6804.65 3164
6805.43 3299
6806.21 3290
6806.99 3297
6807.77 3327
6808.55 3393
6809.32 3420
6810.10 3277
6810.88 3404
6811.66 3281
6812.44 3265
6813.22 3227
6814.00 3109
6814.78 3202
6815.56 3141
6816.34 3120
6817.11 3165
6817.89 3075
6818.67 3124
6819.45 2995
6820.23 3007
6821.01 3183
6821.79 3197
6822.57 3194
6823.35 3204
6824.13 3353
6824.91 3359
6825.69 3271
6826.47 3065
6827.25 3178
6828.03 3203
6828.81 3140
6829.59 3051
6830.37 3110
6831.15 3009
6831.93 3040
6832.71 3036
6833.49 3004
6834.27 3117
6835.05 3217
6835.83 3086
6836.61 3006
6837.39 3091
6838.17 3069
6838.95 3094
6839.73 3198
6840.51 3209
6841.29 3057
6842.07 3194
6842.85 3260
6843.63 3259
6844.42 3134
6845.20 3099
6845.98 3224
6846.76 3206
6847.54 3231
6848.32 3268
6849.10 3189
6849.88 3169
6850.66 3189
6851.44 3325
6852.23 3247
6853.01 3416
6853.79 3496
6854.57 3775
6855.35 4283
6856.13 4676
6856.91 4727
6857.70 5026
6858.48 5039
6859.26 4843
6860.04 4671
6860.82 4491
6861.60 4223
6862.39 3947
6863.17 3709
6863.95 3751
6864.73 3580
6865.51 3477
6866.30 3309
6867.08 3408
6867.86 3351
6868.64 3322
6869.42 3529
6870.21 3725
6870.99 3692
6871.77 3763
6872.55 3880
6873.34 3896
6874.12 3966
6874.90 3879
6875.68 3860
6876.47 3705
6877.25 3598
6878.03 3622
6878.81 3574
6879.60 3482
6880.38 3247
6881.16 3267
6881.95 3258
6882.73 3527
6883.51 3390
6884.29 3363
6885.08 3469
6885.86 3525
6886.64 3665
6887.43 3830
6888.21 3711
6888.99 3821
6889.78 3748
6890.56 3986
6891.34 4317
6892.13 4388
6892.91 4563
6893.69 4705
6894.48 4859
6895.26 4926
6896.05 4538
6896.83 4416
6897.61 4454
6898.40 4383
6899.18 4302
6899.97 4172
6900.75 4017
6901.53 3923
6902.32 3875
6903.10 3993
6903.89 4027
6904.67 3846
6905.45 3976
6906.24 3981
6907.02 3740
6907.81 4005
6908.59 4046
6909.38 4018
6910.16 3814
6910.95 3838
6911.73 3881
6912.51 3885
6913.30 3999
6914.08 3916
6914.87 3918
6915.65 3949
6916.44 3894
6917.22 3916
6918.01 3733
6918.79 3626
6919.58 3811
6920.36 3920
6921.15 3996
6921.93 4063
6922.72 3901
6923.50 3997
6924.29 4153
6925.08 4003
6925.86 4102
6926.65 4150
6927.43 4064
6928.22 4118
6929.00 4161
6929.79 4422
6930.57 4257
6931.36 4010
6932.15 4216
6932.93 4183
6933.72 4103
6934.50 4223
6935.29 4054
6936.08 4127
6936.86 4352
6937.65 4266
6938.43 4213
6939.22 4250
6940.01 4216
6940.79 4356
6941.58 4347
6942.37 4358
6943.15 4480
6943.94 4541
6944.72 4617
6945.51 4576
6946.30 4841
6947.08 4981
6947.87 5234
6948.66 5098
6949.44 5372
6950.23 5497
6951.02 5904
6951.80 5937
6952.59 5866
6953.38 5947
6954.17 5839
6954.95 5907
6955.74 5884
6956.53 5785
6957.31 5523
6958.10 5754
6958.89 5441
6959.68 5179
6960.46 5330
6961.25 5240
6962.04 5139
6962.83 5234
6963.61 5494
6964.40 5551
6965.19 5590
6965.98 5393
6966.76 5590
6967.55 5646
6968.34 5766
6969.13 5763
6969.92 5711
6970.70 5777
6971.49 6135
6972.28 6042
6973.07 6105
6973.86 6098
6974.64 6367
6975.43 6904
6976.22 6824
6977.01 7011
6977.80 6904
6978.59 6715
6979.37 7157
6980.16 7168
6980.95 6955
6981.74 7207
6982.53 7139
6983.32 7328
6984.11 7499
6984.90 7711
6985.68 7940
6986.47 8623
6987.26 9302
6988.05 10290
6988.84 11939
6989.63 13867
6990.42 16046
6991.21 18252
6992.00 19784
6992.79 20289
6993.57 20738
6994.36 18967
6995.15 17450
6995.94 15501
6996.73 13672
6997.52 11823
6998.31 10051
6999.10 8902
6999.89 7883
7000.68 7247
7001.47 7075
7002.26 7040
7003.05 7520
7003.84 7879
7004.63 8141
7005.42 8804
7006.21 9326
7007.00 9519
7007.79 9187
7008.58 9194
7009.37 8805
7010.16 8224
7010.95 7564
7011.74 6744
7012.53 6221
7013.32 5776
7014.11 5256
7014.90 5230
7015.69 5135
7016.48 5065
7017.27 5115
7018.06 5196
7018.85 5259
7019.65 5362
7020.44 5560
7021.23 5615
7022.02 5432
7022.81 5326
7023.60 5300
7024.39 5418
7025.18 5236
7025.97 5011
7026.76 4958
7027.56 5146
7028.35 5082
7029.14 5163
7029.93 5295
7030.72 5345
7031.51 5337
7032.30 5485
7033.09 5447
7033.89 5312
7034.68 5042
7035.47 5097
7036.26 5194
7037.05 4892
7037.84 4805
7038.64 4954
7039.43 4956
7040.22 4857
7041.01 4812
7041.80 4787
7042.60 4897
7043.39 5043
7044.18 5044
7044.97 5201
7045.76 5384
7046.56 5411
7047.35 5447
7048.14 5492
7048.93 5506
7049.73 5713
7050.52 5662
7051.31 5794
7052.10 5745
7052.90 5774
7053.69 5967
7054.48 6055
7055.27 6256
7056.07 6568
7056.86 6528
7057.65 6457
7058.45 6522
7059.24 6242
7060.03 5964
7060.83 5753
7061.62 5727
7062.41 5493
7063.20 5414
7064.00 5413
7064.79 5279
7065.58 5284
7066.38 5520
7067.17 5491
7067.96 5496
7068.76 5696
7069.55 5508
7070.35 5359
7071.14 5409
7071.93 5168
7072.73 5385
7073.52 5606
7074.31 5728
7075.11 5690
7075.90 5663
7076.70 5859
7077.49 5942
7078.28 5802
7079.08 5939
7079.87 6020
7080.67 5713
7081.46 5419
7082.25 5387
7083.05 5447
7083.84 5232
7084.64 5401
7085.43 5316
7086.23 5270
7087.02 5533
7087.82 5605
7088.61 5811
7089.41 5993
7090.20 6424
7090.99 7198
7091.79 8016
7092.58 9017
7093.38 10009
7094.17 10513
7094.97 11049
7095.76 10858
7096.56 10598
7097.35 9925
7098.15 8793
7098.94 7815
7099.74 6884
7100.54 6232
7101.33 5776
7102.13 5047
7102.92 4751
7103.72 4661
7104.51 4410
7105.31 4311
7106.10 4219
7106.90 4306
7107.70 4259
7108.49 4271
7109.29 4505
7110.08 4469
7110.88 4430
7111.67 4202
7112.47 4124
7113.27 4132
7114.06 4006
7114.86 3960
7115.65 3814
7116.45 3665
7117.25 3636
7118.04 3621
7118.84 3601
7119.64 3532
7120.43 3705
7121.23 3673
7122.03 3841
7122.82 3925
7123.62 3882
7124.41 4017
7125.21 4001
7126.01 3940
7126.81 4071
7127.60 3853
7128.40 4101
7129.20 4320
7129.99 4138
7130.79 4047
7131.59 4243
7132.38 4337
7133.18 4278
7133.98 4110
7134.78 4042
7135.57 4082
7136.37 4144
7137.17 4040
7137.96 4011
7138.76 3792
7139.56 3746
7140.36 3850
7141.15 3847
7141.95 3699
7142.75 3798
7143.55 3722
7144.35 3705
7145.14 3753
7145.94 3707
7146.74 3782
7147.54 3801
7148.33 3782
7149.13 3723
7149.93 3764
7150.73 3827
7151.53 3816
7152.33 3849
7153.12 3789
7153.92 3812
7154.72 3660
7155.52 3480
7156.32 3682
7157.12 3786
7157.91 3617
7158.71 3663
7159.51 3747
7160.31 3746
7161.11 3595
7161.91 3597
7162.71 3613
7163.50 3503
7164.30 3476
7165.10 3274
7165.90 3249
7166.70 3452
7167.50 3420
7168.30 3240
7169.10 3337
7169.90 3154
7170.70 3189
7171.50 3466
7172.29 3341
7173.09 3226
7173.89 3206
7174.69 3229
7175.49 3207
7176.29 3271
7177.09 3041
7177.89 2950
7178.69 2998
7179.49 3069
7180.29 3141
7181.09 2998
7181.89 3041
7182.69 2932
7183.49 2857
7184.29 2845
7185.09 2762
7185.89 2829
7186.69 2811
7187.49 2815
7188.29 2918
7189.09 2912
7189.89 2908
7190.69 2953
7191.49 2940
7192.29 2881
7193.09 2880
7193.89 2874
7194.69 2795
7195.49 2819
7196.29 2702
7197.10 2684
7197.90 2600
7198.70 2682
7199.50 2676
7200.30 2842
7201.10 2634
7201.90 2705
7202.70 2680
7203.50 2546
7204.30 2663
7205.11 2615
7205.91 2565
7206.71 2790
7207.51 2732
7208.31 2679
7209.11 2621
7209.91 2704
7210.71 2672
7211.52 2605
7212.32 2612
7213.12 2407
7213.92 2439
7214.72 2459
7215.52 2467
7216.33 2412
7217.13 2468
7217.93 2603
7218.73 2671
7219.53 2484
7220.34 2555
7221.14 2524
7221.94 2440
7222.74 2528
7223.54 2571
7224.35 2589
7225.15 2525
7225.95 2512
7226.75 2653
7227.56 2529
7228.36 2421
7229.16 2401
7229.96 2675
7230.77 2647
7231.57 2546
7232.37 2445
7233.17 2450
7233.98 2472
7234.78 2554
7235.58 2571
7236.38 2524
7237.19 2499
7237.99 2563
7238.79 2610
7239.60 2600
7240.40 2422
7241.20 2544
7242.01 2566
7242.81 2642
7243.61 2496
7244.42 2447
7245.22 2502
7246.02 2471
7246.83 2441
7247.63 2476
7248.43 2556
7249.24 2430
7250.04 2551
7250.84 2598
7251.65 2752
7252.45 2612
7253.26 2638
7254.06 2600
7254.86 2638
7255.67 2784
7256.47 2592
7257.28 2609
7258.08 2551
7258.88 2589
7259.69 2468
7260.49 2685
7261.30 2523
7262.10 2438
7262.90 2655
7263.71 2710
7264.51 2755
7265.32 2579
7266.12 2700
7266.93 2819
7267.73 2797
7268.54 2790
7269.34 2833
7270.15 2866
7270.95 2709
7271.76 2855
7272.56 2794
7273.37 2652
7274.17 2815
7274.98 2856
7275.78 2786
7276.59 2731
7277.39 2690
7278.20 2595
7279.00 2649
7279.81 2712
7280.61 2684
7281.42 2689
7282.22 2783
7283.03 2820
7283.83 2868
7284.64 2969
7285.45 2862
7286.25 3124
7287.06 3277
7287.86 3313
7288.67 3526
7289.47 3763
7290.28 4286
7291.09 4532
7291.89 4690
7292.70 4610
7293.50 4334
7294.31 4176
7295.12 3818
7295.92 3438
7296.73 3135
7297.53 3013
7298.34 3046
7299.15 2874
7299.95 2761
7300.76 2658
7301.57 2641
7302.37 2758
7303.18 2779
7303.99 2666
7304.79 2668
7305.60 2705
7306.41 2573
7307.21 2653
7308.02 2615
7308.83 2704
7309.63 2768
7310.44 2671
7311.25 2679
7312.06 2686
7312.86 2619
7313.67 2747
7314.48 2913
7315.28 2740
7316.09 2859
7316.90 2895
7317.71 2950
7318.51 2862
7319.32 2761
7320.13 2821
7320.94 2912
7321.74 2916
7322.55 2978
7323.36 3067
7324.17 3063
7324.97 3114
7325.78 3375
7326.59 3437
7327.40 3422
7328.21 3467
7329.01 3179
7329.82 3176
7330.63 3143
7331.44 2939
7332.25 2928
7333.06 2864
7333.86 2800
7334.67 2691
7335.48 2612
7336.29 2717
7337.10 2757
7337.91 2816
7338.71 2830
7339.52 2714
7340.33 2676
7341.14 2701
7341.95 2721
7342.76 2703
7343.57 2671
7344.38 2661
7345.18 2685
7345.99 2587
7346.80 2590
7347.61 2584
7348.42 2740
7349.23 2662
7350.04 2761
7350.85 2741
7351.66 2613
7352.47 2683
7353.28 2665
7354.09 2655
7354.89 2645
7355.70 2638
7356.51 2650
7357.32 2621
7358.13 2618
7358.94 2665
7359.75 2700
7360.56 2581
7361.37 2480
7362.18 2669
7362.99 2570
7363.80 2522
7364.61 2587
7365.42 2696
7366.23 2660
7367.04 2567
7367.85 2627
7368.66 2627
7369.47 2702
7370.28 2543
7371.09 2678
7371.90 2713
7372.71 2694
7373.52 2700
7374.33 2598
7375.15 2593
7375.96 2525
7376.77 2708
7377.58 2696
7378.39 2715
7379.20 2812
7380.01 2835
7380.82 2881
7381.63 2816
7382.44 2863
7383.25 2938
7384.06 3031
7384.88 3144
7385.69 3255
7386.50 3499
7387.31 3459
7388.12 3389
7388.93 3423
7389.74 3485
7390.55 3301
7391.37 3143
7392.18 3066
7392.99 2899
7393.80 2928
7394.61 2800
7395.42 2615
7396.24 2727
7397.05 2686
7397.86 2624
7398.67 2442
7399.48 2467
7400.30 2537
7401.11 2676
7401.92 2725
7402.73 2769
7403.54 2801
7404.36 2855
7405.17 3007
7405.98 2907
7406.79 3033
7407.60 3041
7408.42 3164
7409.23 3011
7410.04 2900
7410.85 2963
7411.67 2818
7412.48 2617
7413.29 2449
7414.11 2617
7414.92 2651
7415.73 2563
7416.54 2545
7417.36 2605
7418.17 2590
7418.98 2544
7419.80 2454
7420.61 2411
7421.42 2420
7422.23 2418
7423.05 2337
7423.86 2222
7424.67 2208
7425.49 2238
7426.30 2304
7427.11 2339
7427.93 2370
7428.74 2358
7429.56 2291
7430.37 2497
7431.18 2378
7432.00 2334
7432.81 2211
7433.62 2303
7434.44 2229
7435.25 2251
7436.07 2341
7436.88 2310
7437.69 2300
7438.51 2264
7439.32 2153
7440.14 2178
7440.95 2154
7441.76 2316
7442.58 2363
7443.39 2356
7444.21 2346
7445.02 2333
7445.84 2284
7446.65 2349
7447.46 2420
7448.28 2468
7449.09 2316
7449.91 2412
7450.72 2391
7451.54 2379
7452.35 2419
7453.17 2382
7453.98 2316
7454.80 2223
7455.61 2292
7456.43 2259
7457.24 2279
7458.06 2368
7458.87 2373
7459.69 2287
7460.50 2380
7461.32 2418
7462.13 2456
7462.95 2334
7463.77 2242
7464.58 2424
7465.40 2447
7466.21 2484
7467.03 2432
7467.84 2410
7468.66 2477
7469.47 2338
7470.29 2393
7471.11 2416
7471.92 2390
7472.74 2448
7473.55 2355
7474.37 2382
7475.19 2478
7476.00 2559
7476.82 2464
7477.63 2478
7478.45 2413
7479.27 2526
7480.08 2532
7480.90 2562
7481.72 2477
7482.53 2511
7483.35 2345
7484.17 2421
7484.98 2441
7485.80 2380
7486.62 2372
7487.43 2390
7488.25 2299
7489.07 2450
7489.88 2460
7490.70 2372
7491.52 2524
7492.33 2458
7493.15 2375
7493.97 2384
7494.78 2383
7495.60 2350
7496.42 2388
7497.24 2326
7498.05 2376
7498.87 2481
7499.69 2429
7500.51 2509
7501.32 2352
7502.14 2355
7502.96 2387
7503.78 2400
7504.59 2379
7505.41 2474
7506.23 2549
7507.05 2499
7507.86 2490
7508.68 2562
7509.50 2501
7510.32 2550
7511.14 2494
7511.95 2465
7512.77 2453
7513.59 2486
7514.41 2385
7515.23 2339
7516.05 2388
7516.86 2498
7517.68 2421
7518.50 2494
7519.32 2444
7520.14 2450
7520.96 2404
7521.78 2596
7522.59 2471
7523.41 2366
7524.23 2422
7525.05 2419
7525.87 2452
7526.69 2451
7527.51 2362
7528.33 2312
7529.14 2337
7529.96 2388
7530.78 2388
7531.60 2428
7532.42 2607
7533.24 2588
7534.06 2379
7534.88 2501
7535.70 2408
7536.52 2453
7537.34 2406
7538.16 2447
7538.98 2541
7539.80 2485
7540.62 2514
7541.44 2412
7542.25 2594
7543.07 2548
7543.89 2462
7544.71 2397
7545.53 2428
7546.35 2510
7547.17 2634
7547.99 2718
7548.81 2763
7549.63 2650
7550.45 2717
7551.27 2774
7552.09 2689
7552.92 2828
7553.74 2829
7554.56 2803
7555.38 2827
7556.20 2681
7557.02 2717
7557.84 2873
7558.66 2901
7559.48 2863
7560.30 2746
7561.12 2812
7561.94 2866
7562.76 2993
7563.58 2988
7564.40 3049
7565.23 3084
7566.05 3075
7566.87 3188
7567.69 3005
7568.51 3046
7569.33 3381
7570.15 3090
7570.97 3044
7571.79 3035
7572.62 2962
7573.44 3101
7574.26 3140
7575.08 3210
7575.90 3109
7576.72 3047
7577.55 3000
7578.37 3053
7579.19 3197
7580.01 3139
7580.83 3175
7581.65 3232
7582.48 3273
7583.30 3182
7584.12 3167
7584.94 3146
7585.76 3250
7586.59 3109
7587.41 3187
7588.23 3254
7589.05 3364
7589.88 3486
7590.70 3328
7591.52 3494
7592.34 3540
7593.16 3633
7593.99 3691
7594.81 3654
7595.63 3699
7596.46 3669
7597.28 3650
7598.10 3700
7598.92 3720
7599.75 3689
7600.57 3651
7601.39 3681
7602.22 3538
7603.04 3605
7603.86 3601
7604.68 3655
7605.51 3698
7606.33 3769
7607.15 4027
7607.98 4199
7608.80 4441
7609.62 4668
7610.45 5094
7611.27 5191
7612.09 5284
7612.92 5151
7613.74 5075
7614.57 4941
7615.39 4884
7616.21 4628
7617.04 4313
7617.86 4243
7618.68 4102
7619.51 4127
7620.33 4054
7621.16 4119
7621.98 4285
7622.80 4371
7623.63 4453
7624.45 4434
7625.28 4415
7626.10 4345
7626.93 4333
7627.75 4307
7628.57 4106
7629.40 4052
7630.22 4094
7631.05 3981
7631.87 4004
7632.70 4138
7633.52 4205
7634.35 4363
7635.17 4647
7636.00 4988
7636.82 5378
7637.65 5900
7638.47 5943
7639.30 6233
7640.12 6168
7640.95 6036
7641.77 5620
7642.60 5022
7643.42 4603
7644.25 4227
7645.07 3928
7645.90 3624
7646.72 3515
7647.55 3345
7648.37 3253
7649.20 3352
7650.02 3324
7650.85 3292
7651.68 3343
7652.50 3343
7653.33 3486
7654.15 3500
7654.98 3491
7655.81 3509
7656.63 3492
7657.46 3408
7658.28 3196
7659.11 3022
7659.94 3161
7660.76 3038
7661.59 2915
7662.41 2856
7663.24 2935
7664.07 2773
7664.89 2868
7665.72 2924
7666.55 2838
7667.37 2825
7668.20 2729
7669.03 2838
7669.85 2643
7670.68 2715
7671.51 2858
7672.33 3071
7673.16 2807
7673.99 2780
7674.81 2827
7675.64 2885
7676.47 2936
7677.29 2906
7678.12 2937
7678.95 2764
7679.78 2757
7680.60 2678
7681.43 2727
7682.26 2748
7683.08 2692
7683.91 2639
7684.74 2686
7685.57 2732
7686.39 2584
7687.22 2730
7688.05 2564
7688.88 2697
7689.70 2587
7690.53 2779
7691.36 2605
7692.19 2648
7693.02 2691
7693.84 2508
7694.67 2531
7695.50 2555
7696.33 2570
7697.16 2568
7697.98 2623
7698.81 2693
7699.64 2722
7700.47 2700
7701.30 2590
7702.13 2707
7702.95 2726
7703.78 2711
7704.61 2867
7705.44 2912
7706.27 2962
7707.10 2922
7707.93 2795
7708.75 2701
7709.58 2717
7710.41 2699
7711.24 2610
7712.07 2603
7712.90 2701
7713.73 2657
7714.56 2620
7715.39 2660
7716.22 2555
7717.04 2485
7717.87 2431
7718.70 2502
7719.53 2406
7720.36 2524
7721.19 2522
7722.02 2572
7722.85 2605
7723.68 2535
7724.51 2469
7725.34 2536
7726.17 2383
7727.00 2404
7727.83 2447
7728.66 2257
7729.49 2358
7730.32 2404
7731.15 2238
7731.98 2382
7732.81 2348
7733.64 2212
7734.47 2251
7735.30 2191
7736.13 2239
7736.96 2284
7737.79 2339
7738.62 2372
7739.45 2272
7740.28 2288
7741.11 2297
7741.94 2255
7742.77 2148
7743.60 2115
7744.43 2146
7745.26 2229
7746.09 2178
7746.93 2276
7747.76 2268
7748.59 2294
7749.42 2347
7750.25 2413
7751.08 2507
7751.91 2552
7752.74 2816
7753.57 3027
7754.40 3179
7755.24 3248
7756.07 3275
7756.90 3087
7757.73 3067
7758.56 2969
7759.39 2853
7760.22 2612
7761.06 2412
7761.89 2516
7762.72 2389
7763.55 2368
7764.38 2248
7765.21 2437
7766.05 2362
7766.88 2276
7767.71 2307
7768.54 2387
7769.37 2371
7770.21 2342
7771.04 2318
7771.87 2351
7772.70 2427
7773.53 2323
7774.37 2327
7775.20 2271
7776.03 2206
7776.86 2137
7777.70 2092
7778.53 2132
7779.36 2161
7780.19 2153
7781.03 2081
7781.86 2164
7782.69 2141
7783.52 2115
7784.36 2223
7785.19 2160
7786.02 2018
7786.86 2072
7787.69 2050
7788.52 2097
7789.36 2162
7790.19 2013
7791.02 2133
7791.85 2186
7792.69 2160
7793.52 2170
7794.35 2180
7795.19 2193
7796.02 2173
7796.86 2155
7797.69 2224
7798.52 2225
7799.36 2201
7800.19 2186
7801.02 2249
7801.86 2217
7802.69 2060
7803.52 2122
7804.36 2173
7805.19 2170
7806.03 2124
7806.86 2191
7807.69 2236
7808.53 2124
7809.36 2142
7810.20 2138
7811.03 2219
7811.87 2271
7812.70 2162
7813.53 2222
7814.37 2126
7815.20 2206
7816.04 2214
7816.87 2244
7817.71 2152
7818.54 2191
7819.38 2236
7820.21 2278
7821.05 2215
7821.88 2279
7822.72 2269
7823.55 2320
7824.39 2148
7825.22 2249
7826.06 2332
7826.89 2353
7827.73 2276
7828.56 2219
7829.40 2368
7830.23 2380
7831.07 2543
7831.90 2474
7832.74 2493
7833.57 2475
7834.41 2497
7835.24 2514
7836.08 2627
7836.91 2475
7837.75 2316
7838.59 2351
7839.42 2359
7840.26 2393
7841.09 2427
7841.93 2455
7842.77 2452
7843.60 2452
7844.44 2439
7845.27 2324
7846.11 2315
7846.95 2387
7847.78 2403
7848.62 2393
7849.45 2284
7850.29 2308
7851.13 2305
7851.96 2229
7852.80 2207
7853.64 2288
7854.47 2243
7855.31 2239
7856.15 2243
7856.98 2149
7857.82 2361
7858.66 2151
7859.49 2048
7860.33 2023
7861.17 2117
7862.00 2186
7862.84 2197
7863.68 2176
7864.52 2169
7865.35 2229
7866.19 2251
7867.03 2176
7867.86 2153
7868.70 2102
7869.54 2222
7870.38 2191
7871.21 2306
7872.05 2295
7872.89 2228
7873.73 2180
7874.56 2112
7875.40 2125
7876.24 2333
7877.08 2282
7877.92 2191
7878.75 2210
7879.59 2375
7880.43 2367
7881.27 2253
7882.10 2433
7882.94 2506
7883.78 2629
7884.62 2698
7885.46 2733
7886.30 2542
7887.13 2381
7887.97 2461
7888.81 2341
7889.65 2342
7890.49 2287
7891.33 2355
7892.16 2251
7893.00 2391
7893.84 2248
7894.68 2291
7895.52 2345
7896.36 2283
7897.20 2423
7898.04 2405
7898.88 2314
7899.71 2302
7900.55 2364
7901.39 2363
7902.23 2445
7903.07 2369
7903.91 2274
7904.75 2392
7905.59 2284
7906.43 2333
7907.27 2335
7908.11 2328
7908.95 2469
7909.79 2462
7910.62 2348
7911.46 2209
7912.30 2163
7913.14 2258
7913.98 2295
7914.82 2182
7915.66 2142
7916.50 2108
7917.34 2089
7918.18 2218
7919.02 2299
7919.86 2282
7920.70 2243
7921.54 2172
7922.38 2257
7923.22 2247
7924.06 2408
7924.90 2283
7925.74 2324
7926.58 2217
7927.43 2211
7928.27 2100
7929.11 2101
7929.95 2076
7930.79 2005
7931.63 2041
7932.47 2081
7933.31 2079
7934.15 2084
7934.99 2129
7935.83 2089
7936.67 2186
7937.51 2349
7938.36 2298
7939.20 2302
7940.04 2293
7940.88 2279
7941.72 2237
7942.56 2234
7943.40 2012
7944.24 2037
7945.09 2046
7945.93 2098
7946.77 1985
7947.61 2008
7948.45 2001
7949.29 2062
7950.13 1973
7950.98 2163
7951.82 2097
7952.66 2024
7953.50 1993
7954.34 2181
7955.19 2241
7956.03 2126
7956.87 2136
7957.71 2077
7958.55 2080
7959.40 2138
7960.24 2248
7961.08 2282
7961.92 2236
7962.76 2291
7963.61 2277
7964.45 2310
7965.29 2267
7966.13 2184
7966.98 2268
7967.82 2178
7968.66 2331
7969.50 2324
7970.35 2190
7971.19 2084
7972.03 2235
7972.88 2339
7973.72 2388
7974.56 2411
7975.40 2438
7976.25 2383
7977.09 2451
7977.93 2240
7978.78 2257
7979.62 2253
7980.46 2196
7981.31 2194
7982.15 2154
7982.99 2243
7983.84 2128
7984.68 2158
7985.52 2123
7986.37 2204
7987.21 2282
7988.06 2162
7988.90 2073
7989.74 2170
7990.59 2222
7991.43 2131
7992.27 2052
7993.12 2013
7993.96 2072
7994.81 2088
7995.65 2041
7996.49 1946
7997.34 1917
7998.18 2043
7999.03 1949
7999.87 1983
8000.72 1913
8001.56 1870
8002.40 1943
8003.25 1982
8004.09 1888
8004.94 1947
8005.78 2005
8006.63 1957
8007.47 1958
8008.32 1948
8009.16 2029
8010.01 2002
8010.85 2012
8011.70 1888
8012.54 1964
8013.39 2016
8014.23 2071
8015.08 1972
8015.92 1933
8016.77 1994
8017.61 2018
8018.46 2170
8019.30 2149
8020.15 2023
8020.99 1999
8021.84 2007
8022.68 1956
8023.53 1889
8024.38 1724
8025.22 1725
8026.07 1744
8026.91 1813
8027.76 1770
8028.60 1718
8029.45 1721
8030.30 1828
8031.14 1769
8031.99 1683
8032.83 1677
8033.68 1755
8034.53 1736
8035.37 1764
8036.22 1726
8037.06 1803
8037.91 1876
8038.76 1828
8039.60 1832
8040.45 1825
8041.30 1876
8042.14 1738
8042.99 1756
8043.84 1749
8044.68 1801
8045.53 1919
8046.38 1752
8047.22 1823
8048.07 1834
8048.92 1675
8049.76 1739
8050.61 1731
8051.46 1686
8052.30 1785
8053.15 1780
8054.00 1719
8054.85 1642
8055.69 1742
8056.54 1730
8057.39 1686
8058.24 1710
8059.08 1715
8059.93 1748
8060.78 1755
8061.63 1744
8062.47 1649
8063.32 1664
8064.17 1672
8065.02 1691
8065.86 1691
8066.71 1742
8067.56 1763
8068.41 1677
8069.26 1658
8070.10 1595
8070.95 1716
8071.80 1709
8072.65 1728
8073.50 1818
8074.34 1781
8075.19 1600
8076.04 1715
8076.89 1680
8077.74 1677
8078.59 1727
8079.43 1716
8080.28 1627
8081.13 1618
8081.98 1626
8082.83 1556
8083.68 1699
8084.53 1627
8085.37 1618
8086.22 1609
8087.07 1706
8087.92 1751
8088.77 1609
8089.62 1597
8090.47 1635
8091.32 1701
8092.17 1658
8093.02 1676
8093.87 1673
8094.71 1764
8095.56 1705
8096.41 1631
8097.26 1761
8098.11 1693
8098.96 1675
8099.81 1753
8100.66 1662
8101.51 1588
8102.36 1594
8103.21 1641
8104.06 1616
8104.91 1595
8105.76 1609
8106.61 1490
8107.46 1540
8108.31 1587
8109.16 1616
8110.01 1596
8110.86 1640
8111.71 1564
8112.56 1570
8113.41 1594
8114.26 1604
8115.11 1548
8115.96 1561
8116.81 1625
8117.66 1606
8118.51 1635
8119.36 1564
8120.21 1551
8121.06 1576
8121.92 1576
8122.77 1615
8123.62 1594
8124.47 1682
8125.32 1648
8126.17 1560
8127.02 1675
8127.87 1714
8128.72 1705
8129.57 1559
8130.43 1652
8131.28 1671
8132.13 1674
8132.98 1662
8133.83 1617
8134.68 1659
8135.53 1490
8136.38 1642
8137.24 1631
8138.09 1568
8138.94 1573
8139.79 1610
8140.64 1628
8141.49 1698
8142.35 1656
8143.20 1563
8144.05 1630
8144.90 1720
8145.75 1668
8146.61 1696
8147.46 1749
8148.31 1760
8149.16 1685
8150.01 1656
8150.87 1814
8151.72 1672
8152.57 1648
8153.42 1625
8154.28 1782
8155.13 1732
8155.98 1646
8156.83 1560
8157.69 1506
8158.54 1632
8159.39 1721
8160.24 1714
8161.10 1793
8161.95 1673
8162.80 1696
8163.66 1722
8164.51 1794
8165.36 1804
8166.21 1681
8167.07 1734
8167.92 1736
8168.77 1773
8169.63 1805
8170.48 1709
8171.33 1707
8172.19 1689
8173.04 1672
8173.89 1656
8174.75 1698
8175.60 1649
8176.46 1672
8177.31 1624
8178.16 1535
8179.02 1547
8179.87 1523
8180.72 1605
8181.58 1618
8182.43 1612
8183.29 1532
8184.14 1564
8184.99 1549
8185.85 1586
8186.70 1555
8187.56 1564
8188.41 1585
8189.26 1591
8190.12 1530
8190.97 1543
8191.83 1478
8192.68 1540
8193.54 1558
8194.39 1615
8195.25 1518
8196.10 1410
8196.95 1430
8197.81 1575
8198.66 1515
8199.52 1463
8200.37 1528
8201.23 1498
8202.08 1428
8202.94 1533
8203.79 1543
8204.65 1564
8205.50 1581
8206.36 1604
8207.21 1503
8208.07 1496
8208.92 1503
8209.78 1591
8210.64 1549
8211.49 1616
8212.35 1560
8213.20 1569
8214.06 1565
8214.91 1469
8215.77 1554
8216.62 1590
8217.48 1618
8218.34 1518
8219.19 1507
8220.05 1629
8220.90 1510
8221.76 1557
8222.61 1535
8223.47 1544
8224.33 1648
8225.18 1685
8226.04 1719
8226.90 1783
8227.75 1850
8228.61 1848
8229.46 1920
8230.32 1898
8231.18 1958
8232.03 1768
8232.89 1791
8233.75 1784
8234.60 1608
8235.46 1626
8236.32 1589
8237.17 1570
8238.03 1542
8238.89 1516
8239.74 1531
8240.60 1430
8241.46 1544
8242.32 1532
8243.17 1524
8244.03 1468
8244.89 1580
8245.74 1546
8246.60 1532
8247.46 1593
8248.32 1599
8249.17 1461
8250.03 1518
8250.89 1473
8251.75 1463
8252.60 1532
8253.46 1554
8254.32 1513
8255.18 1547
8256.03 1521
8256.89 1481
8257.75 1549
8258.61 1519
8259.47 1486
8260.32 1471
8261.18 1525
8262.04 1497
8262.90 1375
8263.76 1506
8264.61 1503
8265.47 1432
8266.33 1520
8267.19 1564
8268.05 1562
8268.91 1537
8269.76 1513
8270.62 1486
8271.48 1492
8272.34 1570
8273.20 1482
8274.06 1453
8274.92 1485
8275.77 1448
8276.63 1529
8277.49 1445
8278.35 1503
8279.21 1587
8280.07 1544
8280.93 1514
8281.79 1483
8282.65 1498
8283.51 1469
8284.36 1487
8285.22 1523
8286.08 1577
8286.94 1476
8287.80 1569
8288.66 1503
8289.52 1501
8290.38 1439
8291.24 1618
8292.10 1537
8292.96 1519
8293.82 1472
8294.68 1442
8295.54 1483
8296.40 1498
8297.26 1537
8298.12 1558
8298.98 1578
8299.84 1557
8300.70 1500
8301.56 1599
8302.42 1594
8303.28 1624
8304.14 1574
8305.00 1513
8305.86 1507
8306.72 1477
8307.58 1590
8308.44 1516
8309.30 1603
8310.16 1523
8311.02 1586
8311.88 1526
8312.74 1546
8313.60 1596
8314.46 1531
8315.33 1534
8316.19 1581
8317.05 1536
8317.91 1561
8318.77 1585
8319.63 1561
8320.49 1522
8321.35 1514
8322.21 1505
8323.08 1585
8323.94 1559
8324.80 1600
8325.66 1487
8326.52 1461
8327.38 1489
8328.24 1464
8329.10 1505
8329.97 1523
8330.83 1432
8331.69 1484
8332.55 1506
8333.41 1454
8334.28 1441
8335.14 1468
8336.00 1536
8336.86 1427
8337.72 1375
8338.58 1389
8339.45 1461
8340.31 1495
8341.17 1469
8342.03 1550
8342.90 1496
8343.76 1526
8344.62 1508
8345.48 1471
8346.35 1439
8347.21 1483
8348.07 1442
8348.93 1458
8349.80 1499
8350.66 1553
8351.52 1596
8352.38 1487
8353.25 1459
8354.11 1554
8354.97 1579
8355.83 1522
8356.70 1496
8357.56 1548
8358.42 1584
8359.29 1546
8360.15 1530
8361.01 1453
8361.88 1546
8362.74 1569
8363.60 1552
8364.47 1616
8365.33 1552
8366.19 1540
8367.06 1529
8367.92 1574
8368.78 1506
8369.65 1579
8370.51 1567
8371.38 1535
8372.24 1569
8373.10 1483
8373.97 1598
8374.83 1641
8375.69 1612
8376.56 1625
8377.42 1506
8378.29 1525
8379.15 1658
8380.01 1605
8380.88 1641
8381.74 1535
8382.61 1526
8383.47 1615
8384.34 1633
8385.20 1640
8386.07 1615
8386.93 1609
8387.79 1544
8388.66 1636
8389.52 1665
8390.39 1722
8391.25 1708
8392.12 1691
8392.98 1705
8393.85 1676
8394.71 1640
8395.58 1617
8396.44 1630
8397.31 1689
8398.17 1694
8399.04 1675
8399.90 1691
8400.77 1689
8401.63 1711
8402.50 1702
8403.36 1724
8404.23 1715
8405.10 1736
8405.96 1720
8406.83 1737
8407.69 1786
8408.56 1668
8409.42 1685
8410.29 1865
8411.15 1788
8412.02 1746
8412.89 1676
8413.75 1701
8414.62 1783
8415.48 1804
8416.35 1728
8417.22 1853
8418.08 1853
8418.95 1727
8419.82 1867
8420.68 1843
8421.55 1786
8422.41 1851
8423.28 1974
8424.15 1847
8425.01 1874
8425.88 1754
8426.75 1803
8427.61 1792
8428.48 1847
8429.35 1920
8430.21 1965
8431.08 1979
8431.95 2026
8432.81 2037
8433.68 1927
8434.55 1985
8435.41 2134
8436.28 1993
8437.15 2023
8438.02 2064
8438.88 2072
8439.75 2057
8440.62 2060
8441.49 2120
8442.35 2126
8443.22 2137
8444.09 2266
8444.96 2237
8445.82 2304
8446.69 2313
8447.56 2353
8448.43 2540
8449.29 2486
8450.16 2519
8451.03 2675
8451.90 2578
8452.77 2659
8453.63 2629
8454.50 2610
8455.37 2757
8456.24 2556
8457.11 2595
8457.97 2657
8458.84 2669
8459.71 3010
8460.58 3379
8461.45 3709
8462.32 4226
8463.18 4647
8464.05 4983
8464.92 5185
8465.79 4953
8466.66 4694
8467.53 4758
8468.40 4217
8469.26 3715
8470.13 3417
8471.00 3130
8471.87 2872
8472.74 2637
8473.61 2520
8474.48 2476
8475.35 2423
8476.22 2304
8477.09 2358
8477.95 2168
8478.82 2214
8479.69 2236
8480.56 2236
8481.43 2160
8482.30 2283
8483.17 2185
8484.04 2157
8484.91 2181
8485.78 2150
8486.65 2119
8487.52 2040
8488.39 2058
8489.26 1963
8490.13 1927
8491.00 2094
8491.87 2121
8492.74 2129
8493.61 2102
8494.48 2097
8495.35 2109
8496.22 2068
8497.09 2160
8497.96 2093
8498.83 2071
8499.70 2158
8500.57 2213
8501.44 2180
8502.31 2207
8503.18 2149
8504.05 2167
8504.92 2083
8505.79 2026
8506.66 2052
8507.53 2087
8508.41 1979
8509.28 1964
8510.15 1990
8511.02 2060
8511.89 2098
8512.76 2073
8513.63 1961
8514.50 2015
8515.37 2046
8516.24 1980
8517.12 1955
8517.99 2009
8518.86 2089
8519.73 2037
8520.60 2023
8521.47 2066
8522.34 2137
8523.22 2106
8524.09 2195
8524.96 2190
8525.83 2207
8526.70 2112
8527.57 2150
8528.45 2058
8529.32 2127
8530.19 2162
8531.06 2202
8531.93 2129
8532.81 2150
8533.68 2085
8534.55 2064
8535.42 2033
8536.29 2062
8537.17 2073
8538.04 2129
8538.91 2052
8539.78 2110
8540.66 2116
8541.53 2038
8542.40 2220
8543.27 2084
8544.15 2074
8545.02 2099
8545.89 2125
8546.76 2021
8547.64 2060
8548.51 2068
8549.38 2118
8550.26 2046
8551.13 1959
8552.00 2029
8552.87 1925
8553.75 1932
8554.62 2020
8555.49 2004
8556.37 2035
8557.24 2056
8558.11 2200
8558.99 2160
8559.86 2229
8560.73 2447
8561.61 2425
8562.48 2613
8563.36 2648
8564.23 2590
8565.10 2417
8565.98 2420
8566.85 2231
8567.72 2195
8568.60 1981
8569.47 1953
8570.35 1972
8571.22 1935
8572.09 1895
8572.97 1838
8573.84 2007
8574.72 1877
8575.59 1922
8576.46 1936
8577.34 1885
8578.21 1926
8579.09 1838
8579.96 1862
8580.84 1878
8581.71 1936
8582.59 1853
8583.46 1794
8584.34 1841
8585.21 1740
8586.08 1735
8586.96 1849
8587.83 1807
8588.71 1796
8589.58 1825
8590.46 1861
8591.33 1848
8592.21 1778
8593.08 1847
8593.96 1914
8594.83 1858
8595.71 1791
8596.59 1791
8597.46 1817
8598.34 1794
8599.21 1867
8600.09 1901
8600.96 1890
8601.84 1874
8602.71 1904
8603.59 1913
8604.46 1890
8605.34 1814
8606.22 1858
8607.09 1901
8607.97 1847
8608.84 1813
8609.72 1888
8610.60 1868
8611.47 1963
8612.35 1887
8613.22 1943
8614.10 1889
8614.98 1806
8615.85 1799
8616.73 1795
8617.61 1899
8618.48 1887
8619.36 1862
8620.24 1898
8621.11 1955
8621.99 1826
8622.87 1910
8623.74 1877
8624.62 1987
8625.50 1949
8626.37 2118
8627.25 1972
8628.13 1994
8629.00 1884
8629.88 1907
8630.76 1920
8631.63 1918
8632.51 1936
8633.39 1994
8634.27 2027
8635.14 1947
8636.02 1979
8636.90 2001
8637.77 1966
8638.65 1987
8639.53 2046
8640.41 1971
8641.28 1915
8642.16 2020
8643.04 2026
8643.92 2129
8644.80 2092
8645.67 2110
8646.55 2062
8647.43 2088
8648.31 2074
8649.19 2089
8650.06 2130
8650.94 2131
8651.82 2130
8652.70 2188
8653.58 2146
8654.45 2184
8655.33 2239
8656.21 2258
8657.09 2555
8657.97 2396
8658.85 2321
8659.72 2405
8660.60 2372
8661.48 2446
8662.36 2324
8663.24 2355
8664.12 2375
8665.00 2427
8665.88 2365
8666.75 2471
8667.63 2518
8668.51 2316
8669.39 2390
8670.27 2397
8671.15 2370
8672.03 2416
8672.91 2407
8673.79 2525
8674.67 2484
8675.55 2626
8676.42 2613
8677.30 2664
8678.18 2538
8679.06 2878
8679.94 2931
8680.82 2843
8681.70 3002
8682.58 3189
8683.46 3178
8684.34 3124
8685.22 3002
8686.10 2987
8686.98 2935
8687.86 2866
8688.74 2871
8689.62 2820
8690.50 2801
8691.38 2807
8692.26 2779
8693.14 2962
8694.02 3026
8694.90 3125
8695.78 3542
8696.66 3725
8697.54 4341
8698.42 5189
8699.30 5688
8700.18 6058
8701.07 5971
8701.95 5800
8702.83 5363
8703.71 5032
8704.59 4502
8705.47 4115
8706.35 3625
8707.23 3123
8708.11 2951
8708.99 2739
8709.87 2653
8710.75 2438
8711.64 2353
8712.52 2393
8713.40 2273
8714.28 2232
8715.16 2173
8716.04 2191
8716.92 2211
8717.81 2153
8718.69 2091
8719.57 2179
8720.45 2102
8721.33 2131
8722.21 2211
8723.10 2051
8723.98 2083
8724.86 2050
8725.74 2191
8726.62 2188
8727.50 2226
8728.39 2218
8729.27 2233
8730.15 2291
8731.03 2231
8731.91 2344
8732.80 2214
8733.68 2197
8734.56 2191
8735.44 2321
8736.33 2321
8737.21 2370
8738.09 2308
8738.97 2327
8739.86 2266
8740.74 2284
8741.62 2326
8742.50 2162
8743.39 2143
8744.27 2259
8745.15 2215
8746.04 2225
8746.92 2123
8747.80 2154
8748.68 2061
8749.57 2191
8750.45 2247
8751.33 2210
8752.22 2265
8753.10 2306
8753.98 2166
8754.87 2170
8755.75 2178
8756.63 2220
8757.52 2204
8758.40 2277
8759.28 2264
8760.17 2298
8761.05 2409
8761.94 2464
8762.82 2531
8763.70 2516
8764.59 2493
8765.47 2490
8766.36 2536
8767.24 2635
8768.12 2513
8769.01 2467
8769.89 2401
8770.78 2462
8771.66 2494
8772.54 2477
8773.43 2512
8774.31 2517
8775.20 2466
8776.08 2496
8776.97 2576
8777.85 2543
8778.73 2466
8779.62 2304
8780.50 2467
8781.39 2448
8782.27 2355
8783.16 2457
8784.04 2459
8784.93 2473
8785.81 2564
8786.70 2506
8787.58 2696
8788.47 2863
8789.35 2853
8790.24 2932
8791.12 2915
8792.01 2832
8792.89 2849
8793.78 2769
8794.66 2562
8795.55 2626
8796.44 2506
8797.32 2458
8798.21 2417
8799.09 2356
8799.98 2402
8800.86 2450
8801.75 2581
8802.63 2608
8803.52 2663
8804.41 2695
8805.29 2856
8806.18 2984
8807.06 2917
8807.95 2789
8808.84 2728
8809.72 2622
8810.61 2666
8811.49 2576
8812.38 2389
8813.27 2339
8814.15 2333
8815.04 2321
8815.93 2322
8816.81 2391
8817.70 2216
8818.59 2360
8819.47 2333
8820.36 2513
8821.25 2547
8822.13 2694
8823.02 2616
8823.91 2457
8824.79 2504
8825.68 2469
8826.57 2335
8827.45 2283
8828.34 2203
8829.23 2242
8830.12 2183
8831.00 2128
8831.89 2081
8832.78 2194
8833.66 2157
8834.55 2225
8835.44 2190
8836.33 2171
8837.21 2287
8838.10 2271
8838.99 2217
8839.88 2224
8840.76 2053
8841.65 2090
8842.54 2118
8843.43 2024
8844.32 1941
8845.20 2005
8846.09 1941
8846.98 2039
8847.87 1934
8848.76 1925
8849.64 1931
8850.53 1896
8851.42 1960
8852.31 2016
8853.20 2042
8854.09 2033
8854.97 1995
8855.86 1974
8856.75 2085
8857.64 1943
8858.53 1861
8859.42 1897
8860.30 1828
8861.19 1732
8862.08 1772
8862.97 1805
8863.86 1848
8864.75 1844
8865.64 1924
8866.53 1774
8867.42 1821
8868.30 1789
8869.19 1771
8870.08 1855
8870.97 1852
8871.86 1820
8872.75 1789
8873.64 1860
8874.53 1766
8875.42 1773
8876.31 1775
8877.20 1740
8878.09 1742
8878.98 1644
8879.87 1630
8880.76 1648
8881.65 1651
8882.54 1624
8883.43 1712
8884.32 1632
8885.21 1680
8886.10 1626
8886.99 1676
8887.88 1608
8888.77 1618
8889.66 1612
8890.55 1643
8891.44 1676
8892.33 1716
8893.22 1616
8894.11 1534
8895.00 1564
8895.89 1588
8896.78 1630
8897.67 1587
8898.56 1535
8899.45 1470
8900.34 1530
8901.23 1532
8902.12 1523
8903.01 1556
8903.90 1458
8904.79 1469
8905.69 1564
8906.58 1538
8907.47 1486
8908.36 1533
8909.25 1485
8910.14 1497
8911.03 1469
8911.92 1480
8912.82 1501
8913.71 1447
8914.60 1491
8915.49 1380
8916.38 1360
8917.27 1476
8918.16 1439
8919.06 1364
8919.95 1468
8920.84 1437
8921.73 1412
8922.62 1415
8923.51 1541
8924.41 1454
8925.30 1449
8926.19 1443
8927.08 1415
8927.97 1441
8928.87 1418
8929.76 1385
8930.65 1349
8931.54 1401
8932.43 1372
8933.33 1420
8934.22 1383
8935.11 1418
8936.00 1446
8936.90 1412
8937.79 1353
8938.68 1389
8939.57 1443
8940.47 1445
8941.36 1415
8942.25 1355
8943.15 1360
8944.04 1328
8944.93 1306
8945.82 1311
8946.72 1312
8947.61 1324
8948.50 1349
8949.40 1336
8950.29 1340
8951.18 1302
8952.08 1321
8952.97 1335
8953.86 1328
8954.76 1364
8955.65 1377
8956.54 1372
8957.44 1259
8958.33 1318
8959.22 1353
8960.12 1350
8961.01 1324
8961.91 1381
8962.80 1313
8963.69 1180
8964.59 1243
8965.48 1340
8966.37 1242
8967.27 1228
8968.16 1251
8969.06 1259
8969.95 1204
8970.85 1225
8971.74 1333
8972.63 1356
8973.53 1365
8974.42 1359
8975.32 1360
8976.21 1353
8977.11 1411
8978.00 1375
8978.90 1367
8979.79 1337
8980.68 1330
8981.58 1279
8982.47 1293
8983.37 1219
8984.26 1273
8985.16 1285
8986.05 1285
8986.95 1225
8987.84 1245
8988.74 1277
8989.63 1355
8990.53 1307
8991.42 1282
8992.32 1309
8993.22 1284
8994.11 1233
8995.01 1184
8995.90 1143
8996.80 1219
8997.69 1203
8998.59 1217
8999.48 1187
9000.38 1194
9001.28 1248
9002.17 1219
9003.07 1183
9003.96 1203
9004.86 1132
9005.75 1153
9006.65 1200
9007.55 1185
9008.44 1139
9009.34 1128
9010.23 1215
9011.13 1207
9012.03 1216
9012.92 1210
9013.82 1162
9014.72 1246
9015.61 1205
9016.51 1244
9017.41 1278
9018.30 1225
9019.20 1205
9020.10 1163
9020.99 1134
9021.89 1269
9022.79 1242
9023.68 1174
9024.58 1202
9025.48 1205
9026.37 1138
9027.27 1221
9028.17 1202
9029.06 1207
9029.96 1185
9030.86 1242
9031.76 1153
9032.65 1282
9033.55 1240
9034.45 1228
9035.35 1175
9036.24 1247
9037.14 1173
9038.04 1156
9038.94 1259
9039.83 1269
9040.73 1193
9041.63 1270
9042.53 1259
9043.42 1225
9044.32 1249
9045.22 1150
9046.12 1121
9047.02 1138
9047.91 1150
9048.81 1168
9049.71 1196
9050.61 1214
9051.51 1279
9052.41 1248
9053.30 1285
9054.20 1228
9055.10 1190
9056.00 1238
9056.90 1231
9057.80 1267
9058.69 1205
9059.59 1235
9060.49 1194
9061.39 1234
9062.29 1292
9063.19 1284
9064.09 1194
9064.99 1280
9065.88 1212
9066.78 1179
9067.68 1221
9068.58 1223
9069.48 1170
9070.38 1209
9071.28 1156
9072.18 1196
9073.08 1187
9073.98 1219
9074.88 1177
9075.78 1144
9076.68 1215
9077.58 1246
9078.47 1248
9079.37 1216
9080.27 1205
9081.17 1172
9082.07 1140
9082.97 1156
9083.87 1170
9084.77 1211
9085.67 1096
9086.57 1144
9087.47 1130
9088.37 1141
9089.27 1132
9090.17 1129
9091.07 1192
9091.97 1154
9092.87 1198
9093.77 1244
9094.67 1194
9095.58 1184
9096.48 1236
9097.38 1254
9098.28 1169
9099.18 1266
9100.08 1308
9100.98 1285
9101.88 1306
9102.78 1227
9103.68 1160
9104.58 1221
9105.48 1193
9106.38 1154
9107.28 1194
9108.19 1138
9109.09 1234
9109.99 1117
9110.89 1107
9111.79 1211
9112.69 1230
9113.59 1223
9114.49 1141
9115.40 1181
9116.30 1221
9117.20 1170
9118.10 1150
9119.00 1208
9119.90 1237
9120.81 1131
9121.71 1119
9122.61 1193
9123.51 1206
9124.41 1196
9125.31 1187
9126.22 1173
9127.12 1180
9128.02 1234
9128.92 1197
9129.82 1128
9130.73 1068
9131.63 1187
9132.53 1113
9133.43 1178
9134.34 1153
9135.24 1193
9136.14 1139
9137.04 1193
9137.95 1135
9138.85 1134
9139.75 1137
9140.65 1128
9141.56 1099
9142.46 1188
9143.36 1155
9144.26 1172
9145.17 1116
9146.07 1124
9146.97 1172
9147.88 1171
9148.78 1119
9149.68 1071
9150.59 1119
9151.49 1161
9152.39 1192
9153.29 1108
9154.20 1078
9155.10 1197
9156.01 1083
9156.91 1140
9157.81 1135
9158.72 1181
9159.62 1193
9160.52 1203
9161.43 1162
9162.33 1128
9163.23 1117
9164.14 1107
9165.04 1130
9165.95 1145
9166.85 1132
9167.75 1135
9168.66 1076
9169.56 1106
9170.47 1159
9171.37 1054
9172.27 1103
9173.18 1159
9174.08 1237
9174.99 1176
9175.89 1164
9176.80 1058
9177.70 1127
9178.60 1144
9179.51 1188
9180.41 1191
9181.32 1144
9182.22 1090
9183.13 1097
9184.03 1096
9184.94 1100
9185.84 1092
9186.75 1163
9187.65 1134
9188.56 1184
9189.46 1134
9190.37 1116
9191.27 1173
9192.18 1161
9193.08 1128
9193.99 1187
9194.89 1241
9195.80 1184
9196.71 1178
9197.61 1173
9198.52 1202
9199.42 1179
9200.33 1142
9201.23 1141
9202.14 1165
9203.04 1118
9203.95 1194
9204.86 1245
9205.76 1265
9206.67 1255
9207.57 1196
9208.48 1259
9209.39 1200
9210.29 1192
9211.20 1185
9212.10 1198
9213.01 1088
9213.92 1175
9214.82 1218
9215.73 1144
9216.64 1083
9217.54 1165
9218.45 1199
9219.36 1161
9220.26 1088
9221.17 1142
9222.08 1154
9222.98 1221
9223.89 1204
9224.80 1199
9225.70 1222
9226.61 1314
9227.52 1232
9228.42 1231
9229.33 1076
9230.24 1179
9231.14 1195
9232.05 1083
9232.96 1108
9233.87 1184
9234.77 1200
9235.68 1135
9236.59 1145
9237.50 1202
9238.40 1167
9239.31 1175
9240.22 1176
9241.13 1155
9242.03 1145
9242.94 1085
9243.85 1125
9244.76 1113
9245.66 1088
9246.57 1116
9247.48 1116
9248.39 1156
9249.30 1157
9250.20 1109
9251.11 1161
9252.02 1121
9252.93 1086
9253.84 1164
9254.75 1093
9255.65 1117
9256.56 1070
9257.47 1161
9258.38 1111
9259.29 1047
9260.20 1118
9261.10 1128
9262.01 1168
9262.92 1096
9263.83 1021
9264.74 1076
9265.65 1078
9266.56 1107
9267.47 1112
9268.37 1178
9269.28 1120
9270.19 1058
9271.10 1157
9272.01 1219
9272.92 1094
9273.83 1094
9274.74 1087
9275.65 1135
9276.56 1099
9277.47 1110
9278.38 1128
9279.29 1141
9280.20 1154
9281.11 1117
9282.01 1175
9282.92 1159
9283.83 1142
9284.74 1183
9285.65 1148
9286.56 1223
9287.47 1165
9288.38 1212
9289.29 1147
9290.20 1165
9291.11 1162
9292.02 1191
9292.93 1158
9293.84 1124
9294.75 1127
9295.66 1176
9296.57 1129
9297.49 1115
9298.40 1144
9299.31 1189
9300.22 1119
9301.13 1187
9302.04 1207
9302.95 1159
9303.86 1224
9304.77 1208
9305.68 1194
9306.59 1116
9307.50 1144
9308.41 1160
9309.32 1273
9310.24 1241
9311.15 1143
9312.06 1152
9312.97 1212
9313.88 1198
9314.79 1241
9315.70 1301
9316.61 1281
9317.53 1298
9318.44 1258
9319.35 1204
9320.26 1295
9321.17 1355
9322.08 1264
9322.99 1187
9323.91 1232
9324.82 1247
9325.73 1224
9326.64 1155
9327.55 1175
9328.46 1222
9329.38 1167
9330.29 1139
9331.20 1156
9332.11 1150
9333.03 1210
9333.94 1206
9334.85 1216
9335.76 1281
9336.67 1222
9337.59 1203
9338.50 1102
9339.41 1205
9340.32 1188
9341.24 1150
9342.15 1243
9343.06 1261
9343.97 1240
9344.89 1189
9345.80 1135
9346.71 1202
9347.63 1179
9348.54 1238
9349.45 1145
9350.36 1192
9351.28 1180
9352.19 1212
9353.10 1152
9354.02 1141
9354.93 1170
9355.84 1229
9356.76 1209
9357.67 1169
9358.58 1140
9359.50 1201
9360.41 1210
9361.32 1140
9362.24 1146
9363.15 1195
9364.06 1289
9364.98 1229
9365.89 1247
9366.81 1136
9367.72 1125
9368.63 1115
9369.55 1065
9370.46 1152
9371.38 1099
9372.29 1165
9373.20 1202
9374.12 1183
9375.03 1144
9375.95 1156
9376.86 1188
9377.77 1156
9378.69 1134
9379.60 1187
9380.52 1126
9381.43 1200
9382.35 1146
9383.26 1110
9384.18 1173
9385.09 1245
9386.01 1163
9386.92 1202
9387.83 1246
9388.75 1167
9389.66 1154
9390.58 1299
9391.49 1211
9392.41 1222
9393.32 1213
9394.24 1257
9395.16 1223
9396.07 1256
9396.99 1291
9397.90 1327
9398.82 1353
9399.73 1359
9400.65 1364
9401.56 1327
9402.48 1261
9403.39 1407
9404.31 1385
9405.22 1399
9406.14 1406
9407.06 1318
9407.97 1315
9408.89 1241
9409.80 1214
9410.72 1190
9411.64 1284
9412.55 1253
9413.47 1325
9414.38 1234
9415.30 1217
9416.22 1281
9417.13 1316
9418.05 1210
9418.97 1156
9419.88 1208
9420.80 1155
9421.71 1160
9422.63 1214
9423.55 1163
9424.46 1248
9425.38 1230
9426.30 1283
9427.21 1191
9428.13 1259
9429.05 1271
9429.96 1206
9430.88 1189
9431.80 1247
9432.72 1224
9433.63 1232
9434.55 1204
9435.47 1199
9436.38 1129
9437.30 1202
9438.22 1237
9439.14 1256
9440.05 1229
9440.97 1271
9441.89 1239
9442.81 1271
9443.72 1229
9444.64 1267
9445.56 1269
9446.48 1342
9447.39 1327
9448.31 1313
9449.23 1333
9450.15 1286
9451.07 1138
9451.98 1219
9452.90 1303
9453.82 1338
9454.74 1294
9455.66 1242
9456.57 1327
9457.49 1378
9458.41 1367
9459.33 1337
9460.25 1416
9461.16 1422
9462.08 1535
9463.00 1428
9463.92 1526
9464.84 1446
9465.76 1382
9466.68 1304
9467.59 1408
9468.51 1402
9469.43 1448
9470.35 1358
9471.27 1353
9472.19 1391
9473.11 1375
9474.03 1400
9474.95 1339
9475.87 1406
9476.78 1370
9477.70 1289
9478.62 1309
9479.54 1368
9480.46 1330
9481.38 1332
9482.30 1292
9483.22 1392
9484.14 1441
9485.06 1498
9485.98 1528
9486.90 1645
9487.82 1671
9488.74 1716
9489.66 1705
9490.58 1674
9491.50 1741
9492.42 1630
9493.34 1554
9494.26 1510
9495.18 1433
9496.10 1361
9497.02 1353
9497.94 1343
9498.86 1266
9499.78 1254
9500.70 1307
9501.62 1292
9502.54 1363
9503.46 1294
9504.38 1335
9505.30 1365
9506.22 1331
9507.14 1251
9508.06 1285
9508.98 1270
9509.90 1251
9510.82 1308
9511.75 1320
9512.67 1297
9513.59 1294
9514.51 1324
9515.43 1310
9516.35 1255
9517.27 1253
9518.19 1337
9519.11 1329
9520.03 1400
9520.96 1351
9521.88 1315
9522.80 1342
9523.72 1360
9524.64 1323
9525.56 1330
9526.48 1246
9527.41 1273
9528.33 1315
9529.25 1330
9530.17 1325
9531.09 1262
9532.02 1261
9532.94 1232
9533.86 1263
9534.78 1249
9535.70 1265
9536.63 1293
9537.55 1268
9538.47 1250
9539.39 1282
9540.31 1287
9541.24 1258
9542.16 1256
9543.08 1302
9544.00 1392
9544.93 1362
9545.85 1288
9546.77 1326
9547.69 1231
9548.62 1312
9549.54 1285
9550.46 1263
9551.38 1318
9552.31 1342
9553.23 1328
9554.15 1344
9555.08 1319
9556.00 1339
9556.92 1314
9557.84 1260
9558.77 1318
9559.69 1356
9560.61 1311
9561.54 1333
9562.46 1366
9563.38 1314
9564.31 1347
9565.23 1320
9566.15 1354
9567.08 1391
9568.00 1392
9568.93 1386
9569.85 1335
9570.77 1292
9571.70 1344
9572.62 1339
9573.54 1318
9574.47 1301
9575.39 1291
9576.32 1304
9577.24 1288
9578.16 1312
9579.09 1318
9580.01 1250
9580.94 1253
9581.86 1323
9582.78 1293
9583.71 1246
9584.63 1245
9585.56 1245
9586.48 1239
9587.41 1317
9588.33 1263
9589.26 1270
9590.18 1324
9591.11 1371
9592.03 1396
9592.96 1263
9593.88 1214
9594.80 1238
9595.73 1258
9596.65 1348
9597.58 1296
9598.50 1299
9599.43 1301
9600.35 1391
9601.28 1383
9602.21 1334
9603.13 1307
9604.06 1280
9604.98 1291
9605.91 1299
9606.83 1303
9607.76 1317
9608.68 1441
9609.61 1365
9610.53 1337
9611.46 1302
9612.39 1422
9613.31 1342
9614.24 1395
9615.16 1443
9616.09 1400
9617.02 1275
9617.94 1335
9618.87 1301
9619.79 1346
9620.72 1363
9621.65 1327
9622.57 1442
9623.50 1405
9624.42 1377
9625.35 1457
9626.28 1438
9627.20 1420
9628.13 1367
9629.06 1341
9629.98 1423
9630.91 1409
9631.84 1462
9632.76 1514
9633.69 1462
9634.62 1444
9635.54 1379
9636.47 1434
9637.40 1493
9638.32 1447
9639.25 1459
9640.18 1530
9641.11 1514
9642.03 1534
9642.96 1440
9643.89 1511
9644.81 1548
9645.74 1538
9646.67 1580
9647.60 1556
9648.52 1546
9649.45 1544
9650.38 1566
9651.31 1548
9652.23 1604
9653.16 1529
9654.09 1525
9655.02 1659
9655.95 1684
9656.87 1624
9657.80 1740
9658.73 1740
9659.66 1745
9660.58 1776
9661.51 1811
9662.44 1894
9663.37 1738
9664.30 1684
9665.23 1633
9666.15 1748
9667.08 1714
9668.01 1755
9668.94 1780
9669.87 1716
9670.80 1760
9671.73 1786
9672.65 1857
9673.58 1786
9674.51 1862
9675.44 1848
9676.37 1810
9677.30 1792
9678.23 1833
9679.16 1872
9680.08 1859
9681.01 1657
9681.94 1735
9682.87 1850
9683.80 1816
9684.73 1713
9685.66 1763
9686.59 1882
9687.52 1849
9688.45 1838
9689.38 1890
9690.31 1821
9691.24 1823
9692.17 1857
9693.09 1883
9694.02 1865
9694.95 1846
9695.88 1855
9696.81 1892
9697.74 1934
9698.67 1874
9699.60 1973
9700.53 1811
9701.46 1943
9702.39 1979
9703.32 2027
9704.25 2146
9705.18 2325
9706.11 2382
9707.04 2467
9707.97 2556
9708.91 2665
9709.84 2699
9710.77 2465
9711.70 2316
9712.63 2356
9713.56 2172
9714.49 1977
9715.42 1964
9716.35 2029
9717.28 1893
9718.21 1842
9719.14 1881
9720.07 2003
9721.00 1975
9721.93 1863
9722.87 1867
9723.80 1874
9724.73 1894
9725.66 1872
9726.59 1817
9727.52 1713
9728.45 1774
9729.38 1764
9730.32 1625
9731.25 1687
9732.18 1697
9733.11 1747
9734.04 1751
9734.97 1670
9735.91 1627
9736.84 1701
9737.77 1795
9738.70 1841
9739.63 1743
9740.56 1746
9741.50 1793
9742.43 1787
9743.36 1864
9744.29 1835
9745.22 1740
9746.16 1693
9747.09 1671
9748.02 1740
9748.95 1763
9749.89 1720
9750.82 1704
9751.75 1734
9752.68 1639
9753.62 1744
9754.55 1760
9755.48 1661
9756.41 1661
9757.35 1656
9758.28 1793
9759.21 1765
9760.14 1749
9761.08 1691
9762.01 1606
9762.94 1572
9763.88 1640
9764.81 1695
9765.74 1725
9766.68 1784
9767.61 1700
9768.54 1657
9769.48 1742
9770.41 1750
9771.34 1739
9772.28 1876
9773.21 1782
9774.14 1734
9775.08 1787
9776.01 1828
9776.94 1805
9777.88 1788
9778.81 1838
9779.74 1780
9780.68 1759
9781.61 1850
9782.55 1831
9783.48 1858
9784.41 1816
9785.35 1851
9786.28 1958
9787.22 1891
9788.15 1890
9789.08 1978
9790.02 2012
9790.95 1939
9791.89 2004
9792.82 2060
9793.76 2009
9794.69 1956
9795.63 1897
9796.56 1903
9797.49 1953
9798.43 1854
9799.36 1732
9800.30 1738
9801.23 1720
9802.17 1719
9803.10 1820
9804.04 1950
9804.97 1929
9805.91 1855
9806.84 1797
9807.78 1940
9808.71 1918
9809.65 1864
9810.58 1796
9811.52 1822
9812.45 1820
9813.39 1730
9814.33 1628
9815.26 1599
9816.20 1591
9817.13 1587
9818.07 1555
9819.00 1653
9819.94 1599
9820.87 1528
9821.81 1555
9822.75 1515
9823.68 1583
9824.62 1467
9825.55 1563
9826.49 1573
9827.43 1585
9828.36 1476
9829.30 1541
9830.23 1501
9831.17 1526
9832.11 1640
9833.04 1537
9833.98 1490
9834.92 1464
9835.85 1490
9836.79 1464
9837.73 1505
9838.66 1428
9839.60 1410
9840.54 1460
9841.47 1442
9842.41 1425
9843.35 1417
9844.28 1452
9845.22 1479
9846.16 1488
9847.09 1503
9848.03 1514
9848.97 1435
9849.90 1492
9850.84 1504
9851.78 1459
9852.72 1496
9853.65 1504
9854.59 1377
9855.53 1491
9856.47 1475
9857.40 1432
9858.34 1381
9859.28 1479
9860.22 1545
9861.15 1441
9862.09 1435
9863.03 1403
9863.97 1454
9864.90 1413
9865.84 1426
9866.78 1464
9867.72 1468
9868.66 1427
9869.59 1401
9870.53 1398
9871.47 1389
9872.41 1394
9873.35 1480
9874.29 1399
9875.22 1458
9876.16 1443
9877.10 1417
9878.04 1438
9878.98 1402
9879.92 1477
9880.85 1455
9881.79 1456
9882.73 1413
9883.67 1404
9884.61 1415
9885.55 1420
9886.49 1506
9887.43 1488
9888.37 1468
9889.30 1489
9890.24 1386
9891.18 1392
9892.12 1358
9893.06 1436
9894.00 1477
9894.94 1482
9895.88 1425
9896.82 1465
9897.76 1460
9898.70 1458
9899.64 1309
9900.58 1383
9901.52 1363
9902.45 1348
9903.39 1397
9904.33 1385
9905.27 1342
9906.21 1411
9907.15 1407
9908.09 1427
9909.03 1422
9909.97 1364
9910.91 1343
9911.85 1450
9912.79 1396
9913.73 1370
9914.67 1374
9915.61 1411
9916.55 1417
9917.49 1438
9918.44 1390
9919.38 1483
9920.32 1438
9921.26 1386
9922.20 1372
9923.14 1432
9924.08 1495
9925.02 1469
9925.96 1455
9926.90 1401
9927.84 1401
9928.78 1468
9929.72 1486
9930.66 1522
9931.61 1577
9932.55 1721
9933.49 1819
9934.43 1916
9935.37 1984
9936.31 2022
9937.25 2075
9938.19 1984
9939.14 1923
9940.08 1907
9941.02 1691
9941.96 1670
9942.90 1495
9943.84 1433
9944.78 1436
9945.73 1416
9946.67 1404
9947.61 1439
9948.55 1449
9949.49 1469
9950.44 1415
9951.38 1408
9952.32 1501
9953.26 1447
9954.20 1476
9955.15 1376
9956.09 1407
9957.03 1417
9957.97 1354
9958.91 1314
9959.86 1345
9960.80 1311
9961.74 1271
9962.68 1329
9963.63 1369
9964.57 1296
9965.51 1290
9966.45 1304
9967.40 1318
9968.34 1289
9969.28 1233
9970.23 1260
9971.17 1252
9972.11 1224
9973.05 1339
9974.00 1299
9974.94 1229
9975.88 1276
9976.83 1337
9977.77 1250
9978.71 1204
9979.66 1241
9980.60 1213
9981.54 1197
9982.49 1272
9983.43 1256
9984.37 1243
9985.32 1212
9986.26 1190
9987.20 1254
9988.15 1243
9989.09 1199
9990.04 1229
9990.98 1215
9991.92 1217
9992.87 1255
9993.81 1204
9994.76 1187
9995.70 1193
9996.64 1294
9997.59 1232
9998.53 1164
9999.48 1187
10000.42 1215
10001.36 1195
10002.31 1209
10003.25 1144
10004.20 1186
10005.14 1195
10006.09 1175
10007.03 1174
10007.98 1221
10008.92 1186
10009.87 1152
10010.81 1215
10011.76 1190
10012.70 1223
10013.64 1218
10014.59 1161
10015.53 1165
10016.48 1174
10017.43 1274
10018.37 1158
10019.32 1151
10020.26 1190
10021.21 1188
10022.15 1194
10023.10 1205
10024.04 1171
10024.99 1157
10025.93 1146
10026.88 1184
10027.82 1236
10028.77 1186
10029.72 1160
10030.66 1223
10031.61 1208
10032.55 1199
10033.50 1161
10034.44 1174
10035.39 1125
10036.34 1184
10037.28 1248
10038.23 1162
10039.17 1204
10040.12 1186
10041.07 1180
10042.01 1148
10042.96 1169
10043.91 1177
10044.85 1170
10045.80 1124
10046.74 1095
10047.69 1155
10048.64 1153
10049.58 1096
10050.53 1130
10051.48 1094
10052.42 1087
10053.37 1125
10054.32 1072
10055.27 1073
10056.21 1101
10057.16 1077
10058.11 1110
10059.05 1052
10060.00 1084
10060.95 1159
10061.89 1184
10062.84 1121
10063.79 1125
10064.74 1132
10065.68 1108
10066.63 1107
10067.58 1060
10068.53 1165
10069.47 1172
10070.42 1182
10071.37 1179
10072.32 1083
10073.26 1100
10074.21 1119
10075.16 1112
10076.11 1105
10077.06 1124
10078.00 1126
10078.95 1199
10079.90 1167
10080.85 1137
10081.80 1105
10082.74 1137
10083.69 1073
10084.64 1103
10085.59 1084
10086.54 1183
10087.49 1207
10088.43 1209
10089.38 1105
10090.33 1129
10091.28 1020
10092.23 1007
10093.18 1069
10094.13 1076
10095.07 1114
10096.02 1105
10096.97 1105
10097.92 1113
10098.87 1109
10099.82 1110
10100.77 1132
10101.72 1111
10102.67 1138
10103.61 1086
10104.56 1113
10105.51 1215
10106.46 1180
10107.41 1176
10108.36 1107
10109.31 1085
10110.26 1035
10111.21 1125
10112.16 1158
10113.11 1137
10114.06 1127
10115.01 1031
10115.96 1041
10116.91 1081
10117.86 1049
10118.81 1097
10119.76 1049
10120.71 1019
10121.66 1004
10122.61 1004
10123.56 1046
10124.51 1102
10125.46 1008
10126.41 1031
10127.36 1034
10128.31 1035
10129.26 1157
10130.21 1096
10131.16 1067
10132.11 1095
10133.06 1102
10134.01 1128
10134.96 1113
10135.91 1114
10136.86 1051
10137.81 1051
10138.76 1006
10139.72 1049
10140.67 1127
10141.62 1139
10142.57 1104
10143.52 1041
10144.47 1073
10145.42 1179
10146.37 1132
10147.32 1094
10148.28 1065
10149.23 1111
10150.18 1074
10151.13 1204
10152.08 1138
10153.03 1129
10153.98 1192
10154.94 1176
10155.89 1184
10156.84 1140
10157.79 1180
10158.74 1128
10159.69 1159
10160.65 1134
10161.60 1164
10162.55 1118
10163.50 1148
10164.45 1075
10165.41 1116
10166.36 1078
10167.31 1098
10168.26 1102
10169.21 1141
10170.17 1233
10171.12 1214
10172.07 1133
10173.02 1142
10173.98 1182
10174.93 1128
10175.88 1200
10176.83 1213
10177.79 1124
10178.74 1076
10179.69 1152
10180.64 1189
10181.60 1208
10182.55 1236
10183.50 1144
10184.46 1157
10185.41 1182
10186.36 1267
10187.32 1244
10188.27 1187
10189.22 1186
10190.18 1177
10191.13 1284
10192.08 1260
10193.03 1287
10193.99 1306
10194.94 1208
10195.90 1155
10196.85 1256
10197.80 1270
10198.76 1308
10199.71 1223
10200.66 1230
10201.62 1258
10202.57 1310
10203.52 1292
10204.48 1282
10205.43 1225
10206.39 1282
10207.34 1279
10208.29 1355
10209.25 1357
10210.20 1376
10211.16 1403
10212.11 1416
10213.07 1423
10214.02 1443
10214.97 1443
10215.93 1584
10216.88 1484
10217.84 1404
10218.79 1474
10219.75 1516
10220.70 1457
10221.66 1354
10222.61 1356
10223.57 1266
10224.52 1331
10225.48 1251
10226.43 1150
10227.39 1282
10228.34 1295
10229.30 1311
10230.25 1213
10231.21 1236
10232.16 1301
10233.12 1227
10234.07 1274
10235.03 1172
10235.98 1210
10236.94 1293
10237.89 1268
10238.85 1197
10239.80 1246
10240.76 1169
10241.72 1212
10242.67 1272
10243.63 1337
10244.58 1282
10245.54 1261
10246.49 1246
10247.45 1307
10248.41 1265
10249.36 1208
10250.32 1129
10251.27 1156
10252.23 1160
10253.19 1146
10254.14 1113
10255.10 1275
10256.06 1124
10257.01 1081
10257.97 1029
10258.92 1134
10259.88 1151
10260.84 1131
10261.79 1097
10262.75 1145
10263.71 1096
10264.66 1053
10265.62 1091
10266.58 1072
10267.53 1117
10268.49 1123
10269.45 1093
10270.41 1090
10271.36 1122
10272.32 1075
10273.28 1118
10274.23 1111
10275.19 1060
10276.15 1078
10277.11 1122
10278.06 1112
10279.02 1082
10279.98 1090
10280.94 1059
10281.89 1055
10282.85 1044
10283.81 1010
10284.77 994
10285.72 1014
10286.68 1093
10287.64 987
10288.60 985
10289.55 1002
10290.51 1000
10291.47 1016
10292.43 1033
10293.39 1045
10294.34 1053
10295.30 1050
10296.26 1035
10297.22 1101
10298.18 1028
10299.14 1033
10300.09 966
10301.05 992
10302.01 1002
10302.97 1050
10303.93 998
10304.89 980
10305.85 1055
10306.80 1099
10307.76 986
10308.72 937
10309.68 1036
10310.64 988
10311.60 1036
10312.56 1023
10313.52 935
10314.47 1015
10315.43 993
10316.39 936
10317.35 986
10318.31 1028
10319.27 947
10320.23 983
10321.19 956
10322.15 868
10323.11 1032
10324.07 1024
10325.03 987
10325.99 982
10326.95 964
10327.91 1002
10328.87 1005
10329.83 1007
10330.79 979
10331.75 984
10332.71 985
10333.67 1008
10334.63 1048
10335.59 1000
10336.55 997
10337.51 1021
10338.47 1016
10339.43 978
10340.39 1014
10341.35 1009
10342.31 959
10343.27 970
10344.23 935
10345.19 1015
10346.15 980
10347.11 1032
10348.07 976
10349.03 911
10349.99 1020
10350.95 1022
10351.91 1026
10352.87 1004
10353.83 1026
10354.79 1023
10355.76 1003
10356.72 991
10357.68 1004
10358.64 989
10359.60 1002
10360.56 945
10361.52 940
10362.48 987
10363.45 927
10364.41 907
10365.37 856
10366.33 959
10367.29 958
10368.25 915
10369.21 968
10370.18 919
10371.14 944
10372.10 971
10373.06 967
10374.02 906
10374.98 943
10375.95 952
10376.91 889
10377.87 992
10378.83 957
10379.79 934
10380.76 1031
10381.72 1001
10382.68 955
10383.64 936
10384.61 868
10385.57 982
10386.53 958
10387.49 1010
10388.46 928
10389.42 953
10390.38 935
10391.34 979
10392.31 908
10393.27 940
10394.23 914
10395.19 938
10396.16 979
10397.12 997
10398.08 900
10399.05 969
10400.01 966
10400.97 933
10401.93 931
10402.90 1010
10403.86 995
10404.82 965
10405.79 992
10406.75 966
10407.71 980
10408.68 984
10409.64 1036
10410.60 1077
10411.57 1016
10412.53 1063
10413.50 1053
10414.46 1050
10415.42 1065
10416.39 1117
10417.35 1085
10418.31 975
10419.28 941
10420.24 1026
10421.21 1010
10422.17 944
10423.13 986
10424.10 982
10425.06 998
10426.03 985
10426.99 1036
10427.96 1048
10428.92 1005
10429.88 1079
10430.85 1033
10431.81 976
10432.78 1037
10433.74 975
10434.71 947
10435.67 968
10436.64 948
10437.60 894
10438.57 945
10439.53 927
10440.50 958
10441.46 935
10442.43 936
10443.39 940
10444.36 945
10445.32 922
10446.29 941
10447.25 874
10448.22 918
10449.18 965
10450.15 988
10451.11 934
10452.08 857
10453.04 905
10454.01 930
10454.97 890
10455.94 858
10456.91 906
10457.87 939
10458.84 957
10459.80 911
10460.77 896
10461.73 852
10462.70 839
10463.67 875
10464.63 850
10465.60 858
10466.56 891
10467.53 965
10468.50 976
10469.46 954
10470.43 864
10471.40 898
10472.36 924
10473.33 921
10474.30 886
10475.26 871
10476.23 824
10477.19 852
10478.16 886
10479.13 892
10480.09 909
10481.06 890
10482.03 909
10483.00 831
10483.96 885
10484.93 939
10485.90 1018
10486.86 981
10487.83 884
10488.80 950
10489.76 1011
10490.73 939
10491.70 935
10492.67 895
10493.63 906
10494.60 922
10495.57 902
10496.54 909
10497.50 942
10498.47 860
10499.44 944
10500.41 954
10501.37 896
10502.34 940
10503.31 976
10504.28 876
10505.25 919
10506.21 943
10507.18 979
10508.15 959
10509.12 943
10510.09 901
10511.05 940
10512.02 943
10512.99 994
10513.96 914
10514.93 897
10515.90 938
10516.86 927
10517.83 912
10518.80 952
10519.77 894
10520.74 892
10521.71 936
10522.68 994
10523.64 1032
10524.61 969
10525.58 986
10526.55 945
10527.52 958
10528.49 948
10529.46 954
10530.43 893
10531.40 891
10532.36 880
10533.33 903
10534.30 847
10535.27 840
10536.24 920
10537.21 919
10538.18 951
10539.15 898
10540.12 889
10541.09 878
10542.06 926
10543.03 935
10544.00 958
10544.97 877
10545.94 959
10546.91 933
10547.88 980
10548.85 950
10549.82 917
10550.79 948
10551.76 954
10552.73 977
10553.70 993
10554.67 951
10555.64 996
10556.61 959
10557.58 910
10558.55 1010
10559.52 972
10560.49 991
10561.46 938
10562.43 1027
10563.40 974
10564.37 960
10565.34 934
10566.31 1040
10567.28 1064
10568.25 1072
10569.23 1113
10570.20 1108
10571.17 1062
10572.14 1119
10573.11 1147
10574.08 1070
10575.05 1104
10576.02 1092
10576.99 1023
10577.96 1003
10578.94 1036
10579.91 943
10580.88 942
10581.85 1030
10582.82 975
10583.79 947
10584.76 973
10585.74 941
10586.71 999
10587.68 940
10588.65 940
10589.62 917
10590.60 957
10591.57 927
10592.54 926
10593.51 1001
10594.48 999
10595.45 942
10596.43 940
10597.40 928
10598.37 916
10599.34 913
10600.32 1002
10601.29 998
10602.26 985
10603.23 1007
10604.21 964
10605.18 1030
10606.15 1035
10607.12 966
10608.10 938
10609.07 919
10610.04 972
10611.01 934
10611.99 946
10612.96 960
10613.93 970
10614.91 940
10615.88 946
10616.85 990
10617.82 947
10618.80 950
10619.77 918
10620.74 943
10621.72 907
10622.69 888
10623.66 902
10624.64 964
10625.61 955
10626.58 927
10627.56 896
10628.53 977
10629.51 952
10630.48 961
10631.45 907
10632.43 892
10633.40 894
10634.37 885
10635.35 937
10636.32 988
10637.30 962
10638.27 926
10639.24 985
10640.22 948
10641.19 918
10642.17 939
10643.14 985
10644.11 994
10645.09 952
10646.06 1053
10647.04 986
10648.01 1022
10648.99 1041
10649.96 1047
10650.94 1042
10651.91 1042
10652.89 1036
10653.86 1055
10654.83 954
10655.81 1037
10656.78 907
10657.76 960
10658.73 938
10659.71 962
10660.68 916
10661.66 897
10662.63 951
10663.61 933
10664.59 961
10665.56 894
10666.54 918
10667.51 952
10668.49 904
10669.46 880
10670.44 895
10671.41 925
10672.39 950
10673.36 905
10674.34 902
10675.32 952
10676.29 905
10677.27 973
10678.24 905
10679.22 853
10680.19 895
10681.17 910
10682.15 866
10683.12 917
10684.10 948
10685.08 907
10686.05 888
10687.03 862
10688.00 919
10688.98 960
10689.96 922
10690.93 935
10691.91 941
10692.89 849
10693.86 841
10694.84 902
10695.82 919
10696.79 921
10697.77 921
10698.75 888
10699.72 874
10700.70 935
10701.68 905
10702.65 945
10703.63 918
10704.61 906
10705.59 872
10706.56 881
10707.54 871
10708.52 907
10709.49 925
10710.47 893
10711.45 845
10712.43 859
10713.40 848
10714.38 870
10715.36 925
10716.34 933
10717.31 906
10718.29 921
10719.27 876
10720.25 852
10721.22 902
10722.20 881
10723.18 870
10724.16 873
10725.14 865
10726.11 821
10727.09 878
10728.07 840
10729.05 876
10730.03 860
10731.01 897
10731.98 916
10732.96 941
10733.94 861
10734.92 858
10735.90 878
10736.88 903
10737.85 891
10738.83 883
10739.81 784
10740.79 822
10741.77 877
10742.75 875
10743.73 930
10744.71 950
10745.69 917
10746.66 848
10747.64 840
10748.62 856
10749.60 925
10750.58 1045
10751.56 930
10752.54 906
10753.52 868
10754.50 870
10755.48 890
10756.46 866
10757.44 856
10758.42 810
10759.39 818
10760.37 869
10761.35 907
10762.33 898
10763.31 959
10764.29 900
10765.27 884
10766.25 904
10767.23 893
10768.21 877
10769.19 866
10770.17 954
10771.15 923
10772.13 908
10773.11 929
10774.09 927
10775.07 932
10776.05 962
10777.03 935
10778.02 924
10779.00 941
10779.98 899
10780.96 845
10781.94 916
10782.92 928
10783.90 956
10784.88 989
10785.86 966
10786.84 999
10787.82 960
10788.80 909
10789.78 975
10790.76 959
10791.75 916
10792.73 937
10793.71 879
10794.69 900
10795.67 879
10796.65 882
10797.63 903
10798.61 907
10799.60 837
10800.58 872
10801.56 933
10802.54 852
10803.52 891
10804.50 866
10805.49 864
10806.47 917
10807.45 968
10808.43 956
10809.41 940
10810.39 895
10811.38 909
10812.36 942
10813.34 917
10814.32 949
10815.30 927
10816.29 894
10817.27 914
10818.25 924
10819.23 907
10820.22 885
10821.20 863
10822.18 923
10823.16 926
10824.15 924
10825.13 928
10826.11 938
10827.09 949
10828.08 889
10829.06 881
10830.04 948
10831.02 927
10832.01 928
10832.99 903
10833.97 887
10834.96 929
10835.94 921
10836.92 960
10837.91 931
10838.89 984
10839.87 970
10840.85 903
10841.84 900
10842.82 960
10843.81 968
10844.79 943
10845.77 923
10846.76 960
10847.74 998
10848.72 956
10849.71 987
10850.69 1028
10851.67 1006
10852.66 948
10853.64 998
10854.63 974
10855.61 968
10856.59 984
10857.58 1050
10858.56 960
10859.55 931
10860.53 956
10861.51 992
10862.50 945
10863.48 995
10864.47 991
10865.45 971
10866.44 960
10867.42 1052
10868.41 1108
10869.39 980
10870.37 1000
10871.36 1054
10872.34 972
10873.33 960
10874.31 993
10875.30 1038
10876.28 1034
10877.27 995
10878.25 1005
10879.24 1053
10880.22 995
10881.21 1079
10882.19 1121
10883.18 1048
10884.16 954
10885.15 1015
10886.13 1015
10887.12 1016
10888.11 1041
10889.09 1090
10890.08 1058
10891.06 1028
10892.05 1044
10893.03 1080
10894.02 1072
10895.00 1088
10895.99 1070
10896.98 1107
10897.96 1165
10898.95 1092
10899.93 1028
10900.92 1079
10901.91 1086
10902.89 1065
10903.88 1031
10904.86 1118
10905.85 1066
10906.84 1095
10907.82 1097
10908.81 1113
10909.80 1138
10910.78 1122
10911.77 1105
10912.76 1138
10913.74 1130
10914.73 1109
10915.72 1163
10916.70 1123
10917.69 1143
10918.68 1152
10919.66 1182
10920.65 1230
10921.64 1160
10922.62 1106
10923.61 1103
10924.60 1188
10925.58 1247
10926.57 1254
10927.56 1259
10928.55 1280
10929.53 1227
10930.52 1159
10931.51 1178
10932.50 1255
10933.48 1189
10934.47 1196
10935.46 1240
10936.45 1288
10937.43 1257
10938.42 1219
10939.41 1254
10940.40 1319
10941.38 1284
10942.37 1285
10943.36 1263
10944.35 1261
10945.34 1261
10946.32 1288
10947.31 1278
10948.30 1353
10949.29 1414
10950.28 1388
10951.27 1401
10952.25 1407
10953.24 1413
10954.23 1404
10955.22 1384
10956.21 1390
10957.20 1412
10958.18 1446
10959.17 1389
10960.16 1435
10961.15 1518
10962.14 1555
10963.13 1533
10964.12 1664
10965.11 1732
10966.10 1764
10967.08 1707
10968.07 1791
10969.06 1789
10970.05 1776
10971.04 1702
10972.03 1771
10973.02 1750
10974.01 1664
10975.00 1525
10975.99 1469
10976.98 1581
10977.97 1502
10978.96 1561
10979.95 1442
10980.94 1501
10981.92 1555
10982.91 1536
10983.90 1519
10984.89 1550
10985.88 1545
10986.87 1469
10987.86 1431
10988.85 1526
10989.84 1553
10990.83 1531
10991.82 1536
10992.81 1494
10993.80 1556
10994.79 1497
10995.78 1511
10996.78 1494
10997.77 1448
10998.76 1532
10999.75 1617
11000.74 1625
11001.73 1758
11002.72 1736
11003.71 1811
11004.70 1900
11005.69 1897
11006.68 2096
11007.67 2149
11008.66 2181
11009.65 2236
11010.64 2257
11011.64 2254
11012.63 2208
11013.62 2112
11014.61 1937
11015.60 1807
11016.59 1737
11017.58 1607
11018.57 1611
11019.57 1503
11020.56 1584
11021.55 1517
11022.54 1449
11023.53 1420
11024.52 1397
11025.51 1474
11026.51 1426
11027.50 1436
11028.49 1433
11029.48 1413
11030.47 1379
11031.47 1350
11032.46 1311
11033.45 1261
11034.44 1277
11035.43 1316
11036.43 1270
11037.42 1214
11038.41 1284
11039.40 1285
11040.39 1227
11041.39 1269
11042.38 1321
11043.37 1313
11044.36 1409
11045.36 1330
11046.35 1312
11047.34 1296
11048.34 1245
11049.33 1308
11050.32 1262
11051.31 1242
11052.31 1268
11053.30 1212
11054.29 1182
11055.29 1206
11056.28 1231
11057.27 1240
11058.26 1125
11059.26 1136
11060.25 1165
11061.24 1235
11062.24 1217
11063.23 1219
11064.22 1237
11065.22 1235
11066.21 1188
11067.20 1180
11068.20 1231
11069.19 1179
11070.19 1168
11071.18 1230
11072.17 1195
11073.17 1197
11074.16 1246
11075.15 1204
11076.15 1240
11077.14 1200
11078.14 1178
11079.13 1256
11080.12 1268
11081.12 1269
11082.11 1286
11083.11 1294
11084.10 1174
11085.10 1114
11086.09 1093
11087.08 1141
11088.08 1224
11089.07 1304
11090.07 1195
11091.06 1225
11092.06 1170
11093.05 1209
11094.05 1166
11095.04 1142
11096.04 1181
11097.03 1184
11098.03 1178
11099.02 1226
11100.02 1161
11101.01 1037
11102.01 1082
11103.00 1149
11104.00 1123
11104.99 1089
11105.99 1129
11106.98 1093
11107.98 1098
11108.97 1157
11109.97 1135
11110.96 1157
11111.96 1091
11112.95 1081
11113.95 1127
11114.95 1136
11115.94 1085
11116.94 1069
11117.93 1148
11118.93 1051
11119.93 1073
11120.92 1045
11121.92 1064
11122.91 1060
11123.91 1095
11124.91 1123
11125.90 1089
11126.90 1042
11127.89 1083
11128.89 1098
11129.89 1127
11130.88 1104
11131.88 1116
11132.88 1140
11133.87 1112
11134.87 1116
11135.87 1190
11136.86 1115
11137.86 1181
11138.86 1132
11139.85 1088
11140.85 1050
11141.85 1077
11142.84 1112
11143.84 1104
11144.84 1107
11145.83 1046
11146.83 1056
11147.83 1085
11148.83 1086
11149.82 1063
11150.82 1090
11151.82 1103
11152.82 1139
11153.81 1074
11154.81 1099
11155.81 1060
11156.80 1111
11157.80 1075
11158.80 1134
11159.80 1132
11160.80 1097
11161.79 1026
11162.79 989
11163.79 1048
11164.79 1069
11165.78 955
11166.78 1011
11167.78 965
11168.78 971
11169.78 941
11170.78 1018
11171.77 1042
11172.77 1033
11173.77 1043
11174.77 981
11175.77 1015
11176.77 1048
11177.76 1047
11178.76 1066
11179.76 968
11180.76 1027
11181.76 1043
11182.76 1056
11183.76 1025
11184.75 1053
11185.75 1016
11186.75 1011
11187.75 948
11188.75 987
11189.75 991
11190.75 1007
11191.75 1015
11192.75 988
11193.75 939
11194.75 930
11195.74 968
11196.74 1010
11197.74 964
11198.74 984
11199.74 969
11200.74 967
11201.74 1021
11202.74 989
11203.74 1012
11204.74 1006
11205.74 999
11206.74 948
11207.74 999
11208.74 1043
11209.74 1047
11210.74 1018
11211.74 996
11212.74 1033
11213.74 971
11214.74 1014
11215.74 962
11216.74 952
11217.74 959
11218.74 998
11219.74 972
11220.74 934
11221.74 990
11222.74 989
11223.74 933
11224.74 971
11225.74 967
11226.74 1030
11227.75 1075
11228.75 1013
11229.75 984
11230.75 1032
11231.75 969
11232.75 973
11233.75 1049
11234.75 994
11235.75 1006
11236.75 916
11237.76 963
11238.76 1037
11239.76 1082
11240.76 975
11241.76 1011
11242.76 1036
11243.76 1013
11244.76 1004
11245.77 979
11246.77 947
11247.77 965
11248.77 982
11249.77 972
11250.77 998
11251.78 939
11252.78 972
11253.78 975
11254.78 981
11255.78 1047
11256.79 1019
11257.79 1020
11258.79 968
11259.79 1028
11260.79 1025
11261.80 1025
11262.80 997
11263.80 990
11264.80 959
11265.81 952
11266.81 984
11267.81 1008
11268.81 1004
11269.82 1016
11270.82 1018
11271.82 1063
11272.82 1106
11273.83 1086
11274.83 1073
11275.83 965
11276.84 968
11277.84 1033
11278.84 1063
11279.85 1017
11280.85 1049
11281.85 1112
11282.85 1161
11283.86 1150
11284.86 1145
11285.86 1134
11286.87 1136
11287.87 1219
11288.87 1232
11289.88 1208
11290.88 1260
11291.89 1217
11292.89 1153
11293.89 1128
11294.90 1120
11295.90 1067
11296.90 1048
11297.91 1026
11298.91 1048
11299.92 1066
11300.92 1061
11301.92 1038
11302.93 1100
11303.93 1117
11304.94 1104
11305.94 1040
11306.94 1044
11307.95 1011
11308.95 1035
11309.96 996
11310.96 1066
11311.97 1035
11312.97 1031
11313.98 1020
11314.98 1029
11315.98 1009
11316.99 1023
11317.99 1008
11319.00 1015
11320.00 1053
11321.01 1067
11322.01 1074
11323.02 1036
11324.02 1165
11325.03 1194
11326.03 1131
11327.04 1153
11328.04 1157
11329.05 1102
11330.05 1187
11331.06 1096
11332.07 1137
11333.07 1071
11334.08 1049
11335.08 1021
11336.09 1053
11337.09 1043
11338.10 1026
11339.10 999
11340.11 966
11341.12 995
11342.12 1093
11343.13 1093
11344.13 1100
11345.14 1096
11346.15 1080
11347.15 1155
11348.16 1141
11349.16 1130
11350.17 1079
11351.18 1053
11352.18 1048
11353.19 1054
11354.20 1091
11355.20 1026
11356.21 1111
11357.21 977
11358.22 995
11359.23 1058
11360.23 1069
11361.24 1056
11362.25 1017
11363.25 1063
11364.26 1055
11365.27 1050
11366.28 1086
11367.28 1103
11368.29 1041
11369.30 1008
11370.30 998
11371.31 1041
11372.32 1025
11373.32 1055
11374.33 1053
11375.34 1002
11376.35 947
11377.35 996
11378.36 999
11379.37 991
11380.38 938
11381.38 968
11382.39 981
11383.40 987
11384.41 960
11385.41 1006
11386.42 1017
11387.43 976
11388.44 1026
11389.45 959
11390.45 1029
11391.46 991
11392.47 911
11393.48 975
11394.49 960
11395.49 985
11396.50 947
11397.51 934
11398.52 981
11399.53 950
11400.54 1026
11401.55 1038
11402.55 1017
11403.56 961
11404.57 978
11405.58 1005
11406.59 1061
11407.60 1060
11408.61 981
11409.61 996
11410.62 950
11411.63 988
11412.64 934
11413.65 901
11414.66 940
11415.67 936
11416.68 928
11417.69 901
11418.70 907
11419.71 925
11420.71 961
11421.72 928
11422.73 945
11423.74 973
11424.75 981
11425.76 947
11426.77 941
11427.78 919
11428.79 935
11429.80 987
11430.81 972
11431.82 950
11432.83 993
11433.84 991
11434.85 960
11435.86 898
11436.87 898
11437.88 896
11438.89 916
11439.90 986
11440.91 950
11441.92 988
11442.93 1003
11443.94 1039
11444.95 1005
11445.96 925
11446.97 982
11447.98 968
11448.99 944
11450.00 928
11451.01 965
11452.03 949
11453.04 1005
11454.05 942
11455.06 1037
11456.07 956
11457.08 940
11458.09 960
11459.10 923
11460.11 931
11461.12 944
11462.14 1004
11463.15 1054
11464.16 881
11465.17 940
11466.18 963
11467.19 949
11468.20 961
11469.21 966
11470.23 953
11471.24 972
11472.25 948
11473.26 923
11474.27 960
11475.28 958
11476.30 964
11477.31 981
11478.32 994
11479.33 1026
11480.34 990
11481.36 993
11482.37 984
11483.38 985
11484.39 1001
11485.40 1004
11486.42 976
11487.43 984
11488.44 973
11489.45 953
11490.47 994
11491.48 1031
11492.49 1003
11493.50 1000
11494.52 1010
11495.53 962
11496.54 1016
11497.55 1027
11498.57 983
11499.58 1017
11500.59 1094
11501.61 1027
11502.62 1002
11503.63 993
11504.64 1010
11505.66 1064
11506.67 1081
11507.68 981
11508.70 940
11509.71 1014
11510.72 1029
11511.74 1003
11512.75 1041
11513.76 1007
11514.78 979
11515.79 1043
11516.80 1072
11517.82 1135
11518.83 1053
11519.84 1039
11520.86 1028
11521.87 1054
11522.89 1061
11523.90 1117
11524.91 1115
11525.93 1015
11526.94 1114
11527.96 1122
11528.97 1044
11529.98 1064
11531.00 1114
11532.01 1056
11533.03 1060
11534.04 1054
11535.06 1050
11536.07 1052
11537.08 1025
11538.10 1025
11539.11 1045
11540.13 1065
11541.14 1054
11542.16 1073
11543.17 1113
11544.19 1130
11545.20 1037
11546.22 1081
11547.23 1152
11548.25 1092
11549.26 1062
11550.28 1112
11551.29 1158
11552.31 1109
11553.32 1093
11554.34 1150
11555.35 1151
11556.37 1150
11557.38 1140
11558.40 1166
11559.41 1157
11560.43 1154
11561.45 1153
11562.46 1168
11563.48 1202
11564.49 1281
11565.51 1207
11566.52 1239
11567.54 1279
11568.56 1311
11569.57 1288
11570.59 1300
11571.60 1278
11572.62 1186
11573.64 1152
11574.65 1218
11575.67 1279
11576.68 1256
11577.70 1248
11578.72 1297
11579.73 1273
11580.75 1354
11581.77 1266
11582.78 1327
11583.80 1452
11584.82 1482
11585.83 1399
11586.85 1351
11587.87 1442
11588.88 1522
11589.90 1552
11590.92 1529
11591.93 1578
11592.95 1638
11593.97 1625
11594.98 1632
11596.00 1634
11597.02 1671
11598.03 1648
11599.05 1657
11600.07 1704
11601.09 1808
11602.10 1840
11603.12 1916
11604.14 2092
11605.16 2293
11606.17 2325
11607.19 2447
11608.21 2524
11609.23 2652
11610.24 2710
11611.26 2678
11612.28 2587
11613.30 2457
11614.32 2238
11615.33 2178
11616.35 2119
11617.37 1909
11618.39 1877
11619.41 1810
11620.42 1746
11621.44 1665
11622.46 1690
11623.48 1767
11624.50 1779
11625.51 1756
11626.53 1766
11627.55 1658
11628.57 1697
11629.59 1655
11630.61 1726
11631.63 1714
11632.64 1659
11633.66 1760
11634.68 1806
11635.70 1830
11636.72 1877
11637.74 2036
11638.76 2116
11639.78 2143
11640.80 2189
11641.81 2411
11642.83 2526
11643.85 2523
11644.87 2518
11645.89 2527
11646.91 2333
11647.93 2135
11648.95 2049
11649.97 1950
11650.99 1832
11652.01 1749
11653.03 1640
11654.05 1589
11655.07 1485
11656.09 1432
11657.11 1430
11658.13 1441
11659.15 1466
11660.17 1442
11661.19 1427
11662.21 1358
11663.23 1322
11664.25 1344
11665.27 1299
11666.29 1325
11667.31 1336
11668.33 1263
11669.35 1260
11670.37 1252
11671.39 1253
11672.41 1282
11673.43 1363
11674.45 1321
11675.47 1361
11676.49 1305
11677.51 1293
11678.53 1290
11679.55 1321
11680.57 1289
11681.59 1251
11682.61 1310
11683.64 1260
11684.66 1278
11685.68 1318
11686.70 1313
11687.72 1276
11688.74 1288
11689.76 1210
11690.78 1254
11691.80 1213
11692.83 1252
11693.85 1227
11694.87 1343
11695.89 1241
11696.91 1155
11697.93 1205
11698.95 1193
11699.98 1233
11701.00 1157
11702.02 1208
11703.04 1210
11704.06 1210
11705.08 1226
11706.11 1234
11707.13 1259
11708.15 1221
11709.17 1209
11710.19 1297
11711.22 1229
11712.24 1172
11713.26 1188
11714.28 1191
11715.31 1232
11716.33 1187
11717.35 1221
11718.37 1181
11719.40 1207
11720.42 1288
11721.44 1253
11722.46 1168
11723.49 1231
11724.51 1198
11725.53 1184
11726.55 1212
11727.58 1207
11728.60 1148
11729.62 1140
11730.65 1162
11731.67 1145
11732.69 1107
11733.71 1161
11734.74 1133
11735.76 1093
11736.78 1068
11737.81 1033
11738.83 1109
11739.85 1075
11740.88 1059
11741.90 1163
11742.92 1105
11743.95 1147
11744.97 1116
11746.00 1106
11747.02 1036
11748.04 1071
11749.07 1098
11750.09 1072
11751.11 1097
11752.14 1026
11753.16 1076
11754.19 1030
11755.21 1062
11756.23 1094
11757.26 1127
11758.28 1071
11759.31 994
11760.33 1042
11761.36 1048
11762.38 1050
11763.40 1083
11764.43 1074
11765.45 1023
11766.48 1006
11767.50 996
11768.53 966
11769.55 967
11770.58 1007
11771.60 962
11772.63 1024
11773.65 997
11774.68 992
11775.70 960
11776.73 915
11777.75 944
11778.78 928
11779.80 996
11780.83 1014
11781.85 1024
11782.88 1000
11783.90 993
11784.93 1002
11785.95 945
11786.98 1003
11788.00 965
11789.03 931
11790.05 961
11791.08 980
11792.11 948
11793.13 981
11794.16 981
11795.18 1025
11796.21 997
11797.23 885
11798.26 891
11799.29 904
11800.31 894
11801.34 922
11802.36 982
11803.39 931
11804.42 910
11805.44 962
11806.47 922
11807.50 945
11808.52 855
11809.55 908
11810.57 931
11811.60 889
11812.63 880
11813.65 945
11814.68 970
11815.71 952
11816.73 929
11817.76 893
11818.79 891
11819.81 891
11820.84 915
11821.87 863
11822.90 918
11823.92 878
11824.95 880
11825.98 959
11827.00 914
11828.03 902
11829.06 901
11830.09 902
11831.11 870
11832.14 832
11833.17 879
11834.20 928
11835.22 972
11836.25 954
11837.28 925
11838.31 937
11839.33 955
11840.36 978
11841.39 955
11842.42 963
11843.45 970
11844.47 984
11845.50 945
11846.53 926
11847.56 883
11848.59 923
11849.61 880
11850.64 948
11851.67 928
11852.70 885
11853.73 922
11854.75 913
11855.78 889
11856.81 904
11857.84 960
11858.87 991
11859.90 962
11860.93 996
11861.95 944
11862.98 931
11864.01 922
11865.04 923
11866.07 894
11867.10 961
11868.13 954
11869.16 917
11870.19 904
11871.21 935
11872.24 936
11873.27 918
11874.30 993
11875.33 960
11876.36 952
11877.39 1009
11878.42 1015
11879.45 983
11880.48 969
11881.51 939
11882.54 916
11883.57 976
11884.60 964
11885.63 932
11886.66 920
11887.69 939
11888.72 912
11889.75 987
11890.78 1003
11891.81 974
11892.84 1045
11893.87 1016
11894.90 1020
11895.93 999
11896.96 964
11897.99 979
11899.02 982
11900.05 1027
11901.08 990
11902.11 991
11903.14 1019
11904.17 1081
11905.20 1031
11906.23 1022
11907.26 1079
11908.29 1089
11909.32 1052
11910.35 1110
11911.38 1135
11912.42 1199
11913.45 1214
11914.48 1114
11915.51 1105
11916.54 1060
11917.57 1071
11918.60 1098
11919.63 1048
11920.66 1072
11921.70 1076
11922.73 1138
11923.76 1135
11924.79 1148
11925.82 1125
11926.85 1142
11927.88 1087
11928.92 1098
11929.95 1105
11930.98 1161
11932.01 1141
11933.04 1110
11934.07 1103
11935.11 1156
11936.14 1164
11937.17 1233
11938.20 1252
11939.23 1309
11940.27 1288
11941.30 1269
11942.33 1273
11943.36 1302
11944.40 1368
11945.43 1320
11946.46 1339
11947.49 1166
11948.53 1263
11949.56 1235
11950.59 1081
11951.62 1108
11952.66 1118
11953.69 1094
11954.72 1046
11955.75 1060
11956.79 1081
11957.82 1067
11958.85 1135
11959.88 1106
11960.92 1064
11961.95 1045
11962.98 1000
11964.02 1055
11965.05 1040
11966.08 1013
11967.12 1016
11968.15 1056
11969.18 1008
11970.22 1014
11971.25 1075
11972.28 992
11973.32 959
11974.35 979
11975.38 1034
11976.42 1038
11977.45 1053
11978.49 1032
11979.52 1078
11980.55 1011
11981.59 982
11982.62 1056
11983.66 1132
11984.69 1095
11985.72 1034
11986.76 1048
11987.79 1070
11988.83 1079
11989.86 1081
11990.89 1124
11991.93 1027
11992.96 1013
11994.00 1050
11995.03 1075
11996.07 1032
11997.10 1015
11998.14 1030
11999.17 1005
12000.20 1084
12001.24 1105
12002.27 1039
12003.31 1047
12004.34 1049
12005.38 1079
12006.41 1049
12007.45 1042
12008.48 1133
12009.52 1146
12010.55 1127
12011.59 1092
12012.62 1079
12013.66 1130
12014.70 1121
12015.73 1084
12016.77 1123
12017.80 1086
12018.84 1232
12019.87 1183
12020.91 1134
12021.94 1132
12022.98 1154
12024.02 1237
12025.05 1152
12026.09 1269
12027.12 1257
12028.16 1187
12029.19 1230
12030.23 1194
12031.27 1251
12032.30 1237
12033.34 1233
12034.37 1179
12035.41 1117
12036.45 1140
12037.48 1119
12038.52 1098
12039.56 1089
12040.59 1087
12041.63 1106
12042.67 1076
12043.70 1133
12044.74 1082
12045.78 1143
12046.81 1043
12047.85 1033
12048.89 1024
12049.92 1033
12050.96 1082
12052.00 1065
12053.03 1110
12054.07 1054
12055.11 992
12056.14 1008
12057.18 1003
12058.22 1022
12059.26 1030
12060.29 1025
12061.33 1018
12062.37 971
12063.41 951
12064.44 981
12065.48 953
12066.52 991
12067.56 979
12068.59 983
12069.63 932
12070.67 917
12071.71 981
12072.74 951
12073.78 900
12074.82 917
12075.86 969
12076.90 894
12077.93 949
12078.97 934
12080.01 960
12081.05 952
12082.09 925
12083.13 935
12084.16 998
12085.20 946
12086.24 971
12087.28 976
12088.32 972
12089.36 941
12090.39 924
12091.43 990
12092.47 1068
12093.51 927
12094.55 969
12095.59 889
12096.63 914
12097.67 904
12098.70 939
12099.74 963
12100.78 972
12101.82 987
12102.86 1015
12103.90 945
12104.94 906
12105.98 909
12107.02 899
12108.06 927
12109.10 896
12110.14 979
12111.18 916
12112.22 977
12113.25 940
12114.29 949
12115.33 841
12116.37 966
12117.41 951
12118.45 1027
12119.49 910
12120.53 914
12121.57 968
12122.61 908
12123.65 916
12124.69 926
12125.73 916
12126.77 890
12127.81 849
12128.85 869
12129.89 855
12130.93 840
12131.97 873
12133.02 886
12134.06 851
12135.10 836
12136.14 868
12137.18 861
12138.22 848
12139.26 876
12140.30 869
12141.34 906
12142.38 891
12143.42 904
12144.46 883
12145.50 858
12146.54 842
12147.59 851
12148.63 796
12149.67 805
12150.71 837
12151.75 789
12152.79 810
12153.83 826
12154.87 830
12155.92 850
12156.96 826
12158.00 811
12159.04 800
12160.08 810
12161.12 836
12162.17 810
12163.21 798
12164.25 838
12165.29 809
12166.33 732
12167.37 745
12168.42 824
12169.46 863
12170.50 820
12171.54 844
12172.58 859
12173.63 864
12174.67 820
12175.71 761
12176.75 822
12177.80 864
12178.84 787
12179.88 803
12180.92 800
12181.97 840
12183.01 782
12184.05 792
12185.09 745
12186.14 779
12187.18 859
12188.22 875
12189.26 864
12190.31 790
12191.35 792
12192.39 787
12193.44 781
12194.48 763
12195.52 782
12196.57 774
12197.61 798
12198.65 814
12199.70 815
12200.74 802
12201.78 806
12202.83 803
12203.87 798
12204.91 728
12205.96 790
12207.00 781
12208.04 780
12209.09 787
12210.13 783
12211.17 752
12212.22 749
12213.26 724
12214.31 692
12215.35 748
12216.39 785
12217.44 771
12218.48 752
12219.53 751
12220.57 754
12221.61 754
12222.66 776
12223.70 751
12224.75 743
12225.79 816
12226.84 786
12227.88 767
12228.93 755
12229.97 778
12231.01 831
12232.06 817
12233.10 737
12234.15 698
12235.19 764
12236.24 746
12237.28 747
12238.33 728
12239.37 754
12240.42 786
12241.46 787
12242.51 755
12243.55 812
12244.60 733
12245.64 742
12246.69 737
12247.74 769
12248.78 790
12249.83 781
12250.87 778
12251.92 790
12252.96 775
12254.01 749
12255.05 751
12256.10 701
12257.15 718
12258.19 713
12259.24 768
12260.28 757
12261.33 704
12262.37 745
12263.42 736
12264.47 717
12265.51 736
12266.56 716
12267.61 730
12268.65 775
12269.70 720
12270.74 770
12271.79 701
12272.84 692
12273.88 722
12274.93 717
12275.98 752
12277.02 727
12278.07 778
12279.12 761
12280.16 725
12281.21 744
12282.26 678
12283.30 722
12284.35 671
12285.40 732
12286.44 734
12287.49 726
12288.54 736
12289.59 678
12290.63 689
12291.68 715
12292.73 730
12293.77 710
12294.82 757
12295.87 721
12296.92 724
12297.96 670
12299.01 691
12300.06 718
12301.11 703
12302.15 706
12303.20 709
12304.25 694
12305.30 675
12306.35 730
12307.39 743
12308.44 698
12309.49 699
12310.54 682
12311.59 690
12312.63 703
12313.68 706
12314.73 688
12315.78 713
12316.83 714
12317.88 704
12318.92 678
12319.97 752
12321.02 765
12322.07 715
12323.12 689
12324.17 763
12325.21 739
12326.26 684
12327.31 679
12328.36 674
12329.41 721
12330.46 677
12331.51 689
12332.56 736
12333.61 711
12334.65 732
12335.70 692
12336.75 702
12337.80 728
12338.85 737
12339.90 690
12340.95 697
12342.00 667
12343.05 655
12344.10 706
12345.15 726
12346.20 702
12347.25 636
12348.30 714
12349.35 729
12350.40 716
12351.45 623
12352.50 664
12353.55 720
12354.60 669
12355.65 667
12356.70 695
12357.75 694
12358.80 675
12359.85 715
12360.90 726
12361.95 703
12363.00 619
12364.05 706
12365.10 700
12366.15 683
12367.20 675
12368.25 676
12369.30 667
12370.35 695
12371.40 706
12372.45 680
12373.50 636
12374.55 659
12375.60 653
12376.65 664
12377.70 713
12378.76 738
12379.81 721
12380.86 691
12381.91 663
12382.96 675
12384.01 661
12385.06 667
12386.11 699
12387.17 727
12388.22 725
12389.27 664
12390.32 679
12391.37 724
12392.42 651
12393.47 669
12394.53 678
12395.58 651
12396.63 653
12397.68 635
12398.73 687
12399.78 656
12400.84 706
12401.89 737
12402.94 717
12403.99 699
12405.04 695
12406.10 681
12407.15 665
12408.20 696
12409.25 752
12410.31 696
12411.36 713
12412.41 710
12413.46 695
12414.51 691
12415.57 652
12416.62 635
12417.67 718
12418.72 680
12419.78 669
12420.83 673
12421.88 732
12422.94 745
12423.99 697
12425.04 706
12426.09 753
12427.15 705
12428.20 667
12429.25 692
12430.31 692
12431.36 743
12432.41 688
12433.47 756
12434.52 756
12435.57 698
12436.63 696
12437.68 733
12438.73 782
12439.79 746
12440.84 684
12441.89 672
12442.95 724
12444.00 759
12445.06 765
12446.11 740
12447.16 767
12448.22 659
12449.27 699
12450.33 734
12451.38 753
12452.43 718
12453.49 744
12454.54 692
12455.60 724
12456.65 688
12457.70 729
12458.76 751
12459.81 739
12460.87 713
12461.92 726
12462.98 745
12464.03 691
12465.09 709
12466.14 699
12467.19 710
12468.25 739
12469.30 682
12470.36 678
12471.41 731
12472.47 664
12473.52 720
12474.58 757
12475.63 750
12476.69 703
12477.74 710
12478.80 713
12479.85 753
12480.91 764
12481.97 669
12483.02 717
12484.08 676
12485.13 715
12486.19 752
12487.24 704
12488.30 665
12489.35 697
12490.41 699
12491.47 726
12492.52 735
12493.58 782
12494.63 784
12495.69 729
12496.74 720
12497.80 684
12498.86 675
12499.91 705
12500.97 751
12502.03 809
12503.08 783
12504.14 800
12505.19 818
12506.25 849
12507.31 807
12508.36 722
12509.42 791
12510.48 723
12511.53 785
12512.59 778
12513.65 802
12514.70 811
12515.76 783
12516.82 812
12517.87 771
12518.93 812
12519.99 737
12521.04 805
12522.10 794
12523.16 774
12524.22 727
12525.27 762
12526.33 775
12527.39 782
12528.44 784
12529.50 769
12530.56 752
12531.62 837
12532.67 851
12533.73 939
12534.79 972
12535.85 915
12536.90 902
12537.96 862
12539.02 848
12540.08 825
12541.14 886
12542.19 829
12543.25 823
12544.31 839
12545.37 813
12546.43 789
12547.48 763
12548.54 783
12549.60 751
12550.66 734
12551.72 715
12552.77 741
12553.83 749
12554.89 769
12555.95 720
12557.01 746
12558.07 783
12559.13 763
12560.18 743
12561.24 784
12562.30 791
12563.36 807
12564.42 779
12565.48 660
12566.54 727
12567.60 748
12568.65 683
12569.71 739
12570.77 712
12571.83 735
12572.89 777
12573.95 740
12575.01 680
12576.07 727
12577.13 767
12578.19 747
12579.25 745
12580.31 803
12581.37 745
12582.43 799
12583.49 768
12584.55 800
12585.60 753
12586.66 822
12587.72 853
12588.78 789
12589.84 790
12590.90 821
12591.96 785
12593.02 836
12594.08 773
12595.14 750
12596.20 783
12597.26 768
12598.32 734
12599.39 732
12600.45 732
12601.51 746
12602.57 777
12603.63 757
12604.69 796
12605.75 789
12606.81 810
12607.87 824
12608.93 784
12609.99 802
12611.05 793
12612.11 846
12613.17 875
12614.23 859
12615.30 859
12616.36 903
12617.42 891
12618.48 872
12619.54 899
12620.60 838
12621.66 877
12622.72 969
12623.78 894
12624.85 823
12625.91 854
12626.97 859
12628.03 842
12629.09 805
12630.15 779
12631.22 810
12632.28 847
12633.34 810
12634.40 809
12635.46 795
12636.52 816
12637.59 811
12638.65 763
12639.71 757
12640.77 743
12641.83 763
12642.90 724
12643.96 722
12645.02 749
12646.08 708
12647.14 743
12648.21 774
12649.27 778
12650.33 758
12651.39 704
12652.46 749
12653.52 742
12654.58 706
12655.65 727
12656.71 806
12657.77 772
12658.83 740
12659.90 681
12660.96 732
12662.02 740
12663.09 780
12664.15 811
12665.21 794
12666.27 767
12667.34 736
12668.40 717
12669.46 742
12670.53 707
12671.59 693
12672.65 717
12673.72 739
12674.78 753
12675.84 721
12676.91 743
12677.97 742
12679.04 672
12680.10 709
12681.16 711
12682.23 747
12683.29 743
12684.35 749
12685.42 726
12686.48 733
12687.55 748
12688.61 790
12689.67 730
12690.74 738
12691.80 756
12692.87 828
12693.93 801
12695.00 831
12696.06 841
12697.12 789
12698.19 716
12699.25 781
12700.32 802
12701.38 880
12702.45 798
12703.51 798
12704.58 753
12705.64 719
12706.71 760
12707.77 778
12708.84 765
12709.90 768
12710.97 759
12712.03 792
12713.10 760
12714.16 782
12715.23 736
12716.29 727
12717.36 672
12718.42 721
12719.49 690
12720.55 788
12721.62 724
12722.68 743
12723.75 742
12724.81 759
12725.88 759
12726.95 763
12728.01 771
12729.08 779
12730.14 737
12731.21 770
12732.28 779
12733.34 747
12734.41 763
12735.47 749
12736.54 780
12737.61 738
12738.67 785
12739.74 818
12740.80 785
12741.87 806
12742.94 826
12744.00 826
12745.07 880
12746.14 796
12747.20 757
12748.27 718
12749.34 757
12750.40 780
12751.47 788
12752.54 759
12753.60 779
12754.67 812
12755.74 783
12756.80 722
12757.87 703
12758.94 789
12760.00 738
12761.07 719
12762.14 751
12763.21 735
12764.27 739
12765.34 732
12766.41 684
12767.47 759
12768.54 714
12769.61 685
12770.68 677
12771.74 674
12772.81 667
12773.88 728
12774.95 694
12776.02 702
12777.08 746
12778.15 735
12779.22 768
12780.29 661
12781.35 652
12782.42 713
12783.49 668
12784.56 730
12785.63 717
12786.70 690
12787.76 714
12788.83 713
12789.90 665
12790.97 660
12792.04 645
12793.11 692
12794.17 686
12795.24 704
12796.31 675
12797.38 686
12798.45 733
12799.52 707
12800.59 713
12801.65 700
12802.72 767
12803.79 672
12804.86 727
12805.93 701
12807.00 696
12808.07 728
12809.14 711
12810.21 663
12811.28 681
12812.34 667
12813.41 673
12814.48 693
12815.55 715
12816.62 722
12817.69 711
12818.76 719
12819.83 687
12820.90 689
12821.97 660
12823.04 713
12824.11 722
12825.18 741
12826.25 707
12827.32 703
12828.39 803
12829.46 751
12830.53 718
12831.60 703
12832.67 751
12833.74 680
12834.81 679
12835.88 685
12836.95 714
12838.02 708
12839.09 710
12840.16 682
12841.23 661
12842.30 690
12843.37 735
12844.44 685
12845.51 681
12846.58 700
12847.66 717
12848.73 697
12849.80 632
12850.87 646
12851.94 706
12853.01 654
12854.08 655
12855.15 630
12856.22 638
12857.29 687
12858.36 606
12859.44 608
12860.51 626
12861.58 600
12862.65 660
12863.72 628
12864.79 624
12865.86 661
12866.94 612
12868.01 665
12869.08 684
12870.15 646
12871.22 609
12872.29 666
12873.37 659
12874.44 615
12875.51 627
12876.58 631
12877.65 611
12878.73 586
12879.80 586
12880.87 660
12881.94 658
12883.01 611
12884.09 641
12885.16 657
12886.23 645
12887.30 683
12888.38 607
12889.45 610
12890.52 618
12891.59 634
12892.67 611
12893.74 642
12894.81 620
12895.88 639
12896.96 676
12898.03 639
12899.10 605
12900.18 638
12901.25 628
12902.32 625
12903.39 598
12904.47 543
12905.54 570
12906.61 616
12907.69 607
12908.76 614
12909.83 590
12910.91 616
12911.98 628
12913.05 606
12914.13 579
12915.20 582
12916.28 626
12917.35 609
12918.42 605
12919.50 531
12920.57 564
12921.64 646
12922.72 547
12923.79 609
12924.87 605
12925.94 597
12927.01 623
12928.09 580
12929.16 589
12930.24 621
12931.31 632
12932.38 609
12933.46 592
12934.53 569
12935.61 550
12936.68 607
12937.76 630
12938.83 606
12939.91 599
12940.98 623
12942.05 606
12943.13 574
12944.20 601
12945.28 625
12946.35 579
12947.43 569
12948.50 556
12949.58 586
12950.65 602
12951.73 588
12952.80 587
12953.88 620
12954.95 606
12956.03 610
12957.10 593
12958.18 563
12959.26 585
12960.33 569
12961.41 599
12962.48 607
12963.56 572
12964.63 595
12965.71 585
12966.78 593
12967.86 569
12968.94 579
12970.01 616
12971.09 554
12972.16 575
12973.24 563
12974.32 601
12975.39 594
12976.47 606
12977.54 623
12978.62 619
12979.70 573
12980.77 579
12981.85 604
12982.93 566
12984.00 568
12985.08 575
12986.15 574
12987.23 569
12988.31 615
12989.38 595
12990.46 542
12991.54 557
12992.61 579
12993.69 592
12994.77 608
12995.85 596
12996.92 572
12998.00 598
12999.08 569
13000.15 614
13001.23 562
13002.31 617
13003.38 574
13004.46 611
13005.54 625
13006.62 566
13007.69 557
13008.77 580
13009.85 583
13010.93 539
13012.00 569
13013.08 638
13014.16 592
13015.24 627
13016.32 603
13017.39 564
13018.47 561
13019.55 610
13020.63 656
13021.70 580
13022.78 522
13023.86 588
13024.94 616
13026.02 646
13027.10 607
13028.17 548
13029.25 582
13030.33 577
13031.41 566
13032.49 597
13033.57 580
13034.64 613
13035.72 591
13036.80 561
13037.88 558
13038.96 530
13040.04 602
13041.12 591
13042.19 551
13043.27 588
13044.35 560
13045.43 583
13046.51 580
13047.59 643
13048.67 615
13049.75 606
13050.83 597
13051.91 598
13052.99 548
13054.06 584
13055.14 602
13056.22 620
13057.30 588
13058.38 628
13059.46 588
13060.54 570
13061.62 572
13062.70 591
13063.78 602
13064.86 579
13065.94 577
13067.02 597
13068.10 570
13069.18 604
13070.26 600
13071.34 570
13072.42 562
13073.50 587
13074.58 594
13075.66 581
13076.74 581
13077.82 538
13078.90 568
13079.98 599
13081.06 589
13082.14 536
13083.22 581
13084.30 558
13085.38 585
13086.47 559
13087.55 543
13088.63 536
13089.71 582
13090.79 620
13091.87 604
13092.95 592
13094.03 595
13095.11 544
13096.19 556
13097.27 548
13098.36 530
13099.44 528
13100.52 540
13101.60 593
13102.68 630
13103.76 555
13104.84 588
13105.93 616
13107.01 566
13108.09 592
13109.17 576
13110.25 576
13111.33 569
13112.42 581
13113.50 604
13114.58 605
13115.66 539
13116.74 582
13117.82 601
13118.91 570
13119.99 569
13121.07 601
13122.15 570
13123.23 533
13124.32 605
13125.40 577
13126.48 569
13127.56 594
13128.65 547
13129.73 574
13130.81 581
13131.89 592
13132.98 554
13134.06 524
13135.14 542
13136.22 548
13137.31 553
13138.39 606
13139.47 584
13140.56 578
13141.64 575
13142.72 557
13143.81 577
13144.89 552
13145.97 564
13147.05 592
13148.14 565
13149.22 608
13150.30 578
13151.39 565
13152.47 585
13153.55 539
13154.64 512
13155.72 524
13156.81 543
13157.89 575
13158.97 548
13160.06 532
13161.14 607
13162.22 591
13163.31 588
13164.39 544
13165.48 559
13166.56 535
13167.64 570
13168.73 567
13169.81 521
13170.90 545
13171.98 557
13173.06 562
13174.15 533
13175.23 504
13176.32 560
13177.40 577
13178.49 551
13179.57 567
13180.66 594
13181.74 595
13182.82 629
13183.91 565
13184.99 493
13186.08 577
13187.16 609
13188.25 556
13189.33 579
13190.42 552
13191.50 528
13192.59 617
13193.67 611
13194.76 594
13195.84 585
13196.93 573
13198.01 586
13199.10 557
13200.19 527
13201.27 567
13202.36 608
13203.44 611
13204.53 581
13205.61 581
13206.70 587
13207.78 620
13208.87 579
13209.96 504
13211.04 533
13212.13 518
13213.21 593
13214.30 528
13215.38 549
13216.47 576
13217.56 539
13218.64 554
13219.73 556
13220.82 563
13221.90 544
13222.99 567
13224.07 546
13225.16 569
13226.25 515
13227.33 548
13228.42 559
13229.51 555
13230.59 553
13231.68 534
13232.77 559
13233.85 576
13234.94 581
13236.03 573
13237.11 563
13238.20 649
13239.29 567
13240.38 561
13241.46 540
13242.55 525
13243.64 598
13244.72 575
13245.81 567
13246.90 541
13247.99 575
13249.07 602
13250.16 587
13251.25 576
13252.34 638
13253.42 594
13254.51 613
13255.60 608
13256.69 612
13257.77 579
13258.86 589
13259.95 610
13261.04 556
13262.13 589
13263.21 618
13264.30 624
13265.39 578
13266.48 550
13267.57 616
13268.65 544
13269.74 567
13270.83 588
13271.92 537
13273.01 561
13274.10 603
13275.18 623
13276.27 604
13277.36 561
13278.45 599
13279.54 562
13280.63 587
13281.72 613
13282.80 580
13283.89 570
13284.98 577
13286.07 647
13287.16 583
13288.25 603
13289.34 624
13290.43 579
13291.52 613
13292.61 614
13293.69 604
13294.78 588
13295.87 615
13296.96 640
13298.05 615
13299.14 601
13300.23 604
13301.32 612
13302.41 602
13303.50 612
13304.59 604
13305.68 609
13306.77 630
13307.86 647
13308.95 669
13310.04 669
13311.13 640
13312.22 631
13313.31 660
13314.40 635
13315.49 623
13316.58 634
13317.67 604
13318.76 679
13319.85 670
13320.94 666
13322.03 609
13323.12 686
13324.21 668
13325.30 606
13326.39 630
13327.48 602
13328.57 620
13329.66 649
13330.75 626
13331.85 619
13332.94 664
13334.03 597
13335.12 639
13336.21 650
13337.30 575
13338.39 624
13339.48 652
13340.57 635
13341.66 635
13342.76 624
13343.85 628
13344.94 667
13346.03 642
13347.12 627
13348.21 640
13349.30 578
13350.40 610
13351.49 587
13352.58 600
13353.67 619
13354.76 614
13355.85 583
13356.95 595
13358.04 614
13359.13 630
13360.22 634
13361.31 647
13362.41 585
13363.50 597
13364.59 598
13365.68 598
13366.77 592
13367.87 627
13368.96 697
13370.05 644
13371.14 610
13372.24 665
13373.33 634
13374.42 635
13375.51 671
13376.61 635
13377.70 663
13378.79 721
13379.88 702
13380.98 680
13382.07 636
13383.16 631
13384.26 673
13385.35 668
13386.44 603
13387.54 634
13388.63 681
13389.72 694
13390.81 638
13391.91 613
13393.00 650
13394.09 622
13395.19 650
13396.28 636
13397.37 644
13398.47 614
13399.56 653
13400.66 687
13401.75 648
13402.84 628
13403.94 590
13405.03 682
13406.12 660
13407.22 668
13408.31 624
13409.41 608
13410.50 644
13411.59 648
13412.69 585
13413.78 600
13414.88 676
13415.97 653
13417.07 594
13418.16 549
13419.25 584
13420.35 601
13421.44 632
13422.54 624
13423.63 589
13424.73 592
13425.82 593
13426.92 557
13428.01 575
13429.11 542
13430.20 642
13431.29 676
13432.39 664
13433.48 606
13434.58 578
13435.67 610
13436.77 639
13437.86 640
13438.96 606
13440.06 623
13441.15 635
13442.25 662
13443.34 584
13444.44 592
13445.53 661
13446.63 616
13447.72 613
13448.82 556
13449.91 616
13451.01 590
13452.11 638
13453.20 601
13454.30 620
13455.39 624
13456.49 618
13457.59 628
13458.68 629
13459.78 651
13460.87 603
13461.97 668
13463.07 687
13464.16 645
13465.26 620
13466.35 567
13467.45 640
13468.55 625
13469.64 652
13470.74 606
13471.84 631
13472.93 585
13474.03 641
13475.13 634
13476.22 609
13477.32 644
13478.42 617
13479.51 622
13480.61 573
13481.71 664
13482.80 683
13483.90 691
13485.00 693
13486.10 623
13487.19 617
13488.29 639
13489.39 630
13490.48 633
13491.58 672
13492.68 663
13493.78 649
13494.87 648
13495.97 622
13497.07 626
13498.17 649
13499.26 634
13500.36 634
13501.46 689
13502.56 691
13503.65 700
13504.75 682
13505.85 668
13506.95 683
13508.05 696
13509.14 682
13510.24 704
13511.34 671
13512.44 680
13513.54 707
13514.64 774
13515.73 749
13516.83 708
13517.93 718
13519.03 680
13520.13 676
13521.23 720
13522.32 729
13523.42 624
13524.52 665
13525.62 612
13526.72 649
13527.82 637
13528.92 645
13530.02 594
13531.12 645
13532.21 666
13533.31 653
13534.41 645
13535.51 645
13536.61 599
13537.71 629
13538.81 668
13539.91 634
13541.01 594
13542.11 619
13543.21 631
13544.31 620
13545.41 646
13546.50 573
13547.60 611
13548.70 638
13549.80 639
13550.90 624
13552.00 604
13553.10 611
13554.20 642
13555.30 663
13556.40 615
13557.50 600
13558.60 607
13559.70 638
13560.80 584
13561.90 575
13563.00 574
13564.10 581
13565.20 601
13566.30 614
13567.41 592
13568.51 618
13569.61 641
13570.71 644
13571.81 571
13572.91 632
13574.01 625
13575.11 595
13576.21 627
13577.31 630
13578.41 669
13579.51 640
13580.61 612
13581.71 637
13582.82 584
13583.92 621
13585.02 583
13586.12 559
13587.22 600
13588.32 585
13589.42 591
13590.52 607
13591.63 619
13592.73 568
13593.83 578
13594.93 624
13596.03 607
13597.13 629
13598.24 579
13599.34 615
13600.44 630
13601.54 619
13602.64 598
13603.74 611
13604.85 585
13605.95 619
13607.05 602
13608.15 600
13609.25 626
13610.36 611
13611.46 614
13612.56 692
13613.66 570
13614.77 559
13615.87 640
13616.97 631
13618.07 614
13619.18 663
13620.28 617
13621.38 589
13622.48 602
13623.59 599
13624.69 634
13625.79 612
13626.89 630
13628.00 626
13629.10 613
13630.20 590
13631.31 663
13632.41 683
13633.51 668
13634.62 611
13635.72 647
13636.82 623
13637.93 614
13639.03 647
13640.13 641
13641.24 687
13642.34 666
13643.44 627
13644.55 582
13645.65 590
13646.75 637
13647.86 672
13648.96 608
13650.06 601
13651.17 631
13652.27 584
13653.38 581
13654.48 560
13655.58 582
13656.69 641
13657.79 672
13658.90 658
13660.00 664
13661.10 624
13662.21 612
13663.31 600
13664.42 622
13665.52 586
13666.63 586
13667.73 586
13668.84 576
13669.94 619
13671.04 614
13672.15 577
13673.25 599
13674.36 599
13675.46 607
13676.57 589
13677.67 609
13678.78 653
13679.88 585
13680.99 619
13682.09 659
13683.20 628
13684.30 647
13685.41 607
13686.51 634
13687.62 632
13688.72 610
13689.83 658
13690.94 713
13692.04 622
13693.15 632
13694.25 676
13695.36 620
13696.46 603
13697.57 620
13698.67 630
13699.78 637
13700.89 671
13701.99 665
13703.10 604
13704.20 653
13705.31 620
13706.42 660
13707.52 623
13708.63 612
13709.73 631
13710.84 654
13711.95 660
13713.05 655
13714.16 706
13715.27 672
13716.37 708
13717.48 659
13718.59 625
13719.69 713
13720.80 681
13721.91 681
13723.01 627
13724.12 655
13725.23 649
13726.33 667
13727.44 713
13728.55 675
13729.65 671
13730.76 691
13731.87 675
13732.98 690
13734.08 697
13735.19 645
13736.30 729
13737.40 758
13738.51 677
13739.62 686
13740.73 718
13741.83 766
13742.94 716
13744.05 727
13745.16 677
13746.26 751
13747.37 752
13748.48 721
13749.59 727
13750.70 735
13751.80 756
13752.91 758
13754.02 771
13755.13 731
13756.24 764
13757.34 741
13758.45 751
13759.56 735
13760.67 746
13761.78 768
13762.88 787
13763.99 808
13765.10 775
13766.21 786
13767.32 792
13768.43 771
13769.54 844
13770.64 849
13771.75 854
13772.86 810
13773.97 845
13775.08 900
13776.19 951
13777.30 900
13778.41 881
13779.52 992
13780.62 1024
13781.73 1030
13782.84 1004
13783.95 968
13785.06 1051
13786.17 1063
13787.28 1004
13788.39 966
13789.50 979
13790.61 969
13791.72 941
13792.83 916
13793.94 895
13795.05 853
13796.16 883
13797.27 883
13798.38 786
13799.49 805
13800.60 775
13801.71 791
13802.82 757
13803.93 752
13805.04 750
13806.15 759
13807.26 754
13808.37 788
13809.48 775
13810.59 774
13811.70 780
13812.81 764
13813.92 748
13815.03 732
13816.14 749
13817.25 797
13818.36 837
13819.47 813
13820.58 735
13821.69 750
13822.80 742
13823.91 811
13825.02 758
13826.13 768
13827.25 753
13828.36 795
13829.47 770
13830.58 776
13831.69 731
13832.80 754
13833.91 707
13835.02 760
13836.13 781
13837.25 786
13838.36 781
13839.47 756
13840.58 707
13841.69 744
13842.80 716
13843.91 736
13845.03 738
13846.14 703
13847.25 697
13848.36 659
13849.47 765
13850.59 699
13851.70 707
13852.81 726
13853.92 770
13855.03 757
13856.15 718
13857.26 763
13858.37 742
13859.48 789
13860.59 703
13861.71 721
13862.82 756
13863.93 734
13865.04 782
13866.16 750
13867.27 676
13868.38 726
13869.49 793
13870.61 730
13871.72 707
13872.83 718
13873.95 790
13875.06 771
13876.17 745
13877.28 703
13878.40 703
13879.51 743
13880.62 772
13881.74 801
13882.85 766
13883.96 781
13885.08 808
13886.19 775
13887.30 788
13888.42 738
13889.53 783
13890.64 813
13891.76 800
13892.87 826
13893.98 840
13895.10 801
13896.21 813
13897.33 767
13898.44 835
13899.55 825
13900.67 742
13901.78 840
13902.89 846
13904.01 860
13905.12 976
13906.24 937
13907.35 925
13908.47 960
13909.58 975
13910.69 901
13911.81 918
13912.92 893
13914.04 844
13915.15 818
13916.27 810
13917.38 792
13918.50 816
13919.61 752
13920.72 788
13921.84 746
13922.95 779
13924.07 775
13925.18 801
13926.30 809
13927.41 783
13928.53 783
13929.64 766
13930.76 777
13931.87 691
13932.99 726
13934.10 761
13935.22 765
13936.34 683
13937.45 747
13938.57 739
13939.68 734
13940.80 740
13941.91 738
13943.03 720
13944.14 783
13945.26 768
13946.38 745
13947.49 731
13948.61 738
13949.72 741
13950.84 715
13951.95 650
13953.07 715
13954.19 694
13955.30 730
13956.42 692
13957.53 727
13958.65 773
13959.77 728
13960.88 744
13962.00 758
13963.12 682
13964.23 696
13965.35 705
13966.47 693
13967.58 731
13968.70 743
13969.82 683
13970.93 685
13972.05 736
13973.17 742
13974.28 686
13975.40 698
13976.52 672
13977.63 722
13978.75 704
13979.87 708
13980.99 691
13982.10 715
13983.22 711
13984.34 709
13985.45 719
13986.57 697
13987.69 707
13988.81 695
13989.92 740
13991.04 743
13992.16 696
13993.28 734
13994.39 722
13995.51 714
13996.63 704
13997.75 711
13998.87 740
13999.98 704
14001.10 639
14002.22 702
14003.34 723
14004.46 732
14005.57 726
14006.69 702
14007.81 692
14008.93 725
14010.05 695
14011.16 685
14012.28 689
14013.40 669
14014.52 753
14015.64 729
14016.76 694
14017.88 685
14018.99 684
14020.11 729
14021.23 661
14022.35 681
14023.47 712
14024.59 666
14025.71 702
14026.83 676
14027.94 646
14029.06 742
14030.18 732
14031.30 738
14032.42 703
14033.54 673
14034.66 731
14035.78 770
14036.90 754
14038.02 738
14039.14 721
14040.26 717
14041.38 721
14042.50 695
14043.62 692
14044.74 701
14045.86 710
14046.97 734
14048.09 702
14049.21 734
14050.33 701
14051.45 705
14052.57 712
14053.69 739
14054.81 727
14055.93 732
14057.05 771
14058.17 763
14059.30 736
14060.42 764
14061.54 757
14062.66 766
14063.78 677
14064.90 707
14066.02 780
14067.14 806
14068.26 775
14069.38 732
14070.50 841
14071.62 844
14072.74 760
14073.86 764
14074.98 759
14076.10 827
14077.23 777
14078.35 804
14079.47 810
14080.59 832
14081.71 794
14082.83 814
14083.95 806
14085.07 835
14086.19 870
14087.32 866
14088.44 818
14089.56 853
14090.68 883
14091.80 847
14092.92 978
14094.05 930
14095.17 931
14096.29 926
14097.41 931
14098.53 931
14099.65 920
14100.78 953
14101.90 977
14103.02 1008
14104.14 968
14105.26 984
14106.39 948
14107.51 1002
14108.63 1087
14109.75 1043
14110.88 1053
14112.00 1147
14113.12 1071
14114.24 1011
14115.37 1016
14116.49 987
14117.61 916
14118.73 885
14119.86 935
14120.98 872
14122.10 877
14123.22 829
14124.35 780
14125.47 832
14126.59 823
14127.72 809
14128.84 768
14129.96 797
14131.09 783
14132.21 793
14133.33 767
14134.45 776
14135.58 752
14136.70 713
14137.82 723
14138.95 766
14140.07 773
14141.20 734
14142.32 742
14143.44 762
14144.57 750
14145.69 756
14146.81 797
14147.94 786
14149.06 776
14150.19 722
14151.31 691
14152.43 729
14153.56 711
14154.68 715
14155.81 703
14156.93 707
14158.05 692
14159.18 698
14160.30 720
14161.43 741
14162.55 683
14163.68 695
14164.80 691
14165.92 680
14167.05 715
14168.17 752
14169.30 692
14170.42 706
14171.55 728
14172.67 724
14173.80 719
14174.92 732
14176.05 703
14177.17 677
14178.30 701
14179.42 688
14180.55 671
14181.67 694
14182.80 726
14183.92 695
14185.05 713
14186.17 679
14187.30 684
14188.42 699
14189.55 725
14190.67 683
14191.80 713
14192.93 695
14194.05 687
14195.18 684
14196.30 703
14197.43 692
14198.55 688
14199.68 693
14200.81 703
14201.93 708
14203.06 675
14204.18 636
14205.31 685
14206.44 659
14207.56 653
14208.69 648
14209.82 658
14210.94 619
14212.07 628
14213.19 676
14214.32 662
14215.45 645
14216.57 626
14217.70 687
14218.83 687
14219.95 678
14221.08 648
14222.21 613
14223.33 601
14224.46 664
14225.59 662
14226.71 632
14227.84 681
14228.97 675
14230.10 628
14231.22 618
14232.35 618
14233.48 590
14234.60 618
14235.73 632
14236.86 689
14237.99 671
14239.11 658
14240.24 657
14241.37 637
14242.50 637
14243.62 647
14244.75 631
14245.88 594
14247.01 633
14248.13 636
14249.26 632
14250.39 624
14251.52 627
14252.65 602
14253.77 621
14254.90 633
14256.03 628
14257.16 584
14258.29 611
14259.42 623
14260.54 663
14261.67 649
14262.80 599
14263.93 593
14265.06 582
14266.19 596
14267.31 615
14268.44 576
14269.57 571
14270.70 607
14271.83 614
14272.96 644
14274.09 595
14275.22 585
14276.34 629
14277.47 635
14278.60 638
14279.73 589
14280.86 566
14281.99 589
14283.12 572
14284.25 571
14285.38 603
14286.51 596
14287.64 596
14288.76 634
14289.89 598
14291.02 541
14292.15 575
14293.28 575
14294.41 580
14295.54 533
14296.67 639
14297.80 572
14298.93 535
14300.06 602
14301.19 612
14302.32 581
14303.45 567
14304.58 552
14305.71 515
14306.84 530
14307.97 551
14309.10 517
14310.23 544
14311.36 611
14312.49 562
14313.62 535
14314.75 510
14315.88 569
14317.01 516
14318.15 511
14319.28 534
14320.41 547
14321.54 514
14322.67 521
14323.80 585
14324.93 575
14326.06 547
14327.19 518
14328.32 523
14329.45 558
14330.58 565
14331.72 551
14332.85 544
14333.98 531
14335.11 539
14336.24 551
14337.37 533
14338.50 525
14339.63 514
14340.77 540
14341.90 551
14343.03 542
14344.16 504
14345.29 581
14346.42 548
14347.56 535
14348.69 533
14349.82 548
14350.95 517
14352.08 490
14353.21 510
14354.35 499
14355.48 549
14356.61 554
14357.74 566
14358.88 538
14360.01 521
14361.14 542
14362.27 549
14363.40 522
14364.54 511
14365.67 545
14366.80 499
14367.93 490
14369.07 515
14370.20 530
14371.33 501
14372.46 537
14373.60 468
14374.73 543
14375.86 533
14377.00 521
14378.13 500
14379.26 504
14380.39 467
14381.53 498
14382.66 523
14383.79 498
14384.93 510
14386.06 517
14387.19 541
14388.33 560
14389.46 549
14390.59 488
14391.73 506
14392.86 524
14393.99 557
14395.13 548
14396.26 543
14397.40 533
14398.53 531
14399.66 487
14400.80 480
14401.93 464
14403.06 563
14404.20 510
14405.33 497
14406.47 527
14407.60 491
14408.74 494
14409.87 520
14411.00 544
14412.14 513
14413.27 541
14414.41 515
14415.54 516
14416.68 511
14417.81 498
14418.94 525
14420.08 499
14421.21 498
14422.35 465
14423.48 540
14424.62 496
14425.75 482
14426.89 504
14428.02 531
14429.16 529
14430.29 551
14431.43 504
14432.56 509
14433.70 498
14434.83 510
14435.97 528
14437.10 535
14438.24 484
14439.37 487
14440.51 516
14441.64 552
14442.78 504
14443.92 555
14445.05 529
14446.19 516
14447.32 505
14448.46 512
14449.59 539
14450.73 537
14451.87 517
14453.00 542
14454.14 533
14455.27 523
14456.41 484
14457.55 548
14458.68 521
14459.82 523
14460.95 484
14462.09 506
14463.23 581
14464.36 531
14465.50 515
14466.64 555
14467.77 508
14468.91 504
14470.05 498
14471.18 506
14472.32 478
14473.46 504
14474.59 496
14475.73 491
14476.87 507
14478.00 501
14479.14 491
14480.28 501
14481.41 522
14482.55 533
14483.69 535
14484.83 520
14485.96 513
14487.10 523
14488.24 541
14489.37 509
14490.51 536
14491.65 542
14492.79 481
14493.92 489
14495.06 490
14496.20 503
14497.34 528
14498.47 581
14499.61 515
14500.75 518
14501.89 528
14503.03 554
14504.16 520
14505.30 504
14506.44 553
14507.58 543
14508.72 572
14509.85 567
14510.99 548
14512.13 536
14513.27 520
14514.41 502
14515.55 517
14516.68 565
14517.82 570
14518.96 581
14520.10 536
14521.24 553
14522.38 587
14523.51 584
14524.65 566
14525.79 555
14526.93 521
14528.07 571
14529.21 610
14530.35 588
14531.49 571
14532.63 544
14533.76 602
14534.90 537
14536.04 545
14537.18 555
14538.32 552
14539.46 533
14540.60 549
14541.74 538
14542.88 578
14544.02 576
14545.16 548
14546.30 515
14547.44 516
14548.58 533
14549.72 528
14550.86 499
14552.00 496
14553.14 499
14554.28 505
14555.42 533
14556.56 516
14557.70 550
14558.84 555
14559.98 511
14561.12 504
14562.26 556
14563.40 551
14564.54 513
14565.68 535
14566.82 547
14567.96 561
14569.10 517
14570.24 513
14571.38 474
14572.52 530
14573.66 522
14574.80 547
14575.94 474
14577.08 505
14578.22 547
14579.36 516
14580.51 519
14581.65 511
14582.79 513
14583.93 501
14585.07 507
14586.21 503
14587.35 494
14588.49 507
14589.63 493
14590.78 531
14591.92 530
14593.06 501
14594.20 535
14595.34 523
14596.48 554
14597.62 509
14598.77 503
14599.91 505
14601.05 536
14602.19 545
14603.33 560
14604.48 503
14605.62 518
14606.76 538
14607.90 499
14609.04 540
14610.19 483
14611.33 539
14612.47 514
14613.61 483
14614.75 505
14615.90 497
14617.04 528
14618.18 571
14619.32 548
14620.47 561
14621.61 547
14622.75 495
14623.89 521
14625.04 517
14626.18 508
14627.32 491
14628.46 568
14629.61 549
14630.75 535
14631.89 514
14633.04 541
14634.18 562
14635.32 572
14636.47 542
14637.61 547
14638.75 549
14639.89 524
14641.04 560
14642.18 556
14643.32 591
14644.47 599
14645.61 595
14646.76 590
14647.90 546
14649.04 544
14650.19 558
14651.33 555
14652.47 536
14653.62 577
14654.76 557
14655.90 579
14657.05 548
14658.19 566
14659.34 570
14660.48 581
14661.62 515
14662.77 532
14663.91 522
14665.06 537
14666.20 518
14667.35 502
14668.49 490
14669.63 579
14670.78 556
14671.92 502
14673.07 486
14674.21 487
14675.36 503
14676.50 485
14677.65 489
14678.79 473
14679.94 495
14681.08 485
14682.23 519
14683.37 515
14684.52 504
14685.66 453
14686.81 545
14687.95 510
14689.10 494
14690.24 498
14691.39 538
14692.53 510
14693.68 440
14694.82 478
14695.97 457
14697.11 482
14698.26 466
14699.41 439
14700.55 472
14701.70 539
14702.84 522
14703.99 486
14705.13 478
14706.28 465
14707.43 432
14708.57 458
14709.72 456
14710.86 471
14712.01 478
14713.16 459
14714.30 432
14715.45 478
14716.59 474
14717.74 452
14718.89 467
14720.03 486
14721.18 492
14722.33 437
14723.47 460
14724.62 453
14725.77 455
14726.91 458
14728.06 505
14729.21 449
14730.35 408
14731.50 444
14732.65 469
14733.79 434
14734.94 450
14736.09 427
14737.23 412
14738.38 482
14739.53 431
14740.68 471
14741.82 441
14742.97 481
14744.12 475
14745.26 442
14746.41 432
14747.56 431
14748.71 460
14749.85 484
14751.00 443
14752.15 439
14753.30 457
14754.45 421
14755.59 431
14756.74 414
14757.89 463
14759.04 446
14760.18 421
14761.33 468
14762.48 443
14763.63 440
14764.78 429
14765.92 436
14767.07 462
14768.22 497
14769.37 424
14770.52 438
14771.67 437
14772.81 460
14773.96 444
14775.11 464
14776.26 474
14777.41 457
14778.56 440
14779.71 423
14780.86 464
14782.00 513
14783.15 436
14784.30 459
14785.45 434
14786.60 428
14787.75 457
14788.90 420
14790.05 450
14791.20 427
14792.35 459
14793.49 523
14794.64 472
14795.79 469
14796.94 473
14798.09 455
14799.24 442
14800.39 433
14801.54 481
14802.69 446
14803.84 476
14804.99 419
14806.14 447
14807.29 482
14808.44 403
14809.59 489
14810.74 473
14811.89 418
14813.04 440
14814.19 446
14815.34 462
14816.49 418
14817.64 459
14818.79 412
14819.94 443
14821.09 425
14822.24 462
14823.39 495
14824.54 427
14825.69 418
14826.84 453
14827.99 486
14829.14 459
14830.29 496
14831.44 405
14832.60 411
14833.75 437
14834.90 419
14836.05 424
14837.20 439
14838.35 377
14839.50 424
14840.65 401
14841.80 441
14842.95 460
14844.11 443
14845.26 390
14846.41 412
14847.56 441
14848.71 392
14849.86 412
14851.01 454
14852.17 404
14853.32 436
14854.47 436
14855.62 459
14856.77 494
14857.92 447
14859.08 450
14860.23 448
14861.38 434
14862.53 482
14863.68 453
14864.84 453
14865.99 381
14867.14 410
14868.29 392
14869.44 438
14870.60 468
14871.75 466
14872.90 403
14874.05 431
14875.21 467
14876.36 459
14877.51 426
14878.66 424
14879.82 419
14880.97 413
14882.12 407
14883.27 422
14884.43 407
14885.58 403
14886.73 411
14887.89 412
14889.04 403
14890.19 437
14891.34 425
14892.50 437
14893.65 487
14894.80 415
14895.96 377
14897.11 450
14898.26 426
14899.42 426
14900.57 396
14901.72 419
14902.88 414
14904.03 424
14905.18 405
14906.34 403
14907.49 365
14908.65 402
14909.80 404
14910.95 420
14912.11 416
14913.26 418
14914.41 408
14915.57 420
14916.72 362
14917.88 397
14919.03 407
14920.18 428
14921.34 425
14922.49 400
14923.65 403
14924.80 383
14925.96 411
14927.11 395
14928.27 389
14929.42 403
14930.57 410
14931.73 442
14932.88 427
14934.04 426
14935.19 416
14936.35 452
14937.50 402
14938.66 391
14939.81 410
14940.97 408
14942.12 376
14943.28 416
14944.43 375
14945.59 398
14946.74 472
14947.90 437
14949.05 446
14950.21 423
14951.36 411
14952.52 370
14953.68 381
14954.83 422
14955.99 404
14957.14 437
14958.30 425
14959.45 390
14960.61 397
14961.77 391
14962.92 395
14964.08 431
14965.23 426
14966.39 441
14967.54 418
14968.70 409
14969.86 406
14971.01 432
14972.17 410
14973.33 399
14974.48 440
14975.64 395
14976.79 390
14977.95 401
14979.11 410
14980.26 404
14981.42 441
14982.58 430
14983.73 448
14984.89 406
14986.05 412
14987.20 394
14988.36 396
14989.52 403
14990.67 431
14991.83 398
14992.99 416
14994.15 437
14995.30 429
14996.46 390
14997.62 395
14998.77 413
14999.93 379
15001.09 419
15002.25 424
15003.40 440
15004.56 404
15005.72 417
15006.88 416
15008.03 411
15009.19 399
15010.35 424
15011.51 369
15012.66 376
15013.82 397
15014.98 401
15016.14 402
15017.30 382
15018.45 377
15019.61 394
15020.77 385
15021.93 392
15023.09 406
15024.24 383
15025.40 374
15026.56 384
15027.72 408
15028.88 413
15030.04 411
15031.19 405
15032.35 432
15033.51 403
15034.67 376
15035.83 356
15036.99 363
15038.15 444
15039.30 379
15040.46 389
15041.62 386
15042.78 373
15043.94 408
15045.10 405
15046.26 403
15047.42 426
15048.58 385
15049.74 402
15050.90 401
15052.05 394
15053.21 376
15054.37 389
15055.53 415
15056.69 414
15057.85 404
15059.01 390
15060.17 391
15061.33 399
15062.49 422
15063.65 397
15064.81 407
15065.97 409
15067.13 424
15068.29 434
15069.45 425
15070.61 413
15071.77 416
15072.93 393
15074.09 379
15075.25 401
15076.41 421
15077.57 382
15078.73 416
15079.89 399
15081.05 390
15082.21 419
15083.37 401
15084.53 395
15085.69 387
15086.85 379
15088.01 388
15089.18 391
15090.34 376
15091.50 358
15092.66 396
15093.82 386
15094.98 385
15096.14 361
15097.30 417
15098.46 371
15099.62 368
15100.78 431
15101.95 435
15103.11 418
15104.27 427
15105.43 367
15106.59 381
15107.75 382
15108.91 384
15110.08 376
15111.24 389
15112.40 386
15113.56 409
15114.72 446
15115.88 438
15117.05 433
15118.21 406
15119.37 427
15120.53 415
15121.69 459
15122.86 429
15124.02 391
15125.18 425
15126.34 422
15127.50 428
15128.67 445
15129.83 420
15130.99 416
15132.15 410
15133.32 404
15134.48 405
15135.64 396
15136.80 400
15137.97 414
15139.13 395
15140.29 450
15141.45 477
15142.62 430
15143.78 415
15144.94 438
15146.11 442
15147.27 401
15148.43 382
15149.59 423
15150.76 407
15151.92 438
15153.08 445
15154.25 448
15155.41 458
15156.57 438
15157.74 415
15158.90 454
15160.06 409
15161.23 407
15162.39 439
15163.55 451
15164.72 403
15165.88 414
15167.05 427
15168.21 475
15169.37 408
15170.54 456
15171.70 405
15172.86 425
15174.03 444
15175.19 422
15176.36 443
15177.52 449
15178.69 474
15179.85 440
15181.01 446
15182.18 453
15183.34 419
15184.51 423
15185.67 439
15186.84 450
15188.00 414
15189.16 470
15190.33 444
15191.49 456
15192.66 442
15193.82 478
15194.99 443
15196.15 458
15197.32 484
15198.48 469
15199.65 453
15200.81 496
15201.98 499
15203.14 518
15204.31 479
15205.47 459
15206.64 527
15207.80 480
15208.97 469
15210.13 477
15211.30 450
15212.47 470
15213.63 434
15214.80 478
15215.96 466
15217.13 484
15218.29 497
15219.46 452
15220.62 456
15221.79 473
15222.96 447
15224.12 489
15225.29 484
15226.45 505
15227.62 528
15228.79 483
15229.95 449
15231.12 487
15232.29 529
15233.45 501
15234.62 510
15235.78 552
15236.95 504
15238.12 496
15239.28 553
15240.45 542
15241.62 512
15242.78 527
15243.95 532
15245.12 549
15246.28 525
15247.45 498
15248.62 470
15249.78 540
15250.95 570
15252.12 540
15253.28 562
15254.45 545
15255.62 526
15256.79 478
15257.95 494
15259.12 498
15260.29 534
15261.46 537
15262.62 431
15263.79 458
15264.96 459
15266.13 453
15267.29 450
15268.46 472
15269.63 422
15270.80 457
15271.96 485
15273.13 483
15274.30 485
15275.47 465
15276.64 454
15277.80 447
15278.97 457
15280.14 441
15281.31 463
15282.48 528
15283.64 479
15284.81 445
15285.98 474
15287.15 497
15288.32 460
15289.49 473
15290.65 459
15291.82 427
15292.99 454
15294.16 446
15295.33 462
15296.50 501
15297.67 458
15298.83 490
15300.00 495
15301.17 448
15302.34 478
15303.51 481
15304.68 487
15305.85 443
15307.02 447
15308.19 460
15309.36 481
15310.52 476
15311.69 441
15312.86 484
15314.03 469
15315.20 502
15316.37 467
15317.54 418
15318.71 490
15319.88 480
15321.05 445
15322.22 451
15323.39 427
15324.56 447
15325.73 489
15326.90 439
15328.07 419
15329.24 485
15330.41 440
15331.58 446
15332.75 486
15333.92 489
15335.09 468
15336.26 450
15337.43 504
15338.60 515
15339.77 494
15340.94 442
15342.11 456
15343.28 526
15344.45 497
15345.62 502
15346.79 466
15347.96 494
15349.13 471
15350.31 488
15351.48 474
15352.65 462
15353.82 481
15354.99 502
15356.16 500
15357.33 505
15358.50 480
15359.67 488
15360.84 437
15362.02 501
15363.19 482
15364.36 490
15365.53 460
15366.70 457
15367.87 457
15369.04 446
15370.21 475
15371.39 454
15372.56 459
15373.73 492
15374.90 432
15376.07 476
15377.24 479
15378.42 473
15379.59 445
15380.76 465
15381.93 486
15383.10 483
15384.28 468
15385.45 470
15386.62 434
15387.79 479
15388.97 449
15390.14 457
15391.31 525
15392.48 486
15393.65 467
15394.83 507
15396.00 474
15397.17 508
15398.34 463
15399.52 485
15400.69 479
15401.86 521
15403.04 520
15404.21 540
15405.38 531
15406.55 527
15407.73 513
15408.90 531
15410.07 516
15411.25 522
15412.42 531
15413.59 514
15414.77 486
15415.94 481
15417.11 497
15418.29 441
15419.46 500
15420.63 481
15421.81 496
15422.98 459
15424.15 458
15425.33 521
15426.50 475
15427.67 471
15428.85 472
15430.02 498
15431.20 410
15432.37 470
15433.54 500
15434.72 445
15435.89 416
15437.07 442
15438.24 444
15439.41 462
15440.59 451
15441.76 414
15442.94 431
15444.11 414
15445.29 412
15446.46 434
15447.63 449
15448.81 443
15449.98 444
15451.16 436
15452.33 421
15453.51 452
15454.68 447
15455.86 440
15457.03 431
15458.21 390
15459.38 415
15460.56 424
15461.73 441
15462.91 417
15464.08 391
15465.26 443
15466.43 442
15467.61 449
15468.78 423
15469.96 444
15471.13 441
15472.31 464
15473.48 443
15474.66 438
15475.83 405
15477.01 440
15478.19 386
15479.36 430
15480.54 404
15481.71 447
15482.89 478
15484.06 418
15485.24 452
15486.42 443
15487.59 393
15488.77 421
15489.94 435
15491.12 454
15492.30 445
15493.47 424
15494.65 455
15495.83 423
15497.00 438
15498.18 395
15499.36 463
15500.53 429
15501.71 413
15502.88 458
15504.06 406
15505.24 445
15506.41 425
15507.59 439
15508.77 475
15509.95 460
15511.12 445
15512.30 483
15513.48 452
15514.65 477
15515.83 420
15517.01 432
15518.18 459
15519.36 394
15520.54 427
15521.72 444
15522.89 446
15524.07 442
15525.25 439
15526.43 446
15527.60 437
15528.78 436
15529.96 465
15531.14 402
15532.31 428
15533.49 403
15534.67 448
15535.85 489
15537.03 475
15538.20 439
15539.38 440
15540.56 441
15541.74 443
15542.92 448
15544.09 466
15545.27 461
15546.45 474
15547.63 492
15548.81 484
15549.98 470
15551.16 432
15552.34 471
15553.52 468
15554.70 455
15555.88 452
15557.06 446
15558.23 461
15559.41 467
15560.59 477
15561.77 462
15562.95 462
15564.13 413
15565.31 478
15566.49 450
15567.67 426
15568.84 445
15570.02 466
15571.20 475
15572.38 411
15573.56 428
15574.74 454
15575.92 461
15577.10 452
15578.28 469
15579.46 497
15580.64 483
15581.82 493
15583.00 477
15584.18 494
15585.36 469
15586.54 480
15587.72 469
15588.90 459
15590.08 484
15591.26 505
15592.44 494
15593.62 473
15594.80 473
15595.98 505
15597.16 466
15598.34 526
15599.52 485
15600.70 447
15601.88 481
15603.06 523
15604.24 463
15605.42 472
15606.60 472
15607.78 475
15608.96 539
15610.14 521
15611.32 532
15612.50 483
15613.68 485
15614.86 445
15616.05 487
15617.23 513
15618.41 504
15619.59 501
15620.77 502
15621.95 538
15623.13 513
15624.31 479
15625.49 493
15626.68 551
15627.86 509
15629.04 509
15630.22 555
15631.40 507
15632.58 508
15633.76 586
15634.95 524
15636.13 510
15637.31 536
15638.49 515
15639.67 505
15640.85 565
15642.04 568
15643.22 530
15644.40 557
15645.58 530
15646.76 565
15647.95 595
15649.13 580
15650.31 568
15651.49 548
15652.67 573
15653.86 568
15655.04 556
15656.22 569
15657.40 572
15658.59 577
15659.77 618
15660.95 529
15662.13 532
15663.32 606
15664.50 644
15665.68 598
15666.87 581
15668.05 531
15669.23 605
15670.41 609
15671.60 581
15672.78 564
15673.96 578
15675.15 593
15676.33 625
15677.51 570
15678.70 549
15679.88 574
15681.06 615
15682.25 582
15683.43 593
15684.61 598
15685.80 562
15686.98 577
15688.16 545
15689.35 565
15690.53 532
15691.72 529
15692.90 559
15694.08 555
15695.27 553
15696.45 552
15697.63 544
15698.82 558
15700.00 581
15701.19 592
15702.37 584
15703.56 561
15704.74 557
15705.92 610
15707.11 571
15708.29 589
15709.48 591
15710.66 583
15711.85 546
15713.03 533
15714.21 598
15715.40 570
15716.58 581
15717.77 583
15718.95 592
15720.14 581
15721.32 532
15722.51 593
15723.69 640
15724.88 598
15726.06 588
15727.25 561
15728.43 595
15729.62 559
15730.80 544
15731.99 595
15733.17 570
15734.36 605
15735.55 583
15736.73 633
15737.92 576
15739.10 544
15740.29 622
15741.47 614
15742.66 600
15743.84 582
15745.03 613
15746.22 612
15747.40 588
15748.59 624
15749.77 611
15750.96 607
15752.15 596
15753.33 642
15754.52 610
15755.70 629
15756.89 627
15758.08 652
15759.26 631
15760.45 669
15761.64 633
15762.82 632
15764.01 688
15765.20 644
15766.38 674
15767.57 625
15768.76 622
15769.94 675
15771.13 693
15772.32 695
15773.50 679
15774.69 642
15775.88 640
15777.06 659
15778.25 616
15779.44 615
15780.62 631
15781.81 591
15783.00 598
15784.19 589
15785.37 639
15786.56 622
15787.75 618
15788.94 592
15790.12 607
15791.31 564
15792.50 591
15793.69 576
15794.87 602
15796.06 557
15797.25 564
15798.44 571
15799.62 563
15800.81 593
15802.00 529
15803.19 549
15804.38 565
15805.56 517
15806.75 553
15807.94 498
15809.13 552
15810.32 553
15811.50 616
15812.69 593
15813.88 570
15815.07 549
15816.26 549
15817.45 503
15818.64 522
15819.82 540
15821.01 557
15822.20 566
15823.39 524
15824.58 504
15825.77 515
15826.96 499
15828.15 527
15829.33 550
15830.52 537
15831.71 548
15832.90 525
15834.09 529
15835.28 510
15836.47 506
15837.66 522
15838.85 507
15840.04 501
15841.23 523
15842.42 538
15843.61 522
15844.79 519
15845.98 504
15847.17 543
15848.36 531
15849.55 497
15850.74 501
15851.93 517
15853.12 504
15854.31 473
15855.50 541
15856.69 524
15857.88 502
15859.07 479
15860.26 508
15861.45 539
15862.64 507
15863.83 501
15865.02 491
15866.21 466
15867.40 516
15868.60 535
15869.79 506
15870.98 494
15872.17 489
15873.36 548
15874.55 552
15875.74 528
15876.93 523
15878.12 518
15879.31 534
15880.50 547
15881.69 523
15882.88 547
15884.07 537
15885.27 571
15886.46 535
15887.65 507
15888.84 506
15890.03 537
15891.22 573
15892.41 496
15893.60 517
15894.80 522
15895.99 509
15897.18 553
15898.37 558
15899.56 555
15900.75 547
15901.95 558
15903.14 568
15904.33 550
15905.52 507
15906.71 549
15907.90 496
15909.10 511
15910.29 571
15911.48 523
15912.67 540
15913.86 567
15915.06 556
15916.25 551
15917.44 579
15918.63 550
15919.83 526
15921.02 570
15922.21 555
15923.40 563
15924.60 546
15925.79 575
15926.98 550
15928.17 531
15929.37 544
15930.56 531
15931.75 506
15932.94 579
15934.14 566
15935.33 555
15936.52 547
15937.72 554
15938.91 572
15940.10 520
15941.30 528
15942.49 514
15943.68 528
15944.88 584
15946.07 548
15947.26 495
15948.46 496
15949.65 509
15950.84 507
15952.04 490
15953.23 470
15954.42 506
15955.62 515
15956.81 496
15958.01 504
15959.20 453
15960.39 508
15961.59 499
15962.78 525
15963.97 493
15965.17 512
15966.36 475
15967.56 483
15968.75 491
15969.95 483
15971.14 489
15972.33 488
15973.53 556
15974.72 470
15975.92 427
15977.11 462
15978.31 490
15979.50 454
15980.70 452
15981.89 427
15983.09 437
15984.28 444
15985.47 415
15986.67 418
15987.86 438
15989.06 428
15990.25 432
15991.45 437
15992.64 420
15993.84 423
15995.03 416
15996.23 428
15997.43 435
15998.62 422
15999.82 434
16001.01 429
16002.21 407
16003.40 399
16004.60 415
16005.79 454
16006.99 460
16008.18 442
16009.38 422
16010.58 406
16011.77 426
16012.97 417
16014.16 390
16015.36 454
16016.56 490
16017.75 480
16018.95 442
16020.14 441
16021.34 411
16022.54 428
16023.73 471
16024.93 415
16026.13 448
16027.32 429
16028.52 433
16029.71 433
16030.91 398
16032.11 413
16033.30 433
16034.50 397
16035.70 435
16036.89 435
16038.09 390
16039.29 389
16040.49 436
16041.68 414
16042.88 425
16044.08 411
16045.27 423
16046.47 417
16047.67 406
16048.86 451
16050.06 408
16051.26 402
16052.46 378
16053.65 405
16054.85 368
16056.05 385
16057.25 374
16058.44 376
16059.64 433
16060.84 397
16062.04 394
16063.23 421
16064.43 408
16065.63 396
16066.83 399
16068.03 391
16069.22 404
16070.42 396
16071.62 389
16072.82 453
16074.02 409
16075.21 370
16076.41 405
16077.61 374
16078.81 427
16080.01 437
16081.21 402
16082.40 404
16083.60 418
16084.80 406
16086.00 379
16087.20 384
16088.40 390
16089.60 403
16090.79 422
16091.99 414
16093.19 384
16094.39 378
16095.59 414
16096.79 382
16097.99 359
16099.19 404
16100.39 402
16101.59 398
16102.78 344
16103.98 395
16105.18 366
16106.38 351
16107.58 341
16108.78 364
16109.98 366
16111.18 375
16112.38 366
16113.58 347
16114.78 363
16115.98 356
16117.18 341
16118.38 374
16119.58 395
16120.78 413
16121.98 453
16123.18 438
16124.38 374
16125.58 356
16126.78 412
16127.98 420
16129.18 405
16130.38 417
16131.58 375
16132.78 378
16133.98 415
16135.18 349
16136.38 386
16137.58 371
16138.78 379
16139.98 361
16141.18 364
16142.38 364
16143.58 405
16144.79 338
16145.99 382
16147.19 422
16148.39 409
16149.59 380
16150.79 371
16151.99 391
16153.19 347
16154.39 369
16155.59 386
16156.80 387
16158.00 363
16159.20 356
16160.40 350
16161.60 326
16162.80 356
16164.00 369
16165.21 367
16166.41 342
16167.61 366
16168.81 382
16170.01 366
16171.21 380
16172.42 417
16173.62 423
16174.82 383
16176.02 384
16177.22 396
16178.43 362
16179.63 358
16180.83 388
16182.03 332
16183.23 354
16184.44 352
16185.64 349
16186.84 341
16188.04 364
16189.25 353
16190.45 387
16191.65 355
16192.85 374
16194.06 360
16195.26 384
16196.46 372
16197.66 363
16198.87 372
16200.07 359
16201.27 335
16202.48 377
16203.68 379
16204.88 352
16206.09 362
16207.29 376
16208.49 361
16209.69 332
16210.90 364
16212.10 370
16213.30 372
16214.51 355
16215.71 382
16216.91 384
16218.12 309
16219.32 334
16220.53 384
16221.73 365
16222.93 352
16224.14 384
16225.34 346
16226.54 354
16227.75 339
16228.95 336
16230.16 389
16231.36 418
16232.56 358
16233.77 376
16234.97 344
16236.18 366
16237.38 370
16238.59 370
16239.79 372
16240.99 386
16242.20 380
16243.40 365
16244.61 373
16245.81 385
16247.02 396
16248.22 348
16249.43 386
16250.63 372
16251.84 415
16253.04 369
16254.24 362
16255.45 398
16256.65 379
16257.86 383
16259.06 383
16260.27 391
16261.48 389
16262.68 382
16263.89 374
16265.09 375
16266.30 355
16267.50 367
16268.71 382
16269.91 395
16271.12 400
16272.32 376
16273.53 393
16274.73 435
16275.94 418
16277.15 387
16278.35 368
16279.56 381
16280.76 382
16281.97 371
16283.18 366
16284.38 374
16285.59 364
16286.79 349
16288.00 380
16289.21 384
16290.41 384
16291.62 381
16292.82 391
16294.03 410
16295.24 438
16296.44 419
16297.65 430
16298.86 397
16300.06 373
16301.27 409
16302.48 415
16303.68 386
16304.89 353
16306.10 355
16307.30 392
16308.51 400
16309.72 393
16310.92 386
16312.13 417
16313.34 423
16314.55 437
16315.75 423
16316.96 430
16318.17 400
16319.37 404
16320.58 407
16321.79 402
16323.00 417
16324.20 394
16325.41 379
16326.62 380
16327.83 415
16329.03 425
16330.24 373
16331.45 421
16332.66 381
16333.87 367
16335.07 376
16336.28 380
16337.49 342
16338.70 330
16339.90 377
16341.11 356
16342.32 365
16343.53 354
16344.74 392
16345.95 380
16347.15 332
16348.36 379
16349.57 413
16350.78 386
16351.99 399
16353.20 375
16354.40 380
16355.61 370
16356.82 359
16358.03 341
16359.24 354
16360.45 373
16361.66 377
16362.87 348
16364.08 346
16365.28 386
16366.49 380
16367.70 386
16368.91 352
16370.12 328
16371.33 365
16372.54 323
16373.75 321
16374.96 353
16376.17 328
16377.38 337
16378.59 374
16379.80 323
16381.01 334
16382.21 309
16383.42 348
16384.63 387
16385.84 384
16387.05 384
16388.26 350
16389.47 340
16390.68 323
16391.89 351
16393.10 324
16394.31 304
16395.52 360
16396.73 366
16397.94 348
16399.15 342
16400.36 352
16401.57 350
16402.79 340
16404.00 376
16405.21 367
16406.42 337
16407.63 344
16408.84 307
16410.05 345
16411.26 368
16412.47 351
16413.68 337
16414.89 313
16416.10 361
16417.31 332
16418.52 351
16419.74 348
16420.95 349
16422.16 360
16423.37 308
16424.58 292
16425.79 313
16427.00 308
16428.21 352
16429.42 393
16430.64 372
16431.85 363
16433.06 336
16434.27 337
16435.48 359
16436.69 356
16437.91 342
16439.12 330
16440.33 332
16441.54 343
16442.75 354
16443.96 375
16445.18 327
16446.39 353
16447.60 353
16448.81 338
16450.02 349
16451.24 349
16452.45 352
16453.66 326
16454.87 340
16456.09 358
16457.30 323
16458.51 298
16459.72 313
16460.94 312
16462.15 318
16463.36 299
16464.57 326
16465.79 319
16467.00 312
16468.21 347
16469.43 344
16470.64 315
16471.85 287
16473.06 337
16474.28 348
16475.49 355
16476.70 334
16477.92 374
16479.13 314
16480.34 335
16481.56 319
16482.77 337
16483.98 375
16485.20 381
16486.41 354
16487.62 375
16488.84 310
16490.05 322
16491.26 329
16492.48 355
16493.69 378
16494.91 352
16496.12 320
16497.33 293
16498.55 322
16499.76 297
16500.97 339
16502.19 335
16503.40 322
16504.62 336
16505.83 290
16507.05 312
16508.26 318
16509.47 330
16510.69 356
16511.90 311
16513.12 299
16514.33 306
16515.55 331
16516.76 333
16517.98 315
16519.19 331
16520.41 361
16521.62 334
16522.83 313
16524.05 302
16525.26 303
16526.48 309
16527.69 287
16528.91 337
16530.12 324
16531.34 319
16532.55 346
16533.77 324
16534.99 304
16536.20 289
16537.42 311
16538.63 338
16539.85 308
16541.06 312
16542.28 321
16543.49 295
16544.71 286
16545.92 321
16547.14 350
16548.36 346
16549.57 310
16550.79 298
16552.00 301
16553.22 337
16554.44 301
16555.65 293
16556.87 304
16558.08 326
16559.30 342
16560.52 331
16561.73 336
16562.95 338
16564.17 330
16565.38 339
16566.60 316
16567.81 307
16569.03 322
16570.25 341
16571.46 339
16572.68 261
16573.90 331
16575.11 308
16576.33 331
16577.55 304
16578.76 294
16579.98 311
16581.20 333
16582.42 281
16583.63 307
16584.85 282
16586.07 347
16587.28 321
16588.50 314
16589.72 324
16590.94 341
16592.15 331
16593.37 358
16594.59 346
16595.81 306
16597.02 329
16598.24 316
16599.46 323
16600.68 327
16601.89 307
16603.11 334
16604.33 361
16605.55 337
16606.77 336
16607.98 344
16609.20 338
16610.42 316
16611.64 363
16612.86 308
16614.07 296
16615.29 344
16616.51 320
16617.73 305
16618.95 301
16620.17 315
16621.38 322
16622.60 317
16623.82 323
16625.04 307
16626.26 318
16627.48 327
16628.70 323
16629.91 313
16631.13 338
16632.35 324
16633.57 365
16634.79 322
16636.01 318
16637.23 338
16638.45 301
16639.67 345
16640.89 313
16642.10 333
16643.32 296
16644.54 349
16645.76 299
16646.98 319
16648.20 328
16649.42 297
16650.64 284
16651.86 280
16653.08 312
16654.30 319
16655.52 285
16656.74 329
16657.96 325
16659.18 302
16660.40 305
16661.62 318
16662.84 303
16664.06 303
16665.28 314
16666.50 324
16667.72 313
16668.94 291
16670.16 321
16671.38 307
16672.60 284
16673.82 272
16675.04 320
16676.26 343
16677.48 289
16678.70 300
16679.92 288
16681.14 299
16682.36 280
16683.58 299
16684.80 315
16686.03 302
16687.25 328
16688.47 343
16689.69 304
16690.91 298
16692.13 276
16693.35 309
16694.57 308
16695.79 306
16697.02 314
16698.24 330
16699.46 292
16700.68 324
16701.90 333
16703.12 292
16704.34 301
16705.57 291
16706.79 302
16708.01 320
16709.23 268
16710.45 285
16711.67 285
16712.90 295
16714.12 308
16715.34 318
16716.56 338
16717.78 302
16719.01 289
16720.23 315
16721.45 292
16722.67 286
16723.89 310
16725.12 316
16726.34 297
16727.56 301
16728.78 300
16730.01 269
16731.23 270
16732.45 314
16733.67 265
16734.90 308
16736.12 318
16737.34 301
16738.56 294
16739.79 293
16741.01 316
16742.23 306
16743.46 272
16744.68 287
16745.90 300
16747.12 294
16748.35 296
16749.57 303
16750.79 344
16752.02 311
16753.24 322
16754.46 316
16755.69 323
16756.91 326
16758.13 312
16759.36 323
16760.58 327
16761.80 318
16763.03 306
16764.25 305
16765.48 301
16766.70 325
16767.92 295
16769.15 322
16770.37 311
16771.60 339
16772.82 286
16774.04 298
16775.27 298
16776.49 343
16777.72 315
16778.94 312
16780.16 340
16781.39 342
16782.61 306
16783.84 311
16785.06 324
16786.29 290
16787.51 311
16788.74 295
16789.96 301
16791.18 328
16792.41 304
16793.63 319
16794.86 319
16796.08 339
16797.31 315
16798.53 261
16799.76 285
16800.98 304
16802.21 303
16803.43 268
16804.66 291
16805.88 286
16807.11 314
16808.33 323
16809.56 306
16810.79 273
16812.01 290
16813.24 320
16814.46 334
16815.69 309
16816.91 302
16818.14 289
16819.36 280
16820.59 260
16821.82 280
16823.04 308
16824.27 318
16825.49 333
16826.72 315
16827.95 286
16829.17 293
16830.40 305
16831.62 314
16832.85 327
16834.08 326
16835.30 311
16836.53 306
16837.76 302
16838.98 308
16840.21 333
16841.44 298
16842.66 322
16843.89 311
16845.11 303
16846.34 280
16847.57 305
16848.80 311
16850.02 298
16851.25 328
16852.48 342
16853.70 336
16854.93 298
16856.16 310
16857.38 319
16858.61 318
16859.84 336
16861.07 347
16862.29 322
16863.52 329
16864.75 354
16865.97 318
16867.20 308
16868.43 333
16869.66 331
16870.89 358
16872.11 368
16873.34 340
16874.57 323
16875.80 314
16877.02 350
16878.25 364
16879.48 366
16880.71 367
16881.94 373
16883.16 324
16884.39 341
16885.62 322
16886.85 326
16888.08 352
16889.30 368
16890.53 340
16891.76 339
16892.99 342
16894.22 344
16895.45 337
16896.67 298
16897.90 332
16899.13 346
16900.36 341
16901.59 364
16902.82 353
16904.05 358
16905.28 346
16906.50 368
16907.73 370
16908.96 340
16910.19 336
16911.42 371
16912.65 344
16913.88 404
16915.11 325
16916.34 337
16917.57 353
16918.80 371
16920.03 340
16921.26 320
16922.48 343
16923.71 330
16924.94 335
16926.17 324
16927.40 296
16928.63 301
16929.86 336
16931.09 330
16932.32 306
16933.55 331
16934.78 358
16936.01 337
16937.24 354
16938.47 331
16939.70 322
16940.93 343
16942.16 321
16943.39 310
16944.62 337
16945.85 314
16947.08 333
16948.31 333
16949.54 313
16950.78 338
16952.01 336
16953.24 332
16954.47 304
16955.70 297
16956.93 280
16958.16 308
16959.39 350
16960.62 323
16961.85 336
16963.08 307
16964.31 289
16965.54 314
16966.78 311
16968.01 312
16969.24 319
16970.47 308
16971.70 308
16972.93 299
16974.16 311
16975.39 336
16976.63 344
16977.86 317
16979.09 318
16980.32 315
16981.55 305
16982.78 289
16984.02 292
16985.25 294
16986.48 319
16987.71 317
16988.94 285
16990.18 296
16991.41 295
16992.64 322
16993.87 331
16995.10 308
16996.34 294
16997.57 317
16998.80 289
17000.03 305
17001.26 287
17002.50 281
17003.73 266
17004.96 298
17006.19 276
17007.43 277
17008.66 298
17009.89 279
17011.12 284
17012.36 291
17013.59 284
17014.82 297
17016.06 330
17017.29 335
17018.52 308
17019.76 305
17020.99 279
17022.22 277
17023.45 307
17024.69 296
17025.92 287
17027.15 291
17028.39 308
17029.62 349
17030.85 330
17032.09 291
17033.32 293
17034.55 326
17035.79 303
17037.02 266
17038.26 271
17039.49 285
17040.72 276
17041.96 289
17043.19 270
17044.43 270
17045.66 289
17046.89 312
17048.13 314
17049.36 302
17050.60 297
17051.83 274
17053.06 281
17054.30 271
17055.53 302
17056.77 286
17058.00 282
17059.24 272
17060.47 265
17061.70 291
17062.94 263
17064.17 280
17065.41 275
17066.64 295
17067.88 316
17069.11 293
17070.35 262
17071.58 281
17072.82 261
17074.05 287
17075.29 275
17076.52 276
17077.76 261
17078.99 270
17080.23 275
17081.46 248
17082.70 281
17083.93 272
17085.17 315
17086.41 298
17087.64 264
17088.88 277
17090.11 280
17091.35 240
17092.58 293
17093.82 278
17095.05 248
17096.29 233
17097.53 275
17098.76 293
17100.00 291
17101.23 289
17102.47 291
17103.71 271
17104.94 309
17106.18 299
17107.41 263
17108.65 266
17109.89 286
17111.12 305
17112.36 268
17113.60 273
17114.83 280
17116.07 287
17117.31 293
17118.54 252
17119.78 234
17121.02 256
17122.25 276
17123.49 273
17124.73 273
17125.96 263
17127.20 257
17128.44 275
17129.67 275
17130.91 256
17132.15 260
17133.39 264
17134.62 276
17135.86 281
17137.10 250
17138.33 261
17139.57 270
17140.81 268
17142.05 266
17143.28 286
17144.52 288
17145.76 302
17147.00 271
17148.23 292
17149.47 270
17150.71 279
17151.95 256
17153.19 264
17154.42 239
17155.66 267
17156.90 261
17158.14 254
17159.38 235
17160.61 269
17161.85 241
17163.09 262
17164.33 290
17165.57 247
17166.81 271
17168.04 286
17169.28 266
17170.52 249
17171.76 237
17173.00 245
17174.24 244
17175.47 262
17176.71 242
17177.95 266
17179.19 280
17180.43 287
17181.67 290
17182.91 256
17184.15 286
17185.39 299
17186.62 246
17187.86 215
17189.10 242
17190.34 290
17191.58 291
17192.82 293
17194.06 261
17195.30 260
17196.54 261
17197.78 266
17199.02 305
17200.26 292
17201.50 281
17202.74 291
17203.98 287
17205.22 257
17206.46 272
17207.70 260
17208.94 283
17210.18 256
17211.42 233
17212.66 243
17213.90 269
17215.14 250
17216.38 251
17217.62 286
17218.86 260
17220.10 290
17221.34 268
17222.58 251
17223.82 283
17225.06 274
17226.30 251
17227.54 268
17228.78 266
17230.02 244
17231.26 255
17232.50 265
17233.74 248
17234.98 225
17236.22 226
17237.47 261
17238.71 265
17239.95 265
17241.19 276
17242.43 291
17243.67 262
17244.91 258
17246.15 242
17247.39 250
17248.64 287
17249.88 280
17251.12 266
17252.36 256
17253.60 276
17254.84 280
17256.08 243
17257.33 265
17258.57 282
17259.81 280
17261.05 242
17262.29 241
17263.54 261
17264.78 266
17266.02 248
17267.26 225
17268.50 250
17269.75 258
17270.99 267
17272.23 266
17273.47 252
17274.71 285
17275.96 281
17277.20 286
17278.44 291
17279.68 258
17280.93 246
17282.17 282
17283.41 251
17284.65 234
17285.90 240
17287.14 249
17288.38 264
17289.62 228
17290.87 231
17292.11 249
17293.35 257
17294.60 276
17295.84 256
17297.08 243
17298.33 260
17299.57 283
17300.81 252
17302.05 246
17303.30 266
17304.54 250
17305.78 274
17307.03 259
17308.27 243
17309.52 277
17310.76 267
17312.00 280
17313.25 290
17314.49 250
17315.73 241
17316.98 288
17318.22 247
17319.47 222
17320.71 226
17321.95 266
17323.20 296
17324.44 293
17325.69 286
17326.93 258
17328.17 241
17329.42 255
17330.66 238
17331.91 237
17333.15 255
17334.40 261
17335.64 265
17336.88 225
17338.13 249
17339.37 249
17340.62 264
17341.86 241
17343.11 286
17344.35 244
17345.60 238
17346.84 269
17348.09 269
17349.33 250
17350.58 256
17351.82 258
17353.07 243
17354.31 303
17355.56 257
17356.80 255
17358.05 274
17359.29 287
17360.54 275
17361.78 247
17363.03 296
17364.27 255
17365.52 254
17366.77 277
17368.01 244
17369.26 241
17370.50 297
17371.75 283
17372.99 262
17374.24 239
17375.49 261
17376.73 282
17377.98 251
17379.22 231
17380.47 275
17381.72 276
17382.96 284
17384.21 260
17385.45 251
17386.70 269
17387.95 265
17389.19 263
17390.44 290
17391.69 271
17392.93 240
17394.18 277
17395.43 251
17396.67 249
17397.92 248
17399.17 264
17400.41 238
17401.66 259
17402.91 254
17404.15 251
17405.40 239
17406.65 236
17407.89 240
17409.14 238
17410.39 297
17411.64 263
17412.88 251
17414.13 249
17415.38 260
17416.63 238
17417.87 260
17419.12 262
17420.37 274
17421.62 293
17422.86 267
17424.11 245
17425.36 253
17426.61 240
17427.85 279
17429.10 286
17430.35 262
17431.60 269
17432.85 230
17434.09 232
17435.34 235
17436.59 240
17437.84 285
17439.09 302
17440.33 270
17441.58 243
17442.83 234
17444.08 274
17445.33 269
17446.58 273
17447.82 266
17449.07 241
17450.32 259
17451.57 257
17452.82 262
17454.07 254
17455.32 272
17456.57 221
17457.81 254
17459.06 238
17460.31 253
17461.56 243
17462.81 234
17464.06 249
17465.31 247
17466.56 236
17467.81 251
17469.06 271
17470.30 275
17471.55 266
17472.80 237
17474.05 301
17475.30 277
17476.55 264
17477.80 258
17479.05 257
17480.30 236
17481.55 260
17482.80 257
17484.05 271
17485.30 263
17486.55 257
17487.80 262
17489.05 253
17490.30 229
17491.55 243
17492.80 222
17494.05 252
17495.30 268
17496.55 291
17497.80 276
17499.05 276
17500.30 269
17501.55 264
17502.80 287
17504.05 266
17505.30 268
17506.55 264
17507.80 252
17509.06 259
17510.31 286
17511.56 280
17512.81 267
17514.06 285
17515.31 271
17516.56 267
17517.81 263
17519.06 241
17520.31 275
17521.56 269
17522.82 266
17524.07 256
17525.32 257
17526.57 252
17527.82 304
17529.07 273
17530.32 271
17531.58 248
17532.83 283
17534.08 294
17535.33 237
17536.58 222
17537.83 248
17539.09 239
17540.34 268
17541.59 257
17542.84 232
17544.09 256
17545.35 257
17546.60 295
17547.85 298
17549.10 283
17550.35 281
17551.61 268
17552.86 273
17554.11 220
17555.36 244
17556.62 254
17557.87 295
17559.12 307
17560.37 276
17561.63 269
17562.88 287
17564.13 281
17565.38 256
17566.64 263
17567.89 286
17569.14 257
17570.39 274
17571.65 242
17572.90 251
17574.15 242
17575.41 280
17576.66 267
17577.91 261
17579.17 245
17580.42 247
17581.67 216
17582.93 259
17584.18 264
17585.43 238
17586.69 262
17587.94 249
17589.19 291
17590.45 258
17591.70 249
17592.95 246
17594.21 254
17595.46 248
17596.72 246
17597.97 251
17599.22 256
17600.48 260
17601.73 252
17602.99 272
17604.24 246
17605.49 260
17606.75 265
17608.00 287
17609.26 256
17610.51 262
17611.76 260
17613.02 281
17614.27 283
17615.53 239
17616.78 257
17618.04 247
17619.29 268
17620.55 262
17621.80 274
17623.06 246
17624.31 267
17625.57 291
17626.82 325
17628.08 263
17629.33 264
17630.59 279
17631.84 277
17633.10 295
17634.35 283
17635.61 248
17636.86 273
17638.12 238
17639.37 227
17640.63 250
17641.88 251
17643.14 258
17644.39 282
17645.65 300
17646.91 284
17648.16 283
17649.42 277
17650.67 269
17651.93 283
17653.18 285
17654.44 274
17655.70 285
17656.95 241
17658.21 232
17659.46 252
17660.72 272
17661.98 294
17663.23 259
17664.49 263
17665.75 299
17667.00 255
17668.26 261
17669.51 266
17670.77 264
17672.03 240
17673.28 261
17674.54 261
17675.80 216
17677.05 266
17678.31 274
17679.57 257
17680.82 259
17682.08 267
17683.34 279
17684.60 283
17685.85 267
17687.11 260
17688.37 261
17689.62 305
17690.88 308
17692.14 272
17693.40 236
17694.65 251
17695.91 267
17697.17 263
17698.42 256
17699.68 270
17700.94 264
17702.20 267
17703.46 269
17704.71 282
17705.97 264
17707.23 249
17708.49 266
17709.74 249
17711.00 271
17712.26 283
17713.52 239
17714.78 263
17716.03 261
17717.29 257
17718.55 248
17719.81 248
17721.07 266
17722.33 250
17723.58 308
17724.84 274
17726.10 250
17727.36 246
17728.62 275
17729.88 260
17731.13 209
17732.39 230
17733.65 255
17734.91 253
17736.17 221
17737.43 262
17738.69 241
17739.95 257
17741.21 247
17742.46 242
17743.72 257
17744.98 250
17746.24 269
17747.50 257
17748.76 266
17750.02 258
17751.28 284
17752.54 252
17753.80 285
17755.06 255
17756.32 222
17757.58 293
17758.84 288
17760.10 273
17761.36 252
17762.61 262
17763.87 282
17765.13 272
17766.39 285
17767.65 258
17768.91 263
17770.17 277
17771.43 266
17772.69 279
17773.95 246
17775.21 264
17776.48 260
17777.74 240
17779.00 271
17780.26 244
17781.52 271
17782.78 228
17784.04 235
17785.30 217
17786.56 251
17787.82 268
17789.08 259
17790.34 238
17791.60 271
17792.86 251
17794.12 259
17795.38 283
17796.65 253
17797.91 257
17799.17 272
17800.43 268
17801.69 271
17802.95 247
17804.21 258
17805.47 236
17806.73 220
17808.00 248
17809.26 288
17810.52 271
17811.78 287
17813.04 276
17814.30 250
17815.56 228
17816.83 262
17818.09 291
17819.35 279
17820.61 236
17821.87 231
17823.14 243
17824.40 251
17825.66 231
17826.92 274
17828.18 265
17829.45 262
17830.71 259
17831.97 254
17833.23 267
17834.49 235
17835.76 258
17837.02 291
17838.28 236
17839.54 260
17840.81 241
17842.07 242
17843.33 278
17844.59 241
17845.86 239
17847.12 225
17848.38 260
17849.65 222
17850.91 261
17852.17 265
17853.43 243
17854.70 258
17855.96 244
17857.22 238
17858.49 226
17859.75 229
17861.01 257
17862.28 276
17863.54 222
17864.80 225
17866.07 235
17867.33 244
17868.59 240
17869.86 239
17871.12 259
17872.38 238
17873.65 253
17874.91 270
17876.18 253
17877.44 222
17878.70 261
17879.97 258
17881.23 231
17882.50 250
17883.76 249
17885.02 253
17886.29 233
17887.55 235
17888.82 208
17890.08 232
17891.35 249
17892.61 259
17893.87 244
17895.14 229
17896.40 238
17897.67 239
17898.93 238
17900.20 221
17901.46 229
17902.73 237
17903.99 221
17905.26 272
17906.52 253
17907.79 247
17909.05 218
17910.32 231
17911.58 231
17912.85 262
17914.11 250
17915.38 224
17916.64 243
17917.91 255
17919.17 235
17920.44 280
17921.70 238
17922.97 225
17924.23 242
17925.50 303
17926.76 264
17928.03 232
17929.30 268
17930.56 263
17931.83 254
17933.09 255
17934.36 231
17935.62 234
17936.89 222
17938.16 238
17939.42 220
17940.69 253
17941.96 234
17943.22 252
17944.49 257
17945.75 245
17947.02 259
17948.29 238
17949.55 257
17950.82 258
17952.09 238
17953.35 220
17954.62 243
17955.89 237
17957.15 237
17958.42 224
17959.69 224
17960.95 236
17962.22 297
17963.49 269
17964.75 234
17966.02 223
17967.29 261
17968.55 223
17969.82 221
17971.09 213
17972.36 240
17973.62 221
17974.89 242
17976.16 261
17977.42 249
17978.69 257
17979.96 242
17981.23 230
17982.49 251
17983.76 256
17985.03 229
17986.30 256
17987.57 251
17988.83 238
17990.10 236
17991.37 250
17992.64 220
17993.90 210
17995.17 245
17996.44 257
17997.71 226
17998.98 224
18000.25 249
18001.51 244
18002.78 242
18004.05 214
18005.32 239
18006.59 244
18007.86 237
18009.12 234
18010.39 232
18011.66 212
18012.93 257
18014.20 235
18015.47 232
18016.74 231
18018.00 233
18019.27 249
18020.54 243
18021.81 246
18023.08 206
18024.35 252
18025.62 248
18026.89 244
18028.16 244
18029.43 285
18030.69 248
18031.96 260
18033.23 242
18034.50 221
18035.77 231
18037.04 228
18038.31 236
18039.58 272
18040.85 273
18042.12 232
18043.39 226
18044.66 236
18045.93 240
18047.20 231
18048.47 227
18049.74 207
18051.01 236
18052.28 246
18053.55 219
18054.82 206
18056.09 199
18057.36 230
18058.63 228
18059.90 234
18061.17 208
18062.44 251
18063.71 254
18064.98 233
18066.25 231
18067.52 239
18068.79 234
18070.06 247
18071.33 214
18072.61 224
18073.88 210
18075.15 215
18076.42 253
18077.69 236
18078.96 219
18080.23 229
18081.50 247
18082.77 244
18084.04 214
18085.32 247
18086.59 240
18087.86 263
18089.13 259
18090.40 244
18091.67 254
18092.94 256
18094.22 250
18095.49 247
18096.76 205
18098.03 229
18099.30 254
18100.57 253
18101.85 230
18103.12 233
18104.39 254
18105.66 290
18106.93 234
18108.20 242
18109.48 232
18110.75 223
18112.02 247
18113.29 256
18114.57 208
18115.84 235
18117.11 268
18118.38 251
18119.65 240
18120.93 225
18122.20 240
18123.47 248
18124.74 260
18126.02 238
18127.29 219
18128.56 260
18129.84 274
18131.11 218
18132.38 253
18133.65 243
18134.93 246
18136.20 233
18137.47 240
18138.75 219
18140.02 240
18141.29 245
18142.57 276
18143.84 259
18145.11 237
18146.39 229
18147.66 234
18148.93 240
18150.21 241
18151.48 226
18152.75 240
18154.03 265
18155.30 231
18156.57 223
18157.85 233
18159.12 232
18160.40 224
18161.67 245
18162.94 265
18164.22 248
18165.49 249
18166.77 252
18168.04 236
18169.31 264
18170.59 252
18171.86 243
18173.14 268
18174.41 277
18175.68 271
18176.96 256
18178.23 247
18179.51 220
18180.78 251
18182.06 226
18183.33 216
18184.61 215
18185.88 239
18187.16 219
18188.43 225
18189.71 233
18190.98 261
18192.26 244
18193.53 219
18194.81 235
18196.08 259
18197.36 257
18198.63 240
18199.91 217
18201.18 215
18202.46 223
18203.73 253
18205.01 247
18206.28 249
18207.56 267
18208.83 249
18210.11 239
18211.39 261
18212.66 241
18213.94 215
18215.21 217
18216.49 268
18217.76 267
18219.04 224
18220.32 218
18221.59 251
18222.87 239
18224.14 237
18225.42 223
18226.70 239
18227.97 253
18229.25 202
18230.53 234
18231.80 196
18233.08 243
18234.35 249
18235.63 249
18236.91 231
18238.18 230
18239.46 240
18240.74 210
18242.01 249
18243.29 238
18244.57 217
18245.84 202
18247.12 196
18248.40 238
18249.68 239
18250.95 247
18252.23 242
18253.51 221
18254.78 240
18256.06 237
18257.34 246
18258.62 247
18259.89 243
18261.17 243
18262.45 222
18263.72 216
18265.00 222
18266.28 235
18267.56 239
18268.84 223
18270.11 236
18271.39 220
18272.67 222
18273.95 247
18275.22 241
18276.50 247
18277.78 239
18279.06 227
18280.34 218
18281.61 218
18282.89 229
18284.17 249
18285.45 225
18286.73 248
18288.01 230
18289.28 227
18290.56 247
18291.84 251
18293.12 221
18294.40 231
18295.68 242
18296.95 243
18298.23 228
18299.51 258
18300.79 202
18302.07 234
18303.35 219
18304.63 240
18305.91 235
18307.19 228
18308.46 219
18309.74 218
18311.02 261
18312.30 225
18313.58 215
18314.86 258
18316.14 242
18317.42 258
18318.70 275
18319.98 258
18321.26 227
18322.54 235
18323.82 243
18325.10 245
18326.38 223
18327.66 229
18328.94 230
18330.22 246
18331.50 231
18332.77 226
18334.05 236
18335.33 215
18336.61 230
18337.90 257
18339.18 235
18340.46 236
18341.74 238
18343.02 272
18344.30 248
18345.58 227
18346.86 192
18348.14 244
18349.42 246
18350.70 256
18351.98 247
18353.26 250
18354.54 245
18355.82 208
18357.10 211
18358.38 217
18359.66 209
18360.94 225
18362.22 233
18363.51 225
18364.79 226
18366.07 249
18367.35 255
18368.63 233
18369.91 226
18371.19 218
18372.47 232
18373.76 239
18375.04 293
18376.32 290
18377.60 238
18378.88 250
18380.16 235
18381.44 237
18382.73 225
18384.01 207
18385.29 226
18386.57 240
18387.85 219
18389.13 243
18390.42 222
18391.70 236
18392.98 230
18394.26 214
18395.54 209
18396.83 225
18398.11 247
18399.39 255
18400.67 245
18401.96 229
18403.24 202
18404.52 218
18405.80 255
18407.09 215
18408.37 216
18409.65 246
18410.93 211
18412.22 226
18413.50 215
18414.78 233
18416.06 263
18417.35 217
18418.63 235
18419.91 233
18421.20 218
18422.48 239
18423.76 257
18425.05 203
18426.33 211
18427.61 225
18428.89 213
18430.18 230
18431.46 209
18432.74 206
18434.03 235
18435.31 247
18436.60 216
18437.88 205
18439.16 234
18440.45 241
18441.73 228
18443.01 208
18444.30 216
18445.58 221
18446.87 235
18448.15 255
18449.43 253
18450.72 228
18452.00 225
18453.29 212
18454.57 226
18455.85 216
18457.14 201
18458.42 247
18459.71 230
18460.99 236
18462.28 238
18463.56 227
18464.84 236
18466.13 234
18467.41 233
18468.70 190
18469.98 219
18471.27 247
18472.55 228
18473.84 233
18475.12 253
18476.41 255
18477.69 237
18478.98 234
18480.26 230
18481.55 225
18482.83 240
18484.12 218
18485.40 203
18486.69 227
18487.97 286
18489.26 210
18490.54 205
18491.83 220
18493.11 227
18494.40 242
18495.69 248
18496.97 238
18498.26 194
18499.54 212
18500.83 236
18502.11 246
18503.40 258
18504.69 238
18505.97 248
18507.26 259
18508.54 235
18509.83 216
18511.12 219
18512.40 193
18513.69 214
18514.98 238
18516.26 233
18517.55 253
18518.83 218
18520.12 231
18521.41 241
18522.69 241
18523.98 243
18525.27 224
18526.55 227
18527.84 255
18529.13 240
18530.41 209
18531.70 220
18532.99 236
18534.27 226
18535.56 209
18536.85 207
18538.14 215
18539.42 236
18540.71 238
18542.00 253
18543.28 276
18544.57 280
18545.86 263
18547.15 215
18548.43 254
18549.72 268
18551.01 232
18552.30 235
18553.58 252
18554.87 257
18556.16 222
18557.45 217
18558.73 250
18560.02 247
18561.31 278
18562.60 237
18563.89 210
18565.17 237
18566.46 257
18567.75 247
18569.04 235
18570.33 236
18571.62 249
18572.90 210
18574.19 235
18575.48 245
18576.77 238
18578.06 236
18579.35 239
18580.63 235
18581.92 236
18583.21 257
18584.50 228
18585.79 231
18587.08 258
18588.37 262
18589.66 271
18590.94 240
18592.23 248
18593.52 252
18594.81 246
18596.10 225
18597.39 263
18598.68 232
18599.97 252
18601.26 256
18602.55 249
18603.84 240
18605.13 263
18606.41 249
18607.70 251
18608.99 239
18610.28 238
18611.57 231
18612.86 241
18614.15 220
18615.44 259
18616.73 265
18618.02 266
18619.31 258
18620.60 243
18621.89 270
18623.18 258
18624.47 281
18625.76 287
18627.05 263
18628.34 209
18629.63 236
18630.92 278
18632.21 258
18633.50 267
18634.79 242
18636.08 263
18637.37 247
18638.67 238
18639.96 240
18641.25 254
18642.54 252
18643.83 223
18645.12 281
18646.41 249
18647.70 244
18648.99 248
18650.28 240
18651.57 236
18652.86 254
18654.16 278
18655.45 254
18656.74 217
18658.03 223
18659.32 226
18660.61 244
18661.90 257
18663.19 231
18664.49 216
18665.78 245
18667.07 228
18668.36 265
18669.65 253
18670.94 250
18672.24 230
18673.53 203
18674.82 225
18676.11 253
18677.40 237
18678.70 237
18679.99 249
18681.28 248
18682.57 252
18683.86 241
18685.16 252
18686.45 239
18687.74 244
18689.03 248
18690.33 233
18691.62 249
18692.91 241
18694.20 220
18695.50 216
18696.79 231
18698.08 250
18699.37 219
18700.67 220
18701.96 242
18703.25 204
18704.54 243
18705.84 217
18707.13 212
18708.42 215
18709.72 236
18711.01 226
18712.30 253
18713.60 249
18714.89 250
18716.18 201
18717.48 235
18718.77 250
18720.06 251
18721.36 241
18722.65 215
18723.94 218
18725.24 231
18726.53 251
18727.82 201
18729.12 200
18730.41 239
18731.70 232
18733.00 265
18734.29 217
18735.59 230
18736.88 240
18738.17 243
18739.47 228
18740.76 221
18742.06 261
18743.35 277
18744.64 245
18745.94 230
18747.23 198
18748.53 210
18749.82 228
18751.12 243
18752.41 224
18753.71 233
18755.00 231
18756.30 231
18757.59 234
18758.88 212
18760.18 222
18761.47 207
18762.77 210
18764.06 219
18765.36 241
18766.65 254
18767.95 234
18769.24 231
18770.54 252
18771.83 246
18773.13 241
18774.43 244
18775.72 231
18777.02 224
18778.31 243
18779.61 235
18780.90 228
18782.20 234
18783.49 212
18784.79 262
18786.08 273
18787.38 258
18788.68 217
18789.97 210
18791.27 233
18792.56 248
18793.86 212
18795.16 206
18796.45 215
18797.75 229
18799.04 261
18800.34 235
18801.64 225
18802.93 264
18804.23 246
18805.53 236
18806.82 232
18808.12 228
18809.41 258
18810.71 258
18812.01 259
18813.30 214
18814.60 235
18815.90 224
18817.19 210
18818.49 185
18819.79 209
18821.09 229
18822.38 236
18823.68 238
18824.98 216
18826.27 239
18827.57 252
18828.87 223
18830.16 238
18831.46 235
18832.76 223
18834.06 222
18835.35 238
18836.65 222
18837.95 232
18839.25 232
18840.54 243
18841.84 237
18843.14 253
18844.44 248
18845.73 250
18847.03 265
18848.33 219
18849.63 214
18850.93 224
18852.22 208
18853.52 223
18854.82 241
18856.12 240
18857.42 227
18858.71 228
18860.01 236
18861.31 226
18862.61 230
18863.91 241
18865.21 251
18866.50 207
18867.80 240
18869.10 244
18870.40 216
18871.70 223
18873.00 214
18874.30 213
18875.60 231
18876.89 233
18878.19 255
18879.49 227
18880.79 218
18882.09 251
18883.39 245
18884.69 237
18885.99 236
18887.29 236
18888.59 195
18889.88 212
18891.18 210
18892.48 195
18893.78 255
18895.08 224
18896.38 249
18897.68 213
18898.98 238
18900.28 242
18901.58 253
18902.88 258
18904.18 224
18905.48 206
18906.78 241
18908.08 232
18909.38 237
18910.68 208
18911.98 225
18913.28 248
18914.58 233
18915.88 214
18917.18 227
18918.48 228
18919.78 222
18921.08 225
18922.38 210
18923.68 223
18924.98 199
18926.28 218
18927.58 189
18928.88 213
18930.18 188
18931.49 203
18932.79 223
18934.09 232
18935.39 212
18936.69 207
18937.99 220
18939.29 204
18940.59 206
18941.89 217
18943.19 235
18944.49 244
18945.80 208
18947.10 244
18948.40 197
18949.70 215
18951.00 209
18952.30 202
18953.60 193
18954.91 214
18956.21 205
18957.51 221
18958.81 209
18960.11 213
18961.41 202
18962.72 224
18964.02 229
18965.32 219
18966.62 215
18967.92 230
18969.23 220
18970.53 238
18971.83 197
18973.13 199
18974.43 246
18975.74 258
18977.04 193
18978.34 206
18979.64 203
18980.95 218
18982.25 236
18983.55 207
18984.85 212
18986.16 225
18987.46 200
18988.76 209
18990.06 220
18991.37 197
18992.67 219
18993.97 237
18995.28 210
18996.58 229
18997.88 203
18999.18 236
19000.49 217
19001.79 216
19003.09 194
19004.40 241
19005.70 242
19007.00 232
19008.31 204
19009.61 205
19010.91 231
19012.22 212
19013.52 248
19014.82 223
19016.13 219
19017.43 189
19018.74 245
19020.04 203
19021.34 224
19022.65 206
19023.95 223
19025.25 235
19026.56 221
19027.86 201
19029.17 237
19030.47 232
19031.77 227
19033.08 218
19034.38 217
19035.69 241
19036.99 246
19038.30 204
19039.60 227
19040.91 204
19042.21 245
19043.51 213
19044.82 185
19046.12 191
19047.43 224
19048.73 254
19050.04 189
19051.34 199
19052.65 219
19053.95 215
19055.26 220
19056.56 221
19057.87 216
19059.17 234
19060.48 233
19061.78 211
19063.09 219
19064.39 211
19065.70 246
19067.00 259
19068.31 206
19069.62 190
19070.92 222
19072.23 234
19073.53 201
19074.84 211
19076.14 165
19077.45 230
19078.75 227
19080.06 217
19081.37 188
19082.67 215
19083.98 238
19085.28 215
19086.59 215
19087.90 198
19089.20 235
19090.51 247
19091.82 261
19093.12 223
19094.43 224
19095.73 214
19097.04 233
19098.35 218
19099.65 197
19100.96 193
19102.27 234
19103.57 211
19104.88 225
19106.19 205
19107.49 235
19108.80 249
19110.11 231
19111.41 227
19112.72 241
19114.03 230
19115.33 223
19116.64 198
19117.95 194
19119.26 203
19120.56 200
19121.87 213
19123.18 210
19124.49 219
19125.79 235
19127.10 260
19128.41 193
19129.72 227
19131.02 230
19132.33 234
19133.64 234
19134.95 219
19136.25 191
19137.56 197
19138.87 219
19140.18 215
19141.49 265
19142.79 202
19144.10 220
19145.41 229
19146.72 222
19148.03 190
19149.33 207
19150.64 260
19151.95 223
19153.26 239
19154.57 208
19155.88 215
19157.18 200
19158.49 204
19159.80 203
19161.11 217
19162.42 224
19163.73 205
19165.04 188
19166.34 218
19167.65 239
19168.96 241
19170.27 238
19171.58 238
19172.89 227
19174.20 230
19175.51 226
19176.82 231
19178.13 214
19179.43 252
19180.74 196
19182.05 200
19183.36 222
19184.67 213
19185.98 215
19187.29 219
19188.60 208
19189.91 251
19191.22 228
19192.53 239
19193.84 206
19195.15 213
19196.46 176
19197.77 209
19199.08 191
19200.39 212
19201.70 213
19203.01 237
19204.32 237
19205.63 240
19206.94 213
19208.25 179
19209.56 190
19210.87 207
19212.18 221
19213.49 207
19214.80 216
19216.11 211
19217.42 215
19218.73 196
19220.04 226
19221.35 202
19222.66 194
19223.98 237
19225.29 198
19226.60 211
19227.91 204
19229.22 211
19230.53 185
19231.84 210
19233.15 210
19234.46 245
19235.77 202
19237.09 188
19238.40 198
19239.71 193
19241.02 195
19242.33 197
19243.64 208
19244.95 206
19246.27 208
19247.58 251
19248.89 209
19250.20 213
19251.51 233
19252.82 199
19254.14 199
19255.45 226
19256.76 220
19258.07 241
19259.38 214
19260.70 201
19262.01 188
19263.32 213
19264.63 247
19265.94 235
19267.26 198
19268.57 233
19269.88 207
19271.19 228
19272.51 211
19273.82 189
19275.13 205
19276.44 226
19277.76 216
19279.07 212
19280.38 188
19281.69 229
19283.01 225
19284.32 170
19285.63 198
19286.94 211
19288.26 225
19289.57 210
19290.88 208
19292.20 205
19293.51 206
19294.82 209
19296.14 242
19297.45 211
19298.76 194
19300.08 212
19301.39 199
19302.70 202
19304.02 200
19305.33 222
19306.64 215
19307.96 209
19309.27 220
19310.59 188
19311.90 193
19313.21 204
19314.53 219
19315.84 211
19317.15 218
19318.47 206
19319.78 193
19321.10 202
19322.41 210
19323.72 208
19325.04 203
19326.35 220
19327.67 223
19328.98 222
19330.30 207
19331.61 225
19332.93 228
19334.24 186
19335.55 209
19336.87 190
19338.18 210
19339.50 234
19340.81 246
19342.13 220
19343.44 241
19344.76 231
19346.07 221
19347.39 247
19348.70 227
19350.02 203
19351.33 199
19352.65 207
19353.96 212
19355.28 198
19356.59 202
19357.91 213
19359.22 194
19360.54 191
19361.86 210
19363.17 208
19364.49 187
19365.80 199
19367.12 203
19368.43 215
19369.75 222
19371.06 189
19372.38 212
19373.70 206
19375.01 238
19376.33 222
19377.64 212
19378.96 226
19380.28 215
19381.59 229
19382.91 231
19384.23 215
19385.54 211
19386.86 228
19388.17 218
19389.49 199
19390.81 227
19392.12 232
19393.44 234
19394.76 228
19396.07 221
19397.39 216
19398.71 201
19400.02 202
19401.34 218
19402.66 199
19403.97 216
19405.29 216
19406.61 219
19407.93 205
19409.24 189
19410.56 195
19411.88 227
19413.19 200
19414.51 200
19415.83 229
19417.15 228
19418.46 207
19419.78 208
19421.10 234
19422.42 212
19423.73 200
19425.05 222
19426.37 216
19427.69 196
19429.00 202
19430.32 212
19431.64 193
19432.96 205
19434.28 203
19435.59 206
19436.91 198
19438.23 217
19439.55 260
19440.87 204
19442.18 204
19443.50 202
19444.82 182
19446.14 206
19447.46 209
19448.78 225
19450.09 209
19451.41 209
19452.73 221
19454.05 223
19455.37 203
19456.69 223
19458.01 226
19459.33 220
19460.64 197
19461.96 224
19463.28 246
19464.60 214
19465.92 213
19467.24 222
19468.56 200
19469.88 185
19471.20 198
19472.52 206
19473.83 236
19475.15 218
19476.47 242
19477.79 245
19479.11 226
19480.43 214
19481.75 213
19483.07 229
19484.39 207
19485.71 211
19487.03 222
19488.35 204
19489.67 210
19490.99 205
19492.31 177
19493.63 190
19494.95 230
19496.27 220
19497.59 235
19498.91 210
19500.23 189
19501.55 186
19502.87 185
19504.19 198
19505.51 212
19506.83 246
19508.15 232
19509.47 219
19510.79 192
19512.11 209
19513.43 218
19514.75 207
19516.08 205
19517.40 207
19518.72 197
19520.04 227
19521.36 201
19522.68 216
19524.00 219
19525.32 226
19526.64 245
19527.96 213
19529.29 185
19530.61 203
19531.93 205
19533.25 215
19534.57 196
19535.89 193
19537.21 231
19538.53 214
19539.86 210
19541.18 188
19542.50 188
19543.82 200
19545.14 198
19546.46 225
19547.79 239
19549.11 184
19550.43 191
19551.75 227
19553.07 208
19554.40 195
19555.72 190
19557.04 225
19558.36 210
19559.68 207
19561.01 179
19562.33 215
19563.65 202
19564.97 193
19566.30 217
19567.62 211
19568.94 219
19570.26 216
19571.59 204
19572.91 180
19574.23 222
19575.55 212
19576.88 195
19578.20 228
19579.52 255
19580.85 230
19582.17 194
19583.49 191
19584.82 213
19586.14 234
19587.46 206
19588.78 208
19590.11 244
19591.43 208
19592.75 217
19594.08 246
19595.40 223
19596.72 198
19598.05 220
19599.37 204
19600.70 209
19602.02 212
19603.34 201
19604.67 209
19605.99 218
19607.31 207
19608.64 198
19609.96 223
19611.29 225
19612.61 226
19613.93 199
19615.26 253
19616.58 188
19617.91 204
19619.23 198
19620.55 234
19621.88 233
19623.20 199
19624.53 206
19625.85 237
19627.18 213
19628.50 199
19629.83 207
19631.15 206
19632.48 206
19633.80 205
19635.12 213
19636.45 214
19637.77 231
19639.10 222
19640.42 210
19641.75 201
19643.07 203
19644.40 195
19645.72 211
19647.05 218
19648.37 202
19649.70 241
19651.03 203
19652.35 174
19653.68 201
19655.00 181
19656.33 198
19657.65 215
19658.98 205
19660.30 241
19661.63 214
19662.96 211
19664.28 214
19665.61 227
19666.93 195
19668.26 209
19669.58 197
19670.91 218
19672.24 216
19673.56 212
19674.89 206
19676.21 185
19677.54 206
19678.87 233
19680.19 233
19681.52 200
19682.85 195
19684.17 205
19685.50 190
19686.83 177
19688.15 209
19689.48 209
19690.81 168
19692.13 194
19693.46 190
19694.79 211
19696.11 200
19697.44 205
19698.77 194
19700.09 184
19701.42 180
19702.75 181
19704.07 200
19705.40 197
19706.73 174
19708.06 241
19709.38 211
19710.71 212
19712.04 228
19713.37 206
19714.69 213
19716.02 196
19717.35 240
19718.68 218
19720.00 200
19721.33 191
19722.66 173
19723.99 221
19725.31 210
19726.64 197
19727.97 204
19729.30 243
19730.63 194
19731.95 228
19733.28 231
19734.61 223
19735.94 205
19737.27 235
19738.59 198
19739.92 188
19741.25 170
19742.58 198
19743.91 188
19745.24 199
19746.57 211
19747.89 226
19749.22 237
19750.55 212
19751.88 204
19753.21 204
19754.54 188
19755.87 198
19757.20 181
19758.52 204
19759.85 201
19761.18 214
19762.51 196
19763.84 188
19765.17 207
19766.50 185
19767.83 205
19769.16 218
19770.49 211
19771.82 208
19773.15 210
19774.47 212
19775.80 225
19777.13 195
19778.46 219
19779.79 210
19781.12 228
19782.45 184
19783.78 193
19785.11 191
19786.44 195
19787.77 210
19789.10 198
19790.43 203
19791.76 212
19793.09 198
19794.42 212
19795.75 254
19797.08 265
19798.41 216
19799.74 195
19801.07 196
19802.40 193
19803.73 199
19805.07 200
19806.40 227
19807.73 194
19809.06 181
19810.39 169
19811.72 223
19813.05 230
19814.38 231
19815.71 212
19817.04 222
19818.37 215
19819.70 215
19821.03 197
19822.37 216
19823.70 209
19825.03 246
19826.36 207
19827.69 212
19829.02 205
19830.35 219
19831.68 201
19833.02 170
19834.35 181
19835.68 180
19837.01 216
19838.34 243
19839.67 201
19841.01 222
19842.34 229
19843.67 219
19845.00 210
19846.33 186
19847.67 225
19849.00 211
19850.33 223
19851.66 200
19852.99 207
19854.33 246
19855.66 239
19856.99 232
19858.32 206
19859.65 268
19860.99 228
19862.32 213
19863.65 249
19864.98 240
19866.32 209
19867.65 238
19868.98 228
19870.32 208
19871.65 214
19872.98 204
19874.31 241
19875.65 197
19876.98 219
19878.31 208
19879.65 193
19880.98 171
19882.31 195
19883.64 207
19884.98 206
19886.31 226
19887.64 197
19888.98 224
19890.31 216
19891.64 199
19892.98 217
19894.31 219
19895.65 251
19896.98 202
19898.31 204
19899.65 203
19900.98 224
19902.31 193
19903.65 220
19904.98 216
19906.32 205
19907.65 232
19908.98 216
19910.32 194
19911.65 191
19912.99 185
19914.32 188
19915.65 192
19916.99 171
19918.32 186
19919.66 194
19920.99 253
19922.33 225
19923.66 205
19924.99 187
19926.33 211
19927.66 211
19929.00 218
19930.33 208
19931.67 230
19933.00 192
19934.34 209
19935.67 201
19937.01 218
19938.34 205
19939.68 194
19941.01 206
19942.35 192
19943.68 210
19945.02 235
19946.35 209
19947.69 220
19949.02 218
19950.36 213
19951.70 198
19953.03 185
19954.37 198
19955.70 209
19957.04 184
19958.37 173
19959.71 202
19961.04 217
19962.38 241
19963.72 214
19965.05 184
19966.39 188
19967.72 217
19969.06 184
19970.40 182
19971.73 188
19973.07 199
19974.40 193
19975.74 200
19977.08 199
19978.41 180
19979.75 201
19981.09 234
19982.42 207
19983.76 196
19985.10 199
19986.43 188
19987.77 175
19989.11 193
19990.44 207
19991.78 200
19993.12 205
19994.45 220
19995.79 216
19997.13 196
19998.46 188
19999.80 211
20001.14 179
20002.48 206
20003.81 211
20005.15 231
20006.49 208
20007.82 209
20009.16 196
20010.50 202
20011.84 211
20013.17 221
20014.51 221
20015.85 202
20017.19 206
20018.52 208
20019.86 221
20021.20 217
20022.54 195
20023.88 196
20025.21 220
20026.55 226
20027.89 224
20029.23 187
20030.57 168
20031.90 215
20033.24 185
20034.58 226
20035.92 227
20037.26 208
20038.60 186
20039.93 198
20041.27 206
20042.61 180
20043.95 188
20045.29 208
20046.63 188
20047.97 189
20049.30 193
20050.64 191
20051.98 202
20053.32 198
20054.66 220
20056.00 218
20057.34 209
20058.68 211
20060.02 239
20061.35 199
20062.69 181
20064.03 176
20065.37 210
20066.71 202
20068.05 194
20069.39 218
20070.73 208
20072.07 193
20073.41 215
20074.75 202
20076.09 214
20077.43 196
20078.77 202
20080.11 198
20081.45 207
20082.79 199
20084.13 177
20085.47 229
20086.81 202
20088.15 209
20089.49 196
20090.83 213
20092.17 189
20093.51 212
20094.85 222
20096.19 203
20097.53 210
20098.87 269
20100.21 219
20101.55 197
20102.89 195
20104.23 199
20105.57 246
20106.91 205
20108.25 187
20109.59 204
20110.93 193
20112.27 195
20113.62 195
20114.96 232
20116.30 188
20117.64 222
20118.98 211
20120.32 200
20121.66 220
20123.00 207
20124.34 210
20125.69 194
20127.03 195
20128.37 191
20129.71 193
20131.05 201
20132.39 238
20133.73 219
20135.08 185
20136.42 201
20137.76 197
20139.10 215
20140.44 209
