# Supplementary material for: MALDI-TOF MS typing enables the classification of brewing yeasts of the genus Saccharomyces to major beer styles
Source: PLoS One. 2017 Aug 9;12(8):e0181694. doi: 10.1371/journal.pone.0181694 (PMC5549903; doi:10.1371/journal.pone.0181694)
Supplement: S5 File — The directory includes 90 raw files and was zipped to “.zip”; the folder has three strains with 30 spectra per strain; S1 Text explains the raw files with an example and Table 1 represents the yeast strains used within the experiment. (ZIP) [file pone.0181694.s008.zip › 13-15/30262-213-OG-Ale-Ale-YPG-18h-E-E_2015-08-10__0_E6_1.dat]

2000.98 3269
2001.40 3410
2001.82 3206
2002.25 3161
2002.67 3388
2003.09 3278
2003.51 3425
2003.93 3213
2004.35 3211
2004.78 3209
2005.20 3412
2005.62 3345
2006.04 3597
2006.47 3450
2006.89 3422
2007.31 3362
2007.73 3253
2008.16 3346
2008.58 3320
2009.00 3432
2009.42 3509
2009.85 3502
2010.27 3516
2010.69 3646
2011.11 3636
2011.54 3408
2011.96 3498
2012.38 3489
2012.80 3167
2013.23 3280
2013.65 3027
2014.07 3042
2014.50 3240
2014.92 2940
2015.34 3082
2015.77 3099
2016.19 2923
2016.61 3005
2017.04 3180
2017.46 3065
2017.88 3193
2018.31 3277
2018.73 3243
2019.15 3119
2019.58 3183
2020.00 3378
2020.42 3179
2020.85 3111
2021.27 3259
2021.70 3314
2022.12 3187
2022.54 3580
2022.97 3400
2023.39 3111
2023.82 3094
2024.24 3071
2024.66 3189
2025.09 3152
2025.51 3117
2025.94 3108
2026.36 3118
2026.79 3083
2027.21 3172
2027.63 3088
2028.06 3199
2028.48 3314
2028.91 3117
2029.33 3227
2029.76 3013
2030.18 2946
2030.61 3108
2031.03 2965
2031.46 2903
2031.88 3031
2032.31 3024
2032.73 2899
2033.16 3002
2033.58 3019
2034.01 2810
2034.43 2804
2034.86 3209
2035.28 3263
2035.71 3235
2036.13 3219
2036.56 3212
2036.98 3118
2037.41 3155
2037.84 3218
2038.26 3365
2038.69 3215
2039.11 3187
2039.54 3046
2039.96 3099
2040.39 3261
2040.82 3263
2041.24 3186
2041.67 3272
2042.09 3291
2042.52 3240
2042.95 3116
2043.37 3153
2043.80 3333
2044.22 3161
2044.65 3349
2045.08 3364
2045.50 3059
2045.93 2864
2046.36 3115
2046.78 3088
2047.21 3031
2047.64 3103
2048.06 3042
2048.49 3085
2048.92 2999
2049.34 3001
2049.77 3002
2050.20 3185
2050.62 3121
2051.05 2958
2051.48 3034
2051.90 3221
2052.33 3102
2052.76 3049
2053.18 3002
2053.61 2887
2054.04 3080
2054.47 3306
2054.89 3365
2055.32 2987
2055.75 3004
2056.18 3125
2056.60 3139
2057.03 3028
2057.46 2946
2057.89 3108
2058.31 3154
2058.74 3006
2059.17 3231
2059.60 3323
2060.03 3243
2060.45 3291
2060.88 3139
2061.31 2988
2061.74 3367
2062.17 3301
2062.59 3342
2063.02 3097
2063.45 3020
2063.88 3220
2064.31 3213
2064.73 3106
2065.16 3151
2065.59 3304
2066.02 3289
2066.45 3166
2066.88 3216
2067.31 3208
2067.73 3098
2068.16 3220
2068.59 3188
2069.02 3135
2069.45 3181
2069.88 3211
2070.31 3349
2070.74 3367
2071.17 3013
2071.59 2889
2072.02 2865
2072.45 2970
2072.88 2950
2073.31 2971
2073.74 3010
2074.17 3070
2074.60 3084
2075.03 3082
2075.46 3011
2075.89 3053
2076.32 3351
2076.75 3350
2077.18 3160
2077.61 3346
2078.04 3329
2078.47 3405
2078.89 3378
2079.32 3348
2079.75 3434
2080.18 3535
2080.61 3391
2081.04 3462
2081.47 3395
2081.90 3544
2082.34 3678
2082.77 3488
2083.20 3551
2083.63 3483
2084.06 3406
2084.49 3232
2084.92 3366
2085.35 3364
2085.78 3399
2086.21 3395
2086.64 3252
2087.07 3311
2087.50 3347
2087.93 3272
2088.36 3115
2088.79 3228
2089.22 3404
2089.65 3388
2090.09 3071
2090.52 3072
2090.95 3459
2091.38 3304
2091.81 3276
2092.24 3306
2092.67 3142
2093.10 3174
2093.54 3346
2093.97 3190
2094.40 3286
2094.83 3446
2095.26 3628
2095.69 3535
2096.12 3570
2096.56 3539
2096.99 3690
2097.42 3682
2097.85 3509
2098.28 3254
2098.71 3418
2099.15 3315
2099.58 3352
2100.01 3328
2100.44 3119
2100.87 3221
2101.31 3372
2101.74 3022
2102.17 3123
2102.60 3191
2103.04 3024
2103.47 3287
2103.90 2991
2104.33 3030
2104.77 3098
2105.20 3061
2105.63 3108
2106.06 3147
2106.50 3021
2106.93 3119
2107.36 3157
2107.79 3096
2108.23 3346
2108.66 3248
2109.09 3098
2109.53 3448
2109.96 3327
2110.39 3202
2110.82 3434
2111.26 3584
2111.69 3261
2112.12 3155
2112.56 3298
2112.99 3137
2113.42 3246
2113.86 3345
2114.29 3260
2114.72 3219
2115.16 3213
2115.59 3181
2116.03 3266
2116.46 3226
2116.89 3174
2117.33 3147
2117.76 2947
2118.19 3029
2118.63 3166
2119.06 3175
2119.50 2999
2119.93 2942
2120.36 2870
2120.80 2921
2121.23 2982
2121.67 3296
2122.10 3049
2122.54 3024
2122.97 3321
2123.40 3426
2123.84 3239
2124.27 3130
2124.71 3280
2125.14 3234
2125.58 3397
2126.01 3455
2126.45 3206
2126.88 3263
2127.32 3176
2127.75 3103
2128.19 2990
2128.62 3001
2129.06 3101
2129.49 3241
2129.93 3233
2130.36 3230
2130.80 3305
2131.23 3232
2131.67 3375
2132.10 3725
2132.54 3821
2132.97 3713
2133.41 3597
2133.84 3598
2134.28 3403
2134.71 3414
2135.15 3385
2135.59 3192
2136.02 3400
2136.46 3325
2136.89 3197
2137.33 3411
2137.76 3442
2138.20 3400
2138.64 3396
2139.07 3369
2139.51 3426
2139.94 3376
2140.38 3618
2140.82 3356
2141.25 3529
2141.69 3143
2142.13 3425
2142.56 3505
2143.00 3089
2143.43 2998
2143.87 3102
2144.31 3241
2144.74 3252
2145.18 3023
2145.62 3187
2146.05 3284
2146.49 3240
2146.93 3226
2147.36 3087
2147.80 2936
2148.24 3031
2148.68 3285
2149.11 3275
2149.55 3438
2149.99 3483
2150.42 3589
2150.86 3445
2151.30 3501
2151.74 3750
2152.17 4129
2152.61 4285
2153.05 4001
2153.49 4070
2153.92 3858
2154.36 3644
2154.80 3584
2155.24 3506
2155.67 3553
2156.11 3316
2156.55 3165
2156.99 3287
2157.42 3234
2157.86 3209
2158.30 3241
2158.74 3176
2159.18 3116
2159.61 2960
2160.05 3335
2160.49 2978
2160.93 3181
2161.37 3254
2161.81 3225
2162.24 3199
2162.68 3386
2163.12 3408
2163.56 3326
2164.00 3397
2164.44 3091
2164.87 3228
2165.31 3353
2165.75 3325
2166.19 3155
2166.63 3113
2167.07 3263
2167.51 3583
2167.95 3411
2168.39 3423
2168.82 3332
2169.26 3195
2169.70 3284
2170.14 3183
2170.58 3296
2171.02 3306
2171.46 3348
2171.90 3612
2172.34 3704
2172.78 3674
2173.22 3487
2173.66 3532
2174.10 3628
2174.54 3457
2174.98 3301
2175.42 3503
2175.85 3513
2176.29 3490
2176.73 3424
2177.17 3244
2177.61 3362
2178.05 3485
2178.49 3403
2178.93 3539
2179.37 3653
2179.81 3526
2180.25 3684
2180.69 3690
2181.14 3712
2181.58 3888
2182.02 3665
2182.46 3618
2182.90 3550
2183.34 3452
2183.78 3653
2184.22 3484
2184.66 3301
2185.10 3185
2185.54 3172
2185.98 3126
2186.42 3124
2186.86 3098
2187.30 3396
2187.74 3386
2188.19 3419
2188.63 3487
2189.07 3699
2189.51 3406
2189.95 3632
2190.39 3826
2190.83 4070
2191.27 4026
2191.72 4013
2192.16 3949
2192.60 3741
2193.04 3719
2193.48 3677
2193.92 3705
2194.36 3835
2194.81 3700
2195.25 3453
2195.69 3688
2196.13 3556
2196.57 3508
2197.01 3496
2197.46 3551
2197.90 3525
2198.34 3466
2198.78 3599
2199.22 3477
2199.67 3456
2200.11 3548
2200.55 3584
2200.99 3535
2201.44 3373
2201.88 3520
2202.32 3298
2202.76 3440
2203.21 3445
2203.65 3372
2204.09 3415
2204.53 3520
2204.98 3290
2205.42 3386
2205.86 3200
2206.30 3331
2206.75 3723
2207.19 3611
2207.63 3688
2208.08 3766
2208.52 3675
2208.96 3651
2209.41 3820
2209.85 3923
2210.29 4088
2210.73 3834
2211.18 3742
2211.62 3740
2212.06 3659
2212.51 3639
2212.95 3800
2213.40 3800
2213.84 3650
2214.28 3493
2214.73 3434
2215.17 3553
2215.61 3624
2216.06 3477
2216.50 3578
2216.95 3691
2217.39 3632
2217.83 3531
2218.28 3372
2218.72 3699
2219.17 3690
2219.61 3361
2220.05 3352
2220.50 3519
2220.94 3557
2221.39 3427
2221.83 3415
2222.28 3502
2222.72 3814
2223.16 3859
2223.61 3569
2224.05 3591
2224.50 4004
2224.94 3956
2225.39 4356
2225.83 4553
2226.28 4562
2226.72 4773
2227.17 4801
2227.61 4558
2228.06 4471
2228.50 4822
2228.95 4479
2229.39 4238
2229.84 4243
2230.28 4292
2230.73 4072
2231.17 3854
2231.62 4214
2232.06 4148
2232.51 3929
2232.95 4008
2233.40 4135
2233.85 4217
2234.29 4142
2234.74 3876
2235.18 4041
2235.63 4125
2236.07 4026
2236.52 3990
2236.97 3923
2237.41 3781
2237.86 3852
2238.30 3589
2238.75 3479
2239.20 3637
2239.64 3937
2240.09 4100
2240.53 4013
2240.98 4047
2241.43 4040
2241.87 3876
2242.32 3845
2242.77 3739
2243.21 3770
2243.66 3487
2244.11 3639
2244.55 3419
2245.00 3485
2245.45 3696
2245.89 3728
2246.34 3699
2246.79 3917
2247.23 3741
2247.68 3591
2248.13 3692
2248.57 3777
2249.02 3679
2249.47 3646
2249.92 3523
2250.36 3558
2250.81 3587
2251.26 3555
2251.70 3676
2252.15 3546
2252.60 3565
2253.05 3582
2253.49 3474
2253.94 3755
2254.39 3608
2254.84 3433
2255.28 3388
2255.73 3391
2256.18 3476
2256.63 3616
2257.08 3508
2257.52 3453
2257.97 3474
2258.42 3316
2258.87 3401
2259.32 3444
2259.76 3409
2260.21 3327
2260.66 3393
2261.11 3563
2261.56 3693
2262.01 3525
2262.45 3843
2262.90 3770
2263.35 3831
2263.80 3933
2264.25 3927
2264.70 4150
2265.15 4238
2265.59 4094
2266.04 4138
2266.49 4072
2266.94 4210
2267.39 4231
2267.84 4473
2268.29 4509
2268.74 4376
2269.19 4317
2269.63 4314
2270.08 4284
2270.53 4476
2270.98 4407
2271.43 4483
2271.88 4466
2272.33 4537
2272.78 4400
2273.23 4587
2273.68 4480
2274.13 4415
2274.58 4333
2275.03 4010
2275.48 4131
2275.93 4072
2276.38 4013
2276.83 3871
2277.28 3766
2277.73 3857
2278.18 3726
2278.63 3568
2279.08 3721
2279.53 3522
2279.98 3545
2280.43 3752
2280.88 3681
2281.33 3763
2281.78 3532
2282.23 3540
2282.68 3791
2283.13 3958
2283.58 3730
2284.03 3906
2284.48 3989
2284.93 3855
2285.38 3853
2285.83 3842
2286.28 3813
2286.73 3917
2287.19 3663
2287.64 3934
2288.09 4107
2288.54 3839
2288.99 4141
2289.44 4143
2289.89 4546
2290.34 4713
2290.79 5140
2291.25 5359
2291.70 5905
2292.15 6303
2292.60 6452
2293.05 6528
2293.50 6679
2293.95 6529
2294.41 6778
2294.86 6505
2295.31 6409
2295.76 6306
2296.21 5999
2296.66 5555
2297.12 5403
2297.57 5102
2298.02 4912
2298.47 4639
2298.92 4564
2299.38 4420
2299.83 4332
2300.28 4265
2300.73 4041
2301.18 3847
2301.64 3717
2302.09 4087
2302.54 3991
2302.99 3718
2303.45 3860
2303.90 3726
2304.35 3932
2304.80 3713
2305.26 4021
2305.71 3970
2306.16 3594
2306.61 3672
2307.07 3752
2307.52 3905
2307.97 4023
2308.43 4016
2308.88 3958
2309.33 4372
2309.79 4100
2310.24 4318
2310.69 4381
2311.15 4605
2311.60 4593
2312.05 4294
2312.51 4478
2312.96 4437
2313.41 4383
2313.87 4499
2314.32 4516
2314.77 4668
2315.23 4662
2315.68 4435
2316.13 4518
2316.59 4366
2317.04 3911
2317.49 3816
2317.95 3606
2318.40 3900
2318.86 4074
2319.31 3970
2319.76 3847
2320.22 4203
2320.67 4267
2321.13 4093
2321.58 3869
2322.04 4081
2322.49 4105
2322.94 4036
2323.40 4183
2323.85 4023
2324.31 3895
2324.76 4029
2325.22 3966
2325.67 3929
2326.13 3861
2326.58 4078
2327.04 3903
2327.49 4079
2327.95 3928
2328.40 3768
2328.86 3981
2329.31 4338
2329.77 4400
2330.22 4180
2330.68 4191
2331.13 4200
2331.59 4280
2332.04 4054
2332.50 4374
2332.95 4456
2333.41 4333
2333.86 4174
2334.32 4310
2334.77 4212
2335.23 4013
2335.69 3975
2336.14 4129
2336.60 4221
2337.05 4122
2337.51 3979
2337.96 3960
2338.42 4126
2338.88 4278
2339.33 4101
2339.79 4552
2340.24 4756
2340.70 4966
2341.16 4963
2341.61 5274
2342.07 5426
2342.52 5687
2342.98 6014
2343.44 5701
2343.89 5758
2344.35 5568
2344.81 5202
2345.26 5287
2345.72 5524
2346.18 5236
2346.63 5068
2347.09 5211
2347.55 5072
2348.00 5473
2348.46 5229
2348.92 5032
2349.37 5109
2349.83 5277
2350.29 5018
2350.75 4851
2351.20 4856
2351.66 4841
2352.12 4438
2352.57 4441
2353.03 4080
2353.49 4082
2353.95 4119
2354.40 4014
2354.86 3961
2355.32 4009
2355.78 4024
2356.23 3963
2356.69 3925
2357.15 3899
2357.61 4060
2358.07 3820
2358.52 3749
2358.98 3574
2359.44 3916
2359.90 3980
2360.36 3636
2360.81 3947
2361.27 4254
2361.73 4277
2362.19 4086
2362.65 3938
2363.10 3962
2363.56 4187
2364.02 4332
2364.48 4328
2364.94 3940
2365.40 4200
2365.86 3853
2366.31 4102
2366.77 4277
2367.23 4270
2367.69 4167
2368.15 4280
2368.61 4423
2369.07 4382
2369.53 4304
2369.98 4480
2370.44 4439
2370.90 4268
2371.36 4202
2371.82 4320
2372.28 4315
2372.74 4171
2373.20 4373
2373.66 4381
2374.12 4364
2374.58 4060
2375.04 4051
2375.50 4101
2375.95 4042
2376.41 4057
2376.87 4061
2377.33 4316
2377.79 4320
2378.25 4073
2378.71 4011
2379.17 4074
2379.63 4097
2380.09 4092
2380.55 4091
2381.01 4210
2381.47 3941
2381.93 4095
2382.39 4020
2382.85 3684
2383.31 3828
2383.77 4164
2384.23 3888
2384.69 4094
2385.15 4053
2385.62 3852
2386.08 4167
2386.54 3954
2387.00 3918
2387.46 3781
2387.92 3810
2388.38 3937
2388.84 3763
2389.30 3799
2389.76 3782
2390.22 3971
2390.68 3781
2391.14 3760
2391.61 3773
2392.07 3866
2392.53 3946
2392.99 3993
2393.45 3934
2393.91 3920
2394.37 3890
2394.83 4046
2395.30 3890
2395.76 3959
2396.22 3841
2396.68 3935
2397.14 3976
2397.60 3812
2398.07 3895
2398.53 3901
2398.99 3823
2399.45 3822
2399.91 3880
2400.37 3719
2400.84 3839
2401.30 3749
2401.76 3881
2402.22 3889
2402.68 3805
2403.15 3930
2403.61 3856
2404.07 3898
2404.53 3898
2405.00 3799
2405.46 3985
2405.92 4045
2406.38 3696
2406.85 3984
2407.31 3860
2407.77 3970
2408.23 3831
2408.70 4026
2409.16 3855
2409.62 3943
2410.08 4044
2410.55 3991
2411.01 3847
2411.47 3815
2411.94 4054
2412.40 4017
2412.86 3731
2413.33 3716
2413.79 3889
2414.25 3661
2414.72 3612
2415.18 3729
2415.64 3848
2416.11 3879
2416.57 4003
2417.03 4111
2417.50 3928
2417.96 3893
2418.42 4146
2418.89 4200
2419.35 4473
2419.81 4599
2420.28 4572
2420.74 4521
2421.21 4672
2421.67 4555
2422.13 4553
2422.60 4375
2423.06 4323
2423.53 4360
2423.99 4239
2424.45 4268
2424.92 4263
2425.38 4280
2425.85 4181
2426.31 4349
2426.78 4384
2427.24 4031
2427.71 3923
2428.17 4263
2428.63 4451
2429.10 4408
2429.56 4673
2430.03 4553
2430.49 4353
2430.96 4436
2431.42 4301
2431.89 4073
2432.35 4052
2432.82 3989
2433.28 4308
2433.75 4053
2434.21 4036
2434.68 3916
2435.14 3891
2435.61 3843
2436.07 4032
2436.54 4234
2437.01 4199
2437.47 4493
2437.94 4350
2438.40 4133
2438.87 4300
2439.33 4329
2439.80 4259
2440.26 4540
2440.73 4844
2441.20 5194
2441.66 5425
2442.13 5398
2442.59 5341
2443.06 5210
2443.53 5461
2443.99 5240
2444.46 4871
2444.92 4668
2445.39 4630
2445.86 4463
2446.32 4449
2446.79 4283
2447.26 3931
2447.72 3877
2448.19 4192
2448.66 3910
2449.12 3898
2449.59 3643
2450.05 4052
2450.52 3939
2450.99 3880
2451.46 3831
2451.92 3633
2452.39 3880
2452.86 3836
2453.32 4012
2453.79 3773
2454.26 3768
2454.72 4000
2455.19 3802
2455.66 3597
2456.13 3716
2456.59 3858
2457.06 3951
2457.53 3804
2458.00 3709
2458.46 4014
2458.93 4085
2459.40 4008
2459.87 3742
2460.33 3669
2460.80 3882
2461.27 3922
2461.74 3747
2462.20 3675
2462.67 3686
2463.14 3773
2463.61 3964
2464.08 4033
2464.54 3861
2465.01 3989
2465.48 3756
2465.95 3981
2466.42 3929
2466.88 4075
2467.35 4075
2467.82 3959
2468.29 4191
2468.76 3731
2469.23 3895
2469.70 4019
2470.16 3940
2470.63 3797
2471.10 3839
2471.57 3912
2472.04 4031
2472.51 4121
2472.98 3996
2473.44 3868
2473.91 4022
2474.38 3938
2474.85 3957
2475.32 3877
2475.79 3753
2476.26 3469
2476.73 3727
2477.20 3664
2477.67 3628
2478.14 3732
2478.61 3778
2479.08 3970
2479.54 4280
2480.01 3967
2480.48 4130
2480.95 4312
2481.42 4247
2481.89 4512
2482.36 4407
2482.83 4109
2483.30 4101
2483.77 4131
2484.24 4011
2484.71 4058
2485.18 4112
2485.65 3890
2486.12 3817
2486.59 3849
2487.06 3908
2487.53 3967
2488.00 3995
2488.47 3886
2488.94 4058
2489.41 3635
2489.88 3544
2490.35 3750
2490.83 3839
2491.30 3973
2491.77 3840
2492.24 3945
2492.71 3798
2493.18 3931
2493.65 3942
2494.12 3840
2494.59 3831
2495.06 4118
2495.53 4163
2496.00 4013
2496.48 4167
2496.95 4081
2497.42 3917
2497.89 4111
2498.36 4109
2498.83 3917
2499.30 4191
2499.77 3969
2500.25 3989
2500.72 4022
2501.19 3943
2501.66 3667
2502.13 3484
2502.60 3730
2503.07 3778
2503.55 3779
2504.02 3944
2504.49 4011
2504.96 3948
2505.43 3791
2505.91 3623
2506.38 3722
2506.85 4043
2507.32 3919
2507.79 3867
2508.27 3797
2508.74 3825
2509.21 4207
2509.68 4409
2510.16 4400
2510.63 4524
2511.10 4575
2511.57 4617
2512.05 4807
2512.52 4662
2512.99 4724
2513.46 4721
2513.94 4770
2514.41 4816
2514.88 4674
2515.35 4587
2515.83 4527
2516.30 4683
2516.77 4579
2517.25 4514
2517.72 4263
2518.19 4502
2518.67 4482
2519.14 4255
2519.61 4064
2520.09 4153
2520.56 4086
2521.03 4034
2521.51 3787
2521.98 3952
2522.45 3827
2522.93 3724
2523.40 3744
2523.87 4002
2524.35 3895
2524.82 3943
2525.29 3935
2525.77 3901
2526.24 3815
2526.72 3735
2527.19 3731
2527.66 4022
2528.14 4032
2528.61 3919
2529.09 3808
2529.56 3864
2530.03 3804
2530.51 4001
2530.98 3809
2531.46 3871
2531.93 3999
2532.41 3834
2532.88 3868
2533.36 4049
2533.83 4193
2534.31 4383
2534.78 4299
2535.25 4379
2535.73 4310
2536.20 4111
2536.68 4169
2537.15 4132
2537.63 3973
2538.10 4144
2538.58 3860
2539.05 3921
2539.53 3998
2540.00 4059
2540.48 3798
2540.95 3906
2541.43 4182
2541.91 4116
2542.38 4147
2542.86 4217
2543.33 4245
2543.81 4067
2544.28 4067
2544.76 4037
2545.23 4045
2545.71 4236
2546.19 4269
2546.66 4307
2547.14 4409
2547.61 4561
2548.09 4812
2548.56 5058
2549.04 5148
2549.52 5010
2549.99 5079
2550.47 4948
2550.95 5158
2551.42 5701
2551.90 5330
2552.37 5262
2552.85 5464
2553.33 5316
2553.80 5377
2554.28 5469
2554.76 5587
2555.23 5446
2555.71 5599
2556.19 5895
2556.66 6043
2557.14 6008
2557.62 5998
2558.09 6315
2558.57 6309
2559.05 6571
2559.52 6171
2560.00 5713
2560.48 5885
2560.96 5796
2561.43 5581
2561.91 5082
2562.39 4917
2562.86 4773
2563.34 4644
2563.82 4228
2564.30 4344
2564.77 4468
2565.25 4240
2565.73 4289
2566.21 4277
2566.68 4161
2567.16 4162
2567.64 4082
2568.12 3928
2568.60 4000
2569.07 3893
2569.55 4072
2570.03 4035
2570.51 3871
2570.99 3866
2571.46 3925
2571.94 4077
2572.42 3941
2572.90 3989
2573.38 4152
2573.85 3897
2574.33 3915
2574.81 4073
2575.29 4167
2575.77 4095
2576.25 4139
2576.73 4270
2577.20 4299
2577.68 4075
2578.16 4001
2578.64 4266
2579.12 4167
2579.60 4028
2580.08 4084
2580.56 4196
2581.04 4205
2581.51 3927
2581.99 4015
2582.47 4124
2582.95 4208
2583.43 4155
2583.91 4036
2584.39 4245
2584.87 3859
2585.35 3782
2585.83 4080
2586.31 4160
2586.79 4081
2587.27 4305
2587.75 4225
2588.23 4147
2588.71 4130
2589.18 4192
2589.66 4382
2590.14 4292
2590.62 4185
2591.10 4134
2591.58 4343
2592.06 4350
2592.54 4236
2593.02 4311
2593.50 4376
2593.98 4496
2594.47 4707
2594.95 4782
2595.43 4814
2595.91 4701
2596.39 4675
2596.87 4949
2597.35 5048
2597.83 4807
2598.31 4894
2598.79 4661
2599.27 4572
2599.75 4586
2600.23 4523
2600.71 4335
2601.19 4378
2601.67 4516
2602.16 4239
2602.64 4030
2603.12 3806
2603.60 3946
2604.08 4081
2604.56 4045
2605.04 3936
2605.52 4121
2606.00 3887
2606.49 3885
2606.97 4004
2607.45 3806
2607.93 3790
2608.41 4050
2608.89 3902
2609.37 3993
2609.86 4298
2610.34 4591
2610.82 4452
2611.30 4404
2611.78 4182
2612.27 4513
2612.75 4466
2613.23 4775
2613.71 4684
2614.19 4620
2614.68 4711
2615.16 4513
2615.64 4748
2616.12 4733
2616.60 4548
2617.09 4273
2617.57 4320
2618.05 4285
2618.53 3837
2619.02 4019
2619.50 3897
2619.98 3999
2620.46 3828
2620.95 3780
2621.43 4055
2621.91 3939
2622.40 3873
2622.88 3785
2623.36 3909
2623.84 4158
2624.33 3997
2624.81 4030
2625.29 3894
2625.78 4044
2626.26 4153
2626.74 4181
2627.23 4149
2627.71 4455
2628.19 4389
2628.68 4109
2629.16 4097
2629.64 4127
2630.13 4103
2630.61 3957
2631.09 4004
2631.58 4169
2632.06 4350
2632.54 4370
2633.03 4257
2633.51 4320
2634.00 4349
2634.48 4218
2634.96 4253
2635.45 4374
2635.93 4149
2636.42 4030
2636.90 4127
2637.38 4251
2637.87 4144
2638.35 4113
2638.84 4105
2639.32 4233
2639.81 4146
2640.29 4160
2640.78 3941
2641.26 4045
2641.74 4315
2642.23 4390
2642.71 3975
2643.20 3991
2643.68 4112
2644.17 4136
2644.65 3999
2645.14 3953
2645.62 3918
2646.11 3875
2646.59 3822
2647.08 3663
2647.56 3729
2648.05 4009
2648.53 3939
2649.02 3868
2649.50 3905
2649.99 3947
2650.48 4219
2650.96 4287
2651.45 4113
2651.93 4123
2652.42 4079
2652.90 4021
2653.39 4258
2653.87 4310
2654.36 4047
2654.85 4100
2655.33 4142
2655.82 4153
2656.30 4107
2656.79 4139
2657.28 4093
2657.76 3870
2658.25 3947
2658.73 3970
2659.22 3928
2659.71 4111
2660.19 4130
2660.68 4147
2661.17 4034
2661.65 4022
2662.14 4011
2662.62 3877
2663.11 4021
2663.60 3824
2664.08 4107
2664.57 4079
2665.06 4078
2665.55 4163
2666.03 3992
2666.52 4154
2667.01 4322
2667.49 4064
2667.98 4129
2668.47 4055
2668.95 4107
2669.44 4048
2669.93 4041
2670.42 4083
2670.90 4121
2671.39 3915
2671.88 4069
2672.36 4234
2672.85 4205
2673.34 4380
2673.83 4418
2674.31 4494
2674.80 4488
2675.29 4709
2675.78 4972
2676.27 4917
2676.75 5239
2677.24 4872
2677.73 4906
2678.22 5261
2678.71 5146
2679.19 5046
2679.68 5023
2680.17 5223
2680.66 5188
2681.15 5176
2681.63 5239
2682.12 5011
2682.61 5325
2683.10 5682
2683.59 5955
2684.08 5934
2684.56 5800
2685.05 6084
2685.54 6100
2686.03 6294
2686.52 6139
2687.01 6207
2687.50 6095
2687.99 6082
2688.47 5714
2688.96 5766
2689.45 5709
2689.94 5344
2690.43 4922
2690.92 4816
2691.41 4748
2691.90 4435
2692.39 4456
2692.88 4491
2693.37 4409
2693.85 4326
2694.34 4130
2694.83 4146
2695.32 4086
2695.81 4115
2696.30 4243
2696.79 4316
2697.28 4128
2697.77 4193
2698.26 4162
2698.75 4208
2699.24 4304
2699.73 4198
2700.22 4463
2700.71 4549
2701.20 4372
2701.69 4514
2702.18 4560
2702.67 4681
2703.16 4871
2703.65 4677
2704.14 4573
2704.63 4670
2705.12 4576
2705.61 4640
2706.10 4818
2706.59 4627
2707.08 4512
2707.58 4488
2708.07 4360
2708.56 4529
2709.05 4370
2709.54 4254
2710.03 4311
2710.52 4455
2711.01 4513
2711.50 4592
2711.99 4464
2712.48 4582
2712.98 4676
2713.47 4431
2713.96 4292
2714.45 4350
2714.94 4677
2715.43 4577
2715.92 4345
2716.41 4278
2716.91 4360
2717.40 4367
2717.89 4511
2718.38 4326
2718.87 4217
2719.36 4192
2719.86 4244
2720.35 4514
2720.84 4391
2721.33 4460
2721.82 4221
2722.31 4405
2722.81 4558
2723.30 4698
2723.79 4660
2724.28 4585
2724.77 4787
2725.27 4683
2725.76 4659
2726.25 4902
2726.74 5078
2727.24 4710
2727.73 4457
2728.22 4662
2728.71 4549
2729.21 4364
2729.70 4465
2730.19 4308
2730.68 4498
2731.18 4380
2731.67 4280
2732.16 4187
2732.66 4408
2733.15 4258
2733.64 4157
2734.13 4189
2734.63 4318
2735.12 4375
2735.61 4536
2736.11 4524
2736.60 4529
2737.09 4699
2737.59 4810
2738.08 4656
2738.57 4754
2739.07 4573
2739.56 4500
2740.05 4506
2740.55 4508
2741.04 4313
2741.54 4391
2742.03 4293
2742.52 4258
2743.02 4477
2743.51 4600
2744.00 4219
2744.50 4220
2744.99 4159
2745.49 4259
2745.98 4181
2746.47 3883
2746.97 3872
2747.46 4134
2747.96 4054
2748.45 4071
2748.95 3940
2749.44 4244
2749.93 4107
2750.43 3887
2750.92 3816
2751.42 4227
2751.91 4116
2752.41 3956
2752.90 3958
2753.40 4000
2753.89 3940
2754.39 4106
2754.88 4107
2755.38 4131
2755.87 4349
2756.37 4392
2756.86 4140
2757.36 4266
2757.85 4209
2758.35 4186
2758.84 4520
2759.34 4120
2759.83 4188
2760.33 4108
2760.82 4420
2761.32 4317
2761.81 4327
2762.31 4189
2762.81 4368
2763.30 4081
2763.80 4006
2764.29 4263
2764.79 4288
2765.28 4324
2765.78 4203
2766.28 4100
2766.77 4389
2767.27 4185
2767.76 4309
2768.26 4324
2768.76 4208
2769.25 4239
2769.75 4243
2770.25 4019
2770.74 4152
2771.24 4262
2771.73 4340
2772.23 4191
2772.73 4188
2773.22 4141
2773.72 4263
2774.22 4398
2774.71 4427
2775.21 4558
2775.71 4629
2776.20 4780
2776.70 4956
2777.20 5022
2777.69 5243
2778.19 5445
2778.69 5385
2779.19 5330
2779.68 5434
2780.18 5178
2780.68 5202
2781.17 5208
2781.67 5349
2782.17 5092
2782.67 4936
2783.16 4753
2783.66 4562
2784.16 4465
2784.66 4467
2785.15 4446
2785.65 4424
2786.15 4601
2786.65 4554
2787.15 4374
2787.64 4351
2788.14 4308
2788.64 4324
2789.14 4301
2789.63 4358
2790.13 4179
2790.63 4183
2791.13 4424
2791.63 4308
2792.13 4109
2792.62 4195
2793.12 4011
2793.62 4170
2794.12 4241
2794.62 4288
2795.12 4362
2795.61 4545
2796.11 4945
2796.61 5248
2797.11 5542
2797.61 5931
2798.11 6145
2798.61 6371
2799.11 6988
2799.60 7190
2800.10 7126
2800.60 7286
2801.10 7062
2801.60 6796
2802.10 6859
2802.60 6228
2803.10 5887
2803.60 5745
2804.10 5498
2804.60 5227
2805.10 5387
2805.59 5617
2806.09 5699
2806.59 5401
2807.09 5486
2807.59 5728
2808.09 5906
2808.59 6284
2809.09 6694
2809.59 6929
2810.09 7043
2810.59 7262
2811.09 7751
2811.59 7489
2812.09 7679
2812.59 7332
2813.09 7233
2813.59 7125
2814.09 6659
2814.59 6138
2815.09 6129
2815.59 5585
2816.09 5356
2816.59 5119
2817.09 4989
2817.59 4968
2818.09 4874
2818.60 4640
2819.10 4923
2819.60 5019
2820.10 4818
2820.60 4958
2821.10 4852
2821.60 4890
2822.10 5078
2822.60 5335
2823.10 5257
2823.60 5252
2824.10 4903
2824.61 4778
2825.11 4822
2825.61 5252
2826.11 5112
2826.61 5288
2827.11 5273
2827.61 5275
2828.12 5324
2828.62 5304
2829.12 5312
2829.62 5091
2830.12 5141
2830.62 4872
2831.12 4704
2831.63 4709
2832.13 4901
2832.63 4738
2833.13 4600
2833.63 4444
2834.14 4369
2834.64 4539
2835.14 4456
2835.64 4409
2836.14 4705
2836.65 4906
2837.15 4855
2837.65 4824
2838.15 4869
2838.66 4798
2839.16 5045
2839.66 5125
2840.16 4944
2840.67 4764
2841.17 4992
2841.67 4954
2842.17 4980
2842.68 4995
2843.18 5114
2843.68 4967
2844.18 4836
2844.69 4844
2845.19 4660
2845.69 4646
2846.20 4710
2846.70 4949
2847.20 4944
2847.71 4667
2848.21 4737
2848.71 4815
2849.22 4682
2849.72 4531
2850.22 4572
2850.73 4859
2851.23 4832
2851.73 4371
2852.24 4775
2852.74 4782
2853.24 4477
2853.75 4248
2854.25 4522
2854.75 4582
2855.26 4565
2855.76 4393
2856.27 4570
2856.77 4623
2857.27 4647
2857.78 4491
2858.28 4565
2858.79 4614
2859.29 4250
2859.80 4174
2860.30 4462
2860.80 4278
2861.31 4426
2861.81 4377
2862.32 4199
2862.82 4187
2863.33 4197
2863.83 4560
2864.34 4178
2864.84 4266
2865.34 4317
2865.85 4105
2866.35 4312
2866.86 4294
2867.36 4153
2867.87 4155
2868.37 4267
2868.88 4008
2869.38 4281
2869.89 4357
2870.39 4271
2870.90 4297
2871.41 4250
2871.91 4181
2872.42 4415
2872.92 4522
2873.43 4623
2873.93 4446
2874.44 4525
2874.94 4518
2875.45 4555
2875.95 4797
2876.46 4555
2876.97 4591
2877.47 4520
2877.98 4705
2878.48 4689
2878.99 4783
2879.50 4651
2880.00 4791
2880.51 4855
2881.01 4685
2881.52 5160
2882.03 5331
2882.53 5415
2883.04 5785
2883.54 5802
2884.05 5667
2884.56 5767
2885.06 6184
2885.57 6058
2886.08 6105
2886.58 6112
2887.09 6117
2887.60 5943
2888.10 5843
2888.61 6329
2889.12 6366
2889.62 6423
2890.13 6442
2890.64 6153
2891.15 6201
2891.65 6022
2892.16 5764
2892.67 5689
2893.17 5291
2893.68 5106
2894.19 4926
2894.70 4952
2895.20 4903
2895.71 4573
2896.22 4599
2896.73 4743
2897.23 4515
2897.74 4670
2898.25 4752
2898.76 4617
2899.26 4815
2899.77 4767
2900.28 4646
2900.79 4744
2901.29 4784
2901.80 4648
2902.31 4775
2902.82 4702
2903.33 4790
2903.83 4880
2904.34 4823
2904.85 4820
2905.36 5060
2905.87 5115
2906.38 5179
2906.88 5290
2907.39 5366
2907.90 5343
2908.41 5490
2908.92 5514
2909.43 5542
2909.94 5543
2910.44 5534
2910.95 5298
2911.46 5084
2911.97 5090
2912.48 5263
2912.99 5076
2913.50 4934
2914.01 4760
2914.52 5017
2915.02 5051
2915.53 5020
2916.04 5244
2916.55 5524
2917.06 5620
2917.57 5672
2918.08 5611
2918.59 5586
2919.10 5488
2919.61 5654
2920.12 5793
2920.63 5650
2921.14 5784
2921.65 5913
2922.16 5544
2922.67 5656
2923.18 5707
2923.69 5695
2924.20 5975
2924.71 6288
2925.22 6511
2925.73 6984
2926.24 7222
2926.75 7523
2927.26 7829
2927.77 7925
2928.28 8448
2928.79 8477
2929.30 8199
2929.81 8257
2930.32 7767
2930.83 6918
2931.34 6089
2931.85 5904
2932.36 5783
2932.87 5553
2933.38 5160
2933.89 4790
2934.40 4581
2934.91 4420
2935.42 4436
2935.94 4383
2936.45 4275
2936.96 4468
2937.47 4455
2937.98 4525
2938.49 4560
2939.00 4603
2939.51 4448
2940.02 4503
2940.54 4714
2941.05 4686
2941.56 4591
2942.07 4702
2942.58 4929
2943.09 4800
2943.61 4738
2944.12 4947
2944.63 5104
2945.14 4807
2945.65 5125
2946.16 5080
2946.68 5326
2947.19 5389
2947.70 5338
2948.21 5270
2948.72 5186
2949.24 5183
2949.75 5303
2950.26 4964
2950.77 4980
2951.28 4753
2951.80 4965
2952.31 5067
2952.82 4739
2953.33 4683
2953.85 4714
2954.36 4388
2954.87 4663
2955.38 4711
2955.90 4919
2956.41 4888
2956.92 4683
2957.43 4582
2957.95 4746
2958.46 4687
2958.97 4914
2959.49 4781
2960.00 4774
2960.51 4798
2961.03 4607
2961.54 4883
2962.05 5022
2962.57 5099
2963.08 5096
2963.59 5066
2964.11 5372
2964.62 5195
2965.13 5190
2965.65 5114
2966.16 5143
2966.67 4984
2967.19 5086
2967.70 4945
2968.21 4956
2968.73 4782
2969.24 4470
2969.76 4452
2970.27 4611
2970.78 4583
2971.30 4236
2971.81 4250
2972.33 4331
2972.84 4082
2973.35 4026
2973.87 4300
2974.38 4416
2974.90 4273
2975.41 4306
2975.92 4247
2976.44 4322
2976.95 4160
2977.47 4373
2977.98 4358
2978.50 4261
2979.01 4449
2979.53 4427
2980.04 4448
2980.56 4451
2981.07 4308
2981.59 4486
2982.10 4470
2982.62 4326
2983.13 4237
2983.65 4291
2984.16 4479
2984.68 4529
2985.19 4447
2985.71 4678
2986.22 4705
2986.74 4494
2987.25 4848
2987.77 4653
2988.28 4734
2988.80 4512
2989.31 4567
2989.83 4720
2990.35 4458
2990.86 4738
2991.38 4881
2991.89 4703
2992.41 4943
2992.92 5029
2993.44 5044
2993.96 5202
2994.47 5228
2994.99 5482
2995.50 5559
2996.02 5440
2996.54 5395
2997.05 5614
2997.57 5570
2998.09 5372
2998.60 5213
2999.12 5489
2999.64 5555
3000.15 5776
3000.67 5698
3001.18 5705
3001.70 5524
3002.22 5594
3002.73 5636
3003.25 5520
3003.77 5304
3004.29 5306
3004.80 5205
3005.32 5245
3005.84 5007
3006.35 4899
3006.87 4599
3007.39 4704
3007.90 4568
3008.42 4607
3008.94 4556
3009.46 4744
3009.97 4815
3010.49 4643
3011.01 4659
3011.53 4471
3012.04 4558
3012.56 4416
3013.08 4383
3013.60 4304
3014.11 4232
3014.63 4407
3015.15 4267
3015.67 4282
3016.18 4636
3016.70 4639
3017.22 4716
3017.74 4821
3018.26 4828
3018.77 4804
3019.29 4785
3019.81 4779
3020.33 4745
3020.85 4864
3021.37 4945
3021.88 4990
3022.40 5034
3022.92 4710
3023.44 4812
3023.96 4724
3024.48 4857
3025.00 5110
3025.51 5153
3026.03 5224
3026.55 5256
3027.07 5587
3027.59 5443
3028.11 5216
3028.63 5151
3029.15 4926
3029.67 4925
3030.18 5077
3030.70 5029
3031.22 4848
3031.74 4441
3032.26 4602
3032.78 4655
3033.30 4431
3033.82 4638
3034.34 4675
3034.86 4776
3035.38 4830
3035.90 5051
3036.42 5140
3036.94 5335
3037.46 5427
3037.98 5560
3038.50 5268
3039.02 5409
3039.54 5396
3040.06 5340
3040.58 5432
3041.10 5391
3041.62 5199
3042.14 4844
3042.66 4896
3043.18 4940
3043.70 4683
3044.22 4633
3044.74 4627
3045.26 4214
3045.78 4324
3046.30 4576
3046.82 4273
3047.34 4297
3047.86 4256
3048.38 4347
3048.90 4359
3049.42 4459
3049.94 4354
3050.46 4306
3050.98 4306
3051.50 4189
3052.03 4218
3052.55 4243
3053.07 4434
3053.59 4561
3054.11 4415
3054.63 4489
3055.15 4700
3055.67 4740
3056.19 4690
3056.72 4712
3057.24 4760
3057.76 4634
3058.28 4756
3058.80 4703
3059.32 4484
3059.84 4504
3060.37 4612
3060.89 4591
3061.41 4426
3061.93 4616
3062.45 4585
3062.98 4500
3063.50 4369
3064.02 4446
3064.54 4415
3065.06 4714
3065.59 4499
3066.11 4533
3066.63 4513
3067.15 4680
3067.67 4687
3068.20 4802
3068.72 4747
3069.24 4596
3069.76 4620
3070.29 4668
3070.81 4500
3071.33 4339
3071.85 4581
3072.38 4584
3072.90 4415
3073.42 4432
3073.95 4711
3074.47 4747
3074.99 4493
3075.51 4487
3076.04 4672
3076.56 4728
3077.08 4953
3077.61 4785
3078.13 4706
3078.65 4934
3079.18 5091
3079.70 5101
3080.22 5424
3080.75 5273
3081.27 5392
3081.79 5341
3082.32 5703
3082.84 5603
3083.36 5441
3083.89 5649
3084.41 5432
3084.93 5280
3085.46 5207
3085.98 5028
3086.51 4943
3087.03 4871
3087.55 4853
3088.08 4760
3088.60 4757
3089.13 4703
3089.65 4814
3090.17 4870
3090.70 5013
3091.22 4872
3091.75 4537
3092.27 4503
3092.80 4640
3093.32 4635
3093.85 4574
3094.37 4525
3094.89 4510
3095.42 4669
3095.94 4842
3096.47 5005
3096.99 5016
3097.52 4862
3098.04 4922
3098.57 5147
3099.09 4910
3099.62 4981
3100.14 5223
3100.67 5430
3101.19 5244
3101.72 5539
3102.24 5643
3102.77 5990
3103.29 6272
3103.82 6700
3104.34 6945
3104.87 7005
3105.40 7839
3105.92 7810
3106.45 7907
3106.97 7525
3107.50 7351
3108.02 7109
3108.55 6742
3109.08 6475
3109.60 6010
3110.13 5537
3110.65 5331
3111.18 5202
3111.70 5299
3112.23 5241
3112.76 5303
3113.28 5241
3113.81 5337
3114.34 5451
3114.86 5246
3115.39 5327
3115.91 4994
3116.44 4711
3116.97 4832
3117.49 4884
3118.02 4930
3118.55 4699
3119.07 4623
3119.60 4555
3120.13 4162
3120.65 4254
3121.18 4357
3121.71 4457
3122.23 4744
3122.76 4565
3123.29 4565
3123.82 4525
3124.34 4410
3124.87 4544
3125.40 4622
3125.92 4683
3126.45 4374
3126.98 4464
3127.51 4617
3128.03 4683
3128.56 4405
3129.09 4521
3129.62 4325
3130.14 4497
3130.67 4238
3131.20 4353
3131.73 4633
3132.25 4457
3132.78 4407
3133.31 4394
3133.84 4543
3134.37 4507
3134.89 4241
3135.42 4596
3135.95 4427
3136.48 4161
3137.01 4393
3137.53 4475
3138.06 4378
3138.59 4229
3139.12 4178
3139.65 4219
3140.18 4118
3140.70 4369
3141.23 4483
3141.76 4383
3142.29 4396
3142.82 4332
3143.35 4069
3143.88 4060
3144.40 4267
3144.93 4050
3145.46 4186
3145.99 4263
3146.52 4347
3147.05 4263
3147.58 4279
3148.11 4584
3148.64 4552
3149.17 4546
3149.70 4787
3150.22 4839
3150.75 5185
3151.28 4943
3151.81 4990
3152.34 5013
3152.87 5020
3153.40 4741
3153.93 4632
3154.46 4575
3154.99 4652
3155.52 4650
3156.05 4497
3156.58 4558
3157.11 4406
3157.64 4270
3158.17 4313
3158.70 4249
3159.23 4224
3159.76 4234
3160.29 4340
3160.82 4418
3161.35 4469
3161.88 4295
3162.41 4442
3162.94 4725
3163.47 4654
3164.00 4581
3164.53 4581
3165.06 4383
3165.59 4226
3166.12 4431
3166.65 4354
3167.18 4371
3167.72 4346
3168.25 4106
3168.78 4161
3169.31 4467
3169.84 4340
3170.37 4332
3170.90 4262
3171.43 4055
3171.96 4238
3172.49 4459
3173.03 4364
3173.56 4105
3174.09 4127
3174.62 4062
3175.15 4173
3175.68 4092
3176.21 3994
3176.74 3939
3177.28 4203
3177.81 4256
3178.34 4226
3178.87 4086
3179.40 4190
3179.93 4248
3180.47 4269
3181.00 4318
3181.53 4416
3182.06 4429
3182.59 4382
3183.13 4534
3183.66 4381
3184.19 4423
3184.72 4224
3185.25 4230
3185.79 4355
3186.32 4354
3186.85 4369
3187.38 4510
3187.92 4427
3188.45 4015
3188.98 4131
3189.51 4638
3190.05 4554
3190.58 4432
3191.11 4512
3191.64 4380
3192.18 4410
3192.71 4202
3193.24 4129
3193.78 4288
3194.31 4320
3194.84 4302
3195.38 4239
3195.91 4378
3196.44 4287
3196.97 4274
3197.51 4317
3198.04 4445
3198.57 4354
3199.11 4412
3199.64 4634
3200.17 4557
3200.71 4273
3201.24 4499
3201.78 4881
3202.31 4817
3202.84 4721
3203.38 5004
3203.91 5238
3204.44 5167
3204.98 5325
3205.51 5305
3206.05 5210
3206.58 5237
3207.11 5124
3207.65 5038
3208.18 5003
3208.72 5030
3209.25 4569
3209.78 4611
3210.32 4815
3210.85 4764
3211.39 4962
3211.92 4906
3212.46 4997
3212.99 5098
3213.53 4790
3214.06 5079
3214.59 4978
3215.13 5260
3215.66 5021
3216.20 5086
3216.73 4867
3217.27 4724
3217.80 4738
3218.34 4665
3218.87 4665
3219.41 4672
3219.94 4408
3220.48 4565
3221.01 4341
3221.55 4339
3222.08 4379
3222.62 4378
3223.16 4486
3223.69 4761
3224.23 4907
3224.76 5368
3225.30 5042
3225.83 5087
3226.37 5064
3226.90 5141
3227.44 5620
3227.98 5649
3228.51 5403
3229.05 5251
3229.58 5394
3230.12 5434
3230.66 5198
3231.19 5272
3231.73 5007
3232.26 4480
3232.80 4319
3233.34 4335
3233.87 4501
3234.41 4488
3234.95 4568
3235.48 4217
3236.02 4377
3236.55 4598
3237.09 4666
3237.63 4788
3238.16 4465
3238.70 4655
3239.24 4788
3239.77 4780
3240.31 4740
3240.85 4924
3241.38 5109
3241.92 5387
3242.46 4977
3243.00 4999
3243.53 5088
3244.07 4960
3244.61 4911
3245.14 5133
3245.68 4740
3246.22 4849
3246.76 4665
3247.29 4568
3247.83 4765
3248.37 4608
3248.91 4506
3249.44 4592
3249.98 4623
3250.52 4819
3251.06 4783
3251.59 4805
3252.13 4755
3252.67 4719
3253.21 4578
3253.75 4533
3254.28 4821
3254.82 4867
3255.36 4709
3255.90 4782
3256.44 4637
3256.97 4674
3257.51 4722
3258.05 4600
3258.59 4723
3259.13 4933
3259.67 4661
3260.20 4830
3260.74 5034
3261.28 5032
3261.82 5147
3262.36 5155
3262.90 5157
3263.44 5128
3263.97 5406
3264.51 5758
3265.05 5590
3265.59 5476
3266.13 5539
3266.67 5457
3267.21 5418
3267.75 5576
3268.29 5628
3268.83 5604
3269.36 5621
3269.90 5735
3270.44 5528
3270.98 5621
3271.52 5431
3272.06 5242
3272.60 5043
3273.14 4884
3273.68 4785
3274.22 4784
3274.76 4500
3275.30 4644
3275.84 4605
3276.38 4601
3276.92 4950
3277.46 5006
3278.00 5135
3278.54 5029
3279.08 5190
3279.62 5346
3280.16 5079
3280.70 5136
3281.24 5016
3281.78 5203
3282.32 5239
3282.86 5172
3283.40 5000
3283.94 4965
3284.48 4853
3285.02 5042
3285.56 4939
3286.10 5306
3286.64 5165
3287.18 4958
3287.72 5167
3288.26 5422
3288.81 5252
3289.35 5397
3289.89 5475
3290.43 5433
3290.97 5306
3291.51 5146
3292.05 5093
3292.59 5092
3293.13 5027
3293.67 5014
3294.22 5356
3294.76 5253
3295.30 5510
3295.84 5723
3296.38 6123
3296.92 6500
3297.46 6349
3298.01 6323
3298.55 6520
3299.09 6228
3299.63 6201
3300.17 6036
3300.71 5730
3301.26 5901
3301.80 5784
3302.34 5483
3302.88 5538
3303.42 5557
3303.97 5465
3304.51 5214
3305.05 5252
3305.59 5048
3306.13 5006
3306.68 5056
3307.22 4970
3307.76 5132
3308.30 4891
3308.85 4924
3309.39 4834
3309.93 4853
3310.47 4710
3311.02 4853
3311.56 4823
3312.10 4691
3312.64 4590
3313.19 4589
3313.73 4787
3314.27 4616
3314.82 4922
3315.36 4961
3315.90 5085
3316.45 5389
3316.99 5421
3317.53 5182
3318.07 5178
3318.62 5342
3319.16 5461
3319.70 5359
3320.25 5234
3320.79 5441
3321.34 5500
3321.88 5426
3322.42 5512
3322.97 5530
3323.51 5620
3324.05 5658
3324.60 5748
3325.14 5768
3325.68 5673
3326.23 5662
3326.77 5530
3327.32 5427
3327.86 5354
3328.40 5397
3328.95 5329
3329.49 5259
3330.04 5201
3330.58 4961
3331.13 4977
3331.67 5069
3332.21 5215
3332.76 5252
3333.30 5328
3333.85 5603
3334.39 5871
3334.94 6144
3335.48 6747
3336.03 7311
3336.57 7899
3337.12 8667
3337.66 9508
3338.21 9791
3338.75 10090
3339.30 10673
3339.84 10666
3340.39 10470
3340.93 9894
3341.48 9217
3342.02 8712
3342.57 8155
3343.11 7417
3343.66 7013
3344.20 6508
3344.75 5892
3345.29 5549
3345.84 5284
3346.38 5293
3346.93 5236
3347.47 5148
3348.02 5222
3348.57 5238
3349.11 4981
3349.66 5071
3350.20 5357
3350.75 5207
3351.30 5164
3351.84 5553
3352.39 5680
3352.93 5879
3353.48 5751
3354.03 5707
3354.57 5815
3355.12 5914
3355.66 5823
3356.21 5921
3356.76 5749
3357.30 5661
3357.85 5678
3358.40 5630
3358.94 5510
3359.49 5303
3360.04 5357
3360.58 5002
3361.13 4803
3361.68 4718
3362.22 4670
3362.77 4679
3363.32 4530
3363.86 4582
3364.41 4655
3364.96 4428
3365.50 4546
3366.05 4648
3366.60 4504
3367.15 4551
3367.69 4524
3368.24 4589
3368.79 4644
3369.34 4466
3369.88 4525
3370.43 4479
3370.98 4735
3371.53 4760
3372.07 4562
3372.62 4737
3373.17 4342
3373.72 4306
3374.26 4627
3374.81 4778
3375.36 4838
3375.91 4734
3376.46 4967
3377.00 4859
3377.55 4766
3378.10 4781
3378.65 4709
3379.20 4697
3379.74 4553
3380.29 4518
3380.84 4491
3381.39 4391
3381.94 4250
3382.49 4121
3383.04 4106
3383.58 4304
3384.13 4290
3384.68 4323
3385.23 4219
3385.78 4227
3386.33 4370
3386.88 4242
3387.43 4331
3387.97 4238
3388.52 4499
3389.07 4443
3389.62 4230
3390.17 4481
3390.72 4208
3391.27 4436
3391.82 4562
3392.37 4517
3392.92 4482
3393.47 4289
3394.01 4339
3394.56 4573
3395.11 4407
3395.66 4343
3396.21 4343
3396.76 4328
3397.31 4431
3397.86 4337
3398.41 4296
3398.96 4255
3399.51 4188
3400.06 4164
3400.61 3937
3401.16 4143
3401.71 4005
3402.26 3931
3402.81 4094
3403.36 3934
3403.91 4007
3404.46 4104
3405.01 4172
3405.56 3922
3406.11 3982
3406.66 3939
3407.21 3871
3407.76 3972
3408.32 3913
3408.87 3841
3409.42 3871
3409.97 3899
3410.52 3913
3411.07 3943
3411.62 3808
3412.17 3714
3412.72 3927
3413.27 3929
3413.82 4207
3414.37 4154
3414.93 4182
3415.48 4079
3416.03 3935
3416.58 3981
3417.13 3883
3417.68 3786
3418.23 3873
3418.78 4196
3419.34 4165
3419.89 3845
3420.44 3867
3420.99 3838
3421.54 3659
3422.09 3760
3422.65 3926
3423.20 3961
3423.75 4061
3424.30 3895
3424.85 3846
3425.40 4288
3425.96 4250
3426.51 4213
3427.06 4170
3427.61 4098
3428.17 3899
3428.72 4015
3429.27 4263
3429.82 4153
3430.37 3926
3430.93 3915
3431.48 3941
3432.03 3966
3432.58 3982
3433.14 4006
3433.69 3881
3434.24 3941
3434.79 4077
3435.35 3981
3435.90 3986
3436.45 3928
3437.01 4158
3437.56 4140
3438.11 4025
3438.66 4045
3439.22 4048
3439.77 4214
3440.32 4310
3440.88 4009
3441.43 4057
3441.98 4070
3442.54 4205
3443.09 4293
3443.64 4014
3444.20 4076
3444.75 3956
3445.30 3836
3445.86 3795
3446.41 3829
3446.97 3949
3447.52 3857
3448.07 3864
3448.63 3596
3449.18 3478
3449.73 3769
3450.29 3589
3450.84 3596
3451.40 3709
3451.95 3678
3452.50 3767
3453.06 3715
3453.61 3835
3454.17 3856
3454.72 3819
3455.28 3689
3455.83 3626
3456.38 3849
3456.94 4002
3457.49 3897
3458.05 4017
3458.60 3872
3459.16 3957
3459.71 3986
3460.27 3954
3460.82 3831
3461.38 4008
3461.93 4075
3462.49 3963
3463.04 3792
3463.60 3956
3464.15 3818
3464.71 3795
3465.26 4060
3465.82 3988
3466.37 3849
3466.93 4016
3467.48 3998
3468.04 3697
3468.59 3760
3469.15 4001
3469.70 4174
3470.26 4016
3470.82 4106
3471.37 4279
3471.93 4125
3472.48 4066
3473.04 4468
3473.59 4311
3474.15 4243
3474.71 4225
3475.26 4082
3475.82 4308
3476.37 4026
3476.93 4129
3477.49 4322
3478.04 4165
3478.60 3944
3479.16 4125
3479.71 4077
3480.27 4224
3480.82 4581
3481.38 4604
3481.94 4661
3482.49 4704
3483.05 4463
3483.61 4558
3484.16 4657
3484.72 4785
3485.28 4743
3485.83 4541
3486.39 4390
3486.95 4612
3487.50 4682
3488.06 4580
3488.62 4538
3489.18 4710
3489.73 4640
3490.29 4779
3490.85 5010
3491.40 5236
3491.96 5578
3492.52 6115
3493.08 6357
3493.63 6494
3494.19 6352
3494.75 6410
3495.31 6810
3495.86 7032
3496.42 6829
3496.98 6816
3497.54 6387
3498.09 6179
3498.65 6132
3499.21 5988
3499.77 5664
3500.33 5871
3500.88 5735
3501.44 5889
3502.00 6075
3502.56 6391
3503.12 6323
3503.67 6454
3504.23 6682
3504.79 6902
3505.35 7047
3505.91 6805
3506.47 6915
3507.03 7192
3507.58 7258
3508.14 7577
3508.70 7500
3509.26 7445
3509.82 7109
3510.38 6749
3510.94 6377
3511.49 6417
3512.05 6020
3512.61 5686
3513.17 5266
3513.73 5068
3514.29 4790
3514.85 4824
3515.41 4561
3515.97 4467
3516.53 4591
3517.09 4514
3517.64 4524
3518.20 4418
3518.76 4293
3519.32 4237
3519.88 4485
3520.44 4503
3521.00 4618
3521.56 4491
3522.12 4554
3522.68 4385
3523.24 4793
3523.80 4718
3524.36 4746
3524.92 4493
3525.48 4449
3526.04 4538
3526.60 4478
3527.16 4634
3527.72 4564
3528.28 4302
3528.84 4353
3529.40 4353
3529.96 4324
3530.52 4336
3531.08 4464
3531.64 4478
3532.20 4298
3532.76 4208
3533.32 4307
3533.89 4206
3534.45 4368
3535.01 3991
3535.57 4166
3536.13 4407
3536.69 4586
3537.25 4632
3537.81 4425
3538.37 4504
3538.93 4637
3539.49 4619
3540.06 4915
3540.62 5037
3541.18 4790
3541.74 4898
3542.30 4781
3542.86 4582
3543.42 4668
3543.98 4799
3544.55 4812
3545.11 4713
3545.67 4702
3546.23 4804
3546.79 4782
3547.35 4683
3547.92 4963
3548.48 4660
3549.04 4639
3549.60 4602
3550.16 4420
3550.72 4417
3551.29 4324
3551.85 4243
3552.41 4294
3552.97 4237
3553.54 4035
3554.10 4207
3554.66 4092
3555.22 3939
3555.78 4176
3556.35 4073
3556.91 4119
3557.47 3954
3558.03 3936
3558.60 3887
3559.16 4057
3559.72 4247
3560.29 4186
3560.85 4002
3561.41 4048
3561.97 3950
3562.54 4067
3563.10 4128
3563.66 4147
3564.23 4065
3564.79 4198
3565.35 4165
3565.91 4206
3566.48 4235
3567.04 4168
3567.60 4027
3568.17 4043
3568.73 4126
3569.29 4258
3569.86 3999
3570.42 3892
3570.99 4004
3571.55 4140
3572.11 4012
3572.68 3951
3573.24 3953
3573.80 4032
3574.37 4058
3574.93 4195
3575.50 4273
3576.06 3995
3576.62 4018
3577.19 4096
3577.75 4032
3578.32 4077
3578.88 4042
3579.44 4175
3580.01 4099
3580.57 3857
3581.14 3997
3581.70 4111
3582.27 4125
3582.83 4231
3583.40 4212
3583.96 4027
3584.52 4092
3585.09 3904
3585.65 3982
3586.22 4136
3586.78 3895
3587.35 3814
3587.91 3739
3588.48 3895
3589.04 4102
3589.61 4087
3590.17 3898
3590.74 4101
3591.30 4069
3591.87 4097
3592.43 4050
3593.00 3844
3593.56 4055
3594.13 4053
3594.70 4038
3595.26 4132
3595.83 4234
3596.39 4092
3596.96 4044
3597.52 4068
3598.09 4171
3598.65 4112
3599.22 4204
3599.79 4277
3600.35 4294
3600.92 4156
3601.48 4283
3602.05 4360
3602.62 4442
3603.18 4411
3603.75 4288
3604.32 4384
3604.88 4329
3605.45 4192
3606.01 4189
3606.58 4220
3607.15 4227
3607.71 4262
3608.28 4182
3608.85 4079
3609.41 4211
3609.98 4125
3610.55 3968
3611.11 4006
3611.68 3920
3612.25 3855
3612.81 3818
3613.38 3845
3613.95 3943
3614.51 4006
3615.08 4056
3615.65 4312
3616.22 4597
3616.78 5253
3617.35 5641
3617.92 6197
3618.48 6789
3619.05 7554
3619.62 8123
3620.19 8722
3620.75 9510
3621.32 10012
3621.89 10232
3622.46 10035
3623.02 9825
3623.59 9061
3624.16 8580
3624.73 8319
3625.30 7173
3625.86 6569
3626.43 6051
3627.00 5403
3627.57 5116
3628.14 4791
3628.70 4537
3629.27 4484
3629.84 4353
3630.41 4076
3630.98 3915
3631.55 4210
3632.11 4077
3632.68 3997
3633.25 4028
3633.82 3876
3634.39 3993
3634.96 3902
3635.52 3825
3636.09 3750
3636.66 3480
3637.23 3560
3637.80 3619
3638.37 3717
3638.94 3765
3639.51 3751
3640.08 3988
3640.64 4023
3641.21 3929
3641.78 4084
3642.35 3937
3642.92 4190
3643.49 4350
3644.06 4295
3644.63 4782
3645.20 4591
3645.77 4372
3646.34 4565
3646.91 4733
3647.48 4875
3648.05 4840
3648.62 4696
3649.19 4892
3649.76 4960
3650.33 4935
3650.90 4893
3651.47 5178
3652.03 4903
3652.60 4879
3653.17 4610
3653.75 4520
3654.32 4788
3654.89 4779
3655.46 4993
3656.03 4507
3656.60 4556
3657.17 4681
3657.74 4848
3658.31 4735
3658.88 4761
3659.45 4885
3660.02 5169
3660.59 4907
3661.16 4763
3661.73 4792
3662.30 4763
3662.87 4448
3663.44 4530
3664.01 4472
3664.59 4164
3665.16 4243
3665.73 4208
3666.30 4155
3666.87 4064
3667.44 3813
3668.01 3982
3668.58 4222
3669.15 3808
3669.73 3669
3670.30 3860
3670.87 3953
3671.44 3601
3672.01 3652
3672.58 3832
3673.15 3968
3673.73 3974
3674.30 3926
3674.87 3979
3675.44 4036
3676.01 4156
3676.58 4156
3677.16 4404
3677.73 4459
3678.30 4333
3678.87 4519
3679.44 4350
3680.02 4568
3680.59 4460
3681.16 4300
3681.73 4240
3682.31 4032
3682.88 4227
3683.45 4087
3684.02 4037
3684.60 4267
3685.17 3940
3685.74 3986
3686.31 4021
3686.89 3812
3687.46 3908
3688.03 3926
3688.60 3882
3689.18 4122
3689.75 4116
3690.32 4187
3690.90 4067
3691.47 4115
3692.04 4175
3692.61 4388
3693.19 4338
3693.76 4346
3694.33 4520
3694.91 4462
3695.48 4517
3696.05 4615
3696.63 4281
3697.20 4134
3697.77 4119
3698.35 4293
3698.92 3936
3699.50 3920
3700.07 3910
3700.64 3787
3701.22 3774
3701.79 3754
3702.36 3699
3702.94 3568
3703.51 3855
3704.09 3730
3704.66 3917
3705.23 3998
3705.81 3938
3706.38 3933
3706.96 3894
3707.53 3945
3708.11 3784
3708.68 3814
3709.25 4088
3709.83 4152
3710.40 3905
3710.98 3931
3711.55 3962
3712.13 3853
3712.70 3940
3713.28 3919
3713.85 3860
3714.43 3867
3715.00 3947
3715.58 3894
3716.15 3942
3716.73 4073
3717.30 3993
3717.88 4140
3718.45 3890
3719.03 4159
3719.60 4175
3720.18 3971
3720.75 4000
3721.33 3968
3721.90 4053
3722.48 4046
3723.05 3884
3723.63 3858
3724.20 3763
3724.78 3807
3725.36 3601
3725.93 3611
3726.51 3649
3727.08 3674
3727.66 3618
3728.23 3913
3728.81 3921
3729.39 3877
3729.96 3784
3730.54 3915
3731.11 3885
3731.69 3997
3732.27 4197
3732.84 4361
3733.42 4786
3734.00 5043
3734.57 5224
3735.15 5557
3735.72 5648
3736.30 5813
3736.88 5970
3737.45 5849
3738.03 5930
3738.61 5636
3739.18 5552
3739.76 5287
3740.34 5011
3740.92 4873
3741.49 4591
3742.07 4441
3742.65 4255
3743.22 4257
3743.80 4108
3744.38 4030
3744.95 3877
3745.53 4093
3746.11 4143
3746.69 4116
3747.26 4171
3747.84 4130
3748.42 3968
3749.00 4117
3749.57 4147
3750.15 4410
3750.73 4155
3751.31 4165
3751.88 4105
3752.46 4224
3753.04 4045
3753.62 3959
3754.19 3849
3754.77 3903
3755.35 4228
3755.93 4064
3756.51 3885
3757.08 3910
3757.66 3847
3758.24 4058
3758.82 3848
3759.40 3821
3759.98 4003
3760.55 3997
3761.13 4212
3761.71 4254
3762.29 4152
3762.87 4412
3763.45 4467
3764.03 4520
3764.60 4465
3765.18 4383
3765.76 4299
3766.34 4447
3766.92 4457
3767.50 3891
3768.08 4097
3768.66 4026
3769.24 3903
3769.81 4085
3770.39 4176
3770.97 3990
3771.55 3960
3772.13 3996
3772.71 3812
3773.29 3886
3773.87 4115
3774.45 4214
3775.03 4040
3775.61 3958
3776.19 4083
3776.77 4294
3777.35 4126
3777.93 4094
3778.51 4053
3779.09 4002
3779.67 4018
3780.25 3975
3780.83 4028
3781.41 3729
3781.99 3740
3782.57 3736
3783.15 3571
3783.73 3810
3784.31 3765
3784.89 3836
3785.47 3837
3786.05 3722
3786.63 3708
3787.21 3685
3787.79 3699
3788.37 3828
3788.95 3670
3789.53 3762
3790.11 3851
3790.69 3849
3791.27 3987
3791.85 4057
3792.43 3919
3793.01 3862
3793.59 3815
3794.18 3817
3794.76 3670
3795.34 3743
3795.92 3800
3796.50 3702
3797.08 3811
3797.66 3732
3798.24 3850
3798.83 3788
3799.41 3617
3799.99 3567
3800.57 3560
3801.15 3687
3801.73 3830
3802.31 3954
3802.90 3886
3803.48 3852
3804.06 4018
3804.64 3933
3805.22 3941
3805.80 3921
3806.39 4015
3806.97 4042
3807.55 4062
3808.13 4108
3808.71 4071
3809.30 3982
3809.88 4035
3810.46 3929
3811.04 4153
3811.63 4179
3812.21 4308
3812.79 4250
3813.37 4161
3813.95 4185
3814.54 4185
3815.12 4240
3815.70 4157
3816.29 4173
3816.87 4032
3817.45 3804
3818.03 3717
3818.62 3806
3819.20 3713
3819.78 3851
3820.36 3852
3820.95 3861
3821.53 3901
3822.11 3924
3822.70 3879
3823.28 3762
3823.86 3794
3824.45 3677
3825.03 3488
3825.61 3779
3826.20 3564
3826.78 3532
3827.36 3649
3827.95 3614
3828.53 3641
3829.11 3659
3829.70 3760
3830.28 3742
3830.87 3883
3831.45 3757
3832.03 3679
3832.62 3944
3833.20 3727
3833.79 3820
3834.37 3815
3834.95 3886
3835.54 4043
3836.12 4019
3836.71 3975
3837.29 4058
3837.87 4006
3838.46 3934
3839.04 3934
3839.63 3768
3840.21 3731
3840.80 3990
3841.38 3949
3841.97 3734
3842.55 3830
3843.13 3874
3843.72 3993
3844.30 3861
3844.89 3981
3845.47 3913
3846.06 3922
3846.64 3927
3847.23 3899
3847.81 3908
3848.40 3891
3848.98 3895
3849.57 4026
3850.15 4001
3850.74 3850
3851.33 3955
3851.91 4080
3852.50 3965
3853.08 3987
3853.67 3960
3854.25 4004
3854.84 3791
3855.42 4061
3856.01 4085
3856.60 3944
3857.18 4127
3857.77 4214
3858.35 4371
3858.94 4461
3859.52 4631
3860.11 5052
3860.70 5581
3861.28 6157
3861.87 6752
3862.45 7639
3863.04 8166
3863.63 8987
3864.21 9722
3864.80 9908
3865.39 9946
3865.97 9983
3866.56 9599
3867.15 9224
3867.73 8770
3868.32 8348
3868.91 7467
3869.49 6878
3870.08 6201
3870.67 5204
3871.25 5088
3871.84 4748
3872.43 4568
3873.01 4339
3873.60 4397
3874.19 4324
3874.77 4232
3875.36 4296
3875.95 4144
3876.54 4322
3877.12 4546
3877.71 4418
3878.30 4256
3878.89 4255
3879.47 4237
3880.06 4125
3880.65 4158
3881.24 4235
3881.82 4321
3882.41 4172
3883.00 4048
3883.59 3994
3884.17 4009
3884.76 4033
3885.35 4021
3885.94 3892
3886.53 3917
3887.11 3981
3887.70 4066
3888.29 4167
3888.88 4073
3889.47 4222
3890.05 4468
3890.64 4348
3891.23 4353
3891.82 4510
3892.41 4729
3893.00 4615
3893.59 4810
3894.17 4569
3894.76 4651
3895.35 4892
3895.94 4853
3896.53 4787
3897.12 4799
3897.71 4732
3898.30 4639
3898.88 4791
3899.47 4946
3900.06 4765
3900.65 4694
3901.24 4728
3901.83 4690
3902.42 4830
3903.01 5100
3903.60 4979
3904.19 4828
3904.78 4761
3905.37 4806
3905.95 4776
3906.54 4626
3907.13 4455
3907.72 4362
3908.31 4208
3908.90 3852
3909.49 3897
3910.08 3817
3910.67 3682
3911.26 3801
3911.85 3542
3912.44 3598
3913.03 3709
3913.62 3917
3914.21 3704
3914.80 3657
3915.39 3636
3915.98 3541
3916.57 3667
3917.16 3451
3917.75 3478
3918.34 3688
3918.93 3886
3919.52 3762
3920.12 3599
3920.71 3572
3921.30 3675
3921.89 3721
3922.48 3563
3923.07 3518
3923.66 3574
3924.25 3787
3924.84 3904
3925.43 3697
3926.02 3770
3926.61 3612
3927.20 3647
3927.80 3835
3928.39 3758
3928.98 3851
3929.57 3742
3930.16 3906
3930.75 3808
3931.34 3799
3931.94 3691
3932.53 3672
3933.12 3473
3933.71 3802
3934.30 3735
3934.89 3593
3935.48 3583
3936.08 3586
3936.67 3678
3937.26 3715
3937.85 3429
3938.44 3409
3939.04 3465
3939.63 3576
3940.22 3556
3940.81 3711
3941.40 3621
3942.00 3696
3942.59 3789
3943.18 3890
3943.77 3961
3944.37 3934
3944.96 3819
3945.55 3825
3946.14 3864
3946.74 3680
3947.33 3751
3947.92 3772
3948.51 3540
3949.11 3685
3949.70 3749
3950.29 3580
3950.88 3536
3951.48 3559
3952.07 3455
3952.66 3617
3953.26 3537
3953.85 3377
3954.44 3514
3955.04 3435
3955.63 3229
3956.22 3374
3956.82 3382
3957.41 3488
3958.00 3441
3958.60 3492
3959.19 3590
3959.78 3391
3960.38 3362
3960.97 3456
3961.56 3411
3962.16 3484
3962.75 3431
3963.34 3518
3963.94 3638
3964.53 3434
3965.13 3493
3965.72 3618
3966.31 3661
3966.91 3699
3967.50 3537
3968.10 3675
3968.69 3810
3969.28 3857
3969.88 3828
3970.47 3773
3971.07 3761
3971.66 3509
3972.26 3609
3972.85 3924
3973.45 3835
3974.04 3671
3974.63 3600
3975.23 3572
3975.82 3562
3976.42 3603
3977.01 3707
3977.61 3784
3978.20 3555
3978.80 3523
3979.39 3622
3979.99 3634
3980.58 3818
3981.18 3925
3981.77 3767
3982.37 3681
3982.96 3875
3983.56 3763
3984.15 3632
3984.75 3591
3985.35 3473
3985.94 3510
3986.54 3684
3987.13 3756
3987.73 3681
3988.32 3696
3988.92 3467
3989.51 3524
3990.11 3466
3990.71 3535
3991.30 3627
3991.90 3532
3992.49 3705
3993.09 3647
3993.69 3650
3994.28 3737
3994.88 3755
3995.47 3640
3996.07 3931
3996.67 3951
3997.26 3991
3997.86 4023
3998.46 4070
3999.05 4004
3999.65 4140
4000.25 3928
4000.84 4057
4001.44 4121
4002.04 4195
4002.63 3906
4003.23 3996
4003.83 3919
4004.42 3870
4005.02 3926
4005.62 3910
4006.21 3769
4006.81 3789
4007.41 4026
4008.01 4086
4008.60 3984
4009.20 3792
4009.80 3826
4010.39 4098
4010.99 4004
4011.59 4028
4012.19 3901
4012.78 4252
4013.38 4251
4013.98 4024
4014.58 4046
4015.17 4279
4015.77 4374
4016.37 4490
4016.97 4542
4017.57 4605
4018.16 5054
4018.76 5221
4019.36 5204
4019.96 5453
4020.56 5311
4021.15 5347
4021.75 5432
4022.35 5517
4022.95 5227
4023.55 4772
4024.14 4599
4024.74 4459
4025.34 4311
4025.94 4121
4026.54 4189
4027.14 4018
4027.74 4026
4028.33 4075
4028.93 4120
4029.53 4164
4030.13 4199
4030.73 4299
4031.33 4222
4031.93 4290
4032.53 4131
4033.12 4296
4033.72 4460
4034.32 4665
4034.92 4294
4035.52 4396
4036.12 4361
4036.72 4409
4037.32 3919
4037.92 3826
4038.52 4122
4039.12 4041
4039.72 3831
4040.32 3809
4040.92 3633
4041.52 3689
4042.12 3746
4042.71 3683
4043.31 3623
4043.91 3862
4044.51 3998
4045.11 3795
4045.71 3823
4046.31 3686
4046.91 3684
4047.51 3782
4048.11 3963
4048.71 4053
4049.31 4215
4049.91 4328
4050.52 4363
4051.12 4197
4051.72 4102
4052.32 4206
4052.92 3920
4053.52 3797
4054.12 4049
4054.72 4084
4055.32 3945
4055.92 3871
4056.52 3820
4057.12 3925
4057.72 3900
4058.32 3887
4058.92 3903
4059.52 3937
4060.13 3910
4060.73 3759
4061.33 3729
4061.93 3803
4062.53 3758
4063.13 3736
4063.73 3622
4064.33 3547
4064.94 3590
4065.54 3609
4066.14 3516
4066.74 3450
4067.34 3553
4067.94 3561
4068.54 3517
4069.15 3504
4069.75 3521
4070.35 3452
4070.95 3692
4071.55 3591
4072.16 3605
4072.76 3692
4073.36 3736
4073.96 3592
4074.56 3619
4075.17 3540
4075.77 3592
4076.37 3702
4076.97 3542
4077.57 3634
4078.18 3512
4078.78 3575
4079.38 3622
4079.98 3554
4080.59 3593
4081.19 3382
4081.79 3387
4082.39 3586
4083.00 3564
4083.60 3503
4084.20 3461
4084.81 3273
4085.41 3546
4086.01 3358
4086.61 3327
4087.22 3468
4087.82 3317
4088.42 3481
4089.03 3616
4089.63 3518
4090.23 3466
4090.84 3575
4091.44 3545
4092.04 3595
4092.65 3596
4093.25 3553
4093.85 3646
4094.46 3637
4095.06 3765
4095.66 3654
4096.27 3762
4096.87 3611
4097.48 3896
4098.08 3751
4098.68 3645
4099.29 3674
4099.89 3736
4100.49 3584
4101.10 3638
4101.70 3427
4102.31 3339
4102.91 3337
4103.52 3287
4104.12 3270
4104.72 3371
4105.33 3392
4105.93 3195
4106.54 3260
4107.14 3339
4107.75 3440
4108.35 3422
4108.96 3554
4109.56 3264
4110.16 3508
4110.77 3490
4111.37 3331
4111.98 3428
4112.58 3489
4113.19 3611
4113.79 3583
4114.40 3530
4115.00 3486
4115.61 3507
4116.21 3461
4116.82 3328
4117.42 3427
4118.03 3478
4118.64 3535
4119.24 3514
4119.85 3405
4120.45 3404
4121.06 3419
4121.66 3233
4122.27 3316
4122.87 3464
4123.48 3599
4124.09 3522
4124.69 3491
4125.30 3727
4125.90 3673
4126.51 3939
4127.11 3954
4127.72 3919
4128.33 3863
4128.93 3985
4129.54 3967
4130.14 3729
4130.75 3905
4131.36 3952
4131.96 3647
4132.57 3547
4133.18 3691
4133.78 3570
4134.39 3689
4135.00 3450
4135.60 3557
4136.21 3708
4136.82 3622
4137.42 3527
4138.03 3657
4138.64 3536
4139.24 3598
4139.85 3421
4140.46 3554
4141.06 3658
4141.67 3771
4142.28 3914
4142.88 3874
4143.49 3831
4144.10 3919
4144.71 3985
4145.31 4016
4145.92 3962
4146.53 3949
4147.14 3797
4147.74 3836
4148.35 3704
4148.96 3500
4149.57 3579
4150.17 3430
4150.78 3429
4151.39 3301
4152.00 3311
4152.60 3345
4153.21 3279
4153.82 3365
4154.43 3292
4155.04 3272
4155.64 3240
4156.25 3124
4156.86 3072
4157.47 3162
4158.08 3463
4158.69 3417
4159.29 3249
4159.90 3297
4160.51 3231
4161.12 3183
4161.73 3102
4162.34 3081
4162.94 3149
4163.55 3189
4164.16 3225
4164.77 3359
4165.38 3225
4165.99 3458
4166.60 3524
4167.21 3571
4167.81 3620
4168.42 3558
4169.03 3429
4169.64 3574
4170.25 3528
4170.86 3577
4171.47 3415
4172.08 3396
4172.69 3416
4173.30 3312
4173.91 3385
4174.52 3376
4175.13 3441
4175.74 3357
4176.34 3566
4176.95 3368
4177.56 3438
4178.17 3518
4178.78 3461
4179.39 3343
4180.00 3419
4180.61 3350
4181.22 3482
4181.83 3448
4182.44 3522
4183.05 3589
4183.66 3466
4184.27 3277
4184.88 3322
4185.49 3426
4186.10 3377
4186.71 3365
4187.32 3364
4187.93 3344
4188.55 3269
4189.16 3302
4189.77 3447
4190.38 3278
4190.99 3161
4191.60 3179
4192.21 3228
4192.82 3329
4193.43 3359
4194.04 3504
4194.65 3317
4195.26 3294
4195.87 3331
4196.49 3598
4197.10 3580
4197.71 3378
4198.32 3343
4198.93 3558
4199.54 3431
4200.15 3319
4200.76 3330
4201.38 3482
4201.99 3376
4202.60 3305
4203.21 3234
4203.82 3366
4204.43 3639
4205.04 3633
4205.66 3526
4206.27 3359
4206.88 3353
4207.49 3299
4208.10 3429
4208.72 3375
4209.33 3389
4209.94 3389
4210.55 3592
4211.16 3450
4211.78 3392
4212.39 3472
4213.00 3548
4213.61 3579
4214.22 3528
4214.84 3152
4215.45 3203
4216.06 3281
4216.67 3394
4217.29 3561
4217.90 3667
4218.51 3777
4219.13 3666
4219.74 3870
4220.35 4086
4220.96 4154
4221.58 4446
4222.19 4502
4222.80 4539
4223.42 4286
4224.03 4549
4224.64 4952
4225.25 4887
4225.87 5077
4226.48 5226
4227.09 5116
4227.71 5002
4228.32 5010
4228.93 4950
4229.55 4877
4230.16 4663
4230.77 4695
4231.39 4685
4232.00 4755
4232.62 4592
4233.23 4723
4233.84 4438
4234.46 4623
4235.07 4530
4235.68 4249
4236.30 4159
4236.91 4333
4237.53 4270
4238.14 4181
4238.75 4009
4239.37 3801
4239.98 3881
4240.60 3879
4241.21 3911
4241.83 3632
4242.44 3712
4243.05 3795
4243.67 3560
4244.28 3573
4244.90 3705
4245.51 3531
4246.13 3658
4246.74 3581
4247.36 3453
4247.97 3468
4248.59 3474
4249.20 3248
4249.82 3496
4250.43 3504
4251.05 3602
4251.66 3656
4252.28 3568
4252.89 3610
4253.51 3537
4254.12 3720
4254.74 3845
4255.35 3927
4255.97 3951
4256.58 4009
4257.20 4023
4257.81 4029
4258.43 4129
4259.05 4042
4259.66 3978
4260.28 3847
4260.89 3912
4261.51 3787
4262.12 3954
4262.74 3947
4263.36 3923
4263.97 3667
4264.59 3732
4265.20 3886
4265.82 3759
4266.44 3857
4267.05 3781
4267.67 3571
4268.28 3728
4268.90 3605
4269.52 3583
4270.13 3841
4270.75 3840
4271.37 3693
4271.98 3553
4272.60 3604
4273.22 3562
4273.83 3636
4274.45 3619
4275.07 3418
4275.68 3381
4276.30 3527
4276.92 3521
4277.53 3392
4278.15 3322
4278.77 3234
4279.38 3273
4280.00 3303
4280.62 3370
4281.24 3338
4281.85 3309
4282.47 3310
4283.09 3183
4283.70 3337
4284.32 3224
4284.94 3254
4285.56 3269
4286.17 3208
4286.79 3258
4287.41 3138
4288.03 3190
4288.65 3248
4289.26 3304
4289.88 3249
4290.50 3336
4291.12 3307
4291.73 3341
4292.35 3345
4292.97 3199
4293.59 3290
4294.21 3345
4294.83 3357
4295.44 3291
4296.06 3052
4296.68 3226
4297.30 3201
4297.92 3217
4298.54 3254
4299.15 3291
4299.77 3183
4300.39 3374
4301.01 3226
4301.63 3233
4302.25 3333
4302.87 3260
4303.48 3259
4304.10 3224
4304.72 3019
4305.34 3023
4305.96 3281
4306.58 3256
4307.20 3238
4307.82 3343
4308.44 3347
4309.06 3405
4309.67 3340
4310.29 3361
4310.91 3163
4311.53 3457
4312.15 3257
4312.77 3233
4313.39 3073
4314.01 3053
4314.63 3085
4315.25 3112
4315.87 3189
4316.49 3210
4317.11 3154
4317.73 3270
4318.35 2967
4318.97 3033
4319.59 3195
4320.21 3090
4320.83 3193
4321.45 3039
4322.07 3091
4322.69 3295
4323.31 3177
4323.93 3106
4324.55 3191
4325.17 3189
4325.79 3225
4326.41 3305
4327.03 3158
4327.65 3186
4328.27 3243
4328.89 3358
4329.51 3321
4330.13 3358
4330.76 3360
4331.38 3285
4332.00 3220
4332.62 3340
4333.24 3302
4333.86 3228
4334.48 3167
4335.10 3068
4335.72 3177
4336.34 3189
4336.97 3079
4337.59 3383
4338.21 3444
4338.83 3308
4339.45 3388
4340.07 3319
4340.69 3348
4341.31 3523
4341.94 3508
4342.56 3497
4343.18 3609
4343.80 3573
4344.42 3612
4345.04 3849
4345.67 3739
4346.29 3897
4346.91 4014
4347.53 4206
4348.15 4505
4348.78 4456
4349.40 4581
4350.02 4632
4350.64 4788
4351.26 4873
4351.89 4875
4352.51 4406
4353.13 4417
4353.75 4077
4354.38 4149
4355.00 3977
4355.62 3765
4356.24 3654
4356.87 3522
4357.49 3494
4358.11 3559
4358.74 3604
4359.36 3500
4359.98 3357
4360.60 3352
4361.23 3271
4361.85 3214
4362.47 3488
4363.10 3437
4363.72 3480
4364.34 3348
4364.97 3095
4365.59 3290
4366.21 3437
4366.83 3498
4367.46 3487
4368.08 3434
4368.71 3273
4369.33 3317
4369.95 3384
4370.58 3523
4371.20 3426
4371.82 3365
4372.45 3321
4373.07 3127
4373.69 3050
4374.32 3152
4374.94 3250
4375.57 3153
4376.19 3229
4376.81 3341
4377.44 3226
4378.06 3029
4378.69 3269
4379.31 3412
4379.94 3368
4380.56 3176
4381.18 3264
4381.81 3357
4382.43 3328
4383.06 3216
4383.68 3318
4384.31 3195
4384.93 3155
4385.56 3257
4386.18 3382
4386.81 3405
4387.43 3193
4388.05 3293
4388.68 3398
4389.30 3309
4389.93 3195
4390.55 3284
4391.18 3301
4391.81 3174
4392.43 3232
4393.06 3354
4393.68 3409
4394.31 3418
4394.93 3409
4395.56 3234
4396.18 3347
4396.81 3228
4397.43 3282
4398.06 3326
4398.68 3286
4399.31 3267
4399.94 3327
4400.56 3267
4401.19 3399
4401.81 3548
4402.44 3480
4403.06 3681
4403.69 3597
4404.32 3559
4404.94 3472
4405.57 3403
4406.20 3413
4406.82 3527
4407.45 3498
4408.07 3421
4408.70 3534
4409.33 3450
4409.95 3397
4410.58 3453
4411.21 3569
4411.83 3430
4412.46 3398
4413.09 3330
4413.71 3188
4414.34 3178
4414.97 3250
4415.59 3387
4416.22 3324
4416.85 3352
4417.47 3314
4418.10 3349
4418.73 3438
4419.35 3360
4419.98 3347
4420.61 3363
4421.24 3508
4421.86 3706
4422.49 3593
4423.12 3480
4423.75 3554
4424.37 3510
4425.00 3773
4425.63 3559
4426.26 3510
4426.88 3372
4427.51 3459
4428.14 3458
4428.77 3205
4429.39 3064
4430.02 3118
4430.65 3087
4431.28 3207
4431.91 3182
4432.53 3047
4433.16 3035
4433.79 3087
4434.42 3145
4435.05 3105
4435.67 3053
4436.30 3103
4436.93 3116
4437.56 3223
4438.19 3123
4438.82 2997
4439.44 3099
4440.07 3314
4440.70 3165
4441.33 3149
4441.96 3110
4442.59 3225
4443.22 3121
4443.85 2951
4444.47 2994
4445.10 2999
4445.73 3060
4446.36 3000
4446.99 3063
4447.62 3081
4448.25 3086
4448.88 3065
4449.51 2922
4450.14 3054
4450.77 3076
4451.39 2967
4452.02 3126
4452.65 3315
4453.28 3278
4453.91 3107
4454.54 2990
4455.17 3148
4455.80 3221
4456.43 3065
4457.06 3206
4457.69 3249
4458.32 3335
4458.95 3150
4459.58 3230
4460.21 3258
4460.84 3175
4461.47 3103
4462.10 3222
4462.73 3037
4463.36 3019
4463.99 2926
4464.62 2931
4465.25 2945
4465.88 2958
4466.51 2963
4467.14 2913
4467.77 2845
4468.40 2794
4469.03 3092
4469.67 3007
4470.30 2945
4470.93 3134
4471.56 2962
4472.19 3080
4472.82 3085
4473.45 2999
4474.08 2937
4474.71 2881
4475.34 3033
4475.97 2875
4476.61 2986
4477.24 2849
4477.87 2881
4478.50 2969
4479.13 3084
4479.76 2951
4480.39 2923
4481.02 3058
4481.66 3073
4482.29 3141
4482.92 3024
4483.55 3103
4484.18 3153
4484.81 3031
4485.45 3224
4486.08 3274
4486.71 3373
4487.34 3292
4487.97 3200
4488.61 3109
4489.24 3356
4489.87 3281
4490.50 3490
4491.13 3352
4491.77 3348
4492.40 3268
4493.03 3097
4493.66 3171
4494.30 3304
4494.93 3393
4495.56 3408
4496.19 3245
4496.83 3317
4497.46 3225
4498.09 3054
4498.72 3123
4499.36 3218
4499.99 3225
4500.62 3186
4501.25 3136
4501.89 3271
4502.52 3346
4503.15 3434
4503.79 3508
4504.42 3670
4505.05 3960
4505.69 3995
4506.32 4036
4506.95 4060
4507.59 4016
4508.22 3956
4508.85 3616
4509.49 3831
4510.12 3738
4510.75 3441
4511.39 3578
4512.02 3495
4512.65 3459
4513.29 3630
4513.92 3619
4514.56 3561
4515.19 3315
4515.82 3391
4516.46 3330
4517.09 3334
4517.73 3478
4518.36 3516
4518.99 3445
4519.63 3339
4520.26 3137
4520.90 3203
4521.53 3317
4522.16 3336
4522.80 3319
4523.43 3427
4524.07 3301
4524.70 3361
4525.34 3528
4525.97 3663
4526.61 3585
4527.24 3869
4527.88 4003
4528.51 3875
4529.15 4014
4529.78 4193
4530.42 4474
4531.05 4705
4531.69 5101
4532.32 5656
4532.96 6348
4533.59 6827
4534.23 7170
4534.86 7681
4535.50 7942
4536.13 7850
4536.77 8113
4537.40 7750
4538.04 7464
4538.67 6706
4539.31 6180
4539.94 5610
4540.58 5020
4541.22 4703
4541.85 4396
4542.49 4098
4543.12 3758
4543.76 3766
4544.40 3703
4545.03 3655
4545.67 3684
4546.30 3674
4546.94 3779
4547.58 3988
4548.21 3958
4548.85 3944
4549.48 4165
4550.12 4537
4550.76 4594
4551.39 4831
4552.03 4652
4552.67 4693
4553.30 4775
4553.94 4676
4554.58 4627
4555.21 4421
4555.85 4282
4556.49 4358
4557.12 4207
4557.76 3999
4558.40 3869
4559.03 3884
4559.67 3648
4560.31 3730
4560.94 3715
4561.58 3544
4562.22 3667
4562.86 3763
4563.49 3947
4564.13 3591
4564.77 3855
4565.41 3720
4566.04 3737
4566.68 3856
4567.32 3745
4567.96 3943
4568.59 4191
4569.23 4189
4569.87 3986
4570.51 3890
4571.14 4119
4571.78 4272
4572.42 4342
4573.06 4081
4573.70 4245
4574.33 4019
4574.97 4161
4575.61 4078
4576.25 3944
4576.89 3791
4577.52 3781
4578.16 3811
4578.80 3539
4579.44 3578
4580.08 3540
4580.72 3571
4581.35 3582
4581.99 3593
4582.63 3302
4583.27 3248
4583.91 3535
4584.55 3326
4585.19 3509
4585.83 3599
4586.46 3407
4587.10 3225
4587.74 3622
4588.38 3463
4589.02 3379
4589.66 3621
4590.30 3420
4590.94 3469
4591.58 3414
4592.22 3202
4592.85 3246
4593.49 3453
4594.13 3358
4594.77 3263
4595.41 3226
4596.05 3203
4596.69 3176
4597.33 3095
4597.97 3242
4598.61 3369
4599.25 3207
4599.89 3071
4600.53 3035
4601.17 3024
4601.81 3021
4602.45 3272
4603.09 3123
4603.73 3007
4604.37 3094
4605.01 3109
4605.65 3059
4606.29 2936
4606.93 3139
4607.57 3298
4608.21 2964
4608.85 2997
4609.49 3017
4610.13 3121
4610.77 3241
4611.41 3207
4612.05 3083
4612.70 3156
4613.34 2994
4613.98 2947
4614.62 2966
4615.26 3124
4615.90 3062
4616.54 3047
4617.18 3040
4617.82 2875
4618.46 3070
4619.10 2774
4619.75 2908
4620.39 3010
4621.03 3024
4621.67 3067
4622.31 2927
4622.95 2886
4623.59 2811
4624.24 2866
4624.88 2844
4625.52 2927
4626.16 2879
4626.80 2650
4627.44 2849
4628.09 2729
4628.73 2782
4629.37 2696
4630.01 2780
4630.65 2746
4631.29 2787
4631.94 2764
4632.58 2822
4633.22 2726
4633.86 2637
4634.51 2694
4635.15 2630
4635.79 2802
4636.43 2827
4637.07 2870
4637.72 3007
4638.36 2726
4639.00 2820
4639.64 3016
4640.29 2998
4640.93 2827
4641.57 2745
4642.21 2841
4642.86 2975
4643.50 2823
4644.14 2935
4644.79 2821
4645.43 2717
4646.07 2752
4646.72 2639
4647.36 2843
4648.00 2764
4648.64 2792
4649.29 2843
4649.93 2907
4650.57 3018
4651.22 2871
4651.86 2928
4652.50 2942
4653.15 2876
4653.79 2766
4654.44 2872
4655.08 2970
4655.72 3047
4656.37 2918
4657.01 2972
4657.65 3036
4658.30 2836
4658.94 2771
4659.59 2717
4660.23 2754
4660.87 3066
4661.52 2903
4662.16 2656
4662.81 2580
4663.45 2727
4664.09 2802
4664.74 2629
4665.38 2755
4666.03 2825
4666.67 2656
4667.32 2621
4667.96 2676
4668.61 2603
4669.25 2589
4669.89 2625
4670.54 2636
4671.18 2655
4671.83 2480
4672.47 2649
4673.12 2609
4673.76 2576
4674.41 2585
4675.05 2560
4675.70 2620
4676.34 2705
4676.99 2691
4677.63 2569
4678.28 2458
4678.92 2560
4679.57 2605
4680.22 2660
4680.86 2590
4681.51 2718
4682.15 2685
4682.80 2639
4683.44 2676
4684.09 2688
4684.73 2772
4685.38 2586
4686.03 2730
4686.67 2778
4687.32 2803
4687.96 2765
4688.61 2717
4689.25 2634
4689.90 2708
4690.55 2692
4691.19 2637
4691.84 2515
4692.49 2661
4693.13 2534
4693.78 2635
4694.42 2694
4695.07 2709
4695.72 2723
4696.36 2586
4697.01 2505
4697.66 2598
4698.30 2615
4698.95 2433
4699.60 2615
4700.24 2655
4700.89 2659
4701.54 2718
4702.18 2897
4702.83 2879
4703.48 2805
4704.12 2844
4704.77 2762
4705.42 2759
4706.07 2710
4706.71 2572
4707.36 2648
4708.01 2647
4708.66 2730
4709.30 2648
4709.95 2559
4710.60 2626
4711.24 2745
4711.89 2806
4712.54 2883
4713.19 2833
4713.84 2682
4714.48 2881
4715.13 2778
4715.78 2739
4716.43 2871
4717.07 2817
4717.72 2717
4718.37 2700
4719.02 2700
4719.67 2593
4720.31 2684
4720.96 2698
4721.61 2601
4722.26 2665
4722.91 2746
4723.56 2825
4724.20 2806
4724.85 2791
4725.50 2819
4726.15 2898
4726.80 2812
4727.45 2803
4728.10 2848
4728.74 2817
4729.39 2892
4730.04 2882
4730.69 2870
4731.34 2692
4731.99 2677
4732.64 2512
4733.29 2644
4733.94 2722
4734.58 2709
4735.23 2733
4735.88 2593
4736.53 2658
4737.18 2569
4737.83 2467
4738.48 2706
4739.13 2649
4739.78 2595
4740.43 2806
4741.08 2846
4741.73 2840
4742.38 2985
4743.03 2888
4743.68 2843
4744.33 2897
4744.98 2834
4745.63 2848
4746.28 2628
4746.93 2666
4747.58 2872
4748.23 2922
4748.88 2935
4749.53 2857
4750.18 2767
4750.83 2801
4751.48 2926
4752.13 2994
4752.78 2964
4753.43 2888
4754.08 3002
4754.73 3211
4755.38 3177
4756.03 3178
4756.68 2964
4757.33 3159
4757.98 3239
4758.63 3285
4759.28 3262
4759.93 3087
4760.59 2990
4761.24 2927
4761.89 2814
4762.54 2875
4763.19 3002
4763.84 2934
4764.49 3023
4765.14 3083
4765.79 2953
4766.45 2933
4767.10 3209
4767.75 3201
4768.40 3078
4769.05 3058
4769.70 3145
4770.35 3009
4771.01 3028
4771.66 2896
4772.31 2867
4772.96 2808
4773.61 2734
4774.26 2810
4774.92 2616
4775.57 2605
4776.22 2646
4776.87 2804
4777.52 2653
4778.18 2526
4778.83 2559
4779.48 2595
4780.13 2655
4780.79 2842
4781.44 2744
4782.09 2515
4782.74 2533
4783.40 2730
4784.05 2870
4784.70 2673
4785.35 2818
4786.01 2760
4786.66 2534
4787.31 2634
4787.96 2617
4788.62 2566
4789.27 2501
4789.92 2608
4790.58 2591
4791.23 2566
4791.88 2776
4792.53 2555
4793.19 2530
4793.84 2487
4794.49 2662
4795.15 2647
4795.80 2677
4796.45 2700
4797.11 2659
4797.76 2583
4798.41 2680
4799.07 2625
4799.72 2508
4800.37 2561
4801.03 2464
4801.68 2666
4802.34 2652
4802.99 2678
4803.64 2669
4804.30 2628
4804.95 2729
4805.61 2591
4806.26 2609
4806.91 2599
4807.57 2499
4808.22 2681
4808.88 2873
4809.53 2779
4810.18 2628
4810.84 2626
4811.49 2784
4812.15 2753
4812.80 2697
4813.46 2363
4814.11 2648
4814.77 2445
4815.42 2491
4816.07 2577
4816.73 2610
4817.38 2508
4818.04 2570
4818.69 2701
4819.35 2733
4820.00 2746
4820.66 2777
4821.31 2764
4821.97 2678
4822.62 2858
4823.28 2866
4823.93 2897
4824.59 2873
4825.24 2755
4825.90 2823
4826.56 2831
4827.21 2672
4827.87 2719
4828.52 2733
4829.18 2667
4829.83 2587
4830.49 2796
4831.14 2649
4831.80 2767
4832.46 2599
4833.11 2489
4833.77 2697
4834.42 2825
4835.08 2838
4835.74 2773
4836.39 2786
4837.05 3086
4837.70 2955
4838.36 3131
4839.02 3057
4839.67 3076
4840.33 3235
4840.99 3135
4841.64 3039
4842.30 3089
4842.96 2960
4843.61 2939
4844.27 2982
4844.92 2830
4845.58 2964
4846.24 2857
4846.90 2809
4847.55 2813
4848.21 2826
4848.87 2791
4849.52 2798
4850.18 2816
4850.84 2705
4851.49 2893
4852.15 2921
4852.81 2911
4853.47 2930
4854.12 2945
4854.78 3057
4855.44 3054
4856.09 2968
4856.75 2827
4857.41 2930
4858.07 2898
4858.72 2779
4859.38 2760
4860.04 2946
4860.70 2763
4861.36 2697
4862.01 2829
4862.67 2848
4863.33 2827
4863.99 2891
4864.64 2930
4865.30 2967
4865.96 2985
4866.62 3033
4867.28 3002
4867.94 3032
4868.59 3088
4869.25 3069
4869.91 2944
4870.57 2819
4871.23 3179
4871.89 3020
4872.54 2825
4873.20 2881
4873.86 2902
4874.52 2849
4875.18 2891
4875.84 2972
4876.50 2864
4877.16 2871
4877.81 2781
4878.47 2852
4879.13 3030
4879.79 2981
4880.45 2932
4881.11 2594
4881.77 2845
4882.43 2850
4883.09 2877
4883.75 2867
4884.41 2777
4885.06 2700
4885.72 2726
4886.38 2666
4887.04 2812
4887.70 2646
4888.36 2613
4889.02 2568
4889.68 2546
4890.34 2664
4891.00 2561
4891.66 2549
4892.32 2426
4892.98 2669
4893.64 2687
4894.30 2716
4894.96 2676
4895.62 2637
4896.28 2707
4896.94 2600
4897.60 2644
4898.26 2627
4898.92 2599
4899.58 2486
4900.24 2500
4900.90 2433
4901.56 2471
4902.22 2605
4902.88 2591
4903.54 2519
4904.21 2673
4904.87 2516
4905.53 2443
4906.19 2490
4906.85 2476
4907.51 2392
4908.17 2486
4908.83 2562
4909.49 2550
4910.15 2773
4910.81 2672
4911.48 2567
4912.14 2468
4912.80 2554
4913.46 2530
4914.12 2511
4914.78 2495
4915.44 2559
4916.11 2543
4916.77 2481
4917.43 2420
4918.09 2569
4918.75 2628
4919.41 2560
4920.07 2495
4920.74 2372
4921.40 2408
4922.06 2340
4922.72 2268
4923.38 2387
4924.05 2353
4924.71 2244
4925.37 2430
4926.03 2412
4926.69 2206
4927.36 2343
4928.02 2455
4928.68 2373
4929.34 2465
4930.01 2254
4930.67 2349
4931.33 2453
4931.99 2431
4932.66 2434
4933.32 2306
4933.98 2309
4934.64 2279
4935.31 2217
4935.97 2452
4936.63 2426
4937.30 2347
4937.96 2501
4938.62 2390
4939.28 2448
4939.95 2414
4940.61 2249
4941.27 2215
4941.94 2271
4942.60 2200
4943.26 2223
4943.93 2343
4944.59 2318
4945.25 2331
4945.92 2286
4946.58 2374
4947.24 2485
4947.91 2304
4948.57 2373
4949.23 2450
4949.90 2297
4950.56 2411
4951.23 2344
4951.89 2269
4952.55 2315
4953.22 2374
4953.88 2225
4954.55 2309
4955.21 2442
4955.87 2345
4956.54 2331
4957.20 2306
4957.87 2342
4958.53 2491
4959.20 2411
4959.86 2191
4960.52 2228
4961.19 2310
4961.85 2374
4962.52 2330
4963.18 2384
4963.85 2373
4964.51 2272
4965.18 2296
4965.84 2393
4966.51 2392
4967.17 2418
4967.84 2316
4968.50 2279
4969.17 2428
4969.83 2291
4970.50 2377
4971.16 2340
4971.83 2329
4972.49 2331
4973.16 2472
4973.82 2491
4974.49 2451
4975.15 2410
4975.82 2426
4976.48 2432
4977.15 2542
4977.82 2520
4978.48 2323
4979.15 2266
4979.81 2429
4980.48 2321
4981.14 2327
4981.81 2488
4982.48 2385
4983.14 2347
4983.81 2265
4984.47 2354
4985.14 2369
4985.81 2243
4986.47 2354
4987.14 2326
4987.81 2341
4988.47 2268
4989.14 2394
4989.80 2543
4990.47 2543
4991.14 2659
4991.80 2729
4992.47 2718
4993.14 2609
4993.80 2666
4994.47 2765
4995.14 2739
4995.80 2834
4996.47 2604
4997.14 2509
4997.80 2561
4998.47 2366
4999.14 2352
4999.81 2505
5000.47 2408
5001.14 2413
5001.81 2405
5002.47 2355
5003.14 2327
5003.81 2355
5004.48 2316
5005.14 2278
5005.81 2290
5006.48 2421
5007.15 2409
5007.81 2302
5008.48 2469
5009.15 2455
5009.82 2202
5010.49 2287
5011.15 2446
5011.82 2485
5012.49 2590
5013.16 2555
5013.83 2441
5014.49 2466
5015.16 2407
5015.83 2254
5016.50 2337
5017.17 2348
5017.83 2454
5018.50 2533
5019.17 2499
5019.84 2384
5020.51 2379
5021.18 2479
5021.84 2466
5022.51 2490
5023.18 2606
5023.85 2625
5024.52 2687
5025.19 2866
5025.86 2842
5026.53 2744
5027.19 2831
5027.86 2877
5028.53 2751
5029.20 2639
5029.87 2734
5030.54 2870
5031.21 2812
5031.88 2527
5032.55 2549
5033.22 2676
5033.89 2615
5034.56 2602
5035.23 2488
5035.89 2478
5036.56 2558
5037.23 2413
5037.90 2329
5038.57 2416
5039.24 2447
5039.91 2473
5040.58 2457
5041.25 2455
5041.92 2443
5042.59 2424
5043.26 2391
5043.93 2482
5044.60 2373
5045.27 2400
5045.94 2574
5046.61 2440
5047.28 2429
5047.95 2474
5048.62 2547
5049.29 2538
5049.96 2629
5050.63 2519
5051.31 2466
5051.98 2430
5052.65 2484
5053.32 2599
5053.99 2608
5054.66 2452
5055.33 2396
5056.00 2461
5056.67 2393
5057.34 2594
5058.01 2486
5058.68 2487
5059.35 2365
5060.03 2438
5060.70 2442
5061.37 2524
5062.04 2528
5062.71 2420
5063.38 2457
5064.05 2478
5064.72 2457
5065.40 2562
5066.07 2465
5066.74 2314
5067.41 2416
5068.08 2447
5068.75 2330
5069.43 2397
5070.10 2464
5070.77 2380
5071.44 2377
5072.11 2464
5072.79 2490
5073.46 2408
5074.13 2425
5074.80 2347
5075.47 2323
5076.15 2328
5076.82 2463
5077.49 2479
5078.16 2374
5078.83 2372
5079.51 2446
5080.18 2487
5080.85 2547
5081.52 2537
5082.20 2379
5082.87 2507
5083.54 2451
5084.22 2523
5084.89 2521
5085.56 2333
5086.23 2425
5086.91 2585
5087.58 2505
5088.25 2428
5088.93 2586
5089.60 2580
5090.27 2638
5090.94 2329
5091.62 2566
5092.29 2583
5092.96 2597
5093.64 2617
5094.31 2539
5094.98 2687
5095.66 2751
5096.33 2727
5097.00 2695
5097.68 2575
5098.35 2574
5099.03 2498
5099.70 2614
5100.37 2531
5101.05 2330
5101.72 2408
5102.39 2448
5103.07 2526
5103.74 2362
5104.42 2358
5105.09 2390
5105.77 2345
5106.44 2380
5107.11 2414
5107.79 2389
5108.46 2312
5109.14 2240
5109.81 2389
5110.49 2335
5111.16 2416
5111.83 2356
5112.51 2467
5113.18 2448
5113.86 2426
5114.53 2549
5115.21 2481
5115.88 2298
5116.56 2287
5117.23 2215
5117.91 2205
5118.58 2444
5119.26 2413
5119.93 2426
5120.61 2374
5121.28 2486
5121.96 2427
5122.63 2415
5123.31 2411
5123.98 2338
5124.66 2533
5125.33 2504
5126.01 2455
5126.69 2477
5127.36 2455
5128.04 2396
5128.71 2444
5129.39 2267
5130.06 2286
5130.74 2325
5131.42 2467
5132.09 2371
5132.77 2331
5133.44 2468
5134.12 2466
5134.79 2461
5135.47 2387
5136.15 2305
5136.82 2429
5137.50 2499
5138.18 2420
5138.85 2263
5139.53 2258
5140.20 2352
5140.88 2422
5141.56 2389
5142.23 2478
5142.91 2517
5143.59 2524
5144.26 2507
5144.94 2465
5145.62 2427
5146.29 2484
5146.97 2519
5147.65 2404
5148.33 2216
5149.00 2336
5149.68 2401
5150.36 2308
5151.03 2143
5151.71 2313
5152.39 2281
5153.06 2342
5153.74 2328
5154.42 2461
5155.10 2347
5155.77 2212
5156.45 2246
5157.13 2370
5157.81 2419
5158.48 2451
5159.16 2292
5159.84 2291
5160.52 2211
5161.20 2296
5161.87 2234
5162.55 2136
5163.23 2084
5163.91 2228
5164.58 2249
5165.26 2388
5165.94 2149
5166.62 2233
5167.30 2270
5167.98 2178
5168.65 2163
5169.33 2173
5170.01 2277
5170.69 2271
5171.37 2403
5172.05 2375
5172.72 2364
5173.40 2433
5174.08 2291
5174.76 2281
5175.44 2304
5176.12 2227
5176.80 2267
5177.48 2329
5178.15 2218
5178.83 2281
5179.51 2178
5180.19 2250
5180.87 2213
5181.55 2240
5182.23 2213
5182.91 2261
5183.59 2257
5184.27 2186
5184.95 2221
5185.63 2262
5186.30 2163
5186.98 2150
5187.66 2169
5188.34 2337
5189.02 2360
5189.70 2183
5190.38 2112
5191.06 2138
5191.74 2161
5192.42 2140
5193.10 2109
5193.78 2260
5194.46 2219
5195.14 2174
5195.82 2253
5196.50 2286
5197.18 2273
5197.86 2080
5198.54 2090
5199.22 2153
5199.90 2132
5200.58 2040
5201.26 2068
5201.94 2108
5202.62 2133
5203.31 2077
5203.99 2231
5204.67 2371
5205.35 2196
5206.03 2265
5206.71 2146
5207.39 2069
5208.07 2325
5208.75 2264
5209.43 2330
5210.11 2284
5210.79 2195
5211.48 2296
5212.16 2268
5212.84 2128
5213.52 2072
5214.20 2169
5214.88 2173
5215.56 2233
5216.24 2291
5216.93 2035
5217.61 2125
5218.29 2175
5218.97 2201
5219.65 2185
5220.33 2220
5221.02 2287
5221.70 2280
5222.38 2228
5223.06 2245
5223.74 2290
5224.42 2281
5225.11 2248
5225.79 2342
5226.47 2375
5227.15 2296
5227.83 2170
5228.52 2110
5229.20 2244
5229.88 2298
5230.56 2120
5231.25 2144
5231.93 2270
5232.61 2252
5233.29 2188
5233.98 2050
5234.66 2052
5235.34 2231
5236.02 2241
5236.71 2140
5237.39 2112
5238.07 2171
5238.76 2256
5239.44 2306
5240.12 2376
5240.80 2339
5241.49 2348
5242.17 2369
5242.85 2388
5243.54 2449
5244.22 2310
5244.90 2306
5245.59 2254
5246.27 2174
5246.95 2336
5247.64 2373
5248.32 2181
5249.00 2206
5249.69 2310
5250.37 2438
5251.05 2259
5251.74 2343
5252.42 2283
5253.11 2371
5253.79 2454
5254.47 2467
5255.16 2409
5255.84 2393
5256.53 2305
5257.21 2198
5257.89 2149
5258.58 2274
5259.26 2284
5259.95 2212
5260.63 2268
5261.32 2293
5262.00 2158
5262.68 2240
5263.37 2235
5264.05 2263
5264.74 2341
5265.42 2377
5266.11 2347
5266.79 2309
5267.48 2280
5268.16 2260
5268.85 2315
5269.53 2369
5270.22 2392
5270.90 2258
5271.59 2293
5272.27 2198
5272.96 2302
5273.64 2311
5274.33 2280
5275.01 2282
5275.70 2284
5276.38 2353
5277.07 2357
5277.75 2315
5278.44 2335
5279.12 2338
5279.81 2343
5280.49 2373
5281.18 2345
5281.87 2381
5282.55 2339
5283.24 2342
5283.92 2193
5284.61 2262
5285.30 2450
5285.98 2461
5286.67 2362
5287.35 2351
5288.04 2332
5288.73 2300
5289.41 2376
5290.10 2493
5290.78 2277
5291.47 2272
5292.16 2310
5292.84 2370
5293.53 2389
5294.22 2404
5294.90 2246
5295.59 2267
5296.28 2304
5296.96 2375
5297.65 2260
5298.34 2209
5299.02 2299
5299.71 2411
5300.40 2316
5301.08 2289
5301.77 2371
5302.46 2412
5303.14 2420
5303.83 2443
5304.52 2494
5305.21 2499
5305.89 2608
5306.58 2463
5307.27 2384
5307.96 2319
5308.64 2343
5309.33 2524
5310.02 2470
5310.71 2367
5311.39 2379
5312.08 2319
5312.77 2287
5313.46 2324
5314.14 2418
5314.83 2346
5315.52 2510
5316.21 2453
5316.89 2396
5317.58 2357
5318.27 2394
5318.96 2343
5319.65 2465
5320.34 2400
5321.02 2508
5321.71 2529
5322.40 2416
5323.09 2466
5323.78 2468
5324.47 2536
5325.15 2462
5325.84 2438
5326.53 2602
5327.22 2511
5327.91 2495
5328.60 2455
5329.29 2451
5329.97 2628
5330.66 2639
5331.35 2784
5332.04 2769
5332.73 2667
5333.42 2761
5334.11 2641
5334.80 2915
5335.49 3049
5336.18 2948
5336.87 3043
5337.55 3012
5338.24 2721
5338.93 2927
5339.62 2670
5340.31 2781
5341.00 2928
5341.69 2823
5342.38 2713
5343.07 2721
5343.76 2633
5344.45 2675
5345.14 2717
5345.83 2642
5346.52 2632
5347.21 2689
5347.90 2682
5348.59 2643
5349.28 2902
5349.97 2985
5350.66 3155
5351.35 3158
5352.04 3555
5352.73 3717
5353.42 3810
5354.11 3973
5354.80 4053
5355.49 4166
5356.18 4100
5356.87 3939
5357.56 4041
5358.25 3935
5358.94 3669
5359.64 3358
5360.33 3151
5361.02 2903
5361.71 2942
5362.40 2669
5363.09 2695
5363.78 2540
5364.47 2660
5365.16 2693
5365.85 2669
5366.55 2605
5367.24 2701
5367.93 2640
5368.62 2683
5369.31 2610
5370.00 2724
5370.69 2622
5371.38 2593
5372.08 2701
5372.77 2597
5373.46 2571
5374.15 2567
5374.84 2629
5375.53 2596
5376.23 2601
5376.92 2537
5377.61 2581
5378.30 2652
5378.99 2568
5379.69 2441
5380.38 2621
5381.07 2517
5381.76 2565
5382.45 2849
5383.15 2915
5383.84 2896
5384.53 2774
5385.22 3014
5385.92 2761
5386.61 2694
5387.30 2918
5387.99 2830
5388.69 2893
5389.38 2842
5390.07 2783
5390.76 2642
5391.46 2634
5392.15 2730
5392.84 2768
5393.54 2801
5394.23 2803
5394.92 2800
5395.61 2866
5396.31 2636
5397.00 2648
5397.69 2673
5398.39 2678
5399.08 2665
5399.77 2632
5400.47 2561
5401.16 2577
5401.85 2527
5402.55 2516
5403.24 2503
5403.93 2452
5404.63 2513
5405.32 2467
5406.02 2480
5406.71 2379
5407.40 2450
5408.10 2470
5408.79 2442
5409.48 2626
5410.18 2555
5410.87 2473
5411.57 2485
5412.26 2438
5412.95 2429
5413.65 2415
5414.34 2418
5415.04 2481
5415.73 2407
5416.43 2310
5417.12 2389
5417.82 2331
5418.51 2435
5419.20 2386
5419.90 2464
5420.59 2440
5421.29 2250
5421.98 2303
5422.68 2334
5423.37 2410
5424.07 2236
5424.76 2216
5425.46 2469
5426.15 2381
5426.85 2397
5427.54 2467
5428.24 2554
5428.93 2567
5429.63 2408
5430.32 2324
5431.02 2480
5431.71 2369
5432.41 2277
5433.10 2344
5433.80 2309
5434.50 2292
5435.19 2323
5435.89 2359
5436.58 2352
5437.28 2429
5437.97 2435
5438.67 2316
5439.37 2380
5440.06 2381
5440.76 2188
5441.45 2476
5442.15 2485
5442.85 2361
5443.54 2321
5444.24 2237
5444.93 2281
5445.63 2281
5446.33 2476
5447.02 2371
5447.72 2235
5448.42 2364
5449.11 2434
5449.81 2390
5450.51 2521
5451.20 2538
5451.90 2493
5452.60 2689
5453.29 2626
5453.99 2676
5454.69 2644
5455.38 2442
5456.08 2506
5456.78 2413
5457.47 2446
5458.17 2417
5458.87 2421
5459.57 2218
5460.26 2400
5460.96 2515
5461.66 2444
5462.35 2314
5463.05 2510
5463.75 2665
5464.45 2554
5465.14 2442
5465.84 2580
5466.54 2611
5467.24 2684
5467.93 2915
5468.63 2801
5469.33 2810
5470.03 2822
5470.73 2649
5471.42 2541
5472.12 2499
5472.82 2354
5473.52 2507
5474.22 2597
5474.91 2467
5475.61 2628
5476.31 2427
5477.01 2624
5477.71 2578
5478.40 2571
5479.10 2493
5479.80 2607
5480.50 2605
5481.20 2682
5481.90 2519
5482.60 2709
5483.29 2767
5483.99 2757
5484.69 2887
5485.39 2791
5486.09 2753
5486.79 2717
5487.49 2669
5488.19 2671
5488.89 2567
5489.58 2496
5490.28 2604
5490.98 2609
5491.68 2569
5492.38 2567
5493.08 2559
5493.78 2486
5494.48 2537
5495.18 2584
5495.88 2673
5496.58 2630
5497.28 2597
5497.98 2574
5498.68 2718
5499.38 2924
5500.08 2745
5500.78 2898
5501.48 2913
5502.18 2902
5502.88 2975
5503.58 3021
5504.28 3224
5504.98 3258
5505.68 3146
5506.38 3346
5507.08 3271
5507.78 2976
5508.48 2983
5509.18 2921
5509.88 2965
5510.58 2977
5511.28 2775
5511.98 2686
5512.68 2758
5513.38 2733
5514.08 2649
5514.78 2659
5515.48 2595
5516.18 2594
5516.88 2656
5517.58 2758
5518.28 2702
5518.99 2534
5519.69 2620
5520.39 2754
5521.09 2638
5521.79 2520
5522.49 2582
5523.19 2720
5523.89 2730
5524.59 2545
5525.30 2656
5526.00 2853
5526.70 2660
5527.40 2536
5528.10 2532
5528.80 2466
5529.50 2357
5530.21 2525
5530.91 2484
5531.61 2519
5532.31 2275
5533.01 2373
5533.72 2378
5534.42 2430
5535.12 2570
5535.82 2389
5536.52 2419
5537.23 2490
5537.93 2398
5538.63 2363
5539.33 2405
5540.03 2378
5540.74 2437
5541.44 2567
5542.14 2476
5542.84 2460
5543.55 2474
5544.25 2419
5544.95 2418
5545.65 2347
5546.36 2353
5547.06 2515
5547.76 2517
5548.47 2600
5549.17 2495
5549.87 2451
5550.57 2499
5551.28 2480
5551.98 2401
5552.68 2464
5553.39 2414
5554.09 2518
5554.79 2478
5555.50 2376
5556.20 2497
5556.90 2397
5557.61 2378
5558.31 2258
5559.01 2286
5559.72 2244
5560.42 2253
5561.12 2308
5561.83 2408
5562.53 2406
5563.23 2209
5563.94 2193
5564.64 2358
5565.35 2209
5566.05 2132
5566.75 2270
5567.46 2384
5568.16 2246
5568.87 2283
5569.57 2361
5570.27 2200
5570.98 2256
5571.68 2274
5572.39 2297
5573.09 2310
5573.80 2344
5574.50 2252
5575.21 2280
5575.91 2316
5576.61 2283
5577.32 2392
5578.02 2388
5578.73 2424
5579.43 2317
5580.14 2393
5580.84 2195
5581.55 2224
5582.25 2196
5582.96 2319
5583.66 2208
5584.37 2190
5585.07 2299
5585.78 2178
5586.48 2089
5587.19 2207
5587.89 2356
5588.60 2337
5589.30 2182
5590.01 2137
5590.72 2271
5591.42 2260
5592.13 2169
5592.83 2117
5593.54 2219
5594.24 2155
5594.95 2132
5595.66 2059
5596.36 2173
5597.07 2059
5597.77 2100
5598.48 2104
5599.18 2100
5599.89 2084
5600.60 2093
5601.30 2205
5602.01 2049
5602.72 2008
5603.42 2084
5604.13 2100
5604.83 2156
5605.54 2216
5606.25 2151
5606.95 2079
5607.66 2008
5608.37 2209
5609.07 2145
5609.78 2125
5610.49 2191
5611.19 2106
5611.90 2101
5612.61 2066
5613.31 2065
5614.02 1936
5614.73 2132
5615.44 2144
5616.14 2035
5616.85 2025
5617.56 2175
5618.26 2108
5618.97 2071
5619.68 2062
5620.39 2061
5621.09 2078
5621.80 2000
5622.51 2146
5623.22 2018
5623.92 2122
5624.63 2048
5625.34 2059
5626.05 2099
5626.75 2093
5627.46 2122
5628.17 2054
5628.88 2050
5629.59 2096
5630.29 2047
5631.00 2174
5631.71 2155
5632.42 2035
5633.13 1990
5633.83 1892
5634.54 2155
5635.25 1972
5635.96 1991
5636.67 1917
5637.38 2057
5638.08 2199
5638.79 2112
5639.50 2046
5640.21 2057
5640.92 2194
5641.63 2181
5642.34 2205
5643.05 2102
5643.75 1997
5644.46 2053
5645.17 2067
5645.88 1945
5646.59 2059
5647.30 2075
5648.01 2141
5648.72 2057
5649.43 2089
5650.14 2119
5650.85 2033
5651.55 2090
5652.26 2026
5652.97 2093
5653.68 2097
5654.39 2116
5655.10 2100
5655.81 1984
5656.52 2070
5657.23 1962
5657.94 2027
5658.65 2061
5659.36 1950
5660.07 2070
5660.78 2161
5661.49 2071
5662.20 2092
5662.91 2140
5663.62 2259
5664.33 2241
5665.04 2178
5665.75 2055
5666.46 2080
5667.17 2209
5667.88 2284
5668.59 2097
5669.30 2151
5670.01 2116
5670.72 2212
5671.43 2190
5672.14 2223
5672.85 2087
5673.57 2149
5674.28 2158
5674.99 2197
5675.70 2163
5676.41 2276
5677.12 2228
5677.83 2224
5678.54 2178
5679.25 2171
5679.96 2088
5680.68 2180
5681.39 2131
5682.10 2008
5682.81 2090
5683.52 2124
5684.23 2028
5684.94 2184
5685.65 2222
5686.37 2191
5687.08 1996
5687.79 2132
5688.50 2287
5689.21 2165
5689.92 2173
5690.64 2124
5691.35 2056
5692.06 2102
5692.77 2202
5693.48 2241
5694.20 2152
5694.91 2135
5695.62 2165
5696.33 2189
5697.04 2005
5697.76 2025
5698.47 2218
5699.18 2214
5699.89 2330
5700.61 2164
5701.32 2090
5702.03 2064
5702.74 2022
5703.46 2008
5704.17 2143
5704.88 2154
5705.59 2085
5706.31 2070
5707.02 2104
5707.73 2107
5708.45 2117
5709.16 2047
5709.87 2119
5710.58 2126
5711.30 2167
5712.01 2185
5712.72 2263
5713.44 2159
5714.15 2077
5714.86 2177
5715.58 2269
5716.29 2123
5717.00 2077
5717.72 2141
5718.43 2177
5719.14 2179
5719.86 2248
5720.57 2116
5721.28 2158
5722.00 2205
5722.71 2213
5723.43 2114
5724.14 2085
5724.85 2055
5725.57 2164
5726.28 2206
5727.00 2279
5727.71 2121
5728.42 2196
5729.14 2384
5729.85 2304
5730.57 2420
5731.28 2343
5732.00 2440
5732.71 2486
5733.42 2349
5734.14 2355
5734.85 2527
5735.57 2451
5736.28 2455
5737.00 2439
5737.71 2409
5738.43 2331
5739.14 2266
5739.86 2270
5740.57 2374
5741.29 2303
5742.00 2461
5742.72 2372
5743.43 2227
5744.15 2292
5744.86 2370
5745.58 2313
5746.29 2269
5747.01 2379
5747.72 2337
5748.44 2360
5749.15 2327
5749.87 2338
5750.58 2397
5751.30 2332
5752.02 2544
5752.73 2479
5753.45 2412
5754.16 2470
5754.88 2697
5755.59 2725
5756.31 2839
5757.03 3022
5757.74 3186
5758.46 3238
5759.17 3204
5759.89 3287
5760.61 3246
5761.32 3316
5762.04 2979
5762.76 2987
5763.47 2994
5764.19 2785
5764.90 2762
5765.62 2616
5766.34 2636
5767.05 2541
5767.77 2638
5768.49 2643
5769.20 2672
5769.92 2640
5770.64 2617
5771.35 2583
5772.07 2474
5772.79 2592
5773.51 2580
5774.22 2514
5774.94 2567
5775.66 2623
5776.37 2491
5777.09 2435
5777.81 2622
5778.53 2573
5779.24 2515
5779.96 2563
5780.68 2412
5781.39 2434
5782.11 2403
5782.83 2479
5783.55 2586
5784.26 2592
5784.98 2786
5785.70 2748
5786.42 2782
5787.14 2666
5787.85 2534
5788.57 2659
5789.29 2508
5790.01 2558
5790.73 2661
5791.44 2461
5792.16 2561
5792.88 2582
5793.60 2776
5794.32 2783
5795.03 2669
5795.75 2836
5796.47 2652
5797.19 2692
5797.91 2911
5798.63 2763
5799.35 2830
5800.06 2923
5800.78 2977
5801.50 3008
5802.22 3309
5802.94 3453
5803.66 3230
5804.38 3247
5805.10 3419
5805.81 3563
5806.53 3403
5807.25 3265
5807.97 3186
5808.69 3221
5809.41 3289
5810.13 3054
5810.85 2967
5811.57 2844
5812.29 3002
5813.01 2948
5813.73 2752
5814.45 2723
5815.17 2720
5815.88 2712
5816.60 2898
5817.32 2804
5818.04 2970
5818.76 3085
5819.48 3097
5820.20 3241
5820.92 3415
5821.64 3411
5822.36 3280
5823.08 3325
5823.80 3273
5824.52 3147
5825.24 3243
5825.96 3066
5826.68 2874
5827.40 2839
5828.12 2741
5828.84 2677
5829.57 2626
5830.29 2699
5831.01 2666
5831.73 2711
5832.45 2832
5833.17 2748
5833.89 2714
5834.61 2563
5835.33 2651
5836.05 2640
5836.77 2604
5837.49 2595
5838.21 2582
5838.94 2460
5839.66 2689
5840.38 2548
5841.10 2675
5841.82 2675
5842.54 2740
5843.26 2613
5843.98 2544
5844.70 2464
5845.43 2498
5846.15 2455
5846.87 2408
5847.59 2507
5848.31 2363
5849.03 2315
5849.76 2419
5850.48 2404
5851.20 2463
5851.92 2484
5852.64 2482
5853.36 2437
5854.09 2302
5854.81 2297
5855.53 2291
5856.25 2327
5856.97 2356
5857.70 2382
5858.42 2338
5859.14 2351
5859.86 2245
5860.59 2197
5861.31 2412
5862.03 2385
5862.75 2268
5863.48 2258
5864.20 2159
5864.92 2216
5865.64 2260
5866.37 2410
5867.09 2364
5867.81 2218
5868.54 2340
5869.26 2258
5869.98 2182
5870.70 2148
5871.43 2185
5872.15 2216
5872.87 2281
5873.60 2237
5874.32 2305
5875.04 2409
5875.77 2282
5876.49 2269
5877.21 2148
5877.94 2270
5878.66 2120
5879.38 2026
5880.11 2204
5880.83 2216
5881.55 2233
5882.28 2159
5883.00 2098
5883.73 2282
5884.45 2394
5885.17 2287
5885.90 2390
5886.62 2236
5887.34 2231
5888.07 2294
5888.79 2283
5889.52 2297
5890.24 2178
5890.97 2213
5891.69 2203
5892.41 2252
5893.14 2237
5893.86 2166
5894.59 2083
5895.31 2337
5896.04 2155
5896.76 2246
5897.49 2172
5898.21 2207
5898.93 2133
5899.66 2108
5900.38 2074
5901.11 1997
5901.83 2174
5902.56 2176
5903.28 2131
5904.01 2070
5904.73 2090
5905.46 2060
5906.18 2068
5906.91 2361
5907.64 2276
5908.36 2088
5909.09 2116
5909.81 2222
5910.54 2215
5911.26 2195
5911.99 2136
5912.71 2293
5913.44 2325
5914.16 2204
5914.89 2308
5915.62 2356
5916.34 2179
5917.07 2190
5917.79 2146
5918.52 2249
5919.25 2204
5919.97 2150
5920.70 2233
5921.42 2192
5922.15 2263
5922.88 2250
5923.60 2180
5924.33 2183
5925.05 2353
5925.78 2281
5926.51 2279
5927.23 2268
5927.96 2277
5928.69 2265
5929.41 2235
5930.14 2284
5930.87 2311
5931.59 2407
5932.32 2351
5933.05 2248
5933.77 2340
5934.50 2371
5935.23 2355
5935.95 2326
5936.68 2297
5937.41 2331
5938.14 2303
5938.86 2514
5939.59 2386
5940.32 2437
5941.04 2504
5941.77 2518
5942.50 2583
5943.23 2538
5943.95 2459
5944.68 2452
5945.41 2575
5946.14 2476
5946.87 2466
5947.59 2481
5948.32 2440
5949.05 2489
5949.78 2545
5950.50 2587
5951.23 2418
5951.96 2609
5952.69 2584
5953.42 2548
5954.14 2633
5954.87 2748
5955.60 2809
5956.33 2806
5957.06 2942
5957.79 2870
5958.51 2768
5959.24 2596
5959.97 2753
5960.70 2742
5961.43 2684
5962.16 2662
5962.88 2630
5963.61 2850
5964.34 2932
5965.07 2721
5965.80 2869
5966.53 2925
5967.26 2978
5967.99 3031
5968.72 2912
5969.44 2939
5970.17 3185
5970.90 3276
5971.63 3214
5972.36 3253
5973.09 3440
5973.82 3420
5974.55 3300
5975.28 3238
5976.01 3107
5976.74 3078
5977.47 2994
5978.20 3038
5978.93 2887
5979.66 2816
5980.39 2722
5981.12 2905
5981.85 2899
5982.58 2857
5983.31 2906
5984.04 2898
5984.77 2804
5985.50 2926
5986.23 2938
5986.96 3022
5987.69 2888
5988.42 2947
5989.15 2922
5989.88 2927
5990.61 3062
5991.34 3017
5992.07 3051
5992.80 2931
5993.53 3143
5994.26 2971
5994.99 2831
5995.72 2882
5996.45 2823
5997.18 2965
5997.91 3048
5998.64 2969
5999.37 2899
6000.11 3022
6000.84 3024
6001.57 3015
6002.30 3099
6003.03 3264
6003.76 3011
6004.49 2982
6005.22 3087
6005.95 3016
6006.69 2889
6007.42 2817
6008.15 2866
6008.88 3014
6009.61 3018
6010.34 2938
6011.07 3068
6011.81 3130
6012.54 3382
6013.27 3455
6014.00 3326
6014.73 3510
6015.46 3558
6016.20 3513
6016.93 3605
6017.66 3702
6018.39 3549
6019.12 3476
6019.86 3337
6020.59 3292
6021.32 3301
6022.05 3232
6022.79 3164
6023.52 3133
6024.25 2992
6024.98 2859
6025.72 2784
6026.45 2671
6027.18 2754
6027.91 2792
6028.65 2832
6029.38 2775
6030.11 2670
6030.84 2789
6031.58 2704
6032.31 2676
6033.04 2670
6033.78 2661
6034.51 2722
6035.24 2730
6035.98 2617
6036.71 2567
6037.44 2663
6038.17 2649
6038.91 2645
6039.64 2733
6040.37 2668
6041.11 2504
6041.84 2592
6042.58 2711
6043.31 2709
6044.04 2682
6044.78 2733
6045.51 2778
6046.24 2640
6046.98 2740
6047.71 2795
6048.44 2775
6049.18 2674
6049.91 2682
6050.65 2656
6051.38 2634
6052.11 2860
6052.85 2770
6053.58 2838
6054.32 2902
6055.05 2854
6055.79 2873
6056.52 2736
6057.25 2886
6057.99 2932
6058.72 2849
6059.46 2779
6060.19 2774
6060.93 2771
6061.66 2772
6062.40 2799
6063.13 2716
6063.87 2749
6064.60 2900
6065.34 2824
6066.07 2723
6066.81 2819
6067.54 2909
6068.28 2782
6069.01 2781
6069.75 2847
6070.48 2835
6071.22 2817
6071.95 2852
6072.69 2757
6073.42 2674
6074.16 2743
6074.89 2925
6075.63 2841
6076.36 2840
6077.10 2793
6077.84 2847
6078.57 2867
6079.31 2745
6080.04 2746
6080.78 2671
6081.51 2630
6082.25 2747
6082.99 2662
6083.72 2729
6084.46 2671
6085.20 2678
6085.93 2852
6086.67 2712
6087.40 2666
6088.14 2626
6088.88 2639
6089.61 2718
6090.35 2492
6091.09 2691
6091.82 2650
6092.56 2691
6093.30 2726
6094.03 2610
6094.77 2508
6095.51 2705
6096.24 2639
6096.98 2681
6097.72 2630
6098.45 2607
6099.19 2801
6099.93 2729
6100.66 2745
6101.40 2614
6102.14 2825
6102.87 2643
6103.61 2628
6104.35 2804
6105.09 2774
6105.82 2672
6106.56 2724
6107.30 2768
6108.04 2664
6108.77 2673
6109.51 2698
6110.25 2695
6110.99 2738
6111.72 2778
6112.46 2904
6113.20 2792
6113.94 2818
6114.68 2738
6115.41 2762
6116.15 2923
6116.89 2684
6117.63 2830
6118.37 2801
6119.10 2678
6119.84 2763
6120.58 2767
6121.32 2860
6122.06 3003
6122.80 3022
6123.53 3032
6124.27 3072
6125.01 3008
6125.75 3114
6126.49 3094
6127.23 3170
6127.97 3208
6128.70 3177
6129.44 3214
6130.18 2982
6130.92 3178
6131.66 3243
6132.40 3123
6133.14 2962
6133.88 3010
6134.62 3118
6135.35 3304
6136.09 3116
6136.83 3139
6137.57 3081
6138.31 3090
6139.05 3129
6139.79 3160
6140.53 3139
6141.27 3165
6142.01 3196
6142.75 3246
6143.49 3218
6144.23 3282
6144.97 3158
6145.71 3097
6146.45 3071
6147.19 3323
6147.93 3237
6148.67 3216
6149.41 3210
6150.15 3209
6150.89 3182
6151.63 3309
6152.37 3268
6153.11 3390
6153.85 3380
6154.59 3551
6155.33 3506
6156.07 3343
6156.81 3353
6157.55 3659
6158.29 3665
6159.03 3532
6159.77 3584
6160.51 3550
6161.25 3542
6161.99 3677
6162.73 3628
6163.47 3637
6164.22 3670
6164.96 3961
6165.70 4011
6166.44 3946
6167.18 3906
6167.92 4104
6168.66 4301
6169.40 4393
6170.14 4585
6170.89 4559
6171.63 4484
6172.37 4692
6173.11 4844
6173.85 4881
6174.59 4760
6175.33 4483
6176.08 4732
6176.82 4794
6177.56 4745
6178.30 4664
6179.04 4651
6179.78 4753
6180.53 4464
6181.27 4264
6182.01 4441
6182.75 4583
6183.49 4332
6184.24 4404
6184.98 4459
6185.72 4714
6186.46 4850
6187.20 4755
6187.95 4755
6188.69 4752
6189.43 4689
6190.17 4632
6190.92 4897
6191.66 4844
6192.40 4906
6193.14 5076
6193.89 4966
6194.63 4993
6195.37 4917
6196.12 4971
6196.86 5522
6197.60 5409
6198.34 5213
6199.09 5637
6199.83 5727
6200.57 5652
6201.32 5766
6202.06 5388
6202.80 5459
6203.55 5377
6204.29 5276
6205.03 5259
6205.78 5380
6206.52 5500
6207.26 5627
6208.01 5964
6208.75 6356
6209.49 7345
6210.24 7893
6210.98 9293
6211.72 10671
6212.47 11737
6213.21 12948
6213.96 13672
6214.70 14141
6215.44 14323
6216.19 13819
6216.93 12945
6217.68 11932
6218.42 10675
6219.16 9486
6219.91 8296
6220.65 7254
6221.40 6511
6222.14 5679
6222.89 5345
6223.63 5026
6224.37 4857
6225.12 4851
6225.86 4741
6226.61 4894
6227.35 4938
6228.10 4953
6228.84 5257
6229.59 5291
6230.33 5248
6231.08 5071
6231.82 5194
6232.57 4997
6233.31 4665
6234.06 4467
6234.80 4165
6235.55 3950
6236.29 3807
6237.04 3789
6237.78 3686
6238.53 3697
6239.27 3738
6240.02 3755
6240.76 3736
6241.51 3813
6242.26 3863
6243.00 3668
6243.75 3896
6244.49 3924
6245.24 3733
6245.98 3877
6246.73 3955
6247.48 3945
6248.22 3918
6248.97 3954
6249.71 4036
6250.46 3916
6251.21 4165
6251.95 4087
6252.70 4263
6253.44 4430
6254.19 4145
6254.94 4193
6255.68 4220
6256.43 4162
6257.18 4243
6257.92 3989
6258.67 3963
6259.42 3807
6260.16 3835
6260.91 3621
6261.66 3692
6262.40 3709
6263.15 3827
6263.90 3763
6264.64 3811
6265.39 3758
6266.14 3707
6266.88 3770
6267.63 3721
6268.38 3758
6269.13 3727
6269.87 3771
6270.62 3596
6271.37 3562
6272.11 3557
6272.86 3550
6273.61 3512
6274.36 3497
6275.10 3457
6275.85 3441
6276.60 3404
6277.35 3526
6278.10 3552
6278.84 3529
6279.59 3582
6280.34 3671
6281.09 3671
6281.83 3733
6282.58 3541
6283.33 3584
6284.08 3571
6284.83 3464
6285.57 3465
6286.32 3409
6287.07 3536
6287.82 3495
6288.57 3324
6289.32 3312
6290.06 3157
6290.81 3055
6291.56 3195
6292.31 3192
6293.06 3091
6293.81 2941
6294.56 2930
6295.30 3041
6296.05 3095
6296.80 2882
6297.55 3095
6298.30 3065
6299.05 2975
6299.80 2960
6300.55 2889
6301.30 2864
6302.05 2879
6302.79 2905
6303.54 2800
6304.29 2752
6305.04 2959
6305.79 2909
6306.54 2798
6307.29 2971
6308.04 2713
6308.79 2929
6309.54 2879
6310.29 2959
6311.04 2865
6311.79 2936
6312.54 2850
6313.29 2878
6314.04 2919
6314.79 3038
6315.54 2910
6316.29 2967
6317.04 2793
6317.79 2961
6318.54 2926
6319.29 2828
6320.04 2835
6320.79 2597
6321.54 2699
6322.29 2698
6323.04 2697
6323.79 2774
6324.54 2627
6325.29 2542
6326.04 2682
6326.79 2700
6327.54 2528
6328.29 2572
6329.04 2547
6329.79 2646
6330.55 2570
6331.30 2516
6332.05 2522
6332.80 2484
6333.55 2462
6334.30 2546
6335.05 2585
6335.80 2471
6336.55 2451
6337.30 2446
6338.06 2413
6338.81 2406
6339.56 2536
6340.31 2606
6341.06 2696
6341.81 2529
6342.56 2616
6343.32 2528
6344.07 2515
6344.82 2457
6345.57 2447
6346.32 2420
6347.07 2387
6347.83 2438
6348.58 2529
6349.33 2477
6350.08 2492
6350.83 2586
6351.59 2512
6352.34 2543
6353.09 2473
6353.84 2543
6354.60 2497
6355.35 2523
6356.10 2600
6356.85 2687
6357.61 2604
6358.36 2692
6359.11 2597
6359.86 2597
6360.62 2617
6361.37 2693
6362.12 2646
6362.87 2487
6363.63 2477
6364.38 2496
6365.13 2323
6365.88 2418
6366.64 2390
6367.39 2301
6368.14 2274
6368.90 2290
6369.65 2356
6370.40 2237
6371.16 2272
6371.91 2319
6372.66 2331
6373.42 2313
6374.17 2331
6374.92 2413
6375.68 2377
6376.43 2312
6377.18 2222
6377.94 2317
6378.69 2225
6379.45 2276
6380.20 2370
6380.95 2399
6381.71 2465
6382.46 2418
6383.21 2373
6383.97 2338
6384.72 2465
6385.48 2434
6386.23 2562
6386.98 2494
6387.74 2441
6388.49 2365
6389.25 2427
6390.00 2461
6390.76 2497
6391.51 2490
6392.27 2429
6393.02 2246
6393.77 2261
6394.53 2387
6395.28 2440
6396.04 2350
6396.79 2369
6397.55 2448
6398.30 2402
6399.06 2442
6399.81 2455
6400.57 2396
6401.32 2384
6402.08 2402
6402.83 2411
6403.59 2422
6404.34 2461
6405.10 2235
6405.85 2260
6406.61 2310
6407.36 2373
6408.12 2287
6408.88 2241
6409.63 2315
6410.39 2328
6411.14 2310
6411.90 2295
6412.65 2280
6413.41 2431
6414.16 2422
6414.92 2355
6415.68 2283
6416.43 2177
6417.19 2275
6417.94 2368
6418.70 2261
6419.46 2210
6420.21 2304
6420.97 2341
6421.73 2321
6422.48 2374
6423.24 2305
6423.99 2376
6424.75 2500
6425.51 2497
6426.26 2360
6427.02 2378
6427.78 2327
6428.53 2430
6429.29 2429
6430.05 2242
6430.80 2422
6431.56 2347
6432.32 2497
6433.07 2344
6433.83 2385
6434.59 2458
6435.34 2474
6436.10 2471
6436.86 2490
6437.62 2577
6438.37 2488
6439.13 2536
6439.89 2503
6440.65 2520
6441.40 2426
6442.16 2610
6442.92 2483
6443.68 2410
6444.43 2422
6445.19 2429
6445.95 2452
6446.71 2539
6447.46 2470
6448.22 2426
6448.98 2475
6449.74 2441
6450.49 2414
6451.25 2443
6452.01 2391
6452.77 2421
6453.53 2469
6454.29 2332
6455.04 2406
6455.80 2542
6456.56 2645
6457.32 2645
6458.08 2683
6458.84 2712
6459.59 2534
6460.35 2640
6461.11 2660
6461.87 2718
6462.63 2694
6463.39 2637
6464.15 2630
6464.90 2663
6465.66 2594
6466.42 2806
6467.18 2769
6467.94 2742
6468.70 2717
6469.46 2739
6470.22 2642
6470.98 2556
6471.73 2763
6472.49 2917
6473.25 2818
6474.01 2763
6474.77 2793
6475.53 2836
6476.29 2805
6477.05 2864
6477.81 2908
6478.57 2922
6479.33 3028
6480.09 2979
6480.85 2972
6481.61 2867
6482.37 2838
6483.13 2929
6483.89 2997
6484.65 3060
6485.41 3125
6486.17 3147
6486.93 3228
6487.69 3171
6488.45 3255
6489.21 3182
6489.97 3261
6490.73 3389
6491.49 3363
6492.25 3284
6493.01 3176
6493.77 3451
6494.53 3311
6495.29 3289
6496.05 3304
6496.81 3398
6497.57 3443
6498.33 3396
6499.10 3516
6499.86 3598
6500.62 3617
6501.38 3494
6502.14 3548
6502.90 3532
6503.66 3683
6504.42 3531
6505.18 3705
6505.94 3696
6506.71 3683
6507.47 3836
6508.23 3852
6508.99 3866
6509.75 3690
6510.51 3921
6511.27 3858
6512.04 3890
6512.80 4034
6513.56 4122
6514.32 4100
6515.08 3954
6515.84 4055
6516.61 4128
6517.37 4052
6518.13 3828
6518.89 3910
6519.65 3828
6520.42 4019
6521.18 4200
6521.94 4180
6522.70 4284
6523.46 4309
6524.23 4617
6524.99 4772
6525.75 5121
6526.51 5271
6527.28 5372
6528.04 5913
6528.80 6028
6529.56 5889
6530.33 6109
6531.09 5900
6531.85 5653
6532.61 5518
6533.38 5370
6534.14 5276
6534.90 4816
6535.67 4874
6536.43 4990
6537.19 4879
6537.95 5085
6538.72 5648
6539.48 5762
6540.24 6013
6541.01 6631
6541.77 6830
6542.53 6845
6543.30 6811
6544.06 6725
6544.82 6529
6545.59 6094
6546.35 5478
6547.11 5000
6547.88 4420
6548.64 4139
6549.41 3984
6550.17 3958
6550.93 3675
6551.70 3760
6552.46 3787
6553.22 3533
6553.99 3694
6554.75 3644
6555.52 3669
6556.28 3600
6557.05 3644
6557.81 3647
6558.57 3653
6559.34 3527
6560.10 3558
6560.87 3499
6561.63 3582
6562.40 3529
6563.16 3603
6563.92 3752
6564.69 3745
6565.45 3656
6566.22 3746
6566.98 3856
6567.75 3925
6568.51 4016
6569.28 3913
6570.04 3928
6570.81 3825
6571.57 3830
6572.34 3876
6573.10 3988
6573.87 3854
6574.63 3826
6575.40 3822
6576.16 3922
6576.93 3866
6577.69 3831
6578.46 4047
6579.23 4088
6579.99 4188
6580.76 4315
6581.52 4365
6582.29 4211
6583.05 4159
6583.82 4273
6584.59 4216
6585.35 4106
6586.12 4151
6586.88 4256
6587.65 4124
6588.41 3986
6589.18 4029
6589.95 4021
6590.71 3945
6591.48 4036
6592.25 3967
6593.01 4093
6593.78 4015
6594.54 4114
6595.31 4278
6596.08 4393
6596.84 4461
6597.61 4635
6598.38 4526
6599.14 4402
6599.91 4339
6600.68 4517
6601.44 4504
6602.21 4203
6602.98 3907
6603.74 3861
6604.51 3858
6605.28 3637
6606.05 3711
6606.81 3701
6607.58 3574
6608.35 3538
6609.11 3467
6609.88 3491
6610.65 3540
6611.42 3629
6612.18 3551
6612.95 3524
6613.72 3503
6614.49 3621
6615.25 3571
6616.02 3537
6616.79 3455
6617.56 3377
6618.32 3421
6619.09 3626
6619.86 3429
6620.63 3410
6621.40 3401
6622.16 3338
6622.93 3433
6623.70 3398
6624.47 3313
6625.24 3400
6626.00 3262
6626.77 3402
6627.54 3462
6628.31 3290
6629.08 3330
6629.85 3258
6630.61 3395
6631.38 3335
6632.15 3184
6632.92 3302
6633.69 3191
6634.46 3350
6635.23 3330
6635.99 3280
6636.76 3434
6637.53 3553
6638.30 3650
6639.07 3839
6639.84 3957
6640.61 3800
6641.38 3765
6642.15 3798
6642.92 3840
6643.68 3709
6644.45 3509
6645.22 3306
6645.99 3320
6646.76 3308
6647.53 3055
6648.30 3187
6649.07 3154
6649.84 3113
6650.61 3060
6651.38 3037
6652.15 3104
6652.92 2950
6653.69 3111
6654.46 3204
6655.23 3151
6656.00 3093
6656.77 2982
6657.54 2987
6658.31 3021
6659.08 3132
6659.85 2993
6660.62 3115
6661.39 2993
6662.16 2829
6662.93 3022
6663.70 3117
6664.47 2975
6665.24 3023
6666.01 3026
6666.78 3107
6667.55 3111
6668.32 3246
6669.09 3314
6669.86 3456
6670.64 3348
6671.41 3342
6672.18 3443
6672.95 3397
6673.72 3286
6674.49 3154
6675.26 3041
6676.03 3009
6676.80 2902
6677.57 2967
6678.35 2926
6679.12 2824
6679.89 2696
6680.66 2741
6681.43 2776
6682.20 2697
6682.97 2757
6683.75 2600
6684.52 2692
6685.29 2875
6686.06 2748
6686.83 2799
6687.60 2760
6688.38 2698
6689.15 2728
6689.92 2767
6690.69 2744
6691.46 2651
6692.24 2763
6693.01 2722
6693.78 2640
6694.55 2662
6695.32 2645
6696.10 2492
6696.87 2443
6697.64 2587
6698.41 2635
6699.19 2652
6699.96 2579
6700.73 2619
6701.50 2593
6702.28 2534
6703.05 2498
6703.82 2538
6704.59 2496
6705.37 2604
6706.14 2485
6706.91 2460
6707.69 2587
6708.46 2537
6709.23 2483
6710.00 2594
6710.78 2529
6711.55 2433
6712.32 2419
6713.10 2486
6713.87 2467
6714.64 2365
6715.42 2261
6716.19 2390
6716.96 2474
6717.74 2362
6718.51 2463
6719.28 2363
6720.06 2397
6720.83 2303
6721.61 2402
6722.38 2378
6723.15 2275
6723.93 2226
6724.70 2314
6725.47 2242
6726.25 2313
6727.02 2291
6727.80 2220
6728.57 2179
6729.35 2362
6730.12 2513
6730.89 2265
6731.67 2261
6732.44 2288
6733.22 2375
6733.99 2239
6734.77 2195
6735.54 2240
6736.31 2173
6737.09 2234
6737.86 2325
6738.64 2254
6739.41 2286
6740.19 2428
6740.96 2265
6741.74 2293
6742.51 2267
6743.29 2236
6744.06 2201
6744.84 2188
6745.61 2213
6746.39 2190
6747.16 2375
6747.94 2413
6748.71 2273
6749.49 2280
6750.26 2110
6751.04 2171
6751.82 2168
6752.59 2209
6753.37 2294
6754.14 2202
6754.92 2365
6755.69 2282
6756.47 2335
6757.25 2311
6758.02 2338
6758.80 2239
6759.57 2175
6760.35 2196
6761.12 2209
6761.90 2221
6762.68 2243
6763.45 2302
6764.23 2251
6765.01 2149
6765.78 2141
6766.56 2068
6767.33 2020
6768.11 2020
6768.89 2037
6769.66 2222
6770.44 2135
6771.22 2151
6771.99 2196
6772.77 2030
6773.55 2066
6774.32 2042
6775.10 2167
6775.88 2173
6776.65 2189
6777.43 2133
6778.21 2132
6778.99 2193
6779.76 2159
6780.54 2105
6781.32 2109
6782.09 2112
6782.87 2114
6783.65 2165
6784.43 2177
6785.20 2160
6785.98 2157
6786.76 2081
6787.54 2067
6788.31 1995
6789.09 2057
6789.87 2063
6790.65 2150
6791.42 2217
6792.20 2127
6792.98 2107
6793.76 1990
6794.54 1998
6795.31 2090
6796.09 2069
6796.87 2038
6797.65 2063
6798.43 2177
6799.20 2068
6799.98 2102
6800.76 2112
6801.54 2054
6802.32 2026
6803.10 1941
6803.87 1905
6804.65 1917
6805.43 2052
6806.21 2100
6806.99 2109
6807.77 2127
6808.55 2035
6809.32 2089
6810.10 2018
6810.88 2272
6811.66 2209
6812.44 2201
6813.22 2114
6814.00 2160
6814.78 2067
6815.56 2056
6816.34 2104
6817.11 1999
6817.89 2001
6818.67 1913
6819.45 2031
6820.23 2107
6821.01 2079
6821.79 2092
6822.57 2066
6823.35 1945
6824.13 2176
6824.91 2051
6825.69 2078
6826.47 2095
6827.25 2100
6828.03 2123
6828.81 2200
6829.59 2066
6830.37 2181
6831.15 2104
6831.93 1962
6832.71 2015
6833.49 2105
6834.27 2049
6835.05 2231
6835.83 2170
6836.61 2129
6837.39 2276
6838.17 2219
6838.95 2176
6839.73 2203
6840.51 2198
6841.29 2094
6842.07 2201
6842.85 2179
6843.63 2203
6844.42 2145
6845.20 2046
6845.98 2122
6846.76 2281
6847.54 2215
6848.32 2143
6849.10 2170
6849.88 2249
6850.66 2178
6851.44 2346
6852.23 2378
6853.01 2461
6853.79 2618
6854.57 2725
6855.35 2700
6856.13 2669
6856.91 2714
6857.70 2962
6858.48 3024
6859.26 2827
6860.04 2807
6860.82 2679
6861.60 2591
6862.39 2593
6863.17 2462
6863.95 2466
6864.73 2437
6865.51 2433
6866.30 2328
6867.08 2385
6867.86 2428
6868.64 2367
6869.42 2394
6870.21 2385
6870.99 2435
6871.77 2433
6872.55 2509
6873.34 2582
6874.12 2613
6874.90 2479
6875.68 2436
6876.47 2311
6877.25 2259
6878.03 2371
6878.81 2313
6879.60 2301
6880.38 2383
6881.16 2373
6881.95 2448
6882.73 2410
6883.51 2445
6884.29 2463
6885.08 2461
6885.86 2435
6886.64 2393
6887.43 2636
6888.21 2679
6888.99 2586
6889.78 2586
6890.56 2654
6891.34 2896
6892.13 2829
6892.91 2721
6893.69 2756
6894.48 2671
6895.26 2845
6896.05 2741
6896.83 2711
6897.61 2639
6898.40 2743
6899.18 2749
6899.97 2730
6900.75 2757
6901.53 2748
6902.32 2744
6903.10 2643
6903.89 2746
6904.67 2804
6905.45 2811
6906.24 2700
6907.02 2859
6907.81 2786
6908.59 2907
6909.38 3032
6910.16 2930
6910.95 2760
6911.73 2686
6912.51 2821
6913.30 2811
6914.08 3041
6914.87 3000
6915.65 2752
6916.44 2790
6917.22 2760
6918.01 2746
6918.79 2695
6919.58 2856
6920.36 2918
6921.15 2830
6921.93 2870
6922.72 2942
6923.50 2998
6924.29 2988
6925.08 3031
6925.86 3083
6926.65 3208
6927.43 2952
6928.22 2966
6929.00 3047
6929.79 3200
6930.57 3273
6931.36 3207
6932.15 3137
6932.93 3104
6933.72 3038
6934.50 3105
6935.29 3196
6936.08 3104
6936.86 3133
6937.65 3241
6938.43 3209
6939.22 3193
6940.01 3298
6940.79 3400
6941.58 3363
6942.37 3444
6943.15 3420
6943.94 3505
6944.72 3366
6945.51 3542
6946.30 3744
6947.08 3706
6947.87 3803
6948.66 3805
6949.44 3873
6950.23 4062
6951.02 4178
6951.80 4112
6952.59 4321
6953.38 4115
6954.17 3950
6954.95 3906
6955.74 3905
6956.53 3871
6957.31 3841
6958.10 3895
6958.89 3947
6959.68 3900
6960.46 3913
6961.25 3973
6962.04 3976
6962.83 4129
6963.61 4014
6964.40 3928
6965.19 3861
6965.98 3763
6966.76 3808
6967.55 3984
6968.34 3879
6969.13 3920
6969.92 4126
6970.70 4140
6971.49 4186
6972.28 4240
6973.07 4391
6973.86 4421
6974.64 4339
6975.43 4568
6976.22 4717
6977.01 4820
6977.80 4972
6978.59 4820
6979.37 4746
6980.16 4857
6980.95 4925
6981.74 5021
6982.53 4968
6983.32 4983
6984.11 5179
6984.90 5201
6985.68 5704
6986.47 5832
6987.26 6517
6988.05 7435
6988.84 8301
6989.63 8990
6990.42 9921
6991.21 11121
6992.00 11574
6992.79 11458
6993.57 10759
6994.36 10103
6995.15 9675
6995.94 8264
6996.73 7223
6997.52 6539
6998.31 5806
6999.10 5506
6999.89 4916
7000.68 4617
7001.47 4737
7002.26 4840
7003.05 4972
7003.84 5039
7004.63 5340
7005.42 5663
7006.21 5569
7007.00 5445
7007.79 5357
7008.58 5281
7009.37 5073
7010.16 4594
7010.95 4409
7011.74 4285
7012.53 3861
7013.32 3712
7014.11 3563
7014.90 3383
7015.69 3411
7016.48 3456
7017.27 3591
7018.06 3716
7018.85 3669
7019.65 3852
7020.44 3943
7021.23 3775
7022.02 3689
7022.81 3613
7023.60 3557
7024.39 3562
7025.18 3568
7025.97 3627
7026.76 3590
7027.56 3745
7028.35 3473
7029.14 3592
7029.93 3595
7030.72 3725
7031.51 3551
7032.30 3595
7033.09 3687
7033.89 3577
7034.68 3281
7035.47 3360
7036.26 3447
7037.05 3412
7037.84 3257
7038.64 3270
7039.43 3139
7040.22 3153
7041.01 3287
7041.80 3120
7042.60 3238
7043.39 3264
7044.18 3261
7044.97 3349
7045.76 3304
7046.56 3288
7047.35 3377
7048.14 3335
7048.93 3581
7049.73 3356
7050.52 3384
7051.31 3453
7052.10 3488
7052.90 3454
7053.69 3473
7054.48 3612
7055.27 3606
7056.07 3586
7056.86 3538
7057.65 3423
7058.45 3379
7059.24 3394
7060.03 3365
7060.83 3290
7061.62 3152
7062.41 3276
7063.20 3187
7064.00 3267
7064.79 3132
7065.58 3065
7066.38 3075
7067.17 3019
7067.96 3145
7068.76 3032
7069.55 3069
7070.35 3257
7071.14 3200
7071.93 3034
7072.73 3099
7073.52 3136
7074.31 3094
7075.11 2915
7075.90 3007
7076.70 3075
7077.49 3128
7078.28 3116
7079.08 3125
7079.87 3016
7080.67 2998
7081.46 3094
7082.25 2881
7083.05 2868
7083.84 2827
7084.64 2982
7085.43 3004
7086.23 2966
7087.02 2932
7087.82 2817
7088.61 3071
7089.41 3159
7090.20 3249
7090.99 3566
7091.79 3794
7092.58 4034
7093.38 4140
7094.17 4275
7094.97 4173
7095.76 4003
7096.56 4000
7097.35 3650
7098.15 3359
7098.94 3240
7099.74 2908
7100.54 2801
7101.33 2794
7102.13 2621
7102.92 2474
7103.72 2471
7104.51 2484
7105.31 2426
7106.10 2497
7106.90 2435
7107.70 2533
7108.49 2448
7109.29 2450
7110.08 2538
7110.88 2444
7111.67 2432
7112.47 2412
7113.27 2330
7114.06 2283
7114.86 2175
7115.65 2235
7116.45 2269
7117.25 2248
7118.04 2231
7118.84 2206
7119.64 2220
7120.43 2300
7121.23 2276
7122.03 2254
7122.82 2223
7123.62 2339
7124.41 2392
7125.21 2496
7126.01 2397
7126.81 2416
7127.60 2328
7128.40 2294
7129.20 2383
7129.99 2292
7130.79 2388
7131.59 2460
7132.38 2410
7133.18 2421
7133.98 2338
7134.78 2384
7135.57 2223
7136.37 2277
7137.17 2173
7137.96 2232
7138.76 2165
7139.56 2125
7140.36 2200
7141.15 2257
7141.95 2282
7142.75 2209
7143.55 2145
7144.35 2118
7145.14 2096
7145.94 2177
7146.74 2132
7147.54 2141
7148.33 2228
7149.13 2250
7149.93 2137
7150.73 2054
7151.53 2171
7152.33 2045
7153.12 2080
7153.92 2181
7154.72 2140
7155.52 2076
7156.32 2052
7157.12 2029
7157.91 2049
7158.71 2026
7159.51 2133
7160.31 2016
7161.11 2034
7161.91 2113
7162.71 2227
7163.50 2112
7164.30 1919
7165.10 1994
7165.90 2039
7166.70 2052
7167.50 2015
7168.30 1951
7169.10 1974
7169.90 1994
7170.70 2069
7171.50 1998
7172.29 2099
7173.09 1948
7173.89 1924
7174.69 1988
7175.49 1919
7176.29 2047
7177.09 1943
7177.89 1939
7178.69 1937
7179.49 1929
7180.29 1820
7181.09 1883
7181.89 1816
7182.69 1831
7183.49 1837
7184.29 1940
7185.09 1822
7185.89 1805
7186.69 1751
7187.49 1821
7188.29 1844
7189.09 1920
7189.89 1718
7190.69 1760
7191.49 1771
7192.29 1722
7193.09 1679
7193.89 1797
7194.69 1638
7195.49 1644
7196.29 1695
7197.10 1771
7197.90 1748
7198.70 1698
7199.50 1667
7200.30 1664
7201.10 1682
7201.90 1828
7202.70 1743
7203.50 1730
7204.30 1699
7205.11 1611
7205.91 1729
7206.71 1735
7207.51 1833
7208.31 1829
7209.11 1806
7209.91 1669
7210.71 1663
7211.52 1745
7212.32 1582
7213.12 1587
7213.92 1550
7214.72 1671
7215.52 1621
7216.33 1619
7217.13 1571
7217.93 1663
7218.73 1623
7219.53 1626
7220.34 1595
7221.14 1592
7221.94 1579
7222.74 1570
7223.54 1609
7224.35 1637
7225.15 1522
7225.95 1547
7226.75 1626
7227.56 1523
7228.36 1593
7229.16 1605
7229.96 1590
7230.77 1637
7231.57 1682
7232.37 1663
7233.17 1683
7233.98 1758
7234.78 1689
7235.58 1638
7236.38 1708
7237.19 1681
7237.99 1617
7238.79 1595
7239.60 1628
7240.40 1587
7241.20 1629
7242.01 1700
7242.81 1669
7243.61 1688
7244.42 1631
7245.22 1704
7246.02 1670
7246.83 1647
7247.63 1662
7248.43 1656
7249.24 1682
7250.04 1752
7250.84 1678
7251.65 1666
7252.45 1654
7253.26 1612
7254.06 1627
7254.86 1697
7255.67 1706
7256.47 1681
7257.28 1642
7258.08 1624
7258.88 1683
7259.69 1659
7260.49 1620
7261.30 1671
7262.10 1671
7262.90 1778
7263.71 1666
7264.51 1747
7265.32 1747
7266.12 1785
7266.93 1798
7267.73 1804
7268.54 1842
7269.34 1764
7270.15 1809
7270.95 1753
7271.76 1723
7272.56 1693
7273.37 1769
7274.17 1774
7274.98 1848
7275.78 1830
7276.59 1871
7277.39 1770
7278.20 1844
7279.00 1721
7279.81 1954
7280.61 1858
7281.42 1906
7282.22 1940
7283.03 1899
7283.83 1950
7284.64 2011
7285.45 2062
7286.25 2105
7287.06 2304
7287.86 2392
7288.67 2474
7289.47 2616
7290.28 2693
7291.09 2814
7291.89 2638
7292.70 2669
7293.50 2584
7294.31 2466
7295.12 2129
7295.92 2143
7296.73 2028
7297.53 1921
7298.34 1873
7299.15 1881
7299.95 1815
7300.76 1943
7301.57 1882
7302.37 1770
7303.18 1787
7303.99 1869
7304.79 1838
7305.60 1717
7306.41 1732
7307.21 1746
7308.02 1802
7308.83 1822
7309.63 1799
7310.44 1867
7311.25 1826
7312.06 1848
7312.86 1943
7313.67 1885
7314.48 1880
7315.28 1922
7316.09 1869
7316.90 1945
7317.71 2013
7318.51 2048
7319.32 2022
7320.13 2081
7320.94 2075
7321.74 2012
7322.55 1917
7323.36 2003
7324.17 2057
7324.97 2174
7325.78 2203
7326.59 2155
7327.40 2264
7328.21 2184
7329.01 2111
7329.82 2213
7330.63 2146
7331.44 2030
7332.25 1929
7333.06 1900
7333.86 1954
7334.67 1838
7335.48 1896
7336.29 1840
7337.10 1796
7337.91 1750
7338.71 1823
7339.52 1841
7340.33 1774
7341.14 1810
7341.95 1938
7342.76 1884
7343.57 1895
7344.38 1859
7345.18 1841
7345.99 1910
7346.80 1802
7347.61 1813
7348.42 1823
7349.23 1731
7350.04 1667
7350.85 1669
7351.66 1733
7352.47 1727
7353.28 1806
7354.09 1861
7354.89 1693
7355.70 1745
7356.51 1763
7357.32 1711
7358.13 1796
7358.94 1774
7359.75 1753
7360.56 1752
7361.37 1727
7362.18 1773
7362.99 1709
7363.80 1713
7364.61 1652
7365.42 1609
7366.23 1625
7367.04 1655
7367.85 1746
7368.66 1843
7369.47 1780
7370.28 1805
7371.09 1731
7371.90 1796
7372.71 1744
7373.52 1927
7374.33 1807
7375.15 1864
7375.96 1809
7376.77 1723
7377.58 1839
7378.39 1830
7379.20 1756
7380.01 1787
7380.82 1695
7381.63 1741
7382.44 1849
7383.25 1753
7384.06 1968
7384.88 1934
7385.69 2025
7386.50 2228
7387.31 2054
7388.12 2075
7388.93 2092
7389.74 2031
7390.55 2028
7391.37 1898
7392.18 1871
7392.99 1790
7393.80 1808
7394.61 1646
7395.42 1650
7396.24 1682
7397.05 1672
7397.86 1689
7398.67 1730
7399.48 1738
7400.30 1724
7401.11 1700
7401.92 1635
7402.73 1694
7403.54 1853
7404.36 1762
7405.17 1879
7405.98 1839
7406.79 1969
7407.60 1913
7408.42 1843
7409.23 1938
7410.04 1906
7410.85 1838
7411.67 1769
7412.48 1694
7413.29 1734
7414.11 1738
7414.92 1628
7415.73 1724
7416.54 1564
7417.36 1567
7418.17 1703
7418.98 1560
7419.80 1632
7420.61 1520
7421.42 1534
7422.23 1481
7423.05 1487
7423.86 1446
7424.67 1562
7425.49 1544
7426.30 1598
7427.11 1505
7427.93 1451
7428.74 1507
7429.56 1521
7430.37 1543
7431.18 1408
7432.00 1483
7432.81 1584
7433.62 1538
7434.44 1485
7435.25 1470
7436.07 1500
7436.88 1506
7437.69 1437
7438.51 1377
7439.32 1421
7440.14 1423
7440.95 1402
7441.76 1426
7442.58 1442
7443.39 1506
7444.21 1626
7445.02 1531
7445.84 1540
7446.65 1512
7447.46 1558
7448.28 1543
7449.09 1431
7449.91 1478
7450.72 1591
7451.54 1467
7452.35 1557
7453.17 1530
7453.98 1485
7454.80 1475
7455.61 1423
7456.43 1441
7457.24 1417
7458.06 1369
7458.87 1554
7459.69 1628
7460.50 1527
7461.32 1418
7462.13 1534
7462.95 1494
7463.77 1464
7464.58 1400
7465.40 1440
7466.21 1503
7467.03 1461
7467.84 1448
7468.66 1458
7469.47 1508
7470.29 1432
7471.11 1430
7471.92 1517
7472.74 1631
7473.55 1525
7474.37 1449
7475.19 1432
7476.00 1513
7476.82 1506
7477.63 1437
7478.45 1466
7479.27 1482
7480.08 1444
7480.90 1476
7481.72 1489
7482.53 1363
7483.35 1522
7484.17 1404
7484.98 1371
7485.80 1379
7486.62 1434
7487.43 1353
7488.25 1381
7489.07 1503
7489.88 1496
7490.70 1422
7491.52 1463
7492.33 1375
7493.15 1342
7493.97 1422
7494.78 1366
7495.60 1426
7496.42 1446
7497.24 1308
7498.05 1379
7498.87 1391
7499.69 1374
7500.51 1392
7501.32 1455
7502.14 1450
7502.96 1442
7503.78 1414
7504.59 1440
7505.41 1428
7506.23 1455
7507.05 1439
7507.86 1498
7508.68 1441
7509.50 1466
7510.32 1349
7511.14 1388
7511.95 1414
7512.77 1359
7513.59 1419
7514.41 1489
7515.23 1468
7516.05 1437
7516.86 1367
7517.68 1418
7518.50 1454
7519.32 1383
7520.14 1344
7520.96 1349
7521.78 1346
7522.59 1405
7523.41 1373
7524.23 1341
7525.05 1414
7525.87 1337
7526.69 1324
7527.51 1348
7528.33 1376
7529.14 1320
7529.96 1410
7530.78 1315
7531.60 1294
7532.42 1418
7533.24 1254
7534.06 1423
7534.88 1436
7535.70 1346
7536.52 1357
7537.34 1372
7538.16 1329
7538.98 1440
7539.80 1427
7540.62 1418
7541.44 1321
7542.25 1314
7543.07 1424
7543.89 1416
7544.71 1445
7545.53 1396
7546.35 1440
7547.17 1401
7547.99 1387
7548.81 1384
7549.63 1397
7550.45 1398
7551.27 1442
7552.09 1415
7552.92 1393
7553.74 1513
7554.56 1456
7555.38 1402
7556.20 1257
7557.02 1317
7557.84 1344
7558.66 1331
7559.48 1381
7560.30 1476
7561.12 1468
7561.94 1331
7562.76 1422
7563.58 1399
7564.40 1422
7565.23 1459
7566.05 1419
7566.87 1517
7567.69 1401
7568.51 1443
7569.33 1368
7570.15 1430
7570.97 1431
7571.79 1470
7572.62 1398
7573.44 1380
7574.26 1415
7575.08 1489
7575.90 1350
7576.72 1370
7577.55 1536
7578.37 1388
7579.19 1386
7580.01 1473
7580.83 1490
7581.65 1482
7582.48 1462
7583.30 1440
7584.12 1374
7584.94 1332
7585.76 1267
7586.59 1434
7587.41 1474
7588.23 1358
7589.05 1398
7589.88 1376
7590.70 1416
7591.52 1420
7592.34 1514
7593.16 1459
7593.99 1501
7594.81 1512
7595.63 1494
7596.46 1434
7597.28 1325
7598.10 1427
7598.92 1484
7599.75 1516
7600.57 1613
7601.39 1553
7602.22 1507
7603.04 1519
7603.86 1510
7604.68 1472
7605.51 1434
7606.33 1384
7607.15 1517
7607.98 1498
7608.80 1545
7609.62 1577
7610.45 1653
7611.27 1762
7612.09 1660
7612.92 1612
7613.74 1564
7614.57 1550
7615.39 1639
7616.21 1572
7617.04 1481
7617.86 1482
7618.68 1514
7619.51 1515
7620.33 1569
7621.16 1473
7621.98 1481
7622.80 1448
7623.63 1463
7624.45 1575
7625.28 1584
7626.10 1568
7626.93 1463
7627.75 1600
7628.57 1572
7629.40 1481
7630.22 1448
7631.05 1388
7631.87 1514
7632.70 1516
7633.52 1515
7634.35 1551
7635.17 1667
7636.00 1614
7636.82 1635
7637.65 1715
7638.47 1694
7639.30 1720
7640.12 1662
7640.95 1616
7641.77 1542
7642.60 1497
7643.42 1529
7644.25 1476
7645.07 1431
7645.90 1398
7646.72 1483
7647.55 1346
7648.37 1328
7649.20 1311
7650.02 1273
7650.85 1283
7651.68 1340
7652.50 1303
7653.33 1339
7654.15 1371
7654.98 1299
7655.81 1327
7656.63 1272
7657.46 1270
7658.28 1335
7659.11 1418
7659.94 1397
7660.76 1330
7661.59 1320
7662.41 1292
7663.24 1233
7664.07 1318
7664.89 1404
7665.72 1413
7666.55 1355
7667.37 1281
7668.20 1303
7669.03 1215
7669.85 1265
7670.68 1277
7671.51 1273
7672.33 1238
7673.16 1325
7673.99 1360
7674.81 1350
7675.64 1338
7676.47 1305
7677.29 1366
7678.12 1418
7678.95 1391
7679.78 1321
7680.60 1355
7681.43 1296
7682.26 1256
7683.08 1219
7683.91 1293
7684.74 1287
7685.57 1306
7686.39 1242
7687.22 1272
7688.05 1278
7688.88 1254
7689.70 1298
7690.53 1276
7691.36 1314
7692.19 1303
7693.02 1251
7693.84 1286
7694.67 1282
7695.50 1221
7696.33 1322
7697.16 1282
7697.98 1310
7698.81 1331
7699.64 1246
7700.47 1199
7701.30 1238
7702.13 1262
7702.95 1281
7703.78 1314
7704.61 1329
7705.44 1328
7706.27 1237
7707.10 1265
7707.93 1328
7708.75 1356
7709.58 1308
7710.41 1220
7711.24 1263
7712.07 1291
7712.90 1214
7713.73 1372
7714.56 1329
7715.39 1239
7716.22 1193
7717.04 1330
7717.87 1283
7718.70 1272
7719.53 1288
7720.36 1346
7721.19 1249
7722.02 1300
7722.85 1274
7723.68 1366
7724.51 1364
7725.34 1344
7726.17 1337
7727.00 1188
7727.83 1197
7728.66 1328
7729.49 1315
7730.32 1314
7731.15 1334
7731.98 1363
7732.81 1282
7733.64 1205
7734.47 1212
7735.30 1222
7736.13 1244
7736.96 1216
7737.79 1237
7738.62 1261
7739.45 1317
7740.28 1279
7741.11 1294
7741.94 1294
7742.77 1348
7743.60 1308
7744.43 1223
7745.26 1292
7746.09 1256
7746.93 1216
7747.76 1247
7748.59 1325
7749.42 1316
7750.25 1346
7751.08 1526
7751.91 1599
7752.74 1682
7753.57 1725
7754.40 1691
7755.24 1742
7756.07 1811
7756.90 1803
7757.73 1671
7758.56 1582
7759.39 1393
7760.22 1391
7761.06 1403
7761.89 1469
7762.72 1238
7763.55 1207
7764.38 1220
7765.21 1282
7766.05 1287
7766.88 1323
7767.71 1391
7768.54 1340
7769.37 1294
7770.21 1349
7771.04 1282
7771.87 1340
7772.70 1240
7773.53 1322
7774.37 1327
7775.20 1202
7776.03 1247
7776.86 1270
7777.70 1227
7778.53 1259
7779.36 1326
7780.19 1207
7781.03 1306
7781.86 1353
7782.69 1276
7783.52 1263
7784.36 1215
7785.19 1298
7786.02 1261
7786.86 1258
7787.69 1252
7788.52 1330
7789.36 1238
7790.19 1204
7791.02 1332
7791.85 1275
7792.69 1267
7793.52 1215
7794.35 1225
7795.19 1255
7796.02 1195
7796.86 1255
7797.69 1224
7798.52 1224
7799.36 1280
7800.19 1141
7801.02 1302
7801.86 1245
7802.69 1195
7803.52 1120
7804.36 1149
7805.19 1151
7806.03 1261
7806.86 1157
7807.69 1229
7808.53 1228
7809.36 1286
7810.20 1250
7811.03 1261
7811.87 1199
7812.70 1159
7813.53 1241
7814.37 1292
7815.20 1208
7816.04 1314
7816.87 1253
7817.71 1172
7818.54 1230
7819.38 1246
7820.21 1305
7821.05 1307
7821.88 1391
7822.72 1281
7823.55 1296
7824.39 1292
7825.22 1251
7826.06 1239
7826.89 1214
7827.73 1215
7828.56 1326
7829.40 1351
7830.23 1314
7831.07 1249
7831.90 1226
7832.74 1248
7833.57 1330
7834.41 1249
7835.24 1256
7836.08 1299
7836.91 1215
7837.75 1243
7838.59 1268
7839.42 1222
7840.26 1296
7841.09 1206
7841.93 1180
7842.77 1264
7843.60 1260
7844.44 1195
7845.27 1236
7846.11 1267
7846.95 1269
7847.78 1217
7848.62 1204
7849.45 1303
7850.29 1215
7851.13 1228
7851.96 1172
7852.80 1161
7853.64 1177
7854.47 1256
7855.31 1200
7856.15 1261
7856.98 1196
7857.82 1214
7858.66 1326
7859.49 1284
7860.33 1249
7861.17 1190
7862.00 1136
7862.84 1190
7863.68 1095
7864.52 1227
7865.35 1192
7866.19 1246
7867.03 1240
7867.86 1147
7868.70 1125
7869.54 1134
7870.38 1149
7871.21 1134
7872.05 1154
7872.89 1221
7873.73 1244
7874.56 1157
7875.40 1164
7876.24 1229
7877.08 1236
7877.92 1204
7878.75 1212
7879.59 1234
7880.43 1198
7881.27 1123
7882.10 1186
7882.94 1193
7883.78 1202
7884.62 1158
7885.46 1242
7886.30 1241
7887.13 1247
7887.97 1191
7888.81 1285
7889.65 1208
7890.49 1207
7891.33 1201
7892.16 1227
7893.00 1197
7893.84 1197
7894.68 1207
7895.52 1165
7896.36 1213
7897.20 1180
7898.04 1124
7898.88 1162
7899.71 1237
7900.55 1241
7901.39 1271
7902.23 1274
7903.07 1206
7903.91 1198
7904.75 1253
7905.59 1219
7906.43 1182
7907.27 1230
7908.11 1215
7908.95 1169
7909.79 1267
7910.62 1281
7911.46 1171
7912.30 1223
7913.14 1136
7913.98 1178
7914.82 1103
7915.66 1109
7916.50 1151
7917.34 1201
7918.18 1223
7919.02 1211
7919.86 1253
7920.70 1333
7921.54 1335
7922.38 1327
7923.22 1276
7924.06 1286
7924.90 1198
7925.74 1211
7926.58 1106
7927.43 1098
7928.27 1212
7929.11 1210
7929.95 1151
7930.79 1185
7931.63 1150
7932.47 1182
7933.31 1084
7934.15 1081
7934.99 1108
7935.83 1238
7936.67 1235
7937.51 1213
7938.36 1163
7939.20 1172
7940.04 1222
7940.88 1162
7941.72 1225
7942.56 1163
7943.40 1089
7944.24 1154
7945.09 1085
7945.93 1132
7946.77 1013
7947.61 1145
7948.45 1118
7949.29 1127
7950.13 1151
7950.98 1159
7951.82 1160
7952.66 1149
7953.50 1172
7954.34 1130
7955.19 1146
7956.03 1180
7956.87 1227
7957.71 1200
7958.55 1162
7959.40 1137
7960.24 1148
7961.08 1169
7961.92 1043
7962.76 1079
7963.61 1058
7964.45 1046
7965.29 1110
7966.13 1050
7966.98 1181
7967.82 1143
7968.66 1058
7969.50 1113
7970.35 1139
7971.19 1103
7972.03 1173
7972.88 1085
7973.72 1072
7974.56 1197
7975.40 1188
7976.25 1150
7977.09 1161
7977.93 1157
7978.78 1152
7979.62 1115
7980.46 1147
7981.31 1230
7982.15 1176
7982.99 1053
7983.84 1073
7984.68 1142
7985.52 1110
7986.37 1063
7987.21 1030
7988.06 1087
7988.90 1109
7989.74 1059
7990.59 1084
7991.43 1100
7992.27 1021
7993.12 1097
7993.96 1142
7994.81 1033
7995.65 1056
7996.49 1000
7997.34 1091
7998.18 1126
7999.03 1144
7999.87 1095
8000.72 1076
8001.56 1147
8002.40 1093
8003.25 1076
8004.09 1080
8004.94 1019
8005.78 1088
8006.63 1132
8007.47 1104
8008.32 1074
8009.16 1152
8010.01 1061
8010.85 1039
8011.70 1068
8012.54 1125
8013.39 1039
8014.23 1078
8015.08 1127
8015.92 1179
8016.77 1103
8017.61 1050
8018.46 1111
8019.30 1126
8020.15 1078
8020.99 1073
8021.84 1114
8022.68 1070
8023.53 1038
8024.38 1028
8025.22 1026
8026.07 971
8026.91 1050
8027.76 999
8028.60 965
8029.45 1057
8030.30 1040
8031.14 996
8031.99 1027
8032.83 1065
8033.68 1050
8034.53 1056
8035.37 1068
8036.22 1059
8037.06 1098
8037.91 1071
8038.76 1079
8039.60 1040
8040.45 978
8041.30 985
8042.14 1023
8042.99 960
8043.84 1016
8044.68 946
8045.53 1057
8046.38 1028
8047.22 1037
8048.07 1048
8048.92 984
8049.76 1006
8050.61 1036
8051.46 956
8052.30 932
8053.15 1004
8054.00 1002
8054.85 998
8055.69 1017
8056.54 1051
8057.39 950
8058.24 939
8059.08 1021
8059.93 1111
8060.78 972
8061.63 964
8062.47 962
8063.32 1042
8064.17 920
8065.02 1049
8065.86 961
8066.71 964
8067.56 991
8068.41 950
8069.26 999
8070.10 954
8070.95 983
8071.80 973
8072.65 979
8073.50 957
8074.34 905
8075.19 911
8076.04 1002
8076.89 969
8077.74 1028
8078.59 1025
8079.43 968
8080.28 971
8081.13 981
8081.98 963
8082.83 988
8083.68 984
8084.53 954
8085.37 991
8086.22 957
8087.07 976
8087.92 1015
8088.77 1042
8089.62 986
8090.47 1043
8091.32 1029
8092.17 957
8093.02 925
8093.87 969
8094.71 962
8095.56 902
8096.41 971
8097.26 972
8098.11 1049
8098.96 1002
8099.81 992
8100.66 964
8101.51 954
8102.36 969
8103.21 956
8104.06 955
8104.91 915
8105.76 956
8106.61 985
8107.46 969
8108.31 1026
8109.16 1012
8110.01 1034
8110.86 984
8111.71 1021
8112.56 974
8113.41 977
8114.26 968
8115.11 971
8115.96 960
8116.81 940
8117.66 995
8118.51 994
8119.36 1005
8120.21 952
8121.06 890
8121.92 955
8122.77 984
8123.62 997
8124.47 950
8125.32 980
8126.17 1123
8127.02 1099
8127.87 1081
8128.72 990
8129.57 1023
8130.43 1069
8131.28 987
8132.13 984
8132.98 973
8133.83 1008
8134.68 998
8135.53 982
8136.38 1042
8137.24 1078
8138.09 976
8138.94 1012
8139.79 1103
8140.64 1074
8141.49 1019
8142.35 917
8143.20 1027
8144.05 1024
8144.90 931
8145.75 1049
8146.61 1015
8147.46 955
8148.31 965
8149.16 997
8150.01 1065
8150.87 1013
8151.72 998
8152.57 1009
8153.42 962
8154.28 976
8155.13 919
8155.98 917
8156.83 979
8157.69 948
8158.54 982
8159.39 1043
8160.24 976
8161.10 977
8161.95 982
8162.80 996
8163.66 1003
8164.51 1025
8165.36 1042
8166.21 935
8167.07 962
8167.92 1028
8168.77 1049
8169.63 991
8170.48 988
8171.33 1006
8172.19 975
8173.04 940
8173.89 957
8174.75 854
8175.60 988
8176.46 1080
8177.31 966
8178.16 1014
8179.02 999
8179.87 909
8180.72 967
8181.58 980
8182.43 978
8183.29 1025
8184.14 1021
8184.99 939
8185.85 969
8186.70 996
8187.56 931
8188.41 877
8189.26 923
8190.12 998
8190.97 928
8191.83 925
8192.68 952
8193.54 919
8194.39 962
8195.25 956
8196.10 959
8196.95 986
8197.81 1020
8198.66 937
8199.52 924
8200.37 1011
8201.23 974
8202.08 897
8202.94 1028
8203.79 1093
8204.65 1003
8205.50 947
8206.36 924
8207.21 993
8208.07 985
8208.92 999
8209.78 971
8210.64 951
8211.49 928
8212.35 894
8213.20 879
8214.06 928
8214.91 975
8215.77 993
8216.62 938
8217.48 998
8218.34 1004
8219.19 929
8220.05 985
8220.90 997
8221.76 944
8222.61 856
8223.47 965
8224.33 1082
8225.18 1037
8226.04 1008
8226.90 1040
8227.75 1012
8228.61 1066
8229.46 1045
8230.32 1036
8231.18 1045
8232.03 996
8232.89 1090
8233.75 1075
8234.60 1026
8235.46 1039
8236.32 1065
8237.17 959
8238.03 888
8238.89 924
8239.74 976
8240.60 926
8241.46 888
8242.32 964
8243.17 996
8244.03 1064
8244.89 970
8245.74 924
8246.60 1071
8247.46 1018
8248.32 945
8249.17 944
8250.03 927
8250.89 969
8251.75 972
8252.60 974
8253.46 989
8254.32 952
8255.18 923
8256.03 941
8256.89 993
8257.75 927
8258.61 966
8259.47 929
8260.32 863
8261.18 974
8262.04 937
8262.90 877
8263.76 908
8264.61 922
8265.47 949
8266.33 938
8267.19 928
8268.05 1048
8268.91 981
8269.76 922
8270.62 970
8271.48 1009
8272.34 966
8273.20 1033
8274.06 993
8274.92 979
8275.77 956
8276.63 919
8277.49 942
8278.35 962
8279.21 962
8280.07 922
8280.93 968
8281.79 944
8282.65 998
8283.51 994
8284.36 1049
8285.22 1017
8286.08 938
8286.94 973
8287.80 1035
8288.66 973
8289.52 959
8290.38 970
8291.24 983
8292.10 977
8292.96 986
8293.82 994
8294.68 957
8295.54 912
8296.40 1042
8297.26 1002
8298.12 974
8298.98 983
8299.84 1044
8300.70 957
8301.56 967
8302.42 970
8303.28 1008
8304.14 1038
8305.00 953
8305.86 928
8306.72 942
8307.58 995
8308.44 975
8309.30 926
8310.16 1020
8311.02 988
8311.88 972
8312.74 985
8313.60 920
8314.46 1016
8315.33 919
8316.19 948
8317.05 1004
8317.91 988
8318.77 998
8319.63 1004
8320.49 953
8321.35 862
8322.21 897
8323.08 940
8323.94 1014
8324.80 928
8325.66 1047
8326.52 890
8327.38 1052
8328.24 1023
8329.10 975
8329.97 990
8330.83 991
8331.69 891
8332.55 880
8333.41 930
8334.28 955
8335.14 961
8336.00 1022
8336.86 1070
8337.72 986
8338.58 1003
8339.45 1025
8340.31 997
8341.17 955
8342.03 943
8342.90 989
8343.76 995
8344.62 942
8345.48 979
8346.35 999
8347.21 980
8348.07 978
8348.93 1016
8349.80 1059
8350.66 1075
8351.52 1008
8352.38 1036
8353.25 967
8354.11 1021
8354.97 952
8355.83 1001
8356.70 1008
8357.56 1097
8358.42 1093
8359.29 1058
8360.15 997
8361.01 999
8361.88 976
8362.74 998
8363.60 1015
8364.47 1114
8365.33 1033
8366.19 940
8367.06 1063
8367.92 1054
8368.78 986
8369.65 1047
8370.51 1018
8371.38 1018
8372.24 1020
8373.10 1038
8373.97 1026
8374.83 994
8375.69 1082
8376.56 1047
8377.42 1039
8378.29 1007
8379.15 998
8380.01 960
8380.88 1022
8381.74 999
8382.61 935
8383.47 966
8384.34 1075
8385.20 1077
8386.07 1044
8386.93 1077
8387.79 919
8388.66 997
8389.52 997
8390.39 1111
8391.25 1194
8392.12 1184
8392.98 1043
8393.85 1061
8394.71 1090
8395.58 1103
8396.44 1156
8397.31 1164
8398.17 1105
8399.04 1103
8399.90 1034
8400.77 1076
8401.63 1079
8402.50 1110
8403.36 1061
8404.23 1141
8405.10 1156
8405.96 1092
8406.83 1071
8407.69 1128
8408.56 1127
8409.42 1102
8410.29 1079
8411.15 1168
8412.02 1092
8412.89 1101
8413.75 1106
8414.62 1157
8415.48 1095
8416.35 1116
8417.22 1188
8418.08 1135
8418.95 1132
8419.82 1139
8420.68 1172
8421.55 1256
8422.41 1209
8423.28 1182
8424.15 1326
8425.01 1268
8425.88 1281
8426.75 1210
8427.61 1253
8428.48 1196
8429.35 1222
8430.21 1258
8431.08 1290
8431.95 1274
8432.81 1262
8433.68 1210
8434.55 1161
8435.41 1182
8436.28 1292
8437.15 1349
8438.02 1320
8438.88 1349
8439.75 1280
8440.62 1305
8441.49 1379
8442.35 1336
8443.22 1284
8444.09 1366
8444.96 1367
8445.82 1360
8446.69 1410
8447.56 1449
8448.43 1441
8449.29 1513
8450.16 1449
8451.03 1534
8451.90 1510
8452.77 1539
8453.63 1514
8454.50 1460
8455.37 1530
8456.24 1562
8457.11 1632
8457.97 1723
8458.84 1708
8459.71 1849
8460.58 1942
8461.45 2258
8462.32 2597
8463.18 2624
8464.05 2637
8464.92 2627
8465.79 2488
8466.66 2343
8467.53 2247
8468.40 2072
8469.26 1819
8470.13 1787
8471.00 1648
8471.87 1457
8472.74 1430
8473.61 1409
8474.48 1362
8475.35 1352
8476.22 1359
8477.09 1397
8477.95 1437
8478.82 1328
8479.69 1260
8480.56 1323
8481.43 1248
8482.30 1398
8483.17 1421
8484.04 1373
8484.91 1346
8485.78 1266
8486.65 1231
8487.52 1297
8488.39 1227
8489.26 1335
8490.13 1309
8491.00 1249
8491.87 1241
8492.74 1245
8493.61 1300
8494.48 1297
8495.35 1326
8496.22 1213
8497.09 1251
8497.96 1304
8498.83 1318
8499.70 1366
8500.57 1450
8501.44 1439
8502.31 1327
8503.18 1339
8504.05 1440
8504.92 1363
8505.79 1348
8506.66 1269
8507.53 1246
8508.41 1201
8509.28 1273
8510.15 1324
8511.02 1290
8511.89 1219
8512.76 1187
8513.63 1235
8514.50 1251
8515.37 1327
8516.24 1283
8517.12 1201
8517.99 1254
8518.86 1221
8519.73 1235
8520.60 1325
8521.47 1272
8522.34 1267
8523.22 1281
8524.09 1218
8524.96 1215
8525.83 1181
8526.70 1163
8527.57 1254
8528.45 1283
8529.32 1346
8530.19 1424
8531.06 1295
8531.93 1263
8532.81 1353
8533.68 1323
8534.55 1322
8535.42 1299
8536.29 1330
8537.17 1301
8538.04 1383
8538.91 1412
8539.78 1392
8540.66 1455
8541.53 1301
8542.40 1212
8543.27 1303
8544.15 1253
8545.02 1206
8545.89 1304
8546.76 1266
8547.64 1281
8548.51 1299
8549.38 1324
8550.26 1372
8551.13 1258
8552.00 1308
8552.87 1202
8553.75 1231
8554.62 1213
8555.49 1201
8556.37 1266
8557.24 1201
8558.11 1283
8558.99 1339
8559.86 1321
8560.73 1292
8561.61 1352
8562.48 1404
8563.36 1303
8564.23 1393
8565.10 1399
8565.98 1280
8566.85 1276
8567.72 1270
8568.60 1225
8569.47 1194
8570.35 1193
8571.22 1198
8572.09 1300
8572.97 1124
8573.84 1142
8574.72 1127
8575.59 1136
8576.46 1207
8577.34 1146
8578.21 1206
8579.09 1234
8579.96 1195
8580.84 1229
8581.71 1225
8582.59 1208
8583.46 1196
8584.34 1249
8585.21 1228
8586.08 1092
8586.96 1234
8587.83 1135
8588.71 1136
8589.58 1254
8590.46 1246
8591.33 1244
8592.21 1194
8593.08 1136
8593.96 1137
8594.83 1080
8595.71 1206
8596.59 1195
8597.46 1231
8598.34 1299
8599.21 1340
8600.09 1349
8600.96 1226
8601.84 1184
8602.71 1216
8603.59 1185
8604.46 1223
8605.34 1266
8606.22 1309
8607.09 1177
8607.97 1204
8608.84 1217
8609.72 1286
8610.60 1302
8611.47 1258
8612.35 1304
8613.22 1231
8614.10 1287
8614.98 1314
8615.85 1218
8616.73 1256
8617.61 1298
8618.48 1252
8619.36 1230
8620.24 1317
8621.11 1334
8621.99 1267
8622.87 1295
8623.74 1214
8624.62 1331
8625.50 1286
8626.37 1199
8627.25 1265
8628.13 1283
8629.00 1403
8629.88 1310
8630.76 1249
8631.63 1345
8632.51 1338
8633.39 1356
8634.27 1366
8635.14 1383
8636.02 1384
8636.90 1360
8637.77 1376
8638.65 1337
8639.53 1496
8640.41 1456
8641.28 1492
8642.16 1518
8643.04 1406
8643.92 1455
8644.80 1560
8645.67 1527
8646.55 1383
8647.43 1430
8648.31 1480
8649.19 1483
8650.06 1490
8650.94 1430
8651.82 1453
8652.70 1626
8653.58 1641
8654.45 1546
8655.33 1557
8656.21 1616
8657.09 1608
8657.97 1619
8658.85 1796
8659.72 1684
8660.60 1561
8661.48 1612
8662.36 1668
8663.24 1685
8664.12 1598
8665.00 1684
8665.88 1696
8666.75 1679
8667.63 1599
8668.51 1605
8669.39 1660
8670.27 1670
8671.15 1672
8672.03 1679
8672.91 1760
8673.79 1780
8674.67 1786
8675.55 1795
8676.42 1837
8677.30 1910
8678.18 1793
8679.06 1870
8679.94 2002
8680.82 2056
8681.70 2110
8682.58 2158
8683.46 2046
8684.34 1996
8685.22 1976
8686.10 1956
8686.98 1965
8687.86 1907
8688.74 1869
8689.62 1752
8690.50 1883
8691.38 1949
8692.26 1867
8693.14 1861
8694.02 1977
8694.90 2035
8695.78 2391
8696.66 2703
8697.54 2859
8698.42 3151
8699.30 3309
8700.18 3303
8701.07 3478
8701.95 3226
8702.83 3032
8703.71 2805
8704.59 2487
8705.47 2417
8706.35 2191
8707.23 1899
8708.11 1812
8708.99 1769
8709.87 1707
8710.75 1717
8711.64 1587
8712.52 1608
8713.40 1669
8714.28 1557
8715.16 1494
8716.04 1513
8716.92 1532
8717.81 1603
8718.69 1622
8719.57 1540
8720.45 1514
8721.33 1549
8722.21 1545
8723.10 1507
8723.98 1577
8724.86 1625
8725.74 1500
8726.62 1672
8727.50 1689
8728.39 1608
8729.27 1622
8730.15 1628
8731.03 1609
8731.91 1524
8732.80 1513
8733.68 1655
8734.56 1654
8735.44 1590
8736.33 1600
8737.21 1664
8738.09 1663
8738.97 1725
8739.86 1640
8740.74 1646
8741.62 1567
8742.50 1557
8743.39 1601
8744.27 1609
8745.15 1567
8746.04 1561
8746.92 1517
8747.80 1526
8748.68 1625
8749.57 1590
8750.45 1658
8751.33 1536
8752.22 1546
8753.10 1518
8753.98 1605
8754.87 1638
8755.75 1621
8756.63 1624
8757.52 1572
8758.40 1657
8759.28 1640
8760.17 1572
8761.05 1620
8761.94 1685
8762.82 1514
8763.70 1599
8764.59 1647
8765.47 1692
8766.36 1682
8767.24 1689
8768.12 1704
8769.01 1735
8769.89 1674
8770.78 1718
8771.66 1728
8772.54 1684
8773.43 1673
8774.31 1708
8775.20 1674
8776.08 1707
8776.97 1763
8777.85 1708
8778.73 1735
8779.62 1602
8780.50 1581
8781.39 1625
8782.27 1692
8783.16 1726
8784.04 1739
8784.93 1689
8785.81 1703
8786.70 1948
8787.58 2116
8788.47 2206
8789.35 2091
8790.24 2147
8791.12 2131
8792.01 2041
8792.89 1939
8793.78 1950
8794.66 1766
8795.55 1670
8796.44 1636
8797.32 1697
8798.21 1532
8799.09 1624
8799.98 1570
8800.86 1707
8801.75 1659
8802.63 1747
8803.52 1716
8804.41 1909
8805.29 1977
8806.18 2031
8807.06 1962
8807.95 1877
8808.84 1817
8809.72 1740
8810.61 1726
8811.49 1665
8812.38 1589
8813.27 1561
8814.15 1540
8815.04 1594
8815.93 1505
8816.81 1519
8817.70 1509
8818.59 1590
8819.47 1624
8820.36 1684
8821.25 1581
8822.13 1652
8823.02 1598
8823.91 1592
8824.79 1555
8825.68 1470
8826.57 1455
8827.45 1587
8828.34 1472
8829.23 1436
8830.12 1363
8831.00 1335
8831.89 1403
8832.78 1371
8833.66 1398
8834.55 1479
8835.44 1421
8836.33 1433
8837.21 1357
8838.10 1365
8838.99 1416
8839.88 1407
8840.76 1411
8841.65 1429
8842.54 1406
8843.43 1292
8844.32 1315
8845.20 1313
8846.09 1343
8846.98 1322
8847.87 1305
8848.76 1308
8849.64 1282
8850.53 1314
8851.42 1354
8852.31 1277
8853.20 1366
8854.09 1366
8854.97 1311
8855.86 1241
8856.75 1206
8857.64 1200
8858.53 1237
8859.42 1219
8860.30 1218
8861.19 1293
8862.08 1279
8862.97 1167
8863.86 1219
8864.75 1143
8865.64 1280
8866.53 1306
8867.42 1172
8868.30 1284
8869.19 1217
8870.08 1139
8870.97 1214
8871.86 1304
8872.75 1262
8873.64 1256
8874.53 1212
8875.42 1177
8876.31 1213
8877.20 1224
8878.09 1147
8878.98 1130
8879.87 1173
8880.76 1135
8881.65 1079
8882.54 1128
8883.43 1102
8884.32 1118
8885.21 1082
8886.10 1117
8886.99 1147
8887.88 1048
8888.77 1058
8889.66 1011
8890.55 1160
8891.44 1079
8892.33 1084
8893.22 1071
8894.11 1093
8895.00 1100
8895.89 1032
8896.78 1086
8897.67 1058
8898.56 1139
8899.45 1050
8900.34 1064
8901.23 1070
8902.12 1045
8903.01 1079
8903.90 1018
8904.79 1045
8905.69 1018
8906.58 992
8907.47 1026
8908.36 963
8909.25 948
8910.14 926
8911.03 974
8911.92 987
8912.82 943
8913.71 944
8914.60 928
8915.49 909
8916.38 962
8917.27 1081
8918.16 933
8919.06 890
8919.95 925
8920.84 940
8921.73 929
8922.62 993
8923.51 1004
8924.41 978
8925.30 920
8926.19 954
8927.08 982
8927.97 949
8928.87 1023
8929.76 977
8930.65 941
8931.54 924
8932.43 903
8933.33 945
8934.22 909
8935.11 897
8936.00 953
8936.90 958
8937.79 956
8938.68 907
8939.57 1010
8940.47 1002
8941.36 1034
8942.25 964
8943.15 869
8944.04 855
8944.93 840
8945.82 891
8946.72 858
8947.61 953
8948.50 928
8949.40 908
8950.29 879
8951.18 913
8952.08 872
8952.97 818
8953.86 891
8954.76 871
8955.65 927
8956.54 914
8957.44 916
8958.33 867
8959.22 856
8960.12 838
8961.01 888
8961.91 829
8962.80 824
8963.69 907
8964.59 785
8965.48 785
8966.37 801
8967.27 797
8968.16 828
8969.06 782
8969.95 831
8970.85 879
8971.74 774
8972.63 867
8973.53 876
8974.42 838
8975.32 839
8976.21 847
8977.11 869
8978.00 904
8978.90 892
8979.79 878
8980.68 893
8981.58 815
8982.47 845
8983.37 839
8984.26 816
8985.16 792
8986.05 829
8986.95 888
8987.84 884
8988.74 774
8989.63 789
8990.53 858
8991.42 853
8992.32 894
8993.22 818
8994.11 822
8995.01 870
8995.90 880
8996.80 895
8997.69 809
8998.59 820
8999.48 881
9000.38 821
9001.28 748
9002.17 813
9003.07 791
9003.96 856
9004.86 873
9005.75 912
9006.65 775
9007.55 806
9008.44 825
9009.34 799
9010.23 800
9011.13 825
9012.03 794
9012.92 834
9013.82 790
9014.72 808
9015.61 759
9016.51 819
9017.41 755
9018.30 829
9019.20 817
9020.10 811
9020.99 806
9021.89 834
9022.79 761
9023.68 763
9024.58 793
9025.48 824
9026.37 826
9027.27 734
9028.17 667
9029.06 729
9029.96 769
9030.86 770
9031.76 701
9032.65 812
9033.55 788
9034.45 800
9035.35 734
9036.24 785
9037.14 779
9038.04 787
9038.94 784
9039.83 777
9040.73 819
9041.63 786
9042.53 782
9043.42 738
9044.32 807
9045.22 822
9046.12 778
9047.02 767
9047.91 837
9048.81 729
9049.71 791
9050.61 762
9051.51 755
9052.41 758
9053.30 800
9054.20 835
9055.10 780
9056.00 739
9056.90 764
9057.80 806
9058.69 725
9059.59 756
9060.49 817
9061.39 826
9062.29 748
9063.19 735
9064.09 743
9064.99 749
9065.88 701
9066.78 775
9067.68 751
9068.58 728
9069.48 748
9070.38 726
9071.28 789
9072.18 759
9073.08 771
9073.98 753
9074.88 790
9075.78 725
9076.68 733
9077.58 732
9078.47 780
9079.37 778
9080.27 740
9081.17 770
9082.07 747
9082.97 722
9083.87 779
9084.77 749
9085.67 723
9086.57 735
9087.47 779
9088.37 725
9089.27 793
9090.17 736
9091.07 801
9091.97 763
9092.87 759
9093.77 780
9094.67 719
9095.58 785
9096.48 775
9097.38 663
9098.28 757
9099.18 722
9100.08 779
9100.98 689
9101.88 752
9102.78 766
9103.68 736
9104.58 711
9105.48 766
9106.38 738
9107.28 733
9108.19 720
9109.09 797
9109.99 822
9110.89 732
9111.79 777
9112.69 720
9113.59 714
9114.49 740
9115.40 690
9116.30 643
9117.20 770
9118.10 734
9119.00 734
9119.90 715
9120.81 714
9121.71 760
9122.61 753
9123.51 766
9124.41 758
9125.31 726
9126.22 762
9127.12 771
9128.02 772
9128.92 730
9129.82 774
9130.73 781
9131.63 750
9132.53 660
9133.43 742
9134.34 724
9135.24 667
9136.14 694
9137.04 712
9137.95 735
9138.85 715
9139.75 732
9140.65 728
9141.56 760
9142.46 724
9143.36 714
9144.26 773
9145.17 724
9146.07 753
9146.97 637
9147.88 665
9148.78 683
9149.68 735
9150.59 756
9151.49 708
9152.39 724
9153.29 728
9154.20 744
9155.10 751
9156.01 638
9156.91 715
9157.81 729
9158.72 728
9159.62 742
9160.52 724
9161.43 767
9162.33 710
9163.23 734
9164.14 740
9165.04 750
9165.95 689
9166.85 764
9167.75 757
9168.66 698
9169.56 733
9170.47 745
9171.37 764
9172.27 743
9173.18 729
9174.08 781
9174.99 758
9175.89 715
9176.80 686
9177.70 769
9178.60 723
9179.51 726
9180.41 709
9181.32 738
9182.22 741
9183.13 684
9184.03 718
9184.94 761
9185.84 744
9186.75 782
9187.65 739
9188.56 721
9189.46 770
9190.37 723
9191.27 750
9192.18 733
9193.08 768
9193.99 749
9194.89 709
9195.80 687
9196.71 732
9197.61 828
9198.52 782
9199.42 781
9200.33 813
9201.23 822
9202.14 724
9203.04 704
9203.95 793
9204.86 786
9205.76 734
9206.67 724
9207.57 735
9208.48 774
9209.39 737
9210.29 757
9211.20 736
9212.10 687
9213.01 780
9213.92 813
9214.82 712
9215.73 712
9216.64 765
9217.54 692
9218.45 697
9219.36 663
9220.26 667
9221.17 716
9222.08 728
9222.98 773
9223.89 742
9224.80 845
9225.70 810
9226.61 743
9227.52 792
9228.42 761
9229.33 736
9230.24 698
9231.14 722
9232.05 789
9232.96 763
9233.87 736
9234.77 755
9235.68 761
9236.59 690
9237.50 689
9238.40 768
9239.31 728
9240.22 858
9241.13 763
9242.03 657
9242.94 663
9243.85 688
9244.76 644
9245.66 691
9246.57 728
9247.48 700
9248.39 640
9249.30 729
9250.20 794
9251.11 736
9252.02 723
9252.93 750
9253.84 789
9254.75 802
9255.65 731
9256.56 690
9257.47 738
9258.38 699
9259.29 763
9260.20 716
9261.10 678
9262.01 714
9262.92 810
9263.83 766
9264.74 789
9265.65 745
9266.56 728
9267.47 747
9268.37 730
9269.28 680
9270.19 740
9271.10 767
9272.01 764
9272.92 774
9273.83 695
9274.74 716
9275.65 715
9276.56 720
9277.47 737
9278.38 703
9279.29 729
9280.20 757
9281.11 736
9282.01 723
9282.92 727
9283.83 726
9284.74 687
9285.65 704
9286.56 719
9287.47 765
9288.38 693
9289.29 734
9290.20 719
9291.11 685
9292.02 661
9292.93 695
9293.84 718
9294.75 722
9295.66 759
9296.57 787
9297.49 751
9298.40 705
9299.31 758
9300.22 756
9301.13 763
9302.04 779
9302.95 710
9303.86 825
9304.77 764
9305.68 750
9306.59 722
9307.50 733
9308.41 807
9309.32 761
9310.24 730
9311.15 715
9312.06 720
9312.97 702
9313.88 737
9314.79 730
9315.70 722
9316.61 725
9317.53 730
9318.44 774
9319.35 799
9320.26 730
9321.17 691
9322.08 765
9322.99 707
9323.91 694
9324.82 716
9325.73 767
9326.64 718
9327.55 774
9328.46 752
9329.38 731
9330.29 732
9331.20 714
9332.11 711
9333.03 761
9333.94 695
9334.85 688
9335.76 785
9336.67 708
9337.59 770
9338.50 771
9339.41 804
9340.32 754
9341.24 811
9342.15 761
9343.06 742
9343.97 718
9344.89 735
9345.80 742
9346.71 703
9347.63 776
9348.54 820
9349.45 765
9350.36 782
9351.28 724
9352.19 693
9353.10 721
9354.02 761
9354.93 748
9355.84 724
9356.76 744
9357.67 728
9358.58 840
9359.50 779
9360.41 765
9361.32 691
9362.24 704
9363.15 681
9364.06 757
9364.98 743
9365.89 698
9366.81 703
9367.72 754
9368.63 793
9369.55 704
9370.46 702
9371.38 722
9372.29 761
9373.20 741
9374.12 694
9375.03 758
9375.95 768
9376.86 784
9377.77 753
9378.69 690
9379.60 728
9380.52 752
9381.43 755
9382.35 742
9383.26 706
9384.18 790
9385.09 732
9386.01 714
9386.92 765
9387.83 712
9388.75 714
9389.66 758
9390.58 755
9391.49 771
9392.41 713
9393.32 694
9394.24 842
9395.16 781
9396.07 774
9396.99 736
9397.90 738
9398.82 772
9399.73 784
9400.65 714
9401.56 759
9402.48 741
9403.39 875
9404.31 761
9405.22 723
9406.14 787
9407.06 766
9407.97 837
9408.89 815
9409.80 728
9410.72 731
9411.64 735
9412.55 807
9413.47 707
9414.38 762
9415.30 721
9416.22 758
9417.13 763
9418.05 804
9418.97 778
9419.88 779
9420.80 824
9421.71 835
9422.63 799
9423.55 767
9424.46 821
9425.38 755
9426.30 783
9427.21 779
9428.13 804
9429.05 874
9429.96 898
9430.88 808
9431.80 802
9432.72 795
9433.63 828
9434.55 859
9435.47 745
9436.38 750
9437.30 776
9438.22 779
9439.14 902
9440.05 774
9440.97 721
9441.89 794
9442.81 874
9443.72 850
9444.64 808
9445.56 795
9446.48 796
9447.39 835
9448.31 821
9449.23 772
9450.15 773
9451.07 758
9451.98 812
9452.90 807
9453.82 854
9454.74 784
9455.66 790
9456.57 806
9457.49 775
9458.41 822
9459.33 865
9460.25 963
9461.16 865
9462.08 885
9463.00 925
9463.92 913
9464.84 877
9465.76 879
9466.68 879
9467.59 827
9468.51 850
9469.43 818
9470.35 826
9471.27 859
9472.19 949
9473.11 841
9474.03 833
9474.95 835
9475.87 873
9476.78 826
9477.70 815
9478.62 804
9479.54 886
9480.46 835
9481.38 881
9482.30 892
9483.22 891
9484.14 888
9485.06 899
9485.98 891
9486.90 945
9487.82 1051
9488.74 988
9489.66 1066
9490.58 997
9491.50 941
9492.42 933
9493.34 922
9494.26 900
9495.18 952
9496.10 921
9497.02 855
9497.94 908
9498.86 917
9499.78 890
9500.70 814
9501.62 780
9502.54 799
9503.46 872
9504.38 895
9505.30 917
9506.22 847
9507.14 786
9508.06 875
9508.98 873
9509.90 806
9510.82 880
9511.75 875
9512.67 883
9513.59 789
9514.51 862
9515.43 849
9516.35 779
9517.27 839
9518.19 819
9519.11 826
9520.03 910
9520.96 841
9521.88 742
9522.80 731
9523.72 832
9524.64 812
9525.56 843
9526.48 833
9527.41 861
9528.33 851
9529.25 834
9530.17 804
9531.09 824
9532.02 799
9532.94 808
9533.86 886
9534.78 832
9535.70 840
9536.63 800
9537.55 894
9538.47 883
9539.39 865
9540.31 823
9541.24 818
9542.16 861
9543.08 874
9544.00 803
9544.93 787
9545.85 812
9546.77 902
9547.69 850
9548.62 809
9549.54 836
9550.46 814
9551.38 893
9552.31 937
9553.23 871
9554.15 896
9555.08 881
9556.00 896
9556.92 811
9557.84 861
9558.77 883
9559.69 814
9560.61 840
9561.54 812
9562.46 843
9563.38 876
9564.31 907
9565.23 850
9566.15 859
9567.08 889
9568.00 855
9568.93 922
9569.85 856
9570.77 835
9571.70 849
9572.62 843
9573.54 877
9574.47 840
9575.39 810
9576.32 781
9577.24 813
9578.16 806
9579.09 800
9580.01 838
9580.94 922
9581.86 897
9582.78 883
9583.71 881
9584.63 858
9585.56 888
9586.48 859
9587.41 910
9588.33 862
9589.26 876
9590.18 861
9591.11 848
9592.03 874
9592.96 902
9593.88 926
9594.80 917
9595.73 876
9596.65 859
9597.58 846
9598.50 867
9599.43 852
9600.35 949
9601.28 905
9602.21 919
9603.13 928
9604.06 913
9604.98 908
9605.91 899
9606.83 857
9607.76 882
9608.68 860
9609.61 906
9610.53 807
9611.46 916
9612.39 916
9613.31 860
9614.24 921
9615.16 909
9616.09 946
9617.02 919
9617.94 884
9618.87 884
9619.79 880
9620.72 843
9621.65 840
9622.57 918
9623.50 937
9624.42 889
9625.35 896
9626.28 850
9627.20 895
9628.13 816
9629.06 913
9629.98 929
9630.91 924
9631.84 907
9632.76 903
9633.69 920
9634.62 932
9635.54 887
9636.47 969
9637.40 929
9638.32 953
9639.25 968
9640.18 949
9641.11 951
9642.03 991
9642.96 1006
9643.89 1025
9644.81 938
9645.74 960
9646.67 973
9647.60 943
9648.52 991
9649.45 975
9650.38 976
9651.31 994
9652.23 978
9653.16 983
9654.09 1111
9655.02 1072
9655.95 1079
9656.87 1129
9657.80 1107
9658.73 1035
9659.66 1077
9660.58 1150
9661.51 1064
9662.44 1038
9663.37 1113
9664.30 1065
9665.23 1061
9666.15 1028
9667.08 1037
9668.01 1083
9668.94 1006
9669.87 1033
9670.80 991
9671.73 1094
9672.65 1124
9673.58 1080
9674.51 1147
9675.44 1124
9676.37 1125
9677.30 1158
9678.23 1153
9679.16 1045
9680.08 1042
9681.01 1039
9681.94 1085
9682.87 1036
9683.80 1036
9684.73 1007
9685.66 1051
9686.59 1011
9687.52 1026
9688.45 1080
9689.38 985
9690.31 1042
9691.24 1137
9692.17 966
9693.09 1082
9694.02 1040
9694.95 1048
9695.88 1081
9696.81 1134
9697.74 1141
9698.67 1039
9699.60 1071
9700.53 1026
9701.46 1044
9702.39 1186
9703.32 1227
9704.25 1240
9705.18 1194
9706.11 1349
9707.04 1350
9707.97 1366
9708.91 1265
9709.84 1349
9710.77 1301
9711.70 1211
9712.63 1090
9713.56 1078
9714.49 1103
9715.42 1060
9716.35 1006
9717.28 1064
9718.21 984
9719.14 1018
9720.07 1009
9721.00 1061
9721.93 1029
9722.87 1040
9723.80 1027
9724.73 1006
9725.66 1040
9726.59 996
9727.52 1007
9728.45 1012
9729.38 1045
9730.32 958
9731.25 948
9732.18 936
9733.11 1071
9734.04 976
9734.97 948
9735.91 926
9736.84 981
9737.77 996
9738.70 1011
9739.63 1071
9740.56 1001
9741.50 1014
9742.43 981
9743.36 1012
9744.29 964
9745.22 987
9746.16 952
9747.09 950
9748.02 991
9748.95 1028
9749.89 990
9750.82 985
9751.75 980
9752.68 928
9753.62 881
9754.55 924
9755.48 919
9756.41 891
9757.35 927
9758.28 915
9759.21 927
9760.14 943
9761.08 929
9762.01 858
9762.94 867
9763.88 914
9764.81 919
9765.74 904
9766.68 958
9767.61 939
9768.54 863
9769.48 916
9770.41 958
9771.34 965
9772.28 986
9773.21 906
9774.14 977
9775.08 1041
9776.01 968
9776.94 935
9777.88 928
9778.81 982
9779.74 892
9780.68 908
9781.61 921
9782.55 943
9783.48 1061
9784.41 942
9785.35 912
9786.28 950
9787.22 963
9788.15 995
9789.08 995
9790.02 1043
9790.95 1002
9791.89 907
9792.82 950
9793.76 940
9794.69 939
9795.63 929
9796.56 933
9797.49 891
9798.43 844
9799.36 819
9800.30 864
9801.23 855
9802.17 947
9803.10 891
9804.04 788
9804.97 758
9805.91 857
9806.84 940
9807.78 950
9808.71 921
9809.65 918
9810.58 918
9811.52 907
9812.45 878
9813.39 892
9814.33 818
9815.26 869
9816.20 882
9817.13 812
9818.07 812
9819.00 845
9819.94 845
9820.87 771
9821.81 798
9822.75 795
9823.68 780
9824.62 802
9825.55 822
9826.49 864
9827.43 830
9828.36 801
9829.30 779
9830.23 815
9831.17 721
9832.11 857
9833.04 820
9833.98 752
9834.92 735
9835.85 778
9836.79 797
9837.73 758
9838.66 780
9839.60 824
9840.54 787
9841.47 791
9842.41 768
9843.35 751
9844.28 817
9845.22 779
9846.16 791
9847.09 772
9848.03 762
9848.97 740
9849.90 786
9850.84 773
9851.78 747
9852.72 814
9853.65 868
9854.59 834
9855.53 782
9856.47 783
9857.40 752
9858.34 771
9859.28 750
9860.22 735
9861.15 726
9862.09 780
9863.03 829
9863.97 816
9864.90 852
9865.84 754
9866.78 690
9867.72 729
9868.66 750
9869.59 772
9870.53 798
9871.47 734
9872.41 723
9873.35 735
9874.29 696
9875.22 739
9876.16 700
9877.10 757
9878.04 798
9878.98 728
9879.92 797
9880.85 791
9881.79 750
9882.73 758
9883.67 799
9884.61 749
9885.55 759
9886.49 757
9887.43 728
9888.37 725
9889.30 761
9890.24 777
9891.18 784
9892.12 738
9893.06 771
9894.00 705
9894.94 704
9895.88 741
9896.82 791
9897.76 707
9898.70 777
9899.64 760
9900.58 747
9901.52 761
9902.45 752
9903.39 791
9904.33 703
9905.27 738
9906.21 751
9907.15 786
9908.09 786
9909.03 750
9909.97 757
9910.91 734
9911.85 716
9912.79 776
9913.73 753
9914.67 728
9915.61 757
9916.55 791
9917.49 772
9918.44 794
9919.38 867
9920.32 813
9921.26 812
9922.20 822
9923.14 798
9924.08 741
9925.02 788
9925.96 766
9926.90 739
9927.84 752
9928.78 740
9929.72 747
9930.66 783
9931.61 861
9932.55 941
9933.49 969
9934.43 966
9935.37 997
9936.31 895
9937.25 916
9938.19 965
9939.14 918
9940.08 811
9941.02 763
9941.96 764
9942.90 756
9943.84 742
9944.78 771
9945.73 743
9946.67 696
9947.61 729
9948.55 777
9949.49 730
9950.44 700
9951.38 754
9952.32 757
9953.26 811
9954.20 812
9955.15 792
9956.09 763
9957.03 754
9957.97 712
9958.91 705
9959.86 718
9960.80 725
9961.74 721
9962.68 678
9963.63 725
9964.57 683
9965.51 694
9966.45 700
9967.40 668
9968.34 710
9969.28 731
9970.23 720
9971.17 709
9972.11 688
9973.05 673
9974.00 721
9974.94 693
9975.88 641
9976.83 687
9977.77 747
9978.71 727
9979.66 780
9980.60 748
9981.54 702
9982.49 734
9983.43 779
9984.37 678
9985.32 701
9986.26 762
9987.20 695
9988.15 677
9989.09 696
9990.04 725
9990.98 653
9991.92 611
9992.87 646
9993.81 633
9994.76 650
9995.70 707
9996.64 716
9997.59 704
9998.53 716
9999.48 722
10000.42 665
10001.36 692
10002.31 689
10003.25 628
10004.20 648
10005.14 736
10006.09 745
10007.03 730
10007.98 755
10008.92 683
10009.87 679
10010.81 682
10011.76 657
10012.70 686
10013.64 693
10014.59 742
10015.53 671
10016.48 718
10017.43 691
10018.37 669
10019.32 654
10020.26 640
10021.21 649
10022.15 613
10023.10 681
10024.04 656
10024.99 638
10025.93 638
10026.88 670
10027.82 694
10028.77 679
10029.72 684
10030.66 721
10031.61 724
10032.55 685
10033.50 691
10034.44 689
10035.39 679
10036.34 718
10037.28 664
10038.23 611
10039.17 619
10040.12 676
10041.07 617
10042.01 592
10042.96 653
10043.91 663
10044.85 641
10045.80 599
10046.74 635
10047.69 627
10048.64 641
10049.58 701
10050.53 652
10051.48 666
10052.42 709
10053.37 666
10054.32 594
10055.27 597
10056.21 636
10057.16 632
10058.11 616
10059.05 610
10060.00 657
10060.95 666
10061.89 636
10062.84 680
10063.79 613
10064.74 646
10065.68 642
10066.63 662
10067.58 670
10068.53 629
10069.47 607
10070.42 650
10071.37 654
10072.32 633
10073.26 663
10074.21 601
10075.16 651
10076.11 727
10077.06 654
10078.00 641
10078.95 648
10079.90 610
10080.85 644
10081.80 669
10082.74 682
10083.69 670
10084.64 616
10085.59 633
10086.54 641
10087.49 648
10088.43 669
10089.38 665
10090.33 661
10091.28 655
10092.23 651
10093.18 661
10094.13 647
10095.07 637
10096.02 624
10096.97 607
10097.92 617
10098.87 625
10099.82 698
10100.77 690
10101.72 629
10102.67 644
10103.61 658
10104.56 647
10105.51 626
10106.46 644
10107.41 662
10108.36 678
10109.31 632
10110.26 631
10111.21 611
10112.16 545
10113.11 621
10114.06 646
10115.01 560
10115.96 640
10116.91 643
10117.86 611
10118.81 631
10119.76 631
10120.71 598
10121.66 602
10122.61 648
10123.56 642
10124.51 645
10125.46 642
10126.41 615
10127.36 612
10128.31 654
10129.26 676
10130.21 624
10131.16 580
10132.11 588
10133.06 606
10134.01 591
10134.96 596
10135.91 628
10136.86 624
10137.81 606
10138.76 583
10139.72 604
10140.67 632
10141.62 615
10142.57 613
10143.52 611
10144.47 577
10145.42 571
10146.37 663
10147.32 631
10148.28 575
10149.23 591
10150.18 619
10151.13 587
10152.08 642
10153.03 612
10153.98 603
10154.94 634
10155.89 647
10156.84 617
10157.79 597
10158.74 654
10159.69 621
10160.65 607
10161.60 578
10162.55 591
10163.50 565
10164.45 579
10165.41 595
10166.36 618
10167.31 663
10168.26 644
10169.21 582
10170.17 592
10171.12 624
10172.07 637
10173.02 663
10173.98 672
10174.93 637
10175.88 591
10176.83 631
10177.79 562
10178.74 617
10179.69 676
10180.64 657
10181.60 653
10182.55 572
10183.50 607
10184.46 608
10185.41 609
10186.36 644
10187.32 666
10188.27 648
10189.22 623
10190.18 636
10191.13 607
10192.08 571
10193.03 616
10193.99 659
10194.94 593
10195.90 598
10196.85 623
10197.80 676
10198.76 626
10199.71 604
10200.66 660
10201.62 603
10202.57 583
10203.52 650
10204.48 683
10205.43 611
10206.39 685
10207.34 737
10208.29 669
10209.25 663
10210.20 623
10211.16 642
10212.11 674
10213.07 662
10214.02 694
10214.97 738
10215.93 719
10216.88 709
10217.84 703
10218.79 667
10219.75 700
10220.70 680
10221.66 691
10222.61 640
10223.57 652
10224.52 657
10225.48 681
10226.43 711
10227.39 694
10228.34 644
10229.30 586
10230.25 665
10231.21 579
10232.16 657
10233.12 659
10234.07 657
10235.03 610
10235.98 635
10236.94 608
10237.89 628
10238.85 593
10239.80 655
10240.76 631
10241.72 651
10242.67 653
10243.63 687
10244.58 706
10245.54 683
10246.49 641
10247.45 659
10248.41 648
10249.36 648
10250.32 650
10251.27 591
10252.23 576
10253.19 576
10254.14 611
10255.10 621
10256.06 548
10257.01 519
10257.97 576
10258.92 603
10259.88 610
10260.84 577
10261.79 657
10262.75 668
10263.71 617
10264.66 577
10265.62 577
10266.58 613
10267.53 601
10268.49 618
10269.45 553
10270.41 601
10271.36 581
10272.32 637
10273.28 596
10274.23 553
10275.19 574
10276.15 595
10277.11 631
10278.06 595
10279.02 593
10279.98 593
10280.94 553
10281.89 548
10282.85 545
10283.81 536
10284.77 592
10285.72 574
10286.68 541
10287.64 533
10288.60 562
10289.55 600
10290.51 604
10291.47 577
10292.43 598
10293.39 569
10294.34 544
10295.30 524
10296.26 513
10297.22 598
10298.18 517
10299.14 552
10300.09 606
10301.05 586
10302.01 626
10302.97 650
10303.93 664
10304.89 628
10305.85 604
10306.80 635
10307.76 609
10308.72 554
10309.68 572
10310.64 585
10311.60 562
10312.56 550
10313.52 507
10314.47 563
10315.43 552
10316.39 568
10317.35 572
10318.31 553
10319.27 560
10320.23 594
10321.19 575
10322.15 581
10323.11 578
10324.07 560
10325.03 562
10325.99 582
10326.95 591
10327.91 607
10328.87 552
10329.83 580
10330.79 571
10331.75 541
10332.71 579
10333.67 602
10334.63 589
10335.59 562
10336.55 568
10337.51 565
10338.47 609
10339.43 542
10340.39 525
10341.35 558
10342.31 526
10343.27 558
10344.23 599
10345.19 583
10346.15 561
10347.11 509
10348.07 582
10349.03 523
10349.99 516
10350.95 556
10351.91 625
10352.87 612
10353.83 602
10354.79 529
10355.76 560
10356.72 649
10357.68 581
10358.64 613
10359.60 573
10360.56 525
10361.52 553
10362.48 558
10363.45 524
10364.41 529
10365.37 540
10366.33 571
10367.29 645
10368.25 540
10369.21 505
10370.18 569
10371.14 550
10372.10 565
10373.06 529
10374.02 496
10374.98 554
10375.95 613
10376.91 655
10377.87 598
10378.83 549
10379.79 541
10380.76 553
10381.72 555
10382.68 538
10383.64 516
10384.61 552
10385.57 577
10386.53 586
10387.49 511
10388.46 571
10389.42 587
10390.38 545
10391.34 550
10392.31 538
10393.27 504
10394.23 561
10395.19 529
10396.16 617
10397.12 525
10398.08 500
10399.05 552
10400.01 582
10400.97 535
10401.93 507
10402.90 590
10403.86 624
10404.82 547
10405.79 518
10406.75 540
10407.71 607
10408.68 595
10409.64 593
10410.60 556
10411.57 576
10412.53 567
10413.50 656
10414.46 652
10415.42 618
10416.39 586
10417.35 588
10418.31 590
10419.28 569
10420.24 636
10421.21 620
10422.17 579
10423.13 595
10424.10 585
10425.06 607
10426.03 583
10426.99 563
10427.96 563
10428.92 548
10429.88 579
10430.85 591
10431.81 550
10432.78 554
10433.74 593
10434.71 554
10435.67 570
10436.64 569
10437.60 586
10438.57 541
10439.53 562
10440.50 582
10441.46 518
10442.43 549
10443.39 536
10444.36 535
10445.32 556
10446.29 551
10447.25 572
10448.22 546
10449.18 501
10450.15 529
10451.11 560
10452.08 600
10453.04 559
10454.01 549
10454.97 572
10455.94 594
10456.91 519
10457.87 524
10458.84 575
10459.80 618
10460.77 576
10461.73 544
10462.70 556
10463.67 539
10464.63 500
10465.60 587
10466.56 564
10467.53 499
10468.50 520
10469.46 561
10470.43 532
10471.40 538
10472.36 511
10473.33 514
10474.30 535
10475.26 584
10476.23 589
10477.19 553
10478.16 491
10479.13 518
10480.09 591
10481.06 557
10482.03 529
10483.00 504
10483.96 554
10484.93 516
10485.90 603
10486.86 547
10487.83 563
10488.80 582
10489.76 483
10490.73 564
10491.70 533
10492.67 595
10493.63 539
10494.60 550
10495.57 556
10496.54 594
10497.50 556
10498.47 576
10499.44 547
10500.41 549
10501.37 523
10502.34 555
10503.31 541
10504.28 535
10505.25 518
10506.21 560
10507.18 536
10508.15 497
10509.12 524
10510.09 523
10511.05 532
10512.02 543
10512.99 551
10513.96 537
10514.93 615
10515.90 612
10516.86 545
10517.83 534
10518.80 532
10519.77 577
10520.74 572
10521.71 540
10522.68 554
10523.64 511
10524.61 593
10525.58 601
10526.55 543
10527.52 530
10528.49 525
10529.46 529
10530.43 547
10531.40 543
10532.36 537
10533.33 601
10534.30 588
10535.27 550
10536.24 573
10537.21 573
10538.18 616
10539.15 577
10540.12 570
10541.09 577
10542.06 588
10543.03 616
10544.00 593
10544.97 594
10545.94 580
10546.91 498
10547.88 567
10548.85 617
10549.82 622
10550.79 665
10551.76 641
10552.73 589
10553.70 547
10554.67 563
10555.64 579
10556.61 548
10557.58 571
10558.55 602
10559.52 597
10560.49 608
10561.46 592
10562.43 520
10563.40 540
10564.37 670
10565.34 637
10566.31 609
10567.28 586
10568.25 639
10569.23 709
10570.20 657
10571.17 652
10572.14 634
10573.11 643
10574.08 575
10575.05 595
10576.02 623
10576.99 547
10577.96 580
10578.94 569
10579.91 555
10580.88 555
10581.85 555
10582.82 582
10583.79 549
10584.76 551
10585.74 585
10586.71 517
10587.68 582
10588.65 614
10589.62 636
10590.60 680
10591.57 602
10592.54 589
10593.51 540
10594.48 585
10595.45 557
10596.43 572
10597.40 540
10598.37 579
10599.34 586
10600.32 564
10601.29 575
10602.26 582
10603.23 613
10604.21 631
10605.18 591
10606.15 572
10607.12 535
10608.10 541
10609.07 547
10610.04 545
10611.01 585
10611.99 543
10612.96 555
10613.93 533
10614.91 551
10615.88 564
10616.85 579
10617.82 564
10618.80 549
10619.77 520
10620.74 568
10621.72 592
10622.69 563
10623.66 578
10624.64 594
10625.61 568
10626.58 629
10627.56 556
10628.53 552
10629.51 545
10630.48 587
10631.45 599
10632.43 555
10633.40 527
10634.37 570
10635.35 532
10636.32 480
10637.30 578
10638.27 599
10639.24 589
10640.22 546
10641.19 531
10642.17 566
10643.14 571
10644.11 561
10645.09 544
10646.06 573
10647.04 546
10648.01 579
10648.99 628
10649.96 588
10650.94 562
10651.91 636
10652.89 603
10653.86 572
10654.83 489
10655.81 504
10656.78 537
10657.76 615
10658.73 577
10659.71 537
10660.68 567
10661.66 590
10662.63 540
10663.61 556
10664.59 587
10665.56 562
10666.54 553
10667.51 579
10668.49 615
10669.46 547
10670.44 552
10671.41 559
10672.39 601
10673.36 557
10674.34 516
10675.32 551
10676.29 555
10677.27 576
10678.24 563
10679.22 580
10680.19 616
10681.17 569
10682.15 545
10683.12 567
10684.10 580
10685.08 564
10686.05 539
10687.03 568
10688.00 585
10688.98 577
10689.96 561
10690.93 551
10691.91 613
10692.89 611
10693.86 527
10694.84 498
10695.82 531
10696.79 593
10697.77 578
10698.75 549
10699.72 569
10700.70 516
10701.68 559
10702.65 550
10703.63 632
10704.61 568
10705.59 597
10706.56 609
10707.54 570
10708.52 530
10709.49 559
10710.47 591
10711.45 578
10712.43 540
10713.40 549
10714.38 546
10715.36 569
10716.34 487
10717.31 551
10718.29 588
10719.27 573
10720.25 568
10721.22 512
10722.20 559
10723.18 600
10724.16 550
10725.14 583
10726.11 562
10727.09 569
10728.07 551
10729.05 539
10730.03 543
10731.01 499
10731.98 516
10732.96 558
10733.94 545
10734.92 575
10735.90 521
10736.88 495
10737.85 529
10738.83 562
10739.81 635
10740.79 533
10741.77 552
10742.75 530
10743.73 532
10744.71 532
10745.69 445
10746.66 484
10747.64 534
10748.62 556
10749.60 585
10750.58 535
10751.56 559
10752.54 559
10753.52 505
10754.50 537
10755.48 556
10756.46 599
10757.44 578
10758.42 550
10759.39 513
10760.37 594
10761.35 547
10762.33 527
10763.31 528
10764.29 533
10765.27 572
10766.25 584
10767.23 590
10768.21 596
10769.19 548
10770.17 497
10771.15 549
10772.13 559
10773.11 556
10774.09 511
10775.07 525
10776.05 484
10777.03 518
10778.02 535
10779.00 506
10779.98 554
10780.96 550
10781.94 572
10782.92 576
10783.90 604
10784.88 580
10785.86 595
10786.84 554
10787.82 573
10788.80 584
10789.78 551
10790.76 571
10791.75 547
10792.73 517
10793.71 564
10794.69 553
10795.67 529
10796.65 563
10797.63 585
10798.61 589
10799.60 591
10800.58 542
10801.56 525
10802.54 560
10803.52 609
10804.50 569
10805.49 527
10806.47 552
10807.45 533
10808.43 592
10809.41 557
10810.39 551
10811.38 514
10812.36 581
10813.34 575
10814.32 550
10815.30 530
10816.29 541
10817.27 615
10818.25 538
10819.23 536
10820.22 601
10821.20 567
10822.18 532
10823.16 537
10824.15 528
10825.13 559
10826.11 537
10827.09 551
10828.08 561
10829.06 591
10830.04 649
10831.02 584
10832.01 581
10832.99 509
10833.97 528
10834.96 551
10835.94 619
10836.92 557
10837.91 595
10838.89 559
10839.87 515
10840.85 587
10841.84 573
10842.82 581
10843.81 575
10844.79 579
10845.77 579
10846.76 576
10847.74 554
10848.72 554
10849.71 569
10850.69 577
10851.67 520
10852.66 591
10853.64 580
10854.63 613
10855.61 593
10856.59 624
10857.58 592
10858.56 586
10859.55 609
10860.53 609
10861.51 593
10862.50 610
10863.48 606
10864.47 571
10865.45 602
10866.44 608
10867.42 629
10868.41 625
10869.39 611
10870.37 677
10871.36 663
10872.34 640
10873.33 637
10874.31 620
10875.30 605
10876.28 670
10877.27 649
10878.25 588
10879.24 621
10880.22 659
10881.21 620
10882.19 681
10883.18 626
10884.16 626
10885.15 629
10886.13 604
10887.12 642
10888.11 694
10889.09 608
10890.08 658
10891.06 663
10892.05 638
10893.03 612
10894.02 600
10895.00 605
10895.99 638
10896.98 717
10897.96 729
10898.95 666
10899.93 679
10900.92 668
10901.91 719
10902.89 708
10903.88 735
10904.86 663
10905.85 685
10906.84 698
10907.82 704
10908.81 651
10909.80 639
10910.78 681
10911.77 672
10912.76 733
10913.74 691
10914.73 644
10915.72 684
10916.70 678
10917.69 711
10918.68 690
10919.66 702
10920.65 717
10921.64 708
10922.62 705
10923.61 719
10924.60 752
10925.58 710
10926.57 657
10927.56 705
10928.55 668
10929.53 675
10930.52 732
10931.51 713
10932.50 710
10933.48 681
10934.47 703
10935.46 784
10936.45 729
10937.43 745
10938.42 703
10939.41 641
10940.40 664
10941.38 719
10942.37 729
10943.36 711
10944.35 750
10945.34 795
10946.32 709
10947.31 717
10948.30 763
10949.29 759
10950.28 710
10951.27 710
10952.25 766
10953.24 723
10954.23 720
10955.22 747
10956.21 762
10957.20 777
10958.18 800
10959.17 778
10960.16 771
10961.15 802
10962.14 859
10963.13 810
10964.12 824
10965.11 913
10966.10 909
10967.08 940
10968.07 902
10969.06 921
10970.05 870
10971.04 870
10972.03 858
10973.02 815
10974.01 828
10975.00 843
10975.99 800
10976.98 782
10977.97 778
10978.96 823
10979.95 796
10980.94 847
10981.92 774
10982.91 797
10983.90 801
10984.89 765
10985.88 867
10986.87 866
10987.86 785
10988.85 839
10989.84 778
10990.83 858
10991.82 803
10992.81 725
10993.80 786
10994.79 819
10995.78 821
10996.78 849
10997.77 810
10998.76 854
10999.75 858
11000.74 798
11001.73 861
11002.72 824
11003.71 861
11004.70 944
11005.69 993
11006.68 1023
11007.67 1019
11008.66 1029
11009.65 1099
11010.64 1078
11011.64 1033
11012.63 1036
11013.62 951
11014.61 989
11015.60 848
11016.59 823
11017.58 929
11018.57 837
11019.57 745
11020.56 729
11021.55 793
11022.54 784
11023.53 761
11024.52 742
11025.51 790
11026.51 876
11027.50 772
11028.49 838
11029.48 852
11030.47 817
11031.47 759
11032.46 775
11033.45 728
11034.44 752
11035.43 735
11036.43 736
11037.42 759
11038.41 729
11039.40 734
11040.39 733
11041.39 665
11042.38 715
11043.37 722
11044.36 679
11045.36 697
11046.35 683
11047.34 709
11048.34 708
11049.33 681
11050.32 731
11051.31 684
11052.31 670
11053.30 665
11054.29 654
11055.29 697
11056.28 688
11057.27 648
11058.26 605
11059.26 629
11060.25 710
11061.24 643
11062.24 578
11063.23 626
11064.22 716
11065.22 639
11066.21 645
11067.20 691
11068.20 690
11069.19 686
11070.19 721
11071.18 650
11072.17 695
11073.17 669
11074.16 632
11075.15 693
11076.15 702
11077.14 659
11078.14 624
11079.13 610
11080.12 707
11081.12 691
11082.11 676
11083.11 668
11084.10 628
11085.10 649
11086.09 667
11087.08 685
11088.08 658
11089.07 613
11090.07 613
11091.06 688
11092.06 615
11093.05 620
11094.05 686
11095.04 651
11096.04 637
11097.03 619
11098.03 599
11099.02 664
11100.02 658
11101.01 657
11102.01 651
11103.00 625
11104.00 560
11104.99 594
11105.99 641
11106.98 637
11107.98 601
11108.97 591
11109.97 580
11110.96 589
11111.96 665
11112.95 675
11113.95 628
11114.95 625
11115.94 650
11116.94 632
11117.93 525
11118.93 534
11119.93 655
11120.92 608
11121.92 568
11122.91 581
11123.91 623
11124.91 562
11125.90 572
11126.90 544
11127.89 599
11128.89 656
11129.89 650
11130.88 570
11131.88 565
11132.88 575
11133.87 582
11134.87 568
11135.87 584
11136.86 615
11137.86 625
11138.86 633
11139.85 619
11140.85 577
11141.85 565
11142.84 611
11143.84 627
11144.84 578
11145.83 557
11146.83 541
11147.83 551
11148.83 562
11149.82 574
11150.82 595
11151.82 628
11152.82 592
11153.81 609
11154.81 647
11155.81 605
11156.80 548
11157.80 601
11158.80 608
11159.80 604
11160.80 603
11161.79 564
11162.79 624
11163.79 578
11164.79 546
11165.78 571
11166.78 580
11167.78 596
11168.78 535
11169.78 528
11170.78 542
11171.77 559
11172.77 519
11173.77 554
11174.77 568
11175.77 578
11176.77 610
11177.76 599
11178.76 544
11179.76 566
11180.76 626
11181.76 621
11182.76 610
11183.76 586
11184.75 529
11185.75 574
11186.75 546
11187.75 550
11188.75 544
11189.75 612
11190.75 573
11191.75 615
11192.75 597
11193.75 562
11194.75 607
11195.74 569
11196.74 577
11197.74 554
11198.74 561
11199.74 551
11200.74 536
11201.74 562
11202.74 577
11203.74 540
11204.74 579
11205.74 583
11206.74 610
11207.74 588
11208.74 585
11209.74 543
11210.74 574
11211.74 602
11212.74 607
11213.74 574
11214.74 505
11215.74 522
11216.74 545
11217.74 565
11218.74 574
11219.74 666
11220.74 557
11221.74 575
11222.74 570
11223.74 559
11224.74 565
11225.74 522
11226.74 551
11227.75 541
11228.75 584
11229.75 619
11230.75 577
11231.75 587
11232.75 573
11233.75 534
11234.75 531
11235.75 554
11236.75 533
11237.76 519
11238.76 526
11239.76 527
11240.76 540
11241.76 503
11242.76 556
11243.76 568
11244.76 616
11245.77 525
11246.77 521
11247.77 569
11248.77 562
11249.77 538
11250.77 542
11251.78 552
11252.78 549
11253.78 531
11254.78 551
11255.78 558
11256.79 562
11257.79 537
11258.79 547
11259.79 556
11260.79 602
11261.80 520
11262.80 576
11263.80 551
11264.80 528
11265.81 569
11266.81 536
11267.81 528
11268.81 547
11269.82 593
11270.82 550
11271.82 547
11272.82 574
11273.83 542
11274.83 529
11275.83 529
11276.84 556
11277.84 573
11278.84 638
11279.85 537
11280.85 518
11281.85 576
11282.85 544
11283.86 561
11284.86 553
11285.86 542
11286.87 554
11287.87 547
11288.87 595
11289.88 555
11290.88 631
11291.89 615
11292.89 598
11293.89 557
11294.90 610
11295.90 498
11296.90 533
11297.91 545
11298.91 565
11299.92 611
11300.92 616
11301.92 601
11302.93 589
11303.93 554
11304.94 536
11305.94 577
11306.94 586
11307.95 590
11308.95 561
11309.96 577
11310.96 544
11311.97 553
11312.97 530
11313.98 550
11314.98 635
11315.98 525
11316.99 541
11317.99 608
11319.00 587
11320.00 588
11321.01 588
11322.01 616
11323.02 605
11324.02 575
11325.03 589
11326.03 640
11327.04 641
11328.04 542
11329.05 579
11330.05 578
11331.06 558
11332.07 584
11333.07 581
11334.08 600
11335.08 518
11336.09 561
11337.09 542
11338.10 544
11339.10 592
11340.11 590
11341.12 579
11342.12 611
11343.13 586
11344.13 579
11345.14 591
11346.15 526
11347.15 570
11348.16 607
11349.16 602
11350.17 562
11351.18 613
11352.18 608
11353.19 601
11354.20 581
11355.20 643
11356.21 543
11357.21 635
11358.22 596
11359.23 601
11360.23 538
11361.24 509
11362.25 534
11363.25 523
11364.26 520
11365.27 544
11366.28 613
11367.28 577
11368.29 545
11369.30 598
11370.30 570
11371.31 606
11372.32 606
11373.32 565
11374.33 524
11375.34 520
11376.35 560
11377.35 577
11378.36 578
11379.37 572
11380.38 600
11381.38 581
11382.39 541
11383.40 548
11384.41 535
11385.41 532
11386.42 566
11387.43 595
11388.44 564
11389.45 607
11390.45 586
11391.46 601
11392.47 606
11393.48 577
11394.49 600
11395.49 553
11396.50 544
11397.51 552
11398.52 591
11399.53 600
11400.54 624
11401.55 591
11402.55 594
11403.56 588
11404.57 548
11405.58 571
11406.59 598
11407.60 583
11408.61 552
11409.61 566
11410.62 589
11411.63 582
11412.64 542
11413.65 569
11414.66 532
11415.67 580
11416.68 619
11417.69 560
11418.70 555
11419.71 544
11420.71 558
11421.72 573
11422.73 589
11423.74 580
11424.75 607
11425.76 549
11426.77 580
11427.78 570
11428.79 581
11429.80 551
11430.81 575
11431.82 530
11432.83 549
11433.84 617
11434.85 611
11435.86 568
11436.87 561
11437.88 552
11438.89 553
11439.90 595
11440.91 530
11441.92 603
11442.93 601
11443.94 613
11444.95 605
11445.96 558
11446.97 573
11447.98 565
11448.99 611
11450.00 623
11451.01 653
11452.03 606
11453.04 552
11454.05 542
11455.06 578
11456.07 618
11457.08 566
11458.09 514
11459.10 546
11460.11 550
11461.12 571
11462.14 602
11463.15 618
11464.16 658
11465.17 627
11466.18 621
11467.19 585
11468.20 598
11469.21 603
11470.23 639
11471.24 658
11472.25 593
11473.26 626
11474.27 566
11475.28 600
11476.30 607
11477.31 624
11478.32 625
11479.33 615
11480.34 609
11481.36 648
11482.37 683
11483.38 590
11484.39 675
11485.40 621
11486.42 644
11487.43 617
11488.44 584
11489.45 589
11490.47 617
11491.48 660
11492.49 639
11493.50 663
11494.52 603
11495.53 629
11496.54 601
11497.55 605
11498.57 611
11499.58 648
11500.59 655
11501.61 648
11502.62 645
11503.63 599
11504.64 682
11505.66 666
11506.67 647
11507.68 589
11508.70 638
11509.71 627
11510.72 632
11511.74 637
11512.75 596
11513.76 638
11514.78 674
11515.79 638
11516.80 644
11517.82 644
11518.83 631
11519.84 642
11520.86 658
11521.87 641
11522.89 667
11523.90 704
11524.91 655
11525.93 651
11526.94 661
11527.96 754
11528.97 727
11529.98 698
11531.00 667
11532.01 684
11533.03 717
11534.04 677
11535.06 709
11536.07 725
11537.08 705
11538.10 695
11539.11 705
11540.13 697
11541.14 716
11542.16 701
11543.17 734
11544.19 695
11545.20 683
11546.22 670
11547.23 716
11548.25 677
11549.26 691
11550.28 677
11551.29 683
11552.31 730
11553.32 806
11554.34 689
11555.35 695
11556.37 685
11557.38 690
11558.40 742
11559.41 771
11560.43 721
11561.45 769
11562.46 771
11563.48 753
11564.49 737
11565.51 779
11566.52 791
11567.54 731
11568.56 694
11569.57 741
11570.59 775
11571.60 775
11572.62 757
11573.64 796
11574.65 808
11575.67 715
11576.68 750
11577.70 810
11578.72 797
11579.73 799
11580.75 845
11581.77 853
11582.78 828
11583.80 835
11584.82 822
11585.83 839
11586.85 848
11587.87 882
11588.88 841
11589.90 840
11590.92 982
11591.93 916
11592.95 889
11593.97 913
11594.98 995
11596.00 967
11597.02 998
11598.03 1046
11599.05 1066
11600.07 996
11601.09 1096
11602.10 1064
11603.12 1047
11604.14 1167
11605.16 1181
11606.17 1302
11607.19 1462
11608.21 1390
11609.23 1425
11610.24 1497
11611.26 1511
11612.28 1505
11613.30 1314
11614.32 1233
11615.33 1143
11616.35 1057
11617.37 1054
11618.39 1027
11619.41 1041
11620.42 1063
11621.44 1007
11622.46 985
11623.48 1043
11624.50 1044
11625.51 991
11626.53 1089
11627.55 1064
11628.57 1044
11629.59 994
11630.61 951
11631.63 985
11632.64 1014
11633.66 1034
11634.68 1127
11635.70 1082
11636.72 1066
11637.74 1086
11638.76 1127
11639.78 1171
11640.80 1266
11641.81 1389
11642.83 1494
11643.85 1489
11644.87 1309
11645.89 1364
11646.91 1390
11647.93 1218
11648.95 1157
11649.97 1137
11650.99 1022
11652.01 978
11653.03 960
11654.05 878
11655.07 955
11656.09 898
11657.11 963
11658.13 941
11659.15 865
11660.17 920
11661.19 850
11662.21 821
11663.23 874
11664.25 857
11665.27 841
11666.29 858
11667.31 812
11668.33 846
11669.35 878
11670.37 907
11671.39 829
11672.41 841
11673.43 825
11674.45 849
11675.47 794
11676.49 785
11677.51 813
11678.53 838
11679.55 803
11680.57 820
11681.59 817
11682.61 855
11683.64 882
11684.66 825
11685.68 890
11686.70 881
11687.72 834
11688.74 746
11689.76 796
11690.78 797
11691.80 761
11692.83 749
11693.85 825
11694.87 739
11695.89 796
11696.91 789
11697.93 814
11698.95 828
11699.98 784
11701.00 768
11702.02 823
11703.04 767
11704.06 751
11705.08 786
11706.11 769
11707.13 797
11708.15 797
11709.17 804
11710.19 772
11711.22 840
11712.24 843
11713.26 755
11714.28 772
11715.31 785
11716.33 816
11717.35 781
11718.37 687
11719.40 759
11720.42 840
11721.44 820
11722.46 811
11723.49 774
11724.51 808
11725.53 729
11726.55 776
11727.58 764
11728.60 723
11729.62 749
11730.65 776
11731.67 778
11732.69 744
11733.71 687
11734.74 721
11735.76 785
11736.78 752
11737.81 767
11738.83 735
11739.85 760
11740.88 758
11741.90 756
11742.92 739
11743.95 716
11744.97 743
11746.00 737
11747.02 748
11748.04 709
11749.07 716
11750.09 737
11751.11 721
11752.14 718
11753.16 640
11754.19 698
11755.21 740
11756.23 694
11757.26 691
11758.28 751
11759.31 682
11760.33 646
11761.36 636
11762.38 664
11763.40 659
11764.43 644
11765.45 653
11766.48 683
11767.50 706
11768.53 626
11769.55 618
11770.58 642
11771.60 577
11772.63 675
11773.65 681
11774.68 670
11775.70 643
11776.73 669
11777.75 601
11778.78 604
11779.80 653
11780.83 617
11781.85 642
11782.88 631
11783.90 622
11784.93 605
11785.95 640
11786.98 617
11788.00 619
11789.03 679
11790.05 599
11791.08 597
11792.11 565
11793.13 567
11794.16 583
11795.18 621
11796.21 614
11797.23 577
11798.26 584
11799.29 584
11800.31 583
11801.34 584
11802.36 577
11803.39 565
11804.42 599
11805.44 660
11806.47 639
11807.50 599
11808.52 579
11809.55 657
11810.57 619
11811.60 615
11812.63 562
11813.65 560
11814.68 637
11815.71 573
11816.73 626
11817.76 609
11818.79 585
11819.81 543
11820.84 573
11821.87 565
11822.90 612
11823.92 572
11824.95 576
11825.98 641
11827.00 621
11828.03 561
11829.06 576
11830.09 598
11831.11 508
11832.14 540
11833.17 503
11834.20 554
11835.22 629
11836.25 613
11837.28 574
11838.31 631
11839.33 539
11840.36 549
11841.39 560
11842.42 534
11843.45 531
11844.47 511
11845.50 550
11846.53 584
11847.56 572
11848.59 530
11849.61 594
11850.64 590
11851.67 569
11852.70 511
11853.73 554
11854.75 549
11855.78 594
11856.81 576
11857.84 565
11858.87 571
11859.90 567
11860.93 551
11861.95 539
11862.98 532
11864.01 582
11865.04 630
11866.07 645
11867.10 547
11868.13 601
11869.16 662
11870.19 611
11871.21 580
11872.24 588
11873.27 588
11874.30 562
11875.33 587
11876.36 606
11877.39 547
11878.42 609
11879.45 589
11880.48 582
11881.51 610
11882.54 533
11883.57 613
11884.60 615
11885.63 586
11886.66 554
11887.69 581
11888.72 573
11889.75 527
11890.78 583
11891.81 581
11892.84 565
11893.87 615
11894.90 638
11895.93 575
11896.96 540
11897.99 594
11899.02 555
11900.05 568
11901.08 607
11902.11 616
11903.14 610
11904.17 602
11905.20 635
11906.23 637
11907.26 619
11908.29 610
11909.32 614
11910.35 625
11911.38 661
11912.42 593
11913.45 655
11914.48 673
11915.51 610
11916.54 588
11917.57 616
11918.60 623
11919.63 651
11920.66 634
11921.70 679
11922.73 592
11923.76 567
11924.79 615
11925.82 616
11926.85 610
11927.88 594
11928.92 593
11929.95 597
11930.98 544
11932.01 584
11933.04 569
11934.07 589
11935.11 672
11936.14 668
11937.17 664
11938.20 645
11939.23 734
11940.27 706
11941.30 720
11942.33 705
11943.36 676
11944.40 743
11945.43 636
11946.46 674
11947.49 658
11948.53 598
11949.56 618
11950.59 578
11951.62 628
11952.66 624
11953.69 590
11954.72 594
11955.75 529
11956.79 569
11957.82 631
11958.85 564
11959.88 518
11960.92 617
11961.95 557
11962.98 591
11964.02 618
11965.05 567
11966.08 605
11967.12 580
11968.15 586
11969.18 582
11970.22 610
11971.25 549
11972.28 606
11973.32 604
11974.35 522
11975.38 580
11976.42 550
11977.45 568
11978.49 550
11979.52 585
11980.55 568
11981.59 587
11982.62 592
11983.66 567
11984.69 578
11985.72 554
11986.76 582
11987.79 570
11988.83 566
11989.86 596
11990.89 553
11991.93 565
11992.96 558
11994.00 569
11995.03 561
11996.07 577
11997.10 587
11998.14 568
11999.17 524
12000.20 548
12001.24 577
12002.27 572
12003.31 568
12004.34 543
12005.38 573
12006.41 548
12007.45 554
12008.48 561
12009.52 603
12010.55 618
12011.59 601
12012.62 573
12013.66 576
12014.70 603
12015.73 562
12016.77 541
12017.80 554
12018.84 567
12019.87 565
12020.91 613
12021.94 584
12022.98 649
12024.02 544
12025.05 560
12026.09 566
12027.12 610
12028.16 571
12029.19 582
12030.23 583
12031.27 571
12032.30 579
12033.34 553
12034.37 556
12035.41 548
12036.45 563
12037.48 568
12038.52 590
12039.56 566
12040.59 578
12041.63 588
12042.67 572
12043.70 565
12044.74 575
12045.78 599
12046.81 551
12047.85 571
12048.89 550
12049.92 533
12050.96 513
12052.00 512
12053.03 557
12054.07 561
12055.11 586
12056.14 589
12057.18 556
12058.22 544
12059.26 547
12060.29 539
12061.33 542
12062.37 592
12063.41 602
12064.44 569
12065.48 576
12066.52 557
12067.56 510
12068.59 553
12069.63 537
12070.67 562
12071.71 534
12072.74 519
12073.78 576
12074.82 542
12075.86 525
12076.90 533
12077.93 517
12078.97 543
12080.01 527
12081.05 528
12082.09 534
12083.13 594
12084.16 577
12085.20 579
12086.24 570
12087.28 511
12088.32 513
12089.36 506
12090.39 537
12091.43 517
12092.47 555
12093.51 550
12094.55 556
12095.59 549
12096.63 530
12097.67 522
12098.70 496
12099.74 573
12100.78 572
12101.82 521
12102.86 582
12103.90 495
12104.94 524
12105.98 576
12107.02 538
12108.06 525
12109.10 573
12110.14 563
12111.18 540
12112.22 534
12113.25 510
12114.29 540
12115.33 506
12116.37 513
12117.41 476
12118.45 557
12119.49 557
12120.53 521
12121.57 503
12122.61 519
12123.65 550
12124.69 518
12125.73 478
12126.77 449
12127.81 509
12128.85 507
12129.89 506
12130.93 502
12131.97 537
12133.02 514
12134.06 481
12135.10 476
12136.14 515
12137.18 513
12138.22 552
12139.26 522
12140.30 496
12141.34 445
12142.38 499
12143.42 514
12144.46 506
12145.50 512
12146.54 488
12147.59 516
12148.63 489
12149.67 525
12150.71 494
12151.75 482
12152.79 487
12153.83 486
12154.87 470
12155.92 467
12156.96 480
12158.00 507
12159.04 536
12160.08 460
12161.12 457
12162.17 458
12163.21 533
12164.25 495
12165.29 455
12166.33 493
12167.37 495
12168.42 460
12169.46 488
12170.50 453
12171.54 456
12172.58 460
12173.63 469
12174.67 438
12175.71 418
12176.75 433
12177.80 456
12178.84 492
12179.88 423
12180.92 455
12181.97 417
12183.01 486
12184.05 482
12185.09 434
12186.14 491
12187.18 481
12188.22 464
12189.26 430
12190.31 471
12191.35 481
12192.39 478
12193.44 496
12194.48 476
12195.52 450
12196.57 442
12197.61 521
12198.65 465
12199.70 431
12200.74 445
12201.78 500
12202.83 506
12203.87 453
12204.91 437
12205.96 482
12207.00 500
12208.04 509
12209.09 460
12210.13 439
12211.17 452
12212.22 460
12213.26 465
12214.31 438
12215.35 473
12216.39 478
12217.44 420
12218.48 492
12219.53 473
12220.57 457
12221.61 470
12222.66 486
12223.70 488
12224.75 450
12225.79 496
12226.84 417
12227.88 466
12228.93 453
12229.97 475
12231.01 523
12232.06 455
12233.10 386
12234.15 471
12235.19 473
12236.24 498
12237.28 500
12238.33 487
12239.37 466
12240.42 566
12241.46 501
12242.51 489
12243.55 473
12244.60 510
12245.64 529
12246.69 500
12247.74 487
12248.78 455
12249.83 462
12250.87 470
12251.92 454
12252.96 468
12254.01 471
12255.05 496
12256.10 449
12257.15 439
12258.19 423
12259.24 520
12260.28 438
12261.33 452
12262.37 480
12263.42 462
12264.47 444
12265.51 458
12266.56 389
12267.61 430
12268.65 432
12269.70 485
12270.74 430
12271.79 439
12272.84 437
12273.88 438
12274.93 448
12275.98 462
12277.02 457
12278.07 464
12279.12 439
12280.16 398
12281.21 438
12282.26 429
12283.30 476
12284.35 448
12285.40 413
12286.44 410
12287.49 425
12288.54 473
12289.59 475
12290.63 423
12291.68 408
12292.73 414
12293.77 441
12294.82 431
12295.87 423
12296.92 424
12297.96 488
12299.01 443
12300.06 413
12301.11 428
12302.15 430
12303.20 413
12304.25 455
12305.30 420
12306.35 480
12307.39 420
12308.44 403
12309.49 428
12310.54 460
12311.59 439
12312.63 447
12313.68 427
12314.73 449
12315.78 434
12316.83 388
12317.88 458
12318.92 426
12319.97 426
12321.02 454
12322.07 459
12323.12 483
12324.17 416
12325.21 421
12326.26 466
12327.31 479
12328.36 469
12329.41 451
12330.46 479
12331.51 470
12332.56 426
12333.61 412
12334.65 430
12335.70 488
12336.75 437
12337.80 442
12338.85 446
12339.90 453
12340.95 427
12342.00 414
12343.05 442
12344.10 467
12345.15 408
12346.20 484
12347.25 476
12348.30 459
12349.35 416
12350.40 453
12351.45 465
12352.50 470
12353.55 471
12354.60 439
12355.65 467
12356.70 474
12357.75 405
12358.80 376
12359.85 383
12360.90 387
12361.95 400
12363.00 414
12364.05 399
12365.10 411
12366.15 432
12367.20 429
12368.25 415
12369.30 393
12370.35 381
12371.40 421
12372.45 412
12373.50 398
12374.55 421
12375.60 422
12376.65 416
12377.70 416
12378.76 454
12379.81 464
12380.86 388
12381.91 408
12382.96 415
12384.01 409
12385.06 429
12386.11 394
12387.17 433
12388.22 411
12389.27 450
12390.32 415
12391.37 401
12392.42 437
12393.47 401
12394.53 381
12395.58 412
12396.63 407
12397.68 450
12398.73 465
12399.78 446
12400.84 459
12401.89 529
12402.94 412
12403.99 404
12405.04 407
12406.10 417
12407.15 460
12408.20 463
12409.25 451
12410.31 422
12411.36 449
12412.41 444
12413.46 484
12414.51 434
12415.57 433
12416.62 418
12417.67 455
12418.72 455
12419.78 400
12420.83 435
12421.88 406
12422.94 432
12423.99 446
12425.04 444
12426.09 434
12427.15 457
12428.20 473
12429.25 432
12430.31 492
12431.36 468
12432.41 446
12433.47 462
12434.52 466
12435.57 438
12436.63 472
12437.68 402
12438.73 425
12439.79 448
12440.84 410
12441.89 440
12442.95 443
12444.00 442
12445.06 467
12446.11 440
12447.16 454
12448.22 426
12449.27 412
12450.33 413
12451.38 445
12452.43 452
12453.49 424
12454.54 441
12455.60 438
12456.65 434
12457.70 428
12458.76 460
12459.81 412
12460.87 428
12461.92 452
12462.98 462
12464.03 466
12465.09 427
12466.14 447
12467.19 433
12468.25 430
12469.30 401
12470.36 437
12471.41 468
12472.47 497
12473.52 481
12474.58 432
12475.63 507
12476.69 475
12477.74 462
12478.80 463
12479.85 383
12480.91 460
12481.97 442
12483.02 415
12484.08 453
12485.13 495
12486.19 491
12487.24 474
12488.30 448
12489.35 453
12490.41 453
12491.47 466
12492.52 433
12493.58 514
12494.63 475
12495.69 454
12496.74 447
12497.80 465
12498.86 474
12499.91 446
12500.97 487
12502.03 502
12503.08 469
12504.14 490
12505.19 512
12506.25 508
12507.31 480
12508.36 505
12509.42 476
12510.48 437
12511.53 495
12512.59 428
12513.65 442
12514.70 420
12515.76 452
12516.82 476
12517.87 508
12518.93 452
12519.99 500
12521.04 506
12522.10 484
12523.16 456
12524.22 481
12525.27 512
12526.33 499
12527.39 477
12528.44 485
12529.50 523
12530.56 462
12531.62 491
12532.67 490
12533.73 524
12534.79 563
12535.85 566
12536.90 542
12537.96 524
12539.02 486
12540.08 505
12541.14 568
12542.19 460
12543.25 455
12544.31 519
12545.37 486
12546.43 460
12547.48 468
12548.54 515
12549.60 493
12550.66 426
12551.72 439
12552.77 478
12553.83 434
12554.89 478
12555.95 458
12557.01 445
12558.07 467
12559.13 475
12560.18 441
12561.24 446
12562.30 473
12563.36 462
12564.42 477
12565.48 529
12566.54 503
12567.60 438
12568.65 474
12569.71 483
12570.77 510
12571.83 487
12572.89 443
12573.95 450
12575.01 452
12576.07 457
12577.13 486
12578.19 517
12579.25 496
12580.31 519
12581.37 507
12582.43 512
12583.49 504
12584.55 491
12585.60 487
12586.66 485
12587.72 533
12588.78 461
12589.84 461
12590.90 504
12591.96 513
12593.02 451
12594.08 473
12595.14 498
12596.20 500
12597.26 474
12598.32 466
12599.39 518
12600.45 493
12601.51 497
12602.57 493
12603.63 500
12604.69 521
12605.75 500
12606.81 544
12607.87 513
12608.93 484
12609.99 554
12611.05 568
12612.11 536
12613.17 553
12614.23 586
12615.30 562
12616.36 555
12617.42 544
12618.48 517
12619.54 546
12620.60 549
12621.66 515
12622.72 546
12623.78 512
12624.85 496
12625.91 494
12626.97 535
12628.03 458
12629.09 493
12630.15 565
12631.22 573
12632.28 521
12633.34 507
12634.40 468
12635.46 476
12636.52 482
12637.59 494
12638.65 522
12639.71 478
12640.77 521
12641.83 477
12642.90 415
12643.96 482
12645.02 481
12646.08 475
12647.14 452
12648.21 454
12649.27 429
12650.33 499
12651.39 506
12652.46 486
12653.52 475
12654.58 417
12655.65 448
12656.71 460
12657.77 490
12658.83 441
12659.90 461
12660.96 453
12662.02 476
12663.09 479
12664.15 508
12665.21 465
12666.27 482
12667.34 428
12668.40 464
12669.46 465
12670.53 514
12671.59 543
12672.65 481
12673.72 442
12674.78 471
12675.84 494
12676.91 456
12677.97 491
12679.04 473
12680.10 443
12681.16 438
12682.23 491
12683.29 443
12684.35 506
12685.42 452
12686.48 483
12687.55 399
12688.61 430
12689.67 471
12690.74 472
12691.80 497
12692.87 502
12693.93 508
12695.00 458
12696.06 454
12697.12 442
12698.19 502
12699.25 477
12700.32 424
12701.38 480
12702.45 495
12703.51 492
12704.58 433
12705.64 469
12706.71 463
12707.77 396
12708.84 436
12709.90 435
12710.97 442
12712.03 468
12713.10 482
12714.16 421
12715.23 452
12716.29 439
12717.36 448
12718.42 441
12719.49 521
12720.55 502
12721.62 460
12722.68 441
12723.75 417
12724.81 438
12725.88 443
12726.95 411
12728.01 400
12729.08 430
12730.14 433
12731.21 479
12732.28 422
12733.34 437
12734.41 463
12735.47 462
12736.54 473
12737.61 490
12738.67 437
12739.74 433
12740.80 477
12741.87 499
12742.94 432
12744.00 405
12745.07 414
12746.14 503
12747.20 409
12748.27 360
12749.34 402
12750.40 453
12751.47 417
12752.54 420
12753.60 388
12754.67 445
12755.74 425
12756.80 419
12757.87 425
12758.94 392
12760.00 455
12761.07 419
12762.14 424
12763.21 407
12764.27 415
12765.34 410
12766.41 430
12767.47 425
12768.54 385
12769.61 408
12770.68 391
12771.74 386
12772.81 377
12773.88 358
12774.95 369
12776.02 397
12777.08 411
12778.15 419
12779.22 427
12780.29 426
12781.35 407
12782.42 412
12783.49 371
12784.56 362
12785.63 355
12786.70 349
12787.76 398
12788.83 386
12789.90 376
12790.97 409
12792.04 389
12793.11 366
12794.17 381
12795.24 426
12796.31 401
12797.38 391
12798.45 374
12799.52 385
12800.59 424
12801.65 385
12802.72 390
12803.79 372
12804.86 394
12805.93 422
12807.00 395
12808.07 393
12809.14 359
12810.21 375
12811.28 393
12812.34 419
12813.41 428
12814.48 432
12815.55 398
12816.62 356
12817.69 383
12818.76 385
12819.83 388
12820.90 402
12821.97 373
12823.04 413
12824.11 396
12825.18 372
12826.25 383
12827.32 405
12828.39 433
12829.46 408
12830.53 388
12831.60 373
12832.67 373
12833.74 422
12834.81 375
12835.88 366
12836.95 368
12838.02 419
12839.09 438
12840.16 432
12841.23 393
12842.30 394
12843.37 377
12844.44 380
12845.51 379
12846.58 362
12847.66 373
12848.73 391
12849.80 385
12850.87 374
12851.94 367
12853.01 395
12854.08 355
12855.15 345
12856.22 369
12857.29 327
12858.36 370
12859.44 421
12860.51 355
12861.58 355
12862.65 369
12863.72 350
12864.79 386
12865.86 379
12866.94 324
12868.01 358
12869.08 319
12870.15 408
12871.22 384
12872.29 349
12873.37 362
12874.44 378
12875.51 333
12876.58 352
12877.65 353
12878.73 362
12879.80 358
12880.87 387
12881.94 405
12883.01 380
12884.09 366
12885.16 372
12886.23 353
12887.30 339
12888.38 411
12889.45 399
12890.52 325
12891.59 353
12892.67 384
12893.74 356
12894.81 349
12895.88 398
12896.96 357
12898.03 365
12899.10 409
12900.18 375
12901.25 348
12902.32 389
12903.39 378
12904.47 393
12905.54 356
12906.61 344
12907.69 389
12908.76 369
12909.83 356
12910.91 347
12911.98 323
12913.05 334
12914.13 396
12915.20 402
12916.28 367
12917.35 331
12918.42 304
12919.50 390
12920.57 374
12921.64 349
12922.72 379
12923.79 365
12924.87 367
12925.94 378
12927.01 404
12928.09 383
12929.16 366
12930.24 371
12931.31 367
12932.38 392
12933.46 369
12934.53 358
12935.61 363
12936.68 352
12937.76 343
12938.83 383
12939.91 375
12940.98 380
12942.05 351
12943.13 387
12944.20 412
12945.28 384
12946.35 400
12947.43 354
12948.50 370
12949.58 378
12950.65 392
12951.73 425
12952.80 366
12953.88 343
12954.95 372
12956.03 347
12957.10 373
12958.18 361
12959.26 374
12960.33 374
12961.41 386
12962.48 378
12963.56 369
12964.63 353
12965.71 330
12966.78 346
12967.86 327
12968.94 365
12970.01 349
12971.09 331
12972.16 328
12973.24 378
12974.32 389
12975.39 342
12976.47 342
12977.54 360
12978.62 341
12979.70 379
12980.77 339
12981.85 385
12982.93 346
12984.00 361
12985.08 377
12986.15 368
12987.23 373
12988.31 361
12989.38 352
12990.46 388
12991.54 331
12992.61 347
12993.69 391
12994.77 387
12995.85 319
12996.92 359
12998.00 340
12999.08 340
13000.15 376
13001.23 364
13002.31 382
13003.38 377
13004.46 373
13005.54 350
13006.62 351
13007.69 341
13008.77 343
13009.85 375
13010.93 361
13012.00 363
13013.08 319
13014.16 374
13015.24 381
13016.32 341
13017.39 319
13018.47 345
13019.55 341
13020.63 370
13021.70 385
13022.78 353
13023.86 381
13024.94 406
13026.02 361
13027.10 400
13028.17 382
13029.25 362
13030.33 386
13031.41 384
13032.49 351
13033.57 377
13034.64 355
13035.72 349
13036.80 395
13037.88 367
13038.96 368
13040.04 379
13041.12 384
13042.19 361
13043.27 328
13044.35 367
13045.43 344
13046.51 369
13047.59 403
13048.67 349
13049.75 370
13050.83 395
13051.91 380
13052.99 381
13054.06 390
13055.14 403
13056.22 389
13057.30 360
13058.38 365
13059.46 352
13060.54 374
13061.62 357
13062.70 367
13063.78 391
13064.86 402
13065.94 386
13067.02 393
13068.10 358
13069.18 364
13070.26 358
13071.34 349
13072.42 357
13073.50 337
13074.58 335
13075.66 345
13076.74 412
13077.82 353
13078.90 359
13079.98 344
13081.06 394
13082.14 345
13083.22 324
13084.30 329
13085.38 354
13086.47 363
13087.55 362
13088.63 354
13089.71 330
13090.79 380
13091.87 370
13092.95 359
13094.03 322
13095.11 339
13096.19 353
13097.27 339
13098.36 340
13099.44 368
13100.52 356
13101.60 367
13102.68 349
13103.76 378
13104.84 378
13105.93 330
13107.01 328
13108.09 348
13109.17 358
13110.25 324
13111.33 349
13112.42 352
13113.50 330
13114.58 335
13115.66 345
13116.74 332
13117.82 326
13118.91 297
13119.99 361
13121.07 356
13122.15 373
13123.23 356
13124.32 378
13125.40 357
13126.48 331
13127.56 304
13128.65 344
13129.73 358
13130.81 342
13131.89 333
13132.98 344
13134.06 321
13135.14 316
13136.22 348
13137.31 342
13138.39 377
13139.47 370
13140.56 369
13141.64 384
13142.72 351
13143.81 334
13144.89 333
13145.97 313
13147.05 302
13148.14 337
13149.22 350
13150.30 360
13151.39 373
13152.47 348
13153.55 370
13154.64 393
13155.72 350
13156.81 345
13157.89 339
13158.97 321
13160.06 371
13161.14 359
13162.22 336
13163.31 356
13164.39 387
13165.48 376
13166.56 380
13167.64 341
13168.73 344
13169.81 317
13170.90 315
13171.98 347
13173.06 360
13174.15 377
13175.23 381
13176.32 356
13177.40 319
13178.49 351
13179.57 371
13180.66 335
13181.74 369
13182.82 380
13183.91 361
13184.99 392
13186.08 379
13187.16 366
13188.25 379
13189.33 407
13190.42 371
13191.50 352
13192.59 341
13193.67 371
13194.76 393
13195.84 360
13196.93 360
13198.01 353
13199.10 383
13200.19 327
13201.27 336
13202.36 339
13203.44 356
13204.53 356
13205.61 354
13206.70 285
13207.78 369
13208.87 365
13209.96 349
13211.04 343
13212.13 321
13213.21 346
13214.30 383
13215.38 362
13216.47 336
13217.56 372
13218.64 348
13219.73 404
13220.82 342
13221.90 358
13222.99 357
13224.07 327
13225.16 312
13226.25 311
13227.33 306
13228.42 312
13229.51 377
13230.59 374
13231.68 339
13232.77 329
13233.85 356
13234.94 336
13236.03 337
13237.11 332
13238.20 350
13239.29 343
13240.38 348
13241.46 333
13242.55 351
13243.64 371
13244.72 332
13245.81 337
13246.90 359
13247.99 336
13249.07 334
13250.16 398
13251.25 362
13252.34 383
13253.42 381
13254.51 321
13255.60 346
13256.69 380
13257.77 349
13258.86 335
13259.95 333
13261.04 325
13262.13 364
13263.21 383
13264.30 374
13265.39 372
13266.48 351
13267.57 364
13268.65 344
13269.74 329
13270.83 346
13271.92 381
13273.01 362
13274.10 404
13275.18 394
13276.27 344
13277.36 383
13278.45 348
13279.54 362
13280.63 368
13281.72 353
13282.80 367
13283.89 345
13284.98 372
13286.07 349
13287.16 370
13288.25 352
13289.34 349
13290.43 372
13291.52 382
13292.61 412
13293.69 331
13294.78 337
13295.87 326
13296.96 352
13298.05 395
13299.14 383
13300.23 365
13301.32 359
13302.41 322
13303.50 337
13304.59 368
13305.68 363
13306.77 366
13307.86 364
13308.95 397
13310.04 398
13311.13 357
13312.22 356
13313.31 382
13314.40 386
13315.49 373
13316.58 367
13317.67 361
13318.76 386
13319.85 358
13320.94 350
13322.03 384
13323.12 371
13324.21 377
13325.30 343
13326.39 388
13327.48 408
13328.57 394
13329.66 377
13330.75 336
13331.85 343
13332.94 399
13334.03 375
13335.12 347
13336.21 368
13337.30 371
13338.39 379
13339.48 365
13340.57 355
13341.66 364
13342.76 360
13343.85 384
13344.94 378
13346.03 381
13347.12 358
13348.21 374
13349.30 370
13350.40 350
13351.49 419
13352.58 379
13353.67 364
13354.76 378
13355.85 387
13356.95 401
13358.04 335
13359.13 410
13360.22 403
13361.31 377
13362.41 390
13363.50 335
13364.59 342
13365.68 371
13366.77 373
13367.87 379
13368.96 368
13370.05 414
13371.14 365
13372.24 381
13373.33 357
13374.42 366
13375.51 373
13376.61 397
13377.70 363
13378.79 374
13379.88 409
13380.98 433
13382.07 423
13383.16 364
13384.26 332
13385.35 373
13386.44 379
13387.54 355
13388.63 308
13389.72 338
13390.81 354
13391.91 394
13393.00 350
13394.09 311
13395.19 390
13396.28 374
13397.37 346
13398.47 327
13399.56 367
13400.66 381
13401.75 314
13402.84 333
13403.94 377
13405.03 355
13406.12 391
13407.22 384
13408.31 369
13409.41 354
13410.50 348
13411.59 353
13412.69 364
13413.78 346
13414.88 369
13415.97 405
13417.07 378
13418.16 349
13419.25 334
13420.35 353
13421.44 359
13422.54 398
13423.63 370
13424.73 371
13425.82 344
13426.92 368
13428.01 380
13429.11 400
13430.20 367
13431.29 387
13432.39 357
13433.48 324
13434.58 335
13435.67 341
13436.77 344
13437.86 340
13438.96 391
13440.06 324
13441.15 326
13442.25 369
13443.34 362
13444.44 383
13445.53 383
13446.63 402
13447.72 370
13448.82 370
13449.91 389
13451.01 341
13452.11 354
13453.20 396
13454.30 370
13455.39 401
13456.49 374
13457.59 386
13458.68 361
13459.78 374
13460.87 334
13461.97 391
13463.07 412
13464.16 384
13465.26 349
13466.35 379
13467.45 364
13468.55 371
13469.64 375
13470.74 413
13471.84 310
13472.93 354
13474.03 383
13475.13 391
13476.22 381
13477.32 346
13478.42 339
13479.51 369
13480.61 404
13481.71 377
13482.80 373
13483.90 389
13485.00 340
13486.10 373
13487.19 380
13488.29 377
13489.39 344
13490.48 358
13491.58 358
13492.68 340
13493.78 362
13494.87 429
13495.97 423
13497.07 397
13498.17 398
13499.26 371
13500.36 340
13501.46 380
13502.56 367
13503.65 392
13504.75 398
13505.85 402
13506.95 388
13508.05 351
13509.14 394
13510.24 372
13511.34 368
13512.44 431
13513.54 421
13514.64 417
13515.73 403
13516.83 380
13517.93 391
13519.03 414
13520.13 393
13521.23 392
13522.32 380
13523.42 400
13524.52 376
13525.62 364
13526.72 355
13527.82 360
13528.92 362
13530.02 409
13531.12 380
13532.21 382
13533.31 376
13534.41 365
13535.51 342
13536.61 373
13537.71 388
13538.81 397
13539.91 370
13541.01 357
13542.11 372
13543.21 335
13544.31 358
13545.41 372
13546.50 365
13547.60 381
13548.70 396
13549.80 362
13550.90 379
13552.00 371
13553.10 371
13554.20 372
13555.30 330
13556.40 397
13557.50 365
13558.60 385
13559.70 380
13560.80 374
13561.90 348
13563.00 338
13564.10 384
13565.20 396
13566.30 338
13567.41 348
13568.51 365
13569.61 359
13570.71 351
13571.81 346
13572.91 348
13574.01 367
13575.11 380
13576.21 312
13577.31 307
13578.41 310
13579.51 320
13580.61 392
13581.71 350
13582.82 369
13583.92 341
13585.02 389
13586.12 367
13587.22 372
13588.32 376
13589.42 384
13590.52 345
13591.63 372
13592.73 359
13593.83 406
13594.93 396
13596.03 380
13597.13 381
13598.24 318
13599.34 378
13600.44 353
13601.54 358
13602.64 318
13603.74 321
13604.85 367
13605.95 373
13607.05 369
13608.15 341
13609.25 331
13610.36 363
13611.46 352
13612.56 331
13613.66 298
13614.77 336
13615.87 335
13616.97 345
13618.07 339
13619.18 356
13620.28 340
13621.38 320
13622.48 352
13623.59 332
13624.69 393
13625.79 370
13626.89 368
13628.00 308
13629.10 356
13630.20 376
13631.31 370
13632.41 400
13633.51 398
13634.62 333
13635.72 328
13636.82 380
13637.93 375
13639.03 335
13640.13 371
13641.24 342
13642.34 362
13643.44 382
13644.55 344
13645.65 362
13646.75 331
13647.86 399
13648.96 362
13650.06 350
13651.17 390
13652.27 392
13653.38 364
13654.48 340
13655.58 350
13656.69 407
13657.79 397
13658.90 378
13660.00 345
13661.10 364
13662.21 372
13663.31 410
13664.42 397
13665.52 372
13666.63 363
13667.73 382
13668.84 410
13669.94 356
13671.04 358
13672.15 400
13673.25 399
13674.36 382
13675.46 357
13676.57 374
13677.67 305
13678.78 305
13679.88 363
13680.99 354
13682.09 387
13683.20 356
13684.30 366
13685.41 364
13686.51 346
13687.62 374
13688.72 371
13689.83 362
13690.94 356
13692.04 311
13693.15 358
13694.25 394
13695.36 394
13696.46 391
13697.57 388
13698.67 365
13699.78 351
13700.89 383
13701.99 391
13703.10 387
13704.20 335
13705.31 394
13706.42 377
13707.52 376
13708.63 401
13709.73 381
13710.84 401
13711.95 358
13713.05 341
13714.16 420
13715.27 361
13716.37 378
13717.48 357
13718.59 422
13719.69 417
13720.80 370
13721.91 382
13723.01 404
13724.12 369
13725.23 389
13726.33 409
13727.44 383
13728.55 352
13729.65 387
13730.76 392
13731.87 384
13732.98 383
13734.08 428
13735.19 418
13736.30 404
13737.40 408
13738.51 388
13739.62 398
13740.73 378
13741.83 403
13742.94 410
13744.05 435
13745.16 421
13746.26 395
13747.37 428
13748.48 420
13749.59 410
13750.70 412
13751.80 395
13752.91 415
13754.02 410
13755.13 406
13756.24 389
13757.34 363
13758.45 426
13759.56 448
13760.67 399
13761.78 396
13762.88 444
13763.99 436
13765.10 440
13766.21 415
13767.32 453
13768.43 440
13769.54 430
13770.64 407
13771.75 447
13772.86 431
13773.97 448
13775.08 480
13776.19 515
13777.30 480
13778.41 450
13779.52 499
13780.62 491
13781.73 459
13782.84 489
13783.95 478
13785.06 519
13786.17 536
13787.28 533
13788.39 535
13789.50 517
13790.61 513
13791.72 472
13792.83 444
13793.94 452
13795.05 470
13796.16 410
13797.27 412
13798.38 424
13799.49 393
13800.60 379
13801.71 442
13802.82 381
13803.93 377
13805.04 402
13806.15 418
13807.26 409
13808.37 422
13809.48 418
13810.59 404
13811.70 449
13812.81 412
13813.92 420
13815.03 409
13816.14 356
13817.25 363
13818.36 381
13819.47 416
13820.58 466
13821.69 462
13822.80 435
13823.91 408
13825.02 454
13826.13 436
13827.25 403
13828.36 421
13829.47 383
13830.58 406
13831.69 415
13832.80 412
13833.91 401
13835.02 398
13836.13 374
13837.25 439
13838.36 385
13839.47 352
13840.58 407
13841.69 375
13842.80 366
13843.91 412
13845.03 432
13846.14 423
13847.25 445
13848.36 431
13849.47 406
13850.59 406
13851.70 385
13852.81 406
13853.92 377
13855.03 404
13856.15 385
13857.26 369
13858.37 361
13859.48 396
13860.59 416
13861.71 431
13862.82 377
13863.93 382
13865.04 389
13866.16 402
13867.27 401
13868.38 447
13869.49 392
13870.61 383
13871.72 396
13872.83 439
13873.95 457
13875.06 444
13876.17 389
13877.28 397
13878.40 363
13879.51 373
13880.62 396
13881.74 421
13882.85 400
13883.96 422
13885.08 427
13886.19 380
13887.30 389
13888.42 395
13889.53 404
13890.64 402
13891.76 422
13892.87 443
13893.98 417
13895.10 421
13896.21 453
13897.33 439
13898.44 418
13899.55 411
13900.67 428
13901.78 439
13902.89 442
13904.01 498
13905.12 439
13906.24 454
13907.35 462
13908.47 424
13909.58 409
13910.69 429
13911.81 448
13912.92 443
13914.04 437
13915.15 459
13916.27 425
13917.38 449
13918.50 413
13919.61 394
13920.72 431
13921.84 430
13922.95 429
13924.07 369
13925.18 432
13926.30 391
13927.41 405
13928.53 435
13929.64 406
13930.76 385
13931.87 374
13932.99 335
13934.10 358
13935.22 360
13936.34 384
13937.45 384
13938.57 395
13939.68 430
13940.80 393
13941.91 429
13943.03 373
13944.14 399
13945.26 352
13946.38 395
13947.49 402
13948.61 387
13949.72 392
13950.84 426
13951.95 425
13953.07 395
13954.19 392
13955.30 386
13956.42 372
13957.53 396
13958.65 364
13959.77 370
13960.88 369
13962.00 373
13963.12 412
13964.23 407
13965.35 383
13966.47 374
13967.58 422
13968.70 376
13969.82 348
13970.93 373
13972.05 377
13973.17 380
13974.28 392
13975.40 398
13976.52 406
13977.63 403
13978.75 391
13979.87 389
13980.99 360
13982.10 398
13983.22 372
13984.34 390
13985.45 397
13986.57 347
13987.69 378
13988.81 397
13989.92 364
13991.04 365
13992.16 367
13993.28 384
13994.39 333
13995.51 355
13996.63 382
13997.75 430
13998.87 374
13999.98 350
14001.10 353
14002.22 392
14003.34 359
14004.46 370
14005.57 385
14006.69 379
14007.81 338
14008.93 394
14010.05 413
14011.16 372
14012.28 371
14013.40 392
14014.52 386
14015.64 376
14016.76 384
14017.88 370
14018.99 402
14020.11 431
14021.23 380
14022.35 371
14023.47 371
14024.59 381
14025.71 425
14026.83 380
14027.94 381
14029.06 421
14030.18 439
14031.30 402
14032.42 349
14033.54 366
14034.66 414
14035.78 385
14036.90 417
14038.02 346
14039.14 383
14040.26 373
14041.38 374
14042.50 427
14043.62 411
14044.74 411
14045.86 403
14046.97 434
14048.09 398
14049.21 376
14050.33 397
14051.45 400
14052.57 416
14053.69 406
14054.81 419
14055.93 359
14057.05 371
14058.17 350
14059.30 444
14060.42 374
14061.54 360
14062.66 373
14063.78 383
14064.90 368
14066.02 385
14067.14 399
14068.26 374
14069.38 383
14070.50 435
14071.62 408
14072.74 408
14073.86 396
14074.98 386
14076.10 379
14077.23 464
14078.35 411
14079.47 381
14080.59 425
14081.71 410
14082.83 377
14083.95 429
14085.07 397
14086.19 458
14087.32 440
14088.44 447
14089.56 404
14090.68 420
14091.80 427
14092.92 472
14094.05 467
14095.17 444
14096.29 440
14097.41 449
14098.53 436
14099.65 420
14100.78 413
14101.90 424
14103.02 426
14104.14 467
14105.26 490
14106.39 528
14107.51 488
14108.63 471
14109.75 451
14110.88 508
14112.00 455
14113.12 520
14114.24 503
14115.37 488
14116.49 499
14117.61 429
14118.73 416
14119.86 393
14120.98 416
14122.10 424
14123.22 374
14124.35 389
14125.47 384
14126.59 419
14127.72 425
14128.84 433
14129.96 369
14131.09 427
14132.21 392
14133.33 420
14134.45 381
14135.58 387
14136.70 397
14137.82 387
14138.95 365
14140.07 391
14141.20 404
14142.32 421
14143.44 418
14144.57 419
14145.69 362
14146.81 380
14147.94 432
14149.06 434
14150.19 396
14151.31 415
14152.43 402
14153.56 367
14154.68 396
14155.81 414
14156.93 389
14158.05 362
14159.18 419
14160.30 386
14161.43 330
14162.55 396
14163.68 384
14164.80 366
14165.92 380
14167.05 371
14168.17 360
14169.30 385
14170.42 386
14171.55 377
14172.67 350
14173.80 379
14174.92 387
14176.05 389
14177.17 405
14178.30 373
14179.42 350
14180.55 354
14181.67 377
14182.80 399
14183.92 372
14185.05 361
14186.17 390
14187.30 393
14188.42 360
14189.55 390
14190.67 393
14191.80 353
14192.93 380
14194.05 371
14195.18 359
14196.30 402
14197.43 423
14198.55 375
14199.68 332
14200.81 308
14201.93 356
14203.06 363
14204.18 351
14205.31 353
14206.44 344
14207.56 336
14208.69 360
14209.82 379
14210.94 398
14212.07 380
14213.19 405
14214.32 365
14215.45 369
14216.57 383
14217.70 346
14218.83 361
14219.95 354
14221.08 319
14222.21 345
14223.33 353
14224.46 351
14225.59 368
14226.71 363
14227.84 404
14228.97 387
14230.10 365
14231.22 356
14232.35 327
14233.48 345
14234.60 399
14235.73 339
14236.86 341
14237.99 343
14239.11 314
14240.24 323
14241.37 348
14242.50 337
14243.62 359
14244.75 347
14245.88 375
14247.01 369
14248.13 354
14249.26 328
14250.39 331
14251.52 338
14252.65 346
14253.77 314
14254.90 304
14256.03 308
14257.16 346
14258.29 341
14259.42 321
14260.54 388
14261.67 352
14262.80 311
14263.93 293
14265.06 336
14266.19 316
14267.31 384
14268.44 354
14269.57 314
14270.70 326
14271.83 341
14272.96 354
14274.09 341
14275.22 386
14276.34 355
14277.47 331
14278.60 329
14279.73 319
14280.86 333
14281.99 314
14283.12 344
14284.25 344
14285.38 316
14286.51 351
14287.64 372
14288.76 376
14289.89 360
14291.02 354
14292.15 323
14293.28 294
14294.41 300
14295.54 350
14296.67 313
14297.80 304
14298.93 307
14300.06 324
14301.19 338
14302.32 315
14303.45 322
14304.58 302
14305.71 323
14306.84 315
14307.97 310
14309.10 360
14310.23 348
14311.36 335
14312.49 340
14313.62 308
14314.75 283
14315.88 349
14317.01 306
14318.15 349
14319.28 329
14320.41 309
14321.54 324
14322.67 313
14323.80 315
14324.93 289
14326.06 301
14327.19 303
14328.32 304
14329.45 299
14330.58 310
14331.72 280
14332.85 291
14333.98 292
14335.11 302
14336.24 299
14337.37 301
14338.50 339
14339.63 308
14340.77 294
14341.90 319
14343.03 315
14344.16 294
14345.29 293
14346.42 338
14347.56 278
14348.69 270
14349.82 262
14350.95 298
14352.08 286
14353.21 254
14354.35 292
14355.48 332
14356.61 315
14357.74 327
14358.88 291
14360.01 270
14361.14 308
14362.27 273
14363.40 267
14364.54 254
14365.67 284
14366.80 354
14367.93 297
14369.07 288
14370.20 329
14371.33 329
14372.46 314
14373.60 295
14374.73 314
14375.86 317
14377.00 327
14378.13 322
14379.26 313
14380.39 321
14381.53 301
14382.66 324
14383.79 284
14384.93 256
14386.06 281
14387.19 248
14388.33 245
14389.46 276
14390.59 247
14391.73 289
14392.86 293
14393.99 268
14395.13 273
14396.26 275
14397.40 304
14398.53 294
14399.66 303
14400.80 353
14401.93 283
14403.06 283
14404.20 339
14405.33 294
14406.47 260
14407.60 294
14408.74 302
14409.87 298
14411.00 274
14412.14 281
14413.27 321
14414.41 313
14415.54 328
14416.68 311
14417.81 332
14418.94 305
14420.08 303
14421.21 284
14422.35 289
14423.48 290
14424.62 310
14425.75 302
14426.89 292
14428.02 306
14429.16 322
14430.29 310
14431.43 315
14432.56 322
14433.70 265
14434.83 279
14435.97 305
14437.10 311
14438.24 287
14439.37 274
14440.51 284
14441.64 277
14442.78 286
14443.92 292
14445.05 288
14446.19 311
14447.32 272
14448.46 347
14449.59 322
14450.73 272
14451.87 293
14453.00 301
14454.14 317
14455.27 263
14456.41 291
14457.55 264
14458.68 271
14459.82 298
14460.95 291
14462.09 330
14463.23 314
14464.36 284
14465.50 296
14466.64 296
14467.77 290
14468.91 302
14470.05 334
14471.18 300
14472.32 301
14473.46 282
14474.59 259
14475.73 281
14476.87 292
14478.00 348
14479.14 301
14480.28 305
14481.41 278
14482.55 255
14483.69 273
14484.83 312
14485.96 308
14487.10 320
14488.24 313
14489.37 301
14490.51 315
14491.65 278
14492.79 268
14493.92 283
14495.06 314
14496.20 323
14497.34 292
14498.47 284
14499.61 266
14500.75 328
14501.89 298
14503.03 314
14504.16 273
14505.30 313
14506.44 295
14507.58 305
14508.72 282
14509.85 297
14510.99 295
14512.13 305
14513.27 296
14514.41 278
14515.55 248
14516.68 339
14517.82 309
14518.96 303
14520.10 323
14521.24 300
14522.38 313
14523.51 318
14524.65 347
14525.79 298
14526.93 274
14528.07 300
14529.21 290
14530.35 359
14531.49 374
14532.63 342
14533.76 322
14534.90 295
14536.04 312
14537.18 311
14538.32 289
14539.46 293
14540.60 303
14541.74 289
14542.88 317
14544.02 316
14545.16 322
14546.30 288
14547.44 292
14548.58 304
14549.72 285
14550.86 284
14552.00 262
14553.14 272
14554.28 297
14555.42 313
14556.56 312
14557.70 299
14558.84 315
14559.98 311
14561.12 300
14562.26 295
14563.40 263
14564.54 300
14565.68 292
14566.82 284
14567.96 306
14569.10 335
14570.24 312
14571.38 325
14572.52 267
14573.66 268
14574.80 301
14575.94 267
14577.08 293
14578.22 263
14579.36 282
14580.51 306
14581.65 281
14582.79 296
14583.93 286
14585.07 262
14586.21 279
14587.35 301
14588.49 315
14589.63 294
14590.78 297
14591.92 281
14593.06 290
14594.20 283
14595.34 295
14596.48 281
14597.62 289
14598.77 305
14599.91 297
14601.05 319
14602.19 272
14603.33 290
14604.48 255
14605.62 315
14606.76 286
14607.90 286
14609.04 293
14610.19 263
14611.33 291
14612.47 275
14613.61 288
14614.75 284
14615.90 267
14617.04 266
14618.18 280
14619.32 311
14620.47 281
14621.61 303
14622.75 323
14623.89 340
14625.04 300
14626.18 340
14627.32 326
14628.46 306
14629.61 297
14630.75 284
14631.89 311
14633.04 307
14634.18 302
14635.32 284
14636.47 293
14637.61 335
14638.75 358
14639.89 335
14641.04 295
14642.18 338
14643.32 329
14644.47 315
14645.61 286
14646.76 313
14647.90 318
14649.04 346
14650.19 319
14651.33 293
14652.47 298
14653.62 336
14654.76 316
14655.90 276
14657.05 294
14658.19 294
14659.34 282
14660.48 257
14661.62 307
14662.77 301
14663.91 279
14665.06 267
14666.20 265
14667.35 285
14668.49 277
14669.63 292
14670.78 279
14671.92 291
14673.07 246
14674.21 284
14675.36 299
14676.50 287
14677.65 262
14678.79 303
14679.94 270
14681.08 283
14682.23 278
14683.37 274
14684.52 256
14685.66 279
14686.81 288
14687.95 266
14689.10 232
14690.24 244
14691.39 265
14692.53 238
14693.68 279
14694.82 302
14695.97 272
14697.11 261
14698.26 263
14699.41 279
14700.55 298
14701.70 309
14702.84 259
14703.99 257
14705.13 211
14706.28 276
14707.43 305
14708.57 268
14709.72 257
14710.86 287
14712.01 298
14713.16 261
14714.30 287
14715.45 293
14716.59 265
14717.74 285
14718.89 310
14720.03 299
14721.18 261
14722.33 259
14723.47 267
14724.62 291
14725.77 273
14726.91 281
14728.06 271
14729.21 287
14730.35 285
14731.50 320
14732.65 288
14733.79 288
14734.94 267
14736.09 243
14737.23 262
14738.38 224
14739.53 253
14740.68 266
14741.82 253
14742.97 267
14744.12 284
14745.26 285
14746.41 308
14747.56 267
14748.71 283
14749.85 273
14751.00 237
14752.15 276
14753.30 258
14754.45 241
14755.59 257
14756.74 243
14757.89 268
14759.04 309
14760.18 278
14761.33 262
14762.48 256
14763.63 270
14764.78 284
14765.92 256
14767.07 233
14768.22 242
14769.37 277
14770.52 261
14771.67 278
14772.81 274
14773.96 290
14775.11 226
14776.26 262
14777.41 239
14778.56 237
14779.71 248
14780.86 292
14782.00 264
14783.15 266
14784.30 288
14785.45 292
14786.60 256
14787.75 275
14788.90 293
14790.05 259
14791.20 274
14792.35 267
14793.49 254
14794.64 234
14795.79 273
14796.94 288
14798.09 271
14799.24 293
14800.39 270
14801.54 263
14802.69 256
14803.84 276
14804.99 310
14806.14 272
14807.29 225
14808.44 245
14809.59 272
14810.74 269
14811.89 224
14813.04 232
14814.19 291
14815.34 299
14816.49 257
14817.64 249
14818.79 261
14819.94 252
14821.09 277
14822.24 278
14823.39 265
14824.54 263
14825.69 283
14826.84 248
14827.99 270
14829.14 236
14830.29 241
14831.44 267
14832.60 238
14833.75 300
14834.90 293
14836.05 285
14837.20 258
14838.35 264
14839.50 236
14840.65 249
14841.80 251
14842.95 259
14844.11 269
14845.26 313
14846.41 271
14847.56 238
14848.71 281
14849.86 269
14851.01 265
14852.17 283
14853.32 261
14854.47 250
14855.62 291
14856.77 237
14857.92 244
14859.08 266
14860.23 286
14861.38 268
14862.53 302
14863.68 252
14864.84 219
14865.99 259
14867.14 215
14868.29 238
14869.44 217
14870.60 257
14871.75 219
14872.90 253
14874.05 235
14875.21 249
14876.36 273
14877.51 256
14878.66 259
14879.82 272
14880.97 260
14882.12 240
14883.27 254
14884.43 256
14885.58 229
14886.73 236
14887.89 269
14889.04 271
14890.19 238
14891.34 238
14892.50 256
14893.65 260
14894.80 319
14895.96 288
14897.11 254
14898.26 254
14899.42 271
14900.57 271
14901.72 258
14902.88 259
14904.03 248
14905.18 235
14906.34 251
14907.49 236
14908.65 256
14909.80 251
14910.95 219
14912.11 249
14913.26 290
14914.41 276
14915.57 234
14916.72 248
14917.88 232
14919.03 242
14920.18 238
14921.34 235
14922.49 270
14923.65 236
14924.80 239
14925.96 216
14927.11 275
14928.27 220
14929.42 241
14930.57 226
14931.73 240
14932.88 247
14934.04 255
14935.19 262
14936.35 265
14937.50 226
14938.66 241
14939.81 238
14940.97 225
14942.12 230
14943.28 241
14944.43 263
14945.59 264
14946.74 230
14947.90 220
14949.05 207
14950.21 235
14951.36 250
14952.52 235
14953.68 247
14954.83 223
14955.99 259
14957.14 245
14958.30 230
14959.45 240
14960.61 208
14961.77 240
14962.92 222
14964.08 221
14965.23 224
14966.39 250
14967.54 252
14968.70 239
14969.86 245
14971.01 250
14972.17 228
14973.33 253
14974.48 233
14975.64 253
14976.79 245
14977.95 254
14979.11 261
14980.26 269
14981.42 246
14982.58 226
14983.73 294
14984.89 284
14986.05 251
14987.20 223
14988.36 233
14989.52 246
14990.67 239
14991.83 234
14992.99 259
14994.15 245
14995.30 230
14996.46 231
14997.62 223
14998.77 236
14999.93 268
15001.09 247
15002.25 198
15003.40 244
15004.56 237
15005.72 244
15006.88 237
15008.03 260
15009.19 213
15010.35 227
15011.51 255
15012.66 237
15013.82 228
15014.98 201
15016.14 251
15017.30 235
15018.45 223
15019.61 243
15020.77 229
15021.93 225
15023.09 242
15024.24 227
15025.40 220
15026.56 244
15027.72 248
15028.88 233
15030.04 259
15031.19 273
15032.35 233
15033.51 235
15034.67 227
15035.83 242
15036.99 227
15038.15 217
15039.30 249
15040.46 256
15041.62 249
15042.78 241
15043.94 247
15045.10 230
15046.26 211
15047.42 202
15048.58 213
15049.74 269
15050.90 240
15052.05 204
15053.21 253
15054.37 232
15055.53 225
15056.69 201
15057.85 233
15059.01 218
15060.17 237
15061.33 256
15062.49 239
15063.65 246
15064.81 199
15065.97 187
15067.13 215
15068.29 221
15069.45 215
15070.61 247
15071.77 277
15072.93 237
15074.09 233
15075.25 242
15076.41 240
15077.57 216
15078.73 243
15079.89 232
15081.05 243
15082.21 236
15083.37 261
15084.53 239
15085.69 240
15086.85 227
15088.01 253
15089.18 264
15090.34 238
15091.50 227
15092.66 282
15093.82 208
15094.98 238
15096.14 223
15097.30 240
15098.46 246
15099.62 229
15100.78 213
15101.95 226
15103.11 257
15104.27 241
15105.43 236
15106.59 221
15107.75 209
15108.91 214
15110.08 290
15111.24 233
15112.40 257
15113.56 249
15114.72 232
15115.88 241
15117.05 259
15118.21 251
15119.37 264
15120.53 254
15121.69 252
15122.86 221
15124.02 250
15125.18 265
15126.34 237
15127.50 226
15128.67 271
15129.83 267
15130.99 232
15132.15 215
15133.32 193
15134.48 227
15135.64 244
15136.80 250
15137.97 250
15139.13 237
15140.29 231
15141.45 229
15142.62 256
15143.78 207
15144.94 220
15146.11 239
15147.27 219
15148.43 227
15149.59 209
15150.76 220
15151.92 230
15153.08 213
15154.25 229
15155.41 204
15156.57 237
15157.74 238
15158.90 191
15160.06 223
15161.23 227
15162.39 227
15163.55 251
15164.72 263
15165.88 221
15167.05 251
15168.21 248
15169.37 239
15170.54 222
15171.70 234
15172.86 250
15174.03 191
15175.19 217
15176.36 244
15177.52 259
15178.69 222
15179.85 226
15181.01 257
15182.18 279
15183.34 241
15184.51 241
15185.67 246
15186.84 210
15188.00 225
15189.16 212
15190.33 234
15191.49 230
15192.66 218
15193.82 280
15194.99 253
15196.15 241
15197.32 251
15198.48 265
15199.65 221
15200.81 210
15201.98 271
15203.14 263
15204.31 221
15205.47 246
15206.64 265
15207.80 251
15208.97 264
15210.13 278
15211.30 213
15212.47 256
15213.63 261
15214.80 283
15215.96 244
15217.13 235
15218.29 223
15219.46 255
15220.62 239
15221.79 220
15222.96 248
15224.12 229
15225.29 283
15226.45 265
15227.62 250
15228.79 256
15229.95 246
15231.12 260
15232.29 238
15233.45 232
15234.62 258
15235.78 289
15236.95 228
15238.12 230
15239.28 222
15240.45 239
15241.62 249
15242.78 245
15243.95 255
15245.12 243
15246.28 242
15247.45 235
15248.62 215
15249.78 235
15250.95 258
15252.12 249
15253.28 275
15254.45 235
15255.62 250
15256.79 262
15257.95 237
15259.12 220
15260.29 248
15261.46 234
15262.62 251
15263.79 255
15264.96 222
15266.13 245
15267.29 198
15268.46 215
15269.63 196
15270.80 220
15271.96 221
15273.13 207
15274.30 222
15275.47 236
15276.64 227
15277.80 223
15278.97 238
15280.14 234
15281.31 240
15282.48 185
15283.64 202
15284.81 214
15285.98 205
15287.15 246
15288.32 284
15289.49 247
15290.65 235
15291.82 250
15292.99 247
15294.16 230
15295.33 258
15296.50 250
15297.67 229
15298.83 234
15300.00 223
15301.17 236
15302.34 240
15303.51 234
15304.68 218
15305.85 216
15307.02 208
15308.19 228
15309.36 234
15310.52 228
15311.69 230
15312.86 227
15314.03 232
15315.20 260
15316.37 266
15317.54 255
15318.71 213
15319.88 251
15321.05 252
15322.22 251
15323.39 208
15324.56 206
15325.73 217
15326.90 250
15328.07 245
15329.24 234
15330.41 235
15331.58 251
15332.75 237
15333.92 233
15335.09 248
15336.26 211
15337.43 219
15338.60 225
15339.77 255
15340.94 266
15342.11 218
15343.28 238
15344.45 226
15345.62 266
15346.79 239
15347.96 272
15349.13 261
15350.31 240
15351.48 217
15352.65 218
15353.82 249
15354.99 236
15356.16 254
15357.33 219
15358.50 227
15359.67 239
15360.84 249
15362.02 252
15363.19 222
15364.36 235
15365.53 226
15366.70 233
15367.87 202
15369.04 222
15370.21 203
15371.39 192
15372.56 255
15373.73 256
15374.90 241
15376.07 214
15377.24 250
15378.42 225
15379.59 232
15380.76 244
15381.93 224
15383.10 233
15384.28 236
15385.45 199
15386.62 234
15387.79 266
15388.97 243
15390.14 244
15391.31 240
15392.48 216
15393.65 230
15394.83 204
15396.00 243
15397.17 225
15398.34 228
15399.52 217
15400.69 218
15401.86 203
15403.04 199
15404.21 250
15405.38 230
15406.55 215
15407.73 253
15408.90 226
15410.07 198
15411.25 201
15412.42 200
15413.59 201
15414.77 202
15415.94 246
15417.11 207
15418.29 235
15419.46 241
15420.63 243
15421.81 233
15422.98 258
15424.15 253
15425.33 228
15426.50 231
15427.67 219
15428.85 239
15430.02 242
15431.20 240
15432.37 216
15433.54 230
15434.72 233
15435.89 214
15437.07 234
15438.24 251
15439.41 241
15440.59 229
15441.76 243
15442.94 219
15444.11 261
15445.29 231
15446.46 259
15447.63 257
15448.81 261
15449.98 273
15451.16 258
15452.33 247
15453.51 220
15454.68 221
15455.86 232
15457.03 265
15458.21 240
15459.38 225
15460.56 215
15461.73 228
15462.91 216
15464.08 240
15465.26 219
15466.43 231
15467.61 271
15468.78 249
15469.96 235
15471.13 210
15472.31 200
15473.48 211
15474.66 235
15475.83 222
15477.01 232
15478.19 260
15479.36 239
15480.54 204
15481.71 220
15482.89 244
15484.06 262
15485.24 246
15486.42 194
15487.59 232
15488.77 211
15489.94 222
15491.12 225
15492.30 213
15493.47 208
15494.65 239
15495.83 207
15497.00 228
15498.18 215
15499.36 234
15500.53 218
15501.71 255
15502.88 252
15504.06 213
15505.24 194
15506.41 219
15507.59 205
15508.77 251
15509.95 280
15511.12 286
15512.30 270
15513.48 224
15514.65 245
15515.83 236
15517.01 216
15518.18 241
15519.36 251
15520.54 229
15521.72 244
15522.89 257
15524.07 223
15525.25 243
15526.43 187
15527.60 232
15528.78 265
15529.96 227
15531.14 228
15532.31 226
15533.49 242
15534.67 223
15535.85 219
15537.03 237
15538.20 271
15539.38 260
15540.56 218
15541.74 241
15542.92 235
15544.09 243
15545.27 275
15546.45 266
15547.63 241
15548.81 246
15549.98 283
15551.16 234
15552.34 221
15553.52 234
15554.70 232
15555.88 230
15557.06 220
15558.23 225
15559.41 215
15560.59 244
15561.77 225
15562.95 246
15564.13 228
15565.31 226
15566.49 233
15567.67 227
15568.84 238
15570.02 215
15571.20 268
15572.38 260
15573.56 279
15574.74 220
15575.92 208
15577.10 222
15578.28 199
15579.46 250
15580.64 251
15581.82 211
15583.00 235
15584.18 255
15585.36 243
15586.54 242
15587.72 247
15588.90 223
15590.08 239
15591.26 232
15592.44 270
15593.62 263
15594.80 241
15595.98 213
15597.16 251
15598.34 231
15599.52 236
15600.70 242
15601.88 265
15603.06 271
15604.24 221
15605.42 220
15606.60 257
15607.78 239
15608.96 254
15610.14 264
15611.32 251
15612.50 230
15613.68 219
15614.86 202
15616.05 261
15617.23 247
15618.41 249
15619.59 283
15620.77 206
15621.95 256
15623.13 267
15624.31 225
15625.49 218
15626.68 273
15627.86 244
15629.04 261
15630.22 245
15631.40 231
15632.58 248
15633.76 246
15634.95 264
15636.13 267
15637.31 236
15638.49 258
15639.67 260
15640.85 264
15642.04 256
15643.22 260
15644.40 264
15645.58 217
15646.76 265
15647.95 247
15649.13 273
15650.31 261
15651.49 247
15652.67 276
15653.86 250
15655.04 260
15656.22 275
15657.40 231
15658.59 247
15659.77 287
15660.95 244
15662.13 287
15663.32 293
15664.50 261
15665.68 251
15666.87 246
15668.05 267
15669.23 275
15670.41 235
15671.60 243
15672.78 263
15673.96 282
15675.15 277
15676.33 297
15677.51 268
15678.70 245
15679.88 263
15681.06 260
15682.25 252
15683.43 244
15684.61 247
15685.80 265
15686.98 237
15688.16 216
15689.35 256
15690.53 242
15691.72 264
15692.90 258
15694.08 247
15695.27 260
15696.45 281
15697.63 245
15698.82 227
15700.00 264
15701.19 279
15702.37 254
15703.56 249
15704.74 250
15705.92 264
15707.11 228
15708.29 268
15709.48 276
15710.66 268
15711.85 245
15713.03 259
15714.21 267
15715.40 258
15716.58 276
15717.77 241
15718.95 253
15720.14 251
15721.32 251
15722.51 249
15723.69 289
15724.88 281
15726.06 268
15727.25 251
15728.43 238
15729.62 241
15730.80 243
15731.99 252
15733.17 255
15734.36 258
15735.55 269
15736.73 261
15737.92 288
15739.10 257
15740.29 237
15741.47 256
15742.66 241
15743.84 257
15745.03 270
15746.22 265
15747.40 230
15748.59 234
15749.77 257
15750.96 252
15752.15 256
15753.33 234
15754.52 252
15755.70 253
15756.89 247
15758.08 233
15759.26 298
15760.45 266
15761.64 265
15762.82 239
15764.01 260
15765.20 290
15766.38 288
15767.57 315
15768.76 278
15769.94 261
15771.13 265
15772.32 290
15773.50 260
15774.69 252
15775.88 246
15777.06 256
15778.25 268
15779.44 277
15780.62 293
15781.81 273
15783.00 259
15784.19 261
15785.37 254
15786.56 257
15787.75 240
15788.94 259
15790.12 294
15791.31 258
15792.50 281
15793.69 315
15794.87 260
15796.06 264
15797.25 263
15798.44 249
15799.62 245
15800.81 246
15802.00 264
15803.19 269
15804.38 240
15805.56 253
15806.75 238
15807.94 272
15809.13 279
15810.32 290
15811.50 235
15812.69 246
15813.88 259
15815.07 278
15816.26 246
15817.45 268
15818.64 230
15819.82 247
15821.01 260
15822.20 238
15823.39 260
15824.58 266
15825.77 269
15826.96 278
15828.15 246
15829.33 220
15830.52 243
15831.71 248
15832.90 234
15834.09 266
15835.28 266
15836.47 227
15837.66 266
15838.85 236
15840.04 267
15841.23 247
15842.42 243
15843.61 263
15844.79 326
15845.98 289
15847.17 230
15848.36 276
15849.55 271
15850.74 238
15851.93 233
15853.12 257
15854.31 262
15855.50 246
15856.69 243
15857.88 225
15859.07 231
15860.26 251
15861.45 241
15862.64 248
15863.83 231
15865.02 266
15866.21 238
15867.40 219
15868.60 233
15869.79 222
15870.98 206
15872.17 222
15873.36 261
15874.55 246
15875.74 236
15876.93 275
15878.12 251
15879.31 229
15880.50 252
15881.69 241
15882.88 205
15884.07 215
15885.27 210
15886.46 229
15887.65 235
15888.84 240
15890.03 216
15891.22 240
15892.41 266
15893.60 251
15894.80 232
15895.99 218
15897.18 215
15898.37 206
15899.56 220
15900.75 211
15901.95 208
15903.14 230
15904.33 261
15905.52 237
15906.71 242
15907.90 258
15909.10 208
15910.29 235
15911.48 235
15912.67 222
15913.86 187
15915.06 224
15916.25 268
15917.44 271
15918.63 226
15919.83 229
15921.02 247
15922.21 272
15923.40 290
15924.60 240
15925.79 257
15926.98 247
15928.17 243
15929.37 231
15930.56 228
15931.75 214
15932.94 240
15934.14 236
15935.33 237
15936.52 243
15937.72 264
15938.91 246
15940.10 271
15941.30 222
15942.49 217
15943.68 236
15944.88 250
15946.07 259
15947.26 224
15948.46 215
15949.65 253
15950.84 220
15952.04 225
15953.23 250
15954.42 234
15955.62 253
15956.81 226
15958.01 263
15959.20 238
15960.39 228
15961.59 209
15962.78 214
15963.97 242
15965.17 232
15966.36 285
15967.56 268
15968.75 216
15969.95 222
15971.14 233
15972.33 229
15973.53 225
15974.72 224
15975.92 238
15977.11 232
15978.31 195
15979.50 202
15980.70 208
15981.89 210
15983.09 214
15984.28 222
15985.47 195
15986.67 225
15987.86 212
15989.06 222
15990.25 238
15991.45 229
15992.64 209
15993.84 241
15995.03 250
15996.23 255
15997.43 193
15998.62 199
15999.82 201
16001.01 187
16002.21 241
16003.40 247
16004.60 238
16005.79 236
16006.99 231
16008.18 216
16009.38 230
16010.58 230
16011.77 225
16012.97 227
16014.16 229
16015.36 238
16016.56 229
16017.75 216
16018.95 255
16020.14 231
16021.34 232
16022.54 221
16023.73 185
16024.93 208
16026.13 249
16027.32 232
16028.52 206
16029.71 217
16030.91 226
16032.11 206
16033.30 209
16034.50 185
16035.70 185
16036.89 188
16038.09 171
16039.29 186
16040.49 228
16041.68 237
16042.88 197
16044.08 213
16045.27 216
16046.47 275
16047.67 254
16048.86 234
16050.06 196
16051.26 182
16052.46 247
16053.65 224
16054.85 208
16056.05 206
16057.25 263
16058.44 228
16059.64 246
16060.84 241
16062.04 237
16063.23 263
16064.43 256
16065.63 224
16066.83 227
16068.03 221
16069.22 206
16070.42 224
16071.62 224
16072.82 246
16074.02 187
16075.21 213
16076.41 233
16077.61 247
16078.81 203
16080.01 196
16081.21 189
16082.40 257
16083.60 238
16084.80 284
16086.00 208
16087.20 220
16088.40 202
16089.60 227
16090.79 208
16091.99 237
16093.19 198
16094.39 202
16095.59 240
16096.79 209
16097.99 230
16099.19 207
16100.39 203
16101.59 197
16102.78 195
16103.98 212
16105.18 227
16106.38 232
16107.58 201
16108.78 197
16109.98 191
16111.18 193
16112.38 205
16113.58 227
16114.78 176
16115.98 219
16117.18 217
16118.38 234
16119.58 185
16120.78 238
16121.98 224
16123.18 235
16124.38 212
16125.58 188
16126.78 182
16127.98 209
16129.18 214
16130.38 215
16131.58 205
16132.78 201
16133.98 230
16135.18 222
16136.38 219
16137.58 239
16138.78 243
16139.98 230
16141.18 192
16142.38 183
16143.58 203
16144.79 223
16145.99 247
16147.19 232
16148.39 204
16149.59 205
16150.79 211
16151.99 219
16153.19 204
16154.39 182
16155.59 207
16156.80 215
16158.00 222
16159.20 215
16160.40 212
16161.60 206
16162.80 214
16164.00 202
16165.21 201
16166.41 214
16167.61 218
16168.81 217
16170.01 231
16171.21 188
16172.42 196
16173.62 184
16174.82 226
16176.02 222
16177.22 186
16178.43 181
16179.63 243
16180.83 240
16182.03 212
16183.23 240
16184.44 190
16185.64 205
16186.84 187
16188.04 215
16189.25 207
16190.45 206
16191.65 220
16192.85 235
16194.06 212
16195.26 239
16196.46 243
16197.66 228
16198.87 213
16200.07 229
16201.27 209
16202.48 200
16203.68 224
16204.88 203
16206.09 214
16207.29 203
16208.49 222
16209.69 201
16210.90 221
16212.10 188
16213.30 196
16214.51 199
16215.71 206
16216.91 207
16218.12 235
16219.32 195
16220.53 241
16221.73 222
16222.93 172
16224.14 203
16225.34 239
16226.54 239
16227.75 230
16228.95 220
16230.16 223
16231.36 239
16232.56 210
16233.77 231
16234.97 242
16236.18 224
16237.38 209
16238.59 199
16239.79 175
16240.99 162
16242.20 209
16243.40 233
16244.61 233
16245.81 217
16247.02 208
16248.22 203
16249.43 211
16250.63 232
16251.84 221
16253.04 186
16254.24 212
16255.45 204
16256.65 195
16257.86 217
16259.06 236
16260.27 233
16261.48 191
16262.68 212
16263.89 245
16265.09 251
16266.30 225
16267.50 202
16268.71 219
16269.91 225
16271.12 195
16272.32 209
16273.53 226
16274.73 283
16275.94 239
16277.15 239
16278.35 229
16279.56 224
16280.76 248
16281.97 227
16283.18 218
16284.38 188
16285.59 231
16286.79 226
16288.00 241
16289.21 205
16290.41 196
16291.62 228
16292.82 212
16294.03 203
16295.24 180
16296.44 213
16297.65 202
16298.86 217
16300.06 223
16301.27 218
16302.48 228
16303.68 209
16304.89 207
16306.10 207
16307.30 259
16308.51 238
16309.72 228
16310.92 233
16312.13 223
16313.34 214
16314.55 230
16315.75 189
16316.96 220
16318.17 240
16319.37 221
16320.58 189
16321.79 220
16323.00 194
16324.20 216
16325.41 202
16326.62 222
16327.83 243
16329.03 222
16330.24 200
16331.45 197
16332.66 172
16333.87 230
16335.07 218
16336.28 214
16337.49 208
16338.70 204
16339.90 228
16341.11 211
16342.32 228
16343.53 196
16344.74 205
16345.95 244
16347.15 210
16348.36 214
16349.57 190
16350.78 208
16351.99 265
16353.20 223
16354.40 232
16355.61 209
16356.82 187
16358.03 224
16359.24 228
16360.45 225
16361.66 214
16362.87 231
16364.08 230
16365.28 219
16366.49 195
16367.70 217
16368.91 226
16370.12 226
16371.33 206
16372.54 192
16373.75 206
16374.96 185
16376.17 184
16377.38 183
16378.59 187
16379.80 198
16381.01 169
16382.21 197
16383.42 228
16384.63 206
16385.84 176
16387.05 183
16388.26 211
16389.47 213
16390.68 220
16391.89 191
16393.10 196
16394.31 198
16395.52 190
16396.73 202
16397.94 229
16399.15 215
16400.36 212
16401.57 179
16402.79 175
16404.00 219
16405.21 240
16406.42 192
16407.63 216
16408.84 205
16410.05 193
16411.26 170
16412.47 216
16413.68 202
16414.89 192
16416.10 204
16417.31 196
16418.52 182
16419.74 158
16420.95 189
16422.16 186
16423.37 195
16424.58 204
16425.79 195
16427.00 223
16428.21 183
16429.42 183
16430.64 194
16431.85 165
16433.06 219
16434.27 223
16435.48 205
16436.69 201
16437.91 197
16439.12 243
16440.33 195
16441.54 189
16442.75 235
16443.96 192
16445.18 216
16446.39 227
16447.60 183
16448.81 197
16450.02 218
16451.24 202
16452.45 172
16453.66 217
16454.87 241
16456.09 242
16457.30 221
16458.51 208
16459.72 212
16460.94 215
16462.15 204
16463.36 201
16464.57 184
16465.79 207
16467.00 219
16468.21 205
16469.43 209
16470.64 183
16471.85 206
16473.06 216
16474.28 176
16475.49 177
16476.70 205
16477.92 209
16479.13 210
16480.34 186
16481.56 170
16482.77 208
16483.98 203
16485.20 175
16486.41 185
16487.62 217
16488.84 218
16490.05 213
16491.26 221
16492.48 201
16493.69 178
16494.91 202
16496.12 185
16497.33 161
16498.55 184
16499.76 200
16500.97 204
16502.19 187
16503.40 192
16504.62 161
16505.83 187
16507.05 194
16508.26 190
16509.47 182
16510.69 197
16511.90 234
16513.12 214
16514.33 186
16515.55 207
16516.76 200
16517.98 187
16519.19 196
16520.41 203
16521.62 184
16522.83 177
16524.05 174
16525.26 183
16526.48 165
16527.69 178
16528.91 186
16530.12 189
16531.34 200
16532.55 195
16533.77 187
16534.99 159
16536.20 199
16537.42 209
16538.63 221
16539.85 178
16541.06 169
16542.28 187
16543.49 170
16544.71 194
16545.92 228
16547.14 183
16548.36 182
16549.57 177
16550.79 176
16552.00 195
16553.22 180
16554.44 210
16555.65 218
16556.87 210
16558.08 199
16559.30 199
16560.52 200
16561.73 222
16562.95 185
16564.17 228
16565.38 204
16566.60 216
16567.81 221
16569.03 195
16570.25 172
16571.46 167
16572.68 211
16573.90 183
16575.11 188
16576.33 180
16577.55 161
16578.76 183
16579.98 181
16581.20 175
16582.42 170
16583.63 197
16584.85 217
16586.07 218
16587.28 221
16588.50 194
16589.72 173
16590.94 188
16592.15 188
16593.37 203
16594.59 204
16595.81 185
16597.02 209
16598.24 188
16599.46 193
16600.68 200
16601.89 209
16603.11 191
16604.33 190
16605.55 191
16606.77 189
16607.98 174
16609.20 206
16610.42 201
16611.64 197
16612.86 217
16614.07 196
16615.29 222
16616.51 185
16617.73 204
16618.95 184
16620.17 182
16621.38 195
16622.60 203
16623.82 185
16625.04 168
16626.26 186
16627.48 179
16628.70 199
16629.91 217
16631.13 177
16632.35 166
16633.57 174
16634.79 179
16636.01 197
16637.23 183
16638.45 175
16639.67 193
16640.89 220
16642.10 228
16643.32 212
16644.54 175
16645.76 191
16646.98 218
16648.20 221
16649.42 188
16650.64 168
16651.86 193
16653.08 209
16654.30 199
16655.52 187
16656.74 158
16657.96 185
16659.18 182
16660.40 176
16661.62 182
16662.84 194
16664.06 202
16665.28 190
16666.50 183
16667.72 177
16668.94 176
16670.16 188
16671.38 179
16672.60 186
16673.82 183
16675.04 186
16676.26 196
16677.48 177
16678.70 171
16679.92 175
16681.14 191
16682.36 219
16683.58 203
16684.80 194
16686.03 212
16687.25 201
16688.47 217
16689.69 190
16690.91 224
16692.13 222
16693.35 199
16694.57 181
16695.79 189
16697.02 206
16698.24 187
16699.46 177
16700.68 184
16701.90 199
16703.12 177
16704.34 194
16705.57 181
16706.79 177
16708.01 210
16709.23 223
16710.45 223
16711.67 156
16712.90 174
16714.12 214
16715.34 210
16716.56 164
16717.78 183
16719.01 237
16720.23 205
16721.45 172
16722.67 154
16723.89 156
16725.12 179
16726.34 197
16727.56 192
16728.78 188
16730.01 225
16731.23 226
16732.45 195
16733.67 179
16734.90 233
16736.12 202
16737.34 234
16738.56 180
16739.79 205
16741.01 204
16742.23 198
16743.46 203
16744.68 170
16745.90 194
16747.12 187
16748.35 181
16749.57 189
16750.79 173
16752.02 169
16753.24 187
16754.46 198
16755.69 188
16756.91 181
16758.13 206
16759.36 196
16760.58 186
16761.80 161
16763.03 166
16764.25 210
16765.48 197
16766.70 209
16767.92 184
16769.15 211
16770.37 183
16771.60 210
16772.82 180
16774.04 162
16775.27 189
16776.49 232
16777.72 203
16778.94 167
16780.16 199
16781.39 210
16782.61 211
16783.84 209
16785.06 197
16786.29 190
16787.51 183
16788.74 191
16789.96 167
16791.18 158
16792.41 163
16793.63 209
16794.86 212
16796.08 201
16797.31 185
16798.53 177
16799.76 191
16800.98 187
16802.21 213
16803.43 173
16804.66 196
16805.88 177
16807.11 182
16808.33 157
16809.56 207
16810.79 214
16812.01 173
16813.24 202
16814.46 186
16815.69 185
16816.91 181
16818.14 177
16819.36 219
16820.59 200
16821.82 210
16823.04 212
16824.27 208
16825.49 199
16826.72 198
16827.95 213
16829.17 193
16830.40 212
16831.62 212
16832.85 195
16834.08 170
16835.30 227
16836.53 231
16837.76 170
16838.98 189
16840.21 177
16841.44 171
16842.66 189
16843.89 212
16845.11 208
16846.34 206
16847.57 231
16848.80 188
16850.02 175
16851.25 185
16852.48 176
16853.70 163
16854.93 196
16856.16 196
16857.38 195
16858.61 214
16859.84 198
16861.07 199
16862.29 165
16863.52 189
16864.75 185
16865.97 189
16867.20 204
16868.43 193
16869.66 186
16870.89 183
16872.11 184
16873.34 192
16874.57 194
16875.80 159
16877.02 154
16878.25 175
16879.48 180
16880.71 176
16881.94 199
16883.16 202
16884.39 189
16885.62 198
16886.85 196
16888.08 201
16889.30 197
16890.53 171
16891.76 214
16892.99 203
16894.22 207
16895.45 216
16896.67 176
16897.90 192
16899.13 186
16900.36 200
16901.59 194
16902.82 191
16904.05 187
16905.28 182
16906.50 185
16907.73 166
16908.96 201
16910.19 210
16911.42 207
16912.65 250
16913.88 235
16915.11 193
16916.34 169
16917.57 195
16918.80 212
16920.03 214
16921.26 178
16922.48 169
16923.71 173
16924.94 189
16926.17 178
16927.40 162
16928.63 162
16929.86 172
16931.09 197
16932.32 181
16933.55 201
16934.78 197
16936.01 231
16937.24 210
16938.47 182
16939.70 184
16940.93 178
16942.16 201
16943.39 183
16944.62 176
16945.85 164
16947.08 202
16948.31 186
16949.54 156
16950.78 190
16952.01 200
16953.24 188
16954.47 159
16955.70 170
16956.93 192
16958.16 193
16959.39 209
16960.62 183
16961.85 183
16963.08 193
16964.31 179
16965.54 172
16966.78 196
16968.01 227
16969.24 177
16970.47 166
16971.70 163
16972.93 162
16974.16 179
16975.39 179
16976.63 195
16977.86 184
16979.09 179
16980.32 171
16981.55 188
16982.78 168
16984.02 168
16985.25 147
16986.48 176
16987.71 182
16988.94 159
16990.18 197
16991.41 192
16992.64 174
16993.87 144
16995.10 175
16996.34 197
16997.57 139
16998.80 178
17000.03 172
17001.26 156
17002.50 161
17003.73 169
17004.96 168
17006.19 191
17007.43 206
17008.66 229
17009.89 181
17011.12 191
17012.36 152
17013.59 168
17014.82 188
17016.06 203
17017.29 193
17018.52 196
17019.76 187
17020.99 186
17022.22 175
17023.45 175
17024.69 173
17025.92 160
17027.15 178
17028.39 177
17029.62 213
17030.85 187
17032.09 176
17033.32 168
17034.55 207
17035.79 140
17037.02 182
17038.26 138
17039.49 167
17040.72 167
17041.96 181
17043.19 185
17044.43 164
17045.66 202
17046.89 184
17048.13 160
17049.36 144
17050.60 172
17051.83 169
17053.06 162
17054.30 179
17055.53 177
17056.77 154
17058.00 156
17059.24 155
17060.47 166
17061.70 162
17062.94 154
17064.17 185
17065.41 161
17066.64 181
17067.88 155
17069.11 195
17070.35 185
17071.58 168
17072.82 184
17074.05 155
17075.29 173
17076.52 190
17077.76 203
17078.99 163
17080.23 163
17081.46 158
17082.70 149
17083.93 126
17085.17 155
17086.41 155
17087.64 161
17088.88 153
17090.11 189
17091.35 177
17092.58 186
17093.82 157
17095.05 174
17096.29 169
17097.53 162
17098.76 162
17100.00 147
17101.23 157
17102.47 177
17103.71 194
17104.94 150
17106.18 147
17107.41 160
17108.65 188
17109.89 157
17111.12 168
17112.36 152
17113.60 186
17114.83 164
17116.07 167
17117.31 166
17118.54 170
17119.78 221
17121.02 166
17122.25 173
17123.49 158
17124.73 177
17125.96 183
17127.20 172
17128.44 180
17129.67 164
17130.91 168
17132.15 164
17133.39 169
17134.62 169
17135.86 173
17137.10 170
17138.33 180
17139.57 201
17140.81 168
17142.05 167
17143.28 201
17144.52 169
17145.76 173
17147.00 149
17148.23 164
17149.47 186
17150.71 199
17151.95 182
17153.19 190
17154.42 178
17155.66 153
17156.90 160
17158.14 180
17159.38 174
17160.61 144
17161.85 162
17163.09 152
17164.33 188
17165.57 174
17166.81 200
17168.04 178
17169.28 162
17170.52 163
17171.76 169
17173.00 179
17174.24 208
17175.47 153
17176.71 163
17177.95 172
17179.19 188
17180.43 167
17181.67 169
17182.91 197
17184.15 197
17185.39 210
17186.62 172
17187.86 178
17189.10 195
17190.34 174
17191.58 166
17192.82 189
17194.06 186
17195.30 178
17196.54 178
17197.78 170
17199.02 174
17200.26 152
17201.50 170
17202.74 166
17203.98 159
17205.22 153
17206.46 180
17207.70 171
17208.94 161
17210.18 181
17211.42 186
17212.66 161
17213.90 188
17215.14 164
17216.38 178
17217.62 150
17218.86 181
17220.10 178
17221.34 170
17222.58 196
17223.82 163
17225.06 174
17226.30 187
17227.54 190
17228.78 157
17230.02 147
17231.26 152
17232.50 163
17233.74 186
17234.98 177
17236.22 158
17237.47 173
17238.71 156
17239.95 180
17241.19 183
17242.43 184
17243.67 196
17244.91 170
17246.15 194
17247.39 154
17248.64 181
17249.88 156
17251.12 175
17252.36 179
17253.60 185
17254.84 181
17256.08 193
17257.33 149
17258.57 152
17259.81 146
17261.05 139
17262.29 149
17263.54 183
17264.78 151
17266.02 153
17267.26 198
17268.50 203
17269.75 206
17270.99 188
17272.23 163
17273.47 184
17274.71 154
17275.96 180
17277.20 200
17278.44 174
17279.68 183
17280.93 181
17282.17 182
17283.41 163
17284.65 170
17285.90 166
17287.14 179
17288.38 161
17289.62 177
17290.87 169
17292.11 165
17293.35 190
17294.60 178
17295.84 191
17297.08 146
17298.33 157
17299.57 156
17300.81 182
17302.05 184
17303.30 143
17304.54 161
17305.78 159
17307.03 155
17308.27 159
17309.52 163
17310.76 162
17312.00 153
17313.25 184
17314.49 166
17315.73 173
17316.98 160
17318.22 162
17319.47 157
17320.71 173
17321.95 152
17323.20 155
17324.44 177
17325.69 133
17326.93 154
17328.17 168
17329.42 165
17330.66 167
17331.91 174
17333.15 202
17334.40 192
17335.64 164
17336.88 156
17338.13 200
17339.37 196
17340.62 156
17341.86 172
17343.11 198
17344.35 202
17345.60 183
17346.84 149
17348.09 149
17349.33 137
17350.58 171
17351.82 164
17353.07 169
17354.31 165
17355.56 151
17356.80 153
17358.05 188
17359.29 184
17360.54 168
17361.78 162
17363.03 163
17364.27 161
17365.52 184
17366.77 172
17368.01 172
17369.26 148
17370.50 151
17371.75 165
17372.99 168
17374.24 202
17375.49 203
17376.73 176
17377.98 154
17379.22 148
17380.47 180
17381.72 166
17382.96 165
17384.21 183
17385.45 173
17386.70 196
17387.95 162
17389.19 148
17390.44 181
17391.69 153
17392.93 141
17394.18 144
17395.43 156
17396.67 176
17397.92 182
17399.17 158
17400.41 193
17401.66 169
17402.91 171
17404.15 179
17405.40 163
17406.65 191
17407.89 175
17409.14 154
17410.39 156
17411.64 159
17412.88 154
17414.13 153
17415.38 124
17416.63 141
17417.87 176
17419.12 175
17420.37 172
17421.62 177
17422.86 160
17424.11 184
17425.36 147
17426.61 187
17427.85 173
17429.10 169
17430.35 173
17431.60 158
17432.85 144
17434.09 135
17435.34 159
17436.59 171
17437.84 180
17439.09 157
17440.33 131
17441.58 159
17442.83 173
17444.08 153
17445.33 177
17446.58 168
17447.82 175
17449.07 169
17450.32 180
17451.57 177
17452.82 138
17454.07 147
17455.32 155
17456.57 177
17457.81 167
17459.06 171
17460.31 171
17461.56 172
17462.81 160
17464.06 165
17465.31 172
17466.56 158
17467.81 174
17469.06 181
17470.30 160
17471.55 173
17472.80 183
17474.05 151
17475.30 145
17476.55 165
17477.80 167
17479.05 166
17480.30 158
17481.55 157
17482.80 142
17484.05 154
17485.30 146
17486.55 174
17487.80 193
17489.05 179
17490.30 181
17491.55 135
17492.80 151
17494.05 154
17495.30 166
17496.55 154
17497.80 208
17499.05 173
17500.30 198
17501.55 189
17502.80 157
17504.05 165
17505.30 190
17506.55 168
17507.80 176
17509.06 133
17510.31 136
17511.56 185
17512.81 157
17514.06 178
17515.31 190
17516.56 175
17517.81 160
17519.06 144
17520.31 138
17521.56 162
17522.82 174
17524.07 215
17525.32 164
17526.57 160
17527.82 146
17529.07 165
17530.32 166
17531.58 175
17532.83 169
17534.08 160
17535.33 135
17536.58 154
17537.83 153
17539.09 199
17540.34 155
17541.59 150
17542.84 159
17544.09 163
17545.35 153
17546.60 163
17547.85 181
17549.10 175
17550.35 163
17551.61 163
17552.86 145
17554.11 141
17555.36 160
17556.62 154
17557.87 168
17559.12 154
17560.37 131
17561.63 169
17562.88 148
17564.13 162
17565.38 176
17566.64 146
17567.89 161
17569.14 180
17570.39 151
17571.65 160
17572.90 156
17574.15 179
17575.41 162
17576.66 181
17577.91 168
17579.17 157
17580.42 186
17581.67 184
17582.93 196
17584.18 155
17585.43 162
17586.69 194
17587.94 172
17589.19 191
17590.45 136
17591.70 169
17592.95 166
17594.21 180
17595.46 170
17596.72 146
17597.97 149
17599.22 143
17600.48 157
17601.73 176
17602.99 187
17604.24 177
17605.49 180
17606.75 164
17608.00 185
17609.26 189
17610.51 167
17611.76 176
17613.02 171
17614.27 176
17615.53 158
17616.78 171
17618.04 167
17619.29 143
17620.55 155
17621.80 165
17623.06 164
17624.31 180
17625.57 159
17626.82 195
17628.08 162
17629.33 172
17630.59 185
17631.84 163
17633.10 146
17634.35 151
17635.61 143
17636.86 145
17638.12 145
17639.37 149
17640.63 182
17641.88 156
17643.14 142
17644.39 178
17645.65 167
17646.91 132
17648.16 151
17649.42 174
17650.67 178
17651.93 167
17653.18 183
17654.44 147
17655.70 143
17656.95 138
17658.21 168
17659.46 201
17660.72 179
17661.98 195
17663.23 164
17664.49 152
17665.75 150
17667.00 147
17668.26 181
17669.51 178
17670.77 169
17672.03 146
17673.28 145
17674.54 132
17675.80 135
17677.05 162
17678.31 174
17679.57 146
17680.82 192
17682.08 177
17683.34 181
17684.60 157
17685.85 130
17687.11 154
17688.37 194
17689.62 178
17690.88 158
17692.14 157
17693.40 146
17694.65 174
17695.91 144
17697.17 147
17698.42 148
17699.68 184
17700.94 169
17702.20 188
17703.46 153
17704.71 154
17705.97 143
17707.23 162
17708.49 141
17709.74 167
17711.00 166
17712.26 151
17713.52 192
17714.78 156
17716.03 155
17717.29 164
17718.55 187
17719.81 131
17721.07 137
17722.33 177
17723.58 143
17724.84 151
17726.10 148
17727.36 151
17728.62 149
17729.88 143
17731.13 137
17732.39 156
17733.65 136
17734.91 163
17736.17 153
17737.43 157
17738.69 172
17739.95 186
17741.21 195
17742.46 155
17743.72 170
17744.98 135
17746.24 160
17747.50 214
17748.76 176
17750.02 173
17751.28 147
17752.54 143
17753.80 176
17755.06 174
17756.32 151
17757.58 153
17758.84 182
17760.10 174
17761.36 148
17762.61 150
17763.87 175
17765.13 131
17766.39 138
17767.65 149
17768.91 136
17770.17 149
17771.43 202
17772.69 169
17773.95 142
17775.21 167
17776.48 156
17777.74 180
17779.00 167
17780.26 138
17781.52 159
17782.78 172
17784.04 146
17785.30 154
17786.56 153
17787.82 203
17789.08 167
17790.34 168
17791.60 133
17792.86 151
17794.12 200
17795.38 159
17796.65 167
17797.91 171
17799.17 154
17800.43 164
17801.69 155
17802.95 169
17804.21 171
17805.47 145
17806.73 183
17808.00 174
17809.26 155
17810.52 156
17811.78 146
17813.04 145
17814.30 165
17815.56 145
17816.83 159
17818.09 178
17819.35 165
17820.61 164
17821.87 150
17823.14 168
17824.40 169
17825.66 173
17826.92 181
17828.18 168
17829.45 174
17830.71 193
17831.97 157
17833.23 142
17834.49 158
17835.76 156
17837.02 159
17838.28 162
17839.54 194
17840.81 167
17842.07 178
17843.33 151
17844.59 177
17845.86 165
17847.12 142
17848.38 131
17849.65 147
17850.91 144
17852.17 163
17853.43 161
17854.70 139
17855.96 124
17857.22 141
17858.49 187
17859.75 161
17861.01 122
17862.28 165
17863.54 152
17864.80 156
17866.07 163
17867.33 164
17868.59 151
17869.86 121
17871.12 161
17872.38 158
17873.65 143
17874.91 147
17876.18 135
17877.44 198
17878.70 166
17879.97 177
17881.23 161
17882.50 136
17883.76 153
17885.02 136
17886.29 173
17887.55 142
17888.82 157
17890.08 177
17891.35 167
17892.61 152
17893.87 160
17895.14 159
17896.40 139
17897.67 136
17898.93 166
17900.20 158
17901.46 151
17902.73 130
17903.99 167
17905.26 153
17906.52 150
17907.79 175
17909.05 157
17910.32 153
17911.58 176
17912.85 150
17914.11 167
17915.38 156
17916.64 162
17917.91 162
17919.17 177
17920.44 141
17921.70 133
17922.97 161
17924.23 155
17925.50 143
17926.76 126
17928.03 165
17929.30 151
17930.56 141
17931.83 164
17933.09 133
17934.36 153
17935.62 173
17936.89 173
17938.16 124
17939.42 156
17940.69 157
17941.96 139
17943.22 153
17944.49 176
17945.75 160
17947.02 182
17948.29 168
17949.55 181
17950.82 190
17952.09 156
17953.35 153
17954.62 141
17955.89 140
17957.15 152
17958.42 173
17959.69 179
17960.95 180
17962.22 151
17963.49 154
17964.75 151
17966.02 164
17967.29 161
17968.55 145
17969.82 151
17971.09 151
17972.36 157
17973.62 183
17974.89 172
17976.16 123
17977.42 145
17978.69 165
17979.96 160
17981.23 156
17982.49 162
17983.76 175
17985.03 170
17986.30 165
17987.57 153
17988.83 151
17990.10 156
17991.37 175
17992.64 159
17993.90 185
17995.17 153
17996.44 184
17997.71 147
17998.98 161
18000.25 140
18001.51 177
18002.78 150
18004.05 169
18005.32 171
18006.59 138
18007.86 143
18009.12 162
18010.39 146
18011.66 159
18012.93 166
18014.20 159
18015.47 181
18016.74 156
18018.00 159
18019.27 141
18020.54 121
18021.81 156
18023.08 167
18024.35 198
18025.62 153
18026.89 141
18028.16 144
18029.43 165
18030.69 135
18031.96 168
18033.23 151
18034.50 164
18035.77 127
18037.04 157
18038.31 161
18039.58 171
18040.85 142
18042.12 160
18043.39 169
18044.66 142
18045.93 151
18047.20 147
18048.47 164
18049.74 171
18051.01 147
18052.28 164
18053.55 165
18054.82 153
18056.09 153
18057.36 193
18058.63 188
18059.90 142
18061.17 145
18062.44 201
18063.71 186
18064.98 123
18066.25 171
18067.52 154
18068.79 154
18070.06 186
18071.33 171
18072.61 171
18073.88 129
18075.15 143
18076.42 127
18077.69 162
18078.96 144
18080.23 156
18081.50 138
18082.77 148
18084.04 140
18085.32 153
18086.59 144
18087.86 181
18089.13 186
18090.40 173
18091.67 152
18092.94 152
18094.22 192
18095.49 175
18096.76 181
18098.03 158
18099.30 149
18100.57 181
18101.85 180
18103.12 181
18104.39 151
18105.66 185
18106.93 154
18108.20 185
18109.48 144
18110.75 183
18112.02 175
18113.29 140
18114.57 128
18115.84 161
18117.11 187
18118.38 151
18119.65 152
18120.93 144
18122.20 121
18123.47 152
18124.74 169
18126.02 144
18127.29 137
18128.56 148
18129.84 183
18131.11 179
18132.38 159
18133.65 155
18134.93 187
18136.20 197
18137.47 154
18138.75 167
18140.02 134
18141.29 168
18142.57 148
18143.84 187
18145.11 158
18146.39 183
18147.66 179
18148.93 194
18150.21 147
18151.48 174
18152.75 176
18154.03 154
18155.30 143
18156.57 150
18157.85 155
18159.12 117
18160.40 157
18161.67 136
18162.94 126
18164.22 155
18165.49 139
18166.77 142
18168.04 154
18169.31 157
18170.59 161
18171.86 165
18173.14 166
18174.41 178
18175.68 179
18176.96 189
18178.23 172
18179.51 166
18180.78 154
18182.06 169
18183.33 157
18184.61 165
18185.88 136
18187.16 171
18188.43 158
18189.71 142
18190.98 167
18192.26 192
18193.53 160
18194.81 151
18196.08 182
18197.36 152
18198.63 174
18199.91 151
18201.18 144
18202.46 144
18203.73 169
18205.01 168
18206.28 137
18207.56 167
18208.83 166
18210.11 175
18211.39 156
18212.66 125
18213.94 152
18215.21 145
18216.49 150
18217.76 148
18219.04 117
18220.32 130
18221.59 149
18222.87 155
18224.14 169
18225.42 182
18226.70 137
18227.97 150
18229.25 150
18230.53 147
18231.80 156
18233.08 153
18234.35 152
18235.63 132
18236.91 136
18238.18 166
18239.46 181
18240.74 171
18242.01 155
18243.29 132
18244.57 151
18245.84 190
18247.12 152
18248.40 150
18249.68 140
18250.95 171
18252.23 173
18253.51 166
18254.78 153
18256.06 162
18257.34 200
18258.62 166
18259.89 159
18261.17 165
18262.45 145
18263.72 164
18265.00 187
18266.28 156
18267.56 174
18268.84 163
18270.11 123
18271.39 160
18272.67 156
18273.95 132
18275.22 194
18276.50 156
18277.78 164
18279.06 165
18280.34 178
18281.61 146
18282.89 135
18284.17 146
18285.45 127
18286.73 168
18288.01 165
18289.28 152
18290.56 155
18291.84 178
18293.12 152
18294.40 140
18295.68 151
18296.95 165
18298.23 169
18299.51 167
18300.79 153
18302.07 142
18303.35 141
18304.63 133
18305.91 177
18307.19 170
18308.46 123
18309.74 167
18311.02 161
18312.30 210
18313.58 169
18314.86 135
18316.14 143
18317.42 149
18318.70 163
18319.98 179
18321.26 185
18322.54 168
18323.82 161
18325.10 150
18326.38 147
18327.66 162
18328.94 142
18330.22 165
18331.50 166
18332.77 172
18334.05 176
18335.33 146
18336.61 166
18337.90 159
18339.18 154
18340.46 158
18341.74 155
18343.02 174
18344.30 173
18345.58 196
18346.86 180
18348.14 145
18349.42 161
18350.70 176
18351.98 147
18353.26 184
18354.54 169
18355.82 140
18357.10 174
18358.38 145
18359.66 142
18360.94 165
18362.22 157
18363.51 155
18364.79 135
18366.07 137
18367.35 136
18368.63 162
18369.91 137
18371.19 132
18372.47 141
18373.76 161
18375.04 154
18376.32 162
18377.60 169
18378.88 153
18380.16 154
18381.44 139
18382.73 162
18384.01 154
18385.29 173
18386.57 172
18387.85 151
18389.13 146
18390.42 148
18391.70 169
18392.98 144
18394.26 127
18395.54 138
18396.83 173
18398.11 169
18399.39 124
18400.67 156
18401.96 171
18403.24 148
18404.52 169
18405.80 134
18407.09 151
18408.37 178
18409.65 154
18410.93 153
18412.22 158
18413.50 172
18414.78 150
18416.06 180
18417.35 155
18418.63 166
18419.91 155
18421.20 193
18422.48 159
18423.76 144
18425.05 139
18426.33 152
18427.61 137
18428.89 142
18430.18 143
18431.46 135
18432.74 167
18434.03 184
18435.31 154
18436.60 136
18437.88 157
18439.16 182
18440.45 169
18441.73 175
18443.01 161
18444.30 162
18445.58 149
18446.87 152
18448.15 138
18449.43 145
18450.72 136
18452.00 147
18453.29 153
18454.57 158
18455.85 173
18457.14 168
18458.42 150
18459.71 160
18460.99 163
18462.28 164
18463.56 150
18464.84 160
18466.13 142
18467.41 160
18468.70 163
18469.98 143
18471.27 135
18472.55 131
18473.84 152
18475.12 157
18476.41 197
18477.69 164
18478.98 182
18480.26 176
18481.55 160
18482.83 146
18484.12 160
18485.40 161
18486.69 149
18487.97 159
18489.26 146
18490.54 157
18491.83 133
18493.11 160
18494.40 165
18495.69 165
18496.97 145
18498.26 182
18499.54 162
18500.83 141
18502.11 163
18503.40 166
18504.69 164
18505.97 163
18507.26 154
18508.54 125
18509.83 138
18511.12 155
18512.40 164
18513.69 169
18514.98 170
18516.26 138
18517.55 133
18518.83 140
18520.12 154
18521.41 133
18522.69 166
18523.98 177
18525.27 164
18526.55 158
18527.84 145
18529.13 153
18530.41 159
18531.70 146
18532.99 171
18534.27 149
18535.56 161
18536.85 191
18538.14 142
18539.42 161
18540.71 177
18542.00 152
18543.28 143
18544.57 147
18545.86 161
18547.15 154
18548.43 157
18549.72 179
18551.01 150
18552.30 161
18553.58 160
18554.87 175
18556.16 164
18557.45 161
18558.73 156
18560.02 146
18561.31 154
18562.60 152
18563.89 156
18565.17 151
18566.46 129
18567.75 134
18569.04 154
18570.33 177
18571.62 162
18572.90 176
18574.19 137
18575.48 150
18576.77 179
18578.06 164
18579.35 149
18580.63 137
18581.92 149
18583.21 148
18584.50 139
18585.79 128
18587.08 159
18588.37 161
18589.66 163
18590.94 148
18592.23 160
18593.52 159
18594.81 191
18596.10 172
18597.39 152
18598.68 169
18599.97 152
18601.26 153
18602.55 126
18603.84 169
18605.13 152
18606.41 176
18607.70 145
18608.99 169
18610.28 160
18611.57 156
18612.86 158
18614.15 163
18615.44 149
18616.73 198
18618.02 173
18619.31 156
18620.60 146
18621.89 165
18623.18 163
18624.47 152
18625.76 144
18627.05 165
18628.34 162
18629.63 145
18630.92 141
18632.21 173
18633.50 170
18634.79 161
18636.08 195
18637.37 167
18638.67 171
18639.96 165
18641.25 162
18642.54 148
18643.83 157
18645.12 158
18646.41 176
18647.70 144
18648.99 123
18650.28 150
18651.57 176
18652.86 163
18654.16 162
18655.45 162
18656.74 137
18658.03 169
18659.32 142
18660.61 116
18661.90 150
18663.19 168
18664.49 170
18665.78 127
18667.07 122
18668.36 146
18669.65 155
18670.94 155
18672.24 144
18673.53 134
18674.82 150
18676.11 155
18677.40 179
18678.70 142
18679.99 146
18681.28 137
18682.57 175
18683.86 141
18685.16 152
18686.45 164
18687.74 172
18689.03 175
18690.33 159
18691.62 157
18692.91 142
18694.20 127
18695.50 149
18696.79 155
18698.08 174
18699.37 144
18700.67 144
18701.96 126
18703.25 128
18704.54 159
18705.84 161
18707.13 130
18708.42 127
18709.72 147
18711.01 162
18712.30 176
18713.60 167
18714.89 159
18716.18 132
18717.48 147
18718.77 169
18720.06 153
18721.36 162
18722.65 156
18723.94 159
18725.24 135
18726.53 126
18727.82 150
18729.12 154
18730.41 162
18731.70 141
18733.00 139
18734.29 143
18735.59 148
18736.88 152
18738.17 216
18739.47 173
18740.76 164
18742.06 155
18743.35 169
18744.64 159
18745.94 158
18747.23 133
18748.53 131
18749.82 116
18751.12 166
18752.41 171
18753.71 159
18755.00 146
18756.30 142
18757.59 140
18758.88 128
18760.18 147
18761.47 158
18762.77 163
18764.06 140
18765.36 157
18766.65 163
18767.95 156
18769.24 144
18770.54 175
18771.83 165
18773.13 169
18774.43 150
18775.72 136
18777.02 159
18778.31 157
18779.61 162
18780.90 134
18782.20 154
18783.49 135
18784.79 149
18786.08 162
18787.38 144
18788.68 166
18789.97 161
18791.27 153
18792.56 152
18793.86 134
18795.16 147
18796.45 160
18797.75 161
18799.04 166
18800.34 135
18801.64 157
18802.93 170
18804.23 157
18805.53 131
18806.82 127
18808.12 141
18809.41 150
18810.71 162
18812.01 141
18813.30 145
18814.60 158
18815.90 130
18817.19 147
18818.49 158
18819.79 176
18821.09 173
18822.38 188
18823.68 162
18824.98 146
18826.27 179
18827.57 161
18828.87 174
18830.16 144
18831.46 156
18832.76 166
18834.06 155
18835.35 158
18836.65 150
18837.95 174
18839.25 167
18840.54 165
18841.84 145
18843.14 159
18844.44 156
18845.73 134
18847.03 128
18848.33 163
18849.63 148
18850.93 124
18852.22 146
18853.52 155
18854.82 172
18856.12 145
18857.42 160
18858.71 151
18860.01 163
18861.31 161
18862.61 154
18863.91 151
18865.21 125
18866.50 148
18867.80 163
18869.10 123
18870.40 135
18871.70 145
18873.00 172
18874.30 176
18875.60 132
18876.89 166
18878.19 161
18879.49 165
18880.79 152
18882.09 153
18883.39 147
18884.69 168
18885.99 132
18887.29 156
18888.59 181
18889.88 178
18891.18 152
18892.48 154
18893.78 152
18895.08 165
18896.38 154
18897.68 141
18898.98 153
18900.28 152
18901.58 176
18902.88 158
18904.18 132
18905.48 154
18906.78 160
18908.08 133
18909.38 143
18910.68 148
18911.98 160
18913.28 152
18914.58 147
18915.88 139
18917.18 182
18918.48 180
18919.78 190
18921.08 199
18922.38 137
18923.68 148
18924.98 148
18926.28 157
18927.58 122
18928.88 146
18930.18 151
18931.49 155
18932.79 135
18934.09 155
18935.39 151
18936.69 140
18937.99 160
18939.29 153
18940.59 156
18941.89 159
18943.19 162
18944.49 162
18945.80 149
18947.10 148
18948.40 162
18949.70 150
18951.00 142
18952.30 151
18953.60 147
18954.91 160
18956.21 157
18957.51 143
18958.81 127
18960.11 131
18961.41 120
18962.72 155
18964.02 140
18965.32 155
18966.62 156
18967.92 154
18969.23 171
18970.53 157
18971.83 143
18973.13 147
18974.43 146
18975.74 145
18977.04 157
18978.34 144
18979.64 164
18980.95 130
18982.25 143
18983.55 151
18984.85 154
18986.16 127
18987.46 143
18988.76 137
18990.06 147
18991.37 148
18992.67 159
18993.97 135
18995.28 135
18996.58 150
18997.88 127
18999.18 135
19000.49 144
19001.79 188
19003.09 164
19004.40 144
19005.70 147
19007.00 134
19008.31 139
19009.61 139
19010.91 163
19012.22 154
19013.52 169
19014.82 131
19016.13 143
19017.43 151
19018.74 138
19020.04 122
19021.34 119
19022.65 154
19023.95 150
19025.25 120
19026.56 148
19027.86 151
19029.17 152
19030.47 134
19031.77 146
19033.08 138
19034.38 123
19035.69 144
19036.99 154
19038.30 173
19039.60 139
19040.91 139
19042.21 164
19043.51 191
19044.82 159
19046.12 171
19047.43 160
19048.73 143
19050.04 136
19051.34 156
19052.65 152
19053.95 147
19055.26 166
19056.56 156
19057.87 152
19059.17 146
19060.48 153
19061.78 149
19063.09 162
19064.39 138
19065.70 147
19067.00 125
19068.31 140
19069.62 137
19070.92 148
19072.23 158
19073.53 139
19074.84 159
19076.14 162
19077.45 140
19078.75 140
19080.06 158
19081.37 141
19082.67 152
19083.98 136
19085.28 158
19086.59 140
19087.90 100
19089.20 96
19090.51 124
19091.82 115
19093.12 175
19094.43 134
19095.73 122
19097.04 147
19098.35 132
19099.65 164
19100.96 160
19102.27 160
19103.57 162
19104.88 162
19106.19 169
19107.49 137
19108.80 141
19110.11 187
19111.41 161
19112.72 157
19114.03 134
19115.33 148
19116.64 173
19117.95 149
19119.26 132
19120.56 158
19121.87 152
19123.18 141
19124.49 164
19125.79 153
19127.10 173
19128.41 151
19129.72 169
19131.02 148
19132.33 130
19133.64 137
19134.95 155
19136.25 150
19137.56 151
19138.87 166
19140.18 146
19141.49 168
19142.79 148
19144.10 156
19145.41 150
19146.72 138
19148.03 151
19149.33 137
19150.64 143
19151.95 141
19153.26 163
19154.57 143
19155.88 149
19157.18 131
19158.49 143
19159.80 143
19161.11 170
19162.42 148
19163.73 156
19165.04 148
19166.34 149
19167.65 150
19168.96 159
19170.27 147
19171.58 149
19172.89 170
19174.20 139
19175.51 133
19176.82 148
19178.13 182
19179.43 145
19180.74 161
19182.05 139
19183.36 140
19184.67 117
19185.98 128
19187.29 117
19188.60 139
19189.91 136
19191.22 138
19192.53 161
19193.84 146
19195.15 147
19196.46 133
19197.77 136
19199.08 105
19200.39 126
19201.70 121
19203.01 149
19204.32 147
19205.63 147
19206.94 145
19208.25 134
19209.56 155
19210.87 148
19212.18 149
19213.49 142
19214.80 168
19216.11 170
19217.42 132
19218.73 131
19220.04 157
19221.35 149
19222.66 165
19223.98 157
19225.29 144
19226.60 143
19227.91 173
19229.22 153
19230.53 163
19231.84 136
19233.15 144
19234.46 118
19235.77 121
19237.09 147
19238.40 141
19239.71 138
19241.02 142
19242.33 127
19243.64 135
19244.95 143
19246.27 124
19247.58 132
19248.89 142
19250.20 144
19251.51 130
19252.82 160
19254.14 156
19255.45 153
19256.76 162
19258.07 149
19259.38 135
19260.70 147
19262.01 194
19263.32 133
19264.63 159
19265.94 131
19267.26 151
19268.57 158
19269.88 128
19271.19 133
19272.51 129
19273.82 149
19275.13 134
19276.44 127
19277.76 152
19279.07 135
19280.38 137
19281.69 136
19283.01 128
19284.32 125
19285.63 131
19286.94 142
19288.26 123
19289.57 150
19290.88 140
19292.20 141
19293.51 150
19294.82 132
19296.14 132
19297.45 103
19298.76 138
19300.08 135
19301.39 131
19302.70 116
19304.02 140
19305.33 125
19306.64 150
19307.96 153
19309.27 125
19310.59 138
19311.90 150
19313.21 135
19314.53 131
19315.84 140
19317.15 172
19318.47 166
19319.78 145
19321.10 135
19322.41 147
19323.72 166
19325.04 151
19326.35 137
19327.67 146
19328.98 155
19330.30 150
19331.61 128
19332.93 154
19334.24 139
19335.55 144
19336.87 146
19338.18 149
19339.50 137
19340.81 134
19342.13 141
19343.44 150
19344.76 147
19346.07 151
19347.39 186
19348.70 153
19350.02 129
19351.33 126
19352.65 134
19353.96 138
19355.28 130
19356.59 112
19357.91 157
19359.22 141
19360.54 143
19361.86 169
19363.17 145
19364.49 131
19365.80 133
19367.12 161
19368.43 162
19369.75 160
19371.06 178
19372.38 145
19373.70 141
19375.01 151
19376.33 155
19377.64 129
19378.96 140
19380.28 138
19381.59 136
19382.91 146
19384.23 159
19385.54 125
19386.86 159
19388.17 149
19389.49 136
19390.81 120
19392.12 152
19393.44 125
19394.76 140
19396.07 146
19397.39 144
19398.71 122
19400.02 151
19401.34 146
19402.66 148
19403.97 168
19405.29 152
19406.61 142
19407.93 146
19409.24 143
19410.56 131
19411.88 136
19413.19 149
19414.51 144
19415.83 127
19417.15 150
19418.46 121
19419.78 122
19421.10 141
19422.42 150
19423.73 158
19425.05 118
19426.37 144
19427.69 160
19429.00 162
19430.32 138
19431.64 130
19432.96 148
19434.28 128
19435.59 141
19436.91 157
19438.23 164
19439.55 149
19440.87 161
19442.18 172
19443.50 146
19444.82 139
19446.14 136
19447.46 145
19448.78 160
19450.09 154
19451.41 152
19452.73 144
19454.05 138
19455.37 148
19456.69 171
19458.01 125
19459.33 146
19460.64 133
19461.96 148
19463.28 153
19464.60 126
19465.92 126
19467.24 116
19468.56 135
19469.88 149
19471.20 148
19472.52 165
19473.83 136
19475.15 123
19476.47 136
19477.79 138
19479.11 146
19480.43 127
19481.75 128
19483.07 145
19484.39 143
19485.71 133
19487.03 126
19488.35 161
19489.67 147
19490.99 128
19492.31 119
19493.63 138
19494.95 148
19496.27 130
19497.59 131
19498.91 171
19500.23 149
19501.55 145
19502.87 146
19504.19 133
19505.51 141
19506.83 123
19508.15 128
19509.47 149
19510.79 149
19512.11 145
19513.43 181
19514.75 161
19516.08 134
19517.40 154
19518.72 158
19520.04 148
19521.36 130
19522.68 134
19524.00 127
19525.32 139
19526.64 142
19527.96 131
19529.29 138
19530.61 160
19531.93 146
19533.25 106
19534.57 118
19535.89 135
19537.21 137
19538.53 135
19539.86 129
19541.18 132
19542.50 148
19543.82 139
19545.14 115
19546.46 126
19547.79 132
19549.11 147
19550.43 167
19551.75 118
19553.07 139
19554.40 131
19555.72 155
19557.04 192
19558.36 127
19559.68 147
19561.01 161
19562.33 127
19563.65 127
19564.97 143
19566.30 146
19567.62 138
19568.94 141
19570.26 138
19571.59 112
19572.91 139
19574.23 140
19575.55 131
19576.88 132
19578.20 128
19579.52 119
19580.85 116
19582.17 132
19583.49 146
19584.82 171
19586.14 133
19587.46 130
19588.78 147
19590.11 142
19591.43 131
19592.75 141
19594.08 144
19595.40 153
19596.72 137
19598.05 153
19599.37 166
19600.70 125
19602.02 143
19603.34 119
19604.67 110
19605.99 131
19607.31 137
19608.64 171
19609.96 147
19611.29 143
19612.61 109
19613.93 128
19615.26 162
19616.58 130
19617.91 120
19619.23 115
19620.55 177
19621.88 155
19623.20 124
19624.53 124
19625.85 133
19627.18 133
19628.50 145
19629.83 112
19631.15 120
19632.48 146
19633.80 143
19635.12 128
19636.45 163
19637.77 135
19639.10 132
19640.42 139
19641.75 138
19643.07 145
19644.40 120
19645.72 138
19647.05 146
19648.37 138
19649.70 121
19651.03 120
19652.35 148
19653.68 143
19655.00 118
19656.33 111
19657.65 139
19658.98 140
19660.30 120
19661.63 142
19662.96 122
19664.28 138
19665.61 131
19666.93 139
19668.26 138
19669.58 116
19670.91 135
19672.24 132
19673.56 119
19674.89 164
19676.21 139
19677.54 130
19678.87 144
19680.19 138
19681.52 142
19682.85 166
19684.17 121
19685.50 140
19686.83 121
19688.15 98
19689.48 139
19690.81 150
19692.13 138
19693.46 134
19694.79 122
19696.11 133
19697.44 108
19698.77 146
19700.09 133
19701.42 126
19702.75 141
19704.07 142
19705.40 122
19706.73 157
19708.06 144
19709.38 127
19710.71 136
19712.04 130
19713.37 187
19714.69 157
19716.02 148
19717.35 136
19718.68 123
19720.00 128
19721.33 122
19722.66 129
19723.99 127
19725.31 140
19726.64 114
19727.97 134
19729.30 133
19730.63 126
19731.95 133
19733.28 129
19734.61 151
19735.94 124
19737.27 147
19738.59 137
19739.92 128
19741.25 129
19742.58 142
19743.91 133
19745.24 119
19746.57 139
19747.89 142
19749.22 117
19750.55 129
19751.88 121
19753.21 138
19754.54 105
19755.87 122
19757.20 112
19758.52 124
19759.85 105
19761.18 140
19762.51 178
19763.84 122
19765.17 138
19766.50 123
19767.83 150
19769.16 128
19770.49 128
19771.82 157
19773.15 149
19774.47 128
19775.80 131
19777.13 137
19778.46 124
19779.79 115
19781.12 139
19782.45 120
19783.78 140
19785.11 118
19786.44 109
19787.77 130
19789.10 166
19790.43 132
19791.76 122
19793.09 122
19794.42 126
19795.75 152
19797.08 135
19798.41 147
19799.74 123
19801.07 160
19802.40 164
19803.73 142
19805.07 132
19806.40 137
19807.73 127
19809.06 132
19810.39 130
19811.72 132
19813.05 131
19814.38 120
19815.71 115
19817.04 146
19818.37 153
19819.70 133
19821.03 127
19822.37 130
19823.70 112
19825.03 118
19826.36 139
19827.69 144
19829.02 145
19830.35 153
19831.68 136
19833.02 140
19834.35 138
19835.68 148
19837.01 146
19838.34 164
19839.67 116
19841.01 148
19842.34 127
19843.67 129
19845.00 129
19846.33 142
19847.67 136
19849.00 131
19850.33 124
19851.66 121
19852.99 153
19854.33 146
19855.66 133
19856.99 145
19858.32 144
19859.65 117
19860.99 167
19862.32 140
19863.65 118
19864.98 117
19866.32 149
19867.65 135
19868.98 107
19870.32 118
19871.65 146
19872.98 123
19874.31 128
19875.65 123
19876.98 134
19878.31 148
19879.65 120
19880.98 126
19882.31 119
19883.64 127
19884.98 128
19886.31 133
19887.64 121
19888.98 119
19890.31 123
19891.64 133
19892.98 130
19894.31 119
19895.65 143
19896.98 153
19898.31 123
19899.65 123
19900.98 118
19902.31 127
19903.65 122
19904.98 138
19906.32 147
19907.65 129
19908.98 134
19910.32 122
19911.65 159
19912.99 159
19914.32 175
19915.65 133
19916.99 131
19918.32 150
19919.66 143
19920.99 154
19922.33 114
19923.66 148
19924.99 117
19926.33 153
19927.66 147
19929.00 148
19930.33 148
19931.67 144
19933.00 128
19934.34 115
19935.67 130
19937.01 119
19938.34 144
19939.68 158
19941.01 132
19942.35 141
19943.68 125
19945.02 129
19946.35 138
19947.69 119
19949.02 97
19950.36 118
19951.70 147
19953.03 159
19954.37 149
19955.70 127
19957.04 162
19958.37 154
19959.71 138
19961.04 146
19962.38 126
19963.72 145
19965.05 154
19966.39 157
19967.72 119
19969.06 135
19970.40 101
19971.73 123
19973.07 128
19974.40 146
19975.74 147
19977.08 132
19978.41 124
19979.75 124
19981.09 159
19982.42 140
19983.76 131
19985.10 126
19986.43 165
19987.77 126
19989.11 115
19990.44 138
19991.78 149
19993.12 146
19994.45 139
19995.79 159
19997.13 134
19998.46 141
19999.80 152
20001.14 158
20002.48 176
20003.81 146
20005.15 123
20006.49 113
20007.82 133
20009.16 135
20010.50 112
20011.84 137
20013.17 132
20014.51 135
20015.85 107
20017.19 154
20018.52 134
20019.86 136
20021.20 115
20022.54 133
20023.88 153
20025.21 125
20026.55 141
20027.89 121
20029.23 135
20030.57 141
20031.90 134
20033.24 120
20034.58 127
20035.92 127
20037.26 144
20038.60 122
20039.93 126
20041.27 98
20042.61 149
20043.95 159
20045.29 139
20046.63 124
20047.97 142
20049.30 135
20050.64 119
20051.98 121
20053.32 117
20054.66 134
20056.00 137
20057.34 144
20058.68 118
20060.02 139
20061.35 126
20062.69 133
20064.03 130
20065.37 138
20066.71 133
20068.05 130
20069.39 131
20070.73 116
20072.07 136
20073.41 149
20074.75 133
20076.09 124
20077.43 123
20078.77 107
20080.11 120
20081.45 134
20082.79 116
20084.13 100
20085.47 113
20086.81 109
20088.15 115
20089.49 119
20090.83 138
20092.17 142
20093.51 160
20094.85 141
20096.19 135
20097.53 151
20098.87 120
20100.21 144
20101.55 122
20102.89 103
20104.23 119
20105.57 141
20106.91 191
20108.25 153
20109.59 127
20110.93 125
20112.27 139
20113.62 137
20114.96 142
20116.30 144
20117.64 138
20118.98 149
20120.32 155
20121.66 150
20123.00 148
20124.34 136
20125.69 143
20127.03 148
20128.37 143
20129.71 110
20131.05 131
20132.39 108
20133.73 123
20135.08 127
20136.42 125
20137.76 146
20139.10 130
20140.44 105
