# Supplementary material for: MALDI-TOF MS typing enables the classification of brewing yeasts of the genus Saccharomyces to major beer styles
Source: PLoS One. 2017 Aug 9;12(8):e0181694. doi: 10.1371/journal.pone.0181694 (PMC5549903; doi:10.1371/journal.pone.0181694)
Supplement: S5 File — The directory includes 90 raw files and was zipped to “.zip”; the folder has three strains with 30 spectra per strain; S1 Text explains the raw files with an example and Table 1 represents the yeast strains used within the experiment. (ZIP) [file pone.0181694.s008.zip › 13-15/30262-213-OG-Ale-Ale-YPG-18h-E-E_2015-08-07_2_0_E5_1.dat]

2000.64 1627
2001.06 1795
2001.49 1832
2001.91 1995
2002.33 2024
2002.75 1984
2003.17 1953
2003.60 2164
2004.02 2068
2004.44 1910
2004.86 1910
2005.28 1976
2005.70 1837
2006.13 1759
2006.55 1802
2006.97 1609
2007.39 1595
2007.82 1482
2008.24 1618
2008.66 1796
2009.08 1798
2009.51 1740
2009.93 1761
2010.35 1629
2010.77 1734
2011.20 1798
2011.62 1783
2012.04 1800
2012.46 1842
2012.89 1693
2013.31 1563
2013.73 1722
2014.15 1617
2014.58 1533
2015.00 1368
2015.42 1411
2015.85 1556
2016.27 1405
2016.69 1535
2017.12 1682
2017.54 1647
2017.96 1638
2018.39 1798
2018.81 1834
2019.23 1843
2019.66 1772
2020.08 1852
2020.50 1714
2020.93 1698
2021.35 1799
2021.78 1919
2022.20 1883
2022.62 1872
2023.05 1818
2023.47 1815
2023.89 1758
2024.32 1615
2024.74 1679
2025.17 1803
2025.59 1819
2026.01 1638
2026.44 1767
2026.86 1576
2027.29 1582
2027.71 1620
2028.14 1605
2028.56 1534
2028.99 1463
2029.41 1450
2029.83 1513
2030.26 1748
2030.68 1586
2031.11 1467
2031.53 1453
2031.96 1393
2032.38 1549
2032.81 1417
2033.23 1426
2033.66 1475
2034.08 1441
2034.51 1602
2034.93 1660
2035.36 1750
2035.78 1543
2036.21 1498
2036.63 1560
2037.06 1442
2037.48 1593
2037.91 1641
2038.33 1728
2038.76 1781
2039.19 1615
2039.61 1685
2040.04 1790
2040.46 1726
2040.89 1739
2041.31 1573
2041.74 1703
2042.17 1724
2042.59 1561
2043.02 1620
2043.44 1560
2043.87 1631
2044.30 1545
2044.72 1488
2045.15 1462
2045.57 1523
2046.00 1485
2046.43 1540
2046.85 1506
2047.28 1403
2047.71 1458
2048.13 1584
2048.56 1453
2048.99 1527
2049.41 1628
2049.84 1581
2050.27 1514
2050.69 1465
2051.12 1406
2051.55 1373
2051.97 1472
2052.40 1412
2052.83 1550
2053.25 1621
2053.68 1726
2054.11 1535
2054.54 1588
2054.96 1604
2055.39 1607
2055.82 1535
2056.24 1491
2056.67 1412
2057.10 1596
2057.53 1633
2057.95 1547
2058.38 1751
2058.81 1633
2059.24 1547
2059.66 1605
2060.09 1694
2060.52 1733
2060.95 1748
2061.38 1633
2061.80 1812
2062.23 1712
2062.66 1688
2063.09 1711
2063.52 1609
2063.94 1559
2064.37 1494
2064.80 1502
2065.23 1636
2065.66 1618
2066.09 1821
2066.51 1830
2066.94 1692
2067.37 1654
2067.80 1683
2068.23 1799
2068.66 1803
2069.08 1628
2069.51 1601
2069.94 1581
2070.37 1540
2070.80 1649
2071.23 1621
2071.66 1582
2072.09 1590
2072.52 1512
2072.94 1621
2073.37 1690
2073.80 1603
2074.23 1638
2074.66 1618
2075.09 1544
2075.52 1602
2075.95 1513
2076.38 1612
2076.81 1757
2077.24 1633
2077.67 1795
2078.10 1801
2078.53 1690
2078.96 1707
2079.39 1841
2079.82 1831
2080.25 1756
2080.68 1859
2081.11 1913
2081.54 2039
2081.97 2228
2082.40 2054
2082.83 2141
2083.26 2019
2083.69 2145
2084.12 2187
2084.55 2065
2084.98 1881
2085.41 1673
2085.84 1757
2086.27 1630
2086.70 1650
2087.13 1542
2087.56 1539
2087.99 1546
2088.42 1527
2088.85 1461
2089.28 1461
2089.71 1531
2090.14 1407
2090.57 1521
2091.01 1506
2091.44 1637
2091.87 1549
2092.30 1651
2092.73 1730
2093.16 1788
2093.59 1821
2094.02 1805
2094.45 2002
2094.89 2067
2095.32 1972
2095.75 1797
2096.18 1940
2096.61 1809
2097.04 1812
2097.47 1816
2097.91 1701
2098.34 1682
2098.77 1574
2099.20 1453
2099.63 1405
2100.07 1435
2100.50 1323
2100.93 1429
2101.36 1530
2101.79 1494
2102.23 1560
2102.66 1421
2103.09 1483
2103.52 1477
2103.95 1367
2104.39 1548
2104.82 1606
2105.25 1448
2105.68 1387
2106.12 1539
2106.55 1471
2106.98 1518
2107.41 1484
2107.85 1644
2108.28 1763
2108.71 1745
2109.14 1908
2109.58 1985
2110.01 1768
2110.44 1751
2110.88 1936
2111.31 1859
2111.74 1851
2112.18 1583
2112.61 1614
2113.04 1672
2113.48 1757
2113.91 1631
2114.34 1600
2114.78 1718
2115.21 1818
2115.64 1859
2116.08 1582
2116.51 1527
2116.94 1596
2117.38 1627
2117.81 1665
2118.24 1646
2118.68 1452
2119.11 1425
2119.55 1367
2119.98 1354
2120.41 1388
2120.85 1449
2121.28 1509
2121.72 1570
2122.15 1517
2122.58 1658
2123.02 1449
2123.45 1546
2123.89 1524
2124.32 1494
2124.75 1513
2125.19 1610
2125.62 1669
2126.06 1673
2126.49 1574
2126.93 1548
2127.36 1543
2127.80 1466
2128.23 1504
2128.67 1494
2129.10 1508
2129.54 1653
2129.97 1569
2130.41 1700
2130.84 1526
2131.28 1622
2131.71 1717
2132.15 1792
2132.58 1854
2133.02 1693
2133.45 1685
2133.89 1668
2134.32 1515
2134.76 1487
2135.19 1520
2135.63 1599
2136.06 1638
2136.50 1530
2136.94 1511
2137.37 1385
2137.81 1441
2138.24 1671
2138.68 1666
2139.12 1526
2139.55 1685
2139.99 1577
2140.42 1644
2140.86 1702
2141.30 1652
2141.73 1788
2142.17 1755
2142.60 1681
2143.04 1584
2143.48 1519
2143.91 1472
2144.35 1338
2144.79 1308
2145.22 1298
2145.66 1262
2146.09 1223
2146.53 1283
2146.97 1426
2147.40 1359
2147.84 1434
2148.28 1420
2148.72 1683
2149.15 1712
2149.59 1682
2150.03 1797
2150.46 1861
2150.90 1878
2151.34 1881
2151.77 2038
2152.21 2010
2152.65 2006
2153.09 1888
2153.52 1923
2153.96 1953
2154.40 1928
2154.84 1914
2155.27 1691
2155.71 1723
2156.15 1749
2156.59 1744
2157.02 1588
2157.46 1622
2157.90 1627
2158.34 1556
2158.78 1431
2159.21 1666
2159.65 1667
2160.09 1498
2160.53 1485
2160.97 1548
2161.40 1647
2161.84 1634
2162.28 1620
2162.72 1451
2163.16 1403
2163.59 1437
2164.03 1364
2164.47 1452
2164.91 1494
2165.35 1537
2165.79 1519
2166.23 1554
2166.66 1747
2167.10 1765
2167.54 1612
2167.98 1730
2168.42 1675
2168.86 1544
2169.30 1739
2169.74 1770
2170.18 1761
2170.61 1809
2171.05 1735
2171.49 1950
2171.93 1935
2172.37 1912
2172.81 1757
2173.25 1666
2173.69 1838
2174.13 1798
2174.57 1888
2175.01 2074
2175.45 2049
2175.89 1845
2176.33 1918
2176.77 1674
2177.21 1935
2177.65 1974
2178.09 2144
2178.53 1998
2178.97 1909
2179.41 2092
2179.85 2009
2180.29 1802
2180.73 1923
2181.17 2007
2181.61 1767
2182.05 1868
2182.49 1656
2182.93 1656
2183.37 1688
2183.81 1816
2184.25 1893
2184.69 1689
2185.13 1613
2185.57 1684
2186.01 1759
2186.45 1672
2186.89 1647
2187.33 1700
2187.77 1720
2188.21 1728
2188.65 1793
2189.10 1853
2189.54 1752
2189.98 1889
2190.42 2126
2190.86 2057
2191.30 2064
2191.74 2053
2192.18 1922
2192.62 2031
2193.07 1916
2193.51 2075
2193.95 2157
2194.39 2050
2194.83 1948
2195.27 1737
2195.71 1787
2196.16 1858
2196.60 1914
2197.04 1965
2197.48 1972
2197.92 2089
2198.37 2155
2198.81 1961
2199.25 2004
2199.69 2142
2200.13 2224
2200.58 2161
2201.02 2050
2201.46 2095
2201.90 2100
2202.34 1943
2202.79 1757
2203.23 2089
2203.67 2132
2204.11 2082
2204.56 1981
2205.00 1988
2205.44 1842
2205.88 1970
2206.33 1944
2206.77 2032
2207.21 2098
2207.65 2019
2208.10 1998
2208.54 1969
2208.98 2002
2209.43 2103
2209.87 2021
2210.31 2285
2210.76 2189
2211.20 2074
2211.64 2004
2212.09 2097
2212.53 2104
2212.97 2196
2213.42 2147
2213.86 2091
2214.30 2145
2214.75 1959
2215.19 1866
2215.63 2020
2216.08 1903
2216.52 2101
2216.96 2151
2217.41 1832
2217.85 1870
2218.30 1983
2218.74 2036
2219.18 2013
2219.63 1990
2220.07 2107
2220.52 2012
2220.96 1999
2221.40 2022
2221.85 2193
2222.29 2109
2222.74 2325
2223.18 2431
2223.63 2720
2224.07 2992
2224.51 3476
2224.96 3242
2225.40 3171
2225.85 3520
2226.29 3624
2226.74 3735
2227.18 3808
2227.63 3745
2228.07 3625
2228.52 3408
2228.96 3182
2229.41 2976
2229.85 3047
2230.30 2934
2230.74 2705
2231.19 2579
2231.63 2488
2232.08 2255
2232.52 2321
2232.97 2217
2233.41 2370
2233.86 2382
2234.30 2284
2234.75 2407
2235.20 2356
2235.64 2374
2236.09 2379
2236.53 2324
2236.98 2251
2237.42 2302
2237.87 2237
2238.32 2221
2238.76 2156
2239.21 2212
2239.65 2412
2240.10 2474
2240.55 2532
2240.99 2605
2241.44 2378
2241.88 2176
2242.33 2256
2242.78 2427
2243.22 2471
2243.67 2248
2244.12 2195
2244.56 2416
2245.01 2256
2245.46 2225
2245.90 2155
2246.35 2243
2246.80 2206
2247.24 2228
2247.69 2316
2248.14 2497
2248.58 2365
2249.03 2235
2249.48 2225
2249.92 2307
2250.37 2386
2250.82 2400
2251.27 2235
2251.71 2388
2252.16 2357
2252.61 2325
2253.05 2272
2253.50 2424
2253.95 2389
2254.40 2489
2254.84 2386
2255.29 2249
2255.74 2174
2256.19 2259
2256.64 2220
2257.08 2280
2257.53 2222
2257.98 2146
2258.43 2227
2258.87 2261
2259.32 2162
2259.77 2260
2260.22 2094
2260.67 2157
2261.11 2298
2261.56 2300
2262.01 2360
2262.46 2358
2262.91 2525
2263.36 2717
2263.80 2978
2264.25 2946
2264.70 3178
2265.15 3050
2265.60 2958
2266.05 2998
2266.50 2970
2266.94 3085
2267.39 3172
2267.84 3210
2268.29 3063
2268.74 3158
2269.19 2920
2269.64 3027
2270.09 2890
2270.54 2938
2270.99 2992
2271.43 3078
2271.88 2975
2272.33 3156
2272.78 3172
2273.23 3317
2273.68 3120
2274.13 2976
2274.58 2764
2275.03 2683
2275.48 2782
2275.93 2629
2276.38 2595
2276.83 2695
2277.28 2711
2277.73 2663
2278.18 2417
2278.63 2357
2279.08 2166
2279.53 2404
2279.98 2096
2280.43 2302
2280.88 2346
2281.33 2204
2281.78 2447
2282.23 2430
2282.68 2568
2283.13 2524
2283.58 2391
2284.03 2372
2284.48 2549
2284.93 2589
2285.38 2599
2285.83 2564
2286.28 2581
2286.73 2569
2287.18 2524
2287.63 2509
2288.08 2469
2288.54 2545
2288.99 2429
2289.44 2721
2289.89 2759
2290.34 2856
2290.79 2998
2291.24 3239
2291.69 3249
2292.14 3245
2292.60 3743
2293.05 3970
2293.50 3861
2293.95 3672
2294.40 3649
2294.85 3871
2295.30 3446
2295.76 3442
2296.21 3374
2296.66 2977
2297.11 2865
2297.56 2829
2298.01 2725
2298.47 2264
2298.92 2457
2299.37 2284
2299.82 2528
2300.27 2514
2300.73 2498
2301.18 2444
2301.63 2432
2302.08 2325
2302.53 2326
2302.99 2346
2303.44 2475
2303.89 2192
2304.34 2264
2304.80 2422
2305.25 2461
2305.70 2466
2306.15 2328
2306.61 2330
2307.06 2225
2307.51 2223
2307.96 2390
2308.42 2348
2308.87 2449
2309.32 2517
2309.78 2405
2310.23 2390
2310.68 2520
2311.14 2706
2311.59 2774
2312.04 2710
2312.49 2678
2312.95 2800
2313.40 2806
2313.85 2875
2314.31 2515
2314.76 2421
2315.22 2259
2315.67 2244
2316.12 2292
2316.58 2106
2317.03 2191
2317.48 2387
2317.94 2035
2318.39 1996
2318.84 1826
2319.30 1851
2319.75 1995
2320.21 1985
2320.66 2121
2321.11 2143
2321.57 2208
2322.02 2174
2322.48 2177
2322.93 2193
2323.39 2263
2323.84 2417
2324.29 2455
2324.75 2234
2325.20 2247
2325.66 2469
2326.11 2398
2326.57 2302
2327.02 2439
2327.48 2443
2327.93 2385
2328.39 2590
2328.84 2569
2329.30 2641
2329.75 2796
2330.21 2765
2330.66 2612
2331.12 2575
2331.57 2525
2332.03 2674
2332.48 2380
2332.94 2463
2333.39 2316
2333.85 2320
2334.30 2291
2334.76 2241
2335.21 2189
2335.67 2176
2336.12 2117
2336.58 2181
2337.03 2223
2337.49 2252
2337.95 2266
2338.40 2370
2338.86 2589
2339.31 2728
2339.77 2937
2340.23 3191
2340.68 3561
2341.14 3844
2341.59 3914
2342.05 4476
2342.51 4432
2342.96 4347
2343.42 4655
2343.87 4204
2344.33 3987
2344.79 4028
2345.24 3729
2345.70 3522
2346.16 3710
2346.61 3514
2347.07 3528
2347.53 3536
2347.98 3347
2348.44 3253
2348.90 3150
2349.35 2868
2349.81 2859
2350.27 2626
2350.72 2661
2351.18 2457
2351.64 2315
2352.10 2289
2352.55 2139
2353.01 2206
2353.47 2225
2353.92 2025
2354.38 2065
2354.84 2146
2355.30 2110
2355.75 2132
2356.21 2013
2356.67 1899
2357.13 2118
2357.58 1945
2358.04 1957
2358.50 1890
2358.96 1850
2359.41 2099
2359.87 2140
2360.33 2083
2360.79 2231
2361.25 2172
2361.70 2134
2362.16 2124
2362.62 2327
2363.08 2314
2363.54 2153
2363.99 2083
2364.45 2176
2364.91 2166
2365.37 2199
2365.83 2258
2366.29 2247
2366.75 2379
2367.20 2302
2367.66 2248
2368.12 2175
2368.58 2365
2369.04 2425
2369.50 2244
2369.96 2351
2370.42 2608
2370.87 2732
2371.33 2696
2371.79 2569
2372.25 2671
2372.71 2682
2373.17 2434
2373.63 2584
2374.09 2406
2374.55 2214
2375.01 2133
2375.47 2125
2375.92 2290
2376.38 2202
2376.84 2508
2377.30 2611
2377.76 2402
2378.22 2375
2378.68 2258
2379.14 2249
2379.60 2142
2380.06 2382
2380.52 2218
2380.98 2295
2381.44 2530
2381.90 2303
2382.36 2487
2382.82 2485
2383.28 2562
2383.74 2426
2384.20 2186
2384.66 2239
2385.12 2320
2385.58 2091
2386.04 2095
2386.50 2060
2386.96 2111
2387.42 2086
2387.88 1993
2388.35 1858
2388.81 1924
2389.27 2012
2389.73 1883
2390.19 1900
2390.65 1846
2391.11 2070
2391.57 1984
2392.03 1806
2392.49 1922
2392.95 2001
2393.42 2103
2393.88 1981
2394.34 1919
2394.80 2078
2395.26 2121
2395.72 1762
2396.18 1978
2396.64 1892
2397.11 1888
2397.57 1759
2398.03 1894
2398.49 1945
2398.95 2030
2399.41 2166
2399.88 2065
2400.34 2035
2400.80 2075
2401.26 1930
2401.72 1908
2402.18 1965
2402.65 1877
2403.11 1765
2403.57 1863
2404.03 1866
2404.49 1792
2404.96 1802
2405.42 1709
2405.88 1787
2406.34 1727
2406.81 1758
2407.27 1993
2407.73 2249
2408.19 1911
2408.66 2017
2409.12 2134
2409.58 1942
2410.04 1976
2410.51 1954
2410.97 1873
2411.43 1909
2411.90 1778
2412.36 1845
2412.82 1933
2413.28 1820
2413.75 1748
2414.21 1695
2414.67 1786
2415.14 1856
2415.60 2016
2416.06 1771
2416.53 1711
2416.99 2056
2417.45 2149
2417.92 2158
2418.38 2258
2418.84 2380
2419.31 2429
2419.77 2134
2420.23 2177
2420.70 2612
2421.16 2463
2421.63 2222
2422.09 2358
2422.55 2352
2423.02 2508
2423.48 2118
2423.95 1990
2424.41 2058
2424.87 2149
2425.34 2061
2425.80 2273
2426.27 2236
2426.73 2281
2427.20 2515
2427.66 2480
2428.12 2311
2428.59 2566
2429.05 2397
2429.52 2570
2429.98 2734
2430.45 2572
2430.91 2648
2431.38 2530
2431.84 2400
2432.31 2432
2432.77 2105
2433.24 2233
2433.70 2286
2434.17 2114
2434.63 2147
2435.10 2165
2435.56 2145
2436.03 2230
2436.49 2170
2436.96 2186
2437.42 2281
2437.89 2199
2438.35 2216
2438.82 2377
2439.28 2464
2439.75 2542
2440.21 2779
2440.68 2790
2441.15 3109
2441.61 3138
2442.08 3466
2442.54 3494
2443.01 3457
2443.48 3438
2443.94 3345
2444.41 2968
2444.87 3066
2445.34 2603
2445.81 2464
2446.27 2414
2446.74 2215
2447.20 2233
2447.67 1907
2448.14 1859
2448.60 1815
2449.07 1918
2449.54 1860
2450.00 1878
2450.47 1941
2450.94 1755
2451.40 1812
2451.87 1828
2452.34 1813
2452.80 1876
2453.27 1794
2453.74 1844
2454.20 1944
2454.67 1983
2455.14 1860
2455.60 1664
2456.07 1702
2456.54 1866
2457.01 1917
2457.47 2002
2457.94 2137
2458.41 1923
2458.87 1962
2459.34 1982
2459.81 1931
2460.28 1861
2460.74 2067
2461.21 1837
2461.68 1842
2462.15 1963
2462.62 1950
2463.08 1890
2463.55 1691
2464.02 1838
2464.49 1866
2464.95 1744
2465.42 1666
2465.89 1839
2466.36 1902
2466.83 1910
2467.29 2061
2467.76 1988
2468.23 1983
2468.70 2071
2469.17 2110
2469.64 2114
2470.10 1994
2470.57 1971
2471.04 2052
2471.51 2117
2471.98 2042
2472.45 2065
2472.92 1945
2473.39 1827
2473.85 1797
2474.32 2044
2474.79 2040
2475.26 1771
2475.73 1870
2476.20 1826
2476.67 1905
2477.14 1973
2477.61 1952
2478.08 2017
2478.54 1979
2479.01 1913
2479.48 2091
2479.95 2020
2480.42 2181
2480.89 2165
2481.36 2184
2481.83 2340
2482.30 2481
2482.77 2274
2483.24 2097
2483.71 2201
2484.18 2317
2484.65 2104
2485.12 2485
2485.59 2202
2486.06 2002
2486.53 2090
2487.00 1945
2487.47 2112
2487.94 2090
2488.41 1958
2488.88 2181
2489.35 1968
2489.82 1966
2490.29 1918
2490.76 1893
2491.23 1971
2491.70 1914
2492.17 1807
2492.64 1775
2493.11 1729
2493.58 1698
2494.05 1941
2494.52 1699
2495.00 1778
2495.47 1842
2495.94 1787
2496.41 1746
2496.88 1840
2497.35 1960
2497.82 1984
2498.29 2089
2498.76 2045
2499.23 2134
2499.71 1981
2500.18 2079
2500.65 1855
2501.12 1885
2501.59 1867
2502.06 1976
2502.53 1943
2503.01 1864
2503.48 1710
2503.95 1657
2504.42 1734
2504.89 1810
2505.36 1901
2505.84 1829
2506.31 2014
2506.78 1867
2507.25 1818
2507.72 2012
2508.20 2094
2508.67 2005
2509.14 2056
2509.61 2112
2510.08 1817
2510.56 2034
2511.03 2320
2511.50 2290
2511.97 2467
2512.45 2274
2512.92 2431
2513.39 2628
2513.86 2496
2514.34 2589
2514.81 2759
2515.28 2634
2515.75 2487
2516.23 2448
2516.70 2418
2517.17 2095
2517.65 2100
2518.12 1986
2518.59 2075
2519.07 2116
2519.54 2147
2520.01 2018
2520.48 2036
2520.96 1906
2521.43 1975
2521.90 2043
2522.38 1999
2522.85 1992
2523.32 1892
2523.80 1906
2524.27 1955
2524.75 1946
2525.22 1950
2525.69 2026
2526.17 2071
2526.64 2142
2527.11 2132
2527.59 2304
2528.06 2281
2528.54 2283
2529.01 2239
2529.48 2289
2529.96 2013
2530.43 1992
2530.91 2129
2531.38 2264
2531.85 2284
2532.33 2143
2532.80 2214
2533.28 1922
2533.75 2095
2534.23 1990
2534.70 2025
2535.18 2142
2535.65 2027
2536.12 2181
2536.60 2060
2537.07 2085
2537.55 1900
2538.02 1781
2538.50 1818
2538.97 1981
2539.45 1964
2539.92 2044
2540.40 1920
2540.87 1915
2541.35 1944
2541.82 2111
2542.30 2044
2542.77 1956
2543.25 1953
2543.73 2078
2544.20 1952
2544.68 2052
2545.15 2296
2545.63 2130
2546.10 2169
2546.58 2208
2547.05 2399
2547.53 2516
2548.01 2620
2548.48 2829
2548.96 2775
2549.43 3033
2549.91 2874
2550.39 2959
2550.86 3039
2551.34 3099
2551.81 2768
2552.29 2944
2552.77 2946
2553.24 2880
2553.72 2743
2554.20 2862
2554.67 2995
2555.15 3009
2555.62 3177
2556.10 3631
2556.58 3756
2557.05 3893
2557.53 3967
2558.01 4065
2558.48 4265
2558.96 3926
2559.44 3848
2559.91 3825
2560.39 3463
2560.87 3351
2561.35 3041
2561.82 2818
2562.30 2297
2562.78 2309
2563.25 2299
2563.73 2082
2564.21 2266
2564.69 2180
2565.16 2035
2565.64 2078
2566.12 2181
2566.60 2183
2567.07 2084
2567.55 2058
2568.03 1899
2568.51 2004
2568.98 1773
2569.46 1783
2569.94 1888
2570.42 1760
2570.90 1815
2571.37 1833
2571.85 1896
2572.33 1821
2572.81 1874
2573.29 1844
2573.76 1732
2574.24 1806
2574.72 1905
2575.20 1980
2575.68 1877
2576.16 1815
2576.63 1765
2577.11 1781
2577.59 1856
2578.07 1758
2578.55 1677
2579.03 1633
2579.51 1639
2579.98 1797
2580.46 1776
2580.94 1771
2581.42 1765
2581.90 1771
2582.38 1896
2582.86 1772
2583.34 1726
2583.82 1722
2584.30 1643
2584.77 1549
2585.25 1698
2585.73 1821
2586.21 1773
2586.69 1994
2587.17 1909
2587.65 1932
2588.13 2143
2588.61 2069
2589.09 1973
2589.57 2010
2590.05 1992
2590.53 2022
2591.01 1954
2591.49 2000
2591.97 2131
2592.45 1841
2592.93 1889
2593.41 2172
2593.89 2090
2594.37 2069
2594.85 2259
2595.33 2267
2595.81 2220
2596.29 2256
2596.77 2434
2597.25 2609
2597.73 2511
2598.21 2440
2598.69 2534
2599.17 2472
2599.65 2484
2600.13 2334
2600.61 2297
2601.09 2475
2601.57 2025
2602.06 2064
2602.54 1793
2603.02 1733
2603.50 1901
2603.98 1749
2604.46 1851
2604.94 1859
2605.42 1816
2605.90 1803
2606.38 1736
2606.87 1854
2607.35 1776
2607.83 1761
2608.31 1790
2608.79 1799
2609.27 1883
2609.75 2118
2610.24 1986
2610.72 2453
2611.20 2529
2611.68 2482
2612.16 2631
2612.64 2550
2613.13 2595
2613.61 2630
2614.09 2531
2614.57 2576
2615.05 2571
2615.54 2735
2616.02 2483
2616.50 2506
2616.98 2454
2617.46 2306
2617.95 2336
2618.43 2151
2618.91 1926
2619.39 1856
2619.88 1830
2620.36 1822
2620.84 1885
2621.32 1734
2621.81 1625
2622.29 1746
2622.77 1729
2623.26 1756
2623.74 1917
2624.22 1975
2624.70 1704
2625.19 1719
2625.67 1972
2626.15 1913
2626.64 1830
2627.12 1787
2627.60 1824
2628.09 1681
2628.57 1958
2629.05 1892
2629.54 1748
2630.02 1864
2630.50 1758
2630.99 1848
2631.47 1840
2631.95 1754
2632.44 1815
2632.92 1830
2633.40 1803
2633.89 2021
2634.37 1978
2634.85 1972
2635.34 1897
2635.82 1903
2636.31 1870
2636.79 1782
2637.27 1981
2637.76 1879
2638.24 1850
2638.73 1886
2639.21 1819
2639.70 1955
2640.18 1914
2640.66 1971
2641.15 1997
2641.63 1959
2642.12 1952
2642.60 2046
2643.09 1936
2643.57 1879
2644.06 1763
2644.54 1895
2645.03 1707
2645.51 1496
2646.00 1540
2646.48 1789
2646.97 1678
2647.45 1660
2647.94 1596
2648.42 1674
2648.91 1749
2649.39 1754
2649.88 1948
2650.36 1801
2650.85 1770
2651.33 1898
2651.82 1861
2652.30 2022
2652.79 1919
2653.27 1911
2653.76 1846
2654.24 1805
2654.73 2049
2655.22 1929
2655.70 1969
2656.19 1852
2656.67 1737
2657.16 1747
2657.65 1560
2658.13 1793
2658.62 1734
2659.10 1609
2659.59 1584
2660.08 1568
2660.56 1741
2661.05 1681
2661.53 1551
2662.02 1634
2662.51 1707
2662.99 1765
2663.48 1827
2663.97 1653
2664.45 1675
2664.94 1655
2665.43 1737
2665.91 1864
2666.40 1822
2666.89 1883
2667.37 1880
2667.86 1893
2668.35 1768
2668.83 1831
2669.32 1729
2669.81 1901
2670.29 1826
2670.78 1806
2671.27 1777
2671.76 1838
2672.24 1809
2672.73 1988
2673.22 2110
2673.71 2229
2674.19 2255
2674.68 2343
2675.17 2276
2675.66 2500
2676.14 2352
2676.63 2309
2677.12 2789
2677.61 2654
2678.09 2471
2678.58 2376
2679.07 2544
2679.56 2532
2680.05 2609
2680.53 2422
2681.02 2352
2681.51 2526
2682.00 2636
2682.49 2942
2682.97 3073
2683.46 3146
2683.95 3350
2684.44 3519
2684.93 3480
2685.42 3503
2685.91 3759
2686.39 3881
2686.88 3693
2687.37 3556
2687.86 3549
2688.35 3253
2688.84 3059
2689.33 2997
2689.81 2593
2690.30 2377
2690.79 2392
2691.28 2268
2691.77 1976
2692.26 1906
2692.75 1915
2693.24 2047
2693.73 2121
2694.22 1913
2694.71 1960
2695.20 1888
2695.68 1831
2696.17 1900
2696.66 1793
2697.15 1813
2697.64 1792
2698.13 1961
2698.62 1895
2699.11 1832
2699.60 1818
2700.09 1906
2700.58 1872
2701.07 2000
2701.56 1883
2702.05 1996
2702.54 2125
2703.03 2188
2703.52 2111
2704.01 2044
2704.50 1953
2704.99 2115
2705.48 2096
2705.97 2054
2706.46 2000
2706.95 2106
2707.44 2104
2707.93 1942
2708.42 2067
2708.92 1957
2709.41 1869
2709.90 1862
2710.39 2048
2710.88 1960
2711.37 2036
2711.86 1914
2712.35 1981
2712.84 2065
2713.33 2133
2713.82 2145
2714.31 2010
2714.81 2140
2715.30 2139
2715.79 2191
2716.28 2117
2716.77 2130
2717.26 2114
2717.75 1915
2718.24 2043
2718.74 1818
2719.23 1887
2719.72 2010
2720.21 1989
2720.70 2066
2721.19 2003
2721.69 1893
2722.18 2096
2722.67 2072
2723.16 2149
2723.65 2263
2724.15 2103
2724.64 2173
2725.13 2246
2725.62 2317
2726.11 2248
2726.61 2305
2727.10 2222
2727.59 2213
2728.08 2157
2728.58 2046
2729.07 1947
2729.56 1845
2730.05 1761
2730.55 1732
2731.04 1962
2731.53 1971
2732.02 2037
2732.52 1997
2733.01 1926
2733.50 1849
2733.99 1885
2734.49 1907
2734.98 2011
2735.47 2072
2735.97 1966
2736.46 2145
2736.95 2156
2737.45 2091
2737.94 2025
2738.43 2033
2738.93 2155
2739.42 2097
2739.91 2102
2740.41 2050
2740.90 2029
2741.39 1991
2741.89 2009
2742.38 2111
2742.87 1900
2743.37 1956
2743.86 1903
2744.36 1792
2744.85 1600
2745.34 1769
2745.84 1842
2746.33 1754
2746.82 1589
2747.32 1905
2747.81 1736
2748.31 1756
2748.80 1665
2749.30 1596
2749.79 1626
2750.28 1716
2750.78 1890
2751.27 1728
2751.77 1779
2752.26 1680
2752.76 1881
2753.25 2019
2753.75 2040
2754.24 2028
2754.74 1974
2755.23 2147
2755.72 2131
2756.22 2122
2756.71 2043
2757.21 1999
2757.70 1974
2758.20 2120
2758.69 1947
2759.19 2025
2759.69 2076
2760.18 1895
2760.68 1851
2761.17 2093
2761.67 1947
2762.16 2062
2762.66 2019
2763.15 1795
2763.65 1763
2764.14 1754
2764.64 1644
2765.14 1684
2765.63 1576
2766.13 1919
2766.62 1830
2767.12 1786
2767.61 1863
2768.11 1921
2768.61 1915
2769.10 1889
2769.60 1964
2770.09 2066
2770.59 1964
2771.09 1919
2771.58 2009
2772.08 2009
2772.58 1785
2773.07 1838
2773.57 2082
2774.06 2192
2774.56 1966
2775.06 2098
2775.55 2155
2776.05 2191
2776.55 2416
2777.04 2429
2777.54 2603
2778.04 2570
2778.54 2593
2779.03 2582
2779.53 2519
2780.03 2679
2780.52 2517
2781.02 2387
2781.52 2454
2782.01 2355
2782.51 2352
2783.01 2237
2783.51 2148
2784.00 2196
2784.50 2073
2785.00 2013
2785.50 1967
2785.99 1939
2786.49 1993
2786.99 1926
2787.49 1811
2787.98 1813
2788.48 1979
2788.98 1931
2789.48 1843
2789.98 1929
2790.47 1936
2790.97 1751
2791.47 1802
2791.97 1824
2792.47 1661
2792.96 1836
2793.46 1694
2793.96 1658
2794.46 1892
2794.96 2132
2795.46 2359
2795.95 2509
2796.45 2749
2796.95 3034
2797.45 3338
2797.95 3566
2798.45 3835
2798.95 4284
2799.44 4700
2799.94 4663
2800.44 4293
2800.94 3980
2801.44 4073
2801.94 3855
2802.44 3101
2802.94 3008
2803.44 2833
2803.93 2657
2804.43 2707
2804.93 2613
2805.43 2566
2805.93 2531
2806.43 2614
2806.93 2933
2807.43 3037
2807.93 3437
2808.43 3722
2808.93 4118
2809.43 3997
2809.93 4131
2810.43 4354
2810.93 4590
2811.43 4561
2811.93 4281
2812.43 4330
2812.93 4013
2813.43 3782
2813.93 3298
2814.43 3093
2814.93 2850
2815.43 2658
2815.93 2383
2816.43 2365
2816.93 2246
2817.43 1982
2817.93 2152
2818.43 2131
2818.93 2117
2819.43 2069
2819.93 2274
2820.43 2112
2820.93 2232
2821.43 2113
2821.93 2195
2822.43 2320
2822.94 2273
2823.44 2178
2823.94 2057
2824.44 1855
2824.94 2067
2825.44 2075
2825.94 2144
2826.44 2157
2826.94 2055
2827.44 2152
2827.95 2019
2828.45 1943
2828.95 2052
2829.45 2167
2829.95 1993
2830.45 1991
2830.95 2052
2831.46 1827
2831.96 1809
2832.46 2060
2832.96 1869
2833.46 1828
2833.97 2013
2834.47 1954
2834.97 1891
2835.47 2089
2835.97 2030
2836.47 2113
2836.98 2262
2837.48 2266
2837.98 2255
2838.48 2187
2838.99 2232
2839.49 2196
2839.99 2276
2840.49 2184
2841.00 1983
2841.50 2288
2842.00 2239
2842.50 2250
2843.01 2390
2843.51 2393
2844.01 2265
2844.51 2108
2845.02 2011
2845.52 2096
2846.02 2050
2846.52 2085
2847.03 2172
2847.53 2173
2848.03 2114
2848.54 2222
2849.04 2210
2849.54 2168
2850.05 2184
2850.55 2207
2851.05 2083
2851.56 1928
2852.06 1874
2852.56 2055
2853.07 1945
2853.57 1824
2854.07 1870
2854.58 1838
2855.08 1776
2855.59 1750
2856.09 1945
2856.59 1920
2857.10 1927
2857.60 1958
2858.10 2015
2858.61 2125
2859.11 2142
2859.62 1898
2860.12 2049
2860.63 2009
2861.13 2034
2861.63 1991
2862.14 2020
2862.64 2040
2863.15 1981
2863.65 2096
2864.16 2155
2864.66 2162
2865.16 1983
2865.67 1933
2866.17 2158
2866.68 2026
2867.18 1925
2867.69 1837
2868.19 1860
2868.70 1688
2869.20 1700
2869.71 1729
2870.21 1723
2870.72 1764
2871.22 1915
2871.73 1996
2872.23 2024
2872.74 2109
2873.24 2078
2873.75 1974
2874.25 1919
2874.76 2076
2875.27 2121
2875.77 2224
2876.28 2293
2876.78 2439
2877.29 2453
2877.79 2386
2878.30 2349
2878.81 2345
2879.31 2417
2879.82 2372
2880.32 2607
2880.83 2846
2881.33 2873
2881.84 2809
2882.35 3295
2882.85 3300
2883.36 3441
2883.87 3791
2884.37 4009
2884.88 3702
2885.38 3818
2885.89 3642
2886.40 3825
2886.90 3420
2887.41 3435
2887.92 3352
2888.42 3488
2888.93 3425
2889.44 3184
2889.94 3320
2890.45 3353
2890.96 3320
2891.46 3033
2891.97 2816
2892.48 2447
2892.98 2409
2893.49 2394
2894.00 2387
2894.51 2376
2895.01 2356
2895.52 2130
2896.03 2053
2896.54 1978
2897.04 2002
2897.55 1950
2898.06 2209
2898.57 2366
2899.07 1976
2899.58 2106
2900.09 2196
2900.60 2196
2901.10 2221
2901.61 2079
2902.12 2210
2902.63 2299
2903.13 2244
2903.64 2182
2904.15 2204
2904.66 2271
2905.17 2174
2905.68 2125
2906.18 2277
2906.69 2483
2907.20 2227
2907.71 2304
2908.22 2462
2908.72 2472
2909.23 2337
2909.74 2388
2910.25 2366
2910.76 2275
2911.27 2390
2911.78 2461
2912.28 2271
2912.79 2397
2913.30 2348
2913.81 2394
2914.32 2616
2914.83 2481
2915.34 2341
2915.85 2398
2916.36 2361
2916.87 2400
2917.37 2571
2917.88 2516
2918.39 2716
2918.90 2625
2919.41 2668
2919.92 2477
2920.43 2649
2920.94 2687
2921.45 2603
2921.96 2500
2922.47 2715
2922.98 2999
2923.49 3028
2924.00 3343
2924.51 3436
2925.02 3630
2925.53 4086
2926.04 4561
2926.55 4928
2927.06 5389
2927.57 5626
2928.08 5940
2928.59 5522
2929.10 5328
2929.61 5190
2930.12 4669
2930.63 3922
2931.14 3536
2931.65 3116
2932.16 2720
2932.67 2450
2933.18 2454
2933.69 2242
2934.20 2173
2934.71 2077
2935.22 2114
2935.73 2047
2936.24 1991
2936.76 2055
2937.27 2080
2937.78 2209
2938.29 2162
2938.80 2036
2939.31 1964
2939.82 2112
2940.33 2064
2940.84 2122
2941.36 1977
2941.87 1841
2942.38 1872
2942.89 2120
2943.40 2175
2943.91 2260
2944.42 2181
2944.94 2197
2945.45 2236
2945.96 2237
2946.47 2507
2946.98 2379
2947.49 2500
2948.01 2246
2948.52 2270
2949.03 2479
2949.54 2409
2950.05 2620
2950.57 2490
2951.08 2202
2951.59 2207
2952.10 2163
2952.61 2209
2953.13 2333
2953.64 2122
2954.15 2245
2954.66 2207
2955.18 2350
2955.69 2230
2956.20 2267
2956.71 2252
2957.23 2161
2957.74 1992
2958.25 2158
2958.76 2233
2959.28 2358
2959.79 2238
2960.30 2449
2960.82 2489
2961.33 2357
2961.84 2460
2962.36 2773
2962.87 2642
2963.38 2637
2963.89 2864
2964.41 2876
2964.92 2830
2965.43 2663
2965.95 2461
2966.46 2619
2966.97 2297
2967.49 2425
2968.00 2285
2968.52 2142
2969.03 2153
2969.54 2055
2970.06 1924
2970.57 1942
2971.08 1893
2971.60 2005
2972.11 2050
2972.63 2039
2973.14 1847
2973.65 1708
2974.17 1827
2974.68 1776
2975.20 1844
2975.71 1865
2976.23 1785
2976.74 2089
2977.25 2059
2977.77 2065
2978.28 1996
2978.80 2153
2979.31 2104
2979.83 2015
2980.34 1928
2980.86 1923
2981.37 2010
2981.89 2071
2982.40 2095
2982.91 2141
2983.43 2155
2983.94 2204
2984.46 2322
2984.97 2263
2985.49 2412
2986.00 2332
2986.52 2302
2987.04 2300
2987.55 2213
2988.07 2253
2988.58 2172
2989.10 2389
2989.61 2463
2990.13 2378
2990.64 2493
2991.16 2473
2991.67 2498
2992.19 2671
2992.71 2811
2993.22 2942
2993.74 2865
2994.25 3119
2994.77 3140
2995.28 2967
2995.80 3167
2996.32 3213
2996.83 3179
2997.35 3153
2997.87 3149
2998.38 2936
2998.90 2995
2999.41 3481
2999.93 3151
3000.45 3043
3000.96 3163
3001.48 3226
3002.00 3232
3002.51 3075
3003.03 2974
3003.55 2875
3004.06 2931
3004.58 3056
3005.10 2996
3005.61 3025
3006.13 3158
3006.65 3122
3007.16 3092
3007.68 3024
3008.20 3013
3008.71 3065
3009.23 2846
3009.75 2744
3010.27 2776
3010.78 2389
3011.30 2392
3011.82 2211
3012.34 2120
3012.85 2213
3013.37 2312
3013.89 2236
3014.41 2124
3014.92 2152
3015.44 2096
3015.96 2166
3016.48 2152
3016.99 2254
3017.51 2284
3018.03 2274
3018.55 2394
3019.07 2407
3019.58 2371
3020.10 2230
3020.62 2325
3021.14 2267
3021.66 2290
3022.17 2662
3022.69 2598
3023.21 2738
3023.73 2705
3024.25 2684
3024.77 2748
3025.28 2639
3025.80 2971
3026.32 3096
3026.84 3214
3027.36 3131
3027.88 3067
3028.40 2929
3028.92 2795
3029.43 2989
3029.95 2774
3030.47 2724
3030.99 2705
3031.51 2476
3032.03 2444
3032.55 2278
3033.07 2436
3033.59 2814
3034.11 2758
3034.63 3018
3035.15 3199
3035.66 3203
3036.18 3481
3036.70 3539
3037.22 3946
3037.74 4142
3038.26 4256
3038.78 4349
3039.30 4146
3039.82 3824
3040.34 3456
3040.86 3162
3041.38 3095
3041.90 2766
3042.42 2535
3042.94 2456
3043.46 2404
3043.98 2125
3044.50 2072
3045.02 2048
3045.54 2093
3046.06 1931
3046.58 1923
3047.10 1864
3047.62 1825
3048.14 1874
3048.66 2046
3049.18 1957
3049.71 2004
3050.23 2131
3050.75 1925
3051.27 1980
3051.79 2083
3052.31 2118
3052.83 2151
3053.35 2243
3053.87 2195
3054.39 2381
3054.91 2274
3055.43 2145
3055.96 2202
3056.48 2045
3057.00 2235
3057.52 2432
3058.04 2292
3058.56 2296
3059.08 2290
3059.61 2060
3060.13 2120
3060.65 2219
3061.17 2216
3061.69 1967
3062.21 2039
3062.73 1954
3063.26 2006
3063.78 2074
3064.30 2280
3064.82 2216
3065.34 2315
3065.87 2369
3066.39 2344
3066.91 2343
3067.43 2189
3067.95 2389
3068.48 2231
3069.00 2138
3069.52 2099
3070.04 2300
3070.57 2389
3071.09 2116
3071.61 2203
3072.13 2206
3072.66 2239
3073.18 2392
3073.70 2460
3074.22 2342
3074.75 2301
3075.27 2302
3075.79 2324
3076.32 2461
3076.84 2493
3077.36 2463
3077.88 2483
3078.41 2548
3078.93 2600
3079.45 2404
3079.98 2526
3080.50 2879
3081.02 2549
3081.55 2528
3082.07 2638
3082.59 2617
3083.12 2483
3083.64 2459
3084.16 2437
3084.69 2405
3085.21 2263
3085.73 2200
3086.26 2234
3086.78 2385
3087.31 2133
3087.83 2261
3088.35 2347
3088.88 2247
3089.40 2144
3089.93 2130
3090.45 2170
3090.97 2112
3091.50 2232
3092.02 2104
3092.55 2072
3093.07 2261
3093.60 1980
3094.12 2049
3094.64 2081
3095.17 2098
3095.69 2119
3096.22 1931
3096.74 2113
3097.27 2271
3097.79 2301
3098.32 2229
3098.84 2227
3099.37 2421
3099.89 2447
3100.42 2587
3100.94 2708
3101.47 3108
3101.99 3285
3102.52 3767
3103.04 3861
3103.57 4166
3104.09 4609
3104.62 4710
3105.14 4866
3105.67 5241
3106.19 5282
3106.72 5051
3107.24 4955
3107.77 4666
3108.29 3760
3108.82 3479
3109.35 3133
3109.87 2764
3110.40 2619
3110.92 2514
3111.45 2636
3111.98 3000
3112.50 2744
3113.03 2824
3113.55 3057
3114.08 3001
3114.61 2923
3115.13 2752
3115.66 2660
3116.18 2776
3116.71 2568
3117.24 2540
3117.76 2430
3118.29 2234
3118.82 2236
3119.34 2061
3119.87 2074
3120.40 2098
3120.92 2212
3121.45 2102
3121.98 2116
3122.50 2008
3123.03 1962
3123.56 2131
3124.08 2095
3124.61 1985
3125.14 1985
3125.66 2045
3126.19 2066
3126.72 2061
3127.25 1929
3127.77 1937
3128.30 1926
3128.83 2051
3129.36 2036
3129.88 1853
3130.41 1915
3130.94 1971
3131.46 1999
3131.99 2082
3132.52 2173
3133.05 2111
3133.58 2101
3134.10 1828
3134.63 1726
3135.16 1886
3135.69 1892
3136.21 1929
3136.74 1948
3137.27 1925
3137.80 2120
3138.33 2135
3138.86 1948
3139.38 1906
3139.91 2070
3140.44 2047
3140.97 1925
3141.50 1936
3142.03 1999
3142.55 2071
3143.08 1992
3143.61 1830
3144.14 1712
3144.67 1739
3145.20 1802
3145.73 1825
3146.25 1966
3146.78 2023
3147.31 2053
3147.84 2081
3148.37 2259
3148.90 2212
3149.43 2483
3149.96 2406
3150.49 2591
3151.02 2625
3151.54 2644
3152.07 2594
3152.60 2443
3153.13 2334
3153.66 2479
3154.19 2354
3154.72 2122
3155.25 2277
3155.78 2104
3156.31 2145
3156.84 1919
3157.37 1897
3157.90 1895
3158.43 2060
3158.96 2018
3159.49 2023
3160.02 2221
3160.55 2182
3161.08 2226
3161.61 2336
3162.14 2315
3162.67 2134
3163.20 1982
3163.73 2092
3164.26 2176
3164.79 2201
3165.32 1949
3165.85 2176
3166.38 2032
3166.91 2048
3167.44 1953
3167.97 1969
3168.50 1882
3169.03 1945
3169.57 2110
3170.10 2032
3170.63 2181
3171.16 2220
3171.69 2257
3172.22 2127
3172.75 2109
3173.28 2014
3173.81 2181
3174.34 2084
3174.88 1913
3175.41 1849
3175.94 1787
3176.47 1765
3177.00 1850
3177.53 1852
3178.06 1735
3178.60 1854
3179.13 1966
3179.66 1835
3180.19 1702
3180.72 1908
3181.25 1998
3181.79 1981
3182.32 1973
3182.85 2054
3183.38 2124
3183.91 2038
3184.44 1966
3184.98 2011
3185.51 1877
3186.04 1866
3186.57 1854
3187.11 1978
3187.64 2146
3188.17 2002
3188.70 2026
3189.24 1915
3189.77 1972
3190.30 1935
3190.83 1798
3191.37 1928
3191.90 1839
3192.43 1848
3192.96 1943
3193.50 1895
3194.03 2018
3194.56 2022
3195.09 2024
3195.63 1995
3196.16 1971
3196.69 1998
3197.23 1874
3197.76 2065
3198.29 2034
3198.83 2008
3199.36 2054
3199.89 2248
3200.43 2156
3200.96 2161
3201.49 2165
3202.03 2250
3202.56 2290
3203.09 2213
3203.63 2564
3204.16 2438
3204.69 2372
3205.23 2452
3205.76 2481
3206.30 2512
3206.83 2442
3207.36 2424
3207.90 2589
3208.43 2518
3208.97 2247
3209.50 2168
3210.03 2100
3210.57 1939
3211.10 2093
3211.64 2222
3212.17 2222
3212.70 2401
3213.24 2252
3213.77 2118
3214.31 2231
3214.84 2146
3215.38 2113
3215.91 2187
3216.45 2061
3216.98 2090
3217.52 1924
3218.05 1920
3218.59 1916
3219.12 1906
3219.66 1945
3220.19 1887
3220.73 1839
3221.26 1781
3221.80 1933
3222.33 1943
3222.87 1938
3223.40 1879
3223.94 1987
3224.47 1960
3225.01 2124
3225.54 2165
3226.08 2200
3226.61 2265
3227.15 2338
3227.69 2539
3228.22 2447
3228.76 2305
3229.29 2328
3229.83 2227
3230.36 2249
3230.90 2059
3231.44 1981
3231.97 1840
3232.51 1931
3233.04 1915
3233.58 1752
3234.12 1781
3234.65 1960
3235.19 1967
3235.72 1946
3236.26 2105
3236.80 1832
3237.33 1758
3237.87 1816
3238.41 2095
3238.94 2122
3239.48 2042
3240.02 2099
3240.55 2200
3241.09 2116
3241.63 2261
3242.16 2226
3242.70 2296
3243.24 2157
3243.77 2076
3244.31 2174
3244.85 2230
3245.39 1992
3245.92 2000
3246.46 2005
3247.00 1952
3247.53 1852
3248.07 1833
3248.61 2106
3249.15 1951
3249.68 2042
3250.22 1837
3250.76 2025
3251.30 1942
3251.83 1863
3252.37 1961
3252.91 1932
3253.45 2111
3253.98 2132
3254.52 2024
3255.06 1983
3255.60 1999
3256.14 2035
3256.67 2047
3257.21 2242
3257.75 2132
3258.29 2222
3258.83 2282
3259.37 2572
3259.90 2661
3260.44 2673
3260.98 2647
3261.52 2796
3262.06 3233
3262.60 3299
3263.13 3315
3263.67 3411
3264.21 3472
3264.75 3413
3265.29 3424
3265.83 3542
3266.37 3477
3266.91 3664
3267.44 3587
3267.98 3544
3268.52 3581
3269.06 3843
3269.60 3895
3270.14 3908
3270.68 3684
3271.22 3372
3271.76 3174
3272.30 3035
3272.84 2775
3273.38 2412
3273.91 2491
3274.45 2332
3274.99 2401
3275.53 2216
3276.07 2312
3276.61 2414
3277.15 2331
3277.69 2274
3278.23 2457
3278.77 2797
3279.31 2670
3279.85 2648
3280.39 2652
3280.93 2735
3281.47 2814
3282.01 2880
3282.55 2795
3283.09 2708
3283.63 2588
3284.17 2716
3284.71 3044
3285.25 3102
3285.79 3180
3286.33 3315
3286.87 3486
3287.42 3523
3287.96 3591
3288.50 3635
3289.04 3588
3289.58 3830
3290.12 3701
3290.66 3193
3291.20 2853
3291.74 2934
3292.28 2995
3292.82 2650
3293.36 2550
3293.91 2992
3294.45 3111
3294.99 3204
3295.53 3239
3296.07 3567
3296.61 3928
3297.15 3813
3297.69 4033
3298.24 4189
3298.78 4280
3299.32 4616
3299.86 4239
3300.40 3690
3300.94 3485
3301.49 3459
3302.03 3156
3302.57 2971
3303.11 2845
3303.65 2694
3304.19 2654
3304.74 2500
3305.28 2454
3305.82 2383
3306.36 2419
3306.90 2543
3307.45 2483
3307.99 2322
3308.53 2305
3309.07 2393
3309.62 2465
3310.16 2250
3310.70 2209
3311.24 2224
3311.79 2318
3312.33 2363
3312.87 2254
3313.41 2453
3313.96 2634
3314.50 2338
3315.04 2460
3315.59 2285
3316.13 2431
3316.67 2624
3317.21 2852
3317.76 2876
3318.30 2769
3318.84 2766
3319.39 2778
3319.93 2807
3320.47 2788
3321.02 2822
3321.56 2807
3322.10 2703
3322.65 2903
3323.19 2828
3323.73 2860
3324.28 2801
3324.82 2788
3325.36 2899
3325.91 2829
3326.45 2827
3327.00 2825
3327.54 2640
3328.08 2646
3328.63 2675
3329.17 2574
3329.72 2737
3330.26 2706
3330.80 2685
3331.35 2718
3331.89 2752
3332.44 2999
3332.98 3102
3333.53 3552
3334.07 4327
3334.61 4857
3335.16 5839
3335.70 6554
3336.25 7338
3336.79 8365
3337.34 9360
3337.88 10124
3338.43 10962
3338.97 11233
3339.52 10917
3340.06 10453
3340.61 9600
3341.15 8553
3341.70 7328
3342.24 6331
3342.79 5263
3343.33 4773
3343.88 4064
3344.42 3490
3344.97 3150
3345.51 2895
3346.06 2892
3346.60 2750
3347.15 2516
3347.69 2535
3348.24 2559
3348.78 2612
3349.33 2720
3349.88 2674
3350.42 2707
3350.97 2769
3351.51 2598
3352.06 2708
3352.61 2955
3353.15 2802
3353.70 2737
3354.24 2746
3354.79 2996
3355.34 3123
3355.88 3166
3356.43 3176
3356.97 3365
3357.52 3552
3358.07 3572
3358.61 3331
3359.16 3178
3359.71 3048
3360.25 3009
3360.80 2798
3361.35 2620
3361.89 2543
3362.44 2367
3362.99 2359
3363.53 2620
3364.08 2252
3364.63 2286
3365.17 2199
3365.72 2243
3366.27 2289
3366.81 2352
3367.36 2189
3367.91 1996
3368.46 2239
3369.00 2208
3369.55 2137
3370.10 2123
3370.64 2119
3371.19 2296
3371.74 2473
3372.29 2273
3372.83 2360
3373.38 2494
3373.93 2315
3374.48 2381
3375.03 2837
3375.57 2816
3376.12 2748
3376.67 2749
3377.22 2813
3377.76 2575
3378.31 2686
3378.86 2441
3379.41 2214
3379.96 2336
3380.50 2188
3381.05 2099
3381.60 1999
3382.15 1981
3382.70 1985
3383.25 2090
3383.79 2014
3384.34 2017
3384.89 2066
3385.44 2093
3385.99 1954
3386.54 2015
3387.09 2081
3387.64 2160
3388.18 2217
3388.73 1985
3389.28 1956
3389.83 2001
3390.38 2075
3390.93 2122
3391.48 2151
3392.03 1943
3392.58 1988
3393.13 2116
3393.67 2125
3394.22 1948
3394.77 1997
3395.32 2025
3395.87 1717
3396.42 1846
3396.97 2046
3397.52 2094
3398.07 1993
3398.62 1943
3399.17 2105
3399.72 1732
3400.27 1872
3400.82 1898
3401.37 1757
3401.92 1846
3402.47 1932
3403.02 1910
3403.57 1840
3404.12 1734
3404.67 1849
3405.22 1676
3405.77 1672
3406.32 1673
3406.87 1721
3407.42 1857
3407.97 1701
3408.52 1731
3409.07 1818
3409.62 1809
3410.17 1765
3410.72 1758
3411.27 1701
3411.82 1675
3412.38 1808
3412.93 1868
3413.48 1957
3414.03 1920
3414.58 1902
3415.13 1858
3415.68 1793
3416.23 1877
3416.78 1897
3417.33 1870
3417.89 1811
3418.44 1918
3418.99 1757
3419.54 1670
3420.09 1644
3420.64 1622
3421.19 1621
3421.74 1635
3422.30 1723
3422.85 1744
3423.40 1770
3423.95 1816
3424.50 1918
3425.05 1815
3425.61 1784
3426.16 1853
3426.71 1802
3427.26 1988
3427.81 1893
3428.37 1815
3428.92 1695
3429.47 1716
3430.02 1704
3430.58 1622
3431.13 1626
3431.68 1777
3432.23 1762
3432.78 1634
3433.34 1711
3433.89 1642
3434.44 1748
3434.99 1636
3435.55 1724
3436.10 1856
3436.65 1797
3437.21 1828
3437.76 1629
3438.31 1636
3438.86 1653
3439.42 1811
3439.97 1677
3440.52 1853
3441.08 1886
3441.63 1865
3442.18 1866
3442.74 1768
3443.29 1924
3443.84 1883
3444.40 1837
3444.95 1636
3445.50 1777
3446.06 1703
3446.61 1595
3447.16 1670
3447.72 1591
3448.27 1677
3448.82 1606
3449.38 1557
3449.93 1635
3450.48 1803
3451.04 1687
3451.59 1509
3452.15 1538
3452.70 1589
3453.25 1592
3453.81 1648
3454.36 1658
3454.92 1630
3455.47 1613
3456.03 1524
3456.58 1479
3457.13 1543
3457.69 1486
3458.24 1552
3458.80 1566
3459.35 1688
3459.91 1598
3460.46 1622
3461.02 1502
3461.57 1497
3462.13 1552
3462.68 1495
3463.24 1563
3463.79 1575
3464.34 1686
3464.90 1622
3465.46 1507
3466.01 1616
3466.57 1586
3467.12 1602
3467.68 1552
3468.23 1635
3468.79 1703
3469.34 1719
3469.90 1621
3470.45 1522
3471.01 1569
3471.56 1787
3472.12 1745
3472.67 1752
3473.23 1892
3473.79 1916
3474.34 1698
3474.90 1818
3475.45 1759
3476.01 1869
3476.56 1831
3477.12 1779
3477.68 1867
3478.23 1755
3478.79 2055
3479.35 1855
3479.90 1877
3480.46 1987
3481.01 1917
3481.57 1894
3482.13 2046
3482.68 1998
3483.24 2131
3483.80 2215
3484.35 2146
3484.91 2198
3485.47 2125
3486.02 2028
3486.58 1996
3487.14 2014
3487.69 1943
3488.25 1809
3488.81 1833
3489.36 2212
3489.92 2236
3490.48 2264
3491.03 2764
3491.59 2828
3492.15 3219
3492.71 3660
3493.26 4166
3493.82 4464
3494.38 4881
3494.94 5221
3495.49 4749
3496.05 4428
3496.61 4566
3497.17 4195
3497.72 3832
3498.28 3645
3498.84 3249
3499.40 2946
3499.95 2961
3500.51 3043
3501.07 3319
3501.63 3430
3502.19 3503
3502.74 3636
3503.30 3463
3503.86 3510
3504.42 3367
3504.98 3154
3505.53 3533
3506.09 3431
3506.65 3361
3507.21 3470
3507.77 3168
3508.33 3301
3508.88 3421
3509.44 3324
3510.00 2976
3510.56 2590
3511.12 2664
3511.68 2390
3512.24 2327
3512.80 2303
3513.35 2118
3513.91 2092
3514.47 2222
3515.03 2193
3515.59 2021
3516.15 2083
3516.71 2008
3517.27 2038
3517.83 1937
3518.39 2021
3518.95 1993
3519.50 1994
3520.06 1950
3520.62 2038
3521.18 1849
3521.74 1984
3522.30 2107
3522.86 2225
3523.42 2033
3523.98 2053
3524.54 2125
3525.10 2078
3525.66 1918
3526.22 1885
3526.78 1957
3527.34 1958
3527.90 1984
3528.46 2070
3529.02 1990
3529.58 1848
3530.14 1733
3530.70 1831
3531.26 1861
3531.82 1822
3532.38 1817
3532.94 1765
3533.50 1800
3534.06 1775
3534.62 1820
3535.18 1754
3535.75 1857
3536.31 1999
3536.87 1975
3537.43 2084
3537.99 2193
3538.55 2177
3539.11 1929
3539.67 2119
3540.23 2187
3540.79 2234
3541.35 2257
3541.92 2250
3542.48 2274
3543.04 2481
3543.60 2385
3544.16 2573
3544.72 2617
3545.28 2772
3545.84 2844
3546.41 2805
3546.97 2540
3547.53 2435
3548.09 2682
3548.65 2366
3549.21 2134
3549.78 2021
3550.34 1877
3550.90 1909
3551.46 1836
3552.02 1790
3552.59 1968
3553.15 2048
3553.71 1983
3554.27 1977
3554.83 2073
3555.40 2120
3555.96 2164
3556.52 1980
3557.08 2064
3557.65 2074
3558.21 2121
3558.77 2053
3559.33 1986
3559.90 2001
3560.46 2130
3561.02 1816
3561.58 1960
3562.15 1999
3562.71 1897
3563.27 1941
3563.83 1890
3564.40 1862
3564.96 1928
3565.52 1993
3566.09 2043
3566.65 1800
3567.21 1796
3567.78 1754
3568.34 1692
3568.90 1546
3569.47 1581
3570.03 1608
3570.59 1570
3571.16 1563
3571.72 1756
3572.28 1785
3572.85 1760
3573.41 1755
3573.97 1842
3574.54 1731
3575.10 1785
3575.66 1790
3576.23 1866
3576.79 1738
3577.36 1863
3577.92 1926
3578.48 1801
3579.05 1816
3579.61 1747
3580.18 1574
3580.74 1635
3581.31 1773
3581.87 1869
3582.43 1777
3583.00 1788
3583.56 1783
3584.13 1570
3584.69 1740
3585.26 1843
3585.82 1751
3586.39 1743
3586.95 1893
3587.52 1857
3588.08 1857
3588.64 1787
3589.21 1745
3589.77 1665
3590.34 1529
3590.90 1594
3591.47 1692
3592.03 1667
3592.60 1771
3593.17 1845
3593.73 1699
3594.30 1606
3594.86 1663
3595.43 1730
3595.99 1713
3596.56 1627
3597.12 1527
3597.69 1538
3598.25 1651
3598.82 1699
3599.39 1772
3599.95 1750
3600.52 1708
3601.08 1738
3601.65 1883
3602.21 1830
3602.78 1788
3603.35 1819
3603.91 1719
3604.48 1797
3605.04 1775
3605.61 1893
3606.18 1776
3606.74 1607
3607.31 1537
3607.88 1676
3608.44 1686
3609.01 1742
3609.57 1555
3610.14 1402
3610.71 1501
3611.27 1497
3611.84 1492
3612.41 1561
3612.97 1683
3613.54 1803
3614.11 1789
3614.68 1951
3615.24 2113
3615.81 2400
3616.38 2835
3616.94 3312
3617.51 3809
3618.08 4485
3618.64 5488
3619.21 6211
3619.78 7057
3620.35 7764
3620.91 7994
3621.48 8172
3622.05 7885
3622.62 7568
3623.18 6598
3623.75 5441
3624.32 4703
3624.89 3965
3625.45 3314
3626.02 2916
3626.59 2407
3627.16 2149
3627.73 1970
3628.29 1795
3628.86 1813
3629.43 1843
3630.00 1787
3630.57 1634
3631.13 1636
3631.70 1740
3632.27 1696
3632.84 1705
3633.41 1622
3633.98 1630
3634.54 1497
3635.11 1601
3635.68 1634
3636.25 1662
3636.82 1596
3637.39 1623
3637.96 1554
3638.52 1475
3639.09 1382
3639.66 1221
3640.23 1456
3640.80 1571
3641.37 1723
3641.94 1844
3642.51 1844
3643.08 1866
3643.65 1768
3644.21 1805
3644.78 1727
3645.35 2079
3645.92 2050
3646.49 1841
3647.06 2028
3647.63 2192
3648.20 2151
3648.77 2154
3649.34 2224
3649.91 2229
3650.48 2127
3651.05 2019
3651.62 2038
3652.19 1895
3652.76 2075
3653.33 2155
3653.90 2090
3654.47 2141
3655.04 2309
3655.61 2235
3656.18 2242
3656.75 2497
3657.32 2466
3657.89 2493
3658.46 2318
3659.03 2353
3659.60 2432
3660.17 2464
3660.74 2620
3661.31 2543
3661.88 2210
3662.45 2164
3663.02 2304
3663.59 2096
3664.16 1911
3664.74 1803
3665.31 1825
3665.88 1733
3666.45 1910
3667.02 1811
3667.59 1924
3668.16 1797
3668.73 1626
3669.30 1800
3669.87 1867
3670.45 1576
3671.02 1668
3671.59 1670
3672.16 1608
3672.73 1565
3673.30 1596
3673.87 1697
3674.45 1796
3675.02 1718
3675.59 1723
3676.16 1739
3676.73 1911
3677.30 1992
3677.88 2132
3678.45 1952
3679.02 2128
3679.59 1915
3680.16 1759
3680.74 1957
3681.31 1728
3681.88 1509
3682.45 1532
3683.02 1614
3683.60 1699
3684.17 1528
3684.74 1615
3685.31 1606
3685.89 1523
3686.46 1682
3687.03 1732
3687.60 1753
3688.18 1892
3688.75 1841
3689.32 1785
3689.89 1917
3690.47 1961
3691.04 2039
3691.61 2062
3692.19 2073
3692.76 2146
3693.33 2395
3693.91 2160
3694.48 2098
3695.05 2099
3695.62 2005
3696.20 1947
3696.77 1923
3697.34 1965
3697.92 1725
3698.49 1781
3699.06 1925
3699.64 1842
3700.21 1814
3700.79 1693
3701.36 1586
3701.93 1588
3702.51 1620
3703.08 1543
3703.65 1646
3704.23 1632
3704.80 1624
3705.38 1550
3705.95 1490
3706.52 1525
3707.10 1711
3707.67 1785
3708.25 1607
3708.82 1586
3709.39 1632
3709.97 1699
3710.54 1521
3711.12 1769
3711.69 1829
3712.27 1666
3712.84 1520
3713.42 1674
3713.99 1734
3714.57 1742
3715.14 1711
3715.71 1536
3716.29 1653
3716.86 1666
3717.44 1583
3718.01 1728
3718.59 1733
3719.16 1783
3719.74 1540
3720.31 1750
3720.89 1567
3721.47 1560
3722.04 1721
3722.62 1656
3723.19 1570
3723.77 1609
3724.34 1578
3724.92 1459
3725.49 1512
3726.07 1538
3726.64 1495
3727.22 1482
3727.80 1447
3728.37 1460
3728.95 1486
3729.52 1456
3730.10 1494
3730.67 1723
3731.25 1831
3731.83 1977
3732.40 2252
3732.98 2445
3733.55 2720
3734.13 2917
3734.71 3037
3735.28 3350
3735.86 3256
3736.44 3322
3737.01 3251
3737.59 3235
3738.17 3116
3738.74 2904
3739.32 2766
3739.90 2527
3740.47 2301
3741.05 2096
3741.63 1929
3742.20 1957
3742.78 1800
3743.36 1900
3743.93 1713
3744.51 1654
3745.09 1643
3745.66 1678
3746.24 1678
3746.82 1645
3747.40 1693
3747.97 1701
3748.55 1871
3749.13 1747
3749.70 1692
3750.28 1712
3750.86 1624
3751.44 1628
3752.02 1592
3752.59 1686
3753.17 1600
3753.75 1726
3754.33 1844
3754.90 1632
3755.48 1660
3756.06 1806
3756.64 1835
3757.22 1809
3757.79 1730
3758.37 1716
3758.95 1799
3759.53 1945
3760.11 2052
3760.68 2030
3761.26 2153
3761.84 2349
3762.42 2308
3763.00 2050
3763.58 2008
3764.15 2051
3764.73 2039
3765.31 2159
3765.89 1961
3766.47 2147
3767.05 1927
3767.63 1778
3768.21 1789
3768.78 1713
3769.36 1721
3769.94 1822
3770.52 1971
3771.10 2003
3771.68 1922
3772.26 1781
3772.84 1950
3773.42 1864
3774.00 1831
3774.58 1830
3775.15 1996
3775.73 1850
3776.31 1867
3776.89 1876
3777.47 1803
3778.05 1865
3778.63 1722
3779.21 1723
3779.79 1561
3780.37 1589
3780.95 1605
3781.53 1473
3782.11 1464
3782.69 1607
3783.27 1459
3783.85 1448
3784.43 1452
3785.01 1481
3785.59 1658
3786.17 1593
3786.75 1408
3787.33 1517
3787.91 1556
3788.49 1775
3789.07 1559
3789.65 1454
3790.23 1536
3790.81 1516
3791.39 1581
3791.98 1586
3792.56 1698
3793.14 1585
3793.72 1535
3794.30 1491
3794.88 1732
3795.46 1679
3796.04 1607
3796.62 1565
3797.20 1569
3797.78 1664
3798.37 1523
3798.95 1432
3799.53 1575
3800.11 1641
3800.69 1753
3801.27 1654
3801.85 1782
3802.43 1742
3803.02 1747
3803.60 1790
3804.18 1801
3804.76 1758
3805.34 1788
3805.92 1814
3806.51 1786
3807.09 1796
3807.67 1790
3808.25 1909
3808.83 1996
3809.42 1884
3810.00 1861
3810.58 1924
3811.16 1989
3811.74 1838
3812.33 1960
3812.91 1936
3813.49 1835
3814.07 1896
3814.66 1941
3815.24 1657
3815.82 1675
3816.40 1847
3816.99 1799
3817.57 1866
3818.15 1778
3818.73 1883
3819.32 1848
3819.90 1650
3820.48 1841
3821.06 1789
3821.65 1738
3822.23 1575
3822.81 1563
3823.40 1702
3823.98 1625
3824.56 1496
3825.15 1476
3825.73 1494
3826.31 1646
3826.90 1602
3827.48 1480
3828.06 1562
3828.65 1601
3829.23 1569
3829.81 1580
3830.40 1447
3830.98 1459
3831.56 1554
3832.15 1604
3832.73 1690
3833.32 1704
3833.90 1749
3834.48 1670
3835.07 1647
3835.65 1768
3836.23 1736
3836.82 1707
3837.40 1688
3837.99 1765
3838.57 1711
3839.16 1693
3839.74 1720
3840.32 1759
3840.91 1617
3841.49 1566
3842.08 1719
3842.66 1757
3843.25 1678
3843.83 1737
3844.42 1844
3845.00 1802
3845.59 1657
3846.17 1763
3846.76 1617
3847.34 1568
3847.92 1769
3848.51 1751
3849.09 1796
3849.68 1748
3850.27 1806
3850.85 1678
3851.44 1820
3852.02 1797
3852.61 1593
3853.19 1607
3853.78 1581
3854.36 1725
3854.95 1751
3855.53 1692
3856.12 1791
3856.70 1995
3857.29 1988
3857.88 2032
3858.46 2274
3859.05 2681
3859.63 3008
3860.22 3527
3860.80 4191
3861.39 5134
3861.98 5805
3862.56 6622
3863.15 7565
3863.73 8319
3864.32 8599
3864.91 8802
3865.49 8735
3866.08 8330
3866.67 7395
3867.25 6581
3867.84 5676
3868.43 4592
3869.01 4067
3869.60 3362
3870.19 3079
3870.77 2753
3871.36 2447
3871.95 2171
3872.53 2020
3873.12 2182
3873.71 2146
3874.29 2297
3874.88 2441
3875.47 2424
3876.05 2314
3876.64 2284
3877.23 2439
3877.82 2393
3878.40 2297
3878.99 2179
3879.58 2201
3880.16 2015
3880.75 1958
3881.34 1916
3881.93 1802
3882.51 1802
3883.10 1909
3883.69 1881
3884.28 1686
3884.87 1770
3885.45 1712
3886.04 1703
3886.63 1691
3887.22 1787
3887.80 1885
3888.39 1986
3888.98 1807
3889.57 1900
3890.16 2172
3890.74 2054
3891.33 2120
3891.92 2353
3892.51 2381
3893.10 2226
3893.69 2356
3894.27 2258
3894.86 2096
3895.45 2184
3896.04 2334
3896.63 2339
3897.22 2182
3897.81 2091
3898.40 2058
3898.98 2174
3899.57 2370
3900.16 2406
3900.75 2466
3901.34 2537
3901.93 2696
3902.52 2581
3903.11 2513
3903.70 2563
3904.29 2655
3904.87 2260
3905.46 2177
3906.05 2107
3906.64 1885
3907.23 1847
3907.82 1830
3908.41 1652
3909.00 1741
3909.59 1691
3910.18 1701
3910.77 1582
3911.36 1724
3911.95 1690
3912.54 1580
3913.13 1796
3913.72 1633
3914.31 1591
3914.90 1658
3915.49 1502
3916.08 1468
3916.67 1556
3917.26 1647
3917.85 1614
3918.44 1502
3919.03 1470
3919.62 1583
3920.21 1750
3920.80 1633
3921.39 1507
3921.98 1656
3922.57 1632
3923.16 1685
3923.75 1574
3924.34 1550
3924.94 1723
3925.53 1683
3926.12 1588
3926.71 1699
3927.30 1499
3927.89 1647
3928.48 1678
3929.07 1676
3929.66 1550
3930.25 1650
3930.85 1576
3931.44 1599
3932.03 1500
3932.62 1386
3933.21 1564
3933.80 1531
3934.39 1467
3934.99 1522
3935.58 1504
3936.17 1410
3936.76 1587
3937.35 1558
3937.94 1671
3938.54 1585
3939.13 1744
3939.72 1827
3940.31 1822
3940.90 1704
3941.49 1672
3942.09 1710
3942.68 1599
3943.27 1770
3943.86 1725
3944.46 1704
3945.05 1613
3945.64 1838
3946.23 1663
3946.82 1576
3947.42 1585
3948.01 1617
3948.60 1532
3949.20 1353
3949.79 1381
3950.38 1359
3950.97 1342
3951.57 1483
3952.16 1568
3952.75 1513
3953.34 1427
3953.94 1450
3954.53 1410
3955.12 1405
3955.72 1498
3956.31 1349
3956.90 1513
3957.50 1469
3958.09 1529
3958.68 1584
3959.28 1499
3959.87 1658
3960.46 1703
3961.06 1464
3961.65 1439
3962.24 1367
3962.84 1354
3963.43 1451
3964.02 1462
3964.62 1582
3965.21 1606
3965.81 1575
3966.40 1629
3966.99 1778
3967.59 1691
3968.18 1560
3968.78 1742
3969.37 1698
3969.96 1625
3970.56 1742
3971.15 1721
3971.75 1487
3972.34 1544
3972.94 1467
3973.53 1510
3974.12 1420
3974.72 1407
3975.31 1572
3975.91 1545
3976.50 1539
3977.10 1519
3977.69 1495
3978.29 1643
3978.88 1579
3979.48 1734
3980.07 1738
3980.67 1654
3981.26 1416
3981.86 1588
3982.45 1607
3983.05 1497
3983.64 1533
3984.24 1626
3984.83 1586
3985.43 1559
3986.02 1466
3986.62 1616
3987.21 1556
3987.81 1430
3988.40 1611
3989.00 1404
3989.60 1483
3990.19 1442
3990.79 1390
3991.38 1284
3991.98 1377
3992.57 1436
3993.17 1550
3993.77 1437
3994.36 1421
3994.96 1591
3995.55 1667
3996.15 1598
3996.75 1695
3997.34 1776
3997.94 1689
3998.54 1740
3999.13 1831
3999.73 1943
4000.32 1799
4000.92 1879
4001.52 1964
4002.11 1893
4002.71 1855
4003.31 1954
4003.90 1958
4004.50 1994
4005.10 1873
4005.69 1822
4006.29 1807
4006.89 1720
4007.49 1904
4008.08 1900
4008.68 1890
4009.28 1806
4009.87 1932
4010.47 1636
4011.07 1795
4011.67 1882
4012.26 1921
4012.86 1890
4013.46 1836
4014.05 2044
4014.65 2004
4015.25 2122
4015.85 2117
4016.44 2239
4017.04 2296
4017.64 2583
4018.24 2935
4018.84 3047
4019.43 3281
4020.03 3157
4020.63 3128
4021.23 2761
4021.83 2840
4022.42 2726
4023.02 2352
4023.62 2265
4024.22 2187
4024.82 2121
4025.41 2022
4026.01 1834
4026.61 1824
4027.21 1879
4027.81 1993
4028.41 2000
4029.01 1980
4029.60 2327
4030.20 2300
4030.80 2359
4031.40 2426
4032.00 2461
4032.60 2414
4033.20 2538
4033.80 2429
4034.39 2336
4034.99 2224
4035.59 2177
4036.19 2210
4036.79 2022
4037.39 1803
4037.99 1713
4038.59 1733
4039.19 1628
4039.79 1557
4040.39 1711
4040.99 1670
4041.59 1628
4042.18 1592
4042.78 1532
4043.38 1585
4043.98 1661
4044.58 1589
4045.18 1708
4045.78 1689
4046.38 1714
4046.98 1730
4047.58 1750
4048.18 1793
4048.78 1926
4049.38 1919
4049.98 1871
4050.58 1980
4051.18 1788
4051.78 1750
4052.38 1897
4052.98 1975
4053.58 1875
4054.19 2039
4054.79 1963
4055.39 1738
4055.99 1834
4056.59 1754
4057.19 1775
4057.79 1690
4058.39 1683
4058.99 1598
4059.59 1607
4060.19 1763
4060.79 1653
4061.39 1527
4061.99 1484
4062.60 1558
4063.20 1533
4063.80 1558
4064.40 1585
4065.00 1597
4065.60 1627
4066.20 1379
4066.80 1544
4067.41 1531
4068.01 1560
4068.61 1372
4069.21 1448
4069.81 1605
4070.41 1628
4071.02 1596
4071.62 1587
4072.22 1601
4072.82 1529
4073.42 1696
4074.02 1707
4074.63 1461
4075.23 1528
4075.83 1499
4076.43 1621
4077.03 1595
4077.64 1659
4078.24 1543
4078.84 1486
4079.44 1446
4080.05 1462
4080.65 1366
4081.25 1428
4081.85 1375
4082.46 1453
4083.06 1434
4083.66 1398
4084.26 1272
4084.87 1424
4085.47 1443
4086.07 1468
4086.67 1419
4087.28 1393
4087.88 1484
4088.48 1576
4089.09 1437
4089.69 1409
4090.29 1362
4090.90 1538
4091.50 1465
4092.10 1409
4092.71 1467
4093.31 1480
4093.91 1590
4094.52 1698
4095.12 1778
4095.72 1688
4096.33 1596
4096.93 1813
4097.53 1621
4098.14 1568
4098.74 1652
4099.34 1643
4099.95 1672
4100.55 1572
4101.16 1604
4101.76 1582
4102.36 1637
4102.97 1400
4103.57 1335
4104.18 1391
4104.78 1394
4105.38 1289
4105.99 1289
4106.59 1304
4107.20 1379
4107.80 1441
4108.41 1457
4109.01 1313
4109.62 1320
4110.22 1384
4110.82 1343
4111.43 1392
4112.03 1487
4112.64 1402
4113.24 1275
4113.85 1337
4114.45 1395
4115.06 1384
4115.66 1329
4116.27 1317
4116.87 1339
4117.48 1393
4118.08 1350
4118.69 1222
4119.29 1281
4119.90 1402
4120.50 1430
4121.11 1352
4121.72 1402
4122.32 1421
4122.93 1559
4123.53 1565
4124.14 1606
4124.74 1724
4125.35 1743
4125.95 1885
4126.56 2021
4127.17 2078
4127.77 1960
4128.38 2004
4128.98 1819
4129.59 1812
4130.20 1795
4130.80 1754
4131.41 1564
4132.01 1489
4132.62 1618
4133.23 1483
4133.83 1451
4134.44 1436
4135.05 1525
4135.65 1468
4136.26 1444
4136.87 1423
4137.47 1423
4138.08 1442
4138.69 1519
4139.29 1564
4139.90 1561
4140.51 1550
4141.11 1527
4141.72 1544
4142.33 1548
4142.93 1633
4143.54 1583
4144.15 1707
4144.75 1555
4145.36 1546
4145.97 1608
4146.58 1683
4147.18 1533
4147.79 1555
4148.40 1489
4149.01 1421
4149.61 1396
4150.22 1497
4150.83 1439
4151.44 1395
4152.04 1338
4152.65 1403
4153.26 1325
4153.87 1401
4154.47 1420
4155.08 1306
4155.69 1288
4156.30 1295
4156.91 1357
4157.51 1288
4158.12 1278
4158.73 1390
4159.34 1336
4159.95 1303
4160.56 1357
4161.16 1270
4161.77 1378
4162.38 1408
4162.99 1385
4163.60 1345
4164.21 1469
4164.81 1372
4165.42 1413
4166.03 1414
4166.64 1490
4167.25 1492
4167.86 1553
4168.47 1497
4169.08 1515
4169.69 1538
4170.29 1505
4170.90 1412
4171.51 1522
4172.12 1560
4172.73 1516
4173.34 1425
4173.95 1336
4174.56 1448
4175.17 1493
4175.78 1444
4176.39 1438
4177.00 1479
4177.61 1452
4178.22 1443
4178.82 1468
4179.43 1507
4180.04 1384
4180.65 1438
4181.26 1508
4181.87 1436
4182.48 1592
4183.09 1299
4183.70 1293
4184.31 1383
4184.92 1375
4185.53 1461
4186.14 1389
4186.75 1386
4187.36 1557
4187.97 1440
4188.58 1344
4189.19 1333
4189.81 1292
4190.42 1431
4191.03 1481
4191.64 1435
4192.25 1472
4192.86 1436
4193.47 1261
4194.08 1252
4194.69 1349
4195.30 1366
4195.91 1405
4196.52 1451
4197.13 1507
4197.74 1567
4198.36 1560
4198.97 1677
4199.58 1535
4200.19 1622
4200.80 1602
4201.41 1545
4202.02 1419
4202.63 1486
4203.25 1451
4203.86 1477
4204.47 1524
4205.08 1579
4205.69 1517
4206.30 1496
4206.92 1419
4207.53 1439
4208.14 1490
4208.75 1560
4209.36 1510
4209.97 1379
4210.59 1470
4211.20 1364
4211.81 1372
4212.42 1416
4213.03 1327
4213.65 1490
4214.26 1519
4214.87 1565
4215.48 1546
4216.10 1444
4216.71 1338
4217.32 1468
4217.93 1639
4218.55 1782
4219.16 1765
4219.77 1774
4220.38 1772
4221.00 2082
4221.61 2147
4222.22 2229
4222.83 2434
4223.45 2667
4224.06 2929
4224.67 3085
4225.29 2990
4225.90 3140
4226.51 3272
4227.13 3212
4227.74 3298
4228.35 3176
4228.96 3268
4229.58 3287
4230.19 3115
4230.80 3086
4231.42 3211
4232.03 3176
4232.65 2895
4233.26 2845
4233.87 2974
4234.49 2598
4235.10 2372
4235.71 2339
4236.33 2074
4236.94 1992
4237.56 2007
4238.17 1718
4238.78 1669
4239.40 1814
4240.01 1853
4240.63 1661
4241.24 1697
4241.85 1658
4242.47 1696
4243.08 1657
4243.70 1457
4244.31 1438
4244.93 1514
4245.54 1583
4246.15 1508
4246.77 1625
4247.38 1495
4248.00 1489
4248.61 1447
4249.23 1687
4249.84 1563
4250.46 1546
4251.07 1765
4251.69 1688
4252.30 1826
4252.92 1732
4253.53 1785
4254.15 1884
4254.76 2025
4255.38 1863
4255.99 1775
4256.61 1910
4257.22 1910
4257.84 1840
4258.45 1876
4259.07 1879
4259.69 1791
4260.30 1955
4260.92 1752
4261.53 1796
4262.15 1744
4262.76 1686
4263.38 1771
4263.99 1737
4264.61 1925
4265.23 1885
4265.84 1811
4266.46 1790
4267.07 1805
4267.69 1758
4268.31 1895
4268.92 1723
4269.54 1724
4270.16 1832
4270.77 1810
4271.39 1811
4272.00 1709
4272.62 1638
4273.24 1592
4273.85 1570
4274.47 1447
4275.09 1532
4275.70 1533
4276.32 1502
4276.94 1555
4277.55 1523
4278.17 1463
4278.79 1362
4279.40 1520
4280.02 1504
4280.64 1504
4281.26 1369
4281.87 1394
4282.49 1332
4283.11 1386
4283.72 1258
4284.34 1232
4284.96 1200
4285.58 1278
4286.19 1382
4286.81 1534
4287.43 1537
4288.05 1625
4288.66 1518
4289.28 1533
4289.90 1495
4290.52 1518
4291.13 1454
4291.75 1350
4292.37 1469
4292.99 1618
4293.61 1512
4294.22 1434
4294.84 1557
4295.46 1562
4296.08 1481
4296.70 1454
4297.31 1513
4297.93 1438
4298.55 1473
4299.17 1481
4299.79 1411
4300.41 1396
4301.03 1495
4301.64 1458
4302.26 1438
4302.88 1376
4303.50 1372
4304.12 1383
4304.74 1237
4305.36 1334
4305.97 1314
4306.59 1368
4307.21 1413
4307.83 1422
4308.45 1421
4309.07 1438
4309.69 1350
4310.31 1514
4310.93 1389
4311.55 1339
4312.17 1470
4312.78 1425
4313.40 1337
4314.02 1390
4314.64 1214
4315.26 1265
4315.88 1306
4316.50 1432
4317.12 1445
4317.74 1368
4318.36 1396
4318.98 1346
4319.60 1224
4320.22 1326
4320.84 1271
4321.46 1520
4322.08 1531
4322.70 1374
4323.32 1323
4323.94 1273
4324.56 1277
4325.18 1308
4325.80 1424
4326.42 1440
4327.04 1429
4327.66 1331
4328.28 1468
4328.90 1389
4329.52 1430
4330.14 1432
4330.76 1439
4331.39 1454
4332.01 1409
4332.63 1425
4333.25 1500
4333.87 1546
4334.49 1461
4335.11 1435
4335.73 1434
4336.35 1371
4336.97 1421
4337.59 1542
4338.22 1472
4338.84 1648
4339.46 1563
4340.08 1649
4340.70 1708
4341.32 1863
4341.94 1851
4342.57 1903
4343.19 1966
4343.81 2041
4344.43 2131
4345.05 2010
4345.67 2261
4346.29 2461
4346.92 2541
4347.54 2768
4348.16 2958
4348.78 3160
4349.40 3205
4350.03 3142
4350.65 3192
4351.27 2977
4351.89 2579
4352.51 2554
4353.14 2536
4353.76 2118
4354.38 1952
4355.00 1859
4355.63 1620
4356.25 1613
4356.87 1685
4357.49 1552
4358.12 1688
4358.74 1738
4359.36 1618
4359.98 1510
4360.61 1494
4361.23 1454
4361.85 1582
4362.48 1570
4363.10 1484
4363.72 1655
4364.34 1708
4364.97 1645
4365.59 1610
4366.21 1684
4366.84 1562
4367.46 1493
4368.08 1518
4368.71 1598
4369.33 1567
4369.95 1537
4370.58 1451
4371.20 1467
4371.82 1481
4372.45 1347
4373.07 1376
4373.70 1395
4374.32 1307
4374.94 1344
4375.57 1367
4376.19 1370
4376.81 1325
4377.44 1449
4378.06 1435
4378.69 1388
4379.31 1334
4379.94 1465
4380.56 1563
4381.18 1626
4381.81 1575
4382.43 1467
4383.06 1489
4383.68 1673
4384.31 1676
4384.93 1582
4385.55 1499
4386.18 1531
4386.80 1774
4387.43 1710
4388.05 1654
4388.68 1707
4389.30 1799
4389.93 1670
4390.55 1690
4391.18 1741
4391.80 1843
4392.43 2029
4393.05 2228
4393.68 2228
4394.30 2232
4394.93 2241
4395.55 2317
4396.18 2183
4396.80 2156
4397.43 1912
4398.05 1893
4398.68 1884
4399.31 1976
4399.93 1910
4400.56 1888
4401.18 1998
4401.81 2326
4402.43 2072
4403.06 1868
4403.69 1956
4404.31 1899
4404.94 1902
4405.56 1824
4406.19 1694
4406.82 1723
4407.44 1728
4408.07 1718
4408.69 1765
4409.32 1740
4409.95 1942
4410.57 1915
4411.20 1778
4411.83 1789
4412.45 1863
4413.08 1723
4413.71 1453
4414.33 1629
4414.96 1674
4415.59 1689
4416.21 1807
4416.84 1739
4417.47 1756
4418.09 1695
4418.72 1794
4419.35 1689
4419.97 1653
4420.60 1696
4421.23 1791
4421.85 1816
4422.48 1906
4423.11 1816
4423.74 1765
4424.36 1749
4424.99 1724
4425.62 1700
4426.25 1612
4426.87 1553
4427.50 1411
4428.13 1394
4428.76 1429
4429.38 1358
4430.01 1379
4430.64 1369
4431.27 1220
4431.89 1266
4432.52 1206
4433.15 1313
4433.78 1304
4434.41 1284
4435.03 1173
4435.66 1354
4436.29 1229
4436.92 1215
4437.55 1240
4438.18 1251
4438.80 1377
4439.43 1403
4440.06 1443
4440.69 1404
4441.32 1369
4441.95 1341
4442.57 1303
4443.20 1269
4443.83 1270
4444.46 1364
4445.09 1325
4445.72 1218
4446.35 1264
4446.98 1290
4447.61 1360
4448.23 1256
4448.86 1262
4449.49 1249
4450.12 1391
4450.75 1507
4451.38 1416
4452.01 1288
4452.64 1372
4453.27 1380
4453.90 1353
4454.53 1396
4455.16 1430
4455.79 1533
4456.42 1384
4457.05 1417
4457.67 1429
4458.30 1315
4458.93 1428
4459.56 1529
4460.19 1484
4460.82 1332
4461.45 1333
4462.08 1305
4462.71 1300
4463.34 1220
4463.97 1204
4464.60 1294
4465.23 1305
4465.86 1240
4466.49 1253
4467.13 1152
4467.76 1124
4468.39 1181
4469.02 1128
4469.65 1191
4470.28 1224
4470.91 1340
4471.54 1311
4472.17 1196
4472.80 1182
4473.43 1110
4474.06 1080
4474.69 1118
4475.32 1236
4475.95 1291
4476.59 1250
4477.22 1335
4477.85 1333
4478.48 1259
4479.11 1269
4479.74 1191
4480.37 1366
4481.00 1192
4481.64 1326
4482.27 1309
4482.90 1236
4483.53 1310
4484.16 1380
4484.79 1303
4485.42 1353
4486.06 1348
4486.69 1277
4487.32 1328
4487.95 1264
4488.58 1287
4489.22 1374
4489.85 1445
4490.48 1437
4491.11 1386
4491.74 1274
4492.38 1296
4493.01 1353
4493.64 1379
4494.27 1364
4494.90 1324
4495.54 1392
4496.17 1424
4496.80 1401
4497.43 1375
4498.07 1203
4498.70 1277
4499.33 1334
4499.96 1358
4500.60 1413
4501.23 1402
4501.86 1581
4502.50 1634
4503.13 1654
4503.76 1805
4504.39 1665
4505.03 1839
4505.66 1841
4506.29 1845
4506.93 1719
4507.56 1920
4508.19 1957
4508.83 1703
4509.46 1594
4510.09 1672
4510.73 1542
4511.36 1474
4511.99 1407
4512.63 1487
4513.26 1376
4513.89 1371
4514.53 1555
4515.16 1561
4515.80 1522
4516.43 1490
4517.06 1494
4517.70 1447
4518.33 1594
4518.97 1610
4519.60 1549
4520.23 1525
4520.87 1506
4521.50 1383
4522.14 1410
4522.77 1393
4523.40 1454
4524.04 1416
4524.67 1529
4525.31 1563
4525.94 1587
4526.58 1580
4527.21 1632
4527.85 1743
4528.48 2138
4529.12 2561
4529.75 2715
4530.38 3109
4531.02 3755
4531.65 4236
4532.29 5067
4532.92 5419
4533.56 6035
4534.19 6579
4534.83 6767
4535.46 6612
4536.10 6506
4536.74 6085
4537.37 5049
4538.01 4484
4538.64 3855
4539.28 3256
4539.91 2766
4540.55 2397
4541.18 1957
4541.82 1934
4542.45 1792
4543.09 1767
4543.73 1788
4544.36 1803
4545.00 1687
4545.63 1692
4546.27 1748
4546.91 1755
4547.54 1911
4548.18 2217
4548.81 2406
4549.45 2501
4550.09 2685
4550.72 2833
4551.36 2921
4551.99 2867
4552.63 2807
4553.27 2667
4553.90 2520
4554.54 2356
4555.18 2109
4555.81 1961
4556.45 1794
4557.09 1860
4557.72 1764
4558.36 1649
4559.00 1576
4559.63 1558
4560.27 1479
4560.91 1553
4561.54 1697
4562.18 1716
4562.82 1850
4563.46 1786
4564.09 1806
4564.73 1737
4565.37 1855
4566.00 1879
4566.64 1737
4567.28 1820
4567.92 1801
4568.55 1876
4569.19 1922
4569.83 2024
4570.47 2093
4571.10 2038
4571.74 2037
4572.38 2111
4573.02 2211
4573.66 2067
4574.29 1884
4574.93 1859
4575.57 1795
4576.21 1751
4576.85 1673
4577.48 1773
4578.12 1615
4578.76 1622
4579.40 1598
4580.04 1521
4580.67 1451
4581.31 1509
4581.95 1493
4582.59 1608
4583.23 1626
4583.87 1545
4584.51 1562
4585.14 1523
4585.78 1578
4586.42 1652
4587.06 1688
4587.70 1734
4588.34 1665
4588.98 1621
4589.62 1708
4590.26 1704
4590.89 1480
4591.53 1484
4592.17 1657
4592.81 1600
4593.45 1616
4594.09 1658
4594.73 1559
4595.37 1483
4596.01 1481
4596.65 1548
4597.29 1439
4597.93 1317
4598.57 1309
4599.21 1349
4599.85 1308
4600.49 1344
4601.12 1334
4601.76 1281
4602.40 1250
4603.04 1467
4603.68 1479
4604.32 1345
4604.96 1432
4605.60 1498
4606.24 1499
4606.88 1435
4607.52 1419
4608.17 1414
4608.81 1446
4609.45 1525
4610.09 1581
4610.73 1633
4611.37 1621
4612.01 1514
4612.65 1530
4613.29 1441
4613.93 1413
4614.57 1398
4615.21 1372
4615.85 1369
4616.49 1393
4617.13 1409
4617.77 1387
4618.41 1485
4619.06 1402
4619.70 1354
4620.34 1441
4620.98 1375
4621.62 1213
4622.26 1366
4622.90 1239
4623.54 1202
4624.19 1200
4624.83 1243
4625.47 1290
4626.11 1283
4626.75 1301
4627.39 1374
4628.03 1342
4628.68 1275
4629.32 1189
4629.96 1234
4630.60 1123
4631.24 1228
4631.89 1132
4632.53 1250
4633.17 1273
4633.81 1314
4634.45 1203
4635.10 1075
4635.74 1115
4636.38 1216
4637.02 1384
4637.66 1333
4638.31 1207
4638.95 1243
4639.59 1369
4640.23 1273
4640.88 1406
4641.52 1415
4642.16 1460
4642.80 1512
4643.45 1449
4644.09 1283
4644.73 1325
4645.38 1280
4646.02 1183
4646.66 1232
4647.30 1235
4647.95 1282
4648.59 1248
4649.23 1243
4649.88 1249
4650.52 1185
4651.16 1224
4651.81 1282
4652.45 1173
4653.09 1189
4653.74 1256
4654.38 1310
4655.02 1310
4655.67 1431
4656.31 1299
4656.95 1302
4657.60 1294
4658.24 1332
4658.89 1312
4659.53 1141
4660.17 1165
4660.82 1168
4661.46 1154
4662.10 1060
4662.75 1125
4663.39 1175
4664.04 1125
4664.68 1147
4665.33 1271
4665.97 1115
4666.61 1036
4667.26 937
4667.90 1024
4668.55 1216
4669.19 1114
4669.84 1080
4670.48 1155
4671.12 1121
4671.77 1067
4672.41 1093
4673.06 1020
4673.70 1015
4674.35 1026
4674.99 1029
4675.64 1060
4676.28 1105
4676.93 1125
4677.57 1167
4678.22 1179
4678.86 1156
4679.51 1170
4680.15 1213
4680.80 1153
4681.44 1056
4682.09 1181
4682.74 1066
4683.38 1095
4684.03 1299
4684.67 1180
4685.32 1235
4685.96 1299
4686.61 1134
4687.25 1110
4687.90 1217
4688.55 1171
4689.19 1108
4689.84 1075
4690.48 1154
4691.13 1162
4691.78 1195
4692.42 1142
4693.07 1157
4693.71 1148
4694.36 1200
4695.01 1113
4695.65 1192
4696.30 1261
4696.95 1164
4697.59 1196
4698.24 1176
4698.89 1153
4699.53 1132
4700.18 1236
4700.83 1388
4701.47 1396
4702.12 1495
4702.77 1302
4703.41 1368
4704.06 1309
4704.71 1224
4705.35 1227
4706.00 1165
4706.65 1281
4707.29 1300
4707.94 1195
4708.59 1125
4709.24 1107
4709.88 1158
4710.53 1190
4711.18 1125
4711.83 1211
4712.47 1127
4713.12 1115
4713.77 1201
4714.42 1236
4715.06 1241
4715.71 1192
4716.36 1288
4717.01 1139
4717.65 1123
4718.30 1130
4718.95 1145
4719.60 1101
4720.25 1083
4720.89 1243
4721.54 1169
4722.19 1184
4722.84 1261
4723.49 1366
4724.13 1361
4724.78 1317
4725.43 1155
4726.08 1226
4726.73 1195
4727.38 1229
4728.03 1318
4728.67 1276
4729.32 1260
4729.97 1117
4730.62 1112
4731.27 1240
4731.92 1195
4732.57 1148
4733.22 1030
4733.86 1127
4734.51 1108
4735.16 1008
4735.81 1108
4736.46 1080
4737.11 1080
4737.76 1120
4738.41 1184
4739.06 1252
4739.71 1260
4740.36 1311
4741.01 1232
4741.65 1301
4742.30 1190
4742.95 1286
4743.60 1390
4744.25 1249
4744.90 1328
4745.55 1333
4746.20 1284
4746.85 1202
4747.50 1141
4748.15 1168
4748.80 1245
4749.45 1294
4750.10 1313
4750.75 1267
4751.40 1319
4752.05 1390
4752.70 1304
4753.35 1441
4754.00 1449
4754.65 1340
4755.30 1360
4755.95 1470
4756.61 1520
4757.26 1408
4757.91 1353
4758.56 1438
4759.21 1347
4759.86 1268
4760.51 1288
4761.16 1355
4761.81 1356
4762.46 1310
4763.11 1489
4763.76 1451
4764.41 1536
4765.07 1650
4765.72 1689
4766.37 1577
4767.02 1758
4767.67 1820
4768.32 1769
4768.97 1563
4769.62 1429
4770.28 1305
4770.93 1267
4771.58 1213
4772.23 1129
4772.88 1108
4773.53 1091
4774.19 965
4774.84 1024
4775.49 1088
4776.14 1114
4776.79 1118
4777.44 1093
4778.10 1000
4778.75 973
4779.40 988
4780.05 1074
4780.70 1123
4781.36 1169
4782.01 1138
4782.66 1151
4783.31 1154
4783.97 1077
4784.62 972
4785.27 1027
4785.92 1097
4786.58 1186
4787.23 1098
4787.88 950
4788.53 1072
4789.19 1072
4789.84 1082
4790.49 1123
4791.15 1122
4791.80 1120
4792.45 1096
4793.10 1059
4793.76 1165
4794.41 1188
4795.06 1176
4795.72 1124
4796.37 1042
4797.02 1152
4797.68 1063
4798.33 1173
4798.98 1119
4799.64 1191
4800.29 1128
4800.94 1128
4801.60 1052
4802.25 1092
4802.90 1122
4803.56 1158
4804.21 1140
4804.87 1143
4805.52 1161
4806.17 1109
4806.83 1087
4807.48 1133
4808.14 1094
4808.79 1051
4809.44 1105
4810.10 1046
4810.75 992
4811.41 1054
4812.06 1060
4812.71 1085
4813.37 1109
4814.02 1038
4814.68 1119
4815.33 1126
4815.99 1144
4816.64 1119
4817.30 1183
4817.95 1047
4818.61 1208
4819.26 1343
4819.92 1246
4820.57 1276
4821.23 1249
4821.88 1158
4822.53 1216
4823.19 1242
4823.85 1248
4824.50 1341
4825.16 1166
4825.81 1224
4826.47 1158
4827.12 1133
4827.78 1202
4828.43 1184
4829.09 1146
4829.74 1262
4830.40 1271
4831.05 1244
4831.71 1301
4832.37 1220
4833.02 1304
4833.68 1235
4834.33 1244
4834.99 1294
4835.64 1373
4836.30 1491
4836.96 1460
4837.61 1370
4838.27 1486
4838.92 1618
4839.58 1718
4840.24 1873
4840.89 1725
4841.55 1655
4842.21 1557
4842.86 1617
4843.52 1439
4844.18 1517
4844.83 1508
4845.49 1545
4846.14 1335
4846.80 1367
4847.46 1315
4848.11 1400
4848.77 1536
4849.43 1603
4850.09 1693
4850.74 1656
4851.40 1631
4852.06 1608
4852.71 1765
4853.37 1930
4854.03 1895
4854.68 1815
4855.34 1819
4856.00 1797
4856.66 1569
4857.31 1703
4857.97 1506
4858.63 1609
4859.29 1596
4859.94 1803
4860.60 1570
4861.26 1556
4861.92 1666
4862.57 1655
4863.23 1590
4863.89 1753
4864.55 1597
4865.21 1617
4865.86 1526
4866.52 1492
4867.18 1715
4867.84 1774
4868.50 1685
4869.15 1668
4869.81 1762
4870.47 1604
4871.13 1593
4871.79 1449
4872.45 1425
4873.10 1587
4873.76 1545
4874.42 1579
4875.08 1490
4875.74 1524
4876.40 1520
4877.06 1482
4877.71 1537
4878.37 1546
4879.03 1507
4879.69 1516
4880.35 1570
4881.01 1382
4881.67 1454
4882.33 1467
4882.99 1465
4883.65 1506
4884.30 1569
4884.96 1442
4885.62 1354
4886.28 1220
4886.94 1238
4887.60 1106
4888.26 1107
4888.92 1151
4889.58 1203
4890.24 1225
4890.90 1316
4891.56 1274
4892.22 1247
4892.88 1280
4893.54 1184
4894.20 1317
4894.86 1192
4895.52 1245
4896.18 1095
4896.84 1070
4897.50 1182
4898.16 1216
4898.82 1181
4899.48 1103
4900.14 1149
4900.80 1340
4901.46 1241
4902.12 1099
4902.78 1116
4903.44 1205
4904.10 1154
4904.76 1127
4905.42 1143
4906.08 1170
4906.74 1136
4907.40 1239
4908.06 1070
4908.73 1152
4909.39 1155
4910.05 1151
4910.71 1085
4911.37 1065
4912.03 1000
4912.69 1094
4913.35 1038
4914.01 1069
4914.68 1029
4915.34 1118
4916.00 1210
4916.66 1176
4917.32 1122
4917.98 1049
4918.64 1053
4919.31 1098
4919.97 1043
4920.63 1082
4921.29 1091
4921.95 948
4922.61 987
4923.28 966
4923.94 969
4924.60 962
4925.26 1102
4925.92 986
4926.59 894
4927.25 886
4927.91 981
4928.57 1012
4929.23 1068
4929.90 1041
4930.56 1047
4931.22 978
4931.88 990
4932.55 931
4933.21 990
4933.87 1037
4934.53 1028
4935.20 989
4935.86 946
4936.52 993
4937.18 896
4937.85 995
4938.51 994
4939.17 957
4939.84 1064
4940.50 1127
4941.16 1004
4941.82 1028
4942.49 991
4943.15 1037
4943.81 937
4944.48 999
4945.14 1118
4945.80 1108
4946.47 1023
4947.13 1045
4947.79 984
4948.46 984
4949.12 941
4949.79 855
4950.45 998
4951.11 1069
4951.78 1020
4952.44 898
4953.10 943
4953.77 993
4954.43 970
4955.10 876
4955.76 930
4956.42 1004
4957.09 917
4957.75 922
4958.42 1030
4959.08 1020
4959.74 989
4960.41 991
4961.07 1000
4961.74 1071
4962.40 1113
4963.07 1053
4963.73 1043
4964.40 1068
4965.06 988
4965.73 1060
4966.39 1213
4967.05 1086
4967.72 1106
4968.38 1068
4969.05 1079
4969.71 1077
4970.38 1013
4971.04 1026
4971.71 959
4972.37 907
4973.04 944
4973.70 946
4974.37 960
4975.04 970
4975.70 1028
4976.37 1025
4977.03 1007
4977.70 1028
4978.36 985
4979.03 1001
4979.69 1124
4980.36 989
4981.03 1050
4981.69 1029
4982.36 1035
4983.02 938
4983.69 914
4984.35 997
4985.02 1037
4985.69 1102
4986.35 1129
4987.02 1074
4987.68 1058
4988.35 1142
4989.02 1213
4989.68 1185
4990.35 1196
4991.02 1276
4991.68 1390
4992.35 1403
4993.02 1291
4993.68 1392
4994.35 1231
4995.02 1337
4995.68 1141
4996.35 1089
4997.02 1072
4997.68 1014
4998.35 1073
4999.02 1034
4999.68 1030
5000.35 1022
5001.02 990
5001.68 879
5002.35 965
5003.02 927
5003.69 887
5004.35 953
5005.02 951
5005.69 1004
5006.35 914
5007.02 978
5007.69 886
5008.36 1009
5009.02 929
5009.69 1006
5010.36 890
5011.03 934
5011.70 880
5012.36 880
5013.03 940
5013.70 957
5014.37 972
5015.04 961
5015.70 893
5016.37 953
5017.04 931
5017.71 881
5018.38 1058
5019.04 984
5019.71 1052
5020.38 948
5021.05 1022
5021.72 1097
5022.39 1180
5023.05 1215
5023.72 1183
5024.39 1314
5025.06 1357
5025.73 1405
5026.40 1381
5027.07 1201
5027.74 1195
5028.40 1308
5029.07 1270
5029.74 1214
5030.41 1147
5031.08 1156
5031.75 1110
5032.42 1073
5033.09 1211
5033.76 1109
5034.43 1071
5035.10 1003
5035.76 983
5036.43 984
5037.10 1057
5037.77 1088
5038.44 1072
5039.11 1051
5039.78 1092
5040.45 1066
5041.12 1034
5041.79 1067
5042.46 1101
5043.13 1147
5043.80 1175
5044.47 1195
5045.14 1288
5045.81 1389
5046.48 1380
5047.15 1453
5047.82 1437
5048.49 1423
5049.16 1269
5049.83 1198
5050.50 1186
5051.17 1116
5051.84 1049
5052.51 984
5053.18 1100
5053.85 1088
5054.52 1090
5055.20 980
5055.87 1018
5056.54 995
5057.21 1054
5057.88 1021
5058.55 959
5059.22 1106
5059.89 1056
5060.56 1136
5061.23 1134
5061.90 1028
5062.58 960
5063.25 1015
5063.92 1047
5064.59 1000
5065.26 989
5065.93 957
5066.60 998
5067.27 961
5067.95 918
5068.62 961
5069.29 954
5069.96 940
5070.63 981
5071.30 914
5071.98 876
5072.65 946
5073.32 964
5073.99 878
5074.66 992
5075.34 900
5076.01 881
5076.68 857
5077.35 951
5078.02 1066
5078.70 1005
5079.37 962
5080.04 883
5080.71 1006
5081.39 1044
5082.06 1022
5082.73 1034
5083.40 1091
5084.08 1184
5084.75 1177
5085.42 1092
5086.09 1045
5086.77 1035
5087.44 1064
5088.11 1040
5088.79 978
5089.46 1025
5090.13 1036
5090.80 991
5091.48 1068
5092.15 1139
5092.82 1192
5093.50 1270
5094.17 1243
5094.84 1272
5095.52 1241
5096.19 1248
5096.86 1152
5097.54 1108
5098.21 1098
5098.88 1027
5099.56 1101
5100.23 1039
5100.90 1073
5101.58 1004
5102.25 968
5102.93 1005
5103.60 1070
5104.27 1011
5104.95 959
5105.62 1008
5106.30 943
5106.97 1065
5107.64 941
5108.32 989
5108.99 1023
5109.67 995
5110.34 1066
5111.02 1076
5111.69 1131
5112.36 1092
5113.04 1041
5113.71 1068
5114.39 1043
5115.06 938
5115.74 942
5116.41 994
5117.09 1032
5117.76 938
5118.44 931
5119.11 899
5119.79 911
5120.46 1000
5121.14 987
5121.81 972
5122.49 902
5123.16 981
5123.84 957
5124.51 1030
5125.19 1042
5125.86 1001
5126.54 997
5127.21 1041
5127.89 1076
5128.56 1042
5129.24 972
5129.92 975
5130.59 837
5131.27 951
5131.94 1033
5132.62 900
5133.29 1029
5133.97 939
5134.65 929
5135.32 930
5136.00 982
5136.67 991
5137.35 1025
5138.03 881
5138.70 891
5139.38 905
5140.05 930
5140.73 939
5141.41 913
5142.08 965
5142.76 966
5143.44 984
5144.11 1074
5144.79 993
5145.47 948
5146.14 919
5146.82 1006
5147.50 1102
5148.17 929
5148.85 1006
5149.53 893
5150.20 977
5150.88 985
5151.56 1010
5152.24 1016
5152.91 1006
5153.59 859
5154.27 978
5154.94 1029
5155.62 950
5156.30 922
5156.98 1051
5157.65 961
5158.33 831
5159.01 872
5159.69 892
5160.36 935
5161.04 939
5161.72 863
5162.40 949
5163.07 910
5163.75 907
5164.43 892
5165.11 956
5165.79 866
5166.46 997
5167.14 908
5167.82 838
5168.50 845
5169.18 891
5169.86 905
5170.53 847
5171.21 974
5171.89 1020
5172.57 1048
5173.25 968
5173.93 810
5174.60 715
5175.28 856
5175.96 899
5176.64 920
5177.32 957
5178.00 873
5178.68 928
5179.36 936
5180.03 780
5180.71 835
5181.39 965
5182.07 842
5182.75 833
5183.43 886
5184.11 930
5184.79 934
5185.47 880
5186.15 871
5186.83 889
5187.51 942
5188.18 905
5188.86 907
5189.54 836
5190.22 899
5190.90 877
5191.58 883
5192.26 833
5192.94 911
5193.62 883
5194.30 841
5194.98 960
5195.66 841
5196.34 781
5197.02 810
5197.70 820
5198.38 815
5199.06 790
5199.74 870
5200.42 937
5201.10 859
5201.78 905
5202.46 858
5203.14 950
5203.82 865
5204.50 834
5205.19 968
5205.87 1022
5206.55 934
5207.23 852
5207.91 877
5208.59 876
5209.27 931
5209.95 911
5210.63 942
5211.31 950
5211.99 973
5212.67 908
5213.36 1008
5214.04 923
5214.72 776
5215.40 810
5216.08 951
5216.76 939
5217.44 918
5218.12 946
5218.81 902
5219.49 947
5220.17 1034
5220.85 942
5221.53 904
5222.21 926
5222.90 942
5223.58 923
5224.26 891
5224.94 935
5225.62 969
5226.30 912
5226.99 842
5227.67 860
5228.35 896
5229.03 891
5229.71 889
5230.40 935
5231.08 961
5231.76 912
5232.44 945
5233.13 892
5233.81 904
5234.49 892
5235.17 898
5235.86 918
5236.54 966
5237.22 929
5237.90 1028
5238.59 968
5239.27 1059
5239.95 1152
5240.64 1023
5241.32 1044
5242.00 989
5242.68 1006
5243.37 914
5244.05 963
5244.73 920
5245.42 934
5246.10 969
5246.78 864
5247.47 934
5248.15 955
5248.83 947
5249.52 952
5250.20 1063
5250.88 1064
5251.57 1113
5252.25 1076
5252.93 1139
5253.62 1039
5254.30 958
5254.99 1011
5255.67 1033
5256.35 929
5257.04 985
5257.72 893
5258.41 964
5259.09 907
5259.77 928
5260.46 990
5261.14 996
5261.83 1005
5262.51 970
5263.20 868
5263.88 863
5264.56 883
5265.25 955
5265.93 904
5266.62 948
5267.30 956
5267.99 854
5268.67 913
5269.36 904
5270.04 867
5270.73 907
5271.41 929
5272.10 964
5272.78 904
5273.47 1005
5274.15 949
5274.84 866
5275.52 912
5276.21 991
5276.89 1014
5277.58 848
5278.26 854
5278.95 917
5279.63 945
5280.32 1027
5281.00 975
5281.69 1074
5282.38 1155
5283.06 1029
5283.75 1018
5284.43 1074
5285.12 1022
5285.80 1044
5286.49 1063
5287.18 1014
5287.86 927
5288.55 955
5289.23 918
5289.92 1023
5290.61 1051
5291.29 968
5291.98 919
5292.66 841
5293.35 904
5294.04 858
5294.72 841
5295.41 900
5296.10 969
5296.78 992
5297.47 962
5298.16 891
5298.84 1084
5299.53 1085
5300.22 1096
5300.90 992
5301.59 1019
5302.28 1092
5302.96 1045
5303.65 1161
5304.34 1161
5305.03 1122
5305.71 1124
5306.40 1237
5307.09 1242
5307.77 1189
5308.46 1098
5309.15 1041
5309.84 968
5310.52 994
5311.21 1174
5311.90 1100
5312.59 994
5313.27 1067
5313.96 1037
5314.65 1108
5315.34 1097
5316.02 1016
5316.71 1112
5317.40 990
5318.09 1039
5318.78 1048
5319.46 997
5320.15 977
5320.84 1066
5321.53 1229
5322.22 1208
5322.90 1146
5323.59 1141
5324.28 1156
5324.97 1195
5325.66 1162
5326.35 1069
5327.04 1007
5327.72 1143
5328.41 1204
5329.10 1106
5329.79 1188
5330.48 1316
5331.17 1266
5331.86 1371
5332.54 1327
5333.23 1494
5333.92 1568
5334.61 1703
5335.30 1623
5335.99 1558
5336.68 1578
5337.37 1475
5338.06 1457
5338.75 1384
5339.44 1373
5340.12 1371
5340.81 1334
5341.50 1203
5342.19 1142
5342.88 1188
5343.57 1287
5344.26 1289
5344.95 1281
5345.64 1155
5346.33 1276
5347.02 1345
5347.71 1454
5348.40 1389
5349.09 1528
5349.78 1685
5350.47 1767
5351.16 2032
5351.85 2274
5352.54 2671
5353.23 2779
5353.92 2973
5354.61 2935
5355.30 2845
5355.99 2725
5356.68 2590
5357.37 2374
5358.06 2051
5358.75 1795
5359.44 1812
5360.14 1572
5360.83 1455
5361.52 1269
5362.21 1239
5362.90 1265
5363.59 1134
5364.28 1138
5364.97 1253
5365.66 1179
5366.35 1250
5367.04 1307
5367.74 1325
5368.43 1239
5369.12 1244
5369.81 1387
5370.50 1228
5371.19 1149
5371.88 1138
5372.57 1143
5373.27 1119
5373.96 1125
5374.65 1159
5375.34 1152
5376.03 1087
5376.72 1182
5377.42 1113
5378.11 1136
5378.80 1109
5379.49 1143
5380.18 1271
5380.88 1325
5381.57 1494
5382.26 1331
5382.95 1517
5383.64 1531
5384.34 1500
5385.03 1408
5385.72 1384
5386.41 1453
5387.11 1284
5387.80 1291
5388.49 1321
5389.18 1291
5389.88 1242
5390.57 1384
5391.26 1365
5391.95 1336
5392.65 1349
5393.34 1254
5394.03 1213
5394.72 1196
5395.42 1245
5396.11 1179
5396.80 1170
5397.50 1121
5398.19 1129
5398.88 1193
5399.58 1129
5400.27 1071
5400.96 1083
5401.66 1138
5402.35 1073
5403.04 1122
5403.74 1080
5404.43 1043
5405.12 1055
5405.82 923
5406.51 962
5407.20 1020
5407.90 1076
5408.59 1087
5409.28 997
5409.98 1039
5410.67 1076
5411.37 1076
5412.06 1092
5412.75 1016
5413.45 954
5414.14 967
5414.84 944
5415.53 962
5416.23 992
5416.92 1045
5417.61 1035
5418.31 1015
5419.00 986
5419.70 1092
5420.39 1126
5421.09 1040
5421.78 1066
5422.48 1010
5423.17 990
5423.87 1093
5424.56 1007
5425.25 1089
5425.95 1042
5426.64 1052
5427.34 983
5428.03 956
5428.73 964
5429.42 994
5430.12 1022
5430.82 942
5431.51 1037
5432.21 1076
5432.90 1005
5433.60 1076
5434.29 1062
5434.99 947
5435.68 1109
5436.38 1035
5437.07 934
5437.77 915
5438.47 938
5439.16 1035
5439.86 900
5440.55 937
5441.25 1063
5441.94 1035
5442.64 1065
5443.34 1153
5444.03 1047
5444.73 1074
5445.42 988
5446.12 1060
5446.82 1000
5447.51 1034
5448.21 1185
5448.91 1126
5449.60 1180
5450.30 1199
5450.99 1297
5451.69 1186
5452.39 1319
5453.08 1405
5453.78 1352
5454.48 1291
5455.17 1151
5455.87 1097
5456.57 1108
5457.27 1128
5457.96 997
5458.66 1039
5459.36 1083
5460.05 1080
5460.75 972
5461.45 1052
5462.14 1173
5462.84 1162
5463.54 1080
5464.24 1294
5464.93 1262
5465.63 1330
5466.33 1399
5467.03 1496
5467.72 1529
5468.42 1346
5469.12 1277
5469.82 1286
5470.51 1241
5471.21 1262
5471.91 1262
5472.61 1180
5473.31 1134
5474.00 1167
5474.70 1078
5475.40 1090
5476.10 1134
5476.80 1127
5477.49 1102
5478.19 1131
5478.89 1322
5479.59 1189
5480.29 1322
5480.99 1470
5481.68 1524
5482.38 1509
5483.08 1528
5483.78 1469
5484.48 1449
5485.18 1384
5485.88 1398
5486.57 1335
5487.27 1393
5487.97 1261
5488.67 1358
5489.37 1345
5490.07 1203
5490.77 1209
5491.47 1253
5492.17 1341
5492.87 1234
5493.56 1135
5494.26 1227
5494.96 1415
5495.66 1371
5496.36 1372
5497.06 1442
5497.76 1516
5498.46 1534
5499.16 1510
5499.86 1658
5500.56 1821
5501.26 1891
5501.96 2044
5502.66 2134
5503.36 2261
5504.06 2430
5504.76 2185
5505.46 2080
5506.16 2291
5506.86 2019
5507.56 1814
5508.26 1705
5508.96 1614
5509.66 1501
5510.36 1423
5511.06 1517
5511.76 1411
5512.46 1543
5513.16 1478
5513.86 1421
5514.56 1431
5515.26 1394
5515.96 1405
5516.66 1343
5517.36 1410
5518.07 1453
5518.77 1512
5519.47 1464
5520.17 1553
5520.87 1421
5521.57 1383
5522.27 1514
5522.97 1397
5523.67 1353
5524.37 1554
5525.08 1500
5525.78 1418
5526.48 1249
5527.18 1223
5527.88 1204
5528.58 1234
5529.28 1216
5529.99 1259
5530.69 1154
5531.39 1178
5532.09 1085
5532.79 1178
5533.49 1176
5534.20 1169
5534.90 1142
5535.60 1075
5536.30 1189
5537.00 1124
5537.70 1065
5538.41 1006
5539.11 1051
5539.81 1160
5540.51 1156
5541.22 1087
5541.92 1088
5542.62 1131
5543.32 1091
5544.02 1210
5544.73 1269
5545.43 1174
5546.13 1198
5546.84 1327
5547.54 1336
5548.24 1502
5548.94 1573
5549.65 1477
5550.35 1386
5551.05 1286
5551.75 1365
5552.46 1281
5553.16 1149
5553.86 1211
5554.57 1106
5555.27 1120
5555.97 1029
5556.68 1205
5557.38 1119
5558.08 1052
5558.79 1031
5559.49 1041
5560.19 1036
5560.90 991
5561.60 972
5562.30 1075
5563.01 1078
5563.71 986
5564.41 1051
5565.12 1030
5565.82 1035
5566.53 1067
5567.23 1056
5567.93 1050
5568.64 1096
5569.34 1033
5570.05 1098
5570.75 1118
5571.45 993
5572.16 934
5572.86 936
5573.57 1017
5574.27 1116
5574.98 1076
5575.68 1089
5576.38 1048
5577.09 1163
5577.79 1143
5578.50 1036
5579.20 1045
5579.91 1003
5580.61 924
5581.32 973
5582.02 1008
5582.73 1014
5583.43 1115
5584.14 1049
5584.84 1031
5585.55 989
5586.25 1059
5586.96 940
5587.66 894
5588.37 1008
5589.07 989
5589.78 987
5590.48 1010
5591.19 994
5591.89 958
5592.60 1014
5593.31 922
5594.01 854
5594.72 899
5595.42 936
5596.13 985
5596.83 945
5597.54 899
5598.25 957
5598.95 922
5599.66 946
5600.36 876
5601.07 852
5601.78 836
5602.48 906
5603.19 873
5603.89 846
5604.60 801
5605.31 797
5606.01 804
5606.72 806
5607.43 895
5608.13 852
5608.84 824
5609.54 888
5610.25 873
5610.96 894
5611.66 809
5612.37 898
5613.08 960
5613.79 860
5614.49 847
5615.20 835
5615.91 935
5616.61 929
5617.32 1017
5618.03 854
5618.73 843
5619.44 868
5620.15 849
5620.86 838
5621.56 802
5622.27 811
5622.98 863
5623.69 862
5624.39 894
5625.10 913
5625.81 871
5626.52 796
5627.22 882
5627.93 871
5628.64 870
5629.35 877
5630.05 899
5630.76 831
5631.47 847
5632.18 844
5632.89 779
5633.59 929
5634.30 1011
5635.01 1024
5635.72 942
5636.43 937
5637.14 888
5637.84 911
5638.55 959
5639.26 1019
5639.97 967
5640.68 954
5641.39 950
5642.10 942
5642.80 879
5643.51 889
5644.22 991
5644.93 1021
5645.64 921
5646.35 851
5647.06 880
5647.77 858
5648.47 884
5649.18 920
5649.89 905
5650.60 940
5651.31 976
5652.02 981
5652.73 951
5653.44 956
5654.15 1020
5654.86 1003
5655.57 826
5656.28 1069
5656.99 1073
5657.70 1004
5658.41 1006
5659.12 1008
5659.83 1028
5660.54 1017
5661.24 1034
5661.95 1034
5662.66 1059
5663.37 1071
5664.08 979
5664.79 1043
5665.50 960
5666.21 951
5666.93 944
5667.64 964
5668.35 949
5669.06 1014
5669.77 947
5670.48 942
5671.19 902
5671.90 973
5672.61 1018
5673.32 976
5674.03 1044
5674.74 1008
5675.45 913
5676.16 1061
5676.87 1033
5677.58 950
5678.29 854
5679.01 938
5679.72 887
5680.43 930
5681.14 1042
5681.85 1003
5682.56 999
5683.27 1101
5683.98 1051
5684.69 989
5685.41 959
5686.12 982
5686.83 1043
5687.54 931
5688.25 819
5688.96 975
5689.67 999
5690.39 943
5691.10 875
5691.81 988
5692.52 1010
5693.23 990
5693.95 948
5694.66 900
5695.37 1003
5696.08 997
5696.79 999
5697.51 914
5698.22 937
5698.93 904
5699.64 840
5700.35 961
5701.07 1024
5701.78 972
5702.49 879
5703.20 884
5703.92 971
5704.63 999
5705.34 947
5706.05 901
5706.77 873
5707.48 870
5708.19 1006
5708.90 920
5709.62 934
5710.33 993
5711.04 879
5711.76 883
5712.47 924
5713.18 928
5713.90 950
5714.61 1057
5715.32 1000
5716.04 919
5716.75 916
5717.46 899
5718.18 973
5718.89 945
5719.60 913
5720.32 905
5721.03 987
5721.74 1087
5722.46 1036
5723.17 979
5723.88 995
5724.60 1068
5725.31 994
5726.03 966
5726.74 996
5727.45 1042
5728.17 1088
5728.88 1207
5729.60 1029
5730.31 1099
5731.02 1104
5731.74 1178
5732.45 1197
5733.17 1211
5733.88 1296
5734.60 1149
5735.31 1068
5736.02 971
5736.74 979
5737.45 1089
5738.17 1121
5738.88 1084
5739.60 1093
5740.31 1160
5741.03 1127
5741.74 1082
5742.46 1138
5743.17 1139
5743.89 1075
5744.60 1119
5745.32 1157
5746.03 1131
5746.75 1066
5747.46 1113
5748.18 1158
5748.89 1152
5749.61 1183
5750.32 1120
5751.04 1218
5751.76 1254
5752.47 1249
5753.19 1458
5753.90 1587
5754.62 1610
5755.33 1833
5756.05 2138
5756.77 2216
5757.48 2403
5758.20 2549
5758.91 2525
5759.63 2420
5760.34 2030
5761.06 1928
5761.78 1886
5762.49 1697
5763.21 1610
5763.93 1560
5764.64 1589
5765.36 1790
5766.07 1765
5766.79 1780
5767.51 1820
5768.22 1851
5768.94 1875
5769.66 1720
5770.37 1709
5771.09 1595
5771.81 1708
5772.52 1659
5773.24 1537
5773.96 1359
5774.67 1318
5775.39 1258
5776.11 1169
5776.83 1162
5777.54 1160
5778.26 1168
5778.98 1162
5779.69 1319
5780.41 1310
5781.13 1387
5781.85 1366
5782.56 1604
5783.28 1570
5784.00 1501
5784.72 1474
5785.43 1565
5786.15 1600
5786.87 1518
5787.59 1352
5788.30 1298
5789.02 1389
5789.74 1278
5790.46 1283
5791.18 1380
5791.89 1363
5792.61 1407
5793.33 1549
5794.05 1473
5794.77 1521
5795.48 1581
5796.20 1513
5796.92 1601
5797.64 1779
5798.36 1631
5799.08 1671
5799.80 1873
5800.51 1924
5801.23 2311
5801.95 2434
5802.67 2710
5803.39 2750
5804.11 2802
5804.83 3075
5805.54 2918
5806.26 2680
5806.98 2338
5807.70 2106
5808.42 1936
5809.14 1643
5809.86 1674
5810.58 1669
5811.30 1550
5812.02 1576
5812.74 1657
5813.45 1697
5814.17 1723
5814.89 1654
5815.61 1648
5816.33 1759
5817.05 1851
5817.77 2163
5818.49 2273
5819.21 2466
5819.93 2612
5820.65 2773
5821.37 2637
5822.09 2505
5822.81 2531
5823.53 2276
5824.25 2075
5824.97 1783
5825.69 1716
5826.41 1692
5827.13 1716
5827.85 1643
5828.57 1700
5829.29 1686
5830.01 1563
5830.73 1668
5831.45 1590
5832.17 1522
5832.89 1539
5833.61 1631
5834.33 1566
5835.06 1548
5835.78 1546
5836.50 1584
5837.22 1594
5837.94 1578
5838.66 1491
5839.38 1479
5840.10 1510
5840.82 1368
5841.54 1240
5842.26 1259
5842.99 1431
5843.71 1337
5844.43 1333
5845.15 1369
5845.87 1282
5846.59 1337
5847.31 1346
5848.04 1193
5848.76 1206
5849.48 1244
5850.20 1240
5850.92 1144
5851.64 1085
5852.36 1155
5853.09 1116
5853.81 1301
5854.53 1227
5855.25 1085
5855.97 1184
5856.70 1098
5857.42 1115
5858.14 1141
5858.86 1057
5859.58 1107
5860.31 1032
5861.03 1049
5861.75 1219
5862.47 1080
5863.20 995
5863.92 989
5864.64 1007
5865.36 1102
5866.09 1029
5866.81 1044
5867.53 1004
5868.25 971
5868.98 1057
5869.70 1019
5870.42 1058
5871.15 1081
5871.87 1063
5872.59 1032
5873.31 1034
5874.04 1051
5874.76 999
5875.48 1006
5876.21 1108
5876.93 1013
5877.65 1123
5878.38 1076
5879.10 1011
5879.82 1007
5880.55 1009
5881.27 1037
5881.99 1038
5882.72 926
5883.44 1033
5884.17 989
5884.89 987
5885.61 1014
5886.34 1043
5887.06 1027
5887.78 979
5888.51 950
5889.23 1035
5889.96 999
5890.68 988
5891.41 1022
5892.13 1075
5892.85 1023
5893.58 1061
5894.30 1017
5895.03 922
5895.75 918
5896.48 901
5897.20 995
5897.92 998
5898.65 991
5899.37 1051
5900.10 906
5900.82 932
5901.55 936
5902.27 932
5903.00 919
5903.72 967
5904.45 994
5905.17 1016
5905.90 997
5906.62 1003
5907.35 1056
5908.07 984
5908.80 1002
5909.52 1035
5910.25 987
5910.97 954
5911.70 957
5912.43 868
5913.15 992
5913.88 1005
5914.60 1025
5915.33 955
5916.05 1014
5916.78 996
5917.50 904
5918.23 888
5918.96 1010
5919.68 927
5920.41 1000
5921.13 975
5921.86 986
5922.59 894
5923.31 831
5924.04 872
5924.76 930
5925.49 947
5926.22 1094
5926.94 1117
5927.67 962
5928.40 1088
5929.12 963
5929.85 939
5930.58 961
5931.30 1069
5932.03 1063
5932.76 1011
5933.48 1033
5934.21 1055
5934.94 963
5935.66 980
5936.39 1062
5937.12 1071
5937.84 1071
5938.57 1083
5939.30 1175
5940.02 1162
5940.75 1245
5941.48 1349
5942.21 1226
5942.93 1189
5943.66 1329
5944.39 1361
5945.12 1372
5945.84 1326
5946.57 1399
5947.30 1334
5948.03 1188
5948.75 1200
5949.48 1304
5950.21 1198
5950.94 1329
5951.67 1348
5952.39 1390
5953.12 1418
5953.85 1519
5954.58 1508
5955.31 1712
5956.03 1596
5956.76 1536
5957.49 1610
5958.22 1530
5958.95 1561
5959.67 1538
5960.40 1499
5961.13 1398
5961.86 1473
5962.59 1377
5963.32 1461
5964.05 1481
5964.77 1554
5965.50 1688
5966.23 1684
5966.96 1730
5967.69 1927
5968.42 2117
5969.15 2346
5969.88 2523
5970.61 2623
5971.33 2679
5972.06 2686
5972.79 2479
5973.52 2227
5974.25 2000
5974.98 1977
5975.71 1912
5976.44 1818
5977.17 1761
5977.90 1593
5978.63 1640
5979.36 1819
5980.09 1742
5980.82 1739
5981.55 1915
5982.28 1741
5983.01 1716
5983.74 1848
5984.46 1964
5985.19 1875
5985.92 2069
5986.65 1869
5987.38 1806
5988.11 1935
5988.85 1892
5989.58 1909
5990.31 1763
5991.04 1726
5991.77 1851
5992.50 1776
5993.23 1882
5993.96 1805
5994.69 1775
5995.42 1769
5996.15 1855
5996.88 2039
5997.61 1995
5998.34 1965
5999.07 2078
5999.80 2030
6000.53 1993
6001.26 1927
6002.00 2013
6002.73 1970
6003.46 1975
6004.19 1851
6004.92 1796
6005.65 1908
6006.38 1903
6007.11 1889
6007.84 1928
6008.58 1973
6009.31 1910
6010.04 2223
6010.77 2307
6011.50 2567
6012.23 2962
6012.96 3131
6013.70 3395
6014.43 3802
6015.16 4282
6015.89 4403
6016.62 4398
6017.36 4496
6018.09 4331
6018.82 4195
6019.55 3895
6020.28 3528
6021.02 3113
6021.75 2711
6022.48 2418
6023.21 2021
6023.94 1894
6024.68 1973
6025.41 1843
6026.14 1635
6026.87 1620
6027.61 1661
6028.34 1601
6029.07 1542
6029.80 1468
6030.54 1553
6031.27 1489
6032.00 1440
6032.73 1470
6033.47 1584
6034.20 1492
6034.93 1382
6035.67 1397
6036.40 1389
6037.13 1414
6037.87 1346
6038.60 1380
6039.33 1278
6040.07 1294
6040.80 1513
6041.53 1480
6042.27 1487
6043.00 1437
6043.73 1394
6044.47 1494
6045.20 1573
6045.93 1642
6046.67 1643
6047.40 1576
6048.13 1623
6048.87 1632
6049.60 1704
6050.34 1745
6051.07 1644
6051.80 1693
6052.54 1889
6053.27 1856
6054.01 1783
6054.74 1978
6055.47 1931
6056.21 1905
6056.94 1828
6057.68 1932
6058.41 1906
6059.15 1836
6059.88 1831
6060.61 1631
6061.35 1661
6062.08 1595
6062.82 1598
6063.55 1661
6064.29 1576
6065.02 1525
6065.76 1583
6066.49 1513
6067.23 1354
6067.96 1418
6068.70 1462
6069.43 1442
6070.17 1545
6070.90 1423
6071.64 1445
6072.37 1520
6073.11 1592
6073.84 1400
6074.58 1477
6075.31 1488
6076.05 1438
6076.78 1584
6077.52 1428
6078.26 1406
6078.99 1489
6079.73 1462
6080.46 1356
6081.20 1251
6081.93 1234
6082.67 1290
6083.41 1361
6084.14 1278
6084.88 1310
6085.61 1320
6086.35 1225
6087.09 1246
6087.82 1353
6088.56 1333
6089.30 1249
6090.03 1304
6090.77 1293
6091.50 1294
6092.24 1358
6092.98 1430
6093.71 1314
6094.45 1367
6095.19 1361
6095.92 1364
6096.66 1305
6097.40 1309
6098.13 1275
6098.87 1290
6099.61 1272
6100.34 1192
6101.08 1124
6101.82 1255
6102.56 1243
6103.29 1252
6104.03 1296
6104.77 1148
6105.50 1187
6106.24 1147
6106.98 1255
6107.72 1275
6108.45 1208
6109.19 1207
6109.93 1178
6110.67 1195
6111.40 1225
6112.14 1158
6112.88 1151
6113.62 1114
6114.35 1115
6115.09 1208
6115.83 1215
6116.57 1272
6117.31 1175
6118.04 1143
6118.78 1177
6119.52 1212
6120.26 1212
6121.00 1237
6121.73 1316
6122.47 1271
6123.21 1437
6123.95 1405
6124.69 1389
6125.43 1459
6126.16 1394
6126.90 1345
6127.64 1351
6128.38 1344
6129.12 1316
6129.86 1355
6130.60 1295
6131.33 1258
6132.07 1296
6132.81 1367
6133.55 1317
6134.29 1302
6135.03 1330
6135.77 1349
6136.51 1349
6137.25 1355
6137.99 1353
6138.73 1306
6139.46 1335
6140.20 1252
6140.94 1171
6141.68 1233
6142.42 1239
6143.16 1264
6143.90 1198
6144.64 1270
6145.38 1230
6146.12 1222
6146.86 1362
6147.60 1285
6148.34 1279
6149.08 1399
6149.82 1307
6150.56 1287
6151.30 1254
6152.04 1260
6152.78 1304
6153.52 1475
6154.26 1408
6155.00 1432
6155.74 1390
6156.48 1458
6157.22 1330
6157.96 1273
6158.70 1376
6159.44 1478
6160.18 1518
6160.92 1407
6161.66 1380
6162.40 1510
6163.15 1509
6163.89 1514
6164.63 1635
6165.37 1560
6166.11 1645
6166.85 1764
6167.59 1899
6168.33 1987
6169.07 1997
6169.81 2147
6170.55 2094
6171.30 1993
6172.04 2196
6172.78 2050
6173.52 2102
6174.26 2097
6175.00 1921
6175.74 1965
6176.49 1818
6177.23 1880
6177.97 1922
6178.71 1865
6179.45 1765
6180.19 1754
6180.94 1775
6181.68 1712
6182.42 1740
6183.16 1835
6183.90 1832
6184.65 1741
6185.39 2004
6186.13 1976
6186.87 1977
6187.61 1852
6188.36 1862
6189.10 1959
6189.84 2019
6190.58 2059
6191.33 1967
6192.07 2135
6192.81 2128
6193.55 2087
6194.30 2142
6195.04 2228
6195.78 2256
6196.52 2206
6197.27 2196
6198.01 2394
6198.75 2433
6199.49 2515
6200.24 2488
6200.98 2346
6201.72 2475
6202.47 2247
6203.21 2252
6203.95 2298
6204.70 2287
6205.44 2411
6206.18 2621
6206.93 3062
6207.67 3486
6208.41 4083
6209.16 4880
6209.90 6436
6210.64 7696
6211.39 8931
6212.13 9882
6212.87 10531
6213.62 11124
6214.36 10381
6215.11 9369
6215.85 8275
6216.59 7142
6217.34 5921
6218.08 5092
6218.83 3961
6219.57 3262
6220.31 2845
6221.06 2707
6221.80 2506
6222.55 2387
6223.29 2312
6224.04 2407
6224.78 2365
6225.52 2225
6226.27 2455
6227.01 2551
6227.76 2742
6228.50 2706
6229.25 2710
6229.99 2513
6230.74 2415
6231.48 2368
6232.23 2209
6232.97 2091
6233.72 1863
6234.46 1587
6235.21 1637
6235.95 1732
6236.70 1634
6237.44 1630
6238.19 1643
6238.93 1628
6239.68 1655
6240.42 1741
6241.17 1837
6241.91 1691
6242.66 1687
6243.40 1743
6244.15 1710
6244.90 1817
6245.64 1858
6246.39 1856
6247.13 1831
6247.88 1938
6248.62 2099
6249.37 2165
6250.12 2234
6250.86 2362
6251.61 2318
6252.35 2213
6253.10 2264
6253.85 2274
6254.59 2075
6255.34 2045
6256.09 2010
6256.83 2043
6257.58 2020
6258.32 1918
6259.07 1807
6259.82 1810
6260.56 2001
6261.31 1849
6262.06 1806
6262.80 1972
6263.55 2000
6264.30 1874
6265.04 1953
6265.79 1868
6266.54 1855
6267.29 1953
6268.03 1852
6268.78 1900
6269.53 1750
6270.27 1761
6271.02 1785
6271.77 1687
6272.52 1631
6273.26 1613
6274.01 1657
6274.76 1682
6275.50 1793
6276.25 1760
6277.00 1853
6277.75 2092
6278.49 2051
6279.24 2040
6279.99 2146
6280.74 2109
6281.49 2231
6282.23 2184
6282.98 2056
6283.73 1993
6284.48 1892
6285.23 1895
6285.97 1701
6286.72 1588
6287.47 1613
6288.22 1645
6288.97 1666
6289.71 1648
6290.46 1646
6291.21 1551
6291.96 1530
6292.71 1517
6293.46 1574
6294.21 1398
6294.95 1375
6295.70 1413
6296.45 1403
6297.20 1382
6297.95 1387
6298.70 1498
6299.45 1343
6300.20 1280
6300.94 1343
6301.69 1364
6302.44 1316
6303.19 1340
6303.94 1412
6304.69 1463
6305.44 1506
6306.19 1505
6306.94 1623
6307.69 1529
6308.44 1508
6309.19 1411
6309.94 1455
6310.69 1465
6311.43 1342
6312.18 1406
6312.93 1470
6313.68 1439
6314.43 1488
6315.18 1495
6315.93 1395
6316.68 1342
6317.43 1403
6318.18 1395
6318.93 1611
6319.68 1520
6320.43 1565
6321.18 1468
6321.93 1459
6322.68 1410
6323.43 1404
6324.18 1354
6324.94 1393
6325.69 1309
6326.44 1210
6327.19 1238
6327.94 1264
6328.69 1271
6329.44 1202
6330.19 1086
6330.94 1266
6331.69 1255
6332.44 1211
6333.19 1191
6333.94 1177
6334.69 1127
6335.45 1096
6336.20 1137
6336.95 1144
6337.70 1168
6338.45 1133
6339.20 1164
6339.95 1136
6340.70 1136
6341.46 1169
6342.21 1060
6342.96 1205
6343.71 1113
6344.46 1194
6345.21 1185
6345.96 1115
6346.72 1141
6347.47 1214
6348.22 1201
6348.97 1165
6349.72 1186
6350.48 1168
6351.23 1286
6351.98 1254
6352.73 1253
6353.48 1269
6354.24 1267
6354.99 1205
6355.74 1243
6356.49 1231
6357.24 1375
6358.00 1352
6358.75 1207
6359.50 1188
6360.25 1179
6361.01 1138
6361.76 1173
6362.51 1069
6363.26 1117
6364.02 1089
6364.77 1072
6365.52 1042
6366.28 1086
6367.03 1122
6367.78 1061
6368.53 1153
6369.29 959
6370.04 1045
6370.79 1036
6371.55 1005
6372.30 1050
6373.05 959
6373.81 1038
6374.56 1050
6375.31 955
6376.07 1096
6376.82 1095
6377.57 1019
6378.33 1161
6379.08 1182
6379.83 1209
6380.59 1221
6381.34 1227
6382.10 1206
6382.85 1159
6383.60 1179
6384.36 1198
6385.11 1230
6385.87 1218
6386.62 1147
6387.37 1152
6388.13 1162
6388.88 1139
6389.64 1111
6390.39 1167
6391.14 1120
6391.90 1140
6392.65 1221
6393.41 1258
6394.16 1227
6394.92 1179
6395.67 1092
6396.43 1063
6397.18 1058
6397.94 1113
6398.69 1168
6399.45 1026
6400.20 1058
6400.96 966
6401.71 1059
6402.47 990
6403.22 1047
6403.98 1057
6404.73 1121
6405.49 1012
6406.24 991
6407.00 953
6407.75 954
6408.51 966
6409.26 1020
6410.02 1003
6410.77 1051
6411.53 1009
6412.28 973
6413.04 1102
6413.80 1007
6414.55 1092
6415.31 1038
6416.06 1041
6416.82 1042
6417.57 933
6418.33 964
6419.09 956
6419.84 1088
6420.60 1033
6421.35 1036
6422.11 1034
6422.87 1010
6423.62 1014
6424.38 1010
6425.14 1044
6425.89 1121
6426.65 1106
6427.40 1136
6428.16 1087
6428.92 1114
6429.67 1118
6430.43 1132
6431.19 1068
6431.94 1007
6432.70 1026
6433.46 1047
6434.22 939
6434.97 947
6435.73 993
6436.49 991
6437.24 1100
6438.00 1068
6438.76 1033
6439.51 1077
6440.27 1055
6441.03 1048
6441.79 1039
6442.54 996
6443.30 1098
6444.06 1120
6444.82 994
6445.57 1074
6446.33 1079
6447.09 1029
6447.85 1017
6448.60 1061
6449.36 1009
6450.12 995
6450.88 1030
6451.64 1044
6452.39 1127
6453.15 1040
6453.91 946
6454.67 1047
6455.43 1132
6456.18 1130
6456.94 1072
6457.70 1215
6458.46 1086
6459.22 1164
6459.98 1190
6460.73 1111
6461.49 1148
6462.25 1191
6463.01 1177
6463.77 1235
6464.53 1123
6465.29 1206
6466.04 1178
6466.80 1148
6467.56 1169
6468.32 1179
6469.08 1203
6469.84 1126
6470.60 1137
6471.36 1175
6472.12 1059
6472.87 1209
6473.63 1286
6474.39 1200
6475.15 1199
6475.91 1293
6476.67 1210
6477.43 1216
6478.19 1248
6478.95 1220
6479.71 1270
6480.47 1328
6481.23 1341
6481.99 1240
6482.75 1342
6483.51 1426
6484.27 1457
6485.03 1439
6485.79 1604
6486.55 1619
6487.31 1558
6488.07 1483
6488.83 1555
6489.59 1601
6490.35 1488
6491.11 1409
6491.87 1578
6492.63 1659
6493.39 1369
6494.15 1500
6494.91 1553
6495.67 1649
6496.43 1689
6497.19 1695
6497.95 1721
6498.71 1780
6499.47 1644
6500.23 1766
6500.99 1809
6501.76 1854
6502.52 1788
6503.28 1791
6504.04 1772
6504.80 1941
6505.56 1982
6506.32 1827
6507.08 1808
6507.84 1899
6508.61 1885
6509.37 2010
6510.13 2018
6510.89 2039
6511.65 2053
6512.41 2078
6513.17 1977
6513.94 2061
6514.70 2018
6515.46 2245
6516.22 2169
6516.98 2375
6517.74 2343
6518.51 2103
6519.27 2287
6520.03 2260
6520.79 2348
6521.55 2563
6522.32 2611
6523.08 3105
6523.84 3489
6524.60 4219
6525.36 4588
6526.13 4978
6526.89 5375
6527.65 5208
6528.41 5083
6529.18 5031
6529.94 4841
6530.70 4577
6531.46 4489
6532.23 4126
6532.99 4048
6533.75 3902
6534.51 3512
6535.28 3768
6536.04 3865
6536.80 4253
6537.57 5049
6538.33 5743
6539.09 6199
6539.85 6816
6540.62 6882
6541.38 6723
6542.14 6295
6542.91 5747
6543.67 4895
6544.43 4168
6545.20 3750
6545.96 3101
6546.72 2664
6547.49 2356
6548.25 2157
6549.02 2180
6549.78 1964
6550.54 1884
6551.31 1856
6552.07 1922
6552.83 1805
6553.60 2033
6554.36 2114
6555.13 2013
6555.89 2042
6556.65 1932
6557.42 1868
6558.18 1893
6558.95 1895
6559.71 1897
6560.47 1933
6561.24 2031
6562.00 1991
6562.77 2001
6563.53 2046
6564.30 2058
6565.06 2142
6565.83 2225
6566.59 2179
6567.36 2376
6568.12 2297
6568.88 2422
6569.65 2249
6570.41 2285
6571.18 2221
6571.94 2171
6572.71 2095
6573.47 2128
6574.24 2243
6575.00 2297
6575.77 2392
6576.53 2541
6577.30 2512
6578.07 2459
6578.83 2724
6579.60 2631
6580.36 2658
6581.13 2647
6581.89 2663
6582.66 2461
6583.42 2566
6584.19 2454
6584.96 2375
6585.72 2293
6586.49 2150
6587.25 2202
6588.02 2227
6588.78 2243
6589.55 2208
6590.32 2177
6591.08 2216
6591.85 2224
6592.61 2321
6593.38 2465
6594.15 2631
6594.91 2905
6595.68 3057
6596.45 3335
6597.21 3425
6597.98 3544
6598.75 3737
6599.51 3692
6600.28 3420
6601.05 3116
6601.81 3030
6602.58 2754
6603.35 2585
6604.11 2480
6604.88 2229
6605.65 2145
6606.41 1983
6607.18 1937
6607.95 1840
6608.71 1909
6609.48 1898
6610.25 1750
6611.02 1795
6611.78 1815
6612.55 1977
6613.32 1972
6614.09 1882
6614.85 1856
6615.62 1923
6616.39 1810
6617.16 1769
6617.92 1798
6618.69 1698
6619.46 1751
6620.23 1648
6620.99 1814
6621.76 1689
6622.53 1695
6623.30 1659
6624.07 1699
6624.83 1729
6625.60 1836
6626.37 1842
6627.14 1799
6627.91 1731
6628.67 1776
6629.44 1705
6630.21 1596
6630.98 1598
6631.75 1572
6632.52 1562
6633.29 1682
6634.05 1902
6634.82 2026
6635.59 1994
6636.36 2038
6637.13 2147
6637.90 2396
6638.67 2473
6639.43 2371
6640.20 2413
6640.97 2376
6641.74 2163
6642.51 2004
6643.28 1800
6644.05 1793
6644.82 1682
6645.59 1719
6646.36 1611
6647.13 1643
6647.90 1483
6648.66 1526
6649.43 1536
6650.20 1628
6650.97 1791
6651.74 1797
6652.51 1772
6653.28 1621
6654.05 1576
6654.82 1707
6655.59 1719
6656.36 1710
6657.13 1697
6657.90 1603
6658.67 1674
6659.44 1593
6660.21 1606
6660.98 1600
6661.75 1691
6662.52 1606
6663.29 1713
6664.06 1675
6664.83 1743
6665.60 1917
6666.37 2195
6667.14 2272
6667.91 2397
6668.69 2506
6669.46 2512
6670.23 2432
6671.00 2377
6671.77 2380
6672.54 1956
6673.31 1828
6674.08 1933
6674.85 1824
6675.62 1688
6676.39 1660
6677.16 1580
6677.94 1569
6678.71 1527
6679.48 1520
6680.25 1482
6681.02 1452
6681.79 1559
6682.56 1435
6683.33 1368
6684.11 1407
6684.88 1454
6685.65 1496
6686.42 1379
6687.19 1410
6687.96 1446
6688.74 1669
6689.51 1559
6690.28 1642
6691.05 1638
6691.82 1474
6692.60 1363
6693.37 1402
6694.14 1424
6694.91 1300
6695.68 1356
6696.46 1433
6697.23 1405
6698.00 1360
6698.77 1246
6699.55 1190
6700.32 1366
6701.09 1259
6701.86 1336
6702.64 1303
6703.41 1271
6704.18 1398
6704.95 1435
6705.73 1360
6706.50 1553
6707.27 1455
6708.04 1384
6708.82 1428
6709.59 1480
6710.36 1379
6711.14 1260
6711.91 1288
6712.68 1283
6713.46 1321
6714.23 1322
6715.00 1307
6715.78 1253
6716.55 1300
6717.32 1297
6718.10 1321
6718.87 1258
6719.64 1198
6720.42 1236
6721.19 1174
6721.96 1165
6722.74 1206
6723.51 1252
6724.28 1226
6725.06 1247
6725.83 1250
6726.61 1257
6727.38 1216
6728.15 1267
6728.93 1219
6729.70 1146
6730.48 1197
6731.25 1174
6732.02 1123
6732.80 1094
6733.57 1162
6734.35 1157
6735.12 1137
6735.90 1205
6736.67 1271
6737.45 1190
6738.22 1207
6738.99 1148
6739.77 1195
6740.54 1141
6741.32 1172
6742.09 1234
6742.87 1200
6743.64 1123
6744.42 1190
6745.19 1209
6745.97 1120
6746.74 1155
6747.52 1178
6748.29 1183
6749.07 1168
6749.84 1141
6750.62 1153
6751.40 1204
6752.17 1401
6752.95 1529
6753.72 1317
6754.50 1331
6755.27 1448
6756.05 1565
6756.82 1569
6757.60 1397
6758.38 1304
6759.15 1349
6759.93 1288
6760.70 1266
6761.48 1247
6762.25 1097
6763.03 1072
6763.81 1074
6764.58 1156
6765.36 1096
6766.14 1089
6766.91 1036
6767.69 1092
6768.46 1184
6769.24 1140
6770.02 1107
6770.79 988
6771.57 977
6772.35 1007
6773.12 1036
6773.90 1163
6774.68 1104
6775.45 1126
6776.23 1147
6777.01 1041
6777.78 1065
6778.56 1032
6779.34 1020
6780.11 1001
6780.89 991
6781.67 1130
6782.45 1140
6783.22 1211
6784.00 1172
6784.78 1105
6785.56 1100
6786.33 1038
6787.11 1112
6787.89 1067
6788.66 974
6789.44 979
6790.22 1001
6791.00 1062
6791.78 987
6792.55 1046
6793.33 953
6794.11 1003
6794.89 943
6795.66 924
6796.44 935
6797.22 918
6798.00 917
6798.78 1042
6799.55 1032
6800.33 1039
6801.11 1005
6801.89 984
6802.67 936
6803.45 1024
6804.22 1015
6805.00 1003
6805.78 1026
6806.56 1041
6807.34 1057
6808.12 1018
6808.90 1071
6809.67 1060
6810.45 1079
6811.23 1129
6812.01 1142
6812.79 1037
6813.57 989
6814.35 1007
6815.13 1004
6815.91 989
6816.68 1001
6817.46 1055
6818.24 1028
6819.02 986
6819.80 970
6820.58 1123
6821.36 1007
6822.14 1083
6822.92 1140
6823.70 1166
6824.48 1048
6825.26 1064
6826.04 981
6826.82 969
6827.60 995
6828.38 942
6829.16 945
6829.94 1071
6830.72 965
6831.50 899
6832.28 1021
6833.06 1008
6833.84 1038
6834.62 1023
6835.40 1077
6836.18 968
6836.96 1029
6837.74 995
6838.52 963
6839.30 1058
6840.08 1033
6840.86 1071
6841.64 1086
6842.42 1041
6843.20 1113
6843.98 948
6844.76 996
6845.54 1058
6846.32 1063
6847.10 1068
6847.89 1002
6848.67 1161
6849.45 1074
6850.23 1117
6851.01 1256
6851.79 1463
6852.57 1530
6853.35 1739
6854.13 1774
6854.92 1921
6855.70 1920
6856.48 1868
6857.26 1768
6858.04 1704
6858.82 1488
6859.60 1494
6860.39 1349
6861.17 1300
6861.95 1182
6862.73 1183
6863.51 1070
6864.29 1113
6865.08 1119
6865.86 1102
6866.64 1044
6867.42 1116
6868.20 1199
6868.99 1219
6869.77 1293
6870.55 1205
6871.33 1174
6872.12 1208
6872.90 1167
6873.68 1183
6874.46 1125
6875.24 1129
6876.03 1145
6876.81 1126
6877.59 1030
6878.38 1082
6879.16 1077
6879.94 1173
6880.72 1089
6881.51 1237
6882.29 1324
6883.07 1229
6883.85 1310
6884.64 1317
6885.42 1347
6886.20 1330
6886.99 1276
6887.77 1436
6888.55 1587
6889.34 1676
6890.12 2074
6890.90 2183
6891.69 2150
6892.47 2067
6893.25 1938
6894.04 1728
6894.82 1689
6895.60 1613
6896.39 1452
6897.17 1381
6897.96 1431
6898.74 1453
6899.52 1424
6900.31 1402
6901.09 1315
6901.88 1314
6902.66 1239
6903.44 1345
6904.23 1401
6905.01 1283
6905.80 1333
6906.58 1177
6907.36 1306
6908.15 1332
6908.93 1412
6909.72 1429
6910.50 1361
6911.29 1415
6912.07 1356
6912.86 1206
6913.64 1293
6914.42 1209
6915.21 1166
6915.99 1114
6916.78 1089
6917.56 1129
6918.35 1218
6919.13 1279
6919.92 1302
6920.70 1322
6921.49 1306
6922.27 1294
6923.06 1239
6923.84 1217
6924.63 1321
6925.42 1450
6926.20 1324
6926.99 1292
6927.77 1261
6928.56 1216
6929.34 1357
6930.13 1408
6930.91 1416
6931.70 1334
6932.48 1345
6933.27 1247
6934.06 1219
6934.84 1349
6935.63 1409
6936.41 1339
6937.20 1342
6937.99 1387
6938.77 1356
6939.56 1437
6940.34 1354
6941.13 1378
6941.92 1290
6942.70 1484
6943.49 1625
6944.28 1666
6945.06 1701
6945.85 1850
6946.64 1832
6947.42 1812
6948.21 1816
6949.00 1909
6949.78 1929
6950.57 1936
6951.36 1922
6952.14 1905
6952.93 1928
6953.72 1830
6954.50 1830
6955.29 1739
6956.08 1753
6956.86 1705
6957.65 1686
6958.44 1663
6959.23 1783
6960.01 1702
6960.80 1673
6961.59 1722
6962.38 1885
6963.16 1769
6963.95 1798
6964.74 1854
6965.53 1831
6966.31 1788
6967.10 1832
6967.89 1907
6968.68 1986
6969.46 2048
6970.25 2025
6971.04 2124
6971.83 2129
6972.62 2235
6973.40 2436
6974.19 2421
6974.98 2316
6975.77 2351
6976.56 2349
6977.34 2368
6978.13 2437
6978.92 2404
6979.71 2319
6980.50 2507
6981.29 2521
6982.08 2639
6982.86 2655
6983.65 2884
6984.44 3500
6985.23 3972
6986.02 4830
6986.81 5782
6987.60 6978
6988.39 8367
6989.17 9423
6989.96 10038
6990.75 9731
6991.54 8875
6992.33 8084
6993.12 7091
6993.91 5946
6994.70 4978
6995.49 4091
6996.28 3301
6997.07 3007
6997.86 2742
6998.64 2514
6999.43 2588
7000.22 2799
7001.01 2932
7001.80 3202
7002.59 3336
7003.38 3695
7004.17 3616
7004.96 3630
7005.75 3544
7006.54 3246
7007.33 2827
7008.12 2580
7008.91 2431
7009.70 2203
7010.49 1950
7011.28 1846
7012.07 1720
7012.86 1578
7013.65 1664
7014.44 1646
7015.23 1762
7016.02 1819
7016.81 1876
7017.61 1804
7018.40 1974
7019.19 2029
7019.98 1924
7020.77 1939
7021.56 1829
7022.35 1831
7023.14 1744
7023.93 1753
7024.72 1843
7025.51 2006
7026.30 1914
7027.10 2112
7027.89 2219
7028.68 2125
7029.47 2190
7030.26 2085
7031.05 2011
7031.84 1992
7032.63 1969
7033.43 1869
7034.22 1760
7035.01 1694
7035.80 1579
7036.59 1600
7037.38 1641
7038.18 1704
7038.97 1647
7039.76 1662
7040.55 1798
7041.34 1807
7042.13 1808
7042.93 1732
7043.72 1884
7044.51 1897
7045.30 1875
7046.09 1849
7046.89 1806
7047.68 1783
7048.47 1837
7049.26 1890
7050.06 1897
7050.85 1868
7051.64 1999
7052.43 2211
7053.23 2354
7054.02 2389
7054.81 2281
7055.60 2164
7056.40 2191
7057.19 2088
7057.98 1863
7058.77 1843
7059.57 1922
7060.36 1908
7061.15 1831
7061.95 1746
7062.74 1790
7063.53 1882
7064.33 1883
7065.12 1913
7065.91 1873
7066.71 1744
7067.50 1819
7068.29 1839
7069.09 1857
7069.88 1833
7070.67 1820
7071.47 1855
7072.26 1866
7073.05 1948
7073.85 2053
7074.64 2028
7075.44 2159
7076.23 1929
7077.02 1830
7077.82 1776
7078.61 1837
7079.41 1897
7080.20 1853
7080.99 1713
7081.79 1844
7082.58 1830
7083.38 1765
7084.17 1750
7084.96 1787
7085.76 2019
7086.55 2206
7087.35 2427
7088.14 2579
7088.94 2982
7089.73 3543
7090.53 3831
7091.32 4260
7092.12 4287
7092.91 4385
7093.71 4027
7094.50 3575
7095.29 3361
7096.09 2943
7096.88 2478
7097.68 2146
7098.48 1860
7099.27 1730
7100.07 1676
7100.86 1645
7101.66 1486
7102.45 1390
7103.25 1462
7104.04 1501
7104.84 1500
7105.63 1511
7106.43 1532
7107.22 1375
7108.02 1348
7108.82 1542
7109.61 1419
7110.41 1386
7111.20 1212
7112.00 1275
7112.79 1300
7113.59 1282
7114.39 1220
7115.18 1117
7115.98 1145
7116.77 1159
7117.57 1301
7118.37 1349
7119.16 1355
7119.96 1369
7120.76 1392
7121.55 1399
7122.35 1387
7123.15 1394
7123.94 1338
7124.74 1443
7125.53 1547
7126.33 1541
7127.13 1567
7127.93 1559
7128.72 1528
7129.52 1471
7130.32 1527
7131.11 1484
7131.91 1461
7132.71 1462
7133.50 1451
7134.30 1349
7135.10 1254
7135.90 1227
7136.69 1301
7137.49 1294
7138.29 1194
7139.08 1316
7139.88 1221
7140.68 1226
7141.48 1265
7142.27 1165
7143.07 1168
7143.87 1166
7144.67 1261
7145.46 1274
7146.26 1102
7147.06 1198
7147.86 1257
7148.66 1252
7149.45 1299
7150.25 1298
7151.05 1249
7151.85 1208
7152.65 1187
7153.44 1265
7154.24 1179
7155.04 1155
7155.84 1159
7156.64 1275
7157.44 1235
7158.23 1189
7159.03 1176
7159.83 1164
7160.63 1216
7161.43 1211
7162.23 1128
7163.03 1126
7163.83 1050
7164.62 1009
7165.42 1092
7166.22 1130
7167.02 1037
7167.82 1101
7168.62 1165
7169.42 1179
7170.22 1120
7171.02 1179
7171.82 1152
7172.61 1140
7173.41 1113
7174.21 1019
7175.01 1029
7175.81 1016
7176.61 940
7177.41 805
7178.21 916
7179.01 939
7179.81 883
7180.61 868
7181.41 847
7182.21 923
7183.01 961
7183.81 1029
7184.61 942
7185.41 992
7186.21 1023
7187.01 1000
7187.81 947
7188.61 1021
7189.41 960
7190.21 934
7191.01 917
7191.81 998
7192.61 909
7193.41 929
7194.21 908
7195.01 896
7195.81 939
7196.61 920
7197.41 865
7198.21 907
7199.01 936
7199.82 961
7200.62 983
7201.42 868
7202.22 837
7203.02 837
7203.82 847
7204.62 863
7205.42 892
7206.22 842
7207.02 813
7207.83 876
7208.63 826
7209.43 846
7210.23 849
7211.03 862
7211.83 877
7212.63 819
7213.44 747
7214.24 760
7215.04 778
7215.84 842
7216.64 847
7217.44 809
7218.25 787
7219.05 859
7219.85 809
7220.65 750
7221.45 821
7222.26 873
7223.06 876
7223.86 798
7224.66 780
7225.46 804
7226.27 838
7227.07 833
7227.87 807
7228.67 794
7229.48 859
7230.28 877
7231.08 858
7231.88 715
7232.69 753
7233.49 771
7234.29 832
7235.09 761
7235.90 717
7236.70 728
7237.50 691
7238.30 817
7239.11 827
7239.91 835
7240.71 838
7241.52 814
7242.32 840
7243.12 784
7243.93 811
7244.73 760
7245.53 766
7246.34 846
7247.14 828
7247.94 792
7248.75 789
7249.55 785
7250.35 812
7251.16 878
7251.96 875
7252.76 780
7253.57 849
7254.37 856
7255.18 790
7255.98 757
7256.78 808
7257.59 879
7258.39 796
7259.20 737
7260.00 769
7260.80 843
7261.61 855
7262.41 935
7263.22 965
7264.02 900
7264.83 926
7265.63 1014
7266.43 980
7267.24 904
7268.04 910
7268.85 892
7269.65 923
7270.46 844
7271.26 867
7272.07 862
7272.87 884
7273.68 797
7274.48 848
7275.29 838
7276.09 864
7276.90 871
7277.70 902
7278.51 905
7279.31 916
7280.12 886
7280.92 854
7281.73 960
7282.53 975
7283.34 1053
7284.14 987
7284.95 1141
7285.76 1196
7286.56 1329
7287.37 1488
7288.17 1584
7288.98 1630
7289.78 1453
7290.59 1368
7291.40 1355
7292.20 1339
7293.01 1149
7293.81 1019
7294.62 1001
7295.43 1069
7296.23 913
7297.04 829
7297.84 837
7298.65 845
7299.46 791
7300.26 808
7301.07 836
7301.88 813
7302.68 884
7303.49 845
7304.30 895
7305.10 837
7305.91 927
7306.72 866
7307.52 840
7308.33 905
7309.14 947
7309.94 918
7310.75 888
7311.56 891
7312.36 897
7313.17 953
7313.98 955
7314.79 915
7315.59 1011
7316.40 978
7317.21 981
7318.01 983
7318.82 994
7319.63 1083
7320.44 1150
7321.24 1128
7322.05 1219
7322.86 1303
7323.67 1255
7324.47 1277
7325.28 1264
7326.09 1252
7326.90 1289
7327.71 1281
7328.51 1138
7329.32 1102
7330.13 1036
7330.94 1024
7331.75 846
7332.55 968
7333.36 870
7334.17 859
7334.98 942
7335.79 983
7336.60 940
7337.40 850
7338.21 898
7339.02 899
7339.83 950
7340.64 897
7341.45 926
7342.26 906
7343.06 910
7343.87 877
7344.68 933
7345.49 959
7346.30 824
7347.11 818
7347.92 887
7348.73 914
7349.54 891
7350.34 854
7351.15 848
7351.96 830
7352.77 857
7353.58 887
7354.39 784
7355.20 873
7356.01 836
7356.82 839
7357.63 891
7358.44 859
7359.25 853
7360.06 794
7360.87 863
7361.68 907
7362.49 863
7363.30 829
7364.11 817
7364.92 904
7365.73 926
7366.54 815
7367.35 824
7368.16 911
7368.97 892
7369.78 825
7370.59 830
7371.40 833
7372.21 865
7373.02 812
7373.83 731
7374.64 771
7375.45 832
7376.26 857
7377.07 850
7377.88 840
7378.69 895
7379.50 849
7380.31 828
7381.12 941
7381.94 974
7382.75 1072
7383.56 1098
7384.37 1116
7385.18 1140
7385.99 1193
7386.80 1145
7387.61 1108
7388.42 1076
7389.23 1006
7390.05 981
7390.86 950
7391.67 905
7392.48 827
7393.29 807
7394.10 777
7394.92 793
7395.73 863
7396.54 770
7397.35 799
7398.16 853
7398.97 871
7399.79 852
7400.60 812
7401.41 885
7402.22 1053
7403.03 1068
7403.85 957
7404.66 1033
7405.47 1026
7406.28 880
7407.09 982
7407.91 990
7408.72 958
7409.53 934
7410.34 915
7411.16 930
7411.97 917
7412.78 875
7413.59 932
7414.41 841
7415.22 860
7416.03 852
7416.84 835
7417.66 785
7418.47 767
7419.28 756
7420.10 678
7420.91 744
7421.72 790
7422.54 776
7423.35 812
7424.16 751
7424.97 715
7425.79 781
7426.60 807
7427.41 680
7428.23 737
7429.04 751
7429.86 806
7430.67 731
7431.48 777
7432.30 703
7433.11 738
7433.92 669
7434.74 652
7435.55 760
7436.36 775
7437.18 711
7437.99 721
7438.81 748
7439.62 810
7440.43 763
7441.25 717
7442.06 757
7442.88 788
7443.69 886
7444.51 797
7445.32 686
7446.13 791
7446.95 716
7447.76 652
7448.58 764
7449.39 772
7450.21 762
7451.02 723
7451.84 815
7452.65 807
7453.47 724
7454.28 717
7455.10 766
7455.91 717
7456.73 737
7457.54 755
7458.36 749
7459.17 703
7459.99 750
7460.80 697
7461.62 784
7462.43 779
7463.25 704
7464.06 680
7464.88 729
7465.69 726
7466.51 761
7467.32 745
7468.14 718
7468.96 691
7469.77 688
7470.59 706
7471.40 748
7472.22 671
7473.03 727
7473.85 766
7474.67 735
7475.48 660
7476.30 706
7477.11 733
7477.93 679
7478.75 619
7479.56 740
7480.38 738
7481.20 703
7482.01 680
7482.83 664
7483.65 739
7484.46 738
7485.28 736
7486.09 698
7486.91 684
7487.73 724
7488.54 694
7489.36 674
7490.18 606
7491.00 719
7491.81 723
7492.63 684
7493.45 680
7494.26 675
7495.08 700
7495.90 681
7496.71 718
7497.53 655
7498.35 712
7499.17 698
7499.98 694
7500.80 658
7501.62 751
7502.44 731
7503.25 736
7504.07 720
7504.89 603
7505.71 653
7506.52 690
7507.34 676
7508.16 652
7508.98 636
7509.80 704
7510.61 708
7511.43 746
7512.25 737
7513.07 625
7513.89 682
7514.70 691
7515.52 636
7516.34 576
7517.16 616
7517.98 598
7518.79 693
7519.61 669
7520.43 637
7521.25 651
7522.07 636
7522.89 650
7523.71 713
7524.52 643
7525.34 664
7526.16 652
7526.98 695
7527.80 680
7528.62 643
7529.44 669
7530.26 650
7531.08 580
7531.89 676
7532.71 665
7533.53 653
7534.35 635
7535.17 592
7535.99 661
7536.81 752
7537.63 623
7538.45 701
7539.27 625
7540.09 678
7540.91 633
7541.73 622
7542.55 677
7543.37 649
7544.19 661
7545.01 670
7545.83 627
7546.65 675
7547.47 670
7548.29 676
7549.11 671
7549.93 664
7550.75 705
7551.57 704
7552.39 624
7553.21 682
7554.03 632
7554.85 690
7555.67 650
7556.49 662
7557.31 700
7558.13 694
7558.95 714
7559.77 689
7560.59 700
7561.41 779
7562.23 728
7563.05 752
7563.87 809
7564.69 744
7565.52 745
7566.34 742
7567.16 668
7567.98 628
7568.80 678
7569.62 652
7570.44 634
7571.26 644
7572.08 630
7572.91 658
7573.73 652
7574.55 623
7575.37 618
7576.19 682
7577.01 644
7577.83 636
7578.66 670
7579.48 687
7580.30 726
7581.12 651
7581.94 649
7582.77 788
7583.59 724
7584.41 648
7585.23 736
7586.05 774
7586.88 693
7587.70 658
7588.52 746
7589.34 688
7590.16 694
7590.99 688
7591.81 712
7592.63 748
7593.45 722
7594.28 739
7595.10 762
7595.92 769
7596.74 730
7597.57 729
7598.39 684
7599.21 713
7600.03 729
7600.86 693
7601.68 671
7602.50 722
7603.33 718
7604.15 799
7604.97 751
7605.80 736
7606.62 889
7607.44 868
7608.26 935
7609.09 905
7609.91 870
7610.73 904
7611.56 849
7612.38 783
7613.21 749
7614.03 812
7614.85 795
7615.68 774
7616.50 729
7617.32 743
7618.15 838
7618.97 782
7619.80 918
7620.62 811
7621.44 835
7622.27 900
7623.09 901
7623.92 823
7624.74 856
7625.56 790
7626.39 734
7627.21 722
7628.04 759
7628.86 794
7629.68 745
7630.51 768
7631.33 830
7632.16 881
7632.98 881
7633.81 925
7634.63 991
7635.46 946
7636.28 976
7637.11 1006
7637.93 973
7638.76 935
7639.58 925
7640.41 885
7641.23 884
7642.06 782
7642.88 699
7643.71 788
7644.53 801
7645.36 733
7646.18 673
7647.01 663
7647.83 754
7648.66 809
7649.48 719
7650.31 684
7651.14 730
7651.96 728
7652.79 739
7653.61 765
7654.44 733
7655.26 648
7656.09 686
7656.92 662
7657.74 684
7658.57 685
7659.39 682
7660.22 692
7661.05 640
7661.87 648
7662.70 686
7663.52 734
7664.35 671
7665.18 701
7666.00 773
7666.83 703
7667.66 652
7668.48 690
7669.31 647
7670.14 649
7670.96 647
7671.79 650
7672.62 680
7673.44 661
7674.27 651
7675.10 632
7675.92 630
7676.75 681
7677.58 681
7678.40 661
7679.23 640
7680.06 627
7680.89 658
7681.71 731
7682.54 647
7683.37 585
7684.19 645
7685.02 688
7685.85 749
7686.68 712
7687.50 781
7688.33 701
7689.16 574
7689.99 689
7690.81 713
7691.64 673
7692.47 671
7693.30 694
7694.13 633
7694.95 660
7695.78 639
7696.61 625
7697.44 628
7698.27 635
7699.09 633
7699.92 613
7700.75 673
7701.58 685
7702.41 660
7703.24 644
7704.06 616
7704.89 688
7705.72 711
7706.55 707
7707.38 644
7708.21 692
7709.04 719
7709.86 694
7710.69 736
7711.52 685
7712.35 696
7713.18 685
7714.01 770
7714.84 727
7715.67 635
7716.50 709
7717.32 705
7718.15 662
7718.98 638
7719.81 685
7720.64 646
7721.47 662
7722.30 728
7723.13 721
7723.96 654
7724.79 688
7725.62 672
7726.45 699
7727.28 638
7728.11 620
7728.94 662
7729.77 639
7730.60 698
7731.43 728
7732.26 686
7733.09 657
7733.92 686
7734.75 636
7735.58 682
7736.41 668
7737.24 674
7738.07 720
7738.90 723
7739.73 679
7740.56 691
7741.39 703
7742.22 703
7743.05 710
7743.88 659
7744.71 691
7745.54 714
7746.37 711
7747.20 780
7748.03 887
7748.87 992
7749.70 1144
7750.53 1345
7751.36 1434
7752.19 1483
7753.02 1547
7753.85 1378
7754.68 1189
7755.51 1092
7756.34 976
7757.18 862
7758.01 868
7758.84 844
7759.67 772
7760.50 835
7761.33 791
7762.16 836
7763.00 771
7763.83 699
7764.66 762
7765.49 776
7766.32 818
7767.16 780
7767.99 771
7768.82 763
7769.65 684
7770.48 646
7771.31 660
7772.15 680
7772.98 710
7773.81 633
7774.64 643
7775.48 644
7776.31 639
7777.14 553
7777.97 666
7778.81 659
7779.64 622
7780.47 607
7781.30 620
7782.14 703
7782.97 744
7783.80 692
7784.63 594
7785.47 623
7786.30 747
7787.13 697
7787.97 670
7788.80 731
7789.63 675
7790.46 683
7791.30 680
7792.13 685
7792.96 671
7793.80 683
7794.63 710
7795.46 696
7796.30 753
7797.13 816
7797.96 643
7798.80 648
7799.63 623
7800.46 606
7801.30 638
7802.13 635
7802.97 685
7803.80 634
7804.63 735
7805.47 673
7806.30 726
7807.13 707
7807.97 729
7808.80 650
7809.64 655
7810.47 658
7811.31 712
7812.14 697
7812.97 680
7813.81 672
7814.64 630
7815.48 690
7816.31 781
7817.15 744
7817.98 677
7818.82 738
7819.65 677
7820.48 726
7821.32 710
7822.15 666
7822.99 700
7823.82 713
7824.66 758
7825.49 716
7826.33 757
7827.16 833
7828.00 860
7828.83 842
7829.67 871
7830.50 869
7831.34 862
7832.17 837
7833.01 762
7833.85 814
7834.68 808
7835.52 802
7836.35 728
7837.19 767
7838.02 754
7838.86 808
7839.69 805
7840.53 781
7841.37 830
7842.20 777
7843.04 717
7843.87 718
7844.71 764
7845.55 732
7846.38 792
7847.22 755
7848.05 733
7848.89 775
7849.73 781
7850.56 714
7851.40 762
7852.24 747
7853.07 691
7853.91 731
7854.74 737
7855.58 715
7856.42 716
7857.25 683
7858.09 715
7858.93 760
7859.76 754
7860.60 592
7861.44 601
7862.28 693
7863.11 692
7863.95 741
7864.79 682
7865.62 694
7866.46 674
7867.30 645
7868.14 654
7868.97 685
7869.81 619
7870.65 631
7871.48 658
7872.32 639
7873.16 657
7874.00 680
7874.83 642
7875.67 680
7876.51 718
7877.35 689
7878.19 725
7879.02 693
7879.86 744
7880.70 808
7881.54 784
7882.37 789
7883.21 773
7884.05 750
7884.89 718
7885.73 691
7886.57 743
7887.40 701
7888.24 780
7889.08 734
7889.92 745
7890.76 730
7891.60 768
7892.43 782
7893.27 734
7894.11 733
7894.95 781
7895.79 775
7896.63 648
7897.47 675
7898.30 733
7899.14 695
7899.98 690
7900.82 719
7901.66 732
7902.50 775
7903.34 780
7904.18 814
7905.02 788
7905.86 719
7906.70 805
7907.54 770
7908.37 720
7909.21 680
7910.05 701
7910.89 685
7911.73 647
7912.57 663
7913.41 694
7914.25 634
7915.09 646
7915.93 721
7916.77 732
7917.61 845
7918.45 843
7919.29 873
7920.13 958
7920.97 935
7921.81 1001
7922.65 901
7923.49 846
7924.33 885
7925.17 919
7926.01 878
7926.85 797
7927.69 779
7928.53 714
7929.37 637
7930.21 646
7931.05 757
7931.90 733
7932.74 762
7933.58 774
7934.42 819
7935.26 739
7936.10 758
7936.94 745
7937.78 757
7938.62 770
7939.46 667
7940.30 654
7941.14 617
7941.99 644
7942.83 670
7943.67 581
7944.51 651
7945.35 711
7946.19 658
7947.03 616
7947.88 589
7948.72 617
7949.56 683
7950.40 626
7951.24 643
7952.08 664
7952.93 652
7953.77 610
7954.61 661
7955.45 678
7956.29 724
7957.13 698
7957.98 640
7958.82 718
7959.66 671
7960.50 735
7961.35 689
7962.19 674
7963.03 652
7963.87 707
7964.71 691
7965.56 627
7966.40 643
7967.24 663
7968.08 758
7968.93 792
7969.77 672
7970.61 648
7971.45 735
7972.30 730
7973.14 683
7973.98 703
7974.83 637
7975.67 618
7976.51 590
7977.36 621
7978.20 676
7979.04 639
7979.88 631
7980.73 649
7981.57 686
7982.41 740
7983.26 660
7984.10 707
7984.94 647
7985.79 697
7986.63 668
7987.47 660
7988.32 648
7989.16 605
7990.01 597
7990.85 615
7991.69 614
7992.54 638
7993.38 620
7994.23 596
7995.07 545
7995.91 588
7996.76 582
7997.60 558
7998.45 573
7999.29 518
8000.13 585
8000.98 599
8001.82 608
8002.67 645
8003.51 620
8004.36 599
8005.20 573
8006.04 594
8006.89 591
8007.73 673
8008.58 635
8009.42 643
8010.27 580
8011.11 616
8011.96 685
8012.80 639
8013.65 636
8014.49 604
8015.34 696
8016.18 730
8017.03 623
8017.87 525
8018.72 559
8019.56 543
8020.41 595
8021.25 600
8022.10 589
8022.95 532
8023.79 565
8024.64 620
8025.48 629
8026.33 534
8027.17 612
8028.02 573
8028.86 663
8029.71 605
8030.56 612
8031.40 618
8032.25 579
8033.09 569
8033.94 666
8034.79 588
8035.63 601
8036.48 601
8037.32 595
8038.17 588
8039.02 606
8039.86 691
8040.71 673
8041.56 651
8042.40 581
8043.25 596
8044.10 584
8044.94 570
8045.79 557
8046.64 554
8047.48 552
8048.33 573
8049.18 596
8050.02 623
8050.87 598
8051.72 595
8052.56 552
8053.41 546
8054.26 548
8055.11 554
8055.95 587
8056.80 558
8057.65 571
8058.49 563
8059.34 540
8060.19 526
8061.04 570
8061.88 532
8062.73 525
8063.58 512
8064.43 475
8065.27 455
8066.12 529
8066.97 570
8067.82 572
8068.67 572
8069.51 601
8070.36 507
8071.21 530
8072.06 537
8072.91 522
8073.75 522
8074.60 480
8075.45 502
8076.30 497
8077.15 524
8078.00 555
8078.84 566
8079.69 455
8080.54 457
8081.39 515
8082.24 468
8083.09 474
8083.94 533
8084.78 551
8085.63 544
8086.48 494
8087.33 496
8088.18 491
8089.03 535
8089.88 521
8090.73 509
8091.58 456
8092.42 531
8093.27 610
8094.12 574
8094.97 545
8095.82 508
8096.67 470
8097.52 501
8098.37 499
8099.22 516
8100.07 486
8100.92 553
8101.77 552
8102.62 484
8103.47 531
8104.32 514
8105.17 531
8106.02 521
8106.87 561
8107.72 608
8108.57 571
8109.42 534
8110.27 498
8111.12 496
8111.97 531
8112.82 523
8113.67 548
8114.52 534
8115.37 523
8116.22 577
8117.07 504
8117.92 463
8118.77 546
8119.62 512
8120.47 506
8121.32 546
8122.17 557
8123.02 536
8123.87 531
8124.72 562
8125.57 521
8126.43 513
8127.28 499
8128.13 491
8128.98 537
8129.83 546
8130.68 583
8131.53 548
8132.38 518
8133.23 613
8134.09 529
8134.94 456
8135.79 551
8136.64 531
8137.49 550
8138.34 533
8139.19 549
8140.05 516
8140.90 481
8141.75 455
8142.60 491
8143.45 549
8144.30 531
8145.16 509
8146.01 511
8146.86 537
8147.71 590
8148.56 542
8149.42 519
8150.27 504
8151.12 495
8151.97 485
8152.83 497
8153.68 514
8154.53 552
8155.38 558
8156.24 570
8157.09 553
8157.94 588
8158.79 591
8159.65 543
8160.50 476
8161.35 548
8162.20 609
8163.06 644
8163.91 637
8164.76 533
8165.62 501
8166.47 481
8167.32 476
8168.17 478
8169.03 511
8169.88 587
8170.73 547
8171.59 512
8172.44 522
8173.29 524
8174.15 483
8175.00 501
8175.85 518
8176.71 436
8177.56 458
8178.42 543
8179.27 542
8180.12 456
8180.98 497
8181.83 463
8182.68 488
8183.54 510
8184.39 446
8185.25 462
8186.10 451
8186.95 441
8187.81 433
8188.66 460
8189.52 554
8190.37 512
8191.22 440
8192.08 467
8192.93 469
8193.79 464
8194.64 518
8195.50 543
8196.35 522
8197.21 497
8198.06 500
8198.92 543
8199.77 543
8200.63 486
8201.48 506
8202.33 453
8203.19 456
8204.04 470
8204.90 466
8205.75 528
8206.61 511
8207.47 466
8208.32 486
8209.18 470
8210.03 451
8210.89 462
8211.74 464
8212.60 516
8213.45 524
8214.31 523
8215.16 512
8216.02 500
8216.87 489
8217.73 484
8218.59 422
8219.44 523
8220.30 504
8221.15 552
8222.01 523
8222.87 537
8223.72 516
8224.58 539
8225.43 551
8226.29 579
8227.15 625
8228.00 597
8228.86 549
8229.71 521
8230.57 487
8231.43 459
8232.28 463
8233.14 495
8234.00 532
8234.85 476
8235.71 486
8236.57 524
8237.42 461
8238.28 477
8239.14 527
8239.99 450
8240.85 464
8241.71 493
8242.56 567
8243.42 473
8244.28 470
8245.14 464
8245.99 512
8246.85 477
8247.71 492
8248.56 548
8249.42 488
8250.28 511
8251.14 529
8251.99 514
8252.85 438
8253.71 489
8254.57 466
8255.42 442
8256.28 495
8257.14 491
8258.00 519
8258.86 481
8259.71 486
8260.57 479
8261.43 462
8262.29 551
8263.15 526
8264.00 500
8264.86 478
8265.72 454
8266.58 449
8267.44 431
8268.29 499
8269.15 431
8270.01 452
8270.87 503
8271.73 495
8272.59 478
8273.45 464
8274.30 456
8275.16 481
8276.02 457
8276.88 472
8277.74 468
8278.60 469
8279.46 538
8280.32 455
8281.18 506
8282.03 510
8282.89 501
8283.75 536
8284.61 479
8285.47 502
8286.33 442
8287.19 466
8288.05 492
8288.91 490
8289.77 458
8290.63 435
8291.49 437
8292.35 508
8293.21 589
8294.07 527
8294.93 494
8295.78 492
8296.64 561
8297.50 605
8298.36 533
8299.22 546
8300.08 456
8300.94 532
8301.80 513
8302.66 528
8303.52 474
8304.38 480
8305.25 531
8306.11 535
8306.97 591
8307.83 556
8308.69 534
8309.55 573
8310.41 481
8311.27 513
8312.13 489
8312.99 520
8313.85 514
8314.71 505
8315.57 515
8316.43 448
8317.29 444
8318.15 479
8319.02 542
8319.88 549
8320.74 532
8321.60 561
8322.46 545
8323.32 551
8324.18 531
8325.04 543
8325.90 532
8326.77 467
8327.63 485
8328.49 476
8329.35 464
8330.21 477
8331.07 527
8331.93 490
8332.80 489
8333.66 493
8334.52 480
8335.38 467
8336.24 467
8337.11 515
8337.97 496
8338.83 478
8339.69 495
8340.55 512
8341.42 493
8342.28 458
8343.14 453
8344.00 493
8344.86 527
8345.73 521
8346.59 551
8347.45 541
8348.31 546
8349.18 474
8350.04 527
8350.90 562
8351.76 500
8352.63 517
8353.49 510
8354.35 542
8355.22 528
8356.08 523
8356.94 519
8357.80 540
8358.67 483
8359.53 519
8360.39 542
8361.26 551
8362.12 556
8362.98 543
8363.85 530
8364.71 543
8365.57 508
8366.44 513
8367.30 539
8368.16 535
8369.03 540
8369.89 519
8370.75 518
8371.62 556
8372.48 475
8373.35 570
8374.21 594
8375.07 541
8375.94 595
8376.80 578
8377.67 599
8378.53 520
8379.39 577
8380.26 536
8381.12 564
8381.99 630
8382.85 596
8383.71 561
8384.58 643
8385.44 647
8386.31 540
8387.17 573
8388.04 455
8388.90 549
8389.77 557
8390.63 605
8391.50 575
8392.36 529
8393.22 588
8394.09 641
8394.95 591
8395.82 598
8396.68 583
8397.55 567
8398.41 578
8399.28 663
8400.14 635
8401.01 515
8401.88 555
8402.74 579
8403.61 588
8404.47 581
8405.34 603
8406.20 640
8407.07 600
8407.93 608
8408.80 692
8409.66 617
8410.53 669
8411.40 762
8412.26 622
8413.13 625
8413.99 642
8414.86 647
8415.73 646
8416.59 676
8417.46 700
8418.32 661
8419.19 657
8420.06 685
8420.92 670
8421.79 704
8422.65 634
8423.52 621
8424.39 650
8425.25 662
8426.12 752
8426.99 751
8427.85 742
8428.72 792
8429.59 814
8430.45 732
8431.32 785
8432.19 772
8433.05 674
8433.92 692
8434.79 727
8435.65 818
8436.52 792
8437.39 848
8438.26 808
8439.12 834
8439.99 823
8440.86 897
8441.73 933
8442.59 909
8443.46 924
8444.33 995
8445.19 969
8446.06 967
8446.93 998
8447.80 1102
8448.67 964
8449.53 1054
8450.40 1046
8451.27 1077
8452.14 977
8453.00 1018
8453.87 1071
8454.74 1015
8455.61 1086
8456.48 1286
8457.34 1720
8458.21 2090
8459.08 2475
8459.95 2858
8460.82 3140
8461.69 2976
8462.55 2762
8463.42 2592
8464.29 2142
8465.16 1793
8466.03 1588
8466.90 1451
8467.77 1195
8468.63 1215
8469.50 1111
8470.37 1056
8471.24 917
8472.11 914
8472.98 894
8473.85 904
8474.72 772
8475.58 808
8476.45 805
8477.32 731
8478.19 770
8479.06 754
8479.93 846
8480.80 790
8481.67 743
8482.54 806
8483.41 799
8484.28 719
8485.15 744
8486.02 802
8486.89 727
8487.76 745
8488.63 828
8489.50 798
8490.37 743
8491.24 832
8492.11 881
8492.98 836
8493.85 810
8494.72 865
8495.59 863
8496.46 849
8497.33 948
8498.20 957
8499.07 951
8499.94 880
8500.81 922
8501.68 985
8502.55 866
8503.42 737
8504.29 725
8505.16 669
8506.03 670
8506.90 699
8507.77 712
8508.64 662
8509.51 725
8510.38 719
8511.25 725
8512.13 763
8513.00 778
8513.87 767
8514.74 743
8515.61 724
8516.48 769
8517.35 792
8518.22 793
8519.09 836
8519.97 785
8520.84 717
8521.71 725
8522.58 796
8523.45 769
8524.32 792
8525.19 777
8526.07 757
8526.94 743
8527.81 759
8528.68 779
8529.55 795
8530.43 863
8531.30 878
8532.17 757
8533.04 782
8533.91 798
8534.79 774
8535.66 779
8536.53 778
8537.40 730
8538.27 757
8539.15 820
8540.02 773
8540.89 793
8541.76 768
8542.64 844
8543.51 775
8544.38 736
8545.25 785
8546.13 742
8547.00 715
8547.87 703
8548.74 661
8549.62 701
8550.49 698
8551.36 717
8552.24 670
8553.11 721
8553.98 700
8554.86 644
8555.73 743
8556.60 748
8557.48 735
8558.35 737
8559.22 785
8560.10 757
8560.97 794
8561.84 781
8562.72 773
8563.59 722
8564.46 712
8565.34 702
8566.21 707
8567.08 696
8567.96 657
8568.83 651
8569.71 648
8570.58 731
8571.45 694
8572.33 690
8573.20 687
8574.08 663
8574.95 650
8575.82 701
8576.70 669
8577.57 681
8578.45 685
8579.32 597
8580.20 647
8581.07 658
8581.94 633
8582.82 656
8583.69 631
8584.57 595
8585.44 593
8586.32 597
8587.19 687
8588.07 632
8588.94 618
8589.82 571
8590.69 661
8591.57 704
8592.44 653
8593.32 639
8594.19 635
8595.07 651
8595.94 664
8596.82 597
8597.69 617
8598.57 650
8599.44 663
8600.32 730
8601.19 685
8602.07 656
8602.95 682
8603.82 624
8604.70 677
8605.57 660
8606.45 627
8607.32 647
8608.20 651
8609.08 702
8609.95 649
8610.83 705
8611.70 643
8612.58 653
8613.46 683
8614.33 642
8615.21 608
8616.08 675
8616.96 662
8617.84 660
8618.71 659
8619.59 657
8620.47 664
8621.34 666
8622.22 615
8623.10 632
8623.97 641
8624.85 629
8625.73 684
8626.60 646
8627.48 676
8628.36 674
8629.23 669
8630.11 661
8630.99 714
8631.87 790
8632.74 740
8633.62 745
8634.50 686
8635.37 759
8636.25 746
8637.13 721
8638.01 791
8638.88 788
8639.76 800
8640.64 723
8641.52 828
8642.39 813
8643.27 814
8644.15 800
8645.03 702
8645.90 760
8646.78 786
8647.66 776
8648.54 699
8649.42 830
8650.29 821
8651.17 827
8652.05 819
8652.93 851
8653.81 842
8654.68 865
8655.56 887
8656.44 964
8657.32 984
8658.20 998
8659.08 1054
8659.95 868
8660.83 886
8661.71 830
8662.59 866
8663.47 911
8664.35 952
8665.23 863
8666.10 937
8666.98 886
8667.86 926
8668.74 944
8669.62 961
8670.50 951
8671.38 1036
8672.26 1033
8673.14 1025
8674.02 991
8674.90 1118
8675.77 1283
8676.65 1323
8677.53 1286
8678.41 1495
8679.29 1464
8680.17 1478
8681.05 1472
8681.93 1327
8682.81 1291
8683.69 1256
8684.57 1286
8685.45 1326
8686.33 1134
8687.21 1139
8688.09 1152
8688.97 1047
8689.85 1102
8690.73 1083
8691.61 1306
8692.49 1445
8693.37 1772
8694.25 2017
8695.13 2315
8696.01 2828
8696.89 2861
8697.77 2986
8698.65 2824
8699.53 2566
8700.41 2355
8701.29 1949
8702.17 1699
8703.05 1517
8703.94 1348
8704.82 1246
8705.70 1211
8706.58 1042
8707.46 978
8708.34 935
8709.22 913
8710.10 935
8710.98 930
8711.86 923
8712.75 925
8713.63 947
8714.51 880
8715.39 875
8716.27 890
8717.15 875
8718.03 875
8718.91 905
8719.80 892
8720.68 900
8721.56 877
8722.44 955
8723.32 902
8724.20 925
8725.09 958
8725.97 970
8726.85 985
8727.73 987
8728.61 964
8729.50 869
8730.38 904
8731.26 973
8732.14 927
8733.02 1032
8733.91 1173
8734.79 1137
8735.67 1105
8736.55 1009
8737.44 1041
8738.32 1032
8739.20 1005
8740.08 978
8740.97 966
8741.85 973
8742.73 972
8743.61 993
8744.50 1013
8745.38 937
8746.26 914
8747.15 914
8748.03 874
8748.91 951
8749.79 925
8750.68 886
8751.56 934
8752.44 901
8753.33 904
8754.21 1006
8755.09 1029
8755.98 977
8756.86 974
8757.74 973
8758.63 1003
8759.51 1037
8760.39 1069
8761.28 1135
8762.16 1100
8763.05 1031
8763.93 1131
8764.81 1112
8765.70 1098
8766.58 1154
8767.46 1135
8768.35 1155
8769.23 1219
8770.12 1287
8771.00 1245
8771.89 1361
8772.77 1417
8773.65 1276
8774.54 1264
8775.42 1169
8776.31 1212
8777.19 1218
8778.08 1240
8778.96 1213
8779.84 1215
8780.73 1335
8781.61 1441
8782.50 1553
8783.38 1817
8784.27 2173
8785.15 2528
8786.04 2679
8786.92 2941
8787.81 2864
8788.69 2703
8789.58 2488
8790.46 2089
8791.35 1903
8792.23 1803
8793.12 1625
8794.00 1356
8794.89 1287
8795.77 1266
8796.66 1191
8797.55 1279
8798.43 1352
8799.32 1476
8800.20 1588
8801.09 1761
8801.97 1795
8802.86 1794
8803.74 1714
8804.63 1732
8805.52 1591
8806.40 1453
8807.29 1412
8808.17 1224
8809.06 1172
8809.95 1139
8810.83 1071
8811.72 1005
8812.60 1024
8813.49 1151
8814.38 1112
8815.26 1093
8816.15 1239
8817.04 1221
8817.92 1238
8818.81 1198
8819.70 1215
8820.58 1096
8821.47 1004
8822.36 1057
8823.24 1069
8824.13 1015
8825.02 943
8825.90 987
8826.79 1035
8827.68 999
8828.56 949
8829.45 901
8830.34 910
8831.23 920
8832.11 967
8833.00 950
8833.89 932
8834.77 908
8835.66 905
8836.55 877
8837.44 931
8838.32 933
8839.21 949
8840.10 863
8840.99 919
8841.88 894
8842.76 906
8843.65 902
8844.54 916
8845.43 940
8846.31 934
8847.20 872
8848.09 894
8848.98 927
8849.87 873
8850.75 873
8851.64 878
8852.53 837
8853.42 900
8854.31 881
8855.20 858
8856.08 812
8856.97 846
8857.86 865
8858.75 866
8859.64 836
8860.53 837
8861.42 881
8862.30 855
8863.19 905
8864.08 903
8864.97 854
8865.86 858
8866.75 829
8867.64 780
8868.53 761
8869.42 849
8870.30 811
8871.19 713
8872.08 719
8872.97 731
8873.86 781
8874.75 781
8875.64 778
8876.53 793
8877.42 705
8878.31 771
8879.20 796
8880.09 733
8880.98 772
8881.87 681
8882.76 694
8883.65 710
8884.54 654
8885.43 643
8886.32 709
8887.21 722
8888.10 691
8888.99 693
8889.88 637
8890.77 626
8891.66 678
8892.55 635
8893.44 640
8894.33 644
8895.22 648
8896.11 631
8897.00 658
8897.89 649
8898.78 624
8899.67 673
8900.56 622
8901.45 720
8902.34 643
8903.23 527
8904.12 649
8905.02 607
8905.91 597
8906.80 622
8907.69 618
8908.58 587
8909.47 629
8910.36 586
8911.25 628
8912.14 640
8913.04 590
8913.93 582
8914.82 670
8915.71 656
8916.60 677
8917.49 617
8918.38 642
8919.28 605
8920.17 637
8921.06 558
8921.95 589
8922.84 600
8923.73 559
8924.63 577
8925.52 542
8926.41 538
8927.30 566
8928.19 567
8929.09 597
8929.98 556
8930.87 536
8931.76 561
8932.65 550
8933.55 588
8934.44 586
8935.33 567
8936.22 577
8937.12 565
8938.01 526
8938.90 516
8939.79 507
8940.69 521
8941.58 585
8942.47 615
8943.37 567
8944.26 538
8945.15 504
8946.04 524
8946.94 455
8947.83 506
8948.72 521
8949.62 564
8950.51 559
8951.40 523
8952.30 494
8953.19 528
8954.08 534
8954.98 555
8955.87 498
8956.76 527
8957.66 532
8958.55 573
8959.44 502
8960.34 511
8961.23 520
8962.12 492
8963.02 523
8963.91 490
8964.81 515
8965.70 517
8966.59 569
8967.49 531
8968.38 484
8969.28 471
8970.17 490
8971.06 513
8971.96 471
8972.85 499
8973.75 556
8974.64 552
8975.54 491
8976.43 499
8977.32 469
8978.22 530
8979.11 497
8980.01 470
8980.90 452
8981.80 471
8982.69 517
8983.59 491
8984.48 409
8985.38 459
8986.27 536
8987.17 505
8988.06 465
8988.96 507
8989.85 488
8990.75 490
8991.64 487
8992.54 504
8993.43 413
8994.33 452
8995.22 486
8996.12 449
8997.01 462
8997.91 458
8998.81 482
8999.70 477
9000.60 459
9001.49 490
9002.39 517
9003.28 517
9004.18 421
9005.08 452
9005.97 478
9006.87 479
9007.76 451
9008.66 386
9009.56 432
9010.45 497
9011.35 484
9012.24 496
9013.14 446
9014.04 461
9014.93 427
9015.83 440
9016.73 418
9017.62 459
9018.52 419
9019.42 406
9020.31 466
9021.21 460
9022.11 423
9023.00 482
9023.90 436
9024.80 395
9025.69 408
9026.59 439
9027.49 438
9028.38 464
9029.28 456
9030.18 384
9031.08 409
9031.97 480
9032.87 442
9033.77 447
9034.66 495
9035.56 455
9036.46 410
9037.36 381
9038.25 439
9039.15 456
9040.05 472
9040.95 415
9041.85 425
9042.74 435
9043.64 387
9044.54 406
9045.44 403
9046.33 412
9047.23 422
9048.13 409
9049.03 410
9049.93 465
9050.82 430
9051.72 382
9052.62 392
9053.52 435
9054.42 499
9055.32 488
9056.21 456
9057.11 426
9058.01 421
9058.91 445
9059.81 475
9060.71 408
9061.61 459
9062.50 450
9063.40 423
9064.30 459
9065.20 436
9066.10 469
9067.00 435
9067.90 479
9068.80 440
9069.70 416
9070.60 442
9071.49 428
9072.39 424
9073.29 471
9074.19 463
9075.09 466
9075.99 445
9076.89 473
9077.79 392
9078.69 379
9079.59 377
9080.49 463
9081.39 449
9082.29 459
9083.19 475
9084.09 484
9084.99 438
9085.89 430
9086.79 408
9087.69 411
9088.59 392
9089.49 457
9090.39 451
9091.29 415
9092.19 403
9093.09 425
9093.99 438
9094.89 495
9095.79 437
9096.69 494
9097.59 452
9098.49 447
9099.39 468
9100.29 430
9101.19 410
9102.09 443
9102.99 405
9103.90 418
9104.80 425
9105.70 426
9106.60 392
9107.50 357
9108.40 387
9109.30 413
9110.20 399
9111.10 439
9112.00 424
9112.91 386
9113.81 394
9114.71 410
9115.61 369
9116.51 378
9117.41 379
9118.31 394
9119.22 377
9120.12 404
9121.02 458
9121.92 456
9122.82 447
9123.72 354
9124.63 413
9125.53 402
9126.43 407
9127.33 386
9128.23 364
9129.14 401
9130.04 411
9130.94 400
9131.84 411
9132.74 464
9133.65 442
9134.55 421
9135.45 403
9136.35 406
9137.26 384
9138.16 393
9139.06 480
9139.96 436
9140.87 412
9141.77 415
9142.67 417
9143.57 380
9144.48 410
9145.38 386
9146.28 407
9147.19 424
9148.09 408
9148.99 419
9149.90 471
9150.80 422
9151.70 376
9152.60 388
9153.51 404
9154.41 407
9155.31 389
9156.22 437
9157.12 408
9158.02 396
9158.93 435
9159.83 406
9160.74 383
9161.64 434
9162.54 474
9163.45 417
9164.35 449
9165.25 425
9166.16 405
9167.06 363
9167.97 437
9168.87 427
9169.77 374
9170.68 436
9171.58 390
9172.49 421
9173.39 394
9174.30 422
9175.20 418
9176.10 423
9177.01 418
9177.91 406
9178.82 401
9179.72 449
9180.63 503
9181.53 423
9182.44 426
9183.34 408
9184.25 402
9185.15 408
9186.05 445
9186.96 442
9187.86 439
9188.77 403
9189.67 419
9190.58 433
9191.48 425
9192.39 412
9193.30 383
9194.20 395
9195.11 401
9196.01 425
9196.92 417
9197.82 364
9198.73 417
9199.63 471
9200.54 424
9201.44 399
9202.35 455
9203.26 482
9204.16 476
9205.07 441
9205.97 434
9206.88 448
9207.78 388
9208.69 426
9209.60 447
9210.50 474
9211.41 465
9212.32 382
9213.22 357
9214.13 410
9215.03 435
9215.94 475
9216.85 417
9217.75 437
9218.66 408
9219.57 389
9220.47 421
9221.38 425
9222.29 375
9223.19 411
9224.10 410
9225.01 394
9225.91 397
9226.82 412
9227.73 432
9228.63 449
9229.54 435
9230.45 365
9231.36 417
9232.26 440
9233.17 427
9234.08 390
9234.98 404
9235.89 424
9236.80 427
9237.71 452
9238.61 382
9239.52 427
9240.43 429
9241.34 409
9242.24 383
9243.15 367
9244.06 407
9244.97 423
9245.87 374
9246.78 406
9247.69 457
9248.60 393
9249.51 437
9250.41 430
9251.32 398
9252.23 444
9253.14 355
9254.05 366
9254.96 369
9255.86 383
9256.77 414
9257.68 442
9258.59 415
9259.50 421
9260.41 400
9261.31 381
9262.22 378
9263.13 411
9264.04 370
9264.95 385
9265.86 422
9266.77 378
9267.68 377
9268.58 371
9269.49 414
9270.40 366
9271.31 418
9272.22 461
9273.13 418
9274.04 380
9274.95 418
9275.86 403
9276.77 420
9277.68 412
9278.59 400
9279.50 399
9280.40 425
9281.31 440
9282.22 357
9283.13 414
9284.04 451
9284.95 436
9285.86 363
9286.77 389
9287.68 379
9288.59 417
9289.50 443
9290.41 465
9291.32 434
9292.23 389
9293.14 410
9294.05 388
9294.96 420
9295.87 404
9296.78 383
9297.69 357
9298.60 420
9299.52 387
9300.43 356
9301.34 420
9302.25 446
9303.16 452
9304.07 427
9304.98 429
9305.89 444
9306.80 416
9307.71 362
9308.62 403
9309.53 466
9310.44 471
9311.36 430
9312.27 397
9313.18 437
9314.09 436
9315.00 410
9315.91 436
9316.82 478
9317.73 435
9318.64 409
9319.56 403
9320.47 394
9321.38 353
9322.29 396
9323.20 440
9324.11 434
9325.03 479
9325.94 426
9326.85 410
9327.76 433
9328.67 431
9329.59 421
9330.50 438
9331.41 420
9332.32 435
9333.23 405
9334.15 401
9335.06 404
9335.97 409
9336.88 410
9337.79 388
9338.71 394
9339.62 414
9340.53 410
9341.44 373
9342.36 381
9343.27 364
9344.18 355
9345.09 412
9346.01 400
9346.92 369
9347.83 388
9348.75 403
9349.66 422
9350.57 425
9351.48 407
9352.40 428
9353.31 374
9354.22 418
9355.14 438
9356.05 391
9356.96 373
9357.88 384
9358.79 383
9359.70 390
9360.62 415
9361.53 367
9362.44 390
9363.36 449
9364.27 360
9365.19 347
9366.10 397
9367.01 486
9367.93 455
9368.84 402
9369.75 414
9370.67 439
9371.58 446
9372.50 525
9373.41 442
9374.32 424
9375.24 444
9376.15 437
9377.07 443
9377.98 431
9378.90 405
9379.81 431
9380.72 417
9381.64 433
9382.55 422
9383.47 442
9384.38 435
9385.30 412
9386.21 435
9387.13 423
9388.04 371
9388.96 400
9389.87 422
9390.79 410
9391.70 446
9392.62 398
9393.53 455
9394.45 445
9395.36 455
9396.28 438
9397.19 464
9398.11 468
9399.02 441
9399.94 439
9400.85 467
9401.77 492
9402.68 475
9403.60 460
9404.52 425
9405.43 490
9406.35 407
9407.26 420
9408.18 403
9409.09 402
9410.01 444
9410.93 447
9411.84 439
9412.76 449
9413.67 468
9414.59 430
9415.51 456
9416.42 466
9417.34 507
9418.26 402
9419.17 414
9420.09 444
9421.00 428
9421.92 437
9422.84 454
9423.75 433
9424.67 378
9425.59 424
9426.50 436
9427.42 451
9428.34 430
9429.25 424
9430.17 405
9431.09 392
9432.00 432
9432.92 390
9433.84 387
9434.76 396
9435.67 375
9436.59 437
9437.51 491
9438.42 447
9439.34 453
9440.26 440
9441.18 414
9442.09 478
9443.01 459
9443.93 447
9444.85 394
9445.76 377
9446.68 425
9447.60 426
9448.52 387
9449.43 399
9450.35 454
9451.27 425
9452.19 455
9453.11 467
9454.02 441
9454.94 479
9455.86 502
9456.78 557
9457.70 531
9458.62 510
9459.53 534
9460.45 528
9461.37 478
9462.29 520
9463.21 490
9464.13 508
9465.04 513
9465.96 464
9466.88 461
9467.80 508
9468.72 451
9469.64 523
9470.56 540
9471.48 487
9472.39 433
9473.31 438
9474.23 491
9475.15 454
9476.07 474
9476.99 505
9477.91 516
9478.83 515
9479.75 502
9480.67 492
9481.59 549
9482.51 658
9483.42 695
9484.34 704
9485.26 671
9486.18 662
9487.10 672
9488.02 626
9488.94 574
9489.86 502
9490.78 463
9491.70 518
9492.62 532
9493.54 534
9494.46 456
9495.38 459
9496.30 485
9497.22 458
9498.14 447
9499.06 460
9499.98 483
9500.90 481
9501.82 474
9502.74 459
9503.66 503
9504.58 464
9505.50 477
9506.43 481
9507.35 467
9508.27 457
9509.19 456
9510.11 469
9511.03 502
9511.95 519
9512.87 443
9513.79 441
9514.71 414
9515.63 376
9516.55 459
9517.48 439
9518.40 448
9519.32 409
9520.24 443
9521.16 457
9522.08 449
9523.00 450
9523.92 404
9524.85 391
9525.77 462
9526.69 458
9527.61 467
9528.53 401
9529.45 428
9530.38 427
9531.30 431
9532.22 438
9533.14 442
9534.06 465
9534.98 472
9535.91 445
9536.83 465
9537.75 465
9538.67 462
9539.60 474
9540.52 480
9541.44 457
9542.36 493
9543.28 497
9544.21 437
9545.13 482
9546.05 454
9546.97 467
9547.90 484
9548.82 466
9549.74 457
9550.66 505
9551.59 483
9552.51 478
9553.43 462
9554.36 504
9555.28 496
9556.20 468
9557.13 468
9558.05 458
9558.97 436
9559.89 433
9560.82 492
9561.74 503
9562.66 474
9563.59 500
9564.51 563
9565.43 517
9566.36 479
9567.28 531
9568.20 482
9569.13 488
9570.05 475
9570.98 485
9571.90 424
9572.82 477
9573.75 491
9574.67 455
9575.60 463
9576.52 477
9577.44 534
9578.37 494
9579.29 482
9580.22 532
9581.14 480
9582.06 448
9582.99 451
9583.91 467
9584.84 461
9585.76 480
9586.69 489
9587.61 473
9588.53 461
9589.46 475
9590.38 527
9591.31 481
9592.23 481
9593.16 519
9594.08 498
9595.01 484
9595.93 460
9596.86 479
9597.78 520
9598.71 530
9599.63 492
9600.56 519
9601.48 483
9602.41 498
9603.33 458
9604.26 452
9605.18 509
9606.11 479
9607.03 444
9607.96 500
9608.89 517
9609.81 502
9610.74 533
9611.66 511
9612.59 532
9613.51 473
9614.44 505
9615.37 485
9616.29 474
9617.22 524
9618.14 572
9619.07 540
9620.00 533
9620.92 544
9621.85 518
9622.77 542
9623.70 510
9624.63 482
9625.55 537
9626.48 519
9627.41 503
9628.33 530
9629.26 504
9630.19 545
9631.11 511
9632.04 533
9632.97 489
9633.89 550
9634.82 510
9635.75 572
9636.67 551
9637.60 556
9638.53 599
9639.45 562
9640.38 535
9641.31 597
9642.23 600
9643.16 582
9644.09 545
9645.02 597
9645.94 606
9646.87 633
9647.80 550
9648.73 606
9649.65 646
9650.58 631
9651.51 741
9652.44 679
9653.36 739
9654.29 806
9655.22 719
9656.15 740
9657.08 706
9658.00 723
9658.93 711
9659.86 694
9660.79 733
9661.72 729
9662.64 640
9663.57 722
9664.50 709
9665.43 677
9666.36 683
9667.28 710
9668.21 728
9669.14 699
9670.07 714
9671.00 760
9671.93 803
9672.86 768
9673.78 766
9674.71 764
9675.64 762
9676.57 736
9677.50 760
9678.43 809
9679.36 837
9680.29 751
9681.21 827
9682.14 712
9683.07 693
9684.00 777
9684.93 760
9685.86 837
9686.79 814
9687.72 792
9688.65 768
9689.58 802
9690.51 766
9691.44 814
9692.37 813
9693.30 870
9694.23 893
9695.16 775
9696.09 805
9697.02 843
9697.94 863
9698.87 899
9699.80 936
9700.73 1024
9701.66 1256
9702.59 1246
9703.52 1282
9704.45 1217
9705.39 1212
9706.32 1170
9707.25 1136
9708.18 1063
9709.11 1010
9710.04 1000
9710.97 906
9711.90 872
9712.83 908
9713.76 854
9714.69 876
9715.62 878
9716.55 857
9717.48 871
9718.41 982
9719.34 966
9720.27 934
9721.21 1022
9722.14 917
9723.07 912
9724.00 768
9724.93 819
9725.86 791
9726.79 788
9727.72 703
9728.65 737
9729.59 726
9730.52 696
9731.45 741
9732.38 693
9733.31 751
9734.24 813
9735.17 772
9736.11 736
9737.04 739
9737.97 761
9738.90 808
9739.83 795
9740.77 803
9741.70 777
9742.63 708
9743.56 656
9744.49 697
9745.43 644
9746.36 641
9747.29 681
9748.22 660
9749.15 661
9750.09 648
9751.02 718
9751.95 650
9752.88 640
9753.82 659
9754.75 649
9755.68 718
9756.61 711
9757.55 601
9758.48 573
9759.41 602
9760.35 596
9761.28 614
9762.21 593
9763.14 523
9764.08 589
9765.01 645
9765.94 633
9766.88 607
9767.81 639
9768.74 600
9769.68 624
9770.61 619
9771.54 632
9772.48 617
9773.41 634
9774.34 633
9775.28 649
9776.21 628
9777.14 615
9778.08 614
9779.01 665
9779.94 671
9780.88 624
9781.81 689
9782.75 703
9783.68 607
9784.61 601
9785.55 704
9786.48 672
9787.42 654
9788.35 654
9789.28 670
9790.22 662
9791.15 615
9792.09 677
9793.02 612
9793.96 634
9794.89 580
9795.83 618
9796.76 605
9797.69 634
9798.63 651
9799.56 650
9800.50 665
9801.43 722
9802.37 673
9803.30 660
9804.24 638
9805.17 631
9806.11 594
9807.04 587
9807.98 597
9808.91 586
9809.85 561
9810.78 595
9811.72 580
9812.65 544
9813.59 519
9814.53 507
9815.46 507
9816.40 574
9817.33 504
9818.27 484
9819.20 548
9820.14 613
9821.07 498
9822.01 512
9822.95 524
9823.88 539
9824.82 528
9825.75 463
9826.69 472
9827.63 500
9828.56 446
9829.50 510
9830.43 508
9831.37 509
9832.31 492
9833.24 479
9834.18 519
9835.12 514
9836.05 526
9836.99 493
9837.93 487
9838.86 453
9839.80 434
9840.73 448
9841.67 508
9842.61 449
9843.55 509
9844.48 483
9845.42 449
9846.36 474
9847.29 509
9848.23 500
9849.17 513
9850.10 512
9851.04 454
9851.98 460
9852.92 489
9853.85 493
9854.79 448
9855.73 452
9856.67 507
9857.60 533
9858.54 502
9859.48 481
9860.42 461
9861.35 444
9862.29 453
9863.23 464
9864.17 453
9865.10 436
9866.04 425
9866.98 481
9867.92 453
9868.86 465
9869.79 516
9870.73 467
9871.67 426
9872.61 435
9873.55 491
9874.48 435
9875.42 401
9876.36 405
9877.30 451
9878.24 483
9879.18 504
9880.12 453
9881.05 495
9881.99 525
9882.93 451
9883.87 451
9884.81 452
9885.75 433
9886.69 469
9887.63 475
9888.56 452
9889.50 463
9890.44 508
9891.38 420
9892.32 410
9893.26 480
9894.20 420
9895.14 474
9896.08 450
9897.02 408
9897.96 458
9898.90 482
9899.84 457
9900.77 458
9901.71 439
9902.65 402
9903.59 459
9904.53 476
9905.47 472
9906.41 393
9907.35 413
9908.29 441
9909.23 438
9910.17 439
9911.11 461
9912.05 490
9912.99 465
9913.93 443
9914.87 408
9915.81 433
9916.75 449
9917.69 449
9918.63 440
9919.57 447
9920.52 415
9921.46 422
9922.40 485
9923.34 500
9924.28 450
9925.22 455
9926.16 505
9927.10 483
9928.04 605
9928.98 607
9929.92 673
9930.86 678
9931.80 655
9932.75 673
9933.69 669
9934.63 643
9935.57 583
9936.51 580
9937.45 576
9938.39 548
9939.33 489
9940.28 439
9941.22 438
9942.16 476
9943.10 403
9944.04 392
9944.98 437
9945.92 442
9946.87 441
9947.81 407
9948.75 357
9949.69 418
9950.63 404
9951.58 431
9952.52 422
9953.46 407
9954.40 406
9955.34 408
9956.29 390
9957.23 396
9958.17 417
9959.11 403
9960.06 392
9961.00 398
9961.94 406
9962.88 392
9963.83 440
9964.77 445
9965.71 432
9966.65 389
9967.60 423
9968.54 479
9969.48 467
9970.42 424
9971.37 426
9972.31 410
9973.25 388
9974.20 390
9975.14 421
9976.08 443
9977.03 383
9977.97 438
9978.91 371
9979.86 386
9980.80 415
9981.74 391
9982.69 408
9983.63 407
9984.57 378
9985.52 386
9986.46 392
9987.40 407
9988.35 412
9989.29 408
9990.23 448
9991.18 421
9992.12 466
9993.07 447
9994.01 407
9994.95 430
9995.90 433
9996.84 406
9997.79 443
9998.73 419
9999.67 358
10000.62 434
10001.56 433
10002.51 413
10003.45 384
10004.40 448
10005.34 435
10006.29 440
10007.23 445
10008.17 432
10009.12 386
10010.06 380
10011.01 413
10011.95 403
10012.90 391
10013.84 378
10014.79 379
10015.73 423
10016.68 368
10017.62 359
10018.57 401
10019.51 380
10020.46 401
10021.40 380
10022.35 404
10023.29 403
10024.24 422
10025.19 476
10026.13 404
10027.08 340
10028.02 419
10028.97 372
10029.91 416
10030.86 388
10031.80 430
10032.75 378
10033.70 304
10034.64 367
10035.59 376
10036.53 375
10037.48 389
10038.43 405
10039.37 421
10040.32 401
10041.26 425
10042.21 390
10043.16 367
10044.10 331
10045.05 347
10046.00 343
10046.94 367
10047.89 349
10048.84 367
10049.78 334
10050.73 340
10051.68 336
10052.62 318
10053.57 326
10054.52 392
10055.46 373
10056.41 358
10057.36 361
10058.30 348
10059.25 380
10060.20 416
10061.15 379
10062.09 379
10063.04 381
10063.99 383
10064.93 399
10065.88 404
10066.83 349
10067.78 357
10068.72 340
10069.67 375
10070.62 392
10071.57 340
10072.51 398
10073.46 391
10074.41 379
10075.36 364
10076.31 360
10077.25 352
10078.20 316
10079.15 364
10080.10 353
10081.05 397
10081.99 390
10082.94 375
10083.89 336
10084.84 349
10085.79 381
10086.74 322
10087.68 372
10088.63 375
10089.58 357
10090.53 342
10091.48 422
10092.43 386
10093.37 363
10094.32 366
10095.27 364
10096.22 379
10097.17 339
10098.12 346
10099.07 352
10100.02 374
10100.97 388
10101.91 399
10102.86 354
10103.81 343
10104.76 416
10105.71 349
10106.66 397
10107.61 347
10108.56 294
10109.51 345
10110.46 397
10111.41 374
10112.36 366
10113.31 375
10114.26 396
10115.21 357
10116.16 347
10117.11 354
10118.06 352
10119.01 333
10119.96 377
10120.91 350
10121.86 366
10122.81 360
10123.76 350
10124.71 311
10125.66 366
10126.61 383
10127.56 375
10128.51 344
10129.46 326
10130.41 339
10131.36 378
10132.31 360
10133.26 385
10134.21 309
10135.16 316
10136.11 331
10137.06 340
10138.01 318
10138.96 334
10139.91 405
10140.86 301
10141.82 322
10142.77 391
10143.72 351
10144.67 322
10145.62 293
10146.57 329
10147.52 351
10148.47 389
10149.42 402
10150.38 373
10151.33 338
10152.28 376
10153.23 329
10154.18 349
10155.13 397
10156.09 321
10157.04 324
10157.99 363
10158.94 380
10159.89 374
10160.84 378
10161.80 349
10162.75 378
10163.70 369
10164.65 355
10165.60 355
10166.56 397
10167.51 382
10168.46 350
10169.41 356
10170.36 364
10171.32 311
10172.27 344
10173.22 347
10174.17 320
10175.13 385
10176.08 363
10177.03 299
10177.98 366
10178.94 375
10179.89 361
10180.84 409
10181.80 398
10182.75 374
10183.70 369
10184.65 394
10185.61 359
10186.56 340
10187.51 374
10188.47 369
10189.42 412
10190.37 350
10191.33 349
10192.28 391
10193.23 381
10194.19 398
10195.14 399
10196.09 378
10197.05 374
10198.00 374
10198.95 399
10199.91 346
10200.86 318
10201.82 351
10202.77 388
10203.72 380
10204.68 397
10205.63 361
10206.58 414
10207.54 400
10208.49 440
10209.45 437
10210.40 433
10211.36 460
10212.31 501
10213.26 439
10214.22 457
10215.17 484
10216.13 425
10217.08 438
10218.04 443
10218.99 413
10219.94 386
10220.90 362
10221.85 370
10222.81 368
10223.76 398
10224.72 393
10225.67 377
10226.63 433
10227.58 442
10228.54 372
10229.49 374
10230.45 386
10231.40 415
10232.36 411
10233.31 378
10234.27 393
10235.22 393
10236.18 360
10237.14 357
10238.09 405
10239.05 409
10240.00 440
10240.96 455
10241.91 395
10242.87 420
10243.82 396
10244.78 435
10245.74 422
10246.69 399
10247.65 353
10248.60 355
10249.56 337
10250.52 327
10251.47 356
10252.43 332
10253.38 350
10254.34 402
10255.30 336
10256.25 370
10257.21 345
10258.17 339
10259.12 388
10260.08 383
10261.04 358
10261.99 324
10262.95 372
10263.91 378
10264.86 318
10265.82 332
10266.78 292
10267.73 317
10268.69 322
10269.65 333
10270.60 328
10271.56 357
10272.52 402
10273.47 344
10274.43 315
10275.39 294
10276.35 306
10277.30 373
10278.26 412
10279.22 327
10280.18 366
10281.13 361
10282.09 339
10283.05 337
10284.01 333
10284.96 312
10285.92 342
10286.88 330
10287.84 398
10288.79 326
10289.75 372
10290.71 368
10291.67 360
10292.63 371
10293.58 349
10294.54 341
10295.50 356
10296.46 333
10297.42 283
10298.38 356
10299.33 303
10300.29 335
10301.25 347
10302.21 306
10303.17 293
10304.13 327
10305.08 356
10306.04 343
10307.00 348
10307.96 337
10308.92 324
10309.88 354
10310.84 318
10311.80 297
10312.75 358
10313.71 332
10314.67 307
10315.63 292
10316.59 337
10317.55 319
10318.51 336
10319.47 337
10320.43 322
10321.39 305
10322.35 354
10323.31 346
10324.27 360
10325.23 332
10326.18 346
10327.14 348
10328.10 343
10329.06 339
10330.02 311
10330.98 283
10331.94 298
10332.90 320
10333.86 353
10334.82 353
10335.78 314
10336.74 304
10337.70 336
10338.66 324
10339.62 344
10340.58 320
10341.54 292
10342.50 332
10343.46 357
10344.43 311
10345.39 320
10346.35 334
10347.31 328
10348.27 310
10349.23 329
10350.19 364
10351.15 366
10352.11 360
10353.07 358
10354.03 372
10354.99 315
10355.95 332
10356.91 344
10357.88 353
10358.84 292
10359.80 324
10360.76 340
10361.72 378
10362.68 372
10363.64 329
10364.60 320
10365.57 358
10366.53 355
10367.49 357
10368.45 370
10369.41 347
10370.37 311
10371.34 332
10372.30 324
10373.26 351
10374.22 353
10375.18 352
10376.14 293
10377.11 291
10378.07 330
10379.03 302
10379.99 283
10380.95 312
10381.92 300
10382.88 366
10383.84 352
10384.80 307
10385.77 323
10386.73 308
10387.69 303
10388.65 338
10389.62 320
10390.58 318
10391.54 257
10392.50 281
10393.47 287
10394.43 336
10395.39 329
10396.35 353
10397.32 321
10398.28 290
10399.24 289
10400.21 317
10401.17 346
10402.13 364
10403.10 389
10404.06 377
10405.02 342
10405.99 293
10406.95 338
10407.91 375
10408.88 372
10409.84 307
10410.80 415
10411.77 342
10412.73 311
10413.69 318
10414.66 307
10415.62 333
10416.58 332
10417.55 343
10418.51 321
10419.48 304
10420.44 277
10421.40 350
10422.37 293
10423.33 351
10424.30 331
10425.26 303
10426.23 364
10427.19 297
10428.15 341
10429.12 347
10430.08 331
10431.05 333
10432.01 341
10432.98 355
10433.94 372
10434.91 341
10435.87 344
10436.83 350
10437.80 372
10438.76 359
10439.73 322
10440.69 329
10441.66 289
10442.62 302
10443.59 303
10444.55 328
10445.52 279
10446.48 360
10447.45 319
10448.41 290
10449.38 314
10450.35 315
10451.31 272
10452.28 290
10453.24 275
10454.21 328
10455.17 365
10456.14 274
10457.10 296
10458.07 302
10459.04 331
10460.00 314
10460.97 344
10461.93 324
10462.90 313
10463.87 294
10464.83 322
10465.80 352
10466.76 269
10467.73 293
10468.70 329
10469.66 319
10470.63 294
10471.59 264
10472.56 311
10473.53 345
10474.49 304
10475.46 320
10476.43 317
10477.39 299
10478.36 318
10479.33 316
10480.29 320
10481.26 357
10482.23 338
10483.19 319
10484.16 328
10485.13 349
10486.09 341
10487.06 310
10488.03 305
10489.00 343
10489.96 321
10490.93 313
10491.90 299
10492.87 321
10493.83 329
10494.80 290
10495.77 276
10496.73 299
10497.70 339
10498.67 331
10499.64 293
10500.61 315
10501.57 316
10502.54 251
10503.51 229
10504.48 286
10505.44 341
10506.41 306
10507.38 320
10508.35 313
10509.32 295
10510.28 287
10511.25 311
10512.22 337
10513.19 322
10514.16 314
10515.13 266
10516.09 313
10517.06 294
10518.03 306
10519.00 361
10519.97 300
10520.94 365
10521.91 328
10522.87 308
10523.84 290
10524.81 325
10525.78 312
10526.75 305
10527.72 292
10528.69 274
10529.66 306
10530.63 309
10531.59 296
10532.56 284
10533.53 269
10534.50 308
10535.47 292
10536.44 293
10537.41 305
10538.38 308
10539.35 308
10540.32 324
10541.29 305
10542.26 348
10543.23 343
10544.20 336
10545.17 310
10546.14 311
10547.11 317
10548.08 326
10549.05 307
10550.02 334
10550.99 323
10551.96 299
10552.93 364
10553.90 347
10554.87 328
10555.84 309
10556.81 286
10557.78 322
10558.75 321
10559.72 335
10560.69 352
10561.66 320
10562.63 323
10563.60 354
10564.57 412
10565.54 387
10566.51 395
10567.48 364
10568.45 371
10569.42 407
10570.40 395
10571.37 385
10572.34 340
10573.31 346
10574.28 343
10575.25 334
10576.22 370
10577.19 408
10578.16 316
10579.14 301
10580.11 289
10581.08 306
10582.05 283
10583.02 290
10583.99 277
10584.96 367
10585.94 386
10586.91 350
10587.88 317
10588.85 307
10589.82 283
10590.79 371
10591.77 402
10592.74 407
10593.71 306
10594.68 338
10595.65 368
10596.63 312
10597.60 287
10598.57 299
10599.54 322
10600.52 341
10601.49 316
10602.46 336
10603.43 335
10604.41 316
10605.38 319
10606.35 341
10607.32 349
10608.30 346
10609.27 304
10610.24 384
10611.21 303
10612.19 318
10613.16 314
10614.13 332
10615.11 322
10616.08 328
10617.05 283
10618.02 291
10619.00 353
10619.97 320
10620.94 305
10621.92 291
10622.89 306
10623.86 354
10624.84 371
10625.81 353
10626.78 308
10627.76 416
10628.73 358
10629.71 363
10630.68 313
10631.65 296
10632.63 350
10633.60 273
10634.57 309
10635.55 315
10636.52 317
10637.50 344
10638.47 343
10639.44 346
10640.42 317
10641.39 361
10642.37 385
10643.34 384
10644.31 408
10645.29 390
10646.26 434
10647.24 425
10648.21 379
10649.19 360
10650.16 330
10651.14 346
10652.11 380
10653.09 327
10654.06 306
10655.04 306
10656.01 335
10656.98 319
10657.96 297
10658.93 295
10659.91 330
10660.88 299
10661.86 334
10662.84 339
10663.81 338
10664.79 320
10665.76 289
10666.74 297
10667.71 319
10668.69 353
10669.66 300
10670.64 283
10671.61 331
10672.59 327
10673.56 281
10674.54 309
10675.52 332
10676.49 331
10677.47 338
10678.44 327
10679.42 288
10680.40 323
10681.37 299
10682.35 317
10683.32 324
10684.30 302
10685.28 317
10686.25 316
10687.23 327
10688.20 320
10689.18 335
10690.16 296
10691.13 322
10692.11 333
10693.09 317
10694.06 309
10695.04 274
10696.02 283
10696.99 295
10697.97 253
10698.95 293
10699.92 277
10700.90 269
10701.88 279
10702.85 302
10703.83 308
10704.81 310
10705.79 321
10706.76 304
10707.74 315
10708.72 287
10709.70 305
10710.67 286
10711.65 257
10712.63 275
10713.60 289
10714.58 308
10715.56 299
10716.54 364
10717.52 283
10718.49 290
10719.47 282
10720.45 248
10721.43 311
10722.40 329
10723.38 314
10724.36 305
10725.34 291
10726.32 290
10727.29 299
10728.27 296
10729.25 288
10730.23 265
10731.21 280
10732.19 277
10733.16 291
10734.14 254
10735.12 268
10736.10 283
10737.08 275
10738.06 294
10739.03 300
10740.01 299
10740.99 258
10741.97 280
10742.95 285
10743.93 282
10744.91 316
10745.89 240
10746.87 241
10747.84 328
10748.82 319
10749.80 292
10750.78 299
10751.76 301
10752.74 290
10753.72 309
10754.70 265
10755.68 284
10756.66 277
10757.64 299
10758.62 288
10759.60 332
10760.58 293
10761.56 266
10762.54 236
10763.52 287
10764.50 272
10765.48 300
10766.45 285
10767.43 310
10768.41 328
10769.39 271
10770.38 262
10771.36 286
10772.34 271
10773.32 289
10774.30 292
10775.28 293
10776.26 321
10777.24 304
10778.22 318
10779.20 279
10780.18 323
10781.16 305
10782.14 340
10783.12 345
10784.10 336
10785.08 325
10786.06 303
10787.04 313
10788.02 304
10789.00 338
10789.99 321
10790.97 298
10791.95 281
10792.93 333
10793.91 314
10794.89 288
10795.87 286
10796.85 284
10797.84 310
10798.82 295
10799.80 275
10800.78 296
10801.76 343
10802.74 279
10803.72 295
10804.71 287
10805.69 285
10806.67 313
10807.65 316
10808.63 277
10809.61 245
10810.60 263
10811.58 284
10812.56 307
10813.54 291
10814.52 322
10815.51 354
10816.49 282
10817.47 302
10818.45 289
10819.44 319
10820.42 301
10821.40 306
10822.38 302
10823.37 315
10824.35 277
10825.33 302
10826.31 336
10827.30 322
10828.28 321
10829.26 290
10830.24 287
10831.23 275
10832.21 272
10833.19 303
10834.18 299
10835.16 331
10836.14 304
10837.13 338
10838.11 317
10839.09 272
10840.07 287
10841.06 319
10842.04 273
10843.02 310
10844.01 345
10844.99 341
10845.98 282
10846.96 274
10847.94 298
10848.93 284
10849.91 285
10850.89 313
10851.88 309
10852.86 307
10853.84 300
10854.83 284
10855.81 319
10856.80 338
10857.78 304
10858.77 307
10859.75 309
10860.73 321
10861.72 323
10862.70 327
10863.69 343
10864.67 333
10865.66 290
10866.64 300
10867.62 329
10868.61 305
10869.59 336
10870.58 311
10871.56 325
10872.55 321
10873.53 339
10874.52 390
10875.50 364
10876.49 326
10877.47 342
10878.46 366
10879.44 353
10880.43 320
10881.41 292
10882.40 293
10883.38 329
10884.37 312
10885.35 311
10886.34 313
10887.32 328
10888.31 325
10889.29 357
10890.28 330
10891.27 277
10892.25 300
10893.24 327
10894.22 308
10895.21 294
10896.19 321
10897.18 322
10898.17 324
10899.15 333
10900.14 342
10901.12 348
10902.11 348
10903.10 358
10904.08 328
10905.07 350
10906.05 375
10907.04 382
10908.03 366
10909.01 436
10910.00 394
10910.99 392
10911.97 369
10912.96 386
10913.95 438
10914.93 419
10915.92 383
10916.91 343
10917.89 394
10918.88 424
10919.87 403
10920.85 471
10921.84 431
10922.83 426
10923.81 443
10924.80 376
10925.79 362
10926.78 439
10927.76 412
10928.75 395
10929.74 436
10930.73 416
10931.71 392
10932.70 372
10933.69 378
10934.68 375
10935.66 424
10936.65 407
10937.64 390
10938.63 359
10939.61 404
10940.60 455
10941.59 438
10942.58 426
10943.57 453
10944.55 472
10945.54 450
10946.53 457
10947.52 457
10948.51 481
10949.49 483
10950.48 525
10951.47 464
10952.46 460
10953.45 499
10954.44 501
10955.42 489
10956.41 480
10957.40 487
10958.39 493
10959.38 534
10960.37 599
10961.36 612
10962.34 733
10963.33 703
10964.32 685
10965.31 650
10966.30 629
10967.29 633
10968.28 590
10969.27 566
10970.26 621
10971.25 546
10972.24 509
10973.22 498
10974.21 559
10975.20 539
10976.19 492
10977.18 507
10978.17 483
10979.16 522
10980.15 474
10981.14 480
10982.13 557
10983.12 540
10984.11 517
10985.10 550
10986.09 536
10987.08 545
10988.07 524
10989.06 524
10990.05 527
10991.04 556
10992.03 546
10993.02 507
10994.01 566
10995.00 603
10995.99 550
10996.98 504
10997.97 565
10998.96 690
10999.95 689
11000.94 757
11001.93 877
11002.92 900
11003.92 985
11004.91 1014
11005.90 1046
11006.89 978
11007.88 924
11008.87 848
11009.86 750
11010.85 725
11011.84 695
11012.83 624
11013.82 568
11014.82 475
11015.81 470
11016.80 505
11017.79 542
11018.78 480
11019.77 527
11020.76 521
11021.76 521
11022.75 498
11023.74 516
11024.73 449
11025.72 401
11026.71 474
11027.70 492
11028.70 461
11029.69 436
11030.68 489
11031.67 464
11032.66 479
11033.66 430
11034.65 432
11035.64 436
11036.63 428
11037.62 419
11038.62 426
11039.61 475
11040.60 480
11041.59 435
11042.59 418
11043.58 446
11044.57 461
11045.56 479
11046.56 424
11047.55 414
11048.54 463
11049.53 451
11050.53 419
11051.52 385
11052.51 372
11053.51 406
11054.50 423
11055.49 372
11056.49 370
11057.48 372
11058.47 396
11059.46 329
11060.46 408
11061.45 426
11062.44 358
11063.44 392
11064.43 391
11065.42 396
11066.42 400
11067.41 340
11068.41 372
11069.40 413
11070.39 412
11071.39 397
11072.38 406
11073.37 402
11074.37 397
11075.36 400
11076.36 361
11077.35 365
11078.34 382
11079.34 367
11080.33 413
11081.33 407
11082.32 385
11083.31 390
11084.31 384
11085.30 357
11086.30 377
11087.29 386
11088.29 353
11089.28 409
11090.28 388
11091.27 417
11092.27 366
11093.26 369
11094.25 345
11095.25 359
11096.24 326
11097.24 319
11098.23 300
11099.23 326
11100.22 337
11101.22 376
11102.21 374
11103.21 346
11104.20 325
11105.20 342
11106.20 370
11107.19 389
11108.19 328
11109.18 351
11110.18 331
11111.17 386
11112.17 356
11113.16 331
11114.16 333
11115.15 343
11116.15 367
11117.15 391
11118.14 357
11119.14 303
11120.13 323
11121.13 349
11122.13 365
11123.12 359
11124.12 363
11125.11 401
11126.11 375
11127.11 352
11128.10 353
11129.10 349
11130.10 366
11131.09 333
11132.09 379
11133.09 373
11134.08 371
11135.08 341
11136.07 355
11137.07 343
11138.07 336
11139.07 349
11140.06 335
11141.06 385
11142.06 398
11143.05 369
11144.05 378
11145.05 352
11146.04 283
11147.04 312
11148.04 320
11149.04 327
11150.03 343
11151.03 283
11152.03 345
11153.02 355
11154.02 326
11155.02 287
11156.02 282
11157.01 318
11158.01 272
11159.01 275
11160.01 322
11161.01 332
11162.00 333
11163.00 353
11164.00 329
11165.00 376
11165.99 325
11166.99 336
11167.99 300
11168.99 347
11169.99 339
11170.99 336
11171.98 309
11172.98 311
11173.98 322
11174.98 354
11175.98 319
11176.98 329
11177.97 291
11178.97 305
11179.97 294
11180.97 330
11181.97 281
11182.97 285
11183.97 293
11184.96 273
11185.96 300
11186.96 300
11187.96 333
11188.96 307
11189.96 309
11190.96 286
11191.96 310
11192.96 294
11193.96 318
11194.96 302
11195.96 279
11196.95 306
11197.95 324
11198.95 338
11199.95 309
11200.95 291
11201.95 315
11202.95 318
11203.95 275
11204.95 277
11205.95 262
11206.95 316
11207.95 284
11208.95 264
11209.95 306
11210.95 319
11211.95 283
11212.95 280
11213.95 290
11214.95 304
11215.95 284
11216.95 297
11217.95 312
11218.95 340
11219.95 304
11220.95 285
11221.95 293
11222.95 263
11223.95 285
11224.95 313
11225.96 283
11226.96 274
11227.96 332
11228.96 340
11229.96 284
11230.96 297
11231.96 277
11232.96 289
11233.96 231
11234.96 263
11235.96 257
11236.97 327
11237.97 349
11238.97 313
11239.97 295
11240.97 318
11241.97 323
11242.97 281
11243.98 327
11244.98 310
11245.98 325
11246.98 328
11247.98 330
11248.98 321
11249.98 311
11250.99 304
11251.99 294
11252.99 301
11253.99 299
11254.99 274
11256.00 306
11257.00 293
11258.00 271
11259.00 342
11260.00 315
11261.01 296
11262.01 274
11263.01 279
11264.01 309
11265.02 302
11266.02 299
11267.02 282
11268.02 303
11269.03 273
11270.03 325
11271.03 314
11272.03 335
11273.04 300
11274.04 286
11275.04 277
11276.05 286
11277.05 317
11278.05 306
11279.05 322
11280.06 354
11281.06 334
11282.06 307
11283.07 315
11284.07 340
11285.07 319
11286.08 351
11287.08 305
11288.08 323
11289.09 321
11290.09 316
11291.09 312
11292.10 290
11293.10 285
11294.11 309
11295.11 319
11296.11 322
11297.12 296
11298.12 259
11299.13 293
11300.13 357
11301.13 316
11302.14 297
11303.14 306
11304.15 291
11305.15 353
11306.15 354
11307.16 339
11308.16 332
11309.17 316
11310.17 308
11311.18 330
11312.18 330
11313.18 310
11314.19 321
11315.19 327
11316.20 325
11317.20 345
11318.21 347
11319.21 338
11320.22 312
11321.22 364
11322.23 346
11323.23 356
11324.24 306
11325.24 323
11326.25 295
11327.25 350
11328.26 340
11329.26 353
11330.27 336
11331.27 291
11332.28 327
11333.29 346
11334.29 337
11335.30 293
11336.30 345
11337.31 334
11338.31 302
11339.32 285
11340.33 335
11341.33 342
11342.34 332
11343.34 302
11344.35 304
11345.35 358
11346.36 379
11347.37 360
11348.37 339
11349.38 357
11350.39 346
11351.39 341
11352.40 317
11353.40 324
11354.41 308
11355.42 316
11356.42 304
11357.43 280
11358.44 305
11359.44 342
11360.45 290
11361.46 302
11362.46 343
11363.47 319
11364.48 291
11365.48 301
11366.49 298
11367.50 318
11368.50 303
11369.51 334
11370.52 294
11371.53 283
11372.53 273
11373.54 319
11374.55 277
11375.56 270
11376.56 280
11377.57 288
11378.58 297
11379.59 295
11380.59 344
11381.60 332
11382.61 304
11383.62 342
11384.62 339
11385.63 316
11386.64 325
11387.65 306
11388.65 325
11389.66 290
11390.67 266
11391.68 297
11392.69 329
11393.69 314
11394.70 321
11395.71 283
11396.72 299
11397.73 317
11398.74 284
11399.74 284
11400.75 290
11401.76 300
11402.77 288
11403.78 271
11404.79 281
11405.80 264
11406.80 260
11407.81 284
11408.82 328
11409.83 321
11410.84 333
11411.85 306
11412.86 317
11413.87 316
11414.88 347
11415.89 284
11416.89 283
11417.90 290
11418.91 284
11419.92 328
11420.93 308
11421.94 307
11422.95 310
11423.96 274
11424.97 322
11425.98 319
11426.99 310
11428.00 313
11429.01 335
11430.02 299
11431.03 266
11432.04 309
11433.05 277
11434.06 311
11435.07 309
11436.08 289
11437.09 340
11438.10 340
11439.11 292
11440.12 276
11441.13 278
11442.14 294
11443.15 311
11444.16 353
11445.17 332
11446.18 309
11447.19 297
11448.20 338
11449.21 318
11450.22 283
11451.23 276
11452.24 301
11453.25 328
11454.27 346
11455.28 352
11456.29 326
11457.30 270
11458.31 342
11459.32 361
11460.33 354
11461.34 341
11462.35 290
11463.36 312
11464.38 350
11465.39 330
11466.40 327
11467.41 303
11468.42 355
11469.43 341
11470.44 325
11471.46 322
11472.47 321
11473.48 327
11474.49 329
11475.50 353
11476.52 351
11477.53 352
11478.54 352
11479.55 363
11480.56 326
11481.57 312
11482.59 347
11483.60 335
11484.61 321
11485.62 338
11486.64 342
11487.65 334
11488.66 306
11489.67 318
11490.69 357
11491.70 358
11492.71 334
11493.72 315
11494.74 335
11495.75 290
11496.76 344
11497.77 339
11498.79 342
11499.80 344
11500.81 336
11501.83 366
11502.84 328
11503.85 311
11504.86 362
11505.88 373
11506.89 326
11507.90 344
11508.92 347
11509.93 382
11510.94 365
11511.96 386
11512.97 366
11513.98 384
11515.00 388
11516.01 352
11517.02 345
11518.04 377
11519.05 415
11520.07 370
11521.08 352
11522.09 387
11523.11 371
11524.12 372
11525.13 389
11526.15 360
11527.16 382
11528.18 395
11529.19 412
11530.21 366
11531.22 397
11532.23 410
11533.25 405
11534.26 389
11535.28 355
11536.29 355
11537.31 344
11538.32 431
11539.34 411
11540.35 379
11541.36 385
11542.38 397
11543.39 453
11544.41 399
11545.42 398
11546.44 361
11547.45 422
11548.47 474
11549.48 427
11550.50 417
11551.51 417
11552.53 429
11553.54 418
11554.56 440
11555.57 398
11556.59 450
11557.61 423
11558.62 417
11559.64 449
11560.65 483
11561.67 466
11562.68 432
11563.70 479
11564.71 498
11565.73 492
11566.75 489
11567.76 527
11568.78 433
11569.79 489
11570.81 498
11571.83 474
11572.84 502
11573.86 498
11574.87 505
11575.89 501
11576.91 487
11577.92 470
11578.94 513
11579.96 578
11580.97 569
11581.99 570
11583.00 578
11584.02 618
11585.04 659
11586.05 662
11587.07 641
11588.09 681
11589.10 660
11590.12 656
11591.14 696
11592.16 661
11593.17 674
11594.19 752
11595.21 766
11596.22 822
11597.24 823
11598.26 832
11599.28 919
11600.29 1014
11601.31 1084
11602.33 1205
11603.34 1313
11604.36 1421
11605.38 1428
11606.40 1421
11607.41 1390
11608.43 1276
11609.45 1149
11610.47 1013
11611.49 946
11612.50 888
11613.52 866
11614.54 784
11615.56 749
11616.58 758
11617.59 776
11618.61 763
11619.63 774
11620.65 752
11621.67 775
11622.68 720
11623.70 838
11624.72 829
11625.74 754
11626.76 747
11627.78 756
11628.79 763
11629.81 771
11630.83 852
11631.85 882
11632.87 996
11633.89 1106
11634.91 1130
11635.93 1290
11636.94 1342
11637.96 1488
11638.98 1429
11640.00 1376
11641.02 1295
11642.04 1330
11643.06 1292
11644.08 1097
11645.10 1003
11646.12 867
11647.14 806
11648.16 759
11649.17 724
11650.19 706
11651.21 677
11652.23 626
11653.25 641
11654.27 615
11655.29 628
11656.31 629
11657.33 584
11658.35 596
11659.37 595
11660.39 598
11661.41 583
11662.43 577
11663.45 554
11664.47 590
11665.49 563
11666.51 537
11667.53 573
11668.55 622
11669.57 549
11670.59 506
11671.61 512
11672.63 546
11673.65 482
11674.67 556
11675.70 583
11676.72 547
11677.74 583
11678.76 590
11679.78 576
11680.80 571
11681.82 531
11682.84 543
11683.86 496
11684.88 549
11685.90 531
11686.92 504
11687.95 435
11688.97 530
11689.99 506
11691.01 489
11692.03 440
11693.05 470
11694.07 480
11695.10 552
11696.12 491
11697.14 497
11698.16 495
11699.18 470
11700.20 492
11701.22 494
11702.25 451
11703.27 501
11704.29 533
11705.31 524
11706.33 528
11707.36 500
11708.38 485
11709.40 462
11710.42 493
11711.44 482
11712.47 472
11713.49 495
11714.51 481
11715.53 476
11716.56 549
11717.58 481
11718.60 470
11719.62 524
11720.65 463
11721.67 489
11722.69 519
11723.71 525
11724.74 539
11725.76 499
11726.78 464
11727.80 506
11728.83 456
11729.85 447
11730.87 459
11731.90 451
11732.92 448
11733.94 371
11734.97 406
11735.99 404
11737.01 383
11738.04 440
11739.06 426
11740.08 397
11741.11 454
11742.13 411
11743.15 391
11744.18 407
11745.20 441
11746.22 457
11747.25 476
11748.27 446
11749.30 397
11750.32 383
11751.34 403
11752.37 421
11753.39 461
11754.42 474
11755.44 432
11756.46 406
11757.49 410
11758.51 399
11759.54 391
11760.56 373
11761.58 371
11762.61 412
11763.63 394
11764.66 399
11765.68 402
11766.71 395
11767.73 394
11768.76 393
11769.78 340
11770.81 357
11771.83 353
11772.86 354
11773.88 380
11774.91 378
11775.93 355
11776.96 371
11777.98 388
11779.01 381
11780.03 330
11781.06 358
11782.08 381
11783.11 378
11784.13 362
11785.16 371
11786.18 406
11787.21 392
11788.23 372
11789.26 328
11790.28 351
11791.31 385
11792.34 404
11793.36 338
11794.39 345
11795.41 380
11796.44 378
11797.47 374
11798.49 370
11799.52 331
11800.54 353
11801.57 331
11802.60 293
11803.62 321
11804.65 346
11805.67 373
11806.70 354
11807.73 353
11808.75 336
11809.78 327
11810.81 353
11811.83 356
11812.86 306
11813.89 379
11814.91 334
11815.94 315
11816.97 333
11817.99 334
11819.02 330
11820.05 308
11821.07 311
11822.10 341
11823.13 327
11824.16 336
11825.18 322
11826.21 303
11827.24 292
11828.26 376
11829.29 311
11830.32 340
11831.35 365
11832.37 330
11833.40 353
11834.43 327
11835.46 346
11836.48 314
11837.51 285
11838.54 321
11839.57 317
11840.59 336
11841.62 316
11842.65 327
11843.68 325
11844.71 341
11845.73 349
11846.76 346
11847.79 323
11848.82 357
11849.85 317
11850.88 314
11851.90 311
11852.93 342
11853.96 321
11854.99 334
11856.02 341
11857.05 336
11858.07 319
11859.10 307
11860.13 321
11861.16 306
11862.19 328
11863.22 350
11864.25 369
11865.28 368
11866.30 303
11867.33 282
11868.36 342
11869.39 377
11870.42 291
11871.45 358
11872.48 389
11873.51 364
11874.54 384
11875.57 359
11876.60 323
11877.63 348
11878.65 358
11879.68 296
11880.71 301
11881.74 334
11882.77 347
11883.80 332
11884.83 320
11885.86 331
11886.89 303
11887.92 318
11888.95 361
11889.98 405
11891.01 364
11892.04 335
11893.07 366
11894.10 402
11895.13 396
11896.16 389
11897.19 355
11898.22 391
11899.25 360
11900.28 380
11901.31 383
11902.34 378
11903.38 381
11904.41 449
11905.44 403
11906.47 415
11907.50 440
11908.53 420
11909.56 423
11910.59 407
11911.62 439
11912.65 411
11913.68 377
11914.71 460
11915.75 348
11916.78 349
11917.81 409
11918.84 396
11919.87 402
11920.90 364
11921.93 376
11922.96 396
11924.00 372
11925.03 366
11926.06 355
11927.09 350
11928.12 383
11929.15 399
11930.18 405
11931.22 421
11932.25 420
11933.28 520
11934.31 578
11935.34 541
11936.38 538
11937.41 509
11938.44 567
11939.47 544
11940.50 491
11941.54 489
11942.57 477
11943.60 418
11944.63 392
11945.67 462
11946.70 421
11947.73 390
11948.76 369
11949.80 361
11950.83 373
11951.86 377
11952.89 356
11953.93 349
11954.96 312
11955.99 301
11957.02 337
11958.06 344
11959.09 381
11960.12 389
11961.16 342
11962.19 307
11963.22 342
11964.26 374
11965.29 384
11966.32 366
11967.36 317
11968.39 323
11969.42 343
11970.46 365
11971.49 379
11972.52 325
11973.56 329
11974.59 293
11975.62 350
11976.66 364
11977.69 329
11978.73 313
11979.76 334
11980.79 347
11981.83 335
11982.86 336
11983.89 344
11984.93 312
11985.96 279
11987.00 290
11988.03 338
11989.07 352
11990.10 335
11991.13 375
11992.17 320
11993.20 321
11994.24 382
11995.27 391
11996.31 368
11997.34 346
11998.38 350
11999.41 331
12000.45 364
12001.48 346
12002.51 333
12003.55 365
12004.58 326
12005.62 362
12006.65 338
12007.69 340
12008.72 338
12009.76 313
12010.80 354
12011.83 348
12012.87 316
12013.90 343
12014.94 350
12015.97 364
12017.01 388
12018.04 373
12019.08 275
12020.11 313
12021.15 313
12022.19 328
12023.22 328
12024.26 336
12025.29 374
12026.33 378
12027.36 358
12028.40 321
12029.44 334
12030.47 317
12031.51 313
12032.54 337
12033.58 355
12034.62 363
12035.65 358
12036.69 352
12037.73 361
12038.76 356
12039.80 365
12040.84 348
12041.87 348
12042.91 366
12043.94 380
12044.98 370
12046.02 344
12047.06 314
12048.09 277
12049.13 330
12050.17 300
12051.20 363
12052.24 350
12053.28 386
12054.31 354
12055.35 350
12056.39 374
12057.43 317
12058.46 340
12059.50 353
12060.54 334
12061.57 340
12062.61 315
12063.65 364
12064.69 356
12065.72 303
12066.76 374
12067.80 416
12068.84 373
12069.88 358
12070.91 378
12071.95 345
12072.99 340
12074.03 328
12075.06 343
12076.10 364
12077.14 346
12078.18 344
12079.22 366
12080.26 332
12081.29 341
12082.33 342
12083.37 375
12084.41 370
12085.45 356
12086.49 366
12087.52 391
12088.56 366
12089.60 356
12090.64 363
12091.68 378
12092.72 395
12093.76 387
12094.79 372
12095.83 377
12096.87 400
12097.91 392
12098.95 385
12099.99 389
12101.03 428
12102.07 401
12103.11 426
12104.15 450
12105.19 437
12106.22 454
12107.26 498
12108.30 453
12109.34 451
12110.38 507
12111.42 506
12112.46 449
12113.50 447
12114.54 419
12115.58 407
12116.62 356
12117.66 388
12118.70 359
12119.74 345
12120.78 331
12121.82 330
12122.86 347
12123.90 296
12124.94 284
12125.98 281
12127.02 295
12128.06 353
12129.10 328
12130.14 315
12131.18 301
12132.22 350
12133.26 311
12134.30 308
12135.34 315
12136.38 340
12137.42 339
12138.47 351
12139.51 348
12140.55 308
12141.59 299
12142.63 274
12143.67 294
12144.71 257
12145.75 310
12146.79 331
12147.83 298
12148.87 259
12149.92 289
12150.96 294
12152.00 304
12153.04 304
12154.08 308
12155.12 300
12156.16 277
12157.21 303
12158.25 292
12159.29 276
12160.33 301
12161.37 299
12162.41 293
12163.46 304
12164.50 287
12165.54 311
12166.58 300
12167.62 276
12168.67 305
12169.71 289
12170.75 315
12171.79 296
12172.83 297
12173.88 272
12174.92 310
12175.96 296
12177.00 291
12178.05 262
12179.09 316
12180.13 302
12181.17 289
12182.22 287
12183.26 307
12184.30 328
12185.34 302
12186.39 306
12187.43 296
12188.47 292
12189.51 306
12190.56 260
12191.60 283
12192.64 303
12193.69 322
12194.73 356
12195.77 299
12196.82 274
12197.86 260
12198.90 276
12199.95 291
12200.99 318
12202.03 329
12203.08 329
12204.12 309
12205.16 286
12206.21 332
12207.25 312
12208.29 309
12209.34 357
12210.38 291
12211.43 295
12212.47 291
12213.51 296
12214.56 281
12215.60 285
12216.65 294
12217.69 266
12218.73 270
12219.78 322
12220.82 319
12221.87 300
12222.91 288
12223.96 289
12225.00 279
12226.04 286
12227.09 308
12228.13 267
12229.18 287
12230.22 260
12231.27 319
12232.31 261
12233.36 286
12234.40 258
12235.45 257
12236.49 307
12237.54 315
12238.58 268
12239.63 271
12240.67 308
12241.72 316
12242.76 267
12243.81 288
12244.85 290
12245.90 265
12246.94 258
12247.99 306
12249.03 282
12250.08 252
12251.12 236
12252.17 270
12253.22 276
12254.26 335
12255.31 295
12256.35 303
12257.40 256
12258.44 253
12259.49 287
12260.54 258
12261.58 272
12262.63 280
12263.67 267
12264.72 268
12265.77 240
12266.81 271
12267.86 291
12268.91 240
12269.95 252
12271.00 273
12272.04 253
12273.09 294
12274.14 272
12275.18 271
12276.23 279
12277.28 294
12278.32 253
12279.37 254
12280.42 248
12281.46 272
12282.51 248
12283.56 253
12284.61 287
12285.65 233
12286.70 255
12287.75 274
12288.79 262
12289.84 252
12290.89 231
12291.94 228
12292.98 236
12294.03 240
12295.08 261
12296.13 223
12297.17 293
12298.22 247
12299.27 269
12300.32 259
12301.36 267
12302.41 230
12303.46 226
12304.51 277
12305.55 265
12306.60 291
12307.65 271
12308.70 251
12309.75 243
12310.79 308
12311.84 286
12312.89 268
12313.94 273
12314.99 293
12316.04 272
12317.08 268
12318.13 271
12319.18 270
12320.23 248
12321.28 284
12322.33 260
12323.37 255
12324.42 242
12325.47 227
12326.52 243
12327.57 282
12328.62 261
12329.67 235
12330.72 254
12331.77 212
12332.81 275
12333.86 261
12334.91 245
12335.96 269
12337.01 279
12338.06 246
12339.11 248
12340.16 239
12341.21 235
12342.26 248
12343.31 255
12344.36 265
12345.41 240
12346.46 259
12347.51 261
12348.56 280
12349.61 270
12350.65 280
12351.70 221
12352.75 253
12353.80 251
12354.85 246
12355.90 277
12356.95 272
12358.00 238
12359.05 251
12360.11 279
12361.16 292
12362.21 271
12363.26 237
12364.31 237
12365.36 261
12366.41 258
12367.46 251
12368.51 228
12369.56 262
12370.61 235
12371.66 212
12372.71 211
12373.76 249
12374.81 270
12375.86 238
12376.91 257
12377.97 267
12379.02 272
12380.07 291
12381.12 224
12382.17 235
12383.22 286
12384.27 252
12385.32 270
12386.37 266
12387.43 214
12388.48 242
12389.53 280
12390.58 269
12391.63 260
12392.68 281
12393.74 262
12394.79 251
12395.84 266
12396.89 249
12397.94 226
12398.99 253
12400.05 232
12401.10 267
12402.15 268
12403.20 250
12404.25 275
12405.31 244
12406.36 225
12407.41 269
12408.46 262
12409.51 226
12410.57 232
12411.62 270
12412.67 277
12413.72 280
12414.78 279
12415.83 257
12416.88 283
12417.93 240
12418.99 231
12420.04 255
12421.09 262
12422.15 228
12423.20 267
12424.25 247
12425.30 254
12426.36 279
12427.41 297
12428.46 251
12429.52 231
12430.57 209
12431.62 248
12432.68 225
12433.73 268
12434.78 230
12435.84 242
12436.89 270
12437.94 258
12439.00 294
12440.05 279
12441.10 295
12442.16 266
12443.21 267
12444.27 284
12445.32 260
12446.37 261
12447.43 239
12448.48 270
12449.54 252
12450.59 278
12451.64 258
12452.70 252
12453.75 227
12454.81 255
12455.86 250
12456.91 276
12457.97 259
12459.02 239
12460.08 260
12461.13 255
12462.19 224
12463.24 240
12464.30 234
12465.35 260
12466.41 229
12467.46 247
12468.52 260
12469.57 238
12470.63 233
12471.68 223
12472.73 233
12473.79 222
12474.85 259
12475.90 249
12476.96 255
12478.01 266
12479.07 292
12480.12 264
12481.18 256
12482.23 263
12483.29 277
12484.34 303
12485.40 287
12486.45 267
12487.51 210
12488.57 264
12489.62 272
12490.68 295
12491.73 319
12492.79 316
12493.84 296
12494.90 301
12495.96 315
12497.01 343
12498.07 294
12499.12 314
12500.18 329
12501.24 331
12502.29 357
12503.35 310
12504.41 323
12505.46 335
12506.52 319
12507.57 329
12508.63 297
12509.69 355
12510.74 331
12511.80 283
12512.86 311
12513.91 279
12514.97 283
12516.03 268
12517.08 266
12518.14 301
12519.20 335
12520.26 315
12521.31 291
12522.37 369
12523.43 297
12524.48 335
12525.54 355
12526.60 350
12527.66 352
12528.71 431
12529.77 458
12530.83 442
12531.89 428
12532.94 450
12534.00 445
12535.06 433
12536.12 380
12537.17 391
12538.23 361
12539.29 314
12540.35 322
12541.41 344
12542.46 356
12543.52 309
12544.58 293
12545.64 310
12546.70 281
12547.75 303
12548.81 256
12549.87 279
12550.93 277
12551.99 289
12553.05 276
12554.10 250
12555.16 277
12556.22 279
12557.28 274
12558.34 294
12559.40 307
12560.46 268
12561.51 252
12562.57 274
12563.63 279
12564.69 299
12565.75 298
12566.81 293
12567.87 262
12568.93 275
12569.99 297
12571.04 307
12572.10 299
12573.16 303
12574.22 285
12575.28 266
12576.34 336
12577.40 332
12578.46 321
12579.52 311
12580.58 289
12581.64 293
12582.70 321
12583.76 326
12584.82 337
12585.88 327
12586.94 316
12588.00 355
12589.06 329
12590.12 331
12591.18 353
12592.24 257
12593.30 258
12594.36 280
12595.42 282
12596.48 283
12597.54 271
12598.60 316
12599.66 302
12600.72 276
12601.78 278
12602.84 261
12603.90 300
12604.96 326
12606.02 339
12607.08 331
12608.14 362
12609.20 349
12610.27 375
12611.33 385
12612.39 365
12613.45 353
12614.51 326
12615.57 340
12616.63 344
12617.69 347
12618.75 390
12619.81 291
12620.88 290
12621.94 353
12623.00 314
12624.06 349
12625.12 317
12626.18 328
12627.24 298
12628.31 288
12629.37 302
12630.43 290
12631.49 280
12632.55 308
12633.61 292
12634.68 299
12635.74 290
12636.80 290
12637.86 272
12638.92 273
12639.99 257
12641.05 280
12642.11 315
12643.17 277
12644.23 272
12645.30 310
12646.36 288
12647.42 289
12648.48 282
12649.55 276
12650.61 260
12651.67 261
12652.73 225
12653.80 285
12654.86 292
12655.92 268
12656.99 297
12658.05 274
12659.11 242
12660.17 243
12661.24 253
12662.30 259
12663.36 287
12664.43 282
12665.49 292
12666.55 252
12667.62 286
12668.68 255
12669.74 257
12670.81 241
12671.87 248
12672.93 260
12674.00 269
12675.06 280
12676.12 282
12677.19 285
12678.25 316
12679.31 321
12680.38 271
12681.44 266
12682.51 274
12683.57 268
12684.63 256
12685.70 277
12686.76 296
12687.83 271
12688.89 306
12689.95 317
12691.02 297
12692.08 277
12693.15 256
12694.21 307
12695.28 331
12696.34 269
12697.40 291
12698.47 314
12699.53 311
12700.60 297
12701.66 271
12702.73 241
12703.79 266
12704.86 259
12705.92 306
12706.99 270
12708.05 266
12709.12 272
12710.18 248
12711.25 247
12712.31 257
12713.38 268
12714.44 267
12715.51 261
12716.57 283
12717.64 245
12718.70 263
12719.77 286
12720.83 254
12721.90 257
12722.97 252
12724.03 264
12725.10 232
12726.16 278
12727.23 284
12728.29 276
12729.36 237
12730.43 209
12731.49 262
12732.56 267
12733.62 282
12734.69 270
12735.76 276
12736.82 295
12737.89 295
12738.95 250
12740.02 247
12741.09 256
12742.15 283
12743.22 273
12744.29 243
12745.35 217
12746.42 245
12747.49 252
12748.55 259
12749.62 273
12750.69 244
12751.75 287
12752.82 260
12753.89 249
12754.95 237
12756.02 235
12757.09 243
12758.15 244
12759.22 269
12760.29 258
12761.36 240
12762.42 248
12763.49 229
12764.56 257
12765.62 246
12766.69 242
12767.76 229
12768.83 269
12769.89 268
12770.96 254
12772.03 253
12773.10 228
12774.17 198
12775.23 240
12776.30 240
12777.37 211
12778.44 263
12779.50 291
12780.57 265
12781.64 256
12782.71 264
12783.78 217
12784.84 236
12785.91 240
12786.98 219
12788.05 212
12789.12 240
12790.19 238
12791.25 196
12792.32 236
12793.39 208
12794.46 247
12795.53 245
12796.60 254
12797.67 231
12798.73 237
12799.80 205
12800.87 230
12801.94 245
12803.01 200
12804.08 221
12805.15 239
12806.22 231
12807.29 239
12808.36 245
12809.42 205
12810.49 216
12811.56 235
12812.63 212
12813.70 257
12814.77 244
12815.84 197
12816.91 224
12817.98 210
12819.05 228
12820.12 252
12821.19 225
12822.26 210
12823.33 199
12824.40 196
12825.47 228
12826.54 220
12827.61 237
12828.68 235
12829.75 233
12830.82 259
12831.89 239
12832.96 233
12834.03 229
12835.10 223
12836.17 197
12837.24 216
12838.31 242
12839.38 263
12840.45 221
12841.52 252
12842.59 241
12843.66 223
12844.73 244
12845.80 230
12846.87 232
12847.95 235
12849.02 246
12850.09 237
12851.16 233
12852.23 225
12853.30 213
12854.37 243
12855.44 247
12856.51 217
12857.58 279
12858.66 228
12859.73 189
12860.80 209
12861.87 225
12862.94 235
12864.01 222
12865.08 255
12866.16 288
12867.23 203
12868.30 210
12869.37 227
12870.44 245
12871.51 238
12872.59 247
12873.66 209
12874.73 207
12875.80 216
12876.87 181
12877.95 225
12879.02 195
12880.09 230
12881.16 245
12882.23 236
12883.31 239
12884.38 268
12885.45 215
12886.52 259
12887.60 241
12888.67 208
12889.74 187
12890.81 201
12891.89 192
12892.96 242
12894.03 208
12895.11 208
12896.18 177
12897.25 214
12898.32 209
12899.40 221
12900.47 215
12901.54 195
12902.62 202
12903.69 183
12904.76 192
12905.84 188
12906.91 196
12907.98 220
12909.06 193
12910.13 187
12911.20 199
12912.28 201
12913.35 190
12914.42 183
12915.50 193
12916.57 182
12917.64 195
12918.72 208
12919.79 198
12920.87 216
12921.94 228
12923.01 187
12924.09 184
12925.16 204
12926.24 216
12927.31 217
12928.38 204
12929.46 234
12930.53 205
12931.61 183
12932.68 224
12933.76 212
12934.83 204
12935.90 217
12936.98 240
12938.05 178
12939.13 175
12940.20 200
12941.28 179
12942.35 208
12943.43 156
12944.50 212
12945.58 232
12946.65 194
12947.73 191
12948.80 175
12949.88 218
12950.95 189
12952.03 197
12953.10 201
12954.18 240
12955.25 196
12956.33 193
12957.40 211
12958.48 210
12959.55 178
12960.63 208
12961.70 197
12962.78 176
12963.86 217
12964.93 185
12966.01 206
12967.08 210
12968.16 221
12969.24 218
12970.31 193
12971.39 219
12972.46 197
12973.54 214
12974.62 202
12975.69 188
12976.77 200
12977.84 190
12978.92 204
12980.00 229
12981.07 186
12982.15 197
12983.23 203
12984.30 207
12985.38 248
12986.46 196
12987.53 213
12988.61 214
12989.69 222
12990.76 184
12991.84 203
12992.92 218
12993.99 203
12995.07 216
12996.15 213
12997.22 223
12998.30 209
12999.38 209
13000.45 201
13001.53 165
13002.61 182
13003.69 169
13004.76 199
13005.84 200
13006.92 180
13008.00 190
13009.07 195
13010.15 183
13011.23 201
13012.31 175
13013.38 198
13014.46 217
13015.54 221
13016.62 193
13017.70 205
13018.77 208
13019.85 208
13020.93 213
13022.01 214
13023.09 200
13024.16 208
13025.24 201
13026.32 179
13027.40 203
13028.48 190
13029.56 229
13030.63 224
13031.71 208
13032.79 214
13033.87 183
13034.95 202
13036.03 226
13037.11 237
13038.18 201
13039.26 215
13040.34 226
13041.42 195
13042.50 236
13043.58 200
13044.66 230
13045.74 198
13046.82 214
13047.89 204
13048.97 219
13050.05 225
13051.13 212
13052.21 231
13053.29 222
13054.37 221
13055.45 227
13056.53 222
13057.61 218
13058.69 204
13059.77 197
13060.85 192
13061.93 203
13063.01 221
13064.09 224
13065.17 205
13066.25 227
13067.33 205
13068.41 248
13069.49 219
13070.57 172
13071.65 195
13072.73 212
13073.81 252
13074.89 197
13075.97 193
13077.05 216
13078.13 203
13079.21 193
13080.29 197
13081.37 222
13082.45 174
13083.53 201
13084.61 194
13085.69 207
13086.77 242
13087.85 212
13088.94 175
13090.02 212
13091.10 245
13092.18 223
13093.26 219
13094.34 206
13095.42 214
13096.50 222
13097.58 222
13098.66 214
13099.75 206
13100.83 196
13101.91 217
13102.99 204
13104.07 185
13105.15 218
13106.23 196
13107.32 219
13108.40 227
13109.48 217
13110.56 204
13111.64 253
13112.72 211
13113.81 236
13114.89 217
13115.97 210
13117.05 205
13118.13 229
13119.22 195
13120.30 203
13121.38 222
13122.46 224
13123.55 246
13124.63 261
13125.71 204
13126.79 247
13127.88 254
13128.96 244
13130.04 221
13131.12 227
13132.21 220
13133.29 213
13134.37 201
13135.45 218
13136.54 206
13137.62 160
13138.70 191
13139.79 193
13140.87 209
13141.95 172
13143.03 181
13144.12 223
13145.20 217
13146.28 193
13147.37 196
13148.45 190
13149.53 189
13150.62 227
13151.70 214
13152.78 190
13153.87 189
13154.95 164
13156.03 192
13157.12 188
13158.20 205
13159.29 201
13160.37 187
13161.45 169
13162.54 253
13163.62 247
13164.71 199
13165.79 206
13166.87 176
13167.96 185
13169.04 222
13170.13 193
13171.21 196
13172.29 222
13173.38 229
13174.46 217
13175.55 186
13176.63 192
13177.72 189
13178.80 203
13179.89 219
13180.97 199
13182.06 199
13183.14 246
13184.22 220
13185.31 217
13186.39 215
13187.48 204
13188.56 226
13189.65 206
13190.73 224
13191.82 227
13192.90 196
13193.99 219
13195.07 167
13196.16 203
13197.25 224
13198.33 225
13199.42 215
13200.50 199
13201.59 203
13202.67 199
13203.76 195
13204.84 191
13205.93 201
13207.02 190
13208.10 206
13209.19 239
13210.27 207
13211.36 200
13212.44 207
13213.53 212
13214.62 213
13215.70 206
13216.79 208
13217.88 218
13218.96 215
13220.05 202
13221.13 196
13222.22 182
13223.31 236
13224.39 221
13225.48 208
13226.57 185
13227.65 222
13228.74 221
13229.83 207
13230.91 206
13232.00 222
13233.09 203
13234.17 212
13235.26 188
13236.35 200
13237.43 220
13238.52 227
13239.61 189
13240.70 206
13241.78 224
13242.87 214
13243.96 191
13245.04 199
13246.13 179
13247.22 174
13248.31 169
13249.39 210
13250.48 177
13251.57 198
13252.66 212
13253.74 241
13254.83 231
13255.92 235
13257.01 227
13258.10 223
13259.18 245
13260.27 233
13261.36 221
13262.45 198
13263.54 229
13264.62 207
13265.71 206
13266.80 215
13267.89 184
13268.98 210
13270.06 211
13271.15 222
13272.24 218
13273.33 215
13274.42 212
13275.51 193
13276.60 217
13277.68 204
13278.77 243
13279.86 223
13280.95 209
13282.04 224
13283.13 257
13284.22 197
13285.31 189
13286.39 204
13287.48 214
13288.57 247
13289.66 221
13290.75 192
13291.84 206
13292.93 205
13294.02 210
13295.11 207
13296.20 230
13297.29 217
13298.38 221
13299.47 245
13300.56 227
13301.65 252
13302.73 232
13303.82 227
13304.91 240
13306.00 237
13307.09 215
13308.18 252
13309.27 290
13310.36 236
13311.45 281
13312.54 267
13313.63 266
13314.72 253
13315.81 237
13316.90 232
13318.00 247
13319.09 248
13320.18 233
13321.27 252
13322.36 232
13323.45 241
13324.54 191
13325.63 281
13326.72 224
13327.81 240
13328.90 255
13329.99 237
13331.08 221
13332.17 189
13333.26 226
13334.35 256
13335.45 233
13336.54 257
13337.63 263
13338.72 224
13339.81 244
13340.90 245
13341.99 229
13343.08 217
13344.18 252
13345.27 237
13346.36 239
13347.45 233
13348.54 214
13349.63 234
13350.72 211
13351.82 237
13352.91 261
13354.00 276
13355.09 270
13356.18 243
13357.28 248
13358.37 225
13359.46 234
13360.55 255
13361.64 255
13362.74 261
13363.83 284
13364.92 251
13366.01 269
13367.10 268
13368.20 260
13369.29 222
13370.38 248
13371.47 275
13372.57 245
13373.66 259
13374.75 229
13375.84 243
13376.94 275
13378.03 243
13379.12 245
13380.22 273
13381.31 252
13382.40 273
13383.49 237
13384.59 217
13385.68 254
13386.77 245
13387.87 241
13388.96 235
13390.05 260
13391.15 237
13392.24 216
13393.33 218
13394.43 247
13395.52 248
13396.61 237
13397.71 253
13398.80 250
13399.90 247
13400.99 267
13402.08 266
13403.18 254
13404.27 262
13405.36 276
13406.46 228
13407.55 242
13408.65 221
13409.74 234
13410.83 257
13411.93 265
13413.02 278
13414.12 236
13415.21 232
13416.31 202
13417.40 215
13418.49 212
13419.59 229
13420.68 232
13421.78 226
13422.87 259
13423.97 261
13425.06 241
13426.16 252
13427.25 237
13428.35 244
13429.44 239
13430.54 201
13431.63 210
13432.73 214
13433.82 231
13434.92 212
13436.01 245
13437.11 229
13438.20 195
13439.30 228
13440.39 200
13441.49 238
13442.58 234
13443.68 234
13444.77 215
13445.87 238
13446.96 242
13448.06 260
13449.16 250
13450.25 213
13451.35 249
13452.44 261
13453.54 256
13454.64 252
13455.73 263
13456.83 241
13457.92 288
13459.02 303
13460.12 264
13461.21 248
13462.31 266
13463.40 262
13464.50 264
13465.60 269
13466.69 257
13467.79 275
13468.89 288
13469.98 248
13471.08 260
13472.18 247
13473.27 280
13474.37 294
13475.47 292
13476.56 269
13477.66 283
13478.76 286
13479.85 281
13480.95 257
13482.05 267
13483.14 251
13484.24 277
13485.34 265
13486.44 253
13487.53 244
13488.63 270
13489.73 224
13490.83 272
13491.92 278
13493.02 232
13494.12 238
13495.21 282
13496.31 287
13497.41 274
13498.51 315
13499.61 350
13500.70 296
13501.80 264
13502.90 279
13504.00 344
13505.10 290
13506.19 283
13507.29 317
13508.39 294
13509.49 342
13510.59 349
13511.68 326
13512.78 327
13513.88 327
13514.98 315
13516.08 281
13517.18 270
13518.27 262
13519.37 285
13520.47 279
13521.57 255
13522.67 244
13523.77 281
13524.87 257
13525.96 212
13527.06 227
13528.16 208
13529.26 257
13530.36 248
13531.46 249
13532.56 233
13533.66 240
13534.76 231
13535.86 266
13536.96 243
13538.05 227
13539.15 278
13540.25 227
13541.35 229
13542.45 237
13543.55 237
13544.65 240
13545.75 240
13546.85 236
13547.95 209
13549.05 234
13550.15 229
13551.25 226
13552.35 201
13553.45 251
13554.55 238
13555.65 242
13556.75 233
13557.85 210
13558.95 189
13560.05 219
13561.15 222
13562.25 243
13563.35 257
13564.45 248
13565.55 237
13566.65 191
13567.75 222
13568.85 219
13569.95 202
13571.05 231
13572.16 240
13573.26 229
13574.36 256
13575.46 274
13576.56 220
13577.66 219
13578.76 200
13579.86 217
13580.96 278
13582.06 211
13583.16 233
13584.27 244
13585.37 237
13586.47 281
13587.57 247
13588.67 247
13589.77 235
13590.87 244
13591.98 230
13593.08 226
13594.18 224
13595.28 231
13596.38 224
13597.48 223
13598.59 270
13599.69 224
13600.79 189
13601.89 227
13602.99 234
13604.10 247
13605.20 223
13606.30 215
13607.40 240
13608.50 189
13609.61 205
13610.71 213
13611.81 219
13612.91 217
13614.02 208
13615.12 304
13616.22 215
13617.32 241
13618.43 199
13619.53 229
13620.63 256
13621.73 231
13622.84 265
13623.94 232
13625.04 219
13626.14 216
13627.25 249
13628.35 198
13629.45 195
13630.56 236
13631.66 244
13632.76 212
13633.87 238
13634.97 233
13636.07 214
13637.18 250
13638.28 217
13639.38 216
13640.49 199
13641.59 242
13642.69 225
13643.80 215
13644.90 225
13646.00 207
13647.11 208
13648.21 249
13649.32 209
13650.42 246
13651.52 241
13652.63 226
13653.73 228
13654.84 226
13655.94 229
13657.04 223
13658.15 250
13659.25 214
13660.36 193
13661.46 195
13662.57 213
13663.67 204
13664.77 239
13665.88 260
13666.98 205
13668.09 207
13669.19 232
13670.30 229
13671.40 212
13672.51 185
13673.61 213
13674.72 214
13675.82 207
13676.93 237
13678.03 266
13679.14 222
13680.24 234
13681.35 250
13682.45 263
13683.56 238
13684.66 229
13685.77 242
13686.87 219
13687.98 250
13689.08 256
13690.19 227
13691.29 210
13692.40 227
13693.51 198
13694.61 228
13695.72 209
13696.82 224
13697.93 226
13699.03 214
13700.14 257
13701.25 231
13702.35 246
13703.46 289
13704.56 230
13705.67 238
13706.78 259
13707.88 252
13708.99 239
13710.10 219
13711.20 228
13712.31 232
13713.41 239
13714.52 213
13715.63 181
13716.73 219
13717.84 275
13718.95 238
13720.05 237
13721.16 226
13722.27 265
13723.37 237
13724.48 255
13725.59 260
13726.70 256
13727.80 288
13728.91 275
13730.02 310
13731.12 250
13732.23 259
13733.34 260
13734.45 269
13735.55 261
13736.66 276
13737.77 228
13738.87 262
13739.98 277
13741.09 273
13742.20 274
13743.31 278
13744.41 268
13745.52 298
13746.63 285
13747.74 294
13748.84 296
13749.95 303
13751.06 293
13752.17 296
13753.28 315
13754.38 272
13755.49 308
13756.60 326
13757.71 297
13758.82 312
13759.93 306
13761.03 295
13762.14 262
13763.25 308
13764.36 312
13765.47 321
13766.58 281
13767.68 319
13768.79 376
13769.90 349
13771.01 332
13772.12 382
13773.23 387
13774.34 400
13775.45 394
13776.56 439
13777.66 469
13778.77 468
13779.88 456
13780.99 450
13782.10 442
13783.21 476
13784.32 408
13785.43 409
13786.54 415
13787.65 357
13788.76 406
13789.87 323
13790.98 301
13792.09 310
13793.20 313
13794.31 305
13795.42 279
13796.52 257
13797.63 279
13798.74 285
13799.85 286
13800.96 310
13802.07 268
13803.18 251
13804.29 264
13805.40 287
13806.51 282
13807.63 308
13808.74 326
13809.85 285
13810.96 273
13812.07 256
13813.18 276
13814.29 270
13815.40 305
13816.51 290
13817.62 281
13818.73 310
13819.84 307
13820.95 274
13822.06 256
13823.17 285
13824.28 274
13825.40 264
13826.51 265
13827.62 274
13828.73 255
13829.84 251
13830.95 233
13832.06 250
13833.17 225
13834.28 258
13835.40 226
13836.51 217
13837.62 251
13838.73 263
13839.84 259
13840.95 248
13842.06 254
13843.18 237
13844.29 248
13845.40 289
13846.51 267
13847.62 265
13848.74 244
13849.85 271
13850.96 284
13852.07 288
13853.18 255
13854.30 247
13855.41 249
13856.52 259
13857.63 236
13858.74 259
13859.86 246
13860.97 276
13862.08 273
13863.19 245
13864.31 246
13865.42 239
13866.53 260
13867.64 277
13868.76 257
13869.87 243
13870.98 255
13872.10 299
13873.21 244
13874.32 242
13875.43 276
13876.55 294
13877.66 295
13878.77 281
13879.89 237
13881.00 277
13882.11 270
13883.23 262
13884.34 213
13885.45 257
13886.57 277
13887.68 294
13888.79 261
13889.91 303
13891.02 310
13892.13 320
13893.25 299
13894.36 271
13895.48 300
13896.59 273
13897.70 278
13898.82 299
13899.93 291
13901.05 272
13902.16 335
13903.27 342
13904.39 302
13905.50 287
13906.62 287
13907.73 283
13908.85 264
13909.96 256
13911.07 303
13912.19 270
13913.30 309
13914.42 269
13915.53 278
13916.65 275
13917.76 245
13918.88 219
13919.99 232
13921.11 250
13922.22 268
13923.34 219
13924.45 246
13925.57 245
13926.68 221
13927.80 238
13928.91 246
13930.03 273
13931.14 204
13932.26 223
13933.37 254
13934.49 225
13935.60 200
13936.72 259
13937.83 260
13938.95 253
13940.06 255
13941.18 224
13942.30 230
13943.41 223
13944.53 257
13945.64 245
13946.76 243
13947.87 239
13948.99 203
13950.11 223
13951.22 227
13952.34 234
13953.45 205
13954.57 216
13955.69 224
13956.80 191
13957.92 221
13959.04 217
13960.15 237
13961.27 223
13962.39 239
13963.50 277
13964.62 233
13965.73 230
13966.85 267
13967.97 259
13969.08 280
13970.20 215
13971.32 215
13972.44 233
13973.55 238
13974.67 253
13975.79 222
13976.90 204
13978.02 207
13979.14 254
13980.25 248
13981.37 234
13982.49 215
13983.61 224
13984.72 241
13985.84 209
13986.96 209
13988.08 231
13989.19 201
13990.31 250
13991.43 238
13992.55 228
13993.66 218
13994.78 219
13995.90 257
13997.02 239
13998.14 201
13999.25 207
14000.37 235
14001.49 228
14002.61 219
14003.73 268
14004.84 245
14005.96 211
14007.08 226
14008.20 202
14009.32 223
14010.44 271
14011.55 244
14012.67 222
14013.79 209
14014.91 232
14016.03 218
14017.15 212
14018.27 241
14019.38 241
14020.50 251
14021.62 231
14022.74 239
14023.86 248
14024.98 255
14026.10 239
14027.22 238
14028.34 199
14029.46 234
14030.57 238
14031.69 218
14032.81 216
14033.93 209
14035.05 246
14036.17 244
14037.29 248
14038.41 229
14039.53 207
14040.65 201
14041.77 205
14042.89 198
14044.01 207
14045.13 245
14046.25 212
14047.37 221
14048.49 281
14049.61 211
14050.73 208
14051.85 261
14052.97 257
14054.09 273
14055.21 242
14056.33 210
14057.45 225
14058.57 240
14059.69 254
14060.81 265
14061.93 234
14063.05 218
14064.17 257
14065.29 254
14066.41 236
14067.53 229
14068.65 267
14069.78 251
14070.90 239
14072.02 246
14073.14 275
14074.26 243
14075.38 286
14076.50 266
14077.62 266
14078.74 286
14079.86 289
14080.99 245
14082.11 269
14083.23 284
14084.35 332
14085.47 278
14086.59 254
14087.71 270
14088.84 280
14089.96 297
14091.08 282
14092.20 303
14093.32 331
14094.44 338
14095.57 362
14096.69 335
14097.81 329
14098.93 342
14100.05 349
14101.18 344
14102.30 350
14103.42 331
14104.54 338
14105.66 329
14106.79 333
14107.91 343
14109.03 336
14110.15 319
14111.28 305
14112.40 298
14113.52 306
14114.64 331
14115.77 265
14116.89 277
14118.01 278
14119.13 237
14120.26 251
14121.38 259
14122.50 246
14123.63 256
14124.75 205
14125.87 282
14126.99 265
14128.12 216
14129.24 248
14130.36 250
14131.49 251
14132.61 250
14133.73 220
14134.86 250
14135.98 258
14137.10 304
14138.23 270
14139.35 252
14140.47 244
14141.60 253
14142.72 229
14143.85 254
14144.97 228
14146.09 224
14147.22 259
14148.34 245
14149.47 236
14150.59 213
14151.71 236
14152.84 254
14153.96 223
14155.09 225
14156.21 274
14157.33 276
14158.46 249
14159.58 214
14160.71 205
14161.83 234
14162.96 245
14164.08 234
14165.21 230
14166.33 199
14167.45 231
14168.58 250
14169.70 227
14170.83 172
14171.95 200
14173.08 217
14174.20 213
14175.33 216
14176.45 223
14177.58 201
14178.70 266
14179.83 280
14180.95 246
14182.08 242
14183.20 219
14184.33 235
14185.46 210
14186.58 228
14187.71 213
14188.83 207
14189.96 208
14191.08 226
14192.21 244
14193.33 250
14194.46 254
14195.59 224
14196.71 206
14197.84 217
14198.96 237
14200.09 233
14201.22 239
14202.34 212
14203.47 224
14204.59 233
14205.72 242
14206.85 204
14207.97 222
14209.10 248
14210.23 249
14211.35 214
14212.48 235
14213.61 212
14214.73 218
14215.86 197
14216.99 185
14218.11 189
14219.24 200
14220.37 224
14221.49 238
14222.62 189
14223.75 225
14224.87 182
14226.00 214
14227.13 231
14228.25 193
14229.38 215
14230.51 200
14231.64 191
14232.76 167
14233.89 226
14235.02 181
14236.14 193
14237.27 184
14238.40 207
14239.53 208
14240.66 255
14241.78 231
14242.91 206
14244.04 192
14245.17 195
14246.29 194
14247.42 191
14248.55 188
14249.68 178
14250.81 203
14251.93 204
14253.06 230
14254.19 232
14255.32 202
14256.45 200
14257.57 187
14258.70 204
14259.83 183
14260.96 178
14262.09 209
14263.22 206
14264.34 219
14265.47 169
14266.60 172
14267.73 185
14268.86 183
14269.99 166
14271.12 203
14272.25 203
14273.37 162
14274.50 183
14275.63 166
14276.76 196
14277.89 195
14279.02 235
14280.15 195
14281.28 186
14282.41 202
14283.54 203
14284.67 175
14285.80 182
14286.92 196
14288.05 191
14289.18 191
14290.31 176
14291.44 167
14292.57 200
14293.70 178
14294.83 191
14295.96 173
14297.09 177
14298.22 185
14299.35 174
14300.48 165
14301.61 167
14302.74 148
14303.87 170
14305.00 195
14306.13 158
14307.26 181
14308.39 203
14309.52 178
14310.65 193
14311.78 192
14312.91 198
14314.04 209
14315.18 168
14316.31 157
14317.44 201
14318.57 206
14319.70 181
14320.83 156
14321.96 151
14323.09 162
14324.22 206
14325.35 206
14326.48 181
14327.61 161
14328.75 169
14329.88 169
14331.01 163
14332.14 176
14333.27 176
14334.40 159
14335.53 191
14336.66 186
14337.80 157
14338.93 176
14340.06 184
14341.19 179
14342.32 196
14343.45 170
14344.59 129
14345.72 171
14346.85 180
14347.98 167
14349.11 152
14350.24 171
14351.38 156
14352.51 173
14353.64 167
14354.77 173
14355.91 155
14357.04 168
14358.17 160
14359.30 185
14360.43 170
14361.57 203
14362.70 205
14363.83 187
14364.96 156
14366.10 171
14367.23 163
14368.36 149
14369.49 191
14370.63 184
14371.76 166
14372.89 154
14374.03 183
14375.16 152
14376.29 159
14377.42 138
14378.56 169
14379.69 198
14380.82 175
14381.96 148
14383.09 137
14384.22 179
14385.36 211
14386.49 233
14387.62 177
14388.76 184
14389.89 179
14391.02 149
14392.16 174
14393.29 184
14394.43 158
14395.56 154
14396.69 167
14397.83 170
14398.96 178
14400.09 175
14401.23 164
14402.36 176
14403.50 175
14404.63 162
14405.76 132
14406.90 147
14408.03 196
14409.17 151
14410.30 180
14411.44 170
14412.57 177
14413.70 223
14414.84 146
14415.97 143
14417.11 147
14418.24 167
14419.38 167
14420.51 180
14421.65 173
14422.78 184
14423.92 193
14425.05 196
14426.19 177
14427.32 151
14428.46 147
14429.59 170
14430.73 183
14431.86 182
14433.00 202
14434.13 213
14435.27 190
14436.40 188
14437.54 166
14438.67 170
14439.81 163
14440.95 142
14442.08 170
14443.22 193
14444.35 186
14445.49 167
14446.62 198
14447.76 196
14448.90 184
14450.03 181
14451.17 156
14452.30 200
14453.44 170
14454.58 173
14455.71 178
14456.85 188
14457.98 147
14459.12 168
14460.26 181
14461.39 178
14462.53 162
14463.67 172
14464.80 163
14465.94 159
14467.07 159
14468.21 159
14469.35 164
14470.48 163
14471.62 178
14472.76 165
14473.90 169
14475.03 180
14476.17 169
14477.31 178
14478.44 184
14479.58 145
14480.72 208
14481.85 209
14482.99 188
14484.13 183
14485.27 136
14486.40 166
14487.54 191
14488.68 205
14489.82 184
14490.95 188
14492.09 202
14493.23 183
14494.37 190
14495.50 160
14496.64 152
14497.78 193
14498.92 204
14500.05 211
14501.19 170
14502.33 188
14503.47 183
14504.61 186
14505.74 162
14506.88 155
14508.02 187
14509.16 185
14510.30 170
14511.44 187
14512.57 211
14513.71 173
14514.85 170
14515.99 192
14517.13 219
14518.27 161
14519.41 221
14520.54 261
14521.68 194
14522.82 189
14523.96 220
14525.10 197
14526.24 188
14527.38 173
14528.52 205
14529.65 210
14530.79 213
14531.93 197
14533.07 182
14534.21 175
14535.35 179
14536.49 220
14537.63 200
14538.77 157
14539.91 155
14541.05 187
14542.19 188
14543.33 151
14544.47 190
14545.61 184
14546.75 191
14547.89 168
14549.02 170
14550.16 182
14551.30 206
14552.44 208
14553.58 149
14554.72 148
14555.86 163
14557.00 175
14558.14 170
14559.29 166
14560.43 163
14561.57 180
14562.71 157
14563.85 180
14564.99 151
14566.13 179
14567.27 170
14568.41 170
14569.55 167
14570.69 170
14571.83 186
14572.97 222
14574.11 195
14575.25 188
14576.39 184
14577.53 159
14578.68 177
14579.82 163
14580.96 166
14582.10 180
14583.24 190
14584.38 184
14585.52 151
14586.66 156
14587.80 175
14588.95 173
14590.09 181
14591.23 158
14592.37 183
14593.51 172
14594.65 175
14595.79 197
14596.94 204
14598.08 180
14599.22 165
14600.36 199
14601.50 179
14602.65 162
14603.79 162
14604.93 191
14606.07 214
14607.21 191
14608.36 195
14609.50 184
14610.64 200
14611.78 163
14612.92 176
14614.07 196
14615.21 181
14616.35 206
14617.49 189
14618.64 168
14619.78 198
14620.92 169
14622.06 206
14623.21 178
14624.35 183
14625.49 195
14626.64 191
14627.78 163
14628.92 165
14630.06 183
14631.21 211
14632.35 227
14633.49 206
14634.64 192
14635.78 205
14636.92 224
14638.07 172
14639.21 182
14640.35 185
14641.50 187
14642.64 207
14643.78 199
14644.93 215
14646.07 207
14647.21 200
14648.36 185
14649.50 232
14650.65 193
14651.79 234
14652.93 213
14654.08 193
14655.22 175
14656.37 185
14657.51 172
14658.65 177
14659.80 188
14660.94 190
14662.09 151
14663.23 162
14664.37 139
14665.52 180
14666.66 158
14667.81 130
14668.95 148
14670.10 155
14671.24 179
14672.39 161
14673.53 140
14674.68 119
14675.82 150
14676.97 159
14678.11 166
14679.25 187
14680.40 183
14681.54 164
14682.69 145
14683.83 177
14684.98 162
14686.13 204
14687.27 177
14688.42 168
14689.56 163
14690.71 161
14691.85 137
14693.00 158
14694.14 150
14695.29 149
14696.43 143
14697.58 175
14698.72 175
14699.87 138
14701.02 141
14702.16 167
14703.31 150
14704.45 154
14705.60 184
14706.75 167
14707.89 153
14709.04 164
14710.18 148
14711.33 162
14712.48 150
14713.62 139
14714.77 144
14715.92 137
14717.06 152
14718.21 164
14719.35 143
14720.50 135
14721.65 161
14722.79 154
14723.94 163
14725.09 151
14726.23 141
14727.38 141
14728.53 122
14729.67 153
14730.82 145
14731.97 168
14733.12 166
14734.26 169
14735.41 153
14736.56 143
14737.70 141
14738.85 167
14740.00 163
14741.15 157
14742.29 177
14743.44 174
14744.59 176
14745.74 139
14746.88 163
14748.03 145
14749.18 156
14750.33 196
14751.47 146
14752.62 156
14753.77 159
14754.92 143
14756.07 153
14757.21 168
14758.36 167
14759.51 180
14760.66 193
14761.81 160
14762.95 162
14764.10 213
14765.25 164
14766.40 142
14767.55 131
14768.70 157
14769.84 177
14770.99 168
14772.14 138
14773.29 136
14774.44 109
14775.59 132
14776.74 185
14777.88 176
14779.03 148
14780.18 134
14781.33 148
14782.48 147
14783.63 130
14784.78 135
14785.93 150
14787.08 171
14788.22 173
14789.37 180
14790.52 166
14791.67 135
14792.82 147
14793.97 171
14795.12 146
14796.27 140
14797.42 163
14798.57 144
14799.72 166
14800.87 175
14802.02 167
14803.17 162
14804.32 195
14805.47 137
14806.62 164
14807.77 139
14808.92 159
14810.07 150
14811.22 178
14812.37 162
14813.52 177
14814.67 151
14815.82 185
14816.97 145
14818.12 147
14819.27 145
14820.42 172
14821.57 159
14822.72 160
14823.87 169
14825.02 176
14826.17 177
14827.32 160
14828.47 159
14829.62 135
14830.78 160
14831.93 172
14833.08 152
14834.23 126
14835.38 149
14836.53 186
14837.68 144
14838.83 151
14839.98 133
14841.13 156
14842.29 169
14843.44 137
14844.59 153
14845.74 140
14846.89 136
14848.04 170
14849.19 162
14850.35 120
14851.50 152
14852.65 142
14853.80 140
14854.95 123
14856.10 140
14857.26 124
14858.41 137
14859.56 140
14860.71 150
14861.86 156
14863.02 147
14864.17 142
14865.32 159
14866.47 176
14867.63 167
14868.78 137
14869.93 143
14871.08 139
14872.23 152
14873.39 142
14874.54 166
14875.69 131
14876.84 109
14878.00 119
14879.15 130
14880.30 139
14881.46 140
14882.61 128
14883.76 127
14884.91 130
14886.07 154
14887.22 124
14888.37 162
14889.53 147
14890.68 135
14891.83 154
14892.99 155
14894.14 153
14895.29 145
14896.45 152
14897.60 139
14898.75 133
14899.91 181
14901.06 189
14902.21 153
14903.37 122
14904.52 151
14905.67 123
14906.83 129
14907.98 125
14909.14 125
14910.29 121
14911.44 164
14912.60 147
14913.75 128
14914.91 142
14916.06 161
14917.21 177
14918.37 123
14919.52 150
14920.68 130
14921.83 126
14922.99 143
14924.14 160
14925.30 183
14926.45 150
14927.60 126
14928.76 111
14929.91 123
14931.07 137
14932.22 153
14933.38 139
14934.53 148
14935.69 128
14936.84 132
14938.00 152
14939.15 140
14940.31 171
14941.46 130
14942.62 134
14943.77 148
14944.93 112
14946.08 109
14947.24 132
14948.39 152
14949.55 124
14950.71 135
14951.86 155
14953.02 150
14954.17 148
14955.33 129
14956.48 133
14957.64 140
14958.80 162
14959.95 144
14961.11 133
14962.26 144
14963.42 133
14964.57 153
14965.73 129
14966.89 116
14968.04 136
14969.20 154
14970.36 144
14971.51 131
14972.67 125
14973.82 118
14974.98 124
14976.14 131
14977.29 139
14978.45 134
14979.61 156
14980.76 137
14981.92 157
14983.08 99
14984.23 114
14985.39 140
14986.55 155
14987.70 148
14988.86 145
14990.02 160
14991.18 150
14992.33 143
14993.49 142
14994.65 133
14995.80 139
14996.96 144
14998.12 132
14999.28 152
15000.43 136
15001.59 134
15002.75 137
15003.91 150
15005.06 136
15006.22 127
15007.38 150
15008.54 160
15009.69 142
15010.85 153
15012.01 116
15013.17 128
15014.33 150
15015.48 141
15016.64 144
15017.80 152
15018.96 131
15020.12 130
15021.27 121
15022.43 102
15023.59 125
15024.75 146
15025.91 131
15027.07 145
15028.23 146
15029.38 152
15030.54 149
15031.70 156
15032.86 133
15034.02 158
15035.18 153
15036.34 123
15037.49 140
15038.65 153
15039.81 148
15040.97 117
15042.13 144
15043.29 150
15044.45 132
15045.61 132
15046.77 110
15047.93 120
15049.09 120
15050.24 124
15051.40 104
15052.56 100
15053.72 115
15054.88 127
15056.04 159
15057.20 128
15058.36 115
15059.52 123
15060.68 127
15061.84 116
15063.00 130
15064.16 114
15065.32 120
15066.48 134
15067.64 143
15068.80 118
15069.96 116
15071.12 124
15072.28 140
15073.44 116
15074.60 141
15075.76 127
15076.92 95
15078.08 138
15079.24 110
15080.40 114
15081.56 109
15082.72 135
15083.89 162
15085.05 151
15086.21 138
15087.37 127
15088.53 140
15089.69 119
15090.85 160
15092.01 140
15093.17 127
15094.33 143
15095.49 130
15096.66 98
15097.82 149
15098.98 124
15100.14 148
15101.30 139
15102.46 132
15103.62 148
15104.78 155
15105.95 116
15107.11 146
15108.27 135
15109.43 148
15110.59 138
15111.75 142
15112.92 133
15114.08 152
15115.24 166
15116.40 134
15117.56 139
15118.73 138
15119.89 137
15121.05 152
15122.21 129
15123.37 116
15124.54 129
15125.70 111
15126.86 135
15128.02 122
15129.19 136
15130.35 157
15131.51 154
15132.67 154
15133.84 142
15135.00 146
15136.16 144
15137.32 141
15138.49 110
15139.65 128
15140.81 163
15141.97 138
15143.14 124
15144.30 112
15145.46 142
15146.63 113
15147.79 127
15148.95 142
15150.12 120
15151.28 117
15152.44 115
15153.61 133
15154.77 138
15155.93 123
15157.10 127
15158.26 144
15159.42 154
15160.59 130
15161.75 113
15162.91 111
15164.08 113
15165.24 130
15166.41 106
15167.57 120
15168.73 121
15169.90 137
15171.06 154
15172.23 149
15173.39 127
15174.55 125
15175.72 138
15176.88 129
15178.05 124
15179.21 122
15180.38 133
15181.54 131
15182.70 132
15183.87 163
15185.03 156
15186.20 109
15187.36 128
15188.53 121
15189.69 147
15190.86 183
15192.02 159
15193.19 160
15194.35 155
15195.52 135
15196.68 130
15197.85 129
15199.01 134
15200.18 134
15201.34 138
15202.51 112
15203.67 116
15204.84 178
15206.00 153
15207.17 147
15208.33 120
15209.50 145
15210.66 140
15211.83 128
15213.00 150
15214.16 151
15215.33 153
15216.49 157
15217.66 144
15218.82 150
15219.99 142
15221.16 129
15222.32 117
15223.49 122
15224.65 120
15225.82 144
15226.99 139
15228.15 151
15229.32 157
15230.49 146
15231.65 166
15232.82 193
15233.98 162
15235.15 140
15236.32 142
15237.48 141
15238.65 131
15239.82 152
15240.98 133
15242.15 153
15243.32 197
15244.48 142
15245.65 158
15246.82 133
15247.98 140
15249.15 147
15250.32 144
15251.49 155
15252.65 161
15253.82 122
15254.99 127
15256.16 139
15257.32 135
15258.49 137
15259.66 136
15260.82 154
15261.99 136
15263.16 146
15264.33 149
15265.49 145
15266.66 137
15267.83 128
15269.00 130
15270.17 114
15271.33 112
15272.50 134
15273.67 133
15274.84 130
15276.01 146
15277.17 142
15278.34 140
15279.51 144
15280.68 158
15281.85 131
15283.01 121
15284.18 152
15285.35 157
15286.52 137
15287.69 144
15288.86 139
15290.03 133
15291.19 140
15292.36 121
15293.53 132
15294.70 140
15295.87 128
15297.04 140
15298.21 137
15299.38 156
15300.54 144
15301.71 155
15302.88 129
15304.05 134
15305.22 140
15306.39 130
15307.56 106
15308.73 155
15309.90 145
15311.07 142
15312.24 154
15313.41 134
15314.58 142
15315.75 140
15316.92 117
15318.09 97
15319.25 170
15320.42 151
15321.59 161
15322.76 139
15323.93 138
15325.10 169
15326.27 168
15327.44 169
15328.61 127
15329.78 132
15330.95 177
15332.12 160
15333.29 115
15334.46 116
15335.64 150
15336.81 127
15337.98 136
15339.15 127
15340.32 135
15341.49 145
15342.66 161
15343.83 151
15345.00 122
15346.17 113
15347.34 136
15348.51 152
15349.68 128
15350.85 145
15352.02 138
15353.20 105
15354.37 140
15355.54 135
15356.71 154
15357.88 130
15359.05 128
15360.22 134
15361.39 131
15362.57 121
15363.74 130
15364.91 151
15366.08 135
15367.25 129
15368.42 155
15369.59 120
15370.77 150
15371.94 142
15373.11 119
15374.28 105
15375.45 139
15376.63 132
15377.80 135
15378.97 130
15380.14 157
15381.31 140
15382.49 117
15383.66 105
15384.83 129
15386.00 143
15387.17 141
15388.35 124
15389.52 153
15390.69 150
15391.86 124
15393.04 131
15394.21 124
15395.38 135
15396.55 147
15397.73 142
15398.90 100
15400.07 109
15401.25 128
15402.42 127
15403.59 137
15404.76 128
15405.94 99
15407.11 123
15408.28 112
15409.46 129
15410.63 97
15411.80 107
15412.98 125
15414.15 115
15415.32 114
15416.50 111
15417.67 137
15418.84 107
15420.02 120
15421.19 104
15422.36 118
15423.54 150
15424.71 123
15425.89 126
15427.06 140
15428.23 143
15429.41 112
15430.58 148
15431.76 129
15432.93 117
15434.10 110
15435.28 145
15436.45 158
15437.63 134
15438.80 159
15439.97 142
15441.15 134
15442.32 130
15443.50 118
15444.67 124
15445.85 109
15447.02 136
15448.20 143
15449.37 123
15450.55 113
15451.72 117
15452.89 140
15454.07 138
15455.24 115
15456.42 140
15457.59 156
15458.77 136
15459.94 107
15461.12 127
15462.30 123
15463.47 125
15464.65 127
15465.82 130
15467.00 118
15468.17 140
15469.35 163
15470.52 127
15471.70 124
15472.87 158
15474.05 157
15475.22 124
15476.40 129
15477.58 134
15478.75 126
15479.93 129
15481.10 140
15482.28 128
15483.46 129
15484.63 177
15485.81 141
15486.98 128
15488.16 130
15489.34 155
15490.51 146
15491.69 124
15492.87 137
15494.04 125
15495.22 120
15496.39 126
15497.57 100
15498.75 112
15499.92 120
15501.10 123
15502.28 113
15503.45 126
15504.63 113
15505.81 110
15506.98 133
15508.16 147
15509.34 159
15510.52 166
15511.69 126
15512.87 125
15514.05 118
15515.22 120
15516.40 131
15517.58 120
15518.76 124
15519.93 109
15521.11 131
15522.29 146
15523.47 130
15524.64 138
15525.82 133
15527.00 161
15528.18 161
15529.35 145
15530.53 111
15531.71 122
15532.89 122
15534.07 138
15535.24 125
15536.42 102
15537.60 139
15538.78 122
15539.96 121
15541.13 116
15542.31 185
15543.49 143
15544.67 108
15545.85 137
15547.03 112
15548.20 122
15549.38 139
15550.56 141
15551.74 121
15552.92 120
15554.10 131
15555.28 110
15556.45 132
15557.63 128
15558.81 136
15559.99 127
15561.17 154
15562.35 141
15563.53 148
15564.71 138
15565.89 116
15567.07 131
15568.24 138
15569.42 115
15570.60 121
15571.78 131
15572.96 129
15574.14 138
15575.32 104
15576.50 120
15577.68 101
15578.86 120
15580.04 126
15581.22 142
15582.40 128
15583.58 130
15584.76 119
15585.94 118
15587.12 135
15588.30 139
15589.48 144
15590.66 138
15591.84 132
15593.02 140
15594.20 120
15595.38 167
15596.56 142
15597.74 144
15598.92 132
15600.10 150
15601.28 167
15602.46 122
15603.64 135
15604.82 123
15606.00 133
15607.18 138
15608.36 161
15609.55 165
15610.73 155
15611.91 186
15613.09 197
15614.27 178
15615.45 149
15616.63 154
15617.81 123
15618.99 138
15620.17 182
15621.36 162
15622.54 171
15623.72 176
15624.90 165
15626.08 143
15627.26 159
15628.44 158
15629.63 160
15630.81 156
15631.99 169
15633.17 166
15634.35 142
15635.53 179
15636.72 182
15637.90 167
15639.08 145
15640.26 128
15641.44 135
15642.63 131
15643.81 134
15644.99 162
15646.17 178
15647.35 168
15648.54 155
15649.72 152
15650.90 166
15652.08 162
15653.27 165
15654.45 189
15655.63 195
15656.81 180
15658.00 164
15659.18 191
15660.36 160
15661.54 155
15662.73 167
15663.91 199
15665.09 211
15666.28 165
15667.46 179
15668.64 166
15669.82 162
15671.01 194
15672.19 186
15673.37 168
15674.56 156
15675.74 177
15676.92 198
15678.11 203
15679.29 157
15680.47 164
15681.66 155
15682.84 149
15684.03 182
15685.21 173
15686.39 164
15687.58 149
15688.76 166
15689.94 141
15691.13 158
15692.31 178
15693.50 170
15694.68 159
15695.86 116
15697.05 129
15698.23 160
15699.42 124
15700.60 176
15701.78 159
15702.97 169
15704.15 153
15705.34 155
15706.52 165
15707.71 169
15708.89 158
15710.08 161
15711.26 161
15712.45 146
15713.63 153
15714.81 163
15716.00 189
15717.18 171
15718.37 149
15719.55 153
15720.74 161
15721.92 144
15723.11 162
15724.29 157
15725.48 159
15726.66 125
15727.85 157
15729.04 187
15730.22 176
15731.41 142
15732.59 158
15733.78 146
15734.96 169
15736.15 140
15737.33 155
15738.52 185
15739.71 149
15740.89 161
15742.08 125
15743.26 163
15744.45 191
15745.63 153
15746.82 177
15748.01 140
15749.19 179
15750.38 179
15751.56 156
15752.75 149
15753.94 160
15755.12 188
15756.31 182
15757.50 193
15758.68 177
15759.87 192
15761.06 174
15762.24 159
15763.43 163
15764.62 164
15765.80 193
15766.99 162
15768.18 161
15769.36 184
15770.55 159
15771.74 158
15772.92 170
15774.11 138
15775.30 163
15776.48 160
15777.67 171
15778.86 168
15780.05 175
15781.23 194
15782.42 193
15783.61 191
15784.80 169
15785.98 177
15787.17 181
15788.36 175
15789.55 181
15790.73 181
15791.92 151
15793.11 171
15794.30 175
15795.48 162
15796.67 130
15797.86 146
15799.05 144
15800.24 170
15801.42 160
15802.61 170
15803.80 173
15804.99 135
15806.18 143
15807.37 130
15808.55 124
15809.74 123
15810.93 154
15812.12 182
15813.31 138
15814.50 144
15815.68 154
15816.87 146
15818.06 131
15819.25 130
15820.44 108
15821.63 114
15822.82 160
15824.01 151
15825.19 149
15826.38 163
15827.57 166
15828.76 148
15829.95 116
15831.14 133
15832.33 139
15833.52 135
15834.71 134
15835.90 119
15837.09 128
15838.28 138
15839.47 155
15840.66 170
15841.84 177
15843.03 172
15844.22 160
15845.41 146
15846.60 151
15847.79 167
15848.98 166
15850.17 145
15851.36 137
15852.55 129
15853.74 111
15854.93 145
15856.12 155
15857.31 146
15858.50 136
15859.69 163
15860.88 123
15862.07 151
15863.26 133
15864.46 134
15865.65 133
15866.84 146
15868.03 132
15869.22 114
15870.41 143
15871.60 142
15872.79 129
15873.98 134
15875.17 127
15876.36 136
15877.55 149
15878.74 148
15879.94 132
15881.13 127
15882.32 157
15883.51 123
15884.70 108
15885.89 149
15887.08 116
15888.27 136
15889.46 130
15890.66 120
15891.85 108
15893.04 138
15894.23 172
15895.42 130
15896.61 121
15897.81 123
15899.00 138
15900.19 144
15901.38 151
15902.57 145
15903.76 185
15904.96 148
15906.15 166
15907.34 140
15908.53 132
15909.72 129
15910.92 152
15912.11 131
15913.30 131
15914.49 142
15915.69 149
15916.88 133
15918.07 175
15919.26 142
15920.46 133
15921.65 133
15922.84 153
15924.03 150
15925.23 121
15926.42 131
15927.61 137
15928.81 144
15930.00 141
15931.19 123
15932.38 157
15933.58 161
15934.77 154
15935.96 122
15937.16 125
15938.35 129
15939.54 182
15940.74 159
15941.93 148
15943.12 175
15944.32 145
15945.51 157
15946.70 168
15947.90 142
15949.09 131
15950.28 132
15951.48 123
15952.67 136
15953.87 147
15955.06 157
15956.25 152
15957.45 152
15958.64 121
15959.84 135
15961.03 151
15962.22 169
15963.42 141
15964.61 128
15965.81 133
15967.00 131
15968.19 143
15969.39 117
15970.58 114
15971.78 101
15972.97 129
15974.17 115
15975.36 134
15976.56 121
15977.75 111
15978.95 119
15980.14 149
15981.34 108
15982.53 123
15983.72 108
15984.92 125
15986.11 120
15987.31 125
15988.50 135
15989.70 141
15990.90 134
15992.09 113
15993.29 114
15994.48 118
15995.68 130
15996.87 110
15998.07 126
15999.26 124
16000.46 126
16001.65 111
16002.85 123
16004.05 112
16005.24 110
16006.44 138
16007.63 129
16008.83 124
16010.02 145
16011.22 153
16012.42 112
16013.61 113
16014.81 135
16016.00 133
16017.20 119
16018.40 144
16019.59 143
16020.79 148
16021.99 125
16023.18 133
16024.38 109
16025.58 140
16026.77 133
16027.97 136
16029.16 121
16030.36 134
16031.56 126
16032.76 108
16033.95 108
16035.15 111
16036.35 103
16037.54 134
16038.74 129
16039.94 125
16041.13 90
16042.33 133
16043.53 115
16044.73 135
16045.92 102
16047.12 120
16048.32 142
16049.51 123
16050.71 134
16051.91 124
16053.11 134
16054.30 136
16055.50 130
16056.70 109
16057.90 87
16059.10 123
16060.29 146
16061.49 117
16062.69 119
16063.89 117
16065.08 127
16066.28 157
16067.48 150
16068.68 142
16069.88 133
16071.07 136
16072.27 100
16073.47 111
16074.67 110
16075.87 136
16077.07 113
16078.26 109
16079.46 95
16080.66 116
16081.86 102
16083.06 123
16084.26 91
16085.46 112
16086.66 105
16087.85 102
16089.05 107
16090.25 101
16091.45 114
16092.65 129
16093.85 130
16095.05 133
16096.25 131
16097.45 114
16098.65 87
16099.84 111
16101.04 109
16102.24 141
16103.44 99
16104.64 116
16105.84 113
16107.04 112
16108.24 135
16109.44 98
16110.64 119
16111.84 112
16113.04 121
16114.24 101
16115.44 134
16116.64 122
16117.84 109
16119.04 123
16120.24 125
16121.44 105
16122.64 106
16123.84 119
16125.04 115
16126.24 102
16127.44 116
16128.64 117
16129.84 98
16131.04 119
16132.24 134
16133.44 150
16134.64 136
16135.84 121
16137.04 136
16138.25 106
16139.45 120
16140.65 102
16141.85 113
16143.05 108
16144.25 104
16145.45 135
16146.65 102
16147.85 112
16149.05 112
16150.25 94
16151.46 119
16152.66 111
16153.86 108
16155.06 89
16156.26 123
16157.46 107
16158.66 113
16159.87 109
16161.07 95
16162.27 125
16163.47 119
16164.67 109
16165.87 101
16167.08 121
16168.28 119
16169.48 121
16170.68 121
16171.88 123
16173.09 121
16174.29 116
16175.49 91
16176.69 110
16177.89 130
16179.10 120
16180.30 135
16181.50 114
16182.70 94
16183.91 107
16185.11 129
16186.31 142
16187.51 119
16188.72 115
16189.92 124
16191.12 119
16192.32 118
16193.53 139
16194.73 121
16195.93 129
16197.13 125
16198.34 111
16199.54 110
16200.74 116
16201.95 123
16203.15 121
16204.35 125
16205.56 98
16206.76 98
16207.96 105
16209.17 107
16210.37 101
16211.57 143
16212.78 132
16213.98 126
16215.18 146
16216.39 112
16217.59 106
16218.79 105
16220.00 122
16221.20 138
16222.41 134
16223.61 136
16224.81 120
16226.02 103
16227.22 99
16228.43 109
16229.63 105
16230.83 130
16232.04 126
16233.24 122
16234.45 111
16235.65 123
16236.86 120
16238.06 111
16239.26 85
16240.47 136
16241.67 118
16242.88 147
16244.08 116
16245.29 134
16246.49 134
16247.70 126
16248.90 96
16250.11 102
16251.31 121
16252.52 113
16253.72 103
16254.93 120
16256.13 103
16257.34 119
16258.54 121
16259.75 124
16260.95 124
16262.16 131
16263.36 123
16264.57 109
16265.77 110
16266.98 122
16268.19 108
16269.39 116
16270.60 111
16271.80 139
16273.01 112
16274.21 120
16275.42 136
16276.63 113
16277.83 93
16279.04 134
16280.24 144
16281.45 137
16282.66 124
16283.86 133
16285.07 125
16286.27 129
16287.48 131
16288.69 114
16289.89 94
16291.10 116
16292.31 123
16293.51 126
16294.72 104
16295.93 124
16297.13 114
16298.34 111
16299.55 108
16300.75 128
16301.96 127
16303.17 152
16304.37 123
16305.58 113
16306.79 128
16307.99 117
16309.20 119
16310.41 146
16311.62 124
16312.82 111
16314.03 142
16315.24 130
16316.44 113
16317.65 120
16318.86 119
16320.07 94
16321.27 99
16322.48 119
16323.69 131
16324.90 157
16326.10 115
16327.31 98
16328.52 127
16329.73 115
16330.94 122
16332.14 119
16333.35 117
16334.56 127
16335.77 128
16336.98 104
16338.18 108
16339.39 129
16340.60 114
16341.81 110
16343.02 110
16344.23 123
16345.43 108
16346.64 108
16347.85 117
16349.06 119
16350.27 112
16351.48 102
16352.69 112
16353.89 123
16355.10 115
16356.31 141
16357.52 136
16358.73 114
16359.94 121
16361.15 125
16362.36 128
16363.57 118
16364.77 148
16365.98 106
16367.19 103
16368.40 125
16369.61 141
16370.82 125
16372.03 109
16373.24 124
16374.45 111
16375.66 112
16376.87 139
16378.08 98
16379.29 128
16380.50 110
16381.71 105
16382.92 125
16384.13 103
16385.34 76
16386.55 94
16387.76 100
16388.97 111
16390.18 98
16391.39 98
16392.60 92
16393.81 126
16395.02 101
16396.23 112
16397.44 115
16398.65 101
16399.86 111
16401.07 136
16402.28 130
16403.49 103
16404.70 123
16405.91 129
16407.12 141
16408.33 123
16409.54 126
16410.76 79
16411.97 88
16413.18 90
16414.39 110
16415.60 90
16416.81 106
16418.02 129
16419.23 110
16420.44 102
16421.66 123
16422.87 137
16424.08 120
16425.29 123
16426.50 118
16427.71 115
16428.92 109
16430.14 116
16431.35 125
16432.56 110
16433.77 105
16434.98 128
16436.19 127
16437.41 99
16438.62 109
16439.83 88
16441.04 119
16442.25 110
16443.47 88
16444.68 97
16445.89 113
16447.10 114
16448.31 91
16449.53 99
16450.74 126
16451.95 111
16453.16 73
16454.38 98
16455.59 110
16456.80 133
16458.01 110
16459.23 117
16460.44 103
16461.65 117
16462.86 123
16464.08 118
16465.29 91
16466.50 116
16467.72 126
16468.93 99
16470.14 129
16471.35 105
16472.57 94
16473.78 102
16474.99 102
16476.21 107
16477.42 93
16478.63 99
16479.85 107
16481.06 130
16482.27 116
16483.49 125
16484.70 104
16485.92 114
16487.13 105
16488.34 115
16489.56 111
16490.77 113
16491.98 106
16493.20 117
16494.41 96
16495.63 109
16496.84 107
16498.05 101
16499.27 94
16500.48 118
16501.70 122
16502.91 109
16504.13 92
16505.34 106
16506.55 102
16507.77 120
16508.98 120
16510.20 110
16511.41 111
16512.63 108
16513.84 117
16515.06 106
16516.27 107
16517.49 81
16518.70 109
16519.92 101
16521.13 114
16522.35 104
16523.56 90
16524.78 92
16525.99 85
16527.21 108
16528.42 76
16529.64 97
16530.85 110
16532.07 95
16533.28 74
16534.50 109
16535.71 111
16536.93 104
16538.14 92
16539.36 117
16540.58 115
16541.79 113
16543.01 95
16544.22 90
16545.44 95
16546.65 95
16547.87 96
16549.09 109
16550.30 108
16551.52 92
16552.73 96
16553.95 85
16555.17 101
16556.38 109
16557.60 90
16558.82 103
16560.03 92
16561.25 101
16562.46 107
16563.68 117
16564.90 98
16566.11 108
16567.33 107
16568.55 99
16569.76 111
16570.98 109
16572.20 103
16573.41 101
16574.63 113
16575.85 111
16577.07 101
16578.28 111
16579.50 125
16580.72 90
16581.93 104
16583.15 106
16584.37 113
16585.59 116
16586.80 108
16588.02 105
16589.24 117
16590.46 129
16591.67 117
16592.89 116
16594.11 118
16595.33 118
16596.54 119
16597.76 104
16598.98 106
16600.20 125
16601.41 103
16602.63 122
16603.85 103
16605.07 125
16606.29 136
16607.50 132
16608.72 104
16609.94 113
16611.16 84
16612.38 95
16613.60 116
16614.81 96
16616.03 133
16617.25 120
16618.47 126
16619.69 116
16620.91 113
16622.13 121
16623.34 114
16624.56 93
16625.78 103
16627.00 112
16628.22 119
16629.44 107
16630.66 110
16631.88 97
16633.10 103
16634.31 97
16635.53 103
16636.75 97
16637.97 107
16639.19 93
16640.41 129
16641.63 98
16642.85 73
16644.07 93
16645.29 129
16646.51 97
16647.73 102
16648.95 96
16650.17 127
16651.39 117
16652.61 118
16653.83 95
16655.05 84
16656.27 103
16657.49 99
16658.71 80
16659.93 111
16661.15 108
16662.37 114
16663.59 108
16664.81 96
16666.03 110
16667.25 104
16668.47 110
16669.69 94
16670.91 84
16672.13 110
16673.35 113
16674.57 128
16675.79 95
16677.01 98
16678.23 105
16679.45 114
16680.67 106
16681.89 123
16683.12 108
16684.34 109
16685.56 123
16686.78 92
16688.00 93
16689.22 103
16690.44 97
16691.66 84
16692.88 81
16694.11 94
16695.33 101
16696.55 96
16697.77 116
16698.99 131
16700.21 110
16701.43 131
16702.66 120
16703.88 101
16705.10 93
16706.32 101
16707.54 103
16708.77 82
16709.99 86
16711.21 102
16712.43 104
16713.65 86
16714.87 108
16716.10 95
16717.32 95
16718.54 98
16719.76 106
16720.99 107
16722.21 109
16723.43 93
16724.65 119
16725.88 118
16727.10 118
16728.32 95
16729.54 114
16730.77 111
16731.99 117
16733.21 119
16734.43 94
16735.66 83
16736.88 92
16738.10 117
16739.33 150
16740.55 89
16741.77 102
16742.99 103
16744.22 106
16745.44 117
16746.66 106
16747.89 113
16749.11 95
16750.33 131
16751.56 135
16752.78 120
16754.00 117
16755.23 105
16756.45 88
16757.68 125
16758.90 128
16760.12 115
16761.35 112
16762.57 95
16763.79 109
16765.02 93
16766.24 113
16767.47 101
16768.69 87
16769.91 85
16771.14 105
16772.36 107
16773.59 100
16774.81 91
16776.04 128
16777.26 116
16778.48 112
16779.71 96
16780.93 97
16782.16 100
16783.38 95
16784.61 108
16785.83 97
16787.06 91
16788.28 94
16789.51 107
16790.73 113
16791.96 97
16793.18 79
16794.41 98
16795.63 119
16796.86 115
16798.08 97
16799.31 98
16800.53 113
16801.76 110
16802.98 86
16804.21 109
16805.43 87
16806.66 76
16807.88 114
16809.11 99
16810.33 86
16811.56 92
16812.79 93
16814.01 85
16815.24 118
16816.46 106
16817.69 123
16818.91 114
16820.14 85
16821.37 79
16822.59 99
16823.82 113
16825.04 101
16826.27 100
16827.50 101
16828.72 97
16829.95 106
16831.18 106
16832.40 97
16833.63 92
16834.86 118
16836.08 85
16837.31 94
16838.53 81
16839.76 104
16840.99 78
16842.21 105
16843.44 128
16844.67 117
16845.90 79
16847.12 111
16848.35 93
16849.58 110
16850.80 121
16852.03 92
16853.26 104
16854.48 99
16855.71 115
16856.94 127
16858.17 118
16859.39 81
16860.62 123
16861.85 117
16863.08 112
16864.30 80
16865.53 81
16866.76 90
16867.99 101
16869.21 88
16870.44 90
16871.67 97
16872.90 108
16874.13 118
16875.35 121
16876.58 94
16877.81 97
16879.04 114
16880.27 115
16881.49 112
16882.72 109
16883.95 146
16885.18 106
16886.41 122
16887.64 111
16888.86 115
16890.09 134
16891.32 136
16892.55 103
16893.78 112
16895.01 117
16896.24 100
16897.46 125
16898.69 116
16899.92 95
16901.15 103
16902.38 118
16903.61 128
16904.84 109
16906.07 110
16907.30 114
16908.53 94
16909.75 123
16910.98 82
16912.21 112
16913.44 116
16914.67 107
16915.90 126
16917.13 97
16918.36 115
16919.59 113
16920.82 109
16922.05 105
16923.28 99
16924.51 112
16925.74 101
16926.97 124
16928.20 119
16929.43 112
16930.66 101
16931.89 111
16933.12 108
16934.35 109
16935.58 98
16936.81 105
16938.04 110
16939.27 117
16940.50 101
16941.73 110
16942.96 100
16944.19 102
16945.42 100
16946.65 111
16947.88 127
16949.11 121
16950.34 115
16951.57 100
16952.80 123
16954.04 114
16955.27 143
16956.50 94
16957.73 108
16958.96 127
16960.19 124
16961.42 116
16962.65 119
16963.88 96
16965.11 109
16966.35 123
16967.58 112
16968.81 105
16970.04 108
16971.27 94
16972.50 66
16973.73 69
16974.97 92
16976.20 95
16977.43 102
16978.66 90
16979.89 81
16981.12 102
16982.36 109
16983.59 109
16984.82 87
16986.05 85
16987.28 83
16988.52 90
16989.75 111
16990.98 92
16992.21 114
16993.45 104
16994.68 130
16995.91 108
16997.14 87
16998.37 95
16999.61 102
17000.84 107
17002.07 114
17003.31 107
17004.54 78
17005.77 124
17007.00 106
17008.24 112
17009.47 97
17010.70 98
17011.93 117
17013.17 94
17014.40 100
17015.63 92
17016.87 85
17018.10 79
17019.33 81
17020.57 97
17021.80 80
17023.03 87
17024.27 99
17025.50 92
17026.73 102
17027.97 103
17029.20 80
17030.43 98
17031.67 97
17032.90 111
17034.14 126
17035.37 100
17036.60 99
17037.84 93
17039.07 85
17040.30 104
17041.54 117
17042.77 110
17044.01 95
17045.24 85
17046.47 90
17047.71 109
17048.94 99
17050.18 83
17051.41 77
17052.65 87
17053.88 91
17055.12 103
17056.35 90
17057.58 93
17058.82 112
17060.05 105
17061.29 78
17062.52 91
17063.76 110
17064.99 99
17066.23 84
17067.46 94
17068.70 100
17069.93 92
17071.17 101
17072.40 104
17073.64 95
17074.87 88
17076.11 124
17077.34 109
17078.58 103
17079.81 96
17081.05 109
17082.29 119
17083.52 109
17084.76 82
17085.99 87
17087.23 109
17088.46 103
17089.70 87
17090.94 74
17092.17 76
17093.41 111
17094.64 104
17095.88 88
17097.12 88
17098.35 87
17099.59 100
17100.82 64
17102.06 74
17103.30 112
17104.53 98
17105.77 99
17107.00 98
17108.24 89
17109.48 96
17110.71 104
17111.95 96
17113.19 87
17114.42 105
17115.66 90
17116.90 98
17118.13 109
17119.37 131
17120.61 124
17121.85 95
17123.08 90
17124.32 103
17125.56 90
17126.79 88
17128.03 104
17129.27 84
17130.50 77
17131.74 99
17132.98 99
17134.22 107
17135.45 104
17136.69 107
17137.93 97
17139.17 87
17140.40 95
17141.64 105
17142.88 89
17144.12 93
17145.36 98
17146.59 85
17147.83 92
17149.07 99
17150.31 86
17151.54 106
17152.78 113
17154.02 108
17155.26 87
17156.50 105
17157.74 113
17158.97 116
17160.21 88
17161.45 83
17162.69 97
17163.93 91
17165.17 81
17166.40 112
17167.64 98
17168.88 92
17170.12 92
17171.36 85
17172.60 91
17173.84 96
17175.08 85
17176.31 92
17177.55 110
17178.79 94
17180.03 75
17181.27 98
17182.51 112
17183.75 114
17184.99 101
17186.23 92
17187.47 94
17188.71 87
17189.94 79
17191.18 99
17192.42 94
17193.66 101
17194.90 112
17196.14 89
17197.38 78
17198.62 116
17199.86 122
17201.10 86
17202.34 80
17203.58 93
17204.82 120
17206.06 94
17207.30 74
17208.54 74
17209.78 96
17211.02 116
17212.26 88
17213.50 86
17214.74 96
17215.98 101
17217.22 96
17218.46 95
17219.70 87
17220.94 112
17222.18 119
17223.43 104
17224.67 77
17225.91 94
17227.15 93
17228.39 102
17229.63 85
17230.87 91
17232.11 92
17233.35 109
17234.59 81
17235.83 85
17237.08 70
17238.32 76
17239.56 87
17240.80 86
17242.04 98
17243.28 115
17244.52 99
17245.76 96
17247.01 78
17248.25 90
17249.49 103
17250.73 98
17251.97 113
17253.21 121
17254.46 94
17255.70 126
17256.94 108
17258.18 84
17259.42 85
17260.66 89
17261.91 110
17263.15 103
17264.39 87
17265.63 96
17266.87 88
17268.12 97
17269.36 89
17270.60 92
17271.84 81
17273.09 83
17274.33 93
17275.57 101
17276.81 102
17278.06 62
17279.30 81
17280.54 94
17281.78 85
17283.03 107
17284.27 110
17285.51 103
17286.76 88
17288.00 87
17289.24 85
17290.48 117
17291.73 129
17292.97 103
17294.21 73
17295.46 97
17296.70 114
17297.94 103
17299.19 105
17300.43 79
17301.67 99
17302.92 90
17304.16 107
17305.40 75
17306.65 71
17307.89 99
17309.14 103
17310.38 83
17311.62 73
17312.87 82
17314.11 64
17315.35 84
17316.60 77
17317.84 89
17319.09 97
17320.33 89
17321.58 112
17322.82 113
17324.06 107
17325.31 97
17326.55 111
17327.80 108
17329.04 105
17330.29 98
17331.53 74
17332.77 81
17334.02 82
17335.26 119
17336.51 106
17337.75 89
17339.00 78
17340.24 90
17341.49 81
17342.73 97
17343.98 102
17345.22 108
17346.47 83
17347.71 81
17348.96 91
17350.20 91
17351.45 87
17352.69 77
17353.94 79
17355.18 95
17356.43 75
17357.68 98
17358.92 72
17360.17 73
17361.41 86
17362.66 78
17363.90 80
17365.15 74
17366.39 84
17367.64 86
17368.89 81
17370.13 95
17371.38 110
17372.62 99
17373.87 106
17375.12 96
17376.36 92
17377.61 86
17378.85 97
17380.10 80
17381.35 84
17382.59 102
17383.84 87
17385.09 91
17386.33 81
17387.58 74
17388.83 64
17390.07 82
17391.32 96
17392.57 80
17393.81 105
17395.06 78
17396.31 79
17397.55 105
17398.80 79
17400.05 81
17401.29 120
17402.54 117
17403.79 70
17405.04 83
17406.28 110
17407.53 99
17408.78 73
17410.02 59
17411.27 94
17412.52 97
17413.77 108
17415.01 105
17416.26 101
17417.51 106
17418.76 97
17420.00 100
17421.25 80
17422.50 79
17423.75 90
17425.00 87
17426.24 75
17427.49 84
17428.74 85
17429.99 114
17431.24 97
17432.48 73
17433.73 65
17434.98 88
17436.23 85
17437.48 91
17438.73 101
17439.97 89
17441.22 79
17442.47 91
17443.72 91
17444.97 97
17446.22 93
17447.47 114
17448.71 89
17449.96 97
17451.21 96
17452.46 90
17453.71 92
17454.96 91
17456.21 85
17457.46 99
17458.71 74
17459.95 83
17461.20 108
17462.45 100
17463.70 83
17464.95 88
17466.20 88
17467.45 105
17468.70 112
17469.95 101
17471.20 101
17472.45 80
17473.70 78
17474.95 79
17476.20 91
17477.45 69
17478.70 71
17479.95 85
17481.20 87
17482.45 98
17483.70 78
17484.95 91
17486.20 89
17487.45 90
17488.70 72
17489.95 89
17491.20 86
17492.45 81
17493.70 76
17494.95 107
17496.20 83
17497.45 93
17498.70 74
17499.95 104
17501.20 75
17502.45 90
17503.70 82
17504.95 103
17506.20 95
17507.46 76
17508.71 80
17509.96 78
17511.21 93
17512.46 73
17513.71 106
17514.96 88
17516.21 97
17517.46 87
17518.71 89
17519.97 64
17521.22 93
17522.47 88
17523.72 79
17524.97 72
17526.22 83
17527.47 91
17528.73 116
17529.98 108
17531.23 99
17532.48 83
17533.73 88
17534.99 113
17536.24 118
17537.49 125
17538.74 95
17539.99 86
17541.25 102
17542.50 103
17543.75 81
17545.00 92
17546.25 87
17547.51 89
17548.76 72
17550.01 78
17551.26 74
17552.52 72
17553.77 96
17555.02 85
17556.27 103
17557.53 81
17558.78 76
17560.03 90
17561.28 78
17562.54 66
17563.79 83
17565.04 105
17566.30 113
17567.55 93
17568.80 80
17570.05 95
17571.31 99
17572.56 87
17573.81 101
17575.07 112
17576.32 96
17577.57 93
17578.83 83
17580.08 76
17581.33 113
17582.59 103
17583.84 129
17585.10 122
17586.35 88
17587.60 82
17588.86 113
17590.11 109
17591.36 89
17592.62 87
17593.87 110
17595.13 77
17596.38 91
17597.63 94
17598.89 96
17600.14 107
17601.40 88
17602.65 89
17603.90 85
17605.16 97
17606.41 88
17607.67 105
17608.92 97
17610.18 98
17611.43 79
17612.69 95
17613.94 119
17615.20 101
17616.45 101
17617.71 101
17618.96 106
17620.21 95
17621.47 119
17622.72 86
17623.98 81
17625.23 103
17626.49 99
17627.75 89
17629.00 107
17630.26 89
17631.51 105
17632.77 101
17634.02 108
17635.28 80
17636.53 100
17637.79 83
17639.04 78
17640.30 83
17641.55 89
17642.81 84
17644.07 68
17645.32 88
17646.58 78
17647.83 73
17649.09 98
17650.35 93
17651.60 86
17652.86 77
17654.11 85
17655.37 73
17656.63 95
17657.88 85
17659.14 91
17660.39 77
17661.65 76
17662.91 91
17664.16 105
17665.42 95
17666.68 74
17667.93 67
17669.19 90
17670.45 59
17671.70 67
17672.96 102
17674.22 74
17675.47 74
17676.73 67
17677.99 74
17679.24 104
17680.50 101
17681.76 99
17683.02 82
17684.27 92
17685.53 120
17686.79 119
17688.05 97
17689.30 96
17690.56 105
17691.82 88
17693.07 80
17694.33 80
17695.59 83
17696.85 91
17698.11 79
17699.36 72
17700.62 94
17701.88 119
17703.14 86
17704.39 94
17705.65 87
17706.91 85
17708.17 97
17709.43 84
17710.68 78
17711.94 96
17713.20 112
17714.46 95
17715.72 84
17716.98 109
17718.23 103
17719.49 91
17720.75 88
17722.01 90
17723.27 99
17724.53 118
17725.79 106
17727.04 65
17728.30 95
17729.56 104
17730.82 90
17732.08 81
17733.34 105
17734.60 107
17735.86 113
17737.12 92
17738.37 81
17739.63 62
17740.89 90
17742.15 91
17743.41 87
17744.67 71
17745.93 84
17747.19 85
17748.45 67
17749.71 78
17750.97 78
17752.23 101
17753.49 84
17754.75 100
17756.01 90
17757.27 82
17758.53 80
17759.79 102
17761.05 75
17762.31 78
17763.57 90
17764.83 114
17766.09 118
17767.35 60
17768.61 70
17769.87 84
17771.13 76
17772.39 103
17773.65 113
17774.91 93
17776.17 89
17777.43 78
17778.69 78
17779.95 93
17781.21 92
17782.47 94
17783.73 80
17784.99 87
17786.25 85
17787.51 98
17788.78 79
17790.04 81
17791.30 98
17792.56 136
17793.82 91
17795.08 88
17796.34 101
17797.60 97
17798.86 91
17800.13 116
17801.39 93
17802.65 94
17803.91 100
17805.17 85
17806.43 76
17807.69 56
17808.96 80
17810.22 96
17811.48 92
17812.74 103
17814.00 87
17815.26 90
17816.53 104
17817.79 66
17819.05 69
17820.31 81
17821.57 91
17822.84 106
17824.10 94
17825.36 92
17826.62 71
17827.89 91
17829.15 99
17830.41 105
17831.67 84
17832.93 77
17834.20 86
17835.46 83
17836.72 94
17837.99 86
17839.25 92
17840.51 97
17841.77 87
17843.04 74
17844.30 88
17845.56 77
17846.82 84
17848.09 72
17849.35 77
17850.61 92
17851.88 94
17853.14 84
17854.40 94
17855.67 93
17856.93 88
17858.19 84
17859.46 76
17860.72 87
17861.98 79
17863.25 79
17864.51 78
17865.77 82
17867.04 98
17868.30 107
17869.57 89
17870.83 91
17872.09 86
17873.36 114
17874.62 87
17875.89 88
17877.15 88
17878.41 95
17879.68 80
17880.94 86
17882.21 65
17883.47 85
17884.73 101
17886.00 77
17887.26 82
17888.53 80
17889.79 119
17891.06 117
17892.32 80
17893.59 73
17894.85 91
17896.12 94
17897.38 71
17898.65 72
17899.91 102
17901.17 88
17902.44 88
17903.70 89
17904.97 66
17906.23 72
17907.50 92
17908.77 89
17910.03 72
17911.30 75
17912.56 93
17913.83 85
17915.09 105
17916.36 129
17917.62 103
17918.89 99
17920.15 77
17921.42 61
17922.68 74
17923.95 79
17925.22 105
17926.48 96
17927.75 75
17929.01 79
17930.28 90
17931.55 90
17932.81 70
17934.08 84
17935.34 110
17936.61 82
17937.88 69
17939.14 76
17940.41 67
17941.68 85
17942.94 76
17944.21 97
17945.47 66
17946.74 89
17948.01 75
17949.27 65
17950.54 104
17951.81 115
17953.07 95
17954.34 100
17955.61 107
17956.87 112
17958.14 86
17959.41 63
17960.68 78
17961.94 79
17963.21 96
17964.48 70
17965.74 87
17967.01 77
17968.28 80
17969.55 84
17970.81 64
17972.08 82
17973.35 86
17974.62 93
17975.88 65
17977.15 87
17978.42 87
17979.69 68
17980.95 92
17982.22 81
17983.49 75
17984.76 86
17986.03 97
17987.29 84
17988.56 85
17989.83 93
17991.10 92
17992.37 85
17993.63 68
17994.90 101
17996.17 78
17997.44 66
17998.71 70
17999.98 71
18001.24 123
18002.51 102
18003.78 100
18005.05 93
18006.32 80
18007.59 94
18008.86 74
18010.12 88
18011.39 86
18012.66 76
18013.93 75
18015.20 68
18016.47 79
18017.74 54
18019.01 68
18020.28 73
18021.54 78
18022.81 75
18024.08 76
18025.35 77
18026.62 107
18027.89 88
18029.16 82
18030.43 91
18031.70 92
18032.97 73
18034.24 105
18035.51 129
18036.78 73
18038.05 81
18039.32 94
18040.59 100
18041.86 90
18043.13 100
18044.40 104
18045.67 92
18046.94 93
18048.21 89
18049.48 108
18050.75 106
18052.02 94
18053.29 73
18054.56 57
18055.83 71
18057.10 77
18058.37 112
18059.64 80
18060.91 79
18062.18 80
18063.45 85
18064.72 102
18065.99 69
18067.26 62
18068.54 72
18069.81 75
18071.08 79
18072.35 66
18073.62 70
18074.89 76
18076.16 85
18077.43 79
18078.70 92
18079.97 104
18081.25 97
18082.52 70
18083.79 88
18085.06 100
18086.33 84
18087.60 80
18088.87 68
18090.15 87
18091.42 74
18092.69 95
18093.96 87
18095.23 89
18096.50 85
18097.78 92
18099.05 93
18100.32 99
18101.59 83
18102.86 97
18104.14 75
18105.41 84
18106.68 115
18107.95 89
18109.23 96
18110.50 86
18111.77 95
18113.04 70
18114.31 74
18115.59 92
18116.86 104
18118.13 84
18119.40 93
18120.68 105
18121.95 91
18123.22 70
18124.50 93
18125.77 61
18127.04 70
18128.31 73
18129.59 75
18130.86 75
18132.13 81
18133.41 94
18134.68 125
18135.95 83
18137.23 86
18138.50 89
18139.77 75
18141.05 104
18142.32 93
18143.59 130
18144.87 108
18146.14 108
18147.41 90
18148.69 86
18149.96 86
18151.23 98
18152.51 98
18153.78 104
18155.06 89
18156.33 93
18157.60 86
18158.88 84
18160.15 78
18161.43 92
18162.70 82
18163.97 94
18165.25 71
18166.52 79
18167.80 93
18169.07 81
18170.35 75
18171.62 99
18172.90 76
18174.17 70
18175.44 69
18176.72 82
18177.99 86
18179.27 71
18180.54 76
18181.82 107
18183.09 92
18184.37 93
18185.64 86
18186.92 96
18188.19 87
18189.47 83
18190.74 68
18192.02 92
18193.29 106
18194.57 95
18195.84 85
18197.12 73
18198.39 84
18199.67 96
18200.95 87
18202.22 83
18203.50 71
18204.77 63
18206.05 74
18207.32 76
18208.60 88
18209.88 66
18211.15 96
18212.43 78
18213.70 70
18214.98 76
18216.26 74
18217.53 79
18218.81 75
18220.08 74
18221.36 82
18222.64 95
18223.91 80
18225.19 90
18226.47 78
18227.74 67
18229.02 78
18230.29 99
18231.57 69
18232.85 72
18234.12 81
18235.40 62
18236.68 95
18237.95 106
18239.23 76
18240.51 77
18241.79 92
18243.06 77
18244.34 67
18245.62 77
18246.89 77
18248.17 70
18249.45 69
18250.73 86
18252.00 110
18253.28 76
18254.56 70
18255.83 71
18257.11 68
18258.39 86
18259.67 88
18260.94 61
18262.22 85
18263.50 81
18264.78 88
18266.06 104
18267.33 107
18268.61 76
18269.89 92
18271.17 81
18272.45 75
18273.72 70
18275.00 83
18276.28 91
18277.56 84
18278.84 81
18280.11 86
18281.39 92
18282.67 75
18283.95 80
18285.23 94
18286.51 106
18287.78 91
18289.06 103
18290.34 93
18291.62 72
18292.90 87
18294.18 84
18295.46 77
18296.74 98
18298.01 93
18299.29 99
18300.57 75
18301.85 59
18303.13 66
18304.41 83
18305.69 72
18306.97 101
18308.25 79
18309.53 83
18310.81 89
18312.09 66
18313.37 86
18314.64 90
18315.92 92
18317.20 65
18318.48 82
18319.76 121
18321.04 88
18322.32 75
18323.60 78
18324.88 94
18326.16 82
18327.44 85
18328.72 85
18330.00 77
18331.28 70
18332.56 94
18333.84 94
18335.12 81
18336.40 66
18337.68 79
18338.96 96
18340.24 82
18341.52 99
18342.80 89
18344.09 100
18345.37 98
18346.65 74
18347.93 84
18349.21 66
18350.49 95
18351.77 101
18353.05 96
18354.33 86
18355.61 77
18356.89 91
18358.17 85
18359.46 95
18360.74 89
18362.02 66
18363.30 94
18364.58 76
18365.86 78
18367.14 88
18368.42 88
18369.71 98
18370.99 90
18372.27 80
18373.55 98
18374.83 85
18376.11 99
18377.39 82
18378.68 107
18379.96 87
18381.24 68
18382.52 72
18383.80 76
18385.09 90
18386.37 82
18387.65 82
18388.93 98
18390.21 104
18391.50 112
18392.78 95
18394.06 74
18395.34 92
18396.63 100
18397.91 76
18399.19 72
18400.47 98
18401.76 83
18403.04 82
18404.32 79
18405.60 73
18406.89 88
18408.17 103
18409.45 92
18410.73 88
18412.02 97
18413.30 88
18414.58 87
18415.87 76
18417.15 68
18418.43 95
18419.72 88
18421.00 90
18422.28 81
18423.57 92
18424.85 85
18426.13 93
18427.42 78
18428.70 99
18429.98 84
18431.27 73
18432.55 66
18433.83 103
18435.12 101
18436.40 90
18437.68 114
18438.97 98
18440.25 90
18441.54 84
18442.82 79
18444.10 84
18445.39 71
18446.67 83
18447.96 65
18449.24 57
18450.53 65
18451.81 73
18453.09 66
18454.38 82
18455.66 77
18456.95 82
18458.23 79
18459.52 121
18460.80 81
18462.09 74
18463.37 87
18464.65 86
18465.94 83
18467.22 82
18468.51 77
18469.79 109
18471.08 97
18472.36 75
18473.65 83
18474.93 76
18476.22 93
18477.50 84
18478.79 90
18480.08 100
18481.36 102
18482.65 104
18483.93 77
18485.22 96
18486.50 67
18487.79 77
18489.07 77
18490.36 75
18491.64 92
18492.93 79
18494.22 60
18495.50 85
18496.79 84
18498.07 69
18499.36 75
18500.65 87
18501.93 87
18503.22 86
18504.50 80
18505.79 93
18507.08 97
18508.36 59
18509.65 71
18510.94 97
18512.22 94
18513.51 76
18514.80 88
18516.08 77
18517.37 99
18518.65 89
18519.94 72
18521.23 84
18522.51 77
18523.80 75
18525.09 72
18526.38 98
18527.66 72
18528.95 80
18530.24 76
18531.52 84
18532.81 85
18534.10 92
18535.39 90
18536.67 72
18537.96 84
18539.25 79
18540.53 75
18541.82 81
18543.11 77
18544.40 72
18545.68 64
18546.97 74
18548.26 77
18549.55 75
18550.84 86
18552.12 66
18553.41 79
18554.70 74
18555.99 79
18557.27 65
18558.56 96
18559.85 88
18561.14 89
18562.43 84
18563.72 98
18565.00 83
18566.29 73
18567.58 80
18568.87 76
18570.16 82
18571.45 89
18572.73 95
18574.02 88
18575.31 77
18576.60 85
18577.89 79
18579.18 75
18580.47 100
18581.75 86
18583.04 79
18584.33 79
18585.62 86
18586.91 127
18588.20 107
18589.49 78
18590.78 87
18592.07 80
18593.36 76
18594.65 76
18595.93 85
18597.22 84
18598.51 78
18599.80 102
18601.09 118
18602.38 75
18603.67 67
18604.96 87
18606.25 103
18607.54 71
18608.83 92
18610.12 93
18611.41 91
18612.70 69
18613.99 79
18615.28 71
18616.57 101
18617.86 101
18619.15 91
18620.44 105
18621.73 82
18623.02 95
18624.31 88
18625.60 77
18626.89 90
18628.18 108
18629.47 97
18630.76 96
18632.05 102
18633.34 81
18634.64 79
18635.93 85
18637.22 97
18638.51 97
18639.80 123
18641.09 118
18642.38 85
18643.67 69
18644.96 67
18646.25 87
18647.54 95
18648.84 120
18650.13 100
18651.42 78
18652.71 77
18654.00 91
18655.29 82
18656.58 88
18657.88 87
18659.17 89
18660.46 95
18661.75 84
18663.04 90
18664.33 76
18665.63 102
18666.92 83
18668.21 104
18669.50 87
18670.79 91
18672.08 87
18673.38 107
18674.67 83
18675.96 66
18677.25 82
18678.55 95
18679.84 81
18681.13 65
18682.42 74
18683.71 83
18685.01 84
18686.30 71
18687.59 88
18688.88 76
18690.18 83
18691.47 88
18692.76 79
18694.06 86
18695.35 74
18696.64 71
18697.93 64
18699.23 70
18700.52 65
18701.81 78
18703.11 72
18704.40 69
18705.69 72
18706.99 80
18708.28 77
18709.57 87
18710.86 89
18712.16 60
18713.45 62
18714.75 87
18716.04 90
18717.33 78
18718.63 82
18719.92 72
18721.21 66
18722.51 89
18723.80 80
18725.09 74
18726.39 72
18727.68 83
18728.98 74
18730.27 99
18731.56 105
18732.86 81
18734.15 86
18735.45 97
18736.74 106
18738.04 95
18739.33 99
18740.62 63
18741.92 62
18743.21 84
18744.51 96
18745.80 82
18747.10 77
18748.39 83
18749.69 88
18750.98 74
18752.27 59
18753.57 68
18754.86 68
18756.16 75
18757.45 91
18758.75 76
18760.04 89
18761.34 90
18762.63 81
18763.93 75
18765.23 85
18766.52 66
18767.82 66
18769.11 101
18770.41 87
18771.70 83
18773.00 81
18774.29 82
18775.59 88
18776.88 112
18778.18 77
18779.48 90
18780.77 75
18782.07 70
18783.36 78
18784.66 100
18785.95 72
18787.25 87
18788.55 87
18789.84 91
18791.14 75
18792.43 63
18793.73 77
18795.03 79
18796.32 83
18797.62 94
18798.92 87
18800.21 75
18801.51 73
18802.81 84
18804.10 87
18805.40 81
18806.70 79
18807.99 82
18809.29 66
18810.59 89
18811.88 87
18813.18 100
18814.48 88
18815.77 76
18817.07 85
18818.37 83
18819.66 88
18820.96 82
18822.26 63
18823.56 92
18824.85 87
18826.15 80
18827.45 110
18828.75 86
18830.04 100
18831.34 77
18832.64 84
18833.94 96
18835.23 76
18836.53 96
18837.83 105
18839.13 92
18840.42 90
18841.72 86
18843.02 74
18844.32 82
18845.62 74
18846.91 95
18848.21 90
18849.51 83
18850.81 87
18852.11 90
18853.40 82
18854.70 80
18856.00 99
18857.30 95
18858.60 98
18859.90 98
18861.20 92
18862.49 97
18863.79 80
18865.09 98
18866.39 96
18867.69 65
18868.99 88
18870.29 94
18871.59 98
18872.88 91
18874.18 74
18875.48 76
18876.78 80
18878.08 80
18879.38 77
18880.68 95
18881.98 87
18883.28 86
18884.58 88
18885.88 80
18887.18 74
18888.47 85
18889.77 64
18891.07 86
18892.37 78
18893.67 97
18894.97 66
18896.27 61
18897.57 75
18898.87 90
18900.17 86
18901.47 68
18902.77 71
18904.07 89
18905.37 94
18906.67 74
18907.97 76
18909.27 93
18910.57 87
18911.87 106
18913.17 90
18914.47 77
18915.77 77
18917.07 77
18918.38 115
18919.68 88
18920.98 90
18922.28 85
18923.58 108
18924.88 96
18926.18 70
18927.48 82
18928.78 87
18930.08 84
18931.38 63
18932.68 76
18933.98 65
18935.29 74
18936.59 91
18937.89 77
18939.19 97
18940.49 70
18941.79 76
18943.09 85
18944.39 82
18945.70 75
18947.00 100
18948.30 95
18949.60 90
18950.90 80
18952.20 74
18953.51 66
18954.81 81
18956.11 78
18957.41 70
18958.71 91
18960.02 98
18961.32 93
18962.62 89
18963.92 75
18965.22 54
18966.53 89
18967.83 81
18969.13 73
18970.43 75
18971.73 77
18973.04 81
18974.34 67
18975.64 69
18976.94 80
18978.25 75
18979.55 78
18980.85 64
18982.16 72
18983.46 67
18984.76 87
18986.06 91
18987.37 65
18988.67 62
18989.97 69
18991.28 81
18992.58 80
18993.88 73
18995.18 64
18996.49 76
18997.79 70
18999.09 83
19000.40 70
19001.70 70
19003.00 86
19004.31 78
19005.61 55
19006.92 61
19008.22 80
19009.52 106
19010.83 82
19012.13 76
19013.43 79
19014.74 86
19016.04 101
19017.35 86
19018.65 54
19019.95 75
19021.26 96
19022.56 79
19023.87 77
19025.17 69
19026.47 75
19027.78 75
19029.08 67
19030.39 72
19031.69 80
19033.00 74
19034.30 83
19035.61 71
19036.91 75
19038.21 71
19039.52 78
19040.82 68
19042.13 75
19043.43 75
19044.74 71
19046.04 88
19047.35 77
19048.65 71
19049.96 78
19051.26 73
19052.57 79
19053.87 78
19055.18 56
19056.48 51
19057.79 76
19059.09 70
19060.40 88
19061.71 63
19063.01 68
19064.32 96
19065.62 74
19066.93 52
19068.23 61
19069.54 87
19070.85 96
19072.15 98
19073.46 82
19074.76 70
19076.07 62
19077.37 66
19078.68 96
19079.99 89
19081.29 69
19082.60 75
19083.91 87
19085.21 68
19086.52 54
19087.82 63
19089.13 78
19090.44 73
19091.74 82
19093.05 74
19094.36 73
19095.66 86
19096.97 69
19098.28 83
19099.58 59
19100.89 53
19102.20 73
19103.50 67
19104.81 75
19106.12 69
19107.42 58
19108.73 84
19110.04 60
19111.35 87
19112.65 88
19113.96 82
19115.27 92
19116.58 77
19117.88 81
19119.19 57
19120.50 57
19121.81 65
19123.11 69
19124.42 76
19125.73 82
19127.04 65
19128.34 63
19129.65 83
19130.96 98
19132.27 73
19133.57 73
19134.88 79
19136.19 54
19137.50 71
19138.81 78
19140.12 82
19141.42 88
19142.73 79
19144.04 57
19145.35 81
19146.66 80
19147.97 80
19149.27 97
19150.58 82
19151.89 75
19153.20 76
19154.51 61
19155.82 77
19157.13 86
19158.43 67
19159.74 72
19161.05 94
19162.36 74
19163.67 81
19164.98 75
19166.29 70
19167.60 57
19168.91 49
19170.22 56
19171.52 65
19172.83 53
19174.14 56
19175.45 81
19176.76 97
19178.07 69
19179.38 90
19180.69 94
19182.00 73
19183.31 79
19184.62 75
19185.93 60
19187.24 71
19188.55 79
19189.86 72
19191.17 54
19192.48 65
19193.79 82
19195.10 56
19196.41 59
19197.72 75
19199.03 88
19200.34 87
19201.65 82
19202.96 80
19204.27 89
19205.58 103
19206.89 71
19208.20 72
19209.51 83
19210.82 109
19212.13 89
19213.44 60
19214.75 75
19216.06 65
19217.38 69
19218.69 101
19220.00 72
19221.31 79
19222.62 52
19223.93 77
19225.24 68
19226.55 64
19227.86 76
19229.17 83
19230.49 83
19231.80 82
19233.11 77
19234.42 82
19235.73 69
19237.04 75
19238.35 89
19239.67 62
19240.98 81
19242.29 70
19243.60 53
19244.91 64
19246.22 58
19247.54 60
19248.85 68
19250.16 76
19251.47 63
19252.78 68
19254.10 66
19255.41 80
19256.72 55
19258.03 64
19259.34 78
19260.66 64
19261.97 75
19263.28 62
19264.59 69
19265.91 67
19267.22 71
19268.53 67
19269.84 69
19271.16 78
19272.47 93
19273.78 98
19275.10 60
19276.41 79
19277.72 95
19279.03 93
19280.35 76
19281.66 72
19282.97 96
19284.29 69
19285.60 62
19286.91 85
19288.23 89
19289.54 73
19290.85 76
19292.17 94
19293.48 64
19294.79 61
19296.11 68
19297.42 92
19298.73 89
19300.05 90
19301.36 83
19302.67 70
19303.99 67
19305.30 65
19306.62 59
19307.93 50
19309.24 80
19310.56 75
19311.87 90
19313.19 85
19314.50 65
19315.81 88
19317.13 60
19318.44 86
19319.76 67
19321.07 56
19322.39 68
19323.70 71
19325.01 64
19326.33 78
19327.64 75
19328.96 75
19330.27 63
19331.59 65
19332.90 73
19334.22 86
19335.53 63
19336.85 85
19338.16 72
19339.48 70
19340.79 70
19342.11 66
19343.42 67
19344.74 69
19346.05 67
19347.37 72
19348.68 66
19350.00 73
19351.31 63
19352.63 75
19353.94 69
19355.26 64
19356.58 81
19357.89 68
19359.21 76
19360.52 59
19361.84 76
19363.15 84
19364.47 73
19365.79 69
19367.10 75
19368.42 87
19369.73 76
19371.05 87
19372.37 73
19373.68 90
19375.00 69
19376.31 61
19377.63 69
19378.95 69
19380.26 61
19381.58 78
19382.90 75
19384.21 68
19385.53 82
19386.85 77
19388.16 56
19389.48 68
19390.80 84
19392.11 77
19393.43 77
19394.75 86
19396.06 88
19397.38 65
19398.70 86
19400.01 62
19401.33 68
19402.65 94
19403.97 81
19405.28 59
19406.60 64
19407.92 68
19409.23 68
19410.55 73
19411.87 71
19413.19 79
19414.50 78
19415.82 66
19417.14 73
19418.46 67
19419.77 76
19421.09 64
19422.41 76
19423.73 88
19425.05 84
19426.36 78
19427.68 91
19429.00 61
19430.32 76
19431.64 73
19432.95 76
19434.27 90
19435.59 77
19436.91 72
19438.23 89
19439.55 86
19440.86 72
19442.18 83
19443.50 76
19444.82 85
19446.14 64
19447.46 50
19448.78 73
19450.09 61
19451.41 88
19452.73 86
19454.05 73
19455.37 84
19456.69 72
19458.01 77
19459.33 63
19460.65 83
19461.97 82
19463.28 88
19464.60 68
19465.92 62
19467.24 92
19468.56 82
19469.88 69
19471.20 72
19472.52 88
19473.84 84
19475.16 78
19476.48 68
19477.80 69
19479.12 66
19480.44 67
19481.76 83
19483.08 62
19484.40 74
19485.72 53
19487.04 62
19488.36 65
19489.68 67
19491.00 97
19492.32 62
19493.64 98
19494.96 89
19496.28 53
19497.60 77
19498.92 61
19500.24 70
19501.56 63
19502.88 77
19504.20 70
19505.52 76
19506.84 59
19508.16 51
19509.49 66
19510.81 77
19512.13 89
19513.45 81
19514.77 66
19516.09 82
19517.41 91
19518.73 75
19520.05 62
19521.37 59
19522.70 74
19524.02 79
19525.34 62
19526.66 63
19527.98 77
19529.30 72
19530.62 83
19531.95 76
19533.27 79
19534.59 64
19535.91 115
19537.23 81
19538.55 83
19539.88 69
19541.20 80
19542.52 105
19543.84 85
19545.16 50
19546.49 57
19547.81 76
19549.13 59
19550.45 92
19551.77 84
19553.10 69
19554.42 63
19555.74 77
19557.06 80
19558.39 83
19559.71 62
19561.03 60
19562.35 59
19563.68 81
19565.00 98
19566.32 75
19567.64 89
19568.97 68
19570.29 68
19571.61 67
19572.94 69
19574.26 69
19575.58 37
19576.90 73
19578.23 62
19579.55 65
19580.87 95
19582.20 74
19583.52 65
19584.84 82
19586.17 63
19587.49 81
19588.81 52
19590.14 69
19591.46 94
19592.78 78
19594.11 68
19595.43 68
19596.76 76
19598.08 79
19599.40 73
19600.73 82
19602.05 68
19603.37 62
19604.70 91
19606.02 76
19607.35 72
19608.67 95
19610.00 65
19611.32 80
19612.64 75
19613.97 65
19615.29 60
19616.62 80
19617.94 82
19619.27 71
19620.59 73
19621.92 72
19623.24 66
19624.56 73
19625.89 52
19627.21 55
19628.54 69
19629.86 70
19631.19 73
19632.51 92
19633.84 56
19635.16 76
19636.49 89
19637.81 70
19639.14 83
19640.46 81
19641.79 96
19643.11 98
19644.44 70
19645.77 52
19647.09 59
19648.42 75
19649.74 76
19651.07 81
19652.39 71
19653.72 59
19655.04 66
19656.37 62
19657.70 77
19659.02 76
19660.35 83
19661.67 86
19663.00 84
19664.33 70
19665.65 84
19666.98 74
19668.30 66
19669.63 59
19670.96 67
19672.28 84
19673.61 76
19674.94 57
19676.26 62
19677.59 79
19678.92 50
19680.24 83
19681.57 69
19682.90 98
19684.22 81
19685.55 62
19686.88 76
19688.20 75
19689.53 77
19690.86 70
19692.18 95
19693.51 67
19694.84 62
19696.16 57
19697.49 58
19698.82 64
19700.15 68
19701.47 59
19702.80 81
19704.13 61
19705.46 60
19706.78 57
19708.11 67
19709.44 69
19710.77 74
19712.09 72
19713.42 68
19714.75 68
19716.08 77
19717.40 85
19718.73 71
19720.06 72
19721.39 88
19722.72 89
19724.04 76
19725.37 71
19726.70 66
19728.03 61
19729.36 63
19730.68 62
19732.01 66
19733.34 62
19734.67 76
19736.00 63
19737.33 70
19738.66 74
19739.98 54
19741.31 57
19742.64 65
19743.97 90
19745.30 87
19746.63 63
19747.96 87
19749.29 80
19750.61 69
19751.94 63
19753.27 69
19754.60 69
19755.93 81
19757.26 77
19758.59 74
19759.92 61
19761.25 65
19762.58 62
19763.91 70
19765.24 70
19766.57 54
19767.89 73
19769.22 82
19770.55 68
19771.88 57
19773.21 76
19774.54 60
19775.87 63
19777.20 74
19778.53 65
19779.86 69
19781.19 81
19782.52 89
19783.85 87
19785.18 66
19786.51 65
19787.84 90
19789.17 80
19790.50 84
19791.83 67
19793.16 67
19794.49 59
19795.83 90
19797.16 72
19798.49 67
19799.82 85
19801.15 79
19802.48 69
19803.81 71
19805.14 68
19806.47 69
19807.80 62
19809.13 79
19810.46 82
19811.79 77
19813.13 79
19814.46 80
19815.79 79
19817.12 97
19818.45 63
19819.78 58
19821.11 74
19822.44 70
19823.78 65
19825.11 54
19826.44 61
19827.77 74
19829.10 67
19830.43 53
19831.77 64
19833.10 68
19834.43 60
19835.76 56
19837.09 67
19838.42 39
19839.76 71
19841.09 72
19842.42 63
19843.75 65
19845.08 73
19846.42 76
19847.75 51
19849.08 72
19850.41 76
19851.75 52
19853.08 83
19854.41 80
19855.74 62
19857.08 64
19858.41 52
19859.74 69
19861.07 64
19862.41 64
19863.74 73
19865.07 61
19866.41 76
19867.74 85
19869.07 76
19870.40 72
19871.74 58
19873.07 72
19874.40 75
19875.74 53
19877.07 72
19878.40 79
19879.74 66
19881.07 83
19882.40 79
19883.74 77
19885.07 72
19886.40 93
19887.74 67
19889.07 52
19890.40 75
19891.74 65
19893.07 69
19894.41 50
19895.74 53
19897.07 65
19898.41 57
19899.74 55
19901.08 61
19902.41 67
19903.74 68
19905.08 74
19906.41 67
19907.75 63
19909.08 61
19910.41 79
19911.75 71
19913.08 84
19914.42 69
19915.75 65
19917.09 64
19918.42 66
19919.76 86
19921.09 79
19922.43 68
19923.76 68
19925.10 65
19926.43 59
19927.77 77
19929.10 71
19930.44 58
19931.77 56
19933.11 64
19934.44 65
19935.78 66
19937.11 72
19938.45 58
19939.78 69
19941.12 74
19942.45 63
19943.79 86
19945.12 53
19946.46 73
19947.79 61
19949.13 72
19950.47 73
19951.80 73
19953.14 72
19954.47 77
19955.81 57
19957.15 70
19958.48 72
19959.82 75
19961.15 69
19962.49 80
19963.83 100
19965.16 74
19966.50 88
19967.83 55
19969.17 66
19970.51 51
19971.84 66
19973.18 64
19974.52 75
19975.85 60
19977.19 68
19978.53 66
19979.86 85
19981.20 75
19982.54 85
19983.87 95
19985.21 68
19986.55 84
19987.88 79
19989.22 75
19990.56 74
19991.89 70
19993.23 77
19994.57 64
19995.91 63
19997.24 81
19998.58 59
19999.92 72
20001.26 58
20002.59 60
20003.93 75
20005.27 62
20006.61 72
20007.94 69
20009.28 59
20010.62 71
20011.96 87
20013.29 81
20014.63 57
20015.97 45
20017.31 55
20018.65 77
20019.98 68
20021.32 66
20022.66 56
20024.00 75
20025.34 67
20026.67 49
20028.01 73
20029.35 75
20030.69 91
20032.03 74
20033.37 84
20034.71 66
20036.04 49
20037.38 65
20038.72 76
20040.06 56
20041.40 56
20042.74 63
20044.08 70
20045.42 79
20046.75 61
20048.09 80
20049.43 66
20050.77 84
20052.11 83
20053.45 77
20054.79 43
20056.13 61
20057.47 64
20058.81 60
20060.15 72
20061.49 58
20062.82 64
20064.16 75
20065.50 59
20066.84 72
20068.18 79
20069.52 73
20070.86 71
20072.20 72
20073.54 60
20074.88 63
20076.22 67
20077.56 61
20078.90 52
20080.24 61
20081.58 91
20082.92 92
20084.26 87
20085.60 72
20086.94 77
20088.28 75
20089.62 69
20090.96 64
20092.30 68
20093.64 73
20094.99 80
20096.33 73
20097.67 62
20099.01 66
20100.35 64
20101.69 71
20103.03 92
20104.37 74
20105.71 85
20107.05 72
20108.39 75
20109.73 78
20111.08 64
20112.42 77
20113.76 82
20115.10 72
20116.44 67
20117.78 93
20119.12 76
20120.46 71
20121.81 51
20123.15 62
20124.49 63
20125.83 64
20127.17 62
20128.51 62
20129.86 47
20131.20 69
20132.54 70
20133.88 80
20135.22 77
20136.56 73
20137.91 63
20139.25 66
