# Supplementary material for: MALDI-TOF MS typing enables the classification of brewing yeasts of the genus Saccharomyces to major beer styles
Source: PLoS One. 2017 Aug 9;12(8):e0181694. doi: 10.1371/journal.pone.0181694 (PMC5549903; doi:10.1371/journal.pone.0181694)
Supplement: S5 File — The directory includes 90 raw files and was zipped to “.zip”; the folder has three strains with 30 spectra per strain; S1 Text explains the raw files with an example and Table 1 represents the yeast strains used within the experiment. (ZIP) [file pone.0181694.s008.zip › 13-15/30274-3H2-Dias-Dias-Dias-YPG-18h-E-E_2015-08-04_1_0_B10_1.dat]

2000.64 2038
2001.06 2097
2001.49 2103
2001.91 2111
2002.33 2227
2002.75 2258
2003.17 2275
2003.60 2058
2004.02 2099
2004.44 2203
2004.86 2112
2005.28 2171
2005.70 1940
2006.13 2073
2006.55 1973
2006.97 2066
2007.39 2276
2007.82 2250
2008.24 2126
2008.66 2091
2009.08 2193
2009.51 2174
2009.93 2103
2010.35 2146
2010.77 2249
2011.20 2257
2011.62 2194
2012.04 2232
2012.46 2223
2012.89 1977
2013.31 2134
2013.73 1956
2014.15 1783
2014.58 1899
2015.00 1955
2015.42 2069
2015.85 2048
2016.27 2135
2016.69 2309
2017.12 2135
2017.54 2085
2017.96 2141
2018.39 2175
2018.81 2150
2019.23 2333
2019.66 2391
2020.08 2357
2020.50 2283
2020.93 2302
2021.35 2249
2021.78 2243
2022.20 2325
2022.62 2183
2023.05 2053
2023.47 2053
2023.89 2102
2024.32 2075
2024.74 1933
2025.17 2065
2025.59 2062
2026.01 1960
2026.44 1818
2026.86 1807
2027.29 1942
2027.71 1999
2028.14 1825
2028.56 1833
2028.99 1933
2029.41 1895
2029.83 2058
2030.26 2025
2030.68 1998
2031.11 2058
2031.53 1932
2031.96 1982
2032.38 2064
2032.81 1957
2033.23 1880
2033.66 1728
2034.08 1894
2034.51 2140
2034.93 1870
2035.36 1960
2035.78 2113
2036.21 1979
2036.63 1936
2037.06 2041
2037.48 2061
2037.91 2101
2038.33 1893
2038.76 2165
2039.19 2142
2039.61 2019
2040.04 2003
2040.46 2067
2040.89 2019
2041.31 2100
2041.74 1961
2042.17 2150
2042.59 2123
2043.02 2087
2043.44 2259
2043.87 2085
2044.30 2107
2044.72 2141
2045.15 2110
2045.57 1908
2046.00 1995
2046.43 1973
2046.85 1944
2047.28 2021
2047.71 2005
2048.13 1730
2048.56 1990
2048.99 2024
2049.41 1919
2049.84 1968
2050.27 2078
2050.69 2000
2051.12 1870
2051.55 1930
2051.97 1905
2052.40 1926
2052.83 1950
2053.25 2039
2053.68 2068
2054.11 2118
2054.54 2265
2054.96 2065
2055.39 1946
2055.82 1961
2056.24 2239
2056.67 2116
2057.10 2083
2057.53 2042
2057.95 1940
2058.38 2028
2058.81 2206
2059.24 2125
2059.66 1983
2060.09 2170
2060.52 2058
2060.95 1995
2061.38 2269
2061.80 1989
2062.23 1979
2062.66 1924
2063.09 2081
2063.52 2225
2063.94 2161
2064.37 2032
2064.80 1979
2065.23 2117
2065.66 2105
2066.09 2099
2066.51 2262
2066.94 2186
2067.37 2220
2067.80 2156
2068.23 1951
2068.66 2138
2069.08 1930
2069.51 2041
2069.94 2038
2070.37 1894
2070.80 1930
2071.23 1886
2071.66 1904
2072.09 1909
2072.52 1853
2072.94 1907
2073.37 1964
2073.80 1970
2074.23 1876
2074.66 1908
2075.09 1862
2075.52 2068
2075.95 2124
2076.38 1975
2076.81 2244
2077.24 2119
2077.67 1981
2078.10 2040
2078.53 2124
2078.96 2342
2079.39 2210
2079.82 2213
2080.25 2129
2080.68 2086
2081.11 2079
2081.54 2055
2081.97 2022
2082.40 2204
2082.83 2211
2083.26 2131
2083.69 2083
2084.12 2082
2084.55 2047
2084.98 2140
2085.41 1979
2085.84 1965
2086.27 2073
2086.70 2026
2087.13 2073
2087.56 2112
2087.99 2153
2088.42 2125
2088.85 1890
2089.28 1977
2089.71 2123
2090.14 2101
2090.57 2088
2091.01 1955
2091.44 2313
2091.87 2173
2092.30 2037
2092.73 2239
2093.16 2224
2093.59 2327
2094.02 2226
2094.45 2238
2094.89 2181
2095.32 2162
2095.75 2310
2096.18 2372
2096.61 2262
2097.04 2102
2097.47 2000
2097.91 2025
2098.34 2277
2098.77 2142
2099.20 2182
2099.63 2087
2100.07 2004
2100.50 1984
2100.93 1833
2101.36 1988
2101.79 2064
2102.23 2036
2102.66 2092
2103.09 2096
2103.52 2019
2103.95 1836
2104.39 2137
2104.82 2227
2105.25 1799
2105.68 1939
2106.12 1958
2106.55 1927
2106.98 2042
2107.41 2036
2107.85 2068
2108.28 1970
2108.71 1991
2109.14 2084
2109.58 2051
2110.01 2197
2110.44 2292
2110.88 2191
2111.31 2120
2111.74 2180
2112.18 2102
2112.61 2081
2113.04 2138
2113.48 2044
2113.91 1966
2114.34 1966
2114.78 2006
2115.21 1964
2115.64 2152
2116.08 2175
2116.51 2086
2116.94 2129
2117.38 1965
2117.81 1915
2118.24 2097
2118.68 1991
2119.11 2041
2119.55 2192
2119.98 1993
2120.41 2094
2120.85 2017
2121.28 1837
2121.72 1826
2122.15 1884
2122.58 1836
2123.02 1872
2123.45 1870
2123.89 1927
2124.32 2084
2124.75 2029
2125.19 1901
2125.62 1924
2126.06 1784
2126.49 1921
2126.93 2113
2127.36 1909
2127.80 1952
2128.23 1768
2128.67 2014
2129.10 2129
2129.54 1984
2129.97 2174
2130.41 2294
2130.84 2284
2131.28 2149
2131.71 2186
2132.15 2259
2132.58 2212
2133.02 2364
2133.45 2287
2133.89 2321
2134.32 2252
2134.76 2303
2135.19 2202
2135.63 2374
2136.06 2357
2136.50 2455
2136.94 2219
2137.37 2227
2137.81 2158
2138.24 2188
2138.68 2277
2139.12 2205
2139.55 2401
2139.99 2301
2140.42 2281
2140.86 2276
2141.30 2138
2141.73 2233
2142.17 2095
2142.60 1967
2143.04 1987
2143.48 2010
2143.91 1977
2144.35 1970
2144.79 2014
2145.22 1966
2145.66 1893
2146.09 2090
2146.53 2016
2146.97 2057
2147.40 1933
2147.84 2170
2148.28 2182
2148.72 2226
2149.15 2443
2149.59 2555
2150.03 2429
2150.46 2495
2150.90 2701
2151.34 2705
2151.77 2494
2152.21 2606
2152.65 2551
2153.09 2479
2153.52 2447
2153.96 2316
2154.40 2459
2154.84 2225
2155.27 1992
2155.71 2113
2156.15 2081
2156.59 2039
2157.02 2172
2157.46 2000
2157.90 1945
2158.34 2119
2158.78 2242
2159.21 2018
2159.65 2026
2160.09 2049
2160.53 2114
2160.97 2131
2161.40 2218
2161.84 2021
2162.28 2037
2162.72 2087
2163.16 1951
2163.59 2101
2164.03 2227
2164.47 2105
2164.91 2243
2165.35 2236
2165.79 2430
2166.23 2260
2166.66 2150
2167.10 2071
2167.54 2174
2167.98 2152
2168.42 1956
2168.86 2090
2169.30 2173
2169.74 1996
2170.18 2060
2170.61 2287
2171.05 2431
2171.49 2460
2171.93 2189
2172.37 2288
2172.81 2267
2173.25 2458
2173.69 2350
2174.13 2324
2174.57 2368
2175.01 2257
2175.45 2344
2175.89 2644
2176.33 2446
2176.77 2256
2177.21 2372
2177.65 2393
2178.09 2288
2178.53 2462
2178.97 2516
2179.41 2350
2179.85 2323
2180.29 2381
2180.73 2275
2181.17 2276
2181.61 2284
2182.05 2182
2182.49 2153
2182.93 2049
2183.37 2125
2183.81 2265
2184.25 2253
2184.69 2027
2185.13 2133
2185.57 2149
2186.01 1978
2186.45 2226
2186.89 2216
2187.33 2170
2187.77 2223
2188.21 2343
2188.65 2225
2189.10 2317
2189.54 2381
2189.98 2486
2190.42 2401
2190.86 2287
2191.30 2226
2191.74 2357
2192.18 2215
2192.62 2323
2193.07 2449
2193.51 2485
2193.95 2340
2194.39 2141
2194.83 2065
2195.27 2278
2195.71 2262
2196.16 2023
2196.60 1983
2197.04 2246
2197.48 2221
2197.92 2175
2198.37 2389
2198.81 2324
2199.25 2296
2199.69 2354
2200.13 2433
2200.58 2133
2201.02 2084
2201.46 2402
2201.90 2476
2202.34 2134
2202.79 2124
2203.23 2239
2203.67 2264
2204.11 2245
2204.56 2236
2205.00 2222
2205.44 2179
2205.88 2225
2206.33 2181
2206.77 2251
2207.21 2392
2207.65 2448
2208.10 2542
2208.54 2700
2208.98 2580
2209.43 2212
2209.87 2230
2210.31 2650
2210.76 2570
2211.20 2357
2211.64 2575
2212.09 2464
2212.53 2431
2212.97 2344
2213.42 2409
2213.86 2444
2214.30 2484
2214.75 2572
2215.19 2322
2215.63 2505
2216.08 2418
2216.52 2259
2216.96 2037
2217.41 2279
2217.85 2289
2218.30 2286
2218.74 2336
2219.18 2178
2219.63 2292
2220.07 2363
2220.52 2441
2220.96 2508
2221.40 2312
2221.85 2182
2222.29 2488
2222.74 2540
2223.18 2757
2223.63 2788
2224.07 3279
2224.51 3149
2224.96 3179
2225.40 3556
2225.85 3621
2226.29 3614
2226.74 3466
2227.18 3176
2227.63 3007
2228.07 3037
2228.52 2972
2228.96 3090
2229.41 2779
2229.85 2785
2230.30 2770
2230.74 2458
2231.19 2462
2231.63 2664
2232.08 2692
2232.52 2692
2232.97 2753
2233.41 2535
2233.86 2630
2234.30 2783
2234.75 2708
2235.20 2524
2235.64 2758
2236.09 2674
2236.53 2509
2236.98 2379
2237.42 2483
2237.87 2541
2238.32 2455
2238.76 2699
2239.21 2673
2239.65 2638
2240.10 2228
2240.55 2220
2240.99 2389
2241.44 2365
2241.88 2384
2242.33 2244
2242.78 2504
2243.22 2346
2243.67 2287
2244.12 2350
2244.56 2373
2245.01 2408
2245.46 2243
2245.90 2476
2246.35 2159
2246.80 2218
2247.24 2262
2247.69 2328
2248.14 2266
2248.58 2419
2249.03 2390
2249.48 2246
2249.92 2417
2250.37 2449
2250.82 2458
2251.27 2154
2251.71 2128
2252.16 2203
2252.61 2236
2253.05 2219
2253.50 2266
2253.95 2381
2254.40 2295
2254.84 2074
2255.29 2196
2255.74 2233
2256.19 2179
2256.64 2183
2257.08 2064
2257.53 2154
2257.98 2004
2258.43 2124
2258.87 2280
2259.32 2375
2259.77 2210
2260.22 2075
2260.67 2237
2261.11 2297
2261.56 2349
2262.01 2352
2262.46 2450
2262.91 2544
2263.36 2503
2263.80 2714
2264.25 2510
2264.70 2572
2265.15 2741
2265.60 2758
2266.05 2512
2266.50 2729
2266.94 2568
2267.39 2384
2267.84 2602
2268.29 2524
2268.74 2554
2269.19 2575
2269.64 2580
2270.09 2716
2270.54 2853
2270.99 2697
2271.43 2804
2271.88 2814
2272.33 2754
2272.78 2483
2273.23 2454
2273.68 2535
2274.13 2643
2274.58 2463
2275.03 2507
2275.48 2488
2275.93 2457
2276.38 2455
2276.83 2470
2277.28 2315
2277.73 2153
2278.18 2254
2278.63 2320
2279.08 2608
2279.53 2453
2279.98 2343
2280.43 2387
2280.88 2598
2281.33 2611
2281.78 2594
2282.23 2684
2282.68 2632
2283.13 2703
2283.58 2670
2284.03 2642
2284.48 2433
2284.93 2469
2285.38 2734
2285.83 2643
2286.28 2686
2286.73 2534
2287.18 2686
2287.63 2789
2288.08 2818
2288.54 2938
2288.99 2986
2289.44 3186
2289.89 3227
2290.34 3678
2290.79 4056
2291.24 4087
2291.69 4142
2292.14 4328
2292.60 4481
2293.05 4339
2293.50 4000
2293.95 4062
2294.40 4008
2294.85 3639
2295.30 3530
2295.76 3504
2296.21 3251
2296.66 2937
2297.11 2886
2297.56 2935
2298.01 2631
2298.47 2544
2298.92 2553
2299.37 2643
2299.82 2442
2300.27 2434
2300.73 2583
2301.18 2590
2301.63 2560
2302.08 2525
2302.53 2400
2302.99 2520
2303.44 2419
2303.89 2423
2304.34 2488
2304.80 2517
2305.25 2417
2305.70 2360
2306.15 2300
2306.61 2392
2307.06 2468
2307.51 2342
2307.96 2623
2308.42 2745
2308.87 2801
2309.32 2715
2309.78 2910
2310.23 3141
2310.68 2927
2311.14 2985
2311.59 2806
2312.04 2945
2312.49 2722
2312.95 2725
2313.40 2729
2313.85 2477
2314.31 2641
2314.76 2812
2315.22 2707
2315.67 2586
2316.12 2314
2316.58 2339
2317.03 2439
2317.48 2542
2317.94 2533
2318.39 2531
2318.84 2516
2319.30 2503
2319.75 2545
2320.21 2631
2320.66 2606
2321.11 2495
2321.57 2725
2322.02 2459
2322.48 2532
2322.93 2753
2323.39 2566
2323.84 2227
2324.29 2305
2324.75 2450
2325.20 2552
2325.66 2459
2326.11 2488
2326.57 2384
2327.02 2499
2327.48 2630
2327.93 2662
2328.39 2722
2328.84 2844
2329.30 2923
2329.75 3032
2330.21 3030
2330.66 2640
2331.12 2876
2331.57 2872
2332.03 3077
2332.48 2774
2332.94 2614
2333.39 2864
2333.85 2697
2334.30 2655
2334.76 2550
2335.21 2524
2335.67 2589
2336.12 2366
2336.58 2328
2337.03 2511
2337.49 2444
2337.95 2377
2338.40 2694
2338.86 2560
2339.31 2617
2339.77 2631
2340.23 2658
2340.68 2679
2341.14 2714
2341.59 2773
2342.05 2837
2342.51 2667
2342.96 2686
2343.42 2694
2343.87 2554
2344.33 2679
2344.79 2962
2345.24 2954
2345.70 2935
2346.16 2836
2346.61 2829
2347.07 3071
2347.53 2975
2347.98 2942
2348.44 2919
2348.90 2989
2349.35 3080
2349.81 2950
2350.27 3118
2350.72 2808
2351.18 2777
2351.64 2752
2352.10 2665
2352.55 2651
2353.01 2733
2353.47 2823
2353.92 2736
2354.38 2677
2354.84 2779
2355.30 2624
2355.75 2532
2356.21 2438
2356.67 2509
2357.13 2601
2357.58 2592
2358.04 2620
2358.50 2458
2358.96 2611
2359.41 2447
2359.87 2371
2360.33 2701
2360.79 2749
2361.25 2551
2361.70 2578
2362.16 2581
2362.62 2623
2363.08 2501
2363.54 2500
2363.99 2710
2364.45 2528
2364.91 2629
2365.37 2628
2365.83 2653
2366.29 2643
2366.75 2701
2367.20 2663
2367.66 2621
2368.12 2497
2368.58 2673
2369.04 2762
2369.50 2819
2369.96 2695
2370.42 2720
2370.87 2633
2371.33 2630
2371.79 2519
2372.25 2681
2372.71 2591
2373.17 2638
2373.63 2409
2374.09 2586
2374.55 2586
2375.01 2478
2375.47 2571
2375.92 2357
2376.38 2454
2376.84 2393
2377.30 2362
2377.76 2726
2378.22 2490
2378.68 2375
2379.14 2504
2379.60 2537
2380.06 2688
2380.52 2737
2380.98 2514
2381.44 2729
2381.90 2617
2382.36 2411
2382.82 2596
2383.28 2328
2383.74 2392
2384.20 2518
2384.66 2579
2385.12 2513
2385.58 2500
2386.04 2777
2386.50 2521
2386.96 2550
2387.42 2497
2387.88 2666
2388.35 2378
2388.81 2459
2389.27 2581
2389.73 2463
2390.19 2528
2390.65 2619
2391.11 2537
2391.57 2451
2392.03 2508
2392.49 2274
2392.95 2279
2393.42 2348
2393.88 2478
2394.34 2666
2394.80 2372
2395.26 2270
2395.72 2248
2396.18 2251
2396.64 2342
2397.11 2359
2397.57 2405
2398.03 2561
2398.49 2522
2398.95 2358
2399.41 2392
2399.88 2467
2400.34 2314
2400.80 2443
2401.26 2440
2401.72 2476
2402.18 2484
2402.65 2624
2403.11 2452
2403.57 2583
2404.03 2471
2404.49 2633
2404.96 2522
2405.42 2413
2405.88 2631
2406.34 2622
2406.81 2455
2407.27 2541
2407.73 2752
2408.19 2677
2408.66 2492
2409.12 2391
2409.58 2435
2410.04 2394
2410.51 2356
2410.97 2374
2411.43 2352
2411.90 2369
2412.36 2338
2412.82 2383
2413.28 2350
2413.75 2580
2414.21 2508
2414.67 2526
2415.14 2380
2415.60 2635
2416.06 2794
2416.53 2955
2416.99 2923
2417.45 2902
2417.92 3033
2418.38 3250
2418.84 3106
2419.31 3073
2419.77 2875
2420.23 2989
2420.70 2987
2421.16 3256
2421.63 3109
2422.09 3064
2422.55 2959
2423.02 2901
2423.48 2860
2423.95 2688
2424.41 2627
2424.87 2682
2425.34 2632
2425.80 2723
2426.27 2667
2426.73 2638
2427.20 2562
2427.66 2770
2428.12 2831
2428.59 2902
2429.05 2722
2429.52 2818
2429.98 3010
2430.45 2926
2430.91 2689
2431.38 2639
2431.84 2513
2432.31 2634
2432.77 2598
2433.24 2664
2433.70 2528
2434.17 2624
2434.63 2808
2435.10 2743
2435.56 2746
2436.03 2660
2436.49 2660
2436.96 2697
2437.42 2688
2437.89 2700
2438.35 2825
2438.82 2815
2439.28 3150
2439.75 2948
2440.21 2956
2440.68 3057
2441.15 3118
2441.61 3093
2442.08 3034
2442.54 3075
2443.01 2902
2443.48 2999
2443.94 2919
2444.41 2848
2444.87 2692
2445.34 2657
2445.81 2618
2446.27 2615
2446.74 2395
2447.20 2547
2447.67 2601
2448.14 2698
2448.60 2680
2449.07 2537
2449.54 2510
2450.00 2454
2450.47 2368
2450.94 2276
2451.40 2397
2451.87 2259
2452.34 2441
2452.80 2302
2453.27 2318
2453.74 2592
2454.20 2551
2454.67 2439
2455.14 2604
2455.60 2383
2456.07 2482
2456.54 2571
2457.01 2588
2457.47 2584
2457.94 2583
2458.41 2575
2458.87 2489
2459.34 2435
2459.81 2492
2460.28 2605
2460.74 2507
2461.21 2547
2461.68 2556
2462.15 2462
2462.62 2539
2463.08 2455
2463.55 2460
2464.02 2545
2464.49 2511
2464.95 2570
2465.42 2495
2465.89 2542
2466.36 2594
2466.83 2720
2467.29 2643
2467.76 2714
2468.23 2866
2468.70 2710
2469.17 2624
2469.64 2762
2470.10 2922
2470.57 2688
2471.04 2727
2471.51 2638
2471.98 2732
2472.45 2929
2472.92 2713
2473.39 2464
2473.85 2453
2474.32 2516
2474.79 2450
2475.26 2400
2475.73 2593
2476.20 2604
2476.67 2556
2477.14 2538
2477.61 2576
2478.08 2461
2478.54 2598
2479.01 2668
2479.48 2798
2479.95 2663
2480.42 2733
2480.89 2813
2481.36 2572
2481.83 2561
2482.30 2702
2482.77 3014
2483.24 2757
2483.71 2624
2484.18 2602
2484.65 2647
2485.12 2591
2485.59 2436
2486.06 2521
2486.53 2551
2487.00 2498
2487.47 2431
2487.94 2644
2488.41 2678
2488.88 2559
2489.35 2495
2489.82 2677
2490.29 2546
2490.76 2606
2491.23 2410
2491.70 2445
2492.17 2465
2492.64 2440
2493.11 2437
2493.58 2436
2494.05 2513
2494.52 2734
2495.00 2671
2495.47 2631
2495.94 2831
2496.41 2878
2496.88 2721
2497.35 2810
2497.82 2601
2498.29 2638
2498.76 2762
2499.23 2854
2499.71 2800
2500.18 2631
2500.65 2565
2501.12 2474
2501.59 2456
2502.06 2603
2502.53 2403
2503.01 2548
2503.48 2404
2503.95 2349
2504.42 2314
2504.89 2262
2505.36 2496
2505.84 2527
2506.31 2503
2506.78 2728
2507.25 2742
2507.72 2610
2508.20 2697
2508.67 2815
2509.14 2775
2509.61 2836
2510.08 2673
2510.56 2710
2511.03 2791
2511.50 2789
2511.97 2912
2512.45 2878
2512.92 2897
2513.39 2925
2513.86 2738
2514.34 2708
2514.81 2778
2515.28 3073
2515.75 2630
2516.23 2577
2516.70 2484
2517.17 2704
2517.65 2483
2518.12 2429
2518.59 2409
2519.07 2510
2519.54 2560
2520.01 2512
2520.48 2428
2520.96 2586
2521.43 2637
2521.90 2571
2522.38 2402
2522.85 2398
2523.32 2314
2523.80 2394
2524.27 2405
2524.75 2489
2525.22 2346
2525.69 2553
2526.17 2510
2526.64 2630
2527.11 2534
2527.59 2408
2528.06 2416
2528.54 2487
2529.01 2434
2529.48 2575
2529.96 2462
2530.43 2536
2530.91 2490
2531.38 2353
2531.85 2409
2532.33 2686
2532.80 2634
2533.28 2751
2533.75 2823
2534.23 2909
2534.70 2767
2535.18 2795
2535.65 2684
2536.12 2504
2536.60 2592
2537.07 2693
2537.55 2597
2538.02 2578
2538.50 2649
2538.97 2495
2539.45 2643
2539.92 2499
2540.40 2515
2540.87 2623
2541.35 2402
2541.82 2550
2542.30 2617
2542.77 2553
2543.25 2508
2543.73 2703
2544.20 2679
2544.68 2836
2545.15 2578
2545.63 2681
2546.10 2889
2546.58 2864
2547.05 2993
2547.53 3150
2548.01 3086
2548.48 3262
2548.96 3602
2549.43 3662
2549.91 3487
2550.39 3331
2550.86 3544
2551.34 3467
2551.81 3225
2552.29 3370
2552.77 3440
2553.24 3202
2553.72 3358
2554.20 3130
2554.67 3112
2555.15 3058
2555.62 3263
2556.10 3340
2556.58 3239
2557.05 3036
2557.53 3061
2558.01 3097
2558.48 3137
2558.96 2914
2559.44 2890
2559.91 2770
2560.39 2881
2560.87 2624
2561.35 2765
2561.82 2857
2562.30 2672
2562.78 2581
2563.25 2475
2563.73 2444
2564.21 2542
2564.69 2452
2565.16 2541
2565.64 2518
2566.12 2409
2566.60 2540
2567.07 2554
2567.55 2431
2568.03 2660
2568.51 2543
2568.98 2428
2569.46 2383
2569.94 2588
2570.42 2619
2570.90 2543
2571.37 2552
2571.85 2649
2572.33 2515
2572.81 2469
2573.29 2450
2573.76 2448
2574.24 2468
2574.72 2388
2575.20 2487
2575.68 2623
2576.16 2726
2576.63 2586
2577.11 2373
2577.59 2569
2578.07 2680
2578.55 2428
2579.03 2620
2579.51 2457
2579.98 2393
2580.46 2625
2580.94 2709
2581.42 2564
2581.90 2364
2582.38 2570
2582.86 2715
2583.34 2504
2583.82 2413
2584.30 2528
2584.77 2509
2585.25 2622
2585.73 2561
2586.21 2716
2586.69 2746
2587.17 2689
2587.65 2671
2588.13 2704
2588.61 2764
2589.09 2744
2589.57 2762
2590.05 2705
2590.53 2625
2591.01 2700
2591.49 2569
2591.97 2615
2592.45 2756
2592.93 2856
2593.41 2780
2593.89 3080
2594.37 3260
2594.85 3130
2595.33 2963
2595.81 2821
2596.29 2767
2596.77 2768
2597.25 2937
2597.73 2877
2598.21 3095
2598.69 2983
2599.17 2758
2599.65 2788
2600.13 2774
2600.61 2832
2601.09 2509
2601.57 2471
2602.06 2518
2602.54 2470
2603.02 2587
2603.50 2563
2603.98 2581
2604.46 2584
2604.94 2479
2605.42 2511
2605.90 2420
2606.38 2579
2606.87 2670
2607.35 2547
2607.83 2725
2608.31 2657
2608.79 2590
2609.27 2764
2609.75 2962
2610.24 3063
2610.72 3082
2611.20 2930
2611.68 3086
2612.16 3056
2612.64 3087
2613.13 2828
2613.61 2766
2614.09 2931
2614.57 2814
2615.05 2833
2615.54 2915
2616.02 2825
2616.50 2773
2616.98 2569
2617.46 2594
2617.95 2611
2618.43 2649
2618.91 2756
2619.39 2725
2619.88 2590
2620.36 2479
2620.84 2522
2621.32 2750
2621.81 2795
2622.29 2640
2622.77 2602
2623.26 2699
2623.74 2604
2624.22 2504
2624.70 2662
2625.19 2726
2625.67 2567
2626.15 2628
2626.64 2615
2627.12 2501
2627.60 2415
2628.09 2586
2628.57 2747
2629.05 2787
2629.54 2777
2630.02 2613
2630.50 2674
2630.99 2669
2631.47 2508
2631.95 2699
2632.44 2584
2632.92 2735
2633.40 2564
2633.89 2661
2634.37 2866
2634.85 2786
2635.34 2843
2635.82 2735
2636.31 2720
2636.79 2823
2637.27 2608
2637.76 2619
2638.24 2382
2638.73 2793
2639.21 2859
2639.70 2763
2640.18 2795
2640.66 2723
2641.15 2871
2641.63 2910
2642.12 2784
2642.60 2771
2643.09 3060
2643.57 2764
2644.06 2702
2644.54 2833
2645.03 2840
2645.51 2800
2646.00 2896
2646.48 2882
2646.97 2657
2647.45 2619
2647.94 2690
2648.42 2796
2648.91 2758
2649.39 2793
2649.88 2766
2650.36 2581
2650.85 2548
2651.33 2658
2651.82 2832
2652.30 2621
2652.79 2745
2653.27 2685
2653.76 2788
2654.24 2730
2654.73 2592
2655.22 2861
2655.70 2663
2656.19 2634
2656.67 2684
2657.16 2782
2657.65 2874
2658.13 2875
2658.62 2651
2659.10 2508
2659.59 2556
2660.08 2541
2660.56 2709
2661.05 2482
2661.53 2598
2662.02 2702
2662.51 2691
2662.99 2728
2663.48 2684
2663.97 2716
2664.45 2598
2664.94 2691
2665.43 2672
2665.91 2667
2666.40 2662
2666.89 2695
2667.37 2558
2667.86 2461
2668.35 2567
2668.83 2555
2669.32 2667
2669.81 2624
2670.29 2666
2670.78 2527
2671.27 2648
2671.76 2940
2672.24 2732
2672.73 2859
2673.22 3074
2673.71 3124
2674.19 3158
2674.68 3132
2675.17 3240
2675.66 3191
2676.14 3200
2676.63 3176
2677.12 3067
2677.61 3227
2678.09 3277
2678.58 3229
2679.07 3302
2679.56 3234
2680.05 3364
2680.53 3382
2681.02 3284
2681.51 3246
2682.00 3435
2682.49 3336
2682.97 3283
2683.46 3299
2683.95 3318
2684.44 3314
2684.93 3338
2685.42 3283
2685.91 3185
2686.39 3253
2686.88 2997
2687.37 3092
2687.86 2943
2688.35 2929
2688.84 2893
2689.33 2648
2689.81 2743
2690.30 2596
2690.79 2708
2691.28 2845
2691.77 2806
2692.26 2679
2692.75 2803
2693.24 2668
2693.73 2700
2694.22 2732
2694.71 2823
2695.20 2630
2695.68 2577
2696.17 2693
2696.66 2651
2697.15 2622
2697.64 2732
2698.13 2700
2698.62 2779
2699.11 2761
2699.60 2666
2700.09 2915
2700.58 3009
2701.07 2969
2701.56 2998
2702.05 2925
2702.54 2890
2703.03 2980
2703.52 3122
2704.01 2840
2704.50 2744
2704.99 2842
2705.48 2822
2705.97 2855
2706.46 2733
2706.95 2803
2707.44 2898
2707.93 2858
2708.42 2511
2708.92 2501
2709.41 2613
2709.90 2604
2710.39 2558
2710.88 2434
2711.37 2575
2711.86 2759
2712.35 2771
2712.84 2624
2713.33 2566
2713.82 2609
2714.31 2678
2714.81 2713
2715.30 2745
2715.79 2567
2716.28 2605
2716.77 2645
2717.26 2567
2717.75 2606
2718.24 2766
2718.74 2616
2719.23 2810
2719.72 2796
2720.21 2742
2720.70 2833
2721.19 2809
2721.69 2859
2722.18 3079
2722.67 3112
2723.16 3021
2723.65 2918
2724.15 3196
2724.64 2968
2725.13 2909
2725.62 3025
2726.11 3100
2726.61 3021
2727.10 3060
2727.59 2808
2728.08 3070
2728.58 2932
2729.07 2816
2729.56 2830
2730.05 2795
2730.55 2809
2731.04 2616
2731.53 2802
2732.02 2871
2732.52 2911
2733.01 2589
2733.50 2619
2733.99 2665
2734.49 2926
2734.98 2899
2735.47 2903
2735.97 2751
2736.46 2900
2736.95 2820
2737.45 2873
2737.94 2808
2738.43 2844
2738.93 2730
2739.42 3046
2739.91 2968
2740.41 2839
2740.90 2874
2741.39 2868
2741.89 2865
2742.38 2795
2742.87 2748
2743.37 2604
2743.86 2614
2744.36 2807
2744.85 2750
2745.34 2568
2745.84 2685
2746.33 2600
2746.82 2766
2747.32 2635
2747.81 2619
2748.31 2776
2748.80 2647
2749.30 2640
2749.79 2838
2750.28 2651
2750.78 2695
2751.27 2843
2751.77 2926
2752.26 2872
2752.76 2740
2753.25 3059
2753.75 3065
2754.24 2857
2754.74 3087
2755.23 3056
2755.72 3146
2756.22 3026
2756.71 3070
2757.21 3180
2757.70 2965
2758.20 2860
2758.69 2797
2759.19 2771
2759.69 2619
2760.18 2627
2760.68 2828
2761.17 2843
2761.67 2813
2762.16 2680
2762.66 2627
2763.15 2663
2763.65 2728
2764.14 2678
2764.64 2892
2765.14 2752
2765.63 2844
2766.13 2604
2766.62 2846
2767.12 2988
2767.61 2813
2768.11 2800
2768.61 2758
2769.10 2680
2769.60 2742
2770.09 2752
2770.59 2868
2771.09 2712
2771.58 2789
2772.08 2889
2772.58 2897
2773.07 2826
2773.57 2870
2774.06 2977
2774.56 3127
2775.06 3071
2775.55 3173
2776.05 3136
2776.55 3250
2777.04 3197
2777.54 3308
2778.04 3178
2778.54 2886
2779.03 3203
2779.53 3046
2780.03 3179
2780.52 3013
2781.02 2909
2781.52 3024
2782.01 2757
2782.51 2749
2783.01 2728
2783.51 2916
2784.00 3048
2784.50 2910
2785.00 3114
2785.50 2928
2785.99 3085
2786.49 3063
2786.99 2989
2787.49 3290
2787.98 3110
2788.48 2946
2788.98 3033
2789.48 2949
2789.98 2903
2790.47 2762
2790.97 2665
2791.47 2715
2791.97 2877
2792.47 2887
2792.96 2846
2793.46 2762
2793.96 2814
2794.46 2949
2794.96 3233
2795.46 3116
2795.95 3135
2796.45 3232
2796.95 3239
2797.45 3280
2797.95 3191
2798.45 3383
2798.95 3569
2799.44 3702
2799.94 3686
2800.44 3577
2800.94 3346
2801.44 3174
2801.94 3156
2802.44 3250
2802.94 3096
2803.44 3031
2803.93 3147
2804.43 3281
2804.93 3396
2805.43 3525
2805.93 3517
2806.43 3660
2806.93 3895
2807.43 3783
2807.93 4055
2808.43 4185
2808.93 4276
2809.43 4555
2809.93 4516
2810.43 4485
2810.93 4157
2811.43 4020
2811.93 3756
2812.43 3470
2812.93 3500
2813.43 3377
2813.93 3279
2814.43 3447
2814.93 3069
2815.43 3091
2815.93 3082
2816.43 2990
2816.93 2873
2817.43 2921
2817.93 2719
2818.43 2762
2818.93 2759
2819.43 2759
2819.93 2607
2820.43 2727
2820.93 2681
2821.43 2909
2821.93 2821
2822.43 2734
2822.94 2862
2823.44 2769
2823.94 2766
2824.44 2846
2824.94 2726
2825.44 2848
2825.94 2983
2826.44 2694
2826.94 2975
2827.44 3012
2827.95 3102
2828.45 3157
2828.95 3175
2829.45 3149
2829.95 3089
2830.45 3254
2830.95 3205
2831.46 2985
2831.96 3036
2832.46 3322
2832.96 3337
2833.46 3411
2833.97 3230
2834.47 3377
2834.97 3546
2835.47 3666
2835.97 3341
2836.47 3164
2836.98 3221
2837.48 3164
2837.98 3117
2838.48 3152
2838.99 2967
2839.49 2893
2839.99 2972
2840.49 2919
2841.00 2728
2841.50 2688
2842.00 2761
2842.50 2848
2843.01 2785
2843.51 2829
2844.01 2789
2844.51 2813
2845.02 2856
2845.52 2945
2846.02 3086
2846.52 3090
2847.03 3265
2847.53 3062
2848.03 3080
2848.54 2915
2849.04 3039
2849.54 3050
2850.05 3230
2850.55 2994
2851.05 2951
2851.56 2891
2852.06 2842
2852.56 3032
2853.07 2853
2853.57 2740
2854.07 2762
2854.58 2828
2855.08 2750
2855.59 2751
2856.09 2643
2856.59 2771
2857.10 2904
2857.60 2923
2858.10 2813
2858.61 2840
2859.11 2806
2859.62 2687
2860.12 2630
2860.63 2540
2861.13 2656
2861.63 2841
2862.14 2920
2862.64 2684
2863.15 2727
2863.65 2853
2864.16 2752
2864.66 2763
2865.16 2893
2865.67 2767
2866.17 2509
2866.68 2484
2867.18 2646
2867.69 2642
2868.19 2629
2868.70 2504
2869.20 2552
2869.71 2597
2870.21 2933
2870.72 2771
2871.22 2741
2871.73 2859
2872.23 2817
2872.74 2821
2873.24 2726
2873.75 2625
2874.25 2740
2874.76 2635
2875.27 2825
2875.77 2931
2876.28 2900
2876.78 2852
2877.29 2863
2877.79 2817
2878.30 2799
2878.81 2772
2879.31 2655
2879.82 2751
2880.32 2818
2880.83 2803
2881.33 2721
2881.84 2787
2882.35 3006
2882.85 2935
2883.36 2839
2883.87 2835
2884.37 3090
2884.88 2865
2885.38 3002
2885.89 3207
2886.40 3184
2886.90 3147
2887.41 3396
2887.92 3343
2888.42 3254
2888.93 3230
2889.44 3406
2889.94 3164
2890.45 3000
2890.96 3305
2891.46 3198
2891.97 3235
2892.48 3146
2892.98 3264
2893.49 3071
2894.00 2830
2894.51 2738
2895.01 2837
2895.52 2888
2896.03 2997
2896.54 3128
2897.04 2964
2897.55 3202
2898.06 3095
2898.57 3085
2899.07 3274
2899.58 3257
2900.09 3300
2900.60 3232
2901.10 3161
2901.61 3286
2902.12 3297
2902.63 3319
2903.13 3348
2903.64 3428
2904.15 3318
2904.66 3470
2905.17 3328
2905.68 3486
2906.18 3409
2906.69 3489
2907.20 3493
2907.71 3561
2908.22 3524
2908.72 3380
2909.23 3218
2909.74 3304
2910.25 3225
2910.76 3256
2911.27 3310
2911.78 2957
2912.28 3046
2912.79 3132
2913.30 3115
2913.81 3209
2914.32 3202
2914.83 3022
2915.34 2994
2915.85 3157
2916.36 3204
2916.87 3190
2917.37 2921
2917.88 2889
2918.39 3024
2918.90 2893
2919.41 2746
2919.92 2813
2920.43 3033
2920.94 3006
2921.45 2813
2921.96 2798
2922.47 3134
2922.98 3274
2923.49 3292
2924.00 3525
2924.51 3606
2925.02 3597
2925.53 3801
2926.04 4160
2926.55 4357
2927.06 4097
2927.57 3951
2928.08 3830
2928.59 3883
2929.10 3636
2929.61 3470
2930.12 3437
2930.63 3416
2931.14 3219
2931.65 2905
2932.16 2873
2932.67 2977
2933.18 3014
2933.69 3009
2934.20 2946
2934.71 2785
2935.22 2871
2935.73 2948
2936.24 2944
2936.76 2793
2937.27 2983
2937.78 3062
2938.29 3221
2938.80 2983
2939.31 3103
2939.82 3131
2940.33 3002
2940.84 3188
2941.36 3122
2941.87 3039
2942.38 3086
2942.89 3205
2943.40 2950
2943.91 3137
2944.42 3095
2944.94 3020
2945.45 3162
2945.96 3420
2946.47 3344
2946.98 3274
2947.49 3477
2948.01 3527
2948.52 3422
2949.03 3401
2949.54 3175
2950.05 3109
2950.57 3176
2951.08 3156
2951.59 3195
2952.10 3200
2952.61 3176
2953.13 2747
2953.64 2798
2954.15 2979
2954.66 3089
2955.18 2931
2955.69 2836
2956.20 2800
2956.71 2917
2957.23 2835
2957.74 2789
2958.25 2919
2958.76 3106
2959.28 3098
2959.79 3089
2960.30 3241
2960.82 3138
2961.33 3141
2961.84 3376
2962.36 3464
2962.87 3385
2963.38 3426
2963.89 3497
2964.41 3400
2964.92 3511
2965.43 3324
2965.95 3256
2966.46 3007
2966.97 3164
2967.49 3146
2968.00 3247
2968.52 3095
2969.03 3041
2969.54 2953
2970.06 2878
2970.57 2941
2971.08 2742
2971.60 2795
2972.11 2705
2972.63 2813
2973.14 2932
2973.65 2756
2974.17 2836
2974.68 2746
2975.20 3005
2975.71 3070
2976.23 3009
2976.74 3071
2977.25 2786
2977.77 2886
2978.28 3013
2978.80 3042
2979.31 2820
2979.83 2872
2980.34 3146
2980.86 2894
2981.37 3074
2981.89 3243
2982.40 3286
2982.91 2900
2983.43 2921
2983.94 3152
2984.46 3301
2984.97 3347
2985.49 3391
2986.00 3319
2986.52 3269
2987.04 3312
2987.55 3186
2988.07 3348
2988.58 3265
2989.10 3439
2989.61 3368
2990.13 3412
2990.64 3496
2991.16 3508
2991.67 3446
2992.19 3382
2992.71 3565
2993.22 3611
2993.74 3806
2994.25 3778
2994.77 3661
2995.28 3533
2995.80 3844
2996.32 3850
2996.83 3890
2997.35 3917
2997.87 4041
2998.38 4180
2998.90 4035
2999.41 3921
2999.93 4005
3000.45 4099
3000.96 3930
3001.48 3964
3002.00 4044
3002.51 4119
3003.03 3966
3003.55 3882
3004.06 3795
3004.58 3941
3005.10 4187
3005.61 3971
3006.13 3894
3006.65 4058
3007.16 4049
3007.68 4017
3008.20 3834
3008.71 3650
3009.23 3375
3009.75 3325
3010.27 3317
3010.78 3075
3011.30 3131
3011.82 3175
3012.34 3013
3012.85 2962
3013.37 2883
3013.89 2916
3014.41 2964
3014.92 3253
3015.44 3108
3015.96 3138
3016.48 3124
3016.99 3181
3017.51 3185
3018.03 3289
3018.55 3403
3019.07 3460
3019.58 3339
3020.10 3650
3020.62 3524
3021.14 3411
3021.66 3382
3022.17 3462
3022.69 3345
3023.21 3355
3023.73 3563
3024.25 3748
3024.77 3635
3025.28 3651
3025.80 3518
3026.32 3482
3026.84 3581
3027.36 3581
3027.88 3620
3028.40 3446
3028.92 3358
3029.43 3380
3029.95 3278
3030.47 3262
3030.99 3336
3031.51 3354
3032.03 3400
3032.55 3272
3033.07 3266
3033.59 3505
3034.11 3772
3034.63 3810
3035.15 4043
3035.66 4278
3036.18 4310
3036.70 4390
3037.22 4331
3037.74 4483
3038.26 4549
3038.78 4279
3039.30 4076
3039.82 4119
3040.34 3897
3040.86 3784
3041.38 3867
3041.90 3645
3042.42 3482
3042.94 3318
3043.46 3422
3043.98 3341
3044.50 3141
3045.02 3301
3045.54 3039
3046.06 3096
3046.58 3388
3047.10 3214
3047.62 3287
3048.14 3342
3048.66 3184
3049.18 2968
3049.71 3063
3050.23 3124
3050.75 2897
3051.27 2904
3051.79 2904
3052.31 3012
3052.83 3135
3053.35 2965
3053.87 3003
3054.39 3136
3054.91 3177
3055.43 3098
3055.96 3016
3056.48 3046
3057.00 2994
3057.52 3158
3058.04 3228
3058.56 3211
3059.08 3236
3059.61 3211
3060.13 3248
3060.65 3341
3061.17 3185
3061.69 3138
3062.21 3143
3062.73 3223
3063.26 3273
3063.78 3223
3064.30 3189
3064.82 3335
3065.34 3240
3065.87 3281
3066.39 3560
3066.91 3324
3067.43 3232
3067.95 3222
3068.48 3195
3069.00 3059
3069.52 3182
3070.04 3144
3070.57 3040
3071.09 2993
3071.61 2973
3072.13 3160
3072.66 3245
3073.18 3197
3073.70 3200
3074.22 3270
3074.75 3396
3075.27 3385
3075.79 3592
3076.32 3459
3076.84 3440
3077.36 3446
3077.88 3579
3078.41 3466
3078.93 3573
3079.45 3500
3079.98 3565
3080.50 3648
3081.02 3822
3081.55 3682
3082.07 3553
3082.59 3697
3083.12 3502
3083.64 3444
3084.16 3750
3084.69 3640
3085.21 3408
3085.73 3271
3086.26 3297
3086.78 3172
3087.31 3218
3087.83 3251
3088.35 3276
3088.88 3217
3089.40 3276
3089.93 3382
3090.45 3404
3090.97 3426
3091.50 3221
3092.02 3261
3092.55 3311
3093.07 3370
3093.60 3327
3094.12 3589
3094.64 3446
3095.17 3341
3095.69 3488
3096.22 3292
3096.74 3440
3097.27 3496
3097.79 3455
3098.32 3395
3098.84 3502
3099.37 3749
3099.89 3868
3100.42 4088
3100.94 4202
3101.47 4566
3101.99 4560
3102.52 4716
3103.04 5349
3103.57 5383
3104.09 5796
3104.62 5860
3105.14 6159
3105.67 5656
3106.19 5362
3106.72 4990
3107.24 4860
3107.77 4282
3108.29 4036
3108.82 3736
3109.35 3570
3109.87 3682
3110.40 3694
3110.92 3449
3111.45 3556
3111.98 3380
3112.50 3495
3113.03 3625
3113.55 3413
3114.08 3381
3114.61 3258
3115.13 3510
3115.66 3403
3116.18 3226
3116.71 3100
3117.24 3463
3117.76 3355
3118.29 3188
3118.82 3109
3119.34 3022
3119.87 2985
3120.40 3323
3120.92 3254
3121.45 3260
3121.98 3183
3122.50 3205
3123.03 3054
3123.56 3426
3124.08 3394
3124.61 3160
3125.14 3287
3125.66 3176
3126.19 3203
3126.72 3237
3127.25 3284
3127.77 3125
3128.30 3030
3128.83 3034
3129.36 3172
3129.88 3252
3130.41 3232
3130.94 3051
3131.46 2832
3131.99 3008
3132.52 3057
3133.05 3196
3133.58 2926
3134.10 2903
3134.63 2962
3135.16 2853
3135.69 2960
3136.21 2919
3136.74 2943
3137.27 2986
3137.80 2950
3138.33 2928
3138.86 3107
3139.38 2997
3139.91 2992
3140.44 2966
3140.97 3159
3141.50 3091
3142.03 3027
3142.55 3214
3143.08 3064
3143.61 3065
3144.14 2938
3144.67 2982
3145.20 2947
3145.73 3065
3146.25 3064
3146.78 3110
3147.31 3223
3147.84 3235
3148.37 3340
3148.90 3484
3149.43 3576
3149.96 3519
3150.49 3671
3151.02 3418
3151.54 3325
3152.07 3486
3152.60 3312
3153.13 3292
3153.66 3371
3154.19 3207
3154.72 3079
3155.25 3027
3155.78 3173
3156.31 3074
3156.84 3064
3157.37 3099
3157.90 3397
3158.43 3266
3158.96 3367
3159.49 3189
3160.02 3152
3160.55 3163
3161.08 3151
3161.61 3262
3162.14 3477
3162.67 3206
3163.20 3106
3163.73 3106
3164.26 3079
3164.79 3202
3165.32 3111
3165.85 3378
3166.38 3124
3166.91 2906
3167.44 3093
3167.97 3218
3168.50 3179
3169.03 3265
3169.57 3368
3170.10 3272
3170.63 3124
3171.16 3108
3171.69 2975
3172.22 3270
3172.75 3017
3173.28 2957
3173.81 3010
3174.34 2990
3174.88 3047
3175.41 3066
3175.94 2773
3176.47 2965
3177.00 2938
3177.53 3205
3178.06 3201
3178.60 3116
3179.13 2950
3179.66 3004
3180.19 3039
3180.72 3028
3181.25 2918
3181.79 3112
3182.32 3072
3182.85 3170
3183.38 2980
3183.91 2981
3184.44 2893
3184.98 2914
3185.51 2994
3186.04 3046
3186.57 3245
3187.11 3225
3187.64 2974
3188.17 2991
3188.70 3097
3189.24 2915
3189.77 2971
3190.30 3139
3190.83 3152
3191.37 3075
3191.90 2978
3192.43 2875
3192.96 2830
3193.50 2884
3194.03 3123
3194.56 3331
3195.09 3005
3195.63 2942
3196.16 3056
3196.69 3053
3197.23 3016
3197.76 3097
3198.29 3132
3198.83 3127
3199.36 3058
3199.89 2939
3200.43 3041
3200.96 3108
3201.49 3036
3202.03 3279
3202.56 3523
3203.09 3147
3203.63 3080
3204.16 3380
3204.69 3449
3205.23 3219
3205.76 3392
3206.30 3331
3206.83 3239
3207.36 3246
3207.90 3256
3208.43 3313
3208.97 3419
3209.50 3470
3210.03 3422
3210.57 3255
3211.10 3576
3211.64 3743
3212.17 3654
3212.70 3820
3213.24 3992
3213.77 3882
3214.31 3712
3214.84 3660
3215.38 3507
3215.91 3473
3216.45 3475
3216.98 3402
3217.52 3330
3218.05 3292
3218.59 3035
3219.12 2996
3219.66 3224
3220.19 3259
3220.73 3347
3221.26 3227
3221.80 3187
3222.33 3268
3222.87 3370
3223.40 3418
3223.94 3445
3224.47 3540
3225.01 3682
3225.54 3893
3226.08 3847
3226.61 3841
3227.15 3804
3227.69 3574
3228.22 3729
3228.76 3547
3229.29 3705
3229.83 3486
3230.36 3210
3230.90 3341
3231.44 3377
3231.97 3181
3232.51 3214
3233.04 3217
3233.58 3255
3234.12 3109
3234.65 3218
3235.19 3246
3235.72 3429
3236.26 3509
3236.80 3387
3237.33 3294
3237.87 3342
3238.41 3540
3238.94 3474
3239.48 3501
3240.02 3638
3240.55 3610
3241.09 3592
3241.63 3619
3242.16 3502
3242.70 3546
3243.24 3366
3243.77 3342
3244.31 3441
3244.85 3465
3245.39 3470
3245.92 3458
3246.46 3377
3247.00 3258
3247.53 3371
3248.07 3584
3248.61 3599
3249.15 3466
3249.68 3272
3250.22 3452
3250.76 3482
3251.30 3500
3251.83 3423
3252.37 3597
3252.91 3588
3253.45 3495
3253.98 3484
3254.52 3538
3255.06 3399
3255.60 3493
3256.14 3613
3256.67 3561
3257.21 3759
3257.75 3806
3258.29 3624
3258.83 3649
3259.37 3628
3259.90 3731
3260.44 3796
3260.98 4325
3261.52 4313
3262.06 4224
3262.60 4227
3263.13 4449
3263.67 4562
3264.21 4699
3264.75 4622
3265.29 4861
3265.83 5043
3266.37 5217
3266.91 5162
3267.44 5205
3267.98 5257
3268.52 5333
3269.06 5294
3269.60 4940
3270.14 4576
3270.68 4521
3271.22 4343
3271.76 4132
3272.30 4174
3272.84 4076
3273.38 3759
3273.91 3608
3274.45 3682
3274.99 3848
3275.53 3839
3276.07 3834
3276.61 4052
3277.15 3994
3277.69 4042
3278.23 4030
3278.77 4207
3279.31 4053
3279.85 4028
3280.39 3889
3280.93 4220
3281.47 4258
3282.01 4208
3282.55 4342
3283.09 4195
3283.63 4269
3284.17 4388
3284.71 4369
3285.25 4222
3285.79 3989
3286.33 4174
3286.87 4245
3287.42 4157
3287.96 4233
3288.50 4335
3289.04 4336
3289.58 4358
3290.12 4447
3290.66 4353
3291.20 4092
3291.74 4349
3292.28 4271
3292.82 4968
3293.36 4974
3293.91 5034
3294.45 5072
3294.99 5319
3295.53 5712
3296.07 5771
3296.61 6127
3297.15 6042
3297.69 5921
3298.24 5766
3298.78 5646
3299.32 5501
3299.86 5283
3300.40 5172
3300.94 5095
3301.49 5144
3302.03 4882
3302.57 4883
3303.11 4921
3303.65 4820
3304.19 4674
3304.74 4611
3305.28 4510
3305.82 4229
3306.36 4255
3306.90 4091
3307.45 4750
3307.99 4848
3308.53 4522
3309.07 4741
3309.62 4845
3310.16 4854
3310.70 4810
3311.24 4929
3311.79 4797
3312.33 4624
3312.87 4718
3313.41 4707
3313.96 4927
3314.50 4694
3315.04 4860
3315.59 4868
3316.13 4814
3316.67 4828
3317.21 5173
3317.76 5036
3318.30 5361
3318.84 5346
3319.39 5507
3319.93 5765
3320.47 5822
3321.02 5878
3321.56 5798
3322.10 5831
3322.65 5698
3323.19 6100
3323.73 6125
3324.28 5625
3324.82 5622
3325.36 5267
3325.91 5368
3326.45 5339
3327.00 5567
3327.54 5350
3328.08 5115
3328.63 5086
3329.17 5213
3329.72 5017
3330.26 5075
3330.80 5173
3331.35 5577
3331.89 6530
3332.44 7316
3332.98 8382
3333.53 9830
3334.07 11241
3334.61 12819
3335.16 15112
3335.70 15829
3336.25 16792
3336.79 17775
3337.34 18360
3337.88 18882
3338.43 18853
3338.97 18256
3339.52 17209
3340.06 16167
3340.61 14500
3341.15 12377
3341.70 10524
3342.24 9190
3342.79 8181
3343.33 7009
3343.88 6303
3344.42 5782
3344.97 5210
3345.51 4982
3346.06 4825
3346.60 4721
3347.15 4837
3347.69 4402
3348.24 4434
3348.78 4566
3349.33 4746
3349.88 4599
3350.42 4297
3350.97 4297
3351.51 4220
3352.06 4457
3352.61 4202
3353.15 4182
3353.70 4218
3354.24 4316
3354.79 4277
3355.34 4288
3355.88 4457
3356.43 4106
3356.97 4206
3357.52 4341
3358.07 4204
3358.61 4399
3359.16 4360
3359.71 3964
3360.25 3892
3360.80 3950
3361.35 4035
3361.89 4138
3362.44 4150
3362.99 4019
3363.53 3999
3364.08 4082
3364.63 4269
3365.17 4283
3365.72 4053
3366.27 3984
3366.81 4199
3367.36 3884
3367.91 4038
3368.46 4078
3369.00 3926
3369.55 4038
3370.10 3970
3370.64 4367
3371.19 4482
3371.74 4731
3372.29 4936
3372.83 5102
3373.38 5515
3373.93 5568
3374.48 5964
3375.03 6284
3375.57 6091
3376.12 5744
3376.67 5527
3377.22 5705
3377.76 5401
3378.31 4952
3378.86 4829
3379.41 4420
3379.96 4385
3380.50 4036
3381.05 3781
3381.60 3914
3382.15 3680
3382.70 3544
3383.25 3789
3383.79 3426
3384.34 3390
3384.89 3471
3385.44 3386
3385.99 3452
3386.54 3233
3387.09 3311
3387.64 3151
3388.18 3154
3388.73 3424
3389.28 3404
3389.83 3239
3390.38 3398
3390.93 3427
3391.48 3395
3392.03 3518
3392.58 3399
3393.13 3275
3393.67 3173
3394.22 3303
3394.77 3439
3395.32 3327
3395.87 3317
3396.42 3277
3396.97 3273
3397.52 3253
3398.07 3227
3398.62 3352
3399.17 3383
3399.72 3328
3400.27 3290
3400.82 3068
3401.37 3120
3401.92 3303
3402.47 3173
3403.02 3176
3403.57 3269
3404.12 3224
3404.67 3183
3405.22 3234
3405.77 3132
3406.32 3076
3406.87 2831
3407.42 3029
3407.97 3170
3408.52 3082
3409.07 3351
3409.62 3432
3410.17 3397
3410.72 3506
3411.27 3667
3411.82 3845
3412.38 3617
3412.93 3926
3413.48 3890
3414.03 3766
3414.58 3861
3415.13 3778
3415.68 3681
3416.23 3291
3416.78 3407
3417.33 3402
3417.89 3194
3418.44 2928
3418.99 2981
3419.54 2983
3420.09 2916
3420.64 2986
3421.19 2919
3421.74 2696
3422.30 3015
3422.85 3047
3423.40 2739
3423.95 2975
3424.50 3022
3425.05 2984
3425.61 2867
3426.16 3055
3426.71 3009
3427.26 2864
3427.81 2939
3428.37 2801
3428.92 2966
3429.47 2842
3430.02 3048
3430.58 2924
3431.13 2869
3431.68 2743
3432.23 2938
3432.78 2962
3433.34 2972
3433.89 2904
3434.44 3105
3434.99 3039
3435.55 2930
3436.10 2938
3436.65 3170
3437.21 3103
3437.76 3009
3438.31 2829
3438.86 3054
3439.42 3219
3439.97 3183
3440.52 3211
3441.08 2975
3441.63 3164
3442.18 3127
3442.74 3241
3443.29 3206
3443.84 3237
3444.40 3201
3444.95 2973
3445.50 2852
3446.06 2833
3446.61 2765
3447.16 2936
3447.72 2872
3448.27 2771
3448.82 2859
3449.38 2789
3449.93 2850
3450.48 2875
3451.04 2738
3451.59 2820
3452.15 2776
3452.70 2622
3453.25 2858
3453.81 2961
3454.36 2764
3454.92 2933
3455.47 2811
3456.03 2859
3456.58 2886
3457.13 2847
3457.69 2751
3458.24 2728
3458.80 2875
3459.35 3070
3459.91 2907
3460.46 2795
3461.02 2821
3461.57 2924
3462.13 2829
3462.68 2792
3463.24 2946
3463.79 2872
3464.34 2773
3464.90 2891
3465.46 2800
3466.01 3321
3466.57 3169
3467.12 3226
3467.68 3062
3468.23 3073
3468.79 3226
3469.34 3082
3469.90 3102
3470.45 2945
3471.01 3008
3471.56 3167
3472.12 3170
3472.67 3121
3473.23 3004
3473.79 3097
3474.34 3201
3474.90 3206
3475.45 3120
3476.01 3095
3476.56 3237
3477.12 3322
3477.68 3309
3478.23 3245
3478.79 3229
3479.35 3443
3479.90 3430
3480.46 3337
3481.01 3296
3481.57 3274
3482.13 3311
3482.68 3639
3483.24 3439
3483.80 3121
3484.35 3178
3484.91 3466
3485.47 3494
3486.02 3241
3486.58 3253
3487.14 3521
3487.69 3535
3488.25 3314
3488.81 3362
3489.36 3500
3489.92 3934
3490.48 4095
3491.03 4209
3491.59 4401
3492.15 4625
3492.71 4776
3493.26 4855
3493.82 5033
3494.38 4580
3494.94 4873
3495.49 4945
3496.05 4758
3496.61 4706
3497.17 4633
3497.72 4659
3498.28 4790
3498.84 4730
3499.40 4663
3499.95 4846
3500.51 5337
3501.07 5058
3501.63 5459
3502.19 5419
3502.74 5420
3503.30 5224
3503.86 5050
3504.42 4994
3504.98 5181
3505.53 5296
3506.09 5279
3506.65 5338
3507.21 5068
3507.77 4945
3508.33 5028
3508.88 4852
3509.44 4430
3510.00 4448
3510.56 4292
3511.12 4115
3511.68 3688
3512.24 3651
3512.80 3503
3513.35 3404
3513.91 3469
3514.47 3578
3515.03 3486
3515.59 3384
3516.15 3219
3516.71 3119
3517.27 3151
3517.83 3206
3518.39 3170
3518.95 3161
3519.50 3180
3520.06 3191
3520.62 3182
3521.18 3319
3521.74 3589
3522.30 3179
3522.86 3057
3523.42 3121
3523.98 3424
3524.54 3453
3525.10 3331
3525.66 3145
3526.22 3168
3526.78 3129
3527.34 3073
3527.90 3109
3528.46 3012
3529.02 3040
3529.58 2944
3530.14 3037
3530.70 3084
3531.26 3137
3531.82 3042
3532.38 2979
3532.94 3067
3533.50 3130
3534.06 3196
3534.62 3236
3535.18 2989
3535.75 2951
3536.31 3376
3536.87 3090
3537.43 3107
3537.99 3432
3538.55 3407
3539.11 3464
3539.67 3389
3540.23 3330
3540.79 3170
3541.35 3283
3541.92 3290
3542.48 3139
3543.04 3323
3543.60 3434
3544.16 3502
3544.72 3359
3545.28 3124
3545.84 3258
3546.41 3147
3546.97 2861
3547.53 3237
3548.09 3133
3548.65 3125
3549.21 3125
3549.78 3086
3550.34 3068
3550.90 2769
3551.46 2920
3552.02 2987
3552.59 2859
3553.15 3020
3553.71 3089
3554.27 3143
3554.83 3017
3555.40 2964
3555.96 3137
3556.52 3088
3557.08 3061
3557.65 2969
3558.21 3006
3558.77 3010
3559.33 2934
3559.90 2987
3560.46 3072
3561.02 3089
3561.58 3044
3562.15 2802
3562.71 2767
3563.27 2894
3563.83 2868
3564.40 3000
3564.96 2927
3565.52 2847
3566.09 2824
3566.65 2772
3567.21 2757
3567.78 3003
3568.34 2836
3568.90 2796
3569.47 2844
3570.03 2848
3570.59 2819
3571.16 2657
3571.72 2648
3572.28 2699
3572.85 2849
3573.41 2754
3573.97 2703
3574.54 2800
3575.10 2915
3575.66 2837
3576.23 2745
3576.79 2995
3577.36 2915
3577.92 2801
3578.48 2887
3579.05 3071
3579.61 3028
3580.18 3094
3580.74 3081
3581.31 2860
3581.87 2901
3582.43 3064
3583.00 2820
3583.56 2953
3584.13 2837
3584.69 2833
3585.26 2998
3585.82 2872
3586.39 2896
3586.95 2801
3587.52 2781
3588.08 2844
3588.64 2847
3589.21 3015
3589.77 3107
3590.34 2957
3590.90 2859
3591.47 2753
3592.03 2806
3592.60 2763
3593.17 2992
3593.73 3082
3594.30 3003
3594.86 2833
3595.43 3122
3595.99 3247
3596.56 3165
3597.12 2966
3597.69 2958
3598.25 2932
3598.82 3029
3599.39 2966
3599.95 3008
3600.52 2984
3601.08 2993
3601.65 2920
3602.21 3063
3602.78 3187
3603.35 3105
3603.91 2985
3604.48 3038
3605.04 2832
3605.61 2725
3606.18 2745
3606.74 2769
3607.31 2770
3607.88 2818
3608.44 2770
3609.01 2934
3609.57 2865
3610.14 2771
3610.71 2859
3611.27 3018
3611.84 2610
3612.41 2413
3612.97 2614
3613.54 2848
3614.11 3006
3614.68 2967
3615.24 3356
3615.81 3484
3616.38 3644
3616.94 3936
3617.51 3871
3618.08 4323
3618.64 4635
3619.21 4714
3619.78 5062
3620.35 4788
3620.91 4501
3621.48 4317
3622.05 4269
3622.62 4145
3623.18 3870
3623.75 3612
3624.32 3306
3624.89 3255
3625.45 3064
3626.02 3040
3626.59 3037
3627.16 2979
3627.73 2730
3628.29 2655
3628.86 2961
3629.43 2902
3630.00 3037
3630.57 2808
3631.13 2765
3631.70 3021
3632.27 2944
3632.84 2973
3633.41 2808
3633.98 2720
3634.54 2520
3635.11 2537
3635.68 2534
3636.25 2950
3636.82 2806
3637.39 2743
3637.96 2846
3638.52 2731
3639.09 2814
3639.66 2769
3640.23 2899
3640.80 2904
3641.37 2890
3641.94 2971
3642.51 2887
3643.08 3053
3643.65 2957
3644.21 3068
3644.78 3107
3645.35 3002
3645.92 3216
3646.49 3170
3647.06 3127
3647.63 3151
3648.20 3241
3648.77 3211
3649.34 3125
3649.91 2803
3650.48 2950
3651.05 2980
3651.62 2960
3652.19 3045
3652.76 3068
3653.33 3156
3653.90 3194
3654.47 3184
3655.04 3064
3655.61 3150
3656.18 3199
3656.75 3192
3657.32 3278
3657.89 3259
3658.46 3276
3659.03 3157
3659.60 3215
3660.17 3099
3660.74 3324
3661.31 3154
3661.88 3054
3662.45 2971
3663.02 3098
3663.59 3021
3664.16 2966
3664.74 2975
3665.31 3119
3665.88 2870
3666.45 2901
3667.02 2993
3667.59 2936
3668.16 2867
3668.73 2853
3669.30 2894
3669.87 2996
3670.45 2894
3671.02 2885
3671.59 2799
3672.16 2668
3672.73 2754
3673.30 2977
3673.87 3052
3674.45 2894
3675.02 2951
3675.59 2954
3676.16 3078
3676.73 3107
3677.30 2866
3677.88 3140
3678.45 3050
3679.02 2999
3679.59 2928
3680.16 2721
3680.74 2749
3681.31 3039
3681.88 2881
3682.45 2917
3683.02 2894
3683.60 2900
3684.17 2799
3684.74 2848
3685.31 2879
3685.89 2883
3686.46 2877
3687.03 2845
3687.60 2939
3688.18 3050
3688.75 3086
3689.32 3017
3689.89 3158
3690.47 3337
3691.04 3416
3691.61 3184
3692.19 3278
3692.76 3255
3693.33 3013
3693.91 3056
3694.48 2927
3695.05 3044
3695.62 2976
3696.20 2900
3696.77 3010
3697.34 2951
3697.92 2767
3698.49 2951
3699.06 2951
3699.64 2763
3700.21 2677
3700.79 2730
3701.36 2748
3701.93 2752
3702.51 2890
3703.08 2803
3703.65 2772
3704.23 2828
3704.80 2878
3705.38 2964
3705.95 2709
3706.52 2894
3707.10 2887
3707.67 2892
3708.25 2971
3708.82 2916
3709.39 2926
3709.97 2825
3710.54 2826
3711.12 3045
3711.69 2993
3712.27 2954
3712.84 2882
3713.42 2802
3713.99 2822
3714.57 2974
3715.14 2870
3715.71 2805
3716.29 2732
3716.86 2821
3717.44 2655
3718.01 2780
3718.59 2792
3719.16 2761
3719.74 2735
3720.31 2762
3720.89 2787
3721.47 2799
3722.04 2927
3722.62 2911
3723.19 2779
3723.77 2736
3724.34 2599
3724.92 2826
3725.49 2879
3726.07 2707
3726.64 2651
3727.22 2716
3727.80 2710
3728.37 3003
3728.95 2952
3729.52 2986
3730.10 3050
3730.67 3231
3731.25 3213
3731.83 3260
3732.40 3576
3732.98 3497
3733.55 3410
3734.13 3473
3734.71 3721
3735.28 3797
3735.86 3683
3736.44 3551
3737.01 3316
3737.59 3154
3738.17 3214
3738.74 3177
3739.32 3027
3739.90 3022
3740.47 3143
3741.05 3064
3741.63 2915
3742.20 3011
3742.78 2974
3743.36 2883
3743.93 2817
3744.51 2813
3745.09 3103
3745.66 3013
3746.24 2847
3746.82 2922
3747.40 3101
3747.97 3043
3748.55 2853
3749.13 2958
3749.70 2997
3750.28 3160
3750.86 2931
3751.44 2795
3752.02 2853
3752.59 2987
3753.17 2835
3753.75 2800
3754.33 2863
3754.90 2899
3755.48 2915
3756.06 3013
3756.64 2982
3757.22 2897
3757.79 2984
3758.37 3329
3758.95 3316
3759.53 3343
3760.11 3443
3760.68 3337
3761.26 3347
3761.84 3245
3762.42 3325
3763.00 3067
3763.58 3139
3764.15 3128
3764.73 3087
3765.31 2972
3765.89 2825
3766.47 2917
3767.05 2871
3767.63 2847
3768.21 2830
3768.78 2800
3769.36 2941
3769.94 2744
3770.52 2789
3771.10 2898
3771.68 2820
3772.26 2901
3772.84 2944
3773.42 2764
3774.00 2902
3774.58 2952
3775.15 2943
3775.73 2903
3776.31 3023
3776.89 2912
3777.47 2918
3778.05 2808
3778.63 2843
3779.21 2848
3779.79 2777
3780.37 2842
3780.95 2946
3781.53 2837
3782.11 2876
3782.69 2864
3783.27 2882
3783.85 2922
3784.43 2813
3785.01 2665
3785.59 2703
3786.17 2895
3786.75 2797
3787.33 2980
3787.91 3019
3788.49 2917
3789.07 2733
3789.65 2725
3790.23 2793
3790.81 2760
3791.39 2950
3791.98 2879
3792.56 2865
3793.14 2827
3793.72 2686
3794.30 2600
3794.88 2720
3795.46 2850
3796.04 2750
3796.62 2942
3797.20 2921
3797.78 2682
3798.37 2961
3798.95 3002
3799.53 2960
3800.11 2936
3800.69 2916
3801.27 2806
3801.85 2895
3802.43 2935
3803.02 2856
3803.60 2868
3804.18 2862
3804.76 2789
3805.34 2774
3805.92 2953
3806.51 3063
3807.09 2779
3807.67 2969
3808.25 2905
3808.83 2984
3809.42 3111
3810.00 3035
3810.58 2954
3811.16 2854
3811.74 3036
3812.33 3027
3812.91 2897
3813.49 3195
3814.07 3116
3814.66 2836
3815.24 2879
3815.82 3010
3816.40 2974
3816.99 2912
3817.57 2864
3818.15 2758
3818.73 2886
3819.32 2804
3819.90 2886
3820.48 2964
3821.06 2813
3821.65 2710
3822.23 2701
3822.81 2716
3823.40 2715
3823.98 2746
3824.56 2766
3825.15 2704
3825.73 2652
3826.31 2694
3826.90 2764
3827.48 2746
3828.06 2678
3828.65 2668
3829.23 2723
3829.81 2678
3830.40 2772
3830.98 2863
3831.56 2692
3832.15 2721
3832.73 2610
3833.32 2773
3833.90 2879
3834.48 2802
3835.07 2796
3835.65 2856
3836.23 2908
3836.82 2854
3837.40 2584
3837.99 2698
3838.57 2771
3839.16 2882
3839.74 2922
3840.32 2861
3840.91 2786
3841.49 2746
3842.08 2558
3842.66 2824
3843.25 2831
3843.83 2944
3844.42 2737
3845.00 2639
3845.59 2804
3846.17 2839
3846.76 2920
3847.34 2917
3847.92 2926
3848.51 3138
3849.09 3093
3849.68 3289
3850.27 3065
3850.85 2795
3851.44 3018
3852.02 2945
3852.61 2920
3853.19 2840
3853.78 2843
3854.36 2839
3854.95 2999
3855.53 2979
3856.12 3024
3856.70 3091
3857.29 2958
3857.88 3139
3858.46 3343
3859.05 3387
3859.63 3724
3860.22 3956
3860.80 4238
3861.39 4181
3861.98 4267
3862.56 4841
3863.15 4942
3863.73 4781
3864.32 4554
3864.91 4363
3865.49 4220
3866.08 3837
3866.67 3845
3867.25 3643
3867.84 3332
3868.43 3331
3869.01 3183
3869.60 3116
3870.19 3185
3870.77 2854
3871.36 2943
3871.95 2776
3872.53 2982
3873.12 2962
3873.71 2787
3874.29 2917
3874.88 3115
3875.47 3176
3876.05 3042
3876.64 3027
3877.23 2847
3877.82 3155
3878.40 2908
3878.99 2895
3879.58 2696
3880.16 2885
3880.75 2815
3881.34 3104
3881.93 2979
3882.51 2715
3883.10 2815
3883.69 2724
3884.28 2880
3884.87 2963
3885.45 2842
3886.04 2831
3886.63 2802
3887.22 2841
3887.80 2954
3888.39 2989
3888.98 2914
3889.57 3106
3890.16 3097
3890.74 2840
3891.33 2983
3891.92 3057
3892.51 3331
3893.10 3238
3893.69 3264
3894.27 3234
3894.86 3281
3895.45 3422
3896.04 3568
3896.63 3295
3897.22 3399
3897.81 3420
3898.40 3327
3898.98 3467
3899.57 3431
3900.16 3576
3900.75 3520
3901.34 3451
3901.93 3398
3902.52 3401
3903.11 3373
3903.70 3077
3904.29 3082
3904.87 2941
3905.46 3084
3906.05 2881
3906.64 2776
3907.23 2813
3907.82 2766
3908.41 2787
3909.00 2841
3909.59 2784
3910.18 2756
3910.77 2625
3911.36 2802
3911.95 2710
3912.54 2573
3913.13 2578
3913.72 2549
3914.31 2777
3914.90 2609
3915.49 2641
3916.08 2656
3916.67 2553
3917.26 2665
3917.85 2653
3918.44 2632
3919.03 2659
3919.62 2546
3920.21 2714
3920.80 2739
3921.39 2818
3921.98 2882
3922.57 2883
3923.16 2685
3923.75 2602
3924.34 2739
3924.94 2804
3925.53 2852
3926.12 2878
3926.71 2686
3927.30 2741
3927.89 2591
3928.48 2714
3929.07 2781
3929.66 2865
3930.25 2767
3930.85 2719
3931.44 2696
3932.03 2623
3932.62 2728
3933.21 2621
3933.80 2685
3934.39 2754
3934.99 2872
3935.58 2714
3936.17 2745
3936.76 2703
3937.35 2787
3937.94 2711
3938.54 2780
3939.13 2713
3939.72 2643
3940.31 2899
3940.90 2892
3941.49 2880
3942.09 2785
3942.68 2951
3943.27 2918
3943.86 2866
3944.46 2862
3945.05 2913
3945.64 2900
3946.23 2910
3946.82 2859
3947.42 2609
3948.01 2641
3948.60 2642
3949.20 2699
3949.79 2637
3950.38 2662
3950.97 2601
3951.57 2640
3952.16 2778
3952.75 2653
3953.34 2593
3953.94 2731
3954.53 2759
3955.12 2633
3955.72 2603
3956.31 2674
3956.90 2770
3957.50 2711
3958.09 2892
3958.68 2870
3959.28 2729
3959.87 2972
3960.46 2596
3961.06 2650
3961.65 2777
3962.24 2726
3962.84 2858
3963.43 2555
3964.02 2718
3964.62 2774
3965.21 2811
3965.81 2999
3966.40 3142
3966.99 3126
3967.59 3023
3968.18 3102
3968.78 3032
3969.37 2950
3969.96 2773
3970.56 2860
3971.15 2872
3971.75 2974
3972.34 2751
3972.94 2577
3973.53 2687
3974.12 2741
3974.72 2756
3975.31 2599
3975.91 2675
3976.50 2717
3977.10 2620
3977.69 2746
3978.29 2670
3978.88 2600
3979.48 2809
3980.07 2816
3980.67 2928
3981.26 2797
3981.86 2817
3982.45 2654
3983.05 2587
3983.64 2589
3984.24 2643
3984.83 2723
3985.43 2816
3986.02 2826
3986.62 2793
3987.21 2884
3987.81 2876
3988.40 2697
3989.00 3008
3989.60 2998
3990.19 2746
3990.79 2703
3991.38 2774
3991.98 2829
3992.57 2862
3993.17 2832
3993.77 2617
3994.36 2748
3994.96 2872
3995.55 2748
3996.15 2722
3996.75 3000
3997.34 2965
3997.94 2817
3998.54 2784
3999.13 3028
3999.73 2749
4000.32 2942
4000.92 3034
4001.52 2810
4002.11 3005
4002.71 3058
4003.31 2907
4003.90 3091
4004.50 2901
4005.10 2818
4005.69 2887
4006.29 3106
4006.89 3103
4007.49 2928
4008.08 2804
4008.68 3004
4009.28 2853
4009.87 2829
4010.47 2820
4011.07 2862
4011.67 2847
4012.26 2986
4012.86 3010
4013.46 2867
4014.05 2954
4014.65 2991
4015.25 3017
4015.85 3024
4016.44 2849
4017.04 2992
4017.64 3099
4018.24 3189
4018.84 3077
4019.43 3193
4020.03 2983
4020.63 2883
4021.23 2784
4021.83 2781
4022.42 2899
4023.02 2920
4023.62 2879
4024.22 2729
4024.82 2662
4025.41 2650
4026.01 2738
4026.61 2900
4027.21 2813
4027.81 2757
4028.41 2811
4029.01 2975
4029.60 2800
4030.20 2951
4030.80 2932
4031.40 2749
4032.00 2776
4032.60 2959
4033.20 2866
4033.80 2795
4034.39 2756
4034.99 2728
4035.59 2654
4036.19 2660
4036.79 2673
4037.39 2554
4037.99 2575
4038.59 2813
4039.19 2851
4039.79 2687
4040.39 2702
4040.99 2697
4041.59 2746
4042.18 2695
4042.78 2725
4043.38 2849
4043.98 2810
4044.58 2902
4045.18 2856
4045.78 2677
4046.38 2820
4046.98 2733
4047.58 2719
4048.18 2785
4048.78 2872
4049.38 2801
4049.98 2659
4050.58 2635
4051.18 2683
4051.78 2721
4052.38 2856
4052.98 2837
4053.58 2862
4054.19 2797
4054.79 2830
4055.39 3011
4055.99 2823
4056.59 2889
4057.19 2861
4057.79 2853
4058.39 2698
4058.99 2716
4059.59 2877
4060.19 2941
4060.79 2774
4061.39 2608
4061.99 2748
4062.60 2737
4063.20 2626
4063.80 2587
4064.40 2453
4065.00 2479
4065.60 2511
4066.20 2508
4066.80 2493
4067.41 2494
4068.01 2620
4068.61 2492
4069.21 2582
4069.81 2602
4070.41 2587
4071.02 2498
4071.62 2558
4072.22 2454
4072.82 2511
4073.42 2622
4074.02 2553
4074.63 2620
4075.23 2537
4075.83 2545
4076.43 2489
4077.03 2523
4077.64 2578
4078.24 2722
4078.84 2649
4079.44 2602
4080.05 2578
4080.65 2714
4081.25 2879
4081.85 2733
4082.46 2689
4083.06 2571
4083.66 2745
4084.26 2867
4084.87 2729
4085.47 2683
4086.07 2748
4086.67 2818
4087.28 2882
4087.88 2983
4088.48 2913
4089.09 2977
4089.69 2948
4090.29 3006
4090.90 2983
4091.50 3193
4092.10 2990
4092.71 3092
4093.31 3205
4093.91 3410
4094.52 3544
4095.12 3796
4095.72 3659
4096.33 3708
4096.93 3735
4097.53 3703
4098.14 3849
4098.74 3516
4099.34 3411
4099.95 3135
4100.55 3062
4101.16 2878
4101.76 3010
4102.36 2880
4102.97 2655
4103.57 2590
4104.18 2557
4104.78 2440
4105.38 2475
4105.99 2628
4106.59 2656
4107.20 2464
4107.80 2652
4108.41 2583
4109.01 2752
4109.62 2449
4110.22 2498
4110.82 2476
4111.43 2574
4112.03 2610
4112.64 2528
4113.24 2571
4113.85 2548
4114.45 2595
4115.06 2711
4115.66 2635
4116.27 2542
4116.87 2542
4117.48 2378
4118.08 2519
4118.69 2404
4119.29 2504
4119.90 2516
4120.50 2439
4121.11 2629
4121.72 2716
4122.32 2582
4122.93 2597
4123.53 2679
4124.14 2800
4124.74 2759
4125.35 2618
4125.95 2709
4126.56 2703
4127.17 2641
4127.77 2839
4128.38 2804
4128.98 2656
4129.59 2539
4130.20 2719
4130.80 2837
4131.41 2651
4132.01 2820
4132.62 2737
4133.23 2731
4133.83 2786
4134.44 2833
4135.05 2881
4135.65 2797
4136.26 2854
4136.87 2978
4137.47 2973
4138.08 2719
4138.69 2751
4139.29 2739
4139.90 2794
4140.51 2655
4141.11 2711
4141.72 2757
4142.33 2736
4142.93 3013
4143.54 2890
4144.15 2700
4144.75 2777
4145.36 2732
4145.97 2627
4146.58 2772
4147.18 2691
4147.79 2575
4148.40 2555
4149.01 2623
4149.61 2558
4150.22 2568
4150.83 2422
4151.44 2381
4152.04 2435
4152.65 2532
4153.26 2619
4153.87 2530
4154.47 2665
4155.08 2533
4155.69 2430
4156.30 2612
4156.91 2462
4157.51 2509
4158.12 2663
4158.73 2566
4159.34 2619
4159.95 2492
4160.56 2608
4161.16 2541
4161.77 2651
4162.38 2729
4162.99 2626
4163.60 2816
4164.21 2880
4164.81 2867
4165.42 2875
4166.03 2899
4166.64 2712
4167.25 2800
4167.86 2907
4168.47 2896
4169.08 2792
4169.69 2781
4170.29 2873
4170.90 2918
4171.51 2963
4172.12 2933
4172.73 2908
4173.34 2878
4173.95 2839
4174.56 2799
4175.17 2863
4175.78 2856
4176.39 2637
4177.00 2790
4177.61 2860
4178.22 2732
4178.82 2711
4179.43 2687
4180.04 2769
4180.65 2650
4181.26 2597
4181.87 2527
4182.48 2481
4183.09 2577
4183.70 2559
4184.31 2483
4184.92 2494
4185.53 2587
4186.14 2455
4186.75 2426
4187.36 2388
4187.97 2546
4188.58 2433
4189.19 2507
4189.81 2468
4190.42 2604
4191.03 2571
4191.64 2437
4192.25 2447
4192.86 2687
4193.47 2700
4194.08 2678
4194.69 2827
4195.30 2774
4195.91 2750
4196.52 2635
4197.13 2809
4197.74 2834
4198.36 2928
4198.97 2696
4199.58 2975
4200.19 2839
4200.80 2709
4201.41 2489
4202.02 2563
4202.63 2690
4203.25 2836
4203.86 2637
4204.47 2577
4205.08 2717
4205.69 2568
4206.30 2401
4206.92 2416
4207.53 2542
4208.14 2567
4208.75 2523
4209.36 2679
4209.97 2661
4210.59 2584
4211.20 2501
4211.81 2566
4212.42 2668
4213.03 2527
4213.65 2597
4214.26 2556
4214.87 2674
4215.48 2562
4216.10 2681
4216.71 2643
4217.32 2823
4217.93 2767
4218.55 2739
4219.16 2820
4219.77 2873
4220.38 2982
4221.00 3009
4221.61 3099
4222.22 3247
4222.83 3378
4223.45 3245
4224.06 3407
4224.67 3456
4225.29 3400
4225.90 3507
4226.51 3547
4227.13 3632
4227.74 3715
4228.35 3685
4228.96 3738
4229.58 3750
4230.19 3564
4230.80 3613
4231.42 3337
4232.03 3482
4232.65 3427
4233.26 3128
4233.87 3035
4234.49 2817
4235.10 2891
4235.71 2928
4236.33 2882
4236.94 2883
4237.56 3092
4238.17 2982
4238.78 2735
4239.40 2726
4240.01 2658
4240.63 2682
4241.24 2762
4241.85 2843
4242.47 2658
4243.08 2643
4243.70 2589
4244.31 2583
4244.93 2627
4245.54 2581
4246.15 2631
4246.77 2591
4247.38 2741
4248.00 2748
4248.61 2737
4249.23 2733
4249.84 2627
4250.46 2642
4251.07 2777
4251.69 2606
4252.30 2663
4252.92 2527
4253.53 2693
4254.15 2739
4254.76 2414
4255.38 2356
4255.99 2497
4256.61 2536
4257.22 2600
4257.84 2653
4258.45 2698
4259.07 2836
4259.69 2663
4260.30 2830
4260.92 2762
4261.53 2840
4262.15 2721
4262.76 2709
4263.38 2868
4263.99 2699
4264.61 2603
4265.23 2515
4265.84 2583
4266.46 2629
4267.07 2765
4267.69 2893
4268.31 2784
4268.92 2784
4269.54 2618
4270.16 2632
4270.77 2825
4271.39 2727
4272.00 2621
4272.62 2465
4273.24 2636
4273.85 2715
4274.47 2731
4275.09 2529
4275.70 2616
4276.32 2557
4276.94 2354
4277.55 2493
4278.17 2580
4278.79 2583
4279.40 2652
4280.02 2541
4280.64 2436
4281.26 2374
4281.87 2418
4282.49 2450
4283.11 2479
4283.72 2528
4284.34 2587
4284.96 2647
4285.58 2654
4286.19 2593
4286.81 2412
4287.43 2514
4288.05 2580
4288.66 2454
4289.28 2614
4289.90 2607
4290.52 2667
4291.13 2529
4291.75 2489
4292.37 2480
4292.99 2507
4293.61 2539
4294.22 2590
4294.84 2582
4295.46 2478
4296.08 2425
4296.70 2536
4297.31 2668
4297.93 2644
4298.55 2580
4299.17 2689
4299.79 2440
4300.41 2393
4301.03 2410
4301.64 2526
4302.26 2387
4302.88 2518
4303.50 2430
4304.12 2249
4304.74 2225
4305.36 2263
4305.97 2477
4306.59 2399
4307.21 2564
4307.83 2700
4308.45 2685
4309.07 2607
4309.69 2724
4310.31 2675
4310.93 2855
4311.55 2687
4312.17 2721
4312.78 2790
4313.40 2773
4314.02 2734
4314.64 2719
4315.26 2520
4315.88 2565
4316.50 2444
4317.12 2575
4317.74 2619
4318.36 2422
4318.98 2455
4319.60 2472
4320.22 2498
4320.84 2450
4321.46 2369
4322.08 2495
4322.70 2522
4323.32 2499
4323.94 2554
4324.56 2639
4325.18 2583
4325.80 2604
4326.42 2687
4327.04 2733
4327.66 2522
4328.28 2581
4328.90 2800
4329.52 2568
4330.14 2565
4330.76 2566
4331.39 2662
4332.01 2700
4332.63 2578
4333.25 2488
4333.87 2639
4334.49 2702
4335.11 2783
4335.73 2714
4336.35 2844
4336.97 2850
4337.59 2756
4338.22 2894
4338.84 2957
4339.46 2877
4340.08 3036
4340.70 3064
4341.32 3010
4341.94 2857
4342.57 2900
4343.19 2970
4343.81 3045
4344.43 3183
4345.05 3281
4345.67 3373
4346.29 3430
4346.92 3716
4347.54 3976
4348.16 3750
4348.78 3774
4349.40 3716
4350.03 3701
4350.65 3422
4351.27 3328
4351.89 3302
4352.51 3073
4353.14 2946
4353.76 2935
4354.38 2902
4355.00 2820
4355.63 2652
4356.25 2656
4356.87 2796
4357.49 2823
4358.12 2778
4358.74 2851
4359.36 2858
4359.98 2796
4360.61 2722
4361.23 2556
4361.85 2538
4362.48 2680
4363.10 2731
4363.72 2870
4364.34 2759
4364.97 2601
4365.59 2632
4366.21 2755
4366.84 2776
4367.46 2763
4368.08 2527
4368.71 2670
4369.33 2707
4369.95 2573
4370.58 2756
4371.20 2576
4371.82 2610
4372.45 2725
4373.07 2531
4373.70 2613
4374.32 2567
4374.94 2665
4375.57 2647
4376.19 2520
4376.81 2482
4377.44 2625
4378.06 2580
4378.69 2603
4379.31 2667
4379.94 2715
4380.56 2757
4381.18 2817
4381.81 2697
4382.43 2745
4383.06 2792
4383.68 2724
4384.31 2806
4384.93 2887
4385.55 2985
4386.18 3056
4386.80 2954
4387.43 2840
4388.05 2960
4388.68 3151
4389.30 3259
4389.93 3265
4390.55 3454
4391.18 3583
4391.80 3958
4392.43 3880
4393.05 3561
4393.68 3486
4394.30 3597
4394.93 3473
4395.55 3266
4396.18 3222
4396.80 3094
4397.43 3128
4398.05 3006
4398.68 3033
4399.31 3281
4399.93 3023
4400.56 3091
4401.18 3037
4401.81 3114
4402.43 3108
4403.06 2891
4403.69 2953
4404.31 2890
4404.94 2708
4405.56 2786
4406.19 2859
4406.82 2905
4407.44 2757
4408.07 2761
4408.69 2611
4409.32 2701
4409.95 2720
4410.57 2797
4411.20 2947
4411.83 2806
4412.45 2685
4413.08 2771
4413.71 2987
4414.33 2866
4414.96 2697
4415.59 2597
4416.21 2731
4416.84 2564
4417.47 2645
4418.09 2722
4418.72 2708
4419.35 2579
4419.97 2529
4420.60 2768
4421.23 2748
4421.85 2568
4422.48 2539
4423.11 2522
4423.74 2647
4424.36 2594
4424.99 2527
4425.62 2603
4426.25 2400
4426.87 2471
4427.50 2462
4428.13 2515
4428.76 2496
4429.38 2475
4430.01 2466
4430.64 2352
4431.27 2403
4431.89 2475
4432.52 2521
4433.15 2366
4433.78 2515
4434.41 2603
4435.03 2490
4435.66 2301
4436.29 2253
4436.92 2446
4437.55 2477
4438.18 2458
4438.80 2304
4439.43 2338
4440.06 2525
4440.69 2469
4441.32 2434
4441.95 2373
4442.57 2310
4443.20 2396
4443.83 2501
4444.46 2454
4445.09 2397
4445.72 2446
4446.35 2550
4446.98 2644
4447.61 2466
4448.23 2497
4448.86 2334
4449.49 2212
4450.12 2288
4450.75 2318
4451.38 2275
4452.01 2316
4452.64 2420
4453.27 2395
4453.90 2420
4454.53 2382
4455.16 2385
4455.79 2396
4456.42 2364
4457.05 2320
4457.67 2352
4458.30 2523
4458.93 2417
4459.56 2425
4460.19 2468
4460.82 2428
4461.45 2367
4462.08 2292
4462.71 2348
4463.34 2357
4463.97 2191
4464.60 2220
4465.23 2224
4465.86 2203
4466.49 2345
4467.13 2341
4467.76 2338
4468.39 2326
4469.02 2363
4469.65 2211
4470.28 2306
4470.91 2389
4471.54 2374
4472.17 2363
4472.80 2351
4473.43 2370
4474.06 2406
4474.69 2346
4475.32 2312
4475.95 2216
4476.59 2217
4477.22 2181
4477.85 2095
4478.48 2292
4479.11 2326
4479.74 2388
4480.37 2523
4481.00 2326
4481.64 2454
4482.27 2423
4482.90 2557
4483.53 2616
4484.16 2347
4484.79 2520
4485.42 2391
4486.06 2372
4486.69 2421
4487.32 2469
4487.95 2350
4488.58 2374
4489.22 2480
4489.85 2551
4490.48 2454
4491.11 2320
4491.74 2352
4492.38 2264
4493.01 2413
4493.64 2350
4494.27 2254
4494.90 2409
4495.54 2233
4496.17 2462
4496.80 2467
4497.43 2405
4498.07 2320
4498.70 2291
4499.33 2236
4499.96 2402
4500.60 2505
4501.23 2503
4501.86 2510
4502.50 2583
4503.13 2648
4503.76 2524
4504.39 2382
4505.03 2651
4505.66 2694
4506.29 2471
4506.93 2634
4507.56 2570
4508.19 2501
4508.83 2430
4509.46 2517
4510.09 2525
4510.73 2464
4511.36 2495
4511.99 2582
4512.63 2634
4513.26 2393
4513.89 2400
4514.53 2506
4515.16 2514
4515.80 2449
4516.43 2544
4517.06 2624
4517.70 2413
4518.33 2555
4518.97 2710
4519.60 2540
4520.23 2512
4520.87 2475
4521.50 2400
4522.14 2281
4522.77 2381
4523.40 2521
4524.04 2383
4524.67 2481
4525.31 2372
4525.94 2496
4526.58 2599
4527.21 2534
4527.85 2603
4528.48 2864
4529.12 3003
4529.75 3353
4530.38 3704
4531.02 3902
4531.65 4061
4532.29 4223
4532.92 4216
4533.56 4265
4534.19 3946
4534.83 3896
4535.46 3873
4536.10 3763
4536.74 3690
4537.37 3306
4538.01 3102
4538.64 3172
4539.28 2875
4539.91 2630
4540.55 2598
4541.18 2658
4541.82 2588
4542.45 2603
4543.09 2588
4543.73 2522
4544.36 2507
4545.00 2670
4545.63 2571
4546.27 2509
4546.91 2406
4547.54 2282
4548.18 2279
4548.81 2287
4549.45 2444
4550.09 2218
4550.72 2301
4551.36 2530
4551.99 2318
4552.63 2488
4553.27 2675
4553.90 2712
4554.54 2698
4555.18 2659
4555.81 2597
4556.45 2671
4557.09 2626
4557.72 2551
4558.36 2505
4559.00 2455
4559.63 2621
4560.27 2487
4560.91 2438
4561.54 2472
4562.18 2733
4562.82 2518
4563.46 2553
4564.09 2532
4564.73 2585
4565.37 2498
4566.00 2494
4566.64 2648
4567.28 2636
4567.92 2833
4568.55 3014
4569.19 2997
4569.83 2932
4570.47 2754
4571.10 2677
4571.74 2675
4572.38 2841
4573.02 2614
4573.66 2707
4574.29 2597
4574.93 2527
4575.57 2636
4576.21 2613
4576.85 2577
4577.48 2459
4578.12 2237
4578.76 2306
4579.40 2506
4580.04 2520
4580.67 2364
4581.31 2281
4581.95 2360
4582.59 2493
4583.23 2426
4583.87 2491
4584.51 2409
4585.14 2416
4585.78 2322
4586.42 2438
4587.06 2304
4587.70 2280
4588.34 2424
4588.98 2425
4589.62 2443
4590.26 2508
4590.89 2490
4591.53 2365
4592.17 2350
4592.81 2557
4593.45 2526
4594.09 2512
4594.73 2503
4595.37 2521
4596.01 2457
4596.65 2406
4597.29 2418
4597.93 2298
4598.57 2459
4599.21 2344
4599.85 2140
4600.49 2410
4601.12 2306
4601.76 2389
4602.40 2332
4603.04 2265
4603.68 2455
4604.32 2370
4604.96 2519
4605.60 2472
4606.24 2495
4606.88 2436
4607.52 2338
4608.17 2508
4608.81 2373
4609.45 2405
4610.09 2421
4610.73 2482
4611.37 2419
4612.01 2287
4612.65 2253
4613.29 2293
4613.93 2274
4614.57 2392
4615.21 2439
4615.85 2243
4616.49 2375
4617.13 2468
4617.77 2418
4618.41 2266
4619.06 2154
4619.70 2197
4620.34 2286
4620.98 2199
4621.62 2261
4622.26 2340
4622.90 2300
4623.54 2207
4624.19 2192
4624.83 2219
4625.47 2335
4626.11 2255
4626.75 2360
4627.39 2422
4628.03 2333
4628.68 2306
4629.32 2458
4629.96 2378
4630.60 2258
4631.24 2278
4631.89 2305
4632.53 2166
4633.17 2041
4633.81 2109
4634.45 2349
4635.10 2252
4635.74 2375
4636.38 2534
4637.02 2492
4637.66 2479
4638.31 2637
4638.95 2866
4639.59 2718
4640.23 2839
4640.88 2826
4641.52 2783
4642.16 2712
4642.80 2680
4643.45 2662
4644.09 2636
4644.73 2476
4645.38 2465
4646.02 2474
4646.66 2359
4647.30 2225
4647.95 2339
4648.59 2324
4649.23 2246
4649.88 2107
4650.52 2211
4651.16 2323
4651.81 2390
4652.45 2394
4653.09 2423
4653.74 2167
4654.38 2232
4655.02 2348
4655.67 2346
4656.31 2257
4656.95 2255
4657.60 2342
4658.24 2256
4658.89 2104
4659.53 2160
4660.17 2143
4660.82 2122
4661.46 2052
4662.10 2246
4662.75 2321
4663.39 2142
4664.04 2300
4664.68 2234
4665.33 2306
4665.97 2226
4666.61 2313
4667.26 2157
4667.90 2214
4668.55 2203
4669.19 2185
4669.84 2229
4670.48 2229
4671.12 1997
4671.77 2246
4672.41 2184
4673.06 2155
4673.70 2240
4674.35 2151
4674.99 2342
4675.64 2149
4676.28 2100
4676.93 2194
4677.57 2237
4678.22 2402
4678.86 2282
4679.51 2190
4680.15 2123
4680.80 2338
4681.44 2198
4682.09 2207
4682.74 2272
4683.38 2295
4684.03 2433
4684.67 2195
4685.32 2248
4685.96 2119
4686.61 2140
4687.25 2205
4687.90 2242
4688.55 2218
4689.19 2144
4689.84 2144
4690.48 2141
4691.13 2141
4691.78 2117
4692.42 2105
4693.07 2138
4693.71 2082
4694.36 2208
4695.01 2224
4695.65 2145
4696.30 2197
4696.95 2213
4697.59 2267
4698.24 2263
4698.89 2372
4699.53 2337
4700.18 2185
4700.83 2300
4701.47 2369
4702.12 2206
4702.77 2322
4703.41 2243
4704.06 2391
4704.71 2394
4705.35 2297
4706.00 2266
4706.65 2272
4707.29 2143
4707.94 2066
4708.59 2243
4709.24 2119
4709.88 2241
4710.53 2183
4711.18 2235
4711.83 2168
4712.47 2204
4713.12 2272
4713.77 2140
4714.42 2167
4715.06 2276
4715.71 2373
4716.36 2293
4717.01 2215
4717.65 2279
4718.30 2242
4718.95 2221
4719.60 2350
4720.25 2407
4720.89 2290
4721.54 2156
4722.19 2190
4722.84 2282
4723.49 2329
4724.13 2340
4724.78 2410
4725.43 2283
4726.08 2361
4726.73 2492
4727.38 2399
4728.03 2542
4728.67 2358
4729.32 2394
4729.97 2377
4730.62 2395
4731.27 2306
4731.92 2194
4732.57 2289
4733.22 2080
4733.86 2114
4734.51 2274
4735.16 2247
4735.81 2281
4736.46 2192
4737.11 2152
4737.76 2192
4738.41 2126
4739.06 2340
4739.71 2256
4740.36 2235
4741.01 2304
4741.65 2402
4742.30 2328
4742.95 2467
4743.60 2257
4744.25 2259
4744.90 2337
4745.55 2313
4746.20 2295
4746.85 2292
4747.50 2268
4748.15 2333
4748.80 2487
4749.45 2568
4750.10 2250
4750.75 2468
4751.40 2528
4752.05 2260
4752.70 2340
4753.35 2473
4754.00 2579
4754.65 2524
4755.30 2536
4755.95 2431
4756.61 2427
4757.26 2221
4757.91 2383
4758.56 2422
4759.21 2374
4759.86 2352
4760.51 2445
4761.16 2339
4761.81 2190
4762.46 2399
4763.11 2414
4763.76 2214
4764.41 2181
4765.07 2190
4765.72 2360
4766.37 2381
4767.02 2237
4767.67 2157
4768.32 2384
4768.97 2256
4769.62 2188
4770.28 2231
4770.93 2266
4771.58 2343
4772.23 2313
4772.88 2185
4773.53 2116
4774.19 2146
4774.84 2230
4775.49 2061
4776.14 2157
4776.79 2255
4777.44 2375
4778.10 2197
4778.75 2125
4779.40 2180
4780.05 2306
4780.70 2178
4781.36 2244
4782.01 2363
4782.66 2333
4783.31 2351
4783.97 2289
4784.62 2285
4785.27 2247
4785.92 2174
4786.58 2226
4787.23 2226
4787.88 2265
4788.53 2174
4789.19 2198
4789.84 2266
4790.49 2299
4791.15 2203
4791.80 2159
4792.45 2204
4793.10 2219
4793.76 2086
4794.41 2098
4795.06 2357
4795.72 2145
4796.37 2081
4797.02 2248
4797.68 2226
4798.33 2233
4798.98 2193
4799.64 2072
4800.29 2097
4800.94 2105
4801.60 2109
4802.25 2088
4802.90 2140
4803.56 2321
4804.21 2172
4804.87 2103
4805.52 2162
4806.17 2109
4806.83 2071
4807.48 2078
4808.14 2032
4808.79 2031
4809.44 2262
4810.10 2154
4810.75 2189
4811.41 2153
4812.06 2137
4812.71 2065
4813.37 2252
4814.02 2161
4814.68 2084
4815.33 2234
4815.99 2286
4816.64 2335
4817.30 2208
4817.95 2157
4818.61 2302
4819.26 2513
4819.92 2356
4820.57 2223
4821.23 2274
4821.88 2345
4822.53 2154
4823.19 2234
4823.85 2362
4824.50 2363
4825.16 2171
4825.81 2252
4826.47 2414
4827.12 2313
4827.78 2375
4828.43 2352
4829.09 2401
4829.74 2397
4830.40 2221
4831.05 2347
4831.71 2455
4832.37 2323
4833.02 2398
4833.68 2377
4834.33 2413
4834.99 2365
4835.64 2321
4836.30 2370
4836.96 2407
4837.61 2460
4838.27 2513
4838.92 2588
4839.58 2498
4840.24 2488
4840.89 2607
4841.55 2650
4842.21 2402
4842.86 2591
4843.52 2489
4844.18 2605
4844.83 2466
4845.49 2376
4846.14 2471
4846.80 2513
4847.46 2522
4848.11 2691
4848.77 2619
4849.43 2699
4850.09 2771
4850.74 2804
4851.40 2973
4852.06 3080
4852.71 3000
4853.37 2843
4854.03 2836
4854.68 2878
4855.34 2698
4856.00 2582
4856.66 2560
4857.31 2488
4857.97 2502
4858.63 2613
4859.29 2660
4859.94 2684
4860.60 2774
4861.26 2831
4861.92 2527
4862.57 2585
4863.23 2727
4863.89 2777
4864.55 2768
4865.21 2624
4865.86 2536
4866.52 2611
4867.18 2626
4867.84 2686
4868.50 2658
4869.15 2635
4869.81 2556
4870.47 2518
4871.13 2459
4871.79 2593
4872.45 2576
4873.10 2721
4873.76 2569
4874.42 2600
4875.08 2549
4875.74 2504
4876.40 2427
4877.06 2308
4877.71 2432
4878.37 2510
4879.03 2484
4879.69 2562
4880.35 2577
4881.01 2348
4881.67 2334
4882.33 2308
4882.99 2259
4883.65 2357
4884.30 2475
4884.96 2327
4885.62 2325
4886.28 2224
4886.94 2266
4887.60 2459
4888.26 2503
4888.92 2381
4889.58 2329
4890.24 2338
4890.90 2389
4891.56 2432
4892.22 2276
4892.88 2353
4893.54 2363
4894.20 2389
4894.86 2331
4895.52 2296
4896.18 2178
4896.84 2206
4897.50 2271
4898.16 2170
4898.82 2095
4899.48 2345
4900.14 2277
4900.80 2162
4901.46 2189
4902.12 2222
4902.78 2276
4903.44 2240
4904.10 2165
4904.76 2136
4905.42 2237
4906.08 2204
4906.74 2098
4907.40 2187
4908.06 2183
4908.73 2045
4909.39 2093
4910.05 2004
4910.71 2148
4911.37 2169
4912.03 2112
4912.69 2197
4913.35 2239
4914.01 2245
4914.68 2095
4915.34 2035
4916.00 2155
4916.66 2151
4917.32 2101
4917.98 2106
4918.64 1982
4919.31 1993
4919.97 2051
4920.63 1985
4921.29 2157
4921.95 2179
4922.61 2133
4923.28 2138
4923.94 1999
4924.60 2115
4925.26 2069
4925.92 2084
4926.59 2052
4927.25 2078
4927.91 2045
4928.57 2176
4929.23 2108
4929.90 2173
4930.56 1998
4931.22 1979
4931.88 2028
4932.55 2073
4933.21 2084
4933.87 2086
4934.53 2119
4935.20 2197
4935.86 2205
4936.52 2241
4937.18 2181
4937.85 2146
4938.51 2285
4939.17 2328
4939.84 2174
4940.50 2172
4941.16 2122
4941.82 2099
4942.49 1996
4943.15 2102
4943.81 1926
4944.48 2023
4945.14 2018
4945.80 1846
4946.47 1915
4947.13 1910
4947.79 2074
4948.46 2049
4949.12 1895
4949.79 1911
4950.45 2005
4951.11 1996
4951.78 2012
4952.44 1983
4953.10 2013
4953.77 2025
4954.43 2011
4955.10 1977
4955.76 1917
4956.42 2132
4957.09 1990
4957.75 1947
4958.42 1916
4959.08 1997
4959.74 2194
4960.41 2113
4961.07 2130
4961.74 2157
4962.40 2102
4963.07 2104
4963.73 2010
4964.40 2136
4965.06 2126
4965.73 2177
4966.39 2057
4967.05 2179
4967.72 2203
4968.38 2249
4969.05 2135
4969.71 2199
4970.38 2033
4971.04 2002
4971.71 2029
4972.37 2138
4973.04 2028
4973.70 2151
4974.37 2205
4975.04 2183
4975.70 2242
4976.37 2220
4977.03 2140
4977.70 2140
4978.36 2192
4979.03 2193
4979.69 2024
4980.36 2164
4981.03 1943
4981.69 2112
4982.36 2049
4983.02 2074
4983.69 2051
4984.35 2049
4985.02 2039
4985.69 2120
4986.35 2317
4987.02 2423
4987.68 2379
4988.35 2512
4989.02 2512
4989.68 2508
4990.35 2618
4991.02 2775
4991.68 2964
4992.35 2888
4993.02 2632
4993.68 2577
4994.35 2451
4995.02 2251
4995.68 2215
4996.35 2346
4997.02 2131
4997.68 2136
4998.35 2177
4999.02 2185
4999.68 2101
5000.35 2082
5001.02 2190
5001.68 2081
5002.35 2043
5003.02 1991
5003.69 2135
5004.35 2060
5005.02 2122
5005.69 2063
5006.35 2166
5007.02 2215
5007.69 2187
5008.36 2196
5009.02 2172
5009.69 2153
5010.36 2095
5011.03 2034
5011.70 2164
5012.36 2145
5013.03 2046
5013.70 2100
5014.37 2086
5015.04 1982
5015.70 2141
5016.37 2065
5017.04 2216
5017.71 2111
5018.38 2206
5019.04 2253
5019.71 2305
5020.38 2347
5021.05 2354
5021.72 2385
5022.39 2379
5023.05 2345
5023.72 2420
5024.39 2472
5025.06 2460
5025.73 2346
5026.40 2272
5027.07 2225
5027.74 2351
5028.40 2293
5029.07 2264
5029.74 2395
5030.41 2323
5031.08 2351
5031.75 2281
5032.42 2069
5033.09 2066
5033.76 2146
5034.43 2116
5035.10 2052
5035.76 2197
5036.43 2064
5037.10 2196
5037.77 2260
5038.44 2344
5039.11 2177
5039.78 2285
5040.45 2242
5041.12 2185
5041.79 2275
5042.46 2384
5043.13 2453
5043.80 2520
5044.47 2279
5045.14 2250
5045.81 2306
5046.48 2305
5047.15 2374
5047.82 2331
5048.49 2208
5049.16 2119
5049.83 2147
5050.50 2162
5051.17 2161
5051.84 2122
5052.51 2114
5053.18 2160
5053.85 2086
5054.52 2116
5055.20 2185
5055.87 2116
5056.54 2288
5057.21 2224
5057.88 2286
5058.55 2199
5059.22 2219
5059.89 2353
5060.56 2464
5061.23 2384
5061.90 2356
5062.58 2203
5063.25 2287
5063.92 2234
5064.59 2158
5065.26 2243
5065.93 2216
5066.60 2229
5067.27 2165
5067.95 2118
5068.62 2173
5069.29 2064
5069.96 2274
5070.63 2190
5071.30 1994
5071.98 2164
5072.65 2093
5073.32 2124
5073.99 1972
5074.66 2051
5075.34 2007
5076.01 1974
5076.68 2071
5077.35 1916
5078.02 2068
5078.70 2148
5079.37 2146
5080.04 2113
5080.71 2285
5081.39 2126
5082.06 2108
5082.73 2137
5083.40 2070
5084.08 2045
5084.75 2119
5085.42 2341
5086.09 2262
5086.77 2208
5087.44 2133
5088.11 2239
5088.79 2209
5089.46 2223
5090.13 2243
5090.80 2236
5091.48 2360
5092.15 2335
5092.82 2232
5093.50 2304
5094.17 2349
5094.84 2346
5095.52 2219
5096.19 2131
5096.86 2214
5097.54 2202
5098.21 2137
5098.88 2177
5099.56 2171
5100.23 2158
5100.90 2211
5101.58 2240
5102.25 2156
5102.93 2083
5103.60 2045
5104.27 2191
5104.95 2168
5105.62 1972
5106.30 2101
5106.97 2331
5107.64 2060
5108.32 1974
5108.99 1983
5109.67 1944
5110.34 2057
5111.02 2031
5111.69 1973
5112.36 2005
5113.04 2148
5113.71 2083
5114.39 2061
5115.06 2197
5115.74 2150
5116.41 2217
5117.09 2061
5117.76 2110
5118.44 1988
5119.11 2057
5119.79 2035
5120.46 2089
5121.14 2199
5121.81 2122
5122.49 1981
5123.16 2053
5123.84 1895
5124.51 2047
5125.19 2078
5125.86 2036
5126.54 2097
5127.21 2052
5127.89 2118
5128.56 2162
5129.24 2242
5129.92 2075
5130.59 2079
5131.27 2144
5131.94 2066
5132.62 2056
5133.29 2077
5133.97 1912
5134.65 2094
5135.32 2120
5136.00 2041
5136.67 2122
5137.35 2063
5138.03 1976
5138.70 2040
5139.38 2246
5140.05 2098
5140.73 2170
5141.41 2102
5142.08 2024
5142.76 2144
5143.44 2096
5144.11 2045
5144.79 2052
5145.47 2013
5146.14 2025
5146.82 2038
5147.50 1910
5148.17 1986
5148.85 1967
5149.53 1904
5150.20 1889
5150.88 1867
5151.56 1923
5152.24 1839
5152.91 2041
5153.59 1912
5154.27 1985
5154.94 1864
5155.62 1917
5156.30 1892
5156.98 1958
5157.65 1959
5158.33 1961
5159.01 1920
5159.69 1941
5160.36 1915
5161.04 1904
5161.72 1948
5162.40 1887
5163.07 1969
5163.75 2006
5164.43 2030
5165.11 2030
5165.79 2045
5166.46 2069
5167.14 1987
5167.82 1936
5168.50 1913
5169.18 1912
5169.86 1859
5170.53 1776
5171.21 1926
5171.89 1942
5172.57 1872
5173.25 2027
5173.93 1862
5174.60 1861
5175.28 1931
5175.96 2022
5176.64 1977
5177.32 1869
5178.00 1880
5178.68 1901
5179.36 1919
5180.03 1935
5180.71 2008
5181.39 1858
5182.07 2011
5182.75 1920
5183.43 1901
5184.11 1902
5184.79 1933
5185.47 1868
5186.15 1877
5186.83 1855
5187.51 1894
5188.18 1860
5188.86 1914
5189.54 1906
5190.22 1868
5190.90 1874
5191.58 1760
5192.26 1799
5192.94 1804
5193.62 1896
5194.30 1978
5194.98 2057
5195.66 1918
5196.34 2049
5197.02 2099
5197.70 2050
5198.38 2020
5199.06 1898
5199.74 1880
5200.42 2006
5201.10 2045
5201.78 2069
5202.46 1842
5203.14 1984
5203.82 1954
5204.50 2005
5205.19 2080
5205.87 1966
5206.55 2073
5207.23 2073
5207.91 2126
5208.59 2150
5209.27 2021
5209.95 2007
5210.63 2080
5211.31 2083
5211.99 2071
5212.67 2169
5213.36 2185
5214.04 2125
5214.72 1882
5215.40 1914
5216.08 1882
5216.76 1917
5217.44 2008
5218.12 1999
5218.81 1978
5219.49 1965
5220.17 2083
5220.85 2035
5221.53 2056
5222.21 1797
5222.90 1886
5223.58 1916
5224.26 1945
5224.94 1925
5225.62 1963
5226.30 1970
5226.99 2041
5227.67 1994
5228.35 2066
5229.03 2116
5229.71 1999
5230.40 1981
5231.08 2045
5231.76 1952
5232.44 1995
5233.13 2035
5233.81 2034
5234.49 2062
5235.17 2241
5235.86 2163
5236.54 2143
5237.22 2186
5237.90 2101
5238.59 2025
5239.27 2213
5239.95 2089
5240.64 1999
5241.32 2237
5242.00 2259
5242.68 2245
5243.37 2390
5244.05 2480
5244.73 2475
5245.42 2412
5246.10 2536
5246.78 2492
5247.47 2278
5248.15 2392
5248.83 2348
5249.52 2320
5250.20 2220
5250.88 1954
5251.57 2100
5252.25 2237
5252.93 2218
5253.62 2156
5254.30 2140
5254.99 2079
5255.67 2027
5256.35 1920
5257.04 1985
5257.72 1955
5258.41 1928
5259.09 2002
5259.77 2046
5260.46 2057
5261.14 2075
5261.83 2071
5262.51 2005
5263.20 2144
5263.88 2136
5264.56 2074
5265.25 2176
5265.93 2122
5266.62 2126
5267.30 2063
5267.99 2068
5268.67 1945
5269.36 2077
5270.04 2228
5270.73 2042
5271.41 2114
5272.10 2181
5272.78 2021
5273.47 2072
5274.15 2115
5274.84 2193
5275.52 2110
5276.21 2172
5276.89 2048
5277.58 2024
5278.26 2186
5278.95 2194
5279.63 2325
5280.32 2318
5281.00 2283
5281.69 2258
5282.38 2374
5283.06 2281
5283.75 2310
5284.43 2178
5285.12 2142
5285.80 2205
5286.49 2309
5287.18 2107
5287.86 2312
5288.55 2291
5289.23 2120
5289.92 2290
5290.61 2214
5291.29 2141
5291.98 2335
5292.66 2391
5293.35 2306
5294.04 2357
5294.72 2341
5295.41 2385
5296.10 2300
5296.78 2317
5297.47 2427
5298.16 2373
5298.84 2352
5299.53 2292
5300.22 2390
5300.90 2304
5301.59 2465
5302.28 2428
5302.96 2447
5303.65 2503
5304.34 2594
5305.03 2562
5305.71 2463
5306.40 2457
5307.09 2407
5307.77 2251
5308.46 2233
5309.15 2100
5309.84 2076
5310.52 2169
5311.21 2081
5311.90 1985
5312.59 1991
5313.27 2071
5313.96 2008
5314.65 2089
5315.34 2037
5316.02 2081
5316.71 2197
5317.40 2113
5318.09 2027
5318.78 2133
5319.46 2079
5320.15 2043
5320.84 2164
5321.53 2184
5322.22 2202
5322.90 2208
5323.59 2132
5324.28 2062
5324.97 2007
5325.66 2215
5326.35 2107
5327.04 2132
5327.72 2189
5328.41 2063
5329.10 2126
5329.79 2061
5330.48 2059
5331.17 2223
5331.86 2254
5332.54 2104
5333.23 2141
5333.92 2138
5334.61 2174
5335.30 2245
5335.99 2080
5336.68 2172
5337.37 2139
5338.06 2069
5338.75 2206
5339.44 2337
5340.12 2258
5340.81 2166
5341.50 2163
5342.19 2168
5342.88 2152
5343.57 2252
5344.26 2274
5344.95 2216
5345.64 2266
5346.33 2271
5347.02 2350
5347.71 2208
5348.40 2301
5349.09 2417
5349.78 2538
5350.47 2493
5351.16 2378
5351.85 2406
5352.54 2472
5353.23 2624
5353.92 2642
5354.61 2616
5355.30 2395
5355.99 2410
5356.68 2305
5357.37 2224
5358.06 2262
5358.75 2232
5359.44 2096
5360.14 2149
5360.83 2070
5361.52 1998
5362.21 1965
5362.90 1922
5363.59 2115
5364.28 2084
5364.97 2037
5365.66 1961
5366.35 2046
5367.04 2079
5367.74 2037
5368.43 2102
5369.12 1885
5369.81 1953
5370.50 2025
5371.19 2066
5371.88 2023
5372.57 2023
5373.27 2179
5373.96 2119
5374.65 2009
5375.34 1915
5376.03 1975
5376.72 2151
5377.42 2118
5378.11 2045
5378.80 1967
5379.49 1999
5380.18 1936
5380.88 1994
5381.57 2033
5382.26 1934
5382.95 2171
5383.64 2096
5384.34 2064
5385.03 2222
5385.72 2099
5386.41 2054
5387.11 2027
5387.80 2163
5388.49 2052
5389.18 2143
5389.88 2086
5390.57 2214
5391.26 2087
5391.95 2055
5392.65 2132
5393.34 2183
5394.03 2224
5394.72 2115
5395.42 2002
5396.11 2065
5396.80 2000
5397.50 2171
5398.19 2044
5398.88 2048
5399.58 2092
5400.27 2050
5400.96 2000
5401.66 2006
5402.35 1948
5403.04 1992
5403.74 1884
5404.43 2015
5405.12 2018
5405.82 1936
5406.51 2050
5407.20 2106
5407.90 2065
5408.59 2056
5409.28 1979
5409.98 1947
5410.67 2015
5411.37 2018
5412.06 2026
5412.75 2079
5413.45 2088
5414.14 2062
5414.84 2015
5415.53 2010
5416.23 2005
5416.92 1997
5417.61 2035
5418.31 2111
5419.00 2048
5419.70 2009
5420.39 1871
5421.09 1846
5421.78 1968
5422.48 1983
5423.17 2026
5423.87 2029
5424.56 1977
5425.25 1830
5425.95 1884
5426.64 2069
5427.34 2072
5428.03 1948
5428.73 2040
5429.42 2171
5430.12 2164
5430.82 2151
5431.51 2084
5432.21 2062
5432.90 2042
5433.60 2122
5434.29 2164
5434.99 2132
5435.68 2059
5436.38 2170
5437.07 2212
5437.77 2156
5438.47 2037
5439.16 2065
5439.86 2221
5440.55 2233
5441.25 2211
5441.94 2155
5442.64 2233
5443.34 2236
5444.03 2226
5444.73 2230
5445.42 2335
5446.12 2539
5446.82 2636
5447.51 2641
5448.21 2779
5448.91 2816
5449.60 2715
5450.30 2836
5450.99 2591
5451.69 2617
5452.39 2594
5453.08 2517
5453.78 2607
5454.48 2402
5455.17 2448
5455.87 2413
5456.57 2424
5457.27 2523
5457.96 2410
5458.66 2456
5459.36 2498
5460.05 2482
5460.75 2481
5461.45 2502
5462.14 2626
5462.84 2394
5463.54 2565
5464.24 2439
5464.93 2413
5465.63 2513
5466.33 2563
5467.03 2493
5467.72 2540
5468.42 2380
5469.12 2414
5469.82 2492
5470.51 2328
5471.21 2303
5471.91 2310
5472.61 2590
5473.31 2405
5474.00 2247
5474.70 2276
5475.40 2216
5476.10 2266
5476.80 2533
5477.49 2516
5478.19 2461
5478.89 2442
5479.59 2544
5480.29 2589
5480.99 2709
5481.68 2647
5482.38 2631
5483.08 2697
5483.78 2622
5484.48 2694
5485.18 2565
5485.88 2488
5486.57 2571
5487.27 2615
5487.97 2663
5488.67 2613
5489.37 2479
5490.07 2453
5490.77 2396
5491.47 2419
5492.17 2585
5492.87 2751
5493.56 2643
5494.26 2513
5494.96 2610
5495.66 2600
5496.36 2537
5497.06 2599
5497.76 2757
5498.46 2795
5499.16 2864
5499.86 2918
5500.56 3097
5501.26 3249
5501.96 3129
5502.66 3304
5503.36 3336
5504.06 3250
5504.76 3231
5505.46 3082
5506.16 2881
5506.86 2734
5507.56 2791
5508.26 2728
5508.96 2784
5509.66 2806
5510.36 2661
5511.06 2641
5511.76 2685
5512.46 2882
5513.16 2864
5513.86 2756
5514.56 2943
5515.26 3004
5515.96 2925
5516.66 2869
5517.36 2704
5518.07 2421
5518.77 2548
5519.47 2650
5520.17 2502
5520.87 2409
5521.57 2357
5522.27 2397
5522.97 2341
5523.67 2390
5524.37 2427
5525.08 2315
5525.78 2256
5526.48 2277
5527.18 2254
5527.88 2168
5528.58 2146
5529.28 2161
5529.99 2303
5530.69 2302
5531.39 2217
5532.09 2238
5532.79 2313
5533.49 2288
5534.20 2243
5534.90 2306
5535.60 2449
5536.30 2489
5537.00 2484
5537.70 2349
5538.41 2481
5539.11 2328
5539.81 2312
5540.51 2165
5541.22 2257
5541.92 2269
5542.62 2013
5543.32 2142
5544.02 2196
5544.73 2282
5545.43 2126
5546.13 2149
5546.84 2186
5547.54 2170
5548.24 2051
5548.94 2284
5549.65 2096
5550.35 2054
5551.05 2116
5551.75 2121
5552.46 2286
5553.16 2315
5553.86 2143
5554.57 2151
5555.27 2115
5555.97 2208
5556.68 2228
5557.38 2207
5558.08 2115
5558.79 2113
5559.49 2049
5560.19 2067
5560.90 2138
5561.60 2117
5562.30 2125
5563.01 2150
5563.71 2120
5564.41 2067
5565.12 2145
5565.82 2240
5566.53 2043
5567.23 2079
5567.93 2106
5568.64 2256
5569.34 2169
5570.05 2084
5570.75 2116
5571.45 2219
5572.16 2093
5572.86 1982
5573.57 1955
5574.27 2164
5574.98 2110
5575.68 2169
5576.38 2176
5577.09 2160
5577.79 2050
5578.50 2016
5579.20 1990
5579.91 2037
5580.61 2055
5581.32 2112
5582.02 2032
5582.73 1982
5583.43 2024
5584.14 2009
5584.84 2020
5585.55 1895
5586.25 1898
5586.96 1989
5587.66 2041
5588.37 2063
5589.07 2023
5589.78 1873
5590.48 1961
5591.19 2033
5591.89 2046
5592.60 1974
5593.31 1954
5594.01 2074
5594.72 1963
5595.42 2008
5596.13 2073
5596.83 2121
5597.54 2053
5598.25 2016
5598.95 1882
5599.66 2003
5600.36 1928
5601.07 1981
5601.78 1949
5602.48 1812
5603.19 1915
5603.89 1999
5604.60 1936
5605.31 1917
5606.01 1868
5606.72 1852
5607.43 1913
5608.13 1976
5608.84 1960
5609.54 1902
5610.25 1901
5610.96 1826
5611.66 1948
5612.37 2048
5613.08 2084
5613.79 1865
5614.49 1888
5615.20 1921
5615.91 2000
5616.61 2005
5617.32 1985
5618.03 1898
5618.73 1886
5619.44 1968
5620.15 1930
5620.86 1853
5621.56 1823
5622.27 1831
5622.98 1827
5623.69 1808
5624.39 1959
5625.10 1927
5625.81 1897
5626.52 1913
5627.22 1769
5627.93 1887
5628.64 1882
5629.35 1839
5630.05 1854
5630.76 1823
5631.47 1976
5632.18 1963
5632.89 1950
5633.59 2022
5634.30 1992
5635.01 2016
5635.72 1960
5636.43 1914
5637.14 1915
5637.84 1875
5638.55 1945
5639.26 2027
5639.97 1846
5640.68 1809
5641.39 1820
5642.10 1961
5642.80 1858
5643.51 1840
5644.22 1881
5644.93 1863
5645.64 1906
5646.35 1886
5647.06 1833
5647.77 1895
5648.47 1810
5649.18 1770
5649.89 1967
5650.60 2044
5651.31 2004
5652.02 1880
5652.73 1912
5653.44 2058
5654.15 2007
5654.86 2025
5655.57 2037
5656.28 1914
5656.99 1953
5657.70 2115
5658.41 2090
5659.12 1953
5659.83 1979
5660.54 1938
5661.24 1942
5661.95 1995
5662.66 1888
5663.37 1988
5664.08 1988
5664.79 1979
5665.50 1959
5666.21 1772
5666.93 1981
5667.64 2020
5668.35 1946
5669.06 1827
5669.77 1903
5670.48 1888
5671.19 1959
5671.90 2089
5672.61 2010
5673.32 1968
5674.03 1996
5674.74 2106
5675.45 1988
5676.16 1836
5676.87 1856
5677.58 1849
5678.29 1956
5679.01 1923
5679.72 1813
5680.43 1914
5681.14 1934
5681.85 2006
5682.56 1895
5683.27 1773
5683.98 1976
5684.69 1959
5685.41 2094
5686.12 1940
5686.83 1919
5687.54 1939
5688.25 1848
5688.96 1846
5689.67 1792
5690.39 1870
5691.10 1921
5691.81 1875
5692.52 2083
5693.23 1896
5693.95 1880
5694.66 1952
5695.37 1953
5696.08 1886
5696.79 1994
5697.51 1877
5698.22 1872
5698.93 1994
5699.64 1953
5700.35 2050
5701.07 1998
5701.78 1905
5702.49 2086
5703.20 1966
5703.92 1890
5704.63 2097
5705.34 2067
5706.05 1956
5706.77 1906
5707.48 1899
5708.19 1920
5708.90 2031
5709.62 1953
5710.33 1968
5711.04 1887
5711.76 1908
5712.47 1846
5713.18 2040
5713.90 2083
5714.61 1912
5715.32 1844
5716.04 1937
5716.75 1904
5717.46 1950
5718.18 1969
5718.89 1900
5719.60 1899
5720.32 1914
5721.03 2088
5721.74 2086
5722.46 2106
5723.17 2029
5723.88 2016
5724.60 2026
5725.31 1932
5726.03 1950
5726.74 1992
5727.45 1927
5728.17 2027
5728.88 2125
5729.60 2034
5730.31 2096
5731.02 1993
5731.74 1935
5732.45 1930
5733.17 2025
5733.88 2018
5734.60 1976
5735.31 2163
5736.02 2152
5736.74 2156
5737.45 2230
5738.17 2270
5738.88 2233
5739.60 2236
5740.31 2256
5741.03 2382
5741.74 2259
5742.46 2258
5743.17 2342
5743.89 2274
5744.60 2253
5745.32 2432
5746.03 2320
5746.75 2267
5747.46 2167
5748.18 2194
5748.89 2240
5749.61 2249
5750.32 2365
5751.04 2365
5751.76 2304
5752.47 2374
5753.19 2491
5753.90 2443
5754.62 2290
5755.33 2341
5756.05 2315
5756.77 2399
5757.48 2386
5758.20 2362
5758.91 2353
5759.63 2366
5760.34 2383
5761.06 2412
5761.78 2643
5762.49 2640
5763.21 2763
5763.93 2891
5764.64 3097
5765.36 3086
5766.07 3140
5766.79 3088
5767.51 3146
5768.22 3223
5768.94 3075
5769.66 3096
5770.37 3003
5771.09 3171
5771.81 3193
5772.52 3351
5773.24 3719
5773.96 3957
5774.67 3992
5775.39 4149
5776.11 4174
5776.83 4111
5777.54 3786
5778.26 3699
5778.98 3425
5779.69 3126
5780.41 3035
5781.13 3035
5781.85 2988
5782.56 2906
5783.28 2961
5784.00 2887
5784.72 2849
5785.43 2920
5786.15 2816
5786.87 2790
5787.59 2844
5788.30 2925
5789.02 2807
5789.74 2657
5790.46 2777
5791.18 2850
5791.89 2849
5792.61 2771
5793.33 2779
5794.05 2879
5794.77 2910
5795.48 2768
5796.20 2767
5796.92 2717
5797.64 2842
5798.36 2933
5799.08 2866
5799.80 2699
5800.51 2772
5801.23 3057
5801.95 3362
5802.67 3759
5803.39 3579
5804.11 3595
5804.83 3543
5805.54 3510
5806.26 3229
5806.98 3188
5807.70 2909
5808.42 2798
5809.14 2803
5809.86 2608
5810.58 2662
5811.30 2816
5812.02 2677
5812.74 2699
5813.45 2684
5814.17 2729
5814.89 2826
5815.61 2892
5816.33 2934
5817.05 2980
5817.77 3058
5818.49 3086
5819.21 2982
5819.93 2781
5820.65 2780
5821.37 2713
5822.09 2622
5822.81 2734
5823.53 2581
5824.25 2592
5824.97 2578
5825.69 2499
5826.41 2398
5827.13 2458
5827.85 2486
5828.57 2454
5829.29 2469
5830.01 2546
5830.73 2424
5831.45 2398
5832.17 2486
5832.89 2408
5833.61 2390
5834.33 2502
5835.06 2363
5835.78 2281
5836.50 2313
5837.22 2377
5837.94 2484
5838.66 2278
5839.38 2371
5840.10 2223
5840.82 2337
5841.54 2290
5842.26 2384
5842.99 2439
5843.71 2591
5844.43 2296
5845.15 2385
5845.87 2324
5846.59 2276
5847.31 2200
5848.04 2268
5848.76 2197
5849.48 2188
5850.20 2198
5850.92 2242
5851.64 2164
5852.36 2091
5853.09 2141
5853.81 2245
5854.53 2366
5855.25 2429
5855.97 2267
5856.70 2316
5857.42 2224
5858.14 2229
5858.86 2204
5859.58 2233
5860.31 2290
5861.03 2199
5861.75 2229
5862.47 2189
5863.20 2258
5863.92 2350
5864.64 2217
5865.36 2242
5866.09 2174
5866.81 2177
5867.53 2119
5868.25 2134
5868.98 2171
5869.70 2059
5870.42 2268
5871.15 2255
5871.87 2177
5872.59 2179
5873.31 2055
5874.04 2171
5874.76 2286
5875.48 2233
5876.21 2183
5876.93 2258
5877.65 2249
5878.38 2188
5879.10 2095
5879.82 2082
5880.55 2128
5881.27 2249
5881.99 2238
5882.72 2330
5883.44 2336
5884.17 2130
5884.89 2298
5885.61 2279
5886.34 2325
5887.06 2408
5887.78 2396
5888.51 2279
5889.23 2201
5889.96 2233
5890.68 2198
5891.41 2256
5892.13 2382
5892.85 2287
5893.58 2228
5894.30 2303
5895.03 2381
5895.75 2279
5896.48 2181
5897.20 2265
5897.92 2492
5898.65 2273
5899.37 2360
5900.10 2408
5900.82 2385
5901.55 2341
5902.27 2419
5903.00 2313
5903.72 2389
5904.45 2490
5905.17 2282
5905.90 2272
5906.62 2378
5907.35 2451
5908.07 2339
5908.80 2338
5909.52 2389
5910.25 2402
5910.97 2420
5911.70 2384
5912.43 2412
5913.15 2479
5913.88 2380
5914.60 2450
5915.33 2425
5916.05 2527
5916.78 2493
5917.50 2421
5918.23 2411
5918.96 2216
5919.68 2320
5920.41 2425
5921.13 2360
5921.86 2378
5922.59 2421
5923.31 2568
5924.04 2599
5924.76 2410
5925.49 2442
5926.22 2422
5926.94 2481
5927.67 2497
5928.40 2536
5929.12 2539
5929.85 2540
5930.58 2707
5931.30 2581
5932.03 2597
5932.76 2585
5933.48 2721
5934.21 2747
5934.94 2609
5935.66 2723
5936.39 2708
5937.12 2813
5937.84 2775
5938.57 2833
5939.30 2976
5940.02 2975
5940.75 2927
5941.48 2950
5942.21 3039
5942.93 2885
5943.66 2904
5944.39 3086
5945.12 2929
5945.84 2903
5946.57 2998
5947.30 3014
5948.03 3005
5948.75 3030
5949.48 2924
5950.21 3027
5950.94 3042
5951.67 3139
5952.39 3228
5953.12 3212
5953.85 3133
5954.58 3238
5955.31 3373
5956.03 3390
5956.76 3284
5957.49 3311
5958.22 3329
5958.95 3450
5959.67 3224
5960.40 3228
5961.13 3380
5961.86 3308
5962.59 3357
5963.32 3389
5964.05 3560
5964.77 3598
5965.50 3581
5966.23 3663
5966.96 3587
5967.69 3595
5968.42 3597
5969.15 3769
5969.88 3926
5970.61 3752
5971.33 3725
5972.06 3908
5972.79 3812
5973.52 3718
5974.25 3670
5974.98 3772
5975.71 3831
5976.44 3822
5977.17 3815
5977.90 3767
5978.63 3638
5979.36 3835
5980.09 3950
5980.82 4194
5981.55 4336
5982.28 4110
5983.01 4030
5983.74 4116
5984.46 4132
5985.19 4360
5985.92 4362
5986.65 4115
5987.38 4268
5988.11 4321
5988.85 4222
5989.58 4329
5990.31 4292
5991.04 4425
5991.77 4341
5992.50 4481
5993.23 4357
5993.96 4389
5994.69 4335
5995.42 4457
5996.15 4587
5996.88 4349
5997.61 4600
5998.34 4505
5999.07 4727
5999.80 4778
6000.53 4670
6001.26 4588
6002.00 4458
6002.73 4363
6003.46 4379
6004.19 4567
6004.92 4626
6005.65 4334
6006.38 4165
6007.11 4182
6007.84 4327
6008.58 4526
6009.31 4828
6010.04 5033
6010.77 5507
6011.50 6094
6012.23 6637
6012.96 7175
6013.70 7615
6014.43 8026
6015.16 8050
6015.89 8030
6016.62 7757
6017.36 7215
6018.09 7098
6018.82 6646
6019.55 6085
6020.28 5476
6021.02 4816
6021.75 4511
6022.48 4240
6023.21 4255
6023.94 3985
6024.68 3825
6025.41 3730
6026.14 3829
6026.87 3689
6027.61 3673
6028.34 3526
6029.07 3603
6029.80 3598
6030.54 3321
6031.27 3411
6032.00 3504
6032.73 3405
6033.47 3665
6034.20 3585
6034.93 3585
6035.67 3455
6036.40 3474
6037.13 3483
6037.87 3449
6038.60 3551
6039.33 3570
6040.07 3736
6040.80 3499
6041.53 3516
6042.27 3596
6043.00 3614
6043.73 3701
6044.47 3513
6045.20 3645
6045.93 3610
6046.67 3563
6047.40 3467
6048.13 3698
6048.87 3714
6049.60 3849
6050.34 3929
6051.07 4100
6051.80 4020
6052.54 4044
6053.27 4109
6054.01 4089
6054.74 4204
6055.47 4083
6056.21 3998
6056.94 4073
6057.68 3943
6058.41 3805
6059.15 3883
6059.88 3767
6060.61 3834
6061.35 3738
6062.08 3808
6062.82 3594
6063.55 3601
6064.29 3692
6065.02 3553
6065.76 3653
6066.49 3579
6067.23 3583
6067.96 3507
6068.70 3477
6069.43 3621
6070.17 3503
6070.90 3396
6071.64 3319
6072.37 3466
6073.11 3362
6073.84 3441
6074.58 3424
6075.31 3213
6076.05 3031
6076.78 3260
6077.52 3451
6078.26 3403
6078.99 3317
6079.73 3225
6080.46 3374
6081.20 3315
6081.93 3215
6082.67 3201
6083.41 3150
6084.14 3122
6084.88 3273
6085.61 3288
6086.35 3264
6087.09 3122
6087.82 3141
6088.56 3167
6089.30 3211
6090.03 3295
6090.77 3095
6091.50 3005
6092.24 3094
6092.98 3087
6093.71 3068
6094.45 3269
6095.19 3283
6095.92 3146
6096.66 3159
6097.40 3207
6098.13 3121
6098.87 3036
6099.61 2911
6100.34 2949
6101.08 2963
6101.82 3121
6102.56 2911
6103.29 2906
6104.03 2987
6104.77 3042
6105.50 3079
6106.24 3225
6106.98 3189
6107.72 3243
6108.45 3027
6109.19 3087
6109.93 3136
6110.67 3163
6111.40 3161
6112.14 3147
6112.88 2964
6113.62 3119
6114.35 3190
6115.09 3233
6115.83 3289
6116.57 3258
6117.31 3093
6118.04 3094
6118.78 3237
6119.52 3007
6120.26 3121
6121.00 3240
6121.73 3138
6122.47 3235
6123.21 3210
6123.95 3376
6124.69 3348
6125.43 3421
6126.16 3482
6126.90 3463
6127.64 3441
6128.38 3399
6129.12 3432
6129.86 3531
6130.60 3371
6131.33 3299
6132.07 3337
6132.81 3421
6133.55 3368
6134.29 3374
6135.03 3357
6135.77 3483
6136.51 3488
6137.25 3424
6137.99 3492
6138.73 3583
6139.46 3558
6140.20 3414
6140.94 3569
6141.68 3658
6142.42 3596
6143.16 3623
6143.90 3520
6144.64 3495
6145.38 3643
6146.12 3517
6146.86 3608
6147.60 3772
6148.34 3771
6149.08 3788
6149.82 3778
6150.56 3593
6151.30 3914
6152.04 3828
6152.78 3821
6153.52 3907
6154.26 3813
6155.00 3779
6155.74 3910
6156.48 4042
6157.22 4090
6157.96 4003
6158.70 3811
6159.44 4095
6160.18 4172
6160.92 4117
6161.66 4122
6162.40 4240
6163.15 4349
6163.89 4528
6164.63 4571
6165.37 4766
6166.11 5137
6166.85 5159
6167.59 5185
6168.33 5266
6169.07 5552
6169.81 5313
6170.55 5363
6171.30 5402
6172.04 5444
6172.78 5518
6173.52 5338
6174.26 5180
6175.00 5206
6175.74 5073
6176.49 4896
6177.23 4783
6177.97 4911
6178.71 4886
6179.45 4981
6180.19 4863
6180.94 4699
6181.68 5172
6182.42 5282
6183.16 5145
6183.90 5073
6184.65 4989
6185.39 5247
6186.13 5212
6186.87 5330
6187.61 5094
6188.36 5280
6189.10 5322
6189.84 5430
6190.58 5568
6191.33 5600
6192.07 5688
6192.81 5734
6193.55 5922
6194.30 6249
6195.04 6258
6195.78 6292
6196.52 6219
6197.27 6090
6198.01 6164
6198.75 6078
6199.49 6023
6200.24 6049
6200.98 6109
6201.72 6104
6202.47 6136
6203.21 6182
6203.95 6397
6204.70 6914
6205.44 7682
6206.18 8544
6206.93 9588
6207.67 11512
6208.41 12814
6209.16 14030
6209.90 15030
6210.64 15889
6211.39 16006
6212.13 15782
6212.87 15717
6213.62 14774
6214.36 13270
6215.11 11890
6215.85 10564
6216.59 9127
6217.34 7893
6218.08 6594
6218.83 6179
6219.57 5681
6220.31 5586
6221.06 5107
6221.80 5014
6222.55 5035
6223.29 5224
6224.04 5076
6224.78 4893
6225.52 4960
6226.27 4894
6227.01 5035
6227.76 4979
6228.50 4702
6229.25 4830
6229.99 4464
6230.74 4129
6231.48 4051
6232.23 4105
6232.97 3939
6233.72 3868
6234.46 3923
6235.21 3809
6235.95 3792
6236.70 3884
6237.44 3912
6238.19 4028
6238.93 3921
6239.68 4000
6240.42 4011
6241.17 4012
6241.91 4115
6242.66 4196
6243.40 4286
6244.15 4296
6244.90 4438
6245.64 4571
6246.39 4787
6247.13 4940
6247.88 5114
6248.62 4962
6249.37 5086
6250.12 5113
6250.86 4942
6251.61 4835
6252.35 4882
6253.10 4706
6253.85 4549
6254.59 4488
6255.34 4361
6256.09 4119
6256.83 3963
6257.58 4067
6258.32 4134
6259.07 4139
6259.82 4126
6260.56 4079
6261.31 4011
6262.06 4016
6262.80 4008
6263.55 3949
6264.30 3964
6265.04 4034
6265.79 3971
6266.54 3929
6267.29 3745
6268.03 3805
6268.78 3960
6269.53 3777
6270.27 3727
6271.02 3647
6271.77 3713
6272.52 3627
6273.26 3626
6274.01 3637
6274.76 3633
6275.50 3736
6276.25 3684
6277.00 3594
6277.75 3608
6278.49 3659
6279.24 3562
6279.99 3544
6280.74 3431
6281.49 3487
6282.23 3550
6282.98 3482
6283.73 3437
6284.48 3491
6285.23 3495
6285.97 3637
6286.72 3621
6287.47 3466
6288.22 3636
6288.97 3620
6289.71 3582
6290.46 3583
6291.21 3661
6291.96 3587
6292.71 3528
6293.46 3605
6294.21 3586
6294.95 3699
6295.70 3598
6296.45 3446
6297.20 3295
6297.95 3141
6298.70 3133
6299.45 3022
6300.20 3033
6300.94 2995
6301.69 3031
6302.44 3019
6303.19 3198
6303.94 3081
6304.69 2980
6305.44 2909
6306.19 2992
6306.94 2969
6307.69 2869
6308.44 2875
6309.19 3095
6309.94 2916
6310.69 2884
6311.43 2890
6312.18 2894
6312.93 2877
6313.68 2915
6314.43 2860
6315.18 3046
6315.93 2936
6316.68 2978
6317.43 3044
6318.18 2903
6318.93 2912
6319.68 3024
6320.43 2888
6321.18 2955
6321.93 2890
6322.68 2940
6323.43 2776
6324.18 2846
6324.94 2814
6325.69 2719
6326.44 2774
6327.19 2654
6327.94 2695
6328.69 2757
6329.44 2660
6330.19 2737
6330.94 2656
6331.69 2639
6332.44 2592
6333.19 2534
6333.94 2580
6334.69 2577
6335.45 2585
6336.20 2558
6336.95 2606
6337.70 2585
6338.45 2572
6339.20 2558
6339.95 2601
6340.70 2711
6341.46 2710
6342.21 2690
6342.96 2625
6343.71 2639
6344.46 2634
6345.21 2621
6345.96 2575
6346.72 2569
6347.47 2518
6348.22 2520
6348.97 2498
6349.72 2619
6350.48 2570
6351.23 2613
6351.98 2715
6352.73 2631
6353.48 2744
6354.24 2755
6354.99 2669
6355.74 2644
6356.49 2779
6357.24 2674
6358.00 2658
6358.75 2585
6359.50 2644
6360.25 2620
6361.01 2385
6361.76 2615
6362.51 2503
6363.26 2450
6364.02 2479
6364.77 2542
6365.52 2556
6366.28 2475
6367.03 2503
6367.78 2524
6368.53 2451
6369.29 2442
6370.04 2416
6370.79 2380
6371.55 2550
6372.30 2487
6373.05 2373
6373.81 2332
6374.56 2301
6375.31 2495
6376.07 2416
6376.82 2485
6377.57 2582
6378.33 2592
6379.08 2535
6379.83 2672
6380.59 2704
6381.34 2557
6382.10 2629
6382.85 2746
6383.60 2605
6384.36 2394
6385.11 2467
6385.87 2424
6386.62 2483
6387.37 2438
6388.13 2515
6388.88 2506
6389.64 2528
6390.39 2373
6391.14 2381
6391.90 2447
6392.65 2409
6393.41 2540
6394.16 2519
6394.92 2485
6395.67 2419
6396.43 2504
6397.18 2495
6397.94 2468
6398.69 2476
6399.45 2463
6400.20 2427
6400.96 2406
6401.71 2433
6402.47 2389
6403.22 2393
6403.98 2409
6404.73 2472
6405.49 2350
6406.24 2344
6407.00 2395
6407.75 2363
6408.51 2401
6409.26 2415
6410.02 2371
6410.77 2409
6411.53 2477
6412.28 2398
6413.04 2432
6413.80 2443
6414.55 2393
6415.31 2406
6416.06 2471
6416.82 2452
6417.57 2410
6418.33 2471
6419.09 2408
6419.84 2383
6420.60 2418
6421.35 2523
6422.11 2557
6422.87 2539
6423.62 2524
6424.38 2450
6425.14 2500
6425.89 2571
6426.65 2530
6427.40 2504
6428.16 2510
6428.92 2632
6429.67 2554
6430.43 2693
6431.19 2568
6431.94 2498
6432.70 2587
6433.46 2684
6434.22 2538
6434.97 2595
6435.73 2641
6436.49 2782
6437.24 2770
6438.00 2857
6438.76 2699
6439.51 2652
6440.27 2795
6441.03 2764
6441.79 2689
6442.54 2776
6443.30 2821
6444.06 2777
6444.82 2844
6445.57 2642
6446.33 2700
6447.09 2742
6447.85 2714
6448.60 2665
6449.36 2767
6450.12 2929
6450.88 2848
6451.64 2729
6452.39 2815
6453.15 2787
6453.91 2906
6454.67 2945
6455.43 2810
6456.18 3035
6456.94 2980
6457.70 3014
6458.46 3124
6459.22 2995
6459.98 2968
6460.73 3058
6461.49 3040
6462.25 3063
6463.01 3007
6463.77 3121
6464.53 3118
6465.29 3119
6466.04 3156
6466.80 3192
6467.56 3096
6468.32 3093
6469.08 3200
6469.84 3135
6470.60 3185
6471.36 3261
6472.12 3357
6472.87 3372
6473.63 3277
6474.39 3334
6475.15 3398
6475.91 3473
6476.67 3570
6477.43 3436
6478.19 3557
6478.95 3700
6479.71 3690
6480.47 3482
6481.23 3552
6481.99 3502
6482.75 3615
6483.51 3716
6484.27 3719
6485.03 3730
6485.79 3735
6486.55 3755
6487.31 3938
6488.07 3931
6488.83 3930
6489.59 4024
6490.35 3946
6491.11 3867
6491.87 3826
6492.63 4153
6493.39 4069
6494.15 4183
6494.91 4323
6495.67 4510
6496.43 4372
6497.19 4336
6497.95 4539
6498.71 4763
6499.47 4558
6500.23 4526
6500.99 4664
6501.76 4687
6502.52 4776
6503.28 4687
6504.04 4688
6504.80 4734
6505.56 4665
6506.32 4730
6507.08 4804
6507.84 4882
6508.61 5014
6509.37 5074
6510.13 5087
6510.89 5286
6511.65 5252
6512.41 5611
6513.17 5661
6513.94 5492
6514.70 5563
6515.46 5602
6516.22 5520
6516.98 5879
6517.74 5732
6518.51 5431
6519.27 5453
6520.03 5515
6520.79 5553
6521.55 5622
6522.32 5722
6523.08 5858
6523.84 5904
6524.60 6145
6525.36 6447
6526.13 6590
6526.89 6956
6527.65 7131
6528.41 7113
6529.18 7457
6529.94 7443
6530.70 7554
6531.46 7416
6532.23 7428
6532.99 7444
6533.75 7793
6534.51 8361
6535.28 9363
6536.04 10791
6536.80 12455
6537.57 12827
6538.33 13301
6539.09 13656
6539.85 12908
6540.62 12298
6541.38 11220
6542.14 10223
6542.91 8953
6543.67 7963
6544.43 7073
6545.20 6322
6545.96 5906
6546.72 5490
6547.49 5339
6548.25 5109
6549.02 4910
6549.78 4850
6550.54 4804
6551.31 4821
6552.07 4836
6552.83 4837
6553.60 4792
6554.36 4683
6555.13 4757
6555.89 4624
6556.65 4730
6557.42 4701
6558.18 4672
6558.95 4660
6559.71 4603
6560.47 4831
6561.24 4775
6562.00 4801
6562.77 4876
6563.53 4920
6564.30 5088
6565.06 5114
6565.83 5031
6566.59 5371
6567.36 5383
6568.12 5366
6568.88 5329
6569.65 5559
6570.41 5515
6571.18 5446
6571.94 5491
6572.71 5695
6573.47 5934
6574.24 6185
6575.00 6516
6575.77 6791
6576.53 6990
6577.30 6902
6578.07 6904
6578.83 6956
6579.60 6840
6580.36 6420
6581.13 6316
6581.89 5930
6582.66 5806
6583.42 5640
6584.19 5659
6584.96 5419
6585.72 5427
6586.49 5373
6587.25 5278
6588.02 5241
6588.78 5297
6589.55 5433
6590.32 5460
6591.08 5686
6591.85 5793
6592.61 5636
6593.38 5964
6594.15 6146
6594.91 6442
6595.68 6569
6596.45 6585
6597.21 6784
6597.98 6618
6598.75 6486
6599.51 6241
6600.28 5958
6601.05 5659
6601.81 5335
6602.58 5122
6603.35 5025
6604.11 4851
6604.88 4545
6605.65 4542
6606.41 4534
6607.18 4513
6607.95 4403
6608.71 4337
6609.48 4559
6610.25 4635
6611.02 4543
6611.78 4538
6612.55 4825
6613.32 4903
6614.09 4928
6614.85 4759
6615.62 4640
6616.39 4574
6617.16 4544
6617.92 4468
6618.69 4367
6619.46 4410
6620.23 4232
6620.99 4074
6621.76 4241
6622.53 4315
6623.30 4132
6624.07 3983
6624.83 4136
6625.60 3977
6626.37 3852
6627.14 3969
6627.91 3972
6628.67 3839
6629.44 3959
6630.21 3816
6630.98 4026
6631.75 4077
6632.52 4200
6633.29 4506
6634.05 4689
6634.82 4969
6635.59 5262
6636.36 5336
6637.13 5309
6637.90 5147
6638.67 5009
6639.43 4861
6640.20 4618
6640.97 4322
6641.74 4133
6642.51 4138
6643.28 3936
6644.05 3677
6644.82 3570
6645.59 3637
6646.36 3553
6647.13 3541
6647.90 3487
6648.66 3421
6649.43 3475
6650.20 3629
6650.97 3614
6651.74 3512
6652.51 3508
6653.28 3459
6654.05 3389
6654.82 3376
6655.59 3426
6656.36 3383
6657.13 3333
6657.90 3285
6658.67 3356
6659.44 3263
6660.21 3225
6660.98 3222
6661.75 3214
6662.52 3255
6663.29 3177
6664.06 3075
6664.83 3206
6665.60 3191
6666.37 3123
6667.14 3122
6667.91 3176
6668.69 3165
6669.46 3246
6670.23 3325
6671.00 3247
6671.77 3530
6672.54 3395
6673.31 3398
6674.08 3189
6674.85 3199
6675.62 3265
6676.39 3290
6677.16 3180
6677.94 3152
6678.71 3138
6679.48 3039
6680.25 3070
6681.02 3167
6681.79 3045
6682.56 3072
6683.33 3065
6684.11 3118
6684.88 3213
6685.65 3364
6686.42 3189
6687.19 3276
6687.96 3302
6688.74 3189
6689.51 3178
6690.28 3169
6691.05 3151
6691.82 3061
6692.60 2926
6693.37 2883
6694.14 2767
6694.91 2752
6695.68 2838
6696.46 2746
6697.23 2655
6698.00 2836
6698.77 2724
6699.55 2708
6700.32 2752
6701.09 2717
6701.86 2709
6702.64 2714
6703.41 2681
6704.18 2774
6704.95 2659
6705.73 2729
6706.50 2627
6707.27 2623
6708.04 2630
6708.82 2679
6709.59 2704
6710.36 2615
6711.14 2692
6711.91 2694
6712.68 2646
6713.46 2718
6714.23 2770
6715.00 2557
6715.78 2524
6716.55 2676
6717.32 2501
6718.10 2435
6718.87 2456
6719.64 2417
6720.42 2433
6721.19 2350
6721.96 2429
6722.74 2304
6723.51 2495
6724.28 2559
6725.06 2615
6725.83 2753
6726.61 2602
6727.38 2534
6728.15 2375
6728.93 2361
6729.70 2446
6730.48 2428
6731.25 2454
6732.02 2375
6732.80 2416
6733.57 2401
6734.35 2549
6735.12 2452
6735.90 2476
6736.67 2585
6737.45 2497
6738.22 2531
6738.99 2537
6739.77 2469
6740.54 2394
6741.32 2376
6742.09 2458
6742.87 2427
6743.64 2517
6744.42 2395
6745.19 2341
6745.97 2408
6746.74 2442
6747.52 2434
6748.29 2492
6749.07 2515
6749.84 2656
6750.62 2576
6751.40 2482
6752.17 2561
6752.95 2597
6753.72 2542
6754.50 2580
6755.27 2639
6756.05 2457
6756.82 2471
6757.60 2427
6758.38 2465
6759.15 2410
6759.93 2323
6760.70 2325
6761.48 2278
6762.25 2231
6763.03 2343
6763.81 2360
6764.58 2316
6765.36 2188
6766.14 2161
6766.91 2297
6767.69 2260
6768.46 2299
6769.24 2218
6770.02 2370
6770.79 2279
6771.57 2256
6772.35 2239
6773.12 2308
6773.90 2402
6774.68 2429
6775.45 2224
6776.23 2406
6777.01 2367
6777.78 2372
6778.56 2243
6779.34 2261
6780.11 2185
6780.89 2207
6781.67 2221
6782.45 2374
6783.22 2469
6784.00 2297
6784.78 2294
6785.56 2258
6786.33 2181
6787.11 2319
6787.89 2246
6788.66 2234
6789.44 2245
6790.22 2164
6791.00 2282
6791.78 2247
6792.55 2126
6793.33 2169
6794.11 2052
6794.89 2127
6795.66 2137
6796.44 2023
6797.22 2221
6798.00 2155
6798.78 2092
6799.55 2161
6800.33 2054
6801.11 2279
6801.89 2107
6802.67 2130
6803.45 2161
6804.22 2187
6805.00 2181
6805.78 2245
6806.56 2280
6807.34 2206
6808.12 2089
6808.90 2067
6809.67 2217
6810.45 2233
6811.23 2167
6812.01 2104
6812.79 2132
6813.57 2128
6814.35 2150
6815.13 2145
6815.91 2186
6816.68 2210
6817.46 2234
6818.24 2174
6819.02 2211
6819.80 2244
6820.58 2274
6821.36 2272
6822.14 2214
6822.92 2149
6823.70 2124
6824.48 2211
6825.26 2248
6826.04 2256
6826.82 2195
6827.60 2077
6828.38 2110
6829.16 2218
6829.94 2296
6830.72 2308
6831.50 2265
6832.28 2200
6833.06 2220
6833.84 2148
6834.62 2231
6835.40 2249
6836.18 2208
6836.96 2272
6837.74 2080
6838.52 2136
6839.30 2034
6840.08 2336
6840.86 2234
6841.64 2189
6842.42 2168
6843.20 2139
6843.98 2191
6844.76 2151
6845.54 2124
6846.32 2252
6847.10 2235
6847.89 2345
6848.67 2311
6849.45 2390
6850.23 2631
6851.01 2719
6851.79 2963
6852.57 3111
6853.35 3008
6854.13 3056
6854.92 2906
6855.70 2934
6856.48 2810
6857.26 2668
6858.04 2604
6858.82 2606
6859.60 2561
6860.39 2543
6861.17 2476
6861.95 2454
6862.73 2359
6863.51 2302
6864.29 2305
6865.08 2276
6865.86 2326
6866.64 2413
6867.42 2409
6868.20 2395
6868.99 2472
6869.77 2418
6870.55 2424
6871.33 2426
6872.12 2474
6872.90 2497
6873.68 2589
6874.46 2469
6875.24 2534
6876.03 2479
6876.81 2482
6877.59 2515
6878.38 2566
6879.16 2621
6879.94 2412
6880.72 2523
6881.51 2577
6882.29 2438
6883.07 2521
6883.85 2625
6884.64 2625
6885.42 2650
6886.20 2707
6886.99 2774
6887.77 2840
6888.55 3012
6889.34 2975
6890.12 3168
6890.90 3132
6891.69 3283
6892.47 3008
6893.25 2897
6894.04 2850
6894.82 2875
6895.60 2917
6896.39 2727
6897.17 2705
6897.96 2803
6898.74 2809
6899.52 2812
6900.31 2941
6901.09 2854
6901.88 2780
6902.66 2851
6903.44 2946
6904.23 2987
6905.01 2949
6905.80 2891
6906.58 2915
6907.36 2912
6908.15 2839
6908.93 2872
6909.72 2866
6910.50 2779
6911.29 2824
6912.07 2869
6912.86 2875
6913.64 2933
6914.42 2995
6915.21 2904
6915.99 2954
6916.78 2899
6917.56 2876
6918.35 3038
6919.13 2989
6919.92 3029
6920.70 3023
6921.49 3011
6922.27 3073
6923.06 3007
6923.84 3056
6924.63 3155
6925.42 3143
6926.20 3185
6926.99 3112
6927.77 3170
6928.56 3089
6929.34 3060
6930.13 3130
6930.91 3114
6931.70 3301
6932.48 3245
6933.27 3299
6934.06 3311
6934.84 3344
6935.63 3373
6936.41 3245
6937.20 3182
6937.99 3317
6938.77 3381
6939.56 3369
6940.34 3540
6941.13 3686
6941.92 3849
6942.70 3648
6943.49 3760
6944.28 3975
6945.06 4010
6945.85 4129
6946.64 4078
6947.42 4140
6948.21 4230
6949.00 4071
6949.78 4057
6950.57 4211
6951.36 4071
6952.14 3791
6952.93 3945
6953.72 4016
6954.50 4109
6955.29 4183
6956.08 4108
6956.86 4185
6957.65 4289
6958.44 4378
6959.23 4497
6960.01 4519
6960.80 4527
6961.59 4400
6962.38 4521
6963.16 4560
6963.95 4673
6964.74 4615
6965.53 4635
6966.31 4592
6967.10 4739
6967.89 4661
6968.68 4605
6969.46 4751
6970.25 4840
6971.04 5056
6971.83 5063
6972.62 5257
6973.40 5375
6974.19 5177
6974.98 5272
6975.77 5047
6976.56 5098
6977.34 5218
6978.13 5121
6978.92 5118
6979.71 5498
6980.50 5665
6981.29 5969
6982.08 6179
6982.86 6379
6983.65 7049
6984.44 7806
6985.23 8990
6986.02 9991
6986.81 10670
6987.60 11104
6988.39 11363
6989.17 11045
6989.96 10533
6990.75 9804
6991.54 8798
6992.33 8060
6993.12 7205
6993.91 6618
6994.70 6245
6995.49 5920
6996.28 5762
6997.07 6013
6997.86 6592
6998.64 7325
6999.43 8066
7000.22 8865
7001.01 9442
7001.80 9755
7002.59 9753
7003.38 9332
7004.17 9025
7004.96 8229
7005.75 7662
7006.54 6595
7007.33 6037
7008.12 5372
7008.91 4773
7009.70 4548
7010.49 4322
7011.28 3850
7012.07 3853
7012.86 4058
7013.65 3984
7014.44 4012
7015.23 4040
7016.02 4050
7016.81 3857
7017.61 3981
7018.40 3987
7019.19 4002
7019.98 3887
7020.77 3813
7021.56 3904
7022.35 3918
7023.14 3974
7023.93 3954
7024.72 4101
7025.51 4185
7026.30 4249
7027.10 4247
7027.89 4213
7028.68 4143
7029.47 3974
7030.26 3868
7031.05 3927
7031.84 3804
7032.63 3812
7033.43 3771
7034.22 3843
7035.01 3685
7035.80 3752
7036.59 3828
7037.38 3805
7038.18 3996
7038.97 3992
7039.76 3983
7040.55 4134
7041.34 4068
7042.13 3915
7042.93 3889
7043.72 3726
7044.51 3725
7045.30 3495
7046.09 3394
7046.89 3423
7047.68 3441
7048.47 3373
7049.26 3399
7050.06 3465
7050.85 3403
7051.64 3544
7052.43 3608
7053.23 3616
7054.02 3433
7054.81 3476
7055.60 3366
7056.40 3342
7057.19 3282
7057.98 3356
7058.77 3150
7059.57 3248
7060.36 3407
7061.15 3136
7061.95 3277
7062.74 3214
7063.53 3162
7064.33 3150
7065.12 3189
7065.91 3104
7066.71 3158
7067.50 3081
7068.29 3054
7069.09 3059
7069.88 2985
7070.67 2999
7071.47 3020
7072.26 3027
7073.05 3032
7073.85 2901
7074.64 2883
7075.44 2854
7076.23 2895
7077.02 2813
7077.82 2801
7078.61 2937
7079.41 2739
7080.20 2703
7080.99 2617
7081.79 2680
7082.58 2604
7083.38 2567
7084.17 2686
7084.96 2468
7085.76 2577
7086.55 2418
7087.35 2363
7088.14 2413
7088.94 2514
7089.73 2600
7090.53 2564
7091.32 2500
7092.12 2572
7092.91 2576
7093.71 2600
7094.50 2508
7095.29 2555
7096.09 2505
7096.88 2525
7097.68 2360
7098.48 2364
7099.27 2411
7100.07 2279
7100.86 2279
7101.66 2330
7102.45 2384
7103.25 2417
7104.04 2313
7104.84 2372
7105.63 2482
7106.43 2404
7107.22 2337
7108.02 2183
7108.82 2153
7109.61 2220
7110.41 2274
7111.20 2241
7112.00 2104
7112.79 2179
7113.59 2211
7114.39 2112
7115.18 2115
7115.98 2194
7116.77 2186
7117.57 2187
7118.37 2097
7119.16 2189
7119.96 2182
7120.76 2098
7121.55 2149
7122.35 2102
7123.15 2066
7123.94 2248
7124.74 2126
7125.53 1948
7126.33 1976
7127.13 1915
7127.93 1950
7128.72 1920
7129.52 1981
7130.32 2078
7131.11 2044
7131.91 2116
7132.71 2139
7133.50 2029
7134.30 2008
7135.10 2008
7135.90 2023
7136.69 1930
7137.49 1902
7138.29 1866
7139.08 1913
7139.88 1982
7140.68 1961
7141.48 2045
7142.27 2066
7143.07 2075
7143.87 1966
7144.67 2001
7145.46 2073
7146.26 2016
7147.06 2053
7147.86 1967
7148.66 1821
7149.45 1879
7150.25 2011
7151.05 1868
7151.85 1927
7152.65 1874
7153.44 1925
7154.24 2037
7155.04 1906
7155.84 1919
7156.64 1865
7157.44 1802
7158.23 1841
7159.03 1905
7159.83 1829
7160.63 1859
7161.43 1905
7162.23 1843
7163.03 1850
7163.83 1783
7164.62 1809
7165.42 1987
7166.22 1905
7167.02 1889
7167.82 1894
7168.62 1933
7169.42 1846
7170.22 1965
7171.02 1981
7171.82 2001
7172.61 1861
7173.41 1815
7174.21 1815
7175.01 1861
7175.81 1879
7176.61 1796
7177.41 1724
7178.21 1737
7179.01 1767
7179.81 1737
7180.61 1852
7181.41 1834
7182.21 1877
7183.01 1946
7183.81 1974
7184.61 1944
7185.41 1949
7186.21 1890
7187.01 2050
7187.81 2069
7188.61 2018
7189.41 1822
7190.21 1783
7191.01 1869
7191.81 1799
7192.61 1638
7193.41 1762
7194.21 1715
7195.01 1598
7195.81 1646
7196.61 1566
7197.41 1645
7198.21 1672
7199.01 1669
7199.82 1638
7200.62 1754
7201.42 1794
7202.22 1667
7203.02 1740
7203.82 1587
7204.62 1695
7205.42 1680
7206.22 1740
7207.02 1654
7207.83 1742
7208.63 1700
7209.43 1631
7210.23 1629
7211.03 1634
7211.83 1668
7212.63 1701
7213.44 1601
7214.24 1622
7215.04 1673
7215.84 1618
7216.64 1557
7217.44 1534
7218.25 1544
7219.05 1661
7219.85 1607
7220.65 1614
7221.45 1598
7222.26 1638
7223.06 1617
7223.86 1631
7224.66 1560
7225.46 1650
7226.27 1679
7227.07 1687
7227.87 1674
7228.67 1748
7229.48 1639
7230.28 1704
7231.08 1664
7231.88 1699
7232.69 1668
7233.49 1624
7234.29 1615
7235.09 1599
7235.90 1592
7236.70 1689
7237.50 1561
7238.30 1592
7239.11 1772
7239.91 1734
7240.71 1707
7241.52 1756
7242.32 1685
7243.12 1739
7243.93 1660
7244.73 1722
7245.53 1845
7246.34 1707
7247.14 1812
7247.94 1799
7248.75 1692
7249.55 1721
7250.35 1814
7251.16 1724
7251.96 1694
7252.76 1729
7253.57 1795
7254.37 1843
7255.18 1717
7255.98 1685
7256.78 1581
7257.59 1746
7258.39 1749
7259.20 1794
7260.00 1889
7260.80 1750
7261.61 1714
7262.41 1750
7263.22 1891
7264.02 1985
7264.83 1868
7265.63 1734
7266.43 1876
7267.24 1871
7268.04 1764
7268.85 1808
7269.65 1854
7270.46 1939
7271.26 1879
7272.07 1924
7272.87 1968
7273.68 2049
7274.48 1931
7275.29 1879
7276.09 1853
7276.90 1962
7277.70 2146
7278.51 1932
7279.31 1920
7280.12 1979
7280.92 2009
7281.73 2238
7282.53 2316
7283.34 2283
7284.14 2604
7284.95 2851
7285.76 2976
7286.56 3093
7287.37 3104
7288.17 3048
7288.98 2959
7289.78 2703
7290.59 2507
7291.40 2217
7292.20 2262
7293.01 2102
7293.81 2098
7294.62 1942
7295.43 1897
7296.23 1919
7297.04 1908
7297.84 1914
7298.65 2010
7299.46 1984
7300.26 2001
7301.07 1976
7301.88 1860
7302.68 1822
7303.49 1903
7304.30 1879
7305.10 1915
7305.91 1901
7306.72 1954
7307.52 1862
7308.33 1858
7309.14 1979
7309.94 1921
7310.75 1981
7311.56 2133
7312.36 2096
7313.17 2103
7313.98 2032
7314.79 2056
7315.59 2170
7316.40 2274
7317.21 2128
7318.01 2048
7318.82 2060
7319.63 2079
7320.44 2266
7321.24 2251
7322.05 2118
7322.86 2162
7323.67 2315
7324.47 2320
7325.28 2290
7326.09 2281
7326.90 2241
7327.71 2114
7328.51 2006
7329.32 2043
7330.13 2086
7330.94 2003
7331.75 2111
7332.55 2094
7333.36 2182
7334.17 2328
7334.98 2390
7335.79 2443
7336.60 2568
7337.40 2650
7338.21 2608
7339.02 2527
7339.83 2460
7340.64 2454
7341.45 2370
7342.26 2317
7343.06 2098
7343.87 2060
7344.68 2027
7345.49 2064
7346.30 2112
7347.11 2106
7347.92 1947
7348.73 1925
7349.54 1985
7350.34 1926
7351.15 1987
7351.96 2043
7352.77 2047
7353.58 1993
7354.39 2002
7355.20 1997
7356.01 1989
7356.82 2060
7357.63 2086
7358.44 1947
7359.25 1871
7360.06 2032
7360.87 1952
7361.68 1955
7362.49 1941
7363.30 2115
7364.11 1973
7364.92 1978
7365.73 1987
7366.54 1994
7367.35 2055
7368.16 1983
7368.97 1969
7369.78 2016
7370.59 2107
7371.40 2195
7372.21 2155
7373.02 2074
7373.83 2029
7374.64 2035
7375.45 2113
7376.26 2147
7377.07 2022
7377.88 2104
7378.69 2243
7379.50 2304
7380.31 2336
7381.12 2445
7381.94 2466
7382.75 2598
7383.56 2700
7384.37 2646
7385.18 2549
7385.99 2542
7386.80 2545
7387.61 2304
7388.42 2154
7389.23 2039
7390.05 2008
7390.86 2029
7391.67 1910
7392.48 1788
7393.29 1805
7394.10 1826
7394.92 1851
7395.73 1952
7396.54 2047
7397.35 1999
7398.16 2070
7398.97 2116
7399.79 2101
7400.60 2171
7401.41 2229
7402.22 2214
7403.03 2314
7403.85 2428
7404.66 2265
7405.47 2256
7406.28 2224
7407.09 2145
7407.91 2049
7408.72 1953
7409.53 1961
7410.34 1843
7411.16 1877
7411.97 1893
7412.78 1822
7413.59 1893
7414.41 1895
7415.22 1824
7416.03 1851
7416.84 1767
7417.66 1797
7418.47 1804
7419.28 1846
7420.10 1751
7420.91 1765
7421.72 1809
7422.54 1858
7423.35 1732
7424.16 1777
7424.97 1686
7425.79 1668
7426.60 1709
7427.41 1680
7428.23 1656
7429.04 1662
7429.86 1668
7430.67 1787
7431.48 1779
7432.30 1769
7433.11 1672
7433.92 1684
7434.74 1701
7435.55 1677
7436.36 1673
7437.18 1742
7437.99 1736
7438.81 1708
7439.62 1745
7440.43 1771
7441.25 1793
7442.06 1831
7442.88 1727
7443.69 1802
7444.51 1645
7445.32 1687
7446.13 1735
7446.95 1745
7447.76 1771
7448.58 1775
7449.39 1835
7450.21 1748
7451.02 1680
7451.84 1691
7452.65 1715
7453.47 1798
7454.28 1700
7455.10 1623
7455.91 1569
7456.73 1520
7457.54 1616
7458.36 1546
7459.17 1598
7459.99 1593
7460.80 1645
7461.62 1645
7462.43 1631
7463.25 1643
7464.06 1607
7464.88 1609
7465.69 1579
7466.51 1552
7467.32 1579
7468.14 1682
7468.96 1678
7469.77 1598
7470.59 1596
7471.40 1599
7472.22 1732
7473.03 1609
7473.85 1608
7474.67 1600
7475.48 1634
7476.30 1683
7477.11 1638
7477.93 1581
7478.75 1588
7479.56 1522
7480.38 1563
7481.20 1599
7482.01 1557
7482.83 1673
7483.65 1667
7484.46 1547
7485.28 1664
7486.09 1595
7486.91 1573
7487.73 1580
7488.54 1646
7489.36 1564
7490.18 1385
7491.00 1525
7491.81 1614
7492.63 1548
7493.45 1565
7494.26 1567
7495.08 1534
7495.90 1557
7496.71 1505
7497.53 1534
7498.35 1459
7499.17 1577
7499.98 1579
7500.80 1428
7501.62 1435
7502.44 1446
7503.25 1524
7504.07 1522
7504.89 1536
7505.71 1514
7506.52 1471
7507.34 1498
7508.16 1457
7508.98 1484
7509.80 1532
7510.61 1557
7511.43 1496
7512.25 1456
7513.07 1532
7513.89 1481
7514.70 1433
7515.52 1525
7516.34 1485
7517.16 1489
7517.98 1447
7518.79 1443
7519.61 1475
7520.43 1541
7521.25 1577
7522.07 1530
7522.89 1553
7523.71 1578
7524.52 1547
7525.34 1454
7526.16 1475
7526.98 1486
7527.80 1504
7528.62 1530
7529.44 1523
7530.26 1484
7531.08 1526
7531.89 1539
7532.71 1416
7533.53 1410
7534.35 1469
7535.17 1477
7535.99 1491
7536.81 1500
7537.63 1530
7538.45 1553
7539.27 1508
7540.09 1488
7540.91 1540
7541.73 1390
7542.55 1529
7543.37 1650
7544.19 1522
7545.01 1550
7545.83 1500
7546.65 1464
7547.47 1512
7548.29 1583
7549.11 1505
7549.93 1478
7550.75 1540
7551.57 1451
7552.39 1543
7553.21 1546
7554.03 1612
7554.85 1512
7555.67 1513
7556.49 1575
7557.31 1519
7558.13 1449
7558.95 1505
7559.77 1541
7560.59 1629
7561.41 1644
7562.23 1671
7563.05 1599
7563.87 1546
7564.69 1490
7565.52 1556
7566.34 1579
7567.16 1548
7567.98 1389
7568.80 1421
7569.62 1559
7570.44 1576
7571.26 1464
7572.08 1517
7572.91 1542
7573.73 1531
7574.55 1525
7575.37 1490
7576.19 1536
7577.01 1543
7577.83 1514
7578.66 1564
7579.48 1596
7580.30 1473
7581.12 1452
7581.94 1576
7582.77 1494
7583.59 1597
7584.41 1478
7585.23 1424
7586.05 1527
7586.88 1577
7587.70 1575
7588.52 1645
7589.34 1674
7590.16 1636
7590.99 1638
7591.81 1628
7592.63 1484
7593.45 1537
7594.28 1537
7595.10 1544
7595.92 1528
7596.74 1517
7597.57 1544
7598.39 1458
7599.21 1535
7600.03 1596
7600.86 1630
7601.68 1628
7602.50 1531
7603.33 1701
7604.15 1712
7604.97 1803
7605.80 1697
7606.62 1680
7607.44 1711
7608.26 1673
7609.09 1544
7609.91 1579
7610.73 1467
7611.56 1488
7612.38 1554
7613.21 1573
7614.03 1555
7614.85 1566
7615.68 1536
7616.50 1563
7617.32 1556
7618.15 1595
7618.97 1713
7619.80 1591
7620.62 1573
7621.44 1638
7622.27 1605
7623.09 1546
7623.92 1554
7624.74 1572
7625.56 1505
7626.39 1475
7627.21 1512
7628.04 1480
7628.86 1570
7629.68 1606
7630.51 1619
7631.33 1693
7632.16 1700
7632.98 1770
7633.81 1839
7634.63 1745
7635.46 1728
7636.28 1611
7637.11 1735
7637.93 1579
7638.76 1522
7639.58 1500
7640.41 1450
7641.23 1464
7642.06 1484
7642.88 1405
7643.71 1467
7644.53 1417
7645.36 1410
7646.18 1353
7647.01 1310
7647.83 1335
7648.66 1318
7649.48 1410
7650.31 1322
7651.14 1386
7651.96 1388
7652.79 1361
7653.61 1336
7654.44 1257
7655.26 1306
7656.09 1327
7656.92 1308
7657.74 1356
7658.57 1242
7659.39 1243
7660.22 1316
7661.05 1441
7661.87 1394
7662.70 1446
7663.52 1511
7664.35 1303
7665.18 1320
7666.00 1372
7666.83 1384
7667.66 1329
7668.48 1323
7669.31 1396
7670.14 1292
7670.96 1255
7671.79 1345
7672.62 1329
7673.44 1398
7674.27 1448
7675.10 1317
7675.92 1325
7676.75 1327
7677.58 1368
7678.40 1306
7679.23 1344
7680.06 1296
7680.89 1300
7681.71 1211
7682.54 1264
7683.37 1300
7684.19 1337
7685.02 1296
7685.85 1396
7686.68 1376
7687.50 1322
7688.33 1250
7689.16 1335
7689.99 1461
7690.81 1297
7691.64 1352
7692.47 1285
7693.30 1302
7694.13 1366
7694.95 1369
7695.78 1287
7696.61 1348
7697.44 1369
7698.27 1383
7699.09 1347
7699.92 1390
7700.75 1424
7701.58 1309
7702.41 1341
7703.24 1372
7704.06 1375
7704.89 1357
7705.72 1304
7706.55 1308
7707.38 1317
7708.21 1364
7709.04 1339
7709.86 1402
7710.69 1248
7711.52 1311
7712.35 1387
7713.18 1318
7714.01 1339
7714.84 1467
7715.67 1441
7716.50 1349
7717.32 1332
7718.15 1350
7718.98 1335
7719.81 1378
7720.64 1330
7721.47 1307
7722.30 1312
7723.13 1288
7723.96 1384
7724.79 1394
7725.62 1341
7726.45 1314
7727.28 1355
7728.11 1231
7728.94 1385
7729.77 1388
7730.60 1380
7731.43 1368
7732.26 1320
7733.09 1401
7733.92 1295
7734.75 1324
7735.58 1423
7736.41 1423
7737.24 1370
7738.07 1268
7738.90 1260
7739.73 1205
7740.56 1279
7741.39 1231
7742.22 1180
7743.05 1356
7743.88 1410
7744.71 1411
7745.54 1428
7746.37 1403
7747.20 1542
7748.03 1625
7748.87 1693
7749.70 1690
7750.53 1658
7751.36 1770
7752.19 1713
7753.02 1689
7753.85 1659
7754.68 1533
7755.51 1361
7756.34 1369
7757.18 1330
7758.01 1345
7758.84 1403
7759.67 1350
7760.50 1309
7761.33 1274
7762.16 1288
7763.00 1372
7763.83 1337
7764.66 1313
7765.49 1393
7766.32 1264
7767.16 1279
7767.99 1301
7768.82 1252
7769.65 1225
7770.48 1244
7771.31 1196
7772.15 1295
7772.98 1235
7773.81 1223
7774.64 1154
7775.48 1229
7776.31 1286
7777.14 1283
7777.97 1254
7778.81 1219
7779.64 1197
7780.47 1233
7781.30 1236
7782.14 1258
7782.97 1302
7783.80 1269
7784.63 1288
7785.47 1315
7786.30 1330
7787.13 1421
7787.97 1299
7788.80 1426
7789.63 1498
7790.46 1303
7791.30 1274
7792.13 1296
7792.96 1236
7793.80 1244
7794.63 1244
7795.46 1241
7796.30 1269
7797.13 1279
7797.96 1307
7798.80 1362
7799.63 1306
7800.46 1264
7801.30 1298
7802.13 1306
7802.97 1311
7803.80 1316
7804.63 1302
7805.47 1224
7806.30 1237
7807.13 1246
7807.97 1296
7808.80 1321
7809.64 1339
7810.47 1330
7811.31 1321
7812.14 1287
7812.97 1278
7813.81 1331
7814.64 1342
7815.48 1291
7816.31 1364
7817.15 1392
7817.98 1435
7818.82 1374
7819.65 1454
7820.48 1452
7821.32 1386
7822.15 1357
7822.99 1428
7823.82 1442
7824.66 1392
7825.49 1398
7826.33 1438
7827.16 1395
7828.00 1383
7828.83 1428
7829.67 1430
7830.50 1409
7831.34 1419
7832.17 1388
7833.01 1428
7833.85 1440
7834.68 1376
7835.52 1319
7836.35 1466
7837.19 1373
7838.02 1366
7838.86 1428
7839.69 1433
7840.53 1383
7841.37 1429
7842.20 1432
7843.04 1378
7843.87 1451
7844.71 1380
7845.55 1344
7846.38 1352
7847.22 1275
7848.05 1332
7848.89 1321
7849.73 1308
7850.56 1300
7851.40 1245
7852.24 1328
7853.07 1337
7853.91 1308
7854.74 1273
7855.58 1227
7856.42 1158
7857.25 1227
7858.09 1253
7858.93 1235
7859.76 1268
7860.60 1277
7861.44 1289
7862.28 1354
7863.11 1303
7863.95 1239
7864.79 1268
7865.62 1248
7866.46 1260
7867.30 1217
7868.14 1278
7868.97 1264
7869.81 1255
7870.65 1296
7871.48 1312
7872.32 1243
7873.16 1316
7874.00 1312
7874.83 1300
7875.67 1313
7876.51 1381
7877.35 1327
7878.19 1277
7879.02 1384
7879.86 1450
7880.70 1324
7881.54 1461
7882.37 1365
7883.21 1319
7884.05 1282
7884.89 1277
7885.73 1331
7886.57 1325
7887.40 1474
7888.24 1383
7889.08 1340
7889.92 1290
7890.76 1308
7891.60 1334
7892.43 1328
7893.27 1341
7894.11 1426
7894.95 1278
7895.79 1259
7896.63 1212
7897.47 1276
7898.30 1440
7899.14 1403
7899.98 1376
7900.82 1301
7901.66 1342
7902.50 1296
7903.34 1404
7904.18 1469
7905.02 1383
7905.86 1306
7906.70 1165
7907.54 1283
7908.37 1393
7909.21 1281
7910.05 1259
7910.89 1239
7911.73 1285
7912.57 1478
7913.41 1385
7914.25 1381
7915.09 1475
7915.93 1526
7916.77 1528
7917.61 1675
7918.45 1684
7919.29 1665
7920.13 1621
7920.97 1715
7921.81 1695
7922.65 1667
7923.49 1618
7924.33 1537
7925.17 1547
7926.01 1428
7926.85 1320
7927.69 1315
7928.53 1279
7929.37 1274
7930.21 1219
7931.05 1319
7931.90 1296
7932.74 1309
7933.58 1259
7934.42 1283
7935.26 1195
7936.10 1267
7936.94 1235
7937.78 1217
7938.62 1202
7939.46 1127
7940.30 1266
7941.14 1292
7941.99 1198
7942.83 1211
7943.67 1340
7944.51 1291
7945.35 1284
7946.19 1357
7947.03 1269
7947.88 1243
7948.72 1334
7949.56 1231
7950.40 1296
7951.24 1265
7952.08 1279
7952.93 1268
7953.77 1238
7954.61 1320
7955.45 1356
7956.29 1268
7957.13 1334
7957.98 1266
7958.82 1183
7959.66 1196
7960.50 1217
7961.35 1246
7962.19 1434
7963.03 1309
7963.87 1166
7964.71 1206
7965.56 1219
7966.40 1194
7967.24 1169
7968.08 1169
7968.93 1182
7969.77 1217
7970.61 1225
7971.45 1374
7972.30 1311
7973.14 1153
7973.98 1242
7974.83 1222
7975.67 1242
7976.51 1193
7977.36 1186
7978.20 1239
7979.04 1254
7979.88 1243
7980.73 1172
7981.57 1216
7982.41 1196
7983.26 1183
7984.10 1207
7984.94 1273
7985.79 1254
7986.63 1160
7987.47 1177
7988.32 1150
7989.16 1129
7990.01 1204
7990.85 1263
7991.69 1266
7992.54 1148
7993.38 1080
7994.23 1166
7995.07 1206
7995.91 1243
7996.76 1287
7997.60 1186
7998.45 1160
7999.29 1171
8000.13 1227
8000.98 1240
8001.82 1233
8002.67 1189
8003.51 1197
8004.36 1178
8005.20 1199
8006.04 1143
8006.89 1116
8007.73 1109
8008.58 1155
8009.42 1152
8010.27 1110
8011.11 1176
8011.96 1170
8012.80 1190
8013.65 1113
8014.49 1198
8015.34 1197
8016.18 1208
8017.03 1139
8017.87 1138
8018.72 1201
8019.56 1180
8020.41 1116
8021.25 1166
8022.10 1188
8022.95 1129
8023.79 1118
8024.64 1105
8025.48 1124
8026.33 1209
8027.17 1255
8028.02 1140
8028.86 1195
8029.71 1199
8030.56 1197
8031.40 1174
8032.25 1214
8033.09 1190
8033.94 1253
8034.79 1171
8035.63 1181
8036.48 1051
8037.32 1237
8038.17 1192
8039.02 1206
8039.86 1221
8040.71 1209
8041.56 1178
8042.40 1110
8043.25 1099
8044.10 1149
8044.94 1183
8045.79 1091
8046.64 1098
8047.48 1144
8048.33 1119
8049.18 1160
8050.02 1193
8050.87 1192
8051.72 1134
8052.56 1205
8053.41 1113
8054.26 1184
8055.11 1106
8055.95 1067
8056.80 1087
8057.65 1121
8058.49 1103
8059.34 1144
8060.19 1067
8061.04 1105
8061.88 1117
8062.73 1027
8063.58 1079
8064.43 1154
8065.27 1059
8066.12 1101
8066.97 1074
8067.82 1076
8068.67 1091
8069.51 1144
8070.36 1082
8071.21 1112
8072.06 1140
8072.91 1072
8073.75 1102
8074.60 1131
8075.45 1075
8076.30 1080
8077.15 1097
8078.00 1084
8078.84 1035
8079.69 1096
8080.54 1082
8081.39 1044
8082.24 1033
8083.09 1035
8083.94 1114
8084.78 1088
8085.63 1100
8086.48 1099
8087.33 1065
8088.18 1059
8089.03 1108
8089.88 1040
8090.73 975
8091.58 1017
8092.42 1019
8093.27 1040
8094.12 1141
8094.97 1103
8095.82 1042
8096.67 1144
8097.52 1128
8098.37 1056
8099.22 1036
8100.07 1052
8100.92 1102
8101.77 1123
8102.62 1044
8103.47 1024
8104.32 1037
8105.17 1124
8106.02 1112
8106.87 1128
8107.72 1072
8108.57 1082
8109.42 1114
8110.27 1037
8111.12 1053
8111.97 1027
8112.82 1075
8113.67 1025
8114.52 1123
8115.37 1043
8116.22 1097
8117.07 1094
8117.92 1018
8118.77 1068
8119.62 1149
8120.47 1139
8121.32 1145
8122.17 1037
8123.02 978
8123.87 1037
8124.72 1083
8125.57 1186
8126.43 1050
8127.28 1058
8128.13 1100
8128.98 1046
8129.83 1069
8130.68 1093
8131.53 1000
8132.38 1072
8133.23 983
8134.09 1036
8134.94 1026
8135.79 1073
8136.64 1062
8137.49 1029
8138.34 1103
8139.19 1064
8140.05 1106
8140.90 1061
8141.75 1076
8142.60 1076
8143.45 1108
8144.30 1155
8145.16 1147
8146.01 1135
8146.86 1040
8147.71 1052
8148.56 999
8149.42 1051
8150.27 1082
8151.12 1060
8151.97 1054
8152.83 1128
8153.68 1121
8154.53 1047
8155.38 1147
8156.24 1181
8157.09 1072
8157.94 1201
8158.79 1112
8159.65 1027
8160.50 1078
8161.35 1022
8162.20 1025
8163.06 1066
8163.91 1118
8164.76 1071
8165.62 1070
8166.47 1212
8167.32 1067
8168.17 1031
8169.03 1116
8169.88 1108
8170.73 1015
8171.59 992
8172.44 1035
8173.29 1018
8174.15 1027
8175.00 1009
8175.85 1004
8176.71 1097
8177.56 1059
8178.42 974
8179.27 1044
8180.12 1010
8180.98 989
8181.83 1096
8182.68 1125
8183.54 1057
8184.39 1068
8185.25 1057
8186.10 1037
8186.95 1092
8187.81 1027
8188.66 1011
8189.52 982
8190.37 1102
8191.22 1030
8192.08 1046
8192.93 1010
8193.79 946
8194.64 974
8195.50 1001
8196.35 989
8197.21 1000
8198.06 1048
8198.92 1031
8199.77 1012
8200.63 1047
8201.48 992
8202.33 1071
8203.19 1073
8204.04 995
8204.90 1023
8205.75 1104
8206.61 1062
8207.47 1026
8208.32 1059
8209.18 1121
8210.03 1035
8210.89 1054
8211.74 1080
8212.60 1087
8213.45 1028
8214.31 1062
8215.16 970
8216.02 1016
8216.87 1016
8217.73 1044
8218.59 1040
8219.44 993
8220.30 1001
8221.15 1043
8222.01 1119
8222.87 1068
8223.72 1124
8224.58 1017
8225.43 1053
8226.29 1087
8227.15 1067
8228.00 1138
8228.86 1106
8229.71 1112
8230.57 1040
8231.43 1050
8232.28 1062
8233.14 1092
8234.00 1079
8234.85 1044
8235.71 1061
8236.57 990
8237.42 1015
8238.28 1001
8239.14 1000
8239.99 1035
8240.85 1166
8241.71 1024
8242.56 1136
8243.42 1080
8244.28 1031
8245.14 1029
8245.99 1026
8246.85 980
8247.71 1014
8248.56 1086
8249.42 1085
8250.28 1011
8251.14 1122
8251.99 1053
8252.85 1100
8253.71 1062
8254.57 1065
8255.42 1055
8256.28 1070
8257.14 1024
8258.00 1029
8258.86 1056
8259.71 1048
8260.57 1026
8261.43 1072
8262.29 1055
8263.15 1024
8264.00 1115
8264.86 1055
8265.72 1027
8266.58 1096
8267.44 1064
8268.29 1073
8269.15 1044
8270.01 1054
8270.87 1039
8271.73 1150
8272.59 988
8273.45 1000
8274.30 1059
8275.16 990
8276.02 1055
8276.88 1117
8277.74 1099
8278.60 1031
8279.46 1031
8280.32 1052
8281.18 1059
8282.03 995
8282.89 1101
8283.75 1106
8284.61 1092
8285.47 1050
8286.33 1056
8287.19 1047
8288.05 993
8288.91 1071
8289.77 1117
8290.63 1166
8291.49 1122
8292.35 1098
8293.21 1155
8294.07 1124
8294.93 1092
8295.78 1110
8296.64 1171
8297.50 1101
8298.36 1038
8299.22 1068
8300.08 1104
8300.94 1093
8301.80 1127
8302.66 1021
8303.52 1062
8304.38 1122
8305.25 1088
8306.11 1051
8306.97 1075
8307.83 1037
8308.69 1034
8309.55 1075
8310.41 1026
8311.27 1123
8312.13 1070
8312.99 1053
8313.85 1050
8314.71 1085
8315.57 1124
8316.43 1111
8317.29 1029
8318.15 1087
8319.02 1189
8319.88 1260
8320.74 1212
8321.60 1121
8322.46 1089
8323.32 1100
8324.18 1110
8325.04 1092
8325.90 1092
8326.77 1074
8327.63 1024
8328.49 1053
8329.35 1059
8330.21 1060
8331.07 1162
8331.93 1103
8332.80 1092
8333.66 1051
8334.52 1123
8335.38 1099
8336.24 1150
8337.11 1156
8337.97 1114
8338.83 1104
8339.69 1081
8340.55 1144
8341.42 1121
8342.28 1093
8343.14 1150
8344.00 1166
8344.86 1185
8345.73 1184
8346.59 1092
8347.45 1117
8348.31 1201
8349.18 1176
8350.04 1212
8350.90 1176
8351.76 1265
8352.63 1134
8353.49 1179
8354.35 1193
8355.22 1218
8356.08 1199
8356.94 1227
8357.80 1143
8358.67 1171
8359.53 1224
8360.39 1265
8361.26 1296
8362.12 1223
8362.98 1282
8363.85 1152
8364.71 1150
8365.57 1143
8366.44 1136
8367.30 1236
8368.16 1334
8369.03 1235
8369.89 1217
8370.75 1317
8371.62 1230
8372.48 1245
8373.35 1264
8374.21 1301
8375.07 1352
8375.94 1251
8376.80 1233
8377.67 1263
8378.53 1336
8379.39 1299
8380.26 1306
8381.12 1301
8381.99 1287
8382.85 1329
8383.71 1310
8384.58 1328
8385.44 1340
8386.31 1294
8387.17 1374
8388.04 1323
8388.90 1432
8389.77 1499
8390.63 1372
8391.50 1496
8392.36 1407
8393.22 1410
8394.09 1452
8394.95 1479
8395.82 1452
8396.68 1367
8397.55 1368
8398.41 1508
8399.28 1436
8400.14 1439
8401.01 1426
8401.88 1391
8402.74 1420
8403.61 1510
8404.47 1511
8405.34 1543
8406.20 1501
8407.07 1607
8407.93 1632
8408.80 1617
8409.66 1536
8410.53 1522
8411.40 1536
8412.26 1636
8413.13 1644
8413.99 1657
8414.86 1682
8415.73 1577
8416.59 1544
8417.46 1546
8418.32 1590
8419.19 1691
8420.06 1626
8420.92 1582
8421.79 1566
8422.65 1593
8423.52 1839
8424.39 1757
8425.25 1760
8426.12 1833
8426.99 1701
8427.85 1812
8428.72 1815
8429.59 1869
8430.45 1801
8431.32 1787
8432.19 1928
8433.05 1902
8433.92 1863
8434.79 1802
8435.65 1904
8436.52 1985
8437.39 2016
8438.26 2094
8439.12 2000
8439.99 2040
8440.86 2108
8441.73 2152
8442.59 2094
8443.46 2134
8444.33 2235
8445.19 2312
8446.06 2168
8446.93 2175
8447.80 2209
8448.67 2300
8449.53 2272
8450.40 2398
8451.27 2491
8452.14 2557
8453.00 2750
8453.87 2895
8454.74 3313
8455.61 3776
8456.48 4412
8457.34 4740
8458.21 5319
8459.08 5307
8459.95 5178
8460.82 4925
8461.69 4458
8462.55 4076
8463.42 3508
8464.29 3042
8465.16 2888
8466.03 2695
8466.90 2209
8467.77 2089
8468.63 2107
8469.50 1923
8470.37 1924
8471.24 2003
8472.11 1908
8472.98 1789
8473.85 1873
8474.72 1811
8475.58 1879
8476.45 1837
8477.32 1841
8478.19 1737
8479.06 1750
8479.93 1851
8480.80 1901
8481.67 1808
8482.54 1771
8483.41 1759
8484.28 1756
8485.15 1775
8486.02 1926
8486.89 1812
8487.76 1800
8488.63 1940
8489.50 1976
8490.37 1938
8491.24 1968
8492.11 2050
8492.98 2111
8493.85 1990
8494.72 2107
8495.59 2225
8496.46 2376
8497.33 2366
8498.20 2274
8499.07 2229
8499.94 2145
8500.81 2027
8501.68 1992
8502.55 1942
8503.42 1886
8504.29 1822
8505.16 1801
8506.03 1809
8506.90 1783
8507.77 1727
8508.64 1859
8509.51 1877
8510.38 1832
8511.25 1780
8512.13 1819
8513.00 1860
8513.87 1770
8514.74 1904
8515.61 1934
8516.48 1874
8517.35 1858
8518.22 1900
8519.09 1866
8519.97 1891
8520.84 2014
8521.71 2014
8522.58 2011
8523.45 2004
8524.32 1967
8525.19 1933
8526.07 2010
8526.94 2025
8527.81 1994
8528.68 1999
8529.55 2007
8530.43 2017
8531.30 1930
8532.17 1938
8533.04 2026
8533.91 2079
8534.79 1980
8535.66 2058
8536.53 2145
8537.40 2141
8538.27 2046
8539.15 2134
8540.02 2041
8540.89 2019
8541.76 1920
8542.64 1900
8543.51 1917
8544.38 1844
8545.25 1959
8546.13 1820
8547.00 1668
8547.87 1730
8548.74 1758
8549.62 1794
8550.49 1686
8551.36 1741
8552.24 1845
8553.11 1689
8553.98 1682
8554.86 1809
8555.73 1833
8556.60 1881
8557.48 1898
8558.35 1826
8559.22 1753
8560.10 1824
8560.97 1724
8561.84 1770
8562.72 1755
8563.59 1718
8564.46 1721
8565.34 1661
8566.21 1596
8567.08 1680
8567.96 1704
8568.83 1663
8569.71 1675
8570.58 1657
8571.45 1683
8572.33 1635
8573.20 1721
8574.08 1756
8574.95 1663
8575.82 1583
8576.70 1644
8577.57 1636
8578.45 1655
8579.32 1712
8580.20 1574
8581.07 1490
8581.94 1597
8582.82 1608
8583.69 1536
8584.57 1611
8585.44 1652
8586.32 1610
8587.19 1773
8588.07 1650
8588.94 1579
8589.82 1607
8590.69 1681
8591.57 1608
8592.44 1634
8593.32 1663
8594.19 1645
8595.07 1684
8595.94 1574
8596.82 1606
8597.69 1692
8598.57 1684
8599.44 1666
8600.32 1712
8601.19 1706
8602.07 1668
8602.95 1778
8603.82 1803
8604.70 1823
8605.57 1781
8606.45 1771
8607.32 1722
8608.20 1737
8609.08 1794
8609.95 1727
8610.83 1764
8611.70 1807
8612.58 1846
8613.46 1858
8614.33 1797
8615.21 1720
8616.08 1744
8616.96 1739
8617.84 1776
8618.71 1799
8619.59 1789
8620.47 1839
8621.34 1698
8622.22 1702
8623.10 1708
8623.97 1787
8624.85 1760
8625.73 1788
8626.60 1917
8627.48 1846
8628.36 1840
8629.23 2027
8630.11 1996
8630.99 1922
8631.87 2005
8632.74 2130
8633.62 2024
8634.50 1958
8635.37 1850
8636.25 2056
8637.13 2017
8638.01 2006
8638.88 1909
8639.76 1953
8640.64 1983
8641.52 2060
8642.39 2141
8643.27 2063
8644.15 2044
8645.03 2043
8645.90 2154
8646.78 2143
8647.66 2076
8648.54 2198
8649.42 2229
8650.29 2173
8651.17 2209
8652.05 2320
8652.93 2240
8653.81 2287
8654.68 2228
8655.56 2255
8656.44 2300
8657.32 2249
8658.20 2273
8659.08 2295
8659.95 2200
8660.83 2287
8661.71 2363
8662.59 2274
8663.47 2223
8664.35 2199
8665.23 2323
8666.10 2372
8666.98 2284
8667.86 2297
8668.74 2238
8669.62 2310
8670.50 2483
8671.38 2412
8672.26 2445
8673.14 2529
8674.02 2834
8674.90 2809
8675.77 2929
8676.65 3125
8677.53 3048
8678.41 2871
8679.29 3078
8680.17 2894
8681.05 2844
8681.93 2788
8682.81 2730
8683.69 2724
8684.57 2690
8685.45 2601
8686.33 2660
8687.21 2729
8688.09 2644
8688.97 2697
8689.85 2816
8690.73 3074
8691.61 3397
8692.49 3660
8693.37 4207
8694.25 4422
8695.13 4661
8696.01 4680
8696.89 4470
8697.77 4240
8698.65 4065
8699.53 3590
8700.41 3217
8701.29 2968
8702.17 2914
8703.05 2694
8703.94 2626
8704.82 2438
8705.70 2337
8706.58 2326
8707.46 2288
8708.34 2255
8709.22 2239
8710.10 2288
8710.98 2420
8711.86 2349
8712.75 2289
8713.63 2345
8714.51 2349
8715.39 2342
8716.27 2225
8717.15 2299
8718.03 2281
8718.91 2304
8719.80 2409
8720.68 2312
8721.56 2472
8722.44 2456
8723.32 2349
8724.20 2337
8725.09 2345
8725.97 2469
8726.85 2514
8727.73 2408
8728.61 2538
8729.50 2519
8730.38 2526
8731.26 2500
8732.14 2661
8733.02 2629
8733.91 2606
8734.79 2633
8735.67 2616
8736.55 2590
8737.44 2600
8738.32 2637
8739.20 2630
8740.08 2517
8740.97 2571
8741.85 2500
8742.73 2443
8743.61 2537
8744.50 2590
8745.38 2591
8746.26 2471
8747.15 2529
8748.03 2448
8748.91 2467
8749.79 2545
8750.68 2527
8751.56 2577
8752.44 2606
8753.33 2632
8754.21 2752
8755.09 2685
8755.98 2706
8756.86 2775
8757.74 2833
8758.63 2666
8759.51 2665
8760.39 2710
8761.28 2751
8762.16 2772
8763.05 2891
8763.93 2956
8764.81 2883
8765.70 2866
8766.58 3153
8767.46 3091
8768.35 3049
8769.23 3230
8770.12 3138
8771.00 3166
8771.89 3239
8772.77 3115
8773.65 3089
8774.54 2982
8775.42 3079
8776.31 3136
8777.19 2999
8778.08 3010
8778.96 3132
8779.84 3415
8780.73 3890
8781.61 4482
8782.50 5044
8783.38 5303
8784.27 5648
8785.15 5967
8786.04 6009
8786.92 5660
8787.81 5133
8788.69 4648
8789.58 4232
8790.46 3835
8791.35 3351
8792.23 3138
8793.12 2969
8794.00 2851
8794.89 2707
8795.77 2721
8796.66 2720
8797.55 2875
8798.43 3024
8799.32 3068
8800.20 2974
8801.09 2969
8801.97 3088
8802.86 2995
8803.74 2941
8804.63 2794
8805.52 2539
8806.40 2488
8807.29 2453
8808.17 2295
8809.06 2208
8809.95 2362
8810.83 2329
8811.72 2319
8812.60 2330
8813.49 2429
8814.38 2371
8815.26 2330
8816.15 2413
8817.04 2304
8817.92 2333
8818.81 2346
8819.70 2375
8820.58 2408
8821.47 2490
8822.36 2503
8823.24 2414
8824.13 2423
8825.02 2361
8825.90 2246
8826.79 2189
8827.68 2212
8828.56 2196
8829.45 2033
8830.34 2090
8831.23 2124
8832.11 2198
8833.00 2191
8833.89 2064
8834.77 1991
8835.66 2007
8836.55 2030
8837.44 2075
8838.32 2164
8839.21 2222
8840.10 2188
8840.99 2248
8841.88 2220
8842.76 2259
8843.65 2191
8844.54 2095
8845.43 2196
8846.31 2124
8847.20 2154
8848.09 2186
8848.98 2097
8849.87 2190
8850.75 2227
8851.64 2194
8852.53 2269
8853.42 2315
8854.31 2188
8855.20 2121
8856.08 2138
8856.97 2156
8857.86 2226
8858.75 2085
8859.64 2080
8860.53 2163
8861.42 2053
8862.30 2135
8863.19 2175
8864.08 2095
8864.97 2101
8865.86 1979
8866.75 1970
8867.64 2068
8868.53 1976
8869.42 1916
8870.30 1893
8871.19 1916
8872.08 1867
8872.97 1799
8873.86 1924
8874.75 1788
8875.64 1704
8876.53 1821
8877.42 1790
8878.31 1742
8879.20 1760
8880.09 1858
8880.98 1760
8881.87 1745
8882.76 1689
8883.65 1672
8884.54 1577
8885.43 1703
8886.32 1672
8887.21 1680
8888.10 1655
8888.99 1594
8889.88 1617
8890.77 1656
8891.66 1589
8892.55 1578
8893.44 1593
8894.33 1645
8895.22 1521
8896.11 1499
8897.00 1523
8897.89 1551
8898.78 1440
8899.67 1482
8900.56 1573
8901.45 1510
8902.34 1529
8903.23 1499
8904.12 1452
8905.02 1458
8905.91 1428
8906.80 1390
8907.69 1382
8908.58 1458
8909.47 1434
8910.36 1331
8911.25 1383
8912.14 1381
8913.04 1457
8913.93 1392
8914.82 1494
8915.71 1438
8916.60 1394
8917.49 1395
8918.38 1301
8919.28 1381
8920.17 1379
8921.06 1338
8921.95 1314
8922.84 1417
8923.73 1384
8924.63 1369
8925.52 1318
8926.41 1379
8927.30 1349
8928.19 1287
8929.09 1352
8929.98 1333
8930.87 1354
8931.76 1283
8932.65 1284
8933.55 1336
8934.44 1354
8935.33 1262
8936.22 1245
8937.12 1243
8938.01 1220
8938.90 1186
8939.79 1236
8940.69 1271
8941.58 1240
8942.47 1270
8943.37 1217
8944.26 1147
8945.15 1113
8946.04 1146
8946.94 1293
8947.83 1232
8948.72 1175
8949.62 1173
8950.51 1202
8951.40 1149
8952.30 1197
8953.19 1180
8954.08 1210
8954.98 1265
8955.87 1140
8956.76 1137
8957.66 1224
8958.55 1199
8959.44 1188
8960.34 1184
8961.23 1190
8962.12 1220
8963.02 1127
8963.91 1086
8964.81 1223
8965.70 1139
8966.59 1140
8967.49 1215
8968.38 1150
8969.28 1121
8970.17 1188
8971.06 1129
8971.96 1154
8972.85 1142
8973.75 1162
8974.64 1125
8975.54 1154
8976.43 1157
8977.32 1164
8978.22 1092
8979.11 1120
8980.01 1132
8980.90 1103
8981.80 1104
8982.69 1060
8983.59 1149
8984.48 1095
8985.38 1034
8986.27 1024
8987.17 1066
8988.06 1139
8988.96 1086
8989.85 950
8990.75 1011
8991.64 1057
8992.54 1182
8993.43 1214
8994.33 1137
8995.22 1115
8996.12 1084
8997.01 1048
8997.91 1022
8998.81 988
8999.70 1074
9000.60 1037
9001.49 992
9002.39 953
9003.28 1045
9004.18 1011
9005.08 1034
9005.97 1055
9006.87 1020
9007.76 985
9008.66 1019
9009.56 1085
9010.45 1093
9011.35 1036
9012.24 1039
9013.14 1042
9014.04 1011
9014.93 912
9015.83 981
9016.73 983
9017.62 967
9018.52 930
9019.42 938
9020.31 961
9021.21 962
9022.11 971
9023.00 999
9023.90 991
9024.80 964
9025.69 960
9026.59 977
9027.49 982
9028.38 895
9029.28 944
9030.18 937
9031.08 962
9031.97 981
9032.87 888
9033.77 958
9034.66 1005
9035.56 1000
9036.46 1020
9037.36 1041
9038.25 944
9039.15 953
9040.05 921
9040.95 919
9041.85 945
9042.74 916
9043.64 999
9044.54 1007
9045.44 1002
9046.33 995
9047.23 978
9048.13 1087
9049.03 1033
9049.93 1019
9050.82 1017
9051.72 957
9052.62 938
9053.52 906
9054.42 945
9055.32 992
9056.21 930
9057.11 887
9058.01 957
9058.91 907
9059.81 880
9060.71 897
9061.61 916
9062.50 937
9063.40 943
9064.30 998
9065.20 929
9066.10 950
9067.00 936
9067.90 994
9068.80 943
9069.70 980
9070.60 866
9071.49 940
9072.39 970
9073.29 959
9074.19 974
9075.09 953
9075.99 942
9076.89 910
9077.79 1005
9078.69 904
9079.59 895
9080.49 985
9081.39 988
9082.29 927
9083.19 962
9084.09 948
9084.99 957
9085.89 934
9086.79 861
9087.69 944
9088.59 941
9089.49 952
9090.39 925
9091.29 870
9092.19 915
9093.09 900
9093.99 903
9094.89 946
9095.79 894
9096.69 975
9097.59 890
9098.49 905
9099.39 906
9100.29 965
9101.19 931
9102.09 859
9102.99 934
9103.90 959
9104.80 917
9105.70 950
9106.60 941
9107.50 899
9108.40 840
9109.30 889
9110.20 896
9111.10 854
9112.00 933
9112.91 925
9113.81 844
9114.71 955
9115.61 953
9116.51 883
9117.41 923
9118.31 907
9119.22 807
9120.12 840
9121.02 918
9121.92 933
9122.82 920
9123.72 958
9124.63 911
9125.53 973
9126.43 960
9127.33 890
9128.23 943
9129.14 978
9130.04 936
9130.94 861
9131.84 904
9132.74 878
9133.65 949
9134.55 868
9135.45 841
9136.35 846
9137.26 808
9138.16 894
9139.06 902
9139.96 881
9140.87 888
9141.77 868
9142.67 852
9143.57 881
9144.48 828
9145.38 899
9146.28 937
9147.19 926
9148.09 870
9148.99 818
9149.90 880
9150.80 978
9151.70 831
9152.60 830
9153.51 968
9154.41 1008
9155.31 912
9156.22 933
9157.12 934
9158.02 891
9158.93 900
9159.83 925
9160.74 880
9161.64 903
9162.54 938
9163.45 1019
9164.35 943
9165.25 968
9166.16 912
9167.06 866
9167.97 937
9168.87 902
9169.77 953
9170.68 876
9171.58 980
9172.49 936
9173.39 979
9174.30 930
9175.20 872
9176.10 901
9177.01 854
9177.91 918
9178.82 854
9179.72 878
9180.63 874
9181.53 821
9182.44 902
9183.34 924
9184.25 921
9185.15 979
9186.05 945
9186.96 913
9187.86 853
9188.77 897
9189.67 942
9190.58 932
9191.48 935
9192.39 948
9193.30 842
9194.20 913
9195.11 903
9196.01 849
9196.92 909
9197.82 903
9198.73 955
9199.63 983
9200.54 988
9201.44 954
9202.35 971
9203.26 901
9204.16 1003
9205.07 959
9205.97 900
9206.88 918
9207.78 987
9208.69 888
9209.60 900
9210.50 940
9211.41 892
9212.32 900
9213.22 923
9214.13 970
9215.03 928
9215.94 967
9216.85 899
9217.75 912
9218.66 917
9219.57 853
9220.47 942
9221.38 941
9222.29 942
9223.19 902
9224.10 923
9225.01 923
9225.91 895
9226.82 911
9227.73 943
9228.63 891
9229.54 863
9230.45 892
9231.36 906
9232.26 934
9233.17 956
9234.08 926
9234.98 856
9235.89 902
9236.80 897
9237.71 933
9238.61 979
9239.52 973
9240.43 928
9241.34 882
9242.24 891
9243.15 934
9244.06 876
9244.97 872
9245.87 883
9246.78 974
9247.69 948
9248.60 928
9249.51 922
9250.41 921
9251.32 894
9252.23 909
9253.14 877
9254.05 836
9254.96 916
9255.86 995
9256.77 892
9257.68 898
9258.59 925
9259.50 959
9260.41 900
9261.31 883
9262.22 898
9263.13 901
9264.04 866
9264.95 880
9265.86 899
9266.77 899
9267.68 895
9268.58 868
9269.49 850
9270.40 907
9271.31 911
9272.22 874
9273.13 969
9274.04 923
9274.95 926
9275.86 946
9276.77 932
9277.68 946
9278.59 952
9279.50 892
9280.40 965
9281.31 922
9282.22 934
9283.13 966
9284.04 961
9284.95 872
9285.86 874
9286.77 908
9287.68 895
9288.59 957
9289.50 931
9290.41 857
9291.32 854
9292.23 885
9293.14 951
9294.05 931
9294.96 929
9295.87 948
9296.78 903
9297.69 933
9298.60 891
9299.52 920
9300.43 944
9301.34 1055
9302.25 939
9303.16 880
9304.07 963
9304.98 892
9305.89 922
9306.80 884
9307.71 965
9308.62 915
9309.53 903
9310.44 1003
9311.36 955
9312.27 894
9313.18 887
9314.09 905
9315.00 947
9315.91 870
9316.82 900
9317.73 918
9318.64 943
9319.56 934
9320.47 895
9321.38 913
9322.29 890
9323.20 886
9324.11 924
9325.03 997
9325.94 930
9326.85 887
9327.76 874
9328.67 825
9329.59 865
9330.50 892
9331.41 926
9332.32 873
9333.23 840
9334.15 816
9335.06 874
9335.97 921
9336.88 847
9337.79 920
9338.71 875
9339.62 903
9340.53 921
9341.44 934
9342.36 933
9343.27 944
9344.18 934
9345.09 897
9346.01 893
9346.92 956
9347.83 965
9348.75 934
9349.66 894
9350.57 889
9351.48 952
9352.40 867
9353.31 934
9354.22 969
9355.14 949
9356.05 948
9356.96 991
9357.88 998
9358.79 971
9359.70 960
9360.62 965
9361.53 921
9362.44 941
9363.36 965
9364.27 941
9365.19 975
9366.10 932
9367.01 967
9367.93 960
9368.84 950
9369.75 962
9370.67 958
9371.58 939
9372.50 976
9373.41 970
9374.32 950
9375.24 959
9376.15 1025
9377.07 1034
9377.98 1020
9378.90 1008
9379.81 1066
9380.72 1026
9381.64 988
9382.55 939
9383.47 996
9384.38 972
9385.30 1003
9386.21 1006
9387.13 1049
9388.04 903
9388.96 966
9389.87 965
9390.79 896
9391.70 972
9392.62 1005
9393.53 1035
9394.45 1076
9395.36 1055
9396.28 1067
9397.19 1118
9398.11 1072
9399.02 1114
9399.94 1058
9400.85 1131
9401.77 1126
9402.68 1026
9403.60 1081
9404.52 1068
9405.43 1083
9406.35 1015
9407.26 982
9408.18 982
9409.09 1080
9410.01 1058
9410.93 977
9411.84 1072
9412.76 1080
9413.67 1046
9414.59 1058
9415.51 999
9416.42 1031
9417.34 1089
9418.26 1037
9419.17 1123
9420.09 1080
9421.00 1059
9421.92 1052
9422.84 1042
9423.75 1056
9424.67 1064
9425.59 1063
9426.50 1096
9427.42 1033
9428.34 1009
9429.25 1044
9430.17 1057
9431.09 1054
9432.00 1035
9432.92 1086
9433.84 1176
9434.76 1057
9435.67 1103
9436.59 1179
9437.51 1108
9438.42 1241
9439.34 1276
9440.26 1234
9441.18 1228
9442.09 1227
9443.01 1131
9443.93 1198
9444.85 1182
9445.76 1121
9446.68 1117
9447.60 1154
9448.52 1165
9449.43 1158
9450.35 1173
9451.27 1231
9452.19 1243
9453.11 1339
9454.02 1477
9454.94 1621
9455.86 1565
9456.78 1559
9457.70 1455
9458.62 1492
9459.53 1456
9460.45 1350
9461.37 1281
9462.29 1203
9463.21 1253
9464.13 1271
9465.04 1238
9465.96 1195
9466.88 1124
9467.80 1053
9468.72 1056
9469.64 1020
9470.56 1194
9471.48 1160
9472.39 1097
9473.31 1048
9474.23 1114
9475.15 1151
9476.07 1099
9476.99 1156
9477.91 1107
9478.83 1146
9479.75 1158
9480.67 1104
9481.59 1131
9482.51 1171
9483.42 1126
9484.34 1200
9485.26 1218
9486.18 1240
9487.10 1204
9488.02 1130
9488.94 1153
9489.86 1157
9490.78 1187
9491.70 1181
9492.62 1294
9493.54 1187
9494.46 1195
9495.38 1144
9496.30 1170
9497.22 1138
9498.14 1132
9499.06 1119
9499.98 1129
9500.90 1153
9501.82 1073
9502.74 992
9503.66 1074
9504.58 1063
9505.50 1034
9506.43 1017
9507.35 1118
9508.27 1099
9509.19 1100
9510.11 1125
9511.03 1077
9511.95 1072
9512.87 1154
9513.79 1130
9514.71 1112
9515.63 1122
9516.55 1066
9517.48 1141
9518.40 1127
9519.32 1073
9520.24 1116
9521.16 1137
9522.08 1198
9523.00 1202
9523.92 1131
9524.85 1116
9525.77 1135
9526.69 1135
9527.61 1124
9528.53 1114
9529.45 1158
9530.38 1214
9531.30 1239
9532.22 1213
9533.14 1176
9534.06 1232
9534.98 1222
9535.91 1209
9536.83 1320
9537.75 1319
9538.67 1193
9539.60 1215
9540.52 1131
9541.44 1233
9542.36 1220
9543.28 1181
9544.21 1216
9545.13 1144
9546.05 1167
9546.97 1118
9547.90 1117
9548.82 1107
9549.74 1093
9550.66 1111
9551.59 1098
9552.51 1098
9553.43 1119
9554.36 1170
9555.28 1180
9556.20 1101
9557.13 1084
9558.05 1086
9558.97 1117
9559.89 1119
9560.82 1147
9561.74 1184
9562.66 1109
9563.59 1128
9564.51 1163
9565.43 1159
9566.36 1125
9567.28 1114
9568.20 1160
9569.13 1188
9570.05 1100
9570.98 1132
9571.90 1113
9572.82 1143
9573.75 1114
9574.67 1149
9575.60 1085
9576.52 1100
9577.44 1098
9578.37 1052
9579.29 1065
9580.22 1087
9581.14 1130
9582.06 1048
9582.99 1149
9583.91 1180
9584.84 1162
9585.76 1201
9586.69 1214
9587.61 1127
9588.53 1197
9589.46 1179
9590.38 1217
9591.31 1157
9592.23 1214
9593.16 1170
9594.08 1160
9595.01 1153
9595.93 1174
9596.86 1229
9597.78 1260
9598.71 1178
9599.63 1267
9600.56 1231
9601.48 1287
9602.41 1205
9603.33 1224
9604.26 1281
9605.18 1178
9606.11 1219
9607.03 1248
9607.96 1283
9608.89 1261
9609.81 1322
9610.74 1264
9611.66 1225
9612.59 1259
9613.51 1313
9614.44 1356
9615.37 1383
9616.29 1233
9617.22 1253
9618.14 1302
9619.07 1352
9620.00 1279
9620.92 1289
9621.85 1334
9622.77 1276
9623.70 1289
9624.63 1253
9625.55 1424
9626.48 1424
9627.41 1454
9628.33 1352
9629.26 1377
9630.19 1349
9631.11 1325
9632.04 1303
9632.97 1384
9633.89 1418
9634.82 1390
9635.75 1435
9636.67 1464
9637.60 1452
9638.53 1388
9639.45 1502
9640.38 1510
9641.31 1566
9642.23 1527
9643.16 1506
9644.09 1535
9645.02 1451
9645.94 1512
9646.87 1532
9647.80 1488
9648.73 1587
9649.65 1564
9650.58 1758
9651.51 1753
9652.44 1666
9653.36 1656
9654.29 1688
9655.22 1658
9656.15 1654
9657.08 1661
9658.00 1623
9658.93 1603
9659.86 1609
9660.79 1504
9661.72 1605
9662.64 1599
9663.57 1592
9664.50 1604
9665.43 1509
9666.36 1532
9667.28 1522
9668.21 1570
9669.14 1611
9670.07 1637
9671.00 1643
9671.93 1634
9672.86 1622
9673.78 1665
9674.71 1591
9675.64 1574
9676.57 1641
9677.50 1611
9678.43 1578
9679.36 1616
9680.29 1578
9681.21 1628
9682.14 1698
9683.07 1813
9684.00 1711
9684.93 1651
9685.86 1761
9686.79 1713
9687.72 1718
9688.65 1806
9689.58 1770
9690.51 1897
9691.44 1735
9692.37 1703
9693.30 1745
9694.23 1715
9695.16 1741
9696.09 1784
9697.02 1911
9697.94 1956
9698.87 1983
9699.80 2051
9700.73 2158
9701.66 2313
9702.59 2295
9703.52 2319
9704.45 2292
9705.39 2332
9706.32 2098
9707.25 1954
9708.18 1882
9709.11 1900
9710.04 1785
9710.97 1785
9711.90 1784
9712.83 1813
9713.76 1772
9714.69 1649
9715.62 1760
9716.55 1742
9717.48 1726
9718.41 1773
9719.34 1788
9720.27 1739
9721.21 1767
9722.14 1669
9723.07 1653
9724.00 1686
9724.93 1586
9725.86 1557
9726.79 1527
9727.72 1495
9728.65 1518
9729.59 1432
9730.52 1542
9731.45 1579
9732.38 1618
9733.31 1677
9734.24 1602
9735.17 1652
9736.11 1630
9737.04 1582
9737.97 1577
9738.90 1632
9739.83 1557
9740.77 1530
9741.70 1586
9742.63 1541
9743.56 1409
9744.49 1474
9745.43 1474
9746.36 1367
9747.29 1439
9748.22 1484
9749.15 1412
9750.09 1433
9751.02 1489
9751.95 1431
9752.88 1418
9753.82 1321
9754.75 1307
9755.68 1421
9756.61 1497
9757.55 1352
9758.48 1309
9759.41 1322
9760.35 1428
9761.28 1427
9762.21 1410
9763.14 1341
9764.08 1301
9765.01 1399
9765.94 1348
9766.88 1372
9767.81 1426
9768.74 1415
9769.68 1420
9770.61 1507
9771.54 1384
9772.48 1330
9773.41 1335
9774.34 1302
9775.28 1317
9776.21 1356
9777.14 1435
9778.08 1435
9779.01 1384
9779.94 1352
9780.88 1456
9781.81 1526
9782.75 1564
9783.68 1459
9784.61 1423
9785.55 1476
9786.48 1439
9787.42 1400
9788.35 1356
9789.28 1342
9790.22 1401
9791.15 1437
9792.09 1377
9793.02 1284
9793.96 1205
9794.89 1244
9795.83 1238
9796.76 1238
9797.69 1225
9798.63 1206
9799.56 1198
9800.50 1246
9801.43 1289
9802.37 1279
9803.30 1310
9804.24 1226
9805.17 1189
9806.11 1190
9807.04 1266
9807.98 1253
9808.91 1148
9809.85 1186
9810.78 1139
9811.72 1111
9812.65 1104
9813.59 1130
9814.53 1098
9815.46 1029
9816.40 1105
9817.33 1063
9818.27 1057
9819.20 1076
9820.14 1103
9821.07 1128
9822.01 1124
9822.95 1094
9823.88 1098
9824.82 1050
9825.75 1036
9826.69 1053
9827.63 1123
9828.56 1111
9829.50 1119
9830.43 1095
9831.37 1099
9832.31 1084
9833.24 1035
9834.18 978
9835.12 967
9836.05 1015
9836.99 1056
9837.93 1067
9838.86 1095
9839.80 1126
9840.73 1048
9841.67 1008
9842.61 1060
9843.55 1088
9844.48 966
9845.42 1122
9846.36 1111
9847.29 1062
9848.23 1030
9849.17 1058
9850.10 1107
9851.04 1069
9851.98 1041
9852.92 1110
9853.85 1058
9854.79 1001
9855.73 1073
9856.67 1050
9857.60 1066
9858.54 1104
9859.48 1172
9860.42 1019
9861.35 943
9862.29 1030
9863.23 1025
9864.17 1027
9865.10 979
9866.04 972
9866.98 1028
9867.92 1022
9868.86 1051
9869.79 978
9870.73 944
9871.67 972
9872.61 1024
9873.55 1005
9874.48 1017
9875.42 983
9876.36 970
9877.30 1034
9878.24 1026
9879.18 958
9880.12 947
9881.05 1083
9881.99 1035
9882.93 1040
9883.87 974
9884.81 1000
9885.75 971
9886.69 920
9887.63 978
9888.56 968
9889.50 961
9890.44 1011
9891.38 1005
9892.32 928
9893.26 1066
9894.20 1054
9895.14 1022
9896.08 952
9897.02 918
9897.96 938
9898.90 1014
9899.84 985
9900.77 966
9901.71 1003
9902.65 985
9903.59 923
9904.53 971
9905.47 924
9906.41 944
9907.35 955
9908.29 955
9909.23 908
9910.17 984
9911.11 942
9912.05 941
9912.99 979
9913.93 924
9914.87 1003
9915.81 990
9916.75 930
9917.69 863
9918.63 919
9919.57 914
9920.52 931
9921.46 963
9922.40 974
9923.34 989
9924.28 997
9925.22 1077
9926.16 1042
9927.10 1104
9928.04 1141
9928.98 1227
9929.92 1345
9930.86 1321
9931.80 1274
9932.75 1232
9933.69 1089
9934.63 1190
9935.57 1089
9936.51 1020
9937.45 1011
9938.39 914
9939.33 945
9940.28 923
9941.22 881
9942.16 988
9943.10 934
9944.04 909
9944.98 901
9945.92 841
9946.87 911
9947.81 942
9948.75 925
9949.69 836
9950.63 910
9951.58 912
9952.52 857
9953.46 846
9954.40 885
9955.34 891
9956.29 1028
9957.23 994
9958.17 872
9959.11 860
9960.06 878
9961.00 924
9961.94 851
9962.88 882
9963.83 874
9964.77 885
9965.71 830
9966.65 827
9967.60 848
9968.54 851
9969.48 772
9970.42 808
9971.37 862
9972.31 891
9973.25 885
9974.20 872
9975.14 862
9976.08 826
9977.03 793
9977.97 906
9978.91 866
9979.86 811
9980.80 856
9981.74 860
9982.69 835
9983.63 863
9984.57 827
9985.52 824
9986.46 858
9987.40 836
9988.35 844
9989.29 825
9990.23 778
9991.18 805
9992.12 871
9993.07 908
9994.01 791
9994.95 828
9995.90 849
9996.84 837
9997.79 786
9998.73 795
9999.67 842
10000.62 819
10001.56 830
10002.51 824
10003.45 850
10004.40 866
10005.34 882
10006.29 877
10007.23 906
10008.17 874
10009.12 849
10010.06 815
10011.01 807
10011.95 829
10012.90 847
10013.84 809
10014.79 900
10015.73 837
10016.68 826
10017.62 858
10018.57 865
10019.51 890
10020.46 901
10021.40 795
10022.35 843
10023.29 794
10024.24 832
10025.19 828
10026.13 887
10027.08 817
10028.02 882
10028.97 865
10029.91 836
10030.86 826
10031.80 865
10032.75 790
10033.70 812
10034.64 870
10035.59 776
10036.53 826
10037.48 835
10038.43 852
10039.37 810
10040.32 829
10041.26 800
10042.21 787
10043.16 761
10044.10 802
10045.05 869
10046.00 847
10046.94 797
10047.89 815
10048.84 800
10049.78 806
10050.73 747
10051.68 770
10052.62 759
10053.57 758
10054.52 748
10055.46 793
10056.41 834
10057.36 782
10058.30 773
10059.25 795
10060.20 797
10061.15 801
10062.09 813
10063.04 817
10063.99 823
10064.93 814
10065.88 782
10066.83 737
10067.78 759
10068.72 764
10069.67 717
10070.62 735
10071.57 741
10072.51 756
10073.46 845
10074.41 799
10075.36 701
10076.31 742
10077.25 764
10078.20 729
10079.15 738
10080.10 753
10081.05 773
10081.99 795
10082.94 737
10083.89 707
10084.84 726
10085.79 745
10086.74 812
10087.68 763
10088.63 717
10089.58 744
10090.53 753
10091.48 775
10092.43 736
10093.37 753
10094.32 779
10095.27 724
10096.22 803
10097.17 831
10098.12 792
10099.07 802
10100.02 838
10100.97 797
10101.91 741
10102.86 764
10103.81 810
10104.76 710
10105.71 751
10106.66 768
10107.61 718
10108.56 770
10109.51 818
10110.46 741
10111.41 668
10112.36 737
10113.31 746
10114.26 740
10115.21 664
10116.16 763
10117.11 787
10118.06 754
10119.01 747
10119.96 734
10120.91 762
10121.86 763
10122.81 758
10123.76 770
10124.71 730
10125.66 772
10126.61 762
10127.56 703
10128.51 730
10129.46 725
10130.41 732
10131.36 756
10132.31 738
10133.26 741
10134.21 742
10135.16 733
10136.11 708
10137.06 766
10138.01 743
10138.96 721
10139.91 749
10140.86 743
10141.82 785
10142.77 808
10143.72 727
10144.67 725
10145.62 714
10146.57 653
10147.52 721
10148.47 770
10149.42 712
10150.38 709
10151.33 727
10152.28 720
10153.23 725
10154.18 725
10155.13 740
10156.09 643
10157.04 773
10157.99 698
10158.94 684
10159.89 741
10160.84 750
10161.80 792
10162.75 782
10163.70 722
10164.65 748
10165.60 750
10166.56 731
10167.51 757
10168.46 707
10169.41 723
10170.36 726
10171.32 771
10172.27 801
10173.22 747
10174.17 766
10175.13 768
10176.08 783
10177.03 746
10177.98 817
10178.94 753
10179.89 699
10180.84 734
10181.80 765
10182.75 744
10183.70 773
10184.65 773
10185.61 807
10186.56 805
10187.51 812
10188.47 741
10189.42 765
10190.37 775
10191.33 820
10192.28 788
10193.23 717
10194.19 752
10195.14 759
10196.09 735
10197.05 728
10198.00 730
10198.95 754
10199.91 696
10200.86 782
10201.82 777
10202.77 745
10203.72 707
10204.68 698
10205.63 780
10206.58 743
10207.54 798
10208.49 805
10209.45 755
10210.40 778
10211.36 838
10212.31 892
10213.26 849
10214.22 771
10215.17 742
10216.13 797
10217.08 754
10218.04 741
10218.99 805
10219.94 774
10220.90 786
10221.85 761
10222.81 720
10223.76 717
10224.72 729
10225.67 742
10226.63 731
10227.58 745
10228.54 717
10229.49 753
10230.45 783
10231.40 692
10232.36 797
10233.31 760
10234.27 745
10235.22 816
10236.18 848
10237.14 911
10238.09 882
10239.05 995
10240.00 883
10240.96 856
10241.91 856
10242.87 854
10243.82 826
10244.78 843
10245.74 829
10246.69 749
10247.65 757
10248.60 752
10249.56 765
10250.52 685
10251.47 679
10252.43 754
10253.38 737
10254.34 751
10255.30 702
10256.25 751
10257.21 684
10258.17 704
10259.12 724
10260.08 737
10261.04 658
10261.99 729
10262.95 748
10263.91 807
10264.86 709
10265.82 661
10266.78 645
10267.73 736
10268.69 743
10269.65 735
10270.60 735
10271.56 747
10272.52 715
10273.47 752
10274.43 725
10275.39 717
10276.35 759
10277.30 748
10278.26 683
10279.22 729
10280.18 718
10281.13 664
10282.09 718
10283.05 731
10284.01 727
10284.96 700
10285.92 741
10286.88 690
10287.84 678
10288.79 705
10289.75 696
10290.71 697
10291.67 750
10292.63 733
10293.58 694
10294.54 710
10295.50 731
10296.46 743
10297.42 710
10298.38 663
10299.33 664
10300.29 695
10301.25 729
10302.21 682
10303.17 657
10304.13 725
10305.08 737
10306.04 704
10307.00 725
10307.96 692
10308.92 687
10309.88 695
10310.84 703
10311.80 679
10312.75 683
10313.71 674
10314.67 741
10315.63 727
10316.59 742
10317.55 652
10318.51 645
10319.47 668
10320.43 663
10321.39 705
10322.35 700
10323.31 709
10324.27 700
10325.23 674
10326.18 685
10327.14 737
10328.10 771
10329.06 695
10330.02 723
10330.98 718
10331.94 724
10332.90 726
10333.86 750
10334.82 656
10335.78 633
10336.74 652
10337.70 714
10338.66 662
10339.62 657
10340.58 697
10341.54 654
10342.50 670
10343.46 677
10344.43 716
10345.39 672
10346.35 666
10347.31 701
10348.27 649
10349.23 703
10350.19 718
10351.15 667
10352.11 676
10353.07 668
10354.03 717
10354.99 678
10355.95 680
10356.91 734
10357.88 671
10358.84 720
10359.80 768
10360.76 700
10361.72 680
10362.68 672
10363.64 654
10364.60 658
10365.57 679
10366.53 704
10367.49 676
10368.45 684
10369.41 678
10370.37 737
10371.34 747
10372.30 703
10373.26 708
10374.22 764
10375.18 719
10376.14 668
10377.11 715
10378.07 724
10379.03 677
10379.99 648
10380.95 642
10381.92 674
10382.88 698
10383.84 648
10384.80 680
10385.77 642
10386.73 655
10387.69 686
10388.65 676
10389.62 724
10390.58 694
10391.54 637
10392.50 650
10393.47 626
10394.43 621
10395.39 652
10396.35 709
10397.32 638
10398.28 611
10399.24 659
10400.21 637
10401.17 658
10402.13 732
10403.10 715
10404.06 726
10405.02 691
10405.99 660
10406.95 662
10407.91 695
10408.88 643
10409.84 682
10410.80 661
10411.77 679
10412.73 677
10413.69 755
10414.66 721
10415.62 752
10416.58 720
10417.55 772
10418.51 693
10419.48 746
10420.44 755
10421.40 697
10422.37 801
10423.33 745
10424.30 721
10425.26 718
10426.23 749
10427.19 745
10428.15 679
10429.12 673
10430.08 662
10431.05 634
10432.01 746
10432.98 663
10433.94 610
10434.91 647
10435.87 673
10436.83 674
10437.80 641
10438.76 640
10439.73 697
10440.69 654
10441.66 615
10442.62 611
10443.59 694
10444.55 634
10445.52 661
10446.48 645
10447.45 723
10448.41 635
10449.38 610
10450.35 644
10451.31 618
10452.28 630
10453.24 656
10454.21 664
10455.17 735
10456.14 657
10457.10 625
10458.07 607
10459.04 660
10460.00 656
10460.97 614
10461.93 601
10462.90 629
10463.87 664
10464.83 691
10465.80 610
10466.76 631
10467.73 651
10468.70 624
10469.66 620
10470.63 607
10471.59 637
10472.56 652
10473.53 697
10474.49 648
10475.46 685
10476.43 643
10477.39 644
10478.36 615
10479.33 664
10480.29 721
10481.26 693
10482.23 673
10483.19 661
10484.16 607
10485.13 649
10486.09 679
10487.06 626
10488.03 614
10489.00 624
10489.96 673
10490.93 643
10491.90 626
10492.87 615
10493.83 621
10494.80 685
10495.77 733
10496.73 710
10497.70 705
10498.67 672
10499.64 689
10500.61 674
10501.57 688
10502.54 698
10503.51 693
10504.48 679
10505.44 683
10506.41 696
10507.38 805
10508.35 713
10509.32 681
10510.28 719
10511.25 729
10512.22 679
10513.19 649
10514.16 676
10515.13 743
10516.09 689
10517.06 644
10518.03 678
10519.00 686
10519.97 680
10520.94 734
10521.91 700
10522.87 704
10523.84 665
10524.81 738
10525.78 654
10526.75 630
10527.72 739
10528.69 693
10529.66 684
10530.63 696
10531.59 687
10532.56 636
10533.53 722
10534.50 747
10535.47 675
10536.44 644
10537.41 677
10538.38 739
10539.35 791
10540.32 685
10541.29 702
10542.26 723
10543.23 735
10544.20 688
10545.17 674
10546.14 732
10547.11 706
10548.08 683
10549.05 696
10550.02 666
10550.99 701
10551.96 661
10552.93 693
10553.90 759
10554.87 701
10555.84 686
10556.81 791
10557.78 744
10558.75 699
10559.72 727
10560.69 747
10561.66 836
10562.63 810
10563.60 869
10564.57 781
10565.54 835
10566.51 824
10567.48 824
10568.45 859
10569.42 843
10570.40 835
10571.37 757
10572.34 739
10573.31 750
10574.28 721
10575.25 709
10576.22 686
10577.19 697
10578.16 745
10579.14 748
10580.11 673
10581.08 713
10582.05 679
10583.02 706
10583.99 677
10584.96 687
10585.94 762
10586.91 697
10587.88 701
10588.85 793
10589.82 700
10590.79 726
10591.77 712
10592.74 763
10593.71 698
10594.68 760
10595.65 732
10596.63 710
10597.60 712
10598.57 758
10599.54 722
10600.52 682
10601.49 668
10602.46 675
10603.43 690
10604.41 691
10605.38 697
10606.35 746
10607.32 743
10608.30 732
10609.27 713
10610.24 693
10611.21 649
10612.19 700
10613.16 680
10614.13 675
10615.11 646
10616.08 631
10617.05 623
10618.02 641
10619.00 679
10619.97 632
10620.94 644
10621.92 696
10622.89 750
10623.86 753
10624.84 714
10625.81 722
10626.78 757
10627.76 754
10628.73 706
10629.71 734
10630.68 740
10631.65 636
10632.63 673
10633.60 754
10634.57 751
10635.55 710
10636.52 711
10637.50 657
10638.47 673
10639.44 799
10640.42 856
10641.39 791
10642.37 787
10643.34 788
10644.31 812
10645.29 711
10646.26 752
10647.24 819
10648.21 795
10649.19 750
10650.16 746
10651.14 776
10652.11 695
10653.09 656
10654.06 708
10655.04 742
10656.01 624
10656.98 690
10657.96 687
10658.93 705
10659.91 708
10660.88 630
10661.86 691
10662.84 676
10663.81 705
10664.79 716
10665.76 674
10666.74 660
10667.71 688
10668.69 688
10669.66 687
10670.64 686
10671.61 721
10672.59 746
10673.56 689
10674.54 690
10675.52 676
10676.49 671
10677.47 736
10678.44 694
10679.42 718
10680.40 744
10681.37 694
10682.35 708
10683.32 706
10684.30 637
10685.28 670
10686.25 692
10687.23 770
10688.20 691
10689.18 674
10690.16 665
10691.13 692
10692.11 701
10693.09 689
10694.06 675
10695.04 624
10696.02 619
10696.99 651
10697.97 716
10698.95 747
10699.92 753
10700.90 621
10701.88 719
10702.85 673
10703.83 653
10704.81 693
10705.79 670
10706.76 631
10707.74 690
10708.72 700
10709.70 693
10710.67 729
10711.65 725
10712.63 760
10713.60 698
10714.58 688
10715.56 685
10716.54 669
10717.52 744
10718.49 728
10719.47 700
10720.45 733
10721.43 733
10722.40 707
10723.38 772
10724.36 712
10725.34 695
10726.32 648
10727.29 608
10728.27 686
10729.25 651
10730.23 634
10731.21 660
10732.19 709
10733.16 680
10734.14 701
10735.12 687
10736.10 711
10737.08 748
10738.06 681
10739.03 742
10740.01 664
10740.99 676
10741.97 693
10742.95 704
10743.93 670
10744.91 732
10745.89 652
10746.87 664
10747.84 635
10748.82 644
10749.80 654
10750.78 670
10751.76 634
10752.74 618
10753.72 635
10754.70 694
10755.68 647
10756.66 654
10757.64 671
10758.62 669
10759.60 657
10760.58 595
10761.56 570
10762.54 598
10763.52 673
10764.50 615
10765.48 622
10766.45 680
10767.43 711
10768.41 698
10769.39 721
10770.38 712
10771.36 693
10772.34 729
10773.32 676
10774.30 670
10775.28 722
10776.26 663
10777.24 664
10778.22 690
10779.20 748
10780.18 740
10781.16 647
10782.14 676
10783.12 664
10784.10 643
10785.08 639
10786.06 692
10787.04 734
10788.02 652
10789.00 658
10789.99 694
10790.97 644
10791.95 645
10792.93 703
10793.91 687
10794.89 636
10795.87 647
10796.85 703
10797.84 644
10798.82 708
10799.80 676
10800.78 707
10801.76 724
10802.74 721
10803.72 646
10804.71 647
10805.69 633
10806.67 682
10807.65 688
10808.63 615
10809.61 688
10810.60 770
10811.58 718
10812.56 721
10813.54 720
10814.52 753
10815.51 675
10816.49 733
10817.47 704
10818.45 698
10819.44 702
10820.42 729
10821.40 696
10822.38 703
10823.37 704
10824.35 757
10825.33 792
10826.31 728
10827.30 731
10828.28 743
10829.26 671
10830.24 742
10831.23 785
10832.21 720
10833.19 673
10834.18 707
10835.16 690
10836.14 751
10837.13 764
10838.11 668
10839.09 657
10840.07 708
10841.06 673
10842.04 658
10843.02 797
10844.01 791
10844.99 698
10845.98 681
10846.96 819
10847.94 761
10848.93 751
10849.91 801
10850.89 736
10851.88 728
10852.86 769
10853.84 755
10854.83 752
10855.81 788
10856.80 791
10857.78 778
10858.77 788
10859.75 761
10860.73 863
10861.72 751
10862.70 769
10863.69 813
10864.67 800
10865.66 766
10866.64 742
10867.62 768
10868.61 739
10869.59 807
10870.58 761
10871.56 863
10872.55 721
10873.53 781
10874.52 827
10875.50 774
10876.49 770
10877.47 814
10878.46 817
10879.44 766
10880.43 831
10881.41 805
10882.40 783
10883.38 855
10884.37 817
10885.35 904
10886.34 869
10887.32 899
10888.31 846
10889.29 818
10890.28 862
10891.27 790
10892.25 819
10893.24 820
10894.22 868
10895.21 862
10896.19 857
10897.18 870
10898.17 809
10899.15 772
10900.14 859
10901.12 918
10902.11 922
10903.10 830
10904.08 819
10905.07 864
10906.05 837
10907.04 878
10908.03 936
10909.01 954
10910.00 922
10910.99 934
10911.97 856
10912.96 899
10913.95 933
10914.93 953
10915.92 917
10916.91 906
10917.89 1001
10918.88 908
10919.87 870
10920.85 967
10921.84 985
10922.83 954
10923.81 997
10924.80 940
10925.79 917
10926.78 923
10927.76 946
10928.75 961
10929.74 980
10930.73 930
10931.71 975
10932.70 983
10933.69 955
10934.68 911
10935.66 914
10936.65 910
10937.64 979
10938.63 956
10939.61 947
10940.60 1015
10941.59 989
10942.58 978
10943.57 1111
10944.55 979
10945.54 991
10946.53 1016
10947.52 977
10948.51 1065
10949.49 1094
10950.48 1020
10951.47 1022
10952.46 977
10953.45 952
10954.44 1080
10955.42 1126
10956.41 1065
10957.40 1083
10958.39 1111
10959.38 1193
10960.37 1293
10961.36 1221
10962.34 1178
10963.33 1199
10964.32 1200
10965.31 1096
10966.30 1173
10967.29 1205
10968.28 1187
10969.27 1053
10970.26 1030
10971.25 1093
10972.24 1032
10973.22 1082
10974.21 1107
10975.20 1105
10976.19 1072
10977.18 1029
10978.17 1066
10979.16 1048
10980.15 1124
10981.14 1130
10982.13 1090
10983.12 1116
10984.11 1068
10985.10 1074
10986.09 1083
10987.08 1101
10988.07 1112
10989.06 1084
10990.05 1150
10991.04 1189
10992.03 1219
10993.02 1199
10994.01 1151
10995.00 1140
10995.99 1168
10996.98 1125
10997.97 1172
10998.96 1324
10999.95 1400
11000.94 1409
11001.93 1471
11002.92 1565
11003.92 1592
11004.91 1634
11005.90 1614
11006.89 1474
11007.88 1362
11008.87 1354
11009.86 1293
11010.85 1178
11011.84 1216
11012.83 1150
11013.82 1064
11014.82 1095
11015.81 1011
11016.80 1027
11017.79 1051
11018.78 969
11019.77 1011
11020.76 1009
11021.76 974
11022.75 1005
11023.74 984
11024.73 1037
11025.72 954
11026.71 960
11027.70 976
11028.70 956
11029.69 979
11030.68 1013
11031.67 968
11032.66 952
11033.66 915
11034.65 949
11035.64 970
11036.63 1000
11037.62 952
11038.62 897
11039.61 992
11040.60 961
11041.59 895
11042.59 955
11043.58 1008
11044.57 998
11045.56 997
11046.56 952
11047.55 925
11048.54 1004
11049.53 880
11050.53 819
11051.52 875
11052.51 947
11053.51 925
11054.50 889
11055.49 876
11056.49 909
11057.48 881
11058.47 880
11059.46 974
11060.46 907
11061.45 908
11062.44 919
11063.44 946
11064.43 982
11065.42 925
11066.42 891
11067.41 859
11068.41 886
11069.40 839
11070.39 942
11071.39 912
11072.38 912
11073.37 886
11074.37 890
11075.36 939
11076.36 919
11077.35 869
11078.34 941
11079.34 896
11080.33 872
11081.33 939
11082.32 927
11083.31 869
11084.31 849
11085.30 891
11086.30 914
11087.29 888
11088.29 832
11089.28 886
11090.28 902
11091.27 828
11092.27 798
11093.26 810
11094.25 910
11095.25 864
11096.24 868
11097.24 801
11098.23 872
11099.23 856
11100.22 782
11101.22 850
11102.21 827
11103.21 807
11104.20 788
11105.20 798
11106.20 789
11107.19 886
11108.19 873
11109.18 859
11110.18 803
11111.17 777
11112.17 736
11113.16 788
11114.16 839
11115.15 722
11116.15 756
11117.15 829
11118.14 887
11119.14 889
11120.13 840
11121.13 821
11122.13 828
11123.12 766
11124.12 793
11125.11 800
11126.11 841
11127.11 824
11128.10 767
11129.10 774
11130.10 763
11131.09 768
11132.09 787
11133.09 755
11134.08 736
11135.08 762
11136.07 751
11137.07 698
11138.07 724
11139.07 733
11140.06 721
11141.06 700
11142.06 738
11143.05 729
11144.05 726
11145.05 778
11146.04 737
11147.04 715
11148.04 791
11149.04 806
11150.03 749
11151.03 750
11152.03 804
11153.02 767
11154.02 737
11155.02 712
11156.02 689
11157.01 756
11158.01 816
11159.01 735
11160.01 761
11161.01 785
11162.00 737
11163.00 683
11164.00 710
11165.00 671
11165.99 672
11166.99 742
11167.99 715
11168.99 790
11169.99 726
11170.99 733
11171.98 770
11172.98 761
11173.98 793
11174.98 749
11175.98 755
11176.98 718
11177.97 710
11178.97 711
11179.97 729
11180.97 718
11181.97 705
11182.97 706
11183.97 688
11184.96 704
11185.96 745
11186.96 692
11187.96 677
11188.96 726
11189.96 728
11190.96 726
11191.96 719
11192.96 727
11193.96 717
11194.96 683
11195.96 701
11196.95 644
11197.95 687
11198.95 765
11199.95 729
11200.95 708
11201.95 736
11202.95 735
11203.95 714
11204.95 695
11205.95 684
11206.95 700
11207.95 717
11208.95 690
11209.95 658
11210.95 659
11211.95 680
11212.95 718
11213.95 792
11214.95 729
11215.95 785
11216.95 772
11217.95 707
11218.95 695
11219.95 744
11220.95 768
11221.95 691
11222.95 760
11223.95 705
11224.95 704
11225.96 718
11226.96 773
11227.96 750
11228.96 728
11229.96 689
11230.96 778
11231.96 758
11232.96 719
11233.96 712
11234.96 714
11235.96 755
11236.97 779
11237.97 743
11238.97 708
11239.97 698
11240.97 761
11241.97 732
11242.97 703
11243.98 680
11244.98 728
11245.98 738
11246.98 680
11247.98 652
11248.98 678
11249.98 699
11250.99 713
11251.99 711
11252.99 740
11253.99 748
11254.99 722
11256.00 727
11257.00 657
11258.00 709
11259.00 722
11260.00 722
11261.01 728
11262.01 697
11263.01 778
11264.01 740
11265.02 728
11266.02 736
11267.02 802
11268.02 717
11269.03 755
11270.03 755
11271.03 777
11272.03 788
11273.04 788
11274.04 764
11275.04 803
11276.05 825
11277.05 724
11278.05 667
11279.05 726
11280.06 735
11281.06 731
11282.06 775
11283.07 767
11284.07 729
11285.07 687
11286.08 707
11287.08 676
11288.08 721
11289.09 748
11290.09 770
11291.09 739
11292.10 725
11293.10 774
11294.11 762
11295.11 745
11296.11 769
11297.12 741
11298.12 702
11299.13 708
11300.13 719
11301.13 759
11302.14 751
11303.14 769
11304.15 760
11305.15 712
11306.15 750
11307.16 799
11308.16 765
11309.17 736
11310.17 751
11311.18 783
11312.18 820
11313.18 745
11314.19 807
11315.19 818
11316.20 897
11317.20 856
11318.21 831
11319.21 846
11320.22 862
11321.22 803
11322.23 856
11323.23 772
11324.24 792
11325.24 776
11326.25 774
11327.25 770
11328.26 765
11329.26 819
11330.27 872
11331.27 777
11332.28 769
11333.29 793
11334.29 772
11335.30 706
11336.30 763
11337.31 858
11338.31 839
11339.32 840
11340.33 825
11341.33 890
11342.34 828
11343.34 871
11344.35 877
11345.35 779
11346.36 783
11347.37 810
11348.37 825
11349.38 823
11350.39 781
11351.39 862
11352.40 865
11353.40 848
11354.41 876
11355.42 826
11356.42 814
11357.43 883
11358.44 797
11359.44 843
11360.45 854
11361.46 810
11362.46 806
11363.47 774
11364.48 792
11365.48 792
11366.49 834
11367.50 800
11368.50 817
11369.51 845
11370.52 892
11371.53 897
11372.53 875
11373.54 907
11374.55 800
11375.56 752
11376.56 769
11377.57 836
11378.58 794
11379.59 778
11380.59 793
11381.60 837
11382.61 826
11383.62 813
11384.62 863
11385.63 798
11386.64 827
11387.65 836
11388.65 876
11389.66 879
11390.67 927
11391.68 875
11392.69 815
11393.69 848
11394.70 900
11395.71 836
11396.72 851
11397.73 816
11398.74 816
11399.74 907
11400.75 905
11401.76 921
11402.77 888
11403.78 905
11404.79 917
11405.80 882
11406.80 859
11407.81 845
11408.82 911
11409.83 969
11410.84 929
11411.85 838
11412.86 907
11413.87 958
11414.88 907
11415.89 913
11416.89 945
11417.90 958
11418.91 883
11419.92 924
11420.93 965
11421.94 950
11422.95 902
11423.96 933
11424.97 868
11425.98 909
11426.99 973
11428.00 888
11429.01 919
11430.02 1008
11431.03 944
11432.04 959
11433.05 932
11434.06 994
11435.07 1019
11436.08 951
11437.09 939
11438.10 851
11439.11 974
11440.12 971
11441.13 921
11442.14 999
11443.15 1083
11444.16 977
11445.17 1015
11446.18 993
11447.19 1040
11448.20 993
11449.21 1051
11450.22 995
11451.23 1061
11452.24 1039
11453.25 1038
11454.27 1031
11455.28 999
11456.29 993
11457.30 994
11458.31 1049
11459.32 1052
11460.33 995
11461.34 1002
11462.35 1032
11463.36 1026
11464.38 1039
11465.39 1073
11466.40 1073
11467.41 1069
11468.42 1067
11469.43 1061
11470.44 1069
11471.46 1070
11472.47 1109
11473.48 1056
11474.49 1043
11475.50 1120
11476.52 1147
11477.53 1139
11478.54 1141
11479.55 1088
11480.56 1148
11481.57 1110
11482.59 1089
11483.60 1153
11484.61 1209
11485.62 1209
11486.64 1222
11487.65 1153
11488.66 1268
11489.67 1223
11490.69 1189
11491.70 1183
11492.71 1221
11493.72 1192
11494.74 1196
11495.75 1242
11496.76 1211
11497.77 1190
11498.79 1276
11499.80 1238
11500.81 1202
11501.83 1278
11502.84 1247
11503.85 1275
11504.86 1287
11505.88 1256
11506.89 1339
11507.90 1292
11508.92 1316
11509.93 1327
11510.94 1346
11511.96 1322
11512.97 1343
11513.98 1340
11515.00 1370
11516.01 1351
11517.02 1357
11518.04 1378
11519.05 1382
11520.07 1393
11521.08 1395
11522.09 1313
11523.11 1537
11524.12 1524
11525.13 1455
11526.15 1482
11527.16 1567
11528.18 1565
11529.19 1592
11530.21 1599
11531.22 1660
11532.23 1650
11533.25 1688
11534.26 1753
11535.28 1722
11536.29 1816
11537.31 1806
11538.32 1826
11539.34 1852
11540.35 1873
11541.36 1886
11542.38 2121
11543.39 2282
11544.41 2382
11545.42 2619
11546.44 2820
11547.45 3147
11548.47 3235
11549.48 3383
11550.50 3573
11551.51 3318
11552.53 3188
11553.54 2974
11554.56 2799
11555.57 2448
11556.59 2248
11557.61 2056
11558.62 1985
11559.64 1817
11560.65 1794
11561.67 1711
11562.68 1598
11563.70 1617
11564.71 1620
11565.73 1581
11566.75 1586
11567.76 1613
11568.78 1601
11569.79 1659
11570.81 1647
11571.83 1662
11572.84 1570
11573.86 1569
11574.87 1505
11575.89 1555
11576.91 1606
11577.92 1626
11578.94 1694
11579.96 1682
11580.97 1699
11581.99 1734
11583.00 1728
11584.02 1775
11585.04 1821
11586.05 1814
11587.07 1772
11588.09 1871
11589.10 1811
11590.12 1831
11591.14 1790
11592.16 1783
11593.17 1844
11594.19 1818
11595.21 1758
11596.22 1748
11597.24 1739
11598.26 1794
11599.28 1791
11600.29 1862
11601.31 1994
11602.33 1974
11603.34 2069
11604.36 2311
11605.38 2475
11606.40 2574
11607.41 2675
11608.43 2683
11609.45 2631
11610.47 2529
11611.49 2556
11612.50 2436
11613.52 2204
11614.54 1913
11615.56 1872
11616.58 1858
11617.59 1833
11618.61 1790
11619.63 1785
11620.65 1704
11621.67 1653
11622.68 1676
11623.70 1620
11624.72 1665
11625.74 1716
11626.76 1591
11627.78 1632
11628.79 1668
11629.81 1720
11630.83 1725
11631.85 1636
11632.87 1534
11633.89 1594
11634.91 1604
11635.93 1573
11636.94 1558
11637.96 1545
11638.98 1567
11640.00 1499
11641.02 1604
11642.04 1467
11643.06 1537
11644.08 1558
11645.10 1512
11646.12 1502
11647.14 1492
11648.16 1537
11649.17 1516
11650.19 1400
11651.21 1455
11652.23 1389
11653.25 1355
11654.27 1321
11655.29 1372
11656.31 1389
11657.33 1353
11658.35 1335
11659.37 1418
11660.39 1331
11661.41 1359
11662.43 1326
11663.45 1294
11664.47 1336
11665.49 1309
11666.51 1359
11667.53 1384
11668.55 1292
11669.57 1259
11670.59 1225
11671.61 1192
11672.63 1201
11673.65 1247
11674.67 1299
11675.70 1186
11676.72 1102
11677.74 1178
11678.76 1280
11679.78 1299
11680.80 1253
11681.82 1250
11682.84 1344
11683.86 1299
11684.88 1260
11685.90 1272
11686.92 1262
11687.95 1184
11688.97 1216
11689.99 1251
11691.01 1237
11692.03 1127
11693.05 1152
11694.07 1274
11695.10 1321
11696.12 1268
11697.14 1179
11698.16 1221
11699.18 1215
11700.20 1189
11701.22 1162
11702.25 1174
11703.27 1199
11704.29 1217
11705.31 1102
11706.33 1122
11707.36 1129
11708.38 1128
11709.40 1107
11710.42 1098
11711.44 1126
11712.47 1097
11713.49 1032
11714.51 1073
11715.53 1047
11716.56 995
11717.58 1060
11718.60 1023
11719.62 1014
11720.65 1020
11721.67 1049
11722.69 1140
11723.71 1023
11724.74 961
11725.76 1080
11726.78 959
11727.80 950
11728.83 987
11729.85 1012
11730.87 1006
11731.90 920
11732.92 911
11733.94 897
11734.97 1005
11735.99 1013
11737.01 978
11738.04 944
11739.06 963
11740.08 967
11741.11 958
11742.13 903
11743.15 985
11744.18 939
11745.20 903
11746.22 963
11747.25 930
11748.27 852
11749.30 903
11750.32 852
11751.34 886
11752.37 866
11753.39 831
11754.42 867
11755.44 896
11756.46 896
11757.49 882
11758.51 921
11759.54 893
11760.56 905
11761.58 914
11762.61 867
11763.63 835
11764.66 874
11765.68 848
11766.71 823
11767.73 788
11768.76 852
11769.78 852
11770.81 821
11771.83 815
11772.86 838
11773.88 847
11774.91 866
11775.93 858
11776.96 828
11777.98 868
11779.01 870
11780.03 879
11781.06 796
11782.08 793
11783.11 844
11784.13 877
11785.16 856
11786.18 783
11787.21 785
11788.23 829
11789.26 896
11790.28 918
11791.31 862
11792.34 840
11793.36 812
11794.39 821
11795.41 811
11796.44 804
11797.47 759
11798.49 752
11799.52 772
11800.54 836
11801.57 765
11802.60 831
11803.62 801
11804.65 841
11805.67 878
11806.70 807
11807.73 881
11808.75 904
11809.78 847
11810.81 770
11811.83 822
11812.86 803
11813.89 818
11814.91 799
11815.94 713
11816.97 758
11817.99 762
11819.02 785
11820.05 799
11821.07 812
11822.10 815
11823.13 795
11824.16 703
11825.18 739
11826.21 806
11827.24 848
11828.26 799
11829.29 793
11830.32 792
11831.35 793
11832.37 778
11833.40 735
11834.43 790
11835.46 817
11836.48 761
11837.51 773
11838.54 784
11839.57 806
11840.59 825
11841.62 730
11842.65 785
11843.68 786
11844.71 764
11845.73 739
11846.76 819
11847.79 774
11848.82 770
11849.85 748
11850.88 751
11851.90 737
11852.93 749
11853.96 794
11854.99 848
11856.02 818
11857.05 803
11858.07 809
11859.10 739
11860.13 790
11861.16 851
11862.19 851
11863.22 855
11864.25 754
11865.28 782
11866.30 788
11867.33 764
11868.36 824
11869.39 788
11870.42 737
11871.45 714
11872.48 764
11873.51 754
11874.54 763
11875.57 822
11876.60 844
11877.63 809
11878.65 765
11879.68 763
11880.71 794
11881.74 779
11882.77 796
11883.80 800
11884.83 790
11885.86 793
11886.89 792
11887.92 788
11888.95 768
11889.98 775
11891.01 781
11892.04 850
11893.07 837
11894.10 802
11895.13 757
11896.16 831
11897.19 818
11898.22 782
11899.25 901
11900.28 914
11901.31 836
11902.34 825
11903.38 855
11904.41 975
11905.44 925
11906.47 858
11907.50 855
11908.53 840
11909.56 862
11910.59 886
11911.62 922
11912.65 895
11913.68 889
11914.71 894
11915.75 830
11916.78 866
11917.81 826
11918.84 814
11919.87 885
11920.90 895
11921.93 849
11922.96 926
11924.00 862
11925.03 826
11926.06 836
11927.09 869
11928.12 943
11929.15 864
11930.18 926
11931.22 954
11932.25 977
11933.28 982
11934.31 976
11935.34 981
11936.38 1012
11937.41 1022
11938.44 981
11939.47 987
11940.50 1053
11941.54 1024
11942.57 933
11943.60 893
11944.63 922
11945.67 824
11946.70 847
11947.73 852
11948.76 903
11949.80 846
11950.83 791
11951.86 788
11952.89 818
11953.93 927
11954.96 842
11955.99 821
11957.02 826
11958.06 798
11959.09 792
11960.12 848
11961.16 912
11962.19 820
11963.22 840
11964.26 821
11965.29 838
11966.32 881
11967.36 834
11968.39 795
11969.42 751
11970.46 822
11971.49 806
11972.52 827
11973.56 810
11974.59 802
11975.62 812
11976.66 836
11977.69 821
11978.73 760
11979.76 805
11980.79 834
11981.83 817
11982.86 840
11983.89 827
11984.93 800
11985.96 808
11987.00 782
11988.03 800
11989.07 787
11990.10 788
11991.13 823
11992.17 840
11993.20 843
11994.24 806
11995.27 865
11996.31 823
11997.34 856
11998.38 866
11999.41 816
12000.45 814
12001.48 792
12002.51 762
12003.55 788
12004.58 807
12005.62 829
12006.65 810
12007.69 852
12008.72 869
12009.76 811
12010.80 876
12011.83 807
12012.87 799
12013.90 900
12014.94 877
12015.97 856
12017.01 774
12018.04 807
12019.08 842
12020.11 784
12021.15 809
12022.19 817
12023.22 837
12024.26 843
12025.29 833
12026.33 797
12027.36 833
12028.40 874
12029.44 832
12030.47 801
12031.51 817
12032.54 779
12033.58 827
12034.62 885
12035.65 882
12036.69 854
12037.73 857
12038.76 893
12039.80 878
12040.84 891
12041.87 832
12042.91 848
12043.94 830
12044.98 810
12046.02 780
12047.06 775
12048.09 855
12049.13 826
12050.17 861
12051.20 802
12052.24 831
12053.28 814
12054.31 876
12055.35 864
12056.39 854
12057.43 812
12058.46 788
12059.50 817
12060.54 758
12061.57 867
12062.61 823
12063.65 802
12064.69 769
12065.72 844
12066.76 866
12067.80 861
12068.84 858
12069.88 811
12070.91 817
12071.95 837
12072.99 845
12074.03 910
12075.06 774
12076.10 772
12077.14 835
12078.18 851
12079.22 857
12080.26 868
12081.29 868
12082.33 850
12083.37 829
12084.41 810
12085.45 826
12086.49 828
12087.52 820
12088.56 867
12089.60 855
12090.64 832
12091.68 851
12092.72 842
12093.76 791
12094.79 779
12095.83 834
12096.87 862
12097.91 852
12098.95 866
12099.99 887
12101.03 911
12102.07 844
12103.11 920
12104.15 900
12105.19 893
12106.22 867
12107.26 897
12108.30 901
12109.34 820
12110.38 896
12111.42 876
12112.46 813
12113.50 833
12114.54 828
12115.58 841
12116.62 866
12117.66 806
12118.70 764
12119.74 764
12120.78 818
12121.82 744
12122.86 812
12123.90 826
12124.94 812
12125.98 763
12127.02 796
12128.06 712
12129.10 737
12130.14 750
12131.18 737
12132.22 772
12133.26 748
12134.30 773
12135.34 744
12136.38 820
12137.42 751
12138.47 725
12139.51 742
12140.55 753
12141.59 730
12142.63 737
12143.67 772
12144.71 752
12145.75 706
12146.79 724
12147.83 720
12148.87 704
12149.92 709
12150.96 713
12152.00 708
12153.04 779
12154.08 725
12155.12 682
12156.16 688
12157.21 716
12158.25 763
12159.29 700
12160.33 717
12161.37 722
12162.41 819
12163.46 833
12164.50 738
12165.54 733
12166.58 777
12167.62 746
12168.67 699
12169.71 754
12170.75 709
12171.79 770
12172.83 699
12173.88 673
12174.92 699
12175.96 734
12177.00 720
12178.05 724
12179.09 715
12180.13 682
12181.17 684
12182.22 676
12183.26 738
12184.30 775
12185.34 706
12186.39 701
12187.43 747
12188.47 798
12189.51 743
12190.56 702
12191.60 753
12192.64 739
12193.69 623
12194.73 661
12195.77 691
12196.82 732
12197.86 727
12198.90 684
12199.95 664
12200.99 667
12202.03 703
12203.08 706
12204.12 688
12205.16 648
12206.21 675
12207.25 678
12208.29 679
12209.34 685
12210.38 656
12211.43 668
12212.47 703
12213.51 706
12214.56 709
12215.60 721
12216.65 735
12217.69 640
12218.73 640
12219.78 729
12220.82 667
12221.87 682
12222.91 651
12223.96 724
12225.00 659
12226.04 665
12227.09 680
12228.13 687
12229.18 713
12230.22 725
12231.27 683
12232.31 698
12233.36 642
12234.40 641
12235.45 690
12236.49 689
12237.54 679
12238.58 679
12239.63 653
12240.67 658
12241.72 688
12242.76 649
12243.81 644
12244.85 615
12245.90 620
12246.94 648
12247.99 697
12249.03 706
12250.08 680
12251.12 688
12252.17 679
12253.22 655
12254.26 658
12255.31 675
12256.35 638
12257.40 613
12258.44 607
12259.49 616
12260.54 622
12261.58 672
12262.63 576
12263.67 607
12264.72 694
12265.77 671
12266.81 632
12267.86 623
12268.91 670
12269.95 672
12271.00 651
12272.04 591
12273.09 622
12274.14 613
12275.18 664
12276.23 612
12277.28 643
12278.32 675
12279.37 596
12280.42 655
12281.46 607
12282.51 640
12283.56 606
12284.61 636
12285.65 692
12286.70 606
12287.75 635
12288.79 605
12289.84 635
12290.89 638
12291.94 573
12292.98 596
12294.03 595
12295.08 609
12296.13 586
12297.17 558
12298.22 582
12299.27 566
12300.32 576
12301.36 629
12302.41 611
12303.46 656
12304.51 587
12305.55 570
12306.60 583
12307.65 556
12308.70 595
12309.75 610
12310.79 609
12311.84 625
12312.89 630
12313.94 576
12314.99 587
12316.04 607
12317.08 619
12318.13 579
12319.18 588
12320.23 658
12321.28 589
12322.33 607
12323.37 578
12324.42 613
12325.47 546
12326.52 566
12327.57 613
12328.62 631
12329.67 640
12330.72 601
12331.77 558
12332.81 572
12333.86 565
12334.91 573
12335.96 545
12337.01 589
12338.06 607
12339.11 565
12340.16 568
12341.21 564
12342.26 594
12343.31 596
12344.36 554
12345.41 562
12346.46 573
12347.51 603
12348.56 588
12349.61 559
12350.65 630
12351.70 610
12352.75 623
12353.80 569
12354.85 548
12355.90 587
12356.95 659
12358.00 587
12359.05 555
12360.11 552
12361.16 582
12362.21 606
12363.26 584
12364.31 593
12365.36 571
12366.41 586
12367.46 524
12368.51 572
12369.56 596
12370.61 586
12371.66 636
12372.71 614
12373.76 550
12374.81 558
12375.86 578
12376.91 596
12377.97 639
12379.02 543
12380.07 556
12381.12 634
12382.17 571
12383.22 564
12384.27 535
12385.32 590
12386.37 598
12387.43 568
12388.48 559
12389.53 586
12390.58 611
12391.63 526
12392.68 541
12393.74 588
12394.79 597
12395.84 602
12396.89 585
12397.94 580
12398.99 608
12400.05 634
12401.10 574
12402.15 549
12403.20 599
12404.25 625
12405.31 571
12406.36 592
12407.41 588
12408.46 593
12409.51 576
12410.57 592
12411.62 557
12412.67 588
12413.72 573
12414.78 520
12415.83 522
12416.88 575
12417.93 575
12418.99 573
12420.04 610
12421.09 579
12422.15 562
12423.20 588
12424.25 624
12425.30 568
12426.36 588
12427.41 619
12428.46 558
12429.52 583
12430.57 563
12431.62 547
12432.68 569
12433.73 636
12434.78 616
12435.84 587
12436.89 635
12437.94 612
12439.00 617
12440.05 653
12441.10 600
12442.16 637
12443.21 658
12444.27 626
12445.32 585
12446.37 625
12447.43 623
12448.48 590
12449.54 626
12450.59 599
12451.64 598
12452.70 572
12453.75 622
12454.81 585
12455.86 564
12456.91 579
12457.97 599
12459.02 592
12460.08 575
12461.13 581
12462.19 584
12463.24 586
12464.30 624
12465.35 585
12466.41 566
12467.46 615
12468.52 610
12469.57 563
12470.63 592
12471.68 581
12472.73 555
12473.79 590
12474.85 552
12475.90 519
12476.96 575
12478.01 567
12479.07 574
12480.12 611
12481.18 604
12482.23 564
12483.29 629
12484.34 557
12485.40 559
12486.45 607
12487.51 604
12488.57 569
12489.62 596
12490.68 602
12491.73 659
12492.79 586
12493.84 587
12494.90 548
12495.96 554
12497.01 569
12498.07 599
12499.12 678
12500.18 655
12501.24 602
12502.29 640
12503.35 630
12504.41 601
12505.46 634
12506.52 643
12507.57 623
12508.63 632
12509.69 630
12510.74 578
12511.80 648
12512.86 665
12513.91 610
12514.97 627
12516.03 690
12517.08 660
12518.14 628
12519.20 653
12520.26 726
12521.31 721
12522.37 702
12523.43 664
12524.48 745
12525.54 766
12526.60 790
12527.66 802
12528.71 844
12529.77 874
12530.83 888
12531.89 837
12532.94 802
12534.00 796
12535.06 750
12536.12 679
12537.17 751
12538.23 725
12539.29 670
12540.35 698
12541.41 695
12542.46 645
12543.52 662
12544.58 668
12545.64 606
12546.70 607
12547.75 610
12548.81 643
12549.87 618
12550.93 666
12551.99 715
12553.05 656
12554.10 605
12555.16 619
12556.22 674
12557.28 683
12558.34 625
12559.40 650
12560.46 628
12561.51 630
12562.57 619
12563.63 644
12564.69 606
12565.75 638
12566.81 642
12567.87 644
12568.93 649
12569.99 615
12571.04 660
12572.10 665
12573.16 635
12574.22 689
12575.28 674
12576.34 666
12577.40 639
12578.46 647
12579.52 630
12580.58 667
12581.64 611
12582.70 595
12583.76 645
12584.82 647
12585.88 687
12586.94 667
12588.00 739
12589.06 768
12590.12 654
12591.18 625
12592.24 665
12593.30 647
12594.36 673
12595.42 648
12596.48 649
12597.54 649
12598.60 702
12599.66 670
12600.72 665
12601.78 645
12602.84 749
12603.90 709
12604.96 782
12606.02 785
12607.08 792
12608.14 815
12609.20 854
12610.27 823
12611.33 756
12612.39 770
12613.45 832
12614.51 754
12615.57 797
12616.63 795
12617.69 745
12618.75 704
12619.81 705
12620.88 750
12621.94 730
12623.00 757
12624.06 724
12625.12 698
12626.18 743
12627.24 688
12628.31 714
12629.37 698
12630.43 691
12631.49 734
12632.55 708
12633.61 685
12634.68 718
12635.74 720
12636.80 770
12637.86 661
12638.92 645
12639.99 647
12641.05 646
12642.11 617
12643.17 661
12644.23 648
12645.30 647
12646.36 682
12647.42 695
12648.48 723
12649.55 653
12650.61 639
12651.67 628
12652.73 680
12653.80 680
12654.86 615
12655.92 665
12656.99 642
12658.05 634
12659.11 623
12660.17 639
12661.24 693
12662.30 683
12663.36 657
12664.43 641
12665.49 625
12666.55 706
12667.62 656
12668.68 643
12669.74 672
12670.81 657
12671.87 667
12672.93 645
12674.00 651
12675.06 654
12676.12 694
12677.19 629
12678.25 589
12679.31 682
12680.38 673
12681.44 661
12682.51 674
12683.57 672
12684.63 681
12685.70 675
12686.76 700
12687.83 719
12688.89 713
12689.95 714
12691.02 693
12692.08 709
12693.15 757
12694.21 646
12695.28 680
12696.34 702
12697.40 737
12698.47 688
12699.53 655
12700.60 656
12701.66 659
12702.73 614
12703.79 648
12704.86 613
12705.92 689
12706.99 711
12708.05 640
12709.12 699
12710.18 673
12711.25 712
12712.31 686
12713.38 674
12714.44 674
12715.51 702
12716.57 669
12717.64 669
12718.70 618
12719.77 619
12720.83 662
12721.90 690
12722.97 662
12724.03 640
12725.10 661
12726.16 658
12727.23 678
12728.29 652
12729.36 636
12730.43 636
12731.49 633
12732.56 600
12733.62 631
12734.69 612
12735.76 578
12736.82 645
12737.89 644
12738.95 611
12740.02 615
12741.09 578
12742.15 600
12743.22 648
12744.29 649
12745.35 600
12746.42 576
12747.49 617
12748.55 682
12749.62 653
12750.69 618
12751.75 666
12752.82 674
12753.89 629
12754.95 622
12756.02 585
12757.09 600
12758.15 635
12759.22 541
12760.29 579
12761.36 585
12762.42 659
12763.49 585
12764.56 575
12765.62 640
12766.69 641
12767.76 589
12768.83 541
12769.89 538
12770.96 599
12772.03 601
12773.10 613
12774.17 646
12775.23 590
12776.30 577
12777.37 655
12778.44 652
12779.50 606
12780.57 592
12781.64 621
12782.71 609
12783.78 608
12784.84 622
12785.91 573
12786.98 551
12788.05 623
12789.12 648
12790.19 599
12791.25 626
12792.32 574
12793.39 571
12794.46 619
12795.53 640
12796.60 551
12797.67 544
12798.73 490
12799.80 544
12800.87 535
12801.94 597
12803.01 541
12804.08 550
12805.15 579
12806.22 601
12807.29 516
12808.36 526
12809.42 531
12810.49 541
12811.56 583
12812.63 599
12813.70 579
12814.77 522
12815.84 538
12816.91 569
12817.98 568
12819.05 563
12820.12 576
12821.19 549
12822.26 564
12823.33 542
12824.40 544
12825.47 498
12826.54 519
12827.61 558
12828.68 536
12829.75 540
12830.82 509
12831.89 554
12832.96 503
12834.03 526
12835.10 550
12836.17 544
12837.24 551
12838.31 541
12839.38 507
12840.45 469
12841.52 543
12842.59 558
12843.66 557
12844.73 564
12845.80 530
12846.87 503
12847.95 488
12849.02 549
12850.09 504
12851.16 531
12852.23 556
12853.30 515
12854.37 495
12855.44 504
12856.51 478
12857.58 548
12858.66 549
12859.73 561
12860.80 525
12861.87 533
12862.94 527
12864.01 540
12865.08 548
12866.16 461
12867.23 530
12868.30 516
12869.37 538
12870.44 561
12871.51 520
12872.59 509
12873.66 545
12874.73 510
12875.80 517
12876.87 495
12877.95 505
12879.02 517
12880.09 500
12881.16 487
12882.23 465
12883.31 471
12884.38 511
12885.45 548
12886.52 541
12887.60 532
12888.67 507
12889.74 544
12890.81 519
12891.89 508
12892.96 508
12894.03 525
12895.11 540
12896.18 509
12897.25 536
12898.32 489
12899.40 505
12900.47 483
12901.54 487
12902.62 534
12903.69 532
12904.76 480
12905.84 518
12906.91 516
12907.98 530
12909.06 515
12910.13 535
12911.20 512
12912.28 506
12913.35 484
12914.42 521
12915.50 468
12916.57 514
12917.64 543
12918.72 499
12919.79 490
12920.87 486
12921.94 518
12923.01 488
12924.09 469
12925.16 523
12926.24 455
12927.31 478
12928.38 497
12929.46 536
12930.53 505
12931.61 527
12932.68 591
12933.76 502
12934.83 509
12935.90 475
12936.98 472
12938.05 486
12939.13 514
12940.20 539
12941.28 477
12942.35 515
12943.43 489
12944.50 447
12945.58 491
12946.65 493
12947.73 523
12948.80 520
12949.88 483
12950.95 477
12952.03 451
12953.10 487
12954.18 542
12955.25 490
12956.33 496
12957.40 492
12958.48 516
12959.55 504
12960.63 469
12961.70 496
12962.78 502
12963.86 494
12964.93 548
12966.01 514
12967.08 530
12968.16 485
12969.24 423
12970.31 462
12971.39 496
12972.46 447
12973.54 446
12974.62 466
12975.69 476
12976.77 465
12977.84 471
12978.92 473
12980.00 460
12981.07 468
12982.15 504
12983.23 475
12984.30 485
12985.38 543
12986.46 518
12987.53 437
12988.61 473
12989.69 482
12990.76 440
12991.84 454
12992.92 496
12993.99 450
12995.07 532
12996.15 501
12997.22 518
12998.30 501
12999.38 513
13000.45 493
13001.53 437
13002.61 472
13003.69 481
13004.76 496
13005.84 535
13006.92 454
13008.00 477
13009.07 466
13010.15 449
13011.23 467
13012.31 478
13013.38 457
13014.46 468
13015.54 457
13016.62 494
13017.70 522
13018.77 508
13019.85 550
13020.93 507
13022.01 479
13023.09 511
13024.16 542
13025.24 555
13026.32 575
13027.40 475
13028.48 506
13029.56 459
13030.63 452
13031.71 484
13032.79 512
13033.87 487
13034.95 505
13036.03 475
13037.11 476
13038.18 496
13039.26 480
13040.34 510
13041.42 508
13042.50 505
13043.58 485
13044.66 518
13045.74 514
13046.82 567
13047.89 521
13048.97 475
13050.05 503
13051.13 520
13052.21 438
13053.29 451
13054.37 488
13055.45 513
13056.53 524
13057.61 506
13058.69 538
13059.77 537
13060.85 489
13061.93 516
13063.01 478
13064.09 487
13065.17 485
13066.25 519
13067.33 535
13068.41 517
13069.49 542
13070.57 502
13071.65 537
13072.73 493
13073.81 499
13074.89 526
13075.97 472
13077.05 491
13078.13 477
13079.21 515
13080.29 478
13081.37 518
13082.45 518
13083.53 467
13084.61 466
13085.69 495
13086.77 478
13087.85 504
13088.94 499
13090.02 494
13091.10 468
13092.18 457
13093.26 490
13094.34 515
13095.42 496
13096.50 523
13097.58 517
13098.66 474
13099.75 438
13100.83 461
13101.91 491
13102.99 469
13104.07 505
13105.15 491
13106.23 499
13107.32 433
13108.40 472
13109.48 528
13110.56 540
13111.64 493
13112.72 492
13113.81 470
13114.89 458
13115.97 473
13117.05 479
13118.13 484
13119.22 462
13120.30 456
13121.38 466
13122.46 461
13123.55 463
13124.63 473
13125.71 465
13126.79 454
13127.88 478
13128.96 477
13130.04 468
13131.12 439
13132.21 472
13133.29 496
13134.37 469
13135.45 476
13136.54 507
13137.62 527
13138.70 496
13139.79 506
13140.87 489
13141.95 448
13143.03 439
13144.12 451
13145.20 500
13146.28 467
13147.37 548
13148.45 518
13149.53 466
13150.62 500
13151.70 519
13152.78 481
13153.87 479
13154.95 499
13156.03 467
13157.12 473
13158.20 482
13159.29 533
13160.37 494
13161.45 486
13162.54 537
13163.62 462
13164.71 521
13165.79 531
13166.87 505
13167.96 486
13169.04 499
13170.13 533
13171.21 544
13172.29 482
13173.38 523
13174.46 523
13175.55 518
13176.63 453
13177.72 491
13178.80 508
13179.89 531
13180.97 523
13182.06 503
13183.14 474
13184.22 446
13185.31 500
13186.39 533
13187.48 534
13188.56 495
13189.65 498
13190.73 488
13191.82 493
13192.90 513
13193.99 500
13195.07 498
13196.16 501
13197.25 492
13198.33 481
13199.42 566
13200.50 487
13201.59 497
13202.67 488
13203.76 509
13204.84 535
13205.93 520
13207.02 475
13208.10 423
13209.19 462
13210.27 476
13211.36 490
13212.44 425
13213.53 466
13214.62 443
13215.70 442
13216.79 479
13217.88 501
13218.96 444
13220.05 487
13221.13 473
13222.22 491
13223.31 503
13224.39 505
13225.48 475
13226.57 491
13227.65 493
13228.74 463
13229.83 535
13230.91 512
13232.00 465
13233.09 539
13234.17 451
13235.26 483
13236.35 496
13237.43 476
13238.52 502
13239.61 511
13240.70 555
13241.78 594
13242.87 504
13243.96 489
13245.04 477
13246.13 476
13247.22 554
13248.31 514
13249.39 484
13250.48 531
13251.57 552
13252.66 553
13253.74 508
13254.83 519
13255.92 500
13257.01 484
13258.10 495
13259.18 509
13260.27 497
13261.36 520
13262.45 497
13263.54 497
13264.62 471
13265.71 507
13266.80 491
13267.89 533
13268.98 511
13270.06 499
13271.15 496
13272.24 515
13273.33 509
13274.42 566
13275.51 545
13276.60 557
13277.68 543
13278.77 532
13279.86 507
13280.95 528
13282.04 531
13283.13 544
13284.22 531
13285.31 521
13286.39 565
13287.48 527
13288.57 533
13289.66 474
13290.75 507
13291.84 521
13292.93 575
13294.02 539
13295.11 520
13296.20 505
13297.29 546
13298.38 594
13299.47 536
13300.56 539
13301.65 569
13302.73 527
13303.82 529
13304.91 501
13306.00 549
13307.09 557
13308.18 564
13309.27 586
13310.36 506
13311.45 518
13312.54 552
13313.63 561
13314.72 577
13315.81 527
13316.90 553
13318.00 505
13319.09 520
13320.18 525
13321.27 490
13322.36 519
13323.45 562
13324.54 577
13325.63 578
13326.72 543
13327.81 524
13328.90 501
13329.99 549
13331.08 573
13332.17 541
13333.26 557
13334.35 591
13335.45 559
13336.54 569
13337.63 520
13338.72 560
13339.81 605
13340.90 504
13341.99 571
13343.08 497
13344.18 545
13345.27 522
13346.36 525
13347.45 516
13348.54 514
13349.63 564
13350.72 530
13351.82 578
13352.91 533
13354.00 532
13355.09 535
13356.18 554
13357.28 516
13358.37 582
13359.46 643
13360.55 641
13361.64 560
13362.74 560
13363.83 584
13364.92 557
13366.01 546
13367.10 594
13368.20 591
13369.29 544
13370.38 560
13371.47 571
13372.57 621
13373.66 547
13374.75 539
13375.84 561
13376.94 575
13378.03 594
13379.12 591
13380.22 577
13381.31 589
13382.40 535
13383.49 515
13384.59 546
13385.68 537
13386.77 555
13387.87 510
13388.96 555
13390.05 587
13391.15 555
13392.24 520
13393.33 501
13394.43 528
13395.52 547
13396.61 549
13397.71 505
13398.80 562
13399.90 527
13400.99 546
13402.08 583
13403.18 558
13404.27 509
13405.36 514
13406.46 516
13407.55 533
13408.65 558
13409.74 555
13410.83 507
13411.93 530
13413.02 550
13414.12 491
13415.21 590
13416.31 534
13417.40 527
13418.49 517
13419.59 530
13420.68 506
13421.78 524
13422.87 501
13423.97 560
13425.06 588
13426.16 563
13427.25 535
13428.35 509
13429.44 611
13430.54 548
13431.63 538
13432.73 529
13433.82 525
13434.92 572
13436.01 566
13437.11 529
13438.20 547
13439.30 561
13440.39 598
13441.49 539
13442.58 571
13443.68 528
13444.77 530
13445.87 565
13446.96 565
13448.06 576
13449.16 581
13450.25 582
13451.35 541
13452.44 536
13453.54 563
13454.64 591
13455.73 603
13456.83 610
13457.92 537
13459.02 570
13460.12 555
13461.21 592
13462.31 613
13463.40 539
13464.50 540
13465.60 625
13466.69 639
13467.79 616
13468.89 578
13469.98 583
13471.08 664
13472.18 566
13473.27 568
13474.37 529
13475.47 585
13476.56 590
13477.66 646
13478.76 612
13479.85 611
13480.95 614
13482.05 618
13483.14 629
13484.24 638
13485.34 607
13486.44 592
13487.53 606
13488.63 508
13489.73 551
13490.83 559
13491.92 598
13493.02 581
13494.12 601
13495.21 549
13496.31 655
13497.41 662
13498.51 622
13499.61 671
13500.70 624
13501.80 606
13502.90 584
13504.00 566
13505.10 547
13506.19 642
13507.29 662
13508.39 638
13509.49 598
13510.59 603
13511.68 658
13512.78 657
13513.88 612
13514.98 582
13516.08 598
13517.18 628
13518.27 633
13519.37 626
13520.47 578
13521.57 579
13522.67 580
13523.77 538
13524.87 532
13525.96 584
13527.06 566
13528.16 648
13529.26 601
13530.36 534
13531.46 578
13532.56 547
13533.66 563
13534.76 553
13535.86 536
13536.96 547
13538.05 533
13539.15 537
13540.25 526
13541.35 500
13542.45 514
13543.55 558
13544.65 533
13545.75 509
13546.85 529
13547.95 535
13549.05 606
13550.15 596
13551.25 546
13552.35 522
13553.45 541
13554.55 526
13555.65 531
13556.75 573
13557.85 569
13558.95 540
13560.05 526
13561.15 485
13562.25 472
13563.35 511
13564.45 518
13565.55 538
13566.65 560
13567.75 555
13568.85 533
13569.95 525
13571.05 509
13572.16 542
13573.26 542
13574.36 491
13575.46 565
13576.56 543
13577.66 522
13578.76 523
13579.86 500
13580.96 529
13582.06 522
13583.16 573
13584.27 499
13585.37 504
13586.47 541
13587.57 521
13588.67 570
13589.77 542
13590.87 470
13591.98 519
13593.08 498
13594.18 501
13595.28 527
13596.38 541
13597.48 557
13598.59 468
13599.69 522
13600.79 531
13601.89 522
13602.99 539
13604.10 567
13605.20 497
13606.30 529
13607.40 493
13608.50 519
13609.61 555
13610.71 511
13611.81 537
13612.91 513
13614.02 496
13615.12 526
13616.22 562
13617.32 566
13618.43 513
13619.53 524
13620.63 587
13621.73 599
13622.84 564
13623.94 532
13625.04 552
13626.14 536
13627.25 545
13628.35 544
13629.45 548
13630.56 573
13631.66 515
13632.76 483
13633.87 544
13634.97 524
13636.07 487
13637.18 510
13638.28 549
13639.38 489
13640.49 510
13641.59 517
13642.69 554
13643.80 534
13644.90 543
13646.00 561
13647.11 531
13648.21 456
13649.32 520
13650.42 528
13651.52 526
13652.63 536
13653.73 562
13654.84 507
13655.94 546
13657.04 526
13658.15 480
13659.25 508
13660.36 519
13661.46 549
13662.57 591
13663.67 530
13664.77 515
13665.88 536
13666.98 557
13668.09 529
13669.19 506
13670.30 539
13671.40 582
13672.51 521
13673.61 531
13674.72 565
13675.82 514
13676.93 488
13678.03 502
13679.14 481
13680.24 501
13681.35 549
13682.45 514
13683.56 558
13684.66 484
13685.77 472
13686.87 526
13687.98 512
13689.08 553
13690.19 571
13691.29 549
13692.40 600
13693.51 575
13694.61 561
13695.72 515
13696.82 531
13697.93 527
13699.03 512
13700.14 499
13701.25 542
13702.35 499
13703.46 511
13704.56 510
13705.67 559
13706.78 583
13707.88 558
13708.99 510
13710.10 484
13711.20 501
13712.31 568
13713.41 569
13714.52 567
13715.63 523
13716.73 597
13717.84 606
13718.95 635
13720.05 581
13721.16 550
13722.27 637
13723.37 571
13724.48 549
13725.59 502
13726.70 579
13727.80 572
13728.91 561
13730.02 591
13731.12 560
13732.23 584
13733.34 584
13734.45 614
13735.55 538
13736.66 590
13737.77 587
13738.87 549
13739.98 629
13741.09 585
13742.20 580
13743.31 616
13744.41 600
13745.52 571
13746.63 594
13747.74 560
13748.84 563
13749.95 582
13751.06 595
13752.17 614
13753.28 599
13754.38 601
13755.49 591
13756.60 575
13757.71 553
13758.82 618
13759.93 633
13761.03 592
13762.14 612
13763.25 577
13764.36 614
13765.47 628
13766.58 676
13767.68 681
13768.79 635
13769.90 649
13771.01 687
13772.12 816
13773.23 710
13774.34 720
13775.45 774
13776.56 751
13777.66 740
13778.77 800
13779.88 818
13780.99 805
13782.10 782
13783.21 708
13784.32 682
13785.43 682
13786.54 688
13787.65 684
13788.76 632
13789.87 619
13790.98 582
13792.09 604
13793.20 607
13794.31 629
13795.42 579
13796.52 609
13797.63 586
13798.74 549
13799.85 599
13800.96 582
13802.07 530
13803.18 566
13804.29 568
13805.40 615
13806.51 605
13807.63 562
13808.74 563
13809.85 611
13810.96 642
13812.07 596
13813.18 572
13814.29 576
13815.40 578
13816.51 561
13817.62 564
13818.73 547
13819.84 551
13820.95 597
13822.06 565
13823.17 592
13824.28 550
13825.40 578
13826.51 506
13827.62 571
13828.73 562
13829.84 606
13830.95 579
13832.06 527
13833.17 548
13834.28 536
13835.40 561
13836.51 557
13837.62 532
13838.73 561
13839.84 558
13840.95 572
13842.06 535
13843.18 538
13844.29 567
13845.40 544
13846.51 478
13847.62 519
13848.74 543
13849.85 564
13850.96 587
13852.07 560
13853.18 549
13854.30 517
13855.41 526
13856.52 507
13857.63 551
13858.74 564
13859.86 553
13860.97 543
13862.08 598
13863.19 601
13864.31 577
13865.42 597
13866.53 586
13867.64 560
13868.76 539
13869.87 566
13870.98 609
13872.10 573
13873.21 504
13874.32 544
13875.43 534
13876.55 559
13877.66 565
13878.77 584
13879.89 536
13881.00 594
13882.11 559
13883.23 534
13884.34 550
13885.45 556
13886.57 617
13887.68 606
13888.79 565
13889.91 564
13891.02 522
13892.13 499
13893.25 477
13894.36 480
13895.48 546
13896.59 613
13897.70 636
13898.82 589
13899.93 528
13901.05 566
13902.16 528
13903.27 554
13904.39 610
13905.50 560
13906.62 547
13907.73 542
13908.85 541
13909.96 628
13911.07 566
13912.19 549
13913.30 546
13914.42 577
13915.53 525
13916.65 511
13917.76 535
13918.88 492
13919.99 538
13921.11 544
13922.22 545
13923.34 578
13924.45 543
13925.57 490
13926.68 511
13927.80 585
13928.91 522
13930.03 512
13931.14 590
13932.26 547
13933.37 549
13934.49 576
13935.60 494
13936.72 539
13937.83 508
13938.95 535
13940.06 493
13941.18 504
13942.30 512
13943.41 500
13944.53 490
13945.64 537
13946.76 528
13947.87 511
13948.99 500
13950.11 482
13951.22 496
13952.34 492
13953.45 529
13954.57 566
13955.69 531
13956.80 468
13957.92 489
13959.04 477
13960.15 502
13961.27 458
13962.39 527
13963.50 559
13964.62 502
13965.73 481
13966.85 504
13967.97 509
13969.08 506
13970.20 490
13971.32 494
13972.44 460
13973.55 473
13974.67 492
13975.79 533
13976.90 535
13978.02 510
13979.14 502
13980.25 529
13981.37 517
13982.49 499
13983.61 517
13984.72 514
13985.84 543
13986.96 524
13988.08 542
13989.19 479
13990.31 472
13991.43 564
13992.55 501
13993.66 468
13994.78 498
13995.90 502
13997.02 511
13998.14 506
13999.25 511
14000.37 494
14001.49 513
14002.61 535
14003.73 474
14004.84 485
14005.96 497
14007.08 532
14008.20 469
14009.32 441
14010.44 490
14011.55 525
14012.67 494
14013.79 510
14014.91 505
14016.03 532
14017.15 481
14018.27 467
14019.38 497
14020.50 531
14021.62 568
14022.74 497
14023.86 494
14024.98 483
14026.10 523
14027.22 495
14028.34 467
14029.46 449
14030.57 465
14031.69 498
14032.81 503
14033.93 473
14035.05 533
14036.17 512
14037.29 456
14038.41 504
14039.53 468
14040.65 462
14041.77 502
14042.89 509
14044.01 472
14045.13 499
14046.25 524
14047.37 509
14048.49 465
14049.61 473
14050.73 513
14051.85 511
14052.97 538
14054.09 511
14055.21 492
14056.33 473
14057.45 520
14058.57 557
14059.69 492
14060.81 467
14061.93 480
14063.05 521
14064.17 526
14065.29 538
14066.41 590
14067.53 570
14068.65 528
14069.78 543
14070.90 537
14072.02 517
14073.14 536
14074.26 528
14075.38 549
14076.50 508
14077.62 562
14078.74 553
14079.86 551
14080.99 532
14082.11 481
14083.23 528
14084.35 535
14085.47 557
14086.59 563
14087.71 560
14088.84 544
14089.96 585
14091.08 571
14092.20 547
14093.32 525
14094.44 544
14095.57 613
14096.69 620
14097.81 597
14098.93 606
14100.05 628
14101.18 572
14102.30 632
14103.42 642
14104.54 626
14105.66 635
14106.79 652
14107.91 609
14109.03 635
14110.15 592
14111.28 567
14112.40 582
14113.52 569
14114.64 579
14115.77 587
14116.89 577
14118.01 572
14119.13 557
14120.26 558
14121.38 562
14122.50 519
14123.63 489
14124.75 522
14125.87 508
14126.99 538
14128.12 539
14129.24 522
14130.36 485
14131.49 462
14132.61 511
14133.73 505
14134.86 542
14135.98 552
14137.10 498
14138.23 487
14139.35 538
14140.47 497
14141.60 516
14142.72 521
14143.85 475
14144.97 538
14146.09 505
14147.22 514
14148.34 489
14149.47 499
14150.59 487
14151.71 495
14152.84 482
14153.96 507
14155.09 488
14156.21 465
14157.33 505
14158.46 491
14159.58 481
14160.71 445
14161.83 483
14162.96 505
14164.08 478
14165.21 465
14166.33 476
14167.45 537
14168.58 473
14169.70 483
14170.83 515
14171.95 508
14173.08 495
14174.20 449
14175.33 440
14176.45 493
14177.58 482
14178.70 497
14179.83 533
14180.95 505
14182.08 503
14183.20 496
14184.33 482
14185.46 450
14186.58 461
14187.71 475
14188.83 490
14189.96 486
14191.08 493
14192.21 440
14193.33 464
14194.46 459
14195.59 467
14196.71 470
14197.84 446
14198.96 421
14200.09 447
14201.22 471
14202.34 445
14203.47 419
14204.59 455
14205.72 462
14206.85 461
14207.97 469
14209.10 443
14210.23 459
14211.35 419
14212.48 447
14213.61 444
14214.73 468
14215.86 498
14216.99 472
14218.11 484
14219.24 470
14220.37 488
14221.49 490
14222.62 473
14223.75 464
14224.87 476
14226.00 471
14227.13 434
14228.25 461
14229.38 406
14230.51 470
14231.64 442
14232.76 432
14233.89 439
14235.02 431
14236.14 420
14237.27 504
14238.40 474
14239.53 476
14240.66 455
14241.78 423
14242.91 466
14244.04 401
14245.17 431
14246.29 463
14247.42 436
14248.55 439
14249.68 455
14250.81 445
14251.93 416
14253.06 373
14254.19 440
14255.32 457
14256.45 533
14257.57 547
14258.70 455
14259.83 421
14260.96 416
14262.09 465
14263.22 409
14264.34 406
14265.47 448
14266.60 427
14267.73 446
14268.86 433
14269.99 424
14271.12 425
14272.25 445
14273.37 456
14274.50 397
14275.63 423
14276.76 459
14277.89 421
14279.02 417
14280.15 373
14281.28 423
14282.41 460
14283.54 398
14284.67 358
14285.80 445
14286.92 442
14288.05 462
14289.18 487
14290.31 443
14291.44 442
14292.57 384
14293.70 388
14294.83 363
14295.96 426
14297.09 414
14298.22 383
14299.35 392
14300.48 445
14301.61 431
14302.74 432
14303.87 433
14305.00 461
14306.13 402
14307.26 413
14308.39 418
14309.52 413
14310.65 438
14311.78 408
14312.91 407
14314.04 425
14315.18 419
14316.31 414
14317.44 426
14318.57 383
14319.70 368
14320.83 404
14321.96 464
14323.09 475
14324.22 381
14325.35 402
14326.48 467
14327.61 478
14328.75 412
14329.88 423
14331.01 421
14332.14 423
14333.27 432
14334.40 440
14335.53 439
14336.66 425
14337.80 399
14338.93 420
14340.06 444
14341.19 483
14342.32 441
14343.45 433
14344.59 467
14345.72 416
14346.85 423
14347.98 474
14349.11 440
14350.24 403
14351.38 420
14352.51 403
14353.64 439
14354.77 448
14355.91 402
14357.04 408
14358.17 443
14359.30 411
14360.43 392
14361.57 412
14362.70 424
14363.83 398
14364.96 414
14366.10 416
14367.23 395
14368.36 401
14369.49 443
14370.63 455
14371.76 403
14372.89 385
14374.03 373
14375.16 412
14376.29 413
14377.42 422
14378.56 399
14379.69 410
14380.82 381
14381.96 369
14383.09 378
14384.22 422
14385.36 430
14386.49 430
14387.62 402
14388.76 405
14389.89 404
14391.02 399
14392.16 379
14393.29 379
14394.43 420
14395.56 403
14396.69 367
14397.83 398
14398.96 405
14400.09 398
14401.23 404
14402.36 422
14403.50 436
14404.63 411
14405.76 393
14406.90 410
14408.03 378
14409.17 411
14410.30 427
14411.44 438
14412.57 361
14413.70 388
14414.84 389
14415.97 411
14417.11 397
14418.24 375
14419.38 407
14420.51 379
14421.65 398
14422.78 408
14423.92 421
14425.05 424
14426.19 418
14427.32 451
14428.46 457
14429.59 427
14430.73 378
14431.86 415
14433.00 463
14434.13 449
14435.27 401
14436.40 376
14437.54 377
14438.67 377
14439.81 387
14440.95 393
14442.08 398
14443.22 421
14444.35 382
14445.49 360
14446.62 373
14447.76 359
14448.90 432
14450.03 381
14451.17 414
14452.30 419
14453.44 417
14454.58 421
14455.71 440
14456.85 371
14457.98 377
14459.12 382
14460.26 391
14461.39 374
14462.53 393
14463.67 389
14464.80 374
14465.94 404
14467.07 405
14468.21 396
14469.35 398
14470.48 434
14471.62 426
14472.76 411
14473.90 440
14475.03 468
14476.17 412
14477.31 438
14478.44 451
14479.58 406
14480.72 370
14481.85 386
14482.99 385
14484.13 369
14485.27 407
14486.40 392
14487.54 390
14488.68 382
14489.82 382
14490.95 365
14492.09 375
14493.23 357
14494.37 342
14495.50 418
14496.64 429
14497.78 409
14498.92 361
14500.05 396
14501.19 402
14502.33 367
14503.47 398
14504.61 378
14505.74 379
14506.88 402
14508.02 409
14509.16 407
14510.30 393
14511.44 376
14512.57 405
14513.71 380
14514.85 405
14515.99 405
14517.13 417
14518.27 449
14519.41 431
14520.54 392
14521.68 399
14522.82 402
14523.96 373
14525.10 424
14526.24 478
14527.38 449
14528.52 417
14529.65 400
14530.79 399
14531.93 421
14533.07 409
14534.21 403
14535.35 384
14536.49 347
14537.63 403
14538.77 451
14539.91 427
14541.05 410
14542.19 399
14543.33 413
14544.47 398
14545.61 381
14546.75 434
14547.89 415
14549.02 419
14550.16 387
14551.30 424
14552.44 375
14553.58 387
14554.72 429
14555.86 444
14557.00 401
14558.14 412
14559.29 383
14560.43 435
14561.57 405
14562.71 409
14563.85 412
14564.99 475
14566.13 437
14567.27 387
14568.41 400
14569.55 406
14570.69 407
14571.83 386
14572.97 408
14574.11 397
14575.25 384
14576.39 376
14577.53 379
14578.68 363
14579.82 381
14580.96 387
14582.10 396
14583.24 405
14584.38 401
14585.52 390
14586.66 399
14587.80 424
14588.95 463
14590.09 383
14591.23 353
14592.37 367
14593.51 369
14594.65 393
14595.79 383
14596.94 390
14598.08 387
14599.22 391
14600.36 376
14601.50 409
14602.65 403
14603.79 378
14604.93 388
14606.07 374
14607.21 373
14608.36 423
14609.50 396
14610.64 402
14611.78 385
14612.92 373
14614.07 356
14615.21 394
14616.35 398
14617.49 407
14618.64 395
14619.78 382
14620.92 416
14622.06 434
14623.21 352
14624.35 349
14625.49 351
14626.64 417
14627.78 407
14628.92 413
14630.06 408
14631.21 375
14632.35 360
14633.49 399
14634.64 433
14635.78 398
14636.92 402
14638.07 432
14639.21 408
14640.35 394
14641.50 383
14642.64 432
14643.78 430
14644.93 415
14646.07 419
14647.21 455
14648.36 409
14649.50 415
14650.65 436
14651.79 378
14652.93 406
14654.08 400
14655.22 407
14656.37 365
14657.51 366
14658.65 368
14659.80 360
14660.94 390
14662.09 394
14663.23 381
14664.37 417
14665.52 394
14666.66 372
14667.81 389
14668.95 409
14670.10 363
14671.24 396
14672.39 417
14673.53 382
14674.68 349
14675.82 346
14676.97 361
14678.11 367
14679.25 376
14680.40 387
14681.54 373
14682.69 375
14683.83 335
14684.98 354
14686.13 384
14687.27 426
14688.42 392
14689.56 341
14690.71 367
14691.85 393
14693.00 426
14694.14 373
14695.29 327
14696.43 393
14697.58 406
14698.72 376
14699.87 350
14701.02 378
14702.16 363
14703.31 349
14704.45 356
14705.60 389
14706.75 384
14707.89 378
14709.04 388
14710.18 365
14711.33 399
14712.48 352
14713.62 310
14714.77 345
14715.92 347
14717.06 345
14718.21 348
14719.35 370
14720.50 349
14721.65 346
14722.79 362
14723.94 320
14725.09 363
14726.23 364
14727.38 346
14728.53 394
14729.67 357
14730.82 374
14731.97 358
14733.12 357
14734.26 359
14735.41 371
14736.56 387
14737.70 394
14738.85 352
14740.00 376
14741.15 361
14742.29 339
14743.44 343
14744.59 349
14745.74 349
14746.88 334
14748.03 358
14749.18 347
14750.33 359
14751.47 321
14752.62 311
14753.77 367
14754.92 325
14756.07 347
14757.21 336
14758.36 362
14759.51 385
14760.66 348
14761.81 342
14762.95 345
14764.10 364
14765.25 373
14766.40 348
14767.55 397
14768.70 382
14769.84 400
14770.99 336
14772.14 340
14773.29 363
14774.44 351
14775.59 356
14776.74 371
14777.88 365
14779.03 332
14780.18 365
14781.33 373
14782.48 336
14783.63 351
14784.78 364
14785.93 344
14787.08 335
14788.22 371
14789.37 369
14790.52 378
14791.67 356
14792.82 328
14793.97 338
14795.12 328
14796.27 345
14797.42 339
14798.57 341
14799.72 321
14800.87 365
14802.02 379
14803.17 347
14804.32 337
14805.47 324
14806.62 329
14807.77 330
14808.92 381
14810.07 368
14811.22 363
14812.37 325
14813.52 353
14814.67 369
14815.82 337
14816.97 371
14818.12 341
14819.27 344
14820.42 326
14821.57 363
14822.72 343
14823.87 320
14825.02 336
14826.17 299
14827.32 330
14828.47 335
14829.62 331
14830.78 332
14831.93 340
14833.08 397
14834.23 321
14835.38 325
14836.53 345
14837.68 357
14838.83 318
14839.98 370
14841.13 335
14842.29 300
14843.44 292
14844.59 325
14845.74 345
14846.89 343
14848.04 372
14849.19 319
14850.35 321
14851.50 344
14852.65 321
14853.80 371
14854.95 376
14856.10 370
14857.26 359
14858.41 356
14859.56 317
14860.71 320
14861.86 314
14863.02 359
14864.17 359
14865.32 354
14866.47 320
14867.63 338
14868.78 310
14869.93 307
14871.08 316
14872.23 334
14873.39 337
14874.54 354
14875.69 346
14876.84 332
14878.00 327
14879.15 396
14880.30 351
14881.46 350
14882.61 375
14883.76 349
14884.91 337
14886.07 308
14887.22 339
14888.37 295
14889.53 349
14890.68 342
14891.83 382
14892.99 350
14894.14 331
14895.29 318
14896.45 328
14897.60 378
14898.75 358
14899.91 324
14901.06 330
14902.21 329
14903.37 336
14904.52 338
14905.67 395
14906.83 353
14907.98 363
14909.14 344
14910.29 342
14911.44 378
14912.60 338
14913.75 331
14914.91 355
14916.06 368
14917.21 320
14918.37 311
14919.52 299
14920.68 326
14921.83 336
14922.99 286
14924.14 312
14925.30 327
14926.45 341
14927.60 319
14928.76 317
14929.91 354
14931.07 305
14932.22 341
14933.38 347
14934.53 348
14935.69 350
14936.84 332
14938.00 365
14939.15 353
14940.31 349
14941.46 358
14942.62 307
14943.77 373
14944.93 370
14946.08 354
14947.24 379
14948.39 378
14949.55 344
14950.71 343
14951.86 311
14953.02 296
14954.17 333
14955.33 354
14956.48 332
14957.64 300
14958.80 299
14959.95 346
14961.11 344
14962.26 320
14963.42 372
14964.57 329
14965.73 289
14966.89 321
14968.04 338
14969.20 328
14970.36 320
14971.51 333
14972.67 341
14973.82 337
14974.98 366
14976.14 351
14977.29 354
14978.45 359
14979.61 345
14980.76 349
14981.92 317
14983.08 332
14984.23 328
14985.39 341
14986.55 356
14987.70 347
14988.86 382
14990.02 342
14991.18 341
14992.33 340
14993.49 342
14994.65 356
14995.80 384
14996.96 379
14998.12 376
14999.28 356
15000.43 324
15001.59 326
15002.75 342
15003.91 320
15005.06 309
15006.22 314
15007.38 353
15008.54 351
15009.69 355
15010.85 307
15012.01 322
15013.17 362
15014.33 324
15015.48 357
15016.64 365
15017.80 321
15018.96 327
15020.12 313
15021.27 360
15022.43 317
15023.59 339
15024.75 386
15025.91 352
15027.07 306
15028.23 303
15029.38 327
15030.54 305
15031.70 339
15032.86 367
15034.02 364
15035.18 346
15036.34 386
15037.49 370
15038.65 371
15039.81 339
15040.97 332
15042.13 314
15043.29 322
15044.45 317
15045.61 318
15046.77 311
15047.93 297
15049.09 366
15050.24 373
15051.40 342
15052.56 311
15053.72 302
15054.88 261
15056.04 316
15057.20 342
15058.36 318
15059.52 343
15060.68 331
15061.84 315
15063.00 382
15064.16 317
15065.32 320
15066.48 330
15067.64 338
15068.80 359
15069.96 309
15071.12 339
15072.28 326
15073.44 331
15074.60 308
15075.76 293
15076.92 332
15078.08 336
15079.24 340
15080.40 290
15081.56 311
15082.72 328
15083.89 332
15085.05 335
15086.21 307
15087.37 337
15088.53 313
15089.69 326
15090.85 302
15092.01 304
15093.17 338
15094.33 313
15095.49 344
15096.66 339
15097.82 325
15098.98 342
15100.14 348
15101.30 359
15102.46 323
15103.62 342
15104.78 320
15105.95 343
15107.11 299
15108.27 294
15109.43 326
15110.59 303
15111.75 327
15112.92 332
15114.08 304
15115.24 292
15116.40 315
15117.56 343
15118.73 302
15119.89 311
15121.05 345
15122.21 364
15123.37 327
15124.54 301
15125.70 320
15126.86 351
15128.02 296
15129.19 322
15130.35 337
15131.51 308
15132.67 306
15133.84 304
15135.00 319
15136.16 345
15137.32 323
15138.49 367
15139.65 329
15140.81 306
15141.97 327
15143.14 316
15144.30 332
15145.46 312
15146.63 304
15147.79 327
15148.95 311
15150.12 313
15151.28 337
15152.44 288
15153.61 318
15154.77 364
15155.93 317
15157.10 317
15158.26 311
15159.42 317
15160.59 295
15161.75 286
15162.91 354
15164.08 383
15165.24 347
15166.41 312
15167.57 296
15168.73 311
15169.90 318
15171.06 300
15172.23 312
15173.39 299
15174.55 343
15175.72 293
15176.88 313
15178.05 340
15179.21 337
15180.38 297
15181.54 316
15182.70 284
15183.87 296
15185.03 337
15186.20 309
15187.36 332
15188.53 350
15189.69 330
15190.86 310
15192.02 332
15193.19 336
15194.35 338
15195.52 330
15196.68 333
15197.85 342
15199.01 354
15200.18 348
15201.34 314
15202.51 332
15203.67 311
15204.84 318
15206.00 321
15207.17 296
15208.33 338
15209.50 294
15210.66 296
15211.83 311
15213.00 312
15214.16 311
15215.33 278
15216.49 299
15217.66 297
15218.82 330
15219.99 292
15221.16 318
15222.32 313
15223.49 320
15224.65 375
15225.82 336
15226.99 366
15228.15 344
15229.32 347
15230.49 353
15231.65 349
15232.82 344
15233.98 312
15235.15 319
15236.32 347
15237.48 341
15238.65 343
15239.82 330
15240.98 316
15242.15 324
15243.32 304
15244.48 320
15245.65 332
15246.82 335
15247.98 308
15249.15 345
15250.32 335
15251.49 337
15252.65 301
15253.82 303
15254.99 322
15256.16 324
15257.32 345
15258.49 320
15259.66 326
15260.82 324
15261.99 358
15263.16 324
15264.33 345
15265.49 307
15266.66 315
15267.83 314
15269.00 288
15270.17 288
15271.33 264
15272.50 319
15273.67 379
15274.84 339
15276.01 334
15277.17 345
15278.34 335
15279.51 310
15280.68 309
15281.85 283
15283.01 270
15284.18 277
15285.35 321
15286.52 321
15287.69 342
15288.86 306
15290.03 328
15291.19 325
15292.36 356
15293.53 310
15294.70 313
15295.87 330
15297.04 319
15298.21 345
15299.38 379
15300.54 366
15301.71 339
15302.88 334
15304.05 358
15305.22 331
15306.39 360
15307.56 329
15308.73 315
15309.90 326
15311.07 329
15312.24 356
15313.41 347
15314.58 351
15315.75 287
15316.92 338
15318.09 306
15319.25 320
15320.42 321
15321.59 338
15322.76 361
15323.93 328
15325.10 301
15326.27 296
15327.44 310
15328.61 294
15329.78 321
15330.95 312
15332.12 371
15333.29 310
15334.46 314
15335.64 324
15336.81 327
15337.98 309
15339.15 322
15340.32 305
15341.49 309
15342.66 306
15343.83 337
15345.00 377
15346.17 384
15347.34 340
15348.51 319
15349.68 329
15350.85 343
15352.02 329
15353.20 337
15354.37 315
15355.54 349
15356.71 353
15357.88 323
15359.05 336
15360.22 332
15361.39 309
15362.57 323
15363.74 292
15364.91 328
15366.08 341
15367.25 300
15368.42 293
15369.59 310
15370.77 323
15371.94 334
15373.11 312
15374.28 328
15375.45 323
15376.63 292
15377.80 300
15378.97 293
15380.14 355
15381.31 378
15382.49 341
15383.66 306
15384.83 317
15386.00 325
15387.17 342
15388.35 376
15389.52 336
15390.69 311
15391.86 310
15393.04 271
15394.21 313
15395.38 289
15396.55 314
15397.73 308
15398.90 310
15400.07 327
15401.25 321
15402.42 314
15403.59 293
15404.76 329
15405.94 360
15407.11 353
15408.28 312
15409.46 333
15410.63 315
15411.80 291
15412.98 354
15414.15 357
15415.32 344
15416.50 340
15417.67 361
15418.84 355
15420.02 318
15421.19 343
15422.36 334
15423.54 321
15424.71 279
15425.89 307
15427.06 288
15428.23 278
15429.41 282
15430.58 311
15431.76 314
15432.93 313
15434.10 302
15435.28 294
15436.45 321
15437.63 317
15438.80 298
15439.97 311
15441.15 330
15442.32 302
15443.50 312
15444.67 300
15445.85 326
15447.02 326
15448.20 315
15449.37 281
15450.55 342
15451.72 337
15452.89 349
15454.07 343
15455.24 310
15456.42 341
15457.59 305
15458.77 326
15459.94 333
15461.12 350
15462.30 365
15463.47 351
15464.65 317
15465.82 312
15467.00 320
15468.17 309
15469.35 313
15470.52 295
15471.70 297
15472.87 296
15474.05 303
15475.22 333
15476.40 316
15477.58 365
15478.75 350
15479.93 314
15481.10 370
15482.28 344
15483.46 337
15484.63 322
15485.81 330
15486.98 344
15488.16 308
15489.34 294
15490.51 325
15491.69 326
15492.87 332
15494.04 329
15495.22 299
15496.39 293
15497.57 310
15498.75 372
15499.92 334
15501.10 339
15502.28 354
15503.45 320
15504.63 327
15505.81 321
15506.98 329
15508.16 352
15509.34 319
15510.52 301
15511.69 341
15512.87 351
15514.05 309
15515.22 345
15516.40 336
15517.58 327
15518.76 318
15519.93 308
15521.11 326
15522.29 320
15523.47 348
15524.64 337
15525.82 303
15527.00 360
15528.18 307
15529.35 325
15530.53 339
15531.71 350
15532.89 291
15534.07 284
15535.24 303
15536.42 354
15537.60 318
15538.78 309
15539.96 326
15541.13 270
15542.31 332
15543.49 351
15544.67 339
15545.85 329
15547.03 286
15548.20 346
15549.38 338
15550.56 318
15551.74 327
15552.92 319
15554.10 314
15555.28 308
15556.45 319
15557.63 279
15558.81 305
15559.99 326
15561.17 295
15562.35 328
15563.53 337
15564.71 348
15565.89 314
15567.07 322
15568.24 368
15569.42 343
15570.60 361
15571.78 348
15572.96 380
15574.14 322
15575.32 350
15576.50 373
15577.68 362
15578.86 326
15580.04 328
15581.22 324
15582.40 326
15583.58 312
15584.76 355
15585.94 365
15587.12 332
15588.30 332
15589.48 352
15590.66 411
15591.84 360
15593.02 337
15594.20 370
15595.38 368
15596.56 347
15597.74 349
15598.92 356
15600.10 347
15601.28 349
15602.46 368
15603.64 372
15604.82 340
15606.00 343
15607.18 343
15608.36 331
15609.55 309
15610.73 295
15611.91 328
15613.09 331
15614.27 384
15615.45 360
15616.63 337
15617.81 388
15618.99 351
15620.17 312
15621.36 338
15622.54 354
15623.72 348
15624.90 353
15626.08 352
15627.26 372
15628.44 338
15629.63 334
15630.81 369
15631.99 366
15633.17 345
15634.35 323
15635.53 382
15636.72 343
15637.90 356
15639.08 379
15640.26 398
15641.44 361
15642.63 371
15643.81 347
15644.99 345
15646.17 363
15647.35 368
15648.54 328
15649.72 343
15650.90 359
15652.08 356
15653.27 358
15654.45 374
15655.63 378
15656.81 375
15658.00 353
15659.18 334
15660.36 373
15661.54 366
15662.73 341
15663.91 363
15665.09 333
15666.28 366
15667.46 350
15668.64 341
15669.82 357
15671.01 358
15672.19 348
15673.37 345
15674.56 354
15675.74 319
15676.92 341
15678.11 360
15679.29 382
15680.47 333
15681.66 361
15682.84 336
15684.03 353
15685.21 329
15686.39 355
15687.58 404
15688.76 387
15689.94 364
15691.13 329
15692.31 303
15693.50 351
15694.68 375
15695.86 372
15697.05 375
15698.23 397
15699.42 369
15700.60 367
15701.78 366
15702.97 395
15704.15 347
15705.34 332
15706.52 360
15707.71 304
15708.89 337
15710.08 335
15711.26 382
15712.45 331
15713.63 336
15714.81 353
15716.00 354
15717.18 369
15718.37 358
15719.55 383
15720.74 346
15721.92 343
15723.11 372
15724.29 372
15725.48 334
15726.66 349
15727.85 398
15729.04 380
15730.22 384
15731.41 360
15732.59 316
15733.78 367
15734.96 335
15736.15 335
15737.33 376
15738.52 378
15739.71 353
15740.89 345
15742.08 386
15743.26 359
15744.45 336
15745.63 375
15746.82 357
15748.01 386
15749.19 407
15750.38 346
15751.56 389
15752.75 377
15753.94 372
15755.12 423
15756.31 375
15757.50 386
15758.68 394
15759.87 349
15761.06 395
15762.24 375
15763.43 359
15764.62 361
15765.80 380
15766.99 354
15768.18 391
15769.36 344
15770.55 382
15771.74 345
15772.92 362
15774.11 380
15775.30 366
15776.48 333
15777.67 363
15778.86 350
15780.05 339
15781.23 373
15782.42 379
15783.61 345
15784.80 347
15785.98 350
15787.17 356
15788.36 365
15789.55 335
15790.73 331
15791.92 363
15793.11 378
15794.30 370
15795.48 376
15796.67 358
15797.86 375
15799.05 345
15800.24 360
15801.42 336
15802.61 360
15803.80 350
15804.99 369
15806.18 355
15807.37 359
15808.55 356
15809.74 321
15810.93 368
15812.12 360
15813.31 391
15814.50 356
15815.68 318
15816.87 346
15818.06 313
15819.25 311
15820.44 317
15821.63 388
15822.82 336
15824.01 341
15825.19 343
15826.38 336
15827.57 305
15828.76 330
15829.95 341
15831.14 317
15832.33 354
15833.52 341
15834.71 325
15835.90 325
15837.09 338
15838.28 366
15839.47 331
15840.66 350
15841.84 342
15843.03 326
15844.22 337
15845.41 307
15846.60 347
15847.79 318
15848.98 317
15850.17 347
15851.36 312
15852.55 320
15853.74 324
15854.93 342
15856.12 336
15857.31 282
15858.50 344
15859.69 339
15860.88 313
15862.07 325
15863.26 289
15864.46 309
15865.65 321
15866.84 286
15868.03 338
15869.22 349
15870.41 319
15871.60 352
15872.79 337
15873.98 360
15875.17 339
15876.36 347
15877.55 308
15878.74 330
15879.94 374
15881.13 371
15882.32 374
15883.51 366
15884.70 316
15885.89 309
15887.08 334
15888.27 341
15889.46 335
15890.66 324
15891.85 317
15893.04 350
15894.23 352
15895.42 358
15896.61 331
15897.81 364
15899.00 328
15900.19 333
15901.38 350
15902.57 305
15903.76 274
15904.96 294
15906.15 299
15907.34 342
15908.53 314
15909.72 365
15910.92 355
15912.11 328
15913.30 325
15914.49 317
15915.69 290
15916.88 275
15918.07 316
15919.26 309
15920.46 306
15921.65 326
15922.84 300
15924.03 284
15925.23 282
15926.42 306
15927.61 302
15928.81 338
15930.00 336
15931.19 398
15932.38 338
15933.58 337
15934.77 358
15935.96 334
15937.16 325
15938.35 365
15939.54 335
15940.74 347
15941.93 369
15943.12 357
15944.32 341
15945.51 321
15946.70 333
15947.90 316
15949.09 327
15950.28 342
15951.48 332
15952.67 357
15953.87 353
15955.06 326
15956.25 317
15957.45 349
15958.64 345
15959.84 322
15961.03 297
15962.22 332
15963.42 307
15964.61 305
15965.81 287
15967.00 316
15968.19 341
15969.39 331
15970.58 333
15971.78 308
15972.97 289
15974.17 282
15975.36 294
15976.56 290
15977.75 311
15978.95 335
15980.14 319
15981.34 335
15982.53 310
15983.72 304
15984.92 309
15986.11 331
15987.31 310
15988.50 322
15989.70 318
15990.90 318
15992.09 317
15993.29 313
15994.48 349
15995.68 352
15996.87 302
15998.07 309
15999.26 289
16000.46 286
16001.65 294
16002.85 315
16004.05 290
16005.24 309
16006.44 300
16007.63 308
16008.83 288
16010.02 263
16011.22 279
16012.42 289
16013.61 304
16014.81 298
16016.00 305
16017.20 319
16018.40 275
16019.59 276
16020.79 271
16021.99 271
16023.18 298
16024.38 290
16025.58 298
16026.77 295
16027.97 325
16029.16 294
16030.36 282
16031.56 296
16032.76 287
16033.95 315
16035.15 290
16036.35 315
16037.54 315
16038.74 304
16039.94 312
16041.13 300
16042.33 307
16043.53 295
16044.73 280
16045.92 284
16047.12 309
16048.32 307
16049.51 327
16050.71 339
16051.91 352
16053.11 342
16054.30 283
16055.50 314
16056.70 308
16057.90 269
16059.10 320
16060.29 299
16061.49 289
16062.69 300
16063.89 320
16065.08 342
16066.28 293
16067.48 264
16068.68 270
16069.88 286
16071.07 322
16072.27 293
16073.47 305
16074.67 308
16075.87 355
16077.07 329
16078.26 276
16079.46 275
16080.66 293
16081.86 312
16083.06 305
16084.26 331
16085.46 335
16086.66 327
16087.85 294
16089.05 329
16090.25 307
16091.45 281
16092.65 287
16093.85 286
16095.05 305
16096.25 289
16097.45 274
16098.65 259
16099.84 274
16101.04 304
16102.24 307
16103.44 282
16104.64 284
16105.84 285
16107.04 277
16108.24 285
16109.44 277
16110.64 283
16111.84 281
16113.04 280
16114.24 267
16115.44 279
16116.64 294
16117.84 277
16119.04 320
16120.24 339
16121.44 328
16122.64 272
16123.84 285
16125.04 280
16126.24 268
16127.44 299
16128.64 317
16129.84 322
16131.04 305
16132.24 325
16133.44 307
16134.64 285
16135.84 292
16137.04 310
16138.25 304
16139.45 291
16140.65 301
16141.85 309
16143.05 272
16144.25 284
16145.45 320
16146.65 308
16147.85 321
16149.05 269
16150.25 268
16151.46 301
16152.66 321
16153.86 322
16155.06 350
16156.26 265
16157.46 259
16158.66 315
16159.87 295
16161.07 288
16162.27 266
16163.47 293
16164.67 327
16165.87 286
16167.08 333
16168.28 311
16169.48 308
16170.68 298
16171.88 338
16173.09 286
16174.29 275
16175.49 278
16176.69 279
16177.89 305
16179.10 293
16180.30 279
16181.50 311
16182.70 305
16183.91 274
16185.11 292
16186.31 291
16187.51 259
16188.72 275
16189.92 326
16191.12 334
16192.32 295
16193.53 283
16194.73 277
16195.93 263
16197.13 274
16198.34 318
16199.54 296
16200.74 288
16201.95 314
16203.15 285
16204.35 286
16205.56 294
16206.76 271
16207.96 272
16209.17 297
16210.37 335
16211.57 316
16212.78 279
16213.98 257
16215.18 291
16216.39 293
16217.59 291
16218.79 371
16220.00 319
16221.20 325
16222.41 299
16223.61 288
16224.81 334
16226.02 293
16227.22 325
16228.43 327
16229.63 277
16230.83 305
16232.04 308
16233.24 294
16234.45 284
16235.65 295
16236.86 305
16238.06 353
16239.26 293
16240.47 294
16241.67 318
16242.88 300
16244.08 285
16245.29 298
16246.49 282
16247.70 311
16248.90 320
16250.11 289
16251.31 283
16252.52 302
16253.72 279
16254.93 302
16256.13 287
16257.34 297
16258.54 300
16259.75 310
16260.95 308
16262.16 339
16263.36 313
16264.57 322
16265.77 310
16266.98 296
16268.19 338
16269.39 275
16270.60 269
16271.80 290
16273.01 269
16274.21 281
16275.42 299
16276.63 312
16277.83 307
16279.04 299
16280.24 326
16281.45 289
16282.66 326
16283.86 293
16285.07 309
16286.27 277
16287.48 312
16288.69 319
16289.89 314
16291.10 317
16292.31 299
16293.51 364
16294.72 341
16295.93 296
16297.13 294
16298.34 282
16299.55 332
16300.75 363
16301.96 314
16303.17 296
16304.37 308
16305.58 330
16306.79 358
16307.99 346
16309.20 339
16310.41 291
16311.62 312
16312.82 310
16314.03 312
16315.24 265
16316.44 310
16317.65 281
16318.86 302
16320.07 295
16321.27 287
16322.48 289
16323.69 328
16324.90 288
16326.10 293
16327.31 324
16328.52 302
16329.73 279
16330.94 301
16332.14 313
16333.35 273
16334.56 247
16335.77 240
16336.98 257
16338.18 269
16339.39 270
16340.60 270
16341.81 267
16343.02 261
16344.23 314
16345.43 287
16346.64 299
16347.85 332
16349.06 307
16350.27 313
16351.48 318
16352.69 286
16353.89 303
16355.10 317
16356.31 306
16357.52 297
16358.73 273
16359.94 266
16361.15 302
16362.36 270
16363.57 283
16364.77 265
16365.98 290
16367.19 288
16368.40 280
16369.61 297
16370.82 280
16372.03 319
16373.24 292
16374.45 298
16375.66 305
16376.87 307
16378.08 327
16379.29 320
16380.50 301
16381.71 266
16382.92 269
16384.13 315
16385.34 302
16386.55 303
16387.76 295
16388.97 302
16390.18 322
16391.39 349
16392.60 282
16393.81 294
16395.02 273
16396.23 263
16397.44 249
16398.65 305
16399.86 281
16401.07 277
16402.28 269
16403.49 352
16404.70 292
16405.91 281
16407.12 320
16408.33 287
16409.54 273
16410.76 304
16411.97 279
16413.18 295
16414.39 267
16415.60 290
16416.81 239
16418.02 287
16419.23 294
16420.44 295
16421.66 290
16422.87 268
16424.08 306
16425.29 298
16426.50 263
16427.71 261
16428.92 290
16430.14 285
16431.35 273
16432.56 290
16433.77 283
16434.98 273
16436.19 263
16437.41 278
16438.62 271
16439.83 297
16441.04 263
16442.25 289
16443.47 268
16444.68 287
16445.89 296
16447.10 277
16448.31 242
16449.53 255
16450.74 272
16451.95 317
16453.16 284
16454.38 284
16455.59 301
16456.80 267
16458.01 296
16459.23 271
16460.44 287
16461.65 315
16462.86 309
16464.08 327
16465.29 304
16466.50 266
16467.72 273
16468.93 296
16470.14 280
16471.35 317
16472.57 298
16473.78 296
16474.99 265
16476.21 238
16477.42 274
16478.63 276
16479.85 276
16481.06 287
16482.27 281
16483.49 224
16484.70 286
16485.92 261
16487.13 328
16488.34 290
16489.56 279
16490.77 309
16491.98 272
16493.20 276
16494.41 294
16495.63 263
16496.84 249
16498.05 251
16499.27 307
16500.48 254
16501.70 267
16502.91 274
16504.13 281
16505.34 284
16506.55 261
16507.77 276
16508.98 262
16510.20 267
16511.41 255
16512.63 266
16513.84 267
16515.06 261
16516.27 264
16517.49 260
16518.70 246
16519.92 252
16521.13 241
16522.35 247
16523.56 251
16524.78 273
16525.99 258
16527.21 256
16528.42 256
16529.64 242
16530.85 282
16532.07 266
16533.28 285
16534.50 267
16535.71 258
16536.93 272
16538.14 288
16539.36 279
16540.58 253
16541.79 234
16543.01 274
16544.22 270
16545.44 266
16546.65 269
16547.87 282
16549.09 272
16550.30 269
16551.52 258
16552.73 258
16553.95 321
16555.17 306
16556.38 268
16557.60 258
16558.82 243
16560.03 261
16561.25 280
16562.46 272
16563.68 227
16564.90 257
16566.11 255
16567.33 275
16568.55 266
16569.76 278
16570.98 300
16572.20 271
16573.41 258
16574.63 269
16575.85 307
16577.07 299
16578.28 264
16579.50 277
16580.72 272
16581.93 263
16583.15 267
16584.37 264
16585.59 281
16586.80 287
16588.02 293
16589.24 256
16590.46 294
16591.67 284
16592.89 263
16594.11 274
16595.33 265
16596.54 306
16597.76 287
16598.98 263
16600.20 279
16601.41 294
16602.63 292
16603.85 274
16605.07 304
16606.29 273
16607.50 260
16608.72 288
16609.94 294
16611.16 271
16612.38 233
16613.60 255
16614.81 290
16616.03 245
16617.25 248
16618.47 263
16619.69 274
16620.91 269
16622.13 272
16623.34 292
16624.56 277
16625.78 303
16627.00 299
16628.22 283
16629.44 276
16630.66 294
16631.88 244
16633.10 224
16634.31 225
16635.53 261
16636.75 259
16637.97 259
16639.19 255
16640.41 270
16641.63 304
16642.85 301
16644.07 246
16645.29 228
16646.51 244
16647.73 270
16648.95 302
16650.17 247
16651.39 248
16652.61 267
16653.83 285
16655.05 290
16656.27 257
16657.49 261
16658.71 248
16659.93 286
16661.15 303
16662.37 263
16663.59 271
16664.81 284
16666.03 270
16667.25 238
16668.47 251
16669.69 226
16670.91 247
16672.13 254
16673.35 268
16674.57 278
16675.79 272
16677.01 302
16678.23 284
16679.45 271
16680.67 242
16681.89 249
16683.12 273
16684.34 304
16685.56 284
16686.78 286
16688.00 281
16689.22 239
16690.44 268
16691.66 270
16692.88 275
16694.11 284
16695.33 307
16696.55 263
16697.77 286
16698.99 237
16700.21 257
16701.43 251
16702.66 288
16703.88 297
16705.10 303
16706.32 291
16707.54 266
16708.77 242
16709.99 255
16711.21 248
16712.43 253
16713.65 245
16714.87 251
16716.10 271
16717.32 278
16718.54 299
16719.76 278
16720.99 252
16722.21 254
16723.43 259
16724.65 265
16725.88 253
16727.10 236
16728.32 246
16729.54 253
16730.77 259
16731.99 231
16733.21 205
16734.43 205
16735.66 212
16736.88 269
16738.10 241
16739.33 263
16740.55 260
16741.77 272
16742.99 254
16744.22 250
16745.44 253
16746.66 235
16747.89 241
16749.11 251
16750.33 253
16751.56 261
16752.78 256
16754.00 260
16755.23 274
16756.45 227
16757.68 216
16758.90 262
16760.12 252
16761.35 269
16762.57 256
16763.79 279
16765.02 234
16766.24 241
16767.47 296
16768.69 249
16769.91 297
16771.14 267
16772.36 253
16773.59 240
16774.81 254
16776.04 248
16777.26 262
16778.48 275
16779.71 262
16780.93 272
16782.16 286
16783.38 311
16784.61 283
16785.83 250
16787.06 249
16788.28 290
16789.51 266
16790.73 251
16791.96 308
16793.18 283
16794.41 278
16795.63 288
16796.86 225
16798.08 287
16799.31 250
16800.53 262
16801.76 267
16802.98 270
16804.21 289
16805.43 296
16806.66 271
16807.88 245
16809.11 272
16810.33 302
16811.56 260
16812.79 249
16814.01 271
16815.24 244
16816.46 283
16817.69 271
16818.91 259
16820.14 244
16821.37 264
16822.59 256
16823.82 250
16825.04 239
16826.27 270
16827.50 249
16828.72 256
16829.95 251
16831.18 281
16832.40 257
16833.63 264
16834.86 280
16836.08 263
16837.31 257
16838.53 250
16839.76 250
16840.99 255
16842.21 267
16843.44 254
16844.67 254
16845.90 271
16847.12 276
16848.35 258
16849.58 282
16850.80 274
16852.03 258
16853.26 255
16854.48 296
16855.71 283
16856.94 268
16858.17 308
16859.39 279
16860.62 273
16861.85 239
16863.08 291
16864.30 265
16865.53 280
16866.76 279
16867.99 263
16869.21 264
16870.44 281
16871.67 292
16872.90 289
16874.13 241
16875.35 250
16876.58 257
16877.81 294
16879.04 280
16880.27 286
16881.49 261
16882.72 273
16883.95 264
16885.18 262
16886.41 257
16887.64 251
16888.86 262
16890.09 293
16891.32 310
16892.55 256
16893.78 270
16895.01 294
16896.24 262
16897.46 250
16898.69 274
16899.92 260
16901.15 279
16902.38 244
16903.61 290
16904.84 306
16906.07 271
16907.30 289
16908.53 302
16909.75 259
16910.98 299
16912.21 298
16913.44 285
16914.67 300
16915.90 286
16917.13 264
16918.36 247
16919.59 287
16920.82 257
16922.05 297
16923.28 273
16924.51 271
16925.74 275
16926.97 286
16928.20 282
16929.43 248
16930.66 252
16931.89 223
16933.12 251
16934.35 274
16935.58 273
16936.81 235
16938.04 241
16939.27 243
16940.50 237
16941.73 256
16942.96 255
16944.19 278
16945.42 242
16946.65 255
16947.88 239
16949.11 252
16950.34 253
16951.57 267
16952.80 260
16954.04 284
16955.27 285
16956.50 260
16957.73 277
16958.96 264
16960.19 254
16961.42 247
16962.65 257
16963.88 254
16965.11 241
16966.35 262
16967.58 250
16968.81 295
16970.04 271
16971.27 261
16972.50 259
16973.73 289
16974.97 256
16976.20 258
16977.43 233
16978.66 267
16979.89 272
16981.12 287
16982.36 236
16983.59 268
16984.82 246
16986.05 249
16987.28 271
16988.52 258
16989.75 288
16990.98 257
16992.21 274
16993.45 260
16994.68 242
16995.91 282
16997.14 297
16998.37 259
16999.61 244
17000.84 247
17002.07 233
17003.31 288
17004.54 300
17005.77 261
17007.00 244
17008.24 249
17009.47 241
17010.70 235
17011.93 263
17013.17 256
17014.40 276
17015.63 283
17016.87 282
17018.10 252
17019.33 226
17020.57 258
17021.80 245
17023.03 250
17024.27 239
17025.50 243
17026.73 248
17027.97 242
17029.20 265
17030.43 268
17031.67 279
17032.90 291
17034.14 260
17035.37 245
17036.60 253
17037.84 259
17039.07 241
17040.30 247
17041.54 239
17042.77 248
17044.01 262
17045.24 308
17046.47 267
17047.71 252
17048.94 239
17050.18 283
17051.41 286
17052.65 245
17053.88 243
17055.12 256
17056.35 271
17057.58 258
17058.82 255
17060.05 251
17061.29 260
17062.52 289
17063.76 299
17064.99 269
17066.23 239
17067.46 277
17068.70 314
17069.93 294
17071.17 291
17072.40 277
17073.64 270
17074.87 276
17076.11 252
17077.34 253
17078.58 258
17079.81 277
17081.05 240
17082.29 274
17083.52 248
17084.76 244
17085.99 258
17087.23 269
17088.46 213
17089.70 245
17090.94 276
17092.17 298
17093.41 249
17094.64 218
17095.88 227
17097.12 239
17098.35 279
17099.59 233
17100.82 242
17102.06 261
17103.30 266
17104.53 287
17105.77 230
17107.00 264
17108.24 284
17109.48 299
17110.71 274
17111.95 237
17113.19 290
17114.42 303
17115.66 232
17116.90 250
17118.13 270
17119.37 231
17120.61 243
17121.85 270
17123.08 269
17124.32 244
17125.56 263
17126.79 227
17128.03 272
17129.27 236
17130.50 228
17131.74 234
17132.98 271
17134.22 270
17135.45 254
17136.69 239
17137.93 240
17139.17 266
17140.40 255
17141.64 273
17142.88 282
17144.12 262
17145.36 246
17146.59 248
17147.83 272
17149.07 224
17150.31 248
17151.54 239
17152.78 230
17154.02 242
17155.26 222
17156.50 284
17157.74 243
17158.97 280
17160.21 259
17161.45 248
17162.69 244
17163.93 243
17165.17 278
17166.40 270
17167.64 260
17168.88 248
17170.12 262
17171.36 276
17172.60 297
17173.84 266
17175.08 303
17176.31 270
17177.55 314
17178.79 301
17180.03 257
17181.27 252
17182.51 264
17183.75 266
17184.99 251
17186.23 276
17187.47 247
17188.71 224
17189.94 252
17191.18 262
17192.42 280
17193.66 241
17194.90 251
17196.14 257
17197.38 233
17198.62 269
17199.86 248
17201.10 254
17202.34 242
17203.58 272
17204.82 264
17206.06 248
17207.30 255
17208.54 237
17209.78 273
17211.02 279
17212.26 243
17213.50 266
17214.74 268
17215.98 292
17217.22 278
17218.46 222
17219.70 236
17220.94 248
17222.18 275
17223.43 282
17224.67 268
17225.91 263
17227.15 257
17228.39 254
17229.63 259
17230.87 287
17232.11 295
17233.35 285
17234.59 295
17235.83 254
17237.08 261
17238.32 261
17239.56 240
17240.80 230
17242.04 279
17243.28 284
17244.52 289
17245.76 255
17247.01 267
17248.25 282
17249.49 255
17250.73 305
17251.97 295
17253.21 232
17254.46 248
17255.70 293
17256.94 230
17258.18 234
17259.42 275
17260.66 276
17261.91 265
17263.15 267
17264.39 227
17265.63 223
17266.87 233
17268.12 229
17269.36 267
17270.60 224
17271.84 250
17273.09 247
17274.33 224
17275.57 241
17276.81 265
17278.06 249
17279.30 262
17280.54 263
17281.78 247
17283.03 275
17284.27 265
17285.51 275
17286.76 217
17288.00 264
17289.24 259
17290.48 250
17291.73 261
17292.97 230
17294.21 241
17295.46 224
17296.70 259
17297.94 242
17299.19 226
17300.43 220
17301.67 235
17302.92 273
17304.16 256
17305.40 277
17306.65 232
17307.89 242
17309.14 281
17310.38 267
17311.62 278
17312.87 265
17314.11 242
17315.35 241
17316.60 260
17317.84 268
17319.09 255
17320.33 254
17321.58 237
17322.82 267
17324.06 280
17325.31 268
17326.55 220
17327.80 225
17329.04 247
17330.29 271
17331.53 277
17332.77 225
17334.02 260
17335.26 263
17336.51 257
17337.75 246
17339.00 233
17340.24 250
17341.49 251
17342.73 268
17343.98 274
17345.22 245
17346.47 234
17347.71 226
17348.96 272
17350.20 267
17351.45 286
17352.69 259
17353.94 265
17355.18 284
17356.43 237
17357.68 248
17358.92 260
17360.17 229
17361.41 263
17362.66 244
17363.90 235
17365.15 261
17366.39 290
17367.64 251
17368.89 245
17370.13 265
17371.38 266
17372.62 302
17373.87 304
17375.12 247
17376.36 278
17377.61 257
17378.85 224
17380.10 256
17381.35 256
17382.59 268
17383.84 288
17385.09 271
17386.33 254
17387.58 274
17388.83 273
17390.07 223
17391.32 223
17392.57 228
17393.81 239
17395.06 229
17396.31 263
17397.55 235
17398.80 232
17400.05 254
17401.29 258
17402.54 274
17403.79 263
17405.04 230
17406.28 250
17407.53 217
17408.78 253
17410.02 265
17411.27 294
17412.52 244
17413.77 288
17415.01 297
17416.26 263
17417.51 243
17418.76 246
17420.00 238
17421.25 251
17422.50 244
17423.75 242
17425.00 267
17426.24 236
17427.49 241
17428.74 238
17429.99 262
17431.24 264
17432.48 264
17433.73 229
17434.98 233
17436.23 242
17437.48 218
17438.73 259
17439.97 266
17441.22 243
17442.47 293
17443.72 285
17444.97 280
17446.22 254
17447.47 266
17448.71 283
17449.96 248
17451.21 233
17452.46 245
17453.71 268
17454.96 248
17456.21 256
17457.46 272
17458.71 258
17459.95 278
17461.20 256
17462.45 270
17463.70 259
17464.95 251
17466.20 251
17467.45 252
17468.70 254
17469.95 282
17471.20 252
17472.45 229
17473.70 279
17474.95 279
17476.20 267
17477.45 247
17478.70 256
17479.95 259
17481.20 289
17482.45 304
17483.70 262
17484.95 243
17486.20 287
17487.45 316
17488.70 269
17489.95 232
17491.20 245
17492.45 241
17493.70 256
17494.95 254
17496.20 268
17497.45 271
17498.70 257
17499.95 264
17501.20 264
17502.45 259
17503.70 267
17504.95 317
17506.20 279
17507.46 263
17508.71 291
17509.96 254
17511.21 261
17512.46 267
17513.71 275
17514.96 239
17516.21 245
17517.46 253
17518.71 260
17519.97 231
17521.22 309
17522.47 292
17523.72 284
17524.97 275
17526.22 264
17527.47 296
17528.73 270
17529.98 261
17531.23 251
17532.48 239
17533.73 266
17534.99 251
17536.24 267
17537.49 223
17538.74 254
17539.99 263
17541.25 252
17542.50 268
17543.75 267
17545.00 298
17546.25 281
17547.51 269
17548.76 257
17550.01 282
17551.26 263
17552.52 284
17553.77 241
17555.02 250
17556.27 276
17557.53 263
17558.78 274
17560.03 278
17561.28 252
17562.54 254
17563.79 272
17565.04 265
17566.30 249
17567.55 218
17568.80 242
17570.05 248
17571.31 234
17572.56 214
17573.81 227
17575.07 257
17576.32 274
17577.57 285
17578.83 258
17580.08 254
17581.33 290
17582.59 284
17583.84 243
17585.10 259
17586.35 273
17587.60 264
17588.86 242
17590.11 284
17591.36 244
17592.62 258
17593.87 254
17595.13 250
17596.38 243
17597.63 237
17598.89 232
17600.14 239
17601.40 237
17602.65 267
17603.90 291
17605.16 302
17606.41 254
17607.67 240
17608.92 234
17610.18 260
17611.43 252
17612.69 263
17613.94 245
17615.20 221
17616.45 274
17617.71 270
17618.96 264
17620.21 264
17621.47 266
17622.72 244
17623.98 270
17625.23 295
17626.49 255
17627.75 254
17629.00 218
17630.26 269
17631.51 245
17632.77 238
17634.02 259
17635.28 241
17636.53 243
17637.79 244
17639.04 240
17640.30 211
17641.55 239
17642.81 219
17644.07 244
17645.32 258
17646.58 249
17647.83 272
17649.09 257
17650.35 239
17651.60 261
17652.86 258
17654.11 287
17655.37 271
17656.63 256
17657.88 256
17659.14 230
17660.39 244
17661.65 226
17662.91 262
17664.16 285
17665.42 298
17666.68 278
17667.93 256
17669.19 261
17670.45 212
17671.70 244
17672.96 252
17674.22 297
17675.47 216
17676.73 263
17677.99 248
17679.24 294
17680.50 280
17681.76 296
17683.02 241
17684.27 266
17685.53 257
17686.79 227
17688.05 292
17689.30 258
17690.56 255
17691.82 221
17693.07 251
17694.33 228
17695.59 246
17696.85 252
17698.11 252
17699.36 255
17700.62 260
17701.88 269
17703.14 287
17704.39 253
17705.65 294
17706.91 264
17708.17 237
17709.43 229
17710.68 221
17711.94 243
17713.20 252
17714.46 246
17715.72 268
17716.98 274
17718.23 230
17719.49 248
17720.75 213
17722.01 244
17723.27 261
17724.53 247
17725.79 231
17727.04 238
17728.30 215
17729.56 221
17730.82 260
17732.08 287
17733.34 242
17734.60 293
17735.86 248
17737.12 227
17738.37 250
17739.63 265
17740.89 260
17742.15 235
17743.41 253
17744.67 244
17745.93 237
17747.19 245
17748.45 240
17749.71 240
17750.97 231
17752.23 265
17753.49 241
17754.75 224
17756.01 258
17757.27 285
17758.53 284
17759.79 262
17761.05 256
17762.31 253
17763.57 226
17764.83 274
17766.09 298
17767.35 241
17768.61 261
17769.87 240
17771.13 263
17772.39 238
17773.65 230
17774.91 216
17776.17 231
17777.43 230
17778.69 250
17779.95 249
17781.21 249
17782.47 251
17783.73 218
17784.99 234
17786.25 241
17787.51 276
17788.78 253
17790.04 236
17791.30 235
17792.56 230
17793.82 274
17795.08 301
17796.34 263
17797.60 259
17798.86 244
17800.13 269
17801.39 245
17802.65 261
17803.91 254
17805.17 251
17806.43 252
17807.69 240
17808.96 260
17810.22 262
17811.48 249
17812.74 258
17814.00 234
17815.26 258
17816.53 249
17817.79 249
17819.05 238
17820.31 223
17821.57 232
17822.84 252
17824.10 259
17825.36 287
17826.62 265
17827.89 232
17829.15 274
17830.41 253
17831.67 236
17832.93 242
17834.20 263
17835.46 278
17836.72 259
17837.99 205
17839.25 241
17840.51 272
17841.77 268
17843.04 252
17844.30 236
17845.56 242
17846.82 239
17848.09 262
17849.35 241
17850.61 230
17851.88 262
17853.14 226
17854.40 244
17855.67 221
17856.93 234
17858.19 262
17859.46 230
17860.72 196
17861.98 206
17863.25 254
17864.51 294
17865.77 256
17867.04 260
17868.30 243
17869.57 269
17870.83 239
17872.09 230
17873.36 234
17874.62 264
17875.89 251
17877.15 245
17878.41 276
17879.68 272
17880.94 277
17882.21 275
17883.47 268
17884.73 243
17886.00 281
17887.26 245
17888.53 250
17889.79 257
17891.06 244
17892.32 255
17893.59 244
17894.85 270
17896.12 232
17897.38 210
17898.65 252
17899.91 269
17901.17 257
17902.44 240
17903.70 249
17904.97 241
17906.23 231
17907.50 241
17908.77 223
17910.03 234
17911.30 242
17912.56 249
17913.83 248
17915.09 255
17916.36 250
17917.62 247
17918.89 248
17920.15 214
17921.42 233
17922.68 252
17923.95 248
17925.22 258
17926.48 257
17927.75 201
17929.01 239
17930.28 242
17931.55 237
17932.81 242
17934.08 245
17935.34 253
17936.61 258
17937.88 242
17939.14 263
17940.41 233
17941.68 249
17942.94 228
17944.21 245
17945.47 260
17946.74 285
17948.01 282
17949.27 282
17950.54 246
17951.81 281
17953.07 249
17954.34 237
17955.61 259
17956.87 263
17958.14 268
17959.41 257
17960.68 237
17961.94 224
17963.21 244
17964.48 259
17965.74 275
17967.01 296
17968.28 244
17969.55 268
17970.81 254
17972.08 255
17973.35 223
17974.62 226
17975.88 235
17977.15 221
17978.42 253
17979.69 239
17980.95 257
17982.22 238
17983.49 241
17984.76 246
17986.03 247
17987.29 231
17988.56 247
17989.83 218
17991.10 245
17992.37 228
17993.63 221
17994.90 248
17996.17 247
17997.44 237
17998.71 198
17999.98 225
18001.24 251
18002.51 252
18003.78 258
18005.05 244
18006.32 237
18007.59 252
18008.86 236
18010.12 240
18011.39 224
18012.66 258
18013.93 282
18015.20 223
18016.47 225
18017.74 229
18019.01 248
18020.28 234
18021.54 257
18022.81 215
18024.08 215
18025.35 262
18026.62 259
18027.89 244
18029.16 262
18030.43 259
18031.70 281
18032.97 254
18034.24 237
18035.51 236
18036.78 253
18038.05 279
18039.32 256
18040.59 264
18041.86 244
18043.13 264
18044.40 261
18045.67 239
18046.94 264
18048.21 226
18049.48 258
18050.75 210
18052.02 235
18053.29 269
18054.56 272
18055.83 239
18057.10 219
18058.37 204
18059.64 247
18060.91 270
18062.18 231
18063.45 244
18064.72 269
18065.99 271
18067.26 273
18068.54 250
18069.81 244
18071.08 238
18072.35 248
18073.62 279
18074.89 234
18076.16 238
18077.43 289
18078.70 267
18079.97 255
18081.25 273
18082.52 244
18083.79 258
18085.06 251
18086.33 287
18087.60 301
18088.87 283
18090.15 263
18091.42 279
18092.69 258
18093.96 231
18095.23 241
18096.50 235
18097.78 247
18099.05 237
18100.32 248
18101.59 245
18102.86 246
18104.14 280
18105.41 277
18106.68 235
18107.95 230
18109.23 260
18110.50 198
18111.77 219
18113.04 225
18114.31 231
18115.59 237
18116.86 229
18118.13 257
18119.40 303
18120.68 273
18121.95 250
18123.22 261
18124.50 271
18125.77 273
18127.04 243
18128.31 267
18129.59 265
18130.86 302
18132.13 273
18133.41 245
18134.68 230
18135.95 257
18137.23 288
18138.50 270
18139.77 293
18141.05 237
18142.32 259
18143.59 268
18144.87 259
18146.14 279
18147.41 281
18148.69 262
18149.96 255
18151.23 311
18152.51 283
18153.78 275
18155.06 265
18156.33 295
18157.60 282
18158.88 268
18160.15 274
18161.43 253
18162.70 256
18163.97 230
18165.25 228
18166.52 239
18167.80 252
18169.07 302
18170.35 287
18171.62 292
18172.90 325
18174.17 286
18175.44 283
18176.72 292
18177.99 279
18179.27 257
18180.54 238
18181.82 225
18183.09 261
18184.37 262
18185.64 279
18186.92 248
18188.19 234
18189.47 235
18190.74 223
18192.02 230
18193.29 241
18194.57 238
18195.84 253
18197.12 238
18198.39 231
18199.67 244
18200.95 271
18202.22 229
18203.50 249
18204.77 236
18206.05 247
18207.32 247
18208.60 252
18209.88 261
18211.15 229
18212.43 258
18213.70 305
18214.98 260
18216.26 268
18217.53 278
18218.81 255
18220.08 262
18221.36 221
18222.64 235
18223.91 280
18225.19 265
18226.47 240
18227.74 248
18229.02 247
18230.29 263
18231.57 253
18232.85 262
18234.12 233
18235.40 253
18236.68 275
18237.95 254
18239.23 267
18240.51 229
18241.79 285
18243.06 288
18244.34 240
18245.62 253
18246.89 284
18248.17 275
18249.45 246
18250.73 256
18252.00 277
18253.28 261
18254.56 256
18255.83 248
18257.11 253
18258.39 263
18259.67 229
18260.94 247
18262.22 229
18263.50 229
18264.78 231
18266.06 240
18267.33 233
18268.61 233
18269.89 248
18271.17 279
18272.45 244
18273.72 245
18275.00 246
18276.28 216
18277.56 249
18278.84 244
18280.11 254
18281.39 273
18282.67 247
18283.95 225
18285.23 261
18286.51 222
18287.78 263
18289.06 270
18290.34 252
18291.62 257
18292.90 263
18294.18 276
18295.46 249
18296.74 224
18298.01 224
18299.29 209
18300.57 242
18301.85 252
18303.13 245
18304.41 264
18305.69 263
18306.97 239
18308.25 234
18309.53 265
18310.81 234
18312.09 239
18313.37 266
18314.64 239
18315.92 231
18317.20 207
18318.48 214
18319.76 239
18321.04 249
18322.32 257
18323.60 236
18324.88 251
18326.16 261
18327.44 271
18328.72 223
18330.00 259
18331.28 241
18332.56 224
18333.84 226
18335.12 219
18336.40 272
18337.68 252
18338.96 241
18340.24 259
18341.52 235
18342.80 220
18344.09 200
18345.37 222
18346.65 240
18347.93 255
18349.21 256
18350.49 230
18351.77 266
18353.05 261
18354.33 250
18355.61 245
18356.89 237
18358.17 265
18359.46 250
18360.74 277
18362.02 226
18363.30 214
18364.58 241
18365.86 236
18367.14 207
18368.42 238
18369.71 247
18370.99 224
18372.27 244
18373.55 223
18374.83 232
18376.11 254
18377.39 249
18378.68 213
18379.96 256
18381.24 227
18382.52 232
18383.80 278
18385.09 267
18386.37 283
18387.65 301
18388.93 254
18390.21 234
18391.50 243
18392.78 256
18394.06 242
18395.34 239
18396.63 236
18397.91 274
18399.19 281
18400.47 251
18401.76 221
18403.04 235
18404.32 278
18405.60 239
18406.89 246
18408.17 242
18409.45 232
18410.73 256
18412.02 241
18413.30 223
18414.58 217
18415.87 253
18417.15 288
18418.43 273
18419.72 227
18421.00 246
18422.28 301
18423.57 244
18424.85 251
18426.13 247
18427.42 223
18428.70 239
18429.98 251
18431.27 233
18432.55 259
18433.83 256
18435.12 246
18436.40 284
18437.68 247
18438.97 250
18440.25 258
18441.54 215
18442.82 229
18444.10 226
18445.39 259
18446.67 245
18447.96 215
18449.24 220
18450.53 236
18451.81 242
18453.09 290
18454.38 263
18455.66 243
18456.95 236
18458.23 242
18459.52 239
18460.80 246
18462.09 238
18463.37 261
18464.65 246
18465.94 246
18467.22 233
18468.51 257
18469.79 239
18471.08 266
18472.36 312
18473.65 267
18474.93 275
18476.22 244
18477.50 265
18478.79 267
18480.08 254
18481.36 243
18482.65 235
18483.93 266
18485.22 291
18486.50 276
18487.79 263
18489.07 267
18490.36 251
18491.64 261
18492.93 239
18494.22 224
18495.50 221
18496.79 257
18498.07 242
18499.36 242
18500.65 248
18501.93 250
18503.22 256
18504.50 218
18505.79 243
18507.08 252
18508.36 251
18509.65 215
18510.94 234
18512.22 235
18513.51 225
18514.80 239
18516.08 236
18517.37 244
18518.65 243
18519.94 240
18521.23 273
18522.51 257
18523.80 255
18525.09 244
18526.38 259
18527.66 264
18528.95 237
18530.24 233
18531.52 262
18532.81 232
18534.10 255
18535.39 293
18536.67 230
18537.96 255
18539.25 259
18540.53 260
18541.82 261
18543.11 314
18544.40 234
18545.68 246
18546.97 274
18548.26 254
18549.55 233
18550.84 243
18552.12 233
18553.41 294
18554.70 246
18555.99 255
18557.27 254
18558.56 253
18559.85 268
18561.14 242
18562.43 260
18563.72 277
18565.00 282
18566.29 267
18567.58 224
18568.87 259
18570.16 272
18571.45 242
18572.73 219
18574.02 288
18575.31 271
18576.60 251
18577.89 281
18579.18 275
18580.47 265
18581.75 269
18583.04 249
18584.33 257
18585.62 271
18586.91 241
18588.20 286
18589.49 263
18590.78 261
18592.07 259
18593.36 261
18594.65 236
18595.93 238
18597.22 286
18598.51 279
18599.80 257
18601.09 276
18602.38 271
18603.67 272
18604.96 268
18606.25 294
18607.54 293
18608.83 246
18610.12 216
18611.41 250
18612.70 283
18613.99 253
18615.28 267
18616.57 248
18617.86 250
18619.15 238
18620.44 257
18621.73 257
18623.02 281
18624.31 261
18625.60 274
18626.89 256
18628.18 231
18629.47 243
18630.76 260
18632.05 241
18633.34 237
18634.64 255
18635.93 241
18637.22 263
18638.51 269
18639.80 243
18641.09 231
18642.38 227
18643.67 254
18644.96 255
18646.25 250
18647.54 267
18648.84 262
18650.13 251
18651.42 280
18652.71 288
18654.00 281
18655.29 232
18656.58 244
18657.88 254
18659.17 223
18660.46 270
18661.75 263
18663.04 260
18664.33 274
18665.63 278
18666.92 284
18668.21 249
18669.50 251
18670.79 272
18672.08 240
18673.38 252
18674.67 247
18675.96 266
18677.25 270
18678.55 260
18679.84 265
18681.13 234
18682.42 246
18683.71 224
18685.01 235
18686.30 226
18687.59 216
18688.88 258
18690.18 295
18691.47 294
18692.76 233
18694.06 239
18695.35 283
18696.64 249
18697.93 230
18699.23 263
18700.52 258
18701.81 264
18703.11 245
18704.40 246
18705.69 237
18706.99 255
18708.28 284
18709.57 239
18710.86 224
18712.16 223
18713.45 246
18714.75 241
18716.04 249
18717.33 248
18718.63 248
18719.92 238
18721.21 229
18722.51 258
18723.80 260
18725.09 245
18726.39 219
18727.68 223
18728.98 247
18730.27 258
18731.56 259
18732.86 231
18734.15 268
18735.45 235
18736.74 288
18738.04 289
18739.33 261
18740.62 252
18741.92 276
18743.21 263
18744.51 250
18745.80 225
18747.10 229
18748.39 230
18749.69 210
18750.98 235
18752.27 238
18753.57 266
18754.86 241
18756.16 246
18757.45 252
18758.75 233
18760.04 237
18761.34 229
18762.63 226
18763.93 244
18765.23 243
18766.52 238
18767.82 263
18769.11 248
18770.41 278
18771.70 250
18773.00 245
18774.29 258
18775.59 226
18776.88 226
18778.18 262
18779.48 267
18780.77 248
18782.07 250
18783.36 194
18784.66 235
18785.95 269
18787.25 240
18788.55 260
18789.84 244
18791.14 272
18792.43 265
18793.73 223
18795.03 242
18796.32 202
18797.62 205
18798.92 243
18800.21 234
18801.51 240
18802.81 245
18804.10 250
18805.40 268
18806.70 258
18807.99 243
18809.29 256
18810.59 244
18811.88 219
18813.18 227
18814.48 235
18815.77 240
18817.07 272
18818.37 253
18819.66 242
18820.96 214
18822.26 264
18823.56 277
18824.85 259
18826.15 255
18827.45 226
18828.75 259
18830.04 245
18831.34 261
18832.64 231
18833.94 244
18835.23 297
18836.53 245
18837.83 258
18839.13 226
18840.42 229
18841.72 212
18843.02 223
18844.32 243
18845.62 264
18846.91 253
18848.21 244
18849.51 260
18850.81 298
18852.11 254
18853.40 237
18854.70 223
18856.00 235
18857.30 296
18858.60 267
18859.90 212
18861.20 220
18862.49 230
18863.79 243
18865.09 258
18866.39 223
18867.69 235
18868.99 221
18870.29 230
18871.59 207
18872.88 238
18874.18 256
18875.48 239
18876.78 257
18878.08 240
18879.38 242
18880.68 235
18881.98 262
18883.28 223
18884.58 258
18885.88 241
18887.18 230
18888.47 238
18889.77 237
18891.07 230
18892.37 254
18893.67 242
18894.97 243
18896.27 238
18897.57 268
18898.87 282
18900.17 244
18901.47 213
18902.77 265
18904.07 234
18905.37 232
18906.67 222
18907.97 223
18909.27 237
18910.57 254
18911.87 204
18913.17 230
18914.47 210
18915.77 245
18917.07 245
18918.38 226
18919.68 202
18920.98 197
18922.28 226
18923.58 267
18924.88 246
18926.18 247
18927.48 232
18928.78 227
18930.08 200
18931.38 231
18932.68 223
18933.98 217
18935.29 233
18936.59 270
18937.89 287
18939.19 232
18940.49 217
18941.79 208
18943.09 237
18944.39 244
18945.70 239
18947.00 225
18948.30 230
18949.60 212
18950.90 243
18952.20 235
18953.51 240
18954.81 229
18956.11 206
18957.41 218
18958.71 251
18960.02 234
18961.32 200
18962.62 212
18963.92 207
18965.22 219
18966.53 251
18967.83 218
18969.13 239
18970.43 207
18971.73 250
18973.04 227
18974.34 221
18975.64 210
18976.94 220
18978.25 266
18979.55 249
18980.85 217
18982.16 233
18983.46 226
18984.76 246
18986.06 224
18987.37 241
18988.67 238
18989.97 244
18991.28 227
18992.58 249
18993.88 226
18995.18 225
18996.49 220
18997.79 218
18999.09 221
19000.40 196
19001.70 230
19003.00 252
19004.31 240
19005.61 198
19006.92 244
19008.22 242
19009.52 205
19010.83 206
19012.13 228
19013.43 245
19014.74 259
19016.04 244
19017.35 271
19018.65 199
19019.95 238
19021.26 217
19022.56 225
19023.87 208
19025.17 217
19026.47 222
19027.78 191
19029.08 186
19030.39 223
19031.69 238
19033.00 245
19034.30 214
19035.61 217
19036.91 214
19038.21 210
19039.52 213
19040.82 233
19042.13 230
19043.43 243
19044.74 229
19046.04 194
19047.35 237
19048.65 238
19049.96 243
19051.26 252
19052.57 201
19053.87 218
19055.18 225
19056.48 231
19057.79 259
19059.09 255
19060.40 243
19061.71 268
19063.01 238
19064.32 248
19065.62 230
19066.93 208
19068.23 236
19069.54 224
19070.85 236
19072.15 209
19073.46 253
19074.76 261
19076.07 252
19077.37 218
19078.68 230
19079.99 245
19081.29 244
19082.60 229
19083.91 225
19085.21 234
19086.52 224
19087.82 232
19089.13 236
19090.44 246
19091.74 226
19093.05 240
19094.36 264
19095.66 225
19096.97 210
19098.28 215
19099.58 217
19100.89 230
19102.20 182
19103.50 201
19104.81 236
19106.12 250
19107.42 218
19108.73 215
19110.04 174
19111.35 203
19112.65 227
19113.96 217
19115.27 218
19116.58 245
19117.88 234
19119.19 256
19120.50 240
19121.81 257
19123.11 230
19124.42 229
19125.73 245
19127.04 237
19128.34 201
19129.65 208
19130.96 203
19132.27 220
19133.57 228
19134.88 225
19136.19 236
19137.50 231
19138.81 215
19140.12 211
19141.42 228
19142.73 222
19144.04 197
19145.35 273
19146.66 276
19147.97 202
19149.27 224
19150.58 208
19151.89 235
19153.20 238
19154.51 214
19155.82 216
19157.13 256
19158.43 251
19159.74 222
19161.05 202
19162.36 201
19163.67 223
19164.98 252
19166.29 213
19167.60 239
19168.91 213
19170.22 216
19171.52 235
19172.83 239
19174.14 226
19175.45 200
19176.76 227
19178.07 237
19179.38 230
19180.69 273
19182.00 266
19183.31 238
19184.62 201
19185.93 200
19187.24 217
19188.55 214
19189.86 258
19191.17 238
19192.48 213
19193.79 213
19195.10 242
19196.41 214
19197.72 205
19199.03 234
19200.34 239
19201.65 227
19202.96 248
19204.27 224
19205.58 224
19206.89 238
19208.20 214
19209.51 220
19210.82 198
19212.13 214
19213.44 258
19214.75 232
19216.06 215
19217.38 211
19218.69 244
19220.00 244
19221.31 239
19222.62 194
19223.93 226
19225.24 218
19226.55 246
19227.86 232
19229.17 235
19230.49 234
19231.80 258
19233.11 220
19234.42 203
19235.73 235
19237.04 227
19238.35 209
19239.67 237
19240.98 240
19242.29 236
19243.60 209
19244.91 215
19246.22 262
19247.54 226
19248.85 222
19250.16 227
19251.47 186
19252.78 235
19254.10 201
19255.41 230
19256.72 219
19258.03 224
19259.34 243
19260.66 212
19261.97 226
19263.28 228
19264.59 214
19265.91 217
19267.22 217
19268.53 248
19269.84 231
19271.16 215
19272.47 221
19273.78 224
19275.10 202
19276.41 215
19277.72 215
19279.03 217
19280.35 209
19281.66 213
19282.97 215
19284.29 226
19285.60 225
19286.91 214
19288.23 247
19289.54 240
19290.85 250
19292.17 248
19293.48 270
19294.79 257
19296.11 246
19297.42 246
19298.73 228
19300.05 230
19301.36 243
19302.67 231
19303.99 209
19305.30 193
19306.62 206
19307.93 260
19309.24 256
19310.56 217
19311.87 237
19313.19 192
19314.50 210
19315.81 203
19317.13 216
19318.44 244
19319.76 201
19321.07 231
19322.39 233
19323.70 238
19325.01 241
19326.33 214
19327.64 234
19328.96 217
19330.27 204
19331.59 249
19332.90 277
19334.22 246
19335.53 222
19336.85 230
19338.16 209
19339.48 206
19340.79 232
19342.11 207
19343.42 206
19344.74 244
19346.05 257
19347.37 255
19348.68 233
19350.00 243
19351.31 226
19352.63 226
19353.94 220
19355.26 222
19356.58 198
19357.89 206
19359.21 227
19360.52 250
19361.84 253
19363.15 219
19364.47 251
19365.79 238
19367.10 213
19368.42 239
19369.73 211
19371.05 221
19372.37 264
19373.68 235
19375.00 219
19376.31 220
19377.63 226
19378.95 232
19380.26 230
19381.58 240
19382.90 229
19384.21 220
19385.53 190
19386.85 209
19388.16 248
19389.48 278
19390.80 258
19392.11 240
19393.43 221
19394.75 217
19396.06 203
19397.38 203
19398.70 221
19400.01 189
19401.33 203
19402.65 203
19403.97 233
19405.28 215
19406.60 230
19407.92 213
19409.23 209
19410.55 224
19411.87 219
19413.19 179
19414.50 200
19415.82 247
19417.14 244
19418.46 218
19419.77 237
19421.09 237
19422.41 201
19423.73 219
19425.05 219
19426.36 232
19427.68 220
19429.00 216
19430.32 191
19431.64 191
19432.95 206
19434.27 199
19435.59 199
19436.91 199
19438.23 234
19439.55 219
19440.86 208
19442.18 237
19443.50 214
19444.82 223
19446.14 204
19447.46 232
19448.78 217
19450.09 210
19451.41 217
19452.73 206
19454.05 254
19455.37 253
19456.69 225
19458.01 203
19459.33 215
19460.65 251
19461.97 232
19463.28 233
19464.60 218
19465.92 206
19467.24 233
19468.56 215
19469.88 226
19471.20 231
19472.52 234
19473.84 228
19475.16 244
19476.48 224
19477.80 207
19479.12 217
19480.44 194
19481.76 215
19483.08 192
19484.40 203
19485.72 232
19487.04 236
19488.36 235
19489.68 203
19491.00 211
19492.32 249
19493.64 231
19494.96 226
19496.28 213
19497.60 220
19498.92 226
19500.24 244
19501.56 216
19502.88 217
19504.20 201
19505.52 221
19506.84 185
19508.16 203
19509.49 206
19510.81 192
19512.13 210
19513.45 218
19514.77 218
19516.09 210
19517.41 209
19518.73 196
19520.05 218
19521.37 206
19522.70 178
19524.02 231
19525.34 212
19526.66 242
19527.98 197
19529.30 202
19530.62 227
19531.95 227
19533.27 229
19534.59 270
19535.91 219
19537.23 262
19538.55 236
19539.88 207
19541.20 216
19542.52 228
19543.84 227
19545.16 227
19546.49 221
19547.81 223
19549.13 193
19550.45 211
19551.77 225
19553.10 245
19554.42 253
19555.74 201
19557.06 209
19558.39 229
19559.71 213
19561.03 236
19562.35 230
19563.68 225
19565.00 217
19566.32 246
19567.64 255
19568.97 226
19570.29 207
19571.61 248
19572.94 213
19574.26 228
19575.58 226
19576.90 228
19578.23 228
19579.55 207
19580.87 205
19582.20 213
19583.52 213
19584.84 199
19586.17 199
19587.49 236
19588.81 205
19590.14 245
19591.46 214
19592.78 250
19594.11 221
19595.43 198
19596.76 222
19598.08 214
19599.40 207
19600.73 230
19602.05 216
19603.37 233
19604.70 236
19606.02 260
19607.35 255
19608.67 216
19610.00 233
19611.32 232
19612.64 213
19613.97 190
19615.29 232
19616.62 217
19617.94 207
19619.27 252
19620.59 224
19621.92 212
19623.24 249
19624.56 233
19625.89 213
19627.21 198
19628.54 217
19629.86 225
19631.19 201
19632.51 215
19633.84 252
19635.16 199
19636.49 198
19637.81 240
19639.14 252
19640.46 231
19641.79 239
19643.11 219
19644.44 228
19645.77 235
19647.09 213
19648.42 190
19649.74 208
19651.07 228
19652.39 219
19653.72 207
19655.04 221
19656.37 227
19657.70 236
19659.02 222
19660.35 236
19661.67 262
19663.00 249
19664.33 220
19665.65 241
19666.98 203
19668.30 220
19669.63 211
19670.96 198
19672.28 242
19673.61 203
19674.94 200
19676.26 196
19677.59 209
19678.92 222
19680.24 253
19681.57 228
19682.90 218
19684.22 210
19685.55 205
19686.88 206
19688.20 230
19689.53 204
19690.86 229
19692.18 212
19693.51 231
19694.84 231
19696.16 195
19697.49 180
19698.82 198
19700.15 216
19701.47 227
19702.80 214
19704.13 180
19705.46 206
19706.78 176
19708.11 229
19709.44 226
19710.77 218
19712.09 241
19713.42 214
19714.75 230
19716.08 226
19717.40 226
19718.73 209
19720.06 195
19721.39 219
19722.72 247
19724.04 227
19725.37 264
19726.70 204
19728.03 217
19729.36 214
19730.68 250
19732.01 236
19733.34 223
19734.67 238
19736.00 237
19737.33 208
19738.66 210
19739.98 223
19741.31 195
19742.64 189
19743.97 177
19745.30 220
19746.63 201
19747.96 232
19749.29 215
19750.61 162
19751.94 217
19753.27 214
19754.60 210
19755.93 176
19757.26 176
19758.59 193
19759.92 196
19761.25 213
19762.58 264
19763.91 224
19765.24 200
19766.57 213
19767.89 225
19769.22 212
19770.55 216
19771.88 184
19773.21 207
19774.54 195
19775.87 193
19777.20 212
19778.53 237
19779.86 206
19781.19 231
19782.52 211
19783.85 211
19785.18 216
19786.51 187
19787.84 221
19789.17 197
19790.50 207
19791.83 204
19793.16 211
19794.49 213
19795.83 194
19797.16 210
19798.49 207
19799.82 245
19801.15 218
19802.48 227
19803.81 222
19805.14 207
19806.47 208
19807.80 222
19809.13 232
19810.46 206
19811.79 187
19813.13 179
19814.46 185
19815.79 225
19817.12 211
19818.45 193
19819.78 174
19821.11 218
19822.44 215
19823.78 215
19825.11 205
19826.44 210
19827.77 217
19829.10 186
19830.43 190
19831.77 250
19833.10 231
19834.43 213
19835.76 217
19837.09 199
19838.42 203
19839.76 211
19841.09 236
19842.42 193
19843.75 216
19845.08 214
19846.42 221
19847.75 218
19849.08 232
19850.41 207
19851.75 187
19853.08 191
19854.41 202
19855.74 221
19857.08 195
19858.41 209
19859.74 211
19861.07 185
19862.41 170
19863.74 189
19865.07 218
19866.41 245
19867.74 213
19869.07 173
19870.40 207
19871.74 209
19873.07 203
19874.40 186
19875.74 193
19877.07 220
19878.40 221
19879.74 249
19881.07 215
19882.40 236
19883.74 263
19885.07 233
19886.40 218
19887.74 235
19889.07 214
19890.40 228
19891.74 215
19893.07 229
19894.41 248
19895.74 191
19897.07 184
19898.41 213
19899.74 209
19901.08 227
19902.41 214
19903.74 216
19905.08 256
19906.41 220
19907.75 241
19909.08 226
19910.41 253
19911.75 258
19913.08 236
19914.42 228
19915.75 216
19917.09 226
19918.42 211
19919.76 195
19921.09 216
19922.43 208
19923.76 247
19925.10 207
19926.43 212
19927.77 187
19929.10 195
19930.44 191
19931.77 179
19933.11 173
19934.44 198
19935.78 203
19937.11 211
19938.45 201
19939.78 219
19941.12 216
19942.45 195
19943.79 232
19945.12 211
19946.46 222
19947.79 232
19949.13 233
19950.47 210
19951.80 228
19953.14 238
19954.47 267
19955.81 264
19957.15 221
19958.48 194
19959.82 204
19961.15 234
19962.49 241
19963.83 214
19965.16 225
19966.50 237
19967.83 236
19969.17 224
19970.51 216
19971.84 255
19973.18 214
19974.52 215
19975.85 245
19977.19 208
19978.53 216
19979.86 219
19981.20 208
19982.54 212
19983.87 209
19985.21 215
19986.55 256
19987.88 221
19989.22 205
19990.56 237
19991.89 232
19993.23 247
19994.57 212
19995.91 263
19997.24 248
19998.58 206
19999.92 238
20001.26 220
20002.59 262
20003.93 238
20005.27 239
20006.61 209
20007.94 196
20009.28 239
20010.62 250
20011.96 228
20013.29 223
20014.63 199
20015.97 215
20017.31 229
20018.65 234
20019.98 206
20021.32 208
20022.66 201
20024.00 219
20025.34 210
20026.67 189
20028.01 208
20029.35 256
20030.69 227
20032.03 222
20033.37 214
20034.71 205
20036.04 194
20037.38 207
20038.72 222
20040.06 224
20041.40 243
20042.74 227
20044.08 213
20045.42 219
20046.75 226
20048.09 222
20049.43 249
20050.77 204
20052.11 210
20053.45 208
20054.79 246
20056.13 253
20057.47 209
20058.81 212
20060.15 192
20061.49 212
20062.82 209
20064.16 210
20065.50 199
20066.84 243
20068.18 204
20069.52 242
20070.86 241
20072.20 226
20073.54 225
20074.88 226
20076.22 222
20077.56 220
20078.90 258
20080.24 238
20081.58 232
20082.92 216
20084.26 228
20085.60 246
20086.94 233
20088.28 212
20089.62 210
20090.96 205
20092.30 193
20093.64 245
20094.99 221
20096.33 207
20097.67 209
20099.01 222
20100.35 208
20101.69 192
20103.03 188
20104.37 210
20105.71 198
20107.05 237
20108.39 233
20109.73 234
20111.08 220
20112.42 211
20113.76 231
20115.10 230
20116.44 210
20117.78 201
20119.12 219
20120.46 212
20121.81 208
20123.15 218
20124.49 236
20125.83 201
20127.17 210
20128.51 226
20129.86 223
20131.20 207
20132.54 245
20133.88 218
20135.22 224
20136.56 201
20137.91 190
20139.25 220
