# Supplementary material for: MALDI-TOF MS typing enables the classification of brewing yeasts of the genus Saccharomyces to major beer styles
Source: PLoS One. 2017 Aug 9;12(8):e0181694. doi: 10.1371/journal.pone.0181694 (PMC5549903; doi:10.1371/journal.pone.0181694)
Supplement: S5 File — The directory includes 90 raw files and was zipped to “.zip”; the folder has three strains with 30 spectra per strain; S1 Text explains the raw files with an example and Table 1 represents the yeast strains used within the experiment. (ZIP) [file pone.0181694.s008.zip › 13-15/30274-3H2-Dias-Dias-Dias-YPG-18h-E-E_2015-08-04_3_0_B12_1.dat]

2000.64 3973
2001.06 3886
2001.49 3643
2001.91 3735
2002.33 3842
2002.75 3812
2003.17 3916
2003.60 3816
2004.02 3880
2004.44 3697
2004.86 3542
2005.28 3770
2005.70 3748
2006.13 4010
2006.55 3889
2006.97 3774
2007.39 3674
2007.82 3668
2008.24 3605
2008.66 3546
2009.08 3959
2009.51 3955
2009.93 3917
2010.35 3660
2010.77 3702
2011.20 3606
2011.62 3466
2012.04 3486
2012.46 3518
2012.89 3414
2013.31 3536
2013.73 3442
2014.15 3391
2014.58 3634
2015.00 3530
2015.42 3641
2015.85 3736
2016.27 3692
2016.69 3854
2017.12 3918
2017.54 3811
2017.96 3957
2018.39 3722
2018.81 4059
2019.23 4117
2019.66 4066
2020.08 4088
2020.50 4149
2020.93 4139
2021.35 4111
2021.78 4036
2022.20 4027
2022.62 3990
2023.05 3812
2023.47 3695
2023.89 3656
2024.32 3671
2024.74 3745
2025.17 3552
2025.59 3805
2026.01 3703
2026.44 3425
2026.86 3235
2027.29 3371
2027.71 3410
2028.14 3332
2028.56 3488
2028.99 3197
2029.41 3249
2029.83 3160
2030.26 3331
2030.68 3316
2031.11 3263
2031.53 3211
2031.96 3265
2032.38 3387
2032.81 3455
2033.23 3470
2033.66 3408
2034.08 3422
2034.51 3493
2034.93 3486
2035.36 3404
2035.78 3496
2036.21 3563
2036.63 3531
2037.06 3556
2037.48 3712
2037.91 3550
2038.33 3649
2038.76 3622
2039.19 3920
2039.61 3883
2040.04 3651
2040.46 3712
2040.89 3997
2041.31 3836
2041.74 3935
2042.17 3872
2042.59 3522
2043.02 3817
2043.44 3702
2043.87 3833
2044.30 3676
2044.72 3673
2045.15 3379
2045.57 3285
2046.00 3483
2046.43 3521
2046.85 3491
2047.28 3416
2047.71 3392
2048.13 3388
2048.56 3524
2048.99 3740
2049.41 3544
2049.84 3448
2050.27 3768
2050.69 3694
2051.12 3619
2051.55 3381
2051.97 3344
2052.40 3430
2052.83 3497
2053.25 3526
2053.68 3724
2054.11 3791
2054.54 3636
2054.96 3680
2055.39 3731
2055.82 3536
2056.24 3630
2056.67 3599
2057.10 3565
2057.53 3618
2057.95 3483
2058.38 3661
2058.81 3694
2059.24 3551
2059.66 3516
2060.09 3795
2060.52 3701
2060.95 3641
2061.38 3488
2061.80 3524
2062.23 3631
2062.66 3543
2063.09 3811
2063.52 3603
2063.94 3738
2064.37 3676
2064.80 3758
2065.23 3930
2065.66 3639
2066.09 3574
2066.51 3642
2066.94 3453
2067.37 3490
2067.80 3350
2068.23 3555
2068.66 3860
2069.08 3611
2069.51 3572
2069.94 3541
2070.37 3627
2070.80 3680
2071.23 3352
2071.66 3233
2072.09 3597
2072.52 3531
2072.94 3530
2073.37 3575
2073.80 3309
2074.23 3278
2074.66 3486
2075.09 3533
2075.52 3616
2075.95 3548
2076.38 3507
2076.81 3749
2077.24 3626
2077.67 3618
2078.10 3526
2078.53 3628
2078.96 3641
2079.39 3775
2079.82 3819
2080.25 4076
2080.68 4055
2081.11 3759
2081.54 3786
2081.97 3784
2082.40 3757
2082.83 3778
2083.26 3692
2083.69 3884
2084.12 3826
2084.55 3649
2084.98 3652
2085.41 3669
2085.84 3721
2086.27 3480
2086.70 3598
2087.13 3637
2087.56 3634
2087.99 3549
2088.42 3461
2088.85 3519
2089.28 3289
2089.71 3409
2090.14 3445
2090.57 3501
2091.01 3637
2091.44 3789
2091.87 3847
2092.30 3820
2092.73 3978
2093.16 3924
2093.59 3770
2094.02 4140
2094.45 4126
2094.89 4089
2095.32 4154
2095.75 4161
2096.18 4056
2096.61 4024
2097.04 4049
2097.47 3787
2097.91 3686
2098.34 3422
2098.77 3275
2099.20 3441
2099.63 3546
2100.07 3536
2100.50 3572
2100.93 3550
2101.36 3430
2101.79 3352
2102.23 3459
2102.66 3282
2103.09 3217
2103.52 3455
2103.95 3487
2104.39 3497
2104.82 3520
2105.25 3506
2105.68 3319
2106.12 3316
2106.55 3429
2106.98 3491
2107.41 3400
2107.85 3618
2108.28 3340
2108.71 3518
2109.14 3768
2109.58 3463
2110.01 3538
2110.44 3412
2110.88 3451
2111.31 3404
2111.74 3442
2112.18 3525
2112.61 3337
2113.04 3540
2113.48 3730
2113.91 3862
2114.34 3757
2114.78 3597
2115.21 3258
2115.64 3315
2116.08 3519
2116.51 3492
2116.94 3545
2117.38 3434
2117.81 3494
2118.24 3390
2118.68 3363
2119.11 3398
2119.55 3293
2119.98 3638
2120.41 3421
2120.85 3507
2121.28 3569
2121.72 3428
2122.15 3524
2122.58 3494
2123.02 3449
2123.45 3306
2123.89 3248
2124.32 3742
2124.75 3668
2125.19 3576
2125.62 3560
2126.06 3665
2126.49 3529
2126.93 3263
2127.36 3515
2127.80 3634
2128.23 3752
2128.67 3688
2129.10 3488
2129.54 3426
2129.97 3784
2130.41 3493
2130.84 3732
2131.28 4067
2131.71 4122
2132.15 3909
2132.58 3990
2133.02 3778
2133.45 3679
2133.89 3630
2134.32 3764
2134.76 3664
2135.19 3730
2135.63 3907
2136.06 3810
2136.50 3858
2136.94 3770
2137.37 3868
2137.81 3822
2138.24 3717
2138.68 3939
2139.12 3677
2139.55 3844
2139.99 3695
2140.42 3735
2140.86 3676
2141.30 3559
2141.73 3486
2142.17 3468
2142.60 3567
2143.04 3450
2143.48 3330
2143.91 3507
2144.35 3566
2144.79 3483
2145.22 3277
2145.66 3479
2146.09 3569
2146.53 3529
2146.97 3471
2147.40 3431
2147.84 3570
2148.28 3754
2148.72 4015
2149.15 4078
2149.59 4187
2150.03 4258
2150.46 4399
2150.90 4236
2151.34 4163
2151.77 4155
2152.21 4237
2152.65 4286
2153.09 4268
2153.52 4199
2153.96 4014
2154.40 4047
2154.84 3922
2155.27 4031
2155.71 3959
2156.15 3572
2156.59 3649
2157.02 3776
2157.46 3707
2157.90 3654
2158.34 3494
2158.78 3461
2159.21 3591
2159.65 3475
2160.09 3510
2160.53 3698
2160.97 3564
2161.40 3469
2161.84 3534
2162.28 3558
2162.72 3665
2163.16 3765
2163.59 3332
2164.03 3388
2164.47 3352
2164.91 3556
2165.35 3651
2165.79 3823
2166.23 3706
2166.66 3726
2167.10 3666
2167.54 3875
2167.98 4102
2168.42 3918
2168.86 3785
2169.30 3719
2169.74 3746
2170.18 4015
2170.61 3956
2171.05 3942
2171.49 3995
2171.93 4027
2172.37 4117
2172.81 3691
2173.25 4060
2173.69 4299
2174.13 4106
2174.57 3732
2175.01 3761
2175.45 3978
2175.89 4182
2176.33 3745
2176.77 3860
2177.21 4201
2177.65 4042
2178.09 3935
2178.53 4052
2178.97 4060
2179.41 4108
2179.85 3910
2180.29 3978
2180.73 3923
2181.17 4020
2181.61 3938
2182.05 3541
2182.49 3492
2182.93 3798
2183.37 3931
2183.81 3773
2184.25 3684
2184.69 3556
2185.13 3619
2185.57 3998
2186.01 3910
2186.45 3823
2186.89 3863
2187.33 3952
2187.77 3761
2188.21 3896
2188.65 4081
2189.10 4054
2189.54 3999
2189.98 3908
2190.42 3922
2190.86 4335
2191.30 4158
2191.74 4321
2192.18 4221
2192.62 4207
2193.07 4256
2193.51 3933
2193.95 3886
2194.39 4269
2194.83 4038
2195.27 4133
2195.71 3700
2196.16 3996
2196.60 4137
2197.04 3944
2197.48 3910
2197.92 3802
2198.37 3768
2198.81 3981
2199.25 4008
2199.69 4071
2200.13 4215
2200.58 4212
2201.02 3936
2201.46 3957
2201.90 3977
2202.34 3958
2202.79 3972
2203.23 3895
2203.67 3911
2204.11 3951
2204.56 3793
2205.00 3989
2205.44 4059
2205.88 4098
2206.33 3918
2206.77 4186
2207.21 4215
2207.65 4195
2208.10 4317
2208.54 4308
2208.98 4097
2209.43 4167
2209.87 4336
2210.31 4316
2210.76 3984
2211.20 4024
2211.64 4022
2212.09 4089
2212.53 4013
2212.97 3859
2213.42 4034
2213.86 4285
2214.30 3904
2214.75 3976
2215.19 4115
2215.63 3933
2216.08 3727
2216.52 3673
2216.96 3898
2217.41 3967
2217.85 4012
2218.30 3994
2218.74 4003
2219.18 3850
2219.63 3881
2220.07 3901
2220.52 3678
2220.96 3783
2221.40 3879
2221.85 3960
2222.29 4193
2222.74 4647
2223.18 4722
2223.63 5105
2224.07 5415
2224.51 5529
2224.96 5813
2225.40 6036
2225.85 5875
2226.29 6085
2226.74 5701
2227.18 5750
2227.63 5664
2228.07 5521
2228.52 5171
2228.96 4829
2229.41 4615
2229.85 4677
2230.30 4506
2230.74 4505
2231.19 4500
2231.63 4238
2232.08 4416
2232.52 4373
2232.97 4449
2233.41 4435
2233.86 4513
2234.30 4816
2234.75 4632
2235.20 4769
2235.64 4643
2236.09 4715
2236.53 4493
2236.98 4136
2237.42 4017
2237.87 4191
2238.32 4460
2238.76 4421
2239.21 4164
2239.65 4047
2240.10 4183
2240.55 4293
2240.99 4186
2241.44 3975
2241.88 4111
2242.33 4056
2242.78 3891
2243.22 3881
2243.67 4051
2244.12 4106
2244.56 4015
2245.01 3994
2245.46 3925
2245.90 3918
2246.35 4011
2246.80 3867
2247.24 3974
2247.69 4059
2248.14 3946
2248.58 3799
2249.03 3772
2249.48 3937
2249.92 3863
2250.37 3883
2250.82 3995
2251.27 3895
2251.71 3722
2252.16 3803
2252.61 3956
2253.05 3905
2253.50 3758
2253.95 3746
2254.40 3828
2254.84 3785
2255.29 3871
2255.74 3956
2256.19 3862
2256.64 3784
2257.08 3670
2257.53 3586
2257.98 3554
2258.43 3473
2258.87 3718
2259.32 3532
2259.77 3885
2260.22 3785
2260.67 3949
2261.11 4031
2261.56 4188
2262.01 4272
2262.46 4139
2262.91 4480
2263.36 4493
2263.80 4473
2264.25 4456
2264.70 4459
2265.15 4481
2265.60 4330
2266.05 4235
2266.50 4440
2266.94 4355
2267.39 4423
2267.84 4383
2268.29 4291
2268.74 4342
2269.19 4606
2269.64 4342
2270.09 4170
2270.54 4363
2270.99 4495
2271.43 4252
2271.88 4388
2272.33 4532
2272.78 4504
2273.23 4439
2273.68 4553
2274.13 4312
2274.58 3996
2275.03 4190
2275.48 4217
2275.93 4089
2276.38 4003
2276.83 4212
2277.28 4116
2277.73 4213
2278.18 3898
2278.63 3648
2279.08 3989
2279.53 4015
2279.98 4103
2280.43 4070
2280.88 4096
2281.33 4440
2281.78 4394
2282.23 4276
2282.68 4655
2283.13 4765
2283.58 4653
2284.03 4730
2284.48 4569
2284.93 4616
2285.38 4432
2285.83 4214
2286.28 4287
2286.73 4148
2287.18 4475
2287.63 4541
2288.08 4576
2288.54 4778
2288.99 5192
2289.44 5231
2289.89 5585
2290.34 5839
2290.79 6088
2291.24 6643
2291.69 6777
2292.14 6884
2292.60 6991
2293.05 6881
2293.50 6563
2293.95 6210
2294.40 5883
2294.85 6019
2295.30 5769
2295.76 5294
2296.21 5179
2296.66 5378
2297.11 4748
2297.56 4462
2298.01 4554
2298.47 4392
2298.92 4241
2299.37 4175
2299.82 4196
2300.27 4163
2300.73 4075
2301.18 4117
2301.63 4040
2302.08 4162
2302.53 3930
2302.99 4006
2303.44 4115
2303.89 4176
2304.34 4074
2304.80 3846
2305.25 3904
2305.70 4100
2306.15 4000
2306.61 3882
2307.06 4153
2307.51 4324
2307.96 4115
2308.42 4176
2308.87 4317
2309.32 4610
2309.78 4413
2310.23 4581
2310.68 4672
2311.14 4687
2311.59 4641
2312.04 4580
2312.49 4612
2312.95 4765
2313.40 4541
2313.85 4543
2314.31 4265
2314.76 4265
2315.22 4251
2315.67 4375
2316.12 4315
2316.58 4479
2317.03 4287
2317.48 4310
2317.94 4151
2318.39 4259
2318.84 4218
2319.30 4255
2319.75 4390
2320.21 4604
2320.66 4421
2321.11 4541
2321.57 4672
2322.02 4652
2322.48 4546
2322.93 4562
2323.39 4574
2323.84 4508
2324.29 4205
2324.75 4104
2325.20 4296
2325.66 4278
2326.11 4259
2326.57 4123
2327.02 4225
2327.48 4423
2327.93 4370
2328.39 4289
2328.84 4727
2329.30 4422
2329.75 4752
2330.21 4802
2330.66 4780
2331.12 4841
2331.57 4432
2332.03 4574
2332.48 4631
2332.94 4512
2333.39 4786
2333.85 4618
2334.30 4449
2334.76 4567
2335.21 4398
2335.67 4123
2336.12 4149
2336.58 4112
2337.03 4237
2337.49 4057
2337.95 4255
2338.40 4150
2338.86 4292
2339.31 4271
2339.77 4357
2340.23 4567
2340.68 4508
2341.14 4454
2341.59 4514
2342.05 4763
2342.51 4939
2342.96 4681
2343.42 4626
2343.87 4518
2344.33 4555
2344.79 4378
2345.24 4526
2345.70 4838
2346.16 4865
2346.61 4906
2347.07 5118
2347.53 5266
2347.98 5053
2348.44 4905
2348.90 5032
2349.35 4694
2349.81 4391
2350.27 4684
2350.72 4709
2351.18 4697
2351.64 4599
2352.10 4591
2352.55 4399
2353.01 4317
2353.47 4417
2353.92 4537
2354.38 4480
2354.84 4390
2355.30 4311
2355.75 4215
2356.21 4207
2356.67 4233
2357.13 4152
2357.58 4099
2358.04 4250
2358.50 4172
2358.96 3986
2359.41 4111
2359.87 4373
2360.33 4422
2360.79 4432
2361.25 4603
2361.70 4557
2362.16 4366
2362.62 4476
2363.08 4735
2363.54 4437
2363.99 4339
2364.45 4278
2364.91 4429
2365.37 4426
2365.83 4481
2366.29 4386
2366.75 4384
2367.20 4297
2367.66 4561
2368.12 4408
2368.58 4544
2369.04 4545
2369.50 4533
2369.96 4713
2370.42 4701
2370.87 4660
2371.33 4484
2371.79 4273
2372.25 4101
2372.71 4215
2373.17 4137
2373.63 4400
2374.09 4454
2374.55 4260
2375.01 4304
2375.47 4265
2375.92 3964
2376.38 4458
2376.84 4325
2377.30 4313
2377.76 4319
2378.22 4325
2378.68 4303
2379.14 4432
2379.60 4287
2380.06 4150
2380.52 4301
2380.98 4465
2381.44 4358
2381.90 4259
2382.36 4410
2382.82 4404
2383.28 4286
2383.74 4161
2384.20 4209
2384.66 4531
2385.12 4197
2385.58 4163
2386.04 4191
2386.50 4135
2386.96 4115
2387.42 3985
2387.88 4166
2388.35 4124
2388.81 4266
2389.27 4037
2389.73 4270
2390.19 4410
2390.65 4092
2391.11 4285
2391.57 4171
2392.03 4239
2392.49 4075
2392.95 4087
2393.42 4167
2393.88 3938
2394.34 4061
2394.80 4126
2395.26 3837
2395.72 3891
2396.18 3967
2396.64 4104
2397.11 3792
2397.57 3932
2398.03 4033
2398.49 4108
2398.95 4385
2399.41 4371
2399.88 4390
2400.34 4240
2400.80 4355
2401.26 4457
2401.72 4084
2402.18 4039
2402.65 4002
2403.11 3985
2403.57 4064
2404.03 4048
2404.49 4050
2404.96 4039
2405.42 4501
2405.88 4429
2406.34 4304
2406.81 4448
2407.27 4214
2407.73 4264
2408.19 4134
2408.66 4227
2409.12 4139
2409.58 4433
2410.04 4176
2410.51 3927
2410.97 4003
2411.43 4074
2411.90 3970
2412.36 4111
2412.82 4121
2413.28 4159
2413.75 4150
2414.21 4224
2414.67 4257
2415.14 4342
2415.60 4076
2416.06 4612
2416.53 4511
2416.99 4692
2417.45 4680
2417.92 4839
2418.38 5080
2418.84 5042
2419.31 5153
2419.77 5351
2420.23 4994
2420.70 5086
2421.16 4958
2421.63 4795
2422.09 5005
2422.55 4799
2423.02 4541
2423.48 4508
2423.95 4533
2424.41 4260
2424.87 4309
2425.34 4551
2425.80 4671
2426.27 4864
2426.73 5054
2427.20 4739
2427.66 4989
2428.12 5324
2428.59 5339
2429.05 5280
2429.52 5095
2429.98 5197
2430.45 4986
2430.91 4663
2431.38 4482
2431.84 4734
2432.31 4643
2432.77 4642
2433.24 4587
2433.70 4439
2434.17 4430
2434.63 4496
2435.10 4348
2435.56 4286
2436.03 4333
2436.49 4403
2436.96 4373
2437.42 4545
2437.89 4720
2438.35 4686
2438.82 4710
2439.28 4801
2439.75 4834
2440.21 4866
2440.68 5142
2441.15 5329
2441.61 5351
2442.08 5370
2442.54 5185
2443.01 5106
2443.48 4997
2443.94 4743
2444.41 4906
2444.87 4685
2445.34 4363
2445.81 4250
2446.27 4228
2446.74 4336
2447.20 4482
2447.67 4262
2448.14 4240
2448.60 4192
2449.07 4208
2449.54 4191
2450.00 4175
2450.47 4199
2450.94 4016
2451.40 4198
2451.87 4229
2452.34 4351
2452.80 4346
2453.27 4022
2453.74 4053
2454.20 4093
2454.67 4078
2455.14 4199
2455.60 4147
2456.07 4395
2456.54 4266
2457.01 4199
2457.47 4083
2457.94 4080
2458.41 4149
2458.87 4174
2459.34 4042
2459.81 4065
2460.28 4189
2460.74 4015
2461.21 3890
2461.68 4041
2462.15 3899
2462.62 3928
2463.08 3982
2463.55 4008
2464.02 4119
2464.49 4232
2464.95 4057
2465.42 4232
2465.89 4177
2466.36 4613
2466.83 4421
2467.29 4394
2467.76 4272
2468.23 4454
2468.70 4604
2469.17 4391
2469.64 4471
2470.10 4333
2470.57 4500
2471.04 4481
2471.51 4244
2471.98 4506
2472.45 4518
2472.92 4502
2473.39 4318
2473.85 4185
2474.32 4332
2474.79 4324
2475.26 4144
2475.73 4299
2476.20 4235
2476.67 4335
2477.14 4331
2477.61 4237
2478.08 4396
2478.54 4426
2479.01 4628
2479.48 4710
2479.95 4726
2480.42 4658
2480.89 4719
2481.36 4919
2481.83 5089
2482.30 4864
2482.77 4789
2483.24 4810
2483.71 4872
2484.18 4535
2484.65 4591
2485.12 4424
2485.59 4141
2486.06 4190
2486.53 4220
2487.00 4151
2487.47 4252
2487.94 4232
2488.41 4266
2488.88 4327
2489.35 4390
2489.82 4271
2490.29 3978
2490.76 4267
2491.23 4195
2491.70 4098
2492.17 4096
2492.64 4230
2493.11 4253
2493.58 4318
2494.05 4447
2494.52 4257
2495.00 4473
2495.47 4944
2495.94 4738
2496.41 4725
2496.88 4722
2497.35 4933
2497.82 4738
2498.29 4830
2498.76 4945
2499.23 4707
2499.71 4729
2500.18 4634
2500.65 4061
2501.12 4173
2501.59 4356
2502.06 4194
2502.53 4036
2503.01 3934
2503.48 4103
2503.95 4126
2504.42 4314
2504.89 4293
2505.36 4051
2505.84 4076
2506.31 4029
2506.78 4149
2507.25 4606
2507.72 4542
2508.20 4273
2508.67 4614
2509.14 4739
2509.61 4621
2510.08 4800
2510.56 4761
2511.03 4773
2511.50 5052
2511.97 5241
2512.45 5222
2512.92 4822
2513.39 4574
2513.86 4603
2514.34 4504
2514.81 4777
2515.28 4944
2515.75 4560
2516.23 4381
2516.70 4442
2517.17 4245
2517.65 4468
2518.12 4436
2518.59 4374
2519.07 4277
2519.54 4161
2520.01 4201
2520.48 4516
2520.96 4444
2521.43 4504
2521.90 4245
2522.38 4185
2522.85 4273
2523.32 4034
2523.80 4257
2524.27 3996
2524.75 3886
2525.22 4004
2525.69 4066
2526.17 4019
2526.64 3936
2527.11 4113
2527.59 4071
2528.06 4191
2528.54 4031
2529.01 4376
2529.48 4122
2529.96 4210
2530.43 4376
2530.91 4477
2531.38 4343
2531.85 4515
2532.33 4516
2532.80 4453
2533.28 4477
2533.75 4506
2534.23 4711
2534.70 4541
2535.18 4527
2535.65 4313
2536.12 4294
2536.60 4537
2537.07 4456
2537.55 4623
2538.02 4486
2538.50 4344
2538.97 4138
2539.45 4421
2539.92 4312
2540.40 4125
2540.87 4250
2541.35 4403
2541.82 4350
2542.30 4337
2542.77 4321
2543.25 4455
2543.73 4272
2544.20 4412
2544.68 4428
2545.15 4800
2545.63 4798
2546.10 4868
2546.58 4871
2547.05 5172
2547.53 5291
2548.01 5564
2548.48 5784
2548.96 5938
2549.43 5804
2549.91 5744
2550.39 5762
2550.86 5991
2551.34 5499
2551.81 5522
2552.29 5605
2552.77 5329
2553.24 5507
2553.72 5257
2554.20 5408
2554.67 5322
2555.15 5374
2555.62 5378
2556.10 5377
2556.58 5457
2557.05 5679
2557.53 5416
2558.01 4983
2558.48 4934
2558.96 5018
2559.44 5146
2559.91 4873
2560.39 4450
2560.87 4531
2561.35 4404
2561.82 4389
2562.30 4389
2562.78 4328
2563.25 4284
2563.73 4115
2564.21 4112
2564.69 4103
2565.16 4123
2565.64 4063
2566.12 4174
2566.60 4105
2567.07 4084
2567.55 3930
2568.03 4144
2568.51 4120
2568.98 4369
2569.46 4226
2569.94 4274
2570.42 4445
2570.90 4542
2571.37 4422
2571.85 4320
2572.33 4202
2572.81 4319
2573.29 4263
2573.76 4185
2574.24 4210
2574.72 4160
2575.20 4271
2575.68 4285
2576.16 4257
2576.63 4432
2577.11 4405
2577.59 4305
2578.07 4249
2578.55 4181
2579.03 4325
2579.51 4325
2579.98 4322
2580.46 4390
2580.94 4324
2581.42 4094
2581.90 3998
2582.38 4074
2582.86 4268
2583.34 4183
2583.82 4138
2584.30 4075
2584.77 4285
2585.25 4423
2585.73 4316
2586.21 4269
2586.69 4257
2587.17 4538
2587.65 4353
2588.13 4361
2588.61 4353
2589.09 4666
2589.57 4427
2590.05 4251
2590.53 4384
2591.01 4590
2591.49 4529
2591.97 4612
2592.45 4520
2592.93 4501
2593.41 4572
2593.89 4604
2594.37 4999
2594.85 4941
2595.33 4832
2595.81 4939
2596.29 4998
2596.77 4864
2597.25 4853
2597.73 4960
2598.21 4900
2598.69 4977
2599.17 4729
2599.65 5170
2600.13 4717
2600.61 4672
2601.09 4621
2601.57 4582
2602.06 4489
2602.54 4397
2603.02 4189
2603.50 4297
2603.98 4426
2604.46 4530
2604.94 4472
2605.42 4285
2605.90 4370
2606.38 4376
2606.87 4319
2607.35 4352
2607.83 4292
2608.31 4541
2608.79 4663
2609.27 4908
2609.75 4984
2610.24 4926
2610.72 4981
2611.20 5111
2611.68 4999
2612.16 5077
2612.64 5303
2613.13 4998
2613.61 4951
2614.09 4976
2614.57 4791
2615.05 4876
2615.54 4742
2616.02 4613
2616.50 4562
2616.98 4402
2617.46 4212
2617.95 4393
2618.43 4225
2618.91 4256
2619.39 4436
2619.88 4452
2620.36 4188
2620.84 4387
2621.32 4281
2621.81 4455
2622.29 4373
2622.77 4516
2623.26 4421
2623.74 4490
2624.22 4407
2624.70 4319
2625.19 4560
2625.67 4407
2626.15 4635
2626.64 4448
2627.12 4347
2627.60 4438
2628.09 4448
2628.57 4447
2629.05 4345
2629.54 4060
2630.02 4251
2630.50 4511
2630.99 4430
2631.47 4359
2631.95 4483
2632.44 4524
2632.92 4397
2633.40 4534
2633.89 4589
2634.37 4429
2634.85 4517
2635.34 4544
2635.82 4475
2636.31 4689
2636.79 4501
2637.27 4518
2637.76 4471
2638.24 4468
2638.73 4589
2639.21 4738
2639.70 4450
2640.18 4510
2640.66 4265
2641.15 4505
2641.63 4529
2642.12 4577
2642.60 4856
2643.09 4759
2643.57 4525
2644.06 4565
2644.54 4662
2645.03 4438
2645.51 4411
2646.00 4280
2646.48 4067
2646.97 4227
2647.45 4137
2647.94 4128
2648.42 4316
2648.91 4343
2649.39 4350
2649.88 4387
2650.36 4390
2650.85 4578
2651.33 4365
2651.82 4437
2652.30 4647
2652.79 4463
2653.27 4539
2653.76 4412
2654.24 4712
2654.73 4430
2655.22 4481
2655.70 4473
2656.19 4490
2656.67 4678
2657.16 4532
2657.65 4436
2658.13 4362
2658.62 4458
2659.10 4252
2659.59 4015
2660.08 4100
2660.56 4149
2661.05 4185
2661.53 4280
2662.02 4230
2662.51 4265
2662.99 4105
2663.48 4171
2663.97 4240
2664.45 4136
2664.94 4225
2665.43 4310
2665.91 4398
2666.40 4323
2666.89 4443
2667.37 4236
2667.86 4549
2668.35 4490
2668.83 4338
2669.32 4369
2669.81 4304
2670.29 4240
2670.78 4282
2671.27 4478
2671.76 4341
2672.24 4578
2672.73 4763
2673.22 4817
2673.71 5088
2674.19 4997
2674.68 5127
2675.17 5145
2675.66 5225
2676.14 5388
2676.63 5356
2677.12 5224
2677.61 5135
2678.09 5277
2678.58 5077
2679.07 5270
2679.56 5055
2680.05 5247
2680.53 5244
2681.02 5266
2681.51 5414
2682.00 5588
2682.49 5542
2682.97 5585
2683.46 5633
2683.95 5872
2684.44 5637
2684.93 5725
2685.42 5798
2685.91 5588
2686.39 5279
2686.88 4977
2687.37 5081
2687.86 4911
2688.35 4889
2688.84 4708
2689.33 4655
2689.81 4899
2690.30 4559
2690.79 4516
2691.28 4517
2691.77 4513
2692.26 4532
2692.75 4363
2693.24 4316
2693.73 4370
2694.22 4352
2694.71 4246
2695.20 4288
2695.68 4506
2696.17 4390
2696.66 4583
2697.15 4643
2697.64 4469
2698.13 4578
2698.62 4497
2699.11 4725
2699.60 4768
2700.09 4574
2700.58 4683
2701.07 4621
2701.56 4679
2702.05 4867
2702.54 5051
2703.03 4895
2703.52 4910
2704.01 4758
2704.50 4654
2704.99 4486
2705.48 4856
2705.97 4362
2706.46 4566
2706.95 4534
2707.44 4485
2707.93 4511
2708.42 4684
2708.92 4364
2709.41 4281
2709.90 4323
2710.39 4265
2710.88 4304
2711.37 4221
2711.86 4125
2712.35 4304
2712.84 4484
2713.33 4446
2713.82 4464
2714.31 4267
2714.81 4530
2715.30 4622
2715.79 4466
2716.28 4624
2716.77 4667
2717.26 4475
2717.75 4224
2718.24 4600
2718.74 4548
2719.23 4467
2719.72 4301
2720.21 4373
2720.70 4637
2721.19 4523
2721.69 4518
2722.18 4609
2722.67 4658
2723.16 5044
2723.65 4931
2724.15 4965
2724.64 4903
2725.13 4992
2725.62 4865
2726.11 4650
2726.61 4437
2727.10 4525
2727.59 4665
2728.08 4800
2728.58 4656
2729.07 4662
2729.56 4381
2730.05 4282
2730.55 4130
2731.04 4516
2731.53 4530
2732.02 4543
2732.52 4339
2733.01 4638
2733.50 4573
2733.99 4445
2734.49 4336
2734.98 4627
2735.47 4666
2735.97 4812
2736.46 4916
2736.95 5027
2737.45 4801
2737.94 4493
2738.43 4776
2738.93 4921
2739.42 4746
2739.91 4559
2740.41 4788
2740.90 4738
2741.39 4528
2741.89 4526
2742.38 4386
2742.87 4548
2743.37 4525
2743.86 4487
2744.36 4294
2744.85 4501
2745.34 4598
2745.84 4529
2746.33 4268
2746.82 4113
2747.32 4464
2747.81 4360
2748.31 4322
2748.80 4593
2749.30 4400
2749.79 4189
2750.28 4585
2750.78 4746
2751.27 4729
2751.77 4528
2752.26 4509
2752.76 4744
2753.25 4817
2753.75 4827
2754.24 4833
2754.74 4774
2755.23 4911
2755.72 5104
2756.22 4812
2756.71 4761
2757.21 4669
2757.70 4594
2758.20 4616
2758.69 4716
2759.19 4533
2759.69 4473
2760.18 4485
2760.68 4464
2761.17 4541
2761.67 4303
2762.16 4559
2762.66 4414
2763.15 4185
2763.65 4294
2764.14 4275
2764.64 4359
2765.14 4586
2765.63 4421
2766.13 4433
2766.62 4365
2767.12 4460
2767.61 4453
2768.11 4490
2768.61 4296
2769.10 4509
2769.60 4554
2770.09 4477
2770.59 4585
2771.09 4689
2771.58 4686
2772.08 4711
2772.58 4666
2773.07 4823
2773.57 4864
2774.06 4862
2774.56 4831
2775.06 4750
2775.55 4798
2776.05 4995
2776.55 5152
2777.04 5051
2777.54 4933
2778.04 5171
2778.54 5163
2779.03 5205
2779.53 5081
2780.03 4980
2780.52 4982
2781.02 5032
2781.52 4785
2782.01 4762
2782.51 4563
2783.01 4688
2783.51 4866
2784.00 4757
2784.50 4582
2785.00 4475
2785.50 4596
2785.99 4699
2786.49 4647
2786.99 4683
2787.49 4800
2787.98 4520
2788.48 4578
2788.98 4365
2789.48 4416
2789.98 4541
2790.47 4585
2790.97 4519
2791.47 4503
2791.97 4383
2792.47 4299
2792.96 4322
2793.46 4645
2793.96 4639
2794.46 4798
2794.96 4846
2795.46 4850
2795.95 5051
2796.45 5269
2796.95 5421
2797.45 5932
2797.95 6184
2798.45 6028
2798.95 6305
2799.44 5909
2799.94 5782
2800.44 5664
2800.94 5508
2801.44 5407
2801.94 5347
2802.44 5253
2802.94 5073
2803.44 5135
2803.93 5101
2804.43 4946
2804.93 5218
2805.43 5182
2805.93 5396
2806.43 5908
2806.93 5902
2807.43 6342
2807.93 6830
2808.43 7131
2808.93 7309
2809.43 7673
2809.93 7448
2810.43 7528
2810.93 7187
2811.43 7050
2811.93 6486
2812.43 6437
2812.93 6070
2813.43 5793
2813.93 5331
2814.43 5228
2814.93 5202
2815.43 5028
2815.93 4893
2816.43 4885
2816.93 4670
2817.43 4612
2817.93 4456
2818.43 4673
2818.93 4777
2819.43 4267
2819.93 4343
2820.43 4445
2820.93 4582
2821.43 4416
2821.93 4514
2822.43 4340
2822.94 4332
2823.44 4516
2823.94 4447
2824.44 4317
2824.94 4405
2825.44 4572
2825.94 4543
2826.44 4501
2826.94 4514
2827.44 4583
2827.95 4840
2828.45 4807
2828.95 5010
2829.45 5076
2829.95 5191
2830.45 5172
2830.95 5147
2831.46 5045
2831.96 5235
2832.46 5672
2832.96 5825
2833.46 5725
2833.97 5653
2834.47 5524
2834.97 5614
2835.47 5667
2835.97 5486
2836.47 5499
2836.98 5270
2837.48 5169
2837.98 5041
2838.48 4910
2838.99 5001
2839.49 5036
2839.99 4760
2840.49 4643
2841.00 4709
2841.50 4467
2842.00 4409
2842.50 4310
2843.01 4305
2843.51 4487
2844.01 4596
2844.51 4877
2845.02 4901
2845.52 4927
2846.02 4747
2846.52 4899
2847.03 5062
2847.53 4854
2848.03 4834
2848.54 4962
2849.04 4994
2849.54 4940
2850.05 4863
2850.55 4758
2851.05 4621
2851.56 4874
2852.06 4746
2852.56 4730
2853.07 4705
2853.57 4708
2854.07 4368
2854.58 4312
2855.08 4562
2855.59 4867
2856.09 4785
2856.59 4872
2857.10 4604
2857.60 4638
2858.10 4653
2858.61 4719
2859.11 4755
2859.62 4722
2860.12 4706
2860.63 4754
2861.13 4722
2861.63 4892
2862.14 4915
2862.64 4881
2863.15 4695
2863.65 4734
2864.16 4595
2864.66 4522
2865.16 4534
2865.67 4392
2866.17 4525
2866.68 4377
2867.18 4323
2867.69 4119
2868.19 4250
2868.70 4214
2869.20 4345
2869.71 4406
2870.21 4448
2870.72 4764
2871.22 4524
2871.73 4580
2872.23 4636
2872.74 4637
2873.24 4523
2873.75 4726
2874.25 4770
2874.76 4534
2875.27 4468
2875.77 4401
2876.28 4565
2876.78 4782
2877.29 4612
2877.79 4518
2878.30 4654
2878.81 4714
2879.31 4535
2879.82 4598
2880.32 4345
2880.83 4633
2881.33 4759
2881.84 4853
2882.35 4873
2882.85 4721
2883.36 4828
2883.87 4788
2884.37 4817
2884.88 4845
2885.38 4846
2885.89 5210
2886.40 5274
2886.90 5345
2887.41 5308
2887.92 5264
2888.42 5551
2888.93 5900
2889.44 5620
2889.94 5384
2890.45 5330
2890.96 5153
2891.46 5090
2891.97 5095
2892.48 4976
2892.98 4726
2893.49 4776
2894.00 4843
2894.51 4988
2895.01 4958
2895.52 4735
2896.03 4777
2896.54 4687
2897.04 4635
2897.55 4964
2898.06 4987
2898.57 4995
2899.07 4939
2899.58 5184
2900.09 4821
2900.60 4924
2901.10 4838
2901.61 4949
2902.12 4872
2902.63 5106
2903.13 5118
2903.64 5155
2904.15 5368
2904.66 5242
2905.17 5419
2905.68 5360
2906.18 5478
2906.69 5466
2907.20 5329
2907.71 5564
2908.22 5482
2908.72 5549
2909.23 5173
2909.74 5129
2910.25 5232
2910.76 5190
2911.27 4910
2911.78 4725
2912.28 4826
2912.79 4934
2913.30 5047
2913.81 5001
2914.32 4952
2914.83 5171
2915.34 5226
2915.85 4894
2916.36 5114
2916.87 5024
2917.37 4781
2917.88 4728
2918.39 4843
2918.90 4925
2919.41 4680
2919.92 4823
2920.43 4705
2920.94 4720
2921.45 4704
2921.96 4961
2922.47 5185
2922.98 5167
2923.49 5482
2924.00 5772
2924.51 5973
2925.02 6056
2925.53 6659
2926.04 7191
2926.55 7277
2927.06 6788
2927.57 6680
2928.08 6702
2928.59 6518
2929.10 5894
2929.61 5505
2930.12 5453
2930.63 5088
2931.14 4867
2931.65 4796
2932.16 4471
2932.67 4490
2933.18 4688
2933.69 4484
2934.20 4706
2934.71 4814
2935.22 4665
2935.73 4699
2936.24 5006
2936.76 4937
2937.27 4967
2937.78 5046
2938.29 5142
2938.80 5198
2939.31 4935
2939.82 4978
2940.33 5058
2940.84 4849
2941.36 4783
2941.87 4865
2942.38 4852
2942.89 4891
2943.40 4876
2943.91 4951
2944.42 5206
2944.94 5354
2945.45 5377
2945.96 5421
2946.47 5565
2946.98 5619
2947.49 5730
2948.01 5592
2948.52 5461
2949.03 5556
2949.54 5529
2950.05 5344
2950.57 5069
2951.08 5080
2951.59 4887
2952.10 4710
2952.61 4960
2953.13 4882
2953.64 4918
2954.15 4646
2954.66 4643
2955.18 4744
2955.69 4497
2956.20 4524
2956.71 4622
2957.23 4540
2957.74 4488
2958.25 4621
2958.76 4850
2959.28 4831
2959.79 4711
2960.30 4615
2960.82 4929
2961.33 5098
2961.84 5266
2962.36 5608
2962.87 5596
2963.38 5410
2963.89 5275
2964.41 5158
2964.92 5315
2965.43 5215
2965.95 5015
2966.46 5109
2966.97 4935
2967.49 4987
2968.00 5029
2968.52 5038
2969.03 4848
2969.54 4874
2970.06 4886
2970.57 4667
2971.08 4926
2971.60 4579
2972.11 4734
2972.63 4853
2973.14 4607
2973.65 4476
2974.17 4662
2974.68 4797
2975.20 4929
2975.71 4651
2976.23 4642
2976.74 4725
2977.25 4644
2977.77 4774
2978.28 4855
2978.80 4831
2979.31 4801
2979.83 4867
2980.34 4877
2980.86 4807
2981.37 4820
2981.89 4925
2982.40 4821
2982.91 5159
2983.43 5246
2983.94 5080
2984.46 4962
2984.97 4838
2985.49 5181
2986.00 5010
2986.52 4853
2987.04 5086
2987.55 5055
2988.07 5381
2988.58 5375
2989.10 5252
2989.61 5168
2990.13 5595
2990.64 5929
2991.16 5859
2991.67 5615
2992.19 5847
2992.71 5827
2993.22 5736
2993.74 6097
2994.25 5980
2994.77 5760
2995.28 5938
2995.80 5884
2996.32 5978
2996.83 6271
2997.35 6501
2997.87 6664
2998.38 6765
2998.90 7157
2999.41 6839
2999.93 6576
3000.45 6619
3000.96 6814
3001.48 6633
3002.00 6365
3002.51 6171
3003.03 6324
3003.55 6242
3004.06 6195
3004.58 6382
3005.10 6420
3005.61 6648
3006.13 6421
3006.65 6377
3007.16 6308
3007.68 6444
3008.20 6421
3008.71 6398
3009.23 6084
3009.75 5892
3010.27 5527
3010.78 5283
3011.30 5207
3011.82 4814
3012.34 5012
3012.85 4763
3013.37 5000
3013.89 5192
3014.41 5082
3014.92 5039
3015.44 5069
3015.96 4996
3016.48 5302
3016.99 4981
3017.51 5117
3018.03 5224
3018.55 5072
3019.07 5007
3019.58 5270
3020.10 5210
3020.62 5547
3021.14 5472
3021.66 5253
3022.17 5444
3022.69 5651
3023.21 5477
3023.73 5583
3024.25 5939
3024.77 5913
3025.28 6051
3025.80 5887
3026.32 5872
3026.84 6048
3027.36 5858
3027.88 5696
3028.40 5539
3028.92 5660
3029.43 5601
3029.95 5291
3030.47 5175
3030.99 5233
3031.51 5187
3032.03 5517
3032.55 5483
3033.07 5692
3033.59 5899
3034.11 5871
3034.63 6029
3035.15 6337
3035.66 6621
3036.18 6799
3036.70 6993
3037.22 7079
3037.74 7144
3038.26 6860
3038.78 6724
3039.30 6895
3039.82 6329
3040.34 5964
3040.86 5895
3041.38 5763
3041.90 5489
3042.42 5403
3042.94 5168
3043.46 5019
3043.98 5106
3044.50 5506
3045.02 5099
3045.54 4998
3046.06 5065
3046.58 5187
3047.10 4978
3047.62 5089
3048.14 5279
3048.66 5067
3049.18 4976
3049.71 4892
3050.23 4735
3050.75 4888
3051.27 5106
3051.79 5169
3052.31 5324
3052.83 4840
3053.35 4887
3053.87 5097
3054.39 5101
3054.91 5151
3055.43 5109
3055.96 5105
3056.48 4933
3057.00 4770
3057.52 4928
3058.04 4828
3058.56 5117
3059.08 5184
3059.61 5114
3060.13 5080
3060.65 5265
3061.17 5273
3061.69 5305
3062.21 5106
3062.73 5145
3063.26 4920
3063.78 5040
3064.30 5259
3064.82 5333
3065.34 5272
3065.87 5305
3066.39 5244
3066.91 5191
3067.43 5092
3067.95 4958
3068.48 4804
3069.00 4892
3069.52 4923
3070.04 4772
3070.57 5013
3071.09 4935
3071.61 4846
3072.13 5051
3072.66 4949
3073.18 5275
3073.70 5300
3074.22 5334
3074.75 5553
3075.27 5531
3075.79 5822
3076.32 5836
3076.84 6048
3077.36 5778
3077.88 5539
3078.41 5784
3078.93 5403
3079.45 5394
3079.98 5665
3080.50 5683
3081.02 5596
3081.55 5526
3082.07 5852
3082.59 5751
3083.12 5507
3083.64 5688
3084.16 5475
3084.69 5082
3085.21 5033
3085.73 5186
3086.26 5293
3086.78 5211
3087.31 4972
3087.83 5068
3088.35 4948
3088.88 5066
3089.40 4976
3089.93 5015
3090.45 5284
3090.97 5379
3091.50 5263
3092.02 5132
3092.55 5178
3093.07 5040
3093.60 5261
3094.12 5238
3094.64 5128
3095.17 5452
3095.69 5321
3096.22 5163
3096.74 5042
3097.27 5454
3097.79 5648
3098.32 5688
3098.84 5629
3099.37 5467
3099.89 5600
3100.42 6018
3100.94 6487
3101.47 6763
3101.99 7136
3102.52 7331
3103.04 7895
3103.57 8610
3104.09 9004
3104.62 8915
3105.14 9153
3105.67 8726
3106.19 8076
3106.72 7690
3107.24 7422
3107.77 6370
3108.29 6192
3108.82 6042
3109.35 5565
3109.87 5366
3110.40 5375
3110.92 5354
3111.45 5491
3111.98 5283
3112.50 5381
3113.03 5691
3113.55 5459
3114.08 5316
3114.61 5211
3115.13 4926
3115.66 4919
3116.18 4815
3116.71 4872
3117.24 4825
3117.76 4811
3118.29 4880
3118.82 4966
3119.34 4898
3119.87 4646
3120.40 4620
3120.92 4933
3121.45 5141
3121.98 5118
3122.50 5098
3123.03 5216
3123.56 5209
3124.08 5082
3124.61 5241
3125.14 4973
3125.66 4825
3126.19 5088
3126.72 5074
3127.25 4797
3127.77 4748
3128.30 4969
3128.83 5149
3129.36 4870
3129.88 4875
3130.41 5147
3130.94 4957
3131.46 4750
3131.99 4617
3132.52 4796
3133.05 4880
3133.58 4616
3134.10 4448
3134.63 4538
3135.16 4764
3135.69 4532
3136.21 4427
3136.74 4818
3137.27 4945
3137.80 4885
3138.33 4772
3138.86 4701
3139.38 4813
3139.91 4720
3140.44 4751
3140.97 5117
3141.50 5026
3142.03 4554
3142.55 4647
3143.08 4627
3143.61 4591
3144.14 4783
3144.67 4889
3145.20 4786
3145.73 4888
3146.25 4949
3146.78 4906
3147.31 5086
3147.84 5119
3148.37 5173
3148.90 5107
3149.43 5328
3149.96 5601
3150.49 5731
3151.02 5355
3151.54 5254
3152.07 5249
3152.60 5118
3153.13 5063
3153.66 5112
3154.19 5109
3154.72 4737
3155.25 4945
3155.78 4682
3156.31 4641
3156.84 4830
3157.37 4993
3157.90 5103
3158.43 4905
3158.96 5109
3159.49 4977
3160.02 5127
3160.55 5033
3161.08 5040
3161.61 5365
3162.14 5252
3162.67 5064
3163.20 4923
3163.73 4855
3164.26 4822
3164.79 4826
3165.32 4806
3165.85 4766
3166.38 5196
3166.91 5092
3167.44 5076
3167.97 5173
3168.50 5247
3169.03 5143
3169.57 4959
3170.10 5179
3170.63 5089
3171.16 4685
3171.69 4851
3172.22 4975
3172.75 4802
3173.28 4900
3173.81 4936
3174.34 4743
3174.88 4442
3175.41 4535
3175.94 4683
3176.47 4487
3177.00 4706
3177.53 5046
3178.06 5084
3178.60 5014
3179.13 5115
3179.66 4946
3180.19 4808
3180.72 4876
3181.25 4823
3181.79 4857
3182.32 4683
3182.85 4778
3183.38 4720
3183.91 4549
3184.44 4732
3184.98 4982
3185.51 4933
3186.04 4746
3186.57 4847
3187.11 4923
3187.64 4945
3188.17 4827
3188.70 4763
3189.24 4785
3189.77 4977
3190.30 4940
3190.83 4727
3191.37 4874
3191.90 4819
3192.43 4697
3192.96 4851
3193.50 4824
3194.03 4750
3194.56 4954
3195.09 5023
3195.63 4933
3196.16 4877
3196.69 4988
3197.23 5040
3197.76 4981
3198.29 4833
3198.83 4912
3199.36 4833
3199.89 5011
3200.43 5056
3200.96 5041
3201.49 4888
3202.03 4935
3202.56 5230
3203.09 5452
3203.63 5482
3204.16 5383
3204.69 5543
3205.23 5542
3205.76 5485
3206.30 5473
3206.83 5323
3207.36 5280
3207.90 5288
3208.43 5409
3208.97 5458
3209.50 5522
3210.03 5643
3210.57 5455
3211.10 5388
3211.64 5617
3212.17 6006
3212.70 6086
3213.24 5654
3213.77 5806
3214.31 5704
3214.84 5634
3215.38 5527
3215.91 5753
3216.45 5081
3216.98 5131
3217.52 5127
3218.05 5376
3218.59 5234
3219.12 5057
3219.66 5129
3220.19 5111
3220.73 5048
3221.26 5239
3221.80 5237
3222.33 5147
3222.87 5140
3223.40 5474
3223.94 5617
3224.47 5559
3225.01 5666
3225.54 5813
3226.08 5759
3226.61 5876
3227.15 5970
3227.69 5653
3228.22 5462
3228.76 5497
3229.29 5132
3229.83 5250
3230.36 5202
3230.90 5045
3231.44 5307
3231.97 5083
3232.51 5057
3233.04 5052
3233.58 4839
3234.12 5059
3234.65 5116
3235.19 5161
3235.72 5139
3236.26 5348
3236.80 5334
3237.33 5280
3237.87 5533
3238.41 5335
3238.94 5310
3239.48 5489
3240.02 5272
3240.55 5552
3241.09 5778
3241.63 5769
3242.16 5395
3242.70 5323
3243.24 5415
3243.77 5289
3244.31 5380
3244.85 5319
3245.39 5242
3245.92 5233
3246.46 5176
3247.00 5219
3247.53 5435
3248.07 5402
3248.61 5530
3249.15 5435
3249.68 5501
3250.22 5602
3250.76 5534
3251.30 5321
3251.83 5602
3252.37 5629
3252.91 5495
3253.45 5422
3253.98 5772
3254.52 5936
3255.06 6043
3255.60 5692
3256.14 5938
3256.67 5531
3257.21 5658
3257.75 6113
3258.29 5880
3258.83 5745
3259.37 6197
3259.90 6061
3260.44 6344
3260.98 6281
3261.52 6408
3262.06 6596
3262.60 6849
3263.13 7220
3263.67 7110
3264.21 7281
3264.75 7491
3265.29 7621
3265.83 8051
3266.37 8336
3266.91 8311
3267.44 8460
3267.98 8459
3268.52 8715
3269.06 8638
3269.60 8527
3270.14 7938
3270.68 7535
3271.22 7367
3271.76 6862
3272.30 6458
3272.84 6472
3273.38 6250
3273.91 6329
3274.45 5952
3274.99 6162
3275.53 6506
3276.07 6425
3276.61 6202
3277.15 6431
3277.69 6767
3278.23 6527
3278.77 6538
3279.31 6838
3279.85 6788
3280.39 7097
3280.93 6815
3281.47 6847
3282.01 6570
3282.55 6834
3283.09 6825
3283.63 6477
3284.17 6679
3284.71 6786
3285.25 6542
3285.79 6733
3286.33 6825
3286.87 7129
3287.42 7078
3287.96 7127
3288.50 7211
3289.04 7113
3289.58 7081
3290.12 7156
3290.66 7193
3291.20 7170
3291.74 7423
3292.28 7220
3292.82 7640
3293.36 7824
3293.91 8132
3294.45 8522
3294.99 8691
3295.53 9151
3296.07 9146
3296.61 9565
3297.15 9490
3297.69 9505
3298.24 9578
3298.78 9251
3299.32 9114
3299.86 9040
3300.40 8171
3300.94 7815
3301.49 7633
3302.03 7767
3302.57 7736
3303.11 7248
3303.65 7331
3304.19 7283
3304.74 7172
3305.28 7336
3305.82 6938
3306.36 7118
3306.90 7445
3307.45 7485
3307.99 7432
3308.53 7298
3309.07 7572
3309.62 7924
3310.16 7937
3310.70 7690
3311.24 8058
3311.79 7684
3312.33 7560
3312.87 7899
3313.41 8117
3313.96 7536
3314.50 7611
3315.04 7895
3315.59 8007
3316.13 8020
3316.67 8058
3317.21 8725
3317.76 8656
3318.30 8716
3318.84 8758
3319.39 9027
3319.93 9220
3320.47 9685
3321.02 9690
3321.56 9704
3322.10 9408
3322.65 9191
3323.19 9208
3323.73 9176
3324.28 9220
3324.82 9324
3325.36 8931
3325.91 9003
3326.45 8784
3327.00 8674
3327.54 8366
3328.08 8066
3328.63 8236
3329.17 8387
3329.72 8540
3330.26 8462
3330.80 8920
3331.35 9123
3331.89 9743
3332.44 10465
3332.98 11489
3333.53 12790
3334.07 13291
3334.61 14047
3335.16 15080
3335.70 15801
3336.25 16678
3336.79 17597
3337.34 17947
3337.88 17744
3338.43 17597
3338.97 17133
3339.52 16640
3340.06 15470
3340.61 14505
3341.15 13779
3341.70 13379
3342.24 12319
3342.79 11316
3343.33 10196
3343.88 9051
3344.42 8625
3344.97 7849
3345.51 7652
3346.06 7519
3346.60 7329
3347.15 7009
3347.69 6898
3348.24 6902
3348.78 7153
3349.33 7041
3349.88 6852
3350.42 6751
3350.97 6505
3351.51 6692
3352.06 6914
3352.61 6671
3353.15 6819
3353.70 6759
3354.24 6629
3354.79 6652
3355.34 6990
3355.88 7024
3356.43 7011
3356.97 7079
3357.52 7065
3358.07 6655
3358.61 6822
3359.16 6938
3359.71 6724
3360.25 6682
3360.80 6541
3361.35 6422
3361.89 6487
3362.44 6306
3362.99 6298
3363.53 6581
3364.08 6531
3364.63 6430
3365.17 6563
3365.72 6496
3366.27 6775
3366.81 6458
3367.36 6314
3367.91 6317
3368.46 6063
3369.00 6345
3369.55 6339
3370.10 6495
3370.64 6703
3371.19 7034
3371.74 7288
3372.29 7429
3372.83 7729
3373.38 8148
3373.93 8582
3374.48 8848
3375.03 9046
3375.57 9050
3376.12 9029
3376.67 9216
3377.22 8909
3377.76 8464
3378.31 8068
3378.86 7370
3379.41 6816
3379.96 6438
3380.50 6236
3381.05 6007
3381.60 5661
3382.15 5633
3382.70 5527
3383.25 5261
3383.79 5375
3384.34 5488
3384.89 5531
3385.44 5319
3385.99 5288
3386.54 5208
3387.09 5271
3387.64 5280
3388.18 5349
3388.73 5277
3389.28 4982
3389.83 5052
3390.38 5038
3390.93 4998
3391.48 5136
3392.03 5289
3392.58 5093
3393.13 5226
3393.67 5026
3394.22 5052
3394.77 5115
3395.32 4963
3395.87 5171
3396.42 5023
3396.97 4917
3397.52 4947
3398.07 5248
3398.62 5117
3399.17 4986
3399.72 4904
3400.27 5062
3400.82 4979
3401.37 4928
3401.92 5132
3402.47 5240
3403.02 5160
3403.57 4972
3404.12 4930
3404.67 4758
3405.22 4631
3405.77 4432
3406.32 4639
3406.87 4509
3407.42 4549
3407.97 4607
3408.52 4738
3409.07 4858
3409.62 4958
3410.17 4899
3410.72 5093
3411.27 5107
3411.82 5294
3412.38 5352
3412.93 5560
3413.48 5353
3414.03 5601
3414.58 5400
3415.13 5262
3415.68 5304
3416.23 5359
3416.78 5134
3417.33 4934
3417.89 4885
3418.44 4935
3418.99 4783
3419.54 4750
3420.09 4574
3420.64 4608
3421.19 4364
3421.74 4462
3422.30 4627
3422.85 4472
3423.40 4475
3423.95 4503
3424.50 4661
3425.05 4729
3425.61 4829
3426.16 4549
3426.71 4652
3427.26 4697
3427.81 4526
3428.37 4470
3428.92 4606
3429.47 4563
3430.02 4543
3430.58 4612
3431.13 4925
3431.68 4790
3432.23 4935
3432.78 4512
3433.34 4509
3433.89 4686
3434.44 4677
3434.99 4282
3435.55 4513
3436.10 4646
3436.65 4637
3437.21 4629
3437.76 4627
3438.31 4745
3438.86 4618
3439.42 5036
3439.97 4750
3440.52 4859
3441.08 4918
3441.63 4852
3442.18 4938
3442.74 4901
3443.29 4687
3443.84 4581
3444.40 4528
3444.95 4537
3445.50 4754
3446.06 4714
3446.61 4748
3447.16 4649
3447.72 4438
3448.27 4403
3448.82 4511
3449.38 4710
3449.93 4473
3450.48 4531
3451.04 4474
3451.59 4248
3452.15 4199
3452.70 4145
3453.25 4399
3453.81 4323
3454.36 4342
3454.92 4288
3455.47 4282
3456.03 4523
3456.58 4430
3457.13 4402
3457.69 4379
3458.24 4477
3458.80 4272
3459.35 4218
3459.91 4199
3460.46 4194
3461.02 4147
3461.57 4358
3462.13 4615
3462.68 4373
3463.24 4525
3463.79 4695
3464.34 4384
3464.90 4616
3465.46 4513
3466.01 4397
3466.57 4646
3467.12 4756
3467.68 4594
3468.23 4805
3468.79 4871
3469.34 4632
3469.90 4561
3470.45 4493
3471.01 4748
3471.56 4623
3472.12 4642
3472.67 4793
3473.23 4969
3473.79 4754
3474.34 4988
3474.90 4697
3475.45 4699
3476.01 4774
3476.56 4606
3477.12 4904
3477.68 5143
3478.23 4963
3478.79 4716
3479.35 4681
3479.90 4912
3480.46 5108
3481.01 5460
3481.57 5215
3482.13 5277
3482.68 5249
3483.24 5236
3483.80 5190
3484.35 5342
3484.91 5168
3485.47 5124
3486.02 5013
3486.58 4991
3487.14 4743
3487.69 4961
3488.25 5196
3488.81 5269
3489.36 5469
3489.92 6007
3490.48 5903
3491.03 6180
3491.59 6632
3492.15 7184
3492.71 7564
3493.26 7812
3493.82 7898
3494.38 7885
3494.94 7520
3495.49 7210
3496.05 7210
3496.61 6996
3497.17 6907
3497.72 7055
3498.28 7011
3498.84 7148
3499.40 7717
3499.95 7881
3500.51 7665
3501.07 8001
3501.63 8289
3502.19 8198
3502.74 8262
3503.30 7722
3503.86 7424
3504.42 7480
3504.98 7652
3505.53 7527
3506.09 7216
3506.65 7103
3507.21 7006
3507.77 6857
3508.33 6830
3508.88 6450
3509.44 6145
3510.00 6056
3510.56 6058
3511.12 5624
3511.68 5459
3512.24 5748
3512.80 5533
3513.35 5350
3513.91 5091
3514.47 5291
3515.03 5150
3515.59 4968
3516.15 5288
3516.71 4896
3517.27 4767
3517.83 4790
3518.39 4898
3518.95 5024
3519.50 4962
3520.06 5029
3520.62 4861
3521.18 5002
3521.74 4940
3522.30 4835
3522.86 4940
3523.42 4836
3523.98 5012
3524.54 5163
3525.10 4980
3525.66 4867
3526.22 4962
3526.78 4748
3527.34 4967
3527.90 4869
3528.46 4641
3529.02 4415
3529.58 4416
3530.14 4470
3530.70 4386
3531.26 4617
3531.82 4607
3532.38 4367
3532.94 4385
3533.50 4412
3534.06 4458
3534.62 4482
3535.18 4675
3535.75 4691
3536.31 4557
3536.87 4678
3537.43 4849
3537.99 4902
3538.55 4890
3539.11 5049
3539.67 4906
3540.23 5029
3540.79 5176
3541.35 4894
3541.92 4969
3542.48 5178
3543.04 5012
3543.60 4989
3544.16 4884
3544.72 4870
3545.28 5059
3545.84 4923
3546.41 4777
3546.97 4757
3547.53 4881
3548.09 4693
3548.65 4445
3549.21 4328
3549.78 4512
3550.34 4546
3550.90 4545
3551.46 4634
3552.02 4566
3552.59 4668
3553.15 4762
3553.71 4487
3554.27 4480
3554.83 4582
3555.40 4890
3555.96 4747
3556.52 4751
3557.08 4755
3557.65 5104
3558.21 4740
3558.77 4741
3559.33 4691
3559.90 4503
3560.46 4635
3561.02 4508
3561.58 4334
3562.15 4591
3562.71 4285
3563.27 4384
3563.83 4541
3564.40 4390
3564.96 4288
3565.52 4411
3566.09 4393
3566.65 4151
3567.21 4257
3567.78 4191
3568.34 4422
3568.90 4424
3569.47 4398
3570.03 4342
3570.59 4252
3571.16 4266
3571.72 4409
3572.28 4301
3572.85 4223
3573.41 4333
3573.97 4352
3574.54 4249
3575.10 4237
3575.66 4410
3576.23 4288
3576.79 4303
3577.36 4339
3577.92 4380
3578.48 4442
3579.05 4472
3579.61 4495
3580.18 4554
3580.74 4511
3581.31 4464
3581.87 4503
3582.43 4449
3583.00 4533
3583.56 4405
3584.13 4562
3584.69 4661
3585.26 4550
3585.82 4518
3586.39 4717
3586.95 4595
3587.52 4543
3588.08 4199
3588.64 4322
3589.21 4505
3589.77 4553
3590.34 4305
3590.90 4550
3591.47 4412
3592.03 4370
3592.60 4370
3593.17 4635
3593.73 4529
3594.30 4693
3594.86 4591
3595.43 4432
3595.99 4612
3596.56 4739
3597.12 4524
3597.69 4657
3598.25 4649
3598.82 4580
3599.39 4479
3599.95 4511
3600.52 4248
3601.08 4478
3601.65 4598
3602.21 4497
3602.78 4642
3603.35 4475
3603.91 4289
3604.48 4417
3605.04 4766
3605.61 4550
3606.18 4285
3606.74 4291
3607.31 4433
3607.88 4268
3608.44 4427
3609.01 4223
3609.57 4243
3610.14 4313
3610.71 4133
3611.27 3999
3611.84 4077
3612.41 4236
3612.97 4283
3613.54 4498
3614.11 4572
3614.68 4544
3615.24 4734
3615.81 5221
3616.38 5535
3616.94 5858
3617.51 6513
3618.08 6894
3618.64 7064
3619.21 7649
3619.78 8244
3620.35 7835
3620.91 7427
3621.48 7335
3622.05 6920
3622.62 6355
3623.18 6115
3623.75 5574
3624.32 5239
3624.89 4873
3625.45 4802
3626.02 4644
3626.59 4552
3627.16 4466
3627.73 4273
3628.29 4281
3628.86 4189
3629.43 4417
3630.00 4376
3630.57 4225
3631.13 4254
3631.70 4572
3632.27 4358
3632.84 4247
3633.41 4285
3633.98 4155
3634.54 4096
3635.11 3979
3635.68 4059
3636.25 4269
3636.82 4171
3637.39 4229
3637.96 4071
3638.52 4170
3639.09 4034
3639.66 4145
3640.23 4287
3640.80 4351
3641.37 4553
3641.94 4710
3642.51 4688
3643.08 4646
3643.65 4721
3644.21 4541
3644.78 4660
3645.35 4548
3645.92 4484
3646.49 4631
3647.06 4609
3647.63 4729
3648.20 4777
3648.77 4561
3649.34 4645
3649.91 4703
3650.48 4799
3651.05 4666
3651.62 4373
3652.19 4447
3652.76 4732
3653.33 4651
3653.90 4649
3654.47 4584
3655.04 4652
3655.61 4781
3656.18 4767
3656.75 4811
3657.32 5003
3657.89 4962
3658.46 4987
3659.03 4987
3659.60 5027
3660.17 4798
3660.74 4774
3661.31 4732
3661.88 4727
3662.45 4360
3663.02 4450
3663.59 4606
3664.16 4552
3664.74 4503
3665.31 4538
3665.88 4581
3666.45 4270
3667.02 4245
3667.59 4478
3668.16 4671
3668.73 4693
3669.30 4508
3669.87 4572
3670.45 4670
3671.02 4442
3671.59 4306
3672.16 4311
3672.73 4396
3673.30 4362
3673.87 4561
3674.45 4712
3675.02 4793
3675.59 4794
3676.16 4762
3676.73 4835
3677.30 4751
3677.88 4821
3678.45 4907
3679.02 4850
3679.59 4551
3680.16 4661
3680.74 4584
3681.31 4357
3681.88 4227
3682.45 4299
3683.02 4386
3683.60 4184
3684.17 4160
3684.74 4351
3685.31 4352
3685.89 4384
3686.46 4417
3687.03 4486
3687.60 4608
3688.18 4637
3688.75 4660
3689.32 4848
3689.89 4837
3690.47 5073
3691.04 5032
3691.61 4967
3692.19 4920
3692.76 4883
3693.33 4907
3693.91 4945
3694.48 4575
3695.05 4417
3695.62 4468
3696.20 4308
3696.77 4298
3697.34 4339
3697.92 4328
3698.49 4274
3699.06 4337
3699.64 4172
3700.21 4097
3700.79 4358
3701.36 4151
3701.93 4121
3702.51 4162
3703.08 4095
3703.65 4322
3704.23 4531
3704.80 4380
3705.38 4247
3705.95 4228
3706.52 4262
3707.10 4278
3707.67 4147
3708.25 4428
3708.82 4587
3709.39 4247
3709.97 4265
3710.54 4535
3711.12 4494
3711.69 4581
3712.27 4257
3712.84 4481
3713.42 4684
3713.99 4706
3714.57 4584
3715.14 4460
3715.71 4308
3716.29 4555
3716.86 4534
3717.44 4596
3718.01 4349
3718.59 4343
3719.16 4578
3719.74 4473
3720.31 4355
3720.89 4139
3721.47 4330
3722.04 4323
3722.62 4022
3723.19 4061
3723.77 4383
3724.34 4315
3724.92 4288
3725.49 4386
3726.07 4111
3726.64 4144
3727.22 4114
3727.80 4061
3728.37 4328
3728.95 4501
3729.52 4627
3730.10 4944
3730.67 4885
3731.25 5176
3731.83 5063
3732.40 5209
3732.98 5233
3733.55 5189
3734.13 5562
3734.71 5451
3735.28 5684
3735.86 5612
3736.44 5456
3737.01 5534
3737.59 5072
3738.17 4913
3738.74 4869
3739.32 4874
3739.90 4801
3740.47 4763
3741.05 4731
3741.63 4575
3742.20 4700
3742.78 4758
3743.36 4449
3743.93 4437
3744.51 4168
3745.09 4362
3745.66 4418
3746.24 4663
3746.82 4664
3747.40 4562
3747.97 4713
3748.55 4606
3749.13 4492
3749.70 4634
3750.28 4615
3750.86 4723
3751.44 4573
3752.02 4401
3752.59 4658
3753.17 4578
3753.75 4372
3754.33 4498
3754.90 4415
3755.48 4367
3756.06 4471
3756.64 4719
3757.22 4649
3757.79 4820
3758.37 4893
3758.95 4986
3759.53 5401
3760.11 5399
3760.68 5268
3761.26 5213
3761.84 5398
3762.42 5249
3763.00 5343
3763.58 5181
3764.15 4677
3764.73 4592
3765.31 4680
3765.89 4455
3766.47 4563
3767.05 4662
3767.63 4542
3768.21 4299
3768.78 4416
3769.36 4442
3769.94 4464
3770.52 4518
3771.10 4588
3771.68 4433
3772.26 4436
3772.84 4405
3773.42 4590
3774.00 4755
3774.58 4530
3775.15 4671
3775.73 4391
3776.31 4295
3776.89 4137
3777.47 4330
3778.05 4351
3778.63 4473
3779.21 4411
3779.79 4441
3780.37 4477
3780.95 4363
3781.53 4314
3782.11 4191
3782.69 4330
3783.27 4257
3783.85 4278
3784.43 4340
3785.01 4300
3785.59 4424
3786.17 4524
3786.75 4246
3787.33 4459
3787.91 4487
3788.49 4149
3789.07 4423
3789.65 4386
3790.23 4244
3790.81 4140
3791.39 4234
3791.98 4220
3792.56 4105
3793.14 4302
3793.72 4210
3794.30 4130
3794.88 4015
3795.46 4162
3796.04 4373
3796.62 4411
3797.20 4234
3797.78 4502
3798.37 4488
3798.95 4220
3799.53 4462
3800.11 4397
3800.69 4405
3801.27 4455
3801.85 4592
3802.43 4511
3803.02 4402
3803.60 4395
3804.18 4418
3804.76 4542
3805.34 4395
3805.92 4089
3806.51 4298
3807.09 4473
3807.67 4377
3808.25 4319
3808.83 4436
3809.42 4511
3810.00 4604
3810.58 4427
3811.16 4261
3811.74 4366
3812.33 4205
3812.91 4242
3813.49 4193
3814.07 4237
3814.66 4367
3815.24 4454
3815.82 4367
3816.40 4338
3816.99 4386
3817.57 4542
3818.15 4430
3818.73 4149
3819.32 4066
3819.90 4075
3820.48 4072
3821.06 4007
3821.65 4060
3822.23 4131
3822.81 4152
3823.40 4261
3823.98 4156
3824.56 4101
3825.15 4106
3825.73 3951
3826.31 4028
3826.90 4191
3827.48 4053
3828.06 4022
3828.65 4029
3829.23 4083
3829.81 4108
3830.40 4048
3830.98 4059
3831.56 4199
3832.15 4234
3832.73 4408
3833.32 4417
3833.90 4216
3834.48 4338
3835.07 4413
3835.65 4196
3836.23 4307
3836.82 4211
3837.40 4190
3837.99 4259
3838.57 4270
3839.16 4350
3839.74 4355
3840.32 4306
3840.91 4305
3841.49 4204
3842.08 4058
3842.66 4202
3843.25 4269
3843.83 4319
3844.42 4418
3845.00 4268
3845.59 4219
3846.17 4293
3846.76 4399
3847.34 4630
3847.92 4663
3848.51 4540
3849.09 4939
3849.68 4771
3850.27 4569
3850.85 4375
3851.44 4570
3852.02 4537
3852.61 4536
3853.19 4594
3853.78 4694
3854.36 4608
3854.95 4626
3855.53 4626
3856.12 4713
3856.70 4695
3857.29 4754
3857.88 5076
3858.46 5226
3859.05 5563
3859.63 5531
3860.22 5945
3860.80 6581
3861.39 7224
3861.98 7596
3862.56 7931
3863.15 7767
3863.73 7688
3864.32 7460
3864.91 7346
3865.49 6918
3866.08 6556
3866.67 6051
3867.25 5653
3867.84 5346
3868.43 5255
3869.01 5183
3869.60 4974
3870.19 4634
3870.77 4670
3871.36 4509
3871.95 4528
3872.53 4520
3873.12 4466
3873.71 4693
3874.29 4707
3874.88 4739
3875.47 4841
3876.05 4575
3876.64 4609
3877.23 4629
3877.82 4631
3878.40 4355
3878.99 4272
3879.58 4340
3880.16 4548
3880.75 4268
3881.34 4350
3881.93 4280
3882.51 4251
3883.10 4447
3883.69 4460
3884.28 4228
3884.87 4386
3885.45 4313
3886.04 4502
3886.63 4437
3887.22 4412
3887.80 4737
3888.39 4511
3888.98 4573
3889.57 4835
3890.16 4905
3890.74 4725
3891.33 4785
3891.92 4952
3892.51 5173
3893.10 5208
3893.69 4981
3894.27 4944
3894.86 5083
3895.45 5226
3896.04 5118
3896.63 5240
3897.22 5208
3897.81 5199
3898.40 5121
3898.98 5362
3899.57 5190
3900.16 5249
3900.75 5241
3901.34 5160
3901.93 5111
3902.52 5063
3903.11 4999
3903.70 4802
3904.29 4394
3904.87 4306
3905.46 4332
3906.05 4354
3906.64 4423
3907.23 4227
3907.82 4253
3908.41 4399
3909.00 4309
3909.59 4257
3910.18 4170
3910.77 4089
3911.36 4207
3911.95 4252
3912.54 4080
3913.13 4113
3913.72 4032
3914.31 3922
3914.90 4060
3915.49 4028
3916.08 3954
3916.67 4046
3917.26 4099
3917.85 4056
3918.44 4016
3919.03 4096
3919.62 4112
3920.21 3919
3920.80 4000
3921.39 4146
3921.98 4177
3922.57 4235
3923.16 4055
3923.75 4154
3924.34 4196
3924.94 4183
3925.53 4244
3926.12 4264
3926.71 4098
3927.30 4292
3927.89 4121
3928.48 4080
3929.07 4104
3929.66 4102
3930.25 4198
3930.85 4218
3931.44 4037
3932.03 4039
3932.62 3960
3933.21 4177
3933.80 4257
3934.39 3927
3934.99 3931
3935.58 4188
3936.17 3920
3936.76 4113
3937.35 4336
3937.94 4105
3938.54 4217
3939.13 4282
3939.72 4236
3940.31 4315
3940.90 4159
3941.49 4199
3942.09 4363
3942.68 4273
3943.27 4267
3943.86 4217
3944.46 4308
3945.05 4160
3945.64 4135
3946.23 4140
3946.82 4090
3947.42 4079
3948.01 4048
3948.60 4033
3949.20 3775
3949.79 4003
3950.38 4017
3950.97 3812
3951.57 3854
3952.16 3988
3952.75 3847
3953.34 4210
3953.94 4324
3954.53 4088
3955.12 3966
3955.72 4264
3956.31 4317
3956.90 4300
3957.50 4410
3958.09 4401
3958.68 4381
3959.28 4494
3959.87 4438
3960.46 4354
3961.06 4389
3961.65 4319
3962.24 4319
3962.84 4409
3963.43 4432
3964.02 4313
3964.62 4264
3965.21 4382
3965.81 4466
3966.40 4466
3966.99 4588
3967.59 4587
3968.18 4674
3968.78 4559
3969.37 4576
3969.96 4578
3970.56 4633
3971.15 4786
3971.75 4570
3972.34 4349
3972.94 4149
3973.53 4138
3974.12 3990
3974.72 4040
3975.31 4238
3975.91 4199
3976.50 4117
3977.10 3968
3977.69 4050
3978.29 4087
3978.88 4232
3979.48 4277
3980.07 4052
3980.67 3972
3981.26 4150
3981.86 4293
3982.45 4321
3983.05 4273
3983.64 4152
3984.24 4264
3984.83 4109
3985.43 4198
3986.02 4301
3986.62 4205
3987.21 4037
3987.81 4411
3988.40 4098
3989.00 4262
3989.60 4334
3990.19 4240
3990.79 4088
3991.38 4029
3991.98 4257
3992.57 4307
3993.17 4226
3993.77 4181
3994.36 4266
3994.96 4350
3995.55 4488
3996.15 4527
3996.75 4543
3997.34 4606
3997.94 4488
3998.54 4452
3999.13 4386
3999.73 4271
4000.32 4409
4000.92 4515
4001.52 4495
4002.11 4653
4002.71 4716
4003.31 4513
4003.90 4474
4004.50 4651
4005.10 4405
4005.69 4596
4006.29 4773
4006.89 4566
4007.49 4498
4008.08 4443
4008.68 4424
4009.28 4617
4009.87 4670
4010.47 4318
4011.07 4071
4011.67 4270
4012.26 4323
4012.86 4176
4013.46 4336
4014.05 4535
4014.65 4315
4015.25 4409
4015.85 4367
4016.44 4658
4017.04 4458
4017.64 4423
4018.24 4421
4018.84 4400
4019.43 4337
4020.03 4410
4020.63 4517
4021.23 4388
4021.83 4360
4022.42 4269
4023.02 4167
4023.62 4108
4024.22 4450
4024.82 4137
4025.41 4271
4026.01 4165
4026.61 4020
4027.21 4245
4027.81 4153
4028.41 4191
4029.01 4227
4029.60 4483
4030.20 4326
4030.80 4350
4031.40 4524
4032.00 4558
4032.60 4455
4033.20 4299
4033.80 4184
4034.39 4007
4034.99 4201
4035.59 4399
4036.19 4157
4036.79 4122
4037.39 4289
4037.99 4194
4038.59 4120
4039.19 4143
4039.79 4123
4040.39 3947
4040.99 4136
4041.59 4225
4042.18 4167
4042.78 4184
4043.38 4060
4043.98 4100
4044.58 4149
4045.18 4276
4045.78 4235
4046.38 4099
4046.98 3976
4047.58 4175
4048.18 4165
4048.78 4147
4049.38 4126
4049.98 3954
4050.58 4149
4051.18 4288
4051.78 4257
4052.38 4241
4052.98 4404
4053.58 4360
4054.19 4467
4054.79 4586
4055.39 4376
4055.99 4566
4056.59 4456
4057.19 4392
4057.79 4501
4058.39 4243
4058.99 4264
4059.59 4357
4060.19 4202
4060.79 4018
4061.39 4029
4061.99 3889
4062.60 3828
4063.20 3813
4063.80 3920
4064.40 3995
4065.00 3750
4065.60 3923
4066.20 3954
4066.80 3799
4067.41 3878
4068.01 3814
4068.61 3875
4069.21 3798
4069.81 3784
4070.41 3837
4071.02 3800
4071.62 3962
4072.22 3941
4072.82 3912
4073.42 3964
4074.02 3917
4074.63 4170
4075.23 3841
4075.83 3863
4076.43 3941
4077.03 3870
4077.64 3764
4078.24 3922
4078.84 4164
4079.44 4134
4080.05 4009
4080.65 3928
4081.25 4119
4081.85 4151
4082.46 3938
4083.06 4015
4083.66 4162
4084.26 4330
4084.87 4371
4085.47 4378
4086.07 4165
4086.67 4256
4087.28 4368
4087.88 4476
4088.48 4336
4089.09 4385
4089.69 4353
4090.29 4208
4090.90 4276
4091.50 4303
4092.10 4490
4092.71 4932
4093.31 4976
4093.91 5139
4094.52 5240
4095.12 5494
4095.72 5778
4096.33 6009
4096.93 6013
4097.53 5589
4098.14 5730
4098.74 5630
4099.34 5253
4099.95 4882
4100.55 4776
4101.16 4509
4101.76 4292
4102.36 4136
4102.97 3987
4103.57 3907
4104.18 3986
4104.78 4078
4105.38 3912
4105.99 3696
4106.59 3736
4107.20 3876
4107.80 3752
4108.41 3718
4109.01 3812
4109.62 3884
4110.22 3955
4110.82 3750
4111.43 3849
4112.03 3859
4112.64 3852
4113.24 3755
4113.85 3876
4114.45 3742
4115.06 3894
4115.66 3767
4116.27 3740
4116.87 3998
4117.48 3956
4118.08 4032
4118.69 4018
4119.29 4072
4119.90 4146
4120.50 3956
4121.11 3888
4121.72 3877
4122.32 4015
4122.93 4041
4123.53 4078
4124.14 4127
4124.74 3982
4125.35 4094
4125.95 4074
4126.56 4025
4127.17 4242
4127.77 4030
4128.38 4080
4128.98 4085
4129.59 4006
4130.20 4141
4130.80 4038
4131.41 3883
4132.01 4252
4132.62 4452
4133.23 4326
4133.83 4207
4134.44 4275
4135.05 4044
4135.65 4030
4136.26 4368
4136.87 4309
4137.47 4206
4138.08 4057
4138.69 4200
4139.29 4256
4139.90 4102
4140.51 4152
4141.11 3998
4141.72 3942
4142.33 4099
4142.93 3999
4143.54 3958
4144.15 3839
4144.75 3877
4145.36 3860
4145.97 3953
4146.58 3878
4147.18 3745
4147.79 3668
4148.40 3653
4149.01 3705
4149.61 3623
4150.22 3574
4150.83 3515
4151.44 3514
4152.04 3542
4152.65 3610
4153.26 3707
4153.87 3784
4154.47 3795
4155.08 3916
4155.69 3693
4156.30 3807
4156.91 3757
4157.51 3773
4158.12 3785
4158.73 3755
4159.34 3775
4159.95 3797
4160.56 3942
4161.16 3860
4161.77 3624
4162.38 3894
4162.99 4104
4163.60 4123
4164.21 4099
4164.81 4278
4165.42 4318
4166.03 4589
4166.64 4599
4167.25 4429
4167.86 4322
4168.47 4347
4169.08 4320
4169.69 4203
4170.29 4056
4170.90 4228
4171.51 4373
4172.12 4262
4172.73 4337
4173.34 4152
4173.95 4317
4174.56 4055
4175.17 4104
4175.78 4034
4176.39 3906
4177.00 3966
4177.61 3934
4178.22 3933
4178.82 3892
4179.43 4054
4180.04 3861
4180.65 3810
4181.26 3691
4181.87 3642
4182.48 3744
4183.09 3802
4183.70 3884
4184.31 3849
4184.92 3694
4185.53 3573
4186.14 3604
4186.75 3688
4187.36 3762
4187.97 3693
4188.58 3629
4189.19 3586
4189.81 3582
4190.42 3808
4191.03 3861
4191.64 3968
4192.25 3989
4192.86 3984
4193.47 4121
4194.08 4174
4194.69 4255
4195.30 4402
4195.91 4134
4196.52 4369
4197.13 4359
4197.74 4242
4198.36 4078
4198.97 4015
4199.58 4182
4200.19 4278
4200.80 4248
4201.41 4194
4202.02 4014
4202.63 3942
4203.25 3916
4203.86 4125
4204.47 3912
4205.08 3850
4205.69 3904
4206.30 3719
4206.92 3610
4207.53 3674
4208.14 3767
4208.75 3877
4209.36 3796
4209.97 3812
4210.59 3895
4211.20 3790
4211.81 3867
4212.42 3682
4213.03 3898
4213.65 3800
4214.26 3715
4214.87 3761
4215.48 3753
4216.10 3829
4216.71 3885
4217.32 4060
4217.93 3985
4218.55 4000
4219.16 4212
4219.77 4057
4220.38 4387
4221.00 4509
4221.61 4576
4222.22 4891
4222.83 4866
4223.45 5043
4224.06 4992
4224.67 5093
4225.29 5187
4225.90 5218
4226.51 5333
4227.13 5229
4227.74 5294
4228.35 5326
4228.96 5664
4229.58 5672
4230.19 5299
4230.80 5307
4231.42 5271
4232.03 4967
4232.65 4841
4233.26 4680
4233.87 4697
4234.49 4514
4235.10 4259
4235.71 4363
4236.33 4230
4236.94 4284
4237.56 4012
4238.17 3987
4238.78 4009
4239.40 3997
4240.01 4011
4240.63 3946
4241.24 3801
4241.85 3813
4242.47 3918
4243.08 3789
4243.70 3773
4244.31 3831
4244.93 3779
4245.54 3936
4246.15 3924
4246.77 3854
4247.38 3977
4248.00 3919
4248.61 3912
4249.23 4124
4249.84 3946
4250.46 3841
4251.07 3829
4251.69 3925
4252.30 3955
4252.92 4000
4253.53 4044
4254.15 3949
4254.76 3903
4255.38 3991
4255.99 4061
4256.61 3984
4257.22 4025
4257.84 3849
4258.45 3933
4259.07 4098
4259.69 4001
4260.30 4075
4260.92 4076
4261.53 3894
4262.15 3817
4262.76 3841
4263.38 3998
4263.99 3934
4264.61 3754
4265.23 3820
4265.84 4115
4266.46 4176
4267.07 4150
4267.69 4082
4268.31 3985
4268.92 4240
4269.54 4380
4270.16 4135
4270.77 4065
4271.39 4323
4272.00 4099
4272.62 3885
4273.24 3914
4273.85 4142
4274.47 4002
4275.09 3852
4275.70 3737
4276.32 3780
4276.94 3785
4277.55 3685
4278.17 3633
4278.79 3863
4279.40 3810
4280.02 3723
4280.64 3642
4281.26 3588
4281.87 3659
4282.49 3615
4283.11 3531
4283.72 3732
4284.34 3842
4284.96 3550
4285.58 3460
4286.19 3688
4286.81 3800
4287.43 3776
4288.05 3871
4288.66 3763
4289.28 3834
4289.90 3855
4290.52 3898
4291.13 3878
4291.75 3577
4292.37 3666
4292.99 3684
4293.61 3635
4294.22 3764
4294.84 3731
4295.46 3587
4296.08 3555
4296.70 3782
4297.31 3780
4297.93 3660
4298.55 3670
4299.17 3784
4299.79 3758
4300.41 3885
4301.03 3819
4301.64 3614
4302.26 3462
4302.88 3546
4303.50 3752
4304.12 3686
4304.74 3819
4305.36 3894
4305.97 3837
4306.59 3777
4307.21 3979
4307.83 3831
4308.45 3921
4309.07 3908
4309.69 4022
4310.31 4050
4310.93 4242
4311.55 4388
4312.17 4323
4312.78 4171
4313.40 4270
4314.02 4248
4314.64 4080
4315.26 4054
4315.88 3605
4316.50 4031
4317.12 4060
4317.74 3893
4318.36 3809
4318.98 3673
4319.60 3696
4320.22 3640
4320.84 3955
4321.46 3870
4322.08 3824
4322.70 3748
4323.32 3505
4323.94 3594
4324.56 3698
4325.18 3694
4325.80 3917
4326.42 3789
4327.04 3749
4327.66 3800
4328.28 3566
4328.90 3626
4329.52 3640
4330.14 3675
4330.76 3727
4331.39 3607
4332.01 3753
4332.63 3915
4333.25 3820
4333.87 3674
4334.49 3740
4335.11 3900
4335.73 3965
4336.35 3837
4336.97 3947
4337.59 4220
4338.22 4160
4338.84 4294
4339.46 4255
4340.08 4038
4340.70 4163
4341.32 4260
4341.94 4271
4342.57 4309
4343.19 4259
4343.81 4347
4344.43 4451
4345.05 4694
4345.67 4619
4346.29 4842
4346.92 5079
4347.54 4932
4348.16 5046
4348.78 5349
4349.40 5340
4350.03 5175
4350.65 5014
4351.27 4683
4351.89 4500
4352.51 4438
4353.14 4247
4353.76 3898
4354.38 3731
4355.00 3842
4355.63 3772
4356.25 3955
4356.87 3988
4357.49 3966
4358.12 3884
4358.74 3770
4359.36 3914
4359.98 3923
4360.61 3924
4361.23 4059
4361.85 4156
4362.48 3951
4363.10 3973
4363.72 4025
4364.34 4093
4364.97 3954
4365.59 3924
4366.21 3978
4366.84 3936
4367.46 4143
4368.08 4017
4368.71 3756
4369.33 3973
4369.95 4010
4370.58 3832
4371.20 3834
4371.82 3804
4372.45 3800
4373.07 3766
4373.70 3846
4374.32 3712
4374.94 3612
4375.57 3838
4376.19 3850
4376.81 3995
4377.44 3885
4378.06 3889
4378.69 3776
4379.31 3666
4379.94 3937
4380.56 3926
4381.18 4025
4381.81 4057
4382.43 4094
4383.06 4062
4383.68 4006
4384.31 4214
4384.93 4277
4385.55 4557
4386.18 4459
4386.80 4469
4387.43 4361
4388.05 4497
4388.68 4766
4389.30 4636
4389.93 4775
4390.55 4958
4391.18 5418
4391.80 5845
4392.43 5862
4393.05 5785
4393.68 5642
4394.30 5642
4394.93 5512
4395.55 5239
4396.18 5154
4396.80 4783
4397.43 4438
4398.05 4459
4398.68 4492
4399.31 4386
4399.93 4614
4400.56 4816
4401.18 4721
4401.81 4770
4402.43 4500
4403.06 4394
4403.69 4587
4404.31 4390
4404.94 4346
4405.56 4338
4406.19 4193
4406.82 4275
4407.44 4263
4408.07 4018
4408.69 4122
4409.32 4315
4409.95 4213
4410.57 3974
4411.20 3894
4411.83 3949
4412.45 4000
4413.08 4079
4413.71 4060
4414.33 3992
4414.96 4086
4415.59 4057
4416.21 4054
4416.84 3921
4417.47 3858
4418.09 3859
4418.72 4079
4419.35 3987
4419.97 3809
4420.60 3980
4421.23 3938
4421.85 3896
4422.48 3831
4423.11 3703
4423.74 3681
4424.36 3689
4424.99 3840
4425.62 3693
4426.25 3671
4426.87 3668
4427.50 3590
4428.13 3676
4428.76 3707
4429.38 3775
4430.01 3689
4430.64 3580
4431.27 3573
4431.89 3475
4432.52 3531
4433.15 3657
4433.78 3609
4434.41 3529
4435.03 3633
4435.66 3657
4436.29 3549
4436.92 3649
4437.55 3493
4438.18 3737
4438.80 3722
4439.43 3474
4440.06 3432
4440.69 3505
4441.32 3486
4441.95 3675
4442.57 3825
4443.20 3618
4443.83 3543
4444.46 3470
4445.09 3619
4445.72 3692
4446.35 3576
4446.98 3476
4447.61 3494
4448.23 3685
4448.86 3771
4449.49 3807
4450.12 3694
4450.75 3596
4451.38 3460
4452.01 3516
4452.64 3439
4453.27 3538
4453.90 3602
4454.53 3476
4455.16 3571
4455.79 3633
4456.42 3564
4457.05 3603
4457.67 3706
4458.30 3538
4458.93 3654
4459.56 3505
4460.19 3530
4460.82 3402
4461.45 3572
4462.08 3432
4462.71 3399
4463.34 3395
4463.97 3327
4464.60 3498
4465.23 3483
4465.86 3459
4466.49 3435
4467.13 3169
4467.76 3200
4468.39 3364
4469.02 3494
4469.65 3395
4470.28 3286
4470.91 3312
4471.54 3385
4472.17 3483
4472.80 3326
4473.43 3373
4474.06 3400
4474.69 3404
4475.32 3363
4475.95 3249
4476.59 3325
4477.22 3494
4477.85 3364
4478.48 3440
4479.11 3557
4479.74 3526
4480.37 3405
4481.00 3346
4481.64 3604
4482.27 3501
4482.90 3375
4483.53 3515
4484.16 3301
4484.79 3378
4485.42 3376
4486.06 3411
4486.69 3457
4487.32 3401
4487.95 3526
4488.58 3474
4489.22 3368
4489.85 3432
4490.48 3677
4491.11 3609
4491.74 3605
4492.38 3614
4493.01 3490
4493.64 3535
4494.27 3491
4494.90 3484
4495.54 3326
4496.17 3408
4496.80 3466
4497.43 3391
4498.07 3635
4498.70 3609
4499.33 3601
4499.96 3612
4500.60 3506
4501.23 3685
4501.86 3676
4502.50 3765
4503.13 3829
4503.76 4010
4504.39 4258
4505.03 4008
4505.66 3908
4506.29 3951
4506.93 4024
4507.56 3874
4508.19 3887
4508.83 3659
4509.46 3597
4510.09 3694
4510.73 3614
4511.36 3478
4511.99 3683
4512.63 3655
4513.26 3522
4513.89 3439
4514.53 3816
4515.16 3837
4515.80 3723
4516.43 3835
4517.06 3778
4517.70 3804
4518.33 3791
4518.97 3846
4519.60 3948
4520.23 3721
4520.87 3840
4521.50 3711
4522.14 3641
4522.77 3789
4523.40 3589
4524.04 3617
4524.67 3702
4525.31 3740
4525.94 3773
4526.58 3950
4527.21 4035
4527.85 4236
4528.48 4543
4529.12 4872
4529.75 4952
4530.38 5334
4531.02 5789
4531.65 6505
4532.29 6788
4532.92 6930
4533.56 6995
4534.19 6748
4534.83 6729
4535.46 6082
4536.10 5727
4536.74 5406
4537.37 5085
4538.01 4653
4538.64 4491
4539.28 4243
4539.91 4060
4540.55 3993
4541.18 3861
4541.82 3716
4542.45 3655
4543.09 3928
4543.73 3777
4544.36 3766
4545.00 3760
4545.63 3643
4546.27 3773
4546.91 3671
4547.54 3659
4548.18 3621
4548.81 3562
4549.45 3473
4550.09 3516
4550.72 3571
4551.36 3475
4551.99 3729
4552.63 3781
4553.27 3760
4553.90 3781
4554.54 3776
4555.18 3888
4555.81 3960
4556.45 4032
4557.09 3764
4557.72 4052
4558.36 4037
4559.00 3664
4559.63 3759
4560.27 3713
4560.91 3643
4561.54 3778
4562.18 3750
4562.82 3919
4563.46 3835
4564.09 3650
4564.73 3609
4565.37 3872
4566.00 3838
4566.64 3919
4567.28 4118
4567.92 4044
4568.55 4062
4569.19 4247
4569.83 4183
4570.47 4077
4571.10 4111
4571.74 4225
4572.38 4199
4573.02 3933
4573.66 4030
4574.29 4019
4574.93 3864
4575.57 3733
4576.21 3748
4576.85 3823
4577.48 3409
4578.12 3525
4578.76 3656
4579.40 3647
4580.04 3494
4580.67 3586
4581.31 3686
4581.95 3545
4582.59 3451
4583.23 3512
4583.87 3459
4584.51 3498
4585.14 3547
4585.78 3393
4586.42 3647
4587.06 3600
4587.70 3641
4588.34 3607
4588.98 3504
4589.62 3574
4590.26 3755
4590.89 3709
4591.53 3633
4592.17 3654
4592.81 3705
4593.45 3718
4594.09 3679
4594.73 3708
4595.37 3575
4596.01 3491
4596.65 3584
4597.29 3642
4597.93 3644
4598.57 3405
4599.21 3371
4599.85 3573
4600.49 3625
4601.12 3546
4601.76 3371
4602.40 3373
4603.04 3343
4603.68 3489
4604.32 3453
4604.96 3677
4605.60 3815
4606.24 3675
4606.88 3675
4607.52 3739
4608.17 3801
4608.81 3748
4609.45 3825
4610.09 3669
4610.73 3596
4611.37 3566
4612.01 3556
4612.65 3644
4613.29 3360
4613.93 3428
4614.57 3517
4615.21 3486
4615.85 3420
4616.49 3414
4617.13 3391
4617.77 3258
4618.41 3407
4619.06 3356
4619.70 3468
4620.34 3338
4620.98 3483
4621.62 3455
4622.26 3410
4622.90 3353
4623.54 3493
4624.19 3360
4624.83 3480
4625.47 3465
4626.11 3292
4626.75 3454
4627.39 3507
4628.03 3408
4628.68 3216
4629.32 3362
4629.96 3251
4630.60 3287
4631.24 3366
4631.89 3393
4632.53 3393
4633.17 3378
4633.81 3596
4634.45 3625
4635.10 3438
4635.74 3507
4636.38 3483
4637.02 3612
4637.66 3602
4638.31 3664
4638.95 4200
4639.59 4209
4640.23 4135
4640.88 4060
4641.52 3901
4642.16 3914
4642.80 4157
4643.45 4046
4644.09 3626
4644.73 3657
4645.38 3770
4646.02 3690
4646.66 3471
4647.30 3610
4647.95 3458
4648.59 3355
4649.23 3409
4649.88 3343
4650.52 3257
4651.16 3349
4651.81 3381
4652.45 3344
4653.09 3420
4653.74 3542
4654.38 3615
4655.02 3548
4655.67 3521
4656.31 3442
4656.95 3242
4657.60 3086
4658.24 3117
4658.89 3075
4659.53 3269
4660.17 3320
4660.82 3164
4661.46 3260
4662.10 3337
4662.75 3107
4663.39 3273
4664.04 3234
4664.68 3186
4665.33 3136
4665.97 3283
4666.61 3301
4667.26 3426
4667.90 3428
4668.55 3102
4669.19 3172
4669.84 3296
4670.48 3422
4671.12 3232
4671.77 3387
4672.41 3244
4673.06 3081
4673.70 3164
4674.35 3364
4674.99 3318
4675.64 3260
4676.28 3276
4676.93 3270
4677.57 3197
4678.22 3198
4678.86 3247
4679.51 3178
4680.15 3245
4680.80 3293
4681.44 3435
4682.09 3399
4682.74 3307
4683.38 3381
4684.03 3230
4684.67 3133
4685.32 3391
4685.96 3251
4686.61 3291
4687.25 3255
4687.90 3321
4688.55 3258
4689.19 3358
4689.84 3318
4690.48 3071
4691.13 3328
4691.78 3276
4692.42 3260
4693.07 3345
4693.71 3090
4694.36 3166
4695.01 3162
4695.65 3169
4696.30 3307
4696.95 3309
4697.59 3057
4698.24 3145
4698.89 3251
4699.53 3195
4700.18 3209
4700.83 3416
4701.47 3426
4702.12 3416
4702.77 3430
4703.41 3421
4704.06 3429
4704.71 3374
4705.35 3234
4706.00 3109
4706.65 3229
4707.29 3271
4707.94 3162
4708.59 3276
4709.24 3312
4709.88 3319
4710.53 3299
4711.18 3267
4711.83 3273
4712.47 3394
4713.12 3322
4713.77 3459
4714.42 3499
4715.06 3343
4715.71 3369
4716.36 3338
4717.01 3284
4717.65 3277
4718.30 3424
4718.95 3463
4719.60 3357
4720.25 3553
4720.89 3487
4721.54 3498
4722.19 3457
4722.84 3483
4723.49 3450
4724.13 3371
4724.78 3391
4725.43 3617
4726.08 3579
4726.73 3618
4727.38 3556
4728.03 3574
4728.67 3522
4729.32 3634
4729.97 3500
4730.62 3359
4731.27 3388
4731.92 3359
4732.57 3541
4733.22 3213
4733.86 3059
4734.51 3140
4735.16 3193
4735.81 3292
4736.46 3406
4737.11 3282
4737.76 3276
4738.41 3345
4739.06 3298
4739.71 3359
4740.36 3482
4741.01 3509
4741.65 3369
4742.30 3317
4742.95 3596
4743.60 3500
4744.25 3370
4744.90 3264
4745.55 3443
4746.20 3463
4746.85 3412
4747.50 3296
4748.15 3177
4748.80 3477
4749.45 3509
4750.10 3417
4750.75 3445
4751.40 3511
4752.05 3581
4752.70 3632
4753.35 3708
4754.00 3406
4754.65 3523
4755.30 3633
4755.95 3551
4756.61 3597
4757.26 3492
4757.91 3676
4758.56 3709
4759.21 3561
4759.86 3648
4760.51 3438
4761.16 3319
4761.81 3409
4762.46 3457
4763.11 3342
4763.76 3357
4764.41 3378
4765.07 3435
4765.72 3338
4766.37 3250
4767.02 3352
4767.67 3259
4768.32 3336
4768.97 3436
4769.62 3486
4770.28 3196
4770.93 3253
4771.58 3184
4772.23 3149
4772.88 3126
4773.53 3061
4774.19 3119
4774.84 3131
4775.49 3094
4776.14 3137
4776.79 3163
4777.44 2963
4778.10 3121
4778.75 3222
4779.40 3217
4780.05 3278
4780.70 3262
4781.36 3293
4782.01 3435
4782.66 3450
4783.31 3443
4783.97 3312
4784.62 3245
4785.27 3269
4785.92 3356
4786.58 3145
4787.23 3086
4787.88 3319
4788.53 3243
4789.19 3041
4789.84 3098
4790.49 3211
4791.15 3194
4791.80 3101
4792.45 3187
4793.10 3341
4793.76 3313
4794.41 3449
4795.06 3206
4795.72 3240
4796.37 3357
4797.02 3354
4797.68 3363
4798.33 3337
4798.98 3430
4799.64 3232
4800.29 3308
4800.94 3184
4801.60 3118
4802.25 3142
4802.90 3148
4803.56 3219
4804.21 3245
4804.87 3201
4805.52 3117
4806.17 3098
4806.83 2974
4807.48 3128
4808.14 3195
4808.79 3134
4809.44 3112
4810.10 3246
4810.75 3270
4811.41 3219
4812.06 3034
4812.71 3228
4813.37 3235
4814.02 3088
4814.68 3176
4815.33 3136
4815.99 3266
4816.64 3181
4817.30 3158
4817.95 3114
4818.61 3141
4819.26 3399
4819.92 3238
4820.57 3364
4821.23 3541
4821.88 3494
4822.53 3589
4823.19 3316
4823.85 3348
4824.50 3561
4825.16 3494
4825.81 3338
4826.47 3464
4827.12 3610
4827.78 3519
4828.43 3505
4829.09 3423
4829.74 3308
4830.40 3409
4831.05 3411
4831.71 3311
4832.37 3244
4833.02 3446
4833.68 3500
4834.33 3568
4834.99 3566
4835.64 3703
4836.30 3707
4836.96 3804
4837.61 3933
4838.27 4065
4838.92 3905
4839.58 3970
4840.24 4013
4840.89 3815
4841.55 3900
4842.21 3724
4842.86 3630
4843.52 3759
4844.18 3643
4844.83 3679
4845.49 3571
4846.14 3697
4846.80 3722
4847.46 3542
4848.11 3681
4848.77 3812
4849.43 3740
4850.09 3964
4850.74 3981
4851.40 3982
4852.06 4229
4852.71 4253
4853.37 4265
4854.03 4076
4854.68 4041
4855.34 3912
4856.00 4058
4856.66 3839
4857.31 3792
4857.97 4032
4858.63 3871
4859.29 3925
4859.94 3967
4860.60 4000
4861.26 4224
4861.92 3987
4862.57 3776
4863.23 3854
4863.89 3925
4864.55 3770
4865.21 3974
4865.86 4069
4866.52 4062
4867.18 3960
4867.84 3771
4868.50 3934
4869.15 3974
4869.81 4015
4870.47 3780
4871.13 3819
4871.79 3837
4872.45 3806
4873.10 3769
4873.76 3605
4874.42 3817
4875.08 3842
4875.74 3636
4876.40 3617
4877.06 3472
4877.71 3674
4878.37 3873
4879.03 3788
4879.69 3589
4880.35 3711
4881.01 3647
4881.67 3626
4882.33 3437
4882.99 3159
4883.65 3413
4884.30 3472
4884.96 3493
4885.62 3512
4886.28 3308
4886.94 3280
4887.60 3469
4888.26 3576
4888.92 3375
4889.58 3420
4890.24 3538
4890.90 3535
4891.56 3545
4892.22 3479
4892.88 3294
4893.54 3274
4894.20 3364
4894.86 3304
4895.52 3343
4896.18 3224
4896.84 3296
4897.50 3123
4898.16 3115
4898.82 3090
4899.48 3101
4900.14 3183
4900.80 3158
4901.46 3195
4902.12 3131
4902.78 3074
4903.44 3166
4904.10 3194
4904.76 3335
4905.42 2992
4906.08 3006
4906.74 2905
4907.40 3096
4908.06 3109
4908.73 2986
4909.39 3201
4910.05 3111
4910.71 3119
4911.37 2952
4912.03 3023
4912.69 3085
4913.35 3033
4914.01 3068
4914.68 3125
4915.34 3231
4916.00 3130
4916.66 3157
4917.32 3376
4917.98 3072
4918.64 2931
4919.31 3027
4919.97 3066
4920.63 2984
4921.29 2940
4921.95 3125
4922.61 3147
4923.28 3135
4923.94 3137
4924.60 3003
4925.26 2938
4925.92 3070
4926.59 2961
4927.25 3113
4927.91 3190
4928.57 3092
4929.23 3105
4929.90 3013
4930.56 3099
4931.22 3052
4931.88 3098
4932.55 3149
4933.21 3125
4933.87 2902
4934.53 3034
4935.20 3069
4935.86 3199
4936.52 3154
4937.18 3159
4937.85 3224
4938.51 3109
4939.17 3054
4939.84 3160
4940.50 3071
4941.16 2936
4941.82 3082
4942.49 3083
4943.15 3083
4943.81 3030
4944.48 3074
4945.14 3109
4945.80 3179
4946.47 2948
4947.13 2903
4947.79 2986
4948.46 2934
4949.12 3139
4949.79 3106
4950.45 3004
4951.11 3074
4951.78 2927
4952.44 2894
4953.10 2862
4953.77 3001
4954.43 2963
4955.10 2962
4955.76 2871
4956.42 2919
4957.09 2959
4957.75 2996
4958.42 2974
4959.08 3037
4959.74 3017
4960.41 2973
4961.07 2960
4961.74 3099
4962.40 3166
4963.07 3101
4963.73 3127
4964.40 3164
4965.06 3345
4965.73 3289
4966.39 3155
4967.05 3173
4967.72 3206
4968.38 3198
4969.05 3086
4969.71 3177
4970.38 3095
4971.04 3026
4971.71 3176
4972.37 3136
4973.04 3147
4973.70 3220
4974.37 3288
4975.04 3109
4975.70 3147
4976.37 3131
4977.03 2930
4977.70 2771
4978.36 3079
4979.03 3326
4979.69 3273
4980.36 3233
4981.03 3098
4981.69 3108
4982.36 3025
4983.02 3120
4983.69 3145
4984.35 3137
4985.02 3083
4985.69 3227
4986.35 3223
4987.02 3319
4987.68 3493
4988.35 3636
4989.02 3827
4989.68 4114
4990.35 4292
4991.02 4133
4991.68 4175
4992.35 4122
4993.02 3965
4993.68 3789
4994.35 3614
4995.02 3546
4995.68 3493
4996.35 3511
4997.02 3334
4997.68 3344
4998.35 3198
4999.02 3142
4999.68 3079
5000.35 3033
5001.02 3121
5001.68 3051
5002.35 2903
5003.02 3131
5003.69 2996
5004.35 3017
5005.02 3150
5005.69 3193
5006.35 3144
5007.02 2914
5007.69 3191
5008.36 3247
5009.02 3160
5009.69 3069
5010.36 3285
5011.03 3239
5011.70 3111
5012.36 3088
5013.03 3097
5013.70 3153
5014.37 3116
5015.04 3248
5015.70 3310
5016.37 3096
5017.04 3200
5017.71 3284
5018.38 3394
5019.04 3220
5019.71 3313
5020.38 3312
5021.05 3329
5021.72 3499
5022.39 3549
5023.05 3532
5023.72 3449
5024.39 3642
5025.06 3623
5025.73 3472
5026.40 3454
5027.07 3658
5027.74 3437
5028.40 3622
5029.07 3607
5029.74 3410
5030.41 3388
5031.08 3315
5031.75 3299
5032.42 3218
5033.09 3266
5033.76 3208
5034.43 3253
5035.10 3219
5035.76 3432
5036.43 3386
5037.10 3210
5037.77 3296
5038.44 3227
5039.11 3261
5039.78 3307
5040.45 3085
5041.12 3164
5041.79 3269
5042.46 3323
5043.13 3473
5043.80 3319
5044.47 3404
5045.14 3507
5045.81 3506
5046.48 3435
5047.15 3424
5047.82 3364
5048.49 3327
5049.16 3222
5049.83 3214
5050.50 3114
5051.17 3097
5051.84 3189
5052.51 3251
5053.18 3220
5053.85 3045
5054.52 3094
5055.20 3011
5055.87 3160
5056.54 3094
5057.21 3061
5057.88 3235
5058.55 3277
5059.22 3318
5059.89 3448
5060.56 3464
5061.23 3400
5061.90 3407
5062.58 3515
5063.25 3336
5063.92 3260
5064.59 3353
5065.26 3165
5065.93 3177
5066.60 3298
5067.27 2979
5067.95 2981
5068.62 3141
5069.29 3215
5069.96 3316
5070.63 3145
5071.30 3061
5071.98 3087
5072.65 3182
5073.32 3078
5073.99 3017
5074.66 3060
5075.34 3062
5076.01 3038
5076.68 2919
5077.35 2954
5078.02 3049
5078.70 3211
5079.37 3122
5080.04 3125
5080.71 3119
5081.39 3236
5082.06 3264
5082.73 3343
5083.40 3110
5084.08 3097
5084.75 3056
5085.42 3158
5086.09 3097
5086.77 3089
5087.44 3129
5088.11 3093
5088.79 3033
5089.46 3066
5090.13 3190
5090.80 3106
5091.48 3151
5092.15 3150
5092.82 3124
5093.50 3217
5094.17 3356
5094.84 3281
5095.52 3274
5096.19 3055
5096.86 3267
5097.54 3157
5098.21 3114
5098.88 3040
5099.56 3118
5100.23 3187
5100.90 2924
5101.58 3146
5102.25 3033
5102.93 3023
5103.60 2991
5104.27 3162
5104.95 2999
5105.62 2995
5106.30 3056
5106.97 2881
5107.64 2943
5108.32 3034
5108.99 3036
5109.67 3063
5110.34 2964
5111.02 2906
5111.69 2936
5112.36 2959
5113.04 2945
5113.71 2959
5114.39 3127
5115.06 3000
5115.74 2977
5116.41 2894
5117.09 2955
5117.76 2996
5118.44 3151
5119.11 3111
5119.79 2916
5120.46 3061
5121.14 2987
5121.81 3072
5122.49 3025
5123.16 2980
5123.84 2845
5124.51 3035
5125.19 2927
5125.86 2885
5126.54 3073
5127.21 3021
5127.89 2991
5128.56 2988
5129.24 2961
5129.92 2974
5130.59 2956
5131.27 2990
5131.94 2988
5132.62 2931
5133.29 3000
5133.97 2984
5134.65 3040
5135.32 2982
5136.00 3042
5136.67 3086
5137.35 3084
5138.03 2962
5138.70 2996
5139.38 3160
5140.05 2987
5140.73 2988
5141.41 2977
5142.08 2920
5142.76 2843
5143.44 2791
5144.11 2853
5144.79 2798
5145.47 2672
5146.14 2742
5146.82 2867
5147.50 2888
5148.17 2874
5148.85 2837
5149.53 2899
5150.20 2909
5150.88 2853
5151.56 2854
5152.24 2902
5152.91 2936
5153.59 2746
5154.27 2767
5154.94 2879
5155.62 2914
5156.30 2838
5156.98 2877
5157.65 2887
5158.33 2973
5159.01 2951
5159.69 2842
5160.36 2796
5161.04 2799
5161.72 2974
5162.40 2960
5163.07 3085
5163.75 3158
5164.43 2828
5165.11 2765
5165.79 2863
5166.46 2842
5167.14 2828
5167.82 2789
5168.50 2776
5169.18 2847
5169.86 3007
5170.53 2769
5171.21 2738
5171.89 2820
5172.57 2784
5173.25 2676
5173.93 2817
5174.60 2726
5175.28 2735
5175.96 2798
5176.64 2795
5177.32 2902
5178.00 2825
5178.68 2709
5179.36 2747
5180.03 2665
5180.71 2796
5181.39 2620
5182.07 2743
5182.75 2848
5183.43 2787
5184.11 2946
5184.79 2895
5185.47 2823
5186.15 2784
5186.83 2634
5187.51 2637
5188.18 2708
5188.86 2694
5189.54 2790
5190.22 2753
5190.90 2889
5191.58 2967
5192.26 2839
5192.94 2891
5193.62 2735
5194.30 2766
5194.98 2919
5195.66 2775
5196.34 2818
5197.02 2846
5197.70 2769
5198.38 2790
5199.06 2792
5199.74 2703
5200.42 2722
5201.10 2862
5201.78 3007
5202.46 2999
5203.14 2963
5203.82 2862
5204.50 2783
5205.19 2741
5205.87 2925
5206.55 2889
5207.23 2917
5207.91 2967
5208.59 2869
5209.27 2822
5209.95 3206
5210.63 3093
5211.31 3080
5211.99 2932
5212.67 2913
5213.36 2758
5214.04 2855
5214.72 2891
5215.40 2879
5216.08 2794
5216.76 2906
5217.44 2958
5218.12 2939
5218.81 2919
5219.49 2945
5220.17 2948
5220.85 2938
5221.53 2826
5222.21 2869
5222.90 2903
5223.58 2764
5224.26 2765
5224.94 2998
5225.62 2864
5226.30 2912
5226.99 2818
5227.67 2932
5228.35 2929
5229.03 2861
5229.71 2817
5230.40 2837
5231.08 2911
5231.76 2833
5232.44 2765
5233.13 2891
5233.81 2893
5234.49 3064
5235.17 2998
5235.86 3001
5236.54 3039
5237.22 2972
5237.90 3021
5238.59 3052
5239.27 3148
5239.95 3069
5240.64 3089
5241.32 3212
5242.00 3250
5242.68 3402
5243.37 3231
5244.05 3199
5244.73 3456
5245.42 3465
5246.10 3609
5246.78 3412
5247.47 3239
5248.15 3403
5248.83 3373
5249.52 3402
5250.20 3232
5250.88 3236
5251.57 3177
5252.25 3049
5252.93 3025
5253.62 3049
5254.30 3155
5254.99 3037
5255.67 3089
5256.35 3038
5257.04 2992
5257.72 2932
5258.41 2936
5259.09 2866
5259.77 2946
5260.46 2908
5261.14 3046
5261.83 3048
5262.51 2981
5263.20 3059
5263.88 3056
5264.56 2881
5265.25 3012
5265.93 2887
5266.62 3013
5267.30 2983
5267.99 3038
5268.67 2969
5269.36 2964
5270.04 3080
5270.73 2892
5271.41 3149
5272.10 3112
5272.78 3109
5273.47 3223
5274.15 3119
5274.84 2972
5275.52 2871
5276.21 3017
5276.89 3126
5277.58 3224
5278.26 3196
5278.95 3210
5279.63 3157
5280.32 3213
5281.00 3256
5281.69 3201
5282.38 3299
5283.06 3223
5283.75 3613
5284.43 3477
5285.12 3331
5285.80 3235
5286.49 3304
5287.18 3146
5287.86 3244
5288.55 3188
5289.23 3286
5289.92 3219
5290.61 3344
5291.29 3332
5291.98 3462
5292.66 3448
5293.35 3375
5294.04 3380
5294.72 3570
5295.41 3423
5296.10 3611
5296.78 3527
5297.47 3365
5298.16 3392
5298.84 3342
5299.53 3645
5300.22 3504
5300.90 3621
5301.59 3606
5302.28 3738
5302.96 3717
5303.65 3802
5304.34 3826
5305.03 3632
5305.71 3452
5306.40 3253
5307.09 3301
5307.77 3301
5308.46 3187
5309.15 3061
5309.84 2974
5310.52 2941
5311.21 3093
5311.90 2982
5312.59 2908
5313.27 3153
5313.96 3052
5314.65 2954
5315.34 3101
5316.02 2819
5316.71 2940
5317.40 2838
5318.09 3006
5318.78 3087
5319.46 2862
5320.15 3044
5320.84 3126
5321.53 2962
5322.22 3137
5322.90 3132
5323.59 3071
5324.28 2989
5324.97 3103
5325.66 3071
5326.35 2890
5327.04 2851
5327.72 2842
5328.41 2953
5329.10 2987
5329.79 3040
5330.48 3193
5331.17 3284
5331.86 3162
5332.54 3094
5333.23 3093
5333.92 3170
5334.61 3083
5335.30 3291
5335.99 3118
5336.68 3041
5337.37 3103
5338.06 3271
5338.75 3380
5339.44 3300
5340.12 3242
5340.81 3205
5341.50 3227
5342.19 3409
5342.88 3328
5343.57 3389
5344.26 3292
5344.95 3404
5345.64 3444
5346.33 3266
5347.02 3213
5347.71 3221
5348.40 3359
5349.09 3366
5349.78 3441
5350.47 3621
5351.16 3728
5351.85 3844
5352.54 3988
5353.23 3880
5353.92 3905
5354.61 3943
5355.30 3936
5355.99 3716
5356.68 3334
5357.37 3215
5358.06 2915
5358.75 3119
5359.44 3130
5360.14 3117
5360.83 2654
5361.52 2964
5362.21 3013
5362.90 2915
5363.59 3025
5364.28 3092
5364.97 2841
5365.66 2820
5366.35 3014
5367.04 2920
5367.74 2996
5368.43 2977
5369.12 2841
5369.81 3016
5370.50 3093
5371.19 2841
5371.88 3009
5372.57 3045
5373.27 2907
5373.96 2908
5374.65 2911
5375.34 2795
5376.03 2893
5376.72 2939
5377.42 2883
5378.11 2900
5378.80 3086
5379.49 3003
5380.18 3042
5380.88 2910
5381.57 3032
5382.26 2986
5382.95 2970
5383.64 2899
5384.34 2899
5385.03 2933
5385.72 2795
5386.41 2954
5387.11 2979
5387.80 3123
5388.49 2941
5389.18 2872
5389.88 2938
5390.57 2969
5391.26 3022
5391.95 3081
5392.65 3041
5393.34 3028
5394.03 2978
5394.72 2881
5395.42 3021
5396.11 3065
5396.80 2899
5397.50 2951
5398.19 3042
5398.88 2990
5399.58 2966
5400.27 2870
5400.96 2961
5401.66 2839
5402.35 2935
5403.04 3066
5403.74 2858
5404.43 2907
5405.12 2745
5405.82 2831
5406.51 2908
5407.20 2950
5407.90 3057
5408.59 3014
5409.28 3165
5409.98 3086
5410.67 3047
5411.37 3077
5412.06 2998
5412.75 2842
5413.45 2927
5414.14 3051
5414.84 3051
5415.53 3075
5416.23 3064
5416.92 2979
5417.61 2790
5418.31 2916
5419.00 2841
5419.70 2912
5420.39 2815
5421.09 2897
5421.78 2869
5422.48 2918
5423.17 3010
5423.87 2935
5424.56 2997
5425.25 2957
5425.95 2885
5426.64 2879
5427.34 3183
5428.03 3074
5428.73 2895
5429.42 2972
5430.12 3067
5430.82 3133
5431.51 3033
5432.21 2987
5432.90 3083
5433.60 3100
5434.29 3293
5434.99 3124
5435.68 3042
5436.38 3003
5437.07 3145
5437.77 3204
5438.47 3001
5439.16 3024
5439.86 3241
5440.55 3194
5441.25 3081
5441.94 3222
5442.64 3221
5443.34 3191
5444.03 3296
5444.73 3343
5445.42 3481
5446.12 3611
5446.82 3724
5447.51 3673
5448.21 3767
5448.91 4017
5449.60 4048
5450.30 4202
5450.99 4015
5451.69 3930
5452.39 3835
5453.08 3817
5453.78 3574
5454.48 3473
5455.17 3593
5455.87 3622
5456.57 3521
5457.27 3583
5457.96 3693
5458.66 3653
5459.36 3538
5460.05 3488
5460.75 3712
5461.45 3604
5462.14 3588
5462.84 3583
5463.54 3599
5464.24 3694
5464.93 3725
5465.63 3625
5466.33 3518
5467.03 3644
5467.72 3518
5468.42 3576
5469.12 3751
5469.82 3505
5470.51 3489
5471.21 3558
5471.91 3467
5472.61 3392
5473.31 3312
5474.00 3207
5474.70 3348
5475.40 3422
5476.10 3305
5476.80 3244
5477.49 3310
5478.19 3425
5478.89 3480
5479.59 3702
5480.29 3816
5480.99 3813
5481.68 3706
5482.38 3679
5483.08 3670
5483.78 3552
5484.48 3758
5485.18 3808
5485.88 3715
5486.57 3688
5487.27 3618
5487.97 3655
5488.67 3483
5489.37 3667
5490.07 3658
5490.77 3641
5491.47 3712
5492.17 3526
5492.87 3665
5493.56 3632
5494.26 3610
5494.96 3692
5495.66 3783
5496.36 3640
5497.06 3684
5497.76 3758
5498.46 3751
5499.16 3720
5499.86 4133
5500.56 4398
5501.26 4398
5501.96 4323
5502.66 4669
5503.36 4814
5504.06 4762
5504.76 4579
5505.46 4569
5506.16 4165
5506.86 4178
5507.56 4098
5508.26 3971
5508.96 3826
5509.66 3831
5510.36 3910
5511.06 4049
5511.76 4009
5512.46 3867
5513.16 4108
5513.86 4213
5514.56 4217
5515.26 4074
5515.96 3952
5516.66 4187
5517.36 4265
5518.07 4033
5518.77 3755
5519.47 3603
5520.17 3519
5520.87 3481
5521.57 3708
5522.27 3598
5522.97 3497
5523.67 3423
5524.37 3457
5525.08 3570
5525.78 3453
5526.48 3245
5527.18 3226
5527.88 3134
5528.58 3181
5529.28 3101
5529.99 3131
5530.69 3215
5531.39 3116
5532.09 3236
5532.79 3450
5533.49 3439
5534.20 3346
5534.90 3476
5535.60 3434
5536.30 3495
5537.00 3351
5537.70 3586
5538.41 3648
5539.11 3545
5539.81 3531
5540.51 3411
5541.22 3397
5541.92 3214
5542.62 3185
5543.32 3099
5544.02 3127
5544.73 3167
5545.43 3030
5546.13 2961
5546.84 3167
5547.54 3168
5548.24 3184
5548.94 3084
5549.65 3103
5550.35 3218
5551.05 3082
5551.75 3006
5552.46 3227
5553.16 3034
5553.86 3146
5554.57 3145
5555.27 3155
5555.97 3134
5556.68 3193
5557.38 3025
5558.08 3098
5558.79 3255
5559.49 3161
5560.19 3208
5560.90 3056
5561.60 3046
5562.30 3108
5563.01 3003
5563.71 3000
5564.41 3086
5565.12 3069
5565.82 3102
5566.53 2969
5567.23 2920
5567.93 3049
5568.64 3077
5569.34 3071
5570.05 2996
5570.75 3133
5571.45 3087
5572.16 2933
5572.86 2887
5573.57 3068
5574.27 2960
5574.98 2997
5575.68 3097
5576.38 2973
5577.09 3031
5577.79 3011
5578.50 2937
5579.20 2912
5579.91 3046
5580.61 3045
5581.32 2904
5582.02 2956
5582.73 3039
5583.43 3108
5584.14 2840
5584.84 2888
5585.55 2980
5586.25 2938
5586.96 2828
5587.66 2787
5588.37 3054
5589.07 3033
5589.78 2941
5590.48 2955
5591.19 2918
5591.89 2799
5592.60 2899
5593.31 2911
5594.01 2771
5594.72 2807
5595.42 2873
5596.13 2906
5596.83 2955
5597.54 2864
5598.25 2993
5598.95 2966
5599.66 2738
5600.36 2734
5601.07 2719
5601.78 2633
5602.48 2710
5603.19 2605
5603.89 2803
5604.60 2838
5605.31 2800
5606.01 2822
5606.72 2691
5607.43 2809
5608.13 2764
5608.84 2751
5609.54 2720
5610.25 2736
5610.96 2791
5611.66 2850
5612.37 2985
5613.08 2789
5613.79 2711
5614.49 2820
5615.20 2740
5615.91 2879
5616.61 2928
5617.32 2800
5618.03 2835
5618.73 2746
5619.44 2612
5620.15 2758
5620.86 2833
5621.56 2678
5622.27 2652
5622.98 2638
5623.69 2687
5624.39 2664
5625.10 2780
5625.81 2893
5626.52 2725
5627.22 2637
5627.93 2704
5628.64 2810
5629.35 2756
5630.05 2763
5630.76 2803
5631.47 2747
5632.18 2940
5632.89 2819
5633.59 2809
5634.30 2867
5635.01 2756
5635.72 2753
5636.43 2859
5637.14 2889
5637.84 2767
5638.55 2920
5639.26 2861
5639.97 2676
5640.68 2640
5641.39 2782
5642.10 2754
5642.80 2619
5643.51 2791
5644.22 2698
5644.93 2771
5645.64 2735
5646.35 2718
5647.06 2766
5647.77 2753
5648.47 2820
5649.18 2853
5649.89 2860
5650.60 2861
5651.31 2862
5652.02 2852
5652.73 2919
5653.44 2790
5654.15 2895
5654.86 2937
5655.57 2973
5656.28 2878
5656.99 2666
5657.70 2805
5658.41 2984
5659.12 3113
5659.83 2837
5660.54 2934
5661.24 2857
5661.95 2936
5662.66 2885
5663.37 2720
5664.08 2743
5664.79 2968
5665.50 2889
5666.21 2854
5666.93 2754
5667.64 2736
5668.35 2677
5669.06 2702
5669.77 2875
5670.48 2823
5671.19 2949
5671.90 2999
5672.61 2851
5673.32 2906
5674.03 2851
5674.74 2782
5675.45 2938
5676.16 2933
5676.87 2863
5677.58 2781
5678.29 2729
5679.01 2736
5679.72 2674
5680.43 2646
5681.14 2886
5681.85 2904
5682.56 2903
5683.27 2907
5683.98 2857
5684.69 2866
5685.41 2943
5686.12 2989
5686.83 2954
5687.54 2778
5688.25 2708
5688.96 2731
5689.67 2905
5690.39 2874
5691.10 2765
5691.81 2866
5692.52 2885
5693.23 2813
5693.95 2736
5694.66 2807
5695.37 2850
5696.08 2846
5696.79 2763
5697.51 2849
5698.22 2776
5698.93 2810
5699.64 2763
5700.35 2769
5701.07 2831
5701.78 2798
5702.49 2802
5703.20 2839
5703.92 2841
5704.63 2863
5705.34 2814
5706.05 2766
5706.77 2884
5707.48 2745
5708.19 2732
5708.90 2744
5709.62 2731
5710.33 2767
5711.04 2924
5711.76 2870
5712.47 2812
5713.18 2919
5713.90 2919
5714.61 2883
5715.32 2910
5716.04 2854
5716.75 2908
5717.46 2841
5718.18 2780
5718.89 2754
5719.60 3062
5720.32 2995
5721.03 2987
5721.74 2816
5722.46 2836
5723.17 2849
5723.88 3043
5724.60 2981
5725.31 2921
5726.03 2942
5726.74 2950
5727.45 2962
5728.17 2949
5728.88 2916
5729.60 3018
5730.31 3040
5731.02 3063
5731.74 3119
5732.45 3006
5733.17 3030
5733.88 3035
5734.60 3131
5735.31 2988
5736.02 3118
5736.74 3065
5737.45 3051
5738.17 3084
5738.88 3113
5739.60 3310
5740.31 3353
5741.03 3370
5741.74 3507
5742.46 3329
5743.17 3207
5743.89 3223
5744.60 3282
5745.32 3445
5746.03 3361
5746.75 3326
5747.46 3194
5748.18 3109
5748.89 3430
5749.61 3534
5750.32 3279
5751.04 3400
5751.76 3291
5752.47 3416
5753.19 3518
5753.90 3692
5754.62 3562
5755.33 3374
5756.05 3435
5756.77 3485
5757.48 3437
5758.20 3559
5758.91 3723
5759.63 3611
5760.34 3487
5761.06 3769
5761.78 3769
5762.49 3807
5763.21 3934
5763.93 4275
5764.64 4499
5765.36 4384
5766.07 4460
5766.79 4832
5767.51 4930
5768.22 4975
5768.94 4703
5769.66 4698
5770.37 4853
5771.09 4652
5771.81 4959
5772.52 5340
5773.24 5528
5773.96 5843
5774.67 6088
5775.39 6312
5776.11 6416
5776.83 6314
5777.54 6169
5778.26 5661
5778.98 5235
5779.69 4685
5780.41 4811
5781.13 4575
5781.85 4550
5782.56 4551
5783.28 4218
5784.00 4182
5784.72 4169
5785.43 4050
5786.15 4214
5786.87 4191
5787.59 4222
5788.30 4193
5789.02 4185
5789.74 4249
5790.46 4196
5791.18 3990
5791.89 4190
5792.61 4213
5793.33 4486
5794.05 4377
5794.77 4157
5795.48 4006
5796.20 4170
5796.92 4046
5797.64 4295
5798.36 4157
5799.08 4166
5799.80 4263
5800.51 4417
5801.23 4547
5801.95 4804
5802.67 5251
5803.39 5348
5804.11 5635
5804.83 5691
5805.54 5679
5806.26 5316
5806.98 5017
5807.70 4628
5808.42 4582
5809.14 4352
5809.86 4248
5810.58 4030
5811.30 3959
5812.02 4066
5812.74 4108
5813.45 4058
5814.17 4222
5814.89 4221
5815.61 4296
5816.33 4268
5817.05 4462
5817.77 4491
5818.49 4394
5819.21 4342
5819.93 4445
5820.65 4266
5821.37 4120
5822.09 4087
5822.81 4054
5823.53 3883
5824.25 4097
5824.97 3904
5825.69 3783
5826.41 3896
5827.13 3567
5827.85 3616
5828.57 3661
5829.29 3753
5830.01 3631
5830.73 3661
5831.45 3561
5832.17 3463
5832.89 3480
5833.61 3391
5834.33 3480
5835.06 3638
5835.78 3641
5836.50 3617
5837.22 3543
5837.94 3442
5838.66 3451
5839.38 3540
5840.10 3545
5840.82 3548
5841.54 3440
5842.26 3446
5842.99 3468
5843.71 3460
5844.43 3404
5845.15 3479
5845.87 3359
5846.59 3355
5847.31 3256
5848.04 3331
5848.76 3219
5849.48 3192
5850.20 3411
5850.92 3290
5851.64 3444
5852.36 3378
5853.09 3411
5853.81 3478
5854.53 3323
5855.25 3303
5855.97 3317
5856.70 3311
5857.42 3372
5858.14 3322
5858.86 3346
5859.58 3284
5860.31 3135
5861.03 3316
5861.75 3352
5862.47 3209
5863.20 3167
5863.92 3316
5864.64 3242
5865.36 3370
5866.09 3273
5866.81 3226
5867.53 3215
5868.25 3109
5868.98 3167
5869.70 3128
5870.42 3193
5871.15 3141
5871.87 3115
5872.59 3244
5873.31 3076
5874.04 3185
5874.76 3070
5875.48 3259
5876.21 3202
5876.93 3329
5877.65 3256
5878.38 3174
5879.10 3323
5879.82 3248
5880.55 3227
5881.27 3284
5881.99 3281
5882.72 3167
5883.44 3292
5884.17 3304
5884.89 3209
5885.61 3162
5886.34 3315
5887.06 3448
5887.78 3319
5888.51 3313
5889.23 3348
5889.96 3182
5890.68 3196
5891.41 3149
5892.13 3117
5892.85 3217
5893.58 3272
5894.30 3300
5895.03 3196
5895.75 3068
5896.48 3211
5897.20 3229
5897.92 3240
5898.65 3151
5899.37 3152
5900.10 3145
5900.82 3285
5901.55 3413
5902.27 3276
5903.00 3266
5903.72 3211
5904.45 3311
5905.17 3410
5905.90 3217
5906.62 3147
5907.35 3317
5908.07 3298
5908.80 3339
5909.52 3379
5910.25 3477
5910.97 3443
5911.70 3423
5912.43 3459
5913.15 3373
5913.88 3495
5914.60 3372
5915.33 3479
5916.05 3552
5916.78 3559
5917.50 3529
5918.23 3515
5918.96 3482
5919.68 3467
5920.41 3494
5921.13 3533
5921.86 3550
5922.59 3608
5923.31 3550
5924.04 3618
5924.76 3588
5925.49 3682
5926.22 3841
5926.94 3717
5927.67 3757
5928.40 3708
5929.12 3620
5929.85 3639
5930.58 3666
5931.30 3701
5932.03 3606
5932.76 3978
5933.48 4072
5934.21 3804
5934.94 3951
5935.66 4149
5936.39 4126
5937.12 4020
5937.84 3997
5938.57 4210
5939.30 4331
5940.02 4559
5940.75 4474
5941.48 4314
5942.21 4207
5942.93 4382
5943.66 4212
5944.39 4345
5945.12 4345
5945.84 4158
5946.57 4210
5947.30 4364
5948.03 4315
5948.75 4384
5949.48 4291
5950.21 4365
5950.94 4466
5951.67 4487
5952.39 4534
5953.12 4665
5953.85 4770
5954.58 4724
5955.31 4636
5956.03 4832
5956.76 5048
5957.49 4994
5958.22 4737
5958.95 4918
5959.67 5032
5960.40 4941
5961.13 4746
5961.86 4729
5962.59 4817
5963.32 4892
5964.05 5093
5964.77 4957
5965.50 5054
5966.23 5234
5966.96 5328
5967.69 5454
5968.42 5397
5969.15 5308
5969.88 5288
5970.61 5463
5971.33 5467
5972.06 5679
5972.79 5476
5973.52 5418
5974.25 5453
5974.98 5477
5975.71 5574
5976.44 5657
5977.17 5673
5977.90 5637
5978.63 5836
5979.36 5731
5980.09 5765
5980.82 5786
5981.55 5695
5982.28 5992
5983.01 6052
5983.74 6189
5984.46 6176
5985.19 6294
5985.92 6249
5986.65 6255
5987.38 6173
5988.11 6273
5988.85 6400
5989.58 6257
5990.31 6252
5991.04 6285
5991.77 6286
5992.50 6143
5993.23 6207
5993.96 6232
5994.69 6581
5995.42 6432
5996.15 6254
5996.88 6475
5997.61 6639
5998.34 6852
5999.07 6898
5999.80 6991
6000.53 6792
6001.26 6654
6002.00 6795
6002.73 6734
6003.46 6561
6004.19 6392
6004.92 6157
6005.65 6066
6006.38 6076
6007.11 6165
6007.84 6307
6008.58 6408
6009.31 6680
6010.04 6910
6010.77 7399
6011.50 8153
6012.23 8979
6012.96 9738
6013.70 10349
6014.43 11030
6015.16 11566
6015.89 11948
6016.62 11497
6017.36 11387
6018.09 10892
6018.82 10214
6019.55 9548
6020.28 8509
6021.02 7857
6021.75 7042
6022.48 6494
6023.21 6172
6023.94 5803
6024.68 5618
6025.41 5434
6026.14 5266
6026.87 5206
6027.61 5227
6028.34 5229
6029.07 5174
6029.80 5036
6030.54 5178
6031.27 5078
6032.00 5018
6032.73 4906
6033.47 4747
6034.20 4910
6034.93 4982
6035.67 4982
6036.40 4907
6037.13 4941
6037.87 4804
6038.60 4865
6039.33 4919
6040.07 4933
6040.80 5013
6041.53 5150
6042.27 5250
6043.00 5105
6043.73 5122
6044.47 5438
6045.20 5230
6045.93 5251
6046.67 5215
6047.40 5405
6048.13 5159
6048.87 5293
6049.60 5469
6050.34 5438
6051.07 5753
6051.80 5711
6052.54 5699
6053.27 5849
6054.01 5811
6054.74 6030
6055.47 6092
6056.21 6022
6056.94 5987
6057.68 5956
6058.41 5630
6059.15 5380
6059.88 5342
6060.61 5189
6061.35 5408
6062.08 5299
6062.82 5340
6063.55 5309
6064.29 4971
6065.02 4928
6065.76 5190
6066.49 5032
6067.23 5038
6067.96 4935
6068.70 4995
6069.43 5058
6070.17 4956
6070.90 4925
6071.64 4726
6072.37 4751
6073.11 4906
6073.84 4719
6074.58 4525
6075.31 4450
6076.05 4636
6076.78 4622
6077.52 4624
6078.26 4636
6078.99 4698
6079.73 4588
6080.46 4712
6081.20 4650
6081.93 4589
6082.67 4597
6083.41 4606
6084.14 4631
6084.88 4424
6085.61 4382
6086.35 4357
6087.09 4342
6087.82 4403
6088.56 4629
6089.30 4576
6090.03 4434
6090.77 4465
6091.50 4519
6092.24 4524
6092.98 4433
6093.71 4474
6094.45 4564
6095.19 4504
6095.92 4454
6096.66 4402
6097.40 4617
6098.13 4322
6098.87 4429
6099.61 4333
6100.34 4370
6101.08 4303
6101.82 4222
6102.56 4326
6103.29 4183
6104.03 4420
6104.77 4229
6105.50 4183
6106.24 4338
6106.98 4265
6107.72 4293
6108.45 4272
6109.19 4311
6109.93 4321
6110.67 4431
6111.40 4222
6112.14 4163
6112.88 4328
6113.62 4044
6114.35 4084
6115.09 4342
6115.83 4310
6116.57 4324
6117.31 4217
6118.04 4312
6118.78 4312
6119.52 4385
6120.26 4251
6121.00 4321
6121.73 4361
6122.47 4474
6123.21 4598
6123.95 4689
6124.69 4656
6125.43 4460
6126.16 4629
6126.90 4624
6127.64 4541
6128.38 4516
6129.12 4442
6129.86 4497
6130.60 4630
6131.33 4652
6132.07 4679
6132.81 4713
6133.55 4644
6134.29 4689
6135.03 4808
6135.77 4899
6136.51 4756
6137.25 4707
6137.99 4632
6138.73 4837
6139.46 4900
6140.20 4891
6140.94 4874
6141.68 4646
6142.42 4849
6143.16 4720
6143.90 4751
6144.64 4800
6145.38 4616
6146.12 4718
6146.86 4772
6147.60 4840
6148.34 4927
6149.08 5128
6149.82 4947
6150.56 5024
6151.30 5114
6152.04 5061
6152.78 5067
6153.52 5144
6154.26 5124
6155.00 5318
6155.74 5356
6156.48 5249
6157.22 5316
6157.96 5371
6158.70 5508
6159.44 5202
6160.18 5368
6160.92 5463
6161.66 5561
6162.40 5562
6163.15 5682
6163.89 5926
6164.63 6094
6165.37 6270
6166.11 6516
6166.85 6562
6167.59 6725
6168.33 6877
6169.07 6984
6169.81 7046
6170.55 6997
6171.30 7280
6172.04 7241
6172.78 6963
6173.52 6758
6174.26 6657
6175.00 6598
6175.74 6439
6176.49 6456
6177.23 6480
6177.97 6421
6178.71 6493
6179.45 6368
6180.19 6321
6180.94 6513
6181.68 6539
6182.42 6640
6183.16 6742
6183.90 6489
6184.65 6550
6185.39 6604
6186.13 6560
6186.87 6623
6187.61 6877
6188.36 6724
6189.10 6834
6189.84 7026
6190.58 7148
6191.33 7089
6192.07 7339
6192.81 7562
6193.55 7712
6194.30 7579
6195.04 7964
6195.78 8146
6196.52 8117
6197.27 7948
6198.01 8100
6198.75 8011
6199.49 7799
6200.24 7780
6200.98 7948
6201.72 7752
6202.47 7678
6203.21 7909
6203.95 7998
6204.70 8422
6205.44 8638
6206.18 9583
6206.93 10704
6207.67 11943
6208.41 13380
6209.16 14544
6209.90 15602
6210.64 16607
6211.39 17125
6212.13 16935
6212.87 16229
6213.62 15583
6214.36 14979
6215.11 13926
6215.85 12666
6216.59 11435
6217.34 10114
6218.08 9046
6218.83 8294
6219.57 7548
6220.31 6948
6221.06 6522
6221.80 6191
6222.55 6096
6223.29 6335
6224.04 6320
6224.78 6457
6225.52 6324
6226.27 6442
6227.01 6440
6227.76 6270
6228.50 6223
6229.25 6129
6229.99 5762
6230.74 5620
6231.48 5419
6232.23 5212
6232.97 5268
6233.72 5194
6234.46 5210
6235.21 5332
6235.95 5240
6236.70 5104
6237.44 5205
6238.19 5186
6238.93 5390
6239.68 5320
6240.42 5182
6241.17 5258
6241.91 5344
6242.66 5265
6243.40 5352
6244.15 5388
6244.90 5475
6245.64 5502
6246.39 5903
6247.13 6221
6247.88 6588
6248.62 6434
6249.37 6529
6250.12 6555
6250.86 6450
6251.61 6260
6252.35 6307
6253.10 6253
6253.85 6073
6254.59 5795
6255.34 5802
6256.09 5686
6256.83 5538
6257.58 5384
6258.32 5408
6259.07 5336
6259.82 5460
6260.56 5414
6261.31 5437
6262.06 5445
6262.80 5313
6263.55 5241
6264.30 5256
6265.04 5207
6265.79 5131
6266.54 5256
6267.29 5153
6268.03 4841
6268.78 5089
6269.53 5065
6270.27 4911
6271.02 4846
6271.77 4737
6272.52 4857
6273.26 4969
6274.01 4772
6274.76 4785
6275.50 4945
6276.25 4895
6277.00 4813
6277.75 4777
6278.49 4836
6279.24 4682
6279.99 4801
6280.74 4753
6281.49 4924
6282.23 4694
6282.98 4669
6283.73 4696
6284.48 4685
6285.23 4497
6285.97 4531
6286.72 4707
6287.47 4808
6288.22 4674
6288.97 4738
6289.71 4707
6290.46 4828
6291.21 5149
6291.96 5084
6292.71 5263
6293.46 5386
6294.21 5222
6294.95 5339
6295.70 5079
6296.45 4874
6297.20 4748
6297.95 4644
6298.70 4345
6299.45 4293
6300.20 4059
6300.94 4187
6301.69 4074
6302.44 4194
6303.19 4150
6303.94 4130
6304.69 4099
6305.44 4228
6306.19 4306
6306.94 4241
6307.69 4119
6308.44 4043
6309.19 3950
6309.94 4011
6310.69 3936
6311.43 3974
6312.18 3866
6312.93 3876
6313.68 3958
6314.43 4086
6315.18 3997
6315.93 3817
6316.68 3966
6317.43 3939
6318.18 4201
6318.93 4117
6319.68 4240
6320.43 4141
6321.18 4032
6321.93 4103
6322.68 4048
6323.43 3925
6324.18 3798
6324.94 3855
6325.69 3850
6326.44 3930
6327.19 3827
6327.94 3680
6328.69 3846
6329.44 3798
6330.19 3758
6330.94 3606
6331.69 3698
6332.44 3605
6333.19 3711
6333.94 3582
6334.69 3598
6335.45 3605
6336.20 3596
6336.95 3619
6337.70 3597
6338.45 3414
6339.20 3541
6339.95 3515
6340.70 3521
6341.46 3420
6342.21 3511
6342.96 3365
6343.71 3593
6344.46 3719
6345.21 3567
6345.96 3539
6346.72 3613
6347.47 3712
6348.22 3543
6348.97 3663
6349.72 3676
6350.48 3605
6351.23 3670
6351.98 3555
6352.73 3655
6353.48 3812
6354.24 3861
6354.99 3798
6355.74 3760
6356.49 3704
6357.24 3698
6358.00 3655
6358.75 3834
6359.50 3737
6360.25 3601
6361.01 3653
6361.76 3681
6362.51 3562
6363.26 3565
6364.02 3612
6364.77 3435
6365.52 3389
6366.28 3521
6367.03 3281
6367.78 3357
6368.53 3371
6369.29 3516
6370.04 3517
6370.79 3461
6371.55 3387
6372.30 3223
6373.05 3255
6373.81 3521
6374.56 3596
6375.31 3558
6376.07 3434
6376.82 3355
6377.57 3341
6378.33 3403
6379.08 3361
6379.83 3558
6380.59 3618
6381.34 3578
6382.10 3517
6382.85 3421
6383.60 3462
6384.36 3285
6385.11 3304
6385.87 3314
6386.62 3401
6387.37 3300
6388.13 3186
6388.88 3320
6389.64 3374
6390.39 3311
6391.14 3207
6391.90 3278
6392.65 3325
6393.41 3383
6394.16 3440
6394.92 3383
6395.67 3320
6396.43 3317
6397.18 3304
6397.94 3327
6398.69 3367
6399.45 3369
6400.20 3386
6400.96 3341
6401.71 3325
6402.47 3365
6403.22 3277
6403.98 3467
6404.73 3380
6405.49 3314
6406.24 3306
6407.00 3275
6407.75 3355
6408.51 3424
6409.26 3513
6410.02 3324
6410.77 3392
6411.53 3511
6412.28 3451
6413.04 3461
6413.80 3499
6414.55 3399
6415.31 3418
6416.06 3294
6416.82 3387
6417.57 3386
6418.33 3387
6419.09 3484
6419.84 3285
6420.60 3237
6421.35 3429
6422.11 3473
6422.87 3485
6423.62 3414
6424.38 3396
6425.14 3394
6425.89 3459
6426.65 3435
6427.40 3379
6428.16 3584
6428.92 3448
6429.67 3552
6430.43 3640
6431.19 3549
6431.94 3519
6432.70 3538
6433.46 3672
6434.22 3559
6434.97 3621
6435.73 3625
6436.49 3572
6437.24 3787
6438.00 3608
6438.76 3597
6439.51 3771
6440.27 3652
6441.03 3621
6441.79 3742
6442.54 3782
6443.30 3631
6444.06 3761
6444.82 3745
6445.57 3756
6446.33 3908
6447.09 3871
6447.85 3773
6448.60 3859
6449.36 3878
6450.12 3778
6450.88 3940
6451.64 3870
6452.39 3872
6453.15 3918
6453.91 3931
6454.67 3824
6455.43 3935
6456.18 3954
6456.94 3961
6457.70 3906
6458.46 4093
6459.22 4124
6459.98 4277
6460.73 4385
6461.49 4389
6462.25 4196
6463.01 4204
6463.77 4221
6464.53 4220
6465.29 4360
6466.04 4287
6466.80 4305
6467.56 4312
6468.32 4321
6469.08 4518
6469.84 4466
6470.60 4617
6471.36 4683
6472.12 4633
6472.87 4554
6473.63 4667
6474.39 4823
6475.15 4809
6475.91 4849
6476.67 4773
6477.43 4688
6478.19 4689
6478.95 4736
6479.71 4845
6480.47 4821
6481.23 4764
6481.99 4739
6482.75 4694
6483.51 4739
6484.27 4914
6485.03 5075
6485.79 4893
6486.55 4865
6487.31 4910
6488.07 5206
6488.83 5413
6489.59 5288
6490.35 5276
6491.11 5299
6491.87 5501
6492.63 5326
6493.39 5574
6494.15 5745
6494.91 5934
6495.67 6138
6496.43 5988
6497.19 6090
6497.95 6155
6498.71 6267
6499.47 6238
6500.23 6031
6500.99 6239
6501.76 6040
6502.52 6207
6503.28 6196
6504.04 6110
6504.80 5972
6505.56 6056
6506.32 6061
6507.08 6313
6507.84 6509
6508.61 6782
6509.37 6659
6510.13 6817
6510.89 7179
6511.65 7058
6512.41 7345
6513.17 7542
6513.94 7942
6514.70 7881
6515.46 7616
6516.22 7664
6516.98 7613
6517.74 7659
6518.51 7801
6519.27 7596
6520.03 7599
6520.79 7655
6521.55 7767
6522.32 7661
6523.08 7799
6523.84 7948
6524.60 8245
6525.36 8208
6526.13 8177
6526.89 8453
6527.65 8689
6528.41 9077
6529.18 9308
6529.94 9387
6530.70 9521
6531.46 9368
6532.23 9675
6532.99 9661
6533.75 10084
6534.51 10804
6535.28 11296
6536.04 12543
6536.80 13790
6537.57 14545
6538.33 14968
6539.09 15151
6539.85 15108
6540.62 14655
6541.38 13760
6542.14 13294
6542.91 12312
6543.67 11496
6544.43 10437
6545.20 9600
6545.96 8665
6546.72 7980
6547.49 7550
6548.25 7240
6549.02 6919
6549.78 6649
6550.54 6573
6551.31 6495
6552.07 6392
6552.83 6270
6553.60 6425
6554.36 6433
6555.13 6411
6555.89 6321
6556.65 6177
6557.42 6300
6558.18 6274
6558.95 6298
6559.71 6072
6560.47 5969
6561.24 6213
6562.00 6448
6562.77 6436
6563.53 6624
6564.30 6586
6565.06 6952
6565.83 7026
6566.59 6882
6567.36 6795
6568.12 6920
6568.88 6851
6569.65 7070
6570.41 7070
6571.18 7071
6571.94 6975
6572.71 7211
6573.47 7387
6574.24 7526
6575.00 8123
6575.77 8549
6576.53 9177
6577.30 9255
6578.07 9311
6578.83 9194
6579.60 9286
6580.36 9221
6581.13 8823
6581.89 8346
6582.66 8267
6583.42 8015
6584.19 7877
6584.96 7399
6585.72 6877
6586.49 6770
6587.25 6872
6588.02 6894
6588.78 6984
6589.55 7030
6590.32 6915
6591.08 7003
6591.85 7051
6592.61 7121
6593.38 7581
6594.15 7931
6594.91 8190
6595.68 8317
6596.45 8432
6597.21 8475
6597.98 8525
6598.75 8147
6599.51 7884
6600.28 7758
6601.05 7468
6601.81 7255
6602.58 6861
6603.35 6498
6604.11 6555
6604.88 6170
6605.65 6296
6606.41 6142
6607.18 6081
6607.95 5963
6608.71 5908
6609.48 5894
6610.25 5960
6611.02 6045
6611.78 6223
6612.55 6321
6613.32 6167
6614.09 6265
6614.85 6301
6615.62 6343
6616.39 6221
6617.16 6125
6617.92 6019
6618.69 5834
6619.46 5668
6620.23 5378
6620.99 5306
6621.76 5464
6622.53 5393
6623.30 5303
6624.07 5332
6624.83 5322
6625.60 5326
6626.37 5176
6627.14 5159
6627.91 5050
6628.67 4957
6629.44 5100
6630.21 5119
6630.98 5213
6631.75 5210
6632.52 5498
6633.29 5643
6634.05 5912
6634.82 6378
6635.59 6713
6636.36 6841
6637.13 6670
6637.90 6999
6638.67 6848
6639.43 6520
6640.20 6234
6640.97 6118
6641.74 5818
6642.51 5558
6643.28 5334
6644.05 4931
6644.82 4985
6645.59 4948
6646.36 4797
6647.13 4754
6647.90 4722
6648.66 4704
6649.43 4624
6650.20 4475
6650.97 4490
6651.74 4544
6652.51 4436
6653.28 4472
6654.05 4601
6654.82 4400
6655.59 4561
6656.36 4691
6657.13 4389
6657.90 4367
6658.67 4409
6659.44 4489
6660.21 4355
6660.98 4088
6661.75 4262
6662.52 4080
6663.29 4216
6664.06 4056
6664.83 4049
6665.60 3980
6666.37 4109
6667.14 4138
6667.91 4224
6668.69 4175
6669.46 4109
6670.23 4071
6671.00 4013
6671.77 4317
6672.54 4286
6673.31 4205
6674.08 4252
6674.85 4220
6675.62 4161
6676.39 4226
6677.16 4256
6677.94 4204
6678.71 4163
6679.48 4039
6680.25 3965
6681.02 3949
6681.79 4067
6682.56 3869
6683.33 3957
6684.11 3874
6684.88 4054
6685.65 4042
6686.42 4231
6687.19 4189
6687.96 4192
6688.74 4288
6689.51 4349
6690.28 4150
6691.05 4096
6691.82 3977
6692.60 3883
6693.37 3871
6694.14 3770
6694.91 3864
6695.68 3747
6696.46 3662
6697.23 3803
6698.00 3661
6698.77 3652
6699.55 3618
6700.32 3663
6701.09 3625
6701.86 3687
6702.64 3676
6703.41 3532
6704.18 3562
6704.95 3636
6705.73 3611
6706.50 3636
6707.27 3566
6708.04 3628
6708.82 3538
6709.59 3594
6710.36 3677
6711.14 3605
6711.91 3724
6712.68 3505
6713.46 3428
6714.23 3593
6715.00 3333
6715.78 3409
6716.55 3424
6717.32 3403
6718.10 3398
6718.87 3384
6719.64 3417
6720.42 3289
6721.19 3200
6721.96 3356
6722.74 3331
6723.51 3180
6724.28 3216
6725.06 3301
6725.83 3266
6726.61 3338
6727.38 3310
6728.15 3222
6728.93 3158
6729.70 3175
6730.48 3282
6731.25 3326
6732.02 3116
6732.80 3167
6733.57 3314
6734.35 3202
6735.12 3297
6735.90 3155
6736.67 3088
6737.45 3189
6738.22 3241
6738.99 3160
6739.77 3093
6740.54 3252
6741.32 3383
6742.09 3277
6742.87 3294
6743.64 3126
6744.42 3171
6745.19 3253
6745.97 3382
6746.74 3110
6747.52 2989
6748.29 3041
6749.07 3251
6749.84 3232
6750.62 3215
6751.40 3104
6752.17 3237
6752.95 3349
6753.72 3223
6754.50 3262
6755.27 3398
6756.05 3431
6756.82 3278
6757.60 3164
6758.38 3308
6759.15 3185
6759.93 3117
6760.70 3092
6761.48 3079
6762.25 3062
6763.03 2964
6763.81 2893
6764.58 2972
6765.36 3025
6766.14 3026
6766.91 2962
6767.69 2971
6768.46 3062
6769.24 2954
6770.02 2949
6770.79 2957
6771.57 3082
6772.35 3095
6773.12 3121
6773.90 2988
6774.68 3064
6775.45 2955
6776.23 3128
6777.01 3175
6777.78 3027
6778.56 3106
6779.34 2939
6780.11 3114
6780.89 3035
6781.67 2821
6782.45 2967
6783.22 3039
6784.00 3104
6784.78 2902
6785.56 3072
6786.33 2977
6787.11 2915
6787.89 2921
6788.66 2969
6789.44 2909
6790.22 3033
6791.00 2968
6791.78 2890
6792.55 2948
6793.33 3110
6794.11 2928
6794.89 2920
6795.66 2833
6796.44 2976
6797.22 2929
6798.00 3008
6798.78 2946
6799.55 2912
6800.33 2841
6801.11 2917
6801.89 2904
6802.67 2812
6803.45 2913
6804.22 2974
6805.00 2940
6805.78 2915
6806.56 2973
6807.34 2851
6808.12 2866
6808.90 2994
6809.67 2951
6810.45 2822
6811.23 2846
6812.01 2854
6812.79 2933
6813.57 2825
6814.35 2867
6815.13 2951
6815.91 2921
6816.68 2873
6817.46 3012
6818.24 2941
6819.02 2834
6819.80 2897
6820.58 3003
6821.36 3017
6822.14 3207
6822.92 3088
6823.70 3003
6824.48 3008
6825.26 3119
6826.04 3027
6826.82 3073
6827.60 2910
6828.38 2855
6829.16 3032
6829.94 3037
6830.72 3000
6831.50 2962
6832.28 3012
6833.06 3100
6833.84 2997
6834.62 2890
6835.40 2900
6836.18 2872
6836.96 2987
6837.74 2997
6838.52 3041
6839.30 3115
6840.08 3028
6840.86 2995
6841.64 3154
6842.42 3080
6843.20 2851
6843.98 2908
6844.76 3067
6845.54 3015
6846.32 3040
6847.10 3097
6847.89 3172
6848.67 3188
6849.45 3243
6850.23 3627
6851.01 3949
6851.79 4057
6852.57 4234
6853.35 4366
6854.13 4412
6854.92 4396
6855.70 4112
6856.48 4142
6857.26 3997
6858.04 3737
6858.82 3641
6859.60 3447
6860.39 3393
6861.17 3383
6861.95 3356
6862.73 3166
6863.51 3219
6864.29 3204
6865.08 3251
6865.86 3370
6866.64 3289
6867.42 3363
6868.20 3511
6868.99 3395
6869.77 3429
6870.55 3337
6871.33 3237
6872.12 3335
6872.90 3272
6873.68 3440
6874.46 3360
6875.24 3428
6876.03 3423
6876.81 3345
6877.59 3272
6878.38 3437
6879.16 3340
6879.94 3294
6880.72 3425
6881.51 3451
6882.29 3608
6883.07 3645
6883.85 3710
6884.64 3689
6885.42 3549
6886.20 3553
6886.99 3700
6887.77 3795
6888.55 3970
6889.34 4051
6890.12 4287
6890.90 4158
6891.69 4191
6892.47 4162
6893.25 4051
6894.04 4030
6894.82 3907
6895.60 4082
6896.39 3930
6897.17 3950
6897.96 3926
6898.74 3853
6899.52 3818
6900.31 3766
6901.09 4035
6901.88 4063
6902.66 4022
6903.44 4105
6904.23 4096
6905.01 4171
6905.80 4043
6906.58 4060
6907.36 3873
6908.15 3979
6908.93 4135
6909.72 4187
6910.50 4001
6911.29 3977
6912.07 3980
6912.86 3889
6913.64 4186
6914.42 4143
6915.21 3991
6915.99 4120
6916.78 4040
6917.56 4027
6918.35 3848
6919.13 3964
6919.92 3952
6920.70 4069
6921.49 4325
6922.27 4307
6923.06 4243
6923.84 4166
6924.63 4222
6925.42 4361
6926.20 4274
6926.99 4159
6927.77 4263
6928.56 4274
6929.34 4383
6930.13 4421
6930.91 4444
6931.70 4504
6932.48 4475
6933.27 4470
6934.06 4525
6934.84 4610
6935.63 4436
6936.41 4591
6937.20 4570
6937.99 4505
6938.77 4570
6939.56 4822
6940.34 4672
6941.13 4714
6941.92 4907
6942.70 5227
6943.49 5312
6944.28 5301
6945.06 5514
6945.85 5663
6946.64 5719
6947.42 5640
6948.21 5544
6949.00 5512
6949.78 5752
6950.57 5476
6951.36 5542
6952.14 5637
6952.93 5539
6953.72 5571
6954.50 5419
6955.29 5645
6956.08 5719
6956.86 5690
6957.65 5881
6958.44 5837
6959.23 6149
6960.01 6099
6960.80 6202
6961.59 6171
6962.38 6367
6963.16 6309
6963.95 6337
6964.74 6289
6965.53 6071
6966.31 5938
6967.10 6163
6967.89 6318
6968.68 6406
6969.46 6442
6970.25 6830
6971.04 6845
6971.83 6888
6972.62 6959
6973.40 7014
6974.19 6998
6974.98 6864
6975.77 6933
6976.56 6967
6977.34 6894
6978.13 6914
6978.92 6866
6979.71 7143
6980.50 7278
6981.29 7674
6982.08 7931
6982.86 8279
6983.65 8980
6984.44 9775
6985.23 10768
6986.02 11885
6986.81 12731
6987.60 13236
6988.39 13730
6989.17 13427
6989.96 13098
6990.75 12568
6991.54 11848
6992.33 11307
6993.12 10541
6993.91 9913
6994.70 9178
6995.49 8595
6996.28 8354
6997.07 8368
6997.86 8531
6998.64 9052
6999.43 10006
7000.22 11060
7001.01 11557
7001.80 11993
7002.59 12314
7003.38 12120
7004.17 12015
7004.96 11286
7005.75 10736
7006.54 10101
7007.33 9161
7008.12 8337
7008.91 7317
7009.70 6595
7010.49 6149
7011.28 5814
7012.07 5637
7012.86 5565
7013.65 5349
7014.44 5299
7015.23 5347
7016.02 5444
7016.81 5499
7017.61 5489
7018.40 5298
7019.19 5262
7019.98 5483
7020.77 5403
7021.56 5484
7022.35 5337
7023.14 5396
7023.93 5218
7024.72 5172
7025.51 5228
7026.30 5541
7027.10 5578
7027.89 5476
7028.68 5452
7029.47 5583
7030.26 5400
7031.05 5263
7031.84 5304
7032.63 5208
7033.43 4995
7034.22 4985
7035.01 5104
7035.80 4873
7036.59 5020
7037.38 5228
7038.18 5062
7038.97 5138
7039.76 5323
7040.55 5433
7041.34 5272
7042.13 5330
7042.93 5375
7043.72 5165
7044.51 4928
7045.30 4882
7046.09 4840
7046.89 4834
7047.68 4641
7048.47 4577
7049.26 4592
7050.06 4580
7050.85 4802
7051.64 4639
7052.43 4752
7053.23 4788
7054.02 4633
7054.81 4614
7055.60 4436
7056.40 4428
7057.19 4505
7057.98 4384
7058.77 4309
7059.57 4278
7060.36 4200
7061.15 4117
7061.95 4281
7062.74 4286
7063.53 4154
7064.33 4182
7065.12 4306
7065.91 4183
7066.71 4036
7067.50 4102
7068.29 3944
7069.09 4017
7069.88 4103
7070.67 3805
7071.47 3716
7072.26 3746
7073.05 3723
7073.85 3827
7074.64 3862
7075.44 3851
7076.23 3796
7077.02 3755
7077.82 3560
7078.61 3497
7079.41 3606
7080.20 3659
7080.99 3741
7081.79 3532
7082.58 3502
7083.38 3486
7084.17 3488
7084.96 3430
7085.76 3525
7086.55 3522
7087.35 3471
7088.14 3392
7088.94 3248
7089.73 3304
7090.53 3398
7091.32 3406
7092.12 3345
7092.91 3249
7093.71 3328
7094.50 3316
7095.29 3414
7096.09 3419
7096.88 3411
7097.68 3234
7098.48 3194
7099.27 3311
7100.07 3252
7100.86 3006
7101.66 3214
7102.45 3115
7103.25 3121
7104.04 3071
7104.84 3225
7105.63 3317
7106.43 3266
7107.22 3243
7108.02 3099
7108.82 3032
7109.61 3018
7110.41 3055
7111.20 3014
7112.00 2851
7112.79 2878
7113.59 2814
7114.39 2835
7115.18 2792
7115.98 2642
7116.77 2748
7117.57 2873
7118.37 2902
7119.16 2891
7119.96 2851
7120.76 2889
7121.55 2771
7122.35 2820
7123.15 2930
7123.94 2826
7124.74 2728
7125.53 2773
7126.33 2732
7127.13 2715
7127.93 2716
7128.72 2706
7129.52 2722
7130.32 2711
7131.11 2751
7131.91 2776
7132.71 2749
7133.50 2819
7134.30 2805
7135.10 2806
7135.90 2728
7136.69 2650
7137.49 2770
7138.29 2629
7139.08 2740
7139.88 2766
7140.68 2714
7141.48 2640
7142.27 2707
7143.07 2693
7143.87 2727
7144.67 2610
7145.46 2607
7146.26 2604
7147.06 2674
7147.86 2670
7148.66 2678
7149.45 2617
7150.25 2601
7151.05 2615
7151.85 2606
7152.65 2674
7153.44 2598
7154.24 2514
7155.04 2662
7155.84 2555
7156.64 2473
7157.44 2610
7158.23 2661
7159.03 2582
7159.83 2488
7160.63 2554
7161.43 2644
7162.23 2540
7163.03 2580
7163.83 2530
7164.62 2336
7165.42 2391
7166.22 2587
7167.02 2628
7167.82 2463
7168.62 2439
7169.42 2552
7170.22 2639
7171.02 2653
7171.82 2574
7172.61 2560
7173.41 2600
7174.21 2506
7175.01 2462
7175.81 2457
7176.61 2347
7177.41 2372
7178.21 2500
7179.01 2679
7179.81 2496
7180.61 2504
7181.41 2573
7182.21 2536
7183.01 2701
7183.81 2562
7184.61 2557
7185.41 2668
7186.21 2621
7187.01 2565
7187.81 2496
7188.61 2582
7189.41 2441
7190.21 2312
7191.01 2338
7191.81 2232
7192.61 2168
7193.41 2277
7194.21 2293
7195.01 2335
7195.81 2282
7196.61 2297
7197.41 2294
7198.21 2217
7199.01 2212
7199.82 2257
7200.62 2194
7201.42 2262
7202.22 2314
7203.02 2309
7203.82 2276
7204.62 2250
7205.42 2243
7206.22 2201
7207.02 2315
7207.83 2305
7208.63 2241
7209.43 2218
7210.23 2188
7211.03 2300
7211.83 2243
7212.63 2269
7213.44 2375
7214.24 2271
7215.04 2263
7215.84 2208
7216.64 2208
7217.44 2244
7218.25 2253
7219.05 2341
7219.85 2215
7220.65 2187
7221.45 2207
7222.26 2231
7223.06 2231
7223.86 2130
7224.66 2174
7225.46 2366
7226.27 2407
7227.07 2317
7227.87 2301
7228.67 2235
7229.48 2162
7230.28 2207
7231.08 2141
7231.88 2160
7232.69 2211
7233.49 2255
7234.29 2137
7235.09 2113
7235.90 2093
7236.70 2100
7237.50 2110
7238.30 2092
7239.11 2185
7239.91 2312
7240.71 2347
7241.52 2257
7242.32 2194
7243.12 2324
7243.93 2295
7244.73 2333
7245.53 2224
7246.34 2221
7247.14 2345
7247.94 2327
7248.75 2270
7249.55 2358
7250.35 2273
7251.16 2296
7251.96 2243
7252.76 2229
7253.57 2269
7254.37 2307
7255.18 2264
7255.98 2332
7256.78 2370
7257.59 2214
7258.39 2295
7259.20 2318
7260.00 2393
7260.80 2356
7261.61 2335
7262.41 2358
7263.22 2378
7264.02 2321
7264.83 2415
7265.63 2479
7266.43 2341
7267.24 2409
7268.04 2404
7268.85 2577
7269.65 2533
7270.46 2505
7271.26 2556
7272.07 2543
7272.87 2529
7273.68 2542
7274.48 2430
7275.29 2433
7276.09 2542
7276.90 2549
7277.70 2445
7278.51 2521
7279.31 2598
7280.12 2681
7280.92 2689
7281.73 2677
7282.53 2613
7283.34 2762
7284.14 2862
7284.95 3118
7285.76 3517
7286.56 3604
7287.37 3715
7288.17 3628
7288.98 3569
7289.78 3545
7290.59 3341
7291.40 3112
7292.20 3102
7293.01 2865
7293.81 2818
7294.62 2643
7295.43 2622
7296.23 2624
7297.04 2621
7297.84 2533
7298.65 2614
7299.46 2608
7300.26 2481
7301.07 2518
7301.88 2475
7302.68 2549
7303.49 2502
7304.30 2508
7305.10 2588
7305.91 2626
7306.72 2539
7307.52 2480
7308.33 2459
7309.14 2466
7309.94 2468
7310.75 2506
7311.56 2589
7312.36 2609
7313.17 2802
7313.98 2646
7314.79 2646
7315.59 2644
7316.40 2679
7317.21 2741
7318.01 2672
7318.82 2878
7319.63 2824
7320.44 2825
7321.24 2936
7322.05 2977
7322.86 2852
7323.67 2907
7324.47 3045
7325.28 3067
7326.09 3033
7326.90 2942
7327.71 2901
7328.51 2827
7329.32 2812
7330.13 2848
7330.94 2847
7331.75 2794
7332.55 2878
7333.36 2854
7334.17 2994
7334.98 3150
7335.79 3221
7336.60 3275
7337.40 3459
7338.21 3440
7339.02 3526
7339.83 3369
7340.64 3303
7341.45 3303
7342.26 3242
7343.06 3032
7343.87 2859
7344.68 2870
7345.49 2704
7346.30 2637
7347.11 2643
7347.92 2652
7348.73 2731
7349.54 2683
7350.34 2676
7351.15 2671
7351.96 2697
7352.77 2546
7353.58 2467
7354.39 2603
7355.20 2545
7356.01 2549
7356.82 2607
7357.63 2577
7358.44 2568
7359.25 2599
7360.06 2560
7360.87 2613
7361.68 2505
7362.49 2585
7363.30 2481
7364.11 2480
7364.92 2568
7365.73 2620
7366.54 2671
7367.35 2637
7368.16 2709
7368.97 2675
7369.78 2686
7370.59 2737
7371.40 2749
7372.21 2712
7373.02 2775
7373.83 2636
7374.64 2748
7375.45 2641
7376.26 2644
7377.07 2807
7377.88 2765
7378.69 2890
7379.50 2791
7380.31 2886
7381.12 2959
7381.94 2963
7382.75 3085
7383.56 3271
7384.37 3310
7385.18 3093
7385.99 3150
7386.80 3176
7387.61 3001
7388.42 2999
7389.23 2845
7390.05 2934
7390.86 2771
7391.67 2681
7392.48 2545
7393.29 2602
7394.10 2547
7394.92 2518
7395.73 2481
7396.54 2394
7397.35 2518
7398.16 2470
7398.97 2596
7399.79 2683
7400.60 2766
7401.41 2720
7402.22 2980
7403.03 2979
7403.85 3015
7404.66 3004
7405.47 2979
7406.28 2927
7407.09 2927
7407.91 2746
7408.72 2646
7409.53 2653
7410.34 2521
7411.16 2471
7411.97 2555
7412.78 2567
7413.59 2520
7414.41 2422
7415.22 2381
7416.03 2349
7416.84 2319
7417.66 2349
7418.47 2328
7419.28 2301
7420.10 2188
7420.91 2311
7421.72 2274
7422.54 2281
7423.35 2348
7424.16 2289
7424.97 2209
7425.79 2187
7426.60 2084
7427.41 2218
7428.23 2353
7429.04 2284
7429.86 2230
7430.67 2162
7431.48 2264
7432.30 2210
7433.11 2104
7433.92 2028
7434.74 2181
7435.55 2070
7436.36 2141
7437.18 2213
7437.99 2148
7438.81 2242
7439.62 2251
7440.43 2282
7441.25 2259
7442.06 2308
7442.88 2323
7443.69 2276
7444.51 2372
7445.32 2300
7446.13 2212
7446.95 2259
7447.76 2238
7448.58 2151
7449.39 2199
7450.21 2188
7451.02 2176
7451.84 2197
7452.65 2221
7453.47 2174
7454.28 2249
7455.10 2142
7455.91 2240
7456.73 2171
7457.54 2191
7458.36 2080
7459.17 2046
7459.99 2076
7460.80 2174
7461.62 2137
7462.43 2047
7463.25 2123
7464.06 2209
7464.88 2153
7465.69 2196
7466.51 2126
7467.32 2124
7468.14 2168
7468.96 2246
7469.77 2170
7470.59 2144
7471.40 2159
7472.22 2116
7473.03 2079
7473.85 2083
7474.67 2045
7475.48 2162
7476.30 2075
7477.11 2147
7477.93 2011
7478.75 2006
7479.56 2043
7480.38 2012
7481.20 1919
7482.01 2027
7482.83 2250
7483.65 2088
7484.46 2052
7485.28 2079
7486.09 2155
7486.91 2137
7487.73 2050
7488.54 2049
7489.36 2070
7490.18 1974
7491.00 2051
7491.81 2021
7492.63 2007
7493.45 1958
7494.26 1977
7495.08 1988
7495.90 1937
7496.71 2026
7497.53 2023
7498.35 2017
7499.17 1946
7499.98 1982
7500.80 2016
7501.62 1966
7502.44 1967
7503.25 2027
7504.07 2076
7504.89 2033
7505.71 2048
7506.52 2037
7507.34 1949
7508.16 2078
7508.98 2044
7509.80 2046
7510.61 1924
7511.43 1945
7512.25 2002
7513.07 1933
7513.89 2029
7514.70 1926
7515.52 1978
7516.34 2033
7517.16 1948
7517.98 1950
7518.79 1884
7519.61 1921
7520.43 1976
7521.25 1983
7522.07 1923
7522.89 1970
7523.71 1883
7524.52 1857
7525.34 1906
7526.16 1836
7526.98 2016
7527.80 1979
7528.62 1936
7529.44 1905
7530.26 1914
7531.08 1922
7531.89 2019
7532.71 1996
7533.53 2014
7534.35 1911
7535.17 1894
7535.99 2007
7536.81 1921
7537.63 1893
7538.45 1900
7539.27 2015
7540.09 2154
7540.91 1983
7541.73 1967
7542.55 1931
7543.37 1870
7544.19 1818
7545.01 1783
7545.83 1935
7546.65 1936
7547.47 1953
7548.29 2053
7549.11 2038
7549.93 2004
7550.75 1975
7551.57 1896
7552.39 1965
7553.21 1857
7554.03 1894
7554.85 1901
7555.67 2000
7556.49 1937
7557.31 2011
7558.13 2009
7558.95 2044
7559.77 2014
7560.59 2070
7561.41 2096
7562.23 2156
7563.05 2116
7563.87 2088
7564.69 2012
7565.52 2019
7566.34 2034
7567.16 1959
7567.98 1982
7568.80 2020
7569.62 1892
7570.44 1884
7571.26 1828
7572.08 1944
7572.91 1929
7573.73 2017
7574.55 1936
7575.37 1784
7576.19 1870
7577.01 1964
7577.83 1950
7578.66 1919
7579.48 1959
7580.30 1878
7581.12 1854
7581.94 1872
7582.77 1854
7583.59 1790
7584.41 1870
7585.23 1903
7586.05 1934
7586.88 1903
7587.70 1905
7588.52 1860
7589.34 1939
7590.16 1912
7590.99 1944
7591.81 1885
7592.63 1885
7593.45 1866
7594.28 1881
7595.10 1853
7595.92 1876
7596.74 1920
7597.57 1898
7598.39 1927
7599.21 1876
7600.03 1903
7600.86 1922
7601.68 1909
7602.50 2016
7603.33 1960
7604.15 2008
7604.97 2128
7605.80 2105
7606.62 2117
7607.44 2023
7608.26 2049
7609.09 2035
7609.91 1925
7610.73 2039
7611.56 1938
7612.38 1975
7613.21 2025
7614.03 2053
7614.85 1900
7615.68 1893
7616.50 1931
7617.32 1983
7618.15 1974
7618.97 2002
7619.80 2030
7620.62 2046
7621.44 1916
7622.27 1893
7623.09 1969
7623.92 1940
7624.74 1903
7625.56 1994
7626.39 1999
7627.21 2000
7628.04 1861
7628.86 1850
7629.68 1949
7630.51 1953
7631.33 2007
7632.16 2072
7632.98 2063
7633.81 2017
7634.63 2062
7635.46 2212
7636.28 2198
7637.11 2134
7637.93 2086
7638.76 1943
7639.58 1831
7640.41 1926
7641.23 1885
7642.06 1839
7642.88 1857
7643.71 1827
7644.53 1894
7645.36 1846
7646.18 1714
7647.01 1808
7647.83 1731
7648.66 1844
7649.48 1855
7650.31 1835
7651.14 1792
7651.96 1838
7652.79 1799
7653.61 1780
7654.44 1780
7655.26 1750
7656.09 1787
7656.92 1887
7657.74 1840
7658.57 1788
7659.39 1784
7660.22 1881
7661.05 1831
7661.87 1872
7662.70 1860
7663.52 1704
7664.35 1761
7665.18 1782
7666.00 1867
7666.83 1800
7667.66 1762
7668.48 1706
7669.31 1759
7670.14 1646
7670.96 1731
7671.79 1792
7672.62 1765
7673.44 1803
7674.27 1765
7675.10 1787
7675.92 1784
7676.75 1666
7677.58 1697
7678.40 1822
7679.23 1816
7680.06 1758
7680.89 1720
7681.71 1712
7682.54 1741
7683.37 1761
7684.19 1703
7685.02 1697
7685.85 1721
7686.68 1717
7687.50 1794
7688.33 1846
7689.16 1881
7689.99 1793
7690.81 1647
7691.64 1797
7692.47 1790
7693.30 1739
7694.13 1784
7694.95 1758
7695.78 1683
7696.61 1723
7697.44 1770
7698.27 1746
7699.09 1684
7699.92 1779
7700.75 1754
7701.58 1794
7702.41 1832
7703.24 1707
7704.06 1819
7704.89 1730
7705.72 1788
7706.55 1766
7707.38 1769
7708.21 1846
7709.04 1792
7709.86 1749
7710.69 1871
7711.52 1909
7712.35 1836
7713.18 1759
7714.01 1689
7714.84 1793
7715.67 1697
7716.50 1884
7717.32 1837
7718.15 1725
7718.98 1830
7719.81 1890
7720.64 1745
7721.47 1714
7722.30 1816
7723.13 1705
7723.96 1724
7724.79 1744
7725.62 1789
7726.45 1745
7727.28 1768
7728.11 1783
7728.94 1746
7729.77 1715
7730.60 1788
7731.43 1755
7732.26 1817
7733.09 1750
7733.92 1836
7734.75 1823
7735.58 1784
7736.41 1827
7737.24 1787
7738.07 1834
7738.90 1738
7739.73 1735
7740.56 1776
7741.39 1673
7742.22 1747
7743.05 1713
7743.88 1889
7744.71 1931
7745.54 1940
7746.37 1911
7747.20 1920
7748.03 2012
7748.87 2192
7749.70 2313
7750.53 2366
7751.36 2257
7752.19 2478
7753.02 2318
7753.85 2239
7754.68 2137
7755.51 2144
7756.34 1975
7757.18 1728
7758.01 1803
7758.84 1801
7759.67 1758
7760.50 1845
7761.33 1824
7762.16 1840
7763.00 1841
7763.83 1895
7764.66 1799
7765.49 1778
7766.32 1834
7767.16 1763
7767.99 1872
7768.82 1669
7769.65 1633
7770.48 1722
7771.31 1720
7772.15 1744
7772.98 1803
7773.81 1805
7774.64 1743
7775.48 1761
7776.31 1763
7777.14 1801
7777.97 1818
7778.81 1829
7779.64 1669
7780.47 1682
7781.30 1735
7782.14 1693
7782.97 1802
7783.80 1788
7784.63 1792
7785.47 2022
7786.30 1874
7787.13 1856
7787.97 1990
7788.80 1905
7789.63 1773
7790.46 1817
7791.30 1870
7792.13 1883
7792.96 1903
7793.80 1836
7794.63 1770
7795.46 1817
7796.30 1925
7797.13 1870
7797.96 1799
7798.80 1742
7799.63 1740
7800.46 1757
7801.30 1792
7802.13 1836
7802.97 1760
7803.80 1762
7804.63 1774
7805.47 1792
7806.30 1847
7807.13 1751
7807.97 1841
7808.80 1864
7809.64 1741
7810.47 1737
7811.31 1832
7812.14 1819
7812.97 1856
7813.81 1784
7814.64 1829
7815.48 1908
7816.31 1978
7817.15 1983
7817.98 2085
7818.82 2053
7819.65 2041
7820.48 2044
7821.32 1929
7822.15 1907
7822.99 1889
7823.82 1818
7824.66 1834
7825.49 1873
7826.33 1916
7827.16 1893
7828.00 1801
7828.83 1986
7829.67 1950
7830.50 1862
7831.34 1909
7832.17 1849
7833.01 1912
7833.85 1806
7834.68 1818
7835.52 1849
7836.35 1851
7837.19 1882
7838.02 1800
7838.86 1913
7839.69 1957
7840.53 1873
7841.37 1936
7842.20 1943
7843.04 1929
7843.87 1928
7844.71 1880
7845.55 1856
7846.38 1824
7847.22 1824
7848.05 1871
7848.89 1782
7849.73 1707
7850.56 1770
7851.40 1695
7852.24 1685
7853.07 1840
7853.91 1860
7854.74 1772
7855.58 1716
7856.42 1852
7857.25 1871
7858.09 1730
7858.93 1750
7859.76 1833
7860.60 1814
7861.44 1739
7862.28 1778
7863.11 1701
7863.95 1766
7864.79 1742
7865.62 1816
7866.46 1703
7867.30 1722
7868.14 1830
7868.97 1825
7869.81 1728
7870.65 1679
7871.48 1765
7872.32 1794
7873.16 1829
7874.00 1785
7874.83 1733
7875.67 1780
7876.51 1704
7877.35 1836
7878.19 1782
7879.02 1742
7879.86 1802
7880.70 1818
7881.54 1884
7882.37 1882
7883.21 1863
7884.05 1706
7884.89 1734
7885.73 1719
7886.57 1822
7887.40 1837
7888.24 1867
7889.08 1756
7889.92 1892
7890.76 1842
7891.60 1763
7892.43 1815
7893.27 1825
7894.11 1792
7894.95 1841
7895.79 1886
7896.63 1847
7897.47 1875
7898.30 1904
7899.14 1794
7899.98 1825
7900.82 1926
7901.66 1905
7902.50 1840
7903.34 1839
7904.18 1865
7905.02 1894
7905.86 1895
7906.70 1906
7907.54 1845
7908.37 1886
7909.21 1789
7910.05 1781
7910.89 1818
7911.73 1852
7912.57 1832
7913.41 1905
7914.25 1901
7915.09 1928
7915.93 2003
7916.77 2088
7917.61 2084
7918.45 2107
7919.29 2126
7920.13 2271
7920.97 2379
7921.81 2255
7922.65 2192
7923.49 2162
7924.33 2148
7925.17 2190
7926.01 2013
7926.85 1926
7927.69 1880
7928.53 1819
7929.37 1785
7930.21 1815
7931.05 1706
7931.90 1823
7932.74 1768
7933.58 1852
7934.42 1840
7935.26 1801
7936.10 1708
7936.94 1706
7937.78 1761
7938.62 1662
7939.46 1654
7940.30 1638
7941.14 1635
7941.99 1672
7942.83 1544
7943.67 1630
7944.51 1734
7945.35 1730
7946.19 1716
7947.03 1656
7947.88 1669
7948.72 1748
7949.56 1720
7950.40 1808
7951.24 1790
7952.08 1618
7952.93 1738
7953.77 1660
7954.61 1726
7955.45 1662
7956.29 1679
7957.13 1762
7957.98 1714
7958.82 1707
7959.66 1651
7960.50 1660
7961.35 1683
7962.19 1721
7963.03 1708
7963.87 1767
7964.71 1844
7965.56 1648
7966.40 1626
7967.24 1622
7968.08 1640
7968.93 1701
7969.77 1708
7970.61 1671
7971.45 1714
7972.30 1823
7973.14 1784
7973.98 1721
7974.83 1615
7975.67 1559
7976.51 1534
7977.36 1631
7978.20 1707
7979.04 1696
7979.88 1757
7980.73 1613
7981.57 1638
7982.41 1705
7983.26 1623
7984.10 1702
7984.94 1712
7985.79 1623
7986.63 1674
7987.47 1660
7988.32 1632
7989.16 1647
7990.01 1698
7990.85 1603
7991.69 1568
7992.54 1540
7993.38 1649
7994.23 1728
7995.07 1696
7995.91 1675
7996.76 1661
7997.60 1639
7998.45 1581
7999.29 1644
8000.13 1583
8000.98 1516
8001.82 1666
8002.67 1717
8003.51 1674
8004.36 1579
8005.20 1593
8006.04 1590
8006.89 1520
8007.73 1602
8008.58 1663
8009.42 1637
8010.27 1604
8011.11 1617
8011.96 1580
8012.80 1629
8013.65 1702
8014.49 1671
8015.34 1684
8016.18 1549
8017.03 1614
8017.87 1579
8018.72 1596
8019.56 1634
8020.41 1575
8021.25 1545
8022.10 1599
8022.95 1546
8023.79 1516
8024.64 1601
8025.48 1577
8026.33 1639
8027.17 1618
8028.02 1519
8028.86 1576
8029.71 1613
8030.56 1646
8031.40 1561
8032.25 1589
8033.09 1614
8033.94 1682
8034.79 1622
8035.63 1534
8036.48 1624
8037.32 1611
8038.17 1586
8039.02 1620
8039.86 1551
8040.71 1528
8041.56 1611
8042.40 1587
8043.25 1549
8044.10 1629
8044.94 1531
8045.79 1528
8046.64 1494
8047.48 1489
8048.33 1582
8049.18 1488
8050.02 1583
8050.87 1700
8051.72 1495
8052.56 1620
8053.41 1656
8054.26 1630
8055.11 1631
8055.95 1594
8056.80 1514
8057.65 1404
8058.49 1407
8059.34 1545
8060.19 1542
8061.04 1536
8061.88 1623
8062.73 1607
8063.58 1478
8064.43 1445
8065.27 1400
8066.12 1479
8066.97 1443
8067.82 1427
8068.67 1498
8069.51 1534
8070.36 1576
8071.21 1469
8072.06 1485
8072.91 1542
8073.75 1435
8074.60 1506
8075.45 1505
8076.30 1419
8077.15 1473
8078.00 1459
8078.84 1474
8079.69 1487
8080.54 1483
8081.39 1430
8082.24 1518
8083.09 1431
8083.94 1381
8084.78 1414
8085.63 1508
8086.48 1464
8087.33 1423
8088.18 1441
8089.03 1629
8089.88 1560
8090.73 1522
8091.58 1402
8092.42 1389
8093.27 1439
8094.12 1405
8094.97 1527
8095.82 1448
8096.67 1444
8097.52 1470
8098.37 1473
8099.22 1460
8100.07 1498
8100.92 1492
8101.77 1482
8102.62 1527
8103.47 1434
8104.32 1400
8105.17 1441
8106.02 1489
8106.87 1409
8107.72 1503
8108.57 1544
8109.42 1558
8110.27 1539
8111.12 1572
8111.97 1618
8112.82 1467
8113.67 1471
8114.52 1454
8115.37 1422
8116.22 1467
8117.07 1508
8117.92 1473
8118.77 1526
8119.62 1428
8120.47 1465
8121.32 1519
8122.17 1570
8123.02 1483
8123.87 1497
8124.72 1459
8125.57 1487
8126.43 1487
8127.28 1437
8128.13 1417
8128.98 1440
8129.83 1497
8130.68 1498
8131.53 1433
8132.38 1456
8133.23 1382
8134.09 1379
8134.94 1487
8135.79 1519
8136.64 1509
8137.49 1500
8138.34 1465
8139.19 1383
8140.05 1366
8140.90 1589
8141.75 1581
8142.60 1522
8143.45 1443
8144.30 1411
8145.16 1545
8146.01 1537
8146.86 1589
8147.71 1544
8148.56 1569
8149.42 1473
8150.27 1500
8151.12 1526
8151.97 1529
8152.83 1391
8153.68 1480
8154.53 1503
8155.38 1509
8156.24 1616
8157.09 1644
8157.94 1555
8158.79 1576
8159.65 1513
8160.50 1511
8161.35 1509
8162.20 1468
8163.06 1382
8163.91 1416
8164.76 1398
8165.62 1421
8166.47 1498
8167.32 1524
8168.17 1453
8169.03 1491
8169.88 1501
8170.73 1403
8171.59 1408
8172.44 1530
8173.29 1513
8174.15 1423
8175.00 1429
8175.85 1472
8176.71 1388
8177.56 1493
8178.42 1471
8179.27 1464
8180.12 1441
8180.98 1464
8181.83 1417
8182.68 1439
8183.54 1354
8184.39 1287
8185.25 1387
8186.10 1370
8186.95 1415
8187.81 1440
8188.66 1397
8189.52 1404
8190.37 1461
8191.22 1388
8192.08 1391
8192.93 1429
8193.79 1350
8194.64 1415
8195.50 1436
8196.35 1353
8197.21 1379
8198.06 1314
8198.92 1386
8199.77 1366
8200.63 1389
8201.48 1390
8202.33 1320
8203.19 1378
8204.04 1455
8204.90 1412
8205.75 1423
8206.61 1420
8207.47 1424
8208.32 1454
8209.18 1463
8210.03 1551
8210.89 1397
8211.74 1424
8212.60 1425
8213.45 1434
8214.31 1422
8215.16 1387
8216.02 1460
8216.87 1494
8217.73 1427
8218.59 1454
8219.44 1452
8220.30 1448
8221.15 1464
8222.01 1448
8222.87 1489
8223.72 1491
8224.58 1470
8225.43 1546
8226.29 1561
8227.15 1564
8228.00 1495
8228.86 1525
8229.71 1460
8230.57 1468
8231.43 1533
8232.28 1612
8233.14 1519
8234.00 1440
8234.85 1392
8235.71 1389
8236.57 1362
8237.42 1521
8238.28 1497
8239.14 1413
8239.99 1446
8240.85 1360
8241.71 1387
8242.56 1414
8243.42 1351
8244.28 1518
8245.14 1584
8245.99 1468
8246.85 1459
8247.71 1479
8248.56 1420
8249.42 1452
8250.28 1465
8251.14 1464
8251.99 1516
8252.85 1510
8253.71 1462
8254.57 1430
8255.42 1390
8256.28 1415
8257.14 1433
8258.00 1468
8258.86 1422
8259.71 1429
8260.57 1377
8261.43 1441
8262.29 1350
8263.15 1473
8264.00 1480
8264.86 1479
8265.72 1434
8266.58 1438
8267.44 1471
8268.29 1442
8269.15 1349
8270.01 1469
8270.87 1562
8271.73 1454
8272.59 1460
8273.45 1423
8274.30 1509
8275.16 1486
8276.02 1406
8276.88 1389
8277.74 1467
8278.60 1425
8279.46 1495
8280.32 1539
8281.18 1503
8282.03 1447
8282.89 1443
8283.75 1584
8284.61 1461
8285.47 1403
8286.33 1440
8287.19 1510
8288.05 1485
8288.91 1543
8289.77 1593
8290.63 1378
8291.49 1413
8292.35 1448
8293.21 1440
8294.07 1517
8294.93 1529
8295.78 1458
8296.64 1454
8297.50 1422
8298.36 1405
8299.22 1423
8300.08 1399
8300.94 1467
8301.80 1375
8302.66 1346
8303.52 1475
8304.38 1568
8305.25 1461
8306.11 1396
8306.97 1322
8307.83 1391
8308.69 1396
8309.55 1427
8310.41 1500
8311.27 1454
8312.13 1412
8312.99 1510
8313.85 1483
8314.71 1506
8315.57 1467
8316.43 1506
8317.29 1494
8318.15 1501
8319.02 1413
8319.88 1557
8320.74 1553
8321.60 1572
8322.46 1537
8323.32 1625
8324.18 1533
8325.04 1546
8325.90 1527
8326.77 1617
8327.63 1567
8328.49 1552
8329.35 1502
8330.21 1457
8331.07 1542
8331.93 1594
8332.80 1552
8333.66 1586
8334.52 1522
8335.38 1588
8336.24 1609
8337.11 1484
8337.97 1514
8338.83 1604
8339.69 1582
8340.55 1554
8341.42 1583
8342.28 1604
8343.14 1498
8344.00 1624
8344.86 1580
8345.73 1524
8346.59 1503
8347.45 1548
8348.31 1576
8349.18 1571
8350.04 1560
8350.90 1617
8351.76 1598
8352.63 1633
8353.49 1600
8354.35 1604
8355.22 1664
8356.08 1630
8356.94 1606
8357.80 1408
8358.67 1608
8359.53 1611
8360.39 1592
8361.26 1548
8362.12 1553
8362.98 1608
8363.85 1636
8364.71 1637
8365.57 1519
8366.44 1696
8367.30 1679
8368.16 1690
8369.03 1620
8369.89 1685
8370.75 1646
8371.62 1632
8372.48 1627
8373.35 1652
8374.21 1532
8375.07 1551
8375.94 1688
8376.80 1722
8377.67 1733
8378.53 1685
8379.39 1748
8380.26 1757
8381.12 1608
8381.99 1657
8382.85 1602
8383.71 1700
8384.58 1783
8385.44 1750
8386.31 1807
8387.17 1810
8388.04 1706
8388.90 1808
8389.77 1791
8390.63 1718
8391.50 1706
8392.36 1886
8393.22 1919
8394.09 1798
8394.95 1874
8395.82 1797
8396.68 1816
8397.55 1907
8398.41 1921
8399.28 1984
8400.14 1933
8401.01 1947
8401.88 1933
8402.74 1840
8403.61 1870
8404.47 1911
8405.34 1865
8406.20 1906
8407.07 1885
8407.93 1909
8408.80 1942
8409.66 1981
8410.53 2018
8411.40 2001
8412.26 2005
8413.13 2052
8413.99 2060
8414.86 2014
8415.73 2122
8416.59 2137
8417.46 2163
8418.32 2122
8419.19 2018
8420.06 2062
8420.92 2202
8421.79 2282
8422.65 2194
8423.52 2222
8424.39 2180
8425.25 2119
8426.12 2306
8426.99 2184
8427.85 2263
8428.72 2302
8429.59 2162
8430.45 2223
8431.32 2391
8432.19 2334
8433.05 2286
8433.92 2256
8434.79 2272
8435.65 2488
8436.52 2499
8437.39 2445
8438.26 2520
8439.12 2527
8439.99 2526
8440.86 2562
8441.73 2644
8442.59 2608
8443.46 2737
8444.33 2752
8445.19 2681
8446.06 2703
8446.93 2718
8447.80 2788
8448.67 2781
8449.53 2795
8450.40 2808
8451.27 2906
8452.14 3057
8453.00 3234
8453.87 3463
8454.74 3913
8455.61 4229
8456.48 4550
8457.34 5131
8458.21 5528
8459.08 5831
8459.95 5929
8460.82 5865
8461.69 5532
8462.55 5130
8463.42 4547
8464.29 4156
8465.16 3813
8466.03 3323
8466.90 3056
8467.77 2963
8468.63 2743
8469.50 2623
8470.37 2535
8471.24 2421
8472.11 2355
8472.98 2314
8473.85 2339
8474.72 2297
8475.58 2309
8476.45 2284
8477.32 2304
8478.19 2376
8479.06 2238
8479.93 2161
8480.80 2047
8481.67 2166
8482.54 2291
8483.41 2193
8484.28 2184
8485.15 2222
8486.02 2123
8486.89 2280
8487.76 2318
8488.63 2226
8489.50 2242
8490.37 2340
8491.24 2254
8492.11 2326
8492.98 2368
8493.85 2486
8494.72 2442
8495.59 2434
8496.46 2563
8497.33 2679
8498.20 2707
8499.07 2764
8499.94 2694
8500.81 2533
8501.68 2473
8502.55 2375
8503.42 2391
8504.29 2332
8505.16 2197
8506.03 2187
8506.90 2266
8507.77 2308
8508.64 2273
8509.51 2277
8510.38 2353
8511.25 2326
8512.13 2261
8513.00 2335
8513.87 2403
8514.74 2342
8515.61 2423
8516.48 2312
8517.35 2282
8518.22 2321
8519.09 2404
8519.97 2415
8520.84 2399
8521.71 2477
8522.58 2373
8523.45 2450
8524.32 2396
8525.19 2418
8526.07 2434
8526.94 2419
8527.81 2480
8528.68 2434
8529.55 2433
8530.43 2458
8531.30 2563
8532.17 2413
8533.04 2543
8533.91 2548
8534.79 2551
8535.66 2578
8536.53 2644
8537.40 2488
8538.27 2531
8539.15 2601
8540.02 2411
8540.89 2512
8541.76 2544
8542.64 2514
8543.51 2471
8544.38 2439
8545.25 2318
8546.13 2291
8547.00 2205
8547.87 2201
8548.74 2197
8549.62 2096
8550.49 2071
8551.36 2077
8552.24 2073
8553.11 2078
8553.98 2047
8554.86 2064
8555.73 2166
8556.60 2177
8557.48 2200
8558.35 2268
8559.22 2392
8560.10 2274
8560.97 2169
8561.84 2169
8562.72 2145
8563.59 2130
8564.46 2251
8565.34 2160
8566.21 2033
8567.08 2041
8567.96 2053
8568.83 1961
8569.71 2064
8570.58 2033
8571.45 2092
8572.33 2026
8573.20 2107
8574.08 2255
8574.95 2180
8575.82 2091
8576.70 2049
8577.57 1998
8578.45 2014
8579.32 2060
8580.20 2117
8581.07 2051
8581.94 1966
8582.82 1969
8583.69 2146
8584.57 2147
8585.44 2052
8586.32 2056
8587.19 1953
8588.07 2009
8588.94 2044
8589.82 2065
8590.69 2108
8591.57 2042
8592.44 2170
8593.32 2050
8594.19 2018
8595.07 2033
8595.94 2211
8596.82 2081
8597.69 2156
8598.57 2176
8599.44 2072
8600.32 2114
8601.19 2230
8602.07 2198
8602.95 2170
8603.82 2131
8604.70 2141
8605.57 2042
8606.45 2113
8607.32 2228
8608.20 2219
8609.08 2292
8609.95 2244
8610.83 2286
8611.70 2197
8612.58 2194
8613.46 2387
8614.33 2344
8615.21 2249
8616.08 2239
8616.96 2232
8617.84 2262
8618.71 2286
8619.59 2371
8620.47 2178
8621.34 2226
8622.22 2268
8623.10 2368
8623.97 2351
8624.85 2158
8625.73 2224
8626.60 2312
8627.48 2383
8628.36 2402
8629.23 2288
8630.11 2398
8630.99 2437
8631.87 2457
8632.74 2439
8633.62 2408
8634.50 2401
8635.37 2468
8636.25 2412
8637.13 2375
8638.01 2397
8638.88 2504
8639.76 2519
8640.64 2499
8641.52 2572
8642.39 2588
8643.27 2648
8644.15 2521
8645.03 2543
8645.90 2671
8646.78 2700
8647.66 2698
8648.54 2591
8649.42 2705
8650.29 2743
8651.17 2767
8652.05 2724
8652.93 2772
8653.81 2739
8654.68 2614
8655.56 2804
8656.44 2803
8657.32 2750
8658.20 2781
8659.08 2712
8659.95 2721
8660.83 2899
8661.71 2863
8662.59 2792
8663.47 2822
8664.35 2911
8665.23 2809
8666.10 2847
8666.98 2870
8667.86 2986
8668.74 3034
8669.62 2999
8670.50 3042
8671.38 3118
8672.26 3044
8673.14 3139
8674.02 3179
8674.90 3303
8675.77 3390
8676.65 3484
8677.53 3783
8678.41 3802
8679.29 3679
8680.17 3822
8681.05 3973
8681.93 3775
8682.81 3557
8683.69 3415
8684.57 3121
8685.45 3112
8686.33 3081
8687.21 3232
8688.09 3137
8688.97 3223
8689.85 3577
8690.73 3546
8691.61 3695
8692.49 3997
8693.37 4287
8694.25 4730
8695.13 4774
8696.01 4835
8696.89 4887
8697.77 4903
8698.65 4783
8699.53 4346
8700.41 4213
8701.29 4035
8702.17 3791
8703.05 3565
8703.94 3383
8704.82 3227
8705.70 3218
8706.58 3187
8707.46 3043
8708.34 2922
8709.22 2956
8710.10 2998
8710.98 2933
8711.86 2944
8712.75 2955
8713.63 2969
8714.51 2990
8715.39 2947
8716.27 3133
8717.15 2959
8718.03 2972
8718.91 3037
8719.80 2989
8720.68 3012
8721.56 2974
8722.44 3056
8723.32 3148
8724.20 3074
8725.09 3267
8725.97 3212
8726.85 3116
8727.73 3210
8728.61 3120
8729.50 3183
8730.38 3216
8731.26 3245
8732.14 3370
8733.02 3329
8733.91 3459
8734.79 3488
8735.67 3465
8736.55 3478
8737.44 3411
8738.32 3401
8739.20 3439
8740.08 3289
8740.97 3458
8741.85 3553
8742.73 3503
8743.61 3413
8744.50 3469
8745.38 3248
8746.26 3296
8747.15 3387
8748.03 3231
8748.91 3460
8749.79 3340
8750.68 3365
8751.56 3352
8752.44 3365
8753.33 3413
8754.21 3484
8755.09 3473
8755.98 3566
8756.86 3488
8757.74 3555
8758.63 3513
8759.51 3473
8760.39 3636
8761.28 3759
8762.16 3704
8763.05 3700
8763.93 3816
8764.81 3827
8765.70 3870
8766.58 3945
8767.46 4242
8768.35 4188
8769.23 4207
8770.12 4394
8771.00 4238
8771.89 4132
8772.77 4007
8773.65 4076
8774.54 3993
8775.42 4057
8776.31 4014
8777.19 3945
8778.08 4011
8778.96 4147
8779.84 4288
8780.73 4681
8781.61 5199
8782.50 5787
8783.38 6551
8784.27 7189
8785.15 7579
8786.04 7802
8786.92 7733
8787.81 7465
8788.69 7076
8789.58 6465
8790.46 5845
8791.35 5406
8792.23 4974
8793.12 4538
8794.00 4309
8794.89 4033
8795.77 3875
8796.66 3783
8797.55 3709
8798.43 3797
8799.32 3866
8800.20 4017
8801.09 3934
8801.97 4002
8802.86 4041
8803.74 3946
8804.63 3816
8805.52 3785
8806.40 3576
8807.29 3389
8808.17 3407
8809.06 3198
8809.95 3097
8810.83 3130
8811.72 3161
8812.60 3153
8813.49 3042
8814.38 3219
8815.26 3307
8816.15 2982
8817.04 3097
8817.92 3089
8818.81 3082
8819.70 3063
8820.58 2989
8821.47 3047
8822.36 3086
8823.24 3066
8824.13 3160
8825.02 3131
8825.90 3171
8826.79 3073
8827.68 2969
8828.56 2914
8829.45 2969
8830.34 2992
8831.23 2924
8832.11 2892
8833.00 2800
8833.89 2758
8834.77 2789
8835.66 2795
8836.55 2873
8837.44 2805
8838.32 2773
8839.21 2895
8840.10 2897
8840.99 2833
8841.88 2837
8842.76 2877
8843.65 2833
8844.54 2895
8845.43 2997
8846.31 2981
8847.20 2872
8848.09 2915
8848.98 2897
8849.87 2843
8850.75 2861
8851.64 2786
8852.53 2873
8853.42 2838
8854.31 2777
8855.20 2829
8856.08 2859
8856.97 2969
8857.86 2859
8858.75 2917
8859.64 2901
8860.53 2889
8861.42 2789
8862.30 2830
8863.19 2852
8864.08 2746
8864.97 2713
8865.86 2753
8866.75 2719
8867.64 2806
8868.53 2688
8869.42 2664
8870.30 2606
8871.19 2540
8872.08 2542
8872.97 2446
8873.86 2441
8874.75 2408
8875.64 2423
8876.53 2440
8877.42 2385
8878.31 2385
8879.20 2311
8880.09 2380
8880.98 2464
8881.87 2245
8882.76 2402
8883.65 2312
8884.54 2246
8885.43 2285
8886.32 2299
8887.21 2304
8888.10 2235
8888.99 2208
8889.88 2171
8890.77 2141
8891.66 2126
8892.55 2051
8893.44 2160
8894.33 2182
8895.22 2169
8896.11 2056
8897.00 2108
8897.89 2048
8898.78 1966
8899.67 2017
8900.56 2113
8901.45 2065
8902.34 2065
8903.23 2005
8904.12 1939
8905.02 1973
8905.91 1965
8906.80 1951
8907.69 1911
8908.58 1916
8909.47 1966
8910.36 1898
8911.25 1913
8912.14 1876
8913.04 1788
8913.93 1782
8914.82 1874
8915.71 1888
8916.60 1950
8917.49 1924
8918.38 1906
8919.28 1829
8920.17 1863
8921.06 1838
8921.95 1819
8922.84 1812
8923.73 1733
8924.63 1801
8925.52 1834
8926.41 1826
8927.30 1779
8928.19 1792
8929.09 1748
8929.98 1842
8930.87 1731
8931.76 1746
8932.65 1721
8933.55 1693
8934.44 1640
8935.33 1756
8936.22 1736
8937.12 1742
8938.01 1633
8938.90 1698
8939.79 1726
8940.69 1698
8941.58 1723
8942.47 1696
8943.37 1598
8944.26 1592
8945.15 1569
8946.04 1575
8946.94 1596
8947.83 1681
8948.72 1694
8949.62 1611
8950.51 1610
8951.40 1537
8952.30 1536
8953.19 1658
8954.08 1597
8954.98 1615
8955.87 1646
8956.76 1696
8957.66 1586
8958.55 1558
8959.44 1625
8960.34 1641
8961.23 1541
8962.12 1608
8963.02 1531
8963.91 1436
8964.81 1474
8965.70 1522
8966.59 1553
8967.49 1510
8968.38 1593
8969.28 1593
8970.17 1538
8971.06 1571
8971.96 1519
8972.85 1481
8973.75 1462
8974.64 1530
8975.54 1548
8976.43 1569
8977.32 1436
8978.22 1434
8979.11 1438
8980.01 1506
8980.90 1444
8981.80 1528
8982.69 1489
8983.59 1472
8984.48 1498
8985.38 1482
8986.27 1421
8987.17 1430
8988.06 1375
8988.96 1456
8989.85 1421
8990.75 1467
8991.64 1442
8992.54 1408
8993.43 1374
8994.33 1400
8995.22 1373
8996.12 1380
8997.01 1430
8997.91 1372
8998.81 1445
8999.70 1465
9000.60 1462
9001.49 1429
9002.39 1360
9003.28 1293
9004.18 1337
9005.08 1324
9005.97 1324
9006.87 1391
9007.76 1318
9008.66 1322
9009.56 1361
9010.45 1348
9011.35 1446
9012.24 1355
9013.14 1396
9014.04 1348
9014.93 1370
9015.83 1310
9016.73 1273
9017.62 1332
9018.52 1323
9019.42 1429
9020.31 1447
9021.21 1412
9022.11 1383
9023.00 1371
9023.90 1310
9024.80 1334
9025.69 1430
9026.59 1293
9027.49 1367
9028.38 1330
9029.28 1262
9030.18 1337
9031.08 1324
9031.97 1396
9032.87 1397
9033.77 1320
9034.66 1305
9035.56 1350
9036.46 1358
9037.36 1297
9038.25 1333
9039.15 1293
9040.05 1224
9040.95 1134
9041.85 1271
9042.74 1287
9043.64 1369
9044.54 1271
9045.44 1334
9046.33 1348
9047.23 1260
9048.13 1251
9049.03 1293
9049.93 1259
9050.82 1336
9051.72 1340
9052.62 1283
9053.52 1254
9054.42 1387
9055.32 1241
9056.21 1249
9057.11 1326
9058.01 1324
9058.91 1258
9059.81 1315
9060.71 1257
9061.61 1240
9062.50 1280
9063.40 1263
9064.30 1295
9065.20 1421
9066.10 1331
9067.00 1297
9067.90 1272
9068.80 1368
9069.70 1307
9070.60 1350
9071.49 1373
9072.39 1291
9073.29 1289
9074.19 1306
9075.09 1366
9075.99 1373
9076.89 1250
9077.79 1176
9078.69 1230
9079.59 1292
9080.49 1201
9081.39 1262
9082.29 1246
9083.19 1183
9084.09 1277
9084.99 1323
9085.89 1213
9086.79 1160
9087.69 1201
9088.59 1262
9089.49 1349
9090.39 1361
9091.29 1261
9092.19 1279
9093.09 1225
9093.99 1247
9094.89 1184
9095.79 1295
9096.69 1317
9097.59 1304
9098.49 1284
9099.39 1301
9100.29 1191
9101.19 1254
9102.09 1303
9102.99 1318
9103.90 1280
9104.80 1237
9105.70 1204
9106.60 1257
9107.50 1257
9108.40 1244
9109.30 1316
9110.20 1268
9111.10 1222
9112.00 1251
9112.91 1181
9113.81 1178
9114.71 1220
9115.61 1202
9116.51 1175
9117.41 1292
9118.31 1177
9119.22 1246
9120.12 1182
9121.02 1234
9121.92 1150
9122.82 1244
9123.72 1276
9124.63 1203
9125.53 1196
9126.43 1276
9127.33 1339
9128.23 1273
9129.14 1225
9130.04 1247
9130.94 1167
9131.84 1250
9132.74 1257
9133.65 1212
9134.55 1229
9135.45 1203
9136.35 1169
9137.26 1217
9138.16 1172
9139.06 1182
9139.96 1223
9140.87 1240
9141.77 1263
9142.67 1249
9143.57 1212
9144.48 1182
9145.38 1218
9146.28 1249
9147.19 1219
9148.09 1216
9148.99 1218
9149.90 1184
9150.80 1210
9151.70 1280
9152.60 1224
9153.51 1203
9154.41 1254
9155.31 1231
9156.22 1183
9157.12 1175
9158.02 1232
9158.93 1254
9159.83 1199
9160.74 1186
9161.64 1192
9162.54 1277
9163.45 1212
9164.35 1151
9165.25 1089
9166.16 1199
9167.06 1291
9167.97 1285
9168.87 1275
9169.77 1247
9170.68 1203
9171.58 1170
9172.49 1191
9173.39 1192
9174.30 1208
9175.20 1257
9176.10 1288
9177.01 1194
9177.91 1224
9178.82 1190
9179.72 1219
9180.63 1164
9181.53 1207
9182.44 1258
9183.34 1246
9184.25 1308
9185.15 1314
9186.05 1215
9186.96 1181
9187.86 1205
9188.77 1183
9189.67 1247
9190.58 1284
9191.48 1278
9192.39 1218
9193.30 1271
9194.20 1266
9195.11 1216
9196.01 1261
9196.92 1244
9197.82 1227
9198.73 1209
9199.63 1278
9200.54 1249
9201.44 1181
9202.35 1293
9203.26 1323
9204.16 1264
9205.07 1314
9205.97 1261
9206.88 1319
9207.78 1292
9208.69 1198
9209.60 1238
9210.50 1292
9211.41 1314
9212.32 1263
9213.22 1231
9214.13 1221
9215.03 1238
9215.94 1232
9216.85 1181
9217.75 1248
9218.66 1313
9219.57 1223
9220.47 1270
9221.38 1284
9222.29 1240
9223.19 1275
9224.10 1216
9225.01 1180
9225.91 1168
9226.82 1191
9227.73 1259
9228.63 1206
9229.54 1160
9230.45 1235
9231.36 1236
9232.26 1179
9233.17 1197
9234.08 1183
9234.98 1178
9235.89 1219
9236.80 1248
9237.71 1274
9238.61 1194
9239.52 1190
9240.43 1182
9241.34 1134
9242.24 1223
9243.15 1223
9244.06 1270
9244.97 1218
9245.87 1195
9246.78 1286
9247.69 1222
9248.60 1190
9249.51 1169
9250.41 1139
9251.32 1238
9252.23 1209
9253.14 1229
9254.05 1194
9254.96 1240
9255.86 1232
9256.77 1218
9257.68 1204
9258.59 1208
9259.50 1140
9260.41 1179
9261.31 1201
9262.22 1172
9263.13 1145
9264.04 1255
9264.95 1252
9265.86 1212
9266.77 1204
9267.68 1172
9268.58 1206
9269.49 1249
9270.40 1199
9271.31 1158
9272.22 1189
9273.13 1169
9274.04 1165
9274.95 1196
9275.86 1270
9276.77 1203
9277.68 1243
9278.59 1268
9279.50 1337
9280.40 1236
9281.31 1212
9282.22 1223
9283.13 1256
9284.04 1352
9284.95 1240
9285.86 1211
9286.77 1315
9287.68 1309
9288.59 1230
9289.50 1209
9290.41 1214
9291.32 1272
9292.23 1291
9293.14 1223
9294.05 1191
9294.96 1166
9295.87 1208
9296.78 1259
9297.69 1264
9298.60 1302
9299.52 1231
9300.43 1210
9301.34 1137
9302.25 1227
9303.16 1226
9304.07 1154
9304.98 1140
9305.89 1237
9306.80 1253
9307.71 1214
9308.62 1255
9309.53 1246
9310.44 1302
9311.36 1253
9312.27 1219
9313.18 1281
9314.09 1252
9315.00 1228
9315.91 1209
9316.82 1287
9317.73 1229
9318.64 1246
9319.56 1160
9320.47 1268
9321.38 1175
9322.29 1208
9323.20 1154
9324.11 1149
9325.03 1204
9325.94 1240
9326.85 1201
9327.76 1251
9328.67 1256
9329.59 1254
9330.50 1214
9331.41 1164
9332.32 1217
9333.23 1189
9334.15 1170
9335.06 1225
9335.97 1219
9336.88 1198
9337.79 1115
9338.71 1238
9339.62 1255
9340.53 1163
9341.44 1244
9342.36 1218
9343.27 1261
9344.18 1297
9345.09 1274
9346.01 1194
9346.92 1285
9347.83 1269
9348.75 1348
9349.66 1322
9350.57 1227
9351.48 1231
9352.40 1339
9353.31 1303
9354.22 1238
9355.14 1228
9356.05 1254
9356.96 1273
9357.88 1256
9358.79 1273
9359.70 1209
9360.62 1228
9361.53 1247
9362.44 1248
9363.36 1234
9364.27 1240
9365.19 1245
9366.10 1325
9367.01 1341
9367.93 1216
9368.84 1229
9369.75 1271
9370.67 1234
9371.58 1196
9372.50 1253
9373.41 1314
9374.32 1321
9375.24 1343
9376.15 1280
9377.07 1208
9377.98 1214
9378.90 1224
9379.81 1214
9380.72 1260
9381.64 1278
9382.55 1301
9383.47 1324
9384.38 1271
9385.30 1244
9386.21 1265
9387.13 1404
9388.04 1373
9388.96 1377
9389.87 1340
9390.79 1287
9391.70 1345
9392.62 1277
9393.53 1349
9394.45 1393
9395.36 1432
9396.28 1426
9397.19 1362
9398.11 1345
9399.02 1482
9399.94 1490
9400.85 1422
9401.77 1377
9402.68 1441
9403.60 1344
9404.52 1337
9405.43 1483
9406.35 1462
9407.26 1449
9408.18 1419
9409.09 1393
9410.01 1365
9410.93 1349
9411.84 1391
9412.76 1454
9413.67 1317
9414.59 1405
9415.51 1416
9416.42 1367
9417.34 1416
9418.26 1410
9419.17 1324
9420.09 1344
9421.00 1374
9421.92 1274
9422.84 1360
9423.75 1389
9424.67 1363
9425.59 1395
9426.50 1329
9427.42 1386
9428.34 1444
9429.25 1375
9430.17 1398
9431.09 1491
9432.00 1473
9432.92 1428
9433.84 1465
9434.76 1456
9435.67 1513
9436.59 1474
9437.51 1451
9438.42 1466
9439.34 1455
9440.26 1497
9441.18 1501
9442.09 1518
9443.01 1496
9443.93 1545
9444.85 1567
9445.76 1610
9446.68 1465
9447.60 1556
9448.52 1546
9449.43 1525
9450.35 1496
9451.27 1549
9452.19 1664
9453.11 1744
9454.02 1921
9454.94 1887
9455.86 1946
9456.78 1917
9457.70 1986
9458.62 2060
9459.53 2054
9460.45 1965
9461.37 1827
9462.29 1726
9463.21 1696
9464.13 1574
9465.04 1640
9465.96 1517
9466.88 1484
9467.80 1487
9468.72 1480
9469.64 1586
9470.56 1482
9471.48 1405
9472.39 1463
9473.31 1567
9474.23 1505
9475.15 1495
9476.07 1511
9476.99 1536
9477.91 1364
9478.83 1373
9479.75 1416
9480.67 1421
9481.59 1532
9482.51 1568
9483.42 1576
9484.34 1602
9485.26 1519
9486.18 1629
9487.10 1528
9488.02 1497
9488.94 1543
9489.86 1567
9490.78 1528
9491.70 1514
9492.62 1566
9493.54 1490
9494.46 1593
9495.38 1615
9496.30 1559
9497.22 1488
9498.14 1391
9499.06 1519
9499.98 1550
9500.90 1475
9501.82 1485
9502.74 1463
9503.66 1383
9504.58 1417
9505.50 1463
9506.43 1484
9507.35 1436
9508.27 1354
9509.19 1368
9510.11 1510
9511.03 1479
9511.95 1449
9512.87 1430
9513.79 1477
9514.71 1469
9515.63 1487
9516.55 1531
9517.48 1550
9518.40 1585
9519.32 1516
9520.24 1595
9521.16 1573
9522.08 1548
9523.00 1463
9523.92 1512
9524.85 1541
9525.77 1476
9526.69 1476
9527.61 1554
9528.53 1529
9529.45 1576
9530.38 1514
9531.30 1552
9532.22 1527
9533.14 1537
9534.06 1580
9534.98 1625
9535.91 1663
9536.83 1690
9537.75 1676
9538.67 1671
9539.60 1693
9540.52 1560
9541.44 1575
9542.36 1575
9543.28 1565
9544.21 1485
9545.13 1539
9546.05 1603
9546.97 1641
9547.90 1579
9548.82 1568
9549.74 1497
9550.66 1439
9551.59 1598
9552.51 1529
9553.43 1519
9554.36 1546
9555.28 1570
9556.20 1540
9557.13 1542
9558.05 1574
9558.97 1532
9559.89 1489
9560.82 1426
9561.74 1539
9562.66 1573
9563.59 1521
9564.51 1493
9565.43 1547
9566.36 1546
9567.28 1575
9568.20 1488
9569.13 1541
9570.05 1520
9570.98 1419
9571.90 1447
9572.82 1477
9573.75 1492
9574.67 1466
9575.60 1529
9576.52 1510
9577.44 1459
9578.37 1545
9579.29 1484
9580.22 1523
9581.14 1537
9582.06 1427
9582.99 1442
9583.91 1505
9584.84 1603
9585.76 1600
9586.69 1535
9587.61 1603
9588.53 1553
9589.46 1512
9590.38 1544
9591.31 1625
9592.23 1610
9593.16 1502
9594.08 1552
9595.01 1596
9595.93 1575
9596.86 1590
9597.78 1588
9598.71 1586
9599.63 1688
9600.56 1701
9601.48 1735
9602.41 1711
9603.33 1572
9604.26 1600
9605.18 1647
9606.11 1696
9607.03 1656
9607.96 1628
9608.89 1613
9609.81 1657
9610.74 1675
9611.66 1655
9612.59 1726
9613.51 1728
9614.44 1669
9615.37 1569
9616.29 1693
9617.22 1688
9618.14 1711
9619.07 1684
9620.00 1678
9620.92 1711
9621.85 1645
9622.77 1602
9623.70 1594
9624.63 1719
9625.55 1715
9626.48 1705
9627.41 1693
9628.33 1850
9629.26 1813
9630.19 1862
9631.11 1802
9632.04 1776
9632.97 1843
9633.89 1842
9634.82 1864
9635.75 1851
9636.67 1854
9637.60 1860
9638.53 1892
9639.45 1854
9640.38 1791
9641.31 1934
9642.23 1820
9643.16 1867
9644.09 1840
9645.02 1831
9645.94 1865
9646.87 1964
9647.80 1992
9648.73 1943
9649.65 2062
9650.58 2062
9651.51 2139
9652.44 2125
9653.36 2115
9654.29 2118
9655.22 2115
9656.15 2150
9657.08 2035
9658.00 2096
9658.93 2137
9659.86 2040
9660.79 2118
9661.72 1984
9662.64 2112
9663.57 2118
9664.50 2014
9665.43 2055
9666.36 2068
9667.28 2025
9668.21 2090
9669.14 2168
9670.07 2140
9671.00 2212
9671.93 2223
9672.86 2119
9673.78 2040
9674.71 2125
9675.64 2133
9676.57 2135
9677.50 2084
9678.43 2083
9679.36 2219
9680.29 2216
9681.21 2161
9682.14 2120
9683.07 2247
9684.00 2209
9684.93 2211
9685.86 2259
9686.79 2216
9687.72 2149
9688.65 2209
9689.58 2239
9690.51 2251
9691.44 2127
9692.37 2149
9693.30 2260
9694.23 2228
9695.16 2299
9696.09 2183
9697.02 2237
9697.94 2325
9698.87 2357
9699.80 2537
9700.73 2621
9701.66 2765
9702.59 2836
9703.52 2840
9704.45 2828
9705.39 2776
9706.32 2664
9707.25 2633
9708.18 2588
9709.11 2473
9710.04 2352
9710.97 2367
9711.90 2297
9712.83 2241
9713.76 2255
9714.69 2123
9715.62 2253
9716.55 2280
9717.48 2188
9718.41 2290
9719.34 2158
9720.27 2326
9721.21 2318
9722.14 2185
9723.07 2130
9724.00 2024
9724.93 2045
9725.86 2161
9726.79 2006
9727.72 1970
9728.65 1871
9729.59 1920
9730.52 1879
9731.45 1978
9732.38 1995
9733.31 1910
9734.24 1979
9735.17 1949
9736.11 1936
9737.04 1992
9737.97 2082
9738.90 2039
9739.83 1905
9740.77 1920
9741.70 2076
9742.63 1976
9743.56 1956
9744.49 1811
9745.43 1758
9746.36 1802
9747.29 1762
9748.22 1753
9749.15 1812
9750.09 1816
9751.02 1767
9751.95 1840
9752.88 1708
9753.82 1693
9754.75 1704
9755.68 1689
9756.61 1802
9757.55 1776
9758.48 1728
9759.41 1693
9760.35 1674
9761.28 1704
9762.21 1572
9763.14 1646
9764.08 1758
9765.01 1744
9765.94 1749
9766.88 1759
9767.81 1753
9768.74 1770
9769.68 1789
9770.61 1777
9771.54 1778
9772.48 1700
9773.41 1656
9774.34 1750
9775.28 1710
9776.21 1660
9777.14 1745
9778.08 1759
9779.01 1776
9779.94 1792
9780.88 1918
9781.81 1886
9782.75 1788
9783.68 1781
9784.61 1758
9785.55 1760
9786.48 1789
9787.42 1804
9788.35 1810
9789.28 1671
9790.22 1662
9791.15 1637
9792.09 1716
9793.02 1669
9793.96 1715
9794.89 1712
9795.83 1642
9796.76 1637
9797.69 1678
9798.63 1586
9799.56 1602
9800.50 1589
9801.43 1550
9802.37 1614
9803.30 1480
9804.24 1522
9805.17 1534
9806.11 1535
9807.04 1480
9807.98 1429
9808.91 1442
9809.85 1514
9810.78 1459
9811.72 1428
9812.65 1441
9813.59 1405
9814.53 1423
9815.46 1322
9816.40 1294
9817.33 1344
9818.27 1443
9819.20 1431
9820.14 1363
9821.07 1382
9822.01 1426
9822.95 1340
9823.88 1386
9824.82 1440
9825.75 1403
9826.69 1358
9827.63 1359
9828.56 1308
9829.50 1350
9830.43 1400
9831.37 1388
9832.31 1366
9833.24 1379
9834.18 1369
9835.12 1323
9836.05 1284
9836.99 1375
9837.93 1395
9838.86 1279
9839.80 1305
9840.73 1284
9841.67 1363
9842.61 1289
9843.55 1307
9844.48 1239
9845.42 1266
9846.36 1324
9847.29 1365
9848.23 1339
9849.17 1367
9850.10 1301
9851.04 1285
9851.98 1351
9852.92 1329
9853.85 1329
9854.79 1249
9855.73 1284
9856.67 1278
9857.60 1295
9858.54 1322
9859.48 1274
9860.42 1364
9861.35 1339
9862.29 1264
9863.23 1230
9864.17 1281
9865.10 1394
9866.04 1254
9866.98 1197
9867.92 1325
9868.86 1331
9869.79 1338
9870.73 1233
9871.67 1339
9872.61 1267
9873.55 1169
9874.48 1166
9875.42 1223
9876.36 1301
9877.30 1264
9878.24 1299
9879.18 1228
9880.12 1236
9881.05 1283
9881.99 1299
9882.93 1293
9883.87 1230
9884.81 1257
9885.75 1158
9886.69 1263
9887.63 1224
9888.56 1177
9889.50 1244
9890.44 1234
9891.38 1268
9892.32 1218
9893.26 1294
9894.20 1301
9895.14 1308
9896.08 1201
9897.02 1319
9897.96 1285
9898.90 1224
9899.84 1312
9900.77 1247
9901.71 1231
9902.65 1219
9903.59 1226
9904.53 1199
9905.47 1217
9906.41 1256
9907.35 1172
9908.29 1192
9909.23 1200
9910.17 1185
9911.11 1185
9912.05 1212
9912.99 1200
9913.93 1194
9914.87 1245
9915.81 1238
9916.75 1194
9917.69 1232
9918.63 1250
9919.57 1188
9920.52 1221
9921.46 1275
9922.40 1231
9923.34 1226
9924.28 1260
9925.22 1243
9926.16 1274
9927.10 1338
9928.04 1398
9928.98 1507
9929.92 1581
9930.86 1554
9931.80 1562
9932.75 1541
9933.69 1539
9934.63 1475
9935.57 1400
9936.51 1452
9937.45 1255
9938.39 1264
9939.33 1268
9940.28 1191
9941.22 1177
9942.16 1131
9943.10 1255
9944.04 1149
9944.98 1106
9945.92 1200
9946.87 1129
9947.81 1156
9948.75 1246
9949.69 1180
9950.63 1175
9951.58 1141
9952.52 1194
9953.46 1118
9954.40 1117
9955.34 1112
9956.29 1152
9957.23 1186
9958.17 1098
9959.11 1100
9960.06 1120
9961.00 1122
9961.94 1187
9962.88 1138
9963.83 1167
9964.77 1101
9965.71 1189
9966.65 1162
9967.60 1161
9968.54 1154
9969.48 1123
9970.42 1088
9971.37 1146
9972.31 1173
9973.25 1110
9974.20 1028
9975.14 1021
9976.08 1079
9977.03 1109
9977.97 1133
9978.91 1092
9979.86 1067
9980.80 1120
9981.74 1071
9982.69 1060
9983.63 1094
9984.57 1026
9985.52 1096
9986.46 1028
9987.40 1045
9988.35 1141
9989.29 1128
9990.23 1137
9991.18 1144
9992.12 1078
9993.07 1030
9994.01 1021
9994.95 1049
9995.90 1030
9996.84 1155
9997.79 1183
9998.73 1169
9999.67 1080
10000.62 1080
10001.56 1047
10002.51 1049
10003.45 1104
10004.40 1082
10005.34 1028
10006.29 1186
10007.23 1179
10008.17 1078
10009.12 1105
10010.06 1125
10011.01 1098
10011.95 1060
10012.90 1104
10013.84 1129
10014.79 1083
10015.73 1112
10016.68 1041
10017.62 1106
10018.57 1090
10019.51 1070
10020.46 1012
10021.40 1113
10022.35 1162
10023.29 1152
10024.24 1035
10025.19 1115
10026.13 1161
10027.08 1087
10028.02 1076
10028.97 1141
10029.91 1105
10030.86 1090
10031.80 1091
10032.75 1074
10033.70 1089
10034.64 1038
10035.59 973
10036.53 1011
10037.48 1071
10038.43 1050
10039.37 1067
10040.32 1094
10041.26 1086
10042.21 1100
10043.16 1093
10044.10 977
10045.05 997
10046.00 955
10046.94 968
10047.89 1039
10048.84 1000
10049.78 1009
10050.73 1103
10051.68 1062
10052.62 1080
10053.57 1003
10054.52 994
10055.46 980
10056.41 1002
10057.36 1069
10058.30 1040
10059.25 990
10060.20 1001
10061.15 1015
10062.09 1013
10063.04 1012
10063.99 980
10064.93 1029
10065.88 981
10066.83 969
10067.78 1000
10068.72 938
10069.67 975
10070.62 983
10071.57 1002
10072.51 1031
10073.46 967
10074.41 948
10075.36 962
10076.31 1021
10077.25 974
10078.20 982
10079.15 995
10080.10 1035
10081.05 997
10081.99 1036
10082.94 1037
10083.89 1019
10084.84 1086
10085.79 979
10086.74 981
10087.68 997
10088.63 1016
10089.58 948
10090.53 1028
10091.48 1054
10092.43 1015
10093.37 946
10094.32 922
10095.27 1013
10096.22 970
10097.17 1009
10098.12 1039
10099.07 1028
10100.02 984
10100.97 975
10101.91 1004
10102.86 1025
10103.81 1000
10104.76 980
10105.71 965
10106.66 886
10107.61 926
10108.56 1027
10109.51 1026
10110.46 948
10111.41 958
10112.36 957
10113.31 1002
10114.26 973
10115.21 970
10116.16 982
10117.11 940
10118.06 951
10119.01 1118
10119.96 998
10120.91 949
10121.86 982
10122.81 977
10123.76 937
10124.71 1001
10125.66 970
10126.61 1039
10127.56 971
10128.51 919
10129.46 945
10130.41 1005
10131.36 1014
10132.31 925
10133.26 954
10134.21 983
10135.16 992
10136.11 1007
10137.06 930
10138.01 971
10138.96 1026
10139.91 1005
10140.86 937
10141.82 926
10142.77 970
10143.72 959
10144.67 907
10145.62 966
10146.57 1015
10147.52 930
10148.47 971
10149.42 959
10150.38 936
10151.33 905
10152.28 925
10153.23 1017
10154.18 1063
10155.13 1021
10156.09 1060
10157.04 1070
10157.99 1031
10158.94 1061
10159.89 980
10160.84 1035
10161.80 1036
10162.75 953
10163.70 1005
10164.65 1046
10165.60 1024
10166.56 1004
10167.51 1030
10168.46 988
10169.41 922
10170.36 938
10171.32 961
10172.27 917
10173.22 938
10174.17 981
10175.13 1043
10176.08 990
10177.03 1037
10177.98 1002
10178.94 1013
10179.89 1040
10180.84 1017
10181.80 992
10182.75 941
10183.70 1009
10184.65 1007
10185.61 932
10186.56 1041
10187.51 992
10188.47 924
10189.42 993
10190.37 1039
10191.33 1050
10192.28 935
10193.23 1017
10194.19 982
10195.14 1013
10196.09 993
10197.05 1085
10198.00 1026
10198.95 986
10199.91 993
10200.86 972
10201.82 979
10202.77 1006
10203.72 999
10204.68 1023
10205.63 947
10206.58 1032
10207.54 1050
10208.49 1007
10209.45 1016
10210.40 1041
10211.36 1035
10212.31 1020
10213.26 1014
10214.22 1044
10215.17 980
10216.13 1003
10217.08 1014
10218.04 950
10218.99 982
10219.94 1022
10220.90 1030
10221.85 1007
10222.81 1038
10223.76 983
10224.72 1023
10225.67 995
10226.63 1007
10227.58 1003
10228.54 983
10229.49 988
10230.45 938
10231.40 921
10232.36 1018
10233.31 1047
10234.27 1016
10235.22 1078
10236.18 988
10237.14 1001
10238.09 1037
10239.05 1120
10240.00 1072
10240.96 1020
10241.91 1003
10242.87 1085
10243.82 1036
10244.78 1049
10245.74 976
10246.69 1057
10247.65 986
10248.60 936
10249.56 990
10250.52 996
10251.47 991
10252.43 929
10253.38 916
10254.34 891
10255.30 966
10256.25 961
10257.21 975
10258.17 983
10259.12 979
10260.08 965
10261.04 939
10261.99 931
10262.95 997
10263.91 955
10264.86 890
10265.82 935
10266.78 918
10267.73 955
10268.69 865
10269.65 885
10270.60 879
10271.56 872
10272.52 944
10273.47 933
10274.43 890
10275.39 935
10276.35 1012
10277.30 959
10278.26 1002
10279.22 957
10280.18 881
10281.13 980
10282.09 886
10283.05 868
10284.01 904
10284.96 879
10285.92 884
10286.88 1004
10287.84 935
10288.79 907
10289.75 853
10290.71 910
10291.67 968
10292.63 956
10293.58 884
10294.54 926
10295.50 945
10296.46 923
10297.42 846
10298.38 892
10299.33 933
10300.29 940
10301.25 910
10302.21 842
10303.17 943
10304.13 905
10305.08 864
10306.04 871
10307.00 932
10307.96 1026
10308.92 923
10309.88 865
10310.84 846
10311.80 863
10312.75 875
10313.71 869
10314.67 984
10315.63 934
10316.59 929
10317.55 906
10318.51 955
10319.47 879
10320.43 888
10321.39 878
10322.35 886
10323.31 959
10324.27 936
10325.23 883
10326.18 894
10327.14 891
10328.10 923
10329.06 899
10330.02 867
10330.98 863
10331.94 841
10332.90 910
10333.86 893
10334.82 825
10335.78 903
10336.74 889
10337.70 873
10338.66 826
10339.62 839
10340.58 883
10341.54 914
10342.50 850
10343.46 868
10344.43 815
10345.39 888
10346.35 950
10347.31 929
10348.27 876
10349.23 914
10350.19 872
10351.15 928
10352.11 966
10353.07 883
10354.03 914
10354.99 930
10355.95 895
10356.91 865
10357.88 879
10358.84 922
10359.80 913
10360.76 942
10361.72 925
10362.68 937
10363.64 892
10364.60 940
10365.57 970
10366.53 919
10367.49 971
10368.45 1034
10369.41 986
10370.37 888
10371.34 907
10372.30 925
10373.26 871
10374.22 892
10375.18 884
10376.14 925
10377.11 916
10378.07 930
10379.03 865
10379.99 952
10380.95 876
10381.92 885
10382.88 832
10383.84 825
10384.80 868
10385.77 901
10386.73 894
10387.69 880
10388.65 871
10389.62 827
10390.58 899
10391.54 872
10392.50 907
10393.47 860
10394.43 832
10395.39 827
10396.35 865
10397.32 905
10398.28 887
10399.24 899
10400.21 915
10401.17 811
10402.13 848
10403.10 789
10404.06 885
10405.02 865
10405.99 882
10406.95 858
10407.91 878
10408.88 862
10409.84 900
10410.80 926
10411.77 844
10412.73 890
10413.69 897
10414.66 901
10415.62 849
10416.58 899
10417.55 913
10418.51 939
10419.48 943
10420.44 910
10421.40 938
10422.37 943
10423.33 939
10424.30 951
10425.26 938
10426.23 1032
10427.19 945
10428.15 941
10429.12 921
10430.08 948
10431.05 932
10432.01 914
10432.98 978
10433.94 929
10434.91 872
10435.87 907
10436.83 912
10437.80 963
10438.76 899
10439.73 853
10440.69 902
10441.66 932
10442.62 903
10443.59 904
10444.55 845
10445.52 941
10446.48 951
10447.45 928
10448.41 938
10449.38 944
10450.35 932
10451.31 907
10452.28 872
10453.24 910
10454.21 842
10455.17 909
10456.14 867
10457.10 809
10458.07 935
10459.04 897
10460.00 908
10460.97 891
10461.93 820
10462.90 836
10463.87 869
10464.83 865
10465.80 823
10466.76 864
10467.73 894
10468.70 873
10469.66 863
10470.63 850
10471.59 798
10472.56 870
10473.53 913
10474.49 896
10475.46 916
10476.43 932
10477.39 831
10478.36 851
10479.33 907
10480.29 853
10481.26 895
10482.23 881
10483.19 926
10484.16 885
10485.13 916
10486.09 932
10487.06 912
10488.03 882
10489.00 900
10489.96 869
10490.93 879
10491.90 953
10492.87 889
10493.83 932
10494.80 847
10495.77 877
10496.73 906
10497.70 912
10498.67 917
10499.64 912
10500.61 920
10501.57 906
10502.54 862
10503.51 934
10504.48 1061
10505.44 926
10506.41 906
10507.38 834
10508.35 930
10509.32 876
10510.28 942
10511.25 914
10512.22 945
10513.19 923
10514.16 937
10515.13 902
10516.09 945
10517.06 988
10518.03 978
10519.00 904
10519.97 975
10520.94 978
10521.91 889
10522.87 942
10523.84 881
10524.81 909
10525.78 870
10526.75 950
10527.72 843
10528.69 884
10529.66 930
10530.63 937
10531.59 940
10532.56 893
10533.53 906
10534.50 912
10535.47 947
10536.44 905
10537.41 903
10538.38 953
10539.35 927
10540.32 956
10541.29 959
10542.26 1020
10543.23 970
10544.20 936
10545.17 939
10546.14 869
10547.11 947
10548.08 978
10549.05 894
10550.02 927
10550.99 950
10551.96 935
10552.93 930
10553.90 897
10554.87 940
10555.84 891
10556.81 966
10557.78 1003
10558.75 1023
10559.72 966
10560.69 942
10561.66 1004
10562.63 1060
10563.60 1008
10564.57 985
10565.54 1058
10566.51 1119
10567.48 1024
10568.45 1031
10569.42 1053
10570.40 1053
10571.37 1008
10572.34 972
10573.31 959
10574.28 987
10575.25 911
10576.22 936
10577.19 950
10578.16 956
10579.14 933
10580.11 891
10581.08 903
10582.05 889
10583.02 850
10583.99 993
10584.96 971
10585.94 903
10586.91 964
10587.88 905
10588.85 932
10589.82 989
10590.79 977
10591.77 911
10592.74 913
10593.71 920
10594.68 1006
10595.65 989
10596.63 1004
10597.60 900
10598.57 903
10599.54 940
10600.52 934
10601.49 918
10602.46 905
10603.43 1053
10604.41 1017
10605.38 919
10606.35 929
10607.32 943
10608.30 936
10609.27 917
10610.24 956
10611.21 895
10612.19 865
10613.16 953
10614.13 934
10615.11 946
10616.08 934
10617.05 975
10618.02 991
10619.00 924
10619.97 898
10620.94 863
10621.92 881
10622.89 930
10623.86 945
10624.84 914
10625.81 900
10626.78 971
10627.76 957
10628.73 916
10629.71 913
10630.68 898
10631.65 919
10632.63 971
10633.60 954
10634.57 937
10635.55 968
10636.52 1019
10637.50 1029
10638.47 1044
10639.44 970
10640.42 973
10641.39 986
10642.37 923
10643.34 954
10644.31 1013
10645.29 982
10646.26 991
10647.24 1014
10648.21 1032
10649.19 911
10650.16 957
10651.14 924
10652.11 927
10653.09 921
10654.06 900
10655.04 912
10656.01 856
10656.98 863
10657.96 843
10658.93 924
10659.91 929
10660.88 954
10661.86 949
10662.84 896
10663.81 907
10664.79 932
10665.76 1001
10666.74 940
10667.71 897
10668.69 894
10669.66 930
10670.64 950
10671.61 919
10672.59 906
10673.56 899
10674.54 875
10675.52 885
10676.49 957
10677.47 901
10678.44 915
10679.42 947
10680.40 939
10681.37 903
10682.35 897
10683.32 935
10684.30 910
10685.28 956
10686.25 906
10687.23 962
10688.20 953
10689.18 927
10690.16 942
10691.13 939
10692.11 856
10693.09 893
10694.06 941
10695.04 971
10696.02 869
10696.99 931
10697.97 881
10698.95 864
10699.92 865
10700.90 892
10701.88 929
10702.85 907
10703.83 910
10704.81 885
10705.79 924
10706.76 918
10707.74 961
10708.72 904
10709.70 883
10710.67 863
10711.65 925
10712.63 891
10713.60 888
10714.58 857
10715.56 847
10716.54 923
10717.52 870
10718.49 889
10719.47 893
10720.45 891
10721.43 951
10722.40 939
10723.38 910
10724.36 906
10725.34 868
10726.32 842
10727.29 871
10728.27 919
10729.25 929
10730.23 920
10731.21 848
10732.19 875
10733.16 903
10734.14 897
10735.12 870
10736.10 884
10737.08 846
10738.06 762
10739.03 834
10740.01 885
10740.99 825
10741.97 819
10742.95 863
10743.93 817
10744.91 847
10745.89 858
10746.87 844
10747.84 854
10748.82 871
10749.80 874
10750.78 899
10751.76 929
10752.74 940
10753.72 879
10754.70 917
10755.68 861
10756.66 828
10757.64 843
10758.62 858
10759.60 887
10760.58 820
10761.56 846
10762.54 818
10763.52 858
10764.50 908
10765.48 897
10766.45 864
10767.43 886
10768.41 909
10769.39 897
10770.38 905
10771.36 913
10772.34 892
10773.32 887
10774.30 867
10775.28 876
10776.26 877
10777.24 895
10778.22 915
10779.20 933
10780.18 944
10781.16 958
10782.14 858
10783.12 930
10784.10 926
10785.08 888
10786.06 863
10787.04 912
10788.02 877
10789.00 904
10789.99 946
10790.97 943
10791.95 866
10792.93 931
10793.91 969
10794.89 961
10795.87 968
10796.85 883
10797.84 861
10798.82 881
10799.80 905
10800.78 1015
10801.76 908
10802.74 969
10803.72 989
10804.71 958
10805.69 916
10806.67 951
10807.65 980
10808.63 941
10809.61 965
10810.60 969
10811.58 928
10812.56 927
10813.54 964
10814.52 911
10815.51 879
10816.49 904
10817.47 899
10818.45 876
10819.44 881
10820.42 955
10821.40 954
10822.38 969
10823.37 942
10824.35 899
10825.33 963
10826.31 974
10827.30 954
10828.28 940
10829.26 947
10830.24 933
10831.23 909
10832.21 899
10833.19 952
10834.18 980
10835.16 888
10836.14 902
10837.13 917
10838.11 926
10839.09 956
10840.07 962
10841.06 919
10842.04 989
10843.02 946
10844.01 971
10844.99 972
10845.98 925
10846.96 903
10847.94 941
10848.93 1008
10849.91 1039
10850.89 1019
10851.88 1039
10852.86 1069
10853.84 979
10854.83 1015
10855.81 1037
10856.80 962
10857.78 1004
10858.77 993
10859.75 975
10860.73 995
10861.72 1044
10862.70 1075
10863.69 1025
10864.67 1041
10865.66 1012
10866.64 1009
10867.62 973
10868.61 1020
10869.59 1022
10870.58 980
10871.56 1005
10872.55 1016
10873.53 1064
10874.52 1077
10875.50 1108
10876.49 1012
10877.47 1017
10878.46 1093
10879.44 1086
10880.43 1079
10881.41 1027
10882.40 969
10883.38 993
10884.37 1046
10885.35 1053
10886.34 1058
10887.32 1065
10888.31 1099
10889.29 1076
10890.28 1135
10891.27 1061
10892.25 1065
10893.24 1094
10894.22 1087
10895.21 1030
10896.19 1087
10897.18 1048
10898.17 994
10899.15 1080
10900.14 1076
10901.12 1127
10902.11 1106
10903.10 1075
10904.08 1079
10905.07 1053
10906.05 1080
10907.04 1157
10908.03 1184
10909.01 1159
10910.00 1138
10910.99 1151
10911.97 1148
10912.96 1113
10913.95 1145
10914.93 1179
10915.92 1285
10916.91 1192
10917.89 1164
10918.88 1162
10919.87 1223
10920.85 1171
10921.84 1200
10922.83 1188
10923.81 1230
10924.80 1196
10925.79 1197
10926.78 1210
10927.76 1290
10928.75 1162
10929.74 1196
10930.73 1210
10931.71 1264
10932.70 1235
10933.69 1195
10934.68 1204
10935.66 1192
10936.65 1201
10937.64 1146
10938.63 1213
10939.61 1269
10940.60 1308
10941.59 1206
10942.58 1285
10943.57 1258
10944.55 1222
10945.54 1215
10946.53 1204
10947.52 1258
10948.51 1307
10949.49 1290
10950.48 1264
10951.47 1333
10952.46 1336
10953.45 1381
10954.44 1295
10955.42 1374
10956.41 1330
10957.40 1401
10958.39 1401
10959.38 1447
10960.37 1462
10961.36 1565
10962.34 1528
10963.33 1564
10964.32 1562
10965.31 1484
10966.30 1489
10967.29 1574
10968.28 1525
10969.27 1402
10970.26 1451
10971.25 1435
10972.24 1303
10973.22 1307
10974.21 1278
10975.20 1338
10976.19 1394
10977.18 1346
10978.17 1375
10979.16 1349
10980.15 1301
10981.14 1349
10982.13 1348
10983.12 1382
10984.11 1289
10985.10 1363
10986.09 1283
10987.08 1327
10988.07 1361
10989.06 1351
10990.05 1360
10991.04 1400
10992.03 1340
10993.02 1318
10994.01 1361
10995.00 1402
10995.99 1439
10996.98 1420
10997.97 1412
10998.96 1484
10999.95 1544
11000.94 1502
11001.93 1662
11002.92 1830
11003.92 1822
11004.91 1706
11005.90 1748
11006.89 1780
11007.88 1763
11008.87 1636
11009.86 1587
11010.85 1641
11011.84 1582
11012.83 1476
11013.82 1422
11014.82 1356
11015.81 1363
11016.80 1279
11017.79 1350
11018.78 1231
11019.77 1211
11020.76 1257
11021.76 1241
11022.75 1205
11023.74 1192
11024.73 1253
11025.72 1289
11026.71 1232
11027.70 1219
11028.70 1177
11029.69 1187
11030.68 1208
11031.67 1296
11032.66 1199
11033.66 1159
11034.65 1220
11035.64 1207
11036.63 1150
11037.62 1121
11038.62 1173
11039.61 1247
11040.60 1169
11041.59 1155
11042.59 1244
11043.58 1272
11044.57 1269
11045.56 1206
11046.56 1168
11047.55 1204
11048.54 1204
11049.53 1116
11050.53 1148
11051.52 1154
11052.51 1175
11053.51 1225
11054.50 1106
11055.49 1158
11056.49 1124
11057.48 1048
11058.47 1126
11059.46 1133
11060.46 1129
11061.45 1130
11062.44 1079
11063.44 1151
11064.43 1223
11065.42 1107
11066.42 1111
11067.41 1106
11068.41 1165
11069.40 1066
11070.39 1137
11071.39 1118
11072.38 1041
11073.37 1076
11074.37 1106
11075.36 1129
11076.36 1071
11077.35 1157
11078.34 1149
11079.34 1088
11080.33 1075
11081.33 1133
11082.32 1103
11083.31 1125
11084.31 1154
11085.30 1111
11086.30 1058
11087.29 1035
11088.29 1161
11089.28 1158
11090.28 1070
11091.27 1057
11092.27 1064
11093.26 1079
11094.25 1118
11095.25 1057
11096.24 1023
11097.24 1119
11098.23 1122
11099.23 1114
11100.22 1109
11101.22 1057
11102.21 1091
11103.21 1107
11104.20 1037
11105.20 1109
11106.20 1063
11107.19 1036
11108.19 1080
11109.18 1120
11110.18 1067
11111.17 1076
11112.17 1090
11113.16 1057
11114.16 1029
11115.15 1060
11116.15 1067
11117.15 973
11118.14 1016
11119.14 1075
11120.13 1054
11121.13 996
11122.13 1019
11123.12 1041
11124.12 1000
11125.11 1022
11126.11 981
11127.11 1022
11128.10 1015
11129.10 1029
11130.10 1032
11131.09 945
11132.09 945
11133.09 984
11134.08 1006
11135.08 958
11136.07 989
11137.07 987
11138.07 1003
11139.07 996
11140.06 999
11141.06 1033
11142.06 978
11143.05 936
11144.05 970
11145.05 981
11146.04 992
11147.04 991
11148.04 972
11149.04 949
11150.03 982
11151.03 954
11152.03 1006
11153.02 990
11154.02 990
11155.02 1027
11156.02 991
11157.01 1027
11158.01 1020
11159.01 1021
11160.01 953
11161.01 975
11162.00 916
11163.00 968
11164.00 998
11165.00 980
11165.99 985
11166.99 1067
11167.99 992
11168.99 964
11169.99 1004
11170.99 952
11171.98 922
11172.98 977
11173.98 959
11174.98 932
11175.98 890
11176.98 991
11177.97 999
11178.97 965
11179.97 950
11180.97 1013
11181.97 947
11182.97 909
11183.97 919
11184.96 996
11185.96 944
11186.96 915
11187.96 926
11188.96 923
11189.96 920
11190.96 957
11191.96 975
11192.96 987
11193.96 957
11194.96 933
11195.96 908
11196.95 924
11197.95 947
11198.95 973
11199.95 932
11200.95 960
11201.95 920
11202.95 914
11203.95 933
11204.95 948
11205.95 979
11206.95 893
11207.95 980
11208.95 956
11209.95 976
11210.95 936
11211.95 983
11212.95 966
11213.95 935
11214.95 914
11215.95 961
11216.95 919
11217.95 955
11218.95 949
11219.95 924
11220.95 909
11221.95 953
11222.95 965
11223.95 854
11224.95 939
11225.96 936
11226.96 893
11227.96 937
11228.96 994
11229.96 994
11230.96 1054
11231.96 1037
11232.96 985
11233.96 942
11234.96 967
11235.96 904
11236.97 950
11237.97 947
11238.97 898
11239.97 991
11240.97 999
11241.97 919
11242.97 876
11243.98 925
11244.98 955
11245.98 936
11246.98 870
11247.98 868
11248.98 898
11249.98 968
11250.99 1029
11251.99 992
11252.99 995
11253.99 1060
11254.99 1068
11256.00 964
11257.00 888
11258.00 925
11259.00 956
11260.00 989
11261.01 926
11262.01 1006
11263.01 981
11264.01 949
11265.02 996
11266.02 1019
11267.02 927
11268.02 959
11269.03 987
11270.03 970
11271.03 905
11272.03 969
11273.04 944
11274.04 1022
11275.04 987
11276.05 1076
11277.05 1073
11278.05 1041
11279.05 1065
11280.06 951
11281.06 976
11282.06 957
11283.07 962
11284.07 1012
11285.07 980
11286.08 991
11287.08 1010
11288.08 959
11289.09 928
11290.09 994
11291.09 893
11292.10 989
11293.10 973
11294.11 977
11295.11 994
11296.11 1034
11297.12 1010
11298.12 1045
11299.13 1061
11300.13 1050
11301.13 1087
11302.14 1070
11303.14 1018
11304.15 1021
11305.15 994
11306.15 1008
11307.16 993
11308.16 1025
11309.17 1042
11310.17 1022
11311.18 1012
11312.18 1034
11313.18 1022
11314.19 1066
11315.19 1106
11316.20 1041
11317.20 986
11318.21 1066
11319.21 1143
11320.22 1079
11321.22 1110
11322.23 1011
11323.23 1017
11324.24 1038
11325.24 1063
11326.25 1004
11327.25 994
11328.26 1096
11329.26 1142
11330.27 1076
11331.27 1035
11332.28 1049
11333.29 1064
11334.29 1078
11335.30 1060
11336.30 1039
11337.31 1040
11338.31 1111
11339.32 1059
11340.33 1012
11341.33 1066
11342.34 1041
11343.34 1096
11344.35 1073
11345.35 1112
11346.36 1066
11347.37 1144
11348.37 1104
11349.38 1070
11350.39 1032
11351.39 1090
11352.40 1056
11353.40 1060
11354.41 1075
11355.42 1096
11356.42 1027
11357.43 1031
11358.44 1094
11359.44 1024
11360.45 1067
11361.46 1104
11362.46 1060
11363.47 1063
11364.48 1090
11365.48 1061
11366.49 1130
11367.50 1089
11368.50 1132
11369.51 1135
11370.52 1115
11371.53 1106
11372.53 1157
11373.54 1186
11374.55 1110
11375.56 1092
11376.56 1137
11377.57 1101
11378.58 1109
11379.59 1172
11380.59 1221
11381.60 1142
11382.61 1133
11383.62 1204
11384.62 1139
11385.63 1172
11386.64 1164
11387.65 1245
11388.65 1098
11389.66 1109
11390.67 1151
11391.68 1146
11392.69 1225
11393.69 1158
11394.70 1231
11395.71 1142
11396.72 1230
11397.73 1274
11398.74 1179
11399.74 1144
11400.75 1154
11401.76 1197
11402.77 1247
11403.78 1194
11404.79 1160
11405.80 1178
11406.80 1223
11407.81 1221
11408.82 1240
11409.83 1235
11410.84 1264
11411.85 1205
11412.86 1257
11413.87 1209
11414.88 1284
11415.89 1268
11416.89 1256
11417.90 1385
11418.91 1309
11419.92 1206
11420.93 1201
11421.94 1241
11422.95 1279
11423.96 1335
11424.97 1317
11425.98 1302
11426.99 1331
11428.00 1316
11429.01 1329
11430.02 1261
11431.03 1298
11432.04 1324
11433.05 1291
11434.06 1254
11435.07 1293
11436.08 1209
11437.09 1268
11438.10 1291
11439.11 1372
11440.12 1418
11441.13 1380
11442.14 1285
11443.15 1314
11444.16 1328
11445.17 1321
11446.18 1361
11447.19 1316
11448.20 1402
11449.21 1406
11450.22 1372
11451.23 1377
11452.24 1414
11453.25 1399
11454.27 1386
11455.28 1372
11456.29 1388
11457.30 1418
11458.31 1384
11459.32 1428
11460.33 1436
11461.34 1394
11462.35 1434
11463.36 1439
11464.38 1474
11465.39 1468
11466.40 1476
11467.41 1461
11468.42 1485
11469.43 1370
11470.44 1457
11471.46 1558
11472.47 1575
11473.48 1541
11474.49 1537
11475.50 1560
11476.52 1511
11477.53 1554
11478.54 1560
11479.55 1531
11480.56 1583
11481.57 1600
11482.59 1651
11483.60 1578
11484.61 1653
11485.62 1613
11486.64 1565
11487.65 1593
11488.66 1634
11489.67 1661
11490.69 1699
11491.70 1634
11492.71 1671
11493.72 1671
11494.74 1665
11495.75 1619
11496.76 1680
11497.77 1668
11498.79 1665
11499.80 1716
11500.81 1693
11501.83 1696
11502.84 1750
11503.85 1714
11504.86 1681
11505.88 1768
11506.89 1812
11507.90 1811
11508.92 1837
11509.93 1811
11510.94 1826
11511.96 1829
11512.97 1814
11513.98 1813
11515.00 1839
11516.01 1841
11517.02 1965
11518.04 1934
11519.05 1923
11520.07 1960
11521.08 1988
11522.09 2089
11523.11 1898
11524.12 1983
11525.13 2035
11526.15 2040
11527.16 2053
11528.18 2230
11529.19 2188
11530.21 2198
11531.22 2284
11532.23 2357
11533.25 2387
11534.26 2337
11535.28 2436
11536.29 2444
11537.31 2449
11538.32 2445
11539.34 2477
11540.35 2624
11541.36 2646
11542.38 2923
11543.39 3124
11544.41 3182
11545.42 3569
11546.44 3777
11547.45 4015
11548.47 4163
11549.48 4407
11550.50 4534
11551.51 4503
11552.53 4425
11553.54 4265
11554.56 3981
11555.57 3804
11556.59 3602
11557.61 3599
11558.62 3275
11559.64 3086
11560.65 2876
11561.67 2639
11562.68 2624
11563.70 2593
11564.71 2365
11565.73 2333
11566.75 2313
11567.76 2282
11568.78 2244
11569.79 2360
11570.81 2242
11571.83 2207
11572.84 2268
11573.86 2228
11574.87 2349
11575.89 2214
11576.91 2192
11577.92 2280
11578.94 2253
11579.96 2277
11580.97 2267
11581.99 2376
11583.00 2280
11584.02 2230
11585.04 2277
11586.05 2252
11587.07 2370
11588.09 2513
11589.10 2430
11590.12 2392
11591.14 2389
11592.16 2417
11593.17 2458
11594.19 2427
11595.21 2512
11596.22 2616
11597.24 2516
11598.26 2521
11599.28 2427
11600.29 2586
11601.31 2641
11602.33 2663
11603.34 2826
11604.36 2981
11605.38 3079
11606.40 3209
11607.41 3331
11608.43 3429
11609.45 3435
11610.47 3256
11611.49 3276
11612.50 3174
11613.52 3151
11614.54 2996
11615.56 2857
11616.58 2693
11617.59 2673
11618.61 2577
11619.63 2364
11620.65 2379
11621.67 2450
11622.68 2342
11623.70 2257
11624.72 2271
11625.74 2223
11626.76 2140
11627.78 2222
11628.79 2304
11629.81 2196
11630.83 2106
11631.85 2193
11632.87 2297
11633.89 2265
11634.91 2133
11635.93 2074
11636.94 2097
11637.96 2081
11638.98 2076
11640.00 2109
11641.02 2111
11642.04 2080
11643.06 2039
11644.08 2023
11645.10 2108
11646.12 2051
11647.14 1982
11648.16 2063
11649.17 1991
11650.19 1919
11651.21 1968
11652.23 1920
11653.25 1838
11654.27 1916
11655.29 1866
11656.31 1906
11657.33 1799
11658.35 1820
11659.37 1829
11660.39 1823
11661.41 1783
11662.43 1740
11663.45 1817
11664.47 1773
11665.49 1692
11666.51 1733
11667.53 1772
11668.55 1753
11669.57 1698
11670.59 1729
11671.61 1737
11672.63 1721
11673.65 1701
11674.67 1688
11675.70 1726
11676.72 1685
11677.74 1670
11678.76 1646
11679.78 1667
11680.80 1636
11681.82 1716
11682.84 1704
11683.86 1720
11684.88 1728
11685.90 1703
11686.92 1858
11687.95 1668
11688.97 1648
11689.99 1651
11691.01 1641
11692.03 1614
11693.05 1619
11694.07 1666
11695.10 1663
11696.12 1628
11697.14 1608
11698.16 1608
11699.18 1653
11700.20 1676
11701.22 1655
11702.25 1614
11703.27 1570
11704.29 1459
11705.31 1522
11706.33 1599
11707.36 1560
11708.38 1536
11709.40 1527
11710.42 1486
11711.44 1419
11712.47 1455
11713.49 1423
11714.51 1347
11715.53 1413
11716.56 1404
11717.58 1359
11718.60 1363
11719.62 1439
11720.65 1395
11721.67 1366
11722.69 1443
11723.71 1439
11724.74 1364
11725.76 1364
11726.78 1371
11727.80 1369
11728.83 1339
11729.85 1286
11730.87 1265
11731.90 1331
11732.92 1307
11733.94 1425
11734.97 1326
11735.99 1309
11737.01 1313
11738.04 1275
11739.06 1236
11740.08 1231
11741.11 1223
11742.13 1288
11743.15 1180
11744.18 1122
11745.20 1209
11746.22 1248
11747.25 1215
11748.27 1171
11749.30 1162
11750.32 1163
11751.34 1209
11752.37 1176
11753.39 1195
11754.42 1165
11755.44 1196
11756.46 1206
11757.49 1215
11758.51 1206
11759.54 1208
11760.56 1136
11761.58 1128
11762.61 1157
11763.63 1219
11764.66 1043
11765.68 1062
11766.71 1117
11767.73 1095
11768.76 1030
11769.78 1141
11770.81 1146
11771.83 1152
11772.86 1148
11773.88 1151
11774.91 1112
11775.93 1069
11776.96 1043
11777.98 1085
11779.01 1113
11780.03 1120
11781.06 1177
11782.08 1121
11783.11 1067
11784.13 1114
11785.16 1079
11786.18 1041
11787.21 1012
11788.23 1045
11789.26 1062
11790.28 1022
11791.31 1006
11792.34 1077
11793.36 1065
11794.39 1005
11795.41 1022
11796.44 1039
11797.47 1064
11798.49 1087
11799.52 1083
11800.54 1048
11801.57 1043
11802.60 1020
11803.62 970
11804.65 948
11805.67 952
11806.70 1026
11807.73 1004
11808.75 957
11809.78 1003
11810.81 985
11811.83 995
11812.86 1022
11813.89 997
11814.91 988
11815.94 1010
11816.97 1039
11817.99 1024
11819.02 957
11820.05 1046
11821.07 1009
11822.10 992
11823.13 961
11824.16 1008
11825.18 988
11826.21 996
11827.24 1027
11828.26 995
11829.29 1032
11830.32 1116
11831.35 1095
11832.37 1005
11833.40 1006
11834.43 977
11835.46 991
11836.48 992
11837.51 1018
11838.54 1028
11839.57 1043
11840.59 1033
11841.62 1098
11842.65 986
11843.68 941
11844.71 1016
11845.73 1007
11846.76 976
11847.79 992
11848.82 968
11849.85 960
11850.88 1047
11851.90 968
11852.93 956
11853.96 1007
11854.99 990
11856.02 1046
11857.05 990
11858.07 1025
11859.10 1031
11860.13 1083
11861.16 1028
11862.19 1008
11863.22 1022
11864.25 1097
11865.28 1018
11866.30 965
11867.33 978
11868.36 1054
11869.39 962
11870.42 1051
11871.45 978
11872.48 984
11873.51 995
11874.54 978
11875.57 1016
11876.60 1104
11877.63 1094
11878.65 1084
11879.68 975
11880.71 1021
11881.74 955
11882.77 1039
11883.80 1035
11884.83 995
11885.86 968
11886.89 1055
11887.92 1057
11888.95 957
11889.98 1037
11891.01 1021
11892.04 1063
11893.07 1100
11894.10 1040
11895.13 988
11896.16 939
11897.19 990
11898.22 1021
11899.25 1021
11900.28 1043
11901.31 997
11902.34 997
11903.38 1005
11904.41 992
11905.44 1022
11906.47 1037
11907.50 1110
11908.53 1085
11909.56 1154
11910.59 1050
11911.62 1004
11912.65 1146
11913.68 1098
11914.71 1117
11915.75 1155
11916.78 1146
11917.81 1048
11918.84 1020
11919.87 1045
11920.90 999
11921.93 1009
11922.96 1068
11924.00 1119
11925.03 1095
11926.06 1089
11927.09 1074
11928.12 990
11929.15 1048
11930.18 1074
11931.22 1113
11932.25 1140
11933.28 1141
11934.31 1219
11935.34 1155
11936.38 1164
11937.41 1218
11938.44 1179
11939.47 1143
11940.50 1193
11941.54 1228
11942.57 1211
11943.60 1188
11944.63 1069
11945.67 1122
11946.70 1091
11947.73 1096
11948.76 1080
11949.80 1046
11950.83 1079
11951.86 1021
11952.89 1022
11953.93 1022
11954.96 1001
11955.99 1055
11957.02 998
11958.06 1057
11959.09 1071
11960.12 1002
11961.16 1020
11962.19 1056
11963.22 1066
11964.26 1013
11965.29 1006
11966.32 1011
11967.36 963
11968.39 1048
11969.42 1002
11970.46 998
11971.49 989
11972.52 1000
11973.56 962
11974.59 915
11975.62 993
11976.66 1031
11977.69 1029
11978.73 1069
11979.76 1020
11980.79 1020
11981.83 1021
11982.86 1061
11983.89 989
11984.93 985
11985.96 1036
11987.00 1015
11988.03 989
11989.07 999
11990.10 984
11991.13 1050
11992.17 1016
11993.20 1010
11994.24 1008
11995.27 1038
11996.31 1111
11997.34 1160
11998.38 1032
11999.41 1017
12000.45 1034
12001.48 1091
12002.51 1016
12003.55 1010
12004.58 1037
12005.62 999
12006.65 1012
12007.69 996
12008.72 1079
12009.76 1058
12010.80 1088
12011.83 1112
12012.87 1078
12013.90 1058
12014.94 1035
12015.97 1075
12017.01 1030
12018.04 1001
12019.08 1025
12020.11 1032
12021.15 1129
12022.19 1040
12023.22 1139
12024.26 1103
12025.29 1093
12026.33 1051
12027.36 1034
12028.40 1095
12029.44 1154
12030.47 1119
12031.51 1071
12032.54 1090
12033.58 1038
12034.62 1064
12035.65 1064
12036.69 1024
12037.73 1078
12038.76 1010
12039.80 972
12040.84 1041
12041.87 1022
12042.91 1039
12043.94 1046
12044.98 1089
12046.02 1069
12047.06 1088
12048.09 1142
12049.13 1086
12050.17 1046
12051.20 1042
12052.24 999
12053.28 1052
12054.31 1075
12055.35 1034
12056.39 1032
12057.43 1100
12058.46 1088
12059.50 1095
12060.54 1041
12061.57 1034
12062.61 1015
12063.65 1036
12064.69 1063
12065.72 1090
12066.76 1104
12067.80 1073
12068.84 1027
12069.88 997
12070.91 1063
12071.95 1071
12072.99 1071
12074.03 1040
12075.06 1019
12076.10 1069
12077.14 1079
12078.18 1070
12079.22 1010
12080.26 992
12081.29 1037
12082.33 1075
12083.37 1099
12084.41 1060
12085.45 1027
12086.49 1040
12087.52 1029
12088.56 1076
12089.60 1062
12090.64 1038
12091.68 1014
12092.72 1050
12093.76 1054
12094.79 1077
12095.83 1054
12096.87 1072
12097.91 1118
12098.95 1102
12099.99 1078
12101.03 1132
12102.07 1050
12103.11 1031
12104.15 1091
12105.19 1129
12106.22 1092
12107.26 1099
12108.30 1145
12109.34 1160
12110.38 1195
12111.42 1141
12112.46 1140
12113.50 1080
12114.54 1059
12115.58 1049
12116.62 1086
12117.66 1055
12118.70 1058
12119.74 1071
12120.78 1010
12121.82 1005
12122.86 955
12123.90 973
12124.94 977
12125.98 969
12127.02 960
12128.06 940
12129.10 958
12130.14 972
12131.18 947
12132.22 969
12133.26 947
12134.30 994
12135.34 1022
12136.38 986
12137.42 953
12138.47 977
12139.51 913
12140.55 979
12141.59 913
12142.63 1002
12143.67 918
12144.71 946
12145.75 958
12146.79 963
12147.83 894
12148.87 876
12149.92 885
12150.96 917
12152.00 984
12153.04 949
12154.08 970
12155.12 981
12156.16 967
12157.21 921
12158.25 953
12159.29 963
12160.33 938
12161.37 999
12162.41 938
12163.46 905
12164.50 909
12165.54 971
12166.58 965
12167.62 906
12168.67 903
12169.71 949
12170.75 921
12171.79 944
12172.83 910
12173.88 854
12174.92 954
12175.96 921
12177.00 933
12178.05 941
12179.09 964
12180.13 942
12181.17 1029
12182.22 963
12183.26 942
12184.30 922
12185.34 885
12186.39 908
12187.43 906
12188.47 898
12189.51 869
12190.56 959
12191.60 915
12192.64 918
12193.69 920
12194.73 877
12195.77 901
12196.82 859
12197.86 864
12198.90 867
12199.95 853
12200.99 893
12202.03 892
12203.08 903
12204.12 929
12205.16 876
12206.21 844
12207.25 925
12208.29 942
12209.34 932
12210.38 877
12211.43 867
12212.47 893
12213.51 945
12214.56 968
12215.60 892
12216.65 911
12217.69 839
12218.73 884
12219.78 898
12220.82 853
12221.87 887
12222.91 902
12223.96 910
12225.00 875
12226.04 832
12227.09 836
12228.13 838
12229.18 901
12230.22 935
12231.27 942
12232.31 905
12233.36 867
12234.40 818
12235.45 886
12236.49 830
12237.54 893
12238.58 858
12239.63 886
12240.67 855
12241.72 825
12242.76 824
12243.81 853
12244.85 863
12245.90 825
12246.94 856
12247.99 828
12249.03 885
12250.08 846
12251.12 767
12252.17 808
12253.22 818
12254.26 865
12255.31 866
12256.35 774
12257.40 829
12258.44 832
12259.49 787
12260.54 811
12261.58 891
12262.63 799
12263.67 797
12264.72 829
12265.77 794
12266.81 805
12267.86 803
12268.91 789
12269.95 819
12271.00 822
12272.04 797
12273.09 812
12274.14 805
12275.18 821
12276.23 710
12277.28 813
12278.32 799
12279.37 823
12280.42 849
12281.46 771
12282.51 819
12283.56 857
12284.61 771
12285.65 781
12286.70 768
12287.75 846
12288.79 806
12289.84 797
12290.89 764
12291.94 738
12292.98 775
12294.03 736
12295.08 741
12296.13 790
12297.17 733
12298.22 751
12299.27 777
12300.32 767
12301.36 746
12302.41 753
12303.46 742
12304.51 744
12305.55 795
12306.60 779
12307.65 742
12308.70 751
12309.75 739
12310.79 712
12311.84 767
12312.89 765
12313.94 800
12314.99 787
12316.04 831
12317.08 804
12318.13 750
12319.18 765
12320.23 796
12321.28 753
12322.33 804
12323.37 773
12324.42 765
12325.47 709
12326.52 703
12327.57 769
12328.62 763
12329.67 731
12330.72 758
12331.77 725
12332.81 761
12333.86 762
12334.91 698
12335.96 749
12337.01 808
12338.06 818
12339.11 757
12340.16 792
12341.21 746
12342.26 675
12343.31 703
12344.36 720
12345.41 745
12346.46 704
12347.51 732
12348.56 730
12349.61 720
12350.65 728
12351.70 736
12352.75 770
12353.80 757
12354.85 745
12355.90 754
12356.95 760
12358.00 792
12359.05 755
12360.11 721
12361.16 752
12362.21 671
12363.26 703
12364.31 753
12365.36 753
12366.41 685
12367.46 681
12368.51 729
12369.56 761
12370.61 791
12371.66 801
12372.71 740
12373.76 710
12374.81 711
12375.86 757
12376.91 779
12377.97 691
12379.02 720
12380.07 743
12381.12 787
12382.17 757
12383.22 773
12384.27 718
12385.32 695
12386.37 740
12387.43 761
12388.48 716
12389.53 680
12390.58 703
12391.63 719
12392.68 724
12393.74 793
12394.79 767
12395.84 707
12396.89 764
12397.94 723
12398.99 701
12400.05 745
12401.10 780
12402.15 707
12403.20 750
12404.25 767
12405.31 779
12406.36 764
12407.41 692
12408.46 694
12409.51 703
12410.57 737
12411.62 755
12412.67 760
12413.72 786
12414.78 782
12415.83 751
12416.88 742
12417.93 741
12418.99 741
12420.04 741
12421.09 724
12422.15 743
12423.20 724
12424.25 729
12425.30 775
12426.36 765
12427.41 721
12428.46 730
12429.52 720
12430.57 750
12431.62 736
12432.68 766
12433.73 719
12434.78 757
12435.84 711
12436.89 790
12437.94 760
12439.00 723
12440.05 796
12441.10 756
12442.16 787
12443.21 771
12444.27 782
12445.32 757
12446.37 740
12447.43 725
12448.48 773
12449.54 720
12450.59 697
12451.64 743
12452.70 726
12453.75 758
12454.81 750
12455.86 701
12456.91 726
12457.97 727
12459.02 754
12460.08 762
12461.13 759
12462.19 709
12463.24 725
12464.30 730
12465.35 734
12466.41 807
12467.46 706
12468.52 713
12469.57 725
12470.63 709
12471.68 749
12472.73 749
12473.79 720
12474.85 765
12475.90 755
12476.96 729
12478.01 740
12479.07 770
12480.12 793
12481.18 712
12482.23 708
12483.29 706
12484.34 791
12485.40 785
12486.45 752
12487.51 746
12488.57 782
12489.62 866
12490.68 752
12491.73 783
12492.79 764
12493.84 738
12494.90 766
12495.96 806
12497.01 807
12498.07 748
12499.12 796
12500.18 850
12501.24 765
12502.29 759
12503.35 824
12504.41 801
12505.46 806
12506.52 758
12507.57 742
12508.63 779
12509.69 808
12510.74 831
12511.80 787
12512.86 803
12513.91 847
12514.97 808
12516.03 794
12517.08 767
12518.14 839
12519.20 821
12520.26 816
12521.31 858
12522.37 913
12523.43 890
12524.48 927
12525.54 917
12526.60 957
12527.66 990
12528.71 958
12529.77 985
12530.83 1007
12531.89 1063
12532.94 1057
12534.00 994
12535.06 945
12536.12 914
12537.17 936
12538.23 925
12539.29 903
12540.35 912
12541.41 891
12542.46 811
12543.52 855
12544.58 774
12545.64 776
12546.70 766
12547.75 839
12548.81 798
12549.87 773
12550.93 753
12551.99 784
12553.05 790
12554.10 798
12555.16 821
12556.22 829
12557.28 850
12558.34 844
12559.40 823
12560.46 862
12561.51 840
12562.57 790
12563.63 754
12564.69 810
12565.75 806
12566.81 808
12567.87 790
12568.93 809
12569.99 827
12571.04 781
12572.10 789
12573.16 787
12574.22 770
12575.28 816
12576.34 803
12577.40 802
12578.46 847
12579.52 808
12580.58 808
12581.64 800
12582.70 814
12583.76 876
12584.82 834
12585.88 804
12586.94 779
12588.00 840
12589.06 795
12590.12 810
12591.18 855
12592.24 764
12593.30 828
12594.36 875
12595.42 878
12596.48 859
12597.54 807
12598.60 846
12599.66 866
12600.72 882
12601.78 823
12602.84 898
12603.90 940
12604.96 873
12606.02 929
12607.08 973
12608.14 997
12609.20 1013
12610.27 1045
12611.33 1012
12612.39 1010
12613.45 1044
12614.51 943
12615.57 969
12616.63 982
12617.69 914
12618.75 897
12619.81 889
12620.88 877
12621.94 910
12623.00 873
12624.06 880
12625.12 880
12626.18 890
12627.24 868
12628.31 866
12629.37 831
12630.43 849
12631.49 863
12632.55 821
12633.61 805
12634.68 840
12635.74 842
12636.80 817
12637.86 815
12638.92 841
12639.99 787
12641.05 793
12642.11 827
12643.17 859
12644.23 796
12645.30 821
12646.36 828
12647.42 818
12648.48 847
12649.55 795
12650.61 788
12651.67 784
12652.73 755
12653.80 834
12654.86 772
12655.92 790
12656.99 739
12658.05 775
12659.11 847
12660.17 830
12661.24 817
12662.30 811
12663.36 842
12664.43 776
12665.49 748
12666.55 811
12667.62 737
12668.68 757
12669.74 798
12670.81 825
12671.87 866
12672.93 779
12674.00 818
12675.06 807
12676.12 821
12677.19 774
12678.25 810
12679.31 820
12680.38 762
12681.44 801
12682.51 806
12683.57 802
12684.63 877
12685.70 874
12686.76 866
12687.83 915
12688.89 889
12689.95 900
12691.02 875
12692.08 912
12693.15 833
12694.21 832
12695.28 843
12696.34 832
12697.40 870
12698.47 865
12699.53 857
12700.60 853
12701.66 823
12702.73 841
12703.79 835
12704.86 856
12705.92 846
12706.99 849
12708.05 833
12709.12 844
12710.18 818
12711.25 815
12712.31 831
12713.38 865
12714.44 866
12715.51 811
12716.57 788
12717.64 787
12718.70 745
12719.77 805
12720.83 793
12721.90 817
12722.97 775
12724.03 810
12725.10 767
12726.16 784
12727.23 783
12728.29 775
12729.36 757
12730.43 818
12731.49 796
12732.56 846
12733.62 798
12734.69 780
12735.76 819
12736.82 823
12737.89 832
12738.95 827
12740.02 811
12741.09 825
12742.15 810
12743.22 785
12744.29 739
12745.35 762
12746.42 788
12747.49 795
12748.55 746
12749.62 671
12750.69 738
12751.75 789
12752.82 747
12753.89 774
12754.95 779
12756.02 832
12757.09 736
12758.15 710
12759.22 706
12760.29 736
12761.36 747
12762.42 745
12763.49 755
12764.56 670
12765.62 688
12766.69 738
12767.76 728
12768.83 712
12769.89 715
12770.96 727
12772.03 677
12773.10 681
12774.17 696
12775.23 612
12776.30 625
12777.37 727
12778.44 708
12779.50 671
12780.57 697
12781.64 734
12782.71 717
12783.78 669
12784.84 680
12785.91 724
12786.98 741
12788.05 739
12789.12 737
12790.19 737
12791.25 732
12792.32 714
12793.39 713
12794.46 713
12795.53 738
12796.60 684
12797.67 712
12798.73 740
12799.80 715
12800.87 662
12801.94 722
12803.01 739
12804.08 777
12805.15 688
12806.22 706
12807.29 711
12808.36 653
12809.42 736
12810.49 696
12811.56 622
12812.63 690
12813.70 670
12814.77 708
12815.84 734
12816.91 667
12817.98 711
12819.05 699
12820.12 712
12821.19 689
12822.26 737
12823.33 713
12824.40 697
12825.47 704
12826.54 702
12827.61 729
12828.68 713
12829.75 700
12830.82 662
12831.89 703
12832.96 667
12834.03 705
12835.10 623
12836.17 655
12837.24 669
12838.31 668
12839.38 664
12840.45 716
12841.52 716
12842.59 746
12843.66 656
12844.73 611
12845.80 616
12846.87 731
12847.95 785
12849.02 680
12850.09 663
12851.16 663
12852.23 635
12853.30 609
12854.37 619
12855.44 641
12856.51 659
12857.58 670
12858.66 694
12859.73 660
12860.80 640
12861.87 610
12862.94 675
12864.01 714
12865.08 657
12866.16 671
12867.23 597
12868.30 580
12869.37 663
12870.44 696
12871.51 671
12872.59 616
12873.66 589
12874.73 629
12875.80 640
12876.87 646
12877.95 682
12879.02 656
12880.09 624
12881.16 676
12882.23 686
12883.31 583
12884.38 607
12885.45 598
12886.52 641
12887.60 620
12888.67 659
12889.74 615
12890.81 669
12891.89 642
12892.96 616
12894.03 622
12895.11 625
12896.18 642
12897.25 618
12898.32 587
12899.40 607
12900.47 642
12901.54 631
12902.62 581
12903.69 618
12904.76 601
12905.84 609
12906.91 641
12907.98 629
12909.06 600
12910.13 615
12911.20 644
12912.28 654
12913.35 654
12914.42 694
12915.50 628
12916.57 617
12917.64 621
12918.72 650
12919.79 662
12920.87 663
12921.94 605
12923.01 584
12924.09 631
12925.16 653
12926.24 578
12927.31 588
12928.38 589
12929.46 620
12930.53 633
12931.61 579
12932.68 609
12933.76 626
12934.83 683
12935.90 586
12936.98 606
12938.05 711
12939.13 655
12940.20 560
12941.28 564
12942.35 597
12943.43 577
12944.50 626
12945.58 688
12946.65 621
12947.73 624
12948.80 631
12949.88 650
12950.95 626
12952.03 604
12953.10 610
12954.18 595
12955.25 646
12956.33 589
12957.40 620
12958.48 621
12959.55 601
12960.63 627
12961.70 582
12962.78 538
12963.86 577
12964.93 546
12966.01 561
12967.08 609
12968.16 591
12969.24 616
12970.31 594
12971.39 643
12972.46 690
12973.54 619
12974.62 611
12975.69 615
12976.77 585
12977.84 565
12978.92 535
12980.00 538
12981.07 596
12982.15 607
12983.23 590
12984.30 653
12985.38 614
12986.46 598
12987.53 667
12988.61 637
12989.69 607
12990.76 589
12991.84 568
12992.92 645
12993.99 627
12995.07 625
12996.15 572
12997.22 567
12998.30 627
12999.38 620
13000.45 628
13001.53 614
13002.61 610
13003.69 553
13004.76 569
13005.84 594
13006.92 617
13008.00 593
13009.07 590
13010.15 643
13011.23 642
13012.31 640
13013.38 583
13014.46 586
13015.54 617
13016.62 621
13017.70 614
13018.77 650
13019.85 658
13020.93 639
13022.01 606
13023.09 668
13024.16 672
13025.24 609
13026.32 620
13027.40 657
13028.48 590
13029.56 615
13030.63 642
13031.71 618
13032.79 639
13033.87 610
13034.95 638
13036.03 645
13037.11 613
13038.18 618
13039.26 591
13040.34 629
13041.42 612
13042.50 554
13043.58 602
13044.66 613
13045.74 577
13046.82 637
13047.89 636
13048.97 657
13050.05 638
13051.13 704
13052.21 624
13053.29 619
13054.37 632
13055.45 597
13056.53 624
13057.61 599
13058.69 598
13059.77 632
13060.85 631
13061.93 577
13063.01 620
13064.09 637
13065.17 642
13066.25 671
13067.33 619
13068.41 586
13069.49 601
13070.57 628
13071.65 626
13072.73 604
13073.81 654
13074.89 695
13075.97 636
13077.05 619
13078.13 549
13079.21 544
13080.29 598
13081.37 604
13082.45 593
13083.53 585
13084.61 576
13085.69 594
13086.77 622
13087.85 617
13088.94 651
13090.02 645
13091.10 610
13092.18 604
13093.26 614
13094.34 629
13095.42 616
13096.50 603
13097.58 581
13098.66 603
13099.75 678
13100.83 631
13101.91 653
13102.99 562
13104.07 601
13105.15 583
13106.23 637
13107.32 571
13108.40 581
13109.48 654
13110.56 607
13111.64 613
13112.72 568
13113.81 642
13114.89 622
13115.97 614
13117.05 618
13118.13 720
13119.22 628
13120.30 611
13121.38 629
13122.46 645
13123.55 629
13124.63 592
13125.71 556
13126.79 561
13127.88 586
13128.96 598
13130.04 582
13131.12 629
13132.21 580
13133.29 589
13134.37 625
13135.45 613
13136.54 624
13137.62 627
13138.70 588
13139.79 584
13140.87 606
13141.95 578
13143.03 563
13144.12 595
13145.20 658
13146.28 624
13147.37 595
13148.45 576
13149.53 592
13150.62 578
13151.70 589
13152.78 580
13153.87 618
13154.95 584
13156.03 591
13157.12 666
13158.20 558
13159.29 558
13160.37 592
13161.45 626
13162.54 616
13163.62 615
13164.71 625
13165.79 634
13166.87 596
13167.96 605
13169.04 614
13170.13 655
13171.21 578
13172.29 617
13173.38 619
13174.46 590
13175.55 592
13176.63 617
13177.72 609
13178.80 600
13179.89 601
13180.97 619
13182.06 564
13183.14 599
13184.22 623
13185.31 598
13186.39 583
13187.48 568
13188.56 594
13189.65 666
13190.73 608
13191.82 573
13192.90 685
13193.99 657
13195.07 623
13196.16 629
13197.25 633
13198.33 686
13199.42 647
13200.50 626
13201.59 664
13202.67 631
13203.76 564
13204.84 581
13205.93 633
13207.02 615
13208.10 578
13209.19 626
13210.27 682
13211.36 597
13212.44 606
13213.53 599
13214.62 600
13215.70 590
13216.79 575
13217.88 600
13218.96 590
13220.05 602
13221.13 642
13222.22 641
13223.31 626
13224.39 606
13225.48 618
13226.57 572
13227.65 602
13228.74 615
13229.83 589
13230.91 606
13232.00 596
13233.09 639
13234.17 583
13235.26 625
13236.35 622
13237.43 600
13238.52 652
13239.61 598
13240.70 590
13241.78 601
13242.87 617
13243.96 619
13245.04 580
13246.13 617
13247.22 639
13248.31 659
13249.39 657
13250.48 628
13251.57 668
13252.66 669
13253.74 613
13254.83 646
13255.92 657
13257.01 629
13258.10 628
13259.18 604
13260.27 593
13261.36 624
13262.45 636
13263.54 638
13264.62 609
13265.71 551
13266.80 634
13267.89 651
13268.98 615
13270.06 643
13271.15 637
13272.24 690
13273.33 635
13274.42 649
13275.51 662
13276.60 676
13277.68 668
13278.77 663
13279.86 661
13280.95 658
13282.04 651
13283.13 595
13284.22 626
13285.31 634
13286.39 675
13287.48 634
13288.57 586
13289.66 621
13290.75 638
13291.84 669
13292.93 676
13294.02 649
13295.11 600
13296.20 639
13297.29 641
13298.38 642
13299.47 649
13300.56 618
13301.65 626
13302.73 665
13303.82 621
13304.91 663
13306.00 729
13307.09 735
13308.18 654
13309.27 668
13310.36 659
13311.45 642
13312.54 624
13313.63 633
13314.72 645
13315.81 718
13316.90 693
13318.00 689
13319.09 683
13320.18 618
13321.27 662
13322.36 641
13323.45 619
13324.54 630
13325.63 654
13326.72 684
13327.81 687
13328.90 694
13329.99 661
13331.08 695
13332.17 710
13333.26 649
13334.35 635
13335.45 618
13336.54 663
13337.63 611
13338.72 655
13339.81 660
13340.90 662
13341.99 622
13343.08 664
13344.18 686
13345.27 628
13346.36 620
13347.45 609
13348.54 642
13349.63 627
13350.72 693
13351.82 665
13352.91 657
13354.00 649
13355.09 624
13356.18 634
13357.28 681
13358.37 670
13359.46 717
13360.55 700
13361.64 670
13362.74 652
13363.83 725
13364.92 744
13366.01 696
13367.10 670
13368.20 646
13369.29 683
13370.38 696
13371.47 670
13372.57 694
13373.66 691
13374.75 729
13375.84 758
13376.94 694
13378.03 721
13379.12 728
13380.22 686
13381.31 689
13382.40 669
13383.49 669
13384.59 673
13385.68 632
13386.77 666
13387.87 623
13388.96 646
13390.05 663
13391.15 643
13392.24 603
13393.33 640
13394.43 638
13395.52 645
13396.61 707
13397.71 603
13398.80 581
13399.90 605
13400.99 630
13402.08 637
13403.18 675
13404.27 643
13405.36 661
13406.46 623
13407.55 643
13408.65 649
13409.74 655
13410.83 658
13411.93 707
13413.02 696
13414.12 656
13415.21 693
13416.31 665
13417.40 638
13418.49 689
13419.59 656
13420.68 656
13421.78 687
13422.87 661
13423.97 619
13425.06 671
13426.16 701
13427.25 696
13428.35 638
13429.44 649
13430.54 682
13431.63 713
13432.73 684
13433.82 645
13434.92 703
13436.01 658
13437.11 664
13438.20 638
13439.30 642
13440.39 706
13441.49 646
13442.58 660
13443.68 721
13444.77 741
13445.87 707
13446.96 685
13448.06 716
13449.16 657
13450.25 694
13451.35 672
13452.44 744
13453.54 770
13454.64 680
13455.73 681
13456.83 687
13457.92 634
13459.02 682
13460.12 737
13461.21 703
13462.31 667
13463.40 688
13464.50 694
13465.60 675
13466.69 687
13467.79 686
13468.89 658
13469.98 718
13471.08 706
13472.18 698
13473.27 729
13474.37 711
13475.47 656
13476.56 680
13477.66 666
13478.76 663
13479.85 654
13480.95 669
13482.05 694
13483.14 691
13484.24 654
13485.34 721
13486.44 708
13487.53 689
13488.63 723
13489.73 647
13490.83 739
13491.92 746
13493.02 706
13494.12 726
13495.21 789
13496.31 780
13497.41 706
13498.51 664
13499.61 746
13500.70 757
13501.80 757
13502.90 727
13504.00 738
13505.10 718
13506.19 697
13507.29 685
13508.39 758
13509.49 773
13510.59 777
13511.68 764
13512.78 804
13513.88 756
13514.98 721
13516.08 683
13517.18 676
13518.27 707
13519.37 696
13520.47 700
13521.57 699
13522.67 717
13523.77 749
13524.87 715
13525.96 632
13527.06 684
13528.16 678
13529.26 673
13530.36 674
13531.46 686
13532.56 690
13533.66 735
13534.76 734
13535.86 703
13536.96 708
13538.05 708
13539.15 715
13540.25 690
13541.35 696
13542.45 704
13543.55 655
13544.65 671
13545.75 700
13546.85 670
13547.95 632
13549.05 632
13550.15 680
13551.25 698
13552.35 676
13553.45 676
13554.55 659
13555.65 697
13556.75 699
13557.85 658
13558.95 678
13560.05 661
13561.15 650
13562.25 666
13563.35 647
13564.45 703
13565.55 660
13566.65 615
13567.75 640
13568.85 616
13569.95 650
13571.05 616
13572.16 641
13573.26 625
13574.36 589
13575.46 603
13576.56 649
13577.66 661
13578.76 631
13579.86 653
13580.96 615
13582.06 582
13583.16 661
13584.27 641
13585.37 649
13586.47 693
13587.57 682
13588.67 627
13589.77 632
13590.87 544
13591.98 602
13593.08 611
13594.18 631
13595.28 726
13596.38 658
13597.48 654
13598.59 655
13599.69 634
13600.79 710
13601.89 713
13602.99 635
13604.10 634
13605.20 635
13606.30 643
13607.40 619
13608.50 616
13609.61 629
13610.71 625
13611.81 610
13612.91 585
13614.02 671
13615.12 672
13616.22 619
13617.32 646
13618.43 650
13619.53 647
13620.63 654
13621.73 640
13622.84 697
13623.94 724
13625.04 661
13626.14 606
13627.25 647
13628.35 692
13629.45 608
13630.56 604
13631.66 648
13632.76 637
13633.87 605
13634.97 675
13636.07 658
13637.18 614
13638.28 695
13639.38 730
13640.49 648
13641.59 670
13642.69 657
13643.80 640
13644.90 597
13646.00 649
13647.11 694
13648.21 636
13649.32 641
13650.42 671
13651.52 672
13652.63 670
13653.73 639
13654.84 642
13655.94 624
13657.04 568
13658.15 617
13659.25 580
13660.36 635
13661.46 606
13662.57 615
13663.67 624
13664.77 611
13665.88 619
13666.98 655
13668.09 621
13669.19 678
13670.30 669
13671.40 623
13672.51 636
13673.61 645
13674.72 671
13675.82 621
13676.93 659
13678.03 605
13679.14 621
13680.24 662
13681.35 704
13682.45 622
13683.56 629
13684.66 633
13685.77 691
13686.87 621
13687.98 620
13689.08 632
13690.19 642
13691.29 628
13692.40 550
13693.51 633
13694.61 653
13695.72 660
13696.82 655
13697.93 641
13699.03 566
13700.14 591
13701.25 599
13702.35 635
13703.46 630
13704.56 664
13705.67 632
13706.78 664
13707.88 639
13708.99 669
13710.10 638
13711.20 633
13712.31 637
13713.41 681
13714.52 645
13715.63 640
13716.73 630
13717.84 594
13718.95 616
13720.05 637
13721.16 652
13722.27 621
13723.37 623
13724.48 667
13725.59 651
13726.70 669
13727.80 715
13728.91 706
13730.02 674
13731.12 681
13732.23 640
13733.34 664
13734.45 646
13735.55 707
13736.66 696
13737.77 719
13738.87 725
13739.98 700
13741.09 660
13742.20 635
13743.31 680
13744.41 731
13745.52 686
13746.63 656
13747.74 735
13748.84 691
13749.95 677
13751.06 704
13752.17 732
13753.28 626
13754.38 692
13755.49 690
13756.60 782
13757.71 702
13758.82 768
13759.93 745
13761.03 756
13762.14 739
13763.25 678
13764.36 716
13765.47 743
13766.58 758
13767.68 754
13768.79 732
13769.90 762
13771.01 833
13772.12 771
13773.23 783
13774.34 821
13775.45 869
13776.56 851
13777.66 880
13778.77 872
13779.88 777
13780.99 780
13782.10 763
13783.21 843
13784.32 832
13785.43 881
13786.54 823
13787.65 783
13788.76 821
13789.87 802
13790.98 766
13792.09 753
13793.20 704
13794.31 684
13795.42 663
13796.52 736
13797.63 773
13798.74 747
13799.85 704
13800.96 638
13802.07 669
13803.18 675
13804.29 706
13805.40 678
13806.51 692
13807.63 693
13808.74 691
13809.85 698
13810.96 668
13812.07 646
13813.18 677
13814.29 715
13815.40 721
13816.51 710
13817.62 678
13818.73 696
13819.84 750
13820.95 641
13822.06 669
13823.17 641
13824.28 655
13825.40 632
13826.51 683
13827.62 622
13828.73 610
13829.84 658
13830.95 698
13832.06 702
13833.17 675
13834.28 701
13835.40 663
13836.51 647
13837.62 593
13838.73 596
13839.84 662
13840.95 669
13842.06 660
13843.18 632
13844.29 647
13845.40 607
13846.51 646
13847.62 650
13848.74 672
13849.85 695
13850.96 684
13852.07 656
13853.18 640
13854.30 660
13855.41 704
13856.52 656
13857.63 637
13858.74 598
13859.86 650
13860.97 644
13862.08 645
13863.19 621
13864.31 612
13865.42 668
13866.53 678
13867.64 692
13868.76 664
13869.87 654
13870.98 669
13872.10 686
13873.21 666
13874.32 670
13875.43 651
13876.55 599
13877.66 652
13878.77 634
13879.89 629
13881.00 628
13882.11 584
13883.23 624
13884.34 712
13885.45 727
13886.57 673
13887.68 648
13888.79 678
13889.91 665
13891.02 692
13892.13 706
13893.25 629
13894.36 625
13895.48 626
13896.59 649
13897.70 665
13898.82 679
13899.93 722
13901.05 655
13902.16 646
13903.27 700
13904.39 726
13905.50 682
13906.62 709
13907.73 770
13908.85 662
13909.96 724
13911.07 706
13912.19 726
13913.30 605
13914.42 616
13915.53 651
13916.65 675
13917.76 698
13918.88 654
13919.99 644
13921.11 687
13922.22 637
13923.34 666
13924.45 666
13925.57 652
13926.68 713
13927.80 645
13928.91 641
13930.03 601
13931.14 655
13932.26 597
13933.37 623
13934.49 642
13935.60 636
13936.72 634
13937.83 612
13938.95 613
13940.06 656
13941.18 617
13942.30 636
13943.41 605
13944.53 638
13945.64 668
13946.76 644
13947.87 631
13948.99 648
13950.11 585
13951.22 625
13952.34 648
13953.45 630
13954.57 652
13955.69 631
13956.80 596
13957.92 589
13959.04 622
13960.15 558
13961.27 551
13962.39 600
13963.50 620
13964.62 581
13965.73 596
13966.85 570
13967.97 643
13969.08 627
13970.20 615
13971.32 595
13972.44 624
13973.55 610
13974.67 584
13975.79 583
13976.90 622
13978.02 579
13979.14 650
13980.25 597
13981.37 570
13982.49 637
13983.61 625
13984.72 633
13985.84 602
13986.96 572
13988.08 615
13989.19 634
13990.31 586
13991.43 590
13992.55 633
13993.66 572
13994.78 626
13995.90 615
13997.02 618
13998.14 594
13999.25 578
14000.37 585
14001.49 594
14002.61 575
14003.73 621
14004.84 582
14005.96 615
14007.08 598
14008.20 604
14009.32 595
14010.44 583
14011.55 661
14012.67 623
14013.79 622
14014.91 595
14016.03 639
14017.15 616
14018.27 604
14019.38 604
14020.50 640
14021.62 572
14022.74 667
14023.86 624
14024.98 620
14026.10 635
14027.22 656
14028.34 624
14029.46 554
14030.57 584
14031.69 647
14032.81 665
14033.93 579
14035.05 586
14036.17 582
14037.29 574
14038.41 624
14039.53 591
14040.65 599
14041.77 669
14042.89 612
14044.01 577
14045.13 543
14046.25 560
14047.37 620
14048.49 624
14049.61 654
14050.73 589
14051.85 574
14052.97 560
14054.09 586
14055.21 628
14056.33 672
14057.45 614
14058.57 597
14059.69 602
14060.81 620
14061.93 635
14063.05 560
14064.17 558
14065.29 590
14066.41 553
14067.53 606
14068.65 635
14069.78 652
14070.90 659
14072.02 589
14073.14 637
14074.26 664
14075.38 608
14076.50 621
14077.62 624
14078.74 624
14079.86 702
14080.99 664
14082.11 632
14083.23 618
14084.35 665
14085.47 705
14086.59 632
14087.71 641
14088.84 638
14089.96 688
14091.08 666
14092.20 676
14093.32 648
14094.44 631
14095.57 704
14096.69 675
14097.81 660
14098.93 698
14100.05 674
14101.18 784
14102.30 700
14103.42 718
14104.54 743
14105.66 713
14106.79 694
14107.91 707
14109.03 703
14110.15 689
14111.28 676
14112.40 652
14113.52 625
14114.64 644
14115.77 602
14116.89 671
14118.01 653
14119.13 649
14120.26 623
14121.38 655
14122.50 627
14123.63 621
14124.75 606
14125.87 672
14126.99 639
14128.12 592
14129.24 605
14130.36 636
14131.49 602
14132.61 600
14133.73 670
14134.86 635
14135.98 610
14137.10 617
14138.23 601
14139.35 616
14140.47 581
14141.60 568
14142.72 582
14143.85 581
14144.97 594
14146.09 589
14147.22 617
14148.34 577
14149.47 595
14150.59 613
14151.71 559
14152.84 573
14153.96 600
14155.09 589
14156.21 624
14157.33 599
14158.46 544
14159.58 543
14160.71 582
14161.83 559
14162.96 569
14164.08 598
14165.21 566
14166.33 527
14167.45 562
14168.58 580
14169.70 561
14170.83 586
14171.95 569
14173.08 605
14174.20 589
14175.33 603
14176.45 620
14177.58 584
14178.70 566
14179.83 584
14180.95 526
14182.08 546
14183.20 554
14184.33 534
14185.46 532
14186.58 516
14187.71 556
14188.83 602
14189.96 580
14191.08 537
14192.21 563
14193.33 598
14194.46 586
14195.59 562
14196.71 566
14197.84 579
14198.96 548
14200.09 623
14201.22 580
14202.34 574
14203.47 554
14204.59 565
14205.72 568
14206.85 606
14207.97 610
14209.10 609
14210.23 581
14211.35 582
14212.48 577
14213.61 587
14214.73 571
14215.86 508
14216.99 515
14218.11 510
14219.24 560
14220.37 535
14221.49 525
14222.62 476
14223.75 541
14224.87 536
14226.00 529
14227.13 559
14228.25 576
14229.38 560
14230.51 603
14231.64 578
14232.76 531
14233.89 569
14235.02 545
14236.14 525
14237.27 551
14238.40 536
14239.53 553
14240.66 498
14241.78 486
14242.91 515
14244.04 569
14245.17 613
14246.29 567
14247.42 534
14248.55 522
14249.68 529
14250.81 516
14251.93 494
14253.06 530
14254.19 520
14255.32 560
14256.45 533
14257.57 544
14258.70 552
14259.83 549
14260.96 525
14262.09 516
14263.22 534
14264.34 522
14265.47 535
14266.60 528
14267.73 489
14268.86 503
14269.99 504
14271.12 536
14272.25 552
14273.37 565
14274.50 597
14275.63 576
14276.76 559
14277.89 570
14279.02 556
14280.15 556
14281.28 538
14282.41 543
14283.54 545
14284.67 528
14285.80 536
14286.92 568
14288.05 545
14289.18 532
14290.31 486
14291.44 560
14292.57 539
14293.70 512
14294.83 521
14295.96 544
14297.09 528
14298.22 491
14299.35 565
14300.48 537
14301.61 572
14302.74 566
14303.87 546
14305.00 539
14306.13 533
14307.26 563
14308.39 560
14309.52 508
14310.65 497
14311.78 500
14312.91 532
14314.04 569
14315.18 548
14316.31 565
14317.44 513
14318.57 505
14319.70 512
14320.83 521
14321.96 545
14323.09 572
14324.22 518
14325.35 567
14326.48 598
14327.61 641
14328.75 546
14329.88 529
14331.01 586
14332.14 600
14333.27 562
14334.40 586
14335.53 558
14336.66 514
14337.80 532
14338.93 535
14340.06 562
14341.19 507
14342.32 497
14343.45 483
14344.59 508
14345.72 518
14346.85 548
14347.98 556
14349.11 556
14350.24 526
14351.38 525
14352.51 521
14353.64 503
14354.77 531
14355.91 533
14357.04 526
14358.17 532
14359.30 509
14360.43 476
14361.57 492
14362.70 490
14363.83 496
14364.96 515
14366.10 516
14367.23 502
14368.36 499
14369.49 534
14370.63 525
14371.76 521
14372.89 542
14374.03 483
14375.16 500
14376.29 509
14377.42 497
14378.56 440
14379.69 447
14380.82 484
14381.96 515
14383.09 493
14384.22 459
14385.36 498
14386.49 510
14387.62 554
14388.76 502
14389.89 532
14391.02 523
14392.16 539
14393.29 502
14394.43 461
14395.56 471
14396.69 458
14397.83 481
14398.96 523
14400.09 458
14401.23 507
14402.36 501
14403.50 478
14404.63 500
14405.76 503
14406.90 477
14408.03 491
14409.17 481
14410.30 492
14411.44 486
14412.57 510
14413.70 473
14414.84 495
14415.97 496
14417.11 485
14418.24 491
14419.38 509
14420.51 518
14421.65 502
14422.78 490
14423.92 459
14425.05 497
14426.19 505
14427.32 538
14428.46 527
14429.59 482
14430.73 508
14431.86 548
14433.00 539
14434.13 508
14435.27 492
14436.40 511
14437.54 495
14438.67 486
14439.81 507
14440.95 521
14442.08 482
14443.22 477
14444.35 489
14445.49 465
14446.62 517
14447.76 506
14448.90 518
14450.03 514
14451.17 501
14452.30 480
14453.44 493
14454.58 547
14455.71 483
14456.85 469
14457.98 470
14459.12 469
14460.26 487
14461.39 429
14462.53 477
14463.67 496
14464.80 502
14465.94 530
14467.07 509
14468.21 468
14469.35 481
14470.48 493
14471.62 491
14472.76 487
14473.90 502
14475.03 519
14476.17 523
14477.31 484
14478.44 496
14479.58 532
14480.72 520
14481.85 501
14482.99 499
14484.13 492
14485.27 461
14486.40 493
14487.54 477
14488.68 479
14489.82 508
14490.95 493
14492.09 540
14493.23 503
14494.37 489
14495.50 502
14496.64 550
14497.78 501
14498.92 500
14500.05 492
14501.19 514
14502.33 461
14503.47 511
14504.61 542
14505.74 543
14506.88 486
14508.02 527
14509.16 514
14510.30 491
14511.44 546
14512.57 458
14513.71 507
14514.85 503
14515.99 516
14517.13 542
14518.27 561
14519.41 536
14520.54 514
14521.68 502
14522.82 513
14523.96 521
14525.10 495
14526.24 555
14527.38 544
14528.52 589
14529.65 543
14530.79 496
14531.93 556
14533.07 535
14534.21 485
14535.35 494
14536.49 479
14537.63 484
14538.77 481
14539.91 498
14541.05 506
14542.19 524
14543.33 560
14544.47 499
14545.61 475
14546.75 514
14547.89 514
14549.02 489
14550.16 469
14551.30 509
14552.44 499
14553.58 491
14554.72 494
14555.86 460
14557.00 457
14558.14 460
14559.29 481
14560.43 462
14561.57 492
14562.71 510
14563.85 498
14564.99 518
14566.13 540
14567.27 533
14568.41 507
14569.55 504
14570.69 527
14571.83 493
14572.97 513
14574.11 506
14575.25 507
14576.39 484
14577.53 530
14578.68 504
14579.82 478
14580.96 474
14582.10 492
14583.24 508
14584.38 540
14585.52 454
14586.66 447
14587.80 485
14588.95 468
14590.09 458
14591.23 507
14592.37 497
14593.51 494
14594.65 444
14595.79 531
14596.94 538
14598.08 474
14599.22 482
14600.36 468
14601.50 446
14602.65 480
14603.79 529
14604.93 502
14606.07 518
14607.21 499
14608.36 516
14609.50 499
14610.64 494
14611.78 462
14612.92 475
14614.07 519
14615.21 506
14616.35 519
14617.49 523
14618.64 481
14619.78 490
14620.92 472
14622.06 491
14623.21 517
14624.35 511
14625.49 495
14626.64 487
14627.78 459
14628.92 477
14630.06 456
14631.21 463
14632.35 534
14633.49 492
14634.64 443
14635.78 492
14636.92 475
14638.07 454
14639.21 483
14640.35 550
14641.50 532
14642.64 567
14643.78 499
14644.93 488
14646.07 469
14647.21 513
14648.36 510
14649.50 474
14650.65 546
14651.79 514
14652.93 552
14654.08 495
14655.22 539
14656.37 474
14657.51 453
14658.65 506
14659.80 476
14660.94 490
14662.09 486
14663.23 501
14664.37 498
14665.52 493
14666.66 491
14667.81 518
14668.95 517
14670.10 507
14671.24 483
14672.39 455
14673.53 497
14674.68 543
14675.82 482
14676.97 478
14678.11 482
14679.25 457
14680.40 479
14681.54 406
14682.69 466
14683.83 491
14684.98 432
14686.13 466
14687.27 497
14688.42 498
14689.56 438
14690.71 446
14691.85 427
14693.00 449
14694.14 418
14695.29 442
14696.43 483
14697.58 484
14698.72 488
14699.87 459
14701.02 461
14702.16 463
14703.31 455
14704.45 403
14705.60 406
14706.75 487
14707.89 472
14709.04 470
14710.18 487
14711.33 471
14712.48 433
14713.62 460
14714.77 464
14715.92 455
14717.06 477
14718.21 455
14719.35 476
14720.50 491
14721.65 439
14722.79 495
14723.94 469
14725.09 460
14726.23 484
14727.38 498
14728.53 498
14729.67 451
14730.82 452
14731.97 445
14733.12 444
14734.26 431
14735.41 412
14736.56 438
14737.70 454
14738.85 521
14740.00 466
14741.15 462
14742.29 516
14743.44 492
14744.59 477
14745.74 484
14746.88 438
14748.03 454
14749.18 473
14750.33 436
14751.47 408
14752.62 465
14753.77 509
14754.92 429
14756.07 440
14757.21 443
14758.36 396
14759.51 469
14760.66 442
14761.81 439
14762.95 435
14764.10 498
14765.25 470
14766.40 436
14767.55 440
14768.70 466
14769.84 471
14770.99 441
14772.14 449
14773.29 401
14774.44 443
14775.59 483
14776.74 469
14777.88 464
14779.03 432
14780.18 427
14781.33 475
14782.48 496
14783.63 437
14784.78 430
14785.93 406
14787.08 438
14788.22 426
14789.37 412
14790.52 425
14791.67 417
14792.82 421
14793.97 444
14795.12 407
14796.27 430
14797.42 407
14798.57 423
14799.72 418
14800.87 419
14802.02 402
14803.17 425
14804.32 455
14805.47 421
14806.62 383
14807.77 433
14808.92 475
14810.07 435
14811.22 450
14812.37 437
14813.52 455
14814.67 414
14815.82 410
14816.97 425
14818.12 445
14819.27 493
14820.42 460
14821.57 428
14822.72 433
14823.87 438
14825.02 414
14826.17 447
14827.32 413
14828.47 432
14829.62 384
14830.78 427
14831.93 377
14833.08 444
14834.23 436
14835.38 440
14836.53 429
14837.68 422
14838.83 420
14839.98 436
14841.13 408
14842.29 373
14843.44 432
14844.59 434
14845.74 435
14846.89 419
14848.04 400
14849.19 453
14850.35 459
14851.50 442
14852.65 412
14853.80 437
14854.95 416
14856.10 450
14857.26 424
14858.41 441
14859.56 423
14860.71 456
14861.86 430
14863.02 378
14864.17 390
14865.32 438
14866.47 428
14867.63 441
14868.78 412
14869.93 444
14871.08 421
14872.23 396
14873.39 408
14874.54 421
14875.69 463
14876.84 431
14878.00 404
14879.15 438
14880.30 428
14881.46 407
14882.61 427
14883.76 446
14884.91 402
14886.07 418
14887.22 450
14888.37 422
14889.53 443
14890.68 435
14891.83 403
14892.99 455
14894.14 429
14895.29 454
14896.45 464
14897.60 468
14898.75 425
14899.91 439
14901.06 422
14902.21 418
14903.37 399
14904.52 454
14905.67 411
14906.83 435
14907.98 485
14909.14 457
14910.29 431
14911.44 435
14912.60 421
14913.75 428
14914.91 429
14916.06 406
14917.21 423
14918.37 412
14919.52 406
14920.68 436
14921.83 417
14922.99 441
14924.14 417
14925.30 435
14926.45 477
14927.60 427
14928.76 426
14929.91 460
14931.07 436
14932.22 419
14933.38 400
14934.53 439
14935.69 424
14936.84 423
14938.00 425
14939.15 411
14940.31 398
14941.46 407
14942.62 438
14943.77 496
14944.93 463
14946.08 430
14947.24 428
14948.39 444
14949.55 398
14950.71 367
14951.86 415
14953.02 415
14954.17 457
14955.33 480
14956.48 481
14957.64 428
14958.80 460
14959.95 458
14961.11 419
14962.26 397
14963.42 411
14964.57 467
14965.73 441
14966.89 385
14968.04 409
14969.20 430
14970.36 438
14971.51 420
14972.67 378
14973.82 419
14974.98 415
14976.14 438
14977.29 412
14978.45 383
14979.61 433
14980.76 435
14981.92 429
14983.08 431
14984.23 439
14985.39 471
14986.55 437
14987.70 397
14988.86 416
14990.02 438
14991.18 502
14992.33 449
14993.49 409
14994.65 422
14995.80 403
14996.96 419
14998.12 466
14999.28 410
15000.43 410
15001.59 409
15002.75 430
15003.91 432
15005.06 440
15006.22 459
15007.38 417
15008.54 415
15009.69 420
15010.85 428
15012.01 408
15013.17 477
15014.33 437
15015.48 399
15016.64 463
15017.80 410
15018.96 449
15020.12 414
15021.27 405
15022.43 421
15023.59 393
15024.75 393
15025.91 386
15027.07 434
15028.23 425
15029.38 414
15030.54 416
15031.70 433
15032.86 433
15034.02 472
15035.18 445
15036.34 410
15037.49 431
15038.65 445
15039.81 444
15040.97 419
15042.13 398
15043.29 421
15044.45 437
15045.61 445
15046.77 443
15047.93 434
15049.09 437
15050.24 408
15051.40 437
15052.56 440
15053.72 410
15054.88 418
15056.04 419
15057.20 409
15058.36 427
15059.52 425
15060.68 440
15061.84 435
15063.00 394
15064.16 443
15065.32 415
15066.48 419
15067.64 423
15068.80 384
15069.96 372
15071.12 422
15072.28 392
15073.44 419
15074.60 437
15075.76 450
15076.92 442
15078.08 385
15079.24 398
15080.40 419
15081.56 422
15082.72 411
15083.89 368
15085.05 368
15086.21 438
15087.37 423
15088.53 444
15089.69 400
15090.85 430
15092.01 383
15093.17 424
15094.33 428
15095.49 382
15096.66 402
15097.82 402
15098.98 429
15100.14 379
15101.30 384
15102.46 447
15103.62 434
15104.78 447
15105.95 428
15107.11 430
15108.27 389
15109.43 389
15110.59 393
15111.75 431
15112.92 402
15114.08 396
15115.24 404
15116.40 427
15117.56 385
15118.73 410
15119.89 423
15121.05 403
15122.21 441
15123.37 455
15124.54 432
15125.70 428
15126.86 408
15128.02 388
15129.19 379
15130.35 406
15131.51 424
15132.67 409
15133.84 424
15135.00 417
15136.16 353
15137.32 404
15138.49 384
15139.65 387
15140.81 407
15141.97 400
15143.14 429
15144.30 400
15145.46 401
15146.63 429
15147.79 425
15148.95 403
15150.12 472
15151.28 405
15152.44 402
15153.61 441
15154.77 387
15155.93 389
15157.10 393
15158.26 408
15159.42 423
15160.59 355
15161.75 398
15162.91 433
15164.08 418
15165.24 413
15166.41 433
15167.57 434
15168.73 409
15169.90 399
15171.06 429
15172.23 403
15173.39 423
15174.55 422
15175.72 431
15176.88 421
15178.05 413
15179.21 401
15180.38 387
15181.54 410
15182.70 437
15183.87 453
15185.03 428
15186.20 386
15187.36 416
15188.53 411
15189.69 418
15190.86 448
15192.02 405
15193.19 402
15194.35 407
15195.52 421
15196.68 393
15197.85 425
15199.01 437
15200.18 392
15201.34 428
15202.51 371
15203.67 355
15204.84 404
15206.00 454
15207.17 422
15208.33 423
15209.50 389
15210.66 392
15211.83 405
15213.00 445
15214.16 423
15215.33 378
15216.49 409
15217.66 381
15218.82 407
15219.99 383
15221.16 447
15222.32 412
15223.49 431
15224.65 413
15225.82 457
15226.99 407
15228.15 453
15229.32 476
15230.49 432
15231.65 444
15232.82 499
15233.98 423
15235.15 420
15236.32 428
15237.48 397
15238.65 406
15239.82 425
15240.98 424
15242.15 449
15243.32 411
15244.48 439
15245.65 414
15246.82 378
15247.98 399
15249.15 441
15250.32 425
15251.49 452
15252.65 427
15253.82 397
15254.99 440
15256.16 417
15257.32 403
15258.49 408
15259.66 393
15260.82 430
15261.99 445
15263.16 409
15264.33 388
15265.49 437
15266.66 429
15267.83 398
15269.00 376
15270.17 405
15271.33 433
15272.50 417
15273.67 401
15274.84 417
15276.01 431
15277.17 452
15278.34 414
15279.51 421
15280.68 395
15281.85 431
15283.01 454
15284.18 424
15285.35 424
15286.52 436
15287.69 406
15288.86 400
15290.03 396
15291.19 384
15292.36 385
15293.53 401
15294.70 412
15295.87 423
15297.04 433
15298.21 392
15299.38 418
15300.54 429
15301.71 402
15302.88 360
15304.05 409
15305.22 402
15306.39 409
15307.56 439
15308.73 445
15309.90 409
15311.07 435
15312.24 409
15313.41 416
15314.58 411
15315.75 404
15316.92 422
15318.09 381
15319.25 407
15320.42 394
15321.59 418
15322.76 390
15323.93 422
15325.10 384
15326.27 406
15327.44 397
15328.61 415
15329.78 402
15330.95 431
15332.12 422
15333.29 402
15334.46 349
15335.64 393
15336.81 393
15337.98 402
15339.15 423
15340.32 428
15341.49 426
15342.66 379
15343.83 406
15345.00 392
15346.17 453
15347.34 470
15348.51 405
15349.68 428
15350.85 472
15352.02 451
15353.20 381
15354.37 384
15355.54 442
15356.71 396
15357.88 422
15359.05 396
15360.22 430
15361.39 402
15362.57 436
15363.74 413
15364.91 423
15366.08 395
15367.25 424
15368.42 464
15369.59 485
15370.77 408
15371.94 459
15373.11 401
15374.28 404
15375.45 401
15376.63 404
15377.80 422
15378.97 412
15380.14 369
15381.31 368
15382.49 421
15383.66 405
15384.83 381
15386.00 372
15387.17 381
15388.35 413
15389.52 414
15390.69 403
15391.86 431
15393.04 410
15394.21 401
15395.38 430
15396.55 393
15397.73 409
15398.90 419
15400.07 451
15401.25 468
15402.42 472
15403.59 425
15404.76 373
15405.94 362
15407.11 368
15408.28 378
15409.46 405
15410.63 416
15411.80 408
15412.98 359
15414.15 387
15415.32 377
15416.50 410
15417.67 419
15418.84 370
15420.02 399
15421.19 369
15422.36 371
15423.54 395
15424.71 412
15425.89 418
15427.06 402
15428.23 396
15429.41 430
15430.58 387
15431.76 346
15432.93 380
15434.10 365
15435.28 421
15436.45 408
15437.63 436
15438.80 434
15439.97 395
15441.15 406
15442.32 437
15443.50 406
15444.67 387
15445.85 368
15447.02 368
15448.20 384
15449.37 418
15450.55 426
15451.72 429
15452.89 444
15454.07 407
15455.24 403
15456.42 366
15457.59 361
15458.77 398
15459.94 447
15461.12 447
15462.30 441
15463.47 420
15464.65 375
15465.82 385
15467.00 382
15468.17 402
15469.35 387
15470.52 382
15471.70 423
15472.87 411
15474.05 411
15475.22 407
15476.40 439
15477.58 366
15478.75 358
15479.93 409
15481.10 406
15482.28 406
15483.46 439
15484.63 386
15485.81 410
15486.98 392
15488.16 393
15489.34 430
15490.51 388
15491.69 424
15492.87 464
15494.04 436
15495.22 465
15496.39 443
15497.57 376
15498.75 368
15499.92 365
15501.10 375
15502.28 390
15503.45 423
15504.63 418
15505.81 417
15506.98 415
15508.16 430
15509.34 435
15510.52 389
15511.69 388
15512.87 416
15514.05 393
15515.22 421
15516.40 447
15517.58 431
15518.76 407
15519.93 363
15521.11 428
15522.29 461
15523.47 442
15524.64 364
15525.82 376
15527.00 399
15528.18 391
15529.35 414
15530.53 408
15531.71 424
15532.89 399
15534.07 418
15535.24 452
15536.42 412
15537.60 402
15538.78 416
15539.96 416
15541.13 435
15542.31 427
15543.49 404
15544.67 417
15545.85 443
15547.03 399
15548.20 402
15549.38 426
15550.56 442
15551.74 430
15552.92 409
15554.10 427
15555.28 414
15556.45 389
15557.63 420
15558.81 416
15559.99 377
15561.17 411
15562.35 437
15563.53 430
15564.71 442
15565.89 404
15567.07 386
15568.24 462
15569.42 487
15570.60 432
15571.78 372
15572.96 369
15574.14 415
15575.32 411
15576.50 428
15577.68 421
15578.86 427
15580.04 424
15581.22 408
15582.40 418
15583.58 469
15584.76 422
15585.94 414
15587.12 399
15588.30 417
15589.48 430
15590.66 458
15591.84 393
15593.02 435
15594.20 432
15595.38 453
15596.56 469
15597.74 419
15598.92 447
15600.10 417
15601.28 416
15602.46 466
15603.64 434
15604.82 430
15606.00 423
15607.18 418
15608.36 445
15609.55 415
15610.73 398
15611.91 396
15613.09 392
15614.27 432
15615.45 460
15616.63 442
15617.81 402
15618.99 445
15620.17 420
15621.36 442
15622.54 398
15623.72 449
15624.90 439
15626.08 410
15627.26 431
15628.44 375
15629.63 406
15630.81 444
15631.99 456
15633.17 395
15634.35 434
15635.53 501
15636.72 452
15637.90 453
15639.08 416
15640.26 440
15641.44 417
15642.63 407
15643.81 424
15644.99 444
15646.17 483
15647.35 456
15648.54 430
15649.72 475
15650.90 442
15652.08 464
15653.27 482
15654.45 497
15655.63 475
15656.81 434
15658.00 476
15659.18 482
15660.36 464
15661.54 434
15662.73 483
15663.91 471
15665.09 478
15666.28 448
15667.46 451
15668.64 468
15669.82 441
15671.01 396
15672.19 442
15673.37 444
15674.56 480
15675.74 452
15676.92 419
15678.11 437
15679.29 451
15680.47 445
15681.66 441
15682.84 447
15684.03 465
15685.21 477
15686.39 432
15687.58 410
15688.76 452
15689.94 478
15691.13 445
15692.31 433
15693.50 431
15694.68 426
15695.86 422
15697.05 435
15698.23 448
15699.42 473
15700.60 453
15701.78 437
15702.97 449
15704.15 450
15705.34 438
15706.52 387
15707.71 409
15708.89 428
15710.08 474
15711.26 399
15712.45 373
15713.63 434
15714.81 417
15716.00 468
15717.18 454
15718.37 462
15719.55 432
15720.74 454
15721.92 418
15723.11 435
15724.29 416
15725.48 435
15726.66 430
15727.85 417
15729.04 402
15730.22 440
15731.41 457
15732.59 433
15733.78 417
15734.96 430
15736.15 445
15737.33 451
15738.52 430
15739.71 426
15740.89 429
15742.08 446
15743.26 454
15744.45 430
15745.63 449
15746.82 456
15748.01 452
15749.19 453
15750.38 426
15751.56 466
15752.75 477
15753.94 454
15755.12 431
15756.31 421
15757.50 488
15758.68 429
15759.87 433
15761.06 421
15762.24 415
15763.43 441
15764.62 439
15765.80 425
15766.99 453
15768.18 410
15769.36 458
15770.55 507
15771.74 485
15772.92 452
15774.11 504
15775.30 450
15776.48 437
15777.67 474
15778.86 463
15780.05 432
15781.23 436
15782.42 419
15783.61 422
15784.80 450
15785.98 424
15787.17 465
15788.36 460
15789.55 417
15790.73 429
15791.92 461
15793.11 443
15794.30 472
15795.48 439
15796.67 422
15797.86 435
15799.05 451
15800.24 478
15801.42 461
15802.61 432
15803.80 463
15804.99 414
15806.18 404
15807.37 461
15808.55 446
15809.74 455
15810.93 432
15812.12 463
15813.31 431
15814.50 427
15815.68 463
15816.87 450
15818.06 424
15819.25 434
15820.44 479
15821.63 454
15822.82 420
15824.01 417
15825.19 451
15826.38 457
15827.57 424
15828.76 430
15829.95 387
15831.14 412
15832.33 417
15833.52 395
15834.71 421
15835.90 369
15837.09 364
15838.28 389
15839.47 401
15840.66 423
15841.84 442
15843.03 407
15844.22 377
15845.41 408
15846.60 405
15847.79 387
15848.98 392
15850.17 415
15851.36 392
15852.55 403
15853.74 410
15854.93 432
15856.12 432
15857.31 446
15858.50 406
15859.69 416
15860.88 380
15862.07 400
15863.26 423
15864.46 432
15865.65 388
15866.84 419
15868.03 435
15869.22 439
15870.41 421
15871.60 432
15872.79 411
15873.98 433
15875.17 436
15876.36 435
15877.55 464
15878.74 444
15879.94 402
15881.13 403
15882.32 400
15883.51 423
15884.70 423
15885.89 448
15887.08 433
15888.27 420
15889.46 449
15890.66 433
15891.85 414
15893.04 431
15894.23 433
15895.42 428
15896.61 388
15897.81 406
15899.00 404
15900.19 391
15901.38 396
15902.57 434
15903.76 395
15904.96 421
15906.15 413
15907.34 422
15908.53 434
15909.72 463
15910.92 447
15912.11 406
15913.30 408
15914.49 408
15915.69 426
15916.88 412
15918.07 434
15919.26 437
15920.46 448
15921.65 441
15922.84 417
15924.03 452
15925.23 427
15926.42 393
15927.61 383
15928.81 419
15930.00 460
15931.19 469
15932.38 425
15933.58 413
15934.77 414
15935.96 390
15937.16 419
15938.35 404
15939.54 429
15940.74 375
15941.93 385
15943.12 420
15944.32 404
15945.51 408
15946.70 391
15947.90 401
15949.09 377
15950.28 401
15951.48 404
15952.67 415
15953.87 410
15955.06 418
15956.25 399
15957.45 402
15958.64 397
15959.84 424
15961.03 387
15962.22 404
15963.42 418
15964.61 410
15965.81 370
15967.00 386
15968.19 375
15969.39 381
15970.58 363
15971.78 366
15972.97 334
15974.17 361
15975.36 380
15976.56 365
15977.75 422
15978.95 394
15980.14 399
15981.34 395
15982.53 422
15983.72 402
15984.92 410
15986.11 399
15987.31 373
15988.50 447
15989.70 403
15990.90 366
15992.09 369
15993.29 396
15994.48 409
15995.68 391
15996.87 376
15998.07 394
15999.26 379
16000.46 351
16001.65 392
16002.85 395
16004.05 454
16005.24 408
16006.44 398
16007.63 377
16008.83 372
16010.02 401
16011.22 372
16012.42 370
16013.61 424
16014.81 355
16016.00 368
16017.20 385
16018.40 375
16019.59 352
16020.79 371
16021.99 374
16023.18 364
16024.38 374
16025.58 402
16026.77 367
16027.97 372
16029.16 371
16030.36 337
16031.56 338
16032.76 396
16033.95 404
16035.15 397
16036.35 366
16037.54 371
16038.74 365
16039.94 382
16041.13 400
16042.33 413
16043.53 391
16044.73 368
16045.92 340
16047.12 365
16048.32 429
16049.51 380
16050.71 365
16051.91 372
16053.11 371
16054.30 354
16055.50 393
16056.70 376
16057.90 356
16059.10 389
16060.29 377
16061.49 375
16062.69 373
16063.89 389
16065.08 339
16066.28 334
16067.48 425
16068.68 374
16069.88 357
16071.07 322
16072.27 352
16073.47 394
16074.67 381
16075.87 370
16077.07 361
16078.26 356
16079.46 373
16080.66 399
16081.86 338
16083.06 347
16084.26 352
16085.46 392
16086.66 342
16087.85 382
16089.05 411
16090.25 373
16091.45 386
16092.65 345
16093.85 363
16095.05 346
16096.25 403
16097.45 378
16098.65 338
16099.84 351
16101.04 362
16102.24 404
16103.44 397
16104.64 341
16105.84 357
16107.04 377
16108.24 341
16109.44 356
16110.64 376
16111.84 357
16113.04 364
16114.24 405
16115.44 378
16116.64 351
16117.84 393
16119.04 401
16120.24 380
16121.44 366
16122.64 348
16123.84 392
16125.04 388
16126.24 411
16127.44 401
16128.64 383
16129.84 375
16131.04 340
16132.24 368
16133.44 394
16134.64 369
16135.84 385
16137.04 365
16138.25 350
16139.45 356
16140.65 391
16141.85 369
16143.05 351
16144.25 361
16145.45 370
16146.65 359
16147.85 351
16149.05 329
16150.25 344
16151.46 362
16152.66 391
16153.86 391
16155.06 371
16156.26 357
16157.46 387
16158.66 359
16159.87 368
16161.07 376
16162.27 381
16163.47 369
16164.67 341
16165.87 334
16167.08 320
16168.28 382
16169.48 385
16170.68 397
16171.88 380
16173.09 385
16174.29 356
16175.49 389
16176.69 369
16177.89 357
16179.10 370
16180.30 382
16181.50 307
16182.70 327
16183.91 332
16185.11 366
16186.31 394
16187.51 379
16188.72 391
16189.92 355
16191.12 378
16192.32 399
16193.53 384
16194.73 430
16195.93 404
16197.13 385
16198.34 338
16199.54 355
16200.74 352
16201.95 352
16203.15 394
16204.35 393
16205.56 348
16206.76 354
16207.96 380
16209.17 358
16210.37 384
16211.57 332
16212.78 353
16213.98 339
16215.18 375
16216.39 352
16217.59 367
16218.79 332
16220.00 342
16221.20 375
16222.41 391
16223.61 349
16224.81 355
16226.02 367
16227.22 360
16228.43 341
16229.63 350
16230.83 378
16232.04 375
16233.24 410
16234.45 393
16235.65 383
16236.86 376
16238.06 350
16239.26 360
16240.47 399
16241.67 397
16242.88 395
16244.08 394
16245.29 381
16246.49 351
16247.70 344
16248.90 361
16250.11 389
16251.31 379
16252.52 355
16253.72 381
16254.93 351
16256.13 371
16257.34 406
16258.54 429
16259.75 424
16260.95 374
16262.16 388
16263.36 358
16264.57 353
16265.77 405
16266.98 371
16268.19 376
16269.39 374
16270.60 340
16271.80 339
16273.01 377
16274.21 386
16275.42 400
16276.63 414
16277.83 390
16279.04 386
16280.24 369
16281.45 399
16282.66 364
16283.86 398
16285.07 385
16286.27 367
16287.48 381
16288.69 394
16289.89 398
16291.10 382
16292.31 372
16293.51 367
16294.72 415
16295.93 402
16297.13 362
16298.34 376
16299.55 402
16300.75 410
16301.96 381
16303.17 383
16304.37 408
16305.58 388
16306.79 383
16307.99 387
16309.20 383
16310.41 442
16311.62 431
16312.82 391
16314.03 390
16315.24 386
16316.44 382
16317.65 385
16318.86 391
16320.07 404
16321.27 365
16322.48 409
16323.69 371
16324.90 348
16326.10 368
16327.31 382
16328.52 397
16329.73 392
16330.94 334
16332.14 364
16333.35 425
16334.56 393
16335.77 344
16336.98 331
16338.18 433
16339.39 400
16340.60 338
16341.81 361
16343.02 367
16344.23 364
16345.43 406
16346.64 353
16347.85 411
16349.06 378
16350.27 345
16351.48 385
16352.69 358
16353.89 356
16355.10 333
16356.31 365
16357.52 373
16358.73 365
16359.94 368
16361.15 355
16362.36 373
16363.57 389
16364.77 339
16365.98 344
16367.19 426
16368.40 397
16369.61 348
16370.82 385
16372.03 387
16373.24 351
16374.45 351
16375.66 337
16376.87 359
16378.08 363
16379.29 406
16380.50 423
16381.71 344
16382.92 346
16384.13 345
16385.34 374
16386.55 393
16387.76 387
16388.97 358
16390.18 372
16391.39 363
16392.60 370
16393.81 341
16395.02 348
16396.23 345
16397.44 387
16398.65 350
16399.86 352
16401.07 419
16402.28 374
16403.49 380
16404.70 351
16405.91 313
16407.12 385
16408.33 389
16409.54 377
16410.76 378
16411.97 343
16413.18 355
16414.39 329
16415.60 315
16416.81 333
16418.02 371
16419.23 372
16420.44 365
16421.66 344
16422.87 376
16424.08 389
16425.29 373
16426.50 347
16427.71 367
16428.92 327
16430.14 420
16431.35 388
16432.56 340
16433.77 402
16434.98 362
16436.19 345
16437.41 317
16438.62 337
16439.83 352
16441.04 315
16442.25 348
16443.47 340
16444.68 326
16445.89 346
16447.10 337
16448.31 345
16449.53 350
16450.74 393
16451.95 363
16453.16 328
16454.38 354
16455.59 334
16456.80 349
16458.01 352
16459.23 349
16460.44 337
16461.65 334
16462.86 306
16464.08 325
16465.29 360
16466.50 377
16467.72 376
16468.93 335
16470.14 328
16471.35 343
16472.57 360
16473.78 348
16474.99 367
16476.21 338
16477.42 337
16478.63 401
16479.85 370
16481.06 338
16482.27 312
16483.49 314
16484.70 306
16485.92 378
16487.13 386
16488.34 374
16489.56 359
16490.77 366
16491.98 348
16493.20 345
16494.41 328
16495.63 376
16496.84 337
16498.05 335
16499.27 361
16500.48 342
16501.70 332
16502.91 322
16504.13 355
16505.34 376
16506.55 400
16507.77 365
16508.98 338
16510.20 352
16511.41 347
16512.63 340
16513.84 351
16515.06 367
16516.27 355
16517.49 328
16518.70 352
16519.92 374
16521.13 343
16522.35 351
16523.56 381
16524.78 374
16525.99 359
16527.21 359
16528.42 372
16529.64 344
16530.85 310
16532.07 307
16533.28 331
16534.50 341
16535.71 332
16536.93 335
16538.14 414
16539.36 355
16540.58 364
16541.79 339
16543.01 341
16544.22 342
16545.44 329
16546.65 344
16547.87 331
16549.09 316
16550.30 328
16551.52 328
16552.73 359
16553.95 344
16555.17 341
16556.38 390
16557.60 389
16558.82 374
16560.03 360
16561.25 320
16562.46 324
16563.68 331
16564.90 378
16566.11 350
16567.33 342
16568.55 357
16569.76 356
16570.98 373
16572.20 313
16573.41 355
16574.63 324
16575.85 333
16577.07 332
16578.28 365
16579.50 309
16580.72 374
16581.93 364
16583.15 295
16584.37 335
16585.59 349
16586.80 337
16588.02 319
16589.24 312
16590.46 360
16591.67 360
16592.89 352
16594.11 345
16595.33 382
16596.54 358
16597.76 338
16598.98 358
16600.20 341
16601.41 317
16602.63 347
16603.85 345
16605.07 326
16606.29 343
16607.50 315
16608.72 336
16609.94 319
16611.16 369
16612.38 347
16613.60 356
16614.81 290
16616.03 368
16617.25 324
16618.47 333
16619.69 342
16620.91 338
16622.13 369
16623.34 381
16624.56 342
16625.78 347
16627.00 341
16628.22 362
16629.44 366
16630.66 356
16631.88 358
16633.10 316
16634.31 341
16635.53 353
16636.75 339
16637.97 344
16639.19 353
16640.41 351
16641.63 360
16642.85 343
16644.07 353
16645.29 364
16646.51 326
16647.73 332
16648.95 313
16650.17 332
16651.39 356
16652.61 335
16653.83 335
16655.05 361
16656.27 359
16657.49 306
16658.71 318
16659.93 315
16661.15 327
16662.37 327
16663.59 326
16664.81 326
16666.03 338
16667.25 345
16668.47 319
16669.69 351
16670.91 327
16672.13 278
16673.35 325
16674.57 294
16675.79 332
16677.01 320
16678.23 353
16679.45 360
16680.67 300
16681.89 340
16683.12 315
16684.34 295
16685.56 344
16686.78 367
16688.00 350
16689.22 317
16690.44 352
16691.66 354
16692.88 338
16694.11 351
16695.33 381
16696.55 347
16697.77 339
16698.99 329
16700.21 355
16701.43 338
16702.66 306
16703.88 310
16705.10 315
16706.32 334
16707.54 304
16708.77 312
16709.99 333
16711.21 353
16712.43 324
16713.65 360
16714.87 349
16716.10 356
16717.32 313
16718.54 324
16719.76 324
16720.99 336
16722.21 301
16723.43 325
16724.65 349
16725.88 342
16727.10 311
16728.32 321
16729.54 298
16730.77 329
16731.99 320
16733.21 289
16734.43 294
16735.66 316
16736.88 385
16738.10 336
16739.33 303
16740.55 336
16741.77 315
16742.99 324
16744.22 332
16745.44 309
16746.66 335
16747.89 348
16749.11 339
16750.33 321
16751.56 323
16752.78 343
16754.00 303
16755.23 399
16756.45 335
16757.68 302
16758.90 335
16760.12 330
16761.35 314
16762.57 310
16763.79 351
16765.02 343
16766.24 303
16767.47 327
16768.69 339
16769.91 374
16771.14 341
16772.36 361
16773.59 310
16774.81 301
16776.04 357
16777.26 357
16778.48 364
16779.71 350
16780.93 337
16782.16 362
16783.38 329
16784.61 327
16785.83 309
16787.06 335
16788.28 305
16789.51 307
16790.73 347
16791.96 301
16793.18 328
16794.41 324
16795.63 357
16796.86 345
16798.08 321
16799.31 346
16800.53 330
16801.76 335
16802.98 367
16804.21 315
16805.43 357
16806.66 333
16807.88 326
16809.11 292
16810.33 319
16811.56 310
16812.79 328
16814.01 312
16815.24 326
16816.46 321
16817.69 331
16818.91 341
16820.14 335
16821.37 334
16822.59 314
16823.82 345
16825.04 333
16826.27 339
16827.50 339
16828.72 305
16829.95 311
16831.18 308
16832.40 290
16833.63 347
16834.86 307
16836.08 300
16837.31 350
16838.53 322
16839.76 312
16840.99 326
16842.21 297
16843.44 310
16844.67 325
16845.90 331
16847.12 325
16848.35 316
16849.58 303
16850.80 333
16852.03 328
16853.26 317
16854.48 311
16855.71 331
16856.94 321
16858.17 354
16859.39 348
16860.62 338
16861.85 304
16863.08 337
16864.30 323
16865.53 312
16866.76 336
16867.99 327
16869.21 301
16870.44 334
16871.67 345
16872.90 337
16874.13 341
16875.35 329
16876.58 320
16877.81 326
16879.04 322
16880.27 356
16881.49 365
16882.72 331
16883.95 324
16885.18 376
16886.41 327
16887.64 318
16888.86 302
16890.09 352
16891.32 374
16892.55 362
16893.78 371
16895.01 376
16896.24 364
16897.46 320
16898.69 318
16899.92 335
16901.15 339
16902.38 311
16903.61 309
16904.84 324
16906.07 375
16907.30 381
16908.53 345
16909.75 359
16910.98 322
16912.21 311
16913.44 362
16914.67 320
16915.90 331
16917.13 351
16918.36 337
16919.59 344
16920.82 340
16922.05 319
16923.28 325
16924.51 298
16925.74 315
16926.97 345
16928.20 290
16929.43 330
16930.66 307
16931.89 322
16933.12 334
16934.35 327
16935.58 336
16936.81 386
16938.04 362
16939.27 315
16940.50 331
16941.73 349
16942.96 366
16944.19 343
16945.42 340
16946.65 330
16947.88 401
16949.11 346
16950.34 321
16951.57 326
16952.80 330
16954.04 345
16955.27 352
16956.50 358
16957.73 379
16958.96 323
16960.19 292
16961.42 301
16962.65 324
16963.88 329
16965.11 356
16966.35 356
16967.58 356
16968.81 350
16970.04 345
16971.27 362
16972.50 301
16973.73 342
16974.97 393
16976.20 341
16977.43 320
16978.66 317
16979.89 319
16981.12 323
16982.36 309
16983.59 273
16984.82 330
16986.05 316
16987.28 344
16988.52 318
16989.75 333
16990.98 292
16992.21 327
16993.45 334
16994.68 346
16995.91 321
16997.14 344
16998.37 329
16999.61 310
17000.84 290
17002.07 324
17003.31 373
17004.54 298
17005.77 313
17007.00 305
17008.24 315
17009.47 318
17010.70 325
17011.93 323
17013.17 330
17014.40 322
17015.63 338
17016.87 323
17018.10 322
17019.33 372
17020.57 338
17021.80 340
17023.03 320
17024.27 303
17025.50 287
17026.73 289
17027.97 358
17029.20 328
17030.43 334
17031.67 320
17032.90 334
17034.14 354
17035.37 349
17036.60 355
17037.84 362
17039.07 330
17040.30 327
17041.54 298
17042.77 324
17044.01 318
17045.24 318
17046.47 348
17047.71 328
17048.94 323
17050.18 331
17051.41 335
17052.65 333
17053.88 353
17055.12 320
17056.35 327
17057.58 348
17058.82 353
17060.05 329
17061.29 308
17062.52 298
17063.76 299
17064.99 324
17066.23 341
17067.46 345
17068.70 376
17069.93 340
17071.17 314
17072.40 307
17073.64 314
17074.87 331
17076.11 312
17077.34 277
17078.58 299
17079.81 323
17081.05 294
17082.29 313
17083.52 320
17084.76 332
17085.99 321
17087.23 307
17088.46 306
17089.70 308
17090.94 336
17092.17 334
17093.41 329
17094.64 321
17095.88 331
17097.12 322
17098.35 310
17099.59 323
17100.82 331
17102.06 343
17103.30 330
17104.53 346
17105.77 331
17107.00 328
17108.24 305
17109.48 325
17110.71 351
17111.95 323
17113.19 304
17114.42 333
17115.66 298
17116.90 322
17118.13 314
17119.37 328
17120.61 331
17121.85 319
17123.08 325
17124.32 326
17125.56 311
17126.79 363
17128.03 341
17129.27 333
17130.50 320
17131.74 287
17132.98 303
17134.22 359
17135.45 312
17136.69 287
17137.93 314
17139.17 327
17140.40 325
17141.64 307
17142.88 285
17144.12 292
17145.36 330
17146.59 332
17147.83 302
17149.07 317
17150.31 325
17151.54 338
17152.78 355
17154.02 330
17155.26 324
17156.50 323
17157.74 318
17158.97 309
17160.21 298
17161.45 300
17162.69 304
17163.93 322
17165.17 327
17166.40 327
17167.64 328
17168.88 285
17170.12 303
17171.36 349
17172.60 350
17173.84 300
17175.08 306
17176.31 334
17177.55 314
17178.79 309
17180.03 324
17181.27 328
17182.51 322
17183.75 300
17184.99 313
17186.23 322
17187.47 316
17188.71 319
17189.94 326
17191.18 370
17192.42 317
17193.66 347
17194.90 299
17196.14 331
17197.38 338
17198.62 333
17199.86 327
17201.10 325
17202.34 308
17203.58 338
17204.82 388
17206.06 357
17207.30 355
17208.54 337
17209.78 347
17211.02 350
17212.26 357
17213.50 343
17214.74 316
17215.98 338
17217.22 375
17218.46 300
17219.70 303
17220.94 291
17222.18 297
17223.43 326
17224.67 298
17225.91 306
17227.15 326
17228.39 335
17229.63 318
17230.87 318
17232.11 325
17233.35 317
17234.59 325
17235.83 326
17237.08 276
17238.32 314
17239.56 318
17240.80 328
17242.04 320
17243.28 340
17244.52 345
17245.76 338
17247.01 330
17248.25 303
17249.49 345
17250.73 333
17251.97 337
17253.21 348
17254.46 379
17255.70 322
17256.94 342
17258.18 325
17259.42 313
17260.66 320
17261.91 319
17263.15 309
17264.39 310
17265.63 318
17266.87 352
17268.12 306
17269.36 312
17270.60 295
17271.84 297
17273.09 322
17274.33 310
17275.57 301
17276.81 302
17278.06 328
17279.30 302
17280.54 339
17281.78 297
17283.03 312
17284.27 315
17285.51 317
17286.76 331
17288.00 280
17289.24 282
17290.48 312
17291.73 307
17292.97 320
17294.21 309
17295.46 336
17296.70 356
17297.94 349
17299.19 313
17300.43 310
17301.67 319
17302.92 347
17304.16 300
17305.40 287
17306.65 276
17307.89 317
17309.14 312
17310.38 352
17311.62 322
17312.87 286
17314.11 300
17315.35 305
17316.60 314
17317.84 328
17319.09 288
17320.33 324
17321.58 322
17322.82 309
17324.06 338
17325.31 331
17326.55 296
17327.80 305
17329.04 297
17330.29 327
17331.53 291
17332.77 331
17334.02 355
17335.26 311
17336.51 300
17337.75 289
17339.00 309
17340.24 305
17341.49 291
17342.73 285
17343.98 303
17345.22 365
17346.47 303
17347.71 291
17348.96 304
17350.20 284
17351.45 276
17352.69 296
17353.94 293
17355.18 326
17356.43 307
17357.68 348
17358.92 326
17360.17 301
17361.41 307
17362.66 313
17363.90 304
17365.15 285
17366.39 303
17367.64 247
17368.89 323
17370.13 344
17371.38 319
17372.62 344
17373.87 333
17375.12 305
17376.36 329
17377.61 318
17378.85 350
17380.10 335
17381.35 318
17382.59 343
17383.84 302
17385.09 305
17386.33 315
17387.58 329
17388.83 301
17390.07 315
17391.32 339
17392.57 353
17393.81 322
17395.06 298
17396.31 317
17397.55 312
17398.80 312
17400.05 301
17401.29 285
17402.54 273
17403.79 334
17405.04 360
17406.28 403
17407.53 356
17408.78 305
17410.02 286
17411.27 289
17412.52 262
17413.77 290
17415.01 299
17416.26 326
17417.51 297
17418.76 285
17420.00 281
17421.25 320
17422.50 330
17423.75 294
17425.00 318
17426.24 291
17427.49 299
17428.74 297
17429.99 309
17431.24 311
17432.48 330
17433.73 321
17434.98 319
17436.23 303
17437.48 349
17438.73 351
17439.97 326
17441.22 320
17442.47 310
17443.72 302
17444.97 299
17446.22 310
17447.47 295
17448.71 303
17449.96 304
17451.21 317
17452.46 319
17453.71 320
17454.96 308
17456.21 296
17457.46 322
17458.71 342
17459.95 330
17461.20 328
17462.45 351
17463.70 338
17464.95 308
17466.20 261
17467.45 288
17468.70 320
17469.95 327
17471.20 313
17472.45 324
17473.70 308
17474.95 317
17476.20 328
17477.45 314
17478.70 298
17479.95 327
17481.20 347
17482.45 341
17483.70 341
17484.95 313
17486.20 307
17487.45 285
17488.70 313
17489.95 350
17491.20 328
17492.45 314
17493.70 313
17494.95 312
17496.20 323
17497.45 317
17498.70 330
17499.95 342
17501.20 339
17502.45 339
17503.70 324
17504.95 342
17506.20 299
17507.46 263
17508.71 312
17509.96 340
17511.21 332
17512.46 313
17513.71 346
17514.96 362
17516.21 352
17517.46 357
17518.71 347
17519.97 364
17521.22 323
17522.47 322
17523.72 288
17524.97 299
17526.22 340
17527.47 320
17528.73 340
17529.98 309
17531.23 309
17532.48 305
17533.73 320
17534.99 339
17536.24 323
17537.49 327
17538.74 317
17539.99 327
17541.25 291
17542.50 332
17543.75 326
17545.00 296
17546.25 299
17547.51 305
17548.76 308
17550.01 338
17551.26 335
17552.52 361
17553.77 362
17555.02 329
17556.27 347
17557.53 324
17558.78 315
17560.03 343
17561.28 322
17562.54 353
17563.79 351
17565.04 360
17566.30 316
17567.55 307
17568.80 344
17570.05 331
17571.31 287
17572.56 359
17573.81 313
17575.07 300
17576.32 281
17577.57 326
17578.83 347
17580.08 329
17581.33 330
17582.59 374
17583.84 327
17585.10 323
17586.35 353
17587.60 369
17588.86 353
17590.11 371
17591.36 333
17592.62 313
17593.87 332
17595.13 374
17596.38 328
17597.63 329
17598.89 299
17600.14 313
17601.40 317
17602.65 295
17603.90 349
17605.16 330
17606.41 348
17607.67 371
17608.92 341
17610.18 373
17611.43 344
17612.69 318
17613.94 342
17615.20 347
17616.45 325
17617.71 319
17618.96 319
17620.21 308
17621.47 309
17622.72 298
17623.98 314
17625.23 314
17626.49 310
17627.75 298
17629.00 290
17630.26 309
17631.51 310
17632.77 331
17634.02 299
17635.28 305
17636.53 334
17637.79 310
17639.04 340
17640.30 335
17641.55 351
17642.81 326
17644.07 288
17645.32 314
17646.58 319
17647.83 319
17649.09 305
17650.35 326
17651.60 335
17652.86 344
17654.11 296
17655.37 311
17656.63 298
17657.88 326
17659.14 319
17660.39 323
17661.65 319
17662.91 310
17664.16 329
17665.42 306
17666.68 309
17667.93 281
17669.19 307
17670.45 293
17671.70 315
17672.96 311
17674.22 313
17675.47 262
17676.73 326
17677.99 357
17679.24 353
17680.50 354
17681.76 351
17683.02 350
17684.27 320
17685.53 342
17686.79 307
17688.05 304
17689.30 319
17690.56 307
17691.82 330
17693.07 346
17694.33 295
17695.59 315
17696.85 294
17698.11 324
17699.36 315
17700.62 356
17701.88 346
17703.14 299
17704.39 313
17705.65 313
17706.91 335
17708.17 346
17709.43 361
17710.68 328
17711.94 321
17713.20 283
17714.46 301
17715.72 316
17716.98 316
17718.23 269
17719.49 299
17720.75 310
17722.01 289
17723.27 305
17724.53 331
17725.79 296
17727.04 304
17728.30 318
17729.56 301
17730.82 307
17732.08 315
17733.34 290
17734.60 292
17735.86 304
17737.12 287
17738.37 319
17739.63 356
17740.89 307
17742.15 311
17743.41 301
17744.67 294
17745.93 329
17747.19 296
17748.45 289
17749.71 302
17750.97 313
17752.23 325
17753.49 304
17754.75 305
17756.01 311
17757.27 303
17758.53 316
17759.79 341
17761.05 290
17762.31 295
17763.57 341
17764.83 337
17766.09 323
17767.35 308
17768.61 327
17769.87 329
17771.13 332
17772.39 320
17773.65 335
17774.91 300
17776.17 345
17777.43 278
17778.69 319
17779.95 322
17781.21 280
17782.47 336
17783.73 293
17784.99 319
17786.25 353
17787.51 328
17788.78 290
17790.04 278
17791.30 314
17792.56 325
17793.82 302
17795.08 268
17796.34 297
17797.60 292
17798.86 298
17800.13 307
17801.39 358
17802.65 319
17803.91 301
17805.17 344
17806.43 336
17807.69 310
17808.96 299
17810.22 334
17811.48 328
17812.74 327
17814.00 320
17815.26 323
17816.53 298
17817.79 316
17819.05 308
17820.31 308
17821.57 335
17822.84 310
17824.10 291
17825.36 309
17826.62 307
17827.89 318
17829.15 314
17830.41 270
17831.67 275
17832.93 303
17834.20 326
17835.46 303
17836.72 304
17837.99 320
17839.25 333
17840.51 301
17841.77 279
17843.04 262
17844.30 290
17845.56 358
17846.82 322
17848.09 329
17849.35 292
17850.61 309
17851.88 321
17853.14 293
17854.40 312
17855.67 317
17856.93 322
17858.19 297
17859.46 273
17860.72 313
17861.98 333
17863.25 307
17864.51 287
17865.77 326
17867.04 303
17868.30 335
17869.57 338
17870.83 327
17872.09 331
17873.36 313
17874.62 298
17875.89 312
17877.15 306
17878.41 328
17879.68 312
17880.94 317
17882.21 371
17883.47 311
17884.73 288
17886.00 266
17887.26 317
17888.53 308
17889.79 312
17891.06 268
17892.32 307
17893.59 317
17894.85 311
17896.12 319
17897.38 297
17898.65 299
17899.91 280
17901.17 291
17902.44 306
17903.70 305
17904.97 282
17906.23 275
17907.50 290
17908.77 315
17910.03 294
17911.30 257
17912.56 269
17913.83 303
17915.09 263
17916.36 268
17917.62 282
17918.89 289
17920.15 329
17921.42 294
17922.68 297
17923.95 299
17925.22 297
17926.48 309
17927.75 301
17929.01 324
17930.28 297
17931.55 291
17932.81 321
17934.08 322
17935.34 291
17936.61 304
17937.88 270
17939.14 308
17940.41 332
17941.68 331
17942.94 308
17944.21 298
17945.47 308
17946.74 321
17948.01 322
17949.27 333
17950.54 317
17951.81 297
17953.07 282
17954.34 304
17955.61 300
17956.87 307
17958.14 325
17959.41 278
17960.68 294
17961.94 298
17963.21 289
17964.48 316
17965.74 321
17967.01 298
17968.28 269
17969.55 300
17970.81 333
17972.08 320
17973.35 301
17974.62 307
17975.88 325
17977.15 319
17978.42 285
17979.69 303
17980.95 327
17982.22 283
17983.49 259
17984.76 278
17986.03 298
17987.29 312
17988.56 298
17989.83 321
17991.10 307
17992.37 304
17993.63 305
17994.90 316
17996.17 313
17997.44 304
17998.71 341
17999.98 328
18001.24 314
18002.51 302
18003.78 315
18005.05 290
18006.32 301
18007.59 271
18008.86 331
18010.12 285
18011.39 290
18012.66 284
18013.93 285
18015.20 346
18016.47 299
18017.74 320
18019.01 340
18020.28 290
18021.54 301
18022.81 294
18024.08 317
18025.35 301
18026.62 311
18027.89 308
18029.16 341
18030.43 338
18031.70 276
18032.97 324
18034.24 318
18035.51 334
18036.78 311
18038.05 323
18039.32 311
18040.59 319
18041.86 301
18043.13 304
18044.40 322
18045.67 287
18046.94 333
18048.21 334
18049.48 300
18050.75 299
18052.02 290
18053.29 297
18054.56 320
18055.83 284
18057.10 292
18058.37 319
18059.64 325
18060.91 281
18062.18 300
18063.45 314
18064.72 301
18065.99 323
18067.26 291
18068.54 324
18069.81 290
18071.08 300
18072.35 317
18073.62 306
18074.89 314
18076.16 307
18077.43 350
18078.70 313
18079.97 327
18081.25 304
18082.52 332
18083.79 296
18085.06 322
18086.33 322
18087.60 316
18088.87 310
18090.15 298
18091.42 320
18092.69 286
18093.96 322
18095.23 358
18096.50 305
18097.78 324
18099.05 321
18100.32 300
18101.59 309
18102.86 317
18104.14 324
18105.41 334
18106.68 324
18107.95 308
18109.23 274
18110.50 338
18111.77 289
18113.04 300
18114.31 348
18115.59 308
18116.86 324
18118.13 329
18119.40 276
18120.68 340
18121.95 341
18123.22 310
18124.50 311
18125.77 348
18127.04 325
18128.31 300
18129.59 294
18130.86 309
18132.13 338
18133.41 369
18134.68 331
18135.95 323
18137.23 333
18138.50 343
18139.77 310
18141.05 330
18142.32 325
18143.59 356
18144.87 311
18146.14 314
18147.41 352
18148.69 298
18149.96 289
18151.23 298
18152.51 284
18153.78 323
18155.06 310
18156.33 296
18157.60 313
18158.88 362
18160.15 331
18161.43 377
18162.70 368
18163.97 294
18165.25 352
18166.52 359
18167.80 365
18169.07 337
18170.35 348
18171.62 319
18172.90 261
18174.17 299
18175.44 340
18176.72 318
18177.99 313
18179.27 297
18180.54 302
18181.82 340
18183.09 337
18184.37 329
18185.64 301
18186.92 333
18188.19 359
18189.47 342
18190.74 327
18192.02 320
18193.29 334
18194.57 335
18195.84 315
18197.12 306
18198.39 322
18199.67 318
18200.95 321
18202.22 295
18203.50 324
18204.77 296
18206.05 314
18207.32 309
18208.60 339
18209.88 341
18211.15 334
18212.43 326
18213.70 330
18214.98 349
18216.26 379
18217.53 279
18218.81 307
18220.08 299
18221.36 303
18222.64 307
18223.91 276
18225.19 302
18226.47 288
18227.74 325
18229.02 310
18230.29 343
18231.57 288
18232.85 320
18234.12 390
18235.40 290
18236.68 306
18237.95 325
18239.23 332
18240.51 324
18241.79 298
18243.06 298
18244.34 303
18245.62 308
18246.89 318
18248.17 308
18249.45 360
18250.73 317
18252.00 306
18253.28 295
18254.56 340
18255.83 299
18257.11 298
18258.39 324
18259.67 299
18260.94 323
18262.22 319
18263.50 310
18264.78 318
18266.06 303
18267.33 308
18268.61 296
18269.89 304
18271.17 311
18272.45 332
18273.72 313
18275.00 307
18276.28 290
18277.56 296
18278.84 280
18280.11 319
18281.39 335
18282.67 286
18283.95 312
18285.23 360
18286.51 317
18287.78 292
18289.06 309
18290.34 345
18291.62 358
18292.90 282
18294.18 283
18295.46 361
18296.74 307
18298.01 290
18299.29 330
18300.57 316
18301.85 333
18303.13 298
18304.41 305
18305.69 298
18306.97 320
18308.25 305
18309.53 343
18310.81 295
18312.09 304
18313.37 297
18314.64 317
18315.92 310
18317.20 310
18318.48 327
18319.76 263
18321.04 255
18322.32 299
18323.60 303
18324.88 269
18326.16 302
18327.44 316
18328.72 308
18330.00 305
18331.28 287
18332.56 296
18333.84 306
18335.12 327
18336.40 325
18337.68 375
18338.96 320
18340.24 308
18341.52 293
18342.80 325
18344.09 320
18345.37 319
18346.65 288
18347.93 282
18349.21 310
18350.49 297
18351.77 294
18353.05 305
18354.33 308
18355.61 304
18356.89 347
18358.17 279
18359.46 299
18360.74 304
18362.02 281
18363.30 307
18364.58 305
18365.86 315
18367.14 319
18368.42 331
18369.71 291
18370.99 337
18372.27 292
18373.55 318
18374.83 292
18376.11 287
18377.39 301
18378.68 287
18379.96 326
18381.24 325
18382.52 276
18383.80 318
18385.09 341
18386.37 396
18387.65 348
18388.93 295
18390.21 275
18391.50 306
18392.78 318
18394.06 336
18395.34 286
18396.63 316
18397.91 306
18399.19 265
18400.47 324
18401.76 321
18403.04 299
18404.32 269
18405.60 288
18406.89 294
18408.17 281
18409.45 283
18410.73 299
18412.02 287
18413.30 299
18414.58 308
18415.87 290
18417.15 303
18418.43 283
18419.72 264
18421.00 302
18422.28 294
18423.57 287
18424.85 306
18426.13 272
18427.42 308
18428.70 304
18429.98 299
18431.27 350
18432.55 336
18433.83 300
18435.12 325
18436.40 302
18437.68 330
18438.97 337
18440.25 297
18441.54 314
18442.82 310
18444.10 303
18445.39 280
18446.67 337
18447.96 295
18449.24 307
18450.53 290
18451.81 297
18453.09 323
18454.38 322
18455.66 335
18456.95 288
18458.23 307
18459.52 289
18460.80 323
18462.09 293
18463.37 299
18464.65 309
18465.94 292
18467.22 277
18468.51 323
18469.79 319
18471.08 302
18472.36 287
18473.65 300
18474.93 291
18476.22 295
18477.50 313
18478.79 292
18480.08 308
18481.36 344
18482.65 333
18483.93 275
18485.22 293
18486.50 337
18487.79 326
18489.07 290
18490.36 323
18491.64 325
18492.93 293
18494.22 304
18495.50 300
18496.79 311
18498.07 329
18499.36 302
18500.65 326
18501.93 304
18503.22 310
18504.50 375
18505.79 341
18507.08 310
18508.36 310
18509.65 318
18510.94 301
18512.22 278
18513.51 335
18514.80 292
18516.08 299
18517.37 306
18518.65 358
18519.94 319
18521.23 335
18522.51 317
18523.80 323
18525.09 311
18526.38 329
18527.66 313
18528.95 292
18530.24 330
18531.52 364
18532.81 347
18534.10 325
18535.39 311
18536.67 313
18537.96 329
18539.25 328
18540.53 327
18541.82 302
18543.11 296
18544.40 319
18545.68 352
18546.97 324
18548.26 345
18549.55 327
18550.84 312
18552.12 308
18553.41 327
18554.70 329
18555.99 313
18557.27 313
18558.56 297
18559.85 323
18561.14 319
18562.43 332
18563.72 347
18565.00 349
18566.29 324
18567.58 295
18568.87 317
18570.16 374
18571.45 333
18572.73 308
18574.02 294
18575.31 314
18576.60 332
18577.89 369
18579.18 338
18580.47 340
18581.75 340
18583.04 311
18584.33 322
18585.62 300
18586.91 384
18588.20 374
18589.49 298
18590.78 307
18592.07 306
18593.36 351
18594.65 307
18595.93 295
18597.22 317
18598.51 304
18599.80 341
18601.09 336
18602.38 292
18603.67 321
18604.96 303
18606.25 293
18607.54 294
18608.83 299
18610.12 309
18611.41 345
18612.70 339
18613.99 318
18615.28 319
18616.57 299
18617.86 309
18619.15 341
18620.44 346
18621.73 329
18623.02 274
18624.31 279
18625.60 295
18626.89 304
18628.18 306
18629.47 325
18630.76 328
18632.05 277
18633.34 286
18634.64 275
18635.93 294
18637.22 316
18638.51 300
18639.80 321
18641.09 309
18642.38 286
18643.67 268
18644.96 313
18646.25 313
18647.54 329
18648.84 305
18650.13 286
18651.42 275
18652.71 313
18654.00 310
18655.29 314
18656.58 305
18657.88 304
18659.17 284
18660.46 310
18661.75 288
18663.04 351
18664.33 306
18665.63 299
18666.92 300
18668.21 328
18669.50 311
18670.79 326
18672.08 310
18673.38 304
18674.67 275
18675.96 263
18677.25 278
18678.55 326
18679.84 299
18681.13 326
18682.42 315
18683.71 356
18685.01 301
18686.30 299
18687.59 299
18688.88 302
18690.18 301
18691.47 283
18692.76 287
18694.06 302
18695.35 306
18696.64 298
18697.93 293
18699.23 272
18700.52 283
18701.81 305
18703.11 277
18704.40 326
18705.69 289
18706.99 276
18708.28 297
18709.57 264
18710.86 256
18712.16 319
18713.45 271
18714.75 280
18716.04 295
18717.33 287
18718.63 310
18719.92 288
18721.21 308
18722.51 294
18723.80 269
18725.09 287
18726.39 333
18727.68 336
18728.98 286
18730.27 313
18731.56 345
18732.86 285
18734.15 322
18735.45 287
18736.74 314
18738.04 322
18739.33 296
18740.62 294
18741.92 287
18743.21 283
18744.51 323
18745.80 329
18747.10 292
18748.39 294
18749.69 269
18750.98 277
18752.27 277
18753.57 282
18754.86 290
18756.16 272
18757.45 300
18758.75 298
18760.04 287
18761.34 310
18762.63 303
18763.93 291
18765.23 289
18766.52 294
18767.82 303
18769.11 295
18770.41 297
18771.70 308
18773.00 271
18774.29 281
18775.59 278
18776.88 269
18778.18 264
18779.48 279
18780.77 322
18782.07 289
18783.36 300
18784.66 282
18785.95 294
18787.25 314
18788.55 342
18789.84 337
18791.14 308
18792.43 304
18793.73 300
18795.03 284
18796.32 305
18797.62 286
18798.92 316
18800.21 259
18801.51 302
18802.81 303
18804.10 284
18805.40 270
18806.70 254
18807.99 296
18809.29 277
18810.59 270
18811.88 287
18813.18 291
18814.48 310
18815.77 285
18817.07 275
18818.37 263
18819.66 282
18820.96 323
18822.26 297
18823.56 296
18824.85 292
18826.15 275
18827.45 306
18828.75 299
18830.04 294
18831.34 269
18832.64 323
18833.94 338
18835.23 301
18836.53 319
18837.83 274
18839.13 265
18840.42 293
18841.72 288
18843.02 297
18844.32 299
18845.62 296
18846.91 316
18848.21 316
18849.51 272
18850.81 274
18852.11 281
18853.40 282
18854.70 309
18856.00 289
18857.30 287
18858.60 315
18859.90 339
18861.20 297
18862.49 279
18863.79 299
18865.09 268
18866.39 291
18867.69 305
18868.99 306
18870.29 292
18871.59 297
18872.88 310
18874.18 274
18875.48 291
18876.78 289
18878.08 277
18879.38 260
18880.68 255
18881.98 275
18883.28 295
18884.58 272
18885.88 257
18887.18 282
18888.47 268
18889.77 265
18891.07 267
18892.37 268
18893.67 300
18894.97 318
18896.27 290
18897.57 276
18898.87 268
18900.17 274
18901.47 280
18902.77 262
18904.07 266
18905.37 286
18906.67 306
18907.97 283
18909.27 264
18910.57 297
18911.87 277
18913.17 272
18914.47 295
18915.77 278
18917.07 272
18918.38 305
18919.68 292
18920.98 271
18922.28 270
18923.58 277
18924.88 264
18926.18 278
18927.48 277
18928.78 294
18930.08 255
18931.38 250
18932.68 267
18933.98 251
18935.29 284
18936.59 294
18937.89 297
18939.19 296
18940.49 290
18941.79 305
18943.09 289
18944.39 266
18945.70 280
18947.00 274
18948.30 306
18949.60 271
18950.90 288
18952.20 325
18953.51 283
18954.81 300
18956.11 286
18957.41 285
18958.71 278
18960.02 272
18961.32 286
18962.62 291
18963.92 287
18965.22 275
18966.53 274
18967.83 285
18969.13 289
18970.43 262
18971.73 269
18973.04 289
18974.34 299
18975.64 279
18976.94 298
18978.25 327
18979.55 307
18980.85 253
18982.16 261
18983.46 305
18984.76 310
18986.06 282
18987.37 265
18988.67 294
18989.97 301
18991.28 261
18992.58 281
18993.88 288
18995.18 280
18996.49 277
18997.79 290
18999.09 301
19000.40 303
19001.70 300
19003.00 251
19004.31 270
19005.61 256
19006.92 267
19008.22 294
19009.52 284
19010.83 274
19012.13 253
19013.43 239
19014.74 243
19016.04 284
19017.35 292
19018.65 285
19019.95 299
19021.26 284
19022.56 267
19023.87 237
19025.17 257
19026.47 276
19027.78 297
19029.08 288
19030.39 286
19031.69 313
19033.00 323
19034.30 271
19035.61 268
19036.91 274
19038.21 276
19039.52 320
19040.82 274
19042.13 266
19043.43 252
19044.74 290
19046.04 314
19047.35 299
19048.65 287
19049.96 308
19051.26 295
19052.57 274
19053.87 280
19055.18 250
19056.48 259
19057.79 297
19059.09 296
19060.40 350
19061.71 304
19063.01 293
19064.32 292
19065.62 277
19066.93 318
19068.23 312
19069.54 267
19070.85 270
19072.15 255
19073.46 314
19074.76 321
19076.07 310
19077.37 329
19078.68 276
19079.99 284
19081.29 285
19082.60 277
19083.91 290
19085.21 286
19086.52 313
19087.82 301
19089.13 316
19090.44 304
19091.74 258
19093.05 295
19094.36 310
19095.66 305
19096.97 286
19098.28 321
19099.58 262
19100.89 242
19102.20 307
19103.50 274
19104.81 285
19106.12 266
19107.42 249
19108.73 291
19110.04 303
19111.35 294
19112.65 277
19113.96 299
19115.27 268
19116.58 258
19117.88 292
19119.19 275
19120.50 297
19121.81 288
19123.11 266
19124.42 269
19125.73 275
19127.04 257
19128.34 247
19129.65 274
19130.96 280
19132.27 352
19133.57 289
19134.88 256
19136.19 261
19137.50 297
19138.81 286
19140.12 282
19141.42 284
19142.73 260
19144.04 263
19145.35 293
19146.66 284
19147.97 264
19149.27 268
19150.58 294
19151.89 291
19153.20 286
19154.51 296
19155.82 276
19157.13 292
19158.43 302
19159.74 281
19161.05 295
19162.36 301
19163.67 278
19164.98 281
19166.29 268
19167.60 259
19168.91 292
19170.22 259
19171.52 239
19172.83 276
19174.14 310
19175.45 257
19176.76 296
19178.07 306
19179.38 289
19180.69 283
19182.00 318
19183.31 316
19184.62 297
19185.93 275
19187.24 308
19188.55 272
19189.86 254
19191.17 270
19192.48 290
19193.79 303
19195.10 281
19196.41 287
19197.72 272
19199.03 269
19200.34 261
19201.65 274
19202.96 274
19204.27 299
19205.58 260
19206.89 273
19208.20 284
19209.51 288
19210.82 317
19212.13 264
19213.44 260
19214.75 282
19216.06 265
19217.38 243
19218.69 265
19220.00 278
19221.31 297
19222.62 300
19223.93 276
19225.24 272
19226.55 259
19227.86 247
19229.17 239
19230.49 248
19231.80 249
19233.11 278
19234.42 297
19235.73 276
19237.04 294
19238.35 255
19239.67 272
19240.98 268
19242.29 267
19243.60 261
19244.91 287
19246.22 260
19247.54 243
19248.85 279
19250.16 250
19251.47 268
19252.78 293
19254.10 274
19255.41 235
19256.72 258
19258.03 264
19259.34 273
19260.66 272
19261.97 256
19263.28 292
19264.59 272
19265.91 251
19267.22 268
19268.53 256
19269.84 275
19271.16 259
19272.47 260
19273.78 300
19275.10 275
19276.41 279
19277.72 298
19279.03 267
19280.35 255
19281.66 277
19282.97 254
19284.29 266
19285.60 268
19286.91 258
19288.23 243
19289.54 279
19290.85 304
19292.17 278
19293.48 294
19294.79 272
19296.11 290
19297.42 267
19298.73 259
19300.05 244
19301.36 276
19302.67 263
19303.99 261
19305.30 260
19306.62 248
19307.93 267
19309.24 281
19310.56 286
19311.87 249
19313.19 266
19314.50 295
19315.81 280
19317.13 264
19318.44 278
19319.76 269
19321.07 272
19322.39 341
19323.70 278
19325.01 269
19326.33 281
19327.64 249
19328.96 241
19330.27 265
19331.59 280
19332.90 268
19334.22 267
19335.53 341
19336.85 289
19338.16 295
19339.48 267
19340.79 295
19342.11 268
19343.42 267
19344.74 306
19346.05 274
19347.37 258
19348.68 244
19350.00 252
19351.31 249
19352.63 281
19353.94 260
19355.26 273
19356.58 276
19357.89 280
19359.21 273
19360.52 263
19361.84 245
19363.15 268
19364.47 298
19365.79 277
19367.10 272
19368.42 235
19369.73 255
19371.05 305
19372.37 297
19373.68 276
19375.00 292
19376.31 302
19377.63 296
19378.95 250
19380.26 266
19381.58 264
19382.90 299
19384.21 293
19385.53 294
19386.85 272
19388.16 295
19389.48 285
19390.80 260
19392.11 288
19393.43 254
19394.75 274
19396.06 281
19397.38 284
19398.70 270
19400.01 276
19401.33 278
19402.65 285
19403.97 288
19405.28 278
19406.60 269
19407.92 295
19409.23 300
19410.55 290
19411.87 288
19413.19 265
19414.50 290
19415.82 278
19417.14 297
19418.46 267
19419.77 255
19421.09 308
19422.41 262
19423.73 266
19425.05 277
19426.36 293
19427.68 259
19429.00 243
19430.32 262
19431.64 282
19432.95 309
19434.27 272
19435.59 265
19436.91 247
19438.23 270
19439.55 274
19440.86 289
19442.18 269
19443.50 288
19444.82 304
19446.14 242
19447.46 273
19448.78 271
19450.09 289
19451.41 274
19452.73 265
19454.05 273
19455.37 315
19456.69 274
19458.01 265
19459.33 266
19460.65 293
19461.97 243
19463.28 270
19464.60 261
19465.92 264
19467.24 262
19468.56 227
19469.88 228
19471.20 263
19472.52 298
19473.84 287
19475.16 285
19476.48 259
19477.80 256
19479.12 248
19480.44 273
19481.76 308
19483.08 258
19484.40 255
19485.72 253
19487.04 272
19488.36 257
19489.68 313
19491.00 291
19492.32 295
19493.64 251
19494.96 254
19496.28 249
19497.60 246
19498.92 292
19500.24 255
19501.56 227
19502.88 242
19504.20 232
19505.52 252
19506.84 236
19508.16 246
19509.49 272
19510.81 258
19512.13 265
19513.45 262
19514.77 285
19516.09 262
19517.41 244
19518.73 273
19520.05 283
19521.37 301
19522.70 271
19524.02 282
19525.34 256
19526.66 251
19527.98 273
19529.30 258
19530.62 249
19531.95 257
19533.27 277
19534.59 236
19535.91 245
19537.23 252
19538.55 293
19539.88 276
19541.20 253
19542.52 270
19543.84 264
19545.16 241
19546.49 268
19547.81 239
19549.13 243
19550.45 258
19551.77 289
19553.10 285
19554.42 252
19555.74 277
19557.06 320
19558.39 266
19559.71 260
19561.03 291
19562.35 261
19563.68 275
19565.00 240
19566.32 277
19567.64 278
19568.97 247
19570.29 278
19571.61 268
19572.94 246
19574.26 239
19575.58 256
19576.90 262
19578.23 235
19579.55 274
19580.87 262
19582.20 264
19583.52 274
19584.84 235
19586.17 227
19587.49 269
19588.81 278
19590.14 258
19591.46 242
19592.78 250
19594.11 258
19595.43 253
19596.76 271
19598.08 298
19599.40 287
19600.73 278
19602.05 270
19603.37 258
19604.70 272
19606.02 275
19607.35 288
19608.67 242
19610.00 247
19611.32 282
19612.64 251
19613.97 239
19615.29 251
19616.62 280
19617.94 276
19619.27 262
19620.59 291
19621.92 242
19623.24 256
19624.56 262
19625.89 264
19627.21 267
19628.54 272
19629.86 265
19631.19 298
19632.51 235
19633.84 243
19635.16 243
19636.49 251
19637.81 250
19639.14 241
19640.46 271
19641.79 276
19643.11 279
19644.44 263
19645.77 287
19647.09 260
19648.42 267
19649.74 247
19651.07 278
19652.39 278
19653.72 279
19655.04 263
19656.37 285
19657.70 293
19659.02 266
19660.35 282
19661.67 270
19663.00 284
19664.33 288
19665.65 281
19666.98 248
19668.30 282
19669.63 294
19670.96 276
19672.28 268
19673.61 286
19674.94 244
19676.26 256
19677.59 244
19678.92 291
19680.24 248
19681.57 265
19682.90 255
19684.22 258
19685.55 242
19686.88 268
19688.20 285
19689.53 255
19690.86 303
19692.18 308
19693.51 275
19694.84 251
19696.16 273
19697.49 257
19698.82 238
19700.15 259
19701.47 267
19702.80 261
19704.13 240
19705.46 263
19706.78 288
19708.11 259
19709.44 239
19710.77 248
19712.09 281
19713.42 269
19714.75 269
19716.08 278
19717.40 275
19718.73 270
19720.06 269
19721.39 246
19722.72 218
19724.04 211
19725.37 239
19726.70 258
19728.03 224
19729.36 240
19730.68 251
19732.01 266
19733.34 258
19734.67 240
19736.00 236
19737.33 270
19738.66 255
19739.98 225
19741.31 285
19742.64 242
19743.97 244
19745.30 261
19746.63 244
19747.96 263
19749.29 268
19750.61 234
19751.94 243
19753.27 244
19754.60 255
19755.93 271
19757.26 254
19758.59 274
19759.92 284
19761.25 278
19762.58 274
19763.91 278
19765.24 288
19766.57 272
19767.89 264
19769.22 289
19770.55 243
19771.88 235
19773.21 235
19774.54 218
19775.87 261
19777.20 295
19778.53 252
19779.86 228
19781.19 245
19782.52 280
19783.85 260
19785.18 248
19786.51 291
19787.84 269
19789.17 281
19790.50 305
19791.83 292
19793.16 277
19794.49 272
19795.83 269
19797.16 263
19798.49 289
19799.82 247
19801.15 268
19802.48 276
19803.81 303
19805.14 268
19806.47 270
19807.80 242
19809.13 264
19810.46 278
19811.79 277
19813.13 258
19814.46 254
19815.79 250
19817.12 245
19818.45 271
19819.78 297
19821.11 258
19822.44 263
19823.78 240
19825.11 237
19826.44 264
19827.77 226
19829.10 249
19830.43 276
19831.77 264
19833.10 273
19834.43 298
19835.76 258
19837.09 265
19838.42 277
19839.76 261
19841.09 258
19842.42 223
19843.75 247
19845.08 247
19846.42 245
19847.75 259
19849.08 285
19850.41 240
19851.75 253
19853.08 262
19854.41 245
19855.74 251
19857.08 257
19858.41 256
19859.74 257
19861.07 278
19862.41 280
19863.74 241
19865.07 252
19866.41 280
19867.74 239
19869.07 226
19870.40 239
19871.74 273
19873.07 236
19874.40 229
19875.74 255
19877.07 261
19878.40 249
19879.74 267
19881.07 266
19882.40 278
19883.74 263
19885.07 271
19886.40 257
19887.74 262
19889.07 278
19890.40 276
19891.74 260
19893.07 267
19894.41 233
19895.74 252
19897.07 296
19898.41 290
19899.74 264
19901.08 265
19902.41 275
19903.74 268
19905.08 251
19906.41 259
19907.75 258
19909.08 244
19910.41 306
19911.75 296
19913.08 249
19914.42 232
19915.75 263
19917.09 276
19918.42 231
19919.76 273
19921.09 230
19922.43 267
19923.76 277
19925.10 244
19926.43 260
19927.77 275
19929.10 254
19930.44 265
19931.77 258
19933.11 255
19934.44 257
19935.78 281
19937.11 294
19938.45 244
19939.78 248
19941.12 311
19942.45 289
19943.79 272
19945.12 238
19946.46 241
19947.79 300
19949.13 228
19950.47 265
19951.80 264
19953.14 253
19954.47 252
19955.81 258
19957.15 247
19958.48 234
19959.82 261
19961.15 236
19962.49 267
19963.83 275
19965.16 244
19966.50 257
19967.83 259
19969.17 244
19970.51 265
19971.84 244
19973.18 269
19974.52 279
19975.85 270
19977.19 278
19978.53 263
19979.86 253
19981.20 256
19982.54 261
19983.87 264
19985.21 270
19986.55 257
19987.88 253
19989.22 246
19990.56 269
19991.89 257
19993.23 258
19994.57 235
19995.91 291
19997.24 248
19998.58 269
19999.92 273
20001.26 270
20002.59 251
20003.93 272
20005.27 241
20006.61 272
20007.94 289
20009.28 270
20010.62 262
20011.96 262
20013.29 273
20014.63 268
20015.97 259
20017.31 274
20018.65 295
20019.98 276
20021.32 272
20022.66 267
20024.00 293
20025.34 247
20026.67 267
20028.01 287
20029.35 275
20030.69 266
20032.03 280
20033.37 299
20034.71 280
20036.04 268
20037.38 264
20038.72 288
20040.06 274
20041.40 243
20042.74 271
20044.08 261
20045.42 283
20046.75 279
20048.09 269
20049.43 291
20050.77 277
20052.11 264
20053.45 289
20054.79 287
20056.13 276
20057.47 237
20058.81 258
20060.15 267
20061.49 277
20062.82 258
20064.16 246
20065.50 260
20066.84 256
20068.18 266
20069.52 222
20070.86 262
20072.20 283
20073.54 254
20074.88 251
20076.22 272
20077.56 269
20078.90 250
20080.24 250
20081.58 242
20082.92 257
20084.26 265
20085.60 240
20086.94 259
20088.28 236
20089.62 250
20090.96 277
20092.30 272
20093.64 277
20094.99 250
20096.33 258
20097.67 271
20099.01 248
20100.35 266
20101.69 264
20103.03 242
20104.37 260
20105.71 255
20107.05 250
20108.39 226
20109.73 251
20111.08 260
20112.42 287
20113.76 266
20115.10 262
20116.44 290
20117.78 265
20119.12 274
20120.46 257
20121.81 250
20123.15 247
20124.49 243
20125.83 245
20127.17 244
20128.51 234
20129.86 257
20131.20 271
20132.54 287
20133.88 263
20135.22 271
20136.56 255
20137.91 261
20139.25 259
