# Supplementary material for: MALDI-TOF MS typing enables the classification of brewing yeasts of the genus Saccharomyces to major beer styles
Source: PLoS One. 2017 Aug 9;12(8):e0181694. doi: 10.1371/journal.pone.0181694 (PMC5549903; doi:10.1371/journal.pone.0181694)
Supplement: S5 File — The directory includes 90 raw files and was zipped to “.zip”; the folder has three strains with 30 spectra per strain; S1 Text explains the raw files with an example and Table 1 represents the yeast strains used within the experiment. (ZIP) [file pone.0181694.s008.zip › 13-15/30273-3D2-Dias-Dias-Dias-YPG-18h-E-E_2015-08-13__0_B1_1.dat]

1999.93 2312
2000.35 2246
2000.77 2217
2001.19 2199
2001.61 2132
2002.03 1959
2002.46 2216
2002.88 2046
2003.30 1958
2003.72 2193
2004.14 2092
2004.57 1822
2004.99 2030
2005.41 2274
2005.83 2056
2006.25 2137
2006.68 2177
2007.10 2017
2007.52 2063
2007.94 2201
2008.37 2291
2008.79 2196
2009.21 2212
2009.63 2184
2010.06 2179
2010.48 2275
2010.90 2299
2011.32 2142
2011.75 2160
2012.17 2073
2012.59 2074
2013.02 2002
2013.44 2008
2013.86 2236
2014.29 2115
2014.71 1946
2015.13 1909
2015.55 1911
2015.98 1855
2016.40 1889
2016.82 1946
2017.25 2069
2017.67 1969
2018.10 1849
2018.52 1782
2018.94 1965
2019.37 2079
2019.79 2037
2020.21 2027
2020.64 2163
2021.06 2191
2021.48 2125
2021.91 2130
2022.33 1997
2022.76 2185
2023.18 2124
2023.60 2030
2024.03 2009
2024.45 1970
2024.88 2137
2025.30 1885
2025.73 1780
2026.15 1852
2026.57 1810
2027.00 1971
2027.42 1799
2027.85 1830
2028.27 2022
2028.70 1822
2029.12 1785
2029.55 1963
2029.97 2081
2030.40 1977
2030.82 1856
2031.24 1833
2031.67 1989
2032.09 1723
2032.52 1842
2032.94 2042
2033.37 1994
2033.79 1917
2034.22 1856
2034.65 1820
2035.07 1851
2035.50 1942
2035.92 1852
2036.35 1914
2036.77 1865
2037.20 1923
2037.62 2223
2038.05 2228
2038.47 2098
2038.90 1917
2039.33 1994
2039.75 2042
2040.18 2091
2040.60 1887
2041.03 2012
2041.45 2219
2041.88 2109
2042.31 2125
2042.73 1947
2043.16 2119
2043.58 2287
2044.01 2125
2044.44 1998
2044.86 2143
2045.29 2292
2045.72 2278
2046.14 2267
2046.57 2162
2047.00 2177
2047.42 2146
2047.85 2095
2048.28 2065
2048.70 1757
2049.13 1956
2049.56 1842
2049.98 1836
2050.41 2013
2050.84 1952
2051.26 2053
2051.69 2060
2052.12 2093
2052.54 1979
2052.97 1933
2053.40 2056
2053.83 2102
2054.25 1962
2054.68 1862
2055.11 1866
2055.53 1958
2055.96 2018
2056.39 2053
2056.82 1984
2057.24 1952
2057.67 1866
2058.10 1865
2058.53 1844
2058.96 1914
2059.38 1812
2059.81 1894
2060.24 2053
2060.67 2131
2061.10 1980
2061.52 1974
2061.95 2052
2062.38 2161
2062.81 2178
2063.24 2192
2063.66 2152
2064.09 2041
2064.52 2112
2064.95 2011
2065.38 2053
2065.81 2060
2066.23 2218
2066.66 2330
2067.09 2230
2067.52 2360
2067.95 2177
2068.38 2141
2068.81 2183
2069.23 2095
2069.66 2096
2070.09 2021
2070.52 2020
2070.95 2084
2071.38 1995
2071.81 1938
2072.24 2077
2072.67 1983
2073.10 2088
2073.53 2050
2073.95 2008
2074.38 1878
2074.81 2064
2075.24 2020
2075.67 1839
2076.10 1913
2076.53 1866
2076.96 1975
2077.39 2133
2077.82 1926
2078.25 1966
2078.68 2046
2079.11 2198
2079.54 1970
2079.97 2111
2080.40 2170
2080.83 2015
2081.26 2111
2081.69 2040
2082.12 2002
2082.55 2060
2082.98 1875
2083.41 2232
2083.84 2116
2084.27 2000
2084.70 2027
2085.13 2070
2085.56 2102
2085.99 2056
2086.42 2098
2086.85 2021
2087.29 2003
2087.72 2039
2088.15 1974
2088.58 2109
2089.01 2208
2089.44 2153
2089.87 1921
2090.30 1940
2090.73 2057
2091.16 2187
2091.59 2155
2092.03 2246
2092.46 2484
2092.89 2449
2093.32 2604
2093.75 2700
2094.18 2623
2094.61 2923
2095.05 2919
2095.48 2940
2095.91 2881
2096.34 2885
2096.77 2952
2097.20 3079
2097.63 2851
2098.07 2615
2098.50 2562
2098.93 2489
2099.36 2319
2099.79 2286
2100.23 2174
2100.66 2271
2101.09 2048
2101.52 2243
2101.95 2076
2102.39 2123
2102.82 2157
2103.25 1974
2103.68 1859
2104.12 1964
2104.55 2086
2104.98 2137
2105.41 2172
2105.85 2170
2106.28 2067
2106.71 2032
2107.14 2158
2107.58 2047
2108.01 2230
2108.44 2373
2108.88 2314
2109.31 2264
2109.74 2199
2110.18 2092
2110.61 2209
2111.04 2068
2111.47 2380
2111.91 2354
2112.34 2213
2112.77 2148
2113.21 2020
2113.64 2087
2114.07 2171
2114.51 2104
2114.94 2012
2115.37 2086
2115.81 2039
2116.24 2084
2116.68 1917
2117.11 2072
2117.54 2019
2117.98 1900
2118.41 2033
2118.85 2069
2119.28 1930
2119.71 1938
2120.15 2097
2120.58 2027
2121.02 2031
2121.45 2121
2121.88 2044
2122.32 1932
2122.75 1985
2123.19 2140
2123.62 1901
2124.06 1959
2124.49 2073
2124.92 2058
2125.36 2015
2125.79 2012
2126.23 2082
2126.66 1976
2127.10 2134
2127.53 2138
2127.97 2167
2128.40 2112
2128.84 1952
2129.27 2171
2129.71 2331
2130.14 2251
2130.58 2234
2131.01 2363
2131.45 2466
2131.88 2453
2132.32 2597
2132.75 2538
2133.19 2403
2133.63 2460
2134.06 2528
2134.50 2415
2134.93 2276
2135.37 2302
2135.80 2281
2136.24 2313
2136.67 2253
2137.11 2242
2137.55 2332
2137.98 2272
2138.42 2358
2138.85 2350
2139.29 2194
2139.73 2261
2140.16 2210
2140.60 2064
2141.03 2218
2141.47 2394
2141.91 2159
2142.34 2003
2142.78 2060
2143.22 2118
2143.65 2011
2144.09 1934
2144.53 2046
2144.96 1818
2145.40 1878
2145.84 1890
2146.27 1985
2146.71 1952
2147.15 2004
2147.58 1962
2148.02 2170
2148.46 2246
2148.89 2220
2149.33 2263
2149.77 2222
2150.21 2500
2150.64 2509
2151.08 2557
2151.52 2562
2151.95 2729
2152.39 2521
2152.83 2454
2153.27 2685
2153.70 2687
2154.14 2432
2154.58 2510
2155.02 2316
2155.45 2287
2155.89 2247
2156.33 2229
2156.77 2356
2157.21 2045
2157.64 1932
2158.08 1917
2158.52 2054
2158.96 2227
2159.40 2239
2159.83 2179
2160.27 1982
2160.71 2157
2161.15 2125
2161.59 2166
2162.02 2224
2162.46 1971
2162.90 2129
2163.34 2180
2163.78 2219
2164.22 2266
2164.66 2115
2165.09 2299
2165.53 2327
2165.97 2440
2166.41 2220
2166.85 2094
2167.29 2143
2167.73 2239
2168.17 2307
2168.60 2213
2169.04 2182
2169.48 2371
2169.92 2386
2170.36 2460
2170.80 2528
2171.24 2635
2171.68 2547
2172.12 2563
2172.56 2507
2173.00 2489
2173.44 2646
2173.88 2646
2174.32 2479
2174.76 2301
2175.20 2629
2175.64 2401
2176.07 2360
2176.51 2383
2176.95 2299
2177.39 2322
2177.83 2363
2178.27 2584
2178.71 2408
2179.15 2478
2179.59 2651
2180.03 2646
2180.47 2698
2180.92 2659
2181.36 2713
2181.80 2591
2182.24 2547
2182.68 2483
2183.12 2428
2183.56 2321
2184.00 2273
2184.44 2300
2184.88 2326
2185.32 2301
2185.76 2206
2186.20 2349
2186.64 2192
2187.08 2316
2187.52 2359
2187.97 2456
2188.41 2555
2188.85 2597
2189.29 2518
2189.73 2680
2190.17 2972
2190.61 2956
2191.05 2918
2191.49 2966
2191.94 2697
2192.38 2761
2192.82 2696
2193.26 2619
2193.70 2646
2194.14 2588
2194.58 2576
2195.03 2521
2195.47 2342
2195.91 2532
2196.35 2513
2196.79 2456
2197.24 2482
2197.68 2599
2198.12 2511
2198.56 2552
2199.00 2531
2199.45 2408
2199.89 2474
2200.33 2480
2200.77 2353
2201.21 2476
2201.66 2461
2202.10 2450
2202.54 2556
2202.98 2251
2203.43 2217
2203.87 2115
2204.31 2196
2204.75 2214
2205.20 2268
2205.64 2359
2206.08 2466
2206.53 2358
2206.97 2343
2207.41 2456
2207.85 2462
2208.30 2594
2208.74 2586
2209.18 2596
2209.63 2641
2210.07 2617
2210.51 2584
2210.96 2660
2211.40 2577
2211.84 2785
2212.29 2692
2212.73 2696
2213.17 2519
2213.62 2572
2214.06 2464
2214.50 2451
2214.95 2525
2215.39 2429
2215.84 2558
2216.28 2457
2216.72 2272
2217.17 2424
2217.61 2432
2218.05 2455
2218.50 2330
2218.94 2358
2219.39 2378
2219.83 2413
2220.28 2374
2220.72 2245
2221.16 2259
2221.61 2433
2222.05 2774
2222.50 2874
2222.94 3235
2223.39 3469
2223.83 3872
2224.28 4215
2224.72 4700
2225.16 4770
2225.61 5249
2226.05 5523
2226.50 5742
2226.94 5732
2227.39 5503
2227.83 5266
2228.28 4914
2228.72 4769
2229.17 4212
2229.61 3793
2230.06 3549
2230.50 3366
2230.95 3016
2231.40 3312
2231.84 3177
2232.29 2739
2232.73 2685
2233.18 2925
2233.62 2811
2234.07 2905
2234.51 2904
2234.96 2976
2235.41 2849
2235.85 2809
2236.30 2963
2236.74 2910
2237.19 2724
2237.63 2866
2238.08 2535
2238.53 2737
2238.97 2610
2239.42 2895
2239.86 2557
2240.31 2560
2240.76 2579
2241.20 2822
2241.65 2834
2242.10 2661
2242.54 2703
2242.99 2541
2243.44 2560
2243.88 2351
2244.33 2486
2244.78 2401
2245.22 2350
2245.67 2400
2246.12 2384
2246.56 2356
2247.01 2425
2247.46 2414
2247.90 2413
2248.35 2459
2248.80 2386
2249.24 2172
2249.69 2223
2250.14 2291
2250.59 2388
2251.03 2345
2251.48 2297
2251.93 2422
2252.38 2335
2252.82 2345
2253.27 2385
2253.72 2351
2254.17 2407
2254.61 2389
2255.06 2424
2255.51 2248
2255.96 2330
2256.40 2246
2256.85 2092
2257.30 2188
2257.75 2322
2258.20 2341
2258.64 2272
2259.09 2408
2259.54 2286
2259.99 2211
2260.44 2240
2260.88 2345
2261.33 2462
2261.78 2389
2262.23 2394
2262.68 2644
2263.13 2784
2263.58 2636
2264.02 2885
2264.47 2838
2264.92 3091
2265.37 2937
2265.82 2962
2266.27 2842
2266.72 2954
2267.17 2948
2267.61 3033
2268.06 2827
2268.51 2873
2268.96 2859
2269.41 2893
2269.86 2817
2270.31 2849
2270.76 2945
2271.21 2735
2271.66 2653
2272.11 2701
2272.56 2792
2273.00 2874
2273.45 2672
2273.90 2694
2274.35 2870
2274.80 2676
2275.25 2506
2275.70 2552
2276.15 2475
2276.60 2532
2277.05 2403
2277.50 2527
2277.95 2498
2278.40 2481
2278.85 2517
2279.30 2545
2279.75 2285
2280.20 2310
2280.65 2373
2281.10 2391
2281.55 2669
2282.00 2385
2282.45 2427
2282.90 2696
2283.35 2705
2283.81 2600
2284.26 2735
2284.71 2759
2285.16 2646
2285.61 2661
2286.06 2601
2286.51 2635
2286.96 2483
2287.41 2783
2287.86 2933
2288.31 2905
2288.76 3212
2289.22 3363
2289.67 3655
2290.12 4250
2290.57 4515
2291.02 4972
2291.47 5308
2291.92 5743
2292.37 6205
2292.83 6229
2293.28 6253
2293.73 6093
2294.18 6478
2294.63 6443
2295.08 6209
2295.53 5773
2295.99 5713
2296.44 5357
2296.89 4776
2297.34 4438
2297.79 4141
2298.25 3829
2298.70 3704
2299.15 3502
2299.60 3379
2300.05 3056
2300.51 3032
2300.96 3253
2301.41 3026
2301.86 2967
2302.32 2860
2302.77 2815
2303.22 2754
2303.67 2542
2304.13 2400
2304.58 2489
2305.03 2635
2305.48 2573
2305.94 2514
2306.39 2543
2306.84 2596
2307.29 2633
2307.75 2611
2308.20 2697
2308.65 2760
2309.11 2635
2309.56 2855
2310.01 2924
2310.47 2841
2310.92 2961
2311.37 3222
2311.83 3202
2312.28 3043
2312.73 3115
2313.19 3157
2313.64 3171
2314.09 3103
2314.55 3090
2315.00 3077
2315.45 3122
2315.91 3010
2316.36 2946
2316.81 2706
2317.27 2767
2317.72 2831
2318.18 2818
2318.63 2747
2319.08 2745
2319.54 3002
2319.99 2878
2320.45 2695
2320.90 2881
2321.35 2808
2321.81 2769
2322.26 2736
2322.72 2750
2323.17 2703
2323.63 2738
2324.08 2798
2324.54 2778
2324.99 2772
2325.44 2902
2325.90 2848
2326.35 2639
2326.81 2744
2327.26 2740
2327.72 2472
2328.17 2909
2328.63 2773
2329.08 2878
2329.54 2859
2329.99 2953
2330.45 2803
2330.90 3039
2331.36 2935
2331.81 2998
2332.27 3061
2332.72 3038
2333.18 3222
2333.64 3149
2334.09 3098
2334.55 2997
2335.00 2985
2335.46 2799
2335.91 2697
2336.37 2788
2336.82 2704
2337.28 2696
2337.74 2617
2338.19 2774
2338.65 2748
2339.10 2745
2339.56 2863
2340.02 2953
2340.47 2978
2340.93 3214
2341.38 3223
2341.84 3020
2342.30 3055
2342.75 3026
2343.21 3104
2343.67 3234
2344.12 3267
2344.58 3203
2345.04 3216
2345.49 3175
2345.95 3073
2346.41 2992
2346.86 2965
2347.32 2929
2347.78 2861
2348.23 3022
2348.69 2869
2349.15 2843
2349.60 2942
2350.06 3012
2350.52 2930
2350.97 3064
2351.43 2853
2351.89 2969
2352.35 2967
2352.80 2883
2353.26 2752
2353.72 2859
2354.18 2867
2354.63 2646
2355.09 2727
2355.55 2599
2356.01 2729
2356.46 2800
2356.92 2739
2357.38 2829
2357.84 2672
2358.29 2560
2358.75 2595
2359.21 2660
2359.67 2745
2360.13 2840
2360.58 2958
2361.04 3120
2361.50 3065
2361.96 3190
2362.42 3254
2362.88 3194
2363.33 3426
2363.79 3160
2364.25 3093
2364.71 3061
2365.17 3328
2365.63 3034
2366.08 3204
2366.54 3173
2367.00 3239
2367.46 3282
2367.92 3019
2368.38 2820
2368.84 2918
2369.30 2906
2369.75 2932
2370.21 3045
2370.67 2998
2371.13 2819
2371.59 2871
2372.05 2918
2372.51 2973
2372.97 2815
2373.43 2641
2373.89 2899
2374.35 2890
2374.81 3108
2375.27 3003
2375.72 2693
2376.18 2823
2376.64 2837
2377.10 2960
2377.56 3095
2378.02 2990
2378.48 2858
2378.94 2921
2379.40 2848
2379.86 2723
2380.32 2643
2380.78 2815
2381.24 2721
2381.70 2820
2382.16 2740
2382.62 2594
2383.08 2565
2383.54 2603
2384.00 2636
2384.46 2577
2384.92 2471
2385.39 2555
2385.85 2598
2386.31 2484
2386.77 2392
2387.23 2447
2387.69 2526
2388.15 2568
2388.61 2536
2389.07 2477
2389.53 2609
2389.99 2720
2390.45 2633
2390.91 2531
2391.38 2495
2391.84 2621
2392.30 2612
2392.76 2847
2393.22 2805
2393.68 2659
2394.14 2666
2394.60 2532
2395.06 2489
2395.53 2454
2395.99 2459
2396.45 2496
2396.91 2585
2397.37 2470
2397.83 2459
2398.30 2565
2398.76 2579
2399.22 2494
2399.68 2668
2400.14 2588
2400.61 2690
2401.07 2666
2401.53 2360
2401.99 2472
2402.45 2402
2402.92 2509
2403.38 2428
2403.84 2411
2404.30 2560
2404.76 2439
2405.23 2569
2405.69 2478
2406.15 2705
2406.61 2784
2407.08 2655
2407.54 2619
2408.00 2647
2408.46 2793
2408.93 2741
2409.39 2694
2409.85 2667
2410.32 2676
2410.78 2746
2411.24 2554
2411.70 2549
2412.17 2536
2412.63 2409
2413.09 2392
2413.56 2658
2414.02 2516
2414.48 2610
2414.95 2528
2415.41 2611
2415.87 2550
2416.34 2560
2416.80 2730
2417.26 2895
2417.73 2868
2418.19 3052
2418.65 2959
2419.12 2991
2419.58 2998
2420.05 2932
2420.51 2873
2420.97 2760
2421.44 3020
2421.90 2908
2422.37 2909
2422.83 2858
2423.29 2893
2423.76 2856
2424.22 2723
2424.69 2995
2425.15 2937
2425.62 2775
2426.08 2826
2426.54 3083
2427.01 3218
2427.47 3001
2427.94 3002
2428.40 2964
2428.87 3067
2429.33 3068
2429.80 3199
2430.26 3188
2430.73 3104
2431.19 2971
2431.66 3043
2432.12 2676
2432.59 2878
2433.05 2922
2433.52 2795
2433.98 2863
2434.45 2905
2434.91 2800
2435.38 2834
2435.84 2758
2436.31 3037
2436.77 2874
2437.24 2956
2437.70 3088
2438.17 3184
2438.63 3293
2439.10 3123
2439.57 3331
2440.03 3289
2440.50 3362
2440.96 3399
2441.43 3582
2441.89 3860
2442.36 3947
2442.83 3710
2443.29 3549
2443.76 3756
2444.22 3643
2444.69 3328
2445.16 3248
2445.62 3152
2446.09 3270
2446.56 2904
2447.02 2935
2447.49 2765
2447.96 2656
2448.42 2720
2448.89 2595
2449.35 2508
2449.82 2623
2450.29 2619
2450.75 2696
2451.22 2703
2451.69 2555
2452.16 2597
2452.62 2862
2453.09 2757
2453.56 2534
2454.02 2454
2454.49 2539
2454.96 2704
2455.42 2787
2455.89 2845
2456.36 2762
2456.83 2692
2457.29 2687
2457.76 2498
2458.23 2608
2458.70 2636
2459.16 2580
2459.63 2555
2460.10 2467
2460.57 2592
2461.03 2652
2461.50 2484
2461.97 2382
2462.44 2414
2462.91 2366
2463.37 2302
2463.84 2402
2464.31 2497
2464.78 2635
2465.25 2706
2465.71 2464
2466.18 2544
2466.65 2666
2467.12 2697
2467.59 2835
2468.06 2783
2468.52 2646
2468.99 2764
2469.46 2699
2469.93 2812
2470.40 2891
2470.87 2791
2471.34 2779
2471.80 2841
2472.27 2752
2472.74 3050
2473.21 2945
2473.68 2993
2474.15 2873
2474.62 2856
2475.09 2921
2475.56 2781
2476.02 2640
2476.49 2604
2476.96 2645
2477.43 2527
2477.90 2351
2478.37 2485
2478.84 2656
2479.31 2688
2479.78 2753
2480.25 2746
2480.72 2820
2481.19 2939
2481.66 2825
2482.13 2891
2482.60 2920
2483.07 3073
2483.54 3145
2484.01 2859
2484.48 2877
2484.95 3042
2485.42 2933
2485.89 2919
2486.36 2911
2486.83 2762
2487.30 2806
2487.77 2590
2488.24 2489
2488.71 2574
2489.18 2631
2489.65 2541
2490.12 2564
2490.59 2673
2491.06 2546
2491.53 2703
2492.00 2471
2492.47 2488
2492.94 2575
2493.41 2619
2493.88 2841
2494.36 2812
2494.83 2696
2495.30 2940
2495.77 2666
2496.24 2764
2496.71 2776
2497.18 2796
2497.65 2881
2498.12 2870
2498.60 2749
2499.07 2745
2499.54 2696
2500.01 2708
2500.48 2922
2500.95 2914
2501.42 2757
2501.90 2674
2502.37 2715
2502.84 2686
2503.31 2587
2503.78 2573
2504.25 2538
2504.73 2457
2505.20 2644
2505.67 2549
2506.14 2599
2506.61 2836
2507.09 2672
2507.56 2855
2508.03 3146
2508.50 3253
2508.97 3220
2509.45 3179
2509.92 3379
2510.39 3372
2510.86 3335
2511.34 3456
2511.81 3249
2512.28 3392
2512.75 3513
2513.23 3274
2513.70 3428
2514.17 3377
2514.65 3215
2515.12 3078
2515.59 3038
2516.06 2838
2516.54 2922
2517.01 2931
2517.48 2864
2517.96 2921
2518.43 2969
2518.90 2727
2519.38 2774
2519.85 2817
2520.32 2905
2520.80 2759
2521.27 2720
2521.74 2614
2522.22 2747
2522.69 2723
2523.16 2745
2523.64 2730
2524.11 2581
2524.58 2605
2525.06 2721
2525.53 2615
2526.01 2901
2526.48 2870
2526.95 2750
2527.43 2827
2527.90 2737
2528.38 2671
2528.85 2655
2529.32 2787
2529.80 2780
2530.27 2850
2530.75 2785
2531.22 2826
2531.70 2692
2532.17 2867
2532.64 2906
2533.12 3034
2533.59 3001
2534.07 2945
2534.54 2856
2535.02 3000
2535.49 3111
2535.97 2868
2536.44 2887
2536.92 3146
2537.39 3051
2537.87 3080
2538.34 3018
2538.82 3051
2539.29 3031
2539.77 3099
2540.24 3029
2540.72 3011
2541.19 3090
2541.67 3081
2542.14 2958
2542.62 3010
2543.09 2952
2543.57 2869
2544.04 2939
2544.52 3100
2545.00 3146
2545.47 3136
2545.95 3037
2546.42 3396
2546.90 3509
2547.37 3630
2547.85 3702
2548.33 3580
2548.80 3860
2549.28 4320
2549.75 4145
2550.23 4096
2550.71 4089
2551.18 4105
2551.66 4022
2552.14 3948
2552.61 4127
2553.09 4067
2553.57 4022
2554.04 4075
2554.52 3971
2554.99 3880
2555.47 3871
2555.95 3791
2556.42 3908
2556.90 3945
2557.38 4161
2557.86 4118
2558.33 3958
2558.81 3778
2559.29 3659
2559.76 3401
2560.24 3442
2560.72 3357
2561.19 3152
2561.67 3251
2562.15 3132
2562.63 3126
2563.10 3105
2563.58 2939
2564.06 2913
2564.54 2872
2565.01 2932
2565.49 2953
2565.97 3058
2566.45 2982
2566.92 3040
2567.40 3135
2567.88 3006
2568.36 2862
2568.83 2999
2569.31 2876
2569.79 2833
2570.27 2830
2570.75 2978
2571.22 2821
2571.70 2959
2572.18 2907
2572.66 3092
2573.14 2965
2573.62 2814
2574.09 2717
2574.57 2795
2575.05 2836
2575.53 2903
2576.01 2868
2576.49 2819
2576.97 2668
2577.44 2679
2577.92 2732
2578.40 2545
2578.88 2601
2579.36 2633
2579.84 2676
2580.32 2784
2580.80 2768
2581.27 2657
2581.75 2679
2582.23 2722
2582.71 2732
2583.19 2614
2583.67 2538
2584.15 2612
2584.63 2647
2585.11 2678
2585.59 2599
2586.07 2548
2586.55 2661
2587.03 2822
2587.51 2733
2587.99 2752
2588.47 2946
2588.94 2836
2589.42 2879
2589.90 2841
2590.38 2636
2590.86 3069
2591.34 2971
2591.82 3093
2592.30 3062
2592.78 2889
2593.26 2993
2593.74 3086
2594.22 2928
2594.71 3184
2595.19 3252
2595.67 3320
2596.15 3330
2596.63 3424
2597.11 3359
2597.59 3222
2598.07 3307
2598.55 3377
2599.03 3279
2599.51 3029
2599.99 3325
2600.47 3311
2600.95 3107
2601.43 3144
2601.91 3109
2602.40 2984
2602.88 3084
2603.36 3004
2603.84 2907
2604.32 2851
2604.80 2810
2605.28 2818
2605.76 2890
2606.24 2946
2606.73 2864
2607.21 2732
2607.69 2872
2608.17 3017
2608.65 3085
2609.13 3198
2609.62 3134
2610.10 3216
2610.58 3305
2611.06 3631
2611.54 3687
2612.02 3944
2612.51 4055
2612.99 4099
2613.47 4017
2613.95 3935
2614.43 3775
2614.92 3740
2615.40 3643
2615.88 3483
2616.36 3279
2616.85 3121
2617.33 3070
2617.81 2971
2618.29 2919
2618.78 3083
2619.26 3151
2619.74 3010
2620.22 2961
2620.71 3146
2621.19 2916
2621.67 2747
2622.15 2813
2622.64 3028
2623.12 2941
2623.60 3075
2624.09 2925
2624.57 2944
2625.05 3230
2625.53 3083
2626.02 2885
2626.50 2911
2626.98 2837
2627.47 2797
2627.95 2810
2628.43 2924
2628.92 3041
2629.40 2955
2629.88 2766
2630.37 2827
2630.85 2694
2631.34 2801
2631.82 2845
2632.30 2861
2632.79 2836
2633.27 3003
2633.75 2854
2634.24 2869
2634.72 2701
2635.21 2841
2635.69 2916
2636.17 2952
2636.66 2894
2637.14 2786
2637.63 2888
2638.11 3081
2638.60 3087
2639.08 2966
2639.56 3164
2640.05 3073
2640.53 3315
2641.02 3173
2641.50 3175
2641.99 3428
2642.47 3237
2642.96 3063
2643.44 3137
2643.93 2999
2644.41 3179
2644.90 3085
2645.38 2965
2645.87 2920
2646.35 3017
2646.84 2895
2647.32 2915
2647.81 2979
2648.29 2789
2648.78 2746
2649.26 2853
2649.75 3069
2650.23 3153
2650.72 3131
2651.20 2989
2651.69 2978
2652.17 2971
2652.66 2984
2653.15 3168
2653.63 3160
2654.12 3128
2654.60 3227
2655.09 3377
2655.57 3201
2656.06 3306
2656.55 3398
2657.03 3530
2657.52 3708
2658.00 3606
2658.49 3420
2658.98 3204
2659.46 3313
2659.95 3347
2660.44 3324
2660.92 3303
2661.41 3053
2661.90 3082
2662.38 3016
2662.87 3100
2663.35 2926
2663.84 3054
2664.33 3018
2664.81 2868
2665.30 2987
2665.79 2837
2666.28 3070
2666.76 3113
2667.25 2932
2667.74 3077
2668.22 3085
2668.71 2783
2669.20 2863
2669.68 3043
2670.17 3003
2670.66 3136
2671.15 3191
2671.63 3066
2672.12 3105
2672.61 3127
2673.10 3277
2673.58 3262
2674.07 3389
2674.56 3425
2675.05 3550
2675.53 3695
2676.02 3625
2676.51 3988
2677.00 3687
2677.49 3997
2677.97 3986
2678.46 3873
2678.95 4039
2679.44 4118
2679.93 4068
2680.41 4112
2680.90 4182
2681.39 4327
2681.88 4427
2682.37 4755
2682.85 4423
2683.34 4579
2683.83 4381
2684.32 4816
2684.81 4847
2685.30 4789
2685.79 4503
2686.27 4397
2686.76 4239
2687.25 4032
2687.74 4075
2688.23 3933
2688.72 3652
2689.21 3347
2689.70 3373
2690.19 3327
2690.67 3292
2691.16 3193
2691.65 3104
2692.14 3188
2692.63 3198
2693.12 2904
2693.61 3135
2694.10 3139
2694.59 3035
2695.08 3115
2695.57 3017
2696.06 3120
2696.55 3272
2697.04 3116
2697.53 2902
2698.02 2814
2698.51 2880
2699.00 3148
2699.49 3171
2699.98 3270
2700.47 3218
2700.96 3141
2701.45 3396
2701.94 3355
2702.43 3503
2702.92 3598
2703.41 3788
2703.90 3530
2704.39 3429
2704.88 3703
2705.37 3510
2705.86 3537
2706.35 3452
2706.84 3548
2707.33 3578
2707.82 3338
2708.31 3157
2708.80 3133
2709.29 3019
2709.78 3016
2710.27 3248
2710.77 3206
2711.26 3124
2711.75 3049
2712.24 3015
2712.73 2956
2713.22 2887
2713.71 2901
2714.20 2783
2714.69 3003
2715.19 3129
2715.68 2988
2716.17 3100
2716.66 3040
2717.15 3182
2717.64 2928
2718.13 2991
2718.63 3175
2719.12 2862
2719.61 2983
2720.10 2935
2720.59 3090
2721.08 3149
2721.58 2974
2722.07 2958
2722.56 3241
2723.05 3268
2723.54 3125
2724.04 3542
2724.53 3579
2725.02 3482
2725.51 3421
2726.01 3122
2726.50 3395
2726.99 3259
2727.48 3246
2727.98 3200
2728.47 3096
2728.96 3252
2729.45 3075
2729.95 3165
2730.44 3071
2730.93 3379
2731.42 3466
2731.92 3341
2732.41 3281
2732.90 3315
2733.40 3432
2733.89 3314
2734.38 3728
2734.87 3645
2735.37 3604
2735.86 3527
2736.35 3636
2736.85 3676
2737.34 3558
2737.83 3484
2738.33 3655
2738.82 3504
2739.31 3488
2739.81 3466
2740.30 3615
2740.79 3474
2741.29 3512
2741.78 3492
2742.28 3514
2742.77 3476
2743.26 3469
2743.76 3341
2744.25 3291
2744.75 3234
2745.24 3191
2745.73 2981
2746.23 3089
2746.72 3123
2747.22 2770
2747.71 2989
2748.20 3332
2748.70 3230
2749.19 3491
2749.69 3346
2750.18 3496
2750.68 3298
2751.17 3227
2751.67 3500
2752.16 3577
2752.66 3989
2753.15 3892
2753.64 3969
2754.14 4422
2754.63 4502
2755.13 4653
2755.62 4514
2756.12 4608
2756.61 4793
2757.11 4607
2757.60 4580
2758.10 4447
2758.59 4315
2759.09 4229
2759.59 3868
2760.08 3721
2760.58 3676
2761.07 3732
2761.57 3605
2762.06 3324
2762.56 3241
2763.05 3129
2763.55 3206
2764.05 3261
2764.54 3394
2765.04 3258
2765.53 3495
2766.03 3660
2766.52 3903
2767.02 3716
2767.52 3609
2768.01 3714
2768.51 3632
2769.00 3718
2769.50 3901
2770.00 3677
2770.49 3612
2770.99 3607
2771.49 3706
2771.98 3719
2772.48 3711
2772.98 3671
2773.47 3700
2773.97 3698
2774.47 3741
2774.96 3854
2775.46 4077
2775.96 4200
2776.45 4119
2776.95 4113
2777.45 4306
2777.94 4251
2778.44 4532
2778.94 4755
2779.43 4543
2779.93 4571
2780.43 4373
2780.93 4511
2781.42 4371
2781.92 4052
2782.42 4078
2782.92 3921
2783.41 3924
2783.91 4114
2784.41 4080
2784.91 4084
2785.40 3916
2785.90 3857
2786.40 3804
2786.90 3823
2787.39 3793
2787.89 3739
2788.39 3671
2788.89 3596
2789.39 3644
2789.88 3400
2790.38 3562
2790.88 3402
2791.38 3340
2791.88 3337
2792.37 3452
2792.87 3481
2793.37 3553
2793.87 3455
2794.37 3441
2794.87 3508
2795.37 3439
2795.86 3498
2796.36 3581
2796.86 3639
2797.36 3709
2797.86 3903
2798.36 3957
2798.86 4080
2799.35 4164
2799.85 4198
2800.35 4240
2800.85 4121
2801.35 4105
2801.85 4096
2802.35 4126
2802.85 4153
2803.35 4264
2803.85 4237
2804.35 4181
2804.85 4374
2805.34 4213
2805.84 4387
2806.34 4612
2806.84 4631
2807.34 4685
2807.84 4980
2808.34 5162
2808.84 5754
2809.34 6023
2809.84 6291
2810.34 6374
2810.84 6409
2811.34 6286
2811.84 6127
2812.34 6326
2812.84 6322
2813.34 5802
2813.84 5462
2814.34 5100
2814.84 4850
2815.34 4585
2815.84 4423
2816.34 4096
2816.84 3972
2817.34 3948
2817.84 3892
2818.35 3949
2818.85 4077
2819.35 4054
2819.85 4033
2820.35 4165
2820.85 4303
2821.35 4304
2821.85 3953
2822.35 3897
2822.85 3880
2823.35 4015
2823.85 3848
2824.36 3771
2824.86 3566
2825.36 3696
2825.86 3559
2826.36 3364
2826.86 3432
2827.36 3350
2827.86 3384
2828.37 3399
2828.87 3317
2829.37 3302
2829.87 3205
2830.37 3470
2830.87 3477
2831.38 3565
2831.88 3648
2832.38 3669
2832.88 3743
2833.38 3803
2833.88 3788
2834.39 4052
2834.89 3987
2835.39 3987
2835.89 3962
2836.40 3826
2836.90 3721
2837.40 4043
2837.90 4059
2838.40 3885
2838.91 3735
2839.41 3596
2839.91 3657
2840.41 3583
2840.92 3492
2841.42 3390
2841.92 3437
2842.42 3523
2842.93 3454
2843.43 3337
2843.93 3365
2844.44 3312
2844.94 3379
2845.44 3490
2845.94 3359
2846.45 3386
2846.95 3324
2847.45 3537
2847.96 3570
2848.46 3548
2848.96 3764
2849.47 3648
2849.97 3552
2850.47 3646
2850.98 3494
2851.48 3530
2851.98 3483
2852.49 3392
2852.99 3488
2853.50 3476
2854.00 3317
2854.50 3444
2855.01 3354
2855.51 3429
2856.01 3586
2856.52 3489
2857.02 3759
2857.53 3598
2858.03 3530
2858.53 3485
2859.04 3704
2859.54 3797
2860.05 4002
2860.55 3773
2861.06 3964
2861.56 3935
2862.06 3865
2862.57 3684
2863.07 3769
2863.58 3594
2864.08 3532
2864.59 3481
2865.09 3499
2865.60 3556
2866.10 3487
2866.61 3232
2867.11 3062
2867.62 2948
2868.12 2979
2868.63 3200
2869.13 3056
2869.64 3015
2870.14 3096
2870.65 3143
2871.15 2953
2871.66 3029
2872.16 3213
2872.67 3159
2873.17 2966
2873.68 3057
2874.18 3239
2874.69 3239
2875.20 3202
2875.70 3196
2876.21 3187
2876.71 3512
2877.22 3588
2877.72 3458
2878.23 3503
2878.74 3470
2879.24 3696
2879.75 3821
2880.25 3746
2880.76 3559
2881.27 3863
2881.77 3808
2882.28 4022
2882.79 4086
2883.29 3914
2883.80 4056
2884.30 4205
2884.81 4308
2885.32 4442
2885.82 4435
2886.33 4500
2886.84 4555
2887.34 4372
2887.85 4783
2888.36 5068
2888.86 5212
2889.37 4964
2889.88 5175
2890.38 5335
2890.89 5104
2891.40 4864
2891.91 4855
2892.41 4840
2892.92 4580
2893.43 4599
2893.93 4064
2894.44 4173
2894.95 4037
2895.46 4005
2895.96 4027
2896.47 3856
2896.98 3718
2897.49 4098
2897.99 3906
2898.50 3917
2899.01 3887
2899.52 3890
2900.03 4015
2900.53 4237
2901.04 4376
2901.55 4241
2902.06 4244
2902.56 4060
2903.07 4126
2903.58 4362
2904.09 3968
2904.60 4019
2905.11 4149
2905.61 4397
2906.12 4299
2906.63 4263
2907.14 4395
2907.65 4365
2908.16 4478
2908.66 4395
2909.17 4250
2909.68 4526
2910.19 4226
2910.70 4135
2911.21 4309
2911.72 4055
2912.23 3926
2912.73 3924
2913.24 3928
2913.75 4040
2914.26 4055
2914.77 4019
2915.28 3958
2915.79 4031
2916.30 3903
2916.81 3980
2917.32 3834
2917.83 3803
2918.33 3793
2918.84 3795
2919.35 3742
2919.86 3652
2920.37 3547
2920.88 3641
2921.39 3616
2921.90 3619
2922.41 3888
2922.92 3895
2923.43 3919
2923.94 3841
2924.45 3950
2924.96 4283
2925.47 4412
2925.98 4598
2926.49 4713
2927.00 5043
2927.51 5077
2928.02 4963
2928.53 5184
2929.04 4857
2929.55 4725
2930.06 4341
2930.57 4290
2931.08 4088
2931.59 3971
2932.11 4012
2932.62 3692
2933.13 3460
2933.64 3458
2934.15 3392
2934.66 3544
2935.17 3479
2935.68 3457
2936.19 3550
2936.70 3699
2937.21 3781
2937.72 3506
2938.24 3598
2938.75 3804
2939.26 3706
2939.77 3775
2940.28 3684
2940.79 3677
2941.30 3639
2941.81 3649
2942.33 3646
2942.84 3695
2943.35 3418
2943.86 3680
2944.37 3770
2944.88 4027
2945.40 4151
2945.91 3861
2946.42 3928
2946.93 4188
2947.44 4275
2947.96 4312
2948.47 4128
2948.98 4086
2949.49 4283
2950.00 4437
2950.52 4240
2951.03 4262
2951.54 4202
2952.05 3923
2952.57 3934
2953.08 3830
2953.59 3886
2954.10 3658
2954.62 3392
2955.13 3563
2955.64 3282
2956.15 3417
2956.67 3508
2957.18 3482
2957.69 3485
2958.20 3502
2958.72 3397
2959.23 3242
2959.74 3423
2960.26 3596
2960.77 3699
2961.28 3893
2961.80 3718
2962.31 3644
2962.82 3960
2963.34 3768
2963.85 3774
2964.36 3893
2964.88 3953
2965.39 4188
2965.90 3943
2966.42 3782
2966.93 3852
2967.44 3617
2967.96 3649
2968.47 3644
2968.98 3471
2969.50 3754
2970.01 3607
2970.53 3393
2971.04 3359
2971.55 3522
2972.07 3505
2972.58 3591
2973.10 3583
2973.61 3429
2974.12 3492
2974.64 3346
2975.15 3320
2975.67 3349
2976.18 3461
2976.70 3582
2977.21 3431
2977.73 3526
2978.24 3505
2978.75 3514
2979.27 3457
2979.78 3569
2980.30 3597
2980.81 3809
2981.33 3882
2981.84 3945
2982.36 3815
2982.87 3616
2983.39 3762
2983.90 3777
2984.42 3979
2984.93 3837
2985.45 3822
2985.96 3966
2986.48 3955
2987.00 3790
2987.51 3866
2988.03 3865
2988.54 3939
2989.06 3979
2989.57 3726
2990.09 3916
2990.60 4078
2991.12 4332
2991.64 4573
2992.15 4372
2992.67 4545
2993.18 4608
2993.70 4608
2994.21 4402
2994.73 4681
2995.25 4818
2995.76 4789
2996.28 4769
2996.80 4869
2997.31 4992
2997.83 4976
2998.34 4952
2998.86 5067
2999.38 5151
2999.89 5381
3000.41 5388
3000.93 5382
3001.44 4951
3001.96 4867
3002.48 5064
3002.99 5102
3003.51 5069
3004.03 5024
3004.54 5174
3005.06 5207
3005.58 5229
3006.09 5540
3006.61 5835
3007.13 5414
3007.65 5583
3008.16 5489
3008.68 5551
3009.20 5659
3009.71 5278
3010.23 5299
3010.75 5200
3011.27 4945
3011.78 4673
3012.30 4479
3012.82 4445
3013.34 4252
3013.85 3944
3014.37 3835
3014.89 3850
3015.41 3802
3015.93 3970
3016.44 4040
3016.96 3983
3017.48 3851
3018.00 4008
3018.52 4024
3019.03 3946
3019.55 4020
3020.07 4273
3020.59 4557
3021.11 4175
3021.63 4293
3022.14 4384
3022.66 4482
3023.18 4458
3023.70 4546
3024.22 4641
3024.74 4516
3025.25 4681
3025.77 4699
3026.29 4744
3026.81 4733
3027.33 4706
3027.85 4639
3028.37 4682
3028.89 4766
3029.41 4518
3029.92 4300
3030.44 4548
3030.96 4525
3031.48 4338
3032.00 4433
3032.52 4618
3033.04 4504
3033.56 4712
3034.08 4907
3034.60 5249
3035.12 5751
3035.64 5989
3036.16 6319
3036.68 6624
3037.20 6615
3037.72 6841
3038.24 7370
3038.76 6969
3039.28 6553
3039.80 6542
3040.32 6460
3040.84 5928
3041.36 5400
3041.88 4973
3042.40 4835
3042.92 4644
3043.44 4529
3043.96 4297
3044.48 4084
3045.00 4089
3045.52 3910
3046.04 3911
3046.56 3791
3047.08 3715
3047.60 3990
3048.12 3799
3048.64 3839
3049.16 4016
3049.68 3625
3050.20 3972
3050.72 3868
3051.24 3746
3051.77 3884
3052.29 4014
3052.81 3795
3053.33 3694
3053.85 3829
3054.37 3672
3054.89 3872
3055.41 3919
3055.93 3967
3056.46 3807
3056.98 3836
3057.50 3853
3058.02 3900
3058.54 3803
3059.06 3631
3059.58 3544
3060.11 3667
3060.63 3727
3061.15 3624
3061.67 3723
3062.19 3963
3062.71 4209
3063.24 4216
3063.76 4271
3064.28 4241
3064.80 4185
3065.32 3911
3065.85 4213
3066.37 4256
3066.89 4156
3067.41 4018
3067.94 4281
3068.46 4098
3068.98 3760
3069.50 3873
3070.03 4135
3070.55 4044
3071.07 3884
3071.59 3677
3072.12 3713
3072.64 3728
3073.16 3552
3073.68 3903
3074.21 3923
3074.73 4194
3075.25 4067
3075.78 4177
3076.30 4186
3076.82 4345
3077.34 4260
3077.87 4247
3078.39 4376
3078.91 4571
3079.44 4561
3079.96 4607
3080.48 4534
3081.01 4594
3081.53 4603
3082.05 4521
3082.58 4581
3083.10 4629
3083.63 4628
3084.15 4389
3084.67 4654
3085.20 4399
3085.72 4158
3086.24 4384
3086.77 4367
3087.29 4212
3087.82 4271
3088.34 4182
3088.86 4343
3089.39 4170
3089.91 4262
3090.44 4440
3090.96 4407
3091.49 4336
3092.01 4560
3092.53 4520
3093.06 4795
3093.58 4554
3094.11 4664
3094.63 4586
3095.16 4619
3095.68 4846
3096.21 4683
3096.73 4385
3097.26 4411
3097.78 4257
3098.31 4702
3098.83 4917
3099.36 4894
3099.88 5090
3100.41 5052
3100.93 5400
3101.46 5562
3101.98 5829
3102.51 6495
3103.03 7186
3103.56 7583
3104.08 7832
3104.61 8145
3105.13 8180
3105.66 8287
3106.18 8190
3106.71 8536
3107.24 8341
3107.76 7315
3108.29 6752
3108.81 6332
3109.34 6021
3109.86 5419
3110.39 5176
3110.92 4930
3111.44 4626
3111.97 4285
3112.49 4311
3113.02 4354
3113.55 4444
3114.07 4263
3114.60 3997
3115.12 4068
3115.65 4142
3116.18 3984
3116.70 3852
3117.23 3835
3117.76 3796
3118.28 3590
3118.81 3552
3119.34 3689
3119.86 3818
3120.39 3760
3120.92 3743
3121.44 3682
3121.97 3725
3122.50 3741
3123.02 3942
3123.55 3802
3124.08 3910
3124.61 3839
3125.13 3750
3125.66 3683
3126.19 3765
3126.72 3948
3127.24 4049
3127.77 3832
3128.30 3928
3128.82 4037
3129.35 4094
3129.88 3819
3130.41 3869
3130.93 3859
3131.46 3715
3131.99 3958
3132.52 3902
3133.05 3855
3133.57 3725
3134.10 3443
3134.63 3481
3135.16 3549
3135.69 3496
3136.21 3576
3136.74 3573
3137.27 3702
3137.80 3656
3138.33 3597
3138.85 3642
3139.38 3681
3139.91 3779
3140.44 3691
3140.97 3730
3141.50 3803
3142.03 3629
3142.55 3730
3143.08 3927
3143.61 3552
3144.14 3756
3144.67 3646
3145.20 3538
3145.73 3695
3146.26 3625
3146.79 3639
3147.31 3807
3147.84 3914
3148.37 4076
3148.90 4208
3149.43 4282
3149.96 4328
3150.49 4289
3151.02 4467
3151.55 4661
3152.08 4665
3152.61 4296
3153.14 4421
3153.67 4481
3154.20 4322
3154.73 4077
3155.25 4102
3155.78 4170
3156.31 4032
3156.84 3985
3157.37 3870
3157.90 4076
3158.43 4218
3158.96 4356
3159.49 4443
3160.02 4292
3160.55 4212
3161.08 4328
3161.61 4432
3162.14 4672
3162.68 4517
3163.21 4486
3163.74 4416
3164.27 4629
3164.80 4695
3165.33 4662
3165.86 4386
3166.39 4263
3166.92 4645
3167.45 4592
3167.98 4589
3168.51 4676
3169.04 4605
3169.57 4624
3170.10 4411
3170.64 4549
3171.17 4564
3171.70 4240
3172.23 4311
3172.76 4127
3173.29 3850
3173.82 3929
3174.35 3834
3174.88 3794
3175.42 3725
3175.95 3839
3176.48 3549
3177.01 3495
3177.54 3669
3178.07 3683
3178.61 3502
3179.14 3710
3179.67 3813
3180.20 3835
3180.73 3856
3181.26 3833
3181.80 3760
3182.33 3678
3182.86 3670
3183.39 3647
3183.92 3767
3184.46 3745
3184.99 3698
3185.52 3715
3186.05 3629
3186.59 3537
3187.12 3702
3187.65 3549
3188.18 3514
3188.72 3435
3189.25 3696
3189.78 3546
3190.31 3627
3190.85 3492
3191.38 3572
3191.91 3548
3192.44 3401
3192.98 3527
3193.51 3913
3194.04 3692
3194.58 3550
3195.11 3666
3195.64 3680
3196.17 3513
3196.71 3450
3197.24 3604
3197.77 3656
3198.31 3661
3198.84 3813
3199.37 3670
3199.91 3696
3200.44 3717
3200.98 3946
3201.51 3940
3202.04 3750
3202.58 3997
3203.11 4089
3203.64 4204
3204.18 4193
3204.71 4354
3205.24 4180
3205.78 4370
3206.31 4330
3206.85 4127
3207.38 4034
3207.91 3966
3208.45 4046
3208.98 3872
3209.52 4099
3210.05 3999
3210.59 4035
3211.12 4035
3211.65 4257
3212.19 4344
3212.72 4466
3213.26 4499
3213.79 4569
3214.33 4558
3214.86 4410
3215.40 4361
3215.93 4299
3216.47 4202
3217.00 4170
3217.54 3895
3218.07 3864
3218.61 4103
3219.14 3820
3219.68 3685
3220.21 3727
3220.75 3805
3221.28 3877
3221.82 3802
3222.35 3972
3222.89 4347
3223.42 4216
3223.96 4425
3224.49 4448
3225.03 4727
3225.57 4828
3226.10 4767
3226.64 5076
3227.17 5240
3227.71 5493
3228.24 5299
3228.78 5278
3229.32 5001
3229.85 4667
3230.39 4727
3230.92 4520
3231.46 4331
3232.00 4013
3232.53 3861
3233.07 3655
3233.60 3903
3234.14 3766
3234.68 3701
3235.21 3816
3235.75 3877
3236.29 3809
3236.82 4005
3237.36 4061
3237.90 4116
3238.43 4214
3238.97 4447
3239.51 4353
3240.04 4396
3240.58 4427
3241.12 4759
3241.65 4914
3242.19 4665
3242.73 4562
3243.26 4625
3243.80 4566
3244.34 4371
3244.88 4223
3245.41 4016
3245.95 4102
3246.49 4022
3247.02 3738
3247.56 3802
3248.10 3800
3248.64 3911
3249.17 4067
3249.71 3927
3250.25 3690
3250.79 3942
3251.33 4007
3251.86 4156
3252.40 3900
3252.94 3924
3253.48 4035
3254.01 4025
3254.55 4387
3255.09 4357
3255.63 4202
3256.17 4522
3256.70 4606
3257.24 4329
3257.78 4678
3258.32 4619
3258.86 4690
3259.40 4855
3259.93 4922
3260.47 5271
3261.01 5345
3261.55 5537
3262.09 5696
3262.63 5971
3263.17 6094
3263.70 6164
3264.24 6080
3264.78 6166
3265.32 6177
3265.86 6468
3266.40 6268
3266.94 6011
3267.48 5845
3268.02 5763
3268.56 5989
3269.09 5876
3269.63 5797
3270.17 5768
3270.71 5469
3271.25 5474
3271.79 5171
3272.33 5057
3272.87 4859
3273.41 4791
3273.95 4862
3274.49 4603
3275.03 4508
3275.57 4621
3276.11 4772
3276.65 4987
3277.19 5128
3277.73 5036
3278.27 5238
3278.81 5257
3279.35 5195
3279.89 5579
3280.43 5599
3280.97 5600
3281.51 5511
3282.05 5570
3282.59 5153
3283.13 4983
3283.67 5030
3284.21 5114
3284.75 5019
3285.29 4941
3285.83 5204
3286.37 5002
3286.91 4682
3287.45 4635
3287.99 4843
3288.53 4839
3289.08 4687
3289.62 4464
3290.16 4521
3290.70 4479
3291.24 4496
3291.78 4493
3292.32 4675
3292.86 4599
3293.40 4630
3293.95 4963
3294.49 5289
3295.03 5513
3295.57 6017
3296.11 6515
3296.65 6708
3297.19 7057
3297.73 7192
3298.28 7260
3298.82 7404
3299.36 7537
3299.90 7395
3300.44 7163
3300.99 6888
3301.53 6382
3302.07 6253
3302.61 5819
3303.15 5355
3303.69 5218
3304.24 4900
3304.78 5199
3305.32 5085
3305.86 4907
3306.41 4821
3306.95 4922
3307.49 5001
3308.03 4934
3308.58 4926
3309.12 4690
3309.66 4721
3310.20 4845
3310.75 4841
3311.29 4993
3311.83 4766
3312.37 4897
3312.92 5145
3313.46 4923
3314.00 5068
3314.54 5023
3315.09 4944
3315.63 5078
3316.17 5205
3316.72 5345
3317.26 5458
3317.80 5246
3318.35 5379
3318.89 5380
3319.43 5620
3319.98 5597
3320.52 5344
3321.06 5171
3321.61 5272
3322.15 5159
3322.69 5154
3323.24 4930
3323.78 4983
3324.33 5052
3324.87 4975
3325.41 4862
3325.96 4910
3326.50 4657
3327.04 4622
3327.59 4645
3328.13 4739
3328.68 4646
3329.22 4583
3329.76 4282
3330.31 4321
3330.85 4439
3331.40 4534
3331.94 4662
3332.49 4887
3333.03 5036
3333.58 5243
3334.12 5707
3334.66 6293
3335.21 6745
3335.75 7519
3336.30 8368
3336.84 9017
3337.39 9973
3337.93 10622
3338.48 10723
3339.02 10946
3339.57 11060
3340.11 10105
3340.66 9270
3341.20 8546
3341.75 8029
3342.29 7327
3342.84 6558
3343.38 5955
3343.93 5619
3344.47 5054
3345.02 4708
3345.57 4428
3346.11 4222
3346.66 4494
3347.20 4501
3347.75 4166
3348.29 4149
3348.84 4446
3349.38 4376
3349.93 4416
3350.48 4263
3351.02 4331
3351.57 4608
3352.11 4531
3352.66 4297
3353.21 4109
3353.75 4088
3354.30 4176
3354.84 4112
3355.39 4277
3355.94 4317
3356.48 4096
3357.03 4288
3357.58 4494
3358.12 4391
3358.67 4209
3359.22 4339
3359.76 4210
3360.31 4075
3360.86 3992
3361.40 4061
3361.95 3776
3362.50 3688
3363.04 3946
3363.59 3752
3364.14 3383
3364.68 3439
3365.23 3583
3365.78 3514
3366.33 3656
3366.87 3503
3367.42 3542
3367.97 3627
3368.51 3626
3369.06 3770
3369.61 3583
3370.16 3568
3370.70 3780
3371.25 3767
3371.80 3879
3372.35 3845
3372.90 3968
3373.44 3922
3373.99 4080
3374.54 3951
3375.09 3984
3375.63 4045
3376.18 3963
3376.73 4054
3377.28 3998
3377.83 3864
3378.37 3795
3378.92 3681
3379.47 3947
3380.02 3583
3380.57 3380
3381.12 3432
3381.66 3391
3382.21 3452
3382.76 3318
3383.31 3499
3383.86 3604
3384.41 3520
3384.96 3418
3385.50 3350
3386.05 3370
3386.60 3435
3387.15 3333
3387.70 3393
3388.25 3374
3388.80 3504
3389.35 3562
3389.90 3555
3390.44 3563
3390.99 3415
3391.54 3360
3392.09 3464
3392.64 3626
3393.19 3635
3393.74 3569
3394.29 3780
3394.84 3798
3395.39 3552
3395.94 3418
3396.49 3685
3397.04 3761
3397.59 3770
3398.14 3754
3398.69 3793
3399.24 3870
3399.79 3740
3400.34 3641
3400.89 3474
3401.44 3692
3401.99 3688
3402.54 3629
3403.09 3393
3403.64 3472
3404.19 3548
3404.74 3379
3405.29 3413
3405.84 3443
3406.39 3409
3406.94 3410
3407.49 3459
3408.04 3271
3408.59 3346
3409.14 3492
3409.69 3587
3410.24 3516
3410.79 3558
3411.34 3360
3411.89 3482
3412.45 3426
3413.00 3575
3413.55 3650
3414.10 3660
3414.65 3578
3415.20 3778
3415.75 3819
3416.30 3669
3416.85 3671
3417.41 3779
3417.96 3775
3418.51 3624
3419.06 3658
3419.61 3660
3420.16 3408
3420.71 3460
3421.27 3496
3421.82 3423
3422.37 3497
3422.92 3496
3423.47 3550
3424.02 3456
3424.58 3581
3425.13 3702
3425.68 3682
3426.23 3581
3426.78 3764
3427.34 3614
3427.89 3733
3428.44 3612
3428.99 3464
3429.55 3468
3430.10 3425
3430.65 3541
3431.20 3434
3431.76 3318
3432.31 3225
3432.86 3515
3433.41 3437
3433.97 3490
3434.52 3274
3435.07 3626
3435.62 3705
3436.18 3571
3436.73 3411
3437.28 3473
3437.84 3524
3438.39 3512
3438.94 3432
3439.49 3597
3440.05 3595
3440.60 3738
3441.15 3756
3441.71 3788
3442.26 3770
3442.81 3658
3443.37 3617
3443.92 3759
3444.47 3842
3445.03 3778
3445.58 3758
3446.13 3721
3446.69 3622
3447.24 3603
3447.80 3511
3448.35 3410
3448.90 3353
3449.46 3217
3450.01 3384
3450.57 3374
3451.12 3505
3451.67 3424
3452.23 3415
3452.78 3212
3453.34 3324
3453.89 3394
3454.44 3328
3455.00 3345
3455.55 3323
3456.11 3309
3456.66 3244
3457.22 3385
3457.77 3340
3458.33 3255
3458.88 3596
3459.43 3313
3459.99 3301
3460.54 3266
3461.10 3382
3461.65 3323
3462.21 3192
3462.76 3273
3463.32 3313
3463.87 3308
3464.43 3532
3464.98 3576
3465.54 3516
3466.09 3393
3466.65 3498
3467.21 3535
3467.76 3644
3468.32 3802
3468.87 3896
3469.43 3796
3469.98 3652
3470.54 3904
3471.09 3701
3471.65 3941
3472.20 3994
3472.76 4064
3473.32 3837
3473.87 3823
3474.43 3747
3474.98 3809
3475.54 3681
3476.10 3814
3476.65 3866
3477.21 3807
3477.76 3673
3478.32 3682
3478.88 3792
3479.43 3665
3479.99 3996
3480.55 3876
3481.10 3954
3481.66 4206
3482.22 4064
3482.77 4105
3483.33 4183
3483.89 4110
3484.44 3963
3485.00 3991
3485.56 3816
3486.11 4075
3486.67 4163
3487.23 4181
3487.78 4189
3488.34 4176
3488.90 4212
3489.45 4762
3490.01 5046
3490.57 5094
3491.13 5383
3491.68 5738
3492.24 5670
3492.80 6281
3493.35 6419
3493.91 6583
3494.47 6580
3495.03 6622
3495.58 6668
3496.14 6215
3496.70 6271
3497.26 6386
3497.82 6486
3498.37 6339
3498.93 6190
3499.49 6296
3500.05 6412
3500.61 6806
3501.16 7109
3501.72 7180
3502.28 7562
3502.84 8098
3503.40 7964
3503.95 8072
3504.51 8485
3505.07 8345
3505.63 8220
3506.19 8772
3506.75 8976
3507.30 9118
3507.86 9146
3508.42 8971
3508.98 8632
3509.54 8301
3510.10 7988
3510.66 7646
3511.22 7357
3511.77 6832
3512.33 6483
3512.89 5931
3513.45 5250
3514.01 4944
3514.57 4958
3515.13 4765
3515.69 4467
3516.25 4212
3516.81 4088
3517.37 4143
3517.92 4169
3518.48 4238
3519.04 4014
3519.60 4048
3520.16 4318
3520.72 4256
3521.28 4055
3521.84 4014
3522.40 4065
3522.96 3971
3523.52 4123
3524.08 4206
3524.64 4330
3525.20 4186
3525.76 4278
3526.32 4335
3526.88 4159
3527.44 4101
3528.00 4220
3528.56 4219
3529.12 3955
3529.68 3816
3530.24 3754
3530.80 3868
3531.36 3789
3531.92 3907
3532.48 3855
3533.04 3763
3533.60 3614
3534.17 3715
3534.73 3813
3535.29 3794
3535.85 3840
3536.41 4000
3536.97 3895
3537.53 4214
3538.09 4004
3538.65 4150
3539.21 4154
3539.77 4235
3540.34 4591
3540.90 4316
3541.46 4106
3542.02 4171
3542.58 4393
3543.14 4425
3543.70 4409
3544.26 4327
3544.83 4300
3545.39 4111
3545.95 4180
3546.51 4138
3547.07 4082
3547.63 4433
3548.20 4415
3548.76 4078
3549.32 4075
3549.88 4114
3550.44 4263
3551.01 4224
3551.57 4066
3552.13 4062
3552.69 3798
3553.25 4285
3553.82 4329
3554.38 4443
3554.94 4548
3555.50 4658
3556.07 4611
3556.63 4710
3557.19 4794
3557.75 4771
3558.32 4717
3558.88 4812
3559.44 4703
3560.00 4649
3560.57 4371
3561.13 4197
3561.69 4305
3562.26 4008
3562.82 3982
3563.38 4177
3563.94 4055
3564.51 4078
3565.07 3636
3565.63 3608
3566.20 3625
3566.76 3734
3567.32 3769
3567.89 3587
3568.45 3365
3569.01 3305
3569.58 3581
3570.14 3522
3570.70 3351
3571.27 3554
3571.83 3495
3572.39 3516
3572.96 3533
3573.52 3420
3574.09 3371
3574.65 3395
3575.21 3636
3575.78 3806
3576.34 3838
3576.91 3886
3577.47 3886
3578.03 3990
3578.60 4111
3579.16 3965
3579.73 4032
3580.29 4221
3580.86 4156
3581.42 3863
3581.98 3756
3582.55 3681
3583.11 3719
3583.68 3854
3584.24 3840
3584.81 3721
3585.37 3716
3585.94 3842
3586.50 3846
3587.07 4000
3587.63 3819
3588.20 3910
3588.76 3895
3589.33 3753
3589.89 3678
3590.46 3542
3591.02 3600
3591.59 3285
3592.15 3557
3592.72 3667
3593.28 3518
3593.85 3667
3594.41 3423
3594.98 3493
3595.54 3459
3596.11 3603
3596.68 3481
3597.24 3504
3597.81 3685
3598.37 3479
3598.94 3488
3599.50 3678
3600.07 3661
3600.64 3743
3601.20 3707
3601.77 3589
3602.33 3649
3602.90 3633
3603.47 3575
3604.03 3654
3604.60 3789
3605.16 3919
3605.73 3607
3606.30 3627
3606.86 3762
3607.43 3549
3608.00 3532
3608.56 3609
3609.13 3579
3609.70 3259
3610.26 3457
3610.83 3487
3611.40 3469
3611.96 3388
3612.53 3421
3613.10 3263
3613.66 3407
3614.23 3413
3614.80 3443
3615.36 3597
3615.93 4143
3616.50 4049
3617.07 4350
3617.63 4651
3618.20 5042
3618.77 5571
3619.34 5967
3619.90 6469
3620.47 6398
3621.04 6760
3621.61 6720
3622.17 6315
3622.74 6188
3623.31 6118
3623.88 5853
3624.44 5207
3625.01 5028
3625.58 4521
3626.15 4252
3626.72 4132
3627.28 3845
3627.85 3789
3628.42 3653
3628.99 3597
3629.56 3583
3630.12 3452
3630.69 3540
3631.26 3370
3631.83 3321
3632.40 3289
3632.97 3417
3633.53 3513
3634.10 3285
3634.67 3256
3635.24 3238
3635.81 3262
3636.38 3406
3636.95 3259
3637.52 3220
3638.08 3112
3638.65 3096
3639.22 3269
3639.79 3317
3640.36 3528
3640.93 3165
3641.50 3434
3642.07 3464
3642.64 3381
3643.21 3516
3643.78 3545
3644.34 3832
3644.91 3845
3645.48 3968
3646.05 4113
3646.62 3917
3647.19 3879
3647.76 3760
3648.33 3898
3648.90 3995
3649.47 3941
3650.04 3851
3650.61 3764
3651.18 3926
3651.75 3653
3652.32 3709
3652.89 3713
3653.46 3775
3654.03 3759
3654.60 3885
3655.17 3808
3655.74 3830
3656.31 3818
3656.88 3632
3657.45 3733
3658.02 3862
3658.59 3897
3659.16 3873
3659.73 3794
3660.30 3795
3660.87 3615
3661.45 3801
3662.02 3731
3662.59 3452
3663.16 3582
3663.73 3626
3664.30 3504
3664.87 3522
3665.44 3540
3666.01 3544
3666.58 3489
3667.15 3203
3667.73 3356
3668.30 3486
3668.87 3572
3669.44 3571
3670.01 3426
3670.58 3457
3671.15 3468
3671.73 3400
3672.30 3640
3672.87 3452
3673.44 3448
3674.01 3558
3674.58 3623
3675.16 3815
3675.73 3825
3676.30 3709
3676.87 3840
3677.44 3883
3678.01 3927
3678.59 3851
3679.16 3742
3679.73 3769
3680.30 3928
3680.88 3873
3681.45 3669
3682.02 3597
3682.59 3467
3683.16 3448
3683.74 3424
3684.31 3498
3684.88 3532
3685.45 3516
3686.03 3561
3686.60 3655
3687.17 3638
3687.74 3792
3688.32 4076
3688.89 4060
3689.46 4079
3690.04 3927
3690.61 4116
3691.18 4303
3691.76 4002
3692.33 4141
3692.90 4347
3693.47 4232
3694.05 4090
3694.62 3997
3695.19 3947
3695.77 3703
3696.34 3608
3696.91 3749
3697.49 3402
3698.06 3290
3698.64 3291
3699.21 3304
3699.78 3228
3700.36 3311
3700.93 3239
3701.50 3207
3702.08 3154
3702.65 3194
3703.23 3413
3703.80 3288
3704.37 3329
3704.95 3638
3705.52 3396
3706.10 3404
3706.67 3552
3707.24 3735
3707.82 3572
3708.39 3620
3708.97 3580
3709.54 3626
3710.12 3620
3710.69 3788
3711.27 3525
3711.84 3652
3712.41 3839
3712.99 3701
3713.56 3550
3714.14 3796
3714.71 3593
3715.29 3439
3715.86 3597
3716.44 3893
3717.01 3759
3717.59 3745
3718.16 3621
3718.74 3654
3719.31 3677
3719.89 3600
3720.46 3861
3721.04 3740
3721.61 3545
3722.19 3350
3722.77 3532
3723.34 3290
3723.92 3383
3724.49 3337
3725.07 3457
3725.64 3199
3726.22 3231
3726.79 3134
3727.37 3317
3727.95 3381
3728.52 3485
3729.10 3398
3729.67 3524
3730.25 3553
3730.83 3483
3731.40 3834
3731.98 4003
3732.56 3784
3733.13 4078
3733.71 4469
3734.28 4383
3734.86 4549
3735.44 4633
3736.01 4554
3736.59 4601
3737.17 4605
3737.74 4526
3738.32 4663
3738.90 4375
3739.47 4134
3740.05 4135
3740.63 3959
3741.20 3900
3741.78 3894
3742.36 4015
3742.93 3723
3743.51 3732
3744.09 3689
3744.67 3627
3745.24 3627
3745.82 3420
3746.40 3674
3746.97 3868
3747.55 3811
3748.13 3518
3748.71 3672
3749.28 3599
3749.86 3451
3750.44 3564
3751.02 3779
3751.59 3866
3752.17 3664
3752.75 3644
3753.33 3771
3753.91 3759
3754.48 3521
3755.06 3495
3755.64 3800
3756.22 4031
3756.80 4005
3757.37 4223
3757.95 4343
3758.53 4352
3759.11 4461
3759.69 4580
3760.27 4781
3760.84 5111
3761.42 5302
3762.00 5044
3762.58 5354
3763.16 5237
3763.74 5030
3764.31 4611
3764.89 4612
3765.47 4583
3766.05 4185
3766.63 3920
3767.21 3943
3767.79 3750
3768.37 3638
3768.95 3630
3769.52 3710
3770.10 3652
3770.68 3587
3771.26 3266
3771.84 3475
3772.42 3418
3773.00 3553
3773.58 3510
3774.16 3350
3774.74 3349
3775.32 3679
3775.90 3691
3776.48 3485
3777.06 3500
3777.64 3503
3778.22 3566
3778.80 3578
3779.38 3514
3779.96 3529
3780.54 3626
3781.12 3493
3781.70 3476
3782.28 3529
3782.86 3468
3783.44 3592
3784.02 3509
3784.60 3636
3785.18 3624
3785.76 3578
3786.34 3530
3786.92 3434
3787.50 3503
3788.08 3544
3788.66 3518
3789.24 3670
3789.82 3572
3790.40 3596
3790.98 3396
3791.56 3390
3792.14 3370
3792.72 3326
3793.30 3398
3793.89 3452
3794.47 3575
3795.05 3522
3795.63 3492
3796.21 3611
3796.79 3606
3797.37 3609
3797.95 3735
3798.53 3781
3799.12 3719
3799.70 3945
3800.28 3944
3800.86 4071
3801.44 3975
3802.02 4145
3802.60 4385
3803.19 4265
3803.77 4124
3804.35 4136
3804.93 4319
3805.51 4069
3806.10 4071
3806.68 4337
3807.26 4141
3807.84 3998
3808.42 3996
3809.01 3897
3809.59 4158
3810.17 3703
3810.75 3682
3811.33 4002
3811.92 4034
3812.50 4062
3813.08 3968
3813.66 3878
3814.25 4203
3814.83 4168
3815.41 4115
3815.99 4384
3816.58 4393
3817.16 4293
3817.74 4158
3818.32 4017
3818.91 4043
3819.49 4250
3820.07 4110
3820.66 3801
3821.24 3631
3821.82 3655
3822.41 3720
3822.99 3596
3823.57 3489
3824.16 3428
3824.74 3395
3825.32 3317
3825.91 3324
3826.49 3425
3827.07 3437
3827.66 3387
3828.24 3262
3828.82 3320
3829.41 3241
3829.99 3354
3830.57 3417
3831.16 3502
3831.74 3457
3832.33 3624
3832.91 3585
3833.49 3572
3834.08 3604
3834.66 3592
3835.25 3864
3835.83 3797
3836.41 3697
3837.00 3608
3837.58 3753
3838.17 3802
3838.75 3646
3839.34 3576
3839.92 3614
3840.50 3539
3841.09 3531
3841.67 3524
3842.26 3458
3842.84 3396
3843.43 3401
3844.01 3186
3844.60 3421
3845.18 3331
3845.77 3387
3846.35 3387
3846.94 3396
3847.52 3401
3848.11 3163
3848.69 3316
3849.28 3339
3849.86 3370
3850.45 3457
3851.03 3483
3851.62 3525
3852.20 3485
3852.79 3483
3853.37 3369
3853.96 3450
3854.55 3587
3855.13 3599
3855.72 3582
3856.30 3647
3856.89 3572
3857.47 3790
3858.06 4078
3858.65 4223
3859.23 4442
3859.82 4433
3860.40 5008
3860.99 5155
3861.58 5531
3862.16 5808
3862.75 6410
3863.33 6671
3863.92 6860
3864.51 7088
3865.09 6992
3865.68 7120
3866.27 6870
3866.85 6411
3867.44 6105
3868.03 5990
3868.61 5694
3869.20 5383
3869.79 5191
3870.37 4811
3870.96 4591
3871.55 4462
3872.13 4243
3872.72 4273
3873.31 4003
3873.89 3874
3874.48 3883
3875.07 3952
3875.66 3992
3876.24 4036
3876.83 4050
3877.42 3979
3878.00 3834
3878.59 3868
3879.18 3706
3879.77 3727
3880.35 3716
3880.94 3717
3881.53 3779
3882.12 3488
3882.70 3576
3883.29 3505
3883.88 3462
3884.47 3556
3885.06 3608
3885.64 3620
3886.23 3600
3886.82 3581
3887.41 3560
3888.00 3734
3888.58 3694
3889.17 3662
3889.76 3894
3890.35 3981
3890.94 3904
3891.53 4079
3892.11 4016
3892.70 4081
3893.29 4308
3893.88 4323
3894.47 4508
3895.06 4620
3895.65 4811
3896.23 4742
3896.82 4668
3897.41 4856
3898.00 4753
3898.59 4857
3899.18 4838
3899.77 4970
3900.36 4798
3900.95 4702
3901.53 4531
3902.12 4388
3902.71 4326
3903.30 4075
3903.89 4230
3904.48 4211
3905.07 3853
3905.66 3956
3906.25 3803
3906.84 3616
3907.43 3629
3908.02 3566
3908.61 3458
3909.20 3327
3909.79 3423
3910.38 3134
3910.97 3331
3911.56 3322
3912.15 3403
3912.74 3227
3913.33 3290
3913.92 3243
3914.51 3174
3915.10 3357
3915.69 3241
3916.28 3090
3916.87 3302
3917.46 3283
3918.05 3266
3918.64 3243
3919.23 3215
3919.82 3346
3920.41 3236
3921.00 3134
3921.59 3295
3922.18 3378
3922.77 3323
3923.36 3425
3923.95 3419
3924.55 3392
3925.14 3416
3925.73 3237
3926.32 3408
3926.91 3451
3927.50 3502
3928.09 3369
3928.68 3371
3929.27 3540
3929.87 3343
3930.46 3359
3931.05 3469
3931.64 3506
3932.23 3710
3932.82 3576
3933.41 3369
3934.01 3220
3934.60 3364
3935.19 3341
3935.78 3248
3936.37 3321
3936.96 3311
3937.56 3340
3938.15 3305
3938.74 3407
3939.33 3300
3939.92 3282
3940.52 3302
3941.11 3309
3941.70 3439
3942.29 3574
3942.88 3619
3943.48 3665
3944.07 3734
3944.66 3689
3945.25 3616
3945.85 3783
3946.44 3908
3947.03 3720
3947.62 3579
3948.22 3625
3948.81 3540
3949.40 3545
3949.99 3421
3950.59 3420
3951.18 3266
3951.77 3297
3952.37 3525
3952.96 3381
3953.55 3307
3954.15 3446
3954.74 3499
3955.33 3520
3955.93 3474
3956.52 3658
3957.11 3584
3957.71 3530
3958.30 3528
3958.89 3261
3959.49 3272
3960.08 3309
3960.67 3441
3961.27 3451
3961.86 3276
3962.45 3115
3963.05 3192
3963.64 3249
3964.23 3518
3964.83 3604
3965.42 3723
3966.02 3818
3966.61 3898
3967.20 4119
3967.80 4309
3968.39 4509
3968.99 4389
3969.58 4340
3970.18 4427
3970.77 4356
3971.36 4396
3971.96 4238
3972.55 3840
3973.15 3822
3973.74 3839
3974.34 3762
3974.93 3858
3975.53 3663
3976.12 3388
3976.72 3543
3977.31 3537
3977.91 3416
3978.50 3488
3979.10 3462
3979.69 3316
3980.29 3254
3980.88 3404
3981.48 3417
3982.07 3504
3982.67 3403
3983.26 3554
3983.86 3663
3984.45 3416
3985.05 3410
3985.64 3572
3986.24 3609
3986.83 3487
3987.43 3371
3988.03 3398
3988.62 3506
3989.22 3632
3989.81 3549
3990.41 3605
3991.00 3487
3991.60 3524
3992.20 3716
3992.79 3448
3993.39 3470
3993.98 3429
3994.58 3540
3995.18 3506
3995.77 3535
3996.37 3891
3996.97 3866
3997.56 3781
3998.16 3884
3998.75 3984
3999.35 3963
3999.95 4121
4000.54 4200
4001.14 4163
4001.74 3838
4002.33 3946
4002.93 4144
4003.53 4041
4004.12 4058
4004.72 4186
4005.32 3985
4005.92 3907
4006.51 4049
4007.11 4304
4007.71 4191
4008.30 4202
4008.90 4271
4009.50 4421
4010.10 4399
4010.69 4342
4011.29 4083
4011.89 4067
4012.49 3975
4013.08 3971
4013.68 4103
4014.28 4038
4014.88 4023
4015.47 4278
4016.07 4325
4016.67 4556
4017.27 4790
4017.86 4930
4018.46 5101
4019.06 5221
4019.66 5090
4020.26 5321
4020.85 4984
4021.45 4865
4022.05 4755
4022.65 4524
4023.25 4304
4023.85 4224
4024.44 4236
4025.04 4110
4025.64 4055
4026.24 4080
4026.84 4045
4027.44 4267
4028.03 4251
4028.63 4170
4029.23 4120
4029.83 4073
4030.43 4202
4031.03 4001
4031.63 4302
4032.23 4256
4032.83 4321
4033.42 4195
4034.02 3934
4034.62 3829
4035.22 3948
4035.82 3863
4036.42 3858
4037.02 4007
4037.62 3773
4038.22 3588
4038.82 3615
4039.42 3563
4040.02 3405
4040.62 3523
4041.22 3472
4041.82 3606
4042.41 3514
4043.01 3538
4043.61 3680
4044.21 3646
4044.81 3566
4045.41 3605
4046.01 3694
4046.61 3678
4047.21 3789
4047.81 3554
4048.41 3690
4049.01 3569
4049.61 3602
4050.21 3455
4050.82 3488
4051.42 3552
4052.02 3510
4052.62 3439
4053.22 3552
4053.82 3620
4054.42 3545
4055.02 3653
4055.62 3429
4056.22 3571
4056.82 3747
4057.42 3609
4058.02 3397
4058.62 3478
4059.22 3640
4059.83 3755
4060.43 3763
4061.03 3744
4061.63 3637
4062.23 3562
4062.83 3553
4063.43 3359
4064.03 3542
4064.63 3456
4065.24 3532
4065.84 3514
4066.44 3565
4067.04 3379
4067.64 3421
4068.24 3409
4068.85 3753
4069.45 3517
4070.05 3411
4070.65 3446
4071.25 3582
4071.85 3679
4072.46 3557
4073.06 3481
4073.66 3488
4074.26 3671
4074.86 3520
4075.47 3649
4076.07 3787
4076.67 3586
4077.27 3506
4077.88 3791
4078.48 3685
4079.08 3559
4079.68 3578
4080.29 3520
4080.89 3545
4081.49 3592
4082.09 3462
4082.70 3731
4083.30 3816
4083.90 3851
4084.50 3823
4085.11 3858
4085.71 3886
4086.31 3945
4086.92 3956
4087.52 4051
4088.12 4081
4088.72 4034
4089.33 3889
4089.93 3989
4090.53 4181
4091.14 4097
4091.74 4007
4092.34 4077
4092.95 4328
4093.55 4682
4094.16 4913
4094.76 5468
4095.36 5839
4095.97 6191
4096.57 6457
4097.17 6863
4097.78 6939
4098.38 6631
4098.98 6671
4099.59 6754
4100.19 6391
4100.80 5864
4101.40 5397
4102.00 5065
4102.61 4534
4103.21 4187
4103.82 3951
4104.42 3874
4105.03 3623
4105.63 3501
4106.23 3565
4106.84 3460
4107.44 3402
4108.05 3504
4108.65 3493
4109.26 3203
4109.86 3395
4110.47 3315
4111.07 3214
4111.68 3383
4112.28 3322
4112.89 3182
4113.49 3145
4114.10 3223
4114.70 3272
4115.31 3417
4115.91 3329
4116.52 3177
4117.12 3277
4117.73 3325
4118.33 3388
4118.94 3303
4119.54 3360
4120.15 3426
4120.75 3601
4121.36 3649
4121.97 3564
4122.57 3706
4123.18 3860
4123.78 3649
4124.39 3701
4124.99 3753
4125.60 3818
4126.21 3857
4126.81 3821
4127.42 3977
4128.02 3795
4128.63 3832
4129.24 3947
4129.84 4147
4130.45 4005
4131.05 3870
4131.66 3913
4132.27 3681
4132.87 3796
4133.48 3877
4134.09 3874
4134.69 4125
4135.30 3966
4135.91 4140
4136.51 4009
4137.12 3917
4137.73 3688
4138.33 3933
4138.94 4163
4139.55 4230
4140.15 4276
4140.76 4029
4141.37 4044
4141.97 4059
4142.58 4006
4143.19 4182
4143.80 4415
4144.40 4432
4145.01 4357
4145.62 4370
4146.22 4363
4146.83 4408
4147.44 4290
4148.05 4196
4148.65 4012
4149.26 3778
4149.87 3727
4150.48 3573
4151.09 3320
4151.69 3516
4152.30 3368
4152.91 3321
4153.52 3464
4154.12 3285
4154.73 3425
4155.34 3325
4155.95 3299
4156.56 3371
4157.16 3257
4157.77 3350
4158.38 3452
4158.99 3243
4159.60 3320
4160.21 3188
4160.81 3094
4161.42 3005
4162.03 3209
4162.64 3158
4163.25 3110
4163.86 3204
4164.47 3148
4165.08 3214
4165.68 3371
4166.29 3448
4166.90 3637
4167.51 3502
4168.12 3584
4168.73 3532
4169.34 3494
4169.95 3364
4170.56 3458
4171.16 3568
4171.77 3651
4172.38 3452
4172.99 3519
4173.60 3486
4174.21 3204
4174.82 3527
4175.43 3405
4176.04 3355
4176.65 3320
4177.26 3364
4177.87 3657
4178.48 3668
4179.09 3325
4179.70 3530
4180.31 3570
4180.92 3588
4181.53 3553
4182.14 3528
4182.75 3510
4183.36 3329
4183.97 3234
4184.58 3409
4185.19 3428
4185.80 3426
4186.41 3361
4187.02 3265
4187.63 3307
4188.24 3359
4188.85 3403
4189.46 3253
4190.07 3193
4190.68 3280
4191.29 3412
4191.90 3355
4192.51 3397
4193.13 3595
4193.74 3498
4194.35 3502
4194.96 3616
4195.57 3795
4196.18 3966
4196.79 4090
4197.40 4283
4198.01 4267
4198.62 4270
4199.24 4173
4199.85 4441
4200.46 4421
4201.07 4274
4201.68 3937
4202.29 4000
4202.90 3847
4203.52 3711
4204.13 3736
4204.74 3547
4205.35 3678
4205.96 3486
4206.57 3504
4207.19 3531
4207.80 3379
4208.41 3361
4209.02 3529
4209.63 3319
4210.25 3371
4210.86 3423
4211.47 3330
4212.08 3413
4212.69 3532
4213.31 3276
4213.92 3309
4214.53 3527
4215.14 3728
4215.76 3702
4216.37 3719
4216.98 3723
4217.59 3874
4218.21 4038
4218.82 4146
4219.43 4282
4220.04 4179
4220.66 4340
4221.27 4542
4221.88 4735
4222.50 4826
4223.11 5079
4223.72 5354
4224.33 5450
4224.95 5758
4225.56 6233
4226.17 5894
4226.79 5884
4227.40 6173
4228.01 6365
4228.63 6302
4229.24 6273
4229.85 6079
4230.47 6196
4231.08 6147
4231.69 6422
4232.31 6018
4232.92 5903
4233.54 5934
4234.15 5938
4234.76 5855
4235.38 5932
4235.99 5649
4236.61 5389
4237.22 5358
4237.83 5477
4238.45 5291
4239.06 5367
4239.68 5417
4240.29 5078
4240.90 4699
4241.52 4529
4242.13 4517
4242.75 4249
4243.36 3907
4243.98 3683
4244.59 3609
4245.21 3542
4245.82 3654
4246.43 3613
4247.05 3595
4247.66 3640
4248.28 3829
4248.89 3672
4249.51 3536
4250.12 3693
4250.74 3695
4251.35 3667
4251.97 3747
4252.58 3703
4253.20 3643
4253.81 3708
4254.43 3714
4255.04 3640
4255.66 3704
4256.28 3678
4256.89 3563
4257.51 3585
4258.12 3687
4258.74 3707
4259.35 3698
4259.97 3947
4260.58 3762
4261.20 3778
4261.82 3604
4262.43 3911
4263.05 4137
4263.66 3963
4264.28 3797
4264.90 3696
4265.51 3949
4266.13 3958
4266.74 3977
4267.36 4085
4267.98 4035
4268.59 3979
4269.21 4074
4269.82 4150
4270.44 4199
4271.06 4533
4271.67 4232
4272.29 4212
4272.91 4363
4273.52 3970
4274.14 3945
4274.76 3863
4275.37 3896
4275.99 3574
4276.61 3567
4277.22 3556
4277.84 3435
4278.46 3495
4279.08 3398
4279.69 3287
4280.31 3448
4280.93 3462
4281.54 3361
4282.16 3319
4282.78 3331
4283.40 3353
4284.01 3321
4284.63 3329
4285.25 3493
4285.87 3363
4286.48 3410
4287.10 3355
4287.72 3468
4288.34 3377
4288.95 3393
4289.57 3605
4290.19 3290
4290.81 3504
4291.43 3661
4292.04 3398
4292.66 3454
4293.28 3606
4293.90 3508
4294.52 3555
4295.13 3460
4295.75 3368
4296.37 3465
4296.99 3409
4297.61 3351
4298.23 3505
4298.84 3406
4299.46 3318
4300.08 3246
4300.70 3314
4301.32 3177
4301.94 3411
4302.56 3436
4303.17 3358
4303.79 3306
4304.41 3358
4305.03 3302
4305.65 3157
4306.27 3301
4306.89 3387
4307.51 3346
4308.13 3323
4308.75 3561
4309.36 3618
4309.98 3645
4310.60 3689
4311.22 3657
4311.84 3768
4312.46 3918
4313.08 3824
4313.70 4119
4314.32 4096
4314.94 3805
4315.56 3815
4316.18 3782
4316.80 3509
4317.42 3514
4318.04 3408
4318.66 3389
4319.28 3370
4319.90 3258
4320.52 3278
4321.14 3430
4321.76 3244
4322.38 3277
4323.00 3084
4323.62 3167
4324.24 3071
4324.86 3177
4325.48 3203
4326.10 3240
4326.72 3362
4327.34 3402
4327.96 3553
4328.58 3634
4329.20 3410
4329.82 3493
4330.44 3571
4331.07 3481
4331.69 3453
4332.31 3546
4332.93 3485
4333.55 3319
4334.17 3213
4334.79 3282
4335.41 3492
4336.03 3545
4336.65 3544
4337.28 3564
4337.90 3567
4338.52 3626
4339.14 3475
4339.76 3437
4340.38 3614
4341.00 3639
4341.63 3759
4342.25 3765
4342.87 3993
4343.49 3979
4344.11 4052
4344.73 4173
4345.36 4201
4345.98 4478
4346.60 4860
4347.22 5004
4347.84 5038
4348.47 5151
4349.09 5584
4349.71 6006
4350.33 5410
4350.95 5504
4351.58 5539
4352.20 4965
4352.82 4753
4353.44 4242
4354.07 4233
4354.69 4035
4355.31 3894
4355.93 3590
4356.56 3620
4357.18 3742
4357.80 3508
4358.42 3643
4359.05 3588
4359.67 3458
4360.29 3642
4360.92 3745
4361.54 3673
4362.16 3643
4362.78 3549
4363.41 3512
4364.03 3643
4364.65 3619
4365.28 3706
4365.90 3542
4366.52 3644
4367.15 3527
4367.77 3579
4368.39 3470
4369.02 3631
4369.64 3477
4370.26 3431
4370.89 3453
4371.51 3342
4372.14 3450
4372.76 3416
4373.38 3269
4374.01 3254
4374.63 3341
4375.25 3416
4375.88 3434
4376.50 3413
4377.13 3263
4377.75 3124
4378.37 3278
4379.00 3406
4379.62 3571
4380.25 3442
4380.87 3321
4381.50 3438
4382.12 3530
4382.75 3563
4383.37 3607
4383.99 3631
4384.62 3968
4385.24 3898
4385.87 3966
4386.49 3915
4387.12 3922
4387.74 4117
4388.37 4334
4388.99 4352
4389.62 4477
4390.24 4496
4390.87 4768
4391.49 5169
4392.12 5429
4392.74 5516
4393.37 5888
4393.99 6083
4394.62 5802
4395.24 5662
4395.87 5391
4396.49 5336
4397.12 5009
4397.75 4714
4398.37 4480
4399.00 4550
4399.62 4206
4400.25 4165
4400.87 4014
4401.50 4016
4402.13 4256
4402.75 4148
4403.38 4115
4404.00 4024
4404.63 4220
4405.26 4149
4405.88 4186
4406.51 4150
4407.13 4191
4407.76 4028
4408.39 4036
4409.01 3948
4409.64 3847
4410.27 3743
4410.89 3674
4411.52 3771
4412.15 3769
4412.77 3835
4413.40 3763
4414.03 3771
4414.65 3594
4415.28 3704
4415.91 3664
4416.53 3565
4417.16 3506
4417.79 3650
4418.41 3617
4419.04 3519
4419.67 3546
4420.30 3578
4420.92 3487
4421.55 3387
4422.18 3452
4422.80 3303
4423.43 3353
4424.06 3544
4424.69 3554
4425.31 3460
4425.94 3153
4426.57 3518
4427.20 3489
4427.82 3183
4428.45 3120
4429.08 3160
4429.71 3145
4430.34 3037
4430.96 2968
4431.59 3047
4432.22 2944
4432.85 3043
4433.48 3028
4434.10 3061
4434.73 2939
4435.36 3005
4435.99 3104
4436.62 2988
4437.25 3096
4437.87 3252
4438.50 3086
4439.13 3247
4439.76 3291
4440.39 3233
4441.02 3336
4441.64 3260
4442.27 3192
4442.90 2999
4443.53 3091
4444.16 3182
4444.79 3097
4445.42 2925
4446.05 3016
4446.68 3072
4447.30 3085
4447.93 2894
4448.56 2976
4449.19 2879
4449.82 2956
4450.45 2924
4451.08 2971
4451.71 3030
4452.34 3049
4452.97 2940
4453.60 3016
4454.23 3042
4454.86 3048
4455.49 3071
4456.12 3060
4456.75 3012
4457.38 3182
4458.01 3203
4458.64 3116
4459.27 3171
4459.90 3111
4460.53 2902
4461.16 2877
4461.79 2843
4462.42 2850
4463.05 2869
4463.68 2921
4464.31 2830
4464.94 2695
4465.57 2830
4466.20 2949
4466.83 2860
4467.46 2789
4468.09 2888
4468.72 2752
4469.35 2768
4469.98 2925
4470.61 2773
4471.24 2900
4471.87 2855
4472.50 2834
4473.13 2932
4473.77 2811
4474.40 2701
4475.03 2761
4475.66 2671
4476.29 2722
4476.92 2830
4477.55 2712
4478.18 2761
4478.82 2820
4479.45 2911
4480.08 2724
4480.71 2762
4481.34 2805
4481.97 3016
4482.60 2932
4483.24 2893
4483.87 2773
4484.50 3027
4485.13 3155
4485.76 3082
4486.39 3115
4487.03 3253
4487.66 3185
4488.29 3178
4488.92 3261
4489.55 3231
4490.19 3185
4490.82 3180
4491.45 3171
4492.08 3031
4492.71 3041
4493.35 3225
4493.98 3027
4494.61 3096
4495.24 3023
4495.88 3090
4496.51 3123
4497.14 3033
4497.77 3063
4498.41 2966
4499.04 2990
4499.67 2950
4500.31 3250
4500.94 3397
4501.57 3346
4502.20 3391
4502.84 3451
4503.47 3516
4504.10 3683
4504.74 3765
4505.37 4034
4506.00 4002
4506.64 3981
4507.27 3859
4507.90 3950
4508.54 3933
4509.17 3767
4509.80 3548
4510.44 3404
4511.07 3501
4511.70 3350
4512.34 3219
4512.97 3281
4513.60 3474
4514.24 3375
4514.87 3304
4515.51 3320
4516.14 3403
4516.77 3450
4517.41 3275
4518.04 3418
4518.68 3397
4519.31 3426
4519.94 3400
4520.58 3496
4521.21 3400
4521.85 3360
4522.48 3347
4523.12 3284
4523.75 3310
4524.39 3209
4525.02 3243
4525.65 3237
4526.29 3254
4526.92 3327
4527.56 3311
4528.19 3431
4528.83 3618
4529.46 3987
4530.10 4087
4530.73 4459
4531.37 4709
4532.00 5140
4532.64 5362
4533.27 5721
4533.91 6101
4534.54 6360
4535.18 6289
4535.81 6221
4536.45 6019
4537.09 5740
4537.72 5540
4538.36 4971
4538.99 4589
4539.63 4251
4540.26 4012
4540.90 3759
4541.53 3616
4542.17 3453
4542.81 3490
4543.44 3523
4544.08 3375
4544.71 3293
4545.35 3121
4545.99 3243
4546.62 3220
4547.26 3075
4547.89 3080
4548.53 3196
4549.17 3037
4549.80 2897
4550.44 2924
4551.08 2943
4551.71 2960
4552.35 3145
4552.98 3187
4553.62 3210
4554.26 3227
4554.89 3345
4555.53 3452
4556.17 3442
4556.80 3428
4557.44 3423
4558.08 3575
4558.72 3397
4559.35 3355
4559.99 3351
4560.63 3355
4561.26 3428
4561.90 3171
4562.54 3237
4563.17 3100
4563.81 3127
4564.45 3061
4565.09 3206
4565.72 3302
4566.36 3137
4567.00 3224
4567.64 3318
4568.27 3514
4568.91 3519
4569.55 3423
4570.19 3457
4570.82 3334
4571.46 3358
4572.10 3381
4572.74 3427
4573.38 3534
4574.01 3464
4574.65 3387
4575.29 3255
4575.93 3261
4576.57 3202
4577.20 3089
4577.84 3041
4578.48 2942
4579.12 2969
4579.76 2891
4580.40 2911
4581.04 2883
4581.67 2839
4582.31 2686
4582.95 2935
4583.59 2944
4584.23 2837
4584.87 2863
4585.51 2957
4586.14 2935
4586.78 2870
4587.42 2931
4588.06 2738
4588.70 2671
4589.34 2778
4589.98 2755
4590.62 2959
4591.26 2892
4591.90 2782
4592.54 2905
4593.17 3076
4593.81 3011
4594.45 2955
4595.09 2909
4595.73 2949
4596.37 2844
4597.01 2782
4597.65 2723
4598.29 2717
4598.93 2677
4599.57 2823
4600.21 2823
4600.85 2887
4601.49 2685
4602.13 2893
4602.77 2725
4603.41 2611
4604.05 2783
4604.69 2856
4605.33 2984
4605.97 3110
4606.61 2921
4607.25 2884
4607.89 2896
4608.53 3075
4609.17 3123
4609.81 2960
4610.45 3066
4611.09 3010
4611.73 3074
4612.38 3172
4613.02 3046
4613.66 3072
4614.30 3177
4614.94 3155
4615.58 3224
4616.22 3066
4616.86 2994
4617.50 2860
4618.14 3003
4618.78 2905
4619.43 2923
4620.07 2837
4620.71 2818
4621.35 2801
4621.99 2904
4622.63 2912
4623.27 2866
4623.91 2775
4624.56 2881
4625.20 2853
4625.84 2847
4626.48 2688
4627.12 2684
4627.76 2698
4628.41 2676
4629.05 2707
4629.69 2831
4630.33 2721
4630.97 2654
4631.62 2708
4632.26 2751
4632.90 2872
4633.54 2792
4634.18 3096
4634.83 3039
4635.47 2727
4636.11 2745
4636.75 3032
4637.40 2963
4638.04 2923
4638.68 2969
4639.32 3025
4639.97 3171
4640.61 3060
4641.25 3235
4641.89 3239
4642.54 3233
4643.18 3408
4643.82 3203
4644.46 3110
4645.11 3054
4645.75 3138
4646.39 3068
4647.04 2900
4647.68 2781
4648.32 2877
4648.97 2803
4649.61 2790
4650.25 2856
4650.90 2775
4651.54 2821
4652.18 2775
4652.83 2903
4653.47 2855
4654.11 2991
4654.76 2969
4655.40 2874
4656.04 2857
4656.69 2937
4657.33 2872
4657.98 2890
4658.62 2865
4659.26 2862
4659.91 2684
4660.55 2574
4661.20 2696
4661.84 2584
4662.48 2654
4663.13 2585
4663.77 2570
4664.42 2642
4665.06 2471
4665.71 2553
4666.35 2490
4666.99 2552
4667.64 2652
4668.28 2584
4668.93 2484
4669.57 2618
4670.22 2656
4670.86 2625
4671.51 2681
4672.15 2514
4672.80 2661
4673.44 2614
4674.09 2649
4674.73 2778
4675.38 2704
4676.02 2709
4676.67 2662
4677.31 2761
4677.96 2643
4678.60 2525
4679.25 2566
4679.89 2566
4680.54 2507
4681.18 2582
4681.83 2661
4682.47 2613
4683.12 2708
4683.77 2581
4684.41 2681
4685.06 2630
4685.70 2661
4686.35 2540
4686.99 2524
4687.64 2689
4688.29 2782
4688.93 2964
4689.58 2768
4690.22 2582
4690.87 2653
4691.52 2573
4692.16 2509
4692.81 2534
4693.45 2649
4694.10 2743
4694.75 2739
4695.39 2613
4696.04 2585
4696.69 2687
4697.33 2593
4697.98 2629
4698.63 2666
4699.27 2684
4699.92 2845
4700.57 2800
4701.21 2802
4701.86 2895
4702.51 2857
4703.15 2785
4703.80 2798
4704.45 2735
4705.10 2744
4705.74 2637
4706.39 2778
4707.04 2609
4707.68 2706
4708.33 2693
4708.98 2694
4709.63 2741
4710.27 2623
4710.92 2759
4711.57 2862
4712.22 2672
4712.86 2668
4713.51 2778
4714.16 2716
4714.81 2705
4715.45 2798
4716.10 2701
4716.75 2764
4717.40 2756
4718.05 2681
4718.69 2687
4719.34 2731
4719.99 2683
4720.64 2636
4721.29 2762
4721.94 2846
4722.58 2803
4723.23 2949
4723.88 2803
4724.53 2836
4725.18 2907
4725.83 2823
4726.47 2953
4727.12 3024
4727.77 2993
4728.42 3086
4729.07 3065
4729.72 2836
4730.37 3011
4731.02 3075
4731.66 2949
4732.31 2974
4732.96 2786
4733.61 2807
4734.26 2764
4734.91 2575
4735.56 2515
4736.21 2614
4736.86 2641
4737.51 2614
4738.16 2729
4738.81 2831
4739.45 2920
4740.10 2877
4740.75 2845
4741.40 2953
4742.05 2900
4742.70 2880
4743.35 3016
4744.00 3054
4744.65 3022
4745.30 3062
4745.95 2980
4746.60 3100
4747.25 3025
4747.90 2907
4748.55 2920
4749.20 2873
4749.85 2881
4750.50 2931
4751.15 3037
4751.80 3058
4752.45 3157
4753.10 3230
4753.75 3310
4754.40 3262
4755.05 3393
4755.71 3328
4756.36 3481
4757.01 3541
4757.66 3217
4758.31 3160
4758.96 3242
4759.61 3315
4760.26 3177
4760.91 3016
4761.56 2821
4762.21 2761
4762.86 2792
4763.52 2728
4764.17 2748
4764.82 2524
4765.47 2492
4766.12 2493
4766.77 2660
4767.42 2671
4768.07 2690
4768.73 2697
4769.38 2637
4770.03 2651
4770.68 2717
4771.33 2754
4771.98 2622
4772.64 2498
4773.29 2714
4773.94 2678
4774.59 2590
4775.24 2518
4775.89 2457
4776.55 2446
4777.20 2594
4777.85 2645
4778.50 2506
4779.15 2538
4779.81 2676
4780.46 2522
4781.11 2469
4781.76 2516
4782.42 2485
4783.07 2559
4783.72 2638
4784.37 2628
4785.03 2591
4785.68 2490
4786.33 2645
4786.98 2770
4787.64 2521
4788.29 2576
4788.94 2534
4789.60 2511
4790.25 2590
4790.90 2647
4791.55 2906
4792.21 2695
4792.86 2636
4793.51 2650
4794.17 2639
4794.82 2625
4795.47 2612
4796.13 2611
4796.78 2647
4797.43 2530
4798.09 2696
4798.74 2645
4799.39 2696
4800.05 2510
4800.70 2566
4801.36 2768
4802.01 2743
4802.66 2714
4803.32 2514
4803.97 2596
4804.62 2888
4805.28 2777
4805.93 2660
4806.59 2624
4807.24 2698
4807.89 2652
4808.55 2576
4809.20 2600
4809.86 2682
4810.51 2733
4811.17 2550
4811.82 2562
4812.47 2617
4813.13 2594
4813.78 2644
4814.44 2626
4815.09 2519
4815.75 2679
4816.40 2712
4817.06 2691
4817.71 2730
4818.37 2871
4819.02 2950
4819.68 3088
4820.33 3079
4820.99 3074
4821.64 3076
4822.30 3111
4822.95 3203
4823.61 2984
4824.26 3030
4824.92 3041
4825.57 3208
4826.23 3074
4826.88 3077
4827.54 2887
4828.19 2923
4828.85 2803
4829.51 2796
4830.16 2810
4830.82 2812
4831.47 2833
4832.13 2727
4832.78 2847
4833.44 2854
4834.10 2986
4834.75 3086
4835.41 3236
4836.06 3146
4836.72 3391
4837.38 3376
4838.03 3455
4838.69 3444
4839.34 3506
4840.00 3555
4840.66 3544
4841.31 3559
4841.97 3501
4842.63 3689
4843.28 3491
4843.94 3359
4844.60 3302
4845.25 3254
4845.91 3258
4846.57 3285
4847.22 3264
4847.88 3281
4848.54 3318
4849.19 3357
4849.85 3516
4850.51 3715
4851.17 3867
4851.82 3970
4852.48 3837
4853.14 3851
4853.79 3954
4854.45 4075
4855.11 3972
4855.77 3734
4856.42 3881
4857.08 3824
4857.74 3647
4858.40 3477
4859.05 3525
4859.71 3556
4860.37 3502
4861.03 3647
4861.68 3902
4862.34 3647
4863.00 3593
4863.66 3687
4864.32 3610
4864.97 3503
4865.63 3484
4866.29 3762
4866.95 4009
4867.61 3893
4868.26 3608
4868.92 3586
4869.58 3662
4870.24 3685
4870.90 3710
4871.56 3462
4872.21 3412
4872.87 3263
4873.53 3404
4874.19 3340
4874.85 3378
4875.51 3673
4876.17 3573
4876.83 3415
4877.48 3505
4878.14 3233
4878.80 3172
4879.46 3211
4880.12 3439
4880.78 3274
4881.44 3355
4882.10 3183
4882.76 3189
4883.42 3056
4884.08 3007
4884.73 2885
4885.39 3127
4886.05 3123
4886.71 2918
4887.37 3035
4888.03 2858
4888.69 2794
4889.35 2907
4890.01 2983
4890.67 2917
4891.33 2914
4891.99 3035
4892.65 3110
4893.31 2978
4893.97 2935
4894.63 3140
4895.29 3116
4895.95 3034
4896.61 2882
4897.27 2945
4897.93 2898
4898.59 2991
4899.25 2884
4899.91 2933
4900.57 3154
4901.23 3115
4901.89 3018
4902.55 2932
4903.21 2965
4903.88 2896
4904.54 2770
4905.20 2779
4905.86 2844
4906.52 2712
4907.18 2552
4907.84 2737
4908.50 2782
4909.16 2886
4909.82 2651
4910.48 2605
4911.15 2923
4911.81 2902
4912.47 2730
4913.13 2753
4913.79 2865
4914.45 2708
4915.11 2578
4915.77 2562
4916.44 2540
4917.10 2547
4917.76 2523
4918.42 2486
4919.08 2534
4919.74 2594
4920.41 2583
4921.07 2718
4921.73 2604
4922.39 2485
4923.05 2539
4923.72 2472
4924.38 2392
4925.04 2439
4925.70 2586
4926.36 2590
4927.03 2553
4927.69 2550
4928.35 2695
4929.01 2635
4929.67 2653
4930.34 2582
4931.00 2525
4931.66 2522
4932.32 2587
4932.99 2600
4933.65 2620
4934.31 2543
4934.98 2624
4935.64 2486
4936.30 2592
4936.96 2698
4937.63 2692
4938.29 2597
4938.95 2554
4939.62 2443
4940.28 2304
4940.94 2388
4941.61 2657
4942.27 2621
4942.93 2679
4943.60 2616
4944.26 2521
4944.92 2433
4945.59 2415
4946.25 2394
4946.91 2412
4947.58 2381
4948.24 2422
4948.90 2528
4949.57 2396
4950.23 2355
4950.89 2426
4951.56 2398
4952.22 2376
4952.89 2431
4953.55 2502
4954.21 2526
4954.88 2526
4955.54 2423
4956.21 2436
4956.87 2530
4957.53 2591
4958.20 2631
4958.86 2527
4959.53 2669
4960.19 2616
4960.86 2596
4961.52 2635
4962.19 2669
4962.85 2685
4963.52 2745
4964.18 2742
4964.84 2693
4965.51 2699
4966.17 2718
4966.84 2608
4967.50 2576
4968.17 2941
4968.83 2718
4969.50 2734
4970.16 2759
4970.83 2874
4971.49 2759
4972.16 2556
4972.82 2516
4973.49 2656
4974.16 2682
4974.82 2601
4975.49 2477
4976.15 2439
4976.82 2558
4977.48 2529
4978.15 2598
4978.81 2503
4979.48 2547
4980.15 2697
4980.81 2573
4981.48 2528
4982.14 2604
4982.81 2494
4983.48 2613
4984.14 2686
4984.81 2590
4985.47 2702
4986.14 2727
4986.81 2826
4987.47 2858
4988.14 3149
4988.80 3277
4989.47 3487
4990.14 3563
4990.80 3535
4991.47 3804
4992.14 3942
4992.80 3840
4993.47 3853
4994.14 3856
4994.80 3644
4995.47 3668
4996.14 3328
4996.80 3043
4997.47 3069
4998.14 2909
4998.81 2796
4999.47 2829
5000.14 2704
5000.81 2735
5001.47 2755
5002.14 2683
5002.81 2600
5003.48 2631
5004.14 2476
5004.81 2475
5005.48 2523
5006.15 2410
5006.81 2452
5007.48 2724
5008.15 2715
5008.82 2598
5009.48 2612
5010.15 2525
5010.82 2528
5011.49 2523
5012.16 2566
5012.82 2590
5013.49 2523
5014.16 2496
5014.83 2545
5015.50 2652
5016.16 2560
5016.83 2616
5017.50 2647
5018.17 2742
5018.84 2782
5019.50 2857
5020.17 2979
5020.84 3028
5021.51 3044
5022.18 3208
5022.85 3307
5023.52 3208
5024.19 3427
5024.85 3600
5025.52 3441
5026.19 3610
5026.86 3570
5027.53 3560
5028.20 3452
5028.87 3609
5029.54 3301
5030.21 3152
5030.87 3204
5031.54 3173
5032.21 3060
5032.88 2870
5033.55 2822
5034.22 2787
5034.89 2893
5035.56 2763
5036.23 2936
5036.90 2887
5037.57 2851
5038.24 2809
5038.91 2716
5039.58 2946
5040.25 2941
5040.92 3092
5041.59 2986
5042.26 3011
5042.93 3102
5043.60 3216
5044.27 3240
5044.94 3288
5045.61 3397
5046.28 3625
5046.95 3519
5047.62 3578
5048.29 3565
5048.96 3501
5049.63 3333
5050.30 3158
5050.97 2957
5051.64 3060
5052.31 2827
5052.98 2829
5053.65 2665
5054.32 2571
5054.99 2645
5055.66 2663
5056.34 2576
5057.01 2530
5057.68 2577
5058.35 2809
5059.02 2755
5059.69 2832
5060.36 2794
5061.03 2942
5061.70 2780
5062.38 2807
5063.05 2813
5063.72 2868
5064.39 2870
5065.06 2764
5065.73 2747
5066.40 2676
5067.08 2666
5067.75 2744
5068.42 2605
5069.09 2591
5069.76 2595
5070.43 2518
5071.11 2533
5071.78 2577
5072.45 2695
5073.12 2600
5073.79 2655
5074.47 2693
5075.14 2681
5075.81 2686
5076.48 2586
5077.15 2594
5077.83 2619
5078.50 2584
5079.17 2638
5079.84 2591
5080.52 2624
5081.19 2828
5081.86 2878
5082.53 2841
5083.21 2818
5083.88 2928
5084.55 2901
5085.22 2835
5085.90 2863
5086.57 2884
5087.24 2829
5087.92 2900
5088.59 2770
5089.26 2794
5089.93 2854
5090.61 2912
5091.28 2889
5091.95 3016
5092.63 3092
5093.30 3054
5093.97 3252
5094.65 3276
5095.32 3264
5095.99 3196
5096.67 3087
5097.34 3067
5098.02 3047
5098.69 2863
5099.36 3033
5100.04 2875
5100.71 2852
5101.38 2669
5102.06 2670
5102.73 2682
5103.41 2634
5104.08 2697
5104.75 2482
5105.43 2567
5106.10 2601
5106.78 2588
5107.45 2604
5108.12 2648
5108.80 2886
5109.47 2845
5110.15 2765
5110.82 2732
5111.50 2615
5112.17 2823
5112.85 2732
5113.52 2535
5114.20 2600
5114.87 2674
5115.54 2699
5116.22 2812
5116.89 2747
5117.57 2679
5118.24 2669
5118.92 2753
5119.59 2730
5120.27 2755
5120.94 2731
5121.62 2606
5122.30 2640
5122.97 2781
5123.65 2686
5124.32 2774
5125.00 2724
5125.67 2757
5126.35 2664
5127.02 2705
5127.70 2632
5128.37 2716
5129.05 2601
5129.73 2572
5130.40 2658
5131.08 2613
5131.75 2590
5132.43 2624
5133.10 2704
5133.78 2701
5134.46 2701
5135.13 2771
5135.81 2657
5136.49 2735
5137.16 2554
5137.84 2654
5138.51 2737
5139.19 2838
5139.87 2833
5140.54 2919
5141.22 2964
5141.90 3060
5142.57 3225
5143.25 3031
5143.93 2949
5144.60 3027
5145.28 2963
5145.96 2832
5146.63 2678
5147.31 2641
5147.99 2618
5148.66 2587
5149.34 2496
5150.02 2569
5150.69 2506
5151.37 2378
5152.05 2373
5152.73 2490
5153.40 2491
5154.08 2474
5154.76 2489
5155.44 2526
5156.11 2654
5156.79 2547
5157.47 2345
5158.15 2422
5158.82 2265
5159.50 2342
5160.18 2492
5160.86 2371
5161.53 2418
5162.21 2340
5162.89 2343
5163.57 2337
5164.25 2388
5164.92 2444
5165.60 2457
5166.28 2553
5166.96 2310
5167.64 2612
5168.31 2599
5168.99 2522
5169.67 2586
5170.35 2572
5171.03 2583
5171.71 2524
5172.39 2565
5173.06 2581
5173.74 2378
5174.42 2470
5175.10 2381
5175.78 2398
5176.46 2341
5177.14 2367
5177.82 2373
5178.49 2444
5179.17 2318
5179.85 2341
5180.53 2378
5181.21 2390
5181.89 2540
5182.57 2466
5183.25 2522
5183.93 2582
5184.61 2441
5185.29 2347
5185.97 2402
5186.64 2452
5187.32 2459
5188.00 2294
5188.68 2335
5189.36 2451
5190.04 2473
5190.72 2368
5191.40 2290
5192.08 2280
5192.76 2217
5193.44 2312
5194.12 2193
5194.80 2239
5195.48 2292
5196.16 2252
5196.84 2420
5197.52 2338
5198.20 2307
5198.88 2225
5199.56 2456
5200.24 2448
5200.92 2392
5201.60 2263
5202.28 2278
5202.96 2340
5203.65 2413
5204.33 2389
5205.01 2466
5205.69 2390
5206.37 2433
5207.05 2413
5207.73 2366
5208.41 2334
5209.09 2472
5209.77 2561
5210.45 2460
5211.13 2514
5211.82 2686
5212.50 2755
5213.18 2739
5213.86 2773
5214.54 2742
5215.22 2671
5215.90 2693
5216.58 2613
5217.27 2536
5217.95 2454
5218.63 2496
5219.31 2656
5219.99 2456
5220.67 2485
5221.36 2549
5222.04 2576
5222.72 2519
5223.40 2613
5224.08 2628
5224.77 2594
5225.45 2788
5226.13 2650
5226.81 2574
5227.49 2612
5228.18 2561
5228.86 2359
5229.54 2410
5230.22 2398
5230.91 2350
5231.59 2399
5232.27 2548
5232.95 2432
5233.63 2304
5234.32 2579
5235.00 2546
5235.68 2479
5236.37 2552
5237.05 2589
5237.73 2645
5238.41 2626
5239.10 2629
5239.78 2603
5240.46 2725
5241.15 2888
5241.83 2776
5242.51 2730
5243.20 2741
5243.88 2798
5244.56 2729
5245.24 2744
5245.93 2718
5246.61 2710
5247.29 2821
5247.98 2952
5248.66 2948
5249.35 2988
5250.03 3001
5250.71 3135
5251.40 3350
5252.08 3406
5252.76 3384
5253.45 3398
5254.13 3348
5254.82 3143
5255.50 2984
5256.18 2793
5256.87 2743
5257.55 2731
5258.24 2690
5258.92 2633
5259.60 2535
5260.29 2512
5260.97 2596
5261.66 2577
5262.34 2668
5263.03 2664
5263.71 2566
5264.40 2578
5265.08 2699
5265.76 2613
5266.45 2648
5267.13 2835
5267.82 2928
5268.50 2953
5269.19 2776
5269.87 2728
5270.56 2695
5271.24 2694
5271.93 2634
5272.61 2722
5273.30 2728
5273.98 2643
5274.67 2623
5275.35 2460
5276.04 2537
5276.72 2596
5277.41 2718
5278.10 2625
5278.78 2494
5279.47 2600
5280.15 2796
5280.84 2944
5281.52 2966
5282.21 2789
5282.89 3044
5283.58 3002
5284.27 2937
5284.95 2999
5285.64 3052
5286.32 3287
5287.01 3227
5287.70 3207
5288.38 2926
5289.07 2967
5289.75 2900
5290.44 3036
5291.13 2768
5291.81 2692
5292.50 2967
5293.19 2909
5293.87 2849
5294.56 2759
5295.25 2764
5295.93 2864
5296.62 2910
5297.31 2991
5297.99 2979
5298.68 3086
5299.37 3316
5300.05 3399
5300.74 3520
5301.43 3870
5302.11 4015
5302.80 4204
5303.49 4525
5304.18 4793
5304.86 4781
5305.55 4752
5306.24 4373
5306.92 4446
5307.61 4258
5308.30 3929
5308.99 3706
5309.67 3469
5310.36 3254
5311.05 3127
5311.74 3051
5312.42 3023
5313.11 3082
5313.80 2864
5314.49 2751
5315.18 2756
5315.86 2671
5316.55 2650
5317.24 2676
5317.93 2602
5318.62 2587
5319.30 2667
5319.99 2668
5320.68 2636
5321.37 2688
5322.06 2685
5322.74 2636
5323.43 2872
5324.12 2821
5324.81 2814
5325.50 2701
5326.19 2697
5326.88 2622
5327.56 2748
5328.25 2809
5328.94 2730
5329.63 2722
5330.32 2770
5331.01 2898
5331.70 2818
5332.39 2890
5333.07 2877
5333.76 3027
5334.45 2909
5335.14 2873
5335.83 2942
5336.52 3076
5337.21 3008
5337.90 2929
5338.59 3104
5339.28 3248
5339.97 3022
5340.66 2937
5341.35 3243
5342.04 3165
5342.73 3130
5343.42 3134
5344.10 3136
5344.79 3210
5345.48 3243
5346.17 3336
5346.86 3285
5347.55 3248
5348.24 3308
5348.93 3443
5349.62 3719
5350.31 3813
5351.00 4070
5351.69 4410
5352.39 4476
5353.08 4807
5353.77 4697
5354.46 4850
5355.15 4942
5355.84 4888
5356.53 4699
5357.22 4382
5357.91 4037
5358.60 3774
5359.29 3554
5359.98 3319
5360.67 3134
5361.36 3206
5362.05 2969
5362.74 2757
5363.44 2748
5364.13 2756
5364.82 2930
5365.51 2740
5366.20 2773
5366.89 2830
5367.58 2796
5368.27 2793
5368.96 2841
5369.66 2714
5370.35 2706
5371.04 2562
5371.73 2603
5372.42 2690
5373.11 2652
5373.81 2641
5374.50 2586
5375.19 2654
5375.88 2677
5376.57 2670
5377.26 2503
5377.96 2547
5378.65 2694
5379.34 2785
5380.03 2787
5380.72 2850
5381.42 2805
5382.11 2752
5382.80 2840
5383.49 2706
5384.18 2756
5384.88 2808
5385.57 2788
5386.26 2634
5386.95 2722
5387.65 2717
5388.34 2725
5389.03 2800
5389.72 2778
5390.42 2836
5391.11 2696
5391.80 2834
5392.50 3052
5393.19 2986
5393.88 2992
5394.57 2829
5395.27 2965
5395.96 2975
5396.65 2845
5397.35 2693
5398.04 2715
5398.73 2830
5399.43 2714
5400.12 2759
5400.81 2659
5401.51 2510
5402.20 2574
5402.89 2545
5403.59 2631
5404.28 2505
5404.97 2618
5405.67 2753
5406.36 2696
5407.06 2543
5407.75 2586
5408.44 2790
5409.14 2694
5409.83 2646
5410.53 2650
5411.22 2513
5411.91 2551
5412.61 2593
5413.30 2666
5414.00 2680
5414.69 2643
5415.38 2517
5416.08 2532
5416.77 2506
5417.47 2550
5418.16 2534
5418.86 2545
5419.55 2523
5420.25 2590
5420.94 2445
5421.64 2553
5422.33 2738
5423.03 2686
5423.72 2536
5424.41 2459
5425.11 2450
5425.80 2512
5426.50 2503
5427.19 2576
5427.89 2503
5428.59 2461
5429.28 2516
5429.98 2503
5430.67 2474
5431.37 2530
5432.06 2551
5432.76 2552
5433.45 2487
5434.15 2633
5434.84 2689
5435.54 2465
5436.23 2503
5436.93 2465
5437.63 2550
5438.32 2591
5439.02 2671
5439.71 2676
5440.41 2615
5441.11 2661
5441.80 2712
5442.50 2561
5443.19 2596
5443.89 2682
5444.59 2771
5445.28 2805
5445.98 2822
5446.68 2767
5447.37 2968
5448.07 3024
5448.76 3312
5449.46 3372
5450.16 3475
5450.85 3436
5451.55 3376
5452.25 3380
5452.94 3265
5453.64 3361
5454.34 3359
5455.03 3294
5455.73 3137
5456.43 3038
5457.13 2931
5457.82 3058
5458.52 3134
5459.22 2986
5459.91 2935
5460.61 2940
5461.31 3089
5462.01 2974
5462.70 3125
5463.40 3167
5464.10 3548
5464.80 3799
5465.49 3869
5466.19 3878
5466.89 3993
5467.59 3999
5468.28 4032
5468.98 3882
5469.68 3775
5470.38 3828
5471.07 3735
5471.77 3678
5472.47 3582
5473.17 3401
5473.87 3208
5474.56 3236
5475.26 3189
5475.96 3161
5476.66 3180
5477.36 3207
5478.06 3259
5478.75 3116
5479.45 3368
5480.15 3349
5480.85 3446
5481.55 3754
5482.25 3680
5482.95 3652
5483.64 3700
5484.34 3741
5485.04 3764
5485.74 3788
5486.44 3721
5487.14 3547
5487.84 3550
5488.54 3584
5489.23 3498
5489.93 3386
5490.63 3419
5491.33 3726
5492.03 3425
5492.73 3466
5493.43 3539
5494.13 3534
5494.83 3876
5495.53 3782
5496.23 3798
5496.93 3805
5497.63 3840
5498.33 3955
5499.03 3941
5499.73 4081
5500.43 4356
5501.13 4535
5501.83 4467
5502.53 4939
5503.23 5297
5503.93 5285
5504.63 5318
5505.33 5426
5506.03 5266
5506.73 5200
5507.43 5098
5508.13 4993
5508.83 5111
5509.53 5003
5510.23 5021
5510.93 5082
5511.63 4997
5512.33 4962
5513.03 4977
5513.73 5296
5514.43 5233
5515.13 5114
5515.83 5473
5516.53 5750
5517.23 5785
5517.93 5677
5518.64 5509
5519.34 5235
5520.04 5076
5520.74 4909
5521.44 4541
5522.14 4227
5522.84 4085
5523.54 4119
5524.24 3978
5524.95 3796
5525.65 3840
5526.35 3558
5527.05 3622
5527.75 3548
5528.45 3485
5529.15 3215
5529.86 3204
5530.56 3169
5531.26 3266
5531.96 3279
5532.66 3249
5533.36 3261
5534.07 3160
5534.77 3118
5535.47 3191
5536.17 3279
5536.87 3423
5537.58 3451
5538.28 3290
5538.98 3433
5539.68 3281
5540.39 3190
5541.09 3240
5541.79 3100
5542.49 3169
5543.20 2973
5543.90 3007
5544.60 3181
5545.30 3043
5546.01 3185
5546.71 3178
5547.41 3057
5548.11 3047
5548.82 3087
5549.52 3269
5550.22 3362
5550.93 3376
5551.63 3362
5552.33 3491
5553.03 3424
5553.74 3416
5554.44 3167
5555.14 3141
5555.85 3236
5556.55 3164
5557.25 3086
5557.96 3061
5558.66 3038
5559.36 3055
5560.07 3044
5560.77 2999
5561.48 2946
5562.18 2986
5562.88 2963
5563.59 2937
5564.29 2931
5564.99 2959
5565.70 2939
5566.40 3011
5567.11 2922
5567.81 3008
5568.51 2834
5569.22 2952
5569.92 2953
5570.63 2872
5571.33 2750
5572.04 2833
5572.74 2777
5573.44 2829
5574.15 2814
5574.85 2755
5575.56 2746
5576.26 2692
5576.97 2729
5577.67 2885
5578.38 3043
5579.08 2987
5579.79 2775
5580.49 2825
5581.20 2892
5581.90 2852
5582.61 2780
5583.31 2702
5584.02 2794
5584.72 2770
5585.43 2774
5586.13 2672
5586.84 2736
5587.54 2593
5588.25 2785
5588.95 2697
5589.66 2748
5590.36 2653
5591.07 2800
5591.77 2678
5592.48 2743
5593.19 2708
5593.89 2832
5594.60 2639
5595.30 2539
5596.01 2583
5596.71 2684
5597.42 2806
5598.13 2804
5598.83 2612
5599.54 2712
5600.24 2482
5600.95 2560
5601.66 2605
5602.36 2458
5603.07 2550
5603.78 2462
5604.48 2395
5605.19 2389
5605.89 2521
5606.60 2582
5607.31 2643
5608.01 2595
5608.72 2437
5609.43 2339
5610.13 2479
5610.84 2308
5611.55 2428
5612.25 2379
5612.96 2464
5613.67 2378
5614.38 2493
5615.08 2563
5615.79 2518
5616.50 2548
5617.20 2460
5617.91 2506
5618.62 2515
5619.33 2357
5620.03 2323
5620.74 2372
5621.45 2407
5622.15 2380
5622.86 2335
5623.57 2399
5624.28 2334
5624.99 2406
5625.69 2366
5626.40 2411
5627.11 2437
5627.82 2251
5628.52 2249
5629.23 2554
5629.94 2456
5630.65 2452
5631.36 2580
5632.06 2486
5632.77 2730
5633.48 2557
5634.19 2655
5634.90 2694
5635.61 2801
5636.31 2906
5637.02 2876
5637.73 2893
5638.44 2697
5639.15 2824
5639.86 2808
5640.56 2850
5641.27 2625
5641.98 2722
5642.69 2787
5643.40 2528
5644.11 2396
5644.82 2530
5645.53 2543
5646.24 2548
5646.94 2571
5647.65 2500
5648.36 2555
5649.07 2542
5649.78 2604
5650.49 2546
5651.20 2492
5651.91 2499
5652.62 2623
5653.33 2531
5654.04 2333
5654.75 2474
5655.46 2573
5656.17 2564
5656.88 2531
5657.59 2519
5658.30 2449
5659.01 2448
5659.71 2525
5660.42 2653
5661.13 2553
5661.84 2531
5662.55 2626
5663.26 2572
5663.97 2556
5664.69 2635
5665.40 2575
5666.11 2495
5666.82 2577
5667.53 2451
5668.24 2550
5668.95 2577
5669.66 2638
5670.37 2635
5671.08 2566
5671.79 2664
5672.50 2640
5673.21 2744
5673.92 2779
5674.63 2815
5675.34 2694
5676.05 2637
5676.76 2555
5677.48 2536
5678.19 2516
5678.90 2551
5679.61 2527
5680.32 2602
5681.03 2541
5681.74 2514
5682.45 2642
5683.16 2591
5683.88 2514
5684.59 2792
5685.30 2723
5686.01 2686
5686.72 2673
5687.43 2620
5688.15 2703
5688.86 2588
5689.57 2597
5690.28 2641
5690.99 2627
5691.70 2681
5692.42 2680
5693.13 2609
5693.84 2585
5694.55 2575
5695.26 2658
5695.98 2556
5696.69 2337
5697.40 2410
5698.11 2373
5698.82 2452
5699.54 2533
5700.25 2698
5700.96 2455
5701.67 2421
5702.39 2485
5703.10 2598
5703.81 2570
5704.52 2530
5705.24 2353
5705.95 2525
5706.66 2541
5707.38 2507
5708.09 2546
5708.80 2533
5709.51 2580
5710.23 2648
5710.94 2670
5711.65 2685
5712.37 2473
5713.08 2485
5713.79 2596
5714.51 2549
5715.22 2391
5715.93 2488
5716.65 2579
5717.36 2653
5718.07 2560
5718.79 2677
5719.50 2621
5720.21 2561
5720.93 2637
5721.64 2679
5722.36 2719
5723.07 2667
5723.78 2686
5724.50 2640
5725.21 2632
5725.92 2610
5726.64 2777
5727.35 2685
5728.07 2728
5728.78 2735
5729.50 2820
5730.21 2776
5730.92 2740
5731.64 2734
5732.35 2707
5733.07 2879
5733.78 2985
5734.50 2910
5735.21 2892
5735.93 2791
5736.64 2820
5737.35 2849
5738.07 2974
5738.78 2996
5739.50 3212
5740.21 3287
5740.93 3273
5741.64 3441
5742.36 3654
5743.07 3536
5743.79 3572
5744.50 3786
5745.22 3688
5745.93 3647
5746.65 3729
5747.37 3613
5748.08 3663
5748.80 3477
5749.51 3487
5750.23 3585
5750.94 3558
5751.66 3567
5752.37 3482
5753.09 3650
5753.81 3624
5754.52 3580
5755.24 3411
5755.95 3510
5756.67 3474
5757.38 3673
5758.10 3581
5758.82 3648
5759.53 3851
5760.25 3895
5760.96 4035
5761.68 4332
5762.40 4573
5763.11 4829
5763.83 5319
5764.55 5560
5765.26 6015
5765.98 6720
5766.70 7043
5767.41 7055
5768.13 7305
5768.85 7509
5769.56 7393
5770.28 7071
5771.00 6498
5771.71 5890
5772.43 5273
5773.15 5152
5773.86 4700
5774.58 4271
5775.30 4023
5776.01 3914
5776.73 3761
5777.45 3756
5778.17 3838
5778.88 3848
5779.60 3669
5780.32 3786
5781.04 3936
5781.75 3826
5782.47 3989
5783.19 4151
5783.91 4102
5784.62 4081
5785.34 3982
5786.06 3784
5786.78 3779
5787.49 3771
5788.21 3797
5788.93 3639
5789.65 3634
5790.37 3611
5791.08 3649
5791.80 3697
5792.52 3751
5793.24 3772
5793.96 3893
5794.68 3997
5795.39 4080
5796.11 4466
5796.83 4401
5797.55 4525
5798.27 4433
5798.99 4533
5799.70 4777
5800.42 5360
5801.14 6026
5801.86 6744
5802.58 7565
5803.30 8468
5804.02 9067
5804.74 9887
5805.45 10572
5806.17 10279
5806.89 10149
5807.61 9098
5808.33 8551
5809.05 7703
5809.77 6918
5810.49 6510
5811.21 5774
5811.93 5459
5812.65 4987
5813.37 5100
5814.09 5181
5814.81 5154
5815.52 5019
5816.24 5019
5816.96 5044
5817.68 5456
5818.40 5499
5819.12 5505
5819.84 5516
5820.56 5371
5821.28 5087
5822.00 5204
5822.72 5131
5823.44 5081
5824.16 4811
5824.88 4720
5825.60 4712
5826.32 4417
5827.04 4432
5827.76 4305
5828.48 4389
5829.21 4399
5829.93 4021
5830.65 4036
5831.37 4173
5832.09 3906
5832.81 3790
5833.53 3708
5834.25 3684
5834.97 3663
5835.69 3717
5836.41 3464
5837.13 3615
5837.85 3551
5838.57 3547
5839.30 3342
5840.02 3315
5840.74 3468
5841.46 3473
5842.18 3573
5842.90 3432
5843.62 3444
5844.34 3421
5845.07 3315
5845.79 3374
5846.51 3374
5847.23 3413
5847.95 3278
5848.67 3389
5849.39 3238
5850.12 3229
5850.84 3094
5851.56 3074
5852.28 3234
5853.00 3211
5853.73 3138
5854.45 3171
5855.17 3143
5855.89 3252
5856.61 3161
5857.34 3242
5858.06 3118
5858.78 3195
5859.50 3162
5860.23 2974
5860.95 3064
5861.67 3082
5862.39 3046
5863.11 2977
5863.84 3023
5864.56 3030
5865.28 2908
5866.01 3024
5866.73 3012
5867.45 2870
5868.17 2917
5868.90 2823
5869.62 2735
5870.34 2720
5871.07 2705
5871.79 2862
5872.51 2824
5873.23 2753
5873.96 2911
5874.68 2837
5875.40 2922
5876.13 2954
5876.85 2742
5877.57 2821
5878.30 2772
5879.02 2876
5879.74 2866
5880.47 2906
5881.19 2923
5881.92 2896
5882.64 2819
5883.36 2635
5884.09 2740
5884.81 2774
5885.53 2724
5886.26 2661
5886.98 2842
5887.71 2734
5888.43 2772
5889.15 2791
5889.88 2816
5890.60 2742
5891.33 2882
5892.05 2882
5892.78 2713
5893.50 2763
5894.23 2693
5894.95 2568
5895.67 2624
5896.40 2716
5897.12 2693
5897.85 2724
5898.57 2773
5899.30 2721
5900.02 2671
5900.75 2778
5901.47 2722
5902.20 2686
5902.92 2597
5903.65 2771
5904.37 2698
5905.10 2561
5905.82 2524
5906.55 2747
5907.27 2684
5908.00 2652
5908.72 2646
5909.45 2605
5910.17 2640
5910.90 2694
5911.62 2831
5912.35 2829
5913.08 2864
5913.80 2634
5914.53 2658
5915.25 2683
5915.98 2656
5916.70 2778
5917.43 2814
5918.16 2944
5918.88 2768
5919.61 2766
5920.33 2804
5921.06 2839
5921.79 2976
5922.51 2973
5923.24 2851
5923.97 2847
5924.69 2922
5925.42 2948
5926.14 2947
5926.87 2946
5927.60 2915
5928.32 2997
5929.05 3062
5929.78 2974
5930.50 3085
5931.23 2958
5931.96 2871
5932.68 3072
5933.41 3228
5934.14 3272
5934.86 3130
5935.59 3180
5936.32 3343
5937.05 3324
5937.77 3507
5938.50 3765
5939.23 3834
5939.95 3912
5940.68 3927
5941.41 4040
5942.14 3957
5942.86 3938
5943.59 3811
5944.32 3778
5945.05 3769
5945.77 3705
5946.50 3780
5947.23 3658
5947.96 3551
5948.68 3508
5949.41 3594
5950.14 3505
5950.87 3513
5951.60 3603
5952.32 3803
5953.05 3762
5953.78 3808
5954.51 3798
5955.24 3873
5955.96 3693
5956.69 3871
5957.42 3976
5958.15 3907
5958.88 3837
5959.61 3857
5960.33 3847
5961.06 3851
5961.79 3765
5962.52 3803
5963.25 3837
5963.98 3714
5964.71 3889
5965.44 3998
5966.16 3985
5966.89 3997
5967.62 4178
5968.35 4276
5969.08 4345
5969.81 4461
5970.54 4844
5971.27 4862
5972.00 4896
5972.73 4655
5973.46 4755
5974.18 4699
5974.91 4545
5975.64 4597
5976.37 4711
5977.10 4609
5977.83 4455
5978.56 4445
5979.29 4534
5980.02 4567
5980.75 4738
5981.48 4790
5982.21 4659
5982.94 4928
5983.67 5041
5984.40 4987
5985.13 5074
5985.86 5135
5986.59 4909
5987.32 5082
5988.05 5231
5988.78 5188
5989.51 5128
5990.24 5101
5990.97 5139
5991.70 5216
5992.43 5111
5993.16 5237
5993.89 5238
5994.62 5332
5995.35 5329
5996.09 5473
5996.82 5540
5997.55 5606
5998.28 5435
5999.01 5608
5999.74 5668
6000.47 5595
6001.20 5691
6001.93 5733
6002.66 5550
6003.39 5516
6004.13 5470
6004.86 5451
6005.59 5332
6006.32 5296
6007.05 5184
6007.78 5282
6008.51 5303
6009.25 5373
6009.98 5392
6010.71 5903
6011.44 6387
6012.17 6934
6012.90 7657
6013.64 8490
6014.37 9450
6015.10 10301
6015.83 10961
6016.56 11268
6017.29 11696
6018.03 11626
6018.76 11450
6019.49 10705
6020.22 10033
6020.96 8893
6021.69 8023
6022.42 7114
6023.15 6502
6023.88 5792
6024.62 5282
6025.35 4891
6026.08 4703
6026.81 4471
6027.55 4397
6028.28 4109
6029.01 4256
6029.75 4233
6030.48 3980
6031.21 4022
6031.94 3877
6032.68 3898
6033.41 3872
6034.14 3639
6034.88 3780
6035.61 3726
6036.34 3793
6037.07 3945
6037.81 3898
6038.54 3863
6039.27 3764
6040.01 3744
6040.74 3620
6041.47 3960
6042.21 3825
6042.94 3909
6043.68 4045
6044.41 4054
6045.14 4077
6045.88 4043
6046.61 4149
6047.34 4162
6048.08 4110
6048.81 4112
6049.55 4184
6050.28 4179
6051.01 4234
6051.75 4261
6052.48 4410
6053.22 4464
6053.95 4462
6054.68 4408
6055.42 4807
6056.15 4647
6056.89 4764
6057.62 4607
6058.36 4458
6059.09 4423
6059.83 4321
6060.56 4291
6061.29 4377
6062.03 4468
6062.76 4157
6063.50 4134
6064.23 4297
6064.97 4051
6065.70 4132
6066.44 4212
6067.17 4097
6067.91 4156
6068.64 4082
6069.38 4101
6070.11 4027
6070.85 4064
6071.58 4146
6072.32 4123
6073.06 4028
6073.79 3823
6074.53 3897
6075.26 4019
6076.00 3953
6076.73 3725
6077.47 3774
6078.20 3723
6078.94 3643
6079.68 3690
6080.41 3639
6081.15 3666
6081.88 3608
6082.62 3489
6083.35 3470
6084.09 3494
6084.83 3638
6085.56 3434
6086.30 3428
6087.04 3527
6087.77 3486
6088.51 3483
6089.24 3383
6089.98 3382
6090.72 3369
6091.45 3305
6092.19 3196
6092.93 3422
6093.66 3289
6094.40 3406
6095.14 3530
6095.87 3477
6096.61 3384
6097.35 3183
6098.08 3186
6098.82 3365
6099.56 3306
6100.29 3200
6101.03 3222
6101.77 3231
6102.51 3227
6103.24 3309
6103.98 3294
6104.72 3265
6105.46 3253
6106.19 3174
6106.93 3206
6107.67 3220
6108.41 3267
6109.14 3223
6109.88 3278
6110.62 3352
6111.36 3410
6112.09 3402
6112.83 3498
6113.57 3596
6114.31 3388
6115.04 3290
6115.78 3443
6116.52 3445
6117.26 3573
6118.00 3385
6118.73 3319
6119.47 3308
6120.21 3499
6120.95 3492
6121.69 3356
6122.43 3315
6123.16 3508
6123.90 3541
6124.64 3626
6125.38 3538
6126.12 3586
6126.86 3513
6127.60 3431
6128.33 3619
6129.07 3536
6129.81 3554
6130.55 3537
6131.29 3507
6132.03 3553
6132.77 3468
6133.51 3502
6134.25 3500
6134.98 3487
6135.72 3580
6136.46 3784
6137.20 3663
6137.94 3675
6138.68 3647
6139.42 3746
6140.16 3839
6140.90 3766
6141.64 3633
6142.38 3724
6143.12 3726
6143.86 3745
6144.60 3703
6145.34 3746
6146.08 3633
6146.82 3611
6147.56 3476
6148.30 3725
6149.04 3628
6149.78 3773
6150.52 3925
6151.26 3740
6152.00 3649
6152.74 3597
6153.48 3960
6154.22 3847
6154.96 3931
6155.70 4001
6156.44 3863
6157.18 3895
6157.92 3905
6158.66 3963
6159.40 3897
6160.14 3798
6160.88 3892
6161.62 4023
6162.36 4050
6163.10 4048
6163.85 4171
6164.59 4262
6165.33 4398
6166.07 4598
6166.81 4969
6167.55 4970
6168.29 5197
6169.03 5364
6169.77 5579
6170.51 5699
6171.26 5553
6172.00 5853
6172.74 5769
6173.48 5614
6174.22 5662
6174.96 5793
6175.70 5602
6176.45 5480
6177.19 5503
6177.93 5318
6178.67 5138
6179.41 5399
6180.16 5424
6180.90 5319
6181.64 5288
6182.38 5166
6183.12 5207
6183.87 5068
6184.61 5476
6185.35 5458
6186.09 5441
6186.83 5335
6187.58 5378
6188.32 5354
6189.06 5441
6189.80 5518
6190.55 5512
6191.29 5739
6192.03 5685
6192.77 5782
6193.52 5675
6194.26 6072
6195.00 6467
6195.74 6388
6196.49 6416
6197.23 6465
6197.97 6777
6198.72 6993
6199.46 6792
6200.20 6728
6200.94 6602
6201.69 6616
6202.43 6658
6203.17 6739
6203.92 6714
6204.66 6928
6205.40 7229
6206.15 7569
6206.89 8284
6207.63 9711
6208.38 11165
6209.12 13294
6209.87 15531
6210.61 18147
6211.35 20619
6212.10 22461
6212.84 23474
6213.58 23685
6214.33 22995
6215.07 21471
6215.82 19299
6216.56 16818
6217.30 14654
6218.05 12938
6218.79 10791
6219.54 9078
6220.28 7755
6221.02 6795
6221.77 6352
6222.51 5890
6223.26 5534
6224.00 5413
6224.75 5292
6225.49 5026
6226.24 5066
6226.98 5022
6227.73 4940
6228.47 5012
6229.21 4956
6229.96 4603
6230.70 4491
6231.45 4236
6232.19 4039
6232.94 4017
6233.68 3799
6234.43 3709
6235.17 3852
6235.92 3788
6236.67 3672
6237.41 3866
6238.16 4035
6238.90 4168
6239.65 4113
6240.39 4086
6241.14 4150
6241.88 4117
6242.63 4227
6243.37 4049
6244.12 4021
6244.87 4233
6245.61 4332
6246.36 4246
6247.10 4254
6247.85 4348
6248.59 4624
6249.34 4662
6250.09 4882
6250.83 5177
6251.58 5069
6252.33 5079
6253.07 5123
6253.82 5106
6254.56 4913
6255.31 4865
6256.06 4814
6256.80 4771
6257.55 4760
6258.30 4669
6259.04 4620
6259.79 4566
6260.54 4496
6261.28 4422
6262.03 4401
6262.78 4237
6263.52 4344
6264.27 4371
6265.02 4394
6265.76 4249
6266.51 4165
6267.26 4117
6268.01 4174
6268.75 4115
6269.50 4074
6270.25 4156
6270.99 4236
6271.74 4350
6272.49 4333
6273.24 4263
6273.98 4392
6274.73 4406
6275.48 4274
6276.23 4333
6276.97 4400
6277.72 4396
6278.47 4509
6279.22 4426
6279.96 4553
6280.71 4520
6281.46 4491
6282.21 4409
6282.96 4434
6283.70 4441
6284.45 4149
6285.20 3896
6285.95 3877
6286.70 3902
6287.45 3769
6288.19 3691
6288.94 3669
6289.69 3640
6290.44 3744
6291.19 3679
6291.94 3816
6292.68 3773
6293.43 3769
6294.18 3798
6294.93 3651
6295.68 3638
6296.43 3516
6297.18 3583
6297.93 3588
6298.67 3459
6299.42 3388
6300.17 3248
6300.92 3293
6301.67 3287
6302.42 3196
6303.17 3142
6303.92 3134
6304.67 3169
6305.42 3174
6306.17 3413
6306.92 3353
6307.67 3304
6308.41 3249
6309.16 3243
6309.91 3223
6310.66 3248
6311.41 3196
6312.16 3285
6312.91 3272
6313.66 3297
6314.41 3156
6315.16 3259
6315.91 3348
6316.66 3212
6317.41 3240
6318.16 3254
6318.91 3345
6319.66 3362
6320.41 3311
6321.16 3150
6321.91 3100
6322.66 3114
6323.41 3052
6324.16 3154
6324.92 3192
6325.67 2961
6326.42 3086
6327.17 3125
6327.92 3007
6328.67 3074
6329.42 2931
6330.17 2863
6330.92 2897
6331.67 2935
6332.42 3001
6333.17 2856
6333.92 2812
6334.68 2858
6335.43 2820
6336.18 2827
6336.93 2830
6337.68 2892
6338.43 2763
6339.18 2842
6339.93 2912
6340.69 2893
6341.44 2843
6342.19 2826
6342.94 2866
6343.69 2955
6344.44 2876
6345.20 2843
6345.95 2796
6346.70 2726
6347.45 2808
6348.20 2815
6348.95 2832
6349.71 3016
6350.46 2993
6351.21 2963
6351.96 3049
6352.71 3180
6353.47 3126
6354.22 3106
6354.97 3012
6355.72 3179
6356.48 3238
6357.23 3250
6357.98 3210
6358.73 3333
6359.49 3182
6360.24 3156
6360.99 3206
6361.74 3098
6362.50 2990
6363.25 2961
6364.00 2798
6364.76 2678
6365.51 2822
6366.26 2849
6367.01 2875
6367.77 2817
6368.52 2814
6369.27 2901
6370.03 2762
6370.78 2696
6371.53 2759
6372.29 2758
6373.04 2897
6373.79 2835
6374.55 2689
6375.30 2766
6376.05 2604
6376.81 2715
6377.56 2880
6378.31 2836
6379.07 2741
6379.82 2800
6380.58 2786
6381.33 2892
6382.08 2918
6382.84 2838
6383.59 2901
6384.35 2893
6385.10 3008
6385.85 2913
6386.61 2883
6387.36 2684
6388.12 2721
6388.87 2792
6389.62 2911
6390.38 2767
6391.13 2726
6391.89 2654
6392.64 2752
6393.40 2544
6394.15 2649
6394.91 2640
6395.66 2719
6396.42 2674
6397.17 2689
6397.93 2671
6398.68 2679
6399.44 2784
6400.19 2715
6400.95 2721
6401.70 2639
6402.46 2769
6403.21 2766
6403.97 2654
6404.72 2581
6405.48 2447
6406.23 2492
6406.99 2538
6407.74 2703
6408.50 2628
6409.25 2671
6410.01 2591
6410.76 2513
6411.52 2751
6412.28 2803
6413.03 2812
6413.79 2749
6414.54 2810
6415.30 2708
6416.05 2808
6416.81 2736
6417.57 2769
6418.32 2801
6419.08 2781
6419.83 2694
6420.59 2759
6421.35 2752
6422.10 2782
6422.86 2812
6423.62 2833
6424.37 2770
6425.13 2711
6425.89 2965
6426.64 2812
6427.40 2756
6428.15 2807
6428.91 2687
6429.67 2737
6430.42 2691
6431.18 2772
6431.94 2954
6432.70 2892
6433.45 2772
6434.21 2817
6434.97 2826
6435.72 2871
6436.48 2819
6437.24 3021
6437.99 3063
6438.75 2984
6439.51 3053
6440.27 3127
6441.02 3184
6441.78 3137
6442.54 3017
6443.30 3073
6444.05 3050
6444.81 3118
6445.57 2973
6446.33 2944
6447.08 2942
6447.84 3006
6448.60 2948
6449.36 2918
6450.12 2988
6450.87 2913
6451.63 3044
6452.39 3050
6453.15 2973
6453.91 3101
6454.66 2940
6455.42 2992
6456.18 3112
6456.94 3015
6457.70 3089
6458.46 3062
6459.21 3173
6459.97 3290
6460.73 3245
6461.49 3269
6462.25 3279
6463.01 3306
6463.77 3273
6464.52 3415
6465.28 3329
6466.04 3167
6466.80 3280
6467.56 3489
6468.32 3426
6469.08 3441
6469.84 3375
6470.60 3616
6471.36 3490
6472.11 3404
6472.87 3506
6473.63 3468
6474.39 3459
6475.15 3745
6475.91 3879
6476.67 3796
6477.43 3702
6478.19 3663
6478.95 3654
6479.71 3783
6480.47 3859
6481.23 3774
6481.99 3808
6482.75 4023
6483.51 4112
6484.27 4077
6485.03 4076
6485.79 4092
6486.55 4162
6487.31 4377
6488.07 4389
6488.83 4503
6489.59 4669
6490.35 4479
6491.11 4527
6491.87 4583
6492.63 4453
6493.39 4670
6494.15 4666
6494.91 4714
6495.67 4785
6496.43 4857
6497.19 5010
6497.95 5039
6498.71 5252
6499.48 5228
6500.24 5284
6501.00 5213
6501.76 5150
6502.52 5303
6503.28 5398
6504.04 5284
6504.80 5414
6505.56 5223
6506.32 5362
6507.09 5526
6507.85 5448
6508.61 5471
6509.37 5636
6510.13 5960
6510.89 6233
6511.65 6444
6512.42 6698
6513.18 6867
6513.94 7164
6514.70 7722
6515.46 8203
6516.22 8664
6516.99 8568
6517.75 8474
6518.51 8296
6519.27 8102
6520.03 8157
6520.80 7862
6521.56 7862
6522.32 8396
6523.08 8993
6523.84 9545
6524.61 10359
6525.37 11038
6526.13 11338
6526.89 11639
6527.66 12211
6528.42 12380
6529.18 12307
6529.94 12111
6530.71 11819
6531.47 11326
6532.23 10825
6533.00 10179
6533.76 9822
6534.52 9471
6535.28 9336
6536.05 9030
6536.81 9057
6537.57 9156
6538.34 9565
6539.10 10216
6539.86 10483
6540.63 10535
6541.39 10477
6542.15 9803
6542.92 9433
6543.68 8648
6544.44 7796
6545.21 7062
6545.97 6629
6546.73 6298
6547.50 5674
6548.26 5468
6549.02 5325
6549.79 5251
6550.55 5005
6551.31 4956
6552.08 5076
6552.84 5121
6553.61 5130
6554.37 5260
6555.13 5336
6555.90 5371
6556.66 5394
6557.43 5182
6558.19 5158
6558.96 5081
6559.72 5147
6560.48 5094
6561.25 5176
6562.01 5357
6562.78 5559
6563.54 5505
6564.31 5598
6565.07 5751
6565.84 5938
6566.60 6003
6567.37 6128
6568.13 5983
6568.90 5771
6569.66 5692
6570.43 5783
6571.19 5871
6571.96 5741
6572.72 5862
6573.49 5819
6574.25 6036
6575.02 5932
6575.78 6084
6576.55 6369
6577.31 6639
6578.08 6543
6578.84 6815
6579.61 6823
6580.37 6722
6581.14 6608
6581.91 6505
6582.67 6446
6583.44 6148
6584.20 6077
6584.97 5795
6585.73 5804
6586.50 5695
6587.27 5712
6588.03 5854
6588.80 5920
6589.56 6014
6590.33 5824
6591.10 6048
6591.86 6422
6592.63 6758
6593.39 7084
6594.16 7193
6594.93 7706
6595.69 8091
6596.46 8420
6597.23 8733
6597.99 9129
6598.76 9238
6599.53 9227
6600.29 8878
6601.06 8304
6601.83 7908
6602.59 7602
6603.36 6846
6604.13 6638
6604.89 6389
6605.66 6035
6606.43 5686
6607.20 5583
6607.96 5461
6608.73 5412
6609.50 5409
6610.26 5312
6611.03 5501
6611.80 5534
6612.57 5577
6613.33 5709
6614.10 5553
6614.87 5584
6615.64 5743
6616.40 5667
6617.17 5451
6617.94 5261
6618.71 5180
6619.48 5297
6620.24 5354
6621.01 5268
6621.78 5167
6622.55 5400
6623.32 5453
6624.08 5473
6624.85 5308
6625.62 5295
6626.39 5430
6627.16 5265
6627.92 4977
6628.69 4932
6629.46 5061
6630.23 5178
6631.00 5094
6631.77 5285
6632.54 5467
6633.30 5641
6634.07 6265
6634.84 6857
6635.61 7550
6636.38 8189
6637.15 8850
6637.92 9346
6638.69 9535
6639.45 9459
6640.22 9295
6640.99 8822
6641.76 8042
6642.53 7551
6643.30 6760
6644.07 6079
6644.84 5462
6645.61 5194
6646.38 5082
6647.15 4769
6647.92 4719
6648.69 4697
6649.46 4459
6650.22 4479
6650.99 4448
6651.76 4259
6652.53 4119
6653.30 4236
6654.07 4394
6654.84 4252
6655.61 4215
6656.38 4163
6657.15 4158
6657.92 4183
6658.69 4119
6659.46 3998
6660.23 3976
6661.00 3930
6661.77 4020
6662.54 3837
6663.31 3935
6664.09 3983
6664.86 3867
6665.63 3958
6666.40 4147
6667.17 3956
6667.94 3955
6668.71 3992
6669.48 3849
6670.25 3963
6671.02 3938
6671.79 4031
6672.56 4137
6673.33 3930
6674.10 3942
6674.88 4088
6675.65 4230
6676.42 4252
6677.19 4237
6677.96 4033
6678.73 4018
6679.50 3872
6680.27 4019
6681.05 4022
6681.82 3773
6682.59 3735
6683.36 3822
6684.13 3788
6684.90 3961
6685.67 4008
6686.45 4232
6687.22 4455
6687.99 4577
6688.76 4515
6689.53 4524
6690.31 4548
6691.08 4445
6691.85 4438
6692.62 4153
6693.39 4070
6694.17 3847
6694.94 3778
6695.71 3673
6696.48 3760
6697.25 3769
6698.03 3612
6698.80 3623
6699.57 3752
6700.34 3652
6701.12 3606
6701.89 3613
6702.66 3672
6703.43 3777
6704.21 3629
6704.98 3592
6705.75 3709
6706.53 3664
6707.30 3648
6708.07 3696
6708.84 3529
6709.62 3490
6710.39 3425
6711.16 3512
6711.94 3291
6712.71 3338
6713.48 3388
6714.26 3362
6715.03 3318
6715.80 3346
6716.58 3317
6717.35 3383
6718.12 3256
6718.90 3265
6719.67 3163
6720.45 3027
6721.22 3135
6721.99 3187
6722.77 3124
6723.54 3115
6724.31 3156
6725.09 3116
6725.86 3083
6726.64 3037
6727.41 3004
6728.18 2923
6728.96 3199
6729.73 2976
6730.51 3009
6731.28 2990
6732.06 2988
6732.83 2960
6733.60 2938
6734.38 2941
6735.15 2876
6735.93 2890
6736.70 3101
6737.48 2948
6738.25 3067
6739.03 2918
6739.80 2920
6740.58 3035
6741.35 3008
6742.13 3042
6742.90 2908
6743.68 3024
6744.45 2972
6745.23 2955
6746.00 2914
6746.78 2922
6747.55 2918
6748.33 2963
6749.10 3040
6749.88 2908
6750.65 2871
6751.43 3045
6752.20 3155
6752.98 3193
6753.75 3390
6754.53 3373
6755.31 3316
6756.08 3306
6756.86 3102
6757.63 3128
6758.41 3194
6759.19 3035
6759.96 2971
6760.74 2915
6761.51 2825
6762.29 2846
6763.07 2893
6763.84 2723
6764.62 2796
6765.39 2614
6766.17 2649
6766.95 2750
6767.72 2744
6768.50 2698
6769.28 2872
6770.05 2790
6770.83 2788
6771.61 2819
6772.38 2827
6773.16 2624
6773.94 2843
6774.71 2633
6775.49 2699
6776.27 2718
6777.04 2739
6777.82 2735
6778.60 2699
6779.37 2744
6780.15 2784
6780.93 2715
6781.71 2738
6782.48 2708
6783.26 2710
6784.04 2749
6784.81 2737
6785.59 2771
6786.37 2732
6787.15 2635
6787.92 2564
6788.70 2693
6789.48 2639
6790.26 2614
6791.04 2601
6791.81 2656
6792.59 2624
6793.37 2505
6794.15 2558
6794.92 2545
6795.70 2494
6796.48 2535
6797.26 2487
6798.04 2496
6798.81 2468
6799.59 2565
6800.37 2547
6801.15 2641
6801.93 2712
6802.71 2625
6803.48 2569
6804.26 2616
6805.04 2692
6805.82 2782
6806.60 2741
6807.38 2629
6808.16 2623
6808.94 2516
6809.71 2595
6810.49 2613
6811.27 2531
6812.05 2576
6812.83 2556
6813.61 2533
6814.39 2554
6815.17 2478
6815.95 2570
6816.73 2502
6817.50 2588
6818.28 2624
6819.06 2620
6819.84 2694
6820.62 2677
6821.40 2687
6822.18 2616
6822.96 2710
6823.74 2744
6824.52 2755
6825.30 2732
6826.08 2780
6826.86 2594
6827.64 2516
6828.42 2657
6829.20 2571
6829.98 2623
6830.76 2572
6831.54 2623
6832.32 2493
6833.10 2449
6833.88 2440
6834.66 2570
6835.44 2641
6836.22 2554
6837.00 2557
6837.78 2584
6838.56 2603
6839.34 2698
6840.12 2604
6840.90 2627
6841.68 2562
6842.46 2520
6843.24 2588
6844.03 2582
6844.81 2451
6845.59 2442
6846.37 2578
6847.15 2615
6847.93 2625
6848.71 2765
6849.49 2697
6850.27 3000
6851.05 3088
6851.84 3304
6852.62 3480
6853.40 3545
6854.18 3694
6854.96 3872
6855.74 3850
6856.52 3888
6857.30 3809
6858.09 3752
6858.87 3557
6859.65 3449
6860.43 3365
6861.21 3299
6861.99 3412
6862.78 3383
6863.56 3383
6864.34 3131
6865.12 3062
6865.90 3034
6866.69 3025
6867.47 2909
6868.25 3136
6869.03 2840
6869.82 2760
6870.60 2761
6871.38 2675
6872.16 2675
6872.94 2760
6873.73 2718
6874.51 2665
6875.29 2676
6876.07 2718
6876.86 2722
6877.64 2614
6878.42 2682
6879.21 2916
6879.99 2883
6880.77 2719
6881.55 2664
6882.34 2726
6883.12 2721
6883.90 2753
6884.69 2790
6885.47 2869
6886.25 2787
6887.04 2801
6887.82 2907
6888.60 3046
6889.39 3163
6890.17 3097
6890.95 3043
6891.74 3182
6892.52 3169
6893.30 3102
6894.09 3062
6894.87 3142
6895.65 3120
6896.44 3143
6897.22 3059
6898.01 3026
6898.79 3086
6899.57 3229
6900.36 3097
6901.14 2945
6901.93 3016
6902.71 2981
6903.49 2909
6904.28 2975
6905.06 2937
6905.85 2921
6906.63 3031
6907.42 2993
6908.20 2996
6908.98 2978
6909.77 2955
6910.55 2874
6911.34 2761
6912.12 2753
6912.91 2967
6913.69 2769
6914.48 2897
6915.26 2943
6916.05 2901
6916.83 2964
6917.62 2937
6918.40 2950
6919.19 2974
6919.97 2713
6920.76 2985
6921.54 2927
6922.33 2930
6923.11 3089
6923.90 3055
6924.68 3038
6925.47 3018
6926.25 3051
6927.04 3116
6927.82 3080
6928.61 3100
6929.40 3316
6930.18 3115
6930.97 3158
6931.75 3046
6932.54 3148
6933.32 3111
6934.11 3161
6934.90 3167
6935.68 3364
6936.47 3383
6937.25 3366
6938.04 3311
6938.83 3404
6939.61 3513
6940.40 3462
6941.19 3432
6941.97 3570
6942.76 3637
6943.54 3653
6944.33 3691
6945.12 3836
6945.90 3996
6946.69 4062
6947.48 3981
6948.26 4117
6949.05 4280
6949.84 4153
6950.62 4162
6951.41 4166
6952.20 4264
6952.99 4251
6953.77 4379
6954.56 4185
6955.35 4174
6956.13 4109
6956.92 4008
6957.71 4201
6958.50 4276
6959.28 4364
6960.07 4335
6960.86 4388
6961.64 4649
6962.43 4670
6963.22 4661
6964.01 4654
6964.80 4733
6965.58 4457
6966.37 4550
6967.16 4605
6967.95 4550
6968.73 4718
6969.52 4767
6970.31 4730
6971.10 4807
6971.89 4782
6972.67 4928
6973.46 4992
6974.25 5236
6975.04 5155
6975.83 5347
6976.62 5318
6977.40 5328
6978.19 5395
6978.98 5499
6979.77 5513
6980.56 5957
6981.35 6044
6982.13 6128
6982.92 6478
6983.71 6752
6984.50 7306
6985.29 8095
6986.08 8968
6986.87 9949
6987.66 11036
6988.45 12421
6989.23 13238
6990.02 13497
6990.81 13715
6991.60 13014
6992.39 11655
6993.18 10782
6993.97 9840
6994.76 8707
6995.55 7866
6996.34 7286
6997.13 6854
6997.92 6527
6998.71 6823
6999.50 7529
7000.29 8353
7001.07 9046
7001.86 9973
7002.65 10948
7003.44 11604
7004.23 11941
7005.02 11833
7005.81 10670
7006.60 10041
7007.39 9099
7008.18 7888
7008.97 7058
7009.76 6287
7010.55 5463
7011.34 5032
7012.14 4737
7012.93 4615
7013.72 4301
7014.51 4294
7015.30 4349
7016.09 4274
7016.88 4369
7017.67 4432
7018.46 4317
7019.25 4277
7020.04 4219
7020.83 4124
7021.62 3898
7022.41 3907
7023.20 3940
7024.00 3989
7024.79 3930
7025.58 3896
7026.37 4061
7027.16 4053
7027.95 4046
7028.74 4058
7029.53 4102
7030.32 4210
7031.12 4123
7031.91 4093
7032.70 4041
7033.49 4013
7034.28 4112
7035.07 3942
7035.87 3812
7036.66 3624
7037.45 3691
7038.24 3736
7039.03 3781
7039.82 3737
7040.62 3827
7041.41 3906
7042.20 3972
7042.99 4264
7043.78 4141
7044.58 4057
7045.37 4223
7046.16 4072
7046.95 3970
7047.75 3993
7048.54 3950
7049.33 3940
7050.12 3964
7050.92 4078
7051.71 4149
7052.50 4310
7053.29 4436
7054.09 4427
7054.88 4436
7055.67 4430
7056.46 4051
7057.26 4117
7058.05 4006
7058.84 3880
7059.64 3778
7060.43 3759
7061.22 3654
7062.02 3724
7062.81 3626
7063.60 3667
7064.39 3728
7065.19 3783
7065.98 3700
7066.77 3638
7067.57 3634
7068.36 3693
7069.16 3631
7069.95 3704
7070.74 3679
7071.54 3541
7072.33 3628
7073.12 3649
7073.92 3645
7074.71 3716
7075.51 3584
7076.30 3463
7077.09 3511
7077.89 3305
7078.68 3407
7079.48 3408
7080.27 3304
7081.06 3304
7081.86 3322
7082.65 3210
7083.45 3166
7084.24 3261
7085.04 3193
7085.83 3104
7086.62 3121
7087.42 3135
7088.21 3001
7089.01 3116
7089.80 3084
7090.60 3121
7091.39 3083
7092.19 3311
7092.98 3369
7093.78 3496
7094.57 3591
7095.37 3660
7096.16 3706
7096.96 3771
7097.75 3662
7098.55 3545
7099.34 3392
7100.14 3219
7100.93 3221
7101.73 2965
7102.52 2776
7103.32 2791
7104.11 2905
7104.91 2961
7105.71 2897
7106.50 2876
7107.30 2814
7108.09 2832
7108.89 2721
7109.68 2708
7110.48 2691
7111.28 2704
7112.07 2606
7112.87 2671
7113.66 2496
7114.46 2500
7115.26 2536
7116.05 2577
7116.85 2580
7117.65 2578
7118.44 2498
7119.24 2454
7120.03 2710
7120.83 2619
7121.63 2603
7122.42 2622
7123.22 2757
7124.02 2744
7124.81 2565
7125.61 2525
7126.41 2536
7127.20 2482
7128.00 2539
7128.80 2392
7129.59 2421
7130.39 2529
7131.19 2504
7131.99 2501
7132.78 2399
7133.58 2429
7134.38 2476
7135.17 2536
7135.97 2525
7136.77 2591
7137.57 2446
7138.36 2587
7139.16 2463
7139.96 2458
7140.76 2388
7141.55 2463
7142.35 2562
7143.15 2448
7143.95 2385
7144.74 2447
7145.54 2498
7146.34 2402
7147.14 2428
7147.94 2365
7148.73 2504
7149.53 2483
7150.33 2406
7151.13 2429
7151.93 2482
7152.72 2471
7153.52 2514
7154.32 2601
7155.12 2646
7155.92 2492
7156.72 2362
7157.51 2397
7158.31 2477
7159.11 2476
7159.91 2388
7160.71 2324
7161.51 2378
7162.31 2188
7163.11 2120
7163.90 2115
7164.70 2234
7165.50 2218
7166.30 2187
7167.10 2189
7167.90 2215
7168.70 2189
7169.50 2213
7170.30 2183
7171.10 2284
7171.90 2212
7172.69 2224
7173.49 2275
7174.29 2367
7175.09 2251
7175.89 2277
7176.69 2158
7177.49 2248
7178.29 2109
7179.09 2104
7179.89 2169
7180.69 2120
7181.49 2053
7182.29 2182
7183.09 2177
7183.89 2208
7184.69 2302
7185.49 2289
7186.29 2264
7187.09 2056
7187.89 2177
7188.69 2159
7189.49 2095
7190.29 2163
7191.09 2084
7191.89 2095
7192.69 2150
7193.49 2020
7194.29 1935
7195.09 2037
7195.89 1948
7196.70 1910
7197.50 1907
7198.30 1912
7199.10 1964
7199.90 1870
7200.70 1890
7201.50 1769
7202.30 1887
7203.10 1869
7203.90 1979
7204.70 1944
7205.51 1809
7206.31 1983
7207.11 1901
7207.91 1932
7208.71 1972
7209.51 2022
7210.31 2026
7211.12 1894
7211.92 1943
7212.72 1932
7213.52 2003
7214.32 1959
7215.12 1993
7215.92 2059
7216.73 1910
7217.53 1834
7218.33 1806
7219.13 1796
7219.93 1860
7220.74 1918
7221.54 1789
7222.34 1906
7223.14 1888
7223.94 1835
7224.75 1927
7225.55 1976
7226.35 2045
7227.15 1968
7227.96 2000
7228.76 1907
7229.56 1939
7230.36 1884
7231.17 1969
7231.97 1912
7232.77 1929
7233.57 1941
7234.38 1888
7235.18 1827
7235.98 1844
7236.79 1840
7237.59 1848
7238.39 1896
7239.19 1944
7240.00 1887
7240.80 1898
7241.60 2040
7242.41 2072
7243.21 1916
7244.01 2064
7244.82 2006
7245.62 2150
7246.42 2193
7247.23 2089
7248.03 2038
7248.83 2078
7249.64 2014
7250.44 2079
7251.25 2174
7252.05 1974
7252.85 2063
7253.66 1993
7254.46 2012
7255.27 2002
7256.07 2054
7256.87 2031
7257.68 1996
7258.48 2058
7259.29 2032
7260.09 2030
7260.89 2094
7261.70 2091
7262.50 2178
7263.31 2182
7264.11 2172
7264.92 2193
7265.72 2143
7266.53 2156
7267.33 2176
7268.13 2136
7268.94 2079
7269.74 2134
7270.55 2210
7271.35 2257
7272.16 2195
7272.96 2122
7273.77 2219
7274.57 2139
7275.38 2209
7276.18 2294
7276.99 2335
7277.79 2237
7278.60 2279
7279.40 2206
7280.21 2184
7281.01 2302
7281.82 2359
7282.63 2414
7283.43 2445
7284.24 2607
7285.04 3024
7285.85 3306
7286.65 3377
7287.46 3560
7288.27 3654
7289.07 3755
7289.88 3665
7290.68 3492
7291.49 3204
7292.29 3060
7293.10 2882
7293.91 2713
7294.71 2594
7295.52 2441
7296.33 2303
7297.13 2193
7297.94 2255
7298.74 2200
7299.55 2126
7300.36 2187
7301.16 2181
7301.97 2125
7302.78 2150
7303.58 2264
7304.39 2118
7305.20 2188
7306.00 2130
7306.81 2145
7307.62 2246
7308.42 2231
7309.23 2180
7310.04 2174
7310.84 2163
7311.65 2244
7312.46 2253
7313.27 2267
7314.07 2315
7314.88 2175
7315.69 2365
7316.50 2281
7317.30 2320
7318.11 2470
7318.92 2625
7319.72 2486
7320.53 2548
7321.34 2610
7322.15 2718
7322.96 2730
7323.76 2719
7324.57 2628
7325.38 2541
7326.19 2675
7326.99 2659
7327.80 2512
7328.61 2390
7329.42 2346
7330.23 2234
7331.03 2257
7331.84 2212
7332.65 2241
7333.46 2205
7334.27 2257
7335.08 2303
7335.88 2209
7336.69 2307
7337.50 2327
7338.31 2463
7339.12 2395
7339.93 2313
7340.74 2297
7341.54 2365
7342.35 2294
7343.16 2461
7343.97 2357
7344.78 2229
7345.59 2263
7346.40 2203
7347.21 2154
7348.02 2230
7348.82 2205
7349.63 2149
7350.44 2141
7351.25 2026
7352.06 2120
7352.87 2149
7353.68 2146
7354.49 2097
7355.30 2170
7356.11 2192
7356.92 2108
7357.73 2140
7358.54 2233
7359.35 2115
7360.16 2147
7360.97 2175
7361.78 2159
7362.59 2162
7363.40 2305
7364.21 2370
7365.02 2155
7365.83 2253
7366.64 2283
7367.45 2234
7368.26 2275
7369.07 2241
7369.88 2316
7370.69 2310
7371.50 2428
7372.31 2384
7373.12 2305
7373.93 2310
7374.74 2263
7375.55 2306
7376.36 2202
7377.17 2170
7377.98 2360
7378.79 2346
7379.60 2450
7380.42 2545
7381.23 2656
7382.04 2759
7382.85 2930
7383.66 3032
7384.47 3105
7385.28 3244
7386.09 3230
7386.90 3197
7387.71 3015
7388.53 2907
7389.34 2657
7390.15 2566
7390.96 2436
7391.77 2368
7392.58 2245
7393.39 2165
7394.21 2141
7395.02 2046
7395.83 2094
7396.64 2121
7397.45 2061
7398.27 2161
7399.08 2089
7399.89 2155
7400.70 2203
7401.51 2208
7402.33 2464
7403.14 2498
7403.95 2657
7404.76 2739
7405.57 2785
7406.39 2795
7407.20 2729
7408.01 2568
7408.82 2426
7409.64 2388
7410.45 2340
7411.26 2295
7412.07 2302
7412.89 2224
7413.70 2208
7414.51 2206
7415.32 2060
7416.14 2013
7416.95 2026
7417.76 1892
7418.58 2037
7419.39 1993
7420.20 1873
7421.02 1866
7421.83 1884
7422.64 1920
7423.45 1943
7424.27 1845
7425.08 1865
7425.89 1781
7426.71 1664
7427.52 1771
7428.33 1933
7429.15 1921
7429.96 1942
7430.78 1910
7431.59 1892
7432.40 1924
7433.22 1993
7434.03 1959
7434.84 1896
7435.66 1965
7436.47 1940
7437.29 1932
7438.10 1933
7438.91 1932
7439.73 1986
7440.54 1945
7441.36 1937
7442.17 1909
7442.99 1923
7443.80 1977
7444.61 1939
7445.43 1987
7446.24 1982
7447.06 2086
7447.87 2074
7448.69 1998
7449.50 2028
7450.32 2014
7451.13 2127
7451.95 2068
7452.76 2005
7453.58 1947
7454.39 2030
7455.21 1919
7456.02 1854
7456.84 1791
7457.65 1839
7458.47 1801
7459.28 1869
7460.10 1981
7460.91 1907
7461.73 1913
7462.54 1902
7463.36 1923
7464.17 1876
7464.99 1821
7465.80 1840
7466.62 1809
7467.44 1817
7468.25 1818
7469.07 1923
7469.88 1978
7470.70 2008
7471.51 1991
7472.33 2040
7473.15 2009
7473.96 2057
7474.78 1933
7475.59 1891
7476.41 2004
7477.23 1905
7478.04 1805
7478.86 1810
7479.67 1868
7480.49 1857
7481.31 1819
7482.12 1811
7482.94 1763
7483.76 1779
7484.57 1683
7485.39 1732
7486.21 1815
7487.02 1887
7487.84 1784
7488.66 1890
7489.47 1881
7490.29 1854
7491.11 1843
7491.92 1828
7492.74 1770
7493.56 1784
7494.38 1892
7495.19 1749
7496.01 1801
7496.83 1815
7497.64 1857
7498.46 1805
7499.28 1803
7500.10 1840
7500.91 1776
7501.73 1752
7502.55 1747
7503.37 1710
7504.18 1763
7505.00 1783
7505.82 1853
7506.64 1856
7507.46 1863
7508.27 1856
7509.09 1846
7509.91 1806
7510.73 1762
7511.55 1845
7512.36 1778
7513.18 1806
7514.00 1813
7514.82 1806
7515.64 1774
7516.45 1709
7517.27 1868
7518.09 1852
7518.91 1837
7519.73 1904
7520.55 1874
7521.37 1851
7522.18 1822
7523.00 1877
7523.82 1827
7524.64 1787
7525.46 1822
7526.28 1796
7527.10 1845
7527.92 1782
7528.74 1799
7529.55 1824
7530.37 1809
7531.19 1839
7532.01 1852
7532.83 1821
7533.65 1871
7534.47 1984
7535.29 1820
7536.11 1831
7536.93 1917
7537.75 1864
7538.57 1816
7539.39 1949
7540.21 1827
7541.03 1776
7541.84 1892
7542.66 1834
7543.48 1895
7544.30 1911
7545.12 1790
7545.94 1989
7546.76 1950
7547.58 1973
7548.40 2029
7549.22 2062
7550.04 1850
7550.86 1942
7551.68 2021
7552.51 2112
7553.33 2044
7554.15 2058
7554.97 2020
7555.79 2026
7556.61 2061
7557.43 2031
7558.25 2186
7559.07 2286
7559.89 2425
7560.71 2386
7561.53 2413
7562.35 2445
7563.17 2461
7563.99 2533
7564.81 2407
7565.64 2425
7566.46 2389
7567.28 2375
7568.10 2174
7568.92 2176
7569.74 2143
7570.56 2065
7571.38 2088
7572.21 2001
7573.03 1978
7573.85 2047
7574.67 2012
7575.49 1971
7576.31 2102
7577.13 2028
7577.96 1941
7578.78 2011
7579.60 2011
7580.42 1987
7581.24 1941
7582.07 1946
7582.89 1975
7583.71 2004
7584.53 2021
7585.35 2000
7586.18 1995
7587.00 2110
7587.82 2126
7588.64 2176
7589.46 2089
7590.29 2142
7591.11 2193
7591.93 2151
7592.75 2237
7593.58 2220
7594.40 2308
7595.22 2335
7596.04 2272
7596.87 2154
7597.69 2182
7598.51 2105
7599.34 2128
7600.16 2038
7600.98 2210
7601.80 2225
7602.63 2282
7603.45 2265
7604.27 2489
7605.10 2590
7605.92 2600
7606.74 2910
7607.57 2886
7608.39 2965
7609.21 2982
7610.04 2899
7610.86 2786
7611.68 2689
7612.51 2610
7613.33 2554
7614.15 2509
7614.98 2409
7615.80 2394
7616.62 2361
7617.45 2326
7618.27 2359
7619.10 2421
7619.92 2566
7620.74 2489
7621.57 2391
7622.39 2442
7623.22 2442
7624.04 2436
7624.86 2357
7625.69 2372
7626.51 2275
7627.34 2359
7628.16 2401
7628.99 2255
7629.81 2308
7630.64 2531
7631.46 2676
7632.28 2769
7633.11 3051
7633.93 3079
7634.76 3280
7635.58 3360
7636.41 3204
7637.23 3071
7638.06 3065
7638.88 2954
7639.71 2701
7640.53 2573
7641.36 2368
7642.18 2288
7643.01 2164
7643.83 2099
7644.66 2022
7645.48 1996
7646.31 2031
7647.14 1934
7647.96 1963
7648.79 1940
7649.61 1871
7650.44 1870
7651.26 1919
7652.09 1882
7652.91 1832
7653.74 1872
7654.57 1729
7655.39 1691
7656.22 1716
7657.04 1825
7657.87 1876
7658.70 1878
7659.52 1741
7660.35 1812
7661.17 1730
7662.00 1814
7662.83 1932
7663.65 1865
7664.48 1788
7665.31 1788
7666.13 1816
7666.96 1787
7667.79 1862
7668.61 1834
7669.44 1738
7670.27 1724
7671.09 1751
7671.92 1746
7672.75 1750
7673.57 1874
7674.40 1773
7675.23 1814
7676.05 1850
7676.88 1775
7677.71 1722
7678.53 1794
7679.36 1774
7680.19 1754
7681.02 1787
7681.84 1724
7682.67 1653
7683.50 1724
7684.33 1751
7685.15 1640
7685.98 1706
7686.81 1723
7687.64 1710
7688.46 1714
7689.29 1830
7690.12 1758
7690.95 1818
7691.77 1770
7692.60 1824
7693.43 1779
7694.26 1800
7695.09 1708
7695.91 1690
7696.74 1815
7697.57 1789
7698.40 1696
7699.23 1712
7700.06 1811
7700.88 1850
7701.71 1786
7702.54 1793
7703.37 1770
7704.20 1749
7705.03 1749
7705.85 1720
7706.68 1691
7707.51 1762
7708.34 1765
7709.17 1777
7710.00 1862
7710.83 1805
7711.66 1704
7712.48 1743
7713.31 1752
7714.14 1832
7714.97 1739
7715.80 1726
7716.63 1853
7717.46 1703
7718.29 1670
7719.12 1769
7719.95 1807
7720.78 1700
7721.61 1653
7722.44 1692
7723.27 1760
7724.09 1765
7724.92 1717
7725.75 1634
7726.58 1584
7727.41 1630
7728.24 1591
7729.07 1679
7729.90 1648
7730.73 1553
7731.56 1710
7732.39 1799
7733.22 1691
7734.05 1715
7734.88 1682
7735.71 1735
7736.54 1632
7737.37 1732
7738.20 1677
7739.03 1688
7739.86 1670
7740.70 1599
7741.53 1572
7742.36 1674
7743.19 1627
7744.02 1579
7744.85 1636
7745.68 1640
7746.51 1862
7747.34 1973
7748.17 2122
7749.00 2177
7749.83 2210
7750.66 2498
7751.50 2625
7752.33 2572
7753.16 2501
7753.99 2395
7754.82 2228
7755.65 2195
7756.48 2029
7757.31 1979
7758.15 1837
7758.98 1802
7759.81 1800
7760.64 1741
7761.47 1626
7762.30 1629
7763.13 1674
7763.97 1761
7764.80 1733
7765.63 1701
7766.46 1751
7767.29 1704
7768.13 1747
7768.96 1680
7769.79 1592
7770.62 1625
7771.45 1633
7772.29 1601
7773.12 1565
7773.95 1512
7774.78 1540
7775.62 1493
7776.45 1552
7777.28 1545
7778.11 1454
7778.95 1539
7779.78 1554
7780.61 1636
7781.44 1602
7782.28 1541
7783.11 1579
7783.94 1600
7784.77 1622
7785.61 1503
7786.44 1533
7787.27 1570
7788.11 1656
7788.94 1639
7789.77 1629
7790.61 1640
7791.44 1697
7792.27 1706
7793.10 1653
7793.94 1604
7794.77 1576
7795.60 1584
7796.44 1627
7797.27 1654
7798.11 1678
7798.94 1604
7799.77 1622
7800.61 1506
7801.44 1535
7802.27 1584
7803.11 1548
7803.94 1525
7804.78 1576
7805.61 1601
7806.44 1633
7807.28 1590
7808.11 1718
7808.95 1728
7809.78 1677
7810.61 1627
7811.45 1613
7812.28 1603
7813.12 1706
7813.95 1782
7814.79 1743
7815.62 1711
7816.45 1747
7817.29 1810
7818.12 1777
7818.96 1728
7819.79 1821
7820.63 1778
7821.46 1791
7822.30 1697
7823.13 1713
7823.97 1725
7824.80 1642
7825.64 1602
7826.47 1652
7827.31 1775
7828.14 1806
7828.98 1831
7829.81 1796
7830.65 1768
7831.48 1712
7832.32 1712
7833.15 1791
7833.99 1707
7834.83 1764
7835.66 1639
7836.50 1685
7837.33 1687
7838.17 1635
7839.00 1711
7839.84 1745
7840.68 1669
7841.51 1790
7842.35 1724
7843.18 1782
7844.02 1788
7844.86 1734
7845.69 1742
7846.53 1757
7847.36 1717
7848.20 1674
7849.04 1646
7849.87 1695
7850.71 1622
7851.55 1594
7852.38 1608
7853.22 1706
7854.05 1704
7854.89 1628
7855.73 1615
7856.56 1568
7857.40 1680
7858.24 1593
7859.08 1639
7859.91 1615
7860.75 1673
7861.59 1711
7862.42 1648
7863.26 1658
7864.10 1654
7864.93 1584
7865.77 1564
7866.61 1516
7867.45 1509
7868.28 1576
7869.12 1515
7869.96 1604
7870.80 1744
7871.63 1630
7872.47 1556
7873.31 1610
7874.15 1629
7874.98 1616
7875.82 1640
7876.66 1671
7877.50 1708
7878.33 1711
7879.17 1695
7880.01 1675
7880.85 1729
7881.69 1814
7882.52 1727
7883.36 1794
7884.20 1767
7885.04 1738
7885.88 1705
7886.71 1715
7887.55 1776
7888.39 1799
7889.23 1861
7890.07 1860
7890.91 1922
7891.75 1967
7892.58 1854
7893.42 1875
7894.26 1833
7895.10 1883
7895.94 1873
7896.78 1761
7897.62 1747
7898.46 1839
7899.29 1892
7900.13 1690
7900.97 1711
7901.81 1784
7902.65 1826
7903.49 1861
7904.33 1834
7905.17 1792
7906.01 1692
7906.85 1734
7907.69 1739
7908.53 1675
7909.37 1613
7910.21 1663
7911.04 1725
7911.88 1618
7912.72 1632
7913.56 1744
7914.40 1781
7915.24 1766
7916.08 1731
7916.92 1850
7917.76 1929
7918.60 1945
7919.44 1963
7920.28 1999
7921.12 2053
7921.96 2048
7922.80 2152
7923.64 2094
7924.48 2013
7925.32 1904
7926.16 1850
7927.01 1894
7927.85 1770
7928.69 1696
7929.53 1682
7930.37 1584
7931.21 1672
7932.05 1741
7932.89 1642
7933.73 1535
7934.57 1650
7935.41 1669
7936.25 1558
7937.09 1595
7937.93 1608
7938.78 1625
7939.62 1629
7940.46 1522
7941.30 1556
7942.14 1584
7942.98 1509
7943.82 1665
7944.66 1652
7945.51 1513
7946.35 1616
7947.19 1622
7948.03 1666
7948.87 1627
7949.71 1540
7950.56 1587
7951.40 1691
7952.24 1551
7953.08 1514
7953.92 1574
7954.76 1589
7955.61 1538
7956.45 1571
7957.29 1570
7958.13 1461
7958.97 1632
7959.82 1638
7960.66 1608
7961.50 1654
7962.34 1610
7963.19 1570
7964.03 1673
7964.87 1575
7965.71 1642
7966.56 1718
7967.40 1734
7968.24 1713
7969.08 1618
7969.93 1727
7970.77 1881
7971.61 1845
7972.45 1891
7973.30 1816
7974.14 1722
7974.98 1683
7975.83 1671
7976.67 1665
7977.51 1577
7978.36 1652
7979.20 1724
7980.04 1733
7980.89 1732
7981.73 1646
7982.57 1663
7983.42 1634
7984.26 1663
7985.10 1602
7985.95 1573
7986.79 1578
7987.63 1606
7988.48 1593
7989.32 1570
7990.16 1507
7991.01 1558
7991.85 1570
7992.70 1581
7993.54 1631
7994.38 1564
7995.23 1528
7996.07 1498
7996.92 1510
7997.76 1481
7998.60 1574
7999.45 1616
8000.29 1612
8001.14 1564
8001.98 1606
8002.83 1490
8003.67 1518
8004.52 1576
8005.36 1624
8006.20 1513
8007.05 1448
8007.89 1605
8008.74 1619
8009.58 1585
8010.43 1605
8011.27 1628
8012.12 1545
8012.96 1568
8013.81 1637
8014.65 1734
8015.50 1690
8016.34 1829
8017.19 1676
8018.03 1654
8018.88 1633
8019.72 1576
8020.57 1531
8021.42 1626
8022.26 1444
8023.11 1414
8023.95 1483
8024.80 1586
8025.64 1582
8026.49 1377
8027.33 1535
8028.18 1484
8029.03 1435
8029.87 1518
8030.72 1551
8031.56 1543
8032.41 1596
8033.26 1529
8034.10 1540
8034.95 1574
8035.79 1682
8036.64 1656
8037.49 1783
8038.33 1776
8039.18 1770
8040.03 1730
8040.87 1750
8041.72 1767
8042.57 1709
8043.41 1625
8044.26 1654
8045.11 1588
8045.95 1520
8046.80 1388
8047.65 1431
8048.49 1399
8049.34 1440
8050.19 1494
8051.03 1468
8051.88 1489
8052.73 1546
8053.58 1428
8054.42 1393
8055.27 1520
8056.12 1466
8056.96 1478
8057.81 1444
8058.66 1481
8059.51 1419
8060.35 1362
8061.20 1310
8062.05 1338
8062.90 1486
8063.74 1434
8064.59 1475
8065.44 1427
8066.29 1391
8067.14 1453
8067.98 1421
8068.83 1388
8069.68 1341
8070.53 1368
8071.38 1451
8072.22 1370
8073.07 1392
8073.92 1375
8074.77 1321
8075.62 1379
8076.46 1359
8077.31 1365
8078.16 1339
8079.01 1278
8079.86 1335
8080.71 1404
8081.56 1341
8082.40 1346
8083.25 1398
8084.10 1358
8084.95 1358
8085.80 1262
8086.65 1326
8087.50 1271
8088.35 1316
8089.19 1347
8090.04 1468
8090.89 1306
8091.74 1217
8092.59 1300
8093.44 1340
8094.29 1362
8095.14 1294
8095.99 1320
8096.84 1386
8097.69 1408
8098.54 1343
8099.39 1461
8100.24 1302
8101.09 1338
8101.94 1398
8102.79 1326
8103.63 1447
8104.48 1339
8105.33 1330
8106.18 1353
8107.03 1327
8107.88 1261
8108.73 1333
8109.58 1336
8110.43 1361
8111.28 1378
8112.14 1404
8112.99 1367
8113.84 1351
8114.69 1328
8115.54 1292
8116.39 1331
8117.24 1293
8118.09 1280
8118.94 1369
8119.79 1403
8120.64 1423
8121.49 1421
8122.34 1471
8123.19 1391
8124.04 1396
8124.89 1441
8125.74 1357
8126.60 1351
8127.45 1344
8128.30 1353
8129.15 1334
8130.00 1392
8130.85 1418
8131.70 1476
8132.55 1454
8133.40 1332
8134.26 1235
8135.11 1296
8135.96 1344
8136.81 1377
8137.66 1309
8138.51 1351
8139.37 1316
8140.22 1342
8141.07 1291
8141.92 1267
8142.77 1317
8143.62 1408
8144.48 1348
8145.33 1267
8146.18 1282
8147.03 1262
8147.88 1344
8148.74 1323
8149.59 1162
8150.44 1300
8151.29 1326
8152.15 1293
8153.00 1334
8153.85 1312
8154.70 1375
8155.56 1327
8156.41 1462
8157.26 1422
8158.11 1324
8158.97 1409
8159.82 1353
8160.67 1305
8161.52 1225
8162.38 1274
8163.23 1364
8164.08 1341
8164.94 1277
8165.79 1245
8166.64 1277
8167.49 1392
8168.35 1318
8169.20 1355
8170.05 1307
8170.91 1278
8171.76 1335
8172.61 1359
8173.47 1280
8174.32 1356
8175.17 1400
8176.03 1276
8176.88 1213
8177.74 1313
8178.59 1290
8179.44 1252
8180.30 1261
8181.15 1276
8182.00 1277
8182.86 1240
8183.71 1350
8184.57 1284
8185.42 1181
8186.27 1272
8187.13 1292
8187.98 1226
8188.84 1213
8189.69 1257
8190.55 1219
8191.40 1187
8192.25 1227
8193.11 1229
8193.96 1221
8194.82 1245
8195.67 1182
8196.53 1236
8197.38 1237
8198.24 1267
8199.09 1240
8199.95 1193
8200.80 1171
8201.66 1297
8202.51 1340
8203.37 1263
8204.22 1149
8205.08 1226
8205.93 1275
8206.79 1205
8207.64 1287
8208.50 1238
8209.35 1186
8210.21 1253
8211.06 1246
8211.92 1232
8212.77 1239
8213.63 1206
8214.48 1185
8215.34 1206
8216.20 1155
8217.05 1231
8217.91 1294
8218.76 1261
8219.62 1340
8220.48 1220
8221.33 1273
8222.19 1256
8223.04 1296
8223.90 1331
8224.76 1284
8225.61 1343
8226.47 1327
8227.32 1347
8228.18 1353
8229.04 1327
8229.89 1368
8230.75 1366
8231.61 1293
8232.46 1208
8233.32 1288
8234.18 1319
8235.03 1250
8235.89 1275
8236.75 1279
8237.60 1211
8238.46 1257
8239.32 1296
8240.17 1290
8241.03 1244
8241.89 1242
8242.74 1320
8243.60 1343
8244.46 1281
8245.32 1219
8246.17 1274
8247.03 1279
8247.89 1296
8248.74 1323
8249.60 1245
8250.46 1265
8251.32 1239
8252.17 1256
8253.03 1261
8253.89 1276
8254.75 1297
8255.60 1233
8256.46 1353
8257.32 1343
8258.18 1236
8259.04 1306
8259.89 1315
8260.75 1282
8261.61 1240
8262.47 1235
8263.33 1263
8264.18 1323
8265.04 1230
8265.90 1236
8266.76 1262
8267.62 1293
8268.48 1225
8269.33 1225
8270.19 1233
8271.05 1195
8271.91 1276
8272.77 1234
8273.63 1161
8274.49 1214
8275.34 1340
8276.20 1235
8277.06 1268
8277.92 1315
8278.78 1330
8279.64 1397
8280.50 1307
8281.36 1295
8282.22 1317
8283.08 1367
8283.93 1341
8284.79 1295
8285.65 1310
8286.51 1366
8287.37 1338
8288.23 1268
8289.09 1271
8289.95 1220
8290.81 1233
8291.67 1257
8292.53 1303
8293.39 1345
8294.25 1368
8295.11 1282
8295.97 1330
8296.83 1374
8297.69 1346
8298.55 1309
8299.41 1278
8300.27 1385
8301.13 1402
8301.99 1374
8302.85 1367
8303.71 1432
8304.57 1346
8305.43 1280
8306.29 1282
8307.15 1367
8308.01 1319
8308.87 1247
8309.73 1189
8310.59 1307
8311.45 1344
8312.31 1305
8313.17 1378
8314.03 1402
8314.90 1343
8315.76 1379
8316.62 1338
8317.48 1340
8318.34 1294
8319.20 1515
8320.06 1413
8320.92 1286
8321.78 1332
8322.64 1336
8323.51 1397
8324.37 1322
8325.23 1409
8326.09 1434
8326.95 1401
8327.81 1299
8328.67 1411
8329.54 1396
8330.40 1400
8331.26 1383
8332.12 1343
8332.98 1415
8333.84 1427
8334.71 1364
8335.57 1390
8336.43 1423
8337.29 1411
8338.15 1421
8339.02 1358
8339.88 1396
8340.74 1416
8341.60 1517
8342.46 1421
8343.33 1412
8344.19 1425
8345.05 1432
8345.91 1379
8346.78 1368
8347.64 1342
8348.50 1398
8349.36 1425
8350.23 1435
8351.09 1541
8351.95 1516
8352.81 1528
8353.68 1500
8354.54 1498
8355.40 1537
8356.27 1492
8357.13 1479
8357.99 1551
8358.86 1539
8359.72 1538
8360.58 1507
8361.44 1504
8362.31 1577
8363.17 1579
8364.03 1492
8364.90 1561
8365.76 1576
8366.63 1532
8367.49 1502
8368.35 1503
8369.22 1490
8370.08 1608
8370.94 1765
8371.81 1742
8372.67 1643
8373.53 1594
8374.40 1680
8375.26 1683
8376.13 1636
8376.99 1710
8377.85 1720
8378.72 1544
8379.58 1704
8380.45 1720
8381.31 1852
8382.18 1730
8383.04 1754
8383.90 1872
8384.77 1841
8385.63 1821
8386.50 1855
8387.36 1852
8388.23 1887
8389.09 1932
8389.96 1881
8390.82 2016
8391.69 2006
8392.55 1954
8393.42 1922
8394.28 1891
8395.15 1956
8396.01 1988
8396.88 1782
8397.74 1813
8398.61 1922
8399.47 1932
8400.34 1976
8401.20 2001
8402.07 2053
8402.93 1919
8403.80 2003
8404.66 1994
8405.53 2010
8406.39 2074
8407.26 2105
8408.12 2064
8408.99 2054
8409.86 2070
8410.72 2167
8411.59 2175
8412.45 2150
8413.32 2215
8414.19 2181
8415.05 2238
8415.92 2230
8416.78 2269
8417.65 2362
8418.52 2379
8419.38 2316
8420.25 2335
8421.11 2274
8421.98 2328
8422.85 2386
8423.71 2387
8424.58 2382
8425.45 2420
8426.31 2617
8427.18 2543
8428.05 2446
8428.91 2565
8429.78 2565
8430.65 2605
8431.51 2539
8432.38 2492
8433.25 2602
8434.11 2695
8434.98 2650
8435.85 2597
8436.72 2746
8437.58 2885
8438.45 2844
8439.32 2836
8440.18 3041
8441.05 3115
8441.92 3141
8442.79 3293
8443.65 3310
8444.52 3235
8445.39 3370
8446.26 3499
8447.12 3533
8447.99 3562
8448.86 3614
8449.73 3435
8450.60 3559
8451.46 3801
8452.33 3950
8453.20 3953
8454.07 4030
8454.94 4301
8455.80 4657
8456.67 5052
8457.54 5918
8458.41 6587
8459.28 7284
8460.14 7929
8461.01 8129
8461.88 8168
8462.75 7636
8463.62 6968
8464.49 6281
8465.36 5692
8466.22 5148
8467.09 4742
8467.96 4289
8468.83 4230
8469.70 4317
8470.57 4628
8471.44 4897
8472.31 5628
8473.17 6518
8474.04 6938
8474.91 6877
8475.78 6796
8476.65 6279
8477.52 5548
8478.39 5077
8479.26 4594
8480.13 4010
8481.00 3563
8481.87 3259
8482.74 3132
8483.61 2952
8484.48 2917
8485.34 2795
8486.21 2753
8487.08 2696
8487.95 2579
8488.82 2599
8489.69 2655
8490.56 2660
8491.43 2577
8492.30 2604
8493.17 2536
8494.04 2411
8494.91 2496
8495.78 2628
8496.65 2544
8497.52 2594
8498.39 2549
8499.26 2555
8500.13 2605
8501.01 2644
8501.88 2565
8502.75 2557
8503.62 2596
8504.49 2512
8505.36 2472
8506.23 2367
8507.10 2431
8507.97 2436
8508.84 2401
8509.71 2489
8510.58 2512
8511.45 2573
8512.32 2688
8513.20 2718
8514.07 2613
8514.94 2740
8515.81 2717
8516.68 2570
8517.55 2485
8518.42 2524
8519.29 2564
8520.17 2445
8521.04 2549
8521.91 2562
8522.78 2563
8523.65 2526
8524.52 2602
8525.39 2718
8526.27 2768
8527.14 2707
8528.01 2795
8528.88 2849
8529.75 2860
8530.63 2909
8531.50 3024
8532.37 3021
8533.24 2815
8534.11 2908
8534.99 2854
8535.86 2787
8536.73 2838
8537.60 2850
8538.47 2874
8539.35 2837
8540.22 2853
8541.09 2897
8541.96 2889
8542.84 2863
8543.71 2828
8544.58 2798
8545.46 2691
8546.33 2720
8547.20 2643
8548.07 2586
8548.95 2560
8549.82 2573
8550.69 2465
8551.57 2450
8552.44 2361
8553.31 2407
8554.18 2361
8555.06 2346
8555.93 2452
8556.80 2469
8557.68 2595
8558.55 2419
8559.42 2330
8560.30 2472
8561.17 2431
8562.04 2396
8562.92 2303
8563.79 2247
8564.67 2283
8565.54 2300
8566.41 2187
8567.29 2171
8568.16 2164
8569.03 2208
8569.91 2103
8570.78 2090
8571.66 2215
8572.53 2163
8573.40 2177
8574.28 2096
8575.15 2105
8576.03 2107
8576.90 2134
8577.78 2093
8578.65 2021
8579.52 1993
8580.40 1961
8581.27 1987
8582.15 2041
8583.02 2025
8583.90 1941
8584.77 2037
8585.65 2080
8586.52 2032
8587.40 1986
8588.27 2085
8589.15 2057
8590.02 1919
8590.90 2011
8591.77 1988
8592.65 2031
8593.52 1968
8594.40 1897
8595.27 1830
8596.15 1957
8597.02 1979
8597.90 1911
8598.77 1918
8599.65 1926
8600.52 2047
8601.40 2025
8602.28 2029
8603.15 2114
8604.03 2030
8604.90 2029
8605.78 2067
8606.65 2074
8607.53 1995
8608.41 2087
8609.28 2037
8610.16 2146
8611.03 2035
8611.91 2172
8612.79 2126
8613.66 2013
8614.54 2102
8615.41 2141
8616.29 2163
8617.17 2085
8618.04 2015
8618.92 1971
8619.80 2085
8620.67 2023
8621.55 2070
8622.43 2047
8623.30 1991
8624.18 2081
8625.06 2142
8625.93 2020
8626.81 2096
8627.69 2097
8628.56 2147
8629.44 2198
8630.32 2250
8631.20 2229
8632.07 2268
8632.95 2208
8633.83 2205
8634.70 2265
8635.58 2307
8636.46 2354
8637.34 2373
8638.21 2359
8639.09 2332
8639.97 2235
8640.85 2262
8641.72 2298
8642.60 2299
8643.48 2319
8644.36 2356
8645.23 2424
8646.11 2397
8646.99 2387
8647.87 2455
8648.75 2584
8649.62 2442
8650.50 2552
8651.38 2641
8652.26 2588
8653.14 2642
8654.01 2685
8654.89 2585
8655.77 2602
8656.65 2799
8657.53 2638
8658.41 2600
8659.29 2511
8660.16 2578
8661.04 2564
8661.92 2632
8662.80 2715
8663.68 2632
8664.56 2671
8665.44 2739
8666.31 2691
8667.19 2750
8668.07 2753
8668.95 2699
8669.83 2696
8670.71 2688
8671.59 2848
8672.47 2848
8673.35 2955
8674.23 3144
8675.11 3300
8675.99 3534
8676.86 3734
8677.74 3604
8678.62 3632
8679.50 3707
8680.38 3697
8681.26 3696
8682.14 3537
8683.02 3477
8683.90 3258
8684.78 3220
8685.66 3231
8686.54 3174
8687.42 3102
8688.30 2997
8689.18 3082
8690.06 3415
8690.94 3514
8691.82 3855
8692.70 4310
8693.58 4895
8694.46 5337
8695.34 5922
8696.22 6324
8697.10 6611
8697.98 6468
8698.86 6278
8699.74 5641
8700.62 5083
8701.51 4568
8702.39 4217
8703.27 3699
8704.15 3451
8705.03 3343
8705.91 3140
8706.79 2921
8707.67 2798
8708.55 2814
8709.43 2822
8710.31 2797
8711.20 2801
8712.08 2817
8712.96 2749
8713.84 2747
8714.72 2851
8715.60 2766
8716.48 2716
8717.36 2693
8718.25 2704
8719.13 2790
8720.01 2682
8720.89 2686
8721.77 2700
8722.65 2732
8723.54 2868
8724.42 2785
8725.30 2881
8726.18 2870
8727.06 2945
8727.95 2954
8728.83 2867
8729.71 2843
8730.59 2866
8731.47 2854
8732.36 2910
8733.24 2948
8734.12 2980
8735.00 2988
8735.89 3036
8736.77 3108
8737.65 3105
8738.53 3073
8739.42 3050
8740.30 3052
8741.18 3009
8742.06 2999
8742.95 3118
8743.83 3093
8744.71 3132
8745.59 3079
8746.48 3010
8747.36 2964
8748.24 2922
8749.13 3063
8750.01 3060
8750.89 3116
8751.78 3209
8752.66 3073
8753.54 3198
8754.43 3192
8755.31 3270
8756.19 3254
8757.08 3251
8757.96 3323
8758.84 3412
8759.73 3469
8760.61 3492
8761.49 3601
8762.38 3494
8763.26 3601
8764.15 3686
8765.03 3712
8765.91 3614
8766.80 3782
8767.68 3965
8768.57 4105
8769.45 4061
8770.33 4327
8771.22 4165
8772.10 4166
8772.99 4279
8773.87 4129
8774.75 3910
8775.64 4053
8776.52 4145
8777.41 3957
8778.29 3964
8779.18 3970
8780.06 4214
8780.95 4618
8781.83 5352
8782.72 6146
8783.60 7219
8784.49 8348
8785.37 9222
8786.26 10015
8787.14 10043
8788.03 9445
8788.91 8878
8789.80 7848
8790.68 6868
8791.57 6253
8792.45 5262
8793.34 4489
8794.22 4280
8795.11 3883
8795.99 3699
8796.88 3503
8797.76 3400
8798.65 3465
8799.53 3462
8800.42 3667
8801.31 3604
8802.19 3636
8803.08 3586
8803.96 3551
8804.85 3510
8805.74 3267
8806.62 3171
8807.51 3043
8808.39 2974
8809.28 2811
8810.17 2744
8811.05 2735
8811.94 2615
8812.82 2671
8813.71 2758
8814.60 2933
8815.48 2931
8816.37 2971
8817.26 2926
8818.14 2802
8819.03 2726
8819.92 2608
8820.80 2591
8821.69 2652
8822.58 2637
8823.46 2622
8824.35 2647
8825.24 2675
8826.12 2592
8827.01 2519
8827.90 2712
8828.78 2641
8829.67 2629
8830.56 2565
8831.45 2506
8832.33 2537
8833.22 2408
8834.11 2420
8835.00 2384
8835.88 2380
8836.77 2393
8837.66 2306
8838.55 2254
8839.43 2381
8840.32 2442
8841.21 2356
8842.10 2495
8842.98 2496
8843.87 2492
8844.76 2538
8845.65 2557
8846.54 2480
8847.42 2573
8848.31 2679
8849.20 2647
8850.09 2640
8850.98 2518
8851.86 2565
8852.75 2557
8853.64 2555
8854.53 2578
8855.42 2545
8856.31 2566
8857.19 2600
8858.08 2585
8858.97 2573
8859.86 2570
8860.75 2637
8861.64 2599
8862.53 2567
8863.42 2527
8864.30 2518
8865.19 2492
8866.08 2465
8866.97 2437
8867.86 2471
8868.75 2399
8869.64 2368
8870.53 2338
8871.42 2306
8872.31 2273
8873.20 2262
8874.08 2155
8874.97 2197
8875.86 2249
8876.75 2138
8877.64 2124
8878.53 2089
8879.42 2103
8880.31 2074
8881.20 1989
8882.09 2037
8882.98 2024
8883.87 2030
8884.76 1956
8885.65 1980
8886.54 2039
8887.43 1928
8888.32 1978
8889.21 1929
8890.10 1856
8890.99 1865
8891.88 1844
8892.77 1822
8893.66 1822
8894.55 1861
8895.44 1754
8896.33 1914
8897.22 1795
8898.11 1828
8899.00 1802
8899.90 1864
8900.79 1831
8901.68 1855
8902.57 1808
8903.46 1750
8904.35 1738
8905.24 1686
8906.13 1685
8907.02 1623
8907.91 1724
8908.80 1661
8909.70 1712
8910.59 1600
8911.48 1614
8912.37 1643
8913.26 1633
8914.15 1709
8915.04 1675
8915.93 1561
8916.83 1623
8917.72 1586
8918.61 1544
8919.50 1587
8920.39 1629
8921.28 1623
8922.18 1533
8923.07 1499
8923.96 1379
8924.85 1499
8925.74 1531
8926.64 1595
8927.53 1566
8928.42 1568
8929.31 1574
8930.20 1599
8931.10 1682
8931.99 1581
8932.88 1684
8933.77 1650
8934.67 1651
8935.56 1536
8936.45 1547
8937.34 1534
8938.24 1535
8939.13 1486
8940.02 1524
8940.91 1467
8941.81 1510
8942.70 1474
8943.59 1405
8944.49 1396
8945.38 1365
8946.27 1444
8947.16 1502
8948.06 1377
8948.95 1489
8949.84 1418
8950.74 1372
8951.63 1333
8952.52 1343
8953.42 1348
8954.31 1429
8955.20 1347
8956.10 1372
8956.99 1399
8957.88 1399
8958.78 1381
8959.67 1307
8960.56 1335
8961.46 1288
8962.35 1319
8963.25 1280
8964.14 1284
8965.03 1389
8965.93 1329
8966.82 1366
8967.72 1287
8968.61 1240
8969.50 1321
8970.40 1313
8971.29 1307
8972.19 1333
8973.08 1343
8973.98 1288
8974.87 1383
8975.76 1299
8976.66 1256
8977.55 1305
8978.45 1251
8979.34 1352
8980.24 1364
8981.13 1312
8982.03 1290
8982.92 1219
8983.82 1254
8984.71 1184
8985.61 1261
8986.50 1236
8987.40 1274
8988.29 1264
8989.19 1258
8990.08 1243
8990.98 1192
8991.87 1248
8992.77 1228
8993.66 1214
8994.56 1232
8995.45 1225
8996.35 1206
8997.24 1219
8998.14 1229
8999.04 1190
8999.93 1177
9000.83 1194
9001.72 1215
9002.62 1163
9003.51 1200
9004.41 1255
9005.31 1177
9006.20 1216
9007.10 1194
9007.99 1234
9008.89 1287
9009.79 1246
9010.68 1185
9011.58 1228
9012.48 1221
9013.37 1149
9014.27 1109
9015.16 1097
9016.06 1169
9016.96 1184
9017.85 1153
9018.75 1133
9019.65 1207
9020.54 1213
9021.44 1147
9022.34 1131
9023.23 1062
9024.13 1128
9025.03 1175
9025.93 1117
9026.82 1167
9027.72 1093
9028.62 1176
9029.51 1151
9030.41 1059
9031.31 1206
9032.21 1097
9033.10 1088
9034.00 1150
9034.90 1107
9035.79 1108
9036.69 1158
9037.59 1159
9038.49 1157
9039.38 1131
9040.28 1106
9041.18 1138
9042.08 1097
9042.98 1101
9043.87 1054
9044.77 1053
9045.67 1145
9046.57 1143
9047.47 1097
9048.36 1110
9049.26 1157
9050.16 1121
9051.06 1104
9051.96 1179
9052.85 1241
9053.75 1123
9054.65 1186
9055.55 1145
9056.45 1143
9057.35 1188
9058.25 1117
9059.14 1107
9060.04 1039
9060.94 1152
9061.84 1159
9062.74 1111
9063.64 1127
9064.54 1200
9065.44 1202
9066.33 1191
9067.23 1195
9068.13 1213
9069.03 1256
9069.93 1221
9070.83 1206
9071.73 1177
9072.63 1174
9073.53 1145
9074.43 1139
9075.33 1129
9076.23 1134
9077.13 1230
9078.03 1201
9078.92 1168
9079.82 1197
9080.72 1067
9081.62 1095
9082.52 1124
9083.42 1070
9084.32 1149
9085.22 1197
9086.12 1156
9087.02 1090
9087.92 1112
9088.82 1130
9089.72 1133
9090.62 1124
9091.52 1080
9092.42 1110
9093.32 1113
9094.22 1130
9095.12 1186
9096.03 1097
9096.93 1095
9097.83 1117
9098.73 1150
9099.63 1126
9100.53 1058
9101.43 1130
9102.33 1118
9103.23 1081
9104.13 1102
9105.03 1088
9105.93 1038
9106.83 1106
9107.74 1078
9108.64 1112
9109.54 1090
9110.44 1083
9111.34 1133
9112.24 1129
9113.14 1083
9114.04 1027
9114.94 1039
9115.85 1126
9116.75 1028
9117.65 1067
9118.55 1024
9119.45 1040
9120.35 1054
9121.26 1023
9122.16 1061
9123.06 1123
9123.96 1125
9124.86 1076
9125.77 1003
9126.67 1128
9127.57 1062
9128.47 1073
9129.37 1080
9130.28 1036
9131.18 1054
9132.08 1107
9132.98 1089
9133.88 1079
9134.79 1016
9135.69 1082
9136.59 1084
9137.49 1075
9138.40 1101
9139.30 1133
9140.20 1081
9141.10 988
9142.01 1064
9142.91 1109
9143.81 1078
9144.72 1042
9145.62 1064
9146.52 1109
9147.42 1046
9148.33 1159
9149.23 1081
9150.13 1056
9151.04 1076
9151.94 1042
9152.84 1087
9153.75 1068
9154.65 1126
9155.55 1169
9156.46 1045
9157.36 1026
9158.26 1039
9159.17 1039
9160.07 1117
9160.97 1067
9161.88 1028
9162.78 1031
9163.69 1084
9164.59 1062
9165.49 1053
9166.40 1055
9167.30 1075
9168.21 1110
9169.11 1070
9170.01 1013
9170.92 1006
9171.82 980
9172.73 1087
9173.63 1046
9174.53 998
9175.44 980
9176.34 1035
9177.25 1032
9178.15 1030
9179.06 1108
9179.96 1074
9180.87 1149
9181.77 1140
9182.68 1085
9183.58 1040
9184.49 1049
9185.39 1084
9186.30 1088
9187.20 1066
9188.11 1091
9189.01 1042
9189.92 1087
9190.82 1034
9191.73 1011
9192.63 1067
9193.54 1088
9194.44 1078
9195.35 1069
9196.25 1104
9197.16 1124
9198.06 1135
9198.97 1127
9199.87 1123
9200.78 1161
9201.69 1215
9202.59 1113
9203.50 1119
9204.40 1200
9205.31 1146
9206.21 1170
9207.12 1105
9208.03 1094
9208.93 1088
9209.84 1121
9210.74 1108
9211.65 1052
9212.56 1118
9213.46 1081
9214.37 1085
9215.28 1085
9216.18 1059
9217.09 1182
9218.00 1145
9218.90 1081
9219.81 1101
9220.72 1084
9221.62 1119
9222.53 1081
9223.44 1057
9224.34 1145
9225.25 1078
9226.16 1060
9227.06 1108
9227.97 1048
9228.88 1063
9229.78 1051
9230.69 1086
9231.60 1055
9232.51 1023
9233.41 1045
9234.32 1013
9235.23 1053
9236.13 1048
9237.04 995
9237.95 1014
9238.86 1044
9239.76 1097
9240.67 1054
9241.58 1091
9242.49 1124
9243.39 1093
9244.30 1078
9245.21 1071
9246.12 1051
9247.03 1017
9247.93 985
9248.84 989
9249.75 1014
9250.66 1097
9251.57 1088
9252.47 1005
9253.38 1012
9254.29 1023
9255.20 1011
9256.11 1040
9257.02 1039
9257.92 1036
9258.83 1056
9259.74 1102
9260.65 1103
9261.56 1094
9262.47 1013
9263.38 1041
9264.28 989
9265.19 1050
9266.10 1026
9267.01 1095
9267.92 1074
9268.83 1033
9269.74 1161
9270.65 1061
9271.56 1002
9272.47 1040
9273.37 1035
9274.28 1121
9275.19 1062
9276.10 1063
9277.01 1051
9277.92 1041
9278.83 1065
9279.74 1029
9280.65 1085
9281.56 1079
9282.47 1145
9283.38 1099
9284.29 1074
9285.20 1103
9286.11 1117
9287.02 1110
9287.93 1128
9288.84 1076
9289.75 1068
9290.66 1007
9291.57 1115
9292.48 1048
9293.39 1029
9294.30 1018
9295.21 1021
9296.12 1041
9297.03 1087
9297.94 1050
9298.85 1146
9299.76 1146
9300.67 1132
9301.58 1097
9302.49 1168
9303.40 1153
9304.31 1091
9305.23 1209
9306.14 1124
9307.05 1092
9307.96 1188
9308.87 1121
9309.78 1093
9310.69 1198
9311.60 1116
9312.51 1093
9313.42 1160
9314.34 1182
9315.25 1126
9316.16 1077
9317.07 1116
9317.98 1086
9318.89 1134
9319.80 1106
9320.72 1071
9321.63 1055
9322.54 1104
9323.45 1119
9324.36 1047
9325.27 1028
9326.19 1123
9327.10 1137
9328.01 1098
9328.92 1025
9329.83 1046
9330.74 1156
9331.66 1117
9332.57 1101
9333.48 1047
9334.39 1055
9335.31 1053
9336.22 1013
9337.13 1013
9338.04 1064
9338.96 1046
9339.87 1034
9340.78 1109
9341.69 1112
9342.61 1088
9343.52 1057
9344.43 1058
9345.34 1041
9346.26 1076
9347.17 1109
9348.08 1138
9348.99 1086
9349.91 1087
9350.82 1127
9351.73 1093
9352.65 1098
9353.56 1072
9354.47 1093
9355.39 1082
9356.30 1094
9357.21 1119
9358.13 1029
9359.04 1029
9359.95 1075
9360.87 1098
9361.78 1074
9362.69 1010
9363.61 1030
9364.52 1078
9365.43 1090
9366.35 1121
9367.26 1092
9368.18 1141
9369.09 1147
9370.00 1178
9370.92 1030
9371.83 999
9372.75 1102
9373.66 1187
9374.57 1155
9375.49 1134
9376.40 1139
9377.32 1114
9378.23 1118
9379.15 1068
9380.06 1046
9380.97 1119
9381.89 1154
9382.80 1134
9383.72 1091
9384.63 1115
9385.55 1099
9386.46 1236
9387.38 1239
9388.29 1223
9389.21 1185
9390.12 1139
9391.04 1188
9391.95 1187
9392.87 1201
9393.78 1239
9394.70 1172
9395.61 1220
9396.53 1286
9397.44 1257
9398.36 1188
9399.27 1249
9400.19 1240
9401.10 1312
9402.02 1267
9402.94 1244
9403.85 1161
9404.77 1163
9405.68 1121
9406.60 1167
9407.51 1201
9408.43 1131
9409.35 1211
9410.26 1248
9411.18 1217
9412.09 1174
9413.01 1208
9413.93 1196
9414.84 1129
9415.76 1158
9416.67 1171
9417.59 1237
9418.51 1111
9419.42 1115
9420.34 1135
9421.26 1195
9422.17 1149
9423.09 1165
9424.01 1247
9424.92 1171
9425.84 1141
9426.76 1189
9427.67 1151
9428.59 1137
9429.51 1120
9430.42 1133
9431.34 1142
9432.26 1172
9433.17 1174
9434.09 1169
9435.01 1193
9435.93 1188
9436.84 1183
9437.76 1197
9438.68 1257
9439.59 1231
9440.51 1303
9441.43 1278
9442.35 1277
9443.26 1305
9444.18 1318
9445.10 1327
9446.02 1319
9446.93 1325
9447.85 1312
9448.77 1307
9449.69 1375
9450.61 1301
9451.52 1282
9452.44 1323
9453.36 1360
9454.28 1559
9455.20 1665
9456.11 1748
9457.03 1790
9457.95 1838
9458.87 1860
9459.79 1862
9460.71 1740
9461.62 1598
9462.54 1508
9463.46 1440
9464.38 1367
9465.30 1312
9466.22 1244
9467.14 1206
9468.05 1210
9468.97 1190
9469.89 1234
9470.81 1171
9471.73 1178
9472.65 1249
9473.57 1117
9474.49 1205
9475.41 1147
9476.32 1179
9477.24 1118
9478.16 1173
9479.08 1194
9480.00 1173
9480.92 1197
9481.84 1171
9482.76 1241
9483.68 1278
9484.60 1225
9485.52 1313
9486.44 1385
9487.36 1382
9488.28 1287
9489.20 1303
9490.12 1258
9491.04 1295
9491.96 1205
9492.88 1159
9493.80 1143
9494.72 1173
9495.64 1108
9496.56 1134
9497.48 1139
9498.40 1123
9499.32 1122
9500.24 1154
9501.16 1142
9502.08 1147
9503.00 1190
9503.92 1109
9504.84 1140
9505.76 1102
9506.68 1181
9507.60 1222
9508.52 1157
9509.44 1125
9510.36 1218
9511.28 1131
9512.21 1154
9513.13 1093
9514.05 1133
9514.97 1152
9515.89 1103
9516.81 1174
9517.73 1140
9518.65 1216
9519.57 1173
9520.50 1116
9521.42 1180
9522.34 1145
9523.26 1230
9524.18 1173
9525.10 1137
9526.02 1207
9526.95 1232
9527.87 1185
9528.79 1171
9529.71 1218
9530.63 1133
9531.55 1222
9532.48 1206
9533.40 1199
9534.32 1203
9535.24 1211
9536.16 1196
9537.09 1253
9538.01 1209
9538.93 1196
9539.85 1227
9540.77 1172
9541.70 1178
9542.62 1168
9543.54 1152
9544.46 1165
9545.39 1117
9546.31 1166
9547.23 1171
9548.15 1158
9549.08 1138
9550.00 1191
9550.92 1130
9551.85 1140
9552.77 1194
9553.69 1137
9554.61 1125
9555.54 1146
9556.46 1152
9557.38 1228
9558.31 1105
9559.23 1185
9560.15 1160
9561.08 1194
9562.00 1156
9562.92 1123
9563.85 1193
9564.77 1150
9565.69 1166
9566.62 1177
9567.54 1233
9568.46 1193
9569.39 1160
9570.31 1197
9571.23 1165
9572.16 1179
9573.08 1170
9574.01 1212
9574.93 1129
9575.85 1152
9576.78 1113
9577.70 1171
9578.63 1189
9579.55 1115
9580.47 1189
9581.40 1214
9582.32 1157
9583.25 1096
9584.17 1105
9585.10 1166
9586.02 1236
9586.94 1155
9587.87 1187
9588.79 1200
9589.72 1185
9590.64 1169
9591.57 1258
9592.49 1238
9593.42 1188
9594.34 1275
9595.27 1255
9596.19 1205
9597.12 1152
9598.04 1251
9598.97 1184
9599.89 1160
9600.82 1184
9601.74 1215
9602.67 1278
9603.59 1294
9604.52 1294
9605.44 1318
9606.37 1346
9607.29 1326
9608.22 1324
9609.15 1333
9610.07 1305
9611.00 1310
9611.92 1285
9612.85 1324
9613.77 1337
9614.70 1400
9615.63 1440
9616.55 1292
9617.48 1291
9618.40 1301
9619.33 1307
9620.26 1275
9621.18 1329
9622.11 1356
9623.03 1341
9623.96 1310
9624.89 1401
9625.81 1499
9626.74 1412
9627.67 1380
9628.59 1366
9629.52 1414
9630.45 1452
9631.37 1474
9632.30 1385
9633.23 1499
9634.15 1546
9635.08 1604
9636.01 1545
9636.93 1530
9637.86 1472
9638.79 1459
9639.71 1572
9640.64 1570
9641.57 1473
9642.50 1491
9643.42 1508
9644.35 1512
9645.28 1509
9646.21 1583
9647.13 1572
9648.06 1539
9648.99 1549
9649.92 1627
9650.84 1672
9651.77 1758
9652.70 1675
9653.63 1759
9654.55 1885
9655.48 1767
9656.41 1732
9657.34 1795
9658.26 1687
9659.19 1666
9660.12 1709
9661.05 1679
9661.98 1697
9662.91 1697
9663.83 1771
9664.76 1753
9665.69 1779
9666.62 1763
9667.55 1699
9668.48 1780
9669.40 1842
9670.33 1891
9671.26 1957
9672.19 1886
9673.12 1895
9674.05 1937
9674.98 1817
9675.90 1840
9676.83 1931
9677.76 1982
9678.69 1973
9679.62 1886
9680.55 1882
9681.48 1957
9682.41 1939
9683.34 1903
9684.27 1994
9685.19 1985
9686.12 1943
9687.05 1998
9687.98 1950
9688.91 1964
9689.84 2083
9690.77 1982
9691.70 1933
9692.63 1957
9693.56 2029
9694.49 2111
9695.42 2077
9696.35 2187
9697.28 2153
9698.21 2241
9699.14 2373
9700.07 2514
9701.00 2632
9701.93 2774
9702.86 2927
9703.79 2961
9704.72 2947
9705.65 2857
9706.58 2755
9707.51 2671
9708.44 2393
9709.37 2288
9710.30 2258
9711.23 2179
9712.16 2117
9713.09 2099
9714.02 2014
9714.95 2011
9715.88 2133
9716.82 2174
9717.75 2214
9718.68 2272
9719.61 2262
9720.54 2225
9721.47 2111
9722.40 2117
9723.33 2068
9724.26 1967
9725.19 1863
9726.13 1805
9727.06 1942
9727.99 1851
9728.92 1882
9729.85 1852
9730.78 1863
9731.71 1886
9732.64 1896
9733.58 1908
9734.51 1930
9735.44 1953
9736.37 1900
9737.30 1916
9738.23 1912
9739.17 1919
9740.10 1874
9741.03 1779
9741.96 1804
9742.89 1819
9743.83 1774
9744.76 1764
9745.69 1762
9746.62 1775
9747.55 1773
9748.49 1735
9749.42 1644
9750.35 1651
9751.28 1664
9752.22 1680
9753.15 1710
9754.08 1648
9755.01 1684
9755.95 1659
9756.88 1729
9757.81 1609
9758.75 1698
9759.68 1649
9760.61 1636
9761.54 1663
9762.48 1657
9763.41 1680
9764.34 1616
9765.28 1751
9766.21 1632
9767.14 1628
9768.08 1633
9769.01 1685
9769.94 1669
9770.88 1626
9771.81 1622
9772.74 1646
9773.68 1629
9774.61 1681
9775.54 1660
9776.48 1590
9777.41 1661
9778.34 1652
9779.28 1632
9780.21 1701
9781.14 1686
9782.08 1696
9783.01 1732
9783.95 1819
9784.88 1729
9785.81 1817
9786.75 1836
9787.68 1832
9788.62 1852
9789.55 1805
9790.49 1785
9791.42 1687
9792.35 1640
9793.29 1690
9794.22 1666
9795.16 1624
9796.09 1583
9797.03 1637
9797.96 1595
9798.90 1602
9799.83 1632
9800.77 1642
9801.70 1727
9802.64 1710
9803.57 1720
9804.51 1650
9805.44 1717
9806.38 1627
9807.31 1569
9808.25 1557
9809.18 1519
9810.12 1470
9811.05 1518
9811.99 1470
9812.92 1405
9813.86 1454
9814.79 1336
9815.73 1289
9816.66 1363
9817.60 1370
9818.54 1384
9819.47 1310
9820.41 1310
9821.34 1294
9822.28 1342
9823.21 1325
9824.15 1321
9825.09 1256
9826.02 1254
9826.96 1316
9827.89 1240
9828.83 1260
9829.77 1258
9830.70 1273
9831.64 1295
9832.57 1347
9833.51 1293
9834.45 1259
9835.38 1274
9836.32 1272
9837.26 1244
9838.19 1298
9839.13 1346
9840.07 1313
9841.00 1299
9841.94 1245
9842.88 1342
9843.81 1228
9844.75 1264
9845.69 1297
9846.62 1300
9847.56 1278
9848.50 1276
9849.44 1287
9850.37 1310
9851.31 1350
9852.25 1303
9853.18 1369
9854.12 1278
9855.06 1289
9856.00 1248
9856.93 1303
9857.87 1253
9858.81 1308
9859.75 1362
9860.68 1274
9861.62 1241
9862.56 1255
9863.50 1281
9864.44 1235
9865.37 1280
9866.31 1235
9867.25 1241
9868.19 1144
9869.13 1144
9870.06 1149
9871.00 1188
9871.94 1208
9872.88 1216
9873.82 1168
9874.75 1095
9875.69 1203
9876.63 1201
9877.57 1192
9878.51 1150
9879.45 1174
9880.39 1166
9881.32 1177
9882.26 1236
9883.20 1150
9884.14 1228
9885.08 1225
9886.02 1206
9886.96 1201
9887.90 1187
9888.83 1122
9889.77 1180
9890.71 1232
9891.65 1191
9892.59 1122
9893.53 1158
9894.47 1168
9895.41 1158
9896.35 1130
9897.29 1162
9898.23 1146
9899.17 1112
9900.11 1134
9901.05 1200
9901.99 1137
9902.92 1104
9903.86 1071
9904.80 1141
9905.74 1187
9906.68 1184
9907.62 1146
9908.56 1110
9909.50 1094
9910.44 1170
9911.38 1118
9912.32 1168
9913.26 1219
9914.20 1280
9915.14 1304
9916.08 1357
9917.02 1422
9917.97 1387
9918.91 1351
9919.85 1279
9920.79 1297
9921.73 1256
9922.67 1172
9923.61 1206
9924.55 1160
9925.49 1138
9926.43 1216
9927.37 1251
9928.31 1287
9929.25 1298
9930.19 1377
9931.13 1383
9932.08 1375
9933.02 1328
9933.96 1244
9934.90 1272
9935.84 1179
9936.78 1176
9937.72 1161
9938.66 1102
9939.61 1041
9940.55 1001
9941.49 1025
9942.43 1026
9943.37 1064
9944.31 1115
9945.26 1013
9946.20 986
9947.14 1017
9948.08 1064
9949.02 1085
9949.96 1052
9950.91 966
9951.85 1001
9952.79 994
9953.73 1053
9954.67 1047
9955.62 1038
9956.56 1042
9957.50 1076
9958.44 1075
9959.39 1022
9960.33 1044
9961.27 1054
9962.21 1046
9963.16 1037
9964.10 1069
9965.04 1047
9965.98 1091
9966.93 989
9967.87 1015
9968.81 1014
9969.75 1096
9970.70 975
9971.64 980
9972.58 988
9973.53 994
9974.47 1010
9975.41 1034
9976.36 974
9977.30 959
9978.24 967
9979.18 930
9980.13 921
9981.07 943
9982.01 968
9982.96 966
9983.90 974
9984.85 894
9985.79 988
9986.73 971
9987.68 897
9988.62 909
9989.56 863
9990.51 948
9991.45 944
9992.40 950
9993.34 925
9994.28 881
9995.23 937
9996.17 905
9997.12 891
9998.06 946
9999.00 919
9999.95 987
10000.89 1040
10001.84 930
10002.78 927
10003.73 932
10004.67 947
10005.61 919
10006.56 863
10007.50 916
10008.45 982
10009.39 983
10010.34 908
10011.28 969
10012.23 954
10013.17 1002
10014.12 983
10015.06 903
10016.01 959
10016.95 973
10017.90 975
10018.84 974
10019.79 940
10020.73 927
10021.68 937
10022.62 961
10023.57 939
10024.51 904
10025.46 954
10026.41 932
10027.35 988
10028.30 961
10029.24 918
10030.19 922
10031.13 980
10032.08 874
10033.03 934
10033.97 957
10034.92 970
10035.86 981
10036.81 925
10037.76 936
10038.70 955
10039.65 958
10040.59 953
10041.54 982
10042.49 960
10043.43 896
10044.38 903
10045.33 945
10046.27 949
10047.22 938
10048.16 895
10049.11 920
10050.06 945
10051.00 956
10051.95 909
10052.90 869
10053.84 924
10054.79 953
10055.74 946
10056.69 944
10057.63 890
10058.58 925
10059.53 870
10060.47 849
10061.42 866
10062.37 893
10063.32 961
10064.26 932
10065.21 870
10066.16 862
10067.10 917
10068.05 933
10069.00 880
10069.95 868
10070.89 904
10071.84 894
10072.79 923
10073.74 888
10074.69 878
10075.63 882
10076.58 844
10077.53 892
10078.48 878
10079.43 876
10080.37 912
10081.32 883
10082.27 910
10083.22 849
10084.17 863
10085.11 928
10086.06 854
10087.01 839
10087.96 839
10088.91 856
10089.86 852
10090.81 837
10091.75 860
10092.70 885
10093.65 889
10094.60 844
10095.55 863
10096.50 843
10097.45 843
10098.40 825
10099.34 867
10100.29 825
10101.24 874
10102.19 875
10103.14 931
10104.09 827
10105.04 853
10105.99 874
10106.94 802
10107.89 814
10108.84 832
10109.79 860
10110.73 859
10111.68 973
10112.63 917
10113.58 865
10114.53 866
10115.48 870
10116.43 830
10117.38 793
10118.33 856
10119.28 852
10120.23 859
10121.18 865
10122.13 845
10123.08 894
10124.03 869
10124.98 851
10125.93 890
10126.88 881
10127.83 919
10128.78 863
10129.73 812
10130.68 795
10131.64 891
10132.59 845
10133.54 869
10134.49 871
10135.44 878
10136.39 864
10137.34 858
10138.29 839
10139.24 866
10140.19 833
10141.14 852
10142.09 870
10143.04 862
10144.00 827
10144.95 884
10145.90 876
10146.85 853
10147.80 857
10148.75 874
10149.70 885
10150.65 870
10151.61 925
10152.56 932
10153.51 916
10154.46 879
10155.41 902
10156.36 870
10157.31 876
10158.27 892
10159.22 879
10160.17 825
10161.12 839
10162.07 855
10163.03 898
10163.98 893
10164.93 893
10165.88 861
10166.83 858
10167.79 860
10168.74 885
10169.69 899
10170.64 851
10171.60 914
10172.55 931
10173.50 901
10174.45 900
10175.41 868
10176.36 946
10177.31 868
10178.26 904
10179.22 935
10180.17 889
10181.12 888
10182.07 962
10183.03 911
10183.98 981
10184.93 969
10185.89 901
10186.84 994
10187.79 921
10188.75 979
10189.70 975
10190.65 938
10191.60 994
10192.56 987
10193.51 950
10194.47 914
10195.42 942
10196.37 978
10197.33 986
10198.28 988
10199.23 991
10200.19 1013
10201.14 1045
10202.09 947
10203.05 905
10204.00 951
10204.96 1002
10205.91 967
10206.86 920
10207.82 951
10208.77 1044
10209.73 1025
10210.68 988
10211.63 1133
10212.59 1079
10213.54 1040
10214.50 1036
10215.45 986
10216.41 989
10217.36 941
10218.32 916
10219.27 973
10220.22 947
10221.18 950
10222.13 911
10223.09 926
10224.04 939
10225.00 1012
10225.95 983
10226.91 977
10227.86 948
10228.82 993
10229.77 940
10230.73 967
10231.68 944
10232.64 929
10233.59 912
10234.55 1048
10235.50 988
10236.46 1017
10237.42 1058
10238.37 1074
10239.33 1105
10240.28 1122
10241.24 1111
10242.19 1098
10243.15 1093
10244.10 978
10245.06 1023
10246.02 1051
10246.97 1030
10247.93 962
10248.88 913
10249.84 933
10250.80 983
10251.75 969
10252.71 899
10253.66 886
10254.62 961
10255.58 909
10256.53 918
10257.49 882
10258.45 907
10259.40 802
10260.36 876
10261.32 924
10262.27 904
10263.23 933
10264.19 864
10265.14 916
10266.10 921
10267.06 916
10268.01 865
10268.97 840
10269.93 840
10270.88 888
10271.84 807
10272.80 878
10273.76 914
10274.71 930
10275.67 867
10276.63 961
10277.58 874
10278.54 880
10279.50 902
10280.46 851
10281.41 866
10282.37 886
10283.33 872
10284.29 904
10285.24 866
10286.20 805
10287.16 875
10288.12 817
10289.08 804
10290.03 827
10290.99 817
10291.95 833
10292.91 823
10293.87 824
10294.82 838
10295.78 830
10296.74 851
10297.70 876
10298.66 858
10299.61 867
10300.57 886
10301.53 826
10302.49 818
10303.45 804
10304.41 830
10305.37 877
10306.32 832
10307.28 804
10308.24 851
10309.20 903
10310.16 924
10311.12 888
10312.08 800
10313.04 779
10314.00 855
10314.95 869
10315.91 846
10316.87 882
10317.83 868
10318.79 858
10319.75 853
10320.71 822
10321.67 860
10322.63 795
10323.59 811
10324.55 790
10325.51 828
10326.47 845
10327.43 776
10328.39 817
10329.35 816
10330.31 886
10331.27 833
10332.23 827
10333.19 809
10334.15 777
10335.11 755
10336.07 851
10337.03 811
10337.99 794
10338.95 816
10339.91 817
10340.87 789
10341.83 782
10342.79 844
10343.75 774
10344.71 794
10345.67 876
10346.63 829
10347.59 788
10348.55 830
10349.51 871
10350.47 868
10351.43 877
10352.39 906
10353.35 868
10354.31 819
10355.28 830
10356.24 866
10357.20 843
10358.16 828
10359.12 774
10360.08 802
10361.04 843
10362.00 838
10362.96 848
10363.93 864
10364.89 871
10365.85 862
10366.81 819
10367.77 897
10368.73 807
10369.69 788
10370.66 828
10371.62 828
10372.58 806
10373.54 851
10374.50 805
10375.47 778
10376.43 835
10377.39 788
10378.35 808
10379.31 806
10380.28 852
10381.24 773
10382.20 834
10383.16 835
10384.12 833
10385.09 823
10386.05 783
10387.01 823
10387.97 811
10388.94 772
10389.90 796
10390.86 773
10391.82 789
10392.79 778
10393.75 839
10394.71 804
10395.68 842
10396.64 801
10397.60 786
10398.56 806
10399.53 841
10400.49 788
10401.45 785
10402.42 840
10403.38 834
10404.34 833
10405.31 857
10406.27 863
10407.23 847
10408.20 792
10409.16 801
10410.12 778
10411.09 796
10412.05 814
10413.01 794
10413.98 801
10414.94 815
10415.90 870
10416.87 841
10417.83 932
10418.80 859
10419.76 865
10420.72 871
10421.69 944
10422.65 1017
10423.62 1006
10424.58 979
10425.54 935
10426.51 1019
10427.47 978
10428.44 966
10429.40 853
10430.37 873
10431.33 904
10432.30 852
10433.26 836
10434.22 876
10435.19 816
10436.15 844
10437.12 863
10438.08 788
10439.05 840
10440.01 808
10440.98 831
10441.94 776
10442.91 824
10443.87 820
10444.84 838
10445.80 801
10446.77 745
10447.73 742
10448.70 827
10449.66 802
10450.63 793
10451.59 828
10452.56 835
10453.53 761
10454.49 762
10455.46 763
10456.42 809
10457.39 857
10458.35 788
10459.32 818
10460.29 868
10461.25 817
10462.22 853
10463.18 842
10464.15 795
10465.12 803
10466.08 796
10467.05 768
10468.01 757
10468.98 739
10469.95 824
10470.91 821
10471.88 814
10472.85 784
10473.81 798
10474.78 788
10475.74 781
10476.71 776
10477.68 799
10478.64 735
10479.61 741
10480.58 743
10481.54 825
10482.51 776
10483.48 777
10484.45 821
10485.41 768
10486.38 827
10487.35 826
10488.31 908
10489.28 784
10490.25 804
10491.22 831
10492.18 821
10493.15 774
10494.12 831
10495.08 828
10496.05 788
10497.02 800
10497.99 768
10498.95 828
10499.92 766
10500.89 796
10501.86 774
10502.83 824
10503.79 823
10504.76 769
10505.73 810
10506.70 855
10507.67 860
10508.63 868
10509.60 868
10510.57 892
10511.54 844
10512.51 802
10513.47 786
10514.44 840
10515.41 830
10516.38 848
10517.35 832
10518.32 857
10519.28 924
10520.25 910
10521.22 886
10522.19 878
10523.16 869
10524.13 814
10525.10 793
10526.07 855
10527.03 907
10528.00 871
10528.97 812
10529.94 834
10530.91 852
10531.88 852
10532.85 900
10533.82 870
10534.79 849
10535.76 854
10536.73 854
10537.70 905
10538.67 874
10539.63 913
10540.60 879
10541.57 852
10542.54 910
10543.51 833
10544.48 858
10545.45 797
10546.42 837
10547.39 911
10548.36 910
10549.33 882
10550.30 946
10551.27 843
10552.24 896
10553.21 898
10554.18 910
10555.15 873
10556.12 884
10557.09 884
10558.06 883
10559.03 859
10560.00 894
10560.97 987
10561.95 1113
10562.92 1127
10563.89 1086
10564.86 1129
10565.83 1138
10566.80 1182
10567.77 1153
10568.74 1103
10569.71 1155
10570.68 1123
10571.65 977
10572.62 990
10573.59 951
10574.57 894
10575.54 1000
10576.51 928
10577.48 910
10578.45 860
10579.42 855
10580.39 832
10581.36 918
10582.34 933
10583.31 880
10584.28 910
10585.25 919
10586.22 877
10587.19 885
10588.17 908
10589.14 865
10590.11 897
10591.08 936
10592.05 990
10593.02 942
10594.00 882
10594.97 885
10595.94 870
10596.91 942
10597.89 1012
10598.86 886
10599.83 872
10600.80 937
10601.77 928
10602.75 908
10603.72 845
10604.69 878
10605.66 876
10606.64 872
10607.61 841
10608.58 839
10609.55 837
10610.53 918
10611.50 917
10612.47 875
10613.45 821
10614.42 833
10615.39 834
10616.36 837
10617.34 821
10618.31 872
10619.28 910
10620.26 889
10621.23 908
10622.20 765
10623.18 843
10624.15 911
10625.12 889
10626.10 890
10627.07 863
10628.04 873
10629.02 923
10629.99 862
10630.97 873
10631.94 858
10632.91 894
10633.89 863
10634.86 820
10635.83 843
10636.81 901
10637.78 928
10638.76 816
10639.73 855
10640.70 963
10641.68 956
10642.65 1011
10643.63 1012
10644.60 996
10645.58 1009
10646.55 1002
10647.53 1011
10648.50 922
10649.47 860
10650.45 851
10651.42 841
10652.40 913
10653.37 887
10654.35 925
10655.32 864
10656.30 882
10657.27 843
10658.25 847
10659.22 842
10660.20 855
10661.17 793
10662.15 844
10663.12 866
10664.10 855
10665.07 887
10666.05 821
10667.02 821
10668.00 819
10668.97 895
10669.95 871
10670.93 766
10671.90 785
10672.88 827
10673.85 815
10674.83 871
10675.80 820
10676.78 795
10677.76 819
10678.73 803
10679.71 813
10680.68 838
10681.66 818
10682.63 777
10683.61 855
10684.59 814
10685.56 838
10686.54 838
10687.52 763
10688.49 803
10689.47 765
10690.44 818
10691.42 785
10692.40 796
10693.37 773
10694.35 801
10695.33 788
10696.30 748
10697.28 751
10698.26 776
10699.23 796
10700.21 721
10701.19 748
10702.17 754
10703.14 758
10704.12 772
10705.10 751
10706.07 835
10707.05 804
10708.03 818
10709.01 803
10709.98 811
10710.96 841
10711.94 843
10712.91 824
10713.89 778
10714.87 741
10715.85 785
10716.83 795
10717.80 808
10718.78 768
10719.76 706
10720.74 739
10721.71 781
10722.69 753
10723.67 749
10724.65 822
10725.63 828
10726.60 841
10727.58 811
10728.56 815
10729.54 799
10730.52 806
10731.49 833
10732.47 745
10733.45 760
10734.43 750
10735.41 807
10736.39 843
10737.37 849
10738.34 766
10739.32 808
10740.30 827
10741.28 821
10742.26 756
10743.24 759
10744.22 812
10745.20 803
10746.17 795
10747.15 808
10748.13 806
10749.11 837
10750.09 818
10751.07 787
10752.05 851
10753.03 823
10754.01 809
10754.99 804
10755.97 822
10756.95 836
10757.93 837
10758.91 805
10759.88 798
10760.86 842
10761.84 800
10762.82 796
10763.80 809
10764.78 844
10765.76 819
10766.74 774
10767.72 737
10768.70 875
10769.68 802
10770.66 765
10771.64 801
10772.62 827
10773.60 875
10774.58 847
10775.56 778
10776.54 812
10777.52 876
10778.51 846
10779.49 876
10780.47 845
10781.45 824
10782.43 890
10783.41 865
10784.39 900
10785.37 846
10786.35 829
10787.33 851
10788.31 840
10789.29 826
10790.27 760
10791.26 792
10792.24 853
10793.22 808
10794.20 820
10795.18 763
10796.16 759
10797.14 771
10798.12 796
10799.10 769
10800.09 747
10801.07 781
10802.05 827
10803.03 816
10804.01 836
10804.99 805
10805.98 840
10806.96 863
10807.94 837
10808.92 815
10809.90 785
10810.89 807
10811.87 823
10812.85 778
10813.83 756
10814.81 795
10815.80 832
10816.78 783
10817.76 789
10818.74 813
10819.72 860
10820.71 908
10821.69 860
10822.67 901
10823.65 845
10824.64 836
10825.62 850
10826.60 821
10827.58 805
10828.57 837
10829.55 902
10830.53 885
10831.52 765
10832.50 790
10833.48 796
10834.46 811
10835.45 863
10836.43 782
10837.41 775
10838.40 858
10839.38 885
10840.36 854
10841.35 809
10842.33 808
10843.31 886
10844.30 905
10845.28 842
10846.26 841
10847.25 819
10848.23 817
10849.21 851
10850.20 893
10851.18 839
10852.17 873
10853.15 916
10854.13 862
10855.12 841
10856.10 901
10857.09 889
10858.07 936
10859.05 905
10860.04 922
10861.02 924
10862.01 927
10862.99 851
10863.97 862
10864.96 895
10865.94 898
10866.93 854
10867.91 822
10868.90 866
10869.88 889
10870.87 911
10871.85 917
10872.84 908
10873.82 834
10874.81 854
10875.79 862
10876.78 911
10877.76 863
10878.75 876
10879.73 928
10880.72 911
10881.70 935
10882.69 912
10883.67 922
10884.66 906
10885.64 935
10886.63 957
10887.61 986
10888.60 998
10889.58 979
10890.57 1006
10891.55 988
10892.54 967
10893.53 962
10894.51 1034
10895.50 978
10896.48 1021
10897.47 1060
10898.45 976
10899.44 962
10900.43 1011
10901.41 1047
10902.40 995
10903.38 1014
10904.37 1011
10905.36 1085
10906.34 1063
10907.33 1090
10908.32 1037
10909.30 1092
10910.29 1101
10911.28 1064
10912.26 998
10913.25 1035
10914.24 1085
10915.22 1086
10916.21 1101
10917.20 1128
10918.18 1112
10919.17 1089
10920.16 1115
10921.14 1181
10922.13 1143
10923.12 1155
10924.10 1142
10925.09 1185
10926.08 1135
10927.07 1131
10928.05 1155
10929.04 1119
10930.03 1100
10931.01 1111
10932.00 1079
10932.99 1171
10933.98 1190
10934.96 1149
10935.95 1183
10936.94 1241
10937.93 1237
10938.92 1257
10939.90 1228
10940.89 1213
10941.88 1218
10942.87 1270
10943.85 1219
10944.84 1304
10945.83 1339
10946.82 1362
10947.81 1348
10948.79 1341
10949.78 1391
10950.77 1382
10951.76 1402
10952.75 1370
10953.74 1372
10954.72 1424
10955.71 1436
10956.70 1454
10957.69 1470
10958.68 1506
10959.67 1537
10960.66 1699
10961.65 1696
10962.63 1793
10963.62 1844
10964.61 1725
10965.60 1661
10966.59 1638
10967.58 1617
10968.57 1545
10969.56 1548
10970.55 1446
10971.54 1423
10972.52 1438
10973.51 1385
10974.50 1393
10975.49 1430
10976.48 1343
10977.47 1348
10978.46 1324
10979.45 1400
10980.44 1403
10981.43 1329
10982.42 1398
10983.41 1294
10984.40 1351
10985.39 1327
10986.38 1283
10987.37 1452
10988.36 1449
10989.35 1421
10990.34 1470
10991.33 1515
10992.32 1476
10993.31 1414
10994.30 1356
10995.29 1432
10996.28 1510
10997.27 1561
10998.26 1631
10999.25 1690
11000.24 1825
11001.23 1856
11002.22 2008
11003.21 2211
11004.20 2254
11005.20 2244
11006.19 2218
11007.18 2152
11008.17 1914
11009.16 1878
11010.15 1761
11011.14 1705
11012.13 1586
11013.12 1446
11014.11 1470
11015.10 1356
11016.10 1361
11017.09 1254
11018.08 1236
11019.07 1265
11020.06 1208
11021.05 1202
11022.04 1259
11023.04 1273
11024.03 1166
11025.02 1173
11026.01 1171
11027.00 1171
11027.99 1175
11028.99 1183
11029.98 1170
11030.97 1068
11031.96 1114
11032.95 1132
11033.95 1167
11034.94 1063
11035.93 1155
11036.92 1166
11037.91 1138
11038.91 1142
11039.90 1145
11040.89 1131
11041.88 1076
11042.88 1081
11043.87 1089
11044.86 1044
11045.85 1057
11046.85 1122
11047.84 1049
11048.83 1065
11049.82 1101
11050.82 1104
11051.81 1077
11052.80 1053
11053.80 1101
11054.79 1130
11055.78 1070
11056.77 1033
11057.77 1020
11058.76 976
11059.75 1006
11060.75 1034
11061.74 1063
11062.73 1027
11063.73 1046
11064.72 1034
11065.71 1038
11066.71 1052
11067.70 1042
11068.69 1061
11069.69 1042
11070.68 949
11071.68 1031
11072.67 1004
11073.66 1048
11074.66 991
11075.65 1027
11076.65 1037
11077.64 1070
11078.63 1059
11079.63 1078
11080.62 1078
11081.62 995
11082.61 1068
11083.60 1023
11084.60 1035
11085.59 1061
11086.59 1052
11087.58 1046
11088.58 1056
11089.57 1021
11090.57 975
11091.56 1021
11092.55 981
11093.55 1031
11094.54 987
11095.54 977
11096.53 986
11097.53 985
11098.52 1050
11099.52 1055
11100.51 974
11101.51 932
11102.50 948
11103.50 982
11104.49 1049
11105.49 983
11106.48 1009
11107.48 998
11108.48 947
11109.47 938
11110.47 930
11111.46 958
11112.46 962
11113.45 982
11114.45 994
11115.44 960
11116.44 993
11117.44 950
11118.43 950
11119.43 930
11120.42 954
11121.42 952
11122.42 914
11123.41 951
11124.41 946
11125.40 952
11126.40 1011
11127.40 966
11128.39 873
11129.39 917
11130.38 913
11131.38 935
11132.38 950
11133.37 957
11134.37 915
11135.37 934
11136.36 946
11137.36 911
11138.36 918
11139.35 968
11140.35 968
11141.35 905
11142.34 942
11143.34 1001
11144.34 975
11145.34 889
11146.33 861
11147.33 945
11148.33 954
11149.32 896
11150.32 920
11151.32 938
11152.32 889
11153.31 954
11154.31 924
11155.31 900
11156.31 843
11157.30 848
11158.30 901
11159.30 862
11160.30 908
11161.29 922
11162.29 882
11163.29 867
11164.29 912
11165.29 879
11166.28 814
11167.28 807
11168.28 799
11169.28 782
11170.28 852
11171.27 816
11172.27 871
11173.27 832
11174.27 813
11175.27 867
11176.27 847
11177.26 869
11178.26 822
11179.26 889
11180.26 903
11181.26 878
11182.26 847
11183.26 840
11184.26 833
11185.25 856
11186.25 858
11187.25 834
11188.25 869
11189.25 874
11190.25 905
11191.25 859
11192.25 858
11193.25 823
11194.25 890
11195.24 868
11196.24 849
11197.24 908
11198.24 885
11199.24 875
11200.24 822
11201.24 786
11202.24 864
11203.24 781
11204.24 866
11205.24 880
11206.24 855
11207.24 811
11208.24 812
11209.24 846
11210.24 807
11211.24 841
11212.24 866
11213.24 859
11214.24 817
11215.24 864
11216.24 877
11217.24 849
11218.24 851
11219.24 915
11220.24 827
11221.24 795
11222.24 827
11223.24 846
11224.24 839
11225.24 840
11226.24 857
11227.25 798
11228.25 820
11229.25 869
11230.25 867
11231.25 822
11232.25 808
11233.25 861
11234.25 810
11235.25 850
11236.25 910
11237.25 867
11238.26 843
11239.26 827
11240.26 844
11241.26 872
11242.26 815
11243.26 856
11244.26 892
11245.27 816
11246.27 817
11247.27 833
11248.27 835
11249.27 884
11250.27 818
11251.28 801
11252.28 821
11253.28 899
11254.28 814
11255.28 810
11256.29 830
11257.29 884
11258.29 877
11259.29 842
11260.29 875
11261.30 881
11262.30 908
11263.30 885
11264.30 922
11265.31 921
11266.31 844
11267.31 840
11268.31 908
11269.32 895
11270.32 842
11271.32 854
11272.32 845
11273.33 877
11274.33 881
11275.33 924
11276.33 915
11277.34 977
11278.34 972
11279.34 965
11280.35 939
11281.35 927
11282.35 978
11283.36 967
11284.36 885
11285.36 912
11286.37 912
11287.37 949
11288.37 964
11289.38 994
11290.38 943
11291.38 912
11292.39 909
11293.39 893
11294.39 915
11295.40 901
11296.40 915
11297.41 903
11298.41 891
11299.41 893
11300.42 931
11301.42 868
11302.43 896
11303.43 935
11304.43 898
11305.44 881
11306.44 941
11307.45 904
11308.45 881
11309.46 881
11310.46 941
11311.46 915
11312.47 894
11313.47 914
11314.48 873
11315.48 903
11316.49 945
11317.49 976
11318.50 986
11319.50 981
11320.51 966
11321.51 970
11322.52 961
11323.52 943
11324.53 921
11325.53 984
11326.54 1001
11327.54 983
11328.55 967
11329.55 920
11330.56 910
11331.56 923
11332.57 957
11333.57 876
11334.58 983
11335.58 957
11336.59 952
11337.60 921
11338.60 967
11339.61 1011
11340.61 995
11341.62 997
11342.62 968
11343.63 1017
11344.64 1066
11345.64 1153
11346.65 1126
11347.65 1052
11348.66 1023
11349.67 1057
11350.67 1079
11351.68 1069
11352.69 976
11353.69 965
11354.70 899
11355.71 970
11356.71 954
11357.72 951
11358.72 984
11359.73 945
11360.74 913
11361.74 1011
11362.75 895
11363.76 958
11364.76 999
11365.77 962
11366.78 991
11367.79 867
11368.79 995
11369.80 956
11370.81 993
11371.81 964
11372.82 917
11373.83 962
11374.84 958
11375.84 952
11376.85 924
11377.86 922
11378.87 932
11379.87 878
11380.88 970
11381.89 1011
11382.90 921
11383.90 986
11384.91 1005
11385.92 950
11386.93 980
11387.93 970
11388.94 1010
11389.95 990
11390.96 929
11391.97 959
11392.97 925
11393.98 959
11394.99 870
11396.00 895
11397.01 941
11398.02 917
11399.02 920
11400.03 920
11401.04 1006
11402.05 1028
11403.06 948
11404.07 966
11405.08 992
11406.08 1029
11407.09 1006
11408.10 951
11409.11 998
11410.12 950
11411.13 925
11412.14 953
11413.15 960
11414.15 945
11415.16 962
11416.17 983
11417.18 965
11418.19 990
11419.20 1023
11420.21 1079
11421.22 980
11422.23 1001
11423.24 997
11424.25 972
11425.26 1064
11426.27 1043
11427.28 1040
11428.29 1011
11429.30 1054
11430.31 1060
11431.32 1012
11432.32 1000
11433.33 1031
11434.34 1098
11435.35 1067
11436.36 1041
11437.37 1066
11438.38 1109
11439.39 1106
11440.41 1092
11441.42 1101
11442.43 1079
11443.44 1090
11444.45 1062
11445.46 1093
11446.47 1112
11447.48 1068
11448.49 1075
11449.50 1061
11450.51 1077
11451.52 1175
11452.53 1163
11453.54 1059
11454.55 1108
11455.56 1184
11456.57 1194
11457.59 1110
11458.60 1139
11459.61 1171
11460.62 1174
11461.63 1163
11462.64 1180
11463.65 1210
11464.66 1129
11465.67 1163
11466.69 1247
11467.70 1310
11468.71 1208
11469.72 1146
11470.73 1172
11471.74 1179
11472.75 1246
11473.77 1122
11474.78 1215
11475.79 1272
11476.80 1255
11477.81 1242
11478.83 1200
11479.84 1289
11480.85 1284
11481.86 1271
11482.87 1272
11483.89 1251
11484.90 1279
11485.91 1246
11486.92 1230
11487.93 1239
11488.95 1185
11489.96 1249
11490.97 1285
11491.98 1337
11493.00 1320
11494.01 1267
11495.02 1314
11496.03 1251
11497.05 1329
11498.06 1331
11499.07 1349
11500.09 1290
11501.10 1310
11502.11 1363
11503.12 1270
11504.14 1399
11505.15 1379
11506.16 1349
11507.18 1346
11508.19 1320
11509.20 1324
11510.22 1346
11511.23 1380
11512.24 1298
11513.26 1330
11514.27 1349
11515.28 1452
11516.30 1385
11517.31 1331
11518.32 1375
11519.34 1365
11520.35 1379
11521.37 1448
11522.38 1496
11523.39 1464
11524.41 1393
11525.42 1365
11526.44 1497
11527.45 1483
11528.46 1494
11529.48 1511
11530.49 1465
11531.51 1545
11532.52 1462
11533.53 1496
11534.55 1552
11535.56 1505
11536.58 1606
11537.59 1531
11538.61 1589
11539.62 1661
11540.64 1636
11541.65 1631
11542.67 1580
11543.68 1639
11544.69 1698
11545.71 1687
11546.72 1608
11547.74 1696
11548.75 1675
11549.77 1641
11550.78 1735
11551.80 1745
11552.81 1746
11553.83 1914
11554.85 1793
11555.86 1789
11556.88 1823
11557.89 1945
11558.91 1947
11559.92 1935
11560.94 1977
11561.95 1939
11562.97 1966
11563.98 2016
11565.00 2006
11566.02 2082
11567.03 2153
11568.05 2141
11569.06 2038
11570.08 2067
11571.10 2188
11572.11 2153
11573.13 2143
11574.14 2195
11575.16 2194
11576.18 2235
11577.19 2237
11578.21 2270
11579.22 2310
11580.24 2312
11581.26 2445
11582.27 2559
11583.29 2529
11584.31 2636
11585.32 2676
11586.34 2866
11587.36 2931
11588.37 3035
11589.39 3139
11590.41 3167
11591.42 3226
11592.44 3289
11593.46 3260
11594.47 3395
11595.49 3524
11596.51 3497
11597.53 3480
11598.54 3643
11599.56 3859
11600.58 4074
11601.59 4454
11602.61 5050
11603.63 5615
11604.65 6470
11605.66 7190
11606.68 7642
11607.70 8062
11608.72 8334
11609.74 8378
11610.75 7847
11611.77 7228
11612.79 6398
11613.81 5735
11614.82 5230
11615.84 4473
11616.86 3901
11617.88 3544
11618.90 3353
11619.91 3227
11620.93 3032
11621.95 2873
11622.97 2759
11623.99 2637
11625.01 2619
11626.02 2596
11627.04 2627
11628.06 2512
11629.08 2376
11630.10 2440
11631.12 2382
11632.14 2507
11633.15 2465
11634.17 2454
11635.19 2452
11636.21 2362
11637.23 2274
11638.25 2357
11639.27 2286
11640.29 2346
11641.30 2288
11642.32 2139
11643.34 2184
11644.36 2133
11645.38 2152
11646.40 2133
11647.42 2120
11648.44 2044
11649.46 2064
11650.48 1952
11651.50 1890
11652.52 1945
11653.54 1876
11654.56 1803
11655.58 1822
11656.60 1807
11657.62 1715
11658.64 1724
11659.66 1792
11660.68 1732
11661.70 1723
11662.72 1735
11663.74 1815
11664.76 1773
11665.78 1768
11666.80 1753
11667.82 1834
11668.84 1814
11669.86 1729
11670.88 1774
11671.90 1908
11672.92 1925
11673.94 1894
11674.96 1826
11675.98 1827
11677.00 1839
11678.02 1808
11679.04 1784
11680.06 1935
11681.08 1936
11682.10 1935
11683.12 1972
11684.15 1972
11685.17 1999
11686.19 2097
11687.21 2098
11688.23 2044
11689.25 2064
11690.27 1999
11691.29 1964
11692.31 2000
11693.34 2079
11694.36 2059
11695.38 1962
11696.40 2005
11697.42 2002
11698.44 1987
11699.46 1961
11700.49 1895
11701.51 1980
11702.53 1995
11703.55 1971
11704.57 1901
11705.60 1872
11706.62 1845
11707.64 1871
11708.66 1913
11709.68 1792
11710.71 1793
11711.73 1837
11712.75 1777
11713.77 1791
11714.79 1805
11715.82 1779
11716.84 1778
11717.86 1744
11718.88 1743
11719.91 1660
11720.93 1673
11721.95 1674
11722.97 1683
11724.00 1651
11725.02 1589
11726.04 1568
11727.07 1547
11728.09 1561
11729.11 1517
11730.13 1514
11731.16 1509
11732.18 1451
11733.20 1516
11734.23 1501
11735.25 1379
11736.27 1355
11737.30 1434
11738.32 1396
11739.34 1343
11740.37 1441
11741.39 1418
11742.41 1396
11743.44 1393
11744.46 1305
11745.48 1378
11746.51 1341
11747.53 1339
11748.55 1296
11749.58 1307
11750.60 1371
11751.63 1382
11752.65 1407
11753.67 1414
11754.70 1395
11755.72 1271
11756.75 1312
11757.77 1300
11758.79 1295
11759.82 1331
11760.84 1269
11761.87 1253
11762.89 1232
11763.92 1238
11764.94 1240
11765.97 1217
11766.99 1174
11768.01 1178
11769.04 1230
11770.06 1245
11771.09 1246
11772.11 1140
11773.14 1117
11774.16 1190
11775.19 1206
11776.21 1261
11777.24 1151
11778.26 1158
11779.29 1196
11780.31 1135
11781.34 1174
11782.36 1185
11783.39 1198
11784.41 1125
11785.44 1129
11786.46 1090
11787.49 1099
11788.52 1064
11789.54 1083
11790.57 1024
11791.59 1031
11792.62 1012
11793.64 1066
11794.67 1091
11795.70 1109
11796.72 1021
11797.75 1024
11798.77 1070
11799.80 1050
11800.83 1069
11801.85 1074
11802.88 1018
11803.90 993
11804.93 996
11805.96 988
11806.98 1057
11808.01 1043
11809.04 1027
11810.06 1012
11811.09 1032
11812.11 957
11813.14 940
11814.17 1010
11815.19 961
11816.22 1001
11817.25 997
11818.27 979
11819.30 980
11820.33 958
11821.36 984
11822.38 946
11823.41 891
11824.44 913
11825.46 1000
11826.49 992
11827.52 932
11828.54 966
11829.57 947
11830.60 983
11831.63 985
11832.65 888
11833.68 879
11834.71 915
11835.74 943
11836.76 934
11837.79 936
11838.82 945
11839.85 991
11840.88 1001
11841.90 965
11842.93 927
11843.96 983
11844.99 1051
11846.01 948
11847.04 959
11848.07 933
11849.10 937
11850.13 978
11851.16 981
11852.18 940
11853.21 1001
11854.24 929
11855.27 974
11856.30 970
11857.33 961
11858.35 996
11859.38 951
11860.41 963
11861.44 974
11862.47 954
11863.50 959
11864.53 968
11865.56 928
11866.58 1017
11867.61 1016
11868.64 981
11869.67 950
11870.70 947
11871.73 927
11872.76 973
11873.79 1011
11874.82 1038
11875.85 948
11876.88 935
11877.91 956
11878.93 916
11879.96 955
11880.99 939
11882.02 895
11883.05 959
11884.08 1011
11885.11 911
11886.14 959
11887.17 980
11888.20 1021
11889.23 981
11890.26 990
11891.29 975
11892.32 992
11893.35 972
11894.38 982
11895.41 1025
11896.44 1024
11897.47 973
11898.50 965
11899.53 966
11900.56 1039
11901.59 1072
11902.62 1055
11903.65 1087
11904.69 1087
11905.72 1129
11906.75 1093
11907.78 1095
11908.81 1170
11909.84 1134
11910.87 1042
11911.90 970
11912.93 1023
11913.96 1016
11914.99 1045
11916.02 962
11917.06 959
11918.09 1015
11919.12 1005
11920.15 992
11921.18 979
11922.21 1002
11923.24 1044
11924.27 1030
11925.31 947
11926.34 1002
11927.37 1010
11928.40 1001
11929.43 1055
11930.46 1066
11931.50 1111
11932.53 1174
11933.56 1221
11934.59 1190
11935.62 1237
11936.65 1291
11937.69 1289
11938.72 1252
11939.75 1165
11940.78 1194
11941.81 1182
11942.85 1149
11943.88 1142
11944.91 1109
11945.94 1054
11946.98 1018
11948.01 1028
11949.04 978
11950.07 952
11951.11 940
11952.14 952
11953.17 941
11954.20 962
11955.24 967
11956.27 953
11957.30 962
11958.34 1012
11959.37 935
11960.40 913
11961.43 988
11962.47 977
11963.50 946
11964.53 945
11965.57 899
11966.60 902
11967.63 928
11968.67 948
11969.70 929
11970.73 924
11971.77 898
11972.80 935
11973.83 989
11974.87 957
11975.90 971
11976.94 986
11977.97 1012
11979.00 944
11980.04 872
11981.07 961
11982.10 922
11983.14 957
11984.17 958
11985.21 933
11986.24 911
11987.27 899
11988.31 942
11989.34 885
11990.38 968
11991.41 933
11992.45 927
11993.48 988
11994.51 945
11995.55 943
11996.58 918
11997.62 930
11998.65 950
11999.69 912
12000.72 969
12001.76 902
12002.79 952
12003.83 931
12004.86 995
12005.90 1008
12006.93 937
12007.97 970
12009.00 998
12010.04 969
12011.07 885
12012.11 965
12013.14 955
12014.18 914
12015.21 998
12016.25 995
12017.28 1001
12018.32 960
12019.35 956
12020.39 995
12021.43 1035
12022.46 1067
12023.50 997
12024.53 979
12025.57 1054
12026.60 1026
12027.64 1045
12028.68 1013
12029.71 974
12030.75 1010
12031.78 1040
12032.82 1038
12033.86 1038
12034.89 994
12035.93 1015
12036.97 1040
12038.00 1003
12039.04 1022
12040.07 954
12041.11 1007
12042.15 1000
12043.18 984
12044.22 970
12045.26 991
12046.29 949
12047.33 1028
12048.37 1041
12049.40 1070
12050.44 1049
12051.48 1011
12052.52 1003
12053.55 1014
12054.59 964
12055.63 1026
12056.66 996
12057.70 1016
12058.74 1006
12059.78 991
12060.81 977
12061.85 958
12062.89 1022
12063.92 989
12064.96 1003
12066.00 1045
12067.04 1051
12068.07 1016
12069.11 1033
12070.15 1001
12071.19 1029
12072.23 983
12073.26 977
12074.30 1031
12075.34 1005
12076.38 1028
12077.42 971
12078.45 976
12079.49 981
12080.53 1018
12081.57 1050
12082.61 986
12083.64 956
12084.68 1034
12085.72 1061
12086.76 1118
12087.80 1040
12088.84 1066
12089.88 1058
12090.91 1018
12091.95 1070
12092.99 1042
12094.03 993
12095.07 1001
12096.11 1013
12097.15 1032
12098.19 1052
12099.22 1018
12100.26 1050
12101.30 1117
12102.34 1102
12103.38 1113
12104.42 1126
12105.46 1129
12106.50 1162
12107.54 1183
12108.58 1152
12109.62 1154
12110.66 1179
12111.70 1123
12112.74 1059
12113.77 1049
12114.81 1020
12115.85 1026
12116.89 1006
12117.93 992
12118.97 970
12120.01 932
12121.05 958
12122.09 999
12123.13 952
12124.17 938
12125.21 965
12126.25 929
12127.29 979
12128.33 942
12129.37 945
12130.41 906
12131.45 928
12132.50 948
12133.54 875
12134.58 892
12135.62 940
12136.66 904
12137.70 873
12138.74 880
12139.78 871
12140.82 842
12141.86 898
12142.90 872
12143.94 865
12144.98 918
12146.02 893
12147.07 858
12148.11 865
12149.15 864
12150.19 875
12151.23 875
12152.27 865
12153.31 856
12154.35 834
12155.40 906
12156.44 870
12157.48 890
12158.52 863
12159.56 886
12160.60 872
12161.64 840
12162.69 835
12163.73 834
12164.77 873
12165.81 857
12166.85 868
12167.90 867
12168.94 888
12169.98 827
12171.02 848
12172.06 834
12173.11 823
12174.15 828
12175.19 886
12176.23 887
12177.27 875
12178.32 832
12179.36 844
12180.40 802
12181.44 802
12182.49 838
12183.53 843
12184.57 851
12185.61 830
12186.66 840
12187.70 826
12188.74 860
12189.79 869
12190.83 822
12191.87 873
12192.91 877
12193.96 839
12195.00 834
12196.04 840
12197.09 885
12198.13 791
12199.17 882
12200.22 852
12201.26 853
12202.30 902
12203.35 863
12204.39 844
12205.43 879
12206.48 835
12207.52 786
12208.57 829
12209.61 843
12210.65 811
12211.70 809
12212.74 869
12213.78 903
12214.83 810
12215.87 821
12216.92 844
12217.96 839
12219.00 900
12220.05 915
12221.09 869
12222.14 813
12223.18 866
12224.23 848
12225.27 851
12226.31 833
12227.36 800
12228.40 777
12229.45 861
12230.49 845
12231.54 805
12232.58 788
12233.63 823
12234.67 801
12235.72 827
12236.76 783
12237.81 818
12238.85 819
12239.90 793
12240.94 745
12241.99 828
12243.03 863
12244.08 851
12245.12 824
12246.17 784
12247.21 796
12248.26 824
12249.30 827
12250.35 808
12251.39 840
12252.44 823
12253.49 821
12254.53 786
12255.58 839
12256.62 844
12257.67 777
12258.71 790
12259.76 806
12260.81 774
12261.85 738
12262.90 781
12263.94 773
12264.99 773
12266.04 785
12267.08 797
12268.13 754
12269.17 810
12270.22 802
12271.27 763
12272.31 772
12273.36 739
12274.41 780
12275.45 767
12276.50 768
12277.55 761
12278.59 808
12279.64 776
12280.69 746
12281.73 750
12282.78 758
12283.83 775
12284.87 740
12285.92 742
12286.97 739
12288.01 718
12289.06 736
12290.11 720
12291.16 719
12292.20 718
12293.25 727
12294.30 731
12295.35 720
12296.39 732
12297.44 748
12298.49 739
12299.54 772
12300.58 708
12301.63 737
12302.68 752
12303.73 727
12304.77 737
12305.82 706
12306.87 686
12307.92 771
12308.97 725
12310.01 666
12311.06 665
12312.11 830
12313.16 824
12314.21 759
12315.25 718
12316.30 699
12317.35 793
12318.40 688
12319.45 744
12320.50 692
12321.54 681
12322.59 732
12323.64 709
12324.69 697
12325.74 707
12326.79 693
12327.84 734
12328.89 750
12329.93 755
12330.98 719
12332.03 699
12333.08 745
12334.13 724
12335.18 682
12336.23 679
12337.28 728
12338.33 715
12339.38 690
12340.43 718
12341.47 701
12342.52 760
12343.57 734
12344.62 690
12345.67 724
12346.72 710
12347.77 708
12348.82 692
12349.87 694
12350.92 687
12351.97 690
12353.02 708
12354.07 714
12355.12 718
12356.17 684
12357.22 749
12358.27 692
12359.32 656
12360.37 674
12361.42 706
12362.47 741
12363.52 692
12364.57 692
12365.62 724
12366.67 726
12367.72 698
12368.77 706
12369.82 662
12370.87 686
12371.93 725
12372.98 701
12374.03 744
12375.08 716
12376.13 737
12377.18 754
12378.23 772
12379.28 709
12380.33 689
12381.38 652
12382.43 642
12383.49 634
12384.54 643
12385.59 690
12386.64 715
12387.69 720
12388.74 683
12389.79 681
12390.84 692
12391.90 724
12392.95 685
12394.00 711
12395.05 680
12396.10 691
12397.15 706
12398.21 668
12399.26 696
12400.31 651
12401.36 674
12402.41 686
12403.47 725
12404.52 702
12405.57 686
12406.62 689
12407.67 700
12408.73 673
12409.78 710
12410.83 684
12411.88 714
12412.94 750
12413.99 689
12415.04 712
12416.09 684
12417.15 741
12418.20 719
12419.25 734
12420.30 675
12421.36 707
12422.41 680
12423.46 689
12424.52 692
12425.57 730
12426.62 756
12427.67 710
12428.73 746
12429.78 698
12430.83 703
12431.89 717
12432.94 755
12433.99 705
12435.05 667
12436.10 679
12437.15 712
12438.21 707
12439.26 673
12440.31 785
12441.37 742
12442.42 735
12443.47 680
12444.53 726
12445.58 686
12446.64 696
12447.69 648
12448.74 655
12449.80 680
12450.85 658
12451.91 718
12452.96 764
12454.01 731
12455.07 681
12456.12 701
12457.18 718
12458.23 728
12459.29 691
12460.34 697
12461.39 666
12462.45 715
12463.50 695
12464.56 710
12465.61 744
12466.67 729
12467.72 728
12468.78 714
12469.83 710
12470.89 689
12471.94 655
12473.00 688
12474.05 727
12475.11 670
12476.16 740
12477.22 728
12478.27 719
12479.33 728
12480.38 718
12481.44 702
12482.49 685
12483.55 682
12484.60 691
12485.66 728
12486.71 723
12487.77 711
12488.83 665
12489.88 698
12490.94 746
12491.99 770
12493.05 789
12494.10 752
12495.16 775
12496.22 748
12497.27 796
12498.33 802
12499.38 815
12500.44 835
12501.50 848
12502.55 883
12503.61 798
12504.67 787
12505.72 781
12506.78 774
12507.83 801
12508.89 785
12509.95 805
12511.00 726
12512.06 746
12513.12 731
12514.17 734
12515.23 761
12516.29 780
12517.34 737
12518.40 759
12519.46 757
12520.52 727
12521.57 744
12522.63 736
12523.69 756
12524.74 781
12525.80 764
12526.86 802
12527.92 823
12528.97 831
12530.03 852
12531.09 810
12532.15 799
12533.20 896
12534.26 869
12535.32 809
12536.38 763
12537.43 765
12538.49 718
12539.55 735
12540.61 774
12541.66 749
12542.72 763
12543.78 742
12544.84 729
12545.90 781
12546.95 739
12548.01 754
12549.07 721
12550.13 691
12551.19 768
12552.25 785
12553.30 738
12554.36 732
12555.42 771
12556.48 746
12557.54 770
12558.60 689
12559.65 681
12560.71 765
12561.77 753
12562.83 763
12563.89 693
12564.95 736
12566.01 758
12567.07 752
12568.13 781
12569.18 731
12570.24 763
12571.30 748
12572.36 737
12573.42 747
12574.48 778
12575.54 775
12576.60 798
12577.66 778
12578.72 811
12579.78 811
12580.84 828
12581.90 797
12582.96 821
12584.02 824
12585.07 763
12586.13 775
12587.19 800
12588.25 785
12589.31 771
12590.37 774
12591.43 789
12592.49 776
12593.55 752
12594.61 834
12595.67 782
12596.73 734
12597.79 783
12598.86 718
12599.92 707
12600.98 757
12602.04 786
12603.10 787
12604.16 762
12605.22 806
12606.28 881
12607.34 891
12608.40 887
12609.46 874
12610.52 862
12611.58 894
12612.64 823
12613.70 837
12614.76 843
12615.83 835
12616.89 770
12617.95 811
12619.01 817
12620.07 814
12621.13 805
12622.19 826
12623.25 836
12624.32 770
12625.38 800
12626.44 823
12627.50 836
12628.56 792
12629.62 758
12630.68 752
12631.75 755
12632.81 790
12633.87 767
12634.93 782
12635.99 808
12637.05 759
12638.12 721
12639.18 784
12640.24 757
12641.30 798
12642.36 808
12643.43 768
12644.49 726
12645.55 750
12646.61 714
12647.68 755
12648.74 765
12649.80 756
12650.86 785
12651.93 804
12652.99 812
12654.05 788
12655.11 782
12656.18 811
12657.24 786
12658.30 750
12659.36 767
12660.43 768
12661.49 740
12662.55 722
12663.62 739
12664.68 766
12665.74 788
12666.81 841
12667.87 778
12668.93 781
12670.00 803
12671.06 798
12672.12 838
12673.19 786
12674.25 767
12675.31 754
12676.38 792
12677.44 780
12678.50 793
12679.57 732
12680.63 739
12681.69 784
12682.76 814
12683.82 714
12684.89 787
12685.95 814
12687.01 814
12688.08 796
12689.14 803
12690.21 814
12691.27 829
12692.33 841
12693.40 855
12694.46 796
12695.53 817
12696.59 851
12697.66 844
12698.72 885
12699.79 763
12700.85 810
12701.91 801
12702.98 853
12704.04 838
12705.11 793
12706.17 864
12707.24 910
12708.30 853
12709.37 853
12710.43 798
12711.50 862
12712.56 845
12713.63 799
12714.69 826
12715.76 762
12716.82 823
12717.89 806
12718.95 825
12720.02 790
12721.09 807
12722.15 838
12723.22 831
12724.28 737
12725.35 840
12726.41 807
12727.48 834
12728.54 839
12729.61 769
12730.68 789
12731.74 772
12732.81 802
12733.87 847
12734.94 850
12736.01 851
12737.07 815
12738.14 784
12739.20 845
12740.27 793
12741.34 813
12742.40 788
12743.47 807
12744.54 840
12745.60 780
12746.67 711
12747.74 778
12748.80 805
12749.87 764
12750.94 748
12752.00 810
12753.07 737
12754.14 752
12755.20 792
12756.27 743
12757.34 727
12758.40 760
12759.47 740
12760.54 714
12761.60 742
12762.67 748
12763.74 756
12764.81 662
12765.87 730
12766.94 665
12768.01 688
12769.08 728
12770.14 730
12771.21 694
12772.28 708
12773.35 698
12774.41 698
12775.48 726
12776.55 708
12777.62 666
12778.68 666
12779.75 684
12780.82 715
12781.89 741
12782.96 701
12784.02 700
12785.09 714
12786.16 736
12787.23 735
12788.30 693
12789.37 719
12790.43 721
12791.50 728
12792.57 760
12793.64 682
12794.71 663
12795.78 668
12796.84 662
12797.91 725
12798.98 687
12800.05 636
12801.12 668
12802.19 685
12803.26 683
12804.33 674
12805.40 693
12806.46 706
12807.53 746
12808.60 700
12809.67 688
12810.74 708
12811.81 721
12812.88 647
12813.95 684
12815.02 666
12816.09 650
12817.16 632
12818.23 637
12819.30 667
12820.37 762
12821.44 742
12822.50 680
12823.57 692
12824.64 720
12825.71 711
12826.78 703
12827.85 674
12828.92 711
12829.99 656
12831.06 685
12832.13 665
12833.20 604
12834.27 685
12835.34 687
12836.41 674
12837.49 691
12838.56 662
12839.63 680
12840.70 699
12841.77 657
12842.84 658
12843.91 673
12844.98 725
12846.05 734
12847.12 676
12848.19 651
12849.26 641
12850.33 653
12851.40 659
12852.47 634
12853.55 616
12854.62 650
12855.69 645
12856.76 644
12857.83 631
12858.90 634
12859.97 673
12861.04 671
12862.11 713
12863.19 716
12864.26 654
12865.33 645
12866.40 672
12867.47 675
12868.54 592
12869.62 623
12870.69 640
12871.76 640
12872.83 611
12873.90 629
12874.97 647
12876.05 635
12877.12 672
12878.19 683
12879.26 640
12880.33 650
12881.41 703
12882.48 631
12883.55 579
12884.62 641
12885.70 627
12886.77 615
12887.84 613
12888.91 642
12889.98 660
12891.06 634
12892.13 642
12893.20 610
12894.28 588
12895.35 595
12896.42 604
12897.49 610
12898.57 613
12899.64 614
12900.71 597
12901.79 619
12902.86 607
12903.93 631
12905.00 641
12906.08 631
12907.15 634
12908.22 575
12909.30 585
12910.37 624
12911.44 643
12912.52 637
12913.59 590
12914.66 635
12915.74 632
12916.81 618
12917.89 582
12918.96 562
12920.03 569
12921.11 581
12922.18 609
12923.25 644
12924.33 609
12925.40 620
12926.48 653
12927.55 652
12928.62 620
12929.70 584
12930.77 614
12931.85 635
12932.92 596
12934.00 570
12935.07 603
12936.14 591
12937.22 584
12938.29 594
12939.37 596
12940.44 580
12941.52 618
12942.59 650
12943.67 573
12944.74 566
12945.82 563
12946.89 627
12947.97 623
12949.04 575
12950.12 570
12951.19 626
12952.27 639
12953.34 621
12954.42 561
12955.49 614
12956.57 574
12957.64 565
12958.72 636
12959.79 598
12960.87 622
12961.94 573
12963.02 540
12964.10 588
12965.17 627
12966.25 612
12967.32 611
12968.40 655
12969.47 601
12970.55 572
12971.63 587
12972.70 622
12973.78 610
12974.85 642
12975.93 627
12977.01 629
12978.08 647
12979.16 601
12980.23 600
12981.31 615
12982.39 625
12983.46 602
12984.54 626
12985.62 602
12986.69 611
12987.77 655
12988.85 591
12989.92 679
12991.00 583
12992.08 599
12993.15 650
12994.23 623
12995.31 628
12996.38 628
12997.46 627
12998.54 606
12999.61 629
13000.69 632
13001.77 601
13002.85 592
13003.92 633
13005.00 656
13006.08 626
13007.16 618
13008.23 654
13009.31 670
13010.39 682
13011.47 625
13012.54 604
13013.62 596
13014.70 610
13015.78 619
13016.85 600
13017.93 596
13019.01 629
13020.09 591
13021.17 599
13022.24 628
13023.32 603
13024.40 648
13025.48 621
13026.56 619
13027.63 635
13028.71 670
13029.79 671
13030.87 661
13031.95 626
13033.03 649
13034.10 617
13035.18 607
13036.26 613
13037.34 644
13038.42 618
13039.50 641
13040.58 597
13041.66 622
13042.73 599
13043.81 611
13044.89 686
13045.97 628
13047.05 628
13048.13 645
13049.21 640
13050.29 630
13051.37 655
13052.45 643
13053.53 644
13054.60 624
13055.68 676
13056.76 739
13057.84 635
13058.92 617
13060.00 725
13061.08 689
13062.16 633
13063.24 582
13064.32 636
13065.40 627
13066.48 640
13067.56 595
13068.64 621
13069.72 598
13070.80 644
13071.88 648
13072.96 601
13074.04 613
13075.12 670
13076.20 674
13077.28 624
13078.36 596
13079.44 670
13080.52 649
13081.60 641
13082.68 623
13083.76 601
13084.84 609
13085.93 593
13087.01 611
13088.09 587
13089.17 595
13090.25 555
13091.33 624
13092.41 628
13093.49 623
13094.57 560
13095.65 664
13096.73 677
13097.82 638
13098.90 611
13099.98 602
13101.06 608
13102.14 609
13103.22 641
13104.30 608
13105.38 615
13106.47 622
13107.55 628
13108.63 618
13109.71 617
13110.79 621
13111.87 654
13112.96 606
13114.04 588
13115.12 625
13116.20 624
13117.28 647
13118.37 648
13119.45 624
13120.53 602
13121.61 580
13122.69 576
13123.78 632
13124.86 604
13125.94 620
13127.02 652
13128.11 643
13129.19 645
13130.27 600
13131.35 632
13132.44 631
13133.52 620
13134.60 600
13135.68 632
13136.77 656
13137.85 611
13138.93 602
13140.01 594
13141.10 616
13142.18 586
13143.26 661
13144.35 627
13145.43 614
13146.51 598
13147.60 592
13148.68 587
13149.76 612
13150.85 593
13151.93 556
13153.01 578
13154.10 633
13155.18 622
13156.26 629
13157.35 625
13158.43 625
13159.51 602
13160.60 663
13161.68 612
13162.77 595
13163.85 620
13164.93 602
13166.02 578
13167.10 603
13168.19 555
13169.27 540
13170.35 579
13171.44 589
13172.52 595
13173.61 622
13174.69 628
13175.78 628
13176.86 634
13177.94 629
13179.03 613
13180.11 579
13181.20 637
13182.28 620
13183.37 634
13184.45 624
13185.54 617
13186.62 619
13187.71 570
13188.79 558
13189.88 575
13190.96 602
13192.05 635
13193.13 644
13194.22 591
13195.30 583
13196.39 594
13197.47 639
13198.56 613
13199.64 606
13200.73 609
13201.81 679
13202.90 619
13203.98 631
13205.07 664
13206.16 641
13207.24 645
13208.33 607
13209.41 625
13210.50 618
13211.58 597
13212.67 650
13213.76 681
13214.84 617
13215.93 652
13217.01 639
13218.10 618
13219.19 579
13220.27 583
13221.36 615
13222.45 621
13223.53 611
13224.62 582
13225.70 597
13226.79 569
13227.88 589
13228.96 600
13230.05 606
13231.14 566
13232.22 586
13233.31 627
13234.40 623
13235.48 573
13236.57 554
13237.66 684
13238.74 620
13239.83 611
13240.92 585
13242.01 597
13243.09 602
13244.18 630
13245.27 612
13246.35 574
13247.44 591
13248.53 618
13249.62 636
13250.70 590
13251.79 641
13252.88 629
13253.97 619
13255.05 631
13256.14 580
13257.23 629
13258.32 623
13259.41 648
13260.49 663
13261.58 654
13262.67 636
13263.76 635
13264.85 626
13265.93 634
13267.02 649
13268.11 610
13269.20 629
13270.29 658
13271.37 651
13272.46 643
13273.55 619
13274.64 607
13275.73 646
13276.82 671
13277.91 658
13278.99 642
13280.08 633
13281.17 637
13282.26 635
13283.35 609
13284.44 611
13285.53 600
13286.62 661
13287.70 657
13288.79 682
13289.88 640
13290.97 670
13292.06 630
13293.15 638
13294.24 671
13295.33 740
13296.42 687
13297.51 713
13298.60 672
13299.69 720
13300.78 683
13301.87 677
13302.95 701
13304.04 684
13305.13 716
13306.22 768
13307.31 702
13308.40 640
13309.49 694
13310.58 728
13311.67 714
13312.76 749
13313.85 743
13314.94 745
13316.03 714
13317.12 821
13318.21 770
13319.30 713
13320.39 713
13321.48 691
13322.58 695
13323.67 742
13324.76 691
13325.85 701
13326.94 682
13328.03 690
13329.12 693
13330.21 656
13331.30 671
13332.39 719
13333.48 709
13334.57 699
13335.66 652
13336.75 693
13337.85 678
13338.94 679
13340.03 696
13341.12 756
13342.21 770
13343.30 737
13344.39 695
13345.48 695
13346.58 718
13347.67 703
13348.76 736
13349.85 689
13350.94 746
13352.03 692
13353.12 768
13354.22 742
13355.31 709
13356.40 704
13357.49 718
13358.58 750
13359.68 746
13360.77 733
13361.86 774
13362.95 785
13364.04 807
13365.14 791
13366.23 823
13367.32 827
13368.41 810
13369.51 778
13370.60 761
13371.69 746
13372.78 800
13373.87 754
13374.97 720
13376.06 732
13377.15 809
13378.25 835
13379.34 819
13380.43 771
13381.52 707
13382.62 731
13383.71 761
13384.80 716
13385.90 714
13386.99 742
13388.08 698
13389.17 705
13390.27 703
13391.36 686
13392.45 639
13393.55 701
13394.64 676
13395.73 698
13396.83 702
13397.92 646
13399.02 662
13400.11 699
13401.20 708
13402.30 663
13403.39 692
13404.48 711
13405.58 748
13406.67 676
13407.77 692
13408.86 716
13409.95 766
13411.05 666
13412.14 649
13413.24 695
13414.33 730
13415.42 664
13416.52 658
13417.61 711
13418.71 681
13419.80 659
13420.90 662
13421.99 676
13423.08 681
13424.18 698
13425.27 656
13426.37 682
13427.46 727
13428.56 754
13429.65 730
13430.75 690
13431.84 721
13432.94 659
13434.03 705
13435.13 745
13436.22 692
13437.32 671
13438.41 672
13439.51 756
13440.60 723
13441.70 707
13442.79 722
13443.89 709
13444.98 708
13446.08 720
13447.18 690
13448.27 735
13449.37 738
13450.46 691
13451.56 716
13452.65 756
13453.75 770
13454.85 717
13455.94 743
13457.04 738
13458.13 726
13459.23 704
13460.33 729
13461.42 775
13462.52 708
13463.61 783
13464.71 750
13465.81 690
13466.90 703
13468.00 735
13469.10 782
13470.19 747
13471.29 763
13472.38 760
13473.48 775
13474.58 719
13475.67 790
13476.77 798
13477.87 755
13478.96 738
13480.06 749
13481.16 751
13482.26 759
13483.35 717
13484.45 754
13485.55 759
13486.64 786
13487.74 752
13488.84 776
13489.94 758
13491.03 795
13492.13 772
13493.23 843
13494.32 808
13495.42 721
13496.52 795
13497.62 811
13498.72 796
13499.81 792
13500.91 816
13502.01 790
13503.11 828
13504.20 856
13505.30 854
13506.40 843
13507.50 868
13508.60 908
13509.69 866
13510.79 930
13511.89 887
13512.99 857
13514.09 869
13515.18 798
13516.28 766
13517.38 804
13518.48 821
13519.58 700
13520.68 728
13521.78 755
13522.87 721
13523.97 758
13525.07 784
13526.17 727
13527.27 679
13528.37 727
13529.47 712
13530.57 704
13531.66 700
13532.76 690
13533.86 698
13534.96 723
13536.06 752
13537.16 652
13538.26 672
13539.36 683
13540.46 648
13541.56 702
13542.66 711
13543.76 724
13544.86 743
13545.96 690
13547.05 701
13548.15 692
13549.25 669
13550.35 676
13551.45 672
13552.55 689
13553.65 685
13554.75 666
13555.85 646
13556.95 651
13558.05 699
13559.15 686
13560.25 657
13561.35 672
13562.45 698
13563.55 627
13564.65 679
13565.75 655
13566.85 656
13567.96 678
13569.06 639
13570.16 686
13571.26 685
13572.36 681
13573.46 710
13574.56 690
13575.66 672
13576.76 680
13577.86 682
13578.96 648
13580.06 648
13581.16 602
13582.27 652
13583.37 690
13584.47 721
13585.57 683
13586.67 643
13587.77 626
13588.87 638
13589.97 651
13591.08 687
13592.18 690
13593.28 756
13594.38 713
13595.48 712
13596.58 708
13597.68 647
13598.79 644
13599.89 680
13600.99 712
13602.09 696
13603.19 700
13604.30 728
13605.40 710
13606.50 654
13607.60 702
13608.70 739
13609.81 686
13610.91 701
13612.01 663
13613.11 736
13614.21 752
13615.32 693
13616.42 700
13617.52 712
13618.62 748
13619.73 761
13620.83 669
13621.93 667
13623.03 721
13624.14 710
13625.24 682
13626.34 681
13627.45 656
13628.55 681
13629.65 677
13630.75 689
13631.86 671
13632.96 694
13634.06 673
13635.17 710
13636.27 685
13637.37 721
13638.48 703
13639.58 677
13640.68 657
13641.79 677
13642.89 708
13643.99 654
13645.10 674
13646.20 627
13647.30 671
13648.41 679
13649.51 651
13650.62 676
13651.72 655
13652.82 683
13653.93 656
13655.03 675
13656.14 649
13657.24 684
13658.34 655
13659.45 678
13660.55 706
13661.66 678
13662.76 687
13663.87 664
13664.97 675
13666.07 683
13667.18 683
13668.28 653
13669.39 663
13670.49 721
13671.60 702
13672.70 731
13673.81 668
13674.91 660
13676.02 661
13677.12 715
13678.23 750
13679.33 718
13680.44 714
13681.54 746
13682.65 730
13683.75 717
13684.86 726
13685.96 696
13687.07 754
13688.17 730
13689.28 699
13690.38 742
13691.49 761
13692.59 671
13693.70 652
13694.80 699
13695.91 760
13697.02 745
13698.12 766
13699.23 743
13700.33 777
13701.44 761
13702.55 790
13703.65 731
13704.76 751
13705.86 759
13706.97 770
13708.08 740
13709.18 804
13710.29 752
13711.39 832
13712.50 828
13713.61 834
13714.71 864
13715.82 866
13716.93 908
13718.03 895
13719.14 956
13720.25 961
13721.35 939
13722.46 921
13723.57 880
13724.67 840
13725.78 830
13726.89 860
13727.99 863
13729.10 828
13730.21 828
13731.31 813
13732.42 799
13733.53 731
13734.64 764
13735.74 801
13736.85 775
13737.96 800
13739.07 759
13740.17 744
13741.28 734
13742.39 724
13743.50 749
13744.60 743
13745.71 671
13746.82 754
13747.93 780
13749.03 771
13750.14 727
13751.25 763
13752.36 702
13753.47 777
13754.57 742
13755.68 716
13756.79 754
13757.90 726
13759.01 710
13760.11 716
13761.22 710
13762.33 713
13763.44 718
13764.55 729
13765.66 722
13766.76 734
13767.87 773
13768.98 775
13770.09 754
13771.20 686
13772.31 714
13773.42 814
13774.53 735
13775.63 740
13776.74 796
13777.85 833
13778.96 783
13780.07 742
13781.18 798
13782.29 762
13783.40 747
13784.51 751
13785.62 755
13786.73 781
13787.83 739
13788.94 729
13790.05 740
13791.16 714
13792.27 675
13793.38 704
13794.49 740
13795.60 701
13796.71 721
13797.82 681
13798.93 683
13800.04 703
13801.15 721
13802.26 675
13803.37 629
13804.48 722
13805.59 674
13806.70 736
13807.81 719
13808.92 673
13810.03 691
13811.14 672
13812.25 618
13813.36 639
13814.47 682
13815.58 671
13816.69 685
13817.80 671
13818.91 691
13820.03 697
13821.14 663
13822.25 695
13823.36 762
13824.47 743
13825.58 672
13826.69 644
13827.80 689
13828.91 690
13830.02 700
13831.13 684
13832.25 698
13833.36 762
13834.47 665
13835.58 618
13836.69 674
13837.80 673
13838.91 666
13840.02 693
13841.14 668
13842.25 655
13843.36 681
13844.47 669
13845.58 665
13846.69 634
13847.81 691
13848.92 682
13850.03 651
13851.14 683
13852.25 641
13853.37 662
13854.48 634
13855.59 665
13856.70 706
13857.81 671
13858.93 634
13860.04 590
13861.15 671
13862.26 661
13863.38 685
13864.49 675
13865.60 692
13866.71 707
13867.83 670
13868.94 616
13870.05 683
13871.16 704
13872.28 641
13873.39 677
13874.50 674
13875.61 701
13876.73 687
13877.84 699
13878.95 636
13880.07 661
13881.18 701
13882.29 680
13883.41 692
13884.52 685
13885.63 683
13886.75 703
13887.86 708
13888.97 664
13890.09 670
13891.20 671
13892.31 726
13893.43 699
13894.54 733
13895.65 710
13896.77 746
13897.88 771
13899.00 750
13900.11 716
13901.22 757
13902.34 764
13903.45 743
13904.57 738
13905.68 772
13906.79 782
13907.91 794
13909.02 736
13910.14 706
13911.25 673
13912.37 655
13913.48 698
13914.59 657
13915.71 650
13916.82 642
13917.94 605
13919.05 666
13920.17 659
13921.28 604
13922.40 638
13923.51 594
13924.63 652
13925.74 661
13926.86 617
13927.97 674
13929.09 650
13930.20 633
13931.32 641
13932.43 614
13933.55 645
13934.66 605
13935.78 626
13936.89 586
13938.01 597
13939.12 625
13940.24 612
13941.35 623
13942.47 632
13943.59 667
13944.70 615
13945.82 644
13946.93 685
13948.05 659
13949.16 656
13950.28 613
13951.40 623
13952.51 664
13953.63 648
13954.74 686
13955.86 667
13956.98 693
13958.09 670
13959.21 615
13960.33 628
13961.44 632
13962.56 658
13963.67 645
13964.79 597
13965.91 633
13967.02 579
13968.14 583
13969.26 620
13970.37 643
13971.49 650
13972.61 622
13973.72 620
13974.84 667
13975.96 655
13977.08 684
13978.19 623
13979.31 624
13980.43 630
13981.54 677
13982.66 607
13983.78 608
13984.90 605
13986.01 631
13987.13 652
13988.25 624
13989.37 582
13990.48 652
13991.60 622
13992.72 597
13993.84 626
13994.95 590
13996.07 604
13997.19 667
13998.31 656
13999.42 641
14000.54 655
14001.66 614
14002.78 659
14003.90 664
14005.01 664
14006.13 634
14007.25 612
14008.37 665
14009.49 634
14010.61 678
14011.72 696
14012.84 641
14013.96 658
14015.08 607
14016.20 606
14017.32 613
14018.43 639
14019.55 609
14020.67 610
14021.79 619
14022.91 648
14024.03 631
14025.15 608
14026.27 613
14027.39 648
14028.50 655
14029.62 586
14030.74 575
14031.86 640
14032.98 664
14034.10 647
14035.22 660
14036.34 695
14037.46 667
14038.58 680
14039.70 669
14040.82 654
14041.94 644
14043.06 649
14044.18 704
14045.30 703
14046.41 688
14047.53 690
14048.65 699
14049.77 677
14050.89 679
14052.01 641
14053.13 676
14054.25 668
14055.37 640
14056.49 671
14057.61 704
14058.74 682
14059.86 659
14060.98 730
14062.10 697
14063.22 683
14064.34 646
14065.46 683
14066.58 672
14067.70 686
14068.82 648
14069.94 736
14071.06 709
14072.18 711
14073.30 704
14074.42 692
14075.54 695
14076.66 737
14077.79 754
14078.91 724
14080.03 717
14081.15 822
14082.27 840
14083.39 779
14084.51 770
14085.63 774
14086.76 771
14087.88 777
14089.00 824
14090.12 818
14091.24 825
14092.36 799
14093.48 787
14094.61 841
14095.73 847
14096.85 849
14097.97 866
14099.09 896
14100.22 861
14101.34 894
14102.46 869
14103.58 979
14104.70 935
14105.83 897
14106.95 936
14108.07 924
14109.19 864
14110.31 839
14111.44 898
14112.56 868
14113.68 831
14114.80 756
14115.93 744
14117.05 695
14118.17 728
14119.29 766
14120.42 779
14121.54 776
14122.66 722
14123.79 689
14124.91 720
14126.03 701
14127.15 687
14128.28 670
14129.40 659
14130.52 710
14131.65 656
14132.77 700
14133.89 664
14135.02 712
14136.14 708
14137.26 695
14138.39 664
14139.51 623
14140.63 645
14141.76 675
14142.88 690
14144.00 713
14145.13 678
14146.25 666
14147.38 698
14148.50 710
14149.62 642
14150.75 674
14151.87 627
14152.99 644
14154.12 675
14155.24 601
14156.37 678
14157.49 661
14158.62 660
14159.74 632
14160.86 617
14161.99 677
14163.11 662
14164.24 671
14165.36 664
14166.49 621
14167.61 649
14168.74 650
14169.86 665
14170.99 658
14172.11 661
14173.23 658
14174.36 617
14175.48 651
14176.61 644
14177.73 668
14178.86 643
14179.98 661
14181.11 683
14182.23 662
14183.36 671
14184.49 676
14185.61 635
14186.74 622
14187.86 677
14188.99 612
14190.11 622
14191.24 632
14192.36 636
14193.49 677
14194.61 623
14195.74 612
14196.87 630
14197.99 626
14199.12 632
14200.24 639
14201.37 637
14202.50 653
14203.62 589
14204.75 653
14205.87 659
14207.00 621
14208.13 597
14209.25 619
14210.38 629
14211.50 599
14212.63 618
14213.76 615
14214.88 597
14216.01 598
14217.14 616
14218.26 616
14219.39 579
14220.52 590
14221.64 556
14222.77 602
14223.90 560
14225.02 578
14226.15 645
14227.28 614
14228.41 613
14229.53 601
14230.66 574
14231.79 584
14232.91 611
14234.04 592
14235.17 582
14236.30 556
14237.42 613
14238.55 575
14239.68 541
14240.81 548
14241.93 591
14243.06 575
14244.19 608
14245.32 571
14246.44 585
14247.57 586
14248.70 571
14249.83 553
14250.95 581
14252.08 605
14253.21 634
14254.34 571
14255.47 553
14256.59 587
14257.72 577
14258.85 542
14259.98 570
14261.11 555
14262.24 603
14263.36 587
14264.49 566
14265.62 625
14266.75 588
14267.88 570
14269.01 566
14270.14 585
14271.26 538
14272.39 567
14273.52 545
14274.65 567
14275.78 542
14276.91 540
14278.04 594
14279.17 556
14280.30 536
14281.42 579
14282.55 539
14283.68 588
14284.81 535
14285.94 531
14287.07 489
14288.20 532
14289.33 570
14290.46 518
14291.59 551
14292.72 558
14293.85 605
14294.98 538
14296.11 511
14297.24 554
14298.37 517
14299.50 548
14300.63 533
14301.76 520
14302.89 536
14304.02 535
14305.15 541
14306.28 516
14307.41 549
14308.54 548
14309.67 494
14310.80 518
14311.93 470
14313.06 513
14314.19 546
14315.32 549
14316.45 572
14317.58 556
14318.71 595
14319.84 511
14320.97 509
14322.10 532
14323.23 579
14324.36 557
14325.49 522
14326.63 499
14327.76 532
14328.89 531
14330.02 484
14331.15 498
14332.28 522
14333.41 484
14334.54 535
14335.67 525
14336.81 530
14337.94 505
14339.07 612
14340.20 542
14341.33 567
14342.46 486
14343.59 449
14344.73 500
14345.86 500
14346.99 472
14348.12 491
14349.25 513
14350.38 517
14351.52 525
14352.65 508
14353.78 498
14354.91 483
14356.04 547
14357.18 495
14358.31 513
14359.44 494
14360.57 522
14361.71 519
14362.84 493
14363.97 522
14365.10 517
14366.24 529
14367.37 497
14368.50 463
14369.63 461
14370.77 502
14371.90 526
14373.03 527
14374.16 508
14375.30 526
14376.43 523
14377.56 516
14378.70 520
14379.83 508
14380.96 489
14382.09 494
14383.23 479
14384.36 540
14385.49 531
14386.63 496
14387.76 478
14388.89 485
14390.03 557
14391.16 526
14392.29 516
14393.43 502
14394.56 499
14395.70 501
14396.83 459
14397.96 483
14399.10 564
14400.23 563
14401.36 461
14402.50 450
14403.63 485
14404.77 480
14405.90 474
14407.03 498
14408.17 509
14409.30 511
14410.44 505
14411.57 514
14412.71 524
14413.84 530
14414.97 461
14416.11 535
14417.24 523
14418.38 521
14419.51 492
14420.65 495
14421.78 517
14422.92 512
14424.05 543
14425.19 499
14426.32 530
14427.46 500
14428.59 492
14429.73 497
14430.86 526
14432.00 497
14433.13 548
14434.27 536
14435.40 496
14436.54 505
14437.67 508
14438.81 546
14439.94 482
14441.08 502
14442.21 505
14443.35 502
14444.48 555
14445.62 506
14446.76 494
14447.89 434
14449.03 487
14450.16 537
14451.30 540
14452.43 476
14453.57 489
14454.71 496
14455.84 517
14456.98 507
14458.11 543
14459.25 566
14460.39 586
14461.52 560
14462.66 502
14463.80 531
14464.93 504
14466.07 506
14467.20 518
14468.34 510
14469.48 520
14470.61 594
14471.75 544
14472.89 513
14474.02 535
14475.16 521
14476.30 544
14477.43 532
14478.57 490
14479.71 526
14480.85 511
14481.98 546
14483.12 559
14484.26 501
14485.39 521
14486.53 541
14487.67 558
14488.81 573
14489.94 544
14491.08 525
14492.22 516
14493.36 527
14494.49 542
14495.63 550
14496.77 514
14497.91 525
14499.04 492
14500.18 541
14501.32 536
14502.46 532
14503.59 565
14504.73 653
14505.87 620
14507.01 576
14508.15 603
14509.28 577
14510.42 568
14511.56 552
14512.70 545
14513.84 589
14514.98 565
14516.11 571
14517.25 569
14518.39 581
14519.53 618
14520.67 553
14521.81 624
14522.95 612
14524.08 610
14525.22 603
14526.36 612
14527.50 568
14528.64 578
14529.78 584
14530.92 612
14532.06 588
14533.20 547
14534.33 560
14535.47 550
14536.61 505
14537.75 547
14538.89 574
14540.03 545
14541.17 525
14542.31 557
14543.45 568
14544.59 568
14545.73 547
14546.87 536
14548.01 556
14549.15 544
14550.29 564
14551.43 547
14552.57 557
14553.71 559
14554.85 560
14555.99 563
14557.13 535
14558.27 553
14559.41 529
14560.55 505
14561.69 531
14562.83 515
14563.97 493
14565.11 518
14566.25 523
14567.39 501
14568.53 551
14569.67 531
14570.81 559
14571.95 540
14573.09 540
14574.23 534
14575.37 532
14576.51 536
14577.65 563
14578.79 532
14579.94 510
14581.08 532
14582.22 545
14583.36 490
14584.50 501
14585.64 503
14586.78 530
14587.92 563
14589.06 544
14590.21 526
14591.35 528
14592.49 480
14593.63 507
14594.77 558
14595.91 511
14597.05 581
14598.20 534
14599.34 579
14600.48 589
14601.62 523
14602.76 535
14603.90 551
14605.05 573
14606.19 567
14607.33 544
14608.47 510
14609.61 548
14610.76 553
14611.90 584
14613.04 548
14614.18 504
14615.32 533
14616.47 511
14617.61 487
14618.75 548
14619.89 540
14621.04 552
14622.18 600
14623.32 587
14624.46 541
14625.61 572
14626.75 526
14627.89 532
14629.04 550
14630.18 558
14631.32 563
14632.46 597
14633.61 563
14634.75 584
14635.89 550
14637.04 584
14638.18 650
14639.32 625
14640.47 594
14641.61 574
14642.75 587
14643.90 580
14645.04 581
14646.18 599
14647.33 531
14648.47 548
14649.61 565
14650.76 547
14651.90 512
14653.05 578
14654.19 603
14655.33 545
14656.48 551
14657.62 576
14658.76 553
14659.91 540
14661.05 520
14662.20 566
14663.34 523
14664.49 534
14665.63 489
14666.77 529
14667.92 545
14669.06 556
14670.21 525
14671.35 541
14672.50 547
14673.64 486
14674.79 494
14675.93 579
14677.07 538
14678.22 526
14679.36 502
14680.51 505
14681.65 508
14682.80 487
14683.94 466
14685.09 499
14686.23 520
14687.38 476
14688.52 525
14689.67 518
14690.81 457
14691.96 486
14693.10 488
14694.25 487
14695.40 510
14696.54 541
14697.69 497
14698.83 490
14699.98 486
14701.12 504
14702.27 498
14703.41 480
14704.56 466
14705.71 479
14706.85 424
14708.00 438
14709.14 481
14710.29 493
14711.44 459
14712.58 492
14713.73 476
14714.87 441
14716.02 478
14717.17 477
14718.31 506
14719.46 446
14720.61 472
14721.75 493
14722.90 450
14724.05 427
14725.19 467
14726.34 464
14727.49 521
14728.63 465
14729.78 455
14730.93 535
14732.07 493
14733.22 413
14734.37 475
14735.51 468
14736.66 485
14737.81 498
14738.95 482
14740.10 465
14741.25 455
14742.40 496
14743.54 468
14744.69 491
14745.84 499
14746.99 443
14748.13 448
14749.28 454
14750.43 464
14751.58 472
14752.72 507
14753.87 481
14755.02 455
14756.17 472
14757.31 512
14758.46 550
14759.61 487
14760.76 456
14761.91 462
14763.05 469
14764.20 481
14765.35 471
14766.50 521
14767.65 495
14768.80 418
14769.94 431
14771.09 468
14772.24 485
14773.39 495
14774.54 482
14775.69 457
14776.83 495
14777.98 463
14779.13 447
14780.28 440
14781.43 467
14782.58 476
14783.73 471
14784.88 446
14786.03 442
14787.17 437
14788.32 450
14789.47 461
14790.62 409
14791.77 449
14792.92 488
14794.07 501
14795.22 491
14796.37 450
14797.52 404
14798.67 470
14799.82 475
14800.97 449
14802.12 484
14803.26 469
14804.41 420
14805.56 467
14806.71 453
14807.86 478
14809.01 471
14810.16 475
14811.31 435
14812.46 470
14813.61 503
14814.76 470
14815.91 447
14817.06 478
14818.21 446
14819.36 443
14820.51 460
14821.66 453
14822.82 436
14823.97 455
14825.12 459
14826.27 442
14827.42 405
14828.57 439
14829.72 473
14830.87 456
14832.02 416
14833.17 444
14834.32 443
14835.47 435
14836.62 458
14837.77 440
14838.93 382
14840.08 427
14841.23 467
14842.38 454
14843.53 437
14844.68 464
14845.83 431
14846.98 420
14848.14 438
14849.29 509
14850.44 448
14851.59 430
14852.74 450
14853.89 411
14855.04 454
14856.20 432
14857.35 435
14858.50 403
14859.65 435
14860.80 460
14861.96 455
14863.11 454
14864.26 441
14865.41 479
14866.56 409
14867.72 430
14868.87 486
14870.02 394
14871.17 475
14872.32 474
14873.48 409
14874.63 460
14875.78 428
14876.93 431
14878.09 432
14879.24 450
14880.39 445
14881.54 412
14882.70 436
14883.85 389
14885.00 429
14886.16 421
14887.31 421
14888.46 410
14889.61 415
14890.77 442
14891.92 423
14893.07 463
14894.23 426
14895.38 452
14896.53 428
14897.69 436
14898.84 426
14899.99 474
14901.15 439
14902.30 440
14903.45 429
14904.61 421
14905.76 401
14906.91 435
14908.07 447
14909.22 462
14910.38 416
14911.53 416
14912.68 463
14913.84 464
14914.99 460
14916.15 407
14917.30 405
14918.45 431
14919.61 415
14920.76 392
14921.92 401
14923.07 418
14924.22 439
14925.38 427
14926.53 444
14927.69 472
14928.84 426
14930.00 432
14931.15 461
14932.31 424
14933.46 464
14934.62 445
14935.77 428
14936.93 421
14938.08 412
14939.24 455
14940.39 443
14941.55 443
14942.70 457
14943.86 442
14945.01 434
14946.17 411
14947.32 411
14948.48 471
14949.63 515
14950.79 443
14951.94 461
14953.10 438
14954.25 429
14955.41 392
14956.56 445
14957.72 429
14958.88 422
14960.03 406
14961.19 425
14962.34 450
14963.50 411
14964.65 430
14965.81 441
14966.97 430
14968.12 475
14969.28 453
14970.43 442
14971.59 407
14972.75 415
14973.90 420
14975.06 448
14976.22 443
14977.37 464
14978.53 459
14979.69 464
14980.84 445
14982.00 447
14983.16 494
14984.31 480
14985.47 463
14986.63 452
14987.78 442
14988.94 428
14990.10 423
14991.25 444
14992.41 444
14993.57 429
14994.72 430
14995.88 455
14997.04 427
14998.20 402
14999.35 465
15000.51 456
15001.67 479
15002.82 464
15003.98 428
15005.14 416
15006.30 454
15007.45 465
15008.61 435
15009.77 423
15010.93 405
15012.09 446
15013.24 441
15014.40 444
15015.56 441
15016.72 456
15017.87 467
15019.03 435
15020.19 410
15021.35 436
15022.51 429
15023.67 417
15024.82 441
15025.98 446
15027.14 472
15028.30 433
15029.46 434
15030.62 368
15031.77 381
15032.93 414
15034.09 427
15035.25 430
15036.41 413
15037.57 394
15038.73 427
15039.88 442
15041.04 454
15042.20 424
15043.36 422
15044.52 477
15045.68 461
15046.84 431
15048.00 420
15049.16 405
15050.32 432
15051.47 414
15052.63 403
15053.79 425
15054.95 456
15056.11 424
15057.27 421
15058.43 407
15059.59 423
15060.75 434
15061.91 424
15063.07 473
15064.23 426
15065.39 433
15066.55 427
15067.71 404
15068.87 408
15070.03 417
15071.19 448
15072.35 392
15073.51 436
15074.67 443
15075.83 431
15076.99 397
15078.15 425
15079.31 434
15080.47 427
15081.63 468
15082.79 445
15083.95 454
15085.11 438
15086.27 470
15087.43 425
15088.59 423
15089.76 475
15090.92 459
15092.08 475
15093.24 444
15094.40 414
15095.56 397
15096.72 435
15097.88 434
15099.04 432
15100.20 445
15101.37 448
15102.53 417
15103.69 440
15104.85 440
15106.01 427
15107.17 459
15108.33 459
15109.50 450
15110.66 451
15111.82 420
15112.98 428
15114.14 476
15115.30 439
15116.47 424
15117.63 437
15118.79 446
15119.95 412
15121.11 444
15122.27 416
15123.44 419
15124.60 425
15125.76 374
15126.92 425
15128.09 431
15129.25 414
15130.41 413
15131.57 466
15132.73 442
15133.90 472
15135.06 436
15136.22 449
15137.38 404
15138.55 441
15139.71 430
15140.87 453
15142.04 394
15143.20 441
15144.36 395
15145.52 413
15146.69 437
15147.85 395
15149.01 419
15150.18 434
15151.34 435
15152.50 407
15153.67 419
15154.83 446
15155.99 442
15157.16 424
15158.32 378
15159.48 408
15160.65 434
15161.81 425
15162.97 451
15164.14 438
15165.30 423
15166.46 441
15167.63 428
15168.79 416
15169.95 364
15171.12 425
15172.28 429
15173.45 433
15174.61 444
15175.77 428
15176.94 406
15178.10 399
15179.27 425
15180.43 427
15181.60 444
15182.76 396
15183.92 412
15185.09 428
15186.25 416
15187.42 384
15188.58 432
15189.75 395
15190.91 465
15192.08 416
15193.24 422
15194.41 437
15195.57 450
15196.74 433
15197.90 456
15199.07 383
15200.23 441
15201.40 439
15202.56 435
15203.73 490
15204.89 436
15206.06 446
15207.22 452
15208.39 475
15209.55 436
15210.72 466
15211.88 452
15213.05 418
15214.21 438
15215.38 420
15216.54 455
15217.71 428
15218.88 418
15220.04 415
15221.21 429
15222.37 476
15223.54 443
15224.71 467
15225.87 503
15227.04 472
15228.20 488
15229.37 482
15230.54 429
15231.70 436
15232.87 454
15234.03 459
15235.20 426
15236.37 457
15237.53 487
15238.70 472
15239.87 463
15241.03 475
15242.20 469
15243.37 492
15244.53 446
15245.70 460
15246.87 478
15248.03 421
15249.20 385
15250.37 453
15251.53 460
15252.70 452
15253.87 466
15255.04 485
15256.20 477
15257.37 449
15258.54 447
15259.70 439
15260.87 466
15262.04 440
15263.21 453
15264.37 438
15265.54 426
15266.71 465
15267.88 430
15269.04 425
15270.21 407
15271.38 424
15272.55 448
15273.72 427
15274.88 457
15276.05 482
15277.22 450
15278.39 433
15279.56 449
15280.72 426
15281.89 437
15283.06 443
15284.23 441
15285.40 413
15286.56 412
15287.73 419
15288.90 400
15290.07 451
15291.24 437
15292.41 409
15293.58 405
15294.74 453
15295.91 434
15297.08 457
15298.25 466
15299.42 447
15300.59 447
15301.76 459
15302.93 446
15304.09 429
15305.26 443
15306.43 438
15307.60 389
15308.77 409
15309.94 459
15311.11 472
15312.28 468
15313.45 482
15314.62 385
15315.79 457
15316.96 433
15318.13 419
15319.30 418
15320.46 440
15321.63 431
15322.80 434
15323.97 443
15325.14 438
15326.31 436
15327.48 447
15328.65 435
15329.82 403
15330.99 411
15332.16 380
15333.33 440
15334.50 455
15335.67 438
15336.84 431
15338.01 479
15339.18 432
15340.36 438
15341.53 423
15342.70 427
15343.87 436
15345.04 457
15346.21 467
15347.38 407
15348.55 427
15349.72 431
15350.89 457
15352.06 435
15353.23 451
15354.40 437
15355.57 451
15356.75 442
15357.92 477
15359.09 449
15360.26 432
15361.43 454
15362.60 464
15363.77 425
15364.94 379
15366.11 426
15367.29 408
15368.46 438
15369.63 436
15370.80 469
15371.97 446
15373.14 432
15374.32 426
15375.49 407
15376.66 417
15377.83 456
15379.00 419
15380.17 473
15381.35 476
15382.52 439
15383.69 480
15384.86 421
15386.03 419
15387.21 416
15388.38 463
15389.55 411
15390.72 412
15391.90 426
15393.07 414
15394.24 426
15395.41 428
15396.59 425
15397.76 427
15398.93 473
15400.10 470
15401.28 445
15402.45 396
15403.62 410
15404.79 422
15405.97 452
15407.14 425
15408.31 464
15409.49 459
15410.66 462
15411.83 470
15413.01 396
15414.18 404
15415.35 418
15416.53 439
15417.70 441
15418.87 447
15420.05 420
15421.22 446
15422.39 412
15423.57 439
15424.74 425
15425.91 416
15427.09 447
15428.26 445
15429.43 423
15430.61 370
15431.78 393
15432.96 458
15434.13 447
15435.30 430
15436.48 443
15437.65 435
15438.83 434
15440.00 441
15441.17 451
15442.35 430
15443.52 396
15444.70 418
15445.87 444
15447.05 411
15448.22 388
15449.40 418
15450.57 437
15451.75 408
15452.92 392
15454.09 461
15455.27 443
15456.44 417
15457.62 442
15458.79 444
15459.97 423
15461.14 430
15462.32 424
15463.49 433
15464.67 444
15465.84 451
15467.02 408
15468.19 407
15469.37 434
15470.55 451
15471.72 429
15472.90 417
15474.07 421
15475.25 440
15476.42 428
15477.60 425
15478.77 387
15479.95 408
15481.13 455
15482.30 472
15483.48 426
15484.65 393
15485.83 418
15487.00 414
15488.18 441
15489.36 425
15490.53 413
15491.71 432
15492.89 400
15494.06 415
15495.24 419
15496.41 419
15497.59 407
15498.77 389
15499.94 388
15501.12 378
15502.30 471
15503.47 427
15504.65 440
15505.83 404
15507.00 403
15508.18 408
15509.36 415
15510.53 446
15511.71 433
15512.89 446
15514.06 376
15515.24 393
15516.42 410
15517.60 409
15518.77 421
15519.95 444
15521.13 445
15522.30 398
15523.48 416
15524.66 394
15525.84 389
15527.01 388
15528.19 453
15529.37 433
15530.55 410
15531.73 445
15532.90 427
15534.08 442
15535.26 421
15536.44 433
15537.61 463
15538.79 447
15539.97 412
15541.15 416
15542.33 412
15543.50 404
15544.68 414
15545.86 407
15547.04 416
15548.22 404
15549.40 403
15550.57 406
15551.75 418
15552.93 415
15554.11 444
15555.29 442
15556.47 419
15557.65 469
15558.82 435
15560.00 432
15561.18 439
15562.36 437
15563.54 431
15564.72 437
15565.90 438
15567.08 441
15568.26 428
15569.43 425
15570.61 457
15571.79 412
15572.97 441
15574.15 410
15575.33 451
15576.51 440
15577.69 445
15578.87 431
15580.05 402
15581.23 412
15582.41 456
15583.59 457
15584.77 475
15585.95 428
15587.13 432
15588.31 431
15589.49 436
15590.67 444
15591.85 448
15593.03 472
15594.21 468
15595.39 507
15596.57 496
15597.75 444
15598.93 450
15600.11 519
15601.29 464
15602.47 455
15603.65 477
15604.83 465
15606.01 448
15607.19 436
15608.37 458
15609.55 456
15610.73 496
15611.91 470
15613.09 448
15614.27 460
15615.45 444
15616.64 458
15617.82 460
15619.00 462
15620.18 468
15621.36 465
15622.54 440
15623.72 455
15624.90 478
15626.08 477
15627.27 479
15628.45 477
15629.63 475
15630.81 482
15631.99 465
15633.17 452
15634.35 447
15635.54 494
15636.72 466
15637.90 454
15639.08 454
15640.26 470
15641.45 464
15642.63 487
15643.81 461
15644.99 463
15646.17 490
15647.36 490
15648.54 480
15649.72 491
15650.90 528
15652.08 478
15653.27 490
15654.45 504
15655.63 474
15656.81 490
15658.00 527
15659.18 511
15660.36 507
15661.54 483
15662.73 431
15663.91 481
15665.09 496
15666.27 506
15667.46 472
15668.64 479
15669.82 467
15671.01 446
15672.19 499
15673.37 481
15674.56 440
15675.74 466
15676.92 436
15678.10 501
15679.29 496
15680.47 451
15681.65 453
15682.84 503
15684.02 539
15685.21 499
15686.39 474
15687.57 475
15688.76 500
15689.94 554
15691.12 507
15692.31 447
15693.49 484
15694.67 481
15695.86 461
15697.04 475
15698.23 466
15699.41 456
15700.59 485
15701.78 461
15702.96 434
15704.15 450
15705.33 476
15706.52 506
15707.70 481
15708.88 453
15710.07 507
15711.25 469
15712.44 511
15713.62 485
15714.81 463
15715.99 524
15717.18 490
15718.36 434
15719.55 444
15720.73 480
15721.92 480
15723.10 494
15724.29 479
15725.47 485
15726.66 484
15727.84 497
15729.03 500
15730.21 499
15731.40 494
15732.58 559
15733.77 533
15734.95 465
15736.14 450
15737.32 480
15738.51 515
15739.69 490
15740.88 491
15742.07 534
15743.25 511
15744.44 506
15745.62 489
15746.81 447
15747.99 490
15749.18 488
15750.37 504
15751.55 478
15752.74 499
15753.93 539
15755.11 523
15756.30 481
15757.48 511
15758.67 493
15759.86 495
15761.04 568
15762.23 531
15763.42 507
15764.60 507
15765.79 534
15766.98 514
15768.16 462
15769.35 517
15770.54 518
15771.72 489
15772.91 477
15774.10 474
15775.28 466
15776.47 484
15777.66 509
15778.84 456
15780.03 452
15781.22 492
15782.41 483
15783.59 454
15784.78 440
15785.97 444
15787.15 418
15788.34 462
15789.53 425
15790.72 459
15791.90 494
15793.09 502
15794.28 453
15795.47 467
15796.65 439
15797.84 457
15799.03 508
15800.22 500
15801.41 454
15802.59 451
15803.78 482
15804.97 459
15806.16 512
15807.35 443
15808.53 471
15809.72 445
15810.91 448
15812.10 473
15813.29 432
15814.48 436
15815.66 433
15816.85 512
15818.04 432
15819.23 418
15820.42 464
15821.61 471
15822.80 477
15823.98 441
15825.17 482
15826.36 496
15827.55 459
15828.74 464
15829.93 485
15831.12 435
15832.31 458
15833.50 443
15834.69 447
15835.87 418
15837.06 410
15838.25 443
15839.44 437
15840.63 397
15841.82 433
15843.01 453
15844.20 471
15845.39 464
15846.58 419
15847.77 459
15848.96 438
15850.15 444
15851.34 422
15852.53 415
15853.72 444
15854.91 471
15856.10 440
15857.29 414
15858.48 420
15859.67 421
15860.86 455
15862.05 434
15863.24 441
15864.43 419
15865.62 436
15866.81 453
15868.00 417
15869.19 400
15870.38 448
15871.57 459
15872.76 439
15873.95 441
15875.14 421
15876.33 415
15877.52 426
15878.72 479
15879.91 425
15881.10 441
15882.29 428
15883.48 446
15884.67 447
15885.86 410
15887.05 397
15888.24 471
15889.43 474
15890.63 438
15891.82 413
15893.01 442
15894.20 438
15895.39 445
15896.58 456
15897.77 441
15898.97 475
15900.16 442
15901.35 431
15902.54 442
15903.73 447
15904.92 457
15906.12 481
15907.31 453
15908.50 456
15909.69 447
15910.88 473
15912.08 461
15913.27 475
15914.46 489
15915.65 463
15916.85 484
15918.04 452
15919.23 457
15920.42 446
15921.61 434
15922.81 517
15924.00 474
15925.19 512
15926.38 509
15927.58 544
15928.77 547
15929.96 487
15931.16 465
15932.35 477
15933.54 457
15934.73 464
15935.93 468
15937.12 457
15938.31 432
15939.51 468
15940.70 447
15941.89 475
15943.09 442
15944.28 479
15945.47 474
15946.67 501
15947.86 504
15949.05 458
15950.25 456
15951.44 468
15952.63 422
15953.83 434
15955.02 436
15956.21 424
15957.41 403
15958.60 451
15959.80 432
15960.99 422
15962.18 380
15963.38 438
15964.57 420
15965.77 413
15966.96 418
15968.15 387
15969.35 422
15970.54 444
15971.74 429
15972.93 418
15974.13 394
15975.32 403
15976.51 428
15977.71 418
15978.90 390
15980.10 407
15981.29 393
15982.49 398
15983.68 417
15984.88 449
15986.07 424
15987.27 375
15988.46 418
15989.66 429
15990.85 442
15992.05 493
15993.24 413
15994.44 390
15995.63 380
15996.83 465
15998.02 448
15999.22 402
16000.41 418
16001.61 415
16002.80 437
16004.00 429
16005.20 421
16006.39 460
16007.59 453
16008.78 426
16009.98 391
16011.17 382
16012.37 457
16013.57 390
16014.76 393
16015.96 373
16017.15 408
16018.35 404
16019.55 400
16020.74 411
16021.94 393
16023.13 412
16024.33 394
16025.53 393
16026.72 391
16027.92 448
16029.12 409
16030.31 409
16031.51 389
16032.71 401
16033.90 360
16035.10 409
16036.30 387
16037.49 393
16038.69 442
16039.89 430
16041.08 400
16042.28 437
16043.48 403
16044.67 405
16045.87 429
16047.07 417
16048.27 431
16049.46 371
16050.66 367
16051.86 440
16053.06 443
16054.25 368
16055.45 392
16056.65 418
16057.84 371
16059.04 394
16060.24 418
16061.44 412
16062.64 396
16063.83 409
16065.03 417
16066.23 432
16067.43 384
16068.62 409
16069.82 432
16071.02 397
16072.22 412
16073.42 412
16074.62 383
16075.81 404
16077.01 441
16078.21 434
16079.41 391
16080.61 410
16081.81 362
16083.00 346
16084.20 397
16085.40 396
16086.60 378
16087.80 396
16089.00 403
16090.20 372
16091.39 393
16092.59 387
16093.79 364
16094.99 421
16096.19 412
16097.39 400
16098.59 390
16099.79 410
16100.99 401
16102.19 399
16103.38 410
16104.58 401
16105.78 391
16106.98 351
16108.18 376
16109.38 397
16110.58 385
16111.78 370
16112.98 402
16114.18 404
16115.38 352
16116.58 351
16117.78 401
16118.98 360
16120.18 376
16121.38 388
16122.58 424
16123.78 402
16124.98 411
16126.18 421
16127.38 393
16128.58 373
16129.78 364
16130.98 395
16132.18 378
16133.38 405
16134.58 395
16135.78 368
16136.98 385
16138.18 393
16139.38 336
16140.58 402
16141.78 391
16142.98 355
16144.19 366
16145.39 352
16146.59 395
16147.79 416
16148.99 397
16150.19 358
16151.39 326
16152.59 400
16153.79 424
16154.99 411
16156.20 397
16157.40 371
16158.60 391
16159.80 388
16161.00 384
16162.20 347
16163.40 369
16164.61 357
16165.81 426
16167.01 385
16168.21 375
16169.41 409
16170.61 396
16171.82 363
16173.02 385
16174.22 360
16175.42 355
16176.62 389
16177.82 370
16179.03 348
16180.23 423
16181.43 391
16182.63 367
16183.84 352
16185.04 368
16186.24 403
16187.44 365
16188.65 317
16189.85 344
16191.05 377
16192.25 399
16193.46 384
16194.66 391
16195.86 382
16197.06 365
16198.27 388
16199.47 348
16200.67 357
16201.87 380
16203.08 412
16204.28 398
16205.48 381
16206.69 390
16207.89 373
16209.09 377
16210.30 386
16211.50 370
16212.70 405
16213.91 394
16215.11 368
16216.31 360
16217.52 385
16218.72 404
16219.92 389
16221.13 416
16222.33 408
16223.53 349
16224.74 375
16225.94 399
16227.15 371
16228.35 373
16229.55 381
16230.76 436
16231.96 389
16233.17 378
16234.37 386
16235.57 390
16236.78 371
16237.98 385
16239.19 406
16240.39 374
16241.60 431
16242.80 421
16244.00 406
16245.21 400
16246.41 421
16247.62 398
16248.82 348
16250.03 301
16251.23 381
16252.44 409
16253.64 410
16254.85 410
16256.05 396
16257.26 387
16258.46 365
16259.67 356
16260.87 346
16262.08 407
16263.28 411
16264.49 390
16265.69 371
16266.90 341
16268.10 384
16269.31 384
16270.51 384
16271.72 359
16272.93 395
16274.13 418
16275.34 394
16276.54 371
16277.75 397
16278.95 387
16280.16 397
16281.37 403
16282.57 419
16283.78 392
16284.98 346
16286.19 358
16287.40 383
16288.60 426
16289.81 367
16291.01 383
16292.22 358
16293.43 382
16294.63 376
16295.84 374
16297.05 392
16298.25 404
16299.46 377
16300.67 412
16301.87 376
16303.08 397
16304.29 383
16305.49 384
16306.70 370
16307.91 395
16309.11 435
16310.32 416
16311.53 389
16312.73 391
16313.94 405
16315.15 422
16316.36 409
16317.56 382
16318.77 394
16319.98 403
16321.19 403
16322.39 431
16323.60 380
16324.81 408
16326.02 428
16327.22 398
16328.43 405
16329.64 370
16330.85 379
16332.05 384
16333.26 424
16334.47 411
16335.68 398
16336.88 396
16338.09 364
16339.30 370
16340.51 401
16341.72 342
16342.93 395
16344.13 389
16345.34 396
16346.55 371
16347.76 327
16348.97 375
16350.18 397
16351.38 390
16352.59 370
16353.80 313
16355.01 395
16356.22 405
16357.43 371
16358.64 356
16359.84 380
16361.05 407
16362.26 385
16363.47 364
16364.68 378
16365.89 349
16367.10 361
16368.31 412
16369.52 450
16370.73 384
16371.93 370
16373.14 409
16374.35 399
16375.56 381
16376.77 382
16377.98 397
16379.19 393
16380.40 409
16381.61 408
16382.82 370
16384.03 358
16385.24 380
16386.45 404
16387.66 397
16388.87 367
16390.08 347
16391.29 378
16392.50 381
16393.71 371
16394.92 416
16396.13 363
16397.34 360
16398.55 368
16399.76 368
16400.97 384
16402.18 358
16403.39 396
16404.60 381
16405.81 373
16407.02 357
16408.23 325
16409.44 397
16410.65 420
16411.86 388
16413.08 395
16414.29 412
16415.50 397
16416.71 345
16417.92 346
16419.13 384
16420.34 340
16421.55 369
16422.76 383
16423.97 376
16425.19 406
16426.40 377
16427.61 355
16428.82 306
16430.03 349
16431.24 393
16432.45 376
16433.67 355
16434.88 376
16436.09 382
16437.30 378
16438.51 380
16439.72 368
16440.94 359
16442.15 355
16443.36 367
16444.57 335
16445.78 337
16446.99 350
16448.21 385
16449.42 372
16450.63 363
16451.84 358
16453.06 387
16454.27 362
16455.48 343
16456.69 355
16457.90 380
16459.12 381
16460.33 379
16461.54 385
16462.75 315
16463.97 346
16465.18 377
16466.39 369
16467.61 348
16468.82 340
16470.03 383
16471.24 354
16472.46 335
16473.67 346
16474.88 321
16476.10 395
16477.31 365
16478.52 342
16479.74 335
16480.95 320
16482.16 360
16483.38 354
16484.59 370
16485.80 325
16487.02 377
16488.23 389
16489.44 360
16490.66 326
16491.87 361
16493.08 382
16494.30 399
16495.51 347
16496.73 319
16497.94 340
16499.15 321
16500.37 356
16501.58 360
16502.80 370
16504.01 329
16505.22 387
16506.44 364
16507.65 344
16508.87 325
16510.08 335
16511.30 327
16512.51 327
16513.72 342
16514.94 344
16516.15 325
16517.37 332
16518.58 366
16519.80 325
16521.01 343
16522.23 382
16523.44 369
16524.66 340
16525.87 339
16527.09 347
16528.30 363
16529.52 375
16530.73 368
16531.95 342
16533.16 353
16534.38 348
16535.59 366
16536.81 367
16538.02 310
16539.24 363
16540.45 349
16541.67 332
16542.89 334
16544.10 351
16545.32 395
16546.53 355
16547.75 364
16548.96 365
16550.18 328
16551.40 356
16552.61 413
16553.83 363
16555.04 355
16556.26 386
16557.48 369
16558.69 383
16559.91 346
16561.12 363
16562.34 328
16563.56 323
16564.77 361
16565.99 349
16567.21 367
16568.42 349
16569.64 345
16570.86 377
16572.07 349
16573.29 358
16574.51 381
16575.72 382
16576.94 368
16578.16 390
16579.37 365
16580.59 336
16581.81 314
16583.02 331
16584.24 375
16585.46 360
16586.68 389
16587.89 365
16589.11 359
16590.33 340
16591.54 373
16592.76 408
16593.98 400
16595.20 371
16596.41 370
16597.63 388
16598.85 371
16600.07 348
16601.29 382
16602.50 390
16603.72 375
16604.94 376
16606.16 369
16607.37 362
16608.59 344
16609.81 370
16611.03 371
16612.25 376
16613.46 371
16614.68 381
16615.90 343
16617.12 362
16618.34 351
16619.56 360
16620.77 334
16621.99 325
16623.21 364
16624.43 331
16625.65 369
16626.87 368
16628.09 345
16629.30 343
16630.52 353
16631.74 376
16632.96 373
16634.18 351
16635.40 337
16636.62 369
16637.84 382
16639.06 366
16640.28 343
16641.49 363
16642.71 350
16643.93 346
16645.15 322
16646.37 376
16647.59 372
16648.81 345
16650.03 339
16651.25 350
16652.47 350
16653.69 339
16654.91 329
16656.13 339
16657.35 352
16658.57 322
16659.79 341
16661.01 314
16662.23 337
16663.45 350
16664.67 330
16665.89 340
16667.11 336
16668.33 333
16669.55 324
16670.77 317
16671.99 363
16673.21 356
16674.43 325
16675.65 302
16676.87 319
16678.09 320
16679.31 357
16680.53 376
16681.75 319
16682.97 339
16684.19 374
16685.42 355
16686.64 323
16687.86 376
16689.08 381
16690.30 356
16691.52 361
16692.74 367
16693.96 374
16695.18 366
16696.40 361
16697.63 349
16698.85 375
16700.07 342
16701.29 375
16702.51 361
16703.73 342
16704.95 335
16706.18 368
16707.40 353
16708.62 365
16709.84 369
16711.06 350
16712.28 372
16713.51 324
16714.73 354
16715.95 334
16717.17 345
16718.39 342
16719.62 351
16720.84 313
16722.06 334
16723.28 340
16724.50 335
16725.73 340
16726.95 340
16728.17 345
16729.39 324
16730.62 334
16731.84 288
16733.06 359
16734.28 357
16735.51 358
16736.73 326
16737.95 347
16739.18 320
16740.40 347
16741.62 371
16742.84 375
16744.07 334
16745.29 336
16746.51 355
16747.74 371
16748.96 336
16750.18 342
16751.41 365
16752.63 332
16753.85 370
16755.08 331
16756.30 352
16757.52 373
16758.75 367
16759.97 333
16761.19 369
16762.42 329
16763.64 333
16764.86 327
16766.09 335
16767.31 354
16768.54 354
16769.76 402
16770.98 346
16772.21 345
16773.43 331
16774.66 323
16775.88 311
16777.10 342
16778.33 328
16779.55 330
16780.78 326
16782.00 329
16783.22 348
16784.45 348
16785.67 334
16786.90 358
16788.12 357
16789.35 348
16790.57 333
16791.80 342
16793.02 355
16794.25 339
16795.47 344
16796.70 358
16797.92 344
16799.15 325
16800.37 326
16801.60 319
16802.82 333
16804.05 304
16805.27 306
16806.50 334
16807.72 355
16808.95 351
16810.17 357
16811.40 367
16812.62 322
16813.85 321
16815.07 339
16816.30 327
16817.53 315
16818.75 326
16819.98 340
16821.20 335
16822.43 333
16823.65 362
16824.88 362
16826.11 352
16827.33 321
16828.56 320
16829.78 342
16831.01 347
16832.24 333
16833.46 315
16834.69 341
16835.92 329
16837.14 341
16838.37 345
16839.60 317
16840.82 311
16842.05 317
16843.27 310
16844.50 363
16845.73 318
16846.96 359
16848.18 341
16849.41 337
16850.64 371
16851.86 342
16853.09 360
16854.32 399
16855.54 350
16856.77 358
16858.00 336
16859.22 353
16860.45 350
16861.68 314
16862.91 342
16864.13 385
16865.36 386
16866.59 348
16867.82 341
16869.04 351
16870.27 372
16871.50 377
16872.73 331
16873.95 335
16875.18 358
16876.41 353
16877.64 349
16878.87 388
16880.09 372
16881.32 365
16882.55 370
16883.78 351
16885.01 381
16886.23 338
16887.46 335
16888.69 361
16889.92 365
16891.15 312
16892.38 370
16893.60 376
16894.83 379
16896.06 358
16897.29 349
16898.52 341
16899.75 374
16900.98 396
16902.20 370
16903.43 382
16904.66 363
16905.89 335
16907.12 370
16908.35 344
16909.58 376
16910.81 379
16912.04 336
16913.26 361
16914.49 338
16915.72 327
16916.95 370
16918.18 340
16919.41 340
16920.64 345
16921.87 312
16923.10 319
16924.33 323
16925.56 312
16926.79 318
16928.02 367
16929.25 346
16930.48 343
16931.71 322
16932.94 324
16934.17 372
16935.40 349
16936.63 360
16937.86 358
16939.09 333
16940.32 363
16941.55 346
16942.78 365
16944.01 369
16945.24 374
16946.47 326
16947.70 336
16948.93 330
16950.16 372
16951.39 372
16952.62 348
16953.85 340
16955.08 333
16956.31 335
16957.54 339
16958.77 328
16960.01 314
16961.24 293
16962.47 339
16963.70 344
16964.93 365
16966.16 357
16967.39 330
16968.62 360
16969.85 341
16971.08 323
16972.32 371
16973.55 370
16974.78 338
16976.01 319
16977.24 341
16978.47 326
16979.70 360
16980.94 340
16982.17 326
16983.40 341
16984.63 329
16985.86 350
16987.10 345
16988.33 327
16989.56 354
16990.79 364
16992.02 329
16993.26 345
16994.49 354
16995.72 338
16996.95 312
16998.18 328
16999.42 347
17000.65 327
17001.88 346
17003.11 316
17004.35 353
17005.58 330
17006.81 336
17008.04 326
17009.28 338
17010.51 322
17011.74 331
17012.97 341
17014.21 326
17015.44 317
17016.67 346
17017.91 350
17019.14 306
17020.37 290
17021.60 318
17022.84 319
17024.07 337
17025.30 300
17026.54 360
17027.77 325
17029.00 334
17030.24 302
17031.47 358
17032.70 363
17033.94 344
17035.17 342
17036.41 328
17037.64 350
17038.87 310
17040.11 332
17041.34 332
17042.57 335
17043.81 355
17045.04 336
17046.28 362
17047.51 329
17048.74 342
17049.98 327
17051.21 313
17052.45 325
17053.68 339
17054.92 339
17056.15 323
17057.38 313
17058.62 347
17059.85 326
17061.09 326
17062.32 334
17063.56 341
17064.79 287
17066.03 333
17067.26 318
17068.50 351
17069.73 319
17070.97 347
17072.20 361
17073.44 342
17074.67 325
17075.91 340
17077.14 341
17078.38 338
17079.61 350
17080.85 314
17082.08 347
17083.32 333
17084.55 349
17085.79 316
17087.02 327
17088.26 345
17089.49 311
17090.73 358
17091.97 327
17093.20 320
17094.44 324
17095.67 349
17096.91 305
17098.14 304
17099.38 348
17100.62 356
17101.85 362
17103.09 336
17104.32 321
17105.56 339
17106.80 318
17108.03 322
17109.27 327
17110.51 309
17111.74 364
17112.98 354
17114.21 302
17115.45 315
17116.69 355
17117.92 354
17119.16 347
17120.40 311
17121.63 324
17122.87 323
17124.11 346
17125.34 327
17126.58 304
17127.82 312
17129.06 363
17130.29 334
17131.53 315
17132.77 343
17134.00 322
17135.24 331
17136.48 332
17137.72 321
17138.95 339
17140.19 342
17141.43 319
17142.67 365
17143.90 345
17145.14 353
17146.38 326
17147.62 371
17148.85 331
17150.09 311
17151.33 328
17152.57 329
17153.80 340
17155.04 303
17156.28 306
17157.52 320
17158.76 375
17159.99 386
17161.23 343
17162.47 347
17163.71 335
17164.95 326
17166.19 329
17167.42 349
17168.66 367
17169.90 316
17171.14 324
17172.38 331
17173.62 332
17174.86 358
17176.09 362
17177.33 333
17178.57 354
17179.81 309
17181.05 318
17182.29 315
17183.53 311
17184.77 312
17186.01 324
17187.24 354
17188.48 337
17189.72 321
17190.96 320
17192.20 342
17193.44 343
17194.68 335
17195.92 325
17197.16 327
17198.40 316
17199.64 311
17200.88 312
17202.12 333
17203.36 361
17204.60 316
17205.84 312
17207.08 305
17208.32 312
17209.56 348
17210.80 330
17212.04 339
17213.28 348
17214.52 356
17215.76 328
17217.00 350
17218.24 303
17219.48 313
17220.72 346
17221.96 354
17223.20 311
17224.44 352
17225.68 339
17226.92 354
17228.16 324
17229.40 301
17230.64 345
17231.88 350
17233.12 322
17234.36 316
17235.60 334
17236.85 316
17238.09 366
17239.33 331
17240.57 341
17241.81 339
17243.05 326
17244.29 342
17245.53 362
17246.77 327
17248.02 312
17249.26 316
17250.50 318
17251.74 340
17252.98 346
17254.22 351
17255.46 364
17256.71 323
17257.95 336
17259.19 326
17260.43 328
17261.67 323
17262.91 374
17264.16 339
17265.40 314
17266.64 316
17267.88 311
17269.12 324
17270.37 319
17271.61 328
17272.85 341
17274.09 335
17275.34 352
17276.58 340
17277.82 317
17279.06 320
17280.30 346
17281.55 322
17282.79 290
17284.03 316
17285.27 301
17286.52 326
17287.76 317
17289.00 303
17290.25 335
17291.49 319
17292.73 343
17293.97 326
17295.22 333
17296.46 298
17297.70 291
17298.95 287
17300.19 324
17301.43 298
17302.68 325
17303.92 306
17305.16 324
17306.41 320
17307.65 306
17308.89 334
17310.14 329
17311.38 312
17312.62 328
17313.87 324
17315.11 313
17316.36 327
17317.60 343
17318.84 332
17320.09 323
17321.33 293
17322.58 317
17323.82 353
17325.06 365
17326.31 295
17327.55 265
17328.80 322
17330.04 306
17331.28 325
17332.53 327
17333.77 304
17335.02 329
17336.26 343
17337.51 345
17338.75 284
17340.00 297
17341.24 340
17342.48 321
17343.73 367
17344.97 318
17346.22 326
17347.46 341
17348.71 341
17349.95 310
17351.20 330
17352.44 320
17353.69 335
17354.93 306
17356.18 314
17357.42 327
17358.67 306
17359.92 320
17361.16 331
17362.41 284
17363.65 312
17364.90 337
17366.14 356
17367.39 334
17368.63 301
17369.88 312
17371.13 324
17372.37 311
17373.62 324
17374.86 361
17376.11 329
17377.35 330
17378.60 325
17379.85 305
17381.09 320
17382.34 304
17383.59 335
17384.83 319
17386.08 321
17387.32 298
17388.57 326
17389.82 341
17391.06 343
17392.31 347
17393.56 326
17394.80 339
17396.05 345
17397.30 294
17398.54 313
17399.79 307
17401.04 302
17402.28 321
17403.53 345
17404.78 337
17406.02 324
17407.27 348
17408.52 315
17409.77 345
17411.01 346
17412.26 344
17413.51 328
17414.75 324
17416.00 303
17417.25 317
17418.50 307
17419.74 307
17420.99 367
17422.24 353
17423.49 338
17424.73 319
17425.98 316
17427.23 314
17428.48 310
17429.73 306
17430.97 282
17432.22 330
17433.47 324
17434.72 313
17435.97 298
17437.21 315
17438.46 332
17439.71 347
17440.96 343
17442.21 327
17443.45 317
17444.70 340
17445.95 346
17447.20 343
17448.45 346
17449.70 347
17450.95 339
17452.19 309
17453.44 308
17454.69 354
17455.94 322
17457.19 346
17458.44 334
17459.69 331
17460.94 343
17462.19 335
17463.43 310
17464.68 338
17465.93 343
17467.18 356
17468.43 377
17469.68 326
17470.93 330
17472.18 276
17473.43 318
17474.68 317
17475.93 298
17477.18 309
17478.43 350
17479.68 287
17480.93 271
17482.18 320
17483.43 355
17484.68 364
17485.93 329
17487.17 346
17488.42 314
17489.67 318
17490.92 325
17492.18 367
17493.43 310
17494.68 332
17495.93 330
17497.18 362
17498.43 333
17499.68 335
17500.93 321
17502.18 341
17503.43 345
17504.68 305
17505.93 346
17507.18 314
17508.43 296
17509.68 307
17510.93 309
17512.18 313
17513.43 379
17514.68 353
17515.94 338
17517.19 317
17518.44 348
17519.69 329
17520.94 318
17522.19 330
17523.44 368
17524.69 369
17525.94 362
17527.20 336
17528.45 306
17529.70 322
17530.95 319
17532.20 322
17533.45 336
17534.70 340
17535.96 314
17537.21 344
17538.46 346
17539.71 377
17540.96 350
17542.22 302
17543.47 319
17544.72 328
17545.97 357
17547.22 285
17548.48 294
17549.73 297
17550.98 342
17552.23 344
17553.48 329
17554.74 296
17555.99 326
17557.24 337
17558.49 336
17559.75 296
17561.00 335
17562.25 358
17563.50 329
17564.76 305
17566.01 328
17567.26 326
17568.52 326
17569.77 341
17571.02 350
17572.27 363
17573.53 346
17574.78 337
17576.03 302
17577.29 303
17578.54 336
17579.79 342
17581.05 357
17582.30 341
17583.55 343
17584.81 349
17586.06 331
17587.31 333
17588.57 339
17589.82 307
17591.07 332
17592.33 329
17593.58 303
17594.83 343
17596.09 334
17597.34 330
17598.60 303
17599.85 307
17601.10 326
17602.36 351
17603.61 321
17604.87 301
17606.12 337
17607.37 370
17608.63 394
17609.88 341
17611.14 365
17612.39 345
17613.65 345
17614.90 308
17616.16 324
17617.41 360
17618.66 339
17619.92 371
17621.17 311
17622.43 332
17623.68 348
17624.94 351
17626.19 356
17627.45 348
17628.70 331
17629.96 316
17631.21 328
17632.47 337
17633.72 329
17634.98 316
17636.23 327
17637.49 321
17638.74 310
17640.00 308
17641.26 337
17642.51 365
17643.77 308
17645.02 297
17646.28 291
17647.53 316
17648.79 291
17650.04 285
17651.30 302
17652.56 318
17653.81 329
17655.07 331
17656.32 299
17657.58 257
17658.84 329
17660.09 317
17661.35 325
17662.60 321
17663.86 356
17665.12 326
17666.37 320
17667.63 301
17668.89 297
17670.14 306
17671.40 354
17672.66 336
17673.91 329
17675.17 322
17676.43 308
17677.68 304
17678.94 356
17680.20 336
17681.45 358
17682.71 332
17683.97 312
17685.22 324
17686.48 310
17687.74 362
17688.99 313
17690.25 314
17691.51 276
17692.77 314
17694.02 303
17695.28 329
17696.54 308
17697.80 342
17699.05 308
17700.31 338
17701.57 349
17702.83 333
17704.08 348
17705.34 325
17706.60 305
17707.86 296
17709.11 321
17710.37 316
17711.63 324
17712.89 332
17714.15 330
17715.40 318
17716.66 314
17717.92 331
17719.18 314
17720.44 301
17721.70 290
17722.95 308
17724.21 306
17725.47 368
17726.73 303
17727.99 336
17729.25 287
17730.51 336
17731.76 352
17733.02 310
17734.28 318
17735.54 355
17736.80 329
17738.06 325
17739.32 325
17740.58 324
17741.83 335
17743.09 295
17744.35 320
17745.61 329
17746.87 345
17748.13 322
17749.39 317
17750.65 299
17751.91 279
17753.17 269
17754.43 315
17755.69 293
17756.95 326
17758.21 330
17759.47 331
17760.73 325
17761.98 317
17763.24 340
17764.50 313
17765.76 341
17767.02 312
17768.28 341
17769.54 315
17770.80 295
17772.06 305
17773.32 308
17774.58 322
17775.84 325
17777.11 325
17778.37 328
17779.63 316
17780.89 311
17782.15 317
17783.41 316
17784.67 318
17785.93 288
17787.19 302
17788.45 313
17789.71 313
17790.97 337
17792.23 336
17793.49 315
17794.75 309
17796.01 309
17797.28 332
17798.54 323
17799.80 321
17801.06 311
17802.32 322
17803.58 315
17804.84 331
17806.10 360
17807.37 322
17808.63 298
17809.89 314
17811.15 315
17812.41 341
17813.67 321
17814.93 340
17816.20 337
17817.46 357
17818.72 348
17819.98 322
17821.24 293
17822.50 333
17823.77 337
17825.03 341
17826.29 292
17827.55 313
17828.81 366
17830.08 368
17831.34 352
17832.60 317
17833.86 329
17835.13 356
17836.39 332
17837.65 307
17838.91 352
17840.18 324
17841.44 294
17842.70 280
17843.96 324
17845.23 307
17846.49 320
17847.75 301
17849.01 313
17850.28 298
17851.54 301
17852.80 315
17854.07 309
17855.33 304
17856.59 312
17857.86 336
17859.12 319
17860.38 284
17861.65 316
17862.91 325
17864.17 341
17865.44 317
17866.70 310
17867.96 298
17869.23 312
17870.49 326
17871.75 298
17873.02 303
17874.28 282
17875.54 311
17876.81 338
17878.07 302
17879.34 298
17880.60 328
17881.86 309
17883.13 334
17884.39 351
17885.66 311
17886.92 318
17888.18 300
17889.45 304
17890.71 350
17891.98 314
17893.24 298
17894.51 309
17895.77 300
17897.04 283
17898.30 291
17899.56 303
17900.83 307
17902.09 313
17903.36 321
17904.62 312
17905.89 299
17907.15 297
17908.42 325
17909.68 278
17910.95 309
17912.21 298
17913.48 318
17914.74 287
17916.01 324
17917.27 328
17918.54 321
17919.80 346
17921.07 289
17922.34 294
17923.60 314
17924.87 321
17926.13 337
17927.40 284
17928.66 298
17929.93 337
17931.19 325
17932.46 335
17933.73 278
17934.99 256
17936.26 286
17937.52 300
17938.79 298
17940.06 302
17941.32 309
17942.59 337
17943.85 321
17945.12 294
17946.39 305
17947.65 301
17948.92 356
17950.19 322
17951.45 294
17952.72 277
17953.99 294
17955.25 314
17956.52 291
17957.79 316
17959.05 314
17960.32 289
17961.59 279
17962.85 295
17964.12 298
17965.39 267
17966.65 260
17967.92 299
17969.19 274
17970.45 305
17971.72 308
17972.99 273
17974.26 296
17975.52 307
17976.79 330
17978.06 304
17979.33 316
17980.59 315
17981.86 298
17983.13 293
17984.40 297
17985.66 310
17986.93 320
17988.20 331
17989.47 300
17990.73 288
17992.00 281
17993.27 303
17994.54 320
17995.81 313
17997.07 283
17998.34 303
17999.61 280
18000.88 311
18002.15 309
18003.42 320
18004.68 299
18005.95 323
18007.22 300
18008.49 286
18009.76 266
18011.03 272
18012.30 309
18013.56 338
18014.83 339
18016.10 326
18017.37 305
18018.64 343
18019.91 316
18021.18 303
18022.45 308
18023.71 322
18024.98 312
18026.25 339
18027.52 301
18028.79 304
18030.06 318
18031.33 300
18032.60 258
18033.87 310
18035.14 316
18036.41 321
18037.68 301
18038.95 350
18040.22 306
18041.49 314
18042.76 302
18044.02 324
18045.29 299
18046.56 279
18047.83 300
18049.10 309
18050.37 295
18051.64 302
18052.91 318
18054.18 325
18055.45 296
18056.72 326
18057.99 303
18059.27 325
18060.54 312
18061.81 311
18063.08 313
18064.35 295
18065.62 315
18066.89 312
18068.16 342
18069.43 269
18070.70 304
18071.97 300
18073.24 343
18074.51 325
18075.78 313
18077.05 313
18078.32 326
18079.60 312
18080.87 306
18082.14 313
18083.41 300
18084.68 313
18085.95 308
18087.22 292
18088.49 282
18089.77 320
18091.04 357
18092.31 317
18093.58 334
18094.85 325
18096.12 292
18097.39 310
18098.67 315
18099.94 336
18101.21 320
18102.48 325
18103.75 337
18105.02 324
18106.30 305
18107.57 318
18108.84 318
18110.11 329
18111.38 332
18112.66 350
18113.93 354
18115.20 311
18116.47 316
18117.75 289
18119.02 315
18120.29 337
18121.56 325
18122.84 337
18124.11 310
18125.38 337
18126.65 330
18127.93 337
18129.20 326
18130.47 339
18131.74 312
18133.02 311
18134.29 321
18135.56 302
18136.84 310
18138.11 337
18139.38 376
18140.66 349
18141.93 310
18143.20 318
18144.48 321
18145.75 323
18147.02 351
18148.30 379
18149.57 363
18150.84 348
18152.12 342
18153.39 309
18154.66 358
18155.94 333
18157.21 313
18158.48 306
18159.76 335
18161.03 331
18162.31 331
18163.58 347
18164.85 347
18166.13 317
18167.40 302
18168.68 346
18169.95 334
18171.22 356
18172.50 321
18173.77 336
18175.05 397
18176.32 340
18177.60 358
18178.87 354
18180.15 353
18181.42 355
18182.69 312
18183.97 319
18185.24 342
18186.52 342
18187.79 320
18189.07 315
18190.34 313
18191.62 305
18192.89 316
18194.17 344
18195.44 353
18196.72 315
18197.99 313
18199.27 313
18200.54 332
18201.82 325
18203.09 331
18204.37 357
18205.65 335
18206.92 302
18208.20 345
18209.47 324
18210.75 321
18212.02 342
18213.30 323
18214.57 349
18215.85 321
18217.13 343
18218.40 334
18219.68 348
18220.95 347
18222.23 326
18223.51 339
18224.78 306
18226.06 363
18227.33 306
18228.61 312
18229.89 318
18231.16 357
18232.44 327
18233.72 285
18234.99 305
18236.27 316
18237.55 338
18238.82 294
18240.10 316
18241.38 338
18242.65 331
18243.93 328
18245.21 308
18246.48 305
18247.76 289
18249.04 327
18250.31 321
18251.59 342
18252.87 349
18254.15 341
18255.42 329
18256.70 333
18257.98 334
18259.25 321
18260.53 336
18261.81 306
18263.09 323
18264.36 339
18265.64 318
18266.92 303
18268.20 326
18269.47 356
18270.75 328
18272.03 339
18273.31 346
18274.59 322
18275.86 289
18277.14 283
18278.42 303
18279.70 302
18280.98 288
18282.25 305
18283.53 346
18284.81 370
18286.09 359
18287.37 324
18288.64 301
18289.92 284
18291.20 324
18292.48 347
18293.76 340
18295.04 337
18296.32 308
18297.59 315
18298.87 323
18300.15 310
18301.43 304
18302.71 337
18303.99 358
18305.27 359
18306.55 326
18307.83 281
18309.10 310
18310.38 301
18311.66 329
18312.94 369
18314.22 310
18315.50 311
18316.78 323
18318.06 292
18319.34 282
18320.62 300
18321.90 365
18323.18 335
18324.46 303
18325.74 323
18327.02 332
18328.30 321
18329.58 291
18330.86 311
18332.14 317
18333.41 336
18334.69 307
18335.97 329
18337.25 316
18338.54 338
18339.82 305
18341.10 302
18342.38 326
18343.66 310
18344.94 309
18346.22 331
18347.50 284
18348.78 289
18350.06 328
18351.34 377
18352.62 311
18353.90 296
18355.18 347
18356.46 307
18357.74 316
18359.02 297
18360.30 301
18361.58 334
18362.87 324
18364.15 338
18365.43 314
18366.71 287
18367.99 288
18369.27 319
18370.55 344
18371.83 313
18373.11 323
18374.40 330
18375.68 305
18376.96 296
18378.24 320
18379.52 353
18380.80 322
18382.08 307
18383.37 330
18384.65 329
18385.93 294
18387.21 305
18388.49 340
18389.78 345
18391.06 342
18392.34 324
18393.62 326
18394.90 313
18396.19 314
18397.47 324
18398.75 326
18400.03 340
18401.31 337
18402.60 307
18403.88 310
18405.16 300
18406.44 307
18407.73 314
18409.01 337
18410.29 317
18411.57 288
18412.86 314
18414.14 308
18415.42 312
18416.71 321
18417.99 327
18419.27 324
18420.55 323
18421.84 299
18423.12 307
18424.40 315
18425.69 301
18426.97 289
18428.25 292
18429.54 298
18430.82 286
18432.10 337
18433.39 323
18434.67 326
18435.95 305
18437.24 305
18438.52 321
18439.80 348
18441.09 311
18442.37 314
18443.66 345
18444.94 331
18446.22 306
18447.51 286
18448.79 331
18450.08 295
18451.36 337
18452.64 294
18453.93 304
18455.21 305
18456.50 333
18457.78 323
18459.06 323
18460.35 269
18461.63 293
18462.92 294
18464.20 317
18465.49 300
18466.77 306
18468.06 287
18469.34 294
18470.63 333
18471.91 284
18473.19 281
18474.48 272
18475.76 310
18477.05 292
18478.33 258
18479.62 284
18480.90 327
18482.19 264
18483.47 295
18484.76 313
18486.05 312
18487.33 318
18488.62 327
18489.90 311
18491.19 277
18492.47 322
18493.76 324
18495.04 327
18496.33 291
18497.61 268
18498.90 270
18500.19 308
18501.47 280
18502.76 303
18504.04 274
18505.33 322
18506.62 282
18507.90 275
18509.19 315
18510.47 303
18511.76 327
18513.05 325
18514.33 330
18515.62 327
18516.90 300
18518.19 279
18519.48 292
18520.76 297
18522.05 322
18523.34 314
18524.62 352
18525.91 305
18527.20 332
18528.48 332
18529.77 319
18531.06 299
18532.34 323
18533.63 320
18534.92 307
18536.21 287
18537.49 313
18538.78 321
18540.07 297
18541.35 321
18542.64 307
18543.93 320
18545.22 313
18546.50 314
18547.79 327
18549.08 311
18550.37 346
18551.65 328
18552.94 303
18554.23 326
18555.52 368
18556.80 305
18558.09 290
18559.38 341
18560.67 352
18561.95 333
18563.24 323
18564.53 314
18565.82 315
18567.11 346
18568.39 329
18569.68 325
18570.97 295
18572.26 315
18573.55 331
18574.84 324
18576.12 290
18577.41 331
18578.70 349
18579.99 354
18581.28 357
18582.57 344
18583.86 350
18585.14 348
18586.43 331
18587.72 308
18589.01 313
18590.30 333
18591.59 349
18592.88 338
18594.17 297
18595.46 306
18596.74 326
18598.03 327
18599.32 361
18600.61 320
18601.90 349
18603.19 348
18604.48 383
18605.77 338
18607.06 308
18608.35 336
18609.64 344
18610.93 368
18612.22 342
18613.51 338
18614.80 344
18616.09 379
18617.38 283
18618.67 290
18619.96 325
18621.25 302
18622.54 304
18623.83 317
18625.12 314
18626.41 311
18627.70 327
18628.99 332
18630.28 334
18631.57 284
18632.86 313
18634.15 368
18635.44 330
18636.73 308
18638.02 324
18639.31 349
18640.60 333
18641.89 332
18643.18 332
18644.47 340
18645.76 362
18647.06 323
18648.35 294
18649.64 302
18650.93 289
18652.22 309
18653.51 347
18654.80 316
18656.09 335
18657.38 330
18658.68 319
18659.97 344
18661.26 332
18662.55 320
18663.84 301
18665.13 313
18666.42 333
18667.72 297
18669.01 350
18670.30 317
18671.59 332
18672.88 340
18674.17 353
18675.47 309
18676.76 301
18678.05 323
18679.34 299
18680.63 273
18681.93 307
18683.22 311
18684.51 327
18685.80 302
18687.09 294
18688.39 281
18689.68 300
18690.97 316
18692.26 314
18693.56 287
18694.85 300
18696.14 311
18697.43 306
18698.73 309
18700.02 294
18701.31 301
18702.60 327
18703.90 323
18705.19 280
18706.48 285
18707.78 299
18709.07 315
18710.36 293
18711.66 286
18712.95 313
18714.24 313
18715.54 298
18716.83 293
18718.12 306
18719.42 323
18720.71 320
18722.00 317
18723.30 341
18724.59 283
18725.88 294
18727.18 340
18728.47 320
18729.76 306
18731.06 302
18732.35 319
18733.65 328
18734.94 296
18736.23 304
18737.53 301
18738.82 306
18740.12 289
18741.41 290
18742.70 279
18744.00 286
18745.29 318
18746.59 327
18747.88 325
18749.18 281
18750.47 305
18751.76 334
18753.06 277
18754.35 317
18755.65 317
18756.94 294
18758.24 306
18759.53 322
18760.83 289
18762.12 334
18763.42 329
18764.71 339
18766.01 332
18767.30 321
18768.60 314
18769.89 326
18771.19 302
18772.48 292
18773.78 298
18775.07 328
18776.37 311
18777.66 294
18778.96 317
18780.25 367
18781.55 324
18782.85 319
18784.14 332
18785.44 317
18786.73 336
18788.03 305
18789.32 315
18790.62 302
18791.92 305
18793.21 317
18794.51 315
18795.80 341
18797.10 279
18798.40 296
18799.69 291
18800.99 320
18802.28 291
18803.58 313
18804.88 298
18806.17 336
18807.47 306
18808.77 299
18810.06 330
18811.36 307
18812.66 329
18813.95 325
18815.25 346
18816.55 350
18817.84 366
18819.14 358
18820.44 303
18821.73 293
18823.03 335
18824.33 349
18825.62 357
18826.92 327
18828.22 301
18829.52 300
18830.81 290
18832.11 318
18833.41 320
18834.71 290
18836.00 320
18837.30 293
18838.60 303
18839.90 330
18841.19 304
18842.49 335
18843.79 332
18845.09 306
18846.38 336
18847.68 293
18848.98 298
18850.28 284
18851.58 311
18852.87 310
18854.17 304
18855.47 297
18856.77 273
18858.07 283
18859.36 332
18860.66 331
18861.96 318
18863.26 296
18864.56 296
18865.86 297
18867.15 305
18868.45 297
18869.75 278
18871.05 314
18872.35 326
18873.65 294
18874.95 321
18876.24 313
18877.54 255
18878.84 275
18880.14 299
18881.44 303
18882.74 292
18884.04 292
18885.34 299
18886.64 305
18887.94 276
18889.24 300
18890.53 299
18891.83 296
18893.13 305
18894.43 306
18895.73 295
18897.03 297
18898.33 272
18899.63 290
18900.93 296
18902.23 279
18903.53 293
18904.83 282
18906.13 300
18907.43 281
18908.73 284
18910.03 301
18911.33 291
18912.63 283
18913.93 305
18915.23 328
18916.53 316
18917.83 287
18919.13 276
18920.43 313
18921.73 274
18923.03 306
18924.33 271
18925.63 297
18926.93 277
18928.23 299
18929.53 301
18930.84 304
18932.14 314
18933.44 287
18934.74 273
18936.04 297
18937.34 309
18938.64 261
18939.94 284
18941.24 276
18942.54 265
18943.84 272
18945.15 276
18946.45 312
18947.75 300
18949.05 322
18950.35 305
18951.65 296
18952.95 299
18954.26 314
18955.56 260
18956.86 293
18958.16 322
18959.46 325
18960.76 270
18962.07 270
18963.37 271
18964.67 272
18965.97 286
18967.27 305
18968.57 289
18969.88 271
18971.18 272
18972.48 284
18973.78 326
18975.09 279
18976.39 282
18977.69 270
18978.99 302
18980.29 273
18981.60 281
18982.90 287
18984.20 278
18985.50 301
18986.81 286
18988.11 286
18989.41 290
18990.72 244
18992.02 285
18993.32 296
18994.62 283
18995.93 271
18997.23 313
18998.53 313
18999.84 282
19001.14 271
19002.44 296
19003.75 303
19005.05 284
19006.35 305
19007.66 291
19008.96 288
19010.26 287
19011.57 293
19012.87 323
19014.17 287
19015.48 295
19016.78 272
19018.08 284
19019.39 278
19020.69 264
19021.99 292
19023.30 277
19024.60 300
19025.91 272
19027.21 263
19028.51 288
19029.82 273
19031.12 287
19032.43 289
19033.73 273
19035.04 278
19036.34 273
19037.64 298
19038.95 276
19040.25 307
19041.56 270
19042.86 271
19044.17 260
19045.47 281
19046.78 254
19048.08 249
19049.39 256
19050.69 296
19052.00 275
19053.30 275
19054.61 287
19055.91 266
19057.22 297
19058.52 280
19059.83 235
19061.13 265
19062.44 276
19063.74 288
19065.05 278
19066.35 294
19067.66 293
19068.96 264
19070.27 253
19071.57 284
19072.88 299
19074.18 322
19075.49 304
19076.80 278
19078.10 272
19079.41 264
19080.71 259
19082.02 296
19083.33 284
19084.63 254
19085.94 273
19087.24 284
19088.55 280
19089.86 285
19091.16 304
19092.47 256
19093.77 288
19095.08 304
19096.39 276
19097.69 253
19099.00 284
19100.31 308
19101.61 271
19102.92 287
19104.23 294
19105.53 269
19106.84 301
19108.15 311
19109.45 268
19110.76 318
19112.07 272
19113.37 270
19114.68 285
19115.99 279
19117.30 260
19118.60 281
19119.91 276
19121.22 279
19122.52 287
19123.83 282
19125.14 294
19126.45 266
19127.75 266
19129.06 285
19130.37 260
19131.68 273
19132.98 286
19134.29 304
19135.60 295
19136.91 283
19138.22 297
19139.52 297
19140.83 283
19142.14 290
19143.45 270
19144.76 267
19146.06 253
19147.37 292
19148.68 273
19149.99 236
19151.30 259
19152.60 267
19153.91 277
19155.22 270
19156.53 252
19157.84 285
19159.15 263
19160.46 262
19161.76 267
19163.07 268
19164.38 272
19165.69 289
19167.00 264
19168.31 259
19169.62 256
19170.93 269
19172.23 272
19173.54 286
19174.85 274
19176.16 273
19177.47 271
19178.78 297
19180.09 293
19181.40 261
19182.71 272
19184.02 299
19185.33 287
19186.64 242
19187.95 252
19189.26 273
19190.57 278
19191.87 269
19193.18 257
19194.49 267
19195.80 264
19197.11 263
19198.42 271
19199.73 295
19201.04 290
19202.35 282
19203.66 243
19204.97 256
19206.28 264
19207.59 245
19208.90 250
19210.21 254
19211.53 267
19212.84 268
19214.15 249
19215.46 289
19216.77 290
19218.08 275
19219.39 281
19220.70 270
19222.01 279
19223.32 269
19224.63 303
19225.94 288
19227.25 241
19228.56 226
19229.87 259
19231.19 283
19232.50 258
19233.81 280
19235.12 277
19236.43 291
19237.74 291
19239.05 274
19240.36 257
19241.68 269
19242.99 288
19244.30 272
19245.61 268
19246.92 262
19248.23 275
19249.54 275
19250.86 306
19252.17 285
19253.48 263
19254.79 250
19256.10 267
19257.42 255
19258.73 280
19260.04 280
19261.35 277
19262.66 271
19263.98 244
19265.29 246
19266.60 246
19267.91 253
19269.22 268
19270.54 298
19271.85 270
19273.16 292
19274.47 261
19275.79 256
19277.10 260
19278.41 266
19279.72 282
19281.04 263
19282.35 248
19283.66 250
19284.98 265
19286.29 249
19287.60 275
19288.91 309
19290.23 271
19291.54 276
19292.85 274
19294.17 280
19295.48 267
19296.79 286
19298.11 298
19299.42 272
19300.73 268
19302.05 250
19303.36 253
19304.67 288
19305.99 313
19307.30 280
19308.61 282
19309.93 286
19311.24 253
19312.56 279
19313.87 280
19315.18 263
19316.50 280
19317.81 302
19319.13 256
19320.44 265
19321.75 259
19323.07 307
19324.38 290
19325.70 286
19327.01 261
19328.32 321
19329.64 304
19330.95 252
19332.27 277
19333.58 267
19334.90 265
19336.21 293
19337.53 265
19338.84 260
19340.16 275
19341.47 268
19342.79 257
19344.10 272
19345.42 255
19346.73 275
19348.05 278
19349.36 285
19350.68 269
19351.99 270
19353.31 288
19354.62 275
19355.94 259
19357.25 265
19358.57 266
19359.88 272
19361.20 258
19362.51 295
19363.83 301
19365.14 292
19366.46 283
19367.78 283
19369.09 263
19370.41 253
19371.72 278
19373.04 302
19374.35 255
19375.67 266
19376.99 252
19378.30 260
19379.62 274
19380.93 281
19382.25 299
19383.57 250
19384.88 246
19386.20 259
19387.52 254
19388.83 246
19390.15 287
19391.47 259
19392.78 280
19394.10 290
19395.42 282
19396.73 281
19398.05 275
19399.37 270
19400.68 238
19402.00 273
19403.32 296
19404.63 305
19405.95 277
19407.27 311
19408.58 288
19409.90 284
19411.22 278
19412.54 282
19413.85 253
19415.17 285
19416.49 293
19417.80 280
19419.12 288
19420.44 276
19421.76 292
19423.07 272
19424.39 277
19425.71 265
19427.03 243
19428.35 281
19429.66 278
19430.98 273
19432.30 280
19433.62 281
19434.93 289
19436.25 278
19437.57 306
19438.89 299
19440.21 278
19441.53 303
19442.84 249
19444.16 254
19445.48 259
19446.80 258
19448.12 265
19449.44 297
19450.75 305
19452.07 286
19453.39 278
19454.71 289
19456.03 289
19457.35 263
19458.67 255
19459.98 248
19461.30 283
19462.62 282
19463.94 301
19465.26 274
19466.58 241
19467.90 289
19469.22 274
19470.54 273
19471.86 274
19473.18 261
19474.49 270
19475.81 286
19477.13 290
19478.45 282
19479.77 296
19481.09 314
19482.41 297
19483.73 242
19485.05 293
19486.37 280
19487.69 262
19489.01 270
19490.33 246
19491.65 276
19492.97 274
19494.29 306
19495.61 243
19496.93 261
19498.25 267
19499.57 263
19500.89 280
19502.21 300
19503.53 274
19504.85 295
19506.17 287
19507.49 283
19508.81 246
19510.13 245
19511.45 284
19512.77 268
19514.09 281
19515.42 281
19516.74 259
19518.06 257
19519.38 272
19520.70 232
19522.02 278
19523.34 290
19524.66 283
19525.98 246
19527.30 251
19528.62 248
19529.95 268
19531.27 307
19532.59 278
19533.91 275
19535.23 294
19536.55 290
19537.87 264
19539.20 270
19540.52 265
19541.84 246
19543.16 268
19544.48 265
19545.80 293
19547.13 239
19548.45 255
19549.77 274
19551.09 264
19552.41 293
19553.74 246
19555.06 261
19556.38 279
19557.70 260
19559.02 294
19560.35 254
19561.67 252
19562.99 265
19564.31 267
19565.64 260
19566.96 247
19568.28 286
19569.60 259
19570.93 295
19572.25 289
19573.57 274
19574.89 226
19576.22 285
19577.54 284
19578.86 253
19580.18 279
19581.51 246
19582.83 245
19584.15 248
19585.48 256
19586.80 252
19588.12 281
19589.45 260
19590.77 257
19592.09 265
19593.42 302
19594.74 254
19596.06 271
19597.39 241
19598.71 256
19600.03 257
19601.36 250
19602.68 252
19604.00 284
19605.33 252
19606.65 247
19607.98 233
19609.30 240
19610.62 264
19611.95 241
19613.27 306
19614.60 269
19615.92 245
19617.24 245
19618.57 249
19619.89 277
19621.22 278
19622.54 274
19623.87 290
19625.19 280
19626.51 250
19627.84 252
19629.16 255
19630.49 266
19631.81 292
19633.14 251
19634.46 241
19635.79 287
19637.11 278
19638.44 296
19639.76 288
19641.09 272
19642.41 247
19643.74 253
19645.06 282
19646.39 268
19647.71 247
19649.04 253
19650.36 255
19651.69 301
19653.01 285
19654.34 259
19655.66 279
19656.99 278
19658.32 253
19659.64 264
19660.97 294
19662.29 268
19663.62 252
19664.94 265
19666.27 279
19667.60 288
19668.92 279
19670.25 268
19671.57 252
19672.90 270
19674.23 221
19675.55 250
19676.88 271
19678.20 251
19679.53 262
19680.86 280
19682.18 275
19683.51 247
19684.84 267
19686.16 253
19687.49 238
19688.82 257
19690.14 304
19691.47 271
19692.80 286
19694.12 263
19695.45 236
19696.78 245
19698.10 239
19699.43 235
19700.76 240
19702.08 262
19703.41 254
19704.74 269
19706.07 283
19707.39 273
19708.72 274
19710.05 275
19711.37 276
19712.70 260
19714.03 252
19715.36 278
19716.68 264
19718.01 244
19719.34 268
19720.67 254
19721.99 286
19723.32 262
19724.65 285
19725.98 327
19727.31 284
19728.63 252
19729.96 283
19731.29 312
19732.62 281
19733.95 252
19735.27 270
19736.60 291
19737.93 253
19739.26 255
19740.59 284
19741.92 262
19743.24 279
19744.57 259
19745.90 288
19747.23 276
19748.56 289
19749.89 263
19751.22 295
19752.54 264
19753.87 261
19755.20 254
19756.53 242
19757.86 246
19759.19 242
19760.52 236
19761.85 240
19763.18 240
19764.50 232
19765.83 290
19767.16 264
19768.49 274
19769.82 259
19771.15 276
19772.48 238
19773.81 224
19775.14 243
19776.47 232
19777.80 234
19779.13 236
19780.46 282
19781.79 248
19783.12 237
19784.45 255
19785.78 232
19787.11 265
19788.44 265
19789.77 242
19791.10 237
19792.43 238
19793.76 237
19795.09 244
19796.42 267
19797.75 238
19799.08 245
19800.41 240
19801.74 228
19803.07 256
19804.40 265
19805.73 264
19807.06 248
19808.39 292
19809.72 272
19811.05 267
19812.38 259
19813.71 281
19815.05 275
19816.38 281
19817.71 277
19819.04 269
19820.37 281
19821.70 266
19823.03 246
19824.36 267
19825.69 262
19827.03 239
19828.36 260
19829.69 245
19831.02 250
19832.35 257
19833.68 278
19835.01 294
19836.35 264
19837.68 237
19839.01 272
19840.34 293
19841.67 252
19843.00 236
19844.34 251
19845.67 247
19847.00 260
19848.33 230
19849.66 225
19851.00 248
19852.33 264
19853.66 291
19854.99 275
19856.32 273
19857.66 263
19858.99 246
19860.32 264
19861.65 238
19862.99 256
19864.32 290
19865.65 237
19866.98 233
19868.32 244
19869.65 228
19870.98 283
19872.31 247
19873.65 237
19874.98 236
19876.31 262
19877.65 290
19878.98 252
19880.31 252
19881.65 262
19882.98 268
19884.31 255
19885.64 281
19886.98 259
19888.31 274
19889.64 296
19890.98 260
19892.31 266
19893.64 287
19894.98 251
19896.31 248
19897.65 250
19898.98 258
19900.31 254
19901.65 252
19902.98 258
19904.31 262
19905.65 260
19906.98 270
19908.32 286
19909.65 239
19910.98 264
19912.32 255
19913.65 249
19914.99 249
19916.32 245
19917.66 243
19918.99 258
19920.32 224
19921.66 248
19922.99 268
19924.33 267
19925.66 280
19927.00 278
19928.33 290
19929.67 252
19931.00 257
19932.34 271
19933.67 242
19935.01 246
19936.34 246
19937.68 301
19939.01 259
19940.35 262
19941.68 255
19943.02 252
19944.35 271
19945.69 251
19947.02 245
19948.36 238
19949.69 263
19951.03 276
19952.36 247
19953.70 237
19955.03 247
19956.37 285
19957.71 263
19959.04 232
19960.38 251
19961.71 302
19963.05 260
19964.38 246
19965.72 269
19967.06 272
19968.39 292
19969.73 257
19971.06 282
19972.40 282
19973.74 254
19975.07 283
19976.41 273
19977.75 281
19979.08 280
19980.42 286
19981.75 254
19983.09 275
19984.43 278
19985.76 275
19987.10 269
19988.44 256
19989.77 236
19991.11 252
19992.45 239
19993.78 260
19995.12 270
19996.46 246
19997.80 269
19999.13 249
20000.47 272
20001.81 272
20003.14 268
20004.48 240
20005.82 279
20007.16 298
20008.49 278
20009.83 247
20011.17 260
20012.51 292
20013.84 268
20015.18 245
20016.52 259
20017.86 306
20019.19 287
20020.53 296
20021.87 279
20023.21 277
20024.55 263
20025.88 293
20027.22 287
20028.56 261
20029.90 290
20031.24 277
20032.57 295
20033.91 292
20035.25 252
20036.59 255
20037.93 265
20039.26 274
20040.60 284
20041.94 286
20043.28 288
20044.62 284
20045.96 282
20047.30 266
20048.63 276
20049.97 300
20051.31 278
20052.65 271
20053.99 260
20055.33 278
20056.67 297
20058.01 284
20059.35 260
20060.69 254
20062.02 272
20063.36 304
20064.70 278
20066.04 289
20067.38 276
20068.72 307
20070.06 277
20071.40 282
20072.74 254
20074.08 289
20075.42 267
20076.76 268
20078.10 259
20079.44 270
20080.78 264
20082.12 300
20083.46 300
20084.80 259
20086.14 263
20087.48 260
20088.82 294
20090.16 282
20091.50 274
20092.84 283
20094.18 309
20095.52 268
20096.86 258
20098.20 272
20099.54 273
20100.88 289
20102.22 294
20103.56 251
20104.90 253
20106.24 248
20107.58 298
20108.92 282
20110.26 237
20111.60 250
20112.95 257
20114.29 295
20115.63 284
20116.97 255
20118.31 267
20119.65 300
20120.99 307
20122.33 249
20123.67 256
20125.02 237
20126.36 269
20127.70 296
20129.04 289
20130.38 307
20131.72 266
20133.06 265
20134.41 284
20135.75 289
