# Supplementary material for: MALDI-TOF MS typing enables the classification of brewing yeasts of the genus Saccharomyces to major beer styles
Source: PLoS One. 2017 Aug 9;12(8):e0181694. doi: 10.1371/journal.pone.0181694 (PMC5549903; doi:10.1371/journal.pone.0181694)
Supplement: S5 File — The directory includes 90 raw files and was zipped to “.zip”; the folder has three strains with 30 spectra per strain; S1 Text explains the raw files with an example and Table 1 represents the yeast strains used within the experiment. (ZIP) [file pone.0181694.s008.zip › 13-15/30273-3D2-Dias-Dias-Dias-YPG-18h-E-E_2015-08-04_2_0_E8_1.dat]

2000.64 1773
2001.06 1831
2001.49 1740
2001.91 1637
2002.33 1783
2002.75 1748
2003.17 1721
2003.60 1780
2004.02 1776
2004.44 1749
2004.86 1835
2005.28 1737
2005.70 1816
2006.13 1934
2006.55 1804
2006.97 1826
2007.39 1765
2007.82 1917
2008.24 1734
2008.66 1889
2009.08 1801
2009.51 1761
2009.93 1959
2010.35 1817
2010.77 1855
2011.20 1851
2011.62 1858
2012.04 1788
2012.46 1724
2012.89 1743
2013.31 1755
2013.73 1699
2014.15 1714
2014.58 1878
2015.00 1651
2015.42 1775
2015.85 1814
2016.27 1912
2016.69 1960
2017.12 1863
2017.54 1851
2017.96 1844
2018.39 1819
2018.81 1687
2019.23 1799
2019.66 1907
2020.08 1830
2020.50 1760
2020.93 1798
2021.35 1769
2021.78 1816
2022.20 1885
2022.62 1860
2023.05 1785
2023.47 1680
2023.89 1786
2024.32 1672
2024.74 1740
2025.17 1737
2025.59 1790
2026.01 1690
2026.44 1541
2026.86 1659
2027.29 1738
2027.71 1731
2028.14 1638
2028.56 1776
2028.99 1771
2029.41 1718
2029.83 1622
2030.26 1740
2030.68 1740
2031.11 1811
2031.53 1833
2031.96 1870
2032.38 1663
2032.81 1550
2033.23 1635
2033.66 1666
2034.08 1676
2034.51 1702
2034.93 1731
2035.36 1700
2035.78 1737
2036.21 1569
2036.63 1693
2037.06 1573
2037.48 1636
2037.91 1670
2038.33 1614
2038.76 1525
2039.19 1486
2039.61 1670
2040.04 1681
2040.46 1568
2040.89 1577
2041.31 1797
2041.74 1964
2042.17 1786
2042.59 1601
2043.02 1752
2043.44 1585
2043.87 1750
2044.30 1791
2044.72 1664
2045.15 1523
2045.57 1422
2046.00 1559
2046.43 1656
2046.85 1602
2047.28 1649
2047.71 1637
2048.13 1645
2048.56 1672
2048.99 1773
2049.41 1661
2049.84 1569
2050.27 1638
2050.69 1710
2051.12 1617
2051.55 1657
2051.97 1686
2052.40 1575
2052.83 1647
2053.25 1744
2053.68 1686
2054.11 1668
2054.54 1614
2054.96 1610
2055.39 1748
2055.82 1665
2056.24 1583
2056.67 1597
2057.10 1719
2057.53 1647
2057.95 1442
2058.38 1685
2058.81 1725
2059.24 1644
2059.66 1628
2060.09 1628
2060.52 1671
2060.95 1579
2061.38 1633
2061.80 1804
2062.23 1723
2062.66 1750
2063.09 1787
2063.52 1633
2063.94 1704
2064.37 1555
2064.80 1591
2065.23 1615
2065.66 1628
2066.09 1739
2066.51 1854
2066.94 1734
2067.37 1597
2067.80 1502
2068.23 1688
2068.66 1822
2069.08 1594
2069.51 1608
2069.94 1765
2070.37 1652
2070.80 1617
2071.23 1729
2071.66 1644
2072.09 1621
2072.52 1638
2072.94 1749
2073.37 1619
2073.80 1698
2074.23 1513
2074.66 1611
2075.09 1674
2075.52 1575
2075.95 1513
2076.38 1572
2076.81 1564
2077.24 1549
2077.67 1646
2078.10 1723
2078.53 1690
2078.96 1770
2079.39 1599
2079.82 1728
2080.25 1583
2080.68 1642
2081.11 1877
2081.54 1930
2081.97 1846
2082.40 1821
2082.83 1669
2083.26 1601
2083.69 1775
2084.12 1773
2084.55 1672
2084.98 1716
2085.41 1667
2085.84 1800
2086.27 1791
2086.70 1670
2087.13 1684
2087.56 1750
2087.99 1828
2088.42 1671
2088.85 1656
2089.28 1623
2089.71 1657
2090.14 1606
2090.57 1792
2091.01 1563
2091.44 1602
2091.87 1747
2092.30 1800
2092.73 1682
2093.16 1832
2093.59 1909
2094.02 1818
2094.45 1902
2094.89 1913
2095.32 1815
2095.75 1756
2096.18 1926
2096.61 1846
2097.04 1805
2097.47 1964
2097.91 1871
2098.34 1692
2098.77 1665
2099.20 1654
2099.63 1759
2100.07 1616
2100.50 1732
2100.93 1683
2101.36 1619
2101.79 1712
2102.23 1699
2102.66 1576
2103.09 1610
2103.52 1775
2103.95 1690
2104.39 1492
2104.82 1688
2105.25 1763
2105.68 1687
2106.12 1644
2106.55 1590
2106.98 1748
2107.41 1672
2107.85 1682
2108.28 1621
2108.71 1716
2109.14 1684
2109.58 1729
2110.01 1710
2110.44 1691
2110.88 1595
2111.31 1674
2111.74 1586
2112.18 1730
2112.61 1803
2113.04 1703
2113.48 1757
2113.91 1838
2114.34 1715
2114.78 1598
2115.21 1561
2115.64 1733
2116.08 1793
2116.51 1696
2116.94 1636
2117.38 1636
2117.81 1648
2118.24 1748
2118.68 1671
2119.11 1604
2119.55 1506
2119.98 1536
2120.41 1517
2120.85 1661
2121.28 1782
2121.72 1714
2122.15 1511
2122.58 1505
2123.02 1733
2123.45 1855
2123.89 1704
2124.32 1677
2124.75 1689
2125.19 1612
2125.62 1569
2126.06 1653
2126.49 1666
2126.93 1795
2127.36 1746
2127.80 1790
2128.23 1762
2128.67 1681
2129.10 1744
2129.54 1649
2129.97 1649
2130.41 1721
2130.84 1747
2131.28 1864
2131.71 1787
2132.15 1907
2132.58 1738
2133.02 1666
2133.45 1536
2133.89 1663
2134.32 1782
2134.76 1709
2135.19 1615
2135.63 1686
2136.06 1809
2136.50 1898
2136.94 1680
2137.37 1820
2137.81 1815
2138.24 1847
2138.68 1886
2139.12 1806
2139.55 1656
2139.99 1642
2140.42 1729
2140.86 1677
2141.30 1652
2141.73 1557
2142.17 1796
2142.60 1734
2143.04 1577
2143.48 1584
2143.91 1550
2144.35 1664
2144.79 1681
2145.22 1613
2145.66 1564
2146.09 1734
2146.53 1762
2146.97 1748
2147.40 1802
2147.84 1714
2148.28 1682
2148.72 1783
2149.15 1813
2149.59 1767
2150.03 1742
2150.46 1782
2150.90 1713
2151.34 1763
2151.77 1862
2152.21 1832
2152.65 1711
2153.09 1744
2153.52 1650
2153.96 1575
2154.40 1653
2154.84 1664
2155.27 1556
2155.71 1659
2156.15 1673
2156.59 1887
2157.02 1674
2157.46 1679
2157.90 1736
2158.34 1738
2158.78 1663
2159.21 1648
2159.65 1701
2160.09 1719
2160.53 1712
2160.97 1666
2161.40 1740
2161.84 1564
2162.28 1734
2162.72 1700
2163.16 1685
2163.59 1706
2164.03 1711
2164.47 1968
2164.91 1826
2165.35 1661
2165.79 1600
2166.23 1685
2166.66 1647
2167.10 1688
2167.54 1602
2167.98 1901
2168.42 1715
2168.86 1721
2169.30 1807
2169.74 1676
2170.18 1794
2170.61 1911
2171.05 1711
2171.49 1798
2171.93 1668
2172.37 1820
2172.81 1815
2173.25 1891
2173.69 1791
2174.13 1766
2174.57 1632
2175.01 1863
2175.45 1933
2175.89 1914
2176.33 1826
2176.77 1815
2177.21 1840
2177.65 1751
2178.09 1757
2178.53 1833
2178.97 1792
2179.41 1795
2179.85 1765
2180.29 1811
2180.73 1726
2181.17 1739
2181.61 1756
2182.05 1811
2182.49 1774
2182.93 1853
2183.37 1947
2183.81 1914
2184.25 1623
2184.69 1667
2185.13 1744
2185.57 1884
2186.01 1896
2186.45 1791
2186.89 1796
2187.33 1780
2187.77 1872
2188.21 1819
2188.65 1821
2189.10 1943
2189.54 1836
2189.98 1785
2190.42 1913
2190.86 1835
2191.30 2002
2191.74 1900
2192.18 1740
2192.62 1814
2193.07 1871
2193.51 1979
2193.95 1930
2194.39 1857
2194.83 1733
2195.27 1653
2195.71 1755
2196.16 1648
2196.60 1860
2197.04 1949
2197.48 1758
2197.92 1867
2198.37 1710
2198.81 1769
2199.25 1758
2199.69 1740
2200.13 1702
2200.58 1841
2201.02 1762
2201.46 1699
2201.90 1656
2202.34 1841
2202.79 1851
2203.23 1782
2203.67 1738
2204.11 1783
2204.56 1764
2205.00 1699
2205.44 1829
2205.88 1846
2206.33 1853
2206.77 1859
2207.21 1834
2207.65 1931
2208.10 1827
2208.54 1822
2208.98 1768
2209.43 2025
2209.87 2025
2210.31 1922
2210.76 1834
2211.20 1842
2211.64 1893
2212.09 1813
2212.53 1948
2212.97 2006
2213.42 1993
2213.86 2000
2214.30 1992
2214.75 2044
2215.19 1891
2215.63 1847
2216.08 1774
2216.52 1826
2216.96 1976
2217.41 2002
2217.85 2024
2218.30 1989
2218.74 1820
2219.18 1989
2219.63 1921
2220.07 1955
2220.52 1918
2220.96 1705
2221.40 1885
2221.85 1827
2222.29 2104
2222.74 2204
2223.18 2193
2223.63 2278
2224.07 2255
2224.51 2640
2224.96 2689
2225.40 2467
2225.85 2439
2226.29 2634
2226.74 2680
2227.18 2392
2227.63 2570
2228.07 2493
2228.52 2243
2228.96 2034
2229.41 2228
2229.85 2232
2230.30 2156
2230.74 2024
2231.19 2031
2231.63 2069
2232.08 2094
2232.52 2096
2232.97 2001
2233.41 1993
2233.86 1855
2234.30 2041
2234.75 2085
2235.20 1980
2235.64 2039
2236.09 1941
2236.53 2061
2236.98 2101
2237.42 2003
2237.87 1895
2238.32 2048
2238.76 2117
2239.21 2198
2239.65 1996
2240.10 2093
2240.55 2008
2240.99 1990
2241.44 2042
2241.88 2052
2242.33 1967
2242.78 1989
2243.22 2140
2243.67 2027
2244.12 2061
2244.56 2008
2245.01 1976
2245.46 1967
2245.90 1836
2246.35 1968
2246.80 1992
2247.24 2071
2247.69 2038
2248.14 2042
2248.58 2123
2249.03 1978
2249.48 1822
2249.92 1925
2250.37 1989
2250.82 1958
2251.27 1988
2251.71 1925
2252.16 1965
2252.61 2114
2253.05 1908
2253.50 1864
2253.95 1897
2254.40 2003
2254.84 2017
2255.29 1981
2255.74 2008
2256.19 1967
2256.64 1842
2257.08 2062
2257.53 1949
2257.98 1995
2258.43 2129
2258.87 2104
2259.32 1801
2259.77 1940
2260.22 1915
2260.67 2042
2261.11 1973
2261.56 1908
2262.01 2084
2262.46 2210
2262.91 2233
2263.36 2032
2263.80 2307
2264.25 2300
2264.70 2085
2265.15 2129
2265.60 2298
2266.05 2100
2266.50 2145
2266.94 1925
2267.39 1958
2267.84 2141
2268.29 2047
2268.74 1980
2269.19 2080
2269.64 1954
2270.09 1855
2270.54 1982
2270.99 2139
2271.43 1914
2271.88 2098
2272.33 2027
2272.78 2174
2273.23 2286
2273.68 1965
2274.13 2107
2274.58 2154
2275.03 2169
2275.48 2099
2275.93 1998
2276.38 1990
2276.83 1834
2277.28 1890
2277.73 1800
2278.18 1844
2278.63 2022
2279.08 1968
2279.53 1945
2279.98 2012
2280.43 2122
2280.88 2067
2281.33 1966
2281.78 1896
2282.23 2059
2282.68 2014
2283.13 1947
2283.58 1945
2284.03 2075
2284.48 2032
2284.93 1927
2285.38 1922
2285.83 1943
2286.28 1944
2286.73 2018
2287.18 2011
2287.63 2005
2288.08 2057
2288.54 2065
2288.99 2225
2289.44 2086
2289.89 2265
2290.34 2381
2290.79 2371
2291.24 2404
2291.69 2345
2292.14 2506
2292.60 2371
2293.05 2503
2293.50 2554
2293.95 2478
2294.40 2330
2294.85 2405
2295.30 2439
2295.76 2398
2296.21 2487
2296.66 2418
2297.11 2150
2297.56 2177
2298.01 2268
2298.47 2185
2298.92 1916
2299.37 1959
2299.82 2143
2300.27 2242
2300.73 2189
2301.18 2065
2301.63 1972
2302.08 1919
2302.53 2006
2302.99 1949
2303.44 1899
2303.89 2003
2304.34 2041
2304.80 2010
2305.25 1934
2305.70 1930
2306.15 1962
2306.61 2004
2307.06 2240
2307.51 2129
2307.96 2095
2308.42 2038
2308.87 2052
2309.32 2105
2309.78 2026
2310.23 1958
2310.68 2054
2311.14 2228
2311.59 2282
2312.04 2349
2312.49 2087
2312.95 2052
2313.40 2068
2313.85 2031
2314.31 2032
2314.76 1894
2315.22 2084
2315.67 2037
2316.12 2033
2316.58 1942
2317.03 1996
2317.48 1976
2317.94 1872
2318.39 1804
2318.84 1927
2319.30 2004
2319.75 1937
2320.21 1903
2320.66 2094
2321.11 2191
2321.57 1927
2322.02 2035
2322.48 2139
2322.93 1991
2323.39 1930
2323.84 1982
2324.29 1951
2324.75 1869
2325.20 1807
2325.66 1843
2326.11 1970
2326.57 1956
2327.02 1809
2327.48 1828
2327.93 1874
2328.39 1993
2328.84 2002
2329.30 2075
2329.75 2063
2330.21 1954
2330.66 1996
2331.12 2228
2331.57 2299
2332.03 2079
2332.48 2152
2332.94 2157
2333.39 2060
2333.85 2146
2334.30 2154
2334.76 2133
2335.21 2325
2335.67 2496
2336.12 2119
2336.58 2116
2337.03 2005
2337.49 2083
2337.95 2066
2338.40 2140
2338.86 2094
2339.31 2226
2339.77 2180
2340.23 2121
2340.68 2105
2341.14 2039
2341.59 2141
2342.05 2197
2342.51 2299
2342.96 2099
2343.42 2142
2343.87 2218
2344.33 2081
2344.79 2197
2345.24 2090
2345.70 2138
2346.16 2006
2346.61 2121
2347.07 2101
2347.53 2133
2347.98 2153
2348.44 2307
2348.90 2163
2349.35 2051
2349.81 2096
2350.27 2112
2350.72 2031
2351.18 2176
2351.64 2206
2352.10 2048
2352.55 2118
2353.01 2036
2353.47 1878
2353.92 1813
2354.38 1986
2354.84 2181
2355.30 2076
2355.75 2007
2356.21 1950
2356.67 1924
2357.13 1803
2357.58 1920
2358.04 1937
2358.50 1906
2358.96 1981
2359.41 2046
2359.87 1982
2360.33 2133
2360.79 2108
2361.25 1994
2361.70 2171
2362.16 2255
2362.62 2243
2363.08 2038
2363.54 2132
2363.99 2063
2364.45 1984
2364.91 1887
2365.37 2020
2365.83 1964
2366.29 1927
2366.75 2017
2367.20 2084
2367.66 1947
2368.12 2082
2368.58 2184
2369.04 2039
2369.50 2166
2369.96 2126
2370.42 1918
2370.87 1804
2371.33 1915
2371.79 1903
2372.25 2101
2372.71 2097
2373.17 2093
2373.63 1968
2374.09 1959
2374.55 1847
2375.01 1858
2375.47 1965
2375.92 2028
2376.38 2138
2376.84 1949
2377.30 1784
2377.76 1924
2378.22 2001
2378.68 1987
2379.14 1913
2379.60 1816
2380.06 1972
2380.52 1970
2380.98 1896
2381.44 1845
2381.90 1966
2382.36 1892
2382.82 1720
2383.28 1907
2383.74 1928
2384.20 1659
2384.66 1781
2385.12 1809
2385.58 1965
2386.04 1933
2386.50 2036
2386.96 1933
2387.42 1893
2387.88 1933
2388.35 1861
2388.81 1705
2389.27 1931
2389.73 1971
2390.19 2012
2390.65 1936
2391.11 1820
2391.57 1929
2392.03 1998
2392.49 1961
2392.95 2009
2393.42 1979
2393.88 1861
2394.34 1849
2394.80 1918
2395.26 1835
2395.72 1851
2396.18 1861
2396.64 1849
2397.11 1944
2397.57 1927
2398.03 1940
2398.49 1929
2398.95 1940
2399.41 1891
2399.88 1771
2400.34 1830
2400.80 1873
2401.26 1695
2401.72 1893
2402.18 1927
2402.65 1946
2403.11 1902
2403.57 1865
2404.03 2028
2404.49 1916
2404.96 1877
2405.42 1909
2405.88 1941
2406.34 2026
2406.81 1962
2407.27 1924
2407.73 1934
2408.19 1912
2408.66 2031
2409.12 1943
2409.58 2029
2410.04 1834
2410.51 1865
2410.97 1860
2411.43 1748
2411.90 1889
2412.36 1881
2412.82 1975
2413.28 1937
2413.75 1961
2414.21 1798
2414.67 1755
2415.14 1984
2415.60 1879
2416.06 1903
2416.53 1899
2416.99 1908
2417.45 1800
2417.92 1896
2418.38 2027
2418.84 1937
2419.31 1985
2419.77 1890
2420.23 1896
2420.70 1979
2421.16 1876
2421.63 2119
2422.09 2128
2422.55 2005
2423.02 1996
2423.48 2033
2423.95 2033
2424.41 2064
2424.87 2116
2425.34 1901
2425.80 1995
2426.27 1992
2426.73 2133
2427.20 2139
2427.66 2023
2428.12 2043
2428.59 2065
2429.05 2140
2429.52 2163
2429.98 2152
2430.45 1955
2430.91 1869
2431.38 1878
2431.84 1983
2432.31 1919
2432.77 1879
2433.24 1916
2433.70 1730
2434.17 1896
2434.63 1759
2435.10 1937
2435.56 2016
2436.03 1908
2436.49 1959
2436.96 2031
2437.42 2001
2437.89 2085
2438.35 2126
2438.82 2127
2439.28 2160
2439.75 2150
2440.21 2274
2440.68 2245
2441.15 2249
2441.61 2344
2442.08 2258
2442.54 2192
2443.01 2141
2443.48 2078
2443.94 2065
2444.41 2126
2444.87 2217
2445.34 1922
2445.81 1892
2446.27 1942
2446.74 1979
2447.20 1909
2447.67 1847
2448.14 1753
2448.60 2030
2449.07 1954
2449.54 1887
2450.00 1909
2450.47 1825
2450.94 1940
2451.40 1813
2451.87 2004
2452.34 1956
2452.80 1917
2453.27 1874
2453.74 2008
2454.20 1867
2454.67 1978
2455.14 1927
2455.60 1910
2456.07 1951
2456.54 1823
2457.01 2009
2457.47 2017
2457.94 1932
2458.41 1988
2458.87 1972
2459.34 1838
2459.81 1856
2460.28 1801
2460.74 1904
2461.21 1824
2461.68 1808
2462.15 1821
2462.62 1870
2463.08 2064
2463.55 2073
2464.02 2017
2464.49 1993
2464.95 2022
2465.42 2069
2465.89 2056
2466.36 2061
2466.83 2011
2467.29 2082
2467.76 1967
2468.23 2119
2468.70 2170
2469.17 2099
2469.64 2096
2470.10 2053
2470.57 2127
2471.04 2076
2471.51 2041
2471.98 1935
2472.45 2068
2472.92 2061
2473.39 2022
2473.85 1934
2474.32 1834
2474.79 1896
2475.26 2004
2475.73 2055
2476.20 1997
2476.67 2114
2477.14 1974
2477.61 2087
2478.08 1985
2478.54 2237
2479.01 2134
2479.48 2024
2479.95 2093
2480.42 2110
2480.89 2159
2481.36 1978
2481.83 2042
2482.30 2186
2482.77 2158
2483.24 2081
2483.71 2133
2484.18 2054
2484.65 2140
2485.12 2034
2485.59 2011
2486.06 2087
2486.53 1979
2487.00 2025
2487.47 1879
2487.94 1858
2488.41 1873
2488.88 1832
2489.35 1892
2489.82 1994
2490.29 1893
2490.76 1868
2491.23 1986
2491.70 1902
2492.17 1898
2492.64 1873
2493.11 2071
2493.58 2220
2494.05 1888
2494.52 1940
2495.00 1999
2495.47 1909
2495.94 2003
2496.41 2034
2496.88 2113
2497.35 2011
2497.82 2007
2498.29 1923
2498.76 1903
2499.23 2068
2499.71 1978
2500.18 1894
2500.65 1939
2501.12 1988
2501.59 1873
2502.06 1991
2502.53 1844
2503.01 1968
2503.48 1895
2503.95 2068
2504.42 2134
2504.89 2071
2505.36 2024
2505.84 2003
2506.31 2001
2506.78 2148
2507.25 2104
2507.72 2116
2508.20 2181
2508.67 2148
2509.14 1945
2509.61 1946
2510.08 1956
2510.56 2004
2511.03 1863
2511.50 2012
2511.97 2037
2512.45 2031
2512.92 2016
2513.39 1965
2513.86 2130
2514.34 1857
2514.81 2009
2515.28 2033
2515.75 2125
2516.23 1947
2516.70 2015
2517.17 1926
2517.65 1925
2518.12 2060
2518.59 2077
2519.07 2061
2519.54 1921
2520.01 2014
2520.48 2030
2520.96 1971
2521.43 1798
2521.90 1894
2522.38 1903
2522.85 1991
2523.32 1867
2523.80 1971
2524.27 1923
2524.75 2002
2525.22 2031
2525.69 1977
2526.17 2075
2526.64 1868
2527.11 1966
2527.59 1813
2528.06 2051
2528.54 1907
2529.01 1738
2529.48 1888
2529.96 1879
2530.43 1992
2530.91 2092
2531.38 2054
2531.85 1944
2532.33 1965
2532.80 2082
2533.28 2087
2533.75 2114
2534.23 2028
2534.70 1923
2535.18 1910
2535.65 2177
2536.12 2225
2536.60 2173
2537.07 2233
2537.55 2006
2538.02 2164
2538.50 2177
2538.97 2014
2539.45 2004
2539.92 2061
2540.40 2019
2540.87 1994
2541.35 2090
2541.82 2122
2542.30 2067
2542.77 1958
2543.25 2058
2543.73 2057
2544.20 2109
2544.68 2145
2545.15 2165
2545.63 2088
2546.10 1971
2546.58 1944
2547.05 2142
2547.53 2184
2548.01 2183
2548.48 2251
2548.96 2329
2549.43 2299
2549.91 2191
2550.39 2134
2550.86 2280
2551.34 2317
2551.81 2302
2552.29 2394
2552.77 2284
2553.24 2264
2553.72 2289
2554.20 2427
2554.67 2315
2555.15 2294
2555.62 2378
2556.10 2356
2556.58 2511
2557.05 2411
2557.53 2355
2558.01 2307
2558.48 2179
2558.96 2172
2559.44 2137
2559.91 2181
2560.39 2034
2560.87 2103
2561.35 2153
2561.82 2113
2562.30 2087
2562.78 2289
2563.25 2122
2563.73 2106
2564.21 2206
2564.69 2176
2565.16 2193
2565.64 2081
2566.12 2037
2566.60 2122
2567.07 2101
2567.55 1984
2568.03 2093
2568.51 2045
2568.98 1879
2569.46 2020
2569.94 2037
2570.42 1984
2570.90 1976
2571.37 1958
2571.85 1950
2572.33 2022
2572.81 2078
2573.29 1826
2573.76 1957
2574.24 1983
2574.72 2064
2575.20 2154
2575.68 2099
2576.16 2027
2576.63 1909
2577.11 1895
2577.59 1998
2578.07 1992
2578.55 1926
2579.03 1979
2579.51 2139
2579.98 2100
2580.46 2067
2580.94 2157
2581.42 2108
2581.90 2150
2582.38 1908
2582.86 1914
2583.34 1963
2583.82 1921
2584.30 2026
2584.77 2112
2585.25 1984
2585.73 1962
2586.21 2087
2586.69 2092
2587.17 1921
2587.65 2126
2588.13 2120
2588.61 2026
2589.09 2061
2589.57 2082
2590.05 2075
2590.53 2162
2591.01 2136
2591.49 2117
2591.97 1998
2592.45 2206
2592.93 2170
2593.41 1999
2593.89 2245
2594.37 2188
2594.85 2201
2595.33 2280
2595.81 1935
2596.29 2095
2596.77 2225
2597.25 2242
2597.73 2210
2598.21 2226
2598.69 1981
2599.17 2037
2599.65 2237
2600.13 2283
2600.61 2225
2601.09 1954
2601.57 2059
2602.06 2072
2602.54 1969
2603.02 2039
2603.50 2066
2603.98 1889
2604.46 1780
2604.94 1940
2605.42 1837
2605.90 1852
2606.38 1852
2606.87 2078
2607.35 2041
2607.83 1943
2608.31 2067
2608.79 2137
2609.27 1935
2609.75 2063
2610.24 2166
2610.72 2222
2611.20 2147
2611.68 2252
2612.16 2338
2612.64 2275
2613.13 2128
2613.61 2111
2614.09 2001
2614.57 2190
2615.05 2216
2615.54 2036
2616.02 2181
2616.50 2003
2616.98 2092
2617.46 2029
2617.95 1972
2618.43 1945
2618.91 1820
2619.39 1960
2619.88 2023
2620.36 2109
2620.84 2004
2621.32 1907
2621.81 1730
2622.29 2002
2622.77 2061
2623.26 1908
2623.74 1976
2624.22 2010
2624.70 2041
2625.19 2106
2625.67 1981
2626.15 2022
2626.64 1951
2627.12 2088
2627.60 2006
2628.09 1968
2628.57 2057
2629.05 2070
2629.54 2039
2630.02 2099
2630.50 1933
2630.99 1737
2631.47 1873
2631.95 2041
2632.44 1990
2632.92 1881
2633.40 1990
2633.89 1997
2634.37 1890
2634.85 1872
2635.34 1886
2635.82 1980
2636.31 2038
2636.79 1958
2637.27 1942
2637.76 1925
2638.24 2023
2638.73 1930
2639.21 2038
2639.70 1960
2640.18 1873
2640.66 1952
2641.15 1928
2641.63 1813
2642.12 2007
2642.60 2213
2643.09 1984
2643.57 1939
2644.06 2004
2644.54 1952
2645.03 1848
2645.51 1869
2646.00 1865
2646.48 1916
2646.97 2082
2647.45 1907
2647.94 2022
2648.42 2116
2648.91 2110
2649.39 1850
2649.88 2010
2650.36 1975
2650.85 2096
2651.33 1936
2651.82 1896
2652.30 1835
2652.79 1942
2653.27 1980
2653.76 1932
2654.24 2014
2654.73 1942
2655.22 1917
2655.70 1921
2656.19 1849
2656.67 1949
2657.16 1887
2657.65 1894
2658.13 1934
2658.62 2050
2659.10 1937
2659.59 1946
2660.08 1850
2660.56 1907
2661.05 1915
2661.53 1906
2662.02 1892
2662.51 1832
2662.99 1937
2663.48 1962
2663.97 1883
2664.45 2011
2664.94 2095
2665.43 2003
2665.91 2002
2666.40 2019
2666.89 2058
2667.37 1877
2667.86 1900
2668.35 1900
2668.83 1936
2669.32 2031
2669.81 2021
2670.29 2062
2670.78 1918
2671.27 1863
2671.76 1850
2672.24 2026
2672.73 2136
2673.22 1923
2673.71 2018
2674.19 1969
2674.68 1938
2675.17 2058
2675.66 2035
2676.14 2259
2676.63 2468
2677.12 2275
2677.61 2070
2678.09 2323
2678.58 2310
2679.07 2345
2679.56 2274
2680.05 2201
2680.53 2202
2681.02 2313
2681.51 2288
2682.00 2212
2682.49 2232
2682.97 2449
2683.46 2569
2683.95 2398
2684.44 2428
2684.93 2530
2685.42 2446
2685.91 2293
2686.39 2322
2686.88 2181
2687.37 2043
2687.86 2113
2688.35 2161
2688.84 2045
2689.33 1966
2689.81 2131
2690.30 2193
2690.79 2057
2691.28 1948
2691.77 1983
2692.26 1956
2692.75 2049
2693.24 1847
2693.73 1791
2694.22 1878
2694.71 1834
2695.20 1829
2695.68 1814
2696.17 1954
2696.66 2067
2697.15 2020
2697.64 2079
2698.13 1996
2698.62 1892
2699.11 2074
2699.60 1975
2700.09 2021
2700.58 2052
2701.07 2002
2701.56 2072
2702.05 2087
2702.54 2182
2703.03 2237
2703.52 2112
2704.01 2028
2704.50 2152
2704.99 2037
2705.48 2085
2705.97 2069
2706.46 2011
2706.95 2013
2707.44 2016
2707.93 2038
2708.42 1968
2708.92 1876
2709.41 1768
2709.90 1830
2710.39 1981
2710.88 2242
2711.37 2190
2711.86 2221
2712.35 2104
2712.84 1909
2713.33 1907
2713.82 1993
2714.31 2038
2714.81 2128
2715.30 1992
2715.79 2038
2716.28 1964
2716.77 1782
2717.26 1927
2717.75 1897
2718.24 1937
2718.74 1995
2719.23 2017
2719.72 2030
2720.21 2047
2720.70 2056
2721.19 2063
2721.69 1887
2722.18 2124
2722.67 2087
2723.16 1963
2723.65 2072
2724.15 2162
2724.64 2218
2725.13 2066
2725.62 2110
2726.11 2127
2726.61 2141
2727.10 2097
2727.59 1961
2728.08 2013
2728.58 1875
2729.07 1762
2729.56 1777
2730.05 1749
2730.55 1792
2731.04 2019
2731.53 2081
2732.02 2114
2732.52 1953
2733.01 1851
2733.50 1947
2733.99 2146
2734.49 1947
2734.98 1989
2735.47 1894
2735.97 1962
2736.46 1980
2736.95 1946
2737.45 2065
2737.94 1922
2738.43 1955
2738.93 1863
2739.42 1772
2739.91 1945
2740.41 1866
2740.90 2039
2741.39 2114
2741.89 1957
2742.38 1984
2742.87 1895
2743.37 1963
2743.86 1905
2744.36 2049
2744.85 1959
2745.34 1883
2745.84 2000
2746.33 1900
2746.82 1790
2747.32 2006
2747.81 1995
2748.31 1834
2748.80 1806
2749.30 1988
2749.79 2015
2750.28 2143
2750.78 2020
2751.27 2079
2751.77 1968
2752.26 2033
2752.76 2074
2753.25 2053
2753.75 2151
2754.24 2250
2754.74 2078
2755.23 2024
2755.72 2124
2756.22 2084
2756.71 2244
2757.21 2122
2757.70 2043
2758.20 2114
2758.69 2168
2759.19 2154
2759.69 1968
2760.18 1918
2760.68 1791
2761.17 1923
2761.67 1940
2762.16 2000
2762.66 1896
2763.15 1976
2763.65 1955
2764.14 2104
2764.64 2129
2765.14 2055
2765.63 1944
2766.13 1949
2766.62 2006
2767.12 2049
2767.61 2051
2768.11 2017
2768.61 2112
2769.10 1937
2769.60 1917
2770.09 1935
2770.59 2033
2771.09 1913
2771.58 1939
2772.08 2085
2772.58 2105
2773.07 2002
2773.57 1921
2774.06 2005
2774.56 1933
2775.06 1986
2775.55 2184
2776.05 2304
2776.55 2279
2777.04 2006
2777.54 2088
2778.04 2176
2778.54 2142
2779.03 2288
2779.53 2151
2780.03 2149
2780.52 2300
2781.02 2155
2781.52 2021
2782.01 1942
2782.51 1974
2783.01 2026
2783.51 2046
2784.00 2047
2784.50 2195
2785.00 2074
2785.50 2022
2785.99 2029
2786.49 1897
2786.99 1915
2787.49 2003
2787.98 2113
2788.48 2102
2788.98 2031
2789.48 2070
2789.98 1969
2790.47 2130
2790.97 2083
2791.47 2060
2791.97 2214
2792.47 2116
2792.96 1972
2793.46 2033
2793.96 1890
2794.46 1993
2794.96 1965
2795.46 2144
2795.95 2319
2796.45 2280
2796.95 2269
2797.45 2155
2797.95 2279
2798.45 2476
2798.95 2491
2799.44 2352
2799.94 2320
2800.44 2353
2800.94 2174
2801.44 2247
2801.94 2449
2802.44 2197
2802.94 2221
2803.44 2262
2803.93 2273
2804.43 2108
2804.93 2109
2805.43 1927
2805.93 2000
2806.43 2258
2806.93 2232
2807.43 2279
2807.93 2477
2808.43 2730
2808.93 2836
2809.43 2745
2809.93 2819
2810.43 2879
2810.93 2519
2811.43 2728
2811.93 2740
2812.43 2460
2812.93 2450
2813.43 2322
2813.93 2192
2814.43 2352
2814.93 2264
2815.43 2103
2815.93 2090
2816.43 2093
2816.93 2308
2817.43 2156
2817.93 2285
2818.43 2333
2818.93 2251
2819.43 2380
2819.93 2284
2820.43 2322
2820.93 2241
2821.43 2334
2821.93 2531
2822.43 2396
2822.94 2213
2823.44 2211
2823.94 2158
2824.44 2387
2824.94 2407
2825.44 2161
2825.94 2302
2826.44 2227
2826.94 2259
2827.44 2177
2827.95 2037
2828.45 2150
2828.95 2209
2829.45 2224
2829.95 2189
2830.45 2090
2830.95 2227
2831.46 2138
2831.96 2142
2832.46 2120
2832.96 2199
2833.46 2287
2833.97 2229
2834.47 2345
2834.97 2385
2835.47 2560
2835.97 2344
2836.47 2234
2836.98 2361
2837.48 2095
2837.98 2147
2838.48 2089
2838.99 2092
2839.49 2131
2839.99 2133
2840.49 2106
2841.00 1996
2841.50 2053
2842.00 2065
2842.50 2144
2843.01 2232
2843.51 1999
2844.01 2005
2844.51 2094
2845.02 2082
2845.52 2173
2846.02 2254
2846.52 2308
2847.03 2227
2847.53 2175
2848.03 2070
2848.54 2343
2849.04 2173
2849.54 2114
2850.05 2205
2850.55 2128
2851.05 2195
2851.56 2261
2852.06 2256
2852.56 2138
2853.07 2221
2853.57 2189
2854.07 2213
2854.58 2049
2855.08 2112
2855.59 2176
2856.09 2115
2856.59 1921
2857.10 2046
2857.60 1976
2858.10 1897
2858.61 2010
2859.11 2151
2859.62 2068
2860.12 1995
2860.63 2115
2861.13 2158
2861.63 2119
2862.14 2118
2862.64 2243
2863.15 2154
2863.65 2062
2864.16 2091
2864.66 1985
2865.16 1974
2865.67 2071
2866.17 1991
2866.68 2120
2867.18 1991
2867.69 2015
2868.19 1870
2868.70 1979
2869.20 2129
2869.71 2151
2870.21 1974
2870.72 1935
2871.22 1944
2871.73 2110
2872.23 2052
2872.74 2083
2873.24 2121
2873.75 2062
2874.25 1946
2874.76 1958
2875.27 1987
2875.77 2180
2876.28 2083
2876.78 2126
2877.29 2084
2877.79 1923
2878.30 2048
2878.81 2100
2879.31 1998
2879.82 2171
2880.32 2088
2880.83 2094
2881.33 2121
2881.84 2171
2882.35 2369
2882.85 2327
2883.36 2228
2883.87 2155
2884.37 2155
2884.88 2332
2885.38 2449
2885.89 2515
2886.40 2349
2886.90 2363
2887.41 2552
2887.92 2667
2888.42 2545
2888.93 2573
2889.44 2536
2889.94 2489
2890.45 2332
2890.96 2361
2891.46 2345
2891.97 2295
2892.48 2230
2892.98 2032
2893.49 2188
2894.00 2261
2894.51 2210
2895.01 2209
2895.52 2076
2896.03 2173
2896.54 2161
2897.04 2297
2897.55 2237
2898.06 2283
2898.57 2251
2899.07 2169
2899.58 2162
2900.09 2116
2900.60 2265
2901.10 2158
2901.61 2302
2902.12 2341
2902.63 2317
2903.13 2298
2903.64 2543
2904.15 2553
2904.66 2408
2905.17 2568
2905.68 2617
2906.18 2414
2906.69 2402
2907.20 2359
2907.71 2396
2908.22 2288
2908.72 2268
2909.23 2232
2909.74 2335
2910.25 2157
2910.76 2209
2911.27 2164
2911.78 2194
2912.28 2222
2912.79 2169
2913.30 2221
2913.81 2294
2914.32 2096
2914.83 2056
2915.34 1978
2915.85 2154
2916.36 2384
2916.87 2223
2917.37 2166
2917.88 2206
2918.39 2211
2918.90 2149
2919.41 2060
2919.92 2055
2920.43 2258
2920.94 2231
2921.45 2227
2921.96 2296
2922.47 2268
2922.98 2199
2923.49 2364
2924.00 2469
2924.51 2579
2925.02 2458
2925.53 2514
2926.04 2799
2926.55 2596
2927.06 2636
2927.57 2799
2928.08 2723
2928.59 2674
2929.10 2732
2929.61 2492
2930.12 2361
2930.63 2383
2931.14 2396
2931.65 2335
2932.16 2203
2932.67 2107
2933.18 2086
2933.69 2122
2934.20 2018
2934.71 2117
2935.22 2274
2935.73 2163
2936.24 2133
2936.76 2165
2937.27 2209
2937.78 2095
2938.29 2221
2938.80 2310
2939.31 2108
2939.82 2160
2940.33 2025
2940.84 2095
2941.36 2150
2941.87 2219
2942.38 2061
2942.89 2203
2943.40 2232
2943.91 2229
2944.42 2160
2944.94 2273
2945.45 2354
2945.96 2297
2946.47 2404
2946.98 2486
2947.49 2299
2948.01 2294
2948.52 2250
2949.03 2239
2949.54 2317
2950.05 2323
2950.57 2323
2951.08 2080
2951.59 2081
2952.10 2149
2952.61 2118
2953.13 2209
2953.64 2272
2954.15 2282
2954.66 2195
2955.18 2068
2955.69 2152
2956.20 2104
2956.71 2132
2957.23 2136
2957.74 2171
2958.25 2125
2958.76 2032
2959.28 2157
2959.79 2154
2960.30 2186
2960.82 2249
2961.33 2193
2961.84 2244
2962.36 2337
2962.87 2299
2963.38 2233
2963.89 2229
2964.41 2207
2964.92 2287
2965.43 2368
2965.95 2320
2966.46 2115
2966.97 2173
2967.49 2104
2968.00 2135
2968.52 2138
2969.03 2003
2969.54 1932
2970.06 1969
2970.57 2054
2971.08 2123
2971.60 2014
2972.11 2060
2972.63 2048
2973.14 1937
2973.65 1934
2974.17 1948
2974.68 2038
2975.20 2051
2975.71 1967
2976.23 2017
2976.74 2018
2977.25 2132
2977.77 2075
2978.28 2128
2978.80 2071
2979.31 2174
2979.83 2060
2980.34 2095
2980.86 2080
2981.37 2015
2981.89 1915
2982.40 2059
2982.91 2138
2983.43 2123
2983.94 2248
2984.46 2345
2984.97 2062
2985.49 2110
2986.00 2236
2986.52 2124
2987.04 2223
2987.55 2162
2988.07 2194
2988.58 2192
2989.10 2244
2989.61 2181
2990.13 2204
2990.64 2124
2991.16 2216
2991.67 2080
2992.19 2140
2992.71 2163
2993.22 2130
2993.74 2250
2994.25 2185
2994.77 2321
2995.28 2399
2995.80 2452
2996.32 2288
2996.83 2400
2997.35 2376
2997.87 2365
2998.38 2456
2998.90 2477
2999.41 2540
2999.93 2429
3000.45 2373
3000.96 2599
3001.48 2478
3002.00 2431
3002.51 2354
3003.03 2506
3003.55 2354
3004.06 2481
3004.58 2391
3005.10 2232
3005.61 2273
3006.13 2206
3006.65 2182
3007.16 2201
3007.68 2316
3008.20 2547
3008.71 2396
3009.23 2126
3009.75 2174
3010.27 2127
3010.78 2191
3011.30 2261
3011.82 2004
3012.34 2122
3012.85 2215
3013.37 2078
3013.89 2085
3014.41 2055
3014.92 2107
3015.44 2125
3015.96 2146
3016.48 2206
3016.99 2361
3017.51 2156
3018.03 2167
3018.55 2260
3019.07 2312
3019.58 2444
3020.10 2320
3020.62 2297
3021.14 2220
3021.66 2280
3022.17 2415
3022.69 2396
3023.21 2409
3023.73 2323
3024.25 2433
3024.77 2485
3025.28 2597
3025.80 2507
3026.32 2415
3026.84 2486
3027.36 2384
3027.88 2387
3028.40 2353
3028.92 2312
3029.43 2240
3029.95 2354
3030.47 2228
3030.99 2258
3031.51 2211
3032.03 2264
3032.55 2235
3033.07 2346
3033.59 2584
3034.11 2555
3034.63 2452
3035.15 2503
3035.66 2516
3036.18 2624
3036.70 2725
3037.22 2876
3037.74 2934
3038.26 2803
3038.78 2832
3039.30 2674
3039.82 2654
3040.34 2439
3040.86 2439
3041.38 2271
3041.90 2263
3042.42 2347
3042.94 2294
3043.46 2155
3043.98 2217
3044.50 2207
3045.02 2246
3045.54 2259
3046.06 2143
3046.58 2071
3047.10 2020
3047.62 2126
3048.14 2153
3048.66 2172
3049.18 2250
3049.71 2115
3050.23 2192
3050.75 2381
3051.27 2229
3051.79 2232
3052.31 2366
3052.83 2398
3053.35 2313
3053.87 2232
3054.39 2338
3054.91 2261
3055.43 2204
3055.96 2215
3056.48 2080
3057.00 2232
3057.52 2295
3058.04 2255
3058.56 2167
3059.08 2258
3059.61 2295
3060.13 2174
3060.65 2112
3061.17 2128
3061.69 2207
3062.21 2153
3062.73 2345
3063.26 2263
3063.78 2309
3064.30 2408
3064.82 2393
3065.34 2341
3065.87 2291
3066.39 2307
3066.91 2223
3067.43 2276
3067.95 2170
3068.48 2183
3069.00 2299
3069.52 2189
3070.04 2131
3070.57 2352
3071.09 2161
3071.61 2380
3072.13 2499
3072.66 2492
3073.18 2413
3073.70 2346
3074.22 2412
3074.75 2441
3075.27 2393
3075.79 2516
3076.32 2508
3076.84 2356
3077.36 2385
3077.88 2561
3078.41 2531
3078.93 2526
3079.45 2370
3079.98 2527
3080.50 2570
3081.02 2317
3081.55 2474
3082.07 2409
3082.59 2543
3083.12 2455
3083.64 2281
3084.16 2197
3084.69 2303
3085.21 2269
3085.73 2334
3086.26 2301
3086.78 2316
3087.31 2297
3087.83 2173
3088.35 2080
3088.88 2034
3089.40 2084
3089.93 2225
3090.45 2277
3090.97 2125
3091.50 2020
3092.02 2231
3092.55 2142
3093.07 2197
3093.60 2292
3094.12 2167
3094.64 2327
3095.17 2348
3095.69 2328
3096.22 2300
3096.74 2324
3097.27 2285
3097.79 2370
3098.32 2231
3098.84 2435
3099.37 2478
3099.89 2472
3100.42 2556
3100.94 2477
3101.47 2575
3101.99 2641
3102.52 2885
3103.04 3048
3103.57 2932
3104.09 2876
3104.62 3064
3105.14 3088
3105.67 2926
3106.19 2868
3106.72 2563
3107.24 2382
3107.77 2459
3108.29 2437
3108.82 2488
3109.35 2300
3109.87 2291
3110.40 2356
3110.92 2299
3111.45 2364
3111.98 2374
3112.50 2321
3113.03 2438
3113.55 2469
3114.08 2411
3114.61 2248
3115.13 2215
3115.66 2274
3116.18 2373
3116.71 2124
3117.24 2281
3117.76 2274
3118.29 2292
3118.82 2171
3119.34 2187
3119.87 2308
3120.40 2344
3120.92 2291
3121.45 2260
3121.98 2246
3122.50 2224
3123.03 2253
3123.56 2102
3124.08 2236
3124.61 2376
3125.14 2397
3125.66 2430
3126.19 2334
3126.72 2252
3127.25 2118
3127.77 2114
3128.30 2281
3128.83 2209
3129.36 2251
3129.88 2365
3130.41 2403
3130.94 2266
3131.46 2253
3131.99 2204
3132.52 2144
3133.05 2072
3133.58 2067
3134.10 2040
3134.63 2094
3135.16 2056
3135.69 2138
3136.21 2231
3136.74 2121
3137.27 2116
3137.80 2079
3138.33 2235
3138.86 2081
3139.38 2084
3139.91 1964
3140.44 2063
3140.97 2162
3141.50 1981
3142.03 2230
3142.55 2191
3143.08 2010
3143.61 2081
3144.14 2242
3144.67 2218
3145.20 2200
3145.73 2129
3146.25 2427
3146.78 2212
3147.31 2216
3147.84 2287
3148.37 2266
3148.90 2152
3149.43 2198
3149.96 2262
3150.49 2142
3151.02 2166
3151.54 2238
3152.07 2290
3152.60 2288
3153.13 2277
3153.66 2230
3154.19 2105
3154.72 2028
3155.25 2081
3155.78 2080
3156.31 2121
3156.84 2175
3157.37 2164
3157.90 1910
3158.43 1935
3158.96 2178
3159.49 2124
3160.02 2270
3160.55 2116
3161.08 2119
3161.61 2282
3162.14 2013
3162.67 2113
3163.20 2157
3163.73 2004
3164.26 2030
3164.79 2057
3165.32 2295
3165.85 2255
3166.38 2243
3166.91 2262
3167.44 2355
3167.97 2331
3168.50 2426
3169.03 2279
3169.57 2316
3170.10 2278
3170.63 2310
3171.16 2383
3171.69 2436
3172.22 2124
3172.75 2064
3173.28 2074
3173.81 2083
3174.34 2024
3174.88 1915
3175.41 2056
3175.94 2193
3176.47 2164
3177.00 2058
3177.53 2087
3178.06 2058
3178.60 2075
3179.13 2159
3179.66 2187
3180.19 2248
3180.72 2107
3181.25 2156
3181.79 2190
3182.32 2013
3182.85 2097
3183.38 2247
3183.91 2225
3184.44 2301
3184.98 2141
3185.51 2106
3186.04 2152
3186.57 2286
3187.11 2337
3187.64 2263
3188.17 2131
3188.70 2146
3189.24 2139
3189.77 2185
3190.30 2157
3190.83 2003
3191.37 2027
3191.90 2132
3192.43 2058
3192.96 2028
3193.50 2031
3194.03 2146
3194.56 2070
3195.09 2231
3195.63 2225
3196.16 2065
3196.69 2031
3197.23 2032
3197.76 1987
3198.29 2074
3198.83 2002
3199.36 2070
3199.89 2032
3200.43 2107
3200.96 2145
3201.49 2375
3202.03 2287
3202.56 2357
3203.09 2336
3203.63 2237
3204.16 2316
3204.69 2373
3205.23 2224
3205.76 2231
3206.30 2284
3206.83 2295
3207.36 2324
3207.90 2301
3208.43 2358
3208.97 2221
3209.50 2184
3210.03 2313
3210.57 2220
3211.10 2235
3211.64 2205
3212.17 2240
3212.70 2227
3213.24 2259
3213.77 2169
3214.31 2231
3214.84 2164
3215.38 2232
3215.91 2207
3216.45 2279
3216.98 2103
3217.52 2096
3218.05 2126
3218.59 2217
3219.12 2253
3219.66 2190
3220.19 2236
3220.73 2284
3221.26 2239
3221.80 2168
3222.33 2160
3222.87 2211
3223.40 2239
3223.94 2380
3224.47 2415
3225.01 2230
3225.54 2304
3226.08 2360
3226.61 2332
3227.15 2329
3227.69 2392
3228.22 2291
3228.76 2184
3229.29 2163
3229.83 2218
3230.36 2112
3230.90 2077
3231.44 2014
3231.97 2094
3232.51 2119
3233.04 2064
3233.58 2147
3234.12 2034
3234.65 2079
3235.19 2118
3235.72 2191
3236.26 2165
3236.80 2391
3237.33 2265
3237.87 2250
3238.41 2211
3238.94 2264
3239.48 2322
3240.02 2373
3240.55 2272
3241.09 2288
3241.63 2354
3242.16 2200
3242.70 2378
3243.24 2258
3243.77 2301
3244.31 2323
3244.85 2245
3245.39 2223
3245.92 2171
3246.46 2202
3247.00 2277
3247.53 2396
3248.07 2321
3248.61 2429
3249.15 2407
3249.68 2303
3250.22 2262
3250.76 2332
3251.30 2441
3251.83 2469
3252.37 2439
3252.91 2417
3253.45 2398
3253.98 2230
3254.52 2205
3255.06 2218
3255.60 2460
3256.14 2309
3256.67 2314
3257.21 2514
3257.75 2324
3258.29 2350
3258.83 2572
3259.37 2505
3259.90 2488
3260.44 2561
3260.98 2690
3261.52 2840
3262.06 2485
3262.60 2574
3263.13 2607
3263.67 2494
3264.21 2561
3264.75 2503
3265.29 2529
3265.83 2579
3266.37 2526
3266.91 2509
3267.44 2444
3267.98 2552
3268.52 2677
3269.06 2903
3269.60 2645
3270.14 2322
3270.68 2492
3271.22 2565
3271.76 2395
3272.30 2369
3272.84 2420
3273.38 2382
3273.91 2329
3274.45 2477
3274.99 2426
3275.53 2317
3276.07 2409
3276.61 2433
3277.15 2472
3277.69 2639
3278.23 2636
3278.77 2636
3279.31 2665
3279.85 2434
3280.39 2451
3280.93 2566
3281.47 2491
3282.01 2419
3282.55 2407
3283.09 2395
3283.63 2432
3284.17 2589
3284.71 2406
3285.25 2353
3285.79 2523
3286.33 2373
3286.87 2240
3287.42 2315
3287.96 2494
3288.50 2522
3289.04 2648
3289.58 2673
3290.12 2425
3290.66 2570
3291.20 2546
3291.74 2608
3292.28 2675
3292.82 2572
3293.36 2750
3293.91 2680
3294.45 2851
3294.99 2917
3295.53 3061
3296.07 3057
3296.61 3323
3297.15 3208
3297.69 3110
3298.24 3192
3298.78 3247
3299.32 3008
3299.86 2873
3300.40 2963
3300.94 2694
3301.49 2563
3302.03 2616
3302.57 2691
3303.11 2532
3303.65 2666
3304.19 2736
3304.74 2629
3305.28 2723
3305.82 2723
3306.36 2480
3306.90 2496
3307.45 2474
3307.99 2477
3308.53 2714
3309.07 2877
3309.62 2699
3310.16 2583
3310.70 2607
3311.24 2744
3311.79 2532
3312.33 2764
3312.87 2777
3313.41 2797
3313.96 2674
3314.50 2765
3315.04 2780
3315.59 2744
3316.13 2930
3316.67 2838
3317.21 2869
3317.76 2752
3318.30 2697
3318.84 2853
3319.39 3174
3319.93 3248
3320.47 3272
3321.02 3089
3321.56 2975
3322.10 2925
3322.65 2975
3323.19 2999
3323.73 2804
3324.28 2978
3324.82 2968
3325.36 2910
3325.91 2943
3326.45 2919
3327.00 2790
3327.54 2714
3328.08 2685
3328.63 2686
3329.17 2850
3329.72 2807
3330.26 2920
3330.80 2814
3331.35 2957
3331.89 2977
3332.44 3088
3332.98 3487
3333.53 3458
3334.07 3872
3334.61 4556
3335.16 4702
3335.70 5191
3336.25 5427
3336.79 5759
3337.34 5686
3337.88 5784
3338.43 5850
3338.97 5758
3339.52 5431
3340.06 5173
3340.61 4809
3341.15 4169
3341.70 3689
3342.24 3422
3342.79 3081
3343.33 3005
3343.88 2829
3344.42 2663
3344.97 2741
3345.51 2614
3346.06 2401
3346.60 2634
3347.15 2715
3347.69 2766
3348.24 2624
3348.78 2535
3349.33 2655
3349.88 2609
3350.42 2579
3350.97 2608
3351.51 2743
3352.06 2736
3352.61 2911
3353.15 2857
3353.70 2815
3354.24 2884
3354.79 2837
3355.34 2920
3355.88 2825
3356.43 2687
3356.97 2711
3357.52 2751
3358.07 2772
3358.61 2854
3359.16 2535
3359.71 2508
3360.25 2478
3360.80 2380
3361.35 2494
3361.89 2560
3362.44 2411
3362.99 2581
3363.53 2656
3364.08 2582
3364.63 2536
3365.17 2486
3365.72 2557
3366.27 2722
3366.81 2622
3367.36 2481
3367.91 2521
3368.46 2490
3369.00 2372
3369.55 2494
3370.10 2777
3370.64 2712
3371.19 2673
3371.74 2725
3372.29 2586
3372.83 2777
3373.38 2806
3373.93 3033
3374.48 3164
3375.03 3123
3375.57 3074
3376.12 3026
3376.67 3014
3377.22 2894
3377.76 2852
3378.31 2810
3378.86 2645
3379.41 2603
3379.96 2617
3380.50 2444
3381.05 2422
3381.60 2341
3382.15 2352
3382.70 2409
3383.25 2287
3383.79 2358
3384.34 2155
3384.89 2210
3385.44 2050
3385.99 2184
3386.54 2437
3387.09 2360
3387.64 2251
3388.18 2359
3388.73 2312
3389.28 2157
3389.83 2092
3390.38 2193
3390.93 2127
3391.48 2369
3392.03 2371
3392.58 2389
3393.13 2273
3393.67 2073
3394.22 2240
3394.77 2311
3395.32 2327
3395.87 2308
3396.42 2184
3396.97 2332
3397.52 2415
3398.07 2463
3398.62 2302
3399.17 2294
3399.72 2307
3400.27 2191
3400.82 2040
3401.37 2145
3401.92 2304
3402.47 2202
3403.02 1999
3403.57 2037
3404.12 1962
3404.67 2064
3405.22 2144
3405.77 2120
3406.32 1968
3406.87 2083
3407.42 2132
3407.97 2102
3408.52 2083
3409.07 2126
3409.62 2155
3410.17 2348
3410.72 2260
3411.27 2223
3411.82 2242
3412.38 2183
3412.93 2098
3413.48 2201
3414.03 2331
3414.58 2267
3415.13 2224
3415.68 2205
3416.23 2277
3416.78 2333
3417.33 2180
3417.89 2089
3418.44 2270
3418.99 2274
3419.54 2089
3420.09 2128
3420.64 2192
3421.19 2061
3421.74 2016
3422.30 1957
3422.85 2007
3423.40 2038
3423.95 1978
3424.50 1969
3425.05 2130
3425.61 2169
3426.16 2088
3426.71 2113
3427.26 2059
3427.81 2065
3428.37 2001
3428.92 2186
3429.47 2101
3430.02 2074
3430.58 2142
3431.13 1999
3431.68 1947
3432.23 2052
3432.78 2110
3433.34 2168
3433.89 2042
3434.44 2103
3434.99 2141
3435.55 2011
3436.10 2044
3436.65 1968
3437.21 2020
3437.76 2061
3438.31 2159
3438.86 2069
3439.42 2072
3439.97 2036
3440.52 2001
3441.08 2118
3441.63 2084
3442.18 2223
3442.74 2167
3443.29 2161
3443.84 2050
3444.40 2028
3444.95 1908
3445.50 1958
3446.06 2047
3446.61 2097
3447.16 2003
3447.72 2059
3448.27 1921
3448.82 1865
3449.38 2132
3449.93 2130
3450.48 2139
3451.04 2254
3451.59 2076
3452.15 2078
3452.70 2000
3453.25 2054
3453.81 2086
3454.36 2054
3454.92 1995
3455.47 2022
3456.03 2027
3456.58 1994
3457.13 1980
3457.69 2106
3458.24 2044
3458.80 2034
3459.35 2067
3459.91 1966
3460.46 1905
3461.02 2068
3461.57 1946
3462.13 2041
3462.68 1872
3463.24 2105
3463.79 2200
3464.34 2228
3464.90 2329
3465.46 2270
3466.01 2249
3466.57 2207
3467.12 2258
3467.68 2244
3468.23 1991
3468.79 2085
3469.34 2252
3469.90 2267
3470.45 2263
3471.01 2298
3471.56 2264
3472.12 2299
3472.67 2171
3473.23 2255
3473.79 2135
3474.34 2100
3474.90 2242
3475.45 2152
3476.01 2111
3476.56 2114
3477.12 2159
3477.68 2163
3478.23 2258
3478.79 2247
3479.35 2081
3479.90 2272
3480.46 2268
3481.01 2348
3481.57 2411
3482.13 2257
3482.68 2286
3483.24 2313
3483.80 2180
3484.35 2155
3484.91 2251
3485.47 2221
3486.02 2239
3486.58 2276
3487.14 2233
3487.69 2149
3488.25 2252
3488.81 2381
3489.36 2459
3489.92 2511
3490.48 2700
3491.03 2902
3491.59 2692
3492.15 2481
3492.71 2850
3493.26 2922
3493.82 2951
3494.38 2994
3494.94 2898
3495.49 2776
3496.05 2658
3496.61 2586
3497.17 2501
3497.72 2490
3498.28 2632
3498.84 2714
3499.40 2882
3499.95 2917
3500.51 2990
3501.07 2900
3501.63 3255
3502.19 3440
3502.74 3446
3503.30 3472
3503.86 3680
3504.42 3801
3504.98 3998
3505.53 3981
3506.09 4159
3506.65 4371
3507.21 4196
3507.77 4238
3508.33 3998
3508.88 3722
3509.44 3525
3510.00 3316
3510.56 3418
3511.12 3169
3511.68 2969
3512.24 2700
3512.80 2728
3513.35 2522
3513.91 2576
3514.47 2324
3515.03 2376
3515.59 2340
3516.15 2333
3516.71 2293
3517.27 2237
3517.83 2339
3518.39 2414
3518.95 2390
3519.50 2267
3520.06 2401
3520.62 2319
3521.18 2458
3521.74 2474
3522.30 2257
3522.86 2331
3523.42 2378
3523.98 2385
3524.54 2360
3525.10 2548
3525.66 2494
3526.22 2393
3526.78 2470
3527.34 2468
3527.90 2303
3528.46 2246
3529.02 2247
3529.58 2146
3530.14 2327
3530.70 2376
3531.26 2101
3531.82 2307
3532.38 2116
3532.94 2143
3533.50 2186
3534.06 2323
3534.62 2187
3535.18 2264
3535.75 2451
3536.31 2423
3536.87 2591
3537.43 2344
3537.99 2208
3538.55 2284
3539.11 2546
3539.67 2505
3540.23 2482
3540.79 2521
3541.35 2568
3541.92 2460
3542.48 2354
3543.04 2484
3543.60 2545
3544.16 2593
3544.72 2565
3545.28 2465
3545.84 2500
3546.41 2430
3546.97 2475
3547.53 2557
3548.09 2386
3548.65 2254
3549.21 2216
3549.78 2199
3550.34 2398
3550.90 2188
3551.46 2107
3552.02 2020
3552.59 2168
3553.15 2194
3553.71 2141
3554.27 2067
3554.83 2123
3555.40 2154
3555.96 2052
3556.52 1998
3557.08 2040
3557.65 2224
3558.21 2212
3558.77 2195
3559.33 2283
3559.90 2090
3560.46 2332
3561.02 2241
3561.58 2185
3562.15 2078
3562.71 2117
3563.27 2206
3563.83 2093
3564.40 2072
3564.96 2209
3565.52 2236
3566.09 2191
3566.65 2185
3567.21 2220
3567.78 1996
3568.34 2139
3568.90 2360
3569.47 2263
3570.03 2177
3570.59 2164
3571.16 2056
3571.72 2158
3572.28 2178
3572.85 2102
3573.41 2227
3573.97 2231
3574.54 2340
3575.10 2169
3575.66 2231
3576.23 2297
3576.79 2229
3577.36 2202
3577.92 2280
3578.48 2246
3579.05 2416
3579.61 2378
3580.18 2415
3580.74 2274
3581.31 2169
3581.87 2281
3582.43 2307
3583.00 2245
3583.56 2188
3584.13 2149
3584.69 2236
3585.26 2430
3585.82 2255
3586.39 2229
3586.95 2258
3587.52 2200
3588.08 2112
3588.64 2152
3589.21 2259
3589.77 2196
3590.34 2207
3590.90 2184
3591.47 2157
3592.03 2128
3592.60 2034
3593.17 2128
3593.73 2064
3594.30 2047
3594.86 2104
3595.43 2070
3595.99 2115
3596.56 2307
3597.12 2219
3597.69 2199
3598.25 2141
3598.82 2100
3599.39 2123
3599.95 2199
3600.52 2262
3601.08 2346
3601.65 2131
3602.21 2196
3602.78 2262
3603.35 2244
3603.91 2273
3604.48 2145
3605.04 2144
3605.61 2269
3606.18 2161
3606.74 2197
3607.31 2075
3607.88 2029
3608.44 1960
3609.01 2053
3609.57 2109
3610.14 2044
3610.71 2046
3611.27 2218
3611.84 2094
3612.41 1925
3612.97 2272
3613.54 2114
3614.11 2142
3614.68 2219
3615.24 2214
3615.81 2366
3616.38 2425
3616.94 2620
3617.51 2855
3618.08 3031
3618.64 3094
3619.21 3066
3619.78 3125
3620.35 3104
3620.91 3186
3621.48 3048
3622.05 2841
3622.62 2780
3623.18 2568
3623.75 2545
3624.32 2426
3624.89 2225
3625.45 2340
3626.02 2263
3626.59 2068
3627.16 2139
3627.73 2080
3628.29 2055
3628.86 2191
3629.43 2022
3630.00 2217
3630.57 2141
3631.13 2147
3631.70 2091
3632.27 2126
3632.84 2103
3633.41 2117
3633.98 2065
3634.54 2014
3635.11 2048
3635.68 2107
3636.25 2015
3636.82 2062
3637.39 2000
3637.96 1971
3638.52 1984
3639.09 2019
3639.66 1940
3640.23 2067
3640.80 2214
3641.37 2157
3641.94 2131
3642.51 2183
3643.08 2293
3643.65 2289
3644.21 2229
3644.78 2345
3645.35 2429
3645.92 2359
3646.49 2278
3647.06 2416
3647.63 2259
3648.20 2152
3648.77 2260
3649.34 2260
3649.91 2176
3650.48 2288
3651.05 2360
3651.62 2230
3652.19 2166
3652.76 2334
3653.33 2231
3653.90 2479
3654.47 2338
3655.04 2263
3655.61 2400
3656.18 2254
3656.75 2380
3657.32 2541
3657.89 2465
3658.46 2436
3659.03 2523
3659.60 2530
3660.17 2656
3660.74 2478
3661.31 2315
3661.88 2209
3662.45 2162
3663.02 2212
3663.59 2232
3664.16 2213
3664.74 2303
3665.31 2328
3665.88 2232
3666.45 2044
3667.02 2123
3667.59 2186
3668.16 2045
3668.73 2177
3669.30 2152
3669.87 1891
3670.45 2012
3671.02 2124
3671.59 2103
3672.16 2170
3672.73 2134
3673.30 2104
3673.87 2138
3674.45 2207
3675.02 2235
3675.59 2267
3676.16 2158
3676.73 2061
3677.30 2190
3677.88 2329
3678.45 2348
3679.02 2288
3679.59 2193
3680.16 2090
3680.74 2053
3681.31 2106
3681.88 2043
3682.45 2004
3683.02 2181
3683.60 2175
3684.17 2101
3684.74 2218
3685.31 2030
3685.89 2022
3686.46 2110
3687.03 2134
3687.60 2113
3688.18 2289
3688.75 2264
3689.32 2144
3689.89 2321
3690.47 2138
3691.04 2100
3691.61 2090
3692.19 2126
3692.76 2333
3693.33 2123
3693.91 2278
3694.48 2303
3695.05 2208
3695.62 2152
3696.20 2076
3696.77 2011
3697.34 2020
3697.92 2067
3698.49 2108
3699.06 2063
3699.64 2102
3700.21 2069
3700.79 2123
3701.36 2063
3701.93 2066
3702.51 2137
3703.08 2136
3703.65 2146
3704.23 2254
3704.80 2173
3705.38 2309
3705.95 2255
3706.52 2130
3707.10 1937
3707.67 1998
3708.25 2066
3708.82 2106
3709.39 2143
3709.97 2112
3710.54 2093
3711.12 2173
3711.69 2256
3712.27 1953
3712.84 1925
3713.42 2013
3713.99 2057
3714.57 2084
3715.14 1969
3715.71 2104
3716.29 2092
3716.86 2118
3717.44 2012
3718.01 2081
3718.59 2100
3719.16 2083
3719.74 2247
3720.31 2171
3720.89 2184
3721.47 2126
3722.04 2131
3722.62 2159
3723.19 2320
3723.77 2128
3724.34 2133
3724.92 2046
3725.49 1954
3726.07 2042
3726.64 2008
3727.22 2041
3727.80 2113
3728.37 2287
3728.95 2101
3729.52 2078
3730.10 2131
3730.67 2310
3731.25 2368
3731.83 2301
3732.40 2341
3732.98 2384
3733.55 2469
3734.13 2467
3734.71 2381
3735.28 2405
3735.86 2378
3736.44 2306
3737.01 2341
3737.59 2412
3738.17 2355
3738.74 2377
3739.32 2284
3739.90 2223
3740.47 2280
3741.05 2177
3741.63 2183
3742.20 2149
3742.78 2099
3743.36 2107
3743.93 2114
3744.51 2155
3745.09 2132
3745.66 2127
3746.24 2153
3746.82 2098
3747.40 2180
3747.97 2090
3748.55 2175
3749.13 2138
3749.70 2070
3750.28 2019
3750.86 2043
3751.44 2077
3752.02 2193
3752.59 2124
3753.17 2171
3753.75 2205
3754.33 2000
3754.90 2122
3755.48 2291
3756.06 2057
3756.64 2110
3757.22 2204
3757.79 2017
3758.37 2221
3758.95 2158
3759.53 2262
3760.11 2236
3760.68 2200
3761.26 2503
3761.84 2340
3762.42 2177
3763.00 2326
3763.58 2241
3764.15 2229
3764.73 2198
3765.31 2127
3765.89 2015
3766.47 1970
3767.05 1906
3767.63 2047
3768.21 2093
3768.78 2249
3769.36 2113
3769.94 2126
3770.52 2192
3771.10 2155
3771.68 2118
3772.26 2150
3772.84 2154
3773.42 2139
3774.00 2283
3774.58 2127
3775.15 2193
3775.73 2117
3776.31 2283
3776.89 2211
3777.47 2121
3778.05 2108
3778.63 2117
3779.21 2160
3779.79 2161
3780.37 2001
3780.95 2070
3781.53 2162
3782.11 2061
3782.69 2035
3783.27 2034
3783.85 2045
3784.43 2165
3785.01 2092
3785.59 2063
3786.17 2128
3786.75 2126
3787.33 1997
3787.91 2114
3788.49 2123
3789.07 2223
3789.65 2162
3790.23 2130
3790.81 2095
3791.39 2190
3791.98 2171
3792.56 2094
3793.14 2072
3793.72 2005
3794.30 1939
3794.88 2095
3795.46 2015
3796.04 1854
3796.62 2020
3797.20 2005
3797.78 2039
3798.37 2032
3798.95 2101
3799.53 2041
3800.11 1980
3800.69 2011
3801.27 2002
3801.85 2039
3802.43 2009
3803.02 2044
3803.60 2194
3804.18 2084
3804.76 2145
3805.34 2002
3805.92 2131
3806.51 2081
3807.09 2220
3807.67 2124
3808.25 2107
3808.83 2271
3809.42 2212
3810.00 2122
3810.58 2185
3811.16 2186
3811.74 2163
3812.33 2100
3812.91 2042
3813.49 2249
3814.07 2110
3814.66 1999
3815.24 2002
3815.82 2096
3816.40 2049
3816.99 2088
3817.57 2073
3818.15 1952
3818.73 2140
3819.32 2131
3819.90 2054
3820.48 2178
3821.06 2082
3821.65 2086
3822.23 2135
3822.81 1976
3823.40 2051
3823.98 2053
3824.56 2008
3825.15 2045
3825.73 1975
3826.31 1955
3826.90 1957
3827.48 1990
3828.06 1913
3828.65 1885
3829.23 2026
3829.81 1948
3830.40 1938
3830.98 1994
3831.56 2063
3832.15 2199
3832.73 2059
3833.32 2190
3833.90 2235
3834.48 2076
3835.07 2137
3835.65 2058
3836.23 2042
3836.82 1910
3837.40 2043
3837.99 2029
3838.57 2008
3839.16 2139
3839.74 1989
3840.32 2121
3840.91 1962
3841.49 2039
3842.08 1973
3842.66 2011
3843.25 2103
3843.83 2009
3844.42 1983
3845.00 2128
3845.59 2214
3846.17 2021
3846.76 1987
3847.34 1930
3847.92 2067
3848.51 2125
3849.09 2125
3849.68 1999
3850.27 2077
3850.85 2017
3851.44 2137
3852.02 2117
3852.61 2203
3853.19 2242
3853.78 2214
3854.36 2165
3854.95 2173
3855.53 2170
3856.12 2084
3856.70 2221
3857.29 2188
3857.88 2270
3858.46 2320
3859.05 2481
3859.63 2733
3860.22 2613
3860.80 2820
3861.39 3095
3861.98 3209
3862.56 3081
3863.15 3094
3863.73 2904
3864.32 2996
3864.91 3033
3865.49 2920
3866.08 2890
3866.67 2616
3867.25 2644
3867.84 2559
3868.43 2423
3869.01 2434
3869.60 2425
3870.19 2268
3870.77 2233
3871.36 2335
3871.95 2094
3872.53 2212
3873.12 2192
3873.71 2251
3874.29 2288
3874.88 2141
3875.47 2149
3876.05 2128
3876.64 2159
3877.23 2083
3877.82 2085
3878.40 2076
3878.99 2146
3879.58 2117
3880.16 2173
3880.75 2010
3881.34 2013
3881.93 2075
3882.51 2243
3883.10 2199
3883.69 2193
3884.28 2245
3884.87 2128
3885.45 2056
3886.04 2206
3886.63 2193
3887.22 2229
3887.80 2125
3888.39 2203
3888.98 2224
3889.57 2294
3890.16 2282
3890.74 2515
3891.33 2375
3891.92 2515
3892.51 2365
3893.10 2198
3893.69 2462
3894.27 2307
3894.86 2451
3895.45 2538
3896.04 2396
3896.63 2438
3897.22 2464
3897.81 2406
3898.40 2597
3898.98 2600
3899.57 2483
3900.16 2600
3900.75 2468
3901.34 2453
3901.93 2470
3902.52 2434
3903.11 2329
3903.70 2246
3904.29 2166
3904.87 2034
3905.46 2144
3906.05 2178
3906.64 2078
3907.23 2052
3907.82 2124
3908.41 2132
3909.00 2089
3909.59 2081
3910.18 2139
3910.77 2088
3911.36 1970
3911.95 1906
3912.54 1983
3913.13 2039
3913.72 1977
3914.31 2019
3914.90 2074
3915.49 2053
3916.08 2010
3916.67 1833
3917.26 1936
3917.85 1977
3918.44 2070
3919.03 2099
3919.62 2044
3920.21 2017
3920.80 2225
3921.39 2147
3921.98 2119
3922.57 2174
3923.16 2186
3923.75 1997
3924.34 1937
3924.94 2089
3925.53 2056
3926.12 2162
3926.71 2090
3927.30 2071
3927.89 2069
3928.48 2103
3929.07 2167
3929.66 2120
3930.25 2045
3930.85 2025
3931.44 2054
3932.03 1953
3932.62 1992
3933.21 1994
3933.80 1980
3934.39 2033
3934.99 1996
3935.58 2087
3936.17 2119
3936.76 2074
3937.35 2199
3937.94 2165
3938.54 2070
3939.13 2022
3939.72 2095
3940.31 2052
3940.90 2092
3941.49 2159
3942.09 2085
3942.68 1919
3943.27 2069
3943.86 2091
3944.46 2045
3945.05 1935
3945.64 1899
3946.23 1895
3946.82 1923
3947.42 1961
3948.01 1926
3948.60 2020
3949.20 1946
3949.79 1881
3950.38 1851
3950.97 1992
3951.57 1977
3952.16 1975
3952.75 2131
3953.34 2009
3953.94 1905
3954.53 2055
3955.12 1940
3955.72 2011
3956.31 2022
3956.90 2032
3957.50 2116
3958.09 2114
3958.68 2035
3959.28 2047
3959.87 2105
3960.46 1954
3961.06 1841
3961.65 1941
3962.24 1809
3962.84 1937
3963.43 1942
3964.02 1955
3964.62 2080
3965.21 1981
3965.81 2179
3966.40 2112
3966.99 2084
3967.59 2012
3968.18 2030
3968.78 2180
3969.37 2034
3969.96 2162
3970.56 2079
3971.15 2111
3971.75 2061
3972.34 2113
3972.94 2164
3973.53 1999
3974.12 2077
3974.72 2040
3975.31 2017
3975.91 2044
3976.50 1923
3977.10 1947
3977.69 1964
3978.29 2080
3978.88 2026
3979.48 1931
3980.07 2027
3980.67 2129
3981.26 2035
3981.86 1871
3982.45 2007
3983.05 2132
3983.64 1956
3984.24 2014
3984.83 2055
3985.43 2010
3986.02 2046
3986.62 2119
3987.21 1934
3987.81 1990
3988.40 1894
3989.00 1962
3989.60 2049
3990.19 1937
3990.79 2102
3991.38 2096
3991.98 2049
3992.57 1922
3993.17 1843
3993.77 1937
3994.36 1948
3994.96 2143
3995.55 2144
3996.15 2083
3996.75 2010
3997.34 2105
3997.94 2104
3998.54 2154
3999.13 2023
3999.73 1971
4000.32 1895
4000.92 2020
4001.52 2130
4002.11 2183
4002.71 2112
4003.31 2172
4003.90 2212
4004.50 2131
4005.10 2037
4005.69 2139
4006.29 2128
4006.89 2028
4007.49 2113
4008.08 2062
4008.68 1960
4009.28 2063
4009.87 2131
4010.47 2158
4011.07 2223
4011.67 2122
4012.26 1994
4012.86 2104
4013.46 2238
4014.05 2253
4014.65 2202
4015.25 2230
4015.85 2276
4016.44 2434
4017.04 2395
4017.64 2401
4018.24 2548
4018.84 2439
4019.43 2299
4020.03 2141
4020.63 2158
4021.23 2155
4021.83 2187
4022.42 2174
4023.02 2161
4023.62 2136
4024.22 1932
4024.82 2100
4025.41 2123
4026.01 2103
4026.61 2039
4027.21 2088
4027.81 2090
4028.41 2163
4029.01 2125
4029.60 2083
4030.20 2103
4030.80 2186
4031.40 2019
4032.00 2048
4032.60 2012
4033.20 2098
4033.80 2130
4034.39 2074
4034.99 2076
4035.59 2191
4036.19 1973
4036.79 2016
4037.39 1999
4037.99 2044
4038.59 2053
4039.19 1935
4039.79 2033
4040.39 2066
4040.99 1996
4041.59 2154
4042.18 1935
4042.78 1969
4043.38 2041
4043.98 2024
4044.58 1975
4045.18 1969
4045.78 1992
4046.38 1940
4046.98 1924
4047.58 2208
4048.18 2113
4048.78 2089
4049.38 2013
4049.98 1893
4050.58 1891
4051.18 1991
4051.78 2059
4052.38 2040
4052.98 2047
4053.58 2025
4054.19 1960
4054.79 2034
4055.39 2031
4055.99 2006
4056.59 2039
4057.19 1941
4057.79 1879
4058.39 2034
4058.99 2059
4059.59 1996
4060.19 1767
4060.79 1857
4061.39 1960
4061.99 2023
4062.60 1984
4063.20 1878
4063.80 1817
4064.40 1871
4065.00 1989
4065.60 2022
4066.20 1962
4066.80 1930
4067.41 1944
4068.01 1930
4068.61 1946
4069.21 2031
4069.81 2061
4070.41 1973
4071.02 1996
4071.62 2021
4072.22 2091
4072.82 2059
4073.42 2016
4074.02 1935
4074.63 1970
4075.23 1944
4075.83 1916
4076.43 1857
4077.03 1926
4077.64 2072
4078.24 1977
4078.84 2019
4079.44 2024
4080.05 2051
4080.65 2023
4081.25 1941
4081.85 1905
4082.46 1887
4083.06 1998
4083.66 1905
4084.26 2072
4084.87 2089
4085.47 1961
4086.07 1931
4086.67 1880
4087.28 1916
4087.88 2058
4088.48 2045
4089.09 2020
4089.69 2060
4090.29 2048
4090.90 1996
4091.50 2012
4092.10 2082
4092.71 2411
4093.31 2443
4093.91 2458
4094.52 2539
4095.12 2328
4095.72 2424
4096.33 2468
4096.93 2437
4097.53 2499
4098.14 2547
4098.74 2335
4099.34 2242
4099.95 2213
4100.55 2090
4101.16 2089
4101.76 2130
4102.36 2088
4102.97 2016
4103.57 1881
4104.18 1884
4104.78 2009
4105.38 1974
4105.99 1727
4106.59 1798
4107.20 1874
4107.80 1823
4108.41 2060
4109.01 2052
4109.62 1939
4110.22 1860
4110.82 1918
4111.43 1973
4112.03 1929
4112.64 1962
4113.24 1990
4113.85 1989
4114.45 2085
4115.06 1967
4115.66 1845
4116.27 1995
4116.87 2029
4117.48 1994
4118.08 1963
4118.69 2032
4119.29 1993
4119.90 1863
4120.50 2028
4121.11 1903
4121.72 2002
4122.32 1908
4122.93 1993
4123.53 1967
4124.14 1921
4124.74 1932
4125.35 2006
4125.95 2018
4126.56 1952
4127.17 1981
4127.77 2145
4128.38 2079
4128.98 1990
4129.59 1909
4130.20 1854
4130.80 1877
4131.41 1966
4132.01 1991
4132.62 2077
4133.23 2104
4133.83 2151
4134.44 2094
4135.05 2058
4135.65 1944
4136.26 1967
4136.87 2104
4137.47 2009
4138.08 1918
4138.69 1964
4139.29 1912
4139.90 1986
4140.51 1956
4141.11 1965
4141.72 1849
4142.33 1937
4142.93 2021
4143.54 1981
4144.15 2060
4144.75 1917
4145.36 2163
4145.97 2207
4146.58 1947
4147.18 1986
4147.79 2155
4148.40 2038
4149.01 1894
4149.61 1913
4150.22 1850
4150.83 2004
4151.44 1849
4152.04 1723
4152.65 1750
4153.26 1892
4153.87 1852
4154.47 1676
4155.08 1822
4155.69 1759
4156.30 1783
4156.91 1863
4157.51 1956
4158.12 1808
4158.73 1849
4159.34 1828
4159.95 1858
4160.56 1879
4161.16 1965
4161.77 1940
4162.38 1907
4162.99 1991
4163.60 1975
4164.21 1861
4164.81 1915
4165.42 2005
4166.03 2033
4166.64 1881
4167.25 1891
4167.86 1875
4168.47 1932
4169.08 1779
4169.69 1972
4170.29 1937
4170.90 2025
4171.51 1956
4172.12 1839
4172.73 1806
4173.34 1891
4173.95 1931
4174.56 1921
4175.17 1912
4175.78 1886
4176.39 1895
4177.00 1905
4177.61 1967
4178.22 2009
4178.82 1867
4179.43 1811
4180.04 1833
4180.65 1788
4181.26 1912
4181.87 2037
4182.48 1953
4183.09 1970
4183.70 1938
4184.31 1911
4184.92 1875
4185.53 1898
4186.14 1909
4186.75 1764
4187.36 1820
4187.97 1909
4188.58 1924
4189.19 1830
4189.81 1750
4190.42 1883
4191.03 1932
4191.64 1894
4192.25 2021
4192.86 1968
4193.47 2015
4194.08 2004
4194.69 1967
4195.30 1825
4195.91 2043
4196.52 2125
4197.13 2025
4197.74 2044
4198.36 2056
4198.97 2053
4199.58 2005
4200.19 1944
4200.80 1871
4201.41 1935
4202.02 2001
4202.63 2058
4203.25 1976
4203.86 1957
4204.47 2010
4205.08 1981
4205.69 1927
4206.30 1945
4206.92 1882
4207.53 1944
4208.14 1796
4208.75 1817
4209.36 1905
4209.97 1929
4210.59 1966
4211.20 1937
4211.81 1980
4212.42 2029
4213.03 2028
4213.65 1940
4214.26 1929
4214.87 1906
4215.48 1812
4216.10 1888
4216.71 2080
4217.32 2119
4217.93 2050
4218.55 2050
4219.16 2184
4219.77 2276
4220.38 2319
4221.00 2344
4221.61 2366
4222.22 2323
4222.83 2393
4223.45 2490
4224.06 2466
4224.67 2476
4225.29 2478
4225.90 2538
4226.51 2408
4227.13 2458
4227.74 2441
4228.35 2420
4228.96 2200
4229.58 2441
4230.19 2502
4230.80 2466
4231.42 2355
4232.03 2304
4232.65 2241
4233.26 2225
4233.87 2104
4234.49 2318
4235.10 2404
4235.71 2238
4236.33 2261
4236.94 2255
4237.56 2374
4238.17 2317
4238.78 2162
4239.40 2109
4240.01 2094
4240.63 2125
4241.24 1958
4241.85 1990
4242.47 2041
4243.08 2077
4243.70 1977
4244.31 1966
4244.93 2028
4245.54 2004
4246.15 2121
4246.77 1962
4247.38 1971
4248.00 2038
4248.61 1959
4249.23 2022
4249.84 2075
4250.46 2025
4251.07 2022
4251.69 2008
4252.30 2000
4252.92 2059
4253.53 1961
4254.15 2026
4254.76 1937
4255.38 2013
4255.99 2115
4256.61 2087
4257.22 2126
4257.84 1943
4258.45 2054
4259.07 2095
4259.69 1966
4260.30 1929
4260.92 2119
4261.53 2116
4262.15 2004
4262.76 1988
4263.38 1914
4263.99 1982
4264.61 1947
4265.23 1991
4265.84 2101
4266.46 2021
4267.07 2122
4267.69 2273
4268.31 2163
4268.92 2185
4269.54 2261
4270.16 2210
4270.77 1951
4271.39 1938
4272.00 2094
4272.62 1947
4273.24 1871
4273.85 1970
4274.47 1975
4275.09 1909
4275.70 1811
4276.32 1941
4276.94 1975
4277.55 1860
4278.17 1838
4278.79 1828
4279.40 1848
4280.02 1855
4280.64 1852
4281.26 1939
4281.87 1757
4282.49 1629
4283.11 1762
4283.72 1876
4284.34 1813
4284.96 1771
4285.58 1910
4286.19 1888
4286.81 1970
4287.43 1946
4288.05 1841
4288.66 1958
4289.28 1922
4289.90 1927
4290.52 2066
4291.13 1921
4291.75 1874
4292.37 1943
4292.99 1866
4293.61 1891
4294.22 1889
4294.84 1908
4295.46 1936
4296.08 1825
4296.70 1814
4297.31 1954
4297.93 1912
4298.55 1922
4299.17 1847
4299.79 1847
4300.41 1815
4301.03 1880
4301.64 1935
4302.26 1867
4302.88 1840
4303.50 1894
4304.12 1967
4304.74 1855
4305.36 1766
4305.97 1940
4306.59 1996
4307.21 1977
4307.83 2001
4308.45 1934
4309.07 1934
4309.69 1912
4310.31 1906
4310.93 1935
4311.55 1934
4312.17 1937
4312.78 2074
4313.40 2029
4314.02 1892
4314.64 2040
4315.26 1960
4315.88 1870
4316.50 1837
4317.12 1834
4317.74 1890
4318.36 1978
4318.98 1859
4319.60 1871
4320.22 1866
4320.84 1855
4321.46 1911
4322.08 1828
4322.70 1909
4323.32 1912
4323.94 1839
4324.56 1859
4325.18 1813
4325.80 1930
4326.42 1943
4327.04 1884
4327.66 1892
4328.28 1915
4328.90 1839
4329.52 1875
4330.14 1956
4330.76 1931
4331.39 1885
4332.01 1808
4332.63 1769
4333.25 1853
4333.87 1745
4334.49 1874
4335.11 1900
4335.73 1897
4336.35 1862
4336.97 1839
4337.59 1951
4338.22 1823
4338.84 1904
4339.46 1970
4340.08 1836
4340.70 1799
4341.32 1908
4341.94 1961
4342.57 2044
4343.19 1875
4343.81 1885
4344.43 2045
4345.05 1863
4345.67 2074
4346.29 2038
4346.92 2272
4347.54 2260
4348.16 2209
4348.78 2327
4349.40 2093
4350.03 2082
4350.65 1933
4351.27 1921
4351.89 2005
4352.51 2043
4353.14 1992
4353.76 1917
4354.38 2089
4355.00 1874
4355.63 1919
4356.25 1884
4356.87 1758
4357.49 1910
4358.12 1963
4358.74 1788
4359.36 1766
4359.98 1891
4360.61 1930
4361.23 1909
4361.85 1936
4362.48 2005
4363.10 1834
4363.72 1901
4364.34 1944
4364.97 1878
4365.59 1989
4366.21 1972
4366.84 2037
4367.46 2038
4368.08 1854
4368.71 1876
4369.33 2133
4369.95 2000
4370.58 2013
4371.20 2022
4371.82 1988
4372.45 1892
4373.07 1942
4373.70 1919
4374.32 1946
4374.94 1842
4375.57 1872
4376.19 1811
4376.81 1965
4377.44 1891
4378.06 1981
4378.69 2041
4379.31 2000
4379.94 2079
4380.56 1954
4381.18 2032
4381.81 2008
4382.43 2060
4383.06 2050
4383.68 2359
4384.31 2234
4384.93 2167
4385.55 2367
4386.18 2259
4386.80 2027
4387.43 2178
4388.05 2144
4388.68 2185
4389.30 2265
4389.93 2328
4390.55 2106
4391.18 2189
4391.80 2302
4392.43 2401
4393.05 2264
4393.68 2251
4394.30 2321
4394.93 2265
4395.55 2203
4396.18 2243
4396.80 2220
4397.43 2460
4398.05 2203
4398.68 2250
4399.31 2407
4399.93 2501
4400.56 2457
4401.18 2454
4401.81 2414
4402.43 2345
4403.06 2325
4403.69 2402
4404.31 2286
4404.94 2220
4405.56 2332
4406.19 2171
4406.82 2059
4407.44 2275
4408.07 2359
4408.69 2293
4409.32 2310
4409.95 2301
4410.57 2243
4411.20 2116
4411.83 2020
4412.45 2053
4413.08 2229
4413.71 2193
4414.33 1954
4414.96 2235
4415.59 2206
4416.21 2001
4416.84 2135
4417.47 2114
4418.09 2196
4418.72 2182
4419.35 2105
4419.97 2202
4420.60 2009
4421.23 2062
4421.85 2104
4422.48 2091
4423.11 2088
4423.74 1946
4424.36 1902
4424.99 1971
4425.62 1873
4426.25 1925
4426.87 1903
4427.50 2003
4428.13 1984
4428.76 1988
4429.38 1873
4430.01 1907
4430.64 1939
4431.27 1687
4431.89 1908
4432.52 1785
4433.15 1746
4433.78 1807
4434.41 1913
4435.03 1976
4435.66 1804
4436.29 1803
4436.92 1836
4437.55 1925
4438.18 1817
4438.80 1920
4439.43 1838
4440.06 1903
4440.69 1780
4441.32 1745
4441.95 1882
4442.57 1812
4443.20 1946
4443.83 1870
4444.46 1888
4445.09 1773
4445.72 1846
4446.35 1677
4446.98 1760
4447.61 1820
4448.23 1814
4448.86 1899
4449.49 1822
4450.12 1826
4450.75 1855
4451.38 1881
4452.01 1871
4452.64 1840
4453.27 1879
4453.90 1859
4454.53 1913
4455.16 1911
4455.79 1793
4456.42 1832
4457.05 1853
4457.67 1786
4458.30 1695
4458.93 1799
4459.56 1815
4460.19 1683
4460.82 1816
4461.45 1717
4462.08 1743
4462.71 1797
4463.34 1808
4463.97 1927
4464.60 1729
4465.23 1646
4465.86 1732
4466.49 1729
4467.13 1648
4467.76 1640
4468.39 1704
4469.02 1815
4469.65 1676
4470.28 1688
4470.91 1806
4471.54 1647
4472.17 1720
4472.80 1734
4473.43 1735
4474.06 1770
4474.69 1827
4475.32 1702
4475.95 1706
4476.59 1724
4477.22 1729
4477.85 1771
4478.48 1666
4479.11 1787
4479.74 1839
4480.37 1733
4481.00 1701
4481.64 1807
4482.27 1943
4482.90 1791
4483.53 1775
4484.16 1769
4484.79 1822
4485.42 1774
4486.06 1666
4486.69 1730
4487.32 1756
4487.95 1616
4488.58 1664
4489.22 1794
4489.85 1763
4490.48 1677
4491.11 1654
4491.74 1667
4492.38 1791
4493.01 1677
4493.64 1734
4494.27 1711
4494.90 1844
4495.54 1811
4496.17 1756
4496.80 1649
4497.43 1765
4498.07 1711
4498.70 1647
4499.33 1706
4499.96 1783
4500.60 1865
4501.23 1741
4501.86 1640
4502.50 1821
4503.13 1877
4503.76 1894
4504.39 1790
4505.03 1642
4505.66 1759
4506.29 1791
4506.93 1879
4507.56 1804
4508.19 1741
4508.83 1768
4509.46 1808
4510.09 1758
4510.73 1812
4511.36 1797
4511.99 1757
4512.63 1902
4513.26 1741
4513.89 1793
4514.53 1789
4515.16 1795
4515.80 1785
4516.43 1790
4517.06 1823
4517.70 1731
4518.33 1606
4518.97 1643
4519.60 1780
4520.23 1760
4520.87 1713
4521.50 1760
4522.14 1761
4522.77 1787
4523.40 1752
4524.04 1806
4524.67 1745
4525.31 1761
4525.94 1785
4526.58 1909
4527.21 2018
4527.85 2016
4528.48 2130
4529.12 2255
4529.75 2416
4530.38 2516
4531.02 2451
4531.65 2779
4532.29 3019
4532.92 2982
4533.56 2967
4534.19 2907
4534.83 2788
4535.46 2658
4536.10 2515
4536.74 2322
4537.37 2216
4538.01 2194
4538.64 2162
4539.28 1860
4539.91 1899
4540.55 1823
4541.18 1745
4541.82 1737
4542.45 1661
4543.09 1626
4543.73 1767
4544.36 1821
4545.00 1824
4545.63 1868
4546.27 1838
4546.91 1602
4547.54 1728
4548.18 1613
4548.81 1691
4549.45 1689
4550.09 1825
4550.72 1916
4551.36 1836
4551.99 1726
4552.63 1853
4553.27 1812
4553.90 1804
4554.54 1919
4555.18 1851
4555.81 1937
4556.45 2126
4557.09 2075
4557.72 1859
4558.36 1930
4559.00 1902
4559.63 1847
4560.27 1794
4560.91 2005
4561.54 1965
4562.18 1920
4562.82 1978
4563.46 1874
4564.09 1801
4564.73 1890
4565.37 1946
4566.00 1954
4566.64 1915
4567.28 1980
4567.92 1898
4568.55 2136
4569.19 2254
4569.83 2278
4570.47 2144
4571.10 2081
4571.74 2074
4572.38 2006
4573.02 1984
4573.66 1976
4574.29 1946
4574.93 1904
4575.57 1899
4576.21 1973
4576.85 1881
4577.48 1726
4578.12 1705
4578.76 1740
4579.40 1676
4580.04 1753
4580.67 1818
4581.31 1688
4581.95 1718
4582.59 1650
4583.23 1598
4583.87 1739
4584.51 1853
4585.14 1826
4585.78 1761
4586.42 1716
4587.06 1773
4587.70 1816
4588.34 1738
4588.98 1792
4589.62 1761
4590.26 1704
4590.89 1777
4591.53 1725
4592.17 1642
4592.81 1816
4593.45 1861
4594.09 1777
4594.73 1836
4595.37 1765
4596.01 1735
4596.65 1713
4597.29 1749
4597.93 1818
4598.57 1697
4599.21 1661
4599.85 1643
4600.49 1737
4601.12 1750
4601.76 1810
4602.40 1756
4603.04 1641
4603.68 1709
4604.32 1656
4604.96 1699
4605.60 1763
4606.24 1842
4606.88 1693
4607.52 1812
4608.17 1934
4608.81 1855
4609.45 1714
4610.09 1755
4610.73 1741
4611.37 1821
4612.01 1805
4612.65 1701
4613.29 1731
4613.93 1607
4614.57 1709
4615.21 1704
4615.85 1770
4616.49 1659
4617.13 1534
4617.77 1647
4618.41 1644
4619.06 1752
4619.70 1783
4620.34 1709
4620.98 1678
4621.62 1746
4622.26 1616
4622.90 1718
4623.54 1697
4624.19 1645
4624.83 1634
4625.47 1610
4626.11 1727
4626.75 1676
4627.39 1728
4628.03 1673
4628.68 1594
4629.32 1643
4629.96 1711
4630.60 1788
4631.24 1700
4631.89 1721
4632.53 1626
4633.17 1716
4633.81 1600
4634.45 1706
4635.10 1719
4635.74 1822
4636.38 1744
4637.02 1632
4637.66 1688
4638.31 1849
4638.95 1912
4639.59 1875
4640.23 1776
4640.88 1769
4641.52 1724
4642.16 1734
4642.80 1782
4643.45 1633
4644.09 1653
4644.73 1624
4645.38 1595
4646.02 1739
4646.66 1867
4647.30 1800
4647.95 1806
4648.59 1727
4649.23 1767
4649.88 1604
4650.52 1541
4651.16 1622
4651.81 1728
4652.45 1744
4653.09 1702
4653.74 1631
4654.38 1671
4655.02 1687
4655.67 1703
4656.31 1508
4656.95 1634
4657.60 1566
4658.24 1596
4658.89 1574
4659.53 1659
4660.17 1579
4660.82 1547
4661.46 1588
4662.10 1490
4662.75 1536
4663.39 1582
4664.04 1636
4664.68 1607
4665.33 1668
4665.97 1597
4666.61 1565
4667.26 1602
4667.90 1564
4668.55 1589
4669.19 1532
4669.84 1611
4670.48 1633
4671.12 1523
4671.77 1606
4672.41 1640
4673.06 1494
4673.70 1483
4674.35 1541
4674.99 1762
4675.64 1782
4676.28 1639
4676.93 1598
4677.57 1551
4678.22 1668
4678.86 1729
4679.51 1655
4680.15 1576
4680.80 1639
4681.44 1684
4682.09 1598
4682.74 1570
4683.38 1453
4684.03 1487
4684.67 1558
4685.32 1650
4685.96 1657
4686.61 1664
4687.25 1613
4687.90 1578
4688.55 1679
4689.19 1647
4689.84 1572
4690.48 1625
4691.13 1570
4691.78 1550
4692.42 1611
4693.07 1640
4693.71 1611
4694.36 1590
4695.01 1643
4695.65 1643
4696.30 1525
4696.95 1511
4697.59 1641
4698.24 1548
4698.89 1590
4699.53 1693
4700.18 1594
4700.83 1679
4701.47 1610
4702.12 1575
4702.77 1747
4703.41 1591
4704.06 1596
4704.71 1610
4705.35 1556
4706.00 1546
4706.65 1545
4707.29 1519
4707.94 1579
4708.59 1564
4709.24 1557
4709.88 1638
4710.53 1674
4711.18 1612
4711.83 1553
4712.47 1593
4713.12 1624
4713.77 1563
4714.42 1501
4715.06 1565
4715.71 1580
4716.36 1537
4717.01 1630
4717.65 1659
4718.30 1519
4718.95 1524
4719.60 1596
4720.25 1588
4720.89 1537
4721.54 1580
4722.19 1633
4722.84 1595
4723.49 1685
4724.13 1652
4724.78 1654
4725.43 1723
4726.08 1675
4726.73 1698
4727.38 1653
4728.03 1629
4728.67 1548
4729.32 1558
4729.97 1585
4730.62 1667
4731.27 1643
4731.92 1629
4732.57 1644
4733.22 1632
4733.86 1605
4734.51 1535
4735.16 1635
4735.81 1471
4736.46 1582
4737.11 1563
4737.76 1593
4738.41 1600
4739.06 1602
4739.71 1534
4740.36 1568
4741.01 1687
4741.65 1735
4742.30 1751
4742.95 1722
4743.60 1611
4744.25 1645
4744.90 1626
4745.55 1649
4746.20 1642
4746.85 1675
4747.50 1583
4748.15 1552
4748.80 1479
4749.45 1517
4750.10 1600
4750.75 1592
4751.40 1603
4752.05 1645
4752.70 1680
4753.35 1587
4754.00 1644
4754.65 1619
4755.30 1655
4755.95 1647
4756.61 1718
4757.26 1596
4757.91 1611
4758.56 1658
4759.21 1733
4759.86 1639
4760.51 1548
4761.16 1558
4761.81 1561
4762.46 1567
4763.11 1515
4763.76 1546
4764.41 1552
4765.07 1549
4765.72 1523
4766.37 1503
4767.02 1539
4767.67 1653
4768.32 1679
4768.97 1512
4769.62 1506
4770.28 1507
4770.93 1542
4771.58 1656
4772.23 1651
4772.88 1668
4773.53 1497
4774.19 1562
4774.84 1515
4775.49 1586
4776.14 1580
4776.79 1533
4777.44 1596
4778.10 1639
4778.75 1541
4779.40 1473
4780.05 1616
4780.70 1539
4781.36 1552
4782.01 1491
4782.66 1566
4783.31 1547
4783.97 1566
4784.62 1536
4785.27 1568
4785.92 1568
4786.58 1629
4787.23 1511
4787.88 1519
4788.53 1584
4789.19 1653
4789.84 1607
4790.49 1627
4791.15 1459
4791.80 1675
4792.45 1623
4793.10 1484
4793.76 1626
4794.41 1501
4795.06 1459
4795.72 1543
4796.37 1512
4797.02 1521
4797.68 1514
4798.33 1604
4798.98 1634
4799.64 1641
4800.29 1616
4800.94 1594
4801.60 1595
4802.25 1618
4802.90 1620
4803.56 1531
4804.21 1496
4804.87 1546
4805.52 1548
4806.17 1580
4806.83 1568
4807.48 1556
4808.14 1556
4808.79 1612
4809.44 1612
4810.10 1531
4810.75 1571
4811.41 1645
4812.06 1556
4812.71 1560
4813.37 1616
4814.02 1607
4814.68 1574
4815.33 1564
4815.99 1488
4816.64 1428
4817.30 1486
4817.95 1473
4818.61 1570
4819.26 1514
4819.92 1615
4820.57 1765
4821.23 1691
4821.88 1695
4822.53 1662
4823.19 1599
4823.85 1594
4824.50 1624
4825.16 1605
4825.81 1626
4826.47 1669
4827.12 1640
4827.78 1503
4828.43 1496
4829.09 1562
4829.74 1716
4830.40 1712
4831.05 1584
4831.71 1625
4832.37 1621
4833.02 1530
4833.68 1671
4834.33 1717
4834.99 1567
4835.64 1571
4836.30 1580
4836.96 1664
4837.61 1637
4838.27 1662
4838.92 1696
4839.58 1706
4840.24 1793
4840.89 1668
4841.55 1636
4842.21 1770
4842.86 1714
4843.52 1631
4844.18 1735
4844.83 1724
4845.49 1701
4846.14 1658
4846.80 1665
4847.46 1573
4848.11 1622
4848.77 1579
4849.43 1486
4850.09 1601
4850.74 1666
4851.40 1666
4852.06 1657
4852.71 1665
4853.37 1741
4854.03 1684
4854.68 1662
4855.34 1642
4856.00 1728
4856.66 1742
4857.31 1797
4857.97 1640
4858.63 1718
4859.29 1637
4859.94 1663
4860.60 1666
4861.26 1678
4861.92 1535
4862.57 1537
4863.23 1506
4863.89 1520
4864.55 1636
4865.21 1729
4865.86 1710
4866.52 1589
4867.18 1538
4867.84 1555
4868.50 1652
4869.15 1768
4869.81 1551
4870.47 1624
4871.13 1557
4871.79 1590
4872.45 1531
4873.10 1572
4873.76 1688
4874.42 1652
4875.08 1604
4875.74 1612
4876.40 1552
4877.06 1701
4877.71 1575
4878.37 1706
4879.03 1772
4879.69 1615
4880.35 1559
4881.01 1609
4881.67 1561
4882.33 1586
4882.99 1674
4883.65 1617
4884.30 1511
4884.96 1600
4885.62 1618
4886.28 1638
4886.94 1504
4887.60 1403
4888.26 1519
4888.92 1570
4889.58 1628
4890.24 1647
4890.90 1652
4891.56 1644
4892.22 1624
4892.88 1607
4893.54 1586
4894.20 1588
4894.86 1554
4895.52 1654
4896.18 1624
4896.84 1467
4897.50 1548
4898.16 1465
4898.82 1507
4899.48 1443
4900.14 1482
4900.80 1521
4901.46 1540
4902.12 1491
4902.78 1407
4903.44 1439
4904.10 1581
4904.76 1614
4905.42 1517
4906.08 1512
4906.74 1561
4907.40 1628
4908.06 1441
4908.73 1461
4909.39 1527
4910.05 1682
4910.71 1593
4911.37 1455
4912.03 1496
4912.69 1571
4913.35 1575
4914.01 1541
4914.68 1478
4915.34 1472
4916.00 1564
4916.66 1586
4917.32 1520
4917.98 1453
4918.64 1570
4919.31 1600
4919.97 1417
4920.63 1465
4921.29 1439
4921.95 1472
4922.61 1579
4923.28 1470
4923.94 1437
4924.60 1557
4925.26 1520
4925.92 1512
4926.59 1505
4927.25 1520
4927.91 1386
4928.57 1383
4929.23 1463
4929.90 1529
4930.56 1554
4931.22 1489
4931.88 1483
4932.55 1371
4933.21 1465
4933.87 1474
4934.53 1473
4935.20 1550
4935.86 1431
4936.52 1513
4937.18 1511
4937.85 1478
4938.51 1546
4939.17 1423
4939.84 1471
4940.50 1707
4941.16 1505
4941.82 1538
4942.49 1472
4943.15 1576
4943.81 1599
4944.48 1615
4945.14 1589
4945.80 1607
4946.47 1492
4947.13 1500
4947.79 1463
4948.46 1446
4949.12 1480
4949.79 1494
4950.45 1569
4951.11 1561
4951.78 1543
4952.44 1527
4953.10 1530
4953.77 1423
4954.43 1498
4955.10 1451
4955.76 1384
4956.42 1423
4957.09 1597
4957.75 1559
4958.42 1452
4959.08 1455
4959.74 1538
4960.41 1526
4961.07 1508
4961.74 1616
4962.40 1512
4963.07 1463
4963.73 1513
4964.40 1498
4965.06 1472
4965.73 1561
4966.39 1457
4967.05 1543
4967.72 1480
4968.38 1566
4969.05 1641
4969.71 1701
4970.38 1598
4971.04 1582
4971.71 1536
4972.37 1384
4973.04 1388
4973.70 1494
4974.37 1515
4975.04 1576
4975.70 1567
4976.37 1647
4977.03 1597
4977.70 1510
4978.36 1512
4979.03 1589
4979.69 1513
4980.36 1637
4981.03 1622
4981.69 1569
4982.36 1503
4983.02 1503
4983.69 1585
4984.35 1644
4985.02 1704
4985.69 1850
4986.35 1692
4987.02 1707
4987.68 1759
4988.35 1944
4989.02 2035
4989.68 2030
4990.35 2087
4991.02 2151
4991.68 2168
4992.35 2049
4993.02 2025
4993.68 1994
4994.35 1953
4995.02 1787
4995.68 1749
4996.35 1670
4997.02 1544
4997.68 1664
4998.35 1663
4999.02 1602
4999.68 1540
5000.35 1541
5001.02 1592
5001.68 1675
5002.35 1656
5003.02 1597
5003.69 1463
5004.35 1476
5005.02 1580
5005.69 1476
5006.35 1523
5007.02 1678
5007.69 1693
5008.36 1536
5009.02 1590
5009.69 1616
5010.36 1707
5011.03 1600
5011.70 1658
5012.36 1711
5013.03 1645
5013.70 1653
5014.37 1754
5015.04 1656
5015.70 1632
5016.37 1687
5017.04 1632
5017.71 1679
5018.38 1748
5019.04 1775
5019.71 1767
5020.38 1697
5021.05 1858
5021.72 1768
5022.39 1633
5023.05 1798
5023.72 1919
5024.39 1883
5025.06 1849
5025.73 1858
5026.40 1934
5027.07 1989
5027.74 1859
5028.40 1878
5029.07 1949
5029.74 1906
5030.41 1751
5031.08 1797
5031.75 1786
5032.42 1723
5033.09 1712
5033.76 1743
5034.43 1659
5035.10 1652
5035.76 1736
5036.43 1639
5037.10 1587
5037.77 1750
5038.44 1651
5039.11 1590
5039.78 1698
5040.45 1750
5041.12 1723
5041.79 1692
5042.46 1692
5043.13 1730
5043.80 1662
5044.47 1782
5045.14 1800
5045.81 1730
5046.48 1724
5047.15 1802
5047.82 1694
5048.49 1524
5049.16 1615
5049.83 1578
5050.50 1623
5051.17 1682
5051.84 1599
5052.51 1493
5053.18 1467
5053.85 1721
5054.52 1684
5055.20 1648
5055.87 1640
5056.54 1794
5057.21 1624
5057.88 1598
5058.55 1660
5059.22 1635
5059.89 1730
5060.56 1732
5061.23 1821
5061.90 1898
5062.58 1827
5063.25 1796
5063.92 1603
5064.59 1693
5065.26 1765
5065.93 1743
5066.60 1667
5067.27 1660
5067.95 1679
5068.62 1621
5069.29 1614
5069.96 1624
5070.63 1741
5071.30 1637
5071.98 1637
5072.65 1637
5073.32 1528
5073.99 1510
5074.66 1488
5075.34 1619
5076.01 1592
5076.68 1547
5077.35 1543
5078.02 1562
5078.70 1659
5079.37 1608
5080.04 1618
5080.71 1619
5081.39 1554
5082.06 1600
5082.73 1620
5083.40 1600
5084.08 1557
5084.75 1564
5085.42 1571
5086.09 1547
5086.77 1515
5087.44 1573
5088.11 1672
5088.79 1663
5089.46 1601
5090.13 1744
5090.80 1740
5091.48 1760
5092.15 1717
5092.82 1603
5093.50 1702
5094.17 1597
5094.84 1580
5095.52 1512
5096.19 1557
5096.86 1525
5097.54 1587
5098.21 1523
5098.88 1439
5099.56 1577
5100.23 1524
5100.90 1434
5101.58 1639
5102.25 1651
5102.93 1649
5103.60 1508
5104.27 1407
5104.95 1582
5105.62 1564
5106.30 1642
5106.97 1570
5107.64 1651
5108.32 1604
5108.99 1686
5109.67 1589
5110.34 1573
5111.02 1498
5111.69 1486
5112.36 1492
5113.04 1539
5113.71 1548
5114.39 1468
5115.06 1489
5115.74 1553
5116.41 1649
5117.09 1500
5117.76 1646
5118.44 1622
5119.11 1585
5119.79 1495
5120.46 1532
5121.14 1617
5121.81 1580
5122.49 1435
5123.16 1551
5123.84 1455
5124.51 1520
5125.19 1572
5125.86 1537
5126.54 1530
5127.21 1514
5127.89 1470
5128.56 1488
5129.24 1487
5129.92 1475
5130.59 1541
5131.27 1595
5131.94 1675
5132.62 1542
5133.29 1482
5133.97 1399
5134.65 1474
5135.32 1509
5136.00 1551
5136.67 1582
5137.35 1582
5138.03 1515
5138.70 1503
5139.38 1526
5140.05 1588
5140.73 1563
5141.41 1520
5142.08 1642
5142.76 1666
5143.44 1559
5144.11 1481
5144.79 1531
5145.47 1485
5146.14 1498
5146.82 1422
5147.50 1490
5148.17 1490
5148.85 1476
5149.53 1526
5150.20 1543
5150.88 1571
5151.56 1594
5152.24 1581
5152.91 1563
5153.59 1420
5154.27 1338
5154.94 1371
5155.62 1451
5156.30 1539
5156.98 1546
5157.65 1565
5158.33 1583
5159.01 1538
5159.69 1489
5160.36 1374
5161.04 1404
5161.72 1421
5162.40 1487
5163.07 1505
5163.75 1438
5164.43 1576
5165.11 1533
5165.79 1562
5166.46 1502
5167.14 1499
5167.82 1601
5168.50 1472
5169.18 1340
5169.86 1351
5170.53 1509
5171.21 1544
5171.89 1435
5172.57 1406
5173.25 1535
5173.93 1545
5174.60 1472
5175.28 1456
5175.96 1451
5176.64 1458
5177.32 1421
5178.00 1493
5178.68 1510
5179.36 1588
5180.03 1501
5180.71 1450
5181.39 1433
5182.07 1451
5182.75 1470
5183.43 1363
5184.11 1421
5184.79 1443
5185.47 1454
5186.15 1466
5186.83 1467
5187.51 1412
5188.18 1372
5188.86 1456
5189.54 1504
5190.22 1501
5190.90 1391
5191.58 1426
5192.26 1509
5192.94 1303
5193.62 1461
5194.30 1453
5194.98 1496
5195.66 1526
5196.34 1508
5197.02 1459
5197.70 1411
5198.38 1412
5199.06 1504
5199.74 1473
5200.42 1406
5201.10 1418
5201.78 1448
5202.46 1453
5203.14 1510
5203.82 1450
5204.50 1397
5205.19 1460
5205.87 1382
5206.55 1401
5207.23 1421
5207.91 1371
5208.59 1476
5209.27 1547
5209.95 1439
5210.63 1464
5211.31 1579
5211.99 1569
5212.67 1462
5213.36 1346
5214.04 1515
5214.72 1518
5215.40 1438
5216.08 1531
5216.76 1416
5217.44 1464
5218.12 1557
5218.81 1500
5219.49 1522
5220.17 1377
5220.85 1379
5221.53 1491
5222.21 1403
5222.90 1436
5223.58 1541
5224.26 1419
5224.94 1446
5225.62 1421
5226.30 1399
5226.99 1456
5227.67 1444
5228.35 1396
5229.03 1474
5229.71 1407
5230.40 1499
5231.08 1409
5231.76 1391
5232.44 1458
5233.13 1504
5233.81 1424
5234.49 1585
5235.17 1468
5235.86 1465
5236.54 1390
5237.22 1425
5237.90 1466
5238.59 1413
5239.27 1460
5239.95 1501
5240.64 1530
5241.32 1441
5242.00 1567
5242.68 1496
5243.37 1469
5244.05 1480
5244.73 1492
5245.42 1615
5246.10 1499
5246.78 1447
5247.47 1525
5248.15 1490
5248.83 1584
5249.52 1560
5250.20 1538
5250.88 1584
5251.57 1535
5252.25 1457
5252.93 1477
5253.62 1506
5254.30 1438
5254.99 1399
5255.67 1356
5256.35 1475
5257.04 1558
5257.72 1493
5258.41 1572
5259.09 1580
5259.77 1410
5260.46 1385
5261.14 1506
5261.83 1519
5262.51 1477
5263.20 1592
5263.88 1481
5264.56 1523
5265.25 1585
5265.93 1605
5266.62 1562
5267.30 1459
5267.99 1391
5268.67 1526
5269.36 1522
5270.04 1617
5270.73 1491
5271.41 1478
5272.10 1511
5272.78 1609
5273.47 1528
5274.15 1493
5274.84 1493
5275.52 1569
5276.21 1487
5276.89 1460
5277.58 1431
5278.26 1433
5278.95 1485
5279.63 1493
5280.32 1547
5281.00 1620
5281.69 1683
5282.38 1659
5283.06 1636
5283.75 1604
5284.43 1641
5285.12 1649
5285.80 1618
5286.49 1483
5287.18 1430
5287.86 1546
5288.55 1613
5289.23 1540
5289.92 1552
5290.61 1553
5291.29 1640
5291.98 1593
5292.66 1421
5293.35 1508
5294.04 1444
5294.72 1540
5295.41 1558
5296.10 1515
5296.78 1620
5297.47 1626
5298.16 1540
5298.84 1616
5299.53 1727
5300.22 1747
5300.90 1771
5301.59 1768
5302.28 2001
5302.96 2016
5303.65 1955
5304.34 1882
5305.03 1870
5305.71 1859
5306.40 1618
5307.09 1611
5307.77 1637
5308.46 1625
5309.15 1670
5309.84 1534
5310.52 1745
5311.21 1611
5311.90 1524
5312.59 1493
5313.27 1599
5313.96 1524
5314.65 1513
5315.34 1593
5316.02 1606
5316.71 1608
5317.40 1599
5318.09 1556
5318.78 1551
5319.46 1495
5320.15 1560
5320.84 1460
5321.53 1589
5322.22 1583
5322.90 1534
5323.59 1495
5324.28 1495
5324.97 1449
5325.66 1587
5326.35 1488
5327.04 1430
5327.72 1567
5328.41 1622
5329.10 1678
5329.79 1591
5330.48 1612
5331.17 1502
5331.86 1497
5332.54 1551
5333.23 1567
5333.92 1665
5334.61 1564
5335.30 1674
5335.99 1696
5336.68 1587
5337.37 1654
5338.06 1666
5338.75 1723
5339.44 1732
5340.12 1676
5340.81 1690
5341.50 1544
5342.19 1650
5342.88 1606
5343.57 1698
5344.26 1585
5344.95 1733
5345.64 1823
5346.33 1657
5347.02 1705
5347.71 1814
5348.40 1723
5349.09 1734
5349.78 1789
5350.47 1892
5351.16 1872
5351.85 2111
5352.54 2003
5353.23 2024
5353.92 1960
5354.61 2105
5355.30 1954
5355.99 1801
5356.68 1749
5357.37 1627
5358.06 1595
5358.75 1610
5359.44 1586
5360.14 1605
5360.83 1507
5361.52 1629
5362.21 1554
5362.90 1537
5363.59 1594
5364.28 1469
5364.97 1483
5365.66 1527
5366.35 1536
5367.04 1481
5367.74 1595
5368.43 1560
5369.12 1528
5369.81 1547
5370.50 1473
5371.19 1555
5371.88 1536
5372.57 1638
5373.27 1622
5373.96 1591
5374.65 1524
5375.34 1597
5376.03 1556
5376.72 1548
5377.42 1544
5378.11 1706
5378.80 1525
5379.49 1471
5380.18 1534
5380.88 1559
5381.57 1581
5382.26 1570
5382.95 1588
5383.64 1550
5384.34 1632
5385.03 1515
5385.72 1502
5386.41 1529
5387.11 1455
5387.80 1489
5388.49 1630
5389.18 1559
5389.88 1688
5390.57 1586
5391.26 1479
5391.95 1559
5392.65 1563
5393.34 1567
5394.03 1662
5394.72 1685
5395.42 1560
5396.11 1632
5396.80 1672
5397.50 1684
5398.19 1586
5398.88 1646
5399.58 1529
5400.27 1428
5400.96 1565
5401.66 1588
5402.35 1642
5403.04 1543
5403.74 1493
5404.43 1543
5405.12 1458
5405.82 1520
5406.51 1504
5407.20 1428
5407.90 1513
5408.59 1540
5409.28 1457
5409.98 1470
5410.67 1507
5411.37 1470
5412.06 1517
5412.75 1617
5413.45 1551
5414.14 1436
5414.84 1413
5415.53 1394
5416.23 1501
5416.92 1520
5417.61 1439
5418.31 1479
5419.00 1515
5419.70 1618
5420.39 1617
5421.09 1485
5421.78 1497
5422.48 1449
5423.17 1465
5423.87 1524
5424.56 1539
5425.25 1570
5425.95 1515
5426.64 1527
5427.34 1423
5428.03 1636
5428.73 1630
5429.42 1604
5430.12 1429
5430.82 1503
5431.51 1432
5432.21 1447
5432.90 1495
5433.60 1506
5434.29 1532
5434.99 1517
5435.68 1518
5436.38 1511
5437.07 1525
5437.77 1571
5438.47 1500
5439.16 1695
5439.86 1664
5440.55 1573
5441.25 1481
5441.94 1524
5442.64 1534
5443.34 1547
5444.03 1603
5444.73 1574
5445.42 1613
5446.12 1619
5446.82 1520
5447.51 1608
5448.21 1610
5448.91 1704
5449.60 1705
5450.30 1691
5450.99 1637
5451.69 1785
5452.39 1690
5453.08 1610
5453.78 1600
5454.48 1685
5455.17 1674
5455.87 1546
5456.57 1503
5457.27 1580
5457.96 1663
5458.66 1566
5459.36 1421
5460.05 1418
5460.75 1524
5461.45 1540
5462.14 1607
5462.84 1704
5463.54 1531
5464.24 1579
5464.93 1779
5465.63 1767
5466.33 1800
5467.03 1797
5467.72 1815
5468.42 1782
5469.12 1564
5469.82 1549
5470.51 1653
5471.21 1661
5471.91 1650
5472.61 1647
5473.31 1686
5474.00 1684
5474.70 1610
5475.40 1617
5476.10 1680
5476.80 1571
5477.49 1493
5478.19 1619
5478.89 1663
5479.59 1564
5480.29 1681
5480.99 1561
5481.68 1743
5482.38 1638
5483.08 1526
5483.78 1592
5484.48 1595
5485.18 1688
5485.88 1639
5486.57 1615
5487.27 1702
5487.97 1691
5488.67 1681
5489.37 1671
5490.07 1693
5490.77 1694
5491.47 1619
5492.17 1576
5492.87 1701
5493.56 1675
5494.26 1585
5494.96 1512
5495.66 1638
5496.36 1587
5497.06 1729
5497.76 1651
5498.46 1705
5499.16 1720
5499.86 1749
5500.56 1756
5501.26 1759
5501.96 1907
5502.66 1971
5503.36 1894
5504.06 1844
5504.76 1814
5505.46 1778
5506.16 1781
5506.86 1763
5507.56 1772
5508.26 1865
5508.96 1890
5509.66 1766
5510.36 1745
5511.06 1798
5511.76 1832
5512.46 1742
5513.16 1807
5513.86 1824
5514.56 1879
5515.26 1979
5515.96 1925
5516.66 1879
5517.36 1802
5518.07 1843
5518.77 1910
5519.47 1836
5520.17 1887
5520.87 1774
5521.57 1777
5522.27 1698
5522.97 1746
5523.67 1874
5524.37 1805
5525.08 1728
5525.78 1670
5526.48 1659
5527.18 1605
5527.88 1632
5528.58 1702
5529.28 1637
5529.99 1654
5530.69 1710
5531.39 1619
5532.09 1560
5532.79 1644
5533.49 1672
5534.20 1658
5534.90 1700
5535.60 1759
5536.30 1736
5537.00 1682
5537.70 1739
5538.41 1663
5539.11 1692
5539.81 1627
5540.51 1598
5541.22 1658
5541.92 1655
5542.62 1568
5543.32 1574
5544.02 1545
5544.73 1602
5545.43 1624
5546.13 1579
5546.84 1609
5547.54 1786
5548.24 1640
5548.94 1678
5549.65 1742
5550.35 1603
5551.05 1666
5551.75 1623
5552.46 1773
5553.16 1630
5553.86 1572
5554.57 1631
5555.27 1532
5555.97 1556
5556.68 1521
5557.38 1509
5558.08 1670
5558.79 1489
5559.49 1560
5560.19 1572
5560.90 1600
5561.60 1583
5562.30 1576
5563.01 1660
5563.71 1608
5564.41 1521
5565.12 1589
5565.82 1552
5566.53 1524
5567.23 1539
5567.93 1570
5568.64 1612
5569.34 1581
5570.05 1587
5570.75 1577
5571.45 1594
5572.16 1648
5572.86 1573
5573.57 1510
5574.27 1519
5574.98 1560
5575.68 1553
5576.38 1584
5577.09 1582
5577.79 1513
5578.50 1589
5579.20 1495
5579.91 1556
5580.61 1536
5581.32 1435
5582.02 1531
5582.73 1501
5583.43 1437
5584.14 1487
5584.84 1411
5585.55 1519
5586.25 1447
5586.96 1483
5587.66 1450
5588.37 1505
5589.07 1499
5589.78 1529
5590.48 1496
5591.19 1534
5591.89 1546
5592.60 1505
5593.31 1635
5594.01 1696
5594.72 1582
5595.42 1541
5596.13 1510
5596.83 1503
5597.54 1410
5598.25 1506
5598.95 1522
5599.66 1440
5600.36 1344
5601.07 1388
5601.78 1458
5602.48 1382
5603.19 1326
5603.89 1435
5604.60 1501
5605.31 1544
5606.01 1421
5606.72 1339
5607.43 1481
5608.13 1456
5608.84 1375
5609.54 1383
5610.25 1385
5610.96 1585
5611.66 1567
5612.37 1403
5613.08 1415
5613.79 1463
5614.49 1427
5615.20 1519
5615.91 1381
5616.61 1428
5617.32 1418
5618.03 1438
5618.73 1389
5619.44 1356
5620.15 1365
5620.86 1420
5621.56 1445
5622.27 1440
5622.98 1363
5623.69 1296
5624.39 1330
5625.10 1281
5625.81 1325
5626.52 1393
5627.22 1370
5627.93 1454
5628.64 1549
5629.35 1487
5630.05 1411
5630.76 1452
5631.47 1553
5632.18 1428
5632.89 1414
5633.59 1412
5634.30 1438
5635.01 1497
5635.72 1554
5636.43 1442
5637.14 1471
5637.84 1516
5638.55 1512
5639.26 1471
5639.97 1439
5640.68 1368
5641.39 1435
5642.10 1339
5642.80 1355
5643.51 1405
5644.22 1344
5644.93 1362
5645.64 1318
5646.35 1380
5647.06 1397
5647.77 1398
5648.47 1420
5649.18 1406
5649.89 1441
5650.60 1448
5651.31 1413
5652.02 1383
5652.73 1372
5653.44 1399
5654.15 1351
5654.86 1565
5655.57 1386
5656.28 1368
5656.99 1415
5657.70 1355
5658.41 1383
5659.12 1412
5659.83 1362
5660.54 1462
5661.24 1423
5661.95 1363
5662.66 1437
5663.37 1446
5664.08 1461
5664.79 1452
5665.50 1402
5666.21 1571
5666.93 1547
5667.64 1446
5668.35 1386
5669.06 1415
5669.77 1493
5670.48 1574
5671.19 1442
5671.90 1421
5672.61 1383
5673.32 1489
5674.03 1459
5674.74 1437
5675.45 1416
5676.16 1449
5676.87 1365
5677.58 1409
5678.29 1483
5679.01 1467
5679.72 1416
5680.43 1376
5681.14 1340
5681.85 1381
5682.56 1502
5683.27 1502
5683.98 1453
5684.69 1406
5685.41 1321
5686.12 1307
5686.83 1319
5687.54 1456
5688.25 1488
5688.96 1446
5689.67 1436
5690.39 1450
5691.10 1376
5691.81 1427
5692.52 1529
5693.23 1504
5693.95 1425
5694.66 1490
5695.37 1534
5696.08 1393
5696.79 1376
5697.51 1414
5698.22 1466
5698.93 1427
5699.64 1403
5700.35 1416
5701.07 1383
5701.78 1376
5702.49 1499
5703.20 1469
5703.92 1457
5704.63 1405
5705.34 1384
5706.05 1517
5706.77 1533
5707.48 1400
5708.19 1527
5708.90 1468
5709.62 1502
5710.33 1528
5711.04 1533
5711.76 1530
5712.47 1468
5713.18 1459
5713.90 1451
5714.61 1459
5715.32 1489
5716.04 1522
5716.75 1392
5717.46 1472
5718.18 1492
5718.89 1496
5719.60 1376
5720.32 1367
5721.03 1397
5721.74 1416
5722.46 1355
5723.17 1350
5723.88 1408
5724.60 1462
5725.31 1483
5726.03 1536
5726.74 1567
5727.45 1578
5728.17 1610
5728.88 1522
5729.60 1575
5730.31 1528
5731.02 1589
5731.74 1622
5732.45 1603
5733.17 1535
5733.88 1534
5734.60 1670
5735.31 1608
5736.02 1574
5736.74 1504
5737.45 1573
5738.17 1563
5738.88 1558
5739.60 1594
5740.31 1635
5741.03 1720
5741.74 1645
5742.46 1697
5743.17 1738
5743.89 1782
5744.60 1683
5745.32 1666
5746.03 1674
5746.75 1609
5747.46 1572
5748.18 1622
5748.89 1673
5749.61 1655
5750.32 1584
5751.04 1621
5751.76 1672
5752.47 1634
5753.19 1575
5753.90 1655
5754.62 1613
5755.33 1643
5756.05 1667
5756.77 1734
5757.48 1682
5758.20 1623
5758.91 1710
5759.63 1709
5760.34 1581
5761.06 1707
5761.78 1836
5762.49 1811
5763.21 1896
5763.93 1879
5764.64 1892
5765.36 1906
5766.07 1908
5766.79 1911
5767.51 1968
5768.22 1922
5768.94 1900
5769.66 1793
5770.37 1814
5771.09 1901
5771.81 1803
5772.52 1767
5773.24 1663
5773.96 1685
5774.67 1738
5775.39 1721
5776.11 1721
5776.83 1690
5777.54 1899
5778.26 1876
5778.98 1867
5779.69 1921
5780.41 2021
5781.13 2079
5781.85 2136
5782.56 2089
5783.28 1997
5784.00 1791
5784.72 1869
5785.43 1906
5786.15 1920
5786.87 1900
5787.59 1793
5788.30 1879
5789.02 1939
5789.74 1863
5790.46 1913
5791.18 1882
5791.89 1920
5792.61 1826
5793.33 1919
5794.05 1953
5794.77 2082
5795.48 1942
5796.20 1955
5796.92 2175
5797.64 2163
5798.36 2046
5799.08 2021
5799.80 2094
5800.51 2188
5801.23 2341
5801.95 2617
5802.67 2832
5803.39 2907
5804.11 3071
5804.83 2997
5805.54 3144
5806.26 2992
5806.98 2669
5807.70 2528
5808.42 2393
5809.14 2459
5809.86 2424
5810.58 2157
5811.30 2160
5812.02 2092
5812.74 2109
5813.45 2198
5814.17 2195
5814.89 2176
5815.61 2167
5816.33 2194
5817.05 2216
5817.77 2151
5818.49 2259
5819.21 2280
5819.93 2279
5820.65 2230
5821.37 2259
5822.09 2106
5822.81 2175
5823.53 2005
5824.25 2129
5824.97 2142
5825.69 2034
5826.41 1966
5827.13 1969
5827.85 1992
5828.57 1772
5829.29 1806
5830.01 1898
5830.73 1987
5831.45 1865
5832.17 1904
5832.89 1806
5833.61 1953
5834.33 1847
5835.06 1795
5835.78 1764
5836.50 1818
5837.22 1748
5837.94 1838
5838.66 1870
5839.38 1787
5840.10 1839
5840.82 1753
5841.54 1774
5842.26 1884
5842.99 1918
5843.71 1870
5844.43 1804
5845.15 1772
5845.87 1801
5846.59 1743
5847.31 1746
5848.04 1795
5848.76 1735
5849.48 1703
5850.20 1799
5850.92 1763
5851.64 1806
5852.36 1772
5853.09 1624
5853.81 1700
5854.53 1720
5855.25 1738
5855.97 1654
5856.70 1727
5857.42 1727
5858.14 1700
5858.86 1784
5859.58 1702
5860.31 1689
5861.03 1738
5861.75 1691
5862.47 1713
5863.20 1646
5863.92 1677
5864.64 1664
5865.36 1657
5866.09 1626
5866.81 1615
5867.53 1640
5868.25 1597
5868.98 1569
5869.70 1639
5870.42 1630
5871.15 1587
5871.87 1535
5872.59 1670
5873.31 1735
5874.04 1659
5874.76 1607
5875.48 1676
5876.21 1734
5876.93 1614
5877.65 1644
5878.38 1686
5879.10 1710
5879.82 1633
5880.55 1638
5881.27 1635
5881.99 1567
5882.72 1642
5883.44 1590
5884.17 1542
5884.89 1522
5885.61 1538
5886.34 1629
5887.06 1546
5887.78 1518
5888.51 1493
5889.23 1556
5889.96 1517
5890.68 1627
5891.41 1654
5892.13 1544
5892.85 1480
5893.58 1601
5894.30 1640
5895.03 1527
5895.75 1550
5896.48 1621
5897.20 1564
5897.92 1534
5898.65 1596
5899.37 1567
5900.10 1532
5900.82 1523
5901.55 1637
5902.27 1588
5903.00 1570
5903.72 1587
5904.45 1521
5905.17 1556
5905.90 1573
5906.62 1541
5907.35 1498
5908.07 1506
5908.80 1485
5909.52 1516
5910.25 1590
5910.97 1467
5911.70 1606
5912.43 1589
5913.15 1701
5913.88 1644
5914.60 1515
5915.33 1548
5916.05 1613
5916.78 1541
5917.50 1511
5918.23 1607
5918.96 1638
5919.68 1521
5920.41 1536
5921.13 1671
5921.86 1623
5922.59 1631
5923.31 1720
5924.04 1618
5924.76 1588
5925.49 1554
5926.22 1543
5926.94 1532
5927.67 1682
5928.40 1665
5929.12 1530
5929.85 1570
5930.58 1537
5931.30 1566
5932.03 1630
5932.76 1665
5933.48 1625
5934.21 1655
5934.94 1621
5935.66 1569
5936.39 1653
5937.12 1776
5937.84 1676
5938.57 1822
5939.30 1732
5940.02 1847
5940.75 1747
5941.48 1687
5942.21 1708
5942.93 1715
5943.66 1747
5944.39 1753
5945.12 1667
5945.84 1723
5946.57 1649
5947.30 1560
5948.03 1678
5948.75 1680
5949.48 1695
5950.21 1618
5950.94 1661
5951.67 1719
5952.39 1587
5953.12 1760
5953.85 1749
5954.58 1706
5955.31 1678
5956.03 1760
5956.76 1646
5957.49 1567
5958.22 1707
5958.95 1742
5959.67 1778
5960.40 1749
5961.13 1743
5961.86 1725
5962.59 1767
5963.32 1802
5964.05 1731
5964.77 1652
5965.50 1838
5966.23 1811
5966.96 1767
5967.69 1817
5968.42 1924
5969.15 1862
5969.88 1863
5970.61 1869
5971.33 1832
5972.06 1911
5972.79 1805
5973.52 1939
5974.25 1925
5974.98 1861
5975.71 1775
5976.44 1855
5977.17 1821
5977.90 1937
5978.63 1949
5979.36 1831
5980.09 1890
5980.82 1978
5981.55 1993
5982.28 1863
5983.01 1938
5983.74 1850
5984.46 1806
5985.19 1938
5985.92 1905
5986.65 1828
5987.38 1886
5988.11 1926
5988.85 1925
5989.58 2027
5990.31 2048
5991.04 1929
5991.77 1748
5992.50 1973
5993.23 1991
5993.96 1975
5994.69 1948
5995.42 1907
5996.15 1852
5996.88 1898
5997.61 1919
5998.34 1942
5999.07 1786
5999.80 1837
6000.53 1762
6001.26 1845
6002.00 1864
6002.73 1920
6003.46 1776
6004.19 1848
6004.92 1894
6005.65 1927
6006.38 1910
6007.11 1876
6007.84 1902
6008.58 1958
6009.31 1955
6010.04 2003
6010.77 2054
6011.50 2100
6012.23 2107
6012.96 2255
6013.70 2145
6014.43 2103
6015.16 2193
6015.89 2183
6016.62 2140
6017.36 1965
6018.09 1982
6018.82 2078
6019.55 2042
6020.28 1950
6021.02 2061
6021.75 1938
6022.48 1809
6023.21 1739
6023.94 1713
6024.68 1805
6025.41 1921
6026.14 1781
6026.87 1857
6027.61 1807
6028.34 1793
6029.07 1753
6029.80 1761
6030.54 1850
6031.27 1885
6032.00 1789
6032.73 1775
6033.47 1770
6034.20 1921
6034.93 1628
6035.67 1666
6036.40 1889
6037.13 1849
6037.87 1874
6038.60 1760
6039.33 1801
6040.07 1801
6040.80 1774
6041.53 1742
6042.27 1851
6043.00 1836
6043.73 1803
6044.47 1865
6045.20 1778
6045.93 1877
6046.67 1904
6047.40 1879
6048.13 1938
6048.87 1982
6049.60 1956
6050.34 1866
6051.07 1950
6051.80 1804
6052.54 1876
6053.27 2078
6054.01 1928
6054.74 1947
6055.47 1818
6056.21 1865
6056.94 1974
6057.68 1891
6058.41 1853
6059.15 1848
6059.88 1806
6060.61 1826
6061.35 1905
6062.08 1847
6062.82 1733
6063.55 1877
6064.29 1949
6065.02 1832
6065.76 1756
6066.49 1901
6067.23 1901
6067.96 1906
6068.70 1835
6069.43 1773
6070.17 1843
6070.90 1888
6071.64 1785
6072.37 1799
6073.11 1844
6073.84 1763
6074.58 1725
6075.31 1746
6076.05 1846
6076.78 1859
6077.52 1739
6078.26 1762
6078.99 1796
6079.73 1676
6080.46 1716
6081.20 1875
6081.93 1910
6082.67 1754
6083.41 1966
6084.14 1983
6084.88 1931
6085.61 1858
6086.35 1862
6087.09 1862
6087.82 1748
6088.56 1711
6089.30 1817
6090.03 1853
6090.77 1902
6091.50 1838
6092.24 1798
6092.98 1807
6093.71 1854
6094.45 1854
6095.19 1908
6095.92 1875
6096.66 1833
6097.40 1853
6098.13 1786
6098.87 1835
6099.61 1877
6100.34 1737
6101.08 1750
6101.82 1886
6102.56 1921
6103.29 1798
6104.03 1776
6104.77 1751
6105.50 1907
6106.24 1904
6106.98 1897
6107.72 1870
6108.45 1871
6109.19 1934
6109.93 1868
6110.67 1891
6111.40 1925
6112.14 1852
6112.88 1899
6113.62 1966
6114.35 1865
6115.09 1856
6115.83 1787
6116.57 1949
6117.31 1870
6118.04 1800
6118.78 1857
6119.52 1802
6120.26 1922
6121.00 1995
6121.73 1948
6122.47 2048
6123.21 1967
6123.95 2054
6124.69 2086
6125.43 1937
6126.16 1994
6126.90 1961
6127.64 1998
6128.38 1991
6129.12 2084
6129.86 2053
6130.60 1998
6131.33 2016
6132.07 2049
6132.81 1978
6133.55 1950
6134.29 2046
6135.03 2061
6135.77 2122
6136.51 1972
6137.25 2089
6137.99 2141
6138.73 2130
6139.46 2236
6140.20 2126
6140.94 2084
6141.68 1979
6142.42 2037
6143.16 2143
6143.90 2058
6144.64 2168
6145.38 2224
6146.12 2105
6146.86 2043
6147.60 2162
6148.34 2086
6149.08 2227
6149.82 2161
6150.56 2160
6151.30 2208
6152.04 2195
6152.78 2195
6153.52 2212
6154.26 2310
6155.00 2341
6155.74 2324
6156.48 2276
6157.22 2259
6157.96 2269
6158.70 2191
6159.44 2309
6160.18 2201
6160.92 2109
6161.66 2283
6162.40 2427
6163.15 2345
6163.89 2349
6164.63 2538
6165.37 2498
6166.11 2566
6166.85 2573
6167.59 2813
6168.33 2670
6169.07 2742
6169.81 2776
6170.55 2754
6171.30 2732
6172.04 2651
6172.78 2676
6173.52 2525
6174.26 2701
6175.00 2736
6175.74 2745
6176.49 2763
6177.23 2828
6177.97 2663
6178.71 2674
6179.45 2619
6180.19 2723
6180.94 2710
6181.68 2610
6182.42 2646
6183.16 2629
6183.90 2737
6184.65 2922
6185.39 2752
6186.13 2657
6186.87 2728
6187.61 2730
6188.36 2673
6189.10 2856
6189.84 2797
6190.58 2961
6191.33 2810
6192.07 2742
6192.81 3020
6193.55 3033
6194.30 2972
6195.04 3118
6195.78 3068
6196.52 3142
6197.27 3158
6198.01 3041
6198.75 3098
6199.49 2963
6200.24 2986
6200.98 2998
6201.72 2919
6202.47 3054
6203.21 3245
6203.95 3115
6204.70 3177
6205.44 3255
6206.18 3437
6206.93 3764
6207.67 4009
6208.41 4574
6209.16 5141
6209.90 5536
6210.64 6068
6211.39 6329
6212.13 6339
6212.87 6233
6213.62 6007
6214.36 5541
6215.11 4981
6215.85 4674
6216.59 4174
6217.34 3827
6218.08 3482
6218.83 3098
6219.57 3021
6220.31 2845
6221.06 2743
6221.80 2702
6222.55 2555
6223.29 2586
6224.04 2778
6224.78 2811
6225.52 2860
6226.27 3071
6227.01 2969
6227.76 2958
6228.50 2868
6229.25 2779
6229.99 2724
6230.74 2690
6231.48 2469
6232.23 2433
6232.97 2488
6233.72 2455
6234.46 2425
6235.21 2317
6235.95 2413
6236.70 2426
6237.44 2427
6238.19 2467
6238.93 2499
6239.68 2392
6240.42 2526
6241.17 2537
6241.91 2583
6242.66 2573
6243.40 2502
6244.15 2379
6244.90 2416
6245.64 2520
6246.39 2581
6247.13 2596
6247.88 2753
6248.62 2876
6249.37 2956
6250.12 2955
6250.86 2939
6251.61 2714
6252.35 2738
6253.10 2682
6253.85 2534
6254.59 2591
6255.34 2585
6256.09 2525
6256.83 2422
6257.58 2508
6258.32 2517
6259.07 2380
6259.82 2413
6260.56 2386
6261.31 2380
6262.06 2453
6262.80 2542
6263.55 2423
6264.30 2511
6265.04 2440
6265.79 2396
6266.54 2329
6267.29 2363
6268.03 2344
6268.78 2300
6269.53 2275
6270.27 2207
6271.02 2298
6271.77 2411
6272.52 2435
6273.26 2294
6274.01 2291
6274.76 2194
6275.50 2249
6276.25 2371
6277.00 2423
6277.75 2358
6278.49 2279
6279.24 2314
6279.99 2391
6280.74 2254
6281.49 2174
6282.23 2429
6282.98 2371
6283.73 2172
6284.48 2154
6285.23 2287
6285.97 2379
6286.72 2171
6287.47 2231
6288.22 2264
6288.97 2126
6289.71 2269
6290.46 2324
6291.21 2296
6291.96 2311
6292.71 2201
6293.46 2181
6294.21 2260
6294.95 2219
6295.70 2124
6296.45 2157
6297.20 2069
6297.95 1976
6298.70 2016
6299.45 1925
6300.20 1872
6300.94 1956
6301.69 1844
6302.44 2034
6303.19 2015
6303.94 1987
6304.69 1871
6305.44 1935
6306.19 1924
6306.94 1859
6307.69 1856
6308.44 1964
6309.19 1865
6309.94 1811
6310.69 1778
6311.43 1830
6312.18 1908
6312.93 1828
6313.68 1811
6314.43 1901
6315.18 1892
6315.93 1970
6316.68 1967
6317.43 1950
6318.18 1885
6318.93 1910
6319.68 1979
6320.43 2018
6321.18 1898
6321.93 1812
6322.68 1788
6323.43 1820
6324.18 1849
6324.94 1909
6325.69 1856
6326.44 1952
6327.19 1883
6327.94 1814
6328.69 1808
6329.44 1766
6330.19 1826
6330.94 1789
6331.69 1798
6332.44 1695
6333.19 1710
6333.94 1727
6334.69 1779
6335.45 1792
6336.20 1815
6336.95 1770
6337.70 1689
6338.45 1805
6339.20 1785
6339.95 1732
6340.70 1754
6341.46 1744
6342.21 1757
6342.96 1663
6343.71 1717
6344.46 1755
6345.21 1687
6345.96 1665
6346.72 1728
6347.47 1611
6348.22 1716
6348.97 1765
6349.72 1702
6350.48 1609
6351.23 1627
6351.98 1602
6352.73 1640
6353.48 1677
6354.24 1803
6354.99 1785
6355.74 1761
6356.49 1724
6357.24 1764
6358.00 1719
6358.75 1792
6359.50 1701
6360.25 1609
6361.01 1619
6361.76 1533
6362.51 1533
6363.26 1598
6364.02 1700
6364.77 1751
6365.52 1621
6366.28 1612
6367.03 1652
6367.78 1667
6368.53 1678
6369.29 1604
6370.04 1629
6370.79 1563
6371.55 1648
6372.30 1585
6373.05 1673
6373.81 1624
6374.56 1496
6375.31 1629
6376.07 1661
6376.82 1669
6377.57 1506
6378.33 1498
6379.08 1614
6379.83 1544
6380.59 1589
6381.34 1674
6382.10 1637
6382.85 1587
6383.60 1597
6384.36 1546
6385.11 1603
6385.87 1693
6386.62 1619
6387.37 1652
6388.13 1666
6388.88 1627
6389.64 1609
6390.39 1567
6391.14 1567
6391.90 1683
6392.65 1612
6393.41 1678
6394.16 1556
6394.92 1521
6395.67 1604
6396.43 1598
6397.18 1652
6397.94 1684
6398.69 1584
6399.45 1667
6400.20 1631
6400.96 1619
6401.71 1610
6402.47 1678
6403.22 1617
6403.98 1593
6404.73 1505
6405.49 1503
6406.24 1465
6407.00 1480
6407.75 1512
6408.51 1582
6409.26 1620
6410.02 1551
6410.77 1588
6411.53 1558
6412.28 1576
6413.04 1643
6413.80 1695
6414.55 1677
6415.31 1597
6416.06 1655
6416.82 1683
6417.57 1633
6418.33 1485
6419.09 1593
6419.84 1621
6420.60 1560
6421.35 1559
6422.11 1550
6422.87 1588
6423.62 1656
6424.38 1642
6425.14 1747
6425.89 1725
6426.65 1625
6427.40 1652
6428.16 1604
6428.92 1673
6429.67 1589
6430.43 1578
6431.19 1666
6431.94 1731
6432.70 1773
6433.46 1589
6434.22 1630
6434.97 1597
6435.73 1658
6436.49 1608
6437.24 1665
6438.00 1688
6438.76 1719
6439.51 1747
6440.27 1842
6441.03 1800
6441.79 1745
6442.54 1743
6443.30 1688
6444.06 1748
6444.82 1742
6445.57 1753
6446.33 1746
6447.09 1746
6447.85 1798
6448.60 1700
6449.36 1737
6450.12 1787
6450.88 1696
6451.64 1700
6452.39 1773
6453.15 1814
6453.91 1809
6454.67 1771
6455.43 1844
6456.18 1845
6456.94 1828
6457.70 1830
6458.46 1822
6459.22 1845
6459.98 1802
6460.73 1817
6461.49 1873
6462.25 2006
6463.01 1903
6463.77 1817
6464.53 1903
6465.29 1949
6466.04 1919
6466.80 1837
6467.56 1824
6468.32 1914
6469.08 2017
6469.84 1973
6470.60 1980
6471.36 1952
6472.12 1935
6472.87 2017
6473.63 1992
6474.39 2022
6475.15 2023
6475.91 1940
6476.67 2051
6477.43 2064
6478.19 2123
6478.95 2148
6479.71 2114
6480.47 2078
6481.23 2184
6481.99 2173
6482.75 2124
6483.51 2154
6484.27 2180
6485.03 2202
6485.79 2187
6486.55 2217
6487.31 2230
6488.07 2315
6488.83 2132
6489.59 2181
6490.35 2184
6491.11 2159
6491.87 2248
6492.63 2281
6493.39 2282
6494.15 2246
6494.91 2241
6495.67 2341
6496.43 2486
6497.19 2452
6497.95 2407
6498.71 2317
6499.47 2421
6500.23 2412
6500.99 2410
6501.76 2451
6502.52 2473
6503.28 2475
6504.04 2558
6504.80 2719
6505.56 2524
6506.32 2644
6507.08 2710
6507.84 2751
6508.61 2611
6509.37 2697
6510.13 2667
6510.89 2738
6511.65 2847
6512.41 2982
6513.17 3173
6513.94 3268
6514.70 3272
6515.46 3320
6516.22 3341
6516.98 3119
6517.74 3075
6518.51 3064
6519.27 3109
6520.03 2960
6520.79 3023
6521.55 3207
6522.32 3589
6523.08 3800
6523.84 4029
6524.60 4096
6525.36 4230
6526.13 4135
6526.89 4131
6527.65 4204
6528.41 3912
6529.18 3717
6529.94 3564
6530.70 3544
6531.46 3368
6532.23 3199
6532.99 3116
6533.75 2976
6534.51 3108
6535.28 3195
6536.04 3463
6536.80 3581
6537.57 3911
6538.33 4056
6539.09 4070
6539.85 4191
6540.62 4097
6541.38 3678
6542.14 3513
6542.91 3437
6543.67 3273
6544.43 3061
6545.20 2860
6545.96 2700
6546.72 2786
6547.49 2725
6548.25 2618
6549.02 2689
6549.78 2696
6550.54 2652
6551.31 2593
6552.07 2758
6552.83 2824
6553.60 2685
6554.36 2851
6555.13 2660
6555.89 2486
6556.65 2626
6557.42 2613
6558.18 2643
6558.95 2697
6559.71 2660
6560.47 2762
6561.24 2875
6562.00 2922
6562.77 2716
6563.53 2842
6564.30 2901
6565.06 2914
6565.83 2867
6566.59 2817
6567.36 2860
6568.12 2892
6568.88 2832
6569.65 2755
6570.41 2753
6571.18 2869
6571.94 2689
6572.71 2740
6573.47 2877
6574.24 2960
6575.00 2946
6575.77 2885
6576.53 3016
6577.30 2984
6578.07 2958
6578.83 3003
6579.60 2906
6580.36 2863
6581.13 2937
6581.89 2923
6582.66 2807
6583.42 2817
6584.19 2791
6584.96 2691
6585.72 2743
6586.49 2715
6587.25 2749
6588.02 2668
6588.78 2644
6589.55 2731
6590.32 2848
6591.08 2829
6591.85 2746
6592.61 2819
6593.38 2857
6594.15 3043
6594.91 3070
6595.68 3003
6596.45 2990
6597.21 3075
6597.98 3039
6598.75 2929
6599.51 2817
6600.28 2760
6601.05 2736
6601.81 2786
6602.58 2785
6603.35 2608
6604.11 2652
6604.88 2626
6605.65 2641
6606.41 2597
6607.18 2592
6607.95 2525
6608.71 2454
6609.48 2529
6610.25 2587
6611.02 2693
6611.78 2636
6612.55 2609
6613.32 2664
6614.09 2558
6614.85 2597
6615.62 2518
6616.39 2635
6617.16 2560
6617.92 2515
6618.69 2439
6619.46 2558
6620.23 2555
6620.99 2439
6621.76 2516
6622.53 2494
6623.30 2502
6624.07 2481
6624.83 2563
6625.60 2446
6626.37 2457
6627.14 2482
6627.91 2453
6628.67 2276
6629.44 2253
6630.21 2388
6630.98 2367
6631.75 2475
6632.52 2597
6633.29 2657
6634.05 2744
6634.82 2933
6635.59 2879
6636.36 3084
6637.13 3441
6637.90 3424
6638.67 3427
6639.43 3297
6640.20 3070
6640.97 3044
6641.74 2923
6642.51 2740
6643.28 2526
6644.05 2323
6644.82 2241
6645.59 2288
6646.36 2180
6647.13 2258
6647.90 2228
6648.66 2221
6649.43 2241
6650.20 2094
6650.97 2262
6651.74 2189
6652.51 2310
6653.28 2233
6654.05 2314
6654.82 2186
6655.59 2099
6656.36 2168
6657.13 2049
6657.90 2119
6658.67 2169
6659.44 2136
6660.21 2058
6660.98 2077
6661.75 2055
6662.52 2032
6663.29 2115
6664.06 1992
6664.83 2135
6665.60 2211
6666.37 2142
6667.14 2069
6667.91 1965
6668.69 1960
6669.46 2070
6670.23 2166
6671.00 2183
6671.77 2122
6672.54 2064
6673.31 2141
6674.08 2237
6674.85 2283
6675.62 2210
6676.39 2250
6677.16 2107
6677.94 1988
6678.71 2110
6679.48 2009
6680.25 2086
6681.02 1990
6681.79 1998
6682.56 2170
6683.33 2039
6684.11 1970
6684.88 2019
6685.65 2067
6686.42 1980
6687.19 2122
6687.96 1992
6688.74 2009
6689.51 1989
6690.28 1944
6691.05 2021
6691.82 2079
6692.60 1958
6693.37 2061
6694.14 1983
6694.91 2015
6695.68 1968
6696.46 1955
6697.23 1881
6698.00 1924
6698.77 1899
6699.55 1986
6700.32 1882
6701.09 1861
6701.86 1986
6702.64 1937
6703.41 1847
6704.18 1849
6704.95 1947
6705.73 1843
6706.50 1803
6707.27 1844
6708.04 1923
6708.82 1832
6709.59 1871
6710.36 1800
6711.14 1694
6711.91 1868
6712.68 1981
6713.46 1839
6714.23 1802
6715.00 1833
6715.78 1808
6716.55 1764
6717.32 1798
6718.10 1827
6718.87 1854
6719.64 1692
6720.42 1775
6721.19 1771
6721.96 1781
6722.74 1727
6723.51 1706
6724.28 1681
6725.06 1631
6725.83 1685
6726.61 1721
6727.38 1749
6728.15 1666
6728.93 1685
6729.70 1614
6730.48 1667
6731.25 1718
6732.02 1692
6732.80 1685
6733.57 1614
6734.35 1749
6735.12 1754
6735.90 1727
6736.67 1690
6737.45 1651
6738.22 1621
6738.99 1618
6739.77 1690
6740.54 1743
6741.32 1611
6742.09 1565
6742.87 1658
6743.64 1654
6744.42 1679
6745.19 1616
6745.97 1611
6746.74 1631
6747.52 1624
6748.29 1579
6749.07 1722
6749.84 1852
6750.62 1744
6751.40 1792
6752.17 1676
6752.95 1713
6753.72 1679
6754.50 1628
6755.27 1640
6756.05 1688
6756.82 1750
6757.60 1737
6758.38 1567
6759.15 1518
6759.93 1569
6760.70 1612
6761.48 1621
6762.25 1584
6763.03 1563
6763.81 1543
6764.58 1620
6765.36 1582
6766.14 1526
6766.91 1644
6767.69 1669
6768.46 1610
6769.24 1558
6770.02 1450
6770.79 1398
6771.57 1521
6772.35 1527
6773.12 1540
6773.90 1546
6774.68 1571
6775.45 1535
6776.23 1584
6777.01 1550
6777.78 1577
6778.56 1616
6779.34 1622
6780.11 1603
6780.89 1547
6781.67 1544
6782.45 1541
6783.22 1605
6784.00 1463
6784.78 1615
6785.56 1683
6786.33 1493
6787.11 1490
6787.89 1513
6788.66 1429
6789.44 1518
6790.22 1553
6791.00 1600
6791.78 1519
6792.55 1463
6793.33 1405
6794.11 1549
6794.89 1526
6795.66 1517
6796.44 1443
6797.22 1500
6798.00 1498
6798.78 1466
6799.55 1493
6800.33 1553
6801.11 1532
6801.89 1489
6802.67 1523
6803.45 1461
6804.22 1448
6805.00 1387
6805.78 1480
6806.56 1565
6807.34 1559
6808.12 1565
6808.90 1615
6809.67 1635
6810.45 1609
6811.23 1484
6812.01 1539
6812.79 1513
6813.57 1456
6814.35 1410
6815.13 1585
6815.91 1476
6816.68 1489
6817.46 1482
6818.24 1542
6819.02 1490
6819.80 1574
6820.58 1677
6821.36 1613
6822.14 1556
6822.92 1564
6823.70 1556
6824.48 1617
6825.26 1576
6826.04 1587
6826.82 1517
6827.60 1556
6828.38 1557
6829.16 1497
6829.94 1495
6830.72 1513
6831.50 1574
6832.28 1611
6833.06 1550
6833.84 1469
6834.62 1451
6835.40 1573
6836.18 1714
6836.96 1636
6837.74 1558
6838.52 1541
6839.30 1577
6840.08 1583
6840.86 1507
6841.64 1427
6842.42 1407
6843.20 1427
6843.98 1637
6844.76 1632
6845.54 1565
6846.32 1622
6847.10 1575
6847.89 1544
6848.67 1632
6849.45 1632
6850.23 1684
6851.01 1893
6851.79 1800
6852.57 1863
6853.35 1852
6854.13 1910
6854.92 1818
6855.70 1816
6856.48 1885
6857.26 1788
6858.04 1765
6858.82 1793
6859.60 1738
6860.39 1596
6861.17 1548
6861.95 1736
6862.73 1723
6863.51 1731
6864.29 1691
6865.08 1592
6865.86 1577
6866.64 1582
6867.42 1574
6868.20 1782
6868.99 1755
6869.77 1727
6870.55 1708
6871.33 1777
6872.12 1778
6872.90 1727
6873.68 1620
6874.46 1541
6875.24 1726
6876.03 1696
6876.81 1532
6877.59 1602
6878.38 1618
6879.16 1645
6879.94 1652
6880.72 1627
6881.51 1586
6882.29 1558
6883.07 1744
6883.85 1662
6884.64 1744
6885.42 1654
6886.20 1644
6886.99 1659
6887.77 1740
6888.55 1747
6889.34 1729
6890.12 1789
6890.90 1776
6891.69 1741
6892.47 1675
6893.25 1690
6894.04 1728
6894.82 1678
6895.60 1668
6896.39 1780
6897.17 1757
6897.96 1794
6898.74 1737
6899.52 1763
6900.31 1724
6901.09 1710
6901.88 1807
6902.66 1760
6903.44 1696
6904.23 1825
6905.01 1772
6905.80 1730
6906.58 1810
6907.36 1857
6908.15 1794
6908.93 1805
6909.72 1820
6910.50 1815
6911.29 1802
6912.07 1813
6912.86 1801
6913.64 1874
6914.42 1832
6915.21 1904
6915.99 1872
6916.78 1700
6917.56 1751
6918.35 1821
6919.13 1922
6919.92 1898
6920.70 1939
6921.49 1919
6922.27 2005
6923.06 1935
6923.84 1870
6924.63 1960
6925.42 1934
6926.20 1969
6926.99 1801
6927.77 1903
6928.56 2062
6929.34 1919
6930.13 1918
6930.91 1907
6931.70 1971
6932.48 2003
6933.27 2025
6934.06 1929
6934.84 1919
6935.63 2021
6936.41 2001
6937.20 2029
6937.99 2031
6938.77 2042
6939.56 2072
6940.34 2045
6941.13 2157
6941.92 2157
6942.70 2073
6943.49 2140
6944.28 2179
6945.06 2262
6945.85 2396
6946.64 2187
6947.42 2280
6948.21 2156
6949.00 2322
6949.78 2269
6950.57 2226
6951.36 2167
6952.14 2170
6952.93 2278
6953.72 2330
6954.50 2409
6955.29 2260
6956.08 2203
6956.86 2271
6957.65 2324
6958.44 2402
6959.23 2354
6960.01 2471
6960.80 2563
6961.59 2516
6962.38 2550
6963.16 2524
6963.95 2566
6964.74 2395
6965.53 2510
6966.31 2441
6967.10 2610
6967.89 2525
6968.68 2493
6969.46 2506
6970.25 2584
6971.04 2529
6971.83 2634
6972.62 2660
6973.40 2694
6974.19 2728
6974.98 2478
6975.77 2501
6976.56 2473
6977.34 2529
6978.13 2667
6978.92 2748
6979.71 2813
6980.50 2903
6981.29 2931
6982.08 3026
6982.86 3027
6983.65 3247
6984.44 3401
6985.23 3651
6986.02 3666
6986.81 4052
6987.60 4513
6988.39 4635
6989.17 4562
6989.96 4575
6990.75 4338
6991.54 4262
6992.33 3856
6993.12 3499
6993.91 3336
6994.70 3201
6995.49 3038
6996.28 2989
6997.07 2975
6997.86 3129
6998.64 3214
6999.43 3384
7000.22 3720
7001.01 3874
7001.80 4032
7002.59 4159
7003.38 4300
7004.17 4334
7004.96 4211
7005.75 3976
7006.54 3482
7007.33 3277
7008.12 3005
7008.91 2654
7009.70 2676
7010.49 2575
7011.28 2537
7012.07 2458
7012.86 2346
7013.65 2408
7014.44 2353
7015.23 2424
7016.02 2518
7016.81 2460
7017.61 2505
7018.40 2522
7019.19 2435
7019.98 2403
7020.77 2391
7021.56 2405
7022.35 2307
7023.14 2391
7023.93 2318
7024.72 2434
7025.51 2502
7026.30 2448
7027.10 2412
7027.89 2406
7028.68 2372
7029.47 2461
7030.26 2336
7031.05 2355
7031.84 2324
7032.63 2291
7033.43 2364
7034.22 2192
7035.01 2232
7035.80 2171
7036.59 2167
7037.38 2355
7038.18 2338
7038.97 2242
7039.76 2349
7040.55 2495
7041.34 2515
7042.13 2391
7042.93 2389
7043.72 2313
7044.51 2301
7045.30 2369
7046.09 2124
7046.89 2106
7047.68 2230
7048.47 2209
7049.26 2103
7050.06 2055
7050.85 2100
7051.64 2104
7052.43 2223
7053.23 2185
7054.02 2179
7054.81 2115
7055.60 2047
7056.40 1995
7057.19 2048
7057.98 2024
7058.77 2112
7059.57 2070
7060.36 1914
7061.15 1858
7061.95 1883
7062.74 2074
7063.53 2016
7064.33 2056
7065.12 2002
7065.91 1944
7066.71 1878
7067.50 1816
7068.29 1792
7069.09 1955
7069.88 2004
7070.67 1875
7071.47 1938
7072.26 2021
7073.05 1866
7073.85 1766
7074.64 1861
7075.44 1974
7076.23 1811
7077.02 1832
7077.82 1821
7078.61 1860
7079.41 1824
7080.20 1957
7080.99 1869
7081.79 1796
7082.58 1887
7083.38 1817
7084.17 1682
7084.96 1742
7085.76 1842
7086.55 1636
7087.35 1684
7088.14 1756
7088.94 1775
7089.73 1736
7090.53 1769
7091.32 1760
7092.12 1649
7092.91 1806
7093.71 1830
7094.50 1970
7095.29 1920
7096.09 1746
7096.88 1742
7097.68 1772
7098.48 1742
7099.27 1649
7100.07 1625
7100.86 1685
7101.66 1659
7102.45 1654
7103.25 1619
7104.04 1682
7104.84 1601
7105.63 1662
7106.43 1561
7107.22 1550
7108.02 1530
7108.82 1597
7109.61 1565
7110.41 1611
7111.20 1570
7112.00 1509
7112.79 1438
7113.59 1482
7114.39 1519
7115.18 1493
7115.98 1462
7116.77 1526
7117.57 1537
7118.37 1608
7119.16 1620
7119.96 1524
7120.76 1483
7121.55 1486
7122.35 1462
7123.15 1555
7123.94 1498
7124.74 1480
7125.53 1431
7126.33 1363
7127.13 1388
7127.93 1413
7128.72 1422
7129.52 1366
7130.32 1425
7131.11 1448
7131.91 1492
7132.71 1532
7133.50 1551
7134.30 1498
7135.10 1528
7135.90 1442
7136.69 1444
7137.49 1494
7138.29 1436
7139.08 1506
7139.88 1553
7140.68 1385
7141.48 1449
7142.27 1441
7143.07 1347
7143.87 1388
7144.67 1459
7145.46 1393
7146.26 1376
7147.06 1348
7147.86 1404
7148.66 1308
7149.45 1422
7150.25 1569
7151.05 1437
7151.85 1370
7152.65 1457
7153.44 1455
7154.24 1386
7155.04 1408
7155.84 1449
7156.64 1493
7157.44 1358
7158.23 1496
7159.03 1453
7159.83 1446
7160.63 1419
7161.43 1478
7162.23 1320
7163.03 1324
7163.83 1397
7164.62 1464
7165.42 1309
7166.22 1358
7167.02 1271
7167.82 1279
7168.62 1289
7169.42 1291
7170.22 1329
7171.02 1318
7171.82 1285
7172.61 1268
7173.41 1350
7174.21 1324
7175.01 1311
7175.81 1278
7176.61 1320
7177.41 1373
7178.21 1416
7179.01 1436
7179.81 1367
7180.61 1360
7181.41 1321
7182.21 1342
7183.01 1316
7183.81 1303
7184.61 1319
7185.41 1353
7186.21 1363
7187.01 1269
7187.81 1295
7188.61 1291
7189.41 1310
7190.21 1254
7191.01 1347
7191.81 1276
7192.61 1357
7193.41 1361
7194.21 1306
7195.01 1301
7195.81 1348
7196.61 1309
7197.41 1314
7198.21 1260
7199.01 1255
7199.82 1308
7200.62 1347
7201.42 1312
7202.22 1329
7203.02 1291
7203.82 1198
7204.62 1282
7205.42 1268
7206.22 1258
7207.02 1288
7207.83 1277
7208.63 1285
7209.43 1283
7210.23 1325
7211.03 1239
7211.83 1273
7212.63 1393
7213.44 1320
7214.24 1278
7215.04 1245
7215.84 1212
7216.64 1243
7217.44 1233
7218.25 1249
7219.05 1241
7219.85 1208
7220.65 1213
7221.45 1260
7222.26 1249
7223.06 1254
7223.86 1313
7224.66 1246
7225.46 1225
7226.27 1302
7227.07 1286
7227.87 1248
7228.67 1272
7229.48 1297
7230.28 1321
7231.08 1312
7231.88 1259
7232.69 1201
7233.49 1226
7234.29 1300
7235.09 1149
7235.90 1276
7236.70 1323
7237.50 1237
7238.30 1332
7239.11 1294
7239.91 1265
7240.71 1270
7241.52 1269
7242.32 1241
7243.12 1295
7243.93 1244
7244.73 1250
7245.53 1236
7246.34 1298
7247.14 1453
7247.94 1461
7248.75 1316
7249.55 1338
7250.35 1332
7251.16 1333
7251.96 1339
7252.76 1413
7253.57 1367
7254.37 1261
7255.18 1362
7255.98 1322
7256.78 1310
7257.59 1368
7258.39 1417
7259.20 1348
7260.00 1405
7260.80 1324
7261.61 1354
7262.41 1306
7263.22 1286
7264.02 1326
7264.83 1386
7265.63 1399
7266.43 1426
7267.24 1385
7268.04 1387
7268.85 1433
7269.65 1466
7270.46 1447
7271.26 1542
7272.07 1573
7272.87 1509
7273.68 1466
7274.48 1508
7275.29 1482
7276.09 1431
7276.90 1465
7277.70 1413
7278.51 1499
7279.31 1539
7280.12 1545
7280.92 1497
7281.73 1563
7282.53 1533
7283.34 1616
7284.14 1760
7284.95 1884
7285.76 1977
7286.56 2099
7287.37 2136
7288.17 2071
7288.98 2055
7289.78 2075
7290.59 1824
7291.40 1781
7292.20 1743
7293.01 1740
7293.81 1629
7294.62 1588
7295.43 1540
7296.23 1533
7297.04 1501
7297.84 1435
7298.65 1501
7299.46 1482
7300.26 1481
7301.07 1508
7301.88 1572
7302.68 1503
7303.49 1448
7304.30 1478
7305.10 1607
7305.91 1617
7306.72 1563
7307.52 1611
7308.33 1569
7309.14 1552
7309.94 1562
7310.75 1617
7311.56 1624
7312.36 1641
7313.17 1679
7313.98 1644
7314.79 1658
7315.59 1734
7316.40 1718
7317.21 1691
7318.01 1750
7318.82 1673
7319.63 1680
7320.44 1882
7321.24 1841
7322.05 1854
7322.86 1932
7323.67 1997
7324.47 1973
7325.28 1901
7326.09 1904
7326.90 1841
7327.71 1848
7328.51 1755
7329.32 1752
7330.13 1640
7330.94 1634
7331.75 1618
7332.55 1539
7333.36 1637
7334.17 1647
7334.98 1625
7335.79 1651
7336.60 1795
7337.40 1834
7338.21 1786
7339.02 1787
7339.83 1842
7340.64 1810
7341.45 1749
7342.26 1776
7343.06 1604
7343.87 1571
7344.68 1675
7345.49 1606
7346.30 1623
7347.11 1602
7347.92 1597
7348.73 1544
7349.54 1534
7350.34 1679
7351.15 1517
7351.96 1547
7352.77 1571
7353.58 1528
7354.39 1489
7355.20 1537
7356.01 1592
7356.82 1539
7357.63 1460
7358.44 1621
7359.25 1575
7360.06 1511
7360.87 1532
7361.68 1577
7362.49 1592
7363.30 1653
7364.11 1493
7364.92 1549
7365.73 1634
7366.54 1631
7367.35 1699
7368.16 1623
7368.97 1619
7369.78 1608
7370.59 1546
7371.40 1468
7372.21 1571
7373.02 1451
7373.83 1528
7374.64 1526
7375.45 1508
7376.26 1552
7377.07 1590
7377.88 1572
7378.69 1624
7379.50 1659
7380.31 1724
7381.12 1703
7381.94 1650
7382.75 1736
7383.56 1726
7384.37 1707
7385.18 1730
7385.99 1769
7386.80 1677
7387.61 1650
7388.42 1631
7389.23 1563
7390.05 1521
7390.86 1547
7391.67 1540
7392.48 1579
7393.29 1527
7394.10 1492
7394.92 1454
7395.73 1501
7396.54 1453
7397.35 1377
7398.16 1480
7398.97 1560
7399.79 1570
7400.60 1492
7401.41 1499
7402.22 1533
7403.03 1580
7403.85 1623
7404.66 1619
7405.47 1647
7406.28 1621
7407.09 1612
7407.91 1480
7408.72 1516
7409.53 1452
7410.34 1512
7411.16 1538
7411.97 1541
7412.78 1443
7413.59 1396
7414.41 1343
7415.22 1396
7416.03 1421
7416.84 1362
7417.66 1415
7418.47 1405
7419.28 1336
7420.10 1248
7420.91 1307
7421.72 1420
7422.54 1375
7423.35 1396
7424.16 1423
7424.97 1331
7425.79 1318
7426.60 1352
7427.41 1321
7428.23 1323
7429.04 1301
7429.86 1332
7430.67 1264
7431.48 1322
7432.30 1280
7433.11 1266
7433.92 1295
7434.74 1227
7435.55 1287
7436.36 1318
7437.18 1322
7437.99 1368
7438.81 1310
7439.62 1267
7440.43 1237
7441.25 1268
7442.06 1345
7442.88 1326
7443.69 1314
7444.51 1343
7445.32 1396
7446.13 1424
7446.95 1286
7447.76 1304
7448.58 1258
7449.39 1364
7450.21 1296
7451.02 1258
7451.84 1278
7452.65 1270
7453.47 1325
7454.28 1271
7455.10 1201
7455.91 1193
7456.73 1244
7457.54 1304
7458.36 1212
7459.17 1314
7459.99 1236
7460.80 1250
7461.62 1238
7462.43 1225
7463.25 1209
7464.06 1218
7464.88 1278
7465.69 1291
7466.51 1206
7467.32 1165
7468.14 1196
7468.96 1206
7469.77 1179
7470.59 1258
7471.40 1351
7472.22 1295
7473.03 1249
7473.85 1186
7474.67 1174
7475.48 1186
7476.30 1235
7477.11 1306
7477.93 1291
7478.75 1174
7479.56 1094
7480.38 1233
7481.20 1170
7482.01 1188
7482.83 1204
7483.65 1210
7484.46 1165
7485.28 1173
7486.09 1146
7486.91 1193
7487.73 1240
7488.54 1190
7489.36 1197
7490.18 1151
7491.00 1138
7491.81 1237
7492.63 1244
7493.45 1225
7494.26 1177
7495.08 1143
7495.90 1231
7496.71 1180
7497.53 1130
7498.35 1149
7499.17 1150
7499.98 1121
7500.80 1029
7501.62 1152
7502.44 1258
7503.25 1138
7504.07 1112
7504.89 1197
7505.71 1175
7506.52 1147
7507.34 1208
7508.16 1208
7508.98 1139
7509.80 1162
7510.61 1189
7511.43 1102
7512.25 1155
7513.07 1166
7513.89 1150
7514.70 1099
7515.52 1118
7516.34 1151
7517.16 1187
7517.98 1141
7518.79 1191
7519.61 1190
7520.43 1228
7521.25 1247
7522.07 1196
7522.89 1203
7523.71 1141
7524.52 1152
7525.34 1134
7526.16 1185
7526.98 1180
7527.80 1100
7528.62 1064
7529.44 1121
7530.26 1142
7531.08 1067
7531.89 1078
7532.71 1185
7533.53 1173
7534.35 1069
7535.17 1123
7535.99 1164
7536.81 1094
7537.63 1103
7538.45 1071
7539.27 1134
7540.09 1075
7540.91 1128
7541.73 1095
7542.55 1097
7543.37 1185
7544.19 1139
7545.01 1084
7545.83 1147
7546.65 1238
7547.47 1214
7548.29 1139
7549.11 1151
7549.93 1150
7550.75 1132
7551.57 1126
7552.39 1187
7553.21 1187
7554.03 1128
7554.85 1124
7555.67 1142
7556.49 1171
7557.31 1162
7558.13 1157
7558.95 1153
7559.77 1119
7560.59 1069
7561.41 1195
7562.23 1173
7563.05 1047
7563.87 1133
7564.69 1169
7565.52 1136
7566.34 1194
7567.16 1133
7567.98 1149
7568.80 1147
7569.62 1143
7570.44 1174
7571.26 1148
7572.08 1146
7572.91 1161
7573.73 1114
7574.55 1091
7575.37 1110
7576.19 1091
7577.01 1125
7577.83 1155
7578.66 1071
7579.48 1166
7580.30 1098
7581.12 1048
7581.94 1075
7582.77 1147
7583.59 1126
7584.41 1139
7585.23 1138
7586.05 1099
7586.88 1177
7587.70 1083
7588.52 1088
7589.34 1076
7590.16 1149
7590.99 1162
7591.81 1095
7592.63 1111
7593.45 1177
7594.28 1195
7595.10 1194
7595.92 1145
7596.74 1089
7597.57 1100
7598.39 1186
7599.21 1165
7600.03 1132
7600.86 1121
7601.68 1135
7602.50 1200
7603.33 1146
7604.15 1140
7604.97 1117
7605.80 1106
7606.62 1098
7607.44 1145
7608.26 1175
7609.09 1183
7609.91 1206
7610.73 1243
7611.56 1194
7612.38 1124
7613.21 1071
7614.03 1146
7614.85 1079
7615.68 1076
7616.50 1119
7617.32 1244
7618.15 1213
7618.97 1205
7619.80 1195
7620.62 1261
7621.44 1203
7622.27 1241
7623.09 1093
7623.92 1109
7624.74 1116
7625.56 1108
7626.39 1145
7627.21 1218
7628.04 1186
7628.86 1100
7629.68 1141
7630.51 1118
7631.33 1101
7632.16 1100
7632.98 1149
7633.81 1197
7634.63 1200
7635.46 1141
7636.28 1164
7637.11 1170
7637.93 1119
7638.76 1115
7639.58 1102
7640.41 1081
7641.23 1095
7642.06 1141
7642.88 1056
7643.71 980
7644.53 1034
7645.36 1084
7646.18 1119
7647.01 1084
7647.83 1027
7648.66 1074
7649.48 1093
7650.31 1035
7651.14 1070
7651.96 1057
7652.79 1076
7653.61 1059
7654.44 1068
7655.26 1065
7656.09 1092
7656.92 1000
7657.74 1022
7658.57 1003
7659.39 1066
7660.22 1149
7661.05 1095
7661.87 1049
7662.70 1062
7663.52 1044
7664.35 1038
7665.18 1102
7666.00 1084
7666.83 1042
7667.66 1012
7668.48 1045
7669.31 1063
7670.14 1011
7670.96 1084
7671.79 1113
7672.62 1072
7673.44 1024
7674.27 1032
7675.10 1142
7675.92 1114
7676.75 1036
7677.58 995
7678.40 1046
7679.23 982
7680.06 1068
7680.89 1151
7681.71 1078
7682.54 1036
7683.37 1036
7684.19 1036
7685.02 1038
7685.85 953
7686.68 966
7687.50 1037
7688.33 1005
7689.16 988
7689.99 1007
7690.81 1047
7691.64 1090
7692.47 997
7693.30 1002
7694.13 1057
7694.95 981
7695.78 1039
7696.61 1024
7697.44 1085
7698.27 960
7699.09 1002
7699.92 1019
7700.75 996
7701.58 958
7702.41 1026
7703.24 1080
7704.06 1043
7704.89 1061
7705.72 1050
7706.55 1024
7707.38 1054
7708.21 1092
7709.04 1078
7709.86 1032
7710.69 1112
7711.52 1074
7712.35 1054
7713.18 1025
7714.01 1068
7714.84 1057
7715.67 1114
7716.50 1067
7717.32 1013
7718.15 1109
7718.98 1092
7719.81 1109
7720.64 1021
7721.47 1083
7722.30 1051
7723.13 1080
7723.96 1049
7724.79 1088
7725.62 1135
7726.45 1050
7727.28 1020
7728.11 986
7728.94 1035
7729.77 1045
7730.60 999
7731.43 1022
7732.26 1049
7733.09 1012
7733.92 1022
7734.75 1083
7735.58 997
7736.41 1002
7737.24 1006
7738.07 1034
7738.90 1002
7739.73 951
7740.56 981
7741.39 998
7742.22 1001
7743.05 973
7743.88 993
7744.71 1023
7745.54 1112
7746.37 1088
7747.20 1101
7748.03 1188
7748.87 1224
7749.70 1250
7750.53 1231
7751.36 1298
7752.19 1306
7753.02 1252
7753.85 1249
7754.68 1172
7755.51 1112
7756.34 1162
7757.18 1071
7758.01 1046
7758.84 1041
7759.67 1039
7760.50 1020
7761.33 1031
7762.16 957
7763.00 1006
7763.83 1020
7764.66 1068
7765.49 1059
7766.32 1041
7767.16 1066
7767.99 1060
7768.82 1113
7769.65 1079
7770.48 1097
7771.31 1088
7772.15 1031
7772.98 1007
7773.81 1032
7774.64 939
7775.48 962
7776.31 1012
7777.14 1014
7777.97 1029
7778.81 988
7779.64 991
7780.47 976
7781.30 952
7782.14 918
7782.97 872
7783.80 909
7784.63 1077
7785.47 1138
7786.30 1006
7787.13 1075
7787.97 959
7788.80 1055
7789.63 1119
7790.46 1003
7791.30 1030
7792.13 1027
7792.96 1046
7793.80 950
7794.63 935
7795.46 949
7796.30 994
7797.13 979
7797.96 963
7798.80 987
7799.63 944
7800.46 999
7801.30 1023
7802.13 1047
7802.97 1047
7803.80 949
7804.63 1028
7805.47 961
7806.30 964
7807.13 978
7807.97 999
7808.80 947
7809.64 1001
7810.47 1067
7811.31 1077
7812.14 1082
7812.97 1034
7813.81 976
7814.64 965
7815.48 983
7816.31 980
7817.15 1008
7817.98 995
7818.82 976
7819.65 1090
7820.48 1045
7821.32 996
7822.15 900
7822.99 914
7823.82 1025
7824.66 987
7825.49 1040
7826.33 975
7827.16 1024
7828.00 983
7828.83 1040
7829.67 1013
7830.50 999
7831.34 1043
7832.17 1031
7833.01 1007
7833.85 1078
7834.68 1078
7835.52 1023
7836.35 894
7837.19 977
7838.02 961
7838.86 936
7839.69 967
7840.53 1036
7841.37 985
7842.20 991
7843.04 967
7843.87 950
7844.71 985
7845.55 1016
7846.38 942
7847.22 963
7848.05 978
7848.89 886
7849.73 941
7850.56 1000
7851.40 986
7852.24 983
7853.07 1100
7853.91 1010
7854.74 979
7855.58 946
7856.42 878
7857.25 938
7858.09 972
7858.93 1075
7859.76 979
7860.60 992
7861.44 991
7862.28 996
7863.11 1027
7863.95 990
7864.79 964
7865.62 982
7866.46 1017
7867.30 982
7868.14 963
7868.97 956
7869.81 992
7870.65 949
7871.48 936
7872.32 956
7873.16 927
7874.00 984
7874.83 918
7875.67 990
7876.51 938
7877.35 940
7878.19 998
7879.02 973
7879.86 916
7880.70 867
7881.54 951
7882.37 992
7883.21 1020
7884.05 997
7884.89 931
7885.73 974
7886.57 1064
7887.40 948
7888.24 943
7889.08 969
7889.92 1011
7890.76 987
7891.60 958
7892.43 935
7893.27 910
7894.11 1045
7894.95 1048
7895.79 1013
7896.63 888
7897.47 909
7898.30 909
7899.14 953
7899.98 956
7900.82 894
7901.66 941
7902.50 908
7903.34 941
7904.18 969
7905.02 906
7905.86 963
7906.70 938
7907.54 948
7908.37 914
7909.21 863
7910.05 936
7910.89 901
7911.73 878
7912.57 889
7913.41 913
7914.25 938
7915.09 870
7915.93 915
7916.77 965
7917.61 984
7918.45 1003
7919.29 957
7920.13 971
7920.97 904
7921.81 950
7922.65 1017
7923.49 998
7924.33 970
7925.17 921
7926.01 877
7926.85 818
7927.69 790
7928.53 851
7929.37 912
7930.21 860
7931.05 830
7931.90 953
7932.74 982
7933.58 962
7934.42 963
7935.26 950
7936.10 946
7936.94 906
7937.78 929
7938.62 895
7939.46 881
7940.30 943
7941.14 940
7941.99 922
7942.83 946
7943.67 938
7944.51 928
7945.35 891
7946.19 855
7947.03 862
7947.88 881
7948.72 902
7949.56 892
7950.40 893
7951.24 874
7952.08 844
7952.93 843
7953.77 839
7954.61 922
7955.45 933
7956.29 975
7957.13 977
7957.98 959
7958.82 908
7959.66 879
7960.50 988
7961.35 964
7962.19 976
7963.03 857
7963.87 876
7964.71 920
7965.56 871
7966.40 814
7967.24 816
7968.08 902
7968.93 830
7969.77 815
7970.61 882
7971.45 886
7972.30 957
7973.14 919
7973.98 872
7974.83 879
7975.67 901
7976.51 905
7977.36 877
7978.20 912
7979.04 920
7979.88 889
7980.73 843
7981.57 874
7982.41 917
7983.26 876
7984.10 942
7984.94 829
7985.79 873
7986.63 860
7987.47 884
7988.32 894
7989.16 838
7990.01 867
7990.85 883
7991.69 825
7992.54 955
7993.38 903
7994.23 830
7995.07 866
7995.91 844
7996.76 816
7997.60 809
7998.45 795
7999.29 856
8000.13 819
8000.98 900
8001.82 909
8002.67 943
8003.51 847
8004.36 845
8005.20 802
8006.04 851
8006.89 861
8007.73 820
8008.58 855
8009.42 908
8010.27 825
8011.11 868
8011.96 819
8012.80 823
8013.65 957
8014.49 865
8015.34 809
8016.18 846
8017.03 902
8017.87 869
8018.72 819
8019.56 834
8020.41 800
8021.25 830
8022.10 822
8022.95 804
8023.79 856
8024.64 878
8025.48 840
8026.33 821
8027.17 808
8028.02 788
8028.86 829
8029.71 836
8030.56 822
8031.40 780
8032.25 886
8033.09 847
8033.94 839
8034.79 814
8035.63 755
8036.48 822
8037.32 890
8038.17 843
8039.02 847
8039.86 879
8040.71 900
8041.56 847
8042.40 818
8043.25 836
8044.10 845
8044.94 909
8045.79 877
8046.64 872
8047.48 829
8048.33 920
8049.18 846
8050.02 828
8050.87 908
8051.72 855
8052.56 866
8053.41 855
8054.26 895
8055.11 830
8055.95 920
8056.80 885
8057.65 799
8058.49 795
8059.34 945
8060.19 873
8061.04 828
8061.88 904
8062.73 836
8063.58 907
8064.43 863
8065.27 776
8066.12 815
8066.97 795
8067.82 769
8068.67 808
8069.51 823
8070.36 875
8071.21 884
8072.06 852
8072.91 857
8073.75 785
8074.60 787
8075.45 850
8076.30 841
8077.15 793
8078.00 796
8078.84 820
8079.69 784
8080.54 755
8081.39 847
8082.24 905
8083.09 864
8083.94 833
8084.78 773
8085.63 855
8086.48 860
8087.33 875
8088.18 802
8089.03 784
8089.88 791
8090.73 807
8091.58 865
8092.42 864
8093.27 804
8094.12 853
8094.97 800
8095.82 830
8096.67 851
8097.52 826
8098.37 807
8099.22 835
8100.07 748
8100.92 859
8101.77 843
8102.62 870
8103.47 820
8104.32 793
8105.17 779
8106.02 819
8106.87 803
8107.72 828
8108.57 803
8109.42 808
8110.27 816
8111.12 730
8111.97 784
8112.82 816
8113.67 799
8114.52 828
8115.37 829
8116.22 750
8117.07 772
8117.92 831
8118.77 808
8119.62 815
8120.47 828
8121.32 866
8122.17 867
8123.02 853
8123.87 826
8124.72 772
8125.57 764
8126.43 764
8127.28 827
8128.13 816
8128.98 779
8129.83 769
8130.68 761
8131.53 759
8132.38 726
8133.23 732
8134.09 834
8134.94 890
8135.79 840
8136.64 776
8137.49 784
8138.34 797
8139.19 783
8140.05 757
8140.90 811
8141.75 778
8142.60 783
8143.45 801
8144.30 796
8145.16 747
8146.01 819
8146.86 819
8147.71 773
8148.56 816
8149.42 857
8150.27 872
8151.12 817
8151.97 802
8152.83 778
8153.68 783
8154.53 777
8155.38 816
8156.24 819
8157.09 816
8157.94 701
8158.79 819
8159.65 820
8160.50 764
8161.35 741
8162.20 749
8163.06 782
8163.91 820
8164.76 779
8165.62 735
8166.47 780
8167.32 790
8168.17 789
8169.03 748
8169.88 839
8170.73 754
8171.59 691
8172.44 787
8173.29 812
8174.15 765
8175.00 787
8175.85 905
8176.71 828
8177.56 767
8178.42 773
8179.27 821
8180.12 760
8180.98 752
8181.83 773
8182.68 795
8183.54 771
8184.39 745
8185.25 786
8186.10 825
8186.95 873
8187.81 742
8188.66 766
8189.52 739
8190.37 807
8191.22 835
8192.08 771
8192.93 775
8193.79 781
8194.64 774
8195.50 819
8196.35 769
8197.21 806
8198.06 829
8198.92 793
8199.77 825
8200.63 783
8201.48 845
8202.33 876
8203.19 786
8204.04 777
8204.90 762
8205.75 810
8206.61 795
8207.47 855
8208.32 790
8209.18 846
8210.03 858
8210.89 786
8211.74 834
8212.60 803
8213.45 721
8214.31 794
8215.16 780
8216.02 819
8216.87 717
8217.73 791
8218.59 892
8219.44 823
8220.30 819
8221.15 876
8222.01 815
8222.87 850
8223.72 834
8224.58 863
8225.43 827
8226.29 794
8227.15 795
8228.00 829
8228.86 801
8229.71 847
8230.57 804
8231.43 799
8232.28 822
8233.14 737
8234.00 758
8234.85 747
8235.71 783
8236.57 804
8237.42 758
8238.28 861
8239.14 826
8239.99 836
8240.85 819
8241.71 730
8242.56 781
8243.42 853
8244.28 860
8245.14 730
8245.99 749
8246.85 774
8247.71 825
8248.56 744
8249.42 785
8250.28 805
8251.14 814
8251.99 773
8252.85 743
8253.71 823
8254.57 876
8255.42 851
8256.28 787
8257.14 788
8258.00 706
8258.86 754
8259.71 761
8260.57 806
8261.43 823
8262.29 891
8263.15 791
8264.00 735
8264.86 766
8265.72 821
8266.58 912
8267.44 838
8268.29 788
8269.15 813
8270.01 867
8270.87 849
8271.73 759
8272.59 815
8273.45 847
8274.30 832
8275.16 854
8276.02 847
8276.88 854
8277.74 870
8278.60 824
8279.46 829
8280.32 814
8281.18 757
8282.03 803
8282.89 850
8283.75 795
8284.61 797
8285.47 779
8286.33 827
8287.19 811
8288.05 831
8288.91 819
8289.77 787
8290.63 798
8291.49 795
8292.35 845
8293.21 858
8294.07 822
8294.93 847
8295.78 884
8296.64 876
8297.50 839
8298.36 831
8299.22 793
8300.08 888
8300.94 888
8301.80 846
8302.66 813
8303.52 792
8304.38 833
8305.25 795
8306.11 811
8306.97 839
8307.83 814
8308.69 825
8309.55 874
8310.41 835
8311.27 789
8312.13 852
8312.99 866
8313.85 808
8314.71 824
8315.57 863
8316.43 855
8317.29 779
8318.15 779
8319.02 826
8319.88 853
8320.74 903
8321.60 811
8322.46 809
8323.32 795
8324.18 852
8325.04 818
8325.90 888
8326.77 831
8327.63 840
8328.49 860
8329.35 801
8330.21 862
8331.07 814
8331.93 883
8332.80 890
8333.66 844
8334.52 863
8335.38 864
8336.24 869
8337.11 879
8337.97 809
8338.83 796
8339.69 850
8340.55 852
8341.42 887
8342.28 860
8343.14 857
8344.00 915
8344.86 985
8345.73 915
8346.59 875
8347.45 871
8348.31 905
8349.18 912
8350.04 930
8350.90 910
8351.76 891
8352.63 931
8353.49 948
8354.35 938
8355.22 874
8356.08 922
8356.94 859
8357.80 931
8358.67 1004
8359.53 905
8360.39 887
8361.26 896
8362.12 901
8362.98 911
8363.85 945
8364.71 927
8365.57 993
8366.44 998
8367.30 900
8368.16 941
8369.03 952
8369.89 1001
8370.75 995
8371.62 978
8372.48 952
8373.35 914
8374.21 1003
8375.07 952
8375.94 999
8376.80 978
8377.67 980
8378.53 940
8379.39 896
8380.26 1040
8381.12 957
8381.99 993
8382.85 1005
8383.71 1005
8384.58 975
8385.44 922
8386.31 951
8387.17 956
8388.04 940
8388.90 882
8389.77 961
8390.63 1054
8391.50 1039
8392.36 1005
8393.22 1015
8394.09 1042
8394.95 1069
8395.82 1071
8396.68 996
8397.55 1047
8398.41 1014
8399.28 993
8400.14 1054
8401.01 1078
8401.88 1026
8402.74 1080
8403.61 1098
8404.47 1108
8405.34 1094
8406.20 1015
8407.07 1093
8407.93 1096
8408.80 1077
8409.66 1118
8410.53 1061
8411.40 1136
8412.26 1102
8413.13 1086
8413.99 1102
8414.86 1064
8415.73 1145
8416.59 1157
8417.46 1073
8418.32 1136
8419.19 1153
8420.06 1203
8420.92 1198
8421.79 1223
8422.65 1299
8423.52 1149
8424.39 1141
8425.25 1117
8426.12 1130
8426.99 1205
8427.85 1233
8428.72 1172
8429.59 1234
8430.45 1192
8431.32 1268
8432.19 1278
8433.05 1239
8433.92 1279
8434.79 1245
8435.65 1204
8436.52 1238
8437.39 1276
8438.26 1283
8439.12 1361
8439.99 1345
8440.86 1325
8441.73 1414
8442.59 1297
8443.46 1348
8444.33 1394
8445.19 1364
8446.06 1396
8446.93 1420
8447.80 1392
8448.67 1411
8449.53 1410
8450.40 1400
8451.27 1357
8452.14 1449
8453.00 1522
8453.87 1495
8454.74 1522
8455.61 1607
8456.48 1655
8457.34 1776
8458.21 1959
8459.08 2047
8459.95 2184
8460.82 2196
8461.69 2128
8462.55 2094
8463.42 1943
8464.29 1887
8465.16 1870
8466.03 1669
8466.90 1675
8467.77 1643
8468.63 1526
8469.50 1640
8470.37 1764
8471.24 1791
8472.11 1799
8472.98 1869
8473.85 1978
8474.72 2082
8475.58 2164
8476.45 1923
8477.32 1853
8478.19 1816
8479.06 1715
8479.93 1625
8480.80 1561
8481.67 1403
8482.54 1418
8483.41 1340
8484.28 1340
8485.15 1376
8486.02 1373
8486.89 1264
8487.76 1350
8488.63 1398
8489.50 1378
8490.37 1329
8491.24 1277
8492.11 1392
8492.98 1348
8493.85 1385
8494.72 1355
8495.59 1358
8496.46 1396
8497.33 1441
8498.20 1488
8499.07 1433
8499.94 1442
8500.81 1535
8501.68 1418
8502.55 1332
8503.42 1368
8504.29 1355
8505.16 1329
8506.03 1309
8506.90 1331
8507.77 1361
8508.64 1440
8509.51 1477
8510.38 1527
8511.25 1580
8512.13 1562
8513.00 1494
8513.87 1475
8514.74 1432
8515.61 1454
8516.48 1455
8517.35 1416
8518.22 1428
8519.09 1426
8519.97 1370
8520.84 1313
8521.71 1308
8522.58 1330
8523.45 1334
8524.32 1303
8525.19 1362
8526.07 1395
8526.94 1435
8527.81 1380
8528.68 1455
8529.55 1456
8530.43 1361
8531.30 1341
8532.17 1450
8533.04 1442
8533.91 1441
8534.79 1475
8535.66 1447
8536.53 1503
8537.40 1512
8538.27 1420
8539.15 1381
8540.02 1364
8540.89 1420
8541.76 1355
8542.64 1379
8543.51 1533
8544.38 1535
8545.25 1431
8546.13 1346
8547.00 1424
8547.87 1433
8548.74 1358
8549.62 1406
8550.49 1414
8551.36 1371
8552.24 1438
8553.11 1411
8553.98 1383
8554.86 1242
8555.73 1267
8556.60 1259
8557.48 1380
8558.35 1416
8559.22 1394
8560.10 1261
8560.97 1301
8561.84 1257
8562.72 1359
8563.59 1289
8564.46 1314
8565.34 1300
8566.21 1235
8567.08 1316
8567.96 1320
8568.83 1243
8569.71 1276
8570.58 1265
8571.45 1218
8572.33 1233
8573.20 1313
8574.08 1296
8574.95 1220
8575.82 1343
8576.70 1230
8577.57 1269
8578.45 1347
8579.32 1429
8580.20 1337
8581.07 1262
8581.94 1265
8582.82 1250
8583.69 1277
8584.57 1291
8585.44 1307
8586.32 1278
8587.19 1287
8588.07 1338
8588.94 1291
8589.82 1222
8590.69 1200
8591.57 1219
8592.44 1261
8593.32 1237
8594.19 1227
8595.07 1193
8595.94 1276
8596.82 1287
8597.69 1258
8598.57 1237
8599.44 1253
8600.32 1340
8601.19 1272
8602.07 1296
8602.95 1337
8603.82 1287
8604.70 1249
8605.57 1231
8606.45 1267
8607.32 1294
8608.20 1270
8609.08 1331
8609.95 1246
8610.83 1190
8611.70 1270
8612.58 1254
8613.46 1313
8614.33 1334
8615.21 1290
8616.08 1285
8616.96 1401
8617.84 1221
8618.71 1295
8619.59 1314
8620.47 1407
8621.34 1302
8622.22 1285
8623.10 1286
8623.97 1326
8624.85 1302
8625.73 1340
8626.60 1307
8627.48 1347
8628.36 1318
8629.23 1352
8630.11 1285
8630.99 1332
8631.87 1302
8632.74 1366
8633.62 1314
8634.50 1211
8635.37 1286
8636.25 1358
8637.13 1331
8638.01 1358
8638.88 1369
8639.76 1318
8640.64 1314
8641.52 1377
8642.39 1372
8643.27 1344
8644.15 1297
8645.03 1291
8645.90 1326
8646.78 1312
8647.66 1404
8648.54 1321
8649.42 1360
8650.29 1372
8651.17 1292
8652.05 1329
8652.93 1394
8653.81 1469
8654.68 1384
8655.56 1345
8656.44 1364
8657.32 1427
8658.20 1465
8659.08 1429
8659.95 1394
8660.83 1472
8661.71 1371
8662.59 1418
8663.47 1545
8664.35 1505
8665.23 1428
8666.10 1372
8666.98 1527
8667.86 1584
8668.74 1440
8669.62 1513
8670.50 1469
8671.38 1524
8672.26 1475
8673.14 1545
8674.02 1539
8674.90 1524
8675.77 1541
8676.65 1560
8677.53 1530
8678.41 1635
8679.29 1651
8680.17 1634
8681.05 1687
8681.93 1602
8682.81 1566
8683.69 1564
8684.57 1546
8685.45 1533
8686.33 1523
8687.21 1548
8688.09 1575
8688.97 1577
8689.85 1652
8690.73 1531
8691.61 1656
8692.49 1722
8693.37 1811
8694.25 1918
8695.13 1998
8696.01 1993
8696.89 2087
8697.77 2100
8698.65 1977
8699.53 1989
8700.41 1951
8701.29 1831
8702.17 1780
8703.05 1660
8703.94 1663
8704.82 1754
8705.70 1638
8706.58 1647
8707.46 1650
8708.34 1633
8709.22 1657
8710.10 1617
8710.98 1624
8711.86 1692
8712.75 1655
8713.63 1598
8714.51 1618
8715.39 1645
8716.27 1673
8717.15 1681
8718.03 1679
8718.91 1696
8719.80 1675
8720.68 1631
8721.56 1715
8722.44 1673
8723.32 1556
8724.20 1694
8725.09 1776
8725.97 1888
8726.85 1882
8727.73 1778
8728.61 1822
8729.50 1816
8730.38 1809
8731.26 1698
8732.14 1803
8733.02 1911
8733.91 1772
8734.79 1890
8735.67 1814
8736.55 1796
8737.44 1906
8738.32 1973
8739.20 1891
8740.08 1885
8740.97 1814
8741.85 1858
8742.73 1980
8743.61 1901
8744.50 1911
8745.38 1904
8746.26 1900
8747.15 1799
8748.03 1884
8748.91 1960
8749.79 1959
8750.68 2075
8751.56 1991
8752.44 1896
8753.33 2007
8754.21 1975
8755.09 2062
8755.98 1974
8756.86 1856
8757.74 1830
8758.63 1925
8759.51 1970
8760.39 2064
8761.28 2051
8762.16 1947
8763.05 2067
8763.93 2195
8764.81 1973
8765.70 2067
8766.58 2215
8767.46 2046
8768.35 2122
8769.23 2235
8770.12 2221
8771.00 2148
8771.89 2156
8772.77 2160
8773.65 2234
8774.54 2166
8775.42 2134
8776.31 2234
8777.19 2307
8778.08 2207
8778.96 2206
8779.84 2194
8780.73 2287
8781.61 2477
8782.50 2535
8783.38 2657
8784.27 2888
8785.15 3117
8786.04 3282
8786.92 3230
8787.81 3267
8788.69 3196
8789.58 3130
8790.46 2913
8791.35 2707
8792.23 2583
8793.12 2513
8794.00 2438
8794.89 2354
8795.77 2254
8796.66 2365
8797.55 2325
8798.43 2389
8799.32 2498
8800.20 2580
8801.09 2958
8801.97 3006
8802.86 2980
8803.74 2865
8804.63 2840
8805.52 2707
8806.40 2612
8807.29 2495
8808.17 2329
8809.06 2297
8809.95 2157
8810.83 2223
8811.72 2153
8812.60 2140
8813.49 2138
8814.38 2104
8815.26 2245
8816.15 2284
8817.04 2278
8817.92 2509
8818.81 2472
8819.70 2479
8820.58 2506
8821.47 2399
8822.36 2366
8823.24 2219
8824.13 2207
8825.02 2171
8825.90 2151
8826.79 2048
8827.68 2048
8828.56 2004
8829.45 2113
8830.34 1958
8831.23 2011
8832.11 2034
8833.00 2004
8833.89 1999
8834.77 2066
8835.66 2136
8836.55 2085
8837.44 1977
8838.32 2022
8839.21 1935
8840.10 1973
8840.99 1951
8841.88 1862
8842.76 1891
8843.65 1849
8844.54 1906
8845.43 1846
8846.31 2004
8847.20 1879
8848.09 1939
8848.98 1924
8849.87 2001
8850.75 1983
8851.64 1823
8852.53 1803
8853.42 1896
8854.31 1888
8855.20 1783
8856.08 1786
8856.97 1780
8857.86 1776
8858.75 1725
8859.64 1806
8860.53 1844
8861.42 1854
8862.30 1844
8863.19 1808
8864.08 1880
8864.97 1822
8865.86 1834
8866.75 1927
8867.64 1841
8868.53 1798
8869.42 1698
8870.30 1718
8871.19 1722
8872.08 1668
8872.97 1722
8873.86 1717
8874.75 1632
8875.64 1627
8876.53 1660
8877.42 1650
8878.31 1727
8879.20 1654
8880.09 1512
8880.98 1592
8881.87 1604
8882.76 1536
8883.65 1533
8884.54 1605
8885.43 1517
8886.32 1489
8887.21 1594
8888.10 1595
8888.99 1549
8889.88 1536
8890.77 1503
8891.66 1562
8892.55 1486
8893.44 1497
8894.33 1459
8895.22 1535
8896.11 1504
8897.00 1524
8897.89 1517
8898.78 1435
8899.67 1337
8900.56 1408
8901.45 1507
8902.34 1481
8903.23 1491
8904.12 1387
8905.02 1487
8905.91 1493
8906.80 1344
8907.69 1333
8908.58 1331
8909.47 1388
8910.36 1296
8911.25 1343
8912.14 1414
8913.04 1373
8913.93 1350
8914.82 1365
8915.71 1349
8916.60 1318
8917.49 1320
8918.38 1287
8919.28 1267
8920.17 1290
8921.06 1327
8921.95 1220
8922.84 1235
8923.73 1226
8924.63 1236
8925.52 1247
8926.41 1266
8927.30 1174
8928.19 1148
8929.09 1200
8929.98 1222
8930.87 1241
8931.76 1310
8932.65 1261
8933.55 1243
8934.44 1308
8935.33 1297
8936.22 1225
8937.12 1154
8938.01 1242
8938.90 1181
8939.79 1173
8940.69 1213
8941.58 1061
8942.47 1150
8943.37 1109
8944.26 1089
8945.15 1223
8946.04 1188
8946.94 1141
8947.83 1107
8948.72 1054
8949.62 1100
8950.51 1042
8951.40 1144
8952.30 1053
8953.19 1083
8954.08 1086
8954.98 1143
8955.87 1112
8956.76 1124
8957.66 1170
8958.55 1096
8959.44 1084
8960.34 1063
8961.23 1039
8962.12 1000
8963.02 980
8963.91 1035
8964.81 1078
8965.70 1077
8966.59 1015
8967.49 1023
8968.38 1069
8969.28 1004
8970.17 1020
8971.06 1011
8971.96 1125
8972.85 1083
8973.75 1087
8974.64 1036
8975.54 999
8976.43 1016
8977.32 1108
8978.22 918
8979.11 894
8980.01 940
8980.90 922
8981.80 1022
8982.69 975
8983.59 985
8984.48 941
8985.38 936
8986.27 940
8987.17 923
8988.06 862
8988.96 917
8989.85 945
8990.75 939
8991.64 956
8992.54 1017
8993.43 952
8994.33 980
8995.22 902
8996.12 968
8997.01 940
8997.91 934
8998.81 884
8999.70 923
9000.60 929
9001.49 966
9002.39 914
9003.28 920
9004.18 932
9005.08 871
9005.97 907
9006.87 886
9007.76 890
9008.66 825
9009.56 860
9010.45 872
9011.35 870
9012.24 851
9013.14 884
9014.04 910
9014.93 868
9015.83 831
9016.73 864
9017.62 831
9018.52 943
9019.42 905
9020.31 816
9021.21 881
9022.11 849
9023.00 817
9023.90 882
9024.80 850
9025.69 818
9026.59 862
9027.49 859
9028.38 809
9029.28 850
9030.18 868
9031.08 870
9031.97 785
9032.87 876
9033.77 864
9034.66 891
9035.56 821
9036.46 872
9037.36 908
9038.25 879
9039.15 880
9040.05 835
9040.95 806
9041.85 767
9042.74 820
9043.64 903
9044.54 861
9045.44 798
9046.33 760
9047.23 735
9048.13 827
9049.03 792
9049.93 874
9050.82 856
9051.72 837
9052.62 836
9053.52 839
9054.42 842
9055.32 907
9056.21 822
9057.11 786
9058.01 784
9058.91 797
9059.81 782
9060.71 786
9061.61 804
9062.50 820
9063.40 831
9064.30 786
9065.20 827
9066.10 787
9067.00 768
9067.90 798
9068.80 757
9069.70 793
9070.60 825
9071.49 726
9072.39 752
9073.29 799
9074.19 811
9075.09 809
9075.99 771
9076.89 768
9077.79 739
9078.69 851
9079.59 803
9080.49 768
9081.39 769
9082.29 783
9083.19 799
9084.09 777
9084.99 763
9085.89 757
9086.79 805
9087.69 736
9088.59 766
9089.49 772
9090.39 810
9091.29 913
9092.19 789
9093.09 817
9093.99 731
9094.89 749
9095.79 734
9096.69 787
9097.59 783
9098.49 788
9099.39 823
9100.29 759
9101.19 757
9102.09 794
9102.99 791
9103.90 775
9104.80 802
9105.70 871
9106.60 848
9107.50 798
9108.40 743
9109.30 794
9110.20 820
9111.10 814
9112.00 689
9112.91 757
9113.81 791
9114.71 771
9115.61 746
9116.51 721
9117.41 776
9118.31 735
9119.22 758
9120.12 828
9121.02 740
9121.92 775
9122.82 740
9123.72 735
9124.63 709
9125.53 710
9126.43 671
9127.33 763
9128.23 785
9129.14 728
9130.04 735
9130.94 742
9131.84 724
9132.74 677
9133.65 756
9134.55 726
9135.45 702
9136.35 763
9137.26 785
9138.16 783
9139.06 732
9139.96 715
9140.87 707
9141.77 786
9142.67 762
9143.57 719
9144.48 732
9145.38 706
9146.28 714
9147.19 758
9148.09 745
9148.99 710
9149.90 738
9150.80 717
9151.70 737
9152.60 745
9153.51 766
9154.41 692
9155.31 710
9156.22 722
9157.12 723
9158.02 813
9158.93 810
9159.83 771
9160.74 797
9161.64 816
9162.54 722
9163.45 732
9164.35 736
9165.25 768
9166.16 768
9167.06 779
9167.97 750
9168.87 684
9169.77 739
9170.68 753
9171.58 726
9172.49 790
9173.39 740
9174.30 699
9175.20 770
9176.10 714
9177.01 774
9177.91 780
9178.82 817
9179.72 738
9180.63 732
9181.53 751
9182.44 722
9183.34 743
9184.25 691
9185.15 707
9186.05 765
9186.96 744
9187.86 748
9188.77 711
9189.67 664
9190.58 725
9191.48 749
9192.39 728
9193.30 799
9194.20 764
9195.11 757
9196.01 744
9196.92 738
9197.82 764
9198.73 712
9199.63 734
9200.54 694
9201.44 714
9202.35 719
9203.26 731
9204.16 713
9205.07 773
9205.97 774
9206.88 720
9207.78 721
9208.69 705
9209.60 755
9210.50 768
9211.41 716
9212.32 724
9213.22 632
9214.13 704
9215.03 710
9215.94 727
9216.85 667
9217.75 712
9218.66 768
9219.57 742
9220.47 758
9221.38 756
9222.29 800
9223.19 734
9224.10 752
9225.01 731
9225.91 723
9226.82 701
9227.73 697
9228.63 704
9229.54 653
9230.45 681
9231.36 799
9232.26 747
9233.17 696
9234.08 724
9234.98 641
9235.89 714
9236.80 734
9237.71 706
9238.61 680
9239.52 769
9240.43 787
9241.34 797
9242.24 729
9243.15 748
9244.06 701
9244.97 687
9245.87 767
9246.78 710
9247.69 709
9248.60 692
9249.51 697
9250.41 711
9251.32 703
9252.23 652
9253.14 622
9254.05 648
9254.96 748
9255.86 692
9256.77 745
9257.68 737
9258.59 674
9259.50 630
9260.41 649
9261.31 663
9262.22 680
9263.13 744
9264.04 733
9264.95 665
9265.86 724
9266.77 692
9267.68 710
9268.58 671
9269.49 649
9270.40 665
9271.31 708
9272.22 717
9273.13 751
9274.04 739
9274.95 733
9275.86 743
9276.77 719
9277.68 730
9278.59 752
9279.50 674
9280.40 720
9281.31 769
9282.22 698
9283.13 734
9284.04 689
9284.95 676
9285.86 704
9286.77 674
9287.68 697
9288.59 673
9289.50 674
9290.41 704
9291.32 660
9292.23 686
9293.14 748
9294.05 761
9294.96 683
9295.87 767
9296.78 691
9297.69 720
9298.60 741
9299.52 716
9300.43 685
9301.34 714
9302.25 585
9303.16 666
9304.07 699
9304.98 652
9305.89 666
9306.80 671
9307.71 692
9308.62 676
9309.53 621
9310.44 665
9311.36 631
9312.27 678
9313.18 740
9314.09 743
9315.00 737
9315.91 677
9316.82 647
9317.73 672
9318.64 691
9319.56 674
9320.47 724
9321.38 730
9322.29 742
9323.20 715
9324.11 697
9325.03 620
9325.94 688
9326.85 628
9327.76 617
9328.67 703
9329.59 698
9330.50 686
9331.41 656
9332.32 624
9333.23 670
9334.15 701
9335.06 653
9335.97 689
9336.88 691
9337.79 639
9338.71 642
9339.62 696
9340.53 651
9341.44 673
9342.36 690
9343.27 665
9344.18 647
9345.09 649
9346.01 663
9346.92 651
9347.83 640
9348.75 656
9349.66 693
9350.57 713
9351.48 726
9352.40 759
9353.31 730
9354.22 694
9355.14 682
9356.05 643
9356.96 717
9357.88 697
9358.79 707
9359.70 684
9360.62 704
9361.53 665
9362.44 652
9363.36 679
9364.27 633
9365.19 651
9366.10 663
9367.01 621
9367.93 668
9368.84 691
9369.75 677
9370.67 717
9371.58 670
9372.50 673
9373.41 720
9374.32 779
9375.24 664
9376.15 710
9377.07 675
9377.98 670
9378.90 698
9379.81 660
9380.72 659
9381.64 676
9382.55 654
9383.47 706
9384.38 734
9385.30 753
9386.21 730
9387.13 706
9388.04 690
9388.96 642
9389.87 660
9390.79 699
9391.70 717
9392.62 709
9393.53 695
9394.45 705
9395.36 702
9396.28 655
9397.19 651
9398.11 697
9399.02 747
9399.94 703
9400.85 679
9401.77 691
9402.68 639
9403.60 665
9404.52 699
9405.43 689
9406.35 669
9407.26 686
9408.18 686
9409.09 665
9410.01 646
9410.93 697
9411.84 730
9412.76 732
9413.67 696
9414.59 698
9415.51 778
9416.42 683
9417.34 657
9418.26 673
9419.17 624
9420.09 651
9421.00 687
9421.92 718
9422.84 660
9423.75 621
9424.67 649
9425.59 629
9426.50 669
9427.42 705
9428.34 668
9429.25 646
9430.17 647
9431.09 727
9432.00 691
9432.92 630
9433.84 735
9434.76 730
9435.67 749
9436.59 724
9437.51 744
9438.42 703
9439.34 688
9440.26 709
9441.18 692
9442.09 711
9443.01 682
9443.93 740
9444.85 743
9445.76 684
9446.68 740
9447.60 754
9448.52 725
9449.43 730
9450.35 704
9451.27 728
9452.19 723
9453.11 725
9454.02 796
9454.94 747
9455.86 797
9456.78 785
9457.70 789
9458.62 849
9459.53 864
9460.45 769
9461.37 729
9462.29 803
9463.21 802
9464.13 745
9465.04 786
9465.96 786
9466.88 713
9467.80 645
9468.72 686
9469.64 675
9470.56 678
9471.48 699
9472.39 725
9473.31 725
9474.23 694
9475.15 658
9476.07 681
9476.99 719
9477.91 693
9478.83 706
9479.75 753
9480.67 749
9481.59 760
9482.51 767
9483.42 690
9484.34 672
9485.26 707
9486.18 720
9487.10 750
9488.02 779
9488.94 729
9489.86 666
9490.78 669
9491.70 712
9492.62 656
9493.54 715
9494.46 744
9495.38 718
9496.30 691
9497.22 704
9498.14 738
9499.06 731
9499.98 670
9500.90 650
9501.82 653
9502.74 717
9503.66 713
9504.58 671
9505.50 641
9506.43 648
9507.35 689
9508.27 715
9509.19 688
9510.11 724
9511.03 709
9511.95 733
9512.87 730
9513.79 775
9514.71 716
9515.63 672
9516.55 754
9517.48 725
9518.40 700
9519.32 688
9520.24 715
9521.16 679
9522.08 756
9523.00 687
9523.92 716
9524.85 660
9525.77 652
9526.69 774
9527.61 708
9528.53 728
9529.45 729
9530.38 678
9531.30 725
9532.22 682
9533.14 710
9534.06 757
9534.98 690
9535.91 723
9536.83 716
9537.75 681
9538.67 745
9539.60 758
9540.52 778
9541.44 714
9542.36 714
9543.28 720
9544.21 758
9545.13 700
9546.05 677
9546.97 740
9547.90 700
9548.82 686
9549.74 673
9550.66 635
9551.59 727
9552.51 753
9553.43 763
9554.36 696
9555.28 641
9556.20 655
9557.13 693
9558.05 693
9558.97 697
9559.89 680
9560.82 677
9561.74 651
9562.66 613
9563.59 617
9564.51 702
9565.43 674
9566.36 683
9567.28 638
9568.20 722
9569.13 722
9570.05 676
9570.98 715
9571.90 650
9572.82 657
9573.75 645
9574.67 702
9575.60 678
9576.52 649
9577.44 675
9578.37 679
9579.29 740
9580.22 733
9581.14 729
9582.06 717
9582.99 695
9583.91 706
9584.84 679
9585.76 736
9586.69 696
9587.61 752
9588.53 719
9589.46 707
9590.38 690
9591.31 692
9592.23 725
9593.16 749
9594.08 641
9595.01 660
9595.93 677
9596.86 702
9597.78 730
9598.71 678
9599.63 702
9600.56 675
9601.48 701
9602.41 735
9603.33 738
9604.26 707
9605.18 712
9606.11 734
9607.03 729
9607.96 714
9608.89 747
9609.81 731
9610.74 730
9611.66 795
9612.59 732
9613.51 691
9614.44 719
9615.37 707
9616.29 707
9617.22 678
9618.14 669
9619.07 678
9620.00 692
9620.92 678
9621.85 674
9622.77 703
9623.70 736
9624.63 702
9625.55 743
9626.48 746
9627.41 722
9628.33 717
9629.26 693
9630.19 729
9631.11 751
9632.04 808
9632.97 815
9633.89 734
9634.82 706
9635.75 747
9636.67 762
9637.60 807
9638.53 835
9639.45 806
9640.38 786
9641.31 863
9642.23 741
9643.16 703
9644.09 753
9645.02 806
9645.94 789
9646.87 749
9647.80 772
9648.73 793
9649.65 781
9650.58 786
9651.51 792
9652.44 811
9653.36 798
9654.29 793
9655.22 833
9656.15 850
9657.08 830
9658.00 841
9658.93 824
9659.86 788
9660.79 779
9661.72 760
9662.64 778
9663.57 685
9664.50 690
9665.43 743
9666.36 741
9667.28 780
9668.21 750
9669.14 753
9670.07 840
9671.00 874
9671.93 856
9672.86 849
9673.78 839
9674.71 803
9675.64 790
9676.57 840
9677.50 841
9678.43 868
9679.36 793
9680.29 770
9681.21 777
9682.14 802
9683.07 785
9684.00 856
9684.93 825
9685.86 815
9686.79 832
9687.72 823
9688.65 808
9689.58 838
9690.51 788
9691.44 831
9692.37 888
9693.30 848
9694.23 775
9695.16 790
9696.09 890
9697.02 829
9697.94 860
9698.87 850
9699.80 871
9700.73 845
9701.66 906
9702.59 919
9703.52 929
9704.45 859
9705.39 957
9706.32 892
9707.25 828
9708.18 812
9709.11 876
9710.04 848
9710.97 769
9711.90 832
9712.83 815
9713.76 818
9714.69 774
9715.62 765
9716.55 766
9717.48 765
9718.41 784
9719.34 801
9720.27 799
9721.21 721
9722.14 771
9723.07 761
9724.00 768
9724.93 731
9725.86 770
9726.79 865
9727.72 767
9728.65 803
9729.59 736
9730.52 753
9731.45 823
9732.38 815
9733.31 771
9734.24 776
9735.17 780
9736.11 748
9737.04 757
9737.97 774
9738.90 710
9739.83 703
9740.77 726
9741.70 746
9742.63 726
9743.56 714
9744.49 715
9745.43 758
9746.36 721
9747.29 745
9748.22 778
9749.15 762
9750.09 791
9751.02 698
9751.95 701
9752.88 734
9753.82 744
9754.75 685
9755.68 719
9756.61 762
9757.55 795
9758.48 758
9759.41 712
9760.35 723
9761.28 664
9762.21 698
9763.14 732
9764.08 687
9765.01 766
9765.94 744
9766.88 658
9767.81 725
9768.74 695
9769.68 761
9770.61 733
9771.54 739
9772.48 701
9773.41 729
9774.34 756
9775.28 688
9776.21 683
9777.14 716
9778.08 712
9779.01 714
9779.94 736
9780.88 667
9781.81 645
9782.75 680
9783.68 706
9784.61 678
9785.55 656
9786.48 661
9787.42 719
9788.35 787
9789.28 712
9790.22 732
9791.15 714
9792.09 710
9793.02 695
9793.96 710
9794.89 645
9795.83 649
9796.76 712
9797.69 665
9798.63 674
9799.56 641
9800.50 695
9801.43 688
9802.37 673
9803.30 684
9804.24 649
9805.17 688
9806.11 690
9807.04 677
9807.98 685
9808.91 666
9809.85 636
9810.78 705
9811.72 624
9812.65 645
9813.59 695
9814.53 654
9815.46 621
9816.40 678
9817.33 616
9818.27 638
9819.20 649
9820.14 612
9821.07 679
9822.01 672
9822.95 676
9823.88 622
9824.82 643
9825.75 628
9826.69 667
9827.63 645
9828.56 636
9829.50 661
9830.43 583
9831.37 631
9832.31 645
9833.24 632
9834.18 640
9835.12 611
9836.05 638
9836.99 630
9837.93 618
9838.86 589
9839.80 663
9840.73 625
9841.67 620
9842.61 684
9843.55 657
9844.48 632
9845.42 645
9846.36 644
9847.29 621
9848.23 622
9849.17 595
9850.10 619
9851.04 640
9851.98 616
9852.92 618
9853.85 611
9854.79 620
9855.73 649
9856.67 626
9857.60 663
9858.54 649
9859.48 608
9860.42 621
9861.35 585
9862.29 602
9863.23 640
9864.17 647
9865.10 673
9866.04 631
9866.98 662
9867.92 606
9868.86 629
9869.79 634
9870.73 688
9871.67 679
9872.61 690
9873.55 611
9874.48 595
9875.42 615
9876.36 623
9877.30 608
9878.24 621
9879.18 612
9880.12 611
9881.05 627
9881.99 619
9882.93 623
9883.87 652
9884.81 639
9885.75 649
9886.69 664
9887.63 655
9888.56 610
9889.50 642
9890.44 622
9891.38 650
9892.32 574
9893.26 584
9894.20 629
9895.14 633
9896.08 581
9897.02 612
9897.96 567
9898.90 655
9899.84 616
9900.77 646
9901.71 646
9902.65 614
9903.59 572
9904.53 612
9905.47 614
9906.41 623
9907.35 619
9908.29 612
9909.23 588
9910.17 569
9911.11 580
9912.05 572
9912.99 591
9913.93 610
9914.87 572
9915.81 592
9916.75 667
9917.69 582
9918.63 630
9919.57 623
9920.52 659
9921.46 633
9922.40 607
9923.34 639
9924.28 603
9925.22 612
9926.16 640
9927.10 586
9928.04 592
9928.98 679
9929.92 735
9930.86 621
9931.80 597
9932.75 607
9933.69 637
9934.63 650
9935.57 564
9936.51 609
9937.45 621
9938.39 582
9939.33 629
9940.28 621
9941.22 679
9942.16 615
9943.10 629
9944.04 641
9944.98 585
9945.92 614
9946.87 597
9947.81 566
9948.75 569
9949.69 624
9950.63 578
9951.58 546
9952.52 605
9953.46 643
9954.40 621
9955.34 610
9956.29 597
9957.23 588
9958.17 529
9959.11 568
9960.06 595
9961.00 586
9961.94 577
9962.88 583
9963.83 587
9964.77 550
9965.71 570
9966.65 535
9967.60 547
9968.54 526
9969.48 568
9970.42 560
9971.37 549
9972.31 597
9973.25 578
9974.20 591
9975.14 543
9976.08 527
9977.03 582
9977.97 545
9978.91 536
9979.86 533
9980.80 485
9981.74 506
9982.69 532
9983.63 539
9984.57 640
9985.52 580
9986.46 550
9987.40 607
9988.35 582
9989.29 613
9990.23 560
9991.18 524
9992.12 542
9993.07 553
9994.01 588
9994.95 634
9995.90 543
9996.84 555
9997.79 539
9998.73 536
9999.67 548
10000.62 579
10001.56 587
10002.51 586
10003.45 577
10004.40 583
10005.34 568
10006.29 559
10007.23 567
10008.17 543
10009.12 555
10010.06 526
10011.01 549
10011.95 540
10012.90 538
10013.84 544
10014.79 579
10015.73 586
10016.68 546
10017.62 577
10018.57 527
10019.51 565
10020.46 551
10021.40 586
10022.35 587
10023.29 494
10024.24 543
10025.19 562
10026.13 564
10027.08 552
10028.02 571
10028.97 561
10029.91 567
10030.86 571
10031.80 576
10032.75 563
10033.70 558
10034.64 535
10035.59 525
10036.53 521
10037.48 561
10038.43 559
10039.37 548
10040.32 566
10041.26 589
10042.21 557
10043.16 556
10044.10 536
10045.05 541
10046.00 562
10046.94 525
10047.89 497
10048.84 508
10049.78 541
10050.73 545
10051.68 538
10052.62 477
10053.57 522
10054.52 533
10055.46 544
10056.41 541
10057.36 575
10058.30 505
10059.25 551
10060.20 521
10061.15 527
10062.09 497
10063.04 484
10063.99 526
10064.93 536
10065.88 557
10066.83 550
10067.78 528
10068.72 514
10069.67 585
10070.62 548
10071.57 528
10072.51 593
10073.46 573
10074.41 518
10075.36 505
10076.31 476
10077.25 532
10078.20 546
10079.15 534
10080.10 516
10081.05 542
10081.99 578
10082.94 517
10083.89 518
10084.84 518
10085.79 495
10086.74 572
10087.68 550
10088.63 471
10089.58 488
10090.53 553
10091.48 489
10092.43 526
10093.37 525
10094.32 537
10095.27 470
10096.22 504
10097.17 518
10098.12 529
10099.07 565
10100.02 550
10100.97 594
10101.91 511
10102.86 549
10103.81 529
10104.76 472
10105.71 524
10106.66 597
10107.61 492
10108.56 496
10109.51 484
10110.46 529
10111.41 525
10112.36 528
10113.31 499
10114.26 557
10115.21 542
10116.16 538
10117.11 565
10118.06 525
10119.01 518
10119.96 512
10120.91 507
10121.86 535
10122.81 521
10123.76 482
10124.71 492
10125.66 532
10126.61 503
10127.56 558
10128.51 523
10129.46 529
10130.41 522
10131.36 537
10132.31 542
10133.26 522
10134.21 493
10135.16 464
10136.11 477
10137.06 516
10138.01 574
10138.96 585
10139.91 544
10140.86 494
10141.82 469
10142.77 480
10143.72 500
10144.67 500
10145.62 508
10146.57 453
10147.52 500
10148.47 479
10149.42 468
10150.38 496
10151.33 518
10152.28 516
10153.23 515
10154.18 533
10155.13 541
10156.09 471
10157.04 477
10157.99 562
10158.94 525
10159.89 570
10160.84 562
10161.80 509
10162.75 514
10163.70 549
10164.65 537
10165.60 494
10166.56 468
10167.51 526
10168.46 524
10169.41 483
10170.36 515
10171.32 526
10172.27 529
10173.22 549
10174.17 504
10175.13 490
10176.08 588
10177.03 512
10177.98 533
10178.94 549
10179.89 484
10180.84 484
10181.80 471
10182.75 489
10183.70 496
10184.65 532
10185.61 526
10186.56 507
10187.51 515
10188.47 474
10189.42 528
10190.37 517
10191.33 530
10192.28 524
10193.23 520
10194.19 506
10195.14 544
10196.09 542
10197.05 538
10198.00 542
10198.95 615
10199.91 540
10200.86 479
10201.82 483
10202.77 521
10203.72 503
10204.68 487
10205.63 516
10206.58 554
10207.54 534
10208.49 527
10209.45 509
10210.40 528
10211.36 547
10212.31 549
10213.26 541
10214.22 544
10215.17 513
10216.13 531
10217.08 518
10218.04 522
10218.99 535
10219.94 533
10220.90 559
10221.85 533
10222.81 497
10223.76 516
10224.72 522
10225.67 538
10226.63 566
10227.58 518
10228.54 514
10229.49 553
10230.45 504
10231.40 508
10232.36 495
10233.31 530
10234.27 612
10235.22 537
10236.18 511
10237.14 543
10238.09 527
10239.05 494
10240.00 529
10240.96 528
10241.91 544
10242.87 585
10243.82 541
10244.78 474
10245.74 549
10246.69 572
10247.65 542
10248.60 527
10249.56 531
10250.52 519
10251.47 515
10252.43 534
10253.38 500
10254.34 523
10255.30 480
10256.25 479
10257.21 494
10258.17 496
10259.12 477
10260.08 488
10261.04 553
10261.99 492
10262.95 517
10263.91 538
10264.86 556
10265.82 525
10266.78 462
10267.73 467
10268.69 495
10269.65 576
10270.60 506
10271.56 498
10272.52 502
10273.47 505
10274.43 544
10275.39 523
10276.35 539
10277.30 495
10278.26 473
10279.22 498
10280.18 480
10281.13 496
10282.09 511
10283.05 499
10284.01 488
10284.96 501
10285.92 427
10286.88 453
10287.84 477
10288.79 513
10289.75 502
10290.71 525
10291.67 515
10292.63 494
10293.58 507
10294.54 515
10295.50 508
10296.46 477
10297.42 455
10298.38 464
10299.33 479
10300.29 475
10301.25 456
10302.21 437
10303.17 477
10304.13 504
10305.08 475
10306.04 456
10307.00 428
10307.96 496
10308.92 471
10309.88 457
10310.84 524
10311.80 498
10312.75 471
10313.71 489
10314.67 484
10315.63 540
10316.59 485
10317.55 491
10318.51 483
10319.47 450
10320.43 503
10321.39 517
10322.35 510
10323.31 492
10324.27 486
10325.23 547
10326.18 523
10327.14 480
10328.10 508
10329.06 507
10330.02 453
10330.98 489
10331.94 453
10332.90 414
10333.86 500
10334.82 500
10335.78 468
10336.74 448
10337.70 510
10338.66 515
10339.62 476
10340.58 464
10341.54 439
10342.50 475
10343.46 546
10344.43 429
10345.39 431
10346.35 455
10347.31 454
10348.27 471
10349.23 445
10350.19 458
10351.15 476
10352.11 487
10353.07 445
10354.03 435
10354.99 458
10355.95 472
10356.91 475
10357.88 453
10358.84 435
10359.80 464
10360.76 417
10361.72 464
10362.68 498
10363.64 528
10364.60 472
10365.57 435
10366.53 432
10367.49 448
10368.45 483
10369.41 485
10370.37 468
10371.34 433
10372.30 465
10373.26 457
10374.22 464
10375.18 501
10376.14 525
10377.11 463
10378.07 476
10379.03 470
10379.99 515
10380.95 463
10381.92 450
10382.88 466
10383.84 527
10384.80 465
10385.77 484
10386.73 510
10387.69 513
10388.65 410
10389.62 473
10390.58 470
10391.54 499
10392.50 466
10393.47 471
10394.43 458
10395.39 448
10396.35 462
10397.32 465
10398.28 487
10399.24 468
10400.21 446
10401.17 441
10402.13 456
10403.10 493
10404.06 519
10405.02 506
10405.99 481
10406.95 440
10407.91 491
10408.88 462
10409.84 436
10410.80 452
10411.77 492
10412.73 505
10413.69 473
10414.66 461
10415.62 439
10416.58 487
10417.55 453
10418.51 485
10419.48 474
10420.44 453
10421.40 420
10422.37 448
10423.33 446
10424.30 501
10425.26 475
10426.23 485
10427.19 502
10428.15 501
10429.12 494
10430.08 487
10431.05 447
10432.01 439
10432.98 444
10433.94 489
10434.91 515
10435.87 517
10436.83 539
10437.80 441
10438.76 457
10439.73 465
10440.69 516
10441.66 515
10442.62 470
10443.59 480
10444.55 478
10445.52 472
10446.48 525
10447.45 415
10448.41 496
10449.38 470
10450.35 420
10451.31 430
10452.28 472
10453.24 486
10454.21 453
10455.17 443
10456.14 440
10457.10 472
10458.07 460
10459.04 500
10460.00 466
10460.97 522
10461.93 462
10462.90 492
10463.87 471
10464.83 462
10465.80 476
10466.76 451
10467.73 469
10468.70 458
10469.66 487
10470.63 438
10471.59 489
10472.56 456
10473.53 453
10474.49 471
10475.46 440
10476.43 477
10477.39 495
10478.36 491
10479.33 454
10480.29 455
10481.26 445
10482.23 438
10483.19 450
10484.16 423
10485.13 455
10486.09 434
10487.06 465
10488.03 409
10489.00 478
10489.96 495
10490.93 502
10491.90 483
10492.87 494
10493.83 441
10494.80 453
10495.77 439
10496.73 471
10497.70 515
10498.67 455
10499.64 467
10500.61 461
10501.57 448
10502.54 467
10503.51 483
10504.48 494
10505.44 466
10506.41 474
10507.38 498
10508.35 476
10509.32 513
10510.28 548
10511.25 477
10512.22 408
10513.19 466
10514.16 456
10515.13 501
10516.09 506
10517.06 459
10518.03 459
10519.00 472
10519.97 527
10520.94 492
10521.91 487
10522.87 513
10523.84 504
10524.81 418
10525.78 416
10526.75 449
10527.72 408
10528.69 434
10529.66 446
10530.63 416
10531.59 457
10532.56 496
10533.53 439
10534.50 488
10535.47 464
10536.44 481
10537.41 506
10538.38 443
10539.35 443
10540.32 500
10541.29 507
10542.26 576
10543.23 556
10544.20 483
10545.17 454
10546.14 505
10547.11 494
10548.08 487
10549.05 493
10550.02 481
10550.99 461
10551.96 469
10552.93 473
10553.90 489
10554.87 518
10555.84 525
10556.81 518
10557.78 497
10558.75 500
10559.72 473
10560.69 501
10561.66 469
10562.63 513
10563.60 576
10564.57 531
10565.54 492
10566.51 515
10567.48 529
10568.45 551
10569.42 547
10570.40 510
10571.37 465
10572.34 514
10573.31 525
10574.28 535
10575.25 466
10576.22 472
10577.19 465
10578.16 476
10579.14 544
10580.11 504
10581.08 471
10582.05 460
10583.02 459
10583.99 536
10584.96 481
10585.94 462
10586.91 494
10587.88 487
10588.85 497
10589.82 472
10590.79 489
10591.77 508
10592.74 445
10593.71 454
10594.68 453
10595.65 493
10596.63 456
10597.60 522
10598.57 535
10599.54 530
10600.52 447
10601.49 501
10602.46 533
10603.43 477
10604.41 507
10605.38 481
10606.35 456
10607.32 488
10608.30 494
10609.27 500
10610.24 523
10611.21 519
10612.19 491
10613.16 508
10614.13 458
10615.11 460
10616.08 490
10617.05 470
10618.02 490
10619.00 467
10619.97 437
10620.94 461
10621.92 499
10622.89 526
10623.86 480
10624.84 456
10625.81 449
10626.78 473
10627.76 502
10628.73 504
10629.71 452
10630.68 468
10631.65 473
10632.63 468
10633.60 477
10634.57 488
10635.55 498
10636.52 462
10637.50 514
10638.47 520
10639.44 466
10640.42 486
10641.39 489
10642.37 467
10643.34 493
10644.31 501
10645.29 434
10646.26 477
10647.24 443
10648.21 451
10649.19 504
10650.16 501
10651.14 529
10652.11 499
10653.09 506
10654.06 493
10655.04 492
10656.01 524
10656.98 531
10657.96 486
10658.93 512
10659.91 570
10660.88 538
10661.86 440
10662.84 462
10663.81 484
10664.79 476
10665.76 471
10666.74 463
10667.71 479
10668.69 450
10669.66 468
10670.64 467
10671.61 460
10672.59 475
10673.56 482
10674.54 514
10675.52 505
10676.49 512
10677.47 507
10678.44 527
10679.42 520
10680.40 476
10681.37 471
10682.35 420
10683.32 440
10684.30 506
10685.28 508
10686.25 466
10687.23 488
10688.20 500
10689.18 529
10690.16 480
10691.13 443
10692.11 432
10693.09 482
10694.06 497
10695.04 513
10696.02 431
10696.99 442
10697.97 486
10698.95 485
10699.92 452
10700.90 441
10701.88 463
10702.85 487
10703.83 488
10704.81 506
10705.79 455
10706.76 474
10707.74 438
10708.72 449
10709.70 444
10710.67 478
10711.65 468
10712.63 479
10713.60 481
10714.58 452
10715.56 489
10716.54 458
10717.52 474
10718.49 446
10719.47 484
10720.45 488
10721.43 471
10722.40 534
10723.38 477
10724.36 517
10725.34 497
10726.32 499
10727.29 519
10728.27 508
10729.25 469
10730.23 481
10731.21 488
10732.19 444
10733.16 427
10734.14 451
10735.12 480
10736.10 511
10737.08 471
10738.06 482
10739.03 485
10740.01 498
10740.99 481
10741.97 464
10742.95 460
10743.93 463
10744.91 460
10745.89 493
10746.87 526
10747.84 491
10748.82 445
10749.80 460
10750.78 493
10751.76 495
10752.74 504
10753.72 515
10754.70 489
10755.68 476
10756.66 476
10757.64 499
10758.62 523
10759.60 457
10760.58 475
10761.56 514
10762.54 478
10763.52 503
10764.50 479
10765.48 448
10766.45 497
10767.43 466
10768.41 474
10769.39 524
10770.38 504
10771.36 496
10772.34 451
10773.32 499
10774.30 475
10775.28 492
10776.26 464
10777.24 457
10778.22 468
10779.20 467
10780.18 480
10781.16 500
10782.14 466
10783.12 476
10784.10 488
10785.08 475
10786.06 522
10787.04 539
10788.02 567
10789.00 463
10789.99 467
10790.97 595
10791.95 542
10792.93 504
10793.91 486
10794.89 469
10795.87 521
10796.85 533
10797.84 490
10798.82 453
10799.80 480
10800.78 492
10801.76 527
10802.74 521
10803.72 453
10804.71 497
10805.69 458
10806.67 467
10807.65 482
10808.63 492
10809.61 484
10810.60 507
10811.58 552
10812.56 504
10813.54 488
10814.52 511
10815.51 506
10816.49 503
10817.47 550
10818.45 538
10819.44 520
10820.42 549
10821.40 515
10822.38 497
10823.37 478
10824.35 473
10825.33 475
10826.31 459
10827.30 483
10828.28 515
10829.26 474
10830.24 486
10831.23 503
10832.21 527
10833.19 512
10834.18 471
10835.16 452
10836.14 461
10837.13 518
10838.11 539
10839.09 495
10840.07 485
10841.06 487
10842.04 479
10843.02 492
10844.01 541
10844.99 544
10845.98 507
10846.96 426
10847.94 461
10848.93 493
10849.91 509
10850.89 556
10851.88 503
10852.86 494
10853.84 511
10854.83 536
10855.81 532
10856.80 514
10857.78 486
10858.77 563
10859.75 511
10860.73 511
10861.72 524
10862.70 573
10863.69 553
10864.67 512
10865.66 535
10866.64 565
10867.62 539
10868.61 584
10869.59 505
10870.58 502
10871.56 508
10872.55 613
10873.53 557
10874.52 542
10875.50 513
10876.49 514
10877.47 546
10878.46 553
10879.44 536
10880.43 530
10881.41 519
10882.40 601
10883.38 540
10884.37 547
10885.35 585
10886.34 554
10887.32 529
10888.31 524
10889.29 545
10890.28 531
10891.27 554
10892.25 558
10893.24 492
10894.22 458
10895.21 557
10896.19 591
10897.18 623
10898.17 545
10899.15 488
10900.14 500
10901.12 475
10902.11 555
10903.10 578
10904.08 586
10905.07 564
10906.05 499
10907.04 553
10908.03 583
10909.01 541
10910.00 502
10910.99 564
10911.97 666
10912.96 568
10913.95 520
10914.93 541
10915.92 565
10916.91 527
10917.89 529
10918.88 550
10919.87 600
10920.85 585
10921.84 545
10922.83 612
10923.81 553
10924.80 583
10925.79 556
10926.78 607
10927.76 601
10928.75 552
10929.74 550
10930.73 571
10931.71 547
10932.70 579
10933.69 575
10934.68 626
10935.66 618
10936.65 604
10937.64 564
10938.63 573
10939.61 562
10940.60 604
10941.59 621
10942.58 606
10943.57 625
10944.55 609
10945.54 596
10946.53 598
10947.52 661
10948.51 640
10949.49 651
10950.48 636
10951.47 585
10952.46 661
10953.45 593
10954.44 673
10955.42 662
10956.41 643
10957.40 633
10958.39 661
10959.38 713
10960.37 663
10961.36 609
10962.34 593
10963.33 554
10964.32 608
10965.31 657
10966.30 590
10967.29 618
10968.28 661
10969.27 635
10970.26 606
10971.25 655
10972.24 614
10973.22 629
10974.21 669
10975.20 651
10976.19 586
10977.18 622
10978.17 665
10979.16 676
10980.15 606
10981.14 625
10982.13 609
10983.12 595
10984.11 608
10985.10 611
10986.09 600
10987.08 575
10988.07 597
10989.06 579
10990.05 630
10991.04 617
10992.03 650
10993.02 643
10994.01 636
10995.00 633
10995.99 673
10996.98 644
10997.97 673
10998.96 670
10999.95 636
11000.94 645
11001.93 706
11002.92 738
11003.92 694
11004.91 753
11005.90 729
11006.89 752
11007.88 713
11008.87 727
11009.86 662
11010.85 729
11011.84 719
11012.83 712
11013.82 674
11014.82 611
11015.81 635
11016.80 621
11017.79 636
11018.78 592
11019.77 656
11020.76 660
11021.76 612
11022.75 657
11023.74 616
11024.73 571
11025.72 602
11026.71 685
11027.70 628
11028.70 663
11029.69 621
11030.68 623
11031.67 584
11032.66 610
11033.66 622
11034.65 594
11035.64 596
11036.63 550
11037.62 604
11038.62 650
11039.61 646
11040.60 625
11041.59 578
11042.59 629
11043.58 566
11044.57 625
11045.56 558
11046.56 602
11047.55 608
11048.54 633
11049.53 646
11050.53 661
11051.52 604
11052.51 613
11053.51 576
11054.50 545
11055.49 554
11056.49 585
11057.48 607
11058.47 586
11059.46 628
11060.46 561
11061.45 610
11062.44 637
11063.44 581
11064.43 556
11065.42 545
11066.42 621
11067.41 662
11068.41 591
11069.40 542
11070.39 530
11071.39 573
11072.38 665
11073.37 572
11074.37 596
11075.36 584
11076.36 582
11077.35 648
11078.34 567
11079.34 533
11080.33 576
11081.33 558
11082.32 560
11083.31 533
11084.31 557
11085.30 613
11086.30 585
11087.29 577
11088.29 541
11089.28 571
11090.28 560
11091.27 555
11092.27 566
11093.26 543
11094.25 556
11095.25 535
11096.24 504
11097.24 520
11098.23 590
11099.23 541
11100.22 576
11101.22 517
11102.21 485
11103.21 569
11104.20 562
11105.20 558
11106.20 527
11107.19 497
11108.19 545
11109.18 562
11110.18 506
11111.17 522
11112.17 546
11113.16 543
11114.16 497
11115.15 533
11116.15 536
11117.15 592
11118.14 574
11119.14 576
11120.13 526
11121.13 544
11122.13 511
11123.12 530
11124.12 527
11125.11 484
11126.11 514
11127.11 538
11128.10 509
11129.10 558
11130.10 541
11131.09 500
11132.09 446
11133.09 504
11134.08 535
11135.08 511
11136.07 533
11137.07 560
11138.07 519
11139.07 530
11140.06 547
11141.06 537
11142.06 547
11143.05 497
11144.05 542
11145.05 579
11146.04 505
11147.04 545
11148.04 586
11149.04 597
11150.03 623
11151.03 643
11152.03 590
11153.02 504
11154.02 514
11155.02 499
11156.02 556
11157.01 618
11158.01 557
11159.01 523
11160.01 475
11161.01 550
11162.00 514
11163.00 526
11164.00 575
11165.00 519
11165.99 483
11166.99 552
11167.99 511
11168.99 542
11169.99 526
11170.99 551
11171.98 491
11172.98 512
11173.98 563
11174.98 550
11175.98 518
11176.98 500
11177.97 492
11178.97 544
11179.97 514
11180.97 559
11181.97 556
11182.97 562
11183.97 512
11184.96 530
11185.96 540
11186.96 546
11187.96 521
11188.96 494
11189.96 538
11190.96 475
11191.96 458
11192.96 498
11193.96 546
11194.96 492
11195.96 505
11196.95 524
11197.95 527
11198.95 527
11199.95 508
11200.95 522
11201.95 543
11202.95 536
11203.95 541
11204.95 496
11205.95 478
11206.95 508
11207.95 517
11208.95 519
11209.95 490
11210.95 527
11211.95 478
11212.95 509
11213.95 552
11214.95 526
11215.95 489
11216.95 458
11217.95 500
11218.95 576
11219.95 531
11220.95 565
11221.95 515
11222.95 489
11223.95 492
11224.95 472
11225.96 503
11226.96 562
11227.96 527
11228.96 517
11229.96 475
11230.96 486
11231.96 517
11232.96 557
11233.96 531
11234.96 532
11235.96 529
11236.97 495
11237.97 508
11238.97 503
11239.97 551
11240.97 510
11241.97 491
11242.97 523
11243.98 523
11244.98 497
11245.98 500
11246.98 520
11247.98 511
11248.98 527
11249.98 551
11250.99 531
11251.99 520
11252.99 511
11253.99 523
11254.99 542
11256.00 520
11257.00 526
11258.00 506
11259.00 494
11260.00 495
11261.01 531
11262.01 498
11263.01 554
11264.01 528
11265.02 494
11266.02 543
11267.02 522
11268.02 513
11269.03 482
11270.03 504
11271.03 506
11272.03 488
11273.04 507
11274.04 542
11275.04 520
11276.05 536
11277.05 585
11278.05 553
11279.05 482
11280.06 502
11281.06 462
11282.06 514
11283.07 495
11284.07 519
11285.07 588
11286.08 530
11287.08 525
11288.08 511
11289.09 459
11290.09 447
11291.09 527
11292.10 532
11293.10 529
11294.11 545
11295.11 476
11296.11 499
11297.12 544
11298.12 552
11299.13 495
11300.13 524
11301.13 551
11302.14 574
11303.14 557
11304.15 544
11305.15 497
11306.15 518
11307.16 480
11308.16 488
11309.17 498
11310.17 483
11311.18 517
11312.18 525
11313.18 576
11314.19 505
11315.19 520
11316.20 488
11317.20 530
11318.21 516
11319.21 478
11320.22 537
11321.22 586
11322.23 560
11323.23 505
11324.24 561
11325.24 563
11326.25 560
11327.25 507
11328.26 511
11329.26 546
11330.27 538
11331.27 546
11332.28 545
11333.29 583
11334.29 609
11335.30 500
11336.30 531
11337.31 533
11338.31 496
11339.32 530
11340.33 525
11341.33 554
11342.34 551
11343.34 574
11344.35 583
11345.35 614
11346.36 611
11347.37 609
11348.37 634
11349.38 581
11350.39 623
11351.39 601
11352.40 593
11353.40 543
11354.41 549
11355.42 555
11356.42 559
11357.43 606
11358.44 547
11359.44 562
11360.45 592
11361.46 547
11362.46 514
11363.47 543
11364.48 564
11365.48 568
11366.49 599
11367.50 516
11368.50 554
11369.51 563
11370.52 637
11371.53 578
11372.53 529
11373.54 570
11374.55 506
11375.56 579
11376.56 594
11377.57 570
11378.58 556
11379.59 540
11380.59 557
11381.60 539
11382.61 540
11383.62 574
11384.62 547
11385.63 525
11386.64 573
11387.65 536
11388.65 584
11389.66 593
11390.67 586
11391.68 586
11392.69 523
11393.69 574
11394.70 550
11395.71 539
11396.72 587
11397.73 571
11398.74 569
11399.74 564
11400.75 548
11401.76 532
11402.77 550
11403.78 553
11404.79 527
11405.80 540
11406.80 551
11407.81 581
11408.82 602
11409.83 657
11410.84 620
11411.85 540
11412.86 559
11413.87 590
11414.88 567
11415.89 601
11416.89 576
11417.90 675
11418.91 653
11419.92 682
11420.93 605
11421.94 579
11422.95 578
11423.96 586
11424.97 594
11425.98 621
11426.99 635
11428.00 659
11429.01 646
11430.02 610
11431.03 636
11432.04 681
11433.05 612
11434.06 628
11435.07 645
11436.08 654
11437.09 606
11438.10 566
11439.11 573
11440.12 602
11441.13 645
11442.14 678
11443.15 603
11444.16 599
11445.17 646
11446.18 643
11447.19 623
11448.20 646
11449.21 637
11450.22 639
11451.23 669
11452.24 692
11453.25 714
11454.27 693
11455.28 643
11456.29 595
11457.30 647
11458.31 647
11459.32 669
11460.33 636
11461.34 621
11462.35 663
11463.36 698
11464.38 727
11465.39 764
11466.40 714
11467.41 693
11468.42 685
11469.43 716
11470.44 739
11471.46 705
11472.47 726
11473.48 719
11474.49 682
11475.50 695
11476.52 707
11477.53 749
11478.54 746
11479.55 687
11480.56 717
11481.57 741
11482.59 718
11483.60 711
11484.61 693
11485.62 669
11486.64 730
11487.65 687
11488.66 688
11489.67 745
11490.69 820
11491.70 767
11492.71 683
11493.72 710
11494.74 699
11495.75 744
11496.76 714
11497.77 712
11498.79 727
11499.80 710
11500.81 726
11501.83 735
11502.84 713
11503.85 719
11504.86 774
11505.88 764
11506.89 751
11507.90 721
11508.92 799
11509.93 768
11510.94 728
11511.96 713
11512.97 710
11513.98 719
11515.00 776
11516.01 757
11517.02 776
11518.04 778
11519.05 764
11520.07 797
11521.08 825
11522.09 797
11523.11 793
11524.12 767
11525.13 838
11526.15 828
11527.16 827
11528.18 832
11529.19 806
11530.21 801
11531.22 860
11532.23 855
11533.25 777
11534.26 806
11535.28 813
11536.29 780
11537.31 839
11538.32 793
11539.34 869
11540.35 839
11541.36 829
11542.38 908
11543.39 892
11544.41 817
11545.42 931
11546.44 885
11547.45 837
11548.47 832
11549.48 883
11550.50 995
11551.51 931
11552.53 845
11553.54 920
11554.56 843
11555.57 925
11556.59 954
11557.61 954
11558.62 875
11559.64 900
11560.65 898
11561.67 953
11562.68 952
11563.70 1010
11564.71 1006
11565.73 1020
11566.75 1041
11567.76 1017
11568.78 1059
11569.79 1011
11570.81 1001
11571.83 953
11572.84 927
11573.86 966
11574.87 992
11575.89 1081
11576.91 1018
11577.92 1107
11578.94 1063
11579.96 1041
11580.97 1011
11581.99 1060
11583.00 1135
11584.02 1162
11585.04 1211
11586.05 1212
11587.07 1181
11588.09 1157
11589.10 1146
11590.12 1219
11591.14 1272
11592.16 1293
11593.17 1321
11594.19 1339
11595.21 1343
11596.22 1378
11597.24 1360
11598.26 1285
11599.28 1312
11600.29 1349
11601.31 1430
11602.33 1522
11603.34 1547
11604.36 1586
11605.38 1708
11606.40 1921
11607.41 1956
11608.43 2017
11609.45 2257
11610.47 2327
11611.49 2300
11612.50 2196
11613.52 2197
11614.54 2076
11615.56 1973
11616.58 1785
11617.59 1672
11618.61 1561
11619.63 1550
11620.65 1418
11621.67 1425
11622.68 1264
11623.70 1294
11624.72 1279
11625.74 1224
11626.76 1157
11627.78 1252
11628.79 1283
11629.81 1198
11630.83 1214
11631.85 1172
11632.87 1231
11633.89 1177
11634.91 1157
11635.93 1200
11636.94 1137
11637.96 1223
11638.98 1205
11640.00 1233
11641.02 1166
11642.04 1156
11643.06 1159
11644.08 1158
11645.10 1098
11646.12 1161
11647.14 1244
11648.16 1196
11649.17 1151
11650.19 1141
11651.21 1114
11652.23 1097
11653.25 1182
11654.27 1095
11655.29 1121
11656.31 1035
11657.33 956
11658.35 921
11659.37 936
11660.39 1065
11661.41 1042
11662.43 1019
11663.45 1001
11664.47 1035
11665.49 982
11666.51 962
11667.53 965
11668.55 963
11669.57 923
11670.59 958
11671.61 974
11672.63 1004
11673.65 996
11674.67 987
11675.70 986
11676.72 995
11677.74 1042
11678.76 1055
11679.78 1032
11680.80 1052
11681.82 1067
11682.84 1084
11683.86 1127
11684.88 1005
11685.90 1015
11686.92 1108
11687.95 1079
11688.97 1045
11689.99 1090
11691.01 1134
11692.03 1102
11693.05 1058
11694.07 1035
11695.10 1067
11696.12 1098
11697.14 1044
11698.16 1065
11699.18 1023
11700.20 1023
11701.22 1045
11702.25 972
11703.27 1037
11704.29 1038
11705.31 1011
11706.33 1034
11707.36 1074
11708.38 932
11709.40 968
11710.42 982
11711.44 1006
11712.47 967
11713.49 931
11714.51 965
11715.53 989
11716.56 927
11717.58 992
11718.60 983
11719.62 910
11720.65 953
11721.67 944
11722.69 962
11723.71 987
11724.74 951
11725.76 967
11726.78 897
11727.80 909
11728.83 914
11729.85 939
11730.87 934
11731.90 893
11732.92 858
11733.94 868
11734.97 853
11735.99 868
11737.01 845
11738.04 814
11739.06 895
11740.08 809
11741.11 813
11742.13 774
11743.15 808
11744.18 828
11745.20 840
11746.22 754
11747.25 845
11748.27 824
11749.30 861
11750.32 849
11751.34 804
11752.37 794
11753.39 842
11754.42 813
11755.44 798
11756.46 836
11757.49 785
11758.51 740
11759.54 778
11760.56 768
11761.58 828
11762.61 812
11763.63 761
11764.66 755
11765.68 754
11766.71 785
11767.73 787
11768.76 734
11769.78 733
11770.81 736
11771.83 766
11772.86 687
11773.88 711
11774.91 726
11775.93 678
11776.96 754
11777.98 743
11779.01 712
11780.03 743
11781.06 730
11782.08 742
11783.11 723
11784.13 766
11785.16 706
11786.18 737
11787.21 727
11788.23 763
11789.26 727
11790.28 741
11791.31 675
11792.34 715
11793.36 661
11794.39 727
11795.41 695
11796.44 644
11797.47 669
11798.49 653
11799.52 645
11800.54 643
11801.57 692
11802.60 659
11803.62 659
11804.65 657
11805.67 662
11806.70 651
11807.73 685
11808.75 654
11809.78 710
11810.81 725
11811.83 669
11812.86 659
11813.89 658
11814.91 653
11815.94 672
11816.97 641
11817.99 643
11819.02 592
11820.05 612
11821.07 607
11822.10 636
11823.13 674
11824.16 554
11825.18 553
11826.21 542
11827.24 597
11828.26 612
11829.29 645
11830.32 615
11831.35 655
11832.37 627
11833.40 573
11834.43 590
11835.46 609
11836.48 671
11837.51 620
11838.54 613
11839.57 635
11840.59 677
11841.62 601
11842.65 606
11843.68 587
11844.71 581
11845.73 613
11846.76 639
11847.79 585
11848.82 575
11849.85 572
11850.88 552
11851.90 577
11852.93 597
11853.96 611
11854.99 588
11856.02 583
11857.05 590
11858.07 561
11859.10 595
11860.13 592
11861.16 581
11862.19 620
11863.22 581
11864.25 585
11865.28 588
11866.30 622
11867.33 604
11868.36 633
11869.39 562
11870.42 635
11871.45 609
11872.48 578
11873.51 598
11874.54 580
11875.57 581
11876.60 521
11877.63 547
11878.65 590
11879.68 564
11880.71 530
11881.74 560
11882.77 587
11883.80 550
11884.83 556
11885.86 539
11886.89 579
11887.92 597
11888.95 574
11889.98 548
11891.01 536
11892.04 539
11893.07 595
11894.10 540
11895.13 565
11896.16 561
11897.19 562
11898.22 533
11899.25 571
11900.28 567
11901.31 599
11902.34 558
11903.38 579
11904.41 584
11905.44 570
11906.47 577
11907.50 623
11908.53 562
11909.56 561
11910.59 586
11911.62 622
11912.65 616
11913.68 587
11914.71 585
11915.75 579
11916.78 594
11917.81 574
11918.84 548
11919.87 590
11920.90 586
11921.93 567
11922.96 572
11924.00 540
11925.03 602
11926.06 627
11927.09 615
11928.12 605
11929.15 578
11930.18 590
11931.22 537
11932.25 558
11933.28 572
11934.31 626
11935.34 626
11936.38 613
11937.41 584
11938.44 579
11939.47 611
11940.50 589
11941.54 596
11942.57 632
11943.60 621
11944.63 604
11945.67 603
11946.70 578
11947.73 546
11948.76 554
11949.80 585
11950.83 589
11951.86 554
11952.89 558
11953.93 588
11954.96 569
11955.99 534
11957.02 545
11958.06 534
11959.09 508
11960.12 520
11961.16 582
11962.19 550
11963.22 562
11964.26 531
11965.29 542
11966.32 541
11967.36 587
11968.39 574
11969.42 534
11970.46 568
11971.49 582
11972.52 559
11973.56 540
11974.59 591
11975.62 547
11976.66 533
11977.69 558
11978.73 543
11979.76 537
11980.79 586
11981.83 596
11982.86 572
11983.89 590
11984.93 529
11985.96 575
11987.00 525
11988.03 519
11989.07 533
11990.10 516
11991.13 528
11992.17 524
11993.20 522
11994.24 512
11995.27 564
11996.31 601
11997.34 504
11998.38 503
11999.41 527
12000.45 546
12001.48 550
12002.51 519
12003.55 524
12004.58 524
12005.62 560
12006.65 530
12007.69 576
12008.72 569
12009.76 521
12010.80 519
12011.83 520
12012.87 533
12013.90 581
12014.94 532
12015.97 546
12017.01 562
12018.04 533
12019.08 562
12020.11 609
12021.15 566
12022.19 527
12023.22 558
12024.26 584
12025.29 583
12026.33 534
12027.36 561
12028.40 581
12029.44 548
12030.47 607
12031.51 609
12032.54 562
12033.58 601
12034.62 557
12035.65 534
12036.69 536
12037.73 622
12038.76 538
12039.80 483
12040.84 543
12041.87 607
12042.91 563
12043.94 568
12044.98 534
12046.02 527
12047.06 554
12048.09 544
12049.13 561
12050.17 556
12051.20 567
12052.24 563
12053.28 563
12054.31 482
12055.35 508
12056.39 530
12057.43 523
12058.46 535
12059.50 573
12060.54 543
12061.57 495
12062.61 492
12063.65 548
12064.69 545
12065.72 608
12066.76 539
12067.80 490
12068.84 498
12069.88 524
12070.91 516
12071.95 523
12072.99 546
12074.03 606
12075.06 572
12076.10 592
12077.14 576
12078.18 542
12079.22 596
12080.26 481
12081.29 519
12082.33 496
12083.37 508
12084.41 524
12085.45 498
12086.49 489
12087.52 513
12088.56 479
12089.60 527
12090.64 551
12091.68 541
12092.72 542
12093.76 537
12094.79 509
12095.83 560
12096.87 535
12097.91 573
12098.95 515
12099.99 542
12101.03 531
12102.07 511
12103.11 494
12104.15 537
12105.19 521
12106.22 495
12107.26 557
12108.30 526
12109.34 524
12110.38 552
12111.42 525
12112.46 485
12113.50 491
12114.54 547
12115.58 578
12116.62 521
12117.66 550
12118.70 505
12119.74 532
12120.78 487
12121.82 471
12122.86 514
12123.90 505
12124.94 479
12125.98 507
12127.02 481
12128.06 494
12129.10 518
12130.14 505
12131.18 525
12132.22 532
12133.26 490
12134.30 481
12135.34 454
12136.38 524
12137.42 507
12138.47 512
12139.51 557
12140.55 497
12141.59 473
12142.63 460
12143.67 453
12144.71 520
12145.75 598
12146.79 544
12147.83 522
12148.87 517
12149.92 468
12150.96 495
12152.00 500
12153.04 506
12154.08 515
12155.12 489
12156.16 464
12157.21 484
12158.25 458
12159.29 459
12160.33 508
12161.37 560
12162.41 493
12163.46 513
12164.50 523
12165.54 525
12166.58 516
12167.62 535
12168.67 466
12169.71 493
12170.75 501
12171.79 543
12172.83 530
12173.88 511
12174.92 515
12175.96 550
12177.00 510
12178.05 495
12179.09 493
12180.13 467
12181.17 496
12182.22 478
12183.26 485
12184.30 529
12185.34 528
12186.39 419
12187.43 435
12188.47 501
12189.51 473
12190.56 478
12191.60 493
12192.64 512
12193.69 506
12194.73 488
12195.77 476
12196.82 485
12197.86 498
12198.90 479
12199.95 486
12200.99 496
12202.03 490
12203.08 515
12204.12 491
12205.16 491
12206.21 460
12207.25 503
12208.29 539
12209.34 475
12210.38 495
12211.43 453
12212.47 477
12213.51 520
12214.56 527
12215.60 474
12216.65 492
12217.69 484
12218.73 482
12219.78 554
12220.82 488
12221.87 471
12222.91 484
12223.96 477
12225.00 451
12226.04 453
12227.09 425
12228.13 470
12229.18 470
12230.22 538
12231.27 490
12232.31 475
12233.36 524
12234.40 452
12235.45 470
12236.49 498
12237.54 515
12238.58 502
12239.63 532
12240.67 512
12241.72 495
12242.76 495
12243.81 458
12244.85 529
12245.90 486
12246.94 443
12247.99 539
12249.03 488
12250.08 504
12251.12 528
12252.17 481
12253.22 441
12254.26 499
12255.31 435
12256.35 492
12257.40 491
12258.44 456
12259.49 513
12260.54 452
12261.58 438
12262.63 439
12263.67 458
12264.72 448
12265.77 434
12266.81 465
12267.86 447
12268.91 455
12269.95 460
12271.00 503
12272.04 476
12273.09 485
12274.14 486
12275.18 476
12276.23 477
12277.28 448
12278.32 444
12279.37 480
12280.42 461
12281.46 463
12282.51 459
12283.56 465
12284.61 487
12285.65 461
12286.70 489
12287.75 473
12288.79 450
12289.84 487
12290.89 484
12291.94 446
12292.98 477
12294.03 428
12295.08 433
12296.13 446
12297.17 448
12298.22 456
12299.27 505
12300.32 451
12301.36 440
12302.41 438
12303.46 412
12304.51 443
12305.55 496
12306.60 484
12307.65 471
12308.70 519
12309.75 443
12310.79 434
12311.84 431
12312.89 412
12313.94 427
12314.99 467
12316.04 428
12317.08 447
12318.13 458
12319.18 501
12320.23 466
12321.28 423
12322.33 459
12323.37 401
12324.42 406
12325.47 456
12326.52 464
12327.57 415
12328.62 491
12329.67 460
12330.72 428
12331.77 455
12332.81 501
12333.86 477
12334.91 408
12335.96 407
12337.01 465
12338.06 444
12339.11 453
12340.16 404
12341.21 427
12342.26 432
12343.31 462
12344.36 452
12345.41 425
12346.46 387
12347.51 398
12348.56 449
12349.61 414
12350.65 412
12351.70 438
12352.75 426
12353.80 408
12354.85 421
12355.90 433
12356.95 400
12358.00 430
12359.05 396
12360.11 435
12361.16 420
12362.21 390
12363.26 395
12364.31 398
12365.36 431
12366.41 446
12367.46 467
12368.51 431
12369.56 439
12370.61 447
12371.66 461
12372.71 452
12373.76 421
12374.81 446
12375.86 452
12376.91 462
12377.97 449
12379.02 423
12380.07 444
12381.12 431
12382.17 426
12383.22 395
12384.27 392
12385.32 441
12386.37 440
12387.43 444
12388.48 425
12389.53 410
12390.58 453
12391.63 463
12392.68 444
12393.74 443
12394.79 475
12395.84 425
12396.89 417
12397.94 461
12398.99 421
12400.05 422
12401.10 433
12402.15 416
12403.20 434
12404.25 411
12405.31 490
12406.36 418
12407.41 443
12408.46 459
12409.51 409
12410.57 401
12411.62 432
12412.67 432
12413.72 405
12414.78 393
12415.83 435
12416.88 432
12417.93 395
12418.99 418
12420.04 408
12421.09 459
12422.15 475
12423.20 420
12424.25 429
12425.30 417
12426.36 436
12427.41 393
12428.46 363
12429.52 393
12430.57 443
12431.62 395
12432.68 433
12433.73 390
12434.78 396
12435.84 432
12436.89 424
12437.94 391
12439.00 398
12440.05 383
12441.10 384
12442.16 405
12443.21 444
12444.27 408
12445.32 411
12446.37 454
12447.43 446
12448.48 443
12449.54 438
12450.59 439
12451.64 406
12452.70 406
12453.75 429
12454.81 451
12455.86 434
12456.91 401
12457.97 387
12459.02 405
12460.08 402
12461.13 387
12462.19 379
12463.24 404
12464.30 440
12465.35 495
12466.41 453
12467.46 395
12468.52 436
12469.57 424
12470.63 389
12471.68 403
12472.73 422
12473.79 393
12474.85 413
12475.90 419
12476.96 376
12478.01 384
12479.07 426
12480.12 446
12481.18 423
12482.23 409
12483.29 405
12484.34 444
12485.40 436
12486.45 441
12487.51 412
12488.57 393
12489.62 417
12490.68 407
12491.73 395
12492.79 414
12493.84 460
12494.90 430
12495.96 439
12497.01 420
12498.07 436
12499.12 429
12500.18 409
12501.24 403
12502.29 432
12503.35 452
12504.41 468
12505.46 447
12506.52 452
12507.57 459
12508.63 434
12509.69 429
12510.74 456
12511.80 397
12512.86 414
12513.91 433
12514.97 466
12516.03 408
12517.08 413
12518.14 442
12519.20 395
12520.26 425
12521.31 423
12522.37 415
12523.43 425
12524.48 411
12525.54 437
12526.60 410
12527.66 428
12528.71 404
12529.77 443
12530.83 430
12531.89 397
12532.94 462
12534.00 447
12535.06 439
12536.12 462
12537.17 401
12538.23 398
12539.29 450
12540.35 397
12541.41 403
12542.46 440
12543.52 416
12544.58 368
12545.64 385
12546.70 390
12547.75 386
12548.81 373
12549.87 374
12550.93 413
12551.99 426
12553.05 364
12554.10 390
12555.16 423
12556.22 409
12557.28 371
12558.34 373
12559.40 371
12560.46 388
12561.51 399
12562.57 397
12563.63 402
12564.69 377
12565.75 405
12566.81 488
12567.87 480
12568.93 434
12569.99 400
12571.04 375
12572.10 379
12573.16 375
12574.22 434
12575.28 401
12576.34 392
12577.40 418
12578.46 447
12579.52 408
12580.58 415
12581.64 422
12582.70 403
12583.76 429
12584.82 437
12585.88 456
12586.94 506
12588.00 426
12589.06 387
12590.12 428
12591.18 430
12592.24 419
12593.30 411
12594.36 421
12595.42 431
12596.48 426
12597.54 436
12598.60 479
12599.66 435
12600.72 407
12601.78 432
12602.84 389
12603.90 396
12604.96 381
12606.02 404
12607.08 452
12608.14 499
12609.20 420
12610.27 422
12611.33 395
12612.39 390
12613.45 445
12614.51 398
12615.57 398
12616.63 455
12617.69 444
12618.75 434
12619.81 424
12620.88 403
12621.94 385
12623.00 406
12624.06 397
12625.12 386
12626.18 447
12627.24 426
12628.31 403
12629.37 454
12630.43 450
12631.49 392
12632.55 405
12633.61 421
12634.68 372
12635.74 462
12636.80 424
12637.86 409
12638.92 419
12639.99 407
12641.05 371
12642.11 371
12643.17 404
12644.23 423
12645.30 404
12646.36 384
12647.42 384
12648.48 398
12649.55 401
12650.61 430
12651.67 396
12652.73 417
12653.80 410
12654.86 383
12655.92 389
12656.99 384
12658.05 367
12659.11 404
12660.17 391
12661.24 380
12662.30 380
12663.36 390
12664.43 419
12665.49 395
12666.55 373
12667.62 395
12668.68 411
12669.74 370
12670.81 385
12671.87 397
12672.93 424
12674.00 335
12675.06 338
12676.12 383
12677.19 389
12678.25 371
12679.31 346
12680.38 335
12681.44 351
12682.51 425
12683.57 391
12684.63 403
12685.70 389
12686.76 434
12687.83 416
12688.89 442
12689.95 414
12691.02 352
12692.08 370
12693.15 396
12694.21 434
12695.28 422
12696.34 432
12697.40 381
12698.47 378
12699.53 388
12700.60 407
12701.66 400
12702.73 390
12703.79 370
12704.86 394
12705.92 330
12706.99 371
12708.05 373
12709.12 408
12710.18 367
12711.25 375
12712.31 374
12713.38 379
12714.44 390
12715.51 383
12716.57 349
12717.64 400
12718.70 411
12719.77 430
12720.83 372
12721.90 395
12722.97 411
12724.03 399
12725.10 395
12726.16 438
12727.23 403
12728.29 452
12729.36 439
12730.43 396
12731.49 386
12732.56 367
12733.62 391
12734.69 366
12735.76 393
12736.82 383
12737.89 358
12738.95 359
12740.02 372
12741.09 379
12742.15 380
12743.22 352
12744.29 366
12745.35 378
12746.42 346
12747.49 362
12748.55 381
12749.62 390
12750.69 379
12751.75 367
12752.82 378
12753.89 363
12754.95 328
12756.02 343
12757.09 390
12758.15 383
12759.22 413
12760.29 378
12761.36 380
12762.42 371
12763.49 357
12764.56 359
12765.62 406
12766.69 371
12767.76 356
12768.83 345
12769.89 380
12770.96 428
12772.03 385
12773.10 362
12774.17 378
12775.23 351
12776.30 371
12777.37 378
12778.44 345
12779.50 358
12780.57 372
12781.64 343
12782.71 358
12783.78 413
12784.84 402
12785.91 343
12786.98 382
12788.05 337
12789.12 358
12790.19 378
12791.25 381
12792.32 359
12793.39 373
12794.46 341
12795.53 338
12796.60 345
12797.67 342
12798.73 383
12799.80 381
12800.87 365
12801.94 392
12803.01 343
12804.08 334
12805.15 363
12806.22 365
12807.29 325
12808.36 365
12809.42 444
12810.49 376
12811.56 358
12812.63 375
12813.70 351
12814.77 411
12815.84 362
12816.91 364
12817.98 381
12819.05 382
12820.12 378
12821.19 367
12822.26 385
12823.33 353
12824.40 346
12825.47 368
12826.54 354
12827.61 362
12828.68 351
12829.75 356
12830.82 358
12831.89 293
12832.96 351
12834.03 415
12835.10 373
12836.17 374
12837.24 370
12838.31 439
12839.38 418
12840.45 361
12841.52 381
12842.59 395
12843.66 399
12844.73 373
12845.80 383
12846.87 380
12847.95 375
12849.02 370
12850.09 410
12851.16 414
12852.23 323
12853.30 349
12854.37 320
12855.44 336
12856.51 360
12857.58 373
12858.66 368
12859.73 359
12860.80 320
12861.87 362
12862.94 372
12864.01 374
12865.08 396
12866.16 376
12867.23 369
12868.30 343
12869.37 303
12870.44 351
12871.51 286
12872.59 288
12873.66 342
12874.73 341
12875.80 369
12876.87 382
12877.95 355
12879.02 384
12880.09 343
12881.16 334
12882.23 315
12883.31 301
12884.38 338
12885.45 361
12886.52 371
12887.60 419
12888.67 355
12889.74 322
12890.81 340
12891.89 348
12892.96 387
12894.03 331
12895.11 307
12896.18 342
12897.25 343
12898.32 357
12899.40 358
12900.47 284
12901.54 333
12902.62 350
12903.69 319
12904.76 355
12905.84 412
12906.91 327
12907.98 322
12909.06 316
12910.13 320
12911.20 373
12912.28 336
12913.35 354
12914.42 338
12915.50 295
12916.57 294
12917.64 293
12918.72 313
12919.79 345
12920.87 350
12921.94 345
12923.01 323
12924.09 343
12925.16 375
12926.24 349
12927.31 316
12928.38 365
12929.46 331
12930.53 343
12931.61 342
12932.68 321
12933.76 291
12934.83 309
12935.90 347
12936.98 334
12938.05 355
12939.13 361
12940.20 414
12941.28 365
12942.35 366
12943.43 357
12944.50 315
12945.58 328
12946.65 367
12947.73 371
12948.80 366
12949.88 305
12950.95 309
12952.03 309
12953.10 341
12954.18 355
12955.25 403
12956.33 404
12957.40 365
12958.48 353
12959.55 317
12960.63 356
12961.70 312
12962.78 356
12963.86 347
12964.93 362
12966.01 328
12967.08 311
12968.16 355
12969.24 337
12970.31 353
12971.39 333
12972.46 323
12973.54 325
12974.62 319
12975.69 321
12976.77 368
12977.84 352
12978.92 330
12980.00 355
12981.07 309
12982.15 318
12983.23 326
12984.30 367
12985.38 418
12986.46 346
12987.53 359
12988.61 324
12989.69 324
12990.76 322
12991.84 358
12992.92 341
12993.99 333
12995.07 375
12996.15 352
12997.22 330
12998.30 363
12999.38 326
13000.45 335
13001.53 348
13002.61 304
13003.69 300
13004.76 324
13005.84 402
13006.92 350
13008.00 304
13009.07 327
13010.15 380
13011.23 381
13012.31 371
13013.38 377
13014.46 342
13015.54 390
13016.62 355
13017.70 325
13018.77 337
13019.85 325
13020.93 359
13022.01 324
13023.09 275
13024.16 315
13025.24 320
13026.32 294
13027.40 353
13028.48 320
13029.56 357
13030.63 318
13031.71 321
13032.79 358
13033.87 340
13034.95 360
13036.03 312
13037.11 325
13038.18 311
13039.26 318
13040.34 373
13041.42 324
13042.50 331
13043.58 307
13044.66 311
13045.74 325
13046.82 313
13047.89 301
13048.97 323
13050.05 316
13051.13 348
13052.21 333
13053.29 324
13054.37 318
13055.45 386
13056.53 373
13057.61 318
13058.69 353
13059.77 341
13060.85 337
13061.93 340
13063.01 352
13064.09 356
13065.17 352
13066.25 330
13067.33 333
13068.41 324
13069.49 290
13070.57 301
13071.65 338
13072.73 338
13073.81 363
13074.89 354
13075.97 308
13077.05 316
13078.13 331
13079.21 357
13080.29 288
13081.37 342
13082.45 347
13083.53 321
13084.61 295
13085.69 303
13086.77 312
13087.85 359
13088.94 357
13090.02 309
13091.10 319
13092.18 340
13093.26 333
13094.34 316
13095.42 306
13096.50 317
13097.58 355
13098.66 318
13099.75 300
13100.83 349
13101.91 327
13102.99 298
13104.07 311
13105.15 356
13106.23 414
13107.32 338
13108.40 332
13109.48 323
13110.56 322
13111.64 354
13112.72 324
13113.81 297
13114.89 321
13115.97 347
13117.05 348
13118.13 346
13119.22 316
13120.30 349
13121.38 333
13122.46 340
13123.55 352
13124.63 359
13125.71 339
13126.79 342
13127.88 368
13128.96 344
13130.04 346
13131.12 408
13132.21 324
13133.29 335
13134.37 384
13135.45 329
13136.54 336
13137.62 353
13138.70 373
13139.79 368
13140.87 348
13141.95 331
13143.03 339
13144.12 338
13145.20 362
13146.28 331
13147.37 311
13148.45 315
13149.53 353
13150.62 304
13151.70 313
13152.78 356
13153.87 323
13154.95 342
13156.03 321
13157.12 343
13158.20 343
13159.29 302
13160.37 338
13161.45 345
13162.54 334
13163.62 340
13164.71 324
13165.79 321
13166.87 349
13167.96 354
13169.04 309
13170.13 279
13171.21 298
13172.29 322
13173.38 327
13174.46 349
13175.55 338
13176.63 349
13177.72 349
13178.80 339
13179.89 327
13180.97 339
13182.06 346
13183.14 371
13184.22 352
13185.31 361
13186.39 345
13187.48 363
13188.56 372
13189.65 341
13190.73 328
13191.82 363
13192.90 347
13193.99 328
13195.07 323
13196.16 338
13197.25 342
13198.33 349
13199.42 308
13200.50 313
13201.59 331
13202.67 300
13203.76 362
13204.84 315
13205.93 355
13207.02 357
13208.10 352
13209.19 350
13210.27 337
13211.36 356
13212.44 361
13213.53 328
13214.62 343
13215.70 301
13216.79 290
13217.88 324
13218.96 326
13220.05 324
13221.13 314
13222.22 333
13223.31 335
13224.39 299
13225.48 311
13226.57 278
13227.65 287
13228.74 357
13229.83 340
13230.91 302
13232.00 338
13233.09 335
13234.17 328
13235.26 310
13236.35 309
13237.43 320
13238.52 310
13239.61 332
13240.70 342
13241.78 356
13242.87 334
13243.96 315
13245.04 331
13246.13 318
13247.22 325
13248.31 348
13249.39 332
13250.48 360
13251.57 358
13252.66 346
13253.74 308
13254.83 351
13255.92 361
13257.01 307
13258.10 360
13259.18 358
13260.27 338
13261.36 321
13262.45 323
13263.54 327
13264.62 299
13265.71 325
13266.80 381
13267.89 335
13268.98 327
13270.06 322
13271.15 310
13272.24 297
13273.33 294
13274.42 322
13275.51 320
13276.60 311
13277.68 352
13278.77 373
13279.86 334
13280.95 323
13282.04 344
13283.13 309
13284.22 288
13285.31 305
13286.39 329
13287.48 360
13288.57 310
13289.66 320
13290.75 331
13291.84 332
13292.93 313
13294.02 282
13295.11 328
13296.20 334
13297.29 301
13298.38 311
13299.47 354
13300.56 344
13301.65 376
13302.73 337
13303.82 337
13304.91 319
13306.00 327
13307.09 308
13308.18 342
13309.27 337
13310.36 303
13311.45 320
13312.54 382
13313.63 399
13314.72 323
13315.81 317
13316.90 313
13318.00 334
13319.09 321
13320.18 325
13321.27 320
13322.36 332
13323.45 313
13324.54 335
13325.63 340
13326.72 338
13327.81 342
13328.90 315
13329.99 410
13331.08 366
13332.17 371
13333.26 318
13334.35 339
13335.45 319
13336.54 336
13337.63 345
13338.72 339
13339.81 352
13340.90 344
13341.99 342
13343.08 353
13344.18 318
13345.27 299
13346.36 299
13347.45 325
13348.54 336
13349.63 316
13350.72 347
13351.82 329
13352.91 321
13354.00 381
13355.09 395
13356.18 326
13357.28 321
13358.37 379
13359.46 358
13360.55 353
13361.64 335
13362.74 274
13363.83 338
13364.92 344
13366.01 305
13367.10 301
13368.20 314
13369.29 323
13370.38 358
13371.47 344
13372.57 356
13373.66 354
13374.75 331
13375.84 336
13376.94 343
13378.03 372
13379.12 364
13380.22 323
13381.31 384
13382.40 393
13383.49 327
13384.59 327
13385.68 344
13386.77 324
13387.87 299
13388.96 296
13390.05 341
13391.15 371
13392.24 338
13393.33 318
13394.43 297
13395.52 319
13396.61 366
13397.71 315
13398.80 309
13399.90 321
13400.99 317
13402.08 285
13403.18 301
13404.27 313
13405.36 311
13406.46 325
13407.55 312
13408.65 332
13409.74 369
13410.83 346
13411.93 373
13413.02 312
13414.12 339
13415.21 333
13416.31 365
13417.40 327
13418.49 325
13419.59 366
13420.68 374
13421.78 351
13422.87 349
13423.97 340
13425.06 333
13426.16 358
13427.25 314
13428.35 337
13429.44 352
13430.54 360
13431.63 361
13432.73 329
13433.82 294
13434.92 334
13436.01 322
13437.11 348
13438.20 357
13439.30 340
13440.39 371
13441.49 372
13442.58 331
13443.68 341
13444.77 329
13445.87 395
13446.96 376
13448.06 326
13449.16 343
13450.25 323
13451.35 309
13452.44 338
13453.54 327
13454.64 334
13455.73 315
13456.83 324
13457.92 337
13459.02 307
13460.12 313
13461.21 351
13462.31 368
13463.40 319
13464.50 334
13465.60 323
13466.69 315
13467.79 346
13468.89 347
13469.98 323
13471.08 293
13472.18 349
13473.27 394
13474.37 357
13475.47 310
13476.56 391
13477.66 335
13478.76 325
13479.85 318
13480.95 348
13482.05 377
13483.14 386
13484.24 350
13485.34 343
13486.44 328
13487.53 335
13488.63 335
13489.73 338
13490.83 361
13491.92 358
13493.02 325
13494.12 359
13495.21 305
13496.31 344
13497.41 343
13498.51 347
13499.61 313
13500.70 290
13501.80 335
13502.90 299
13504.00 356
13505.10 375
13506.19 312
13507.29 362
13508.39 370
13509.49 320
13510.59 333
13511.68 345
13512.78 324
13513.88 335
13514.98 337
13516.08 353
13517.18 347
13518.27 361
13519.37 366
13520.47 360
13521.57 358
13522.67 356
13523.77 343
13524.87 364
13525.96 329
13527.06 336
13528.16 354
13529.26 340
13530.36 336
13531.46 384
13532.56 359
13533.66 318
13534.76 334
13535.86 341
13536.96 339
13538.05 359
13539.15 353
13540.25 303
13541.35 347
13542.45 360
13543.55 329
13544.65 328
13545.75 344
13546.85 319
13547.95 333
13549.05 313
13550.15 311
13551.25 335
13552.35 352
13553.45 306
13554.55 302
13555.65 340
13556.75 388
13557.85 339
13558.95 354
13560.05 310
13561.15 310
13562.25 329
13563.35 332
13564.45 339
13565.55 311
13566.65 345
13567.75 308
13568.85 330
13569.95 345
13571.05 333
13572.16 320
13573.26 346
13574.36 353
13575.46 290
13576.56 303
13577.66 298
13578.76 315
13579.86 330
13580.96 332
13582.06 350
13583.16 330
13584.27 318
13585.37 327
13586.47 331
13587.57 330
13588.67 306
13589.77 320
13590.87 333
13591.98 316
13593.08 337
13594.18 322
13595.28 324
13596.38 336
13597.48 327
13598.59 369
13599.69 348
13600.79 347
13601.89 332
13602.99 287
13604.10 334
13605.20 317
13606.30 319
13607.40 360
13608.50 334
13609.61 343
13610.71 332
13611.81 357
13612.91 345
13614.02 352
13615.12 327
13616.22 342
13617.32 365
13618.43 323
13619.53 329
13620.63 357
13621.73 371
13622.84 341
13623.94 333
13625.04 341
13626.14 351
13627.25 335
13628.35 298
13629.45 312
13630.56 313
13631.66 364
13632.76 367
13633.87 319
13634.97 354
13636.07 385
13637.18 309
13638.28 344
13639.38 363
13640.49 383
13641.59 349
13642.69 353
13643.80 318
13644.90 313
13646.00 328
13647.11 322
13648.21 339
13649.32 357
13650.42 353
13651.52 318
13652.63 356
13653.73 329
13654.84 331
13655.94 317
13657.04 340
13658.15 342
13659.25 332
13660.36 300
13661.46 317
13662.57 343
13663.67 367
13664.77 369
13665.88 335
13666.98 342
13668.09 322
13669.19 341
13670.30 341
13671.40 328
13672.51 325
13673.61 353
13674.72 324
13675.82 322
13676.93 323
13678.03 307
13679.14 331
13680.24 315
13681.35 342
13682.45 403
13683.56 362
13684.66 382
13685.77 345
13686.87 366
13687.98 350
13689.08 361
13690.19 414
13691.29 362
13692.40 340
13693.51 349
13694.61 348
13695.72 370
13696.82 309
13697.93 310
13699.03 330
13700.14 344
13701.25 385
13702.35 340
13703.46 368
13704.56 336
13705.67 360
13706.78 355
13707.88 384
13708.99 398
13710.10 402
13711.20 359
13712.31 390
13713.41 366
13714.52 337
13715.63 347
13716.73 338
13717.84 339
13718.95 332
13720.05 348
13721.16 359
13722.27 371
13723.37 385
13724.48 364
13725.59 378
13726.70 368
13727.80 387
13728.91 338
13730.02 350
13731.12 377
13732.23 332
13733.34 330
13734.45 320
13735.55 353
13736.66 416
13737.77 380
13738.87 390
13739.98 364
13741.09 358
13742.20 382
13743.31 336
13744.41 321
13745.52 339
13746.63 334
13747.74 355
13748.84 362
13749.95 358
13751.06 353
13752.17 318
13753.28 358
13754.38 338
13755.49 311
13756.60 324
13757.71 357
13758.82 327
13759.93 314
13761.03 339
13762.14 328
13763.25 359
13764.36 374
13765.47 339
13766.58 311
13767.68 362
13768.79 357
13769.90 367
13771.01 329
13772.12 316
13773.23 321
13774.34 375
13775.45 373
13776.56 299
13777.66 283
13778.77 369
13779.88 386
13780.99 341
13782.10 354
13783.21 332
13784.32 341
13785.43 330
13786.54 337
13787.65 324
13788.76 372
13789.87 344
13790.98 404
13792.09 350
13793.20 375
13794.31 350
13795.42 338
13796.52 347
13797.63 326
13798.74 335
13799.85 332
13800.96 383
13802.07 394
13803.18 387
13804.29 326
13805.40 362
13806.51 356
13807.63 322
13808.74 326
13809.85 336
13810.96 331
13812.07 316
13813.18 337
13814.29 328
13815.40 326
13816.51 309
13817.62 302
13818.73 304
13819.84 299
13820.95 301
13822.06 336
13823.17 347
13824.28 325
13825.40 344
13826.51 323
13827.62 342
13828.73 358
13829.84 347
13830.95 357
13832.06 322
13833.17 347
13834.28 377
13835.40 374
13836.51 325
13837.62 298
13838.73 374
13839.84 344
13840.95 335
13842.06 319
13843.18 349
13844.29 329
13845.40 310
13846.51 307
13847.62 323
13848.74 340
13849.85 334
13850.96 339
13852.07 319
13853.18 388
13854.30 362
13855.41 321
13856.52 342
13857.63 326
13858.74 342
13859.86 347
13860.97 346
13862.08 322
13863.19 348
13864.31 328
13865.42 337
13866.53 338
13867.64 337
13868.76 345
13869.87 346
13870.98 319
13872.10 309
13873.21 355
13874.32 364
13875.43 381
13876.55 348
13877.66 291
13878.77 306
13879.89 345
13881.00 325
13882.11 373
13883.23 323
13884.34 311
13885.45 300
13886.57 346
13887.68 331
13888.79 306
13889.91 308
13891.02 307
13892.13 326
13893.25 338
13894.36 335
13895.48 285
13896.59 308
13897.70 364
13898.82 312
13899.93 342
13901.05 320
13902.16 318
13903.27 331
13904.39 331
13905.50 351
13906.62 330
13907.73 338
13908.85 365
13909.96 374
13911.07 329
13912.19 333
13913.30 320
13914.42 339
13915.53 338
13916.65 358
13917.76 316
13918.88 326
13919.99 321
13921.11 309
13922.22 281
13923.34 311
13924.45 346
13925.57 323
13926.68 299
13927.80 317
13928.91 331
13930.03 347
13931.14 322
13932.26 337
13933.37 368
13934.49 344
13935.60 308
13936.72 310
13937.83 333
13938.95 365
13940.06 337
13941.18 292
13942.30 343
13943.41 325
13944.53 337
13945.64 343
13946.76 338
13947.87 329
13948.99 325
13950.11 351
13951.22 356
13952.34 357
13953.45 317
13954.57 331
13955.69 359
13956.80 335
13957.92 311
13959.04 303
13960.15 310
13961.27 333
13962.39 338
13963.50 308
13964.62 324
13965.73 362
13966.85 315
13967.97 299
13969.08 337
13970.20 330
13971.32 368
13972.44 389
13973.55 332
13974.67 316
13975.79 354
13976.90 351
13978.02 319
13979.14 322
13980.25 308
13981.37 332
13982.49 329
13983.61 344
13984.72 309
13985.84 365
13986.96 334
13988.08 310
13989.19 293
13990.31 308
13991.43 323
13992.55 335
13993.66 295
13994.78 331
13995.90 300
13997.02 285
13998.14 348
13999.25 307
14000.37 321
14001.49 300
14002.61 358
14003.73 353
14004.84 336
14005.96 352
14007.08 357
14008.20 345
14009.32 334
14010.44 329
14011.55 347
14012.67 307
14013.79 324
14014.91 330
14016.03 289
14017.15 347
14018.27 321
14019.38 333
14020.50 363
14021.62 299
14022.74 293
14023.86 283
14024.98 307
14026.10 328
14027.22 314
14028.34 308
14029.46 278
14030.57 320
14031.69 305
14032.81 282
14033.93 299
14035.05 292
14036.17 309
14037.29 294
14038.41 300
14039.53 316
14040.65 306
14041.77 306
14042.89 294
14044.01 347
14045.13 311
14046.25 378
14047.37 373
14048.49 318
14049.61 359
14050.73 340
14051.85 331
14052.97 356
14054.09 341
14055.21 324
14056.33 314
14057.45 282
14058.57 311
14059.69 319
14060.81 317
14061.93 326
14063.05 318
14064.17 301
14065.29 342
14066.41 332
14067.53 336
14068.65 325
14069.78 326
14070.90 346
14072.02 373
14073.14 294
14074.26 316
14075.38 300
14076.50 322
14077.62 304
14078.74 271
14079.86 283
14080.99 322
14082.11 313
14083.23 326
14084.35 318
14085.47 322
14086.59 345
14087.71 299
14088.84 274
14089.96 294
14091.08 348
14092.20 384
14093.32 345
14094.44 376
14095.57 352
14096.69 334
14097.81 355
14098.93 361
14100.05 356
14101.18 356
14102.30 352
14103.42 365
14104.54 356
14105.66 336
14106.79 326
14107.91 331
14109.03 384
14110.15 346
14111.28 303
14112.40 310
14113.52 295
14114.64 304
14115.77 384
14116.89 329
14118.01 313
14119.13 322
14120.26 322
14121.38 317
14122.50 318
14123.63 335
14124.75 316
14125.87 313
14126.99 326
14128.12 312
14129.24 344
14130.36 321
14131.49 281
14132.61 297
14133.73 329
14134.86 342
14135.98 339
14137.10 339
14138.23 314
14139.35 327
14140.47 310
14141.60 336
14142.72 324
14143.85 305
14144.97 313
14146.09 343
14147.22 331
14148.34 285
14149.47 303
14150.59 285
14151.71 305
14152.84 298
14153.96 286
14155.09 301
14156.21 305
14157.33 304
14158.46 288
14159.58 305
14160.71 303
14161.83 309
14162.96 354
14164.08 337
14165.21 311
14166.33 324
14167.45 307
14168.58 325
14169.70 307
14170.83 290
14171.95 338
14173.08 333
14174.20 365
14175.33 309
14176.45 321
14177.58 322
14178.70 315
14179.83 293
14180.95 311
14182.08 282
14183.20 343
14184.33 351
14185.46 327
14186.58 309
14187.71 298
14188.83 320
14189.96 336
14191.08 337
14192.21 291
14193.33 293
14194.46 323
14195.59 340
14196.71 300
14197.84 280
14198.96 306
14200.09 307
14201.22 287
14202.34 293
14203.47 307
14204.59 312
14205.72 287
14206.85 287
14207.97 264
14209.10 260
14210.23 292
14211.35 300
14212.48 303
14213.61 312
14214.73 288
14215.86 297
14216.99 348
14218.11 355
14219.24 299
14220.37 289
14221.49 259
14222.62 282
14223.75 325
14224.87 269
14226.00 289
14227.13 286
14228.25 338
14229.38 284
14230.51 293
14231.64 284
14232.76 271
14233.89 324
14235.02 342
14236.14 322
14237.27 319
14238.40 297
14239.53 315
14240.66 272
14241.78 306
14242.91 311
14244.04 319
14245.17 301
14246.29 306
14247.42 306
14248.55 336
14249.68 313
14250.81 293
14251.93 272
14253.06 303
14254.19 312
14255.32 331
14256.45 346
14257.57 315
14258.70 286
14259.83 271
14260.96 301
14262.09 257
14263.22 329
14264.34 318
14265.47 294
14266.60 267
14267.73 299
14268.86 290
14269.99 277
14271.12 275
14272.25 300
14273.37 285
14274.50 297
14275.63 303
14276.76 341
14277.89 306
14279.02 262
14280.15 259
14281.28 264
14282.41 277
14283.54 283
14284.67 263
14285.80 279
14286.92 268
14288.05 294
14289.18 320
14290.31 284
14291.44 291
14292.57 303
14293.70 282
14294.83 282
14295.96 276
14297.09 297
14298.22 288
14299.35 263
14300.48 277
14301.61 266
14302.74 277
14303.87 315
14305.00 264
14306.13 259
14307.26 292
14308.39 274
14309.52 285
14310.65 227
14311.78 266
14312.91 278
14314.04 295
14315.18 288
14316.31 259
14317.44 261
14318.57 248
14319.70 303
14320.83 283
14321.96 281
14323.09 271
14324.22 280
14325.35 257
14326.48 302
14327.61 305
14328.75 298
14329.88 279
14331.01 277
14332.14 286
14333.27 275
14334.40 288
14335.53 288
14336.66 294
14337.80 303
14338.93 292
14340.06 278
14341.19 253
14342.32 263
14343.45 260
14344.59 276
14345.72 274
14346.85 263
14347.98 251
14349.11 294
14350.24 255
14351.38 314
14352.51 304
14353.64 285
14354.77 272
14355.91 298
14357.04 280
14358.17 248
14359.30 301
14360.43 301
14361.57 285
14362.70 306
14363.83 270
14364.96 267
14366.10 283
14367.23 314
14368.36 268
14369.49 267
14370.63 278
14371.76 270
14372.89 264
14374.03 344
14375.16 285
14376.29 261
14377.42 244
14378.56 277
14379.69 301
14380.82 252
14381.96 282
14383.09 295
14384.22 275
14385.36 269
14386.49 271
14387.62 293
14388.76 286
14389.89 265
14391.02 272
14392.16 246
14393.29 275
14394.43 319
14395.56 307
14396.69 285
14397.83 274
14398.96 325
14400.09 272
14401.23 269
14402.36 277
14403.50 273
14404.63 244
14405.76 275
14406.90 240
14408.03 248
14409.17 291
14410.30 294
14411.44 330
14412.57 326
14413.70 289
14414.84 266
14415.97 308
14417.11 264
14418.24 267
14419.38 258
14420.51 260
14421.65 244
14422.78 237
14423.92 284
14425.05 313
14426.19 288
14427.32 282
14428.46 283
14429.59 252
14430.73 255
14431.86 226
14433.00 258
14434.13 288
14435.27 259
14436.40 262
14437.54 270
14438.67 264
14439.81 251
14440.95 274
14442.08 218
14443.22 222
14444.35 268
14445.49 251
14446.62 266
14447.76 281
14448.90 289
14450.03 311
14451.17 305
14452.30 313
14453.44 350
14454.58 254
14455.71 295
14456.85 244
14457.98 254
14459.12 266
14460.26 282
14461.39 268
14462.53 282
14463.67 279
14464.80 297
14465.94 275
14467.07 295
14468.21 270
14469.35 278
14470.48 329
14471.62 311
14472.76 300
14473.90 297
14475.03 277
14476.17 240
14477.31 247
14478.44 267
14479.58 288
14480.72 287
14481.85 292
14482.99 260
14484.13 314
14485.27 306
14486.40 292
14487.54 292
14488.68 241
14489.82 259
14490.95 294
14492.09 278
14493.23 277
14494.37 322
14495.50 304
14496.64 288
14497.78 295
14498.92 347
14500.05 303
14501.19 288
14502.33 281
14503.47 274
14504.61 267
14505.74 319
14506.88 284
14508.02 268
14509.16 277
14510.30 301
14511.44 265
14512.57 323
14513.71 283
14514.85 304
14515.99 275
14517.13 299
14518.27 278
14519.41 306
14520.54 308
14521.68 281
14522.82 270
14523.96 273
14525.10 266
14526.24 246
14527.38 256
14528.52 311
14529.65 320
14530.79 280
14531.93 296
14533.07 322
14534.21 309
14535.35 284
14536.49 281
14537.63 299
14538.77 304
14539.91 278
14541.05 285
14542.19 310
14543.33 300
14544.47 302
14545.61 293
14546.75 299
14547.89 277
14549.02 278
14550.16 300
14551.30 295
14552.44 276
14553.58 263
14554.72 272
14555.86 302
14557.00 277
14558.14 263
14559.29 310
14560.43 287
14561.57 298
14562.71 252
14563.85 287
14564.99 263
14566.13 260
14567.27 293
14568.41 289
14569.55 269
14570.69 332
14571.83 348
14572.97 314
14574.11 277
14575.25 285
14576.39 278
14577.53 282
14578.68 297
14579.82 306
14580.96 288
14582.10 281
14583.24 261
14584.38 249
14585.52 265
14586.66 271
14587.80 284
14588.95 279
14590.09 265
14591.23 269
14592.37 242
14593.51 286
14594.65 272
14595.79 293
14596.94 272
14598.08 254
14599.22 234
14600.36 220
14601.50 267
14602.65 244
14603.79 265
14604.93 308
14606.07 311
14607.21 285
14608.36 294
14609.50 288
14610.64 280
14611.78 269
14612.92 289
14614.07 286
14615.21 267
14616.35 300
14617.49 278
14618.64 322
14619.78 295
14620.92 279
14622.06 301
14623.21 294
14624.35 274
14625.49 284
14626.64 308
14627.78 301
14628.92 304
14630.06 264
14631.21 291
14632.35 297
14633.49 309
14634.64 270
14635.78 263
14636.92 284
14638.07 281
14639.21 286
14640.35 253
14641.50 292
14642.64 284
14643.78 259
14644.93 290
14646.07 304
14647.21 299
14648.36 284
14649.50 256
14650.65 277
14651.79 276
14652.93 296
14654.08 296
14655.22 320
14656.37 311
14657.51 293
14658.65 276
14659.80 292
14660.94 284
14662.09 302
14663.23 296
14664.37 270
14665.52 258
14666.66 257
14667.81 296
14668.95 256
14670.10 259
14671.24 235
14672.39 236
14673.53 264
14674.68 296
14675.82 278
14676.97 314
14678.11 280
14679.25 270
14680.40 291
14681.54 264
14682.69 290
14683.83 265
14684.98 277
14686.13 271
14687.27 255
14688.42 241
14689.56 225
14690.71 247
14691.85 265
14693.00 276
14694.14 269
14695.29 277
14696.43 255
14697.58 240
14698.72 243
14699.87 236
14701.02 264
14702.16 306
14703.31 277
14704.45 316
14705.60 258
14706.75 242
14707.89 293
14709.04 268
14710.18 262
14711.33 243
14712.48 285
14713.62 274
14714.77 280
14715.92 284
14717.06 302
14718.21 246
14719.35 253
14720.50 278
14721.65 283
14722.79 252
14723.94 252
14725.09 269
14726.23 283
14727.38 236
14728.53 252
14729.67 274
14730.82 274
14731.97 291
14733.12 261
14734.26 290
14735.41 279
14736.56 247
14737.70 244
14738.85 260
14740.00 234
14741.15 234
14742.29 269
14743.44 265
14744.59 300
14745.74 269
14746.88 288
14748.03 250
14749.18 237
14750.33 269
14751.47 261
14752.62 266
14753.77 267
14754.92 249
14756.07 247
14757.21 264
14758.36 261
14759.51 226
14760.66 227
14761.81 255
14762.95 255
14764.10 245
14765.25 250
14766.40 271
14767.55 253
14768.70 248
14769.84 262
14770.99 278
14772.14 239
14773.29 267
14774.44 291
14775.59 280
14776.74 282
14777.88 268
14779.03 256
14780.18 260
14781.33 249
14782.48 273
14783.63 250
14784.78 261
14785.93 271
14787.08 235
14788.22 244
14789.37 257
14790.52 239
14791.67 265
14792.82 314
14793.97 283
14795.12 237
14796.27 253
14797.42 264
14798.57 226
14799.72 215
14800.87 268
14802.02 291
14803.17 278
14804.32 247
14805.47 270
14806.62 266
14807.77 259
14808.92 266
14810.07 255
14811.22 241
14812.37 231
14813.52 226
14814.67 261
14815.82 253
14816.97 244
14818.12 245
14819.27 227
14820.42 214
14821.57 251
14822.72 223
14823.87 251
14825.02 228
14826.17 229
14827.32 276
14828.47 265
14829.62 237
14830.78 251
14831.93 231
14833.08 233
14834.23 258
14835.38 238
14836.53 243
14837.68 204
14838.83 252
14839.98 244
14841.13 255
14842.29 273
14843.44 255
14844.59 247
14845.74 255
14846.89 285
14848.04 280
14849.19 266
14850.35 288
14851.50 295
14852.65 242
14853.80 244
14854.95 266
14856.10 284
14857.26 324
14858.41 253
14859.56 232
14860.71 230
14861.86 261
14863.02 304
14864.17 252
14865.32 229
14866.47 262
14867.63 269
14868.78 254
14869.93 245
14871.08 214
14872.23 250
14873.39 279
14874.54 243
14875.69 238
14876.84 221
14878.00 236
14879.15 260
14880.30 258
14881.46 234
14882.61 245
14883.76 263
14884.91 238
14886.07 212
14887.22 267
14888.37 265
14889.53 282
14890.68 225
14891.83 226
14892.99 249
14894.14 269
14895.29 264
14896.45 302
14897.60 240
14898.75 254
14899.91 235
14901.06 234
14902.21 221
14903.37 224
14904.52 256
14905.67 266
14906.83 254
14907.98 237
14909.14 249
14910.29 236
14911.44 266
14912.60 243
14913.75 245
14914.91 261
14916.06 266
14917.21 305
14918.37 258
14919.52 241
14920.68 283
14921.83 295
14922.99 248
14924.14 234
14925.30 258
14926.45 272
14927.60 270
14928.76 260
14929.91 267
14931.07 257
14932.22 245
14933.38 291
14934.53 273
14935.69 308
14936.84 255
14938.00 270
14939.15 251
14940.31 269
14941.46 266
14942.62 280
14943.77 249
14944.93 246
14946.08 249
14947.24 221
14948.39 212
14949.55 261
14950.71 275
14951.86 265
14953.02 276
14954.17 267
14955.33 275
14956.48 274
14957.64 247
14958.80 232
14959.95 250
14961.11 256
14962.26 264
14963.42 241
14964.57 236
14965.73 257
14966.89 270
14968.04 265
14969.20 238
14970.36 275
14971.51 244
14972.67 300
14973.82 262
14974.98 251
14976.14 272
14977.29 264
14978.45 255
14979.61 255
14980.76 279
14981.92 230
14983.08 261
14984.23 257
14985.39 248
14986.55 217
14987.70 248
14988.86 266
14990.02 240
14991.18 263
14992.33 246
14993.49 234
14994.65 222
14995.80 228
14996.96 240
14998.12 250
14999.28 254
15000.43 216
15001.59 206
15002.75 253
15003.91 253
15005.06 273
15006.22 240
15007.38 248
15008.54 258
15009.69 254
15010.85 232
15012.01 295
15013.17 261
15014.33 223
15015.48 234
15016.64 246
15017.80 235
15018.96 248
15020.12 263
15021.27 245
15022.43 265
15023.59 279
15024.75 258
15025.91 277
15027.07 299
15028.23 286
15029.38 279
15030.54 247
15031.70 278
15032.86 269
15034.02 284
15035.18 237
15036.34 257
15037.49 219
15038.65 235
15039.81 249
15040.97 287
15042.13 265
15043.29 252
15044.45 245
15045.61 254
15046.77 269
15047.93 231
15049.09 239
15050.24 278
15051.40 270
15052.56 248
15053.72 298
15054.88 282
15056.04 254
15057.20 287
15058.36 281
15059.52 264
15060.68 248
15061.84 259
15063.00 245
15064.16 236
15065.32 240
15066.48 245
15067.64 224
15068.80 232
15069.96 264
15071.12 256
15072.28 287
15073.44 274
15074.60 256
15075.76 268
15076.92 276
15078.08 249
15079.24 240
15080.40 270
15081.56 276
15082.72 262
15083.89 259
15085.05 220
15086.21 230
15087.37 266
15088.53 245
15089.69 218
15090.85 245
15092.01 239
15093.17 258
15094.33 261
15095.49 243
15096.66 225
15097.82 261
15098.98 279
15100.14 273
15101.30 250
15102.46 267
15103.62 258
15104.78 242
15105.95 264
15107.11 259
15108.27 245
15109.43 258
15110.59 240
15111.75 246
15112.92 223
15114.08 243
15115.24 236
15116.40 218
15117.56 250
15118.73 256
15119.89 283
15121.05 265
15122.21 231
15123.37 210
15124.54 228
15125.70 252
15126.86 219
15128.02 234
15129.19 278
15130.35 253
15131.51 256
15132.67 256
15133.84 231
15135.00 253
15136.16 245
15137.32 263
15138.49 252
15139.65 242
15140.81 258
15141.97 260
15143.14 269
15144.30 253
15145.46 265
15146.63 236
15147.79 260
15148.95 279
15150.12 236
15151.28 240
15152.44 255
15153.61 251
15154.77 269
15155.93 246
15157.10 244
15158.26 217
15159.42 234
15160.59 245
15161.75 244
15162.91 262
15164.08 219
15165.24 224
15166.41 236
15167.57 266
15168.73 218
15169.90 248
15171.06 271
15172.23 271
15173.39 247
15174.55 237
15175.72 256
15176.88 231
15178.05 224
15179.21 217
15180.38 228
15181.54 258
15182.70 269
15183.87 258
15185.03 286
15186.20 278
15187.36 256
15188.53 246
15189.69 216
15190.86 217
15192.02 244
15193.19 291
15194.35 247
15195.52 244
15196.68 229
15197.85 264
15199.01 278
15200.18 241
15201.34 249
15202.51 256
15203.67 258
15204.84 276
15206.00 267
15207.17 235
15208.33 229
15209.50 256
15210.66 309
15211.83 237
15213.00 225
15214.16 278
15215.33 289
15216.49 256
15217.66 322
15218.82 291
15219.99 281
15221.16 253
15222.32 252
15223.49 258
15224.65 278
15225.82 236
15226.99 247
15228.15 237
15229.32 263
15230.49 242
15231.65 264
15232.82 226
15233.98 252
15235.15 310
15236.32 325
15237.48 269
15238.65 248
15239.82 252
15240.98 255
15242.15 284
15243.32 293
15244.48 273
15245.65 243
15246.82 260
15247.98 260
15249.15 260
15250.32 274
15251.49 253
15252.65 241
15253.82 239
15254.99 268
15256.16 234
15257.32 254
15258.49 247
15259.66 247
15260.82 255
15261.99 284
15263.16 252
15264.33 281
15265.49 241
15266.66 245
15267.83 265
15269.00 288
15270.17 269
15271.33 259
15272.50 263
15273.67 271
15274.84 261
15276.01 224
15277.17 259
15278.34 288
15279.51 291
15280.68 294
15281.85 243
15283.01 283
15284.18 277
15285.35 257
15286.52 241
15287.69 251
15288.86 244
15290.03 282
15291.19 234
15292.36 246
15293.53 239
15294.70 230
15295.87 258
15297.04 248
15298.21 265
15299.38 285
15300.54 276
15301.71 233
15302.88 268
15304.05 239
15305.22 246
15306.39 260
15307.56 223
15308.73 241
15309.90 260
15311.07 265
15312.24 235
15313.41 225
15314.58 222
15315.75 259
15316.92 254
15318.09 281
15319.25 293
15320.42 261
15321.59 254
15322.76 260
15323.93 245
15325.10 270
15326.27 266
15327.44 259
15328.61 246
15329.78 261
15330.95 241
15332.12 256
15333.29 256
15334.46 259
15335.64 265
15336.81 255
15337.98 268
15339.15 262
15340.32 252
15341.49 246
15342.66 257
15343.83 260
15345.00 280
15346.17 268
15347.34 234
15348.51 245
15349.68 273
15350.85 248
15352.02 265
15353.20 239
15354.37 269
15355.54 271
15356.71 225
15357.88 260
15359.05 254
15360.22 240
15361.39 262
15362.57 273
15363.74 267
15364.91 254
15366.08 231
15367.25 267
15368.42 235
15369.59 253
15370.77 264
15371.94 254
15373.11 267
15374.28 244
15375.45 270
15376.63 253
15377.80 265
15378.97 234
15380.14 240
15381.31 226
15382.49 260
15383.66 260
15384.83 298
15386.00 242
15387.17 271
15388.35 265
15389.52 285
15390.69 259
15391.86 253
15393.04 266
15394.21 257
15395.38 259
15396.55 288
15397.73 272
15398.90 288
15400.07 261
15401.25 258
15402.42 241
15403.59 248
15404.76 239
15405.94 217
15407.11 241
15408.28 229
15409.46 240
15410.63 239
15411.80 241
15412.98 300
15414.15 281
15415.32 268
15416.50 246
15417.67 251
15418.84 267
15420.02 276
15421.19 272
15422.36 288
15423.54 259
15424.71 239
15425.89 269
15427.06 268
15428.23 242
15429.41 254
15430.58 255
15431.76 262
15432.93 280
15434.10 252
15435.28 243
15436.45 262
15437.63 250
15438.80 228
15439.97 268
15441.15 242
15442.32 217
15443.50 238
15444.67 288
15445.85 275
15447.02 252
15448.20 302
15449.37 245
15450.55 228
15451.72 253
15452.89 256
15454.07 230
15455.24 254
15456.42 253
15457.59 309
15458.77 263
15459.94 238
15461.12 236
15462.30 224
15463.47 232
15464.65 238
15465.82 252
15467.00 274
15468.17 266
15469.35 233
15470.52 233
15471.70 270
15472.87 271
15474.05 293
15475.22 270
15476.40 274
15477.58 238
15478.75 265
15479.93 278
15481.10 282
15482.28 253
15483.46 273
15484.63 243
15485.81 276
15486.98 256
15488.16 248
15489.34 253
15490.51 261
15491.69 239
15492.87 256
15494.04 246
15495.22 265
15496.39 247
15497.57 248
15498.75 279
15499.92 275
15501.10 248
15502.28 263
15503.45 262
15504.63 230
15505.81 225
15506.98 276
15508.16 257
15509.34 253
15510.52 237
15511.69 237
15512.87 230
15514.05 250
15515.22 250
15516.40 221
15517.58 265
15518.76 238
15519.93 242
15521.11 239
15522.29 264
15523.47 268
15524.64 277
15525.82 244
15527.00 246
15528.18 254
15529.35 243
15530.53 264
15531.71 262
15532.89 266
15534.07 259
15535.24 221
15536.42 275
15537.60 271
15538.78 256
15539.96 241
15541.13 224
15542.31 235
15543.49 282
15544.67 248
15545.85 266
15547.03 263
15548.20 247
15549.38 252
15550.56 235
15551.74 245
15552.92 232
15554.10 232
15555.28 241
15556.45 238
15557.63 243
15558.81 260
15559.99 243
15561.17 235
15562.35 222
15563.53 260
15564.71 249
15565.89 249
15567.07 246
15568.24 247
15569.42 237
15570.60 238
15571.78 245
15572.96 257
15574.14 272
15575.32 262
15576.50 266
15577.68 243
15578.86 267
15580.04 244
15581.22 293
15582.40 270
15583.58 229
15584.76 245
15585.94 264
15587.12 262
15588.30 234
15589.48 236
15590.66 275
15591.84 259
15593.02 271
15594.20 246
15595.38 248
15596.56 251
15597.74 275
15598.92 240
15600.10 251
15601.28 293
15602.46 291
15603.64 257
15604.82 258
15606.00 252
15607.18 276
15608.36 250
15609.55 263
15610.73 276
15611.91 280
15613.09 219
15614.27 215
15615.45 214
15616.63 233
15617.81 226
15618.99 239
15620.17 252
15621.36 285
15622.54 248
15623.72 235
15624.90 222
15626.08 253
15627.26 280
15628.44 244
15629.63 243
15630.81 244
15631.99 306
15633.17 225
15634.35 247
15635.53 272
15636.72 312
15637.90 244
15639.08 249
15640.26 270
15641.44 276
15642.63 248
15643.81 246
15644.99 260
15646.17 272
15647.35 283
15648.54 267
15649.72 258
15650.90 230
15652.08 241
15653.27 259
15654.45 293
15655.63 256
15656.81 271
15658.00 272
15659.18 253
15660.36 257
15661.54 306
15662.73 289
15663.91 280
15665.09 251
15666.28 253
15667.46 254
15668.64 273
15669.82 284
15671.01 330
15672.19 285
15673.37 302
15674.56 287
15675.74 246
15676.92 243
15678.11 265
15679.29 265
15680.47 254
15681.66 246
15682.84 268
15684.03 269
15685.21 288
15686.39 264
15687.58 288
15688.76 240
15689.94 256
15691.13 286
15692.31 257
15693.50 254
15694.68 259
15695.86 266
15697.05 259
15698.23 258
15699.42 288
15700.60 261
15701.78 268
15702.97 262
15704.15 257
15705.34 254
15706.52 274
15707.71 280
15708.89 281
15710.08 258
15711.26 278
15712.45 272
15713.63 234
15714.81 244
15716.00 233
15717.18 257
15718.37 283
15719.55 282
15720.74 274
15721.92 246
15723.11 231
15724.29 253
15725.48 244
15726.66 244
15727.85 290
15729.04 255
15730.22 235
15731.41 298
15732.59 282
15733.78 277
15734.96 240
15736.15 244
15737.33 263
15738.52 242
15739.71 245
15740.89 249
15742.08 274
15743.26 275
15744.45 263
15745.63 235
15746.82 273
15748.01 260
15749.19 275
15750.38 245
15751.56 271
15752.75 262
15753.94 320
15755.12 285
15756.31 252
15757.50 266
15758.68 215
15759.87 248
15761.06 252
15762.24 230
15763.43 234
15764.62 247
15765.80 263
15766.99 224
15768.18 249
15769.36 248
15770.55 304
15771.74 259
15772.92 265
15774.11 269
15775.30 294
15776.48 280
15777.67 252
15778.86 287
15780.05 249
15781.23 245
15782.42 227
15783.61 257
15784.80 275
15785.98 280
15787.17 259
15788.36 268
15789.55 258
15790.73 249
15791.92 307
15793.11 278
15794.30 249
15795.48 248
15796.67 257
15797.86 235
15799.05 228
15800.24 241
15801.42 257
15802.61 281
15803.80 266
15804.99 285
15806.18 258
15807.37 237
15808.55 227
15809.74 240
15810.93 223
15812.12 242
15813.31 288
15814.50 280
15815.68 249
15816.87 231
15818.06 261
15819.25 254
15820.44 260
15821.63 229
15822.82 259
15824.01 255
15825.19 253
15826.38 231
15827.57 239
15828.76 232
15829.95 277
15831.14 235
15832.33 235
15833.52 280
15834.71 304
15835.90 250
15837.09 256
15838.28 250
15839.47 225
15840.66 206
15841.84 227
15843.03 256
15844.22 254
15845.41 247
15846.60 263
15847.79 284
15848.98 240
15850.17 265
15851.36 277
15852.55 265
15853.74 283
15854.93 214
15856.12 241
15857.31 267
15858.50 232
15859.69 253
15860.88 255
15862.07 267
15863.26 227
15864.46 230
15865.65 203
15866.84 235
15868.03 257
15869.22 251
15870.41 229
15871.60 266
15872.79 240
15873.98 263
15875.17 263
15876.36 249
15877.55 216
15878.74 222
15879.94 243
15881.13 233
15882.32 255
15883.51 256
15884.70 276
15885.89 264
15887.08 228
15888.27 240
15889.46 227
15890.66 251
15891.85 273
15893.04 229
15894.23 240
15895.42 241
15896.61 230
15897.81 217
15899.00 260
15900.19 249
15901.38 266
15902.57 284
15903.76 230
15904.96 232
15906.15 234
15907.34 257
15908.53 249
15909.72 240
15910.92 250
15912.11 237
15913.30 261
15914.49 284
15915.69 274
15916.88 245
15918.07 233
15919.26 253
15920.46 232
15921.65 246
15922.84 248
15924.03 241
15925.23 253
15926.42 242
15927.61 225
15928.81 264
15930.00 246
15931.19 242
15932.38 256
15933.58 243
15934.77 237
15935.96 248
15937.16 262
15938.35 226
15939.54 212
15940.74 243
15941.93 284
15943.12 262
15944.32 268
15945.51 247
15946.70 274
15947.90 260
15949.09 253
15950.28 212
15951.48 263
15952.67 243
15953.87 223
15955.06 277
15956.25 275
15957.45 336
15958.64 271
15959.84 255
15961.03 288
15962.22 274
15963.42 258
15964.61 253
15965.81 250
15967.00 259
15968.19 250
15969.39 256
15970.58 229
15971.78 217
15972.97 248
15974.17 217
15975.36 233
15976.56 237
15977.75 271
15978.95 231
15980.14 236
15981.34 254
15982.53 253
15983.72 260
15984.92 297
15986.11 258
15987.31 283
15988.50 264
15989.70 246
15990.90 272
15992.09 261
15993.29 253
15994.48 233
15995.68 236
15996.87 215
15998.07 202
15999.26 216
16000.46 212
16001.65 227
16002.85 250
16004.05 250
16005.24 226
16006.44 278
16007.63 242
16008.83 237
16010.02 241
16011.22 235
16012.42 239
16013.61 216
16014.81 251
16016.00 265
16017.20 256
16018.40 226
16019.59 225
16020.79 223
16021.99 200
16023.18 258
16024.38 255
16025.58 255
16026.77 256
16027.97 243
16029.16 221
16030.36 268
16031.56 231
16032.76 215
16033.95 209
16035.15 200
16036.35 211
16037.54 218
16038.74 224
16039.94 214
16041.13 229
16042.33 235
16043.53 200
16044.73 186
16045.92 251
16047.12 240
16048.32 210
16049.51 241
16050.71 260
16051.91 248
16053.11 234
16054.30 225
16055.50 220
16056.70 254
16057.90 240
16059.10 231
16060.29 244
16061.49 260
16062.69 241
16063.89 223
16065.08 248
16066.28 255
16067.48 237
16068.68 207
16069.88 249
16071.07 254
16072.27 273
16073.47 231
16074.67 239
16075.87 238
16077.07 235
16078.26 237
16079.46 236
16080.66 232
16081.86 214
16083.06 232
16084.26 271
16085.46 280
16086.66 268
16087.85 242
16089.05 214
16090.25 205
16091.45 245
16092.65 270
16093.85 233
16095.05 258
16096.25 228
16097.45 279
16098.65 219
16099.84 258
16101.04 298
16102.24 249
16103.44 250
16104.64 222
16105.84 225
16107.04 230
16108.24 222
16109.44 221
16110.64 271
16111.84 234
16113.04 198
16114.24 254
16115.44 265
16116.64 282
16117.84 271
16119.04 206
16120.24 220
16121.44 224
16122.64 204
16123.84 180
16125.04 187
16126.24 236
16127.44 225
16128.64 203
16129.84 244
16131.04 215
16132.24 218
16133.44 229
16134.64 221
16135.84 191
16137.04 224
16138.25 235
16139.45 214
16140.65 213
16141.85 220
16143.05 233
16144.25 238
16145.45 242
16146.65 266
16147.85 242
16149.05 207
16150.25 241
16151.46 200
16152.66 226
16153.86 238
16155.06 203
16156.26 202
16157.46 227
16158.66 203
16159.87 238
16161.07 255
16162.27 220
16163.47 232
16164.67 219
16165.87 200
16167.08 207
16168.28 228
16169.48 210
16170.68 230
16171.88 209
16173.09 219
16174.29 225
16175.49 221
16176.69 226
16177.89 279
16179.10 243
16180.30 236
16181.50 213
16182.70 220
16183.91 240
16185.11 236
16186.31 203
16187.51 221
16188.72 243
16189.92 213
16191.12 218
16192.32 240
16193.53 248
16194.73 223
16195.93 232
16197.13 263
16198.34 261
16199.54 242
16200.74 220
16201.95 202
16203.15 238
16204.35 263
16205.56 238
16206.76 224
16207.96 229
16209.17 208
16210.37 194
16211.57 220
16212.78 232
16213.98 194
16215.18 220
16216.39 221
16217.59 212
16218.79 239
16220.00 258
16221.20 256
16222.41 301
16223.61 264
16224.81 240
16226.02 221
16227.22 224
16228.43 232
16229.63 240
16230.83 230
16232.04 233
16233.24 200
16234.45 214
16235.65 217
16236.86 197
16238.06 245
16239.26 236
16240.47 214
16241.67 227
16242.88 247
16244.08 257
16245.29 237
16246.49 212
16247.70 195
16248.90 231
16250.11 233
16251.31 230
16252.52 264
16253.72 212
16254.93 218
16256.13 228
16257.34 256
16258.54 225
16259.75 228
16260.95 242
16262.16 210
16263.36 189
16264.57 234
16265.77 237
16266.98 220
16268.19 198
16269.39 210
16270.60 227
16271.80 259
16273.01 230
16274.21 203
16275.42 210
16276.63 200
16277.83 219
16279.04 216
16280.24 211
16281.45 210
16282.66 258
16283.86 227
16285.07 207
16286.27 228
16287.48 255
16288.69 212
16289.89 197
16291.10 202
16292.31 223
16293.51 244
16294.72 281
16295.93 252
16297.13 239
16298.34 213
16299.55 241
16300.75 207
16301.96 209
16303.17 211
16304.37 230
16305.58 215
16306.79 235
16307.99 214
16309.20 208
16310.41 221
16311.62 221
16312.82 205
16314.03 227
16315.24 228
16316.44 245
16317.65 211
16318.86 205
16320.07 178
16321.27 189
16322.48 211
16323.69 203
16324.90 240
16326.10 203
16327.31 211
16328.52 214
16329.73 238
16330.94 236
16332.14 269
16333.35 249
16334.56 274
16335.77 268
16336.98 200
16338.18 196
16339.39 211
16340.60 219
16341.81 201
16343.02 217
16344.23 215
16345.43 233
16346.64 262
16347.85 224
16349.06 229
16350.27 235
16351.48 228
16352.69 261
16353.89 242
16355.10 231
16356.31 211
16357.52 224
16358.73 212
16359.94 218
16361.15 218
16362.36 191
16363.57 227
16364.77 221
16365.98 225
16367.19 216
16368.40 206
16369.61 243
16370.82 232
16372.03 222
16373.24 171
16374.45 221
16375.66 220
16376.87 205
16378.08 229
16379.29 218
16380.50 240
16381.71 244
16382.92 246
16384.13 242
16385.34 227
16386.55 216
16387.76 226
16388.97 232
16390.18 235
16391.39 215
16392.60 226
16393.81 238
16395.02 226
16396.23 195
16397.44 210
16398.65 205
16399.86 213
16401.07 233
16402.28 211
16403.49 223
16404.70 229
16405.91 231
16407.12 234
16408.33 246
16409.54 213
16410.76 230
16411.97 225
16413.18 211
16414.39 176
16415.60 181
16416.81 198
16418.02 221
16419.23 184
16420.44 188
16421.66 206
16422.87 225
16424.08 216
16425.29 191
16426.50 238
16427.71 246
16428.92 203
16430.14 244
16431.35 217
16432.56 192
16433.77 207
16434.98 189
16436.19 175
16437.41 226
16438.62 221
16439.83 201
16441.04 182
16442.25 197
16443.47 249
16444.68 220
16445.89 214
16447.10 174
16448.31 235
16449.53 245
16450.74 208
16451.95 206
16453.16 239
16454.38 215
16455.59 219
16456.80 225
16458.01 214
16459.23 209
16460.44 228
16461.65 220
16462.86 210
16464.08 212
16465.29 213
16466.50 227
16467.72 236
16468.93 220
16470.14 242
16471.35 211
16472.57 225
16473.78 220
16474.99 217
16476.21 217
16477.42 235
16478.63 223
16479.85 233
16481.06 209
16482.27 200
16483.49 207
16484.70 205
16485.92 202
16487.13 202
16488.34 226
16489.56 227
16490.77 233
16491.98 230
16493.20 195
16494.41 193
16495.63 203
16496.84 199
16498.05 204
16499.27 206
16500.48 235
16501.70 173
16502.91 193
16504.13 214
16505.34 222
16506.55 230
16507.77 221
16508.98 207
16510.20 207
16511.41 188
16512.63 194
16513.84 211
16515.06 228
16516.27 229
16517.49 197
16518.70 200
16519.92 223
16521.13 190
16522.35 218
16523.56 229
16524.78 216
16525.99 218
16527.21 221
16528.42 233
16529.64 174
16530.85 204
16532.07 214
16533.28 226
16534.50 231
16535.71 185
16536.93 217
16538.14 223
16539.36 227
16540.58 209
16541.79 202
16543.01 210
16544.22 175
16545.44 197
16546.65 189
16547.87 186
16549.09 213
16550.30 204
16551.52 199
16552.73 210
16553.95 184
16555.17 215
16556.38 213
16557.60 223
16558.82 208
16560.03 191
16561.25 222
16562.46 201
16563.68 242
16564.90 245
16566.11 205
16567.33 187
16568.55 209
16569.76 221
16570.98 225
16572.20 220
16573.41 193
16574.63 192
16575.85 192
16577.07 215
16578.28 241
16579.50 225
16580.72 232
16581.93 218
16583.15 187
16584.37 192
16585.59 211
16586.80 210
16588.02 188
16589.24 208
16590.46 193
16591.67 201
16592.89 221
16594.11 191
16595.33 187
16596.54 185
16597.76 212
16598.98 180
16600.20 220
16601.41 282
16602.63 257
16603.85 187
16605.07 199
16606.29 203
16607.50 206
16608.72 200
16609.94 209
16611.16 226
16612.38 181
16613.60 189
16614.81 202
16616.03 184
16617.25 179
16618.47 211
16619.69 193
16620.91 188
16622.13 194
16623.34 227
16624.56 217
16625.78 213
16627.00 227
16628.22 211
16629.44 211
16630.66 194
16631.88 202
16633.10 208
16634.31 199
16635.53 227
16636.75 206
16637.97 227
16639.19 205
16640.41 172
16641.63 219
16642.85 210
16644.07 220
16645.29 202
16646.51 222
16647.73 193
16648.95 217
16650.17 241
16651.39 244
16652.61 228
16653.83 208
16655.05 210
16656.27 166
16657.49 193
16658.71 186
16659.93 207
16661.15 199
16662.37 166
16663.59 197
16664.81 229
16666.03 244
16667.25 202
16668.47 224
16669.69 213
16670.91 210
16672.13 194
16673.35 209
16674.57 211
16675.79 174
16677.01 191
16678.23 200
16679.45 181
16680.67 214
16681.89 204
16683.12 181
16684.34 238
16685.56 241
16686.78 240
16688.00 213
16689.22 203
16690.44 223
16691.66 225
16692.88 200
16694.11 177
16695.33 200
16696.55 244
16697.77 265
16698.99 208
16700.21 186
16701.43 191
16702.66 234
16703.88 198
16705.10 197
16706.32 176
16707.54 210
16708.77 234
16709.99 185
16711.21 196
16712.43 173
16713.65 214
16714.87 230
16716.10 217
16717.32 210
16718.54 199
16719.76 189
16720.99 193
16722.21 214
16723.43 194
16724.65 201
16725.88 191
16727.10 203
16728.32 211
16729.54 209
16730.77 239
16731.99 199
16733.21 207
16734.43 203
16735.66 199
16736.88 199
16738.10 231
16739.33 237
16740.55 219
16741.77 178
16742.99 197
16744.22 212
16745.44 209
16746.66 194
16747.89 186
16749.11 212
16750.33 211
16751.56 232
16752.78 215
16754.00 224
16755.23 196
16756.45 212
16757.68 231
16758.90 223
16760.12 173
16761.35 214
16762.57 212
16763.79 210
16765.02 172
16766.24 189
16767.47 218
16768.69 166
16769.91 192
16771.14 200
16772.36 208
16773.59 207
16774.81 182
16776.04 194
16777.26 191
16778.48 219
16779.71 208
16780.93 233
16782.16 214
16783.38 209
16784.61 171
16785.83 196
16787.06 234
16788.28 219
16789.51 173
16790.73 176
16791.96 194
16793.18 166
16794.41 206
16795.63 216
16796.86 193
16798.08 188
16799.31 217
16800.53 210
16801.76 211
16802.98 229
16804.21 241
16805.43 226
16806.66 248
16807.88 191
16809.11 184
16810.33 194
16811.56 204
16812.79 208
16814.01 214
16815.24 220
16816.46 242
16817.69 203
16818.91 176
16820.14 202
16821.37 198
16822.59 237
16823.82 190
16825.04 196
16826.27 191
16827.50 192
16828.72 204
16829.95 209
16831.18 212
16832.40 244
16833.63 193
16834.86 177
16836.08 198
16837.31 252
16838.53 200
16839.76 208
16840.99 207
16842.21 210
16843.44 204
16844.67 189
16845.90 188
16847.12 203
16848.35 204
16849.58 203
16850.80 190
16852.03 196
16853.26 178
16854.48 201
16855.71 211
16856.94 191
16858.17 208
16859.39 200
16860.62 186
16861.85 193
16863.08 225
16864.30 211
16865.53 225
16866.76 229
16867.99 207
16869.21 208
16870.44 188
16871.67 218
16872.90 243
16874.13 243
16875.35 211
16876.58 200
16877.81 216
16879.04 214
16880.27 207
16881.49 204
16882.72 186
16883.95 187
16885.18 192
16886.41 194
16887.64 186
16888.86 181
16890.09 210
16891.32 222
16892.55 249
16893.78 221
16895.01 208
16896.24 238
16897.46 200
16898.69 190
16899.92 212
16901.15 201
16902.38 205
16903.61 195
16904.84 226
16906.07 196
16907.30 203
16908.53 219
16909.75 200
16910.98 201
16912.21 197
16913.44 231
16914.67 257
16915.90 250
16917.13 192
16918.36 214
16919.59 212
16920.82 246
16922.05 192
16923.28 192
16924.51 198
16925.74 185
16926.97 219
16928.20 208
16929.43 215
16930.66 221
16931.89 196
16933.12 180
16934.35 217
16935.58 222
16936.81 250
16938.04 186
16939.27 206
16940.50 204
16941.73 209
16942.96 199
16944.19 194
16945.42 216
16946.65 176
16947.88 186
16949.11 196
16950.34 176
16951.57 206
16952.80 182
16954.04 176
16955.27 201
16956.50 191
16957.73 219
16958.96 186
16960.19 181
16961.42 180
16962.65 177
16963.88 190
16965.11 232
16966.35 254
16967.58 201
16968.81 199
16970.04 206
16971.27 172
16972.50 185
16973.73 199
16974.97 202
16976.20 212
16977.43 189
16978.66 194
16979.89 196
16981.12 240
16982.36 232
16983.59 206
16984.82 192
16986.05 230
16987.28 220
16988.52 187
16989.75 210
16990.98 181
16992.21 269
16993.45 226
16994.68 203
16995.91 232
16997.14 220
16998.37 181
16999.61 171
17000.84 191
17002.07 195
17003.31 197
17004.54 196
17005.77 179
17007.00 180
17008.24 211
17009.47 201
17010.70 189
17011.93 212
17013.17 197
17014.40 221
17015.63 210
17016.87 179
17018.10 179
17019.33 204
17020.57 238
17021.80 216
17023.03 218
17024.27 195
17025.50 183
17026.73 172
17027.97 187
17029.20 208
17030.43 195
17031.67 183
17032.90 213
17034.14 211
17035.37 194
17036.60 198
17037.84 203
17039.07 187
17040.30 164
17041.54 220
17042.77 202
17044.01 182
17045.24 195
17046.47 190
17047.71 182
17048.94 177
17050.18 202
17051.41 216
17052.65 213
17053.88 181
17055.12 178
17056.35 210
17057.58 262
17058.82 194
17060.05 186
17061.29 175
17062.52 202
17063.76 206
17064.99 177
17066.23 210
17067.46 242
17068.70 210
17069.93 172
17071.17 195
17072.40 197
17073.64 200
17074.87 185
17076.11 213
17077.34 200
17078.58 218
17079.81 229
17081.05 227
17082.29 196
17083.52 199
17084.76 204
17085.99 220
17087.23 200
17088.46 175
17089.70 162
17090.94 206
17092.17 199
17093.41 208
17094.64 199
17095.88 196
17097.12 240
17098.35 180
17099.59 166
17100.82 186
17102.06 187
17103.30 191
17104.53 190
17105.77 197
17107.00 196
17108.24 174
17109.48 176
17110.71 190
17111.95 210
17113.19 199
17114.42 180
17115.66 183
17116.90 194
17118.13 192
17119.37 235
17120.61 192
17121.85 203
17123.08 222
17124.32 189
17125.56 199
17126.79 211
17128.03 210
17129.27 191
17130.50 201
17131.74 184
17132.98 212
17134.22 206
17135.45 185
17136.69 206
17137.93 201
17139.17 206
17140.40 216
17141.64 221
17142.88 229
17144.12 191
17145.36 188
17146.59 174
17147.83 171
17149.07 185
17150.31 208
17151.54 166
17152.78 160
17154.02 152
17155.26 210
17156.50 201
17157.74 205
17158.97 198
17160.21 210
17161.45 180
17162.69 210
17163.93 189
17165.17 179
17166.40 173
17167.64 207
17168.88 203
17170.12 176
17171.36 178
17172.60 199
17173.84 193
17175.08 188
17176.31 182
17177.55 199
17178.79 200
17180.03 189
17181.27 210
17182.51 187
17183.75 199
17184.99 209
17186.23 191
17187.47 209
17188.71 193
17189.94 199
17191.18 208
17192.42 200
17193.66 193
17194.90 191
17196.14 175
17197.38 235
17198.62 180
17199.86 205
17201.10 189
17202.34 199
17203.58 244
17204.82 190
17206.06 180
17207.30 186
17208.54 207
17209.78 218
17211.02 255
17212.26 224
17213.50 180
17214.74 173
17215.98 203
17217.22 211
17218.46 170
17219.70 223
17220.94 226
17222.18 179
17223.43 189
17224.67 186
17225.91 218
17227.15 175
17228.39 183
17229.63 205
17230.87 224
17232.11 211
17233.35 173
17234.59 204
17235.83 193
17237.08 196
17238.32 209
17239.56 222
17240.80 242
17242.04 199
17243.28 208
17244.52 226
17245.76 227
17247.01 202
17248.25 188
17249.49 176
17250.73 184
17251.97 177
17253.21 194
17254.46 185
17255.70 189
17256.94 189
17258.18 198
17259.42 202
17260.66 184
17261.91 188
17263.15 189
17264.39 217
17265.63 202
17266.87 196
17268.12 200
17269.36 211
17270.60 217
17271.84 209
17273.09 191
17274.33 191
17275.57 202
17276.81 207
17278.06 198
17279.30 207
17280.54 211
17281.78 205
17283.03 183
17284.27 183
17285.51 198
17286.76 205
17288.00 190
17289.24 226
17290.48 222
17291.73 218
17292.97 182
17294.21 187
17295.46 181
17296.70 187
17297.94 183
17299.19 175
17300.43 191
17301.67 184
17302.92 171
17304.16 176
17305.40 190
17306.65 193
17307.89 170
17309.14 158
17310.38 167
17311.62 168
17312.87 190
17314.11 197
17315.35 195
17316.60 189
17317.84 199
17319.09 189
17320.33 190
17321.58 189
17322.82 187
17324.06 196
17325.31 183
17326.55 175
17327.80 169
17329.04 210
17330.29 199
17331.53 193
17332.77 188
17334.02 202
17335.26 190
17336.51 170
17337.75 165
17339.00 150
17340.24 171
17341.49 190
17342.73 184
17343.98 182
17345.22 166
17346.47 186
17347.71 179
17348.96 176
17350.20 178
17351.45 178
17352.69 190
17353.94 197
17355.18 209
17356.43 210
17357.68 213
17358.92 189
17360.17 184
17361.41 174
17362.66 201
17363.90 221
17365.15 206
17366.39 176
17367.64 195
17368.89 190
17370.13 180
17371.38 167
17372.62 180
17373.87 184
17375.12 165
17376.36 202
17377.61 207
17378.85 215
17380.10 186
17381.35 196
17382.59 215
17383.84 231
17385.09 183
17386.33 179
17387.58 212
17388.83 230
17390.07 193
17391.32 192
17392.57 214
17393.81 207
17395.06 224
17396.31 195
17397.55 161
17398.80 192
17400.05 212
17401.29 203
17402.54 200
17403.79 175
17405.04 204
17406.28 172
17407.53 203
17408.78 224
17410.02 204
17411.27 205
17412.52 206
17413.77 202
17415.01 166
17416.26 210
17417.51 187
17418.76 220
17420.00 174
17421.25 168
17422.50 213
17423.75 183
17425.00 184
17426.24 196
17427.49 201
17428.74 213
17429.99 170
17431.24 201
17432.48 196
17433.73 220
17434.98 190
17436.23 204
17437.48 176
17438.73 206
17439.97 230
17441.22 192
17442.47 199
17443.72 228
17444.97 239
17446.22 189
17447.47 218
17448.71 175
17449.96 181
17451.21 216
17452.46 179
17453.71 199
17454.96 216
17456.21 181
17457.46 192
17458.71 197
17459.95 171
17461.20 212
17462.45 236
17463.70 179
17464.95 191
17466.20 217
17467.45 188
17468.70 201
17469.95 168
17471.20 186
17472.45 219
17473.70 249
17474.95 194
17476.20 218
17477.45 207
17478.70 186
17479.95 168
17481.20 185
17482.45 189
17483.70 194
17484.95 193
17486.20 187
17487.45 197
17488.70 186
17489.95 185
17491.20 176
17492.45 186
17493.70 182
17494.95 193
17496.20 170
17497.45 159
17498.70 163
17499.95 172
17501.20 179
17502.45 184
17503.70 218
17504.95 199
17506.20 219
17507.46 191
17508.71 158
17509.96 183
17511.21 216
17512.46 217
17513.71 199
17514.96 196
17516.21 205
17517.46 214
17518.71 178
17519.97 204
17521.22 189
17522.47 180
17523.72 194
17524.97 192
17526.22 196
17527.47 208
17528.73 191
17529.98 187
17531.23 170
17532.48 207
17533.73 183
17534.99 184
17536.24 227
17537.49 201
17538.74 183
17539.99 182
17541.25 170
17542.50 171
17543.75 205
17545.00 186
17546.25 179
17547.51 193
17548.76 211
17550.01 190
17551.26 176
17552.52 207
17553.77 209
17555.02 205
17556.27 214
17557.53 182
17558.78 211
17560.03 217
17561.28 194
17562.54 175
17563.79 183
17565.04 191
17566.30 199
17567.55 192
17568.80 229
17570.05 216
17571.31 188
17572.56 192
17573.81 225
17575.07 195
17576.32 187
17577.57 232
17578.83 219
17580.08 186
17581.33 198
17582.59 209
17583.84 208
17585.10 211
17586.35 189
17587.60 178
17588.86 173
17590.11 195
17591.36 194
17592.62 207
17593.87 215
17595.13 206
17596.38 196
17597.63 179
17598.89 211
17600.14 207
17601.40 200
17602.65 207
17603.90 190
17605.16 178
17606.41 203
17607.67 190
17608.92 164
17610.18 178
17611.43 177
17612.69 217
17613.94 201
17615.20 174
17616.45 179
17617.71 189
17618.96 192
17620.21 189
17621.47 210
17622.72 166
17623.98 194
17625.23 217
17626.49 210
17627.75 209
17629.00 191
17630.26 206
17631.51 216
17632.77 216
17634.02 207
17635.28 224
17636.53 184
17637.79 179
17639.04 189
17640.30 240
17641.55 188
17642.81 179
17644.07 168
17645.32 198
17646.58 231
17647.83 178
17649.09 193
17650.35 180
17651.60 184
17652.86 188
17654.11 198
17655.37 185
17656.63 184
17657.88 220
17659.14 197
17660.39 179
17661.65 178
17662.91 191
17664.16 228
17665.42 213
17666.68 185
17667.93 210
17669.19 189
17670.45 193
17671.70 184
17672.96 182
17674.22 210
17675.47 217
17676.73 190
17677.99 183
17679.24 190
17680.50 213
17681.76 201
17683.02 185
17684.27 184
17685.53 168
17686.79 192
17688.05 176
17689.30 197
17690.56 195
17691.82 240
17693.07 229
17694.33 211
17695.59 171
17696.85 169
17698.11 192
17699.36 201
17700.62 215
17701.88 228
17703.14 196
17704.39 215
17705.65 198
17706.91 199
17708.17 214
17709.43 173
17710.68 207
17711.94 194
17713.20 182
17714.46 186
17715.72 198
17716.98 189
17718.23 191
17719.49 175
17720.75 186
17722.01 199
17723.27 177
17724.53 184
17725.79 205
17727.04 185
17728.30 218
17729.56 232
17730.82 190
17732.08 185
17733.34 187
17734.60 231
17735.86 210
17737.12 158
17738.37 187
17739.63 195
17740.89 183
17742.15 189
17743.41 186
17744.67 180
17745.93 178
17747.19 198
17748.45 204
17749.71 209
17750.97 210
17752.23 239
17753.49 204
17754.75 195
17756.01 157
17757.27 168
17758.53 191
17759.79 194
17761.05 219
17762.31 195
17763.57 203
17764.83 217
17766.09 176
17767.35 192
17768.61 198
17769.87 178
17771.13 184
17772.39 188
17773.65 189
17774.91 228
17776.17 175
17777.43 190
17778.69 195
17779.95 197
17781.21 180
17782.47 162
17783.73 177
17784.99 198
17786.25 211
17787.51 230
17788.78 208
17790.04 174
17791.30 180
17792.56 216
17793.82 197
17795.08 193
17796.34 206
17797.60 191
17798.86 200
17800.13 187
17801.39 197
17802.65 212
17803.91 191
17805.17 215
17806.43 216
17807.69 199
17808.96 182
17810.22 187
17811.48 201
17812.74 165
17814.00 169
17815.26 202
17816.53 210
17817.79 203
17819.05 180
17820.31 229
17821.57 249
17822.84 176
17824.10 181
17825.36 191
17826.62 206
17827.89 179
17829.15 172
17830.41 173
17831.67 213
17832.93 189
17834.20 210
17835.46 204
17836.72 198
17837.99 193
17839.25 163
17840.51 201
17841.77 197
17843.04 211
17844.30 205
17845.56 223
17846.82 190
17848.09 187
17849.35 198
17850.61 168
17851.88 187
17853.14 206
17854.40 187
17855.67 212
17856.93 218
17858.19 196
17859.46 197
17860.72 203
17861.98 206
17863.25 195
17864.51 186
17865.77 168
17867.04 152
17868.30 157
17869.57 199
17870.83 186
17872.09 176
17873.36 177
17874.62 195
17875.89 246
17877.15 233
17878.41 193
17879.68 167
17880.94 187
17882.21 200
17883.47 201
17884.73 168
17886.00 177
17887.26 196
17888.53 168
17889.79 186
17891.06 187
17892.32 172
17893.59 183
17894.85 187
17896.12 164
17897.38 181
17898.65 212
17899.91 217
17901.17 187
17902.44 165
17903.70 170
17904.97 185
17906.23 191
17907.50 174
17908.77 178
17910.03 182
17911.30 222
17912.56 178
17913.83 184
17915.09 184
17916.36 187
17917.62 198
17918.89 190
17920.15 187
17921.42 182
17922.68 208
17923.95 191
17925.22 203
17926.48 172
17927.75 199
17929.01 232
17930.28 199
17931.55 179
17932.81 193
17934.08 163
17935.34 173
17936.61 187
17937.88 198
17939.14 196
17940.41 186
17941.68 184
17942.94 162
17944.21 176
17945.47 187
17946.74 197
17948.01 200
17949.27 209
17950.54 186
17951.81 209
17953.07 176
17954.34 177
17955.61 158
17956.87 159
17958.14 197
17959.41 177
17960.68 149
17961.94 155
17963.21 171
17964.48 211
17965.74 214
17967.01 201
17968.28 194
17969.55 170
17970.81 181
17972.08 185
17973.35 245
17974.62 177
17975.88 178
17977.15 182
17978.42 175
17979.69 172
17980.95 184
17982.22 175
17983.49 188
17984.76 201
17986.03 199
17987.29 179
17988.56 196
17989.83 171
17991.10 195
17992.37 172
17993.63 188
17994.90 188
17996.17 187
17997.44 222
17998.71 197
17999.98 173
18001.24 151
18002.51 169
18003.78 204
18005.05 174
18006.32 189
18007.59 205
18008.86 167
18010.12 212
18011.39 190
18012.66 201
18013.93 189
18015.20 217
18016.47 215
18017.74 183
18019.01 171
18020.28 193
18021.54 184
18022.81 199
18024.08 181
18025.35 163
18026.62 153
18027.89 198
18029.16 187
18030.43 174
18031.70 182
18032.97 227
18034.24 222
18035.51 180
18036.78 232
18038.05 198
18039.32 181
18040.59 213
18041.86 190
18043.13 207
18044.40 197
18045.67 205
18046.94 239
18048.21 197
18049.48 226
18050.75 163
18052.02 186
18053.29 166
18054.56 188
18055.83 189
18057.10 213
18058.37 196
18059.64 206
18060.91 192
18062.18 194
18063.45 172
18064.72 196
18065.99 159
18067.26 203
18068.54 183
18069.81 202
18071.08 201
18072.35 183
18073.62 217
18074.89 199
18076.16 192
18077.43 197
18078.70 174
18079.97 185
18081.25 184
18082.52 178
18083.79 160
18085.06 142
18086.33 172
18087.60 185
18088.87 207
18090.15 211
18091.42 158
18092.69 179
18093.96 188
18095.23 177
18096.50 178
18097.78 164
18099.05 176
18100.32 180
18101.59 194
18102.86 202
18104.14 190
18105.41 232
18106.68 206
18107.95 178
18109.23 178
18110.50 196
18111.77 217
18113.04 163
18114.31 191
18115.59 224
18116.86 226
18118.13 201
18119.40 200
18120.68 196
18121.95 176
18123.22 160
18124.50 209
18125.77 195
18127.04 171
18128.31 185
18129.59 188
18130.86 183
18132.13 184
18133.41 207
18134.68 191
18135.95 204
18137.23 189
18138.50 217
18139.77 201
18141.05 182
18142.32 204
18143.59 177
18144.87 237
18146.14 203
18147.41 199
18148.69 198
18149.96 162
18151.23 169
18152.51 193
18153.78 224
18155.06 214
18156.33 199
18157.60 208
18158.88 203
18160.15 170
18161.43 186
18162.70 191
18163.97 177
18165.25 177
18166.52 196
18167.80 186
18169.07 211
18170.35 201
18171.62 208
18172.90 226
18174.17 180
18175.44 170
18176.72 158
18177.99 165
18179.27 203
18180.54 200
18181.82 187
18183.09 205
18184.37 190
18185.64 215
18186.92 182
18188.19 184
18189.47 198
18190.74 223
18192.02 186
18193.29 215
18194.57 198
18195.84 186
18197.12 199
18198.39 210
18199.67 187
18200.95 199
18202.22 164
18203.50 173
18204.77 168
18206.05 178
18207.32 216
18208.60 194
18209.88 195
18211.15 216
18212.43 202
18213.70 212
18214.98 197
18216.26 193
18217.53 178
18218.81 188
18220.08 199
18221.36 160
18222.64 183
18223.91 181
18225.19 170
18226.47 195
18227.74 225
18229.02 198
18230.29 224
18231.57 174
18232.85 160
18234.12 176
18235.40 189
18236.68 164
18237.95 219
18239.23 232
18240.51 201
18241.79 219
18243.06 216
18244.34 179
18245.62 232
18246.89 229
18248.17 201
18249.45 203
18250.73 190
18252.00 188
18253.28 167
18254.56 184
18255.83 187
18257.11 211
18258.39 196
18259.67 191
18260.94 169
18262.22 187
18263.50 206
18264.78 219
18266.06 209
18267.33 200
18268.61 183
18269.89 216
18271.17 190
18272.45 146
18273.72 182
18275.00 182
18276.28 185
18277.56 190
18278.84 177
18280.11 171
18281.39 194
18282.67 177
18283.95 173
18285.23 176
18286.51 192
18287.78 205
18289.06 167
18290.34 173
18291.62 166
18292.90 165
18294.18 204
18295.46 209
18296.74 197
18298.01 210
18299.29 211
18300.57 193
18301.85 211
18303.13 208
18304.41 193
18305.69 188
18306.97 224
18308.25 205
18309.53 176
18310.81 171
18312.09 207
18313.37 199
18314.64 201
18315.92 181
18317.20 175
18318.48 182
18319.76 194
18321.04 198
18322.32 191
18323.60 187
18324.88 173
18326.16 153
18327.44 161
18328.72 197
18330.00 211
18331.28 197
18332.56 205
18333.84 188
18335.12 166
18336.40 197
18337.68 190
18338.96 185
18340.24 177
18341.52 168
18342.80 175
18344.09 179
18345.37 224
18346.65 207
18347.93 195
18349.21 179
18350.49 180
18351.77 188
18353.05 195
18354.33 180
18355.61 216
18356.89 195
18358.17 179
18359.46 177
18360.74 185
18362.02 164
18363.30 183
18364.58 178
18365.86 177
18367.14 177
18368.42 195
18369.71 199
18370.99 152
18372.27 182
18373.55 196
18374.83 192
18376.11 206
18377.39 207
18378.68 209
18379.96 200
18381.24 173
18382.52 175
18383.80 194
18385.09 226
18386.37 227
18387.65 223
18388.93 175
18390.21 169
18391.50 157
18392.78 152
18394.06 158
18395.34 159
18396.63 196
18397.91 194
18399.19 198
18400.47 202
18401.76 196
18403.04 183
18404.32 164
18405.60 166
18406.89 189
18408.17 167
18409.45 174
18410.73 169
18412.02 178
18413.30 178
18414.58 174
18415.87 187
18417.15 199
18418.43 187
18419.72 188
18421.00 189
18422.28 201
18423.57 157
18424.85 189
18426.13 182
18427.42 200
18428.70 181
18429.98 171
18431.27 176
18432.55 201
18433.83 148
18435.12 175
18436.40 221
18437.68 192
18438.97 200
18440.25 184
18441.54 185
18442.82 174
18444.10 178
18445.39 186
18446.67 172
18447.96 206
18449.24 209
18450.53 206
18451.81 201
18453.09 215
18454.38 177
18455.66 173
18456.95 157
18458.23 170
18459.52 151
18460.80 188
18462.09 194
18463.37 191
18464.65 181
18465.94 174
18467.22 188
18468.51 165
18469.79 183
18471.08 168
18472.36 210
18473.65 201
18474.93 197
18476.22 191
18477.50 166
18478.79 179
18480.08 187
18481.36 184
18482.65 161
18483.93 194
18485.22 181
18486.50 220
18487.79 179
18489.07 200
18490.36 198
18491.64 155
18492.93 180
18494.22 169
18495.50 197
18496.79 201
18498.07 221
18499.36 192
18500.65 194
18501.93 174
18503.22 177
18504.50 189
18505.79 166
18507.08 170
18508.36 177
18509.65 184
18510.94 165
18512.22 176
18513.51 173
18514.80 164
18516.08 174
18517.37 169
18518.65 187
18519.94 168
18521.23 157
18522.51 197
18523.80 202
18525.09 205
18526.38 207
18527.66 216
18528.95 191
18530.24 202
18531.52 180
18532.81 174
18534.10 185
18535.39 176
18536.67 189
18537.96 203
18539.25 168
18540.53 163
18541.82 202
18543.11 208
18544.40 195
18545.68 205
18546.97 198
18548.26 183
18549.55 186
18550.84 212
18552.12 192
18553.41 204
18554.70 223
18555.99 234
18557.27 221
18558.56 191
18559.85 184
18561.14 190
18562.43 193
18563.72 193
18565.00 186
18566.29 176
18567.58 170
18568.87 185
18570.16 197
18571.45 174
18572.73 170
18574.02 193
18575.31 230
18576.60 204
18577.89 183
18579.18 217
18580.47 225
18581.75 213
18583.04 169
18584.33 173
18585.62 201
18586.91 206
18588.20 177
18589.49 179
18590.78 171
18592.07 186
18593.36 183
18594.65 198
18595.93 178
18597.22 193
18598.51 192
18599.80 212
18601.09 244
18602.38 199
18603.67 187
18604.96 220
18606.25 209
18607.54 218
18608.83 191
18610.12 180
18611.41 192
18612.70 191
18613.99 204
18615.28 205
18616.57 204
18617.86 179
18619.15 160
18620.44 169
18621.73 173
18623.02 186
18624.31 202
18625.60 196
18626.89 192
18628.18 207
18629.47 200
18630.76 187
18632.05 192
18633.34 207
18634.64 187
18635.93 176
18637.22 159
18638.51 196
18639.80 188
18641.09 207
18642.38 181
18643.67 199
18644.96 225
18646.25 229
18647.54 180
18648.84 195
18650.13 207
18651.42 176
18652.71 187
18654.00 200
18655.29 202
18656.58 199
18657.88 214
18659.17 184
18660.46 195
18661.75 183
18663.04 193
18664.33 206
18665.63 172
18666.92 180
18668.21 177
18669.50 200
18670.79 214
18672.08 210
18673.38 181
18674.67 203
18675.96 180
18677.25 157
18678.55 187
18679.84 188
18681.13 204
18682.42 191
18683.71 182
18685.01 179
18686.30 205
18687.59 173
18688.88 172
18690.18 172
18691.47 173
18692.76 170
18694.06 186
18695.35 173
18696.64 181
18697.93 188
18699.23 163
18700.52 172
18701.81 184
18703.11 183
18704.40 187
18705.69 185
18706.99 183
18708.28 185
18709.57 195
18710.86 173
18712.16 184
18713.45 179
18714.75 175
18716.04 189
18717.33 183
18718.63 169
18719.92 142
18721.21 159
18722.51 149
18723.80 159
18725.09 188
18726.39 185
18727.68 192
18728.98 149
18730.27 167
18731.56 211
18732.86 191
18734.15 193
18735.45 153
18736.74 171
18738.04 178
18739.33 186
18740.62 183
18741.92 177
18743.21 156
18744.51 198
18745.80 172
18747.10 164
18748.39 156
18749.69 175
18750.98 172
18752.27 193
18753.57 173
18754.86 195
18756.16 192
18757.45 190
18758.75 187
18760.04 168
18761.34 168
18762.63 179
18763.93 153
18765.23 164
18766.52 167
18767.82 164
18769.11 189
18770.41 170
18771.70 184
18773.00 170
18774.29 176
18775.59 172
18776.88 188
18778.18 183
18779.48 164
18780.77 188
18782.07 193
18783.36 156
18784.66 165
18785.95 195
18787.25 197
18788.55 222
18789.84 172
18791.14 204
18792.43 237
18793.73 183
18795.03 194
18796.32 189
18797.62 197
18798.92 174
18800.21 178
18801.51 183
18802.81 182
18804.10 211
18805.40 216
18806.70 178
18807.99 202
18809.29 146
18810.59 157
18811.88 159
18813.18 174
18814.48 194
18815.77 200
18817.07 182
18818.37 158
18819.66 195
18820.96 169
18822.26 202
18823.56 200
18824.85 175
18826.15 150
18827.45 181
18828.75 203
18830.04 164
18831.34 167
18832.64 163
18833.94 166
18835.23 184
18836.53 200
18837.83 204
18839.13 186
18840.42 192
18841.72 196
18843.02 183
18844.32 181
18845.62 187
18846.91 183
18848.21 167
18849.51 172
18850.81 171
18852.11 166
18853.40 201
18854.70 152
18856.00 171
18857.30 167
18858.60 186
18859.90 171
18861.20 170
18862.49 190
18863.79 195
18865.09 186
18866.39 184
18867.69 199
18868.99 192
18870.29 189
18871.59 187
18872.88 157
18874.18 181
18875.48 181
18876.78 202
18878.08 174
18879.38 176
18880.68 162
18881.98 177
18883.28 165
18884.58 175
18885.88 217
18887.18 201
18888.47 169
18889.77 202
18891.07 180
18892.37 215
18893.67 174
18894.97 184
18896.27 178
18897.57 163
18898.87 179
18900.17 188
18901.47 177
18902.77 193
18904.07 191
18905.37 181
18906.67 175
18907.97 186
18909.27 185
18910.57 160
18911.87 170
18913.17 196
18914.47 181
18915.77 168
18917.07 171
18918.38 207
18919.68 217
18920.98 207
18922.28 210
18923.58 202
18924.88 199
18926.18 199
18927.48 190
18928.78 182
18930.08 187
18931.38 205
18932.68 176
18933.98 158
18935.29 188
18936.59 173
18937.89 170
18939.19 224
18940.49 209
18941.79 158
18943.09 171
18944.39 195
18945.70 146
18947.00 174
18948.30 204
18949.60 184
18950.90 151
18952.20 152
18953.51 171
18954.81 184
18956.11 197
18957.41 166
18958.71 169
18960.02 165
18961.32 157
18962.62 191
18963.92 149
18965.22 164
18966.53 169
18967.83 164
18969.13 157
18970.43 156
18971.73 178
18973.04 178
18974.34 191
18975.64 183
18976.94 194
18978.25 178
18979.55 194
18980.85 178
18982.16 175
18983.46 196
18984.76 165
18986.06 181
18987.37 172
18988.67 212
18989.97 187
18991.28 172
18992.58 189
18993.88 192
18995.18 141
18996.49 186
18997.79 216
18999.09 151
19000.40 160
19001.70 193
19003.00 202
19004.31 181
19005.61 182
19006.92 169
19008.22 153
19009.52 171
19010.83 198
19012.13 174
19013.43 147
19014.74 152
19016.04 216
19017.35 192
19018.65 194
19019.95 181
19021.26 179
19022.56 159
19023.87 159
19025.17 171
19026.47 189
19027.78 175
19029.08 146
19030.39 166
19031.69 151
19033.00 171
19034.30 175
19035.61 153
19036.91 194
19038.21 165
19039.52 182
19040.82 190
19042.13 168
19043.43 180
19044.74 169
19046.04 175
19047.35 169
19048.65 174
19049.96 186
19051.26 170
19052.57 162
19053.87 160
19055.18 174
19056.48 154
19057.79 146
19059.09 147
19060.40 166
19061.71 176
19063.01 150
19064.32 171
19065.62 179
19066.93 161
19068.23 149
19069.54 161
19070.85 181
19072.15 195
19073.46 158
19074.76 182
19076.07 166
19077.37 189
19078.68 146
19079.99 159
19081.29 159
19082.60 157
19083.91 175
19085.21 184
19086.52 151
19087.82 151
19089.13 156
19090.44 156
19091.74 173
19093.05 179
19094.36 134
19095.66 128
19096.97 142
19098.28 164
19099.58 140
19100.89 140
19102.20 176
19103.50 173
19104.81 192
19106.12 220
19107.42 199
19108.73 182
19110.04 176
19111.35 142
19112.65 157
19113.96 162
19115.27 167
19116.58 170
19117.88 167
19119.19 174
19120.50 165
19121.81 147
19123.11 162
19124.42 171
19125.73 165
19127.04 173
19128.34 173
19129.65 152
19130.96 150
19132.27 157
19133.57 187
19134.88 185
19136.19 202
19137.50 201
19138.81 198
19140.12 175
19141.42 182
19142.73 183
19144.04 187
19145.35 178
19146.66 166
19147.97 152
19149.27 166
19150.58 180
19151.89 183
19153.20 167
19154.51 179
19155.82 167
19157.13 166
19158.43 195
19159.74 199
19161.05 190
19162.36 178
19163.67 191
19164.98 177
19166.29 186
19167.60 150
19168.91 204
19170.22 180
19171.52 153
19172.83 150
19174.14 165
19175.45 156
19176.76 157
19178.07 151
19179.38 159
19180.69 166
19182.00 160
19183.31 176
19184.62 179
19185.93 182
19187.24 147
19188.55 157
19189.86 182
19191.17 188
19192.48 174
19193.79 178
19195.10 216
19196.41 204
19197.72 169
19199.03 163
19200.34 171
19201.65 183
19202.96 188
19204.27 175
19205.58 170
19206.89 182
19208.20 154
19209.51 154
19210.82 181
19212.13 176
19213.44 198
19214.75 144
19216.06 160
19217.38 154
19218.69 139
19220.00 146
19221.31 190
19222.62 190
19223.93 167
19225.24 159
19226.55 170
19227.86 178
19229.17 165
19230.49 171
19231.80 215
19233.11 193
19234.42 183
19235.73 206
19237.04 206
19238.35 169
19239.67 198
19240.98 167
19242.29 161
19243.60 167
19244.91 178
19246.22 186
19247.54 197
19248.85 192
19250.16 162
19251.47 155
19252.78 158
19254.10 169
19255.41 157
19256.72 177
19258.03 163
19259.34 164
19260.66 188
19261.97 150
19263.28 164
19264.59 182
19265.91 190
19267.22 186
19268.53 186
19269.84 160
19271.16 165
19272.47 185
19273.78 200
19275.10 172
19276.41 206
19277.72 190
19279.03 154
19280.35 161
19281.66 153
19282.97 174
19284.29 179
19285.60 171
19286.91 183
19288.23 161
19289.54 160
19290.85 190
19292.17 172
19293.48 167
19294.79 155
19296.11 181
19297.42 165
19298.73 169
19300.05 168
19301.36 163
19302.67 167
19303.99 175
19305.30 142
19306.62 173
19307.93 187
19309.24 193
19310.56 153
19311.87 169
19313.19 153
19314.50 175
19315.81 172
19317.13 162
19318.44 152
19319.76 150
19321.07 151
19322.39 154
19323.70 186
19325.01 164
19326.33 165
19327.64 159
19328.96 170
19330.27 156
19331.59 158
19332.90 171
19334.22 219
19335.53 179
19336.85 170
19338.16 177
19339.48 197
19340.79 171
19342.11 184
19343.42 203
19344.74 158
19346.05 172
19347.37 160
19348.68 174
19350.00 182
19351.31 151
19352.63 186
19353.94 162
19355.26 154
19356.58 180
19357.89 168
19359.21 158
19360.52 158
19361.84 146
19363.15 154
19364.47 152
19365.79 171
19367.10 183
19368.42 172
19369.73 172
19371.05 166
19372.37 179
19373.68 191
19375.00 171
19376.31 170
19377.63 144
19378.95 160
19380.26 161
19381.58 167
19382.90 159
19384.21 153
19385.53 153
19386.85 158
19388.16 181
19389.48 156
19390.80 162
19392.11 166
19393.43 151
19394.75 141
19396.06 153
19397.38 179
19398.70 189
19400.01 191
19401.33 172
19402.65 166
19403.97 146
19405.28 142
19406.60 187
19407.92 142
19409.23 170
19410.55 167
19411.87 146
19413.19 160
19414.50 166
19415.82 173
19417.14 168
19418.46 173
19419.77 149
19421.09 155
19422.41 155
19423.73 136
19425.05 165
19426.36 153
19427.68 151
19429.00 164
19430.32 143
19431.64 190
19432.95 180
19434.27 158
19435.59 179
19436.91 164
19438.23 175
19439.55 175
19440.86 154
19442.18 172
19443.50 155
19444.82 186
19446.14 173
19447.46 184
19448.78 162
19450.09 166
19451.41 166
19452.73 177
19454.05 192
19455.37 165
19456.69 202
19458.01 169
19459.33 169
19460.65 160
19461.97 146
19463.28 151
19464.60 192
19465.92 159
19467.24 140
19468.56 167
19469.88 174
19471.20 174
19472.52 158
19473.84 143
19475.16 152
19476.48 168
19477.80 171
19479.12 176
19480.44 163
19481.76 143
19483.08 145
19484.40 159
19485.72 156
19487.04 151
19488.36 156
19489.68 153
19491.00 172
19492.32 166
19493.64 172
19494.96 146
19496.28 141
19497.60 138
19498.92 146
19500.24 165
19501.56 159
19502.88 179
19504.20 179
19505.52 180
19506.84 167
19508.16 147
19509.49 148
19510.81 144
19512.13 152
19513.45 140
19514.77 144
19516.09 147
19517.41 154
19518.73 165
19520.05 172
19521.37 176
19522.70 176
19524.02 181
19525.34 147
19526.66 159
19527.98 153
19529.30 185
19530.62 197
19531.95 163
19533.27 147
19534.59 158
19535.91 177
19537.23 171
19538.55 140
19539.88 156
19541.20 173
19542.52 151
19543.84 170
19545.16 173
19546.49 172
19547.81 158
19549.13 163
19550.45 171
19551.77 160
19553.10 162
19554.42 158
19555.74 171
19557.06 173
19558.39 159
19559.71 161
19561.03 143
19562.35 155
19563.68 141
19565.00 164
19566.32 205
19567.64 161
19568.97 128
19570.29 156
19571.61 163
19572.94 183
19574.26 152
19575.58 149
19576.90 144
19578.23 153
19579.55 143
19580.87 180
19582.20 213
19583.52 139
19584.84 148
19586.17 195
19587.49 185
19588.81 179
19590.14 179
19591.46 167
19592.78 174
19594.11 149
19595.43 156
19596.76 155
19598.08 184
19599.40 181
19600.73 149
19602.05 145
19603.37 160
19604.70 168
19606.02 148
19607.35 163
19608.67 169
19610.00 167
19611.32 189
19612.64 156
19613.97 143
19615.29 170
19616.62 172
19617.94 200
19619.27 184
19620.59 180
19621.92 158
19623.24 169
19624.56 156
19625.89 175
19627.21 187
19628.54 181
19629.86 176
19631.19 135
19632.51 133
19633.84 182
19635.16 147
19636.49 153
19637.81 172
19639.14 169
19640.46 157
19641.79 152
19643.11 162
19644.44 172
19645.77 153
19647.09 178
19648.42 161
19649.74 156
19651.07 150
19652.39 172
19653.72 165
19655.04 156
19656.37 178
19657.70 178
19659.02 161
19660.35 173
19661.67 178
19663.00 179
19664.33 135
19665.65 174
19666.98 160
19668.30 168
19669.63 145
19670.96 152
19672.28 158
19673.61 156
19674.94 137
19676.26 145
19677.59 160
19678.92 156
19680.24 168
19681.57 167
19682.90 146
19684.22 159
19685.55 155
19686.88 158
19688.20 150
19689.53 143
19690.86 176
19692.18 170
19693.51 161
19694.84 158
19696.16 208
19697.49 188
19698.82 147
19700.15 147
19701.47 176
19702.80 179
19704.13 159
19705.46 170
19706.78 181
19708.11 184
19709.44 184
19710.77 183
19712.09 151
19713.42 152
19714.75 134
19716.08 137
19717.40 155
19718.73 150
19720.06 156
19721.39 186
19722.72 209
19724.04 166
19725.37 163
19726.70 156
19728.03 163
19729.36 176
19730.68 194
19732.01 185
19733.34 186
19734.67 159
19736.00 165
19737.33 133
19738.66 131
19739.98 147
19741.31 171
19742.64 160
19743.97 136
19745.30 181
19746.63 174
19747.96 194
19749.29 179
19750.61 190
19751.94 163
19753.27 171
19754.60 152
19755.93 157
19757.26 148
19758.59 156
19759.92 152
19761.25 140
19762.58 153
19763.91 143
19765.24 146
19766.57 128
19767.89 155
19769.22 192
19770.55 190
19771.88 165
19773.21 162
19774.54 165
19775.87 151
19777.20 163
19778.53 173
19779.86 161
19781.19 180
19782.52 182
19783.85 151
19785.18 139
19786.51 179
19787.84 164
19789.17 176
19790.50 165
19791.83 158
19793.16 167
19794.49 184
19795.83 192
19797.16 170
19798.49 149
19799.82 160
19801.15 191
19802.48 167
19803.81 167
19805.14 153
19806.47 170
19807.80 165
19809.13 170
19810.46 170
19811.79 160
19813.13 156
19814.46 165
19815.79 168
19817.12 139
19818.45 163
19819.78 155
19821.11 149
19822.44 144
19823.78 160
19825.11 155
19826.44 144
19827.77 176
19829.10 156
19830.43 158
19831.77 151
19833.10 158
19834.43 158
19835.76 179
19837.09 138
19838.42 142
19839.76 137
19841.09 171
19842.42 156
19843.75 149
19845.08 173
19846.42 174
19847.75 167
19849.08 157
19850.41 153
19851.75 147
19853.08 138
19854.41 158
19855.74 169
19857.08 163
19858.41 153
19859.74 167
19861.07 143
19862.41 143
19863.74 194
19865.07 146
19866.41 141
19867.74 159
19869.07 162
19870.40 161
19871.74 160
19873.07 163
19874.40 144
19875.74 152
19877.07 138
19878.40 157
19879.74 169
19881.07 171
19882.40 163
19883.74 155
19885.07 198
19886.40 191
19887.74 166
19889.07 164
19890.40 152
19891.74 182
19893.07 164
19894.41 185
19895.74 180
19897.07 161
19898.41 166
19899.74 155
19901.08 178
19902.41 165
19903.74 138
19905.08 156
19906.41 150
19907.75 162
19909.08 197
19910.41 174
19911.75 143
19913.08 149
19914.42 165
19915.75 158
19917.09 165
19918.42 167
19919.76 162
19921.09 167
19922.43 157
19923.76 172
19925.10 139
19926.43 149
19927.77 167
19929.10 165
19930.44 204
19931.77 177
19933.11 172
19934.44 190
19935.78 163
19937.11 133
19938.45 134
19939.78 136
19941.12 148
19942.45 139
19943.79 150
19945.12 166
19946.46 216
19947.79 160
19949.13 188
19950.47 188
19951.80 170
19953.14 182
19954.47 170
19955.81 156
19957.15 170
19958.48 169
19959.82 166
19961.15 177
19962.49 151
19963.83 147
19965.16 178
19966.50 165
19967.83 149
19969.17 143
19970.51 147
19971.84 135
19973.18 161
19974.52 156
19975.85 133
19977.19 157
19978.53 169
19979.86 168
19981.20 185
19982.54 169
19983.87 154
19985.21 145
19986.55 142
19987.88 150
19989.22 152
19990.56 189
19991.89 208
19993.23 170
19994.57 185
19995.91 173
19997.24 154
19998.58 205
19999.92 158
20001.26 158
20002.59 150
20003.93 152
20005.27 160
20006.61 180
20007.94 164
20009.28 189
20010.62 164
20011.96 159
20013.29 151
20014.63 173
20015.97 169
20017.31 167
20018.65 177
20019.98 140
20021.32 161
20022.66 173
20024.00 169
20025.34 144
20026.67 156
20028.01 155
20029.35 163
20030.69 169
20032.03 151
20033.37 160
20034.71 153
20036.04 156
20037.38 148
20038.72 170
20040.06 179
20041.40 173
20042.74 181
20044.08 165
20045.42 181
20046.75 179
20048.09 156
20049.43 147
20050.77 165
20052.11 176
20053.45 199
20054.79 163
20056.13 146
20057.47 159
20058.81 172
20060.15 145
20061.49 176
20062.82 163
20064.16 174
20065.50 146
20066.84 185
20068.18 174
20069.52 153
20070.86 142
20072.20 167
20073.54 140
20074.88 162
20076.22 181
20077.56 209
20078.90 184
20080.24 182
20081.58 164
20082.92 168
20084.26 188
20085.60 172
20086.94 163
20088.28 148
20089.62 164
20090.96 153
20092.30 139
20093.64 152
20094.99 168
20096.33 172
20097.67 133
20099.01 158
20100.35 151
20101.69 139
20103.03 134
20104.37 159
20105.71 167
20107.05 161
20108.39 146
20109.73 166
20111.08 173
20112.42 186
20113.76 189
20115.10 161
20116.44 174
20117.78 150
20119.12 139
20120.46 158
20121.81 173
20123.15 192
20124.49 173
20125.83 158
20127.17 169
20128.51 161
20129.86 156
20131.20 170
20132.54 171
20133.88 182
20135.22 168
20136.56 172
20137.91 196
20139.25 175
