# Supplementary material for: MALDI-TOF MS typing enables the classification of brewing yeasts of the genus Saccharomyces to major beer styles
Source: PLoS One. 2017 Aug 9;12(8):e0181694. doi: 10.1371/journal.pone.0181694 (PMC5549903; doi:10.1371/journal.pone.0181694)
Supplement: S5 File — The directory includes 90 raw files and was zipped to “.zip”; the folder has three strains with 30 spectra per strain; S1 Text explains the raw files with an example and Table 1 represents the yeast strains used within the experiment. (ZIP) [file pone.0181694.s008.zip › 13-15/30262-213-OG-Ale-Ale-YPG-18h-E-E_2015-08-10__0_E4_1.dat]

2000.98 3943
2001.40 3844
2001.82 3722
2002.25 4029
2002.67 3954
2003.09 3616
2003.51 3813
2003.93 3853
2004.35 3868
2004.78 3914
2005.20 4156
2005.62 3764
2006.04 3550
2006.47 3718
2006.89 3525
2007.31 3736
2007.73 3624
2008.16 3663
2008.58 3780
2009.00 4045
2009.42 4010
2009.85 4067
2010.27 3866
2010.69 3908
2011.11 3963
2011.54 3934
2011.96 4042
2012.38 3716
2012.80 3818
2013.23 3652
2013.65 3474
2014.07 3588
2014.50 3539
2014.92 3777
2015.34 3730
2015.77 3580
2016.19 3671
2016.61 3378
2017.04 3411
2017.46 3576
2017.88 3533
2018.31 3508
2018.73 3691
2019.15 3563
2019.58 3514
2020.00 3514
2020.42 3584
2020.85 3754
2021.27 3944
2021.70 3973
2022.12 3951
2022.54 3581
2022.97 3628
2023.39 3736
2023.82 3540
2024.24 3868
2024.66 3788
2025.09 3712
2025.51 3589
2025.94 3559
2026.36 3746
2026.79 3685
2027.21 3678
2027.63 3609
2028.06 3486
2028.48 3585
2028.91 3589
2029.33 3398
2029.76 3362
2030.18 3101
2030.61 3476
2031.03 3240
2031.46 3277
2031.88 3419
2032.31 3838
2032.73 3584
2033.16 3317
2033.58 3312
2034.01 3528
2034.43 3487
2034.86 3483
2035.28 3566
2035.71 3403
2036.13 3484
2036.56 3708
2036.98 3636
2037.41 3573
2037.84 3735
2038.26 3709
2038.69 3885
2039.11 3732
2039.54 3664
2039.96 3656
2040.39 3693
2040.82 3760
2041.24 3830
2041.67 3833
2042.09 3831
2042.52 3663
2042.95 3781
2043.37 3709
2043.80 3575
2044.22 3660
2044.65 3387
2045.08 3252
2045.50 3303
2045.93 3322
2046.36 3486
2046.78 3487
2047.21 3626
2047.64 3341
2048.06 3527
2048.49 3557
2048.92 3407
2049.34 3345
2049.77 3201
2050.20 3301
2050.62 3351
2051.05 3426
2051.48 3586
2051.90 3412
2052.33 3315
2052.76 3525
2053.18 3430
2053.61 3381
2054.04 3561
2054.47 3633
2054.89 3610
2055.32 3469
2055.75 3260
2056.18 3356
2056.60 3414
2057.03 3390
2057.46 3494
2057.89 3428
2058.31 3572
2058.74 3608
2059.17 3734
2059.60 3484
2060.03 3576
2060.45 3627
2060.88 3536
2061.31 3423
2061.74 3581
2062.17 3821
2062.59 3819
2063.02 3664
2063.45 3562
2063.88 3580
2064.31 3680
2064.73 3777
2065.16 3707
2065.59 3576
2066.02 3659
2066.45 3672
2066.88 3766
2067.31 3551
2067.73 3510
2068.16 3400
2068.59 3436
2069.02 3513
2069.45 3622
2069.88 3438
2070.31 3514
2070.74 3728
2071.17 3716
2071.59 3737
2072.02 3764
2072.45 3546
2072.88 3645
2073.31 3597
2073.74 3603
2074.17 3511
2074.60 3608
2075.03 3633
2075.46 3513
2075.89 3625
2076.32 3543
2076.75 3522
2077.18 3706
2077.61 3582
2078.04 3492
2078.47 3987
2078.89 3747
2079.32 3787
2079.75 3976
2080.18 3889
2080.61 4235
2081.04 4140
2081.47 4081
2081.90 4017
2082.34 4026
2082.77 4200
2083.20 4093
2083.63 4200
2084.06 4292
2084.49 3981
2084.92 3788
2085.35 4015
2085.78 3757
2086.21 3719
2086.64 3852
2087.07 3829
2087.50 3997
2087.93 3860
2088.36 3809
2088.79 3578
2089.22 3487
2089.65 3501
2090.09 3640
2090.52 3549
2090.95 3539
2091.38 3754
2091.81 3637
2092.24 3695
2092.67 3795
2093.10 3538
2093.54 3740
2093.97 3896
2094.40 4154
2094.83 3991
2095.26 3848
2095.69 4188
2096.12 4047
2096.56 4019
2096.99 4164
2097.42 4432
2097.85 4261
2098.28 3969
2098.71 3968
2099.15 3573
2099.58 3632
2100.01 3650
2100.44 3727
2100.87 3581
2101.31 3415
2101.74 3362
2102.17 3450
2102.60 3582
2103.04 3438
2103.47 3561
2103.90 3731
2104.33 3454
2104.77 3608
2105.20 3571
2105.63 3630
2106.06 3462
2106.50 3499
2106.93 3581
2107.36 3630
2107.79 3733
2108.23 3701
2108.66 3755
2109.09 3808
2109.53 3874
2109.96 3773
2110.39 3911
2110.82 3975
2111.26 3751
2111.69 3554
2112.12 3693
2112.56 3798
2112.99 3693
2113.42 3502
2113.86 3492
2114.29 3637
2114.72 3563
2115.16 3568
2115.59 3583
2116.03 3585
2116.46 3384
2116.89 3378
2117.33 3650
2117.76 3558
2118.19 3443
2118.63 3446
2119.06 3366
2119.50 3686
2119.93 3432
2120.36 3463
2120.80 3421
2121.23 3640
2121.67 3654
2122.10 3586
2122.54 3347
2122.97 3590
2123.40 3647
2123.84 3532
2124.27 3881
2124.71 3913
2125.14 3612
2125.58 3653
2126.01 3698
2126.45 3434
2126.88 3586
2127.32 3792
2127.75 3692
2128.19 3633
2128.62 3499
2129.06 3570
2129.49 3715
2129.93 3675
2130.36 3460
2130.80 3636
2131.23 3716
2131.67 3619
2132.10 3682
2132.54 3691
2132.97 3709
2133.41 3873
2133.84 3978
2134.28 3940
2134.71 3840
2135.15 3908
2135.59 3601
2136.02 3710
2136.46 3673
2136.89 3756
2137.33 3921
2137.76 4116
2138.20 3907
2138.64 4106
2139.07 3811
2139.51 3867
2139.94 4175
2140.38 3945
2140.82 4032
2141.25 3818
2141.69 3936
2142.13 3849
2142.56 3869
2143.00 3800
2143.43 3733
2143.87 3849
2144.31 3548
2144.74 3482
2145.18 3673
2145.62 3490
2146.05 3398
2146.49 3678
2146.93 3348
2147.36 3356
2147.80 3588
2148.24 3689
2148.68 3601
2149.11 3660
2149.55 3986
2149.99 3944
2150.42 4283
2150.86 4441
2151.30 4268
2151.74 4246
2152.17 4320
2152.61 4615
2153.05 4524
2153.49 4427
2153.92 4370
2154.36 4460
2154.80 4337
2155.24 4272
2155.67 4209
2156.11 3852
2156.55 3755
2156.99 3767
2157.42 3672
2157.86 3762
2158.30 3688
2158.74 3819
2159.18 3832
2159.61 3587
2160.05 3520
2160.49 3468
2160.93 3570
2161.37 3783
2161.81 3770
2162.24 3724
2162.68 3713
2163.12 3718
2163.56 3825
2164.00 3635
2164.44 3719
2164.87 3656
2165.31 3659
2165.75 3919
2166.19 3875
2166.63 3878
2167.07 3792
2167.51 3915
2167.95 3855
2168.39 4030
2168.82 4055
2169.26 4066
2169.70 3919
2170.14 3855
2170.58 4022
2171.02 3925
2171.46 4327
2171.90 4334
2172.34 4464
2172.78 4169
2173.22 4093
2173.66 4090
2174.10 3815
2174.54 3785
2174.98 3824
2175.42 3871
2175.85 3966
2176.29 3805
2176.73 3746
2177.17 3831
2177.61 4241
2178.05 4102
2178.49 3955
2178.93 4042
2179.37 4261
2179.81 4353
2180.25 4294
2180.69 4184
2181.14 4239
2181.58 4158
2182.02 4033
2182.46 4335
2182.90 4168
2183.34 3826
2183.78 4060
2184.22 3973
2184.66 3921
2185.10 4005
2185.54 3607
2185.98 3441
2186.42 3482
2186.86 3728
2187.30 4007
2187.74 3881
2188.19 4050
2188.63 3877
2189.07 3880
2189.51 3921
2189.95 4192
2190.39 4268
2190.83 4375
2191.27 4448
2191.72 4215
2192.16 4268
2192.60 4360
2193.04 4420
2193.48 4071
2193.92 4338
2194.36 4362
2194.81 4175
2195.25 4218
2195.69 4424
2196.13 4165
2196.57 4124
2197.01 4247
2197.46 4287
2197.90 4185
2198.34 4046
2198.78 4051
2199.22 3951
2199.67 4261
2200.11 4235
2200.55 4122
2200.99 4035
2201.44 3978
2201.88 4042
2202.32 4059
2202.76 4089
2203.21 3786
2203.65 3833
2204.09 3706
2204.53 4002
2204.98 4266
2205.42 4176
2205.86 4010
2206.30 4002
2206.75 4175
2207.19 4348
2207.63 4193
2208.08 4226
2208.52 4220
2208.96 4227
2209.41 4226
2209.85 4330
2210.29 4498
2210.73 4195
2211.18 4335
2211.62 4354
2212.06 4464
2212.51 4155
2212.95 4218
2213.40 4282
2213.84 3995
2214.28 3940
2214.73 4270
2215.17 4308
2215.61 4265
2216.06 4168
2216.50 4234
2216.95 4150
2217.39 4432
2217.83 4032
2218.28 3843
2218.72 4092
2219.17 3859
2219.61 3734
2220.05 3936
2220.50 4098
2220.94 4111
2221.39 4203
2221.83 3947
2222.28 4116
2222.72 4136
2223.16 4367
2223.61 4384
2224.05 4760
2224.50 4889
2224.94 5023
2225.39 5285
2225.83 5579
2226.28 5623
2226.72 5521
2227.17 5376
2227.61 5621
2228.06 5695
2228.50 5451
2228.95 5351
2229.39 4993
2229.84 4911
2230.28 4875
2230.73 4657
2231.17 4663
2231.62 4629
2232.06 4434
2232.51 4556
2232.95 4686
2233.40 4725
2233.85 4485
2234.29 4422
2234.74 4489
2235.18 4447
2235.63 4588
2236.07 4568
2236.52 4645
2236.97 4733
2237.41 4578
2237.86 4519
2238.30 4657
2238.75 4389
2239.20 4595
2239.64 4443
2240.09 4713
2240.53 4986
2240.98 4817
2241.43 4669
2241.87 4769
2242.32 4673
2242.77 4611
2243.21 4474
2243.66 4304
2244.11 4340
2244.55 4077
2245.00 4001
2245.45 4164
2245.89 4406
2246.34 4162
2246.79 3738
2247.23 4044
2247.68 4029
2248.13 4019
2248.57 3952
2249.02 4211
2249.47 4234
2249.92 3931
2250.36 4186
2250.81 4309
2251.26 4217
2251.70 3948
2252.15 4193
2252.60 4110
2253.05 4194
2253.49 3970
2253.94 4108
2254.39 4390
2254.84 4187
2255.28 4053
2255.73 4244
2256.18 4229
2256.63 3986
2257.08 3992
2257.52 3862
2257.97 4042
2258.42 4134
2258.87 3921
2259.32 3945
2259.76 3956
2260.21 3926
2260.66 4341
2261.11 4163
2261.56 4143
2262.01 4051
2262.45 4109
2262.90 4415
2263.35 4623
2263.80 4348
2264.25 4494
2264.70 4563
2265.15 4476
2265.59 4763
2266.04 4665
2266.49 4808
2266.94 4861
2267.39 4822
2267.84 4819
2268.29 4972
2268.74 5105
2269.19 5038
2269.63 5295
2270.08 4991
2270.53 5089
2270.98 5212
2271.43 5167
2271.88 5400
2272.33 5360
2272.78 5214
2273.23 5352
2273.68 5435
2274.13 5371
2274.58 5291
2275.03 5115
2275.48 5060
2275.93 4643
2276.38 4510
2276.83 4617
2277.28 4570
2277.73 4594
2278.18 4483
2278.63 4403
2279.08 4387
2279.53 4403
2279.98 4215
2280.43 4164
2280.88 4094
2281.33 4223
2281.78 4366
2282.23 4578
2282.68 4313
2283.13 4448
2283.58 4497
2284.03 4443
2284.48 4377
2284.93 4448
2285.38 4590
2285.83 4304
2286.28 4411
2286.73 4230
2287.19 4211
2287.64 4467
2288.09 4562
2288.54 4598
2288.99 4988
2289.44 4994
2289.89 5547
2290.34 5992
2290.79 6095
2291.25 6536
2291.70 6910
2292.15 7784
2292.60 7897
2293.05 7947
2293.50 8178
2293.95 7786
2294.41 7910
2294.86 7939
2295.31 7840
2295.76 7086
2296.21 7148
2296.66 6794
2297.12 6445
2297.57 5998
2298.02 5943
2298.47 5562
2298.92 5032
2299.38 5044
2299.83 4910
2300.28 4838
2300.73 4845
2301.18 4501
2301.64 4558
2302.09 4546
2302.54 4221
2302.99 4355
2303.45 4389
2303.90 4422
2304.35 4278
2304.80 4250
2305.26 4307
2305.71 4604
2306.16 4367
2306.61 4257
2307.07 4480
2307.52 4438
2307.97 4649
2308.43 4504
2308.88 4590
2309.33 4669
2309.79 4880
2310.24 5002
2310.69 5205
2311.15 5279
2311.60 5063
2312.05 5220
2312.51 5597
2312.96 5456
2313.41 5193
2313.87 5327
2314.32 5282
2314.77 5173
2315.23 5254
2315.68 4815
2316.13 4893
2316.59 4718
2317.04 4518
2317.49 4412
2317.95 4363
2318.40 4293
2318.86 4535
2319.31 4600
2319.76 4667
2320.22 4687
2320.67 4656
2321.13 4613
2321.58 4654
2322.04 4610
2322.49 4472
2322.94 4785
2323.40 4721
2323.85 4797
2324.31 4568
2324.76 4744
2325.22 4788
2325.67 4893
2326.13 4819
2326.58 4493
2327.04 4596
2327.49 4688
2327.95 4685
2328.40 4748
2328.86 4864
2329.31 4875
2329.77 4779
2330.22 4992
2330.68 5042
2331.13 4766
2331.59 4652
2332.04 4962
2332.50 4772
2332.95 4783
2333.41 4971
2333.86 4819
2334.32 4729
2334.77 4739
2335.23 4559
2335.69 4703
2336.14 4701
2336.60 4666
2337.05 4563
2337.51 4500
2337.96 4454
2338.42 4489
2338.88 4737
2339.33 4824
2339.79 5266
2340.24 5523
2340.70 6000
2341.16 6588
2341.61 6491
2342.07 6347
2342.52 6685
2342.98 6767
2343.44 6752
2343.89 6413
2344.35 6526
2344.81 6454
2345.26 6468
2345.72 6446
2346.18 6418
2346.63 6388
2347.09 6495
2347.55 6354
2348.00 6532
2348.46 6250
2348.92 5899
2349.37 6051
2349.83 5743
2350.29 5462
2350.75 5340
2351.20 5287
2351.66 5151
2352.12 4724
2352.57 4793
2353.03 4664
2353.49 4545
2353.95 4374
2354.40 4514
2354.86 4146
2355.32 4325
2355.78 4601
2356.23 4619
2356.69 4366
2357.15 4242
2357.61 4419
2358.07 4480
2358.52 4288
2358.98 4325
2359.44 4488
2359.90 4580
2360.36 4379
2360.81 4692
2361.27 4654
2361.73 4440
2362.19 4814
2362.65 4720
2363.10 4839
2363.56 4711
2364.02 4812
2364.48 5016
2364.94 4863
2365.40 4697
2365.86 4930
2366.31 4693
2366.77 4594
2367.23 4556
2367.69 4658
2368.15 4992
2368.61 4984
2369.07 5053
2369.53 5202
2369.98 5082
2370.44 5251
2370.90 5027
2371.36 4903
2371.82 4894
2372.28 5003
2372.74 5048
2373.20 4834
2373.66 4651
2374.12 4433
2374.58 4477
2375.04 4461
2375.50 4468
2375.95 4698
2376.41 4492
2376.87 4347
2377.33 4654
2377.79 4734
2378.25 4659
2378.71 4521
2379.17 4314
2379.63 4314
2380.09 4369
2380.55 4574
2381.01 4616
2381.47 4916
2381.93 4836
2382.39 4882
2382.85 4858
2383.31 4772
2383.77 4600
2384.23 4652
2384.69 4737
2385.15 4738
2385.62 4619
2386.08 4612
2386.54 4583
2387.00 4394
2387.46 4295
2387.92 4553
2388.38 4408
2388.84 4187
2389.30 4317
2389.76 4382
2390.22 4594
2390.68 4448
2391.14 4337
2391.61 4525
2392.07 4453
2392.53 4606
2392.99 4369
2393.45 4479
2393.91 4536
2394.37 4446
2394.83 4268
2395.30 4382
2395.76 4689
2396.22 4537
2396.68 4483
2397.14 4776
2397.60 4631
2398.07 4724
2398.53 4634
2398.99 4532
2399.45 4289
2399.91 4336
2400.37 4391
2400.84 4511
2401.30 4411
2401.76 4398
2402.22 4190
2402.68 4173
2403.15 4486
2403.61 4494
2404.07 4654
2404.53 4261
2405.00 4627
2405.46 4694
2405.92 4722
2406.38 4467
2406.85 4466
2407.31 4778
2407.77 4730
2408.23 4755
2408.70 4771
2409.16 4730
2409.62 4822
2410.08 4669
2410.55 4393
2411.01 4281
2411.47 4278
2411.94 4232
2412.40 4188
2412.86 4070
2413.33 4223
2413.79 4310
2414.25 4196
2414.72 4371
2415.18 4295
2415.64 4358
2416.11 4416
2416.57 4568
2417.03 4460
2417.50 4772
2417.96 4815
2418.42 4992
2418.89 4988
2419.35 5314
2419.81 5208
2420.28 5308
2420.74 5448
2421.21 5387
2421.67 5242
2422.13 5009
2422.60 5273
2423.06 5141
2423.53 5191
2423.99 5188
2424.45 5020
2424.92 4996
2425.38 4921
2425.85 4875
2426.31 4773
2426.78 4842
2427.24 4764
2427.71 5021
2428.17 4869
2428.63 5296
2429.10 5576
2429.56 5269
2430.03 5298
2430.49 5163
2430.96 5076
2431.42 5342
2431.89 4911
2432.35 4540
2432.82 4737
2433.28 4816
2433.75 4403
2434.21 4344
2434.68 4794
2435.14 4772
2435.61 4843
2436.07 4996
2436.54 4806
2437.01 4905
2437.47 4855
2437.94 4835
2438.40 4844
2438.87 4896
2439.33 5222
2439.80 5514
2440.26 5506
2440.73 5557
2441.20 5700
2441.66 6115
2442.13 6372
2442.59 6272
2443.06 6313
2443.53 6154
2443.99 6269
2444.46 6027
2444.92 5765
2445.39 5559
2445.86 5405
2446.32 5086
2446.79 4935
2447.26 4881
2447.72 4568
2448.19 4632
2448.66 4627
2449.12 4496
2449.59 4788
2450.05 4713
2450.52 4714
2450.99 4594
2451.46 4393
2451.92 4652
2452.39 4677
2452.86 4740
2453.32 4724
2453.79 4594
2454.26 4343
2454.72 4697
2455.19 4440
2455.66 4392
2456.13 4446
2456.59 4330
2457.06 4297
2457.53 4411
2458.00 4591
2458.46 4458
2458.93 4431
2459.40 4553
2459.87 4543
2460.33 4535
2460.80 4578
2461.27 4530
2461.74 4365
2462.20 4298
2462.67 4285
2463.14 4416
2463.61 4405
2464.08 4551
2464.54 4544
2465.01 4297
2465.48 4309
2465.95 4376
2466.42 4404
2466.88 4610
2467.35 4336
2467.82 4511
2468.29 4760
2468.76 4560
2469.23 4690
2469.70 4823
2470.16 4833
2470.63 4493
2471.10 4640
2471.57 4808
2472.04 4835
2472.51 4782
2472.98 4258
2473.44 4568
2473.91 4366
2474.38 4364
2474.85 4495
2475.32 4340
2475.79 4242
2476.26 4340
2476.73 4142
2477.20 4057
2477.67 4172
2478.14 4359
2478.61 4445
2479.08 4453
2479.54 4660
2480.01 4505
2480.48 4660
2480.95 4706
2481.42 4590
2481.89 4831
2482.36 4583
2482.83 4681
2483.30 4699
2483.77 4762
2484.24 4586
2484.71 4686
2485.18 4507
2485.65 4544
2486.12 4694
2486.59 4386
2487.06 4624
2487.53 4550
2488.00 4633
2488.47 4390
2488.94 4480
2489.41 4378
2489.88 4400
2490.35 4502
2490.83 4470
2491.30 4539
2491.77 4656
2492.24 4712
2492.71 4396
2493.18 4396
2493.65 4270
2494.12 4342
2494.59 4556
2495.06 4443
2495.53 4371
2496.00 4637
2496.48 4774
2496.95 4731
2497.42 4648
2497.89 4714
2498.36 4582
2498.83 4522
2499.30 4752
2499.77 4656
2500.25 4578
2500.72 4684
2501.19 4516
2501.66 4506
2502.13 4343
2502.60 4142
2503.07 4447
2503.55 4513
2504.02 4423
2504.49 4217
2504.96 4549
2505.43 4390
2505.91 4259
2506.38 4303
2506.85 4487
2507.32 4417
2507.79 4360
2508.27 4233
2508.74 4678
2509.21 4535
2509.68 4675
2510.16 4860
2510.63 5061
2511.10 5280
2511.57 5318
2512.05 5538
2512.52 5564
2512.99 5677
2513.46 5802
2513.94 5474
2514.41 5584
2514.88 5363
2515.35 5472
2515.83 5568
2516.30 5570
2516.77 5618
2517.25 5431
2517.72 5322
2518.19 5055
2518.67 4914
2519.14 5016
2519.61 4909
2520.09 4824
2520.56 4596
2521.03 4858
2521.51 4608
2521.98 4284
2522.45 4487
2522.93 4402
2523.40 4515
2523.87 4454
2524.35 4592
2524.82 4805
2525.29 4396
2525.77 4262
2526.24 4313
2526.72 4466
2527.19 4350
2527.66 4452
2528.14 4628
2528.61 4735
2529.09 4749
2529.56 4803
2530.03 4814
2530.51 4681
2530.98 4772
2531.46 4795
2531.93 4821
2532.41 4811
2532.88 4695
2533.36 4934
2533.83 4868
2534.31 4927
2534.78 4854
2535.25 4924
2535.73 5090
2536.20 4948
2536.68 4915
2537.15 4887
2537.63 4904
2538.10 4941
2538.58 4729
2539.05 4588
2539.53 4599
2540.00 4688
2540.48 4533
2540.95 4766
2541.43 5092
2541.91 4942
2542.38 4677
2542.86 4685
2543.33 4779
2543.81 4847
2544.28 4777
2544.76 4712
2545.23 4834
2545.71 5016
2546.19 5021
2546.66 5029
2547.14 5419
2547.61 5330
2548.09 5494
2548.56 5785
2549.04 5655
2549.52 5854
2549.99 6354
2550.47 6332
2550.95 6516
2551.42 6159
2551.90 6392
2552.37 6681
2552.85 6484
2553.33 6601
2553.80 6444
2554.28 6374
2554.76 6637
2555.23 6701
2555.71 6826
2556.19 6951
2556.66 6903
2557.14 6959
2557.62 7226
2558.09 7295
2558.57 7487
2559.05 7349
2559.52 7412
2560.00 6981
2560.48 6826
2560.96 6462
2561.43 6198
2561.91 5892
2562.39 5424
2562.86 5491
2563.34 5486
2563.82 5123
2564.30 5013
2564.77 5050
2565.25 4741
2565.73 4877
2566.21 4633
2566.68 4699
2567.16 4910
2567.64 4637
2568.12 4527
2568.60 4595
2569.07 4500
2569.55 4727
2570.03 4720
2570.51 4635
2570.99 4815
2571.46 4786
2571.94 4711
2572.42 4777
2572.90 4784
2573.38 4573
2573.85 4570
2574.33 4562
2574.81 4610
2575.29 4650
2575.77 4670
2576.25 4756
2576.73 5003
2577.20 4899
2577.68 4993
2578.16 4641
2578.64 4731
2579.12 4744
2579.60 4748
2580.08 4770
2580.56 4406
2581.04 4569
2581.51 4578
2581.99 4668
2582.47 4566
2582.95 4497
2583.43 4615
2583.91 4571
2584.39 4522
2584.87 4681
2585.35 4791
2585.83 4711
2586.31 4484
2586.79 4867
2587.27 4581
2587.75 4798
2588.23 4923
2588.71 4625
2589.18 4544
2589.66 4794
2590.14 4817
2590.62 4850
2591.10 4539
2591.58 4814
2592.06 4683
2592.54 5005
2593.02 5013
2593.50 5401
2593.98 5546
2594.47 5352
2594.95 5252
2595.43 5324
2595.91 5670
2596.39 5675
2596.87 5413
2597.35 5319
2597.83 5332
2598.31 5456
2598.79 5730
2599.27 5821
2599.75 5573
2600.23 5315
2600.71 5103
2601.19 4980
2601.67 5216
2602.16 5199
2602.64 4859
2603.12 4561
2603.60 4459
2604.08 4602
2604.56 4539
2605.04 4322
2605.52 4214
2606.00 4469
2606.49 4436
2606.97 4473
2607.45 4343
2607.93 4521
2608.41 4658
2608.89 4634
2609.37 4760
2609.86 4926
2610.34 4904
2610.82 5021
2611.30 5257
2611.78 5218
2612.27 5363
2612.75 5706
2613.23 5511
2613.71 5412
2614.19 5600
2614.68 5486
2615.16 5283
2615.64 5288
2616.12 5252
2616.60 5234
2617.09 4877
2617.57 5046
2618.05 5047
2618.53 4982
2619.02 4991
2619.50 4457
2619.98 4488
2620.46 4462
2620.95 4230
2621.43 4454
2621.91 4537
2622.40 4462
2622.88 4523
2623.36 4706
2623.84 4651
2624.33 4649
2624.81 4517
2625.29 4485
2625.78 4721
2626.26 4519
2626.74 4685
2627.23 4973
2627.71 4619
2628.19 4566
2628.68 4663
2629.16 4819
2629.64 4676
2630.13 4709
2630.61 4641
2631.09 4849
2631.58 4954
2632.06 4578
2632.54 4601
2633.03 5002
2633.51 5029
2634.00 4978
2634.48 5034
2634.96 4848
2635.45 5131
2635.93 4813
2636.42 4686
2636.90 5004
2637.38 4898
2637.87 4839
2638.35 4874
2638.84 4623
2639.32 4539
2639.81 4870
2640.29 4553
2640.78 4570
2641.26 5000
2641.74 4996
2642.23 4557
2642.71 4795
2643.20 5124
2643.68 4751
2644.17 4477
2644.65 4548
2645.14 4736
2645.62 4666
2646.11 4644
2646.59 4315
2647.08 4580
2647.56 4571
2648.05 4249
2648.53 4498
2649.02 4543
2649.50 4589
2649.99 4389
2650.48 4399
2650.96 4439
2651.45 4478
2651.93 4818
2652.42 4645
2652.90 4634
2653.39 4715
2653.87 5020
2654.36 4974
2654.85 4551
2655.33 4616
2655.82 4721
2656.30 4803
2656.79 4904
2657.28 4599
2657.76 4706
2658.25 4792
2658.73 4668
2659.22 4571
2659.71 4802
2660.19 4662
2660.68 4648
2661.17 4474
2661.65 4421
2662.14 4695
2662.62 4622
2663.11 4440
2663.60 4464
2664.08 4601
2664.57 4498
2665.06 4646
2665.55 4839
2666.03 4696
2666.52 4641
2667.01 4709
2667.49 4768
2667.98 4759
2668.47 4920
2668.95 5102
2669.44 4775
2669.93 5141
2670.42 5064
2670.90 4698
2671.39 4762
2671.88 4805
2672.36 4845
2672.85 4962
2673.34 5092
2673.83 5356
2674.31 5359
2674.80 5633
2675.29 5859
2675.78 5893
2676.27 5840
2676.75 5934
2677.24 6011
2677.73 6186
2678.22 6256
2678.71 6497
2679.19 6380
2679.68 6077
2680.17 5823
2680.66 6188
2681.15 6171
2681.63 6167
2682.12 6307
2682.61 6576
2683.10 7130
2683.59 6993
2684.08 7118
2684.56 7267
2685.05 7540
2685.54 7639
2686.03 7819
2686.52 7596
2687.01 7585
2687.50 7543
2687.99 7156
2688.47 6679
2688.96 6174
2689.45 6104
2689.94 5589
2690.43 5883
2690.92 5654
2691.41 5263
2691.90 5196
2692.39 4909
2692.88 4941
2693.37 5088
2693.85 5183
2694.34 4915
2694.83 5081
2695.32 4971
2695.81 5037
2696.30 5165
2696.79 4792
2697.28 4944
2697.77 4812
2698.26 4911
2698.75 4992
2699.24 4888
2699.73 5077
2700.22 5245
2700.71 5345
2701.20 5122
2701.69 5126
2702.18 5349
2702.67 5254
2703.16 5451
2703.65 5615
2704.14 5534
2704.63 5596
2705.12 5608
2705.61 5386
2706.10 5376
2706.59 5370
2707.08 5409
2707.58 5462
2708.07 5192
2708.56 5286
2709.05 5256
2709.54 5034
2710.03 4951
2710.52 5037
2711.01 5001
2711.50 5039
2711.99 4985
2712.48 5147
2712.98 5079
2713.47 5051
2713.96 5026
2714.45 5083
2714.94 4958
2715.43 4900
2715.92 5231
2716.41 5108
2716.91 5133
2717.40 5245
2717.89 4970
2718.38 4923
2718.87 4987
2719.36 4961
2719.86 4650
2720.35 4606
2720.84 5022
2721.33 5195
2721.82 5205
2722.31 4965
2722.81 5306
2723.30 5445
2723.79 5288
2724.28 5195
2724.77 5332
2725.27 5548
2725.76 5578
2726.25 5306
2726.74 5048
2727.24 4997
2727.73 5281
2728.22 5244
2728.71 4993
2729.21 5066
2729.70 4960
2730.19 5093
2730.68 5037
2731.18 5104
2731.67 5040
2732.16 4862
2732.66 5039
2733.15 5194
2733.64 5303
2734.13 4976
2734.63 4960
2735.12 5110
2735.61 5169
2736.11 5195
2736.60 5322
2737.09 5188
2737.59 5174
2738.08 5396
2738.57 5305
2739.07 5161
2739.56 5472
2740.05 5122
2740.55 4975
2741.04 5268
2741.54 5405
2742.03 5243
2742.52 5047
2743.02 4760
2743.51 4832
2744.00 5083
2744.50 5018
2744.99 4784
2745.49 4901
2745.98 4570
2746.47 4413
2746.97 4467
2747.46 4724
2747.96 4580
2748.45 4501
2748.95 4568
2749.44 4696
2749.93 4574
2750.43 4465
2750.92 4536
2751.42 4709
2751.91 4766
2752.41 4870
2752.90 4723
2753.40 4768
2753.89 4829
2754.39 4648
2754.88 4580
2755.38 4611
2755.87 4967
2756.37 5060
2756.86 5071
2757.36 4725
2757.85 5046
2758.35 4881
2758.84 5046
2759.34 5281
2759.83 4843
2760.33 4738
2760.82 4916
2761.32 4967
2761.81 5055
2762.31 4982
2762.81 4831
2763.30 4833
2763.80 4693
2764.29 4788
2764.79 4776
2765.28 4642
2765.78 4746
2766.28 4604
2766.77 4478
2767.27 4667
2767.76 4975
2768.26 4831
2768.76 4944
2769.25 4977
2769.75 5027
2770.25 4511
2770.74 4789
2771.24 4972
2771.73 5180
2772.23 5176
2772.73 4912
2773.22 5015
2773.72 4890
2774.22 4897
2774.71 5194
2775.21 5394
2775.71 5555
2776.20 5805
2776.70 6143
2777.20 6143
2777.69 6025
2778.19 6376
2778.69 6615
2779.19 6187
2779.68 6247
2780.18 6140
2780.68 5935
2781.17 6156
2781.67 5844
2782.17 5704
2782.67 5621
2783.16 5419
2783.66 5448
2784.16 5370
2784.66 5133
2785.15 5413
2785.65 5207
2786.15 5225
2786.65 5283
2787.15 5392
2787.64 5290
2788.14 4940
2788.64 5106
2789.14 5113
2789.63 5022
2790.13 4974
2790.63 4822
2791.13 4961
2791.63 5081
2792.13 4871
2792.62 4918
2793.12 5046
2793.62 5089
2794.12 5276
2794.62 5291
2795.12 5560
2795.61 5556
2796.11 5959
2796.61 6614
2797.11 6779
2797.61 7054
2798.11 7652
2798.61 8104
2799.11 8413
2799.60 8282
2800.10 8580
2800.60 8328
2801.10 8236
2801.60 7832
2802.10 7439
2802.60 7048
2803.10 7076
2803.60 6957
2804.10 6487
2804.60 6078
2805.10 6264
2805.59 6005
2806.09 5877
2806.59 6218
2807.09 6606
2807.59 6868
2808.09 7443
2808.59 8028
2809.09 8180
2809.59 8252
2810.09 8618
2810.59 8720
2811.09 8624
2811.59 8928
2812.09 9041
2812.59 8936
2813.09 8369
2813.59 8138
2814.09 7377
2814.59 6694
2815.09 6821
2815.59 6154
2816.09 6046
2816.59 5809
2817.09 5878
2817.59 5921
2818.09 5378
2818.60 5353
2819.10 5664
2819.60 5810
2820.10 5776
2820.60 5940
2821.10 5839
2821.60 6062
2822.10 6034
2822.60 6017
2823.10 6145
2823.60 6085
2824.10 6265
2824.61 6035
2825.11 5769
2825.61 6006
2826.11 6015
2826.61 6001
2827.11 6072
2827.61 6142
2828.12 6000
2828.62 5926
2829.12 5948
2829.62 5836
2830.12 5543
2830.62 5369
2831.12 5408
2831.63 5438
2832.13 5608
2832.63 5262
2833.13 5172
2833.63 5197
2834.14 5109
2834.64 5368
2835.14 5268
2835.64 5482
2836.14 5576
2836.65 5572
2837.15 5328
2837.65 5447
2838.15 5682
2838.66 5708
2839.16 5753
2839.66 5561
2840.16 5597
2840.67 5736
2841.17 5907
2841.67 5986
2842.17 5387
2842.68 5455
2843.18 5664
2843.68 5771
2844.18 5564
2844.69 5171
2845.19 5527
2845.69 5592
2846.20 5465
2846.70 5475
2847.20 5259
2847.71 5226
2848.21 5383
2848.71 5366
2849.22 5510
2849.72 5463
2850.22 5577
2850.73 5392
2851.23 5460
2851.73 5292
2852.24 5432
2852.74 5282
2853.24 5186
2853.75 5235
2854.25 5511
2854.75 5228
2855.26 5152
2855.76 5013
2856.27 5112
2856.77 5390
2857.27 5264
2857.78 4895
2858.28 5070
2858.79 5181
2859.29 5118
2859.80 5128
2860.30 5142
2860.80 5085
2861.31 5172
2861.81 5108
2862.32 5246
2862.82 5218
2863.33 5114
2863.83 5167
2864.34 5044
2864.84 5060
2865.34 4710
2865.85 4689
2866.35 5044
2866.86 4948
2867.36 4906
2867.87 4864
2868.37 4629
2868.88 4730
2869.38 4915
2869.89 4915
2870.39 4629
2870.90 4886
2871.41 5133
2871.91 5015
2872.42 5093
2872.92 5189
2873.43 5154
2873.93 5521
2874.44 5633
2874.94 5535
2875.45 5380
2875.95 5397
2876.46 5558
2876.97 5677
2877.47 5333
2877.98 5525
2878.48 5670
2878.99 5422
2879.50 5771
2880.00 5576
2880.51 5655
2881.01 6021
2881.52 6447
2882.03 6297
2882.53 6393
2883.04 6888
2883.54 6617
2884.05 6634
2884.56 7314
2885.06 7159
2885.57 7411
2886.08 7008
2886.58 7038
2887.09 7448
2887.60 7071
2888.10 7053
2888.61 7345
2889.12 7483
2889.62 7450
2890.13 7468
2890.64 7152
2891.15 7355
2891.65 7187
2892.16 6879
2892.67 6412
2893.17 6284
2893.68 5920
2894.19 5659
2894.70 5812
2895.20 5717
2895.71 5768
2896.22 5816
2896.73 5692
2897.23 5717
2897.74 5606
2898.25 5570
2898.76 5518
2899.26 5508
2899.77 5600
2900.28 5572
2900.79 5619
2901.29 5756
2901.80 5711
2902.31 5819
2902.82 5926
2903.33 5926
2903.83 5826
2904.34 5980
2904.85 5970
2905.36 6136
2905.87 6268
2906.38 6877
2906.88 6704
2907.39 6460
2907.90 6179
2908.41 6374
2908.92 6370
2909.43 6335
2909.94 6283
2910.44 6336
2910.95 6435
2911.46 6264
2911.97 6136
2912.48 6061
2912.99 6090
2913.50 6011
2914.01 6091
2914.52 6000
2915.02 6074
2915.53 6146
2916.04 6202
2916.55 6381
2917.06 6171
2917.57 6686
2918.08 6826
2918.59 6693
2919.10 6607
2919.61 6753
2920.12 6573
2920.63 6501
2921.14 6746
2921.65 6490
2922.16 6723
2922.67 7136
2923.18 7479
2923.69 7221
2924.20 7244
2924.71 7428
2925.22 8053
2925.73 8500
2926.24 8789
2926.75 9245
2927.26 9539
2927.77 9800
2928.28 10042
2928.79 9719
2929.30 9812
2929.81 9274
2930.32 8520
2930.83 8065
2931.34 7618
2931.85 6721
2932.36 6269
2932.87 6014
2933.38 5780
2933.89 5902
2934.40 5386
2934.91 4980
2935.42 5155
2935.94 5188
2936.45 5093
2936.96 5204
2937.47 5286
2937.98 5423
2938.49 5697
2939.00 5631
2939.51 5410
2940.02 5516
2940.54 5245
2941.05 5354
2941.56 5461
2942.07 5419
2942.58 5356
2943.09 5315
2943.61 5553
2944.12 5661
2944.63 5851
2945.14 5777
2945.65 5682
2946.16 5720
2946.68 6040
2947.19 5857
2947.70 5879
2948.21 5808
2948.72 6004
2949.24 6023
2949.75 6010
2950.26 5823
2950.77 5788
2951.28 5972
2951.80 5919
2952.31 5801
2952.82 5647
2953.33 5693
2953.85 5546
2954.36 5431
2954.87 5409
2955.38 5425
2955.90 5593
2956.41 5663
2956.92 5639
2957.43 5654
2957.95 5589
2958.46 5338
2958.97 5219
2959.49 5408
2960.00 5510
2960.51 5648
2961.03 5581
2961.54 5727
2962.05 5935
2962.57 5641
2963.08 5769
2963.59 6179
2964.11 5748
2964.62 5906
2965.13 5641
2965.65 5444
2966.16 5631
2966.67 5455
2967.19 5330
2967.70 5062
2968.21 5026
2968.73 5321
2969.24 5084
2969.76 5106
2970.27 5086
2970.78 5195
2971.30 5042
2971.81 4863
2972.33 4778
2972.84 4908
2973.35 4847
2973.87 4516
2974.38 4625
2974.90 5222
2975.41 5222
2975.92 4953
2976.44 4871
2976.95 4977
2977.47 5296
2977.98 4796
2978.50 4983
2979.01 5147
2979.53 4883
2980.04 5121
2980.56 5018
2981.07 5008
2981.59 5206
2982.10 5258
2982.62 5170
2983.13 5141
2983.65 5174
2984.16 5376
2984.68 5503
2985.19 5553
2985.71 5141
2986.22 5094
2986.74 4981
2987.25 5217
2987.77 5472
2988.28 5496
2988.80 5516
2989.31 5455
2989.83 5322
2990.35 5444
2990.86 5568
2991.38 5611
2991.89 5596
2992.41 5872
2992.92 6268
2993.44 6066
2993.96 5888
2994.47 6152
2994.99 6263
2995.50 6366
2996.02 6474
2996.54 6404
2997.05 6131
2997.57 6073
2998.09 6514
2998.60 6552
2999.12 6581
2999.64 6699
3000.15 6876
3000.67 6833
3001.18 6537
3001.70 6380
3002.22 6418
3002.73 6536
3003.25 6480
3003.77 6462
3004.29 5968
3004.80 6017
3005.32 5714
3005.84 5792
3006.35 5672
3006.87 5270
3007.39 5330
3007.90 5495
3008.42 5446
3008.94 5478
3009.46 5447
3009.97 5467
3010.49 5456
3011.01 5263
3011.53 5232
3012.04 5424
3012.56 5203
3013.08 5039
3013.60 5086
3014.11 5154
3014.63 5127
3015.15 5175
3015.67 5437
3016.18 5594
3016.70 5528
3017.22 5409
3017.74 5451
3018.26 5522
3018.77 5506
3019.29 5530
3019.81 5424
3020.33 5461
3020.85 5856
3021.37 5934
3021.88 5610
3022.40 5843
3022.92 5806
3023.44 5689
3023.96 6033
3024.48 6079
3025.00 6338
3025.51 6126
3026.03 6309
3026.55 6391
3027.07 6328
3027.59 6068
3028.11 6367
3028.63 6153
3029.15 6138
3029.67 5898
3030.18 6019
3030.70 5950
3031.22 5780
3031.74 5665
3032.26 5537
3032.78 5484
3033.30 5498
3033.82 5498
3034.34 5713
3034.86 5598
3035.38 5915
3035.90 6037
3036.42 5918
3036.94 6326
3037.46 6181
3037.98 6339
3038.50 6600
3039.02 6380
3039.54 6254
3040.06 6172
3040.58 6094
3041.10 5981
3041.62 5522
3042.14 5752
3042.66 5731
3043.18 5690
3043.70 5439
3044.22 5456
3044.74 5327
3045.26 5073
3045.78 4958
3046.30 5132
3046.82 5213
3047.34 4761
3047.86 4712
3048.38 4915
3048.90 5283
3049.42 5389
3049.94 5114
3050.46 5153
3050.98 5262
3051.50 5249
3052.03 5148
3052.55 5284
3053.07 5282
3053.59 5304
3054.11 5390
3054.63 5252
3055.15 5506
3055.67 5599
3056.19 5333
3056.72 5388
3057.24 5326
3057.76 5516
3058.28 5274
3058.80 5305
3059.32 5183
3059.84 5120
3060.37 5261
3060.89 5205
3061.41 5194
3061.93 5051
3062.45 4976
3062.98 5327
3063.50 5334
3064.02 5315
3064.54 5252
3065.06 5090
3065.59 5320
3066.11 5181
3066.63 5366
3067.15 5310
3067.67 5280
3068.20 5186
3068.72 5372
3069.24 5766
3069.76 5603
3070.29 5357
3070.81 5554
3071.33 5412
3071.85 5077
3072.38 5111
3072.90 5478
3073.42 5215
3073.95 5437
3074.47 5543
3074.99 5199
3075.51 5287
3076.04 5533
3076.56 5418
3077.08 5576
3077.61 5584
3078.13 5457
3078.65 5943
3079.18 5999
3079.70 5905
3080.22 5985
3080.75 6236
3081.27 6000
3081.79 6169
3082.32 6276
3082.84 6214
3083.36 6314
3083.89 6526
3084.41 6303
3084.93 5846
3085.46 5834
3085.98 5774
3086.51 6034
3087.03 6171
3087.55 5836
3088.08 5805
3088.60 5758
3089.13 5750
3089.65 5784
3090.17 5553
3090.70 5508
3091.22 5867
3091.75 5760
3092.27 5558
3092.80 5598
3093.32 5492
3093.85 5652
3094.37 5389
3094.89 5664
3095.42 5716
3095.94 5708
3096.47 5648
3096.99 5550
3097.52 5958
3098.04 5797
3098.57 5918
3099.09 5883
3099.62 6033
3100.14 6031
3100.67 6052
3101.19 6206
3101.72 6663
3102.24 6869
3102.77 7079
3103.29 7401
3103.82 7891
3104.34 8428
3104.87 8588
3105.40 8313
3105.92 8979
3106.45 9131
3106.97 9083
3107.50 8738
3108.02 8191
3108.55 7362
3109.08 7194
3109.60 6779
3110.13 6565
3110.65 6244
3111.18 5989
3111.70 6011
3112.23 5851
3112.76 6158
3113.28 6351
3113.81 6072
3114.34 6009
3114.86 6239
3115.39 5934
3115.91 5902
3116.44 5822
3116.97 5801
3117.49 5511
3118.02 5374
3118.55 5273
3119.07 5236
3119.60 5098
3120.13 5157
3120.65 4918
3121.18 4843
3121.71 4860
3122.23 5005
3122.76 5215
3123.29 5104
3123.82 4927
3124.34 5094
3124.87 5311
3125.40 5321
3125.92 5552
3126.45 5118
3126.98 5123
3127.51 5301
3128.03 5142
3128.56 5091
3129.09 5112
3129.62 5205
3130.14 5251
3130.67 5211
3131.20 5076
3131.73 5208
3132.25 5270
3132.78 5255
3133.31 5205
3133.84 5330
3134.37 5493
3134.89 5184
3135.42 5200
3135.95 4872
3136.48 5171
3137.01 5064
3137.53 4710
3138.06 4950
3138.59 4823
3139.12 4982
3139.65 5045
3140.18 5027
3140.70 4903
3141.23 4892
3141.76 4821
3142.29 4771
3142.82 4811
3143.35 4684
3143.88 4989
3144.40 5089
3144.93 5175
3145.46 4926
3145.99 4958
3146.52 4866
3147.05 5075
3147.58 5187
3148.11 5357
3148.64 5406
3149.17 5259
3149.70 5479
3150.22 5735
3150.75 5483
3151.28 5524
3151.81 5660
3152.34 5697
3152.87 5928
3153.40 5699
3153.93 5580
3154.46 5252
3154.99 5478
3155.52 5341
3156.05 5117
3156.58 5101
3157.11 5084
3157.64 5347
3158.17 4975
3158.70 4972
3159.23 4943
3159.76 4912
3160.29 5201
3160.82 5394
3161.35 5143
3161.88 5125
3162.41 5075
3162.94 5101
3163.47 5174
3164.00 5000
3164.53 5214
3165.06 5152
3165.59 5077
3166.12 5129
3166.65 4946
3167.18 5052
3167.72 4800
3168.25 4990
3168.78 4816
3169.31 4581
3169.84 4840
3170.37 4919
3170.90 5083
3171.43 4875
3171.96 4934
3172.49 5024
3173.03 4992
3173.56 4989
3174.09 4894
3174.62 4617
3175.15 4678
3175.68 4639
3176.21 4727
3176.74 4727
3177.28 4905
3177.81 4883
3178.34 4811
3178.87 5001
3179.40 4908
3179.93 4745
3180.47 4730
3181.00 5063
3181.53 4868
3182.06 5129
3182.59 5118
3183.13 5058
3183.66 5037
3184.19 5211
3184.72 5093
3185.25 4960
3185.79 4843
3186.32 4900
3186.85 4862
3187.38 5051
3187.92 5119
3188.45 5134
3188.98 4925
3189.51 5294
3190.05 5269
3190.58 5216
3191.11 5196
3191.64 5200
3192.18 5074
3192.71 4979
3193.24 5301
3193.78 5170
3194.31 5036
3194.84 5099
3195.38 4942
3195.91 4876
3196.44 4945
3196.97 5111
3197.51 5171
3198.04 5132
3198.57 5003
3199.11 5291
3199.64 5497
3200.17 5076
3200.71 5159
3201.24 5330
3201.78 5376
3202.31 5492
3202.84 5723
3203.38 6078
3203.91 5674
3204.44 5787
3204.98 6195
3205.51 6097
3206.05 6192
3206.58 6116
3207.11 6156
3207.65 6062
3208.18 5706
3208.72 5491
3209.25 5731
3209.78 5590
3210.32 5744
3210.85 5449
3211.39 5733
3211.92 5668
3212.46 5690
3212.99 6032
3213.53 5844
3214.06 5874
3214.59 5849
3215.13 6112
3215.66 5873
3216.20 5894
3216.73 6028
3217.27 5439
3217.80 5054
3218.34 5372
3218.87 5237
3219.41 5039
3219.94 5076
3220.48 5054
3221.01 5269
3221.55 5144
3222.08 5163
3222.62 5298
3223.16 5260
3223.69 5628
3224.23 5774
3224.76 5861
3225.30 6018
3225.83 5943
3226.37 6085
3226.90 6254
3227.44 6301
3227.98 6373
3228.51 6461
3229.05 6428
3229.58 6230
3230.12 5891
3230.66 6008
3231.19 5615
3231.73 5527
3232.26 5715
3232.80 5374
3233.34 5267
3233.87 5295
3234.41 5181
3234.95 5131
3235.48 5374
3236.02 5633
3236.55 5177
3237.09 5160
3237.63 5490
3238.16 5385
3238.70 5468
3239.24 5345
3239.77 5676
3240.31 5693
3240.85 5433
3241.38 5957
3241.92 5970
3242.46 5995
3243.00 5580
3243.53 5398
3244.07 5368
3244.61 5485
3245.14 5661
3245.68 5487
3246.22 5339
3246.76 5007
3247.29 5155
3247.83 5073
3248.37 4998
3248.91 5211
3249.44 5103
3249.98 5339
3250.52 5606
3251.06 5361
3251.59 5265
3252.13 5241
3252.67 5328
3253.21 5168
3253.75 5220
3254.28 5364
3254.82 5219
3255.36 5205
3255.90 4972
3256.44 5305
3256.97 5302
3257.51 5547
3258.05 5532
3258.59 5449
3259.13 5777
3259.67 5686
3260.20 5553
3260.74 5977
3261.28 6044
3261.82 5902
3262.36 6059
3262.90 6197
3263.44 5991
3263.97 6311
3264.51 6369
3265.05 6543
3265.59 6737
3266.13 6709
3266.67 6573
3267.21 6346
3267.75 6234
3268.29 6446
3268.83 6374
3269.36 6217
3269.90 6174
3270.44 6096
3270.98 6030
3271.52 6272
3272.06 6323
3272.60 5684
3273.14 5681
3273.68 5819
3274.22 5681
3274.76 5738
3275.30 5865
3275.84 5664
3276.38 5398
3276.92 5638
3277.46 5759
3278.00 5683
3278.54 5936
3279.08 5849
3279.62 5793
3280.16 5809
3280.70 6195
3281.24 6142
3281.78 5980
3282.32 6224
3282.86 6340
3283.40 6321
3283.94 6151
3284.48 5982
3285.02 6063
3285.56 6156
3286.10 6260
3286.64 6082
3287.18 6436
3287.72 6436
3288.26 6387
3288.81 6247
3289.35 6329
3289.89 6121
3290.43 6033
3290.97 6104
3291.51 6302
3292.05 6254
3292.59 5797
3293.13 5886
3293.67 6053
3294.22 6222
3294.76 6602
3295.30 6788
3295.84 6947
3296.38 6986
3296.92 7068
3297.46 7417
3298.01 7963
3298.55 7959
3299.09 7617
3299.63 7677
3300.17 7419
3300.71 7370
3301.26 7161
3301.80 6944
3302.34 6700
3302.88 6305
3303.42 6299
3303.97 6147
3304.51 6037
3305.05 5739
3305.59 5991
3306.13 6145
3306.68 5976
3307.22 5891
3307.76 5941
3308.30 5713
3308.85 5725
3309.39 5948
3309.93 5976
3310.47 5738
3311.02 5757
3311.56 5586
3312.10 5733
3312.64 5714
3313.19 5736
3313.73 5631
3314.27 6019
3314.82 5865
3315.36 5693
3315.90 5959
3316.45 6098
3316.99 6021
3317.53 5910
3318.07 5910
3318.62 6345
3319.16 6158
3319.70 6140
3320.25 6502
3320.79 6665
3321.34 6792
3321.88 6692
3322.42 6825
3322.97 6759
3323.51 6796
3324.05 6827
3324.60 6632
3325.14 6688
3325.68 6946
3326.23 6905
3326.77 6744
3327.32 6707
3327.86 6713
3328.40 6315
3328.95 6278
3329.49 6343
3330.04 6358
3330.58 6022
3331.13 6159
3331.67 6100
3332.21 6298
3332.76 6438
3333.30 6765
3333.85 7000
3334.39 7551
3334.94 8401
3335.48 9211
3336.03 9835
3336.57 10588
3337.12 11269
3337.66 11634
3338.21 12218
3338.75 12766
3339.30 12948
3339.84 13339
3340.39 12634
3340.93 11805
3341.48 10971
3342.02 10059
3342.57 9176
3343.11 8321
3343.66 7699
3344.20 7208
3344.75 6819
3345.29 6638
3345.84 6298
3346.38 6121
3346.93 5780
3347.47 5946
3348.02 5648
3348.57 5644
3349.11 5715
3349.66 5796
3350.20 5917
3350.75 6342
3351.30 6382
3351.84 6308
3352.39 6489
3352.93 6298
3353.48 6854
3354.03 6622
3354.57 6767
3355.12 6970
3355.66 7028
3356.21 6610
3356.76 6488
3357.30 6643
3357.85 6745
3358.40 6505
3358.94 6260
3359.49 6136
3360.04 6019
3360.58 5636
3361.13 5851
3361.68 5751
3362.22 5775
3362.77 5487
3363.32 5291
3363.86 5106
3364.41 4997
3364.96 5152
3365.50 5297
3366.05 5257
3366.60 5069
3367.15 5308
3367.69 5420
3368.24 5530
3368.79 5417
3369.34 5404
3369.88 5366
3370.43 5439
3370.98 5479
3371.53 5366
3372.07 5523
3372.62 5269
3373.17 5529
3373.72 5543
3374.26 5373
3374.81 5468
3375.36 5582
3375.91 5490
3376.46 5627
3377.00 5387
3377.55 5223
3378.10 5420
3378.65 5471
3379.20 5135
3379.74 4865
3380.29 4848
3380.84 4952
3381.39 5086
3381.94 4837
3382.49 4732
3383.04 4783
3383.58 4855
3384.13 4897
3384.68 4918
3385.23 4798
3385.78 4946
3386.33 5016
3386.88 5199
3387.43 4975
3387.97 4855
3388.52 4970
3389.07 4977
3389.62 4944
3390.17 4939
3390.72 4849
3391.27 5086
3391.82 5343
3392.37 5336
3392.92 5196
3393.47 5263
3394.01 5240
3394.56 4920
3395.11 4941
3395.66 5144
3396.21 5155
3396.76 4758
3397.31 4918
3397.86 4945
3398.41 4862
3398.96 4907
3399.51 4536
3400.06 4811
3400.61 4708
3401.16 4708
3401.71 4641
3402.26 4671
3402.81 4597
3403.36 4471
3403.91 4531
3404.46 4567
3405.01 4582
3405.56 4493
3406.11 4424
3406.66 4324
3407.21 4332
3407.76 4510
3408.32 4460
3408.87 4443
3409.42 4336
3409.97 4335
3410.52 4220
3411.07 4326
3411.62 4522
3412.17 4527
3412.72 4540
3413.27 4407
3413.82 4153
3414.37 4390
3414.93 4660
3415.48 4668
3416.03 4511
3416.58 4599
3417.13 4626
3417.68 4616
3418.23 4601
3418.78 4712
3419.34 4674
3419.89 4436
3420.44 4322
3420.99 4239
3421.54 4310
3422.09 4450
3422.65 4560
3423.20 4590
3423.75 4436
3424.30 4594
3424.85 4623
3425.40 4636
3425.96 4574
3426.51 4483
3427.06 4507
3427.61 4429
3428.17 4729
3428.72 4743
3429.27 4800
3429.82 4412
3430.37 4351
3430.93 4515
3431.48 4510
3432.03 4506
3432.58 4684
3433.14 4619
3433.69 4687
3434.24 4764
3434.79 4498
3435.35 4709
3435.90 4635
3436.45 4638
3437.01 4548
3437.56 4493
3438.11 4670
3438.66 4672
3439.22 4679
3439.77 4719
3440.32 4468
3440.88 4449
3441.43 4734
3441.98 4827
3442.54 5012
3443.09 4607
3443.64 4483
3444.20 4520
3444.75 4663
3445.30 4731
3445.86 4449
3446.41 4543
3446.97 4553
3447.52 4548
3448.07 4507
3448.63 4442
3449.18 4428
3449.73 4350
3450.29 4223
3450.84 4223
3451.40 4003
3451.95 4257
3452.50 4381
3453.06 4406
3453.61 4442
3454.17 4273
3454.72 4227
3455.28 4413
3455.83 4416
3456.38 4428
3456.94 4360
3457.49 4343
3458.05 4476
3458.60 4310
3459.16 4423
3459.71 4462
3460.27 4789
3460.82 4490
3461.38 4357
3461.93 4229
3462.49 4480
3463.04 4401
3463.60 4639
3464.15 4643
3464.71 4681
3465.26 4606
3465.82 4504
3466.37 4602
3466.93 4536
3467.48 4600
3468.04 4886
3468.59 4761
3469.15 4807
3469.70 4739
3470.26 4892
3470.82 4651
3471.37 4531
3471.93 4620
3472.48 4789
3473.04 4897
3473.59 4728
3474.15 4653
3474.71 4462
3475.26 4723
3475.82 4680
3476.37 4663
3476.93 4836
3477.49 4716
3478.04 4896
3478.60 4853
3479.16 4785
3479.71 4901
3480.27 5053
3480.82 5170
3481.38 5078
3481.94 5087
3482.49 5421
3483.05 5414
3483.61 5323
3484.16 5278
3484.72 5257
3485.28 5286
3485.83 5223
3486.39 5162
3486.95 5086
3487.50 5106
3488.06 5072
3488.62 5227
3489.18 5465
3489.73 5759
3490.29 5704
3490.85 5935
3491.40 6363
3491.96 6409
3492.52 6736
3493.08 7215
3493.63 7314
3494.19 7818
3494.75 7756
3495.31 7553
3495.86 8023
3496.42 7621
3496.98 7647
3497.54 7814
3498.09 7303
3498.65 7090
3499.21 6810
3499.77 6747
3500.33 7044
3500.88 6886
3501.44 6940
3502.00 7401
3502.56 7519
3503.12 7351
3503.67 7570
3504.23 7894
3504.79 8060
3505.35 7944
3505.91 8253
3506.47 8216
3507.03 7965
3507.58 8119
3508.14 8394
3508.70 8221
3509.26 8329
3509.82 8398
3510.38 7746
3510.94 7215
3511.49 6964
3512.05 6480
3512.61 6204
3513.17 5827
3513.73 5646
3514.29 5691
3514.85 5558
3515.41 5292
3515.97 5176
3516.53 5275
3517.09 5169
3517.64 5171
3518.20 5098
3518.76 5007
3519.32 4928
3519.88 4892
3520.44 5067
3521.00 5294
3521.56 5023
3522.12 5125
3522.68 5463
3523.24 5404
3523.80 5236
3524.36 5418
3524.92 5217
3525.48 5093
3526.04 4781
3526.60 4921
3527.16 5354
3527.72 5080
3528.28 5031
3528.84 4889
3529.40 4924
3529.96 5058
3530.52 4706
3531.08 4710
3531.64 4822
3532.20 4896
3532.76 5066
3533.32 4846
3533.89 4933
3534.45 4817
3535.01 4793
3535.57 4746
3536.13 5055
3536.69 5489
3537.25 5142
3537.81 5004
3538.37 4965
3538.93 5486
3539.49 5221
3540.06 5299
3540.62 5382
3541.18 5724
3541.74 5552
3542.30 5678
3542.86 5614
3543.42 5499
3543.98 5673
3544.55 5529
3545.11 5709
3545.67 5754
3546.23 5836
3546.79 5902
3547.35 5783
3547.92 5459
3548.48 5323
3549.04 5193
3549.60 4840
3550.16 4733
3550.72 4850
3551.29 4766
3551.85 4867
3552.41 4826
3552.97 4843
3553.54 4538
3554.10 4747
3554.66 4614
3555.22 4840
3555.78 4912
3556.35 4925
3556.91 4848
3557.47 4739
3558.03 4666
3558.60 4656
3559.16 4630
3559.72 4609
3560.29 4561
3560.85 4563
3561.41 4592
3561.97 4517
3562.54 4881
3563.10 4787
3563.66 4705
3564.23 4847
3564.79 4932
3565.35 4758
3565.91 4795
3566.48 4707
3567.04 4820
3567.60 4753
3568.17 4585
3568.73 4613
3569.29 4684
3569.86 4886
3570.42 4431
3570.99 4570
3571.55 4567
3572.11 4456
3572.68 4422
3573.24 4492
3573.80 4663
3574.37 4558
3574.93 4683
3575.50 4979
3576.06 4872
3576.62 4697
3577.19 4876
3577.75 4847
3578.32 4758
3578.88 4653
3579.44 4785
3580.01 4651
3580.57 4699
3581.14 4793
3581.70 4752
3582.27 4666
3582.83 4652
3583.40 4802
3583.96 4889
3584.52 4773
3585.09 4547
3585.65 4498
3586.22 4439
3586.78 4773
3587.35 4696
3587.91 4589
3588.48 4479
3589.04 4739
3589.61 4702
3590.17 4384
3590.74 4574
3591.30 4678
3591.87 4490
3592.43 4673
3593.00 4645
3593.56 4762
3594.13 4929
3594.70 4857
3595.26 4900
3595.83 4863
3596.39 4824
3596.96 4837
3597.52 4922
3598.09 4899
3598.65 5158
3599.22 5140
3599.79 4957
3600.35 4955
3600.92 4908
3601.48 5087
3602.05 4910
3602.62 4885
3603.18 4953
3603.75 4932
3604.32 4949
3604.88 5085
3605.45 4861
3606.01 4912
3606.58 4728
3607.15 5005
3607.71 4892
3608.28 4691
3608.85 4804
3609.41 4872
3609.98 4618
3610.55 4625
3611.11 4603
3611.68 4442
3612.25 4323
3612.81 4649
3613.38 4820
3613.95 4771
3614.51 4810
3615.08 5079
3615.65 5148
3616.22 5779
3616.78 6440
3617.35 7178
3617.92 8324
3618.48 8843
3619.05 10071
3619.62 10951
3620.19 11916
3620.75 12394
3621.32 12632
3621.89 13011
3622.46 12362
3623.02 11647
3623.59 10764
3624.16 9949
3624.73 9032
3625.30 8130
3625.86 7623
3626.43 6663
3627.00 6284
3627.57 5568
3628.14 5356
3628.70 5092
3629.27 5144
3629.84 4775
3630.41 4662
3630.98 4597
3631.55 4694
3632.11 4672
3632.68 4894
3633.25 4606
3633.82 4273
3634.39 4514
3634.96 4395
3635.52 4464
3636.09 4530
3636.66 4426
3637.23 4501
3637.80 4219
3638.37 4211
3638.94 4571
3639.51 4203
3640.08 4263
3640.64 4414
3641.21 4437
3641.78 4601
3642.35 4604
3642.92 4807
3643.49 4918
3644.06 5401
3644.63 5480
3645.20 5158
3645.77 5117
3646.34 5249
3646.91 5471
3647.48 5514
3648.05 5657
3648.62 5754
3649.19 5582
3649.76 5769
3650.33 5904
3650.90 5812
3651.47 5707
3652.03 5745
3652.60 5770
3653.17 5557
3653.75 5538
3654.32 5559
3654.89 5539
3655.46 5522
3656.03 5445
3656.60 5494
3657.17 5523
3657.74 5564
3658.31 5421
3658.88 5643
3659.45 5582
3660.02 5612
3660.59 5726
3661.16 5513
3661.73 5578
3662.30 5405
3662.87 5248
3663.44 5160
3664.01 4920
3664.59 4760
3665.16 5039
3665.73 4777
3666.30 4697
3666.87 4775
3667.44 4596
3668.01 4646
3668.58 4701
3669.15 4577
3669.73 4432
3670.30 4409
3670.87 4410
3671.44 4168
3672.01 4295
3672.58 4430
3673.15 4616
3673.73 4518
3674.30 4628
3674.87 4739
3675.44 4835
3676.01 4827
3676.58 5149
3677.16 5159
3677.73 5394
3678.30 5347
3678.87 5420
3679.44 5283
3680.02 5411
3680.59 5327
3681.16 5033
3681.73 4785
3682.31 4804
3682.88 4633
3683.45 4751
3684.02 4714
3684.60 4666
3685.17 4327
3685.74 4352
3686.31 4385
3686.89 4449
3687.46 4487
3688.03 4898
3688.60 4900
3689.18 4894
3689.75 4944
3690.32 4958
3690.90 4950
3691.47 4813
3692.04 4949
3692.61 4833
3693.19 5132
3693.76 5112
3694.33 5048
3694.91 5019
3695.48 5097
3696.05 5059
3696.63 4903
3697.20 4902
3697.77 4895
3698.35 4676
3698.92 4460
3699.50 4485
3700.07 4421
3700.64 4366
3701.22 4358
3701.79 4542
3702.36 4607
3702.94 4346
3703.51 4529
3704.09 4477
3704.66 4205
3705.23 4194
3705.81 4416
3706.38 4431
3706.96 4745
3707.53 4635
3708.11 4455
3708.68 4474
3709.25 4344
3709.83 4730
3710.40 4889
3710.98 4814
3711.55 4473
3712.13 4567
3712.70 4557
3713.28 4753
3713.85 4685
3714.43 4397
3715.00 4605
3715.58 4877
3716.15 4636
3716.73 4381
3717.30 4631
3717.88 4604
3718.45 4736
3719.03 4572
3719.60 4682
3720.18 4638
3720.75 4488
3721.33 4715
3721.90 4583
3722.48 4596
3723.05 4726
3723.63 4729
3724.20 4612
3724.78 4474
3725.36 4324
3725.93 4359
3726.51 4387
3727.08 4603
3727.66 4403
3728.23 4298
3728.81 4287
3729.39 4686
3729.96 4595
3730.54 4742
3731.11 4686
3731.69 4870
3732.27 5232
3732.84 5723
3733.42 6094
3734.00 5945
3734.57 6413
3735.15 6667
3735.72 7166
3736.30 7270
3736.88 7015
3737.45 6737
3738.03 6445
3738.61 6403
3739.18 6444
3739.76 5880
3740.34 5639
3740.92 5377
3741.49 5201
3742.07 5157
3742.65 4911
3743.22 4730
3743.80 4814
3744.38 4692
3744.95 4810
3745.53 4788
3746.11 4716
3746.69 4661
3747.26 4769
3747.84 4694
3748.42 4928
3749.00 4803
3749.57 4847
3750.15 4961
3750.73 4988
3751.31 4689
3751.88 4675
3752.46 4763
3753.04 4761
3753.62 4380
3754.19 4611
3754.77 4793
3755.35 4519
3755.93 4499
3756.51 4596
3757.08 4447
3757.66 4453
3758.24 4606
3758.82 4789
3759.40 4577
3759.98 4512
3760.55 4619
3761.13 4844
3761.71 4988
3762.29 5104
3762.87 5180
3763.45 4991
3764.03 5359
3764.60 5144
3765.18 5040
3765.76 5193
3766.34 5086
3766.92 4840
3767.50 4943
3768.08 4853
3768.66 4951
3769.24 4502
3769.81 4667
3770.39 4790
3770.97 4689
3771.55 4743
3772.13 4725
3772.71 4825
3773.29 4705
3773.87 4568
3774.45 4515
3775.03 4834
3775.61 4718
3776.19 4695
3776.77 4869
3777.35 4841
3777.93 4713
3778.51 4478
3779.09 4534
3779.67 4523
3780.25 4528
3780.83 4403
3781.41 4585
3781.99 4451
3782.57 4301
3783.15 4541
3783.73 4475
3784.31 4537
3784.89 4228
3785.47 4185
3786.05 4297
3786.63 4315
3787.21 4149
3787.79 4193
3788.37 4194
3788.95 4341
3789.53 4472
3790.11 4518
3790.69 4493
3791.27 4328
3791.85 4342
3792.43 4593
3793.01 4495
3793.59 4621
3794.18 4354
3794.76 4127
3795.34 4216
3795.92 4345
3796.50 4381
3797.08 4145
3797.66 4192
3798.24 4342
3798.83 4459
3799.41 3983
3799.99 4162
3800.57 4374
3801.15 4463
3801.73 4282
3802.31 4469
3802.90 4571
3803.48 4622
3804.06 4689
3804.64 4605
3805.22 4537
3805.80 4589
3806.39 4436
3806.97 4399
3807.55 4554
3808.13 4832
3808.71 4381
3809.30 4375
3809.88 4711
3810.46 4763
3811.04 4988
3811.63 4918
3812.21 4900
3812.79 4968
3813.37 4650
3813.95 4682
3814.54 4916
3815.12 4895
3815.70 4764
3816.29 4794
3816.87 4768
3817.45 4726
3818.03 4563
3818.62 4734
3819.20 4712
3819.78 4730
3820.36 4415
3820.95 4400
3821.53 4681
3822.11 4464
3822.70 4222
3823.28 4153
3823.86 4401
3824.45 4264
3825.03 4154
3825.61 4055
3826.20 4253
3826.78 4491
3827.36 4307
3827.95 4186
3828.53 4355
3829.11 4261
3829.70 4193
3830.28 4430
3830.87 4472
3831.45 4490
3832.03 4501
3832.62 4383
3833.20 4396
3833.79 4277
3834.37 4471
3834.95 4580
3835.54 4427
3836.12 4572
3836.71 4535
3837.29 4757
3837.87 4640
3838.46 4595
3839.04 4545
3839.63 4371
3840.21 4550
3840.80 4628
3841.38 4844
3841.97 4644
3842.55 4485
3843.13 4413
3843.72 4513
3844.30 4647
3844.89 4882
3845.47 4914
3846.06 4671
3846.64 4739
3847.23 4600
3847.81 4771
3848.40 4607
3848.98 4629
3849.57 4788
3850.15 4729
3850.74 4773
3851.33 4975
3851.91 4944
3852.50 4722
3853.08 4706
3853.67 4936
3854.25 4766
3854.84 4491
3855.42 4481
3856.01 4839
3856.60 5032
3857.18 4771
3857.77 5089
3858.35 5196
3858.94 5077
3859.52 5874
3860.11 6911
3860.70 7450
3861.28 7921
3861.87 8480
3862.45 9726
3863.04 10873
3863.63 11599
3864.21 11887
3864.80 12440
3865.39 12811
3865.97 12601
3866.56 11965
3867.15 11371
3867.73 10381
3868.32 9292
3868.91 8546
3869.49 7804
3870.08 6978
3870.67 6340
3871.25 6273
3871.84 5713
3872.43 5420
3873.01 5270
3873.60 5029
3874.19 5314
3874.77 5296
3875.36 5226
3875.95 4869
3876.54 4998
3877.12 4917
3877.71 4982
3878.30 5163
3878.89 5469
3879.47 5231
3880.06 5051
3880.65 4855
3881.24 5108
3881.82 4896
3882.41 4727
3883.00 4689
3883.59 4944
3884.17 4843
3884.76 4815
3885.35 4745
3885.94 4756
3886.53 4565
3887.11 4577
3887.70 4786
3888.29 4654
3888.88 4880
3889.47 5030
3890.05 5225
3890.64 5191
3891.23 4955
3891.82 5289
3892.41 5689
3893.00 5962
3893.59 5819
3894.17 5805
3894.76 5760
3895.35 5706
3895.94 5624
3896.53 5703
3897.12 5604
3897.71 5832
3898.30 5817
3898.88 5763
3899.47 5644
3900.06 5743
3900.65 5850
3901.24 5737
3901.83 5670
3902.42 5614
3903.01 5718
3903.60 5505
3904.19 5570
3904.78 5724
3905.37 5363
3905.95 5253
3906.54 5357
3907.13 5103
3907.72 4739
3908.31 4830
3908.90 4781
3909.49 4751
3910.08 4550
3910.67 4478
3911.26 4461
3911.85 4442
3912.44 4410
3913.03 4282
3913.62 4397
3914.21 4097
3914.80 4350
3915.39 4324
3915.98 4209
3916.57 4258
3917.16 4385
3917.75 4381
3918.34 4352
3918.93 4350
3919.52 4361
3920.12 4234
3920.71 4173
3921.30 4232
3921.89 4252
3922.48 4073
3923.07 4277
3923.66 4377
3924.25 4408
3924.84 4545
3925.43 4412
3926.02 4321
3926.61 4439
3927.20 4672
3927.80 4566
3928.39 4302
3928.98 4229
3929.57 4339
3930.16 4428
3930.75 4476
3931.34 4168
3931.94 4107
3932.53 4154
3933.12 4346
3933.71 4125
3934.30 4099
3934.89 3911
3935.48 4153
3936.08 4185
3936.67 4190
3937.26 4178
3937.85 4181
3938.44 4017
3939.04 3900
3939.63 3940
3940.22 4243
3940.81 4406
3941.40 4197
3942.00 4135
3942.59 4185
3943.18 4285
3943.77 4472
3944.37 4368
3944.96 4458
3945.55 4541
3946.14 4540
3946.74 4426
3947.33 4287
3947.92 4335
3948.51 4330
3949.11 4210
3949.70 3932
3950.29 3976
3950.88 4169
3951.48 4054
3952.07 4054
3952.66 4049
3953.26 3951
3953.85 3959
3954.44 3973
3955.04 3902
3955.63 4015
3956.22 3810
3956.82 3745
3957.41 3950
3958.00 3939
3958.60 4070
3959.19 4020
3959.78 3826
3960.38 4130
3960.97 4078
3961.56 4307
3962.16 4024
3962.75 3843
3963.34 4130
3963.94 4209
3964.53 4105
3965.13 3982
3965.72 4008
3966.31 4187
3966.91 4260
3967.50 4168
3968.10 4340
3968.69 4366
3969.28 4396
3969.88 4229
3970.47 4264
3971.07 4287
3971.66 4303
3972.26 4310
3972.85 4262
3973.45 4421
3974.04 4430
3974.63 4188
3975.23 4067
3975.82 4152
3976.42 4245
3977.01 4358
3977.61 4253
3978.20 4353
3978.80 4281
3979.39 4271
3979.99 4346
3980.58 4390
3981.18 4361
3981.77 4225
3982.37 4423
3982.96 4367
3983.56 4185
3984.15 4156
3984.75 4088
3985.35 4046
3985.94 4259
3986.54 4209
3987.13 4150
3987.73 3974
3988.32 4159
3988.92 4224
3989.51 4101
3990.11 4332
3990.71 4201
3991.30 4495
3991.90 4475
3992.49 4204
3993.09 4149
3993.69 4348
3994.28 4220
3994.88 4261
3995.47 4371
3996.07 4369
3996.67 4493
3997.26 4785
3997.86 4841
3998.46 4582
3999.05 4742
3999.65 4843
4000.25 5193
4000.84 5042
4001.44 4852
4002.04 4669
4002.63 4707
4003.23 4570
4003.83 4517
4004.42 4535
4005.02 4584
4005.62 4696
4006.21 4716
4006.81 4539
4007.41 4531
4008.01 4606
4008.60 4837
4009.20 4933
4009.80 4696
4010.39 4712
4010.99 5098
4011.59 4894
4012.19 4983
4012.78 5126
4013.38 4746
4013.98 4788
4014.58 5051
4015.17 5003
4015.77 5158
4016.37 5310
4016.97 5468
4017.57 5723
4018.16 6293
4018.76 6369
4019.36 6662
4019.96 6774
4020.56 6519
4021.15 6393
4021.75 6376
4022.35 6160
4022.95 5825
4023.55 5610
4024.14 5332
4024.74 5110
4025.34 5098
4025.94 4876
4026.54 4779
4027.14 4619
4027.74 4791
4028.33 4751
4028.93 5014
4029.53 5063
4030.13 5025
4030.73 4908
4031.33 5094
4031.93 5235
4032.53 5191
4033.12 5319
4033.72 5256
4034.32 5096
4034.92 4862
4035.52 4917
4036.12 4927
4036.72 4787
4037.32 4801
4037.92 4307
4038.52 4362
4039.12 4425
4039.72 4435
4040.32 4253
4040.92 4283
4041.52 4344
4042.12 4430
4042.71 4275
4043.31 4299
4043.91 4339
4044.51 4355
4045.11 4544
4045.71 4628
4046.31 4556
4046.91 4566
4047.51 4751
4048.11 4899
4048.71 4846
4049.31 5040
4049.91 5060
4050.52 4868
4051.12 4874
4051.72 4845
4052.32 4577
4052.92 4856
4053.52 4667
4054.12 4757
4054.72 4861
4055.32 4690
4055.92 4576
4056.52 4561
4057.12 4546
4057.72 4512
4058.32 4481
4058.92 4273
4059.52 4446
4060.13 4380
4060.73 4313
4061.33 4385
4061.93 4308
4062.53 4365
4063.13 4306
4063.73 4221
4064.33 4112
4064.94 4102
4065.54 4114
4066.14 4082
4066.74 4012
4067.34 4173
4067.94 4288
4068.54 4131
4069.15 3840
4069.75 4246
4070.35 4151
4070.95 4124
4071.55 4336
4072.16 4183
4072.76 4043
4073.36 4039
4073.96 4058
4074.56 4087
4075.17 4317
4075.77 4107
4076.37 4287
4076.97 4401
4077.57 4208
4078.18 4135
4078.78 4032
4079.38 4123
4079.98 4135
4080.59 4031
4081.19 4073
4081.79 3990
4082.39 3840
4083.00 3856
4083.60 3915
4084.20 3789
4084.81 3810
4085.41 3993
4086.01 4159
4086.61 3827
4087.22 3823
4087.82 3971
4088.42 4082
4089.03 4008
4089.63 3972
4090.23 4101
4090.84 3966
4091.44 3972
4092.04 4011
4092.65 4104
4093.25 4058
4093.85 3945
4094.46 3967
4095.06 4006
4095.66 4248
4096.27 4355
4096.87 4125
4097.48 4274
4098.08 4200
4098.68 4353
4099.29 4243
4099.89 4300
4100.49 4202
4101.10 4176
4101.70 4086
4102.31 3932
4102.91 3992
4103.52 3898
4104.12 3999
4104.72 3866
4105.33 3806
4105.93 3857
4106.54 3948
4107.14 3695
4107.75 3967
4108.35 3892
4108.96 3922
4109.56 3892
4110.16 3647
4110.77 3974
4111.37 3825
4111.98 3959
4112.58 3981
4113.19 3872
4113.79 3975
4114.40 3882
4115.00 3859
4115.61 4085
4116.21 4042
4116.82 3870
4117.42 3790
4118.03 4008
4118.64 3767
4119.24 3834
4119.85 3867
4120.45 3922
4121.06 3963
4121.66 4040
4122.27 3779
4122.87 3954
4123.48 4121
4124.09 4188
4124.69 4199
4125.30 4183
4125.90 4413
4126.51 4428
4127.11 4435
4127.72 4589
4128.33 4836
4128.93 4689
4129.54 4583
4130.14 4554
4130.75 4404
4131.36 4340
4131.96 4267
4132.57 4295
4133.18 4343
4133.78 4083
4134.39 3934
4135.00 3913
4135.60 3993
4136.21 3925
4136.82 4099
4137.42 4260
4138.03 4229
4138.64 4258
4139.24 4173
4139.85 4130
4140.46 4269
4141.06 4511
4141.67 4342
4142.28 4232
4142.88 4432
4143.49 4388
4144.10 4316
4144.71 4141
4145.31 4347
4145.92 4528
4146.53 4570
4147.14 4211
4147.74 4186
4148.35 4307
4148.96 4052
4149.57 4284
4150.17 4028
4150.78 3896
4151.39 3966
4152.00 3904
4152.60 3923
4153.21 3801
4153.82 3830
4154.43 3810
4155.04 3789
4155.64 3773
4156.25 3993
4156.86 3899
4157.47 3854
4158.08 3769
4158.69 3582
4159.29 3858
4159.90 3776
4160.51 3853
4161.12 3999
4161.73 4012
4162.34 3786
4162.94 3788
4163.55 3552
4164.16 3743
4164.77 3908
4165.38 3910
4165.99 4009
4166.60 4063
4167.21 4078
4167.81 4062
4168.42 3983
4169.03 4103
4169.64 4090
4170.25 3944
4170.86 3930
4171.47 3956
4172.08 3985
4172.69 3899
4173.30 3745
4173.91 3925
4174.52 3904
4175.13 4053
4175.74 3931
4176.34 3911
4176.95 3916
4177.56 4001
4178.17 3969
4178.78 4131
4179.39 4076
4180.00 4031
4180.61 4120
4181.22 3923
4181.83 3863
4182.44 3881
4183.05 3717
4183.66 3700
4184.27 3900
4184.88 4233
4185.49 3829
4186.10 3716
4186.71 3648
4187.32 3622
4187.93 3575
4188.55 3357
4189.16 3592
4189.77 3785
4190.38 3871
4190.99 3691
4191.60 3803
4192.21 3743
4192.82 3780
4193.43 3798
4194.04 3926
4194.65 3920
4195.26 3870
4195.87 3993
4196.49 3879
4197.10 3811
4197.71 3934
4198.32 4125
4198.93 4238
4199.54 4129
4200.15 4137
4200.76 3867
4201.38 4053
4201.99 3825
4202.60 3820
4203.21 4029
4203.82 4020
4204.43 3833
4205.04 3874
4205.66 3904
4206.27 3830
4206.88 3664
4207.49 3582
4208.10 3629
4208.72 3881
4209.33 3782
4209.94 3917
4210.55 3862
4211.16 3847
4211.78 3894
4212.39 4108
4213.00 4057
4213.61 4203
4214.22 4065
4214.84 4048
4215.45 4192
4216.06 4198
4216.67 4018
4217.29 4119
4217.90 4412
4218.51 4561
4219.13 4589
4219.74 4513
4220.35 4546
4220.96 4644
4221.58 5029
4222.19 5182
4222.80 5318
4223.42 5584
4224.03 5650
4224.64 5956
4225.25 6125
4225.87 5980
4226.48 5974
4227.09 5968
4227.71 6039
4228.32 6055
4228.93 5851
4229.55 5876
4230.16 5974
4230.77 5992
4231.39 5509
4232.00 5437
4232.62 5446
4233.23 5571
4233.84 5244
4234.46 5229
4235.07 5345
4235.68 5200
4236.30 4888
4236.91 4562
4237.53 4726
4238.14 4824
4238.75 4819
4239.37 4616
4239.98 4467
4240.60 4445
4241.21 4393
4241.83 4453
4242.44 4285
4243.05 4133
4243.67 4157
4244.28 4150
4244.90 3883
4245.51 3748
4246.13 3961
4246.74 3908
4247.36 3770
4247.97 4025
4248.59 4076
4249.20 4102
4249.82 3991
4250.43 4287
4251.05 4354
4251.66 4271
4252.28 4289
4252.89 4476
4253.51 4376
4254.12 4268
4254.74 4508
4255.35 4565
4255.97 4555
4256.58 4669
4257.20 4613
4257.81 4707
4258.43 4622
4259.05 4533
4259.66 4460
4260.28 4377
4260.89 4438
4261.51 4610
4262.12 4639
4262.74 4541
4263.36 4402
4263.97 4413
4264.59 4426
4265.20 4457
4265.82 4681
4266.44 4640
4267.05 4268
4267.67 4604
4268.28 4568
4268.90 4299
4269.52 4514
4270.13 4299
4270.75 4371
4271.37 4305
4271.98 4325
4272.60 4339
4273.22 4196
4273.83 4128
4274.45 4093
4275.07 4059
4275.68 4105
4276.30 4028
4276.92 3888
4277.53 4003
4278.15 3875
4278.77 3772
4279.38 3774
4280.00 3858
4280.62 3873
4281.24 3748
4281.85 3731
4282.47 3710
4283.09 3748
4283.70 3634
4284.32 3721
4284.94 3801
4285.56 3602
4286.17 3656
4286.79 3730
4287.41 3598
4288.03 3629
4288.65 3740
4289.26 3795
4289.88 3894
4290.50 3762
4291.12 3561
4291.73 3808
4292.35 3849
4292.97 3589
4293.59 3779
4294.21 3820
4294.83 3768
4295.44 3752
4296.06 3699
4296.68 3702
4297.30 3802
4297.92 3782
4298.54 3697
4299.15 3762
4299.77 3662
4300.39 3673
4301.01 3696
4301.63 3668
4302.25 3678
4302.87 3739
4303.48 3683
4304.10 3841
4304.72 3813
4305.34 3598
4305.96 3591
4306.58 3738
4307.20 3814
4307.82 3682
4308.44 3756
4309.06 3982
4309.67 3824
4310.29 3710
4310.91 3727
4311.53 3565
4312.15 3681
4312.77 3717
4313.39 3572
4314.01 3804
4314.63 3670
4315.25 3493
4315.87 3695
4316.49 3676
4317.11 3516
4317.73 3476
4318.35 3449
4318.97 3708
4319.59 3589
4320.21 3616
4320.83 3591
4321.45 3564
4322.07 3641
4322.69 3714
4323.31 3649
4323.93 3788
4324.55 3501
4325.17 3574
4325.79 3494
4326.41 3525
4327.03 3601
4327.65 3779
4328.27 3858
4328.89 3751
4329.51 3718
4330.13 3736
4330.76 3798
4331.38 3818
4332.00 3841
4332.62 3843
4333.24 3680
4333.86 3527
4334.48 3642
4335.10 3796
4335.72 3806
4336.34 3574
4336.97 3452
4337.59 3728
4338.21 3660
4338.83 3858
4339.45 4011
4340.07 3832
4340.69 3936
4341.31 4006
4341.94 3999
4342.56 3946
4343.18 3909
4343.80 4081
4344.42 4092
4345.04 4300
4345.67 4328
4346.29 4376
4346.91 4642
4347.53 4850
4348.15 5114
4348.78 5242
4349.40 5029
4350.02 5504
4350.64 5135
4351.26 5104
4351.89 5182
4352.51 5092
4353.13 4999
4353.75 4763
4354.38 4709
4355.00 4449
4355.62 4312
4356.24 4081
4356.87 4062
4357.49 4051
4358.11 3937
4358.74 4027
4359.36 3779
4359.98 3730
4360.60 3825
4361.23 3789
4361.85 3945
4362.47 4215
4363.10 3992
4363.72 3647
4364.34 3776
4364.97 3854
4365.59 3851
4366.21 3974
4366.83 3859
4367.46 3762
4368.08 3844
4368.71 3744
4369.33 3626
4369.95 3794
4370.58 3801
4371.20 3532
4371.82 3596
4372.45 3732
4373.07 3813
4373.69 3566
4374.32 3760
4374.94 3649
4375.57 3747
4376.19 3787
4376.81 3730
4377.44 3533
4378.06 3551
4378.69 3777
4379.31 3727
4379.94 3555
4380.56 3853
4381.18 3683
4381.81 3834
4382.43 3698
4383.06 3729
4383.68 3761
4384.31 3700
4384.93 3754
4385.56 3787
4386.18 3669
4386.81 3799
4387.43 3832
4388.05 3894
4388.68 3920
4389.30 3757
4389.93 3695
4390.55 3888
4391.18 4082
4391.81 4009
4392.43 3871
4393.06 3729
4393.68 4096
4394.31 4027
4394.93 3997
4395.56 4096
4396.18 4032
4396.81 4040
4397.43 4037
4398.06 3974
4398.68 3972
4399.31 3784
4399.94 3804
4400.56 3813
4401.19 3874
4401.81 4092
4402.44 4065
4403.06 4115
4403.69 4005
4404.32 3937
4404.94 4032
4405.57 4120
4406.20 3966
4406.82 3940
4407.45 3948
4408.07 4025
4408.70 4029
4409.33 3885
4409.95 3914
4410.58 3938
4411.21 3937
4411.83 3936
4412.46 3949
4413.09 3783
4413.71 3937
4414.34 4024
4414.97 3926
4415.59 3921
4416.22 3873
4416.85 3852
4417.47 3963
4418.10 3908
4418.73 3719
4419.35 3783
4419.98 4066
4420.61 3889
4421.24 3753
4421.86 4114
4422.49 4395
4423.12 4117
4423.75 4177
4424.37 4284
4425.00 4238
4425.63 4117
4426.26 4069
4426.88 3938
4427.51 3876
4428.14 3969
4428.77 3589
4429.39 3371
4430.02 3580
4430.65 3541
4431.28 3778
4431.91 3537
4432.53 3197
4433.16 3461
4433.79 3519
4434.42 3512
4435.05 3607
4435.67 3480
4436.30 3681
4436.93 3478
4437.56 3501
4438.19 3583
4438.82 3570
4439.44 3620
4440.07 3475
4440.70 3388
4441.33 3504
4441.96 3759
4442.59 3702
4443.22 3606
4443.85 3554
4444.47 3440
4445.10 3310
4445.73 3545
4446.36 3458
4446.99 3276
4447.62 3402
4448.25 3589
4448.88 3532
4449.51 3496
4450.14 3534
4450.77 3660
4451.39 3712
4452.02 3602
4452.65 3588
4453.28 3505
4453.91 3615
4454.54 3636
4455.17 3807
4455.80 3649
4456.43 3810
4457.06 3825
4457.69 3777
4458.32 3523
4458.95 3715
4459.58 3709
4460.21 3629
4460.84 3707
4461.47 3499
4462.10 3593
4462.73 3602
4463.36 3457
4463.99 3309
4464.62 3590
4465.25 3538
4465.88 3430
4466.51 3357
4467.14 3420
4467.77 3483
4468.40 3390
4469.03 3299
4469.67 3266
4470.30 3293
4470.93 3281
4471.56 3455
4472.19 3275
4472.82 3426
4473.45 3326
4474.08 3331
4474.71 3290
4475.34 3410
4475.97 3287
4476.61 3499
4477.24 3378
4477.87 3406
4478.50 3609
4479.13 3357
4479.76 3493
4480.39 3390
4481.02 3561
4481.66 3487
4482.29 3591
4482.92 3573
4483.55 3446
4484.18 3340
4484.81 3651
4485.45 3770
4486.08 3564
4486.71 3784
4487.34 3902
4487.97 3573
4488.61 3583
4489.24 3579
4489.87 3630
4490.50 3700
4491.13 3921
4491.77 3914
4492.40 3836
4493.03 3854
4493.66 4019
4494.30 3792
4494.93 3623
4495.56 3580
4496.19 3767
4496.83 3747
4497.46 3962
4498.09 3896
4498.72 3802
4499.36 3782
4499.99 3659
4500.62 3664
4501.25 3863
4501.89 4050
4502.52 3989
4503.15 4158
4503.79 4279
4504.42 4389
4505.05 4350
4505.69 4404
4506.32 4696
4506.95 4609
4507.59 4552
4508.22 4435
4508.85 4396
4509.49 4361
4510.12 4508
4510.75 4442
4511.39 4120
4512.02 4025
4512.65 4141
4513.29 3995
4513.92 3860
4514.56 3859
4515.19 3961
4515.82 4000
4516.46 3937
4517.09 3794
4517.73 3953
4518.36 3951
4518.99 3987
4519.63 4041
4520.26 4146
4520.90 4045
4521.53 4075
4522.16 3991
4522.80 4022
4523.43 4080
4524.07 4072
4524.70 4152
4525.34 4143
4525.97 4117
4526.61 4215
4527.24 4239
4527.88 4386
4528.51 4734
4529.15 4962
4529.78 5511
4530.42 5833
4531.05 6051
4531.69 6570
4532.32 7362
4532.96 7803
4533.59 8448
4534.23 9414
4534.86 10151
4535.50 10441
4536.13 9974
4536.77 9784
4537.40 9246
4538.04 8420
4538.67 8135
4539.31 7004
4539.94 6379
4540.58 5699
4541.22 5273
4541.85 5141
4542.49 4866
4543.12 4610
4543.76 4672
4544.40 4584
4545.03 4571
4545.67 4594
4546.30 4345
4546.94 4569
4547.58 4729
4548.21 5027
4548.85 5100
4549.48 5201
4550.12 5210
4550.76 5555
4551.39 5668
4552.03 5635
4552.67 5709
4553.30 5848
4553.94 5822
4554.58 5581
4555.21 5424
4555.85 5213
4556.49 4901
4557.12 4822
4557.76 4752
4558.40 4308
4559.03 4113
4559.67 4086
4560.31 4149
4560.94 4090
4561.58 4189
4562.22 4340
4562.86 4331
4563.49 4671
4564.13 4419
4564.77 4507
4565.41 4662
4566.04 4570
4566.68 4785
4567.32 4884
4567.96 4648
4568.59 4897
4569.23 4965
4569.87 4862
4570.51 5096
4571.14 4955
4571.78 4909
4572.42 5009
4573.06 4835
4573.70 4880
4574.33 4686
4574.97 4615
4575.61 4436
4576.25 4356
4576.89 4565
4577.52 4444
4578.16 4103
4578.80 4223
4579.44 4209
4580.08 4261
4580.72 4155
4581.35 4015
4581.99 4080
4582.63 3994
4583.27 4135
4583.91 4240
4584.55 3929
4585.19 3987
4585.83 4047
4586.46 4079
4587.10 4072
4587.74 3963
4588.38 3935
4589.02 3933
4589.66 4032
4590.30 3913
4590.94 3924
4591.58 3861
4592.22 3711
4592.85 3777
4593.49 3856
4594.13 4115
4594.77 4080
4595.41 3871
4596.05 3715
4596.69 3588
4597.33 3525
4597.97 3670
4598.61 3621
4599.25 3598
4599.89 3575
4600.53 3492
4601.17 3423
4601.81 3467
4602.45 3443
4603.09 3419
4603.73 3526
4604.37 3480
4605.01 3595
4605.65 3421
4606.29 3512
4606.93 3513
4607.57 3483
4608.21 3451
4608.85 3414
4609.49 3365
4610.13 3550
4610.77 3381
4611.41 3507
4612.05 3577
4612.70 3536
4613.34 3575
4613.98 3623
4614.62 3465
4615.26 3461
4615.90 3469
4616.54 3268
4617.18 3320
4617.82 3293
4618.46 3232
4619.10 3296
4619.75 3371
4620.39 3430
4621.03 3313
4621.67 3400
4622.31 3448
4622.95 3455
4623.59 3244
4624.24 3192
4624.88 3176
4625.52 3275
4626.16 3099
4626.80 2969
4627.44 3159
4628.09 3155
4628.73 3056
4629.37 3228
4630.01 3231
4630.65 3076
4631.29 3133
4631.94 2971
4632.58 3110
4633.22 3172
4633.86 3009
4634.51 3047
4635.15 3085
4635.79 3088
4636.43 3129
4637.07 3243
4637.72 3214
4638.36 3122
4639.00 3165
4639.64 3248
4640.29 3219
4640.93 3207
4641.57 3146
4642.21 3241
4642.86 3250
4643.50 3436
4644.14 3113
4644.79 3060
4645.43 3081
4646.07 3046
4646.72 3229
4647.36 3294
4648.00 3068
4648.64 3087
4649.29 3204
4649.93 3248
4650.57 3191
4651.22 3278
4651.86 3125
4652.50 3079
4653.15 3355
4653.79 3252
4654.44 3165
4655.08 3445
4655.72 3386
4656.37 3299
4657.01 3155
4657.65 3196
4658.30 3376
4658.94 3303
4659.59 3123
4660.23 3285
4660.87 3037
4661.52 2949
4662.16 3121
4662.81 3124
4663.45 2996
4664.09 2918
4664.74 2993
4665.38 3033
4666.03 2960
4666.67 3042
4667.32 2823
4667.96 2849
4668.61 2895
4669.25 2960
4669.89 2877
4670.54 3168
4671.18 3207
4671.83 3196
4672.47 2981
4673.12 3029
4673.76 2976
4674.41 2956
4675.05 3032
4675.70 2923
4676.34 2866
4676.99 2834
4677.63 3019
4678.28 2801
4678.92 2931
4679.57 3195
4680.22 3170
4680.86 3119
4681.51 3035
4682.15 2990
4682.80 3096
4683.44 3211
4684.09 3159
4684.73 3214
4685.38 3268
4686.03 3113
4686.67 3025
4687.32 3253
4687.96 3327
4688.61 3211
4689.25 2815
4689.90 3063
4690.55 3061
4691.19 3096
4691.84 3094
4692.49 3102
4693.13 2911
4693.78 2879
4694.42 2929
4695.07 2945
4695.72 3027
4696.36 2964
4697.01 3126
4697.66 2949
4698.30 3045
4698.95 2926
4699.60 2896
4700.24 3092
4700.89 3284
4701.54 3032
4702.18 3024
4702.83 3108
4703.48 3143
4704.12 3100
4704.77 3050
4705.42 3069
4706.07 2963
4706.71 3014
4707.36 3070
4708.01 3001
4708.66 2993
4709.30 3017
4709.95 2824
4710.60 2853
4711.24 2962
4711.89 3101
4712.54 3081
4713.19 2905
4713.84 2914
4714.48 3023
4715.13 2963
4715.78 2878
4716.43 3019
4717.07 3054
4717.72 3092
4718.37 3166
4719.02 3125
4719.67 3020
4720.31 3159
4720.96 3112
4721.61 3011
4722.26 3194
4722.91 3228
4723.56 3115
4724.20 3082
4724.85 3265
4725.50 3143
4726.15 3091
4726.80 3183
4727.45 3204
4728.10 3223
4728.74 3090
4729.39 3040
4730.04 3076
4730.69 3353
4731.34 3243
4731.99 3134
4732.64 3154
4733.29 2976
4733.94 2971
4734.58 3231
4735.23 3274
4735.88 2938
4736.53 2897
4737.18 3003
4737.83 2942
4738.48 2994
4739.13 3080
4739.78 3207
4740.43 3224
4741.08 3288
4741.73 3197
4742.38 3207
4743.03 3174
4743.68 3292
4744.33 3192
4744.98 3118
4745.63 3161
4746.28 3196
4746.93 3262
4747.58 3171
4748.23 3215
4748.88 3354
4749.53 3209
4750.18 2992
4750.83 3213
4751.48 3165
4752.13 3253
4752.78 3374
4753.43 3523
4754.08 3434
4754.73 3347
4755.38 3599
4756.03 3484
4756.68 3625
4757.33 3591
4757.98 3529
4758.63 3346
4759.28 3408
4759.93 3290
4760.59 3420
4761.24 3303
4761.89 3280
4762.54 3197
4763.19 3262
4763.84 3372
4764.49 3201
4765.14 3281
4765.79 3349
4766.45 3628
4767.10 3809
4767.75 3597
4768.40 3559
4769.05 3508
4769.70 3499
4770.35 3620
4771.01 3353
4771.66 3401
4772.31 3439
4772.96 3223
4773.61 3250
4774.26 2978
4774.92 2789
4775.57 2895
4776.22 3008
4776.87 2881
4777.52 2968
4778.18 2963
4778.83 3010
4779.48 2972
4780.13 2909
4780.79 2904
4781.44 2954
4782.09 3062
4782.74 3161
4783.40 3163
4784.05 3088
4784.70 3092
4785.35 2936
4786.01 3061
4786.66 3124
4787.31 3098
4787.96 3029
4788.62 2921
4789.27 2906
4789.92 2814
4790.58 2954
4791.23 3234
4791.88 3169
4792.53 2900
4793.19 3079
4793.84 2950
4794.49 2929
4795.15 2959
4795.80 2956
4796.45 3020
4797.11 2984
4797.76 3065
4798.41 3031
4799.07 3012
4799.72 2990
4800.37 2998
4801.03 2960
4801.68 2929
4802.34 2962
4802.99 2955
4803.64 3214
4804.30 3068
4804.95 2827
4805.61 2886
4806.26 2928
4806.91 2909
4807.57 2915
4808.22 2788
4808.88 2957
4809.53 2868
4810.18 3038
4810.84 2904
4811.49 2967
4812.15 3043
4812.80 2911
4813.46 2899
4814.11 2927
4814.77 2945
4815.42 2974
4816.07 3166
4816.73 3086
4817.38 3147
4818.04 3040
4818.69 3034
4819.35 3051
4820.00 3093
4820.66 3169
4821.31 3254
4821.97 3278
4822.62 3107
4823.28 3208
4823.93 3260
4824.59 3277
4825.24 3119
4825.90 3003
4826.56 3078
4827.21 3089
4827.87 3134
4828.52 2946
4829.18 3141
4829.83 3125
4830.49 2916
4831.14 2980
4831.80 2960
4832.46 2917
4833.11 3058
4833.77 2972
4834.42 3067
4835.08 3099
4835.74 3180
4836.39 3230
4837.05 3144
4837.70 3391
4838.36 3379
4839.02 3349
4839.67 3337
4840.33 3464
4840.99 3626
4841.64 3601
4842.30 3427
4842.96 3411
4843.61 3303
4844.27 3277
4844.92 3368
4845.58 3394
4846.24 3154
4846.90 3139
4847.55 3250
4848.21 3292
4848.87 3141
4849.52 2888
4850.18 3000
4850.84 2877
4851.49 3062
4852.15 3175
4852.81 3320
4853.47 3354
4854.12 3505
4854.78 3405
4855.44 3189
4856.09 3371
4856.75 3313
4857.41 3344
4858.07 3209
4858.72 3083
4859.38 3185
4860.04 3220
4860.70 3123
4861.36 3155
4862.01 3066
4862.67 3233
4863.33 3328
4863.99 3136
4864.64 3221
4865.30 3270
4865.96 3310
4866.62 3378
4867.28 3424
4867.94 3539
4868.59 3393
4869.25 3305
4869.91 3506
4870.57 3463
4871.23 3271
4871.89 3268
4872.54 3290
4873.20 3274
4873.86 3288
4874.52 3182
4875.18 3249
4875.84 3346
4876.50 3322
4877.16 3138
4877.81 3134
4878.47 3244
4879.13 3265
4879.79 3246
4880.45 3227
4881.11 3437
4881.77 3407
4882.43 3126
4883.09 3163
4883.75 3193
4884.41 3104
4885.06 3064
4885.72 3127
4886.38 3014
4887.04 2969
4887.70 2832
4888.36 3044
4889.02 3251
4889.68 3044
4890.34 2957
4891.00 2885
4891.66 2847
4892.32 2932
4892.98 3033
4893.64 2985
4894.30 2932
4894.96 2909
4895.62 3019
4896.28 2778
4896.94 2956
4897.60 2951
4898.26 2752
4898.92 2837
4899.58 2878
4900.24 2804
4900.90 2679
4901.56 2887
4902.22 2851
4902.88 2856
4903.54 2931
4904.21 2995
4904.87 2954
4905.53 2872
4906.19 2865
4906.85 2847
4907.51 2777
4908.17 2783
4908.83 2845
4909.49 2892
4910.15 2922
4910.81 2785
4911.48 2604
4912.14 2732
4912.80 2822
4913.46 2799
4914.12 2782
4914.78 2802
4915.44 2779
4916.11 2669
4916.77 2683
4917.43 2670
4918.09 2602
4918.75 2599
4919.41 2715
4920.07 2678
4920.74 2624
4921.40 2679
4922.06 2602
4922.72 2592
4923.38 2663
4924.05 2715
4924.71 2687
4925.37 2676
4926.03 2546
4926.69 2514
4927.36 2625
4928.02 2652
4928.68 2597
4929.34 2713
4930.01 2678
4930.67 2637
4931.33 2729
4931.99 2551
4932.66 2548
4933.32 2497
4933.98 2726
4934.64 2781
4935.31 2524
4935.97 2771
4936.63 2614
4937.30 2615
4937.96 2654
4938.62 2719
4939.28 2756
4939.95 2674
4940.61 2589
4941.27 2642
4941.94 2613
4942.60 2546
4943.26 2591
4943.93 2619
4944.59 2624
4945.25 2689
4945.92 2568
4946.58 2505
4947.24 2518
4947.91 2546
4948.57 2550
4949.23 2542
4949.90 2623
4950.56 2648
4951.23 2768
4951.89 2559
4952.55 2367
4953.22 2688
4953.88 2749
4954.55 2629
4955.21 2601
4955.87 2560
4956.54 2544
4957.20 2650
4957.87 2708
4958.53 2721
4959.20 2656
4959.86 2665
4960.52 2644
4961.19 2589
4961.85 2580
4962.52 2643
4963.18 2602
4963.85 2773
4964.51 2572
4965.18 2698
4965.84 2768
4966.51 2622
4967.17 2660
4967.84 2766
4968.50 2629
4969.17 2617
4969.83 2615
4970.50 2616
4971.16 2490
4971.83 2602
4972.49 2619
4973.16 2521
4973.82 2465
4974.49 2485
4975.15 2516
4975.82 2648
4976.48 2545
4977.15 2606
4977.82 2647
4978.48 2616
4979.15 2698
4979.81 2510
4980.48 2611
4981.14 2840
4981.81 2802
4982.48 2689
4983.14 2503
4983.81 2668
4984.47 2667
4985.14 2562
4985.81 2638
4986.47 2789
4987.14 2934
4987.81 2665
4988.47 2675
4989.14 3004
4989.80 2943
4990.47 3044
4991.14 3069
4991.80 2993
4992.47 2951
4993.14 3118
4993.80 3052
4994.47 3153
4995.14 3089
4995.80 2998
4996.47 3172
4997.14 2925
4997.80 2829
4998.47 2610
4999.14 2571
4999.81 2693
5000.47 2667
5001.14 2738
5001.81 2721
5002.47 2729
5003.14 2639
5003.81 2651
5004.48 2400
5005.14 2462
5005.81 2556
5006.48 2508
5007.15 2550
5007.81 2720
5008.48 2759
5009.15 2653
5009.82 2666
5010.49 2590
5011.15 2625
5011.82 2599
5012.49 2649
5013.16 2699
5013.83 2625
5014.49 2555
5015.16 2708
5015.83 2545
5016.50 2737
5017.17 2708
5017.83 2766
5018.50 2758
5019.17 2545
5019.84 2569
5020.51 2641
5021.18 2792
5021.84 2739
5022.51 2866
5023.18 3068
5023.85 3147
5024.52 3081
5025.19 3102
5025.86 3137
5026.53 3237
5027.19 3320
5027.86 3104
5028.53 3088
5029.20 3274
5029.87 3182
5030.54 3100
5031.21 3078
5031.88 2968
5032.55 3000
5033.22 2999
5033.89 2836
5034.56 2835
5035.23 2737
5035.89 2727
5036.56 2838
5037.23 2660
5037.90 2672
5038.57 2776
5039.24 2669
5039.91 2616
5040.58 2619
5041.25 2739
5041.92 2751
5042.59 2730
5043.26 2497
5043.93 2690
5044.60 2821
5045.27 2890
5045.94 2816
5046.61 2975
5047.28 3093
5047.95 3010
5048.62 2976
5049.29 2987
5049.96 3016
5050.63 2914
5051.31 2921
5051.98 3004
5052.65 2813
5053.32 2841
5053.99 2886
5054.66 2855
5055.33 2910
5056.00 2966
5056.67 2783
5057.34 2710
5058.01 2765
5058.68 2656
5059.35 2568
5060.03 2837
5060.70 2753
5061.37 2866
5062.04 2853
5062.71 2682
5063.38 2711
5064.05 2661
5064.72 2703
5065.40 2701
5066.07 2834
5066.74 2850
5067.41 2724
5068.08 2868
5068.75 2714
5069.43 2722
5070.10 2802
5070.77 2723
5071.44 2693
5072.11 2720
5072.79 2645
5073.46 2707
5074.13 2706
5074.80 2655
5075.47 2768
5076.15 2658
5076.82 2801
5077.49 2719
5078.16 2663
5078.83 2715
5079.51 2723
5080.18 2690
5080.85 2754
5081.52 2710
5082.20 2706
5082.87 2833
5083.54 2878
5084.22 2849
5084.89 2865
5085.56 2847
5086.23 2864
5086.91 2765
5087.58 2807
5088.25 2823
5088.93 2771
5089.60 2845
5090.27 2790
5090.94 2835
5091.62 2888
5092.29 2973
5092.96 3076
5093.64 3052
5094.31 3098
5094.98 3317
5095.66 3230
5096.33 3054
5097.00 2983
5097.68 3015
5098.35 3091
5099.03 3015
5099.70 3021
5100.37 2885
5101.05 2880
5101.72 2804
5102.39 2654
5103.07 2686
5103.74 2582
5104.42 2649
5105.09 2532
5105.77 2688
5106.44 2779
5107.11 2682
5107.79 2551
5108.46 2732
5109.14 2598
5109.81 2585
5110.49 2680
5111.16 2798
5111.83 2846
5112.51 2805
5113.18 2687
5113.86 2654
5114.53 2808
5115.21 2670
5115.88 2692
5116.56 2561
5117.23 2513
5117.91 2695
5118.58 2720
5119.26 2571
5119.93 2449
5120.61 2521
5121.28 2678
5121.96 2517
5122.63 2660
5123.31 2752
5123.98 2818
5124.66 2797
5125.33 2601
5126.01 2503
5126.69 2588
5127.36 2749
5128.04 2850
5128.71 2643
5129.39 2554
5130.06 2603
5130.74 2640
5131.42 2892
5132.09 2714
5132.77 2792
5133.44 2863
5134.12 2604
5134.79 2645
5135.47 2580
5136.15 2511
5136.82 2633
5137.50 2711
5138.18 2810
5138.85 2614
5139.53 2587
5140.20 2648
5140.88 2928
5141.56 2696
5142.23 2556
5142.91 2706
5143.59 2753
5144.26 2692
5144.94 2658
5145.62 2746
5146.29 2632
5146.97 2558
5147.65 2526
5148.33 2492
5149.00 2517
5149.68 2505
5150.36 2483
5151.03 2365
5151.71 2558
5152.39 2617
5153.06 2642
5153.74 2577
5154.42 2427
5155.10 2516
5155.77 2551
5156.45 2527
5157.13 2374
5157.81 2488
5158.48 2469
5159.16 2567
5159.84 2472
5160.52 2525
5161.20 2415
5161.87 2436
5162.55 2611
5163.23 2617
5163.91 2351
5164.58 2480
5165.26 2513
5165.94 2464
5166.62 2424
5167.30 2406
5167.98 2438
5168.65 2430
5169.33 2481
5170.01 2522
5170.69 2408
5171.37 2430
5172.05 2454
5172.72 2448
5173.40 2412
5174.08 2517
5174.76 2496
5175.44 2556
5176.12 2518
5176.80 2548
5177.48 2391
5178.15 2409
5178.83 2411
5179.51 2314
5180.19 2351
5180.87 2465
5181.55 2542
5182.23 2557
5182.91 2613
5183.59 2556
5184.27 2575
5184.95 2552
5185.63 2454
5186.30 2562
5186.98 2478
5187.66 2544
5188.34 2636
5189.02 2540
5189.70 2622
5190.38 2432
5191.06 2288
5191.74 2308
5192.42 2344
5193.10 2365
5193.78 2398
5194.46 2400
5195.14 2460
5195.82 2392
5196.50 2345
5197.18 2283
5197.86 2316
5198.54 2423
5199.22 2331
5199.90 2255
5200.58 2555
5201.26 2429
5201.94 2459
5202.62 2461
5203.31 2366
5203.99 2358
5204.67 2405
5205.35 2615
5206.03 2695
5206.71 2498
5207.39 2504
5208.07 2404
5208.75 2410
5209.43 2667
5210.11 2664
5210.79 2502
5211.48 2333
5212.16 2344
5212.84 2484
5213.52 2466
5214.20 2443
5214.88 2518
5215.56 2478
5216.24 2482
5216.93 2483
5217.61 2587
5218.29 2500
5218.97 2359
5219.65 2481
5220.33 2493
5221.02 2399
5221.70 2444
5222.38 2447
5223.06 2331
5223.74 2410
5224.42 2478
5225.11 2437
5225.79 2523
5226.47 2485
5227.15 2552
5227.83 2479
5228.52 2467
5229.20 2469
5229.88 2393
5230.56 2531
5231.25 2443
5231.93 2368
5232.61 2446
5233.29 2502
5233.98 2457
5234.66 2277
5235.34 2385
5236.02 2375
5236.71 2494
5237.39 2442
5238.07 2339
5238.76 2594
5239.44 2620
5240.12 2514
5240.80 2683
5241.49 2746
5242.17 2682
5242.85 2890
5243.54 2815
5244.22 2632
5244.90 2621
5245.59 2555
5246.27 2492
5246.95 2468
5247.64 2561
5248.32 2578
5249.00 2596
5249.69 2641
5250.37 2576
5251.05 2665
5251.74 2538
5252.42 2649
5253.11 2756
5253.79 2793
5254.47 2655
5255.16 2673
5255.84 2666
5256.53 2565
5257.21 2487
5257.89 2534
5258.58 2473
5259.26 2296
5259.95 2457
5260.63 2370
5261.32 2530
5262.00 2723
5262.68 2527
5263.37 2506
5264.05 2603
5264.74 2582
5265.42 2508
5266.11 2574
5266.79 2548
5267.48 2571
5268.16 2769
5268.85 2787
5269.53 2724
5270.22 2505
5270.90 2646
5271.59 2582
5272.27 2483
5272.96 2517
5273.64 2456
5274.33 2495
5275.01 2542
5275.70 2592
5276.38 2583
5277.07 2579
5277.75 2538
5278.44 2679
5279.12 2672
5279.81 2573
5280.49 2602
5281.18 2638
5281.87 2718
5282.55 2731
5283.24 2632
5283.92 2576
5284.61 2760
5285.30 2731
5285.98 2621
5286.67 2720
5287.35 2738
5288.04 2704
5288.73 2640
5289.41 2675
5290.10 2558
5290.78 2585
5291.47 2527
5292.16 2720
5292.84 2699
5293.53 2611
5294.22 2589
5294.90 2667
5295.59 2682
5296.28 2763
5296.96 2763
5297.65 2626
5298.34 2556
5299.02 2574
5299.71 2759
5300.40 2806
5301.08 2883
5301.77 2737
5302.46 2884
5303.14 2830
5303.83 2783
5304.52 2913
5305.21 2778
5305.89 2972
5306.58 2849
5307.27 2903
5307.96 2751
5308.64 2779
5309.33 2838
5310.02 2912
5310.71 2813
5311.39 2797
5312.08 2655
5312.77 2712
5313.46 2694
5314.14 2676
5314.83 2793
5315.52 2825
5316.21 2774
5316.89 2770
5317.58 2781
5318.27 2725
5318.96 2771
5319.65 2757
5320.34 2746
5321.02 2728
5321.71 2862
5322.40 2962
5323.09 2899
5323.78 2937
5324.47 2980
5325.15 2867
5325.84 2949
5326.53 3027
5327.22 2966
5327.91 2906
5328.60 2739
5329.29 2994
5329.97 3118
5330.66 3060
5331.35 3127
5332.04 3226
5332.73 3300
5333.42 3424
5334.11 3454
5334.80 3535
5335.49 3624
5336.18 3546
5336.87 3652
5337.55 3528
5338.24 3321
5338.93 3260
5339.62 3449
5340.31 3262
5341.00 3380
5341.69 3409
5342.38 3133
5343.07 3159
5343.76 3225
5344.45 3409
5345.14 3403
5345.83 3248
5346.52 3190
5347.21 3283
5347.90 3278
5348.59 3187
5349.28 3363
5349.97 3687
5350.66 3845
5351.35 3934
5352.04 4214
5352.73 4336
5353.42 4688
5354.11 4824
5354.80 4940
5355.49 4952
5356.18 4894
5356.87 4978
5357.56 4462
5358.25 4272
5358.94 3941
5359.64 3611
5360.33 3599
5361.02 3503
5361.71 3384
5362.40 3234
5363.09 2996
5363.78 2946
5364.47 3024
5365.16 3078
5365.85 2888
5366.55 3002
5367.24 3079
5367.93 2965
5368.62 2901
5369.31 2992
5370.00 2969
5370.69 3182
5371.38 3094
5372.08 2896
5372.77 2844
5373.46 2891
5374.15 2933
5374.84 2972
5375.53 3023
5376.23 2940
5376.92 2898
5377.61 2934
5378.30 2841
5378.99 2855
5379.69 3007
5380.38 2954
5381.07 2908
5381.76 3071
5382.45 3217
5383.15 3139
5383.84 3332
5384.53 3454
5385.22 3361
5385.92 3354
5386.61 3349
5387.30 3268
5387.99 3263
5388.69 3195
5389.38 3144
5390.07 3206
5390.76 3260
5391.46 3130
5392.15 3103
5392.84 3088
5393.54 3249
5394.23 3273
5394.92 3167
5395.61 3009
5396.31 3137
5397.00 3032
5397.69 3128
5398.39 2918
5399.08 2782
5399.77 2940
5400.47 2972
5401.16 2815
5401.85 2891
5402.55 2978
5403.24 2789
5403.93 2892
5404.63 2747
5405.32 2901
5406.02 3013
5406.71 2850
5407.40 2713
5408.10 2849
5408.79 2786
5409.48 2758
5410.18 2782
5410.87 2742
5411.57 2532
5412.26 2742
5412.95 2668
5413.65 2627
5414.34 2682
5415.04 2758
5415.73 2514
5416.43 2753
5417.12 2788
5417.82 2594
5418.51 2686
5419.20 2751
5419.90 2818
5420.59 2805
5421.29 2796
5421.98 2787
5422.68 2786
5423.37 2748
5424.07 2696
5424.76 2573
5425.46 2578
5426.15 2665
5426.85 2620
5427.54 2541
5428.24 2577
5428.93 2679
5429.63 2713
5430.32 2535
5431.02 2653
5431.71 2598
5432.41 2614
5433.10 2628
5433.80 2480
5434.50 2537
5435.19 2625
5435.89 2672
5436.58 2550
5437.28 2581
5437.97 2653
5438.67 2694
5439.37 2779
5440.06 2707
5440.76 2619
5441.45 2593
5442.15 2954
5442.85 2693
5443.54 2585
5444.24 2771
5444.93 2848
5445.63 2861
5446.33 2665
5447.02 2706
5447.72 2584
5448.42 2735
5449.11 2679
5449.81 2776
5450.51 2794
5451.20 3033
5451.90 2904
5452.60 2780
5453.29 2854
5453.99 3001
5454.69 2913
5455.38 2898
5456.08 2963
5456.78 2714
5457.47 2732
5458.17 2948
5458.87 2711
5459.57 2609
5460.26 2730
5460.96 2742
5461.66 2811
5462.35 2922
5463.05 2774
5463.75 2694
5464.45 2737
5465.14 2991
5465.84 2919
5466.54 2834
5467.24 3295
5467.93 3069
5468.63 2904
5469.33 2928
5470.03 3028
5470.73 3064
5471.42 2801
5472.12 2755
5472.82 2730
5473.52 2691
5474.22 2765
5474.91 2664
5475.61 2734
5476.31 2689
5477.01 2652
5477.71 2706
5478.40 2768
5479.10 2817
5479.80 2853
5480.50 2743
5481.20 2830
5481.90 2845
5482.60 2884
5483.29 2938
5483.99 2857
5484.69 2868
5485.39 2913
5486.09 2992
5486.79 3057
5487.49 2942
5488.19 2916
5488.89 2812
5489.58 2762
5490.28 2687
5490.98 2742
5491.68 2866
5492.38 2871
5493.08 2968
5493.78 2932
5494.48 2832
5495.18 2782
5495.88 2770
5496.58 3017
5497.28 3053
5497.98 2966
5498.68 2863
5499.38 2982
5500.08 3147
5500.78 3092
5501.48 3146
5502.18 3309
5502.88 3597
5503.58 3333
5504.28 3469
5504.98 3636
5505.68 3359
5506.38 3525
5507.08 3426
5507.78 3281
5508.48 3192
5509.18 3249
5509.88 3119
5510.58 3043
5511.28 2940
5511.98 2911
5512.68 2958
5513.38 2996
5514.08 2963
5514.78 3059
5515.48 2900
5516.18 3161
5516.88 2958
5517.58 2911
5518.28 2914
5518.99 2831
5519.69 2938
5520.39 3064
5521.09 3077
5521.79 2938
5522.49 2920
5523.19 2979
5523.89 3116
5524.59 2970
5525.30 3098
5526.00 2934
5526.70 3081
5527.40 3102
5528.10 2954
5528.80 2733
5529.50 2888
5530.21 2757
5530.91 2772
5531.61 2761
5532.31 2745
5533.01 2830
5533.72 2783
5534.42 2575
5535.12 2637
5535.82 2694
5536.52 2657
5537.23 2671
5537.93 2705
5538.63 2666
5539.33 2614
5540.03 2511
5540.74 2708
5541.44 2783
5542.14 2731
5542.84 2736
5543.55 2868
5544.25 2629
5544.95 2615
5545.65 2658
5546.36 2914
5547.06 2847
5547.76 2814
5548.47 2891
5549.17 2908
5549.87 2888
5550.57 2912
5551.28 3037
5551.98 2856
5552.68 2757
5553.39 2874
5554.09 2890
5554.79 2789
5555.50 2867
5556.20 2657
5556.90 2577
5557.61 2619
5558.31 2602
5559.01 2588
5559.72 2466
5560.42 2568
5561.12 2511
5561.83 2657
5562.53 2595
5563.23 2565
5563.94 2704
5564.64 2471
5565.35 2516
5566.05 2696
5566.75 2627
5567.46 2490
5568.16 2508
5568.87 2627
5569.57 2627
5570.27 2548
5570.98 2443
5571.68 2589
5572.39 2622
5573.09 2470
5573.80 2471
5574.50 2526
5575.21 2769
5575.91 2613
5576.61 2586
5577.32 2564
5578.02 2567
5578.73 2540
5579.43 2567
5580.14 2552
5580.84 2642
5581.55 2583
5582.25 2528
5582.96 2466
5583.66 2479
5584.37 2403
5585.07 2353
5585.78 2471
5586.48 2446
5587.19 2369
5587.89 2524
5588.60 2517
5589.30 2518
5590.01 2438
5590.72 2320
5591.42 2500
5592.13 2408
5592.83 2468
5593.54 2516
5594.24 2436
5594.95 2488
5595.66 2509
5596.36 2349
5597.07 2410
5597.77 2344
5598.48 2464
5599.18 2537
5599.89 2442
5600.60 2434
5601.30 2381
5602.01 2408
5602.72 2410
5603.42 2426
5604.13 2414
5604.83 2329
5605.54 2383
5606.25 2360
5606.95 2275
5607.66 2328
5608.37 2418
5609.07 2454
5609.78 2359
5610.49 2344
5611.19 2432
5611.90 2427
5612.61 2323
5613.31 2471
5614.02 2317
5614.73 2537
5615.44 2587
5616.14 2500
5616.85 2283
5617.56 2340
5618.26 2356
5618.97 2340
5619.68 2340
5620.39 2332
5621.09 2321
5621.80 2292
5622.51 2252
5623.22 2323
5623.92 2269
5624.63 2365
5625.34 2272
5626.05 2296
5626.75 2203
5627.46 2229
5628.17 2370
5628.88 2269
5629.59 2335
5630.29 2320
5631.00 2253
5631.71 2389
5632.42 2213
5633.13 2261
5633.83 2178
5634.54 2286
5635.25 2360
5635.96 2361
5636.67 2485
5637.38 2347
5638.08 2243
5638.79 2297
5639.50 2412
5640.21 2403
5640.92 2464
5641.63 2336
5642.34 2239
5643.05 2316
5643.75 2307
5644.46 2299
5645.17 2411
5645.88 2404
5646.59 2430
5647.30 2361
5648.01 2547
5648.72 2412
5649.43 2325
5650.14 2343
5650.85 2273
5651.55 2462
5652.26 2413
5652.97 2338
5653.68 2240
5654.39 2261
5655.10 2219
5655.81 2339
5656.52 2348
5657.23 2489
5657.94 2331
5658.65 2305
5659.36 2291
5660.07 2451
5660.78 2556
5661.49 2447
5662.20 2496
5662.91 2613
5663.62 2471
5664.33 2393
5665.04 2459
5665.75 2420
5666.46 2330
5667.17 2464
5667.88 2395
5668.59 2527
5669.30 2533
5670.01 2466
5670.72 2276
5671.43 2411
5672.14 2569
5672.85 2402
5673.57 2458
5674.28 2534
5674.99 2563
5675.70 2626
5676.41 2491
5677.12 2495
5677.83 2385
5678.54 2416
5679.25 2410
5679.96 2445
5680.68 2336
5681.39 2386
5682.10 2418
5682.81 2222
5683.52 2253
5684.23 2382
5684.94 2414
5685.65 2348
5686.37 2473
5687.08 2433
5687.79 2393
5688.50 2398
5689.21 2328
5689.92 2354
5690.64 2392
5691.35 2454
5692.06 2356
5692.77 2363
5693.48 2539
5694.20 2538
5694.91 2413
5695.62 2592
5696.33 2481
5697.04 2511
5697.76 2567
5698.47 2457
5699.18 2473
5699.89 2406
5700.61 2478
5701.32 2391
5702.03 2203
5702.74 2142
5703.46 2207
5704.17 2357
5704.88 2360
5705.59 2520
5706.31 2420
5707.02 2492
5707.73 2530
5708.45 2470
5709.16 2453
5709.87 2445
5710.58 2353
5711.30 2462
5712.01 2366
5712.72 2416
5713.44 2492
5714.15 2489
5714.86 2464
5715.58 2490
5716.29 2480
5717.00 2510
5717.72 2456
5718.43 2428
5719.14 2372
5719.86 2442
5720.57 2342
5721.28 2336
5722.00 2477
5722.71 2598
5723.43 2551
5724.14 2530
5724.85 2560
5725.57 2581
5726.28 2571
5727.00 2611
5727.71 2699
5728.42 2657
5729.14 2661
5729.85 2598
5730.57 2639
5731.28 2643
5732.00 2636
5732.71 2724
5733.42 2675
5734.14 2639
5734.85 2745
5735.57 2663
5736.28 2732
5737.00 2711
5737.71 2550
5738.43 2724
5739.14 2634
5739.86 2743
5740.57 2794
5741.29 2630
5742.00 2721
5742.72 2770
5743.43 2619
5744.15 2692
5744.86 2841
5745.58 2767
5746.29 2657
5747.01 2908
5747.72 2835
5748.44 2772
5749.15 2736
5749.87 2595
5750.58 2670
5751.30 2724
5752.02 2911
5752.73 2938
5753.45 2995
5754.16 3087
5754.88 3081
5755.59 3281
5756.31 3321
5757.03 3635
5757.74 3783
5758.46 3877
5759.17 3911
5759.89 3912
5760.61 3834
5761.32 3674
5762.04 3476
5762.76 3386
5763.47 3422
5764.19 3235
5764.90 3166
5765.62 3076
5766.34 3180
5767.05 3190
5767.77 3052
5768.49 2775
5769.20 2933
5769.92 3009
5770.64 2920
5771.35 2987
5772.07 3038
5772.79 3044
5773.51 2947
5774.22 2903
5774.94 2848
5775.66 2738
5776.37 2886
5777.09 2884
5777.81 2792
5778.53 2911
5779.24 2912
5779.96 2824
5780.68 2836
5781.39 2974
5782.11 2924
5782.83 2844
5783.55 3033
5784.26 3088
5784.98 3271
5785.70 3264
5786.42 3189
5787.14 3020
5787.85 3095
5788.57 3028
5789.29 3041
5790.01 3076
5790.73 3185
5791.44 3005
5792.16 2845
5792.88 3004
5793.60 3046
5794.32 3060
5795.03 3109
5795.75 3172
5796.47 3197
5797.19 3268
5797.91 3208
5798.63 3244
5799.35 3425
5800.06 3409
5800.78 3423
5801.50 3545
5802.22 3704
5802.94 3825
5803.66 3968
5804.38 4050
5805.10 4088
5805.81 4005
5806.53 4164
5807.25 3939
5807.97 3569
5808.69 3807
5809.41 3721
5810.13 3589
5810.85 3467
5811.57 3387
5812.29 3376
5813.01 3178
5813.73 3158
5814.45 3219
5815.17 3193
5815.88 3267
5816.60 3265
5817.32 3312
5818.04 3562
5818.76 3474
5819.48 3722
5820.20 3785
5820.92 3766
5821.64 3894
5822.36 3850
5823.08 3886
5823.80 3704
5824.52 3479
5825.24 3582
5825.96 3565
5826.68 3229
5827.40 3152
5828.12 3196
5828.84 3157
5829.57 2963
5830.29 3127
5831.01 3174
5831.73 3236
5832.45 3041
5833.17 2995
5833.89 3019
5834.61 3081
5835.33 3060
5836.05 3054
5836.77 3233
5837.49 2951
5838.21 2954
5838.94 2945
5839.66 2874
5840.38 2882
5841.10 2790
5841.82 2812
5842.54 2837
5843.26 2860
5843.98 2746
5844.70 2848
5845.43 2913
5846.15 2659
5846.87 2704
5847.59 2734
5848.31 2695
5849.03 2846
5849.76 2789
5850.48 2766
5851.20 2847
5851.92 2874
5852.64 2967
5853.36 2908
5854.09 2621
5854.81 2568
5855.53 2580
5856.25 2485
5856.97 2514
5857.70 2640
5858.42 2765
5859.14 2606
5859.86 2623
5860.59 2780
5861.31 2761
5862.03 2658
5862.75 2510
5863.48 2588
5864.20 2620
5864.92 2481
5865.64 2469
5866.37 2405
5867.09 2445
5867.81 2584
5868.54 2549
5869.26 2418
5869.98 2453
5870.70 2631
5871.43 2534
5872.15 2566
5872.87 2550
5873.60 2617
5874.32 2598
5875.04 2600
5875.77 2567
5876.49 2441
5877.21 2529
5877.94 2462
5878.66 2572
5879.38 2511
5880.11 2400
5880.83 2374
5881.55 2424
5882.28 2518
5883.00 2599
5883.73 2536
5884.45 2514
5885.17 2481
5885.90 2463
5886.62 2314
5887.34 2385
5888.07 2437
5888.79 2441
5889.52 2462
5890.24 2486
5890.97 2415
5891.69 2424
5892.41 2584
5893.14 2440
5893.86 2489
5894.59 2428
5895.31 2553
5896.04 2533
5896.76 2476
5897.49 2514
5898.21 2467
5898.93 2452
5899.66 2533
5900.38 2434
5901.11 2443
5901.83 2521
5902.56 2470
5903.28 2464
5904.01 2480
5904.73 2625
5905.46 2551
5906.18 2445
5906.91 2363
5907.64 2579
5908.36 2598
5909.09 2633
5909.81 2538
5910.54 2503
5911.26 2547
5911.99 2523
5912.71 2530
5913.44 2518
5914.16 2450
5914.89 2500
5915.62 2378
5916.34 2482
5917.07 2436
5917.79 2493
5918.52 2517
5919.25 2693
5919.97 2474
5920.70 2477
5921.42 2429
5922.15 2540
5922.88 2489
5923.60 2531
5924.33 2606
5925.05 2672
5925.78 2678
5926.51 2663
5927.23 2643
5927.96 2725
5928.69 2634
5929.41 2705
5930.14 2754
5930.87 2697
5931.59 2772
5932.32 2642
5933.05 2719
5933.77 2618
5934.50 2685
5935.23 2746
5935.95 2719
5936.68 2785
5937.41 2721
5938.14 2897
5938.86 3044
5939.59 2993
5940.32 3056
5941.04 2814
5941.77 2975
5942.50 2943
5943.23 2970
5943.95 2868
5944.68 2906
5945.41 2960
5946.14 3074
5946.87 3001
5947.59 2907
5948.32 3127
5949.05 3077
5949.78 2909
5950.50 2940
5951.23 3092
5951.96 2904
5952.69 2909
5953.42 3070
5954.14 3072
5954.87 3140
5955.60 3142
5956.33 3026
5957.06 3199
5957.79 3208
5958.51 3108
5959.24 3091
5959.97 3209
5960.70 3233
5961.43 3151
5962.16 3134
5962.88 3163
5963.61 3171
5964.34 3210
5965.07 3310
5965.80 3241
5966.53 3250
5967.26 3204
5967.99 3493
5968.72 3652
5969.44 3665
5970.17 3951
5970.90 3930
5971.63 3946
5972.36 3951
5973.09 4052
5973.82 4095
5974.55 4022
5975.28 3825
5976.01 3549
5976.74 3541
5977.47 3517
5978.20 3600
5978.93 3425
5979.66 3205
5980.39 3426
5981.12 3360
5981.85 3307
5982.58 3527
5983.31 3488
5984.04 3391
5984.77 3388
5985.50 3398
5986.23 3478
5986.96 3530
5987.69 3582
5988.42 3612
5989.15 3571
5989.88 3635
5990.61 3636
5991.34 3462
5992.07 3533
5992.80 3539
5993.53 3525
5994.26 3621
5994.99 3540
5995.72 3573
5996.45 3556
5997.18 3605
5997.91 3631
5998.64 3519
5999.37 3552
6000.11 3439
6000.84 3589
6001.57 3619
6002.30 3601
6003.03 3511
6003.76 3506
6004.49 3272
6005.22 3543
6005.95 3558
6006.69 3574
6007.42 3540
6008.15 3664
6008.88 3753
6009.61 3571
6010.34 3739
6011.07 3771
6011.81 3880
6012.54 4128
6013.27 4209
6014.00 4184
6014.73 4117
6015.46 4497
6016.20 4609
6016.93 4598
6017.66 4563
6018.39 4401
6019.12 4373
6019.86 4292
6020.59 4013
6021.32 3835
6022.05 3512
6022.79 3473
6023.52 3450
6024.25 3426
6024.98 3442
6025.72 3191
6026.45 3200
6027.18 3033
6027.91 3104
6028.65 3144
6029.38 3052
6030.11 2998
6030.84 3161
6031.58 3211
6032.31 3097
6033.04 3201
6033.78 3270
6034.51 3081
6035.24 3085
6035.98 3110
6036.71 3192
6037.44 3156
6038.17 2977
6038.91 2954
6039.64 3127
6040.37 3113
6041.11 3133
6041.84 3082
6042.58 3093
6043.31 3225
6044.04 3278
6044.78 3239
6045.51 3257
6046.24 3383
6046.98 3208
6047.71 3097
6048.44 3162
6049.18 3385
6049.91 3317
6050.65 3271
6051.38 3276
6052.11 3248
6052.85 3171
6053.58 3292
6054.32 3427
6055.05 3436
6055.79 3159
6056.52 3189
6057.25 3361
6057.99 3328
6058.72 3338
6059.46 3272
6060.19 3116
6060.93 3142
6061.66 3200
6062.40 3197
6063.13 3269
6063.87 3253
6064.60 3362
6065.34 3276
6066.07 3125
6066.81 3198
6067.54 3150
6068.28 3174
6069.01 2973
6069.75 3203
6070.48 3173
6071.22 3366
6071.95 3171
6072.69 3221
6073.42 3104
6074.16 3199
6074.89 3332
6075.63 3224
6076.36 3182
6077.10 3110
6077.84 3058
6078.57 2979
6079.31 3126
6080.04 3121
6080.78 3216
6081.51 3128
6082.25 3145
6082.99 3038
6083.72 3146
6084.46 3129
6085.20 3215
6085.93 3136
6086.67 3222
6087.40 3177
6088.14 3247
6088.88 3093
6089.61 3185
6090.35 3104
6091.09 3217
6091.82 3312
6092.56 3099
6093.30 3119
6094.03 3160
6094.77 3258
6095.51 3109
6096.24 3082
6096.98 3167
6097.72 3264
6098.45 3213
6099.19 3096
6099.93 3154
6100.66 3066
6101.40 3025
6102.14 2931
6102.87 3083
6103.61 3122
6104.35 3239
6105.09 3225
6105.82 2988
6106.56 3020
6107.30 3093
6108.04 3132
6108.77 2940
6109.51 3071
6110.25 2986
6110.99 3109
6111.72 3138
6112.46 3085
6113.20 3184
6113.94 2954
6114.68 3199
6115.41 3142
6116.15 3245
6116.89 3283
6117.63 3327
6118.37 3276
6119.10 3185
6119.84 3212
6120.58 3311
6121.32 3317
6122.06 3343
6122.80 3337
6123.53 3458
6124.27 3586
6125.01 3622
6125.75 3594
6126.49 3727
6127.23 3516
6127.97 3608
6128.70 3752
6129.44 3515
6130.18 3544
6130.92 3530
6131.66 3597
6132.40 3559
6133.14 3479
6133.88 3530
6134.62 3652
6135.35 3570
6136.09 3463
6136.83 3678
6137.57 3586
6138.31 3625
6139.05 3554
6139.79 3780
6140.53 3560
6141.27 3638
6142.01 3648
6142.75 3627
6143.49 3560
6144.23 3766
6144.97 3747
6145.71 3720
6146.45 3699
6147.19 3839
6147.93 3832
6148.67 3941
6149.41 3838
6150.15 3973
6150.89 3996
6151.63 3934
6152.37 3953
6153.11 3901
6153.85 3998
6154.59 4128
6155.33 4174
6156.07 4247
6156.81 4382
6157.55 4160
6158.29 4245
6159.03 4394
6159.77 4106
6160.51 4321
6161.25 4362
6161.99 4358
6162.73 4344
6163.47 4376
6164.22 4378
6164.96 4409
6165.70 4712
6166.44 4827
6167.18 4977
6167.92 5213
6168.66 5066
6169.40 5118
6170.14 5340
6170.89 5472
6171.63 5639
6172.37 5631
6173.11 5515
6173.85 5519
6174.59 5531
6175.33 5732
6176.08 5694
6176.82 5354
6177.56 5563
6178.30 5390
6179.04 5208
6179.78 5152
6180.53 5025
6181.27 5375
6182.01 5429
6182.75 5392
6183.49 5129
6184.24 5098
6184.98 5330
6185.72 5280
6186.46 5490
6187.20 5500
6187.95 5380
6188.69 5376
6189.43 5686
6190.17 5519
6190.92 5484
6191.66 5707
6192.40 5521
6193.14 5603
6193.89 5620
6194.63 5986
6195.37 6075
6196.12 6022
6196.86 6177
6197.60 6405
6198.34 6371
6199.09 6374
6199.83 6336
6200.57 6417
6201.32 6586
6202.06 6536
6202.80 6469
6203.55 6478
6204.29 6324
6205.03 6386
6205.78 6514
6206.52 6442
6207.26 6845
6208.01 7573
6208.75 8108
6209.49 8884
6210.24 10009
6210.98 11439
6211.72 12660
6212.47 14092
6213.21 15488
6213.96 16200
6214.70 16082
6215.44 15858
6216.19 15420
6216.93 14157
6217.68 12518
6218.42 10908
6219.16 9905
6219.91 8487
6220.65 7615
6221.40 6877
6222.14 6186
6222.89 5827
6223.63 5611
6224.37 5353
6225.12 5471
6225.86 5607
6226.61 5761
6227.35 5809
6228.10 5970
6228.84 5869
6229.59 5943
6230.33 5815
6231.08 5865
6231.82 5667
6232.57 5342
6233.31 5137
6234.06 4780
6234.80 4592
6235.55 4418
6236.29 4325
6237.04 4258
6237.78 4173
6238.53 4170
6239.27 4202
6240.02 4207
6240.76 4050
6241.51 4239
6242.26 4255
6243.00 4286
6243.75 4464
6244.49 4442
6245.24 4492
6245.98 4492
6246.73 4489
6247.48 4285
6248.22 4543
6248.97 4703
6249.71 4604
6250.46 4678
6251.21 4660
6251.95 4797
6252.70 4721
6253.44 4688
6254.19 4747
6254.94 4757
6255.68 4511
6256.43 4585
6257.18 4547
6257.92 4446
6258.67 4401
6259.42 4623
6260.16 4603
6260.91 4645
6261.66 4491
6262.40 4391
6263.15 4370
6263.90 4418
6264.64 4226
6265.39 4168
6266.14 4411
6266.88 4320
6267.63 4304
6268.38 4265
6269.13 4235
6269.87 4252
6270.62 4045
6271.37 4092
6272.11 4110
6272.86 4081
6273.61 4126
6274.36 4155
6275.10 4099
6275.85 4125
6276.60 4054
6277.35 3995
6278.10 4055
6278.84 4218
6279.59 4205
6280.34 4291
6281.09 4128
6281.83 4143
6282.58 4034
6283.33 4052
6284.08 4118
6284.83 4007
6285.57 3931
6286.32 3618
6287.07 3669
6287.82 3798
6288.57 3717
6289.32 3472
6290.06 3546
6290.81 3540
6291.56 3489
6292.31 3435
6293.06 3509
6293.81 3443
6294.56 3271
6295.30 3471
6296.05 3487
6296.80 3227
6297.55 3300
6298.30 3193
6299.05 3451
6299.80 3362
6300.55 3287
6301.30 3275
6302.05 3299
6302.79 3213
6303.54 3200
6304.29 3216
6305.04 3192
6305.79 3323
6306.54 3242
6307.29 3223
6308.04 3306
6308.79 3146
6309.54 3163
6310.29 3104
6311.04 3146
6311.79 3200
6312.54 3310
6313.29 3261
6314.04 3290
6314.79 3293
6315.54 3141
6316.29 3238
6317.04 3206
6317.79 3249
6318.54 3285
6319.29 3093
6320.04 2940
6320.79 3069
6321.54 3059
6322.29 2995
6323.04 2988
6323.79 2923
6324.54 2983
6325.29 2957
6326.04 2843
6326.79 2884
6327.54 2837
6328.29 2817
6329.04 2891
6329.79 2816
6330.55 2847
6331.30 2955
6332.05 2835
6332.80 2746
6333.55 2853
6334.30 2829
6335.05 2701
6335.80 2654
6336.55 2756
6337.30 2804
6338.06 2641
6338.81 2788
6339.56 2872
6340.31 2822
6341.06 2916
6341.81 2829
6342.56 2867
6343.32 2766
6344.07 2722
6344.82 2734
6345.57 2650
6346.32 2751
6347.07 2836
6347.83 2819
6348.58 2722
6349.33 2765
6350.08 2879
6350.83 2900
6351.59 2814
6352.34 2817
6353.09 2869
6353.84 2818
6354.60 2800
6355.35 2822
6356.10 2872
6356.85 2853
6357.61 2856
6358.36 2824
6359.11 2808
6359.86 2777
6360.62 2809
6361.37 2901
6362.12 2759
6362.87 2837
6363.63 2935
6364.38 2668
6365.13 2722
6365.88 2649
6366.64 2632
6367.39 2532
6368.14 2643
6368.90 2621
6369.65 2607
6370.40 2820
6371.16 2648
6371.91 2564
6372.66 2532
6373.42 2703
6374.17 2525
6374.92 2634
6375.68 2747
6376.43 2807
6377.18 2531
6377.94 2678
6378.69 2703
6379.45 2675
6380.20 2608
6380.95 2658
6381.71 2829
6382.46 2761
6383.21 2716
6383.97 2716
6384.72 2894
6385.48 2758
6386.23 2707
6386.98 2818
6387.74 2734
6388.49 2778
6389.25 2669
6390.00 2722
6390.76 2626
6391.51 2494
6392.27 2608
6393.02 2796
6393.77 2652
6394.53 2734
6395.28 2679
6396.04 2611
6396.79 2554
6397.55 2604
6398.30 2635
6399.06 2638
6399.81 2657
6400.57 2546
6401.32 2429
6402.08 2576
6402.83 2568
6403.59 2608
6404.34 2514
6405.10 2421
6405.85 2536
6406.61 2577
6407.36 2509
6408.12 2543
6408.88 2502
6409.63 2616
6410.39 2566
6411.14 2608
6411.90 2556
6412.65 2567
6413.41 2618
6414.16 2752
6414.92 2534
6415.68 2520
6416.43 2616
6417.19 2670
6417.94 2619
6418.70 2671
6419.46 2603
6420.21 2705
6420.97 2644
6421.73 2671
6422.48 2759
6423.24 2712
6423.99 2665
6424.75 2619
6425.51 2723
6426.26 2699
6427.02 2624
6427.78 2571
6428.53 2490
6429.29 2581
6430.05 2660
6430.80 2633
6431.56 2546
6432.32 2645
6433.07 2726
6433.83 2692
6434.59 2642
6435.34 2617
6436.10 2667
6436.86 2769
6437.62 2814
6438.37 2815
6439.13 2814
6439.89 2810
6440.65 2661
6441.40 2658
6442.16 2682
6442.92 2805
6443.68 2862
6444.43 2816
6445.19 2880
6445.95 2779
6446.71 2760
6447.46 2916
6448.22 2796
6448.98 2935
6449.74 2727
6450.49 2815
6451.25 2768
6452.01 2840
6452.77 2880
6453.53 2656
6454.29 2760
6455.04 2921
6455.80 2751
6456.56 2849
6457.32 2915
6458.08 2980
6458.84 2936
6459.59 3016
6460.35 3016
6461.11 2927
6461.87 2964
6462.63 3096
6463.39 3096
6464.15 2987
6464.90 3009
6465.66 3099
6466.42 3142
6467.18 3230
6467.94 3112
6468.70 3055
6469.46 3185
6470.22 3302
6470.98 3212
6471.73 3161
6472.49 3223
6473.25 3249
6474.01 3314
6474.77 3467
6475.53 3486
6476.29 3361
6477.05 3300
6477.81 3392
6478.57 3268
6479.33 3415
6480.09 3423
6480.85 3303
6481.61 3395
6482.37 3362
6483.13 3404
6483.89 3534
6484.65 3657
6485.41 3576
6486.17 3534
6486.93 3458
6487.69 3523
6488.45 3668
6489.21 3760
6489.97 3732
6490.73 3814
6491.49 3688
6492.25 3800
6493.01 3931
6493.77 3913
6494.53 3900
6495.29 3806
6496.05 3896
6496.81 3978
6497.57 3994
6498.33 3989
6499.10 4119
6499.86 3953
6500.62 4077
6501.38 4156
6502.14 4300
6502.90 4172
6503.66 4084
6504.42 4239
6505.18 4291
6505.94 4411
6506.71 4259
6507.47 4272
6508.23 4226
6508.99 4247
6509.75 4227
6510.51 4260
6511.27 4247
6512.04 4559
6512.80 4871
6513.56 4781
6514.32 4575
6515.08 4746
6515.84 4586
6516.61 4574
6517.37 4704
6518.13 4631
6518.89 4567
6519.65 4536
6520.42 4614
6521.18 4540
6521.94 4710
6522.70 4936
6523.46 5254
6524.23 5459
6524.99 5733
6525.75 6141
6526.51 6592
6527.28 6795
6528.04 6936
6528.80 6804
6529.56 7267
6530.33 6874
6531.09 6669
6531.85 6404
6532.61 6143
6533.38 6003
6534.14 6062
6534.90 5917
6535.67 5619
6536.43 5788
6537.19 5974
6537.95 6276
6538.72 6474
6539.48 6942
6540.24 7502
6541.01 7901
6541.77 8242
6542.53 8290
6543.30 7947
6544.06 7575
6544.82 7067
6545.59 6516
6546.35 5989
6547.11 5582
6547.88 5184
6548.64 4848
6549.41 4493
6550.17 4356
6550.93 4335
6551.70 4156
6552.46 4196
6553.22 4308
6553.99 4004
6554.75 3983
6555.52 4073
6556.28 4299
6557.05 4112
6557.81 4117
6558.57 4189
6559.34 4079
6560.10 4013
6560.87 4037
6561.63 4113
6562.40 4082
6563.16 4131
6563.92 4145
6564.69 4349
6565.45 4259
6566.22 4221
6566.98 4311
6567.75 4363
6568.51 4495
6569.28 4470
6570.04 4508
6570.81 4419
6571.57 4505
6572.34 4420
6573.10 4556
6573.87 4537
6574.63 4453
6575.40 4462
6576.16 4513
6576.93 4464
6577.69 4687
6578.46 4757
6579.23 4872
6579.99 4920
6580.76 5006
6581.52 4887
6582.29 4753
6583.05 4896
6583.82 4774
6584.59 4701
6585.35 4726
6586.12 4677
6586.88 4613
6587.65 4699
6588.41 4579
6589.18 4615
6589.95 4571
6590.71 4649
6591.48 4527
6592.25 4534
6593.01 4581
6593.78 4760
6594.54 4713
6595.31 4948
6596.08 5108
6596.84 4910
6597.61 4951
6598.38 4992
6599.14 4990
6599.91 5014
6600.68 4962
6601.44 4875
6602.21 4761
6602.98 4549
6603.74 4467
6604.51 4384
6605.28 4147
6606.05 4158
6606.81 4209
6607.58 3966
6608.35 3929
6609.11 4085
6609.88 3967
6610.65 3787
6611.42 3905
6612.18 4008
6612.95 3914
6613.72 3836
6614.49 3820
6615.25 3886
6616.02 3979
6616.79 3948
6617.56 3925
6618.32 3898
6619.09 3753
6619.86 3774
6620.63 3656
6621.40 3707
6622.16 3567
6622.93 3652
6623.70 3622
6624.47 3643
6625.24 3854
6626.00 3805
6626.77 3858
6627.54 3795
6628.31 3805
6629.08 3682
6629.85 3735
6630.61 3586
6631.38 3636
6632.15 3702
6632.92 3774
6633.69 3698
6634.46 3710
6635.23 3649
6635.99 3914
6636.76 3984
6637.53 4017
6638.30 4207
6639.07 4463
6639.84 4381
6640.61 4223
6641.38 4124
6642.15 4227
6642.92 4300
6643.68 4073
6644.45 3818
6645.22 3733
6645.99 3663
6646.76 3556
6647.53 3523
6648.30 3611
6649.07 3612
6649.84 3498
6650.61 3435
6651.38 3510
6652.15 3413
6652.92 3397
6653.69 3450
6654.46 3515
6655.23 3510
6656.00 3434
6656.77 3560
6657.54 3506
6658.31 3512
6659.08 3479
6659.85 3357
6660.62 3275
6661.39 3379
6662.16 3233
6662.93 3254
6663.70 3406
6664.47 3426
6665.24 3388
6666.01 3580
6666.78 3612
6667.55 3711
6668.32 3763
6669.09 3909
6669.86 3992
6670.64 3988
6671.41 4014
6672.18 3912
6672.95 3684
6673.72 3584
6674.49 3554
6675.26 3328
6676.03 3290
6676.80 3306
6677.57 3138
6678.35 3063
6679.12 3147
6679.89 3089
6680.66 3195
6681.43 2897
6682.20 2926
6682.97 2974
6683.75 2956
6684.52 2872
6685.29 2931
6686.06 3085
6686.83 3173
6687.60 2912
6688.38 2837
6689.15 2934
6689.92 2996
6690.69 3078
6691.46 2963
6692.24 2997
6693.01 3093
6693.78 3091
6694.55 2957
6695.32 3070
6696.10 3026
6696.87 2881
6697.64 2809
6698.41 2890
6699.19 2734
6699.96 2690
6700.73 2760
6701.50 2738
6702.28 2822
6703.05 2941
6703.82 2920
6704.59 2875
6705.37 2903
6706.14 2802
6706.91 2705
6707.69 2829
6708.46 2884
6709.23 2796
6710.00 2645
6710.78 2753
6711.55 2657
6712.32 2698
6713.10 2601
6713.87 2738
6714.64 2763
6715.42 2790
6716.19 2757
6716.96 2745
6717.74 2660
6718.51 2615
6719.28 2576
6720.06 2601
6720.83 2631
6721.61 2717
6722.38 2616
6723.15 2525
6723.93 2642
6724.70 2532
6725.47 2608
6726.25 2561
6727.02 2576
6727.80 2604
6728.57 2612
6729.35 2521
6730.12 2616
6730.89 2508
6731.67 2465
6732.44 2483
6733.22 2574
6733.99 2414
6734.77 2539
6735.54 2593
6736.31 2515
6737.09 2433
6737.86 2445
6738.64 2450
6739.41 2481
6740.19 2452
6740.96 2364
6741.74 2392
6742.51 2344
6743.29 2454
6744.06 2510
6744.84 2476
6745.61 2505
6746.39 2431
6747.16 2373
6747.94 2445
6748.71 2295
6749.49 2386
6750.26 2542
6751.04 2514
6751.82 2502
6752.59 2399
6753.37 2472
6754.14 2474
6754.92 2299
6755.69 2359
6756.47 2428
6757.25 2476
6758.02 2455
6758.80 2439
6759.57 2728
6760.35 2407
6761.12 2336
6761.90 2303
6762.68 2325
6763.45 2320
6764.23 2255
6765.01 2287
6765.78 2401
6766.56 2492
6767.33 2279
6768.11 2275
6768.89 2420
6769.66 2489
6770.44 2305
6771.22 2409
6771.99 2326
6772.77 2302
6773.55 2450
6774.32 2281
6775.10 2267
6775.88 2303
6776.65 2306
6777.43 2331
6778.21 2178
6778.99 2255
6779.76 2374
6780.54 2261
6781.32 2275
6782.09 2420
6782.87 2496
6783.65 2452
6784.43 2350
6785.20 2358
6785.98 2234
6786.76 2380
6787.54 2326
6788.31 2342
6789.09 2354
6789.87 2273
6790.65 2343
6791.42 2209
6792.20 2167
6792.98 2371
6793.76 2254
6794.54 2335
6795.31 2276
6796.09 2290
6796.87 2242
6797.65 2208
6798.43 2289
6799.20 2234
6799.98 2227
6800.76 2113
6801.54 2113
6802.32 2163
6803.10 2256
6803.87 2302
6804.65 2336
6805.43 2267
6806.21 2300
6806.99 2232
6807.77 2274
6808.55 2356
6809.32 2269
6810.10 2212
6810.88 2246
6811.66 2375
6812.44 2369
6813.22 2325
6814.00 2210
6814.78 2192
6815.56 2285
6816.34 2271
6817.11 2308
6817.89 2289
6818.67 2399
6819.45 2340
6820.23 2218
6821.01 2295
6821.79 2395
6822.57 2353
6823.35 2246
6824.13 2354
6824.91 2232
6825.69 2505
6826.47 2368
6827.25 2351
6828.03 2289
6828.81 2407
6829.59 2396
6830.37 2399
6831.15 2267
6831.93 2150
6832.71 2253
6833.49 2453
6834.27 2478
6835.05 2313
6835.83 2331
6836.61 2374
6837.39 2444
6838.17 2313
6838.95 2215
6839.73 2421
6840.51 2292
6841.29 2421
6842.07 2481
6842.85 2359
6843.63 2404
6844.42 2393
6845.20 2422
6845.98 2451
6846.76 2398
6847.54 2355
6848.32 2470
6849.10 2368
6849.88 2566
6850.66 2575
6851.44 2630
6852.23 2552
6853.01 2770
6853.79 2919
6854.57 3057
6855.35 3153
6856.13 3377
6856.91 3294
6857.70 3322
6858.48 3247
6859.26 3032
6860.04 3022
6860.82 3013
6861.60 2750
6862.39 2695
6863.17 2784
6863.95 2639
6864.73 2615
6865.51 2559
6866.30 2637
6867.08 2694
6867.86 2599
6868.64 2452
6869.42 2608
6870.21 2775
6870.99 2799
6871.77 2652
6872.55 2790
6873.34 2751
6874.12 2780
6874.90 2765
6875.68 2628
6876.47 2535
6877.25 2669
6878.03 2625
6878.81 2513
6879.60 2568
6880.38 2558
6881.16 2618
6881.95 2615
6882.73 2479
6883.51 2680
6884.29 2647
6885.08 2581
6885.86 2752
6886.64 2727
6887.43 2909
6888.21 3012
6888.99 2952
6889.78 3047
6890.56 3036
6891.34 3061
6892.13 3205
6892.91 3308
6893.69 3249
6894.48 3126
6895.26 3160
6896.05 2984
6896.83 3002
6897.61 3006
6898.40 3139
6899.18 2995
6899.97 2911
6900.75 3004
6901.53 3046
6902.32 3083
6903.10 3018
6903.89 3031
6904.67 3036
6905.45 3098
6906.24 3107
6907.02 3169
6907.81 3086
6908.59 3035
6909.38 3198
6910.16 3036
6910.95 3042
6911.73 2975
6912.51 2930
6913.30 2951
6914.08 3160
6914.87 3143
6915.65 3097
6916.44 2929
6917.22 3062
6918.01 3225
6918.79 3076
6919.58 3194
6920.36 3160
6921.15 3210
6921.93 3198
6922.72 3307
6923.50 3322
6924.29 3267
6925.08 3355
6925.86 3406
6926.65 3223
6927.43 3271
6928.22 3378
6929.00 3491
6929.79 3489
6930.57 3304
6931.36 3300
6932.15 3408
6932.93 3337
6933.72 3412
6934.50 3418
6935.29 3404
6936.08 3500
6936.86 3427
6937.65 3568
6938.43 3542
6939.22 3780
6940.01 3778
6940.79 3812
6941.58 3653
6942.37 3820
6943.15 3763
6943.94 3795
6944.72 4076
6945.51 4201
6946.30 4116
6947.08 4319
6947.87 4381
6948.66 4521
6949.44 4334
6950.23 4529
6951.02 4493
6951.80 4459
6952.59 4447
6953.38 4452
6954.17 4401
6954.95 4297
6955.74 4212
6956.53 4235
6957.31 4335
6958.10 4151
6958.89 4049
6959.68 4267
6960.46 4458
6961.25 4451
6962.04 4359
6962.83 4394
6963.61 4357
6964.40 4330
6965.19 4440
6965.98 4543
6966.76 4543
6967.55 4678
6968.34 4682
6969.13 4569
6969.92 4652
6970.70 4790
6971.49 4875
6972.28 5076
6973.07 5358
6973.86 5366
6974.64 5396
6975.43 5476
6976.22 5449
6977.01 5397
6977.80 5408
6978.59 5462
6979.37 5294
6980.16 5516
6980.95 5600
6981.74 5465
6982.53 5680
6983.32 5641
6984.11 5832
6984.90 5998
6985.68 6513
6986.47 7213
6987.26 8001
6988.05 8886
6988.84 10053
6989.63 11118
6990.42 11813
6991.21 12374
6992.00 12476
6992.79 12225
6993.57 11602
6994.36 10663
6995.15 9457
6995.94 8480
6996.73 7326
6997.52 6637
6998.31 5984
6999.10 5515
6999.89 5375
7000.68 5181
7001.47 5161
7002.26 5192
7003.05 5633
7003.84 5711
7004.63 5861
7005.42 6076
7006.21 6097
7007.00 5789
7007.79 5839
7008.58 5557
7009.37 5033
7010.16 4865
7010.95 4490
7011.74 4293
7012.53 3994
7013.32 3818
7014.11 3820
7014.90 3761
7015.69 3818
7016.48 3974
7017.27 3946
7018.06 3899
7018.85 3920
7019.65 4134
7020.44 4024
7021.23 4022
7022.02 3775
7022.81 3939
7023.60 3787
7024.39 3770
7025.18 3844
7025.97 3846
7026.76 3808
7027.56 3953
7028.35 3822
7029.14 3746
7029.93 3796
7030.72 3880
7031.51 3741
7032.30 3795
7033.09 3816
7033.89 3663
7034.68 3729
7035.47 3762
7036.26 3590
7037.05 3368
7037.84 3629
7038.64 3576
7039.43 3454
7040.22 3754
7041.01 3634
7041.80 3519
7042.60 3630
7043.39 3717
7044.18 3788
7044.97 3742
7045.76 3738
7046.56 3856
7047.35 3764
7048.14 3660
7048.93 3671
7049.73 3596
7050.52 3775
7051.31 3804
7052.10 3680
7052.90 3712
7053.69 3760
7054.48 3810
7055.27 3752
7056.07 3724
7056.86 3761
7057.65 3846
7058.45 3524
7059.24 3627
7060.03 3554
7060.83 3501
7061.62 3492
7062.41 3557
7063.20 3637
7064.00 3574
7064.79 3350
7065.58 3450
7066.38 3455
7067.17 3502
7067.96 3449
7068.76 3425
7069.55 3552
7070.35 3478
7071.14 3504
7071.93 3398
7072.73 3484
7073.52 3515
7074.31 3517
7075.11 3672
7075.90 3491
7076.70 3363
7077.49 3371
7078.28 3491
7079.08 3416
7079.87 3220
7080.67 3317
7081.46 3352
7082.25 3313
7083.05 3134
7083.84 3197
7084.64 3263
7085.43 3367
7086.23 3374
7087.02 3446
7087.82 3445
7088.61 3431
7089.41 3670
7090.20 3859
7090.99 4120
7091.79 4485
7092.58 4890
7093.38 4905
7094.17 4760
7094.97 4602
7095.76 4625
7096.56 4262
7097.35 3925
7098.15 3653
7098.94 3425
7099.74 3452
7100.54 3176
7101.33 3095
7102.13 2936
7102.92 2712
7103.72 2793
7104.51 2835
7105.31 2860
7106.10 2718
7106.90 2837
7107.70 2880
7108.49 2663
7109.29 2764
7110.08 2710
7110.88 2714
7111.67 2645
7112.47 2560
7113.27 2611
7114.06 2610
7114.86 2525
7115.65 2578
7116.45 2516
7117.25 2585
7118.04 2458
7118.84 2578
7119.64 2543
7120.43 2460
7121.23 2618
7122.03 2617
7122.82 2522
7123.62 2642
7124.41 2638
7125.21 2623
7126.01 2510
7126.81 2688
7127.60 2579
7128.40 2675
7129.20 2666
7129.99 2715
7130.79 2722
7131.59 2761
7132.38 2635
7133.18 2647
7133.98 2524
7134.78 2548
7135.57 2616
7136.37 2460
7137.17 2581
7137.96 2533
7138.76 2428
7139.56 2516
7140.36 2431
7141.15 2519
7141.95 2511
7142.75 2480
7143.55 2442
7144.35 2470
7145.14 2481
7145.94 2460
7146.74 2395
7147.54 2384
7148.33 2320
7149.13 2236
7149.93 2371
7150.73 2437
7151.53 2398
7152.33 2343
7153.12 2424
7153.92 2326
7154.72 2447
7155.52 2384
7156.32 2381
7157.12 2439
7157.91 2359
7158.71 2307
7159.51 2360
7160.31 2330
7161.11 2262
7161.91 2433
7162.71 2327
7163.50 2331
7164.30 2239
7165.10 2224
7165.90 2303
7166.70 2214
7167.50 2139
7168.30 2081
7169.10 2028
7169.90 2176
7170.70 2160
7171.50 2207
7172.29 2203
7173.09 2087
7173.89 2075
7174.69 2055
7175.49 1902
7176.29 1970
7177.09 2138
7177.89 2145
7178.69 1940
7179.49 2000
7180.29 2072
7181.09 2027
7181.89 2107
7182.69 1962
7183.49 1988
7184.29 2041
7185.09 1986
7185.89 1958
7186.69 1997
7187.49 1972
7188.29 2146
7189.09 2022
7189.89 1970
7190.69 1976
7191.49 1917
7192.29 1875
7193.09 1937
7193.89 1943
7194.69 1938
7195.49 1852
7196.29 1845
7197.10 1890
7197.90 1847
7198.70 1770
7199.50 1874
7200.30 1913
7201.10 1843
7201.90 1817
7202.70 1890
7203.50 1848
7204.30 1897
7205.11 1936
7205.91 1869
7206.71 1908
7207.51 1925
7208.31 1847
7209.11 1751
7209.91 1823
7210.71 1964
7211.52 1858
7212.32 1751
7213.12 1716
7213.92 1719
7214.72 1544
7215.52 1639
7216.33 1718
7217.13 1805
7217.93 1764
7218.73 1791
7219.53 1822
7220.34 1834
7221.14 1731
7221.94 1753
7222.74 1856
7223.54 1883
7224.35 1884
7225.15 1875
7225.95 1770
7226.75 1872
7227.56 1870
7228.36 1856
7229.16 1934
7229.96 1829
7230.77 1920
7231.57 1920
7232.37 1994
7233.17 1835
7233.98 1794
7234.78 1915
7235.58 1774
7236.38 1709
7237.19 1673
7237.99 1816
7238.79 1836
7239.60 1880
7240.40 1846
7241.20 1934
7242.01 1837
7242.81 1828
7243.61 1786
7244.42 1812
7245.22 1750
7246.02 1783
7246.83 1804
7247.63 1863
7248.43 1810
7249.24 1833
7250.04 1771
7250.84 1840
7251.65 1828
7252.45 1862
7253.26 1865
7254.06 1873
7254.86 1880
7255.67 1870
7256.47 1878
7257.28 1724
7258.08 1852
7258.88 1889
7259.69 1828
7260.49 1873
7261.30 1927
7262.10 1916
7262.90 1952
7263.71 1958
7264.51 1989
7265.32 2000
7266.12 2032
7266.93 1997
7267.73 1969
7268.54 1969
7269.34 1971
7270.15 2001
7270.95 2000
7271.76 1999
7272.56 2062
7273.37 2019
7274.17 2065
7274.98 2030
7275.78 2052
7276.59 2006
7277.39 1986
7278.20 2114
7279.00 2142
7279.81 2072
7280.61 2057
7281.42 1992
7282.22 2071
7283.03 2144
7283.83 2110
7284.64 2227
7285.45 2281
7286.25 2419
7287.06 2504
7287.86 2675
7288.67 2937
7289.47 3037
7290.28 2977
7291.09 2899
7291.89 2865
7292.70 2914
7293.50 2755
7294.31 2510
7295.12 2386
7295.92 2376
7296.73 2254
7297.53 2117
7298.34 2065
7299.15 2123
7299.95 2015
7300.76 2008
7301.57 2110
7302.37 1932
7303.18 1949
7303.99 1958
7304.79 1930
7305.60 1901
7306.41 2022
7307.21 2143
7308.02 2143
7308.83 2051
7309.63 1939
7310.44 1987
7311.25 1956
7312.06 1963
7312.86 2143
7313.67 2174
7314.48 2236
7315.28 2242
7316.09 2175
7316.90 2134
7317.71 1958
7318.51 2303
7319.32 2392
7320.13 2228
7320.94 2169
7321.74 2238
7322.55 2411
7323.36 2267
7324.17 2241
7324.97 2391
7325.78 2570
7326.59 2579
7327.40 2587
7328.21 2662
7329.01 2545
7329.82 2316
7330.63 2241
7331.44 2194
7332.25 2176
7333.06 2072
7333.86 2228
7334.67 2020
7335.48 1956
7336.29 1985
7337.10 2013
7337.91 1982
7338.71 1992
7339.52 2097
7340.33 2170
7341.14 2138
7341.95 2106
7342.76 2124
7343.57 2132
7344.38 2020
7345.18 2036
7345.99 2043
7346.80 1972
7347.61 2093
7348.42 2032
7349.23 1976
7350.04 1929
7350.85 2042
7351.66 2033
7352.47 1917
7353.28 1911
7354.09 1949
7354.89 1939
7355.70 1977
7356.51 2030
7357.32 1863
7358.13 1879
7358.94 1974
7359.75 1947
7360.56 1895
7361.37 1832
7362.18 1882
7362.99 1919
7363.80 1926
7364.61 1967
7365.42 1947
7366.23 1962
7367.04 1975
7367.85 1894
7368.66 1949
7369.47 1978
7370.28 1979
7371.09 1999
7371.90 1983
7372.71 1907
7373.52 1942
7374.33 1842
7375.15 1861
7375.96 1974
7376.77 1948
7377.58 1874
7378.39 1942
7379.20 1889
7380.01 1952
7380.82 1989
7381.63 2040
7382.44 2113
7383.25 2065
7384.06 2122
7384.88 2166
7385.69 2298
7386.50 2260
7387.31 2284
7388.12 2273
7388.93 2296
7389.74 2142
7390.55 2127
7391.37 2040
7392.18 1922
7392.99 1966
7393.80 1959
7394.61 1881
7395.42 1885
7396.24 1843
7397.05 1821
7397.86 1763
7398.67 1742
7399.48 1834
7400.30 1809
7401.11 1863
7401.92 1940
7402.73 1973
7403.54 1922
7404.36 2032
7405.17 2032
7405.98 2029
7406.79 2070
7407.60 2168
7408.42 2168
7409.23 2107
7410.04 2022
7410.85 1848
7411.67 1975
7412.48 1944
7413.29 1917
7414.11 1904
7414.92 1916
7415.73 1871
7416.54 1675
7417.36 1690
7418.17 1759
7418.98 1695
7419.80 1660
7420.61 1650
7421.42 1707
7422.23 1854
7423.05 1639
7423.86 1754
7424.67 1744
7425.49 1757
7426.30 1667
7427.11 1643
7427.93 1588
7428.74 1604
7429.56 1663
7430.37 1677
7431.18 1614
7432.00 1547
7432.81 1606
7433.62 1630
7434.44 1523
7435.25 1581
7436.07 1537
7436.88 1582
7437.69 1596
7438.51 1520
7439.32 1568
7440.14 1615
7440.95 1624
7441.76 1651
7442.58 1698
7443.39 1612
7444.21 1624
7445.02 1665
7445.84 1574
7446.65 1627
7447.46 1710
7448.28 1737
7449.09 1718
7449.91 1677
7450.72 1650
7451.54 1629
7452.35 1809
7453.17 1698
7453.98 1612
7454.80 1635
7455.61 1599
7456.43 1676
7457.24 1620
7458.06 1560
7458.87 1694
7459.69 1571
7460.50 1641
7461.32 1474
7462.13 1593
7462.95 1624
7463.77 1756
7464.58 1694
7465.40 1679
7466.21 1592
7467.03 1540
7467.84 1608
7468.66 1652
7469.47 1672
7470.29 1666
7471.11 1654
7471.92 1603
7472.74 1659
7473.55 1640
7474.37 1627
7475.19 1662
7476.00 1662
7476.82 1569
7477.63 1562
7478.45 1614
7479.27 1561
7480.08 1543
7480.90 1601
7481.72 1578
7482.53 1591
7483.35 1652
7484.17 1590
7484.98 1567
7485.80 1559
7486.62 1577
7487.43 1517
7488.25 1587
7489.07 1544
7489.88 1531
7490.70 1549
7491.52 1545
7492.33 1660
7493.15 1579
7493.97 1465
7494.78 1498
7495.60 1550
7496.42 1533
7497.24 1621
7498.05 1585
7498.87 1584
7499.69 1492
7500.51 1513
7501.32 1567
7502.14 1591
7502.96 1530
7503.78 1528
7504.59 1572
7505.41 1534
7506.23 1482
7507.05 1513
7507.86 1467
7508.68 1512
7509.50 1503
7510.32 1429
7511.14 1399
7511.95 1441
7512.77 1581
7513.59 1500
7514.41 1386
7515.23 1346
7516.05 1476
7516.86 1327
7517.68 1422
7518.50 1494
7519.32 1463
7520.14 1480
7520.96 1439
7521.78 1492
7522.59 1462
7523.41 1393
7524.23 1484
7525.05 1404
7525.87 1380
7526.69 1446
7527.51 1405
7528.33 1469
7529.14 1449
7529.96 1496
7530.78 1538
7531.60 1511
7532.42 1479
7533.24 1539
7534.06 1537
7534.88 1526
7535.70 1562
7536.52 1424
7537.34 1536
7538.16 1546
7538.98 1479
7539.80 1433
7540.62 1461
7541.44 1408
7542.25 1537
7543.07 1541
7543.89 1597
7544.71 1551
7545.53 1461
7546.35 1491
7547.17 1517
7547.99 1369
7548.81 1456
7549.63 1476
7550.45 1550
7551.27 1581
7552.09 1608
7552.92 1605
7553.74 1595
7554.56 1517
7555.38 1467
7556.20 1541
7557.02 1573
7557.84 1520
7558.66 1527
7559.48 1650
7560.30 1555
7561.12 1595
7561.94 1573
7562.76 1646
7563.58 1664
7564.40 1598
7565.23 1580
7566.05 1511
7566.87 1591
7567.69 1611
7568.51 1536
7569.33 1534
7570.15 1574
7570.97 1629
7571.79 1654
7572.62 1561
7573.44 1603
7574.26 1502
7575.08 1487
7575.90 1472
7576.72 1557
7577.55 1558
7578.37 1563
7579.19 1496
7580.01 1544
7580.83 1544
7581.65 1549
7582.48 1445
7583.30 1528
7584.12 1600
7584.94 1500
7585.76 1467
7586.59 1488
7587.41 1587
7588.23 1583
7589.05 1573
7589.88 1610
7590.70 1612
7591.52 1625
7592.34 1603
7593.16 1629
7593.99 1598
7594.81 1566
7595.63 1562
7596.46 1556
7597.28 1585
7598.10 1643
7598.92 1688
7599.75 1581
7600.57 1548
7601.39 1628
7602.22 1602
7603.04 1611
7603.86 1629
7604.68 1569
7605.51 1523
7606.33 1568
7607.15 1652
7607.98 1729
7608.80 1830
7609.62 1693
7610.45 1640
7611.27 1761
7612.09 1701
7612.92 1629
7613.74 1745
7614.57 1763
7615.39 1661
7616.21 1596
7617.04 1581
7617.86 1627
7618.68 1630
7619.51 1629
7620.33 1579
7621.16 1713
7621.98 1608
7622.80 1507
7623.63 1613
7624.45 1687
7625.28 1682
7626.10 1661
7626.93 1625
7627.75 1564
7628.57 1546
7629.40 1600
7630.22 1602
7631.05 1542
7631.87 1570
7632.70 1566
7633.52 1649
7634.35 1708
7635.17 1785
7636.00 1722
7636.82 1816
7637.65 1753
7638.47 1828
7639.30 1749
7640.12 1711
7640.95 1764
7641.77 1552
7642.60 1566
7643.42 1581
7644.25 1471
7645.07 1502
7645.90 1490
7646.72 1449
7647.55 1429
7648.37 1425
7649.20 1546
7650.02 1506
7650.85 1505
7651.68 1438
7652.50 1421
7653.33 1528
7654.15 1511
7654.98 1517
7655.81 1498
7656.63 1441
7657.46 1417
7658.28 1565
7659.11 1461
7659.94 1559
7660.76 1455
7661.59 1476
7662.41 1409
7663.24 1345
7664.07 1406
7664.89 1414
7665.72 1434
7666.55 1608
7667.37 1453
7668.20 1386
7669.03 1481
7669.85 1376
7670.68 1400
7671.51 1416
7672.33 1428
7673.16 1479
7673.99 1421
7674.81 1361
7675.64 1327
7676.47 1378
7677.29 1374
7678.12 1389
7678.95 1315
7679.78 1228
7680.60 1253
7681.43 1314
7682.26 1365
7683.08 1425
7683.91 1438
7684.74 1429
7685.57 1295
7686.39 1358
7687.22 1397
7688.05 1393
7688.88 1348
7689.70 1414
7690.53 1460
7691.36 1353
7692.19 1354
7693.02 1349
7693.84 1345
7694.67 1296
7695.50 1403
7696.33 1453
7697.16 1320
7697.98 1426
7698.81 1423
7699.64 1387
7700.47 1334
7701.30 1379
7702.13 1484
7702.95 1425
7703.78 1441
7704.61 1465
7705.44 1495
7706.27 1408
7707.10 1453
7707.93 1354
7708.75 1389
7709.58 1347
7710.41 1390
7711.24 1432
7712.07 1353
7712.90 1360
7713.73 1413
7714.56 1418
7715.39 1404
7716.22 1394
7717.04 1349
7717.87 1391
7718.70 1524
7719.53 1428
7720.36 1477
7721.19 1482
7722.02 1444
7722.85 1406
7723.68 1430
7724.51 1482
7725.34 1369
7726.17 1377
7727.00 1403
7727.83 1384
7728.66 1298
7729.49 1441
7730.32 1400
7731.15 1444
7731.98 1357
7732.81 1352
7733.64 1381
7734.47 1453
7735.30 1348
7736.13 1456
7736.96 1383
7737.79 1427
7738.62 1374
7739.45 1303
7740.28 1404
7741.11 1453
7741.94 1345
7742.77 1245
7743.60 1355
7744.43 1411
7745.26 1535
7746.09 1397
7746.93 1347
7747.76 1477
7748.59 1479
7749.42 1516
7750.25 1699
7751.08 1822
7751.91 1866
7752.74 1772
7753.57 1914
7754.40 1991
7755.24 1866
7756.07 1788
7756.90 1680
7757.73 1627
7758.56 1574
7759.39 1461
7760.22 1415
7761.06 1380
7761.89 1396
7762.72 1468
7763.55 1577
7764.38 1463
7765.21 1338
7766.05 1422
7766.88 1378
7767.71 1469
7768.54 1507
7769.37 1465
7770.21 1457
7771.04 1448
7771.87 1316
7772.70 1305
7773.53 1291
7774.37 1375
7775.20 1315
7776.03 1351
7776.86 1343
7777.70 1308
7778.53 1267
7779.36 1356
7780.19 1494
7781.03 1328
7781.86 1267
7782.69 1248
7783.52 1362
7784.36 1296
7785.19 1376
7786.02 1267
7786.86 1387
7787.69 1335
7788.52 1327
7789.36 1403
7790.19 1355
7791.02 1324
7791.85 1390
7792.69 1336
7793.52 1448
7794.35 1430
7795.19 1460
7796.02 1428
7796.86 1363
7797.69 1438
7798.52 1474
7799.36 1442
7800.19 1392
7801.02 1289
7801.86 1321
7802.69 1333
7803.52 1321
7804.36 1363
7805.19 1371
7806.03 1387
7806.86 1328
7807.69 1369
7808.53 1281
7809.36 1401
7810.20 1405
7811.03 1353
7811.87 1290
7812.70 1265
7813.53 1280
7814.37 1361
7815.20 1361
7816.04 1377
7816.87 1347
7817.71 1303
7818.54 1433
7819.38 1305
7820.21 1351
7821.05 1352
7821.88 1306
7822.72 1369
7823.55 1413
7824.39 1367
7825.22 1350
7826.06 1362
7826.89 1318
7827.73 1344
7828.56 1484
7829.40 1514
7830.23 1397
7831.07 1477
7831.90 1360
7832.74 1414
7833.57 1427
7834.41 1515
7835.24 1455
7836.08 1401
7836.91 1349
7837.75 1384
7838.59 1341
7839.42 1323
7840.26 1299
7841.09 1414
7841.93 1432
7842.77 1285
7843.60 1364
7844.44 1410
7845.27 1349
7846.11 1407
7846.95 1380
7847.78 1301
7848.62 1394
7849.45 1311
7850.29 1297
7851.13 1380
7851.96 1345
7852.80 1383
7853.64 1329
7854.47 1340
7855.31 1258
7856.15 1274
7856.98 1294
7857.82 1305
7858.66 1384
7859.49 1353
7860.33 1410
7861.17 1342
7862.00 1288
7862.84 1373
7863.68 1227
7864.52 1331
7865.35 1238
7866.19 1228
7867.03 1223
7867.86 1258
7868.70 1167
7869.54 1196
7870.38 1354
7871.21 1150
7872.05 1240
7872.89 1335
7873.73 1181
7874.56 1244
7875.40 1248
7876.24 1241
7877.08 1240
7877.92 1322
7878.75 1266
7879.59 1306
7880.43 1220
7881.27 1221
7882.10 1288
7882.94 1318
7883.78 1345
7884.62 1332
7885.46 1283
7886.30 1228
7887.13 1259
7887.97 1235
7888.81 1235
7889.65 1362
7890.49 1398
7891.33 1276
7892.16 1251
7893.00 1285
7893.84 1263
7894.68 1279
7895.52 1344
7896.36 1383
7897.20 1320
7898.04 1278
7898.88 1241
7899.71 1226
7900.55 1205
7901.39 1284
7902.23 1444
7903.07 1296
7903.91 1326
7904.75 1308
7905.59 1335
7906.43 1389
7907.27 1331
7908.11 1273
7908.95 1373
7909.79 1374
7910.62 1205
7911.46 1281
7912.30 1210
7913.14 1308
7913.98 1358
7914.82 1344
7915.66 1287
7916.50 1249
7917.34 1297
7918.18 1395
7919.02 1268
7919.86 1235
7920.70 1446
7921.54 1354
7922.38 1260
7923.22 1352
7924.06 1376
7924.90 1419
7925.74 1389
7926.58 1276
7927.43 1289
7928.27 1320
7929.11 1237
7929.95 1295
7930.79 1321
7931.63 1252
7932.47 1181
7933.31 1277
7934.15 1309
7934.99 1305
7935.83 1261
7936.67 1319
7937.51 1333
7938.36 1304
7939.20 1341
7940.04 1314
7940.88 1204
7941.72 1163
7942.56 1075
7943.40 1283
7944.24 1303
7945.09 1188
7945.93 1189
7946.77 1155
7947.61 1165
7948.45 1288
7949.29 1231
7950.13 1216
7950.98 1219
7951.82 1181
7952.66 1220
7953.50 1197
7954.34 1287
7955.19 1284
7956.03 1224
7956.87 1274
7957.71 1224
7958.55 1215
7959.40 1214
7960.24 1203
7961.08 1189
7961.92 1157
7962.76 1149
7963.61 1235
7964.45 1280
7965.29 1201
7966.13 1152
7966.98 1171
7967.82 1258
7968.66 1289
7969.50 1360
7970.35 1309
7971.19 1186
7972.03 1252
7972.88 1264
7973.72 1238
7974.56 1299
7975.40 1181
7976.25 1311
7977.09 1263
7977.93 1248
7978.78 1195
7979.62 1179
7980.46 1391
7981.31 1249
7982.15 1154
7982.99 1222
7983.84 1228
7984.68 1263
7985.52 1248
7986.37 1198
7987.21 1278
7988.06 1261
7988.90 1244
7989.74 1196
7990.59 1223
7991.43 1209
7992.27 1210
7993.12 1183
7993.96 1254
7994.81 1207
7995.65 1242
7996.49 1270
7997.34 1184
7998.18 1170
7999.03 1170
7999.87 1200
8000.72 1115
8001.56 1218
8002.40 1184
8003.25 1162
8004.09 1151
8004.94 1128
8005.78 1176
8006.63 1225
8007.47 1166
8008.32 1195
8009.16 1171
8010.01 1127
8010.85 1158
8011.70 1247
8012.54 1264
8013.39 1203
8014.23 1251
8015.08 1161
8015.92 1153
8016.77 1295
8017.61 1193
8018.46 1151
8019.30 1190
8020.15 1239
8020.99 1135
8021.84 1143
8022.68 1227
8023.53 1149
8024.38 1182
8025.22 1169
8026.07 1208
8026.91 1197
8027.76 1138
8028.60 1072
8029.45 1078
8030.30 1093
8031.14 1206
8031.99 1147
8032.83 991
8033.68 1093
8034.53 1054
8035.37 1055
8036.22 1063
8037.06 1106
8037.91 1145
8038.76 1165
8039.60 1170
8040.45 1152
8041.30 1169
8042.14 1198
8042.99 1090
8043.84 1083
8044.68 1212
8045.53 1143
8046.38 1223
8047.22 1147
8048.07 1122
8048.92 1137
8049.76 1155
8050.61 1191
8051.46 1074
8052.30 1039
8053.15 1089
8054.00 1046
8054.85 1102
8055.69 1138
8056.54 1094
8057.39 1090
8058.24 1030
8059.08 1034
8059.93 1067
8060.78 1072
8061.63 1133
8062.47 1101
8063.32 1078
8064.17 1163
8065.02 1192
8065.86 1069
8066.71 1092
8067.56 1114
8068.41 1064
8069.26 1115
8070.10 1113
8070.95 1077
8071.80 1074
8072.65 1140
8073.50 1100
8074.34 1171
8075.19 1201
8076.04 1159
8076.89 1064
8077.74 1032
8078.59 1020
8079.43 1142
8080.28 1162
8081.13 1182
8081.98 1155
8082.83 1080
8083.68 1008
8084.53 1109
8085.37 1086
8086.22 1165
8087.07 1071
8087.92 1121
8088.77 1091
8089.62 1036
8090.47 979
8091.32 1078
8092.17 1174
8093.02 1173
8093.87 1119
8094.71 1086
8095.56 1043
8096.41 1044
8097.26 1061
8098.11 1101
8098.96 1068
8099.81 1086
8100.66 1035
8101.51 1076
8102.36 1030
8103.21 1124
8104.06 1130
8104.91 1124
8105.76 1075
8106.61 991
8107.46 1038
8108.31 1104
8109.16 1072
8110.01 1009
8110.86 1064
8111.71 1127
8112.56 1032
8113.41 1137
8114.26 1081
8115.11 1080
8115.96 1099
8116.81 1169
8117.66 1164
8118.51 1118
8119.36 1137
8120.21 1118
8121.06 1131
8121.92 1091
8122.77 1144
8123.62 1105
8124.47 1039
8125.32 1135
8126.17 1139
8127.02 1134
8127.87 1128
8128.72 1130
8129.57 1115
8130.43 1257
8131.28 1131
8132.13 1148
8132.98 1072
8133.83 1047
8134.68 1055
8135.53 1071
8136.38 1067
8137.24 1066
8138.09 1086
8138.94 1103
8139.79 1034
8140.64 1048
8141.49 1032
8142.35 1160
8143.20 1153
8144.05 1131
8144.90 1108
8145.75 1054
8146.61 1146
8147.46 1051
8148.31 1026
8149.16 1050
8150.01 1014
8150.87 1099
8151.72 1109
8152.57 1018
8153.42 1101
8154.28 1113
8155.13 1088
8155.98 1171
8156.83 1141
8157.69 1103
8158.54 1139
8159.39 1135
8160.24 998
8161.10 1139
8161.95 1130
8162.80 1142
8163.66 1102
8164.51 1065
8165.36 1131
8166.21 1179
8167.07 1133
8167.92 1065
8168.77 1019
8169.63 1065
8170.48 1120
8171.33 1004
8172.19 1073
8173.04 998
8173.89 1012
8174.75 1060
8175.60 1044
8176.46 1062
8177.31 1052
8178.16 1024
8179.02 1054
8179.87 1024
8180.72 1007
8181.58 983
8182.43 994
8183.29 1085
8184.14 1106
8184.99 1059
8185.85 1055
8186.70 1035
8187.56 1012
8188.41 988
8189.26 1030
8190.12 1023
8190.97 1019
8191.83 1024
8192.68 1065
8193.54 1061
8194.39 1087
8195.25 1069
8196.10 1067
8196.95 1068
8197.81 1048
8198.66 1168
8199.52 1124
8200.37 1132
8201.23 993
8202.08 1061
8202.94 1033
8203.79 964
8204.65 1075
8205.50 1021
8206.36 988
8207.21 1032
8208.07 1100
8208.92 1054
8209.78 1033
8210.64 1087
8211.49 1122
8212.35 1103
8213.20 1058
8214.06 1063
8214.91 1068
8215.77 1106
8216.62 1060
8217.48 1046
8218.34 1071
8219.19 1090
8220.05 1062
8220.90 1122
8221.76 1115
8222.61 1088
8223.47 1190
8224.33 1209
8225.18 1174
8226.04 1171
8226.90 1176
8227.75 1120
8228.61 1200
8229.46 1188
8230.32 1223
8231.18 1264
8232.03 1126
8232.89 1127
8233.75 1044
8234.60 1059
8235.46 1050
8236.32 1097
8237.17 1090
8238.03 1055
8238.89 1070
8239.74 989
8240.60 1097
8241.46 1153
8242.32 1037
8243.17 1116
8244.03 1102
8244.89 1101
8245.74 1064
8246.60 1085
8247.46 1089
8248.32 1037
8249.17 1099
8250.03 1081
8250.89 977
8251.75 1060
8252.60 1027
8253.46 1044
8254.32 1026
8255.18 991
8256.03 1066
8256.89 1107
8257.75 1029
8258.61 1045
8259.47 976
8260.32 1003
8261.18 1008
8262.04 1044
8262.90 1081
8263.76 1049
8264.61 988
8265.47 1023
8266.33 1037
8267.19 969
8268.05 900
8268.91 1011
8269.76 990
8270.62 1042
8271.48 1006
8272.34 1042
8273.20 1065
8274.06 1068
8274.92 1039
8275.77 1028
8276.63 1076
8277.49 1043
8278.35 993
8279.21 1040
8280.07 1112
8280.93 1071
8281.79 1045
8282.65 1059
8283.51 1013
8284.36 956
8285.22 1016
8286.08 1100
8286.94 1080
8287.80 982
8288.66 1023
8289.52 1067
8290.38 1051
8291.24 953
8292.10 982
8292.96 1042
8293.82 1068
8294.68 1090
8295.54 1116
8296.40 1068
8297.26 1116
8298.12 1072
8298.98 1144
8299.84 1047
8300.70 1052
8301.56 1136
8302.42 1145
8303.28 1148
8304.14 1175
8305.00 1076
8305.86 1053
8306.72 1087
8307.58 1043
8308.44 1039
8309.30 1003
8310.16 1150
8311.02 1165
8311.88 1027
8312.74 1038
8313.60 1064
8314.46 1022
8315.33 1102
8316.19 1072
8317.05 1075
8317.91 1121
8318.77 1044
8319.63 1085
8320.49 1053
8321.35 1137
8322.21 1088
8323.08 1072
8323.94 1080
8324.80 1069
8325.66 1147
8326.52 1152
8327.38 1133
8328.24 1020
8329.10 1016
8329.97 1009
8330.83 1041
8331.69 1067
8332.55 1096
8333.41 1071
8334.28 1062
8335.14 1087
8336.00 1048
8336.86 1012
8337.72 1023
8338.58 1122
8339.45 1064
8340.31 1084
8341.17 1091
8342.03 1168
8342.90 1182
8343.76 1065
8344.62 1004
8345.48 1154
8346.35 1212
8347.21 1206
8348.07 1231
8348.93 1186
8349.80 1217
8350.66 1141
8351.52 1159
8352.38 1153
8353.25 1092
8354.11 1025
8354.97 1126
8355.83 1171
8356.70 1077
8357.56 1056
8358.42 1183
8359.29 1147
8360.15 1101
8361.01 1072
8361.88 1108
8362.74 1092
8363.60 1172
8364.47 1142
8365.33 1074
8366.19 1230
8367.06 1182
8367.92 1164
8368.78 1059
8369.65 1118
8370.51 1179
8371.38 1155
8372.24 1154
8373.10 1157
8373.97 1161
8374.83 1148
8375.69 1118
8376.56 1134
8377.42 1208
8378.29 1206
8379.15 1172
8380.01 1135
8380.88 1132
8381.74 1238
8382.61 1121
8383.47 1181
8384.34 1186
8385.20 1159
8386.07 1115
8386.93 1100
8387.79 1155
8388.66 1213
8389.52 1217
8390.39 1258
8391.25 1193
8392.12 1226
8392.98 1224
8393.85 1199
8394.71 1216
8395.58 1195
8396.44 1221
8397.31 1272
8398.17 1292
8399.04 1170
8399.90 1286
8400.77 1206
8401.63 1268
8402.50 1209
8403.36 1143
8404.23 1262
8405.10 1207
8405.96 1197
8406.83 1280
8407.69 1242
8408.56 1267
8409.42 1296
8410.29 1240
8411.15 1253
8412.02 1373
8412.89 1339
8413.75 1280
8414.62 1212
8415.48 1258
8416.35 1348
8417.22 1327
8418.08 1256
8418.95 1382
8419.82 1396
8420.68 1410
8421.55 1275
8422.41 1234
8423.28 1238
8424.15 1331
8425.01 1337
8425.88 1412
8426.75 1306
8427.61 1319
8428.48 1376
8429.35 1394
8430.21 1358
8431.08 1440
8431.95 1441
8432.81 1392
8433.68 1465
8434.55 1450
8435.41 1368
8436.28 1415
8437.15 1563
8438.02 1521
8438.88 1505
8439.75 1444
8440.62 1438
8441.49 1444
8442.35 1563
8443.22 1625
8444.09 1468
8444.96 1523
8445.82 1605
8446.69 1559
8447.56 1542
8448.43 1648
8449.29 1568
8450.16 1572
8451.03 1725
8451.90 1702
8452.77 1591
8453.63 1634
8454.50 1671
8455.37 1757
8456.24 1725
8457.11 1711
8457.97 1838
8458.84 2080
8459.71 2130
8460.58 2448
8461.45 2617
8462.32 2790
8463.18 2942
8464.05 2873
8464.92 2797
8465.79 2724
8466.66 2417
8467.53 2214
8468.40 1929
8469.26 1805
8470.13 1785
8471.00 1705
8471.87 1639
8472.74 1553
8473.61 1518
8474.48 1524
8475.35 1479
8476.22 1447
8477.09 1492
8477.95 1496
8478.82 1428
8479.69 1462
8480.56 1448
8481.43 1374
8482.30 1450
8483.17 1488
8484.04 1391
8484.91 1455
8485.78 1411
8486.65 1415
8487.52 1388
8488.39 1391
8489.26 1408
8490.13 1361
8491.00 1428
8491.87 1493
8492.74 1407
8493.61 1397
8494.48 1481
8495.35 1582
8496.22 1415
8497.09 1439
8497.96 1447
8498.83 1419
8499.70 1442
8500.57 1455
8501.44 1510
8502.31 1489
8503.18 1371
8504.05 1461
8504.92 1460
8505.79 1425
8506.66 1429
8507.53 1421
8508.41 1325
8509.28 1396
8510.15 1357
8511.02 1389
8511.89 1415
8512.76 1388
8513.63 1384
8514.50 1390
8515.37 1359
8516.24 1393
8517.12 1392
8517.99 1419
8518.86 1397
8519.73 1359
8520.60 1435
8521.47 1421
8522.34 1428
8523.22 1511
8524.09 1460
8524.96 1449
8525.83 1489
8526.70 1465
8527.57 1447
8528.45 1391
8529.32 1478
8530.19 1503
8531.06 1484
8531.93 1521
8532.81 1485
8533.68 1452
8534.55 1399
8535.42 1422
8536.29 1485
8537.17 1611
8538.04 1438
8538.91 1389
8539.78 1429
8540.66 1442
8541.53 1388
8542.40 1456
8543.27 1396
8544.15 1397
8545.02 1456
8545.89 1458
8546.76 1359
8547.64 1425
8548.51 1371
8549.38 1325
8550.26 1342
8551.13 1393
8552.00 1385
8552.87 1261
8553.75 1367
8554.62 1414
8555.49 1466
8556.37 1369
8557.24 1368
8558.11 1430
8558.99 1427
8559.86 1451
8560.73 1428
8561.61 1550
8562.48 1580
8563.36 1510
8564.23 1329
8565.10 1446
8565.98 1407
8566.85 1367
8567.72 1281
8568.60 1292
8569.47 1366
8570.35 1397
8571.22 1370
8572.09 1380
8572.97 1407
8573.84 1167
8574.72 1372
8575.59 1359
8576.46 1395
8577.34 1270
8578.21 1300
8579.09 1374
8579.96 1310
8580.84 1367
8581.71 1273
8582.59 1303
8583.46 1356
8584.34 1310
8585.21 1226
8586.08 1347
8586.96 1375
8587.83 1364
8588.71 1356
8589.58 1360
8590.46 1393
8591.33 1336
8592.21 1340
8593.08 1359
8593.96 1366
8594.83 1301
8595.71 1281
8596.59 1349
8597.46 1356
8598.34 1319
8599.21 1333
8600.09 1369
8600.96 1434
8601.84 1432
8602.71 1398
8603.59 1364
8604.46 1350
8605.34 1352
8606.22 1365
8607.09 1365
8607.97 1348
8608.84 1444
8609.72 1431
8610.60 1370
8611.47 1444
8612.35 1435
8613.22 1432
8614.10 1306
8614.98 1380
8615.85 1449
8616.73 1536
8617.61 1488
8618.48 1435
8619.36 1443
8620.24 1415
8621.11 1471
8621.99 1568
8622.87 1529
8623.74 1424
8624.62 1450
8625.50 1423
8626.37 1439
8627.25 1454
8628.13 1450
8629.00 1538
8629.88 1565
8630.76 1508
8631.63 1411
8632.51 1549
8633.39 1471
8634.27 1395
8635.14 1485
8636.02 1610
8636.90 1594
8637.77 1575
8638.65 1505
8639.53 1536
8640.41 1642
8641.28 1619
8642.16 1571
8643.04 1528
8643.92 1586
8644.80 1562
8645.67 1615
8646.55 1624
8647.43 1683
8648.31 1633
8649.19 1650
8650.06 1638
8650.94 1702
8651.82 1735
8652.70 1755
8653.58 1703
8654.45 1861
8655.33 1888
8656.21 1848
8657.09 1910
8657.97 1908
8658.85 1869
8659.72 1841
8660.60 1866
8661.48 1937
8662.36 1902
8663.24 1799
8664.12 1712
8665.00 1768
8665.88 1784
8666.75 1806
8667.63 1833
8668.51 1836
8669.39 1862
8670.27 1871
8671.15 1712
8672.03 1711
8672.91 1829
8673.79 1901
8674.67 1958
8675.55 1910
8676.42 1934
8677.30 2049
8678.18 1972
8679.06 2080
8679.94 2107
8680.82 2218
8681.70 2042
8682.58 2086
8683.46 2165
8684.34 2204
8685.22 2122
8686.10 2058
8686.98 1999
8687.86 2142
8688.74 2074
8689.62 1932
8690.50 2000
8691.38 2123
8692.26 2115
8693.14 2249
8694.02 2321
8694.90 2517
8695.78 2557
8696.66 3058
8697.54 3181
8698.42 3458
8699.30 3641
8700.18 3595
8701.07 3524
8701.95 3264
8702.83 2831
8703.71 2594
8704.59 2493
8705.47 2321
8706.35 2204
8707.23 2034
8708.11 1907
8708.99 1891
8709.87 1840
8710.75 1773
8711.64 1777
8712.52 1709
8713.40 1832
8714.28 1829
8715.16 1667
8716.04 1677
8716.92 1765
8717.81 1718
8718.69 1667
8719.57 1658
8720.45 1681
8721.33 1692
8722.21 1689
8723.10 1747
8723.98 1609
8724.86 1646
8725.74 1735
8726.62 1733
8727.50 1781
8728.39 1716
8729.27 1768
8730.15 1702
8731.03 1749
8731.91 1721
8732.80 1668
8733.68 1747
8734.56 1832
8735.44 1873
8736.33 1824
8737.21 1898
8738.09 1784
8738.97 1790
8739.86 1767
8740.74 1871
8741.62 1800
8742.50 1862
8743.39 1779
8744.27 1744
8745.15 1729
8746.04 1812
8746.92 1844
8747.80 1761
8748.68 1778
8749.57 1775
8750.45 1778
8751.33 1756
8752.22 1783
8753.10 1854
8753.98 1843
8754.87 1751
8755.75 1708
8756.63 1859
8757.52 1976
8758.40 1814
8759.28 1867
8760.17 1846
8761.05 1903
8761.94 1860
8762.82 1812
8763.70 1929
8764.59 1831
8765.47 1805
8766.36 1895
8767.24 1888
8768.12 1957
8769.01 1949
8769.89 1941
8770.78 1962
8771.66 2000
8772.54 2018
8773.43 1997
8774.31 1972
8775.20 1937
8776.08 1995
8776.97 1902
8777.85 1958
8778.73 1875
8779.62 1993
8780.50 1938
8781.39 1800
8782.27 1817
8783.16 1846
8784.04 1938
8784.93 2115
8785.81 2141
8786.70 2229
8787.58 2386
8788.47 2611
8789.35 2483
8790.24 2516
8791.12 2428
8792.01 2272
8792.89 2149
8793.78 2163
8794.66 2069
8795.55 1920
8796.44 1994
8797.32 2017
8798.21 1819
8799.09 1806
8799.98 1853
8800.86 1972
8801.75 2112
8802.63 2136
8803.52 2134
8804.41 2277
8805.29 2140
8806.18 2169
8807.06 2241
8807.95 2010
8808.84 1935
8809.72 1917
8810.61 1821
8811.49 1813
8812.38 1670
8813.27 1648
8814.15 1647
8815.04 1643
8815.93 1702
8816.81 1719
8817.70 1826
8818.59 1792
8819.47 1724
8820.36 1809
8821.25 1993
8822.13 1873
8823.02 1679
8823.91 1698
8824.79 1642
8825.68 1520
8826.57 1607
8827.45 1654
8828.34 1585
8829.23 1510
8830.12 1517
8831.00 1512
8831.89 1510
8832.78 1569
8833.66 1661
8834.55 1619
8835.44 1628
8836.33 1628
8837.21 1689
8838.10 1589
8838.99 1511
8839.88 1528
8840.76 1590
8841.65 1494
8842.54 1479
8843.43 1447
8844.32 1481
8845.20 1585
8846.09 1541
8846.98 1524
8847.87 1464
8848.76 1540
8849.64 1547
8850.53 1363
8851.42 1475
8852.31 1459
8853.20 1487
8854.09 1485
8854.97 1495
8855.86 1379
8856.75 1491
8857.64 1499
8858.53 1499
8859.42 1491
8860.30 1541
8861.19 1496
8862.08 1443
8862.97 1459
8863.86 1425
8864.75 1329
8865.64 1378
8866.53 1483
8867.42 1425
8868.30 1419
8869.19 1446
8870.08 1413
8870.97 1313
8871.86 1351
8872.75 1353
8873.64 1321
8874.53 1310
8875.42 1328
8876.31 1417
8877.20 1401
8878.09 1324
8878.98 1351
8879.87 1315
8880.76 1261
8881.65 1303
8882.54 1254
8883.43 1288
8884.32 1172
8885.21 1211
8886.10 1200
8886.99 1157
8887.88 1202
8888.77 1288
8889.66 1360
8890.55 1278
8891.44 1211
8892.33 1180
8893.22 1217
8894.11 1237
8895.00 1238
8895.89 1161
8896.78 1180
8897.67 1218
8898.56 1298
8899.45 1214
8900.34 1151
8901.23 1147
8902.12 1125
8903.01 1200
8903.90 1192
8904.79 1147
8905.69 1060
8906.58 1125
8907.47 1233
8908.36 1222
8909.25 1131
8910.14 1165
8911.03 1156
8911.92 1156
8912.82 1136
8913.71 1154
8914.60 1220
8915.49 1125
8916.38 1031
8917.27 1048
8918.16 1137
8919.06 1096
8919.95 1053
8920.84 1022
8921.73 1043
8922.62 1072
8923.51 1131
8924.41 1023
8925.30 1028
8926.19 1094
8927.08 1093
8927.97 1098
8928.87 1025
8929.76 1098
8930.65 1062
8931.54 1037
8932.43 1019
8933.33 954
8934.22 983
8935.11 1070
8936.00 1105
8936.90 1058
8937.79 1101
8938.68 1089
8939.57 1054
8940.47 999
8941.36 1049
8942.25 1040
8943.15 1024
8944.04 1084
8944.93 994
8945.82 956
8946.72 982
8947.61 955
8948.50 973
8949.40 982
8950.29 1016
8951.18 963
8952.08 931
8952.97 954
8953.86 911
8954.76 920
8955.65 933
8956.54 918
8957.44 959
8958.33 920
8959.22 958
8960.12 922
8961.01 948
8961.91 953
8962.80 1053
8963.69 948
8964.59 939
8965.48 925
8966.37 945
8967.27 954
8968.16 936
8969.06 897
8969.95 921
8970.85 962
8971.74 943
8972.63 892
8973.53 903
8974.42 982
8975.32 964
8976.21 912
8977.11 946
8978.00 1004
8978.90 938
8979.79 949
8980.68 896
8981.58 912
8982.47 869
8983.37 913
8984.26 865
8985.16 863
8986.05 909
8986.95 872
8987.84 909
8988.74 920
8989.63 893
8990.53 967
8991.42 882
8992.32 914
8993.22 874
8994.11 844
8995.01 869
8995.90 895
8996.80 884
8997.69 876
8998.59 820
8999.48 904
9000.38 873
9001.28 813
9002.17 863
9003.07 909
9003.96 876
9004.86 861
9005.75 818
9006.65 920
9007.55 870
9008.44 827
9009.34 877
9010.23 889
9011.13 812
9012.03 818
9012.92 837
9013.82 866
9014.72 891
9015.61 883
9016.51 849
9017.41 873
9018.30 853
9019.20 875
9020.10 818
9020.99 857
9021.89 821
9022.79 858
9023.68 879
9024.58 846
9025.48 877
9026.37 792
9027.27 812
9028.17 873
9029.06 841
9029.96 802
9030.86 888
9031.76 913
9032.65 933
9033.55 886
9034.45 873
9035.35 850
9036.24 796
9037.14 811
9038.04 817
9038.94 804
9039.83 794
9040.73 830
9041.63 893
9042.53 800
9043.42 799
9044.32 852
9045.22 804
9046.12 873
9047.02 847
9047.91 799
9048.81 783
9049.71 844
9050.61 803
9051.51 779
9052.41 784
9053.30 760
9054.20 860
9055.10 795
9056.00 766
9056.90 813
9057.80 824
9058.69 825
9059.59 821
9060.49 827
9061.39 803
9062.29 896
9063.19 893
9064.09 832
9064.99 865
9065.88 827
9066.78 853
9067.68 853
9068.58 840
9069.48 842
9070.38 842
9071.28 863
9072.18 795
9073.08 854
9073.98 905
9074.88 847
9075.78 888
9076.68 771
9077.58 811
9078.47 858
9079.37 830
9080.27 785
9081.17 758
9082.07 880
9082.97 892
9083.87 873
9084.77 839
9085.67 843
9086.57 821
9087.47 863
9088.37 816
9089.27 803
9090.17 795
9091.07 833
9091.97 917
9092.87 867
9093.77 862
9094.67 806
9095.58 860
9096.48 866
9097.38 815
9098.28 903
9099.18 911
9100.08 776
9100.98 886
9101.88 863
9102.78 796
9103.68 803
9104.58 839
9105.48 807
9106.38 835
9107.28 867
9108.19 777
9109.09 850
9109.99 874
9110.89 872
9111.79 885
9112.69 788
9113.59 773
9114.49 817
9115.40 862
9116.30 838
9117.20 837
9118.10 815
9119.00 842
9119.90 771
9120.81 760
9121.71 803
9122.61 913
9123.51 825
9124.41 753
9125.31 802
9126.22 807
9127.12 821
9128.02 816
9128.92 832
9129.82 845
9130.73 842
9131.63 834
9132.53 785
9133.43 791
9134.34 830
9135.24 808
9136.14 818
9137.04 789
9137.95 746
9138.85 736
9139.75 871
9140.65 827
9141.56 792
9142.46 744
9143.36 848
9144.26 805
9145.17 815
9146.07 821
9146.97 862
9147.88 846
9148.78 791
9149.68 791
9150.59 850
9151.49 871
9152.39 826
9153.29 814
9154.20 729
9155.10 789
9156.01 775
9156.91 751
9157.81 809
9158.72 776
9159.62 865
9160.52 848
9161.43 824
9162.33 788
9163.23 822
9164.14 918
9165.04 838
9165.95 788
9166.85 851
9167.75 821
9168.66 867
9169.56 871
9170.47 851
9171.37 851
9172.27 792
9173.18 757
9174.08 783
9174.99 829
9175.89 772
9176.80 835
9177.70 767
9178.60 876
9179.51 823
9180.41 799
9181.32 753
9182.22 805
9183.13 801
9184.03 853
9184.94 906
9185.84 864
9186.75 811
9187.65 839
9188.56 909
9189.46 845
9190.37 834
9191.27 781
9192.18 797
9193.08 795
9193.99 804
9194.89 792
9195.80 801
9196.71 773
9197.61 808
9198.52 800
9199.42 822
9200.33 823
9201.23 889
9202.14 809
9203.04 866
9203.95 833
9204.86 839
9205.76 879
9206.67 859
9207.57 785
9208.48 745
9209.39 871
9210.29 821
9211.20 785
9212.10 772
9213.01 798
9213.92 792
9214.82 772
9215.73 795
9216.64 784
9217.54 768
9218.45 791
9219.36 787
9220.26 784
9221.17 794
9222.08 838
9222.98 846
9223.89 786
9224.80 829
9225.70 804
9226.61 854
9227.52 809
9228.42 856
9229.33 824
9230.24 748
9231.14 792
9232.05 820
9232.96 789
9233.87 825
9234.77 827
9235.68 862
9236.59 864
9237.50 760
9238.40 817
9239.31 850
9240.22 874
9241.13 872
9242.03 785
9242.94 790
9243.85 773
9244.76 753
9245.66 785
9246.57 806
9247.48 783
9248.39 822
9249.30 903
9250.20 821
9251.11 744
9252.02 806
9252.93 768
9253.84 758
9254.75 761
9255.65 741
9256.56 780
9257.47 799
9258.38 754
9259.29 811
9260.20 817
9261.10 823
9262.01 832
9262.92 837
9263.83 816
9264.74 791
9265.65 773
9266.56 772
9267.47 803
9268.37 804
9269.28 783
9270.19 787
9271.10 758
9272.01 794
9272.92 754
9273.83 765
9274.74 810
9275.65 815
9276.56 778
9277.47 786
9278.38 726
9279.29 815
9280.20 806
9281.11 827
9282.01 866
9282.92 850
9283.83 785
9284.74 830
9285.65 768
9286.56 755
9287.47 798
9288.38 840
9289.29 802
9290.20 764
9291.11 768
9292.02 773
9292.93 712
9293.84 825
9294.75 852
9295.66 775
9296.57 780
9297.49 790
9298.40 793
9299.31 881
9300.22 772
9301.13 802
9302.04 846
9302.95 753
9303.86 831
9304.77 906
9305.68 888
9306.59 799
9307.50 810
9308.41 903
9309.32 839
9310.24 773
9311.15 837
9312.06 841
9312.97 833
9313.88 827
9314.79 897
9315.70 818
9316.61 820
9317.53 794
9318.44 899
9319.35 829
9320.26 833
9321.17 879
9322.08 849
9322.99 867
9323.91 840
9324.82 827
9325.73 834
9326.64 786
9327.55 793
9328.46 776
9329.38 735
9330.29 821
9331.20 827
9332.11 827
9333.03 733
9333.94 780
9334.85 823
9335.76 802
9336.67 874
9337.59 877
9338.50 812
9339.41 750
9340.32 705
9341.24 807
9342.15 833
9343.06 857
9343.97 841
9344.89 826
9345.80 833
9346.71 778
9347.63 786
9348.54 798
9349.45 785
9350.36 768
9351.28 788
9352.19 718
9353.10 804
9354.02 906
9354.93 975
9355.84 800
9356.76 784
9357.67 732
9358.58 804
9359.50 795
9360.41 788
9361.32 813
9362.24 945
9363.15 787
9364.06 811
9364.98 803
9365.89 849
9366.81 773
9367.72 802
9368.63 856
9369.55 817
9370.46 777
9371.38 813
9372.29 796
9373.20 774
9374.12 759
9375.03 797
9375.95 859
9376.86 835
9377.77 830
9378.69 871
9379.60 808
9380.52 811
9381.43 786
9382.35 772
9383.26 794
9384.18 808
9385.09 816
9386.01 790
9386.92 818
9387.83 790
9388.75 834
9389.66 834
9390.58 841
9391.49 876
9392.41 808
9393.32 786
9394.24 845
9395.16 833
9396.07 861
9396.99 823
9397.90 778
9398.82 813
9399.73 867
9400.65 867
9401.56 889
9402.48 869
9403.39 938
9404.31 935
9405.22 834
9406.14 881
9407.06 843
9407.97 900
9408.89 882
9409.80 854
9410.72 873
9411.64 822
9412.55 860
9413.47 848
9414.38 888
9415.30 852
9416.22 882
9417.13 903
9418.05 863
9418.97 862
9419.88 905
9420.80 929
9421.71 963
9422.63 881
9423.55 944
9424.46 886
9425.38 891
9426.30 845
9427.21 830
9428.13 830
9429.05 873
9429.96 920
9430.88 855
9431.80 879
9432.72 797
9433.63 880
9434.55 868
9435.47 879
9436.38 848
9437.30 885
9438.22 902
9439.14 922
9440.05 934
9440.97 883
9441.89 883
9442.81 858
9443.72 851
9444.64 875
9445.56 863
9446.48 920
9447.39 936
9448.31 923
9449.23 926
9450.15 866
9451.07 841
9451.98 901
9452.90 969
9453.82 854
9454.74 895
9455.66 900
9456.57 889
9457.49 923
9458.41 966
9459.33 976
9460.25 926
9461.16 1006
9462.08 980
9463.00 980
9463.92 1042
9464.84 926
9465.76 878
9466.68 853
9467.59 891
9468.51 979
9469.43 1005
9470.35 1029
9471.27 907
9472.19 896
9473.11 943
9474.03 877
9474.95 887
9475.87 817
9476.78 866
9477.70 941
9478.62 931
9479.54 982
9480.46 1008
9481.38 958
9482.30 882
9483.22 950
9484.14 996
9485.06 1066
9485.98 1170
9486.90 1135
9487.82 1174
9488.74 1218
9489.66 1189
9490.58 1153
9491.50 1068
9492.42 1123
9493.34 997
9494.26 1047
9495.18 1023
9496.10 949
9497.02 923
9497.94 1011
9498.86 891
9499.78 997
9500.70 910
9501.62 879
9502.54 912
9503.46 945
9504.38 916
9505.30 929
9506.22 920
9507.14 907
9508.06 935
9508.98 889
9509.90 930
9510.82 946
9511.75 997
9512.67 954
9513.59 924
9514.51 983
9515.43 1004
9516.35 1003
9517.27 1056
9518.19 1018
9519.11 949
9520.03 1024
9520.96 954
9521.88 924
9522.80 965
9523.72 976
9524.64 959
9525.56 902
9526.48 913
9527.41 919
9528.33 912
9529.25 984
9530.17 921
9531.09 918
9532.02 913
9532.94 946
9533.86 901
9534.78 882
9535.70 872
9536.63 901
9537.55 911
9538.47 959
9539.39 996
9540.31 979
9541.24 998
9542.16 1061
9543.08 943
9544.00 938
9544.93 923
9545.85 929
9546.77 938
9547.69 978
9548.62 910
9549.54 922
9550.46 978
9551.38 886
9552.31 912
9553.23 922
9554.15 988
9555.08 982
9556.00 885
9556.92 973
9557.84 986
9558.77 1014
9559.69 1008
9560.61 1022
9561.54 1031
9562.46 1003
9563.38 1010
9564.31 948
9565.23 1004
9566.15 995
9567.08 999
9568.00 1028
9568.93 1039
9569.85 1030
9570.77 989
9571.70 967
9572.62 1000
9573.54 964
9574.47 923
9575.39 959
9576.32 946
9577.24 950
9578.16 987
9579.09 948
9580.01 949
9580.94 937
9581.86 902
9582.78 931
9583.71 953
9584.63 1024
9585.56 919
9586.48 906
9587.41 951
9588.33 926
9589.26 947
9590.18 982
9591.11 955
9592.03 993
9592.96 988
9593.88 980
9594.80 947
9595.73 912
9596.65 950
9597.58 948
9598.50 989
9599.43 943
9600.35 885
9601.28 970
9602.21 991
9603.13 911
9604.06 948
9604.98 1002
9605.91 934
9606.83 838
9607.76 912
9608.68 1026
9609.61 1007
9610.53 936
9611.46 982
9612.39 925
9613.31 1007
9614.24 943
9615.16 1034
9616.09 1051
9617.02 974
9617.94 1038
9618.87 1079
9619.79 1050
9620.72 970
9621.65 1009
9622.57 992
9623.50 948
9624.42 952
9625.35 1022
9626.28 1067
9627.20 1082
9628.13 1130
9629.06 1036
9629.98 1046
9630.91 1109
9631.84 1106
9632.76 1083
9633.69 1061
9634.62 1112
9635.54 1178
9636.47 1098
9637.40 1053
9638.32 1142
9639.25 1129
9640.18 1165
9641.11 1109
9642.03 1017
9642.96 1073
9643.89 1099
9644.81 1085
9645.74 1102
9646.67 1082
9647.60 1083
9648.52 1096
9649.45 1084
9650.38 1090
9651.31 1081
9652.23 1082
9653.16 1105
9654.09 1190
9655.02 1199
9655.95 1197
9656.87 1140
9657.80 1092
9658.73 1118
9659.66 1122
9660.58 1169
9661.51 1247
9662.44 1160
9663.37 1186
9664.30 1216
9665.23 1182
9666.15 1173
9667.08 1200
9668.01 1173
9668.94 1112
9669.87 1096
9670.80 1195
9671.73 1247
9672.65 1180
9673.58 1157
9674.51 1133
9675.44 1174
9676.37 1187
9677.30 1210
9678.23 1143
9679.16 1192
9680.08 1251
9681.01 1164
9681.94 1118
9682.87 1103
9683.80 1127
9684.73 1196
9685.66 1118
9686.59 1206
9687.52 1218
9688.45 1255
9689.38 1242
9690.31 1157
9691.24 1189
9692.17 1218
9693.09 1252
9694.02 1285
9694.95 1275
9695.88 1217
9696.81 1121
9697.74 1145
9698.67 1121
9699.60 1246
9700.53 1217
9701.46 1228
9702.39 1375
9703.32 1346
9704.25 1453
9705.18 1472
9706.11 1398
9707.04 1528
9707.97 1458
9708.91 1471
9709.84 1360
9710.77 1365
9711.70 1276
9712.63 1194
9713.56 1176
9714.49 1160
9715.42 1159
9716.35 1179
9717.28 1063
9718.21 1120
9719.14 1123
9720.07 1223
9721.00 1137
9721.93 1171
9722.87 1172
9723.80 1142
9724.73 1122
9725.66 1065
9726.59 1064
9727.52 1088
9728.45 988
9729.38 1081
9730.32 1051
9731.25 1078
9732.18 1125
9733.11 1185
9734.04 1108
9734.97 1035
9735.91 1033
9736.84 1013
9737.77 1075
9738.70 1108
9739.63 1044
9740.56 1018
9741.50 1032
9742.43 1079
9743.36 1023
9744.29 982
9745.22 1007
9746.16 1023
9747.09 1081
9748.02 981
9748.95 901
9749.89 1038
9750.82 1007
9751.75 963
9752.68 981
9753.62 1012
9754.55 1050
9755.48 1000
9756.41 943
9757.35 964
9758.28 1052
9759.21 1018
9760.14 1090
9761.08 1032
9762.01 1028
9762.94 1042
9763.88 1085
9764.81 1016
9765.74 1079
9766.68 970
9767.61 1052
9768.54 1057
9769.48 1036
9770.41 1030
9771.34 1019
9772.28 1085
9773.21 1098
9774.14 1076
9775.08 1018
9776.01 977
9776.94 1044
9777.88 1069
9778.81 1017
9779.74 1000
9780.68 979
9781.61 1067
9782.55 1015
9783.48 962
9784.41 1103
9785.35 1065
9786.28 999
9787.22 963
9788.15 1007
9789.08 1023
9790.02 1057
9790.95 1059
9791.89 1036
9792.82 990
9793.76 1027
9794.69 979
9795.63 1020
9796.56 941
9797.49 948
9798.43 979
9799.36 982
9800.30 1010
9801.23 928
9802.17 942
9803.10 984
9804.04 932
9804.97 1017
9805.91 960
9806.84 970
9807.78 927
9808.71 952
9809.65 1005
9810.58 962
9811.52 956
9812.45 860
9813.39 853
9814.33 945
9815.26 905
9816.20 929
9817.13 876
9818.07 881
9819.00 923
9819.94 876
9820.87 874
9821.81 823
9822.75 841
9823.68 905
9824.62 882
9825.55 945
9826.49 872
9827.43 890
9828.36 817
9829.30 779
9830.23 818
9831.17 901
9832.11 924
9833.04 916
9833.98 844
9834.92 807
9835.85 821
9836.79 808
9837.73 843
9838.66 849
9839.60 900
9840.54 901
9841.47 914
9842.41 876
9843.35 882
9844.28 853
9845.22 786
9846.16 829
9847.09 879
9848.03 839
9848.97 851
9849.90 845
9850.84 773
9851.78 850
9852.72 848
9853.65 878
9854.59 836
9855.53 838
9856.47 803
9857.40 875
9858.34 822
9859.28 825
9860.22 908
9861.15 873
9862.09 844
9863.03 919
9863.97 901
9864.90 884
9865.84 850
9866.78 820
9867.72 854
9868.66 911
9869.59 859
9870.53 794
9871.47 833
9872.41 877
9873.35 936
9874.29 889
9875.22 884
9876.16 861
9877.10 795
9878.04 806
9878.98 843
9879.92 877
9880.85 773
9881.79 778
9882.73 800
9883.67 796
9884.61 771
9885.55 808
9886.49 778
9887.43 812
9888.37 808
9889.30 866
9890.24 811
9891.18 843
9892.12 805
9893.06 897
9894.00 862
9894.94 871
9895.88 853
9896.82 785
9897.76 786
9898.70 784
9899.64 830
9900.58 793
9901.52 831
9902.45 825
9903.39 854
9904.33 876
9905.27 823
9906.21 817
9907.15 815
9908.09 737
9909.03 801
9909.97 799
9910.91 753
9911.85 789
9912.79 840
9913.73 794
9914.67 794
9915.61 896
9916.55 886
9917.49 853
9918.44 877
9919.38 871
9920.32 873
9921.26 870
9922.20 802
9923.14 747
9924.08 784
9925.02 873
9925.96 822
9926.90 853
9927.84 838
9928.78 897
9929.72 891
9930.66 896
9931.61 940
9932.55 1022
9933.49 1042
9934.43 1007
9935.37 994
9936.31 1051
9937.25 971
9938.19 1031
9939.14 964
9940.08 884
9941.02 898
9941.96 884
9942.90 844
9943.84 819
9944.78 858
9945.73 835
9946.67 857
9947.61 882
9948.55 879
9949.49 887
9950.44 819
9951.38 816
9952.32 827
9953.26 862
9954.20 813
9955.15 812
9956.09 808
9957.03 769
9957.97 757
9958.91 739
9959.86 822
9960.80 781
9961.74 774
9962.68 769
9963.63 814
9964.57 754
9965.51 799
9966.45 739
9967.40 789
9968.34 837
9969.28 794
9970.23 776
9971.17 778
9972.11 769
9973.05 754
9974.00 801
9974.94 760
9975.88 745
9976.83 747
9977.77 712
9978.71 766
9979.66 711
9980.60 719
9981.54 762
9982.49 743
9983.43 741
9984.37 723
9985.32 723
9986.26 769
9987.20 773
9988.15 780
9989.09 757
9990.04 750
9990.98 697
9991.92 731
9992.87 775
9993.81 759
9994.76 729
9995.70 740
9996.64 754
9997.59 793
9998.53 786
9999.48 744
10000.42 716
10001.36 746
10002.31 757
10003.25 749
10004.20 726
10005.14 732
10006.09 748
10007.03 749
10007.98 757
10008.92 771
10009.87 754
10010.81 744
10011.76 689
10012.70 776
10013.64 788
10014.59 698
10015.53 799
10016.48 808
10017.43 807
10018.37 756
10019.32 864
10020.26 748
10021.21 767
10022.15 753
10023.10 713
10024.04 714
10024.99 704
10025.93 760
10026.88 817
10027.82 786
10028.77 762
10029.72 703
10030.66 745
10031.61 734
10032.55 760
10033.50 759
10034.44 747
10035.39 726
10036.34 744
10037.28 754
10038.23 775
10039.17 752
10040.12 739
10041.07 695
10042.01 719
10042.96 721
10043.91 752
10044.85 709
10045.80 691
10046.74 708
10047.69 783
10048.64 730
10049.58 774
10050.53 695
10051.48 770
10052.42 788
10053.37 800
10054.32 721
10055.27 757
10056.21 713
10057.16 739
10058.11 747
10059.05 671
10060.00 700
10060.95 725
10061.89 726
10062.84 707
10063.79 726
10064.74 666
10065.68 747
10066.63 751
10067.58 703
10068.53 710
10069.47 691
10070.42 672
10071.37 661
10072.32 686
10073.26 642
10074.21 692
10075.16 618
10076.11 629
10077.06 761
10078.00 693
10078.95 784
10079.90 730
10080.85 734
10081.80 730
10082.74 696
10083.69 676
10084.64 703
10085.59 684
10086.54 678
10087.49 729
10088.43 743
10089.38 692
10090.33 671
10091.28 721
10092.23 750
10093.18 686
10094.13 741
10095.07 791
10096.02 699
10096.97 696
10097.92 663
10098.87 685
10099.82 720
10100.77 716
10101.72 698
10102.67 671
10103.61 744
10104.56 734
10105.51 668
10106.46 716
10107.41 721
10108.36 661
10109.31 684
10110.26 676
10111.21 686
10112.16 634
10113.11 691
10114.06 718
10115.01 726
10115.96 689
10116.91 674
10117.86 699
10118.81 656
10119.76 651
10120.71 630
10121.66 600
10122.61 627
10123.56 710
10124.51 726
10125.46 667
10126.41 651
10127.36 652
10128.31 629
10129.26 646
10130.21 705
10131.16 653
10132.11 613
10133.06 565
10134.01 635
10134.96 690
10135.91 759
10136.86 734
10137.81 662
10138.76 701
10139.72 666
10140.67 664
10141.62 707
10142.57 749
10143.52 655
10144.47 629
10145.42 614
10146.37 704
10147.32 758
10148.28 724
10149.23 716
10150.18 706
10151.13 667
10152.08 627
10153.03 637
10153.98 703
10154.94 688
10155.89 659
10156.84 716
10157.79 651
10158.74 703
10159.69 659
10160.65 691
10161.60 705
10162.55 653
10163.50 723
10164.45 696
10165.41 746
10166.36 678
10167.31 738
10168.26 684
10169.21 682
10170.17 692
10171.12 698
10172.07 668
10173.02 691
10173.98 753
10174.93 672
10175.88 650
10176.83 663
10177.79 698
10178.74 730
10179.69 735
10180.64 657
10181.60 709
10182.55 644
10183.50 699
10184.46 683
10185.41 720
10186.36 668
10187.32 609
10188.27 688
10189.22 691
10190.18 633
10191.13 685
10192.08 684
10193.03 667
10193.99 697
10194.94 695
10195.90 713
10196.85 676
10197.80 744
10198.76 742
10199.71 696
10200.66 678
10201.62 767
10202.57 694
10203.52 698
10204.48 685
10205.43 674
10206.39 735
10207.34 732
10208.29 733
10209.25 764
10210.20 674
10211.16 768
10212.11 719
10213.07 708
10214.02 743
10214.97 679
10215.93 698
10216.88 687
10217.84 734
10218.79 759
10219.75 739
10220.70 782
10221.66 695
10222.61 760
10223.57 744
10224.52 732
10225.48 686
10226.43 718
10227.39 721
10228.34 690
10229.30 694
10230.25 734
10231.21 727
10232.16 651
10233.12 686
10234.07 668
10235.03 683
10235.98 656
10236.94 715
10237.89 733
10238.85 671
10239.80 693
10240.76 703
10241.72 670
10242.67 745
10243.63 740
10244.58 763
10245.54 726
10246.49 729
10247.45 717
10248.41 692
10249.36 650
10250.32 643
10251.27 673
10252.23 629
10253.19 702
10254.14 698
10255.10 639
10256.06 637
10257.01 628
10257.97 659
10258.92 676
10259.88 690
10260.84 693
10261.79 641
10262.75 724
10263.71 695
10264.66 633
10265.62 683
10266.58 669
10267.53 631
10268.49 666
10269.45 658
10270.41 639
10271.36 649
10272.32 684
10273.28 702
10274.23 675
10275.19 648
10276.15 616
10277.11 709
10278.06 711
10279.02 648
10279.98 633
10280.94 687
10281.89 616
10282.85 667
10283.81 656
10284.77 659
10285.72 667
10286.68 616
10287.64 645
10288.60 639
10289.55 636
10290.51 612
10291.47 607
10292.43 644
10293.39 655
10294.34 686
10295.30 668
10296.26 634
10297.22 650
10298.18 651
10299.14 600
10300.09 615
10301.05 606
10302.01 615
10302.97 634
10303.93 682
10304.89 657
10305.85 670
10306.80 646
10307.76 639
10308.72 679
10309.68 676
10310.64 673
10311.60 675
10312.56 638
10313.52 586
10314.47 632
10315.43 636
10316.39 595
10317.35 620
10318.31 708
10319.27 634
10320.23 662
10321.19 644
10322.15 657
10323.11 595
10324.07 625
10325.03 701
10325.99 654
10326.95 684
10327.91 643
10328.87 635
10329.83 684
10330.79 663
10331.75 642
10332.71 596
10333.67 597
10334.63 585
10335.59 592
10336.55 612
10337.51 604
10338.47 602
10339.43 593
10340.39 684
10341.35 671
10342.31 643
10343.27 689
10344.23 668
10345.19 651
10346.15 647
10347.11 651
10348.07 631
10349.03 565
10349.99 627
10350.95 665
10351.91 630
10352.87 613
10353.83 579
10354.79 686
10355.76 683
10356.72 607
10357.68 627
10358.64 653
10359.60 699
10360.56 633
10361.52 632
10362.48 645
10363.45 656
10364.41 681
10365.37 687
10366.33 664
10367.29 671
10368.25 685
10369.21 618
10370.18 683
10371.14 632
10372.10 612
10373.06 631
10374.02 632
10374.98 583
10375.95 625
10376.91 582
10377.87 665
10378.83 679
10379.79 648
10380.76 590
10381.72 608
10382.68 532
10383.64 608
10384.61 600
10385.57 589
10386.53 650
10387.49 594
10388.46 620
10389.42 613
10390.38 607
10391.34 658
10392.31 596
10393.27 630
10394.23 616
10395.19 594
10396.16 709
10397.12 664
10398.08 620
10399.05 645
10400.01 653
10400.97 652
10401.93 608
10402.90 692
10403.86 609
10404.82 603
10405.79 646
10406.75 635
10407.71 624
10408.68 643
10409.64 712
10410.60 698
10411.57 648
10412.53 680
10413.50 778
10414.46 658
10415.42 629
10416.39 647
10417.35 698
10418.31 679
10419.28 693
10420.24 685
10421.21 645
10422.17 629
10423.13 579
10424.10 618
10425.06 617
10426.03 680
10426.99 633
10427.96 616
10428.92 711
10429.88 705
10430.85 637
10431.81 619
10432.78 632
10433.74 616
10434.71 634
10435.67 662
10436.64 590
10437.60 587
10438.57 663
10439.53 652
10440.50 642
10441.46 603
10442.43 643
10443.39 660
10444.36 610
10445.32 562
10446.29 559
10447.25 601
10448.22 612
10449.18 592
10450.15 625
10451.11 631
10452.08 565
10453.04 608
10454.01 657
10454.97 609
10455.94 598
10456.91 591
10457.87 575
10458.84 601
10459.80 598
10460.77 552
10461.73 582
10462.70 582
10463.67 600
10464.63 612
10465.60 602
10466.56 579
10467.53 614
10468.50 606
10469.46 588
10470.43 662
10471.40 566
10472.36 604
10473.33 598
10474.30 589
10475.26 586
10476.23 620
10477.19 561
10478.16 535
10479.13 599
10480.09 584
10481.06 586
10482.03 587
10483.00 612
10483.96 624
10484.93 611
10485.90 670
10486.86 658
10487.83 606
10488.80 627
10489.76 622
10490.73 609
10491.70 631
10492.67 585
10493.63 651
10494.60 624
10495.57 652
10496.54 668
10497.50 651
10498.47 596
10499.44 640
10500.41 629
10501.37 625
10502.34 648
10503.31 595
10504.28 613
10505.25 649
10506.21 622
10507.18 616
10508.15 566
10509.12 643
10510.09 672
10511.05 597
10512.02 605
10512.99 644
10513.96 583
10514.93 596
10515.90 651
10516.86 642
10517.83 681
10518.80 679
10519.77 562
10520.74 557
10521.71 632
10522.68 665
10523.64 629
10524.61 591
10525.58 649
10526.55 595
10527.52 649
10528.49 563
10529.46 615
10530.43 617
10531.40 637
10532.36 626
10533.33 588
10534.30 642
10535.27 603
10536.24 604
10537.21 686
10538.18 658
10539.15 700
10540.12 653
10541.09 648
10542.06 603
10543.03 641
10544.00 597
10544.97 586
10545.94 676
10546.91 630
10547.88 621
10548.85 630
10549.82 623
10550.79 635
10551.76 655
10552.73 647
10553.70 625
10554.67 590
10555.64 602
10556.61 695
10557.58 658
10558.55 635
10559.52 660
10560.49 643
10561.46 623
10562.43 609
10563.40 639
10564.37 658
10565.34 626
10566.31 670
10567.28 631
10568.25 651
10569.23 655
10570.20 662
10571.17 699
10572.14 673
10573.11 678
10574.08 625
10575.05 647
10576.02 616
10576.99 609
10577.96 615
10578.94 570
10579.91 622
10580.88 629
10581.85 609
10582.82 671
10583.79 600
10584.76 595
10585.74 608
10586.71 645
10587.68 637
10588.65 629
10589.62 616
10590.60 650
10591.57 641
10592.54 642
10593.51 635
10594.48 641
10595.45 710
10596.43 592
10597.40 641
10598.37 638
10599.34 617
10600.32 665
10601.29 634
10602.26 546
10603.23 623
10604.21 626
10605.18 642
10606.15 612
10607.12 639
10608.10 655
10609.07 661
10610.04 632
10611.01 631
10611.99 648
10612.96 648
10613.93 546
10614.91 599
10615.88 608
10616.85 592
10617.82 582
10618.80 599
10619.77 629
10620.74 589
10621.72 686
10622.69 670
10623.66 632
10624.64 694
10625.61 660
10626.58 629
10627.56 720
10628.53 648
10629.51 646
10630.48 672
10631.45 650
10632.43 640
10633.40 671
10634.37 714
10635.35 655
10636.32 661
10637.30 630
10638.27 671
10639.24 665
10640.22 626
10641.19 631
10642.17 632
10643.14 662
10644.11 726
10645.09 699
10646.06 718
10647.04 768
10648.01 766
10648.99 758
10649.96 627
10650.94 670
10651.91 675
10652.89 632
10653.86 660
10654.83 627
10655.81 628
10656.78 603
10657.76 590
10658.73 653
10659.71 582
10660.68 571
10661.66 624
10662.63 628
10663.61 647
10664.59 642
10665.56 645
10666.54 654
10667.51 609
10668.49 642
10669.46 687
10670.44 717
10671.41 691
10672.39 674
10673.36 580
10674.34 581
10675.32 615
10676.29 649
10677.27 615
10678.24 629
10679.22 604
10680.19 630
10681.17 594
10682.15 581
10683.12 662
10684.10 648
10685.08 615
10686.05 625
10687.03 592
10688.00 598
10688.98 631
10689.96 601
10690.93 631
10691.91 623
10692.89 636
10693.86 649
10694.84 603
10695.82 565
10696.79 580
10697.77 559
10698.75 589
10699.72 611
10700.70 661
10701.68 559
10702.65 675
10703.63 653
10704.61 592
10705.59 567
10706.56 631
10707.54 663
10708.52 576
10709.49 632
10710.47 649
10711.45 585
10712.43 699
10713.40 592
10714.38 564
10715.36 588
10716.34 622
10717.31 636
10718.29 621
10719.27 611
10720.25 676
10721.22 619
10722.20 583
10723.18 607
10724.16 607
10725.14 614
10726.11 611
10727.09 645
10728.07 572
10729.05 535
10730.03 615
10731.01 581
10731.98 610
10732.96 570
10733.94 576
10734.92 581
10735.90 578
10736.88 617
10737.85 604
10738.83 596
10739.81 590
10740.79 607
10741.77 619
10742.75 603
10743.73 652
10744.71 623
10745.69 571
10746.66 675
10747.64 587
10748.62 579
10749.60 656
10750.58 575
10751.56 643
10752.54 619
10753.52 634
10754.50 639
10755.48 589
10756.46 591
10757.44 619
10758.42 595
10759.39 561
10760.37 615
10761.35 606
10762.33 564
10763.31 590
10764.29 648
10765.27 570
10766.25 619
10767.23 570
10768.21 567
10769.19 603
10770.17 646
10771.15 656
10772.13 664
10773.11 669
10774.09 626
10775.07 618
10776.05 641
10777.03 659
10778.02 563
10779.00 584
10779.98 649
10780.96 613
10781.94 580
10782.92 654
10783.90 675
10784.88 671
10785.86 600
10786.84 594
10787.82 612
10788.80 641
10789.78 640
10790.76 602
10791.75 648
10792.73 647
10793.71 651
10794.69 650
10795.67 586
10796.65 611
10797.63 617
10798.61 571
10799.60 597
10800.58 598
10801.56 622
10802.54 598
10803.52 612
10804.50 643
10805.49 574
10806.47 617
10807.45 620
10808.43 666
10809.41 687
10810.39 602
10811.38 620
10812.36 646
10813.34 676
10814.32 621
10815.30 659
10816.29 643
10817.27 656
10818.25 643
10819.23 586
10820.22 596
10821.20 621
10822.18 605
10823.16 614
10824.15 688
10825.13 610
10826.11 650
10827.09 715
10828.08 615
10829.06 622
10830.04 555
10831.02 626
10832.01 630
10832.99 616
10833.97 624
10834.96 607
10835.94 649
10836.92 718
10837.91 681
10838.89 620
10839.87 607
10840.85 675
10841.84 603
10842.82 621
10843.81 685
10844.79 661
10845.77 665
10846.76 668
10847.74 631
10848.72 613
10849.71 661
10850.69 633
10851.67 676
10852.66 687
10853.64 686
10854.63 716
10855.61 719
10856.59 709
10857.58 647
10858.56 645
10859.55 629
10860.53 609
10861.51 658
10862.50 714
10863.48 670
10864.47 666
10865.45 730
10866.44 696
10867.42 694
10868.41 706
10869.39 723
10870.37 667
10871.36 737
10872.34 683
10873.33 636
10874.31 610
10875.30 667
10876.28 675
10877.27 719
10878.25 698
10879.24 767
10880.22 704
10881.21 690
10882.19 746
10883.18 694
10884.16 709
10885.15 659
10886.13 693
10887.12 753
10888.11 712
10889.09 706
10890.08 661
10891.06 688
10892.05 749
10893.03 708
10894.02 748
10895.00 725
10895.99 680
10896.98 743
10897.96 746
10898.95 777
10899.93 732
10900.92 752
10901.91 743
10902.89 686
10903.88 707
10904.86 682
10905.85 756
10906.84 795
10907.82 755
10908.81 812
10909.80 810
10910.78 773
10911.77 749
10912.76 730
10913.74 730
10914.73 821
10915.72 765
10916.70 781
10917.69 829
10918.68 808
10919.66 749
10920.65 783
10921.64 832
10922.62 820
10923.61 826
10924.60 750
10925.58 831
10926.57 859
10927.56 803
10928.55 796
10929.53 777
10930.52 723
10931.51 799
10932.50 821
10933.48 792
10934.47 812
10935.46 708
10936.45 770
10937.43 841
10938.42 862
10939.41 803
10940.40 788
10941.38 815
10942.37 798
10943.36 780
10944.35 848
10945.34 842
10946.32 884
10947.31 907
10948.30 802
10949.29 830
10950.28 833
10951.27 832
10952.25 827
10953.24 902
10954.23 897
10955.22 875
10956.21 835
10957.20 869
10958.18 837
10959.17 847
10960.16 825
10961.15 871
10962.14 922
10963.13 874
10964.12 998
10965.11 985
10966.10 974
10967.08 1023
10968.07 1001
10969.06 996
10970.05 1067
10971.04 972
10972.03 873
10973.02 895
10974.01 871
10975.00 828
10975.99 859
10976.98 895
10977.97 859
10978.96 872
10979.95 973
10980.94 898
10981.92 807
10982.91 881
10983.90 920
10984.89 900
10985.88 884
10986.87 883
10987.86 878
10988.85 873
10989.84 836
10990.83 966
10991.82 955
10992.81 907
10993.80 898
10994.79 862
10995.78 846
10996.78 884
10997.77 876
10998.76 902
10999.75 961
11000.74 892
11001.73 908
11002.72 957
11003.71 999
11004.70 1021
11005.69 1093
11006.68 1113
11007.67 1141
11008.66 1142
11009.65 1144
11010.64 1063
11011.64 1054
11012.63 1042
11013.62 968
11014.61 916
11015.60 927
11016.59 937
11017.58 882
11018.57 902
11019.57 897
11020.56 879
11021.55 899
11022.54 860
11023.53 849
11024.52 799
11025.51 833
11026.51 813
11027.50 802
11028.49 874
11029.48 812
11030.47 793
11031.47 769
11032.46 773
11033.45 783
11034.44 766
11035.43 781
11036.43 734
11037.42 746
11038.41 758
11039.40 804
11040.39 799
11041.39 776
11042.38 773
11043.37 771
11044.36 722
11045.36 700
11046.35 727
11047.34 746
11048.34 731
11049.33 807
11050.32 809
11051.31 714
11052.31 791
11053.30 715
11054.29 754
11055.29 746
11056.28 688
11057.27 698
11058.26 692
11059.26 708
11060.25 716
11061.24 679
11062.24 697
11063.23 720
11064.22 686
11065.22 678
11066.21 737
11067.20 699
11068.20 659
11069.19 709
11070.19 735
11071.18 631
11072.17 708
11073.17 702
11074.16 719
11075.15 714
11076.15 688
11077.14 690
11078.14 691
11079.13 707
11080.12 722
11081.12 712
11082.11 710
11083.11 743
11084.10 759
11085.10 707
11086.09 688
11087.08 685
11088.08 710
11089.07 718
11090.07 731
11091.06 714
11092.06 729
11093.05 672
11094.05 695
11095.04 756
11096.04 693
11097.03 634
11098.03 697
11099.02 734
11100.02 725
11101.01 695
11102.01 635
11103.00 686
11104.00 704
11104.99 668
11105.99 718
11106.98 686
11107.98 705
11108.97 711
11109.97 669
11110.96 653
11111.96 668
11112.95 627
11113.95 643
11114.95 691
11115.94 698
11116.94 732
11117.93 683
11118.93 661
11119.93 656
11120.92 689
11121.92 685
11122.91 645
11123.91 671
11124.91 664
11125.90 685
11126.90 606
11127.89 631
11128.89 677
11129.89 662
11130.88 673
11131.88 609
11132.88 587
11133.87 641
11134.87 642
11135.87 655
11136.86 603
11137.86 580
11138.86 611
11139.85 612
11140.85 573
11141.85 625
11142.84 626
11143.84 628
11144.84 626
11145.83 702
11146.83 635
11147.83 629
11148.83 634
11149.82 617
11150.82 614
11151.82 640
11152.82 670
11153.81 642
11154.81 636
11155.81 670
11156.80 683
11157.80 625
11158.80 678
11159.80 642
11160.80 581
11161.79 662
11162.79 676
11163.79 633
11164.79 616
11165.78 603
11166.78 618
11167.78 621
11168.78 574
11169.78 682
11170.78 617
11171.77 633
11172.77 622
11173.77 598
11174.77 587
11175.77 546
11176.77 602
11177.76 630
11178.76 657
11179.76 617
11180.76 595
11181.76 607
11182.76 575
11183.76 587
11184.75 594
11185.75 624
11186.75 575
11187.75 637
11188.75 607
11189.75 601
11190.75 624
11191.75 632
11192.75 613
11193.75 650
11194.75 657
11195.74 608
11196.74 610
11197.74 589
11198.74 545
11199.74 605
11200.74 637
11201.74 632
11202.74 657
11203.74 589
11204.74 614
11205.74 582
11206.74 552
11207.74 572
11208.74 587
11209.74 569
11210.74 624
11211.74 619
11212.74 593
11213.74 599
11214.74 583
11215.74 591
11216.74 604
11217.74 603
11218.74 620
11219.74 600
11220.74 608
11221.74 608
11222.74 569
11223.74 585
11224.74 605
11225.74 667
11226.74 621
11227.75 551
11228.75 601
11229.75 610
11230.75 583
11231.75 573
11232.75 623
11233.75 620
11234.75 621
11235.75 633
11236.75 568
11237.76 570
11238.76 577
11239.76 663
11240.76 632
11241.76 608
11242.76 594
11243.76 626
11244.76 621
11245.77 608
11246.77 599
11247.77 603
11248.77 567
11249.77 559
11250.77 547
11251.78 551
11252.78 620
11253.78 671
11254.78 655
11255.78 615
11256.79 582
11257.79 655
11258.79 696
11259.79 738
11260.79 675
11261.80 606
11262.80 581
11263.80 631
11264.80 640
11265.81 647
11266.81 671
11267.81 660
11268.81 668
11269.82 603
11270.82 605
11271.82 616
11272.82 591
11273.83 625
11274.83 585
11275.83 616
11276.84 626
11277.84 590
11278.84 633
11279.85 640
11280.85 617
11281.85 624
11282.85 657
11283.86 672
11284.86 621
11285.86 645
11286.87 643
11287.87 668
11288.87 654
11289.88 674
11290.88 650
11291.89 624
11292.89 675
11293.89 671
11294.90 608
11295.90 662
11296.90 648
11297.91 662
11298.91 650
11299.92 664
11300.92 707
11301.92 758
11302.93 717
11303.93 660
11304.94 655
11305.94 666
11306.94 604
11307.95 679
11308.95 677
11309.96 586
11310.96 635
11311.97 653
11312.97 638
11313.98 637
11314.98 662
11315.98 600
11316.99 647
11317.99 679
11319.00 704
11320.00 704
11321.01 719
11322.01 705
11323.02 718
11324.02 692
11325.03 598
11326.03 644
11327.04 667
11328.04 682
11329.05 655
11330.05 593
11331.06 616
11332.07 644
11333.07 614
11334.08 619
11335.08 651
11336.09 635
11337.09 662
11338.10 678
11339.10 623
11340.11 650
11341.12 708
11342.12 615
11343.13 701
11344.13 641
11345.14 729
11346.15 675
11347.15 626
11348.16 621
11349.16 659
11350.17 740
11351.18 655
11352.18 645
11353.19 689
11354.20 695
11355.20 627
11356.21 609
11357.21 682
11358.22 678
11359.23 622
11360.23 598
11361.24 612
11362.25 688
11363.25 719
11364.26 617
11365.27 619
11366.28 643
11367.28 635
11368.29 648
11369.30 641
11370.30 636
11371.31 628
11372.32 608
11373.32 626
11374.33 583
11375.34 571
11376.35 619
11377.35 642
11378.36 576
11379.37 621
11380.38 645
11381.38 670
11382.39 680
11383.40 640
11384.41 633
11385.41 613
11386.42 616
11387.43 642
11388.44 605
11389.45 630
11390.45 615
11391.46 597
11392.47 618
11393.48 663
11394.49 596
11395.49 637
11396.50 648
11397.51 679
11398.52 648
11399.53 649
11400.54 694
11401.55 637
11402.55 624
11403.56 633
11404.57 708
11405.58 727
11406.59 657
11407.60 643
11408.61 686
11409.61 698
11410.62 653
11411.63 685
11412.64 661
11413.65 654
11414.66 669
11415.67 682
11416.68 682
11417.69 702
11418.70 666
11419.71 644
11420.71 680
11421.72 627
11422.73 659
11423.74 700
11424.75 645
11425.76 628
11426.77 660
11427.78 680
11428.79 678
11429.80 657
11430.81 568
11431.82 637
11432.83 664
11433.84 675
11434.85 690
11435.86 671
11436.87 640
11437.88 694
11438.89 678
11439.90 682
11440.91 651
11441.92 630
11442.93 631
11443.94 643
11444.95 679
11445.96 684
11446.97 629
11447.98 651
11448.99 617
11450.00 714
11451.01 677
11452.03 688
11453.04 659
11454.05 676
11455.06 694
11456.07 711
11457.08 705
11458.09 708
11459.10 700
11460.11 729
11461.12 672
11462.14 694
11463.15 693
11464.16 696
11465.17 659
11466.18 694
11467.19 642
11468.20 721
11469.21 704
11470.23 744
11471.24 716
11472.25 659
11473.26 684
11474.27 687
11475.28 657
11476.30 679
11477.31 674
11478.32 701
11479.33 720
11480.34 699
11481.36 741
11482.37 737
11483.38 750
11484.39 742
11485.40 758
11486.42 760
11487.43 749
11488.44 699
11489.45 696
11490.47 737
11491.48 729
11492.49 757
11493.50 795
11494.52 741
11495.53 708
11496.54 766
11497.55 778
11498.57 712
11499.58 734
11500.59 720
11501.61 715
11502.62 719
11503.63 794
11504.64 764
11505.66 801
11506.67 746
11507.68 728
11508.70 764
11509.71 744
11510.72 753
11511.74 722
11512.75 757
11513.76 771
11514.78 765
11515.79 720
11516.80 720
11517.82 766
11518.83 726
11519.84 750
11520.86 757
11521.87 712
11522.89 792
11523.90 863
11524.91 833
11525.93 796
11526.94 836
11527.96 836
11528.97 804
11529.98 805
11531.00 802
11532.01 728
11533.03 761
11534.04 819
11535.06 759
11536.07 763
11537.08 816
11538.10 786
11539.11 769
11540.13 765
11541.14 789
11542.16 807
11543.17 808
11544.19 811
11545.20 828
11546.22 865
11547.23 845
11548.25 852
11549.26 820
11550.28 836
11551.29 873
11552.31 876
11553.32 849
11554.34 886
11555.35 808
11556.37 814
11557.38 879
11558.40 867
11559.41 924
11560.43 910
11561.45 915
11562.46 901
11563.48 947
11564.49 898
11565.51 887
11566.52 908
11567.54 888
11568.56 859
11569.57 906
11570.59 907
11571.60 927
11572.62 1011
11573.64 960
11574.65 940
11575.67 947
11576.68 977
11577.70 949
11578.72 986
11579.73 933
11580.75 1022
11581.77 1011
11582.78 1089
11583.80 1047
11584.82 1008
11585.83 1020
11586.85 1008
11587.87 1030
11588.88 1077
11589.90 1097
11590.92 1130
11591.93 1160
11592.95 1071
11593.97 1182
11594.98 1109
11596.00 1155
11597.02 1190
11598.03 1158
11599.05 1134
11600.07 1137
11601.09 1193
11602.10 1285
11603.12 1330
11604.14 1466
11605.16 1573
11606.17 1621
11607.19 1657
11608.21 1699
11609.23 1679
11610.24 1822
11611.26 1731
11612.28 1524
11613.30 1407
11614.32 1336
11615.33 1253
11616.35 1231
11617.37 1189
11618.39 1136
11619.41 1209
11620.42 1213
11621.44 1120
11622.46 1129
11623.48 1138
11624.50 1203
11625.51 1206
11626.53 1138
11627.55 1159
11628.57 1197
11629.59 1122
11630.61 1201
11631.63 1143
11632.64 1193
11633.66 1120
11634.68 1172
11635.70 1325
11636.72 1318
11637.74 1313
11638.76 1447
11639.78 1494
11640.80 1569
11641.81 1720
11642.83 1653
11643.85 1554
11644.87 1533
11645.89 1425
11646.91 1316
11647.93 1241
11648.95 1150
11649.97 1101
11650.99 1147
11652.01 1122
11653.03 1102
11654.05 1002
11655.07 1035
11656.09 1020
11657.11 1036
11658.13 1024
11659.15 1042
11660.17 1039
11661.19 995
11662.21 1002
11663.23 1006
11664.25 960
11665.27 984
11666.29 1013
11667.31 959
11668.33 901
11669.35 947
11670.37 936
11671.39 932
11672.41 890
11673.43 986
11674.45 981
11675.47 944
11676.49 960
11677.51 962
11678.53 1019
11679.55 995
11680.57 1009
11681.59 960
11682.61 907
11683.64 941
11684.66 1025
11685.68 982
11686.70 983
11687.72 986
11688.74 973
11689.76 919
11690.78 928
11691.80 975
11692.83 1002
11693.85 984
11694.87 993
11695.89 978
11696.91 923
11697.93 911
11698.95 995
11699.98 940
11701.00 963
11702.02 957
11703.04 961
11704.06 950
11705.08 952
11706.11 985
11707.13 935
11708.15 949
11709.17 931
11710.19 961
11711.22 955
11712.24 986
11713.26 909
11714.28 917
11715.31 951
11716.33 936
11717.35 957
11718.37 946
11719.40 900
11720.42 890
11721.44 921
11722.46 947
11723.49 918
11724.51 896
11725.53 976
11726.55 942
11727.58 898
11728.60 830
11729.62 905
11730.65 988
11731.67 910
11732.69 973
11733.71 871
11734.74 847
11735.76 858
11736.78 868
11737.81 848
11738.83 882
11739.85 856
11740.88 864
11741.90 819
11742.92 810
11743.95 814
11744.97 826
11746.00 815
11747.02 806
11748.04 853
11749.07 869
11750.09 888
11751.11 798
11752.14 810
11753.16 824
11754.19 828
11755.21 827
11756.23 740
11757.26 738
11758.28 737
11759.31 714
11760.33 744
11761.36 766
11762.38 797
11763.40 776
11764.43 802
11765.45 723
11766.48 746
11767.50 704
11768.53 735
11769.55 715
11770.58 708
11771.60 672
11772.63 737
11773.65 758
11774.68 715
11775.70 645
11776.73 719
11777.75 765
11778.78 717
11779.80 747
11780.83 761
11781.85 798
11782.88 744
11783.90 742
11784.93 723
11785.95 725
11786.98 671
11788.00 775
11789.03 777
11790.05 713
11791.08 683
11792.11 706
11793.13 721
11794.16 737
11795.18 684
11796.21 596
11797.23 664
11798.26 688
11799.29 733
11800.31 754
11801.34 704
11802.36 720
11803.39 628
11804.42 685
11805.44 681
11806.47 555
11807.50 613
11808.52 687
11809.55 721
11810.57 669
11811.60 722
11812.63 650
11813.65 672
11814.68 663
11815.71 608
11816.73 608
11817.76 670
11818.79 723
11819.81 667
11820.84 674
11821.87 717
11822.90 666
11823.92 640
11824.95 670
11825.98 653
11827.00 659
11828.03 654
11829.06 684
11830.09 666
11831.11 707
11832.14 685
11833.17 672
11834.20 658
11835.22 633
11836.25 632
11837.28 705
11838.31 696
11839.33 690
11840.36 702
11841.39 640
11842.42 695
11843.45 675
11844.47 676
11845.50 621
11846.53 637
11847.56 687
11848.59 639
11849.61 579
11850.64 616
11851.67 651
11852.70 654
11853.73 665
11854.75 636
11855.78 657
11856.81 649
11857.84 613
11858.87 630
11859.90 616
11860.93 653
11861.95 624
11862.98 585
11864.01 598
11865.04 594
11866.07 652
11867.10 699
11868.13 642
11869.16 667
11870.19 655
11871.21 624
11872.24 687
11873.27 736
11874.30 668
11875.33 642
11876.36 647
11877.39 598
11878.42 623
11879.45 717
11880.48 665
11881.51 631
11882.54 576
11883.57 622
11884.60 680
11885.63 688
11886.66 707
11887.69 672
11888.72 726
11889.75 638
11890.78 672
11891.81 653
11892.84 647
11893.87 651
11894.90 651
11895.93 611
11896.96 633
11897.99 686
11899.02 647
11900.05 659
11901.08 664
11902.11 694
11903.14 679
11904.17 682
11905.20 664
11906.23 662
11907.26 698
11908.29 734
11909.32 688
11910.35 753
11911.38 776
11912.42 696
11913.45 677
11914.48 655
11915.51 660
11916.54 658
11917.57 657
11918.60 706
11919.63 611
11920.66 594
11921.70 672
11922.73 606
11923.76 699
11924.79 656
11925.82 660
11926.85 657
11927.88 650
11928.92 668
11929.95 710
11930.98 692
11932.01 649
11933.04 670
11934.07 652
11935.11 701
11936.14 653
11937.17 717
11938.20 706
11939.23 798
11940.27 791
11941.30 781
11942.33 720
11943.36 688
11944.40 725
11945.43 715
11946.46 669
11947.49 640
11948.53 602
11949.56 669
11950.59 699
11951.62 668
11952.66 631
11953.69 663
11954.72 678
11955.75 567
11956.79 639
11957.82 638
11958.85 666
11959.88 596
11960.92 614
11961.95 621
11962.98 626
11964.02 618
11965.05 620
11966.08 643
11967.12 636
11968.15 689
11969.18 633
11970.22 669
11971.25 609
11972.28 594
11973.32 611
11974.35 630
11975.38 674
11976.42 672
11977.45 635
11978.49 676
11979.52 672
11980.55 631
11981.59 599
11982.62 619
11983.66 643
11984.69 654
11985.72 679
11986.76 632
11987.79 650
11988.83 635
11989.86 702
11990.89 689
11991.93 622
11992.96 651
11994.00 541
11995.03 624
11996.07 572
11997.10 528
11998.14 593
11999.17 606
12000.20 606
12001.24 615
12002.27 619
12003.31 643
12004.34 672
12005.38 630
12006.41 616
12007.45 596
12008.48 626
12009.52 681
12010.55 612
12011.59 579
12012.62 691
12013.66 709
12014.70 680
12015.73 630
12016.77 584
12017.80 652
12018.84 681
12019.87 631
12020.91 689
12021.94 704
12022.98 683
12024.02 634
12025.05 693
12026.09 641
12027.12 611
12028.16 668
12029.19 615
12030.23 615
12031.27 566
12032.30 638
12033.34 650
12034.37 645
12035.41 638
12036.45 640
12037.48 664
12038.52 640
12039.56 616
12040.59 602
12041.63 606
12042.67 652
12043.70 677
12044.74 641
12045.78 603
12046.81 608
12047.85 651
12048.89 636
12049.92 596
12050.96 573
12052.00 609
12053.03 541
12054.07 607
12055.11 666
12056.14 656
12057.18 639
12058.22 619
12059.26 658
12060.29 623
12061.33 597
12062.37 586
12063.41 601
12064.44 595
12065.48 574
12066.52 572
12067.56 589
12068.59 640
12069.63 646
12070.67 637
12071.71 612
12072.74 636
12073.78 641
12074.82 609
12075.86 638
12076.90 606
12077.93 555
12078.97 564
12080.01 652
12081.05 659
12082.09 585
12083.13 585
12084.16 618
12085.20 599
12086.24 614
12087.28 576
12088.32 698
12089.36 655
12090.39 600
12091.43 655
12092.47 638
12093.51 560
12094.55 625
12095.59 601
12096.63 652
12097.67 589
12098.70 598
12099.74 555
12100.78 521
12101.82 616
12102.86 638
12103.90 646
12104.94 641
12105.98 559
12107.02 617
12108.06 546
12109.10 545
12110.14 567
12111.18 549
12112.22 600
12113.25 553
12114.29 661
12115.33 593
12116.37 572
12117.41 571
12118.45 637
12119.49 633
12120.53 570
12121.57 555
12122.61 582
12123.65 571
12124.69 548
12125.73 570
12126.77 543
12127.81 560
12128.85 578
12129.89 562
12130.93 545
12131.97 568
12133.02 582
12134.06 561
12135.10 560
12136.14 535
12137.18 623
12138.22 624
12139.26 597
12140.30 560
12141.34 550
12142.38 565
12143.42 628
12144.46 536
12145.50 492
12146.54 579
12147.59 600
12148.63 532
12149.67 478
12150.71 529
12151.75 573
12152.79 560
12153.83 579
12154.87 573
12155.92 513
12156.96 508
12158.00 558
12159.04 523
12160.08 503
12161.12 532
12162.17 513
12163.21 533
12164.25 512
12165.29 557
12166.33 517
12167.37 538
12168.42 588
12169.46 579
12170.50 523
12171.54 542
12172.58 504
12173.63 527
12174.67 573
12175.71 550
12176.75 534
12177.80 547
12178.84 519
12179.88 511
12180.92 498
12181.97 521
12183.01 499
12184.05 496
12185.09 544
12186.14 467
12187.18 524
12188.22 528
12189.26 555
12190.31 498
12191.35 488
12192.39 524
12193.44 574
12194.48 540
12195.52 539
12196.57 529
12197.61 511
12198.65 546
12199.70 513
12200.74 524
12201.78 506
12202.83 506
12203.87 512
12204.91 546
12205.96 507
12207.00 523
12208.04 560
12209.09 495
12210.13 555
12211.17 545
12212.22 503
12213.26 515
12214.31 504
12215.35 503
12216.39 506
12217.44 503
12218.48 525
12219.53 488
12220.57 484
12221.61 514
12222.66 540
12223.70 486
12224.75 502
12225.79 544
12226.84 540
12227.88 553
12228.93 527
12229.97 530
12231.01 483
12232.06 514
12233.10 516
12234.15 497
12235.19 507
12236.24 497
12237.28 506
12238.33 507
12239.37 547
12240.42 545
12241.46 562
12242.51 517
12243.55 484
12244.60 511
12245.64 521
12246.69 566
12247.74 598
12248.78 513
12249.83 513
12250.87 523
12251.92 521
12252.96 519
12254.01 516
12255.05 491
12256.10 471
12257.15 504
12258.19 459
12259.24 501
12260.28 467
12261.33 493
12262.37 490
12263.42 498
12264.47 502
12265.51 512
12266.56 550
12267.61 500
12268.65 476
12269.70 511
12270.74 520
12271.79 579
12272.84 498
12273.88 481
12274.93 482
12275.98 483
12277.02 480
12278.07 471
12279.12 464
12280.16 513
12281.21 543
12282.26 536
12283.30 519
12284.35 482
12285.40 519
12286.44 510
12287.49 542
12288.54 528
12289.59 500
12290.63 545
12291.68 488
12292.73 457
12293.77 474
12294.82 475
12295.87 500
12296.92 457
12297.96 439
12299.01 488
12300.06 503
12301.11 470
12302.15 479
12303.20 484
12304.25 484
12305.30 400
12306.35 475
12307.39 502
12308.44 488
12309.49 500
12310.54 487
12311.59 538
12312.63 544
12313.68 470
12314.73 471
12315.78 502
12316.83 505
12317.88 483
12318.92 456
12319.97 485
12321.02 479
12322.07 481
12323.12 466
12324.17 483
12325.21 498
12326.26 424
12327.31 470
12328.36 514
12329.41 520
12330.46 527
12331.51 491
12332.56 491
12333.61 527
12334.65 564
12335.70 456
12336.75 478
12337.80 488
12338.85 482
12339.90 443
12340.95 457
12342.00 540
12343.05 445
12344.10 471
12345.15 493
12346.20 505
12347.25 469
12348.30 490
12349.35 448
12350.40 481
12351.45 482
12352.50 435
12353.55 469
12354.60 511
12355.65 469
12356.70 497
12357.75 484
12358.80 500
12359.85 469
12360.90 507
12361.95 475
12363.00 474
12364.05 490
12365.10 525
12366.15 461
12367.20 446
12368.25 443
12369.30 496
12370.35 461
12371.40 470
12372.45 426
12373.50 472
12374.55 445
12375.60 452
12376.65 462
12377.70 516
12378.76 519
12379.81 476
12380.86 469
12381.91 464
12382.96 474
12384.01 460
12385.06 466
12386.11 477
12387.17 483
12388.22 463
12389.27 435
12390.32 441
12391.37 515
12392.42 485
12393.47 454
12394.53 481
12395.58 483
12396.63 514
12397.68 512
12398.73 513
12399.78 479
12400.84 532
12401.89 563
12402.94 514
12403.99 483
12405.04 487
12406.10 520
12407.15 478
12408.20 549
12409.25 526
12410.31 562
12411.36 522
12412.41 542
12413.46 462
12414.51 489
12415.57 503
12416.62 541
12417.67 550
12418.72 469
12419.78 510
12420.83 591
12421.88 562
12422.94 510
12423.99 510
12425.04 527
12426.09 529
12427.15 507
12428.20 507
12429.25 446
12430.31 533
12431.36 503
12432.41 480
12433.47 502
12434.52 470
12435.57 432
12436.63 514
12437.68 460
12438.73 499
12439.79 521
12440.84 474
12441.89 484
12442.95 457
12444.00 464
12445.06 515
12446.11 478
12447.16 510
12448.22 535
12449.27 500
12450.33 519
12451.38 549
12452.43 490
12453.49 447
12454.54 487
12455.60 482
12456.65 471
12457.70 466
12458.76 511
12459.81 520
12460.87 470
12461.92 487
12462.98 485
12464.03 531
12465.09 473
12466.14 482
12467.19 496
12468.25 525
12469.30 525
12470.36 498
12471.41 466
12472.47 501
12473.52 513
12474.58 525
12475.63 480
12476.69 516
12477.74 553
12478.80 543
12479.85 482
12480.91 457
12481.97 474
12483.02 470
12484.08 513
12485.13 503
12486.19 546
12487.24 527
12488.30 519
12489.35 526
12490.41 469
12491.47 526
12492.52 550
12493.58 532
12494.63 466
12495.69 461
12496.74 547
12497.80 515
12498.86 519
12499.91 554
12500.97 552
12502.03 490
12503.08 551
12504.14 559
12505.19 527
12506.25 550
12507.31 577
12508.36 555
12509.42 528
12510.48 514
12511.53 519
12512.59 522
12513.65 595
12514.70 562
12515.76 521
12516.82 534
12517.87 510
12518.93 550
12519.99 526
12521.04 524
12522.10 565
12523.16 579
12524.22 506
12525.27 512
12526.33 535
12527.39 564
12528.44 593
12529.50 528
12530.56 581
12531.62 650
12532.67 661
12533.73 576
12534.79 566
12535.85 592
12536.90 570
12537.96 590
12539.02 602
12540.08 612
12541.14 529
12542.19 611
12543.25 557
12544.31 504
12545.37 575
12546.43 521
12547.48 529
12548.54 513
12549.60 493
12550.66 544
12551.72 501
12552.77 464
12553.83 481
12554.89 508
12555.95 534
12557.01 557
12558.07 529
12559.13 523
12560.18 531
12561.24 483
12562.30 566
12563.36 587
12564.42 566
12565.48 506
12566.54 493
12567.60 537
12568.65 534
12569.71 551
12570.77 558
12571.83 534
12572.89 573
12573.95 516
12575.01 536
12576.07 534
12577.13 479
12578.19 538
12579.25 548
12580.31 569
12581.37 601
12582.43 563
12583.49 587
12584.55 584
12585.60 584
12586.66 551
12587.72 625
12588.78 553
12589.84 588
12590.90 563
12591.96 605
12593.02 625
12594.08 561
12595.14 559
12596.20 544
12597.26 558
12598.32 517
12599.39 517
12600.45 528
12601.51 544
12602.57 589
12603.63 577
12604.69 520
12605.75 585
12606.81 604
12607.87 558
12608.93 519
12609.99 523
12611.05 630
12612.11 654
12613.17 602
12614.23 690
12615.30 636
12616.36 626
12617.42 547
12618.48 579
12619.54 586
12620.60 555
12621.66 552
12622.72 600
12623.78 534
12624.85 507
12625.91 505
12626.97 564
12628.03 524
12629.09 552
12630.15 545
12631.22 555
12632.28 562
12633.34 564
12634.40 557
12635.46 557
12636.52 519
12637.59 566
12638.65 541
12639.71 520
12640.77 529
12641.83 532
12642.90 545
12643.96 491
12645.02 537
12646.08 537
12647.14 551
12648.21 495
12649.27 513
12650.33 562
12651.39 602
12652.46 517
12653.52 521
12654.58 511
12655.65 536
12656.71 530
12657.77 561
12658.83 540
12659.90 479
12660.96 565
12662.02 564
12663.09 486
12664.15 494
12665.21 537
12666.27 579
12667.34 486
12668.40 542
12669.46 557
12670.53 517
12671.59 515
12672.65 450
12673.72 515
12674.78 540
12675.84 492
12676.91 491
12677.97 470
12679.04 468
12680.10 538
12681.16 508
12682.23 499
12683.29 531
12684.35 496
12685.42 498
12686.48 517
12687.55 494
12688.61 516
12689.67 541
12690.74 574
12691.80 539
12692.87 498
12693.93 502
12695.00 499
12696.06 499
12697.12 529
12698.19 515
12699.25 495
12700.32 482
12701.38 488
12702.45 523
12703.51 529
12704.58 509
12705.64 504
12706.71 486
12707.77 513
12708.84 642
12709.90 526
12710.97 524
12712.03 482
12713.10 470
12714.16 481
12715.23 439
12716.29 484
12717.36 483
12718.42 465
12719.49 470
12720.55 490
12721.62 526
12722.68 530
12723.75 470
12724.81 509
12725.88 505
12726.95 494
12728.01 491
12729.08 517
12730.14 517
12731.21 464
12732.28 421
12733.34 490
12734.41 514
12735.47 458
12736.54 530
12737.61 522
12738.67 479
12739.74 508
12740.80 481
12741.87 446
12742.94 529
12744.00 489
12745.07 473
12746.14 453
12747.20 491
12748.27 473
12749.34 470
12750.40 442
12751.47 497
12752.54 461
12753.60 452
12754.67 456
12755.74 436
12756.80 436
12757.87 421
12758.94 465
12760.00 403
12761.07 432
12762.14 436
12763.21 451
12764.27 453
12765.34 463
12766.41 438
12767.47 471
12768.54 436
12769.61 486
12770.68 431
12771.74 439
12772.81 457
12773.88 433
12774.95 460
12776.02 388
12777.08 427
12778.15 466
12779.22 442
12780.29 489
12781.35 479
12782.42 436
12783.49 408
12784.56 438
12785.63 456
12786.70 465
12787.76 467
12788.83 455
12789.90 381
12790.97 429
12792.04 428
12793.11 381
12794.17 444
12795.24 477
12796.31 496
12797.38 417
12798.45 403
12799.52 432
12800.59 429
12801.65 410
12802.72 417
12803.79 402
12804.86 390
12805.93 449
12807.00 408
12808.07 420
12809.14 419
12810.21 389
12811.28 440
12812.34 431
12813.41 446
12814.48 462
12815.55 403
12816.62 422
12817.69 422
12818.76 446
12819.83 427
12820.90 413
12821.97 428
12823.04 431
12824.11 429
12825.18 411
12826.25 389
12827.32 441
12828.39 463
12829.46 419
12830.53 428
12831.60 412
12832.67 440
12833.74 423
12834.81 457
12835.88 481
12836.95 458
12838.02 395
12839.09 410
12840.16 491
12841.23 394
12842.30 442
12843.37 407
12844.44 394
12845.51 426
12846.58 508
12847.66 470
12848.73 421
12849.80 438
12850.87 450
12851.94 425
12853.01 407
12854.08 413
12855.15 418
12856.22 410
12857.29 415
12858.36 456
12859.44 398
12860.51 405
12861.58 456
12862.65 395
12863.72 388
12864.79 393
12865.86 412
12866.94 441
12868.01 384
12869.08 366
12870.15 384
12871.22 433
12872.29 423
12873.37 430
12874.44 379
12875.51 359
12876.58 375
12877.65 399
12878.73 417
12879.80 420
12880.87 423
12881.94 425
12883.01 408
12884.09 440
12885.16 415
12886.23 429
12887.30 417
12888.38 435
12889.45 412
12890.52 379
12891.59 391
12892.67 465
12893.74 430
12894.81 411
12895.88 371
12896.96 417
12898.03 402
12899.10 395
12900.18 400
12901.25 368
12902.32 385
12903.39 404
12904.47 414
12905.54 368
12906.61 443
12907.69 423
12908.76 411
12909.83 409
12910.91 355
12911.98 393
12913.05 398
12914.13 425
12915.20 435
12916.28 378
12917.35 394
12918.42 426
12919.50 417
12920.57 393
12921.64 401
12922.72 395
12923.79 382
12924.87 447
12925.94 411
12927.01 415
12928.09 412
12929.16 433
12930.24 431
12931.31 377
12932.38 397
12933.46 436
12934.53 399
12935.61 405
12936.68 399
12937.76 370
12938.83 411
12939.91 412
12940.98 410
12942.05 411
12943.13 427
12944.20 399
12945.28 426
12946.35 407
12947.43 438
12948.50 406
12949.58 418
12950.65 412
12951.73 413
12952.80 389
12953.88 426
12954.95 439
12956.03 448
12957.10 376
12958.18 385
12959.26 415
12960.33 358
12961.41 398
12962.48 374
12963.56 412
12964.63 396
12965.71 388
12966.78 382
12967.86 407
12968.94 374
12970.01 412
12971.09 413
12972.16 356
12973.24 393
12974.32 402
12975.39 424
12976.47 450
12977.54 440
12978.62 431
12979.70 401
12980.77 384
12981.85 447
12982.93 401
12984.00 419
12985.08 368
12986.15 409
12987.23 445
12988.31 394
12989.38 397
12990.46 424
12991.54 391
12992.61 388
12993.69 428
12994.77 419
12995.85 420
12996.92 440
12998.00 469
12999.08 438
13000.15 407
13001.23 397
13002.31 434
13003.38 451
13004.46 352
13005.54 358
13006.62 384
13007.69 410
13008.77 405
13009.85 403
13010.93 436
13012.00 444
13013.08 399
13014.16 388
13015.24 439
13016.32 440
13017.39 385
13018.47 443
13019.55 439
13020.63 374
13021.70 354
13022.78 395
13023.86 394
13024.94 395
13026.02 400
13027.10 407
13028.17 424
13029.25 397
13030.33 418
13031.41 434
13032.49 360
13033.57 360
13034.64 422
13035.72 447
13036.80 416
13037.88 390
13038.96 382
13040.04 409
13041.12 433
13042.19 429
13043.27 452
13044.35 444
13045.43 408
13046.51 410
13047.59 362
13048.67 388
13049.75 353
13050.83 370
13051.91 385
13052.99 405
13054.06 462
13055.14 419
13056.22 381
13057.30 354
13058.38 385
13059.46 400
13060.54 375
13061.62 375
13062.70 380
13063.78 359
13064.86 352
13065.94 377
13067.02 413
13068.10 384
13069.18 410
13070.26 377
13071.34 420
13072.42 381
13073.50 407
13074.58 369
13075.66 394
13076.74 399
13077.82 424
13078.90 405
13079.98 366
13081.06 415
13082.14 428
13083.22 387
13084.30 417
13085.38 397
13086.47 415
13087.55 403
13088.63 413
13089.71 416
13090.79 449
13091.87 419
13092.95 434
13094.03 417
13095.11 418
13096.19 370
13097.27 406
13098.36 379
13099.44 388
13100.52 393
13101.60 370
13102.68 380
13103.76 397
13104.84 347
13105.93 346
13107.01 404
13108.09 430
13109.17 432
13110.25 423
13111.33 388
13112.42 405
13113.50 408
13114.58 371
13115.66 385
13116.74 403
13117.82 386
13118.91 354
13119.99 377
13121.07 434
13122.15 448
13123.23 395
13124.32 428
13125.40 398
13126.48 434
13127.56 410
13128.65 380
13129.73 367
13130.81 403
13131.89 417
13132.98 387
13134.06 420
13135.14 361
13136.22 401
13137.31 390
13138.39 367
13139.47 367
13140.56 428
13141.64 394
13142.72 362
13143.81 379
13144.89 376
13145.97 408
13147.05 404
13148.14 392
13149.22 360
13150.30 429
13151.39 379
13152.47 414
13153.55 375
13154.64 388
13155.72 368
13156.81 356
13157.89 410
13158.97 417
13160.06 402
13161.14 344
13162.22 406
13163.31 397
13164.39 370
13165.48 360
13166.56 392
13167.64 422
13168.73 432
13169.81 394
13170.90 403
13171.98 403
13173.06 393
13174.15 427
13175.23 400
13176.32 397
13177.40 467
13178.49 435
13179.57 400
13180.66 388
13181.74 380
13182.82 395
13183.91 384
13184.99 429
13186.08 405
13187.16 396
13188.25 416
13189.33 412
13190.42 430
13191.50 376
13192.59 400
13193.67 407
13194.76 425
13195.84 430
13196.93 427
13198.01 395
13199.10 405
13200.19 395
13201.27 382
13202.36 381
13203.44 406
13204.53 421
13205.61 357
13206.70 370
13207.78 405
13208.87 392
13209.96 421
13211.04 394
13212.13 426
13213.21 417
13214.30 406
13215.38 424
13216.47 395
13217.56 401
13218.64 399
13219.73 362
13220.82 395
13221.90 384
13222.99 371
13224.07 368
13225.16 409
13226.25 406
13227.33 417
13228.42 442
13229.51 413
13230.59 376
13231.68 375
13232.77 426
13233.85 443
13234.94 383
13236.03 380
13237.11 400
13238.20 384
13239.29 385
13240.38 382
13241.46 339
13242.55 390
13243.64 467
13244.72 419
13245.81 388
13246.90 376
13247.99 389
13249.07 388
13250.16 398
13251.25 418
13252.34 409
13253.42 427
13254.51 416
13255.60 361
13256.69 408
13257.77 389
13258.86 468
13259.95 419
13261.04 451
13262.13 426
13263.21 404
13264.30 437
13265.39 439
13266.48 463
13267.57 451
13268.65 435
13269.74 426
13270.83 421
13271.92 449
13273.01 415
13274.10 387
13275.18 403
13276.27 382
13277.36 397
13278.45 397
13279.54 398
13280.63 429
13281.72 399
13282.80 435
13283.89 376
13284.98 380
13286.07 408
13287.16 397
13288.25 393
13289.34 397
13290.43 402
13291.52 419
13292.61 426
13293.69 408
13294.78 417
13295.87 411
13296.96 375
13298.05 389
13299.14 447
13300.23 393
13301.32 389
13302.41 432
13303.50 408
13304.59 399
13305.68 408
13306.77 395
13307.86 413
13308.95 419
13310.04 399
13311.13 451
13312.22 405
13313.31 368
13314.40 371
13315.49 401
13316.58 433
13317.67 441
13318.76 411
13319.85 402
13320.94 417
13322.03 465
13323.12 463
13324.21 420
13325.30 423
13326.39 393
13327.48 430
13328.57 402
13329.66 408
13330.75 419
13331.85 461
13332.94 407
13334.03 370
13335.12 411
13336.21 422
13337.30 398
13338.39 408
13339.48 437
13340.57 423
13341.66 405
13342.76 389
13343.85 379
13344.94 414
13346.03 429
13347.12 486
13348.21 467
13349.30 382
13350.40 408
13351.49 375
13352.58 421
13353.67 427
13354.76 431
13355.85 412
13356.95 404
13358.04 403
13359.13 373
13360.22 400
13361.31 432
13362.41 404
13363.50 407
13364.59 451
13365.68 419
13366.77 409
13367.87 403
13368.96 419
13370.05 436
13371.14 414
13372.24 412
13373.33 412
13374.42 384
13375.51 405
13376.61 413
13377.70 387
13378.79 417
13379.88 419
13380.98 419
13382.07 379
13383.16 411
13384.26 419
13385.35 417
13386.44 397
13387.54 414
13388.63 431
13389.72 390
13390.81 421
13391.91 376
13393.00 383
13394.09 401
13395.19 417
13396.28 440
13397.37 393
13398.47 429
13399.56 425
13400.66 387
13401.75 378
13402.84 389
13403.94 459
13405.03 426
13406.12 433
13407.22 410
13408.31 403
13409.41 387
13410.50 433
13411.59 406
13412.69 388
13413.78 382
13414.88 395
13415.97 405
13417.07 389
13418.16 404
13419.25 417
13420.35 437
13421.44 426
13422.54 420
13423.63 389
13424.73 372
13425.82 394
13426.92 362
13428.01 425
13429.11 463
13430.20 379
13431.29 407
13432.39 372
13433.48 391
13434.58 390
13435.67 395
13436.77 399
13437.86 366
13438.96 438
13440.06 400
13441.15 409
13442.25 397
13443.34 401
13444.44 416
13445.53 436
13446.63 369
13447.72 415
13448.82 428
13449.91 406
13451.01 399
13452.11 416
13453.20 422
13454.30 410
13455.39 407
13456.49 457
13457.59 418
13458.68 413
13459.78 412
13460.87 363
13461.97 407
13463.07 423
13464.16 442
13465.26 437
13466.35 422
13467.45 408
13468.55 388
13469.64 387
13470.74 380
13471.84 403
13472.93 447
13474.03 397
13475.13 379
13476.22 376
13477.32 454
13478.42 475
13479.51 389
13480.61 442
13481.71 456
13482.80 398
13483.90 366
13485.00 397
13486.10 428
13487.19 420
13488.29 414
13489.39 356
13490.48 406
13491.58 401
13492.68 429
13493.78 423
13494.87 408
13495.97 435
13497.07 399
13498.17 405
13499.26 436
13500.36 417
13501.46 439
13502.56 401
13503.65 426
13504.75 465
13505.85 473
13506.95 450
13508.05 459
13509.14 448
13510.24 443
13511.34 460
13512.44 443
13513.54 465
13514.64 445
13515.73 469
13516.83 443
13517.93 408
13519.03 440
13520.13 347
13521.23 402
13522.32 430
13523.42 404
13524.52 369
13525.62 400
13526.72 415
13527.82 387
13528.92 386
13530.02 365
13531.12 410
13532.21 446
13533.31 419
13534.41 388
13535.51 348
13536.61 368
13537.71 431
13538.81 401
13539.91 417
13541.01 421
13542.11 422
13543.21 431
13544.31 491
13545.41 449
13546.50 412
13547.60 399
13548.70 409
13549.80 416
13550.90 445
13552.00 415
13553.10 382
13554.20 359
13555.30 403
13556.40 404
13557.50 412
13558.60 416
13559.70 430
13560.80 383
13561.90 360
13563.00 395
13564.10 387
13565.20 349
13566.30 341
13567.41 372
13568.51 398
13569.61 383
13570.71 364
13571.81 356
13572.91 447
13574.01 374
13575.11 414
13576.21 421
13577.31 404
13578.41 396
13579.51 374
13580.61 406
13581.71 400
13582.82 390
13583.92 371
13585.02 431
13586.12 434
13587.22 386
13588.32 385
13589.42 398
13590.52 438
13591.63 413
13592.73 380
13593.83 380
13594.93 407
13596.03 404
13597.13 405
13598.24 421
13599.34 387
13600.44 405
13601.54 415
13602.64 426
13603.74 380
13604.85 358
13605.95 391
13607.05 426
13608.15 411
13609.25 368
13610.36 395
13611.46 432
13612.56 431
13613.66 445
13614.77 461
13615.87 418
13616.97 404
13618.07 441
13619.18 407
13620.28 422
13621.38 429
13622.48 388
13623.59 376
13624.69 401
13625.79 436
13626.89 369
13628.00 376
13629.10 434
13630.20 407
13631.31 407
13632.41 436
13633.51 426
13634.62 468
13635.72 396
13636.82 412
13637.93 402
13639.03 400
13640.13 364
13641.24 395
13642.34 402
13643.44 380
13644.55 404
13645.65 395
13646.75 421
13647.86 439
13648.96 410
13650.06 398
13651.17 407
13652.27 411
13653.38 417
13654.48 428
13655.58 445
13656.69 426
13657.79 400
13658.90 414
13660.00 389
13661.10 416
13662.21 378
13663.31 398
13664.42 423
13665.52 400
13666.63 438
13667.73 398
13668.84 432
13669.94 401
13671.04 380
13672.15 392
13673.25 349
13674.36 412
13675.46 425
13676.57 428
13677.67 394
13678.78 433
13679.88 412
13680.99 425
13682.09 407
13683.20 369
13684.30 416
13685.41 403
13686.51 367
13687.62 381
13688.72 415
13689.83 400
13690.94 387
13692.04 417
13693.15 397
13694.25 397
13695.36 428
13696.46 452
13697.57 420
13698.67 409
13699.78 441
13700.89 423
13701.99 388
13703.10 407
13704.20 434
13705.31 411
13706.42 462
13707.52 441
13708.63 390
13709.73 413
13710.84 419
13711.95 501
13713.05 429
13714.16 394
13715.27 408
13716.37 447
13717.48 448
13718.59 414
13719.69 424
13720.80 422
13721.91 404
13723.01 417
13724.12 431
13725.23 427
13726.33 448
13727.44 449
13728.55 420
13729.65 427
13730.76 461
13731.87 432
13732.98 461
13734.08 448
13735.19 491
13736.30 494
13737.40 471
13738.51 421
13739.62 496
13740.73 464
13741.83 455
13742.94 455
13744.05 438
13745.16 434
13746.26 458
13747.37 480
13748.48 497
13749.59 447
13750.70 460
13751.80 480
13752.91 465
13754.02 462
13755.13 422
13756.24 442
13757.34 416
13758.45 446
13759.56 454
13760.67 428
13761.78 448
13762.88 425
13763.99 427
13765.10 467
13766.21 468
13767.32 438
13768.43 483
13769.54 493
13770.64 485
13771.75 538
13772.86 506
13773.97 501
13775.08 467
13776.19 478
13777.30 479
13778.41 524
13779.52 564
13780.62 536
13781.73 593
13782.84 562
13783.95 570
13785.06 554
13786.17 529
13787.28 543
13788.39 562
13789.50 501
13790.61 432
13791.72 501
13792.83 494
13793.94 425
13795.05 408
13796.16 441
13797.27 483
13798.38 459
13799.49 422
13800.60 463
13801.71 412
13802.82 421
13803.93 424
13805.04 435
13806.15 429
13807.26 463
13808.37 437
13809.48 445
13810.59 456
13811.70 462
13812.81 430
13813.92 391
13815.03 412
13816.14 455
13817.25 463
13818.36 498
13819.47 491
13820.58 479
13821.69 457
13822.80 460
13823.91 515
13825.02 470
13826.13 448
13827.25 439
13828.36 436
13829.47 433
13830.58 427
13831.69 393
13832.80 344
13833.91 417
13835.02 431
13836.13 414
13837.25 418
13838.36 433
13839.47 442
13840.58 457
13841.69 465
13842.80 486
13843.91 504
13845.03 417
13846.14 358
13847.25 396
13848.36 432
13849.47 461
13850.59 448
13851.70 416
13852.81 398
13853.92 439
13855.03 494
13856.15 494
13857.26 454
13858.37 466
13859.48 460
13860.59 432
13861.71 454
13862.82 455
13863.93 460
13865.04 492
13866.16 496
13867.27 407
13868.38 404
13869.49 441
13870.61 459
13871.72 439
13872.83 453
13873.95 436
13875.06 462
13876.17 428
13877.28 489
13878.40 437
13879.51 449
13880.62 492
13881.74 488
13882.85 462
13883.96 440
13885.08 455
13886.19 450
13887.30 428
13888.42 471
13889.53 445
13890.64 479
13891.76 402
13892.87 438
13893.98 442
13895.10 427
13896.21 412
13897.33 382
13898.44 429
13899.55 507
13900.67 492
13901.78 454
13902.89 490
13904.01 481
13905.12 501
13906.24 497
13907.35 460
13908.47 467
13909.58 441
13910.69 442
13911.81 435
13912.92 442
13914.04 452
13915.15 432
13916.27 420
13917.38 433
13918.50 416
13919.61 393
13920.72 500
13921.84 460
13922.95 474
13924.07 486
13925.18 466
13926.30 420
13927.41 459
13928.53 435
13929.64 431
13930.76 428
13931.87 383
13932.99 435
13934.10 414
13935.22 418
13936.34 444
13937.45 480
13938.57 462
13939.68 417
13940.80 400
13941.91 398
13943.03 436
13944.14 425
13945.26 417
13946.38 455
13947.49 414
13948.61 432
13949.72 415
13950.84 435
13951.95 408
13953.07 396
13954.19 410
13955.30 389
13956.42 412
13957.53 386
13958.65 402
13959.77 405
13960.88 433
13962.00 393
13963.12 436
13964.23 345
13965.35 449
13966.47 430
13967.58 394
13968.70 372
13969.82 380
13970.93 402
13972.05 428
13973.17 426
13974.28 473
13975.40 458
13976.52 427
13977.63 453
13978.75 446
13979.87 411
13980.99 395
13982.10 394
13983.22 401
13984.34 365
13985.45 403
13986.57 368
13987.69 403
13988.81 369
13989.92 371
13991.04 387
13992.16 389
13993.28 417
13994.39 399
13995.51 415
13996.63 405
13997.75 389
13998.87 398
13999.98 433
14001.10 395
14002.22 407
14003.34 474
14004.46 433
14005.57 429
14006.69 384
14007.81 412
14008.93 437
14010.05 423
14011.16 449
14012.28 400
14013.40 410
14014.52 405
14015.64 398
14016.76 427
14017.88 395
14018.99 393
14020.11 400
14021.23 444
14022.35 446
14023.47 422
14024.59 383
14025.71 451
14026.83 409
14027.94 372
14029.06 405
14030.18 419
14031.30 386
14032.42 404
14033.54 390
14034.66 409
14035.78 443
14036.90 433
14038.02 461
14039.14 407
14040.26 413
14041.38 409
14042.50 402
14043.62 400
14044.74 400
14045.86 431
14046.97 401
14048.09 421
14049.21 411
14050.33 434
14051.45 451
14052.57 437
14053.69 424
14054.81 421
14055.93 391
14057.05 404
14058.17 465
14059.30 435
14060.42 438
14061.54 453
14062.66 450
14063.78 387
14064.90 435
14066.02 438
14067.14 453
14068.26 443
14069.38 465
14070.50 488
14071.62 446
14072.74 443
14073.86 428
14074.98 444
14076.10 471
14077.23 460
14078.35 414
14079.47 448
14080.59 448
14081.71 406
14082.83 411
14083.95 398
14085.07 405
14086.19 444
14087.32 455
14088.44 449
14089.56 440
14090.68 433
14091.80 434
14092.92 446
14094.05 468
14095.17 437
14096.29 464
14097.41 464
14098.53 431
14099.65 397
14100.78 440
14101.90 491
14103.02 428
14104.14 494
14105.26 504
14106.39 527
14107.51 514
14108.63 519
14109.75 498
14110.88 483
14112.00 463
14113.12 521
14114.24 480
14115.37 467
14116.49 462
14117.61 436
14118.73 444
14119.86 470
14120.98 445
14122.10 458
14123.22 444
14124.35 424
14125.47 426
14126.59 426
14127.72 419
14128.84 433
14129.96 414
14131.09 448
14132.21 415
14133.33 399
14134.45 436
14135.58 391
14136.70 427
14137.82 402
14138.95 414
14140.07 442
14141.20 412
14142.32 411
14143.44 423
14144.57 435
14145.69 432
14146.81 415
14147.94 413
14149.06 445
14150.19 489
14151.31 425
14152.43 471
14153.56 425
14154.68 429
14155.81 439
14156.93 443
14158.05 374
14159.18 401
14160.30 423
14161.43 366
14162.55 409
14163.68 399
14164.80 454
14165.92 426
14167.05 422
14168.17 427
14169.30 424
14170.42 406
14171.55 420
14172.67 431
14173.80 437
14174.92 431
14176.05 366
14177.17 382
14178.30 399
14179.42 405
14180.55 389
14181.67 355
14182.80 393
14183.92 400
14185.05 417
14186.17 386
14187.30 406
14188.42 396
14189.55 444
14190.67 439
14191.80 377
14192.93 370
14194.05 442
14195.18 389
14196.30 432
14197.43 359
14198.55 360
14199.68 376
14200.81 382
14201.93 402
14203.06 387
14204.18 405
14205.31 420
14206.44 407
14207.56 402
14208.69 374
14209.82 375
14210.94 401
14212.07 390
14213.19 410
14214.32 348
14215.45 395
14216.57 410
14217.70 388
14218.83 395
14219.95 420
14221.08 379
14222.21 385
14223.33 385
14224.46 398
14225.59 369
14226.71 375
14227.84 410
14228.97 416
14230.10 379
14231.22 338
14232.35 372
14233.48 405
14234.60 363
14235.73 379
14236.86 316
14237.99 375
14239.11 397
14240.24 351
14241.37 369
14242.50 433
14243.62 401
14244.75 350
14245.88 326
14247.01 358
14248.13 417
14249.26 382
14250.39 363
14251.52 336
14252.65 338
14253.77 342
14254.90 376
14256.03 360
14257.16 351
14258.29 343
14259.42 375
14260.54 370
14261.67 362
14262.80 306
14263.93 349
14265.06 356
14266.19 352
14267.31 343
14268.44 315
14269.57 348
14270.70 382
14271.83 383
14272.96 394
14274.09 401
14275.22 364
14276.34 339
14277.47 345
14278.60 377
14279.73 368
14280.86 355
14281.99 337
14283.12 355
14284.25 377
14285.38 364
14286.51 355
14287.64 340
14288.76 340
14289.89 345
14291.02 372
14292.15 362
14293.28 303
14294.41 314
14295.54 345
14296.67 349
14297.80 351
14298.93 334
14300.06 337
14301.19 350
14302.32 317
14303.45 357
14304.58 304
14305.71 332
14306.84 369
14307.97 343
14309.10 314
14310.23 303
14311.36 368
14312.49 373
14313.62 340
14314.75 318
14315.88 362
14317.01 380
14318.15 335
14319.28 311
14320.41 357
14321.54 340
14322.67 331
14323.80 331
14324.93 362
14326.06 363
14327.19 377
14328.32 334
14329.45 351
14330.58 370
14331.72 376
14332.85 353
14333.98 326
14335.11 321
14336.24 295
14337.37 311
14338.50 310
14339.63 308
14340.77 308
14341.90 303
14343.03 359
14344.16 353
14345.29 320
14346.42 315
14347.56 343
14348.69 309
14349.82 314
14350.95 302
14352.08 325
14353.21 316
14354.35 315
14355.48 313
14356.61 313
14357.74 317
14358.88 337
14360.01 358
14361.14 337
14362.27 336
14363.40 293
14364.54 307
14365.67 350
14366.80 323
14367.93 315
14369.07 302
14370.20 346
14371.33 345
14372.46 328
14373.60 369
14374.73 306
14375.86 329
14377.00 318
14378.13 291
14379.26 282
14380.39 315
14381.53 338
14382.66 359
14383.79 348
14384.93 309
14386.06 308
14387.19 344
14388.33 342
14389.46 336
14390.59 326
14391.73 334
14392.86 364
14393.99 308
14395.13 280
14396.26 323
14397.40 338
14398.53 326
14399.66 342
14400.80 307
14401.93 301
14403.06 297
14404.20 328
14405.33 329
14406.47 313
14407.60 353
14408.74 341
14409.87 334
14411.00 326
14412.14 347
14413.27 326
14414.41 351
14415.54 289
14416.68 310
14417.81 302
14418.94 292
14420.08 352
14421.21 311
14422.35 324
14423.48 323
14424.62 323
14425.75 316
14426.89 320
14428.02 309
14429.16 332
14430.29 294
14431.43 302
14432.56 333
14433.70 332
14434.83 322
14435.97 300
14437.10 358
14438.24 336
14439.37 327
14440.51 332
14441.64 346
14442.78 345
14443.92 320
14445.05 296
14446.19 324
14447.32 302
14448.46 340
14449.59 331
14450.73 352
14451.87 300
14453.00 314
14454.14 305
14455.27 296
14456.41 327
14457.55 303
14458.68 329
14459.82 313
14460.95 335
14462.09 329
14463.23 336
14464.36 321
14465.50 314
14466.64 330
14467.77 327
14468.91 361
14470.05 342
14471.18 349
14472.32 293
14473.46 297
14474.59 338
14475.73 359
14476.87 351
14478.00 361
14479.14 320
14480.28 348
14481.41 311
14482.55 307
14483.69 282
14484.83 333
14485.96 316
14487.10 315
14488.24 333
14489.37 324
14490.51 323
14491.65 325
14492.79 301
14493.92 327
14495.06 322
14496.20 362
14497.34 387
14498.47 311
14499.61 311
14500.75 324
14501.89 355
14503.03 301
14504.16 299
14505.30 347
14506.44 357
14507.58 362
14508.72 339
14509.85 335
14510.99 339
14512.13 347
14513.27 359
14514.41 344
14515.55 351
14516.68 338
14517.82 322
14518.96 340
14520.10 347
14521.24 351
14522.38 394
14523.51 379
14524.65 353
14525.79 352
14526.93 369
14528.07 381
14529.21 382
14530.35 371
14531.49 380
14532.63 347
14533.76 340
14534.90 327
14536.04 341
14537.18 360
14538.32 351
14539.46 346
14540.60 342
14541.74 344
14542.88 311
14544.02 304
14545.16 313
14546.30 322
14547.44 341
14548.58 291
14549.72 292
14550.86 332
14552.00 294
14553.14 316
14554.28 313
14555.42 316
14556.56 314
14557.70 331
14558.84 336
14559.98 320
14561.12 342
14562.26 306
14563.40 309
14564.54 310
14565.68 330
14566.82 341
14567.96 350
14569.10 345
14570.24 335
14571.38 343
14572.52 296
14573.66 318
14574.80 285
14575.94 320
14577.08 321
14578.22 391
14579.36 327
14580.51 338
14581.65 341
14582.79 336
14583.93 320
14585.07 326
14586.21 308
14587.35 320
14588.49 323
14589.63 349
14590.78 316
14591.92 351
14593.06 362
14594.20 380
14595.34 336
14596.48 318
14597.62 330
14598.77 328
14599.91 330
14601.05 293
14602.19 347
14603.33 350
14604.48 326
14605.62 316
14606.76 330
14607.90 340
14609.04 321
14610.19 321
14611.33 343
14612.47 327
14613.61 327
14614.75 356
14615.90 368
14617.04 307
14618.18 335
14619.32 345
14620.47 344
14621.61 327
14622.75 339
14623.89 330
14625.04 363
14626.18 340
14627.32 338
14628.46 313
14629.61 337
14630.75 334
14631.89 352
14633.04 301
14634.18 336
14635.32 352
14636.47 343
14637.61 354
14638.75 342
14639.89 358
14641.04 356
14642.18 333
14643.32 316
14644.47 348
14645.61 374
14646.76 366
14647.90 315
14649.04 357
14650.19 336
14651.33 308
14652.47 308
14653.62 309
14654.76 333
14655.90 323
14657.05 336
14658.19 327
14659.34 318
14660.48 319
14661.62 313
14662.77 322
14663.91 280
14665.06 311
14666.20 346
14667.35 309
14668.49 298
14669.63 284
14670.78 301
14671.92 281
14673.07 329
14674.21 298
14675.36 344
14676.50 316
14677.65 340
14678.79 340
14679.94 320
14681.08 350
14682.23 291
14683.37 281
14684.52 291
14685.66 320
14686.81 356
14687.95 298
14689.10 279
14690.24 348
14691.39 339
14692.53 322
14693.68 271
14694.82 276
14695.97 311
14697.11 302
14698.26 315
14699.41 330
14700.55 330
14701.70 320
14702.84 318
14703.99 279
14705.13 303
14706.28 330
14707.43 325
14708.57 347
14709.72 324
14710.86 302
14712.01 276
14713.16 259
14714.30 307
14715.45 300
14716.59 284
14717.74 325
14718.89 335
14720.03 313
14721.18 282
14722.33 297
14723.47 303
14724.62 267
14725.77 272
14726.91 294
14728.06 328
14729.21 283
14730.35 285
14731.50 259
14732.65 302
14733.79 299
14734.94 301
14736.09 306
14737.23 344
14738.38 347
14739.53 373
14740.68 344
14741.82 308
14742.97 294
14744.12 290
14745.26 303
14746.41 285
14747.56 272
14748.71 281
14749.85 310
14751.00 287
14752.15 280
14753.30 274
14754.45 320
14755.59 290
14756.74 287
14757.89 296
14759.04 313
14760.18 308
14761.33 331
14762.48 367
14763.63 314
14764.78 322
14765.92 298
14767.07 293
14768.22 302
14769.37 297
14770.52 319
14771.67 326
14772.81 293
14773.96 298
14775.11 274
14776.26 307
14777.41 286
14778.56 304
14779.71 323
14780.86 312
14782.00 315
14783.15 302
14784.30 283
14785.45 276
14786.60 286
14787.75 355
14788.90 319
14790.05 283
14791.20 307
14792.35 283
14793.49 258
14794.64 270
14795.79 273
14796.94 281
14798.09 323
14799.24 310
14800.39 323
14801.54 296
14802.69 282
14803.84 305
14804.99 292
14806.14 371
14807.29 325
14808.44 328
14809.59 299
14810.74 321
14811.89 276
14813.04 293
14814.19 311
14815.34 299
14816.49 301
14817.64 312
14818.79 300
14819.94 330
14821.09 337
14822.24 306
14823.39 331
14824.54 307
14825.69 311
14826.84 332
14827.99 316
14829.14 286
14830.29 261
14831.44 251
14832.60 285
14833.75 280
14834.90 301
14836.05 297
14837.20 297
14838.35 292
14839.50 311
14840.65 296
14841.80 304
14842.95 298
14844.11 283
14845.26 288
14846.41 276
14847.56 304
14848.71 300
14849.86 264
14851.01 267
14852.17 305
14853.32 282
14854.47 292
14855.62 298
14856.77 274
14857.92 301
14859.08 273
14860.23 329
14861.38 309
14862.53 272
14863.68 283
14864.84 291
14865.99 275
14867.14 320
14868.29 305
14869.44 277
14870.60 259
14871.75 272
14872.90 309
14874.05 265
14875.21 266
14876.36 301
14877.51 328
14878.66 339
14879.82 292
14880.97 291
14882.12 308
14883.27 300
14884.43 272
14885.58 270
14886.73 278
14887.89 296
14889.04 309
14890.19 281
14891.34 288
14892.50 294
14893.65 288
14894.80 260
14895.96 276
14897.11 255
14898.26 279
14899.42 323
14900.57 312
14901.72 271
14902.88 281
14904.03 296
14905.18 285
14906.34 250
14907.49 253
14908.65 247
14909.80 251
14910.95 287
14912.11 263
14913.26 241
14914.41 369
14915.57 318
14916.72 297
14917.88 248
14919.03 251
14920.18 272
14921.34 266
14922.49 267
14923.65 261
14924.80 264
14925.96 279
14927.11 271
14928.27 259
14929.42 289
14930.57 289
14931.73 274
14932.88 280
14934.04 256
14935.19 277
14936.35 275
14937.50 232
14938.66 274
14939.81 314
14940.97 330
14942.12 289
14943.28 277
14944.43 312
14945.59 253
14946.74 260
14947.90 265
14949.05 283
14950.21 283
14951.36 270
14952.52 294
14953.68 267
14954.83 265
14955.99 269
14957.14 246
14958.30 281
14959.45 261
14960.61 272
14961.77 319
14962.92 318
14964.08 267
14965.23 288
14966.39 239
14967.54 268
14968.70 269
14969.86 238
14971.01 254
14972.17 262
14973.33 260
14974.48 253
14975.64 267
14976.79 323
14977.95 308
14979.11 252
14980.26 274
14981.42 286
14982.58 294
14983.73 301
14984.89 263
14986.05 263
14987.20 289
14988.36 307
14989.52 294
14990.67 260
14991.83 278
14992.99 319
14994.15 314
14995.30 263
14996.46 264
14997.62 250
14998.77 277
14999.93 277
15001.09 292
15002.25 275
15003.40 256
15004.56 224
15005.72 250
15006.88 260
15008.03 236
15009.19 281
15010.35 252
15011.51 238
15012.66 275
15013.82 259
15014.98 257
15016.14 263
15017.30 251
15018.45 296
15019.61 270
15020.77 271
15021.93 232
15023.09 261
15024.24 254
15025.40 260
15026.56 308
15027.72 273
15028.88 234
15030.04 263
15031.19 269
15032.35 296
15033.51 268
15034.67 277
15035.83 273
15036.99 265
15038.15 253
15039.30 246
15040.46 234
15041.62 280
15042.78 288
15043.94 249
15045.10 264
15046.26 280
15047.42 280
15048.58 288
15049.74 277
15050.90 270
15052.05 266
15053.21 318
15054.37 262
15055.53 261
15056.69 338
15057.85 287
15059.01 250
15060.17 253
15061.33 233
15062.49 229
15063.65 271
15064.81 289
15065.97 273
15067.13 235
15068.29 234
15069.45 256
15070.61 293
15071.77 291
15072.93 255
15074.09 282
15075.25 320
15076.41 270
15077.57 233
15078.73 236
15079.89 290
15081.05 293
15082.21 274
15083.37 261
15084.53 233
15085.69 246
15086.85 282
15088.01 299
15089.18 274
15090.34 259
15091.50 269
15092.66 262
15093.82 248
15094.98 248
15096.14 287
15097.30 293
15098.46 249
15099.62 265
15100.78 249
15101.95 250
15103.11 281
15104.27 269
15105.43 270
15106.59 291
15107.75 292
15108.91 283
15110.08 291
15111.24 266
15112.40 276
15113.56 269
15114.72 256
15115.88 249
15117.05 237
15118.21 313
15119.37 271
15120.53 279
15121.69 222
15122.86 236
15124.02 256
15125.18 264
15126.34 250
15127.50 246
15128.67 248
15129.83 276
15130.99 242
15132.15 254
15133.32 245
15134.48 244
15135.64 296
15136.80 296
15137.97 254
15139.13 253
15140.29 299
15141.45 237
15142.62 234
15143.78 223
15144.94 263
15146.11 326
15147.27 299
15148.43 275
15149.59 263
15150.76 275
15151.92 315
15153.08 279
15154.25 270
15155.41 256
15156.57 248
15157.74 251
15158.90 256
15160.06 257
15161.23 251
15162.39 232
15163.55 257
15164.72 279
15165.88 262
15167.05 302
15168.21 257
15169.37 254
15170.54 238
15171.70 253
15172.86 246
15174.03 240
15175.19 243
15176.36 298
15177.52 282
15178.69 267
15179.85 282
15181.01 278
15182.18 302
15183.34 288
15184.51 276
15185.67 293
15186.84 264
15188.00 268
15189.16 274
15190.33 247
15191.49 265
15192.66 258
15193.82 288
15194.99 271
15196.15 272
15197.32 254
15198.48 267
15199.65 230
15200.81 252
15201.98 274
15203.14 276
15204.31 252
15205.47 237
15206.64 247
15207.80 278
15208.97 267
15210.13 257
15211.30 277
15212.47 261
15213.63 266
15214.80 283
15215.96 243
15217.13 244
15218.29 243
15219.46 258
15220.62 252
15221.79 277
15222.96 330
15224.12 299
15225.29 262
15226.45 246
15227.62 263
15228.79 276
15229.95 282
15231.12 289
15232.29 303
15233.45 268
15234.62 289
15235.78 240
15236.95 278
15238.12 289
15239.28 283
15240.45 271
15241.62 267
15242.78 261
15243.95 236
15245.12 253
15246.28 261
15247.45 279
15248.62 265
15249.78 281
15250.95 257
15252.12 250
15253.28 269
15254.45 300
15255.62 309
15256.79 277
15257.95 277
15259.12 292
15260.29 259
15261.46 289
15262.62 351
15263.79 268
15264.96 255
15266.13 260
15267.29 280
15268.46 254
15269.63 296
15270.80 248
15271.96 304
15273.13 255
15274.30 252
15275.47 258
15276.64 274
15277.80 267
15278.97 278
15280.14 276
15281.31 217
15282.48 260
15283.64 284
15284.81 292
15285.98 211
15287.15 237
15288.32 236
15289.49 260
15290.65 249
15291.82 254
15292.99 276
15294.16 228
15295.33 235
15296.50 264
15297.67 284
15298.83 261
15300.00 284
15301.17 240
15302.34 252
15303.51 313
15304.68 309
15305.85 278
15307.02 290
15308.19 296
15309.36 315
15310.52 269
15311.69 267
15312.86 259
15314.03 287
15315.20 268
15316.37 262
15317.54 274
15318.71 296
15319.88 279
15321.05 281
15322.22 252
15323.39 298
15324.56 301
15325.73 297
15326.90 274
15328.07 264
15329.24 248
15330.41 284
15331.58 268
15332.75 247
15333.92 242
15335.09 253
15336.26 253
15337.43 271
15338.60 247
15339.77 303
15340.94 306
15342.11 291
15343.28 217
15344.45 239
15345.62 273
15346.79 280
15347.96 224
15349.13 238
15350.31 273
15351.48 264
15352.65 269
15353.82 229
15354.99 242
15356.16 247
15357.33 264
15358.50 252
15359.67 225
15360.84 249
15362.02 286
15363.19 277
15364.36 255
15365.53 276
15366.70 254
15367.87 276
15369.04 290
15370.21 274
15371.39 268
15372.56 274
15373.73 259
15374.90 286
15376.07 251
15377.24 266
15378.42 271
15379.59 259
15380.76 270
15381.93 252
15383.10 240
15384.28 253
15385.45 249
15386.62 254
15387.79 273
15388.97 253
15390.14 268
15391.31 260
15392.48 251
15393.65 249
15394.83 246
15396.00 293
15397.17 293
15398.34 282
15399.52 291
15400.69 246
15401.86 263
15403.04 254
15404.21 287
15405.38 282
15406.55 271
15407.73 283
15408.90 267
15410.07 284
15411.25 280
15412.42 265
15413.59 266
15414.77 279
15415.94 265
15417.11 252
15418.29 283
15419.46 280
15420.63 284
15421.81 303
15422.98 255
15424.15 253
15425.33 264
15426.50 269
15427.67 285
15428.85 269
15430.02 297
15431.20 246
15432.37 228
15433.54 260
15434.72 260
15435.89 237
15437.07 235
15438.24 284
15439.41 296
15440.59 298
15441.76 278
15442.94 288
15444.11 239
15445.29 295
15446.46 279
15447.63 258
15448.81 282
15449.98 253
15451.16 247
15452.33 254
15453.51 269
15454.68 255
15455.86 281
15457.03 263
15458.21 305
15459.38 264
15460.56 270
15461.73 259
15462.91 242
15464.08 284
15465.26 288
15466.43 268
15467.61 255
15468.78 255
15469.96 289
15471.13 277
15472.31 280
15473.48 265
15474.66 266
15475.83 291
15477.01 262
15478.19 278
15479.36 257
15480.54 298
15481.71 247
15482.89 255
15484.06 272
15485.24 276
15486.42 313
15487.59 296
15488.77 313
15489.94 308
15491.12 298
15492.30 299
15493.47 275
15494.65 282
15495.83 259
15497.00 280
15498.18 266
15499.36 278
15500.53 264
15501.71 257
15502.88 277
15504.06 295
15505.24 284
15506.41 265
15507.59 261
15508.77 276
15509.95 323
15511.12 284
15512.30 256
15513.48 261
15514.65 252
15515.83 273
15517.01 264
15518.18 247
15519.36 270
15520.54 250
15521.72 255
15522.89 255
15524.07 279
15525.25 271
15526.43 273
15527.60 269
15528.78 274
15529.96 249
15531.14 267
15532.31 230
15533.49 226
15534.67 244
15535.85 247
15537.03 233
15538.20 278
15539.38 279
15540.56 305
15541.74 285
15542.92 276
15544.09 287
15545.27 254
15546.45 260
15547.63 250
15548.81 251
15549.98 271
15551.16 237
15552.34 282
15553.52 273
15554.70 282
15555.88 240
15557.06 289
15558.23 309
15559.41 261
15560.59 249
15561.77 279
15562.95 257
15564.13 291
15565.31 256
15566.49 264
15567.67 226
15568.84 229
15570.02 246
15571.20 222
15572.38 226
15573.56 268
15574.74 276
15575.92 279
15577.10 284
15578.28 248
15579.46 254
15580.64 283
15581.82 263
15583.00 267
15584.18 265
15585.36 287
15586.54 283
15587.72 254
15588.90 261
15590.08 250
15591.26 262
15592.44 250
15593.62 264
15594.80 236
15595.98 251
15597.16 250
15598.34 253
15599.52 253
15600.70 247
15601.88 250
15603.06 238
15604.24 234
15605.42 256
15606.60 311
15607.78 270
15608.96 292
15610.14 273
15611.32 272
15612.50 265
15613.68 301
15614.86 292
15616.05 302
15617.23 251
15618.41 238
15619.59 245
15620.77 279
15621.95 280
15623.13 253
15624.31 270
15625.49 262
15626.68 278
15627.86 291
15629.04 277
15630.22 281
15631.40 271
15632.58 272
15633.76 286
15634.95 280
15636.13 277
15637.31 311
15638.49 260
15639.67 271
15640.85 257
15642.04 270
15643.22 291
15644.40 260
15645.58 282
15646.76 303
15647.95 313
15649.13 293
15650.31 249
15651.49 303
15652.67 288
15653.86 283
15655.04 243
15656.22 266
15657.40 282
15658.59 304
15659.77 309
15660.95 310
15662.13 281
15663.32 296
15664.50 278
15665.68 316
15666.87 286
15668.05 286
15669.23 280
15670.41 287
15671.60 274
15672.78 233
15673.96 262
15675.15 303
15676.33 263
15677.51 265
15678.70 301
15679.88 312
15681.06 305
15682.25 328
15683.43 312
15684.61 319
15685.80 311
15686.98 299
15688.16 326
15689.35 285
15690.53 270
15691.72 296
15692.90 274
15694.08 264
15695.27 274
15696.45 298
15697.63 266
15698.82 252
15700.00 266
15701.19 287
15702.37 297
15703.56 253
15704.74 294
15705.92 290
15707.11 278
15708.29 263
15709.48 266
15710.66 293
15711.85 264
15713.03 263
15714.21 291
15715.40 276
15716.58 274
15717.77 327
15718.95 304
15720.14 294
15721.32 245
15722.51 289
15723.69 281
15724.88 280
15726.06 277
15727.25 297
15728.43 281
15729.62 260
15730.80 261
15731.99 315
15733.17 284
15734.36 249
15735.55 272
15736.73 290
15737.92 259
15739.10 294
15740.29 306
15741.47 276
15742.66 275
15743.84 256
15745.03 301
15746.22 266
15747.40 284
15748.59 258
15749.77 284
15750.96 336
15752.15 306
15753.33 277
15754.52 295
15755.70 318
15756.89 309
15758.08 269
15759.26 294
15760.45 267
15761.64 293
15762.82 305
15764.01 294
15765.20 258
15766.38 283
15767.57 294
15768.76 279
15769.94 265
15771.13 305
15772.32 303
15773.50 257
15774.69 274
15775.88 256
15777.06 272
15778.25 308
15779.44 263
15780.62 280
15781.81 260
15783.00 276
15784.19 263
15785.37 264
15786.56 311
15787.75 296
15788.94 307
15790.12 313
15791.31 309
15792.50 293
15793.69 290
15794.87 274
15796.06 286
15797.25 271
15798.44 277
15799.62 279
15800.81 274
15802.00 246
15803.19 274
15804.38 274
15805.56 317
15806.75 286
15807.94 244
15809.13 231
15810.32 283
15811.50 254
15812.69 249
15813.88 249
15815.07 266
15816.26 254
15817.45 284
15818.64 270
15819.82 277
15821.01 301
15822.20 301
15823.39 291
15824.58 249
15825.77 269
15826.96 284
15828.15 283
15829.33 292
15830.52 297
15831.71 268
15832.90 299
15834.09 294
15835.28 267
15836.47 286
15837.66 291
15838.85 270
15840.04 293
15841.23 279
15842.42 280
15843.61 280
15844.79 246
15845.98 252
15847.17 278
15848.36 304
15849.55 257
15850.74 283
15851.93 265
15853.12 285
15854.31 301
15855.50 253
15856.69 235
15857.88 261
15859.07 270
15860.26 253
15861.45 220
15862.64 290
15863.83 242
15865.02 245
15866.21 243
15867.40 257
15868.60 309
15869.79 296
15870.98 259
15872.17 264
15873.36 277
15874.55 266
15875.74 270
15876.93 274
15878.12 271
15879.31 292
15880.50 289
15881.69 269
15882.88 231
15884.07 236
15885.27 279
15886.46 279
15887.65 257
15888.84 253
15890.03 273
15891.22 273
15892.41 263
15893.60 264
15894.80 247
15895.99 280
15897.18 245
15898.37 253
15899.56 246
15900.75 230
15901.95 245
15903.14 260
15904.33 250
15905.52 257
15906.71 259
15907.90 316
15909.10 261
15910.29 234
15911.48 252
15912.67 253
15913.86 255
15915.06 260
15916.25 254
15917.44 269
15918.63 278
15919.83 256
15921.02 243
15922.21 290
15923.40 266
15924.60 274
15925.79 292
15926.98 255
15928.17 224
15929.37 227
15930.56 292
15931.75 265
15932.94 258
15934.14 199
15935.33 240
15936.52 284
15937.72 303
15938.91 264
15940.10 234
15941.30 246
15942.49 268
15943.68 304
15944.88 204
15946.07 274
15947.26 351
15948.46 289
15949.65 256
15950.84 303
15952.04 253
15953.23 265
15954.42 269
15955.62 266
15956.81 291
15958.01 303
15959.20 257
15960.39 288
15961.59 261
15962.78 269
15963.97 314
15965.17 277
15966.36 254
15967.56 214
15968.75 252
15969.95 281
15971.14 246
15972.33 258
15973.53 273
15974.72 277
15975.92 241
15977.11 262
15978.31 243
15979.50 239
15980.70 262
15981.89 288
15983.09 246
15984.28 232
15985.47 276
15986.67 236
15987.86 204
15989.06 248
15990.25 289
15991.45 272
15992.64 238
15993.84 255
15995.03 284
15996.23 229
15997.43 258
15998.62 227
15999.82 234
16001.01 264
16002.21 272
16003.40 266
16004.60 236
16005.79 237
16006.99 241
16008.18 249
16009.38 253
16010.58 249
16011.77 262
16012.97 253
16014.16 252
16015.36 253
16016.56 199
16017.75 211
16018.95 257
16020.14 257
16021.34 241
16022.54 239
16023.73 271
16024.93 281
16026.13 260
16027.32 238
16028.52 220
16029.71 248
16030.91 236
16032.11 259
16033.30 319
16034.50 253
16035.70 246
16036.89 270
16038.09 250
16039.29 225
16040.49 234
16041.68 246
16042.88 236
16044.08 258
16045.27 236
16046.47 227
16047.67 273
16048.86 245
16050.06 236
16051.26 298
16052.46 281
16053.65 264
16054.85 236
16056.05 251
16057.25 274
16058.44 254
16059.64 260
16060.84 206
16062.04 209
16063.23 242
16064.43 234
16065.63 285
16066.83 239
16068.03 196
16069.22 205
16070.42 233
16071.62 257
16072.82 242
16074.02 290
16075.21 242
16076.41 229
16077.61 277
16078.81 279
16080.01 232
16081.21 237
16082.40 289
16083.60 261
16084.80 248
16086.00 232
16087.20 214
16088.40 235
16089.60 251
16090.79 216
16091.99 217
16093.19 255
16094.39 268
16095.59 276
16096.79 257
16097.99 261
16099.19 264
16100.39 256
16101.59 238
16102.78 243
16103.98 238
16105.18 240
16106.38 235
16107.58 251
16108.78 229
16109.98 227
16111.18 256
16112.38 224
16113.58 230
16114.78 226
16115.98 242
16117.18 220
16118.38 250
16119.58 242
16120.78 240
16121.98 196
16123.18 226
16124.38 245
16125.58 208
16126.78 246
16127.98 247
16129.18 262
16130.38 234
16131.58 302
16132.78 248
16133.98 258
16135.18 219
16136.38 218
16137.58 238
16138.78 241
16139.98 247
16141.18 214
16142.38 221
16143.58 251
16144.79 258
16145.99 231
16147.19 255
16148.39 212
16149.59 250
16150.79 232
16151.99 237
16153.19 208
16154.39 249
16155.59 288
16156.80 221
16158.00 217
16159.20 209
16160.40 222
16161.60 225
16162.80 207
16164.00 216
16165.21 217
16166.41 231
16167.61 249
16168.81 269
16170.01 201
16171.21 189
16172.42 260
16173.62 232
16174.82 259
16176.02 227
16177.22 240
16178.43 232
16179.63 239
16180.83 241
16182.03 246
16183.23 221
16184.44 225
16185.64 231
16186.84 219
16188.04 232
16189.25 228
16190.45 209
16191.65 215
16192.85 275
16194.06 241
16195.26 248
16196.46 245
16197.66 254
16198.87 247
16200.07 243
16201.27 251
16202.48 264
16203.68 222
16204.88 232
16206.09 224
16207.29 215
16208.49 213
16209.69 240
16210.90 234
16212.10 261
16213.30 284
16214.51 223
16215.71 235
16216.91 287
16218.12 262
16219.32 245
16220.53 221
16221.73 227
16222.93 225
16224.14 212
16225.34 231
16226.54 272
16227.75 234
16228.95 235
16230.16 251
16231.36 233
16232.56 211
16233.77 226
16234.97 212
16236.18 214
16237.38 234
16238.59 246
16239.79 261
16240.99 227
16242.20 260
16243.40 227
16244.61 227
16245.81 215
16247.02 230
16248.22 229
16249.43 243
16250.63 289
16251.84 267
16253.04 265
16254.24 244
16255.45 276
16256.65 219
16257.86 272
16259.06 283
16260.27 224
16261.48 235
16262.68 242
16263.89 227
16265.09 258
16266.30 235
16267.50 249
16268.71 253
16269.91 241
16271.12 276
16272.32 251
16273.53 245
16274.73 241
16275.94 267
16277.15 271
16278.35 263
16279.56 200
16280.76 258
16281.97 260
16283.18 240
16284.38 254
16285.59 246
16286.79 294
16288.00 251
16289.21 257
16290.41 235
16291.62 222
16292.82 233
16294.03 268
16295.24 248
16296.44 258
16297.65 261
16298.86 267
16300.06 231
16301.27 237
16302.48 204
16303.68 203
16304.89 256
16306.10 238
16307.30 243
16308.51 239
16309.72 249
16310.92 249
16312.13 217
16313.34 237
16314.55 280
16315.75 270
16316.96 243
16318.17 215
16319.37 232
16320.58 270
16321.79 235
16323.00 248
16324.20 256
16325.41 230
16326.62 283
16327.83 260
16329.03 228
16330.24 252
16331.45 224
16332.66 211
16333.87 269
16335.07 285
16336.28 253
16337.49 235
16338.70 259
16339.90 211
16341.11 257
16342.32 244
16343.53 255
16344.74 232
16345.95 249
16347.15 241
16348.36 255
16349.57 277
16350.78 228
16351.99 227
16353.20 217
16354.40 197
16355.61 235
16356.82 209
16358.03 246
16359.24 278
16360.45 253
16361.66 206
16362.87 266
16364.08 232
16365.28 191
16366.49 213
16367.70 202
16368.91 236
16370.12 240
16371.33 228
16372.54 186
16373.75 204
16374.96 228
16376.17 245
16377.38 221
16378.59 212
16379.80 237
16381.01 202
16382.21 208
16383.42 214
16384.63 227
16385.84 245
16387.05 220
16388.26 215
16389.47 233
16390.68 209
16391.89 243
16393.10 246
16394.31 215
16395.52 232
16396.73 246
16397.94 251
16399.15 243
16400.36 232
16401.57 239
16402.79 211
16404.00 185
16405.21 190
16406.42 221
16407.63 215
16408.84 206
16410.05 216
16411.26 191
16412.47 188
16413.68 232
16414.89 233
16416.10 203
16417.31 208
16418.52 218
16419.74 204
16420.95 223
16422.16 220
16423.37 214
16424.58 214
16425.79 226
16427.00 220
16428.21 244
16429.42 240
16430.64 265
16431.85 233
16433.06 206
16434.27 186
16435.48 189
16436.69 218
16437.91 179
16439.12 232
16440.33 215
16441.54 212
16442.75 208
16443.96 201
16445.18 203
16446.39 215
16447.60 221
16448.81 223
16450.02 231
16451.24 231
16452.45 203
16453.66 199
16454.87 226
16456.09 213
16457.30 229
16458.51 241
16459.72 214
16460.94 208
16462.15 212
16463.36 224
16464.57 210
16465.79 215
16467.00 203
16468.21 218
16469.43 216
16470.64 239
16471.85 233
16473.06 230
16474.28 226
16475.49 251
16476.70 244
16477.92 245
16479.13 201
16480.34 222
16481.56 234
16482.77 256
16483.98 250
16485.20 212
16486.41 194
16487.62 206
16488.84 221
16490.05 219
16491.26 234
16492.48 217
16493.69 197
16494.91 205
16496.12 262
16497.33 231
16498.55 223
16499.76 247
16500.97 241
16502.19 224
16503.40 242
16504.62 199
16505.83 237
16507.05 204
16508.26 217
16509.47 272
16510.69 222
16511.90 219
16513.12 190
16514.33 218
16515.55 235
16516.76 243
16517.98 223
16519.19 222
16520.41 233
16521.62 258
16522.83 240
16524.05 222
16525.26 233
16526.48 202
16527.69 219
16528.91 204
16530.12 227
16531.34 222
16532.55 227
16533.77 203
16534.99 230
16536.20 193
16537.42 231
16538.63 209
16539.85 191
16541.06 215
16542.28 199
16543.49 184
16544.71 215
16545.92 257
16547.14 220
16548.36 186
16549.57 216
16550.79 212
16552.00 174
16553.22 162
16554.44 215
16555.65 235
16556.87 215
16558.08 202
16559.30 228
16560.52 224
16561.73 218
16562.95 186
16564.17 173
16565.38 186
16566.60 208
16567.81 213
16569.03 213
16570.25 193
16571.46 200
16572.68 212
16573.90 216
16575.11 201
16576.33 219
16577.55 207
16578.76 186
16579.98 227
16581.20 228
16582.42 228
16583.63 227
16584.85 231
16586.07 226
16587.28 228
16588.50 202
16589.72 240
16590.94 220
16592.15 198
16593.37 232
16594.59 206
16595.81 204
16597.02 228
16598.24 212
16599.46 208
16600.68 213
16601.89 241
16603.11 268
16604.33 242
16605.55 212
16606.77 243
16607.98 214
16609.20 193
16610.42 229
16611.64 240
16612.86 271
16614.07 231
16615.29 211
16616.51 220
16617.73 215
16618.95 204
16620.17 210
16621.38 184
16622.60 190
16623.82 219
16625.04 214
16626.26 248
16627.48 209
16628.70 202
16629.91 215
16631.13 215
16632.35 227
16633.57 209
16634.79 192
16636.01 212
16637.23 211
16638.45 210
16639.67 199
16640.89 258
16642.10 238
16643.32 254
16644.54 188
16645.76 209
16646.98 193
16648.20 215
16649.42 203
16650.64 207
16651.86 203
16653.08 208
16654.30 237
16655.52 207
16656.74 223
16657.96 252
16659.18 263
16660.40 210
16661.62 215
16662.84 230
16664.06 197
16665.28 245
16666.50 219
16667.72 201
16668.94 208
16670.16 258
16671.38 223
16672.60 208
16673.82 189
16675.04 212
16676.26 193
16677.48 218
16678.70 216
16679.92 220
16681.14 233
16682.36 209
16683.58 216
16684.80 267
16686.03 213
16687.25 226
16688.47 201
16689.69 189
16690.91 243
16692.13 255
16693.35 240
16694.57 194
16695.79 205
16697.02 189
16698.24 190
16699.46 225
16700.68 227
16701.90 214
16703.12 236
16704.34 218
16705.57 218
16706.79 190
16708.01 188
16709.23 187
16710.45 195
16711.67 221
16712.90 163
16714.12 191
16715.34 226
16716.56 240
16717.78 199
16719.01 213
16720.23 220
16721.45 224
16722.67 205
16723.89 211
16725.12 207
16726.34 221
16727.56 233
16728.78 239
16730.01 246
16731.23 216
16732.45 176
16733.67 179
16734.90 202
16736.12 223
16737.34 194
16738.56 180
16739.79 205
16741.01 199
16742.23 211
16743.46 219
16744.68 218
16745.90 190
16747.12 231
16748.35 192
16749.57 197
16750.79 201
16752.02 185
16753.24 198
16754.46 217
16755.69 196
16756.91 217
16758.13 212
16759.36 239
16760.58 207
16761.80 182
16763.03 193
16764.25 208
16765.48 199
16766.70 227
16767.92 239
16769.15 207
16770.37 182
16771.60 198
16772.82 207
16774.04 192
16775.27 199
16776.49 209
16777.72 195
16778.94 225
16780.16 241
16781.39 222
16782.61 212
16783.84 184
16785.06 215
16786.29 198
16787.51 224
16788.74 209
16789.96 200
16791.18 202
16792.41 210
16793.63 220
16794.86 200
16796.08 233
16797.31 195
16798.53 184
16799.76 218
16800.98 227
16802.21 203
16803.43 204
16804.66 213
16805.88 215
16807.11 205
16808.33 198
16809.56 208
16810.79 209
16812.01 230
16813.24 212
16814.46 226
16815.69 247
16816.91 239
16818.14 216
16819.36 215
16820.59 228
16821.82 196
16823.04 171
16824.27 211
16825.49 201
16826.72 204
16827.95 210
16829.17 180
16830.40 231
16831.62 211
16832.85 202
16834.08 178
16835.30 184
16836.53 214
16837.76 192
16838.98 219
16840.21 173
16841.44 208
16842.66 235
16843.89 213
16845.11 198
16846.34 183
16847.57 202
16848.80 207
16850.02 208
16851.25 216
16852.48 237
16853.70 253
16854.93 226
16856.16 179
16857.38 200
16858.61 239
16859.84 199
16861.07 193
16862.29 193
16863.52 196
16864.75 206
16865.97 237
16867.20 196
16868.43 197
16869.66 232
16870.89 260
16872.11 205
16873.34 203
16874.57 180
16875.80 201
16877.02 227
16878.25 199
16879.48 199
16880.71 207
16881.94 239
16883.16 229
16884.39 243
16885.62 220
16886.85 243
16888.08 215
16889.30 173
16890.53 220
16891.76 233
16892.99 199
16894.22 183
16895.45 179
16896.67 194
16897.90 205
16899.13 216
16900.36 222
16901.59 187
16902.82 208
16904.05 206
16905.28 243
16906.50 213
16907.73 203
16908.96 230
16910.19 183
16911.42 201
16912.65 216
16913.88 198
16915.11 210
16916.34 214
16917.57 216
16918.80 202
16920.03 192
16921.26 172
16922.48 194
16923.71 221
16924.94 193
16926.17 204
16927.40 200
16928.63 218
16929.86 214
16931.09 213
16932.32 185
16933.55 211
16934.78 254
16936.01 195
16937.24 180
16938.47 262
16939.70 174
16940.93 191
16942.16 182
16943.39 221
16944.62 186
16945.85 209
16947.08 223
16948.31 169
16949.54 203
16950.78 214
16952.01 203
16953.24 210
16954.47 213
16955.70 205
16956.93 182
16958.16 196
16959.39 221
16960.62 224
16961.85 216
16963.08 214
16964.31 223
16965.54 226
16966.78 191
16968.01 211
16969.24 190
16970.47 220
16971.70 250
16972.93 195
16974.16 223
16975.39 196
16976.63 191
16977.86 226
16979.09 183
16980.32 203
16981.55 185
16982.78 221
16984.02 199
16985.25 183
16986.48 195
16987.71 194
16988.94 201
16990.18 215
16991.41 199
16992.64 187
16993.87 242
16995.10 214
16996.34 191
16997.57 199
16998.80 201
17000.03 191
17001.26 224
17002.50 224
17003.73 187
17004.96 189
17006.19 203
17007.43 202
17008.66 213
17009.89 236
17011.12 226
17012.36 215
17013.59 207
17014.82 197
17016.06 199
17017.29 205
17018.52 220
17019.76 200
17020.99 177
17022.22 176
17023.45 168
17024.69 184
17025.92 206
17027.15 186
17028.39 205
17029.62 196
17030.85 204
17032.09 181
17033.32 189
17034.55 217
17035.79 187
17037.02 198
17038.26 199
17039.49 190
17040.72 197
17041.96 175
17043.19 200
17044.43 219
17045.66 174
17046.89 158
17048.13 194
17049.36 199
17050.60 171
17051.83 210
17053.06 196
17054.30 180
17055.53 166
17056.77 201
17058.00 209
17059.24 219
17060.47 215
17061.70 207
17062.94 221
17064.17 219
17065.41 203
17066.64 211
17067.88 230
17069.11 220
17070.35 233
17071.58 186
17072.82 202
17074.05 220
17075.29 191
17076.52 188
17077.76 215
17078.99 212
17080.23 196
17081.46 184
17082.70 198
17083.93 195
17085.17 197
17086.41 220
17087.64 213
17088.88 205
17090.11 179
17091.35 168
17092.58 190
17093.82 189
17095.05 202
17096.29 214
17097.53 232
17098.76 216
17100.00 218
17101.23 214
17102.47 189
17103.71 211
17104.94 201
17106.18 181
17107.41 232
17108.65 193
17109.89 197
17111.12 202
17112.36 214
17113.60 198
17114.83 211
17116.07 247
17117.31 224
17118.54 201
17119.78 199
17121.02 212
17122.25 216
17123.49 189
17124.73 218
17125.96 197
17127.20 181
17128.44 195
17129.67 199
17130.91 203
17132.15 227
17133.39 206
17134.62 200
17135.86 191
17137.10 203
17138.33 210
17139.57 218
17140.81 199
17142.05 189
17143.28 210
17144.52 187
17145.76 175
17147.00 178
17148.23 173
17149.47 204
17150.71 171
17151.95 187
17153.19 181
17154.42 193
17155.66 195
17156.90 174
17158.14 169
17159.38 183
17160.61 205
17161.85 168
17163.09 192
17164.33 166
17165.57 198
17166.81 183
17168.04 161
17169.28 190
17170.52 213
17171.76 203
17173.00 190
17174.24 204
17175.47 185
17176.71 195
17177.95 204
17179.19 195
17180.43 194
17181.67 176
17182.91 200
17184.15 190
17185.39 169
17186.62 161
17187.86 166
17189.10 177
17190.34 194
17191.58 191
17192.82 208
17194.06 180
17195.30 201
17196.54 197
17197.78 192
17199.02 217
17200.26 217
17201.50 229
17202.74 190
17203.98 190
17205.22 204
17206.46 190
17207.70 200
17208.94 176
17210.18 175
17211.42 198
17212.66 194
17213.90 175
17215.14 238
17216.38 223
17217.62 180
17218.86 193
17220.10 216
17221.34 232
17222.58 155
17223.82 153
17225.06 168
17226.30 189
17227.54 196
17228.78 218
17230.02 216
17231.26 198
17232.50 194
17233.74 198
17234.98 188
17236.22 214
17237.47 206
17238.71 195
17239.95 177
17241.19 182
17242.43 160
17243.67 179
17244.91 175
17246.15 212
17247.39 236
17248.64 200
17249.88 187
17251.12 212
17252.36 223
17253.60 175
17254.84 201
17256.08 199
17257.33 250
17258.57 206
17259.81 208
17261.05 183
17262.29 194
17263.54 193
17264.78 173
17266.02 173
17267.26 195
17268.50 163
17269.75 182
17270.99 184
17272.23 170
17273.47 192
17274.71 205
17275.96 203
17277.20 192
17278.44 174
17279.68 223
17280.93 183
17282.17 171
17283.41 152
17284.65 186
17285.90 166
17287.14 206
17288.38 211
17289.62 211
17290.87 169
17292.11 185
17293.35 183
17294.60 202
17295.84 198
17297.08 202
17298.33 206
17299.57 205
17300.81 177
17302.05 188
17303.30 210
17304.54 224
17305.78 207
17307.03 194
17308.27 189
17309.52 162
17310.76 201
17312.00 169
17313.25 191
17314.49 194
17315.73 162
17316.98 185
17318.22 170
17319.47 200
17320.71 175
17321.95 174
17323.20 239
17324.44 218
17325.69 153
17326.93 187
17328.17 179
17329.42 185
17330.66 182
17331.91 201
17333.15 212
17334.40 167
17335.64 171
17336.88 190
17338.13 173
17339.37 174
17340.62 199
17341.86 217
17343.11 214
17344.35 216
17345.60 168
17346.84 176
17348.09 202
17349.33 215
17350.58 221
17351.82 189
17353.07 166
17354.31 177
17355.56 181
17356.80 179
17358.05 201
17359.29 179
17360.54 169
17361.78 189
17363.03 217
17364.27 192
17365.52 193
17366.77 176
17368.01 173
17369.26 214
17370.50 210
17371.75 202
17372.99 196
17374.24 197
17375.49 183
17376.73 212
17377.98 171
17379.22 186
17380.47 162
17381.72 210
17382.96 208
17384.21 214
17385.45 201
17386.70 205
17387.95 211
17389.19 212
17390.44 184
17391.69 213
17392.93 201
17394.18 242
17395.43 210
17396.67 187
17397.92 171
17399.17 188
17400.41 176
17401.66 181
17402.91 165
17404.15 198
17405.40 193
17406.65 181
17407.89 227
17409.14 185
17410.39 186
17411.64 174
17412.88 189
17414.13 217
17415.38 200
17416.63 195
17417.87 187
17419.12 216
17420.37 205
17421.62 204
17422.86 206
17424.11 201
17425.36 176
17426.61 190
17427.85 196
17429.10 178
17430.35 189
17431.60 205
17432.85 193
17434.09 206
17435.34 202
17436.59 200
17437.84 197
17439.09 174
17440.33 189
17441.58 187
17442.83 218
17444.08 222
17445.33 204
17446.58 205
17447.82 192
17449.07 189
17450.32 167
17451.57 210
17452.82 194
17454.07 209
17455.32 217
17456.57 169
17457.81 191
17459.06 189
17460.31 182
17461.56 199
17462.81 183
17464.06 186
17465.31 199
17466.56 214
17467.81 199
17469.06 193
17470.30 210
17471.55 174
17472.80 179
17474.05 187
17475.30 181
17476.55 185
17477.80 201
17479.05 167
17480.30 185
17481.55 191
17482.80 166
17484.05 212
17485.30 200
17486.55 184
17487.80 173
17489.05 200
17490.30 185
17491.55 173
17492.80 193
17494.05 208
17495.30 202
17496.55 210
17497.80 178
17499.05 192
17500.30 204
17501.55 150
17502.80 181
17504.05 181
17505.30 206
17506.55 184
17507.80 171
17509.06 185
17510.31 181
17511.56 215
17512.81 220
17514.06 193
17515.31 167
17516.56 172
17517.81 197
17519.06 182
17520.31 205
17521.56 191
17522.82 177
17524.07 192
17525.32 184
17526.57 187
17527.82 173
17529.07 177
17530.32 172
17531.58 192
17532.83 211
17534.08 176
17535.33 189
17536.58 201
17537.83 185
17539.09 154
17540.34 209
17541.59 214
17542.84 203
17544.09 192
17545.35 206
17546.60 193
17547.85 162
17549.10 196
17550.35 197
17551.61 175
17552.86 178
17554.11 187
17555.36 172
17556.62 148
17557.87 201
17559.12 180
17560.37 194
17561.63 181
17562.88 193
17564.13 211
17565.38 218
17566.64 193
17567.89 214
17569.14 221
17570.39 184
17571.65 242
17572.90 219
17574.15 204
17575.41 204
17576.66 215
17577.91 213
17579.17 196
17580.42 189
17581.67 186
17582.93 187
17584.18 208
17585.43 218
17586.69 198
17587.94 203
17589.19 187
17590.45 184
17591.70 168
17592.95 203
17594.21 147
17595.46 168
17596.72 226
17597.97 170
17599.22 173
17600.48 180
17601.73 238
17602.99 198
17604.24 164
17605.49 169
17606.75 202
17608.00 181
17609.26 178
17610.51 174
17611.76 175
17613.02 160
17614.27 183
17615.53 211
17616.78 169
17618.04 170
17619.29 143
17620.55 175
17621.80 182
17623.06 187
17624.31 204
17625.57 242
17626.82 207
17628.08 210
17629.33 199
17630.59 180
17631.84 160
17633.10 210
17634.35 203
17635.61 185
17636.86 184
17638.12 202
17639.37 204
17640.63 203
17641.88 199
17643.14 216
17644.39 218
17645.65 186
17646.91 203
17648.16 150
17649.42 153
17650.67 183
17651.93 201
17653.18 182
17654.44 139
17655.70 182
17656.95 211
17658.21 178
17659.46 195
17660.72 187
17661.98 198
17663.23 220
17664.49 179
17665.75 192
17667.00 171
17668.26 218
17669.51 194
17670.77 174
17672.03 194
17673.28 208
17674.54 198
17675.80 202
17677.05 180
17678.31 183
17679.57 208
17680.82 176
17682.08 173
17683.34 196
17684.60 197
17685.85 170
17687.11 172
17688.37 181
17689.62 198
17690.88 205
17692.14 186
17693.40 204
17694.65 262
17695.91 235
17697.17 214
17698.42 223
17699.68 197
17700.94 187
17702.20 191
17703.46 165
17704.71 162
17705.97 171
17707.23 168
17708.49 166
17709.74 208
17711.00 187
17712.26 183
17713.52 176
17714.78 186
17716.03 208
17717.29 170
17718.55 182
17719.81 190
17721.07 199
17722.33 176
17723.58 189
17724.84 189
17726.10 200
17727.36 182
17728.62 180
17729.88 185
17731.13 211
17732.39 181
17733.65 184
17734.91 177
17736.17 215
17737.43 184
17738.69 188
17739.95 208
17741.21 180
17742.46 172
17743.72 197
17744.98 221
17746.24 199
17747.50 158
17748.76 169
17750.02 171
17751.28 173
17752.54 164
17753.80 192
17755.06 192
17756.32 176
17757.58 185
17758.84 196
17760.10 210
17761.36 175
17762.61 187
17763.87 169
17765.13 207
17766.39 171
17767.65 204
17768.91 201
17770.17 190
17771.43 211
17772.69 220
17773.95 198
17775.21 172
17776.48 195
17777.74 170
17779.00 187
17780.26 194
17781.52 172
17782.78 194
17784.04 200
17785.30 218
17786.56 180
17787.82 165
17789.08 171
17790.34 218
17791.60 211
17792.86 196
17794.12 196
17795.38 217
17796.65 195
17797.91 163
17799.17 192
17800.43 192
17801.69 180
17802.95 174
17804.21 221
17805.47 199
17806.73 191
17808.00 206
17809.26 175
17810.52 179
17811.78 181
17813.04 200
17814.30 179
17815.56 174
17816.83 171
17818.09 191
17819.35 193
17820.61 196
17821.87 196
17823.14 170
17824.40 200
17825.66 215
17826.92 178
17828.18 170
17829.45 184
17830.71 216
17831.97 198
17833.23 185
17834.49 208
17835.76 206
17837.02 176
17838.28 237
17839.54 171
17840.81 182
17842.07 185
17843.33 197
17844.59 192
17845.86 203
17847.12 182
17848.38 191
17849.65 195
17850.91 177
17852.17 190
17853.43 175
17854.70 206
17855.96 176
17857.22 175
17858.49 180
17859.75 177
17861.01 173
17862.28 178
17863.54 191
17864.80 173
17866.07 194
17867.33 189
17868.59 168
17869.86 199
17871.12 207
17872.38 179
17873.65 193
17874.91 166
17876.18 173
17877.44 148
17878.70 183
17879.97 170
17881.23 169
17882.50 167
17883.76 157
17885.02 146
17886.29 198
17887.55 183
17888.82 169
17890.08 199
17891.35 194
17892.61 222
17893.87 170
17895.14 204
17896.40 180
17897.67 191
17898.93 227
17900.20 199
17901.46 185
17902.73 187
17903.99 174
17905.26 164
17906.52 211
17907.79 198
17909.05 164
17910.32 197
17911.58 179
17912.85 184
17914.11 162
17915.38 190
17916.64 207
17917.91 188
17919.17 183
17920.44 199
17921.70 186
17922.97 187
17924.23 198
17925.50 176
17926.76 170
17928.03 187
17929.30 179
17930.56 197
17931.83 191
17933.09 171
17934.36 169
17935.62 183
17936.89 177
17938.16 204
17939.42 185
17940.69 190
17941.96 189
17943.22 214
17944.49 180
17945.75 202
17947.02 185
17948.29 177
17949.55 176
17950.82 166
17952.09 159
17953.35 149
17954.62 177
17955.89 162
17957.15 193
17958.42 211
17959.69 184
17960.95 188
17962.22 178
17963.49 212
17964.75 175
17966.02 151
17967.29 155
17968.55 186
17969.82 160
17971.09 167
17972.36 153
17973.62 183
17974.89 206
17976.16 171
17977.42 174
17978.69 152
17979.96 193
17981.23 183
17982.49 178
17983.76 172
17985.03 170
17986.30 176
17987.57 163
17988.83 151
17990.10 158
17991.37 172
17992.64 202
17993.90 175
17995.17 175
17996.44 187
17997.71 179
17998.98 180
18000.25 198
18001.51 185
18002.78 162
18004.05 184
18005.32 177
18006.59 164
18007.86 175
18009.12 162
18010.39 151
18011.66 151
18012.93 200
18014.20 208
18015.47 224
18016.74 205
18018.00 182
18019.27 191
18020.54 159
18021.81 219
18023.08 206
18024.35 170
18025.62 190
18026.89 174
18028.16 184
18029.43 207
18030.69 181
18031.96 187
18033.23 165
18034.50 172
18035.77 154
18037.04 164
18038.31 206
18039.58 214
18040.85 201
18042.12 187
18043.39 203
18044.66 206
18045.93 218
18047.20 202
18048.47 181
18049.74 195
18051.01 224
18052.28 194
18053.55 182
18054.82 163
18056.09 177
18057.36 165
18058.63 215
18059.90 153
18061.17 177
18062.44 182
18063.71 203
18064.98 223
18066.25 178
18067.52 187
18068.79 187
18070.06 185
18071.33 152
18072.61 157
18073.88 153
18075.15 176
18076.42 182
18077.69 186
18078.96 190
18080.23 149
18081.50 179
18082.77 167
18084.04 166
18085.32 128
18086.59 172
18087.86 177
18089.13 202
18090.40 206
18091.67 164
18092.94 183
18094.22 186
18095.49 168
18096.76 178
18098.03 178
18099.30 167
18100.57 179
18101.85 206
18103.12 157
18104.39 164
18105.66 178
18106.93 185
18108.20 184
18109.48 172
18110.75 173
18112.02 196
18113.29 198
18114.57 194
18115.84 162
18117.11 180
18118.38 206
18119.65 158
18120.93 166
18122.20 176
18123.47 183
18124.74 204
18126.02 179
18127.29 157
18128.56 192
18129.84 194
18131.11 187
18132.38 176
18133.65 172
18134.93 178
18136.20 201
18137.47 170
18138.75 153
18140.02 155
18141.29 172
18142.57 174
18143.84 185
18145.11 174
18146.39 171
18147.66 204
18148.93 184
18150.21 175
18151.48 183
18152.75 181
18154.03 196
18155.30 247
18156.57 187
18157.85 175
18159.12 193
18160.40 214
18161.67 198
18162.94 183
18164.22 189
18165.49 195
18166.77 208
18168.04 204
18169.31 208
18170.59 188
18171.86 195
18173.14 184
18174.41 205
18175.68 190
18176.96 158
18178.23 171
18179.51 175
18180.78 200
18182.06 198
18183.33 194
18184.61 183
18185.88 193
18187.16 177
18188.43 171
18189.71 176
18190.98 153
18192.26 183
18193.53 201
18194.81 206
18196.08 194
18197.36 177
18198.63 198
18199.91 194
18201.18 154
18202.46 144
18203.73 206
18205.01 180
18206.28 180
18207.56 148
18208.83 168
18210.11 149
18211.39 175
18212.66 176
18213.94 164
18215.21 162
18216.49 173
18217.76 142
18219.04 153
18220.32 156
18221.59 174
18222.87 190
18224.14 183
18225.42 150
18226.70 174
18227.97 169
18229.25 138
18230.53 146
18231.80 154
18233.08 163
18234.35 194
18235.63 187
18236.91 161
18238.18 149
18239.46 175
18240.74 172
18242.01 170
18243.29 154
18244.57 170
18245.84 177
18247.12 180
18248.40 152
18249.68 176
18250.95 169
18252.23 175
18253.51 179
18254.78 222
18256.06 176
18257.34 223
18258.62 200
18259.89 204
18261.17 179
18262.45 179
18263.72 166
18265.00 218
18266.28 187
18267.56 177
18268.84 231
18270.11 174
18271.39 143
18272.67 152
18273.95 152
18275.22 178
18276.50 190
18277.78 175
18279.06 190
18280.34 200
18281.61 197
18282.89 175
18284.17 157
18285.45 192
18286.73 172
18288.01 172
18289.28 166
18290.56 186
18291.84 182
18293.12 190
18294.40 176
18295.68 211
18296.95 188
18298.23 178
18299.51 159
18300.79 176
18302.07 182
18303.35 167
18304.63 179
18305.91 183
18307.19 177
18308.46 181
18309.74 205
18311.02 212
18312.30 170
18313.58 177
18314.86 180
18316.14 160
18317.42 155
18318.70 154
18319.98 179
18321.26 183
18322.54 193
18323.82 188
18325.10 189
18326.38 194
18327.66 176
18328.94 172
18330.22 177
18331.50 180
18332.77 169
18334.05 202
18335.33 178
18336.61 183
18337.90 183
18339.18 191
18340.46 171
18341.74 193
18343.02 213
18344.30 185
18345.58 188
18346.86 161
18348.14 172
18349.42 175
18350.70 192
18351.98 193
18353.26 222
18354.54 194
18355.82 170
18357.10 200
18358.38 163
18359.66 197
18360.94 185
18362.22 187
18363.51 174
18364.79 187
18366.07 183
18367.35 176
18368.63 196
18369.91 170
18371.19 157
18372.47 197
18373.76 184
18375.04 182
18376.32 198
18377.60 188
18378.88 185
18380.16 195
18381.44 163
18382.73 203
18384.01 219
18385.29 152
18386.57 156
18387.85 172
18389.13 170
18390.42 156
18391.70 169
18392.98 158
18394.26 176
18395.54 171
18396.83 158
18398.11 170
18399.39 201
18400.67 189
18401.96 167
18403.24 208
18404.52 173
18405.80 164
18407.09 190
18408.37 174
18409.65 149
18410.93 166
18412.22 178
18413.50 196
18414.78 192
18416.06 173
18417.35 170
18418.63 190
18419.91 180
18421.20 176
18422.48 152
18423.76 160
18425.05 171
18426.33 169
18427.61 172
18428.89 144
18430.18 211
18431.46 200
18432.74 188
18434.03 187
18435.31 173
18436.60 148
18437.88 176
18439.16 150
18440.45 170
18441.73 189
18443.01 173
18444.30 181
18445.58 168
18446.87 157
18448.15 192
18449.43 193
18450.72 155
18452.00 148
18453.29 168
18454.57 177
18455.85 167
18457.14 177
18458.42 164
18459.71 180
18460.99 169
18462.28 151
18463.56 182
18464.84 162
18466.13 180
18467.41 174
18468.70 179
18469.98 174
18471.27 213
18472.55 208
18473.84 161
18475.12 184
18476.41 222
18477.69 170
18478.98 178
18480.26 178
18481.55 180
18482.83 182
18484.12 179
18485.40 187
18486.69 190
18487.97 179
18489.26 168
18490.54 171
18491.83 176
18493.11 195
18494.40 217
18495.69 195
18496.97 152
18498.26 147
18499.54 155
18500.83 179
18502.11 170
18503.40 189
18504.69 167
18505.97 174
18507.26 176
18508.54 179
18509.83 213
18511.12 229
18512.40 204
18513.69 188
18514.98 195
18516.26 226
18517.55 186
18518.83 160
18520.12 166
18521.41 176
18522.69 187
18523.98 172
18525.27 157
18526.55 186
18527.84 158
18529.13 164
18530.41 161
18531.70 151
18532.99 166
18534.27 191
18535.56 184
18536.85 179
18538.14 151
18539.42 142
18540.71 177
18542.00 166
18543.28 193
18544.57 172
18545.86 166
18547.15 201
18548.43 187
18549.72 167
18551.01 165
18552.30 190
18553.58 162
18554.87 175
18556.16 149
18557.45 151
18558.73 210
18560.02 164
18561.31 162
18562.60 192
18563.89 201
18565.17 196
18566.46 201
18567.75 183
18569.04 209
18570.33 189
18571.62 191
18572.90 185
18574.19 156
18575.48 210
18576.77 168
18578.06 191
18579.35 189
18580.63 184
18581.92 191
18583.21 236
18584.50 199
18585.79 182
18587.08 187
18588.37 198
18589.66 194
18590.94 203
18592.23 170
18593.52 153
18594.81 175
18596.10 163
18597.39 177
18598.68 181
18599.97 176
18601.26 143
18602.55 177
18603.84 180
18605.13 211
18606.41 152
18607.70 150
18608.99 166
18610.28 180
18611.57 192
18612.86 179
18614.15 164
18615.44 148
18616.73 166
18618.02 196
18619.31 185
18620.60 191
18621.89 207
18623.18 193
18624.47 203
18625.76 209
18627.05 196
18628.34 187
18629.63 167
18630.92 206
18632.21 195
18633.50 218
18634.79 210
18636.08 173
18637.37 177
18638.67 170
18639.96 189
18641.25 171
18642.54 196
18643.83 175
18645.12 159
18646.41 174
18647.70 200
18648.99 174
18650.28 169
18651.57 162
18652.86 173
18654.16 185
18655.45 168
18656.74 206
18658.03 215
18659.32 178
18660.61 185
18661.90 156
18663.19 173
18664.49 186
18665.78 170
18667.07 170
18668.36 198
18669.65 185
18670.94 180
18672.24 203
18673.53 206
18674.82 213
18676.11 193
18677.40 193
18678.70 187
18679.99 173
18681.28 191
18682.57 191
18683.86 192
18685.16 160
18686.45 173
18687.74 202
18689.03 172
18690.33 165
18691.62 184
18692.91 194
18694.20 164
18695.50 170
18696.79 169
18698.08 186
18699.37 192
18700.67 173
18701.96 152
18703.25 203
18704.54 187
18705.84 170
18707.13 170
18708.42 149
18709.72 184
18711.01 159
18712.30 178
18713.60 156
18714.89 168
18716.18 189
18717.48 192
18718.77 185
18720.06 188
18721.36 257
18722.65 179
18723.94 246
18725.24 182
18726.53 174
18727.82 162
18729.12 158
18730.41 178
18731.70 153
18733.00 178
18734.29 190
18735.59 182
18736.88 173
18738.17 183
18739.47 167
18740.76 162
18742.06 142
18743.35 135
18744.64 205
18745.94 184
18747.23 169
18748.53 188
18749.82 157
18751.12 187
18752.41 161
18753.71 165
18755.00 175
18756.30 173
18757.59 160
18758.88 217
18760.18 172
18761.47 178
18762.77 187
18764.06 179
18765.36 147
18766.65 156
18767.95 155
18769.24 154
18770.54 146
18771.83 166
18773.13 168
18774.43 201
18775.72 164
18777.02 162
18778.31 200
18779.61 173
18780.90 165
18782.20 196
18783.49 172
18784.79 163
18786.08 135
18787.38 171
18788.68 171
18789.97 150
18791.27 144
18792.56 168
18793.86 183
18795.16 206
18796.45 158
18797.75 166
18799.04 182
18800.34 191
18801.64 198
18802.93 205
18804.23 149
18805.53 175
18806.82 187
18808.12 153
18809.41 177
18810.71 166
18812.01 199
18813.30 189
18814.60 198
18815.90 181
18817.19 186
18818.49 148
18819.79 176
18821.09 146
18822.38 194
18823.68 181
18824.98 163
18826.27 164
18827.57 201
18828.87 175
18830.16 155
18831.46 178
18832.76 164
18834.06 155
18835.35 172
18836.65 175
18837.95 147
18839.25 168
18840.54 179
18841.84 161
18843.14 187
18844.44 161
18845.73 147
18847.03 187
18848.33 179
18849.63 177
18850.93 173
18852.22 195
18853.52 184
18854.82 189
18856.12 183
18857.42 157
18858.71 140
18860.01 165
18861.31 165
18862.61 143
18863.91 173
18865.21 215
18866.50 180
18867.80 171
18869.10 184
18870.40 164
18871.70 195
18873.00 166
18874.30 175
18875.60 164
18876.89 172
18878.19 175
18879.49 174
18880.79 166
18882.09 202
18883.39 190
18884.69 179
18885.99 188
18887.29 183
18888.59 181
18889.88 158
18891.18 132
18892.48 155
18893.78 166
18895.08 163
18896.38 164
18897.68 194
18898.98 163
18900.28 180
18901.58 188
18902.88 176
18904.18 161
18905.48 178
18906.78 185
18908.08 144
18909.38 181
18910.68 152
18911.98 146
18913.28 167
18914.58 173
18915.88 168
18917.18 177
18918.48 192
18919.78 155
18921.08 171
18922.38 177
18923.68 133
18924.98 155
18926.28 156
18927.58 160
18928.88 138
18930.18 161
18931.49 164
18932.79 161
18934.09 143
18935.39 175
18936.69 187
18937.99 175
18939.29 141
18940.59 154
18941.89 151
18943.19 151
18944.49 159
18945.80 157
18947.10 169
18948.40 194
18949.70 145
18951.00 154
18952.30 124
18953.60 152
18954.91 195
18956.21 179
18957.51 173
18958.81 151
18960.11 142
18961.41 179
18962.72 168
18964.02 142
18965.32 141
18966.62 142
18967.92 160
18969.23 143
18970.53 165
18971.83 130
18973.13 155
18974.43 161
18975.74 165
18977.04 159
18978.34 148
18979.64 154
18980.95 177
18982.25 167
18983.55 159
18984.85 148
18986.16 181
18987.46 142
18988.76 156
18990.06 148
18991.37 161
18992.67 154
18993.97 156
18995.28 141
18996.58 138
18997.88 156
18999.18 185
19000.49 204
19001.79 157
19003.09 176
19004.40 155
19005.70 156
19007.00 138
19008.31 163
19009.61 170
19010.91 165
19012.22 154
19013.52 127
19014.82 133
19016.13 152
19017.43 153
19018.74 179
19020.04 169
19021.34 170
19022.65 167
19023.95 162
19025.25 148
19026.56 121
19027.86 157
19029.17 167
19030.47 145
19031.77 186
19033.08 151
19034.38 172
19035.69 179
19036.99 189
19038.30 176
19039.60 177
19040.91 160
19042.21 154
19043.51 146
19044.82 171
19046.12 181
19047.43 200
19048.73 160
19050.04 153
19051.34 158
19052.65 155
19053.95 168
19055.26 198
19056.56 171
19057.87 162
19059.17 177
19060.48 165
19061.78 152
19063.09 169
19064.39 182
19065.70 164
19067.00 190
19068.31 150
19069.62 136
19070.92 149
19072.23 172
19073.53 190
19074.84 162
19076.14 171
19077.45 148
19078.75 176
19080.06 171
19081.37 160
19082.67 174
19083.98 164
19085.28 171
19086.59 166
19087.90 166
19089.20 154
19090.51 156
19091.82 161
19093.12 144
19094.43 163
19095.73 151
19097.04 146
19098.35 168
19099.65 141
19100.96 167
19102.27 148
19103.57 178
19104.88 172
19106.19 170
19107.49 154
19108.80 180
19110.11 167
19111.41 193
19112.72 173
19114.03 150
19115.33 164
19116.64 144
19117.95 169
19119.26 168
19120.56 147
19121.87 147
19123.18 158
19124.49 147
19125.79 171
19127.10 152
19128.41 130
19129.72 159
19131.02 159
19132.33 170
19133.64 176
19134.95 170
19136.25 137
19137.56 174
19138.87 189
19140.18 170
19141.49 143
19142.79 149
19144.10 174
19145.41 156
19146.72 157
19148.03 148
19149.33 149
19150.64 150
19151.95 173
19153.26 158
19154.57 165
19155.88 159
19157.18 174
19158.49 165
19159.80 157
19161.11 149
19162.42 174
19163.73 131
19165.04 144
19166.34 169
19167.65 185
19168.96 198
19170.27 160
19171.58 155
19172.89 171
19174.20 162
19175.51 162
19176.82 165
19178.13 196
19179.43 208
19180.74 137
19182.05 173
19183.36 175
19184.67 160
19185.98 189
19187.29 169
19188.60 138
19189.91 164
19191.22 182
19192.53 165
19193.84 147
19195.15 157
19196.46 185
19197.77 200
19199.08 163
19200.39 155
19201.70 145
19203.01 157
19204.32 165
19205.63 159
19206.94 160
19208.25 165
19209.56 162
19210.87 158
19212.18 163
19213.49 171
19214.80 187
19216.11 169
19217.42 161
19218.73 213
19220.04 138
19221.35 142
19222.66 152
19223.98 172
19225.29 166
19226.60 146
19227.91 143
19229.22 150
19230.53 172
19231.84 148
19233.15 146
19234.46 137
19235.77 146
19237.09 169
19238.40 186
19239.71 165
19241.02 174
19242.33 140
19243.64 144
19244.95 167
19246.27 170
19247.58 152
19248.89 140
19250.20 150
19251.51 167
19252.82 161
19254.14 154
19255.45 175
19256.76 147
19258.07 131
19259.38 156
19260.70 131
19262.01 161
19263.32 172
19264.63 174
19265.94 188
19267.26 171
19268.57 171
19269.88 145
19271.19 171
19272.51 148
19273.82 146
19275.13 176
19276.44 167
19277.76 136
19279.07 165
19280.38 179
19281.69 167
19283.01 149
19284.32 155
19285.63 162
19286.94 148
19288.26 172
19289.57 173
19290.88 174
19292.20 132
19293.51 162
19294.82 131
19296.14 150
19297.45 136
19298.76 123
19300.08 125
19301.39 125
19302.70 155
19304.02 153
19305.33 190
19306.64 171
19307.96 147
19309.27 138
19310.59 155
19311.90 136
19313.21 130
19314.53 157
19315.84 163
19317.15 195
19318.47 158
19319.78 157
19321.10 142
19322.41 153
19323.72 171
19325.04 151
19326.35 136
19327.67 152
19328.98 149
19330.30 157
19331.61 169
19332.93 160
19334.24 156
19335.55 153
19336.87 156
19338.18 151
19339.50 169
19340.81 158
19342.13 150
19343.44 133
19344.76 147
19346.07 158
19347.39 192
19348.70 168
19350.02 162
19351.33 150
19352.65 134
19353.96 147
19355.28 156
19356.59 147
19357.91 160
19359.22 144
19360.54 142
19361.86 162
19363.17 156
19364.49 170
19365.80 163
19367.12 173
19368.43 163
19369.75 166
19371.06 163
19372.38 180
19373.70 180
19375.01 126
19376.33 161
19377.64 136
19378.96 159
19380.28 179
19381.59 164
19382.91 161
19384.23 154
19385.54 171
19386.86 159
19388.17 148
19389.49 121
19390.81 146
19392.12 200
19393.44 164
19394.76 151
19396.07 202
19397.39 177
19398.71 140
19400.02 167
19401.34 164
19402.66 145
19403.97 190
19405.29 174
19406.61 161
19407.93 134
19409.24 146
19410.56 155
19411.88 152
19413.19 163
19414.51 134
19415.83 151
19417.15 183
19418.46 157
19419.78 152
19421.10 168
19422.42 149
19423.73 162
19425.05 132
19426.37 152
19427.69 138
19429.00 137
19430.32 159
19431.64 162
19432.96 161
19434.28 145
19435.59 169
19436.91 180
19438.23 155
19439.55 156
19440.87 147
19442.18 187
19443.50 167
19444.82 168
19446.14 145
19447.46 119
19448.78 152
19450.09 143
19451.41 140
19452.73 168
19454.05 133
19455.37 158
19456.69 169
19458.01 160
19459.33 146
19460.64 144
19461.96 165
19463.28 174
19464.60 145
19465.92 144
19467.24 165
19468.56 174
19469.88 148
19471.20 151
19472.52 155
19473.83 160
19475.15 149
19476.47 163
19477.79 172
19479.11 172
19480.43 160
19481.75 148
19483.07 186
19484.39 178
19485.71 164
19487.03 155
19488.35 164
19489.67 136
19490.99 134
19492.31 143
19493.63 196
19494.95 177
19496.27 124
19497.59 160
19498.91 156
19500.23 164
19501.55 161
19502.87 154
19504.19 161
19505.51 146
19506.83 137
19508.15 176
19509.47 166
19510.79 160
19512.11 149
19513.43 142
19514.75 178
19516.08 150
19517.40 145
19518.72 137
19520.04 186
19521.36 155
19522.68 145
19524.00 128
19525.32 121
19526.64 153
19527.96 161
19529.29 160
19530.61 155
19531.93 131
19533.25 170
19534.57 151
19535.89 147
19537.21 144
19538.53 130
19539.86 159
19541.18 175
19542.50 150
19543.82 133
19545.14 139
19546.46 146
19547.79 159
19549.11 149
19550.43 165
19551.75 165
19553.07 166
19554.40 158
19555.72 152
19557.04 163
19558.36 150
19559.68 130
19561.01 162
19562.33 147
19563.65 150
19564.97 177
19566.30 144
19567.62 165
19568.94 162
19570.26 143
19571.59 179
19572.91 164
19574.23 157
19575.55 130
19576.88 145
19578.20 161
19579.52 139
19580.85 135
19582.17 162
19583.49 155
19584.82 173
19586.14 169
19587.46 137
19588.78 128
19590.11 164
19591.43 157
19592.75 153
19594.08 132
19595.40 147
19596.72 176
19598.05 170
19599.37 166
19600.70 169
19602.02 155
19603.34 178
19604.67 159
19605.99 146
19607.31 154
19608.64 146
19609.96 165
19611.29 146
19612.61 151
19613.93 172
19615.26 155
19616.58 138
19617.91 143
19619.23 133
19620.55 121
19621.88 122
19623.20 131
19624.53 143
19625.85 156
19627.18 152
19628.50 144
19629.83 155
19631.15 141
19632.48 141
19633.80 147
19635.12 160
19636.45 154
19637.77 142
19639.10 181
19640.42 150
19641.75 165
19643.07 166
19644.40 157
19645.72 161
19647.05 133
19648.37 167
19649.70 158
19651.03 165
19652.35 148
19653.68 150
19655.00 147
19656.33 130
19657.65 152
19658.98 163
19660.30 168
19661.63 162
19662.96 160
19664.28 145
19665.61 155
19666.93 141
19668.26 136
19669.58 159
19670.91 155
19672.24 146
19673.56 193
19674.89 145
19676.21 131
19677.54 142
19678.87 158
19680.19 155
19681.52 160
19682.85 165
19684.17 124
19685.50 149
19686.83 161
19688.15 142
19689.48 142
19690.81 149
19692.13 200
19693.46 160
19694.79 114
19696.11 136
19697.44 144
19698.77 170
19700.09 175
19701.42 155
19702.75 167
19704.07 163
19705.40 165
19706.73 141
19708.06 146
19709.38 162
19710.71 164
19712.04 155
19713.37 147
19714.69 174
19716.02 140
19717.35 139
19718.68 165
19720.00 126
19721.33 140
19722.66 144
19723.99 159
19725.31 125
19726.64 124
19727.97 140
19729.30 133
19730.63 137
19731.95 137
19733.28 142
19734.61 146
19735.94 151
19737.27 170
19738.59 164
19739.92 140
19741.25 143
19742.58 149
19743.91 150
19745.24 129
19746.57 169
19747.89 181
19749.22 146
19750.55 147
19751.88 155
19753.21 162
19754.54 152
19755.87 161
19757.20 159
19758.52 183
19759.85 158
19761.18 128
19762.51 151
19763.84 165
19765.17 153
19766.50 164
19767.83 165
19769.16 149
19770.49 155
19771.82 171
19773.15 159
19774.47 157
19775.80 149
19777.13 148
19778.46 147
19779.79 178
19781.12 156
19782.45 160
19783.78 119
19785.11 144
19786.44 142
19787.77 151
19789.10 164
19790.43 165
19791.76 155
19793.09 157
19794.42 172
19795.75 146
19797.08 142
19798.41 162
19799.74 125
19801.07 160
19802.40 164
19803.73 190
19805.07 168
19806.40 162
19807.73 136
19809.06 114
19810.39 167
19811.72 162
19813.05 156
19814.38 161
19815.71 153
19817.04 147
19818.37 141
19819.70 159
19821.03 125
19822.37 157
19823.70 169
19825.03 170
19826.36 154
19827.69 155
19829.02 133
19830.35 168
19831.68 119
19833.02 148
19834.35 138
19835.68 159
19837.01 159
19838.34 167
19839.67 168
19841.01 140
19842.34 188
19843.67 155
19845.00 178
19846.33 159
19847.67 154
19849.00 161
19850.33 166
19851.66 174
19852.99 143
19854.33 121
19855.66 134
19856.99 152
19858.32 147
19859.65 172
19860.99 197
19862.32 147
19863.65 171
19864.98 143
19866.32 136
19867.65 134
19868.98 143
19870.32 134
19871.65 134
19872.98 139
19874.31 163
19875.65 117
19876.98 135
19878.31 139
19879.65 143
19880.98 157
19882.31 135
19883.64 130
19884.98 175
19886.31 159
19887.64 155
19888.98 155
19890.31 152
19891.64 155
19892.98 144
19894.31 140
19895.65 136
19896.98 203
19898.31 174
19899.65 170
19900.98 153
19902.31 149
19903.65 135
19904.98 163
19906.32 147
19907.65 148
19908.98 166
19910.32 140
19911.65 148
19912.99 147
19914.32 143
19915.65 151
19916.99 161
19918.32 153
19919.66 165
19920.99 151
19922.33 188
19923.66 150
19924.99 157
19926.33 160
19927.66 155
19929.00 177
19930.33 168
19931.67 145
19933.00 154
19934.34 133
19935.67 144
19937.01 135
19938.34 153
19939.68 162
19941.01 143
19942.35 163
19943.68 124
19945.02 127
19946.35 138
19947.69 185
19949.02 183
19950.36 136
19951.70 163
19953.03 105
19954.37 142
19955.70 148
19957.04 149
19958.37 126
19959.71 148
19961.04 174
19962.38 165
19963.72 170
19965.05 140
19966.39 139
19967.72 155
19969.06 159
19970.40 112
19971.73 138
19973.07 132
19974.40 143
19975.74 164
19977.08 156
19978.41 146
19979.75 163
19981.09 149
19982.42 161
19983.76 133
19985.10 139
19986.43 146
19987.77 157
19989.11 143
19990.44 155
19991.78 164
19993.12 131
19994.45 139
19995.79 132
19997.13 134
19998.46 166
19999.80 151
20001.14 152
20002.48 145
20003.81 131
20005.15 144
20006.49 129
20007.82 145
20009.16 149
20010.50 138
20011.84 144
20013.17 138
20014.51 142
20015.85 142
20017.19 150
20018.52 157
20019.86 140
20021.20 125
20022.54 137
20023.88 126
20025.21 135
20026.55 134
20027.89 163
20029.23 157
20030.57 152
20031.90 141
20033.24 169
20034.58 139
20035.92 166
20037.26 150
20038.60 144
20039.93 147
20041.27 138
20042.61 136
20043.95 150
20045.29 175
20046.63 139
20047.97 145
20049.30 116
20050.64 132
20051.98 142
20053.32 152
20054.66 155
20056.00 153
20057.34 135
20058.68 156
20060.02 137
20061.35 139
20062.69 137
20064.03 146
20065.37 142
20066.71 136
20068.05 153
20069.39 150
20070.73 126
20072.07 125
20073.41 139
20074.75 152
20076.09 151
20077.43 152
20078.77 161
20080.11 129
20081.45 131
20082.79 152
20084.13 141
20085.47 161
20086.81 149
20088.15 152
20089.49 121
20090.83 154
20092.17 137
20093.51 140
20094.85 163
20096.19 149
20097.53 145
20098.87 146
20100.21 157
20101.55 140
20102.89 190
20104.23 156
20105.57 143
20106.91 145
20108.25 141
20109.59 158
20110.93 128
20112.27 167
20113.62 172
20114.96 151
20116.30 132
20117.64 143
20118.98 117
20120.32 144
20121.66 136
20123.00 141
20124.34 145
20125.69 192
20127.03 161
20128.37 161
20129.71 131
20131.05 142
20132.39 153
20133.73 148
20135.08 126
20136.42 161
20137.76 136
20139.10 130
20140.44 137
