# Supplementary material for: MALDI-TOF MS typing enables the classification of brewing yeasts of the genus Saccharomyces to major beer styles
Source: PLoS One. 2017 Aug 9;12(8):e0181694. doi: 10.1371/journal.pone.0181694 (PMC5549903; doi:10.1371/journal.pone.0181694)
Supplement: S5 File — The directory includes 90 raw files and was zipped to “.zip”; the folder has three strains with 30 spectra per strain; S1 Text explains the raw files with an example and Table 1 represents the yeast strains used within the experiment. (ZIP) [file pone.0181694.s008.zip › 13-15/30262-213-OG-Ale-Ale-YPG-18h-E-E_2015-08-06_1_0_E4_1.dat]

2000.64 929
2001.06 928
2001.49 1009
2001.91 1002
2002.33 844
2002.75 815
2003.17 933
2003.60 1043
2004.02 1113
2004.44 935
2004.86 888
2005.28 787
2005.70 912
2006.13 979
2006.55 969
2006.97 874
2007.39 859
2007.82 923
2008.24 811
2008.66 755
2009.08 805
2009.51 906
2009.93 888
2010.35 1040
2010.77 904
2011.20 918
2011.62 996
2012.04 931
2012.46 954
2012.89 982
2013.31 834
2013.73 862
2014.15 885
2014.58 767
2015.00 719
2015.42 779
2015.85 810
2016.27 745
2016.69 810
2017.12 753
2017.54 838
2017.96 971
2018.39 926
2018.81 906
2019.23 947
2019.66 919
2020.08 1018
2020.50 1033
2020.93 1005
2021.35 934
2021.78 873
2022.20 979
2022.62 977
2023.05 932
2023.47 856
2023.89 908
2024.32 871
2024.74 889
2025.17 774
2025.59 723
2026.01 895
2026.44 770
2026.86 870
2027.29 887
2027.71 762
2028.14 851
2028.56 828
2028.99 772
2029.41 862
2029.83 877
2030.26 856
2030.68 794
2031.11 844
2031.53 838
2031.96 889
2032.38 822
2032.81 822
2033.23 910
2033.66 946
2034.08 873
2034.51 813
2034.93 873
2035.36 862
2035.78 921
2036.21 923
2036.63 799
2037.06 738
2037.48 807
2037.91 792
2038.33 816
2038.76 1054
2039.19 983
2039.61 933
2040.04 965
2040.46 1001
2040.89 979
2041.31 961
2041.74 987
2042.17 842
2042.59 794
2043.02 841
2043.44 933
2043.87 884
2044.30 876
2044.72 914
2045.15 923
2045.57 914
2046.00 833
2046.43 872
2046.85 892
2047.28 807
2047.71 826
2048.13 965
2048.56 944
2048.99 891
2049.41 864
2049.84 777
2050.27 796
2050.69 715
2051.12 888
2051.55 988
2051.97 811
2052.40 852
2052.83 867
2053.25 858
2053.68 847
2054.11 816
2054.54 792
2054.96 798
2055.39 937
2055.82 819
2056.24 781
2056.67 774
2057.10 826
2057.53 765
2057.95 679
2058.38 738
2058.81 788
2059.24 829
2059.66 852
2060.09 915
2060.52 1046
2060.95 980
2061.38 921
2061.80 1030
2062.23 917
2062.66 927
2063.09 845
2063.52 889
2063.94 880
2064.37 820
2064.80 849
2065.23 919
2065.66 1020
2066.09 803
2066.51 891
2066.94 1050
2067.37 992
2067.80 1073
2068.23 1010
2068.66 1014
2069.08 840
2069.51 819
2069.94 994
2070.37 974
2070.80 915
2071.23 1004
2071.66 923
2072.09 845
2072.52 816
2072.94 794
2073.37 955
2073.80 888
2074.23 807
2074.66 884
2075.09 880
2075.52 864
2075.95 906
2076.38 919
2076.81 872
2077.24 764
2077.67 932
2078.10 915
2078.53 967
2078.96 963
2079.39 982
2079.82 1094
2080.25 1100
2080.68 1096
2081.11 1047
2081.54 1258
2081.97 1154
2082.40 1158
2082.83 1150
2083.26 1089
2083.69 1140
2084.12 1018
2084.55 1036
2084.98 1082
2085.41 936
2085.84 1081
2086.27 951
2086.70 893
2087.13 909
2087.56 794
2087.99 884
2088.42 961
2088.85 818
2089.28 866
2089.71 784
2090.14 932
2090.57 950
2091.01 755
2091.44 855
2091.87 905
2092.30 845
2092.73 892
2093.16 855
2093.59 1025
2094.02 889
2094.45 909
2094.89 1126
2095.32 968
2095.75 909
2096.18 981
2096.61 1119
2097.04 988
2097.47 1026
2097.91 894
2098.34 909
2098.77 962
2099.20 935
2099.63 839
2100.07 827
2100.50 902
2100.93 781
2101.36 843
2101.79 784
2102.23 786
2102.66 977
2103.09 917
2103.52 823
2103.95 731
2104.39 798
2104.82 897
2105.25 842
2105.68 793
2106.12 781
2106.55 752
2106.98 965
2107.41 853
2107.85 932
2108.28 952
2108.71 901
2109.14 891
2109.58 922
2110.01 1101
2110.44 1004
2110.88 1017
2111.31 886
2111.74 852
2112.18 813
2112.61 826
2113.04 866
2113.48 895
2113.91 876
2114.34 811
2114.78 902
2115.21 988
2115.64 852
2116.08 747
2116.51 653
2116.94 833
2117.38 862
2117.81 879
2118.24 768
2118.68 782
2119.11 831
2119.55 756
2119.98 883
2120.41 869
2120.85 966
2121.28 879
2121.72 853
2122.15 893
2122.58 965
2123.02 1081
2123.45 916
2123.89 821
2124.32 865
2124.75 878
2125.19 933
2125.62 913
2126.06 810
2126.49 786
2126.93 839
2127.36 724
2127.80 822
2128.23 923
2128.67 902
2129.10 790
2129.54 747
2129.97 816
2130.41 738
2130.84 721
2131.28 864
2131.71 909
2132.15 925
2132.58 1003
2133.02 948
2133.45 873
2133.89 841
2134.32 971
2134.76 1038
2135.19 1040
2135.63 882
2136.06 932
2136.50 942
2136.94 962
2137.37 937
2137.81 993
2138.24 1055
2138.68 974
2139.12 1120
2139.55 927
2139.99 901
2140.42 941
2140.86 896
2141.30 861
2141.73 827
2142.17 950
2142.60 888
2143.04 870
2143.48 783
2143.91 866
2144.35 771
2144.79 748
2145.22 667
2145.66 695
2146.09 753
2146.53 733
2146.97 772
2147.40 814
2147.84 774
2148.28 839
2148.72 1011
2149.15 835
2149.59 895
2150.03 957
2150.46 951
2150.90 963
2151.34 1207
2151.77 1205
2152.21 1089
2152.65 1005
2153.09 1119
2153.52 942
2153.96 1013
2154.40 986
2154.84 981
2155.27 927
2155.71 1083
2156.15 1006
2156.59 933
2157.02 940
2157.46 881
2157.90 993
2158.34 830
2158.78 881
2159.21 829
2159.65 815
2160.09 1009
2160.53 934
2160.97 823
2161.40 911
2161.84 1016
2162.28 957
2162.72 753
2163.16 831
2163.59 860
2164.03 1002
2164.47 968
2164.91 894
2165.35 843
2165.79 948
2166.23 926
2166.66 855
2167.10 784
2167.54 929
2167.98 902
2168.42 813
2168.86 951
2169.30 985
2169.74 953
2170.18 974
2170.61 883
2171.05 968
2171.49 1012
2171.93 1073
2172.37 1209
2172.81 1121
2173.25 1071
2173.69 833
2174.13 824
2174.57 1059
2175.01 1220
2175.45 1056
2175.89 1070
2176.33 1036
2176.77 1061
2177.21 967
2177.65 1147
2178.09 1282
2178.53 1248
2178.97 1233
2179.41 1116
2179.85 990
2180.29 1180
2180.73 1176
2181.17 1026
2181.61 1004
2182.05 954
2182.49 938
2182.93 856
2183.37 882
2183.81 824
2184.25 870
2184.69 874
2185.13 924
2185.57 866
2186.01 779
2186.45 912
2186.89 728
2187.33 849
2187.77 969
2188.21 1133
2188.65 947
2189.10 952
2189.54 1190
2189.98 1163
2190.42 1057
2190.86 1101
2191.30 1064
2191.74 999
2192.18 1027
2192.62 1054
2193.07 1012
2193.51 987
2193.95 924
2194.39 882
2194.83 897
2195.27 966
2195.71 940
2196.16 1095
2196.60 1088
2197.04 1060
2197.48 998
2197.92 1146
2198.37 1021
2198.81 1046
2199.25 1156
2199.69 977
2200.13 965
2200.58 1123
2201.02 927
2201.46 957
2201.90 829
2202.34 882
2202.79 923
2203.23 1034
2203.67 933
2204.11 908
2204.56 995
2205.00 1027
2205.44 971
2205.88 955
2206.33 1016
2206.77 878
2207.21 1012
2207.65 1038
2208.10 960
2208.54 1011
2208.98 1062
2209.43 1162
2209.87 1057
2210.31 1042
2210.76 1079
2211.20 1025
2211.64 999
2212.09 1100
2212.53 1014
2212.97 1039
2213.42 973
2213.86 1028
2214.30 947
2214.75 1028
2215.19 982
2215.63 963
2216.08 1044
2216.52 938
2216.96 998
2217.41 920
2217.85 847
2218.30 911
2218.74 889
2219.18 766
2219.63 715
2220.07 846
2220.52 998
2220.96 1014
2221.40 1038
2221.85 1065
2222.29 1117
2222.74 1197
2223.18 1097
2223.63 1175
2224.07 1095
2224.51 1353
2224.96 1629
2225.40 1580
2225.85 1636
2226.29 1552
2226.74 1310
2227.18 1360
2227.63 1529
2228.07 1462
2228.52 1509
2228.96 1372
2229.41 1310
2229.85 1218
2230.30 982
2230.74 1015
2231.19 1073
2231.63 1083
2232.08 1007
2232.52 1069
2232.97 1087
2233.41 1079
2233.86 1134
2234.30 1015
2234.75 1053
2235.20 1207
2235.64 1167
2236.09 1137
2236.53 1261
2236.98 1137
2237.42 1089
2237.87 1150
2238.32 1250
2238.76 1169
2239.21 1031
2239.65 1125
2240.10 1126
2240.55 1063
2240.99 1053
2241.44 1096
2241.88 1002
2242.33 1122
2242.78 1128
2243.22 1143
2243.67 985
2244.12 930
2244.56 851
2245.01 922
2245.46 939
2245.90 973
2246.35 908
2246.80 970
2247.24 980
2247.69 893
2248.14 893
2248.58 857
2249.03 875
2249.48 852
2249.92 872
2250.37 852
2250.82 875
2251.27 993
2251.71 907
2252.16 933
2252.61 833
2253.05 807
2253.50 949
2253.95 893
2254.40 874
2254.84 923
2255.29 864
2255.74 870
2256.19 965
2256.64 878
2257.08 867
2257.53 825
2257.98 873
2258.43 887
2258.87 878
2259.32 938
2259.77 974
2260.22 1008
2260.67 890
2261.11 992
2261.56 1036
2262.01 1027
2262.46 1094
2262.91 1189
2263.36 1309
2263.80 1337
2264.25 1511
2264.70 1482
2265.15 1379
2265.60 1457
2266.05 1493
2266.50 1572
2266.94 1504
2267.39 1345
2267.84 1351
2268.29 1442
2268.74 1364
2269.19 1331
2269.64 1312
2270.09 1532
2270.54 1292
2270.99 1318
2271.43 1298
2271.88 1294
2272.33 1424
2272.78 1435
2273.23 1385
2273.68 1215
2274.13 1148
2274.58 1167
2275.03 1224
2275.48 1210
2275.93 1039
2276.38 1069
2276.83 999
2277.28 1074
2277.73 1081
2278.18 1110
2278.63 1043
2279.08 1097
2279.53 954
2279.98 911
2280.43 1050
2280.88 1116
2281.33 1125
2281.78 1237
2282.23 1101
2282.68 1158
2283.13 1189
2283.58 1213
2284.03 1129
2284.48 1180
2284.93 1095
2285.38 1128
2285.83 1077
2286.28 1211
2286.73 1150
2287.18 1038
2287.63 1211
2288.08 1171
2288.54 1178
2288.99 1289
2289.44 1354
2289.89 1464
2290.34 1447
2290.79 1618
2291.24 1726
2291.69 1713
2292.14 1833
2292.60 1936
2293.05 2018
2293.50 2012
2293.95 1937
2294.40 1880
2294.85 1714
2295.30 1856
2295.76 1707
2296.21 1766
2296.66 1625
2297.11 1582
2297.56 1524
2298.01 1248
2298.47 1281
2298.92 1173
2299.37 1176
2299.82 1035
2300.27 1140
2300.73 1051
2301.18 1047
2301.63 1089
2302.08 1083
2302.53 1161
2302.99 1085
2303.44 938
2303.89 1046
2304.34 1162
2304.80 1122
2305.25 1136
2305.70 1061
2306.15 1065
2306.61 1129
2307.06 1271
2307.51 1091
2307.96 1091
2308.42 1158
2308.87 1189
2309.32 1295
2309.78 1168
2310.23 1214
2310.68 1468
2311.14 1413
2311.59 1506
2312.04 1511
2312.49 1270
2312.95 1191
2313.40 1205
2313.85 1271
2314.31 1173
2314.76 1138
2315.22 1160
2315.67 1167
2316.12 1208
2316.58 1140
2317.03 1110
2317.48 1142
2317.94 1005
2318.39 1079
2318.84 1114
2319.30 1103
2319.75 1089
2320.21 1080
2320.66 1055
2321.11 1066
2321.57 979
2322.02 1066
2322.48 1148
2322.93 981
2323.39 1214
2323.84 1058
2324.29 1149
2324.75 1158
2325.20 1335
2325.66 1331
2326.11 1272
2326.57 1321
2327.02 1223
2327.48 1329
2327.93 1242
2328.39 1326
2328.84 1222
2329.30 1272
2329.75 1346
2330.21 1276
2330.66 1310
2331.12 1252
2331.57 1241
2332.03 1173
2332.48 1301
2332.94 1326
2333.39 1266
2333.85 1289
2334.30 1156
2334.76 1104
2335.21 1214
2335.67 1264
2336.12 1086
2336.58 1085
2337.03 1037
2337.49 989
2337.95 1111
2338.40 1195
2338.86 1318
2339.31 1359
2339.77 1254
2340.23 1690
2340.68 1747
2341.14 1643
2341.59 1699
2342.05 1615
2342.51 1650
2342.96 1722
2343.42 1825
2343.87 1814
2344.33 1554
2344.79 1661
2345.24 1693
2345.70 1543
2346.16 1652
2346.61 1687
2347.07 1584
2347.53 1605
2347.98 1565
2348.44 1632
2348.90 1499
2349.35 1564
2349.81 1435
2350.27 1356
2350.72 1306
2351.18 1108
2351.64 1171
2352.10 1211
2352.55 1405
2353.01 1243
2353.47 1106
2353.92 1186
2354.38 1140
2354.84 1095
2355.30 1159
2355.75 1139
2356.21 1048
2356.67 1030
2357.13 1025
2357.58 1019
2358.04 968
2358.50 933
2358.96 1098
2359.41 1195
2359.87 1288
2360.33 1139
2360.79 1055
2361.25 1221
2361.70 1207
2362.16 1111
2362.62 1466
2363.08 1318
2363.54 1319
2363.99 1262
2364.45 1460
2364.91 1220
2365.37 1195
2365.83 1159
2366.29 1125
2366.75 1142
2367.20 1222
2367.66 1265
2368.12 1125
2368.58 1155
2369.04 1380
2369.50 1426
2369.96 1297
2370.42 1117
2370.87 1272
2371.33 1216
2371.79 1091
2372.25 1066
2372.71 1184
2373.17 1096
2373.63 1092
2374.09 1085
2374.55 1153
2375.01 1109
2375.47 1112
2375.92 1104
2376.38 1064
2376.84 1130
2377.30 1170
2377.76 1116
2378.22 1135
2378.68 1298
2379.14 1348
2379.60 1186
2380.06 1251
2380.52 1211
2380.98 1116
2381.44 1027
2381.90 1140
2382.36 1108
2382.82 1151
2383.28 1048
2383.74 1073
2384.20 1272
2384.66 1164
2385.12 1138
2385.58 1102
2386.04 1077
2386.50 1050
2386.96 1095
2387.42 1013
2387.88 947
2388.35 947
2388.81 1155
2389.27 1041
2389.73 962
2390.19 1080
2390.65 1127
2391.11 1229
2391.57 1122
2392.03 1036
2392.49 1021
2392.95 899
2393.42 1032
2393.88 1132
2394.34 1047
2394.80 1064
2395.26 1042
2395.72 1137
2396.18 1154
2396.64 1161
2397.11 1171
2397.57 1119
2398.03 1037
2398.49 1131
2398.95 1027
2399.41 1025
2399.88 1093
2400.34 1247
2400.80 1120
2401.26 1034
2401.72 902
2402.18 1002
2402.65 1076
2403.11 1153
2403.57 1050
2404.03 1080
2404.49 1064
2404.96 1163
2405.42 1109
2405.88 994
2406.34 977
2406.81 1116
2407.27 1189
2407.73 1214
2408.19 1330
2408.66 1082
2409.12 1051
2409.58 1107
2410.04 1083
2410.51 966
2410.97 985
2411.43 1013
2411.90 1046
2412.36 1087
2412.82 1120
2413.28 876
2413.75 921
2414.21 921
2414.67 912
2415.14 1029
2415.60 1069
2416.06 1173
2416.53 1176
2416.99 1205
2417.45 1113
2417.92 1166
2418.38 1217
2418.84 1185
2419.31 1209
2419.77 1257
2420.23 1313
2420.70 1324
2421.16 1225
2421.63 1156
2422.09 1191
2422.55 1218
2423.02 1213
2423.48 1308
2423.95 1189
2424.41 1137
2424.87 1191
2425.34 1252
2425.80 1310
2426.27 1251
2426.73 1167
2427.20 1306
2427.66 1194
2428.12 1220
2428.59 1362
2429.05 1435
2429.52 1351
2429.98 1386
2430.45 1316
2430.91 1325
2431.38 1227
2431.84 1096
2432.31 1177
2432.77 1143
2433.24 1198
2433.70 1076
2434.17 939
2434.63 1115
2435.10 1191
2435.56 1124
2436.03 1136
2436.49 1182
2436.96 1337
2437.42 1231
2437.89 1288
2438.35 1265
2438.82 1282
2439.28 1405
2439.75 1557
2440.21 1692
2440.68 1750
2441.15 1850
2441.61 1903
2442.08 1986
2442.54 2089
2443.01 1821
2443.48 1802
2443.94 1700
2444.41 1587
2444.87 1489
2445.34 1494
2445.81 1327
2446.27 1148
2446.74 1013
2447.20 1066
2447.67 1139
2448.14 1086
2448.60 1202
2449.07 1055
2449.54 1083
2450.00 1060
2450.47 1183
2450.94 1098
2451.40 1032
2451.87 1110
2452.34 1057
2452.80 1013
2453.27 1094
2453.74 1087
2454.20 1194
2454.67 1123
2455.14 946
2455.60 1025
2456.07 1077
2456.54 1055
2457.01 1071
2457.47 1206
2457.94 1242
2458.41 1197
2458.87 1113
2459.34 997
2459.81 1142
2460.28 1147
2460.74 1054
2461.21 1117
2461.68 1140
2462.15 1127
2462.62 969
2463.08 1052
2463.55 1121
2464.02 898
2464.49 1108
2464.95 1150
2465.42 1103
2465.89 1140
2466.36 1186
2466.83 1060
2467.29 1181
2467.76 1108
2468.23 1082
2468.70 1082
2469.17 1208
2469.64 1141
2470.10 1184
2470.57 1217
2471.04 1127
2471.51 1149
2471.98 1105
2472.45 1239
2472.92 1296
2473.39 1078
2473.85 1075
2474.32 1057
2474.79 1063
2475.26 995
2475.73 1066
2476.20 1047
2476.67 1047
2477.14 919
2477.61 940
2478.08 1003
2478.54 1105
2479.01 1183
2479.48 1206
2479.95 1338
2480.42 1288
2480.89 1290
2481.36 1247
2481.83 1325
2482.30 1472
2482.77 1435
2483.24 1282
2483.71 1181
2484.18 1233
2484.65 1254
2485.12 1078
2485.59 988
2486.06 1197
2486.53 1091
2487.00 1162
2487.47 1083
2487.94 1104
2488.41 1151
2488.88 1101
2489.35 1058
2489.82 945
2490.29 1096
2490.76 980
2491.23 970
2491.70 1016
2492.17 997
2492.64 945
2493.11 1018
2493.58 1010
2494.05 950
2494.52 1017
2495.00 1109
2495.47 1099
2495.94 1155
2496.41 1122
2496.88 1105
2497.35 1040
2497.82 1128
2498.29 1082
2498.76 1010
2499.23 1074
2499.71 1216
2500.18 1077
2500.65 1155
2501.12 1129
2501.59 1129
2502.06 1019
2502.53 929
2503.01 900
2503.48 966
2503.95 925
2504.42 990
2504.89 1026
2505.36 906
2505.84 892
2506.31 1009
2506.78 1135
2507.25 1214
2507.72 1262
2508.20 1256
2508.67 1155
2509.14 1227
2509.61 1322
2510.08 1152
2510.56 1296
2511.03 1294
2511.50 1220
2511.97 1374
2512.45 1399
2512.92 1508
2513.39 1513
2513.86 1473
2514.34 1173
2514.81 1062
2515.28 1169
2515.75 1233
2516.23 1258
2516.70 1208
2517.17 1197
2517.65 1230
2518.12 1232
2518.59 1168
2519.07 988
2519.54 998
2520.01 1133
2520.48 1131
2520.96 1050
2521.43 947
2521.90 866
2522.38 918
2522.85 1022
2523.32 1058
2523.80 999
2524.27 1073
2524.75 1073
2525.22 1134
2525.69 1022
2526.17 1117
2526.64 1149
2527.11 1120
2527.59 1055
2528.06 1121
2528.54 881
2529.01 1031
2529.48 1083
2529.96 1145
2530.43 1101
2530.91 1093
2531.38 1014
2531.85 1143
2532.33 1182
2532.80 1125
2533.28 1223
2533.75 1133
2534.23 1146
2534.70 1088
2535.18 1113
2535.65 1223
2536.12 1178
2536.60 1199
2537.07 1081
2537.55 1088
2538.02 1173
2538.50 1069
2538.97 937
2539.45 1039
2539.92 1271
2540.40 1075
2540.87 1122
2541.35 1070
2541.82 1098
2542.30 1123
2542.77 1082
2543.25 1091
2543.73 1206
2544.20 1261
2544.68 1125
2545.15 1273
2545.63 1141
2546.10 1276
2546.58 1268
2547.05 1273
2547.53 1256
2548.01 1265
2548.48 1527
2548.96 1601
2549.43 1730
2549.91 1529
2550.39 1652
2550.86 1603
2551.34 1595
2551.81 1494
2552.29 1568
2552.77 1543
2553.24 1583
2553.72 1659
2554.20 1654
2554.67 1646
2555.15 1799
2555.62 1824
2556.10 2123
2556.58 2160
2557.05 2066
2557.53 2194
2558.01 2160
2558.48 2118
2558.96 2103
2559.44 1844
2559.91 1694
2560.39 1711
2560.87 1660
2561.35 1413
2561.82 1214
2562.30 1346
2562.78 1275
2563.25 1361
2563.73 1213
2564.21 1044
2564.69 1124
2565.16 1116
2565.64 1136
2566.12 1092
2566.60 1110
2567.07 1115
2567.55 1200
2568.03 1150
2568.51 966
2568.98 1010
2569.46 1068
2569.94 1089
2570.42 985
2570.90 984
2571.37 1001
2571.85 1023
2572.33 1032
2572.81 1011
2573.29 988
2573.76 1005
2574.24 988
2574.72 1081
2575.20 1052
2575.68 1172
2576.16 1196
2576.63 1105
2577.11 1008
2577.59 921
2578.07 954
2578.55 1114
2579.03 1241
2579.51 1201
2579.98 1001
2580.46 1079
2580.94 1157
2581.42 1073
2581.90 1120
2582.38 1042
2582.86 1144
2583.34 1113
2583.82 1031
2584.30 1054
2584.77 1168
2585.25 1097
2585.73 1071
2586.21 1129
2586.69 1233
2587.17 1284
2587.65 1048
2588.13 952
2588.61 987
2589.09 1051
2589.57 1088
2590.05 1022
2590.53 1081
2591.01 1094
2591.49 1114
2591.97 1137
2592.45 1225
2592.93 1322
2593.41 1257
2593.89 1385
2594.37 1380
2594.85 1233
2595.33 1333
2595.81 1355
2596.29 1495
2596.77 1369
2597.25 1454
2597.73 1457
2598.21 1438
2598.69 1422
2599.17 1349
2599.65 1340
2600.13 1210
2600.61 1158
2601.09 1189
2601.57 1212
2602.06 1073
2602.54 1032
2603.02 1004
2603.50 970
2603.98 1118
2604.46 1049
2604.94 1120
2605.42 1023
2605.90 976
2606.38 1062
2606.87 910
2607.35 967
2607.83 1090
2608.31 1254
2608.79 1173
2609.27 1264
2609.75 1348
2610.24 1453
2610.72 1379
2611.20 1293
2611.68 1446
2612.16 1503
2612.64 1370
2613.13 1446
2613.61 1577
2614.09 1362
2614.57 1349
2615.05 1514
2615.54 1528
2616.02 1400
2616.50 1293
2616.98 1084
2617.46 1149
2617.95 1136
2618.43 1090
2618.91 1126
2619.39 1031
2619.88 1023
2620.36 1025
2620.84 1034
2621.32 1075
2621.81 1111
2622.29 1006
2622.77 1057
2623.26 1048
2623.74 1197
2624.22 1129
2624.70 1139
2625.19 1123
2625.67 1104
2626.15 1196
2626.64 1079
2627.12 1079
2627.60 1082
2628.09 1085
2628.57 1235
2629.05 1122
2629.54 1208
2630.02 1129
2630.50 1142
2630.99 1193
2631.47 1141
2631.95 1066
2632.44 1070
2632.92 1063
2633.40 1114
2633.89 1171
2634.37 1014
2634.85 1096
2635.34 1067
2635.82 1251
2636.31 1206
2636.79 1159
2637.27 1084
2637.76 1049
2638.24 1111
2638.73 1158
2639.21 1161
2639.70 1270
2640.18 1304
2640.66 1219
2641.15 1148
2641.63 1142
2642.12 1183
2642.60 1249
2643.09 1235
2643.57 1095
2644.06 1046
2644.54 1128
2645.03 1122
2645.51 1249
2646.00 1107
2646.48 980
2646.97 1057
2647.45 1043
2647.94 1070
2648.42 1060
2648.91 1046
2649.39 1001
2649.88 1095
2650.36 1157
2650.85 1276
2651.33 1220
2651.82 1206
2652.30 1095
2652.79 1113
2653.27 1034
2653.76 1135
2654.24 1157
2654.73 1077
2655.22 1080
2655.70 1181
2656.19 1120
2656.67 1058
2657.16 983
2657.65 1079
2658.13 1134
2658.62 1195
2659.10 1075
2659.59 1035
2660.08 971
2660.56 999
2661.05 1146
2661.53 1174
2662.02 1168
2662.51 1155
2662.99 1201
2663.48 1168
2663.97 1154
2664.45 1119
2664.94 1144
2665.43 1230
2665.91 1125
2666.40 1118
2666.89 1089
2667.37 1242
2667.86 1342
2668.35 1189
2668.83 1098
2669.32 1115
2669.81 1045
2670.29 1169
2670.78 1220
2671.27 1181
2671.76 1195
2672.24 1269
2672.73 1365
2673.22 1260
2673.71 1414
2674.19 1514
2674.68 1554
2675.17 1509
2675.66 1641
2676.14 1451
2676.63 1691
2677.12 1752
2677.61 1644
2678.09 1475
2678.58 1517
2679.07 1625
2679.56 1461
2680.05 1428
2680.53 1521
2681.02 1737
2681.51 1884
2682.00 1840
2682.49 1768
2682.97 1843
2683.46 1965
2683.95 2211
2684.44 2285
2684.93 2270
2685.42 2298
2685.91 2175
2686.39 2290
2686.88 2444
2687.37 2141
2687.86 1809
2688.35 1743
2688.84 1570
2689.33 1703
2689.81 1633
2690.30 1419
2690.79 1426
2691.28 1251
2691.77 1190
2692.26 1213
2692.75 1188
2693.24 1094
2693.73 1237
2694.22 1117
2694.71 1170
2695.20 1321
2695.68 1212
2696.17 1186
2696.66 1087
2697.15 1160
2697.64 1115
2698.13 1123
2698.62 1093
2699.11 1214
2699.60 1129
2700.09 1286
2700.58 1269
2701.07 1231
2701.56 1266
2702.05 1356
2702.54 1489
2703.03 1394
2703.52 1497
2704.01 1393
2704.50 1307
2704.99 1426
2705.48 1345
2705.97 1325
2706.46 1362
2706.95 1353
2707.44 1193
2707.93 1200
2708.42 1292
2708.92 1206
2709.41 1257
2709.90 1356
2710.39 1258
2710.88 1243
2711.37 1214
2711.86 1219
2712.35 1257
2712.84 1210
2713.33 1405
2713.82 1354
2714.31 1394
2714.81 1259
2715.30 1213
2715.79 1222
2716.28 1250
2716.77 1233
2717.26 1210
2717.75 1177
2718.24 1228
2718.74 1203
2719.23 1202
2719.72 1137
2720.21 1248
2720.70 1201
2721.19 1117
2721.69 1175
2722.18 1331
2722.67 1257
2723.16 1519
2723.65 1416
2724.15 1302
2724.64 1426
2725.13 1355
2725.62 1398
2726.11 1380
2726.61 1349
2727.10 1318
2727.59 1356
2728.08 1371
2728.58 1189
2729.07 1059
2729.56 1069
2730.05 1109
2730.55 1074
2731.04 1203
2731.53 1082
2732.02 1030
2732.52 1023
2733.01 1135
2733.50 1156
2733.99 1201
2734.49 1200
2734.98 1152
2735.47 1315
2735.97 1405
2736.46 1409
2736.95 1261
2737.45 1206
2737.94 1317
2738.43 1142
2738.93 1011
2739.42 1212
2739.91 1201
2740.41 1187
2740.90 1176
2741.39 1036
2741.89 1134
2742.38 1075
2742.87 1052
2743.37 1185
2743.86 1020
2744.36 1072
2744.85 1037
2745.34 1011
2745.84 1133
2746.33 1174
2746.82 1177
2747.32 1136
2747.81 1194
2748.31 1172
2748.80 1154
2749.30 1099
2749.79 1004
2750.28 1014
2750.78 1118
2751.27 1114
2751.77 1013
2752.26 1189
2752.76 1240
2753.25 1204
2753.75 1328
2754.24 1150
2754.74 1114
2755.23 1226
2755.72 1348
2756.22 1279
2756.71 1301
2757.21 1282
2757.70 1206
2758.20 1074
2758.69 1208
2759.19 1241
2759.69 1264
2760.18 1179
2760.68 1117
2761.17 998
2761.67 1117
2762.16 1006
2762.66 1114
2763.15 1172
2763.65 1067
2764.14 1035
2764.64 1058
2765.14 1106
2765.63 1094
2766.13 1013
2766.62 1164
2767.12 1175
2767.61 1305
2768.11 1235
2768.61 1046
2769.10 1081
2769.60 1064
2770.09 1059
2770.59 1140
2771.09 1257
2771.58 1311
2772.08 1317
2772.58 1252
2773.07 1229
2773.57 1316
2774.06 1305
2774.56 1362
2775.06 1353
2775.55 1328
2776.05 1404
2776.55 1350
2777.04 1368
2777.54 1674
2778.04 1597
2778.54 1486
2779.03 1526
2779.53 1405
2780.03 1559
2780.52 1385
2781.02 1504
2781.52 1423
2782.01 1426
2782.51 1337
2783.01 1406
2783.51 1433
2784.00 1373
2784.50 1336
2785.00 1187
2785.50 1330
2785.99 1410
2786.49 1405
2786.99 1410
2787.49 1324
2787.98 1251
2788.48 1290
2788.98 1278
2789.48 1193
2789.98 1309
2790.47 1072
2790.97 1149
2791.47 1011
2791.97 1051
2792.47 1246
2792.96 1220
2793.46 1162
2793.96 1191
2794.46 1245
2794.96 1156
2795.46 1340
2795.95 1433
2796.45 1432
2796.95 1825
2797.45 1830
2797.95 1810
2798.45 2000
2798.95 2242
2799.44 2058
2799.94 2101
2800.44 2017
2800.94 1917
2801.44 1765
2801.94 1798
2802.44 1594
2802.94 1525
2803.44 1519
2803.93 1392
2804.43 1406
2804.93 1540
2805.43 1531
2805.93 1559
2806.43 1659
2806.93 1733
2807.43 1957
2807.93 2052
2808.43 2149
2808.93 2586
2809.43 2597
2809.93 2601
2810.43 2756
2810.93 2641
2811.43 2678
2811.93 2588
2812.43 2288
2812.93 2194
2813.43 2036
2813.93 1819
2814.43 1644
2814.93 1552
2815.43 1474
2815.93 1452
2816.43 1220
2816.93 1353
2817.43 1378
2817.93 1438
2818.43 1538
2818.93 1458
2819.43 1392
2819.93 1378
2820.43 1389
2820.93 1365
2821.43 1429
2821.93 1468
2822.43 1485
2822.94 1397
2823.44 1398
2823.94 1340
2824.44 1357
2824.94 1231
2825.44 1466
2825.94 1382
2826.44 1319
2826.94 1361
2827.44 1335
2827.95 1335
2828.45 1320
2828.95 1304
2829.45 1329
2829.95 1404
2830.45 1306
2830.95 1182
2831.46 1276
2831.96 1227
2832.46 1273
2832.96 1431
2833.46 1323
2833.97 1110
2834.47 1136
2834.97 1276
2835.47 1218
2835.97 1205
2836.47 1293
2836.98 1411
2837.48 1473
2837.98 1366
2838.48 1476
2838.99 1322
2839.49 1316
2839.99 1570
2840.49 1435
2841.00 1353
2841.50 1353
2842.00 1485
2842.50 1531
2843.01 1486
2843.51 1445
2844.01 1481
2844.51 1300
2845.02 1334
2845.52 1240
2846.02 1366
2846.52 1514
2847.03 1549
2847.53 1421
2848.03 1449
2848.54 1453
2849.04 1379
2849.54 1328
2850.05 1256
2850.55 1365
2851.05 1206
2851.56 1234
2852.06 1193
2852.56 1204
2853.07 1229
2853.57 1202
2854.07 1227
2854.58 1270
2855.08 1298
2855.59 1123
2856.09 1254
2856.59 1350
2857.10 1136
2857.60 1180
2858.10 1227
2858.61 1271
2859.11 1285
2859.62 1324
2860.12 1231
2860.63 1441
2861.13 1441
2861.63 1211
2862.14 1232
2862.64 1215
2863.15 1271
2863.65 1318
2864.16 1159
2864.66 1266
2865.16 1265
2865.67 1348
2866.17 1170
2866.68 1103
2867.18 1082
2867.69 1057
2868.19 1130
2868.70 1286
2869.20 1387
2869.71 1100
2870.21 1137
2870.72 1307
2871.22 1199
2871.73 1205
2872.23 1345
2872.74 1324
2873.24 1236
2873.75 1254
2874.25 1346
2874.76 1279
2875.27 1363
2875.77 1387
2876.28 1258
2876.78 1549
2877.29 1453
2877.79 1485
2878.30 1436
2878.81 1623
2879.31 1642
2879.82 1523
2880.32 1670
2880.83 1721
2881.33 1781
2881.84 1856
2882.35 1775
2882.85 1941
2883.36 2157
2883.87 2271
2884.37 2132
2884.88 2127
2885.38 2077
2885.89 2090
2886.40 2233
2886.90 2239
2887.41 2267
2887.92 2324
2888.42 2261
2888.93 2380
2889.44 2237
2889.94 2201
2890.45 2262
2890.96 2083
2891.46 1900
2891.97 1739
2892.48 1799
2892.98 1567
2893.49 1369
2894.00 1499
2894.51 1310
2895.01 1347
2895.52 1390
2896.03 1563
2896.54 1638
2897.04 1438
2897.55 1425
2898.06 1488
2898.57 1605
2899.07 1660
2899.58 1612
2900.09 1424
2900.60 1484
2901.10 1440
2901.61 1541
2902.12 1358
2902.63 1463
2903.13 1470
2903.64 1585
2904.15 1644
2904.66 1519
2905.17 1554
2905.68 1666
2906.18 1561
2906.69 1544
2907.20 1442
2907.71 1588
2908.22 1753
2908.72 1734
2909.23 1566
2909.74 1686
2910.25 1720
2910.76 1500
2911.27 1512
2911.78 1398
2912.28 1491
2912.79 1278
2913.30 1362
2913.81 1486
2914.32 1410
2914.83 1412
2915.34 1504
2915.85 1406
2916.36 1420
2916.87 1480
2917.37 1554
2917.88 1537
2918.39 1616
2918.90 1703
2919.41 1624
2919.92 1575
2920.43 1702
2920.94 1746
2921.45 1589
2921.96 1658
2922.47 1690
2922.98 1646
2923.49 1708
2924.00 1881
2924.51 2214
2925.02 2191
2925.53 2198
2926.04 2436
2926.55 2720
2927.06 2524
2927.57 2615
2928.08 2716
2928.59 2495
2929.10 2325
2929.61 2218
2930.12 1984
2930.63 1664
2931.14 1487
2931.65 1470
2932.16 1395
2932.67 1520
2933.18 1468
2933.69 1332
2934.20 1343
2934.71 1450
2935.22 1303
2935.73 1322
2936.24 1259
2936.76 1367
2937.27 1393
2937.78 1367
2938.29 1311
2938.80 1144
2939.31 1269
2939.82 1459
2940.33 1377
2940.84 1294
2941.36 1205
2941.87 1295
2942.38 1453
2942.89 1410
2943.40 1430
2943.91 1476
2944.42 1421
2944.94 1398
2945.45 1483
2945.96 1542
2946.47 1768
2946.98 1651
2947.49 1587
2948.01 1619
2948.52 1711
2949.03 1723
2949.54 1608
2950.05 1620
2950.57 1624
2951.08 1576
2951.59 1585
2952.10 1573
2952.61 1502
2953.13 1566
2953.64 1604
2954.15 1524
2954.66 1431
2955.18 1398
2955.69 1408
2956.20 1346
2956.71 1357
2957.23 1464
2957.74 1465
2958.25 1390
2958.76 1501
2959.28 1371
2959.79 1468
2960.30 1459
2960.82 1500
2961.33 1607
2961.84 1645
2962.36 1697
2962.87 2048
2963.38 1902
2963.89 1644
2964.41 1647
2964.92 1766
2965.43 1531
2965.95 1473
2966.46 1465
2966.97 1489
2967.49 1556
2968.00 1313
2968.52 1176
2969.03 1173
2969.54 1266
2970.06 1281
2970.57 1271
2971.08 1164
2971.60 1183
2972.11 1274
2972.63 1256
2973.14 1130
2973.65 1213
2974.17 1175
2974.68 1148
2975.20 1407
2975.71 1495
2976.23 1357
2976.74 1310
2977.25 1139
2977.77 1226
2978.28 1349
2978.80 1339
2979.31 1516
2979.83 1354
2980.34 1248
2980.86 1364
2981.37 1299
2981.89 1270
2982.40 1357
2982.91 1485
2983.43 1448
2983.94 1615
2984.46 1485
2984.97 1369
2985.49 1478
2986.00 1660
2986.52 1569
2987.04 1294
2987.55 1398
2988.07 1460
2988.58 1375
2989.10 1659
2989.61 1512
2990.13 1627
2990.64 1672
2991.16 1447
2991.67 1504
2992.19 1581
2992.71 1647
2993.22 1678
2993.74 1598
2994.25 1778
2994.77 1676
2995.28 1824
2995.80 1714
2996.32 1715
2996.83 1559
2997.35 1739
2997.87 1845
2998.38 1807
2998.90 1871
2999.41 2000
2999.93 2092
3000.45 2084
3000.96 2146
3001.48 1957
3002.00 1741
3002.51 1765
3003.03 1953
3003.55 2014
3004.06 1889
3004.58 1864
3005.10 2006
3005.61 2118
3006.13 2013
3006.65 1863
3007.16 1868
3007.68 2118
3008.20 1919
3008.71 1708
3009.23 1762
3009.75 1712
3010.27 1599
3010.78 1593
3011.30 1578
3011.82 1480
3012.34 1331
3012.85 1389
3013.37 1394
3013.89 1349
3014.41 1372
3014.92 1365
3015.44 1295
3015.96 1384
3016.48 1540
3016.99 1372
3017.51 1465
3018.03 1549
3018.55 1458
3019.07 1384
3019.58 1631
3020.10 1597
3020.62 1584
3021.14 1652
3021.66 1438
3022.17 1527
3022.69 1633
3023.21 1546
3023.73 1704
3024.25 1763
3024.77 1699
3025.28 1801
3025.80 1712
3026.32 1710
3026.84 1735
3027.36 1761
3027.88 1763
3028.40 1634
3028.92 1683
3029.43 1818
3029.95 1434
3030.47 1353
3030.99 1389
3031.51 1395
3032.03 1420
3032.55 1517
3033.07 1361
3033.59 1509
3034.11 1573
3034.63 1689
3035.15 1621
3035.66 1684
3036.18 1734
3036.70 1892
3037.22 1739
3037.74 1856
3038.26 1781
3038.78 1847
3039.30 1789
3039.82 1626
3040.34 1685
3040.86 1646
3041.38 1680
3041.90 1628
3042.42 1427
3042.94 1354
3043.46 1315
3043.98 1422
3044.50 1329
3045.02 1197
3045.54 1253
3046.06 1275
3046.58 1295
3047.10 1236
3047.62 1300
3048.14 1357
3048.66 1277
3049.18 1350
3049.71 1300
3050.23 1091
3050.75 1196
3051.27 1308
3051.79 1234
3052.31 1308
3052.83 1240
3053.35 1385
3053.87 1410
3054.39 1383
3054.91 1312
3055.43 1307
3055.96 1303
3056.48 1231
3057.00 1284
3057.52 1306
3058.04 1333
3058.56 1479
3059.08 1339
3059.61 1312
3060.13 1334
3060.65 1174
3061.17 1331
3061.69 1227
3062.21 1272
3062.73 1346
3063.26 1461
3063.78 1378
3064.30 1284
3064.82 1291
3065.34 1112
3065.87 1396
3066.39 1456
3066.91 1414
3067.43 1457
3067.95 1437
3068.48 1310
3069.00 1349
3069.52 1381
3070.04 1373
3070.57 1460
3071.09 1329
3071.61 1345
3072.13 1289
3072.66 1232
3073.18 1410
3073.70 1381
3074.22 1321
3074.75 1335
3075.27 1444
3075.79 1494
3076.32 1402
3076.84 1462
3077.36 1434
3077.88 1455
3078.41 1482
3078.93 1448
3079.45 1447
3079.98 1682
3080.50 1663
3081.02 1640
3081.55 1768
3082.07 1622
3082.59 1727
3083.12 1672
3083.64 1472
3084.16 1408
3084.69 1405
3085.21 1565
3085.73 1513
3086.26 1525
3086.78 1519
3087.31 1550
3087.83 1603
3088.35 1553
3088.88 1512
3089.40 1476
3089.93 1593
3090.45 1582
3090.97 1463
3091.50 1472
3092.02 1418
3092.55 1359
3093.07 1336
3093.60 1404
3094.12 1487
3094.64 1678
3095.17 1406
3095.69 1413
3096.22 1353
3096.74 1457
3097.27 1524
3097.79 1575
3098.32 1680
3098.84 1770
3099.37 1661
3099.89 1757
3100.42 1791
3100.94 1982
3101.47 2251
3101.99 2401
3102.52 2767
3103.04 2774
3103.57 3114
3104.09 3076
3104.62 3421
3105.14 4157
3105.67 3921
3106.19 4021
3106.72 3365
3107.24 2858
3107.77 2827
3108.29 2512
3108.82 2014
3109.35 1880
3109.87 1886
3110.40 1910
3110.92 1861
3111.45 1710
3111.98 1746
3112.50 1728
3113.03 1896
3113.55 1864
3114.08 1812
3114.61 1580
3115.13 1638
3115.66 1732
3116.18 1510
3116.71 1537
3117.24 1599
3117.76 1493
3118.29 1506
3118.82 1489
3119.34 1266
3119.87 1404
3120.40 1385
3120.92 1274
3121.45 1318
3121.98 1418
3122.50 1400
3123.03 1440
3123.56 1599
3124.08 1631
3124.61 1424
3125.14 1337
3125.66 1367
3126.19 1375
3126.72 1380
3127.25 1246
3127.77 1385
3128.30 1465
3128.83 1491
3129.36 1517
3129.88 1520
3130.41 1420
3130.94 1338
3131.46 1368
3131.99 1439
3132.52 1487
3133.05 1423
3133.58 1343
3134.10 1144
3134.63 1182
3135.16 1327
3135.69 1452
3136.21 1428
3136.74 1227
3137.27 1193
3137.80 1451
3138.33 1278
3138.86 1265
3139.38 1387
3139.91 1377
3140.44 1303
3140.97 1312
3141.50 1195
3142.03 1183
3142.55 1206
3143.08 1329
3143.61 1327
3144.14 1230
3144.67 1151
3145.20 1175
3145.73 1297
3146.25 1239
3146.78 1432
3147.31 1353
3147.84 1473
3148.37 1482
3148.90 1493
3149.43 1594
3149.96 1535
3150.49 1597
3151.02 1671
3151.54 1518
3152.07 1483
3152.60 1526
3153.13 1493
3153.66 1474
3154.19 1441
3154.72 1497
3155.25 1397
3155.78 1377
3156.31 1366
3156.84 1355
3157.37 1338
3157.90 1292
3158.43 1328
3158.96 1359
3159.49 1452
3160.02 1411
3160.55 1409
3161.08 1312
3161.61 1289
3162.14 1247
3162.67 1274
3163.20 1260
3163.73 1277
3164.26 1368
3164.79 1326
3165.32 1297
3165.85 1205
3166.38 1142
3166.91 1236
3167.44 1482
3167.97 1338
3168.50 1404
3169.03 1474
3169.57 1571
3170.10 1408
3170.63 1446
3171.16 1460
3171.69 1381
3172.22 1440
3172.75 1312
3173.28 1300
3173.81 1286
3174.34 1288
3174.88 1140
3175.41 1251
3175.94 1252
3176.47 1231
3177.00 1169
3177.53 1368
3178.06 1337
3178.60 1263
3179.13 1258
3179.66 1306
3180.19 1215
3180.72 1432
3181.25 1396
3181.79 1204
3182.32 1286
3182.85 1229
3183.38 1241
3183.91 1244
3184.44 1229
3184.98 1238
3185.51 1408
3186.04 1339
3186.57 1351
3187.11 1271
3187.64 1319
3188.17 1403
3188.70 1257
3189.24 1420
3189.77 1267
3190.30 1268
3190.83 1344
3191.37 1275
3191.90 1300
3192.43 1235
3192.96 1273
3193.50 1344
3194.03 1290
3194.56 1290
3195.09 1244
3195.63 1281
3196.16 1327
3196.69 1229
3197.23 1261
3197.76 1160
3198.29 1258
3198.83 1258
3199.36 1272
3199.89 1251
3200.43 1336
3200.96 1463
3201.49 1459
3202.03 1500
3202.56 1521
3203.09 1512
3203.63 1563
3204.16 1509
3204.69 1521
3205.23 1656
3205.76 1644
3206.30 1593
3206.83 1591
3207.36 1568
3207.90 1530
3208.43 1463
3208.97 1434
3209.50 1460
3210.03 1606
3210.57 1506
3211.10 1599
3211.64 1590
3212.17 1510
3212.70 1668
3213.24 1594
3213.77 1550
3214.31 1567
3214.84 1601
3215.38 1785
3215.91 1581
3216.45 1529
3216.98 1475
3217.52 1531
3218.05 1482
3218.59 1344
3219.12 1281
3219.66 1417
3220.19 1420
3220.73 1238
3221.26 1371
3221.80 1362
3222.33 1330
3222.87 1292
3223.40 1291
3223.94 1455
3224.47 1428
3225.01 1438
3225.54 1500
3226.08 1468
3226.61 1536
3227.15 1633
3227.69 1502
3228.22 1527
3228.76 1497
3229.29 1475
3229.83 1541
3230.36 1456
3230.90 1267
3231.44 1448
3231.97 1501
3232.51 1459
3233.04 1375
3233.58 1259
3234.12 1177
3234.65 1242
3235.19 1403
3235.72 1509
3236.26 1345
3236.80 1370
3237.33 1521
3237.87 1425
3238.41 1459
3238.94 1710
3239.48 1911
3240.02 1771
3240.55 1742
3241.09 1659
3241.63 1673
3242.16 1693
3242.70 1671
3243.24 1580
3243.77 1376
3244.31 1465
3244.85 1507
3245.39 1521
3245.92 1468
3246.46 1516
3247.00 1440
3247.53 1569
3248.07 1555
3248.61 1415
3249.15 1311
3249.68 1637
3250.22 1526
3250.76 1337
3251.30 1556
3251.83 1484
3252.37 1333
3252.91 1407
3253.45 1599
3253.98 1761
3254.52 1499
3255.06 1504
3255.60 1509
3256.14 1512
3256.67 1497
3257.21 1409
3257.75 1527
3258.29 1756
3258.83 1868
3259.37 1845
3259.90 1962
3260.44 2054
3260.98 2124
3261.52 2182
3262.06 2356
3262.60 2419
3263.13 2494
3263.67 2575
3264.21 2448
3264.75 2559
3265.29 2429
3265.83 2409
3266.37 2432
3266.91 2307
3267.44 2531
3267.98 2680
3268.52 2898
3269.06 2769
3269.60 2460
3270.14 2662
3270.68 2597
3271.22 2357
3271.76 2201
3272.30 1837
3272.84 1851
3273.38 1736
3273.91 1700
3274.45 1784
3274.99 1550
3275.53 1668
3276.07 1724
3276.61 1751
3277.15 1625
3277.69 1836
3278.23 1792
3278.77 1803
3279.31 1802
3279.85 1783
3280.39 1888
3280.93 1834
3281.47 1777
3282.01 1857
3282.55 1799
3283.09 1738
3283.63 1849
3284.17 1951
3284.71 1806
3285.25 1724
3285.79 1856
3286.33 1800
3286.87 1828
3287.42 1945
3287.96 1987
3288.50 2046
3289.04 2046
3289.58 1964
3290.12 1905
3290.66 1920
3291.20 1833
3291.74 1886
3292.28 1958
3292.82 1883
3293.36 1887
3293.91 1935
3294.45 2190
3294.99 2423
3295.53 2495
3296.07 2613
3296.61 2696
3297.15 2688
3297.69 2765
3298.24 2888
3298.78 2622
3299.32 2519
3299.86 2394
3300.40 2387
3300.94 2076
3301.49 1998
3302.03 2044
3302.57 1825
3303.11 1599
3303.65 1795
3304.19 1830
3304.74 1779
3305.28 1701
3305.82 1702
3306.36 1522
3306.90 1675
3307.45 1603
3307.99 1645
3308.53 1528
3309.07 1725
3309.62 1591
3310.16 1697
3310.70 1766
3311.24 1539
3311.79 1472
3312.33 1507
3312.87 1498
3313.41 1468
3313.96 1620
3314.50 1578
3315.04 1791
3315.59 1672
3316.13 1527
3316.67 1665
3317.21 1832
3317.76 1811
3318.30 1799
3318.84 1725
3319.39 1818
3319.93 1752
3320.47 1812
3321.02 2160
3321.56 2184
3322.10 2098
3322.65 2220
3323.19 2240
3323.73 2204
3324.28 2052
3324.82 2237
3325.36 2047
3325.91 2064
3326.45 2003
3327.00 2029
3327.54 1994
3328.08 1948
3328.63 1892
3329.17 1720
3329.72 1710
3330.26 1701
3330.80 1763
3331.35 2007
3331.89 2108
3332.44 2288
3332.98 2649
3333.53 2965
3334.07 3358
3334.61 3905
3335.16 4605
3335.70 5292
3336.25 6019
3336.79 6725
3337.34 7592
3337.88 8091
3338.43 7312
3338.97 7199
3339.52 6450
3340.06 5693
3340.61 5422
3341.15 4706
3341.70 4008
3342.24 3352
3342.79 2973
3343.33 2501
3343.88 2151
3344.42 2010
3344.97 1884
3345.51 1735
3346.06 1747
3346.60 1745
3347.15 1863
3347.69 1751
3348.24 1877
3348.78 1885
3349.33 1874
3349.88 1894
3350.42 1841
3350.97 1742
3351.51 2074
3352.06 2018
3352.61 1975
3353.15 2003
3353.70 2169
3354.24 1995
3354.79 1971
3355.34 2000
3355.88 2179
3356.43 2124
3356.97 2125
3357.52 2090
3358.07 2014
3358.61 1896
3359.16 1864
3359.71 1713
3360.25 1744
3360.80 1728
3361.35 1733
3361.89 1635
3362.44 1594
3362.99 1628
3363.53 1542
3364.08 1519
3364.63 1728
3365.17 1694
3365.72 1449
3366.27 1568
3366.81 1590
3367.36 1582
3367.91 1565
3368.46 1611
3369.00 1518
3369.55 1637
3370.10 1641
3370.64 1714
3371.19 1638
3371.74 1733
3372.29 1787
3372.83 1769
3373.38 1910
3373.93 1926
3374.48 1926
3375.03 2039
3375.57 2033
3376.12 2046
3376.67 1852
3377.22 1931
3377.76 1963
3378.31 1857
3378.86 1679
3379.41 1721
3379.96 1539
3380.50 1469
3381.05 1497
3381.60 1479
3382.15 1474
3382.70 1416
3383.25 1430
3383.79 1411
3384.34 1436
3384.89 1405
3385.44 1254
3385.99 1340
3386.54 1495
3387.09 1486
3387.64 1572
3388.18 1449
3388.73 1310
3389.28 1340
3389.83 1322
3390.38 1433
3390.93 1396
3391.48 1648
3392.03 1471
3392.58 1385
3393.13 1367
3393.67 1334
3394.22 1491
3394.77 1357
3395.32 1374
3395.87 1412
3396.42 1431
3396.97 1444
3397.52 1426
3398.07 1413
3398.62 1205
3399.17 1230
3399.72 1390
3400.27 1158
3400.82 1129
3401.37 1215
3401.92 1234
3402.47 1193
3403.02 1121
3403.57 1120
3404.12 1257
3404.67 1287
3405.22 1172
3405.77 1291
3406.32 1257
3406.87 1169
3407.42 1132
3407.97 1327
3408.52 1257
3409.07 1245
3409.62 1253
3410.17 1356
3410.72 1423
3411.27 1405
3411.82 1467
3412.38 1350
3412.93 1354
3413.48 1331
3414.03 1356
3414.58 1394
3415.13 1346
3415.68 1261
3416.23 1400
3416.78 1386
3417.33 1246
3417.89 1195
3418.44 1286
3418.99 1223
3419.54 1251
3420.09 1194
3420.64 1223
3421.19 1361
3421.74 1145
3422.30 1301
3422.85 1215
3423.40 1236
3423.95 1419
3424.50 1346
3425.05 1322
3425.61 1356
3426.16 1380
3426.71 1403
3427.26 1343
3427.81 1365
3428.37 1284
3428.92 1293
3429.47 1221
3430.02 1211
3430.58 1173
3431.13 1169
3431.68 1275
3432.23 1204
3432.78 1166
3433.34 1178
3433.89 1156
3434.44 1337
3434.99 1279
3435.55 1087
3436.10 1149
3436.65 1237
3437.21 1227
3437.76 1206
3438.31 1222
3438.86 1242
3439.42 1410
3439.97 1300
3440.52 1477
3441.08 1356
3441.63 1318
3442.18 1396
3442.74 1359
3443.29 1429
3443.84 1404
3444.40 1427
3444.95 1320
3445.50 1362
3446.06 1265
3446.61 1208
3447.16 1181
3447.72 1144
3448.27 1306
3448.82 1355
3449.38 1168
3449.93 1184
3450.48 1276
3451.04 1086
3451.59 1147
3452.15 1094
3452.70 1084
3453.25 1095
3453.81 1204
3454.36 1153
3454.92 1139
3455.47 1031
3456.03 1158
3456.58 1185
3457.13 1235
3457.69 1285
3458.24 1269
3458.80 1130
3459.35 1150
3459.91 1097
3460.46 1102
3461.02 1137
3461.57 1227
3462.13 1280
3462.68 1221
3463.24 1098
3463.79 1124
3464.34 1124
3464.90 1231
3465.46 1260
3466.01 1179
3466.57 1180
3467.12 1130
3467.68 1283
3468.23 1305
3468.79 1101
3469.34 1407
3469.90 1401
3470.45 1298
3471.01 1353
3471.56 1426
3472.12 1428
3472.67 1300
3473.23 1316
3473.79 1453
3474.34 1471
3474.90 1405
3475.45 1292
3476.01 1246
3476.56 1299
3477.12 1243
3477.68 1292
3478.23 1285
3478.79 1369
3479.35 1421
3479.90 1490
3480.46 1542
3481.01 1546
3481.57 1466
3482.13 1441
3482.68 1353
3483.24 1516
3483.80 1585
3484.35 1602
3484.91 1505
3485.47 1551
3486.02 1547
3486.58 1626
3487.14 1577
3487.69 1562
3488.25 1607
3488.81 1554
3489.36 1750
3489.92 1664
3490.48 1937
3491.03 2112
3491.59 2544
3492.15 2934
3492.71 3243
3493.26 3285
3493.82 3499
3494.38 3479
3494.94 3282
3495.49 3286
3496.05 2909
3496.61 2849
3497.17 2411
3497.72 2122
3498.28 2072
3498.84 2174
3499.40 2213
3499.95 2103
3500.51 2268
3501.07 2434
3501.63 2358
3502.19 2347
3502.74 2604
3503.30 2600
3503.86 2786
3504.42 3060
3504.98 2908
3505.53 2896
3506.09 2959
3506.65 3061
3507.21 3030
3507.77 3001
3508.33 3152
3508.88 2728
3509.44 2576
3510.00 2646
3510.56 2202
3511.12 1852
3511.68 1960
3512.24 1888
3512.80 1581
3513.35 1679
3513.91 1637
3514.47 1629
3515.03 1525
3515.59 1377
3516.15 1435
3516.71 1375
3517.27 1354
3517.83 1369
3518.39 1348
3518.95 1324
3519.50 1393
3520.06 1435
3520.62 1464
3521.18 1437
3521.74 1620
3522.30 1646
3522.86 1477
3523.42 1560
3523.98 1560
3524.54 1465
3525.10 1508
3525.66 1557
3526.22 1546
3526.78 1482
3527.34 1382
3527.90 1290
3528.46 1362
3529.02 1305
3529.58 1309
3530.14 1360
3530.70 1303
3531.26 1361
3531.82 1376
3532.38 1285
3532.94 1358
3533.50 1366
3534.06 1357
3534.62 1358
3535.18 1419
3535.75 1427
3536.31 1444
3536.87 1516
3537.43 1594
3537.99 1599
3538.55 1629
3539.11 1601
3539.67 1509
3540.23 1468
3540.79 1486
3541.35 1554
3541.92 1639
3542.48 1796
3543.04 1826
3543.60 1857
3544.16 1861
3544.72 1840
3545.28 1947
3545.84 1733
3546.41 1914
3546.97 1947
3547.53 1736
3548.09 1554
3548.65 1512
3549.21 1418
3549.78 1511
3550.34 1381
3550.90 1313
3551.46 1352
3552.02 1352
3552.59 1402
3553.15 1334
3553.71 1324
3554.27 1368
3554.83 1440
3555.40 1364
3555.96 1331
3556.52 1404
3557.08 1327
3557.65 1272
3558.21 1236
3558.77 1174
3559.33 1338
3559.90 1418
3560.46 1442
3561.02 1409
3561.58 1275
3562.15 1326
3562.71 1333
3563.27 1394
3563.83 1314
3564.40 1459
3564.96 1397
3565.52 1471
3566.09 1262
3566.65 1196
3567.21 1251
3567.78 1165
3568.34 1262
3568.90 1286
3569.47 1153
3570.03 1254
3570.59 1184
3571.16 1227
3571.72 1115
3572.28 1229
3572.85 1296
3573.41 1170
3573.97 1206
3574.54 1323
3575.10 1241
3575.66 1264
3576.23 1346
3576.79 1228
3577.36 1104
3577.92 1143
3578.48 1298
3579.05 1236
3579.61 1153
3580.18 1203
3580.74 1188
3581.31 1266
3581.87 1265
3582.43 1279
3583.00 1247
3583.56 1266
3584.13 1192
3584.69 1325
3585.26 1261
3585.82 1262
3586.39 1340
3586.95 1308
3587.52 1304
3588.08 1250
3588.64 1202
3589.21 1095
3589.77 1194
3590.34 1105
3590.90 1194
3591.47 1218
3592.03 1207
3592.60 1224
3593.17 1213
3593.73 1133
3594.30 1150
3594.86 1249
3595.43 1211
3595.99 1195
3596.56 1340
3597.12 1315
3597.69 1230
3598.25 1163
3598.82 1119
3599.39 1158
3599.95 1154
3600.52 1260
3601.08 1282
3601.65 1274
3602.21 1346
3602.78 1217
3603.35 1166
3603.91 1316
3604.48 1250
3605.04 1255
3605.61 1251
3606.18 1199
3606.74 1190
3607.31 1158
3607.88 1181
3608.44 1083
3609.01 1253
3609.57 1229
3610.14 1226
3610.71 1211
3611.27 1045
3611.84 1094
3612.41 1123
3612.97 1136
3613.54 1266
3614.11 1278
3614.68 1414
3615.24 1426
3615.81 1586
3616.38 2086
3616.94 2240
3617.51 2505
3618.08 2897
3618.64 2979
3619.21 3424
3619.78 3717
3620.35 3900
3620.91 3695
3621.48 3688
3622.05 3387
3622.62 3014
3623.18 2700
3623.75 2346
3624.32 2147
3624.89 1660
3625.45 1492
3626.02 1558
3626.59 1465
3627.16 1449
3627.73 1187
3628.29 1211
3628.86 1123
3629.43 1131
3630.00 1103
3630.57 1319
3631.13 1216
3631.70 1130
3632.27 1066
3632.84 1045
3633.41 1156
3633.98 1164
3634.54 1086
3635.11 1090
3635.68 1093
3636.25 1072
3636.82 1175
3637.39 1131
3637.96 1110
3638.52 1099
3639.09 1079
3639.66 1155
3640.23 1232
3640.80 1317
3641.37 1391
3641.94 1335
3642.51 1206
3643.08 1442
3643.65 1473
3644.21 1484
3644.78 1589
3645.35 1608
3645.92 1608
3646.49 1588
3647.06 1601
3647.63 1513
3648.20 1608
3648.77 1530
3649.34 1336
3649.91 1443
3650.48 1507
3651.05 1397
3651.62 1354
3652.19 1376
3652.76 1458
3653.33 1464
3653.90 1541
3654.47 1561
3655.04 1557
3655.61 1548
3656.18 1594
3656.75 1513
3657.32 1598
3657.89 1499
3658.46 1653
3659.03 1721
3659.60 1736
3660.17 1701
3660.74 1688
3661.31 1673
3661.88 1613
3662.45 1497
3663.02 1401
3663.59 1300
3664.16 1461
3664.74 1451
3665.31 1372
3665.88 1293
3666.45 1222
3667.02 1103
3667.59 1248
3668.16 1272
3668.73 1281
3669.30 1465
3669.87 1311
3670.45 1284
3671.02 1399
3671.59 1226
3672.16 1273
3672.73 1297
3673.30 1138
3673.87 1222
3674.45 1324
3675.02 1337
3675.59 1244
3676.16 1309
3676.73 1410
3677.30 1413
3677.88 1446
3678.45 1560
3679.02 1571
3679.59 1408
3680.16 1450
3680.74 1426
3681.31 1302
3681.88 1392
3682.45 1245
3683.02 1083
3683.60 1061
3684.17 1096
3684.74 1128
3685.31 1124
3685.89 1147
3686.46 1232
3687.03 1268
3687.60 1378
3688.18 1314
3688.75 1400
3689.32 1454
3689.89 1520
3690.47 1683
3691.04 1517
3691.61 1603
3692.19 1636
3692.76 1488
3693.33 1606
3693.91 1605
3694.48 1517
3695.05 1539
3695.62 1463
3696.20 1287
3696.77 1161
3697.34 1091
3697.92 1285
3698.49 1241
3699.06 1257
3699.64 1261
3700.21 1171
3700.79 1204
3701.36 1218
3701.93 1198
3702.51 1145
3703.08 1125
3703.65 1181
3704.23 1181
3704.80 1120
3705.38 1283
3705.95 1289
3706.52 1140
3707.10 1198
3707.67 1162
3708.25 1199
3708.82 1023
3709.39 1145
3709.97 1188
3710.54 1268
3711.12 1154
3711.69 1174
3712.27 1128
3712.84 1124
3713.42 1227
3713.99 1377
3714.57 1390
3715.14 1255
3715.71 1290
3716.29 1318
3716.86 1209
3717.44 1257
3718.01 1393
3718.59 1304
3719.16 1365
3719.74 1283
3720.31 1143
3720.89 1246
3721.47 1252
3722.04 1205
3722.62 1210
3723.19 1213
3723.77 1263
3724.34 1207
3724.92 1113
3725.49 1080
3726.07 1102
3726.64 1143
3727.22 1056
3727.80 1216
3728.37 1198
3728.95 1274
3729.52 1246
3730.10 1256
3730.67 1423
3731.25 1523
3731.83 1587
3732.40 1483
3732.98 1534
3733.55 1605
3734.13 1721
3734.71 1797
3735.28 1820
3735.86 1843
3736.44 1815
3737.01 1846
3737.59 1770
3738.17 1694
3738.74 1555
3739.32 1397
3739.90 1421
3740.47 1315
3741.05 1228
3741.63 1311
3742.20 1264
3742.78 1275
3743.36 1147
3743.93 1094
3744.51 1059
3745.09 1141
3745.66 1178
3746.24 1327
3746.82 1113
3747.40 1087
3747.97 1174
3748.55 1380
3749.13 1211
3749.70 1257
3750.28 1217
3750.86 1308
3751.44 1280
3752.02 1170
3752.59 1151
3753.17 1197
3753.75 1138
3754.33 1137
3754.90 1235
3755.48 1218
3756.06 1194
3756.64 1135
3757.22 1068
3757.79 1177
3758.37 1149
3758.95 1193
3759.53 1200
3760.11 1412
3760.68 1433
3761.26 1378
3761.84 1328
3762.42 1263
3763.00 1292
3763.58 1224
3764.15 1295
3764.73 1285
3765.31 1332
3765.89 1193
3766.47 1146
3767.05 1186
3767.63 1200
3768.21 1167
3768.78 1106
3769.36 1194
3769.94 1188
3770.52 1114
3771.10 1288
3771.68 1196
3772.26 1147
3772.84 1298
3773.42 1218
3774.00 1266
3774.58 1230
3775.15 1124
3775.73 1065
3776.31 1262
3776.89 1261
3777.47 1205
3778.05 1209
3778.63 1038
3779.21 1115
3779.79 1149
3780.37 1077
3780.95 1081
3781.53 1134
3782.11 1159
3782.69 1079
3783.27 1090
3783.85 1028
3784.43 1067
3785.01 1089
3785.59 1168
3786.17 1057
3786.75 979
3787.33 1220
3787.91 1175
3788.49 1123
3789.07 1165
3789.65 1281
3790.23 1207
3790.81 1111
3791.39 1106
3791.98 1091
3792.56 1157
3793.14 1165
3793.72 1106
3794.30 1088
3794.88 1096
3795.46 1111
3796.04 1239
3796.62 1234
3797.20 1101
3797.78 1076
3798.37 1143
3798.95 1106
3799.53 1138
3800.11 1006
3800.69 1007
3801.27 1143
3801.85 1145
3802.43 1132
3803.02 1235
3803.60 1379
3804.18 1328
3804.76 1237
3805.34 1311
3805.92 1181
3806.51 1328
3807.09 1254
3807.67 1285
3808.25 1216
3808.83 1293
3809.42 1198
3810.00 1343
3810.58 1414
3811.16 1427
3811.74 1398
3812.33 1450
3812.91 1449
3813.49 1321
3814.07 1183
3814.66 1258
3815.24 1316
3815.82 1174
3816.40 1206
3816.99 1388
3817.57 1342
3818.15 1288
3818.73 1221
3819.32 1264
3819.90 1321
3820.48 1181
3821.06 1065
3821.65 1040
3822.23 1072
3822.81 1052
3823.40 1093
3823.98 1182
3824.56 1166
3825.15 1036
3825.73 974
3826.31 1094
3826.90 1007
3827.48 1006
3828.06 1048
3828.65 1069
3829.23 1181
3829.81 1224
3830.40 1114
3830.98 1124
3831.56 1145
3832.15 1152
3832.73 1158
3833.32 1149
3833.90 1301
3834.48 1245
3835.07 1123
3835.65 1113
3836.23 1201
3836.82 1215
3837.40 1097
3837.99 1173
3838.57 1132
3839.16 1110
3839.74 1070
3840.32 1044
3840.91 1193
3841.49 1305
3842.08 1114
3842.66 1176
3843.25 1188
3843.83 1123
3844.42 1163
3845.00 1211
3845.59 1249
3846.17 1206
3846.76 1194
3847.34 1197
3847.92 1139
3848.51 1248
3849.09 1275
3849.68 1093
3850.27 1009
3850.85 1089
3851.44 1066
3852.02 1015
3852.61 1053
3853.19 1171
3853.78 1233
3854.36 1277
3854.95 1149
3855.53 1070
3856.12 1180
3856.70 1183
3857.29 1246
3857.88 1351
3858.46 1479
3859.05 1665
3859.63 1661
3860.22 2061
3860.80 2309
3861.39 2560
3861.98 3098
3862.56 3348
3863.15 3425
3863.73 3547
3864.32 3607
3864.91 3511
3865.49 3358
3866.08 3210
3866.67 2813
3867.25 2709
3867.84 2484
3868.43 2278
3869.01 1971
3869.60 1672
3870.19 1525
3870.77 1518
3871.36 1436
3871.95 1324
3872.53 1362
3873.12 1293
3873.71 1306
3874.29 1484
3874.88 1534
3875.47 1556
3876.05 1711
3876.64 1778
3877.23 1750
3877.82 1745
3878.40 1688
3878.99 1596
3879.58 1624
3880.16 1544
3880.75 1385
3881.34 1437
3881.93 1359
3882.51 1376
3883.10 1314
3883.69 1252
3884.28 1306
3884.87 1178
3885.45 1214
3886.04 1214
3886.63 1230
3887.22 1254
3887.80 1390
3888.39 1283
3888.98 1457
3889.57 1328
3890.16 1296
3890.74 1249
3891.33 1423
3891.92 1565
3892.51 1474
3893.10 1568
3893.69 1668
3894.27 1608
3894.86 1536
3895.45 1518
3896.04 1466
3896.63 1443
3897.22 1431
3897.81 1549
3898.40 1596
3898.98 1532
3899.57 1525
3900.16 1463
3900.75 1533
3901.34 1634
3901.93 1512
3902.52 1531
3903.11 1345
3903.70 1395
3904.29 1422
3904.87 1373
3905.46 1239
3906.05 1399
3906.64 1398
3907.23 1299
3907.82 1169
3908.41 1127
3909.00 1201
3909.59 1081
3910.18 1098
3910.77 1013
3911.36 1023
3911.95 1095
3912.54 1045
3913.13 999
3913.72 1120
3914.31 1042
3914.90 964
3915.49 1149
3916.08 1076
3916.67 974
3917.26 1085
3917.85 1118
3918.44 1154
3919.03 1045
3919.62 1212
3920.21 1050
3920.80 1107
3921.39 1061
3921.98 1040
3922.57 1009
3923.16 994
3923.75 1079
3924.34 1126
3924.94 1180
3925.53 1184
3926.12 1054
3926.71 1061
3927.30 1104
3927.89 1148
3928.48 1121
3929.07 1222
3929.66 1178
3930.25 1245
3930.85 1062
3931.44 1012
3932.03 1150
3932.62 1239
3933.21 1008
3933.80 946
3934.39 1142
3934.99 1145
3935.58 1050
3936.17 1041
3936.76 1090
3937.35 1107
3937.94 1151
3938.54 1253
3939.13 1182
3939.72 1173
3940.31 1125
3940.90 1094
3941.49 1062
3942.09 1182
3942.68 1145
3943.27 1147
3943.86 1165
3944.46 1123
3945.05 1198
3945.64 1022
3946.23 933
3946.82 1012
3947.42 1009
3948.01 956
3948.60 1024
3949.20 957
3949.79 966
3950.38 933
3950.97 1034
3951.57 1034
3952.16 1059
3952.75 1022
3953.34 964
3953.94 957
3954.53 1029
3955.12 1074
3955.72 910
3956.31 810
3956.90 886
3957.50 1051
3958.09 958
3958.68 991
3959.28 1200
3959.87 1113
3960.46 1071
3961.06 1009
3961.65 1091
3962.24 994
3962.84 990
3963.43 1149
3964.02 1154
3964.62 1090
3965.21 1068
3965.81 1052
3966.40 1035
3966.99 1013
3967.59 1105
3968.18 1201
3968.78 1161
3969.37 1243
3969.96 1049
3970.56 1193
3971.15 1197
3971.75 1107
3972.34 1211
3972.94 1136
3973.53 1114
3974.12 1042
3974.72 1034
3975.31 1081
3975.91 1053
3976.50 1164
3977.10 1211
3977.69 1222
3978.29 1275
3978.88 1198
3979.48 1009
3980.07 995
3980.67 1146
3981.26 1170
3981.86 1147
3982.45 1125
3983.05 1065
3983.64 1015
3984.24 1134
3984.83 983
3985.43 1061
3986.02 1090
3986.62 1096
3987.21 1052
3987.81 1072
3988.40 1103
3989.00 1023
3989.60 1037
3990.19 1098
3990.79 1255
3991.38 1134
3991.98 1034
3992.57 1162
3993.17 1217
3993.77 1157
3994.36 1119
3994.96 1122
3995.55 1240
3996.15 1266
3996.75 1228
3997.34 1227
3997.94 1222
3998.54 1267
3999.13 1373
3999.73 1446
4000.32 1193
4000.92 1213
4001.52 1238
4002.11 1272
4002.71 1282
4003.31 1135
4003.90 1037
4004.50 1153
4005.10 1203
4005.69 1137
4006.29 1261
4006.89 1290
4007.49 1227
4008.08 1287
4008.68 1223
4009.28 1248
4009.87 1217
4010.47 1347
4011.07 1296
4011.67 1252
4012.26 1292
4012.86 1262
4013.46 1268
4014.05 1514
4014.65 1458
4015.25 1423
4015.85 1497
4016.44 1576
4017.04 1883
4017.64 1813
4018.24 1964
4018.84 2020
4019.43 2073
4020.03 1831
4020.63 1896
4021.23 1778
4021.83 1785
4022.42 1618
4023.02 1556
4023.62 1416
4024.22 1460
4024.82 1430
4025.41 1184
4026.01 1133
4026.61 1264
4027.21 1321
4027.81 1268
4028.41 1245
4029.01 1217
4029.60 1373
4030.20 1359
4030.80 1436
4031.40 1490
4032.00 1458
4032.60 1257
4033.20 1330
4033.80 1287
4034.39 1354
4034.99 1385
4035.59 1285
4036.19 1270
4036.79 1296
4037.39 1208
4037.99 1138
4038.59 1131
4039.19 1174
4039.79 1146
4040.39 1172
4040.99 1183
4041.59 1115
4042.18 1157
4042.78 1204
4043.38 1086
4043.98 1062
4044.58 1128
4045.18 1151
4045.78 1323
4046.38 1270
4046.98 1297
4047.58 1275
4048.18 1276
4048.78 1416
4049.38 1431
4049.98 1337
4050.58 1326
4051.18 1453
4051.78 1325
4052.38 1363
4052.98 1263
4053.58 1318
4054.19 1174
4054.79 1249
4055.39 1265
4055.99 1185
4056.59 1172
4057.19 1145
4057.79 1220
4058.39 1129
4058.99 1167
4059.59 1293
4060.19 1153
4060.79 1104
4061.39 957
4061.99 1003
4062.60 1055
4063.20 1013
4063.80 990
4064.40 1019
4065.00 1044
4065.60 1034
4066.20 993
4066.80 976
4067.41 1040
4068.01 1141
4068.61 1104
4069.21 1136
4069.81 1014
4070.41 990
4071.02 1136
4071.62 1012
4072.22 1121
4072.82 927
4073.42 996
4074.02 1034
4074.63 969
4075.23 1056
4075.83 1068
4076.43 1095
4077.03 1133
4077.64 1127
4078.24 1061
4078.84 999
4079.44 981
4080.05 1124
4080.65 941
4081.25 960
4081.85 975
4082.46 997
4083.06 987
4083.66 944
4084.26 1057
4084.87 1048
4085.47 949
4086.07 1016
4086.67 1046
4087.28 1167
4087.88 1051
4088.48 1089
4089.09 1139
4089.69 1114
4090.29 1141
4090.90 1021
4091.50 1040
4092.10 1027
4092.71 1044
4093.31 1115
4093.91 1044
4094.52 1065
4095.12 1096
4095.72 1180
4096.33 1221
4096.93 1256
4097.53 1140
4098.14 1016
4098.74 983
4099.34 1085
4099.95 1039
4100.55 962
4101.16 1010
4101.76 936
4102.36 1016
4102.97 927
4103.57 939
4104.18 841
4104.78 872
4105.38 987
4105.99 931
4106.59 869
4107.20 979
4107.80 941
4108.41 993
4109.01 1006
4109.62 984
4110.22 996
4110.82 866
4111.43 967
4112.03 1007
4112.64 993
4113.24 953
4113.85 957
4114.45 1015
4115.06 1017
4115.66 995
4116.27 945
4116.87 978
4117.48 1001
4118.08 985
4118.69 984
4119.29 999
4119.90 859
4120.50 948
4121.11 935
4121.72 1020
4122.32 1114
4122.93 1135
4123.53 1182
4124.14 1149
4124.74 1220
4125.35 1182
4125.95 1237
4126.56 1281
4127.17 1311
4127.77 1294
4128.38 1228
4128.98 1168
4129.59 1171
4130.20 1142
4130.80 1134
4131.41 1174
4132.01 1078
4132.62 1071
4133.23 982
4133.83 990
4134.44 966
4135.05 996
4135.65 1088
4136.26 1132
4136.87 1169
4137.47 1000
4138.08 1017
4138.69 1037
4139.29 1058
4139.90 1057
4140.51 1124
4141.11 1283
4141.72 1209
4142.33 1304
4142.93 1274
4143.54 1303
4144.15 1129
4144.75 1163
4145.36 1147
4145.97 1080
4146.58 1030
4147.18 968
4147.79 942
4148.40 959
4149.01 1004
4149.61 1020
4150.22 935
4150.83 943
4151.44 911
4152.04 898
4152.65 971
4153.26 1002
4153.87 960
4154.47 1039
4155.08 1044
4155.69 1015
4156.30 871
4156.91 914
4157.51 941
4158.12 942
4158.73 911
4159.34 959
4159.95 943
4160.56 991
4161.16 993
4161.77 1015
4162.38 1112
4162.99 931
4163.60 994
4164.21 921
4164.81 956
4165.42 1209
4166.03 1232
4166.64 1059
4167.25 1001
4167.86 1064
4168.47 1053
4169.08 1032
4169.69 1222
4170.29 1198
4170.90 1190
4171.51 1062
4172.12 1101
4172.73 1124
4173.34 1179
4173.95 1199
4174.56 1236
4175.17 991
4175.78 1046
4176.39 1071
4177.00 1164
4177.61 1116
4178.22 1119
4178.82 1043
4179.43 1200
4180.04 1144
4180.65 977
4181.26 1048
4181.87 997
4182.48 1051
4183.09 1128
4183.70 998
4184.31 963
4184.92 883
4185.53 860
4186.14 953
4186.75 1011
4187.36 996
4187.97 959
4188.58 939
4189.19 1001
4189.81 969
4190.42 962
4191.03 1044
4191.64 1073
4192.25 1001
4192.86 1145
4193.47 1078
4194.08 1077
4194.69 1150
4195.30 1308
4195.91 1247
4196.52 1208
4197.13 1240
4197.74 1171
4198.36 1163
4198.97 1194
4199.58 1267
4200.19 1158
4200.80 1090
4201.41 1139
4202.02 1153
4202.63 1279
4203.25 1233
4203.86 1199
4204.47 1106
4205.08 1201
4205.69 1128
4206.30 1186
4206.92 1205
4207.53 1149
4208.14 1159
4208.75 1106
4209.36 1147
4209.97 1065
4210.59 1090
4211.20 1082
4211.81 1053
4212.42 1014
4213.03 1038
4213.65 1201
4214.26 1219
4214.87 1211
4215.48 1210
4216.10 1228
4216.71 1228
4217.32 1254
4217.93 1225
4218.55 1205
4219.16 1499
4219.77 1438
4220.38 1482
4221.00 1500
4221.61 1646
4222.22 1864
4222.83 1986
4223.45 2143
4224.06 2221
4224.67 2201
4225.29 2194
4225.90 2233
4226.51 2443
4227.13 2450
4227.74 2415
4228.35 2429
4228.96 2428
4229.58 2525
4230.19 2649
4230.80 2594
4231.42 2634
4232.03 2391
4232.65 2451
4233.26 2076
4233.87 1942
4234.49 1792
4235.10 1637
4235.71 1595
4236.33 1484
4236.94 1386
4237.56 1402
4238.17 1537
4238.78 1344
4239.40 1249
4240.01 1225
4240.63 1306
4241.24 1138
4241.85 1160
4242.47 1340
4243.08 1175
4243.70 1177
4244.31 1273
4244.93 1159
4245.54 1284
4246.15 1245
4246.77 1261
4247.38 1117
4248.00 1085
4248.61 1133
4249.23 1169
4249.84 1438
4250.46 1454
4251.07 1382
4251.69 1276
4252.30 1444
4252.92 1611
4253.53 1386
4254.15 1389
4254.76 1450
4255.38 1466
4255.99 1265
4256.61 1369
4257.22 1387
4257.84 1373
4258.45 1257
4259.07 1328
4259.69 1289
4260.30 1435
4260.92 1340
4261.53 1273
4262.15 1428
4262.76 1477
4263.38 1342
4263.99 1375
4264.61 1346
4265.23 1189
4265.84 1211
4266.46 1242
4267.07 1341
4267.69 1531
4268.31 1305
4268.92 1274
4269.54 1127
4270.16 1207
4270.77 1149
4271.39 1185
4272.00 1202
4272.62 1187
4273.24 1192
4273.85 1142
4274.47 1110
4275.09 1150
4275.70 999
4276.32 1070
4276.94 1071
4277.55 992
4278.17 1022
4278.79 1073
4279.40 989
4280.02 975
4280.64 982
4281.26 1020
4281.87 1060
4282.49 1035
4283.11 1035
4283.72 1085
4284.34 1015
4284.96 903
4285.58 1047
4286.19 901
4286.81 922
4287.43 1044
4288.05 994
4288.66 989
4289.28 1049
4289.90 1166
4290.52 1065
4291.13 1016
4291.75 1002
4292.37 983
4292.99 1049
4293.61 1159
4294.22 1092
4294.84 1039
4295.46 998
4296.08 962
4296.70 991
4297.31 1019
4297.93 1020
4298.55 1025
4299.17 1013
4299.79 986
4300.41 1049
4301.03 994
4301.64 971
4302.26 1035
4302.88 1181
4303.50 1250
4304.12 1108
4304.74 1015
4305.36 1026
4305.97 1153
4306.59 993
4307.21 1020
4307.83 1084
4308.45 1123
4309.07 1110
4309.69 1127
4310.31 1102
4310.93 1051
4311.55 982
4312.17 997
4312.78 1020
4313.40 1032
4314.02 1025
4314.64 1000
4315.26 1020
4315.88 1046
4316.50 1003
4317.12 950
4317.74 974
4318.36 1054
4318.98 1024
4319.60 1062
4320.22 1005
4320.84 872
4321.46 971
4322.08 1030
4322.70 1003
4323.32 988
4323.94 1176
4324.56 1124
4325.18 1031
4325.80 1110
4326.42 1239
4327.04 1150
4327.66 1040
4328.28 1118
4328.90 1150
4329.52 1064
4330.14 971
4330.76 906
4331.39 1036
4332.01 1134
4332.63 1155
4333.25 1131
4333.87 1203
4334.49 1286
4335.11 1146
4335.73 1109
4336.35 1114
4336.97 1149
4337.59 1180
4338.22 1291
4338.84 1307
4339.46 1476
4340.08 1555
4340.70 1611
4341.32 1387
4341.94 1239
4342.57 1415
4343.19 1459
4343.81 1250
4344.43 1450
4345.05 1623
4345.67 1650
4346.29 1819
4346.92 1815
4347.54 2116
4348.16 2044
4348.78 2329
4349.40 2344
4350.03 2122
4350.65 2079
4351.27 1998
4351.89 1895
4352.51 1496
4353.14 1445
4353.76 1408
4354.38 1476
4355.00 1335
4355.63 1256
4356.25 1334
4356.87 1255
4357.49 1233
4358.12 1292
4358.74 1319
4359.36 1377
4359.98 1254
4360.61 1193
4361.23 1198
4361.85 1269
4362.48 1321
4363.10 1221
4363.72 1223
4364.34 1239
4364.97 1118
4365.59 1163
4366.21 1134
4366.84 1112
4367.46 1125
4368.08 1147
4368.71 1197
4369.33 1111
4369.95 1187
4370.58 1082
4371.20 1129
4371.82 1135
4372.45 1010
4373.07 1092
4373.70 1149
4374.32 1185
4374.94 1118
4375.57 1226
4376.19 1251
4376.81 1079
4377.44 1120
4378.06 1267
4378.69 1151
4379.31 1077
4379.94 1157
4380.56 1357
4381.18 1418
4381.81 1253
4382.43 1327
4383.06 1198
4383.68 1206
4384.31 1245
4384.93 1268
4385.55 1215
4386.18 1360
4386.80 1408
4387.43 1331
4388.05 1246
4388.68 1341
4389.30 1511
4389.93 1610
4390.55 1683
4391.18 1648
4391.80 1762
4392.43 1853
4393.05 1752
4393.68 1851
4394.30 1740
4394.93 1849
4395.55 1910
4396.18 1741
4396.80 1603
4397.43 1489
4398.05 1503
4398.68 1408
4399.31 1373
4399.93 1510
4400.56 1505
4401.18 1498
4401.81 1480
4402.43 1570
4403.06 1547
4403.69 1670
4404.31 1496
4404.94 1404
4405.56 1362
4406.19 1394
4406.82 1340
4407.44 1328
4408.07 1328
4408.69 1213
4409.32 1370
4409.95 1382
4410.57 1223
4411.20 1260
4411.83 1194
4412.45 1218
4413.08 1220
4413.71 1324
4414.33 1234
4414.96 1354
4415.59 1331
4416.21 1287
4416.84 1313
4417.47 1286
4418.09 1293
4418.72 1431
4419.35 1263
4419.97 1338
4420.60 1240
4421.23 1370
4421.85 1310
4422.48 1200
4423.11 1100
4423.74 1209
4424.36 1339
4424.99 1348
4425.62 1233
4426.25 1201
4426.87 1087
4427.50 1099
4428.13 1002
4428.76 1071
4429.38 1022
4430.01 888
4430.64 959
4431.27 992
4431.89 960
4432.52 1009
4433.15 1082
4433.78 1095
4434.41 959
4435.03 1071
4435.66 1107
4436.29 1022
4436.92 1054
4437.55 1017
4438.18 980
4438.80 988
4439.43 913
4440.06 1081
4440.69 1083
4441.32 981
4441.95 992
4442.57 944
4443.20 936
4443.83 903
4444.46 1008
4445.09 957
4445.72 865
4446.35 874
4446.98 956
4447.61 1072
4448.23 996
4448.86 982
4449.49 1012
4450.12 1016
4450.75 907
4451.38 935
4452.01 897
4452.64 991
4453.27 989
4453.90 1083
4454.53 1075
4455.16 969
4455.79 938
4456.42 1038
4457.05 1153
4457.67 1037
4458.30 987
4458.93 986
4459.56 1027
4460.19 960
4460.82 943
4461.45 985
4462.08 982
4462.71 1041
4463.34 898
4463.97 913
4464.60 905
4465.23 986
4465.86 941
4466.49 901
4467.13 780
4467.76 916
4468.39 897
4469.02 803
4469.65 812
4470.28 852
4470.91 797
4471.54 826
4472.17 899
4472.80 878
4473.43 931
4474.06 947
4474.69 907
4475.32 901
4475.95 902
4476.59 907
4477.22 874
4477.85 952
4478.48 934
4479.11 868
4479.74 899
4480.37 1027
4481.00 960
4481.64 995
4482.27 911
4482.90 900
4483.53 951
4484.16 951
4484.79 1028
4485.42 971
4486.06 1045
4486.69 1178
4487.32 1003
4487.95 1009
4488.58 1035
4489.22 1043
4489.85 1038
4490.48 1049
4491.11 964
4491.74 943
4492.38 925
4493.01 983
4493.64 969
4494.27 977
4494.90 998
4495.54 1016
4496.17 900
4496.80 1035
4497.43 941
4498.07 1062
4498.70 1051
4499.33 1091
4499.96 1103
4500.60 958
4501.23 1125
4501.86 1069
4502.50 1227
4503.13 1198
4503.76 1299
4504.39 1271
4505.03 1241
4505.66 1191
4506.29 1240
4506.93 1210
4507.56 1168
4508.19 1093
4508.83 966
4509.46 1000
4510.09 1071
4510.73 992
4511.36 1029
4511.99 1011
4512.63 1051
4513.26 998
4513.89 1117
4514.53 1014
4515.16 975
4515.80 995
4516.43 1133
4517.06 1000
4517.70 927
4518.33 979
4518.97 983
4519.60 1095
4520.23 1094
4520.87 1038
4521.50 1041
4522.14 1041
4522.77 1121
4523.40 1136
4524.04 1170
4524.67 1188
4525.31 1389
4525.94 1157
4526.58 1136
4527.21 1191
4527.85 1353
4528.48 1539
4529.12 1670
4529.75 1757
4530.38 2102
4531.02 2553
4531.65 2716
4532.29 2968
4532.92 3271
4533.56 3664
4534.19 3573
4534.83 3621
4535.46 3327
4536.10 3098
4536.74 2841
4537.37 2576
4538.01 2204
4538.64 1947
4539.28 1651
4539.91 1396
4540.55 1314
4541.18 1322
4541.82 1162
4542.45 1028
4543.09 1038
4543.73 1026
4544.36 1152
4545.00 1157
4545.63 1137
4546.27 1131
4546.91 1202
4547.54 1258
4548.18 1573
4548.81 1627
4549.45 1649
4550.09 1718
4550.72 1731
4551.36 1712
4551.99 1678
4552.63 1720
4553.27 1691
4553.90 1480
4554.54 1461
4555.18 1451
4555.81 1341
4556.45 1115
4557.09 1173
4557.72 1177
4558.36 1148
4559.00 1182
4559.63 1137
4560.27 1124
4560.91 1142
4561.54 1178
4562.18 1180
4562.82 1119
4563.46 1207
4564.09 1108
4564.73 1199
4565.37 1313
4566.00 1219
4566.64 1110
4567.28 1266
4567.92 1201
4568.55 1241
4569.19 1306
4569.83 1408
4570.47 1361
4571.10 1344
4571.74 1321
4572.38 1526
4573.02 1434
4573.66 1344
4574.29 1254
4574.93 1270
4575.57 1193
4576.21 1113
4576.85 1096
4577.48 1063
4578.12 1043
4578.76 1034
4579.40 1031
4580.04 902
4580.67 1079
4581.31 1059
4581.95 1065
4582.59 979
4583.23 1081
4583.87 1093
4584.51 1043
4585.14 1029
4585.78 982
4586.42 1030
4587.06 1050
4587.70 1090
4588.34 1040
4588.98 1194
4589.62 1251
4590.26 1108
4590.89 1102
4591.53 1208
4592.17 1149
4592.81 1177
4593.45 1093
4594.09 1019
4594.73 1180
4595.37 1086
4596.01 1079
4596.65 986
4597.29 967
4597.93 900
4598.57 925
4599.21 1094
4599.85 957
4600.49 906
4601.12 877
4601.76 997
4602.40 1058
4603.04 896
4603.68 950
4604.32 911
4604.96 870
4605.60 925
4606.24 990
4606.88 1044
4607.52 970
4608.17 1079
4608.81 1178
4609.45 959
4610.09 1033
4610.73 1067
4611.37 1003
4612.01 1147
4612.65 1172
4613.29 1154
4613.93 1054
4614.57 917
4615.21 913
4615.85 923
4616.49 880
4617.13 917
4617.77 936
4618.41 978
4619.06 1075
4619.70 993
4620.34 1012
4620.98 894
4621.62 824
4622.26 819
4622.90 882
4623.54 902
4624.19 851
4624.83 806
4625.47 899
4626.11 781
4626.75 755
4627.39 919
4628.03 944
4628.68 931
4629.32 907
4629.96 1015
4630.60 878
4631.24 917
4631.89 945
4632.53 998
4633.17 976
4633.81 971
4634.45 1022
4635.10 935
4635.74 1056
4636.38 973
4637.02 954
4637.66 1060
4638.31 955
4638.95 821
4639.59 879
4640.23 945
4640.88 1065
4641.52 1033
4642.16 1116
4642.80 1121
4643.45 1131
4644.09 1007
4644.73 941
4645.38 868
4646.02 900
4646.66 983
4647.30 883
4647.95 846
4648.59 905
4649.23 929
4649.88 974
4650.52 905
4651.16 891
4651.81 950
4652.45 862
4653.09 981
4653.74 932
4654.38 1047
4655.02 1039
4655.67 1082
4656.31 977
4656.95 1000
4657.60 835
4658.24 880
4658.89 905
4659.53 800
4660.17 792
4660.82 830
4661.46 804
4662.10 905
4662.75 832
4663.39 816
4664.04 863
4664.68 819
4665.33 839
4665.97 811
4666.61 882
4667.26 857
4667.90 857
4668.55 831
4669.19 786
4669.84 820
4670.48 964
4671.12 878
4671.77 855
4672.41 775
4673.06 821
4673.70 826
4674.35 827
4674.99 750
4675.64 760
4676.28 700
4676.93 735
4677.57 830
4678.22 823
4678.86 781
4679.51 865
4680.15 840
4680.80 932
4681.44 831
4682.09 750
4682.74 888
4683.38 855
4684.03 913
4684.67 971
4685.32 893
4685.96 944
4686.61 919
4687.25 917
4687.90 892
4688.55 895
4689.19 816
4689.84 887
4690.48 882
4691.13 743
4691.78 851
4692.42 906
4693.07 793
4693.71 882
4694.36 956
4695.01 918
4695.65 779
4696.30 809
4696.95 881
4697.59 848
4698.24 955
4698.89 932
4699.53 981
4700.18 882
4700.83 989
4701.47 965
4702.12 990
4702.77 926
4703.41 981
4704.06 986
4704.71 903
4705.35 883
4706.00 995
4706.65 840
4707.29 907
4707.94 982
4708.59 924
4709.24 882
4709.88 751
4710.53 770
4711.18 898
4711.83 921
4712.47 842
4713.12 822
4713.77 861
4714.42 862
4715.06 827
4715.71 751
4716.36 812
4717.01 858
4717.65 837
4718.30 966
4718.95 1037
4719.60 881
4720.25 809
4720.89 855
4721.54 914
4722.19 861
4722.84 842
4723.49 1000
4724.13 946
4724.78 1029
4725.43 977
4726.08 990
4726.73 955
4727.38 966
4728.03 952
4728.67 954
4729.32 970
4729.97 880
4730.62 949
4731.27 890
4731.92 890
4732.57 892
4733.22 790
4733.86 838
4734.51 859
4735.16 893
4735.81 881
4736.46 887
4737.11 877
4737.76 865
4738.41 905
4739.06 892
4739.71 900
4740.36 833
4741.01 893
4741.65 934
4742.30 1080
4742.95 1149
4743.60 1034
4744.25 976
4744.90 834
4745.55 938
4746.20 884
4746.85 938
4747.50 994
4748.15 963
4748.80 930
4749.45 844
4750.10 943
4750.75 966
4751.40 882
4752.05 932
4752.70 972
4753.35 933
4754.00 1048
4754.65 1094
4755.30 1007
4755.95 1043
4756.61 1118
4757.26 1053
4757.91 1068
4758.56 983
4759.21 949
4759.86 978
4760.51 854
4761.16 902
4761.81 936
4762.46 1005
4763.11 993
4763.76 979
4764.41 1116
4765.07 1197
4765.72 1080
4766.37 1091
4767.02 884
4767.67 981
4768.32 1071
4768.97 903
4769.62 822
4770.28 841
4770.93 869
4771.58 971
4772.23 836
4772.88 754
4773.53 833
4774.19 736
4774.84 849
4775.49 880
4776.14 710
4776.79 758
4777.44 704
4778.10 812
4778.75 800
4779.40 878
4780.05 911
4780.70 922
4781.36 925
4782.01 1023
4782.66 881
4783.31 848
4783.97 862
4784.62 955
4785.27 848
4785.92 940
4786.58 911
4787.23 792
4787.88 878
4788.53 826
4789.19 797
4789.84 898
4790.49 925
4791.15 872
4791.80 850
4792.45 890
4793.10 982
4793.76 889
4794.41 835
4795.06 859
4795.72 864
4796.37 842
4797.02 864
4797.68 752
4798.33 824
4798.98 795
4799.64 735
4800.29 900
4800.94 861
4801.60 810
4802.25 936
4802.90 925
4803.56 835
4804.21 764
4804.87 821
4805.52 925
4806.17 868
4806.83 867
4807.48 870
4808.14 844
4808.79 797
4809.44 809
4810.10 817
4810.75 883
4811.41 836
4812.06 748
4812.71 785
4813.37 771
4814.02 750
4814.68 827
4815.33 823
4815.99 849
4816.64 862
4817.30 875
4817.95 943
4818.61 911
4819.26 885
4819.92 1037
4820.57 1048
4821.23 961
4821.88 860
4822.53 887
4823.19 989
4823.85 1091
4824.50 935
4825.16 1012
4825.81 934
4826.47 1047
4827.12 1033
4827.78 888
4828.43 996
4829.09 933
4829.74 1032
4830.40 1056
4831.05 1019
4831.71 973
4832.37 1005
4833.02 1044
4833.68 936
4834.33 980
4834.99 986
4835.64 971
4836.30 1003
4836.96 1158
4837.61 1080
4838.27 1248
4838.92 1333
4839.58 1332
4840.24 1256
4840.89 1197
4841.55 1111
4842.21 1149
4842.86 1119
4843.52 1169
4844.18 1163
4844.83 1166
4845.49 1047
4846.14 1017
4846.80 1115
4847.46 1132
4848.11 1051
4848.77 1122
4849.43 1199
4850.09 1193
4850.74 1207
4851.40 1208
4852.06 1285
4852.71 1317
4853.37 1274
4854.03 1484
4854.68 1338
4855.34 1168
4856.00 1265
4856.66 1130
4857.31 1157
4857.97 1067
4858.63 1250
4859.29 1269
4859.94 1193
4860.60 1284
4861.26 1216
4861.92 1114
4862.57 1126
4863.23 1206
4863.89 1225
4864.55 1268
4865.21 1233
4865.86 1211
4866.52 1121
4867.18 1162
4867.84 1352
4868.50 1325
4869.15 1400
4869.81 1284
4870.47 1252
4871.13 1155
4871.79 1116
4872.45 1098
4873.10 1096
4873.76 1056
4874.42 1037
4875.08 1020
4875.74 1138
4876.40 1258
4877.06 1180
4877.71 1134
4878.37 1180
4879.03 1079
4879.69 1171
4880.35 1063
4881.01 1174
4881.67 1179
4882.33 1081
4882.99 1049
4883.65 1128
4884.30 1052
4884.96 1098
4885.62 1088
4886.28 1023
4886.94 887
4887.60 945
4888.26 891
4888.92 959
4889.58 986
4890.24 1072
4890.90 970
4891.56 978
4892.22 922
4892.88 906
4893.54 1021
4894.20 1043
4894.86 976
4895.52 1052
4896.18 1057
4896.84 1022
4897.50 944
4898.16 882
4898.82 858
4899.48 864
4900.14 943
4900.80 917
4901.46 810
4902.12 811
4902.78 897
4903.44 840
4904.10 862
4904.76 881
4905.42 848
4906.08 888
4906.74 909
4907.40 858
4908.06 881
4908.73 916
4909.39 904
4910.05 971
4910.71 1000
4911.37 840
4912.03 811
4912.69 938
4913.35 833
4914.01 833
4914.68 781
4915.34 796
4916.00 879
4916.66 876
4917.32 918
4917.98 890
4918.64 733
4919.31 766
4919.97 810
4920.63 738
4921.29 787
4921.95 769
4922.61 771
4923.28 817
4923.94 759
4924.60 668
4925.26 696
4925.92 751
4926.59 648
4927.25 743
4927.91 840
4928.57 783
4929.23 737
4929.90 698
4930.56 810
4931.22 752
4931.88 701
4932.55 734
4933.21 807
4933.87 754
4934.53 773
4935.20 913
4935.86 846
4936.52 850
4937.18 709
4937.85 732
4938.51 805
4939.17 744
4939.84 842
4940.50 791
4941.16 794
4941.82 716
4942.49 688
4943.15 695
4943.81 635
4944.48 777
4945.14 728
4945.80 687
4946.47 780
4947.13 787
4947.79 814
4948.46 785
4949.12 788
4949.79 831
4950.45 753
4951.11 741
4951.78 733
4952.44 699
4953.10 755
4953.77 784
4954.43 795
4955.10 672
4955.76 575
4956.42 672
4957.09 706
4957.75 678
4958.42 662
4959.08 715
4959.74 762
4960.41 739
4961.07 685
4961.74 744
4962.40 742
4963.07 792
4963.73 842
4964.40 864
4965.06 794
4965.73 845
4966.39 866
4967.05 784
4967.72 804
4968.38 850
4969.05 765
4969.71 757
4970.38 673
4971.04 667
4971.71 753
4972.37 759
4973.04 779
4973.70 797
4974.37 722
4975.04 740
4975.70 779
4976.37 912
4977.03 793
4977.70 797
4978.36 866
4979.03 902
4979.69 779
4980.36 827
4981.03 778
4981.69 785
4982.36 751
4983.02 728
4983.69 816
4984.35 753
4985.02 758
4985.69 789
4986.35 834
4987.02 779
4987.68 916
4988.35 976
4989.02 890
4989.68 876
4990.35 956
4991.02 959
4991.68 976
4992.35 986
4993.02 828
4993.68 823
4994.35 819
4995.02 846
4995.68 782
4996.35 808
4997.02 831
4997.68 830
4998.35 732
4999.02 715
4999.68 770
5000.35 726
5001.02 729
5001.68 692
5002.35 696
5003.02 722
5003.69 751
5004.35 747
5005.02 728
5005.69 767
5006.35 837
5007.02 828
5007.69 717
5008.36 759
5009.02 806
5009.69 792
5010.36 724
5011.03 723
5011.70 704
5012.36 718
5013.03 851
5013.70 748
5014.37 788
5015.04 805
5015.70 743
5016.37 718
5017.04 834
5017.71 727
5018.38 793
5019.04 734
5019.71 816
5020.38 837
5021.05 886
5021.72 953
5022.39 1020
5023.05 1024
5023.72 1012
5024.39 1137
5025.06 1080
5025.73 1179
5026.40 1115
5027.07 1088
5027.74 1141
5028.40 1063
5029.07 1029
5029.74 968
5030.41 874
5031.08 885
5031.75 905
5032.42 898
5033.09 891
5033.76 884
5034.43 837
5035.10 866
5035.76 744
5036.43 718
5037.10 731
5037.77 775
5038.44 754
5039.11 847
5039.78 847
5040.45 708
5041.12 753
5041.79 824
5042.46 907
5043.13 783
5043.80 898
5044.47 902
5045.14 898
5045.81 915
5046.48 939
5047.15 804
5047.82 975
5048.49 915
5049.16 843
5049.83 825
5050.50 784
5051.17 849
5051.84 750
5052.51 867
5053.18 783
5053.85 781
5054.52 684
5055.20 659
5055.87 710
5056.54 767
5057.21 844
5057.88 734
5058.55 784
5059.22 792
5059.89 740
5060.56 738
5061.23 755
5061.90 786
5062.58 780
5063.25 709
5063.92 823
5064.59 826
5065.26 770
5065.93 756
5066.60 712
5067.27 669
5067.95 683
5068.62 705
5069.29 785
5069.96 675
5070.63 720
5071.30 713
5071.98 715
5072.65 757
5073.32 698
5073.99 669
5074.66 683
5075.34 664
5076.01 579
5076.68 613
5077.35 766
5078.02 796
5078.70 819
5079.37 727
5080.04 727
5080.71 719
5081.39 778
5082.06 844
5082.73 737
5083.40 765
5084.08 801
5084.75 828
5085.42 794
5086.09 800
5086.77 771
5087.44 774
5088.11 764
5088.79 784
5089.46 877
5090.13 824
5090.80 891
5091.48 759
5092.15 692
5092.82 841
5093.50 882
5094.17 905
5094.84 905
5095.52 908
5096.19 981
5096.86 891
5097.54 832
5098.21 812
5098.88 737
5099.56 731
5100.23 698
5100.90 700
5101.58 714
5102.25 742
5102.93 750
5103.60 891
5104.27 830
5104.95 768
5105.62 683
5106.30 682
5106.97 840
5107.64 922
5108.32 868
5108.99 858
5109.67 738
5110.34 844
5111.02 830
5111.69 652
5112.36 741
5113.04 661
5113.71 666
5114.39 787
5115.06 711
5115.74 786
5116.41 729
5117.09 766
5117.76 785
5118.44 790
5119.11 753
5119.79 750
5120.46 837
5121.14 787
5121.81 686
5122.49 871
5123.16 792
5123.84 737
5124.51 683
5125.19 755
5125.86 780
5126.54 754
5127.21 635
5127.89 647
5128.56 752
5129.24 707
5129.92 750
5130.59 720
5131.27 683
5131.94 687
5132.62 606
5133.29 732
5133.97 749
5134.65 684
5135.32 771
5136.00 747
5136.67 715
5137.35 721
5138.03 738
5138.70 790
5139.38 770
5140.05 834
5140.73 782
5141.41 792
5142.08 810
5142.76 790
5143.44 771
5144.11 830
5144.79 803
5145.47 693
5146.14 704
5146.82 698
5147.50 729
5148.17 736
5148.85 771
5149.53 780
5150.20 725
5150.88 703
5151.56 703
5152.24 709
5152.91 703
5153.59 705
5154.27 733
5154.94 716
5155.62 739
5156.30 619
5156.98 687
5157.65 797
5158.33 673
5159.01 644
5159.69 760
5160.36 774
5161.04 711
5161.72 587
5162.40 625
5163.07 658
5163.75 660
5164.43 626
5165.11 690
5165.79 779
5166.46 725
5167.14 706
5167.82 695
5168.50 719
5169.18 715
5169.86 766
5170.53 743
5171.21 739
5171.89 780
5172.57 692
5173.25 668
5173.93 728
5174.60 641
5175.28 699
5175.96 633
5176.64 630
5177.32 698
5178.00 692
5178.68 663
5179.36 655
5180.03 726
5180.71 642
5181.39 727
5182.07 696
5182.75 739
5183.43 792
5184.11 720
5184.79 700
5185.47 677
5186.15 766
5186.83 714
5187.51 613
5188.18 625
5188.86 668
5189.54 630
5190.22 682
5190.90 579
5191.58 607
5192.26 645
5192.94 580
5193.62 567
5194.30 605
5194.98 649
5195.66 714
5196.34 671
5197.02 639
5197.70 630
5198.38 710
5199.06 648
5199.74 699
5200.42 659
5201.10 630
5201.78 695
5202.46 679
5203.14 680
5203.82 661
5204.50 663
5205.19 745
5205.87 658
5206.55 691
5207.23 683
5207.91 697
5208.59 742
5209.27 670
5209.95 635
5210.63 654
5211.31 692
5211.99 656
5212.67 725
5213.36 750
5214.04 707
5214.72 698
5215.40 783
5216.08 783
5216.76 786
5217.44 726
5218.12 777
5218.81 723
5219.49 734
5220.17 697
5220.85 797
5221.53 670
5222.21 731
5222.90 767
5223.58 790
5224.26 743
5224.94 758
5225.62 687
5226.30 779
5226.99 746
5227.67 777
5228.35 614
5229.03 589
5229.71 664
5230.40 737
5231.08 686
5231.76 693
5232.44 684
5233.13 637
5233.81 651
5234.49 679
5235.17 771
5235.86 799
5236.54 741
5237.22 788
5237.90 821
5238.59 796
5239.27 836
5239.95 702
5240.64 749
5241.32 837
5242.00 728
5242.68 771
5243.37 849
5244.05 750
5244.73 723
5245.42 790
5246.10 740
5246.78 718
5247.47 676
5248.15 674
5248.83 800
5249.52 813
5250.20 820
5250.88 764
5251.57 799
5252.25 832
5252.93 692
5253.62 828
5254.30 794
5254.99 698
5255.67 667
5256.35 658
5257.04 709
5257.72 694
5258.41 714
5259.09 700
5259.77 681
5260.46 632
5261.14 582
5261.83 605
5262.51 689
5263.20 677
5263.88 731
5264.56 712
5265.25 728
5265.93 742
5266.62 642
5267.30 744
5267.99 790
5268.67 731
5269.36 713
5270.04 724
5270.73 713
5271.41 766
5272.10 696
5272.78 694
5273.47 648
5274.15 674
5274.84 710
5275.52 684
5276.21 726
5276.89 685
5277.58 673
5278.26 677
5278.95 648
5279.63 660
5280.32 721
5281.00 814
5281.69 745
5282.38 879
5283.06 865
5283.75 855
5284.43 904
5285.12 931
5285.80 892
5286.49 895
5287.18 807
5287.86 713
5288.55 829
5289.23 781
5289.92 767
5290.61 701
5291.29 696
5291.98 705
5292.66 714
5293.35 663
5294.04 673
5294.72 639
5295.41 656
5296.10 757
5296.78 718
5297.47 702
5298.16 770
5298.84 731
5299.53 794
5300.22 752
5300.90 788
5301.59 894
5302.28 774
5302.96 801
5303.65 874
5304.34 863
5305.03 900
5305.71 784
5306.40 801
5307.09 782
5307.77 778
5308.46 776
5309.15 788
5309.84 776
5310.52 770
5311.21 747
5311.90 701
5312.59 733
5313.27 852
5313.96 774
5314.65 876
5315.34 831
5316.02 869
5316.71 752
5317.40 750
5318.09 752
5318.78 739
5319.46 860
5320.15 791
5320.84 844
5321.53 785
5322.22 812
5322.90 708
5323.59 775
5324.28 724
5324.97 787
5325.66 804
5326.35 746
5327.04 870
5327.72 901
5328.41 820
5329.10 831
5329.79 860
5330.48 932
5331.17 880
5331.86 887
5332.54 900
5333.23 967
5333.92 1103
5334.61 1003
5335.30 1065
5335.99 1135
5336.68 1154
5337.37 1005
5338.06 999
5338.75 1021
5339.44 1034
5340.12 1003
5340.81 938
5341.50 995
5342.19 985
5342.88 921
5343.57 981
5344.26 968
5344.95 1009
5345.64 933
5346.33 853
5347.02 993
5347.71 1046
5348.40 1005
5349.09 1233
5349.78 1339
5350.47 1355
5351.16 1512
5351.85 1741
5352.54 1892
5353.23 1833
5353.92 1845
5354.61 1926
5355.30 1727
5355.99 1681
5356.68 1585
5357.37 1404
5358.06 1313
5358.75 1143
5359.44 1036
5360.14 1034
5360.83 1016
5361.52 949
5362.21 902
5362.90 927
5363.59 942
5364.28 959
5364.97 906
5365.66 853
5366.35 827
5367.04 861
5367.74 834
5368.43 802
5369.12 885
5369.81 810
5370.50 818
5371.19 814
5371.88 809
5372.57 737
5373.27 891
5373.96 785
5374.65 686
5375.34 718
5376.03 852
5376.72 745
5377.42 718
5378.11 742
5378.80 781
5379.49 871
5380.18 908
5380.88 955
5381.57 937
5382.26 911
5382.95 867
5383.64 982
5384.34 994
5385.03 934
5385.72 955
5386.41 981
5387.11 987
5387.80 881
5388.49 919
5389.18 912
5389.88 950
5390.57 928
5391.26 922
5391.95 948
5392.65 937
5393.34 871
5394.03 889
5394.72 835
5395.42 800
5396.11 751
5396.80 811
5397.50 763
5398.19 738
5398.88 728
5399.58 696
5400.27 766
5400.96 765
5401.66 719
5402.35 751
5403.04 694
5403.74 727
5404.43 687
5405.12 702
5405.82 761
5406.51 681
5407.20 671
5407.90 625
5408.59 674
5409.28 730
5409.98 694
5410.67 732
5411.37 777
5412.06 760
5412.75 826
5413.45 752
5414.14 842
5414.84 785
5415.53 780
5416.23 759
5416.92 618
5417.61 666
5418.31 783
5419.00 748
5419.70 748
5420.39 845
5421.09 726
5421.78 741
5422.48 689
5423.17 772
5423.87 687
5424.56 746
5425.25 711
5425.95 772
5426.64 794
5427.34 769
5428.03 769
5428.73 700
5429.42 670
5430.12 660
5430.82 794
5431.51 715
5432.21 736
5432.90 766
5433.60 827
5434.29 693
5434.99 721
5435.68 749
5436.38 697
5437.07 747
5437.77 761
5438.47 733
5439.16 753
5439.86 781
5440.55 676
5441.25 764
5441.94 769
5442.64 757
5443.34 763
5444.03 746
5444.73 729
5445.42 741
5446.12 795
5446.82 766
5447.51 801
5448.21 842
5448.91 805
5449.60 764
5450.30 895
5450.99 958
5451.69 866
5452.39 905
5453.08 906
5453.78 836
5454.48 881
5455.17 900
5455.87 795
5456.57 753
5457.27 795
5457.96 739
5458.66 831
5459.36 741
5460.05 816
5460.75 886
5461.45 767
5462.14 838
5462.84 858
5463.54 865
5464.24 874
5464.93 859
5465.63 840
5466.33 944
5467.03 887
5467.72 843
5468.42 924
5469.12 992
5469.82 964
5470.51 906
5471.21 829
5471.91 888
5472.61 859
5473.31 907
5474.00 988
5474.70 1008
5475.40 904
5476.10 892
5476.80 947
5477.49 970
5478.19 933
5478.89 1043
5479.59 998
5480.29 1050
5480.99 1125
5481.68 1147
5482.38 1113
5483.08 1164
5483.78 1243
5484.48 1187
5485.18 1166
5485.88 1084
5486.57 1074
5487.27 907
5487.97 911
5488.67 950
5489.37 924
5490.07 984
5490.77 940
5491.47 792
5492.17 931
5492.87 941
5493.56 896
5494.26 922
5494.96 923
5495.66 908
5496.36 975
5497.06 940
5497.76 941
5498.46 1017
5499.16 1055
5499.86 1145
5500.56 1207
5501.26 1499
5501.96 1356
5502.66 1554
5503.36 1638
5504.06 1662
5504.76 1702
5505.46 1500
5506.16 1415
5506.86 1321
5507.56 1128
5508.26 947
5508.96 1067
5509.66 1122
5510.36 1048
5511.06 996
5511.76 976
5512.46 944
5513.16 977
5513.86 1091
5514.56 991
5515.26 1026
5515.96 1091
5516.66 969
5517.36 948
5518.07 1136
5518.77 991
5519.47 845
5520.17 876
5520.87 988
5521.57 993
5522.27 991
5522.97 995
5523.67 924
5524.37 908
5525.08 887
5525.78 945
5526.48 857
5527.18 879
5527.88 852
5528.58 907
5529.28 755
5529.99 811
5530.69 787
5531.39 730
5532.09 739
5532.79 792
5533.49 941
5534.20 835
5534.90 759
5535.60 776
5536.30 856
5537.00 796
5537.70 785
5538.41 824
5539.11 788
5539.81 833
5540.51 821
5541.22 845
5541.92 799
5542.62 770
5543.32 845
5544.02 825
5544.73 806
5545.43 749
5546.13 814
5546.84 834
5547.54 796
5548.24 934
5548.94 888
5549.65 896
5550.35 825
5551.05 835
5551.75 781
5552.46 894
5553.16 939
5553.86 853
5554.57 735
5555.27 667
5555.97 806
5556.68 724
5557.38 780
5558.08 827
5558.79 753
5559.49 757
5560.19 787
5560.90 708
5561.60 750
5562.30 696
5563.01 751
5563.71 838
5564.41 766
5565.12 837
5565.82 838
5566.53 944
5567.23 812
5567.93 739
5568.64 739
5569.34 769
5570.05 709
5570.75 800
5571.45 814
5572.16 804
5572.86 723
5573.57 703
5574.27 684
5574.98 728
5575.68 830
5576.38 779
5577.09 849
5577.79 846
5578.50 822
5579.20 716
5579.91 738
5580.61 733
5581.32 825
5582.02 860
5582.73 742
5583.43 715
5584.14 775
5584.84 703
5585.55 716
5586.25 665
5586.96 694
5587.66 785
5588.37 739
5589.07 769
5589.78 722
5590.48 729
5591.19 697
5591.89 670
5592.60 690
5593.31 705
5594.01 761
5594.72 671
5595.42 705
5596.13 726
5596.83 762
5597.54 700
5598.25 753
5598.95 700
5599.66 614
5600.36 644
5601.07 647
5601.78 707
5602.48 717
5603.19 664
5603.89 737
5604.60 682
5605.31 610
5606.01 621
5606.72 660
5607.43 651
5608.13 590
5608.84 635
5609.54 663
5610.25 688
5610.96 604
5611.66 680
5612.37 624
5613.08 672
5613.79 628
5614.49 618
5615.20 583
5615.91 668
5616.61 661
5617.32 669
5618.03 643
5618.73 663
5619.44 692
5620.15 651
5620.86 661
5621.56 670
5622.27 681
5622.98 674
5623.69 642
5624.39 641
5625.10 683
5625.81 587
5626.52 618
5627.22 657
5627.93 592
5628.64 646
5629.35 586
5630.05 649
5630.76 693
5631.47 783
5632.18 650
5632.89 599
5633.59 639
5634.30 644
5635.01 639
5635.72 626
5636.43 734
5637.14 699
5637.84 737
5638.55 744
5639.26 664
5639.97 712
5640.68 667
5641.39 669
5642.10 721
5642.80 760
5643.51 750
5644.22 737
5644.93 720
5645.64 633
5646.35 580
5647.06 576
5647.77 689
5648.47 653
5649.18 717
5649.89 672
5650.60 735
5651.31 688
5652.02 680
5652.73 683
5653.44 633
5654.15 640
5654.86 685
5655.57 655
5656.28 719
5656.99 756
5657.70 783
5658.41 759
5659.12 756
5659.83 731
5660.54 693
5661.24 766
5661.95 806
5662.66 669
5663.37 687
5664.08 636
5664.79 687
5665.50 694
5666.21 714
5666.93 697
5667.64 754
5668.35 748
5669.06 733
5669.77 681
5670.48 753
5671.19 781
5671.90 738
5672.61 734
5673.32 777
5674.03 730
5674.74 721
5675.45 696
5676.16 761
5676.87 703
5677.58 721
5678.29 706
5679.01 787
5679.72 742
5680.43 676
5681.14 670
5681.85 749
5682.56 763
5683.27 802
5683.98 667
5684.69 749
5685.41 678
5686.12 626
5686.83 764
5687.54 716
5688.25 650
5688.96 657
5689.67 718
5690.39 749
5691.10 639
5691.81 752
5692.52 757
5693.23 724
5693.95 821
5694.66 758
5695.37 734
5696.08 721
5696.79 670
5697.51 587
5698.22 674
5698.93 736
5699.64 708
5700.35 678
5701.07 719
5701.78 674
5702.49 730
5703.20 709
5703.92 728
5704.63 734
5705.34 763
5706.05 773
5706.77 775
5707.48 798
5708.19 763
5708.90 785
5709.62 718
5710.33 707
5711.04 751
5711.76 717
5712.47 669
5713.18 753
5713.90 671
5714.61 648
5715.32 664
5716.04 740
5716.75 776
5717.46 758
5718.18 673
5718.89 694
5719.60 662
5720.32 733
5721.03 749
5721.74 729
5722.46 762
5723.17 780
5723.88 733
5724.60 709
5725.31 825
5726.03 870
5726.74 709
5727.45 867
5728.17 854
5728.88 861
5729.60 847
5730.31 1070
5731.02 974
5731.74 871
5732.45 892
5733.17 906
5733.88 908
5734.60 950
5735.31 947
5736.02 869
5736.74 786
5737.45 759
5738.17 785
5738.88 777
5739.60 749
5740.31 848
5741.03 772
5741.74 826
5742.46 801
5743.17 825
5743.89 821
5744.60 860
5745.32 838
5746.03 809
5746.75 769
5747.46 787
5748.18 876
5748.89 876
5749.61 754
5750.32 884
5751.04 876
5751.76 896
5752.47 839
5753.19 1088
5753.90 1085
5754.62 1164
5755.33 1234
5756.05 1394
5756.77 1416
5757.48 1320
5758.20 1364
5758.91 1419
5759.63 1302
5760.34 1306
5761.06 1173
5761.78 1165
5762.49 1081
5763.21 1149
5763.93 1112
5764.64 994
5765.36 994
5766.07 962
5766.79 1052
5767.51 1087
5768.22 1095
5768.94 1062
5769.66 1051
5770.37 1087
5771.09 1064
5771.81 916
5772.52 1009
5773.24 904
5773.96 905
5774.67 865
5775.39 944
5776.11 912
5776.83 938
5777.54 899
5778.26 909
5778.98 971
5779.69 830
5780.41 942
5781.13 948
5781.85 1087
5782.56 1127
5783.28 1018
5784.00 974
5784.72 993
5785.43 1049
5786.15 1073
5786.87 928
5787.59 962
5788.30 974
5789.02 989
5789.74 962
5790.46 1075
5791.18 1180
5791.89 1140
5792.61 1229
5793.33 1159
5794.05 1204
5794.77 1144
5795.48 1186
5796.20 1281
5796.92 1354
5797.64 1280
5798.36 1317
5799.08 1507
5799.80 1615
5800.51 1792
5801.23 2052
5801.95 2151
5802.67 2611
5803.39 2333
5804.11 2245
5804.83 2299
5805.54 2141
5806.26 1990
5806.98 1795
5807.70 1574
5808.42 1530
5809.14 1327
5809.86 1343
5810.58 1390
5811.30 1388
5812.02 1382
5812.74 1387
5813.45 1313
5814.17 1444
5814.89 1618
5815.61 1605
5816.33 1867
5817.05 1855
5817.77 2109
5818.49 2241
5819.21 2346
5819.93 2667
5820.65 2657
5821.37 2456
5822.09 2223
5822.81 2009
5823.53 1839
5824.25 1686
5824.97 1561
5825.69 1456
5826.41 1283
5827.13 1465
5827.85 1489
5828.57 1370
5829.29 1343
5830.01 1345
5830.73 1300
5831.45 1259
5832.17 1322
5832.89 1285
5833.61 1354
5834.33 1410
5835.06 1284
5835.78 1218
5836.50 1242
5837.22 1166
5837.94 1217
5838.66 1130
5839.38 1058
5840.10 1242
5840.82 1132
5841.54 1012
5842.26 1106
5842.99 1079
5843.71 938
5844.43 1015
5845.15 898
5845.87 986
5846.59 1083
5847.31 988
5848.04 956
5848.76 973
5849.48 961
5850.20 915
5850.92 863
5851.64 931
5852.36 915
5853.09 842
5853.81 877
5854.53 938
5855.25 1044
5855.97 968
5856.70 921
5857.42 897
5858.14 929
5858.86 972
5859.58 869
5860.31 1014
5861.03 1056
5861.75 988
5862.47 925
5863.20 899
5863.92 892
5864.64 784
5865.36 771
5866.09 759
5866.81 866
5867.53 817
5868.25 819
5868.98 824
5869.70 754
5870.42 796
5871.15 804
5871.87 816
5872.59 868
5873.31 820
5874.04 822
5874.76 782
5875.48 855
5876.21 811
5876.93 910
5877.65 854
5878.38 821
5879.10 762
5879.82 795
5880.55 869
5881.27 863
5881.99 801
5882.72 812
5883.44 899
5884.17 820
5884.89 753
5885.61 782
5886.34 725
5887.06 792
5887.78 828
5888.51 869
5889.23 828
5889.96 794
5890.68 812
5891.41 875
5892.13 880
5892.85 867
5893.58 746
5894.30 848
5895.03 845
5895.75 878
5896.48 839
5897.20 882
5897.92 754
5898.65 748
5899.37 755
5900.10 745
5900.82 704
5901.55 812
5902.27 813
5903.00 844
5903.72 852
5904.45 881
5905.17 863
5905.90 879
5906.62 912
5907.35 793
5908.07 799
5908.80 863
5909.52 783
5910.25 751
5910.97 799
5911.70 764
5912.43 757
5913.15 835
5913.88 733
5914.60 730
5915.33 804
5916.05 864
5916.78 801
5917.50 803
5918.23 848
5918.96 896
5919.68 841
5920.41 851
5921.13 812
5921.86 876
5922.59 854
5923.31 828
5924.04 762
5924.76 844
5925.49 847
5926.22 920
5926.94 820
5927.67 779
5928.40 942
5929.12 869
5929.85 878
5930.58 887
5931.30 895
5932.03 915
5932.76 949
5933.48 968
5934.21 942
5934.94 961
5935.66 913
5936.39 1013
5937.12 953
5937.84 1019
5938.57 965
5939.30 919
5940.02 1032
5940.75 968
5941.48 1040
5942.21 1050
5942.93 1130
5943.66 1103
5944.39 1025
5945.12 1109
5945.84 1125
5946.57 1108
5947.30 980
5948.03 1119
5948.75 1030
5949.48 1062
5950.21 1103
5950.94 1136
5951.67 1094
5952.39 1146
5953.12 1175
5953.85 1269
5954.58 1191
5955.31 1239
5956.03 1317
5956.76 1232
5957.49 1207
5958.22 1203
5958.95 1240
5959.67 1143
5960.40 1281
5961.13 1172
5961.86 1198
5962.59 1316
5963.32 1213
5964.05 1250
5964.77 1261
5965.50 1354
5966.23 1379
5966.96 1423
5967.69 1538
5968.42 1647
5969.15 1861
5969.88 1832
5970.61 1836
5971.33 1969
5972.06 1852
5972.79 1735
5973.52 1763
5974.25 1595
5974.98 1593
5975.71 1542
5976.44 1428
5977.17 1345
5977.90 1407
5978.63 1488
5979.36 1414
5980.09 1357
5980.82 1310
5981.55 1431
5982.28 1529
5983.01 1481
5983.74 1455
5984.46 1496
5985.19 1537
5985.92 1364
5986.65 1504
5987.38 1496
5988.11 1439
5988.85 1410
5989.58 1489
5990.31 1502
5991.04 1469
5991.77 1506
5992.50 1486
5993.23 1502
5993.96 1446
5994.69 1451
5995.42 1394
5996.15 1484
5996.88 1653
5997.61 1534
5998.34 1526
5999.07 1612
5999.80 1592
6000.53 1598
6001.26 1624
6002.00 1652
6002.73 1650
6003.46 1653
6004.19 1569
6004.92 1528
6005.65 1440
6006.38 1419
6007.11 1488
6007.84 1544
6008.58 1541
6009.31 1643
6010.04 1615
6010.77 1726
6011.50 2011
6012.23 2321
6012.96 2344
6013.70 2578
6014.43 2756
6015.16 3044
6015.89 3086
6016.62 3135
6017.36 3031
6018.09 2800
6018.82 2481
6019.55 2251
6020.28 2207
6021.02 2094
6021.75 1791
6022.48 1573
6023.21 1487
6023.94 1468
6024.68 1423
6025.41 1336
6026.14 1310
6026.87 1201
6027.61 1272
6028.34 1274
6029.07 1257
6029.80 1245
6030.54 1219
6031.27 1129
6032.00 1067
6032.73 1107
6033.47 1182
6034.20 1141
6034.93 1203
6035.67 1165
6036.40 1146
6037.13 1154
6037.87 1039
6038.60 1113
6039.33 1225
6040.07 1175
6040.80 1194
6041.53 1085
6042.27 1125
6043.00 1164
6043.73 1156
6044.47 1300
6045.20 1319
6045.93 1250
6046.67 1289
6047.40 1380
6048.13 1358
6048.87 1297
6049.60 1395
6050.34 1318
6051.07 1337
6051.80 1341
6052.54 1307
6053.27 1456
6054.01 1536
6054.74 1555
6055.47 1656
6056.21 1628
6056.94 1566
6057.68 1400
6058.41 1344
6059.15 1338
6059.88 1367
6060.61 1295
6061.35 1310
6062.08 1295
6062.82 1348
6063.55 1252
6064.29 1257
6065.02 1348
6065.76 1281
6066.49 1206
6067.23 1241
6067.96 1295
6068.70 1241
6069.43 1255
6070.17 1123
6070.90 1170
6071.64 1224
6072.37 1065
6073.11 1057
6073.84 1039
6074.58 1129
6075.31 1156
6076.05 1067
6076.78 1154
6077.52 996
6078.26 1072
6078.99 1140
6079.73 1110
6080.46 1076
6081.20 1108
6081.93 1084
6082.67 1033
6083.41 1074
6084.14 990
6084.88 1125
6085.61 1089
6086.35 1093
6087.09 1058
6087.82 910
6088.56 934
6089.30 978
6090.03 981
6090.77 872
6091.50 997
6092.24 1022
6092.98 1073
6093.71 955
6094.45 1073
6095.19 1089
6095.92 1111
6096.66 1128
6097.40 1098
6098.13 946
6098.87 1002
6099.61 1109
6100.34 984
6101.08 934
6101.82 954
6102.56 999
6103.29 1036
6104.03 985
6104.77 916
6105.50 936
6106.24 1033
6106.98 1023
6107.72 1037
6108.45 915
6109.19 961
6109.93 871
6110.67 859
6111.40 926
6112.14 946
6112.88 974
6113.62 1059
6114.35 938
6115.09 910
6115.83 940
6116.57 978
6117.31 969
6118.04 1034
6118.78 1035
6119.52 967
6120.26 999
6121.00 1087
6121.73 1107
6122.47 1101
6123.21 998
6123.95 1135
6124.69 1150
6125.43 1160
6126.16 1245
6126.90 1128
6127.64 1187
6128.38 1167
6129.12 1193
6129.86 1064
6130.60 1082
6131.33 1093
6132.07 1005
6132.81 979
6133.55 982
6134.29 1053
6135.03 1064
6135.77 1124
6136.51 1119
6137.25 1101
6137.99 1071
6138.73 999
6139.46 1073
6140.20 1016
6140.94 1109
6141.68 1024
6142.42 1093
6143.16 1111
6143.90 1089
6144.64 1133
6145.38 1094
6146.12 1029
6146.86 1049
6147.60 1098
6148.34 1039
6149.08 1034
6149.82 1119
6150.56 1124
6151.30 1188
6152.04 1154
6152.78 1154
6153.52 1285
6154.26 1245
6155.00 1131
6155.74 1212
6156.48 1258
6157.22 1255
6157.96 1318
6158.70 1379
6159.44 1330
6160.18 1380
6160.92 1325
6161.66 1164
6162.40 1270
6163.15 1305
6163.89 1321
6164.63 1428
6165.37 1444
6166.11 1441
6166.85 1463
6167.59 1523
6168.33 1583
6169.07 1643
6169.81 1681
6170.55 1859
6171.30 1704
6172.04 1718
6172.78 1628
6173.52 1501
6174.26 1594
6175.00 1731
6175.74 1589
6176.49 1628
6177.23 1585
6177.97 1552
6178.71 1532
6179.45 1640
6180.19 1595
6180.94 1501
6181.68 1504
6182.42 1623
6183.16 1591
6183.90 1502
6184.65 1551
6185.39 1639
6186.13 1595
6186.87 1648
6187.61 1698
6188.36 1605
6189.10 1689
6189.84 1544
6190.58 1624
6191.33 1706
6192.07 1633
6192.81 1795
6193.55 1690
6194.30 1752
6195.04 1949
6195.78 1924
6196.52 2031
6197.27 2182
6198.01 2062
6198.75 1991
6199.49 1924
6200.24 1933
6200.98 1838
6201.72 1896
6202.47 1966
6203.21 1920
6203.95 2036
6204.70 1989
6205.44 2061
6206.18 2320
6206.93 2597
6207.67 3221
6208.41 3669
6209.16 4460
6209.90 5410
6210.64 6012
6211.39 6867
6212.13 7506
6212.87 7674
6213.62 7233
6214.36 6542
6215.11 6107
6215.85 5247
6216.59 4286
6217.34 3390
6218.08 3152
6218.83 2765
6219.57 2415
6220.31 2150
6221.06 1919
6221.80 1866
6222.55 1678
6223.29 1673
6224.04 1665
6224.78 1833
6225.52 1798
6226.27 1877
6227.01 1857
6227.76 1992
6228.50 1942
6229.25 1806
6229.99 1947
6230.74 1690
6231.48 1522
6232.23 1499
6232.97 1569
6233.72 1360
6234.46 1325
6235.21 1318
6235.95 1198
6236.70 1186
6237.44 1274
6238.19 1248
6238.93 1309
6239.68 1318
6240.42 1377
6241.17 1387
6241.91 1490
6242.66 1433
6243.40 1452
6244.15 1479
6244.90 1500
6245.64 1405
6246.39 1510
6247.13 1561
6247.88 1566
6248.62 1620
6249.37 1827
6250.12 1907
6250.86 1963
6251.61 1931
6252.35 1696
6253.10 1651
6253.85 1606
6254.59 1581
6255.34 1705
6256.09 1667
6256.83 1579
6257.58 1518
6258.32 1671
6259.07 1538
6259.82 1444
6260.56 1399
6261.31 1536
6262.06 1565
6262.80 1499
6263.55 1559
6264.30 1672
6265.04 1699
6265.79 1766
6266.54 1670
6267.29 1674
6268.03 1590
6268.78 1523
6269.53 1443
6270.27 1494
6271.02 1487
6271.77 1436
6272.52 1287
6273.26 1389
6274.01 1350
6274.76 1298
6275.50 1268
6276.25 1425
6277.00 1498
6277.75 1510
6278.49 1582
6279.24 1501
6279.99 1612
6280.74 1552
6281.49 1601
6282.23 1449
6282.98 1429
6283.73 1494
6284.48 1361
6285.23 1298
6285.97 1284
6286.72 1233
6287.47 1296
6288.22 1242
6288.97 1336
6289.71 1332
6290.46 1291
6291.21 1212
6291.96 1217
6292.71 1238
6293.46 1228
6294.21 1215
6294.95 1120
6295.70 1171
6296.45 1152
6297.20 1121
6297.95 1033
6298.70 1084
6299.45 1164
6300.20 1177
6300.94 1086
6301.69 1111
6302.44 1154
6303.19 1154
6303.94 1173
6304.69 1295
6305.44 1356
6306.19 1377
6306.94 1433
6307.69 1318
6308.44 1241
6309.19 1247
6309.94 1239
6310.69 1101
6311.43 1149
6312.18 1189
6312.93 1093
6313.68 1064
6314.43 1150
6315.18 1147
6315.93 1132
6316.68 1164
6317.43 1217
6318.18 1169
6318.93 1108
6319.68 1173
6320.43 1101
6321.18 1004
6321.93 1079
6322.68 1063
6323.43 1032
6324.18 1050
6324.94 1064
6325.69 1053
6326.44 1007
6327.19 1057
6327.94 935
6328.69 989
6329.44 985
6330.19 1009
6330.94 1003
6331.69 945
6332.44 944
6333.19 935
6333.94 871
6334.69 900
6335.45 973
6336.20 851
6336.95 918
6337.70 908
6338.45 945
6339.20 1008
6339.95 871
6340.70 847
6341.46 963
6342.21 943
6342.96 1001
6343.71 977
6344.46 882
6345.21 850
6345.96 998
6346.72 948
6347.47 962
6348.22 917
6348.97 887
6349.72 904
6350.48 784
6351.23 858
6351.98 969
6352.73 991
6353.48 985
6354.24 868
6354.99 951
6355.74 1002
6356.49 1004
6357.24 1077
6358.00 1073
6358.75 905
6359.50 1134
6360.25 977
6361.01 963
6361.76 962
6362.51 965
6363.26 924
6364.02 840
6364.77 901
6365.52 909
6366.28 877
6367.03 795
6367.78 806
6368.53 818
6369.29 866
6370.04 814
6370.79 779
6371.55 896
6372.30 891
6373.05 983
6373.81 970
6374.56 785
6375.31 733
6376.07 865
6376.82 899
6377.57 829
6378.33 829
6379.08 868
6379.83 839
6380.59 746
6381.34 780
6382.10 867
6382.85 914
6383.60 952
6384.36 945
6385.11 891
6385.87 889
6386.62 978
6387.37 963
6388.13 922
6388.88 972
6389.64 833
6390.39 832
6391.14 882
6391.90 867
6392.65 845
6393.41 868
6394.16 956
6394.92 978
6395.67 935
6396.43 852
6397.18 899
6397.94 910
6398.69 813
6399.45 788
6400.20 841
6400.96 791
6401.71 838
6402.47 787
6403.22 816
6403.98 787
6404.73 804
6405.49 899
6406.24 797
6407.00 754
6407.75 808
6408.51 734
6409.26 775
6410.02 836
6410.77 826
6411.53 758
6412.28 875
6413.04 857
6413.80 834
6414.55 852
6415.31 805
6416.06 814
6416.82 770
6417.57 851
6418.33 883
6419.09 836
6419.84 845
6420.60 749
6421.35 842
6422.11 832
6422.87 850
6423.62 876
6424.38 771
6425.14 752
6425.89 804
6426.65 774
6427.40 780
6428.16 857
6428.92 843
6429.67 898
6430.43 836
6431.19 812
6431.94 859
6432.70 806
6433.46 789
6434.22 772
6434.97 869
6435.73 859
6436.49 788
6437.24 835
6438.00 811
6438.76 905
6439.51 907
6440.27 905
6441.03 897
6441.79 939
6442.54 922
6443.30 888
6444.06 916
6444.82 991
6445.57 888
6446.33 750
6447.09 768
6447.85 868
6448.60 981
6449.36 922
6450.12 966
6450.88 863
6451.64 862
6452.39 817
6453.15 852
6453.91 892
6454.67 955
6455.43 886
6456.18 894
6456.94 910
6457.70 963
6458.46 978
6459.22 993
6459.98 949
6460.73 993
6461.49 941
6462.25 1066
6463.01 1001
6463.77 906
6464.53 933
6465.29 1020
6466.04 1037
6466.80 1003
6467.56 1018
6468.32 959
6469.08 985
6469.84 1091
6470.60 1062
6471.36 1063
6472.12 1079
6472.87 1060
6473.63 1037
6474.39 1031
6475.15 983
6475.91 1008
6476.67 1064
6477.43 1083
6478.19 1023
6478.95 1054
6479.71 1195
6480.47 1190
6481.23 1191
6481.99 1174
6482.75 1281
6483.51 1113
6484.27 1206
6485.03 1101
6485.79 1175
6486.55 1216
6487.31 1233
6488.07 1191
6488.83 1224
6489.59 1206
6490.35 1272
6491.11 1295
6491.87 1368
6492.63 1268
6493.39 1401
6494.15 1345
6494.91 1442
6495.67 1404
6496.43 1477
6497.19 1585
6497.95 1609
6498.71 1724
6499.47 1556
6500.23 1551
6500.99 1529
6501.76 1353
6502.52 1498
6503.28 1454
6504.04 1462
6504.80 1466
6505.56 1521
6506.32 1533
6507.08 1591
6507.84 1634
6508.61 1656
6509.37 1705
6510.13 1835
6510.89 1719
6511.65 1755
6512.41 1859
6513.17 1844
6513.94 1771
6514.70 1833
6515.46 1891
6516.22 1828
6516.98 1748
6517.74 1849
6518.51 1909
6519.27 1910
6520.03 1826
6520.79 2047
6521.55 2290
6522.32 2596
6523.08 2568
6523.84 3034
6524.60 3191
6525.36 3345
6526.13 3653
6526.89 3621
6527.65 3471
6528.41 3520
6529.18 3372
6529.94 3344
6530.70 3026
6531.46 2831
6532.23 2798
6532.99 2771
6533.75 2602
6534.51 2617
6535.28 2752
6536.04 3027
6536.80 3482
6537.57 3676
6538.33 4157
6539.09 4539
6539.85 4603
6540.62 4685
6541.38 4460
6542.14 4278
6542.91 3696
6543.67 3082
6544.43 2625
6545.20 2370
6545.96 2153
6546.72 1932
6547.49 1706
6548.25 1577
6549.02 1565
6549.78 1464
6550.54 1450
6551.31 1424
6552.07 1464
6552.83 1449
6553.60 1384
6554.36 1527
6555.13 1515
6555.89 1563
6556.65 1472
6557.42 1516
6558.18 1575
6558.95 1480
6559.71 1505
6560.47 1620
6561.24 1455
6562.00 1503
6562.77 1636
6563.53 1651
6564.30 1636
6565.06 1720
6565.83 1781
6566.59 1793
6567.36 1692
6568.12 1785
6568.88 1791
6569.65 1666
6570.41 1625
6571.18 1739
6571.94 1729
6572.71 1729
6573.47 1698
6574.24 1811
6575.00 1976
6575.77 1850
6576.53 1909
6577.30 2021
6578.07 1880
6578.83 1866
6579.60 1907
6580.36 2174
6581.13 2274
6581.89 2154
6582.66 1971
6583.42 1857
6584.19 1801
6584.96 1848
6585.72 1828
6586.49 1743
6587.25 1775
6588.02 1715
6588.78 1749
6589.55 1682
6590.32 1739
6591.08 1794
6591.85 1804
6592.61 1866
6593.38 1888
6594.15 1991
6594.91 2071
6595.68 2247
6596.45 2345
6597.21 2691
6597.98 2581
6598.75 2395
6599.51 2351
6600.28 2268
6601.05 2183
6601.81 2004
6602.58 1789
6603.35 1757
6604.11 1630
6604.88 1681
6605.65 1611
6606.41 1453
6607.18 1458
6607.95 1375
6608.71 1316
6609.48 1403
6610.25 1383
6611.02 1395
6611.78 1372
6612.55 1494
6613.32 1530
6614.09 1383
6614.85 1328
6615.62 1383
6616.39 1351
6617.16 1409
6617.92 1490
6618.69 1405
6619.46 1295
6620.23 1309
6620.99 1389
6621.76 1397
6622.53 1309
6623.30 1259
6624.07 1428
6624.83 1406
6625.60 1369
6626.37 1274
6627.14 1256
6627.91 1293
6628.67 1338
6629.44 1366
6630.21 1258
6630.98 1266
6631.75 1235
6632.52 1258
6633.29 1188
6634.05 1223
6634.82 1461
6635.59 1625
6636.36 1792
6637.13 1668
6637.90 1776
6638.67 1769
6639.43 1737
6640.20 1630
6640.97 1571
6641.74 1521
6642.51 1412
6643.28 1325
6644.05 1319
6644.82 1154
6645.59 1307
6646.36 1152
6647.13 1177
6647.90 1162
6648.66 1259
6649.43 1234
6650.20 1307
6650.97 1186
6651.74 1249
6652.51 1231
6653.28 1323
6654.05 1311
6654.82 1266
6655.59 1291
6656.36 1314
6657.13 1295
6657.90 1207
6658.67 1228
6659.44 1246
6660.21 1176
6660.98 1187
6661.75 1228
6662.52 1175
6663.29 1157
6664.06 1247
6664.83 1331
6665.60 1466
6666.37 1406
6667.14 1521
6667.91 1615
6668.69 1660
6669.46 1584
6670.23 1465
6671.00 1565
6671.77 1483
6672.54 1453
6673.31 1327
6674.08 1227
6674.85 1211
6675.62 1363
6676.39 1191
6677.16 1164
6677.94 1166
6678.71 1155
6679.48 1085
6680.25 1089
6681.02 1124
6681.79 1039
6682.56 1088
6683.33 1121
6684.11 1188
6684.88 1212
6685.65 1107
6686.42 1294
6687.19 1278
6687.96 1241
6688.74 1170
6689.51 1227
6690.28 1225
6691.05 1134
6691.82 1173
6692.60 1107
6693.37 1128
6694.14 1162
6694.91 1206
6695.68 1080
6696.46 1064
6697.23 1067
6698.00 1081
6698.77 1119
6699.55 1109
6700.32 1092
6701.09 1050
6701.86 1113
6702.64 1162
6703.41 1077
6704.18 1142
6704.95 1068
6705.73 1096
6706.50 1050
6707.27 1122
6708.04 1212
6708.82 1147
6709.59 1047
6710.36 1048
6711.14 1049
6711.91 1064
6712.68 925
6713.46 1009
6714.23 967
6715.00 918
6715.78 942
6716.55 909
6717.32 961
6718.10 946
6718.87 961
6719.64 922
6720.42 828
6721.19 962
6721.96 932
6722.74 912
6723.51 1000
6724.28 1031
6725.06 946
6725.83 929
6726.61 936
6727.38 801
6728.15 908
6728.93 958
6729.70 935
6730.48 959
6731.25 885
6732.02 876
6732.80 871
6733.57 877
6734.35 902
6735.12 1001
6735.90 940
6736.67 1049
6737.45 886
6738.22 908
6738.99 980
6739.77 949
6740.54 950
6741.32 919
6742.09 860
6742.87 824
6743.64 895
6744.42 953
6745.19 923
6745.97 901
6746.74 920
6747.52 969
6748.29 877
6749.07 854
6749.84 953
6750.62 1025
6751.40 971
6752.17 957
6752.95 981
6753.72 1127
6754.50 1172
6755.27 1117
6756.05 1114
6756.82 1058
6757.60 1050
6758.38 1004
6759.15 935
6759.93 895
6760.70 915
6761.48 912
6762.25 915
6763.03 851
6763.81 817
6764.58 913
6765.36 877
6766.14 800
6766.91 846
6767.69 911
6768.46 880
6769.24 893
6770.02 879
6770.79 952
6771.57 946
6772.35 879
6773.12 888
6773.90 910
6774.68 959
6775.45 886
6776.23 859
6777.01 836
6777.78 853
6778.56 826
6779.34 895
6780.11 880
6780.89 905
6781.67 900
6782.45 809
6783.22 839
6784.00 823
6784.78 867
6785.56 894
6786.33 828
6787.11 869
6787.89 876
6788.66 813
6789.44 784
6790.22 786
6791.00 810
6791.78 778
6792.55 749
6793.33 882
6794.11 849
6794.89 742
6795.66 753
6796.44 805
6797.22 755
6798.00 722
6798.78 803
6799.55 798
6800.33 869
6801.11 861
6801.89 739
6802.67 772
6803.45 858
6804.22 854
6805.00 804
6805.78 784
6806.56 850
6807.34 924
6808.12 965
6808.90 875
6809.67 846
6810.45 844
6811.23 865
6812.01 846
6812.79 700
6813.57 733
6814.35 743
6815.13 782
6815.91 846
6816.68 753
6817.46 828
6818.24 806
6819.02 841
6819.80 798
6820.58 811
6821.36 838
6822.14 845
6822.92 892
6823.70 766
6824.48 791
6825.26 869
6826.04 770
6826.82 781
6827.60 802
6828.38 734
6829.16 807
6829.94 786
6830.72 766
6831.50 794
6832.28 791
6833.06 771
6833.84 840
6834.62 927
6835.40 825
6836.18 770
6836.96 815
6837.74 842
6838.52 866
6839.30 855
6840.08 797
6840.86 730
6841.64 771
6842.42 803
6843.20 836
6843.98 918
6844.76 877
6845.54 756
6846.32 842
6847.10 825
6847.89 889
6848.67 899
6849.45 962
6850.23 989
6851.01 1090
6851.79 1240
6852.57 1302
6853.35 1420
6854.13 1503
6854.92 1473
6855.70 1494
6856.48 1322
6857.26 1414
6858.04 1313
6858.82 1059
6859.60 1161
6860.39 959
6861.17 941
6861.95 831
6862.73 889
6863.51 913
6864.29 975
6865.08 942
6865.86 900
6866.64 903
6867.42 875
6868.20 985
6868.99 1021
6869.77 953
6870.55 933
6871.33 984
6872.12 965
6872.90 1039
6873.68 1014
6874.46 900
6875.24 906
6876.03 917
6876.81 866
6877.59 852
6878.38 887
6879.16 953
6879.94 923
6880.72 870
6881.51 1065
6882.29 993
6883.07 1035
6883.85 1055
6884.64 1070
6885.42 1157
6886.20 1139
6886.99 1069
6887.77 1244
6888.55 1328
6889.34 1487
6890.12 1504
6890.90 1609
6891.69 1570
6892.47 1723
6893.25 1588
6894.04 1452
6894.82 1304
6895.60 1267
6896.39 1121
6897.17 994
6897.96 1137
6898.74 1127
6899.52 1093
6900.31 1051
6901.09 1101
6901.88 1087
6902.66 1020
6903.44 1123
6904.23 1187
6905.01 1195
6905.80 1215
6906.58 1110
6907.36 1027
6908.15 1146
6908.93 1088
6909.72 1164
6910.50 1066
6911.29 1021
6912.07 1082
6912.86 1030
6913.64 968
6914.42 941
6915.21 964
6915.99 990
6916.78 979
6917.56 1012
6918.35 1025
6919.13 985
6919.92 1045
6920.70 1043
6921.49 1020
6922.27 1006
6923.06 991
6923.84 1063
6924.63 1028
6925.42 1050
6926.20 1162
6926.99 1138
6927.77 1200
6928.56 1116
6929.34 1187
6930.13 1142
6930.91 1195
6931.70 1234
6932.48 1154
6933.27 1093
6934.06 1075
6934.84 1155
6935.63 1136
6936.41 1194
6937.20 1120
6937.99 1155
6938.77 1197
6939.56 1119
6940.34 1173
6941.13 1294
6941.92 1348
6942.70 1340
6943.49 1408
6944.28 1394
6945.06 1578
6945.85 1576
6946.64 1625
6947.42 1651
6948.21 1695
6949.00 1671
6949.78 1624
6950.57 1675
6951.36 1687
6952.14 1555
6952.93 1637
6953.72 1603
6954.50 1492
6955.29 1453
6956.08 1401
6956.86 1552
6957.65 1557
6958.44 1459
6959.23 1515
6960.01 1541
6960.80 1526
6961.59 1485
6962.38 1525
6963.16 1529
6963.95 1602
6964.74 1617
6965.53 1546
6966.31 1658
6967.10 1722
6967.89 1669
6968.68 1648
6969.46 1692
6970.25 1835
6971.04 1937
6971.83 1962
6972.62 1977
6973.40 2088
6974.19 2074
6974.98 2036
6975.77 1898
6976.56 2012
6977.34 2025
6978.13 2060
6978.92 2170
6979.71 2127
6980.50 2188
6981.29 2064
6982.08 2261
6982.86 2358
6983.65 2579
6984.44 2978
6985.23 3583
6986.02 4091
6986.81 4942
6987.60 5525
6988.39 6137
6989.17 6873
6989.96 6591
6990.75 6233
6991.54 5709
6992.33 5201
6993.12 4538
6993.91 3737
6994.70 3152
6995.49 2574
6996.28 2250
6997.07 2113
6997.86 2057
6998.64 1834
6999.43 1867
7000.22 2171
7001.01 2323
7001.80 2377
7002.59 2587
7003.38 2603
7004.17 2601
7004.96 2510
7005.75 2449
7006.54 2234
7007.33 2095
7008.12 1817
7008.91 1711
7009.70 1603
7010.49 1493
7011.28 1424
7012.07 1436
7012.86 1313
7013.65 1278
7014.44 1333
7015.23 1364
7016.02 1583
7016.81 1614
7017.61 1626
7018.40 1534
7019.19 1522
7019.98 1490
7020.77 1463
7021.56 1283
7022.35 1420
7023.14 1515
7023.93 1437
7024.72 1398
7025.51 1484
7026.30 1641
7027.10 1595
7027.89 1555
7028.68 1518
7029.47 1551
7030.26 1458
7031.05 1476
7031.84 1407
7032.63 1331
7033.43 1365
7034.22 1385
7035.01 1320
7035.80 1237
7036.59 1280
7037.38 1284
7038.18 1274
7038.97 1367
7039.76 1386
7040.55 1403
7041.34 1504
7042.13 1463
7042.93 1532
7043.72 1453
7044.51 1501
7045.30 1475
7046.09 1462
7046.89 1432
7047.68 1312
7048.47 1260
7049.26 1345
7050.06 1479
7050.85 1476
7051.64 1506
7052.43 1600
7053.23 1667
7054.02 1660
7054.81 1732
7055.60 1711
7056.40 1586
7057.19 1402
7057.98 1476
7058.77 1418
7059.57 1391
7060.36 1371
7061.15 1406
7061.95 1436
7062.74 1336
7063.53 1302
7064.33 1291
7065.12 1241
7065.91 1354
7066.71 1349
7067.50 1300
7068.29 1335
7069.09 1415
7069.88 1288
7070.67 1357
7071.47 1381
7072.26 1298
7073.05 1389
7073.85 1439
7074.64 1443
7075.44 1237
7076.23 1170
7077.02 1189
7077.82 1197
7078.61 1339
7079.41 1212
7080.20 1097
7080.99 1177
7081.79 1221
7082.58 1283
7083.38 1274
7084.17 1307
7084.96 1331
7085.76 1391
7086.55 1390
7087.35 1385
7088.14 1505
7088.94 1816
7089.73 2168
7090.53 2258
7091.32 2275
7092.12 2311
7092.91 2213
7093.71 2080
7094.50 1915
7095.29 1798
7096.09 1526
7096.88 1346
7097.68 1273
7098.48 1174
7099.27 1092
7100.07 1052
7100.86 1078
7101.66 1048
7102.45 1011
7103.25 1112
7104.04 1051
7104.84 967
7105.63 1025
7106.43 1003
7107.22 1057
7108.02 1044
7108.82 954
7109.61 1078
7110.41 922
7111.20 885
7112.00 881
7112.79 958
7113.59 952
7114.39 802
7115.18 833
7115.98 815
7116.77 902
7117.57 893
7118.37 908
7119.16 843
7119.96 932
7120.76 930
7121.55 889
7122.35 962
7123.15 938
7123.94 1018
7124.74 917
7125.53 957
7126.33 925
7127.13 1028
7127.93 1019
7128.72 929
7129.52 1008
7130.32 905
7131.11 955
7131.91 1017
7132.71 1035
7133.50 992
7134.30 888
7135.10 873
7135.90 864
7136.69 831
7137.49 923
7138.29 918
7139.08 884
7139.88 877
7140.68 842
7141.48 923
7142.27 877
7143.07 821
7143.87 811
7144.67 838
7145.46 842
7146.26 896
7147.06 847
7147.86 832
7148.66 816
7149.45 817
7150.25 836
7151.05 845
7151.85 877
7152.65 803
7153.44 896
7154.24 788
7155.04 802
7155.84 810
7156.64 839
7157.44 799
7158.23 780
7159.03 768
7159.83 864
7160.63 876
7161.43 800
7162.23 791
7163.03 786
7163.83 758
7164.62 688
7165.42 798
7166.22 784
7167.02 867
7167.82 749
7168.62 734
7169.42 821
7170.22 761
7171.02 808
7171.82 782
7172.61 802
7173.41 763
7174.21 706
7175.01 734
7175.81 734
7176.61 725
7177.41 719
7178.21 707
7179.01 709
7179.81 713
7180.61 678
7181.41 667
7182.21 598
7183.01 654
7183.81 658
7184.61 665
7185.41 702
7186.21 662
7187.01 696
7187.81 730
7188.61 690
7189.41 730
7190.21 657
7191.01 638
7191.81 689
7192.61 734
7193.41 650
7194.21 597
7195.01 708
7195.81 580
7196.61 612
7197.41 680
7198.21 637
7199.01 635
7199.82 636
7200.62 675
7201.42 623
7202.22 596
7203.02 615
7203.82 599
7204.62 630
7205.42 617
7206.22 620
7207.02 594
7207.83 592
7208.63 700
7209.43 611
7210.23 561
7211.03 620
7211.83 614
7212.63 686
7213.44 643
7214.24 674
7215.04 681
7215.84 603
7216.64 608
7217.44 584
7218.25 562
7219.05 584
7219.85 616
7220.65 660
7221.45 640
7222.26 649
7223.06 626
7223.86 576
7224.66 598
7225.46 647
7226.27 651
7227.07 523
7227.87 648
7228.67 687
7229.48 693
7230.28 671
7231.08 577
7231.88 554
7232.69 577
7233.49 616
7234.29 603
7235.09 588
7235.90 544
7236.70 580
7237.50 578
7238.30 656
7239.11 627
7239.91 610
7240.71 530
7241.52 655
7242.32 661
7243.12 633
7243.93 590
7244.73 610
7245.53 638
7246.34 590
7247.14 603
7247.94 614
7248.75 655
7249.55 647
7250.35 621
7251.16 682
7251.96 686
7252.76 580
7253.57 623
7254.37 594
7255.18 640
7255.98 665
7256.78 666
7257.59 692
7258.39 656
7259.20 644
7260.00 595
7260.80 699
7261.61 677
7262.41 687
7263.22 675
7264.02 735
7264.83 739
7265.63 733
7266.43 731
7267.24 775
7268.04 756
7268.85 765
7269.65 779
7270.46 780
7271.26 690
7272.07 726
7272.87 792
7273.68 816
7274.48 785
7275.29 805
7276.09 854
7276.90 739
7277.70 720
7278.51 798
7279.31 781
7280.12 809
7280.92 792
7281.73 852
7282.53 902
7283.34 960
7284.14 992
7284.95 997
7285.76 1134
7286.56 1263
7287.37 1287
7288.17 1421
7288.98 1391
7289.78 1309
7290.59 1359
7291.40 1193
7292.20 1036
7293.01 1006
7293.81 967
7294.62 790
7295.43 771
7296.23 713
7297.04 717
7297.84 789
7298.65 703
7299.46 731
7300.26 748
7301.07 730
7301.88 707
7302.68 744
7303.49 789
7304.30 741
7305.10 789
7305.91 851
7306.72 817
7307.52 783
7308.33 756
7309.14 765
7309.94 831
7310.75 769
7311.56 896
7312.36 894
7313.17 824
7313.98 896
7314.79 950
7315.59 929
7316.40 833
7317.21 887
7318.01 983
7318.82 913
7319.63 1039
7320.44 1140
7321.24 1110
7322.05 1190
7322.86 1185
7323.67 1233
7324.47 1368
7325.28 1253
7326.09 1322
7326.90 1213
7327.71 1199
7328.51 1131
7329.32 957
7330.13 851
7330.94 867
7331.75 846
7332.55 719
7333.36 845
7334.17 855
7334.98 770
7335.79 733
7336.60 800
7337.40 769
7338.21 802
7339.02 806
7339.83 805
7340.64 877
7341.45 837
7342.26 831
7343.06 780
7343.87 705
7344.68 780
7345.49 768
7346.30 791
7347.11 726
7347.92 664
7348.73 674
7349.54 741
7350.34 707
7351.15 690
7351.96 822
7352.77 746
7353.58 729
7354.39 717
7355.20 728
7356.01 751
7356.82 711
7357.63 747
7358.44 732
7359.25 747
7360.06 743
7360.87 717
7361.68 724
7362.49 792
7363.30 777
7364.11 750
7364.92 753
7365.73 746
7366.54 716
7367.35 771
7368.16 713
7368.97 753
7369.78 797
7370.59 789
7371.40 798
7372.21 804
7373.02 734
7373.83 798
7374.64 793
7375.45 774
7376.26 737
7377.07 731
7377.88 694
7378.69 795
7379.50 791
7380.31 770
7381.12 798
7381.94 826
7382.75 957
7383.56 1077
7384.37 1020
7385.18 1023
7385.99 1029
7386.80 927
7387.61 922
7388.42 817
7389.23 821
7390.05 830
7390.86 720
7391.67 648
7392.48 710
7393.29 735
7394.10 696
7394.92 673
7395.73 591
7396.54 660
7397.35 610
7398.16 654
7398.97 702
7399.79 730
7400.60 701
7401.41 853
7402.22 828
7403.03 879
7403.85 887
7404.66 943
7405.47 980
7406.28 951
7407.09 1004
7407.91 891
7408.72 816
7409.53 778
7410.34 803
7411.16 768
7411.97 765
7412.78 717
7413.59 634
7414.41 642
7415.22 616
7416.03 636
7416.84 665
7417.66 600
7418.47 671
7419.28 674
7420.10 648
7420.91 646
7421.72 677
7422.54 665
7423.35 606
7424.16 551
7424.97 625
7425.79 656
7426.60 566
7427.41 579
7428.23 587
7429.04 704
7429.86 655
7430.67 583
7431.48 585
7432.30 599
7433.11 621
7433.92 607
7434.74 569
7435.55 599
7436.36 522
7437.18 534
7437.99 554
7438.81 561
7439.62 645
7440.43 594
7441.25 618
7442.06 572
7442.88 587
7443.69 572
7444.51 604
7445.32 594
7446.13 595
7446.95 536
7447.76 547
7448.58 545
7449.39 549
7450.21 581
7451.02 528
7451.84 596
7452.65 611
7453.47 532
7454.28 527
7455.10 566
7455.91 618
7456.73 568
7457.54 563
7458.36 521
7459.17 490
7459.99 578
7460.80 637
7461.62 554
7462.43 578
7463.25 533
7464.06 544
7464.88 584
7465.69 583
7466.51 549
7467.32 514
7468.14 583
7468.96 607
7469.77 546
7470.59 577
7471.40 565
7472.22 643
7473.03 609
7473.85 682
7474.67 588
7475.48 504
7476.30 579
7477.11 581
7477.93 536
7478.75 553
7479.56 588
7480.38 573
7481.20 542
7482.01 531
7482.83 538
7483.65 485
7484.46 546
7485.28 495
7486.09 529
7486.91 531
7487.73 557
7488.54 524
7489.36 489
7490.18 511
7491.00 494
7491.81 520
7492.63 600
7493.45 548
7494.26 549
7495.08 562
7495.90 559
7496.71 550
7497.53 517
7498.35 512
7499.17 496
7499.98 446
7500.80 567
7501.62 561
7502.44 560
7503.25 482
7504.07 522
7504.89 532
7505.71 519
7506.52 510
7507.34 538
7508.16 481
7508.98 487
7509.80 563
7510.61 498
7511.43 453
7512.25 489
7513.07 513
7513.89 492
7514.70 504
7515.52 484
7516.34 471
7517.16 449
7517.98 472
7518.79 498
7519.61 428
7520.43 469
7521.25 501
7522.07 545
7522.89 454
7523.71 511
7524.52 567
7525.34 527
7526.16 451
7526.98 461
7527.80 487
7528.62 482
7529.44 522
7530.26 580
7531.08 542
7531.89 526
7532.71 470
7533.53 561
7534.35 512
7535.17 467
7535.99 442
7536.81 482
7537.63 486
7538.45 486
7539.27 532
7540.09 510
7540.91 504
7541.73 472
7542.55 459
7543.37 499
7544.19 556
7545.01 572
7545.83 510
7546.65 535
7547.47 505
7548.29 540
7549.11 520
7549.93 502
7550.75 549
7551.57 551
7552.39 521
7553.21 563
7554.03 515
7554.85 469
7555.67 506
7556.49 503
7557.31 492
7558.13 539
7558.95 559
7559.77 512
7560.59 533
7561.41 494
7562.23 605
7563.05 553
7563.87 528
7564.69 551
7565.52 563
7566.34 546
7567.16 509
7567.98 528
7568.80 517
7569.62 521
7570.44 522
7571.26 546
7572.08 558
7572.91 549
7573.73 528
7574.55 578
7575.37 542
7576.19 576
7577.01 576
7577.83 513
7578.66 487
7579.48 509
7580.30 520
7581.12 503
7581.94 497
7582.77 461
7583.59 482
7584.41 496
7585.23 481
7586.05 458
7586.88 498
7587.70 532
7588.52 556
7589.34 560
7590.16 541
7590.99 521
7591.81 512
7592.63 508
7593.45 599
7594.28 576
7595.10 628
7595.92 608
7596.74 555
7597.57 582
7598.39 581
7599.21 536
7600.03 544
7600.86 527
7601.68 509
7602.50 559
7603.33 632
7604.15 572
7604.97 617
7605.80 649
7606.62 607
7607.44 648
7608.26 638
7609.09 687
7609.91 672
7610.73 627
7611.56 602
7612.38 593
7613.21 584
7614.03 648
7614.85 617
7615.68 576
7616.50 568
7617.32 515
7618.15 607
7618.97 677
7619.80 645
7620.62 728
7621.44 689
7622.27 708
7623.09 681
7623.92 643
7624.74 602
7625.56 562
7626.39 553
7627.21 562
7628.04 594
7628.86 618
7629.68 619
7630.51 654
7631.33 557
7632.16 662
7632.98 640
7633.81 647
7634.63 660
7635.46 648
7636.28 749
7637.11 696
7637.93 661
7638.76 626
7639.58 599
7640.41 614
7641.23 577
7642.06 505
7642.88 536
7643.71 574
7644.53 553
7645.36 537
7646.18 473
7647.01 526
7647.83 486
7648.66 512
7649.48 542
7650.31 589
7651.14 530
7651.96 489
7652.79 541
7653.61 567
7654.44 519
7655.26 522
7656.09 580
7656.92 605
7657.74 564
7658.57 504
7659.39 487
7660.22 531
7661.05 484
7661.87 502
7662.70 525
7663.52 496
7664.35 464
7665.18 460
7666.00 631
7666.83 487
7667.66 447
7668.48 465
7669.31 519
7670.14 520
7670.96 484
7671.79 573
7672.62 538
7673.44 546
7674.27 515
7675.10 451
7675.92 487
7676.75 435
7677.58 480
7678.40 511
7679.23 498
7680.06 492
7680.89 510
7681.71 500
7682.54 465
7683.37 416
7684.19 440
7685.02 428
7685.85 492
7686.68 538
7687.50 542
7688.33 479
7689.16 471
7689.99 529
7690.81 505
7691.64 507
7692.47 515
7693.30 489
7694.13 516
7694.95 531
7695.78 523
7696.61 516
7697.44 519
7698.27 501
7699.09 506
7699.92 459
7700.75 439
7701.58 499
7702.41 498
7703.24 518
7704.06 526
7704.89 523
7705.72 438
7706.55 503
7707.38 513
7708.21 498
7709.04 506
7709.86 565
7710.69 497
7711.52 462
7712.35 480
7713.18 482
7714.01 482
7714.84 463
7715.67 507
7716.50 487
7717.32 475
7718.15 521
7718.98 568
7719.81 508
7720.64 508
7721.47 613
7722.30 513
7723.13 504
7723.96 532
7724.79 496
7725.62 512
7726.45 554
7727.28 522
7728.11 552
7728.94 569
7729.77 522
7730.60 501
7731.43 488
7732.26 526
7733.09 555
7733.92 473
7734.75 498
7735.58 593
7736.41 518
7737.24 551
7738.07 492
7738.90 512
7739.73 502
7740.56 511
7741.39 488
7742.22 543
7743.05 584
7743.88 520
7744.71 513
7745.54 552
7746.37 537
7747.20 636
7748.03 722
7748.87 836
7749.70 835
7750.53 963
7751.36 1055
7752.19 944
7753.02 901
7753.85 830
7754.68 743
7755.51 765
7756.34 732
7757.18 641
7758.01 564
7758.84 548
7759.67 571
7760.50 554
7761.33 580
7762.16 528
7763.00 531
7763.83 519
7764.66 527
7765.49 540
7766.32 551
7767.16 574
7767.99 531
7768.82 520
7769.65 509
7770.48 500
7771.31 561
7772.15 526
7772.98 455
7773.81 422
7774.64 500
7775.48 467
7776.31 513
7777.14 521
7777.97 431
7778.81 465
7779.64 506
7780.47 507
7781.30 459
7782.14 463
7782.97 521
7783.80 508
7784.63 573
7785.47 580
7786.30 567
7787.13 516
7787.97 533
7788.80 510
7789.63 515
7790.46 543
7791.30 485
7792.13 501
7792.96 538
7793.80 545
7794.63 496
7795.46 502
7796.30 518
7797.13 500
7797.96 494
7798.80 510
7799.63 517
7800.46 465
7801.30 475
7802.13 541
7802.97 502
7803.80 475
7804.63 536
7805.47 540
7806.30 547
7807.13 536
7807.97 518
7808.80 525
7809.64 578
7810.47 594
7811.31 538
7812.14 593
7812.97 572
7813.81 565
7814.64 580
7815.48 589
7816.31 562
7817.15 581
7817.98 519
7818.82 539
7819.65 524
7820.48 633
7821.32 607
7822.15 588
7822.99 520
7823.82 555
7824.66 581
7825.49 547
7826.33 601
7827.16 631
7828.00 623
7828.83 597
7829.67 738
7830.50 711
7831.34 577
7832.17 564
7833.01 610
7833.85 619
7834.68 624
7835.52 574
7836.35 557
7837.19 577
7838.02 564
7838.86 563
7839.69 605
7840.53 624
7841.37 559
7842.20 539
7843.04 587
7843.87 550
7844.71 565
7845.55 505
7846.38 512
7847.22 574
7848.05 552
7848.89 541
7849.73 662
7850.56 605
7851.40 609
7852.24 563
7853.07 571
7853.91 535
7854.74 545
7855.58 502
7856.42 539
7857.25 485
7858.09 477
7858.93 499
7859.76 475
7860.60 511
7861.44 555
7862.28 531
7863.11 534
7863.95 536
7864.79 514
7865.62 505
7866.46 458
7867.30 493
7868.14 517
7868.97 542
7869.81 510
7870.65 551
7871.48 552
7872.32 528
7873.16 445
7874.00 485
7874.83 536
7875.67 545
7876.51 532
7877.35 517
7878.19 593
7879.02 598
7879.86 576
7880.70 600
7881.54 582
7882.37 590
7883.21 602
7884.05 592
7884.89 564
7885.73 585
7886.57 540
7887.40 581
7888.24 567
7889.08 504
7889.92 515
7890.76 565
7891.60 517
7892.43 559
7893.27 539
7894.11 519
7894.95 550
7895.79 566
7896.63 499
7897.47 506
7898.30 523
7899.14 587
7899.98 555
7900.82 532
7901.66 568
7902.50 503
7903.34 584
7904.18 602
7905.02 571
7905.86 586
7906.70 542
7907.54 533
7908.37 537
7909.21 591
7910.05 537
7910.89 482
7911.73 461
7912.57 515
7913.41 507
7914.25 501
7915.09 509
7915.93 539
7916.77 606
7917.61 636
7918.45 662
7919.29 588
7920.13 644
7920.97 597
7921.81 630
7922.65 566
7923.49 587
7924.33 536
7925.17 591
7926.01 572
7926.85 542
7927.69 511
7928.53 534
7929.37 481
7930.21 519
7931.05 526
7931.90 506
7932.74 537
7933.58 516
7934.42 440
7935.26 503
7936.10 498
7936.94 507
7937.78 484
7938.62 435
7939.46 484
7940.30 493
7941.14 422
7941.99 458
7942.83 416
7943.67 430
7944.51 475
7945.35 486
7946.19 498
7947.03 475
7947.88 445
7948.72 496
7949.56 533
7950.40 475
7951.24 423
7952.08 481
7952.93 498
7953.77 500
7954.61 500
7955.45 538
7956.29 495
7957.13 471
7957.98 514
7958.82 523
7959.66 510
7960.50 501
7961.35 542
7962.19 469
7963.03 454
7963.87 478
7964.71 454
7965.56 460
7966.40 459
7967.24 473
7968.08 475
7968.93 487
7969.77 502
7970.61 489
7971.45 507
7972.30 509
7973.14 476
7973.98 526
7974.83 537
7975.67 517
7976.51 437
7977.36 394
7978.20 447
7979.04 506
7979.88 431
7980.73 449
7981.57 519
7982.41 540
7983.26 529
7984.10 504
7984.94 449
7985.79 476
7986.63 505
7987.47 448
7988.32 445
7989.16 411
7990.01 418
7990.85 355
7991.69 425
7992.54 425
7993.38 490
7994.23 474
7995.07 460
7995.91 447
7996.76 390
7997.60 406
7998.45 416
7999.29 504
8000.13 457
8000.98 423
8001.82 414
8002.67 403
8003.51 376
8004.36 367
8005.20 461
8006.04 540
8006.89 414
8007.73 448
8008.58 421
8009.42 389
8010.27 426
8011.11 405
8011.96 488
8012.80 428
8013.65 427
8014.49 440
8015.34 421
8016.18 414
8017.03 415
8017.87 368
8018.72 409
8019.56 385
8020.41 382
8021.25 388
8022.10 351
8022.95 355
8023.79 381
8024.64 422
8025.48 401
8026.33 392
8027.17 354
8028.02 377
8028.86 343
8029.71 401
8030.56 420
8031.40 414
8032.25 402
8033.09 387
8033.94 370
8034.79 338
8035.63 369
8036.48 426
8037.32 454
8038.17 362
8039.02 348
8039.86 372
8040.71 377
8041.56 426
8042.40 397
8043.25 370
8044.10 435
8044.94 404
8045.79 374
8046.64 361
8047.48 336
8048.33 415
8049.18 379
8050.02 408
8050.87 372
8051.72 406
8052.56 429
8053.41 419
8054.26 352
8055.11 383
8055.95 423
8056.80 405
8057.65 397
8058.49 374
8059.34 369
8060.19 401
8061.04 389
8061.88 425
8062.73 427
8063.58 374
8064.43 358
8065.27 398
8066.12 369
8066.97 350
8067.82 393
8068.67 384
8069.51 373
8070.36 416
8071.21 348
8072.06 352
8072.91 369
8073.75 422
8074.60 411
8075.45 396
8076.30 321
8077.15 392
8078.00 378
8078.84 370
8079.69 346
8080.54 357
8081.39 355
8082.24 390
8083.09 332
8083.94 351
8084.78 343
8085.63 404
8086.48 385
8087.33 394
8088.18 334
8089.03 334
8089.88 359
8090.73 390
8091.58 392
8092.42 428
8093.27 391
8094.12 417
8094.97 388
8095.82 365
8096.67 359
8097.52 399
8098.37 453
8099.22 387
8100.07 347
8100.92 402
8101.77 404
8102.62 382
8103.47 335
8104.32 347
8105.17 307
8106.02 335
8106.87 369
8107.72 338
8108.57 341
8109.42 363
8110.27 361
8111.12 335
8111.97 373
8112.82 328
8113.67 340
8114.52 349
8115.37 392
8116.22 403
8117.07 362
8117.92 409
8118.77 381
8119.62 375
8120.47 371
8121.32 420
8122.17 411
8123.02 410
8123.87 418
8124.72 395
8125.57 399
8126.43 372
8127.28 321
8128.13 381
8128.98 358
8129.83 409
8130.68 393
8131.53 360
8132.38 370
8133.23 372
8134.09 441
8134.94 431
8135.79 434
8136.64 406
8137.49 386
8138.34 369
8139.19 411
8140.05 405
8140.90 419
8141.75 433
8142.60 401
8143.45 327
8144.30 384
8145.16 438
8146.01 443
8146.86 434
8147.71 377
8148.56 392
8149.42 385
8150.27 415
8151.12 429
8151.97 404
8152.83 403
8153.68 423
8154.53 422
8155.38 405
8156.24 394
8157.09 425
8157.94 368
8158.79 382
8159.65 411
8160.50 421
8161.35 418
8162.20 391
8163.06 370
8163.91 422
8164.76 411
8165.62 437
8166.47 406
8167.32 365
8168.17 419
8169.03 449
8169.88 394
8170.73 342
8171.59 321
8172.44 327
8173.29 344
8174.15 363
8175.00 341
8175.85 305
8176.71 348
8177.56 421
8178.42 407
8179.27 459
8180.12 382
8180.98 336
8181.83 341
8182.68 348
8183.54 365
8184.39 340
8185.25 386
8186.10 379
8186.95 351
8187.81 351
8188.66 359
8189.52 347
8190.37 324
8191.22 335
8192.08 311
8192.93 336
8193.79 320
8194.64 364
8195.50 349
8196.35 399
8197.21 339
8198.06 318
8198.92 406
8199.77 372
8200.63 320
8201.48 326
8202.33 304
8203.19 391
8204.04 343
8204.90 329
8205.75 327
8206.61 402
8207.47 371
8208.32 354
8209.18 327
8210.03 373
8210.89 361
8211.74 370
8212.60 369
8213.45 365
8214.31 419
8215.16 377
8216.02 326
8216.87 373
8217.73 405
8218.59 374
8219.44 388
8220.30 402
8221.15 366
8222.01 336
8222.87 326
8223.72 391
8224.58 410
8225.43 375
8226.29 391
8227.15 371
8228.00 373
8228.86 366
8229.71 376
8230.57 421
8231.43 391
8232.28 367
8233.14 377
8234.00 386
8234.85 424
8235.71 362
8236.57 351
8237.42 352
8238.28 344
8239.14 353
8239.99 343
8240.85 389
8241.71 358
8242.56 316
8243.42 302
8244.28 319
8245.14 411
8245.99 341
8246.85 367
8247.71 403
8248.56 395
8249.42 349
8250.28 369
8251.14 348
8251.99 368
8252.85 333
8253.71 339
8254.57 412
8255.42 379
8256.28 297
8257.14 300
8258.00 341
8258.86 400
8259.71 363
8260.57 354
8261.43 383
8262.29 402
8263.15 395
8264.00 398
8264.86 358
8265.72 331
8266.58 398
8267.44 380
8268.29 345
8269.15 338
8270.01 336
8270.87 364
8271.73 423
8272.59 415
8273.45 348
8274.30 294
8275.16 327
8276.02 341
8276.88 344
8277.74 335
8278.60 340
8279.46 326
8280.32 313
8281.18 324
8282.03 323
8282.89 348
8283.75 397
8284.61 359
8285.47 352
8286.33 368
8287.19 372
8288.05 389
8288.91 362
8289.77 344
8290.63 401
8291.49 396
8292.35 349
8293.21 383
8294.07 348
8294.93 398
8295.78 407
8296.64 394
8297.50 386
8298.36 379
8299.22 337
8300.08 383
8300.94 358
8301.80 373
8302.66 376
8303.52 386
8304.38 391
8305.25 379
8306.11 378
8306.97 373
8307.83 432
8308.69 424
8309.55 439
8310.41 435
8311.27 405
8312.13 368
8312.99 355
8313.85 392
8314.71 363
8315.57 391
8316.43 387
8317.29 339
8318.15 429
8319.02 433
8319.88 433
8320.74 421
8321.60 367
8322.46 406
8323.32 395
8324.18 438
8325.04 451
8325.90 406
8326.77 395
8327.63 378
8328.49 381
8329.35 382
8330.21 388
8331.07 386
8331.93 366
8332.80 378
8333.66 387
8334.52 397
8335.38 400
8336.24 370
8337.11 391
8337.97 348
8338.83 403
8339.69 396
8340.55 344
8341.42 347
8342.28 321
8343.14 381
8344.00 392
8344.86 360
8345.73 410
8346.59 348
8347.45 369
8348.31 426
8349.18 498
8350.04 425
8350.90 374
8351.76 435
8352.63 356
8353.49 400
8354.35 410
8355.22 357
8356.08 370
8356.94 346
8357.80 369
8358.67 389
8359.53 477
8360.39 427
8361.26 413
8362.12 410
8362.98 443
8363.85 443
8364.71 427
8365.57 417
8366.44 357
8367.30 429
8368.16 347
8369.03 407
8369.89 428
8370.75 388
8371.62 428
8372.48 434
8373.35 425
8374.21 399
8375.07 384
8375.94 451
8376.80 443
8377.67 396
8378.53 449
8379.39 398
8380.26 408
8381.12 435
8381.99 411
8382.85 370
8383.71 446
8384.58 494
8385.44 502
8386.31 426
8387.17 432
8388.04 448
8388.90 503
8389.77 490
8390.63 497
8391.50 517
8392.36 526
8393.22 553
8394.09 521
8394.95 494
8395.82 468
8396.68 492
8397.55 517
8398.41 501
8399.28 478
8400.14 529
8401.01 493
8401.88 492
8402.74 514
8403.61 492
8404.47 536
8405.34 595
8406.20 555
8407.07 515
8407.93 467
8408.80 496
8409.66 546
8410.53 545
8411.40 516
8412.26 473
8413.13 533
8413.99 662
8414.86 548
8415.73 623
8416.59 569
8417.46 595
8418.32 612
8419.19 634
8420.06 592
8420.92 650
8421.79 593
8422.65 535
8423.52 523
8424.39 522
8425.25 600
8426.12 596
8426.99 551
8427.85 597
8428.72 606
8429.59 696
8430.45 684
8431.32 727
8432.19 696
8433.05 639
8433.92 685
8434.79 658
8435.65 663
8436.52 727
8437.39 721
8438.26 773
8439.12 765
8439.99 746
8440.86 798
8441.73 834
8442.59 850
8443.46 881
8444.33 903
8445.19 917
8446.06 969
8446.93 920
8447.80 900
8448.67 856
8449.53 896
8450.40 977
8451.27 935
8452.14 901
8453.00 942
8453.87 1060
8454.74 1109
8455.61 1186
8456.48 1393
8457.34 1613
8458.21 2057
8459.08 2427
8459.95 2734
8460.82 2789
8461.69 2656
8462.55 2459
8463.42 2201
8464.29 1985
8465.16 1668
8466.03 1313
8466.90 1085
8467.77 979
8468.63 908
8469.50 825
8470.37 755
8471.24 736
8472.11 659
8472.98 710
8473.85 728
8474.72 678
8475.58 651
8476.45 670
8477.32 712
8478.19 679
8479.06 641
8479.93 634
8480.80 624
8481.67 634
8482.54 632
8483.41 666
8484.28 658
8485.15 633
8486.02 667
8486.89 679
8487.76 722
8488.63 637
8489.50 676
8490.37 654
8491.24 651
8492.11 683
8492.98 686
8493.85 702
8494.72 672
8495.59 766
8496.46 817
8497.33 830
8498.20 854
8499.07 869
8499.94 886
8500.81 808
8501.68 771
8502.55 721
8503.42 664
8504.29 682
8505.16 701
8506.03 686
8506.90 634
8507.77 618
8508.64 645
8509.51 606
8510.38 605
8511.25 609
8512.13 607
8513.00 643
8513.87 617
8514.74 643
8515.61 652
8516.48 641
8517.35 631
8518.22 614
8519.09 621
8519.97 694
8520.84 696
8521.71 726
8522.58 651
8523.45 662
8524.32 709
8525.19 669
8526.07 638
8526.94 612
8527.81 616
8528.68 712
8529.55 703
8530.43 699
8531.30 763
8532.17 714
8533.04 707
8533.91 714
8534.79 705
8535.66 671
8536.53 685
8537.40 719
8538.27 703
8539.15 637
8540.02 662
8540.89 651
8541.76 647
8542.64 675
8543.51 641
8544.38 604
8545.25 622
8546.13 622
8547.00 641
8547.87 613
8548.74 520
8549.62 603
8550.49 611
8551.36 620
8552.24 607
8553.11 593
8553.98 625
8554.86 618
8555.73 615
8556.60 632
8557.48 599
8558.35 674
8559.22 585
8560.10 646
8560.97 650
8561.84 613
8562.72 549
8563.59 508
8564.46 577
8565.34 543
8566.21 559
8567.08 518
8567.96 529
8568.83 518
8569.71 579
8570.58 520
8571.45 535
8572.33 519
8573.20 572
8574.08 522
8574.95 616
8575.82 544
8576.70 594
8577.57 543
8578.45 627
8579.32 628
8580.20 558
8581.07 571
8581.94 566
8582.82 559
8583.69 548
8584.57 543
8585.44 559
8586.32 518
8587.19 532
8588.07 558
8588.94 496
8589.82 483
8590.69 584
8591.57 547
8592.44 520
8593.32 522
8594.19 502
8595.07 476
8595.94 536
8596.82 616
8597.69 524
8598.57 519
8599.44 551
8600.32 543
8601.19 556
8602.07 598
8602.95 604
8603.82 558
8604.70 536
8605.57 568
8606.45 557
8607.32 545
8608.20 568
8609.08 596
8609.95 539
8610.83 543
8611.70 515
8612.58 578
8613.46 612
8614.33 569
8615.21 575
8616.08 521
8616.96 575
8617.84 560
8618.71 540
8619.59 593
8620.47 588
8621.34 561
8622.22 630
8623.10 676
8623.97 553
8624.85 548
8625.73 663
8626.60 642
8627.48 553
8628.36 625
8629.23 666
8630.11 684
8630.99 603
8631.87 635
8632.74 605
8633.62 651
8634.50 697
8635.37 731
8636.25 703
8637.13 659
8638.01 683
8638.88 643
8639.76 694
8640.64 687
8641.52 696
8642.39 671
8643.27 620
8644.15 647
8645.03 671
8645.90 673
8646.78 670
8647.66 661
8648.54 678
8649.42 690
8650.29 688
8651.17 699
8652.05 761
8652.93 833
8653.81 783
8654.68 843
8655.56 740
8656.44 820
8657.32 879
8658.20 778
8659.08 866
8659.95 768
8660.83 808
8661.71 805
8662.59 796
8663.47 834
8664.35 862
8665.23 830
8666.10 826
8666.98 863
8667.86 800
8668.74 789
8669.62 870
8670.50 837
8671.38 858
8672.26 920
8673.14 861
8674.02 980
8674.90 1018
8675.77 1096
8676.65 1173
8677.53 1326
8678.41 1402
8679.29 1342
8680.17 1307
8681.05 1196
8681.93 1233
8682.81 1258
8683.69 1085
8684.57 985
8685.45 942
8686.33 937
8687.21 886
8688.09 875
8688.97 975
8689.85 1037
8690.73 1025
8691.61 1044
8692.49 1163
8693.37 1404
8694.25 1736
8695.13 1817
8696.01 1896
8696.89 2022
8697.77 2057
8698.65 1891
8699.53 1716
8700.41 1505
8701.29 1391
8702.17 1233
8703.05 1140
8703.94 1101
8704.82 880
8705.70 850
8706.58 819
8707.46 827
8708.34 763
8709.22 819
8710.10 821
8710.98 796
8711.86 704
8712.75 734
8713.63 796
8714.51 770
8715.39 706
8716.27 718
8717.15 726
8718.03 697
8718.91 668
8719.80 791
8720.68 743
8721.56 763
8722.44 826
8723.32 807
8724.20 817
8725.09 800
8725.97 798
8726.85 781
8727.73 773
8728.61 774
8729.50 808
8730.38 908
8731.26 895
8732.14 852
8733.02 871
8733.91 907
8734.79 958
8735.67 899
8736.55 946
8737.44 975
8738.32 978
8739.20 882
8740.08 925
8740.97 951
8741.85 926
8742.73 879
8743.61 835
8744.50 852
8745.38 877
8746.26 855
8747.15 848
8748.03 883
8748.91 872
8749.79 899
8750.68 871
8751.56 958
8752.44 883
8753.33 816
8754.21 851
8755.09 862
8755.98 974
8756.86 1098
8757.74 1071
8758.63 973
8759.51 962
8760.39 978
8761.28 942
8762.16 922
8763.05 954
8763.93 1071
8764.81 1077
8765.70 1094
8766.58 1088
8767.46 1049
8768.35 1060
8769.23 1085
8770.12 1172
8771.00 1183
8771.89 1236
8772.77 1155
8773.65 1142
8774.54 1081
8775.42 1139
8776.31 1072
8777.19 1038
8778.08 1058
8778.96 1057
8779.84 1126
8780.73 1040
8781.61 1253
8782.50 1461
8783.38 1745
8784.27 1982
8785.15 2313
8786.04 2311
8786.92 2378
8787.81 2270
8788.69 2132
8789.58 1994
8790.46 1725
8791.35 1483
8792.23 1400
8793.12 1278
8794.00 1141
8794.89 1117
8795.77 1034
8796.66 1029
8797.55 1120
8798.43 1174
8799.32 1211
8800.20 1339
8801.09 1509
8801.97 1420
8802.86 1427
8803.74 1412
8804.63 1357
8805.52 1185
8806.40 1076
8807.29 1123
8808.17 982
8809.06 930
8809.95 880
8810.83 892
8811.72 928
8812.60 885
8813.49 852
8814.38 860
8815.26 939
8816.15 916
8817.04 848
8817.92 860
8818.81 978
8819.70 1002
8820.58 923
8821.47 890
8822.36 931
8823.24 883
8824.13 841
8825.02 855
8825.90 822
8826.79 780
8827.68 813
8828.56 836
8829.45 814
8830.34 832
8831.23 803
8832.11 785
8833.00 772
8833.89 769
8834.77 701
8835.66 726
8836.55 731
8837.44 729
8838.32 810
8839.21 758
8840.10 703
8840.99 719
8841.88 724
8842.76 748
8843.65 789
8844.54 745
8845.43 760
8846.31 723
8847.20 746
8848.09 770
8848.98 832
8849.87 757
8850.75 762
8851.64 811
8852.53 772
8853.42 710
8854.31 688
8855.20 700
8856.08 721
8856.97 743
8857.86 660
8858.75 752
8859.64 717
8860.53 750
8861.42 709
8862.30 684
8863.19 727
8864.08 679
8864.97 672
8865.86 656
8866.75 710
8867.64 701
8868.53 649
8869.42 628
8870.30 737
8871.19 664
8872.08 668
8872.97 641
8873.86 657
8874.75 614
8875.64 607
8876.53 615
8877.42 629
8878.31 596
8879.20 603
8880.09 597
8880.98 576
8881.87 623
8882.76 613
8883.65 487
8884.54 529
8885.43 565
8886.32 574
8887.21 538
8888.10 524
8888.99 536
8889.88 546
8890.77 496
8891.66 584
8892.55 626
8893.44 530
8894.33 527
8895.22 551
8896.11 531
8897.00 509
8897.89 498
8898.78 510
8899.67 522
8900.56 514
8901.45 470
8902.34 499
8903.23 546
8904.12 544
8905.02 545
8905.91 511
8906.80 526
8907.69 535
8908.58 502
8909.47 458
8910.36 441
8911.25 435
8912.14 410
8913.04 413
8913.93 426
8914.82 438
8915.71 449
8916.60 527
8917.49 475
8918.38 489
8919.28 491
8920.17 498
8921.06 458
8921.95 484
8922.84 504
8923.73 428
8924.63 435
8925.52 481
8926.41 462
8927.30 437
8928.19 447
8929.09 462
8929.98 484
8930.87 513
8931.76 473
8932.65 466
8933.55 484
8934.44 477
8935.33 478
8936.22 507
8937.12 480
8938.01 408
8938.90 379
8939.79 418
8940.69 426
8941.58 417
8942.47 452
8943.37 372
8944.26 373
8945.15 393
8946.04 412
8946.94 356
8947.83 366
8948.72 403
8949.62 402
8950.51 425
8951.40 421
8952.30 386
8953.19 362
8954.08 416
8954.98 444
8955.87 416
8956.76 426
8957.66 399
8958.55 402
8959.44 367
8960.34 381
8961.23 384
8962.12 396
8963.02 416
8963.91 365
8964.81 365
8965.70 351
8966.59 360
8967.49 365
8968.38 400
8969.28 372
8970.17 369
8971.06 447
8971.96 373
8972.85 356
8973.75 356
8974.64 356
8975.54 381
8976.43 394
8977.32 322
8978.22 350
8979.11 322
8980.01 356
8980.90 357
8981.80 346
8982.69 382
8983.59 368
8984.48 386
8985.38 418
8986.27 390
8987.17 411
8988.06 406
8988.96 375
8989.85 392
8990.75 336
8991.64 347
8992.54 363
8993.43 376
8994.33 352
8995.22 322
8996.12 344
8997.01 356
8997.91 334
8998.81 296
8999.70 340
9000.60 316
9001.49 342
9002.39 341
9003.28 306
9004.18 337
9005.08 346
9005.97 351
9006.87 310
9007.76 270
9008.66 336
9009.56 318
9010.45 282
9011.35 313
9012.24 318
9013.14 338
9014.04 356
9014.93 338
9015.83 336
9016.73 360
9017.62 321
9018.52 379
9019.42 333
9020.31 317
9021.21 275
9022.11 306
9023.00 272
9023.90 332
9024.80 348
9025.69 305
9026.59 331
9027.49 312
9028.38 280
9029.28 300
9030.18 310
9031.08 323
9031.97 317
9032.87 345
9033.77 348
9034.66 290
9035.56 306
9036.46 341
9037.36 302
9038.25 339
9039.15 336
9040.05 312
9040.95 294
9041.85 330
9042.74 317
9043.64 339
9044.54 336
9045.44 331
9046.33 317
9047.23 311
9048.13 313
9049.03 326
9049.93 301
9050.82 296
9051.72 301
9052.62 322
9053.52 287
9054.42 316
9055.32 326
9056.21 319
9057.11 335
9058.01 334
9058.91 306
9059.81 350
9060.71 335
9061.61 345
9062.50 304
9063.40 296
9064.30 314
9065.20 294
9066.10 269
9067.00 290
9067.90 287
9068.80 309
9069.70 400
9070.60 292
9071.49 332
9072.39 338
9073.29 332
9074.19 347
9075.09 364
9075.99 326
9076.89 323
9077.79 296
9078.69 332
9079.59 335
9080.49 344
9081.39 322
9082.29 325
9083.19 342
9084.09 335
9084.99 359
9085.89 340
9086.79 295
9087.69 276
9088.59 293
9089.49 339
9090.39 336
9091.29 355
9092.19 346
9093.09 302
9093.99 301
9094.89 346
9095.79 329
9096.69 308
9097.59 316
9098.49 338
9099.39 321
9100.29 342
9101.19 308
9102.09 319
9102.99 347
9103.90 306
9104.80 293
9105.70 322
9106.60 298
9107.50 294
9108.40 304
9109.30 341
9110.20 324
9111.10 302
9112.00 309
9112.91 315
9113.81 296
9114.71 292
9115.61 283
9116.51 298
9117.41 269
9118.31 338
9119.22 356
9120.12 271
9121.02 326
9121.92 317
9122.82 307
9123.72 315
9124.63 313
9125.53 297
9126.43 308
9127.33 282
9128.23 302
9129.14 339
9130.04 293
9130.94 318
9131.84 316
9132.74 324
9133.65 340
9134.55 306
9135.45 270
9136.35 328
9137.26 279
9138.16 276
9139.06 266
9139.96 260
9140.87 267
9141.77 294
9142.67 261
9143.57 276
9144.48 271
9145.38 258
9146.28 323
9147.19 324
9148.09 337
9148.99 302
9149.90 328
9150.80 319
9151.70 306
9152.60 314
9153.51 294
9154.41 305
9155.31 317
9156.22 318
9157.12 290
9158.02 292
9158.93 328
9159.83 332
9160.74 313
9161.64 298
9162.54 291
9163.45 254
9164.35 280
9165.25 269
9166.16 338
9167.06 299
9167.97 335
9168.87 303
9169.77 269
9170.68 294
9171.58 312
9172.49 260
9173.39 248
9174.30 269
9175.20 272
9176.10 273
9177.01 251
9177.91 232
9178.82 287
9179.72 311
9180.63 289
9181.53 277
9182.44 343
9183.34 333
9184.25 295
9185.15 290
9186.05 288
9186.96 284
9187.86 296
9188.77 312
9189.67 320
9190.58 281
9191.48 272
9192.39 243
9193.30 295
9194.20 326
9195.11 320
9196.01 359
9196.92 323
9197.82 325
9198.73 298
9199.63 288
9200.54 334
9201.44 356
9202.35 283
9203.26 294
9204.16 285
9205.07 323
9205.97 354
9206.88 312
9207.78 296
9208.69 297
9209.60 283
9210.50 241
9211.41 261
9212.32 283
9213.22 331
9214.13 330
9215.03 290
9215.94 265
9216.85 311
9217.75 328
9218.66 343
9219.57 290
9220.47 332
9221.38 335
9222.29 286
9223.19 304
9224.10 286
9225.01 272
9225.91 296
9226.82 327
9227.73 314
9228.63 308
9229.54 262
9230.45 300
9231.36 284
9232.26 284
9233.17 306
9234.08 281
9234.98 268
9235.89 295
9236.80 266
9237.71 300
9238.61 308
9239.52 257
9240.43 263
9241.34 232
9242.24 260
9243.15 253
9244.06 296
9244.97 275
9245.87 248
9246.78 244
9247.69 279
9248.60 271
9249.51 255
9250.41 282
9251.32 301
9252.23 293
9253.14 325
9254.05 286
9254.96 274
9255.86 274
9256.77 324
9257.68 328
9258.59 323
9259.50 264
9260.41 264
9261.31 312
9262.22 346
9263.13 330
9264.04 263
9264.95 318
9265.86 282
9266.77 347
9267.68 300
9268.58 308
9269.49 283
9270.40 260
9271.31 310
9272.22 338
9273.13 326
9274.04 288
9274.95 321
9275.86 303
9276.77 256
9277.68 293
9278.59 316
9279.50 312
9280.40 304
9281.31 282
9282.22 314
9283.13 306
9284.04 294
9284.95 245
9285.86 278
9286.77 294
9287.68 277
9288.59 327
9289.50 289
9290.41 301
9291.32 280
9292.23 272
9293.14 286
9294.05 286
9294.96 287
9295.87 286
9296.78 292
9297.69 261
9298.60 282
9299.52 289
9300.43 270
9301.34 292
9302.25 261
9303.16 309
9304.07 349
9304.98 309
9305.89 313
9306.80 290
9307.71 294
9308.62 313
9309.53 292
9310.44 343
9311.36 342
9312.27 327
9313.18 336
9314.09 351
9315.00 321
9315.91 324
9316.82 331
9317.73 301
9318.64 318
9319.56 306
9320.47 277
9321.38 306
9322.29 268
9323.20 300
9324.11 265
9325.03 316
9325.94 306
9326.85 293
9327.76 273
9328.67 282
9329.59 298
9330.50 305
9331.41 314
9332.32 264
9333.23 269
9334.15 245
9335.06 286
9335.97 254
9336.88 262
9337.79 279
9338.71 265
9339.62 274
9340.53 303
9341.44 275
9342.36 281
9343.27 287
9344.18 299
9345.09 315
9346.01 304
9346.92 312
9347.83 321
9348.75 254
9349.66 312
9350.57 294
9351.48 282
9352.40 298
9353.31 272
9354.22 295
9355.14 322
9356.05 277
9356.96 310
9357.88 341
9358.79 280
9359.70 269
9360.62 360
9361.53 298
9362.44 309
9363.36 267
9364.27 283
9365.19 269
9366.10 254
9367.01 271
9367.93 283
9368.84 275
9369.75 310
9370.67 285
9371.58 330
9372.50 279
9373.41 288
9374.32 297
9375.24 302
9376.15 281
9377.07 268
9377.98 284
9378.90 289
9379.81 309
9380.72 301
9381.64 302
9382.55 307
9383.47 304
9384.38 275
9385.30 300
9386.21 321
9387.13 284
9388.04 322
9388.96 368
9389.87 300
9390.79 294
9391.70 354
9392.62 315
9393.53 319
9394.45 309
9395.36 294
9396.28 364
9397.19 329
9398.11 330
9399.02 353
9399.94 336
9400.85 332
9401.77 301
9402.68 369
9403.60 320
9404.52 323
9405.43 329
9406.35 307
9407.26 314
9408.18 322
9409.09 329
9410.01 325
9410.93 310
9411.84 334
9412.76 316
9413.67 251
9414.59 328
9415.51 288
9416.42 301
9417.34 320
9418.26 306
9419.17 322
9420.09 337
9421.00 341
9421.92 304
9422.84 330
9423.75 356
9424.67 365
9425.59 355
9426.50 362
9427.42 344
9428.34 301
9429.25 298
9430.17 291
9431.09 327
9432.00 325
9432.92 359
9433.84 337
9434.76 315
9435.67 303
9436.59 341
9437.51 372
9438.42 339
9439.34 374
9440.26 362
9441.18 377
9442.09 342
9443.01 298
9443.93 315
9444.85 383
9445.76 376
9446.68 368
9447.60 370
9448.52 338
9449.43 368
9450.35 362
9451.27 329
9452.19 361
9453.11 338
9454.02 348
9454.94 387
9455.86 411
9456.78 332
9457.70 326
9458.62 377
9459.53 368
9460.45 340
9461.37 374
9462.29 387
9463.21 338
9464.13 376
9465.04 348
9465.96 377
9466.88 352
9467.80 332
9468.72 321
9469.64 324
9470.56 345
9471.48 325
9472.39 332
9473.31 306
9474.23 343
9475.15 376
9476.07 376
9476.99 326
9477.91 325
9478.83 335
9479.75 399
9480.67 376
9481.59 374
9482.51 400
9483.42 463
9484.34 483
9485.26 495
9486.18 480
9487.10 464
9488.02 447
9488.94 464
9489.86 373
9490.78 350
9491.70 352
9492.62 357
9493.54 371
9494.46 341
9495.38 286
9496.30 338
9497.22 307
9498.14 348
9499.06 366
9499.98 340
9500.90 279
9501.82 307
9502.74 337
9503.66 351
9504.58 348
9505.50 352
9506.43 316
9507.35 319
9508.27 377
9509.19 344
9510.11 368
9511.03 400
9511.95 392
9512.87 342
9513.79 346
9514.71 334
9515.63 350
9516.55 344
9517.48 308
9518.40 376
9519.32 394
9520.24 394
9521.16 341
9522.08 316
9523.00 320
9523.92 344
9524.85 351
9525.77 366
9526.69 332
9527.61 404
9528.53 360
9529.45 355
9530.38 363
9531.30 319
9532.22 342
9533.14 365
9534.06 360
9534.98 353
9535.91 398
9536.83 390
9537.75 372
9538.67 361
9539.60 338
9540.52 409
9541.44 375
9542.36 350
9543.28 326
9544.21 353
9545.13 359
9546.05 360
9546.97 375
9547.90 369
9548.82 414
9549.74 386
9550.66 379
9551.59 324
9552.51 355
9553.43 405
9554.36 404
9555.28 404
9556.20 371
9557.13 380
9558.05 351
9558.97 429
9559.89 416
9560.82 430
9561.74 394
9562.66 386
9563.59 385
9564.51 444
9565.43 455
9566.36 401
9567.28 386
9568.20 374
9569.13 425
9570.05 377
9570.98 387
9571.90 371
9572.82 360
9573.75 353
9574.67 361
9575.60 365
9576.52 334
9577.44 363
9578.37 339
9579.29 362
9580.22 361
9581.14 359
9582.06 358
9582.99 357
9583.91 390
9584.84 373
9585.76 348
9586.69 337
9587.61 396
9588.53 366
9589.46 374
9590.38 416
9591.31 421
9592.23 411
9593.16 346
9594.08 359
9595.01 405
9595.93 388
9596.86 371
9597.78 381
9598.71 383
9599.63 338
9600.56 402
9601.48 384
9602.41 444
9603.33 419
9604.26 327
9605.18 361
9606.11 354
9607.03 353
9607.96 392
9608.89 381
9609.81 424
9610.74 451
9611.66 442
9612.59 429
9613.51 420
9614.44 405
9615.37 404
9616.29 486
9617.22 419
9618.14 403
9619.07 418
9620.00 369
9620.92 429
9621.85 393
9622.77 392
9623.70 458
9624.63 458
9625.55 417
9626.48 432
9627.41 481
9628.33 453
9629.26 484
9630.19 417
9631.11 438
9632.04 441
9632.97 454
9633.89 471
9634.82 441
9635.75 425
9636.67 464
9637.60 407
9638.53 474
9639.45 482
9640.38 507
9641.31 447
9642.23 508
9643.16 511
9644.09 574
9645.02 547
9645.94 449
9646.87 461
9647.80 502
9648.73 525
9649.65 526
9650.58 503
9651.51 597
9652.44 566
9653.36 589
9654.29 595
9655.22 567
9656.15 559
9657.08 594
9658.00 570
9658.93 545
9659.86 553
9660.79 509
9661.72 623
9662.64 541
9663.57 524
9664.50 526
9665.43 548
9666.36 519
9667.28 534
9668.21 582
9669.14 608
9670.07 547
9671.00 582
9671.93 547
9672.86 613
9673.78 618
9674.71 551
9675.64 611
9676.57 517
9677.50 530
9678.43 577
9679.36 544
9680.29 557
9681.21 560
9682.14 585
9683.07 581
9684.00 563
9684.93 604
9685.86 654
9686.79 617
9687.72 630
9688.65 593
9689.58 620
9690.51 622
9691.44 627
9692.37 633
9693.30 610
9694.23 607
9695.16 622
9696.09 651
9697.02 634
9697.94 570
9698.87 639
9699.80 679
9700.73 714
9701.66 750
9702.59 755
9703.52 874
9704.45 899
9705.39 863
9706.32 839
9707.25 815
9708.18 726
9709.11 693
9710.04 703
9710.97 664
9711.90 638
9712.83 631
9713.76 625
9714.69 651
9715.62 639
9716.55 567
9717.48 617
9718.41 640
9719.34 708
9720.27 709
9721.21 601
9722.14 593
9723.07 551
9724.00 537
9724.93 567
9725.86 577
9726.79 520
9727.72 522
9728.65 513
9729.59 507
9730.52 510
9731.45 488
9732.38 544
9733.31 543
9734.24 536
9735.17 543
9736.11 623
9737.04 567
9737.97 560
9738.90 512
9739.83 544
9740.77 520
9741.70 543
9742.63 499
9743.56 502
9744.49 465
9745.43 502
9746.36 475
9747.29 472
9748.22 508
9749.15 493
9750.09 484
9751.02 436
9751.95 453
9752.88 459
9753.82 470
9754.75 476
9755.68 452
9756.61 428
9757.55 500
9758.48 483
9759.41 467
9760.35 503
9761.28 463
9762.21 441
9763.14 462
9764.08 468
9765.01 420
9765.94 467
9766.88 371
9767.81 479
9768.74 455
9769.68 474
9770.61 460
9771.54 437
9772.48 440
9773.41 443
9774.34 470
9775.28 470
9776.21 441
9777.14 433
9778.08 384
9779.01 406
9779.94 486
9780.88 459
9781.81 485
9782.75 475
9783.68 542
9784.61 501
9785.55 507
9786.48 513
9787.42 532
9788.35 540
9789.28 488
9790.22 480
9791.15 480
9792.09 494
9793.02 496
9793.96 439
9794.89 426
9795.83 444
9796.76 430
9797.69 400
9798.63 357
9799.56 408
9800.50 416
9801.43 387
9802.37 452
9803.30 403
9804.24 433
9805.17 442
9806.11 366
9807.04 434
9807.98 404
9808.91 375
9809.85 357
9810.78 341
9811.72 391
9812.65 340
9813.59 376
9814.53 357
9815.46 386
9816.40 387
9817.33 337
9818.27 339
9819.20 386
9820.14 403
9821.07 327
9822.01 347
9822.95 303
9823.88 341
9824.82 349
9825.75 368
9826.69 361
9827.63 319
9828.56 373
9829.50 360
9830.43 319
9831.37 317
9832.31 391
9833.24 398
9834.18 350
9835.12 336
9836.05 340
9836.99 378
9837.93 351
9838.86 310
9839.80 357
9840.73 320
9841.67 346
9842.61 322
9843.55 301
9844.48 354
9845.42 385
9846.36 348
9847.29 321
9848.23 337
9849.17 319
9850.10 373
9851.04 356
9851.98 374
9852.92 376
9853.85 352
9854.79 386
9855.73 365
9856.67 326
9857.60 292
9858.54 344
9859.48 334
9860.42 292
9861.35 376
9862.29 305
9863.23 321
9864.17 344
9865.10 389
9866.04 363
9866.98 380
9867.92 348
9868.86 332
9869.79 371
9870.73 323
9871.67 376
9872.61 342
9873.55 322
9874.48 341
9875.42 353
9876.36 331
9877.30 359
9878.24 373
9879.18 332
9880.12 359
9881.05 347
9881.99 393
9882.93 291
9883.87 285
9884.81 386
9885.75 385
9886.69 376
9887.63 338
9888.56 335
9889.50 312
9890.44 305
9891.38 323
9892.32 292
9893.26 278
9894.20 252
9895.14 307
9896.08 323
9897.02 323
9897.96 329
9898.90 315
9899.84 299
9900.77 262
9901.71 300
9902.65 328
9903.59 361
9904.53 324
9905.47 309
9906.41 303
9907.35 344
9908.29 335
9909.23 329
9910.17 300
9911.11 310
9912.05 291
9912.99 307
9913.93 338
9914.87 324
9915.81 328
9916.75 359
9917.69 335
9918.63 271
9919.57 346
9920.52 341
9921.46 274
9922.40 310
9923.34 322
9924.28 328
9925.22 323
9926.16 318
9927.10 357
9928.04 431
9928.98 437
9929.92 484
9930.86 495
9931.80 604
9932.75 574
9933.69 494
9934.63 483
9935.57 421
9936.51 410
9937.45 412
9938.39 400
9939.33 363
9940.28 373
9941.22 312
9942.16 325
9943.10 304
9944.04 314
9944.98 298
9945.92 296
9946.87 324
9947.81 358
9948.75 337
9949.69 302
9950.63 319
9951.58 274
9952.52 311
9953.46 321
9954.40 321
9955.34 329
9956.29 267
9957.23 306
9958.17 338
9959.11 314
9960.06 287
9961.00 295
9961.94 334
9962.88 305
9963.83 268
9964.77 292
9965.71 316
9966.65 294
9967.60 283
9968.54 254
9969.48 262
9970.42 313
9971.37 250
9972.31 259
9973.25 228
9974.20 274
9975.14 272
9976.08 243
9977.03 266
9977.97 276
9978.91 268
9979.86 263
9980.80 268
9981.74 339
9982.69 298
9983.63 274
9984.57 289
9985.52 262
9986.46 314
9987.40 303
9988.35 270
9989.29 271
9990.23 279
9991.18 304
9992.12 306
9993.07 274
9994.01 297
9994.95 269
9995.90 249
9996.84 255
9997.79 250
9998.73 239
9999.67 248
10000.62 289
10001.56 311
10002.51 311
10003.45 250
10004.40 256
10005.34 298
10006.29 291
10007.23 298
10008.17 333
10009.12 291
10010.06 278
10011.01 273
10011.95 269
10012.90 308
10013.84 260
10014.79 278
10015.73 293
10016.68 293
10017.62 268
10018.57 276
10019.51 258
10020.46 269
10021.40 292
10022.35 273
10023.29 272
10024.24 263
10025.19 306
10026.13 294
10027.08 238
10028.02 277
10028.97 296
10029.91 284
10030.86 275
10031.80 256
10032.75 286
10033.70 286
10034.64 248
10035.59 244
10036.53 257
10037.48 291
10038.43 250
10039.37 223
10040.32 237
10041.26 257
10042.21 258
10043.16 249
10044.10 270
10045.05 314
10046.00 225
10046.94 249
10047.89 273
10048.84 214
10049.78 238
10050.73 299
10051.68 284
10052.62 260
10053.57 275
10054.52 243
10055.46 256
10056.41 259
10057.36 265
10058.30 274
10059.25 306
10060.20 299
10061.15 261
10062.09 242
10063.04 260
10063.99 251
10064.93 251
10065.88 251
10066.83 231
10067.78 247
10068.72 253
10069.67 256
10070.62 245
10071.57 228
10072.51 270
10073.46 289
10074.41 278
10075.36 250
10076.31 215
10077.25 212
10078.20 260
10079.15 266
10080.10 273
10081.05 285
10081.99 240
10082.94 227
10083.89 277
10084.84 239
10085.79 207
10086.74 254
10087.68 219
10088.63 284
10089.58 257
10090.53 262
10091.48 246
10092.43 228
10093.37 239
10094.32 215
10095.27 284
10096.22 282
10097.17 276
10098.12 261
10099.07 230
10100.02 290
10100.97 219
10101.91 220
10102.86 204
10103.81 240
10104.76 260
10105.71 231
10106.66 227
10107.61 267
10108.56 265
10109.51 264
10110.46 238
10111.41 219
10112.36 225
10113.31 253
10114.26 228
10115.21 210
10116.16 254
10117.11 226
10118.06 237
10119.01 236
10119.96 287
10120.91 264
10121.86 271
10122.81 224
10123.76 257
10124.71 260
10125.66 227
10126.61 243
10127.56 242
10128.51 229
10129.46 248
10130.41 295
10131.36 259
10132.31 240
10133.26 240
10134.21 258
10135.16 253
10136.11 248
10137.06 261
10138.01 275
10138.96 256
10139.91 263
10140.86 259
10141.82 266
10142.77 231
10143.72 203
10144.67 237
10145.62 251
10146.57 268
10147.52 229
10148.47 256
10149.42 241
10150.38 240
10151.33 255
10152.28 273
10153.23 294
10154.18 265
10155.13 243
10156.09 262
10157.04 242
10157.99 292
10158.94 294
10159.89 271
10160.84 235
10161.80 240
10162.75 284
10163.70 245
10164.65 235
10165.60 242
10166.56 240
10167.51 229
10168.46 265
10169.41 232
10170.36 245
10171.32 248
10172.27 253
10173.22 258
10174.17 298
10175.13 284
10176.08 249
10177.03 259
10177.98 262
10178.94 227
10179.89 232
10180.84 243
10181.80 269
10182.75 306
10183.70 295
10184.65 288
10185.61 292
10186.56 277
10187.51 269
10188.47 279
10189.42 276
10190.37 294
10191.33 291
10192.28 282
10193.23 276
10194.19 283
10195.14 301
10196.09 254
10197.05 293
10198.00 298
10198.95 321
10199.91 300
10200.86 317
10201.82 316
10202.77 284
10203.72 281
10204.68 286
10205.63 291
10206.58 317
10207.54 346
10208.49 395
10209.45 354
10210.40 362
10211.36 351
10212.31 364
10213.26 354
10214.22 352
10215.17 336
10216.13 289
10217.08 285
10218.04 351
10218.99 343
10219.94 274
10220.90 271
10221.85 294
10222.81 331
10223.76 301
10224.72 267
10225.67 330
10226.63 295
10227.58 288
10228.54 264
10229.49 265
10230.45 283
10231.40 272
10232.36 279
10233.31 261
10234.27 253
10235.22 293
10236.18 333
10237.14 314
10238.09 304
10239.05 317
10240.00 307
10240.96 299
10241.91 256
10242.87 261
10243.82 263
10244.78 270
10245.74 252
10246.69 278
10247.65 282
10248.60 254
10249.56 217
10250.52 260
10251.47 269
10252.43 230
10253.38 250
10254.34 229
10255.30 223
10256.25 238
10257.21 263
10258.17 291
10259.12 260
10260.08 256
10261.04 258
10261.99 232
10262.95 236
10263.91 288
10264.86 282
10265.82 266
10266.78 259
10267.73 291
10268.69 269
10269.65 256
10270.60 266
10271.56 252
10272.52 267
10273.47 221
10274.43 270
10275.39 243
10276.35 294
10277.30 241
10278.26 237
10279.22 264
10280.18 215
10281.13 228
10282.09 237
10283.05 253
10284.01 255
10284.96 216
10285.92 217
10286.88 207
10287.84 203
10288.79 244
10289.75 223
10290.71 209
10291.67 249
10292.63 227
10293.58 205
10294.54 221
10295.50 223
10296.46 231
10297.42 247
10298.38 201
10299.33 247
10300.29 277
10301.25 281
10302.21 248
10303.17 237
10304.13 237
10305.08 266
10306.04 234
10307.00 226
10307.96 248
10308.92 242
10309.88 238
10310.84 238
10311.80 213
10312.75 221
10313.71 256
10314.67 253
10315.63 180
10316.59 204
10317.55 232
10318.51 227
10319.47 188
10320.43 223
10321.39 227
10322.35 235
10323.31 236
10324.27 224
10325.23 180
10326.18 222
10327.14 209
10328.10 214
10329.06 195
10330.02 222
10330.98 228
10331.94 239
10332.90 202
10333.86 234
10334.82 214
10335.78 220
10336.74 240
10337.70 218
10338.66 212
10339.62 210
10340.58 237
10341.54 214
10342.50 251
10343.46 216
10344.43 209
10345.39 217
10346.35 195
10347.31 193
10348.27 221
10349.23 217
10350.19 233
10351.15 220
10352.11 212
10353.07 242
10354.03 209
10354.99 233
10355.95 252
10356.91 219
10357.88 220
10358.84 271
10359.80 278
10360.76 241
10361.72 249
10362.68 266
10363.64 218
10364.60 216
10365.57 233
10366.53 255
10367.49 228
10368.45 265
10369.41 224
10370.37 237
10371.34 231
10372.30 239
10373.26 221
10374.22 188
10375.18 202
10376.14 219
10377.11 219
10378.07 180
10379.03 180
10379.99 207
10380.95 209
10381.92 240
10382.88 246
10383.84 218
10384.80 241
10385.77 239
10386.73 239
10387.69 238
10388.65 220
10389.62 264
10390.58 218
10391.54 201
10392.50 188
10393.47 211
10394.43 231
10395.39 196
10396.35 169
10397.32 238
10398.28 225
10399.24 215
10400.21 206
10401.17 227
10402.13 245
10403.10 216
10404.06 201
10405.02 218
10405.99 209
10406.95 200
10407.91 239
10408.88 262
10409.84 255
10410.80 219
10411.77 244
10412.73 200
10413.69 264
10414.66 264
10415.62 235
10416.58 226
10417.55 203
10418.51 267
10419.48 229
10420.44 234
10421.40 201
10422.37 238
10423.33 230
10424.30 239
10425.26 247
10426.23 239
10427.19 291
10428.15 246
10429.12 212
10430.08 223
10431.05 239
10432.01 222
10432.98 261
10433.94 249
10434.91 226
10435.87 217
10436.83 253
10437.80 239
10438.76 227
10439.73 233
10440.69 278
10441.66 214
10442.62 202
10443.59 225
10444.55 228
10445.52 193
10446.48 227
10447.45 212
10448.41 186
10449.38 225
10450.35 194
10451.31 205
10452.28 204
10453.24 244
10454.21 245
10455.17 236
10456.14 223
10457.10 213
10458.07 204
10459.04 235
10460.00 194
10460.97 229
10461.93 207
10462.90 210
10463.87 183
10464.83 189
10465.80 221
10466.76 204
10467.73 225
10468.70 220
10469.66 207
10470.63 211
10471.59 242
10472.56 204
10473.53 180
10474.49 164
10475.46 180
10476.43 189
10477.39 231
10478.36 209
10479.33 219
10480.29 209
10481.26 193
10482.23 236
10483.19 209
10484.16 229
10485.13 209
10486.09 232
10487.06 219
10488.03 211
10489.00 198
10489.96 233
10490.93 252
10491.90 185
10492.87 231
10493.83 183
10494.80 213
10495.77 230
10496.73 234
10497.70 218
10498.67 201
10499.64 238
10500.61 201
10501.57 215
10502.54 202
10503.51 222
10504.48 201
10505.44 195
10506.41 203
10507.38 218
10508.35 234
10509.32 235
10510.28 216
10511.25 217
10512.22 185
10513.19 173
10514.16 232
10515.13 245
10516.09 202
10517.06 212
10518.03 186
10519.00 217
10519.97 208
10520.94 199
10521.91 216
10522.87 225
10523.84 173
10524.81 204
10525.78 223
10526.75 212
10527.72 218
10528.69 257
10529.66 202
10530.63 215
10531.59 251
10532.56 205
10533.53 203
10534.50 227
10535.47 237
10536.44 221
10537.41 198
10538.38 215
10539.35 236
10540.32 205
10541.29 210
10542.26 242
10543.23 267
10544.20 205
10545.17 187
10546.14 244
10547.11 253
10548.08 235
10549.05 186
10550.02 200
10550.99 206
10551.96 255
10552.93 232
10553.90 247
10554.87 218
10555.84 220
10556.81 231
10557.78 252
10558.75 237
10559.72 257
10560.69 247
10561.66 246
10562.63 249
10563.60 264
10564.57 242
10565.54 267
10566.51 343
10567.48 289
10568.45 254
10569.42 245
10570.40 304
10571.37 262
10572.34 258
10573.31 240
10574.28 240
10575.25 224
10576.22 248
10577.19 201
10578.16 221
10579.14 194
10580.11 279
10581.08 275
10582.05 226
10583.02 246
10583.99 236
10584.96 257
10585.94 219
10586.91 202
10587.88 225
10588.85 192
10589.82 248
10590.79 215
10591.77 248
10592.74 239
10593.71 262
10594.68 224
10595.65 190
10596.63 222
10597.60 253
10598.57 217
10599.54 226
10600.52 228
10601.49 199
10602.46 204
10603.43 209
10604.41 214
10605.38 215
10606.35 253
10607.32 240
10608.30 230
10609.27 200
10610.24 167
10611.21 192
10612.19 188
10613.16 170
10614.13 215
10615.11 240
10616.08 259
10617.05 220
10618.02 239
10619.00 223
10619.97 245
10620.94 201
10621.92 197
10622.89 208
10623.86 204
10624.84 243
10625.81 198
10626.78 230
10627.76 214
10628.73 251
10629.71 224
10630.68 238
10631.65 210
10632.63 243
10633.60 244
10634.57 195
10635.55 223
10636.52 189
10637.50 211
10638.47 243
10639.44 206
10640.42 254
10641.39 276
10642.37 291
10643.34 264
10644.31 256
10645.29 271
10646.26 272
10647.24 263
10648.21 252
10649.19 249
10650.16 287
10651.14 235
10652.11 243
10653.09 216
10654.06 181
10655.04 199
10656.01 207
10656.98 204
10657.96 199
10658.93 260
10659.91 231
10660.88 216
10661.86 209
10662.84 182
10663.81 197
10664.79 203
10665.76 271
10666.74 235
10667.71 227
10668.69 234
10669.66 222
10670.64 211
10671.61 213
10672.59 220
10673.56 212
10674.54 234
10675.52 238
10676.49 255
10677.47 223
10678.44 217
10679.42 181
10680.40 215
10681.37 231
10682.35 213
10683.32 203
10684.30 230
10685.28 232
10686.25 175
10687.23 205
10688.20 208
10689.18 237
10690.16 211
10691.13 214
10692.11 210
10693.09 167
10694.06 200
10695.04 212
10696.02 161
10696.99 179
10697.97 179
10698.95 190
10699.92 194
10700.90 187
10701.88 167
10702.85 186
10703.83 240
10704.81 190
10705.79 199
10706.76 211
10707.74 206
10708.72 217
10709.70 215
10710.67 191
10711.65 197
10712.63 199
10713.60 222
10714.58 232
10715.56 213
10716.54 232
10717.52 191
10718.49 208
10719.47 194
10720.45 190
10721.43 212
10722.40 227
10723.38 198
10724.36 198
10725.34 177
10726.32 184
10727.29 183
10728.27 162
10729.25 182
10730.23 193
10731.21 175
10732.19 221
10733.16 216
10734.14 186
10735.12 167
10736.10 180
10737.08 189
10738.06 198
10739.03 194
10740.01 163
10740.99 217
10741.97 219
10742.95 228
10743.93 213
10744.91 203
10745.89 205
10746.87 183
10747.84 234
10748.82 214
10749.80 228
10750.78 191
10751.76 188
10752.74 189
10753.72 185
10754.70 158
10755.68 199
10756.66 191
10757.64 226
10758.62 202
10759.60 198
10760.58 223
10761.56 186
10762.54 199
10763.52 186
10764.50 246
10765.48 239
10766.45 203
10767.43 184
10768.41 216
10769.39 224
10770.38 219
10771.36 241
10772.34 208
10773.32 232
10774.30 216
10775.28 225
10776.26 188
10777.24 205
10778.22 202
10779.20 188
10780.18 205
10781.16 233
10782.14 225
10783.12 244
10784.10 189
10785.08 181
10786.06 193
10787.04 215
10788.02 216
10789.00 190
10789.99 217
10790.97 192
10791.95 211
10792.93 199
10793.91 197
10794.89 231
10795.87 240
10796.85 229
10797.84 198
10798.82 170
10799.80 205
10800.78 211
10801.76 213
10802.74 193
10803.72 205
10804.71 195
10805.69 193
10806.67 223
10807.65 193
10808.63 216
10809.61 217
10810.60 204
10811.58 227
10812.56 179
10813.54 176
10814.52 216
10815.51 209
10816.49 231
10817.47 220
10818.45 201
10819.44 227
10820.42 190
10821.40 219
10822.38 242
10823.37 248
10824.35 246
10825.33 231
10826.31 191
10827.30 188
10828.28 238
10829.26 208
10830.24 216
10831.23 228
10832.21 216
10833.19 221
10834.18 209
10835.16 193
10836.14 204
10837.13 200
10838.11 190
10839.09 233
10840.07 211
10841.06 220
10842.04 213
10843.02 245
10844.01 250
10844.99 239
10845.98 227
10846.96 250
10847.94 241
10848.93 258
10849.91 234
10850.89 223
10851.88 226
10852.86 207
10853.84 243
10854.83 205
10855.81 236
10856.80 245
10857.78 206
10858.77 205
10859.75 235
10860.73 252
10861.72 242
10862.70 243
10863.69 230
10864.67 220
10865.66 239
10866.64 234
10867.62 219
10868.61 291
10869.59 276
10870.58 233
10871.56 237
10872.55 212
10873.53 230
10874.52 229
10875.50 239
10876.49 262
10877.47 275
10878.46 249
10879.44 300
10880.43 246
10881.41 230
10882.40 248
10883.38 245
10884.37 271
10885.35 242
10886.34 255
10887.32 218
10888.31 236
10889.29 239
10890.28 238
10891.27 261
10892.25 217
10893.24 264
10894.22 254
10895.21 283
10896.19 250
10897.18 245
10898.17 217
10899.15 255
10900.14 288
10901.12 292
10902.11 298
10903.10 281
10904.08 283
10905.07 278
10906.05 263
10907.04 255
10908.03 259
10909.01 251
10910.00 270
10910.99 282
10911.97 276
10912.96 286
10913.95 286
10914.93 312
10915.92 290
10916.91 263
10917.89 272
10918.88 273
10919.87 258
10920.85 289
10921.84 275
10922.83 236
10923.81 300
10924.80 334
10925.79 335
10926.78 261
10927.76 285
10928.75 342
10929.74 310
10930.73 330
10931.71 338
10932.70 311
10933.69 328
10934.68 324
10935.66 350
10936.65 320
10937.64 307
10938.63 315
10939.61 327
10940.60 310
10941.59 280
10942.58 324
10943.57 406
10944.55 350
10945.54 371
10946.53 388
10947.52 377
10948.51 407
10949.49 374
10950.48 353
10951.47 366
10952.46 354
10953.45 351
10954.44 284
10955.42 338
10956.41 370
10957.40 395
10958.39 442
10959.38 484
10960.37 469
10961.36 464
10962.34 514
10963.33 461
10964.32 468
10965.31 486
10966.30 494
10967.29 494
10968.28 452
10969.27 388
10970.26 416
10971.25 390
10972.24 363
10973.22 370
10974.21 331
10975.20 353
10976.19 349
10977.18 379
10978.17 371
10979.16 369
10980.15 323
10981.14 367
10982.13 366
10983.12 363
10984.11 351
10985.10 375
10986.09 414
10987.08 415
10988.07 451
10989.06 441
10990.05 413
10991.04 366
10992.03 346
10993.02 437
10994.01 390
10995.00 420
10995.99 411
10996.98 426
10997.97 424
10998.96 448
10999.95 500
11000.94 453
11001.93 532
11002.92 613
11003.92 672
11004.91 638
11005.90 645
11006.89 640
11007.88 644
11008.87 626
11009.86 565
11010.85 485
11011.84 412
11012.83 398
11013.82 420
11014.82 396
11015.81 349
11016.80 382
11017.79 384
11018.78 391
11019.77 344
11020.76 315
11021.76 362
11022.75 326
11023.74 298
11024.73 319
11025.72 296
11026.71 324
11027.70 350
11028.70 328
11029.69 317
11030.68 311
11031.67 325
11032.66 319
11033.66 337
11034.65 319
11035.64 324
11036.63 284
11037.62 344
11038.62 332
11039.61 320
11040.60 364
11041.59 330
11042.59 322
11043.58 374
11044.57 345
11045.56 318
11046.56 295
11047.55 285
11048.54 300
11049.53 276
11050.53 292
11051.52 311
11052.51 295
11053.51 341
11054.50 274
11055.49 290
11056.49 291
11057.48 293
11058.47 307
11059.46 330
11060.46 272
11061.45 288
11062.44 276
11063.44 285
11064.43 312
11065.42 314
11066.42 261
11067.41 264
11068.41 268
11069.40 292
11070.39 286
11071.39 271
11072.38 290
11073.37 292
11074.37 298
11075.36 255
11076.36 288
11077.35 304
11078.34 283
11079.34 248
11080.33 269
11081.33 306
11082.32 254
11083.31 285
11084.31 312
11085.30 276
11086.30 265
11087.29 271
11088.29 284
11089.28 331
11090.28 335
11091.27 298
11092.27 297
11093.26 281
11094.25 300
11095.25 293
11096.24 287
11097.24 249
11098.23 263
11099.23 288
11100.22 315
11101.22 330
11102.21 316
11103.21 256
11104.20 284
11105.20 258
11106.20 262
11107.19 260
11108.19 210
11109.18 260
11110.18 254
11111.17 268
11112.17 268
11113.16 253
11114.16 257
11115.15 293
11116.15 264
11117.15 252
11118.14 246
11119.14 284
11120.13 281
11121.13 255
11122.13 271
11123.12 253
11124.12 228
11125.11 219
11126.11 260
11127.11 226
11128.10 272
11129.10 242
11130.10 225
11131.09 251
11132.09 264
11133.09 256
11134.08 217
11135.08 267
11136.07 284
11137.07 298
11138.07 257
11139.07 276
11140.06 224
11141.06 202
11142.06 222
11143.05 270
11144.05 238
11145.05 219
11146.04 252
11147.04 293
11148.04 264
11149.04 265
11150.03 248
11151.03 263
11152.03 278
11153.02 212
11154.02 241
11155.02 223
11156.02 234
11157.01 241
11158.01 246
11159.01 252
11160.01 234
11161.01 221
11162.00 229
11163.00 226
11164.00 254
11165.00 260
11165.99 220
11166.99 262
11167.99 241
11168.99 229
11169.99 222
11170.99 226
11171.98 227
11172.98 247
11173.98 270
11174.98 236
11175.98 285
11176.98 234
11177.97 213
11178.97 237
11179.97 228
11180.97 213
11181.97 218
11182.97 216
11183.97 242
11184.96 258
11185.96 238
11186.96 238
11187.96 248
11188.96 240
11189.96 225
11190.96 212
11191.96 234
11192.96 227
11193.96 217
11194.96 229
11195.96 246
11196.95 225
11197.95 228
11198.95 268
11199.95 242
11200.95 260
11201.95 231
11202.95 225
11203.95 229
11204.95 209
11205.95 212
11206.95 205
11207.95 241
11208.95 237
11209.95 264
11210.95 203
11211.95 222
11212.95 233
11213.95 284
11214.95 241
11215.95 207
11216.95 210
11217.95 228
11218.95 202
11219.95 234
11220.95 223
11221.95 208
11222.95 215
11223.95 189
11224.95 219
11225.96 197
11226.96 220
11227.96 252
11228.96 196
11229.96 226
11230.96 188
11231.96 187
11232.96 199
11233.96 223
11234.96 241
11235.96 256
11236.97 256
11237.97 208
11238.97 202
11239.97 218
11240.97 233
11241.97 253
11242.97 197
11243.98 265
11244.98 247
11245.98 216
11246.98 213
11247.98 198
11248.98 199
11249.98 202
11250.99 220
11251.99 227
11252.99 228
11253.99 250
11254.99 236
11256.00 266
11257.00 215
11258.00 269
11259.00 221
11260.00 239
11261.01 268
11262.01 249
11263.01 237
11264.01 196
11265.02 230
11266.02 230
11267.02 242
11268.02 235
11269.03 232
11270.03 225
11271.03 217
11272.03 231
11273.04 240
11274.04 281
11275.04 256
11276.05 267
11277.05 218
11278.05 208
11279.05 254
11280.06 248
11281.06 256
11282.06 286
11283.07 269
11284.07 253
11285.07 254
11286.08 216
11287.08 230
11288.08 225
11289.09 242
11290.09 233
11291.09 265
11292.10 236
11293.10 213
11294.11 222
11295.11 208
11296.11 219
11297.12 267
11298.12 233
11299.13 203
11300.13 217
11301.13 231
11302.14 240
11303.14 249
11304.15 294
11305.15 261
11306.15 250
11307.16 217
11308.16 231
11309.17 208
11310.17 202
11311.18 231
11312.18 275
11313.18 269
11314.19 278
11315.19 266
11316.20 251
11317.20 291
11318.21 236
11319.21 284
11320.22 270
11321.22 262
11322.23 266
11323.23 266
11324.24 251
11325.24 275
11326.25 258
11327.25 243
11328.26 243
11329.26 260
11330.27 249
11331.27 228
11332.28 261
11333.29 261
11334.29 225
11335.30 226
11336.30 238
11337.31 214
11338.31 241
11339.32 227
11340.33 226
11341.33 234
11342.34 300
11343.34 275
11344.35 287
11345.35 254
11346.36 288
11347.37 283
11348.37 290
11349.38 221
11350.39 243
11351.39 219
11352.40 264
11353.40 270
11354.41 226
11355.42 239
11356.42 232
11357.43 228
11358.44 257
11359.44 265
11360.45 221
11361.46 241
11362.46 241
11363.47 223
11364.48 216
11365.48 266
11366.49 245
11367.50 230
11368.50 240
11369.51 203
11370.52 231
11371.53 246
11372.53 252
11373.54 206
11374.55 204
11375.56 209
11376.56 216
11377.57 183
11378.58 227
11379.59 231
11380.59 266
11381.60 266
11382.61 255
11383.62 253
11384.62 223
11385.63 252
11386.64 255
11387.65 222
11388.65 250
11389.66 266
11390.67 236
11391.68 249
11392.69 215
11393.69 261
11394.70 272
11395.71 278
11396.72 219
11397.73 249
11398.74 234
11399.74 226
11400.75 230
11401.76 213
11402.77 243
11403.78 264
11404.79 281
11405.80 219
11406.80 237
11407.81 255
11408.82 257
11409.83 244
11410.84 230
11411.85 279
11412.86 261
11413.87 212
11414.88 180
11415.89 217
11416.89 248
11417.90 253
11418.91 212
11419.92 218
11420.93 246
11421.94 246
11422.95 283
11423.96 250
11424.97 260
11425.98 213
11426.99 240
11428.00 227
11429.01 241
11430.02 251
11431.03 249
11432.04 247
11433.05 269
11434.06 265
11435.07 265
11436.08 301
11437.09 286
11438.10 248
11439.11 236
11440.12 236
11441.13 231
11442.14 246
11443.15 288
11444.16 261
11445.17 257
11446.18 272
11447.19 255
11448.20 267
11449.21 281
11450.22 281
11451.23 304
11452.24 275
11453.25 284
11454.27 286
11455.28 267
11456.29 286
11457.30 278
11458.31 275
11459.32 285
11460.33 273
11461.34 316
11462.35 252
11463.36 272
11464.38 294
11465.39 278
11466.40 297
11467.41 264
11468.42 270
11469.43 269
11470.44 319
11471.46 264
11472.47 315
11473.48 315
11474.49 287
11475.50 289
11476.52 264
11477.53 307
11478.54 321
11479.55 323
11480.56 269
11481.57 328
11482.59 313
11483.60 309
11484.61 275
11485.62 281
11486.64 267
11487.65 303
11488.66 261
11489.67 304
11490.69 333
11491.70 308
11492.71 378
11493.72 329
11494.74 295
11495.75 311
11496.76 274
11497.77 324
11498.79 339
11499.80 284
11500.81 315
11501.83 338
11502.84 359
11503.85 292
11504.86 304
11505.88 341
11506.89 290
11507.90 309
11508.92 309
11509.93 332
11510.94 338
11511.96 341
11512.97 338
11513.98 332
11515.00 336
11516.01 336
11517.02 327
11518.04 366
11519.05 363
11520.07 314
11521.08 317
11522.09 354
11523.11 334
11524.12 336
11525.13 318
11526.15 327
11527.16 355
11528.18 357
11529.19 349
11530.21 336
11531.22 309
11532.23 330
11533.25 376
11534.26 386
11535.28 349
11536.29 351
11537.31 387
11538.32 325
11539.34 373
11540.35 366
11541.36 352
11542.38 366
11543.39 411
11544.41 411
11545.42 391
11546.44 440
11547.45 400
11548.47 371
11549.48 384
11550.50 413
11551.51 390
11552.53 383
11553.54 388
11554.56 419
11555.57 437
11556.59 408
11557.61 412
11558.62 465
11559.64 469
11560.65 494
11561.67 449
11562.68 410
11563.70 492
11564.71 414
11565.73 413
11566.75 482
11567.76 443
11568.78 436
11569.79 456
11570.81 467
11571.83 488
11572.84 491
11573.86 508
11574.87 491
11575.89 470
11576.91 489
11577.92 508
11578.94 523
11579.96 535
11580.97 573
11581.99 587
11583.00 575
11584.02 591
11585.04 602
11586.05 615
11587.07 634
11588.09 704
11589.10 599
11590.12 657
11591.14 690
11592.16 645
11593.17 612
11594.19 640
11595.21 732
11596.22 711
11597.24 788
11598.26 875
11599.28 913
11600.29 983
11601.31 1096
11602.33 1142
11603.34 1268
11604.36 1458
11605.38 1516
11606.40 1467
11607.41 1389
11608.43 1369
11609.45 1133
11610.47 1052
11611.49 923
11612.50 857
11613.52 801
11614.54 783
11615.56 672
11616.58 711
11617.59 740
11618.61 778
11619.63 764
11620.65 684
11621.67 740
11622.68 767
11623.70 842
11624.72 839
11625.74 764
11626.76 741
11627.78 660
11628.79 674
11629.81 771
11630.83 747
11631.85 804
11632.87 845
11633.89 942
11634.91 990
11635.93 1120
11636.94 1163
11637.96 1194
11638.98 1191
11640.00 1190
11641.02 1195
11642.04 1147
11643.06 1138
11644.08 1005
11645.10 876
11646.12 796
11647.14 781
11648.16 764
11649.17 697
11650.19 648
11651.21 561
11652.23 513
11653.25 512
11654.27 540
11655.29 532
11656.31 546
11657.33 542
11658.35 521
11659.37 549
11660.39 502
11661.41 489
11662.43 498
11663.45 504
11664.47 486
11665.49 517
11666.51 498
11667.53 511
11668.55 491
11669.57 543
11670.59 525
11671.61 495
11672.63 498
11673.65 494
11674.67 514
11675.70 556
11676.72 537
11677.74 547
11678.76 552
11679.78 514
11680.80 514
11681.82 483
11682.84 505
11683.86 508
11684.88 494
11685.90 471
11686.92 462
11687.95 456
11688.97 485
11689.99 456
11691.01 501
11692.03 457
11693.05 467
11694.07 474
11695.10 485
11696.12 481
11697.14 450
11698.16 448
11699.18 488
11700.20 511
11701.22 472
11702.25 518
11703.27 484
11704.29 458
11705.31 424
11706.33 462
11707.36 459
11708.38 479
11709.40 467
11710.42 463
11711.44 468
11712.47 490
11713.49 456
11714.51 474
11715.53 492
11716.56 491
11717.58 439
11718.60 494
11719.62 477
11720.65 471
11721.67 443
11722.69 454
11723.71 447
11724.74 416
11725.76 451
11726.78 419
11727.80 408
11728.83 335
11729.85 411
11730.87 365
11731.90 362
11732.92 398
11733.94 473
11734.97 430
11735.99 438
11737.01 350
11738.04 424
11739.06 415
11740.08 417
11741.11 408
11742.13 392
11743.15 390
11744.18 352
11745.20 365
11746.22 367
11747.25 348
11748.27 408
11749.30 366
11750.32 385
11751.34 416
11752.37 388
11753.39 379
11754.42 375
11755.44 366
11756.46 349
11757.49 343
11758.51 325
11759.54 334
11760.56 348
11761.58 382
11762.61 342
11763.63 342
11764.66 366
11765.68 363
11766.71 333
11767.73 309
11768.76 323
11769.78 335
11770.81 322
11771.83 321
11772.86 342
11773.88 353
11774.91 324
11775.93 330
11776.96 311
11777.98 323
11779.01 315
11780.03 308
11781.06 302
11782.08 326
11783.11 341
11784.13 346
11785.16 341
11786.18 311
11787.21 335
11788.23 344
11789.26 346
11790.28 319
11791.31 305
11792.34 348
11793.36 327
11794.39 354
11795.41 309
11796.44 306
11797.47 306
11798.49 260
11799.52 295
11800.54 283
11801.57 272
11802.60 273
11803.62 308
11804.65 296
11805.67 318
11806.70 273
11807.73 279
11808.75 314
11809.78 299
11810.81 301
11811.83 285
11812.86 243
11813.89 265
11814.91 301
11815.94 297
11816.97 256
11817.99 277
11819.02 278
11820.05 277
11821.07 268
11822.10 276
11823.13 285
11824.16 267
11825.18 279
11826.21 274
11827.24 273
11828.26 272
11829.29 305
11830.32 255
11831.35 295
11832.37 326
11833.40 304
11834.43 317
11835.46 283
11836.48 272
11837.51 285
11838.54 263
11839.57 296
11840.59 291
11841.62 267
11842.65 270
11843.68 220
11844.71 249
11845.73 256
11846.76 277
11847.79 233
11848.82 234
11849.85 244
11850.88 257
11851.90 300
11852.93 257
11853.96 256
11854.99 267
11856.02 276
11857.05 257
11858.07 280
11859.10 285
11860.13 274
11861.16 277
11862.19 283
11863.22 315
11864.25 319
11865.28 305
11866.30 285
11867.33 257
11868.36 285
11869.39 305
11870.42 316
11871.45 333
11872.48 260
11873.51 299
11874.54 326
11875.57 269
11876.60 271
11877.63 303
11878.65 303
11879.68 292
11880.71 274
11881.74 299
11882.77 287
11883.80 289
11884.83 294
11885.86 287
11886.89 277
11887.92 288
11888.95 249
11889.98 253
11891.01 294
11892.04 316
11893.07 313
11894.10 286
11895.13 289
11896.16 282
11897.19 244
11898.22 279
11899.25 292
11900.28 293
11901.31 314
11902.34 288
11903.38 317
11904.41 315
11905.44 322
11906.47 340
11907.50 336
11908.53 300
11909.56 335
11910.59 330
11911.62 290
11912.65 319
11913.68 343
11914.71 322
11915.75 271
11916.78 336
11917.81 306
11918.84 301
11919.87 309
11920.90 293
11921.93 307
11922.96 309
11924.00 291
11925.03 286
11926.06 279
11927.09 279
11928.12 303
11929.15 339
11930.18 308
11931.22 330
11932.25 360
11933.28 383
11934.31 363
11935.34 408
11936.38 411
11937.41 430
11938.44 430
11939.47 434
11940.50 446
11941.54 431
11942.57 407
11943.60 352
11944.63 300
11945.67 283
11946.70 275
11947.73 277
11948.76 298
11949.80 322
11950.83 293
11951.86 253
11952.89 291
11953.93 243
11954.96 257
11955.99 247
11957.02 256
11958.06 243
11959.09 228
11960.12 258
11961.16 275
11962.19 250
11963.22 239
11964.26 241
11965.29 281
11966.32 307
11967.36 267
11968.39 271
11969.42 285
11970.46 282
11971.49 292
11972.52 245
11973.56 256
11974.59 284
11975.62 251
11976.66 307
11977.69 309
11978.73 279
11979.76 255
11980.79 238
11981.83 292
11982.86 284
11983.89 297
11984.93 269
11985.96 286
11987.00 274
11988.03 220
11989.07 258
11990.10 268
11991.13 262
11992.17 240
11993.20 236
11994.24 229
11995.27 212
11996.31 200
11997.34 293
11998.38 291
11999.41 305
12000.45 271
12001.48 265
12002.51 239
12003.55 273
12004.58 280
12005.62 257
12006.65 285
12007.69 262
12008.72 257
12009.76 275
12010.80 285
12011.83 315
12012.87 270
12013.90 258
12014.94 282
12015.97 275
12017.01 304
12018.04 287
12019.08 308
12020.11 300
12021.15 291
12022.19 283
12023.22 271
12024.26 310
12025.29 296
12026.33 304
12027.36 280
12028.40 296
12029.44 308
12030.47 273
12031.51 291
12032.54 242
12033.58 261
12034.62 270
12035.65 327
12036.69 311
12037.73 242
12038.76 273
12039.80 271
12040.84 253
12041.87 262
12042.91 234
12043.94 309
12044.98 292
12046.02 269
12047.06 297
12048.09 249
12049.13 257
12050.17 256
12051.20 282
12052.24 304
12053.28 293
12054.31 269
12055.35 255
12056.39 241
12057.43 288
12058.46 313
12059.50 302
12060.54 312
12061.57 265
12062.61 269
12063.65 303
12064.69 303
12065.72 298
12066.76 257
12067.80 245
12068.84 240
12069.88 265
12070.91 295
12071.95 301
12072.99 323
12074.03 278
12075.06 280
12076.10 279
12077.14 290
12078.18 300
12079.22 287
12080.26 287
12081.29 300
12082.33 262
12083.37 292
12084.41 299
12085.45 275
12086.49 265
12087.52 304
12088.56 303
12089.60 292
12090.64 305
12091.68 282
12092.72 250
12093.76 288
12094.79 280
12095.83 315
12096.87 344
12097.91 325
12098.95 314
12099.99 323
12101.03 352
12102.07 328
12103.11 345
12104.15 379
12105.19 391
12106.22 368
12107.26 350
12108.30 365
12109.34 363
12110.38 401
12111.42 335
12112.46 340
12113.50 312
12114.54 277
12115.58 292
12116.62 302
12117.66 254
12118.70 268
12119.74 250
12120.78 243
12121.82 274
12122.86 292
12123.90 259
12124.94 233
12125.98 254
12127.02 259
12128.06 258
12129.10 251
12130.14 236
12131.18 254
12132.22 247
12133.26 239
12134.30 251
12135.34 262
12136.38 307
12137.42 234
12138.47 230
12139.51 246
12140.55 311
12141.59 295
12142.63 283
12143.67 261
12144.71 276
12145.75 244
12146.79 235
12147.83 280
12148.87 274
12149.92 235
12150.96 247
12152.00 222
12153.04 262
12154.08 244
12155.12 259
12156.16 213
12157.21 240
12158.25 221
12159.29 231
12160.33 208
12161.37 230
12162.41 266
12163.46 243
12164.50 230
12165.54 215
12166.58 231
12167.62 247
12168.67 236
12169.71 250
12170.75 254
12171.79 261
12172.83 247
12173.88 237
12174.92 228
12175.96 205
12177.00 211
12178.05 213
12179.09 220
12180.13 281
12181.17 205
12182.22 239
12183.26 217
12184.30 273
12185.34 212
12186.39 204
12187.43 213
12188.47 215
12189.51 235
12190.56 204
12191.60 252
12192.64 205
12193.69 185
12194.73 210
12195.77 200
12196.82 199
12197.86 233
12198.90 233
12199.95 245
12200.99 218
12202.03 262
12203.08 255
12204.12 206
12205.16 193
12206.21 212
12207.25 235
12208.29 236
12209.34 227
12210.38 229
12211.43 211
12212.47 207
12213.51 239
12214.56 219
12215.60 227
12216.65 233
12217.69 224
12218.73 234
12219.78 216
12220.82 218
12221.87 219
12222.91 270
12223.96 212
12225.00 224
12226.04 241
12227.09 235
12228.13 269
12229.18 239
12230.22 213
12231.27 220
12232.31 223
12233.36 249
12234.40 196
12235.45 217
12236.49 207
12237.54 218
12238.58 215
12239.63 211
12240.67 217
12241.72 201
12242.76 216
12243.81 223
12244.85 238
12245.90 217
12246.94 229
12247.99 220
12249.03 211
12250.08 189
12251.12 216
12252.17 232
12253.22 256
12254.26 207
12255.31 169
12256.35 231
12257.40 203
12258.44 212
12259.49 220
12260.54 245
12261.58 244
12262.63 176
12263.67 202
12264.72 173
12265.77 188
12266.81 188
12267.86 200
12268.91 216
12269.95 212
12271.00 220
12272.04 189
12273.09 215
12274.14 193
12275.18 183
12276.23 220
12277.28 209
12278.32 225
12279.37 188
12280.42 203
12281.46 204
12282.51 205
12283.56 204
12284.61 194
12285.65 187
12286.70 214
12287.75 195
12288.79 209
12289.84 199
12290.89 189
12291.94 186
12292.98 195
12294.03 210
12295.08 182
12296.13 169
12297.17 176
12298.22 194
12299.27 187
12300.32 206
12301.36 180
12302.41 190
12303.46 214
12304.51 187
12305.55 204
12306.60 215
12307.65 214
12308.70 193
12309.75 205
12310.79 184
12311.84 182
12312.89 224
12313.94 178
12314.99 160
12316.04 192
12317.08 184
12318.13 180
12319.18 199
12320.23 138
12321.28 156
12322.33 196
12323.37 182
12324.42 196
12325.47 168
12326.52 195
12327.57 176
12328.62 188
12329.67 169
12330.72 187
12331.77 183
12332.81 181
12333.86 171
12334.91 173
12335.96 193
12337.01 172
12338.06 171
12339.11 177
12340.16 184
12341.21 177
12342.26 194
12343.31 173
12344.36 153
12345.41 190
12346.46 215
12347.51 189
12348.56 179
12349.61 177
12350.65 193
12351.70 196
12352.75 191
12353.80 233
12354.85 180
12355.90 148
12356.95 176
12358.00 164
12359.05 195
12360.11 218
12361.16 182
12362.21 170
12363.26 195
12364.31 246
12365.36 195
12366.41 186
12367.46 197
12368.51 184
12369.56 181
12370.61 158
12371.66 189
12372.71 191
12373.76 209
12374.81 191
12375.86 194
12376.91 225
12377.97 209
12379.02 186
12380.07 187
12381.12 190
12382.17 187
12383.22 167
12384.27 187
12385.32 207
12386.37 173
12387.43 188
12388.48 173
12389.53 166
12390.58 205
12391.63 170
12392.68 158
12393.74 202
12394.79 197
12395.84 208
12396.89 208
12397.94 185
12398.99 201
12400.05 207
12401.10 246
12402.15 194
12403.20 199
12404.25 178
12405.31 186
12406.36 204
12407.41 187
12408.46 200
12409.51 211
12410.57 205
12411.62 184
12412.67 176
12413.72 201
12414.78 222
12415.83 217
12416.88 215
12417.93 200
12418.99 196
12420.04 220
12421.09 206
12422.15 226
12423.20 163
12424.25 204
12425.30 176
12426.36 204
12427.41 188
12428.46 195
12429.52 185
12430.57 184
12431.62 185
12432.68 158
12433.73 189
12434.78 236
12435.84 237
12436.89 218
12437.94 241
12439.00 209
12440.05 217
12441.10 224
12442.16 211
12443.21 212
12444.27 205
12445.32 196
12446.37 193
12447.43 199
12448.48 182
12449.54 188
12450.59 188
12451.64 201
12452.70 204
12453.75 169
12454.81 184
12455.86 211
12456.91 197
12457.97 217
12459.02 221
12460.08 208
12461.13 193
12462.19 208
12463.24 201
12464.30 183
12465.35 198
12466.41 234
12467.46 209
12468.52 176
12469.57 202
12470.63 179
12471.68 211
12472.73 197
12473.79 175
12474.85 214
12475.90 209
12476.96 229
12478.01 206
12479.07 235
12480.12 246
12481.18 235
12482.23 214
12483.29 217
12484.34 211
12485.40 204
12486.45 237
12487.51 204
12488.57 194
12489.62 231
12490.68 242
12491.73 210
12492.79 219
12493.84 267
12494.90 247
12495.96 266
12497.01 298
12498.07 295
12499.12 301
12500.18 309
12501.24 316
12502.29 267
12503.35 285
12504.41 305
12505.46 302
12506.52 299
12507.57 274
12508.63 266
12509.69 253
12510.74 277
12511.80 278
12512.86 269
12513.91 275
12514.97 306
12516.03 272
12517.08 286
12518.14 269
12519.20 270
12520.26 271
12521.31 260
12522.37 228
12523.43 247
12524.48 276
12525.54 343
12526.60 306
12527.66 348
12528.71 287
12529.77 320
12530.83 361
12531.89 380
12532.94 366
12534.00 361
12535.06 382
12536.12 393
12537.17 335
12538.23 280
12539.29 268
12540.35 277
12541.41 266
12542.46 243
12543.52 237
12544.58 213
12545.64 247
12546.70 220
12547.75 214
12548.81 213
12549.87 263
12550.93 245
12551.99 240
12553.05 242
12554.10 217
12555.16 201
12556.22 187
12557.28 260
12558.34 283
12559.40 255
12560.46 250
12561.51 250
12562.57 270
12563.63 225
12564.69 238
12565.75 272
12566.81 226
12567.87 242
12568.93 266
12569.99 273
12571.04 257
12572.10 243
12573.16 272
12574.22 290
12575.28 288
12576.34 242
12577.40 272
12578.46 276
12579.52 264
12580.58 265
12581.64 282
12582.70 283
12583.76 302
12584.82 272
12585.88 267
12586.94 280
12588.00 271
12589.06 282
12590.12 243
12591.18 227
12592.24 264
12593.30 268
12594.36 242
12595.42 250
12596.48 275
12597.54 268
12598.60 257
12599.66 232
12600.72 283
12601.78 250
12602.84 263
12603.90 284
12604.96 235
12606.02 279
12607.08 308
12608.14 354
12609.20 318
12610.27 382
12611.33 316
12612.39 368
12613.45 364
12614.51 352
12615.57 311
12616.63 318
12617.69 307
12618.75 292
12619.81 273
12620.88 272
12621.94 303
12623.00 303
12624.06 307
12625.12 309
12626.18 257
12627.24 244
12628.31 261
12629.37 252
12630.43 267
12631.49 290
12632.55 300
12633.61 281
12634.68 253
12635.74 263
12636.80 228
12637.86 249
12638.92 278
12639.99 273
12641.05 210
12642.11 227
12643.17 214
12644.23 213
12645.30 230
12646.36 230
12647.42 229
12648.48 261
12649.55 230
12650.61 248
12651.67 227
12652.73 231
12653.80 217
12654.86 264
12655.92 253
12656.99 236
12658.05 231
12659.11 228
12660.17 220
12661.24 241
12662.30 219
12663.36 214
12664.43 182
12665.49 221
12666.55 198
12667.62 225
12668.68 232
12669.74 222
12670.81 205
12671.87 201
12672.93 229
12674.00 250
12675.06 285
12676.12 224
12677.19 228
12678.25 200
12679.31 203
12680.38 264
12681.44 269
12682.51 269
12683.57 223
12684.63 248
12685.70 271
12686.76 263
12687.83 228
12688.89 274
12689.95 286
12691.02 270
12692.08 256
12693.15 252
12694.21 221
12695.28 254
12696.34 268
12697.40 272
12698.47 285
12699.53 228
12700.60 232
12701.66 230
12702.73 230
12703.79 222
12704.86 237
12705.92 246
12706.99 223
12708.05 219
12709.12 249
12710.18 245
12711.25 214
12712.31 221
12713.38 194
12714.44 210
12715.51 238
12716.57 222
12717.64 268
12718.70 254
12719.77 268
12720.83 237
12721.90 194
12722.97 219
12724.03 228
12725.10 244
12726.16 254
12727.23 222
12728.29 203
12729.36 204
12730.43 232
12731.49 215
12732.56 223
12733.62 184
12734.69 197
12735.76 223
12736.82 262
12737.89 260
12738.95 199
12740.02 215
12741.09 211
12742.15 214
12743.22 203
12744.29 207
12745.35 209
12746.42 176
12747.49 204
12748.55 202
12749.62 198
12750.69 194
12751.75 186
12752.82 159
12753.89 188
12754.95 184
12756.02 184
12757.09 190
12758.15 207
12759.22 203
12760.29 201
12761.36 181
12762.42 172
12763.49 170
12764.56 189
12765.62 254
12766.69 209
12767.76 185
12768.83 191
12769.89 185
12770.96 185
12772.03 178
12773.10 172
12774.17 167
12775.23 237
12776.30 197
12777.37 185
12778.44 194
12779.50 183
12780.57 156
12781.64 189
12782.71 150
12783.78 152
12784.84 145
12785.91 159
12786.98 156
12788.05 181
12789.12 210
12790.19 174
12791.25 170
12792.32 164
12793.39 151
12794.46 177
12795.53 159
12796.60 189
12797.67 168
12798.73 151
12799.80 165
12800.87 170
12801.94 182
12803.01 149
12804.08 153
12805.15 179
12806.22 181
12807.29 188
12808.36 175
12809.42 146
12810.49 175
12811.56 173
12812.63 166
12813.70 150
12814.77 187
12815.84 142
12816.91 151
12817.98 180
12819.05 179
12820.12 176
12821.19 157
12822.26 186
12823.33 180
12824.40 193
12825.47 180
12826.54 173
12827.61 164
12828.68 181
12829.75 166
12830.82 178
12831.89 174
12832.96 202
12834.03 167
12835.10 162
12836.17 157
12837.24 178
12838.31 170
12839.38 181
12840.45 154
12841.52 153
12842.59 164
12843.66 170
12844.73 155
12845.80 168
12846.87 158
12847.95 149
12849.02 176
12850.09 150
12851.16 149
12852.23 156
12853.30 130
12854.37 137
12855.44 135
12856.51 129
12857.58 134
12858.66 167
12859.73 143
12860.80 156
12861.87 188
12862.94 149
12864.01 142
12865.08 148
12866.16 144
12867.23 136
12868.30 131
12869.37 147
12870.44 148
12871.51 119
12872.59 121
12873.66 163
12874.73 174
12875.80 150
12876.87 144
12877.95 149
12879.02 133
12880.09 135
12881.16 136
12882.23 131
12883.31 146
12884.38 128
12885.45 139
12886.52 176
12887.60 128
12888.67 137
12889.74 146
12890.81 164
12891.89 142
12892.96 149
12894.03 158
12895.11 152
12896.18 138
12897.25 129
12898.32 151
12899.40 131
12900.47 135
12901.54 148
12902.62 150
12903.69 164
12904.76 182
12905.84 196
12906.91 163
12907.98 122
12909.06 108
12910.13 118
12911.20 132
12912.28 122
12913.35 111
12914.42 164
12915.50 130
12916.57 117
12917.64 132
12918.72 145
12919.79 136
12920.87 128
12921.94 113
12923.01 131
12924.09 121
12925.16 145
12926.24 111
12927.31 145
12928.38 166
12929.46 136
12930.53 134
12931.61 131
12932.68 110
12933.76 156
12934.83 120
12935.90 126
12936.98 151
12938.05 105
12939.13 106
12940.20 140
12941.28 144
12942.35 141
12943.43 136
12944.50 151
12945.58 152
12946.65 124
12947.73 129
12948.80 156
12949.88 154
12950.95 138
12952.03 119
12953.10 163
12954.18 156
12955.25 192
12956.33 196
12957.40 172
12958.48 180
12959.55 142
12960.63 126
12961.70 149
12962.78 149
12963.86 186
12964.93 153
12966.01 143
12967.08 145
12968.16 149
12969.24 130
12970.31 124
12971.39 124
12972.46 147
12973.54 154
12974.62 127
12975.69 131
12976.77 140
12977.84 124
12978.92 162
12980.00 145
12981.07 185
12982.15 170
12983.23 132
12984.30 133
12985.38 154
12986.46 179
12987.53 134
12988.61 162
12989.69 116
12990.76 114
12991.84 106
12992.92 120
12993.99 143
12995.07 155
12996.15 127
12997.22 115
12998.30 146
12999.38 160
13000.45 191
13001.53 131
13002.61 120
13003.69 149
13004.76 121
13005.84 129
13006.92 167
13008.00 143
13009.07 137
13010.15 141
13011.23 108
13012.31 127
13013.38 125
13014.46 116
13015.54 132
13016.62 112
13017.70 118
13018.77 133
13019.85 122
13020.93 138
13022.01 115
13023.09 154
13024.16 173
13025.24 147
13026.32 123
13027.40 108
13028.48 114
13029.56 153
13030.63 146
13031.71 156
13032.79 150
13033.87 140
13034.95 155
13036.03 127
13037.11 145
13038.18 154
13039.26 120
13040.34 131
13041.42 155
13042.50 166
13043.58 141
13044.66 131
13045.74 144
13046.82 131
13047.89 145
13048.97 155
13050.05 157
13051.13 121
13052.21 136
13053.29 161
13054.37 131
13055.45 180
13056.53 166
13057.61 168
13058.69 147
13059.77 141
13060.85 112
13061.93 133
13063.01 134
13064.09 131
13065.17 162
13066.25 123
13067.33 141
13068.41 147
13069.49 135
13070.57 134
13071.65 132
13072.73 137
13073.81 133
13074.89 131
13075.97 135
13077.05 109
13078.13 125
13079.21 136
13080.29 143
13081.37 129
13082.45 134
13083.53 150
13084.61 133
13085.69 111
13086.77 122
13087.85 109
13088.94 165
13090.02 151
13091.10 126
13092.18 140
13093.26 104
13094.34 111
13095.42 153
13096.50 146
13097.58 126
13098.66 141
13099.75 159
13100.83 127
13101.91 140
13102.99 134
13104.07 158
13105.15 147
13106.23 139
13107.32 124
13108.40 130
13109.48 141
13110.56 137
13111.64 160
13112.72 129
13113.81 144
13114.89 125
13115.97 123
13117.05 138
13118.13 125
13119.22 139
13120.30 137
13121.38 116
13122.46 137
13123.55 133
13124.63 135
13125.71 106
13126.79 125
13127.88 133
13128.96 155
13130.04 152
13131.12 153
13132.21 133
13133.29 158
13134.37 116
13135.45 100
13136.54 129
13137.62 152
13138.70 108
13139.79 124
13140.87 134
13141.95 131
13143.03 142
13144.12 130
13145.20 132
13146.28 140
13147.37 166
13148.45 140
13149.53 114
13150.62 124
13151.70 136
13152.78 138
13153.87 181
13154.95 182
13156.03 131
13157.12 143
13158.20 117
13159.29 129
13160.37 113
13161.45 146
13162.54 132
13163.62 128
13164.71 136
13165.79 160
13166.87 133
13167.96 132
13169.04 157
13170.13 138
13171.21 131
13172.29 113
13173.38 116
13174.46 116
13175.55 163
13176.63 164
13177.72 187
13178.80 146
13179.89 181
13180.97 153
13182.06 121
13183.14 122
13184.22 131
13185.31 106
13186.39 137
13187.48 145
13188.56 137
13189.65 172
13190.73 157
13191.82 147
13192.90 112
13193.99 120
13195.07 143
13196.16 158
13197.25 146
13198.33 123
13199.42 176
13200.50 148
13201.59 159
13202.67 174
13203.76 169
13204.84 171
13205.93 158
13207.02 117
13208.10 153
13209.19 147
13210.27 136
13211.36 156
13212.44 172
13213.53 157
13214.62 155
13215.70 192
13216.79 142
13217.88 122
13218.96 132
13220.05 124
13221.13 148
13222.22 170
13223.31 143
13224.39 160
13225.48 156
13226.57 163
13227.65 125
13228.74 141
13229.83 155
13230.91 155
13232.00 146
13233.09 174
13234.17 148
13235.26 167
13236.35 131
13237.43 135
13238.52 159
13239.61 145
13240.70 174
13241.78 158
13242.87 136
13243.96 114
13245.04 127
13246.13 139
13247.22 129
13248.31 137
13249.39 137
13250.48 144
13251.57 132
13252.66 152
13253.74 115
13254.83 141
13255.92 191
13257.01 173
13258.10 115
13259.18 108
13260.27 134
13261.36 148
13262.45 144
13263.54 122
13264.62 183
13265.71 152
13266.80 160
13267.89 153
13268.98 162
13270.06 144
13271.15 158
13272.24 145
13273.33 134
13274.42 157
13275.51 183
13276.60 138
13277.68 134
13278.77 144
13279.86 171
13280.95 150
13282.04 168
13283.13 162
13284.22 144
13285.31 154
13286.39 166
13287.48 166
13288.57 158
13289.66 148
13290.75 166
13291.84 160
13292.93 157
13294.02 182
13295.11 163
13296.20 186
13297.29 193
13298.38 185
13299.47 162
13300.56 160
13301.65 178
13302.73 178
13303.82 193
13304.91 181
13306.00 174
13307.09 168
13308.18 171
13309.27 193
13310.36 167
13311.45 173
13312.54 169
13313.63 146
13314.72 174
13315.81 185
13316.90 171
13318.00 173
13319.09 189
13320.18 195
13321.27 199
13322.36 202
13323.45 169
13324.54 164
13325.63 155
13326.72 145
13327.81 152
13328.90 197
13329.99 188
13331.08 214
13332.17 159
13333.26 152
13334.35 154
13335.45 167
13336.54 173
13337.63 190
13338.72 189
13339.81 177
13340.90 141
13341.99 150
13343.08 184
13344.18 184
13345.27 206
13346.36 179
13347.45 181
13348.54 190
13349.63 195
13350.72 195
13351.82 189
13352.91 185
13354.00 188
13355.09 166
13356.18 185
13357.28 191
13358.37 175
13359.46 176
13360.55 170
13361.64 194
13362.74 238
13363.83 212
13364.92 227
13366.01 202
13367.10 196
13368.20 211
13369.29 203
13370.38 187
13371.47 203
13372.57 213
13373.66 235
13374.75 219
13375.84 188
13376.94 215
13378.03 208
13379.12 164
13380.22 186
13381.31 208
13382.40 165
13383.49 193
13384.59 194
13385.68 181
13386.77 176
13387.87 168
13388.96 195
13390.05 167
13391.15 181
13392.24 175
13393.33 192
13394.43 162
13395.52 142
13396.61 176
13397.71 179
13398.80 194
13399.90 186
13400.99 169
13402.08 173
13403.18 185
13404.27 178
13405.36 182
13406.46 192
13407.55 174
13408.65 164
13409.74 194
13410.83 214
13411.93 152
13413.02 175
13414.12 170
13415.21 207
13416.31 211
13417.40 201
13418.49 161
13419.59 161
13420.68 147
13421.78 161
13422.87 160
13423.97 155
13425.06 159
13426.16 163
13427.25 152
13428.35 159
13429.44 190
13430.54 181
13431.63 195
13432.73 165
13433.82 165
13434.92 178
13436.01 168
13437.11 186
13438.20 201
13439.30 200
13440.39 182
13441.49 189
13442.58 136
13443.68 171
13444.77 162
13445.87 172
13446.96 155
13448.06 175
13449.16 182
13450.25 144
13451.35 161
13452.44 163
13453.54 161
13454.64 174
13455.73 174
13456.83 182
13457.92 187
13459.02 140
13460.12 133
13461.21 148
13462.31 197
13463.40 197
13464.50 191
13465.60 172
13466.69 216
13467.79 209
13468.89 200
13469.98 179
13471.08 180
13472.18 199
13473.27 208
13474.37 216
13475.47 156
13476.56 165
13477.66 209
13478.76 214
13479.85 181
13480.95 199
13482.05 204
13483.14 170
13484.24 180
13485.34 172
13486.44 165
13487.53 174
13488.63 195
13489.73 207
13490.83 181
13491.92 182
13493.02 181
13494.12 201
13495.21 195
13496.31 195
13497.41 207
13498.51 190
13499.61 196
13500.70 167
13501.80 212
13502.90 204
13504.00 207
13505.10 179
13506.19 192
13507.29 177
13508.39 208
13509.49 204
13510.59 174
13511.68 194
13512.78 193
13513.88 203
13514.98 216
13516.08 225
13517.18 195
13518.27 212
13519.37 194
13520.47 195
13521.57 177
13522.67 183
13523.77 181
13524.87 214
13525.96 174
13527.06 172
13528.16 171
13529.26 179
13530.36 174
13531.46 133
13532.56 155
13533.66 174
13534.76 166
13535.86 170
13536.96 141
13538.05 148
13539.15 187
13540.25 183
13541.35 178
13542.45 182
13543.55 147
13544.65 173
13545.75 156
13546.85 153
13547.95 176
13549.05 161
13550.15 164
13551.25 177
13552.35 171
13553.45 189
13554.55 197
13555.65 165
13556.75 162
13557.85 132
13558.95 128
13560.05 155
13561.15 176
13562.25 160
13563.35 170
13564.45 174
13565.55 162
13566.65 160
13567.75 159
13568.85 144
13569.95 132
13571.05 196
13572.16 176
13573.26 135
13574.36 156
13575.46 183
13576.56 141
13577.66 146
13578.76 150
13579.86 176
13580.96 163
13582.06 172
13583.16 183
13584.27 153
13585.37 149
13586.47 169
13587.57 171
13588.67 127
13589.77 160
13590.87 158
13591.98 155
13593.08 140
13594.18 129
13595.28 147
13596.38 159
13597.48 154
13598.59 139
13599.69 157
13600.79 177
13601.89 178
13602.99 144
13604.10 156
13605.20 178
13606.30 167
13607.40 174
13608.50 176
13609.61 177
13610.71 194
13611.81 212
13612.91 183
13614.02 145
13615.12 155
13616.22 153
13617.32 181
13618.43 152
13619.53 162
13620.63 154
13621.73 145
13622.84 159
13623.94 168
13625.04 159
13626.14 169
13627.25 140
13628.35 153
13629.45 125
13630.56 170
13631.66 161
13632.76 158
13633.87 177
13634.97 157
13636.07 169
13637.18 178
13638.28 162
13639.38 150
13640.49 125
13641.59 130
13642.69 156
13643.80 153
13644.90 209
13646.00 172
13647.11 146
13648.21 170
13649.32 168
13650.42 171
13651.52 193
13652.63 180
13653.73 186
13654.84 155
13655.94 158
13657.04 130
13658.15 155
13659.25 195
13660.36 159
13661.46 170
13662.57 200
13663.67 177
13664.77 151
13665.88 161
13666.98 171
13668.09 201
13669.19 154
13670.30 156
13671.40 159
13672.51 144
13673.61 179
13674.72 177
13675.82 164
13676.93 170
13678.03 150
13679.14 156
13680.24 174
13681.35 194
13682.45 173
13683.56 171
13684.66 188
13685.77 190
13686.87 174
13687.98 159
13689.08 159
13690.19 179
13691.29 161
13692.40 188
13693.51 129
13694.61 149
13695.72 167
13696.82 159
13697.93 182
13699.03 145
13700.14 132
13701.25 159
13702.35 139
13703.46 130
13704.56 183
13705.67 188
13706.78 178
13707.88 197
13708.99 187
13710.10 139
13711.20 163
13712.31 170
13713.41 181
13714.52 179
13715.63 180
13716.73 185
13717.84 158
13718.95 172
13720.05 161
13721.16 152
13722.27 210
13723.37 223
13724.48 200
13725.59 189
13726.70 200
13727.80 171
13728.91 178
13730.02 187
13731.12 214
13732.23 207
13733.34 217
13734.45 194
13735.55 201
13736.66 209
13737.77 189
13738.87 208
13739.98 201
13741.09 184
13742.20 180
13743.31 214
13744.41 207
13745.52 228
13746.63 231
13747.74 240
13748.84 208
13749.95 214
13751.06 226
13752.17 220
13753.28 216
13754.38 207
13755.49 176
13756.60 192
13757.71 215
13758.82 213
13759.93 222
13761.03 209
13762.14 187
13763.25 191
13764.36 228
13765.47 247
13766.58 252
13767.68 241
13768.79 254
13769.90 249
13771.01 262
13772.12 289
13773.23 283
13774.34 285
13775.45 302
13776.56 312
13777.66 344
13778.77 329
13779.88 363
13780.99 353
13782.10 300
13783.21 295
13784.32 283
13785.43 284
13786.54 299
13787.65 303
13788.76 257
13789.87 220
13790.98 184
13792.09 282
13793.20 215
13794.31 223
13795.42 225
13796.52 245
13797.63 205
13798.74 202
13799.85 172
13800.96 197
13802.07 217
13803.18 167
13804.29 161
13805.40 173
13806.51 210
13807.63 195
13808.74 201
13809.85 173
13810.96 180
13812.07 270
13813.18 197
13814.29 224
13815.40 174
13816.51 188
13817.62 212
13818.73 215
13819.84 187
13820.95 181
13822.06 172
13823.17 180
13824.28 184
13825.40 192
13826.51 175
13827.62 160
13828.73 164
13829.84 158
13830.95 164
13832.06 178
13833.17 155
13834.28 173
13835.40 156
13836.51 158
13837.62 141
13838.73 180
13839.84 184
13840.95 159
13842.06 202
13843.18 179
13844.29 158
13845.40 181
13846.51 149
13847.62 169
13848.74 181
13849.85 194
13850.96 158
13852.07 173
13853.18 181
13854.30 184
13855.41 202
13856.52 182
13857.63 200
13858.74 201
13859.86 171
13860.97 178
13862.08 197
13863.19 212
13864.31 182
13865.42 164
13866.53 199
13867.64 185
13868.76 166
13869.87 207
13870.98 185
13872.10 146
13873.21 195
13874.32 174
13875.43 178
13876.55 205
13877.66 200
13878.77 200
13879.89 210
13881.00 177
13882.11 185
13883.23 182
13884.34 201
13885.45 209
13886.57 204
13887.68 196
13888.79 195
13889.91 162
13891.02 178
13892.13 187
13893.25 192
13894.36 189
13895.48 209
13896.59 218
13897.70 221
13898.82 243
13899.93 217
13901.05 221
13902.16 245
13903.27 234
13904.39 258
13905.50 248
13906.62 227
13907.73 214
13908.85 230
13909.96 231
13911.07 202
13912.19 204
13913.30 192
13914.42 202
13915.53 205
13916.65 193
13917.76 191
13918.88 170
13919.99 181
13921.11 157
13922.22 169
13923.34 171
13924.45 216
13925.57 176
13926.68 190
13927.80 166
13928.91 165
13930.03 175
13931.14 175
13932.26 147
13933.37 181
13934.49 165
13935.60 137
13936.72 156
13937.83 160
13938.95 158
13940.06 176
13941.18 185
13942.30 166
13943.41 166
13944.53 157
13945.64 157
13946.76 175
13947.87 181
13948.99 163
13950.11 165
13951.22 165
13952.34 193
13953.45 163
13954.57 151
13955.69 158
13956.80 152
13957.92 165
13959.04 176
13960.15 185
13961.27 150
13962.39 131
13963.50 166
13964.62 139
13965.73 154
13966.85 174
13967.97 181
13969.08 148
13970.20 148
13971.32 181
13972.44 170
13973.55 143
13974.67 145
13975.79 162
13976.90 162
13978.02 161
13979.14 193
13980.25 143
13981.37 147
13982.49 148
13983.61 144
13984.72 157
13985.84 174
13986.96 137
13988.08 141
13989.19 141
13990.31 137
13991.43 114
13992.55 126
13993.66 151
13994.78 186
13995.90 180
13997.02 139
13998.14 131
13999.25 164
14000.37 159
14001.49 157
14002.61 194
14003.73 183
14004.84 163
14005.96 165
14007.08 168
14008.20 181
14009.32 167
14010.44 147
14011.55 140
14012.67 157
14013.79 162
14014.91 158
14016.03 156
14017.15 150
14018.27 145
14019.38 149
14020.50 146
14021.62 145
14022.74 170
14023.86 120
14024.98 128
14026.10 143
14027.22 139
14028.34 168
14029.46 159
14030.57 155
14031.69 140
14032.81 160
14033.93 190
14035.05 159
14036.17 169
14037.29 162
14038.41 162
14039.53 162
14040.65 154
14041.77 140
14042.89 163
14044.01 150
14045.13 173
14046.25 173
14047.37 154
14048.49 143
14049.61 143
14050.73 174
14051.85 153
14052.97 146
14054.09 149
14055.21 172
14056.33 197
14057.45 176
14058.57 160
14059.69 169
14060.81 188
14061.93 191
14063.05 142
14064.17 163
14065.29 141
14066.41 164
14067.53 172
14068.65 171
14069.78 171
14070.90 162
14072.02 171
14073.14 172
14074.26 159
14075.38 183
14076.50 154
14077.62 170
14078.74 183
14079.86 179
14080.99 190
14082.11 182
14083.23 169
14084.35 183
14085.47 185
14086.59 192
14087.71 188
14088.84 187
14089.96 165
14091.08 160
14092.20 160
14093.32 234
14094.44 196
14095.57 238
14096.69 199
14097.81 171
14098.93 189
14100.05 187
14101.18 221
14102.30 220
14103.42 230
14104.54 219
14105.66 236
14106.79 255
14107.91 220
14109.03 189
14110.15 220
14111.28 190
14112.40 206
14113.52 184
14114.64 180
14115.77 166
14116.89 203
14118.01 190
14119.13 157
14120.26 162
14121.38 177
14122.50 192
14123.63 175
14124.75 158
14125.87 193
14126.99 181
14128.12 165
14129.24 168
14130.36 150
14131.49 170
14132.61 139
14133.73 166
14134.86 162
14135.98 157
14137.10 209
14138.23 176
14139.35 187
14140.47 150
14141.60 138
14142.72 174
14143.85 165
14144.97 157
14146.09 121
14147.22 140
14148.34 183
14149.47 178
14150.59 158
14151.71 154
14152.84 145
14153.96 143
14155.09 179
14156.21 150
14157.33 147
14158.46 140
14159.58 168
14160.71 146
14161.83 179
14162.96 137
14164.08 187
14165.21 178
14166.33 180
14167.45 145
14168.58 178
14169.70 203
14170.83 188
14171.95 144
14173.08 168
14174.20 195
14175.33 172
14176.45 140
14177.58 133
14178.70 163
14179.83 188
14180.95 154
14182.08 183
14183.20 141
14184.33 139
14185.46 156
14186.58 165
14187.71 164
14188.83 146
14189.96 152
14191.08 171
14192.21 147
14193.33 139
14194.46 140
14195.59 166
14196.71 138
14197.84 149
14198.96 187
14200.09 129
14201.22 157
14202.34 154
14203.47 153
14204.59 170
14205.72 140
14206.85 117
14207.97 159
14209.10 165
14210.23 153
14211.35 138
14212.48 134
14213.61 149
14214.73 169
14215.86 141
14216.99 146
14218.11 168
14219.24 146
14220.37 116
14221.49 107
14222.62 112
14223.75 144
14224.87 169
14226.00 132
14227.13 142
14228.25 125
14229.38 128
14230.51 134
14231.64 133
14232.76 147
14233.89 135
14235.02 139
14236.14 136
14237.27 129
14238.40 150
14239.53 175
14240.66 150
14241.78 156
14242.91 148
14244.04 122
14245.17 131
14246.29 141
14247.42 95
14248.55 124
14249.68 122
14250.81 135
14251.93 186
14253.06 149
14254.19 143
14255.32 111
14256.45 111
14257.57 120
14258.70 124
14259.83 166
14260.96 160
14262.09 102
14263.22 151
14264.34 147
14265.47 137
14266.60 106
14267.73 118
14268.86 131
14269.99 129
14271.12 119
14272.25 115
14273.37 112
14274.50 130
14275.63 138
14276.76 128
14277.89 126
14279.02 145
14280.15 118
14281.28 119
14282.41 123
14283.54 122
14284.67 133
14285.80 160
14286.92 127
14288.05 110
14289.18 117
14290.31 126
14291.44 138
14292.57 130
14293.70 132
14294.83 121
14295.96 93
14297.09 133
14298.22 138
14299.35 117
14300.48 121
14301.61 146
14302.74 102
14303.87 89
14305.00 121
14306.13 133
14307.26 109
14308.39 118
14309.52 128
14310.65 118
14311.78 135
14312.91 145
14314.04 147
14315.18 126
14316.31 129
14317.44 95
14318.57 121
14319.70 94
14320.83 110
14321.96 127
14323.09 116
14324.22 134
14325.35 123
14326.48 110
14327.61 83
14328.75 97
14329.88 95
14331.01 133
14332.14 108
14333.27 88
14334.40 107
14335.53 134
14336.66 106
14337.80 123
14338.93 91
14340.06 101
14341.19 103
14342.32 85
14343.45 121
14344.59 116
14345.72 117
14346.85 100
14347.98 105
14349.11 135
14350.24 127
14351.38 133
14352.51 165
14353.64 108
14354.77 98
14355.91 94
14357.04 94
14358.17 127
14359.30 111
14360.43 97
14361.57 76
14362.70 91
14363.83 102
14364.96 105
14366.10 75
14367.23 107
14368.36 125
14369.49 114
14370.63 89
14371.76 110
14372.89 111
14374.03 104
14375.16 124
14376.29 126
14377.42 97
14378.56 111
14379.69 121
14380.82 149
14381.96 119
14383.09 115
14384.22 119
14385.36 122
14386.49 125
14387.62 111
14388.76 141
14389.89 129
14391.02 119
14392.16 115
14393.29 92
14394.43 90
14395.56 92
14396.69 99
14397.83 135
14398.96 117
14400.09 104
14401.23 111
14402.36 123
14403.50 113
14404.63 122
14405.76 101
14406.90 101
14408.03 112
14409.17 105
14410.30 97
14411.44 121
14412.57 108
14413.70 99
14414.84 111
14415.97 107
14417.11 112
14418.24 103
14419.38 90
14420.51 91
14421.65 94
14422.78 88
14423.92 110
14425.05 103
14426.19 120
14427.32 128
14428.46 126
14429.59 137
14430.73 110
14431.86 116
14433.00 102
14434.13 86
14435.27 110
14436.40 114
14437.54 122
14438.67 113
14439.81 143
14440.95 97
14442.08 108
14443.22 108
14444.35 135
14445.49 121
14446.62 123
14447.76 113
14448.90 107
14450.03 103
14451.17 118
14452.30 108
14453.44 118
14454.58 125
14455.71 134
14456.85 99
14457.98 107
14459.12 119
14460.26 96
14461.39 111
14462.53 141
14463.67 113
14464.80 118
14465.94 123
14467.07 119
14468.21 107
14469.35 98
14470.48 123
14471.62 108
14472.76 107
14473.90 98
14475.03 91
14476.17 94
14477.31 114
14478.44 99
14479.58 84
14480.72 109
14481.85 97
14482.99 118
14484.13 117
14485.27 103
14486.40 133
14487.54 109
14488.68 101
14489.82 118
14490.95 106
14492.09 129
14493.23 112
14494.37 124
14495.50 117
14496.64 131
14497.78 104
14498.92 96
14500.05 115
14501.19 81
14502.33 104
14503.47 149
14504.61 129
14505.74 124
14506.88 126
14508.02 135
14509.16 129
14510.30 115
14511.44 109
14512.57 155
14513.71 179
14514.85 151
14515.99 129
14517.13 121
14518.27 134
14519.41 134
14520.54 123
14521.68 120
14522.82 138
14523.96 135
14525.10 158
14526.24 145
14527.38 153
14528.52 149
14529.65 127
14530.79 129
14531.93 134
14533.07 106
14534.21 128
14535.35 143
14536.49 134
14537.63 115
14538.77 131
14539.91 117
14541.05 115
14542.19 96
14543.33 124
14544.47 102
14545.61 127
14546.75 117
14547.89 98
14549.02 111
14550.16 119
14551.30 135
14552.44 129
14553.58 104
14554.72 136
14555.86 123
14557.00 102
14558.14 112
14559.29 114
14560.43 123
14561.57 114
14562.71 137
14563.85 146
14564.99 121
14566.13 159
14567.27 124
14568.41 112
14569.55 104
14570.69 145
14571.83 125
14572.97 114
14574.11 115
14575.25 125
14576.39 99
14577.53 85
14578.68 112
14579.82 127
14580.96 171
14582.10 126
14583.24 126
14584.38 125
14585.52 103
14586.66 115
14587.80 139
14588.95 131
14590.09 93
14591.23 96
14592.37 98
14593.51 110
14594.65 107
14595.79 110
14596.94 113
14598.08 130
14599.22 112
14600.36 103
14601.50 123
14602.65 127
14603.79 112
14604.93 119
14606.07 96
14607.21 122
14608.36 103
14609.50 110
14610.64 118
14611.78 132
14612.92 117
14614.07 102
14615.21 156
14616.35 121
14617.49 111
14618.64 121
14619.78 121
14620.92 123
14622.06 136
14623.21 138
14624.35 120
14625.49 124
14626.64 149
14627.78 114
14628.92 135
14630.06 122
14631.21 135
14632.35 122
14633.49 123
14634.64 132
14635.78 146
14636.92 134
14638.07 141
14639.21 126
14640.35 151
14641.50 118
14642.64 131
14643.78 138
14644.93 146
14646.07 130
14647.21 138
14648.36 130
14649.50 146
14650.65 106
14651.79 124
14652.93 131
14654.08 115
14655.22 104
14656.37 127
14657.51 133
14658.65 129
14659.80 142
14660.94 140
14662.09 114
14663.23 105
14664.37 106
14665.52 117
14666.66 107
14667.81 130
14668.95 117
14670.10 108
14671.24 105
14672.39 143
14673.53 124
14674.68 117
14675.82 119
14676.97 111
14678.11 106
14679.25 117
14680.40 117
14681.54 125
14682.69 119
14683.83 94
14684.98 100
14686.13 108
14687.27 101
14688.42 110
14689.56 103
14690.71 100
14691.85 100
14693.00 101
14694.14 101
14695.29 115
14696.43 101
14697.58 97
14698.72 115
14699.87 110
14701.02 107
14702.16 102
14703.31 115
14704.45 92
14705.60 80
14706.75 125
14707.89 88
14709.04 113
14710.18 102
14711.33 120
14712.48 107
14713.62 103
14714.77 97
14715.92 108
14717.06 95
14718.21 108
14719.35 77
14720.50 97
14721.65 85
14722.79 100
14723.94 86
14725.09 98
14726.23 94
14727.38 96
14728.53 118
14729.67 90
14730.82 97
14731.97 97
14733.12 93
14734.26 92
14735.41 115
14736.56 97
14737.70 95
14738.85 99
14740.00 91
14741.15 101
14742.29 87
14743.44 122
14744.59 103
14745.74 104
14746.88 108
14748.03 93
14749.18 120
14750.33 104
14751.47 98
14752.62 107
14753.77 97
14754.92 102
14756.07 104
14757.21 122
14758.36 98
14759.51 106
14760.66 83
14761.81 77
14762.95 101
14764.10 107
14765.25 90
14766.40 122
14767.55 113
14768.70 110
14769.84 85
14770.99 88
14772.14 93
14773.29 115
14774.44 107
14775.59 96
14776.74 107
14777.88 97
14779.03 92
14780.18 122
14781.33 92
14782.48 117
14783.63 113
14784.78 95
14785.93 122
14787.08 89
14788.22 91
14789.37 104
14790.52 79
14791.67 86
14792.82 94
14793.97 89
14795.12 90
14796.27 109
14797.42 67
14798.57 99
14799.72 114
14800.87 101
14802.02 89
14803.17 90
14804.32 114
14805.47 117
14806.62 126
14807.77 112
14808.92 91
14810.07 83
14811.22 95
14812.37 118
14813.52 119
14814.67 114
14815.82 103
14816.97 106
14818.12 89
14819.27 103
14820.42 143
14821.57 126
14822.72 98
14823.87 84
14825.02 109
14826.17 103
14827.32 90
14828.47 113
14829.62 119
14830.78 101
14831.93 121
14833.08 108
14834.23 99
14835.38 107
14836.53 97
14837.68 82
14838.83 93
14839.98 91
14841.13 96
14842.29 102
14843.44 80
14844.59 116
14845.74 97
14846.89 84
14848.04 105
14849.19 85
14850.35 88
14851.50 103
14852.65 104
14853.80 82
14854.95 87
14856.10 94
14857.26 88
14858.41 84
14859.56 82
14860.71 88
14861.86 107
14863.02 105
14864.17 74
14865.32 81
14866.47 100
14867.63 82
14868.78 81
14869.93 92
14871.08 95
14872.23 78
14873.39 78
14874.54 70
14875.69 91
14876.84 81
14878.00 94
14879.15 83
14880.30 89
14881.46 87
14882.61 133
14883.76 69
14884.91 107
14886.07 93
14887.22 92
14888.37 72
14889.53 77
14890.68 97
14891.83 81
14892.99 113
14894.14 92
14895.29 89
14896.45 104
14897.60 98
14898.75 81
14899.91 93
14901.06 90
14902.21 90
14903.37 78
14904.52 101
14905.67 82
14906.83 96
14907.98 79
14909.14 92
14910.29 71
14911.44 65
14912.60 71
14913.75 104
14914.91 88
14916.06 96
14917.21 90
14918.37 91
14919.52 78
14920.68 80
14921.83 79
14922.99 85
14924.14 102
14925.30 90
14926.45 81
14927.60 91
14928.76 95
14929.91 73
14931.07 65
14932.22 77
14933.38 78
14934.53 90
14935.69 92
14936.84 91
14938.00 62
14939.15 73
14940.31 82
14941.46 99
14942.62 91
14943.77 93
14944.93 77
14946.08 66
14947.24 89
14948.39 100
14949.55 81
14950.71 87
14951.86 71
14953.02 84
14954.17 90
14955.33 99
14956.48 74
14957.64 85
14958.80 112
14959.95 101
14961.11 78
14962.26 74
14963.42 85
14964.57 84
14965.73 111
14966.89 94
14968.04 82
14969.20 103
14970.36 98
14971.51 108
14972.67 107
14973.82 84
14974.98 73
14976.14 84
14977.29 79
14978.45 80
14979.61 134
14980.76 70
14981.92 71
14983.08 89
14984.23 91
14985.39 94
14986.55 102
14987.70 84
14988.86 96
14990.02 87
14991.18 82
14992.33 84
14993.49 89
14994.65 100
14995.80 85
14996.96 111
14998.12 118
14999.28 97
15000.43 94
15001.59 84
15002.75 94
15003.91 110
15005.06 102
15006.22 87
15007.38 99
15008.54 97
15009.69 76
15010.85 77
15012.01 84
15013.17 76
15014.33 105
15015.48 88
15016.64 74
15017.80 92
15018.96 104
15020.12 86
15021.27 89
15022.43 88
15023.59 66
15024.75 77
15025.91 91
15027.07 83
15028.23 97
15029.38 86
15030.54 86
15031.70 83
15032.86 78
15034.02 88
15035.18 104
15036.34 87
15037.49 81
15038.65 75
15039.81 92
15040.97 114
15042.13 85
15043.29 79
15044.45 73
15045.61 89
15046.77 98
15047.93 85
15049.09 92
15050.24 92
15051.40 69
15052.56 66
15053.72 76
15054.88 76
15056.04 61
15057.20 83
15058.36 79
15059.52 72
15060.68 74
15061.84 81
15063.00 89
15064.16 97
15065.32 81
15066.48 83
15067.64 79
15068.80 83
15069.96 102
15071.12 70
15072.28 75
15073.44 82
15074.60 105
15075.76 81
15076.92 92
15078.08 86
15079.24 88
15080.40 75
15081.56 78
15082.72 102
15083.89 72
15085.05 68
15086.21 85
15087.37 83
15088.53 95
15089.69 64
15090.85 94
15092.01 69
15093.17 83
15094.33 75
15095.49 74
15096.66 82
15097.82 87
15098.98 78
15100.14 95
15101.30 100
15102.46 73
15103.62 68
15104.78 61
15105.95 77
15107.11 72
15108.27 108
15109.43 104
15110.59 90
15111.75 65
15112.92 73
15114.08 78
15115.24 74
15116.40 76
15117.56 76
15118.73 72
15119.89 79
15121.05 112
15122.21 78
15123.37 84
15124.54 89
15125.70 97
15126.86 84
15128.02 99
15129.19 80
15130.35 58
15131.51 89
15132.67 97
15133.84 87
15135.00 89
15136.16 74
15137.32 94
15138.49 78
15139.65 69
15140.81 86
15141.97 88
15143.14 79
15144.30 88
15145.46 75
15146.63 88
15147.79 80
15148.95 82
15150.12 89
15151.28 98
15152.44 80
15153.61 98
15154.77 68
15155.93 71
15157.10 70
15158.26 84
15159.42 108
15160.59 85
15161.75 81
15162.91 73
15164.08 80
15165.24 80
15166.41 78
15167.57 74
15168.73 101
15169.90 71
15171.06 92
15172.23 92
15173.39 78
15174.55 79
15175.72 102
15176.88 91
15178.05 99
15179.21 93
15180.38 75
15181.54 91
15182.70 87
15183.87 93
15185.03 95
15186.20 91
15187.36 78
15188.53 89
15189.69 76
15190.86 69
15192.02 80
15193.19 87
15194.35 82
15195.52 74
15196.68 95
15197.85 67
15199.01 84
15200.18 105
15201.34 96
15202.51 81
15203.67 82
15204.84 92
15206.00 89
15207.17 66
15208.33 72
15209.50 81
15210.66 112
15211.83 80
15213.00 79
15214.16 92
15215.33 81
15216.49 96
15217.66 75
15218.82 114
15219.99 107
15221.16 114
15222.32 94
15223.49 114
15224.65 106
15225.82 84
15226.99 104
15228.15 128
15229.32 79
15230.49 75
15231.65 78
15232.82 103
15233.98 92
15235.15 102
15236.32 89
15237.48 83
15238.65 99
15239.82 103
15240.98 93
15242.15 98
15243.32 95
15244.48 97
15245.65 100
15246.82 90
15247.98 91
15249.15 82
15250.32 120
15251.49 108
15252.65 96
15253.82 96
15254.99 91
15256.16 111
15257.32 110
15258.49 85
15259.66 92
15260.82 105
15261.99 101
15263.16 79
15264.33 97
15265.49 95
15266.66 83
15267.83 65
15269.00 99
15270.17 77
15271.33 82
15272.50 101
15273.67 110
15274.84 63
15276.01 81
15277.17 88
15278.34 67
15279.51 77
15280.68 82
15281.85 81
15283.01 88
15284.18 92
15285.35 86
15286.52 119
15287.69 81
15288.86 93
15290.03 79
15291.19 75
15292.36 74
15293.53 60
15294.70 84
15295.87 85
15297.04 66
15298.21 63
15299.38 94
15300.54 84
15301.71 78
15302.88 76
15304.05 94
15305.22 70
15306.39 92
15307.56 82
15308.73 88
15309.90 77
15311.07 82
15312.24 107
15313.41 87
15314.58 66
15315.75 84
15316.92 73
15318.09 77
15319.25 114
15320.42 112
15321.59 97
15322.76 79
15323.93 97
15325.10 102
15326.27 97
15327.44 77
15328.61 87
15329.78 97
15330.95 78
15332.12 79
15333.29 78
15334.46 69
15335.64 70
15336.81 73
15337.98 71
15339.15 80
15340.32 84
15341.49 98
15342.66 68
15343.83 114
15345.00 108
15346.17 87
15347.34 60
15348.51 83
15349.68 90
15350.85 88
15352.02 97
15353.20 83
15354.37 78
15355.54 71
15356.71 62
15357.88 97
15359.05 80
15360.22 90
15361.39 95
15362.57 68
15363.74 87
15364.91 81
15366.08 71
15367.25 83
15368.42 81
15369.59 75
15370.77 74
15371.94 73
15373.11 79
15374.28 90
15375.45 61
15376.63 80
15377.80 83
15378.97 102
15380.14 92
15381.31 85
15382.49 83
15383.66 64
15384.83 80
15386.00 65
15387.17 80
15388.35 102
15389.52 94
15390.69 81
15391.86 65
15393.04 76
15394.21 80
15395.38 85
15396.55 86
15397.73 85
15398.90 89
15400.07 83
15401.25 96
15402.42 69
15403.59 76
15404.76 86
15405.94 92
15407.11 64
15408.28 92
15409.46 100
15410.63 86
15411.80 75
15412.98 81
15414.15 66
15415.32 100
15416.50 101
15417.67 91
15418.84 82
15420.02 87
15421.19 93
15422.36 83
15423.54 73
15424.71 85
15425.89 88
15427.06 73
15428.23 86
15429.41 85
15430.58 99
15431.76 78
15432.93 59
15434.10 69
15435.28 70
15436.45 86
15437.63 82
15438.80 68
15439.97 63
15441.15 69
15442.32 85
15443.50 69
15444.67 85
15445.85 89
15447.02 76
15448.20 89
15449.37 79
15450.55 75
15451.72 81
15452.89 92
15454.07 72
15455.24 76
15456.42 117
15457.59 94
15458.77 91
15459.94 90
15461.12 61
15462.30 89
15463.47 57
15464.65 66
15465.82 77
15467.00 79
15468.17 84
15469.35 89
15470.52 59
15471.70 66
15472.87 81
15474.05 86
15475.22 66
15476.40 66
15477.58 78
15478.75 61
15479.93 88
15481.10 93
15482.28 79
15483.46 79
15484.63 70
15485.81 83
15486.98 70
15488.16 70
15489.34 67
15490.51 54
15491.69 82
15492.87 90
15494.04 95
15495.22 87
15496.39 106
15497.57 77
15498.75 67
15499.92 73
15501.10 78
15502.28 69
15503.45 92
15504.63 90
15505.81 69
15506.98 67
15508.16 83
15509.34 71
15510.52 83
15511.69 73
15512.87 80
15514.05 79
15515.22 69
15516.40 66
15517.58 106
15518.76 71
15519.93 91
15521.11 66
15522.29 92
15523.47 84
15524.64 81
15525.82 96
15527.00 121
15528.18 89
15529.35 77
15530.53 89
15531.71 96
15532.89 101
15534.07 80
15535.24 71
15536.42 98
15537.60 88
15538.78 90
15539.96 85
15541.13 91
15542.31 85
15543.49 100
15544.67 87
15545.85 83
15547.03 88
15548.20 102
15549.38 97
15550.56 99
15551.74 76
15552.92 86
15554.10 116
15555.28 76
15556.45 74
15557.63 83
15558.81 99
15559.99 101
15561.17 75
15562.35 76
15563.53 83
15564.71 98
15565.89 95
15567.07 90
15568.24 95
15569.42 96
15570.60 103
15571.78 94
15572.96 87
15574.14 81
15575.32 80
15576.50 72
15577.68 75
15578.86 81
15580.04 93
15581.22 106
15582.40 95
15583.58 96
15584.76 110
15585.94 101
15587.12 82
15588.30 93
15589.48 100
15590.66 105
15591.84 94
15593.02 100
15594.20 86
15595.38 81
15596.56 89
15597.74 109
15598.92 93
15600.10 93
15601.28 114
15602.46 123
15603.64 110
15604.82 128
15606.00 109
15607.18 120
15608.36 102
15609.55 88
15610.73 80
15611.91 66
15613.09 98
15614.27 85
15615.45 69
15616.63 85
15617.81 101
15618.99 110
15620.17 108
15621.36 91
15622.54 85
15623.72 97
15624.90 121
15626.08 126
15627.26 86
15628.44 85
15629.63 104
15630.81 87
15631.99 109
15633.17 99
15634.35 92
15635.53 124
15636.72 122
15637.90 107
15639.08 98
15640.26 101
15641.44 80
15642.63 97
15643.81 122
15644.99 113
15646.17 114
15647.35 151
15648.54 109
15649.72 111
15650.90 110
15652.08 128
15653.27 132
15654.45 105
15655.63 129
15656.81 115
15658.00 133
15659.18 121
15660.36 129
15661.54 144
15662.73 106
15663.91 94
15665.09 116
15666.28 101
15667.46 98
15668.64 120
15669.82 132
15671.01 106
15672.19 117
15673.37 113
15674.56 105
15675.74 96
15676.92 129
15678.11 90
15679.29 85
15680.47 129
15681.66 131
15682.84 99
15684.03 126
15685.21 120
15686.39 85
15687.58 106
15688.76 109
15689.94 105
15691.13 96
15692.31 124
15693.50 95
15694.68 76
15695.86 109
15697.05 107
15698.23 91
15699.42 97
15700.60 101
15701.78 104
15702.97 114
15704.15 103
15705.34 116
15706.52 101
15707.71 133
15708.89 93
15710.08 112
15711.26 117
15712.45 89
15713.63 110
15714.81 98
15716.00 97
15717.18 86
15718.37 118
15719.55 89
15720.74 77
15721.92 84
15723.11 126
15724.29 129
15725.48 118
15726.66 110
15727.85 130
15729.04 133
15730.22 136
15731.41 150
15732.59 119
15733.78 119
15734.96 113
15736.15 105
15737.33 91
15738.52 102
15739.71 66
15740.89 120
15742.08 131
15743.26 104
15744.45 119
15745.63 111
15746.82 119
15748.01 100
15749.19 125
15750.38 111
15751.56 128
15752.75 107
15753.94 112
15755.12 112
15756.31 147
15757.50 123
15758.68 110
15759.87 142
15761.06 125
15762.24 130
15763.43 112
15764.62 132
15765.80 130
15766.99 122
15768.18 135
15769.36 143
15770.55 136
15771.74 136
15772.92 111
15774.11 127
15775.30 114
15776.48 128
15777.67 122
15778.86 128
15780.05 108
15781.23 141
15782.42 166
15783.61 101
15784.80 115
15785.98 102
15787.17 113
15788.36 121
15789.55 105
15790.73 111
15791.92 136
15793.11 136
15794.30 85
15795.48 84
15796.67 108
15797.86 105
15799.05 100
15800.24 72
15801.42 91
15802.61 103
15803.80 117
15804.99 119
15806.18 113
15807.37 80
15808.55 110
15809.74 124
15810.93 100
15812.12 109
15813.31 88
15814.50 98
15815.68 85
15816.87 89
15818.06 96
15819.25 102
15820.44 109
15821.63 95
15822.82 93
15824.01 87
15825.19 105
15826.38 97
15827.57 126
15828.76 103
15829.95 85
15831.14 101
15832.33 94
15833.52 93
15834.71 93
15835.90 77
15837.09 88
15838.28 115
15839.47 90
15840.66 106
15841.84 106
15843.03 102
15844.22 89
15845.41 94
15846.60 95
15847.79 111
15848.98 93
15850.17 82
15851.36 92
15852.55 88
15853.74 96
15854.93 88
15856.12 109
15857.31 80
15858.50 97
15859.69 85
15860.88 107
15862.07 90
15863.26 104
15864.46 92
15865.65 83
15866.84 97
15868.03 98
15869.22 96
15870.41 137
15871.60 98
15872.79 71
15873.98 97
15875.17 96
15876.36 96
15877.55 83
15878.74 83
15879.94 93
15881.13 96
15882.32 85
15883.51 98
15884.70 103
15885.89 94
15887.08 78
15888.27 87
15889.46 100
15890.66 82
15891.85 95
15893.04 85
15894.23 103
15895.42 82
15896.61 94
15897.81 91
15899.00 77
15900.19 89
15901.38 104
15902.57 78
15903.76 77
15904.96 69
15906.15 82
15907.34 97
15908.53 106
15909.72 99
15910.92 103
15912.11 104
15913.30 87
15914.49 97
15915.69 97
15916.88 109
15918.07 106
15919.26 90
15920.46 99
15921.65 113
15922.84 94
15924.03 109
15925.23 111
15926.42 82
15927.61 94
15928.81 93
15930.00 78
15931.19 87
15932.38 60
15933.58 88
15934.77 97
15935.96 81
15937.16 84
15938.35 85
15939.54 100
15940.74 86
15941.93 80
15943.12 84
15944.32 80
15945.51 128
15946.70 90
15947.90 106
15949.09 86
15950.28 106
15951.48 97
15952.67 68
15953.87 70
15955.06 89
15956.25 74
15957.45 79
15958.64 70
15959.84 92
15961.03 82
15962.22 62
15963.42 91
15964.61 70
15965.81 79
15967.00 125
15968.19 96
15969.39 79
15970.58 69
15971.78 63
15972.97 90
15974.17 99
15975.36 74
15976.56 85
15977.75 80
15978.95 72
15980.14 80
15981.34 79
15982.53 53
15983.72 57
15984.92 55
15986.11 60
15987.31 84
15988.50 77
15989.70 93
15990.90 80
15992.09 72
15993.29 63
15994.48 99
15995.68 88
15996.87 89
15998.07 72
15999.26 95
16000.46 66
16001.65 87
16002.85 61
16004.05 60
16005.24 75
16006.44 67
16007.63 77
16008.83 71
16010.02 73
16011.22 80
16012.42 66
16013.61 77
16014.81 46
16016.00 64
16017.20 76
16018.40 78
16019.59 93
16020.79 86
16021.99 63
16023.18 66
16024.38 72
16025.58 81
16026.77 80
16027.97 63
16029.16 72
16030.36 97
16031.56 73
16032.76 66
16033.95 53
16035.15 74
16036.35 85
16037.54 55
16038.74 75
16039.94 71
16041.13 66
16042.33 83
16043.53 72
16044.73 58
16045.92 81
16047.12 84
16048.32 63
16049.51 80
16050.71 61
16051.91 89
16053.11 81
16054.30 84
16055.50 90
16056.70 82
16057.90 92
16059.10 62
16060.29 59
16061.49 69
16062.69 63
16063.89 65
16065.08 74
16066.28 55
16067.48 56
16068.68 73
16069.88 73
16071.07 55
16072.27 73
16073.47 78
16074.67 75
16075.87 73
16077.07 82
16078.26 82
16079.46 84
16080.66 53
16081.86 87
16083.06 82
16084.26 59
16085.46 60
16086.66 68
16087.85 73
16089.05 61
16090.25 77
16091.45 75
16092.65 66
16093.85 63
16095.05 78
16096.25 77
16097.45 67
16098.65 58
16099.84 81
16101.04 79
16102.24 61
16103.44 57
16104.64 79
16105.84 72
16107.04 80
16108.24 71
16109.44 72
16110.64 83
16111.84 60
16113.04 64
16114.24 62
16115.44 65
16116.64 64
16117.84 48
16119.04 71
16120.24 61
16121.44 70
16122.64 66
16123.84 64
16125.04 66
16126.24 72
16127.44 60
16128.64 69
16129.84 81
16131.04 60
16132.24 74
16133.44 71
16134.64 77
16135.84 74
16137.04 66
16138.25 67
16139.45 65
16140.65 64
16141.85 81
16143.05 64
16144.25 71
16145.45 70
16146.65 65
16147.85 47
16149.05 56
16150.25 65
16151.46 73
16152.66 82
16153.86 63
16155.06 64
16156.26 61
16157.46 60
16158.66 73
16159.87 55
16161.07 72
16162.27 60
16163.47 51
16164.67 57
16165.87 69
16167.08 69
16168.28 53
16169.48 74
16170.68 74
16171.88 76
16173.09 73
16174.29 65
16175.49 59
16176.69 73
16177.89 66
16179.10 69
16180.30 77
16181.50 72
16182.70 53
16183.91 44
16185.11 65
16186.31 88
16187.51 84
16188.72 61
16189.92 88
16191.12 67
16192.32 62
16193.53 76
16194.73 77
16195.93 64
16197.13 64
16198.34 79
16199.54 64
16200.74 71
16201.95 66
16203.15 85
16204.35 78
16205.56 69
16206.76 59
16207.96 59
16209.17 63
16210.37 72
16211.57 52
16212.78 61
16213.98 61
16215.18 73
16216.39 54
16217.59 52
16218.79 69
16220.00 66
16221.20 73
16222.41 76
16223.61 65
16224.81 82
16226.02 59
16227.22 72
16228.43 60
16229.63 61
16230.83 63
16232.04 74
16233.24 76
16234.45 57
16235.65 46
16236.86 50
16238.06 60
16239.26 65
16240.47 79
16241.67 62
16242.88 51
16244.08 79
16245.29 81
16246.49 82
16247.70 77
16248.90 84
16250.11 79
16251.31 81
16252.52 82
16253.72 75
16254.93 71
16256.13 63
16257.34 46
16258.54 65
16259.75 62
16260.95 54
16262.16 69
16263.36 70
16264.57 70
16265.77 73
16266.98 45
16268.19 63
16269.39 59
16270.60 76
16271.80 53
16273.01 68
16274.21 67
16275.42 78
16276.63 58
16277.83 57
16279.04 66
16280.24 54
16281.45 50
16282.66 56
16283.86 72
16285.07 75
16286.27 65
16287.48 75
16288.69 77
16289.89 84
16291.10 74
16292.31 52
16293.51 54
16294.72 78
16295.93 70
16297.13 59
16298.34 75
16299.55 99
16300.75 57
16301.96 77
16303.17 83
16304.37 57
16305.58 62
16306.79 79
16307.99 60
16309.20 59
16310.41 56
16311.62 50
16312.82 63
16314.03 64
16315.24 74
16316.44 78
16317.65 79
16318.86 81
16320.07 85
16321.27 63
16322.48 74
16323.69 78
16324.90 61
16326.10 61
16327.31 80
16328.52 79
16329.73 90
16330.94 83
16332.14 70
16333.35 43
16334.56 78
16335.77 64
16336.98 62
16338.18 83
16339.39 65
16340.60 68
16341.81 62
16343.02 48
16344.23 56
16345.43 76
16346.64 69
16347.85 64
16349.06 78
16350.27 53
16351.48 51
16352.69 76
16353.89 86
16355.10 78
16356.31 50
16357.52 62
16358.73 78
16359.94 64
16361.15 55
16362.36 66
16363.57 67
16364.77 61
16365.98 73
16367.19 69
16368.40 67
16369.61 64
16370.82 54
16372.03 65
16373.24 65
16374.45 79
16375.66 59
16376.87 98
16378.08 79
16379.29 57
16380.50 54
16381.71 60
16382.92 82
16384.13 70
16385.34 65
16386.55 54
16387.76 65
16388.97 60
16390.18 58
16391.39 69
16392.60 66
16393.81 71
16395.02 66
16396.23 66
16397.44 53
16398.65 62
16399.86 70
16401.07 58
16402.28 73
16403.49 69
16404.70 79
16405.91 66
16407.12 50
16408.33 51
16409.54 63
16410.76 79
16411.97 71
16413.18 60
16414.39 61
16415.60 93
16416.81 100
16418.02 71
16419.23 63
16420.44 59
16421.66 64
16422.87 76
16424.08 66
16425.29 59
16426.50 65
16427.71 93
16428.92 65
16430.14 58
16431.35 64
16432.56 77
16433.77 71
16434.98 71
16436.19 82
16437.41 72
16438.62 74
16439.83 83
16441.04 88
16442.25 54
16443.47 74
16444.68 56
16445.89 68
16447.10 52
16448.31 59
16449.53 85
16450.74 64
16451.95 75
16453.16 61
16454.38 56
16455.59 61
16456.80 63
16458.01 65
16459.23 65
16460.44 64
16461.65 68
16462.86 65
16464.08 84
16465.29 55
16466.50 60
16467.72 86
16468.93 69
16470.14 56
16471.35 64
16472.57 51
16473.78 67
16474.99 60
16476.21 57
16477.42 56
16478.63 67
16479.85 44
16481.06 65
16482.27 54
16483.49 71
16484.70 54
16485.92 61
16487.13 62
16488.34 77
16489.56 52
16490.77 53
16491.98 68
16493.20 65
16494.41 62
16495.63 56
16496.84 84
16498.05 76
16499.27 71
16500.48 95
16501.70 44
16502.91 48
16504.13 55
16505.34 46
16506.55 55
16507.77 58
16508.98 55
16510.20 64
16511.41 69
16512.63 68
16513.84 39
16515.06 40
16516.27 67
16517.49 66
16518.70 53
16519.92 68
16521.13 58
16522.35 53
16523.56 57
16524.78 56
16525.99 62
16527.21 62
16528.42 54
16529.64 60
16530.85 56
16532.07 55
16533.28 72
16534.50 40
16535.71 57
16536.93 45
16538.14 60
16539.36 42
16540.58 52
16541.79 66
16543.01 62
16544.22 68
16545.44 66
16546.65 63
16547.87 68
16549.09 72
16550.30 60
16551.52 88
16552.73 65
16553.95 63
16555.17 63
16556.38 63
16557.60 71
16558.82 68
16560.03 64
16561.25 64
16562.46 54
16563.68 62
16564.90 60
16566.11 62
16567.33 82
16568.55 57
16569.76 65
16570.98 59
16572.20 56
16573.41 61
16574.63 42
16575.85 57
16577.07 66
16578.28 53
16579.50 63
16580.72 68
16581.93 50
16583.15 50
16584.37 56
16585.59 51
16586.80 56
16588.02 59
16589.24 64
16590.46 52
16591.67 68
16592.89 57
16594.11 49
16595.33 50
16596.54 51
16597.76 64
16598.98 65
16600.20 78
16601.41 62
16602.63 61
16603.85 65
16605.07 56
16606.29 52
16607.50 53
16608.72 60
16609.94 70
16611.16 62
16612.38 71
16613.60 45
16614.81 58
16616.03 53
16617.25 50
16618.47 47
16619.69 56
16620.91 75
16622.13 68
16623.34 70
16624.56 57
16625.78 63
16627.00 62
16628.22 54
16629.44 62
16630.66 65
16631.88 75
16633.10 60
16634.31 55
16635.53 75
16636.75 55
16637.97 65
16639.19 68
16640.41 49
16641.63 64
16642.85 59
16644.07 77
16645.29 58
16646.51 71
16647.73 82
16648.95 54
16650.17 59
16651.39 62
16652.61 69
16653.83 56
16655.05 61
16656.27 60
16657.49 66
16658.71 68
16659.93 66
16661.15 57
16662.37 46
16663.59 57
16664.81 60
16666.03 54
16667.25 54
16668.47 73
16669.69 75
16670.91 53
16672.13 81
16673.35 56
16674.57 51
16675.79 51
16677.01 66
16678.23 57
16679.45 42
16680.67 43
16681.89 66
16683.12 67
16684.34 68
16685.56 67
16686.78 71
16688.00 49
16689.22 88
16690.44 55
16691.66 47
16692.88 51
16694.11 59
16695.33 70
16696.55 61
16697.77 58
16698.99 70
16700.21 70
16701.43 65
16702.66 69
16703.88 73
16705.10 77
16706.32 66
16707.54 53
16708.77 61
16709.99 50
16711.21 45
16712.43 77
16713.65 63
16714.87 49
16716.10 77
16717.32 67
16718.54 56
16719.76 46
16720.99 48
16722.21 61
16723.43 55
16724.65 52
16725.88 55
16727.10 49
16728.32 52
16729.54 56
16730.77 59
16731.99 53
16733.21 50
16734.43 42
16735.66 46
16736.88 42
16738.10 46
16739.33 47
16740.55 76
16741.77 53
16742.99 55
16744.22 56
16745.44 64
16746.66 75
16747.89 61
16749.11 69
16750.33 49
16751.56 52
16752.78 41
16754.00 60
16755.23 67
16756.45 61
16757.68 55
16758.90 59
16760.12 52
16761.35 85
16762.57 38
16763.79 57
16765.02 47
16766.24 63
16767.47 46
16768.69 64
16769.91 45
16771.14 57
16772.36 59
16773.59 49
16774.81 52
16776.04 61
16777.26 57
16778.48 54
16779.71 89
16780.93 62
16782.16 62
16783.38 65
16784.61 47
16785.83 61
16787.06 65
16788.28 88
16789.51 54
16790.73 51
16791.96 34
16793.18 46
16794.41 55
16795.63 93
16796.86 35
16798.08 66
16799.31 62
16800.53 56
16801.76 53
16802.98 46
16804.21 59
16805.43 79
16806.66 72
16807.88 44
16809.11 64
16810.33 69
16811.56 52
16812.79 51
16814.01 53
16815.24 71
16816.46 51
16817.69 54
16818.91 52
16820.14 55
16821.37 55
16822.59 40
16823.82 72
16825.04 69
16826.27 48
16827.50 73
16828.72 80
16829.95 80
16831.18 67
16832.40 73
16833.63 61
16834.86 50
16836.08 48
16837.31 59
16838.53 68
16839.76 58
16840.99 50
16842.21 71
16843.44 61
16844.67 60
16845.90 52
16847.12 57
16848.35 58
16849.58 54
16850.80 62
16852.03 50
16853.26 56
16854.48 59
16855.71 59
16856.94 57
16858.17 91
16859.39 59
16860.62 72
16861.85 85
16863.08 69
16864.30 87
16865.53 84
16866.76 80
16867.99 80
16869.21 65
16870.44 46
16871.67 40
16872.90 63
16874.13 71
16875.35 59
16876.58 66
16877.81 71
16879.04 58
16880.27 77
16881.49 66
16882.72 69
16883.95 55
16885.18 61
16886.41 49
16887.64 67
16888.86 50
16890.09 56
16891.32 70
16892.55 64
16893.78 78
16895.01 67
16896.24 76
16897.46 70
16898.69 66
16899.92 61
16901.15 73
16902.38 53
16903.61 42
16904.84 49
16906.07 69
16907.30 58
16908.53 67
16909.75 64
16910.98 65
16912.21 60
16913.44 61
16914.67 77
16915.90 67
16917.13 78
16918.36 65
16919.59 64
16920.82 78
16922.05 63
16923.28 69
16924.51 58
16925.74 62
16926.97 83
16928.20 68
16929.43 65
16930.66 59
16931.89 50
16933.12 54
16934.35 62
16935.58 61
16936.81 51
16938.04 64
16939.27 48
16940.50 43
16941.73 71
16942.96 49
16944.19 47
16945.42 61
16946.65 58
16947.88 51
16949.11 66
16950.34 49
16951.57 53
16952.80 63
16954.04 60
16955.27 58
16956.50 66
16957.73 73
16958.96 71
16960.19 60
16961.42 55
16962.65 62
16963.88 49
16965.11 41
16966.35 78
16967.58 53
16968.81 55
16970.04 43
16971.27 60
16972.50 54
16973.73 55
16974.97 67
16976.20 54
16977.43 79
16978.66 59
16979.89 67
16981.12 45
16982.36 46
16983.59 58
16984.82 45
16986.05 50
16987.28 40
16988.52 48
16989.75 69
16990.98 54
16992.21 68
16993.45 75
16994.68 53
16995.91 70
16997.14 45
16998.37 41
16999.61 52
17000.84 46
17002.07 49
17003.31 58
17004.54 46
17005.77 59
17007.00 51
17008.24 64
17009.47 53
17010.70 61
17011.93 43
17013.17 49
17014.40 52
17015.63 70
17016.87 75
17018.10 66
17019.33 64
17020.57 52
17021.80 54
17023.03 50
17024.27 42
17025.50 52
17026.73 60
17027.97 34
17029.20 54
17030.43 58
17031.67 51
17032.90 67
17034.14 56
17035.37 52
17036.60 41
17037.84 55
17039.07 71
17040.30 57
17041.54 52
17042.77 68
17044.01 61
17045.24 70
17046.47 77
17047.71 62
17048.94 56
17050.18 55
17051.41 59
17052.65 76
17053.88 65
17055.12 48
17056.35 40
17057.58 55
17058.82 71
17060.05 62
17061.29 63
17062.52 56
17063.76 57
17064.99 53
17066.23 50
17067.46 46
17068.70 43
17069.93 45
17071.17 38
17072.40 52
17073.64 46
17074.87 58
17076.11 46
17077.34 54
17078.58 60
17079.81 47
17081.05 46
17082.29 56
17083.52 52
17084.76 50
17085.99 59
17087.23 53
17088.46 63
17089.70 48
17090.94 52
17092.17 61
17093.41 56
17094.64 40
17095.88 47
17097.12 52
17098.35 43
17099.59 50
17100.82 64
17102.06 65
17103.30 54
17104.53 69
17105.77 57
17107.00 54
17108.24 57
17109.48 40
17110.71 46
17111.95 48
17113.19 61
17114.42 47
17115.66 50
17116.90 49
17118.13 55
17119.37 52
17120.61 44
17121.85 59
17123.08 55
17124.32 63
17125.56 44
17126.79 44
17128.03 50
17129.27 36
17130.50 52
17131.74 63
17132.98 56
17134.22 43
17135.45 33
17136.69 46
17137.93 51
17139.17 48
17140.40 39
17141.64 45
17142.88 66
17144.12 58
17145.36 27
17146.59 45
17147.83 56
17149.07 46
17150.31 43
17151.54 54
17152.78 65
17154.02 59
17155.26 50
17156.50 56
17157.74 53
17158.97 50
17160.21 50
17161.45 54
17162.69 63
17163.93 43
17165.17 45
17166.40 54
17167.64 45
17168.88 52
17170.12 70
17171.36 60
17172.60 74
17173.84 56
17175.08 72
17176.31 76
17177.55 49
17178.79 45
17180.03 52
17181.27 79
17182.51 58
17183.75 63
17184.99 46
17186.23 53
17187.47 64
17188.71 46
17189.94 52
17191.18 68
17192.42 52
17193.66 48
17194.90 55
17196.14 68
17197.38 64
17198.62 73
17199.86 55
17201.10 61
17202.34 57
17203.58 56
17204.82 54
17206.06 48
17207.30 67
17208.54 46
17209.78 53
17211.02 64
17212.26 60
17213.50 60
17214.74 71
17215.98 59
17217.22 73
17218.46 60
17219.70 57
17220.94 59
17222.18 56
17223.43 47
17224.67 75
17225.91 50
17227.15 59
17228.39 68
17229.63 62
17230.87 63
17232.11 46
17233.35 73
17234.59 55
17235.83 57
17237.08 49
17238.32 56
17239.56 66
17240.80 41
17242.04 62
17243.28 53
17244.52 53
17245.76 37
17247.01 55
17248.25 61
17249.49 47
17250.73 57
17251.97 71
17253.21 73
17254.46 62
17255.70 49
17256.94 57
17258.18 65
17259.42 71
17260.66 69
17261.91 50
17263.15 56
17264.39 32
17265.63 43
17266.87 40
17268.12 60
17269.36 60
17270.60 70
17271.84 76
17273.09 47
17274.33 49
17275.57 49
17276.81 61
17278.06 55
17279.30 45
17280.54 59
17281.78 57
17283.03 50
17284.27 52
17285.51 46
17286.76 53
17288.00 51
17289.24 69
17290.48 64
17291.73 67
17292.97 40
17294.21 45
17295.46 53
17296.70 48
17297.94 47
17299.19 55
17300.43 60
17301.67 52
17302.92 62
17304.16 48
17305.40 50
17306.65 58
17307.89 46
17309.14 75
17310.38 63
17311.62 46
17312.87 47
17314.11 58
17315.35 53
17316.60 61
17317.84 55
17319.09 61
17320.33 54
17321.58 59
17322.82 54
17324.06 54
17325.31 56
17326.55 63
17327.80 57
17329.04 55
17330.29 48
17331.53 43
17332.77 68
17334.02 43
17335.26 56
17336.51 46
17337.75 66
17339.00 75
17340.24 61
17341.49 45
17342.73 45
17343.98 62
17345.22 56
17346.47 36
17347.71 45
17348.96 41
17350.20 48
17351.45 63
17352.69 71
17353.94 48
17355.18 45
17356.43 57
17357.68 45
17358.92 55
17360.17 44
17361.41 44
17362.66 45
17363.90 48
17365.15 46
17366.39 70
17367.64 49
17368.89 55
17370.13 63
17371.38 45
17372.62 50
17373.87 53
17375.12 81
17376.36 55
17377.61 49
17378.85 41
17380.10 61
17381.35 52
17382.59 75
17383.84 64
17385.09 63
17386.33 48
17387.58 55
17388.83 38
17390.07 41
17391.32 67
17392.57 55
17393.81 47
17395.06 40
17396.31 40
17397.55 45
17398.80 44
17400.05 65
17401.29 46
17402.54 36
17403.79 47
17405.04 39
17406.28 67
17407.53 72
17408.78 43
17410.02 56
17411.27 63
17412.52 50
17413.77 83
17415.01 56
17416.26 40
17417.51 56
17418.76 53
17420.00 50
17421.25 53
17422.50 72
17423.75 54
17425.00 32
17426.24 50
17427.49 40
17428.74 33
17429.99 50
17431.24 52
17432.48 57
17433.73 53
17434.98 63
17436.23 70
17437.48 46
17438.73 53
17439.97 52
17441.22 57
17442.47 71
17443.72 73
17444.97 57
17446.22 41
17447.47 50
17448.71 50
17449.96 62
17451.21 63
17452.46 62
17453.71 50
17454.96 46
17456.21 38
17457.46 68
17458.71 54
17459.95 46
17461.20 47
17462.45 54
17463.70 62
17464.95 41
17466.20 59
17467.45 80
17468.70 49
17469.95 52
17471.20 55
17472.45 51
17473.70 55
17474.95 49
17476.20 55
17477.45 52
17478.70 60
17479.95 46
17481.20 50
17482.45 46
17483.70 54
17484.95 40
17486.20 43
17487.45 46
17488.70 46
17489.95 42
17491.20 58
17492.45 52
17493.70 40
17494.95 51
17496.20 52
17497.45 61
17498.70 86
17499.95 71
17501.20 44
17502.45 46
17503.70 83
17504.95 66
17506.20 47
17507.46 42
17508.71 46
17509.96 78
17511.21 60
17512.46 56
17513.71 55
17514.96 60
17516.21 64
17517.46 47
17518.71 54
17519.97 48
17521.22 56
17522.47 47
17523.72 55
17524.97 50
17526.22 50
17527.47 63
17528.73 33
17529.98 42
17531.23 35
17532.48 37
17533.73 54
17534.99 65
17536.24 61
17537.49 55
17538.74 75
17539.99 57
17541.25 46
17542.50 67
17543.75 55
17545.00 48
17546.25 48
17547.51 50
17548.76 67
17550.01 55
17551.26 66
17552.52 51
17553.77 78
17555.02 72
17556.27 43
17557.53 50
17558.78 80
17560.03 58
17561.28 58
17562.54 71
17563.79 48
17565.04 59
17566.30 62
17567.55 60
17568.80 38
17570.05 56
17571.31 63
17572.56 62
17573.81 55
17575.07 62
17576.32 63
17577.57 42
17578.83 66
17580.08 44
17581.33 51
17582.59 83
17583.84 59
17585.10 77
17586.35 84
17587.60 96
17588.86 69
17590.11 40
17591.36 45
17592.62 47
17593.87 68
17595.13 73
17596.38 63
17597.63 52
17598.89 39
17600.14 44
17601.40 65
17602.65 48
17603.90 54
17605.16 48
17606.41 54
17607.67 68
17608.92 38
17610.18 56
17611.43 51
17612.69 60
17613.94 59
17615.20 45
17616.45 33
17617.71 37
17618.96 44
17620.21 52
17621.47 64
17622.72 49
17623.98 46
17625.23 61
17626.49 81
17627.75 57
17629.00 47
17630.26 41
17631.51 48
17632.77 35
17634.02 27
17635.28 41
17636.53 62
17637.79 45
17639.04 33
17640.30 51
17641.55 56
17642.81 56
17644.07 39
17645.32 54
17646.58 58
17647.83 51
17649.09 47
17650.35 45
17651.60 50
17652.86 42
17654.11 50
17655.37 66
17656.63 73
17657.88 63
17659.14 47
17660.39 53
17661.65 51
17662.91 43
17664.16 69
17665.42 52
17666.68 49
17667.93 54
17669.19 59
17670.45 47
17671.70 55
17672.96 52
17674.22 41
17675.47 35
17676.73 44
17677.99 49
17679.24 40
17680.50 40
17681.76 43
17683.02 58
17684.27 46
17685.53 34
17686.79 47
17688.05 40
17689.30 61
17690.56 54
17691.82 55
17693.07 56
17694.33 56
17695.59 74
17696.85 59
17698.11 46
17699.36 42
17700.62 42
17701.88 51
17703.14 44
17704.39 39
17705.65 43
17706.91 41
17708.17 35
17709.43 54
17710.68 56
17711.94 67
17713.20 55
17714.46 45
17715.72 56
17716.98 65
17718.23 55
17719.49 43
17720.75 36
17722.01 39
17723.27 56
17724.53 62
17725.79 38
17727.04 42
17728.30 61
17729.56 54
17730.82 44
17732.08 50
17733.34 61
17734.60 56
17735.86 57
17737.12 54
17738.37 46
17739.63 40
17740.89 40
17742.15 45
17743.41 46
17744.67 56
17745.93 39
17747.19 47
17748.45 52
17749.71 52
17750.97 56
17752.23 53
17753.49 53
17754.75 54
17756.01 72
17757.27 61
17758.53 49
17759.79 56
17761.05 54
17762.31 55
17763.57 44
17764.83 33
17766.09 53
17767.35 49
17768.61 36
17769.87 51
17771.13 65
17772.39 62
17773.65 60
17774.91 41
17776.17 47
17777.43 43
17778.69 57
17779.95 42
17781.21 51
17782.47 50
17783.73 49
17784.99 58
17786.25 51
17787.51 52
17788.78 46
17790.04 50
17791.30 66
17792.56 82
17793.82 47
17795.08 56
17796.34 50
17797.60 48
17798.86 36
17800.13 38
17801.39 38
17802.65 56
17803.91 61
17805.17 42
17806.43 62
17807.69 37
17808.96 55
17810.22 33
17811.48 61
17812.74 76
17814.00 48
17815.26 46
17816.53 46
17817.79 57
17819.05 59
17820.31 56
17821.57 54
17822.84 55
17824.10 55
17825.36 55
17826.62 47
17827.89 44
17829.15 39
17830.41 59
17831.67 44
17832.93 55
17834.20 59
17835.46 65
17836.72 84
17837.99 64
17839.25 51
17840.51 54
17841.77 61
17843.04 57
17844.30 51
17845.56 43
17846.82 35
17848.09 53
17849.35 61
17850.61 50
17851.88 38
17853.14 53
17854.40 52
17855.67 44
17856.93 38
17858.19 40
17859.46 59
17860.72 49
17861.98 37
17863.25 55
17864.51 72
17865.77 61
17867.04 50
17868.30 57
17869.57 44
17870.83 54
17872.09 66
17873.36 62
17874.62 81
17875.89 53
17877.15 53
17878.41 63
17879.68 41
17880.94 29
17882.21 43
17883.47 55
17884.73 44
17886.00 35
17887.26 44
17888.53 59
17889.79 63
17891.06 33
17892.32 43
17893.59 44
17894.85 47
17896.12 39
17897.38 43
17898.65 39
17899.91 35
17901.17 51
17902.44 51
17903.70 60
17904.97 61
17906.23 51
17907.50 48
17908.77 49
17910.03 43
17911.30 43
17912.56 40
17913.83 33
17915.09 38
17916.36 44
17917.62 50
17918.89 59
17920.15 55
17921.42 31
17922.68 46
17923.95 66
17925.22 81
17926.48 45
17927.75 48
17929.01 47
17930.28 64
17931.55 68
17932.81 47
17934.08 55
17935.34 52
17936.61 45
17937.88 39
17939.14 65
17940.41 39
17941.68 37
17942.94 49
17944.21 38
17945.47 47
17946.74 52
17948.01 49
17949.27 67
17950.54 59
17951.81 79
17953.07 64
17954.34 58
17955.61 57
17956.87 55
17958.14 53
17959.41 42
17960.68 44
17961.94 41
17963.21 47
17964.48 39
17965.74 58
17967.01 71
17968.28 55
17969.55 41
17970.81 41
17972.08 65
17973.35 50
17974.62 50
17975.88 37
17977.15 48
17978.42 54
17979.69 61
17980.95 41
17982.22 74
17983.49 56
17984.76 43
17986.03 55
17987.29 71
17988.56 54
17989.83 42
17991.10 38
17992.37 42
17993.63 57
17994.90 38
17996.17 50
17997.44 45
17998.71 50
17999.98 42
18001.24 47
18002.51 45
18003.78 39
18005.05 38
18006.32 59
18007.59 48
18008.86 67
18010.12 42
18011.39 33
18012.66 47
18013.93 43
18015.20 44
18016.47 38
18017.74 54
18019.01 57
18020.28 52
18021.54 58
18022.81 57
18024.08 43
18025.35 51
18026.62 54
18027.89 54
18029.16 53
18030.43 37
18031.70 48
18032.97 42
18034.24 43
18035.51 48
18036.78 57
18038.05 41
18039.32 40
18040.59 45
18041.86 33
18043.13 32
18044.40 32
18045.67 41
18046.94 37
18048.21 40
18049.48 53
18050.75 69
18052.02 40
18053.29 55
18054.56 47
18055.83 44
18057.10 56
18058.37 46
18059.64 54
18060.91 55
18062.18 45
18063.45 62
18064.72 51
18065.99 46
18067.26 50
18068.54 57
18069.81 41
18071.08 59
18072.35 46
18073.62 41
18074.89 56
18076.16 43
18077.43 61
18078.70 36
18079.97 42
18081.25 57
18082.52 52
18083.79 50
18085.06 48
18086.33 79
18087.60 70
18088.87 64
18090.15 47
18091.42 36
18092.69 57
18093.96 58
18095.23 52
18096.50 38
18097.78 26
18099.05 40
18100.32 55
18101.59 51
18102.86 48
18104.14 26
18105.41 37
18106.68 57
18107.95 41
18109.23 45
18110.50 68
18111.77 60
18113.04 48
18114.31 45
18115.59 33
18116.86 51
18118.13 50
18119.40 58
18120.68 45
18121.95 58
18123.22 39
18124.50 59
18125.77 50
18127.04 36
18128.31 49
18129.59 56
18130.86 74
18132.13 45
18133.41 45
18134.68 52
18135.95 58
18137.23 57
18138.50 49
18139.77 53
18141.05 56
18142.32 52
18143.59 62
18144.87 44
18146.14 50
18147.41 56
18148.69 55
18149.96 63
18151.23 66
18152.51 61
18153.78 65
18155.06 63
18156.33 48
18157.60 45
18158.88 53
18160.15 45
18161.43 59
18162.70 59
18163.97 39
18165.25 50
18166.52 41
18167.80 47
18169.07 34
18170.35 31
18171.62 63
18172.90 46
18174.17 52
18175.44 41
18176.72 50
18177.99 55
18179.27 73
18180.54 54
18181.82 54
18183.09 40
18184.37 44
18185.64 46
18186.92 45
18188.19 68
18189.47 48
18190.74 55
18192.02 48
18193.29 45
18194.57 54
18195.84 34
18197.12 60
18198.39 48
18199.67 58
18200.95 71
18202.22 50
18203.50 52
18204.77 32
18206.05 52
18207.32 47
18208.60 50
18209.88 45
18211.15 47
18212.43 47
18213.70 54
18214.98 40
18216.26 38
18217.53 42
18218.81 40
18220.08 47
18221.36 61
18222.64 38
18223.91 42
18225.19 45
18226.47 61
18227.74 42
18229.02 44
18230.29 56
18231.57 41
18232.85 50
18234.12 48
18235.40 58
18236.68 41
18237.95 40
18239.23 50
18240.51 46
18241.79 40
18243.06 43
18244.34 38
18245.62 73
18246.89 56
18248.17 49
18249.45 45
18250.73 46
18252.00 41
18253.28 52
18254.56 39
18255.83 47
18257.11 50
18258.39 76
18259.67 52
18260.94 45
18262.22 36
18263.50 44
18264.78 42
18266.06 53
18267.33 61
18268.61 50
18269.89 32
18271.17 56
18272.45 44
18273.72 61
18275.00 51
18276.28 50
18277.56 56
18278.84 37
18280.11 42
18281.39 37
18282.67 48
18283.95 42
18285.23 45
18286.51 53
18287.78 50
18289.06 55
18290.34 43
18291.62 42
18292.90 43
18294.18 64
18295.46 50
18296.74 40
18298.01 41
18299.29 48
18300.57 43
18301.85 41
18303.13 44
18304.41 38
18305.69 49
18306.97 52
18308.25 53
18309.53 47
18310.81 48
18312.09 41
18313.37 48
18314.64 41
18315.92 46
18317.20 45
18318.48 48
18319.76 45
18321.04 38
18322.32 25
18323.60 38
18324.88 48
18326.16 36
18327.44 53
18328.72 52
18330.00 44
18331.28 48
18332.56 32
18333.84 35
18335.12 33
18336.40 49
18337.68 46
18338.96 45
18340.24 49
18341.52 52
18342.80 43
18344.09 62
18345.37 66
18346.65 45
18347.93 44
18349.21 31
18350.49 60
18351.77 56
18353.05 57
18354.33 59
18355.61 38
18356.89 55
18358.17 55
18359.46 98
18360.74 51
18362.02 36
18363.30 46
18364.58 54
18365.86 66
18367.14 65
18368.42 51
18369.71 50
18370.99 66
18372.27 51
18373.55 49
18374.83 57
18376.11 54
18377.39 54
18378.68 67
18379.96 50
18381.24 51
18382.52 40
18383.80 52
18385.09 48
18386.37 53
18387.65 46
18388.93 66
18390.21 57
18391.50 45
18392.78 51
18394.06 51
18395.34 44
18396.63 43
18397.91 46
18399.19 40
18400.47 46
18401.76 45
18403.04 43
18404.32 32
18405.60 42
18406.89 48
18408.17 47
18409.45 44
18410.73 52
18412.02 68
18413.30 64
18414.58 59
18415.87 55
18417.15 52
18418.43 45
18419.72 46
18421.00 41
18422.28 37
18423.57 41
18424.85 44
18426.13 53
18427.42 52
18428.70 39
18429.98 40
18431.27 47
18432.55 48
18433.83 67
18435.12 53
18436.40 48
18437.68 51
18438.97 61
18440.25 52
18441.54 47
18442.82 71
18444.10 50
18445.39 39
18446.67 41
18447.96 40
18449.24 42
18450.53 56
18451.81 55
18453.09 53
18454.38 56
18455.66 49
18456.95 45
18458.23 52
18459.52 57
18460.80 90
18462.09 76
18463.37 55
18464.65 58
18465.94 57
18467.22 41
18468.51 47
18469.79 40
18471.08 41
18472.36 50
18473.65 41
18474.93 42
18476.22 49
18477.50 28
18478.79 50
18480.08 38
18481.36 48
18482.65 60
18483.93 40
18485.22 52
18486.50 46
18487.79 61
18489.07 52
18490.36 37
18491.64 42
18492.93 39
18494.22 51
18495.50 51
18496.79 42
18498.07 41
18499.36 54
18500.65 52
18501.93 42
18503.22 40
18504.50 45
18505.79 59
18507.08 33
18508.36 40
18509.65 45
18510.94 63
18512.22 48
18513.51 44
18514.80 56
18516.08 49
18517.37 64
18518.65 54
18519.94 40
18521.23 57
18522.51 49
18523.80 50
18525.09 47
18526.38 57
18527.66 39
18528.95 31
18530.24 31
18531.52 33
18532.81 40
18534.10 43
18535.39 70
18536.67 51
18537.96 37
18539.25 54
18540.53 47
18541.82 54
18543.11 40
18544.40 55
18545.68 47
18546.97 46
18548.26 49
18549.55 52
18550.84 44
18552.12 38
18553.41 39
18554.70 50
18555.99 52
18557.27 40
18558.56 41
18559.85 46
18561.14 37
18562.43 38
18563.72 39
18565.00 48
18566.29 67
18567.58 51
18568.87 36
18570.16 45
18571.45 57
18572.73 56
18574.02 45
18575.31 50
18576.60 40
18577.89 48
18579.18 60
18580.47 45
18581.75 35
18583.04 45
18584.33 67
18585.62 71
18586.91 66
18588.20 74
18589.49 83
18590.78 64
18592.07 60
18593.36 38
18594.65 50
18595.93 53
18597.22 56
18598.51 41
18599.80 51
18601.09 60
18602.38 57
18603.67 52
18604.96 50
18606.25 57
18607.54 56
18608.83 59
18610.12 36
18611.41 45
18612.70 44
18613.99 61
18615.28 59
18616.57 50
18617.86 51
18619.15 64
18620.44 66
18621.73 71
18623.02 48
18624.31 56
18625.60 57
18626.89 46
18628.18 66
18629.47 50
18630.76 55
18632.05 59
18633.34 52
18634.64 51
18635.93 58
18637.22 48
18638.51 84
18639.80 69
18641.09 66
18642.38 61
18643.67 57
18644.96 46
18646.25 40
18647.54 39
18648.84 52
18650.13 65
18651.42 74
18652.71 53
18654.00 49
18655.29 49
18656.58 54
18657.88 45
18659.17 41
18660.46 38
18661.75 57
18663.04 59
18664.33 64
18665.63 60
18666.92 52
18668.21 57
18669.50 61
18670.79 40
18672.08 52
18673.38 47
18674.67 42
18675.96 51
18677.25 43
18678.55 36
18679.84 49
18681.13 35
18682.42 50
18683.71 43
18685.01 36
18686.30 49
18687.59 40
18688.88 37
18690.18 46
18691.47 42
18692.76 47
18694.06 41
18695.35 47
18696.64 39
18697.93 52
18699.23 44
18700.52 32
18701.81 38
18703.11 48
18704.40 68
18705.69 50
18706.99 52
18708.28 55
18709.57 46
18710.86 53
18712.16 62
18713.45 52
18714.75 34
18716.04 63
18717.33 37
18718.63 54
18719.92 55
18721.21 34
18722.51 40
18723.80 35
18725.09 27
18726.39 57
18727.68 46
18728.98 46
18730.27 66
18731.56 48
18732.86 50
18734.15 58
18735.45 46
18736.74 40
18738.04 39
18739.33 50
18740.62 58
18741.92 43
18743.21 54
18744.51 55
18745.80 38
18747.10 42
18748.39 32
18749.69 47
18750.98 39
18752.27 44
18753.57 38
18754.86 38
18756.16 52
18757.45 36
18758.75 42
18760.04 55
18761.34 56
18762.63 62
18763.93 56
18765.23 41
18766.52 42
18767.82 56
18769.11 73
18770.41 38
18771.70 49
18773.00 42
18774.29 38
18775.59 45
18776.88 43
18778.18 64
18779.48 41
18780.77 48
18782.07 39
18783.36 43
18784.66 32
18785.95 52
18787.25 58
18788.55 46
18789.84 38
18791.14 55
18792.43 40
18793.73 51
18795.03 57
18796.32 51
18797.62 43
18798.92 35
18800.21 39
18801.51 40
18802.81 57
18804.10 51
18805.40 57
18806.70 41
18807.99 64
18809.29 46
18810.59 63
18811.88 59
18813.18 57
18814.48 49
18815.77 43
18817.07 53
18818.37 60
18819.66 55
18820.96 42
18822.26 41
18823.56 37
18824.85 58
18826.15 46
18827.45 55
18828.75 46
18830.04 45
18831.34 56
18832.64 56
18833.94 64
18835.23 53
18836.53 43
18837.83 52
18839.13 35
18840.42 39
18841.72 35
18843.02 47
18844.32 44
18845.62 46
18846.91 65
18848.21 55
18849.51 58
18850.81 57
18852.11 51
18853.40 52
18854.70 47
18856.00 54
18857.30 42
18858.60 73
18859.90 58
18861.20 58
18862.49 45
18863.79 57
18865.09 50
18866.39 52
18867.69 31
18868.99 30
18870.29 68
18871.59 56
18872.88 41
18874.18 56
18875.48 42
18876.78 41
18878.08 43
18879.38 49
18880.68 39
18881.98 27
18883.28 36
18884.58 48
18885.88 48
18887.18 54
18888.47 48
18889.77 50
18891.07 38
18892.37 50
18893.67 63
18894.97 32
18896.27 39
18897.57 51
18898.87 50
18900.17 42
18901.47 43
18902.77 41
18904.07 54
18905.37 66
18906.67 37
18907.97 46
18909.27 42
18910.57 44
18911.87 49
18913.17 53
18914.47 32
18915.77 40
18917.07 41
18918.38 36
18919.68 38
18920.98 29
18922.28 55
18923.58 27
18924.88 37
18926.18 49
18927.48 47
18928.78 42
18930.08 41
18931.38 47
18932.68 66
18933.98 47
18935.29 34
18936.59 39
18937.89 48
18939.19 55
18940.49 54
18941.79 45
18943.09 39
18944.39 55
18945.70 39
18947.00 57
18948.30 44
18949.60 47
18950.90 38
18952.20 58
18953.51 62
18954.81 45
18956.11 40
18957.41 42
18958.71 47
18960.02 37
18961.32 37
18962.62 28
18963.92 56
18965.22 56
18966.53 44
18967.83 44
18969.13 56
18970.43 47
18971.73 41
18973.04 53
18974.34 61
18975.64 46
18976.94 36
18978.25 58
18979.55 43
18980.85 49
18982.16 44
18983.46 51
18984.76 51
18986.06 39
18987.37 34
18988.67 36
18989.97 38
18991.28 44
18992.58 37
18993.88 48
18995.18 49
18996.49 64
18997.79 52
18999.09 35
19000.40 50
19001.70 42
19003.00 45
19004.31 32
19005.61 36
19006.92 35
19008.22 41
19009.52 53
19010.83 43
19012.13 35
19013.43 38
19014.74 28
19016.04 49
19017.35 58
19018.65 43
19019.95 43
19021.26 43
19022.56 43
19023.87 51
19025.17 44
19026.47 55
19027.78 51
19029.08 40
19030.39 44
19031.69 44
19033.00 45
19034.30 48
19035.61 39
19036.91 60
19038.21 43
19039.52 59
19040.82 31
19042.13 37
19043.43 44
19044.74 41
19046.04 42
19047.35 48
19048.65 41
19049.96 53
19051.26 51
19052.57 38
19053.87 39
19055.18 35
19056.48 51
19057.79 42
19059.09 51
19060.40 33
19061.71 39
19063.01 41
19064.32 48
19065.62 39
19066.93 37
19068.23 37
19069.54 44
19070.85 32
19072.15 35
19073.46 40
19074.76 29
19076.07 41
19077.37 40
19078.68 41
19079.99 44
19081.29 27
19082.60 51
19083.91 54
19085.21 48
19086.52 45
19087.82 39
19089.13 56
19090.44 62
19091.74 43
19093.05 58
19094.36 42
19095.66 51
19096.97 44
19098.28 41
19099.58 52
19100.89 39
19102.20 38
19103.50 41
19104.81 60
19106.12 56
19107.42 33
19108.73 53
19110.04 40
19111.35 38
19112.65 57
19113.96 50
19115.27 66
19116.58 32
19117.88 22
19119.19 42
19120.50 50
19121.81 37
19123.11 50
19124.42 56
19125.73 56
19127.04 39
19128.34 46
19129.65 38
19130.96 37
19132.27 57
19133.57 34
19134.88 31
19136.19 38
19137.50 49
19138.81 55
19140.12 38
19141.42 43
19142.73 37
19144.04 57
19145.35 47
19146.66 45
19147.97 42
19149.27 37
19150.58 24
19151.89 38
19153.20 41
19154.51 42
19155.82 36
19157.13 45
19158.43 50
19159.74 46
19161.05 35
19162.36 47
19163.67 40
19164.98 45
19166.29 46
19167.60 49
19168.91 45
19170.22 26
19171.52 27
19172.83 49
19174.14 44
19175.45 43
19176.76 37
19178.07 55
19179.38 39
19180.69 59
19182.00 41
19183.31 36
19184.62 34
19185.93 51
19187.24 51
19188.55 48
19189.86 43
19191.17 60
19192.48 53
19193.79 35
19195.10 34
19196.41 36
19197.72 55
19199.03 46
19200.34 49
19201.65 51
19202.96 48
19204.27 53
19205.58 52
19206.89 48
19208.20 35
19209.51 45
19210.82 50
19212.13 44
19213.44 45
19214.75 30
19216.06 35
19217.38 44
19218.69 49
19220.00 40
19221.31 40
19222.62 57
19223.93 50
19225.24 44
19226.55 41
19227.86 54
19229.17 44
19230.49 35
19231.80 42
19233.11 38
19234.42 38
19235.73 47
19237.04 36
19238.35 33
19239.67 40
19240.98 34
19242.29 37
19243.60 38
19244.91 29
19246.22 42
19247.54 49
19248.85 37
19250.16 37
19251.47 42
19252.78 48
19254.10 58
19255.41 33
19256.72 42
19258.03 30
19259.34 51
19260.66 35
19261.97 28
19263.28 33
19264.59 40
19265.91 36
19267.22 47
19268.53 28
19269.84 40
19271.16 37
19272.47 35
19273.78 49
19275.10 38
19276.41 57
19277.72 47
19279.03 44
19280.35 43
19281.66 47
19282.97 64
19284.29 47
19285.60 52
19286.91 33
19288.23 55
19289.54 54
19290.85 50
19292.17 39
19293.48 44
19294.79 53
19296.11 45
19297.42 40
19298.73 48
19300.05 36
19301.36 39
19302.67 31
19303.99 58
19305.30 54
19306.62 59
19307.93 47
19309.24 44
19310.56 53
19311.87 32
19313.19 34
19314.50 38
19315.81 41
19317.13 38
19318.44 48
19319.76 45
19321.07 44
19322.39 53
19323.70 58
19325.01 74
19326.33 63
19327.64 65
19328.96 48
19330.27 37
19331.59 41
19332.90 49
19334.22 40
19335.53 46
19336.85 43
19338.16 37
19339.48 49
19340.79 35
19342.11 45
19343.42 35
19344.74 35
19346.05 21
19347.37 35
19348.68 49
19350.00 34
19351.31 33
19352.63 31
19353.94 46
19355.26 58
19356.58 67
19357.89 44
19359.21 41
19360.52 26
19361.84 46
19363.15 45
19364.47 35
19365.79 55
19367.10 54
19368.42 35
19369.73 47
19371.05 29
19372.37 45
19373.68 52
19375.00 62
19376.31 44
19377.63 29
19378.95 41
19380.26 23
19381.58 40
19382.90 35
19384.21 28
19385.53 36
19386.85 57
19388.16 28
19389.48 31
19390.80 43
19392.11 32
19393.43 37
19394.75 53
19396.06 38
19397.38 50
19398.70 40
19400.01 39
19401.33 30
19402.65 27
19403.97 30
19405.28 34
19406.60 43
19407.92 35
19409.23 36
19410.55 38
19411.87 34
19413.19 53
19414.50 37
19415.82 30
19417.14 43
19418.46 54
19419.77 42
19421.09 35
19422.41 43
19423.73 35
19425.05 31
19426.36 40
19427.68 29
19429.00 35
19430.32 46
19431.64 50
19432.95 49
19434.27 26
19435.59 38
19436.91 50
19438.23 34
19439.55 28
19440.86 61
19442.18 65
19443.50 43
19444.82 43
19446.14 22
19447.46 27
19448.78 32
19450.09 40
19451.41 33
19452.73 21
19454.05 32
19455.37 49
19456.69 53
19458.01 42
19459.33 43
19460.65 38
19461.97 37
19463.28 43
19464.60 33
19465.92 49
19467.24 43
19468.56 29
19469.88 41
19471.20 37
19472.52 42
19473.84 23
19475.16 51
19476.48 66
19477.80 49
19479.12 35
19480.44 41
19481.76 44
19483.08 53
19484.40 57
19485.72 50
19487.04 39
19488.36 57
19489.68 46
19491.00 37
19492.32 38
19493.64 35
19494.96 34
19496.28 49
19497.60 56
19498.92 36
19500.24 47
19501.56 39
19502.88 42
19504.20 49
19505.52 36
19506.84 27
19508.16 42
19509.49 34
19510.81 42
19512.13 34
19513.45 36
19514.77 50
19516.09 32
19517.41 31
19518.73 53
19520.05 39
19521.37 40
19522.70 59
19524.02 47
19525.34 39
19526.66 22
19527.98 40
19529.30 46
19530.62 18
19531.95 43
19533.27 34
19534.59 45
19535.91 37
19537.23 35
19538.55 41
19539.88 36
19541.20 35
19542.52 44
19543.84 52
19545.16 42
19546.49 42
19547.81 25
19549.13 29
19550.45 56
19551.77 37
19553.10 47
19554.42 51
19555.74 39
19557.06 35
19558.39 48
19559.71 45
19561.03 33
19562.35 47
19563.68 46
19565.00 31
19566.32 43
19567.64 45
19568.97 48
19570.29 35
19571.61 45
19572.94 32
19574.26 33
19575.58 48
19576.90 37
19578.23 35
19579.55 56
19580.87 36
19582.20 49
19583.52 37
19584.84 43
19586.17 47
19587.49 43
19588.81 38
19590.14 29
19591.46 42
19592.78 41
19594.11 36
19595.43 50
19596.76 54
19598.08 43
19599.40 50
19600.73 36
19602.05 36
19603.37 39
19604.70 41
19606.02 53
19607.35 42
19608.67 66
19610.00 47
19611.32 51
19612.64 54
19613.97 43
19615.29 45
19616.62 35
19617.94 41
19619.27 33
19620.59 41
19621.92 39
19623.24 30
19624.56 44
19625.89 39
19627.21 34
19628.54 39
19629.86 47
19631.19 38
19632.51 58
19633.84 38
19635.16 25
19636.49 49
19637.81 36
19639.14 57
19640.46 36
19641.79 61
19643.11 65
19644.44 39
19645.77 43
19647.09 42
19648.42 41
19649.74 54
19651.07 50
19652.39 44
19653.72 41
19655.04 49
19656.37 60
19657.70 39
19659.02 40
19660.35 36
19661.67 58
19663.00 36
19664.33 33
19665.65 29
19666.98 39
19668.30 41
19669.63 43
19670.96 24
19672.28 33
19673.61 41
19674.94 39
19676.26 51
19677.59 37
19678.92 36
19680.24 41
19681.57 42
19682.90 50
19684.22 48
19685.55 46
19686.88 34
19688.20 25
19689.53 34
19690.86 60
19692.18 38
19693.51 27
19694.84 29
19696.16 47
19697.49 45
19698.82 47
19700.15 43
19701.47 41
19702.80 38
19704.13 33
19705.46 63
19706.78 41
19708.11 27
19709.44 27
19710.77 54
19712.09 44
19713.42 50
19714.75 48
19716.08 45
19717.40 43
19718.73 49
19720.06 42
19721.39 50
19722.72 51
19724.04 36
19725.37 26
19726.70 42
19728.03 62
19729.36 50
19730.68 33
19732.01 45
19733.34 51
19734.67 31
19736.00 49
19737.33 46
19738.66 33
19739.98 33
19741.31 47
19742.64 39
19743.97 42
19745.30 37
19746.63 27
19747.96 29
19749.29 38
19750.61 48
19751.94 46
19753.27 63
19754.60 38
19755.93 36
19757.26 38
19758.59 36
19759.92 24
19761.25 43
19762.58 45
19763.91 34
19765.24 49
19766.57 53
19767.89 42
19769.22 43
19770.55 34
19771.88 23
19773.21 33
19774.54 44
19775.87 36
19777.20 41
19778.53 33
19779.86 35
19781.19 43
19782.52 31
19783.85 34
19785.18 40
19786.51 50
19787.84 39
19789.17 30
19790.50 27
19791.83 44
19793.16 38
19794.49 32
19795.83 39
19797.16 28
19798.49 28
19799.82 25
19801.15 45
19802.48 39
19803.81 40
19805.14 34
19806.47 40
19807.80 47
19809.13 26
19810.46 36
19811.79 59
19813.13 61
19814.46 44
19815.79 53
19817.12 40
19818.45 33
19819.78 26
19821.11 38
19822.44 38
19823.78 75
19825.11 59
19826.44 35
19827.77 39
19829.10 31
19830.43 25
19831.77 54
19833.10 33
19834.43 33
19835.76 25
19837.09 33
19838.42 57
19839.76 28
19841.09 46
19842.42 51
19843.75 50
19845.08 39
19846.42 49
19847.75 45
19849.08 58
19850.41 40
19851.75 41
19853.08 49
19854.41 45
19855.74 50
19857.08 39
19858.41 41
19859.74 47
19861.07 46
19862.41 38
19863.74 37
19865.07 40
19866.41 50
19867.74 43
19869.07 34
19870.40 36
19871.74 38
19873.07 31
19874.40 41
19875.74 38
19877.07 48
19878.40 49
19879.74 44
19881.07 31
19882.40 29
19883.74 44
19885.07 39
19886.40 60
19887.74 49
19889.07 39
19890.40 38
19891.74 44
19893.07 36
19894.41 29
19895.74 26
19897.07 38
19898.41 52
19899.74 57
19901.08 37
19902.41 49
19903.74 45
19905.08 26
19906.41 30
19907.75 27
19909.08 38
19910.41 49
19911.75 43
19913.08 28
19914.42 34
19915.75 39
19917.09 29
19918.42 57
19919.76 62
19921.09 56
19922.43 37
19923.76 42
19925.10 45
19926.43 62
19927.77 62
19929.10 43
19930.44 35
19931.77 48
19933.11 28
19934.44 38
19935.78 26
19937.11 37
19938.45 28
19939.78 40
19941.12 55
19942.45 44
19943.79 41
19945.12 39
19946.46 36
19947.79 49
19949.13 42
19950.47 32
19951.80 45
19953.14 44
19954.47 51
19955.81 37
19957.15 44
19958.48 39
19959.82 46
19961.15 44
19962.49 56
19963.83 45
19965.16 47
19966.50 51
19967.83 30
19969.17 31
19970.51 39
19971.84 31
19973.18 33
19974.52 25
19975.85 32
19977.19 35
19978.53 52
19979.86 31
19981.20 43
19982.54 37
19983.87 43
19985.21 40
19986.55 46
19987.88 48
19989.22 33
19990.56 40
19991.89 43
19993.23 38
19994.57 36
19995.91 35
19997.24 52
19998.58 48
19999.92 39
20001.26 34
20002.59 34
20003.93 23
20005.27 42
20006.61 57
20007.94 18
20009.28 33
20010.62 33
20011.96 46
20013.29 48
20014.63 25
20015.97 37
20017.31 43
20018.65 49
20019.98 33
20021.32 38
20022.66 28
20024.00 44
20025.34 34
20026.67 36
20028.01 41
20029.35 35
20030.69 46
20032.03 41
20033.37 29
20034.71 29
20036.04 42
20037.38 29
20038.72 40
20040.06 37
20041.40 36
20042.74 53
20044.08 49
20045.42 47
20046.75 43
20048.09 37
20049.43 46
20050.77 27
20052.11 41
20053.45 26
20054.79 33
20056.13 45
20057.47 38
20058.81 44
20060.15 29
20061.49 38
20062.82 37
20064.16 40
20065.50 51
20066.84 42
20068.18 41
20069.52 49
20070.86 66
20072.20 45
20073.54 39
20074.88 41
20076.22 41
20077.56 35
20078.90 35
20080.24 47
20081.58 43
20082.92 35
20084.26 37
20085.60 33
20086.94 33
20088.28 37
20089.62 41
20090.96 35
20092.30 38
20093.64 35
20094.99 30
20096.33 33
20097.67 37
20099.01 30
20100.35 30
20101.69 41
20103.03 43
20104.37 40
20105.71 38
20107.05 32
20108.39 30
20109.73 49
20111.08 41
20112.42 42
20113.76 49
20115.10 42
20116.44 40
20117.78 36
20119.12 32
20120.46 34
20121.81 42
20123.15 23
20124.49 40
20125.83 49
20127.17 45
20128.51 36
20129.86 31
20131.20 40
20132.54 45
20133.88 38
20135.22 38
20136.56 39
20137.91 39
20139.25 46
