# Supplementary material for: MALDI-TOF MS typing enables the classification of brewing yeasts of the genus Saccharomyces to major beer styles
Source: PLoS One. 2017 Aug 9;12(8):e0181694. doi: 10.1371/journal.pone.0181694 (PMC5549903; doi:10.1371/journal.pone.0181694)
Supplement: S5 File — The directory includes 90 raw files and was zipped to “.zip”; the folder has three strains with 30 spectra per strain; S1 Text explains the raw files with an example and Table 1 represents the yeast strains used within the experiment. (ZIP) [file pone.0181694.s008.zip › 13-15/30273-3D2-Dias-Dias-Dias-YPG-18h-E-E_2015-08-04_3_0_E9_1.dat]

2000.64 2176
2001.06 1989
2001.49 2172
2001.91 2162
2002.33 2279
2002.75 2455
2003.17 2157
2003.60 2209
2004.02 2298
2004.44 2235
2004.86 2120
2005.28 1905
2005.70 2099
2006.13 1963
2006.55 2056
2006.97 2023
2007.39 2015
2007.82 2213
2008.24 2261
2008.66 2274
2009.08 2137
2009.51 2110
2009.93 2148
2010.35 2133
2010.77 2442
2011.20 2389
2011.62 2200
2012.04 2097
2012.46 2076
2012.89 2080
2013.31 2058
2013.73 2105
2014.15 1975
2014.58 2093
2015.00 2118
2015.42 1963
2015.85 2241
2016.27 2334
2016.69 2047
2017.12 2240
2017.54 2359
2017.96 2253
2018.39 2228
2018.81 2341
2019.23 2490
2019.66 2466
2020.08 2289
2020.50 2340
2020.93 2250
2021.35 2298
2021.78 2280
2022.20 2129
2022.62 2235
2023.05 2314
2023.47 2179
2023.89 2142
2024.32 1993
2024.74 2048
2025.17 2027
2025.59 2032
2026.01 1926
2026.44 2138
2026.86 2059
2027.29 2077
2027.71 2039
2028.14 2070
2028.56 1973
2028.99 2007
2029.41 1955
2029.83 1927
2030.26 1942
2030.68 1984
2031.11 2036
2031.53 1943
2031.96 1958
2032.38 2009
2032.81 1939
2033.23 2055
2033.66 2079
2034.08 2195
2034.51 2357
2034.93 2196
2035.36 1956
2035.78 1928
2036.21 2010
2036.63 2113
2037.06 2432
2037.48 2309
2037.91 2237
2038.33 2047
2038.76 2234
2039.19 2339
2039.61 2202
2040.04 2059
2040.46 1991
2040.89 2063
2041.31 2369
2041.74 2325
2042.17 2232
2042.59 2076
2043.02 2034
2043.44 2315
2043.87 2045
2044.30 1986
2044.72 2035
2045.15 2123
2045.57 2008
2046.00 2106
2046.43 2059
2046.85 2210
2047.28 2169
2047.71 1916
2048.13 1886
2048.56 2014
2048.99 2159
2049.41 2000
2049.84 1763
2050.27 1915
2050.69 1882
2051.12 1983
2051.55 1947
2051.97 2145
2052.40 2109
2052.83 1931
2053.25 2116
2053.68 2086
2054.11 1998
2054.54 2298
2054.96 2206
2055.39 2143
2055.82 2124
2056.24 2122
2056.67 2178
2057.10 2205
2057.53 2038
2057.95 1980
2058.38 1922
2058.81 2017
2059.24 2036
2059.66 2015
2060.09 1983
2060.52 1893
2060.95 2057
2061.38 2027
2061.80 2035
2062.23 2060
2062.66 2116
2063.09 2049
2063.52 1848
2063.94 1881
2064.37 2095
2064.80 2011
2065.23 1991
2065.66 2183
2066.09 2099
2066.51 1977
2066.94 1998
2067.37 1986
2067.80 2197
2068.23 2194
2068.66 2206
2069.08 1953
2069.51 2092
2069.94 2103
2070.37 2012
2070.80 1824
2071.23 2131
2071.66 2131
2072.09 2099
2072.52 2134
2072.94 2184
2073.37 1981
2073.80 1995
2074.23 2094
2074.66 1968
2075.09 1912
2075.52 1976
2075.95 2046
2076.38 1953
2076.81 2002
2077.24 2113
2077.67 2068
2078.10 2042
2078.53 1970
2078.96 2139
2079.39 2134
2079.82 2083
2080.25 2007
2080.68 1988
2081.11 1998
2081.54 2101
2081.97 2322
2082.40 2180
2082.83 1943
2083.26 2157
2083.69 2276
2084.12 2226
2084.55 2059
2084.98 2200
2085.41 2096
2085.84 2291
2086.27 2229
2086.70 2061
2087.13 2136
2087.56 2005
2087.99 2046
2088.42 2043
2088.85 2115
2089.28 2025
2089.71 1941
2090.14 1870
2090.57 1942
2091.01 1953
2091.44 2015
2091.87 1954
2092.30 2012
2092.73 2446
2093.16 2593
2093.59 2647
2094.02 2568
2094.45 2682
2094.89 2684
2095.32 2309
2095.75 2369
2096.18 2485
2096.61 2459
2097.04 2540
2097.47 2448
2097.91 2478
2098.34 2198
2098.77 2251
2099.20 2090
2099.63 1885
2100.07 1940
2100.50 1667
2100.93 1943
2101.36 2038
2101.79 1967
2102.23 1994
2102.66 1819
2103.09 2094
2103.52 1758
2103.95 1721
2104.39 2045
2104.82 2048
2105.25 2114
2105.68 1874
2106.12 2106
2106.55 2099
2106.98 2021
2107.41 1958
2107.85 1962
2108.28 2064
2108.71 2051
2109.14 2257
2109.58 2488
2110.01 2348
2110.44 2260
2110.88 2287
2111.31 2251
2111.74 2383
2112.18 2222
2112.61 2426
2113.04 2121
2113.48 2255
2113.91 2288
2114.34 2028
2114.78 2058
2115.21 1927
2115.64 1927
2116.08 1878
2116.51 1728
2116.94 1810
2117.38 1936
2117.81 1913
2118.24 2023
2118.68 1889
2119.11 1903
2119.55 1960
2119.98 1961
2120.41 1979
2120.85 2020
2121.28 1906
2121.72 2106
2122.15 1953
2122.58 2041
2123.02 1945
2123.45 1930
2123.89 2028
2124.32 1722
2124.75 1813
2125.19 1962
2125.62 1975
2126.06 2052
2126.49 1952
2126.93 1842
2127.36 1688
2127.80 1757
2128.23 1731
2128.67 1707
2129.10 1944
2129.54 2054
2129.97 2036
2130.41 2187
2130.84 2070
2131.28 1869
2131.71 1954
2132.15 2309
2132.58 2234
2133.02 2271
2133.45 2184
2133.89 2199
2134.32 2216
2134.76 2314
2135.19 2020
2135.63 2203
2136.06 2295
2136.50 2211
2136.94 1939
2137.37 2079
2137.81 2283
2138.24 2185
2138.68 2358
2139.12 2366
2139.55 2371
2139.99 2241
2140.42 2090
2140.86 2118
2141.30 2277
2141.73 2255
2142.17 2113
2142.60 2019
2143.04 2003
2143.48 2082
2143.91 2030
2144.35 1858
2144.79 1778
2145.22 2141
2145.66 1995
2146.09 1831
2146.53 1816
2146.97 1937
2147.40 1937
2147.84 1918
2148.28 2081
2148.72 2128
2149.15 2201
2149.59 2135
2150.03 2209
2150.46 2354
2150.90 2428
2151.34 2315
2151.77 2340
2152.21 2415
2152.65 2206
2153.09 2193
2153.52 2152
2153.96 2197
2154.40 2208
2154.84 2264
2155.27 2139
2155.71 2083
2156.15 1935
2156.59 1900
2157.02 1760
2157.46 1819
2157.90 2018
2158.34 1910
2158.78 2007
2159.21 1908
2159.65 1865
2160.09 2078
2160.53 1989
2160.97 1954
2161.40 1826
2161.84 1965
2162.28 2025
2162.72 2001
2163.16 2039
2163.59 1970
2164.03 2017
2164.47 2066
2164.91 1873
2165.35 1817
2165.79 1856
2166.23 1766
2166.66 1824
2167.10 2092
2167.54 2091
2167.98 1920
2168.42 2113
2168.86 2017
2169.30 2032
2169.74 2224
2170.18 2004
2170.61 2165
2171.05 1977
2171.49 2088
2171.93 2104
2172.37 2362
2172.81 2221
2173.25 2230
2173.69 2186
2174.13 2169
2174.57 2190
2175.01 2165
2175.45 2411
2175.89 2231
2176.33 2292
2176.77 2331
2177.21 2281
2177.65 2347
2178.09 2240
2178.53 2475
2178.97 2204
2179.41 2177
2179.85 2391
2180.29 2361
2180.73 2209
2181.17 2187
2181.61 2189
2182.05 2253
2182.49 1995
2182.93 2194
2183.37 2044
2183.81 2014
2184.25 2140
2184.69 2093
2185.13 1921
2185.57 1917
2186.01 1983
2186.45 1861
2186.89 2040
2187.33 2011
2187.77 1981
2188.21 1959
2188.65 2154
2189.10 2260
2189.54 2255
2189.98 2207
2190.42 2087
2190.86 2161
2191.30 2375
2191.74 2391
2192.18 2207
2192.62 2194
2193.07 2273
2193.51 2319
2193.95 2272
2194.39 2075
2194.83 2147
2195.27 2276
2195.71 2369
2196.16 2345
2196.60 2325
2197.04 2454
2197.48 2310
2197.92 2420
2198.37 2439
2198.81 2285
2199.25 2291
2199.69 2328
2200.13 2165
2200.58 2133
2201.02 2154
2201.46 2212
2201.90 2263
2202.34 2069
2202.79 2151
2203.23 2191
2203.67 2274
2204.11 2223
2204.56 2130
2205.00 1991
2205.44 2095
2205.88 2278
2206.33 2216
2206.77 2208
2207.21 2324
2207.65 2238
2208.10 2217
2208.54 2152
2208.98 2281
2209.43 2544
2209.87 2245
2210.31 2127
2210.76 2259
2211.20 2594
2211.64 2430
2212.09 2384
2212.53 2327
2212.97 2047
2213.42 2124
2213.86 2256
2214.30 2274
2214.75 2214
2215.19 2049
2215.63 2362
2216.08 2239
2216.52 2098
2216.96 2207
2217.41 2131
2217.85 2043
2218.30 2292
2218.74 2303
2219.18 2071
2219.63 1971
2220.07 2238
2220.52 2306
2220.96 2003
2221.40 2068
2221.85 2234
2222.29 2564
2222.74 2608
2223.18 2654
2223.63 2828
2224.07 3311
2224.51 3530
2224.96 3765
2225.40 3913
2225.85 4102
2226.29 4639
2226.74 4397
2227.18 4160
2227.63 3799
2228.07 3767
2228.52 3304
2228.96 2962
2229.41 2851
2229.85 2729
2230.30 2875
2230.74 2780
2231.19 2635
2231.63 2543
2232.08 2415
2232.52 2623
2232.97 2270
2233.41 2325
2233.86 2493
2234.30 2613
2234.75 2562
2235.20 2748
2235.64 2770
2236.09 2726
2236.53 2648
2236.98 2621
2237.42 2664
2237.87 2607
2238.32 2686
2238.76 2758
2239.21 2765
2239.65 3227
2240.10 3263
2240.55 3278
2240.99 3290
2241.44 3313
2241.88 3334
2242.33 3383
2242.78 3295
2243.22 2953
2243.67 2919
2244.12 2725
2244.56 2842
2245.01 2567
2245.46 2538
2245.90 2392
2246.35 2370
2246.80 2459
2247.24 2267
2247.69 2168
2248.14 2263
2248.58 2210
2249.03 2194
2249.48 2233
2249.92 2208
2250.37 2253
2250.82 2497
2251.27 2310
2251.71 2268
2252.16 2263
2252.61 2207
2253.05 2146
2253.50 2378
2253.95 2541
2254.40 2523
2254.84 2580
2255.29 2316
2255.74 2362
2256.19 2457
2256.64 2425
2257.08 2352
2257.53 2487
2257.98 2598
2258.43 2382
2258.87 2366
2259.32 2473
2259.77 2428
2260.22 2363
2260.67 2543
2261.11 2530
2261.56 2491
2262.01 2537
2262.46 2686
2262.91 2890
2263.36 2756
2263.80 2957
2264.25 3096
2264.70 3017
2265.15 3039
2265.60 2859
2266.05 2604
2266.50 2510
2266.94 2704
2267.39 2531
2267.84 2475
2268.29 2583
2268.74 2727
2269.19 2464
2269.64 2490
2270.09 2555
2270.54 2598
2270.99 2722
2271.43 2829
2271.88 2808
2272.33 2759
2272.78 2880
2273.23 2887
2273.68 2857
2274.13 2745
2274.58 2549
2275.03 2616
2275.48 2633
2275.93 2558
2276.38 2564
2276.83 2488
2277.28 2549
2277.73 2472
2278.18 2752
2278.63 2578
2279.08 2604
2279.53 2600
2279.98 2475
2280.43 2657
2280.88 2583
2281.33 2538
2281.78 2653
2282.23 2722
2282.68 2739
2283.13 2767
2283.58 2851
2284.03 2741
2284.48 2692
2284.93 2606
2285.38 2640
2285.83 2657
2286.28 2547
2286.73 2381
2287.18 2624
2287.63 2819
2288.08 2666
2288.54 2369
2288.99 2617
2289.44 2782
2289.89 2852
2290.34 3188
2290.79 3079
2291.24 3182
2291.69 3586
2292.14 3292
2292.60 3792
2293.05 3594
2293.50 3628
2293.95 3603
2294.40 3494
2294.85 3650
2295.30 3510
2295.76 3485
2296.21 3166
2296.66 3025
2297.11 2878
2297.56 2897
2298.01 2929
2298.47 2718
2298.92 2685
2299.37 2721
2299.82 2763
2300.27 2634
2300.73 2472
2301.18 2677
2301.63 2704
2302.08 2630
2302.53 2669
2302.99 2363
2303.44 2454
2303.89 2458
2304.34 2445
2304.80 2400
2305.25 2274
2305.70 2313
2306.15 2482
2306.61 2333
2307.06 2312
2307.51 2637
2307.96 2500
2308.42 2421
2308.87 2513
2309.32 2571
2309.78 2699
2310.23 2670
2310.68 2840
2311.14 2616
2311.59 2595
2312.04 2641
2312.49 2701
2312.95 2724
2313.40 2562
2313.85 2955
2314.31 2741
2314.76 2646
2315.22 2525
2315.67 2738
2316.12 2617
2316.58 2447
2317.03 2416
2317.48 2449
2317.94 2488
2318.39 2412
2318.84 2484
2319.30 2441
2319.75 2525
2320.21 2372
2320.66 2520
2321.11 2358
2321.57 2409
2322.02 2391
2322.48 2341
2322.93 2441
2323.39 2357
2323.84 2289
2324.29 2218
2324.75 2178
2325.20 2262
2325.66 2314
2326.11 2378
2326.57 2604
2327.02 2467
2327.48 2224
2327.93 2533
2328.39 2694
2328.84 2559
2329.30 2458
2329.75 2475
2330.21 2530
2330.66 2590
2331.12 2594
2331.57 2448
2332.03 2484
2332.48 2652
2332.94 2565
2333.39 2719
2333.85 2487
2334.30 2441
2334.76 2434
2335.21 2338
2335.67 2521
2336.12 2417
2336.58 2421
2337.03 2278
2337.49 2506
2337.95 2501
2338.40 2328
2338.86 2489
2339.31 2847
2339.77 2828
2340.23 2830
2340.68 3098
2341.14 3122
2341.59 3268
2342.05 3448
2342.51 3359
2342.96 3289
2343.42 3396
2343.87 3147
2344.33 3285
2344.79 3239
2345.24 3197
2345.70 2831
2346.16 2808
2346.61 2853
2347.07 3092
2347.53 3103
2347.98 3137
2348.44 3081
2348.90 2974
2349.35 2861
2349.81 2952
2350.27 2927
2350.72 2735
2351.18 2658
2351.64 2504
2352.10 2559
2352.55 2563
2353.01 2604
2353.47 2683
2353.92 2522
2354.38 2545
2354.84 2720
2355.30 2386
2355.75 2321
2356.21 2522
2356.67 2506
2357.13 2379
2357.58 2272
2358.04 2489
2358.50 2401
2358.96 2326
2359.41 2534
2359.87 2421
2360.33 2280
2360.79 2335
2361.25 2588
2361.70 2600
2362.16 2697
2362.62 2691
2363.08 2787
2363.54 2801
2363.99 2661
2364.45 2654
2364.91 2527
2365.37 2525
2365.83 2665
2366.29 2685
2366.75 2738
2367.20 2754
2367.66 2573
2368.12 2628
2368.58 2574
2369.04 2625
2369.50 2707
2369.96 2555
2370.42 2633
2370.87 2702
2371.33 2682
2371.79 2514
2372.25 2471
2372.71 2475
2373.17 2275
2373.63 2341
2374.09 2403
2374.55 2265
2375.01 2337
2375.47 2300
2375.92 2175
2376.38 2231
2376.84 2277
2377.30 2388
2377.76 2464
2378.22 2558
2378.68 2436
2379.14 2453
2379.60 2564
2380.06 2419
2380.52 2383
2380.98 2412
2381.44 2378
2381.90 2471
2382.36 2425
2382.82 2421
2383.28 2385
2383.74 2245
2384.20 2243
2384.66 2434
2385.12 2338
2385.58 2215
2386.04 2266
2386.50 2296
2386.96 2207
2387.42 2547
2387.88 2477
2388.35 2251
2388.81 2423
2389.27 2534
2389.73 2222
2390.19 2233
2390.65 2203
2391.11 2262
2391.57 2415
2392.03 2430
2392.49 2451
2392.95 2356
2393.42 2294
2393.88 2371
2394.34 2326
2394.80 2223
2395.26 2230
2395.72 2419
2396.18 2385
2396.64 2285
2397.11 2230
2397.57 2290
2398.03 2260
2398.49 2288
2398.95 2150
2399.41 2201
2399.88 2259
2400.34 2505
2400.80 2395
2401.26 2359
2401.72 2367
2402.18 2220
2402.65 2259
2403.11 2063
2403.57 2166
2404.03 2135
2404.49 2120
2404.96 2131
2405.42 2029
2405.88 2356
2406.34 2324
2406.81 2328
2407.27 2408
2407.73 2329
2408.19 2511
2408.66 2584
2409.12 2455
2409.58 2440
2410.04 2211
2410.51 2088
2410.97 2097
2411.43 2162
2411.90 2227
2412.36 2192
2412.82 2224
2413.28 2325
2413.75 2229
2414.21 2162
2414.67 2258
2415.14 2249
2415.60 2301
2416.06 2387
2416.53 2178
2416.99 2236
2417.45 2409
2417.92 2304
2418.38 2546
2418.84 2567
2419.31 2611
2419.77 2720
2420.23 2495
2420.70 2436
2421.16 2405
2421.63 2607
2422.09 2608
2422.55 2574
2423.02 2574
2423.48 2406
2423.95 2216
2424.41 2309
2424.87 2408
2425.34 2481
2425.80 2591
2426.27 2864
2426.73 2946
2427.20 3204
2427.66 3332
2428.12 3467
2428.59 3576
2429.05 3614
2429.52 3475
2429.98 3556
2430.45 3592
2430.91 3305
2431.38 2951
2431.84 3033
2432.31 3102
2432.77 2852
2433.24 2577
2433.70 2830
2434.17 2848
2434.63 2594
2435.10 2408
2435.56 2390
2436.03 2250
2436.49 2230
2436.96 2487
2437.42 2431
2437.89 2582
2438.35 2680
2438.82 2696
2439.28 2699
2439.75 3015
2440.21 3224
2440.68 3173
2441.15 3603
2441.61 3885
2442.08 3619
2442.54 3633
2443.01 3678
2443.48 3653
2443.94 3366
2444.41 3331
2444.87 3151
2445.34 2984
2445.81 3064
2446.27 2750
2446.74 2690
2447.20 2332
2447.67 2427
2448.14 2318
2448.60 2413
2449.07 2360
2449.54 2153
2450.00 2101
2450.47 2239
2450.94 2283
2451.40 2342
2451.87 2390
2452.34 2392
2452.80 2313
2453.27 2112
2453.74 2256
2454.20 2187
2454.67 2168
2455.14 2157
2455.60 2294
2456.07 2228
2456.54 2309
2457.01 2317
2457.47 2390
2457.94 2571
2458.41 2503
2458.87 2535
2459.34 2424
2459.81 2408
2460.28 2491
2460.74 2534
2461.21 2365
2461.68 2268
2462.15 2182
2462.62 2474
2463.08 2488
2463.55 2362
2464.02 2576
2464.49 2585
2464.95 2445
2465.42 2367
2465.89 2446
2466.36 2598
2466.83 2667
2467.29 2561
2467.76 2732
2468.23 2731
2468.70 2689
2469.17 2579
2469.64 2618
2470.10 2543
2470.57 2449
2471.04 2587
2471.51 2613
2471.98 2523
2472.45 2600
2472.92 2512
2473.39 2374
2473.85 2614
2474.32 2425
2474.79 2402
2475.26 2332
2475.73 2252
2476.20 2258
2476.67 2159
2477.14 2245
2477.61 2432
2478.08 2492
2478.54 2525
2479.01 2713
2479.48 2778
2479.95 3061
2480.42 3063
2480.89 3026
2481.36 2913
2481.83 3075
2482.30 3127
2482.77 2946
2483.24 3151
2483.71 2901
2484.18 2783
2484.65 2710
2485.12 2627
2485.59 2530
2486.06 2350
2486.53 2380
2487.00 2401
2487.47 2368
2487.94 2446
2488.41 2487
2488.88 2377
2489.35 2306
2489.82 2264
2490.29 2256
2490.76 2213
2491.23 2002
2491.70 2238
2492.17 2207
2492.64 2288
2493.11 2028
2493.58 2349
2494.05 2207
2494.52 2071
2495.00 2365
2495.47 2362
2495.94 2445
2496.41 2417
2496.88 2378
2497.35 2459
2497.82 2443
2498.29 2343
2498.76 2372
2499.23 2702
2499.71 2386
2500.18 2779
2500.65 2545
2501.12 2725
2501.59 2420
2502.06 2407
2502.53 2206
2503.01 2261
2503.48 2361
2503.95 2309
2504.42 2053
2504.89 2225
2505.36 2253
2505.84 2133
2506.31 2281
2506.78 2356
2507.25 2364
2507.72 2525
2508.20 2560
2508.67 2682
2509.14 2639
2509.61 2337
2510.08 2509
2510.56 2650
2511.03 2848
2511.50 2859
2511.97 2732
2512.45 2698
2512.92 2906
2513.39 2546
2513.86 2462
2514.34 2525
2514.81 2531
2515.28 2691
2515.75 2765
2516.23 2761
2516.70 2727
2517.17 2412
2517.65 2408
2518.12 2603
2518.59 2715
2519.07 2563
2519.54 2600
2520.01 2582
2520.48 2578
2520.96 2471
2521.43 2376
2521.90 2323
2522.38 2244
2522.85 2265
2523.32 2432
2523.80 2430
2524.27 2284
2524.75 2286
2525.22 2368
2525.69 2426
2526.17 2248
2526.64 2343
2527.11 2533
2527.59 2455
2528.06 2205
2528.54 2247
2529.01 2334
2529.48 2493
2529.96 2412
2530.43 2211
2530.91 2318
2531.38 2368
2531.85 2355
2532.33 2525
2532.80 2423
2533.28 2559
2533.75 2422
2534.23 2416
2534.70 2773
2535.18 2695
2535.65 2385
2536.12 2376
2536.60 2378
2537.07 2308
2537.55 2202
2538.02 2382
2538.50 2329
2538.97 2465
2539.45 2572
2539.92 2453
2540.40 2305
2540.87 2247
2541.35 2372
2541.82 2430
2542.30 2351
2542.77 2448
2543.25 2387
2543.73 2241
2544.20 2378
2544.68 2442
2545.15 2363
2545.63 2488
2546.10 2343
2546.58 2582
2547.05 2725
2547.53 2784
2548.01 2725
2548.48 3050
2548.96 2969
2549.43 3018
2549.91 3138
2550.39 3019
2550.86 2914
2551.34 3021
2551.81 2803
2552.29 2504
2552.77 2722
2553.24 2869
2553.72 2921
2554.20 3027
2554.67 2950
2555.15 3030
2555.62 3090
2556.10 3476
2556.58 3700
2557.05 3653
2557.53 3542
2558.01 3655
2558.48 3632
2558.96 3446
2559.44 3345
2559.91 3052
2560.39 2767
2560.87 2800
2561.35 2642
2561.82 2779
2562.30 2699
2562.78 2558
2563.25 2510
2563.73 2508
2564.21 2578
2564.69 2632
2565.16 2478
2565.64 2674
2566.12 2566
2566.60 2481
2567.07 2552
2567.55 2334
2568.03 2391
2568.51 2287
2568.98 2269
2569.46 2223
2569.94 2194
2570.42 2377
2570.90 1933
2571.37 2170
2571.85 2161
2572.33 2319
2572.81 2279
2573.29 2285
2573.76 2360
2574.24 2331
2574.72 2283
2575.20 2282
2575.68 2221
2576.16 2153
2576.63 2157
2577.11 2419
2577.59 2323
2578.07 2203
2578.55 2421
2579.03 2247
2579.51 2151
2579.98 2050
2580.46 2300
2580.94 2425
2581.42 2301
2581.90 2413
2582.38 2254
2582.86 2116
2583.34 2230
2583.82 2414
2584.30 2282
2584.77 2234
2585.25 2320
2585.73 2462
2586.21 2251
2586.69 2493
2587.17 2437
2587.65 2454
2588.13 2371
2588.61 2280
2589.09 2257
2589.57 2281
2590.05 2406
2590.53 2427
2591.01 2488
2591.49 2248
2591.97 2331
2592.45 2469
2592.93 2539
2593.41 2381
2593.89 2430
2594.37 2713
2594.85 2768
2595.33 2617
2595.81 2743
2596.29 2881
2596.77 2795
2597.25 2776
2597.73 2920
2598.21 2834
2598.69 2736
2599.17 2909
2599.65 2689
2600.13 2620
2600.61 2525
2601.09 2583
2601.57 2497
2602.06 2575
2602.54 2505
2603.02 2529
2603.50 2442
2603.98 2303
2604.46 2435
2604.94 2226
2605.42 2257
2605.90 2246
2606.38 2297
2606.87 2371
2607.35 2503
2607.83 2430
2608.31 2499
2608.79 2742
2609.27 2777
2609.75 2837
2610.24 2934
2610.72 2970
2611.20 3048
2611.68 3106
2612.16 3160
2612.64 3109
2613.13 2949
2613.61 3225
2614.09 2976
2614.57 2834
2615.05 2586
2615.54 2512
2616.02 2701
2616.50 2519
2616.98 2412
2617.46 2367
2617.95 2366
2618.43 2275
2618.91 2133
2619.39 2251
2619.88 2087
2620.36 2020
2620.84 2304
2621.32 2284
2621.81 2329
2622.29 2189
2622.77 2252
2623.26 2374
2623.74 2250
2624.22 2119
2624.70 2341
2625.19 2522
2625.67 2530
2626.15 2470
2626.64 2416
2627.12 2459
2627.60 2496
2628.09 2317
2628.57 2304
2629.05 2389
2629.54 2436
2630.02 2495
2630.50 2311
2630.99 2254
2631.47 2312
2631.95 2373
2632.44 2443
2632.92 2480
2633.40 2459
2633.89 2420
2634.37 2557
2634.85 2327
2635.34 2272
2635.82 2382
2636.31 2261
2636.79 2253
2637.27 2156
2637.76 2268
2638.24 2362
2638.73 2276
2639.21 2408
2639.70 2396
2640.18 2281
2640.66 2397
2641.15 2236
2641.63 2484
2642.12 2374
2642.60 2291
2643.09 2263
2643.57 2206
2644.06 2557
2644.54 2477
2645.03 2433
2645.51 2302
2646.00 2349
2646.48 2367
2646.97 2365
2647.45 2325
2647.94 2175
2648.42 2191
2648.91 2374
2649.39 2514
2649.88 2532
2650.36 2532
2650.85 2339
2651.33 2447
2651.82 2338
2652.30 2280
2652.79 2259
2653.27 2301
2653.76 2337
2654.24 2177
2654.73 2251
2655.22 2568
2655.70 2329
2656.19 2171
2656.67 2208
2657.16 2222
2657.65 2111
2658.13 2138
2658.62 2158
2659.10 2126
2659.59 2397
2660.08 2250
2660.56 2142
2661.05 2153
2661.53 2131
2662.02 2287
2662.51 2225
2662.99 2194
2663.48 2106
2663.97 2086
2664.45 2259
2664.94 2387
2665.43 2350
2665.91 2374
2666.40 2235
2666.89 2497
2667.37 2582
2667.86 2386
2668.35 2418
2668.83 2314
2669.32 2288
2669.81 2266
2670.29 2445
2670.78 2238
2671.27 2263
2671.76 2379
2672.24 2244
2672.73 2367
2673.22 2379
2673.71 2376
2674.19 2502
2674.68 2556
2675.17 2751
2675.66 2834
2676.14 2702
2676.63 2614
2677.12 2753
2677.61 2897
2678.09 2993
2678.58 2786
2679.07 2800
2679.56 3073
2680.05 2954
2680.53 2670
2681.02 2885
2681.51 3024
2682.00 3050
2682.49 3327
2682.97 3698
2683.46 3640
2683.95 3717
2684.44 3847
2684.93 3987
2685.42 3820
2685.91 3563
2686.39 3759
2686.88 3359
2687.37 3234
2687.86 3262
2688.35 3146
2688.84 2970
2689.33 2941
2689.81 2725
2690.30 2546
2690.79 2559
2691.28 2544
2691.77 2355
2692.26 2352
2692.75 2266
2693.24 2353
2693.73 2282
2694.22 2189
2694.71 2280
2695.20 2336
2695.68 2353
2696.17 2208
2696.66 2311
2697.15 2228
2697.64 2265
2698.13 2384
2698.62 2542
2699.11 2400
2699.60 2484
2700.09 2314
2700.58 2318
2701.07 2362
2701.56 2299
2702.05 2367
2702.54 2611
2703.03 2730
2703.52 2691
2704.01 2555
2704.50 2738
2704.99 2695
2705.48 2462
2705.97 2616
2706.46 2449
2706.95 2507
2707.44 2454
2707.93 2455
2708.42 2299
2708.92 2414
2709.41 2451
2709.90 2249
2710.39 2320
2710.88 2148
2711.37 2192
2711.86 2334
2712.35 2485
2712.84 2475
2713.33 2493
2713.82 2423
2714.31 2328
2714.81 2204
2715.30 2376
2715.79 2311
2716.28 2382
2716.77 2386
2717.26 2159
2717.75 2280
2718.24 2366
2718.74 2316
2719.23 2570
2719.72 2350
2720.21 2468
2720.70 2521
2721.19 2623
2721.69 2773
2722.18 2635
2722.67 2512
2723.16 2538
2723.65 2712
2724.15 2869
2724.64 2816
2725.13 2812
2725.62 2859
2726.11 2759
2726.61 2665
2727.10 2673
2727.59 2682
2728.08 2640
2728.58 2325
2729.07 2390
2729.56 2380
2730.05 2284
2730.55 2287
2731.04 2378
2731.53 2423
2732.02 2366
2732.52 2450
2733.01 2096
2733.50 2189
2733.99 2481
2734.49 2475
2734.98 2442
2735.47 2311
2735.97 2240
2736.46 2377
2736.95 2295
2737.45 2289
2737.94 2194
2738.43 2392
2738.93 2540
2739.42 2524
2739.91 2319
2740.41 2215
2740.90 2190
2741.39 2262
2741.89 2321
2742.38 2277
2742.87 2232
2743.37 2291
2743.86 2184
2744.36 2316
2744.85 2352
2745.34 2340
2745.84 2374
2746.33 2266
2746.82 2151
2747.32 2243
2747.81 2161
2748.31 2296
2748.80 2025
2749.30 2133
2749.79 2292
2750.28 2333
2750.78 2250
2751.27 2116
2751.77 2129
2752.26 2294
2752.76 2106
2753.25 2180
2753.75 2333
2754.24 2465
2754.74 2716
2755.23 2731
2755.72 2526
2756.22 2524
2756.71 2433
2757.21 2670
2757.70 2685
2758.20 2525
2758.69 2510
2759.19 2709
2759.69 2395
2760.18 2252
2760.68 2363
2761.17 2445
2761.67 2470
2762.16 2543
2762.66 2588
2763.15 2501
2763.65 2430
2764.14 2437
2764.64 2315
2765.14 2320
2765.63 2418
2766.13 2260
2766.62 2212
2767.12 2335
2767.61 2279
2768.11 2260
2768.61 2188
2769.10 2111
2769.60 2054
2770.09 2014
2770.59 2174
2771.09 2186
2771.58 2199
2772.08 2466
2772.58 2366
2773.07 2373
2773.57 2412
2774.06 2600
2774.56 2590
2775.06 2636
2775.55 2556
2776.05 2550
2776.55 2479
2777.04 2543
2777.54 2795
2778.04 2697
2778.54 2448
2779.03 2595
2779.53 2656
2780.03 2700
2780.52 2599
2781.02 2566
2781.52 2713
2782.01 2587
2782.51 2528
2783.01 2555
2783.51 2503
2784.00 2499
2784.50 2549
2785.00 2293
2785.50 2494
2785.99 2519
2786.49 2520
2786.99 2522
2787.49 2343
2787.98 2466
2788.48 2595
2788.98 2626
2789.48 2317
2789.98 2433
2790.47 2513
2790.97 2518
2791.47 2326
2791.97 2401
2792.47 2411
2792.96 2462
2793.46 2505
2793.96 2594
2794.46 2421
2794.96 2600
2795.46 2846
2795.95 2825
2796.45 2866
2796.95 2906
2797.45 2957
2797.95 3311
2798.45 3543
2798.95 3591
2799.44 3719
2799.94 3570
2800.44 3307
2800.94 3413
2801.44 3213
2801.94 3084
2802.44 2923
2802.94 2595
2803.44 2589
2803.93 2627
2804.43 2585
2804.93 2629
2805.43 2731
2805.93 2918
2806.43 2841
2806.93 3047
2807.43 3073
2807.93 3302
2808.43 3778
2808.93 3927
2809.43 4185
2809.93 4371
2810.43 4164
2810.93 4649
2811.43 4835
2811.93 4566
2812.43 3940
2812.93 3901
2813.43 3559
2813.93 3072
2814.43 3236
2814.93 3046
2815.43 2742
2815.93 2747
2816.43 2916
2816.93 2754
2817.43 2866
2817.93 2830
2818.43 3019
2818.93 2969
2819.43 3151
2819.93 3032
2820.43 3150
2820.93 3491
2821.43 3325
2821.93 3190
2822.43 3127
2822.94 3227
2823.44 3042
2823.94 2872
2824.44 2911
2824.94 2881
2825.44 2948
2825.94 3060
2826.44 3018
2826.94 3000
2827.44 2970
2827.95 2860
2828.45 2788
2828.95 2777
2829.45 2659
2829.95 2751
2830.45 2577
2830.95 2504
2831.46 2651
2831.96 2731
2832.46 2891
2832.96 2961
2833.46 2823
2833.97 2923
2834.47 2949
2834.97 3089
2835.47 3084
2835.97 3247
2836.47 3225
2836.98 3168
2837.48 2845
2837.98 2801
2838.48 2744
2838.99 2617
2839.49 2543
2839.99 2436
2840.49 2557
2841.00 2549
2841.50 2686
2842.00 2286
2842.50 2377
2843.01 2523
2843.51 2477
2844.01 2419
2844.51 2386
2845.02 2375
2845.52 2407
2846.02 2651
2846.52 2641
2847.03 2762
2847.53 2872
2848.03 2921
2848.54 2865
2849.04 2943
2849.54 2874
2850.05 2882
2850.55 2612
2851.05 2835
2851.56 2737
2852.06 2771
2852.56 2549
2853.07 2462
2853.57 2463
2854.07 2294
2854.58 2449
2855.08 2292
2855.59 2267
2856.09 2263
2856.59 2476
2857.10 2530
2857.60 2445
2858.10 2495
2858.61 2563
2859.11 2686
2859.62 2698
2860.12 2556
2860.63 2672
2861.13 2614
2861.63 2837
2862.14 2789
2862.64 2850
2863.15 2596
2863.65 2779
2864.16 2615
2864.66 2669
2865.16 2611
2865.67 2526
2866.17 2516
2866.68 2470
2867.18 2246
2867.69 2360
2868.19 2229
2868.70 2166
2869.20 2326
2869.71 2225
2870.21 2324
2870.72 2294
2871.22 2374
2871.73 2279
2872.23 2202
2872.74 2422
2873.24 2423
2873.75 2346
2874.25 2324
2874.76 2237
2875.27 2281
2875.77 2626
2876.28 2473
2876.78 2516
2877.29 2351
2877.79 2387
2878.30 2459
2878.81 2413
2879.31 2559
2879.82 2521
2880.32 2362
2880.83 2508
2881.33 2410
2881.84 2555
2882.35 2652
2882.85 2627
2883.36 2470
2883.87 2511
2884.37 2728
2884.88 2778
2885.38 2662
2885.89 2939
2886.40 3252
2886.90 3376
2887.41 3450
2887.92 3810
2888.42 3844
2888.93 3762
2889.44 3967
2889.94 3922
2890.45 3563
2890.96 3447
2891.46 3359
2891.97 3162
2892.48 3141
2892.98 3028
2893.49 2894
2894.00 2641
2894.51 2842
2895.01 2577
2895.52 2449
2896.03 2455
2896.54 2625
2897.04 2548
2897.55 2489
2898.06 2686
2898.57 2439
2899.07 2555
2899.58 2877
2900.09 2903
2900.60 2763
2901.10 2560
2901.61 2651
2902.12 2613
2902.63 3025
2903.13 3114
2903.64 3162
2904.15 3021
2904.66 2915
2905.17 2902
2905.68 3007
2906.18 2803
2906.69 2708
2907.20 2717
2907.71 3032
2908.22 2969
2908.72 2942
2909.23 2868
2909.74 2807
2910.25 2759
2910.76 2733
2911.27 2532
2911.78 2614
2912.28 2714
2912.79 2732
2913.30 2540
2913.81 2522
2914.32 2400
2914.83 2721
2915.34 2742
2915.85 2739
2916.36 2482
2916.87 2497
2917.37 2663
2917.88 2598
2918.39 2616
2918.90 2645
2919.41 2546
2919.92 2422
2920.43 2325
2920.94 2277
2921.45 2337
2921.96 2627
2922.47 2330
2922.98 2531
2923.49 2680
2924.00 2785
2924.51 2995
2925.02 3373
2925.53 3517
2926.04 3748
2926.55 3904
2927.06 4057
2927.57 4397
2928.08 4340
2928.59 3874
2929.10 4031
2929.61 3847
2930.12 3379
2930.63 3137
2931.14 2857
2931.65 2548
2932.16 2525
2932.67 2670
2933.18 2652
2933.69 2797
2934.20 2605
2934.71 2484
2935.22 2621
2935.73 2499
2936.24 2556
2936.76 2576
2937.27 2675
2937.78 2731
2938.29 2558
2938.80 2623
2939.31 2641
2939.82 2558
2940.33 2354
2940.84 2447
2941.36 2551
2941.87 2478
2942.38 2529
2942.89 2570
2943.40 2542
2943.91 2635
2944.42 2551
2944.94 2732
2945.45 2891
2945.96 2961
2946.47 2939
2946.98 2994
2947.49 3091
2948.01 3034
2948.52 3210
2949.03 3141
2949.54 2949
2950.05 2757
2950.57 2812
2951.08 2763
2951.59 2689
2952.10 2616
2952.61 2706
2953.13 2638
2953.64 2590
2954.15 2710
2954.66 2728
2955.18 2790
2955.69 2659
2956.20 2592
2956.71 2351
2957.23 2414
2957.74 2331
2958.25 2434
2958.76 2362
2959.28 2549
2959.79 2483
2960.30 2326
2960.82 2481
2961.33 2680
2961.84 2771
2962.36 2810
2962.87 2837
2963.38 2866
2963.89 2965
2964.41 2890
2964.92 2839
2965.43 2724
2965.95 2671
2966.46 2651
2966.97 2693
2967.49 2609
2968.00 2556
2968.52 2538
2969.03 2710
2969.54 2433
2970.06 2274
2970.57 2301
2971.08 2454
2971.60 2428
2972.11 2515
2972.63 2412
2973.14 2444
2973.65 2467
2974.17 2391
2974.68 2456
2975.20 2451
2975.71 2238
2976.23 2186
2976.74 2243
2977.25 2342
2977.77 2349
2978.28 2334
2978.80 2371
2979.31 2465
2979.83 2682
2980.34 2574
2980.86 2584
2981.37 2564
2981.89 2617
2982.40 2417
2982.91 2580
2983.43 2697
2983.94 2769
2984.46 2685
2984.97 2544
2985.49 2766
2986.00 2606
2986.52 2640
2987.04 2540
2987.55 2610
2988.07 2669
2988.58 2634
2989.10 2705
2989.61 2633
2990.13 2476
2990.64 2508
2991.16 2513
2991.67 2588
2992.19 2614
2992.71 2745
2993.22 2667
2993.74 2656
2994.25 2556
2994.77 2738
2995.28 2881
2995.80 2961
2996.32 2920
2996.83 2972
2997.35 3454
2997.87 3528
2998.38 3558
2998.90 3471
2999.41 3481
2999.93 3905
3000.45 4004
3000.96 3928
3001.48 3794
3002.00 3610
3002.51 3547
3003.03 3501
3003.55 3409
3004.06 3233
3004.58 3093
3005.10 2949
3005.61 3023
3006.13 2998
3006.65 2782
3007.16 2643
3007.68 2790
3008.20 2878
3008.71 2813
3009.23 2767
3009.75 2754
3010.27 2756
3010.78 2660
3011.30 2626
3011.82 2588
3012.34 2943
3012.85 2800
3013.37 2849
3013.89 2615
3014.41 2872
3014.92 2970
3015.44 2838
3015.96 2960
3016.48 2917
3016.99 2954
3017.51 2906
3018.03 2874
3018.55 2904
3019.07 2911
3019.58 2725
3020.10 2671
3020.62 2783
3021.14 2836
3021.66 2813
3022.17 2934
3022.69 2805
3023.21 2789
3023.73 2724
3024.25 3042
3024.77 3108
3025.28 2997
3025.80 3182
3026.32 2976
3026.84 3050
3027.36 3097
3027.88 3131
3028.40 3013
3028.92 2801
3029.43 2868
3029.95 2989
3030.47 3018
3030.99 2717
3031.51 2787
3032.03 2874
3032.55 2613
3033.07 2799
3033.59 2934
3034.11 3106
3034.63 3390
3035.15 3448
3035.66 4030
3036.18 4245
3036.70 4264
3037.22 4550
3037.74 4654
3038.26 4520
3038.78 4534
3039.30 4437
3039.82 4083
3040.34 3959
3040.86 3768
3041.38 3518
3041.90 3373
3042.42 3313
3042.94 3043
3043.46 2810
3043.98 2740
3044.50 2656
3045.02 2837
3045.54 2738
3046.06 2540
3046.58 2702
3047.10 2705
3047.62 2552
3048.14 2613
3048.66 2576
3049.18 2586
3049.71 2638
3050.23 2752
3050.75 2899
3051.27 2685
3051.79 2757
3052.31 2807
3052.83 2847
3053.35 2922
3053.87 3051
3054.39 3062
3054.91 3044
3055.43 2905
3055.96 2675
3056.48 2803
3057.00 2908
3057.52 2887
3058.04 2596
3058.56 2425
3059.08 2531
3059.61 2567
3060.13 2557
3060.65 2590
3061.17 2708
3061.69 2610
3062.21 2711
3062.73 2757
3063.26 2844
3063.78 2523
3064.30 2605
3064.82 2890
3065.34 2652
3065.87 2732
3066.39 2763
3066.91 2817
3067.43 2510
3067.95 2718
3068.48 2821
3069.00 2808
3069.52 2743
3070.04 2710
3070.57 2610
3071.09 2581
3071.61 2776
3072.13 2837
3072.66 2927
3073.18 2848
3073.70 2944
3074.22 2765
3074.75 2997
3075.27 3086
3075.79 3243
3076.32 3249
3076.84 3115
3077.36 2995
3077.88 2935
3078.41 3021
3078.93 3038
3079.45 3173
3079.98 3362
3080.50 3031
3081.02 3030
3081.55 2934
3082.07 2887
3082.59 2833
3083.12 2894
3083.64 2848
3084.16 3005
3084.69 2880
3085.21 2862
3085.73 2770
3086.26 2762
3086.78 2835
3087.31 2494
3087.83 2624
3088.35 2638
3088.88 2676
3089.40 2693
3089.93 2789
3090.45 2778
3090.97 2705
3091.50 2648
3092.02 2672
3092.55 2798
3093.07 2768
3093.60 2761
3094.12 2768
3094.64 2782
3095.17 2728
3095.69 2603
3096.22 2669
3096.74 2650
3097.27 2904
3097.79 2765
3098.32 2834
3098.84 2856
3099.37 2997
3099.89 2780
3100.42 2838
3100.94 2916
3101.47 3147
3101.99 3187
3102.52 3879
3103.04 4241
3103.57 4612
3104.09 4670
3104.62 4838
3105.14 4943
3105.67 4908
3106.19 4995
3106.72 4846
3107.24 4224
3107.77 4141
3108.29 3626
3108.82 3330
3109.35 3450
3109.87 3512
3110.40 3259
3110.92 3191
3111.45 2825
3111.98 3130
3112.50 3555
3113.03 3618
3113.55 3524
3114.08 3440
3114.61 3279
3115.13 3212
3115.66 3067
3116.18 2881
3116.71 2864
3117.24 2663
3117.76 2938
3118.29 2885
3118.82 2884
3119.34 2971
3119.87 2708
3120.40 2528
3120.92 2569
3121.45 2664
3121.98 2705
3122.50 2784
3123.03 2733
3123.56 2806
3124.08 2767
3124.61 2764
3125.14 2684
3125.66 2508
3126.19 2713
3126.72 2634
3127.25 2722
3127.77 2636
3128.30 2734
3128.83 2762
3129.36 2845
3129.88 2686
3130.41 2486
3130.94 2522
3131.46 2702
3131.99 2598
3132.52 2442
3133.05 2349
3133.58 2401
3134.10 2479
3134.63 2281
3135.16 2271
3135.69 2457
3136.21 2360
3136.74 2211
3137.27 2258
3137.80 2362
3138.33 2602
3138.86 2631
3139.38 2699
3139.91 2513
3140.44 2522
3140.97 2464
3141.50 2552
3142.03 2498
3142.55 2429
3143.08 2397
3143.61 2519
3144.14 2396
3144.67 2500
3145.20 2600
3145.73 2623
3146.25 2554
3146.78 2613
3147.31 2727
3147.84 2553
3148.37 2716
3148.90 2835
3149.43 2700
3149.96 2853
3150.49 2978
3151.02 3061
3151.54 2902
3152.07 2851
3152.60 2818
3153.13 2577
3153.66 2727
3154.19 2516
3154.72 2586
3155.25 2449
3155.78 2317
3156.31 2339
3156.84 2424
3157.37 2529
3157.90 2420
3158.43 2555
3158.96 2464
3159.49 2487
3160.02 2587
3160.55 2615
3161.08 2567
3161.61 2420
3162.14 2371
3162.67 2340
3163.20 2435
3163.73 2364
3164.26 2351
3164.79 2267
3165.32 2258
3165.85 2319
3166.38 2498
3166.91 2578
3167.44 2558
3167.97 2694
3168.50 2759
3169.03 2720
3169.57 2703
3170.10 2899
3170.63 2834
3171.16 2720
3171.69 2569
3172.22 2468
3172.75 2422
3173.28 2312
3173.81 2434
3174.34 2199
3174.88 2311
3175.41 2305
3175.94 2379
3176.47 2366
3177.00 2330
3177.53 2447
3178.06 2376
3178.60 2365
3179.13 2447
3179.66 2597
3180.19 2414
3180.72 2446
3181.25 2412
3181.79 2590
3182.32 2450
3182.85 2384
3183.38 2402
3183.91 2439
3184.44 2410
3184.98 2258
3185.51 2457
3186.04 2414
3186.57 2380
3187.11 2505
3187.64 2406
3188.17 2298
3188.70 2391
3189.24 2404
3189.77 2317
3190.30 2441
3190.83 2360
3191.37 2292
3191.90 2164
3192.43 2263
3192.96 2298
3193.50 2359
3194.03 2243
3194.56 2149
3195.09 2118
3195.63 2230
3196.16 2255
3196.69 2358
3197.23 2484
3197.76 2510
3198.29 2446
3198.83 2377
3199.36 2339
3199.89 2370
3200.43 2497
3200.96 2469
3201.49 2469
3202.03 2345
3202.56 2492
3203.09 2544
3203.63 2684
3204.16 2607
3204.69 2709
3205.23 2573
3205.76 2581
3206.30 2478
3206.83 2541
3207.36 2678
3207.90 2762
3208.43 2633
3208.97 2567
3209.50 2606
3210.03 2601
3210.57 2681
3211.10 2637
3211.64 2734
3212.17 2750
3212.70 2522
3213.24 2512
3213.77 2543
3214.31 2721
3214.84 2693
3215.38 2540
3215.91 2291
3216.45 2331
3216.98 2511
3217.52 2473
3218.05 2454
3218.59 2668
3219.12 2481
3219.66 2373
3220.19 2305
3220.73 2418
3221.26 2447
3221.80 2372
3222.33 2633
3222.87 2438
3223.40 2459
3223.94 2490
3224.47 2426
3225.01 2495
3225.54 2569
3226.08 2715
3226.61 2714
3227.15 2697
3227.69 2598
3228.22 2645
3228.76 2655
3229.29 2555
3229.83 2513
3230.36 2368
3230.90 2349
3231.44 2578
3231.97 2733
3232.51 2495
3233.04 2385
3233.58 2147
3234.12 2266
3234.65 2273
3235.19 2148
3235.72 2132
3236.26 2308
3236.80 2562
3237.33 2309
3237.87 2435
3238.41 2529
3238.94 2535
3239.48 2402
3240.02 2732
3240.55 2630
3241.09 2597
3241.63 2905
3242.16 2806
3242.70 2502
3243.24 2541
3243.77 2515
3244.31 2576
3244.85 2581
3245.39 2541
3245.92 2488
3246.46 2291
3247.00 2418
3247.53 2322
3248.07 2192
3248.61 2389
3249.15 2389
3249.68 2389
3250.22 2454
3250.76 2463
3251.30 2404
3251.83 2463
3252.37 2472
3252.91 2428
3253.45 2563
3253.98 2698
3254.52 2751
3255.06 2816
3255.60 2662
3256.14 2642
3256.67 2697
3257.21 2808
3257.75 2871
3258.29 2747
3258.83 2909
3259.37 2987
3259.90 3174
3260.44 3215
3260.98 3244
3261.52 3478
3262.06 3667
3262.60 3673
3263.13 3730
3263.67 3806
3264.21 3678
3264.75 3626
3265.29 3384
3265.83 3398
3266.37 3405
3266.91 3380
3267.44 3524
3267.98 3576
3268.52 3399
3269.06 3533
3269.60 3707
3270.14 3428
3270.68 3633
3271.22 3174
3271.76 3038
3272.30 3149
3272.84 2903
3273.38 2691
3273.91 2714
3274.45 2804
3274.99 2765
3275.53 2629
3276.07 2574
3276.61 2563
3277.15 2678
3277.69 2905
3278.23 2762
3278.77 2864
3279.31 2842
3279.85 2803
3280.39 2910
3280.93 3019
3281.47 2988
3282.01 2910
3282.55 2962
3283.09 3216
3283.63 3052
3284.17 2826
3284.71 2801
3285.25 2997
3285.79 2873
3286.33 3002
3286.87 2779
3287.42 2845
3287.96 2963
3288.50 2797
3289.04 2859
3289.58 2894
3290.12 2888
3290.66 3095
3291.20 2922
3291.74 2854
3292.28 3077
3292.82 3275
3293.36 3204
3293.91 3201
3294.45 3445
3294.99 3641
3295.53 3692
3296.07 3481
3296.61 4075
3297.15 4430
3297.69 4347
3298.24 4445
3298.78 4358
3299.32 4371
3299.86 4023
3300.40 3990
3300.94 3749
3301.49 3545
3302.03 3377
3302.57 3275
3303.11 3368
3303.65 3332
3304.19 3102
3304.74 3229
3305.28 3133
3305.82 2853
3306.36 3093
3306.90 3018
3307.45 2983
3307.99 3087
3308.53 2971
3309.07 2871
3309.62 2950
3310.16 3161
3310.70 3214
3311.24 3379
3311.79 3565
3312.33 3370
3312.87 3213
3313.41 3383
3313.96 3256
3314.50 3492
3315.04 3177
3315.59 3643
3316.13 3619
3316.67 3663
3317.21 3575
3317.76 3782
3318.30 3701
3318.84 3672
3319.39 3623
3319.93 3377
3320.47 3710
3321.02 3856
3321.56 3781
3322.10 3756
3322.65 3938
3323.19 3888
3323.73 3910
3324.28 3969
3324.82 3815
3325.36 3817
3325.91 3854
3326.45 3566
3327.00 3498
3327.54 3628
3328.08 3404
3328.63 3299
3329.17 3382
3329.72 3430
3330.26 3394
3330.80 3259
3331.35 3392
3331.89 3706
3332.44 3770
3332.98 4042
3333.53 4656
3334.07 5121
3334.61 6019
3335.16 7294
3335.70 8331
3336.25 9791
3336.79 11081
3337.34 11626
3337.88 12368
3338.43 12470
3338.97 12343
3339.52 11436
3340.06 10097
3340.61 8976
3341.15 7845
3341.70 6932
3342.24 5917
3342.79 5024
3343.33 4882
3343.88 4200
3344.42 3883
3344.97 3667
3345.51 3490
3346.06 3198
3346.60 3105
3347.15 3343
3347.69 3098
3348.24 3124
3348.78 3163
3349.33 3123
3349.88 3340
3350.42 3383
3350.97 3650
3351.51 3736
3352.06 4035
3352.61 3820
3353.15 3843
3353.70 4161
3354.24 4429
3354.79 4270
3355.34 4159
3355.88 3928
3356.43 3670
3356.97 3663
3357.52 3490
3358.07 3538
3358.61 3559
3359.16 3271
3359.71 3178
3360.25 3369
3360.80 3081
3361.35 2980
3361.89 2903
3362.44 2831
3362.99 2789
3363.53 2930
3364.08 2892
3364.63 2892
3365.17 2920
3365.72 3039
3366.27 3009
3366.81 3106
3367.36 3087
3367.91 2720
3368.46 2964
3369.00 2886
3369.55 2952
3370.10 3001
3370.64 3015
3371.19 2988
3371.74 3159
3372.29 3278
3372.83 3279
3373.38 3480
3373.93 3693
3374.48 3893
3375.03 3944
3375.57 4151
3376.12 4336
3376.67 4234
3377.22 4405
3377.76 3964
3378.31 3819
3378.86 3609
3379.41 3310
3379.96 3153
3380.50 3043
3381.05 2990
3381.60 2857
3382.15 2653
3382.70 2634
3383.25 2678
3383.79 2515
3384.34 2635
3384.89 2793
3385.44 2647
3385.99 2655
3386.54 2602
3387.09 2757
3387.64 2838
3388.18 2791
3388.73 2810
3389.28 2622
3389.83 2517
3390.38 2622
3390.93 2731
3391.48 2714
3392.03 2662
3392.58 2822
3393.13 2855
3393.67 2762
3394.22 2801
3394.77 2766
3395.32 2874
3395.87 2719
3396.42 2550
3396.97 2482
3397.52 2647
3398.07 2524
3398.62 2534
3399.17 2276
3399.72 2328
3400.27 2463
3400.82 2451
3401.37 2422
3401.92 2425
3402.47 2422
3403.02 2287
3403.57 2250
3404.12 2239
3404.67 2405
3405.22 2276
3405.77 2216
3406.32 2358
3406.87 2472
3407.42 2409
3407.97 2502
3408.52 2426
3409.07 2417
3409.62 2606
3410.17 2350
3410.72 2361
3411.27 2566
3411.82 2608
3412.38 2767
3412.93 2777
3413.48 2757
3414.03 3021
3414.58 3010
3415.13 2947
3415.68 2935
3416.23 2902
3416.78 2900
3417.33 2874
3417.89 2567
3418.44 2487
3418.99 2490
3419.54 2450
3420.09 2404
3420.64 2284
3421.19 2475
3421.74 2251
3422.30 2384
3422.85 2141
3423.40 2326
3423.95 2492
3424.50 2464
3425.05 2277
3425.61 2294
3426.16 2567
3426.71 2570
3427.26 2353
3427.81 2416
3428.37 2518
3428.92 2370
3429.47 2478
3430.02 2432
3430.58 2410
3431.13 2367
3431.68 2392
3432.23 2352
3432.78 2378
3433.34 2369
3433.89 2291
3434.44 2360
3434.99 2354
3435.55 2411
3436.10 2373
3436.65 2310
3437.21 2211
3437.76 2062
3438.31 2138
3438.86 2261
3439.42 2325
3439.97 2304
3440.52 2220
3441.08 2107
3441.63 2198
3442.18 2525
3442.74 2350
3443.29 2395
3443.84 2421
3444.40 2302
3444.95 2129
3445.50 2289
3446.06 2365
3446.61 2240
3447.16 2309
3447.72 2346
3448.27 2324
3448.82 2265
3449.38 2300
3449.93 2196
3450.48 2190
3451.04 2315
3451.59 2179
3452.15 2147
3452.70 2052
3453.25 2001
3453.81 2100
3454.36 1850
3454.92 2079
3455.47 2026
3456.03 2047
3456.58 2161
3457.13 2145
3457.69 2039
3458.24 2115
3458.80 2129
3459.35 2203
3459.91 2203
3460.46 2100
3461.02 2296
3461.57 2060
3462.13 2051
3462.68 2248
3463.24 2211
3463.79 2205
3464.34 2255
3464.90 2177
3465.46 2266
3466.01 2147
3466.57 2229
3467.12 2284
3467.68 2198
3468.23 2391
3468.79 2371
3469.34 2349
3469.90 2253
3470.45 2433
3471.01 2397
3471.56 2565
3472.12 2688
3472.67 2768
3473.23 2470
3473.79 2383
3474.34 2476
3474.90 2277
3475.45 2269
3476.01 2282
3476.56 2243
3477.12 2345
3477.68 2403
3478.23 2240
3478.79 2377
3479.35 2268
3479.90 2231
3480.46 2318
3481.01 2391
3481.57 2525
3482.13 2538
3482.68 2580
3483.24 2459
3483.80 2467
3484.35 2642
3484.91 2585
3485.47 2413
3486.02 2613
3486.58 2634
3487.14 2464
3487.69 2367
3488.25 2586
3488.81 2623
3489.36 2473
3489.92 2817
3490.48 2926
3491.03 3088
3491.59 3293
3492.15 3464
3492.71 3738
3493.26 3893
3493.82 3772
3494.38 4206
3494.94 4423
3495.49 4207
3496.05 3656
3496.61 3790
3497.17 3764
3497.72 3274
3498.28 3419
3498.84 3560
3499.40 3640
3499.95 3778
3500.51 4139
3501.07 4314
3501.63 4487
3502.19 4492
3502.74 4668
3503.30 4880
3503.86 4808
3504.42 4919
3504.98 4558
3505.53 5172
3506.09 5340
3506.65 5539
3507.21 5626
3507.77 5472
3508.33 5315
3508.88 5252
3509.44 4922
3510.00 4638
3510.56 4358
3511.12 3998
3511.68 3734
3512.24 3363
3512.80 3361
3513.35 3018
3513.91 2875
3514.47 2865
3515.03 2975
3515.59 3103
3516.15 2832
3516.71 2807
3517.27 2768
3517.83 2549
3518.39 2496
3518.95 2740
3519.50 2759
3520.06 2878
3520.62 2821
3521.18 2602
3521.74 2757
3522.30 2854
3522.86 2744
3523.42 2654
3523.98 2580
3524.54 2762
3525.10 2862
3525.66 2702
3526.22 2607
3526.78 2659
3527.34 2424
3527.90 2485
3528.46 2498
3529.02 2577
3529.58 2660
3530.14 2429
3530.70 2479
3531.26 2527
3531.82 2392
3532.38 2292
3532.94 2343
3533.50 2365
3534.06 2289
3534.62 2308
3535.18 2550
3535.75 2550
3536.31 2521
3536.87 2396
3537.43 2682
3537.99 2502
3538.55 2608
3539.11 2712
3539.67 2829
3540.23 2716
3540.79 2643
3541.35 2717
3541.92 2663
3542.48 2686
3543.04 2666
3543.60 2774
3544.16 2829
3544.72 2675
3545.28 2793
3545.84 2907
3546.41 2790
3546.97 2733
3547.53 2677
3548.09 2481
3548.65 2456
3549.21 2438
3549.78 2203
3550.34 2390
3550.90 2521
3551.46 2484
3552.02 2203
3552.59 2242
3553.15 2257
3553.71 2255
3554.27 2309
3554.83 2400
3555.40 2240
3555.96 2371
3556.52 2267
3557.08 2416
3557.65 2536
3558.21 2471
3558.77 2389
3559.33 2499
3559.90 2355
3560.46 2409
3561.02 2446
3561.58 2244
3562.15 2220
3562.71 2283
3563.27 2340
3563.83 2205
3564.40 2322
3564.96 2382
3565.52 2250
3566.09 2335
3566.65 2224
3567.21 2392
3567.78 2240
3568.34 2302
3568.90 2304
3569.47 2320
3570.03 2431
3570.59 2410
3571.16 2470
3571.72 2613
3572.28 2424
3572.85 2566
3573.41 2556
3573.97 2664
3574.54 2462
3575.10 2424
3575.66 2458
3576.23 2532
3576.79 2355
3577.36 2352
3577.92 2193
3578.48 2278
3579.05 2351
3579.61 2304
3580.18 2414
3580.74 2491
3581.31 2402
3581.87 2403
3582.43 2502
3583.00 2378
3583.56 2416
3584.13 2320
3584.69 2476
3585.26 2502
3585.82 2507
3586.39 2365
3586.95 2308
3587.52 2154
3588.08 2239
3588.64 2287
3589.21 2253
3589.77 2365
3590.34 2413
3590.90 2191
3591.47 2186
3592.03 2251
3592.60 2326
3593.17 2371
3593.73 2343
3594.30 2299
3594.86 2364
3595.43 2292
3595.99 2181
3596.56 2291
3597.12 2116
3597.69 2197
3598.25 2145
3598.82 2268
3599.39 2193
3599.95 2243
3600.52 2206
3601.08 2338
3601.65 2277
3602.21 2328
3602.78 2510
3603.35 2282
3603.91 2328
3604.48 2283
3605.04 2372
3605.61 2399
3606.18 2300
3606.74 2449
3607.31 2294
3607.88 2235
3608.44 2200
3609.01 2170
3609.57 2196
3610.14 2271
3610.71 2030
3611.27 2034
3611.84 2224
3612.41 2174
3612.97 2073
3613.54 2078
3614.11 2118
3614.68 2265
3615.24 2354
3615.81 2538
3616.38 2706
3616.94 2933
3617.51 3140
3618.08 3642
3618.64 4136
3619.21 4426
3619.78 4408
3620.35 4565
3620.91 4756
3621.48 4535
3622.05 4162
3622.62 3959
3623.18 3574
3623.75 3451
3624.32 3071
3624.89 2669
3625.45 2549
3626.02 2481
3626.59 2291
3627.16 2283
3627.73 2172
3628.29 2167
3628.86 2075
3629.43 2077
3630.00 2093
3630.57 1923
3631.13 2245
3631.70 2225
3632.27 2099
3632.84 2184
3633.41 2271
3633.98 2090
3634.54 2082
3635.11 2279
3635.68 1926
3636.25 1976
3636.82 2061
3637.39 1993
3637.96 1988
3638.52 2099
3639.09 1965
3639.66 2022
3640.23 2125
3640.80 2148
3641.37 2199
3641.94 2320
3642.51 2371
3643.08 2543
3643.65 2600
3644.21 2656
3644.78 2485
3645.35 2527
3645.92 2444
3646.49 2555
3647.06 2564
3647.63 2364
3648.20 2391
3648.77 2364
3649.34 2426
3649.91 2362
3650.48 2402
3651.05 2397
3651.62 2374
3652.19 2508
3652.76 2551
3653.33 2610
3653.90 2544
3654.47 2559
3655.04 2419
3655.61 2525
3656.18 2537
3656.75 2579
3657.32 2726
3657.89 2708
3658.46 2688
3659.03 2553
3659.60 2707
3660.17 2851
3660.74 2919
3661.31 2703
3661.88 2848
3662.45 2658
3663.02 2610
3663.59 2414
3664.16 2361
3664.74 2469
3665.31 2488
3665.88 2224
3666.45 2383
3667.02 2619
3667.59 2345
3668.16 2379
3668.73 2521
3669.30 2465
3669.87 2443
3670.45 2424
3671.02 2612
3671.59 2219
3672.16 2173
3672.73 2130
3673.30 2371
3673.87 2308
3674.45 2372
3675.02 2323
3675.59 2383
3676.16 2406
3676.73 2467
3677.30 2647
3677.88 2348
3678.45 2312
3679.02 2532
3679.59 2435
3680.16 2330
3680.74 2391
3681.31 2180
3681.88 2343
3682.45 2322
3683.02 2167
3683.60 2141
3684.17 2264
3684.74 2192
3685.31 2168
3685.89 2143
3686.46 2239
3687.03 2353
3687.60 2482
3688.18 2481
3688.75 2420
3689.32 2585
3689.89 2696
3690.47 2632
3691.04 2659
3691.61 2771
3692.19 2849
3692.76 2781
3693.33 2675
3693.91 2651
3694.48 2404
3695.05 2486
3695.62 2507
3696.20 2521
3696.77 2346
3697.34 2358
3697.92 2279
3698.49 2371
3699.06 2159
3699.64 2055
3700.21 2295
3700.79 2247
3701.36 2145
3701.93 2242
3702.51 2042
3703.08 2102
3703.65 2329
3704.23 2265
3704.80 2231
3705.38 2191
3705.95 2288
3706.52 2312
3707.10 2189
3707.67 2087
3708.25 2154
3708.82 2202
3709.39 2219
3709.97 2153
3710.54 2037
3711.12 2201
3711.69 2160
3712.27 2009
3712.84 2148
3713.42 2282
3713.99 2066
3714.57 2150
3715.14 2130
3715.71 2162
3716.29 2151
3716.86 2212
3717.44 2164
3718.01 2259
3718.59 2162
3719.16 2201
3719.74 2216
3720.31 2286
3720.89 2330
3721.47 2266
3722.04 2215
3722.62 2070
3723.19 2150
3723.77 2270
3724.34 2083
3724.92 1941
3725.49 2211
3726.07 2238
3726.64 1969
3727.22 1985
3727.80 1930
3728.37 1976
3728.95 2068
3729.52 2085
3730.10 2178
3730.67 2090
3731.25 2114
3731.83 2222
3732.40 2475
3732.98 2472
3733.55 2658
3734.13 2959
3734.71 2901
3735.28 2740
3735.86 2895
3736.44 2833
3737.01 2834
3737.59 2758
3738.17 2546
3738.74 2421
3739.32 2540
3739.90 2502
3740.47 2258
3741.05 2365
3741.63 2277
3742.20 2254
3742.78 2254
3743.36 2369
3743.93 2275
3744.51 2264
3745.09 2264
3745.66 2184
3746.24 2055
3746.82 2174
3747.40 2183
3747.97 2241
3748.55 2189
3749.13 2173
3749.70 2169
3750.28 2329
3750.86 2253
3751.44 2238
3752.02 2264
3752.59 2198
3753.17 2220
3753.75 2254
3754.33 2313
3754.90 2279
3755.48 2097
3756.06 2007
3756.64 2209
3757.22 2407
3757.79 2337
3758.37 2244
3758.95 2387
3759.53 2434
3760.11 2471
3760.68 2530
3761.26 2532
3761.84 2584
3762.42 2731
3763.00 2527
3763.58 2568
3764.15 2521
3764.73 2506
3765.31 2326
3765.89 2304
3766.47 2296
3767.05 2345
3767.63 2220
3768.21 2105
3768.78 2185
3769.36 2043
3769.94 2123
3770.52 2224
3771.10 2138
3771.68 2023
3772.26 2018
3772.84 2281
3773.42 2315
3774.00 2253
3774.58 2344
3775.15 2337
3775.73 2417
3776.31 2299
3776.89 2436
3777.47 2369
3778.05 2190
3778.63 2187
3779.21 2214
3779.79 2221
3780.37 2189
3780.95 2007
3781.53 2061
3782.11 2168
3782.69 1933
3783.27 2009
3783.85 2138
3784.43 2132
3785.01 2039
3785.59 1990
3786.17 1908
3786.75 2058
3787.33 2133
3787.91 1985
3788.49 1888
3789.07 1819
3789.65 1959
3790.23 2244
3790.81 2188
3791.39 2076
3791.98 2165
3792.56 2069
3793.14 2147
3793.72 2058
3794.30 2078
3794.88 2088
3795.46 2028
3796.04 1974
3796.62 2008
3797.20 2043
3797.78 1985
3798.37 2063
3798.95 1919
3799.53 1932
3800.11 1973
3800.69 2019
3801.27 1954
3801.85 1942
3802.43 2083
3803.02 2139
3803.60 2166
3804.18 2285
3804.76 2133
3805.34 2029
3805.92 2160
3806.51 2163
3807.09 2189
3807.67 2085
3808.25 2094
3808.83 2267
3809.42 2288
3810.00 2289
3810.58 2260
3811.16 2143
3811.74 2152
3812.33 2249
3812.91 2204
3813.49 2364
3814.07 2210
3814.66 2313
3815.24 2160
3815.82 2149
3816.40 2285
3816.99 2211
3817.57 2079
3818.15 2277
3818.73 2170
3819.32 2076
3819.90 2104
3820.48 2108
3821.06 2150
3821.65 2064
3822.23 2034
3822.81 2135
3823.40 1973
3823.98 2073
3824.56 2025
3825.15 1992
3825.73 1983
3826.31 1978
3826.90 2001
3827.48 1979
3828.06 1882
3828.65 1976
3829.23 1870
3829.81 2006
3830.40 2109
3830.98 1896
3831.56 2021
3832.15 2124
3832.73 2035
3833.32 2080
3833.90 2255
3834.48 2180
3835.07 2061
3835.65 2277
3836.23 2392
3836.82 2113
3837.40 2282
3837.99 2043
3838.57 2089
3839.16 2194
3839.74 2201
3840.32 2217
3840.91 2008
3841.49 1917
3842.08 1993
3842.66 1965
3843.25 1921
3843.83 2199
3844.42 2099
3845.00 2040
3845.59 1959
3846.17 2111
3846.76 2049
3847.34 2053
3847.92 2158
3848.51 2115
3849.09 1996
3849.68 2028
3850.27 1954
3850.85 2006
3851.44 2288
3852.02 2239
3852.61 2156
3853.19 2211
3853.78 2323
3854.36 2374
3854.95 2337
3855.53 2228
3856.12 2197
3856.70 2117
3857.29 2148
3857.88 2333
3858.46 2475
3859.05 2532
3859.63 2728
3860.22 3004
3860.80 3272
3861.39 3418
3861.98 4088
3862.56 4576
3863.15 4865
3863.73 4834
3864.32 4900
3864.91 4805
3865.49 4732
3866.08 4262
3866.67 4053
3867.25 3735
3867.84 3711
3868.43 3701
3869.01 3171
3869.60 2920
3870.19 2989
3870.77 3036
3871.36 2974
3871.95 2760
3872.53 2581
3873.12 2547
3873.71 2481
3874.29 2517
3874.88 2602
3875.47 2534
3876.05 2761
3876.64 2685
3877.23 2429
3877.82 2487
3878.40 2400
3878.99 2414
3879.58 2510
3880.16 2365
3880.75 2215
3881.34 2252
3881.93 2349
3882.51 2502
3883.10 2606
3883.69 2479
3884.28 2421
3884.87 2512
3885.45 2504
3886.04 2334
3886.63 2176
3887.22 2345
3887.80 2164
3888.39 2057
3888.98 2291
3889.57 2544
3890.16 2417
3890.74 2533
3891.33 2588
3891.92 2576
3892.51 2505
3893.10 2674
3893.69 2819
3894.27 2697
3894.86 2822
3895.45 2830
3896.04 2999
3896.63 2906
3897.22 2915
3897.81 2874
3898.40 2802
3898.98 2840
3899.57 2845
3900.16 2889
3900.75 2916
3901.34 2885
3901.93 3126
3902.52 2866
3903.11 2730
3903.70 2803
3904.29 2513
3904.87 2496
3905.46 2439
3906.05 2431
3906.64 2324
3907.23 2183
3907.82 1985
3908.41 2044
3909.00 2121
3909.59 2230
3910.18 1947
3910.77 2030
3911.36 1956
3911.95 2139
3912.54 1990
3913.13 2113
3913.72 1922
3914.31 1932
3914.90 1989
3915.49 1943
3916.08 2150
3916.67 2007
3917.26 2073
3917.85 1957
3918.44 2073
3919.03 1883
3919.62 1875
3920.21 2112
3920.80 1958
3921.39 2024
3921.98 1914
3922.57 2022
3923.16 2079
3923.75 2016
3924.34 2019
3924.94 1968
3925.53 1934
3926.12 2131
3926.71 2170
3927.30 2082
3927.89 1944
3928.48 2047
3929.07 2032
3929.66 2119
3930.25 2114
3930.85 2032
3931.44 2112
3932.03 2082
3932.62 2125
3933.21 2143
3933.80 2007
3934.39 1986
3934.99 2012
3935.58 1952
3936.17 1937
3936.76 1970
3937.35 1995
3937.94 2253
3938.54 2174
3939.13 2146
3939.72 2035
3940.31 2162
3940.90 2269
3941.49 2308
3942.09 2122
3942.68 2146
3943.27 2207
3943.86 2063
3944.46 2110
3945.05 2055
3945.64 2114
3946.23 2026
3946.82 1854
3947.42 1877
3948.01 2014
3948.60 1910
3949.20 1852
3949.79 1757
3950.38 1905
3950.97 1827
3951.57 1740
3952.16 1901
3952.75 1872
3953.34 1772
3953.94 2017
3954.53 2036
3955.12 2001
3955.72 1996
3956.31 2009
3956.90 1942
3957.50 1983
3958.09 1954
3958.68 1978
3959.28 1929
3959.87 1983
3960.46 1869
3961.06 1721
3961.65 1853
3962.24 1830
3962.84 1679
3963.43 1816
3964.02 1912
3964.62 1914
3965.21 1907
3965.81 2031
3966.40 2231
3966.99 2379
3967.59 2277
3968.18 2221
3968.78 2266
3969.37 2601
3969.96 2433
3970.56 2534
3971.15 2442
3971.75 2215
3972.34 2159
3972.94 2017
3973.53 1992
3974.12 2057
3974.72 1907
3975.31 1946
3975.91 1926
3976.50 1947
3977.10 1933
3977.69 1866
3978.29 1842
3978.88 1901
3979.48 1842
3980.07 1977
3980.67 1995
3981.26 2004
3981.86 1964
3982.45 1960
3983.05 1845
3983.64 1936
3984.24 1953
3984.83 2025
3985.43 2004
3986.02 1964
3986.62 2023
3987.21 1944
3987.81 1954
3988.40 2110
3989.00 1927
3989.60 1954
3990.19 1856
3990.79 1822
3991.38 1954
3991.98 2037
3992.57 2209
3993.17 2105
3993.77 2045
3994.36 1948
3994.96 2010
3995.55 1842
3996.15 1858
3996.75 1947
3997.34 2146
3997.94 2072
3998.54 2169
3999.13 2090
3999.73 1955
4000.32 1879
4000.92 1907
4001.52 1879
4002.11 1976
4002.71 2081
4003.31 2192
4003.90 2145
4004.50 2302
4005.10 2116
4005.69 1957
4006.29 2055
4006.89 2296
4007.49 2369
4008.08 2417
4008.68 2425
4009.28 2388
4009.87 2128
4010.47 2141
4011.07 2283
4011.67 2448
4012.26 2224
4012.86 2089
4013.46 2175
4014.05 2121
4014.65 2232
4015.25 2267
4015.85 2274
4016.44 2455
4017.04 2616
4017.64 2537
4018.24 2721
4018.84 2796
4019.43 2801
4020.03 2738
4020.63 2545
4021.23 2643
4021.83 2462
4022.42 2360
4023.02 2006
4023.62 2030
4024.22 2058
4024.82 2065
4025.41 2129
4026.01 2008
4026.61 2009
4027.21 2061
4027.81 2075
4028.41 2080
4029.01 2104
4029.60 2073
4030.20 2238
4030.80 2109
4031.40 2108
4032.00 2046
4032.60 2120
4033.20 2359
4033.80 2094
4034.39 1967
4034.99 2071
4035.59 2019
4036.19 1980
4036.79 1979
4037.39 1969
4037.99 2033
4038.59 1968
4039.19 2026
4039.79 1954
4040.39 2030
4040.99 2109
4041.59 2139
4042.18 1843
4042.78 1847
4043.38 1923
4043.98 1972
4044.58 1818
4045.18 1882
4045.78 1903
4046.38 1912
4046.98 2026
4047.58 2079
4048.18 1942
4048.78 1925
4049.38 1998
4049.98 1946
4050.58 2065
4051.18 1948
4051.78 2020
4052.38 2034
4052.98 2041
4053.58 2238
4054.19 2039
4054.79 2106
4055.39 2251
4055.99 2014
4056.59 2115
4057.19 2114
4057.79 2044
4058.39 1978
4058.99 1989
4059.59 1858
4060.19 1798
4060.79 1781
4061.39 1892
4061.99 1876
4062.60 1879
4063.20 1905
4063.80 1692
4064.40 1703
4065.00 1966
4065.60 1848
4066.20 1813
4066.80 1914
4067.41 1896
4068.01 1879
4068.61 1836
4069.21 1776
4069.81 1968
4070.41 1806
4071.02 1922
4071.62 1907
4072.22 1984
4072.82 2174
4073.42 1896
4074.02 1943
4074.63 2094
4075.23 2075
4075.83 2035
4076.43 1829
4077.03 1801
4077.64 1770
4078.24 1848
4078.84 1890
4079.44 1819
4080.05 1870
4080.65 1837
4081.25 1834
4081.85 1921
4082.46 1790
4083.06 1900
4083.66 2032
4084.26 2113
4084.87 1809
4085.47 1879
4086.07 1987
4086.67 1978
4087.28 2042
4087.88 1906
4088.48 1849
4089.09 1913
4089.69 1980
4090.29 2040
4090.90 2126
4091.50 1959
4092.10 2293
4092.71 2370
4093.31 2450
4093.91 2412
4094.52 2454
4095.12 2760
4095.72 2985
4096.33 3086
4096.93 3060
4097.53 3360
4098.14 3099
4098.74 3150
4099.34 2884
4099.95 2766
4100.55 2581
4101.16 2441
4101.76 2208
4102.36 2131
4102.97 1988
4103.57 2000
4104.18 1940
4104.78 1849
4105.38 1998
4105.99 1817
4106.59 1669
4107.20 1847
4107.80 1777
4108.41 1878
4109.01 1994
4109.62 1948
4110.22 1905
4110.82 1916
4111.43 2039
4112.03 2194
4112.64 2012
4113.24 2156
4113.85 1985
4114.45 1922
4115.06 2109
4115.66 2021
4116.27 1986
4116.87 2086
4117.48 2012
4118.08 1775
4118.69 1837
4119.29 1821
4119.90 1914
4120.50 1843
4121.11 1940
4121.72 1946
4122.32 1921
4122.93 1876
4123.53 2001
4124.14 1936
4124.74 1999
4125.35 1945
4125.95 2005
4126.56 1983
4127.17 2067
4127.77 1974
4128.38 2003
4128.98 1946
4129.59 1960
4130.20 1878
4130.80 1899
4131.41 2118
4132.01 1948
4132.62 1995
4133.23 2146
4133.83 2081
4134.44 2024
4135.05 2044
4135.65 2040
4136.26 2051
4136.87 1919
4137.47 1794
4138.08 1950
4138.69 1994
4139.29 1876
4139.90 1940
4140.51 1969
4141.11 1991
4141.72 2036
4142.33 1976
4142.93 1940
4143.54 1857
4144.15 1955
4144.75 1867
4145.36 1869
4145.97 1891
4146.58 1815
4147.18 1770
4147.79 1835
4148.40 1893
4149.01 1803
4149.61 1884
4150.22 1789
4150.83 1787
4151.44 1782
4152.04 1711
4152.65 1782
4153.26 1800
4153.87 1712
4154.47 1728
4155.08 1722
4155.69 1757
4156.30 1958
4156.91 1827
4157.51 1649
4158.12 1711
4158.73 1740
4159.34 1762
4159.95 1841
4160.56 1781
4161.16 1709
4161.77 1707
4162.38 1650
4162.99 1658
4163.60 1745
4164.21 1755
4164.81 1782
4165.42 1662
4166.03 1824
4166.64 1820
4167.25 1827
4167.86 1696
4168.47 1741
4169.08 1831
4169.69 1825
4170.29 1890
4170.90 2027
4171.51 1805
4172.12 1939
4172.73 1910
4173.34 1894
4173.95 1988
4174.56 1876
4175.17 1854
4175.78 1880
4176.39 1921
4177.00 1857
4177.61 1953
4178.22 1985
4178.82 1916
4179.43 1859
4180.04 1801
4180.65 1764
4181.26 1720
4181.87 1952
4182.48 1765
4183.09 1677
4183.70 1813
4184.31 1747
4184.92 1738
4185.53 1787
4186.14 1825
4186.75 1710
4187.36 1913
4187.97 1856
4188.58 1705
4189.19 1838
4189.81 1795
4190.42 1762
4191.03 1693
4191.64 1745
4192.25 1735
4192.86 1785
4193.47 1869
4194.08 1863
4194.69 1909
4195.30 2075
4195.91 2100
4196.52 2076
4197.13 2048
4197.74 2108
4198.36 1907
4198.97 1849
4199.58 2104
4200.19 2071
4200.80 1896
4201.41 1908
4202.02 1883
4202.63 1974
4203.25 1836
4203.86 1830
4204.47 1874
4205.08 1844
4205.69 1688
4206.30 1757
4206.92 1710
4207.53 1889
4208.14 1896
4208.75 1905
4209.36 1795
4209.97 1958
4210.59 1867
4211.20 1862
4211.81 1987
4212.42 1804
4213.03 1859
4213.65 1926
4214.26 1965
4214.87 1942
4215.48 1913
4216.10 1998
4216.71 1990
4217.32 2077
4217.93 2000
4218.55 2094
4219.16 2200
4219.77 2117
4220.38 2236
4221.00 2215
4221.61 2203
4222.22 2416
4222.83 2549
4223.45 2771
4224.06 2925
4224.67 2853
4225.29 3015
4225.90 3062
4226.51 3238
4227.13 3171
4227.74 3053
4228.35 3136
4228.96 3167
4229.58 3034
4230.19 3091
4230.80 3153
4231.42 3087
4232.03 3233
4232.65 3064
4233.26 2934
4233.87 2830
4234.49 2787
4235.10 2896
4235.71 2893
4236.33 2864
4236.94 2776
4237.56 2787
4238.17 2724
4238.78 2639
4239.40 2882
4240.01 2654
4240.63 2402
4241.24 2396
4241.85 2380
4242.47 2258
4243.08 2369
4243.70 2261
4244.31 2213
4244.93 2202
4245.54 2187
4246.15 2127
4246.77 2059
4247.38 2193
4248.00 2053
4248.61 2111
4249.23 2042
4249.84 2156
4250.46 2285
4251.07 2206
4251.69 2155
4252.30 2103
4252.92 2005
4253.53 2021
4254.15 2068
4254.76 2032
4255.38 2145
4255.99 2121
4256.61 2063
4257.22 2016
4257.84 2053
4258.45 2065
4259.07 1979
4259.69 1908
4260.30 1987
4260.92 2033
4261.53 2121
4262.15 2212
4262.76 2199
4263.38 2152
4263.99 2072
4264.61 2236
4265.23 2226
4265.84 2161
4266.46 2096
4267.07 2050
4267.69 2009
4268.31 2112
4268.92 2211
4269.54 2013
4270.16 2092
4270.77 1984
4271.39 2120
4272.00 2122
4272.62 2132
4273.24 2070
4273.85 1989
4274.47 2013
4275.09 2047
4275.70 1969
4276.32 2112
4276.94 1971
4277.55 1974
4278.17 1974
4278.79 1893
4279.40 1924
4280.02 1835
4280.64 1844
4281.26 1785
4281.87 1724
4282.49 1760
4283.11 2094
4283.72 1829
4284.34 1691
4284.96 1877
4285.58 1930
4286.19 1760
4286.81 1933
4287.43 1969
4288.05 1916
4288.66 1855
4289.28 1897
4289.90 1762
4290.52 1827
4291.13 2025
4291.75 1982
4292.37 2026
4292.99 2031
4293.61 2064
4294.22 1897
4294.84 1770
4295.46 1856
4296.08 1951
4296.70 1755
4297.31 1843
4297.93 1930
4298.55 1969
4299.17 1906
4299.79 1891
4300.41 1986
4301.03 1787
4301.64 1880
4302.26 1928
4302.88 1716
4303.50 1761
4304.12 1764
4304.74 1854
4305.36 1795
4305.97 1730
4306.59 1888
4307.21 2066
4307.83 2045
4308.45 1986
4309.07 2019
4309.69 2017
4310.31 2050
4310.93 2068
4311.55 2064
4312.17 1978
4312.78 2182
4313.40 2325
4314.02 2318
4314.64 2266
4315.26 2111
4315.88 2129
4316.50 2002
4317.12 1996
4317.74 1845
4318.36 1951
4318.98 1923
4319.60 2042
4320.22 1815
4320.84 1817
4321.46 1818
4322.08 1766
4322.70 1859
4323.32 1770
4323.94 1904
4324.56 1799
4325.18 1872
4325.80 1935
4326.42 1865
4327.04 1959
4327.66 1978
4328.28 2039
4328.90 2038
4329.52 2051
4330.14 1911
4330.76 1842
4331.39 1740
4332.01 1776
4332.63 1770
4333.25 1817
4333.87 1800
4334.49 1838
4335.11 2038
4335.73 1991
4336.35 1884
4336.97 1766
4337.59 1678
4338.22 1827
4338.84 1919
4339.46 2079
4340.08 2035
4340.70 2065
4341.32 2063
4341.94 2150
4342.57 2026
4343.19 2002
4343.81 1978
4344.43 2087
4345.05 2294
4345.67 2110
4346.29 2195
4346.92 2206
4347.54 2320
4348.16 2461
4348.78 2661
4349.40 2947
4350.03 2687
4350.65 2528
4351.27 2417
4351.89 2458
4352.51 2429
4353.14 2127
4353.76 2039
4354.38 2048
4355.00 1991
4355.63 2026
4356.25 1979
4356.87 2013
4357.49 2035
4358.12 1959
4358.74 2007
4359.36 1964
4359.98 1897
4360.61 1973
4361.23 1979
4361.85 2031
4362.48 1921
4363.10 1916
4363.72 1971
4364.34 1982
4364.97 2095
4365.59 2030
4366.21 1942
4366.84 1989
4367.46 2052
4368.08 2013
4368.71 2090
4369.33 2251
4369.95 2135
4370.58 2195
4371.20 2029
4371.82 2142
4372.45 1975
4373.07 2112
4373.70 1973
4374.32 1911
4374.94 1999
4375.57 2068
4376.19 2238
4376.81 1988
4377.44 1975
4378.06 2178
4378.69 2199
4379.31 2011
4379.94 1957
4380.56 2295
4381.18 2101
4381.81 2138
4382.43 2270
4383.06 2564
4383.68 2407
4384.31 2427
4384.93 2330
4385.55 2318
4386.18 2546
4386.80 2388
4387.43 2520
4388.05 2647
4388.68 2622
4389.30 2728
4389.93 2831
4390.55 2815
4391.18 2874
4391.80 3210
4392.43 3329
4393.05 3619
4393.68 3628
4394.30 3766
4394.93 3845
4395.55 3505
4396.18 3190
4396.80 3142
4397.43 3266
4398.05 3202
4398.68 3248
4399.31 3435
4399.93 3599
4400.56 3548
4401.18 3897
4401.81 4000
4402.43 3805
4403.06 4004
4403.69 3607
4404.31 3448
4404.94 3424
4405.56 3178
4406.19 3332
4406.82 3423
4407.44 3430
4408.07 3382
4408.69 3588
4409.32 3716
4409.95 3828
4410.57 3703
4411.20 3272
4411.83 3143
4412.45 3024
4413.08 2953
4413.71 2963
4414.33 3073
4414.96 2958
4415.59 2929
4416.21 3189
4416.84 3301
4417.47 3179
4418.09 2834
4418.72 2978
4419.35 3042
4419.97 2843
4420.60 2707
4421.23 2670
4421.85 2758
4422.48 2659
4423.11 2650
4423.74 2618
4424.36 2675
4424.99 2747
4425.62 2576
4426.25 2690
4426.87 2602
4427.50 2532
4428.13 2566
4428.76 2337
4429.38 2270
4430.01 2372
4430.64 2431
4431.27 2233
4431.89 2384
4432.52 2188
4433.15 2147
4433.78 2137
4434.41 2059
4435.03 2095
4435.66 2109
4436.29 2099
4436.92 2251
4437.55 2232
4438.18 2166
4438.80 2085
4439.43 2160
4440.06 2210
4440.69 2341
4441.32 2159
4441.95 2110
4442.57 2119
4443.20 1926
4443.83 2007
4444.46 2084
4445.09 2003
4445.72 2026
4446.35 2011
4446.98 1975
4447.61 1986
4448.23 1985
4448.86 1869
4449.49 2167
4450.12 2241
4450.75 2174
4451.38 2057
4452.01 1956
4452.64 1980
4453.27 1921
4453.90 1930
4454.53 1867
4455.16 1899
4455.79 1909
4456.42 1750
4457.05 1780
4457.67 1867
4458.30 1845
4458.93 1832
4459.56 1851
4460.19 1899
4460.82 1797
4461.45 1704
4462.08 1860
4462.71 1812
4463.34 1896
4463.97 1803
4464.60 1762
4465.23 1673
4465.86 1710
4466.49 1834
4467.13 1693
4467.76 1786
4468.39 1658
4469.02 1708
4469.65 1699
4470.28 1724
4470.91 1715
4471.54 1691
4472.17 1690
4472.80 1691
4473.43 1583
4474.06 1693
4474.69 1845
4475.32 1651
4475.95 1621
4476.59 1623
4477.22 1657
4477.85 1729
4478.48 1726
4479.11 1682
4479.74 1650
4480.37 1554
4481.00 1640
4481.64 1828
4482.27 1650
4482.90 1677
4483.53 1670
4484.16 1759
4484.79 1811
4485.42 1714
4486.06 1854
4486.69 1660
4487.32 1866
4487.95 1739
4488.58 1793
4489.22 1929
4489.85 1950
4490.48 1721
4491.11 1789
4491.74 1672
4492.38 1593
4493.01 1718
4493.64 1757
4494.27 1700
4494.90 1772
4495.54 1722
4496.17 1747
4496.80 1772
4497.43 1827
4498.07 1590
4498.70 1658
4499.33 1753
4499.96 1804
4500.60 1662
4501.23 1775
4501.86 1831
4502.50 1801
4503.13 1912
4503.76 1939
4504.39 1915
4505.03 2031
4505.66 1992
4506.29 1928
4506.93 1793
4507.56 1917
4508.19 1886
4508.83 1981
4509.46 1824
4510.09 1834
4510.73 1779
4511.36 1721
4511.99 1770
4512.63 1777
4513.26 1689
4513.89 1775
4514.53 1779
4515.16 1911
4515.80 1764
4516.43 1787
4517.06 1863
4517.70 1803
4518.33 1649
4518.97 1709
4519.60 1845
4520.23 1754
4520.87 1715
4521.50 1623
4522.14 1828
4522.77 1740
4523.40 1662
4524.04 1664
4524.67 1766
4525.31 1881
4525.94 1858
4526.58 1872
4527.21 1831
4527.85 1945
4528.48 2077
4529.12 2097
4529.75 2347
4530.38 2544
4531.02 3042
4531.65 3410
4532.29 3751
4532.92 4125
4533.56 4208
4534.19 4741
4534.83 4613
4535.46 4145
4536.10 3846
4536.74 3590
4537.37 3304
4538.01 2837
4538.64 2424
4539.28 2362
4539.91 2140
4540.55 1998
4541.18 1894
4541.82 1704
4542.45 1766
4543.09 1758
4543.73 1660
4544.36 1696
4545.00 1766
4545.63 1681
4546.27 1686
4546.91 1678
4547.54 1485
4548.18 1587
4548.81 1608
4549.45 1666
4550.09 1620
4550.72 1547
4551.36 1659
4551.99 1756
4552.63 1728
4553.27 1814
4553.90 1849
4554.54 1784
4555.18 1790
4555.81 1821
4556.45 1733
4557.09 1657
4557.72 1707
4558.36 1849
4559.00 1793
4559.63 1881
4560.27 1784
4560.91 1830
4561.54 1779
4562.18 1739
4562.82 1849
4563.46 1902
4564.09 1796
4564.73 1848
4565.37 1911
4566.00 1844
4566.64 1795
4567.28 1846
4567.92 1989
4568.55 1960
4569.19 1880
4569.83 2019
4570.47 2301
4571.10 2544
4571.74 2350
4572.38 2261
4573.02 2069
4573.66 2071
4574.29 1934
4574.93 1989
4575.57 1961
4576.21 1768
4576.85 1826
4577.48 1841
4578.12 1772
4578.76 1752
4579.40 1743
4580.04 1678
4580.67 1612
4581.31 1480
4581.95 1426
4582.59 1513
4583.23 1592
4583.87 1506
4584.51 1488
4585.14 1492
4585.78 1618
4586.42 1669
4587.06 1653
4587.70 1530
4588.34 1544
4588.98 1564
4589.62 1634
4590.26 1632
4590.89 1588
4591.53 1772
4592.17 1631
4592.81 1539
4593.45 1595
4594.09 1535
4594.73 1575
4595.37 1685
4596.01 1492
4596.65 1473
4597.29 1527
4597.93 1521
4598.57 1566
4599.21 1501
4599.85 1476
4600.49 1581
4601.12 1645
4601.76 1760
4602.40 1727
4603.04 1613
4603.68 1603
4604.32 1595
4604.96 1672
4605.60 1651
4606.24 1630
4606.88 1574
4607.52 1510
4608.17 1745
4608.81 1632
4609.45 1642
4610.09 1835
4610.73 1672
4611.37 1754
4612.01 1732
4612.65 1691
4613.29 1695
4613.93 1696
4614.57 1584
4615.21 1849
4615.85 1682
4616.49 1635
4617.13 1517
4617.77 1450
4618.41 1437
4619.06 1520
4619.70 1576
4620.34 1408
4620.98 1503
4621.62 1561
4622.26 1485
4622.90 1628
4623.54 1535
4624.19 1446
4624.83 1475
4625.47 1461
4626.11 1499
4626.75 1511
4627.39 1646
4628.03 1558
4628.68 1358
4629.32 1462
4629.96 1474
4630.60 1528
4631.24 1562
4631.89 1592
4632.53 1446
4633.17 1495
4633.81 1588
4634.45 1570
4635.10 1498
4635.74 1535
4636.38 1629
4637.02 1650
4637.66 1657
4638.31 1497
4638.95 1645
4639.59 1720
4640.23 1650
4640.88 1751
4641.52 1677
4642.16 1695
4642.80 1708
4643.45 1593
4644.09 1634
4644.73 1509
4645.38 1482
4646.02 1468
4646.66 1435
4647.30 1554
4647.95 1553
4648.59 1681
4649.23 1713
4649.88 1654
4650.52 1573
4651.16 1677
4651.81 1522
4652.45 1506
4653.09 1502
4653.74 1594
4654.38 1645
4655.02 1594
4655.67 1804
4656.31 1662
4656.95 1615
4657.60 1565
4658.24 1613
4658.89 1577
4659.53 1599
4660.17 1437
4660.82 1459
4661.46 1442
4662.10 1454
4662.75 1378
4663.39 1463
4664.04 1596
4664.68 1473
4665.33 1386
4665.97 1532
4666.61 1353
4667.26 1432
4667.90 1519
4668.55 1476
4669.19 1519
4669.84 1593
4670.48 1539
4671.12 1362
4671.77 1370
4672.41 1440
4673.06 1465
4673.70 1505
4674.35 1520
4674.99 1502
4675.64 1481
4676.28 1577
4676.93 1420
4677.57 1479
4678.22 1509
4678.86 1545
4679.51 1452
4680.15 1530
4680.80 1601
4681.44 1490
4682.09 1510
4682.74 1490
4683.38 1404
4684.03 1288
4684.67 1296
4685.32 1409
4685.96 1461
4686.61 1595
4687.25 1598
4687.90 1496
4688.55 1577
4689.19 1454
4689.84 1386
4690.48 1307
4691.13 1343
4691.78 1481
4692.42 1493
4693.07 1420
4693.71 1446
4694.36 1499
4695.01 1426
4695.65 1448
4696.30 1420
4696.95 1427
4697.59 1444
4698.24 1651
4698.89 1537
4699.53 1373
4700.18 1518
4700.83 1468
4701.47 1467
4702.12 1483
4702.77 1405
4703.41 1512
4704.06 1374
4704.71 1404
4705.35 1488
4706.00 1496
4706.65 1507
4707.29 1402
4707.94 1300
4708.59 1473
4709.24 1399
4709.88 1400
4710.53 1567
4711.18 1599
4711.83 1540
4712.47 1550
4713.12 1493
4713.77 1550
4714.42 1453
4715.06 1413
4715.71 1525
4716.36 1585
4717.01 1474
4717.65 1546
4718.30 1481
4718.95 1492
4719.60 1590
4720.25 1444
4720.89 1518
4721.54 1529
4722.19 1579
4722.84 1567
4723.49 1539
4724.13 1663
4724.78 1612
4725.43 1617
4726.08 1744
4726.73 1698
4727.38 1565
4728.03 1750
4728.67 1841
4729.32 1739
4729.97 1727
4730.62 1799
4731.27 1565
4731.92 1470
4732.57 1436
4733.22 1471
4733.86 1500
4734.51 1397
4735.16 1415
4735.81 1380
4736.46 1375
4737.11 1407
4737.76 1503
4738.41 1413
4739.06 1448
4739.71 1506
4740.36 1560
4741.01 1512
4741.65 1609
4742.30 1619
4742.95 1540
4743.60 1517
4744.25 1630
4744.90 1644
4745.55 1492
4746.20 1655
4746.85 1549
4747.50 1607
4748.15 1617
4748.80 1476
4749.45 1455
4750.10 1638
4750.75 1527
4751.40 1508
4752.05 1585
4752.70 1759
4753.35 1556
4754.00 1649
4754.65 1727
4755.30 1648
4755.95 1648
4756.61 1717
4757.26 1448
4757.91 1484
4758.56 1764
4759.21 1674
4759.86 1474
4760.51 1600
4761.16 1526
4761.81 1478
4762.46 1435
4763.11 1399
4763.76 1372
4764.41 1413
4765.07 1537
4765.72 1530
4766.37 1443
4767.02 1632
4767.67 1611
4768.32 1528
4768.97 1554
4769.62 1578
4770.28 1634
4770.93 1574
4771.58 1510
4772.23 1394
4772.88 1364
4773.53 1522
4774.19 1564
4774.84 1431
4775.49 1434
4776.14 1488
4776.79 1328
4777.44 1315
4778.10 1288
4778.75 1288
4779.40 1276
4780.05 1354
4780.70 1322
4781.36 1366
4782.01 1366
4782.66 1410
4783.31 1456
4783.97 1505
4784.62 1478
4785.27 1439
4785.92 1416
4786.58 1422
4787.23 1496
4787.88 1366
4788.53 1442
4789.19 1394
4789.84 1335
4790.49 1312
4791.15 1380
4791.80 1361
4792.45 1349
4793.10 1359
4793.76 1321
4794.41 1364
4795.06 1357
4795.72 1428
4796.37 1476
4797.02 1461
4797.68 1314
4798.33 1319
4798.98 1360
4799.64 1335
4800.29 1374
4800.94 1360
4801.60 1364
4802.25 1375
4802.90 1292
4803.56 1321
4804.21 1437
4804.87 1399
4805.52 1546
4806.17 1494
4806.83 1428
4807.48 1376
4808.14 1420
4808.79 1573
4809.44 1438
4810.10 1480
4810.75 1453
4811.41 1276
4812.06 1388
4812.71 1398
4813.37 1396
4814.02 1378
4814.68 1267
4815.33 1386
4815.99 1373
4816.64 1395
4817.30 1348
4817.95 1382
4818.61 1428
4819.26 1363
4819.92 1425
4820.57 1606
4821.23 1487
4821.88 1593
4822.53 1557
4823.19 1578
4823.85 1663
4824.50 1674
4825.16 1572
4825.81 1555
4826.47 1490
4827.12 1592
4827.78 1566
4828.43 1553
4829.09 1495
4829.74 1501
4830.40 1403
4831.05 1443
4831.71 1570
4832.37 1492
4833.02 1559
4833.68 1565
4834.33 1604
4834.99 1558
4835.64 1591
4836.30 1758
4836.96 1909
4837.61 1730
4838.27 1755
4838.92 1798
4839.58 1844
4840.24 1735
4840.89 1863
4841.55 1880
4842.21 1826
4842.86 1698
4843.52 1627
4844.18 1626
4844.83 1613
4845.49 1523
4846.14 1460
4846.80 1495
4847.46 1481
4848.11 1611
4848.77 1568
4849.43 1607
4850.09 1429
4850.74 1527
4851.40 1702
4852.06 1843
4852.71 1871
4853.37 1690
4854.03 1784
4854.68 1754
4855.34 1579
4856.00 1590
4856.66 1587
4857.31 1582
4857.97 1598
4858.63 1539
4859.29 1552
4859.94 1550
4860.60 1536
4861.26 1604
4861.92 1562
4862.57 1683
4863.23 1569
4863.89 1579
4864.55 1720
4865.21 1584
4865.86 1621
4866.52 1623
4867.18 1771
4867.84 1735
4868.50 1762
4869.15 1636
4869.81 1632
4870.47 1571
4871.13 1590
4871.79 1645
4872.45 1656
4873.10 1592
4873.76 1550
4874.42 1504
4875.08 1651
4875.74 1694
4876.40 1669
4877.06 1558
4877.71 1666
4878.37 1602
4879.03 1531
4879.69 1483
4880.35 1503
4881.01 1553
4881.67 1510
4882.33 1538
4882.99 1474
4883.65 1505
4884.30 1588
4884.96 1627
4885.62 1437
4886.28 1383
4886.94 1352
4887.60 1285
4888.26 1353
4888.92 1308
4889.58 1340
4890.24 1489
4890.90 1454
4891.56 1635
4892.22 1631
4892.88 1465
4893.54 1414
4894.20 1467
4894.86 1402
4895.52 1375
4896.18 1437
4896.84 1394
4897.50 1389
4898.16 1359
4898.82 1515
4899.48 1473
4900.14 1489
4900.80 1430
4901.46 1484
4902.12 1430
4902.78 1456
4903.44 1524
4904.10 1535
4904.76 1348
4905.42 1402
4906.08 1511
4906.74 1443
4907.40 1333
4908.06 1262
4908.73 1419
4909.39 1342
4910.05 1410
4910.71 1363
4911.37 1342
4912.03 1379
4912.69 1404
4913.35 1476
4914.01 1377
4914.68 1349
4915.34 1430
4916.00 1299
4916.66 1217
4917.32 1273
4917.98 1310
4918.64 1335
4919.31 1367
4919.97 1335
4920.63 1355
4921.29 1364
4921.95 1265
4922.61 1268
4923.28 1365
4923.94 1377
4924.60 1266
4925.26 1381
4925.92 1388
4926.59 1404
4927.25 1378
4927.91 1406
4928.57 1299
4929.23 1340
4929.90 1445
4930.56 1339
4931.22 1241
4931.88 1204
4932.55 1229
4933.21 1308
4933.87 1371
4934.53 1293
4935.20 1245
4935.86 1299
4936.52 1351
4937.18 1364
4937.85 1434
4938.51 1477
4939.17 1432
4939.84 1258
4940.50 1265
4941.16 1409
4941.82 1341
4942.49 1340
4943.15 1424
4943.81 1414
4944.48 1390
4945.14 1362
4945.80 1492
4946.47 1479
4947.13 1427
4947.79 1410
4948.46 1467
4949.12 1415
4949.79 1275
4950.45 1269
4951.11 1319
4951.78 1350
4952.44 1222
4953.10 1218
4953.77 1379
4954.43 1278
4955.10 1321
4955.76 1310
4956.42 1357
4957.09 1338
4957.75 1368
4958.42 1312
4959.08 1314
4959.74 1527
4960.41 1395
4961.07 1382
4961.74 1359
4962.40 1378
4963.07 1272
4963.73 1354
4964.40 1347
4965.06 1396
4965.73 1399
4966.39 1378
4967.05 1371
4967.72 1390
4968.38 1313
4969.05 1300
4969.71 1444
4970.38 1472
4971.04 1407
4971.71 1365
4972.37 1297
4973.04 1335
4973.70 1394
4974.37 1363
4975.04 1363
4975.70 1393
4976.37 1484
4977.03 1416
4977.70 1316
4978.36 1341
4979.03 1456
4979.69 1385
4980.36 1456
4981.03 1386
4981.69 1471
4982.36 1445
4983.02 1420
4983.69 1413
4984.35 1430
4985.02 1405
4985.69 1433
4986.35 1415
4987.02 1543
4987.68 1743
4988.35 1794
4989.02 2001
4989.68 2216
4990.35 2255
4991.02 2429
4991.68 2672
4992.35 2694
4993.02 2681
4993.68 2441
4994.35 2199
4995.02 2024
4995.68 1967
4996.35 1810
4997.02 1648
4997.68 1492
4998.35 1483
4999.02 1427
4999.68 1376
5000.35 1454
5001.02 1425
5001.68 1392
5002.35 1371
5003.02 1304
5003.69 1355
5004.35 1282
5005.02 1346
5005.69 1360
5006.35 1347
5007.02 1263
5007.69 1357
5008.36 1371
5009.02 1372
5009.69 1352
5010.36 1424
5011.03 1406
5011.70 1368
5012.36 1437
5013.03 1374
5013.70 1395
5014.37 1464
5015.04 1352
5015.70 1503
5016.37 1466
5017.04 1483
5017.71 1542
5018.38 1503
5019.04 1452
5019.71 1524
5020.38 1643
5021.05 1556
5021.72 1614
5022.39 1679
5023.05 1822
5023.72 1931
5024.39 1947
5025.06 1964
5025.73 1901
5026.40 1913
5027.07 1977
5027.74 1888
5028.40 1952
5029.07 1861
5029.74 1785
5030.41 1865
5031.08 1749
5031.75 1657
5032.42 1659
5033.09 1558
5033.76 1451
5034.43 1476
5035.10 1385
5035.76 1448
5036.43 1467
5037.10 1591
5037.77 1486
5038.44 1481
5039.11 1464
5039.78 1603
5040.45 1463
5041.12 1511
5041.79 1511
5042.46 1452
5043.13 1442
5043.80 1515
5044.47 1678
5045.14 1667
5045.81 1634
5046.48 1601
5047.15 1824
5047.82 1591
5048.49 1544
5049.16 1597
5049.83 1589
5050.50 1477
5051.17 1429
5051.84 1479
5052.51 1357
5053.18 1339
5053.85 1394
5054.52 1381
5055.20 1375
5055.87 1375
5056.54 1417
5057.21 1437
5057.88 1386
5058.55 1450
5059.22 1439
5059.89 1512
5060.56 1656
5061.23 1614
5061.90 1569
5062.58 1759
5063.25 1670
5063.92 1737
5064.59 1581
5065.26 1580
5065.93 1622
5066.60 1586
5067.27 1605
5067.95 1501
5068.62 1435
5069.29 1462
5069.96 1400
5070.63 1423
5071.30 1426
5071.98 1300
5072.65 1341
5073.32 1262
5073.99 1315
5074.66 1487
5075.34 1394
5076.01 1452
5076.68 1318
5077.35 1388
5078.02 1358
5078.70 1345
5079.37 1361
5080.04 1454
5080.71 1411
5081.39 1266
5082.06 1394
5082.73 1386
5083.40 1226
5084.08 1343
5084.75 1395
5085.42 1318
5086.09 1355
5086.77 1475
5087.44 1461
5088.11 1307
5088.79 1287
5089.46 1366
5090.13 1342
5090.80 1447
5091.48 1446
5092.15 1415
5092.82 1474
5093.50 1511
5094.17 1491
5094.84 1560
5095.52 1437
5096.19 1387
5096.86 1572
5097.54 1477
5098.21 1417
5098.88 1443
5099.56 1406
5100.23 1391
5100.90 1413
5101.58 1409
5102.25 1322
5102.93 1396
5103.60 1420
5104.27 1548
5104.95 1437
5105.62 1476
5106.30 1427
5106.97 1266
5107.64 1361
5108.32 1390
5108.99 1372
5109.67 1388
5110.34 1447
5111.02 1435
5111.69 1315
5112.36 1290
5113.04 1307
5113.71 1344
5114.39 1348
5115.06 1298
5115.74 1307
5116.41 1347
5117.09 1249
5117.76 1315
5118.44 1365
5119.11 1293
5119.79 1214
5120.46 1254
5121.14 1361
5121.81 1408
5122.49 1478
5123.16 1464
5123.84 1381
5124.51 1333
5125.19 1232
5125.86 1267
5126.54 1249
5127.21 1310
5127.89 1225
5128.56 1195
5129.24 1222
5129.92 1170
5130.59 1177
5131.27 1368
5131.94 1265
5132.62 1314
5133.29 1285
5133.97 1272
5134.65 1298
5135.32 1350
5136.00 1329
5136.67 1306
5137.35 1379
5138.03 1363
5138.70 1323
5139.38 1343
5140.05 1338
5140.73 1196
5141.41 1306
5142.08 1414
5142.76 1334
5143.44 1288
5144.11 1332
5144.79 1347
5145.47 1333
5146.14 1360
5146.82 1275
5147.50 1259
5148.17 1389
5148.85 1352
5149.53 1214
5150.20 1219
5150.88 1260
5151.56 1247
5152.24 1312
5152.91 1357
5153.59 1334
5154.27 1242
5154.94 1276
5155.62 1270
5156.30 1242
5156.98 1187
5157.65 1348
5158.33 1267
5159.01 1286
5159.69 1342
5160.36 1328
5161.04 1220
5161.72 1263
5162.40 1263
5163.07 1166
5163.75 1244
5164.43 1212
5165.11 1304
5165.79 1086
5166.46 1119
5167.14 1221
5167.82 1254
5168.50 1140
5169.18 1277
5169.86 1291
5170.53 1255
5171.21 1237
5171.89 1295
5172.57 1342
5173.25 1277
5173.93 1196
5174.60 1201
5175.28 1195
5175.96 1279
5176.64 1202
5177.32 1206
5178.00 1256
5178.68 1210
5179.36 1213
5180.03 1217
5180.71 1245
5181.39 1107
5182.07 1231
5182.75 1229
5183.43 1258
5184.11 1193
5184.79 1303
5185.47 1238
5186.15 1228
5186.83 1229
5187.51 1213
5188.18 1129
5188.86 1185
5189.54 1334
5190.22 1277
5190.90 1272
5191.58 1205
5192.26 1218
5192.94 1184
5193.62 1190
5194.30 1222
5194.98 1141
5195.66 1180
5196.34 1175
5197.02 1125
5197.70 1087
5198.38 1164
5199.06 1222
5199.74 1243
5200.42 1252
5201.10 1159
5201.78 1212
5202.46 1226
5203.14 1314
5203.82 1290
5204.50 1228
5205.19 1213
5205.87 1215
5206.55 1188
5207.23 1272
5207.91 1269
5208.59 1301
5209.27 1263
5209.95 1232
5210.63 1192
5211.31 1258
5211.99 1215
5212.67 1218
5213.36 1242
5214.04 1323
5214.72 1312
5215.40 1154
5216.08 1256
5216.76 1214
5217.44 1321
5218.12 1423
5218.81 1236
5219.49 1231
5220.17 1152
5220.85 1075
5221.53 1212
5222.21 1295
5222.90 1149
5223.58 1260
5224.26 1359
5224.94 1287
5225.62 1234
5226.30 1286
5226.99 1186
5227.67 1216
5228.35 1143
5229.03 1159
5229.71 1314
5230.40 1367
5231.08 1267
5231.76 1338
5232.44 1203
5233.13 1161
5233.81 1188
5234.49 1206
5235.17 1351
5235.86 1168
5236.54 1165
5237.22 1208
5237.90 1229
5238.59 1294
5239.27 1269
5239.95 1292
5240.64 1207
5241.32 1222
5242.00 1252
5242.68 1277
5243.37 1261
5244.05 1262
5244.73 1214
5245.42 1240
5246.10 1272
5246.78 1179
5247.47 1270
5248.15 1255
5248.83 1170
5249.52 1346
5250.20 1439
5250.88 1331
5251.57 1297
5252.25 1439
5252.93 1442
5253.62 1347
5254.30 1342
5254.99 1434
5255.67 1337
5256.35 1330
5257.04 1307
5257.72 1269
5258.41 1259
5259.09 1119
5259.77 1129
5260.46 1256
5261.14 1149
5261.83 1261
5262.51 1206
5263.20 1211
5263.88 1347
5264.56 1221
5265.25 1250
5265.93 1279
5266.62 1352
5267.30 1325
5267.99 1334
5268.67 1272
5269.36 1363
5270.04 1391
5270.73 1336
5271.41 1314
5272.10 1253
5272.78 1286
5273.47 1258
5274.15 1319
5274.84 1252
5275.52 1264
5276.21 1300
5276.89 1336
5277.58 1266
5278.26 1306
5278.95 1371
5279.63 1366
5280.32 1326
5281.00 1421
5281.69 1424
5282.38 1444
5283.06 1476
5283.75 1423
5284.43 1465
5285.12 1548
5285.80 1448
5286.49 1456
5287.18 1545
5287.86 1437
5288.55 1445
5289.23 1437
5289.92 1460
5290.61 1396
5291.29 1402
5291.98 1456
5292.66 1436
5293.35 1436
5294.04 1331
5294.72 1315
5295.41 1369
5296.10 1411
5296.78 1403
5297.47 1343
5298.16 1411
5298.84 1407
5299.53 1410
5300.22 1619
5300.90 1696
5301.59 1885
5302.28 2063
5302.96 2103
5303.65 2166
5304.34 2276
5305.03 2222
5305.71 2200
5306.40 2050
5307.09 1873
5307.77 1717
5308.46 1634
5309.15 1451
5309.84 1492
5310.52 1552
5311.21 1408
5311.90 1211
5312.59 1411
5313.27 1394
5313.96 1345
5314.65 1406
5315.34 1362
5316.02 1425
5316.71 1419
5317.40 1351
5318.09 1290
5318.78 1378
5319.46 1439
5320.15 1324
5320.84 1344
5321.53 1363
5322.22 1474
5322.90 1450
5323.59 1435
5324.28 1365
5324.97 1441
5325.66 1454
5326.35 1394
5327.04 1340
5327.72 1400
5328.41 1407
5329.10 1367
5329.79 1413
5330.48 1532
5331.17 1529
5331.86 1477
5332.54 1506
5333.23 1412
5333.92 1551
5334.61 1617
5335.30 1437
5335.99 1388
5336.68 1471
5337.37 1530
5338.06 1501
5338.75 1523
5339.44 1470
5340.12 1506
5340.81 1483
5341.50 1452
5342.19 1473
5342.88 1590
5343.57 1619
5344.26 1624
5344.95 1581
5345.64 1552
5346.33 1472
5347.02 1469
5347.71 1618
5348.40 1608
5349.09 1680
5349.78 1845
5350.47 1952
5351.16 2090
5351.85 2070
5352.54 2223
5353.23 2436
5353.92 2579
5354.61 2479
5355.30 2327
5355.99 2159
5356.68 2094
5357.37 1988
5358.06 1771
5358.75 1662
5359.44 1641
5360.14 1536
5360.83 1362
5361.52 1385
5362.21 1340
5362.90 1261
5363.59 1340
5364.28 1361
5364.97 1285
5365.66 1324
5366.35 1351
5367.04 1438
5367.74 1479
5368.43 1522
5369.12 1489
5369.81 1486
5370.50 1436
5371.19 1360
5371.88 1327
5372.57 1321
5373.27 1380
5373.96 1411
5374.65 1303
5375.34 1368
5376.03 1287
5376.72 1360
5377.42 1483
5378.11 1383
5378.80 1369
5379.49 1328
5380.18 1456
5380.88 1462
5381.57 1443
5382.26 1481
5382.95 1419
5383.64 1316
5384.34 1379
5385.03 1364
5385.72 1370
5386.41 1401
5387.11 1387
5387.80 1418
5388.49 1478
5389.18 1421
5389.88 1399
5390.57 1482
5391.26 1443
5391.95 1490
5392.65 1442
5393.34 1548
5394.03 1528
5394.72 1513
5395.42 1483
5396.11 1463
5396.80 1406
5397.50 1293
5398.19 1380
5398.88 1327
5399.58 1344
5400.27 1397
5400.96 1318
5401.66 1358
5402.35 1344
5403.04 1366
5403.74 1301
5404.43 1361
5405.12 1465
5405.82 1425
5406.51 1362
5407.20 1398
5407.90 1445
5408.59 1426
5409.28 1381
5409.98 1359
5410.67 1306
5411.37 1338
5412.06 1320
5412.75 1280
5413.45 1405
5414.14 1456
5414.84 1281
5415.53 1302
5416.23 1400
5416.92 1399
5417.61 1425
5418.31 1372
5419.00 1346
5419.70 1369
5420.39 1405
5421.09 1335
5421.78 1345
5422.48 1319
5423.17 1269
5423.87 1181
5424.56 1280
5425.25 1288
5425.95 1260
5426.64 1244
5427.34 1269
5428.03 1239
5428.73 1349
5429.42 1204
5430.12 1298
5430.82 1378
5431.51 1416
5432.21 1255
5432.90 1321
5433.60 1286
5434.29 1225
5434.99 1320
5435.68 1328
5436.38 1304
5437.07 1334
5437.77 1391
5438.47 1306
5439.16 1413
5439.86 1321
5440.55 1373
5441.25 1468
5441.94 1325
5442.64 1299
5443.34 1291
5444.03 1331
5444.73 1364
5445.42 1409
5446.12 1376
5446.82 1395
5447.51 1486
5448.21 1473
5448.91 1571
5449.60 1627
5450.30 1662
5450.99 1698
5451.69 1660
5452.39 1576
5453.08 1649
5453.78 1592
5454.48 1629
5455.17 1595
5455.87 1508
5456.57 1447
5457.27 1368
5457.96 1383
5458.66 1375
5459.36 1347
5460.05 1400
5460.75 1360
5461.45 1329
5462.14 1359
5462.84 1516
5463.54 1513
5464.24 1598
5464.93 1554
5465.63 1645
5466.33 1763
5467.03 1781
5467.72 1717
5468.42 1678
5469.12 1623
5469.82 1584
5470.51 1499
5471.21 1645
5471.91 1511
5472.61 1303
5473.31 1241
5474.00 1473
5474.70 1345
5475.40 1324
5476.10 1333
5476.80 1413
5477.49 1392
5478.19 1433
5478.89 1466
5479.59 1607
5480.29 1648
5480.99 1688
5481.68 1670
5482.38 1474
5483.08 1648
5483.78 1787
5484.48 1697
5485.18 1611
5485.88 1654
5486.57 1677
5487.27 1686
5487.97 1737
5488.67 1587
5489.37 1569
5490.07 1707
5490.77 1654
5491.47 1553
5492.17 1591
5492.87 1489
5493.56 1520
5494.26 1574
5494.96 1591
5495.66 1615
5496.36 1579
5497.06 1653
5497.76 1706
5498.46 1561
5499.16 1732
5499.86 1708
5500.56 1777
5501.26 1642
5501.96 1915
5502.66 2151
5503.36 2223
5504.06 2238
5504.76 2216
5505.46 1917
5506.16 1913
5506.86 1954
5507.56 1876
5508.26 1775
5508.96 1798
5509.66 1731
5510.36 1762
5511.06 1810
5511.76 1791
5512.46 1700
5513.16 1916
5513.86 1996
5514.56 1952
5515.26 2023
5515.96 2011
5516.66 2204
5517.36 2230
5518.07 2255
5518.77 2296
5519.47 1995
5520.17 1920
5520.87 2041
5521.57 2010
5522.27 1919
5522.97 1877
5523.67 1864
5524.37 1780
5525.08 1812
5525.78 1752
5526.48 1832
5527.18 1774
5527.88 1639
5528.58 1742
5529.28 1652
5529.99 1621
5530.69 1615
5531.39 1479
5532.09 1532
5532.79 1473
5533.49 1596
5534.20 1577
5534.90 1624
5535.60 1591
5536.30 1635
5537.00 1658
5537.70 1656
5538.41 1656
5539.11 1603
5539.81 1690
5540.51 1700
5541.22 1767
5541.92 1736
5542.62 1582
5543.32 1613
5544.02 1615
5544.73 1596
5545.43 1659
5546.13 1605
5546.84 1570
5547.54 1498
5548.24 1559
5548.94 1613
5549.65 1530
5550.35 1587
5551.05 1665
5551.75 1599
5552.46 1805
5553.16 1772
5553.86 1598
5554.57 1623
5555.27 1627
5555.97 1536
5556.68 1541
5557.38 1568
5558.08 1440
5558.79 1493
5559.49 1440
5560.19 1448
5560.90 1478
5561.60 1511
5562.30 1492
5563.01 1619
5563.71 1551
5564.41 1574
5565.12 1508
5565.82 1364
5566.53 1416
5567.23 1421
5567.93 1417
5568.64 1363
5569.34 1435
5570.05 1443
5570.75 1381
5571.45 1306
5572.16 1419
5572.86 1442
5573.57 1409
5574.27 1435
5574.98 1407
5575.68 1547
5576.38 1521
5577.09 1455
5577.79 1434
5578.50 1363
5579.20 1401
5579.91 1482
5580.61 1393
5581.32 1459
5582.02 1532
5582.73 1441
5583.43 1320
5584.14 1376
5584.84 1500
5585.55 1299
5586.25 1334
5586.96 1422
5587.66 1461
5588.37 1450
5589.07 1428
5589.78 1410
5590.48 1444
5591.19 1380
5591.89 1379
5592.60 1281
5593.31 1397
5594.01 1369
5594.72 1259
5595.42 1311
5596.13 1260
5596.83 1302
5597.54 1306
5598.25 1156
5598.95 1307
5599.66 1216
5600.36 1217
5601.07 1215
5601.78 1320
5602.48 1342
5603.19 1156
5603.89 1113
5604.60 1236
5605.31 1293
5606.01 1172
5606.72 1140
5607.43 1288
5608.13 1361
5608.84 1260
5609.54 1187
5610.25 1240
5610.96 1161
5611.66 1314
5612.37 1242
5613.08 1203
5613.79 1371
5614.49 1362
5615.20 1217
5615.91 1286
5616.61 1251
5617.32 1285
5618.03 1262
5618.73 1215
5619.44 1416
5620.15 1264
5620.86 1268
5621.56 1347
5622.27 1220
5622.98 1195
5623.69 1264
5624.39 1314
5625.10 1267
5625.81 1199
5626.52 1186
5627.22 1122
5627.93 1218
5628.64 1220
5629.35 1192
5630.05 1178
5630.76 1236
5631.47 1268
5632.18 1171
5632.89 1214
5633.59 1133
5634.30 1132
5635.01 1162
5635.72 1155
5636.43 1159
5637.14 1259
5637.84 1225
5638.55 1242
5639.26 1234
5639.97 1230
5640.68 1342
5641.39 1201
5642.10 1209
5642.80 1314
5643.51 1315
5644.22 1266
5644.93 1270
5645.64 1205
5646.35 1143
5647.06 1171
5647.77 1310
5648.47 1299
5649.18 1196
5649.89 1159
5650.60 1225
5651.31 1315
5652.02 1278
5652.73 1215
5653.44 1142
5654.15 1278
5654.86 1320
5655.57 1287
5656.28 1326
5656.99 1255
5657.70 1275
5658.41 1228
5659.12 1228
5659.83 1262
5660.54 1242
5661.24 1232
5661.95 1228
5662.66 1330
5663.37 1272
5664.08 1291
5664.79 1281
5665.50 1259
5666.21 1310
5666.93 1291
5667.64 1366
5668.35 1312
5669.06 1289
5669.77 1220
5670.48 1333
5671.19 1253
5671.90 1401
5672.61 1361
5673.32 1248
5674.03 1303
5674.74 1393
5675.45 1480
5676.16 1425
5676.87 1455
5677.58 1331
5678.29 1271
5679.01 1274
5679.72 1258
5680.43 1289
5681.14 1247
5681.85 1257
5682.56 1283
5683.27 1404
5683.98 1291
5684.69 1454
5685.41 1345
5686.12 1328
5686.83 1304
5687.54 1301
5688.25 1318
5688.96 1241
5689.67 1196
5690.39 1218
5691.10 1313
5691.81 1198
5692.52 1400
5693.23 1433
5693.95 1415
5694.66 1438
5695.37 1269
5696.08 1223
5696.79 1296
5697.51 1359
5698.22 1347
5698.93 1302
5699.64 1267
5700.35 1330
5701.07 1334
5701.78 1238
5702.49 1173
5703.20 1218
5703.92 1311
5704.63 1277
5705.34 1254
5706.05 1350
5706.77 1296
5707.48 1299
5708.19 1303
5708.90 1334
5709.62 1353
5710.33 1266
5711.04 1194
5711.76 1313
5712.47 1329
5713.18 1230
5713.90 1245
5714.61 1306
5715.32 1296
5716.04 1283
5716.75 1377
5717.46 1318
5718.18 1384
5718.89 1357
5719.60 1276
5720.32 1395
5721.03 1371
5721.74 1236
5722.46 1308
5723.17 1392
5723.88 1467
5724.60 1367
5725.31 1427
5726.03 1453
5726.74 1394
5727.45 1471
5728.17 1453
5728.88 1397
5729.60 1381
5730.31 1438
5731.02 1349
5731.74 1395
5732.45 1318
5733.17 1441
5733.88 1397
5734.60 1357
5735.31 1394
5736.02 1452
5736.74 1491
5737.45 1437
5738.17 1473
5738.88 1470
5739.60 1510
5740.31 1556
5741.03 1553
5741.74 1671
5742.46 1890
5743.17 1839
5743.89 1772
5744.60 1753
5745.32 1716
5746.03 1628
5746.75 1610
5747.46 1705
5748.18 1564
5748.89 1688
5749.61 1651
5750.32 1733
5751.04 1669
5751.76 1498
5752.47 1574
5753.19 1629
5753.90 1599
5754.62 1626
5755.33 1671
5756.05 1646
5756.77 1622
5757.48 1649
5758.20 1648
5758.91 1634
5759.63 1655
5760.34 1541
5761.06 1717
5761.78 1863
5762.49 1882
5763.21 1808
5763.93 1926
5764.64 2105
5765.36 2063
5766.07 2151
5766.79 2278
5767.51 2134
5768.22 2164
5768.94 2345
5769.66 2216
5770.37 2177
5771.09 2231
5771.81 2087
5772.52 1965
5773.24 2029
5773.96 1918
5774.67 1763
5775.39 1729
5776.11 1908
5776.83 1992
5777.54 1927
5778.26 1918
5778.98 2078
5779.69 2021
5780.41 2184
5781.13 2325
5781.85 2340
5782.56 2534
5783.28 2461
5784.00 2338
5784.72 2252
5785.43 2274
5786.15 2243
5786.87 2327
5787.59 2304
5788.30 2181
5789.02 2105
5789.74 2120
5790.46 2208
5791.18 2105
5791.89 2197
5792.61 2350
5793.33 2310
5794.05 2272
5794.77 2473
5795.48 2428
5796.20 2549
5796.92 2596
5797.64 2741
5798.36 2884
5799.08 3116
5799.80 2930
5800.51 3067
5801.23 3302
5801.95 3819
5802.67 4338
5803.39 5348
5804.11 6252
5804.83 6459
5805.54 6652
5806.26 6419
5806.98 5990
5807.70 5474
5808.42 4696
5809.14 4138
5809.86 3910
5810.58 3626
5811.30 3334
5812.02 3312
5812.74 3391
5813.45 3403
5814.17 3359
5814.89 3251
5815.61 3366
5816.33 3350
5817.05 3320
5817.77 3430
5818.49 3339
5819.21 3410
5819.93 3498
5820.65 3516
5821.37 3382
5822.09 3264
5822.81 3174
5823.53 3057
5824.25 3054
5824.97 3088
5825.69 2916
5826.41 2773
5827.13 2721
5827.85 2752
5828.57 2586
5829.29 2488
5830.01 2578
5830.73 2392
5831.45 2489
5832.17 2376
5832.89 2353
5833.61 2571
5834.33 2379
5835.06 2153
5835.78 2383
5836.50 2263
5837.22 2150
5837.94 1960
5838.66 2037
5839.38 2178
5840.10 2180
5840.82 2254
5841.54 2130
5842.26 2126
5842.99 2243
5843.71 2289
5844.43 2177
5845.15 2132
5845.87 2094
5846.59 1987
5847.31 2122
5848.04 2059
5848.76 2050
5849.48 2087
5850.20 2030
5850.92 1937
5851.64 2023
5852.36 1867
5853.09 1864
5853.81 1753
5854.53 1879
5855.25 1867
5855.97 1794
5856.70 1824
5857.42 1865
5858.14 1786
5858.86 1742
5859.58 1881
5860.31 1926
5861.03 1990
5861.75 1825
5862.47 1731
5863.20 1826
5863.92 1822
5864.64 1660
5865.36 1634
5866.09 1748
5866.81 1796
5867.53 1673
5868.25 1777
5868.98 1705
5869.70 1718
5870.42 1735
5871.15 1691
5871.87 1700
5872.59 1710
5873.31 1675
5874.04 1720
5874.76 1676
5875.48 1835
5876.21 1716
5876.93 1650
5877.65 1725
5878.38 1790
5879.10 1635
5879.82 1567
5880.55 1548
5881.27 1696
5881.99 1612
5882.72 1616
5883.44 1541
5884.17 1530
5884.89 1504
5885.61 1626
5886.34 1568
5887.06 1609
5887.78 1621
5888.51 1758
5889.23 1690
5889.96 1598
5890.68 1582
5891.41 1494
5892.13 1524
5892.85 1523
5893.58 1522
5894.30 1553
5895.03 1531
5895.75 1487
5896.48 1651
5897.20 1601
5897.92 1502
5898.65 1539
5899.37 1604
5900.10 1610
5900.82 1475
5901.55 1431
5902.27 1495
5903.00 1543
5903.72 1510
5904.45 1453
5905.17 1367
5905.90 1451
5906.62 1410
5907.35 1332
5908.07 1341
5908.80 1509
5909.52 1360
5910.25 1421
5910.97 1395
5911.70 1432
5912.43 1413
5913.15 1496
5913.88 1467
5914.60 1512
5915.33 1527
5916.05 1469
5916.78 1475
5917.50 1430
5918.23 1438
5918.96 1513
5919.68 1465
5920.41 1509
5921.13 1527
5921.86 1515
5922.59 1638
5923.31 1438
5924.04 1391
5924.76 1370
5925.49 1424
5926.22 1343
5926.94 1485
5927.67 1435
5928.40 1382
5929.12 1426
5929.85 1470
5930.58 1432
5931.30 1558
5932.03 1589
5932.76 1525
5933.48 1442
5934.21 1486
5934.94 1447
5935.66 1654
5936.39 1663
5937.12 1641
5937.84 1649
5938.57 1731
5939.30 1735
5940.02 1798
5940.75 1726
5941.48 1619
5942.21 1595
5942.93 1627
5943.66 1628
5944.39 1603
5945.12 1664
5945.84 1649
5946.57 1568
5947.30 1529
5948.03 1465
5948.75 1464
5949.48 1436
5950.21 1453
5950.94 1545
5951.67 1585
5952.39 1679
5953.12 1644
5953.85 1613
5954.58 1634
5955.31 1622
5956.03 1678
5956.76 1535
5957.49 1660
5958.22 1571
5958.95 1616
5959.67 1678
5960.40 1626
5961.13 1631
5961.86 1710
5962.59 1632
5963.32 1607
5964.05 1622
5964.77 1577
5965.50 1635
5966.23 1662
5966.96 1615
5967.69 1777
5968.42 1745
5969.15 1828
5969.88 1930
5970.61 1892
5971.33 1737
5972.06 1831
5972.79 1839
5973.52 1853
5974.25 1853
5974.98 1883
5975.71 1806
5976.44 1769
5977.17 1876
5977.90 1779
5978.63 1789
5979.36 1709
5980.09 1701
5980.82 1725
5981.55 1851
5982.28 1691
5983.01 1673
5983.74 1702
5984.46 1766
5985.19 1780
5985.92 1722
5986.65 1804
5987.38 1805
5988.11 1788
5988.85 1894
5989.58 1691
5990.31 1841
5991.04 1897
5991.77 1859
5992.50 1879
5993.23 1944
5993.96 1796
5994.69 1844
5995.42 1928
5996.15 1764
5996.88 1842
5997.61 1857
5998.34 1964
5999.07 1907
5999.80 1941
6000.53 1880
6001.26 1975
6002.00 1809
6002.73 1674
6003.46 1851
6004.19 1921
6004.92 1835
6005.65 1797
6006.38 1715
6007.11 1726
6007.84 1844
6008.58 2001
6009.31 2010
6010.04 2048
6010.77 2166
6011.50 2217
6012.23 2531
6012.96 2583
6013.70 2588
6014.43 2649
6015.16 2610
6015.89 2459
6016.62 2446
6017.36 2373
6018.09 2248
6018.82 2085
6019.55 2068
6020.28 2062
6021.02 1957
6021.75 1847
6022.48 1793
6023.21 1782
6023.94 1821
6024.68 1821
6025.41 1772
6026.14 1693
6026.87 1733
6027.61 1647
6028.34 1659
6029.07 1630
6029.80 1690
6030.54 1707
6031.27 1680
6032.00 1589
6032.73 1487
6033.47 1519
6034.20 1531
6034.93 1578
6035.67 1478
6036.40 1585
6037.13 1572
6037.87 1578
6038.60 1639
6039.33 1644
6040.07 1697
6040.80 1674
6041.53 1633
6042.27 1582
6043.00 1570
6043.73 1657
6044.47 1645
6045.20 1609
6045.93 1717
6046.67 1791
6047.40 1790
6048.13 1714
6048.87 1776
6049.60 1725
6050.34 1746
6051.07 1717
6051.80 1702
6052.54 1851
6053.27 1791
6054.01 1818
6054.74 1740
6055.47 1717
6056.21 1704
6056.94 1816
6057.68 1709
6058.41 1796
6059.15 1721
6059.88 1649
6060.61 1642
6061.35 1641
6062.08 1797
6062.82 1675
6063.55 1624
6064.29 1716
6065.02 1696
6065.76 1653
6066.49 1705
6067.23 1789
6067.96 1753
6068.70 1693
6069.43 1702
6070.17 1730
6070.90 1676
6071.64 1672
6072.37 1670
6073.11 1657
6073.84 1544
6074.58 1619
6075.31 1840
6076.05 1627
6076.78 1658
6077.52 1683
6078.26 1653
6078.99 1661
6079.73 1512
6080.46 1648
6081.20 1680
6081.93 1659
6082.67 1589
6083.41 1656
6084.14 1660
6084.88 1783
6085.61 1687
6086.35 1663
6087.09 1641
6087.82 1539
6088.56 1578
6089.30 1616
6090.03 1630
6090.77 1570
6091.50 1561
6092.24 1590
6092.98 1576
6093.71 1649
6094.45 1715
6095.19 1671
6095.92 1647
6096.66 1684
6097.40 1704
6098.13 1665
6098.87 1555
6099.61 1668
6100.34 1593
6101.08 1560
6101.82 1525
6102.56 1595
6103.29 1523
6104.03 1481
6104.77 1472
6105.50 1501
6106.24 1676
6106.98 1637
6107.72 1677
6108.45 1601
6109.19 1641
6109.93 1545
6110.67 1693
6111.40 1624
6112.14 1603
6112.88 1479
6113.62 1575
6114.35 1608
6115.09 1642
6115.83 1673
6116.57 1707
6117.31 1686
6118.04 1676
6118.78 1675
6119.52 1677
6120.26 1747
6121.00 1667
6121.73 1583
6122.47 1656
6123.21 1582
6123.95 1651
6124.69 1728
6125.43 1816
6126.16 1745
6126.90 1764
6127.64 1758
6128.38 1817
6129.12 1719
6129.86 1840
6130.60 1816
6131.33 1783
6132.07 1813
6132.81 1778
6133.55 1774
6134.29 1876
6135.03 1874
6135.77 1896
6136.51 1827
6137.25 1788
6137.99 1880
6138.73 1938
6139.46 1829
6140.20 1863
6140.94 1710
6141.68 1797
6142.42 1781
6143.16 1934
6143.90 1931
6144.64 1829
6145.38 1762
6146.12 1801
6146.86 1708
6147.60 1963
6148.34 1988
6149.08 1819
6149.82 1875
6150.56 1962
6151.30 2004
6152.04 2016
6152.78 1931
6153.52 1947
6154.26 1892
6155.00 2033
6155.74 2044
6156.48 1954
6157.22 1849
6157.96 1919
6158.70 2008
6159.44 1929
6160.18 1969
6160.92 1933
6161.66 1966
6162.40 2015
6163.15 2118
6163.89 2175
6164.63 2163
6165.37 2355
6166.11 2284
6166.85 2386
6167.59 2411
6168.33 2590
6169.07 2762
6169.81 2873
6170.55 2729
6171.30 2700
6172.04 2683
6172.78 2580
6173.52 2504
6174.26 2561
6175.00 2550
6175.74 2474
6176.49 2500
6177.23 2480
6177.97 2599
6178.71 2682
6179.45 2552
6180.19 2317
6180.94 2380
6181.68 2644
6182.42 2577
6183.16 2418
6183.90 2580
6184.65 2532
6185.39 2675
6186.13 2755
6186.87 2785
6187.61 2768
6188.36 2602
6189.10 2728
6189.84 2689
6190.58 2732
6191.33 2725
6192.07 2803
6192.81 2953
6193.55 2945
6194.30 3008
6195.04 3110
6195.78 3156
6196.52 3195
6197.27 3129
6198.01 3138
6198.75 3013
6199.49 3296
6200.24 3032
6200.98 3153
6201.72 3087
6202.47 3172
6203.21 3077
6203.95 3010
6204.70 3156
6205.44 3400
6206.18 3574
6206.93 3871
6207.67 4464
6208.41 5046
6209.16 5952
6209.90 6972
6210.64 8139
6211.39 9170
6212.13 9708
6212.87 10191
6213.62 9522
6214.36 8835
6215.11 8381
6215.85 7342
6216.59 6290
6217.34 5185
6218.08 4558
6218.83 4070
6219.57 3601
6220.31 3364
6221.06 3393
6221.80 3106
6222.55 3189
6223.29 3102
6224.04 2953
6224.78 3280
6225.52 3546
6226.27 3536
6227.01 3851
6227.76 3835
6228.50 3944
6229.25 3853
6229.99 3489
6230.74 3487
6231.48 3275
6232.23 3038
6232.97 2838
6233.72 2655
6234.46 2600
6235.21 2402
6235.95 2584
6236.70 2504
6237.44 2549
6238.19 2414
6238.93 2392
6239.68 2561
6240.42 2438
6241.17 2392
6241.91 2544
6242.66 2489
6243.40 2437
6244.15 2404
6244.90 2480
6245.64 2557
6246.39 2619
6247.13 2702
6247.88 2715
6248.62 2837
6249.37 2992
6250.12 2966
6250.86 2892
6251.61 3127
6252.35 3042
6253.10 2923
6253.85 2897
6254.59 2810
6255.34 2789
6256.09 2536
6256.83 2522
6257.58 2522
6258.32 2458
6259.07 2445
6259.82 2335
6260.56 2418
6261.31 2598
6262.06 2388
6262.80 2513
6263.55 2506
6264.30 2457
6265.04 2440
6265.79 2462
6266.54 2465
6267.29 2510
6268.03 2442
6268.78 2467
6269.53 2354
6270.27 2417
6271.02 2351
6271.77 2367
6272.52 2362
6273.26 2329
6274.01 2337
6274.76 2363
6275.50 2329
6276.25 2430
6277.00 2402
6277.75 2462
6278.49 2681
6279.24 2784
6279.99 2804
6280.74 2535
6281.49 2721
6282.23 2792
6282.98 2708
6283.73 2533
6284.48 2425
6285.23 2430
6285.97 2359
6286.72 2269
6287.47 2313
6288.22 2329
6288.97 2229
6289.71 2358
6290.46 2350
6291.21 2354
6291.96 2446
6292.71 2507
6293.46 2513
6294.21 2458
6294.95 2337
6295.70 2386
6296.45 2306
6297.20 2353
6297.95 2294
6298.70 2326
6299.45 2218
6300.20 2018
6300.94 1916
6301.69 1866
6302.44 1978
6303.19 2035
6303.94 2139
6304.69 2075
6305.44 2156
6306.19 1984
6306.94 2031
6307.69 2079
6308.44 2096
6309.19 2178
6309.94 1994
6310.69 1917
6311.43 1913
6312.18 1954
6312.93 2010
6313.68 1927
6314.43 1903
6315.18 1956
6315.93 1897
6316.68 1954
6317.43 1998
6318.18 2025
6318.93 1983
6319.68 2030
6320.43 2021
6321.18 1934
6321.93 1889
6322.68 1919
6323.43 1862
6324.18 1863
6324.94 1828
6325.69 1735
6326.44 1769
6327.19 1811
6327.94 1650
6328.69 1721
6329.44 1682
6330.19 1645
6330.94 1655
6331.69 1660
6332.44 1755
6333.19 1728
6333.94 1669
6334.69 1646
6335.45 1682
6336.20 1633
6336.95 1685
6337.70 1611
6338.45 1513
6339.20 1536
6339.95 1607
6340.70 1599
6341.46 1771
6342.21 1673
6342.96 1727
6343.71 1655
6344.46 1540
6345.21 1547
6345.96 1606
6346.72 1713
6347.47 1648
6348.22 1564
6348.97 1666
6349.72 1581
6350.48 1609
6351.23 1485
6351.98 1816
6352.73 1736
6353.48 1626
6354.24 1593
6354.99 1586
6355.74 1726
6356.49 1724
6357.24 1639
6358.00 1785
6358.75 1750
6359.50 1713
6360.25 1680
6361.01 1737
6361.76 1660
6362.51 1518
6363.26 1529
6364.02 1580
6364.77 1566
6365.52 1575
6366.28 1484
6367.03 1611
6367.78 1577
6368.53 1655
6369.29 1621
6370.04 1597
6370.79 1590
6371.55 1541
6372.30 1509
6373.05 1510
6373.81 1500
6374.56 1477
6375.31 1434
6376.07 1575
6376.82 1471
6377.57 1481
6378.33 1519
6379.08 1467
6379.83 1402
6380.59 1344
6381.34 1369
6382.10 1450
6382.85 1569
6383.60 1510
6384.36 1517
6385.11 1501
6385.87 1603
6386.62 1510
6387.37 1432
6388.13 1422
6388.88 1472
6389.64 1392
6390.39 1451
6391.14 1448
6391.90 1579
6392.65 1518
6393.41 1456
6394.16 1501
6394.92 1537
6395.67 1449
6396.43 1424
6397.18 1508
6397.94 1506
6398.69 1411
6399.45 1333
6400.20 1331
6400.96 1441
6401.71 1426
6402.47 1456
6403.22 1484
6403.98 1378
6404.73 1388
6405.49 1414
6406.24 1375
6407.00 1364
6407.75 1479
6408.51 1624
6409.26 1522
6410.02 1457
6410.77 1466
6411.53 1414
6412.28 1408
6413.04 1402
6413.80 1400
6414.55 1509
6415.31 1493
6416.06 1528
6416.82 1416
6417.57 1519
6418.33 1546
6419.09 1393
6419.84 1478
6420.60 1485
6421.35 1504
6422.11 1469
6422.87 1482
6423.62 1536
6424.38 1504
6425.14 1438
6425.89 1384
6426.65 1391
6427.40 1531
6428.16 1387
6428.92 1360
6429.67 1443
6430.43 1392
6431.19 1506
6431.94 1503
6432.70 1447
6433.46 1576
6434.22 1602
6434.97 1470
6435.73 1428
6436.49 1483
6437.24 1496
6438.00 1622
6438.76 1447
6439.51 1489
6440.27 1482
6441.03 1466
6441.79 1572
6442.54 1537
6443.30 1523
6444.06 1516
6444.82 1524
6445.57 1608
6446.33 1545
6447.09 1508
6447.85 1514
6448.60 1591
6449.36 1494
6450.12 1529
6450.88 1524
6451.64 1599
6452.39 1586
6453.15 1494
6453.91 1528
6454.67 1551
6455.43 1585
6456.18 1481
6456.94 1594
6457.70 1721
6458.46 1642
6459.22 1547
6459.98 1648
6460.73 1559
6461.49 1568
6462.25 1676
6463.01 1739
6463.77 1744
6464.53 1781
6465.29 1743
6466.04 1638
6466.80 1741
6467.56 1790
6468.32 1756
6469.08 1628
6469.84 1769
6470.60 1652
6471.36 1726
6472.12 1774
6472.87 1774
6473.63 1711
6474.39 1834
6475.15 1751
6475.91 1921
6476.67 1832
6477.43 1791
6478.19 1782
6478.95 1962
6479.71 1812
6480.47 1881
6481.23 1859
6481.99 1912
6482.75 2024
6483.51 1935
6484.27 2037
6485.03 2074
6485.79 2035
6486.55 2071
6487.31 2054
6488.07 2088
6488.83 2171
6489.59 2174
6490.35 2200
6491.11 2095
6491.87 2225
6492.63 2070
6493.39 2214
6494.15 2234
6494.91 2292
6495.67 2246
6496.43 2383
6497.19 2425
6497.95 2394
6498.71 2403
6499.47 2391
6500.23 2434
6500.99 2544
6501.76 2490
6502.52 2416
6503.28 2465
6504.04 2462
6504.80 2604
6505.56 2650
6506.32 2592
6507.08 2652
6507.84 2762
6508.61 2784
6509.37 2797
6510.13 2718
6510.89 2770
6511.65 2975
6512.41 3046
6513.17 3113
6513.94 3373
6514.70 3515
6515.46 3466
6516.22 3742
6516.98 3626
6517.74 3618
6518.51 3443
6519.27 3323
6520.03 3359
6520.79 3575
6521.55 3615
6522.32 4072
6523.08 4678
6523.84 5309
6524.60 5530
6525.36 6136
6526.13 6403
6526.89 6264
6527.65 6122
6528.41 5691
6529.18 5142
6529.94 4995
6530.70 4469
6531.46 4166
6532.23 4108
6532.99 3864
6533.75 3552
6534.51 3483
6535.28 3613
6536.04 3986
6536.80 4375
6537.57 4928
6538.33 5649
6539.09 5851
6539.85 6221
6540.62 6249
6541.38 5909
6542.14 5812
6542.91 5050
6543.67 4605
6544.43 3901
6545.20 3536
6545.96 3221
6546.72 2883
6547.49 2817
6548.25 2705
6549.02 2691
6549.78 2597
6550.54 2593
6551.31 2775
6552.07 2808
6552.83 2744
6553.60 2718
6554.36 2772
6555.13 2730
6555.89 2746
6556.65 2690
6557.42 2686
6558.18 2541
6558.95 2421
6559.71 2726
6560.47 2834
6561.24 2744
6562.00 2736
6562.77 2790
6563.53 3015
6564.30 3154
6565.06 3042
6565.83 3087
6566.59 3159
6567.36 2990
6568.12 2973
6568.88 3043
6569.65 2957
6570.41 2859
6571.18 2873
6571.94 2761
6572.71 2825
6573.47 2927
6574.24 3052
6575.00 2975
6575.77 3083
6576.53 3128
6577.30 3341
6578.07 3266
6578.83 3248
6579.60 3189
6580.36 3116
6581.13 3187
6581.89 3081
6582.66 2995
6583.42 2921
6584.19 2848
6584.96 2717
6585.72 2859
6586.49 2791
6587.25 2802
6588.02 2720
6588.78 2887
6589.55 2792
6590.32 2747
6591.08 3018
6591.85 3113
6592.61 3209
6593.38 3271
6594.15 3253
6594.91 3358
6595.68 3406
6596.45 3452
6597.21 3560
6597.98 3360
6598.75 3269
6599.51 3242
6600.28 3171
6601.05 3130
6601.81 3090
6602.58 3085
6603.35 3044
6604.11 2870
6604.88 2786
6605.65 2697
6606.41 2754
6607.18 2676
6607.95 2764
6608.71 2873
6609.48 2765
6610.25 2711
6611.02 2685
6611.78 2791
6612.55 2652
6613.32 2654
6614.09 2669
6614.85 2678
6615.62 2559
6616.39 2687
6617.16 2794
6617.92 2850
6618.69 2802
6619.46 2666
6620.23 2586
6620.99 2724
6621.76 2718
6622.53 2659
6623.30 2768
6624.07 2621
6624.83 2664
6625.60 2649
6626.37 2693
6627.14 2542
6627.91 2614
6628.67 2548
6629.44 2582
6630.21 2676
6630.98 2698
6631.75 2824
6632.52 2867
6633.29 3030
6634.05 3255
6634.82 3627
6635.59 3840
6636.36 4282
6637.13 4695
6637.90 4881
6638.67 4986
6639.43 4901
6640.20 4703
6640.97 4109
6641.74 3850
6642.51 3317
6643.28 3020
6644.05 2865
6644.82 2747
6645.59 2506
6646.36 2469
6647.13 2331
6647.90 2347
6648.66 2301
6649.43 2279
6650.20 2475
6650.97 2440
6651.74 2450
6652.51 2456
6653.28 2421
6654.05 2420
6654.82 2354
6655.59 2353
6656.36 2367
6657.13 2303
6657.90 2275
6658.67 2162
6659.44 2142
6660.21 2078
6660.98 2146
6661.75 2102
6662.52 2014
6663.29 2096
6664.06 1904
6664.83 2056
6665.60 2271
6666.37 2230
6667.14 2190
6667.91 2102
6668.69 2240
6669.46 2242
6670.23 2181
6671.00 2214
6671.77 2167
6672.54 2126
6673.31 2171
6674.08 2175
6674.85 2410
6675.62 2314
6676.39 2255
6677.16 2257
6677.94 2311
6678.71 2274
6679.48 2260
6680.25 2166
6681.02 2077
6681.79 2037
6682.56 2113
6683.33 2095
6684.11 2083
6684.88 2098
6685.65 2130
6686.42 2125
6687.19 2124
6687.96 2056
6688.74 2150
6689.51 2165
6690.28 2097
6691.05 2130
6691.82 2107
6692.60 2120
6693.37 2165
6694.14 2089
6694.91 1996
6695.68 2022
6696.46 1982
6697.23 1970
6698.00 1976
6698.77 1877
6699.55 1942
6700.32 1976
6701.09 1949
6701.86 1901
6702.64 1891
6703.41 1864
6704.18 1977
6704.95 1916
6705.73 1894
6706.50 1960
6707.27 1943
6708.04 1874
6708.82 1822
6709.59 1849
6710.36 1968
6711.14 1860
6711.91 1900
6712.68 1805
6713.46 1733
6714.23 1848
6715.00 1780
6715.78 1863
6716.55 1767
6717.32 1769
6718.10 1751
6718.87 1719
6719.64 1824
6720.42 1756
6721.19 1635
6721.96 1657
6722.74 1775
6723.51 1693
6724.28 1608
6725.06 1546
6725.83 1676
6726.61 1554
6727.38 1523
6728.15 1497
6728.93 1584
6729.70 1694
6730.48 1622
6731.25 1506
6732.02 1582
6732.80 1575
6733.57 1626
6734.35 1653
6735.12 1533
6735.90 1511
6736.67 1514
6737.45 1559
6738.22 1568
6738.99 1540
6739.77 1527
6740.54 1662
6741.32 1664
6742.09 1645
6742.87 1586
6743.64 1521
6744.42 1467
6745.19 1460
6745.97 1495
6746.74 1601
6747.52 1580
6748.29 1644
6749.07 1588
6749.84 1620
6750.62 1666
6751.40 1603
6752.17 1659
6752.95 1672
6753.72 1639
6754.50 1635
6755.27 1641
6756.05 1511
6756.82 1680
6757.60 1717
6758.38 1588
6759.15 1655
6759.93 1534
6760.70 1380
6761.48 1455
6762.25 1504
6763.03 1424
6763.81 1485
6764.58 1434
6765.36 1514
6766.14 1593
6766.91 1562
6767.69 1514
6768.46 1551
6769.24 1452
6770.02 1444
6770.79 1425
6771.57 1435
6772.35 1541
6773.12 1434
6773.90 1406
6774.68 1599
6775.45 1505
6776.23 1523
6777.01 1483
6777.78 1473
6778.56 1510
6779.34 1441
6780.11 1599
6780.89 1533
6781.67 1554
6782.45 1553
6783.22 1474
6784.00 1420
6784.78 1413
6785.56 1486
6786.33 1538
6787.11 1431
6787.89 1410
6788.66 1397
6789.44 1494
6790.22 1468
6791.00 1414
6791.78 1465
6792.55 1466
6793.33 1467
6794.11 1402
6794.89 1441
6795.66 1423
6796.44 1437
6797.22 1495
6798.00 1346
6798.78 1362
6799.55 1424
6800.33 1468
6801.11 1384
6801.89 1392
6802.67 1421
6803.45 1401
6804.22 1535
6805.00 1478
6805.78 1496
6806.56 1489
6807.34 1549
6808.12 1529
6808.90 1593
6809.67 1436
6810.45 1487
6811.23 1458
6812.01 1475
6812.79 1439
6813.57 1433
6814.35 1409
6815.13 1459
6815.91 1501
6816.68 1478
6817.46 1490
6818.24 1412
6819.02 1408
6819.80 1350
6820.58 1353
6821.36 1442
6822.14 1488
6822.92 1439
6823.70 1446
6824.48 1432
6825.26 1513
6826.04 1435
6826.82 1431
6827.60 1526
6828.38 1449
6829.16 1411
6829.94 1490
6830.72 1506
6831.50 1501
6832.28 1400
6833.06 1402
6833.84 1429
6834.62 1418
6835.40 1382
6836.18 1419
6836.96 1500
6837.74 1445
6838.52 1473
6839.30 1514
6840.08 1506
6840.86 1516
6841.64 1597
6842.42 1561
6843.20 1507
6843.98 1507
6844.76 1431
6845.54 1438
6846.32 1507
6847.10 1498
6847.89 1433
6848.67 1465
6849.45 1462
6850.23 1503
6851.01 1644
6851.79 1788
6852.57 2072
6853.35 2086
6854.13 2257
6854.92 2250
6855.70 2162
6856.48 2061
6857.26 2035
6858.04 1979
6858.82 1889
6859.60 1850
6860.39 1801
6861.17 1687
6861.95 1728
6862.73 1731
6863.51 1761
6864.29 1679
6865.08 1600
6865.86 1659
6866.64 1645
6867.42 1682
6868.20 1766
6868.99 1755
6869.77 1736
6870.55 1733
6871.33 1528
6872.12 1648
6872.90 1664
6873.68 1660
6874.46 1574
6875.24 1558
6876.03 1541
6876.81 1623
6877.59 1527
6878.38 1482
6879.16 1487
6879.94 1567
6880.72 1554
6881.51 1533
6882.29 1491
6883.07 1542
6883.85 1532
6884.64 1513
6885.42 1572
6886.20 1683
6886.99 1612
6887.77 1536
6888.55 1593
6889.34 1662
6890.12 1580
6890.90 1488
6891.69 1628
6892.47 1602
6893.25 1664
6894.04 1635
6894.82 1618
6895.60 1663
6896.39 1651
6897.17 1663
6897.96 1645
6898.74 1728
6899.52 1643
6900.31 1633
6901.09 1712
6901.88 1616
6902.66 1585
6903.44 1628
6904.23 1730
6905.01 1783
6905.80 1766
6906.58 1632
6907.36 1701
6908.15 1629
6908.93 1653
6909.72 1692
6910.50 1592
6911.29 1764
6912.07 1790
6912.86 1679
6913.64 1683
6914.42 1724
6915.21 1663
6915.99 1648
6916.78 1718
6917.56 1693
6918.35 1765
6919.13 1814
6919.92 1723
6920.70 1718
6921.49 1794
6922.27 1820
6923.06 1757
6923.84 1834
6924.63 1739
6925.42 1740
6926.20 1770
6926.99 1755
6927.77 1756
6928.56 1798
6929.34 1740
6930.13 1930
6930.91 1870
6931.70 1860
6932.48 1936
6933.27 1895
6934.06 1752
6934.84 1907
6935.63 1888
6936.41 1789
6937.20 1844
6937.99 1800
6938.77 1920
6939.56 1837
6940.34 1853
6941.13 1990
6941.92 1842
6942.70 2011
6943.49 2075
6944.28 2121
6945.06 2018
6945.85 2036
6946.64 2192
6947.42 2236
6948.21 2154
6949.00 2244
6949.78 2269
6950.57 2322
6951.36 2130
6952.14 2207
6952.93 2210
6953.72 2162
6954.50 2133
6955.29 2200
6956.08 2176
6956.86 2267
6957.65 2347
6958.44 2484
6959.23 2453
6960.01 2276
6960.80 2302
6961.59 2449
6962.38 2493
6963.16 2458
6963.95 2438
6964.74 2515
6965.53 2507
6966.31 2454
6967.10 2527
6967.89 2517
6968.68 2555
6969.46 2584
6970.25 2540
6971.04 2655
6971.83 2691
6972.62 2619
6973.40 2769
6974.19 2813
6974.98 2860
6975.77 2853
6976.56 2771
6977.34 2799
6978.13 2909
6978.92 2965
6979.71 2891
6980.50 3063
6981.29 3120
6982.08 3124
6982.86 3190
6983.65 3436
6984.44 3913
6985.23 4216
6986.02 4718
6986.81 5410
6987.60 5966
6988.39 6442
6989.17 6809
6989.96 7109
6990.75 6762
6991.54 6042
6992.33 5718
6993.12 5049
6993.91 4557
6994.70 4230
6995.49 3960
6996.28 3591
6997.07 3531
6997.86 3615
6998.64 3765
6999.43 4176
7000.22 4815
7001.01 5054
7001.80 5582
7002.59 6110
7003.38 6657
7004.17 6543
7004.96 6406
7005.75 6071
7006.54 5568
7007.33 4857
7008.12 4211
7008.91 3791
7009.70 3378
7010.49 3051
7011.28 2904
7012.07 2759
7012.86 2629
7013.65 2675
7014.44 2737
7015.23 2808
7016.02 2812
7016.81 2870
7017.61 2890
7018.40 2861
7019.19 2935
7019.98 3001
7020.77 2826
7021.56 2678
7022.35 2699
7023.14 2598
7023.93 2586
7024.72 2489
7025.51 2434
7026.30 2669
7027.10 2616
7027.89 2722
7028.68 2697
7029.47 2654
7030.26 2745
7031.05 2590
7031.84 2500
7032.63 2437
7033.43 2312
7034.22 2309
7035.01 2386
7035.80 2247
7036.59 2228
7037.38 2237
7038.18 2387
7038.97 2490
7039.76 2484
7040.55 2581
7041.34 2560
7042.13 2654
7042.93 2656
7043.72 2537
7044.51 2472
7045.30 2445
7046.09 2472
7046.89 2331
7047.68 2267
7048.47 2262
7049.26 2255
7050.06 2327
7050.85 2268
7051.64 2275
7052.43 2226
7053.23 2364
7054.02 2328
7054.81 2280
7055.60 2317
7056.40 2226
7057.19 2277
7057.98 2266
7058.77 2182
7059.57 2196
7060.36 2198
7061.15 2128
7061.95 2195
7062.74 2151
7063.53 2071
7064.33 2140
7065.12 2224
7065.91 2168
7066.71 2141
7067.50 2172
7068.29 2124
7069.09 1985
7069.88 2003
7070.67 2118
7071.47 2095
7072.26 2054
7073.05 2090
7073.85 2077
7074.64 1928
7075.44 1911
7076.23 2068
7077.02 2086
7077.82 2077
7078.61 1949
7079.41 2003
7080.20 1939
7080.99 1925
7081.79 1937
7082.58 1889
7083.38 1807
7084.17 1804
7084.96 1774
7085.76 1706
7086.55 1649
7087.35 1832
7088.14 1875
7088.94 1773
7089.73 1781
7090.53 1745
7091.32 1772
7092.12 1864
7092.91 1918
7093.71 1889
7094.50 1988
7095.29 2164
7096.09 2072
7096.88 1965
7097.68 1951
7098.48 1924
7099.27 1893
7100.07 1716
7100.86 1683
7101.66 1626
7102.45 1686
7103.25 1683
7104.04 1696
7104.84 1640
7105.63 1534
7106.43 1498
7107.22 1591
7108.02 1628
7108.82 1569
7109.61 1538
7110.41 1624
7111.20 1565
7112.00 1614
7112.79 1586
7113.59 1558
7114.39 1555
7115.18 1607
7115.98 1491
7116.77 1490
7117.57 1469
7118.37 1498
7119.16 1451
7119.96 1445
7120.76 1492
7121.55 1565
7122.35 1529
7123.15 1540
7123.94 1584
7124.74 1442
7125.53 1421
7126.33 1442
7127.13 1396
7127.93 1405
7128.72 1438
7129.52 1428
7130.32 1390
7131.11 1528
7131.91 1473
7132.71 1429
7133.50 1471
7134.30 1502
7135.10 1568
7135.90 1550
7136.69 1600
7137.49 1547
7138.29 1466
7139.08 1504
7139.88 1442
7140.68 1513
7141.48 1420
7142.27 1462
7143.07 1504
7143.87 1450
7144.67 1473
7145.46 1505
7146.26 1436
7147.06 1438
7147.86 1464
7148.66 1506
7149.45 1561
7150.25 1521
7151.05 1493
7151.85 1348
7152.65 1443
7153.44 1310
7154.24 1356
7155.04 1426
7155.84 1455
7156.64 1396
7157.44 1338
7158.23 1451
7159.03 1396
7159.83 1456
7160.63 1426
7161.43 1355
7162.23 1366
7163.03 1314
7163.83 1315
7164.62 1381
7165.42 1395
7166.22 1310
7167.02 1393
7167.82 1423
7168.62 1390
7169.42 1372
7170.22 1316
7171.02 1333
7171.82 1314
7172.61 1305
7173.41 1376
7174.21 1358
7175.01 1259
7175.81 1290
7176.61 1299
7177.41 1368
7178.21 1378
7179.01 1224
7179.81 1181
7180.61 1258
7181.41 1240
7182.21 1260
7183.01 1218
7183.81 1221
7184.61 1267
7185.41 1363
7186.21 1284
7187.01 1344
7187.81 1370
7188.61 1208
7189.41 1191
7190.21 1146
7191.01 1113
7191.81 1231
7192.61 1190
7193.41 1116
7194.21 1153
7195.01 1177
7195.81 1302
7196.61 1278
7197.41 1188
7198.21 1170
7199.01 1148
7199.82 1227
7200.62 1229
7201.42 1218
7202.22 1149
7203.02 1143
7203.82 1259
7204.62 1196
7205.42 1204
7206.22 1254
7207.02 1308
7207.83 1248
7208.63 1311
7209.43 1206
7210.23 1247
7211.03 1159
7211.83 1204
7212.63 1158
7213.44 1245
7214.24 1152
7215.04 1194
7215.84 1160
7216.64 1187
7217.44 1242
7218.25 1174
7219.05 1118
7219.85 1167
7220.65 1173
7221.45 1077
7222.26 1153
7223.06 1220
7223.86 1289
7224.66 1236
7225.46 1202
7226.27 1131
7227.07 1164
7227.87 1158
7228.67 1102
7229.48 1177
7230.28 1140
7231.08 1121
7231.88 1114
7232.69 1212
7233.49 1121
7234.29 1148
7235.09 1159
7235.90 1179
7236.70 1093
7237.50 1252
7238.30 1289
7239.11 1312
7239.91 1161
7240.71 1201
7241.52 1163
7242.32 1238
7243.12 1167
7243.93 1181
7244.73 1257
7245.53 1261
7246.34 1318
7247.14 1357
7247.94 1254
7248.75 1217
7249.55 1168
7250.35 1259
7251.16 1254
7251.96 1249
7252.76 1258
7253.57 1312
7254.37 1203
7255.18 1146
7255.98 1359
7256.78 1328
7257.59 1293
7258.39 1404
7259.20 1193
7260.00 1225
7260.80 1260
7261.61 1327
7262.41 1334
7263.22 1378
7264.02 1408
7264.83 1441
7265.63 1531
7266.43 1511
7267.24 1364
7268.04 1443
7268.85 1417
7269.65 1414
7270.46 1426
7271.26 1356
7272.07 1321
7272.87 1301
7273.68 1486
7274.48 1531
7275.29 1408
7276.09 1448
7276.90 1377
7277.70 1457
7278.51 1462
7279.31 1448
7280.12 1481
7280.92 1569
7281.73 1596
7282.53 1441
7283.34 1588
7284.14 1682
7284.95 1901
7285.76 2164
7286.56 2269
7287.37 2435
7288.17 2681
7288.98 2729
7289.78 2535
7290.59 2418
7291.40 2174
7292.20 2164
7293.01 1945
7293.81 1731
7294.62 1666
7295.43 1589
7296.23 1565
7297.04 1616
7297.84 1571
7298.65 1543
7299.46 1465
7300.26 1433
7301.07 1460
7301.88 1540
7302.68 1523
7303.49 1442
7304.30 1607
7305.10 1533
7305.91 1542
7306.72 1535
7307.52 1509
7308.33 1621
7309.14 1567
7309.94 1680
7310.75 1767
7311.56 1702
7312.36 1723
7313.17 1707
7313.98 1691
7314.79 1779
7315.59 1745
7316.40 1772
7317.21 1777
7318.01 1735
7318.82 1761
7319.63 1696
7320.44 1808
7321.24 1848
7322.05 2008
7322.86 2118
7323.67 2411
7324.47 2413
7325.28 2300
7326.09 2291
7326.90 2314
7327.71 2213
7328.51 2051
7329.32 2039
7330.13 1956
7330.94 1802
7331.75 1818
7332.55 1806
7333.36 1788
7334.17 1740
7334.98 1807
7335.79 1905
7336.60 2010
7337.40 2063
7338.21 2170
7339.02 2441
7339.83 2247
7340.64 2146
7341.45 2140
7342.26 2032
7343.06 1941
7343.87 1843
7344.68 1797
7345.49 1556
7346.30 1613
7347.11 1587
7347.92 1556
7348.73 1564
7349.54 1488
7350.34 1563
7351.15 1680
7351.96 1666
7352.77 1726
7353.58 1711
7354.39 1691
7355.20 1674
7356.01 1609
7356.82 1604
7357.63 1507
7358.44 1598
7359.25 1656
7360.06 1698
7360.87 1676
7361.68 1668
7362.49 1636
7363.30 1560
7364.11 1573
7364.92 1630
7365.73 1694
7366.54 1731
7367.35 1748
7368.16 1766
7368.97 1736
7369.78 1613
7370.59 1633
7371.40 1689
7372.21 1663
7373.02 1676
7373.83 1577
7374.64 1631
7375.45 1642
7376.26 1726
7377.07 1708
7377.88 1719
7378.69 1835
7379.50 1851
7380.31 1886
7381.12 1888
7381.94 1979
7382.75 1967
7383.56 1997
7384.37 2169
7385.18 2277
7385.99 2306
7386.80 2151
7387.61 2153
7388.42 2060
7389.23 1889
7390.05 1770
7390.86 1732
7391.67 1711
7392.48 1665
7393.29 1590
7394.10 1563
7394.92 1576
7395.73 1579
7396.54 1490
7397.35 1490
7398.16 1490
7398.97 1582
7399.79 1611
7400.60 1729
7401.41 1653
7402.22 1731
7403.03 1741
7403.85 1733
7404.66 1925
7405.47 1876
7406.28 1808
7407.09 1642
7407.91 1677
7408.72 1657
7409.53 1626
7410.34 1644
7411.16 1603
7411.97 1571
7412.78 1560
7413.59 1450
7414.41 1493
7415.22 1433
7416.03 1472
7416.84 1443
7417.66 1401
7418.47 1401
7419.28 1391
7420.10 1423
7420.91 1365
7421.72 1439
7422.54 1427
7423.35 1323
7424.16 1313
7424.97 1350
7425.79 1394
7426.60 1405
7427.41 1293
7428.23 1194
7429.04 1321
7429.86 1252
7430.67 1244
7431.48 1253
7432.30 1296
7433.11 1302
7433.92 1243
7434.74 1251
7435.55 1196
7436.36 1218
7437.18 1208
7437.99 1237
7438.81 1287
7439.62 1257
7440.43 1368
7441.25 1276
7442.06 1268
7442.88 1279
7443.69 1273
7444.51 1348
7445.32 1303
7446.13 1262
7446.95 1281
7447.76 1260
7448.58 1279
7449.39 1240
7450.21 1301
7451.02 1440
7451.84 1290
7452.65 1311
7453.47 1189
7454.28 1221
7455.10 1180
7455.91 1176
7456.73 1164
7457.54 1224
7458.36 1179
7459.17 1245
7459.99 1315
7460.80 1336
7461.62 1271
7462.43 1239
7463.25 1236
7464.06 1274
7464.88 1226
7465.69 1187
7466.51 1169
7467.32 1205
7468.14 1260
7468.96 1148
7469.77 1099
7470.59 1190
7471.40 1153
7472.22 1127
7473.03 1137
7473.85 1216
7474.67 1130
7475.48 1212
7476.30 1242
7477.11 1118
7477.93 1186
7478.75 1171
7479.56 1091
7480.38 1171
7481.20 1143
7482.01 1222
7482.83 1190
7483.65 1223
7484.46 1125
7485.28 1080
7486.09 1095
7486.91 1153
7487.73 1142
7488.54 1092
7489.36 1128
7490.18 1170
7491.00 1161
7491.81 1139
7492.63 1132
7493.45 1083
7494.26 1117
7495.08 1059
7495.90 1070
7496.71 1122
7497.53 1200
7498.35 1176
7499.17 1173
7499.98 1061
7500.80 1063
7501.62 1085
7502.44 1106
7503.25 1015
7504.07 1018
7504.89 1017
7505.71 1055
7506.52 1088
7507.34 1023
7508.16 1133
7508.98 1119
7509.80 1105
7510.61 1028
7511.43 1028
7512.25 988
7513.07 1061
7513.89 1074
7514.70 1108
7515.52 1182
7516.34 1112
7517.16 1073
7517.98 1065
7518.79 1066
7519.61 1078
7520.43 999
7521.25 1015
7522.07 1087
7522.89 1010
7523.71 1075
7524.52 1011
7525.34 1093
7526.16 1086
7526.98 1105
7527.80 1090
7528.62 1108
7529.44 1085
7530.26 1124
7531.08 1158
7531.89 1003
7532.71 1079
7533.53 1102
7534.35 1050
7535.17 1080
7535.99 1033
7536.81 1025
7537.63 1049
7538.45 1123
7539.27 1120
7540.09 1077
7540.91 1087
7541.73 1065
7542.55 1075
7543.37 1023
7544.19 1017
7545.01 1090
7545.83 1121
7546.65 1075
7547.47 1097
7548.29 1104
7549.11 1076
7549.93 1082
7550.75 1089
7551.57 1110
7552.39 1076
7553.21 992
7554.03 1045
7554.85 1033
7555.67 1040
7556.49 1094
7557.31 1124
7558.13 1094
7558.95 1108
7559.77 1121
7560.59 1080
7561.41 1144
7562.23 1009
7563.05 1046
7563.87 1038
7564.69 1056
7565.52 1102
7566.34 1095
7567.16 1042
7567.98 1055
7568.80 1040
7569.62 1029
7570.44 1019
7571.26 1041
7572.08 1030
7572.91 1105
7573.73 902
7574.55 1046
7575.37 1090
7576.19 1124
7577.01 1087
7577.83 1055
7578.66 1057
7579.48 1169
7580.30 1125
7581.12 1052
7581.94 1019
7582.77 1044
7583.59 1052
7584.41 983
7585.23 1014
7586.05 1028
7586.88 970
7587.70 990
7588.52 967
7589.34 1095
7590.16 1146
7590.99 1072
7591.81 1016
7592.63 1040
7593.45 1028
7594.28 1066
7595.10 1084
7595.92 1068
7596.74 1104
7597.57 1010
7598.39 1116
7599.21 1068
7600.03 1043
7600.86 1024
7601.68 1053
7602.50 1035
7603.33 1023
7604.15 1074
7604.97 1167
7605.80 1184
7606.62 1082
7607.44 1133
7608.26 1149
7609.09 1207
7609.91 1195
7610.73 1163
7611.56 1169
7612.38 1200
7613.21 1039
7614.03 1037
7614.85 1067
7615.68 1049
7616.50 1072
7617.32 1083
7618.15 1046
7618.97 1089
7619.80 1086
7620.62 1024
7621.44 1077
7622.27 1141
7623.09 1124
7623.92 1130
7624.74 1080
7625.56 1046
7626.39 1063
7627.21 1045
7628.04 1019
7628.86 1013
7629.68 1078
7630.51 1012
7631.33 1038
7632.16 1010
7632.98 1093
7633.81 1176
7634.63 1201
7635.46 1171
7636.28 1084
7637.11 1110
7637.93 1191
7638.76 1060
7639.58 1089
7640.41 1073
7641.23 990
7642.06 972
7642.88 956
7643.71 1006
7644.53 939
7645.36 995
7646.18 979
7647.01 907
7647.83 1005
7648.66 1005
7649.48 1085
7650.31 1086
7651.14 1000
7651.96 1026
7652.79 996
7653.61 935
7654.44 1035
7655.26 1048
7656.09 937
7656.92 873
7657.74 913
7658.57 889
7659.39 981
7660.22 1023
7661.05 989
7661.87 935
7662.70 955
7663.52 928
7664.35 1042
7665.18 1007
7666.00 998
7666.83 987
7667.66 1035
7668.48 1021
7669.31 980
7670.14 1006
7670.96 934
7671.79 990
7672.62 971
7673.44 957
7674.27 995
7675.10 1029
7675.92 885
7676.75 906
7677.58 1019
7678.40 999
7679.23 993
7680.06 946
7680.89 959
7681.71 953
7682.54 1001
7683.37 938
7684.19 955
7685.02 995
7685.85 984
7686.68 1001
7687.50 885
7688.33 947
7689.16 963
7689.99 933
7690.81 977
7691.64 1021
7692.47 1089
7693.30 1014
7694.13 974
7694.95 947
7695.78 950
7696.61 1026
7697.44 1002
7698.27 952
7699.09 955
7699.92 993
7700.75 990
7701.58 984
7702.41 1030
7703.24 983
7704.06 952
7704.89 1006
7705.72 965
7706.55 1040
7707.38 976
7708.21 910
7709.04 967
7709.86 1007
7710.69 996
7711.52 1039
7712.35 1012
7713.18 970
7714.01 943
7714.84 930
7715.67 1066
7716.50 1056
7717.32 964
7718.15 1041
7718.98 1064
7719.81 1007
7720.64 953
7721.47 953
7722.30 966
7723.13 1016
7723.96 1022
7724.79 1002
7725.62 984
7726.45 983
7727.28 1004
7728.11 962
7728.94 1058
7729.77 992
7730.60 1036
7731.43 1046
7732.26 983
7733.09 980
7733.92 1025
7734.75 953
7735.58 1031
7736.41 985
7737.24 978
7738.07 1013
7738.90 1104
7739.73 998
7740.56 982
7741.39 977
7742.22 975
7743.05 957
7743.88 1017
7744.71 1047
7745.54 1049
7746.37 1146
7747.20 1099
7748.03 1100
7748.87 1272
7749.70 1607
7750.53 1713
7751.36 1825
7752.19 1817
7753.02 1567
7753.85 1490
7754.68 1549
7755.51 1317
7756.34 1240
7757.18 1176
7758.01 1099
7758.84 1082
7759.67 1003
7760.50 999
7761.33 1037
7762.16 1052
7763.00 1170
7763.83 1231
7764.66 1196
7765.49 1138
7766.32 1223
7767.16 1186
7767.99 1213
7768.82 1247
7769.65 1180
7770.48 1217
7771.31 1116
7772.15 1046
7772.98 1009
7773.81 945
7774.64 1018
7775.48 987
7776.31 1004
7777.14 999
7777.97 921
7778.81 984
7779.64 995
7780.47 1034
7781.30 1012
7782.14 1085
7782.97 968
7783.80 1023
7784.63 937
7785.47 941
7786.30 1122
7787.13 999
7787.97 1105
7788.80 1124
7789.63 1052
7790.46 1079
7791.30 1078
7792.13 1071
7792.96 1086
7793.80 1090
7794.63 1056
7795.46 981
7796.30 999
7797.13 937
7797.96 1005
7798.80 927
7799.63 905
7800.46 1057
7801.30 1065
7802.13 989
7802.97 968
7803.80 959
7804.63 1031
7805.47 1016
7806.30 1074
7807.13 1015
7807.97 955
7808.80 1038
7809.64 1077
7810.47 1105
7811.31 955
7812.14 912
7812.97 957
7813.81 915
7814.64 1021
7815.48 989
7816.31 999
7817.15 982
7817.98 992
7818.82 1032
7819.65 1000
7820.48 1065
7821.32 1038
7822.15 1000
7822.99 1029
7823.82 1036
7824.66 978
7825.49 1095
7826.33 964
7827.16 976
7828.00 1047
7828.83 1080
7829.67 1026
7830.50 945
7831.34 994
7832.17 1071
7833.01 1095
7833.85 1019
7834.68 1007
7835.52 1017
7836.35 990
7837.19 1014
7838.02 925
7838.86 931
7839.69 991
7840.53 1028
7841.37 978
7842.20 1059
7843.04 1063
7843.87 922
7844.71 986
7845.55 1026
7846.38 1020
7847.22 1060
7848.05 961
7848.89 992
7849.73 1002
7850.56 942
7851.40 884
7852.24 872
7853.07 948
7853.91 1011
7854.74 946
7855.58 882
7856.42 867
7857.25 942
7858.09 873
7858.93 942
7859.76 910
7860.60 965
7861.44 832
7862.28 924
7863.11 982
7863.95 957
7864.79 982
7865.62 974
7866.46 985
7867.30 924
7868.14 922
7868.97 905
7869.81 854
7870.65 878
7871.48 927
7872.32 890
7873.16 932
7874.00 916
7874.83 871
7875.67 880
7876.51 908
7877.35 896
7878.19 930
7879.02 937
7879.86 866
7880.70 949
7881.54 888
7882.37 856
7883.21 915
7884.05 977
7884.89 935
7885.73 940
7886.57 901
7887.40 873
7888.24 904
7889.08 913
7889.92 873
7890.76 982
7891.60 1011
7892.43 911
7893.27 847
7894.11 979
7894.95 1025
7895.79 880
7896.63 868
7897.47 848
7898.30 834
7899.14 1008
7899.98 938
7900.82 968
7901.66 910
7902.50 985
7903.34 913
7904.18 902
7905.02 907
7905.86 894
7906.70 881
7907.54 965
7908.37 986
7909.21 843
7910.05 872
7910.89 907
7911.73 922
7912.57 852
7913.41 837
7914.25 917
7915.09 879
7915.93 869
7916.77 887
7917.61 895
7918.45 929
7919.29 957
7920.13 931
7920.97 914
7921.81 921
7922.65 973
7923.49 880
7924.33 903
7925.17 881
7926.01 889
7926.85 960
7927.69 925
7928.53 861
7929.37 818
7930.21 851
7931.05 829
7931.90 856
7932.74 886
7933.58 840
7934.42 869
7935.26 893
7936.10 814
7936.94 881
7937.78 877
7938.62 814
7939.46 887
7940.30 878
7941.14 807
7941.99 810
7942.83 863
7943.67 863
7944.51 826
7945.35 824
7946.19 823
7947.03 842
7947.88 819
7948.72 792
7949.56 844
7950.40 892
7951.24 799
7952.08 795
7952.93 780
7953.77 883
7954.61 890
7955.45 783
7956.29 708
7957.13 847
7957.98 876
7958.82 844
7959.66 845
7960.50 890
7961.35 797
7962.19 763
7963.03 807
7963.87 792
7964.71 801
7965.56 846
7966.40 820
7967.24 781
7968.08 829
7968.93 807
7969.77 862
7970.61 783
7971.45 811
7972.30 838
7973.14 843
7973.98 790
7974.83 849
7975.67 873
7976.51 845
7977.36 804
7978.20 803
7979.04 780
7979.88 809
7980.73 804
7981.57 886
7982.41 839
7983.26 861
7984.10 777
7984.94 765
7985.79 834
7986.63 923
7987.47 846
7988.32 904
7989.16 851
7990.01 882
7990.85 795
7991.69 809
7992.54 816
7993.38 824
7994.23 855
7995.07 797
7995.91 762
7996.76 826
7997.60 845
7998.45 793
7999.29 826
8000.13 828
8000.98 858
8001.82 841
8002.67 789
8003.51 777
8004.36 819
8005.20 825
8006.04 840
8006.89 770
8007.73 847
8008.58 859
8009.42 834
8010.27 845
8011.11 874
8011.96 814
8012.80 845
8013.65 808
8014.49 821
8015.34 796
8016.18 743
8017.03 815
8017.87 840
8018.72 852
8019.56 786
8020.41 718
8021.25 813
8022.10 783
8022.95 845
8023.79 778
8024.64 785
8025.48 741
8026.33 761
8027.17 832
8028.02 783
8028.86 761
8029.71 777
8030.56 793
8031.40 800
8032.25 808
8033.09 779
8033.94 834
8034.79 797
8035.63 828
8036.48 767
8037.32 797
8038.17 805
8039.02 847
8039.86 825
8040.71 811
8041.56 848
8042.40 847
8043.25 788
8044.10 793
8044.94 749
8045.79 802
8046.64 754
8047.48 775
8048.33 735
8049.18 732
8050.02 768
8050.87 780
8051.72 751
8052.56 780
8053.41 818
8054.26 820
8055.11 865
8055.95 866
8056.80 810
8057.65 765
8058.49 756
8059.34 817
8060.19 886
8061.04 897
8061.88 778
8062.73 768
8063.58 787
8064.43 770
8065.27 810
8066.12 774
8066.97 783
8067.82 673
8068.67 739
8069.51 820
8070.36 810
8071.21 799
8072.06 746
8072.91 704
8073.75 788
8074.60 729
8075.45 711
8076.30 728
8077.15 752
8078.00 743
8078.84 762
8079.69 801
8080.54 795
8081.39 814
8082.24 796
8083.09 786
8083.94 799
8084.78 733
8085.63 747
8086.48 769
8087.33 751
8088.18 765
8089.03 719
8089.88 734
8090.73 703
8091.58 700
8092.42 736
8093.27 704
8094.12 785
8094.97 785
8095.82 807
8096.67 725
8097.52 828
8098.37 727
8099.22 774
8100.07 746
8100.92 769
8101.77 754
8102.62 694
8103.47 754
8104.32 765
8105.17 736
8106.02 772
8106.87 712
8107.72 768
8108.57 788
8109.42 787
8110.27 828
8111.12 797
8111.97 748
8112.82 783
8113.67 830
8114.52 809
8115.37 760
8116.22 785
8117.07 822
8117.92 742
8118.77 808
8119.62 804
8120.47 786
8121.32 749
8122.17 731
8123.02 752
8123.87 805
8124.72 776
8125.57 671
8126.43 724
8127.28 716
8128.13 763
8128.98 770
8129.83 817
8130.68 769
8131.53 730
8132.38 709
8133.23 844
8134.09 777
8134.94 762
8135.79 746
8136.64 778
8137.49 751
8138.34 811
8139.19 699
8140.05 660
8140.90 729
8141.75 731
8142.60 752
8143.45 750
8144.30 751
8145.16 747
8146.01 785
8146.86 785
8147.71 741
8148.56 694
8149.42 704
8150.27 746
8151.12 749
8151.97 812
8152.83 814
8153.68 841
8154.53 761
8155.38 771
8156.24 729
8157.09 735
8157.94 695
8158.79 810
8159.65 846
8160.50 797
8161.35 767
8162.20 808
8163.06 843
8163.91 765
8164.76 776
8165.62 688
8166.47 727
8167.32 797
8168.17 743
8169.03 670
8169.88 717
8170.73 787
8171.59 750
8172.44 723
8173.29 778
8174.15 748
8175.00 724
8175.85 763
8176.71 743
8177.56 749
8178.42 721
8179.27 688
8180.12 704
8180.98 690
8181.83 677
8182.68 713
8183.54 773
8184.39 676
8185.25 653
8186.10 689
8186.95 799
8187.81 779
8188.66 707
8189.52 705
8190.37 685
8191.22 747
8192.08 664
8192.93 680
8193.79 706
8194.64 675
8195.50 612
8196.35 634
8197.21 706
8198.06 656
8198.92 668
8199.77 797
8200.63 731
8201.48 754
8202.33 800
8203.19 820
8204.04 794
8204.90 712
8205.75 720
8206.61 711
8207.47 736
8208.32 763
8209.18 814
8210.03 726
8210.89 714
8211.74 686
8212.60 710
8213.45 705
8214.31 729
8215.16 688
8216.02 681
8216.87 706
8217.73 710
8218.59 693
8219.44 751
8220.30 695
8221.15 791
8222.01 791
8222.87 776
8223.72 817
8224.58 726
8225.43 775
8226.29 809
8227.15 838
8228.00 832
8228.86 773
8229.71 782
8230.57 748
8231.43 725
8232.28 824
8233.14 886
8234.00 747
8234.85 756
8235.71 718
8236.57 776
8237.42 740
8238.28 738
8239.14 703
8239.99 722
8240.85 767
8241.71 789
8242.56 749
8243.42 656
8244.28 775
8245.14 770
8245.99 756
8246.85 689
8247.71 671
8248.56 695
8249.42 712
8250.28 705
8251.14 724
8251.99 681
8252.85 739
8253.71 728
8254.57 747
8255.42 724
8256.28 763
8257.14 729
8258.00 739
8258.86 748
8259.71 696
8260.57 714
8261.43 752
8262.29 762
8263.15 790
8264.00 764
8264.86 798
8265.72 718
8266.58 695
8267.44 691
8268.29 693
8269.15 734
8270.01 690
8270.87 708
8271.73 716
8272.59 758
8273.45 795
8274.30 808
8275.16 715
8276.02 748
8276.88 717
8277.74 677
8278.60 683
8279.46 750
8280.32 742
8281.18 718
8282.03 711
8282.89 756
8283.75 714
8284.61 719
8285.47 753
8286.33 790
8287.19 712
8288.05 764
8288.91 812
8289.77 715
8290.63 680
8291.49 716
8292.35 760
8293.21 764
8294.07 758
8294.93 782
8295.78 774
8296.64 726
8297.50 730
8298.36 781
8299.22 842
8300.08 777
8300.94 747
8301.80 770
8302.66 785
8303.52 782
8304.38 819
8305.25 770
8306.11 808
8306.97 752
8307.83 826
8308.69 813
8309.55 838
8310.41 798
8311.27 814
8312.13 791
8312.99 753
8313.85 752
8314.71 786
8315.57 750
8316.43 781
8317.29 805
8318.15 775
8319.02 810
8319.88 804
8320.74 755
8321.60 765
8322.46 766
8323.32 744
8324.18 767
8325.04 774
8325.90 774
8326.77 826
8327.63 810
8328.49 710
8329.35 755
8330.21 760
8331.07 763
8331.93 782
8332.80 721
8333.66 758
8334.52 738
8335.38 790
8336.24 824
8337.11 800
8337.97 744
8338.83 810
8339.69 773
8340.55 802
8341.42 779
8342.28 760
8343.14 742
8344.00 776
8344.86 771
8345.73 770
8346.59 823
8347.45 765
8348.31 839
8349.18 809
8350.04 907
8350.90 794
8351.76 799
8352.63 840
8353.49 912
8354.35 825
8355.22 909
8356.08 896
8356.94 761
8357.80 771
8358.67 805
8359.53 892
8360.39 856
8361.26 826
8362.12 821
8362.98 932
8363.85 915
8364.71 801
8365.57 817
8366.44 875
8367.30 894
8368.16 879
8369.03 858
8369.89 899
8370.75 896
8371.62 868
8372.48 877
8373.35 862
8374.21 869
8375.07 921
8375.94 900
8376.80 879
8377.67 845
8378.53 908
8379.39 887
8380.26 993
8381.12 861
8381.99 907
8382.85 934
8383.71 941
8384.58 988
8385.44 948
8386.31 914
8387.17 949
8388.04 989
8388.90 936
8389.77 958
8390.63 1015
8391.50 974
8392.36 923
8393.22 1078
8394.09 1014
8394.95 953
8395.82 948
8396.68 993
8397.55 933
8398.41 924
8399.28 982
8400.14 1032
8401.01 1054
8401.88 1051
8402.74 995
8403.61 987
8404.47 1046
8405.34 1033
8406.20 998
8407.07 1018
8407.93 1048
8408.80 1043
8409.66 1049
8410.53 1123
8411.40 1109
8412.26 1132
8413.13 1102
8413.99 1056
8414.86 1079
8415.73 1188
8416.59 1176
8417.46 1202
8418.32 1125
8419.19 1173
8420.06 1180
8420.92 1209
8421.79 1224
8422.65 1144
8423.52 1201
8424.39 1230
8425.25 1325
8426.12 1224
8426.99 1304
8427.85 1435
8428.72 1335
8429.59 1318
8430.45 1329
8431.32 1327
8432.19 1232
8433.05 1197
8433.92 1378
8434.79 1354
8435.65 1345
8436.52 1314
8437.39 1340
8438.26 1450
8439.12 1422
8439.99 1356
8440.86 1414
8441.73 1378
8442.59 1498
8443.46 1539
8444.33 1540
8445.19 1545
8446.06 1551
8446.93 1594
8447.80 1685
8448.67 1688
8449.53 1742
8450.40 1700
8451.27 1634
8452.14 1661
8453.00 1736
8453.87 1847
8454.74 1773
8455.61 1904
8456.48 2051
8457.34 2409
8458.21 2880
8459.08 3073
8459.95 3170
8460.82 3264
8461.69 3182
8462.55 3124
8463.42 2993
8464.29 2758
8465.16 2454
8466.03 2306
8466.90 2118
8467.77 2084
8468.63 2115
8469.50 2058
8470.37 2333
8471.24 2420
8472.11 2695
8472.98 3082
8473.85 3119
8474.72 3134
8475.58 3259
8476.45 3005
8477.32 2663
8478.19 2507
8479.06 2089
8479.93 2062
8480.80 2003
8481.67 1805
8482.54 1629
8483.41 1685
8484.28 1663
8485.15 1567
8486.02 1547
8486.89 1575
8487.76 1565
8488.63 1524
8489.50 1627
8490.37 1477
8491.24 1508
8492.11 1449
8492.98 1459
8493.85 1534
8494.72 1505
8495.59 1476
8496.46 1520
8497.33 1569
8498.20 1565
8499.07 1616
8499.94 1682
8500.81 1624
8501.68 1617
8502.55 1498
8503.42 1500
8504.29 1540
8505.16 1439
8506.03 1349
8506.90 1463
8507.77 1418
8508.64 1417
8509.51 1468
8510.38 1519
8511.25 1557
8512.13 1559
8513.00 1647
8513.87 1623
8514.74 1631
8515.61 1516
8516.48 1581
8517.35 1516
8518.22 1529
8519.09 1528
8519.97 1532
8520.84 1581
8521.71 1515
8522.58 1482
8523.45 1394
8524.32 1415
8525.19 1477
8526.07 1399
8526.94 1450
8527.81 1494
8528.68 1465
8529.55 1539
8530.43 1524
8531.30 1546
8532.17 1609
8533.04 1480
8533.91 1596
8534.79 1589
8535.66 1501
8536.53 1610
8537.40 1589
8538.27 1561
8539.15 1560
8540.02 1606
8540.89 1488
8541.76 1519
8542.64 1379
8543.51 1398
8544.38 1400
8545.25 1530
8546.13 1516
8547.00 1520
8547.87 1511
8548.74 1511
8549.62 1527
8550.49 1502
8551.36 1522
8552.24 1515
8553.11 1440
8553.98 1398
8554.86 1471
8555.73 1405
8556.60 1381
8557.48 1423
8558.35 1379
8559.22 1352
8560.10 1395
8560.97 1363
8561.84 1338
8562.72 1339
8563.59 1301
8564.46 1265
8565.34 1296
8566.21 1298
8567.08 1302
8567.96 1339
8568.83 1407
8569.71 1377
8570.58 1350
8571.45 1329
8572.33 1263
8573.20 1291
8574.08 1435
8574.95 1395
8575.82 1330
8576.70 1347
8577.57 1331
8578.45 1269
8579.32 1228
8580.20 1219
8581.07 1220
8581.94 1270
8582.82 1239
8583.69 1243
8584.57 1157
8585.44 1325
8586.32 1245
8587.19 1328
8588.07 1276
8588.94 1244
8589.82 1283
8590.69 1256
8591.57 1271
8592.44 1197
8593.32 1210
8594.19 1300
8595.07 1233
8595.94 1204
8596.82 1223
8597.69 1250
8598.57 1318
8599.44 1293
8600.32 1300
8601.19 1316
8602.07 1296
8602.95 1196
8603.82 1206
8604.70 1193
8605.57 1190
8606.45 1205
8607.32 1223
8608.20 1184
8609.08 1255
8609.95 1372
8610.83 1266
8611.70 1259
8612.58 1277
8613.46 1319
8614.33 1294
8615.21 1313
8616.08 1239
8616.96 1283
8617.84 1302
8618.71 1315
8619.59 1321
8620.47 1214
8621.34 1228
8622.22 1312
8623.10 1267
8623.97 1362
8624.85 1382
8625.73 1401
8626.60 1287
8627.48 1209
8628.36 1290
8629.23 1349
8630.11 1299
8630.99 1256
8631.87 1287
8632.74 1361
8633.62 1373
8634.50 1379
8635.37 1395
8636.25 1294
8637.13 1282
8638.01 1308
8638.88 1466
8639.76 1452
8640.64 1320
8641.52 1381
8642.39 1376
8643.27 1459
8644.15 1363
8645.03 1356
8645.90 1350
8646.78 1458
8647.66 1412
8648.54 1391
8649.42 1336
8650.29 1328
8651.17 1387
8652.05 1483
8652.93 1387
8653.81 1434
8654.68 1402
8655.56 1494
8656.44 1458
8657.32 1422
8658.20 1372
8659.08 1407
8659.95 1442
8660.83 1410
8661.71 1538
8662.59 1574
8663.47 1447
8664.35 1580
8665.23 1532
8666.10 1440
8666.98 1546
8667.86 1508
8668.74 1509
8669.62 1580
8670.50 1579
8671.38 1567
8672.26 1589
8673.14 1550
8674.02 1634
8674.90 1667
8675.77 1619
8676.65 1756
8677.53 1710
8678.41 1581
8679.29 1671
8680.17 1752
8681.05 1805
8681.93 1734
8682.81 1666
8683.69 1703
8684.57 1759
8685.45 1722
8686.33 1661
8687.21 1714
8688.09 1783
8688.97 1754
8689.85 1703
8690.73 1775
8691.61 1822
8692.49 1907
8693.37 2019
8694.25 2162
8695.13 2312
8696.01 2409
8696.89 2430
8697.77 2488
8698.65 2369
8699.53 2483
8700.41 2250
8701.29 2103
8702.17 2037
8703.05 1978
8703.94 1871
8704.82 1856
8705.70 1784
8706.58 1855
8707.46 1708
8708.34 1723
8709.22 1759
8710.10 1791
8710.98 1810
8711.86 1841
8712.75 1898
8713.63 1883
8714.51 1933
8715.39 1864
8716.27 1786
8717.15 1822
8718.03 1887
8718.91 1894
8719.80 1844
8720.68 1796
8721.56 1788
8722.44 1867
8723.32 1910
8724.20 1931
8725.09 1854
8725.97 1896
8726.85 1951
8727.73 1864
8728.61 1957
8729.50 1949
8730.38 1998
8731.26 2037
8732.14 2002
8733.02 2171
8733.91 2101
8734.79 2149
8735.67 2186
8736.55 2194
8737.44 2186
8738.32 2182
8739.20 2057
8740.08 2151
8740.97 2184
8741.85 2107
8742.73 2031
8743.61 2153
8744.50 2194
8745.38 2120
8746.26 2183
8747.15 2121
8748.03 2151
8748.91 2186
8749.79 2222
8750.68 2213
8751.56 2263
8752.44 2223
8753.33 2391
8754.21 2339
8755.09 2275
8755.98 2405
8756.86 2373
8757.74 2375
8758.63 2415
8759.51 2483
8760.39 2397
8761.28 2577
8762.16 2447
8763.05 2402
8763.93 2439
8764.81 2524
8765.70 2725
8766.58 2650
8767.46 2631
8768.35 2666
8769.23 2825
8770.12 2851
8771.00 2833
8771.89 2830
8772.77 2932
8773.65 2919
8774.54 2889
8775.42 2841
8776.31 2882
8777.19 2863
8778.08 2845
8778.96 2879
8779.84 2910
8780.73 3132
8781.61 3393
8782.50 3650
8783.38 4024
8784.27 4377
8785.15 4745
8786.04 5112
8786.92 5404
8787.81 5183
8788.69 4983
8789.58 4663
8790.46 4303
8791.35 4028
8792.23 3772
8793.12 3495
8794.00 3371
8794.89 3193
8795.77 3287
8796.66 3309
8797.55 3483
8798.43 3687
8799.32 4229
8800.20 4694
8801.09 4973
8801.97 5128
8802.86 5241
8803.74 5062
8804.63 4867
8805.52 4610
8806.40 4218
8807.29 3854
8808.17 3652
8809.06 3457
8809.95 3224
8810.83 3166
8811.72 3231
8812.60 3240
8813.49 3210
8814.38 3428
8815.26 3560
8816.15 3685
8817.04 3926
8817.92 4113
8818.81 4268
8819.70 4081
8820.58 3879
8821.47 3919
8822.36 3688
8823.24 3443
8824.13 3330
8825.02 3247
8825.90 2972
8826.79 3039
8827.68 3098
8828.56 2997
8829.45 2895
8830.34 2858
8831.23 2891
8832.11 3019
8833.00 3214
8833.89 3029
8834.77 3103
8835.66 3095
8836.55 3131
8837.44 3067
8838.32 2991
8839.21 2787
8840.10 2963
8840.99 2866
8841.88 2711
8842.76 2625
8843.65 2604
8844.54 2631
8845.43 2638
8846.31 2664
8847.20 2645
8848.09 2604
8848.98 2629
8849.87 2637
8850.75 2585
8851.64 2676
8852.53 2632
8853.42 2583
8854.31 2632
8855.20 2548
8856.08 2567
8856.97 2508
8857.86 2416
8858.75 2487
8859.64 2434
8860.53 2476
8861.42 2392
8862.30 2364
8863.19 2420
8864.08 2403
8864.97 2413
8865.86 2365
8866.75 2412
8867.64 2340
8868.53 2324
8869.42 2306
8870.30 2272
8871.19 2326
8872.08 2278
8872.97 2194
8873.86 2193
8874.75 2170
8875.64 2252
8876.53 2329
8877.42 2242
8878.31 2079
8879.20 2160
8880.09 2239
8880.98 2155
8881.87 2005
8882.76 2053
8883.65 2007
8884.54 2024
8885.43 1976
8886.32 1995
8887.21 2060
8888.10 1929
8888.99 1982
8889.88 2032
8890.77 2011
8891.66 1918
8892.55 1910
8893.44 1895
8894.33 1970
8895.22 1993
8896.11 1929
8897.00 1901
8897.89 1902
8898.78 1847
8899.67 1843
8900.56 1774
8901.45 1848
8902.34 1816
8903.23 1755
8904.12 1704
8905.02 1722
8905.91 1663
8906.80 1630
8907.69 1580
8908.58 1680
8909.47 1696
8910.36 1615
8911.25 1752
8912.14 1570
8913.04 1550
8913.93 1637
8914.82 1588
8915.71 1547
8916.60 1597
8917.49 1666
8918.38 1565
8919.28 1508
8920.17 1565
8921.06 1539
8921.95 1520
8922.84 1489
8923.73 1564
8924.63 1584
8925.52 1496
8926.41 1507
8927.30 1453
8928.19 1417
8929.09 1538
8929.98 1448
8930.87 1547
8931.76 1512
8932.65 1428
8933.55 1396
8934.44 1365
8935.33 1480
8936.22 1484
8937.12 1408
8938.01 1342
8938.90 1282
8939.79 1361
8940.69 1348
8941.58 1337
8942.47 1408
8943.37 1399
8944.26 1369
8945.15 1366
8946.04 1401
8946.94 1289
8947.83 1344
8948.72 1321
8949.62 1258
8950.51 1324
8951.40 1327
8952.30 1271
8953.19 1292
8954.08 1276
8954.98 1273
8955.87 1264
8956.76 1341
8957.66 1255
8958.55 1248
8959.44 1316
8960.34 1232
8961.23 1223
8962.12 1209
8963.02 1227
8963.91 1200
8964.81 1199
8965.70 1188
8966.59 1146
8967.49 1235
8968.38 1221
8969.28 1143
8970.17 1174
8971.06 1166
8971.96 1189
8972.85 1077
8973.75 1208
8974.64 1200
8975.54 1189
8976.43 1233
8977.32 1152
8978.22 1152
8979.11 1208
8980.01 1162
8980.90 1038
8981.80 1090
8982.69 1110
8983.59 1117
8984.48 1131
8985.38 1078
8986.27 1031
8987.17 984
8988.06 1023
8988.96 1040
8989.85 1077
8990.75 989
8991.64 1047
8992.54 1044
8993.43 1025
8994.33 1119
8995.22 1017
8996.12 994
8997.01 1036
8997.91 1057
8998.81 1033
8999.70 987
9000.60 989
9001.49 1011
9002.39 1100
9003.28 1009
9004.18 1018
9005.08 1049
9005.97 1010
9006.87 985
9007.76 1017
9008.66 1062
9009.56 1017
9010.45 1032
9011.35 972
9012.24 966
9013.14 947
9014.04 877
9014.93 861
9015.83 961
9016.73 982
9017.62 990
9018.52 998
9019.42 1007
9020.31 980
9021.21 941
9022.11 910
9023.00 978
9023.90 988
9024.80 957
9025.69 933
9026.59 885
9027.49 914
9028.38 881
9029.28 900
9030.18 922
9031.08 907
9031.97 946
9032.87 878
9033.77 889
9034.66 898
9035.56 851
9036.46 874
9037.36 926
9038.25 834
9039.15 816
9040.05 843
9040.95 884
9041.85 861
9042.74 851
9043.64 940
9044.54 870
9045.44 777
9046.33 801
9047.23 809
9048.13 785
9049.03 807
9049.93 904
9050.82 851
9051.72 895
9052.62 892
9053.52 867
9054.42 881
9055.32 929
9056.21 937
9057.11 859
9058.01 812
9058.91 874
9059.81 906
9060.71 866
9061.61 845
9062.50 871
9063.40 868
9064.30 918
9065.20 831
9066.10 842
9067.00 862
9067.90 854
9068.80 840
9069.70 857
9070.60 837
9071.49 884
9072.39 816
9073.29 795
9074.19 805
9075.09 809
9075.99 844
9076.89 794
9077.79 798
9078.69 761
9079.59 786
9080.49 815
9081.39 771
9082.29 767
9083.19 775
9084.09 822
9084.99 911
9085.89 826
9086.79 768
9087.69 793
9088.59 810
9089.49 829
9090.39 808
9091.29 732
9092.19 772
9093.09 790
9093.99 794
9094.89 839
9095.79 878
9096.69 851
9097.59 808
9098.49 769
9099.39 753
9100.29 711
9101.19 820
9102.09 778
9102.99 708
9103.90 766
9104.80 778
9105.70 810
9106.60 786
9107.50 828
9108.40 785
9109.30 820
9110.20 838
9111.10 804
9112.00 752
9112.91 790
9113.81 813
9114.71 793
9115.61 792
9116.51 779
9117.41 781
9118.31 778
9119.22 752
9120.12 802
9121.02 741
9121.92 791
9122.82 753
9123.72 733
9124.63 797
9125.53 790
9126.43 782
9127.33 763
9128.23 768
9129.14 683
9130.04 683
9130.94 716
9131.84 724
9132.74 752
9133.65 840
9134.55 798
9135.45 800
9136.35 755
9137.26 736
9138.16 750
9139.06 821
9139.96 841
9140.87 741
9141.77 772
9142.67 741
9143.57 758
9144.48 734
9145.38 706
9146.28 703
9147.19 739
9148.09 681
9148.99 794
9149.90 781
9150.80 749
9151.70 766
9152.60 708
9153.51 752
9154.41 779
9155.31 715
9156.22 746
9157.12 753
9158.02 683
9158.93 745
9159.83 710
9160.74 739
9161.64 730
9162.54 787
9163.45 733
9164.35 755
9165.25 741
9166.16 710
9167.06 792
9167.97 782
9168.87 734
9169.77 808
9170.68 798
9171.58 780
9172.49 720
9173.39 709
9174.30 770
9175.20 751
9176.10 738
9177.01 733
9177.91 738
9178.82 771
9179.72 777
9180.63 765
9181.53 720
9182.44 699
9183.34 734
9184.25 759
9185.15 792
9186.05 768
9186.96 747
9187.86 789
9188.77 756
9189.67 775
9190.58 733
9191.48 735
9192.39 760
9193.30 731
9194.20 782
9195.11 724
9196.01 790
9196.92 734
9197.82 777
9198.73 766
9199.63 734
9200.54 729
9201.44 703
9202.35 777
9203.26 747
9204.16 858
9205.07 860
9205.97 785
9206.88 787
9207.78 802
9208.69 788
9209.60 777
9210.50 770
9211.41 809
9212.32 805
9213.22 812
9214.13 723
9215.03 760
9215.94 756
9216.85 799
9217.75 790
9218.66 727
9219.57 736
9220.47 702
9221.38 725
9222.29 743
9223.19 764
9224.10 766
9225.01 781
9225.91 755
9226.82 739
9227.73 810
9228.63 714
9229.54 760
9230.45 721
9231.36 724
9232.26 656
9233.17 683
9234.08 761
9234.98 730
9235.89 690
9236.80 710
9237.71 694
9238.61 718
9239.52 785
9240.43 716
9241.34 717
9242.24 693
9243.15 678
9244.06 732
9244.97 634
9245.87 640
9246.78 714
9247.69 759
9248.60 704
9249.51 733
9250.41 702
9251.32 716
9252.23 733
9253.14 744
9254.05 703
9254.96 703
9255.86 736
9256.77 720
9257.68 730
9258.59 678
9259.50 732
9260.41 793
9261.31 672
9262.22 715
9263.13 718
9264.04 764
9264.95 816
9265.86 728
9266.77 679
9267.68 656
9268.58 682
9269.49 703
9270.40 715
9271.31 685
9272.22 655
9273.13 692
9274.04 684
9274.95 683
9275.86 710
9276.77 728
9277.68 674
9278.59 640
9279.50 647
9280.40 659
9281.31 743
9282.22 738
9283.13 739
9284.04 784
9284.95 747
9285.86 678
9286.77 767
9287.68 696
9288.59 667
9289.50 724
9290.41 741
9291.32 719
9292.23 731
9293.14 719
9294.05 757
9294.96 709
9295.87 655
9296.78 700
9297.69 754
9298.60 755
9299.52 718
9300.43 751
9301.34 748
9302.25 810
9303.16 770
9304.07 719
9304.98 750
9305.89 704
9306.80 691
9307.71 732
9308.62 728
9309.53 735
9310.44 728
9311.36 786
9312.27 816
9313.18 793
9314.09 727
9315.00 723
9315.91 729
9316.82 734
9317.73 631
9318.64 691
9319.56 755
9320.47 675
9321.38 760
9322.29 705
9323.20 681
9324.11 712
9325.03 714
9325.94 700
9326.85 673
9327.76 638
9328.67 674
9329.59 691
9330.50 670
9331.41 640
9332.32 687
9333.23 665
9334.15 693
9335.06 700
9335.97 709
9336.88 671
9337.79 681
9338.71 703
9339.62 703
9340.53 632
9341.44 625
9342.36 643
9343.27 691
9344.18 681
9345.09 659
9346.01 678
9346.92 685
9347.83 743
9348.75 683
9349.66 644
9350.57 659
9351.48 717
9352.40 674
9353.31 675
9354.22 628
9355.14 578
9356.05 598
9356.96 712
9357.88 698
9358.79 719
9359.70 634
9360.62 673
9361.53 667
9362.44 683
9363.36 687
9364.27 637
9365.19 690
9366.10 657
9367.01 660
9367.93 662
9368.84 654
9369.75 668
9370.67 618
9371.58 634
9372.50 680
9373.41 736
9374.32 691
9375.24 653
9376.15 627
9377.07 640
9377.98 730
9378.90 689
9379.81 762
9380.72 732
9381.64 731
9382.55 720
9383.47 653
9384.38 701
9385.30 660
9386.21 635
9387.13 645
9388.04 688
9388.96 741
9389.87 703
9390.79 708
9391.70 606
9392.62 605
9393.53 681
9394.45 669
9395.36 662
9396.28 664
9397.19 673
9398.11 738
9399.02 628
9399.94 687
9400.85 690
9401.77 729
9402.68 679
9403.60 671
9404.52 729
9405.43 734
9406.35 696
9407.26 710
9408.18 691
9409.09 615
9410.01 637
9410.93 710
9411.84 695
9412.76 683
9413.67 710
9414.59 793
9415.51 757
9416.42 723
9417.34 679
9418.26 634
9419.17 635
9420.09 713
9421.00 687
9421.92 688
9422.84 731
9423.75 763
9424.67 727
9425.59 684
9426.50 689
9427.42 643
9428.34 655
9429.25 682
9430.17 708
9431.09 770
9432.00 725
9432.92 732
9433.84 764
9434.76 740
9435.67 693
9436.59 727
9437.51 794
9438.42 722
9439.34 761
9440.26 727
9441.18 783
9442.09 841
9443.01 763
9443.93 766
9444.85 814
9445.76 789
9446.68 766
9447.60 750
9448.52 719
9449.43 735
9450.35 775
9451.27 758
9452.19 747
9453.11 809
9454.02 869
9454.94 954
9455.86 991
9456.78 1042
9457.70 1000
9458.62 1039
9459.53 1052
9460.45 999
9461.37 967
9462.29 944
9463.21 921
9464.13 828
9465.04 762
9465.96 716
9466.88 713
9467.80 754
9468.72 750
9469.64 776
9470.56 799
9471.48 753
9472.39 696
9473.31 765
9474.23 714
9475.15 729
9476.07 731
9476.99 737
9477.91 726
9478.83 756
9479.75 790
9480.67 814
9481.59 771
9482.51 757
9483.42 741
9484.34 782
9485.26 813
9486.18 743
9487.10 736
9488.02 763
9488.94 721
9489.86 726
9490.78 748
9491.70 753
9492.62 702
9493.54 731
9494.46 754
9495.38 773
9496.30 801
9497.22 735
9498.14 710
9499.06 681
9499.98 722
9500.90 769
9501.82 714
9502.74 713
9503.66 781
9504.58 690
9505.50 669
9506.43 612
9507.35 688
9508.27 698
9509.19 669
9510.11 675
9511.03 669
9511.95 682
9512.87 690
9513.79 733
9514.71 748
9515.63 712
9516.55 697
9517.48 742
9518.40 753
9519.32 680
9520.24 656
9521.16 734
9522.08 724
9523.00 676
9523.92 699
9524.85 697
9525.77 752
9526.69 681
9527.61 646
9528.53 652
9529.45 696
9530.38 675
9531.30 728
9532.22 707
9533.14 767
9534.06 770
9534.98 690
9535.91 732
9536.83 772
9537.75 707
9538.67 756
9539.60 753
9540.52 771
9541.44 736
9542.36 758
9543.28 811
9544.21 684
9545.13 695
9546.05 734
9546.97 681
9547.90 720
9548.82 712
9549.74 629
9550.66 680
9551.59 671
9552.51 650
9553.43 674
9554.36 654
9555.28 715
9556.20 649
9557.13 698
9558.05 648
9558.97 661
9559.89 715
9560.82 751
9561.74 692
9562.66 736
9563.59 719
9564.51 727
9565.43 694
9566.36 674
9567.28 674
9568.20 699
9569.13 680
9570.05 654
9570.98 694
9571.90 659
9572.82 678
9573.75 677
9574.67 696
9575.60 695
9576.52 752
9577.44 654
9578.37 669
9579.29 600
9580.22 657
9581.14 647
9582.06 648
9582.99 679
9583.91 677
9584.84 695
9585.76 691
9586.69 668
9587.61 678
9588.53 668
9589.46 686
9590.38 749
9591.31 700
9592.23 626
9593.16 668
9594.08 710
9595.01 694
9595.93 710
9596.86 649
9597.78 651
9598.71 669
9599.63 709
9600.56 675
9601.48 628
9602.41 682
9603.33 681
9604.26 723
9605.18 714
9606.11 710
9607.03 697
9607.96 723
9608.89 655
9609.81 719
9610.74 669
9611.66 630
9612.59 708
9613.51 768
9614.44 702
9615.37 717
9616.29 730
9617.22 704
9618.14 703
9619.07 760
9620.00 763
9620.92 691
9621.85 654
9622.77 681
9623.70 709
9624.63 700
9625.55 750
9626.48 792
9627.41 812
9628.33 713
9629.26 724
9630.19 694
9631.11 695
9632.04 727
9632.97 792
9633.89 724
9634.82 735
9635.75 744
9636.67 780
9637.60 773
9638.53 772
9639.45 776
9640.38 716
9641.31 759
9642.23 683
9643.16 712
9644.09 686
9645.02 715
9645.94 738
9646.87 762
9647.80 770
9648.73 771
9649.65 834
9650.58 803
9651.51 861
9652.44 913
9653.36 846
9654.29 905
9655.22 856
9656.15 838
9657.08 864
9658.00 867
9658.93 901
9659.86 847
9660.79 748
9661.72 832
9662.64 854
9663.57 789
9664.50 767
9665.43 764
9666.36 807
9667.28 800
9668.21 792
9669.14 855
9670.07 865
9671.00 823
9671.93 819
9672.86 784
9673.78 791
9674.71 868
9675.64 865
9676.57 827
9677.50 793
9678.43 899
9679.36 919
9680.29 748
9681.21 789
9682.14 814
9683.07 867
9684.00 836
9684.93 875
9685.86 801
9686.79 834
9687.72 823
9688.65 854
9689.58 880
9690.51 855
9691.44 856
9692.37 841
9693.30 782
9694.23 831
9695.16 940
9696.09 888
9697.02 838
9697.94 917
9698.87 1002
9699.80 985
9700.73 939
9701.66 997
9702.59 1026
9703.52 995
9704.45 1036
9705.39 1042
9706.32 1003
9707.25 1012
9708.18 985
9709.11 901
9710.04 908
9710.97 906
9711.90 898
9712.83 844
9713.76 789
9714.69 820
9715.62 825
9716.55 852
9717.48 849
9718.41 850
9719.34 874
9720.27 845
9721.21 815
9722.14 797
9723.07 817
9724.00 751
9724.93 710
9725.86 763
9726.79 800
9727.72 791
9728.65 807
9729.59 828
9730.52 747
9731.45 754
9732.38 768
9733.31 784
9734.24 780
9735.17 831
9736.11 797
9737.04 772
9737.97 777
9738.90 809
9739.83 839
9740.77 835
9741.70 785
9742.63 813
9743.56 854
9744.49 774
9745.43 762
9746.36 769
9747.29 749
9748.22 749
9749.15 747
9750.09 719
9751.02 736
9751.95 758
9752.88 746
9753.82 726
9754.75 742
9755.68 732
9756.61 744
9757.55 772
9758.48 772
9759.41 685
9760.35 667
9761.28 654
9762.21 724
9763.14 705
9764.08 686
9765.01 742
9765.94 715
9766.88 716
9767.81 734
9768.74 803
9769.68 730
9770.61 708
9771.54 714
9772.48 768
9773.41 740
9774.34 681
9775.28 705
9776.21 722
9777.14 732
9778.08 679
9779.01 751
9779.94 691
9780.88 685
9781.81 734
9782.75 747
9783.68 780
9784.61 793
9785.55 819
9786.48 742
9787.42 748
9788.35 742
9789.28 764
9790.22 734
9791.15 713
9792.09 675
9793.02 715
9793.96 731
9794.89 732
9795.83 688
9796.76 679
9797.69 647
9798.63 675
9799.56 682
9800.50 612
9801.43 715
9802.37 732
9803.30 675
9804.24 681
9805.17 687
9806.11 630
9807.04 654
9807.98 683
9808.91 678
9809.85 667
9810.78 700
9811.72 628
9812.65 692
9813.59 644
9814.53 648
9815.46 614
9816.40 628
9817.33 658
9818.27 631
9819.20 665
9820.14 645
9821.07 577
9822.01 595
9822.95 606
9823.88 617
9824.82 689
9825.75 663
9826.69 683
9827.63 621
9828.56 649
9829.50 593
9830.43 590
9831.37 614
9832.31 670
9833.24 611
9834.18 659
9835.12 647
9836.05 579
9836.99 643
9837.93 606
9838.86 665
9839.80 651
9840.73 592
9841.67 617
9842.61 570
9843.55 606
9844.48 574
9845.42 552
9846.36 615
9847.29 565
9848.23 631
9849.17 589
9850.10 560
9851.04 584
9851.98 540
9852.92 586
9853.85 631
9854.79 617
9855.73 611
9856.67 617
9857.60 639
9858.54 660
9859.48 611
9860.42 624
9861.35 572
9862.29 585
9863.23 640
9864.17 586
9865.10 594
9866.04 616
9866.98 577
9867.92 558
9868.86 587
9869.79 580
9870.73 545
9871.67 605
9872.61 610
9873.55 573
9874.48 628
9875.42 660
9876.36 610
9877.30 551
9878.24 566
9879.18 672
9880.12 659
9881.05 630
9881.99 599
9882.93 615
9883.87 642
9884.81 616
9885.75 590
9886.69 541
9887.63 632
9888.56 570
9889.50 528
9890.44 535
9891.38 590
9892.32 617
9893.26 557
9894.20 597
9895.14 555
9896.08 599
9897.02 593
9897.96 611
9898.90 603
9899.84 549
9900.77 593
9901.71 556
9902.65 537
9903.59 530
9904.53 556
9905.47 536
9906.41 535
9907.35 532
9908.29 570
9909.23 582
9910.17 559
9911.11 559
9912.05 549
9912.99 555
9913.93 534
9914.87 606
9915.81 636
9916.75 613
9917.69 624
9918.63 600
9919.57 637
9920.52 600
9921.46 606
9922.40 604
9923.34 582
9924.28 591
9925.22 601
9926.16 618
9927.10 584
9928.04 607
9928.98 573
9929.92 617
9930.86 688
9931.80 659
9932.75 639
9933.69 637
9934.63 688
9935.57 646
9936.51 596
9937.45 577
9938.39 561
9939.33 554
9940.28 544
9941.22 562
9942.16 558
9943.10 537
9944.04 525
9944.98 564
9945.92 560
9946.87 585
9947.81 572
9948.75 560
9949.69 486
9950.63 543
9951.58 517
9952.52 541
9953.46 543
9954.40 554
9955.34 519
9956.29 494
9957.23 556
9958.17 546
9959.11 571
9960.06 497
9961.00 527
9961.94 522
9962.88 546
9963.83 505
9964.77 488
9965.71 509
9966.65 491
9967.60 478
9968.54 468
9969.48 520
9970.42 567
9971.37 521
9972.31 498
9973.25 482
9974.20 508
9975.14 530
9976.08 524
9977.03 534
9977.97 522
9978.91 541
9979.86 549
9980.80 511
9981.74 513
9982.69 547
9983.63 509
9984.57 509
9985.52 551
9986.46 484
9987.40 467
9988.35 542
9989.29 523
9990.23 497
9991.18 512
9992.12 475
9993.07 474
9994.01 470
9994.95 477
9995.90 575
9996.84 566
9997.79 547
9998.73 479
9999.67 534
10000.62 567
10001.56 554
10002.51 501
10003.45 512
10004.40 568
10005.34 507
10006.29 540
10007.23 516
10008.17 538
10009.12 525
10010.06 494
10011.01 489
10011.95 519
10012.90 517
10013.84 553
10014.79 503
10015.73 504
10016.68 558
10017.62 508
10018.57 545
10019.51 482
10020.46 501
10021.40 542
10022.35 550
10023.29 581
10024.24 534
10025.19 514
10026.13 537
10027.08 535
10028.02 564
10028.97 486
10029.91 494
10030.86 463
10031.80 489
10032.75 526
10033.70 527
10034.64 561
10035.59 500
10036.53 507
10037.48 563
10038.43 501
10039.37 511
10040.32 538
10041.26 520
10042.21 582
10043.16 506
10044.10 546
10045.05 561
10046.00 538
10046.94 490
10047.89 562
10048.84 512
10049.78 485
10050.73 468
10051.68 467
10052.62 464
10053.57 474
10054.52 521
10055.46 526
10056.41 504
10057.36 448
10058.30 479
10059.25 457
10060.20 492
10061.15 520
10062.09 500
10063.04 476
10063.99 473
10064.93 485
10065.88 458
10066.83 457
10067.78 528
10068.72 524
10069.67 517
10070.62 549
10071.57 489
10072.51 526
10073.46 496
10074.41 460
10075.36 537
10076.31 520
10077.25 486
10078.20 465
10079.15 486
10080.10 467
10081.05 495
10081.99 490
10082.94 454
10083.89 486
10084.84 551
10085.79 504
10086.74 544
10087.68 538
10088.63 494
10089.58 464
10090.53 474
10091.48 507
10092.43 467
10093.37 498
10094.32 513
10095.27 501
10096.22 500
10097.17 491
10098.12 471
10099.07 515
10100.02 419
10100.97 418
10101.91 513
10102.86 456
10103.81 445
10104.76 519
10105.71 462
10106.66 471
10107.61 452
10108.56 478
10109.51 516
10110.46 440
10111.41 483
10112.36 471
10113.31 486
10114.26 493
10115.21 447
10116.16 513
10117.11 494
10118.06 485
10119.01 479
10119.96 445
10120.91 437
10121.86 446
10122.81 461
10123.76 467
10124.71 537
10125.66 514
10126.61 475
10127.56 475
10128.51 515
10129.46 514
10130.41 479
10131.36 472
10132.31 486
10133.26 456
10134.21 385
10135.16 408
10136.11 436
10137.06 480
10138.01 439
10138.96 485
10139.91 474
10140.86 489
10141.82 504
10142.77 488
10143.72 445
10144.67 454
10145.62 458
10146.57 480
10147.52 459
10148.47 475
10149.42 481
10150.38 504
10151.33 468
10152.28 477
10153.23 481
10154.18 491
10155.13 476
10156.09 448
10157.04 464
10157.99 519
10158.94 498
10159.89 486
10160.84 430
10161.80 413
10162.75 428
10163.70 428
10164.65 452
10165.60 474
10166.56 452
10167.51 440
10168.46 451
10169.41 469
10170.36 451
10171.32 486
10172.27 514
10173.22 495
10174.17 503
10175.13 495
10176.08 511
10177.03 546
10177.98 526
10178.94 500
10179.89 448
10180.84 480
10181.80 465
10182.75 479
10183.70 511
10184.65 533
10185.61 456
10186.56 446
10187.51 438
10188.47 527
10189.42 466
10190.37 494
10191.33 490
10192.28 450
10193.23 475
10194.19 489
10195.14 448
10196.09 501
10197.05 481
10198.00 487
10198.95 470
10199.91 467
10200.86 571
10201.82 547
10202.77 541
10203.72 543
10204.68 498
10205.63 487
10206.58 535
10207.54 507
10208.49 564
10209.45 496
10210.40 551
10211.36 532
10212.31 506
10213.26 526
10214.22 469
10215.17 465
10216.13 522
10217.08 515
10218.04 524
10218.99 584
10219.94 526
10220.90 530
10221.85 516
10222.81 491
10223.76 525
10224.72 485
10225.67 455
10226.63 465
10227.58 516
10228.54 530
10229.49 508
10230.45 474
10231.40 493
10232.36 429
10233.31 469
10234.27 436
10235.22 482
10236.18 477
10237.14 504
10238.09 535
10239.05 552
10240.00 531
10240.96 471
10241.91 523
10242.87 540
10243.82 505
10244.78 489
10245.74 477
10246.69 453
10247.65 475
10248.60 496
10249.56 544
10250.52 503
10251.47 531
10252.43 525
10253.38 522
10254.34 469
10255.30 495
10256.25 453
10257.21 489
10258.17 519
10259.12 422
10260.08 449
10261.04 479
10261.99 508
10262.95 455
10263.91 465
10264.86 462
10265.82 455
10266.78 486
10267.73 432
10268.69 451
10269.65 432
10270.60 437
10271.56 470
10272.52 452
10273.47 494
10274.43 507
10275.39 454
10276.35 453
10277.30 477
10278.26 441
10279.22 514
10280.18 458
10281.13 443
10282.09 473
10283.05 475
10284.01 454
10284.96 499
10285.92 477
10286.88 419
10287.84 408
10288.79 408
10289.75 422
10290.71 450
10291.67 422
10292.63 432
10293.58 429
10294.54 451
10295.50 441
10296.46 424
10297.42 454
10298.38 466
10299.33 429
10300.29 488
10301.25 457
10302.21 438
10303.17 436
10304.13 435
10305.08 465
10306.04 439
10307.00 446
10307.96 495
10308.92 447
10309.88 479
10310.84 453
10311.80 443
10312.75 455
10313.71 459
10314.67 439
10315.63 490
10316.59 452
10317.55 413
10318.51 431
10319.47 439
10320.43 442
10321.39 404
10322.35 444
10323.31 435
10324.27 422
10325.23 416
10326.18 395
10327.14 454
10328.10 449
10329.06 472
10330.02 434
10330.98 437
10331.94 442
10332.90 448
10333.86 413
10334.82 448
10335.78 457
10336.74 439
10337.70 506
10338.66 449
10339.62 436
10340.58 459
10341.54 447
10342.50 399
10343.46 427
10344.43 424
10345.39 435
10346.35 429
10347.31 419
10348.27 438
10349.23 441
10350.19 404
10351.15 363
10352.11 387
10353.07 443
10354.03 465
10354.99 411
10355.95 442
10356.91 456
10357.88 467
10358.84 343
10359.80 405
10360.76 406
10361.72 387
10362.68 431
10363.64 445
10364.60 400
10365.57 441
10366.53 413
10367.49 446
10368.45 447
10369.41 402
10370.37 465
10371.34 448
10372.30 443
10373.26 403
10374.22 468
10375.18 460
10376.14 452
10377.11 407
10378.07 422
10379.03 419
10379.99 456
10380.95 437
10381.92 434
10382.88 437
10383.84 451
10384.80 459
10385.77 451
10386.73 439
10387.69 436
10388.65 413
10389.62 418
10390.58 425
10391.54 463
10392.50 412
10393.47 450
10394.43 484
10395.39 431
10396.35 389
10397.32 389
10398.28 407
10399.24 429
10400.21 423
10401.17 400
10402.13 411
10403.10 421
10404.06 432
10405.02 436
10405.99 385
10406.95 431
10407.91 446
10408.88 504
10409.84 463
10410.80 482
10411.77 474
10412.73 442
10413.69 447
10414.66 364
10415.62 357
10416.58 401
10417.55 419
10418.51 428
10419.48 429
10420.44 420
10421.40 440
10422.37 496
10423.33 485
10424.30 445
10425.26 448
10426.23 506
10427.19 488
10428.15 412
10429.12 444
10430.08 459
10431.05 483
10432.01 466
10432.98 464
10433.94 471
10434.91 452
10435.87 429
10436.83 432
10437.80 449
10438.76 415
10439.73 399
10440.69 415
10441.66 423
10442.62 463
10443.59 450
10444.55 400
10445.52 384
10446.48 411
10447.45 367
10448.41 392
10449.38 405
10450.35 400
10451.31 411
10452.28 390
10453.24 410
10454.21 399
10455.17 399
10456.14 365
10457.10 385
10458.07 392
10459.04 376
10460.00 446
10460.97 421
10461.93 386
10462.90 423
10463.87 379
10464.83 381
10465.80 414
10466.76 377
10467.73 447
10468.70 401
10469.66 402
10470.63 410
10471.59 406
10472.56 418
10473.53 413
10474.49 429
10475.46 417
10476.43 396
10477.39 371
10478.36 383
10479.33 405
10480.29 427
10481.26 465
10482.23 452
10483.19 470
10484.16 463
10485.13 422
10486.09 456
10487.06 457
10488.03 407
10489.00 405
10489.96 411
10490.93 420
10491.90 424
10492.87 396
10493.83 402
10494.80 467
10495.77 403
10496.73 400
10497.70 378
10498.67 440
10499.64 386
10500.61 457
10501.57 473
10502.54 424
10503.51 420
10504.48 448
10505.44 416
10506.41 418
10507.38 422
10508.35 410
10509.32 413
10510.28 419
10511.25 440
10512.22 453
10513.19 427
10514.16 466
10515.13 456
10516.09 445
10517.06 438
10518.03 436
10519.00 426
10519.97 406
10520.94 431
10521.91 427
10522.87 420
10523.84 415
10524.81 424
10525.78 367
10526.75 366
10527.72 398
10528.69 400
10529.66 434
10530.63 438
10531.59 430
10532.56 467
10533.53 429
10534.50 446
10535.47 445
10536.44 425
10537.41 454
10538.38 402
10539.35 412
10540.32 398
10541.29 441
10542.26 417
10543.23 418
10544.20 441
10545.17 420
10546.14 385
10547.11 500
10548.08 474
10549.05 431
10550.02 458
10550.99 461
10551.96 481
10552.93 446
10553.90 464
10554.87 418
10555.84 433
10556.81 423
10557.78 396
10558.75 410
10559.72 457
10560.69 440
10561.66 438
10562.63 439
10563.60 501
10564.57 530
10565.54 494
10566.51 518
10567.48 500
10568.45 491
10569.42 479
10570.40 498
10571.37 507
10572.34 474
10573.31 410
10574.28 433
10575.25 445
10576.22 431
10577.19 468
10578.16 444
10579.14 404
10580.11 413
10581.08 454
10582.05 483
10583.02 464
10583.99 448
10584.96 411
10585.94 435
10586.91 433
10587.88 480
10588.85 436
10589.82 441
10590.79 450
10591.77 445
10592.74 459
10593.71 445
10594.68 441
10595.65 465
10596.63 429
10597.60 403
10598.57 380
10599.54 392
10600.52 440
10601.49 418
10602.46 439
10603.43 423
10604.41 419
10605.38 414
10606.35 430
10607.32 455
10608.30 472
10609.27 387
10610.24 443
10611.21 472
10612.19 444
10613.16 434
10614.13 399
10615.11 418
10616.08 409
10617.05 407
10618.02 427
10619.00 374
10619.97 415
10620.94 423
10621.92 423
10622.89 424
10623.86 405
10624.84 467
10625.81 471
10626.78 447
10627.76 420
10628.73 426
10629.71 430
10630.68 390
10631.65 398
10632.63 487
10633.60 467
10634.57 453
10635.55 454
10636.52 438
10637.50 399
10638.47 415
10639.44 500
10640.42 490
10641.39 411
10642.37 468
10643.34 515
10644.31 523
10645.29 492
10646.26 536
10647.24 472
10648.21 472
10649.19 441
10650.16 453
10651.14 438
10652.11 478
10653.09 429
10654.06 444
10655.04 430
10656.01 416
10656.98 457
10657.96 422
10658.93 403
10659.91 376
10660.88 426
10661.86 439
10662.84 427
10663.81 435
10664.79 456
10665.76 428
10666.74 380
10667.71 396
10668.69 389
10669.66 420
10670.64 422
10671.61 432
10672.59 438
10673.56 405
10674.54 463
10675.52 462
10676.49 483
10677.47 395
10678.44 453
10679.42 483
10680.40 489
10681.37 408
10682.35 462
10683.32 461
10684.30 445
10685.28 479
10686.25 449
10687.23 465
10688.20 432
10689.18 428
10690.16 380
10691.13 408
10692.11 433
10693.09 422
10694.06 439
10695.04 439
10696.02 419
10696.99 422
10697.97 427
10698.95 407
10699.92 469
10700.90 428
10701.88 404
10702.85 371
10703.83 401
10704.81 444
10705.79 412
10706.76 420
10707.74 438
10708.72 462
10709.70 403
10710.67 443
10711.65 426
10712.63 400
10713.60 414
10714.58 413
10715.56 435
10716.54 437
10717.52 427
10718.49 441
10719.47 411
10720.45 426
10721.43 417
10722.40 449
10723.38 475
10724.36 414
10725.34 423
10726.32 396
10727.29 428
10728.27 413
10729.25 415
10730.23 421
10731.21 426
10732.19 466
10733.16 407
10734.14 419
10735.12 431
10736.10 449
10737.08 419
10738.06 444
10739.03 350
10740.01 381
10740.99 411
10741.97 463
10742.95 425
10743.93 406
10744.91 429
10745.89 442
10746.87 403
10747.84 430
10748.82 442
10749.80 446
10750.78 426
10751.76 393
10752.74 471
10753.72 449
10754.70 401
10755.68 408
10756.66 422
10757.64 431
10758.62 464
10759.60 438
10760.58 413
10761.56 424
10762.54 463
10763.52 437
10764.50 364
10765.48 368
10766.45 407
10767.43 440
10768.41 447
10769.39 409
10770.38 394
10771.36 437
10772.34 446
10773.32 414
10774.30 397
10775.28 394
10776.26 442
10777.24 414
10778.22 381
10779.20 403
10780.18 407
10781.16 418
10782.14 453
10783.12 392
10784.10 348
10785.08 383
10786.06 431
10787.04 425
10788.02 371
10789.00 388
10789.99 364
10790.97 391
10791.95 399
10792.93 425
10793.91 455
10794.89 431
10795.87 440
10796.85 423
10797.84 413
10798.82 411
10799.80 447
10800.78 430
10801.76 401
10802.74 407
10803.72 434
10804.71 394
10805.69 419
10806.67 426
10807.65 423
10808.63 459
10809.61 408
10810.60 414
10811.58 408
10812.56 431
10813.54 417
10814.52 406
10815.51 420
10816.49 369
10817.47 411
10818.45 439
10819.44 414
10820.42 385
10821.40 431
10822.38 415
10823.37 417
10824.35 402
10825.33 380
10826.31 422
10827.30 397
10828.28 373
10829.26 389
10830.24 412
10831.23 396
10832.21 423
10833.19 453
10834.18 361
10835.16 435
10836.14 442
10837.13 456
10838.11 391
10839.09 319
10840.07 407
10841.06 425
10842.04 417
10843.02 404
10844.01 421
10844.99 428
10845.98 449
10846.96 478
10847.94 468
10848.93 504
10849.91 484
10850.89 459
10851.88 361
10852.86 442
10853.84 440
10854.83 395
10855.81 396
10856.80 431
10857.78 459
10858.77 398
10859.75 431
10860.73 429
10861.72 426
10862.70 424
10863.69 410
10864.67 431
10865.66 439
10866.64 459
10867.62 489
10868.61 459
10869.59 462
10870.58 471
10871.56 454
10872.55 447
10873.53 453
10874.52 451
10875.50 466
10876.49 495
10877.47 482
10878.46 500
10879.44 439
10880.43 501
10881.41 498
10882.40 459
10883.38 421
10884.37 457
10885.35 445
10886.34 447
10887.32 478
10888.31 423
10889.29 460
10890.28 467
10891.27 452
10892.25 474
10893.24 519
10894.22 534
10895.21 457
10896.19 455
10897.18 490
10898.17 468
10899.15 478
10900.14 523
10901.12 495
10902.11 488
10903.10 484
10904.08 457
10905.07 473
10906.05 459
10907.04 490
10908.03 545
10909.01 481
10910.00 462
10910.99 478
10911.97 489
10912.96 447
10913.95 482
10914.93 479
10915.92 500
10916.91 476
10917.89 500
10918.88 454
10919.87 510
10920.85 493
10921.84 504
10922.83 492
10923.81 495
10924.80 531
10925.79 488
10926.78 463
10927.76 486
10928.75 541
10929.74 513
10930.73 472
10931.71 518
10932.70 469
10933.69 486
10934.68 481
10935.66 484
10936.65 500
10937.64 503
10938.63 522
10939.61 480
10940.60 503
10941.59 504
10942.58 535
10943.57 514
10944.55 531
10945.54 561
10946.53 543
10947.52 542
10948.51 585
10949.49 545
10950.48 537
10951.47 521
10952.46 566
10953.45 538
10954.44 515
10955.42 521
10956.41 581
10957.40 612
10958.39 576
10959.38 608
10960.37 621
10961.36 602
10962.34 651
10963.33 640
10964.32 678
10965.31 698
10966.30 607
10967.29 619
10968.28 645
10969.27 642
10970.26 559
10971.25 592
10972.24 616
10973.22 590
10974.21 644
10975.20 596
10976.19 608
10977.18 567
10978.17 582
10979.16 599
10980.15 621
10981.14 625
10982.13 589
10983.12 554
10984.11 582
10985.10 571
10986.09 566
10987.08 610
10988.07 591
10989.06 531
10990.05 602
10991.04 575
10992.03 621
10993.02 613
10994.01 563
10995.00 583
10995.99 580
10996.98 613
10997.97 570
10998.96 615
10999.95 616
11000.94 711
11001.93 648
11002.92 710
11003.92 706
11004.91 781
11005.90 778
11006.89 751
11007.88 774
11008.87 689
11009.86 684
11010.85 677
11011.84 635
11012.83 654
11013.82 536
11014.82 597
11015.81 630
11016.80 604
11017.79 616
11018.78 576
11019.77 557
11020.76 593
11021.76 618
11022.75 591
11023.74 550
11024.73 590
11025.72 619
11026.71 600
11027.70 635
11028.70 603
11029.69 546
11030.68 544
11031.67 573
11032.66 542
11033.66 519
11034.65 522
11035.64 490
11036.63 553
11037.62 531
11038.62 541
11039.61 566
11040.60 542
11041.59 524
11042.59 547
11043.58 563
11044.57 617
11045.56 549
11046.56 514
11047.55 489
11048.54 561
11049.53 582
11050.53 532
11051.52 547
11052.51 539
11053.51 507
11054.50 507
11055.49 531
11056.49 566
11057.48 545
11058.47 521
11059.46 504
11060.46 503
11061.45 497
11062.44 477
11063.44 465
11064.43 473
11065.42 528
11066.42 475
11067.41 517
11068.41 580
11069.40 519
11070.39 483
11071.39 464
11072.38 507
11073.37 483
11074.37 524
11075.36 530
11076.36 484
11077.35 525
11078.34 517
11079.34 522
11080.33 521
11081.33 518
11082.32 543
11083.31 516
11084.31 536
11085.30 521
11086.30 500
11087.29 560
11088.29 492
11089.28 497
11090.28 527
11091.27 522
11092.27 556
11093.26 558
11094.25 542
11095.25 474
11096.24 489
11097.24 490
11098.23 485
11099.23 524
11100.22 499
11101.22 480
11102.21 520
11103.21 492
11104.20 527
11105.20 480
11106.20 460
11107.19 513
11108.19 523
11109.18 493
11110.18 478
11111.17 468
11112.17 466
11113.16 464
11114.16 491
11115.15 494
11116.15 454
11117.15 504
11118.14 464
11119.14 491
11120.13 481
11121.13 528
11122.13 482
11123.12 514
11124.12 498
11125.11 495
11126.11 510
11127.11 510
11128.10 489
11129.10 467
11130.10 454
11131.09 431
11132.09 460
11133.09 452
11134.08 485
11135.08 525
11136.07 505
11137.07 508
11138.07 510
11139.07 520
11140.06 497
11141.06 466
11142.06 429
11143.05 465
11144.05 478
11145.05 424
11146.04 449
11147.04 482
11148.04 465
11149.04 498
11150.03 518
11151.03 468
11152.03 445
11153.02 499
11154.02 499
11155.02 491
11156.02 512
11157.01 492
11158.01 467
11159.01 488
11160.01 477
11161.01 496
11162.00 502
11163.00 490
11164.00 478
11165.00 483
11165.99 451
11166.99 496
11167.99 480
11168.99 482
11169.99 428
11170.99 467
11171.98 490
11172.98 439
11173.98 475
11174.98 460
11175.98 466
11176.98 457
11177.97 494
11178.97 459
11179.97 492
11180.97 462
11181.97 489
11182.97 476
11183.97 437
11184.96 405
11185.96 526
11186.96 475
11187.96 424
11188.96 487
11189.96 435
11190.96 500
11191.96 448
11192.96 408
11193.96 483
11194.96 489
11195.96 510
11196.95 459
11197.95 464
11198.95 421
11199.95 431
11200.95 447
11201.95 482
11202.95 424
11203.95 459
11204.95 452
11205.95 462
11206.95 424
11207.95 424
11208.95 438
11209.95 427
11210.95 420
11211.95 441
11212.95 471
11213.95 442
11214.95 398
11215.95 491
11216.95 449
11217.95 405
11218.95 445
11219.95 456
11220.95 429
11221.95 459
11222.95 444
11223.95 448
11224.95 417
11225.96 434
11226.96 449
11227.96 460
11228.96 410
11229.96 417
11230.96 503
11231.96 446
11232.96 485
11233.96 477
11234.96 427
11235.96 456
11236.97 497
11237.97 458
11238.97 446
11239.97 474
11240.97 554
11241.97 440
11242.97 448
11243.98 453
11244.98 428
11245.98 464
11246.98 481
11247.98 469
11248.98 485
11249.98 452
11250.99 427
11251.99 447
11252.99 445
11253.99 473
11254.99 431
11256.00 449
11257.00 436
11258.00 470
11259.00 495
11260.00 436
11261.01 478
11262.01 477
11263.01 452
11264.01 515
11265.02 470
11266.02 397
11267.02 445
11268.02 506
11269.03 465
11270.03 417
11271.03 465
11272.03 462
11273.04 473
11274.04 480
11275.04 481
11276.05 488
11277.05 492
11278.05 553
11279.05 497
11280.06 524
11281.06 465
11282.06 511
11283.07 488
11284.07 511
11285.07 467
11286.08 506
11287.08 511
11288.08 536
11289.09 474
11290.09 484
11291.09 546
11292.10 493
11293.10 485
11294.11 466
11295.11 476
11296.11 490
11297.12 500
11298.12 529
11299.13 476
11300.13 458
11301.13 472
11302.14 470
11303.14 473
11304.15 516
11305.15 530
11306.15 500
11307.16 468
11308.16 465
11309.17 480
11310.17 502
11311.18 491
11312.18 518
11313.18 534
11314.19 506
11315.19 504
11316.20 509
11317.20 492
11318.21 488
11319.21 494
11320.22 518
11321.22 525
11322.23 511
11323.23 483
11324.24 491
11325.24 507
11326.25 531
11327.25 525
11328.26 528
11329.26 534
11330.27 515
11331.27 428
11332.28 447
11333.29 546
11334.29 515
11335.30 472
11336.30 488
11337.31 520
11338.31 545
11339.32 513
11340.33 538
11341.33 532
11342.34 587
11343.34 549
11344.35 527
11345.35 515
11346.36 527
11347.37 541
11348.37 595
11349.38 582
11350.39 580
11351.39 555
11352.40 584
11353.40 519
11354.41 525
11355.42 524
11356.42 510
11357.43 537
11358.44 538
11359.44 509
11360.45 482
11361.46 469
11362.46 529
11363.47 510
11364.48 455
11365.48 490
11366.49 517
11367.50 485
11368.50 500
11369.51 517
11370.52 488
11371.53 471
11372.53 554
11373.54 519
11374.55 492
11375.56 560
11376.56 538
11377.57 522
11378.58 511
11379.59 537
11380.59 550
11381.60 489
11382.61 529
11383.62 563
11384.62 549
11385.63 575
11386.64 514
11387.65 519
11388.65 532
11389.66 549
11390.67 566
11391.68 511
11392.69 473
11393.69 567
11394.70 560
11395.71 548
11396.72 557
11397.73 511
11398.74 556
11399.74 549
11400.75 513
11401.76 502
11402.77 526
11403.78 555
11404.79 543
11405.80 585
11406.80 518
11407.81 565
11408.82 547
11409.83 523
11410.84 518
11411.85 539
11412.86 527
11413.87 514
11414.88 556
11415.89 522
11416.89 537
11417.90 581
11418.91 642
11419.92 680
11420.93 617
11421.94 576
11422.95 575
11423.96 579
11424.97 584
11425.98 556
11426.99 615
11428.00 628
11429.01 610
11430.02 576
11431.03 563
11432.04 569
11433.05 587
11434.06 562
11435.07 580
11436.08 605
11437.09 603
11438.10 609
11439.11 611
11440.12 611
11441.13 630
11442.14 661
11443.15 651
11444.16 657
11445.17 651
11446.18 574
11447.19 612
11448.20 565
11449.21 622
11450.22 638
11451.23 666
11452.24 661
11453.25 653
11454.27 683
11455.28 679
11456.29 567
11457.30 657
11458.31 647
11459.32 658
11460.33 633
11461.34 626
11462.35 618
11463.36 662
11464.38 652
11465.39 631
11466.40 679
11467.41 690
11468.42 708
11469.43 657
11470.44 709
11471.46 707
11472.47 658
11473.48 676
11474.49 712
11475.50 760
11476.52 796
11477.53 736
11478.54 680
11479.55 717
11480.56 724
11481.57 701
11482.59 723
11483.60 722
11484.61 747
11485.62 730
11486.64 728
11487.65 757
11488.66 719
11489.67 676
11490.69 709
11491.70 696
11492.71 677
11493.72 710
11494.74 779
11495.75 712
11496.76 696
11497.77 793
11498.79 752
11499.80 804
11500.81 802
11501.83 804
11502.84 823
11503.85 836
11504.86 769
11505.88 759
11506.89 703
11507.90 753
11508.92 766
11509.93 726
11510.94 803
11511.96 841
11512.97 740
11513.98 826
11515.00 875
11516.01 803
11517.02 779
11518.04 821
11519.05 834
11520.07 818
11521.08 832
11522.09 868
11523.11 886
11524.12 848
11525.13 812
11526.15 818
11527.16 870
11528.18 868
11529.19 859
11530.21 867
11531.22 916
11532.23 883
11533.25 883
11534.26 936
11535.28 933
11536.29 887
11537.31 893
11538.32 859
11539.34 954
11540.35 984
11541.36 908
11542.38 972
11543.39 1034
11544.41 1013
11545.42 981
11546.44 966
11547.45 1020
11548.47 942
11549.48 1030
11550.50 1020
11551.51 1053
11552.53 1000
11553.54 1031
11554.56 1102
11555.57 1059
11556.59 1139
11557.61 1071
11558.62 1037
11559.64 1132
11560.65 1141
11561.67 1115
11562.68 1119
11563.70 1142
11564.71 1146
11565.73 1091
11566.75 1191
11567.76 1247
11568.78 1223
11569.79 1233
11570.81 1283
11571.83 1330
11572.84 1358
11573.86 1316
11574.87 1342
11575.89 1356
11576.91 1296
11577.92 1318
11578.94 1292
11579.96 1347
11580.97 1448
11581.99 1495
11583.00 1456
11584.02 1475
11585.04 1551
11586.05 1620
11587.07 1570
11588.09 1582
11589.10 1694
11590.12 1771
11591.14 1807
11592.16 1904
11593.17 1964
11594.19 1951
11595.21 1938
11596.22 1954
11597.24 2088
11598.26 2155
11599.28 2234
11600.29 2295
11601.31 2462
11602.33 2542
11603.34 2764
11604.36 2920
11605.38 3382
11606.40 3658
11607.41 3868
11608.43 4115
11609.45 4358
11610.47 4315
11611.49 4243
11612.50 4053
11613.52 3754
11614.54 3470
11615.56 3033
11616.58 2909
11617.59 2532
11618.61 2494
11619.63 2186
11620.65 2088
11621.67 2025
11622.68 1947
11623.70 1882
11624.72 1903
11625.74 1806
11626.76 1777
11627.78 1733
11628.79 1746
11629.81 1734
11630.83 1750
11631.85 1609
11632.87 1612
11633.89 1664
11634.91 1650
11635.93 1554
11636.94 1582
11637.96 1656
11638.98 1668
11640.00 1643
11641.02 1570
11642.04 1612
11643.06 1527
11644.08 1520
11645.10 1432
11646.12 1553
11647.14 1637
11648.16 1635
11649.17 1577
11650.19 1562
11651.21 1442
11652.23 1425
11653.25 1349
11654.27 1310
11655.29 1315
11656.31 1321
11657.33 1272
11658.35 1235
11659.37 1172
11660.39 1137
11661.41 1157
11662.43 1186
11663.45 1175
11664.47 1167
11665.49 1188
11666.51 1208
11667.53 1210
11668.55 1149
11669.57 1197
11670.59 1201
11671.61 1173
11672.63 1196
11673.65 1246
11674.67 1255
11675.70 1274
11676.72 1194
11677.74 1206
11678.76 1192
11679.78 1242
11680.80 1314
11681.82 1303
11682.84 1265
11683.86 1333
11684.88 1303
11685.90 1332
11686.92 1310
11687.95 1304
11688.97 1369
11689.99 1348
11691.01 1313
11692.03 1342
11693.05 1298
11694.07 1225
11695.10 1216
11696.12 1263
11697.14 1311
11698.16 1302
11699.18 1244
11700.20 1229
11701.22 1212
11702.25 1200
11703.27 1196
11704.29 1213
11705.31 1219
11706.33 1255
11707.36 1163
11708.38 1185
11709.40 1218
11710.42 1220
11711.44 1154
11712.47 1141
11713.49 1137
11714.51 1203
11715.53 1164
11716.56 1135
11717.58 1087
11718.60 1109
11719.62 1068
11720.65 1101
11721.67 1076
11722.69 1106
11723.71 1136
11724.74 1085
11725.76 1180
11726.78 1051
11727.80 1042
11728.83 1031
11729.85 989
11730.87 1001
11731.90 990
11732.92 984
11733.94 1004
11734.97 892
11735.99 932
11737.01 919
11738.04 930
11739.06 970
11740.08 997
11741.11 978
11742.13 1033
11743.15 901
11744.18 855
11745.20 937
11746.22 1008
11747.25 958
11748.27 909
11749.30 948
11750.32 957
11751.34 869
11752.37 873
11753.39 909
11754.42 942
11755.44 896
11756.46 939
11757.49 903
11758.51 886
11759.54 977
11760.56 851
11761.58 869
11762.61 855
11763.63 849
11764.66 797
11765.68 803
11766.71 774
11767.73 821
11768.76 860
11769.78 801
11770.81 765
11771.83 730
11772.86 743
11773.88 753
11774.91 775
11775.93 783
11776.96 740
11777.98 801
11779.01 780
11780.03 810
11781.06 796
11782.08 761
11783.11 761
11784.13 732
11785.16 771
11786.18 669
11787.21 724
11788.23 730
11789.26 700
11790.28 714
11791.31 740
11792.34 728
11793.36 725
11794.39 727
11795.41 708
11796.44 740
11797.47 759
11798.49 753
11799.52 724
11800.54 717
11801.57 706
11802.60 687
11803.62 736
11804.65 695
11805.67 680
11806.70 705
11807.73 661
11808.75 651
11809.78 676
11810.81 658
11811.83 636
11812.86 611
11813.89 633
11814.91 628
11815.94 646
11816.97 702
11817.99 665
11819.02 631
11820.05 608
11821.07 591
11822.10 586
11823.13 631
11824.16 565
11825.18 597
11826.21 629
11827.24 626
11828.26 592
11829.29 582
11830.32 637
11831.35 592
11832.37 577
11833.40 612
11834.43 644
11835.46 631
11836.48 642
11837.51 626
11838.54 592
11839.57 618
11840.59 580
11841.62 625
11842.65 609
11843.68 609
11844.71 595
11845.73 621
11846.76 623
11847.79 582
11848.82 620
11849.85 546
11850.88 585
11851.90 563
11852.93 554
11853.96 530
11854.99 607
11856.02 607
11857.05 590
11858.07 595
11859.10 629
11860.13 547
11861.16 572
11862.19 569
11863.22 543
11864.25 552
11865.28 638
11866.30 625
11867.33 560
11868.36 579
11869.39 557
11870.42 550
11871.45 549
11872.48 635
11873.51 526
11874.54 593
11875.57 568
11876.60 551
11877.63 551
11878.65 568
11879.68 606
11880.71 557
11881.74 533
11882.77 487
11883.80 532
11884.83 527
11885.86 541
11886.89 538
11887.92 510
11888.95 513
11889.98 601
11891.01 537
11892.04 533
11893.07 526
11894.10 569
11895.13 546
11896.16 565
11897.19 546
11898.22 536
11899.25 580
11900.28 591
11901.31 596
11902.34 548
11903.38 545
11904.41 602
11905.44 567
11906.47 556
11907.50 577
11908.53 598
11909.56 600
11910.59 588
11911.62 541
11912.65 552
11913.68 531
11914.71 543
11915.75 536
11916.78 523
11917.81 555
11918.84 575
11919.87 571
11920.90 517
11921.93 530
11922.96 565
11924.00 559
11925.03 554
11926.06 512
11927.09 563
11928.12 524
11929.15 582
11930.18 569
11931.22 548
11932.25 564
11933.28 567
11934.31 567
11935.34 557
11936.38 559
11937.41 567
11938.44 597
11939.47 615
11940.50 589
11941.54 510
11942.57 560
11943.60 516
11944.63 555
11945.67 541
11946.70 531
11947.73 542
11948.76 569
11949.80 565
11950.83 536
11951.86 584
11952.89 546
11953.93 557
11954.96 529
11955.99 494
11957.02 518
11958.06 547
11959.09 507
11960.12 537
11961.16 558
11962.19 566
11963.22 594
11964.26 556
11965.29 518
11966.32 575
11967.36 564
11968.39 541
11969.42 499
11970.46 516
11971.49 537
11972.52 525
11973.56 530
11974.59 474
11975.62 518
11976.66 535
11977.69 553
11978.73 488
11979.76 529
11980.79 516
11981.83 542
11982.86 552
11983.89 541
11984.93 569
11985.96 514
11987.00 504
11988.03 590
11989.07 610
11990.10 539
11991.13 534
11992.17 537
11993.20 538
11994.24 488
11995.27 536
11996.31 527
11997.34 544
11998.38 504
11999.41 523
12000.45 515
12001.48 545
12002.51 574
12003.55 515
12004.58 523
12005.62 534
12006.65 516
12007.69 525
12008.72 531
12009.76 557
12010.80 536
12011.83 535
12012.87 551
12013.90 556
12014.94 566
12015.97 530
12017.01 521
12018.04 597
12019.08 601
12020.11 609
12021.15 569
12022.19 562
12023.22 599
12024.26 604
12025.29 540
12026.33 597
12027.36 553
12028.40 627
12029.44 570
12030.47 527
12031.51 567
12032.54 509
12033.58 597
12034.62 547
12035.65 589
12036.69 580
12037.73 596
12038.76 600
12039.80 542
12040.84 502
12041.87 566
12042.91 531
12043.94 586
12044.98 591
12046.02 558
12047.06 592
12048.09 565
12049.13 577
12050.17 560
12051.20 524
12052.24 522
12053.28 522
12054.31 526
12055.35 526
12056.39 538
12057.43 532
12058.46 556
12059.50 548
12060.54 548
12061.57 579
12062.61 571
12063.65 519
12064.69 532
12065.72 559
12066.76 571
12067.80 533
12068.84 522
12069.88 541
12070.91 526
12071.95 546
12072.99 586
12074.03 587
12075.06 505
12076.10 507
12077.14 541
12078.18 549
12079.22 538
12080.26 548
12081.29 543
12082.33 562
12083.37 509
12084.41 504
12085.45 552
12086.49 560
12087.52 514
12088.56 527
12089.60 499
12090.64 507
12091.68 574
12092.72 580
12093.76 601
12094.79 570
12095.83 569
12096.87 518
12097.91 527
12098.95 556
12099.99 579
12101.03 559
12102.07 588
12103.11 569
12104.15 617
12105.19 530
12106.22 480
12107.26 505
12108.30 543
12109.34 581
12110.38 562
12111.42 604
12112.46 598
12113.50 562
12114.54 519
12115.58 556
12116.62 537
12117.66 574
12118.70 580
12119.74 541
12120.78 512
12121.82 506
12122.86 530
12123.90 541
12124.94 494
12125.98 497
12127.02 483
12128.06 509
12129.10 547
12130.14 496
12131.18 455
12132.22 470
12133.26 518
12134.30 482
12135.34 514
12136.38 479
12137.42 483
12138.47 513
12139.51 493
12140.55 490
12141.59 536
12142.63 519
12143.67 478
12144.71 472
12145.75 509
12146.79 536
12147.83 509
12148.87 517
12149.92 481
12150.96 509
12152.00 538
12153.04 506
12154.08 523
12155.12 500
12156.16 516
12157.21 452
12158.25 523
12159.29 525
12160.33 529
12161.37 503
12162.41 488
12163.46 501
12164.50 531
12165.54 495
12166.58 480
12167.62 512
12168.67 452
12169.71 502
12170.75 466
12171.79 496
12172.83 486
12173.88 518
12174.92 503
12175.96 540
12177.00 503
12178.05 473
12179.09 540
12180.13 461
12181.17 499
12182.22 469
12183.26 444
12184.30 466
12185.34 482
12186.39 464
12187.43 461
12188.47 458
12189.51 495
12190.56 450
12191.60 444
12192.64 449
12193.69 461
12194.73 456
12195.77 464
12196.82 476
12197.86 462
12198.90 437
12199.95 465
12200.99 478
12202.03 462
12203.08 418
12204.12 478
12205.16 463
12206.21 468
12207.25 486
12208.29 438
12209.34 399
12210.38 428
12211.43 451
12212.47 440
12213.51 452
12214.56 468
12215.60 499
12216.65 513
12217.69 460
12218.73 489
12219.78 456
12220.82 470
12221.87 454
12222.91 477
12223.96 509
12225.00 507
12226.04 463
12227.09 456
12228.13 475
12229.18 484
12230.22 453
12231.27 433
12232.31 476
12233.36 433
12234.40 482
12235.45 448
12236.49 531
12237.54 521
12238.58 473
12239.63 500
12240.67 446
12241.72 504
12242.76 483
12243.81 477
12244.85 497
12245.90 482
12246.94 458
12247.99 479
12249.03 478
12250.08 459
12251.12 533
12252.17 475
12253.22 440
12254.26 458
12255.31 513
12256.35 478
12257.40 472
12258.44 468
12259.49 440
12260.54 457
12261.58 417
12262.63 466
12263.67 469
12264.72 433
12265.77 450
12266.81 440
12267.86 434
12268.91 473
12269.95 407
12271.00 427
12272.04 429
12273.09 400
12274.14 428
12275.18 432
12276.23 423
12277.28 447
12278.32 422
12279.37 400
12280.42 430
12281.46 450
12282.51 462
12283.56 459
12284.61 385
12285.65 428
12286.70 424
12287.75 385
12288.79 400
12289.84 413
12290.89 466
12291.94 414
12292.98 471
12294.03 472
12295.08 443
12296.13 400
12297.17 446
12298.22 402
12299.27 419
12300.32 432
12301.36 460
12302.41 430
12303.46 411
12304.51 432
12305.55 460
12306.60 451
12307.65 425
12308.70 433
12309.75 425
12310.79 420
12311.84 444
12312.89 393
12313.94 389
12314.99 427
12316.04 413
12317.08 444
12318.13 441
12319.18 444
12320.23 429
12321.28 427
12322.33 408
12323.37 381
12324.42 420
12325.47 415
12326.52 430
12327.57 393
12328.62 424
12329.67 418
12330.72 385
12331.77 438
12332.81 458
12333.86 386
12334.91 407
12335.96 429
12337.01 381
12338.06 378
12339.11 415
12340.16 391
12341.21 410
12342.26 412
12343.31 407
12344.36 407
12345.41 406
12346.46 394
12347.51 400
12348.56 399
12349.61 400
12350.65 385
12351.70 373
12352.75 400
12353.80 391
12354.85 390
12355.90 380
12356.95 411
12358.00 353
12359.05 364
12360.11 426
12361.16 376
12362.21 379
12363.26 373
12364.31 414
12365.36 438
12366.41 401
12367.46 370
12368.51 348
12369.56 424
12370.61 381
12371.66 437
12372.71 426
12373.76 387
12374.81 381
12375.86 386
12376.91 362
12377.97 410
12379.02 385
12380.07 394
12381.12 347
12382.17 394
12383.22 390
12384.27 366
12385.32 398
12386.37 427
12387.43 420
12388.48 417
12389.53 423
12390.58 365
12391.63 408
12392.68 413
12393.74 440
12394.79 421
12395.84 448
12396.89 421
12397.94 378
12398.99 373
12400.05 409
12401.10 397
12402.15 428
12403.20 422
12404.25 410
12405.31 421
12406.36 393
12407.41 378
12408.46 349
12409.51 387
12410.57 412
12411.62 383
12412.67 385
12413.72 420
12414.78 423
12415.83 384
12416.88 404
12417.93 364
12418.99 397
12420.04 420
12421.09 418
12422.15 419
12423.20 421
12424.25 378
12425.30 357
12426.36 380
12427.41 431
12428.46 399
12429.52 420
12430.57 387
12431.62 399
12432.68 379
12433.73 385
12434.78 386
12435.84 399
12436.89 363
12437.94 416
12439.00 424
12440.05 416
12441.10 374
12442.16 378
12443.21 421
12444.27 413
12445.32 394
12446.37 430
12447.43 382
12448.48 363
12449.54 381
12450.59 386
12451.64 332
12452.70 352
12453.75 428
12454.81 413
12455.86 383
12456.91 401
12457.97 408
12459.02 419
12460.08 426
12461.13 417
12462.19 400
12463.24 360
12464.30 375
12465.35 399
12466.41 449
12467.46 436
12468.52 368
12469.57 375
12470.63 362
12471.68 387
12472.73 334
12473.79 379
12474.85 348
12475.90 355
12476.96 368
12478.01 415
12479.07 410
12480.12 370
12481.18 371
12482.23 353
12483.29 381
12484.34 373
12485.40 369
12486.45 430
12487.51 344
12488.57 321
12489.62 383
12490.68 381
12491.73 427
12492.79 379
12493.84 367
12494.90 397
12495.96 420
12497.01 383
12498.07 424
12499.12 433
12500.18 398
12501.24 415
12502.29 425
12503.35 425
12504.41 438
12505.46 420
12506.52 430
12507.57 404
12508.63 420
12509.69 403
12510.74 421
12511.80 424
12512.86 401
12513.91 399
12514.97 392
12516.03 363
12517.08 406
12518.14 372
12519.20 431
12520.26 415
12521.31 411
12522.37 377
12523.43 396
12524.48 405
12525.54 386
12526.60 420
12527.66 383
12528.71 382
12529.77 434
12530.83 415
12531.89 401
12532.94 462
12534.00 450
12535.06 434
12536.12 424
12537.17 412
12538.23 416
12539.29 371
12540.35 383
12541.41 404
12542.46 403
12543.52 367
12544.58 414
12545.64 401
12546.70 394
12547.75 404
12548.81 425
12549.87 361
12550.93 355
12551.99 385
12553.05 387
12554.10 357
12555.16 360
12556.22 343
12557.28 351
12558.34 390
12559.40 399
12560.46 387
12561.51 421
12562.57 412
12563.63 388
12564.69 344
12565.75 369
12566.81 390
12567.87 381
12568.93 388
12569.99 414
12571.04 390
12572.10 381
12573.16 353
12574.22 404
12575.28 379
12576.34 405
12577.40 377
12578.46 424
12579.52 398
12580.58 404
12581.64 423
12582.70 418
12583.76 424
12584.82 380
12585.88 370
12586.94 403
12588.00 377
12589.06 367
12590.12 359
12591.18 440
12592.24 432
12593.30 397
12594.36 344
12595.42 383
12596.48 423
12597.54 418
12598.60 405
12599.66 386
12600.72 350
12601.78 381
12602.84 375
12603.90 369
12604.96 435
12606.02 400
12607.08 399
12608.14 412
12609.20 390
12610.27 400
12611.33 449
12612.39 415
12613.45 389
12614.51 402
12615.57 411
12616.63 408
12617.69 425
12618.75 391
12619.81 368
12620.88 384
12621.94 396
12623.00 394
12624.06 398
12625.12 386
12626.18 414
12627.24 381
12628.31 446
12629.37 392
12630.43 379
12631.49 376
12632.55 360
12633.61 377
12634.68 373
12635.74 374
12636.80 388
12637.86 346
12638.92 390
12639.99 393
12641.05 387
12642.11 390
12643.17 377
12644.23 364
12645.30 361
12646.36 370
12647.42 362
12648.48 388
12649.55 401
12650.61 405
12651.67 378
12652.73 410
12653.80 390
12654.86 385
12655.92 429
12656.99 380
12658.05 385
12659.11 347
12660.17 377
12661.24 376
12662.30 366
12663.36 398
12664.43 369
12665.49 349
12666.55 347
12667.62 333
12668.68 353
12669.74 339
12670.81 380
12671.87 383
12672.93 386
12674.00 369
12675.06 353
12676.12 335
12677.19 316
12678.25 346
12679.31 335
12680.38 351
12681.44 353
12682.51 384
12683.57 365
12684.63 374
12685.70 384
12686.76 373
12687.83 372
12688.89 363
12689.95 379
12691.02 346
12692.08 393
12693.15 330
12694.21 337
12695.28 365
12696.34 356
12697.40 384
12698.47 344
12699.53 357
12700.60 373
12701.66 384
12702.73 366
12703.79 336
12704.86 363
12705.92 364
12706.99 341
12708.05 344
12709.12 392
12710.18 345
12711.25 391
12712.31 381
12713.38 336
12714.44 335
12715.51 367
12716.57 357
12717.64 335
12718.70 337
12719.77 325
12720.83 335
12721.90 345
12722.97 349
12724.03 355
12725.10 333
12726.16 354
12727.23 332
12728.29 317
12729.36 343
12730.43 373
12731.49 341
12732.56 339
12733.62 299
12734.69 314
12735.76 298
12736.82 347
12737.89 361
12738.95 268
12740.02 286
12741.09 315
12742.15 350
12743.22 314
12744.29 299
12745.35 330
12746.42 324
12747.49 318
12748.55 348
12749.62 345
12750.69 399
12751.75 324
12752.82 328
12753.89 335
12754.95 303
12756.02 352
12757.09 322
12758.15 316
12759.22 310
12760.29 363
12761.36 371
12762.42 358
12763.49 332
12764.56 368
12765.62 384
12766.69 370
12767.76 324
12768.83 342
12769.89 322
12770.96 288
12772.03 302
12773.10 315
12774.17 313
12775.23 282
12776.30 325
12777.37 334
12778.44 316
12779.50 402
12780.57 368
12781.64 344
12782.71 356
12783.78 329
12784.84 343
12785.91 351
12786.98 342
12788.05 345
12789.12 332
12790.19 317
12791.25 290
12792.32 266
12793.39 299
12794.46 358
12795.53 334
12796.60 293
12797.67 290
12798.73 325
12799.80 369
12800.87 335
12801.94 330
12803.01 313
12804.08 339
12805.15 331
12806.22 329
12807.29 327
12808.36 315
12809.42 323
12810.49 330
12811.56 318
12812.63 332
12813.70 369
12814.77 336
12815.84 310
12816.91 335
12817.98 321
12819.05 359
12820.12 330
12821.19 305
12822.26 288
12823.33 333
12824.40 342
12825.47 358
12826.54 346
12827.61 330
12828.68 339
12829.75 319
12830.82 307
12831.89 317
12832.96 340
12834.03 377
12835.10 361
12836.17 301
12837.24 333
12838.31 321
12839.38 292
12840.45 331
12841.52 322
12842.59 297
12843.66 300
12844.73 330
12845.80 341
12846.87 312
12847.95 279
12849.02 304
12850.09 347
12851.16 323
12852.23 312
12853.30 307
12854.37 325
12855.44 297
12856.51 302
12857.58 298
12858.66 304
12859.73 316
12860.80 317
12861.87 325
12862.94 303
12864.01 329
12865.08 298
12866.16 300
12867.23 301
12868.30 278
12869.37 310
12870.44 324
12871.51 314
12872.59 312
12873.66 283
12874.73 258
12875.80 269
12876.87 298
12877.95 276
12879.02 310
12880.09 318
12881.16 330
12882.23 312
12883.31 298
12884.38 247
12885.45 284
12886.52 315
12887.60 281
12888.67 291
12889.74 313
12890.81 316
12891.89 325
12892.96 301
12894.03 350
12895.11 294
12896.18 318
12897.25 320
12898.32 287
12899.40 243
12900.47 283
12901.54 282
12902.62 269
12903.69 287
12904.76 312
12905.84 329
12906.91 324
12907.98 350
12909.06 312
12910.13 314
12911.20 273
12912.28 325
12913.35 260
12914.42 263
12915.50 267
12916.57 295
12917.64 355
12918.72 263
12919.79 282
12920.87 278
12921.94 315
12923.01 279
12924.09 287
12925.16 305
12926.24 314
12927.31 312
12928.38 253
12929.46 296
12930.53 333
12931.61 325
12932.68 273
12933.76 314
12934.83 318
12935.90 273
12936.98 282
12938.05 279
12939.13 273
12940.20 301
12941.28 284
12942.35 261
12943.43 269
12944.50 272
12945.58 281
12946.65 284
12947.73 305
12948.80 319
12949.88 257
12950.95 261
12952.03 270
12953.10 311
12954.18 312
12955.25 313
12956.33 298
12957.40 276
12958.48 305
12959.55 298
12960.63 332
12961.70 303
12962.78 280
12963.86 287
12964.93 285
12966.01 290
12967.08 298
12968.16 305
12969.24 288
12970.31 306
12971.39 304
12972.46 299
12973.54 294
12974.62 278
12975.69 298
12976.77 275
12977.84 315
12978.92 281
12980.00 292
12981.07 312
12982.15 319
12983.23 295
12984.30 294
12985.38 305
12986.46 311
12987.53 311
12988.61 283
12989.69 285
12990.76 277
12991.84 252
12992.92 290
12993.99 315
12995.07 307
12996.15 279
12997.22 281
12998.30 288
12999.38 316
13000.45 285
13001.53 278
13002.61 280
13003.69 290
13004.76 329
13005.84 301
13006.92 348
13008.00 300
13009.07 281
13010.15 290
13011.23 287
13012.31 292
13013.38 333
13014.46 317
13015.54 286
13016.62 273
13017.70 278
13018.77 285
13019.85 274
13020.93 301
13022.01 298
13023.09 317
13024.16 281
13025.24 284
13026.32 289
13027.40 300
13028.48 280
13029.56 245
13030.63 270
13031.71 295
13032.79 270
13033.87 280
13034.95 276
13036.03 277
13037.11 294
13038.18 258
13039.26 294
13040.34 321
13041.42 282
13042.50 303
13043.58 305
13044.66 259
13045.74 307
13046.82 303
13047.89 293
13048.97 315
13050.05 323
13051.13 314
13052.21 279
13053.29 303
13054.37 334
13055.45 317
13056.53 302
13057.61 309
13058.69 294
13059.77 300
13060.85 312
13061.93 322
13063.01 292
13064.09 325
13065.17 298
13066.25 283
13067.33 296
13068.41 275
13069.49 295
13070.57 279
13071.65 307
13072.73 338
13073.81 340
13074.89 347
13075.97 314
13077.05 313
13078.13 323
13079.21 305
13080.29 331
13081.37 327
13082.45 291
13083.53 274
13084.61 294
13085.69 261
13086.77 306
13087.85 331
13088.94 320
13090.02 296
13091.10 271
13092.18 280
13093.26 288
13094.34 273
13095.42 305
13096.50 297
13097.58 279
13098.66 287
13099.75 308
13100.83 281
13101.91 289
13102.99 318
13104.07 315
13105.15 295
13106.23 286
13107.32 298
13108.40 258
13109.48 240
13110.56 292
13111.64 278
13112.72 279
13113.81 289
13114.89 289
13115.97 281
13117.05 267
13118.13 296
13119.22 278
13120.30 268
13121.38 258
13122.46 289
13123.55 261
13124.63 272
13125.71 282
13126.79 292
13127.88 289
13128.96 319
13130.04 305
13131.12 306
13132.21 321
13133.29 278
13134.37 287
13135.45 253
13136.54 322
13137.62 284
13138.70 257
13139.79 310
13140.87 321
13141.95 283
13143.03 297
13144.12 301
13145.20 299
13146.28 331
13147.37 291
13148.45 311
13149.53 310
13150.62 307
13151.70 274
13152.78 304
13153.87 288
13154.95 266
13156.03 274
13157.12 314
13158.20 291
13159.29 312
13160.37 276
13161.45 275
13162.54 300
13163.62 288
13164.71 250
13165.79 259
13166.87 257
13167.96 282
13169.04 290
13170.13 291
13171.21 305
13172.29 244
13173.38 253
13174.46 287
13175.55 248
13176.63 307
13177.72 269
13178.80 261
13179.89 280
13180.97 322
13182.06 305
13183.14 327
13184.22 299
13185.31 292
13186.39 256
13187.48 263
13188.56 246
13189.65 270
13190.73 282
13191.82 254
13192.90 270
13193.99 259
13195.07 252
13196.16 295
13197.25 290
13198.33 307
13199.42 294
13200.50 280
13201.59 264
13202.67 251
13203.76 278
13204.84 295
13205.93 314
13207.02 295
13208.10 270
13209.19 255
13210.27 240
13211.36 252
13212.44 284
13213.53 312
13214.62 298
13215.70 274
13216.79 300
13217.88 317
13218.96 286
13220.05 305
13221.13 255
13222.22 287
13223.31 276
13224.39 291
13225.48 315
13226.57 283
13227.65 265
13228.74 267
13229.83 301
13230.91 237
13232.00 265
13233.09 293
13234.17 260
13235.26 272
13236.35 282
13237.43 261
13238.52 252
13239.61 247
13240.70 294
13241.78 299
13242.87 256
13243.96 244
13245.04 250
13246.13 272
13247.22 289
13248.31 264
13249.39 276
13250.48 293
13251.57 230
13252.66 278
13253.74 288
13254.83 277
13255.92 281
13257.01 291
13258.10 326
13259.18 306
13260.27 310
13261.36 290
13262.45 243
13263.54 228
13264.62 260
13265.71 297
13266.80 341
13267.89 289
13268.98 272
13270.06 272
13271.15 271
13272.24 301
13273.33 267
13274.42 296
13275.51 248
13276.60 278
13277.68 282
13278.77 273
13279.86 288
13280.95 300
13282.04 277
13283.13 261
13284.22 269
13285.31 296
13286.39 291
13287.48 260
13288.57 272
13289.66 321
13290.75 271
13291.84 282
13292.93 288
13294.02 327
13295.11 298
13296.20 301
13297.29 262
13298.38 279
13299.47 274
13300.56 284
13301.65 279
13302.73 245
13303.82 254
13304.91 279
13306.00 290
13307.09 289
13308.18 311
13309.27 289
13310.36 310
13311.45 308
13312.54 296
13313.63 254
13314.72 285
13315.81 265
13316.90 276
13318.00 287
13319.09 288
13320.18 296
13321.27 299
13322.36 281
13323.45 277
13324.54 273
13325.63 300
13326.72 269
13327.81 295
13328.90 296
13329.99 335
13331.08 261
13332.17 282
13333.26 294
13334.35 312
13335.45 343
13336.54 280
13337.63 273
13338.72 232
13339.81 303
13340.90 300
13341.99 283
13343.08 280
13344.18 289
13345.27 307
13346.36 308
13347.45 342
13348.54 286
13349.63 276
13350.72 294
13351.82 273
13352.91 271
13354.00 287
13355.09 298
13356.18 258
13357.28 294
13358.37 280
13359.46 301
13360.55 301
13361.64 280
13362.74 288
13363.83 283
13364.92 319
13366.01 299
13367.10 292
13368.20 271
13369.29 256
13370.38 310
13371.47 343
13372.57 316
13373.66 286
13374.75 298
13375.84 294
13376.94 259
13378.03 277
13379.12 275
13380.22 263
13381.31 277
13382.40 299
13383.49 254
13384.59 306
13385.68 277
13386.77 294
13387.87 262
13388.96 254
13390.05 289
13391.15 258
13392.24 271
13393.33 269
13394.43 286
13395.52 276
13396.61 273
13397.71 293
13398.80 275
13399.90 300
13400.99 274
13402.08 315
13403.18 293
13404.27 293
13405.36 292
13406.46 328
13407.55 306
13408.65 288
13409.74 305
13410.83 296
13411.93 255
13413.02 245
13414.12 273
13415.21 232
13416.31 267
13417.40 302
13418.49 266
13419.59 282
13420.68 297
13421.78 306
13422.87 293
13423.97 278
13425.06 304
13426.16 295
13427.25 245
13428.35 263
13429.44 284
13430.54 252
13431.63 259
13432.73 298
13433.82 279
13434.92 266
13436.01 282
13437.11 286
13438.20 292
13439.30 277
13440.39 317
13441.49 267
13442.58 306
13443.68 274
13444.77 288
13445.87 292
13446.96 263
13448.06 249
13449.16 300
13450.25 276
13451.35 303
13452.44 280
13453.54 281
13454.64 320
13455.73 279
13456.83 245
13457.92 262
13459.02 269
13460.12 301
13461.21 308
13462.31 317
13463.40 291
13464.50 300
13465.60 283
13466.69 285
13467.79 291
13468.89 278
13469.98 297
13471.08 328
13472.18 316
13473.27 293
13474.37 295
13475.47 347
13476.56 295
13477.66 280
13478.76 287
13479.85 285
13480.95 277
13482.05 309
13483.14 301
13484.24 307
13485.34 286
13486.44 292
13487.53 303
13488.63 317
13489.73 292
13490.83 307
13491.92 297
13493.02 311
13494.12 287
13495.21 300
13496.31 316
13497.41 334
13498.51 312
13499.61 310
13500.70 306
13501.80 308
13502.90 296
13504.00 307
13505.10 284
13506.19 291
13507.29 274
13508.39 296
13509.49 333
13510.59 300
13511.68 300
13512.78 301
13513.88 266
13514.98 322
13516.08 259
13517.18 299
13518.27 323
13519.37 289
13520.47 275
13521.57 289
13522.67 315
13523.77 268
13524.87 291
13525.96 320
13527.06 295
13528.16 314
13529.26 293
13530.36 263
13531.46 289
13532.56 307
13533.66 286
13534.76 281
13535.86 310
13536.96 299
13538.05 294
13539.15 272
13540.25 288
13541.35 309
13542.45 316
13543.55 275
13544.65 241
13545.75 253
13546.85 282
13547.95 291
13549.05 261
13550.15 289
13551.25 296
13552.35 290
13553.45 287
13554.55 273
13555.65 265
13556.75 301
13557.85 347
13558.95 311
13560.05 262
13561.15 271
13562.25 283
13563.35 303
13564.45 301
13565.55 271
13566.65 264
13567.75 263
13568.85 279
13569.95 283
13571.05 265
13572.16 280
13573.26 269
13574.36 273
13575.46 256
13576.56 297
13577.66 279
13578.76 277
13579.86 280
13580.96 301
13582.06 300
13583.16 301
13584.27 297
13585.37 304
13586.47 249
13587.57 251
13588.67 261
13589.77 252
13590.87 281
13591.98 324
13593.08 298
13594.18 255
13595.28 253
13596.38 298
13597.48 264
13598.59 269
13599.69 268
13600.79 282
13601.89 291
13602.99 308
13604.10 293
13605.20 306
13606.30 296
13607.40 295
13608.50 279
13609.61 277
13610.71 276
13611.81 262
13612.91 266
13614.02 281
13615.12 277
13616.22 289
13617.32 257
13618.43 240
13619.53 270
13620.63 301
13621.73 319
13622.84 285
13623.94 272
13625.04 286
13626.14 291
13627.25 254
13628.35 292
13629.45 297
13630.56 254
13631.66 281
13632.76 310
13633.87 282
13634.97 257
13636.07 271
13637.18 283
13638.28 259
13639.38 288
13640.49 244
13641.59 258
13642.69 282
13643.80 302
13644.90 266
13646.00 274
13647.11 290
13648.21 295
13649.32 281
13650.42 265
13651.52 248
13652.63 305
13653.73 296
13654.84 274
13655.94 253
13657.04 258
13658.15 266
13659.25 263
13660.36 257
13661.46 253
13662.57 287
13663.67 276
13664.77 230
13665.88 273
13666.98 291
13668.09 298
13669.19 262
13670.30 258
13671.40 252
13672.51 276
13673.61 251
13674.72 261
13675.82 255
13676.93 276
13678.03 279
13679.14 315
13680.24 274
13681.35 279
13682.45 304
13683.56 295
13684.66 296
13685.77 238
13686.87 246
13687.98 265
13689.08 285
13690.19 278
13691.29 285
13692.40 291
13693.51 264
13694.61 255
13695.72 314
13696.82 289
13697.93 240
13699.03 279
13700.14 275
13701.25 292
13702.35 267
13703.46 311
13704.56 298
13705.67 259
13706.78 268
13707.88 291
13708.99 277
13710.10 294
13711.20 288
13712.31 311
13713.41 277
13714.52 299
13715.63 290
13716.73 321
13717.84 293
13718.95 263
13720.05 282
13721.16 294
13722.27 298
13723.37 322
13724.48 291
13725.59 306
13726.70 290
13727.80 284
13728.91 307
13730.02 286
13731.12 298
13732.23 290
13733.34 271
13734.45 277
13735.55 296
13736.66 268
13737.77 272
13738.87 284
13739.98 276
13741.09 268
13742.20 289
13743.31 290
13744.41 296
13745.52 329
13746.63 247
13747.74 294
13748.84 289
13749.95 308
13751.06 271
13752.17 266
13753.28 312
13754.38 289
13755.49 254
13756.60 258
13757.71 302
13758.82 283
13759.93 267
13761.03 272
13762.14 292
13763.25 275
13764.36 281
13765.47 315
13766.58 301
13767.68 304
13768.79 292
13769.90 326
13771.01 282
13772.12 278
13773.23 294
13774.34 336
13775.45 289
13776.56 300
13777.66 267
13778.77 276
13779.88 301
13780.99 285
13782.10 278
13783.21 286
13784.32 270
13785.43 294
13786.54 318
13787.65 320
13788.76 273
13789.87 247
13790.98 247
13792.09 263
13793.20 279
13794.31 266
13795.42 287
13796.52 273
13797.63 285
13798.74 274
13799.85 289
13800.96 285
13802.07 263
13803.18 269
13804.29 277
13805.40 316
13806.51 275
13807.63 295
13808.74 318
13809.85 306
13810.96 319
13812.07 311
13813.18 312
13814.29 304
13815.40 282
13816.51 299
13817.62 332
13818.73 292
13819.84 293
13820.95 299
13822.06 290
13823.17 274
13824.28 256
13825.40 266
13826.51 260
13827.62 247
13828.73 262
13829.84 266
13830.95 263
13832.06 276
13833.17 307
13834.28 274
13835.40 271
13836.51 297
13837.62 238
13838.73 249
13839.84 293
13840.95 305
13842.06 246
13843.18 239
13844.29 306
13845.40 279
13846.51 226
13847.62 275
13848.74 273
13849.85 248
13850.96 251
13852.07 284
13853.18 283
13854.30 270
13855.41 305
13856.52 335
13857.63 286
13858.74 258
13859.86 290
13860.97 262
13862.08 288
13863.19 322
13864.31 286
13865.42 258
13866.53 283
13867.64 286
13868.76 270
13869.87 272
13870.98 270
13872.10 281
13873.21 284
13874.32 282
13875.43 291
13876.55 265
13877.66 254
13878.77 244
13879.89 286
13881.00 282
13882.11 266
13883.23 272
13884.34 293
13885.45 263
13886.57 293
13887.68 289
13888.79 260
13889.91 275
13891.02 266
13892.13 269
13893.25 269
13894.36 255
13895.48 278
13896.59 289
13897.70 277
13898.82 293
13899.93 320
13901.05 260
13902.16 271
13903.27 285
13904.39 290
13905.50 251
13906.62 289
13907.73 304
13908.85 296
13909.96 292
13911.07 285
13912.19 277
13913.30 256
13914.42 273
13915.53 299
13916.65 299
13917.76 318
13918.88 301
13919.99 269
13921.11 305
13922.22 305
13923.34 280
13924.45 271
13925.57 269
13926.68 293
13927.80 272
13928.91 257
13930.03 262
13931.14 282
13932.26 294
13933.37 304
13934.49 260
13935.60 268
13936.72 220
13937.83 271
13938.95 304
13940.06 292
13941.18 249
13942.30 262
13943.41 250
13944.53 238
13945.64 262
13946.76 303
13947.87 271
13948.99 224
13950.11 271
13951.22 288
13952.34 250
13953.45 239
13954.57 239
13955.69 259
13956.80 281
13957.92 239
13959.04 274
13960.15 291
13961.27 286
13962.39 261
13963.50 282
13964.62 276
13965.73 256
13966.85 268
13967.97 242
13969.08 272
13970.20 242
13971.32 238
13972.44 267
13973.55 257
13974.67 234
13975.79 276
13976.90 276
13978.02 268
13979.14 269
13980.25 265
13981.37 226
13982.49 233
13983.61 287
13984.72 285
13985.84 283
13986.96 284
13988.08 280
13989.19 267
13990.31 274
13991.43 272
13992.55 275
13993.66 248
13994.78 235
13995.90 250
13997.02 248
13998.14 266
13999.25 262
14000.37 293
14001.49 278
14002.61 262
14003.73 266
14004.84 275
14005.96 260
14007.08 273
14008.20 283
14009.32 259
14010.44 327
14011.55 351
14012.67 298
14013.79 253
14014.91 281
14016.03 302
14017.15 308
14018.27 255
14019.38 251
14020.50 235
14021.62 242
14022.74 229
14023.86 229
14024.98 225
14026.10 255
14027.22 263
14028.34 258
14029.46 217
14030.57 217
14031.69 235
14032.81 280
14033.93 306
14035.05 309
14036.17 258
14037.29 245
14038.41 243
14039.53 262
14040.65 256
14041.77 280
14042.89 291
14044.01 248
14045.13 235
14046.25 272
14047.37 274
14048.49 248
14049.61 268
14050.73 258
14051.85 237
14052.97 213
14054.09 243
14055.21 219
14056.33 266
14057.45 254
14058.57 241
14059.69 286
14060.81 268
14061.93 269
14063.05 244
14064.17 244
14065.29 268
14066.41 261
14067.53 244
14068.65 296
14069.78 293
14070.90 270
14072.02 261
14073.14 296
14074.26 296
14075.38 309
14076.50 266
14077.62 257
14078.74 240
14079.86 239
14080.99 267
14082.11 303
14083.23 326
14084.35 285
14085.47 326
14086.59 274
14087.71 267
14088.84 276
14089.96 304
14091.08 307
14092.20 300
14093.32 302
14094.44 310
14095.57 303
14096.69 293
14097.81 275
14098.93 287
14100.05 295
14101.18 336
14102.30 367
14103.42 327
14104.54 285
14105.66 332
14106.79 283
14107.91 302
14109.03 287
14110.15 328
14111.28 378
14112.40 335
14113.52 344
14114.64 277
14115.77 255
14116.89 278
14118.01 271
14119.13 287
14120.26 279
14121.38 281
14122.50 288
14123.63 311
14124.75 302
14125.87 274
14126.99 309
14128.12 310
14129.24 293
14130.36 245
14131.49 298
14132.61 299
14133.73 261
14134.86 279
14135.98 277
14137.10 260
14138.23 293
14139.35 299
14140.47 293
14141.60 260
14142.72 256
14143.85 264
14144.97 286
14146.09 242
14147.22 289
14148.34 237
14149.47 237
14150.59 243
14151.71 264
14152.84 236
14153.96 226
14155.09 231
14156.21 218
14157.33 198
14158.46 243
14159.58 249
14160.71 222
14161.83 248
14162.96 243
14164.08 245
14165.21 258
14166.33 240
14167.45 237
14168.58 212
14169.70 237
14170.83 277
14171.95 257
14173.08 247
14174.20 251
14175.33 275
14176.45 292
14177.58 268
14178.70 245
14179.83 241
14180.95 240
14182.08 257
14183.20 228
14184.33 227
14185.46 229
14186.58 249
14187.71 274
14188.83 240
14189.96 227
14191.08 262
14192.21 258
14193.33 260
14194.46 247
14195.59 252
14196.71 238
14197.84 249
14198.96 275
14200.09 252
14201.22 250
14202.34 251
14203.47 237
14204.59 246
14205.72 237
14206.85 263
14207.97 287
14209.10 292
14210.23 277
14211.35 281
14212.48 236
14213.61 236
14214.73 257
14215.86 267
14216.99 278
14218.11 284
14219.24 246
14220.37 257
14221.49 233
14222.62 235
14223.75 248
14224.87 248
14226.00 243
14227.13 251
14228.25 262
14229.38 235
14230.51 219
14231.64 248
14232.76 256
14233.89 248
14235.02 236
14236.14 229
14237.27 255
14238.40 230
14239.53 233
14240.66 243
14241.78 269
14242.91 256
14244.04 265
14245.17 269
14246.29 285
14247.42 246
14248.55 247
14249.68 237
14250.81 250
14251.93 223
14253.06 232
14254.19 256
14255.32 221
14256.45 280
14257.57 236
14258.70 247
14259.83 258
14260.96 227
14262.09 225
14263.22 209
14264.34 223
14265.47 252
14266.60 253
14267.73 215
14268.86 212
14269.99 178
14271.12 231
14272.25 249
14273.37 216
14274.50 227
14275.63 246
14276.76 220
14277.89 223
14279.02 230
14280.15 244
14281.28 272
14282.41 228
14283.54 245
14284.67 284
14285.80 258
14286.92 257
14288.05 237
14289.18 229
14290.31 236
14291.44 237
14292.57 247
14293.70 236
14294.83 276
14295.96 263
14297.09 228
14298.22 236
14299.35 240
14300.48 239
14301.61 226
14302.74 227
14303.87 221
14305.00 220
14306.13 224
14307.26 215
14308.39 215
14309.52 207
14310.65 206
14311.78 219
14312.91 234
14314.04 222
14315.18 226
14316.31 220
14317.44 281
14318.57 227
14319.70 228
14320.83 253
14321.96 254
14323.09 228
14324.22 265
14325.35 212
14326.48 298
14327.61 253
14328.75 222
14329.88 227
14331.01 226
14332.14 219
14333.27 229
14334.40 235
14335.53 232
14336.66 248
14337.80 222
14338.93 205
14340.06 230
14341.19 236
14342.32 268
14343.45 263
14344.59 239
14345.72 228
14346.85 209
14347.98 241
14349.11 251
14350.24 223
14351.38 237
14352.51 272
14353.64 230
14354.77 242
14355.91 206
14357.04 220
14358.17 233
14359.30 243
14360.43 242
14361.57 222
14362.70 217
14363.83 223
14364.96 211
14366.10 219
14367.23 249
14368.36 229
14369.49 252
14370.63 247
14371.76 204
14372.89 237
14374.03 211
14375.16 258
14376.29 245
14377.42 223
14378.56 238
14379.69 222
14380.82 204
14381.96 220
14383.09 221
14384.22 237
14385.36 231
14386.49 251
14387.62 239
14388.76 245
14389.89 231
14391.02 203
14392.16 222
14393.29 200
14394.43 253
14395.56 244
14396.69 269
14397.83 249
14398.96 247
14400.09 243
14401.23 240
14402.36 277
14403.50 258
14404.63 204
14405.76 213
14406.90 277
14408.03 237
14409.17 223
14410.30 228
14411.44 224
14412.57 247
14413.70 241
14414.84 241
14415.97 240
14417.11 261
14418.24 265
14419.38 234
14420.51 218
14421.65 197
14422.78 240
14423.92 231
14425.05 195
14426.19 222
14427.32 248
14428.46 244
14429.59 225
14430.73 255
14431.86 236
14433.00 233
14434.13 197
14435.27 216
14436.40 196
14437.54 209
14438.67 235
14439.81 225
14440.95 206
14442.08 221
14443.22 251
14444.35 252
14445.49 238
14446.62 255
14447.76 292
14448.90 252
14450.03 225
14451.17 215
14452.30 191
14453.44 206
14454.58 236
14455.71 244
14456.85 251
14457.98 224
14459.12 214
14460.26 222
14461.39 204
14462.53 231
14463.67 218
14464.80 223
14465.94 242
14467.07 245
14468.21 218
14469.35 190
14470.48 214
14471.62 288
14472.76 236
14473.90 213
14475.03 237
14476.17 259
14477.31 219
14478.44 221
14479.58 251
14480.72 226
14481.85 234
14482.99 217
14484.13 224
14485.27 223
14486.40 242
14487.54 246
14488.68 216
14489.82 239
14490.95 230
14492.09 235
14493.23 246
14494.37 255
14495.50 215
14496.64 228
14497.78 208
14498.92 264
14500.05 248
14501.19 270
14502.33 238
14503.47 229
14504.61 249
14505.74 222
14506.88 243
14508.02 240
14509.16 220
14510.30 303
14511.44 250
14512.57 207
14513.71 279
14514.85 253
14515.99 235
14517.13 233
14518.27 227
14519.41 284
14520.54 254
14521.68 251
14522.82 262
14523.96 258
14525.10 282
14526.24 255
14527.38 279
14528.52 250
14529.65 245
14530.79 267
14531.93 274
14533.07 266
14534.21 259
14535.35 266
14536.49 248
14537.63 253
14538.77 255
14539.91 280
14541.05 256
14542.19 250
14543.33 222
14544.47 258
14545.61 274
14546.75 252
14547.89 252
14549.02 225
14550.16 248
14551.30 252
14552.44 226
14553.58 218
14554.72 236
14555.86 212
14557.00 217
14558.14 221
14559.29 229
14560.43 239
14561.57 224
14562.71 265
14563.85 247
14564.99 222
14566.13 247
14567.27 257
14568.41 253
14569.55 252
14570.69 253
14571.83 238
14572.97 234
14574.11 214
14575.25 246
14576.39 221
14577.53 231
14578.68 223
14579.82 224
14580.96 259
14582.10 249
14583.24 232
14584.38 214
14585.52 240
14586.66 200
14587.80 238
14588.95 247
14590.09 245
14591.23 237
14592.37 197
14593.51 238
14594.65 243
14595.79 211
14596.94 241
14598.08 226
14599.22 210
14600.36 246
14601.50 251
14602.65 266
14603.79 224
14604.93 230
14606.07 246
14607.21 227
14608.36 238
14609.50 224
14610.64 258
14611.78 257
14612.92 223
14614.07 241
14615.21 198
14616.35 213
14617.49 250
14618.64 228
14619.78 241
14620.92 230
14622.06 250
14623.21 238
14624.35 224
14625.49 225
14626.64 216
14627.78 227
14628.92 229
14630.06 231
14631.21 252
14632.35 230
14633.49 254
14634.64 238
14635.78 216
14636.92 222
14638.07 260
14639.21 262
14640.35 246
14641.50 265
14642.64 247
14643.78 222
14644.93 277
14646.07 232
14647.21 228
14648.36 264
14649.50 250
14650.65 230
14651.79 224
14652.93 244
14654.08 223
14655.22 254
14656.37 229
14657.51 208
14658.65 235
14659.80 235
14660.94 199
14662.09 216
14663.23 178
14664.37 209
14665.52 247
14666.66 206
14667.81 232
14668.95 230
14670.10 275
14671.24 253
14672.39 236
14673.53 240
14674.68 235
14675.82 221
14676.97 254
14678.11 246
14679.25 224
14680.40 212
14681.54 225
14682.69 224
14683.83 208
14684.98 220
14686.13 238
14687.27 230
14688.42 237
14689.56 209
14690.71 237
14691.85 227
14693.00 223
14694.14 208
14695.29 210
14696.43 214
14697.58 198
14698.72 183
14699.87 223
14701.02 226
14702.16 232
14703.31 255
14704.45 250
14705.60 225
14706.75 211
14707.89 218
14709.04 230
14710.18 233
14711.33 222
14712.48 229
14713.62 232
14714.77 265
14715.92 274
14717.06 245
14718.21 239
14719.35 237
14720.50 241
14721.65 248
14722.79 227
14723.94 229
14725.09 210
14726.23 191
14727.38 214
14728.53 228
14729.67 223
14730.82 230
14731.97 239
14733.12 234
14734.26 210
14735.41 220
14736.56 223
14737.70 207
14738.85 192
14740.00 218
14741.15 192
14742.29 207
14743.44 241
14744.59 218
14745.74 182
14746.88 213
14748.03 239
14749.18 247
14750.33 226
14751.47 250
14752.62 257
14753.77 194
14754.92 187
14756.07 215
14757.21 209
14758.36 200
14759.51 209
14760.66 201
14761.81 236
14762.95 224
14764.10 192
14765.25 229
14766.40 229
14767.55 214
14768.70 234
14769.84 200
14770.99 229
14772.14 209
14773.29 192
14774.44 215
14775.59 196
14776.74 193
14777.88 214
14779.03 192
14780.18 209
14781.33 203
14782.48 228
14783.63 176
14784.78 212
14785.93 222
14787.08 199
14788.22 213
14789.37 221
14790.52 195
14791.67 206
14792.82 177
14793.97 208
14795.12 217
14796.27 211
14797.42 220
14798.57 194
14799.72 193
14800.87 200
14802.02 194
14803.17 197
14804.32 183
14805.47 204
14806.62 213
14807.77 220
14808.92 182
14810.07 191
14811.22 181
14812.37 193
14813.52 207
14814.67 212
14815.82 198
14816.97 222
14818.12 212
14819.27 219
14820.42 245
14821.57 227
14822.72 245
14823.87 226
14825.02 217
14826.17 224
14827.32 213
14828.47 244
14829.62 224
14830.78 180
14831.93 227
14833.08 241
14834.23 230
14835.38 228
14836.53 184
14837.68 183
14838.83 202
14839.98 236
14841.13 203
14842.29 192
14843.44 205
14844.59 214
14845.74 206
14846.89 223
14848.04 186
14849.19 230
14850.35 215
14851.50 183
14852.65 192
14853.80 192
14854.95 215
14856.10 212
14857.26 217
14858.41 210
14859.56 242
14860.71 220
14861.86 214
14863.02 203
14864.17 203
14865.32 191
14866.47 228
14867.63 204
14868.78 182
14869.93 212
14871.08 198
14872.23 208
14873.39 199
14874.54 186
14875.69 215
14876.84 242
14878.00 232
14879.15 211
14880.30 189
14881.46 224
14882.61 202
14883.76 215
14884.91 208
14886.07 216
14887.22 203
14888.37 213
14889.53 218
14890.68 195
14891.83 191
14892.99 205
14894.14 210
14895.29 232
14896.45 208
14897.60 183
14898.75 230
14899.91 234
14901.06 188
14902.21 188
14903.37 201
14904.52 207
14905.67 206
14906.83 204
14907.98 193
14909.14 206
14910.29 204
14911.44 222
14912.60 210
14913.75 222
14914.91 202
14916.06 233
14917.21 226
14918.37 222
14919.52 201
14920.68 200
14921.83 213
14922.99 196
14924.14 203
14925.30 192
14926.45 200
14927.60 211
14928.76 199
14929.91 207
14931.07 206
14932.22 219
14933.38 233
14934.53 189
14935.69 213
14936.84 231
14938.00 205
14939.15 210
14940.31 221
14941.46 220
14942.62 234
14943.77 185
14944.93 219
14946.08 238
14947.24 248
14948.39 236
14949.55 239
14950.71 203
14951.86 197
14953.02 189
14954.17 212
14955.33 209
14956.48 196
14957.64 220
14958.80 187
14959.95 210
14961.11 211
14962.26 180
14963.42 199
14964.57 233
14965.73 188
14966.89 197
14968.04 206
14969.20 232
14970.36 214
14971.51 197
14972.67 197
14973.82 213
14974.98 210
14976.14 227
14977.29 217
14978.45 205
14979.61 206
14980.76 203
14981.92 212
14983.08 214
14984.23 225
14985.39 202
14986.55 195
14987.70 207
14988.86 211
14990.02 226
14991.18 218
14992.33 220
14993.49 195
14994.65 222
14995.80 219
14996.96 231
14998.12 219
14999.28 227
15000.43 232
15001.59 196
15002.75 234
15003.91 201
15005.06 178
15006.22 197
15007.38 204
15008.54 216
15009.69 180
15010.85 222
15012.01 210
15013.17 202
15014.33 216
15015.48 212
15016.64 198
15017.80 212
15018.96 196
15020.12 190
15021.27 196
15022.43 212
15023.59 237
15024.75 211
15025.91 216
15027.07 199
15028.23 215
15029.38 218
15030.54 184
15031.70 212
15032.86 222
15034.02 213
15035.18 245
15036.34 212
15037.49 258
15038.65 238
15039.81 253
15040.97 182
15042.13 199
15043.29 222
15044.45 205
15045.61 228
15046.77 212
15047.93 211
15049.09 213
15050.24 234
15051.40 236
15052.56 218
15053.72 200
15054.88 219
15056.04 239
15057.20 228
15058.36 215
15059.52 210
15060.68 222
15061.84 214
15063.00 207
15064.16 225
15065.32 222
15066.48 224
15067.64 221
15068.80 216
15069.96 219
15071.12 218
15072.28 209
15073.44 241
15074.60 241
15075.76 230
15076.92 228
15078.08 191
15079.24 214
15080.40 208
15081.56 249
15082.72 205
15083.89 219
15085.05 206
15086.21 219
15087.37 214
15088.53 214
15089.69 179
15090.85 210
15092.01 213
15093.17 190
15094.33 206
15095.49 189
15096.66 179
15097.82 194
15098.98 204
15100.14 199
15101.30 175
15102.46 192
15103.62 217
15104.78 222
15105.95 217
15107.11 196
15108.27 208
15109.43 227
15110.59 225
15111.75 197
15112.92 202
15114.08 200
15115.24 223
15116.40 192
15117.56 203
15118.73 169
15119.89 235
15121.05 229
15122.21 190
15123.37 173
15124.54 226
15125.70 212
15126.86 229
15128.02 199
15129.19 201
15130.35 192
15131.51 219
15132.67 244
15133.84 220
15135.00 217
15136.16 210
15137.32 180
15138.49 207
15139.65 194
15140.81 178
15141.97 205
15143.14 201
15144.30 184
15145.46 191
15146.63 214
15147.79 198
15148.95 206
15150.12 204
15151.28 194
15152.44 187
15153.61 203
15154.77 207
15155.93 226
15157.10 212
15158.26 221
15159.42 194
15160.59 200
15161.75 215
15162.91 192
15164.08 204
15165.24 206
15166.41 211
15167.57 206
15168.73 202
15169.90 182
15171.06 181
15172.23 209
15173.39 194
15174.55 183
15175.72 187
15176.88 218
15178.05 195
15179.21 188
15180.38 211
15181.54 223
15182.70 203
15183.87 186
15185.03 182
15186.20 193
15187.36 170
15188.53 205
15189.69 194
15190.86 168
15192.02 192
15193.19 223
15194.35 201
15195.52 194
15196.68 211
15197.85 194
15199.01 191
15200.18 212
15201.34 206
15202.51 198
15203.67 197
15204.84 191
15206.00 202
15207.17 212
15208.33 210
15209.50 192
15210.66 194
15211.83 196
15213.00 180
15214.16 205
15215.33 186
15216.49 176
15217.66 206
15218.82 213
15219.99 191
15221.16 211
15222.32 211
15223.49 183
15224.65 202
15225.82 188
15226.99 192
15228.15 187
15229.32 227
15230.49 213
15231.65 194
15232.82 196
15233.98 214
15235.15 208
15236.32 162
15237.48 165
15238.65 188
15239.82 231
15240.98 208
15242.15 188
15243.32 215
15244.48 205
15245.65 195
15246.82 199
15247.98 239
15249.15 216
15250.32 175
15251.49 228
15252.65 248
15253.82 193
15254.99 184
15256.16 220
15257.32 224
15258.49 195
15259.66 189
15260.82 178
15261.99 168
15263.16 187
15264.33 207
15265.49 195
15266.66 228
15267.83 212
15269.00 223
15270.17 243
15271.33 267
15272.50 246
15273.67 247
15274.84 220
15276.01 209
15277.17 208
15278.34 223
15279.51 194
15280.68 208
15281.85 221
15283.01 182
15284.18 209
15285.35 192
15286.52 224
15287.69 206
15288.86 225
15290.03 206
15291.19 202
15292.36 209
15293.53 208
15294.70 238
15295.87 216
15297.04 223
15298.21 222
15299.38 210
15300.54 199
15301.71 223
15302.88 195
15304.05 216
15305.22 222
15306.39 240
15307.56 186
15308.73 219
15309.90 210
15311.07 198
15312.24 184
15313.41 195
15314.58 208
15315.75 184
15316.92 180
15318.09 211
15319.25 196
15320.42 222
15321.59 223
15322.76 208
15323.93 216
15325.10 246
15326.27 255
15327.44 209
15328.61 188
15329.78 185
15330.95 195
15332.12 229
15333.29 211
15334.46 210
15335.64 218
15336.81 219
15337.98 224
15339.15 216
15340.32 195
15341.49 215
15342.66 200
15343.83 224
15345.00 212
15346.17 197
15347.34 202
15348.51 222
15349.68 244
15350.85 202
15352.02 212
15353.20 211
15354.37 190
15355.54 213
15356.71 223
15357.88 194
15359.05 199
15360.22 228
15361.39 276
15362.57 208
15363.74 217
15364.91 222
15366.08 213
15367.25 213
15368.42 193
15369.59 194
15370.77 226
15371.94 180
15373.11 196
15374.28 224
15375.45 238
15376.63 198
15377.80 188
15378.97 178
15380.14 177
15381.31 195
15382.49 185
15383.66 184
15384.83 198
15386.00 202
15387.17 190
15388.35 229
15389.52 203
15390.69 183
15391.86 192
15393.04 189
15394.21 200
15395.38 211
15396.55 180
15397.73 212
15398.90 184
15400.07 170
15401.25 182
15402.42 212
15403.59 254
15404.76 228
15405.94 217
15407.11 180
15408.28 175
15409.46 209
15410.63 214
15411.80 172
15412.98 177
15414.15 229
15415.32 218
15416.50 212
15417.67 235
15418.84 191
15420.02 207
15421.19 190
15422.36 175
15423.54 188
15424.71 205
15425.89 175
15427.06 183
15428.23 171
15429.41 231
15430.58 200
15431.76 183
15432.93 195
15434.10 210
15435.28 168
15436.45 204
15437.63 198
15438.80 236
15439.97 231
15441.15 207
15442.32 216
15443.50 214
15444.67 194
15445.85 191
15447.02 213
15448.20 199
15449.37 221
15450.55 216
15451.72 209
15452.89 202
15454.07 203
15455.24 221
15456.42 238
15457.59 205
15458.77 217
15459.94 198
15461.12 201
15462.30 215
15463.47 227
15464.65 218
15465.82 208
15467.00 223
15468.17 195
15469.35 190
15470.52 192
15471.70 176
15472.87 173
15474.05 188
15475.22 210
15476.40 183
15477.58 209
15478.75 197
15479.93 192
15481.10 167
15482.28 167
15483.46 203
15484.63 191
15485.81 197
15486.98 210
15488.16 206
15489.34 206
15490.51 191
15491.69 207
15492.87 173
15494.04 187
15495.22 215
15496.39 188
15497.57 198
15498.75 168
15499.92 202
15501.10 234
15502.28 216
15503.45 203
15504.63 192
15505.81 217
15506.98 188
15508.16 199
15509.34 202
15510.52 199
15511.69 180
15512.87 203
15514.05 172
15515.22 181
15516.40 172
15517.58 175
15518.76 179
15519.93 209
15521.11 233
15522.29 180
15523.47 179
15524.64 176
15525.82 163
15527.00 174
15528.18 164
15529.35 203
15530.53 177
15531.71 197
15532.89 209
15534.07 166
15535.24 177
15536.42 181
15537.60 180
15538.78 213
15539.96 163
15541.13 171
15542.31 171
15543.49 208
15544.67 234
15545.85 195
15547.03 191
15548.20 210
15549.38 180
15550.56 172
15551.74 185
15552.92 188
15554.10 174
15555.28 179
15556.45 171
15557.63 182
15558.81 203
15559.99 177
15561.17 197
15562.35 214
15563.53 214
15564.71 191
15565.89 176
15567.07 237
15568.24 182
15569.42 178
15570.60 199
15571.78 179
15572.96 196
15574.14 194
15575.32 171
15576.50 180
15577.68 210
15578.86 176
15580.04 179
15581.22 167
15582.40 151
15583.58 191
15584.76 177
15585.94 222
15587.12 214
15588.30 221
15589.48 195
15590.66 194
15591.84 197
15593.02 199
15594.20 181
15595.38 187
15596.56 231
15597.74 206
15598.92 189
15600.10 206
15601.28 217
15602.46 219
15603.64 195
15604.82 191
15606.00 170
15607.18 181
15608.36 199
15609.55 202
15610.73 196
15611.91 222
15613.09 192
15614.27 174
15615.45 189
15616.63 197
15617.81 200
15618.99 169
15620.17 199
15621.36 191
15622.54 212
15623.72 211
15624.90 195
15626.08 185
15627.26 170
15628.44 213
15629.63 202
15630.81 205
15631.99 215
15633.17 205
15634.35 241
15635.53 184
15636.72 201
15637.90 175
15639.08 209
15640.26 205
15641.44 205
15642.63 200
15643.81 173
15644.99 214
15646.17 222
15647.35 240
15648.54 210
15649.72 203
15650.90 195
15652.08 251
15653.27 196
15654.45 227
15655.63 218
15656.81 213
15658.00 246
15659.18 231
15660.36 210
15661.54 202
15662.73 192
15663.91 196
15665.09 205
15666.28 204
15667.46 202
15668.64 186
15669.82 221
15671.01 247
15672.19 231
15673.37 208
15674.56 208
15675.74 192
15676.92 216
15678.11 197
15679.29 197
15680.47 213
15681.66 202
15682.84 189
15684.03 235
15685.21 214
15686.39 207
15687.58 200
15688.76 181
15689.94 211
15691.13 170
15692.31 187
15693.50 180
15694.68 177
15695.86 202
15697.05 212
15698.23 194
15699.42 216
15700.60 210
15701.78 215
15702.97 185
15704.15 187
15705.34 192
15706.52 194
15707.71 190
15708.89 198
15710.08 234
15711.26 197
15712.45 204
15713.63 205
15714.81 204
15716.00 181
15717.18 216
15718.37 197
15719.55 180
15720.74 202
15721.92 187
15723.11 212
15724.29 229
15725.48 201
15726.66 204
15727.85 233
15729.04 223
15730.22 229
15731.41 185
15732.59 202
15733.78 206
15734.96 213
15736.15 237
15737.33 222
15738.52 203
15739.71 262
15740.89 220
15742.08 197
15743.26 180
15744.45 196
15745.63 224
15746.82 207
15748.01 213
15749.19 190
15750.38 168
15751.56 184
15752.75 181
15753.94 192
15755.12 236
15756.31 225
15757.50 192
15758.68 198
15759.87 196
15761.06 185
15762.24 223
15763.43 231
15764.62 203
15765.80 198
15766.99 197
15768.18 201
15769.36 215
15770.55 219
15771.74 244
15772.92 219
15774.11 246
15775.30 224
15776.48 219
15777.67 189
15778.86 189
15780.05 214
15781.23 209
15782.42 243
15783.61 194
15784.80 202
15785.98 239
15787.17 208
15788.36 216
15789.55 177
15790.73 169
15791.92 201
15793.11 207
15794.30 194
15795.48 175
15796.67 211
15797.86 222
15799.05 203
15800.24 212
15801.42 202
15802.61 208
15803.80 179
15804.99 180
15806.18 197
15807.37 212
15808.55 219
15809.74 207
15810.93 213
15812.12 209
15813.31 210
15814.50 207
15815.68 200
15816.87 215
15818.06 224
15819.25 209
15820.44 219
15821.63 195
15822.82 198
15824.01 204
15825.19 188
15826.38 200
15827.57 180
15828.76 182
15829.95 232
15831.14 195
15832.33 188
15833.52 177
15834.71 177
15835.90 206
15837.09 193
15838.28 193
15839.47 197
15840.66 215
15841.84 217
15843.03 191
15844.22 203
15845.41 203
15846.60 235
15847.79 197
15848.98 189
15850.17 166
15851.36 198
15852.55 221
15853.74 195
15854.93 204
15856.12 197
15857.31 207
15858.50 232
15859.69 193
15860.88 178
15862.07 178
15863.26 201
15864.46 209
15865.65 194
15866.84 187
15868.03 193
15869.22 231
15870.41 193
15871.60 209
15872.79 190
15873.98 183
15875.17 183
15876.36 202
15877.55 191
15878.74 193
15879.94 185
15881.13 236
15882.32 213
15883.51 211
15884.70 180
15885.89 190
15887.08 186
15888.27 201
15889.46 200
15890.66 172
15891.85 192
15893.04 187
15894.23 207
15895.42 187
15896.61 193
15897.81 185
15899.00 199
15900.19 212
15901.38 209
15902.57 201
15903.76 226
15904.96 222
15906.15 179
15907.34 186
15908.53 185
15909.72 199
15910.92 200
15912.11 223
15913.30 230
15914.49 180
15915.69 221
15916.88 202
15918.07 193
15919.26 184
15920.46 170
15921.65 202
15922.84 194
15924.03 174
15925.23 200
15926.42 180
15927.61 165
15928.81 156
15930.00 182
15931.19 209
15932.38 207
15933.58 205
15934.77 172
15935.96 211
15937.16 186
15938.35 211
15939.54 206
15940.74 209
15941.93 211
15943.12 203
15944.32 184
15945.51 197
15946.70 188
15947.90 178
15949.09 217
15950.28 194
15951.48 213
15952.67 177
15953.87 201
15955.06 199
15956.25 183
15957.45 158
15958.64 180
15959.84 164
15961.03 172
15962.22 203
15963.42 212
15964.61 217
15965.81 193
15967.00 178
15968.19 173
15969.39 189
15970.58 189
15971.78 180
15972.97 173
15974.17 186
15975.36 215
15976.56 192
15977.75 179
15978.95 232
15980.14 218
15981.34 197
15982.53 177
15983.72 189
15984.92 187
15986.11 190
15987.31 185
15988.50 167
15989.70 185
15990.90 176
15992.09 201
15993.29 204
15994.48 185
15995.68 174
15996.87 197
15998.07 192
15999.26 188
16000.46 162
16001.65 186
16002.85 177
16004.05 177
16005.24 209
16006.44 167
16007.63 208
16008.83 212
16010.02 209
16011.22 197
16012.42 165
16013.61 200
16014.81 175
16016.00 157
16017.20 182
16018.40 192
16019.59 185
16020.79 212
16021.99 214
16023.18 181
16024.38 185
16025.58 196
16026.77 177
16027.97 175
16029.16 183
16030.36 164
16031.56 156
16032.76 188
16033.95 175
16035.15 228
16036.35 165
16037.54 154
16038.74 173
16039.94 169
16041.13 181
16042.33 182
16043.53 161
16044.73 175
16045.92 190
16047.12 185
16048.32 162
16049.51 182
16050.71 200
16051.91 170
16053.11 197
16054.30 189
16055.50 161
16056.70 172
16057.90 165
16059.10 164
16060.29 182
16061.49 178
16062.69 198
16063.89 195
16065.08 188
16066.28 211
16067.48 191
16068.68 207
16069.88 171
16071.07 175
16072.27 160
16073.47 162
16074.67 180
16075.87 168
16077.07 185
16078.26 178
16079.46 163
16080.66 208
16081.86 192
16083.06 159
16084.26 204
16085.46 187
16086.66 160
16087.85 193
16089.05 209
16090.25 226
16091.45 170
16092.65 178
16093.85 189
16095.05 193
16096.25 179
16097.45 194
16098.65 191
16099.84 185
16101.04 176
16102.24 187
16103.44 165
16104.64 160
16105.84 179
16107.04 181
16108.24 210
16109.44 193
16110.64 194
16111.84 185
16113.04 199
16114.24 191
16115.44 162
16116.64 176
16117.84 181
16119.04 179
16120.24 205
16121.44 169
16122.64 197
16123.84 204
16125.04 196
16126.24 169
16127.44 165
16128.64 174
16129.84 195
16131.04 172
16132.24 202
16133.44 183
16134.64 181
16135.84 204
16137.04 184
16138.25 164
16139.45 172
16140.65 208
16141.85 178
16143.05 220
16144.25 201
16145.45 168
16146.65 168
16147.85 182
16149.05 177
16150.25 163
16151.46 156
16152.66 167
16153.86 169
16155.06 181
16156.26 186
16157.46 158
16158.66 186
16159.87 165
16161.07 172
16162.27 206
16163.47 182
16164.67 160
16165.87 172
16167.08 170
16168.28 176
16169.48 175
16170.68 186
16171.88 156
16173.09 162
16174.29 186
16175.49 184
16176.69 205
16177.89 210
16179.10 181
16180.30 195
16181.50 177
16182.70 162
16183.91 167
16185.11 161
16186.31 153
16187.51 148
16188.72 172
16189.92 154
16191.12 204
16192.32 187
16193.53 169
16194.73 164
16195.93 159
16197.13 190
16198.34 184
16199.54 182
16200.74 171
16201.95 158
16203.15 147
16204.35 172
16205.56 180
16206.76 182
16207.96 171
16209.17 174
16210.37 174
16211.57 180
16212.78 162
16213.98 185
16215.18 173
16216.39 149
16217.59 174
16218.79 181
16220.00 148
16221.20 151
16222.41 161
16223.61 169
16224.81 145
16226.02 186
16227.22 182
16228.43 182
16229.63 174
16230.83 195
16232.04 176
16233.24 187
16234.45 184
16235.65 198
16236.86 180
16238.06 165
16239.26 170
16240.47 157
16241.67 172
16242.88 170
16244.08 201
16245.29 166
16246.49 142
16247.70 194
16248.90 163
16250.11 170
16251.31 185
16252.52 175
16253.72 172
16254.93 139
16256.13 150
16257.34 151
16258.54 197
16259.75 175
16260.95 141
16262.16 181
16263.36 197
16264.57 178
16265.77 172
16266.98 150
16268.19 163
16269.39 200
16270.60 164
16271.80 156
16273.01 158
16274.21 171
16275.42 179
16276.63 155
16277.83 164
16279.04 163
16280.24 184
16281.45 168
16282.66 187
16283.86 163
16285.07 153
16286.27 165
16287.48 183
16288.69 184
16289.89 148
16291.10 176
16292.31 178
16293.51 177
16294.72 159
16295.93 168
16297.13 165
16298.34 164
16299.55 183
16300.75 155
16301.96 199
16303.17 189
16304.37 210
16305.58 175
16306.79 163
16307.99 174
16309.20 182
16310.41 153
16311.62 162
16312.82 173
16314.03 168
16315.24 160
16316.44 164
16317.65 170
16318.86 182
16320.07 159
16321.27 174
16322.48 171
16323.69 177
16324.90 187
16326.10 195
16327.31 205
16328.52 220
16329.73 182
16330.94 168
16332.14 212
16333.35 164
16334.56 151
16335.77 163
16336.98 181
16338.18 196
16339.39 161
16340.60 171
16341.81 182
16343.02 185
16344.23 174
16345.43 193
16346.64 199
16347.85 147
16349.06 189
16350.27 197
16351.48 183
16352.69 181
16353.89 183
16355.10 185
16356.31 167
16357.52 175
16358.73 150
16359.94 164
16361.15 179
16362.36 158
16363.57 169
16364.77 154
16365.98 154
16367.19 156
16368.40 151
16369.61 189
16370.82 171
16372.03 172
16373.24 181
16374.45 165
16375.66 144
16376.87 180
16378.08 161
16379.29 157
16380.50 178
16381.71 172
16382.92 174
16384.13 173
16385.34 188
16386.55 151
16387.76 154
16388.97 190
16390.18 182
16391.39 167
16392.60 162
16393.81 146
16395.02 149
16396.23 156
16397.44 151
16398.65 178
16399.86 144
16401.07 168
16402.28 164
16403.49 188
16404.70 183
16405.91 163
16407.12 147
16408.33 161
16409.54 149
16410.76 163
16411.97 173
16413.18 186
16414.39 144
16415.60 161
16416.81 184
16418.02 233
16419.23 191
16420.44 162
16421.66 217
16422.87 185
16424.08 166
16425.29 130
16426.50 157
16427.71 153
16428.92 177
16430.14 186
16431.35 194
16432.56 176
16433.77 153
16434.98 171
16436.19 160
16437.41 191
16438.62 137
16439.83 135
16441.04 154
16442.25 182
16443.47 162
16444.68 181
16445.89 179
16447.10 147
16448.31 164
16449.53 167
16450.74 150
16451.95 154
16453.16 157
16454.38 139
16455.59 114
16456.80 144
16458.01 158
16459.23 176
16460.44 189
16461.65 134
16462.86 167
16464.08 170
16465.29 187
16466.50 150
16467.72 191
16468.93 171
16470.14 172
16471.35 157
16472.57 153
16473.78 158
16474.99 167
16476.21 161
16477.42 149
16478.63 169
16479.85 158
16481.06 166
16482.27 164
16483.49 151
16484.70 160
16485.92 182
16487.13 130
16488.34 143
16489.56 148
16490.77 171
16491.98 151
16493.20 165
16494.41 183
16495.63 163
16496.84 178
16498.05 167
16499.27 163
16500.48 151
16501.70 153
16502.91 187
16504.13 184
16505.34 142
16506.55 148
16507.77 166
16508.98 185
16510.20 151
16511.41 168
16512.63 180
16513.84 159
16515.06 153
16516.27 116
16517.49 159
16518.70 154
16519.92 142
16521.13 167
16522.35 159
16523.56 126
16524.78 157
16525.99 166
16527.21 128
16528.42 141
16529.64 136
16530.85 153
16532.07 143
16533.28 171
16534.50 152
16535.71 177
16536.93 162
16538.14 156
16539.36 166
16540.58 153
16541.79 146
16543.01 159
16544.22 171
16545.44 198
16546.65 167
16547.87 131
16549.09 167
16550.30 150
16551.52 141
16552.73 170
16553.95 156
16555.17 172
16556.38 155
16557.60 170
16558.82 165
16560.03 143
16561.25 156
16562.46 127
16563.68 158
16564.90 143
16566.11 144
16567.33 150
16568.55 140
16569.76 177
16570.98 146
16572.20 149
16573.41 115
16574.63 142
16575.85 123
16577.07 187
16578.28 169
16579.50 147
16580.72 158
16581.93 169
16583.15 146
16584.37 175
16585.59 173
16586.80 179
16588.02 166
16589.24 135
16590.46 131
16591.67 162
16592.89 172
16594.11 180
16595.33 152
16596.54 178
16597.76 169
16598.98 173
16600.20 175
16601.41 144
16602.63 146
16603.85 155
16605.07 155
16606.29 176
16607.50 160
16608.72 140
16609.94 161
16611.16 164
16612.38 154
16613.60 153
16614.81 146
16616.03 157
16617.25 152
16618.47 163
16619.69 145
16620.91 187
16622.13 167
16623.34 161
16624.56 153
16625.78 170
16627.00 163
16628.22 168
16629.44 145
16630.66 159
16631.88 178
16633.10 155
16634.31 165
16635.53 152
16636.75 133
16637.97 127
16639.19 149
16640.41 130
16641.63 148
16642.85 165
16644.07 152
16645.29 159
16646.51 136
16647.73 134
16648.95 162
16650.17 145
16651.39 147
16652.61 127
16653.83 139
16655.05 141
16656.27 175
16657.49 174
16658.71 179
16659.93 135
16661.15 159
16662.37 165
16663.59 157
16664.81 163
16666.03 176
16667.25 170
16668.47 151
16669.69 140
16670.91 137
16672.13 140
16673.35 169
16674.57 157
16675.79 169
16677.01 135
16678.23 121
16679.45 144
16680.67 167
16681.89 149
16683.12 118
16684.34 122
16685.56 172
16686.78 147
16688.00 167
16689.22 162
16690.44 159
16691.66 131
16692.88 135
16694.11 149
16695.33 152
16696.55 138
16697.77 156
16698.99 161
16700.21 171
16701.43 161
16702.66 155
16703.88 159
16705.10 179
16706.32 177
16707.54 159
16708.77 157
16709.99 133
16711.21 152
16712.43 161
16713.65 154
16714.87 173
16716.10 181
16717.32 188
16718.54 144
16719.76 163
16720.99 177
16722.21 167
16723.43 175
16724.65 177
16725.88 158
16727.10 144
16728.32 172
16729.54 171
16730.77 185
16731.99 140
16733.21 136
16734.43 132
16735.66 155
16736.88 156
16738.10 172
16739.33 132
16740.55 148
16741.77 206
16742.99 165
16744.22 174
16745.44 178
16746.66 156
16747.89 152
16749.11 157
16750.33 135
16751.56 169
16752.78 174
16754.00 168
16755.23 147
16756.45 139
16757.68 148
16758.90 147
16760.12 163
16761.35 146
16762.57 142
16763.79 127
16765.02 159
16766.24 156
16767.47 139
16768.69 136
16769.91 165
16771.14 159
16772.36 121
16773.59 121
16774.81 152
16776.04 147
16777.26 150
16778.48 141
16779.71 143
16780.93 158
16782.16 135
16783.38 157
16784.61 152
16785.83 182
16787.06 186
16788.28 170
16789.51 158
16790.73 165
16791.96 160
16793.18 164
16794.41 146
16795.63 155
16796.86 159
16798.08 122
16799.31 112
16800.53 151
16801.76 136
16802.98 160
16804.21 126
16805.43 126
16806.66 132
16807.88 139
16809.11 150
16810.33 160
16811.56 180
16812.79 182
16814.01 176
16815.24 153
16816.46 149
16817.69 159
16818.91 155
16820.14 145
16821.37 135
16822.59 127
16823.82 137
16825.04 164
16826.27 140
16827.50 104
16828.72 110
16829.95 170
16831.18 159
16832.40 136
16833.63 136
16834.86 152
16836.08 168
16837.31 163
16838.53 154
16839.76 176
16840.99 146
16842.21 139
16843.44 140
16844.67 141
16845.90 135
16847.12 158
16848.35 176
16849.58 156
16850.80 154
16852.03 137
16853.26 114
16854.48 133
16855.71 143
16856.94 173
16858.17 163
16859.39 130
16860.62 160
16861.85 164
16863.08 134
16864.30 148
16865.53 149
16866.76 159
16867.99 159
16869.21 170
16870.44 163
16871.67 155
16872.90 156
16874.13 140
16875.35 152
16876.58 152
16877.81 121
16879.04 139
16880.27 133
16881.49 136
16882.72 145
16883.95 126
16885.18 121
16886.41 146
16887.64 190
16888.86 163
16890.09 181
16891.32 176
16892.55 155
16893.78 140
16895.01 150
16896.24 173
16897.46 162
16898.69 177
16899.92 139
16901.15 143
16902.38 153
16903.61 174
16904.84 154
16906.07 164
16907.30 167
16908.53 155
16909.75 149
16910.98 151
16912.21 137
16913.44 164
16914.67 140
16915.90 161
16917.13 140
16918.36 140
16919.59 138
16920.82 161
16922.05 147
16923.28 117
16924.51 141
16925.74 144
16926.97 176
16928.20 146
16929.43 146
16930.66 168
16931.89 157
16933.12 166
16934.35 145
16935.58 147
16936.81 143
16938.04 161
16939.27 154
16940.50 141
16941.73 165
16942.96 156
16944.19 169
16945.42 137
16946.65 150
16947.88 162
16949.11 164
16950.34 174
16951.57 175
16952.80 170
16954.04 166
16955.27 159
16956.50 122
16957.73 141
16958.96 155
16960.19 135
16961.42 156
16962.65 153
16963.88 160
16965.11 173
16966.35 153
16967.58 145
16968.81 151
16970.04 130
16971.27 134
16972.50 144
16973.73 128
16974.97 150
16976.20 153
16977.43 142
16978.66 133
16979.89 134
16981.12 148
16982.36 159
16983.59 130
16984.82 145
16986.05 153
16987.28 140
16988.52 140
16989.75 113
16990.98 146
16992.21 151
16993.45 130
16994.68 165
16995.91 124
16997.14 162
16998.37 137
16999.61 119
17000.84 139
17002.07 148
17003.31 135
17004.54 138
17005.77 153
17007.00 133
17008.24 129
17009.47 140
17010.70 127
17011.93 150
17013.17 161
17014.40 157
17015.63 155
17016.87 143
17018.10 149
17019.33 142
17020.57 132
17021.80 157
17023.03 122
17024.27 131
17025.50 121
17026.73 141
17027.97 162
17029.20 140
17030.43 127
17031.67 146
17032.90 158
17034.14 111
17035.37 134
17036.60 154
17037.84 144
17039.07 166
17040.30 132
17041.54 147
17042.77 140
17044.01 157
17045.24 134
17046.47 126
17047.71 127
17048.94 160
17050.18 159
17051.41 167
17052.65 148
17053.88 130
17055.12 139
17056.35 184
17057.58 137
17058.82 141
17060.05 153
17061.29 149
17062.52 163
17063.76 137
17064.99 129
17066.23 153
17067.46 167
17068.70 165
17069.93 156
17071.17 152
17072.40 145
17073.64 138
17074.87 130
17076.11 136
17077.34 144
17078.58 149
17079.81 148
17081.05 131
17082.29 130
17083.52 125
17084.76 160
17085.99 151
17087.23 161
17088.46 141
17089.70 180
17090.94 186
17092.17 147
17093.41 182
17094.64 180
17095.88 152
17097.12 150
17098.35 140
17099.59 119
17100.82 136
17102.06 152
17103.30 139
17104.53 154
17105.77 161
17107.00 141
17108.24 162
17109.48 137
17110.71 141
17111.95 133
17113.19 162
17114.42 146
17115.66 156
17116.90 128
17118.13 152
17119.37 119
17120.61 153
17121.85 139
17123.08 128
17124.32 143
17125.56 125
17126.79 133
17128.03 146
17129.27 135
17130.50 153
17131.74 141
17132.98 134
17134.22 157
17135.45 151
17136.69 125
17137.93 123
17139.17 141
17140.40 156
17141.64 142
17142.88 164
17144.12 145
17145.36 153
17146.59 168
17147.83 156
17149.07 125
17150.31 123
17151.54 123
17152.78 134
17154.02 151
17155.26 136
17156.50 149
17157.74 168
17158.97 133
17160.21 122
17161.45 131
17162.69 148
17163.93 153
17165.17 143
17166.40 124
17167.64 114
17168.88 133
17170.12 163
17171.36 141
17172.60 121
17173.84 137
17175.08 116
17176.31 132
17177.55 115
17178.79 129
17180.03 140
17181.27 144
17182.51 128
17183.75 130
17184.99 139
17186.23 159
17187.47 140
17188.71 151
17189.94 147
17191.18 124
17192.42 142
17193.66 162
17194.90 136
17196.14 140
17197.38 140
17198.62 145
17199.86 159
17201.10 155
17202.34 148
17203.58 155
17204.82 171
17206.06 156
17207.30 138
17208.54 161
17209.78 147
17211.02 140
17212.26 137
17213.50 135
17214.74 138
17215.98 154
17217.22 129
17218.46 149
17219.70 161
17220.94 191
17222.18 177
17223.43 132
17224.67 145
17225.91 142
17227.15 151
17228.39 136
17229.63 178
17230.87 148
17232.11 129
17233.35 159
17234.59 195
17235.83 144
17237.08 158
17238.32 164
17239.56 163
17240.80 167
17242.04 127
17243.28 168
17244.52 155
17245.76 138
17247.01 160
17248.25 150
17249.49 119
17250.73 147
17251.97 150
17253.21 144
17254.46 138
17255.70 146
17256.94 136
17258.18 132
17259.42 107
17260.66 146
17261.91 162
17263.15 194
17264.39 163
17265.63 175
17266.87 129
17268.12 118
17269.36 134
17270.60 158
17271.84 142
17273.09 171
17274.33 148
17275.57 145
17276.81 163
17278.06 148
17279.30 148
17280.54 150
17281.78 132
17283.03 138
17284.27 141
17285.51 160
17286.76 152
17288.00 126
17289.24 149
17290.48 167
17291.73 170
17292.97 141
17294.21 149
17295.46 148
17296.70 140
17297.94 131
17299.19 124
17300.43 122
17301.67 128
17302.92 166
17304.16 145
17305.40 146
17306.65 147
17307.89 140
17309.14 180
17310.38 157
17311.62 127
17312.87 153
17314.11 134
17315.35 155
17316.60 142
17317.84 168
17319.09 183
17320.33 152
17321.58 143
17322.82 139
17324.06 141
17325.31 145
17326.55 143
17327.80 152
17329.04 149
17330.29 139
17331.53 139
17332.77 124
17334.02 152
17335.26 152
17336.51 170
17337.75 141
17339.00 139
17340.24 155
17341.49 166
17342.73 155
17343.98 153
17345.22 138
17346.47 122
17347.71 176
17348.96 126
17350.20 119
17351.45 143
17352.69 173
17353.94 155
17355.18 130
17356.43 149
17357.68 156
17358.92 160
17360.17 147
17361.41 134
17362.66 172
17363.90 134
17365.15 170
17366.39 144
17367.64 170
17368.89 121
17370.13 143
17371.38 156
17372.62 146
17373.87 160
17375.12 131
17376.36 125
17377.61 159
17378.85 154
17380.10 172
17381.35 149
17382.59 152
17383.84 145
17385.09 115
17386.33 110
17387.58 152
17388.83 160
17390.07 127
17391.32 127
17392.57 159
17393.81 159
17395.06 158
17396.31 155
17397.55 134
17398.80 139
17400.05 127
17401.29 118
17402.54 135
17403.79 138
17405.04 138
17406.28 169
17407.53 157
17408.78 142
17410.02 127
17411.27 141
17412.52 142
17413.77 126
17415.01 137
17416.26 139
17417.51 171
17418.76 153
17420.00 134
17421.25 162
17422.50 163
17423.75 135
17425.00 151
17426.24 137
17427.49 136
17428.74 128
17429.99 135
17431.24 144
17432.48 147
17433.73 171
17434.98 150
17436.23 160
17437.48 152
17438.73 189
17439.97 141
17441.22 159
17442.47 155
17443.72 134
17444.97 176
17446.22 152
17447.47 160
17448.71 176
17449.96 148
17451.21 148
17452.46 152
17453.71 145
17454.96 136
17456.21 142
17457.46 140
17458.71 147
17459.95 132
17461.20 111
17462.45 138
17463.70 146
17464.95 131
17466.20 136
17467.45 148
17468.70 137
17469.95 118
17471.20 159
17472.45 137
17473.70 157
17474.95 155
17476.20 147
17477.45 145
17478.70 169
17479.95 137
17481.20 146
17482.45 150
17483.70 128
17484.95 145
17486.20 133
17487.45 127
17488.70 132
17489.95 172
17491.20 163
17492.45 143
17493.70 136
17494.95 138
17496.20 120
17497.45 154
17498.70 151
17499.95 142
17501.20 159
17502.45 142
17503.70 126
17504.95 144
17506.20 150
17507.46 167
17508.71 156
17509.96 161
17511.21 167
17512.46 142
17513.71 157
17514.96 162
17516.21 133
17517.46 133
17518.71 140
17519.97 132
17521.22 132
17522.47 136
17523.72 128
17524.97 139
17526.22 177
17527.47 149
17528.73 143
17529.98 151
17531.23 126
17532.48 120
17533.73 142
17534.99 132
17536.24 166
17537.49 164
17538.74 146
17539.99 152
17541.25 165
17542.50 167
17543.75 150
17545.00 135
17546.25 142
17547.51 118
17548.76 122
17550.01 129
17551.26 127
17552.52 120
17553.77 139
17555.02 128
17556.27 128
17557.53 116
17558.78 126
17560.03 131
17561.28 125
17562.54 148
17563.79 136
17565.04 147
17566.30 169
17567.55 148
17568.80 120
17570.05 146
17571.31 150
17572.56 153
17573.81 147
17575.07 170
17576.32 161
17577.57 159
17578.83 175
17580.08 169
17581.33 151
17582.59 131
17583.84 142
17585.10 152
17586.35 153
17587.60 152
17588.86 179
17590.11 166
17591.36 136
17592.62 148
17593.87 158
17595.13 165
17596.38 168
17597.63 165
17598.89 124
17600.14 151
17601.40 180
17602.65 174
17603.90 160
17605.16 135
17606.41 145
17607.67 168
17608.92 137
17610.18 149
17611.43 161
17612.69 153
17613.94 136
17615.20 167
17616.45 165
17617.71 163
17618.96 159
17620.21 161
17621.47 141
17622.72 148
17623.98 114
17625.23 121
17626.49 126
17627.75 125
17629.00 132
17630.26 152
17631.51 157
17632.77 135
17634.02 139
17635.28 138
17636.53 141
17637.79 137
17639.04 165
17640.30 131
17641.55 135
17642.81 157
17644.07 135
17645.32 129
17646.58 138
17647.83 119
17649.09 150
17650.35 159
17651.60 137
17652.86 146
17654.11 142
17655.37 131
17656.63 151
17657.88 147
17659.14 130
17660.39 128
17661.65 143
17662.91 147
17664.16 152
17665.42 157
17666.68 124
17667.93 144
17669.19 122
17670.45 126
17671.70 145
17672.96 110
17674.22 117
17675.47 117
17676.73 123
17677.99 137
17679.24 143
17680.50 155
17681.76 154
17683.02 147
17684.27 137
17685.53 126
17686.79 143
17688.05 173
17689.30 128
17690.56 144
17691.82 183
17693.07 206
17694.33 144
17695.59 134
17696.85 148
17698.11 123
17699.36 145
17700.62 129
17701.88 154
17703.14 142
17704.39 116
17705.65 156
17706.91 148
17708.17 149
17709.43 128
17710.68 123
17711.94 141
17713.20 139
17714.46 123
17715.72 128
17716.98 125
17718.23 151
17719.49 140
17720.75 125
17722.01 140
17723.27 146
17724.53 164
17725.79 135
17727.04 141
17728.30 137
17729.56 135
17730.82 154
17732.08 132
17733.34 169
17734.60 140
17735.86 152
17737.12 139
17738.37 142
17739.63 118
17740.89 141
17742.15 139
17743.41 160
17744.67 129
17745.93 170
17747.19 144
17748.45 163
17749.71 154
17750.97 136
17752.23 154
17753.49 134
17754.75 113
17756.01 139
17757.27 137
17758.53 142
17759.79 111
17761.05 132
17762.31 144
17763.57 134
17764.83 124
17766.09 122
17767.35 142
17768.61 151
17769.87 147
17771.13 163
17772.39 155
17773.65 130
17774.91 151
17776.17 150
17777.43 168
17778.69 144
17779.95 161
17781.21 154
17782.47 159
17783.73 147
17784.99 163
17786.25 143
17787.51 137
17788.78 141
17790.04 166
17791.30 140
17792.56 122
17793.82 126
17795.08 151
17796.34 165
17797.60 132
17798.86 145
17800.13 146
17801.39 137
17802.65 165
17803.91 144
17805.17 169
17806.43 173
17807.69 138
17808.96 157
17810.22 123
17811.48 131
17812.74 148
17814.00 163
17815.26 147
17816.53 160
17817.79 105
17819.05 142
17820.31 124
17821.57 146
17822.84 131
17824.10 131
17825.36 130
17826.62 133
17827.89 149
17829.15 114
17830.41 108
17831.67 140
17832.93 139
17834.20 117
17835.46 133
17836.72 146
17837.99 147
17839.25 113
17840.51 123
17841.77 146
17843.04 138
17844.30 140
17845.56 124
17846.82 125
17848.09 139
17849.35 135
17850.61 153
17851.88 146
17853.14 134
17854.40 122
17855.67 116
17856.93 125
17858.19 137
17859.46 103
17860.72 122
17861.98 123
17863.25 136
17864.51 157
17865.77 128
17867.04 129
17868.30 117
17869.57 121
17870.83 147
17872.09 153
17873.36 154
17874.62 143
17875.89 143
17877.15 134
17878.41 142
17879.68 146
17880.94 137
17882.21 142
17883.47 130
17884.73 160
17886.00 166
17887.26 161
17888.53 150
17889.79 139
17891.06 125
17892.32 132
17893.59 137
17894.85 134
17896.12 132
17897.38 134
17898.65 173
17899.91 147
17901.17 162
17902.44 154
17903.70 158
17904.97 136
17906.23 151
17907.50 137
17908.77 137
17910.03 147
17911.30 138
17912.56 155
17913.83 159
17915.09 132
17916.36 132
17917.62 144
17918.89 159
17920.15 134
17921.42 142
17922.68 168
17923.95 168
17925.22 135
17926.48 117
17927.75 139
17929.01 123
17930.28 164
17931.55 144
17932.81 119
17934.08 142
17935.34 117
17936.61 140
17937.88 175
17939.14 140
17940.41 159
17941.68 135
17942.94 145
17944.21 148
17945.47 116
17946.74 133
17948.01 161
17949.27 139
17950.54 123
17951.81 138
17953.07 128
17954.34 155
17955.61 145
17956.87 123
17958.14 122
17959.41 133
17960.68 114
17961.94 126
17963.21 146
17964.48 149
17965.74 126
17967.01 116
17968.28 136
17969.55 136
17970.81 138
17972.08 174
17973.35 155
17974.62 158
17975.88 123
17977.15 130
17978.42 141
17979.69 138
17980.95 131
17982.22 113
17983.49 122
17984.76 148
17986.03 142
17987.29 122
17988.56 131
17989.83 152
17991.10 165
17992.37 120
17993.63 165
17994.90 176
17996.17 133
17997.44 138
17998.71 134
17999.98 156
18001.24 120
18002.51 149
18003.78 167
18005.05 109
18006.32 146
18007.59 130
18008.86 130
18010.12 134
18011.39 124
18012.66 133
18013.93 119
18015.20 149
18016.47 123
18017.74 133
18019.01 147
18020.28 153
18021.54 146
18022.81 142
18024.08 147
18025.35 144
18026.62 135
18027.89 137
18029.16 133
18030.43 121
18031.70 130
18032.97 115
18034.24 127
18035.51 129
18036.78 100
18038.05 114
18039.32 121
18040.59 127
18041.86 149
18043.13 132
18044.40 137
18045.67 149
18046.94 127
18048.21 129
18049.48 140
18050.75 149
18052.02 146
18053.29 134
18054.56 122
18055.83 121
18057.10 123
18058.37 143
18059.64 151
18060.91 135
18062.18 118
18063.45 112
18064.72 125
18065.99 139
18067.26 168
18068.54 158
18069.81 166
18071.08 134
18072.35 132
18073.62 133
18074.89 146
18076.16 135
18077.43 139
18078.70 117
18079.97 142
18081.25 146
18082.52 131
18083.79 129
18085.06 120
18086.33 118
18087.60 130
18088.87 167
18090.15 132
18091.42 139
18092.69 149
18093.96 127
18095.23 157
18096.50 134
18097.78 138
18099.05 119
18100.32 131
18101.59 121
18102.86 149
18104.14 142
18105.41 152
18106.68 141
18107.95 143
18109.23 145
18110.50 129
18111.77 133
18113.04 130
18114.31 141
18115.59 136
18116.86 128
18118.13 133
18119.40 136
18120.68 122
18121.95 144
18123.22 131
18124.50 158
18125.77 150
18127.04 126
18128.31 157
18129.59 153
18130.86 127
18132.13 144
18133.41 169
18134.68 177
18135.95 154
18137.23 159
18138.50 145
18139.77 133
18141.05 137
18142.32 172
18143.59 167
18144.87 125
18146.14 175
18147.41 168
18148.69 162
18149.96 174
18151.23 134
18152.51 144
18153.78 170
18155.06 144
18156.33 137
18157.60 150
18158.88 134
18160.15 138
18161.43 121
18162.70 152
18163.97 153
18165.25 154
18166.52 161
18167.80 144
18169.07 167
18170.35 143
18171.62 142
18172.90 145
18174.17 165
18175.44 155
18176.72 142
18177.99 150
18179.27 163
18180.54 142
18181.82 108
18183.09 100
18184.37 144
18185.64 151
18186.92 137
18188.19 143
18189.47 133
18190.74 146
18192.02 129
18193.29 136
18194.57 132
18195.84 134
18197.12 166
18198.39 140
18199.67 156
18200.95 165
18202.22 143
18203.50 161
18204.77 175
18206.05 153
18207.32 147
18208.60 159
18209.88 124
18211.15 138
18212.43 140
18213.70 129
18214.98 133
18216.26 139
18217.53 138
18218.81 119
18220.08 129
18221.36 143
18222.64 142
18223.91 134
18225.19 127
18226.47 141
18227.74 158
18229.02 139
18230.29 137
18231.57 132
18232.85 137
18234.12 121
18235.40 121
18236.68 132
18237.95 108
18239.23 150
18240.51 146
18241.79 121
18243.06 150
18244.34 162
18245.62 169
18246.89 168
18248.17 149
18249.45 141
18250.73 131
18252.00 114
18253.28 127
18254.56 143
18255.83 166
18257.11 142
18258.39 147
18259.67 151
18260.94 145
18262.22 171
18263.50 183
18264.78 133
18266.06 130
18267.33 158
18268.61 174
18269.89 156
18271.17 133
18272.45 147
18273.72 130
18275.00 142
18276.28 144
18277.56 143
18278.84 134
18280.11 121
18281.39 122
18282.67 129
18283.95 124
18285.23 138
18286.51 137
18287.78 116
18289.06 145
18290.34 126
18291.62 139
18292.90 145
18294.18 142
18295.46 130
18296.74 122
18298.01 124
18299.29 141
18300.57 119
18301.85 135
18303.13 134
18304.41 140
18305.69 159
18306.97 159
18308.25 132
18309.53 130
18310.81 146
18312.09 129
18313.37 120
18314.64 131
18315.92 142
18317.20 116
18318.48 122
18319.76 171
18321.04 135
18322.32 161
18323.60 124
18324.88 128
18326.16 137
18327.44 139
18328.72 122
18330.00 103
18331.28 148
18332.56 147
18333.84 125
18335.12 136
18336.40 141
18337.68 153
18338.96 132
18340.24 115
18341.52 148
18342.80 118
18344.09 127
18345.37 158
18346.65 141
18347.93 129
18349.21 129
18350.49 137
18351.77 161
18353.05 145
18354.33 124
18355.61 116
18356.89 131
18358.17 135
18359.46 125
18360.74 134
18362.02 118
18363.30 133
18364.58 128
18365.86 131
18367.14 132
18368.42 149
18369.71 141
18370.99 150
18372.27 139
18373.55 146
18374.83 132
18376.11 144
18377.39 147
18378.68 146
18379.96 122
18381.24 123
18382.52 111
18383.80 135
18385.09 136
18386.37 133
18387.65 124
18388.93 128
18390.21 124
18391.50 128
18392.78 148
18394.06 150
18395.34 129
18396.63 145
18397.91 130
18399.19 115
18400.47 167
18401.76 156
18403.04 128
18404.32 117
18405.60 116
18406.89 153
18408.17 138
18409.45 138
18410.73 148
18412.02 150
18413.30 140
18414.58 144
18415.87 137
18417.15 135
18418.43 150
18419.72 152
18421.00 122
18422.28 125
18423.57 115
18424.85 159
18426.13 150
18427.42 148
18428.70 154
18429.98 108
18431.27 155
18432.55 145
18433.83 139
18435.12 128
18436.40 136
18437.68 154
18438.97 135
18440.25 152
18441.54 151
18442.82 178
18444.10 155
18445.39 115
18446.67 104
18447.96 136
18449.24 164
18450.53 142
18451.81 152
18453.09 104
18454.38 149
18455.66 115
18456.95 123
18458.23 128
18459.52 154
18460.80 142
18462.09 141
18463.37 118
18464.65 118
18465.94 140
18467.22 157
18468.51 149
18469.79 150
18471.08 150
18472.36 143
18473.65 141
18474.93 139
18476.22 111
18477.50 128
18478.79 143
18480.08 141
18481.36 160
18482.65 142
18483.93 183
18485.22 157
18486.50 132
18487.79 159
18489.07 121
18490.36 127
18491.64 143
18492.93 137
18494.22 149
18495.50 133
18496.79 135
18498.07 147
18499.36 134
18500.65 160
18501.93 152
18503.22 131
18504.50 112
18505.79 106
18507.08 107
18508.36 120
18509.65 169
18510.94 148
18512.22 136
18513.51 131
18514.80 123
18516.08 113
18517.37 111
18518.65 132
18519.94 118
18521.23 122
18522.51 117
18523.80 133
18525.09 165
18526.38 157
18527.66 142
18528.95 145
18530.24 142
18531.52 154
18532.81 129
18534.10 140
18535.39 109
18536.67 125
18537.96 155
18539.25 150
18540.53 134
18541.82 146
18543.11 141
18544.40 136
18545.68 151
18546.97 142
18548.26 137
18549.55 120
18550.84 148
18552.12 159
18553.41 147
18554.70 136
18555.99 163
18557.27 159
18558.56 153
18559.85 126
18561.14 128
18562.43 131
18563.72 107
18565.00 112
18566.29 144
18567.58 157
18568.87 141
18570.16 162
18571.45 152
18572.73 134
18574.02 134
18575.31 177
18576.60 149
18577.89 107
18579.18 132
18580.47 159
18581.75 153
18583.04 134
18584.33 123
18585.62 172
18586.91 125
18588.20 147
18589.49 130
18590.78 132
18592.07 145
18593.36 140
18594.65 136
18595.93 138
18597.22 162
18598.51 142
18599.80 133
18601.09 149
18602.38 126
18603.67 112
18604.96 128
18606.25 123
18607.54 122
18608.83 135
18610.12 144
18611.41 143
18612.70 133
18613.99 149
18615.28 172
18616.57 154
18617.86 125
18619.15 131
18620.44 122
18621.73 161
18623.02 169
18624.31 174
18625.60 159
18626.89 152
18628.18 132
18629.47 137
18630.76 102
18632.05 118
18633.34 151
18634.64 137
18635.93 115
18637.22 124
18638.51 145
18639.80 167
18641.09 139
18642.38 121
18643.67 110
18644.96 126
18646.25 125
18647.54 144
18648.84 155
18650.13 150
18651.42 143
18652.71 127
18654.00 134
18655.29 141
18656.58 157
18657.88 161
18659.17 122
18660.46 149
18661.75 140
18663.04 145
18664.33 177
18665.63 130
18666.92 158
18668.21 138
18669.50 158
18670.79 151
18672.08 142
18673.38 128
18674.67 126
18675.96 93
18677.25 139
18678.55 123
18679.84 109
18681.13 129
18682.42 130
18683.71 120
18685.01 123
18686.30 123
18687.59 119
18688.88 128
18690.18 140
18691.47 133
18692.76 114
18694.06 131
18695.35 128
18696.64 124
18697.93 122
18699.23 126
18700.52 121
18701.81 130
18703.11 132
18704.40 121
18705.69 111
18706.99 134
18708.28 149
18709.57 145
18710.86 121
18712.16 138
18713.45 152
18714.75 143
18716.04 140
18717.33 133
18718.63 130
18719.92 148
18721.21 124
18722.51 139
18723.80 163
18725.09 141
18726.39 139
18727.68 134
18728.98 127
18730.27 132
18731.56 148
18732.86 155
18734.15 131
18735.45 178
18736.74 156
18738.04 133
18739.33 153
18740.62 139
18741.92 139
18743.21 139
18744.51 141
18745.80 118
18747.10 127
18748.39 115
18749.69 115
18750.98 126
18752.27 128
18753.57 112
18754.86 125
18756.16 151
18757.45 156
18758.75 138
18760.04 119
18761.34 128
18762.63 120
18763.93 103
18765.23 114
18766.52 126
18767.82 137
18769.11 134
18770.41 133
18771.70 130
18773.00 119
18774.29 107
18775.59 121
18776.88 121
18778.18 118
18779.48 113
18780.77 131
18782.07 128
18783.36 125
18784.66 112
18785.95 113
18787.25 128
18788.55 146
18789.84 153
18791.14 126
18792.43 125
18793.73 131
18795.03 114
18796.32 139
18797.62 124
18798.92 137
18800.21 120
18801.51 145
18802.81 139
18804.10 134
18805.40 136
18806.70 148
18807.99 132
18809.29 105
18810.59 141
18811.88 129
18813.18 108
18814.48 107
18815.77 143
18817.07 104
18818.37 112
18819.66 121
18820.96 112
18822.26 123
18823.56 120
18824.85 141
18826.15 131
18827.45 141
18828.75 144
18830.04 153
18831.34 128
18832.64 122
18833.94 132
18835.23 110
18836.53 117
18837.83 115
18839.13 107
18840.42 123
18841.72 112
18843.02 120
18844.32 130
18845.62 116
18846.91 127
18848.21 111
18849.51 106
18850.81 103
18852.11 119
18853.40 144
18854.70 151
18856.00 139
18857.30 180
18858.60 140
18859.90 135
18861.20 103
18862.49 135
18863.79 130
18865.09 116
18866.39 121
18867.69 111
18868.99 120
18870.29 114
18871.59 127
18872.88 113
18874.18 143
18875.48 131
18876.78 124
18878.08 108
18879.38 128
18880.68 98
18881.98 131
18883.28 131
18884.58 130
18885.88 117
18887.18 113
18888.47 104
18889.77 120
18891.07 134
18892.37 120
18893.67 139
18894.97 129
18896.27 137
18897.57 132
18898.87 116
18900.17 137
18901.47 125
18902.77 155
18904.07 136
18905.37 115
18906.67 131
18907.97 113
18909.27 115
18910.57 138
18911.87 104
18913.17 102
18914.47 130
18915.77 128
18917.07 135
18918.38 133
18919.68 130
18920.98 106
18922.28 109
18923.58 114
18924.88 122
18926.18 116
18927.48 107
18928.78 127
18930.08 116
18931.38 116
18932.68 98
18933.98 128
18935.29 109
18936.59 126
18937.89 149
18939.19 120
18940.49 114
18941.79 100
18943.09 104
18944.39 111
18945.70 111
18947.00 114
18948.30 138
18949.60 116
18950.90 107
18952.20 131
18953.51 104
18954.81 131
18956.11 125
18957.41 139
18958.71 143
18960.02 137
18961.32 115
18962.62 127
18963.92 120
18965.22 106
18966.53 143
18967.83 119
18969.13 117
18970.43 111
18971.73 94
18973.04 84
18974.34 111
18975.64 108
18976.94 110
18978.25 132
18979.55 112
18980.85 123
18982.16 116
18983.46 144
18984.76 130
18986.06 108
18987.37 105
18988.67 118
18989.97 100
18991.28 112
18992.58 127
18993.88 130
18995.18 115
18996.49 120
18997.79 120
18999.09 124
19000.40 136
19001.70 131
19003.00 109
19004.31 130
19005.61 125
19006.92 117
19008.22 129
19009.52 126
19010.83 134
19012.13 120
19013.43 134
19014.74 115
19016.04 109
19017.35 111
19018.65 115
19019.95 109
19021.26 108
19022.56 124
19023.87 111
19025.17 111
19026.47 137
19027.78 162
19029.08 143
19030.39 117
19031.69 113
19033.00 117
19034.30 120
19035.61 107
19036.91 119
19038.21 142
19039.52 146
19040.82 125
19042.13 123
19043.43 114
19044.74 127
19046.04 120
19047.35 101
19048.65 125
19049.96 124
19051.26 109
19052.57 113
19053.87 116
19055.18 119
19056.48 138
19057.79 128
19059.09 101
19060.40 81
19061.71 118
19063.01 123
19064.32 119
19065.62 111
19066.93 112
19068.23 120
19069.54 132
19070.85 147
19072.15 101
19073.46 135
19074.76 120
19076.07 111
19077.37 96
19078.68 101
19079.99 134
19081.29 107
19082.60 136
19083.91 117
19085.21 162
19086.52 162
19087.82 143
19089.13 144
19090.44 109
19091.74 92
19093.05 106
19094.36 130
19095.66 106
19096.97 105
19098.28 101
19099.58 148
19100.89 124
19102.20 130
19103.50 98
19104.81 118
19106.12 152
19107.42 99
19108.73 98
19110.04 120
19111.35 140
19112.65 143
19113.96 122
19115.27 106
19116.58 114
19117.88 107
19119.19 131
19120.50 110
19121.81 124
19123.11 144
19124.42 146
19125.73 142
19127.04 120
19128.34 118
19129.65 115
19130.96 114
19132.27 121
19133.57 104
19134.88 93
19136.19 124
19137.50 120
19138.81 123
19140.12 103
19141.42 118
19142.73 113
19144.04 95
19145.35 117
19146.66 107
19147.97 143
19149.27 116
19150.58 102
19151.89 108
19153.20 106
19154.51 127
19155.82 105
19157.13 115
19158.43 107
19159.74 111
19161.05 127
19162.36 108
19163.67 102
19164.98 103
19166.29 129
19167.60 112
19168.91 107
19170.22 103
19171.52 120
19172.83 114
19174.14 122
19175.45 128
19176.76 112
19178.07 110
19179.38 121
19180.69 120
19182.00 109
19183.31 112
19184.62 112
19185.93 146
19187.24 146
19188.55 118
19189.86 110
19191.17 112
19192.48 139
19193.79 103
19195.10 143
19196.41 106
19197.72 108
19199.03 110
19200.34 111
19201.65 128
19202.96 104
19204.27 98
19205.58 117
19206.89 110
19208.20 112
19209.51 125
19210.82 115
19212.13 116
19213.44 96
19214.75 130
19216.06 134
19217.38 132
19218.69 118
19220.00 112
19221.31 113
19222.62 91
19223.93 104
19225.24 121
19226.55 114
19227.86 116
19229.17 110
19230.49 114
19231.80 124
19233.11 111
19234.42 114
19235.73 98
19237.04 102
19238.35 122
19239.67 120
19240.98 107
19242.29 101
19243.60 111
19244.91 92
19246.22 95
19247.54 95
19248.85 110
19250.16 121
19251.47 120
19252.78 153
19254.10 139
19255.41 118
19256.72 114
19258.03 119
19259.34 106
19260.66 111
19261.97 123
19263.28 98
19264.59 104
19265.91 132
19267.22 127
19268.53 130
19269.84 122
19271.16 105
19272.47 120
19273.78 112
19275.10 120
19276.41 138
19277.72 127
19279.03 129
19280.35 131
19281.66 108
19282.97 122
19284.29 112
19285.60 114
19286.91 113
19288.23 113
19289.54 122
19290.85 125
19292.17 91
19293.48 105
19294.79 125
19296.11 128
19297.42 98
19298.73 116
19300.05 113
19301.36 115
19302.67 117
19303.99 99
19305.30 84
19306.62 84
19307.93 116
19309.24 117
19310.56 119
19311.87 106
19313.19 109
19314.50 121
19315.81 127
19317.13 113
19318.44 116
19319.76 136
19321.07 123
19322.39 123
19323.70 110
19325.01 117
19326.33 125
19327.64 104
19328.96 115
19330.27 114
19331.59 127
19332.90 108
19334.22 114
19335.53 121
19336.85 108
19338.16 139
19339.48 107
19340.79 101
19342.11 95
19343.42 96
19344.74 125
19346.05 99
19347.37 96
19348.68 110
19350.00 103
19351.31 86
19352.63 78
19353.94 94
19355.26 93
19356.58 82
19357.89 92
19359.21 98
19360.52 97
19361.84 120
19363.15 98
19364.47 105
19365.79 124
19367.10 118
19368.42 120
19369.73 108
19371.05 99
19372.37 117
19373.68 93
19375.00 105
19376.31 125
19377.63 127
19378.95 107
19380.26 109
19381.58 118
19382.90 133
19384.21 114
19385.53 108
19386.85 110
19388.16 128
19389.48 117
19390.80 93
19392.11 96
19393.43 110
19394.75 118
19396.06 111
19397.38 76
19398.70 98
19400.01 113
19401.33 102
19402.65 103
19403.97 115
19405.28 103
19406.60 103
19407.92 106
19409.23 105
19410.55 99
19411.87 113
19413.19 120
19414.50 108
19415.82 109
19417.14 106
19418.46 105
19419.77 133
19421.09 114
19422.41 98
19423.73 113
19425.05 117
19426.36 95
19427.68 116
19429.00 79
19430.32 127
19431.64 106
19432.95 95
19434.27 112
19435.59 126
19436.91 128
19438.23 74
19439.55 117
19440.86 126
19442.18 129
19443.50 101
19444.82 99
19446.14 100
19447.46 100
19448.78 106
19450.09 99
19451.41 129
19452.73 123
19454.05 118
19455.37 103
19456.69 126
19458.01 112
19459.33 124
19460.65 115
19461.97 111
19463.28 105
19464.60 104
19465.92 138
19467.24 132
19468.56 148
19469.88 117
19471.20 135
19472.52 112
19473.84 125
19475.16 117
19476.48 105
19477.80 124
19479.12 111
19480.44 85
19481.76 100
19483.08 109
19484.40 109
19485.72 108
19487.04 104
19488.36 98
19489.68 144
19491.00 114
19492.32 109
19493.64 116
19494.96 108
19496.28 119
19497.60 122
19498.92 117
19500.24 126
19501.56 114
19502.88 117
19504.20 105
19505.52 92
19506.84 113
19508.16 100
19509.49 96
19510.81 103
19512.13 123
19513.45 120
19514.77 118
19516.09 107
19517.41 105
19518.73 105
19520.05 103
19521.37 101
19522.70 112
19524.02 119
19525.34 87
19526.66 114
19527.98 122
19529.30 121
19530.62 123
19531.95 114
19533.27 102
19534.59 103
19535.91 93
19537.23 109
19538.55 101
19539.88 121
19541.20 95
19542.52 120
19543.84 117
19545.16 90
19546.49 87
19547.81 122
19549.13 115
19550.45 106
19551.77 103
19553.10 95
19554.42 99
19555.74 113
19557.06 115
19558.39 101
19559.71 88
19561.03 114
19562.35 101
19563.68 114
19565.00 103
19566.32 119
19567.64 98
19568.97 102
19570.29 119
19571.61 125
19572.94 125
19574.26 112
19575.58 125
19576.90 103
19578.23 99
19579.55 95
19580.87 97
19582.20 94
19583.52 90
19584.84 90
19586.17 103
19587.49 122
19588.81 116
19590.14 104
19591.46 148
19592.78 122
19594.11 120
19595.43 97
19596.76 120
19598.08 135
19599.40 128
19600.73 109
19602.05 141
19603.37 103
19604.70 90
19606.02 111
19607.35 113
19608.67 112
19610.00 127
19611.32 112
19612.64 96
19613.97 102
19615.29 111
19616.62 116
19617.94 105
19619.27 113
19620.59 117
19621.92 123
19623.24 127
19624.56 128
19625.89 111
19627.21 103
19628.54 106
19629.86 118
19631.19 113
19632.51 101
19633.84 102
19635.16 92
19636.49 97
19637.81 102
19639.14 102
19640.46 88
19641.79 119
19643.11 99
19644.44 83
19645.77 86
19647.09 96
19648.42 125
19649.74 107
19651.07 94
19652.39 97
19653.72 98
19655.04 106
19656.37 102
19657.70 105
19659.02 95
19660.35 93
19661.67 93
19663.00 114
19664.33 110
19665.65 108
19666.98 109
19668.30 83
19669.63 95
19670.96 94
19672.28 106
19673.61 90
19674.94 92
19676.26 88
19677.59 122
19678.92 119
19680.24 109
19681.57 103
19682.90 94
19684.22 120
19685.55 109
19686.88 91
19688.20 105
19689.53 114
19690.86 96
19692.18 89
19693.51 101
19694.84 118
19696.16 104
19697.49 107
19698.82 109
19700.15 102
19701.47 109
19702.80 91
19704.13 104
19705.46 106
19706.78 98
19708.11 104
19709.44 108
19710.77 122
19712.09 115
19713.42 96
19714.75 82
19716.08 98
19717.40 82
19718.73 80
19720.06 112
19721.39 112
19722.72 118
19724.04 110
19725.37 98
19726.70 107
19728.03 105
19729.36 118
19730.68 119
19732.01 120
19733.34 109
19734.67 105
19736.00 133
19737.33 108
19738.66 108
19739.98 109
19741.31 91
19742.64 93
19743.97 82
19745.30 113
19746.63 93
19747.96 146
19749.29 108
19750.61 93
19751.94 99
19753.27 86
19754.60 116
19755.93 100
19757.26 76
19758.59 81
19759.92 111
19761.25 102
19762.58 105
19763.91 99
19765.24 94
19766.57 99
19767.89 104
19769.22 106
19770.55 119
19771.88 105
19773.21 98
19774.54 111
19775.87 102
19777.20 90
19778.53 110
19779.86 113
19781.19 105
19782.52 90
19783.85 111
19785.18 109
19786.51 117
19787.84 92
19789.17 113
19790.50 115
19791.83 101
19793.16 98
19794.49 100
19795.83 110
19797.16 112
19798.49 105
19799.82 110
19801.15 118
19802.48 115
19803.81 132
19805.14 91
19806.47 101
19807.80 94
19809.13 109
19810.46 96
19811.79 106
19813.13 109
19814.46 104
19815.79 127
19817.12 115
19818.45 104
19819.78 95
19821.11 73
19822.44 102
19823.78 126
19825.11 106
19826.44 114
19827.77 112
19829.10 108
19830.43 123
19831.77 108
19833.10 110
19834.43 114
19835.76 109
19837.09 119
19838.42 128
19839.76 103
19841.09 111
19842.42 81
19843.75 113
19845.08 109
19846.42 85
19847.75 95
19849.08 106
19850.41 112
19851.75 105
19853.08 84
19854.41 111
19855.74 119
19857.08 106
19858.41 113
19859.74 93
19861.07 86
19862.41 117
19863.74 107
19865.07 85
19866.41 95
19867.74 121
19869.07 103
19870.40 95
19871.74 102
19873.07 101
19874.40 109
19875.74 116
19877.07 90
19878.40 85
19879.74 103
19881.07 104
19882.40 97
19883.74 120
19885.07 114
19886.40 107
19887.74 86
19889.07 103
19890.40 96
19891.74 107
19893.07 102
19894.41 129
19895.74 112
19897.07 82
19898.41 94
19899.74 130
19901.08 113
19902.41 118
19903.74 103
19905.08 104
19906.41 90
19907.75 109
19909.08 105
19910.41 108
19911.75 107
19913.08 140
19914.42 101
19915.75 134
19917.09 106
19918.42 96
19919.76 109
19921.09 101
19922.43 95
19923.76 95
19925.10 113
19926.43 118
19927.77 114
19929.10 127
19930.44 124
19931.77 113
19933.11 93
19934.44 87
19935.78 96
19937.11 96
19938.45 98
19939.78 97
19941.12 91
19942.45 110
19943.79 96
19945.12 99
19946.46 124
19947.79 93
19949.13 98
19950.47 101
19951.80 103
19953.14 106
19954.47 108
19955.81 110
19957.15 108
19958.48 97
19959.82 113
19961.15 101
19962.49 100
19963.83 112
19965.16 114
19966.50 102
19967.83 132
19969.17 131
19970.51 120
19971.84 110
19973.18 99
19974.52 109
19975.85 97
19977.19 113
19978.53 119
19979.86 113
19981.20 103
19982.54 114
19983.87 114
19985.21 108
19986.55 87
19987.88 97
19989.22 91
19990.56 87
19991.89 101
19993.23 95
19994.57 102
19995.91 103
19997.24 94
19998.58 94
19999.92 114
20001.26 100
20002.59 112
20003.93 107
20005.27 87
20006.61 109
20007.94 121
20009.28 98
20010.62 84
20011.96 102
20013.29 114
20014.63 108
20015.97 94
20017.31 104
20018.65 99
20019.98 102
20021.32 86
20022.66 95
20024.00 107
20025.34 95
20026.67 99
20028.01 92
20029.35 96
20030.69 85
20032.03 97
20033.37 104
20034.71 130
20036.04 137
20037.38 107
20038.72 122
20040.06 127
20041.40 85
20042.74 88
20044.08 93
20045.42 95
20046.75 120
20048.09 99
20049.43 132
20050.77 112
20052.11 88
20053.45 107
20054.79 112
20056.13 118
20057.47 107
20058.81 118
20060.15 105
20061.49 85
20062.82 98
20064.16 94
20065.50 115
20066.84 131
20068.18 93
20069.52 99
20070.86 128
20072.20 91
20073.54 127
20074.88 133
20076.22 115
20077.56 115
20078.90 109
20080.24 128
20081.58 96
20082.92 90
20084.26 101
20085.60 133
20086.94 107
20088.28 123
20089.62 124
20090.96 104
20092.30 103
20093.64 135
20094.99 101
20096.33 91
20097.67 101
20099.01 101
20100.35 119
20101.69 107
20103.03 135
20104.37 119
20105.71 101
20107.05 95
20108.39 115
20109.73 110
20111.08 112
20112.42 102
20113.76 126
20115.10 98
20116.44 69
20117.78 80
20119.12 80
20120.46 97
20121.81 112
20123.15 119
20124.49 145
20125.83 99
20127.17 125
20128.51 119
20129.86 108
20131.20 101
20132.54 137
20133.88 108
20135.22 98
20136.56 101
20137.91 121
20139.25 108
