# Supplementary material for: MALDI-TOF MS typing enables the classification of brewing yeasts of the genus Saccharomyces to major beer styles
Source: PLoS One. 2017 Aug 9;12(8):e0181694. doi: 10.1371/journal.pone.0181694 (PMC5549903; doi:10.1371/journal.pone.0181694)
Supplement: S5 File — The directory includes 90 raw files and was zipped to “.zip”; the folder has three strains with 30 spectra per strain; S1 Text explains the raw files with an example and Table 1 represents the yeast strains used within the experiment. (ZIP) [file pone.0181694.s008.zip › 13-15/30273-3D2-Dias-Dias-Dias-YPG-18h-E-E_2015-08-04_1_0_B7_1.dat]

2000.64 2841
2001.06 2698
2001.49 2977
2001.91 2977
2002.33 2871
2002.75 2673
2003.17 2731
2003.60 2852
2004.02 2967
2004.44 2799
2004.86 2795
2005.28 2815
2005.70 2637
2006.13 2672
2006.55 2692
2006.97 2579
2007.39 2687
2007.82 2712
2008.24 2828
2008.66 2733
2009.08 2844
2009.51 2620
2009.93 2626
2010.35 2825
2010.77 2912
2011.20 2755
2011.62 2670
2012.04 2651
2012.46 2575
2012.89 2541
2013.31 2571
2013.73 2691
2014.15 2682
2014.58 2417
2015.00 2463
2015.42 2428
2015.85 2481
2016.27 2486
2016.69 2844
2017.12 2698
2017.54 2845
2017.96 2821
2018.39 2871
2018.81 3073
2019.23 2889
2019.66 2967
2020.08 3166
2020.50 2963
2020.93 3010
2021.35 3190
2021.78 3206
2022.20 3114
2022.62 2966
2023.05 3053
2023.47 3092
2023.89 3030
2024.32 2740
2024.74 2870
2025.17 2726
2025.59 2767
2026.01 2607
2026.44 2451
2026.86 2531
2027.29 2372
2027.71 2361
2028.14 2284
2028.56 2430
2028.99 2441
2029.41 2280
2029.83 2272
2030.26 2358
2030.68 2270
2031.11 2228
2031.53 2328
2031.96 2319
2032.38 2279
2032.81 2197
2033.23 2279
2033.66 2382
2034.08 2459
2034.51 2425
2034.93 2566
2035.36 2529
2035.78 2399
2036.21 2339
2036.63 2645
2037.06 2582
2037.48 2527
2037.91 2621
2038.33 2395
2038.76 2416
2039.19 2569
2039.61 2582
2040.04 2704
2040.46 2721
2040.89 2822
2041.31 2800
2041.74 2929
2042.17 2712
2042.59 2636
2043.02 2394
2043.44 2482
2043.87 2618
2044.30 2479
2044.72 2507
2045.15 2538
2045.57 2470
2046.00 2708
2046.43 2561
2046.85 2583
2047.28 2343
2047.71 2411
2048.13 2277
2048.56 2276
2048.99 2441
2049.41 2437
2049.84 2409
2050.27 2379
2050.69 2442
2051.12 2280
2051.55 2477
2051.97 2487
2052.40 2572
2052.83 2416
2053.25 2348
2053.68 2488
2054.11 2459
2054.54 2371
2054.96 2340
2055.39 2326
2055.82 2251
2056.24 2156
2056.67 2269
2057.10 2435
2057.53 2298
2057.95 2337
2058.38 2226
2058.81 2361
2059.24 2380
2059.66 2406
2060.09 2343
2060.52 2282
2060.95 2365
2061.38 2447
2061.80 2530
2062.23 2368
2062.66 2473
2063.09 2395
2063.52 2325
2063.94 2526
2064.37 2388
2064.80 2630
2065.23 2509
2065.66 2492
2066.09 2531
2066.51 2514
2066.94 2330
2067.37 2420
2067.80 2605
2068.23 2311
2068.66 2280
2069.08 2270
2069.51 2511
2069.94 2381
2070.37 2270
2070.80 2321
2071.23 2614
2071.66 2453
2072.09 2442
2072.52 2599
2072.94 2447
2073.37 2506
2073.80 2507
2074.23 2304
2074.66 2546
2075.09 2550
2075.52 2552
2075.95 2434
2076.38 2405
2076.81 2441
2077.24 2430
2077.67 2551
2078.10 2621
2078.53 2623
2078.96 2436
2079.39 2542
2079.82 2512
2080.25 2458
2080.68 2426
2081.11 2473
2081.54 2704
2081.97 2694
2082.40 2721
2082.83 2290
2083.26 2507
2083.69 2674
2084.12 2637
2084.55 2664
2084.98 2608
2085.41 2496
2085.84 2612
2086.27 2758
2086.70 2678
2087.13 2682
2087.56 2415
2087.99 2416
2088.42 2561
2088.85 2645
2089.28 2357
2089.71 2435
2090.14 2529
2090.57 2270
2091.01 2466
2091.44 2484
2091.87 2698
2092.30 2893
2092.73 2993
2093.16 2887
2093.59 3109
2094.02 3434
2094.45 3805
2094.89 3923
2095.32 3821
2095.75 3640
2096.18 3531
2096.61 3434
2097.04 3278
2097.47 3175
2097.91 3093
2098.34 2916
2098.77 2683
2099.20 2720
2099.63 2579
2100.07 2681
2100.50 2649
2100.93 2522
2101.36 2693
2101.79 2366
2102.23 2363
2102.66 2546
2103.09 2468
2103.52 2600
2103.95 2505
2104.39 2450
2104.82 2431
2105.25 2256
2105.68 2381
2106.12 2523
2106.55 2446
2106.98 2360
2107.41 2369
2107.85 2580
2108.28 2548
2108.71 2603
2109.14 2518
2109.58 2425
2110.01 2569
2110.44 2635
2110.88 2629
2111.31 2664
2111.74 2546
2112.18 2602
2112.61 2740
2113.04 2748
2113.48 2497
2113.91 2613
2114.34 2702
2114.78 2502
2115.21 2551
2115.64 2309
2116.08 2341
2116.51 2408
2116.94 2448
2117.38 2352
2117.81 2230
2118.24 2277
2118.68 2217
2119.11 2268
2119.55 2282
2119.98 2211
2120.41 2470
2120.85 2499
2121.28 2360
2121.72 2273
2122.15 2326
2122.58 2224
2123.02 2196
2123.45 2361
2123.89 2391
2124.32 2274
2124.75 2340
2125.19 2229
2125.62 2175
2126.06 2274
2126.49 2301
2126.93 2442
2127.36 2472
2127.80 2419
2128.23 2491
2128.67 2285
2129.10 2411
2129.54 2465
2129.97 2658
2130.41 2598
2130.84 2623
2131.28 2758
2131.71 2721
2132.15 2632
2132.58 2660
2133.02 2822
2133.45 2735
2133.89 2708
2134.32 2807
2134.76 2776
2135.19 2848
2135.63 2741
2136.06 2699
2136.50 2668
2136.94 2719
2137.37 2676
2137.81 2698
2138.24 2561
2138.68 2569
2139.12 2724
2139.55 2597
2139.99 2527
2140.42 2584
2140.86 2631
2141.30 2779
2141.73 2485
2142.17 2329
2142.60 2315
2143.04 2357
2143.48 2318
2143.91 2273
2144.35 2268
2144.79 2453
2145.22 2277
2145.66 2258
2146.09 2483
2146.53 2426
2146.97 2350
2147.40 2281
2147.84 2379
2148.28 2489
2148.72 2392
2149.15 2445
2149.59 2654
2150.03 2689
2150.46 2923
2150.90 3029
2151.34 3111
2151.77 3273
2152.21 3030
2152.65 2964
2153.09 2977
2153.52 3030
2153.96 2982
2154.40 2831
2154.84 2602
2155.27 2725
2155.71 2872
2156.15 2599
2156.59 2508
2157.02 2533
2157.46 2382
2157.90 2371
2158.34 2404
2158.78 2389
2159.21 2404
2159.65 2378
2160.09 2351
2160.53 2322
2160.97 2210
2161.40 2404
2161.84 2455
2162.28 2319
2162.72 2271
2163.16 2301
2163.59 2205
2164.03 2121
2164.47 2420
2164.91 2339
2165.35 2170
2165.79 2440
2166.23 2450
2166.66 2376
2167.10 2414
2167.54 2405
2167.98 2612
2168.42 2581
2168.86 2747
2169.30 2614
2169.74 2542
2170.18 2782
2170.61 2764
2171.05 2712
2171.49 2675
2171.93 2783
2172.37 2730
2172.81 2843
2173.25 2801
2173.69 2777
2174.13 2706
2174.57 2723
2175.01 2787
2175.45 2656
2175.89 2843
2176.33 2780
2176.77 2862
2177.21 2772
2177.65 2798
2178.09 2807
2178.53 2881
2178.97 2690
2179.41 2799
2179.85 3162
2180.29 3060
2180.73 2909
2181.17 2819
2181.61 2883
2182.05 2811
2182.49 2676
2182.93 2650
2183.37 2676
2183.81 2735
2184.25 2422
2184.69 2368
2185.13 2606
2185.57 2449
2186.01 2398
2186.45 2469
2186.89 2173
2187.33 2345
2187.77 2573
2188.21 2566
2188.65 2584
2189.10 2536
2189.54 2514
2189.98 2749
2190.42 2986
2190.86 2593
2191.30 2835
2191.74 2923
2192.18 2860
2192.62 2875
2193.07 2582
2193.51 2611
2193.95 2536
2194.39 2645
2194.83 2694
2195.27 2657
2195.71 2498
2196.16 2736
2196.60 2780
2197.04 2703
2197.48 2786
2197.92 2672
2198.37 2675
2198.81 2535
2199.25 2563
2199.69 2611
2200.13 2626
2200.58 2916
2201.02 2566
2201.46 2752
2201.90 2768
2202.34 2689
2202.79 2791
2203.23 2535
2203.67 2643
2204.11 2633
2204.56 2465
2205.00 2658
2205.44 2753
2205.88 2903
2206.33 2853
2206.77 2801
2207.21 2816
2207.65 2891
2208.10 2922
2208.54 2649
2208.98 2654
2209.43 2698
2209.87 2742
2210.31 2735
2210.76 2816
2211.20 2971
2211.64 3041
2212.09 3196
2212.53 2936
2212.97 2863
2213.42 3008
2213.86 2848
2214.30 2779
2214.75 2838
2215.19 2913
2215.63 2792
2216.08 2776
2216.52 2637
2216.96 2727
2217.41 2687
2217.85 2630
2218.30 2604
2218.74 2761
2219.18 2932
2219.63 2690
2220.07 2785
2220.52 2867
2220.96 2768
2221.40 2864
2221.85 3224
2222.29 3621
2222.74 4087
2223.18 4317
2223.63 4586
2224.07 5264
2224.51 5920
2224.96 6178
2225.40 6558
2225.85 7164
2226.29 7047
2226.74 6933
2227.18 6711
2227.63 6169
2228.07 5920
2228.52 5822
2228.96 5084
2229.41 4506
2229.85 4457
2230.30 3896
2230.74 3537
2231.19 3479
2231.63 3387
2232.08 3524
2232.52 3449
2232.97 3366
2233.41 3468
2233.86 3435
2234.30 3435
2234.75 3314
2235.20 3190
2235.64 3375
2236.09 3482
2236.53 3562
2236.98 3597
2237.42 3373
2237.87 3378
2238.32 3410
2238.76 3502
2239.21 3436
2239.65 3573
2240.10 3511
2240.55 3591
2240.99 3738
2241.44 3614
2241.88 3540
2242.33 3591
2242.78 3363
2243.22 3285
2243.67 3518
2244.12 3522
2244.56 3354
2245.01 3395
2245.46 3228
2245.90 3044
2246.35 3057
2246.80 3332
2247.24 3135
2247.69 2854
2248.14 2839
2248.58 2674
2249.03 2607
2249.48 2760
2249.92 2833
2250.37 2849
2250.82 2647
2251.27 2592
2251.71 2689
2252.16 2735
2252.61 2992
2253.05 2979
2253.50 2844
2253.95 2678
2254.40 2684
2254.84 2709
2255.29 2630
2255.74 2565
2256.19 2681
2256.64 2534
2257.08 2554
2257.53 2523
2257.98 2500
2258.43 2449
2258.87 2570
2259.32 2719
2259.77 2598
2260.22 2699
2260.67 2798
2261.11 2640
2261.56 2783
2262.01 2875
2262.46 2933
2262.91 2965
2263.36 3286
2263.80 3172
2264.25 3038
2264.70 3220
2265.15 3418
2265.60 3534
2266.05 3366
2266.50 3436
2266.94 3502
2267.39 3312
2267.84 3368
2268.29 3370
2268.74 2960
2269.19 3017
2269.64 2975
2270.09 3161
2270.54 3192
2270.99 3385
2271.43 3390
2271.88 3106
2272.33 3239
2272.78 3453
2273.23 3199
2273.68 3156
2274.13 2949
2274.58 2900
2275.03 2946
2275.48 2837
2275.93 2664
2276.38 2677
2276.83 2721
2277.28 2676
2277.73 2705
2278.18 2522
2278.63 2636
2279.08 2625
2279.53 2705
2279.98 2678
2280.43 2882
2280.88 3065
2281.33 2983
2281.78 2970
2282.23 2839
2282.68 3184
2283.13 3176
2283.58 3125
2284.03 3025
2284.48 3120
2284.93 3188
2285.38 3181
2285.83 3218
2286.28 3126
2286.73 3170
2287.18 3137
2287.63 3122
2288.08 3084
2288.54 3382
2288.99 3461
2289.44 3487
2289.89 3765
2290.34 3997
2290.79 4226
2291.24 4417
2291.69 4602
2292.14 4716
2292.60 4925
2293.05 4676
2293.50 4610
2293.95 4650
2294.40 4829
2294.85 4616
2295.30 4435
2295.76 4272
2296.21 4247
2296.66 4419
2297.11 4326
2297.56 3957
2298.01 3747
2298.47 3752
2298.92 3532
2299.37 3274
2299.82 3287
2300.27 3295
2300.73 3069
2301.18 3047
2301.63 3076
2302.08 2877
2302.53 2910
2302.99 3020
2303.44 2870
2303.89 2780
2304.34 2765
2304.80 2824
2305.25 2759
2305.70 2779
2306.15 2849
2306.61 3003
2307.06 3095
2307.51 3139
2307.96 3116
2308.42 3023
2308.87 2921
2309.32 3133
2309.78 3191
2310.23 3222
2310.68 2974
2311.14 3135
2311.59 2986
2312.04 3011
2312.49 3207
2312.95 3170
2313.40 3075
2313.85 3119
2314.31 3073
2314.76 3081
2315.22 2907
2315.67 3082
2316.12 3039
2316.58 2810
2317.03 2739
2317.48 3005
2317.94 2917
2318.39 2921
2318.84 2768
2319.30 2918
2319.75 3064
2320.21 2877
2320.66 2758
2321.11 3044
2321.57 3030
2322.02 2934
2322.48 3180
2322.93 3228
2323.39 3144
2323.84 3064
2324.29 3034
2324.75 2919
2325.20 2893
2325.66 2817
2326.11 2970
2326.57 2760
2327.02 2907
2327.48 2859
2327.93 2825
2328.39 2852
2328.84 2858
2329.30 3008
2329.75 3161
2330.21 2879
2330.66 3195
2331.12 3270
2331.57 3016
2332.03 2902
2332.48 3052
2332.94 3029
2333.39 2959
2333.85 2963
2334.30 2926
2334.76 2841
2335.21 2736
2335.67 3026
2336.12 3279
2336.58 3049
2337.03 3032
2337.49 3084
2337.95 3190
2338.40 3230
2338.86 3164
2339.31 3382
2339.77 3448
2340.23 3681
2340.68 4086
2341.14 4093
2341.59 4087
2342.05 4020
2342.51 4281
2342.96 4390
2343.42 4411
2343.87 4115
2344.33 4129
2344.79 4315
2345.24 4060
2345.70 3985
2346.16 3944
2346.61 3886
2347.07 3897
2347.53 3955
2347.98 3982
2348.44 3794
2348.90 3716
2349.35 3763
2349.81 3706
2350.27 3382
2350.72 3404
2351.18 3363
2351.64 3484
2352.10 3414
2352.55 3505
2353.01 3603
2353.47 3336
2353.92 3303
2354.38 3447
2354.84 3409
2355.30 3537
2355.75 3326
2356.21 3080
2356.67 2928
2357.13 2946
2357.58 2908
2358.04 3044
2358.50 3116
2358.96 3010
2359.41 3023
2359.87 3020
2360.33 3130
2360.79 3379
2361.25 3685
2361.70 3581
2362.16 3656
2362.62 3559
2363.08 3553
2363.54 3645
2363.99 3825
2364.45 3852
2364.91 3527
2365.37 3590
2365.83 3511
2366.29 3501
2366.75 3342
2367.20 3486
2367.66 3333
2368.12 3100
2368.58 3101
2369.04 3071
2369.50 3271
2369.96 3329
2370.42 3092
2370.87 3265
2371.33 3130
2371.79 3199
2372.25 3106
2372.71 3061
2373.17 3150
2373.63 2850
2374.09 2784
2374.55 2933
2375.01 2969
2375.47 3029
2375.92 2951
2376.38 2904
2376.84 2868
2377.30 2784
2377.76 2820
2378.22 2880
2378.68 2934
2379.14 2827
2379.60 2742
2380.06 2899
2380.52 3125
2380.98 2996
2381.44 2974
2381.90 2959
2382.36 2981
2382.82 3030
2383.28 2944
2383.74 2882
2384.20 2992
2384.66 2918
2385.12 2858
2385.58 2875
2386.04 2828
2386.50 2930
2386.96 2969
2387.42 2943
2387.88 3035
2388.35 2873
2388.81 2923
2389.27 2975
2389.73 2811
2390.19 2902
2390.65 2948
2391.11 3011
2391.57 3076
2392.03 3027
2392.49 3041
2392.95 3053
2393.42 2774
2393.88 2731
2394.34 2672
2394.80 2620
2395.26 2743
2395.72 2764
2396.18 2820
2396.64 2864
2397.11 2756
2397.57 2831
2398.03 2619
2398.49 2846
2398.95 2783
2399.41 2825
2399.88 2695
2400.34 2683
2400.80 2630
2401.26 2850
2401.72 2988
2402.18 2950
2402.65 2899
2403.11 3118
2403.57 2810
2404.03 2836
2404.49 2869
2404.96 2952
2405.42 3148
2405.88 3074
2406.34 3155
2406.81 3189
2407.27 3052
2407.73 3023
2408.19 3207
2408.66 2963
2409.12 3226
2409.58 3152
2410.04 2990
2410.51 2689
2410.97 2502
2411.43 2650
2411.90 2636
2412.36 2902
2412.82 2845
2413.28 2608
2413.75 2740
2414.21 2864
2414.67 2766
2415.14 2791
2415.60 2876
2416.06 2953
2416.53 2913
2416.99 3069
2417.45 3043
2417.92 2957
2418.38 2975
2418.84 3268
2419.31 3246
2419.77 3122
2420.23 3343
2420.70 3195
2421.16 3270
2421.63 3111
2422.09 3190
2422.55 3247
2423.02 3180
2423.48 3146
2423.95 3102
2424.41 3115
2424.87 3070
2425.34 3255
2425.80 3402
2426.27 3100
2426.73 3481
2427.20 3632
2427.66 3774
2428.12 3885
2428.59 4258
2429.05 4298
2429.52 4220
2429.98 4270
2430.45 4114
2430.91 4045
2431.38 4105
2431.84 3676
2432.31 3528
2432.77 3502
2433.24 3499
2433.70 3175
2434.17 3160
2434.63 3306
2435.10 3156
2435.56 3179
2436.03 3092
2436.49 3273
2436.96 3127
2437.42 3283
2437.89 3387
2438.35 3118
2438.82 3432
2439.28 3745
2439.75 3740
2440.21 3731
2440.68 3980
2441.15 4164
2441.61 4356
2442.08 4633
2442.54 4424
2443.01 4636
2443.48 4416
2443.94 4245
2444.41 4024
2444.87 3949
2445.34 3594
2445.81 3284
2446.27 3411
2446.74 3212
2447.20 3161
2447.67 3102
2448.14 3029
2448.60 2971
2449.07 3011
2449.54 2979
2450.00 2982
2450.47 2910
2450.94 2873
2451.40 2992
2451.87 2867
2452.34 2999
2452.80 2889
2453.27 2863
2453.74 2869
2454.20 2986
2454.67 2861
2455.14 2705
2455.60 2742
2456.07 2865
2456.54 2805
2457.01 2933
2457.47 2794
2457.94 2896
2458.41 2777
2458.87 2728
2459.34 2662
2459.81 3038
2460.28 3009
2460.74 2719
2461.21 2854
2461.68 2890
2462.15 2569
2462.62 2673
2463.08 2906
2463.55 2855
2464.02 2893
2464.49 2964
2464.95 2854
2465.42 2908
2465.89 2884
2466.36 3029
2466.83 3086
2467.29 2903
2467.76 3161
2468.23 3362
2468.70 3336
2469.17 3295
2469.64 3357
2470.10 3347
2470.57 3025
2471.04 3248
2471.51 3253
2471.98 3235
2472.45 3195
2472.92 3079
2473.39 2790
2473.85 2919
2474.32 3097
2474.79 2953
2475.26 2823
2475.73 2605
2476.20 2944
2476.67 3008
2477.14 2859
2477.61 2894
2478.08 3150
2478.54 3085
2479.01 3125
2479.48 3094
2479.95 3446
2480.42 3552
2480.89 3757
2481.36 4081
2481.83 4046
2482.30 4250
2482.77 4134
2483.24 4047
2483.71 4063
2484.18 3989
2484.65 4018
2485.12 3729
2485.59 3610
2486.06 3537
2486.53 3570
2487.00 3263
2487.47 3379
2487.94 3295
2488.41 2895
2488.88 3082
2489.35 3114
2489.82 2777
2490.29 2791
2490.76 2770
2491.23 2872
2491.70 3049
2492.17 2861
2492.64 2975
2493.11 2777
2493.58 2836
2494.05 2941
2494.52 2877
2495.00 2882
2495.47 2948
2495.94 3022
2496.41 2892
2496.88 3022
2497.35 2897
2497.82 2997
2498.29 2835
2498.76 2939
2499.23 2990
2499.71 2915
2500.18 3087
2500.65 2957
2501.12 2690
2501.59 2795
2502.06 3112
2502.53 2993
2503.01 2939
2503.48 2675
2503.95 2547
2504.42 2606
2504.89 2928
2505.36 2908
2505.84 2935
2506.31 2932
2506.78 3051
2507.25 3077
2507.72 3343
2508.20 3386
2508.67 3482
2509.14 3617
2509.61 3432
2510.08 3291
2510.56 3352
2511.03 3412
2511.50 3503
2511.97 3777
2512.45 3661
2512.92 3410
2513.39 3733
2513.86 3837
2514.34 3762
2514.81 3393
2515.28 3380
2515.75 3183
2516.23 3343
2516.70 3207
2517.17 3335
2517.65 3196
2518.12 3131
2518.59 3107
2519.07 3304
2519.54 3332
2520.01 3307
2520.48 3126
2520.96 3100
2521.43 2979
2521.90 2980
2522.38 3030
2522.85 2845
2523.32 2817
2523.80 2861
2524.27 2936
2524.75 2839
2525.22 2881
2525.69 3061
2526.17 2951
2526.64 2840
2527.11 2760
2527.59 2978
2528.06 2913
2528.54 2856
2529.01 3043
2529.48 2833
2529.96 2895
2530.43 2988
2530.91 3004
2531.38 2970
2531.85 2921
2532.33 2735
2532.80 2902
2533.28 2949
2533.75 2970
2534.23 3090
2534.70 3021
2535.18 3023
2535.65 3172
2536.12 3175
2536.60 3305
2537.07 3144
2537.55 3149
2538.02 3048
2538.50 3163
2538.97 3005
2539.45 3000
2539.92 2783
2540.40 3041
2540.87 3078
2541.35 3049
2541.82 3072
2542.30 2863
2542.77 2984
2543.25 3159
2543.73 3059
2544.20 3061
2544.68 3025
2545.15 3140
2545.63 3374
2546.10 3413
2546.58 3450
2547.05 3571
2547.53 3941
2548.01 3999
2548.48 4244
2548.96 4603
2549.43 4707
2549.91 4462
2550.39 4213
2550.86 3949
2551.34 3840
2551.81 3883
2552.29 4021
2552.77 4014
2553.24 4023
2553.72 3954
2554.20 3954
2554.67 4077
2555.15 4157
2555.62 4230
2556.10 4060
2556.58 4343
2557.05 4533
2557.53 4870
2558.01 4742
2558.48 4593
2558.96 4318
2559.44 4109
2559.91 4101
2560.39 4022
2560.87 3693
2561.35 3610
2561.82 3547
2562.30 3352
2562.78 3432
2563.25 3409
2563.73 3347
2564.21 3345
2564.69 3305
2565.16 3379
2565.64 3286
2566.12 3178
2566.60 3080
2567.07 3026
2567.55 3022
2568.03 2944
2568.51 3245
2568.98 3286
2569.46 2996
2569.94 2642
2570.42 2822
2570.90 2659
2571.37 2744
2571.85 2801
2572.33 2797
2572.81 2852
2573.29 2875
2573.76 2801
2574.24 2774
2574.72 2673
2575.20 2964
2575.68 3073
2576.16 2887
2576.63 2885
2577.11 3059
2577.59 3072
2578.07 2882
2578.55 3048
2579.03 3030
2579.51 2970
2579.98 2833
2580.46 2867
2580.94 2863
2581.42 2903
2581.90 2920
2582.38 2813
2582.86 2902
2583.34 2787
2583.82 2823
2584.30 2839
2584.77 2826
2585.25 2783
2585.73 2903
2586.21 3055
2586.69 3070
2587.17 3044
2587.65 2994
2588.13 3119
2588.61 3070
2589.09 2866
2589.57 2764
2590.05 2972
2590.53 2964
2591.01 2862
2591.49 3042
2591.97 2997
2592.45 3090
2592.93 2935
2593.41 2950
2593.89 3076
2594.37 3190
2594.85 3274
2595.33 3312
2595.81 3502
2596.29 3524
2596.77 3411
2597.25 3552
2597.73 3602
2598.21 3609
2598.69 3804
2599.17 3498
2599.65 3671
2600.13 3669
2600.61 3683
2601.09 3746
2601.57 3698
2602.06 3355
2602.54 3134
2603.02 3083
2603.50 3140
2603.98 3217
2604.46 3014
2604.94 2810
2605.42 2741
2605.90 2945
2606.38 2836
2606.87 2934
2607.35 2977
2607.83 3223
2608.31 3077
2608.79 3578
2609.27 3761
2609.75 4004
2610.24 4400
2610.72 4260
2611.20 4774
2611.68 4912
2612.16 5080
2612.64 4411
2613.13 4705
2613.61 4902
2614.09 4596
2614.57 4536
2615.05 4082
2615.54 4117
2616.02 3780
2616.50 3720
2616.98 3511
2617.46 3376
2617.95 3172
2618.43 3087
2618.91 3049
2619.39 2928
2619.88 3017
2620.36 3029
2620.84 2944
2621.32 2895
2621.81 2724
2622.29 2833
2622.77 2924
2623.26 2843
2623.74 2877
2624.22 2823
2624.70 2826
2625.19 2675
2625.67 2813
2626.15 2941
2626.64 3014
2627.12 3003
2627.60 2942
2628.09 2762
2628.57 2913
2629.05 2958
2629.54 3131
2630.02 2901
2630.50 2801
2630.99 2863
2631.47 2904
2631.95 3017
2632.44 2828
2632.92 3007
2633.40 3090
2633.89 3008
2634.37 2962
2634.85 2852
2635.34 3117
2635.82 3283
2636.31 3163
2636.79 3101
2637.27 3072
2637.76 3044
2638.24 2954
2638.73 2971
2639.21 2876
2639.70 2985
2640.18 3056
2640.66 3482
2641.15 3126
2641.63 3184
2642.12 3269
2642.60 3060
2643.09 3197
2643.57 3223
2644.06 3040
2644.54 3118
2645.03 2960
2645.51 2737
2646.00 2712
2646.48 2807
2646.97 2708
2647.45 2962
2647.94 3175
2648.42 3058
2648.91 3000
2649.39 2961
2649.88 2877
2650.36 2865
2650.85 2946
2651.33 3038
2651.82 2949
2652.30 2809
2652.79 2827
2653.27 2775
2653.76 2877
2654.24 2917
2654.73 2763
2655.22 2839
2655.70 2875
2656.19 2894
2656.67 2892
2657.16 2989
2657.65 2925
2658.13 2749
2658.62 2850
2659.10 2757
2659.59 2819
2660.08 2893
2660.56 2914
2661.05 2935
2661.53 2814
2662.02 2703
2662.51 2852
2662.99 2717
2663.48 2752
2663.97 2745
2664.45 2765
2664.94 2917
2665.43 2872
2665.91 2695
2666.40 2937
2666.89 2988
2667.37 3054
2667.86 3024
2668.35 3018
2668.83 2786
2669.32 2733
2669.81 2932
2670.29 3057
2670.78 2949
2671.27 2844
2671.76 2768
2672.24 2971
2672.73 3074
2673.22 3046
2673.71 3096
2674.19 3253
2674.68 3165
2675.17 3384
2675.66 3233
2676.14 3356
2676.63 3554
2677.12 3577
2677.61 3562
2678.09 3678
2678.58 3834
2679.07 3802
2679.56 3686
2680.05 3731
2680.53 3595
2681.02 4108
2681.51 4065
2682.00 4130
2682.49 4559
2682.97 4915
2683.46 4872
2683.95 5114
2684.44 5019
2684.93 5109
2685.42 5048
2685.91 4790
2686.39 4884
2686.88 4738
2687.37 4626
2687.86 4424
2688.35 4083
2688.84 4023
2689.33 3801
2689.81 3615
2690.30 3294
2690.79 3224
2691.28 3293
2691.77 2940
2692.26 2848
2692.75 2912
2693.24 2887
2693.73 2811
2694.22 2907
2694.71 2752
2695.20 2910
2695.68 2880
2696.17 2926
2696.66 3120
2697.15 2902
2697.64 2974
2698.13 3114
2698.62 3067
2699.11 3023
2699.60 3351
2700.09 3127
2700.58 3342
2701.07 3249
2701.56 3204
2702.05 3422
2702.54 3484
2703.03 3509
2703.52 3562
2704.01 3444
2704.50 3708
2704.99 3524
2705.48 3592
2705.97 3516
2706.46 3393
2706.95 3333
2707.44 3241
2707.93 3293
2708.42 3074
2708.92 3170
2709.41 3249
2709.90 3061
2710.39 2875
2710.88 3009
2711.37 3157
2711.86 2921
2712.35 2978
2712.84 2862
2713.33 3006
2713.82 2949
2714.31 2781
2714.81 2969
2715.30 2983
2715.79 3014
2716.28 2922
2716.77 2935
2717.26 3006
2717.75 2948
2718.24 3067
2718.74 3114
2719.23 2973
2719.72 3049
2720.21 3105
2720.70 3093
2721.19 3160
2721.69 3055
2722.18 3190
2722.67 3085
2723.16 2956
2723.65 3213
2724.15 3331
2724.64 3337
2725.13 3443
2725.62 3169
2726.11 3031
2726.61 3107
2727.10 3153
2727.59 3007
2728.08 3133
2728.58 3050
2729.07 3087
2729.56 3242
2730.05 3185
2730.55 2960
2731.04 2829
2731.53 2782
2732.02 2873
2732.52 2925
2733.01 2882
2733.50 2921
2733.99 2969
2734.49 3000
2734.98 2902
2735.47 3098
2735.97 3227
2736.46 2950
2736.95 2926
2737.45 3065
2737.94 3125
2738.43 3283
2738.93 3268
2739.42 3190
2739.91 3019
2740.41 2957
2740.90 3274
2741.39 3182
2741.89 3095
2742.38 3188
2742.87 3050
2743.37 2992
2743.86 3155
2744.36 3088
2744.85 3117
2745.34 2941
2745.84 2931
2746.33 2989
2746.82 2984
2747.32 2957
2747.81 2928
2748.31 2983
2748.80 2909
2749.30 3005
2749.79 2839
2750.28 2919
2750.78 2998
2751.27 2878
2751.77 3021
2752.26 3117
2752.76 3039
2753.25 3119
2753.75 3264
2754.24 3384
2754.74 3603
2755.23 3661
2755.72 3587
2756.22 3471
2756.71 3310
2757.21 3626
2757.70 3543
2758.20 3495
2758.69 3330
2759.19 3171
2759.69 3128
2760.18 3190
2760.68 3190
2761.17 3172
2761.67 3243
2762.16 3201
2762.66 3161
2763.15 2842
2763.65 2997
2764.14 2959
2764.64 3006
2765.14 2699
2765.63 2863
2766.13 2936
2766.62 2852
2767.12 3023
2767.61 2943
2768.11 2821
2768.61 2942
2769.10 2884
2769.60 2809
2770.09 2936
2770.59 2909
2771.09 3048
2771.58 2926
2772.08 3043
2772.58 3072
2773.07 3116
2773.57 3115
2774.06 3102
2774.56 3305
2775.06 3327
2775.55 3244
2776.05 3283
2776.55 3350
2777.04 3521
2777.54 3362
2778.04 3220
2778.54 3308
2779.03 3611
2779.53 3386
2780.03 3304
2780.52 3342
2781.02 3366
2781.52 3373
2782.01 3416
2782.51 3243
2783.01 3318
2783.51 3371
2784.00 3249
2784.50 3347
2785.00 3121
2785.50 3084
2785.99 3482
2786.49 3326
2786.99 3373
2787.49 3255
2787.98 3277
2788.48 3435
2788.98 3437
2789.48 3411
2789.98 3218
2790.47 3240
2790.97 3156
2791.47 3241
2791.97 3233
2792.47 3343
2792.96 3272
2793.46 3199
2793.96 3262
2794.46 3077
2794.96 3316
2795.46 3339
2795.95 3744
2796.45 4038
2796.95 4020
2797.45 4254
2797.95 4221
2798.45 4707
2798.95 4815
2799.44 4866
2799.94 4734
2800.44 4640
2800.94 4694
2801.44 4620
2801.94 4381
2802.44 4251
2802.94 4036
2803.44 4071
2803.93 3975
2804.43 3897
2804.93 3812
2805.43 3894
2805.93 4052
2806.43 4137
2806.93 4184
2807.43 4572
2807.93 4785
2808.43 5334
2808.93 5633
2809.43 5819
2809.93 6065
2810.43 6694
2810.93 6745
2811.43 6546
2811.93 6511
2812.43 6522
2812.93 6302
2813.43 5964
2813.93 5476
2814.43 4767
2814.93 4394
2815.43 4104
2815.93 4175
2816.43 4209
2816.93 4006
2817.43 3974
2817.93 3981
2818.43 3618
2818.93 3998
2819.43 4007
2819.93 4257
2820.43 4428
2820.93 4532
2821.43 4578
2821.93 4348
2822.43 4398
2822.94 4382
2823.44 4223
2823.94 3944
2824.44 3731
2824.94 3646
2825.44 3472
2825.94 3447
2826.44 3648
2826.94 3594
2827.44 3351
2827.95 3448
2828.45 3355
2828.95 3382
2829.45 3480
2829.95 3529
2830.45 3590
2830.95 3529
2831.46 3615
2831.96 3602
2832.46 3689
2832.96 3903
2833.46 3933
2833.97 4164
2834.47 4144
2834.97 4219
2835.47 4068
2835.97 4005
2836.47 3985
2836.98 4059
2837.48 4031
2837.98 3909
2838.48 3776
2838.99 3688
2839.49 3554
2839.99 3500
2840.49 3391
2841.00 3304
2841.50 3155
2842.00 3244
2842.50 3554
2843.01 3406
2843.51 2997
2844.01 3163
2844.51 3306
2845.02 3402
2845.52 3418
2846.02 3435
2846.52 3397
2847.03 3406
2847.53 3424
2848.03 3708
2848.54 3574
2849.04 3406
2849.54 3501
2850.05 3687
2850.55 3404
2851.05 3321
2851.56 3564
2852.06 3634
2852.56 3353
2853.07 3125
2853.57 3239
2854.07 3068
2854.58 2952
2855.08 3080
2855.59 2923
2856.09 2924
2856.59 3241
2857.10 3212
2857.60 3300
2858.10 3292
2858.61 3143
2859.11 3377
2859.62 3373
2860.12 3386
2860.63 3487
2861.13 3594
2861.63 3640
2862.14 3682
2862.64 3462
2863.15 3602
2863.65 3594
2864.16 3303
2864.66 3368
2865.16 3369
2865.67 3459
2866.17 3257
2866.68 3176
2867.18 2970
2867.69 2885
2868.19 2804
2868.70 2986
2869.20 2828
2869.71 2898
2870.21 3022
2870.72 2986
2871.22 2788
2871.73 2919
2872.23 2909
2872.74 2979
2873.24 2966
2873.75 2843
2874.25 2953
2874.76 2802
2875.27 2936
2875.77 3143
2876.28 2784
2876.78 2908
2877.29 3180
2877.79 3446
2878.30 3062
2878.81 3028
2879.31 3119
2879.82 3195
2880.32 3235
2880.83 3236
2881.33 3271
2881.84 3332
2882.35 3436
2882.85 3392
2883.36 3578
2883.87 3514
2884.37 3533
2884.88 3657
2885.38 3791
2885.89 4237
2886.40 4322
2886.90 4636
2887.41 4868
2887.92 5093
2888.42 5153
2888.93 5333
2889.44 5585
2889.94 5303
2890.45 5180
2890.96 4814
2891.46 4530
2891.97 4279
2892.48 4102
2892.98 3782
2893.49 3719
2894.00 3560
2894.51 3519
2895.01 3485
2895.52 3416
2896.03 3220
2896.54 3282
2897.04 3314
2897.55 3308
2898.06 3162
2898.57 3395
2899.07 3533
2899.58 3492
2900.09 3571
2900.60 3445
2901.10 3394
2901.61 3675
2902.12 3498
2902.63 3688
2903.13 3814
2903.64 3755
2904.15 3584
2904.66 3651
2905.17 3858
2905.68 3705
2906.18 3591
2906.69 3854
2907.20 3942
2907.71 3958
2908.22 3880
2908.72 3853
2909.23 3453
2909.74 3506
2910.25 3648
2910.76 3678
2911.27 3578
2911.78 3478
2912.28 3489
2912.79 3596
2913.30 3601
2913.81 3669
2914.32 3528
2914.83 3503
2915.34 3504
2915.85 3525
2916.36 3511
2916.87 3618
2917.37 3801
2917.88 3733
2918.39 3455
2918.90 3434
2919.41 3321
2919.92 3262
2920.43 3213
2920.94 3122
2921.45 3234
2921.96 3425
2922.47 3497
2922.98 3553
2923.49 3732
2924.00 3907
2924.51 4152
2925.02 4693
2925.53 4587
2926.04 4992
2926.55 5033
2927.06 5464
2927.57 5558
2928.08 5420
2928.59 5375
2929.10 5080
2929.61 4670
2930.12 4306
2930.63 4139
2931.14 3811
2931.65 3581
2932.16 3469
2932.67 3385
2933.18 3348
2933.69 3080
2934.20 2869
2934.71 3095
2935.22 3237
2935.73 3177
2936.24 3292
2936.76 3106
2937.27 3129
2937.78 3098
2938.29 3207
2938.80 3113
2939.31 3335
2939.82 3045
2940.33 2991
2940.84 2978
2941.36 2862
2941.87 2964
2942.38 3131
2942.89 3298
2943.40 3429
2943.91 3121
2944.42 3081
2944.94 3242
2945.45 3462
2945.96 3644
2946.47 3582
2946.98 3704
2947.49 3758
2948.01 3989
2948.52 3975
2949.03 3717
2949.54 3904
2950.05 3627
2950.57 3607
2951.08 3554
2951.59 3717
2952.10 3505
2952.61 3456
2953.13 3299
2953.64 3346
2954.15 3362
2954.66 3191
2955.18 3289
2955.69 3226
2956.20 3424
2956.71 3017
2957.23 3208
2957.74 3246
2958.25 3061
2958.76 3275
2959.28 3127
2959.79 3194
2960.30 3263
2960.82 3325
2961.33 3234
2961.84 3276
2962.36 3368
2962.87 3594
2963.38 3551
2963.89 3649
2964.41 3576
2964.92 3370
2965.43 3292
2965.95 3381
2966.46 3324
2966.97 3439
2967.49 3531
2968.00 3187
2968.52 3102
2969.03 3229
2969.54 3021
2970.06 3036
2970.57 3012
2971.08 3001
2971.60 2950
2972.11 3068
2972.63 3106
2973.14 2985
2973.65 3052
2974.17 3276
2974.68 3313
2975.20 3090
2975.71 3213
2976.23 3252
2976.74 3264
2977.25 3067
2977.77 3119
2978.28 3181
2978.80 3545
2979.31 3208
2979.83 3260
2980.34 3193
2980.86 3255
2981.37 3496
2981.89 3690
2982.40 3629
2982.91 3615
2983.43 3606
2983.94 3715
2984.46 3540
2984.97 3379
2985.49 3524
2986.00 3459
2986.52 3361
2987.04 3772
2987.55 3578
2988.07 3545
2988.58 3509
2989.10 3563
2989.61 3624
2990.13 3512
2990.64 3430
2991.16 3508
2991.67 3557
2992.19 3733
2992.71 3722
2993.22 3606
2993.74 3747
2994.25 3903
2994.77 3803
2995.28 3821
2995.80 3994
2996.32 4480
2996.83 4322
2997.35 4814
2997.87 4896
2998.38 5196
2998.90 5398
2999.41 5854
2999.93 5611
3000.45 5454
3000.96 5693
3001.48 5446
3002.00 5374
3002.51 4689
3003.03 4344
3003.55 4576
3004.06 4543
3004.58 4263
3005.10 4183
3005.61 4406
3006.13 4228
3006.65 4441
3007.16 4384
3007.68 4129
3008.20 4195
3008.71 4243
3009.23 4063
3009.75 3866
3010.27 3816
3010.78 3848
3011.30 3575
3011.82 3628
3012.34 3657
3012.85 3382
3013.37 3484
3013.89 3298
3014.41 3294
3014.92 3434
3015.44 3247
3015.96 3307
3016.48 3413
3016.99 3240
3017.51 3653
3018.03 3704
3018.55 3610
3019.07 3708
3019.58 3806
3020.10 3719
3020.62 3751
3021.14 3765
3021.66 3898
3022.17 3993
3022.69 3997
3023.21 3953
3023.73 4033
3024.25 4246
3024.77 4317
3025.28 4345
3025.80 4580
3026.32 4407
3026.84 4456
3027.36 4395
3027.88 4419
3028.40 4261
3028.92 4239
3029.43 4165
3029.95 4035
3030.47 4070
3030.99 3852
3031.51 3788
3032.03 4016
3032.55 4166
3033.07 4074
3033.59 4403
3034.11 4671
3034.63 5045
3035.15 5367
3035.66 5766
3036.18 6215
3036.70 6277
3037.22 6675
3037.74 6887
3038.26 6922
3038.78 6629
3039.30 6313
3039.82 6171
3040.34 5840
3040.86 5612
3041.38 5323
3041.90 4793
3042.42 4417
3042.94 4266
3043.46 4070
3043.98 3885
3044.50 3538
3045.02 3545
3045.54 3464
3046.06 3367
3046.58 3352
3047.10 3503
3047.62 3405
3048.14 3318
3048.66 3245
3049.18 3280
3049.71 3331
3050.23 3403
3050.75 3418
3051.27 3516
3051.79 3631
3052.31 3538
3052.83 3614
3053.35 3777
3053.87 3586
3054.39 3435
3054.91 3295
3055.43 3462
3055.96 3493
3056.48 3316
3057.00 3377
3057.52 3485
3058.04 3353
3058.56 3301
3059.08 3343
3059.61 3440
3060.13 3404
3060.65 3450
3061.17 3582
3061.69 3403
3062.21 3389
3062.73 3658
3063.26 3618
3063.78 3410
3064.30 3375
3064.82 3696
3065.34 3568
3065.87 3403
3066.39 3562
3066.91 3662
3067.43 3439
3067.95 3408
3068.48 3452
3069.00 3552
3069.52 3343
3070.04 3448
3070.57 3619
3071.09 3520
3071.61 3526
3072.13 3540
3072.66 3499
3073.18 3655
3073.70 3772
3074.22 3706
3074.75 3910
3075.27 3885
3075.79 3753
3076.32 3719
3076.84 3863
3077.36 4009
3077.88 4255
3078.41 4014
3078.93 3943
3079.45 3919
3079.98 3991
3080.50 3972
3081.02 3862
3081.55 3577
3082.07 3579
3082.59 3790
3083.12 3650
3083.64 3769
3084.16 3800
3084.69 3571
3085.21 3588
3085.73 3324
3086.26 3534
3086.78 3322
3087.31 3330
3087.83 3530
3088.35 3042
3088.88 3159
3089.40 3221
3089.93 3317
3090.45 3393
3090.97 3283
3091.50 3207
3092.02 3405
3092.55 3593
3093.07 3577
3093.60 3436
3094.12 3316
3094.64 3281
3095.17 3419
3095.69 3514
3096.22 3609
3096.74 3291
3097.27 3489
3097.79 3856
3098.32 3764
3098.84 3589
3099.37 3792
3099.89 3980
3100.42 4130
3100.94 4396
3101.47 4730
3101.99 5180
3102.52 5340
3103.04 5432
3103.57 5544
3104.09 5790
3104.62 6087
3105.14 6142
3105.67 5892
3106.19 5942
3106.72 5677
3107.24 5233
3107.77 5027
3108.29 4500
3108.82 4031
3109.35 3923
3109.87 3707
3110.40 3838
3110.92 3577
3111.45 3436
3111.98 3406
3112.50 3605
3113.03 3606
3113.55 3539
3114.08 3574
3114.61 3477
3115.13 3298
3115.66 3358
3116.18 3439
3116.71 3598
3117.24 3432
3117.76 3311
3118.29 3125
3118.82 3166
3119.34 3099
3119.87 2982
3120.40 3106
3120.92 3003
3121.45 3108
3121.98 3062
3122.50 3240
3123.03 3031
3123.56 2934
3124.08 3228
3124.61 3093
3125.14 3144
3125.66 3224
3126.19 3208
3126.72 3303
3127.25 3274
3127.77 3143
3128.30 3121
3128.83 3271
3129.36 3154
3129.88 3016
3130.41 3251
3130.94 3270
3131.46 2982
3131.99 3283
3132.52 2995
3133.05 2977
3133.58 3159
3134.10 2889
3134.63 2926
3135.16 2778
3135.69 2934
3136.21 2933
3136.74 2970
3137.27 2925
3137.80 2848
3138.33 3029
3138.86 2988
3139.38 3089
3139.91 3096
3140.44 3193
3140.97 2983
3141.50 3025
3142.03 3090
3142.55 2911
3143.08 2933
3143.61 2934
3144.14 2960
3144.67 2963
3145.20 3242
3145.73 3320
3146.25 2998
3146.78 3012
3147.31 3164
3147.84 3405
3148.37 3386
3148.90 3465
3149.43 3624
3149.96 3500
3150.49 3594
3151.02 3699
3151.54 3564
3152.07 3443
3152.60 3376
3153.13 3348
3153.66 3274
3154.19 3313
3154.72 3231
3155.25 3113
3155.78 3319
3156.31 3153
3156.84 3060
3157.37 3000
3157.90 3176
3158.43 3072
3158.96 3214
3159.49 3236
3160.02 2910
3160.55 3170
3161.08 3162
3161.61 3351
3162.14 3317
3162.67 3162
3163.20 3237
3163.73 3217
3164.26 3385
3164.79 3406
3165.32 3424
3165.85 3387
3166.38 3393
3166.91 3503
3167.44 3488
3167.97 3476
3168.50 3835
3169.03 3767
3169.57 4027
3170.10 4000
3170.63 3896
3171.16 3820
3171.69 3986
3172.22 3842
3172.75 3597
3173.28 3490
3173.81 3494
3174.34 3356
3174.88 3283
3175.41 3112
3175.94 3285
3176.47 3055
3177.00 3198
3177.53 3231
3178.06 3235
3178.60 3199
3179.13 3380
3179.66 3326
3180.19 3289
3180.72 3253
3181.25 3286
3181.79 3288
3182.32 3604
3182.85 3518
3183.38 3197
3183.91 3208
3184.44 3244
3184.98 3178
3185.51 3377
3186.04 3457
3186.57 3309
3187.11 3140
3187.64 3133
3188.17 2998
3188.70 2996
3189.24 3049
3189.77 3075
3190.30 2966
3190.83 2859
3191.37 2857
3191.90 3072
3192.43 3131
3192.96 3143
3193.50 3055
3194.03 3130
3194.56 3159
3195.09 2886
3195.63 2843
3196.16 2973
3196.69 2897
3197.23 3049
3197.76 3018
3198.29 3096
3198.83 3297
3199.36 3280
3199.89 3165
3200.43 3197
3200.96 3229
3201.49 3194
3202.03 3348
3202.56 3495
3203.09 3527
3203.63 3691
3204.16 3590
3204.69 3555
3205.23 3642
3205.76 3591
3206.30 3723
3206.83 3565
3207.36 3436
3207.90 3614
3208.43 3621
3208.97 3447
3209.50 3501
3210.03 3474
3210.57 3411
3211.10 3406
3211.64 3603
3212.17 3614
3212.70 3570
3213.24 3719
3213.77 3518
3214.31 3406
3214.84 3438
3215.38 3379
3215.91 3250
3216.45 3289
3216.98 3017
3217.52 3168
3218.05 3077
3218.59 3149
3219.12 3331
3219.66 3220
3220.19 3197
3220.73 3360
3221.26 3062
3221.80 3082
3222.33 3143
3222.87 3165
3223.40 3347
3223.94 3321
3224.47 3220
3225.01 3320
3225.54 3270
3226.08 3584
3226.61 3376
3227.15 3396
3227.69 3585
3228.22 3433
3228.76 3220
3229.29 3246
3229.83 3311
3230.36 3247
3230.90 3221
3231.44 3142
3231.97 3117
3232.51 3156
3233.04 3077
3233.58 3064
3234.12 3049
3234.65 3271
3235.19 3103
3235.72 3087
3236.26 3134
3236.80 3166
3237.33 3137
3237.87 3168
3238.41 3353
3238.94 3372
3239.48 3472
3240.02 3408
3240.55 3396
3241.09 3333
3241.63 3444
3242.16 3494
3242.70 3376
3243.24 3175
3243.77 3243
3244.31 3416
3244.85 3401
3245.39 3399
3245.92 3358
3246.46 3213
3247.00 3342
3247.53 3291
3248.07 3245
3248.61 3271
3249.15 3343
3249.68 3290
3250.22 3178
3250.76 3334
3251.30 3227
3251.83 3217
3252.37 3453
3252.91 3421
3253.45 3529
3253.98 3468
3254.52 3551
3255.06 3557
3255.60 3446
3256.14 3652
3256.67 3537
3257.21 3564
3257.75 3627
3258.29 3678
3258.83 3918
3259.37 3860
3259.90 4130
3260.44 4346
3260.98 4337
3261.52 4465
3262.06 4860
3262.60 4386
3263.13 4458
3263.67 4517
3264.21 4806
3264.75 4943
3265.29 4680
3265.83 4440
3266.37 4556
3266.91 4583
3267.44 4403
3267.98 4642
3268.52 4709
3269.06 4361
3269.60 4506
3270.14 4394
3270.68 4300
3271.22 4326
3271.76 3868
3272.30 3823
3272.84 3991
3273.38 3916
3273.91 3855
3274.45 3944
3274.99 3748
3275.53 3785
3276.07 3976
3276.61 4091
3277.15 3980
3277.69 4016
3278.23 4056
3278.77 4066
3279.31 4016
3279.85 4104
3280.39 4394
3280.93 4577
3281.47 4704
3282.01 4253
3282.55 4472
3283.09 4446
3283.63 4488
3284.17 4347
3284.71 4425
3285.25 4230
3285.79 4310
3286.33 4458
3286.87 4310
3287.42 4228
3287.96 4315
3288.50 4301
3289.04 4379
3289.58 4326
3290.12 4175
3290.66 4412
3291.20 4752
3291.74 4927
3292.28 4752
3292.82 5031
3293.36 5647
3293.91 5516
3294.45 5768
3294.99 6467
3295.53 7159
3296.07 7338
3296.61 7278
3297.15 7643
3297.69 7851
3298.24 7640
3298.78 7494
3299.32 7064
3299.86 6621
3300.40 6988
3300.94 6497
3301.49 5825
3302.03 5603
3302.57 5342
3303.11 5246
3303.65 5023
3304.19 5044
3304.74 4938
3305.28 4736
3305.82 4754
3306.36 4760
3306.90 4835
3307.45 4762
3307.99 4711
3308.53 5081
3309.07 5117
3309.62 5019
3310.16 5189
3310.70 4869
3311.24 5089
3311.79 5154
3312.33 5133
3312.87 5221
3313.41 5106
3313.96 5297
3314.50 5206
3315.04 5197
3315.59 5107
3316.13 5431
3316.67 5804
3317.21 5853
3317.76 5527
3318.30 5751
3318.84 5958
3319.39 6180
3319.93 6484
3320.47 6532
3321.02 6731
3321.56 6907
3322.10 7227
3322.65 6950
3323.19 7058
3323.73 6992
3324.28 6836
3324.82 6710
3325.36 6728
3325.91 6566
3326.45 6261
3327.00 6176
3327.54 6041
3328.08 6119
3328.63 6222
3329.17 5841
3329.72 6197
3330.26 6045
3330.80 6107
3331.35 6325
3331.89 6921
3332.44 7810
3332.98 9019
3333.53 10379
3334.07 12335
3334.61 14681
3335.16 16697
3335.70 19543
3336.25 21705
3336.79 23027
3337.34 23964
3337.88 24494
3338.43 24454
3338.97 24352
3339.52 23062
3340.06 21260
3340.61 19799
3341.15 17324
3341.70 14890
3342.24 13137
3342.79 10759
3343.33 9057
3343.88 7773
3344.42 6896
3344.97 6434
3345.51 5685
3346.06 5373
3346.60 5122
3347.15 5164
3347.69 5007
3348.24 4840
3348.78 4857
3349.33 4905
3349.88 4532
3350.42 4563
3350.97 4577
3351.51 4403
3352.06 4395
3352.61 4466
3353.15 4293
3353.70 4443
3354.24 4558
3354.79 4614
3355.34 4578
3355.88 4710
3356.43 4637
3356.97 4727
3357.52 4737
3358.07 4722
3358.61 4406
3359.16 4412
3359.71 4538
3360.25 4209
3360.80 4243
3361.35 4306
3361.89 4366
3362.44 4362
3362.99 4541
3363.53 4331
3364.08 4210
3364.63 4175
3365.17 4289
3365.72 4131
3366.27 3884
3366.81 4017
3367.36 4122
3367.91 4111
3368.46 3928
3369.00 3813
3369.55 3983
3370.10 3915
3370.64 4037
3371.19 4126
3371.74 4060
3372.29 4399
3372.83 4521
3373.38 4371
3373.93 4480
3374.48 4665
3375.03 4847
3375.57 4917
3376.12 4855
3376.67 4691
3377.22 4725
3377.76 4567
3378.31 4460
3378.86 4485
3379.41 4047
3379.96 4067
3380.50 3896
3381.05 3590
3381.60 3688
3382.15 3559
3382.70 3399
3383.25 3377
3383.79 3497
3384.34 3543
3384.89 3353
3385.44 3517
3385.99 3423
3386.54 3431
3387.09 3330
3387.64 3496
3388.18 3258
3388.73 3290
3389.28 3322
3389.83 3250
3390.38 3214
3390.93 3416
3391.48 3564
3392.03 3634
3392.58 3389
3393.13 3230
3393.67 3115
3394.22 3320
3394.77 3415
3395.32 3474
3395.87 3237
3396.42 3139
3396.97 3209
3397.52 3235
3398.07 3430
3398.62 3166
3399.17 3210
3399.72 3304
3400.27 3091
3400.82 3210
3401.37 3362
3401.92 3064
3402.47 3132
3403.02 3246
3403.57 3288
3404.12 3035
3404.67 2969
3405.22 2853
3405.77 2894
3406.32 2961
3406.87 2874
3407.42 2766
3407.97 2961
3408.52 2749
3409.07 2938
3409.62 2853
3410.17 2819
3410.72 3064
3411.27 2964
3411.82 3022
3412.38 3022
3412.93 3137
3413.48 3053
3414.03 3095
3414.58 3226
3415.13 3362
3415.68 3272
3416.23 3263
3416.78 3187
3417.33 3219
3417.89 3287
3418.44 3090
3418.99 3119
3419.54 3191
3420.09 3086
3420.64 2953
3421.19 2912
3421.74 3158
3422.30 3184
3422.85 2965
3423.40 2962
3423.95 2912
3424.50 3045
3425.05 2740
3425.61 2922
3426.16 3125
3426.71 3197
3427.26 2952
3427.81 3049
3428.37 2881
3428.92 2845
3429.47 2759
3430.02 2940
3430.58 2760
3431.13 2821
3431.68 2827
3432.23 2887
3432.78 2703
3433.34 2797
3433.89 2585
3434.44 2447
3434.99 2656
3435.55 2866
3436.10 2774
3436.65 2810
3437.21 2836
3437.76 2689
3438.31 2725
3438.86 2939
3439.42 2963
3439.97 2988
3440.52 2929
3441.08 2783
3441.63 3013
3442.18 2899
3442.74 2875
3443.29 3057
3443.84 3147
3444.40 2922
3444.95 2798
3445.50 2856
3446.06 2691
3446.61 2706
3447.16 3028
3447.72 2819
3448.27 2644
3448.82 2713
3449.38 2865
3449.93 2790
3450.48 2979
3451.04 2903
3451.59 2766
3452.15 2825
3452.70 2867
3453.25 2793
3453.81 2815
3454.36 2669
3454.92 2732
3455.47 2861
3456.03 2723
3456.58 2870
3457.13 2991
3457.69 2804
3458.24 2945
3458.80 2881
3459.35 2681
3459.91 2847
3460.46 2853
3461.02 2827
3461.57 2705
3462.13 2708
3462.68 2695
3463.24 2784
3463.79 2828
3464.34 2762
3464.90 2841
3465.46 3023
3466.01 2979
3466.57 2963
3467.12 2994
3467.68 2917
3468.23 2870
3468.79 3067
3469.34 3285
3469.90 3319
3470.45 3488
3471.01 3157
3471.56 2981
3472.12 2926
3472.67 2969
3473.23 3080
3473.79 3138
3474.34 3004
3474.90 2897
3475.45 2959
3476.01 2864
3476.56 2890
3477.12 2935
3477.68 2886
3478.23 2977
3478.79 3031
3479.35 2901
3479.90 3179
3480.46 3344
3481.01 3412
3481.57 3293
3482.13 3340
3482.68 3526
3483.24 3349
3483.80 3369
3484.35 3204
3484.91 3287
3485.47 3312
3486.02 3316
3486.58 3418
3487.14 3465
3487.69 3561
3488.25 3650
3488.81 3646
3489.36 3556
3489.92 3610
3490.48 3893
3491.03 4276
3491.59 4338
3492.15 4240
3492.71 4507
3493.26 4834
3493.82 4827
3494.38 4558
3494.94 4816
3495.49 4531
3496.05 4196
3496.61 4524
3497.17 4636
3497.72 4617
3498.28 4538
3498.84 4521
3499.40 4640
3499.95 4799
3500.51 5162
3501.07 5410
3501.63 5601
3502.19 5773
3502.74 5873
3503.30 6256
3503.86 6129
3504.42 5949
3504.98 6257
3505.53 6433
3506.09 6738
3506.65 6806
3507.21 7037
3507.77 6894
3508.33 6463
3508.88 6217
3509.44 6145
3510.00 5489
3510.56 5058
3511.12 4685
3511.68 4337
3512.24 4140
3512.80 3938
3513.35 4014
3513.91 3627
3514.47 3739
3515.03 3256
3515.59 3190
3516.15 3392
3516.71 3262
3517.27 3174
3517.83 3080
3518.39 3294
3518.95 3264
3519.50 3246
3520.06 3294
3520.62 3279
3521.18 3318
3521.74 3537
3522.30 3257
3522.86 3295
3523.42 3469
3523.98 3408
3524.54 3388
3525.10 3454
3525.66 3498
3526.22 3535
3526.78 3473
3527.34 3354
3527.90 3102
3528.46 3144
3529.02 3255
3529.58 3319
3530.14 3085
3530.70 2852
3531.26 3041
3531.82 2893
3532.38 2829
3532.94 2933
3533.50 3097
3534.06 2937
3534.62 2908
3535.18 3077
3535.75 3398
3536.31 3491
3536.87 3601
3537.43 3567
3537.99 3545
3538.55 3511
3539.11 3444
3539.67 3461
3540.23 3448
3540.79 3547
3541.35 3451
3541.92 3599
3542.48 3535
3543.04 3472
3543.60 3540
3544.16 3519
3544.72 3372
3545.28 3534
3545.84 3588
3546.41 3548
3546.97 3357
3547.53 3147
3548.09 3149
3548.65 3077
3549.21 3210
3549.78 3059
3550.34 3106
3550.90 3057
3551.46 3072
3552.02 3305
3552.59 3415
3553.15 3577
3553.71 3812
3554.27 3752
3554.83 3906
3555.40 4097
3555.96 4340
3556.52 4319
3557.08 4371
3557.65 4247
3558.21 4186
3558.77 4400
3559.33 4099
3559.90 3994
3560.46 4003
3561.02 3944
3561.58 3692
3562.15 3589
3562.71 3363
3563.27 3146
3563.83 3225
3564.40 3138
3564.96 3214
3565.52 3216
3566.09 3235
3566.65 3235
3567.21 3071
3567.78 3201
3568.34 3069
3568.90 2764
3569.47 2927
3570.03 3000
3570.59 2890
3571.16 2960
3571.72 3164
3572.28 3088
3572.85 3035
3573.41 3235
3573.97 3028
3574.54 3099
3575.10 3034
3575.66 3214
3576.23 3345
3576.79 3080
3577.36 3296
3577.92 3309
3578.48 3058
3579.05 3214
3579.61 3274
3580.18 3354
3580.74 3317
3581.31 3129
3581.87 3160
3582.43 3257
3583.00 3274
3583.56 3287
3584.13 3422
3584.69 3311
3585.26 3264
3585.82 3161
3586.39 3126
3586.95 3012
3587.52 3066
3588.08 2973
3588.64 2932
3589.21 2946
3589.77 2933
3590.34 3115
3590.90 2755
3591.47 2856
3592.03 3181
3592.60 3094
3593.17 2860
3593.73 3016
3594.30 3047
3594.86 3190
3595.43 3180
3595.99 3012
3596.56 2906
3597.12 2893
3597.69 2973
3598.25 3153
3598.82 3120
3599.39 2973
3599.95 3127
3600.52 2935
3601.08 2885
3601.65 3119
3602.21 2978
3602.78 3200
3603.35 3228
3603.91 3121
3604.48 3000
3605.04 2902
3605.61 2983
3606.18 3168
3606.74 2793
3607.31 2876
3607.88 2956
3608.44 3017
3609.01 2884
3609.57 2805
3610.14 2929
3610.71 2818
3611.27 2650
3611.84 2645
3612.41 2871
3612.97 3081
3613.54 3092
3614.11 2963
3614.68 3164
3615.24 3296
3615.81 3426
3616.38 3633
3616.94 4170
3617.51 4615
3618.08 5104
3618.64 5555
3619.21 5621
3619.78 6300
3620.35 6092
3620.91 6018
3621.48 6123
3622.05 5748
3622.62 5704
3623.18 5348
3623.75 4722
3624.32 4155
3624.89 3658
3625.45 3368
3626.02 3231
3626.59 2946
3627.16 2795
3627.73 2819
3628.29 2650
3628.86 2610
3629.43 2678
3630.00 2849
3630.57 2930
3631.13 2884
3631.70 2735
3632.27 2799
3632.84 2505
3633.41 2611
3633.98 2819
3634.54 2767
3635.11 2795
3635.68 2673
3636.25 2487
3636.82 2657
3637.39 2587
3637.96 2574
3638.52 2641
3639.09 2483
3639.66 2617
3640.23 2929
3640.80 2904
3641.37 3005
3641.94 2722
3642.51 2948
3643.08 3086
3643.65 3180
3644.21 3260
3644.78 3130
3645.35 3132
3645.92 3263
3646.49 3072
3647.06 2994
3647.63 3023
3648.20 3164
3648.77 3276
3649.34 3140
3649.91 3355
3650.48 3147
3651.05 3129
3651.62 3073
3652.19 3075
3652.76 3143
3653.33 3083
3653.90 3206
3654.47 3364
3655.04 3257
3655.61 3237
3656.18 3182
3656.75 3380
3657.32 3453
3657.89 3330
3658.46 3267
3659.03 3457
3659.60 3307
3660.17 3257
3660.74 3223
3661.31 3117
3661.88 3246
3662.45 3109
3663.02 3017
3663.59 3035
3664.16 3038
3664.74 2760
3665.31 2804
3665.88 2749
3666.45 2809
3667.02 2850
3667.59 2795
3668.16 2668
3668.73 2871
3669.30 2940
3669.87 2700
3670.45 2785
3671.02 2753
3671.59 2837
3672.16 2959
3672.73 2849
3673.30 2991
3673.87 3006
3674.45 2980
3675.02 2932
3675.59 2979
3676.16 3001
3676.73 3108
3677.30 2983
3677.88 3052
3678.45 3062
3679.02 3133
3679.59 3004
3680.16 2830
3680.74 2836
3681.31 2913
3681.88 2838
3682.45 2972
3683.02 2892
3683.60 2849
3684.17 2853
3684.74 2964
3685.31 3137
3685.89 3043
3686.46 2995
3687.03 2968
3687.60 3177
3688.18 3353
3688.75 3341
3689.32 3395
3689.89 3364
3690.47 3484
3691.04 3510
3691.61 3505
3692.19 3400
3692.76 3477
3693.33 3556
3693.91 3483
3694.48 3223
3695.05 3157
3695.62 2912
3696.20 2845
3696.77 3055
3697.34 2916
3697.92 2723
3698.49 2765
3699.06 2777
3699.64 2779
3700.21 2720
3700.79 2871
3701.36 2703
3701.93 2705
3702.51 2651
3703.08 2559
3703.65 2640
3704.23 2844
3704.80 2851
3705.38 2565
3705.95 2659
3706.52 2728
3707.10 2781
3707.67 2765
3708.25 2899
3708.82 2738
3709.39 2900
3709.97 3055
3710.54 2957
3711.12 2802
3711.69 2815
3712.27 2798
3712.84 2927
3713.42 2859
3713.99 2711
3714.57 2914
3715.14 3294
3715.71 3197
3716.29 3029
3716.86 2574
3717.44 2979
3718.01 3102
3718.59 2948
3719.16 2982
3719.74 2974
3720.31 2947
3720.89 2999
3721.47 2697
3722.04 2748
3722.62 2896
3723.19 2810
3723.77 2863
3724.34 2728
3724.92 2668
3725.49 2663
3726.07 2650
3726.64 2830
3727.22 2888
3727.80 2840
3728.37 3047
3728.95 3024
3729.52 3032
3730.10 3126
3730.67 3203
3731.25 3264
3731.83 3420
3732.40 3492
3732.98 3730
3733.55 3980
3734.13 3959
3734.71 3993
3735.28 3880
3735.86 4121
3736.44 3865
3737.01 3742
3737.59 3805
3738.17 3591
3738.74 3660
3739.32 3416
3739.90 3298
3740.47 3288
3741.05 3364
3741.63 3129
3742.20 3199
3742.78 3031
3743.36 3020
3743.93 2988
3744.51 2902
3745.09 3054
3745.66 3032
3746.24 2811
3746.82 2791
3747.40 2988
3747.97 3009
3748.55 2783
3749.13 2931
3749.70 3053
3750.28 2991
3750.86 2913
3751.44 2783
3752.02 2788
3752.59 2826
3753.17 2800
3753.75 2950
3754.33 3082
3754.90 2964
3755.48 3065
3756.06 3055
3756.64 3065
3757.22 3300
3757.79 3669
3758.37 3719
3758.95 3831
3759.53 4103
3760.11 3968
3760.68 4076
3761.26 4123
3761.84 4140
3762.42 3950
3763.00 3812
3763.58 3780
3764.15 3686
3764.73 3568
3765.31 3431
3765.89 3358
3766.47 3053
3767.05 3013
3767.63 3006
3768.21 3036
3768.78 2949
3769.36 2747
3769.94 2971
3770.52 3025
3771.10 2938
3771.68 2897
3772.26 2862
3772.84 2850
3773.42 2849
3774.00 2799
3774.58 2873
3775.15 2766
3775.73 2811
3776.31 2903
3776.89 2873
3777.47 2863
3778.05 2886
3778.63 2876
3779.21 2772
3779.79 2716
3780.37 2705
3780.95 2727
3781.53 2674
3782.11 2649
3782.69 2602
3783.27 2454
3783.85 2624
3784.43 2643
3785.01 2563
3785.59 2605
3786.17 2713
3786.75 2744
3787.33 2725
3787.91 2639
3788.49 2814
3789.07 2740
3789.65 2763
3790.23 2863
3790.81 2860
3791.39 2751
3791.98 2753
3792.56 2686
3793.14 2570
3793.72 2511
3794.30 2668
3794.88 2819
3795.46 2575
3796.04 2646
3796.62 2941
3797.20 2750
3797.78 2663
3798.37 2921
3798.95 2839
3799.53 2912
3800.11 3009
3800.69 3073
3801.27 3120
3801.85 3206
3802.43 3217
3803.02 3284
3803.60 3082
3804.18 3277
3804.76 3155
3805.34 3107
3805.92 2965
3806.51 2888
3807.09 2938
3807.67 2990
3808.25 2895
3808.83 2895
3809.42 2866
3810.00 3062
3810.58 3165
3811.16 3126
3811.74 2942
3812.33 3038
3812.91 2832
3813.49 2987
3814.07 2739
3814.66 2808
3815.24 3012
3815.82 3028
3816.40 2923
3816.99 2868
3817.57 3005
3818.15 2922
3818.73 2771
3819.32 2854
3819.90 2803
3820.48 2907
3821.06 2754
3821.65 2710
3822.23 2857
3822.81 2756
3823.40 2532
3823.98 2538
3824.56 2414
3825.15 2534
3825.73 2804
3826.31 2675
3826.90 2742
3827.48 2554
3828.06 2669
3828.65 2569
3829.23 2655
3829.81 2683
3830.40 2716
3830.98 2652
3831.56 2547
3832.15 2749
3832.73 2797
3833.32 3082
3833.90 2875
3834.48 2928
3835.07 3077
3835.65 2766
3836.23 2927
3836.82 2962
3837.40 2994
3837.99 2893
3838.57 2660
3839.16 2480
3839.74 2670
3840.32 2680
3840.91 2854
3841.49 2872
3842.08 2857
3842.66 2643
3843.25 2803
3843.83 2797
3844.42 2797
3845.00 2658
3845.59 2717
3846.17 2730
3846.76 2778
3847.34 2706
3847.92 2691
3848.51 2752
3849.09 2637
3849.68 2847
3850.27 2778
3850.85 2601
3851.44 2715
3852.02 2744
3852.61 2782
3853.19 2919
3853.78 2907
3854.36 2897
3854.95 3024
3855.53 3110
3856.12 3153
3856.70 3126
3857.29 3147
3857.88 3335
3858.46 3606
3859.05 3670
3859.63 4109
3860.22 4366
3860.80 4942
3861.39 5400
3861.98 5854
3862.56 6162
3863.15 6578
3863.73 6657
3864.32 6526
3864.91 6255
3865.49 6092
3866.08 5647
3866.67 5453
3867.25 5080
3867.84 4561
3868.43 4261
3869.01 4163
3869.60 3868
3870.19 3411
3870.77 3408
3871.36 3410
3871.95 3459
3872.53 3397
3873.12 3223
3873.71 3223
3874.29 3125
3874.88 3183
3875.47 3273
3876.05 3281
3876.64 3140
3877.23 3278
3877.82 3154
3878.40 3119
3878.99 3141
3879.58 3023
3880.16 3070
3880.75 3055
3881.34 2882
3881.93 3022
3882.51 2958
3883.10 3013
3883.69 2958
3884.28 2905
3884.87 2736
3885.45 2760
3886.04 2800
3886.63 3083
3887.22 2868
3887.80 2827
3888.39 2951
3888.98 3054
3889.57 3317
3890.16 3403
3890.74 3457
3891.33 3606
3891.92 3556
3892.51 3502
3893.10 3430
3893.69 3582
3894.27 3473
3894.86 3568
3895.45 3756
3896.04 3923
3896.63 3826
3897.22 3838
3897.81 3883
3898.40 3855
3898.98 3844
3899.57 3608
3900.16 3674
3900.75 3888
3901.34 3816
3901.93 3513
3902.52 3534
3903.11 3310
3903.70 3290
3904.29 3141
3904.87 3217
3905.46 3203
3906.05 3077
3906.64 2738
3907.23 2867
3907.82 2687
3908.41 2729
3909.00 2612
3909.59 2766
3910.18 2793
3910.77 2778
3911.36 2566
3911.95 2555
3912.54 2789
3913.13 2599
3913.72 2605
3914.31 2644
3914.90 2499
3915.49 2479
3916.08 2687
3916.67 2681
3917.26 2622
3917.85 2726
3918.44 2626
3919.03 2613
3919.62 2461
3920.21 2590
3920.80 2613
3921.39 2723
3921.98 2347
3922.57 2640
3923.16 2689
3923.75 2684
3924.34 2687
3924.94 2696
3925.53 2797
3926.12 2632
3926.71 2643
3927.30 2697
3927.89 2523
3928.48 2665
3929.07 2725
3929.66 2590
3930.25 2602
3930.85 2759
3931.44 2641
3932.03 2650
3932.62 2757
3933.21 2670
3933.80 2541
3934.39 2669
3934.99 2527
3935.58 2493
3936.17 2738
3936.76 2594
3937.35 2559
3937.94 2473
3938.54 2752
3939.13 2847
3939.72 2780
3940.31 2542
3940.90 2551
3941.49 2740
3942.09 2690
3942.68 2613
3943.27 2813
3943.86 2790
3944.46 2736
3945.05 2728
3945.64 2704
3946.23 2899
3946.82 2562
3947.42 2665
3948.01 2693
3948.60 2577
3949.20 2606
3949.79 2516
3950.38 2593
3950.97 2634
3951.57 2590
3952.16 2480
3952.75 2691
3953.34 2755
3953.94 2667
3954.53 2610
3955.12 2729
3955.72 2803
3956.31 2708
3956.90 2615
3957.50 2763
3958.09 2679
3958.68 2470
3959.28 2472
3959.87 2562
3960.46 2647
3961.06 2593
3961.65 2663
3962.24 2583
3962.84 2721
3963.43 2783
3964.02 2720
3964.62 2769
3965.21 2794
3965.81 2875
3966.40 2928
3966.99 2982
3967.59 3237
3968.18 3145
3968.78 3074
3969.37 3272
3969.96 3114
3970.56 3119
3971.15 3053
3971.75 3098
3972.34 2877
3972.94 2934
3973.53 3011
3974.12 2820
3974.72 2672
3975.31 2567
3975.91 2629
3976.50 2545
3977.10 2606
3977.69 2543
3978.29 2431
3978.88 2528
3979.48 2618
3980.07 2586
3980.67 2508
3981.26 2419
3981.86 2711
3982.45 2482
3983.05 2524
3983.64 2669
3984.24 2762
3984.83 2655
3985.43 2508
3986.02 2485
3986.62 2558
3987.21 2590
3987.81 2630
3988.40 2574
3989.00 2564
3989.60 2577
3990.19 2529
3990.79 2638
3991.38 2606
3991.98 2585
3992.57 2529
3993.17 2679
3993.77 2648
3994.36 2651
3994.96 2860
3995.55 2622
3996.15 2786
3996.75 2915
3997.34 2777
3997.94 2912
3998.54 3000
3999.13 2964
3999.73 3077
4000.32 2878
4000.92 2958
4001.52 2863
4002.11 2770
4002.71 2824
4003.31 2910
4003.90 2901
4004.50 2976
4005.10 2942
4005.69 2784
4006.29 2797
4006.89 3019
4007.49 3049
4008.08 3017
4008.68 3016
4009.28 3048
4009.87 3112
4010.47 2932
4011.07 2967
4011.67 3044
4012.26 2942
4012.86 2806
4013.46 2978
4014.05 3004
4014.65 3073
4015.25 3099
4015.85 3215
4016.44 3281
4017.04 3499
4017.64 3628
4018.24 3674
4018.84 3509
4019.43 3501
4020.03 3707
4020.63 3503
4021.23 3334
4021.83 3478
4022.42 3300
4023.02 3068
4023.62 2996
4024.22 2928
4024.82 2767
4025.41 2730
4026.01 2856
4026.61 2835
4027.21 2769
4027.81 2684
4028.41 2670
4029.01 2686
4029.60 2901
4030.20 2779
4030.80 2932
4031.40 2725
4032.00 2531
4032.60 2679
4033.20 2873
4033.80 2862
4034.39 2714
4034.99 2658
4035.59 2528
4036.19 2683
4036.79 2698
4037.39 2551
4037.99 2611
4038.59 2726
4039.19 2731
4039.79 2528
4040.39 2591
4040.99 2698
4041.59 2792
4042.18 2778
4042.78 2712
4043.38 2732
4043.98 2667
4044.58 2731
4045.18 2728
4045.78 2831
4046.38 2948
4046.98 3021
4047.58 2883
4048.18 2652
4048.78 2715
4049.38 2735
4049.98 2753
4050.58 2590
4051.18 2663
4051.78 2669
4052.38 2738
4052.98 2667
4053.58 2694
4054.19 2537
4054.79 2699
4055.39 2816
4055.99 2721
4056.59 2622
4057.19 2585
4057.79 2631
4058.39 2689
4058.99 2615
4059.59 2669
4060.19 2541
4060.79 2581
4061.39 2498
4061.99 2469
4062.60 2615
4063.20 2433
4063.80 2464
4064.40 2513
4065.00 2428
4065.60 2459
4066.20 2500
4066.80 2549
4067.41 2476
4068.01 2679
4068.61 2505
4069.21 2465
4069.81 2521
4070.41 2530
4071.02 2575
4071.62 2476
4072.22 2508
4072.82 2669
4073.42 2432
4074.02 2541
4074.63 2627
4075.23 2759
4075.83 2693
4076.43 2732
4077.03 2709
4077.64 2708
4078.24 2799
4078.84 2715
4079.44 2712
4080.05 2574
4080.65 2660
4081.25 2692
4081.85 2805
4082.46 2755
4083.06 2765
4083.66 2894
4084.26 2925
4084.87 2877
4085.47 3037
4086.07 3071
4086.67 3168
4087.28 3085
4087.88 3104
4088.48 3175
4089.09 3291
4089.69 3052
4090.29 3049
4090.90 3095
4091.50 2969
4092.10 3236
4092.71 3316
4093.31 3412
4093.91 3561
4094.52 3848
4095.12 4074
4095.72 4104
4096.33 4348
4096.93 4405
4097.53 4443
4098.14 4522
4098.74 4129
4099.34 3943
4099.95 3882
4100.55 3512
4101.16 3309
4101.76 3135
4102.36 2855
4102.97 2902
4103.57 2925
4104.18 2612
4104.78 2403
4105.38 2490
4105.99 2394
4106.59 2498
4107.20 2402
4107.80 2390
4108.41 2551
4109.01 2387
4109.62 2442
4110.22 2328
4110.82 2433
4111.43 2274
4112.03 2377
4112.64 2549
4113.24 2448
4113.85 2579
4114.45 2440
4115.06 2256
4115.66 2432
4116.27 2415
4116.87 2419
4117.48 2575
4118.08 2567
4118.69 2536
4119.29 2672
4119.90 2572
4120.50 2479
4121.11 2541
4121.72 2659
4122.32 2810
4122.93 2631
4123.53 2750
4124.14 2751
4124.74 2884
4125.35 2693
4125.95 2578
4126.56 2701
4127.17 2681
4127.77 2641
4128.38 2654
4128.98 2646
4129.59 2550
4130.20 2482
4130.80 2653
4131.41 2568
4132.01 2684
4132.62 2724
4133.23 2735
4133.83 2594
4134.44 2548
4135.05 2670
4135.65 2605
4136.26 2868
4136.87 2661
4137.47 2666
4138.08 2728
4138.69 2608
4139.29 2797
4139.90 2850
4140.51 2728
4141.11 2702
4141.72 2650
4142.33 2825
4142.93 2921
4143.54 2702
4144.15 2648
4144.75 2560
4145.36 2670
4145.97 2685
4146.58 2519
4147.18 2499
4147.79 2513
4148.40 2405
4149.01 2346
4149.61 2448
4150.22 2380
4150.83 2255
4151.44 2193
4152.04 2219
4152.65 2221
4153.26 2227
4153.87 2209
4154.47 2248
4155.08 2339
4155.69 2327
4156.30 2256
4156.91 2333
4157.51 2276
4158.12 2263
4158.73 2196
4159.34 2362
4159.95 2297
4160.56 2153
4161.16 2120
4161.77 2247
4162.38 2429
4162.99 2376
4163.60 2255
4164.21 2177
4164.81 2261
4165.42 2311
4166.03 2383
4166.64 2360
4167.25 2368
4167.86 2379
4168.47 2409
4169.08 2510
4169.69 2519
4170.29 2402
4170.90 2530
4171.51 2693
4172.12 2535
4172.73 2488
4173.34 2510
4173.95 2538
4174.56 2540
4175.17 2577
4175.78 2558
4176.39 2589
4177.00 2436
4177.61 2448
4178.22 2454
4178.82 2499
4179.43 2580
4180.04 2477
4180.65 2511
4181.26 2516
4181.87 2542
4182.48 2529
4183.09 2579
4183.70 2370
4184.31 2282
4184.92 2430
4185.53 2377
4186.14 2333
4186.75 2368
4187.36 2389
4187.97 2367
4188.58 2308
4189.19 2225
4189.81 2221
4190.42 2451
4191.03 2549
4191.64 2572
4192.25 2444
4192.86 2403
4193.47 2560
4194.08 2500
4194.69 2533
4195.30 2657
4195.91 2661
4196.52 2820
4197.13 2945
4197.74 2962
4198.36 2896
4198.97 2846
4199.58 2923
4200.19 2646
4200.80 2588
4201.41 2770
4202.02 2822
4202.63 2651
4203.25 2574
4203.86 2458
4204.47 2653
4205.08 2483
4205.69 2438
4206.30 2516
4206.92 2484
4207.53 2529
4208.14 2579
4208.75 2638
4209.36 2530
4209.97 2439
4210.59 2489
4211.20 2653
4211.81 2850
4212.42 2554
4213.03 2491
4213.65 2467
4214.26 2532
4214.87 2380
4215.48 2563
4216.10 2865
4216.71 2795
4217.32 2819
4217.93 2978
4218.55 3112
4219.16 3004
4219.77 3149
4220.38 3194
4221.00 3476
4221.61 3473
4222.22 3815
4222.83 4000
4223.45 4118
4224.06 4259
4224.67 4348
4225.29 4285
4225.90 4359
4226.51 4412
4227.13 4410
4227.74 4384
4228.35 4307
4228.96 4440
4229.58 4469
4230.19 4403
4230.80 4272
4231.42 3910
4232.03 3916
4232.65 3936
4233.26 3796
4233.87 3783
4234.49 3701
4235.10 3625
4235.71 3516
4236.33 3431
4236.94 3518
4237.56 3535
4238.17 3438
4238.78 3613
4239.40 3311
4240.01 3242
4240.63 2941
4241.24 2812
4241.85 2833
4242.47 2739
4243.08 2684
4243.70 2644
4244.31 2648
4244.93 2644
4245.54 2523
4246.15 2605
4246.77 2580
4247.38 2697
4248.00 2553
4248.61 2507
4249.23 2693
4249.84 2516
4250.46 2620
4251.07 2677
4251.69 2684
4252.30 2585
4252.92 2835
4253.53 2866
4254.15 2583
4254.76 2800
4255.38 2728
4255.99 2739
4256.61 2720
4257.22 2825
4257.84 2662
4258.45 2645
4259.07 2687
4259.69 2739
4260.30 2672
4260.92 2688
4261.53 2712
4262.15 2765
4262.76 2846
4263.38 2725
4263.99 2769
4264.61 2821
4265.23 2774
4265.84 2879
4266.46 2788
4267.07 2820
4267.69 2800
4268.31 2776
4268.92 2752
4269.54 2785
4270.16 2763
4270.77 2718
4271.39 2798
4272.00 2729
4272.62 2773
4273.24 2789
4273.85 2543
4274.47 2448
4275.09 2376
4275.70 2407
4276.32 2397
4276.94 2418
4277.55 2364
4278.17 2369
4278.79 2280
4279.40 2659
4280.02 2574
4280.64 2413
4281.26 2398
4281.87 2327
4282.49 2390
4283.11 2569
4283.72 2498
4284.34 2347
4284.96 2510
4285.58 2609
4286.19 2563
4286.81 2538
4287.43 2638
4288.05 2658
4288.66 2653
4289.28 2773
4289.90 2660
4290.52 2566
4291.13 2565
4291.75 2429
4292.37 2547
4292.99 2541
4293.61 2447
4294.22 2386
4294.84 2408
4295.46 2484
4296.08 2424
4296.70 2500
4297.31 2555
4297.93 2647
4298.55 2427
4299.17 2546
4299.79 2406
4300.41 2416
4301.03 2356
4301.64 2362
4302.26 2256
4302.88 2333
4303.50 2475
4304.12 2456
4304.74 2481
4305.36 2343
4305.97 2440
4306.59 2404
4307.21 2548
4307.83 2599
4308.45 2671
4309.07 2557
4309.69 2638
4310.31 2564
4310.93 2722
4311.55 2761
4312.17 3038
4312.78 2885
4313.40 2814
4314.02 2797
4314.64 2818
4315.26 2821
4315.88 2707
4316.50 2624
4317.12 2719
4317.74 2501
4318.36 2549
4318.98 2632
4319.60 2427
4320.22 2541
4320.84 2448
4321.46 2354
4322.08 2356
4322.70 2217
4323.32 2346
4323.94 2197
4324.56 2377
4325.18 2333
4325.80 2440
4326.42 2481
4327.04 2494
4327.66 2405
4328.28 2503
4328.90 2490
4329.52 2505
4330.14 2419
4330.76 2488
4331.39 2400
4332.01 2422
4332.63 2300
4333.25 2433
4333.87 2540
4334.49 2262
4335.11 2220
4335.73 2418
4336.35 2469
4336.97 2563
4337.59 2524
4338.22 2448
4338.84 2591
4339.46 2477
4340.08 2493
4340.70 2583
4341.32 2649
4341.94 2486
4342.57 2510
4343.19 2557
4343.81 2813
4344.43 2694
4345.05 2825
4345.67 2900
4346.29 2970
4346.92 3280
4347.54 3291
4348.16 3388
4348.78 3439
4349.40 3352
4350.03 3358
4350.65 3018
4351.27 2987
4351.89 2829
4352.51 2774
4353.14 2771
4353.76 2642
4354.38 2543
4355.00 2532
4355.63 2504
4356.25 2517
4356.87 2545
4357.49 2492
4358.12 2301
4358.74 2610
4359.36 2442
4359.98 2416
4360.61 2611
4361.23 2581
4361.85 2486
4362.48 2749
4363.10 2635
4363.72 2554
4364.34 2526
4364.97 2450
4365.59 2557
4366.21 2622
4366.84 2561
4367.46 2568
4368.08 2517
4368.71 2611
4369.33 2456
4369.95 2400
4370.58 2510
4371.20 2541
4371.82 2557
4372.45 2561
4373.07 2423
4373.70 2507
4374.32 2570
4374.94 2634
4375.57 2492
4376.19 2624
4376.81 2588
4377.44 2413
4378.06 2525
4378.69 2567
4379.31 2597
4379.94 2410
4380.56 2634
4381.18 2618
4381.81 2724
4382.43 2623
4383.06 2688
4383.68 3005
4384.31 3130
4384.93 3097
4385.55 3083
4386.18 2932
4386.80 3158
4387.43 3110
4388.05 3362
4388.68 3569
4389.30 3818
4389.93 4132
4390.55 4401
4391.18 4353
4391.80 4686
4392.43 4849
4393.05 5255
4393.68 4948
4394.30 4967
4394.93 5254
4395.55 4682
4396.18 4208
4396.80 4180
4397.43 3973
4398.05 3665
4398.68 3580
4399.31 3430
4399.93 3412
4400.56 3335
4401.18 3571
4401.81 3588
4402.43 3375
4403.06 3430
4403.69 3317
4404.31 3324
4404.94 3377
4405.56 3246
4406.19 3073
4406.82 2950
4407.44 3084
4408.07 3009
4408.69 3149
4409.32 3014
4409.95 3048
4410.57 2982
4411.20 3032
4411.83 3008
4412.45 3023
4413.08 2746
4413.71 2742
4414.33 2833
4414.96 2748
4415.59 2670
4416.21 2758
4416.84 2680
4417.47 2592
4418.09 2610
4418.72 2527
4419.35 2467
4419.97 2408
4420.60 2495
4421.23 2536
4421.85 2584
4422.48 2643
4423.11 2569
4423.74 2484
4424.36 2535
4424.99 2443
4425.62 2397
4426.25 2481
4426.87 2484
4427.50 2375
4428.13 2295
4428.76 2315
4429.38 2310
4430.01 2284
4430.64 2256
4431.27 2189
4431.89 2306
4432.52 2282
4433.15 2259
4433.78 2240
4434.41 2273
4435.03 2225
4435.66 2157
4436.29 2105
4436.92 2246
4437.55 2226
4438.18 2387
4438.80 2213
4439.43 2358
4440.06 2263
4440.69 2252
4441.32 2190
4441.95 2354
4442.57 2403
4443.20 2443
4443.83 2430
4444.46 2414
4445.09 2305
4445.72 2160
4446.35 2127
4446.98 2323
4447.61 2372
4448.23 2310
4448.86 2151
4449.49 2273
4450.12 2184
4450.75 2124
4451.38 2037
4452.01 2113
4452.64 2175
4453.27 2150
4453.90 2120
4454.53 2145
4455.16 2167
4455.79 2210
4456.42 2224
4457.05 2235
4457.67 2214
4458.30 2268
4458.93 2219
4459.56 2088
4460.19 2278
4460.82 2103
4461.45 2041
4462.08 2158
4462.71 2223
4463.34 2059
4463.97 2022
4464.60 2192
4465.23 2196
4465.86 2088
4466.49 2015
4467.13 2010
4467.76 2061
4468.39 2197
4469.02 2223
4469.65 2168
4470.28 2072
4470.91 2149
4471.54 2096
4472.17 2173
4472.80 2003
4473.43 2091
4474.06 2033
4474.69 2134
4475.32 1914
4475.95 2257
4476.59 2207
4477.22 2212
4477.85 2136
4478.48 2070
4479.11 1922
4479.74 2038
4480.37 2221
4481.00 2210
4481.64 2102
4482.27 2191
4482.90 1991
4483.53 2036
4484.16 2187
4484.79 2073
4485.42 2210
4486.06 2275
4486.69 2110
4487.32 2177
4487.95 2285
4488.58 2284
4489.22 2157
4489.85 2182
4490.48 2282
4491.11 2350
4491.74 2207
4492.38 2097
4493.01 2118
4493.64 2148
4494.27 2057
4494.90 2117
4495.54 2185
4496.17 2225
4496.80 2310
4497.43 2341
4498.07 2175
4498.70 2092
4499.33 2138
4499.96 2274
4500.60 2189
4501.23 2199
4501.86 2274
4502.50 2343
4503.13 2413
4503.76 2499
4504.39 2626
4505.03 2490
4505.66 2519
4506.29 2376
4506.93 2419
4507.56 2342
4508.19 2304
4508.83 2175
4509.46 2235
4510.09 2390
4510.73 2291
4511.36 2310
4511.99 2424
4512.63 2468
4513.26 2406
4513.89 2331
4514.53 2310
4515.16 2331
4515.80 2547
4516.43 2487
4517.06 2494
4517.70 2448
4518.33 2569
4518.97 2415
4519.60 2391
4520.23 2438
4520.87 2411
4521.50 2369
4522.14 2363
4522.77 2396
4523.40 2330
4524.04 2494
4524.67 2394
4525.31 2416
4525.94 2486
4526.58 2574
4527.21 2607
4527.85 2881
4528.48 3018
4529.12 3277
4529.75 3672
4530.38 4091
4531.02 4396
4531.65 4732
4532.29 5452
4532.92 5351
4533.56 5810
4534.19 5750
4534.83 5865
4535.46 5526
4536.10 5304
4536.74 4785
4537.37 4231
4538.01 3690
4538.64 3580
4539.28 3016
4539.91 3061
4540.55 2868
4541.18 2649
4541.82 2540
4542.45 2432
4543.09 2372
4543.73 2369
4544.36 2220
4545.00 2190
4545.63 2304
4546.27 2134
4546.91 2163
4547.54 2257
4548.18 2193
4548.81 2340
4549.45 2259
4550.09 2234
4550.72 2111
4551.36 2217
4551.99 2333
4552.63 2286
4553.27 2349
4553.90 2519
4554.54 2487
4555.18 2497
4555.81 2543
4556.45 2641
4557.09 2627
4557.72 2376
4558.36 2458
4559.00 2353
4559.63 2357
4560.27 2479
4560.91 2297
4561.54 2390
4562.18 2354
4562.82 2421
4563.46 2470
4564.09 2395
4564.73 2539
4565.37 2549
4566.00 2475
4566.64 2546
4567.28 2569
4567.92 2497
4568.55 2674
4569.19 2787
4569.83 2671
4570.47 2831
4571.10 2903
4571.74 2877
4572.38 2757
4573.02 2660
4573.66 2746
4574.29 2583
4574.93 2444
4575.57 2566
4576.21 2604
4576.85 2343
4577.48 2299
4578.12 2427
4578.76 2233
4579.40 2011
4580.04 2133
4580.67 2133
4581.31 2059
4581.95 2074
4582.59 2101
4583.23 2193
4583.87 2148
4584.51 2082
4585.14 2212
4585.78 2136
4586.42 2116
4587.06 1982
4587.70 2022
4588.34 2107
4588.98 2125
4589.62 2083
4590.26 2114
4590.89 2140
4591.53 2119
4592.17 2114
4592.81 2102
4593.45 2197
4594.09 2184
4594.73 1934
4595.37 1961
4596.01 2062
4596.65 1967
4597.29 2109
4597.93 2087
4598.57 2122
4599.21 2137
4599.85 2024
4600.49 2023
4601.12 2052
4601.76 2100
4602.40 2033
4603.04 2124
4603.68 1989
4604.32 2175
4604.96 2177
4605.60 2088
4606.24 2226
4606.88 2214
4607.52 2062
4608.17 2269
4608.81 2219
4609.45 2296
4610.09 2338
4610.73 2238
4611.37 2306
4612.01 2348
4612.65 2203
4613.29 2224
4613.93 2191
4614.57 2175
4615.21 2117
4615.85 2123
4616.49 2145
4617.13 2103
4617.77 1998
4618.41 2029
4619.06 2088
4619.70 2103
4620.34 2109
4620.98 1953
4621.62 2006
4622.26 2058
4622.90 2002
4623.54 1970
4624.19 2026
4624.83 2122
4625.47 2076
4626.11 1933
4626.75 1848
4627.39 1858
4628.03 1936
4628.68 2051
4629.32 1940
4629.96 2008
4630.60 2027
4631.24 2041
4631.89 2158
4632.53 2040
4633.17 2050
4633.81 2125
4634.45 2117
4635.10 2062
4635.74 2203
4636.38 2120
4637.02 2087
4637.66 2145
4638.31 2294
4638.95 2253
4639.59 2343
4640.23 2276
4640.88 2283
4641.52 2280
4642.16 2368
4642.80 2337
4643.45 2330
4644.09 2243
4644.73 2149
4645.38 2138
4646.02 2101
4646.66 2069
4647.30 2067
4647.95 2108
4648.59 2108
4649.23 2179
4649.88 2112
4650.52 1988
4651.16 1952
4651.81 2046
4652.45 2128
4653.09 2184
4653.74 2177
4654.38 2227
4655.02 1997
4655.67 1967
4656.31 1839
4656.95 2088
4657.60 2195
4658.24 2013
4658.89 2110
4659.53 2094
4660.17 2006
4660.82 1946
4661.46 2035
4662.10 1937
4662.75 2109
4663.39 2059
4664.04 1934
4664.68 1956
4665.33 1903
4665.97 1920
4666.61 1772
4667.26 1860
4667.90 1976
4668.55 2024
4669.19 1842
4669.84 1883
4670.48 1981
4671.12 1895
4671.77 1829
4672.41 1878
4673.06 2010
4673.70 1888
4674.35 1958
4674.99 1890
4675.64 1753
4676.28 1896
4676.93 1874
4677.57 1837
4678.22 1851
4678.86 1895
4679.51 1906
4680.15 1863
4680.80 1957
4681.44 1862
4682.09 1899
4682.74 2038
4683.38 1912
4684.03 1828
4684.67 1874
4685.32 1848
4685.96 1828
4686.61 1882
4687.25 1927
4687.90 1881
4688.55 1932
4689.19 1892
4689.84 1759
4690.48 1871
4691.13 1955
4691.78 1779
4692.42 1846
4693.07 1872
4693.71 1798
4694.36 1940
4695.01 1821
4695.65 1874
4696.30 1923
4696.95 1865
4697.59 2009
4698.24 1840
4698.89 1890
4699.53 1825
4700.18 1845
4700.83 1936
4701.47 1913
4702.12 2092
4702.77 2010
4703.41 1938
4704.06 2013
4704.71 1900
4705.35 1825
4706.00 2056
4706.65 2144
4707.29 1820
4707.94 1789
4708.59 1860
4709.24 1754
4709.88 1803
4710.53 1849
4711.18 1857
4711.83 1953
4712.47 1995
4713.12 1904
4713.77 1891
4714.42 1963
4715.06 1956
4715.71 1797
4716.36 1827
4717.01 2029
4717.65 1960
4718.30 1908
4718.95 1951
4719.60 1937
4720.25 2000
4720.89 1940
4721.54 2018
4722.19 2152
4722.84 2140
4723.49 2048
4724.13 2098
4724.78 1989
4725.43 2027
4726.08 2073
4726.73 2273
4727.38 2291
4728.03 2143
4728.67 2165
4729.32 2275
4729.97 2169
4730.62 1988
4731.27 1916
4731.92 2019
4732.57 2090
4733.22 2047
4733.86 1801
4734.51 1937
4735.16 1892
4735.81 1869
4736.46 1904
4737.11 1886
4737.76 1890
4738.41 1819
4739.06 1937
4739.71 2073
4740.36 2093
4741.01 2054
4741.65 2029
4742.30 1991
4742.95 2083
4743.60 2216
4744.25 2081
4744.90 2085
4745.55 2043
4746.20 1944
4746.85 1994
4747.50 2161
4748.15 1999
4748.80 2233
4749.45 2095
4750.10 2124
4750.75 2145
4751.40 2193
4752.05 2160
4752.70 2039
4753.35 2137
4754.00 2208
4754.65 2097
4755.30 2323
4755.95 2059
4756.61 2136
4757.26 2202
4757.91 2197
4758.56 2115
4759.21 2128
4759.86 2017
4760.51 1976
4761.16 2049
4761.81 1870
4762.46 1964
4763.11 1984
4763.76 1861
4764.41 1848
4765.07 1876
4765.72 1994
4766.37 1987
4767.02 2003
4767.67 1969
4768.32 1846
4768.97 1808
4769.62 1847
4770.28 2004
4770.93 1938
4771.58 1826
4772.23 1998
4772.88 2035
4773.53 1869
4774.19 1791
4774.84 1787
4775.49 1700
4776.14 1724
4776.79 1785
4777.44 1903
4778.10 1889
4778.75 1818
4779.40 1825
4780.05 1726
4780.70 1766
4781.36 1930
4782.01 1891
4782.66 1864
4783.31 1849
4783.97 1909
4784.62 1844
4785.27 1905
4785.92 1858
4786.58 1750
4787.23 1877
4787.88 1787
4788.53 1798
4789.19 1893
4789.84 1881
4790.49 1885
4791.15 1893
4791.80 1883
4792.45 1895
4793.10 1740
4793.76 1767
4794.41 1772
4795.06 1954
4795.72 1865
4796.37 1890
4797.02 1978
4797.68 1831
4798.33 1743
4798.98 1851
4799.64 1876
4800.29 1822
4800.94 2068
4801.60 1928
4802.25 1762
4802.90 1784
4803.56 1943
4804.21 1906
4804.87 1881
4805.52 1916
4806.17 1844
4806.83 1894
4807.48 1859
4808.14 1756
4808.79 1907
4809.44 1965
4810.10 1962
4810.75 1854
4811.41 1987
4812.06 1880
4812.71 1729
4813.37 1808
4814.02 1911
4814.68 1922
4815.33 1899
4815.99 1932
4816.64 1875
4817.30 1941
4817.95 1944
4818.61 1904
4819.26 1927
4819.92 2078
4820.57 1986
4821.23 2065
4821.88 2011
4822.53 1970
4823.19 2072
4823.85 2058
4824.50 1959
4825.16 1970
4825.81 2081
4826.47 2120
4827.12 2006
4827.78 2059
4828.43 2019
4829.09 1927
4829.74 2039
4830.40 1980
4831.05 1920
4831.71 2043
4832.37 2172
4833.02 2016
4833.68 2180
4834.33 2172
4834.99 2225
4835.64 2156
4836.30 2219
4836.96 2346
4837.61 2419
4838.27 2552
4838.92 2470
4839.58 2385
4840.24 2762
4840.89 2581
4841.55 2430
4842.21 2379
4842.86 2329
4843.52 2258
4844.18 2363
4844.83 2313
4845.49 2324
4846.14 2229
4846.80 2179
4847.46 2177
4848.11 2266
4848.77 2128
4849.43 2249
4850.09 2163
4850.74 2124
4851.40 2175
4852.06 2182
4852.71 2283
4853.37 2334
4854.03 2298
4854.68 2541
4855.34 2366
4856.00 2292
4856.66 2325
4857.31 2330
4857.97 2271
4858.63 2182
4859.29 2358
4859.94 2361
4860.60 2390
4861.26 2282
4861.92 2274
4862.57 2262
4863.23 2030
4863.89 2174
4864.55 2226
4865.21 2341
4865.86 2346
4866.52 2234
4867.18 2363
4867.84 2277
4868.50 2200
4869.15 2148
4869.81 2120
4870.47 2172
4871.13 2141
4871.79 2063
4872.45 2158
4873.10 2147
4873.76 2143
4874.42 2242
4875.08 2023
4875.74 2118
4876.40 2045
4877.06 2134
4877.71 2275
4878.37 2317
4879.03 2161
4879.69 2044
4880.35 2006
4881.01 2219
4881.67 2066
4882.33 1920
4882.99 1902
4883.65 1944
4884.30 2023
4884.96 1853
4885.62 1835
4886.28 1986
4886.94 2066
4887.60 2040
4888.26 1928
4888.92 1964
4889.58 2078
4890.24 2083
4890.90 2067
4891.56 2137
4892.22 2178
4892.88 1998
4893.54 1886
4894.20 1925
4894.86 2002
4895.52 1900
4896.18 1945
4896.84 2023
4897.50 1757
4898.16 1902
4898.82 1972
4899.48 2069
4900.14 1897
4900.80 1880
4901.46 1922
4902.12 1931
4902.78 1900
4903.44 1946
4904.10 1904
4904.76 1751
4905.42 1887
4906.08 1909
4906.74 1733
4907.40 1797
4908.06 1809
4908.73 1839
4909.39 1855
4910.05 1901
4910.71 1829
4911.37 1773
4912.03 1860
4912.69 1844
4913.35 1926
4914.01 1874
4914.68 1774
4915.34 1836
4916.00 1763
4916.66 1763
4917.32 1819
4917.98 1744
4918.64 1663
4919.31 1704
4919.97 1825
4920.63 1889
4921.29 1750
4921.95 1600
4922.61 1687
4923.28 1642
4923.94 1641
4924.60 1781
4925.26 1823
4925.92 1698
4926.59 1834
4927.25 1850
4927.91 1817
4928.57 1661
4929.23 1805
4929.90 1794
4930.56 1743
4931.22 1769
4931.88 1695
4932.55 1817
4933.21 1857
4933.87 1701
4934.53 1698
4935.20 1868
4935.86 1794
4936.52 1790
4937.18 1774
4937.85 1915
4938.51 1804
4939.17 1796
4939.84 1914
4940.50 1858
4941.16 1841
4941.82 1796
4942.49 1738
4943.15 1759
4943.81 1818
4944.48 1819
4945.14 1911
4945.80 1872
4946.47 1929
4947.13 1897
4947.79 1852
4948.46 1819
4949.12 1842
4949.79 1848
4950.45 1937
4951.11 1714
4951.78 1615
4952.44 1695
4953.10 1837
4953.77 1768
4954.43 1748
4955.10 1768
4955.76 1712
4956.42 1748
4957.09 1862
4957.75 1776
4958.42 1859
4959.08 1756
4959.74 1717
4960.41 1828
4961.07 1864
4961.74 1845
4962.40 1871
4963.07 1931
4963.73 1847
4964.40 1879
4965.06 1948
4965.73 1909
4966.39 1840
4967.05 1806
4967.72 1856
4968.38 1785
4969.05 1864
4969.71 1944
4970.38 1905
4971.04 1995
4971.71 1966
4972.37 1827
4973.04 1883
4973.70 1904
4974.37 2029
4975.04 1835
4975.70 1986
4976.37 1999
4977.03 1881
4977.70 1888
4978.36 1992
4979.03 1945
4979.69 1988
4980.36 2001
4981.03 1967
4981.69 1905
4982.36 1800
4983.02 1838
4983.69 2050
4984.35 2137
4985.02 2163
4985.69 2172
4986.35 2264
4987.02 2375
4987.68 2443
4988.35 2581
4989.02 3030
4989.68 3002
4990.35 3056
4991.02 3201
4991.68 3309
4992.35 3301
4993.02 3245
4993.68 3075
4994.35 2882
4995.02 2782
4995.68 2533
4996.35 2398
4997.02 2229
4997.68 2117
4998.35 2060
4999.02 2095
4999.68 1991
5000.35 1973
5001.02 2032
5001.68 1998
5002.35 1836
5003.02 1980
5003.69 1868
5004.35 1954
5005.02 1933
5005.69 1830
5006.35 1867
5007.02 1906
5007.69 1998
5008.36 1966
5009.02 1890
5009.69 1914
5010.36 2003
5011.03 1983
5011.70 1964
5012.36 2042
5013.03 1900
5013.70 1874
5014.37 1850
5015.04 1909
5015.70 1988
5016.37 1964
5017.04 2106
5017.71 2154
5018.38 2187
5019.04 2208
5019.71 2254
5020.38 2223
5021.05 2367
5021.72 2543
5022.39 2580
5023.05 2679
5023.72 2673
5024.39 2739
5025.06 2884
5025.73 2843
5026.40 2813
5027.07 2953
5027.74 2721
5028.40 2652
5029.07 2472
5029.74 2592
5030.41 2508
5031.08 2352
5031.75 2228
5032.42 2217
5033.09 2214
5033.76 2205
5034.43 2081
5035.10 2155
5035.76 2211
5036.43 2080
5037.10 2008
5037.77 2025
5038.44 2029
5039.11 2111
5039.78 2178
5040.45 2140
5041.12 2071
5041.79 2234
5042.46 2461
5043.13 2577
5043.80 2431
5044.47 2392
5045.14 2483
5045.81 2560
5046.48 2595
5047.15 2486
5047.82 2384
5048.49 2313
5049.16 2286
5049.83 2157
5050.50 2199
5051.17 2037
5051.84 2018
5052.51 1972
5053.18 2269
5053.85 1979
5054.52 1947
5055.20 1942
5055.87 1997
5056.54 2018
5057.21 2057
5057.88 1924
5058.55 2004
5059.22 2086
5059.89 2168
5060.56 2153
5061.23 2145
5061.90 2108
5062.58 2076
5063.25 2122
5063.92 1997
5064.59 2081
5065.26 2093
5065.93 1975
5066.60 1973
5067.27 1907
5067.95 2036
5068.62 1870
5069.29 1911
5069.96 1853
5070.63 1906
5071.30 1934
5071.98 1799
5072.65 1812
5073.32 1923
5073.99 1947
5074.66 1889
5075.34 1928
5076.01 1902
5076.68 1885
5077.35 1807
5078.02 1955
5078.70 1966
5079.37 1970
5080.04 1858
5080.71 1731
5081.39 1845
5082.06 1881
5082.73 2035
5083.40 2012
5084.08 1969
5084.75 1945
5085.42 1948
5086.09 1960
5086.77 1972
5087.44 2083
5088.11 2083
5088.79 1899
5089.46 1917
5090.13 1878
5090.80 1998
5091.48 1930
5092.15 2134
5092.82 2135
5093.50 2030
5094.17 2022
5094.84 2026
5095.52 1819
5096.19 1924
5096.86 1996
5097.54 1910
5098.21 2070
5098.88 1968
5099.56 1894
5100.23 1880
5100.90 1908
5101.58 1891
5102.25 1798
5102.93 1819
5103.60 1798
5104.27 1930
5104.95 1903
5105.62 1954
5106.30 1821
5106.97 2055
5107.64 1889
5108.32 1955
5108.99 1884
5109.67 1948
5110.34 2003
5111.02 1965
5111.69 1845
5112.36 1981
5113.04 1914
5113.71 1879
5114.39 1737
5115.06 1876
5115.74 1877
5116.41 1813
5117.09 1985
5117.76 1849
5118.44 1845
5119.11 1790
5119.79 1663
5120.46 1842
5121.14 1864
5121.81 1844
5122.49 1715
5123.16 1783
5123.84 1642
5124.51 1756
5125.19 1772
5125.86 1786
5126.54 1713
5127.21 1744
5127.89 1758
5128.56 1765
5129.24 1735
5129.92 1784
5130.59 1743
5131.27 1669
5131.94 1823
5132.62 1776
5133.29 1691
5133.97 1745
5134.65 1760
5135.32 1890
5136.00 1957
5136.67 1863
5137.35 1723
5138.03 1841
5138.70 1866
5139.38 1877
5140.05 1785
5140.73 1757
5141.41 1722
5142.08 1814
5142.76 1839
5143.44 1829
5144.11 1804
5144.79 1839
5145.47 1793
5146.14 1789
5146.82 1801
5147.50 1678
5148.17 1637
5148.85 1725
5149.53 1615
5150.20 1560
5150.88 1681
5151.56 1705
5152.24 1735
5152.91 1813
5153.59 1770
5154.27 1601
5154.94 1677
5155.62 1784
5156.30 1716
5156.98 1633
5157.65 1649
5158.33 1717
5159.01 1717
5159.69 1844
5160.36 1782
5161.04 1724
5161.72 1670
5162.40 1712
5163.07 1743
5163.75 1718
5164.43 1668
5165.11 1558
5165.79 1779
5166.46 1802
5167.14 1649
5167.82 1570
5168.50 1616
5169.18 1679
5169.86 1636
5170.53 1688
5171.21 1706
5171.89 1694
5172.57 1636
5173.25 1685
5173.93 1647
5174.60 1641
5175.28 1672
5175.96 1654
5176.64 1799
5177.32 1670
5178.00 1698
5178.68 1717
5179.36 1649
5180.03 1654
5180.71 1691
5181.39 1660
5182.07 1717
5182.75 1721
5183.43 1740
5184.11 1656
5184.79 1584
5185.47 1668
5186.15 1630
5186.83 1607
5187.51 1567
5188.18 1658
5188.86 1637
5189.54 1681
5190.22 1562
5190.90 1603
5191.58 1687
5192.26 1670
5192.94 1588
5193.62 1550
5194.30 1603
5194.98 1728
5195.66 1637
5196.34 1490
5197.02 1639
5197.70 1614
5198.38 1564
5199.06 1674
5199.74 1669
5200.42 1676
5201.10 1645
5201.78 1577
5202.46 1683
5203.14 1668
5203.82 1556
5204.50 1620
5205.19 1697
5205.87 1691
5206.55 1598
5207.23 1661
5207.91 1703
5208.59 1564
5209.27 1711
5209.95 1725
5210.63 1707
5211.31 1699
5211.99 1813
5212.67 1835
5213.36 1846
5214.04 1786
5214.72 1687
5215.40 1792
5216.08 1786
5216.76 1673
5217.44 1671
5218.12 1679
5218.81 1653
5219.49 1669
5220.17 1642
5220.85 1737
5221.53 1794
5222.21 1722
5222.90 1743
5223.58 1748
5224.26 1808
5224.94 1696
5225.62 1895
5226.30 1710
5226.99 1622
5227.67 1736
5228.35 1637
5229.03 1665
5229.71 1674
5230.40 1696
5231.08 1695
5231.76 1718
5232.44 1713
5233.13 1673
5233.81 1786
5234.49 1709
5235.17 1619
5235.86 1724
5236.54 1835
5237.22 1862
5237.90 1720
5238.59 1878
5239.27 1888
5239.95 1760
5240.64 1679
5241.32 1815
5242.00 1837
5242.68 1867
5243.37 1787
5244.05 1887
5244.73 1947
5245.42 1848
5246.10 1720
5246.78 1897
5247.47 1989
5248.15 1942
5248.83 1827
5249.52 1961
5250.20 2016
5250.88 2004
5251.57 1927
5252.25 2027
5252.93 2033
5253.62 1947
5254.30 1905
5254.99 1948
5255.67 1950
5256.35 1787
5257.04 1724
5257.72 1807
5258.41 1839
5259.09 1653
5259.77 1672
5260.46 1587
5261.14 1699
5261.83 1761
5262.51 1640
5263.20 1716
5263.88 1769
5264.56 1826
5265.25 1822
5265.93 1928
5266.62 1837
5267.30 1793
5267.99 1720
5268.67 1861
5269.36 1852
5270.04 1797
5270.73 1843
5271.41 1777
5272.10 1711
5272.78 1869
5273.47 1823
5274.15 1884
5274.84 1849
5275.52 1875
5276.21 1964
5276.89 1895
5277.58 1732
5278.26 1812
5278.95 1903
5279.63 1890
5280.32 1842
5281.00 1830
5281.69 1922
5282.38 2032
5283.06 2027
5283.75 2036
5284.43 1898
5285.12 1946
5285.80 1829
5286.49 1825
5287.18 1953
5287.86 1883
5288.55 1910
5289.23 1845
5289.92 1858
5290.61 1877
5291.29 1838
5291.98 1831
5292.66 1788
5293.35 1787
5294.04 1866
5294.72 1951
5295.41 1951
5296.10 1959
5296.78 2046
5297.47 1921
5298.16 2083
5298.84 2098
5299.53 2183
5300.22 2286
5300.90 2452
5301.59 2558
5302.28 2790
5302.96 2720
5303.65 2844
5304.34 2871
5305.03 2753
5305.71 2655
5306.40 2687
5307.09 2550
5307.77 2373
5308.46 2261
5309.15 2140
5309.84 2025
5310.52 2115
5311.21 1956
5311.90 1980
5312.59 1935
5313.27 1922
5313.96 2033
5314.65 2016
5315.34 2007
5316.02 1953
5316.71 1792
5317.40 1713
5318.09 1856
5318.78 1822
5319.46 1798
5320.15 1808
5320.84 1956
5321.53 1904
5322.22 1929
5322.90 1829
5323.59 1825
5324.28 1813
5324.97 1958
5325.66 1922
5326.35 1869
5327.04 1795
5327.72 1918
5328.41 1870
5329.10 1825
5329.79 1799
5330.48 2072
5331.17 1926
5331.86 1919
5332.54 1929
5333.23 1988
5333.92 1920
5334.61 1878
5335.30 2035
5335.99 1990
5336.68 2073
5337.37 2002
5338.06 1996
5338.75 2028
5339.44 2148
5340.12 2093
5340.81 2092
5341.50 2046
5342.19 2059
5342.88 2138
5343.57 2165
5344.26 2243
5344.95 2132
5345.64 2180
5346.33 2334
5347.02 2393
5347.71 2301
5348.40 2374
5349.09 2792
5349.78 2947
5350.47 2809
5351.16 3211
5351.85 3273
5352.54 3480
5353.23 3373
5353.92 3378
5354.61 3473
5355.30 3306
5355.99 3017
5356.68 2857
5357.37 2858
5358.06 2578
5358.75 2439
5359.44 2200
5360.14 2155
5360.83 2184
5361.52 2020
5362.21 1893
5362.90 1843
5363.59 1877
5364.28 1901
5364.97 1872
5365.66 1797
5366.35 1942
5367.04 1809
5367.74 1839
5368.43 1796
5369.12 1818
5369.81 1954
5370.50 1933
5371.19 1841
5371.88 1854
5372.57 1807
5373.27 1688
5373.96 1841
5374.65 1921
5375.34 2019
5376.03 1935
5376.72 1851
5377.42 2010
5378.11 1896
5378.80 1943
5379.49 1946
5380.18 1945
5380.88 1826
5381.57 1842
5382.26 1989
5382.95 1873
5383.64 1967
5384.34 1876
5385.03 1931
5385.72 1925
5386.41 1785
5387.11 1763
5387.80 1760
5388.49 1978
5389.18 1907
5389.88 2008
5390.57 2012
5391.26 1918
5391.95 1923
5392.65 1979
5393.34 1768
5394.03 1862
5394.72 1926
5395.42 1870
5396.11 1919
5396.80 1914
5397.50 1897
5398.19 1795
5398.88 1774
5399.58 1821
5400.27 1951
5400.96 1938
5401.66 1785
5402.35 1677
5403.04 1758
5403.74 1823
5404.43 1777
5405.12 1778
5405.82 1855
5406.51 1817
5407.20 1902
5407.90 1775
5408.59 1771
5409.28 1747
5409.98 1857
5410.67 1920
5411.37 1826
5412.06 1906
5412.75 1862
5413.45 1856
5414.14 1783
5414.84 1659
5415.53 1775
5416.23 1868
5416.92 1833
5417.61 1701
5418.31 1849
5419.00 1847
5419.70 1747
5420.39 1783
5421.09 1741
5421.78 1724
5422.48 1724
5423.17 1776
5423.87 1747
5424.56 1770
5425.25 1677
5425.95 1854
5426.64 1924
5427.34 1789
5428.03 1831
5428.73 1817
5429.42 1693
5430.12 1790
5430.82 1802
5431.51 1850
5432.21 1712
5432.90 1769
5433.60 1797
5434.29 1723
5434.99 1797
5435.68 1834
5436.38 1874
5437.07 1767
5437.77 1790
5438.47 1911
5439.16 1901
5439.86 1916
5440.55 1843
5441.25 1760
5441.94 1821
5442.64 1870
5443.34 1934
5444.03 1919
5444.73 2013
5445.42 2034
5446.12 2099
5446.82 2085
5447.51 2179
5448.21 2216
5448.91 2293
5449.60 2328
5450.30 2294
5450.99 2306
5451.69 2323
5452.39 2316
5453.08 2318
5453.78 2119
5454.48 2109
5455.17 2170
5455.87 2061
5456.57 2167
5457.27 2044
5457.96 1896
5458.66 1960
5459.36 1954
5460.05 1883
5460.75 1986
5461.45 2153
5462.14 1986
5462.84 2011
5463.54 2258
5464.24 2307
5464.93 2171
5465.63 2109
5466.33 2234
5467.03 2325
5467.72 2395
5468.42 2300
5469.12 2215
5469.82 2217
5470.51 2183
5471.21 2052
5471.91 2013
5472.61 1992
5473.31 2070
5474.00 2143
5474.70 2118
5475.40 2032
5476.10 1884
5476.80 2036
5477.49 2157
5478.19 2091
5478.89 2197
5479.59 1980
5480.29 2067
5480.99 2270
5481.68 2267
5482.38 2280
5483.08 2299
5483.78 2253
5484.48 2284
5485.18 2322
5485.88 2234
5486.57 2362
5487.27 2368
5487.97 2143
5488.67 2210
5489.37 2199
5490.07 2327
5490.77 2170
5491.47 2243
5492.17 2021
5492.87 2072
5493.56 2135
5494.26 2147
5494.96 2268
5495.66 2433
5496.36 2243
5497.06 2226
5497.76 2314
5498.46 2459
5499.16 2531
5499.86 2524
5500.56 2597
5501.26 2880
5501.96 2935
5502.66 2950
5503.36 2881
5504.06 2912
5504.76 3003
5505.46 2881
5506.16 2881
5506.86 2674
5507.56 2775
5508.26 2710
5508.96 2613
5509.66 2722
5510.36 2743
5511.06 2678
5511.76 2715
5512.46 2776
5513.16 2627
5513.86 2721
5514.56 2893
5515.26 2884
5515.96 2888
5516.66 2899
5517.36 2739
5518.07 2756
5518.77 2917
5519.47 2695
5520.17 2745
5520.87 2596
5521.57 2442
5522.27 2419
5522.97 2339
5523.67 2444
5524.37 2415
5525.08 2280
5525.78 2285
5526.48 2260
5527.18 2129
5527.88 2036
5528.58 2063
5529.28 1962
5529.99 1910
5530.69 2010
5531.39 1965
5532.09 2106
5532.79 2056
5533.49 1962
5534.20 1964
5534.90 2104
5535.60 1975
5536.30 2141
5537.00 2138
5537.70 2239
5538.41 2279
5539.11 2190
5539.81 2125
5540.51 1994
5541.22 2075
5541.92 2017
5542.62 1934
5543.32 1865
5544.02 1941
5544.73 1941
5545.43 1937
5546.13 2042
5546.84 2061
5547.54 2067
5548.24 2190
5548.94 2057
5549.65 2072
5550.35 2193
5551.05 2142
5551.75 2165
5552.46 2189
5553.16 2207
5553.86 2148
5554.57 1953
5555.27 1957
5555.97 1997
5556.68 1896
5557.38 1918
5558.08 1853
5558.79 1968
5559.49 1924
5560.19 1848
5560.90 1948
5561.60 1992
5562.30 1914
5563.01 1878
5563.71 1927
5564.41 1896
5565.12 1889
5565.82 1952
5566.53 1903
5567.23 1894
5567.93 1961
5568.64 1891
5569.34 1757
5570.05 1868
5570.75 1852
5571.45 1948
5572.16 1856
5572.86 1792
5573.57 1881
5574.27 1871
5574.98 1933
5575.68 1898
5576.38 1816
5577.09 1940
5577.79 1906
5578.50 1854
5579.20 1894
5579.91 1941
5580.61 1802
5581.32 1801
5582.02 1824
5582.73 1931
5583.43 1829
5584.14 1917
5584.84 1844
5585.55 1847
5586.25 1870
5586.96 1726
5587.66 1772
5588.37 1747
5589.07 1743
5589.78 1685
5590.48 1734
5591.19 1872
5591.89 1846
5592.60 1832
5593.31 1811
5594.01 1771
5594.72 1734
5595.42 1788
5596.13 1739
5596.83 1809
5597.54 1795
5598.25 1745
5598.95 1744
5599.66 1727
5600.36 1766
5601.07 1682
5601.78 1667
5602.48 1836
5603.19 1748
5603.89 1603
5604.60 1684
5605.31 1616
5606.01 1651
5606.72 1611
5607.43 1723
5608.13 1640
5608.84 1547
5609.54 1618
5610.25 1617
5610.96 1624
5611.66 1709
5612.37 1750
5613.08 1687
5613.79 1559
5614.49 1715
5615.20 1692
5615.91 1653
5616.61 1687
5617.32 1663
5618.03 1646
5618.73 1671
5619.44 1732
5620.15 1686
5620.86 1795
5621.56 1850
5622.27 1673
5622.98 1625
5623.69 1654
5624.39 1709
5625.10 1662
5625.81 1614
5626.52 1703
5627.22 1626
5627.93 1552
5628.64 1606
5629.35 1583
5630.05 1521
5630.76 1659
5631.47 1696
5632.18 1746
5632.89 1772
5633.59 1789
5634.30 1717
5635.01 1787
5635.72 1807
5636.43 1704
5637.14 1675
5637.84 1659
5638.55 1728
5639.26 1795
5639.97 1647
5640.68 1615
5641.39 1630
5642.10 1660
5642.80 1629
5643.51 1696
5644.22 1639
5644.93 1639
5645.64 1663
5646.35 1599
5647.06 1632
5647.77 1568
5648.47 1594
5649.18 1697
5649.89 1723
5650.60 1732
5651.31 1682
5652.02 1719
5652.73 1580
5653.44 1585
5654.15 1739
5654.86 1670
5655.57 1671
5656.28 1812
5656.99 1734
5657.70 1705
5658.41 1621
5659.12 1664
5659.83 1798
5660.54 1780
5661.24 1656
5661.95 1574
5662.66 1635
5663.37 1787
5664.08 1688
5664.79 1611
5665.50 1670
5666.21 1721
5666.93 1740
5667.64 1648
5668.35 1696
5669.06 1744
5669.77 1713
5670.48 1778
5671.19 1785
5671.90 1800
5672.61 1771
5673.32 1866
5674.03 1783
5674.74 1741
5675.45 1714
5676.16 1751
5676.87 1767
5677.58 1617
5678.29 1684
5679.01 1838
5679.72 1747
5680.43 1794
5681.14 1754
5681.85 1729
5682.56 1747
5683.27 1728
5683.98 1673
5684.69 1729
5685.41 1750
5686.12 1795
5686.83 1717
5687.54 1772
5688.25 1824
5688.96 1669
5689.67 1735
5690.39 1682
5691.10 1809
5691.81 1766
5692.52 1751
5693.23 1768
5693.95 1741
5694.66 1713
5695.37 1773
5696.08 1687
5696.79 1764
5697.51 1652
5698.22 1716
5698.93 1736
5699.64 1673
5700.35 1769
5701.07 1647
5701.78 1801
5702.49 1809
5703.20 1750
5703.92 1789
5704.63 1763
5705.34 1553
5706.05 1617
5706.77 1776
5707.48 1827
5708.19 1720
5708.90 1822
5709.62 1779
5710.33 1711
5711.04 1760
5711.76 1780
5712.47 1721
5713.18 1772
5713.90 1813
5714.61 1755
5715.32 1749
5716.04 1700
5716.75 1658
5717.46 1705
5718.18 1699
5718.89 1808
5719.60 1839
5720.32 1740
5721.03 1812
5721.74 1744
5722.46 1806
5723.17 1840
5723.88 1779
5724.60 1762
5725.31 1739
5726.03 1865
5726.74 1790
5727.45 1913
5728.17 1855
5728.88 1864
5729.60 1859
5730.31 1933
5731.02 1947
5731.74 1901
5732.45 1959
5733.17 1943
5733.88 1871
5734.60 1898
5735.31 1860
5736.02 1971
5736.74 1940
5737.45 1962
5738.17 1950
5738.88 2106
5739.60 2166
5740.31 2195
5741.03 2226
5741.74 2185
5742.46 2247
5743.17 2254
5743.89 2363
5744.60 2360
5745.32 2247
5746.03 2296
5746.75 2338
5747.46 2277
5748.18 2351
5748.89 2418
5749.61 2320
5750.32 2224
5751.04 2315
5751.76 2241
5752.47 2325
5753.19 2367
5753.90 2257
5754.62 2162
5755.33 2260
5756.05 2298
5756.77 2357
5757.48 2478
5758.20 2490
5758.91 2548
5759.63 2541
5760.34 2576
5761.06 2361
5761.78 2662
5762.49 2959
5763.21 3050
5763.93 3202
5764.64 3334
5765.36 3579
5766.07 3672
5766.79 3797
5767.51 3847
5768.22 3799
5768.94 3718
5769.66 3542
5770.37 3379
5771.09 3245
5771.81 3174
5772.52 2831
5773.24 2646
5773.96 2583
5774.67 2543
5775.39 2538
5776.11 2416
5776.83 2355
5777.54 2459
5778.26 2563
5778.98 2518
5779.69 2684
5780.41 2593
5781.13 2695
5781.85 2638
5782.56 2831
5783.28 2750
5784.00 2704
5784.72 2849
5785.43 2856
5786.15 2809
5786.87 2605
5787.59 2580
5788.30 2630
5789.02 2475
5789.74 2600
5790.46 2678
5791.18 2692
5791.89 2771
5792.61 2686
5793.33 2698
5794.05 2965
5794.77 3065
5795.48 3008
5796.20 3127
5796.92 3092
5797.64 3037
5798.36 3113
5799.08 3361
5799.80 3752
5800.51 4346
5801.23 4594
5801.95 5130
5802.67 5856
5803.39 6263
5804.11 6818
5804.83 7268
5805.54 7115
5806.26 6631
5806.98 6193
5807.70 5840
5808.42 5343
5809.14 4769
5809.86 4233
5810.58 4020
5811.30 3840
5812.02 3827
5812.74 3898
5813.45 3537
5814.17 3409
5814.89 3436
5815.61 3700
5816.33 3740
5817.05 3627
5817.77 3633
5818.49 3729
5819.21 3716
5819.93 3584
5820.65 3538
5821.37 3497
5822.09 3491
5822.81 3304
5823.53 3232
5824.25 3200
5824.97 3172
5825.69 3045
5826.41 2919
5827.13 2876
5827.85 2640
5828.57 2821
5829.29 2807
5830.01 2766
5830.73 2778
5831.45 2716
5832.17 2673
5832.89 2700
5833.61 2581
5834.33 2361
5835.06 2483
5835.78 2442
5836.50 2525
5837.22 2617
5837.94 2633
5838.66 2564
5839.38 2371
5840.10 2329
5840.82 2417
5841.54 2428
5842.26 2406
5842.99 2402
5843.71 2543
5844.43 2389
5845.15 2369
5845.87 2318
5846.59 2278
5847.31 2327
5848.04 2215
5848.76 2352
5849.48 2314
5850.20 2254
5850.92 2306
5851.64 2138
5852.36 2150
5853.09 2219
5853.81 2235
5854.53 2107
5855.25 2249
5855.97 2400
5856.70 2266
5857.42 2079
5858.14 2059
5858.86 2175
5859.58 2255
5860.31 2049
5861.03 2034
5861.75 1964
5862.47 2076
5863.20 2111
5863.92 2062
5864.64 1974
5865.36 2091
5866.09 2322
5866.81 2178
5867.53 1994
5868.25 2082
5868.98 2140
5869.70 2127
5870.42 2132
5871.15 2098
5871.87 2123
5872.59 2168
5873.31 2212
5874.04 2221
5874.76 2114
5875.48 2072
5876.21 2106
5876.93 1995
5877.65 2191
5878.38 2154
5879.10 2189
5879.82 2101
5880.55 2122
5881.27 2109
5881.99 2046
5882.72 2012
5883.44 2060
5884.17 2071
5884.89 1890
5885.61 1987
5886.34 2023
5887.06 1865
5887.78 2049
5888.51 2044
5889.23 1921
5889.96 1942
5890.68 2237
5891.41 2120
5892.13 2022
5892.85 1915
5893.58 1935
5894.30 2003
5895.03 1910
5895.75 1951
5896.48 1980
5897.20 2042
5897.92 2062
5898.65 1942
5899.37 1922
5900.10 1945
5900.82 1879
5901.55 1994
5902.27 1896
5903.00 2066
5903.72 2052
5904.45 2113
5905.17 1933
5905.90 2040
5906.62 2110
5907.35 2026
5908.07 2019
5908.80 2022
5909.52 1953
5910.25 2071
5910.97 2069
5911.70 2039
5912.43 1930
5913.15 2039
5913.88 1955
5914.60 1901
5915.33 2089
5916.05 1961
5916.78 1955
5917.50 2093
5918.23 2135
5918.96 2188
5919.68 2016
5920.41 2114
5921.13 2069
5921.86 2101
5922.59 2120
5923.31 2086
5924.04 2111
5924.76 2161
5925.49 2090
5926.22 2193
5926.94 2203
5927.67 2273
5928.40 2291
5929.12 2245
5929.85 2296
5930.58 2298
5931.30 2325
5932.03 2259
5932.76 2241
5933.48 2315
5934.21 2279
5934.94 2435
5935.66 2355
5936.39 2442
5937.12 2522
5937.84 2533
5938.57 2563
5939.30 2424
5940.02 2767
5940.75 2754
5941.48 2643
5942.21 2618
5942.93 2667
5943.66 2513
5944.39 2480
5945.12 2546
5945.84 2602
5946.57 2576
5947.30 2502
5948.03 2537
5948.75 2587
5949.48 2644
5950.21 2560
5950.94 2553
5951.67 2615
5952.39 2759
5953.12 2598
5953.85 2556
5954.58 2710
5955.31 2822
5956.03 2801
5956.76 2713
5957.49 2748
5958.22 2817
5958.95 2697
5959.67 2829
5960.40 2919
5961.13 2780
5961.86 2708
5962.59 2784
5963.32 2829
5964.05 2865
5964.77 2840
5965.50 2911
5966.23 2881
5966.96 2913
5967.69 3047
5968.42 3123
5969.15 3077
5969.88 3271
5970.61 3259
5971.33 3274
5972.06 3382
5972.79 3182
5973.52 3130
5974.25 3289
5974.98 3313
5975.71 3480
5976.44 3207
5977.17 3254
5977.90 3291
5978.63 3318
5979.36 3226
5980.09 3297
5980.82 3323
5981.55 3312
5982.28 3392
5983.01 3507
5983.74 3534
5984.46 3457
5985.19 3670
5985.92 3629
5986.65 3497
5987.38 3455
5988.11 3639
5988.85 3622
5989.58 3587
5990.31 3415
5991.04 3492
5991.77 3605
5992.50 3570
5993.23 3724
5993.96 3856
5994.69 3751
5995.42 3726
5996.15 3658
5996.88 3800
5997.61 3835
5998.34 3889
5999.07 3906
5999.80 3958
6000.53 3982
6001.26 4029
6002.00 4054
6002.73 3851
6003.46 4045
6004.19 3934
6004.92 3935
6005.65 3959
6006.38 3794
6007.11 3612
6007.84 3701
6008.58 3825
6009.31 3922
6010.04 4195
6010.77 4627
6011.50 4968
6012.23 5462
6012.96 5978
6013.70 6345
6014.43 6828
6015.16 7140
6015.89 7075
6016.62 7093
6017.36 7089
6018.09 6598
6018.82 6296
6019.55 5938
6020.28 5209
6021.02 4737
6021.75 4470
6022.48 4137
6023.21 3800
6023.94 3549
6024.68 3379
6025.41 2998
6026.14 3081
6026.87 2946
6027.61 2932
6028.34 3060
6029.07 2971
6029.80 2894
6030.54 2873
6031.27 2734
6032.00 2783
6032.73 2960
6033.47 2954
6034.20 2971
6034.93 2776
6035.67 2564
6036.40 2568
6037.13 2740
6037.87 2771
6038.60 2929
6039.33 2903
6040.07 2659
6040.80 2725
6041.53 2801
6042.27 2995
6043.00 2853
6043.73 2973
6044.47 3062
6045.20 2896
6045.93 3004
6046.67 3081
6047.40 3031
6048.13 2959
6048.87 3084
6049.60 3108
6050.34 3252
6051.07 3190
6051.80 3150
6052.54 3257
6053.27 3429
6054.01 3322
6054.74 3240
6055.47 3327
6056.21 3316
6056.94 3180
6057.68 3305
6058.41 3285
6059.15 3409
6059.88 3391
6060.61 3199
6061.35 3190
6062.08 3149
6062.82 3028
6063.55 3157
6064.29 2990
6065.02 3075
6065.76 3013
6066.49 3063
6067.23 3061
6067.96 3107
6068.70 3064
6069.43 3089
6070.17 3024
6070.90 2866
6071.64 2788
6072.37 2855
6073.11 2750
6073.84 2877
6074.58 2802
6075.31 2797
6076.05 2657
6076.78 2826
6077.52 3000
6078.26 2854
6078.99 2713
6079.73 2730
6080.46 2836
6081.20 2740
6081.93 2686
6082.67 2578
6083.41 2519
6084.14 2544
6084.88 2541
6085.61 2485
6086.35 2563
6087.09 2549
6087.82 2456
6088.56 2472
6089.30 2555
6090.03 2621
6090.77 2629
6091.50 2528
6092.24 2461
6092.98 2450
6093.71 2584
6094.45 2588
6095.19 2600
6095.92 2416
6096.66 2544
6097.40 2466
6098.13 2477
6098.87 2542
6099.61 2555
6100.34 2638
6101.08 2523
6101.82 2436
6102.56 2519
6103.29 2591
6104.03 2470
6104.77 2366
6105.50 2459
6106.24 2306
6106.98 2371
6107.72 2380
6108.45 2436
6109.19 2478
6109.93 2510
6110.67 2456
6111.40 2596
6112.14 2649
6112.88 2501
6113.62 2460
6114.35 2523
6115.09 2559
6115.83 2540
6116.57 2578
6117.31 2643
6118.04 2697
6118.78 2633
6119.52 2531
6120.26 2621
6121.00 2644
6121.73 2689
6122.47 2523
6123.21 2564
6123.95 2655
6124.69 2712
6125.43 2783
6126.16 2849
6126.90 2827
6127.64 2707
6128.38 2808
6129.12 2764
6129.86 2683
6130.60 2828
6131.33 2774
6132.07 2928
6132.81 2948
6133.55 2886
6134.29 2890
6135.03 2929
6135.77 2890
6136.51 2683
6137.25 2865
6137.99 2782
6138.73 2817
6139.46 2943
6140.20 2939
6140.94 2933
6141.68 2884
6142.42 2746
6143.16 2712
6143.90 2807
6144.64 2690
6145.38 2845
6146.12 3038
6146.86 3066
6147.60 3050
6148.34 2860
6149.08 2938
6149.82 3096
6150.56 3100
6151.30 3128
6152.04 3058
6152.78 3107
6153.52 3107
6154.26 3223
6155.00 3192
6155.74 3064
6156.48 3296
6157.22 3117
6157.96 3228
6158.70 3334
6159.44 3242
6160.18 3302
6160.92 3401
6161.66 3449
6162.40 3393
6163.15 3505
6163.89 3579
6164.63 3501
6165.37 3921
6166.11 4112
6166.85 4149
6167.59 4099
6168.33 4273
6169.07 4387
6169.81 4429
6170.55 4421
6171.30 4468
6172.04 4500
6172.78 4344
6173.52 4319
6174.26 4170
6175.00 4180
6175.74 4279
6176.49 4030
6177.23 4164
6177.97 4103
6178.71 4040
6179.45 4043
6180.19 4175
6180.94 4204
6181.68 4034
6182.42 4102
6183.16 4033
6183.90 4106
6184.65 4245
6185.39 4426
6186.13 4226
6186.87 4330
6187.61 4349
6188.36 4271
6189.10 4449
6189.84 4520
6190.58 4637
6191.33 4535
6192.07 4685
6192.81 4906
6193.55 4648
6194.30 4928
6195.04 5217
6195.78 5359
6196.52 5154
6197.27 5213
6198.01 5302
6198.75 5256
6199.49 5220
6200.24 5043
6200.98 5312
6201.72 5105
6202.47 5065
6203.21 5111
6203.95 5238
6204.70 5604
6205.44 6088
6206.18 6558
6206.93 7512
6207.67 8386
6208.41 9976
6209.16 11323
6209.90 12406
6210.64 14036
6211.39 15481
6212.13 15838
6212.87 15580
6213.62 14922
6214.36 13682
6215.11 12209
6215.85 10538
6216.59 9105
6217.34 7885
6218.08 6875
6218.83 5835
6219.57 5192
6220.31 4774
6221.06 4552
6221.80 4411
6222.55 4321
6223.29 4052
6224.04 4070
6224.78 4158
6225.52 4040
6226.27 4159
6227.01 4000
6227.76 3840
6228.50 3880
6229.25 3865
6229.99 3774
6230.74 3535
6231.48 3389
6232.23 3375
6232.97 3401
6233.72 3335
6234.46 3155
6235.21 3126
6235.95 3021
6236.70 3173
6237.44 3181
6238.19 3211
6238.93 3352
6239.68 3160
6240.42 3185
6241.17 3236
6241.91 3262
6242.66 3229
6243.40 3437
6244.15 3386
6244.90 3408
6245.64 3584
6246.39 3752
6247.13 3764
6247.88 3758
6248.62 3814
6249.37 3847
6250.12 4029
6250.86 3907
6251.61 3805
6252.35 3994
6253.10 4089
6253.85 3874
6254.59 3839
6255.34 3791
6256.09 3655
6256.83 3532
6257.58 3626
6258.32 3730
6259.07 3494
6259.82 3530
6260.56 3556
6261.31 3439
6262.06 3489
6262.80 3423
6263.55 3289
6264.30 3398
6265.04 3587
6265.79 3430
6266.54 3349
6267.29 3332
6268.03 3346
6268.78 3515
6269.53 3325
6270.27 3251
6271.02 3251
6271.77 3301
6272.52 3375
6273.26 3371
6274.01 3419
6274.76 3281
6275.50 3379
6276.25 3458
6277.00 3506
6277.75 3629
6278.49 3643
6279.24 3698
6279.99 3732
6280.74 3729
6281.49 3526
6282.23 3570
6282.98 3495
6283.73 3386
6284.48 3265
6285.23 3144
6285.97 3149
6286.72 3065
6287.47 2999
6288.22 3010
6288.97 3049
6289.71 3038
6290.46 3097
6291.21 3030
6291.96 3163
6292.71 3276
6293.46 3183
6294.21 3133
6294.95 2994
6295.70 3074
6296.45 2996
6297.20 2932
6297.95 2895
6298.70 2702
6299.45 2508
6300.20 2486
6300.94 2557
6301.69 2589
6302.44 2592
6303.19 2555
6303.94 2585
6304.69 2517
6305.44 2620
6306.19 2464
6306.94 2506
6307.69 2574
6308.44 2548
6309.19 2590
6309.94 2564
6310.69 2612
6311.43 2569
6312.18 2626
6312.93 2575
6313.68 2626
6314.43 2666
6315.18 2727
6315.93 2528
6316.68 2546
6317.43 2627
6318.18 2632
6318.93 2687
6319.68 2623
6320.43 2652
6321.18 2632
6321.93 2562
6322.68 2695
6323.43 2548
6324.18 2530
6324.94 2493
6325.69 2453
6326.44 2403
6327.19 2450
6327.94 2441
6328.69 2381
6329.44 2230
6330.19 2159
6330.94 2282
6331.69 2363
6332.44 2338
6333.19 2194
6333.94 2378
6334.69 2328
6335.45 2283
6336.20 2278
6336.95 2277
6337.70 2179
6338.45 2284
6339.20 2294
6339.95 2362
6340.70 2329
6341.46 2257
6342.21 2304
6342.96 2143
6343.71 2115
6344.46 2202
6345.21 2207
6345.96 2223
6346.72 2288
6347.47 2227
6348.22 2234
6348.97 2212
6349.72 2145
6350.48 2237
6351.23 2340
6351.98 2429
6352.73 2331
6353.48 2321
6354.24 2265
6354.99 2246
6355.74 2347
6356.49 2288
6357.24 2249
6358.00 2277
6358.75 2405
6359.50 2355
6360.25 2230
6361.01 2381
6361.76 2210
6362.51 2108
6363.26 2179
6364.02 2132
6364.77 2169
6365.52 2181
6366.28 2156
6367.03 2180
6367.78 2189
6368.53 2120
6369.29 2146
6370.04 2135
6370.79 2129
6371.55 2041
6372.30 2138
6373.05 2037
6373.81 2008
6374.56 2238
6375.31 2209
6376.07 2046
6376.82 2039
6377.57 2184
6378.33 2132
6379.08 2101
6379.83 2108
6380.59 2030
6381.34 2102
6382.10 2084
6382.85 2062
6383.60 2214
6384.36 2137
6385.11 2237
6385.87 2068
6386.62 2067
6387.37 2099
6388.13 2145
6388.88 1987
6389.64 2085
6390.39 2105
6391.14 2094
6391.90 2036
6392.65 1935
6393.41 1989
6394.16 2015
6394.92 2125
6395.67 2103
6396.43 1989
6397.18 2131
6397.94 2088
6398.69 2184
6399.45 1991
6400.20 1949
6400.96 2071
6401.71 2090
6402.47 2066
6403.22 2007
6403.98 2013
6404.73 1985
6405.49 1876
6406.24 2037
6407.00 1999
6407.75 2054
6408.51 2136
6409.26 2202
6410.02 2096
6410.77 1912
6411.53 1992
6412.28 2064
6413.04 2042
6413.80 2105
6414.55 2092
6415.31 2064
6416.06 1994
6416.82 2045
6417.57 2073
6418.33 2134
6419.09 1987
6419.84 2114
6420.60 2184
6421.35 2085
6422.11 2197
6422.87 2249
6423.62 2246
6424.38 2134
6425.14 2127
6425.89 2047
6426.65 2046
6427.40 2122
6428.16 2098
6428.92 2172
6429.67 2257
6430.43 2235
6431.19 2266
6431.94 2267
6432.70 2291
6433.46 2319
6434.22 2226
6434.97 2124
6435.73 2219
6436.49 2428
6437.24 2302
6438.00 2273
6438.76 2384
6439.51 2420
6440.27 2585
6441.03 2552
6441.79 2364
6442.54 2301
6443.30 2388
6444.06 2252
6444.82 2405
6445.57 2400
6446.33 2344
6447.09 2401
6447.85 2459
6448.60 2418
6449.36 2461
6450.12 2178
6450.88 2348
6451.64 2502
6452.39 2430
6453.15 2427
6453.91 2518
6454.67 2562
6455.43 2547
6456.18 2464
6456.94 2464
6457.70 2598
6458.46 2560
6459.22 2517
6459.98 2384
6460.73 2484
6461.49 2479
6462.25 2640
6463.01 2679
6463.77 2711
6464.53 2762
6465.29 2638
6466.04 2658
6466.80 2601
6467.56 2772
6468.32 2853
6469.08 2844
6469.84 2863
6470.60 2776
6471.36 2801
6472.12 2864
6472.87 2951
6473.63 2861
6474.39 2840
6475.15 2911
6475.91 2974
6476.67 2924
6477.43 2968
6478.19 3163
6478.95 3133
6479.71 3097
6480.47 3170
6481.23 3392
6481.99 3262
6482.75 3270
6483.51 3195
6484.27 3367
6485.03 3394
6485.79 3288
6486.55 3444
6487.31 3336
6488.07 3224
6488.83 3351
6489.59 3464
6490.35 3453
6491.11 3482
6491.87 3704
6492.63 3633
6493.39 3841
6494.15 3836
6494.91 3783
6495.67 3829
6496.43 4059
6497.19 4211
6497.95 4205
6498.71 4235
6499.47 4267
6500.23 4242
6500.99 4248
6501.76 4231
6502.52 4243
6503.28 4296
6504.04 4202
6504.80 4165
6505.56 4393
6506.32 4471
6507.08 4579
6507.84 4684
6508.61 4614
6509.37 4896
6510.13 4859
6510.89 4976
6511.65 5403
6512.41 5298
6513.17 5582
6513.94 5718
6514.70 5890
6515.46 5756
6516.22 5877
6516.98 5876
6517.74 5739
6518.51 5691
6519.27 5744
6520.03 6178
6520.79 6141
6521.55 6424
6522.32 6830
6523.08 7472
6523.84 8160
6524.60 8667
6525.36 8860
6526.13 8995
6526.89 9081
6527.65 8570
6528.41 8514
6529.18 8027
6529.94 7707
6530.70 7475
6531.46 6950
6532.23 6786
6532.99 6363
6533.75 6248
6534.51 6464
6535.28 6564
6536.04 6717
6536.80 7348
6537.57 7962
6538.33 8133
6539.09 8604
6539.85 8734
6540.62 8469
6541.38 8139
6542.14 7591
6542.91 6864
6543.67 6214
6544.43 5720
6545.20 4986
6545.96 4909
6546.72 4464
6547.49 4343
6548.25 4117
6549.02 4139
6549.78 4090
6550.54 3951
6551.31 4028
6552.07 4033
6552.83 3930
6553.60 3972
6554.36 3994
6555.13 4023
6555.89 4053
6556.65 3982
6557.42 4078
6558.18 4109
6558.95 4145
6559.71 4135
6560.47 4188
6561.24 4089
6562.00 4251
6562.77 4344
6563.53 4362
6564.30 4281
6565.06 4489
6565.83 4418
6566.59 4560
6567.36 4487
6568.12 4440
6568.88 4591
6569.65 4550
6570.41 4541
6571.18 4602
6571.94 4581
6572.71 4476
6573.47 4604
6574.24 4865
6575.00 4851
6575.77 4917
6576.53 4893
6577.30 5143
6578.07 5125
6578.83 5185
6579.60 4932
6580.36 4881
6581.13 4717
6581.89 4562
6582.66 4808
6583.42 4496
6584.19 4556
6584.96 4466
6585.72 4436
6586.49 4371
6587.25 4533
6588.02 4396
6588.78 4391
6589.55 4470
6590.32 4483
6591.08 4576
6591.85 4914
6592.61 5085
6593.38 5183
6594.15 5416
6594.91 5693
6595.68 5680
6596.45 5762
6597.21 5983
6597.98 5803
6598.75 5725
6599.51 5492
6600.28 5329
6601.05 5169
6601.81 5089
6602.58 4640
6603.35 4466
6604.11 4370
6604.88 4173
6605.65 4092
6606.41 4104
6607.18 4005
6607.95 3824
6608.71 3951
6609.48 3917
6610.25 3738
6611.02 3810
6611.78 3881
6612.55 3748
6613.32 3776
6614.09 3852
6614.85 3962
6615.62 3856
6616.39 3887
6617.16 3843
6617.92 3698
6618.69 3672
6619.46 3852
6620.23 3722
6620.99 3830
6621.76 3803
6622.53 3835
6623.30 3774
6624.07 3814
6624.83 3696
6625.60 3789
6626.37 3576
6627.14 3601
6627.91 3678
6628.67 3806
6629.44 3691
6630.21 3881
6630.98 3897
6631.75 4154
6632.52 4102
6633.29 4593
6634.05 5062
6634.82 5525
6635.59 5898
6636.36 6139
6637.13 6519
6637.90 6635
6638.67 6515
6639.43 6268
6640.20 5946
6640.97 5414
6641.74 4841
6642.51 4594
6643.28 4262
6644.05 3921
6644.82 3659
6645.59 3425
6646.36 3308
6647.13 3403
6647.90 3296
6648.66 3250
6649.43 3162
6650.20 3051
6650.97 3156
6651.74 3061
6652.51 3117
6653.28 3065
6654.05 3134
6654.82 3096
6655.59 3109
6656.36 2898
6657.13 2935
6657.90 2775
6658.67 2774
6659.44 2974
6660.21 2823
6660.98 2852
6661.75 2846
6662.52 2705
6663.29 2890
6664.06 2853
6664.83 2783
6665.60 2939
6666.37 2954
6667.14 2818
6667.91 2875
6668.69 2981
6669.46 3097
6670.23 2881
6671.00 2772
6671.77 2943
6672.54 2868
6673.31 3083
6674.08 2970
6674.85 2857
6675.62 3013
6676.39 3132
6677.16 2979
6677.94 2959
6678.71 2923
6679.48 2902
6680.25 2795
6681.02 2849
6681.79 2798
6682.56 2903
6683.33 2849
6684.11 2876
6684.88 2842
6685.65 2920
6686.42 2957
6687.19 3061
6687.96 2973
6688.74 2963
6689.51 2985
6690.28 2854
6691.05 2952
6691.82 2974
6692.60 2810
6693.37 2720
6694.14 2821
6694.91 2741
6695.68 2639
6696.46 2716
6697.23 2722
6698.00 2584
6698.77 2635
6699.55 2554
6700.32 2568
6701.09 2541
6701.86 2617
6702.64 2634
6703.41 2648
6704.18 2715
6704.95 2690
6705.73 2479
6706.50 2499
6707.27 2575
6708.04 2563
6708.82 2450
6709.59 2415
6710.36 2500
6711.14 2597
6711.91 2494
6712.68 2421
6713.46 2301
6714.23 2321
6715.00 2336
6715.78 2384
6716.55 2315
6717.32 2216
6718.10 2195
6718.87 2157
6719.64 2294
6720.42 2310
6721.19 2247
6721.96 2115
6722.74 2096
6723.51 2123
6724.28 1938
6725.06 2214
6725.83 2228
6726.61 2161
6727.38 2021
6728.15 2129
6728.93 2127
6729.70 2157
6730.48 2037
6731.25 2075
6732.02 2162
6732.80 2156
6733.57 2118
6734.35 2104
6735.12 1943
6735.90 1913
6736.67 2070
6737.45 2015
6738.22 2087
6738.99 2096
6739.77 2117
6740.54 2147
6741.32 2075
6742.09 2122
6742.87 2050
6743.64 2098
6744.42 2083
6745.19 2108
6745.97 2144
6746.74 2257
6747.52 2130
6748.29 2227
6749.07 2046
6749.84 2148
6750.62 2071
6751.40 2229
6752.17 2133
6752.95 2100
6753.72 2151
6754.50 2214
6755.27 2281
6756.05 2098
6756.82 2131
6757.60 2214
6758.38 2098
6759.15 2102
6759.93 2153
6760.70 2042
6761.48 2098
6762.25 1977
6763.03 1884
6763.81 1909
6764.58 2028
6765.36 2220
6766.14 2033
6766.91 1881
6767.69 1856
6768.46 1889
6769.24 1975
6770.02 2018
6770.79 1971
6771.57 1962
6772.35 2002
6773.12 1976
6773.90 1985
6774.68 2059
6775.45 1989
6776.23 1960
6777.01 1965
6777.78 1985
6778.56 1912
6779.34 1955
6780.11 2037
6780.89 2029
6781.67 2063
6782.45 2025
6783.22 1940
6784.00 2039
6784.78 2030
6785.56 1875
6786.33 1935
6787.11 1917
6787.89 2051
6788.66 2067
6789.44 1924
6790.22 1921
6791.00 1897
6791.78 1911
6792.55 1879
6793.33 1857
6794.11 2025
6794.89 1983
6795.66 1981
6796.44 1842
6797.22 1826
6798.00 1885
6798.78 1794
6799.55 1826
6800.33 1861
6801.11 1769
6801.89 1899
6802.67 1929
6803.45 1922
6804.22 1909
6805.00 1935
6805.78 1948
6806.56 1975
6807.34 2078
6808.12 2064
6808.90 1915
6809.67 1824
6810.45 1811
6811.23 1824
6812.01 1885
6812.79 1907
6813.57 1824
6814.35 1921
6815.13 2031
6815.91 1986
6816.68 1897
6817.46 1868
6818.24 1880
6819.02 2028
6819.80 1987
6820.58 1991
6821.36 2032
6822.14 2159
6822.92 1993
6823.70 2053
6824.48 2065
6825.26 2138
6826.04 2121
6826.82 2052
6827.60 1974
6828.38 1970
6829.16 1988
6829.94 1974
6830.72 2022
6831.50 2015
6832.28 2042
6833.06 2022
6833.84 2003
6834.62 2025
6835.40 1919
6836.18 1887
6836.96 1881
6837.74 1992
6838.52 1909
6839.30 2003
6840.08 1962
6840.86 1957
6841.64 1919
6842.42 1911
6843.20 1932
6843.98 1957
6844.76 1950
6845.54 1986
6846.32 1981
6847.10 2096
6847.89 1994
6848.67 2118
6849.45 2242
6850.23 2268
6851.01 2411
6851.79 2594
6852.57 2716
6853.35 2939
6854.13 3034
6854.92 3140
6855.70 2868
6856.48 2775
6857.26 2647
6858.04 2641
6858.82 2518
6859.60 2450
6860.39 2588
6861.17 2416
6861.95 2415
6862.73 2273
6863.51 2185
6864.29 2208
6865.08 2206
6865.86 2048
6866.64 2221
6867.42 2279
6868.20 2241
6868.99 2149
6869.77 2124
6870.55 2187
6871.33 2026
6872.12 1988
6872.90 2092
6873.68 2230
6874.46 2078
6875.24 2049
6876.03 2118
6876.81 2141
6877.59 2028
6878.38 2070
6879.16 2079
6879.94 2102
6880.72 2088
6881.51 1997
6882.29 2051
6883.07 2118
6883.85 2062
6884.64 2064
6885.42 2080
6886.20 2026
6886.99 2066
6887.77 2174
6888.55 2282
6889.34 2344
6890.12 2382
6890.90 2447
6891.69 2411
6892.47 2373
6893.25 2517
6894.04 2379
6894.82 2402
6895.60 2446
6896.39 2320
6897.17 2308
6897.96 2365
6898.74 2440
6899.52 2374
6900.31 2359
6901.09 2423
6901.88 2382
6902.66 2374
6903.44 2385
6904.23 2488
6905.01 2325
6905.80 2313
6906.58 2259
6907.36 2287
6908.15 2394
6908.93 2390
6909.72 2407
6910.50 2437
6911.29 2481
6912.07 2316
6912.86 2381
6913.64 2405
6914.42 2292
6915.21 2263
6915.99 2418
6916.78 2308
6917.56 2373
6918.35 2354
6919.13 2360
6919.92 2465
6920.70 2429
6921.49 2487
6922.27 2568
6923.06 2451
6923.84 2483
6924.63 2397
6925.42 2372
6926.20 2508
6926.99 2491
6927.77 2432
6928.56 2444
6929.34 2491
6930.13 2645
6930.91 2638
6931.70 2542
6932.48 2592
6933.27 2749
6934.06 2728
6934.84 2679
6935.63 2622
6936.41 2827
6937.20 2765
6937.99 2707
6938.77 2583
6939.56 2729
6940.34 2862
6941.13 2863
6941.92 2850
6942.70 2788
6943.49 2760
6944.28 2952
6945.06 3190
6945.85 3292
6946.64 3220
6947.42 3209
6948.21 3232
6949.00 3167
6949.78 3272
6950.57 3255
6951.36 3259
6952.14 3268
6952.93 3205
6953.72 3192
6954.50 3253
6955.29 3248
6956.08 3382
6956.86 3354
6957.65 3573
6958.44 3624
6959.23 3680
6960.01 3509
6960.80 3598
6961.59 3648
6962.38 3618
6963.16 3668
6963.95 3639
6964.74 3663
6965.53 3596
6966.31 3678
6967.10 3734
6967.89 3821
6968.68 3723
6969.46 3853
6970.25 3974
6971.04 3973
6971.83 4171
6972.62 4069
6973.40 4120
6974.19 4175
6974.98 4171
6975.77 4154
6976.56 4331
6977.34 4170
6978.13 4294
6978.92 4392
6979.71 4599
6980.50 4445
6981.29 4689
6982.08 4903
6982.86 5153
6983.65 5667
6984.44 6140
6985.23 6888
6986.02 7441
6986.81 8236
6987.60 8726
6988.39 9291
6989.17 9557
6989.96 9448
6990.75 9249
6991.54 8517
6992.33 7602
6993.12 7057
6993.91 6320
6994.70 5510
6995.49 5310
6996.28 5187
6997.07 5162
6997.86 5536
6998.64 5807
6999.43 6336
7000.22 7038
7001.01 7623
7001.80 8178
7002.59 8328
7003.38 8445
7004.17 8336
7004.96 7794
7005.75 7072
7006.54 6464
7007.33 5859
7008.12 4944
7008.91 4422
7009.70 4011
7010.49 3742
7011.28 3590
7012.07 3286
7012.86 3283
7013.65 3270
7014.44 3157
7015.23 3057
7016.02 3048
7016.81 3100
7017.61 3218
7018.40 3252
7019.19 3091
7019.98 2949
7020.77 2897
7021.56 3003
7022.35 2944
7023.14 2847
7023.93 3023
7024.72 3054
7025.51 3047
7026.30 3079
7027.10 3053
7027.89 3108
7028.68 3128
7029.47 2955
7030.26 3055
7031.05 3076
7031.84 3035
7032.63 3041
7033.43 3001
7034.22 2970
7035.01 2867
7035.80 2808
7036.59 2885
7037.38 2861
7038.18 3011
7038.97 2982
7039.76 2962
7040.55 3030
7041.34 2964
7042.13 2984
7042.93 2894
7043.72 3001
7044.51 2971
7045.30 2913
7046.09 2923
7046.89 2785
7047.68 2900
7048.47 2877
7049.26 2720
7050.06 2819
7050.85 2959
7051.64 2900
7052.43 2983
7053.23 3026
7054.02 2902
7054.81 2775
7055.60 2831
7056.40 2645
7057.19 2777
7057.98 2761
7058.77 2762
7059.57 2633
7060.36 2714
7061.15 2672
7061.95 2652
7062.74 2636
7063.53 2629
7064.33 2639
7065.12 2634
7065.91 2584
7066.71 2700
7067.50 2628
7068.29 2648
7069.09 2632
7069.88 2532
7070.67 2586
7071.47 2524
7072.26 2522
7073.05 2439
7073.85 2370
7074.64 2532
7075.44 2485
7076.23 2439
7077.02 2346
7077.82 2421
7078.61 2347
7079.41 2344
7080.20 2321
7080.99 2225
7081.79 2271
7082.58 2400
7083.38 2237
7084.17 2296
7084.96 2208
7085.76 2196
7086.55 2221
7087.35 2172
7088.14 2093
7088.94 2218
7089.73 2357
7090.53 2439
7091.32 2426
7092.12 2419
7092.91 2340
7093.71 2640
7094.50 2628
7095.29 2582
7096.09 2546
7096.88 2363
7097.68 2372
7098.48 2323
7099.27 2226
7100.07 2218
7100.86 2255
7101.66 2046
7102.45 2015
7103.25 2078
7104.04 2039
7104.84 2080
7105.63 2171
7106.43 2159
7107.22 2131
7108.02 2049
7108.82 2105
7109.61 2054
7110.41 2121
7111.20 1995
7112.00 1922
7112.79 1915
7113.59 1876
7114.39 1845
7115.18 1726
7115.98 1676
7116.77 1726
7117.57 1845
7118.37 1858
7119.16 1845
7119.96 1836
7120.76 1942
7121.55 1860
7122.35 1873
7123.15 1892
7123.94 1860
7124.74 1873
7125.53 1899
7126.33 1829
7127.13 1660
7127.93 1806
7128.72 1695
7129.52 1697
7130.32 1832
7131.11 1825
7131.91 1871
7132.71 1774
7133.50 1671
7134.30 1808
7135.10 1929
7135.90 1807
7136.69 1792
7137.49 1695
7138.29 1780
7139.08 1791
7139.88 1719
7140.68 1843
7141.48 1775
7142.27 1741
7143.07 1752
7143.87 1699
7144.67 1723
7145.46 1806
7146.26 1814
7147.06 1863
7147.86 1745
7148.66 1784
7149.45 1808
7150.25 1726
7151.05 1681
7151.85 1664
7152.65 1780
7153.44 1814
7154.24 1733
7155.04 1812
7155.84 1872
7156.64 1723
7157.44 1738
7158.23 1694
7159.03 1830
7159.83 1707
7160.63 1685
7161.43 1655
7162.23 1598
7163.03 1654
7163.83 1555
7164.62 1644
7165.42 1625
7166.22 1557
7167.02 1575
7167.82 1485
7168.62 1603
7169.42 1574
7170.22 1584
7171.02 1615
7171.82 1727
7172.61 1738
7173.41 1616
7174.21 1619
7175.01 1625
7175.81 1620
7176.61 1513
7177.41 1554
7178.21 1678
7179.01 1640
7179.81 1570
7180.61 1549
7181.41 1560
7182.21 1563
7183.01 1683
7183.81 1688
7184.61 1607
7185.41 1587
7186.21 1566
7187.01 1634
7187.81 1595
7188.61 1522
7189.41 1512
7190.21 1639
7191.01 1523
7191.81 1469
7192.61 1601
7193.41 1549
7194.21 1534
7195.01 1456
7195.81 1446
7196.61 1507
7197.41 1565
7198.21 1538
7199.01 1469
7199.82 1428
7200.62 1454
7201.42 1555
7202.22 1561
7203.02 1639
7203.82 1650
7204.62 1577
7205.42 1477
7206.22 1527
7207.02 1606
7207.83 1452
7208.63 1477
7209.43 1504
7210.23 1556
7211.03 1499
7211.83 1544
7212.63 1469
7213.44 1390
7214.24 1426
7215.04 1431
7215.84 1492
7216.64 1434
7217.44 1507
7218.25 1402
7219.05 1495
7219.85 1491
7220.65 1576
7221.45 1520
7222.26 1485
7223.06 1544
7223.86 1482
7224.66 1485
7225.46 1486
7226.27 1459
7227.07 1520
7227.87 1576
7228.67 1636
7229.48 1562
7230.28 1552
7231.08 1559
7231.88 1396
7232.69 1506
7233.49 1434
7234.29 1577
7235.09 1493
7235.90 1491
7236.70 1519
7237.50 1554
7238.30 1579
7239.11 1683
7239.91 1739
7240.71 1611
7241.52 1548
7242.32 1618
7243.12 1756
7243.93 1620
7244.73 1646
7245.53 1625
7246.34 1664
7247.14 1645
7247.94 1617
7248.75 1530
7249.55 1656
7250.35 1662
7251.16 1558
7251.96 1492
7252.76 1608
7253.57 1670
7254.37 1655
7255.18 1627
7255.98 1631
7256.78 1660
7257.59 1759
7258.39 1768
7259.20 1741
7260.00 1724
7260.80 1704
7261.61 1691
7262.41 1812
7263.22 1771
7264.02 1804
7264.83 1763
7265.63 1807
7266.43 1847
7267.24 1753
7268.04 1856
7268.85 1762
7269.65 1865
7270.46 1843
7271.26 1887
7272.07 1797
7272.87 1898
7273.68 2018
7274.48 1932
7275.29 1940
7276.09 1884
7276.90 1936
7277.70 1887
7278.51 1890
7279.31 1934
7280.12 1956
7280.92 2008
7281.73 2160
7282.53 2490
7283.34 2484
7284.14 2659
7284.95 2791
7285.76 3131
7286.56 3229
7287.37 3332
7288.17 3420
7288.98 3338
7289.78 3089
7290.59 3119
7291.40 2902
7292.20 2606
7293.01 2510
7293.81 2338
7294.62 2128
7295.43 2015
7296.23 2004
7297.04 2046
7297.84 2012
7298.65 2134
7299.46 2047
7300.26 2039
7301.07 2061
7301.88 1946
7302.68 1999
7303.49 2024
7304.30 2083
7305.10 1977
7305.91 2038
7306.72 2118
7307.52 2048
7308.33 2137
7309.14 2236
7309.94 2252
7310.75 2276
7311.56 2319
7312.36 2318
7313.17 2290
7313.98 2307
7314.79 2330
7315.59 2250
7316.40 2074
7317.21 2363
7318.01 2417
7318.82 2383
7319.63 2536
7320.44 2545
7321.24 2525
7322.05 2538
7322.86 2921
7323.67 3099
7324.47 3004
7325.28 2838
7326.09 2951
7326.90 2842
7327.71 2690
7328.51 2554
7329.32 2314
7330.13 2269
7330.94 2379
7331.75 2226
7332.55 2253
7333.36 2317
7334.17 2379
7334.98 2434
7335.79 2375
7336.60 2571
7337.40 2616
7338.21 2562
7339.02 2599
7339.83 2741
7340.64 2579
7341.45 2435
7342.26 2472
7343.06 2302
7343.87 2370
7344.68 2191
7345.49 2093
7346.30 2035
7347.11 2049
7347.92 2059
7348.73 1953
7349.54 2058
7350.34 2105
7351.15 2001
7351.96 2060
7352.77 2011
7353.58 2022
7354.39 1933
7355.20 1965
7356.01 1995
7356.82 1992
7357.63 1989
7358.44 2080
7359.25 1996
7360.06 2004
7360.87 2055
7361.68 1995
7362.49 1964
7363.30 2088
7364.11 2125
7364.92 2116
7365.73 2004
7366.54 2214
7367.35 2131
7368.16 2089
7368.97 2079
7369.78 2038
7370.59 2086
7371.40 2126
7372.21 2138
7373.02 2101
7373.83 2036
7374.64 2152
7375.45 2128
7376.26 2064
7377.07 2063
7377.88 2078
7378.69 2105
7379.50 2184
7380.31 2337
7381.12 2447
7381.94 2485
7382.75 2526
7383.56 2637
7384.37 2658
7385.18 2735
7385.99 2638
7386.80 2611
7387.61 2506
7388.42 2377
7389.23 2282
7390.05 2180
7390.86 2065
7391.67 2046
7392.48 1875
7393.29 1887
7394.10 1902
7394.92 1895
7395.73 1916
7396.54 1935
7397.35 1871
7398.16 1885
7398.97 1859
7399.79 1918
7400.60 2076
7401.41 2120
7402.22 2191
7403.03 2268
7403.85 2328
7404.66 2320
7405.47 2247
7406.28 2215
7407.09 2184
7407.91 2059
7408.72 2049
7409.53 1833
7410.34 1939
7411.16 1896
7411.97 1903
7412.78 1868
7413.59 1868
7414.41 1666
7415.22 1682
7416.03 1743
7416.84 1776
7417.66 1749
7418.47 1669
7419.28 1549
7420.10 1569
7420.91 1618
7421.72 1662
7422.54 1630
7423.35 1609
7424.16 1609
7424.97 1600
7425.79 1554
7426.60 1557
7427.41 1489
7428.23 1540
7429.04 1619
7429.86 1579
7430.67 1532
7431.48 1537
7432.30 1602
7433.11 1528
7433.92 1565
7434.74 1526
7435.55 1450
7436.36 1486
7437.18 1562
7437.99 1556
7438.81 1489
7439.62 1521
7440.43 1617
7441.25 1623
7442.06 1631
7442.88 1492
7443.69 1499
7444.51 1512
7445.32 1629
7446.13 1567
7446.95 1678
7447.76 1543
7448.58 1524
7449.39 1564
7450.21 1595
7451.02 1561
7451.84 1591
7452.65 1490
7453.47 1622
7454.28 1463
7455.10 1524
7455.91 1585
7456.73 1556
7457.54 1490
7458.36 1442
7459.17 1467
7459.99 1569
7460.80 1576
7461.62 1495
7462.43 1461
7463.25 1561
7464.06 1542
7464.88 1450
7465.69 1459
7466.51 1443
7467.32 1471
7468.14 1469
7468.96 1445
7469.77 1490
7470.59 1425
7471.40 1395
7472.22 1536
7473.03 1467
7473.85 1491
7474.67 1528
7475.48 1527
7476.30 1451
7477.11 1437
7477.93 1430
7478.75 1460
7479.56 1491
7480.38 1420
7481.20 1425
7482.01 1367
7482.83 1380
7483.65 1468
7484.46 1410
7485.28 1338
7486.09 1365
7486.91 1403
7487.73 1405
7488.54 1400
7489.36 1378
7490.18 1462
7491.00 1451
7491.81 1457
7492.63 1407
7493.45 1433
7494.26 1372
7495.08 1322
7495.90 1231
7496.71 1307
7497.53 1364
7498.35 1371
7499.17 1460
7499.98 1445
7500.80 1416
7501.62 1359
7502.44 1283
7503.25 1380
7504.07 1418
7504.89 1301
7505.71 1402
7506.52 1469
7507.34 1356
7508.16 1305
7508.98 1304
7509.80 1431
7510.61 1430
7511.43 1307
7512.25 1330
7513.07 1344
7513.89 1385
7514.70 1269
7515.52 1336
7516.34 1416
7517.16 1360
7517.98 1378
7518.79 1388
7519.61 1347
7520.43 1345
7521.25 1270
7522.07 1308
7522.89 1305
7523.71 1388
7524.52 1381
7525.34 1370
7526.16 1288
7526.98 1306
7527.80 1263
7528.62 1343
7529.44 1423
7530.26 1320
7531.08 1247
7531.89 1330
7532.71 1298
7533.53 1325
7534.35 1313
7535.17 1428
7535.99 1311
7536.81 1294
7537.63 1332
7538.45 1321
7539.27 1272
7540.09 1276
7540.91 1286
7541.73 1326
7542.55 1322
7543.37 1360
7544.19 1358
7545.01 1389
7545.83 1432
7546.65 1322
7547.47 1399
7548.29 1419
7549.11 1334
7549.93 1298
7550.75 1259
7551.57 1274
7552.39 1361
7553.21 1266
7554.03 1275
7554.85 1276
7555.67 1348
7556.49 1273
7557.31 1353
7558.13 1330
7558.95 1350
7559.77 1299
7560.59 1320
7561.41 1366
7562.23 1368
7563.05 1395
7563.87 1479
7564.69 1379
7565.52 1401
7566.34 1319
7567.16 1231
7567.98 1257
7568.80 1308
7569.62 1301
7570.44 1252
7571.26 1115
7572.08 1276
7572.91 1249
7573.73 1355
7574.55 1353
7575.37 1237
7576.19 1288
7577.01 1235
7577.83 1282
7578.66 1276
7579.48 1240
7580.30 1298
7581.12 1334
7581.94 1265
7582.77 1278
7583.59 1256
7584.41 1315
7585.23 1244
7586.05 1288
7586.88 1362
7587.70 1268
7588.52 1292
7589.34 1289
7590.16 1329
7590.99 1289
7591.81 1375
7592.63 1337
7593.45 1282
7594.28 1327
7595.10 1224
7595.92 1238
7596.74 1248
7597.57 1190
7598.39 1267
7599.21 1285
7600.03 1336
7600.86 1325
7601.68 1309
7602.50 1229
7603.33 1368
7604.15 1214
7604.97 1290
7605.80 1448
7606.62 1415
7607.44 1400
7608.26 1379
7609.09 1435
7609.91 1341
7610.73 1382
7611.56 1305
7612.38 1390
7613.21 1327
7614.03 1353
7614.85 1360
7615.68 1357
7616.50 1325
7617.32 1307
7618.15 1400
7618.97 1377
7619.80 1407
7620.62 1362
7621.44 1326
7622.27 1325
7623.09 1332
7623.92 1379
7624.74 1362
7625.56 1281
7626.39 1290
7627.21 1234
7628.04 1244
7628.86 1310
7629.68 1439
7630.51 1293
7631.33 1378
7632.16 1399
7632.98 1454
7633.81 1467
7634.63 1488
7635.46 1292
7636.28 1439
7637.11 1396
7637.93 1407
7638.76 1392
7639.58 1387
7640.41 1336
7641.23 1266
7642.06 1253
7642.88 1284
7643.71 1272
7644.53 1267
7645.36 1321
7646.18 1216
7647.01 1247
7647.83 1349
7648.66 1284
7649.48 1273
7650.31 1372
7651.14 1247
7651.96 1304
7652.79 1241
7653.61 1325
7654.44 1292
7655.26 1184
7656.09 1186
7656.92 1189
7657.74 1260
7658.57 1178
7659.39 1201
7660.22 1134
7661.05 1146
7661.87 1193
7662.70 1135
7663.52 1057
7664.35 1099
7665.18 1191
7666.00 1167
7666.83 1187
7667.66 1171
7668.48 1162
7669.31 1154
7670.14 1222
7670.96 1115
7671.79 1174
7672.62 1096
7673.44 1141
7674.27 1201
7675.10 1154
7675.92 1222
7676.75 1164
7677.58 1166
7678.40 1205
7679.23 1193
7680.06 1077
7680.89 1186
7681.71 1179
7682.54 1199
7683.37 1098
7684.19 1148
7685.02 1135
7685.85 1179
7686.68 1224
7687.50 1246
7688.33 1155
7689.16 1242
7689.99 1268
7690.81 1287
7691.64 1104
7692.47 1263
7693.30 1232
7694.13 1151
7694.95 1251
7695.78 1302
7696.61 1282
7697.44 1143
7698.27 1173
7699.09 1180
7699.92 1160
7700.75 1186
7701.58 1260
7702.41 1221
7703.24 1233
7704.06 1267
7704.89 1222
7705.72 1189
7706.55 1188
7707.38 1250
7708.21 1285
7709.04 1301
7709.86 1213
7710.69 1244
7711.52 1223
7712.35 1202
7713.18 1273
7714.01 1307
7714.84 1287
7715.67 1186
7716.50 1237
7717.32 1286
7718.15 1254
7718.98 1373
7719.81 1316
7720.64 1320
7721.47 1316
7722.30 1193
7723.13 1263
7723.96 1183
7724.79 1191
7725.62 1228
7726.45 1283
7727.28 1262
7728.11 1272
7728.94 1233
7729.77 1264
7730.60 1254
7731.43 1270
7732.26 1266
7733.09 1315
7733.92 1361
7734.75 1245
7735.58 1229
7736.41 1299
7737.24 1271
7738.07 1255
7738.90 1221
7739.73 1221
7740.56 1265
7741.39 1256
7742.22 1241
7743.05 1158
7743.88 1200
7744.71 1364
7745.54 1344
7746.37 1452
7747.20 1567
7748.03 1796
7748.87 1893
7749.70 1888
7750.53 2069
7751.36 2099
7752.19 2115
7753.02 1910
7753.85 1850
7754.68 1742
7755.51 1580
7756.34 1521
7757.18 1456
7758.01 1405
7758.84 1296
7759.67 1311
7760.50 1244
7761.33 1252
7762.16 1302
7763.00 1269
7763.83 1334
7764.66 1292
7765.49 1308
7766.32 1312
7767.16 1357
7767.99 1298
7768.82 1254
7769.65 1224
7770.48 1163
7771.31 1145
7772.15 1120
7772.98 1106
7773.81 1160
7774.64 1125
7775.48 1114
7776.31 1167
7777.14 1210
7777.97 1213
7778.81 1211
7779.64 1196
7780.47 1207
7781.30 1166
7782.14 1133
7782.97 1103
7783.80 1124
7784.63 1152
7785.47 1324
7786.30 1297
7787.13 1203
7787.97 1264
7788.80 1227
7789.63 1256
7790.46 1231
7791.30 1233
7792.13 1181
7792.96 1047
7793.80 1144
7794.63 1239
7795.46 1179
7796.30 1200
7797.13 1164
7797.96 1136
7798.80 1174
7799.63 1193
7800.46 1192
7801.30 1202
7802.13 1253
7802.97 1299
7803.80 1246
7804.63 1214
7805.47 1238
7806.30 1189
7807.13 1211
7807.97 1215
7808.80 1191
7809.64 1181
7810.47 1173
7811.31 1238
7812.14 1242
7812.97 1225
7813.81 1187
7814.64 1372
7815.48 1259
7816.31 1283
7817.15 1229
7817.98 1273
7818.82 1297
7819.65 1230
7820.48 1178
7821.32 1221
7822.15 1234
7822.99 1356
7823.82 1311
7824.66 1230
7825.49 1280
7826.33 1304
7827.16 1272
7828.00 1175
7828.83 1106
7829.67 1219
7830.50 1232
7831.34 1215
7832.17 1267
7833.01 1148
7833.85 1121
7834.68 1094
7835.52 1117
7836.35 1085
7837.19 1156
7838.02 1167
7838.86 1124
7839.69 1148
7840.53 1198
7841.37 1147
7842.20 1208
7843.04 1247
7843.87 1270
7844.71 1225
7845.55 1152
7846.38 1287
7847.22 1208
7848.05 1208
7848.89 1056
7849.73 1184
7850.56 1195
7851.40 1121
7852.24 1031
7853.07 1059
7853.91 1112
7854.74 1144
7855.58 1162
7856.42 1146
7857.25 1121
7858.09 1191
7858.93 1176
7859.76 1062
7860.60 1099
7861.44 1057
7862.28 1148
7863.11 1068
7863.95 1237
7864.79 1180
7865.62 1063
7866.46 1081
7867.30 1059
7868.14 1083
7868.97 1141
7869.81 1134
7870.65 1129
7871.48 1151
7872.32 1164
7873.16 1184
7874.00 1175
7874.83 1114
7875.67 1155
7876.51 1101
7877.35 1224
7878.19 1098
7879.02 1116
7879.86 1198
7880.70 1171
7881.54 1234
7882.37 1124
7883.21 1098
7884.05 1092
7884.89 1114
7885.73 1128
7886.57 1131
7887.40 1129
7888.24 1176
7889.08 1255
7889.92 1240
7890.76 1203
7891.60 1256
7892.43 1157
7893.27 1160
7894.11 1185
7894.95 1198
7895.79 1187
7896.63 1184
7897.47 1095
7898.30 1135
7899.14 1187
7899.98 1091
7900.82 1195
7901.66 1174
7902.50 1305
7903.34 1290
7904.18 1244
7905.02 1231
7905.86 1140
7906.70 1158
7907.54 1130
7908.37 1195
7909.21 1187
7910.05 1184
7910.89 1170
7911.73 1143
7912.57 1132
7913.41 1077
7914.25 1153
7915.09 1144
7915.93 1235
7916.77 1271
7917.61 1265
7918.45 1249
7919.29 1481
7920.13 1430
7920.97 1416
7921.81 1402
7922.65 1412
7923.49 1393
7924.33 1440
7925.17 1413
7926.01 1294
7926.85 1243
7927.69 1115
7928.53 1125
7929.37 1164
7930.21 1085
7931.05 1051
7931.90 1088
7932.74 1123
7933.58 1064
7934.42 1210
7935.26 1269
7936.10 1114
7936.94 1069
7937.78 1079
7938.62 1169
7939.46 1057
7940.30 1008
7941.14 1021
7941.99 1172
7942.83 1128
7943.67 927
7944.51 1029
7945.35 1121
7946.19 1038
7947.03 1001
7947.88 1082
7948.72 1027
7949.56 984
7950.40 1131
7951.24 1097
7952.08 1012
7952.93 1064
7953.77 1023
7954.61 1029
7955.45 1090
7956.29 1074
7957.13 1069
7957.98 1069
7958.82 1057
7959.66 1092
7960.50 995
7961.35 966
7962.19 1070
7963.03 1056
7963.87 1075
7964.71 1003
7965.56 1018
7966.40 1045
7967.24 984
7968.08 1095
7968.93 1166
7969.77 1045
7970.61 1038
7971.45 1071
7972.30 1026
7973.14 1061
7973.98 1042
7974.83 1213
7975.67 1239
7976.51 1094
7977.36 1079
7978.20 1049
7979.04 1093
7979.88 1073
7980.73 1010
7981.57 1098
7982.41 1173
7983.26 1044
7984.10 1088
7984.94 1115
7985.79 1094
7986.63 1033
7987.47 943
7988.32 959
7989.16 1028
7990.01 1119
7990.85 968
7991.69 1029
7992.54 1069
7993.38 1072
7994.23 1015
7995.07 1052
7995.91 1133
7996.76 1083
7997.60 964
7998.45 1017
7999.29 1036
8000.13 1014
8000.98 987
8001.82 1063
8002.67 1088
8003.51 1058
8004.36 1034
8005.20 1014
8006.04 1035
8006.89 1055
8007.73 1035
8008.58 1002
8009.42 1066
8010.27 1093
8011.11 1007
8011.96 1084
8012.80 1151
8013.65 1143
8014.49 1139
8015.34 1028
8016.18 1042
8017.03 1025
8017.87 1083
8018.72 1043
8019.56 1039
8020.41 1028
8021.25 963
8022.10 940
8022.95 995
8023.79 983
8024.64 954
8025.48 923
8026.33 1023
8027.17 1031
8028.02 920
8028.86 1021
8029.71 1038
8030.56 1017
8031.40 966
8032.25 928
8033.09 1019
8033.94 974
8034.79 1087
8035.63 1109
8036.48 1108
8037.32 1041
8038.17 1057
8039.02 1065
8039.86 1080
8040.71 1050
8041.56 1064
8042.40 968
8043.25 996
8044.10 1004
8044.94 1098
8045.79 909
8046.64 1054
8047.48 1003
8048.33 1024
8049.18 923
8050.02 925
8050.87 944
8051.72 872
8052.56 964
8053.41 1016
8054.26 981
8055.11 901
8055.95 963
8056.80 935
8057.65 971
8058.49 968
8059.34 1040
8060.19 915
8061.04 905
8061.88 1003
8062.73 973
8063.58 946
8064.43 888
8065.27 893
8066.12 940
8066.97 973
8067.82 947
8068.67 964
8069.51 989
8070.36 998
8071.21 907
8072.06 935
8072.91 986
8073.75 952
8074.60 952
8075.45 992
8076.30 987
8077.15 1025
8078.00 960
8078.84 902
8079.69 913
8080.54 897
8081.39 886
8082.24 975
8083.09 1028
8083.94 1053
8084.78 957
8085.63 959
8086.48 948
8087.33 957
8088.18 913
8089.03 903
8089.88 860
8090.73 878
8091.58 925
8092.42 1024
8093.27 1053
8094.12 915
8094.97 888
8095.82 912
8096.67 963
8097.52 958
8098.37 886
8099.22 896
8100.07 949
8100.92 910
8101.77 996
8102.62 1004
8103.47 968
8104.32 918
8105.17 986
8106.02 1041
8106.87 1005
8107.72 893
8108.57 942
8109.42 910
8110.27 936
8111.12 936
8111.97 933
8112.82 894
8113.67 903
8114.52 930
8115.37 942
8116.22 916
8117.07 917
8117.92 928
8118.77 978
8119.62 966
8120.47 945
8121.32 1002
8122.17 988
8123.02 992
8123.87 971
8124.72 901
8125.57 1002
8126.43 979
8127.28 903
8128.13 952
8128.98 941
8129.83 1025
8130.68 938
8131.53 907
8132.38 923
8133.23 930
8134.09 913
8134.94 935
8135.79 883
8136.64 897
8137.49 909
8138.34 906
8139.19 943
8140.05 951
8140.90 899
8141.75 957
8142.60 916
8143.45 941
8144.30 896
8145.16 971
8146.01 938
8146.86 899
8147.71 916
8148.56 942
8149.42 841
8150.27 841
8151.12 901
8151.97 928
8152.83 927
8153.68 962
8154.53 955
8155.38 947
8156.24 882
8157.09 888
8157.94 964
8158.79 1019
8159.65 1014
8160.50 951
8161.35 974
8162.20 957
8163.06 996
8163.91 958
8164.76 952
8165.62 981
8166.47 967
8167.32 983
8168.17 984
8169.03 854
8169.88 835
8170.73 870
8171.59 888
8172.44 859
8173.29 942
8174.15 923
8175.00 896
8175.85 995
8176.71 913
8177.56 888
8178.42 957
8179.27 1016
8180.12 978
8180.98 922
8181.83 879
8182.68 863
8183.54 865
8184.39 911
8185.25 940
8186.10 848
8186.95 895
8187.81 878
8188.66 871
8189.52 863
8190.37 899
8191.22 883
8192.08 887
8192.93 867
8193.79 765
8194.64 856
8195.50 881
8196.35 918
8197.21 925
8198.06 872
8198.92 891
8199.77 852
8200.63 815
8201.48 923
8202.33 910
8203.19 912
8204.04 918
8204.90 954
8205.75 936
8206.61 867
8207.47 880
8208.32 907
8209.18 916
8210.03 845
8210.89 954
8211.74 942
8212.60 926
8213.45 880
8214.31 879
8215.16 855
8216.02 856
8216.87 895
8217.73 882
8218.59 894
8219.44 871
8220.30 827
8221.15 904
8222.01 887
8222.87 893
8223.72 955
8224.58 896
8225.43 972
8226.29 950
8227.15 1013
8228.00 1032
8228.86 928
8229.71 942
8230.57 958
8231.43 915
8232.28 965
8233.14 942
8234.00 859
8234.85 875
8235.71 879
8236.57 825
8237.42 915
8238.28 932
8239.14 909
8239.99 893
8240.85 884
8241.71 913
8242.56 890
8243.42 930
8244.28 889
8245.14 906
8245.99 900
8246.85 854
8247.71 886
8248.56 913
8249.42 919
8250.28 950
8251.14 947
8251.99 997
8252.85 844
8253.71 858
8254.57 946
8255.42 957
8256.28 971
8257.14 906
8258.00 890
8258.86 946
8259.71 930
8260.57 911
8261.43 912
8262.29 926
8263.15 933
8264.00 946
8264.86 882
8265.72 869
8266.58 887
8267.44 910
8268.29 910
8269.15 925
8270.01 884
8270.87 890
8271.73 954
8272.59 912
8273.45 896
8274.30 863
8275.16 897
8276.02 896
8276.88 893
8277.74 911
8278.60 916
8279.46 936
8280.32 917
8281.18 907
8282.03 930
8282.89 971
8283.75 979
8284.61 943
8285.47 879
8286.33 816
8287.19 872
8288.05 926
8288.91 992
8289.77 944
8290.63 915
8291.49 937
8292.35 898
8293.21 939
8294.07 948
8294.93 955
8295.78 999
8296.64 964
8297.50 949
8298.36 975
8299.22 1003
8300.08 978
8300.94 971
8301.80 892
8302.66 960
8303.52 990
8304.38 938
8305.25 981
8306.11 1022
8306.97 947
8307.83 914
8308.69 1011
8309.55 939
8310.41 992
8311.27 1010
8312.13 1016
8312.99 932
8313.85 1027
8314.71 1010
8315.57 1044
8316.43 1036
8317.29 957
8318.15 930
8319.02 994
8319.88 1025
8320.74 1014
8321.60 1002
8322.46 1055
8323.32 962
8324.18 990
8325.04 1042
8325.90 1031
8326.77 1090
8327.63 1000
8328.49 1024
8329.35 1023
8330.21 1050
8331.07 986
8331.93 966
8332.80 963
8333.66 973
8334.52 1072
8335.38 1014
8336.24 952
8337.11 1125
8337.97 1099
8338.83 1083
8339.69 985
8340.55 984
8341.42 990
8342.28 1012
8343.14 1065
8344.00 982
8344.86 1038
8345.73 1028
8346.59 1039
8347.45 988
8348.31 1129
8349.18 1032
8350.04 1041
8350.90 1108
8351.76 1054
8352.63 1060
8353.49 1123
8354.35 993
8355.22 1056
8356.08 1123
8356.94 1106
8357.80 1078
8358.67 1193
8359.53 1200
8360.39 1158
8361.26 1170
8362.12 1127
8362.98 1069
8363.85 1201
8364.71 1106
8365.57 1149
8366.44 1115
8367.30 1131
8368.16 1257
8369.03 1232
8369.89 1167
8370.75 1203
8371.62 1112
8372.48 1178
8373.35 1189
8374.21 1261
8375.07 1229
8375.94 1167
8376.80 1180
8377.67 1242
8378.53 1199
8379.39 1304
8380.26 1252
8381.12 1245
8381.99 1211
8382.85 1260
8383.71 1306
8384.58 1228
8385.44 1322
8386.31 1270
8387.17 1349
8388.04 1344
8388.90 1308
8389.77 1341
8390.63 1366
8391.50 1276
8392.36 1416
8393.22 1416
8394.09 1293
8394.95 1384
8395.82 1441
8396.68 1341
8397.55 1400
8398.41 1458
8399.28 1462
8400.14 1391
8401.01 1433
8401.88 1516
8402.74 1451
8403.61 1471
8404.47 1387
8405.34 1379
8406.20 1334
8407.07 1400
8407.93 1501
8408.80 1492
8409.66 1555
8410.53 1536
8411.40 1438
8412.26 1585
8413.13 1635
8413.99 1572
8414.86 1646
8415.73 1518
8416.59 1569
8417.46 1669
8418.32 1657
8419.19 1534
8420.06 1609
8420.92 1557
8421.79 1634
8422.65 1659
8423.52 1631
8424.39 1795
8425.25 1693
8426.12 1746
8426.99 1643
8427.85 1760
8428.72 1928
8429.59 1851
8430.45 1823
8431.32 1926
8432.19 1995
8433.05 1975
8433.92 1980
8434.79 2025
8435.65 1990
8436.52 1993
8437.39 2073
8438.26 2059
8439.12 1976
8439.99 2034
8440.86 2343
8441.73 2302
8442.59 2241
8443.46 2281
8444.33 2359
8445.19 2481
8446.06 2259
8446.93 2210
8447.80 2383
8448.67 2423
8449.53 2525
8450.40 2491
8451.27 2434
8452.14 2730
8453.00 2786
8453.87 2942
8454.74 3156
8455.61 3550
8456.48 3743
8457.34 3955
8458.21 4552
8459.08 4808
8459.95 5006
8460.82 5048
8461.69 4826
8462.55 4650
8463.42 4348
8464.29 3869
8465.16 3393
8466.03 3170
8466.90 2879
8467.77 2942
8468.63 2941
8469.50 3073
8470.37 3381
8471.24 3757
8472.11 4049
8472.98 4160
8473.85 4409
8474.72 4492
8475.58 4365
8476.45 3891
8477.32 3731
8478.19 3338
8479.06 2843
8479.93 2481
8480.80 2355
8481.67 2323
8482.54 2083
8483.41 2021
8484.28 1997
8485.15 1959
8486.02 1927
8486.89 1915
8487.76 1853
8488.63 1867
8489.50 1856
8490.37 1854
8491.24 1895
8492.11 1864
8492.98 1856
8493.85 1888
8494.72 1843
8495.59 1988
8496.46 1897
8497.33 1861
8498.20 1972
8499.07 2037
8499.94 1828
8500.81 2045
8501.68 1951
8502.55 1948
8503.42 1907
8504.29 1959
8505.16 1792
8506.03 1862
8506.90 1943
8507.77 1872
8508.64 1931
8509.51 1952
8510.38 2036
8511.25 2156
8512.13 2076
8513.00 2106
8513.87 2048
8514.74 2096
8515.61 2027
8516.48 2019
8517.35 1974
8518.22 1947
8519.09 1960
8519.97 1981
8520.84 1912
8521.71 1941
8522.58 1938
8523.45 1964
8524.32 1950
8525.19 2010
8526.07 1979
8526.94 1970
8527.81 1970
8528.68 2092
8529.55 2108
8530.43 2057
8531.30 2030
8532.17 2078
8533.04 2001
8533.91 2044
8534.79 2157
8535.66 2139
8536.53 2174
8537.40 2102
8538.27 2081
8539.15 2096
8540.02 2168
8540.89 2179
8541.76 2200
8542.64 2222
8543.51 2145
8544.38 2054
8545.25 2097
8546.13 2021
8547.00 1858
8547.87 2009
8548.74 2047
8549.62 1940
8550.49 1913
8551.36 1926
8552.24 1964
8553.11 1959
8553.98 1769
8554.86 1787
8555.73 1855
8556.60 1815
8557.48 1800
8558.35 1809
8559.22 1771
8560.10 1780
8560.97 1723
8561.84 1765
8562.72 1700
8563.59 1674
8564.46 1682
8565.34 1760
8566.21 1665
8567.08 1704
8567.96 1681
8568.83 1751
8569.71 1616
8570.58 1631
8571.45 1618
8572.33 1596
8573.20 1682
8574.08 1649
8574.95 1548
8575.82 1529
8576.70 1541
8577.57 1634
8578.45 1544
8579.32 1590
8580.20 1645
8581.07 1497
8581.94 1600
8582.82 1597
8583.69 1597
8584.57 1545
8585.44 1511
8586.32 1581
8587.19 1557
8588.07 1558
8588.94 1554
8589.82 1596
8590.69 1663
8591.57 1563
8592.44 1595
8593.32 1589
8594.19 1645
8595.07 1604
8595.94 1494
8596.82 1559
8597.69 1677
8598.57 1649
8599.44 1597
8600.32 1579
8601.19 1508
8602.07 1531
8602.95 1701
8603.82 1612
8604.70 1505
8605.57 1545
8606.45 1608
8607.32 1580
8608.20 1670
8609.08 1622
8609.95 1555
8610.83 1600
8611.70 1610
8612.58 1627
8613.46 1597
8614.33 1554
8615.21 1674
8616.08 1586
8616.96 1586
8617.84 1624
8618.71 1670
8619.59 1670
8620.47 1748
8621.34 1736
8622.22 1696
8623.10 1671
8623.97 1687
8624.85 1697
8625.73 1672
8626.60 1677
8627.48 1704
8628.36 1774
8629.23 1809
8630.11 1779
8630.99 1751
8631.87 1793
8632.74 1748
8633.62 1744
8634.50 1740
8635.37 1712
8636.25 1748
8637.13 1760
8638.01 1764
8638.88 1762
8639.76 1729
8640.64 1907
8641.52 1870
8642.39 1778
8643.27 1798
8644.15 1842
8645.03 1781
8645.90 1875
8646.78 1900
8647.66 1926
8648.54 1920
8649.42 1854
8650.29 1932
8651.17 2110
8652.05 2061
8652.93 2074
8653.81 1986
8654.68 2000
8655.56 2041
8656.44 2049
8657.32 1970
8658.20 1941
8659.08 2016
8659.95 1915
8660.83 2016
8661.71 2010
8662.59 1993
8663.47 2029
8664.35 2053
8665.23 2130
8666.10 2133
8666.98 2002
8667.86 1970
8668.74 2060
8669.62 2110
8670.50 2191
8671.38 2120
8672.26 2194
8673.14 2260
8674.02 2260
8674.90 2337
8675.77 2427
8676.65 2478
8677.53 2526
8678.41 2529
8679.29 2669
8680.17 2632
8681.05 2559
8681.93 2435
8682.81 2443
8683.69 2364
8684.57 2445
8685.45 2445
8686.33 2444
8687.21 2427
8688.09 2431
8688.97 2482
8689.85 2484
8690.73 2565
8691.61 2693
8692.49 3005
8693.37 3229
8694.25 3160
8695.13 3524
8696.01 3779
8696.89 3662
8697.77 3560
8698.65 3538
8699.53 3362
8700.41 3031
8701.29 2948
8702.17 2728
8703.05 2675
8703.94 2498
8704.82 2545
8705.70 2544
8706.58 2319
8707.46 2392
8708.34 2408
8709.22 2318
8710.10 2535
8710.98 2472
8711.86 2487
8712.75 2545
8713.63 2490
8714.51 2482
8715.39 2488
8716.27 2496
8717.15 2502
8718.03 2461
8718.91 2411
8719.80 2529
8720.68 2471
8721.56 2610
8722.44 2741
8723.32 2595
8724.20 2634
8725.09 2785
8725.97 2696
8726.85 2633
8727.73 2578
8728.61 2841
8729.50 2695
8730.38 2741
8731.26 2740
8732.14 2875
8733.02 2684
8733.91 2756
8734.79 2937
8735.67 2859
8736.55 2911
8737.44 3013
8738.32 3160
8739.20 3047
8740.08 3171
8740.97 3281
8741.85 3145
8742.73 3087
8743.61 3146
8744.50 3155
8745.38 3123
8746.26 3154
8747.15 3032
8748.03 3107
8748.91 3187
8749.79 3107
8750.68 3259
8751.56 3252
8752.44 3224
8753.33 3236
8754.21 3259
8755.09 3290
8755.98 3414
8756.86 3463
8757.74 3458
8758.63 3410
8759.51 3438
8760.39 3519
8761.28 3426
8762.16 3560
8763.05 3649
8763.93 3656
8764.81 3649
8765.70 3796
8766.58 3833
8767.46 4115
8768.35 4039
8769.23 3994
8770.12 4282
8771.00 4347
8771.89 4447
8772.77 4343
8773.65 4156
8774.54 4312
8775.42 4180
8776.31 4155
8777.19 4094
8778.08 4123
8778.96 4350
8779.84 4674
8780.73 5231
8781.61 5866
8782.50 6721
8783.38 8196
8784.27 9330
8785.15 9876
8786.04 10155
8786.92 10112
8787.81 9865
8788.69 9141
8789.58 8209
8790.46 7289
8791.35 6021
8792.23 5368
8793.12 4946
8794.00 4504
8794.89 4244
8795.77 3886
8796.66 3931
8797.55 4083
8798.43 3930
8799.32 4181
8800.20 4356
8801.09 4363
8801.97 4640
8802.86 4611
8803.74 4389
8804.63 4239
8805.52 3927
8806.40 3591
8807.29 3417
8808.17 3195
8809.06 3100
8809.95 3015
8810.83 2974
8811.72 2864
8812.60 2902
8813.49 2936
8814.38 2977
8815.26 3056
8816.15 2882
8817.04 2951
8817.92 2983
8818.81 2981
8819.70 2926
8820.58 2979
8821.47 3003
8822.36 2906
8823.24 2975
8824.13 2975
8825.02 2956
8825.90 2941
8826.79 2725
8827.68 2770
8828.56 2729
8829.45 2726
8830.34 2612
8831.23 2611
8832.11 2725
8833.00 2639
8833.89 2477
8834.77 2591
8835.66 2560
8836.55 2639
8837.44 2718
8838.32 2764
8839.21 2637
8840.10 2723
8840.99 2744
8841.88 2833
8842.76 2674
8843.65 2661
8844.54 2796
8845.43 2809
8846.31 2836
8847.20 2825
8848.09 2811
8848.98 2873
8849.87 2933
8850.75 2908
8851.64 2979
8852.53 2943
8853.42 2772
8854.31 2697
8855.20 2898
8856.08 2824
8856.97 2742
8857.86 2744
8858.75 2729
8859.64 2818
8860.53 2806
8861.42 2806
8862.30 2822
8863.19 2724
8864.08 2668
8864.97 2561
8865.86 2593
8866.75 2582
8867.64 2523
8868.53 2549
8869.42 2628
8870.30 2504
8871.19 2492
8872.08 2392
8872.97 2397
8873.86 2376
8874.75 2338
8875.64 2234
8876.53 2190
8877.42 2185
8878.31 2113
8879.20 2133
8880.09 2101
8880.98 2123
8881.87 2127
8882.76 2190
8883.65 2066
8884.54 2107
8885.43 2023
8886.32 1922
8887.21 1958
8888.10 1938
8888.99 1889
8889.88 1977
8890.77 1870
8891.66 1824
8892.55 1773
8893.44 1778
8894.33 1865
8895.22 1807
8896.11 1711
8897.00 1767
8897.89 1728
8898.78 1775
8899.67 1762
8900.56 1631
8901.45 1689
8902.34 1625
8903.23 1705
8904.12 1664
8905.02 1598
8905.91 1598
8906.80 1576
8907.69 1534
8908.58 1551
8909.47 1523
8910.36 1511
8911.25 1640
8912.14 1511
8913.04 1480
8913.93 1489
8914.82 1467
8915.71 1589
8916.60 1539
8917.49 1543
8918.38 1522
8919.28 1433
8920.17 1441
8921.06 1466
8921.95 1481
8922.84 1414
8923.73 1422
8924.63 1414
8925.52 1424
8926.41 1431
8927.30 1425
8928.19 1369
8929.09 1382
8929.98 1458
8930.87 1433
8931.76 1402
8932.65 1412
8933.55 1457
8934.44 1413
8935.33 1382
8936.22 1470
8937.12 1371
8938.01 1281
8938.90 1255
8939.79 1265
8940.69 1320
8941.58 1359
8942.47 1298
8943.37 1269
8944.26 1302
8945.15 1328
8946.04 1287
8946.94 1190
8947.83 1117
8948.72 1193
8949.62 1242
8950.51 1312
8951.40 1240
8952.30 1246
8953.19 1204
8954.08 1244
8954.98 1274
8955.87 1231
8956.76 1238
8957.66 1231
8958.55 1248
8959.44 1256
8960.34 1140
8961.23 1216
8962.12 1235
8963.02 1123
8963.91 1108
8964.81 1163
8965.70 1084
8966.59 1097
8967.49 1119
8968.38 1150
8969.28 1146
8970.17 1168
8971.06 1148
8971.96 1177
8972.85 1111
8973.75 1091
8974.64 1088
8975.54 1107
8976.43 1063
8977.32 1152
8978.22 1077
8979.11 1060
8980.01 1203
8980.90 1123
8981.80 1031
8982.69 999
8983.59 1051
8984.48 1032
8985.38 973
8986.27 993
8987.17 968
8988.06 996
8988.96 1019
8989.85 1019
8990.75 1053
8991.64 1099
8992.54 1039
8993.43 1019
8994.33 1039
8995.22 989
8996.12 977
8997.01 1026
8997.91 1011
8998.81 1060
8999.70 1018
9000.60 986
9001.49 961
9002.39 985
9003.28 954
9004.18 993
9005.08 983
9005.97 969
9006.87 950
9007.76 843
9008.66 918
9009.56 989
9010.45 995
9011.35 1004
9012.24 906
9013.14 913
9014.04 1047
9014.93 1026
9015.83 982
9016.73 965
9017.62 962
9018.52 886
9019.42 852
9020.31 846
9021.21 820
9022.11 905
9023.00 914
9023.90 870
9024.80 868
9025.69 938
9026.59 923
9027.49 908
9028.38 920
9029.28 927
9030.18 848
9031.08 920
9031.97 885
9032.87 905
9033.77 950
9034.66 850
9035.56 936
9036.46 880
9037.36 887
9038.25 884
9039.15 877
9040.05 928
9040.95 869
9041.85 875
9042.74 823
9043.64 840
9044.54 864
9045.44 825
9046.33 840
9047.23 818
9048.13 860
9049.03 879
9049.93 880
9050.82 877
9051.72 872
9052.62 839
9053.52 808
9054.42 834
9055.32 799
9056.21 852
9057.11 829
9058.01 827
9058.91 849
9059.81 917
9060.71 898
9061.61 893
9062.50 940
9063.40 923
9064.30 952
9065.20 859
9066.10 906
9067.00 906
9067.90 874
9068.80 866
9069.70 875
9070.60 878
9071.49 898
9072.39 930
9073.29 774
9074.19 738
9075.09 877
9075.99 926
9076.89 857
9077.79 873
9078.69 908
9079.59 902
9080.49 808
9081.39 878
9082.29 876
9083.19 844
9084.09 885
9084.99 853
9085.89 879
9086.79 889
9087.69 821
9088.59 815
9089.49 776
9090.39 745
9091.29 868
9092.19 849
9093.09 832
9093.99 830
9094.89 872
9095.79 877
9096.69 825
9097.59 820
9098.49 853
9099.39 847
9100.29 791
9101.19 859
9102.09 840
9102.99 764
9103.90 776
9104.80 769
9105.70 789
9106.60 815
9107.50 750
9108.40 732
9109.30 687
9110.20 732
9111.10 826
9112.00 894
9112.91 793
9113.81 797
9114.71 799
9115.61 797
9116.51 850
9117.41 822
9118.31 840
9119.22 879
9120.12 805
9121.02 855
9121.92 899
9122.82 922
9123.72 784
9124.63 721
9125.53 847
9126.43 853
9127.33 818
9128.23 807
9129.14 749
9130.04 792
9130.94 837
9131.84 814
9132.74 783
9133.65 765
9134.55 768
9135.45 812
9136.35 825
9137.26 775
9138.16 829
9139.06 834
9139.96 809
9140.87 808
9141.77 850
9142.67 836
9143.57 857
9144.48 880
9145.38 869
9146.28 852
9147.19 845
9148.09 802
9148.99 870
9149.90 826
9150.80 779
9151.70 847
9152.60 918
9153.51 843
9154.41 773
9155.31 866
9156.22 786
9157.12 831
9158.02 856
9158.93 759
9159.83 733
9160.74 776
9161.64 841
9162.54 745
9163.45 798
9164.35 723
9165.25 737
9166.16 812
9167.06 774
9167.97 762
9168.87 755
9169.77 799
9170.68 805
9171.58 773
9172.49 809
9173.39 814
9174.30 877
9175.20 810
9176.10 828
9177.01 770
9177.91 780
9178.82 771
9179.72 779
9180.63 792
9181.53 794
9182.44 886
9183.34 810
9184.25 833
9185.15 777
9186.05 780
9186.96 793
9187.86 830
9188.77 799
9189.67 778
9190.58 798
9191.48 766
9192.39 834
9193.30 792
9194.20 798
9195.11 760
9196.01 817
9196.92 796
9197.82 816
9198.73 854
9199.63 879
9200.54 865
9201.44 869
9202.35 871
9203.26 864
9204.16 849
9205.07 926
9205.97 885
9206.88 861
9207.78 871
9208.69 901
9209.60 863
9210.50 769
9211.41 830
9212.32 842
9213.22 781
9214.13 804
9215.03 811
9215.94 783
9216.85 801
9217.75 866
9218.66 855
9219.57 801
9220.47 743
9221.38 854
9222.29 904
9223.19 823
9224.10 824
9225.01 839
9225.91 873
9226.82 889
9227.73 864
9228.63 821
9229.54 885
9230.45 833
9231.36 833
9232.26 782
9233.17 842
9234.08 762
9234.98 740
9235.89 804
9236.80 824
9237.71 851
9238.61 800
9239.52 774
9240.43 808
9241.34 741
9242.24 777
9243.15 811
9244.06 812
9244.97 761
9245.87 815
9246.78 821
9247.69 771
9248.60 807
9249.51 819
9250.41 759
9251.32 822
9252.23 810
9253.14 809
9254.05 842
9254.96 741
9255.86 747
9256.77 743
9257.68 764
9258.59 800
9259.50 788
9260.41 806
9261.31 803
9262.22 793
9263.13 767
9264.04 833
9264.95 785
9265.86 870
9266.77 762
9267.68 757
9268.58 742
9269.49 788
9270.40 829
9271.31 819
9272.22 772
9273.13 801
9274.04 844
9274.95 886
9275.86 865
9276.77 882
9277.68 880
9278.59 920
9279.50 833
9280.40 781
9281.31 829
9282.22 886
9283.13 912
9284.04 848
9284.95 825
9285.86 804
9286.77 770
9287.68 764
9288.59 761
9289.50 805
9290.41 863
9291.32 809
9292.23 818
9293.14 793
9294.05 794
9294.96 769
9295.87 804
9296.78 879
9297.69 858
9298.60 830
9299.52 775
9300.43 693
9301.34 765
9302.25 801
9303.16 806
9304.07 734
9304.98 703
9305.89 779
9306.80 773
9307.71 759
9308.62 765
9309.53 810
9310.44 749
9311.36 797
9312.27 847
9313.18 863
9314.09 834
9315.00 752
9315.91 743
9316.82 760
9317.73 797
9318.64 775
9319.56 761
9320.47 744
9321.38 791
9322.29 776
9323.20 780
9324.11 794
9325.03 781
9325.94 808
9326.85 773
9327.76 709
9328.67 793
9329.59 712
9330.50 740
9331.41 758
9332.32 858
9333.23 795
9334.15 822
9335.06 823
9335.97 752
9336.88 759
9337.79 725
9338.71 808
9339.62 731
9340.53 728
9341.44 799
9342.36 803
9343.27 809
9344.18 869
9345.09 868
9346.01 822
9346.92 785
9347.83 799
9348.75 826
9349.66 813
9350.57 725
9351.48 721
9352.40 774
9353.31 836
9354.22 813
9355.14 801
9356.05 791
9356.96 782
9357.88 742
9358.79 732
9359.70 812
9360.62 768
9361.53 792
9362.44 834
9363.36 801
9364.27 804
9365.19 787
9366.10 870
9367.01 854
9367.93 810
9368.84 814
9369.75 798
9370.67 851
9371.58 724
9372.50 842
9373.41 859
9374.32 850
9375.24 836
9376.15 879
9377.07 832
9377.98 881
9378.90 883
9379.81 792
9380.72 834
9381.64 799
9382.55 794
9383.47 755
9384.38 784
9385.30 778
9386.21 756
9387.13 797
9388.04 795
9388.96 825
9389.87 777
9390.79 821
9391.70 788
9392.62 830
9393.53 892
9394.45 876
9395.36 867
9396.28 862
9397.19 821
9398.11 877
9399.02 860
9399.94 913
9400.85 803
9401.77 788
9402.68 870
9403.60 830
9404.52 812
9405.43 871
9406.35 879
9407.26 849
9408.18 853
9409.09 901
9410.01 927
9410.93 835
9411.84 853
9412.76 858
9413.67 883
9414.59 912
9415.51 845
9416.42 877
9417.34 822
9418.26 802
9419.17 785
9420.09 790
9421.00 801
9421.92 806
9422.84 796
9423.75 805
9424.67 870
9425.59 889
9426.50 861
9427.42 825
9428.34 866
9429.25 840
9430.17 822
9431.09 844
9432.00 840
9432.92 856
9433.84 867
9434.76 781
9435.67 869
9436.59 851
9437.51 867
9438.42 831
9439.34 889
9440.26 964
9441.18 933
9442.09 859
9443.01 920
9443.93 847
9444.85 883
9445.76 937
9446.68 895
9447.60 898
9448.52 818
9449.43 846
9450.35 895
9451.27 924
9452.19 925
9453.11 987
9454.02 1116
9454.94 1120
9455.86 1132
9456.78 1171
9457.70 1210
9458.62 1236
9459.53 1169
9460.45 1068
9461.37 1037
9462.29 1021
9463.21 1039
9464.13 898
9465.04 812
9465.96 906
9466.88 910
9467.80 835
9468.72 831
9469.64 781
9470.56 826
9471.48 891
9472.39 881
9473.31 905
9474.23 847
9475.15 879
9476.07 811
9476.99 861
9477.91 885
9478.83 956
9479.75 867
9480.67 824
9481.59 921
9482.51 928
9483.42 916
9484.34 909
9485.26 889
9486.18 950
9487.10 929
9488.02 906
9488.94 965
9489.86 901
9490.78 911
9491.70 928
9492.62 854
9493.54 885
9494.46 889
9495.38 944
9496.30 896
9497.22 897
9498.14 889
9499.06 815
9499.98 829
9500.90 856
9501.82 856
9502.74 805
9503.66 864
9504.58 856
9505.50 808
9506.43 778
9507.35 847
9508.27 878
9509.19 846
9510.11 850
9511.03 926
9511.95 868
9512.87 885
9513.79 867
9514.71 827
9515.63 855
9516.55 915
9517.48 858
9518.40 884
9519.32 875
9520.24 912
9521.16 899
9522.08 887
9523.00 830
9523.92 824
9524.85 798
9525.77 857
9526.69 798
9527.61 961
9528.53 945
9529.45 879
9530.38 902
9531.30 963
9532.22 922
9533.14 885
9534.06 921
9534.98 930
9535.91 942
9536.83 1048
9537.75 1032
9538.67 998
9539.60 963
9540.52 956
9541.44 887
9542.36 941
9543.28 901
9544.21 816
9545.13 901
9546.05 840
9546.97 885
9547.90 913
9548.82 828
9549.74 836
9550.66 842
9551.59 863
9552.51 862
9553.43 901
9554.36 905
9555.28 895
9556.20 901
9557.13 850
9558.05 821
9558.97 878
9559.89 884
9560.82 873
9561.74 887
9562.66 905
9563.59 885
9564.51 875
9565.43 840
9566.36 880
9567.28 904
9568.20 886
9569.13 940
9570.05 931
9570.98 854
9571.90 795
9572.82 873
9573.75 823
9574.67 820
9575.60 768
9576.52 824
9577.44 919
9578.37 841
9579.29 859
9580.22 885
9581.14 848
9582.06 826
9582.99 890
9583.91 878
9584.84 860
9585.76 922
9586.69 970
9587.61 862
9588.53 853
9589.46 909
9590.38 890
9591.31 847
9592.23 787
9593.16 815
9594.08 827
9595.01 860
9595.93 843
9596.86 880
9597.78 876
9598.71 968
9599.63 913
9600.56 838
9601.48 886
9602.41 876
9603.33 948
9604.26 980
9605.18 1038
9606.11 990
9607.03 966
9607.96 952
9608.89 955
9609.81 903
9610.74 923
9611.66 967
9612.59 938
9613.51 947
9614.44 881
9615.37 977
9616.29 956
9617.22 974
9618.14 980
9619.07 1015
9620.00 912
9620.92 954
9621.85 1050
9622.77 942
9623.70 925
9624.63 970
9625.55 881
9626.48 924
9627.41 976
9628.33 942
9629.26 978
9630.19 1010
9631.11 1023
9632.04 1026
9632.97 967
9633.89 1005
9634.82 1056
9635.75 1024
9636.67 1059
9637.60 1110
9638.53 1089
9639.45 1078
9640.38 1055
9641.31 1039
9642.23 1042
9643.16 1031
9644.09 1188
9645.02 1075
9645.94 1017
9646.87 1084
9647.80 1072
9648.73 1092
9649.65 1117
9650.58 1129
9651.51 1234
9652.44 1260
9653.36 1182
9654.29 1233
9655.22 1207
9656.15 1301
9657.08 1228
9658.00 1175
9658.93 1134
9659.86 1148
9660.79 1174
9661.72 1169
9662.64 1098
9663.57 1107
9664.50 1125
9665.43 1128
9666.36 1174
9667.28 1092
9668.21 1115
9669.14 1104
9670.07 1105
9671.00 1189
9671.93 1226
9672.86 1300
9673.78 1282
9674.71 1228
9675.64 1197
9676.57 1203
9677.50 1175
9678.43 1243
9679.36 1180
9680.29 1207
9681.21 1164
9682.14 1232
9683.07 1317
9684.00 1227
9684.93 1209
9685.86 1213
9686.79 1240
9687.72 1291
9688.65 1323
9689.58 1394
9690.51 1293
9691.44 1225
9692.37 1237
9693.30 1220
9694.23 1237
9695.16 1260
9696.09 1231
9697.02 1261
9697.94 1301
9698.87 1348
9699.80 1422
9700.73 1390
9701.66 1474
9702.59 1522
9703.52 1566
9704.45 1489
9705.39 1483
9706.32 1448
9707.25 1402
9708.18 1422
9709.11 1317
9710.04 1274
9710.97 1256
9711.90 1277
9712.83 1312
9713.76 1332
9714.69 1207
9715.62 1273
9716.55 1191
9717.48 1196
9718.41 1276
9719.34 1321
9720.27 1271
9721.21 1152
9722.14 1244
9723.07 1153
9724.00 1158
9724.93 1224
9725.86 1149
9726.79 1037
9727.72 1081
9728.65 1101
9729.59 1102
9730.52 1057
9731.45 1093
9732.38 1144
9733.31 1188
9734.24 1126
9735.17 1127
9736.11 1084
9737.04 1030
9737.97 1047
9738.90 1188
9739.83 1122
9740.77 1089
9741.70 1140
9742.63 1064
9743.56 962
9744.49 1051
9745.43 1034
9746.36 983
9747.29 1023
9748.22 1043
9749.15 1058
9750.09 1027
9751.02 1023
9751.95 1031
9752.88 1002
9753.82 1043
9754.75 1032
9755.68 999
9756.61 1031
9757.55 971
9758.48 882
9759.41 974
9760.35 981
9761.28 924
9762.21 1028
9763.14 1018
9764.08 993
9765.01 1006
9765.94 1021
9766.88 973
9767.81 999
9768.74 998
9769.68 931
9770.61 918
9771.54 1020
9772.48 994
9773.41 873
9774.34 964
9775.28 1009
9776.21 1022
9777.14 1023
9778.08 1077
9779.01 980
9779.94 1014
9780.88 1088
9781.81 1025
9782.75 977
9783.68 997
9784.61 1016
9785.55 1055
9786.48 1070
9787.42 964
9788.35 959
9789.28 1018
9790.22 1075
9791.15 914
9792.09 915
9793.02 961
9793.96 959
9794.89 965
9795.83 926
9796.76 921
9797.69 897
9798.63 960
9799.56 881
9800.50 826
9801.43 889
9802.37 910
9803.30 946
9804.24 909
9805.17 911
9806.11 867
9807.04 844
9807.98 839
9808.91 849
9809.85 901
9810.78 870
9811.72 796
9812.65 787
9813.59 800
9814.53 844
9815.46 861
9816.40 803
9817.33 767
9818.27 792
9819.20 794
9820.14 760
9821.07 731
9822.01 777
9822.95 780
9823.88 787
9824.82 786
9825.75 835
9826.69 820
9827.63 802
9828.56 763
9829.50 803
9830.43 778
9831.37 823
9832.31 856
9833.24 771
9834.18 703
9835.12 730
9836.05 770
9836.99 816
9837.93 815
9838.86 785
9839.80 715
9840.73 795
9841.67 772
9842.61 814
9843.55 796
9844.48 804
9845.42 793
9846.36 782
9847.29 745
9848.23 798
9849.17 795
9850.10 765
9851.04 781
9851.98 763
9852.92 796
9853.85 745
9854.79 754
9855.73 755
9856.67 748
9857.60 742
9858.54 721
9859.48 735
9860.42 743
9861.35 690
9862.29 772
9863.23 755
9864.17 782
9865.10 703
9866.04 716
9866.98 756
9867.92 767
9868.86 715
9869.79 805
9870.73 776
9871.67 742
9872.61 771
9873.55 798
9874.48 735
9875.42 745
9876.36 783
9877.30 703
9878.24 669
9879.18 691
9880.12 724
9881.05 759
9881.99 781
9882.93 779
9883.87 785
9884.81 727
9885.75 743
9886.69 763
9887.63 759
9888.56 724
9889.50 767
9890.44 726
9891.38 717
9892.32 767
9893.26 818
9894.20 691
9895.14 691
9896.08 719
9897.02 750
9897.96 758
9898.90 737
9899.84 742
9900.77 679
9901.71 746
9902.65 759
9903.59 758
9904.53 729
9905.47 666
9906.41 703
9907.35 703
9908.29 758
9909.23 767
9910.17 729
9911.11 717
9912.05 720
9912.99 792
9913.93 840
9914.87 858
9915.81 842
9916.75 799
9917.69 764
9918.63 780
9919.57 862
9920.52 871
9921.46 831
9922.40 794
9923.34 803
9924.28 806
9925.22 728
9926.16 771
9927.10 800
9928.04 818
9928.98 775
9929.92 858
9930.86 871
9931.80 920
9932.75 829
9933.69 838
9934.63 751
9935.57 798
9936.51 782
9937.45 807
9938.39 741
9939.33 755
9940.28 705
9941.22 727
9942.16 768
9943.10 709
9944.04 667
9944.98 693
9945.92 734
9946.87 704
9947.81 720
9948.75 695
9949.69 681
9950.63 604
9951.58 650
9952.52 690
9953.46 674
9954.40 649
9955.34 673
9956.29 671
9957.23 640
9958.17 646
9959.11 682
9960.06 662
9961.00 677
9961.94 608
9962.88 684
9963.83 693
9964.77 688
9965.71 611
9966.65 633
9967.60 598
9968.54 688
9969.48 669
9970.42 659
9971.37 641
9972.31 616
9973.25 693
9974.20 633
9975.14 670
9976.08 679
9977.03 641
9977.97 597
9978.91 579
9979.86 623
9980.80 654
9981.74 624
9982.69 644
9983.63 609
9984.57 617
9985.52 610
9986.46 607
9987.40 625
9988.35 691
9989.29 628
9990.23 634
9991.18 599
9992.12 675
9993.07 659
9994.01 620
9994.95 657
9995.90 645
9996.84 622
9997.79 606
9998.73 625
9999.67 621
10000.62 710
10001.56 612
10002.51 575
10003.45 646
10004.40 632
10005.34 643
10006.29 618
10007.23 614
10008.17 642
10009.12 674
10010.06 642
10011.01 588
10011.95 629
10012.90 628
10013.84 641
10014.79 577
10015.73 600
10016.68 664
10017.62 644
10018.57 627
10019.51 633
10020.46 607
10021.40 651
10022.35 656
10023.29 623
10024.24 668
10025.19 689
10026.13 623
10027.08 632
10028.02 605
10028.97 590
10029.91 608
10030.86 651
10031.80 641
10032.75 683
10033.70 623
10034.64 628
10035.59 654
10036.53 653
10037.48 624
10038.43 655
10039.37 653
10040.32 628
10041.26 609
10042.21 629
10043.16 641
10044.10 587
10045.05 670
10046.00 666
10046.94 613
10047.89 629
10048.84 693
10049.78 680
10050.73 639
10051.68 600
10052.62 620
10053.57 576
10054.52 581
10055.46 557
10056.41 576
10057.36 651
10058.30 585
10059.25 590
10060.20 594
10061.15 531
10062.09 605
10063.04 658
10063.99 560
10064.93 614
10065.88 610
10066.83 567
10067.78 604
10068.72 602
10069.67 592
10070.62 579
10071.57 552
10072.51 562
10073.46 601
10074.41 580
10075.36 585
10076.31 627
10077.25 638
10078.20 571
10079.15 629
10080.10 637
10081.05 608
10081.99 612
10082.94 571
10083.89 588
10084.84 567
10085.79 590
10086.74 568
10087.68 575
10088.63 552
10089.58 577
10090.53 569
10091.48 551
10092.43 597
10093.37 601
10094.32 647
10095.27 625
10096.22 638
10097.17 594
10098.12 531
10099.07 548
10100.02 533
10100.97 604
10101.91 583
10102.86 533
10103.81 563
10104.76 578
10105.71 640
10106.66 596
10107.61 559
10108.56 547
10109.51 541
10110.46 549
10111.41 525
10112.36 542
10113.31 577
10114.26 556
10115.21 569
10116.16 588
10117.11 555
10118.06 548
10119.01 569
10119.96 561
10120.91 570
10121.86 634
10122.81 576
10123.76 591
10124.71 593
10125.66 589
10126.61 548
10127.56 528
10128.51 522
10129.46 552
10130.41 547
10131.36 604
10132.31 639
10133.26 555
10134.21 553
10135.16 559
10136.11 597
10137.06 552
10138.01 496
10138.96 546
10139.91 597
10140.86 548
10141.82 561
10142.77 591
10143.72 576
10144.67 580
10145.62 565
10146.57 592
10147.52 581
10148.47 578
10149.42 598
10150.38 583
10151.33 561
10152.28 563
10153.23 603
10154.18 580
10155.13 574
10156.09 523
10157.04 599
10157.99 581
10158.94 514
10159.89 551
10160.84 584
10161.80 530
10162.75 598
10163.70 610
10164.65 553
10165.60 592
10166.56 607
10167.51 573
10168.46 556
10169.41 546
10170.36 537
10171.32 548
10172.27 604
10173.22 548
10174.17 551
10175.13 559
10176.08 552
10177.03 575
10177.98 582
10178.94 570
10179.89 569
10180.84 587
10181.80 495
10182.75 595
10183.70 612
10184.65 610
10185.61 600
10186.56 617
10187.51 663
10188.47 608
10189.42 590
10190.37 661
10191.33 644
10192.28 638
10193.23 610
10194.19 624
10195.14 644
10196.09 637
10197.05 574
10198.00 625
10198.95 593
10199.91 618
10200.86 631
10201.82 567
10202.77 559
10203.72 624
10204.68 683
10205.63 713
10206.58 618
10207.54 571
10208.49 626
10209.45 643
10210.40 602
10211.36 640
10212.31 682
10213.26 686
10214.22 635
10215.17 584
10216.13 599
10217.08 617
10218.04 597
10218.99 603
10219.94 601
10220.90 556
10221.85 570
10222.81 593
10223.76 621
10224.72 609
10225.67 605
10226.63 640
10227.58 570
10228.54 625
10229.49 642
10230.45 599
10231.40 605
10232.36 643
10233.31 642
10234.27 611
10235.22 600
10236.18 633
10237.14 597
10238.09 649
10239.05 625
10240.00 701
10240.96 656
10241.91 662
10242.87 588
10243.82 666
10244.78 610
10245.74 637
10246.69 602
10247.65 610
10248.60 576
10249.56 587
10250.52 569
10251.47 537
10252.43 589
10253.38 607
10254.34 577
10255.30 613
10256.25 559
10257.21 511
10258.17 543
10259.12 555
10260.08 526
10261.04 595
10261.99 608
10262.95 592
10263.91 523
10264.86 577
10265.82 556
10266.78 556
10267.73 544
10268.69 582
10269.65 505
10270.60 547
10271.56 533
10272.52 545
10273.47 608
10274.43 610
10275.39 568
10276.35 548
10277.30 556
10278.26 559
10279.22 545
10280.18 575
10281.13 561
10282.09 555
10283.05 538
10284.01 565
10284.96 589
10285.92 524
10286.88 575
10287.84 564
10288.79 554
10289.75 582
10290.71 532
10291.67 528
10292.63 577
10293.58 579
10294.54 612
10295.50 608
10296.46 601
10297.42 575
10298.38 546
10299.33 517
10300.29 504
10301.25 576
10302.21 555
10303.17 558
10304.13 567
10305.08 570
10306.04 560
10307.00 575
10307.96 613
10308.92 566
10309.88 547
10310.84 517
10311.80 524
10312.75 531
10313.71 578
10314.67 557
10315.63 550
10316.59 512
10317.55 521
10318.51 563
10319.47 555
10320.43 547
10321.39 563
10322.35 565
10323.31 579
10324.27 553
10325.23 559
10326.18 544
10327.14 529
10328.10 525
10329.06 519
10330.02 550
10330.98 521
10331.94 516
10332.90 535
10333.86 531
10334.82 493
10335.78 599
10336.74 532
10337.70 469
10338.66 574
10339.62 559
10340.58 590
10341.54 518
10342.50 576
10343.46 532
10344.43 515
10345.39 522
10346.35 525
10347.31 546
10348.27 546
10349.23 560
10350.19 568
10351.15 544
10352.11 577
10353.07 588
10354.03 551
10354.99 563
10355.95 553
10356.91 533
10357.88 581
10358.84 537
10359.80 520
10360.76 598
10361.72 540
10362.68 564
10363.64 571
10364.60 563
10365.57 535
10366.53 563
10367.49 558
10368.45 565
10369.41 556
10370.37 542
10371.34 509
10372.30 501
10373.26 564
10374.22 495
10375.18 509
10376.14 564
10377.11 541
10378.07 529
10379.03 507
10379.99 522
10380.95 537
10381.92 576
10382.88 516
10383.84 519
10384.80 522
10385.77 553
10386.73 526
10387.69 519
10388.65 538
10389.62 524
10390.58 541
10391.54 534
10392.50 481
10393.47 582
10394.43 498
10395.39 552
10396.35 564
10397.32 592
10398.28 521
10399.24 551
10400.21 570
10401.17 552
10402.13 479
10403.10 510
10404.06 509
10405.02 499
10405.99 573
10406.95 553
10407.91 527
10408.88 506
10409.84 514
10410.80 533
10411.77 527
10412.73 515
10413.69 491
10414.66 503
10415.62 604
10416.58 580
10417.55 491
10418.51 504
10419.48 567
10420.44 536
10421.40 502
10422.37 583
10423.33 534
10424.30 521
10425.26 615
10426.23 587
10427.19 526
10428.15 536
10429.12 597
10430.08 575
10431.05 592
10432.01 531
10432.98 573
10433.94 572
10434.91 561
10435.87 545
10436.83 597
10437.80 523
10438.76 586
10439.73 591
10440.69 524
10441.66 533
10442.62 511
10443.59 561
10444.55 481
10445.52 480
10446.48 506
10447.45 567
10448.41 533
10449.38 503
10450.35 514
10451.31 505
10452.28 525
10453.24 545
10454.21 578
10455.17 465
10456.14 520
10457.10 545
10458.07 560
10459.04 490
10460.00 547
10460.97 529
10461.93 527
10462.90 541
10463.87 560
10464.83 530
10465.80 489
10466.76 569
10467.73 521
10468.70 491
10469.66 538
10470.63 523
10471.59 576
10472.56 566
10473.53 505
10474.49 522
10475.46 530
10476.43 548
10477.39 536
10478.36 545
10479.33 541
10480.29 494
10481.26 510
10482.23 495
10483.19 491
10484.16 510
10485.13 544
10486.09 529
10487.06 500
10488.03 540
10489.00 604
10489.96 547
10490.93 511
10491.90 515
10492.87 488
10493.83 474
10494.80 487
10495.77 484
10496.73 526
10497.70 515
10498.67 521
10499.64 568
10500.61 500
10501.57 511
10502.54 604
10503.51 552
10504.48 522
10505.44 527
10506.41 483
10507.38 523
10508.35 609
10509.32 581
10510.28 594
10511.25 530
10512.22 545
10513.19 565
10514.16 523
10515.13 587
10516.09 560
10517.06 525
10518.03 529
10519.00 528
10519.97 556
10520.94 496
10521.91 530
10522.87 541
10523.84 479
10524.81 539
10525.78 479
10526.75 522
10527.72 551
10528.69 563
10529.66 528
10530.63 535
10531.59 618
10532.56 574
10533.53 510
10534.50 567
10535.47 545
10536.44 534
10537.41 503
10538.38 553
10539.35 511
10540.32 539
10541.29 533
10542.26 502
10543.23 524
10544.20 544
10545.17 511
10546.14 565
10547.11 576
10548.08 524
10549.05 593
10550.02 628
10550.99 542
10551.96 572
10552.93 539
10553.90 572
10554.87 532
10555.84 527
10556.81 564
10557.78 603
10558.75 569
10559.72 645
10560.69 631
10561.66 611
10562.63 648
10563.60 665
10564.57 634
10565.54 656
10566.51 637
10567.48 629
10568.45 649
10569.42 624
10570.40 594
10571.37 597
10572.34 607
10573.31 630
10574.28 571
10575.25 553
10576.22 588
10577.19 589
10578.16 506
10579.14 538
10580.11 568
10581.08 527
10582.05 498
10583.02 555
10583.99 614
10584.96 582
10585.94 511
10586.91 551
10587.88 578
10588.85 562
10589.82 486
10590.79 536
10591.77 535
10592.74 546
10593.71 555
10594.68 560
10595.65 563
10596.63 533
10597.60 564
10598.57 561
10599.54 520
10600.52 578
10601.49 557
10602.46 624
10603.43 574
10604.41 547
10605.38 573
10606.35 573
10607.32 578
10608.30 585
10609.27 481
10610.24 549
10611.21 564
10612.19 515
10613.16 539
10614.13 602
10615.11 578
10616.08 518
10617.05 518
10618.02 516
10619.00 571
10619.97 514
10620.94 507
10621.92 530
10622.89 566
10623.86 552
10624.84 547
10625.81 550
10626.78 543
10627.76 568
10628.73 545
10629.71 544
10630.68 561
10631.65 573
10632.63 598
10633.60 591
10634.57 548
10635.55 627
10636.52 633
10637.50 568
10638.47 564
10639.44 520
10640.42 576
10641.39 587
10642.37 615
10643.34 617
10644.31 626
10645.29 618
10646.26 640
10647.24 618
10648.21 584
10649.19 600
10650.16 559
10651.14 560
10652.11 573
10653.09 554
10654.06 581
10655.04 539
10656.01 586
10656.98 542
10657.96 508
10658.93 537
10659.91 531
10660.88 526
10661.86 516
10662.84 575
10663.81 560
10664.79 536
10665.76 557
10666.74 488
10667.71 569
10668.69 585
10669.66 556
10670.64 575
10671.61 537
10672.59 539
10673.56 558
10674.54 559
10675.52 518
10676.49 521
10677.47 535
10678.44 604
10679.42 573
10680.40 516
10681.37 505
10682.35 559
10683.32 552
10684.30 560
10685.28 570
10686.25 513
10687.23 546
10688.20 583
10689.18 554
10690.16 488
10691.13 569
10692.11 585
10693.09 564
10694.06 497
10695.04 525
10696.02 484
10696.99 486
10697.97 544
10698.95 580
10699.92 549
10700.90 540
10701.88 495
10702.85 502
10703.83 506
10704.81 537
10705.79 551
10706.76 545
10707.74 524
10708.72 500
10709.70 489
10710.67 582
10711.65 573
10712.63 541
10713.60 531
10714.58 562
10715.56 561
10716.54 507
10717.52 520
10718.49 501
10719.47 529
10720.45 500
10721.43 524
10722.40 600
10723.38 607
10724.36 557
10725.34 508
10726.32 507
10727.29 516
10728.27 488
10729.25 481
10730.23 535
10731.21 552
10732.19 533
10733.16 515
10734.14 540
10735.12 599
10736.10 549
10737.08 536
10738.06 552
10739.03 516
10740.01 540
10740.99 508
10741.97 545
10742.95 564
10743.93 519
10744.91 520
10745.89 546
10746.87 507
10747.84 511
10748.82 535
10749.80 552
10750.78 516
10751.76 529
10752.74 526
10753.72 547
10754.70 559
10755.68 514
10756.66 530
10757.64 540
10758.62 569
10759.60 591
10760.58 589
10761.56 542
10762.54 542
10763.52 586
10764.50 649
10765.48 526
10766.45 521
10767.43 589
10768.41 564
10769.39 602
10770.38 559
10771.36 496
10772.34 552
10773.32 562
10774.30 507
10775.28 577
10776.26 534
10777.24 558
10778.22 567
10779.20 543
10780.18 551
10781.16 533
10782.14 553
10783.12 594
10784.10 551
10785.08 537
10786.06 555
10787.04 560
10788.02 586
10789.00 525
10789.99 561
10790.97 541
10791.95 536
10792.93 512
10793.91 538
10794.89 521
10795.87 508
10796.85 558
10797.84 564
10798.82 555
10799.80 525
10800.78 584
10801.76 500
10802.74 512
10803.72 602
10804.71 555
10805.69 575
10806.67 517
10807.65 556
10808.63 544
10809.61 503
10810.60 555
10811.58 551
10812.56 588
10813.54 562
10814.52 550
10815.51 549
10816.49 572
10817.47 593
10818.45 592
10819.44 543
10820.42 518
10821.40 535
10822.38 550
10823.37 546
10824.35 617
10825.33 560
10826.31 521
10827.30 522
10828.28 564
10829.26 572
10830.24 583
10831.23 581
10832.21 564
10833.19 569
10834.18 510
10835.16 532
10836.14 587
10837.13 579
10838.11 600
10839.09 542
10840.07 578
10841.06 637
10842.04 614
10843.02 543
10844.01 513
10844.99 560
10845.98 571
10846.96 554
10847.94 528
10848.93 509
10849.91 540
10850.89 587
10851.88 618
10852.86 635
10853.84 589
10854.83 583
10855.81 501
10856.80 547
10857.78 569
10858.77 690
10859.75 651
10860.73 607
10861.72 636
10862.70 618
10863.69 619
10864.67 588
10865.66 559
10866.64 529
10867.62 610
10868.61 610
10869.59 668
10870.58 602
10871.56 618
10872.55 671
10873.53 585
10874.52 603
10875.50 610
10876.49 621
10877.47 591
10878.46 610
10879.44 570
10880.43 570
10881.41 631
10882.40 663
10883.38 592
10884.37 578
10885.35 601
10886.34 623
10887.32 631
10888.31 692
10889.29 690
10890.28 637
10891.27 649
10892.25 685
10893.24 646
10894.22 585
10895.21 586
10896.19 671
10897.18 686
10898.17 684
10899.15 618
10900.14 683
10901.12 645
10902.11 664
10903.10 662
10904.08 651
10905.07 639
10906.05 682
10907.04 706
10908.03 689
10909.01 717
10910.00 689
10910.99 722
10911.97 681
10912.96 739
10913.95 733
10914.93 674
10915.92 701
10916.91 746
10917.89 704
10918.88 733
10919.87 665
10920.85 742
10921.84 761
10922.83 679
10923.81 632
10924.80 705
10925.79 701
10926.78 700
10927.76 758
10928.75 710
10929.74 720
10930.73 705
10931.71 701
10932.70 756
10933.69 764
10934.68 716
10935.66 696
10936.65 740
10937.64 705
10938.63 726
10939.61 753
10940.60 748
10941.59 766
10942.58 787
10943.57 777
10944.55 768
10945.54 752
10946.53 840
10947.52 845
10948.51 833
10949.49 841
10950.48 823
10951.47 831
10952.46 812
10953.45 848
10954.44 885
10955.42 889
10956.41 833
10957.40 879
10958.39 926
10959.38 932
10960.37 957
10961.36 907
10962.34 925
10963.33 848
10964.32 932
10965.31 988
10966.30 910
10967.29 946
10968.28 970
10969.27 892
10970.26 815
10971.25 790
10972.24 864
10973.22 804
10974.21 817
10975.20 845
10976.19 765
10977.18 821
10978.17 781
10979.16 843
10980.15 876
10981.14 789
10982.13 886
10983.12 829
10984.11 839
10985.10 869
10986.09 869
10987.08 789
10988.07 837
10989.06 806
10990.05 887
10991.04 863
10992.03 827
10993.02 851
10994.01 813
10995.00 841
10995.99 817
10996.98 811
10997.97 901
10998.96 931
10999.95 930
11000.94 1034
11001.93 1043
11002.92 1084
11003.92 1116
11004.91 1152
11005.90 1185
11006.89 1207
11007.88 1092
11008.87 983
11009.86 999
11010.85 894
11011.84 956
11012.83 891
11013.82 795
11014.82 800
11015.81 841
11016.80 797
11017.79 795
11018.78 743
11019.77 752
11020.76 739
11021.76 774
11022.75 793
11023.74 771
11024.73 752
11025.72 702
11026.71 675
11027.70 743
11028.70 775
11029.69 740
11030.68 759
11031.67 777
11032.66 708
11033.66 757
11034.65 735
11035.64 788
11036.63 751
11037.62 698
11038.62 719
11039.61 705
11040.60 713
11041.59 788
11042.59 716
11043.58 734
11044.57 718
11045.56 673
11046.56 715
11047.55 697
11048.54 705
11049.53 644
11050.53 665
11051.52 674
11052.51 661
11053.51 670
11054.50 708
11055.49 736
11056.49 725
11057.48 778
11058.47 738
11059.46 734
11060.46 717
11061.45 710
11062.44 715
11063.44 695
11064.43 718
11065.42 632
11066.42 652
11067.41 673
11068.41 727
11069.40 717
11070.39 677
11071.39 665
11072.38 592
11073.37 663
11074.37 662
11075.36 687
11076.36 646
11077.35 741
11078.34 753
11079.34 701
11080.33 678
11081.33 678
11082.32 665
11083.31 721
11084.31 673
11085.30 653
11086.30 677
11087.29 677
11088.29 670
11089.28 678
11090.28 694
11091.27 726
11092.27 667
11093.26 645
11094.25 640
11095.25 639
11096.24 648
11097.24 613
11098.23 650
11099.23 613
11100.22 637
11101.22 600
11102.21 600
11103.21 638
11104.20 652
11105.20 670
11106.20 618
11107.19 617
11108.19 624
11109.18 655
11110.18 622
11111.17 617
11112.17 610
11113.16 624
11114.16 601
11115.15 656
11116.15 644
11117.15 633
11118.14 672
11119.14 581
11120.13 587
11121.13 622
11122.13 623
11123.12 622
11124.12 655
11125.11 646
11126.11 659
11127.11 658
11128.10 701
11129.10 643
11130.10 607
11131.09 641
11132.09 679
11133.09 661
11134.08 619
11135.08 591
11136.07 604
11137.07 619
11138.07 610
11139.07 617
11140.06 648
11141.06 703
11142.06 642
11143.05 611
11144.05 636
11145.05 664
11146.04 647
11147.04 611
11148.04 654
11149.04 647
11150.03 587
11151.03 615
11152.03 591
11153.02 658
11154.02 597
11155.02 640
11156.02 629
11157.01 617
11158.01 591
11159.01 571
11160.01 542
11161.01 587
11162.00 655
11163.00 620
11164.00 637
11165.00 545
11165.99 553
11166.99 592
11167.99 590
11168.99 556
11169.99 622
11170.99 594
11171.98 553
11172.98 616
11173.98 614
11174.98 588
11175.98 582
11176.98 567
11177.97 570
11178.97 528
11179.97 518
11180.97 568
11181.97 552
11182.97 625
11183.97 609
11184.96 593
11185.96 649
11186.96 550
11187.96 571
11188.96 550
11189.96 581
11190.96 609
11191.96 581
11192.96 532
11193.96 612
11194.96 560
11195.96 572
11196.95 569
11197.95 527
11198.95 560
11199.95 524
11200.95 536
11201.95 591
11202.95 591
11203.95 577
11204.95 617
11205.95 550
11206.95 572
11207.95 634
11208.95 603
11209.95 565
11210.95 545
11211.95 564
11212.95 546
11213.95 597
11214.95 582
11215.95 515
11216.95 594
11217.95 626
11218.95 593
11219.95 561
11220.95 573
11221.95 600
11222.95 572
11223.95 638
11224.95 605
11225.96 570
11226.96 524
11227.96 623
11228.96 624
11229.96 599
11230.96 544
11231.96 610
11232.96 633
11233.96 617
11234.96 565
11235.96 570
11236.97 553
11237.97 579
11238.97 531
11239.97 559
11240.97 582
11241.97 566
11242.97 608
11243.98 592
11244.98 608
11245.98 545
11246.98 550
11247.98 616
11248.98 604
11249.98 545
11250.99 534
11251.99 609
11252.99 561
11253.99 585
11254.99 573
11256.00 595
11257.00 622
11258.00 628
11259.00 661
11260.00 675
11261.01 622
11262.01 588
11263.01 571
11264.01 571
11265.02 553
11266.02 589
11267.02 584
11268.02 599
11269.03 663
11270.03 607
11271.03 562
11272.03 620
11273.04 629
11274.04 630
11275.04 634
11276.05 656
11277.05 624
11278.05 583
11279.05 565
11280.06 644
11281.06 624
11282.06 676
11283.07 653
11284.07 611
11285.07 600
11286.08 599
11287.08 612
11288.08 598
11289.09 594
11290.09 606
11291.09 595
11292.10 674
11293.10 658
11294.11 647
11295.11 573
11296.11 554
11297.12 604
11298.12 564
11299.13 624
11300.13 608
11301.13 589
11302.14 568
11303.14 624
11304.15 606
11305.15 614
11306.15 643
11307.16 658
11308.16 597
11309.17 634
11310.17 628
11311.18 627
11312.18 597
11313.18 627
11314.19 612
11315.19 662
11316.20 633
11317.20 592
11318.21 671
11319.21 677
11320.22 634
11321.22 621
11322.23 630
11323.23 657
11324.24 692
11325.24 660
11326.25 678
11327.25 705
11328.26 678
11329.26 604
11330.27 641
11331.27 658
11332.28 632
11333.29 599
11334.29 611
11335.30 625
11336.30 667
11337.31 662
11338.31 628
11339.32 666
11340.33 730
11341.33 647
11342.34 690
11343.34 738
11344.35 743
11345.35 713
11346.36 727
11347.37 648
11348.37 693
11349.38 671
11350.39 728
11351.39 681
11352.40 665
11353.40 712
11354.41 782
11355.42 743
11356.42 679
11357.43 617
11358.44 653
11359.44 643
11360.45 667
11361.46 648
11362.46 606
11363.47 665
11364.48 656
11365.48 667
11366.49 630
11367.50 643
11368.50 672
11369.51 738
11370.52 730
11371.53 712
11372.53 667
11373.54 659
11374.55 699
11375.56 651
11376.56 689
11377.57 672
11378.58 623
11379.59 664
11380.59 642
11381.60 615
11382.61 625
11383.62 682
11384.62 715
11385.63 730
11386.64 722
11387.65 665
11388.65 697
11389.66 735
11390.67 714
11391.68 690
11392.69 672
11393.69 705
11394.70 671
11395.71 685
11396.72 688
11397.73 691
11398.74 739
11399.74 702
11400.75 693
11401.76 672
11402.77 672
11403.78 732
11404.79 734
11405.80 700
11406.80 761
11407.81 708
11408.82 733
11409.83 731
11410.84 744
11411.85 786
11412.86 707
11413.87 714
11414.88 765
11415.89 735
11416.89 783
11417.90 808
11418.91 781
11419.92 831
11420.93 797
11421.94 824
11422.95 834
11423.96 817
11424.97 768
11425.98 745
11426.99 706
11428.00 748
11429.01 821
11430.02 795
11431.03 773
11432.04 786
11433.05 751
11434.06 908
11435.07 875
11436.08 856
11437.09 778
11438.10 885
11439.11 857
11440.12 806
11441.13 844
11442.14 790
11443.15 866
11444.16 886
11445.17 826
11446.18 877
11447.19 912
11448.20 863
11449.21 840
11450.22 868
11451.23 842
11452.24 881
11453.25 826
11454.27 879
11455.28 899
11456.29 909
11457.30 906
11458.31 885
11459.32 810
11460.33 892
11461.34 888
11462.35 926
11463.36 910
11464.38 897
11465.39 902
11466.40 913
11467.41 889
11468.42 928
11469.43 897
11470.44 890
11471.46 949
11472.47 1005
11473.48 914
11474.49 945
11475.50 926
11476.52 977
11477.53 990
11478.54 1000
11479.55 915
11480.56 983
11481.57 943
11482.59 999
11483.60 996
11484.61 1033
11485.62 961
11486.64 1027
11487.65 1051
11488.66 1006
11489.67 914
11490.69 1010
11491.70 975
11492.71 899
11493.72 911
11494.74 965
11495.75 986
11496.76 985
11497.77 947
11498.79 1020
11499.80 1045
11500.81 963
11501.83 976
11502.84 1012
11503.85 970
11504.86 1084
11505.88 1039
11506.89 1099
11507.90 1072
11508.92 1016
11509.93 989
11510.94 1081
11511.96 1076
11512.97 1059
11513.98 1105
11515.00 1089
11516.01 1095
11517.02 1158
11518.04 1146
11519.05 1106
11520.07 1141
11521.08 1173
11522.09 1123
11523.11 1093
11524.12 1063
11525.13 1048
11526.15 1038
11527.16 1083
11528.18 1170
11529.19 1274
11530.21 1164
11531.22 1134
11532.23 1181
11533.25 1213
11534.26 1211
11535.28 1227
11536.29 1155
11537.31 1133
11538.32 1253
11539.34 1324
11540.35 1309
11541.36 1271
11542.38 1285
11543.39 1288
11544.41 1262
11545.42 1277
11546.44 1316
11547.45 1416
11548.47 1404
11549.48 1376
11550.50 1366
11551.51 1375
11552.53 1394
11553.54 1384
11554.56 1428
11555.57 1502
11556.59 1424
11557.61 1461
11558.62 1448
11559.64 1502
11560.65 1499
11561.67 1504
11562.68 1572
11563.70 1612
11564.71 1544
11565.73 1562
11566.75 1648
11567.76 1688
11568.78 1639
11569.79 1698
11570.81 1625
11571.83 1652
11572.84 1746
11573.86 1792
11574.87 1765
11575.89 1740
11576.91 1753
11577.92 1771
11578.94 1719
11579.96 1803
11580.97 1904
11581.99 1931
11583.00 2010
11584.02 2055
11585.04 2138
11586.05 2155
11587.07 2117
11588.09 2230
11589.10 2377
11590.12 2545
11591.14 2595
11592.16 2525
11593.17 2669
11594.19 2648
11595.21 2541
11596.22 2567
11597.24 2682
11598.26 2697
11599.28 2832
11600.29 3048
11601.31 3249
11602.33 3527
11603.34 4000
11604.36 4486
11605.38 5004
11606.40 5633
11607.41 5836
11608.43 5956
11609.45 5914
11610.47 5960
11611.49 5547
11612.50 5088
11613.52 4464
11614.54 3871
11615.56 3314
11616.58 3095
11617.59 2829
11618.61 2601
11619.63 2351
11620.65 2116
11621.67 2104
11622.68 2053
11623.70 1939
11624.72 1915
11625.74 1957
11626.76 1853
11627.78 1905
11628.79 1837
11629.81 1793
11630.83 1834
11631.85 1687
11632.87 1755
11633.89 1847
11634.91 1767
11635.93 1762
11636.94 1694
11637.96 1682
11638.98 1703
11640.00 1619
11641.02 1662
11642.04 1595
11643.06 1606
11644.08 1585
11645.10 1715
11646.12 1615
11647.14 1712
11648.16 1598
11649.17 1537
11650.19 1611
11651.21 1618
11652.23 1522
11653.25 1450
11654.27 1433
11655.29 1374
11656.31 1366
11657.33 1430
11658.35 1411
11659.37 1411
11660.39 1278
11661.41 1407
11662.43 1403
11663.45 1369
11664.47 1442
11665.49 1426
11666.51 1497
11667.53 1399
11668.55 1431
11669.57 1430
11670.59 1454
11671.61 1480
11672.63 1443
11673.65 1516
11674.67 1576
11675.70 1508
11676.72 1469
11677.74 1474
11678.76 1510
11679.78 1587
11680.80 1638
11681.82 1677
11682.84 1709
11683.86 1582
11684.88 1593
11685.90 1575
11686.92 1629
11687.95 1579
11688.97 1603
11689.99 1676
11691.01 1601
11692.03 1628
11693.05 1654
11694.07 1668
11695.10 1577
11696.12 1607
11697.14 1557
11698.16 1457
11699.18 1497
11700.20 1425
11701.22 1434
11702.25 1553
11703.27 1563
11704.29 1542
11705.31 1487
11706.33 1473
11707.36 1357
11708.38 1377
11709.40 1435
11710.42 1432
11711.44 1397
11712.47 1318
11713.49 1317
11714.51 1388
11715.53 1266
11716.56 1324
11717.58 1329
11718.60 1302
11719.62 1311
11720.65 1327
11721.67 1303
11722.69 1170
11723.71 1157
11724.74 1192
11725.76 1299
11726.78 1267
11727.80 1188
11728.83 1205
11729.85 1232
11730.87 1148
11731.90 1078
11732.92 1145
11733.94 1060
11734.97 1089
11735.99 1064
11737.01 1070
11738.04 1071
11739.06 1045
11740.08 1009
11741.11 1004
11742.13 1008
11743.15 1015
11744.18 1036
11745.20 1020
11746.22 981
11747.25 989
11748.27 953
11749.30 1004
11750.32 1021
11751.34 932
11752.37 1017
11753.39 1014
11754.42 997
11755.44 922
11756.46 1025
11757.49 1005
11758.51 958
11759.54 967
11760.56 974
11761.58 913
11762.61 888
11763.63 963
11764.66 895
11765.68 920
11766.71 916
11767.73 906
11768.76 871
11769.78 811
11770.81 835
11771.83 839
11772.86 854
11773.88 863
11774.91 838
11775.93 878
11776.96 918
11777.98 867
11779.01 822
11780.03 819
11781.06 906
11782.08 862
11783.11 858
11784.13 835
11785.16 809
11786.18 823
11787.21 836
11788.23 790
11789.26 826
11790.28 815
11791.31 770
11792.34 849
11793.36 782
11794.39 808
11795.41 777
11796.44 800
11797.47 736
11798.49 769
11799.52 781
11800.54 790
11801.57 794
11802.60 742
11803.62 746
11804.65 828
11805.67 774
11806.70 750
11807.73 751
11808.75 740
11809.78 667
11810.81 713
11811.83 759
11812.86 783
11813.89 750
11814.91 722
11815.94 741
11816.97 678
11817.99 792
11819.02 703
11820.05 729
11821.07 701
11822.10 743
11823.13 719
11824.16 742
11825.18 697
11826.21 705
11827.24 689
11828.26 675
11829.29 706
11830.32 700
11831.35 688
11832.37 650
11833.40 709
11834.43 699
11835.46 650
11836.48 670
11837.51 697
11838.54 642
11839.57 636
11840.59 604
11841.62 715
11842.65 693
11843.68 689
11844.71 664
11845.73 665
11846.76 615
11847.79 633
11848.82 642
11849.85 670
11850.88 744
11851.90 656
11852.93 572
11853.96 668
11854.99 662
11856.02 629
11857.05 632
11858.07 652
11859.10 614
11860.13 668
11861.16 641
11862.19 630
11863.22 624
11864.25 641
11865.28 644
11866.30 623
11867.33 683
11868.36 720
11869.39 695
11870.42 661
11871.45 639
11872.48 644
11873.51 612
11874.54 620
11875.57 665
11876.60 665
11877.63 619
11878.65 605
11879.68 623
11880.71 611
11881.74 637
11882.77 686
11883.80 647
11884.83 657
11885.86 671
11886.89 604
11887.92 636
11888.95 619
11889.98 618
11891.01 585
11892.04 618
11893.07 638
11894.10 612
11895.13 607
11896.16 670
11897.19 729
11898.22 681
11899.25 618
11900.28 582
11901.31 614
11902.34 623
11903.38 614
11904.41 628
11905.44 599
11906.47 696
11907.50 724
11908.53 695
11909.56 628
11910.59 654
11911.62 616
11912.65 672
11913.68 661
11914.71 665
11915.75 670
11916.78 678
11917.81 619
11918.84 627
11919.87 620
11920.90 662
11921.93 638
11922.96 626
11924.00 583
11925.03 609
11926.06 639
11927.09 659
11928.12 663
11929.15 641
11930.18 633
11931.22 590
11932.25 659
11933.28 682
11934.31 734
11935.34 754
11936.38 739
11937.41 716
11938.44 670
11939.47 741
11940.50 685
11941.54 709
11942.57 630
11943.60 660
11944.63 667
11945.67 668
11946.70 594
11947.73 590
11948.76 613
11949.80 667
11950.83 613
11951.86 588
11952.89 617
11953.93 606
11954.96 578
11955.99 578
11957.02 566
11958.06 583
11959.09 585
11960.12 658
11961.16 627
11962.19 567
11963.22 526
11964.26 556
11965.29 594
11966.32 601
11967.36 577
11968.39 588
11969.42 602
11970.46 595
11971.49 598
11972.52 631
11973.56 590
11974.59 604
11975.62 610
11976.66 617
11977.69 609
11978.73 591
11979.76 609
11980.79 649
11981.83 609
11982.86 586
11983.89 611
11984.93 631
11985.96 579
11987.00 586
11988.03 577
11989.07 559
11990.10 563
11991.13 610
11992.17 631
11993.20 577
11994.24 595
11995.27 608
11996.31 581
11997.34 561
11998.38 596
11999.41 617
12000.45 588
12001.48 559
12002.51 586
12003.55 595
12004.58 581
12005.62 604
12006.65 647
12007.69 591
12008.72 543
12009.76 589
12010.80 555
12011.83 637
12012.87 685
12013.90 656
12014.94 608
12015.97 579
12017.01 640
12018.04 614
12019.08 671
12020.11 661
12021.15 701
12022.19 728
12023.22 685
12024.26 659
12025.29 652
12026.33 697
12027.36 646
12028.40 617
12029.44 621
12030.47 662
12031.51 665
12032.54 671
12033.58 610
12034.62 589
12035.65 623
12036.69 649
12037.73 660
12038.76 646
12039.80 629
12040.84 610
12041.87 627
12042.91 691
12043.94 638
12044.98 619
12046.02 652
12047.06 656
12048.09 692
12049.13 677
12050.17 726
12051.20 653
12052.24 623
12053.28 600
12054.31 636
12055.35 665
12056.39 631
12057.43 583
12058.46 630
12059.50 639
12060.54 609
12061.57 612
12062.61 617
12063.65 626
12064.69 645
12065.72 627
12066.76 628
12067.80 654
12068.84 637
12069.88 619
12070.91 615
12071.95 679
12072.99 690
12074.03 721
12075.06 629
12076.10 648
12077.14 663
12078.18 604
12079.22 637
12080.26 652
12081.29 641
12082.33 646
12083.37 708
12084.41 619
12085.45 621
12086.49 650
12087.52 685
12088.56 673
12089.60 637
12090.64 629
12091.68 619
12092.72 664
12093.76 678
12094.79 688
12095.83 703
12096.87 698
12097.91 711
12098.95 675
12099.99 622
12101.03 705
12102.07 701
12103.11 736
12104.15 712
12105.19 715
12106.22 735
12107.26 746
12108.30 811
12109.34 691
12110.38 762
12111.42 701
12112.46 722
12113.50 741
12114.54 692
12115.58 695
12116.62 632
12117.66 613
12118.70 652
12119.74 626
12120.78 684
12121.82 607
12122.86 667
12123.90 661
12124.94 685
12125.98 687
12127.02 627
12128.06 586
12129.10 631
12130.14 629
12131.18 617
12132.22 575
12133.26 624
12134.30 578
12135.34 568
12136.38 612
12137.42 651
12138.47 669
12139.51 592
12140.55 597
12141.59 608
12142.63 580
12143.67 553
12144.71 562
12145.75 588
12146.79 573
12147.83 593
12148.87 578
12149.92 574
12150.96 617
12152.00 592
12153.04 638
12154.08 572
12155.12 551
12156.16 523
12157.21 614
12158.25 577
12159.29 583
12160.33 590
12161.37 564
12162.41 538
12163.46 583
12164.50 643
12165.54 608
12166.58 586
12167.62 598
12168.67 561
12169.71 535
12170.75 561
12171.79 565
12172.83 568
12173.88 579
12174.92 546
12175.96 575
12177.00 555
12178.05 535
12179.09 571
12180.13 551
12181.17 564
12182.22 571
12183.26 542
12184.30 508
12185.34 564
12186.39 500
12187.43 576
12188.47 606
12189.51 564
12190.56 517
12191.60 606
12192.64 514
12193.69 579
12194.73 556
12195.77 518
12196.82 518
12197.86 579
12198.90 535
12199.95 549
12200.99 587
12202.03 612
12203.08 588
12204.12 590
12205.16 541
12206.21 548
12207.25 562
12208.29 595
12209.34 571
12210.38 576
12211.43 605
12212.47 553
12213.51 560
12214.56 533
12215.60 504
12216.65 554
12217.69 554
12218.73 579
12219.78 528
12220.82 533
12221.87 580
12222.91 533
12223.96 573
12225.00 554
12226.04 542
12227.09 533
12228.13 523
12229.18 589
12230.22 578
12231.27 587
12232.31 546
12233.36 508
12234.40 489
12235.45 565
12236.49 545
12237.54 517
12238.58 516
12239.63 487
12240.67 486
12241.72 512
12242.76 506
12243.81 561
12244.85 484
12245.90 497
12246.94 506
12247.99 525
12249.03 493
12250.08 492
12251.12 488
12252.17 534
12253.22 556
12254.26 493
12255.31 519
12256.35 482
12257.40 552
12258.44 508
12259.49 525
12260.54 519
12261.58 482
12262.63 495
12263.67 479
12264.72 506
12265.77 500
12266.81 511
12267.86 574
12268.91 519
12269.95 453
12271.00 464
12272.04 516
12273.09 485
12274.14 513
12275.18 493
12276.23 508
12277.28 496
12278.32 480
12279.37 482
12280.42 459
12281.46 478
12282.51 474
12283.56 506
12284.61 527
12285.65 509
12286.70 468
12287.75 505
12288.79 502
12289.84 520
12290.89 521
12291.94 542
12292.98 484
12294.03 456
12295.08 521
12296.13 473
12297.17 442
12298.22 471
12299.27 474
12300.32 515
12301.36 505
12302.41 480
12303.46 523
12304.51 513
12305.55 503
12306.60 492
12307.65 447
12308.70 473
12309.75 480
12310.79 543
12311.84 492
12312.89 509
12313.94 490
12314.99 506
12316.04 496
12317.08 473
12318.13 459
12319.18 504
12320.23 507
12321.28 493
12322.33 483
12323.37 458
12324.42 482
12325.47 497
12326.52 467
12327.57 489
12328.62 510
12329.67 509
12330.72 470
12331.77 474
12332.81 447
12333.86 427
12334.91 475
12335.96 557
12337.01 514
12338.06 484
12339.11 444
12340.16 520
12341.21 531
12342.26 508
12343.31 483
12344.36 466
12345.41 516
12346.46 532
12347.51 495
12348.56 534
12349.61 535
12350.65 416
12351.70 409
12352.75 456
12353.80 463
12354.85 455
12355.90 441
12356.95 416
12358.00 462
12359.05 423
12360.11 421
12361.16 476
12362.21 489
12363.26 459
12364.31 457
12365.36 484
12366.41 461
12367.46 432
12368.51 429
12369.56 473
12370.61 475
12371.66 425
12372.71 467
12373.76 432
12374.81 467
12375.86 474
12376.91 448
12377.97 515
12379.02 444
12380.07 421
12381.12 438
12382.17 465
12383.22 453
12384.27 462
12385.32 450
12386.37 473
12387.43 498
12388.48 431
12389.53 433
12390.58 417
12391.63 475
12392.68 473
12393.74 461
12394.79 457
12395.84 456
12396.89 504
12397.94 474
12398.99 434
12400.05 501
12401.10 446
12402.15 474
12403.20 426
12404.25 437
12405.31 458
12406.36 503
12407.41 498
12408.46 415
12409.51 415
12410.57 442
12411.62 482
12412.67 449
12413.72 414
12414.78 419
12415.83 445
12416.88 406
12417.93 456
12418.99 501
12420.04 465
12421.09 478
12422.15 450
12423.20 409
12424.25 422
12425.30 475
12426.36 464
12427.41 418
12428.46 418
12429.52 451
12430.57 481
12431.62 434
12432.68 429
12433.73 488
12434.78 458
12435.84 455
12436.89 447
12437.94 445
12439.00 456
12440.05 405
12441.10 436
12442.16 439
12443.21 431
12444.27 435
12445.32 416
12446.37 455
12447.43 462
12448.48 501
12449.54 542
12450.59 434
12451.64 435
12452.70 399
12453.75 465
12454.81 448
12455.86 435
12456.91 424
12457.97 466
12459.02 439
12460.08 482
12461.13 441
12462.19 441
12463.24 466
12464.30 472
12465.35 418
12466.41 434
12467.46 484
12468.52 509
12469.57 450
12470.63 420
12471.68 442
12472.73 367
12473.79 430
12474.85 454
12475.90 470
12476.96 455
12478.01 445
12479.07 503
12480.12 494
12481.18 416
12482.23 399
12483.29 507
12484.34 477
12485.40 435
12486.45 428
12487.51 439
12488.57 494
12489.62 516
12490.68 473
12491.73 450
12492.79 504
12493.84 539
12494.90 523
12495.96 501
12497.01 507
12498.07 482
12499.12 531
12500.18 554
12501.24 546
12502.29 512
12503.35 560
12504.41 484
12505.46 463
12506.52 469
12507.57 465
12508.63 470
12509.69 443
12510.74 458
12511.80 509
12512.86 495
12513.91 482
12514.97 512
12516.03 472
12517.08 433
12518.14 411
12519.20 534
12520.26 503
12521.31 459
12522.37 435
12523.43 477
12524.48 481
12525.54 490
12526.60 484
12527.66 474
12528.71 466
12529.77 529
12530.83 489
12531.89 498
12532.94 490
12534.00 514
12535.06 504
12536.12 488
12537.17 456
12538.23 478
12539.29 462
12540.35 461
12541.41 472
12542.46 473
12543.52 451
12544.58 513
12545.64 521
12546.70 440
12547.75 501
12548.81 436
12549.87 444
12550.93 401
12551.99 419
12553.05 437
12554.10 499
12555.16 484
12556.22 477
12557.28 453
12558.34 454
12559.40 448
12560.46 493
12561.51 446
12562.57 478
12563.63 474
12564.69 497
12565.75 509
12566.81 411
12567.87 425
12568.93 461
12569.99 436
12571.04 440
12572.10 492
12573.16 463
12574.22 472
12575.28 434
12576.34 458
12577.40 491
12578.46 500
12579.52 507
12580.58 489
12581.64 544
12582.70 523
12583.76 544
12584.82 499
12585.88 491
12586.94 497
12588.00 513
12589.06 439
12590.12 509
12591.18 495
12592.24 519
12593.30 459
12594.36 494
12595.42 499
12596.48 476
12597.54 441
12598.60 498
12599.66 494
12600.72 498
12601.78 494
12602.84 472
12603.90 506
12604.96 483
12606.02 554
12607.08 497
12608.14 469
12609.20 479
12610.27 514
12611.33 514
12612.39 476
12613.45 465
12614.51 483
12615.57 506
12616.63 534
12617.69 481
12618.75 475
12619.81 476
12620.88 479
12621.94 509
12623.00 508
12624.06 511
12625.12 459
12626.18 521
12627.24 512
12628.31 487
12629.37 472
12630.43 468
12631.49 476
12632.55 481
12633.61 449
12634.68 448
12635.74 447
12636.80 463
12637.86 448
12638.92 454
12639.99 490
12641.05 491
12642.11 453
12643.17 483
12644.23 435
12645.30 490
12646.36 471
12647.42 500
12648.48 461
12649.55 441
12650.61 455
12651.67 495
12652.73 483
12653.80 466
12654.86 428
12655.92 486
12656.99 489
12658.05 488
12659.11 426
12660.17 442
12661.24 452
12662.30 440
12663.36 422
12664.43 471
12665.49 454
12666.55 425
12667.62 462
12668.68 406
12669.74 441
12670.81 460
12671.87 445
12672.93 447
12674.00 456
12675.06 460
12676.12 409
12677.19 479
12678.25 459
12679.31 452
12680.38 451
12681.44 453
12682.51 460
12683.57 494
12684.63 516
12685.70 517
12686.76 438
12687.83 487
12688.89 449
12689.95 460
12691.02 449
12692.08 391
12693.15 449
12694.21 457
12695.28 500
12696.34 472
12697.40 491
12698.47 496
12699.53 501
12700.60 500
12701.66 488
12702.73 487
12703.79 465
12704.86 468
12705.92 496
12706.99 475
12708.05 471
12709.12 452
12710.18 494
12711.25 490
12712.31 485
12713.38 489
12714.44 465
12715.51 445
12716.57 421
12717.64 433
12718.70 439
12719.77 448
12720.83 475
12721.90 472
12722.97 457
12724.03 473
12725.10 500
12726.16 491
12727.23 452
12728.29 418
12729.36 440
12730.43 464
12731.49 440
12732.56 452
12733.62 501
12734.69 448
12735.76 440
12736.82 442
12737.89 433
12738.95 395
12740.02 389
12741.09 421
12742.15 403
12743.22 401
12744.29 430
12745.35 443
12746.42 442
12747.49 428
12748.55 407
12749.62 439
12750.69 474
12751.75 429
12752.82 444
12753.89 423
12754.95 470
12756.02 439
12757.09 419
12758.15 402
12759.22 414
12760.29 404
12761.36 430
12762.42 416
12763.49 448
12764.56 444
12765.62 419
12766.69 401
12767.76 381
12768.83 409
12769.89 472
12770.96 396
12772.03 398
12773.10 404
12774.17 420
12775.23 454
12776.30 370
12777.37 407
12778.44 415
12779.50 427
12780.57 369
12781.64 378
12782.71 412
12783.78 481
12784.84 440
12785.91 402
12786.98 437
12788.05 417
12789.12 380
12790.19 418
12791.25 393
12792.32 404
12793.39 408
12794.46 417
12795.53 462
12796.60 457
12797.67 377
12798.73 429
12799.80 415
12800.87 401
12801.94 388
12803.01 408
12804.08 437
12805.15 361
12806.22 363
12807.29 373
12808.36 390
12809.42 435
12810.49 426
12811.56 413
12812.63 411
12813.70 373
12814.77 386
12815.84 417
12816.91 417
12817.98 404
12819.05 389
12820.12 397
12821.19 425
12822.26 434
12823.33 400
12824.40 396
12825.47 412
12826.54 424
12827.61 400
12828.68 399
12829.75 377
12830.82 399
12831.89 430
12832.96 414
12834.03 413
12835.10 373
12836.17 359
12837.24 405
12838.31 432
12839.38 399
12840.45 343
12841.52 337
12842.59 396
12843.66 371
12844.73 375
12845.80 397
12846.87 359
12847.95 363
12849.02 379
12850.09 369
12851.16 368
12852.23 346
12853.30 378
12854.37 346
12855.44 433
12856.51 430
12857.58 391
12858.66 350
12859.73 389
12860.80 386
12861.87 388
12862.94 399
12864.01 375
12865.08 391
12866.16 369
12867.23 366
12868.30 391
12869.37 354
12870.44 377
12871.51 392
12872.59 368
12873.66 380
12874.73 402
12875.80 477
12876.87 416
12877.95 395
12879.02 403
12880.09 328
12881.16 340
12882.23 367
12883.31 398
12884.38 378
12885.45 364
12886.52 412
12887.60 383
12888.67 337
12889.74 290
12890.81 341
12891.89 340
12892.96 383
12894.03 340
12895.11 347
12896.18 382
12897.25 368
12898.32 407
12899.40 362
12900.47 365
12901.54 375
12902.62 354
12903.69 328
12904.76 398
12905.84 376
12906.91 395
12907.98 389
12909.06 297
12910.13 352
12911.20 351
12912.28 381
12913.35 347
12914.42 322
12915.50 349
12916.57 405
12917.64 380
12918.72 384
12919.79 361
12920.87 335
12921.94 371
12923.01 377
12924.09 364
12925.16 364
12926.24 407
12927.31 368
12928.38 369
12929.46 384
12930.53 356
12931.61 320
12932.68 359
12933.76 375
12934.83 335
12935.90 365
12936.98 368
12938.05 368
12939.13 343
12940.20 377
12941.28 396
12942.35 365
12943.43 324
12944.50 371
12945.58 344
12946.65 363
12947.73 359
12948.80 351
12949.88 369
12950.95 388
12952.03 377
12953.10 353
12954.18 411
12955.25 389
12956.33 401
12957.40 370
12958.48 358
12959.55 370
12960.63 313
12961.70 366
12962.78 372
12963.86 402
12964.93 356
12966.01 372
12967.08 371
12968.16 376
12969.24 366
12970.31 370
12971.39 369
12972.46 340
12973.54 394
12974.62 343
12975.69 344
12976.77 322
12977.84 360
12978.92 379
12980.00 383
12981.07 392
12982.15 360
12983.23 351
12984.30 350
12985.38 351
12986.46 335
12987.53 380
12988.61 425
12989.69 415
12990.76 353
12991.84 350
12992.92 365
12993.99 383
12995.07 398
12996.15 356
12997.22 377
12998.30 339
12999.38 326
13000.45 353
13001.53 340
13002.61 383
13003.69 357
13004.76 373
13005.84 356
13006.92 359
13008.00 327
13009.07 355
13010.15 373
13011.23 373
13012.31 338
13013.38 363
13014.46 358
13015.54 367
13016.62 366
13017.70 354
13018.77 356
13019.85 320
13020.93 346
13022.01 416
13023.09 377
13024.16 339
13025.24 342
13026.32 358
13027.40 386
13028.48 355
13029.56 363
13030.63 355
13031.71 358
13032.79 385
13033.87 420
13034.95 407
13036.03 405
13037.11 419
13038.18 420
13039.26 455
13040.34 373
13041.42 322
13042.50 361
13043.58 397
13044.66 344
13045.74 351
13046.82 360
13047.89 430
13048.97 411
13050.05 382
13051.13 421
13052.21 410
13053.29 403
13054.37 378
13055.45 403
13056.53 374
13057.61 408
13058.69 368
13059.77 373
13060.85 374
13061.93 358
13063.01 405
13064.09 368
13065.17 361
13066.25 364
13067.33 366
13068.41 391
13069.49 412
13070.57 406
13071.65 363
13072.73 349
13073.81 358
13074.89 360
13075.97 378
13077.05 384
13078.13 352
13079.21 327
13080.29 393
13081.37 345
13082.45 341
13083.53 345
13084.61 337
13085.69 319
13086.77 347
13087.85 332
13088.94 380
13090.02 450
13091.10 449
13092.18 362
13093.26 385
13094.34 383
13095.42 344
13096.50 352
13097.58 382
13098.66 340
13099.75 376
13100.83 333
13101.91 354
13102.99 369
13104.07 388
13105.15 335
13106.23 330
13107.32 333
13108.40 378
13109.48 386
13110.56 384
13111.64 390
13112.72 370
13113.81 379
13114.89 359
13115.97 366
13117.05 399
13118.13 365
13119.22 357
13120.30 419
13121.38 356
13122.46 369
13123.55 367
13124.63 408
13125.71 380
13126.79 361
13127.88 350
13128.96 340
13130.04 368
13131.12 369
13132.21 378
13133.29 365
13134.37 334
13135.45 346
13136.54 384
13137.62 378
13138.70 386
13139.79 367
13140.87 363
13141.95 334
13143.03 355
13144.12 341
13145.20 363
13146.28 385
13147.37 360
13148.45 361
13149.53 360
13150.62 398
13151.70 352
13152.78 351
13153.87 377
13154.95 375
13156.03 344
13157.12 403
13158.20 414
13159.29 393
13160.37 368
13161.45 351
13162.54 392
13163.62 389
13164.71 394
13165.79 394
13166.87 410
13167.96 407
13169.04 385
13170.13 376
13171.21 403
13172.29 368
13173.38 338
13174.46 341
13175.55 339
13176.63 314
13177.72 353
13178.80 339
13179.89 356
13180.97 367
13182.06 342
13183.14 367
13184.22 363
13185.31 325
13186.39 331
13187.48 335
13188.56 312
13189.65 331
13190.73 382
13191.82 361
13192.90 336
13193.99 363
13195.07 371
13196.16 356
13197.25 351
13198.33 340
13199.42 360
13200.50 376
13201.59 357
13202.67 341
13203.76 364
13204.84 385
13205.93 384
13207.02 341
13208.10 339
13209.19 402
13210.27 393
13211.36 400
13212.44 342
13213.53 359
13214.62 374
13215.70 401
13216.79 381
13217.88 392
13218.96 375
13220.05 376
13221.13 391
13222.22 348
13223.31 307
13224.39 365
13225.48 371
13226.57 387
13227.65 404
13228.74 381
13229.83 353
13230.91 425
13232.00 392
13233.09 348
13234.17 348
13235.26 359
13236.35 385
13237.43 367
13238.52 407
13239.61 363
13240.70 356
13241.78 362
13242.87 357
13243.96 347
13245.04 380
13246.13 368
13247.22 405
13248.31 362
13249.39 323
13250.48 381
13251.57 344
13252.66 386
13253.74 363
13254.83 415
13255.92 360
13257.01 369
13258.10 367
13259.18 373
13260.27 320
13261.36 336
13262.45 361
13263.54 367
13264.62 328
13265.71 415
13266.80 358
13267.89 354
13268.98 418
13270.06 359
13271.15 368
13272.24 407
13273.33 357
13274.42 372
13275.51 431
13276.60 432
13277.68 396
13278.77 386
13279.86 364
13280.95 382
13282.04 391
13283.13 403
13284.22 362
13285.31 342
13286.39 378
13287.48 411
13288.57 385
13289.66 404
13290.75 419
13291.84 412
13292.93 393
13294.02 350
13295.11 385
13296.20 379
13297.29 390
13298.38 447
13299.47 403
13300.56 378
13301.65 386
13302.73 396
13303.82 397
13304.91 429
13306.00 400
13307.09 382
13308.18 398
13309.27 376
13310.36 404
13311.45 484
13312.54 447
13313.63 429
13314.72 436
13315.81 428
13316.90 449
13318.00 423
13319.09 431
13320.18 426
13321.27 412
13322.36 450
13323.45 396
13324.54 421
13325.63 449
13326.72 407
13327.81 389
13328.90 381
13329.99 405
13331.08 446
13332.17 404
13333.26 403
13334.35 409
13335.45 388
13336.54 360
13337.63 387
13338.72 418
13339.81 387
13340.90 400
13341.99 414
13343.08 429
13344.18 367
13345.27 382
13346.36 418
13347.45 432
13348.54 413
13349.63 371
13350.72 423
13351.82 396
13352.91 431
13354.00 375
13355.09 414
13356.18 397
13357.28 430
13358.37 449
13359.46 407
13360.55 504
13361.64 427
13362.74 454
13363.83 386
13364.92 399
13366.01 405
13367.10 409
13368.20 410
13369.29 445
13370.38 411
13371.47 465
13372.57 386
13373.66 379
13374.75 409
13375.84 415
13376.94 388
13378.03 412
13379.12 405
13380.22 438
13381.31 431
13382.40 424
13383.49 418
13384.59 382
13385.68 379
13386.77 364
13387.87 380
13388.96 332
13390.05 353
13391.15 386
13392.24 375
13393.33 420
13394.43 444
13395.52 408
13396.61 395
13397.71 345
13398.80 370
13399.90 418
13400.99 349
13402.08 374
13403.18 410
13404.27 353
13405.36 389
13406.46 369
13407.55 375
13408.65 368
13409.74 410
13410.83 419
13411.93 439
13413.02 384
13414.12 374
13415.21 365
13416.31 406
13417.40 329
13418.49 340
13419.59 388
13420.68 413
13421.78 381
13422.87 439
13423.97 416
13425.06 423
13426.16 389
13427.25 392
13428.35 415
13429.44 423
13430.54 415
13431.63 432
13432.73 392
13433.82 385
13434.92 361
13436.01 408
13437.11 401
13438.20 382
13439.30 396
13440.39 377
13441.49 343
13442.58 355
13443.68 408
13444.77 401
13445.87 387
13446.96 414
13448.06 386
13449.16 376
13450.25 388
13451.35 383
13452.44 418
13453.54 402
13454.64 404
13455.73 430
13456.83 402
13457.92 383
13459.02 395
13460.12 408
13461.21 423
13462.31 385
13463.40 428
13464.50 420
13465.60 404
13466.69 438
13467.79 455
13468.89 466
13469.98 482
13471.08 441
13472.18 419
13473.27 423
13474.37 449
13475.47 353
13476.56 364
13477.66 387
13478.76 408
13479.85 413
13480.95 363
13482.05 406
13483.14 423
13484.24 430
13485.34 452
13486.44 426
13487.53 420
13488.63 430
13489.73 389
13490.83 426
13491.92 478
13493.02 432
13494.12 437
13495.21 456
13496.31 456
13497.41 468
13498.51 436
13499.61 454
13500.70 528
13501.80 490
13502.90 451
13504.00 491
13505.10 446
13506.19 438
13507.29 488
13508.39 445
13509.49 472
13510.59 439
13511.68 429
13512.78 489
13513.88 461
13514.98 442
13516.08 409
13517.18 448
13518.27 428
13519.37 401
13520.47 385
13521.57 436
13522.67 471
13523.77 420
13524.87 447
13525.96 449
13527.06 388
13528.16 427
13529.26 400
13530.36 464
13531.46 418
13532.56 409
13533.66 385
13534.76 380
13535.86 372
13536.96 394
13538.05 396
13539.15 396
13540.25 447
13541.35 389
13542.45 383
13543.55 372
13544.65 395
13545.75 355
13546.85 434
13547.95 390
13549.05 400
13550.15 369
13551.25 416
13552.35 383
13553.45 411
13554.55 387
13555.65 373
13556.75 384
13557.85 401
13558.95 391
13560.05 356
13561.15 349
13562.25 339
13563.35 368
13564.45 363
13565.55 392
13566.65 344
13567.75 414
13568.85 378
13569.95 422
13571.05 354
13572.16 373
13573.26 371
13574.36 388
13575.46 375
13576.56 341
13577.66 400
13578.76 379
13579.86 388
13580.96 384
13582.06 399
13583.16 396
13584.27 381
13585.37 452
13586.47 381
13587.57 408
13588.67 412
13589.77 372
13590.87 374
13591.98 456
13593.08 461
13594.18 437
13595.28 387
13596.38 392
13597.48 388
13598.59 407
13599.69 414
13600.79 386
13601.89 425
13602.99 425
13604.10 409
13605.20 400
13606.30 357
13607.40 371
13608.50 432
13609.61 419
13610.71 414
13611.81 411
13612.91 411
13614.02 405
13615.12 395
13616.22 429
13617.32 387
13618.43 391
13619.53 422
13620.63 442
13621.73 391
13622.84 368
13623.94 436
13625.04 441
13626.14 411
13627.25 372
13628.35 437
13629.45 410
13630.56 381
13631.66 422
13632.76 356
13633.87 414
13634.97 438
13636.07 398
13637.18 381
13638.28 328
13639.38 392
13640.49 418
13641.59 392
13642.69 395
13643.80 390
13644.90 386
13646.00 412
13647.11 376
13648.21 386
13649.32 374
13650.42 430
13651.52 430
13652.63 401
13653.73 402
13654.84 417
13655.94 404
13657.04 408
13658.15 439
13659.25 415
13660.36 437
13661.46 423
13662.57 376
13663.67 371
13664.77 378
13665.88 375
13666.98 388
13668.09 392
13669.19 411
13670.30 398
13671.40 437
13672.51 410
13673.61 409
13674.72 392
13675.82 402
13676.93 381
13678.03 401
13679.14 408
13680.24 405
13681.35 429
13682.45 393
13683.56 403
13684.66 414
13685.77 431
13686.87 439
13687.98 439
13689.08 400
13690.19 369
13691.29 428
13692.40 426
13693.51 388
13694.61 371
13695.72 401
13696.82 430
13697.93 387
13699.03 417
13700.14 419
13701.25 431
13702.35 408
13703.46 408
13704.56 420
13705.67 466
13706.78 396
13707.88 416
13708.99 420
13710.10 399
13711.20 434
13712.31 416
13713.41 419
13714.52 462
13715.63 463
13716.73 424
13717.84 440
13718.95 411
13720.05 425
13721.16 490
13722.27 494
13723.37 478
13724.48 462
13725.59 461
13726.70 435
13727.80 398
13728.91 402
13730.02 450
13731.12 434
13732.23 422
13733.34 399
13734.45 389
13735.55 414
13736.66 419
13737.77 433
13738.87 404
13739.98 364
13741.09 395
13742.20 399
13743.31 390
13744.41 396
13745.52 397
13746.63 419
13747.74 448
13748.84 402
13749.95 437
13751.06 382
13752.17 390
13753.28 380
13754.38 390
13755.49 334
13756.60 410
13757.71 394
13758.82 349
13759.93 385
13761.03 383
13762.14 386
13763.25 410
13764.36 406
13765.47 362
13766.58 425
13767.68 457
13768.79 403
13769.90 409
13771.01 401
13772.12 393
13773.23 408
13774.34 402
13775.45 408
13776.56 392
13777.66 399
13778.77 421
13779.88 395
13780.99 391
13782.10 367
13783.21 392
13784.32 449
13785.43 380
13786.54 371
13787.65 398
13788.76 408
13789.87 379
13790.98 379
13792.09 368
13793.20 389
13794.31 350
13795.42 360
13796.52 375
13797.63 356
13798.74 345
13799.85 409
13800.96 408
13802.07 402
13803.18 372
13804.29 380
13805.40 397
13806.51 372
13807.63 377
13808.74 395
13809.85 409
13810.96 376
13812.07 414
13813.18 431
13814.29 408
13815.40 414
13816.51 410
13817.62 378
13818.73 347
13819.84 375
13820.95 390
13822.06 388
13823.17 371
13824.28 366
13825.40 338
13826.51 363
13827.62 358
13828.73 345
13829.84 358
13830.95 329
13832.06 365
13833.17 339
13834.28 413
13835.40 375
13836.51 386
13837.62 387
13838.73 417
13839.84 338
13840.95 355
13842.06 317
13843.18 375
13844.29 373
13845.40 375
13846.51 344
13847.62 377
13848.74 360
13849.85 365
13850.96 356
13852.07 381
13853.18 394
13854.30 363
13855.41 353
13856.52 361
13857.63 372
13858.74 369
13859.86 385
13860.97 341
13862.08 316
13863.19 374
13864.31 411
13865.42 370
13866.53 376
13867.64 354
13868.76 398
13869.87 363
13870.98 370
13872.10 366
13873.21 330
13874.32 342
13875.43 375
13876.55 439
13877.66 379
13878.77 337
13879.89 308
13881.00 315
13882.11 340
13883.23 325
13884.34 325
13885.45 340
13886.57 369
13887.68 353
13888.79 373
13889.91 352
13891.02 345
13892.13 324
13893.25 380
13894.36 368
13895.48 378
13896.59 365
13897.70 344
13898.82 359
13899.93 339
13901.05 388
13902.16 373
13903.27 389
13904.39 339
13905.50 384
13906.62 396
13907.73 382
13908.85 355
13909.96 339
13911.07 373
13912.19 378
13913.30 322
13914.42 301
13915.53 312
13916.65 400
13917.76 349
13918.88 372
13919.99 361
13921.11 380
13922.22 377
13923.34 334
13924.45 377
13925.57 340
13926.68 345
13927.80 358
13928.91 369
13930.03 388
13931.14 344
13932.26 389
13933.37 345
13934.49 363
13935.60 364
13936.72 340
13937.83 378
13938.95 367
13940.06 345
13941.18 376
13942.30 342
13943.41 364
13944.53 381
13945.64 359
13946.76 386
13947.87 354
13948.99 365
13950.11 384
13951.22 330
13952.34 352
13953.45 366
13954.57 393
13955.69 395
13956.80 400
13957.92 413
13959.04 325
13960.15 339
13961.27 378
13962.39 347
13963.50 362
13964.62 334
13965.73 321
13966.85 344
13967.97 324
13969.08 355
13970.20 356
13971.32 382
13972.44 340
13973.55 296
13974.67 330
13975.79 355
13976.90 352
13978.02 372
13979.14 322
13980.25 356
13981.37 391
13982.49 364
13983.61 340
13984.72 356
13985.84 329
13986.96 354
13988.08 384
13989.19 361
13990.31 332
13991.43 337
13992.55 358
13993.66 362
13994.78 332
13995.90 372
13997.02 327
13998.14 378
13999.25 318
14000.37 304
14001.49 308
14002.61 362
14003.73 348
14004.84 328
14005.96 342
14007.08 330
14008.20 337
14009.32 340
14010.44 303
14011.55 341
14012.67 329
14013.79 335
14014.91 340
14016.03 331
14017.15 384
14018.27 367
14019.38 351
14020.50 335
14021.62 335
14022.74 328
14023.86 314
14024.98 370
14026.10 360
14027.22 371
14028.34 367
14029.46 356
14030.57 317
14031.69 347
14032.81 329
14033.93 375
14035.05 341
14036.17 336
14037.29 353
14038.41 322
14039.53 388
14040.65 410
14041.77 366
14042.89 370
14044.01 343
14045.13 331
14046.25 329
14047.37 351
14048.49 334
14049.61 357
14050.73 332
14051.85 309
14052.97 333
14054.09 322
14055.21 357
14056.33 326
14057.45 352
14058.57 320
14059.69 343
14060.81 391
14061.93 358
14063.05 339
14064.17 393
14065.29 368
14066.41 344
14067.53 374
14068.65 399
14069.78 380
14070.90 384
14072.02 358
14073.14 373
14074.26 366
14075.38 408
14076.50 433
14077.62 368
14078.74 358
14079.86 395
14080.99 421
14082.11 424
14083.23 423
14084.35 356
14085.47 453
14086.59 451
14087.71 414
14088.84 397
14089.96 383
14091.08 384
14092.20 397
14093.32 388
14094.44 353
14095.57 413
14096.69 433
14097.81 424
14098.93 421
14100.05 377
14101.18 361
14102.30 376
14103.42 418
14104.54 412
14105.66 399
14106.79 402
14107.91 402
14109.03 441
14110.15 408
14111.28 379
14112.40 351
14113.52 373
14114.64 371
14115.77 363
14116.89 382
14118.01 374
14119.13 347
14120.26 316
14121.38 323
14122.50 353
14123.63 348
14124.75 367
14125.87 373
14126.99 364
14128.12 366
14129.24 354
14130.36 369
14131.49 355
14132.61 347
14133.73 350
14134.86 384
14135.98 375
14137.10 370
14138.23 318
14139.35 336
14140.47 341
14141.60 346
14142.72 327
14143.85 371
14144.97 341
14146.09 371
14147.22 379
14148.34 378
14149.47 333
14150.59 376
14151.71 342
14152.84 344
14153.96 381
14155.09 338
14156.21 329
14157.33 325
14158.46 347
14159.58 339
14160.71 312
14161.83 329
14162.96 333
14164.08 322
14165.21 352
14166.33 327
14167.45 318
14168.58 365
14169.70 334
14170.83 340
14171.95 319
14173.08 314
14174.20 333
14175.33 345
14176.45 305
14177.58 322
14178.70 317
14179.83 311
14180.95 307
14182.08 335
14183.20 308
14184.33 341
14185.46 332
14186.58 344
14187.71 354
14188.83 286
14189.96 323
14191.08 354
14192.21 352
14193.33 341
14194.46 326
14195.59 357
14196.71 363
14197.84 277
14198.96 335
14200.09 327
14201.22 327
14202.34 372
14203.47 331
14204.59 309
14205.72 372
14206.85 330
14207.97 346
14209.10 393
14210.23 330
14211.35 396
14212.48 368
14213.61 298
14214.73 307
14215.86 361
14216.99 302
14218.11 321
14219.24 331
14220.37 286
14221.49 311
14222.62 303
14223.75 323
14224.87 300
14226.00 300
14227.13 305
14228.25 320
14229.38 329
14230.51 346
14231.64 330
14232.76 316
14233.89 332
14235.02 288
14236.14 309
14237.27 295
14238.40 284
14239.53 297
14240.66 274
14241.78 288
14242.91 280
14244.04 287
14245.17 314
14246.29 313
14247.42 298
14248.55 312
14249.68 304
14250.81 291
14251.93 302
14253.06 298
14254.19 246
14255.32 283
14256.45 269
14257.57 294
14258.70 267
14259.83 264
14260.96 320
14262.09 298
14263.22 277
14264.34 299
14265.47 309
14266.60 332
14267.73 320
14268.86 274
14269.99 297
14271.12 299
14272.25 324
14273.37 287
14274.50 322
14275.63 340
14276.76 320
14277.89 316
14279.02 306
14280.15 287
14281.28 277
14282.41 300
14283.54 304
14284.67 316
14285.80 289
14286.92 310
14288.05 289
14289.18 278
14290.31 324
14291.44 279
14292.57 299
14293.70 297
14294.83 299
14295.96 286
14297.09 253
14298.22 305
14299.35 323
14300.48 326
14301.61 306
14302.74 283
14303.87 299
14305.00 300
14306.13 284
14307.26 280
14308.39 254
14309.52 258
14310.65 280
14311.78 311
14312.91 268
14314.04 282
14315.18 294
14316.31 299
14317.44 303
14318.57 288
14319.70 315
14320.83 289
14321.96 294
14323.09 315
14324.22 305
14325.35 286
14326.48 319
14327.61 244
14328.75 291
14329.88 296
14331.01 289
14332.14 323
14333.27 317
14334.40 311
14335.53 287
14336.66 269
14337.80 272
14338.93 327
14340.06 281
14341.19 311
14342.32 258
14343.45 310
14344.59 313
14345.72 257
14346.85 259
14347.98 271
14349.11 289
14350.24 264
14351.38 274
14352.51 286
14353.64 264
14354.77 278
14355.91 280
14357.04 287
14358.17 335
14359.30 271
14360.43 245
14361.57 313
14362.70 248
14363.83 261
14364.96 322
14366.10 282
14367.23 260
14368.36 265
14369.49 280
14370.63 261
14371.76 266
14372.89 268
14374.03 253
14375.16 273
14376.29 323
14377.42 371
14378.56 328
14379.69 281
14380.82 261
14381.96 259
14383.09 326
14384.22 281
14385.36 260
14386.49 301
14387.62 317
14388.76 329
14389.89 272
14391.02 268
14392.16 276
14393.29 280
14394.43 290
14395.56 284
14396.69 259
14397.83 292
14398.96 299
14400.09 253
14401.23 328
14402.36 286
14403.50 302
14404.63 296
14405.76 295
14406.90 291
14408.03 290
14409.17 312
14410.30 279
14411.44 296
14412.57 250
14413.70 282
14414.84 273
14415.97 332
14417.11 307
14418.24 288
14419.38 267
14420.51 279
14421.65 307
14422.78 296
14423.92 265
14425.05 279
14426.19 290
14427.32 279
14428.46 260
14429.59 262
14430.73 302
14431.86 314
14433.00 290
14434.13 297
14435.27 284
14436.40 264
14437.54 311
14438.67 331
14439.81 308
14440.95 278
14442.08 300
14443.22 307
14444.35 299
14445.49 325
14446.62 279
14447.76 278
14448.90 298
14450.03 318
14451.17 297
14452.30 287
14453.44 334
14454.58 285
14455.71 279
14456.85 298
14457.98 337
14459.12 293
14460.26 295
14461.39 284
14462.53 310
14463.67 262
14464.80 294
14465.94 291
14467.07 285
14468.21 309
14469.35 276
14470.48 280
14471.62 267
14472.76 286
14473.90 285
14475.03 284
14476.17 301
14477.31 327
14478.44 292
14479.58 353
14480.72 302
14481.85 290
14482.99 286
14484.13 300
14485.27 262
14486.40 320
14487.54 318
14488.68 323
14489.82 297
14490.95 297
14492.09 273
14493.23 300
14494.37 289
14495.50 253
14496.64 278
14497.78 303
14498.92 275
14500.05 288
14501.19 343
14502.33 308
14503.47 283
14504.61 246
14505.74 301
14506.88 324
14508.02 325
14509.16 326
14510.30 313
14511.44 321
14512.57 334
14513.71 371
14514.85 314
14515.99 315
14517.13 370
14518.27 391
14519.41 298
14520.54 315
14521.68 343
14522.82 315
14523.96 300
14525.10 337
14526.24 339
14527.38 336
14528.52 322
14529.65 313
14530.79 362
14531.93 325
14533.07 280
14534.21 326
14535.35 316
14536.49 310
14537.63 316
14538.77 272
14539.91 277
14541.05 287
14542.19 305
14543.33 294
14544.47 319
14545.61 295
14546.75 323
14547.89 288
14549.02 264
14550.16 308
14551.30 299
14552.44 323
14553.58 297
14554.72 317
14555.86 272
14557.00 324
14558.14 318
14559.29 328
14560.43 349
14561.57 299
14562.71 310
14563.85 280
14564.99 270
14566.13 291
14567.27 297
14568.41 311
14569.55 316
14570.69 282
14571.83 310
14572.97 307
14574.11 281
14575.25 279
14576.39 273
14577.53 295
14578.68 263
14579.82 265
14580.96 309
14582.10 327
14583.24 281
14584.38 321
14585.52 304
14586.66 307
14587.80 285
14588.95 271
14590.09 295
14591.23 280
14592.37 335
14593.51 289
14594.65 290
14595.79 296
14596.94 271
14598.08 289
14599.22 297
14600.36 302
14601.50 324
14602.65 326
14603.79 275
14604.93 280
14606.07 312
14607.21 278
14608.36 319
14609.50 342
14610.64 289
14611.78 308
14612.92 295
14614.07 298
14615.21 328
14616.35 315
14617.49 328
14618.64 291
14619.78 313
14620.92 312
14622.06 300
14623.21 350
14624.35 313
14625.49 327
14626.64 246
14627.78 265
14628.92 280
14630.06 261
14631.21 308
14632.35 289
14633.49 277
14634.64 329
14635.78 300
14636.92 297
14638.07 297
14639.21 298
14640.35 325
14641.50 394
14642.64 367
14643.78 325
14644.93 320
14646.07 301
14647.21 322
14648.36 284
14649.50 338
14650.65 349
14651.79 344
14652.93 288
14654.08 280
14655.22 294
14656.37 291
14657.51 313
14658.65 308
14659.80 286
14660.94 313
14662.09 279
14663.23 300
14664.37 317
14665.52 300
14666.66 301
14667.81 274
14668.95 281
14670.10 310
14671.24 312
14672.39 303
14673.53 308
14674.68 260
14675.82 268
14676.97 318
14678.11 313
14679.25 303
14680.40 286
14681.54 260
14682.69 292
14683.83 296
14684.98 289
14686.13 267
14687.27 285
14688.42 267
14689.56 341
14690.71 308
14691.85 321
14693.00 287
14694.14 309
14695.29 317
14696.43 305
14697.58 309
14698.72 300
14699.87 257
14701.02 268
14702.16 272
14703.31 255
14704.45 271
14705.60 266
14706.75 239
14707.89 243
14709.04 254
14710.18 246
14711.33 284
14712.48 267
14713.62 271
14714.77 283
14715.92 252
14717.06 279
14718.21 309
14719.35 264
14720.50 287
14721.65 283
14722.79 274
14723.94 317
14725.09 278
14726.23 281
14727.38 284
14728.53 265
14729.67 291
14730.82 270
14731.97 319
14733.12 262
14734.26 249
14735.41 281
14736.56 293
14737.70 273
14738.85 272
14740.00 319
14741.15 276
14742.29 283
14743.44 266
14744.59 294
14745.74 269
14746.88 302
14748.03 306
14749.18 283
14750.33 280
14751.47 272
14752.62 275
14753.77 249
14754.92 297
14756.07 268
14757.21 240
14758.36 239
14759.51 251
14760.66 219
14761.81 244
14762.95 277
14764.10 269
14765.25 249
14766.40 257
14767.55 251
14768.70 249
14769.84 268
14770.99 281
14772.14 293
14773.29 252
14774.44 274
14775.59 359
14776.74 281
14777.88 285
14779.03 254
14780.18 251
14781.33 289
14782.48 242
14783.63 290
14784.78 285
14785.93 244
14787.08 253
14788.22 271
14789.37 261
14790.52 274
14791.67 274
14792.82 269
14793.97 291
14795.12 260
14796.27 267
14797.42 278
14798.57 301
14799.72 298
14800.87 294
14802.02 290
14803.17 270
14804.32 313
14805.47 296
14806.62 286
14807.77 271
14808.92 235
14810.07 255
14811.22 261
14812.37 251
14813.52 258
14814.67 243
14815.82 260
14816.97 275
14818.12 248
14819.27 244
14820.42 247
14821.57 276
14822.72 253
14823.87 209
14825.02 219
14826.17 187
14827.32 238
14828.47 242
14829.62 232
14830.78 242
14831.93 285
14833.08 235
14834.23 226
14835.38 243
14836.53 247
14837.68 289
14838.83 276
14839.98 277
14841.13 270
14842.29 271
14843.44 260
14844.59 251
14845.74 237
14846.89 246
14848.04 306
14849.19 278
14850.35 259
14851.50 249
14852.65 293
14853.80 299
14854.95 285
14856.10 288
14857.26 286
14858.41 274
14859.56 263
14860.71 273
14861.86 264
14863.02 267
14864.17 241
14865.32 278
14866.47 268
14867.63 269
14868.78 279
14869.93 280
14871.08 256
14872.23 266
14873.39 278
14874.54 282
14875.69 262
14876.84 281
14878.00 282
14879.15 261
14880.30 270
14881.46 251
14882.61 294
14883.76 251
14884.91 285
14886.07 273
14887.22 261
14888.37 278
14889.53 265
14890.68 272
14891.83 281
14892.99 286
14894.14 312
14895.29 305
14896.45 287
14897.60 245
14898.75 274
14899.91 292
14901.06 293
14902.21 270
14903.37 244
14904.52 256
14905.67 248
14906.83 284
14907.98 290
14909.14 258
14910.29 291
14911.44 267
14912.60 273
14913.75 259
14914.91 284
14916.06 255
14917.21 221
14918.37 229
14919.52 283
14920.68 252
14921.83 268
14922.99 255
14924.14 299
14925.30 321
14926.45 293
14927.60 249
14928.76 275
14929.91 273
14931.07 275
14932.22 268
14933.38 268
14934.53 311
14935.69 306
14936.84 340
14938.00 293
14939.15 262
14940.31 262
14941.46 269
14942.62 286
14943.77 271
14944.93 267
14946.08 236
14947.24 251
14948.39 239
14949.55 315
14950.71 267
14951.86 254
14953.02 271
14954.17 262
14955.33 268
14956.48 287
14957.64 270
14958.80 260
14959.95 306
14961.11 288
14962.26 251
14963.42 288
14964.57 270
14965.73 318
14966.89 283
14968.04 265
14969.20 285
14970.36 284
14971.51 242
14972.67 267
14973.82 256
14974.98 283
14976.14 256
14977.29 262
14978.45 262
14979.61 242
14980.76 248
14981.92 278
14983.08 275
14984.23 249
14985.39 252
14986.55 254
14987.70 282
14988.86 249
14990.02 234
14991.18 257
14992.33 264
14993.49 289
14994.65 252
14995.80 251
14996.96 278
14998.12 257
14999.28 288
15000.43 270
15001.59 264
15002.75 264
15003.91 265
15005.06 248
15006.22 225
15007.38 254
15008.54 247
15009.69 267
15010.85 237
15012.01 247
15013.17 246
15014.33 273
15015.48 267
15016.64 267
15017.80 296
15018.96 321
15020.12 300
15021.27 281
15022.43 245
15023.59 243
15024.75 232
15025.91 236
15027.07 224
15028.23 249
15029.38 237
15030.54 273
15031.70 265
15032.86 226
15034.02 284
15035.18 268
15036.34 275
15037.49 248
15038.65 258
15039.81 281
15040.97 255
15042.13 256
15043.29 259
15044.45 249
15045.61 263
15046.77 316
15047.93 252
15049.09 255
15050.24 275
15051.40 272
15052.56 305
15053.72 281
15054.88 266
15056.04 253
15057.20 233
15058.36 295
15059.52 236
15060.68 206
15061.84 243
15063.00 274
15064.16 234
15065.32 271
15066.48 318
15067.64 281
15068.80 267
15069.96 241
15071.12 283
15072.28 302
15073.44 254
15074.60 244
15075.76 333
15076.92 304
15078.08 261
15079.24 279
15080.40 281
15081.56 285
15082.72 255
15083.89 236
15085.05 274
15086.21 252
15087.37 251
15088.53 250
15089.69 251
15090.85 266
15092.01 263
15093.17 247
15094.33 271
15095.49 242
15096.66 273
15097.82 300
15098.98 243
15100.14 285
15101.30 264
15102.46 252
15103.62 251
15104.78 274
15105.95 236
15107.11 223
15108.27 261
15109.43 269
15110.59 296
15111.75 261
15112.92 285
15114.08 253
15115.24 280
15116.40 270
15117.56 232
15118.73 226
15119.89 266
15121.05 244
15122.21 246
15123.37 277
15124.54 267
15125.70 253
15126.86 264
15128.02 238
15129.19 274
15130.35 305
15131.51 287
15132.67 225
15133.84 241
15135.00 261
15136.16 251
15137.32 255
15138.49 232
15139.65 248
15140.81 267
15141.97 264
15143.14 242
15144.30 270
15145.46 269
15146.63 268
15147.79 249
15148.95 273
15150.12 282
15151.28 249
15152.44 281
15153.61 305
15154.77 270
15155.93 290
15157.10 300
15158.26 264
15159.42 239
15160.59 267
15161.75 234
15162.91 233
15164.08 209
15165.24 265
15166.41 304
15167.57 264
15168.73 254
15169.90 257
15171.06 260
15172.23 226
15173.39 220
15174.55 208
15175.72 257
15176.88 232
15178.05 260
15179.21 264
15180.38 226
15181.54 229
15182.70 259
15183.87 224
15185.03 219
15186.20 252
15187.36 254
15188.53 235
15189.69 229
15190.86 229
15192.02 222
15193.19 245
15194.35 227
15195.52 223
15196.68 243
15197.85 270
15199.01 269
15200.18 250
15201.34 216
15202.51 237
15203.67 257
15204.84 286
15206.00 251
15207.17 265
15208.33 262
15209.50 289
15210.66 313
15211.83 270
15213.00 253
15214.16 248
15215.33 260
15216.49 254
15217.66 236
15218.82 251
15219.99 213
15221.16 263
15222.32 268
15223.49 249
15224.65 240
15225.82 271
15226.99 244
15228.15 266
15229.32 296
15230.49 241
15231.65 231
15232.82 261
15233.98 234
15235.15 276
15236.32 279
15237.48 294
15238.65 289
15239.82 281
15240.98 293
15242.15 293
15243.32 261
15244.48 229
15245.65 254
15246.82 273
15247.98 280
15249.15 270
15250.32 295
15251.49 287
15252.65 254
15253.82 264
15254.99 266
15256.16 235
15257.32 273
15258.49 252
15259.66 259
15260.82 254
15261.99 258
15263.16 252
15264.33 233
15265.49 239
15266.66 285
15267.83 225
15269.00 248
15270.17 265
15271.33 280
15272.50 252
15273.67 241
15274.84 277
15276.01 253
15277.17 237
15278.34 283
15279.51 255
15280.68 253
15281.85 310
15283.01 280
15284.18 230
15285.35 244
15286.52 256
15287.69 246
15288.86 264
15290.03 282
15291.19 286
15292.36 258
15293.53 258
15294.70 275
15295.87 259
15297.04 280
15298.21 275
15299.38 235
15300.54 254
15301.71 266
15302.88 243
15304.05 240
15305.22 246
15306.39 266
15307.56 256
15308.73 246
15309.90 236
15311.07 232
15312.24 240
15313.41 249
15314.58 271
15315.75 253
15316.92 245
15318.09 246
15319.25 267
15320.42 286
15321.59 302
15322.76 266
15323.93 248
15325.10 309
15326.27 296
15327.44 264
15328.61 266
15329.78 250
15330.95 244
15332.12 234
15333.29 266
15334.46 274
15335.64 234
15336.81 253
15337.98 243
15339.15 258
15340.32 256
15341.49 268
15342.66 297
15343.83 285
15345.00 290
15346.17 276
15347.34 268
15348.51 286
15349.68 307
15350.85 348
15352.02 244
15353.20 259
15354.37 268
15355.54 261
15356.71 307
15357.88 301
15359.05 256
15360.22 258
15361.39 237
15362.57 214
15363.74 227
15364.91 233
15366.08 265
15367.25 248
15368.42 229
15369.59 277
15370.77 231
15371.94 286
15373.11 290
15374.28 278
15375.45 277
15376.63 252
15377.80 262
15378.97 236
15380.14 267
15381.31 276
15382.49 242
15383.66 287
15384.83 241
15386.00 253
15387.17 292
15388.35 256
15389.52 266
15390.69 247
15391.86 257
15393.04 285
15394.21 250
15395.38 275
15396.55 256
15397.73 250
15398.90 256
15400.07 260
15401.25 274
15402.42 241
15403.59 264
15404.76 288
15405.94 267
15407.11 246
15408.28 286
15409.46 228
15410.63 250
15411.80 252
15412.98 250
15414.15 247
15415.32 236
15416.50 257
15417.67 254
15418.84 271
15420.02 287
15421.19 282
15422.36 282
15423.54 250
15424.71 294
15425.89 295
15427.06 270
15428.23 244
15429.41 231
15430.58 238
15431.76 280
15432.93 286
15434.10 271
15435.28 256
15436.45 266
15437.63 266
15438.80 295
15439.97 281
15441.15 236
15442.32 283
15443.50 254
15444.67 283
15445.85 250
15447.02 243
15448.20 276
15449.37 286
15450.55 276
15451.72 256
15452.89 269
15454.07 262
15455.24 294
15456.42 249
15457.59 296
15458.77 287
15459.94 263
15461.12 257
15462.30 290
15463.47 267
15464.65 216
15465.82 262
15467.00 237
15468.17 244
15469.35 272
15470.52 288
15471.70 273
15472.87 280
15474.05 292
15475.22 265
15476.40 268
15477.58 306
15478.75 287
15479.93 272
15481.10 229
15482.28 253
15483.46 245
15484.63 252
15485.81 233
15486.98 254
15488.16 254
15489.34 247
15490.51 233
15491.69 227
15492.87 231
15494.04 238
15495.22 220
15496.39 251
15497.57 288
15498.75 236
15499.92 256
15501.10 238
15502.28 233
15503.45 233
15504.63 236
15505.81 231
15506.98 258
15508.16 260
15509.34 223
15510.52 248
15511.69 223
15512.87 253
15514.05 254
15515.22 286
15516.40 252
15517.58 222
15518.76 232
15519.93 239
15521.11 237
15522.29 255
15523.47 237
15524.64 239
15525.82 221
15527.00 238
15528.18 209
15529.35 275
15530.53 256
15531.71 244
15532.89 226
15534.07 240
15535.24 215
15536.42 237
15537.60 270
15538.78 218
15539.96 250
15541.13 246
15542.31 254
15543.49 254
15544.67 274
15545.85 247
15547.03 274
15548.20 285
15549.38 256
15550.56 241
15551.74 286
15552.92 226
15554.10 260
15555.28 235
15556.45 270
15557.63 213
15558.81 232
15559.99 269
15561.17 210
15562.35 232
15563.53 259
15564.71 228
15565.89 242
15567.07 259
15568.24 291
15569.42 283
15570.60 234
15571.78 239
15572.96 260
15574.14 278
15575.32 281
15576.50 263
15577.68 250
15578.86 230
15580.04 240
15581.22 227
15582.40 268
15583.58 251
15584.76 253
15585.94 234
15587.12 267
15588.30 276
15589.48 255
15590.66 261
15591.84 225
15593.02 232
15594.20 219
15595.38 214
15596.56 249
15597.74 288
15598.92 279
15600.10 261
15601.28 304
15602.46 274
15603.64 280
15604.82 263
15606.00 241
15607.18 237
15608.36 237
15609.55 250
15610.73 260
15611.91 264
15613.09 259
15614.27 224
15615.45 236
15616.63 232
15617.81 221
15618.99 256
15620.17 244
15621.36 270
15622.54 226
15623.72 225
15624.90 249
15626.08 273
15627.26 242
15628.44 264
15629.63 257
15630.81 245
15631.99 292
15633.17 267
15634.35 264
15635.53 291
15636.72 255
15637.90 238
15639.08 265
15640.26 293
15641.44 243
15642.63 259
15643.81 297
15644.99 248
15646.17 263
15647.35 298
15648.54 260
15649.72 239
15650.90 272
15652.08 289
15653.27 270
15654.45 244
15655.63 266
15656.81 245
15658.00 275
15659.18 281
15660.36 305
15661.54 278
15662.73 302
15663.91 255
15665.09 295
15666.28 315
15667.46 279
15668.64 263
15669.82 272
15671.01 286
15672.19 250
15673.37 283
15674.56 241
15675.74 247
15676.92 263
15678.11 270
15679.29 273
15680.47 252
15681.66 242
15682.84 267
15684.03 263
15685.21 248
15686.39 275
15687.58 290
15688.76 230
15689.94 229
15691.13 230
15692.31 221
15693.50 242
15694.68 260
15695.86 242
15697.05 237
15698.23 251
15699.42 255
15700.60 287
15701.78 277
15702.97 214
15704.15 235
15705.34 266
15706.52 245
15707.71 223
15708.89 255
15710.08 272
15711.26 262
15712.45 254
15713.63 296
15714.81 285
15716.00 271
15717.18 268
15718.37 265
15719.55 238
15720.74 264
15721.92 292
15723.11 298
15724.29 273
15725.48 257
15726.66 278
15727.85 288
15729.04 231
15730.22 242
15731.41 257
15732.59 242
15733.78 282
15734.96 302
15736.15 240
15737.33 273
15738.52 304
15739.71 282
15740.89 262
15742.08 287
15743.26 247
15744.45 279
15745.63 239
15746.82 247
15748.01 229
15749.19 230
15750.38 257
15751.56 238
15752.75 287
15753.94 279
15755.12 318
15756.31 316
15757.50 260
15758.68 282
15759.87 246
15761.06 253
15762.24 294
15763.43 285
15764.62 284
15765.80 284
15766.99 292
15768.18 271
15769.36 292
15770.55 253
15771.74 242
15772.92 242
15774.11 242
15775.30 261
15776.48 252
15777.67 283
15778.86 327
15780.05 317
15781.23 257
15782.42 247
15783.61 249
15784.80 265
15785.98 276
15787.17 239
15788.36 245
15789.55 253
15790.73 250
15791.92 223
15793.11 254
15794.30 266
15795.48 281
15796.67 231
15797.86 233
15799.05 250
15800.24 261
15801.42 231
15802.61 226
15803.80 253
15804.99 252
15806.18 225
15807.37 263
15808.55 249
15809.74 279
15810.93 290
15812.12 287
15813.31 241
15814.50 252
15815.68 232
15816.87 267
15818.06 231
15819.25 226
15820.44 241
15821.63 258
15822.82 267
15824.01 248
15825.19 213
15826.38 227
15827.57 241
15828.76 228
15829.95 245
15831.14 186
15832.33 227
15833.52 216
15834.71 229
15835.90 235
15837.09 226
15838.28 244
15839.47 249
15840.66 250
15841.84 218
15843.03 182
15844.22 243
15845.41 251
15846.60 222
15847.79 244
15848.98 241
15850.17 250
15851.36 269
15852.55 234
15853.74 209
15854.93 246
15856.12 231
15857.31 240
15858.50 246
15859.69 245
15860.88 225
15862.07 214
15863.26 202
15864.46 230
15865.65 251
15866.84 248
15868.03 290
15869.22 262
15870.41 233
15871.60 236
15872.79 256
15873.98 226
15875.17 221
15876.36 250
15877.55 260
15878.74 265
15879.94 229
15881.13 232
15882.32 245
15883.51 248
15884.70 227
15885.89 244
15887.08 240
15888.27 226
15889.46 264
15890.66 240
15891.85 250
15893.04 250
15894.23 282
15895.42 205
15896.61 232
15897.81 210
15899.00 217
15900.19 239
15901.38 261
15902.57 257
15903.76 222
15904.96 222
15906.15 242
15907.34 252
15908.53 243
15909.72 212
15910.92 249
15912.11 266
15913.30 218
15914.49 220
15915.69 241
15916.88 225
15918.07 239
15919.26 210
15920.46 213
15921.65 285
15922.84 277
15924.03 255
15925.23 252
15926.42 255
15927.61 225
15928.81 220
15930.00 229
15931.19 272
15932.38 275
15933.58 228
15934.77 240
15935.96 254
15937.16 239
15938.35 200
15939.54 247
15940.74 250
15941.93 252
15943.12 270
15944.32 254
15945.51 232
15946.70 220
15947.90 254
15949.09 277
15950.28 230
15951.48 211
15952.67 258
15953.87 236
15955.06 261
15956.25 258
15957.45 251
15958.64 236
15959.84 250
15961.03 259
15962.22 220
15963.42 222
15964.61 268
15965.81 234
15967.00 204
15968.19 232
15969.39 225
15970.58 189
15971.78 251
15972.97 241
15974.17 226
15975.36 229
15976.56 207
15977.75 221
15978.95 219
15980.14 238
15981.34 253
15982.53 227
15983.72 219
15984.92 238
15986.11 232
15987.31 229
15988.50 272
15989.70 214
15990.90 226
15992.09 214
15993.29 278
15994.48 245
15995.68 224
15996.87 237
15998.07 216
15999.26 214
16000.46 207
16001.65 242
16002.85 279
16004.05 229
16005.24 209
16006.44 205
16007.63 247
16008.83 260
16010.02 232
16011.22 219
16012.42 239
16013.61 248
16014.81 220
16016.00 253
16017.20 223
16018.40 223
16019.59 225
16020.79 278
16021.99 242
16023.18 236
16024.38 232
16025.58 251
16026.77 238
16027.97 231
16029.16 215
16030.36 211
16031.56 231
16032.76 200
16033.95 214
16035.15 231
16036.35 235
16037.54 215
16038.74 242
16039.94 214
16041.13 265
16042.33 231
16043.53 207
16044.73 211
16045.92 231
16047.12 230
16048.32 225
16049.51 204
16050.71 238
16051.91 258
16053.11 248
16054.30 249
16055.50 235
16056.70 239
16057.90 233
16059.10 246
16060.29 190
16061.49 182
16062.69 216
16063.89 198
16065.08 219
16066.28 232
16067.48 233
16068.68 238
16069.88 271
16071.07 225
16072.27 215
16073.47 238
16074.67 205
16075.87 207
16077.07 196
16078.26 208
16079.46 199
16080.66 214
16081.86 247
16083.06 260
16084.26 236
16085.46 247
16086.66 234
16087.85 204
16089.05 231
16090.25 235
16091.45 202
16092.65 226
16093.85 233
16095.05 229
16096.25 189
16097.45 250
16098.65 255
16099.84 218
16101.04 242
16102.24 239
16103.44 231
16104.64 220
16105.84 275
16107.04 194
16108.24 199
16109.44 205
16110.64 194
16111.84 205
16113.04 201
16114.24 225
16115.44 253
16116.64 253
16117.84 233
16119.04 206
16120.24 231
16121.44 229
16122.64 213
16123.84 232
16125.04 207
16126.24 199
16127.44 191
16128.64 195
16129.84 228
16131.04 211
16132.24 212
16133.44 249
16134.64 268
16135.84 205
16137.04 207
16138.25 237
16139.45 225
16140.65 227
16141.85 237
16143.05 219
16144.25 221
16145.45 198
16146.65 223
16147.85 222
16149.05 228
16150.25 222
16151.46 213
16152.66 204
16153.86 198
16155.06 218
16156.26 233
16157.46 226
16158.66 210
16159.87 217
16161.07 219
16162.27 239
16163.47 202
16164.67 202
16165.87 229
16167.08 211
16168.28 191
16169.48 189
16170.68 217
16171.88 184
16173.09 214
16174.29 246
16175.49 258
16176.69 242
16177.89 204
16179.10 241
16180.30 232
16181.50 220
16182.70 190
16183.91 211
16185.11 235
16186.31 229
16187.51 244
16188.72 206
16189.92 231
16191.12 225
16192.32 222
16193.53 255
16194.73 253
16195.93 244
16197.13 220
16198.34 191
16199.54 204
16200.74 219
16201.95 234
16203.15 218
16204.35 208
16205.56 212
16206.76 213
16207.96 200
16209.17 186
16210.37 219
16211.57 188
16212.78 232
16213.98 237
16215.18 206
16216.39 244
16217.59 206
16218.79 217
16220.00 200
16221.20 222
16222.41 231
16223.61 247
16224.81 211
16226.02 229
16227.22 216
16228.43 218
16229.63 202
16230.83 241
16232.04 220
16233.24 231
16234.45 208
16235.65 218
16236.86 238
16238.06 215
16239.26 212
16240.47 220
16241.67 227
16242.88 193
16244.08 207
16245.29 210
16246.49 260
16247.70 222
16248.90 231
16250.11 211
16251.31 228
16252.52 230
16253.72 207
16254.93 210
16256.13 229
16257.34 218
16258.54 214
16259.75 233
16260.95 230
16262.16 237
16263.36 216
16264.57 234
16265.77 210
16266.98 208
16268.19 226
16269.39 248
16270.60 218
16271.80 227
16273.01 249
16274.21 232
16275.42 215
16276.63 216
16277.83 190
16279.04 211
16280.24 211
16281.45 204
16282.66 217
16283.86 236
16285.07 210
16286.27 251
16287.48 252
16288.69 189
16289.89 212
16291.10 236
16292.31 207
16293.51 248
16294.72 200
16295.93 217
16297.13 234
16298.34 231
16299.55 226
16300.75 259
16301.96 215
16303.17 213
16304.37 189
16305.58 229
16306.79 236
16307.99 205
16309.20 201
16310.41 246
16311.62 228
16312.82 249
16314.03 229
16315.24 206
16316.44 224
16317.65 211
16318.86 229
16320.07 192
16321.27 211
16322.48 226
16323.69 219
16324.90 192
16326.10 216
16327.31 249
16328.52 222
16329.73 235
16330.94 217
16332.14 225
16333.35 232
16334.56 215
16335.77 220
16336.98 237
16338.18 192
16339.39 191
16340.60 226
16341.81 220
16343.02 230
16344.23 219
16345.43 191
16346.64 219
16347.85 194
16349.06 215
16350.27 213
16351.48 203
16352.69 204
16353.89 216
16355.10 230
16356.31 249
16357.52 198
16358.73 183
16359.94 230
16361.15 232
16362.36 228
16363.57 199
16364.77 257
16365.98 218
16367.19 225
16368.40 206
16369.61 214
16370.82 192
16372.03 206
16373.24 213
16374.45 208
16375.66 220
16376.87 237
16378.08 246
16379.29 238
16380.50 245
16381.71 208
16382.92 201
16384.13 181
16385.34 220
16386.55 183
16387.76 178
16388.97 171
16390.18 198
16391.39 220
16392.60 242
16393.81 204
16395.02 214
16396.23 228
16397.44 215
16398.65 213
16399.86 210
16401.07 204
16402.28 217
16403.49 180
16404.70 191
16405.91 207
16407.12 187
16408.33 196
16409.54 232
16410.76 237
16411.97 214
16413.18 192
16414.39 210
16415.60 238
16416.81 191
16418.02 181
16419.23 234
16420.44 228
16421.66 213
16422.87 197
16424.08 225
16425.29 172
16426.50 180
16427.71 218
16428.92 179
16430.14 220
16431.35 226
16432.56 248
16433.77 221
16434.98 208
16436.19 206
16437.41 208
16438.62 204
16439.83 235
16441.04 211
16442.25 214
16443.47 233
16444.68 201
16445.89 178
16447.10 206
16448.31 209
16449.53 219
16450.74 235
16451.95 227
16453.16 211
16454.38 210
16455.59 230
16456.80 230
16458.01 203
16459.23 200
16460.44 207
16461.65 181
16462.86 194
16464.08 206
16465.29 219
16466.50 220
16467.72 227
16468.93 217
16470.14 209
16471.35 202
16472.57 223
16473.78 266
16474.99 204
16476.21 203
16477.42 207
16478.63 226
16479.85 200
16481.06 217
16482.27 212
16483.49 211
16484.70 184
16485.92 192
16487.13 227
16488.34 186
16489.56 166
16490.77 197
16491.98 199
16493.20 225
16494.41 192
16495.63 217
16496.84 196
16498.05 171
16499.27 187
16500.48 183
16501.70 183
16502.91 233
16504.13 193
16505.34 190
16506.55 197
16507.77 181
16508.98 207
16510.20 234
16511.41 188
16512.63 192
16513.84 224
16515.06 225
16516.27 193
16517.49 200
16518.70 199
16519.92 187
16521.13 231
16522.35 216
16523.56 203
16524.78 206
16525.99 202
16527.21 208
16528.42 175
16529.64 217
16530.85 236
16532.07 224
16533.28 197
16534.50 204
16535.71 203
16536.93 191
16538.14 191
16539.36 197
16540.58 196
16541.79 213
16543.01 203
16544.22 200
16545.44 188
16546.65 172
16547.87 187
16549.09 199
16550.30 227
16551.52 211
16552.73 198
16553.95 179
16555.17 204
16556.38 203
16557.60 188
16558.82 229
16560.03 180
16561.25 218
16562.46 196
16563.68 191
16564.90 212
16566.11 181
16567.33 139
16568.55 172
16569.76 164
16570.98 161
16572.20 163
16573.41 173
16574.63 183
16575.85 197
16577.07 197
16578.28 213
16579.50 214
16580.72 227
16581.93 171
16583.15 204
16584.37 176
16585.59 188
16586.80 202
16588.02 195
16589.24 202
16590.46 197
16591.67 177
16592.89 187
16594.11 170
16595.33 208
16596.54 193
16597.76 205
16598.98 175
16600.20 180
16601.41 171
16602.63 187
16603.85 176
16605.07 197
16606.29 203
16607.50 180
16608.72 146
16609.94 152
16611.16 185
16612.38 197
16613.60 199
16614.81 232
16616.03 192
16617.25 175
16618.47 199
16619.69 220
16620.91 167
16622.13 166
16623.34 171
16624.56 223
16625.78 172
16627.00 169
16628.22 171
16629.44 172
16630.66 218
16631.88 190
16633.10 235
16634.31 195
16635.53 214
16636.75 223
16637.97 215
16639.19 175
16640.41 168
16641.63 177
16642.85 191
16644.07 198
16645.29 173
16646.51 167
16647.73 197
16648.95 189
16650.17 170
16651.39 195
16652.61 226
16653.83 179
16655.05 195
16656.27 180
16657.49 222
16658.71 182
16659.93 187
16661.15 187
16662.37 174
16663.59 201
16664.81 182
16666.03 144
16667.25 203
16668.47 223
16669.69 192
16670.91 205
16672.13 177
16673.35 175
16674.57 196
16675.79 179
16677.01 185
16678.23 189
16679.45 170
16680.67 205
16681.89 180
16683.12 178
16684.34 154
16685.56 193
16686.78 216
16688.00 211
16689.22 197
16690.44 198
16691.66 208
16692.88 172
16694.11 194
16695.33 192
16696.55 179
16697.77 202
16698.99 182
16700.21 204
16701.43 218
16702.66 177
16703.88 185
16705.10 218
16706.32 230
16707.54 220
16708.77 160
16709.99 201
16711.21 204
16712.43 204
16713.65 179
16714.87 182
16716.10 187
16717.32 216
16718.54 235
16719.76 192
16720.99 174
16722.21 173
16723.43 207
16724.65 191
16725.88 191
16727.10 154
16728.32 152
16729.54 226
16730.77 195
16731.99 184
16733.21 189
16734.43 180
16735.66 181
16736.88 189
16738.10 178
16739.33 183
16740.55 216
16741.77 183
16742.99 180
16744.22 152
16745.44 174
16746.66 191
16747.89 171
16749.11 192
16750.33 182
16751.56 209
16752.78 180
16754.00 187
16755.23 191
16756.45 196
16757.68 217
16758.90 211
16760.12 177
16761.35 174
16762.57 164
16763.79 203
16765.02 183
16766.24 186
16767.47 187
16768.69 190
16769.91 180
16771.14 187
16772.36 195
16773.59 195
16774.81 199
16776.04 188
16777.26 202
16778.48 184
16779.71 184
16780.93 182
16782.16 184
16783.38 186
16784.61 152
16785.83 189
16787.06 162
16788.28 210
16789.51 177
16790.73 160
16791.96 165
16793.18 154
16794.41 163
16795.63 215
16796.86 208
16798.08 189
16799.31 153
16800.53 188
16801.76 211
16802.98 171
16804.21 158
16805.43 160
16806.66 175
16807.88 197
16809.11 191
16810.33 183
16811.56 209
16812.79 207
16814.01 209
16815.24 177
16816.46 181
16817.69 196
16818.91 203
16820.14 164
16821.37 175
16822.59 206
16823.82 210
16825.04 189
16826.27 168
16827.50 186
16828.72 159
16829.95 168
16831.18 185
16832.40 190
16833.63 179
16834.86 210
16836.08 208
16837.31 173
16838.53 183
16839.76 165
16840.99 181
16842.21 195
16843.44 189
16844.67 169
16845.90 208
16847.12 225
16848.35 181
16849.58 203
16850.80 200
16852.03 166
16853.26 168
16854.48 177
16855.71 218
16856.94 192
16858.17 187
16859.39 179
16860.62 175
16861.85 177
16863.08 194
16864.30 215
16865.53 185
16866.76 177
16867.99 207
16869.21 209
16870.44 178
16871.67 197
16872.90 178
16874.13 177
16875.35 191
16876.58 209
16877.81 182
16879.04 209
16880.27 221
16881.49 207
16882.72 190
16883.95 193
16885.18 194
16886.41 177
16887.64 200
16888.86 190
16890.09 169
16891.32 203
16892.55 212
16893.78 183
16895.01 194
16896.24 180
16897.46 165
16898.69 189
16899.92 180
16901.15 191
16902.38 221
16903.61 177
16904.84 178
16906.07 194
16907.30 168
16908.53 173
16909.75 169
16910.98 190
16912.21 190
16913.44 190
16914.67 153
16915.90 200
16917.13 201
16918.36 173
16919.59 156
16920.82 205
16922.05 219
16923.28 200
16924.51 199
16925.74 213
16926.97 193
16928.20 195
16929.43 205
16930.66 202
16931.89 196
16933.12 173
16934.35 194
16935.58 215
16936.81 176
16938.04 171
16939.27 186
16940.50 189
16941.73 199
16942.96 206
16944.19 142
16945.42 168
16946.65 197
16947.88 220
16949.11 238
16950.34 170
16951.57 184
16952.80 198
16954.04 161
16955.27 190
16956.50 189
16957.73 205
16958.96 210
16960.19 217
16961.42 207
16962.65 202
16963.88 186
16965.11 193
16966.35 195
16967.58 183
16968.81 205
16970.04 166
16971.27 178
16972.50 164
16973.73 187
16974.97 203
16976.20 198
16977.43 180
16978.66 174
16979.89 191
16981.12 175
16982.36 185
16983.59 200
16984.82 180
16986.05 174
16987.28 165
16988.52 172
16989.75 166
16990.98 202
16992.21 200
16993.45 198
16994.68 168
16995.91 177
16997.14 199
16998.37 163
16999.61 186
17000.84 177
17002.07 178
17003.31 175
17004.54 176
17005.77 148
17007.00 170
17008.24 170
17009.47 164
17010.70 163
17011.93 180
17013.17 173
17014.40 171
17015.63 199
17016.87 193
17018.10 222
17019.33 221
17020.57 184
17021.80 168
17023.03 187
17024.27 187
17025.50 200
17026.73 226
17027.97 199
17029.20 185
17030.43 167
17031.67 168
17032.90 180
17034.14 168
17035.37 221
17036.60 201
17037.84 236
17039.07 197
17040.30 187
17041.54 182
17042.77 176
17044.01 196
17045.24 188
17046.47 186
17047.71 154
17048.94 185
17050.18 213
17051.41 182
17052.65 169
17053.88 180
17055.12 195
17056.35 203
17057.58 180
17058.82 203
17060.05 174
17061.29 183
17062.52 169
17063.76 231
17064.99 151
17066.23 166
17067.46 171
17068.70 163
17069.93 174
17071.17 180
17072.40 189
17073.64 176
17074.87 160
17076.11 167
17077.34 163
17078.58 197
17079.81 221
17081.05 219
17082.29 233
17083.52 170
17084.76 168
17085.99 206
17087.23 167
17088.46 188
17089.70 184
17090.94 212
17092.17 199
17093.41 189
17094.64 210
17095.88 203
17097.12 181
17098.35 188
17099.59 199
17100.82 193
17102.06 171
17103.30 175
17104.53 179
17105.77 189
17107.00 153
17108.24 189
17109.48 184
17110.71 165
17111.95 192
17113.19 192
17114.42 198
17115.66 208
17116.90 254
17118.13 216
17119.37 209
17120.61 201
17121.85 185
17123.08 189
17124.32 185
17125.56 198
17126.79 188
17128.03 185
17129.27 151
17130.50 184
17131.74 160
17132.98 148
17134.22 193
17135.45 178
17136.69 179
17137.93 167
17139.17 178
17140.40 220
17141.64 206
17142.88 189
17144.12 185
17145.36 195
17146.59 189
17147.83 176
17149.07 184
17150.31 185
17151.54 185
17152.78 161
17154.02 179
17155.26 154
17156.50 169
17157.74 195
17158.97 227
17160.21 221
17161.45 204
17162.69 230
17163.93 202
17165.17 193
17166.40 238
17167.64 218
17168.88 170
17170.12 186
17171.36 166
17172.60 199
17173.84 175
17175.08 207
17176.31 200
17177.55 202
17178.79 146
17180.03 155
17181.27 168
17182.51 176
17183.75 204
17184.99 231
17186.23 217
17187.47 204
17188.71 205
17189.94 191
17191.18 181
17192.42 209
17193.66 190
17194.90 164
17196.14 190
17197.38 196
17198.62 189
17199.86 215
17201.10 208
17202.34 211
17203.58 206
17204.82 161
17206.06 176
17207.30 193
17208.54 205
17209.78 224
17211.02 224
17212.26 182
17213.50 193
17214.74 200
17215.98 188
17217.22 167
17218.46 176
17219.70 211
17220.94 200
17222.18 194
17223.43 145
17224.67 183
17225.91 181
17227.15 194
17228.39 186
17229.63 177
17230.87 207
17232.11 191
17233.35 188
17234.59 181
17235.83 182
17237.08 181
17238.32 206
17239.56 165
17240.80 175
17242.04 192
17243.28 161
17244.52 164
17245.76 179
17247.01 226
17248.25 183
17249.49 205
17250.73 190
17251.97 197
17253.21 177
17254.46 181
17255.70 185
17256.94 179
17258.18 207
17259.42 184
17260.66 199
17261.91 206
17263.15 205
17264.39 185
17265.63 196
17266.87 216
17268.12 209
17269.36 212
17270.60 214
17271.84 250
17273.09 241
17274.33 198
17275.57 233
17276.81 195
17278.06 191
17279.30 197
17280.54 180
17281.78 187
17283.03 159
17284.27 179
17285.51 161
17286.76 168
17288.00 169
17289.24 188
17290.48 195
17291.73 219
17292.97 188
17294.21 203
17295.46 209
17296.70 143
17297.94 152
17299.19 170
17300.43 161
17301.67 182
17302.92 163
17304.16 157
17305.40 161
17306.65 194
17307.89 193
17309.14 172
17310.38 166
17311.62 174
17312.87 234
17314.11 198
17315.35 178
17316.60 176
17317.84 185
17319.09 192
17320.33 178
17321.58 203
17322.82 214
17324.06 169
17325.31 169
17326.55 199
17327.80 209
17329.04 180
17330.29 171
17331.53 190
17332.77 180
17334.02 174
17335.26 187
17336.51 195
17337.75 195
17339.00 200
17340.24 183
17341.49 200
17342.73 195
17343.98 175
17345.22 179
17346.47 189
17347.71 186
17348.96 202
17350.20 214
17351.45 192
17352.69 181
17353.94 169
17355.18 192
17356.43 194
17357.68 202
17358.92 230
17360.17 201
17361.41 198
17362.66 177
17363.90 171
17365.15 179
17366.39 156
17367.64 200
17368.89 177
17370.13 211
17371.38 193
17372.62 195
17373.87 167
17375.12 164
17376.36 178
17377.61 212
17378.85 183
17380.10 171
17381.35 194
17382.59 207
17383.84 194
17385.09 166
17386.33 232
17387.58 185
17388.83 199
17390.07 188
17391.32 202
17392.57 196
17393.81 210
17395.06 219
17396.31 214
17397.55 182
17398.80 161
17400.05 194
17401.29 187
17402.54 194
17403.79 209
17405.04 185
17406.28 202
17407.53 192
17408.78 209
17410.02 234
17411.27 216
17412.52 179
17413.77 170
17415.01 176
17416.26 195
17417.51 192
17418.76 169
17420.00 167
17421.25 219
17422.50 204
17423.75 197
17425.00 158
17426.24 180
17427.49 187
17428.74 199
17429.99 172
17431.24 203
17432.48 155
17433.73 173
17434.98 173
17436.23 163
17437.48 195
17438.73 184
17439.97 188
17441.22 199
17442.47 146
17443.72 165
17444.97 179
17446.22 201
17447.47 198
17448.71 174
17449.96 192
17451.21 181
17452.46 192
17453.71 156
17454.96 149
17456.21 171
17457.46 191
17458.71 216
17459.95 205
17461.20 180
17462.45 159
17463.70 185
17464.95 188
17466.20 199
17467.45 205
17468.70 191
17469.95 180
17471.20 169
17472.45 176
17473.70 151
17474.95 164
17476.20 186
17477.45 150
17478.70 181
17479.95 180
17481.20 203
17482.45 213
17483.70 211
17484.95 164
17486.20 176
17487.45 187
17488.70 166
17489.95 184
17491.20 203
17492.45 193
17493.70 174
17494.95 177
17496.20 189
17497.45 223
17498.70 194
17499.95 212
17501.20 208
17502.45 174
17503.70 175
17504.95 196
17506.20 202
17507.46 174
17508.71 204
17509.96 184
17511.21 187
17512.46 177
17513.71 138
17514.96 168
17516.21 182
17517.46 217
17518.71 193
17519.97 214
17521.22 201
17522.47 193
17523.72 171
17524.97 187
17526.22 179
17527.47 192
17528.73 209
17529.98 210
17531.23 187
17532.48 178
17533.73 188
17534.99 193
17536.24 171
17537.49 189
17538.74 196
17539.99 180
17541.25 189
17542.50 174
17543.75 231
17545.00 184
17546.25 199
17547.51 220
17548.76 219
17550.01 200
17551.26 179
17552.52 164
17553.77 178
17555.02 168
17556.27 202
17557.53 191
17558.78 219
17560.03 214
17561.28 180
17562.54 202
17563.79 178
17565.04 176
17566.30 206
17567.55 222
17568.80 228
17570.05 197
17571.31 191
17572.56 190
17573.81 175
17575.07 178
17576.32 184
17577.57 192
17578.83 201
17580.08 205
17581.33 183
17582.59 180
17583.84 200
17585.10 231
17586.35 184
17587.60 197
17588.86 195
17590.11 223
17591.36 212
17592.62 201
17593.87 200
17595.13 207
17596.38 198
17597.63 202
17598.89 182
17600.14 186
17601.40 213
17602.65 208
17603.90 209
17605.16 180
17606.41 182
17607.67 200
17608.92 174
17610.18 201
17611.43 210
17612.69 171
17613.94 183
17615.20 186
17616.45 159
17617.71 161
17618.96 189
17620.21 164
17621.47 207
17622.72 169
17623.98 186
17625.23 169
17626.49 184
17627.75 181
17629.00 202
17630.26 179
17631.51 193
17632.77 174
17634.02 187
17635.28 203
17636.53 211
17637.79 185
17639.04 167
17640.30 184
17641.55 183
17642.81 170
17644.07 183
17645.32 194
17646.58 182
17647.83 198
17649.09 207
17650.35 178
17651.60 213
17652.86 227
17654.11 218
17655.37 177
17656.63 172
17657.88 213
17659.14 219
17660.39 206
17661.65 187
17662.91 163
17664.16 139
17665.42 163
17666.68 187
17667.93 187
17669.19 157
17670.45 170
17671.70 173
17672.96 193
17674.22 199
17675.47 189
17676.73 193
17677.99 182
17679.24 190
17680.50 178
17681.76 204
17683.02 187
17684.27 168
17685.53 189
17686.79 163
17688.05 186
17689.30 217
17690.56 192
17691.82 160
17693.07 156
17694.33 150
17695.59 157
17696.85 183
17698.11 201
17699.36 154
17700.62 172
17701.88 188
17703.14 203
17704.39 169
17705.65 185
17706.91 155
17708.17 173
17709.43 157
17710.68 183
17711.94 176
17713.20 172
17714.46 160
17715.72 186
17716.98 184
17718.23 168
17719.49 177
17720.75 179
17722.01 222
17723.27 224
17724.53 189
17725.79 176
17727.04 188
17728.30 195
17729.56 190
17730.82 172
17732.08 157
17733.34 167
17734.60 179
17735.86 207
17737.12 193
17738.37 175
17739.63 191
17740.89 197
17742.15 166
17743.41 190
17744.67 181
17745.93 203
17747.19 172
17748.45 180
17749.71 194
17750.97 200
17752.23 173
17753.49 164
17754.75 188
17756.01 155
17757.27 171
17758.53 181
17759.79 215
17761.05 188
17762.31 183
17763.57 187
17764.83 167
17766.09 168
17767.35 205
17768.61 164
17769.87 160
17771.13 176
17772.39 175
17773.65 166
17774.91 187
17776.17 186
17777.43 202
17778.69 198
17779.95 181
17781.21 175
17782.47 189
17783.73 164
17784.99 182
17786.25 180
17787.51 201
17788.78 142
17790.04 158
17791.30 197
17792.56 187
17793.82 188
17795.08 206
17796.34 220
17797.60 208
17798.86 195
17800.13 179
17801.39 158
17802.65 212
17803.91 174
17805.17 189
17806.43 211
17807.69 193
17808.96 198
17810.22 180
17811.48 194
17812.74 178
17814.00 217
17815.26 199
17816.53 169
17817.79 174
17819.05 179
17820.31 190
17821.57 172
17822.84 174
17824.10 190
17825.36 205
17826.62 207
17827.89 181
17829.15 179
17830.41 180
17831.67 244
17832.93 208
17834.20 179
17835.46 172
17836.72 165
17837.99 198
17839.25 166
17840.51 218
17841.77 180
17843.04 160
17844.30 175
17845.56 184
17846.82 182
17848.09 169
17849.35 183
17850.61 190
17851.88 187
17853.14 199
17854.40 180
17855.67 158
17856.93 146
17858.19 176
17859.46 162
17860.72 177
17861.98 166
17863.25 179
17864.51 204
17865.77 226
17867.04 178
17868.30 178
17869.57 211
17870.83 174
17872.09 170
17873.36 175
17874.62 161
17875.89 166
17877.15 193
17878.41 191
17879.68 185
17880.94 154
17882.21 189
17883.47 167
17884.73 161
17886.00 192
17887.26 158
17888.53 150
17889.79 130
17891.06 173
17892.32 173
17893.59 185
17894.85 170
17896.12 163
17897.38 155
17898.65 154
17899.91 171
17901.17 179
17902.44 189
17903.70 196
17904.97 173
17906.23 187
17907.50 184
17908.77 166
17910.03 158
17911.30 189
17912.56 193
17913.83 164
17915.09 207
17916.36 184
17917.62 196
17918.89 164
17920.15 139
17921.42 155
17922.68 166
17923.95 186
17925.22 164
17926.48 145
17927.75 149
17929.01 163
17930.28 161
17931.55 192
17932.81 173
17934.08 194
17935.34 169
17936.61 175
17937.88 169
17939.14 168
17940.41 172
17941.68 164
17942.94 167
17944.21 158
17945.47 159
17946.74 182
17948.01 183
17949.27 165
17950.54 158
17951.81 197
17953.07 188
17954.34 179
17955.61 162
17956.87 197
17958.14 190
17959.41 149
17960.68 183
17961.94 177
17963.21 189
17964.48 180
17965.74 163
17967.01 192
17968.28 182
17969.55 230
17970.81 159
17972.08 150
17973.35 170
17974.62 183
17975.88 173
17977.15 186
17978.42 147
17979.69 150
17980.95 168
17982.22 184
17983.49 173
17984.76 161
17986.03 176
17987.29 180
17988.56 155
17989.83 184
17991.10 222
17992.37 209
17993.63 159
17994.90 182
17996.17 185
17997.44 154
17998.71 148
17999.98 187
18001.24 193
18002.51 162
18003.78 171
18005.05 180
18006.32 133
18007.59 169
18008.86 170
18010.12 216
18011.39 182
18012.66 170
18013.93 187
18015.20 177
18016.47 193
18017.74 161
18019.01 190
18020.28 196
18021.54 176
18022.81 156
18024.08 168
18025.35 171
18026.62 134
18027.89 139
18029.16 173
18030.43 178
18031.70 147
18032.97 178
18034.24 170
18035.51 160
18036.78 192
18038.05 167
18039.32 176
18040.59 183
18041.86 177
18043.13 204
18044.40 194
18045.67 171
18046.94 175
18048.21 195
18049.48 163
18050.75 151
18052.02 189
18053.29 175
18054.56 167
18055.83 149
18057.10 162
18058.37 159
18059.64 142
18060.91 155
18062.18 181
18063.45 205
18064.72 176
18065.99 174
18067.26 176
18068.54 182
18069.81 183
18071.08 207
18072.35 210
18073.62 200
18074.89 195
18076.16 199
18077.43 186
18078.70 140
18079.97 164
18081.25 166
18082.52 181
18083.79 209
18085.06 171
18086.33 174
18087.60 157
18088.87 195
18090.15 176
18091.42 172
18092.69 180
18093.96 180
18095.23 175
18096.50 156
18097.78 158
18099.05 153
18100.32 178
18101.59 165
18102.86 173
18104.14 205
18105.41 177
18106.68 166
18107.95 196
18109.23 217
18110.50 172
18111.77 166
18113.04 190
18114.31 171
18115.59 171
18116.86 175
18118.13 176
18119.40 176
18120.68 172
18121.95 176
18123.22 175
18124.50 177
18125.77 171
18127.04 198
18128.31 202
18129.59 149
18130.86 140
18132.13 162
18133.41 171
18134.68 154
18135.95 189
18137.23 198
18138.50 177
18139.77 161
18141.05 182
18142.32 202
18143.59 195
18144.87 171
18146.14 178
18147.41 162
18148.69 177
18149.96 194
18151.23 219
18152.51 217
18153.78 177
18155.06 178
18156.33 184
18157.60 176
18158.88 197
18160.15 177
18161.43 165
18162.70 170
18163.97 166
18165.25 181
18166.52 177
18167.80 187
18169.07 177
18170.35 197
18171.62 190
18172.90 204
18174.17 210
18175.44 150
18176.72 180
18177.99 153
18179.27 180
18180.54 202
18181.82 193
18183.09 180
18184.37 214
18185.64 179
18186.92 181
18188.19 183
18189.47 178
18190.74 193
18192.02 176
18193.29 176
18194.57 166
18195.84 196
18197.12 161
18198.39 150
18199.67 189
18200.95 178
18202.22 181
18203.50 194
18204.77 208
18206.05 192
18207.32 178
18208.60 184
18209.88 185
18211.15 206
18212.43 167
18213.70 178
18214.98 179
18216.26 171
18217.53 177
18218.81 150
18220.08 206
18221.36 199
18222.64 189
18223.91 218
18225.19 178
18226.47 160
18227.74 182
18229.02 178
18230.29 183
18231.57 164
18232.85 171
18234.12 158
18235.40 192
18236.68 209
18237.95 197
18239.23 199
18240.51 218
18241.79 182
18243.06 211
18244.34 170
18245.62 156
18246.89 161
18248.17 153
18249.45 184
18250.73 196
18252.00 170
18253.28 193
18254.56 199
18255.83 185
18257.11 134
18258.39 160
18259.67 178
18260.94 186
18262.22 208
18263.50 199
18264.78 171
18266.06 186
18267.33 151
18268.61 152
18269.89 169
18271.17 153
18272.45 157
18273.72 148
18275.00 169
18276.28 182
18277.56 169
18278.84 177
18280.11 167
18281.39 167
18282.67 175
18283.95 155
18285.23 151
18286.51 166
18287.78 177
18289.06 179
18290.34 182
18291.62 146
18292.90 162
18294.18 175
18295.46 193
18296.74 199
18298.01 171
18299.29 168
18300.57 199
18301.85 195
18303.13 182
18304.41 152
18305.69 171
18306.97 188
18308.25 187
18309.53 176
18310.81 155
18312.09 148
18313.37 175
18314.64 173
18315.92 155
18317.20 185
18318.48 197
18319.76 184
18321.04 219
18322.32 200
18323.60 197
18324.88 183
18326.16 176
18327.44 174
18328.72 192
18330.00 186
18331.28 179
18332.56 175
18333.84 208
18335.12 161
18336.40 193
18337.68 217
18338.96 196
18340.24 212
18341.52 156
18342.80 173
18344.09 181
18345.37 168
18346.65 197
18347.93 233
18349.21 180
18350.49 163
18351.77 179
18353.05 177
18354.33 192
18355.61 229
18356.89 175
18358.17 206
18359.46 216
18360.74 185
18362.02 194
18363.30 180
18364.58 184
18365.86 178
18367.14 149
18368.42 169
18369.71 149
18370.99 169
18372.27 202
18373.55 188
18374.83 170
18376.11 172
18377.39 148
18378.68 181
18379.96 177
18381.24 174
18382.52 209
18383.80 206
18385.09 209
18386.37 158
18387.65 173
18388.93 172
18390.21 199
18391.50 131
18392.78 150
18394.06 186
18395.34 204
18396.63 182
18397.91 181
18399.19 191
18400.47 154
18401.76 165
18403.04 192
18404.32 189
18405.60 166
18406.89 204
18408.17 207
18409.45 167
18410.73 191
18412.02 233
18413.30 193
18414.58 178
18415.87 142
18417.15 184
18418.43 160
18419.72 150
18421.00 159
18422.28 154
18423.57 193
18424.85 145
18426.13 187
18427.42 169
18428.70 162
18429.98 167
18431.27 169
18432.55 171
18433.83 165
18435.12 182
18436.40 172
18437.68 149
18438.97 143
18440.25 170
18441.54 174
18442.82 200
18444.10 194
18445.39 166
18446.67 176
18447.96 199
18449.24 168
18450.53 137
18451.81 159
18453.09 152
18454.38 168
18455.66 160
18456.95 159
18458.23 182
18459.52 165
18460.80 198
18462.09 170
18463.37 174
18464.65 175
18465.94 178
18467.22 166
18468.51 184
18469.79 167
18471.08 175
18472.36 165
18473.65 172
18474.93 150
18476.22 167
18477.50 175
18478.79 173
18480.08 156
18481.36 160
18482.65 170
18483.93 157
18485.22 175
18486.50 177
18487.79 185
18489.07 166
18490.36 149
18491.64 157
18492.93 141
18494.22 155
18495.50 173
18496.79 138
18498.07 193
18499.36 201
18500.65 186
18501.93 145
18503.22 164
18504.50 181
18505.79 195
18507.08 181
18508.36 167
18509.65 179
18510.94 169
18512.22 171
18513.51 167
18514.80 147
18516.08 168
18517.37 195
18518.65 189
18519.94 188
18521.23 159
18522.51 197
18523.80 188
18525.09 163
18526.38 173
18527.66 190
18528.95 188
18530.24 194
18531.52 187
18532.81 187
18534.10 161
18535.39 162
18536.67 161
18537.96 167
18539.25 170
18540.53 156
18541.82 163
18543.11 172
18544.40 155
18545.68 158
18546.97 174
18548.26 191
18549.55 205
18550.84 187
18552.12 166
18553.41 193
18554.70 183
18555.99 174
18557.27 155
18558.56 196
18559.85 164
18561.14 173
18562.43 208
18563.72 207
18565.00 168
18566.29 163
18567.58 141
18568.87 124
18570.16 167
18571.45 173
18572.73 203
18574.02 163
18575.31 156
18576.60 173
18577.89 168
18579.18 167
18580.47 171
18581.75 171
18583.04 187
18584.33 220
18585.62 165
18586.91 156
18588.20 205
18589.49 187
18590.78 195
18592.07 189
18593.36 151
18594.65 157
18595.93 169
18597.22 208
18598.51 199
18599.80 194
18601.09 170
18602.38 207
18603.67 211
18604.96 164
18606.25 189
18607.54 180
18608.83 189
18610.12 162
18611.41 163
18612.70 176
18613.99 180
18615.28 185
18616.57 190
18617.86 170
18619.15 216
18620.44 182
18621.73 158
18623.02 188
18624.31 202
18625.60 181
18626.89 185
18628.18 199
18629.47 164
18630.76 175
18632.05 156
18633.34 169
18634.64 147
18635.93 146
18637.22 175
18638.51 183
18639.80 196
18641.09 155
18642.38 196
18643.67 173
18644.96 172
18646.25 193
18647.54 185
18648.84 166
18650.13 191
18651.42 206
18652.71 180
18654.00 177
18655.29 178
18656.58 172
18657.88 190
18659.17 175
18660.46 168
18661.75 168
18663.04 181
18664.33 172
18665.63 153
18666.92 167
18668.21 192
18669.50 182
18670.79 144
18672.08 151
18673.38 153
18674.67 186
18675.96 188
18677.25 146
18678.55 165
18679.84 164
18681.13 176
18682.42 164
18683.71 146
18685.01 169
18686.30 175
18687.59 170
18688.88 159
18690.18 162
18691.47 193
18692.76 202
18694.06 211
18695.35 175
18696.64 170
18697.93 163
18699.23 180
18700.52 179
18701.81 168
18703.11 157
18704.40 170
18705.69 172
18706.99 184
18708.28 198
18709.57 163
18710.86 145
18712.16 149
18713.45 157
18714.75 187
18716.04 167
18717.33 167
18718.63 181
18719.92 201
18721.21 178
18722.51 185
18723.80 176
18725.09 179
18726.39 181
18727.68 157
18728.98 178
18730.27 138
18731.56 137
18732.86 122
18734.15 158
18735.45 155
18736.74 151
18738.04 166
18739.33 178
18740.62 179
18741.92 201
18743.21 188
18744.51 169
18745.80 175
18747.10 167
18748.39 152
18749.69 140
18750.98 162
18752.27 163
18753.57 183
18754.86 155
18756.16 153
18757.45 147
18758.75 168
18760.04 173
18761.34 167
18762.63 146
18763.93 151
18765.23 143
18766.52 150
18767.82 154
18769.11 189
18770.41 178
18771.70 191
18773.00 229
18774.29 180
18775.59 176
18776.88 162
18778.18 169
18779.48 169
18780.77 161
18782.07 161
18783.36 174
18784.66 199
18785.95 155
18787.25 145
18788.55 156
18789.84 128
18791.14 174
18792.43 153
18793.73 172
18795.03 168
18796.32 152
18797.62 186
18798.92 169
18800.21 140
18801.51 171
18802.81 193
18804.10 190
18805.40 162
18806.70 162
18807.99 181
18809.29 155
18810.59 153
18811.88 151
18813.18 136
18814.48 149
18815.77 164
18817.07 178
18818.37 167
18819.66 161
18820.96 172
18822.26 188
18823.56 161
18824.85 161
18826.15 156
18827.45 132
18828.75 182
18830.04 166
18831.34 162
18832.64 146
18833.94 177
18835.23 172
18836.53 183
18837.83 153
18839.13 123
18840.42 165
18841.72 172
18843.02 157
18844.32 160
18845.62 147
18846.91 180
18848.21 152
18849.51 168
18850.81 194
18852.11 179
18853.40 163
18854.70 166
18856.00 173
18857.30 176
18858.60 152
18859.90 127
18861.20 158
18862.49 164
18863.79 153
18865.09 141
18866.39 167
18867.69 164
18868.99 154
18870.29 162
18871.59 170
18872.88 166
18874.18 150
18875.48 182
18876.78 193
18878.08 170
18879.38 162
18880.68 150
18881.98 135
18883.28 127
18884.58 160
18885.88 177
18887.18 144
18888.47 174
18889.77 154
18891.07 165
18892.37 143
18893.67 188
18894.97 189
18896.27 154
18897.57 166
18898.87 179
18900.17 141
18901.47 141
18902.77 150
18904.07 183
18905.37 167
18906.67 175
18907.97 182
18909.27 161
18910.57 151
18911.87 179
18913.17 170
18914.47 187
18915.77 154
18917.07 148
18918.38 140
18919.68 154
18920.98 139
18922.28 175
18923.58 154
18924.88 165
18926.18 165
18927.48 134
18928.78 159
18930.08 119
18931.38 148
18932.68 158
18933.98 159
18935.29 173
18936.59 176
18937.89 195
18939.19 160
18940.49 131
18941.79 160
18943.09 153
18944.39 160
18945.70 156
18947.00 135
18948.30 175
18949.60 177
18950.90 162
18952.20 162
18953.51 158
18954.81 161
18956.11 173
18957.41 166
18958.71 161
18960.02 161
18961.32 169
18962.62 178
18963.92 159
18965.22 160
18966.53 183
18967.83 168
18969.13 165
18970.43 179
18971.73 179
18973.04 141
18974.34 200
18975.64 178
18976.94 182
18978.25 164
18979.55 144
18980.85 161
18982.16 183
18983.46 161
18984.76 157
18986.06 142
18987.37 164
18988.67 177
18989.97 169
18991.28 144
18992.58 149
18993.88 170
18995.18 161
18996.49 157
18997.79 154
18999.09 154
19000.40 148
19001.70 178
19003.00 163
19004.31 152
19005.61 134
19006.92 157
19008.22 164
19009.52 184
19010.83 173
19012.13 138
19013.43 146
19014.74 145
19016.04 170
19017.35 152
19018.65 178
19019.95 144
19021.26 114
19022.56 135
19023.87 162
19025.17 170
19026.47 140
19027.78 174
19029.08 164
19030.39 145
19031.69 162
19033.00 135
19034.30 157
19035.61 150
19036.91 161
19038.21 179
19039.52 161
19040.82 159
19042.13 166
19043.43 153
19044.74 147
19046.04 167
19047.35 156
19048.65 154
19049.96 176
19051.26 158
19052.57 160
19053.87 130
19055.18 166
19056.48 165
19057.79 160
19059.09 137
19060.40 151
19061.71 160
19063.01 160
19064.32 167
19065.62 162
19066.93 154
19068.23 159
19069.54 168
19070.85 143
19072.15 133
19073.46 168
19074.76 141
19076.07 172
19077.37 171
19078.68 154
19079.99 143
19081.29 150
19082.60 147
19083.91 161
19085.21 174
19086.52 161
19087.82 170
19089.13 178
19090.44 146
19091.74 155
19093.05 151
19094.36 136
19095.66 141
19096.97 160
19098.28 150
19099.58 149
19100.89 158
19102.20 142
19103.50 163
19104.81 167
19106.12 157
19107.42 143
19108.73 139
19110.04 156
19111.35 147
19112.65 134
19113.96 136
19115.27 177
19116.58 133
19117.88 132
19119.19 145
19120.50 163
19121.81 134
19123.11 118
19124.42 125
19125.73 168
19127.04 195
19128.34 151
19129.65 185
19130.96 177
19132.27 151
19133.57 156
19134.88 152
19136.19 160
19137.50 158
19138.81 112
19140.12 137
19141.42 128
19142.73 126
19144.04 137
19145.35 149
19146.66 169
19147.97 145
19149.27 148
19150.58 139
19151.89 154
19153.20 168
19154.51 161
19155.82 159
19157.13 158
19158.43 145
19159.74 160
19161.05 154
19162.36 144
19163.67 140
19164.98 121
19166.29 141
19167.60 161
19168.91 183
19170.22 165
19171.52 162
19172.83 164
19174.14 155
19175.45 160
19176.76 135
19178.07 155
19179.38 166
19180.69 172
19182.00 148
19183.31 119
19184.62 149
19185.93 174
19187.24 144
19188.55 153
19189.86 166
19191.17 126
19192.48 172
19193.79 160
19195.10 132
19196.41 127
19197.72 152
19199.03 181
19200.34 158
19201.65 165
19202.96 152
19204.27 148
19205.58 175
19206.89 167
19208.20 157
19209.51 157
19210.82 149
19212.13 151
19213.44 152
19214.75 173
19216.06 157
19217.38 156
19218.69 170
19220.00 166
19221.31 177
19222.62 153
19223.93 167
19225.24 144
19226.55 133
19227.86 125
19229.17 154
19230.49 184
19231.80 166
19233.11 151
19234.42 130
19235.73 126
19237.04 134
19238.35 158
19239.67 142
19240.98 150
19242.29 172
19243.60 146
19244.91 136
19246.22 157
19247.54 156
19248.85 134
19250.16 139
19251.47 131
19252.78 129
19254.10 130
19255.41 150
19256.72 145
19258.03 175
19259.34 129
19260.66 116
19261.97 136
19263.28 150
19264.59 144
19265.91 138
19267.22 161
19268.53 135
19269.84 130
19271.16 145
19272.47 133
19273.78 116
19275.10 123
19276.41 155
19277.72 159
19279.03 150
19280.35 116
19281.66 152
19282.97 138
19284.29 179
19285.60 139
19286.91 137
19288.23 140
19289.54 147
19290.85 145
19292.17 130
19293.48 132
19294.79 133
19296.11 130
19297.42 143
19298.73 150
19300.05 132
19301.36 167
19302.67 178
19303.99 134
19305.30 165
19306.62 161
19307.93 168
19309.24 132
19310.56 117
19311.87 128
19313.19 128
19314.50 134
19315.81 99
19317.13 145
19318.44 145
19319.76 161
19321.07 133
19322.39 159
19323.70 150
19325.01 137
19326.33 152
19327.64 205
19328.96 159
19330.27 169
19331.59 175
19332.90 147
19334.22 164
19335.53 177
19336.85 155
19338.16 156
19339.48 148
19340.79 145
19342.11 152
19343.42 159
19344.74 159
19346.05 129
19347.37 122
19348.68 152
19350.00 159
19351.31 135
19352.63 133
19353.94 154
19355.26 162
19356.58 145
19357.89 119
19359.21 117
19360.52 167
19361.84 149
19363.15 126
19364.47 169
19365.79 187
19367.10 169
19368.42 157
19369.73 155
19371.05 177
19372.37 124
19373.68 124
19375.00 133
19376.31 110
19377.63 141
19378.95 158
19380.26 138
19381.58 162
19382.90 119
19384.21 129
19385.53 158
19386.85 155
19388.16 146
19389.48 140
19390.80 153
19392.11 156
19393.43 140
19394.75 146
19396.06 140
19397.38 164
19398.70 146
19400.01 137
19401.33 122
19402.65 118
19403.97 154
19405.28 156
19406.60 153
19407.92 135
19409.23 161
19410.55 168
19411.87 141
19413.19 137
19414.50 148
19415.82 155
19417.14 151
19418.46 120
19419.77 146
19421.09 148
19422.41 145
19423.73 151
19425.05 145
19426.36 137
19427.68 168
19429.00 140
19430.32 150
19431.64 162
19432.95 139
19434.27 154
19435.59 134
19436.91 122
19438.23 133
19439.55 136
19440.86 161
19442.18 130
19443.50 142
19444.82 145
19446.14 184
19447.46 126
19448.78 138
19450.09 131
19451.41 128
19452.73 128
19454.05 147
19455.37 136
19456.69 124
19458.01 158
19459.33 170
19460.65 142
19461.97 148
19463.28 150
19464.60 128
19465.92 124
19467.24 132
19468.56 119
19469.88 142
19471.20 143
19472.52 148
19473.84 154
19475.16 171
19476.48 173
19477.80 158
19479.12 166
19480.44 142
19481.76 149
19483.08 124
19484.40 161
19485.72 143
19487.04 148
19488.36 142
19489.68 147
19491.00 152
19492.32 128
19493.64 146
19494.96 157
19496.28 148
19497.60 176
19498.92 135
19500.24 143
19501.56 157
19502.88 152
19504.20 162
19505.52 139
19506.84 150
19508.16 162
19509.49 152
19510.81 191
19512.13 151
19513.45 137
19514.77 116
19516.09 145
19517.41 163
19518.73 162
19520.05 151
19521.37 135
19522.70 150
19524.02 155
19525.34 131
19526.66 135
19527.98 111
19529.30 153
19530.62 138
19531.95 139
19533.27 125
19534.59 133
19535.91 123
19537.23 143
19538.55 179
19539.88 134
19541.20 144
19542.52 175
19543.84 155
19545.16 132
19546.49 133
19547.81 137
19549.13 181
19550.45 133
19551.77 124
19553.10 158
19554.42 177
19555.74 141
19557.06 143
19558.39 142
19559.71 131
19561.03 161
19562.35 143
19563.68 164
19565.00 167
19566.32 175
19567.64 141
19568.97 143
19570.29 168
19571.61 169
19572.94 134
19574.26 135
19575.58 138
19576.90 135
19578.23 137
19579.55 164
19580.87 136
19582.20 143
19583.52 160
19584.84 121
19586.17 142
19587.49 124
19588.81 158
19590.14 146
19591.46 142
19592.78 161
19594.11 151
19595.43 128
19596.76 119
19598.08 136
19599.40 127
19600.73 134
19602.05 166
19603.37 161
19604.70 153
19606.02 144
19607.35 122
19608.67 140
19610.00 171
19611.32 141
19612.64 111
19613.97 133
19615.29 140
19616.62 153
19617.94 156
19619.27 135
19620.59 150
19621.92 147
19623.24 153
19624.56 155
19625.89 199
19627.21 149
19628.54 148
19629.86 173
19631.19 144
19632.51 163
19633.84 144
19635.16 138
19636.49 176
19637.81 136
19639.14 153
19640.46 147
19641.79 159
19643.11 184
19644.44 184
19645.77 157
19647.09 143
19648.42 162
19649.74 137
19651.07 135
19652.39 134
19653.72 140
19655.04 123
19656.37 121
19657.70 129
19659.02 124
19660.35 113
19661.67 143
19663.00 124
19664.33 130
19665.65 125
19666.98 109
19668.30 152
19669.63 133
19670.96 139
19672.28 141
19673.61 141
19674.94 145
19676.26 119
19677.59 123
19678.92 139
19680.24 143
19681.57 136
19682.90 139
19684.22 156
19685.55 137
19686.88 158
19688.20 128
19689.53 128
19690.86 159
19692.18 172
19693.51 132
19694.84 109
19696.16 144
19697.49 127
19698.82 130
19700.15 139
19701.47 133
19702.80 150
19704.13 153
19705.46 174
19706.78 168
19708.11 128
19709.44 141
19710.77 146
19712.09 140
19713.42 127
19714.75 165
19716.08 151
19717.40 196
19718.73 153
19720.06 151
19721.39 119
19722.72 135
19724.04 153
19725.37 123
19726.70 154
19728.03 143
19729.36 143
19730.68 135
19732.01 139
19733.34 131
19734.67 130
19736.00 137
19737.33 133
19738.66 148
19739.98 154
19741.31 161
19742.64 160
19743.97 166
19745.30 156
19746.63 169
19747.96 180
19749.29 165
19750.61 136
19751.94 157
19753.27 146
19754.60 117
19755.93 136
19757.26 116
19758.59 123
19759.92 122
19761.25 141
19762.58 173
19763.91 151
19765.24 178
19766.57 141
19767.89 151
19769.22 142
19770.55 122
19771.88 139
19773.21 137
19774.54 122
19775.87 124
19777.20 120
19778.53 116
19779.86 128
19781.19 147
19782.52 146
19783.85 140
19785.18 139
19786.51 180
19787.84 174
19789.17 145
19790.50 116
19791.83 154
19793.16 155
19794.49 144
19795.83 132
19797.16 141
19798.49 149
19799.82 144
19801.15 145
19802.48 144
19803.81 133
19805.14 149
19806.47 146
19807.80 113
19809.13 110
19810.46 110
19811.79 125
19813.13 136
19814.46 130
19815.79 163
19817.12 130
19818.45 156
19819.78 138
19821.11 145
19822.44 139
19823.78 128
19825.11 148
19826.44 171
19827.77 153
19829.10 111
19830.43 129
19831.77 153
19833.10 177
19834.43 127
19835.76 123
19837.09 146
19838.42 135
19839.76 112
19841.09 166
19842.42 147
19843.75 144
19845.08 138
19846.42 117
19847.75 147
19849.08 158
19850.41 139
19851.75 143
19853.08 117
19854.41 147
19855.74 128
19857.08 130
19858.41 104
19859.74 121
19861.07 129
19862.41 136
19863.74 136
19865.07 145
19866.41 124
19867.74 145
19869.07 157
19870.40 133
19871.74 142
19873.07 128
19874.40 137
19875.74 157
19877.07 158
19878.40 170
19879.74 162
19881.07 120
19882.40 112
19883.74 113
19885.07 121
19886.40 134
19887.74 128
19889.07 129
19890.40 111
19891.74 90
19893.07 119
19894.41 130
19895.74 124
19897.07 108
19898.41 131
19899.74 144
19901.08 146
19902.41 142
19903.74 141
19905.08 119
19906.41 142
19907.75 142
19909.08 122
19910.41 143
19911.75 147
19913.08 115
19914.42 154
19915.75 165
19917.09 120
19918.42 145
19919.76 152
19921.09 126
19922.43 144
19923.76 124
19925.10 115
19926.43 132
19927.77 135
19929.10 142
19930.44 153
19931.77 133
19933.11 149
19934.44 135
19935.78 135
19937.11 140
19938.45 125
19939.78 131
19941.12 117
19942.45 120
19943.79 136
19945.12 130
19946.46 158
19947.79 142
19949.13 143
19950.47 161
19951.80 190
19953.14 129
19954.47 134
19955.81 139
19957.15 115
19958.48 153
19959.82 129
19961.15 146
19962.49 173
19963.83 151
19965.16 136
19966.50 141
19967.83 137
19969.17 125
19970.51 175
19971.84 151
19973.18 133
19974.52 127
19975.85 136
19977.19 125
19978.53 127
19979.86 137
19981.20 151
19982.54 133
19983.87 118
19985.21 137
19986.55 160
19987.88 149
19989.22 147
19990.56 135
19991.89 141
19993.23 153
19994.57 140
19995.91 132
19997.24 145
19998.58 129
19999.92 140
20001.26 160
20002.59 135
20003.93 129
20005.27 116
20006.61 148
20007.94 125
20009.28 130
20010.62 145
20011.96 131
20013.29 124
20014.63 159
20015.97 138
20017.31 140
20018.65 142
20019.98 149
20021.32 137
20022.66 156
20024.00 174
20025.34 177
20026.67 150
20028.01 132
20029.35 128
20030.69 129
20032.03 136
20033.37 139
20034.71 162
20036.04 136
20037.38 143
20038.72 157
20040.06 141
20041.40 128
20042.74 165
20044.08 145
20045.42 147
20046.75 155
20048.09 162
20049.43 149
20050.77 152
20052.11 145
20053.45 158
20054.79 131
20056.13 113
20057.47 134
20058.81 156
20060.15 134
20061.49 148
20062.82 165
20064.16 157
20065.50 136
20066.84 156
20068.18 150
20069.52 167
20070.86 162
20072.20 131
20073.54 145
20074.88 160
20076.22 151
20077.56 143
20078.90 144
20080.24 142
20081.58 149
20082.92 128
20084.26 146
20085.60 131
20086.94 149
20088.28 145
20089.62 145
20090.96 122
20092.30 129
20093.64 131
20094.99 152
20096.33 153
20097.67 132
20099.01 131
20100.35 146
20101.69 154
20103.03 143
20104.37 142
20105.71 179
20107.05 173
20108.39 189
20109.73 141
20111.08 128
20112.42 169
20113.76 129
20115.10 156
20116.44 158
20117.78 169
20119.12 163
20120.46 149
20121.81 144
20123.15 144
20124.49 136
20125.83 145
20127.17 152
20128.51 140
20129.86 140
20131.20 121
20132.54 135
20133.88 119
20135.22 134
20136.56 141
20137.91 136
20139.25 133
