# Supplementary material for: MALDI-TOF MS typing enables the classification of brewing yeasts of the genus Saccharomyces to major beer styles
Source: PLoS One. 2017 Aug 9;12(8):e0181694. doi: 10.1371/journal.pone.0181694 (PMC5549903; doi:10.1371/journal.pone.0181694)
Supplement: S5 File — The directory includes 90 raw files and was zipped to “.zip”; the folder has three strains with 30 spectra per strain; S1 Text explains the raw files with an example and Table 1 represents the yeast strains used within the experiment. (ZIP) [file pone.0181694.s008.zip › 13-15/30273-3D2-Dias-Dias-Dias-YPG-18h-E-E_2015-08-11__0_A8_1.dat]

2000.98 4479
2001.40 4538
2001.82 4523
2002.25 4358
2002.67 4245
2003.09 4233
2003.51 4268
2003.93 4508
2004.35 4302
2004.78 4257
2005.20 4169
2005.62 4169
2006.04 4242
2006.47 4181
2006.89 4223
2007.31 3894
2007.73 4005
2008.16 4292
2008.58 4249
2009.00 4114
2009.42 4110
2009.85 4546
2010.27 4368
2010.69 4411
2011.11 4480
2011.54 4291
2011.96 4205
2012.38 4543
2012.80 4442
2013.23 4462
2013.65 4487
2014.07 4343
2014.50 4203
2014.92 3986
2015.34 3856
2015.77 4217
2016.19 4228
2016.61 4281
2017.04 4042
2017.46 4194
2017.88 4066
2018.31 4210
2018.73 4713
2019.15 4570
2019.58 4536
2020.00 4310
2020.42 4173
2020.85 4611
2021.27 4717
2021.70 4527
2022.12 4466
2022.54 4517
2022.97 4528
2023.39 4500
2023.82 4159
2024.24 4037
2024.66 4137
2025.09 4127
2025.51 4059
2025.94 4150
2026.36 4050
2026.79 4204
2027.21 4341
2027.63 4261
2028.06 4059
2028.48 3913
2028.91 4263
2029.33 4115
2029.76 4043
2030.18 3895
2030.61 3649
2031.03 3835
2031.46 3559
2031.88 3498
2032.31 3697
2032.73 3708
2033.16 3851
2033.58 3947
2034.01 3902
2034.43 3882
2034.86 4058
2035.28 3983
2035.71 4009
2036.13 4037
2036.56 4241
2036.98 4056
2037.41 4147
2037.84 3959
2038.26 4087
2038.69 4024
2039.11 3851
2039.54 4273
2039.96 4357
2040.39 4277
2040.82 4081
2041.24 4153
2041.67 4113
2042.09 4318
2042.52 4191
2042.95 4255
2043.37 4187
2043.80 4087
2044.22 4121
2044.65 4177
2045.08 4192
2045.50 4068
2045.93 4104
2046.36 3774
2046.78 3767
2047.21 3954
2047.64 4119
2048.06 4221
2048.49 4083
2048.92 4074
2049.34 3948
2049.77 4119
2050.20 4105
2050.62 3863
2051.05 3978
2051.48 3927
2051.90 3847
2052.33 3722
2052.76 3781
2053.18 3740
2053.61 3758
2054.04 3850
2054.47 3952
2054.89 3878
2055.32 3809
2055.75 3933
2056.18 4067
2056.60 3898
2057.03 3726
2057.46 3810
2057.89 3721
2058.31 3677
2058.74 3818
2059.17 3999
2059.60 3804
2060.03 3843
2060.45 3738
2060.88 3704
2061.31 3737
2061.74 3602
2062.17 4032
2062.59 3997
2063.02 3722
2063.45 3673
2063.88 4089
2064.31 3943
2064.73 3840
2065.16 4028
2065.59 4172
2066.02 4122
2066.45 4183
2066.88 4091
2067.31 3980
2067.73 4219
2068.16 4062
2068.59 3833
2069.02 3994
2069.45 3950
2069.88 4111
2070.31 4247
2070.74 3891
2071.17 4024
2071.59 3716
2072.02 3667
2072.45 3979
2072.88 3786
2073.31 3934
2073.74 3904
2074.17 3848
2074.60 4030
2075.03 3685
2075.46 3804
2075.89 3926
2076.32 3943
2076.75 3791
2077.18 3835
2077.61 3792
2078.04 3767
2078.47 3926
2078.89 3818
2079.32 4129
2079.75 4049
2080.18 3943
2080.61 4264
2081.04 4233
2081.47 3885
2081.90 4175
2082.34 4437
2082.77 4420
2083.20 4558
2083.63 4532
2084.06 4489
2084.49 4384
2084.92 4210
2085.35 4183
2085.78 4291
2086.21 4181
2086.64 4048
2087.07 3993
2087.50 4038
2087.93 4125
2088.36 4147
2088.79 4142
2089.22 4061
2089.65 3949
2090.09 3862
2090.52 3914
2090.95 4042
2091.38 4017
2091.81 4082
2092.24 4106
2092.67 4355
2093.10 4376
2093.54 4416
2093.97 4807
2094.40 5040
2094.83 5031
2095.26 5226
2095.69 5338
2096.12 5381
2096.56 5504
2096.99 5597
2097.42 5144
2097.85 4968
2098.28 4683
2098.71 4645
2099.15 4453
2099.58 4217
2100.01 3999
2100.44 4136
2100.87 4063
2101.31 4005
2101.74 3639
2102.17 3496
2102.60 3633
2103.04 3737
2103.47 3703
2103.90 3637
2104.33 3633
2104.77 3838
2105.20 3929
2105.63 3929
2106.06 3719
2106.50 3636
2106.93 3954
2107.36 3937
2107.79 4103
2108.23 4295
2108.66 4452
2109.09 4084
2109.53 4075
2109.96 4221
2110.39 4507
2110.82 4468
2111.26 4409
2111.69 4594
2112.12 4624
2112.56 4352
2112.99 4312
2113.42 4233
2113.86 4551
2114.29 4326
2114.72 4142
2115.16 4223
2115.59 4019
2116.03 3904
2116.46 3809
2116.89 3670
2117.33 3818
2117.76 3861
2118.19 3721
2118.63 3515
2119.06 3743
2119.50 3727
2119.93 3573
2120.36 3583
2120.80 3492
2121.23 3714
2121.67 3693
2122.10 3572
2122.54 3748
2122.97 3661
2123.40 3764
2123.84 3781
2124.27 3555
2124.71 3657
2125.14 3799
2125.58 4043
2126.01 3865
2126.45 3854
2126.88 3920
2127.32 3831
2127.75 3794
2128.19 3753
2128.62 3925
2129.06 3824
2129.49 3764
2129.93 3744
2130.36 3806
2130.80 3796
2131.23 4043
2131.67 4259
2132.10 4120
2132.54 4345
2132.97 4420
2133.41 4406
2133.84 4390
2134.28 4279
2134.71 4537
2135.15 4472
2135.59 4249
2136.02 4320
2136.46 4040
2136.89 4304
2137.33 4258
2137.76 4259
2138.20 4267
2138.64 4248
2139.07 4144
2139.51 4199
2139.94 4123
2140.38 4524
2140.82 4260
2141.25 4249
2141.69 4158
2142.13 4393
2142.56 4424
2143.00 4186
2143.43 4031
2143.87 4000
2144.31 4015
2144.74 3907
2145.18 3651
2145.62 3660
2146.05 3687
2146.49 3417
2146.93 3582
2147.36 3672
2147.80 3892
2148.24 4020
2148.68 4006
2149.11 3945
2149.55 4070
2149.99 4318
2150.42 4518
2150.86 4600
2151.30 4785
2151.74 5145
2152.17 5054
2152.61 5228
2153.05 5207
2153.49 5206
2153.92 5036
2154.36 5000
2154.80 4867
2155.24 4842
2155.67 4495
2156.11 4316
2156.55 4425
2156.99 4288
2157.42 3959
2157.86 3845
2158.30 3983
2158.74 3794
2159.18 3752
2159.61 3791
2160.05 3775
2160.49 4037
2160.93 4046
2161.37 3732
2161.81 3845
2162.24 3857
2162.68 3888
2163.12 3984
2163.56 3917
2164.00 3835
2164.44 3723
2164.87 3814
2165.31 4034
2165.75 3989
2166.19 4196
2166.63 4229
2167.07 3963
2167.51 3913
2167.95 3888
2168.39 4156
2168.82 4332
2169.26 4419
2169.70 4253
2170.14 4347
2170.58 4402
2171.02 4504
2171.46 4494
2171.90 4465
2172.34 4772
2172.78 4682
2173.22 4450
2173.66 4629
2174.10 4566
2174.54 4503
2174.98 4309
2175.42 4322
2175.85 4331
2176.29 4368
2176.73 4652
2177.17 4419
2177.61 4156
2178.05 4530
2178.49 4518
2178.93 4339
2179.37 4492
2179.81 4670
2180.25 4997
2180.69 4442
2181.14 4445
2181.58 4675
2182.02 4644
2182.46 4526
2182.90 4275
2183.34 4350
2183.78 4441
2184.22 4213
2184.66 3910
2185.10 4186
2185.54 3877
2185.98 4058
2186.42 4184
2186.86 3910
2187.30 4035
2187.74 3788
2188.19 3619
2188.63 3896
2189.07 4186
2189.51 4498
2189.95 4338
2190.39 4512
2190.83 4454
2191.27 4603
2191.72 4566
2192.16 4837
2192.60 4773
2193.04 4177
2193.48 4388
2193.92 4296
2194.36 4167
2194.81 4343
2195.25 4456
2195.69 4392
2196.13 4451
2196.57 4628
2197.01 4587
2197.46 4271
2197.90 4326
2198.34 4533
2198.78 4584
2199.22 4504
2199.67 4412
2200.11 4587
2200.55 4752
2200.99 4516
2201.44 4111
2201.88 4269
2202.32 4248
2202.76 4319
2203.21 4035
2203.65 3865
2204.09 4129
2204.53 4336
2204.98 4137
2205.42 4222
2205.86 3805
2206.30 4086
2206.75 4213
2207.19 4146
2207.63 4224
2208.08 4331
2208.52 4272
2208.96 4289
2209.41 4311
2209.85 4528
2210.29 4586
2210.73 4685
2211.18 4730
2211.62 4580
2212.06 4688
2212.51 4721
2212.95 4714
2213.40 4593
2213.84 4953
2214.28 4658
2214.73 4535
2215.17 4435
2215.61 4330
2216.06 4359
2216.50 4123
2216.95 4084
2217.39 4318
2217.83 4482
2218.28 4558
2218.72 4296
2219.17 3958
2219.61 4134
2220.05 4024
2220.50 4072
2220.94 3904
2221.39 4050
2221.83 4446
2222.28 4542
2222.72 4617
2223.16 5078
2223.61 5408
2224.05 5987
2224.50 6626
2224.94 6833
2225.39 7553
2225.83 8494
2226.28 8959
2226.72 9393
2227.17 9561
2227.61 9534
2228.06 9347
2228.50 8932
2228.95 8536
2229.39 7402
2229.84 6918
2230.28 6504
2230.73 6139
2231.17 5629
2231.62 5271
2232.06 5227
2232.51 5168
2232.95 4992
2233.40 4912
2233.85 4966
2234.29 5320
2234.74 5490
2235.18 5298
2235.63 5119
2236.07 5164
2236.52 5243
2236.97 4977
2237.41 4887
2237.86 5058
2238.30 5197
2238.75 5470
2239.20 5343
2239.64 5484
2240.09 5700
2240.53 5601
2240.98 5728
2241.43 5973
2241.87 6000
2242.32 6022
2242.77 5859
2243.21 6095
2243.66 5739
2244.11 5637
2244.55 5404
2245.00 5107
2245.45 5247
2245.89 4928
2246.34 4641
2246.79 4660
2247.23 4702
2247.68 4365
2248.13 4279
2248.57 4407
2249.02 4513
2249.47 4269
2249.92 4311
2250.36 4258
2250.81 4517
2251.26 4329
2251.70 4369
2252.15 4289
2252.60 4320
2253.05 4260
2253.49 4158
2253.94 4181
2254.39 4307
2254.84 4444
2255.28 4505
2255.73 4543
2256.18 4384
2256.63 4407
2257.08 4679
2257.52 4584
2257.97 4434
2258.42 4479
2258.87 4475
2259.32 4221
2259.76 4290
2260.21 4456
2260.66 4400
2261.11 4512
2261.56 4454
2262.01 4798
2262.45 4766
2262.90 5180
2263.35 4969
2263.80 5022
2264.25 5106
2264.70 5383
2265.15 5702
2265.59 5636
2266.04 5532
2266.49 5412
2266.94 5225
2267.39 5158
2267.84 5436
2268.29 5320
2268.74 5138
2269.19 4976
2269.63 5188
2270.08 5135
2270.53 5252
2270.98 5635
2271.43 5574
2271.88 5555
2272.33 5792
2272.78 5511
2273.23 5529
2273.68 5602
2274.13 5580
2274.58 5635
2275.03 5355
2275.48 5066
2275.93 5015
2276.38 5114
2276.83 5031
2277.28 4815
2277.73 4664
2278.18 4455
2278.63 4537
2279.08 4360
2279.53 4396
2279.98 4307
2280.43 4490
2280.88 4604
2281.33 4685
2281.78 4685
2282.23 4891
2282.68 4889
2283.13 4673
2283.58 4752
2284.03 4917
2284.48 5225
2284.93 5264
2285.38 4885
2285.83 4836
2286.28 4751
2286.73 4734
2287.19 5023
2287.64 5021
2288.09 4742
2288.54 4670
2288.99 4911
2289.44 5196
2289.89 5588
2290.34 5804
2290.79 6299
2291.25 7036
2291.70 7081
2292.15 7295
2292.60 7808
2293.05 8377
2293.50 8490
2293.95 8474
2294.41 8419
2294.86 8381
2295.31 8344
2295.76 8220
2296.21 8020
2296.66 7486
2297.12 7286
2297.57 7088
2298.02 6816
2298.47 6029
2298.92 5854
2299.38 5512
2299.83 5295
2300.28 5125
2300.73 4937
2301.18 5084
2301.64 4885
2302.09 4631
2302.54 4489
2302.99 4526
2303.45 4525
2303.90 4607
2304.35 4681
2304.80 4584
2305.26 4528
2305.71 4269
2306.16 4351
2306.61 4452
2307.07 4509
2307.52 4356
2307.97 4655
2308.43 4486
2308.88 4463
2309.33 4430
2309.79 4697
2310.24 5014
2310.69 4995
2311.15 5096
2311.60 5344
2312.05 5518
2312.51 5437
2312.96 5503
2313.41 5674
2313.87 5494
2314.32 5293
2314.77 5350
2315.23 5109
2315.68 5115
2316.13 5074
2316.59 4702
2317.04 4649
2317.49 4646
2317.95 4699
2318.40 4644
2318.86 4541
2319.31 4610
2319.76 4609
2320.22 4518
2320.67 4810
2321.13 4975
2321.58 4902
2322.04 4533
2322.49 4635
2322.94 4731
2323.40 4860
2323.85 4895
2324.31 4783
2324.76 4820
2325.22 4642
2325.67 4312
2326.13 4359
2326.58 4568
2327.04 4828
2327.49 4859
2327.95 4877
2328.40 4714
2328.86 4982
2329.31 4618
2329.77 4753
2330.22 4790
2330.68 5080
2331.13 4759
2331.59 4606
2332.04 4753
2332.50 4861
2332.95 5067
2333.41 5200
2333.86 5059
2334.32 4878
2334.77 4876
2335.23 4774
2335.69 4621
2336.14 4672
2336.60 4819
2337.05 4815
2337.51 4691
2337.96 4553
2338.42 4767
2338.88 4830
2339.33 5013
2339.79 5111
2340.24 5477
2340.70 6201
2341.16 6159
2341.61 6504
2342.07 6848
2342.52 6886
2342.98 7422
2343.44 7250
2343.89 7304
2344.35 7345
2344.81 7292
2345.26 7149
2345.72 6868
2346.18 6731
2346.63 6770
2347.09 6766
2347.55 6574
2348.00 6822
2348.46 6826
2348.92 6759
2349.37 6842
2349.83 6486
2350.29 6001
2350.75 5755
2351.20 5704
2351.66 5631
2352.12 5532
2352.57 5508
2353.03 5489
2353.49 5204
2353.95 5192
2354.40 5146
2354.86 5139
2355.32 5107
2355.78 5143
2356.23 4821
2356.69 4844
2357.15 4787
2357.61 4793
2358.07 4906
2358.52 4634
2358.98 4439
2359.44 4829
2359.90 5032
2360.36 4920
2360.81 4902
2361.27 4847
2361.73 4991
2362.19 5383
2362.65 5450
2363.10 5631
2363.56 5640
2364.02 5483
2364.48 5947
2364.94 5469
2365.40 5488
2365.86 5487
2366.31 5645
2366.77 5579
2367.23 5450
2367.69 4995
2368.15 5072
2368.61 5260
2369.07 5341
2369.53 5263
2369.98 5414
2370.44 5431
2370.90 5171
2371.36 5304
2371.82 5281
2372.28 5389
2372.74 5014
2373.20 4984
2373.66 4952
2374.12 4749
2374.58 4790
2375.04 4614
2375.50 4871
2375.95 4932
2376.41 4853
2376.87 4811
2377.33 4660
2377.79 4727
2378.25 4687
2378.71 4716
2379.17 4892
2379.63 4905
2380.09 4890
2380.55 4786
2381.01 4903
2381.47 5032
2381.93 4694
2382.39 4831
2382.85 4954
2383.31 4970
2383.77 5082
2384.23 4841
2384.69 4877
2385.15 4878
2385.62 4693
2386.08 4787
2386.54 4868
2387.00 4758
2387.46 4401
2387.92 4365
2388.38 4486
2388.84 4549
2389.30 4746
2389.76 4544
2390.22 4372
2390.68 4418
2391.14 4608
2391.61 4728
2392.07 4739
2392.53 4476
2392.99 4687
2393.45 4670
2393.91 4778
2394.37 4896
2394.83 4591
2395.30 4498
2395.76 4591
2396.22 4580
2396.68 4637
2397.14 4726
2397.60 4597
2398.07 4577
2398.53 4454
2398.99 4773
2399.45 4678
2399.91 4740
2400.37 4484
2400.84 4673
2401.30 4554
2401.76 4466
2402.22 4345
2402.68 4500
2403.15 4396
2403.61 4529
2404.07 4622
2404.53 4411
2405.00 4528
2405.46 4431
2405.92 4305
2406.38 4486
2406.85 4867
2407.31 4888
2407.77 4601
2408.23 4935
2408.70 4993
2409.16 4881
2409.62 4983
2410.08 5035
2410.55 4692
2411.01 4595
2411.47 4819
2411.94 4428
2412.40 4414
2412.86 4567
2413.33 4792
2413.79 4429
2414.25 4245
2414.72 4431
2415.18 4457
2415.64 4568
2416.11 4491
2416.57 4706
2417.03 4701
2417.50 4978
2417.96 5202
2418.42 5323
2418.89 5278
2419.35 5488
2419.81 5318
2420.28 5446
2420.74 5650
2421.21 5817
2421.67 5842
2422.13 6049
2422.60 5862
2423.06 5837
2423.53 5826
2423.99 5852
2424.45 5588
2424.92 5717
2425.38 5491
2425.85 5425
2426.31 5799
2426.78 6359
2427.24 6768
2427.71 6857
2428.17 7048
2428.63 7664
2429.10 7868
2429.56 8136
2430.03 8213
2430.49 8115
2430.96 8166
2431.42 8267
2431.89 7595
2432.35 7243
2432.82 6611
2433.28 6086
2433.75 6089
2434.21 5540
2434.68 5151
2435.14 5304
2435.61 5326
2436.07 5336
2436.54 5197
2437.01 5027
2437.47 5200
2437.94 5475
2438.40 5568
2438.87 5598
2439.33 5851
2439.80 5934
2440.26 6181
2440.73 6618
2441.20 6956
2441.66 7553
2442.13 7818
2442.59 8093
2443.06 8260
2443.53 8339
2443.99 8561
2444.46 8018
2444.92 7721
2445.39 7557
2445.86 7228
2446.32 6765
2446.79 6277
2447.26 5798
2447.72 5356
2448.19 5323
2448.66 4923
2449.12 4907
2449.59 4859
2450.05 4791
2450.52 4829
2450.99 4881
2451.46 4952
2451.92 5022
2452.39 4837
2452.86 4626
2453.32 4931
2453.79 4879
2454.26 4747
2454.72 4990
2455.19 4867
2455.66 4813
2456.13 4841
2456.59 4661
2457.06 4749
2457.53 4627
2458.00 4505
2458.46 4495
2458.93 4913
2459.40 5059
2459.87 4720
2460.33 4471
2460.80 4556
2461.27 4630
2461.74 4499
2462.20 4656
2462.67 4776
2463.14 4641
2463.61 4405
2464.08 4570
2464.54 4756
2465.01 4608
2465.48 4582
2465.95 4722
2466.42 4854
2466.88 4887
2467.35 4841
2467.82 5068
2468.29 5213
2468.76 5264
2469.23 5131
2469.70 5622
2470.16 5579
2470.63 5555
2471.10 5640
2471.57 5548
2472.04 5400
2472.51 5506
2472.98 5297
2473.44 5172
2473.91 5236
2474.38 5056
2474.85 5308
2475.32 5104
2475.79 4874
2476.26 4927
2476.73 4903
2477.20 4810
2477.67 4682
2478.14 4696
2478.61 4557
2479.08 4757
2479.54 5113
2480.01 5257
2480.48 5079
2480.95 5122
2481.42 5376
2481.89 5766
2482.36 6004
2482.83 6061
2483.30 5952
2483.77 6098
2484.24 5877
2484.71 5478
2485.18 5244
2485.65 5269
2486.12 5241
2486.59 4788
2487.06 4623
2487.53 4941
2488.00 4719
2488.47 4500
2488.94 4573
2489.41 4545
2489.88 4490
2490.35 4506
2490.83 4514
2491.30 4649
2491.77 4613
2492.24 4481
2492.71 4584
2493.18 4739
2493.65 4730
2494.12 4581
2494.59 4617
2495.06 4469
2495.53 4449
2496.00 4867
2496.48 5089
2496.95 4985
2497.42 5047
2497.89 5009
2498.36 5090
2498.83 5237
2499.30 4896
2499.77 5058
2500.25 5292
2500.72 5299
2501.19 5091
2501.66 4830
2502.13 5064
2502.60 4554
2503.07 4639
2503.55 4656
2504.02 4531
2504.49 4402
2504.96 4522
2505.43 4642
2505.91 4474
2506.38 4527
2506.85 4538
2507.32 4672
2507.79 4703
2508.27 4867
2508.74 4766
2509.21 4874
2509.68 5053
2510.16 5111
2510.63 5083
2511.10 5292
2511.57 5374
2512.05 5473
2512.52 5665
2512.99 5886
2513.46 5745
2513.94 5993
2514.41 5609
2514.88 5662
2515.35 5528
2515.83 5196
2516.30 5456
2516.77 5622
2517.25 5287
2517.72 5303
2518.19 5057
2518.67 5031
2519.14 4897
2519.61 5141
2520.09 4881
2520.56 4939
2521.03 4918
2521.51 5001
2521.98 5001
2522.45 4954
2522.93 4638
2523.40 4434
2523.87 4454
2524.35 4730
2524.82 4555
2525.29 4415
2525.77 4799
2526.24 4756
2526.72 4746
2527.19 4664
2527.66 4884
2528.14 5014
2528.61 5085
2529.09 4971
2529.56 4846
2530.03 4680
2530.51 4585
2530.98 4708
2531.46 4630
2531.93 4776
2532.41 4914
2532.88 4752
2533.36 4960
2533.83 5121
2534.31 5201
2534.78 4645
2535.25 4904
2535.73 5061
2536.20 5312
2536.68 5152
2537.15 4828
2537.63 4914
2538.10 4848
2538.58 5109
2539.05 4873
2539.53 4698
2540.00 5083
2540.48 4934
2540.95 5061
2541.43 4879
2541.91 4909
2542.38 4927
2542.86 4921
2543.33 5088
2543.81 4924
2544.28 4754
2544.76 4641
2545.23 4913
2545.71 4599
2546.19 5000
2546.66 5324
2547.14 5443
2547.61 5765
2548.09 5966
2548.56 6077
2549.04 6497
2549.52 6684
2549.99 6684
2550.47 6753
2550.95 6956
2551.42 6735
2551.90 6628
2552.37 6473
2552.85 6441
2553.33 6232
2553.80 6135
2554.28 6253
2554.76 6257
2555.23 6430
2555.71 6647
2556.19 7038
2556.66 7272
2557.14 7545
2557.62 7756
2558.09 7706
2558.57 7773
2559.05 7643
2559.52 7798
2560.00 7595
2560.48 7183
2560.96 6930
2561.43 6447
2561.91 6208
2562.39 6004
2562.86 5808
2563.34 5754
2563.82 5791
2564.30 5702
2564.77 5643
2565.25 5651
2565.73 5455
2566.21 5136
2566.68 5199
2567.16 5304
2567.64 5139
2568.12 4902
2568.60 4875
2569.07 4849
2569.55 4914
2570.03 4628
2570.51 4435
2570.99 4764
2571.46 4510
2571.94 4519
2572.42 4624
2572.90 4814
2573.38 4755
2573.85 4529
2574.33 4560
2574.81 4609
2575.29 4512
2575.77 4679
2576.25 4925
2576.73 4850
2577.20 4568
2577.68 4495
2578.16 4214
2578.64 4450
2579.12 4482
2579.60 4497
2580.08 4511
2580.56 4492
2581.04 4504
2581.51 4598
2581.99 4744
2582.47 4556
2582.95 4634
2583.43 4582
2583.91 4431
2584.39 4317
2584.87 4412
2585.35 4640
2585.83 4610
2586.31 4624
2586.79 4925
2587.27 4793
2587.75 4860
2588.23 4959
2588.71 4847
2589.18 4953
2589.66 5007
2590.14 4874
2590.62 4665
2591.10 4746
2591.58 4640
2592.06 4775
2592.54 4966
2593.02 5182
2593.50 5059
2593.98 4974
2594.47 5278
2594.95 5669
2595.43 5351
2595.91 5566
2596.39 5492
2596.87 5903
2597.35 6120
2597.83 5800
2598.31 5984
2598.79 5964
2599.27 5925
2599.75 5818
2600.23 5755
2600.71 5863
2601.19 5687
2601.67 5781
2602.16 5997
2602.64 5567
2603.12 5438
2603.60 5351
2604.08 5071
2604.56 4916
2605.04 4865
2605.52 4779
2606.00 4500
2606.49 4364
2606.97 4583
2607.45 4571
2607.93 4699
2608.41 5122
2608.89 5189
2609.37 4996
2609.86 5284
2610.34 5478
2610.82 5752
2611.30 6116
2611.78 6444
2612.27 6468
2612.75 6246
2613.23 6516
2613.71 6636
2614.19 6596
2614.68 6742
2615.16 6423
2615.64 6037
2616.12 5667
2616.60 5609
2617.09 5897
2617.57 6030
2618.05 5548
2618.53 5240
2619.02 5229
2619.50 5086
2619.98 4755
2620.46 4846
2620.95 4915
2621.43 4489
2621.91 4488
2622.40 4658
2622.88 4475
2623.36 4765
2623.84 4982
2624.33 4681
2624.81 4566
2625.29 4849
2625.78 4870
2626.26 5103
2626.74 4943
2627.23 4994
2627.71 5090
2628.19 4944
2628.68 5061
2629.16 5114
2629.64 5197
2630.13 5026
2630.61 5088
2631.09 4754
2631.58 4601
2632.06 5024
2632.54 4595
2633.03 4796
2633.51 4799
2634.00 4861
2634.48 4958
2634.96 5153
2635.45 5010
2635.93 4968
2636.42 4843
2636.90 4989
2637.38 4900
2637.87 4977
2638.35 5107
2638.84 5096
2639.32 5022
2639.81 5011
2640.29 4807
2640.78 4897
2641.26 4954
2641.74 5069
2642.23 5220
2642.71 5248
2643.20 5040
2643.68 4924
2644.17 5211
2644.65 4983
2645.14 4969
2645.62 4839
2646.11 4868
2646.59 4712
2647.08 4666
2647.56 4601
2648.05 4918
2648.53 4893
2649.02 4845
2649.50 4844
2649.99 4920
2650.48 5004
2650.96 4952
2651.45 5140
2651.93 5078
2652.42 5214
2652.90 5015
2653.39 5063
2653.87 4856
2654.36 4750
2654.85 4961
2655.33 4888
2655.82 4743
2656.30 4720
2656.79 4406
2657.28 4405
2657.76 4453
2658.25 4435
2658.73 4529
2659.22 4470
2659.71 4305
2660.19 4374
2660.68 4503
2661.17 4511
2661.65 4491
2662.14 4467
2662.62 4466
2663.11 4588
2663.60 4552
2664.08 4365
2664.57 4502
2665.06 4663
2665.55 4720
2666.03 4848
2666.52 4465
2667.01 4796
2667.49 4886
2667.98 5027
2668.47 5221
2668.95 5011
2669.44 4695
2669.93 5051
2670.42 4782
2670.90 4836
2671.39 4732
2671.88 4733
2672.36 4953
2672.85 4873
2673.34 5138
2673.83 5245
2674.31 5325
2674.80 5790
2675.29 5666
2675.78 6016
2676.27 6198
2676.75 6290
2677.24 6359
2677.73 6652
2678.22 6674
2678.71 6237
2679.19 6743
2679.68 6346
2680.17 6528
2680.66 6771
2681.15 6758
2681.63 6951
2682.12 7082
2682.61 7237
2683.10 7580
2683.59 7915
2684.08 8326
2684.56 8489
2685.05 8424
2685.54 8905
2686.03 9020
2686.52 8950
2687.01 8732
2687.50 8523
2687.99 8090
2688.47 7849
2688.96 7483
2689.45 6840
2689.94 6371
2690.43 6268
2690.92 5820
2691.41 5617
2691.90 5438
2692.39 5173
2692.88 5184
2693.37 4994
2693.85 5012
2694.34 4857
2694.83 4875
2695.32 4784
2695.81 4768
2696.30 4948
2696.79 5040
2697.28 4941
2697.77 5023
2698.26 4980
2698.75 5213
2699.24 5108
2699.73 5012
2700.22 4921
2700.71 5239
2701.20 5470
2701.69 5478
2702.18 5499
2702.67 5384
2703.16 5706
2703.65 5735
2704.14 5911
2704.63 6158
2705.12 6013
2705.61 6139
2706.10 5749
2706.59 5616
2707.08 5609
2707.58 5578
2708.07 5383
2708.56 5322
2709.05 5300
2709.54 5099
2710.03 4973
2710.52 4859
2711.01 4980
2711.50 5026
2711.99 4937
2712.48 4884
2712.98 4693
2713.47 4891
2713.96 4967
2714.45 4955
2714.94 4897
2715.43 4827
2715.92 4962
2716.41 4763
2716.91 4766
2717.40 4956
2717.89 5055
2718.38 4954
2718.87 4991
2719.36 4700
2719.86 4836
2720.35 5031
2720.84 4908
2721.33 5107
2721.82 4935
2722.31 5178
2722.81 5293
2723.30 5339
2723.79 5440
2724.28 5792
2724.77 5708
2725.27 5795
2725.76 6058
2726.25 5953
2726.74 5975
2727.24 5654
2727.73 5506
2728.22 5264
2728.71 5008
2729.21 4832
2729.70 5014
2730.19 4861
2730.68 4852
2731.18 4915
2731.67 4865
2732.16 5035
2732.66 5091
2733.15 4922
2733.64 4907
2734.13 5113
2734.63 5093
2735.12 5228
2735.61 5205
2736.11 5239
2736.60 5244
2737.09 5309
2737.59 5350
2738.08 5338
2738.57 5234
2739.07 5029
2739.56 5601
2740.05 5112
2740.55 5284
2741.04 5326
2741.54 5184
2742.03 5150
2742.52 5143
2743.02 5297
2743.51 4868
2744.00 5034
2744.50 5065
2744.99 5025
2745.49 4796
2745.98 4644
2746.47 4317
2746.97 4391
2747.46 4408
2747.96 4640
2748.45 4592
2748.95 4681
2749.44 4888
2749.93 4830
2750.43 4510
2750.92 4635
2751.42 4746
2751.91 4580
2752.41 4787
2752.90 4935
2753.40 5130
2753.89 5224
2754.39 5143
2754.88 5253
2755.38 5860
2755.87 5875
2756.37 5789
2756.86 6109
2757.36 6187
2757.85 6122
2758.35 5897
2758.84 5833
2759.34 5978
2759.83 6067
2760.33 5743
2760.82 5448
2761.32 5324
2761.81 4853
2762.31 4903
2762.81 5046
2763.30 4981
2763.80 5081
2764.29 5124
2764.79 5228
2765.28 5026
2765.78 5061
2766.28 4809
2766.77 4820
2767.27 4837
2767.76 4737
2768.26 4832
2768.76 4850
2769.25 4937
2769.75 4731
2770.25 4959
2770.74 4750
2771.24 4736
2771.73 4904
2772.23 4873
2772.73 4814
2773.22 5128
2773.72 4872
2774.22 5110
2774.71 5400
2775.21 5458
2775.71 5467
2776.20 5718
2776.70 5849
2777.20 5939
2777.69 6064
2778.19 6197
2778.69 6348
2779.19 6292
2779.68 6537
2780.18 6578
2780.68 6419
2781.17 6263
2781.67 6286
2782.17 6197
2782.67 5992
2783.16 6091
2783.66 5917
2784.16 5660
2784.66 5819
2785.15 5737
2785.65 5733
2786.15 5620
2786.65 5832
2787.15 5847
2787.64 5578
2788.14 5447
2788.64 5607
2789.14 5420
2789.63 5434
2790.13 5361
2790.63 5244
2791.13 5335
2791.63 5132
2792.13 5186
2792.62 5216
2793.12 5125
2793.62 5352
2794.12 5245
2794.62 5274
2795.12 5437
2795.61 5820
2796.11 6040
2796.61 6290
2797.11 6843
2797.61 6905
2798.11 7540
2798.61 8042
2799.11 8278
2799.60 8935
2800.10 9110
2800.60 9046
2801.10 8753
2801.60 8548
2802.10 8692
2802.60 8084
2803.10 7798
2803.60 7333
2804.10 6851
2804.60 6515
2805.10 6432
2805.59 6230
2806.09 6229
2806.59 6373
2807.09 6802
2807.59 7124
2808.09 7576
2808.59 8066
2809.09 8748
2809.59 9269
2810.09 10275
2810.59 10817
2811.09 11346
2811.59 11864
2812.09 11844
2812.59 11735
2813.09 11342
2813.59 10839
2814.09 10012
2814.59 9547
2815.09 8625
2815.59 7769
2816.09 7051
2816.59 6790
2817.09 6540
2817.59 6173
2818.09 6093
2818.60 6247
2819.10 6273
2819.60 6265
2820.10 6408
2820.60 6439
2821.10 6415
2821.60 6614
2822.10 6770
2822.60 6729
2823.10 6555
2823.60 6613
2824.10 6327
2824.61 6348
2825.11 6558
2825.61 6554
2826.11 6482
2826.61 6695
2827.11 6693
2827.61 6724
2828.12 6370
2828.62 6446
2829.12 6664
2829.62 6638
2830.12 6030
2830.62 5903
2831.12 6089
2831.63 6034
2832.13 6150
2832.63 5885
2833.13 5881
2833.63 5897
2834.14 5908
2834.64 6283
2835.14 6454
2835.64 6272
2836.14 6283
2836.65 6629
2837.15 6774
2837.65 6372
2838.15 6565
2838.66 6478
2839.16 6228
2839.66 5749
2840.16 5518
2840.67 5517
2841.17 5423
2841.67 5370
2842.17 5493
2842.68 5162
2843.18 5169
2843.68 5088
2844.18 5223
2844.69 4997
2845.19 4834
2845.69 5097
2846.20 5266
2846.70 5095
2847.20 5289
2847.71 5344
2848.21 5353
2848.71 5512
2849.22 5592
2849.72 5739
2850.22 5795
2850.73 5676
2851.23 5604
2851.73 5471
2852.24 5521
2852.74 5539
2853.24 5187
2853.75 5245
2854.25 5247
2854.75 5284
2855.26 5003
2855.76 5144
2856.27 5086
2856.77 5121
2857.27 5310
2857.78 5415
2858.28 5474
2858.79 5359
2859.29 5069
2859.80 5259
2860.30 5117
2860.80 5430
2861.31 5580
2861.81 5761
2862.32 5714
2862.82 5900
2863.33 5738
2863.83 5573
2864.34 5589
2864.84 5564
2865.34 5503
2865.85 5491
2866.35 5259
2866.86 5079
2867.36 5096
2867.87 4934
2868.37 4788
2868.88 4794
2869.38 4777
2869.89 4599
2870.39 4652
2870.90 4797
2871.41 4629
2871.91 4669
2872.42 5045
2872.92 4904
2873.43 4867
2873.93 5073
2874.44 5091
2874.94 5331
2875.45 5395
2875.95 5291
2876.46 5222
2876.97 5297
2877.47 5237
2877.98 5554
2878.48 5605
2878.99 5573
2879.50 5558
2880.00 5473
2880.51 5545
2881.01 5471
2881.52 5713
2882.03 5787
2882.53 5813
2883.04 5804
2883.54 6004
2884.05 6015
2884.56 5860
2885.06 6048
2885.57 5983
2886.08 6277
2886.58 6328
2887.09 6762
2887.60 7356
2888.10 7391
2888.61 7950
2889.12 8049
2889.62 8239
2890.13 8988
2890.64 9352
2891.15 9168
2891.65 8881
2892.16 8443
2892.67 8113
2893.17 7623
2893.68 7018
2894.19 6712
2894.70 6430
2895.20 5945
2895.71 5744
2896.22 5582
2896.73 5689
2897.23 5650
2897.74 5481
2898.25 5526
2898.76 5795
2899.26 5917
2899.77 6058
2900.28 5920
2900.79 5870
2901.29 5853
2901.80 5919
2902.31 5891
2902.82 6018
2903.33 6062
2903.83 6067
2904.34 5989
2904.85 6105
2905.36 6293
2905.87 6383
2906.38 6274
2906.88 6429
2907.39 6296
2907.90 6449
2908.41 6608
2908.92 6633
2909.43 6498
2909.94 6166
2910.44 6379
2910.95 6415
2911.46 6111
2911.97 6183
2912.48 6123
2912.99 5976
2913.50 5864
2914.01 5856
2914.52 5809
2915.02 6085
2915.53 6034
2916.04 5743
2916.55 5763
2917.06 6034
2917.57 5868
2918.08 5632
2918.59 5994
2919.10 5827
2919.61 5799
2920.12 5669
2920.63 5582
2921.14 5850
2921.65 5570
2922.16 5558
2922.67 5538
2923.18 5680
2923.69 5795
2924.20 6405
2924.71 7022
2925.22 7597
2925.73 8042
2926.24 8798
2926.75 9228
2927.26 10172
2927.77 10798
2928.28 11001
2928.79 11024
2929.30 11131
2929.81 10788
2930.32 10220
2930.83 9506
2931.34 8425
2931.85 7796
2932.36 7413
2932.87 6810
2933.38 6246
2933.89 6054
2934.40 5726
2934.91 5572
2935.42 5318
2935.94 5441
2936.45 5295
2936.96 5345
2937.47 5493
2937.98 5481
2938.49 5461
2939.00 5554
2939.51 5675
2940.02 5448
2940.54 5250
2941.05 5471
2941.56 5589
2942.07 5540
2942.58 5407
2943.09 5385
2943.61 5349
2944.12 5607
2944.63 5793
2945.14 5710
2945.65 5658
2946.16 5986
2946.68 6140
2947.19 6379
2947.70 6711
2948.21 6771
2948.72 7163
2949.24 7350
2949.75 6909
2950.26 6843
2950.77 6961
2951.28 7006
2951.80 6589
2952.31 6444
2952.82 6393
2953.33 6023
2953.85 5689
2954.36 5780
2954.87 5671
2955.38 5790
2955.90 5539
2956.41 5588
2956.92 5446
2957.43 5500
2957.95 5576
2958.46 5315
2958.97 5102
2959.49 5568
2960.00 5572
2960.51 5504
2961.03 5361
2961.54 5716
2962.05 5943
2962.57 5849
2963.08 6074
2963.59 6199
2964.11 6385
2964.62 6311
2965.13 6175
2965.65 6348
2966.16 6309
2966.67 6302
2967.19 6121
2967.70 5976
2968.21 5884
2968.73 5818
2969.24 5597
2969.76 5349
2970.27 5317
2970.78 5376
2971.30 5370
2971.81 5176
2972.33 4874
2972.84 4903
2973.35 4911
2973.87 5091
2974.38 5149
2974.90 4979
2975.41 4894
2975.92 4889
2976.44 5001
2976.95 5117
2977.47 4981
2977.98 5107
2978.50 5125
2979.01 5250
2979.53 5099
2980.04 5049
2980.56 5229
2981.07 5342
2981.59 5372
2982.10 5572
2982.62 5640
2983.13 5376
2983.65 5419
2984.16 5687
2984.68 5590
2985.19 5507
2985.71 5635
2986.22 5801
2986.74 5825
2987.25 5675
2987.77 5405
2988.28 5392
2988.80 5719
2989.31 5576
2989.83 5790
2990.35 5666
2990.86 5650
2991.38 5549
2991.89 5572
2992.41 5516
2992.92 5504
2993.44 5824
2993.96 6017
2994.47 6046
2994.99 6097
2995.50 6286
2996.02 6428
2996.54 6594
2997.05 6907
2997.57 7100
2998.09 7451
2998.60 7705
2999.12 8011
2999.64 8254
3000.15 8382
3000.67 8873
3001.18 8724
3001.70 8663
3002.22 8774
3002.73 8664
3003.25 8497
3003.77 8285
3004.29 7655
3004.80 7389
3005.32 7141
3005.84 7059
3006.35 6946
3006.87 7005
3007.39 6841
3007.90 6765
3008.42 6758
3008.94 6724
3009.46 6599
3009.97 6567
3010.49 6448
3011.01 6609
3011.53 6349
3012.04 6107
3012.56 5909
3013.08 5590
3013.60 5518
3014.11 5485
3014.63 5742
3015.15 5755
3015.67 5760
3016.18 5848
3016.70 5795
3017.22 6068
3017.74 6250
3018.26 6088
3018.77 5868
3019.29 6321
3019.81 6348
3020.33 6592
3020.85 6624
3021.37 6336
3021.88 6172
3022.40 6330
3022.92 6495
3023.44 6330
3023.96 6434
3024.48 6656
3025.00 6917
3025.51 7109
3026.03 6996
3026.55 7575
3027.07 7587
3027.59 7720
3028.11 7470
3028.63 7862
3029.15 7618
3029.67 7289
3030.18 7036
3030.70 7229
3031.22 6762
3031.74 6548
3032.26 6408
3032.78 6378
3033.30 6162
3033.82 6395
3034.34 6847
3034.86 7330
3035.38 7974
3035.90 8778
3036.42 9176
3036.94 9790
3037.46 10399
3037.98 11144
3038.50 11541
3039.02 11876
3039.54 11853
3040.06 11273
3040.58 10783
3041.10 10629
3041.62 10180
3042.14 9173
3042.66 8574
3043.18 7875
3043.70 7309
3044.22 6899
3044.74 6559
3045.26 6538
3045.78 5961
3046.30 5950
3046.82 5715
3047.34 5674
3047.86 5553
3048.38 5584
3048.90 5606
3049.42 5501
3049.94 5533
3050.46 5756
3050.98 5822
3051.50 5789
3052.03 5994
3052.55 6269
3053.07 5926
3053.59 6079
3054.11 6444
3054.63 6730
3055.15 6421
3055.67 6241
3056.19 6223
3056.72 6080
3057.24 6018
3057.76 6067
3058.28 5837
3058.80 5988
3059.32 5978
3059.84 5732
3060.37 5776
3060.89 5539
3061.41 5572
3061.93 5669
3062.45 5813
3062.98 5862
3063.50 5696
3064.02 5701
3064.54 5921
3065.06 5914
3065.59 6056
3066.11 6188
3066.63 6132
3067.15 5862
3067.67 6183
3068.20 6283
3068.72 6167
3069.24 6032
3069.76 6097
3070.29 6060
3070.81 5830
3071.33 5789
3071.85 5752
3072.38 5649
3072.90 5634
3073.42 5778
3073.95 5921
3074.47 5826
3074.99 6102
3075.51 6508
3076.04 6407
3076.56 6414
3077.08 6560
3077.61 6763
3078.13 6687
3078.65 6744
3079.18 6785
3079.70 6810
3080.22 6819
3080.75 6497
3081.27 6421
3081.79 6414
3082.32 6389
3082.84 6560
3083.36 6413
3083.89 6322
3084.41 6293
3084.93 6235
3085.46 6370
3085.98 6343
3086.51 6158
3087.03 5969
3087.55 5930
3088.08 5900
3088.60 5856
3089.13 5928
3089.65 5806
3090.17 5777
3090.70 6250
3091.22 6026
3091.75 5837
3092.27 5886
3092.80 5701
3093.32 5932
3093.85 6053
3094.37 5839
3094.89 6005
3095.42 5882
3095.94 5968
3096.47 5707
3096.99 5844
3097.52 5931
3098.04 6211
3098.57 6380
3099.09 6277
3099.62 6329
3100.14 6336
3100.67 6580
3101.19 7076
3101.72 7292
3102.24 7591
3102.77 8602
3103.29 8662
3103.82 9456
3104.34 10530
3104.87 11307
3105.40 11841
3105.92 12191
3106.45 12344
3106.97 12581
3107.50 12372
3108.02 11387
3108.55 10741
3109.08 10111
3109.60 8743
3110.13 7700
3110.65 7522
3111.18 7223
3111.70 7345
3112.23 7177
3112.76 7038
3113.28 7100
3113.81 7215
3114.34 7478
3114.86 7288
3115.39 7316
3115.91 7057
3116.44 6869
3116.97 6705
3117.49 6231
3118.02 5902
3118.55 5943
3119.07 5882
3119.60 5714
3120.13 5470
3120.65 5388
3121.18 5324
3121.71 5371
3122.23 5583
3122.76 5454
3123.29 5352
3123.82 5518
3124.34 5737
3124.87 5700
3125.40 5178
3125.92 5587
3126.45 5982
3126.98 5648
3127.51 5710
3128.03 5425
3128.56 5535
3129.09 5460
3129.62 5717
3130.14 5577
3130.67 5736
3131.20 5422
3131.73 5462
3132.25 5457
3132.78 5326
3133.31 5361
3133.84 5363
3134.37 5200
3134.89 5129
3135.42 4976
3135.95 4959
3136.48 5156
3137.01 4963
3137.53 5048
3138.06 5237
3138.59 5135
3139.12 5136
3139.65 5332
3140.18 5403
3140.70 5411
3141.23 5584
3141.76 5598
3142.29 5749
3142.82 5391
3143.35 5273
3143.88 5247
3144.40 5335
3144.93 5135
3145.46 5105
3145.99 5375
3146.52 5563
3147.05 5365
3147.58 5570
3148.11 5652
3148.64 5713
3149.17 5827
3149.70 6046
3150.22 6195
3150.75 6230
3151.28 6125
3151.81 6295
3152.34 6356
3152.87 6141
3153.40 6087
3153.93 5823
3154.46 5983
3154.99 5703
3155.52 5679
3156.05 5622
3156.58 5625
3157.11 5511
3157.64 5624
3158.17 5630
3158.70 5725
3159.23 5596
3159.76 5638
3160.29 5738
3160.82 5749
3161.35 5631
3161.88 5890
3162.41 5751
3162.94 5395
3163.47 5519
3164.00 5437
3164.53 5509
3165.06 5320
3165.59 5591
3166.12 5219
3166.65 5361
3167.18 5678
3167.72 5750
3168.25 5753
3168.78 6010
3169.31 6085
3169.84 6150
3170.37 6203
3170.90 6076
3171.43 6199
3171.96 5937
3172.49 5669
3173.03 6003
3173.56 5989
3174.09 5825
3174.62 5671
3175.15 5384
3175.68 5285
3176.21 5375
3176.74 5275
3177.28 5061
3177.81 4895
3178.34 4934
3178.87 5003
3179.40 5302
3179.93 5512
3180.47 5458
3181.00 5313
3181.53 5474
3182.06 5463
3182.59 5661
3183.13 5371
3183.66 5549
3184.19 5597
3184.72 5575
3185.25 5544
3185.79 5700
3186.32 5403
3186.85 5330
3187.38 5377
3187.92 5493
3188.45 5517
3188.98 5450
3189.51 5414
3190.05 5235
3190.58 5273
3191.11 5383
3191.64 5424
3192.18 5217
3192.71 5047
3193.24 5165
3193.78 5208
3194.31 4988
3194.84 4852
3195.38 4960
3195.91 5164
3196.44 5110
3196.97 5000
3197.51 5248
3198.04 5344
3198.57 5109
3199.11 5680
3199.64 5595
3200.17 5508
3200.71 5097
3201.24 5299
3201.78 5681
3202.31 5716
3202.84 5872
3203.38 6091
3203.91 6023
3204.44 5928
3204.98 5961
3205.51 6223
3206.05 6339
3206.58 6432
3207.11 6099
3207.65 6091
3208.18 6243
3208.72 6173
3209.25 6124
3209.78 5904
3210.32 5912
3210.85 5805
3211.39 5838
3211.92 5959
3212.46 5752
3212.99 5808
3213.53 6200
3214.06 6408
3214.59 6389
3215.13 6301
3215.66 5936
3216.20 5948
3216.73 6060
3217.27 5443
3217.80 5433
3218.34 5418
3218.87 5365
3219.41 5548
3219.94 5509
3220.48 5045
3221.01 5346
3221.55 5592
3222.08 5316
3222.62 5396
3223.16 5161
3223.69 5305
3224.23 5494
3224.76 5764
3225.30 5903
3225.83 5668
3226.37 5835
3226.90 6050
3227.44 5765
3227.98 5998
3228.51 6278
3229.05 6181
3229.58 6085
3230.12 5964
3230.66 5628
3231.19 5828
3231.73 5911
3232.26 5422
3232.80 5336
3233.34 5313
3233.87 5229
3234.41 5328
3234.95 5402
3235.48 5410
3236.02 5414
3236.55 5332
3237.09 5563
3237.63 5662
3238.16 5421
3238.70 5303
3239.24 5819
3239.77 6141
3240.31 5947
3240.85 5954
3241.38 6100
3241.92 6107
3242.46 5976
3243.00 5884
3243.53 6234
3244.07 6112
3244.61 5737
3245.14 5757
3245.68 5703
3246.22 5816
3246.76 5419
3247.29 5359
3247.83 5131
3248.37 5209
3248.91 5242
3249.44 5324
3249.98 5140
3250.52 5199
3251.06 5244
3251.59 5561
3252.13 5165
3252.67 5397
3253.21 5591
3253.75 5545
3254.28 5585
3254.82 5748
3255.36 5866
3255.90 5790
3256.44 6023
3256.97 5889
3257.51 5969
3258.05 6022
3258.59 6182
3259.13 6131
3259.67 6265
3260.20 6587
3260.74 6641
3261.28 6625
3261.82 7234
3262.36 7489
3262.90 7956
3263.44 7824
3263.97 7689
3264.51 8249
3265.05 8379
3265.59 8075
3266.13 7489
3266.67 7460
3267.21 7488
3267.75 7589
3268.29 7759
3268.83 7469
3269.36 7403
3269.90 7252
3270.44 6985
3270.98 7250
3271.52 7206
3272.06 7352
3272.60 6888
3273.14 6900
3273.68 6455
3274.22 6122
3274.76 5940
3275.30 5971
3275.84 5957
3276.38 6014
3276.92 6050
3277.46 6165
3278.00 6097
3278.54 6292
3279.08 6660
3279.62 6672
3280.16 6485
3280.70 6777
3281.24 6537
3281.78 6499
3282.32 6819
3282.86 6639
3283.40 6786
3283.94 6801
3284.48 6574
3285.02 6587
3285.56 6644
3286.10 6495
3286.64 6453
3287.18 6758
3287.72 6745
3288.26 6704
3288.81 6931
3289.35 6914
3289.89 7260
3290.43 6997
3290.97 6937
3291.51 6715
3292.05 6719
3292.59 6913
3293.13 6744
3293.67 6773
3294.22 7156
3294.76 7236
3295.30 7828
3295.84 8580
3296.38 9116
3296.92 9643
3297.46 10366
3298.01 10720
3298.55 11409
3299.09 11158
3299.63 10952
3300.17 10749
3300.71 10630
3301.26 10363
3301.80 9825
3302.34 9087
3302.88 8626
3303.42 8096
3303.97 7620
3304.51 7720
3305.05 7260
3305.59 7102
3306.13 7350
3306.68 7015
3307.22 6967
3307.76 6851
3308.30 7037
3308.85 7360
3309.39 7494
3309.93 7275
3310.47 7239
3311.02 7803
3311.56 7843
3312.10 7863
3312.64 7968
3313.19 7946
3313.73 8333
3314.27 8274
3314.82 8315
3315.36 8208
3315.90 8416
3316.45 8391
3316.99 8556
3317.53 8873
3318.07 8693
3318.62 8735
3319.16 9001
3319.70 8967
3320.25 9027
3320.79 9264
3321.34 9037
3321.88 9101
3322.42 9082
3322.97 9022
3323.51 9127
3324.05 9046
3324.60 8975
3325.14 8827
3325.68 8924
3326.23 8572
3326.77 8187
3327.32 8111
3327.86 8409
3328.40 8086
3328.95 7926
3329.49 8039
3330.04 7998
3330.58 7608
3331.13 7639
3331.67 7722
3332.21 7902
3332.76 7985
3333.30 8371
3333.85 9061
3334.39 10225
3334.94 11631
3335.48 13430
3336.03 15936
3336.57 18763
3337.12 21014
3337.66 23775
3338.21 26421
3338.75 28902
3339.30 29837
3339.84 30065
3340.39 30009
3340.93 28868
3341.48 25439
3342.02 23235
3342.57 20964
3343.11 18022
3343.66 15361
3344.20 13457
3344.75 11474
3345.29 9980
3345.84 9413
3346.38 8265
3346.93 7792
3347.47 7555
3348.02 7347
3348.57 7424
3349.11 7230
3349.66 7633
3350.20 7564
3350.75 7519
3351.30 7745
3351.84 8232
3352.39 8391
3352.93 8158
3353.48 8495
3354.03 8714
3354.57 8508
3355.12 9078
3355.66 9334
3356.21 9297
3356.76 9142
3357.30 8951
3357.85 9037
3358.40 8986
3358.94 8302
3359.49 8370
3360.04 7970
3360.58 7933
3361.13 7782
3361.68 7335
3362.22 6989
3362.77 6736
3363.32 6599
3363.86 6474
3364.41 6382
3364.96 6602
3365.50 6217
3366.05 6005
3366.60 6081
3367.15 6424
3367.69 6405
3368.24 6523
3368.79 6619
3369.34 6671
3369.88 6621
3370.43 6405
3370.98 6429
3371.53 6888
3372.07 6772
3372.62 6586
3373.17 6850
3373.72 6667
3374.26 6778
3374.81 6944
3375.36 6953
3375.91 7424
3376.46 7572
3377.00 7564
3377.55 7526
3378.10 7270
3378.65 7289
3379.20 7457
3379.74 7405
3380.29 6995
3380.84 6398
3381.39 6195
3381.94 6279
3382.49 6023
3383.04 5722
3383.58 5803
3384.13 6071
3384.68 5990
3385.23 5659
3385.78 5884
3386.33 6081
3386.88 5854
3387.43 5975
3387.97 5958
3388.52 6051
3389.07 5738
3389.62 5981
3390.17 5802
3390.72 5653
3391.27 5608
3391.82 5735
3392.37 5766
3392.92 5666
3393.47 5753
3394.01 5775
3394.56 5820
3395.11 6034
3395.66 5707
3396.21 5749
3396.76 5550
3397.31 5783
3397.86 5638
3398.41 5410
3398.96 5617
3399.51 5581
3400.06 5300
3400.61 5432
3401.16 5165
3401.71 5188
3402.26 5018
3402.81 5035
3403.36 5002
3403.91 5043
3404.46 5081
3405.01 4854
3405.56 4861
3406.11 5007
3406.66 5041
3407.21 4867
3407.76 4935
3408.32 4963
3408.87 5054
3409.42 4992
3409.97 4929
3410.52 4940
3411.07 4888
3411.62 4892
3412.17 5081
3412.72 5087
3413.27 5213
3413.82 5158
3414.37 5330
3414.93 5443
3415.48 5366
3416.03 5537
3416.58 5605
3417.13 5800
3417.68 5501
3418.23 5211
3418.78 5213
3419.34 5453
3419.89 5324
3420.44 5006
3420.99 4952
3421.54 4948
3422.09 4873
3422.65 4825
3423.20 4798
3423.75 4800
3424.30 4713
3424.85 4696
3425.40 4756
3425.96 4944
3426.51 4940
3427.06 4943
3427.61 5030
3428.17 5135
3428.72 5139
3429.27 5072
3429.82 4959
3430.37 4905
3430.93 5085
3431.48 5058
3432.03 5098
3432.58 4996
3433.14 4914
3433.69 4735
3434.24 4801
3434.79 5064
3435.35 5241
3435.90 4861
3436.45 5128
3437.01 5290
3437.56 5066
3438.11 5275
3438.66 5077
3439.22 5200
3439.77 5067
3440.32 5096
3440.88 5285
3441.43 5192
3441.98 5314
3442.54 5261
3443.09 5306
3443.64 5351
3444.20 5399
3444.75 5146
3445.30 5373
3445.86 5656
3446.41 5248
3446.97 5242
3447.52 5316
3448.07 5307
3448.63 5145
3449.18 4812
3449.73 4904
3450.29 4663
3450.84 4638
3451.40 4766
3451.95 4801
3452.50 4643
3453.06 4544
3453.61 4615
3454.17 4621
3454.72 4742
3455.28 4640
3455.83 4638
3456.38 4749
3456.94 4734
3457.49 4856
3458.05 4861
3458.60 4710
3459.16 4705
3459.71 4564
3460.27 4506
3460.82 4654
3461.38 4729
3461.93 4703
3462.49 4592
3463.04 4517
3463.60 4728
3464.15 4972
3464.71 4903
3465.26 4647
3465.82 4944
3466.37 4897
3466.93 5001
3467.48 4944
3468.04 5024
3468.59 5131
3469.15 5357
3469.70 5323
3470.26 5413
3470.82 5291
3471.37 5329
3471.93 5471
3472.48 5537
3473.04 5536
3473.59 5341
3474.15 5511
3474.71 5623
3475.26 5481
3475.82 5288
3476.37 5316
3476.93 5246
3477.49 5123
3478.04 5231
3478.60 5277
3479.16 5337
3479.71 5251
3480.27 5253
3480.82 5220
3481.38 5132
3481.94 5629
3482.49 5374
3483.05 5450
3483.61 5653
3484.16 5635
3484.72 5500
3485.28 5859
3485.83 5719
3486.39 5714
3486.95 5932
3487.50 5782
3488.06 5683
3488.62 5673
3489.18 6257
3489.73 6116
3490.29 6442
3490.85 6591
3491.40 7132
3491.96 7284
3492.52 7792
3493.08 8611
3493.63 9087
3494.19 9385
3494.75 9570
3495.31 10234
3495.86 10151
3496.42 10040
3496.98 9791
3497.54 9006
3498.09 9096
3498.65 8971
3499.21 9144
3499.77 8958
3500.33 9220
3500.88 9933
3501.44 10652
3502.00 10626
3502.56 11449
3503.12 12234
3503.67 12900
3504.23 13247
3504.79 13474
3505.35 14318
3505.91 15680
3506.47 16548
3507.03 17202
3507.58 17988
3508.14 18624
3508.70 18748
3509.26 18947
3509.82 18009
3510.38 17559
3510.94 16442
3511.49 15116
3512.05 13735
3512.61 12077
3513.17 10468
3513.73 9381
3514.29 8558
3514.85 7840
3515.41 7140
3515.97 6963
3516.53 6511
3517.09 6260
3517.64 6216
3518.20 5960
3518.76 5926
3519.32 6151
3519.88 6156
3520.44 5864
3521.00 5990
3521.56 5846
3522.12 6087
3522.68 6369
3523.24 6325
3523.80 6614
3524.36 6663
3524.92 6458
3525.48 6343
3526.04 6311
3526.60 6541
3527.16 6637
3527.72 6413
3528.28 6607
3528.84 6422
3529.40 6481
3529.96 5944
3530.52 5784
3531.08 6036
3531.64 5759
3532.20 5472
3532.76 5404
3533.32 5604
3533.89 5696
3534.45 5898
3535.01 6041
3535.57 5649
3536.13 6038
3536.69 6271
3537.25 6491
3537.81 6379
3538.37 6279
3538.93 6630
3539.49 6435
3540.06 6340
3540.62 6495
3541.18 6284
3541.74 6234
3542.30 6171
3542.86 6270
3543.42 6166
3543.98 6211
3544.55 6458
3545.11 6197
3545.67 6467
3546.23 6586
3546.79 6328
3547.35 6420
3547.92 6422
3548.48 6298
3549.04 6161
3549.60 5946
3550.16 6023
3550.72 5747
3551.29 5547
3551.85 5454
3552.41 5545
3552.97 5428
3553.54 5406
3554.10 5435
3554.66 5574
3555.22 5396
3555.78 5372
3556.35 5473
3556.91 5460
3557.47 5483
3558.03 5435
3558.60 5369
3559.16 5405
3559.72 5477
3560.29 5604
3560.85 5550
3561.41 5595
3561.97 5388
3562.54 5262
3563.10 5273
3563.66 5285
3564.23 5406
3564.79 5229
3565.35 5259
3565.91 5177
3566.48 5090
3567.04 5243
3567.60 5054
3568.17 5264
3568.73 5239
3569.29 5209
3569.86 5288
3570.42 5355
3570.99 5336
3571.55 5307
3572.11 5169
3572.68 5343
3573.24 5546
3573.80 5502
3574.37 5393
3574.93 5432
3575.50 5466
3576.06 5439
3576.62 5428
3577.19 5410
3577.75 5541
3578.32 5410
3578.88 5481
3579.44 5639
3580.01 5907
3580.57 5672
3581.14 5729
3581.70 5738
3582.27 5790
3582.83 5784
3583.40 5424
3583.96 5264
3584.52 5245
3585.09 5407
3585.65 5352
3586.22 5483
3586.78 5490
3587.35 5301
3587.91 5086
3588.48 5063
3589.04 5186
3589.61 5270
3590.17 5333
3590.74 5393
3591.30 5272
3591.87 5025
3592.43 5021
3593.00 4907
3593.56 4873
3594.13 4905
3594.70 5091
3595.26 5122
3595.83 4983
3596.39 4967
3596.96 4995
3597.52 4895
3598.09 4877
3598.65 4867
3599.22 4978
3599.79 4843
3600.35 4872
3600.92 5086
3601.48 5480
3602.05 5387
3602.62 5234
3603.18 4895
3603.75 4977
3604.32 5296
3604.88 5268
3605.45 5370
3606.01 5510
3606.58 5435
3607.15 5402
3607.71 5317
3608.28 5190
3608.85 4741
3609.41 4839
3609.98 5059
3610.55 4932
3611.11 4738
3611.68 4773
3612.25 4654
3612.81 4771
3613.38 4542
3613.95 4567
3614.51 4770
3615.08 4853
3615.65 5244
3616.22 5549
3616.78 5862
3617.35 6611
3617.92 7516
3618.48 8432
3619.05 9397
3619.62 10486
3620.19 11631
3620.75 12752
3621.32 13407
3621.89 14390
3622.46 14550
3623.02 13767
3623.59 13374
3624.16 12250
3624.73 10993
3625.30 10049
3625.86 8696
3626.43 7715
3627.00 7023
3627.57 6112
3628.14 5703
3628.70 5564
3629.27 5381
3629.84 5197
3630.41 5209
3630.98 4726
3631.55 4384
3632.11 4741
3632.68 4868
3633.25 4818
3633.82 4875
3634.39 4850
3634.96 4689
3635.52 4433
3636.09 4513
3636.66 4525
3637.23 4459
3637.80 4353
3638.37 4172
3638.94 4478
3639.51 4703
3640.08 4580
3640.64 4660
3641.21 4779
3641.78 5034
3642.35 4973
3642.92 4934
3643.49 5314
3644.06 5514
3644.63 5775
3645.20 5786
3645.77 5647
3646.34 5596
3646.91 5645
3647.48 6157
3648.05 5872
3648.62 5825
3649.19 5975
3649.76 5889
3650.33 5703
3650.90 5885
3651.47 5704
3652.03 5728
3652.60 5626
3653.17 5567
3653.75 5414
3654.32 5526
3654.89 5355
3655.46 5326
3656.03 5130
3656.60 5354
3657.17 5674
3657.74 5810
3658.31 5676
3658.88 5736
3659.45 6016
3660.02 5743
3660.59 5572
3661.16 5852
3661.73 5861
3662.30 5800
3662.87 5712
3663.44 5463
3664.01 5273
3664.59 5302
3665.16 5060
3665.73 5015
3666.30 4901
3666.87 4889
3667.44 4896
3668.01 4709
3668.58 4837
3669.15 4771
3669.73 4909
3670.30 4813
3670.87 4836
3671.44 5085
3672.01 4876
3672.58 4776
3673.15 4891
3673.73 4902
3674.30 5037
3674.87 4773
3675.44 5019
3676.01 5148
3676.58 5323
3677.16 5583
3677.73 5514
3678.30 5417
3678.87 5445
3679.44 5491
3680.02 5299
3680.59 5569
3681.16 5434
3681.73 5258
3682.31 5085
3682.88 5141
3683.45 4837
3684.02 4760
3684.60 4633
3685.17 4753
3685.74 4591
3686.31 4667
3686.89 5245
3687.46 4987
3688.03 5009
3688.60 4928
3689.18 5270
3689.75 5331
3690.32 5380
3690.90 5450
3691.47 5729
3692.04 5984
3692.61 6051
3693.19 6129
3693.76 6180
3694.33 6207
3694.91 6115
3695.48 6009
3696.05 5751
3696.63 5393
3697.20 5211
3697.77 5115
3698.35 5338
3698.92 5023
3699.50 4946
3700.07 4952
3700.64 4865
3701.22 4624
3701.79 4568
3702.36 4566
3702.94 4917
3703.51 4783
3704.09 4741
3704.66 4832
3705.23 4780
3705.81 4635
3706.38 4502
3706.96 4931
3707.53 4811
3708.11 4858
3708.68 4667
3709.25 4882
3709.83 5030
3710.40 4650
3710.98 4625
3711.55 4953
3712.13 4771
3712.70 4756
3713.28 4927
3713.85 5153
3714.43 4998
3715.00 4742
3715.58 4698
3716.15 5008
3716.73 5087
3717.30 4852
3717.88 4870
3718.45 5071
3719.03 5035
3719.60 4761
3720.18 4842
3720.75 4919
3721.33 4998
3721.90 5224
3722.48 5272
3723.05 5122
3723.63 5074
3724.20 4882
3724.78 4883
3725.36 4701
3725.93 4804
3726.51 4822
3727.08 4803
3727.66 4523
3728.23 4286
3728.81 4532
3729.39 4674
3729.96 4518
3730.54 4870
3731.11 5138
3731.69 5325
3732.27 5375
3732.84 5596
3733.42 5980
3734.00 6326
3734.57 6548
3735.15 6966
3735.72 7101
3736.30 7430
3736.88 7732
3737.45 7805
3738.03 7574
3738.61 7127
3739.18 6851
3739.76 6847
3740.34 6588
3740.92 6136
3741.49 5739
3742.07 5615
3742.65 5654
3743.22 5551
3743.80 5314
3744.38 5129
3744.95 5009
3745.53 5237
3746.11 5300
3746.69 5489
3747.26 5268
3747.84 5568
3748.42 5627
3749.00 5690
3749.57 5454
3750.15 5658
3750.73 5838
3751.31 5946
3751.88 5656
3752.46 5349
3753.04 5389
3753.62 5332
3754.19 5402
3754.77 5352
3755.35 5079
3755.93 5023
3756.51 5237
3757.08 5044
3757.66 5377
3758.24 5406
3758.82 5271
3759.40 5413
3759.98 5985
3760.55 6333
3761.13 6442
3761.71 6592
3762.29 6648
3762.87 6654
3763.45 6978
3764.03 6900
3764.60 6636
3765.18 6551
3765.76 6471
3766.34 6136
3766.92 5930
3767.50 5579
3768.08 5324
3768.66 5279
3769.24 5165
3769.81 4972
3770.39 4814
3770.97 4849
3771.55 4977
3772.13 5180
3772.71 4803
3773.29 4883
3773.87 5121
3774.45 5367
3775.03 5414
3775.61 5434
3776.19 5108
3776.77 5507
3777.35 5682
3777.93 5587
3778.51 5452
3779.09 5505
3779.67 5366
3780.25 5365
3780.83 5176
3781.41 4928
3781.99 4977
3782.57 4878
3783.15 4923
3783.73 4710
3784.31 4685
3784.89 4786
3785.47 4696
3786.05 4666
3786.63 4763
3787.21 4562
3787.79 4458
3788.37 4510
3788.95 4760
3789.53 4662
3790.11 4759
3790.69 5069
3791.27 4834
3791.85 5056
3792.43 5083
3793.01 4916
3793.59 4839
3794.18 4860
3794.76 4819
3795.34 4861
3795.92 5018
3796.50 4717
3797.08 4881
3797.66 5184
3798.24 4856
3798.83 4695
3799.41 4891
3799.99 4813
3800.57 4710
3801.15 4952
3801.73 5092
3802.31 5007
3802.90 4901
3803.48 5326
3804.06 5192
3804.64 5158
3805.22 5233
3805.80 5156
3806.39 5348
3806.97 5247
3807.55 5416
3808.13 5582
3808.71 5221
3809.30 5273
3809.88 5458
3810.46 5273
3811.04 5644
3811.63 5812
3812.21 5558
3812.79 5434
3813.37 5424
3813.95 5541
3814.54 5574
3815.12 5418
3815.70 5811
3816.29 5610
3816.87 5589
3817.45 5461
3818.03 5651
3818.62 5764
3819.20 5825
3819.78 5908
3820.36 5862
3820.95 5467
3821.53 5625
3822.11 5266
3822.70 5045
3823.28 4866
3823.86 4833
3824.45 4915
3825.03 4882
3825.61 4830
3826.20 4651
3826.78 4651
3827.36 4524
3827.95 4316
3828.53 4496
3829.11 4413
3829.70 4311
3830.28 4386
3830.87 4786
3831.45 4631
3832.03 4707
3832.62 4706
3833.20 4715
3833.79 4997
3834.37 5043
3834.95 5069
3835.54 5017
3836.12 5085
3836.71 5066
3837.29 5047
3837.87 4819
3838.46 5126
3839.04 4888
3839.63 4845
3840.21 4770
3840.80 4857
3841.38 4723
3841.97 4666
3842.55 4815
3843.13 4519
3843.72 4514
3844.30 4650
3844.89 4511
3845.47 4506
3846.06 4438
3846.64 4521
3847.23 4526
3847.81 4681
3848.40 4650
3848.98 4540
3849.57 4605
3850.15 4650
3850.74 4863
3851.33 4680
3851.91 4654
3852.50 4517
3853.08 4666
3853.67 4725
3854.25 4958
3854.84 4739
3855.42 4860
3856.01 5148
3856.60 5068
3857.18 5061
3857.77 5289
3858.35 5243
3858.94 5276
3859.52 5553
3860.11 5776
3860.70 6333
3861.28 7183
3861.87 7827
3862.45 8728
3863.04 9564
3863.63 10521
3864.21 11544
3864.80 12312
3865.39 12991
3865.97 13167
3866.56 13113
3867.15 12566
3867.73 11992
3868.32 11022
3868.91 9890
3869.49 9071
3870.08 8238
3870.67 7450
3871.25 7111
3871.84 6795
3872.43 6500
3873.01 6221
3873.60 5884
3874.19 5603
3874.77 5579
3875.36 5547
3875.95 5414
3876.54 5610
3877.12 5708
3877.71 5705
3878.30 5668
3878.89 5467
3879.47 5345
3880.06 5353
3880.65 5219
3881.24 5064
3881.82 4933
3882.41 5209
3883.00 4981
3883.59 4799
3884.17 4882
3884.76 4809
3885.35 4885
3885.94 4774
3886.53 4787
3887.11 4916
3887.70 4909
3888.29 4873
3888.88 4801
3889.47 5121
3890.05 5070
3890.64 5235
3891.23 5296
3891.82 5593
3892.41 5601
3893.00 5657
3893.59 5920
3894.17 5780
3894.76 6006
3895.35 5922
3895.94 6334
3896.53 6459
3897.12 6670
3897.71 6699
3898.30 6517
3898.88 6582
3899.47 6702
3900.06 6623
3900.65 6640
3901.24 6860
3901.83 6423
3902.42 6322
3903.01 6330
3903.60 6200
3904.19 5931
3904.78 5661
3905.37 5699
3905.95 5516
3906.54 5115
3907.13 5142
3907.72 5238
3908.31 4846
3908.90 4725
3909.49 4845
3910.08 4639
3910.67 4704
3911.26 4644
3911.85 4564
3912.44 4641
3913.03 4604
3913.62 4433
3914.21 4404
3914.80 4550
3915.39 4522
3915.98 4283
3916.57 4314
3917.16 4314
3917.75 4406
3918.34 4316
3918.93 4461
3919.52 4336
3920.12 4361
3920.71 4098
3921.30 4192
3921.89 4272
3922.48 4129
3923.07 4126
3923.66 4341
3924.25 4385
3924.84 4266
3925.43 4422
3926.02 4467
3926.61 4423
3927.20 4415
3927.80 4420
3928.39 4296
3928.98 4499
3929.57 4663
3930.16 4607
3930.75 4482
3931.34 4453
3931.94 4438
3932.53 4194
3933.12 4371
3933.71 4392
3934.30 4320
3934.89 4497
3935.48 4435
3936.08 4635
3936.67 4379
3937.26 4272
3937.85 4378
3938.44 4240
3939.04 4345
3939.63 4101
3940.22 4182
3940.81 4251
3941.40 4348
3942.00 4349
3942.59 4585
3943.18 4565
3943.77 4434
3944.37 4503
3944.96 4431
3945.55 4544
3946.14 4650
3946.74 4495
3947.33 4433
3947.92 4330
3948.51 4338
3949.11 4427
3949.70 4006
3950.29 4012
3950.88 4096
3951.48 4139
3952.07 3994
3952.66 3995
3953.26 4093
3953.85 4145
3954.44 4209
3955.04 4234
3955.63 4071
3956.22 4287
3956.82 4411
3957.41 4356
3958.00 4411
3958.60 4348
3959.19 4355
3959.78 4338
3960.38 4137
3960.97 4087
3961.56 4075
3962.16 4135
3962.75 4246
3963.34 4078
3963.94 4194
3964.53 4275
3965.13 4242
3965.72 4321
3966.31 4459
3966.91 4830
3967.50 4737
3968.10 5003
3968.69 5131
3969.28 5523
3969.88 5510
3970.47 5882
3971.07 5955
3971.66 5594
3972.26 5512
3972.85 5493
3973.45 5228
3974.04 5138
3974.63 4699
3975.23 4567
3975.82 4442
3976.42 4397
3977.01 4292
3977.61 4437
3978.20 4130
3978.80 4063
3979.39 4198
3979.99 4330
3980.58 4427
3981.18 4305
3981.77 4571
3982.37 4650
3982.96 4570
3983.56 4430
3984.15 4443
3984.75 4431
3985.35 4333
3985.94 4351
3986.54 4482
3987.13 4353
3987.73 4328
3988.32 4327
3988.92 4577
3989.51 4260
3990.11 4127
3990.71 4174
3991.30 4331
3991.90 4516
3992.49 4299
3993.09 4294
3993.69 4339
3994.28 4150
3994.88 4297
3995.47 4346
3996.07 4525
3996.67 4474
3997.26 4671
3997.86 4556
3998.46 4592
3999.05 4804
3999.65 4864
4000.25 4694
4000.84 4603
4001.44 4845
4002.04 4587
4002.63 5003
4003.23 4879
4003.83 4666
4004.42 4712
4005.02 4672
4005.62 4970
4006.21 5120
4006.81 4955
4007.41 5188
4008.01 4943
4008.60 5210
4009.20 5281
4009.80 5125
4010.39 5190
4010.99 5147
4011.59 5135
4012.19 5304
4012.78 4925
4013.38 5151
4013.98 5272
4014.58 5346
4015.17 5192
4015.77 5438
4016.37 5644
4016.97 5777
4017.57 6233
4018.16 6533
4018.76 6812
4019.36 7168
4019.96 7245
4020.56 7602
4021.15 7781
4021.75 7794
4022.35 7336
4022.95 6900
4023.55 6335
4024.14 5907
4024.74 5837
4025.34 5644
4025.94 5382
4026.54 4999
4027.14 4939
4027.74 4889
4028.33 4889
4028.93 5029
4029.53 4949
4030.13 5013
4030.73 5046
4031.33 4999
4031.93 4918
4032.53 4999
4033.12 5156
4033.72 5133
4034.32 5243
4034.92 5158
4035.52 4946
4036.12 4834
4036.72 5005
4037.32 4896
4037.92 4696
4038.52 4558
4039.12 4534
4039.72 4518
4040.32 4280
4040.92 4315
4041.52 4452
4042.12 4356
4042.71 4366
4043.31 4452
4043.91 4503
4044.51 4377
4045.11 4344
4045.71 4318
4046.31 4338
4046.91 4459
4047.51 4324
4048.11 4390
4048.71 4499
4049.31 4556
4049.91 4449
4050.52 4666
4051.12 4536
4051.72 4598
4052.32 4420
4052.92 4436
4053.52 4544
4054.12 4508
4054.72 4471
4055.32 4745
4055.92 4828
4056.52 4804
4057.12 4634
4057.72 4786
4058.32 4730
4058.92 4572
4059.52 4631
4060.13 4524
4060.73 4452
4061.33 4480
4061.93 4551
4062.53 4372
4063.13 4383
4063.73 4082
4064.33 4278
4064.94 4171
4065.54 4258
4066.14 4041
4066.74 3988
4067.34 4014
4067.94 4033
4068.54 4195
4069.15 3869
4069.75 3918
4070.35 3946
4070.95 4084
4071.55 4245
4072.16 4154
4072.76 4229
4073.36 4073
4073.96 4211
4074.56 4388
4075.17 4114
4075.77 4306
4076.37 4468
4076.97 4370
4077.57 4572
4078.18 4531
4078.78 4293
4079.38 4387
4079.98 4541
4080.59 4318
4081.19 4321
4081.79 4295
4082.39 4268
4083.00 4273
4083.60 4247
4084.20 4133
4084.81 4384
4085.41 4372
4086.01 4453
4086.61 4451
4087.22 4706
4087.82 4663
4088.42 4617
4089.03 4607
4089.63 4619
4090.23 4762
4090.84 4575
4091.44 4669
4092.04 4680
4092.65 4746
4093.25 4728
4093.85 5055
4094.46 5331
4095.06 5875
4095.66 6371
4096.27 7086
4096.87 7664
4097.48 8099
4098.08 8236
4098.68 8733
4099.29 8909
4099.89 8583
4100.49 8569
4101.10 8086
4101.70 7273
4102.31 6671
4102.91 6295
4103.52 5597
4104.12 5493
4104.72 5024
4105.33 4664
4105.93 4460
4106.54 4160
4107.14 4095
4107.75 4110
4108.35 4123
4108.96 4148
4109.56 4282
4110.16 4411
4110.77 4520
4111.37 4634
4111.98 4544
4112.58 4579
4113.19 4496
4113.79 4841
4114.40 4965
4115.00 4816
4115.61 4564
4116.21 4555
4116.82 4740
4117.42 4479
4118.03 4259
4118.64 4313
4119.24 4353
4119.85 4216
4120.45 4128
4121.06 4116
4121.66 4062
4122.27 4268
4122.87 4278
4123.48 4183
4124.09 4220
4124.69 4333
4125.30 4341
4125.90 4322
4126.51 4308
4127.11 4414
4127.72 4607
4128.33 4464
4128.93 4458
4129.54 4525
4130.14 4449
4130.75 4510
4131.36 4361
4131.96 4562
4132.57 4567
4133.18 4305
4133.78 4543
4134.39 4709
4135.00 4662
4135.60 4607
4136.21 4569
4136.82 4602
4137.42 4637
4138.03 4783
4138.64 4848
4139.24 4852
4139.85 4452
4140.46 4409
4141.06 4565
4141.67 4893
4142.28 4861
4142.88 4817
4143.49 5133
4144.10 4885
4144.71 4707
4145.31 4636
4145.92 4961
4146.53 5075
4147.14 4832
4147.74 4930
4148.35 4750
4148.96 4708
4149.57 4628
4150.17 4383
4150.78 4366
4151.39 4187
4152.00 4113
4152.60 4150
4153.21 4088
4153.82 4173
4154.43 4037
4155.04 4120
4155.64 3878
4156.25 3931
4156.86 3909
4157.47 4208
4158.08 3999
4158.69 4024
4159.29 3846
4159.90 3697
4160.51 3812
4161.12 3859
4161.73 3803
4162.34 3697
4162.94 3750
4163.55 3719
4164.16 3796
4164.77 3777
4165.38 3911
4165.99 4108
4166.60 3938
4167.21 3982
4167.81 4019
4168.42 4081
4169.03 4096
4169.64 4262
4170.25 4379
4170.86 4288
4171.47 4273
4172.08 4308
4172.69 4167
4173.30 4345
4173.91 4140
4174.52 4071
4175.13 4199
4175.74 4182
4176.34 4120
4176.95 4284
4177.56 4118
4178.17 4087
4178.78 4065
4179.39 3959
4180.00 3710
4180.61 3986
4181.22 4098
4181.83 3811
4182.44 4166
4183.05 4108
4183.66 4060
4184.27 4203
4184.88 4260
4185.49 4003
4186.10 4061
4186.71 4116
4187.32 3925
4187.93 4045
4188.55 3914
4189.16 4114
4189.77 4028
4190.38 3928
4190.99 3836
4191.60 3884
4192.21 3904
4192.82 3845
4193.43 3944
4194.04 4017
4194.65 4035
4195.26 4229
4195.87 4250
4196.49 4292
4197.10 4643
4197.71 4852
4198.32 4850
4198.93 4765
4199.54 4726
4200.15 4970
4200.76 4897
4201.38 4903
4201.99 4893
4202.60 4728
4203.21 4536
4203.82 4243
4204.43 4567
4205.04 4530
4205.66 4259
4206.27 4249
4206.88 4465
4207.49 4376
4208.10 4069
4208.72 4046
4209.33 4170
4209.94 4143
4210.55 4162
4211.16 4147
4211.78 4355
4212.39 4366
4213.00 4255
4213.61 4332
4214.22 4369
4214.84 4415
4215.45 4547
4216.06 4593
4216.67 4442
4217.29 4605
4217.90 4680
4218.51 4709
4219.13 4960
4219.74 5089
4220.35 5002
4220.96 5179
4221.58 5716
4222.19 5594
4222.80 6018
4223.42 6746
4224.03 7057
4224.64 7395
4225.25 7628
4225.87 7971
4226.48 8456
4227.09 8218
4227.71 8510
4228.32 8513
4228.93 8279
4229.55 8295
4230.16 8403
4230.77 8349
4231.39 8098
4232.00 7448
4232.62 7599
4233.23 7784
4233.84 7449
4234.46 7291
4235.07 7018
4235.68 6794
4236.30 6940
4236.91 6751
4237.53 6943
4238.14 6791
4238.75 6464
4239.37 6177
4239.98 6191
4240.60 5911
4241.21 6047
4241.83 5829
4242.44 5493
4243.05 5165
4243.67 5116
4244.28 5039
4244.90 4794
4245.51 4665
4246.13 4583
4246.74 4433
4247.36 4564
4247.97 4699
4248.59 4538
4249.20 4677
4249.82 4769
4250.43 4544
4251.05 4683
4251.66 4810
4252.28 4712
4252.89 4770
4253.51 4781
4254.12 4538
4254.74 4661
4255.35 4479
4255.97 4652
4256.58 4564
4257.20 4509
4257.81 4570
4258.43 4544
4259.05 4672
4259.66 4629
4260.28 4745
4260.89 4585
4261.51 4702
4262.12 4872
4262.74 4833
4263.36 4765
4263.97 4939
4264.59 4871
4265.20 4639
4265.82 4561
4266.44 4699
4267.05 4756
4267.67 4727
4268.28 4804
4268.90 4708
4269.52 4836
4270.13 4754
4270.75 4821
4271.37 4771
4271.98 4806
4272.60 4870
4273.22 4861
4273.83 4839
4274.45 4958
4275.07 4790
4275.68 4570
4276.30 4697
4276.92 4517
4277.53 4435
4278.15 4481
4278.77 4272
4279.38 4105
4280.00 4077
4280.62 4269
4281.24 4197
4281.85 4151
4282.47 4286
4283.09 4318
4283.70 4254
4284.32 4030
4284.94 3927
4285.56 4023
4286.17 3912
4286.79 3995
4287.41 4186
4288.03 4280
4288.65 4354
4289.26 4598
4289.88 4500
4290.50 4558
4291.12 4658
4291.73 4275
4292.35 4380
4292.97 4246
4293.59 4298
4294.21 4360
4294.83 4387
4295.44 4282
4296.06 4344
4296.68 4338
4297.30 4164
4297.92 4107
4298.54 4058
4299.15 4266
4299.77 4489
4300.39 4398
4301.01 4260
4301.63 4295
4302.25 4389
4302.87 4383
4303.48 4220
4304.10 3892
4304.72 4176
4305.34 4439
4305.96 4325
4306.58 4199
4307.20 4172
4307.82 4149
4308.44 4613
4309.06 4355
4309.67 4404
4310.29 4670
4310.91 4888
4311.53 4881
4312.15 4965
4312.77 5309
4313.39 5250
4314.01 5452
4314.63 5501
4315.25 5461
4315.87 5290
4316.49 5323
4317.11 5291
4317.73 5134
4318.35 4786
4318.97 4564
4319.59 4445
4320.21 4366
4320.83 4121
4321.45 3952
4322.07 3987
4322.69 4209
4323.31 4257
4323.93 4190
4324.55 4226
4325.17 3962
4325.79 4005
4326.41 4148
4327.03 4064
4327.65 4201
4328.27 4396
4328.89 4466
4329.51 4401
4330.13 4306
4330.76 4328
4331.38 4344
4332.00 4426
4332.62 4333
4333.24 4157
4333.86 4178
4334.48 4189
4335.10 4270
4335.72 4023
4336.34 4411
4336.97 4148
4337.59 3802
4338.21 3960
4338.83 4000
4339.45 4067
4340.07 4205
4340.69 4357
4341.31 4143
4341.94 4182
4342.56 4372
4343.18 4398
4343.80 4224
4344.42 4394
4345.04 4424
4345.67 4499
4346.29 4563
4346.91 4684
4347.53 4820
4348.15 5086
4348.78 5602
4349.40 5822
4350.02 6037
4350.64 6407
4351.26 6337
4351.89 5862
4352.51 5358
4353.13 5422
4353.75 5309
4354.38 5002
4355.00 4821
4355.62 4723
4356.24 4540
4356.87 4296
4357.49 4272
4358.11 4219
4358.74 4037
4359.36 4021
4359.98 4153
4360.60 4262
4361.23 4140
4361.85 4276
4362.47 4110
4363.10 4211
4363.72 4090
4364.34 4161
4364.97 4439
4365.59 4343
4366.21 4163
4366.83 4325
4367.46 4381
4368.08 4214
4368.71 4105
4369.33 4162
4369.95 4095
4370.58 4128
4371.20 4162
4371.82 4085
4372.45 4258
4373.07 4284
4373.69 4113
4374.32 4059
4374.94 4113
4375.57 4117
4376.19 4054
4376.81 4248
4377.44 4263
4378.06 4112
4378.69 4208
4379.31 4212
4379.94 4146
4380.56 4210
4381.18 4365
4381.81 4289
4382.43 4570
4383.06 4540
4383.68 4626
4384.31 4733
4384.93 4755
4385.56 4698
4386.18 4835
4386.81 4748
4387.43 4880
4388.05 5178
4388.68 5119
4389.30 5137
4389.93 5086
4390.55 5324
4391.18 5680
4391.81 5642
4392.43 5971
4393.06 6242
4393.68 6940
4394.31 7440
4394.93 7699
4395.56 7879
4396.18 7658
4396.81 7493
4397.43 7202
4398.06 7001
4398.68 6605
4399.31 6556
4399.94 6599
4400.56 6647
4401.19 6997
4401.81 7023
4402.44 7161
4403.06 7412
4403.69 7572
4404.32 7405
4404.94 7155
4405.57 6998
4406.20 6938
4406.82 6501
4407.45 6182
4408.07 6305
4408.70 6467
4409.33 6488
4409.95 6387
4410.58 6360
4411.21 6392
4411.83 6504
4412.46 6260
4413.09 6172
4413.71 6172
4414.34 5834
4414.97 5606
4415.59 5641
4416.22 5613
4416.85 5478
4417.47 5860
4418.10 5588
4418.73 5342
4419.35 5456
4419.98 5386
4420.61 5084
4421.24 5206
4421.86 5199
4422.49 4869
4423.12 4901
4423.75 4923
4424.37 4805
4425.00 4771
4425.63 4913
4426.26 4723
4426.88 4595
4427.51 4638
4428.14 4773
4428.77 4722
4429.39 4414
4430.02 4292
4430.65 4446
4431.28 4467
4431.91 4482
4432.53 4330
4433.16 4189
4433.79 4205
4434.42 4130
4435.05 4078
4435.67 4251
4436.30 4182
4436.93 4399
4437.56 4365
4438.19 4038
4438.82 4121
4439.44 4063
4440.07 3989
4440.70 4229
4441.33 4249
4441.96 3950
4442.59 3838
4443.22 3982
4443.85 3975
4444.47 3903
4445.10 3925
4445.73 3901
4446.36 3827
4446.99 3740
4447.62 3911
4448.25 3722
4448.88 3904
4449.51 3973
4450.14 4025
4450.77 3778
4451.39 3849
4452.02 3924
4452.65 3639
4453.28 3832
4453.91 3840
4454.54 3691
4455.17 3678
4455.80 3892
4456.43 3702
4457.06 3775
4457.69 3692
4458.32 3782
4458.95 3959
4459.58 3960
4460.21 3764
4460.84 3927
4461.47 3799
4462.10 3790
4462.73 3553
4463.36 3591
4463.99 3657
4464.62 3622
4465.25 3608
4465.88 3599
4466.51 3669
4467.14 3720
4467.77 3463
4468.40 3486
4469.03 3420
4469.67 3415
4470.30 3454
4470.93 3538
4471.56 3437
4472.19 3389
4472.82 3366
4473.45 3498
4474.08 3543
4474.71 3509
4475.34 3557
4475.97 3465
4476.61 3283
4477.24 3353
4477.87 3509
4478.50 3505
4479.13 3416
4479.76 3443
4480.39 3461
4481.02 3683
4481.66 3568
4482.29 3503
4482.92 3722
4483.55 3648
4484.18 3694
4484.81 3554
4485.45 3581
4486.08 3913
4486.71 3742
4487.34 3706
4487.97 3780
4488.61 3858
4489.24 3856
4489.87 3812
4490.50 3569
4491.13 3549
4491.77 3679
4492.40 3718
4493.03 3735
4493.66 3622
4494.30 3520
4494.93 3582
4495.56 3570
4496.19 3788
4496.83 3714
4497.46 3683
4498.09 3813
4498.72 3575
4499.36 3596
4499.99 3702
4500.62 3428
4501.25 3361
4501.89 3634
4502.52 3853
4503.15 3819
4503.79 3861
4504.42 3986
4505.05 4182
4505.69 4312
4506.32 4538
4506.95 4591
4507.59 4547
4508.22 4498
4508.85 4605
4509.49 4278
4510.12 4065
4510.75 3885
4511.39 3976
4512.02 3975
4512.65 3959
4513.29 3849
4513.92 3854
4514.56 3879
4515.19 3868
4515.82 4009
4516.46 3993
4517.09 3929
4517.73 3755
4518.36 3889
4518.99 4028
4519.63 3927
4520.26 3963
4520.90 4011
4521.53 3824
4522.16 3898
4522.80 3936
4523.43 3754
4524.07 3773
4524.70 3737
4525.34 3861
4525.97 3778
4526.61 3831
4527.24 4079
4527.88 4095
4528.51 4082
4529.15 4291
4529.78 4417
4530.42 4756
4531.05 5421
4531.69 5999
4532.32 6821
4532.96 7673
4533.59 8431
4534.23 9329
4534.86 10179
4535.50 10440
4536.13 10887
4536.77 10915
4537.40 10743
4538.04 9868
4538.67 9385
4539.31 7959
4539.94 7101
4540.58 6242
4541.22 5389
4541.85 4897
4542.49 4565
4543.12 4390
4543.76 4054
4544.40 3982
4545.03 4056
4545.67 3962
4546.30 3893
4546.94 3838
4547.58 3704
4548.21 3688
4548.85 3650
4549.48 3937
4550.12 3763
4550.76 3571
4551.39 3590
4552.03 3494
4552.67 3448
4553.30 3668
4553.94 3808
4554.58 3619
4555.21 3673
4555.85 3645
4556.49 3795
4557.12 3796
4557.76 4152
4558.40 4233
4559.03 4044
4559.67 3809
4560.31 3998
4560.94 4165
4561.58 3997
4562.22 4014
4562.86 3994
4563.49 3861
4564.13 3781
4564.77 3889
4565.41 3826
4566.04 4012
4566.68 4108
4567.32 3863
4567.96 3798
4568.59 3897
4569.23 4121
4569.87 4218
4570.51 4412
4571.14 4483
4571.78 4443
4572.42 4751
4573.06 4485
4573.70 4404
4574.33 4573
4574.97 4658
4575.61 4315
4576.25 4286
4576.89 4097
4577.52 4004
4578.16 3912
4578.80 3828
4579.44 3562
4580.08 3631
4580.72 3689
4581.35 3667
4581.99 3506
4582.63 3550
4583.27 3652
4583.91 3571
4584.55 3511
4585.19 3366
4585.83 3435
4586.46 3399
4587.10 3377
4587.74 3497
4588.38 3565
4589.02 3578
4589.66 3545
4590.30 3457
4590.94 3660
4591.58 3524
4592.22 3543
4592.85 3360
4593.49 3379
4594.13 3383
4594.77 3355
4595.41 3520
4596.05 3576
4596.69 3530
4597.33 3510
4597.97 3378
4598.61 3333
4599.25 3475
4599.89 3275
4600.53 3053
4601.17 3253
4601.81 3364
4602.45 3190
4603.09 3218
4603.73 3244
4604.37 3306
4605.01 3525
4605.65 3443
4606.29 3419
4606.93 3425
4607.57 3661
4608.21 3553
4608.85 3396
4609.49 3417
4610.13 3653
4610.77 3574
4611.41 3501
4612.05 3543
4612.70 3833
4613.34 3575
4613.98 3576
4614.62 3698
4615.26 3768
4615.90 3443
4616.54 3440
4617.18 3368
4617.82 3433
4618.46 3473
4619.10 3402
4619.75 3394
4620.39 3455
4621.03 3474
4621.67 3350
4622.31 3352
4622.95 3115
4623.59 3218
4624.24 3325
4624.88 3290
4625.52 3213
4626.16 3215
4626.80 3397
4627.44 3331
4628.09 3303
4628.73 3047
4629.37 3002
4630.01 3101
4630.65 3042
4631.29 3039
4631.94 3151
4632.58 3127
4633.22 3198
4633.86 3380
4634.51 3250
4635.15 3246
4635.79 3408
4636.43 3272
4637.07 3077
4637.72 3374
4638.36 3490
4639.00 3544
4639.64 3614
4640.29 3562
4640.93 3557
4641.57 3424
4642.21 3672
4642.86 3594
4643.50 3666
4644.14 3648
4644.79 3654
4645.43 3435
4646.07 3481
4646.72 3390
4647.36 3230
4648.00 3214
4648.64 3332
4649.29 3375
4649.93 3166
4650.57 3197
4651.22 3348
4651.86 3389
4652.50 3331
4653.15 3422
4653.79 3395
4654.44 3530
4655.08 3528
4655.72 3597
4656.37 3690
4657.01 3804
4657.65 3596
4658.30 3656
4658.94 3600
4659.59 3528
4660.23 3379
4660.87 3249
4661.52 3213
4662.16 3145
4662.81 2974
4663.45 3083
4664.09 3027
4664.74 3088
4665.38 3056
4666.03 2980
4666.67 3150
4667.32 3266
4667.96 3048
4668.61 3036
4669.25 3084
4669.89 3078
4670.54 3076
4671.18 3042
4671.83 3045
4672.47 3049
4673.12 2991
4673.76 2923
4674.41 3070
4675.05 3202
4675.70 3089
4676.34 3009
4676.99 2962
4677.63 2997
4678.28 3022
4678.92 3184
4679.57 3018
4680.22 2947
4680.86 2916
4681.51 3008
4682.15 3148
4682.80 2933
4683.44 2984
4684.09 3187
4684.73 3097
4685.38 3174
4686.03 3039
4686.67 3139
4687.32 3011
4687.96 2972
4688.61 3190
4689.25 3093
4689.90 3102
4690.55 3027
4691.19 3052
4691.84 3119
4692.49 2896
4693.13 2773
4693.78 2964
4694.42 3050
4695.07 2964
4695.72 2853
4696.36 2963
4697.01 2989
4697.66 2962
4698.30 3004
4698.95 3087
4699.60 3044
4700.24 3082
4700.89 3019
4701.54 3083
4702.18 3264
4702.83 3236
4703.48 3230
4704.12 3222
4704.77 3111
4705.42 3085
4706.07 3192
4706.71 3242
4707.36 3055
4708.01 3019
4708.66 2937
4709.30 3013
4709.95 3051
4710.60 3118
4711.24 3037
4711.89 3059
4712.54 3115
4713.19 3112
4713.84 2958
4714.48 2959
4715.13 3256
4715.78 3140
4716.43 3024
4717.07 3083
4717.72 3171
4718.37 3058
4719.02 2879
4719.67 2970
4720.31 3168
4720.96 3193
4721.61 3138
4722.26 3079
4722.91 3205
4723.56 3283
4724.20 3455
4724.85 3365
4725.50 3441
4726.15 3356
4726.80 3353
4727.45 3500
4728.10 3766
4728.74 3692
4729.39 3905
4730.04 3729
4730.69 3656
4731.34 3798
4731.99 3588
4732.64 3712
4733.29 3376
4733.94 3321
4734.58 3096
4735.23 3180
4735.88 3092
4736.53 3144
4737.18 3335
4737.83 3232
4738.48 2980
4739.13 3110
4739.78 3098
4740.43 3126
4741.08 3202
4741.73 3061
4742.38 3303
4743.03 3357
4743.68 3306
4744.33 3378
4744.98 3412
4745.63 3309
4746.28 3161
4746.93 3184
4747.58 3334
4748.23 3184
4748.88 3212
4749.53 3134
4750.18 3277
4750.83 3273
4751.48 3206
4752.13 3288
4752.78 3184
4753.43 3179
4754.08 3288
4754.73 3393
4755.38 3568
4756.03 3728
4756.68 3916
4757.33 3834
4757.98 3608
4758.63 3471
4759.28 3569
4759.93 3462
4760.59 3472
4761.24 3351
4761.89 3353
4762.54 3429
4763.19 3210
4763.84 3245
4764.49 3128
4765.14 3157
4765.79 3055
4766.45 2903
4767.10 2799
4767.75 2748
4768.40 2918
4769.05 3009
4769.70 3020
4770.35 2853
4771.01 3111
4771.66 3128
4772.31 2868
4772.96 2996
4773.61 3093
4774.26 2886
4774.92 2896
4775.57 2973
4776.22 3041
4776.87 2778
4777.52 2591
4778.18 2702
4778.83 2807
4779.48 2830
4780.13 2696
4780.79 2699
4781.44 2822
4782.09 2810
4782.74 2712
4783.40 2705
4784.05 2846
4784.70 2830
4785.35 2997
4786.01 2923
4786.66 2746
4787.31 2760
4787.96 2832
4788.62 2857
4789.27 2852
4789.92 2910
4790.58 2929
4791.23 2897
4791.88 2887
4792.53 2925
4793.19 2780
4793.84 2647
4794.49 2848
4795.15 2796
4795.80 2857
4796.45 2838
4797.11 2868
4797.76 3015
4798.41 2990
4799.07 3014
4799.72 2962
4800.37 2897
4801.03 2921
4801.68 2928
4802.34 2765
4802.99 2607
4803.64 2965
4804.30 3089
4804.95 3048
4805.61 2879
4806.26 2932
4806.91 3064
4807.57 2833
4808.22 2753
4808.88 2871
4809.53 3010
4810.18 3032
4810.84 2826
4811.49 2990
4812.15 3143
4812.80 3079
4813.46 2755
4814.11 2612
4814.77 2882
4815.42 2869
4816.07 2892
4816.73 2928
4817.38 2959
4818.04 3047
4818.69 3116
4819.35 2983
4820.00 3082
4820.66 3127
4821.31 3228
4821.97 3325
4822.62 3398
4823.28 3264
4823.93 3151
4824.59 3121
4825.24 3390
4825.90 3299
4826.56 3282
4827.21 3156
4827.87 3172
4828.52 3192
4829.18 3114
4829.83 3039
4830.49 3126
4831.14 3133
4831.80 3000
4832.46 2952
4833.11 3160
4833.77 3187
4834.42 3189
4835.08 3279
4835.74 3308
4836.39 3276
4837.05 3505
4837.70 3724
4838.36 3803
4839.02 3873
4839.67 4007
4840.33 4241
4840.99 4086
4841.64 3990
4842.30 4047
4842.96 4094
4843.61 4073
4844.27 3856
4844.92 3669
4845.58 3596
4846.24 3582
4846.90 3489
4847.55 3472
4848.21 3376
4848.87 3356
4849.52 3464
4850.18 3400
4850.84 3412
4851.49 3761
4852.15 4039
4852.81 4105
4853.47 4010
4854.12 4157
4854.78 4161
4855.44 4231
4856.09 4126
4856.75 4026
4857.41 3919
4858.07 3855
4858.72 3705
4859.38 3764
4860.04 3643
4860.70 3616
4861.36 3675
4862.01 3643
4862.67 3689
4863.33 3724
4863.99 3626
4864.64 3495
4865.30 3444
4865.96 3651
4866.62 3496
4867.28 3469
4867.94 3580
4868.59 3764
4869.25 3559
4869.91 3526
4870.57 3448
4871.23 3575
4871.89 3562
4872.54 3528
4873.20 3559
4873.86 3418
4874.52 3474
4875.18 3432
4875.84 3443
4876.50 3489
4877.16 3520
4877.81 3422
4878.47 3431
4879.13 3585
4879.79 3584
4880.45 3526
4881.11 3550
4881.77 3410
4882.43 3545
4883.09 3557
4883.75 3460
4884.41 3326
4885.06 3254
4885.72 3317
4886.38 3109
4887.04 3201
4887.70 3193
4888.36 3121
4889.02 2909
4889.68 2992
4890.34 3167
4891.00 3006
4891.66 3085
4892.32 3356
4892.98 3303
4893.64 3132
4894.30 3266
4894.96 3196
4895.62 3118
4896.28 3279
4896.94 3210
4897.60 3166
4898.26 3188
4898.92 3295
4899.58 2980
4900.24 3082
4900.90 3127
4901.56 3169
4902.22 3159
4902.88 3148
4903.54 3100
4904.21 3106
4904.87 3039
4905.53 2926
4906.19 2932
4906.85 3040
4907.51 2842
4908.17 3095
4908.83 2889
4909.49 2940
4910.15 2920
4910.81 2881
4911.48 2874
4912.14 2994
4912.80 2932
4913.46 3008
4914.12 2922
4914.78 2853
4915.44 2901
4916.11 2818
4916.77 2784
4917.43 3025
4918.09 3067
4918.75 2963
4919.41 2816
4920.07 2777
4920.74 2663
4921.40 2834
4922.06 2789
4922.72 2616
4923.38 2818
4924.05 2641
4924.71 2658
4925.37 2746
4926.03 2652
4926.69 2742
4927.36 2793
4928.02 2715
4928.68 2767
4929.34 2911
4930.01 2924
4930.67 2901
4931.33 2900
4931.99 2904
4932.66 2803
4933.32 2801
4933.98 2823
4934.64 2904
4935.31 2796
4935.97 2875
4936.63 2917
4937.30 2862
4937.96 2900
4938.62 2754
4939.28 2940
4939.95 3030
4940.61 3011
4941.27 3023
4941.94 3029
4942.60 2908
4943.26 2812
4943.93 2946
4944.59 2959
4945.25 2922
4945.92 2874
4946.58 2892
4947.24 2956
4947.91 2811
4948.57 2771
4949.23 2881
4949.90 3190
4950.56 2835
4951.23 2761
4951.89 2949
4952.55 2758
4953.22 2687
4953.88 2815
4954.55 2722
4955.21 2728
4955.87 2784
4956.54 2843
4957.20 2811
4957.87 2683
4958.53 2684
4959.20 2694
4959.86 2795
4960.52 2913
4961.19 2898
4961.85 2939
4962.52 2991
4963.18 2717
4963.85 2793
4964.51 2757
4965.18 2943
4965.84 2774
4966.51 3037
4967.17 3117
4967.84 3082
4968.50 2938
4969.17 3042
4969.83 3142
4970.50 3134
4971.16 3052
4971.83 2982
4972.49 2864
4973.16 2955
4973.82 3049
4974.49 2978
4975.15 2802
4975.82 2820
4976.48 3043
4977.15 3132
4977.82 3007
4978.48 2839
4979.15 2900
4979.81 2826
4980.48 3011
4981.14 2833
4981.81 2977
4982.48 2963
4983.14 2871
4983.81 3103
4984.47 3016
4985.14 3076
4985.81 3029
4986.47 3069
4987.14 3126
4987.81 3003
4988.47 3375
4989.14 3642
4989.80 3892
4990.47 4168
4991.14 4523
4991.80 4953
4992.47 5227
4993.14 5530
4993.80 5580
4994.47 5553
4995.14 5814
4995.80 5313
4996.47 4758
4997.14 4515
4997.80 4080
4998.47 3576
4999.14 3506
4999.81 3204
5000.47 3247
5001.14 3068
5001.81 3031
5002.47 2983
5003.14 2935
5003.81 2912
5004.48 2910
5005.14 2842
5005.81 2917
5006.48 2900
5007.15 2895
5007.81 2975
5008.48 2913
5009.15 2858
5009.82 2935
5010.49 2862
5011.15 2875
5011.82 2997
5012.49 2954
5013.16 3077
5013.83 2867
5014.49 2839
5015.16 2893
5015.83 2932
5016.50 2971
5017.17 2979
5017.83 3139
5018.50 3062
5019.17 3102
5019.84 3066
5020.51 3051
5021.18 3277
5021.84 3370
5022.51 3439
5023.18 3400
5023.85 3370
5024.52 3699
5025.19 4120
5025.86 4105
5026.53 4072
5027.19 4015
5027.86 3888
5028.53 3848
5029.20 3713
5029.87 3935
5030.54 4027
5031.21 3736
5031.88 3602
5032.55 3493
5033.22 3516
5033.89 3455
5034.56 3350
5035.23 3375
5035.89 3494
5036.56 3283
5037.23 3355
5037.90 3129
5038.57 3227
5039.24 3385
5039.91 3370
5040.58 3169
5041.25 3293
5041.92 3342
5042.59 3289
5043.26 3327
5043.93 3432
5044.60 3601
5045.27 3607
5045.94 3916
5046.61 4100
5047.28 3951
5047.95 3975
5048.62 4281
5049.29 4074
5049.96 4107
5050.63 3890
5051.31 3781
5051.98 3734
5052.65 3437
5053.32 3364
5053.99 3393
5054.66 3382
5055.33 3211
5056.00 3223
5056.67 3206
5057.34 3081
5058.01 3088
5058.68 3196
5059.35 3288
5060.03 3279
5060.70 3334
5061.37 3647
5062.04 3649
5062.71 3579
5063.38 3754
5064.05 3844
5064.72 3823
5065.40 3732
5066.07 3689
5066.74 3555
5067.41 3608
5068.08 3316
5068.75 3240
5069.43 3233
5070.10 3124
5070.77 3190
5071.44 3127
5072.11 2997
5072.79 2905
5073.46 3051
5074.13 3148
5074.80 2971
5075.47 2952
5076.15 3118
5076.82 3075
5077.49 3224
5078.16 3189
5078.83 3181
5079.51 3209
5080.18 3303
5080.85 3354
5081.52 3304
5082.20 3251
5082.87 3154
5083.54 3405
5084.22 3232
5084.89 3231
5085.56 3175
5086.23 3306
5086.91 3195
5087.58 3128
5088.25 3123
5088.93 3093
5089.60 3127
5090.27 3305
5090.94 3202
5091.62 3159
5092.29 3054
5092.96 3236
5093.64 3440
5094.31 3570
5094.98 3522
5095.66 3498
5096.33 3467
5097.00 3505
5097.68 3508
5098.35 3457
5099.03 3443
5099.70 3191
5100.37 3134
5101.05 3185
5101.72 3242
5102.39 3331
5103.07 3061
5103.74 2943
5104.42 3009
5105.09 2968
5105.77 2913
5106.44 3059
5107.11 3115
5107.79 3072
5108.46 2842
5109.14 3261
5109.81 3168
5110.49 3079
5111.16 3176
5111.83 3025
5112.51 3074
5113.18 3067
5113.86 2940
5114.53 2882
5115.21 2900
5115.88 3028
5116.56 3153
5117.23 3103
5117.91 3164
5118.58 3037
5119.26 3073
5119.93 3022
5120.61 3011
5121.28 3155
5121.96 3072
5122.63 3111
5123.31 3044
5123.98 3165
5124.66 3016
5125.33 3122
5126.01 2882
5126.69 2872
5127.36 2885
5128.04 2786
5128.71 3057
5129.39 3065
5130.06 2834
5130.74 2775
5131.42 2909
5132.09 2861
5132.77 2915
5133.44 2894
5134.12 2930
5134.79 2770
5135.47 2696
5136.15 2947
5136.82 2979
5137.50 2860
5138.18 2926
5138.85 2851
5139.53 3016
5140.20 3022
5140.88 2958
5141.56 2908
5142.23 2943
5142.91 3032
5143.59 2931
5144.26 3126
5144.94 3031
5145.62 2957
5146.29 3078
5146.97 2859
5147.65 2783
5148.33 2774
5149.00 2876
5149.68 2834
5150.36 2742
5151.03 2675
5151.71 2641
5152.39 2663
5153.06 2500
5153.74 2601
5154.42 2770
5155.10 2718
5155.77 2635
5156.45 2731
5157.13 2732
5157.81 2646
5158.48 2684
5159.16 2557
5159.84 2563
5160.52 2618
5161.20 2534
5161.87 2494
5162.55 2613
5163.23 2607
5163.91 2565
5164.58 2593
5165.26 2585
5165.94 2468
5166.62 2433
5167.30 2553
5167.98 2465
5168.65 2748
5169.33 2664
5170.01 2732
5170.69 2533
5171.37 2538
5172.05 2730
5172.72 2665
5173.40 2632
5174.08 2774
5174.76 2644
5175.44 2569
5176.12 2604
5176.80 2495
5177.48 2521
5178.15 2498
5178.83 2452
5179.51 2602
5180.19 2530
5180.87 2587
5181.55 2577
5182.23 2524
5182.91 2450
5183.59 2515
5184.27 2574
5184.95 2625
5185.63 2494
5186.30 2413
5186.98 2442
5187.66 2583
5188.34 2393
5189.02 2541
5189.70 2444
5190.38 2465
5191.06 2504
5191.74 2617
5192.42 2700
5193.10 2546
5193.78 2476
5194.46 2478
5195.14 2391
5195.82 2496
5196.50 2550
5197.18 2438
5197.86 2408
5198.54 2532
5199.22 2436
5199.90 2529
5200.58 2420
5201.26 2438
5201.94 2548
5202.62 2537
5203.31 2496
5203.99 2476
5204.67 2508
5205.35 2617
5206.03 2581
5206.71 2481
5207.39 2604
5208.07 2590
5208.75 2506
5209.43 2522
5210.11 2727
5210.79 2652
5211.48 2748
5212.16 2659
5212.84 2767
5213.52 2683
5214.20 2570
5214.88 2601
5215.56 2783
5216.24 2972
5216.93 2956
5217.61 2873
5218.29 2843
5218.97 2836
5219.65 2771
5220.33 2868
5221.02 2870
5221.70 2765
5222.38 2769
5223.06 2737
5223.74 2758
5224.42 2709
5225.11 2624
5225.79 2575
5226.47 2638
5227.15 2617
5227.83 2752
5228.52 2606
5229.20 2667
5229.88 2639
5230.56 2648
5231.25 2490
5231.93 2490
5232.61 2489
5233.29 2633
5233.98 2491
5234.66 2576
5235.34 2575
5236.02 2449
5236.71 2648
5237.39 2750
5238.07 2833
5238.76 2758
5239.44 2681
5240.12 2793
5240.80 2887
5241.49 2770
5242.17 2782
5242.85 2879
5243.54 2938
5244.22 2803
5244.90 2833
5245.59 2948
5246.27 2757
5246.95 2627
5247.64 2634
5248.32 2707
5249.00 2767
5249.69 2926
5250.37 3035
5251.05 3011
5251.74 2952
5252.42 2891
5253.11 3124
5253.79 3111
5254.47 3299
5255.16 3175
5255.84 2969
5256.53 3058
5257.21 3059
5257.89 2785
5258.58 2700
5259.26 2884
5259.95 2726
5260.63 2680
5261.32 2623
5262.00 2667
5262.68 2723
5263.37 2687
5264.05 2627
5264.74 2789
5265.42 2920
5266.11 2787
5266.79 2948
5267.48 2916
5268.16 2951
5268.85 2893
5269.53 2833
5270.22 2879
5270.90 2864
5271.59 2904
5272.27 2984
5272.96 2849
5273.64 2774
5274.33 3076
5275.01 2924
5275.70 2887
5276.38 2783
5277.07 2801
5277.75 2803
5278.44 2865
5279.12 2758
5279.81 2897
5280.49 2818
5281.18 3033
5281.87 3223
5282.55 3210
5283.24 3056
5283.92 3117
5284.61 3157
5285.30 3237
5285.98 3290
5286.67 3328
5287.35 3425
5288.04 3264
5288.73 3277
5289.41 3302
5290.10 3379
5290.78 3273
5291.47 3132
5292.16 3139
5292.84 3078
5293.53 3252
5294.22 3136
5294.90 3134
5295.59 3249
5296.28 3305
5296.96 3329
5297.65 3294
5298.34 3296
5299.02 3565
5299.71 3469
5300.40 3655
5301.08 3683
5301.77 4018
5302.46 4405
5303.14 4682
5303.83 5074
5304.52 5329
5305.21 5645
5305.89 6097
5306.58 5947
5307.27 5741
5307.96 5556
5308.64 5189
5309.33 4926
5310.02 4655
5310.71 4072
5311.39 3741
5312.08 3567
5312.77 3325
5313.46 3233
5314.14 3042
5314.83 3297
5315.52 3199
5316.21 3210
5316.89 3075
5317.58 2993
5318.27 3070
5318.96 3042
5319.65 3051
5320.34 3055
5321.02 2993
5321.71 3062
5322.40 3112
5323.09 3202
5323.78 2938
5324.47 3157
5325.15 3126
5325.84 3298
5326.53 3191
5327.22 2985
5327.91 2985
5328.60 3152
5329.29 3045
5329.97 2990
5330.66 3026
5331.35 3216
5332.04 3203
5332.73 3306
5333.42 3412
5334.11 3516
5334.80 3645
5335.49 3380
5336.18 3444
5336.87 3450
5337.55 3533
5338.24 3575
5338.93 3440
5339.62 3634
5340.31 3603
5341.00 3545
5341.69 3700
5342.38 3735
5343.07 3731
5343.76 3693
5344.45 3772
5345.14 3693
5345.83 3672
5346.52 3550
5347.21 3611
5347.90 3715
5348.59 3883
5349.28 4068
5349.97 4097
5350.66 4346
5351.35 4729
5352.04 5176
5352.73 5650
5353.42 5953
5354.11 6350
5354.80 6583
5355.49 6950
5356.18 6967
5356.87 6784
5357.56 6620
5358.25 6148
5358.94 5854
5359.64 5157
5360.33 4649
5361.02 4480
5361.71 4136
5362.40 3657
5363.09 3590
5363.78 3381
5364.47 3361
5365.16 3464
5365.85 3273
5366.55 3231
5367.24 3255
5367.93 3343
5368.62 3174
5369.31 3188
5370.00 3194
5370.69 3279
5371.38 3296
5372.08 3296
5372.77 3148
5373.46 3031
5374.15 2958
5374.84 2967
5375.53 3030
5376.23 2942
5376.92 2959
5377.61 2871
5378.30 2919
5378.99 2898
5379.69 2896
5380.38 2982
5381.07 3072
5381.76 3046
5382.45 3094
5383.15 3071
5383.84 3069
5384.53 3061
5385.22 3065
5385.92 3056
5386.61 3058
5387.30 2965
5387.99 2918
5388.69 2928
5389.38 2997
5390.07 3139
5390.76 3281
5391.46 3278
5392.15 3329
5392.84 3366
5393.54 3215
5394.23 3267
5394.92 3306
5395.61 3293
5396.31 3252
5397.00 3241
5397.69 3229
5398.39 3314
5399.08 3148
5399.77 3056
5400.47 3072
5401.16 3034
5401.85 3059
5402.55 2816
5403.24 2689
5403.93 2759
5404.63 2890
5405.32 2917
5406.02 2851
5406.71 2899
5407.40 2978
5408.10 3013
5408.79 2861
5409.48 2927
5410.18 2980
5410.87 2923
5411.57 2926
5412.26 2978
5412.95 2967
5413.65 2750
5414.34 2855
5415.04 2797
5415.73 2873
5416.43 2893
5417.12 2754
5417.82 2663
5418.51 2773
5419.20 2831
5419.90 2735
5420.59 2598
5421.29 2798
5421.98 2702
5422.68 2873
5423.37 2877
5424.07 2793
5424.76 2895
5425.46 2811
5426.15 2782
5426.85 2820
5427.54 2792
5428.24 2773
5428.93 2821
5429.63 2832
5430.32 2739
5431.02 2638
5431.71 2682
5432.41 2704
5433.10 2730
5433.80 2785
5434.50 2871
5435.19 2842
5435.89 2856
5436.58 2936
5437.28 2720
5437.97 2701
5438.67 2791
5439.37 2813
5440.06 2805
5440.76 2902
5441.45 2861
5442.15 2732
5442.85 2825
5443.54 2899
5444.24 2806
5444.93 2844
5445.63 2849
5446.33 2797
5447.02 3065
5447.72 2977
5448.42 2956
5449.11 3271
5449.81 3396
5450.51 3409
5451.20 3446
5451.90 3623
5452.60 3649
5453.29 3626
5453.99 3517
5454.69 3556
5455.38 3655
5456.08 3498
5456.78 3426
5457.47 3290
5458.17 3362
5458.87 3127
5459.57 3019
5460.26 3172
5460.96 3184
5461.66 3081
5462.35 3031
5463.05 3132
5463.75 3218
5464.45 3201
5465.14 3270
5465.84 3347
5466.54 3520
5467.24 3567
5467.93 3550
5468.63 3790
5469.33 3867
5470.03 3916
5470.73 3856
5471.42 3649
5472.12 3707
5472.82 3608
5473.52 3412
5474.22 3388
5474.91 3317
5475.61 3218
5476.31 3293
5477.01 3224
5477.71 3138
5478.40 3214
5479.10 3139
5479.80 3147
5480.50 3387
5481.20 3353
5481.90 3496
5482.60 3473
5483.29 3624
5483.99 3707
5484.69 4020
5485.39 3982
5486.09 4001
5486.79 3793
5487.49 3719
5488.19 3650
5488.89 3650
5489.58 3661
5490.28 3497
5490.98 3496
5491.68 3399
5492.38 3448
5493.08 3545
5493.78 3637
5494.48 3635
5495.18 3538
5495.88 3585
5496.58 3684
5497.28 3849
5497.98 3731
5498.68 3671
5499.38 3775
5500.08 3872
5500.78 3861
5501.48 4095
5502.18 4154
5502.88 4097
5503.58 4338
5504.28 4586
5504.98 4777
5505.68 5061
5506.38 5191
5507.08 5420
5507.78 5203
5508.48 4916
5509.18 4535
5509.88 4462
5510.58 4435
5511.28 4412
5511.98 4480
5512.68 4419
5513.38 4530
5514.08 4549
5514.78 4693
5515.48 4780
5516.18 4717
5516.88 4905
5517.58 5081
5518.28 5225
5518.99 5051
5519.69 5174
5520.39 5134
5521.09 4915
5521.79 4929
5522.49 4851
5523.19 4559
5523.89 4540
5524.59 4219
5525.30 4231
5526.00 4082
5526.70 4220
5527.40 4212
5528.10 4226
5528.80 3843
5529.50 3850
5530.21 3696
5530.91 3560
5531.61 3490
5532.31 3447
5533.01 3448
5533.72 3323
5534.42 3498
5535.12 3399
5535.82 3433
5536.52 3573
5537.23 3541
5537.93 3456
5538.63 3571
5539.33 3525
5540.03 3773
5540.74 3783
5541.44 3815
5542.14 3637
5542.84 3626
5543.55 3554
5544.25 3503
5544.95 3299
5545.65 3178
5546.36 3393
5547.06 3355
5547.76 3230
5548.47 3310
5549.17 3234
5549.87 3159
5550.57 3305
5551.28 3381
5551.98 3460
5552.68 3521
5553.39 3515
5554.09 3575
5554.79 3516
5555.50 3531
5556.20 3448
5556.90 3381
5557.61 3286
5558.31 3151
5559.01 3260
5559.72 3265
5560.42 3077
5561.12 3090
5561.83 3075
5562.53 3205
5563.23 3211
5563.94 3214
5564.64 3128
5565.35 3328
5566.05 3367
5566.75 3181
5567.46 3157
5568.16 2829
5568.87 2972
5569.57 2859
5570.27 3111
5570.98 3044
5571.68 2871
5572.39 2947
5573.09 2971
5573.80 3025
5574.50 3009
5575.21 3013
5575.91 2852
5576.61 2981
5577.32 2992
5578.02 2984
5578.73 3274
5579.43 3052
5580.14 3211
5580.84 3251
5581.55 3041
5582.25 3004
5582.96 3069
5583.66 3076
5584.37 3089
5585.07 2959
5585.78 2877
5586.48 3013
5587.19 2889
5587.89 2874
5588.60 2881
5589.30 2772
5590.01 2774
5590.72 2858
5591.42 2923
5592.13 2902
5592.83 2858
5593.54 2868
5594.24 2824
5594.95 2916
5595.66 3058
5596.36 2940
5597.07 2771
5597.77 2865
5598.48 2823
5599.18 2818
5599.89 2745
5600.60 2741
5601.30 2806
5602.01 2781
5602.72 2720
5603.42 2622
5604.13 2580
5604.83 2602
5605.54 2703
5606.25 2629
5606.95 2704
5607.66 2530
5608.37 2627
5609.07 2629
5609.78 2612
5610.49 2615
5611.19 2634
5611.90 2712
5612.61 2703
5613.31 2608
5614.02 2609
5614.73 2632
5615.44 2551
5616.14 2665
5616.85 2749
5617.56 2616
5618.26 2587
5618.97 2582
5619.68 2649
5620.39 2592
5621.09 2627
5621.80 2610
5622.51 2612
5623.22 2499
5623.92 2455
5624.63 2509
5625.34 2566
5626.05 2424
5626.75 2430
5627.46 2498
5628.17 2523
5628.88 2595
5629.59 2561
5630.29 2356
5631.00 2388
5631.71 2515
5632.42 2509
5633.13 2599
5633.83 2677
5634.54 2631
5635.25 2863
5635.96 2855
5636.67 2804
5637.38 2764
5638.08 2746
5638.79 2739
5639.50 2867
5640.21 2691
5640.92 2749
5641.63 2619
5642.34 2600
5643.05 2604
5643.75 2641
5644.46 2676
5645.17 2675
5645.88 2679
5646.59 2698
5647.30 2690
5648.01 2743
5648.72 2705
5649.43 2780
5650.14 2680
5650.85 2680
5651.55 2717
5652.26 2693
5652.97 2712
5653.68 2851
5654.39 2722
5655.10 2690
5655.81 2748
5656.52 2600
5657.23 2776
5657.94 2759
5658.65 2743
5659.36 2693
5660.07 2650
5660.78 2748
5661.49 2653
5662.20 2706
5662.91 2624
5663.62 2792
5664.33 2645
5665.04 2660
5665.75 2744
5666.46 2853
5667.17 2833
5667.88 2660
5668.59 2868
5669.30 2740
5670.01 2642
5670.72 2742
5671.43 2833
5672.14 2806
5672.85 2990
5673.57 2864
5674.28 2866
5674.99 2851
5675.70 3086
5676.41 2981
5677.12 2958
5677.83 2862
5678.54 2745
5679.25 2864
5679.96 2847
5680.68 2733
5681.39 2715
5682.10 2946
5682.81 2878
5683.52 2827
5684.23 2963
5684.94 2857
5685.65 2915
5686.37 2785
5687.08 2842
5687.79 2975
5688.50 2801
5689.21 2761
5689.92 2762
5690.64 2781
5691.35 2747
5692.06 2812
5692.77 2852
5693.48 2718
5694.20 2767
5694.91 2723
5695.62 2775
5696.33 2849
5697.04 2800
5697.76 2745
5698.47 2761
5699.18 2749
5699.89 2763
5700.61 2767
5701.32 2690
5702.03 2622
5702.74 2682
5703.46 2747
5704.17 2779
5704.88 2786
5705.59 2714
5706.31 2752
5707.02 2802
5707.73 2749
5708.45 2827
5709.16 2787
5709.87 2759
5710.58 2811
5711.30 2770
5712.01 2648
5712.72 2712
5713.44 2822
5714.15 2798
5714.86 2745
5715.58 2646
5716.29 2655
5717.00 2735
5717.72 2853
5718.43 2746
5719.14 2795
5719.86 2693
5720.57 2656
5721.28 2631
5722.00 2703
5722.71 2848
5723.43 2781
5724.14 2759
5724.85 2798
5725.57 2720
5726.28 2792
5727.00 3009
5727.71 2783
5728.42 2692
5729.14 2692
5729.85 2877
5730.57 2938
5731.28 2856
5732.00 2933
5732.71 2941
5733.42 2945
5734.14 2993
5734.85 3040
5735.57 3036
5736.28 2976
5737.00 2814
5737.71 2933
5738.43 2962
5739.14 3058
5739.86 3200
5740.57 3083
5741.29 3076
5742.00 3020
5742.72 3324
5743.43 3435
5744.15 3533
5744.86 3687
5745.58 3507
5746.29 3454
5747.01 3613
5747.72 3526
5748.44 3576
5749.15 3540
5749.87 3322
5750.58 3288
5751.30 3293
5752.02 3159
5752.73 3259
5753.45 3241
5754.16 3304
5754.88 3267
5755.59 3327
5756.31 3420
5757.03 3253
5757.74 3229
5758.46 3415
5759.17 3349
5759.89 3299
5760.61 3441
5761.32 3472
5762.04 3475
5762.76 3631
5763.47 3629
5764.19 3820
5764.90 3731
5765.62 4007
5766.34 4368
5767.05 4250
5767.77 4373
5768.49 4504
5769.20 4689
5769.92 4677
5770.64 4914
5771.35 4793
5772.07 4651
5772.79 4554
5773.51 4477
5774.22 4138
5774.94 3969
5775.66 3944
5776.37 3928
5777.09 3893
5777.81 3816
5778.53 3653
5779.24 3827
5779.96 3959
5780.68 4120
5781.39 4170
5782.11 4220
5782.83 4402
5783.55 4574
5784.26 4760
5784.98 4781
5785.70 4957
5786.42 4771
5787.14 4857
5787.85 4836
5788.57 4949
5789.29 4870
5790.01 4514
5790.73 4459
5791.44 4372
5792.16 4479
5792.88 4505
5793.60 4333
5794.32 4419
5795.03 4409
5795.75 4615
5796.47 4510
5797.19 4768
5797.91 4977
5798.63 5203
5799.35 5372
5800.06 5337
5800.78 5860
5801.50 5937
5802.22 6594
5802.94 6790
5803.66 7354
5804.38 7918
5805.10 9253
5805.81 10659
5806.53 11623
5807.25 12451
5807.97 12779
5808.69 12731
5809.41 11256
5810.13 9935
5810.85 8713
5811.57 7985
5812.29 7078
5813.01 6640
5813.73 6376
5814.45 6087
5815.17 5929
5815.88 5938
5816.60 5956
5817.32 6018
5818.04 5759
5818.76 6140
5819.48 6473
5820.20 6100
5820.92 6192
5821.64 6337
5822.36 6296
5823.08 6189
5823.80 5891
5824.52 5759
5825.24 5669
5825.96 5498
5826.68 5231
5827.40 5112
5828.12 5061
5828.84 5160
5829.57 4865
5830.29 4574
5831.01 4743
5831.73 4519
5832.45 4499
5833.17 4553
5833.89 4359
5834.61 4435
5835.33 4421
5836.05 4383
5836.77 4366
5837.49 3994
5838.21 4101
5838.94 4114
5839.66 3995
5840.38 3926
5841.10 3847
5841.82 3685
5842.54 3683
5843.26 3801
5843.98 3742
5844.70 3948
5845.43 4019
5846.15 3956
5846.87 4005
5847.59 3877
5848.31 3964
5849.03 3930
5849.76 3836
5850.48 3789
5851.20 3745
5851.92 3789
5852.64 3561
5853.36 3489
5854.09 3563
5854.81 3446
5855.53 3444
5856.25 3454
5856.97 3475
5857.70 3594
5858.42 3611
5859.14 3537
5859.86 3303
5860.59 3406
5861.31 3524
5862.03 3402
5862.75 3270
5863.48 3264
5864.20 3464
5864.92 3410
5865.64 3384
5866.37 3358
5867.09 3344
5867.81 3298
5868.54 3328
5869.26 3325
5869.98 3214
5870.70 3067
5871.43 3024
5872.15 3089
5872.87 3054
5873.60 3127
5874.32 3074
5875.04 3172
5875.77 3324
5876.49 3305
5877.21 3137
5877.94 3098
5878.66 3092
5879.38 3274
5880.11 3200
5880.83 3274
5881.55 3290
5882.28 3312
5883.00 3171
5883.73 3135
5884.45 3187
5885.17 2963
5885.90 3085
5886.62 3133
5887.34 3213
5888.07 3356
5888.79 3065
5889.52 2899
5890.24 2905
5890.97 2994
5891.69 3028
5892.41 3161
5893.14 2943
5893.86 2954
5894.59 2859
5895.31 2873
5896.04 2954
5896.76 2902
5897.49 2827
5898.21 2921
5898.93 2866
5899.66 2753
5900.38 2860
5901.11 2880
5901.83 2973
5902.56 2911
5903.28 2950
5904.01 2869
5904.73 2842
5905.46 2932
5906.18 2811
5906.91 2862
5907.64 2843
5908.36 2821
5909.09 2894
5909.81 2863
5910.54 2832
5911.26 2821
5911.99 2900
5912.71 2882
5913.44 2947
5914.16 2962
5914.89 2880
5915.62 2880
5916.34 2794
5917.07 2918
5917.79 2836
5918.52 2997
5919.25 2900
5919.97 2859
5920.70 2898
5921.42 2919
5922.15 2999
5922.88 2883
5923.60 2827
5924.33 2981
5925.05 2991
5925.78 3008
5926.51 2923
5927.23 2948
5927.96 2901
5928.69 2901
5929.41 2949
5930.14 3023
5930.87 2927
5931.59 2996
5932.32 2995
5933.05 3085
5933.77 3123
5934.50 3028
5935.23 3134
5935.95 3089
5936.68 3110
5937.41 3169
5938.14 3082
5938.86 3368
5939.59 3573
5940.32 3662
5941.04 3884
5941.77 3948
5942.50 3920
5943.23 3836
5943.95 3683
5944.68 3734
5945.41 3692
5946.14 3370
5946.87 3298
5947.59 3260
5948.32 3224
5949.05 3405
5949.78 3424
5950.50 3296
5951.23 3280
5951.96 3366
5952.69 3287
5953.42 3334
5954.14 3297
5954.87 3384
5955.60 3430
5956.33 3534
5957.06 3582
5957.79 3473
5958.51 3662
5959.24 3525
5959.97 3573
5960.70 3610
5961.43 3512
5962.16 3739
5962.88 3592
5963.61 3429
5964.34 3405
5965.07 3486
5965.80 3535
5966.53 3469
5967.26 3577
5967.99 3500
5968.72 3644
5969.44 3768
5970.17 3749
5970.90 3802
5971.63 4054
5972.36 4033
5973.09 4137
5973.82 4280
5974.55 4049
5975.28 3934
5976.01 3844
5976.74 3868
5977.47 3952
5978.20 3872
5978.93 4021
5979.66 4115
5980.39 4148
5981.12 3853
5981.85 3961
5982.58 4168
5983.31 3945
5984.04 3952
5984.77 3933
5985.50 4092
5986.23 4326
5986.96 4327
5987.69 4044
5988.42 4235
5989.15 4184
5989.88 4133
5990.61 4400
5991.34 4309
5992.07 4291
5992.80 4140
5993.53 4341
5994.26 4447
5994.99 4225
5995.72 4227
5996.45 4247
5997.18 4220
5997.91 4235
5998.64 4303
5999.37 4471
6000.11 4376
6000.84 4296
6001.57 4377
6002.30 4399
6003.03 4349
6003.76 4420
6004.49 4403
6005.22 4405
6005.95 4360
6006.69 4265
6007.42 4125
6008.15 4355
6008.88 4349
6009.61 4346
6010.34 4576
6011.07 4708
6011.81 4904
6012.54 5283
6013.27 5588
6014.00 5690
6014.73 6196
6015.46 6786
6016.20 6957
6016.93 7003
6017.66 6847
6018.39 7019
6019.12 7000
6019.86 6351
6020.59 6195
6021.32 6004
6022.05 5688
6022.79 5168
6023.52 4847
6024.25 4488
6024.98 4361
6025.72 4068
6026.45 3975
6027.18 3837
6027.91 3748
6028.65 3881
6029.38 3720
6030.11 3542
6030.84 3734
6031.58 3783
6032.31 3587
6033.04 3704
6033.78 3711
6034.51 3495
6035.24 3429
6035.98 3501
6036.71 3605
6037.44 3497
6038.17 3552
6038.91 3614
6039.64 3480
6040.37 3388
6041.11 3506
6041.84 3321
6042.58 3373
6043.31 3678
6044.04 3717
6044.78 3502
6045.51 3526
6046.24 3581
6046.98 3697
6047.71 3686
6048.44 3558
6049.18 3669
6049.91 3653
6050.65 3749
6051.38 3778
6052.11 3742
6052.85 3822
6053.58 3914
6054.32 3851
6055.05 3910
6055.79 4041
6056.52 3890
6057.25 3934
6057.99 3924
6058.72 3952
6059.46 3856
6060.19 3849
6060.93 3800
6061.66 3731
6062.40 3757
6063.13 3624
6063.87 3618
6064.60 3616
6065.34 3683
6066.07 3726
6066.81 3568
6067.54 3629
6068.28 3642
6069.01 3664
6069.75 3687
6070.48 3626
6071.22 3735
6071.95 3591
6072.69 3808
6073.42 3606
6074.16 3507
6074.89 3546
6075.63 3450
6076.36 3374
6077.10 3462
6077.84 3521
6078.57 3476
6079.31 3540
6080.04 3512
6080.78 3365
6081.51 3429
6082.25 3381
6082.99 3356
6083.72 3613
6084.46 3385
6085.20 3360
6085.93 3535
6086.67 3463
6087.40 3345
6088.14 3548
6088.88 3409
6089.61 3351
6090.35 3364
6091.09 3394
6091.82 3532
6092.56 3449
6093.30 3257
6094.03 3308
6094.77 3507
6095.51 3467
6096.24 3471
6096.98 3263
6097.72 3368
6098.45 3301
6099.19 3490
6099.93 3512
6100.66 3333
6101.40 3397
6102.14 3484
6102.87 3309
6103.61 3237
6104.35 3150
6105.09 3201
6105.82 3256
6106.56 3234
6107.30 3375
6108.04 3288
6108.77 3249
6109.51 3023
6110.25 3139
6110.99 3156
6111.72 3210
6112.46 3280
6113.20 3341
6113.94 3636
6114.68 3608
6115.41 3483
6116.15 3550
6116.89 3518
6117.63 3442
6118.37 3464
6119.10 3484
6119.84 3455
6120.58 3526
6121.32 3450
6122.06 3449
6122.80 3443
6123.53 3588
6124.27 3480
6125.01 3452
6125.75 3543
6126.49 3644
6127.23 3546
6127.97 3637
6128.70 3725
6129.44 3818
6130.18 3780
6130.92 3724
6131.66 3822
6132.40 3798
6133.14 3613
6133.88 3657
6134.62 3566
6135.35 3610
6136.09 3667
6136.83 3671
6137.57 3658
6138.31 3739
6139.05 3437
6139.79 3631
6140.53 3666
6141.27 3534
6142.01 3683
6142.75 3793
6143.49 3909
6144.23 3763
6144.97 3685
6145.71 3699
6146.45 3772
6147.19 3783
6147.93 3779
6148.67 3682
6149.41 3570
6150.15 3870
6150.89 3996
6151.63 3980
6152.37 3962
6153.11 4056
6153.85 3905
6154.59 4083
6155.33 4129
6156.07 4201
6156.81 4242
6157.55 4174
6158.29 4225
6159.03 4299
6159.77 4351
6160.51 4134
6161.25 4339
6161.99 4309
6162.73 4253
6163.47 4137
6164.22 4514
6164.96 4562
6165.70 4679
6166.44 4695
6167.18 4827
6167.92 4969
6168.66 5065
6169.40 5144
6170.14 5359
6170.89 5628
6171.63 5889
6172.37 6078
6173.11 6028
6173.85 6020
6174.59 6001
6175.33 5964
6176.08 5813
6176.82 5815
6177.56 5764
6178.30 5677
6179.04 5553
6179.78 5479
6180.53 5432
6181.27 5385
6182.01 5623
6182.75 5591
6183.49 5353
6184.24 5460
6184.98 5599
6185.72 5739
6186.46 5693
6187.20 5620
6187.95 5642
6188.69 5835
6189.43 5535
6190.17 5731
6190.92 5862
6191.66 5938
6192.40 5943
6193.14 6029
6193.89 6228
6194.63 6254
6195.37 6300
6196.12 6431
6196.86 6522
6197.60 6729
6198.34 6776
6199.09 7112
6199.83 7081
6200.57 7086
6201.32 7332
6202.06 7328
6202.80 7065
6203.55 7184
6204.29 7202
6205.03 7011
6205.78 7077
6206.52 7325
6207.26 7452
6208.01 7993
6208.75 8643
6209.49 9701
6210.24 11069
6210.98 13141
6211.72 15700
6212.47 18705
6213.21 21263
6213.96 23090
6214.70 24477
6215.44 24940
6216.19 24322
6216.93 22261
6217.68 20226
6218.42 17697
6219.16 15039
6219.91 12907
6220.65 11020
6221.40 9517
6222.14 8319
6222.89 7517
6223.63 6841
6224.37 6685
6225.12 6535
6225.86 6447
6226.61 6538
6227.35 6739
6228.10 7109
6228.84 7221
6229.59 7566
6230.33 7724
6231.08 7678
6231.82 7262
6232.57 6808
6233.31 6450
6234.06 6474
6234.80 5743
6235.55 5302
6236.29 5168
6237.04 4936
6237.78 4869
6238.53 4741
6239.27 4819
6240.02 4788
6240.76 4925
6241.51 4780
6242.26 4717
6243.00 4849
6243.75 5076
6244.49 4996
6245.24 5067
6245.98 5114
6246.73 5008
6247.48 5421
6248.22 5254
6248.97 5271
6249.71 5480
6250.46 5546
6251.21 5726
6251.95 5673
6252.70 5783
6253.44 5839
6254.19 5879
6254.94 5684
6255.68 5635
6256.43 5588
6257.18 5533
6257.92 5312
6258.67 5372
6259.42 5435
6260.16 5272
6260.91 5393
6261.66 5395
6262.40 5520
6263.15 5501
6263.90 5348
6264.64 5306
6265.39 5382
6266.14 5332
6266.88 5241
6267.63 5189
6268.38 5109
6269.13 5087
6269.87 5197
6270.62 5275
6271.37 5161
6272.11 5032
6272.86 5179
6273.61 4979
6274.36 4941
6275.10 4995
6275.85 5223
6276.60 5261
6277.35 5198
6278.10 5326
6278.84 5608
6279.59 5487
6280.34 5625
6281.09 5825
6281.83 5889
6282.58 5923
6283.33 5695
6284.08 5490
6284.83 5415
6285.57 5308
6286.32 5036
6287.07 5035
6287.82 4946
6288.57 4807
6289.32 4594
6290.06 4728
6290.81 4625
6291.56 4721
6292.31 4836
6293.06 4961
6293.81 4967
6294.56 5067
6295.30 5124
6296.05 5113
6296.80 5177
6297.55 5100
6298.30 5037
6299.05 4824
6299.80 4607
6300.55 4416
6301.30 4248
6302.05 4121
6302.79 4173
6303.54 4206
6304.29 4156
6305.04 4061
6305.79 4033
6306.54 4103
6307.29 4103
6308.04 4114
6308.79 4119
6309.54 4183
6310.29 4316
6311.04 4229
6311.79 4156
6312.54 4097
6313.29 4042
6314.04 4065
6314.79 4012
6315.54 4016
6316.29 4133
6317.04 4126
6317.79 4058
6318.54 4101
6319.29 4241
6320.04 4121
6320.79 4263
6321.54 4293
6322.29 4078
6323.04 3823
6323.79 3834
6324.54 4020
6325.29 3789
6326.04 3674
6326.79 3673
6327.54 3616
6328.29 3433
6329.04 3446
6329.79 3429
6330.55 3465
6331.30 3577
6332.05 3443
6332.80 3569
6333.55 3475
6334.30 3321
6335.05 3448
6335.80 3484
6336.55 3505
6337.30 3384
6338.06 3392
6338.81 3350
6339.56 3400
6340.31 3370
6341.06 3438
6341.81 3482
6342.56 3364
6343.32 3310
6344.07 3319
6344.82 3362
6345.57 3340
6346.32 3458
6347.07 3295
6347.83 3171
6348.58 3187
6349.33 3296
6350.08 3203
6350.83 3239
6351.59 3355
6352.34 3403
6353.09 3396
6353.84 3349
6354.60 3412
6355.35 3536
6356.10 3513
6356.85 3488
6357.61 3512
6358.36 3569
6359.11 3596
6359.86 3600
6360.62 3574
6361.37 3487
6362.12 3350
6362.87 3286
6363.63 3349
6364.38 3380
6365.13 3401
6365.88 3255
6366.64 3218
6367.39 3337
6368.14 3342
6368.90 3398
6369.65 3327
6370.40 3335
6371.16 3324
6371.91 3210
6372.66 3176
6373.42 3189
6374.17 3180
6374.92 3049
6375.68 3135
6376.43 3263
6377.18 3249
6377.94 3148
6378.69 3189
6379.45 3083
6380.20 2993
6380.95 2965
6381.71 3036
6382.46 3190
6383.21 3044
6383.97 3115
6384.72 3221
6385.48 3215
6386.23 3146
6386.98 3077
6387.74 2925
6388.49 2991
6389.25 3025
6390.00 2971
6390.76 2929
6391.51 2808
6392.27 2909
6393.02 2935
6393.77 2989
6394.53 2959
6395.28 2967
6396.04 2970
6396.79 2940
6397.55 2920
6398.30 3001
6399.06 2994
6399.81 2952
6400.57 3083
6401.32 3048
6402.08 3102
6402.83 3097
6403.59 2888
6404.34 2850
6405.10 2730
6405.85 2856
6406.61 2836
6407.36 2956
6408.12 2841
6408.88 2959
6409.63 3003
6410.39 3090
6411.14 2960
6411.90 2923
6412.65 2939
6413.41 2883
6414.16 3093
6414.92 2961
6415.68 3015
6416.43 3120
6417.19 2987
6417.94 3048
6418.70 2993
6419.46 3036
6420.21 3086
6420.97 2989
6421.73 3043
6422.48 2990
6423.24 3046
6423.99 2979
6424.75 3039
6425.51 3115
6426.26 3070
6427.02 3029
6427.78 3028
6428.53 3010
6429.29 3062
6430.05 3042
6430.80 2980
6431.56 3095
6432.32 3062
6433.07 3092
6433.83 3119
6434.59 3116
6435.34 3013
6436.10 2995
6436.86 3034
6437.62 2921
6438.37 2917
6439.13 3068
6439.89 3116
6440.65 3014
6441.40 3095
6442.16 3283
6442.92 3295
6443.68 3236
6444.43 3416
6445.19 3249
6445.95 3254
6446.71 3239
6447.46 3304
6448.22 3156
6448.98 3171
6449.74 3174
6450.49 3188
6451.25 2961
6452.01 3126
6452.77 3242
6453.53 3327
6454.29 3272
6455.04 3211
6455.80 3190
6456.56 3032
6457.32 3161
6458.08 3170
6458.84 3396
6459.59 3371
6460.35 3242
6461.11 3271
6461.87 3385
6462.63 3413
6463.39 3354
6464.15 3277
6464.90 3243
6465.66 3465
6466.42 3471
6467.18 3535
6467.94 3591
6468.70 3445
6469.46 3366
6470.22 3440
6470.98 3420
6471.73 3413
6472.49 3559
6473.25 3637
6474.01 3670
6474.77 3603
6475.53 3644
6476.29 3699
6477.05 3695
6477.81 3798
6478.57 3664
6479.33 3592
6480.09 3701
6480.85 3739
6481.61 3763
6482.37 3697
6483.13 3745
6483.89 3898
6484.65 3920
6485.41 4104
6486.17 4047
6486.93 3972
6487.69 4160
6488.45 4124
6489.21 4173
6489.97 4403
6490.73 4502
6491.49 4408
6492.25 4433
6493.01 4413
6493.77 4411
6494.53 4469
6495.29 4321
6496.05 4647
6496.81 4446
6497.57 4394
6498.33 4762
6499.10 4600
6499.86 4720
6500.62 4866
6501.38 5066
6502.14 5110
6502.90 5066
6503.66 5237
6504.42 5021
6505.18 5094
6505.94 5192
6506.71 5300
6507.47 5211
6508.23 5199
6508.99 5510
6509.75 5191
6510.51 5407
6511.27 5377
6512.04 5710
6512.80 5858
6513.56 5998
6514.32 6247
6515.08 6518
6515.84 6734
6516.61 7179
6517.37 7820
6518.13 7782
6518.89 8197
6519.65 8190
6520.42 7871
6521.18 7828
6521.94 7206
6522.70 7412
6523.46 7382
6524.23 7705
6524.99 8224
6525.75 9103
6526.51 9990
6527.28 10717
6528.04 11214
6528.80 11650
6529.56 11511
6530.33 11437
6531.09 11400
6531.85 10546
6532.61 10128
6533.38 9560
6534.14 9348
6534.90 8882
6535.67 8114
6536.43 7765
6537.19 7745
6537.95 7737
6538.72 8219
6539.48 8685
6540.24 8967
6541.01 9870
6541.77 10381
6542.53 10438
6543.30 10226
6544.06 10034
6544.82 9700
6545.59 8865
6546.35 7925
6547.11 7152
6547.88 6390
6548.64 5730
6549.41 5528
6550.17 5157
6550.93 5123
6551.70 4914
6552.46 4696
6553.22 4775
6553.99 4886
6554.75 4963
6555.52 5200
6556.28 5050
6557.05 5172
6557.81 5057
6558.57 5014
6559.34 5125
6560.10 5223
6560.87 4926
6561.63 5016
6562.40 5215
6563.16 5310
6563.92 5309
6564.69 5117
6565.45 5402
6566.22 5629
6566.98 5470
6567.75 5672
6568.51 5464
6569.28 5520
6570.04 5644
6570.81 5553
6571.57 5565
6572.34 5448
6573.10 5365
6573.87 5595
6574.63 5628
6575.40 5458
6576.16 5598
6576.93 5599
6577.69 5849
6578.46 6069
6579.23 6105
6579.99 6125
6580.76 6120
6581.52 6221
6582.29 6147
6583.05 6125
6583.82 6016
6584.59 5821
6585.35 5743
6586.12 5543
6586.88 5615
6587.65 5713
6588.41 5774
6589.18 5712
6589.95 5770
6590.71 5652
6591.48 5747
6592.25 6010
6593.01 5943
6593.78 6200
6594.54 6579
6595.31 6821
6596.08 7139
6596.84 7347
6597.61 7344
6598.38 7796
6599.14 7796
6599.91 7686
6600.68 7825
6601.44 7802
6602.21 7233
6602.98 7127
6603.74 6930
6604.51 6319
6605.28 6355
6606.05 6086
6606.81 5685
6607.58 5603
6608.35 5544
6609.11 5660
6609.88 5507
6610.65 5344
6611.42 5391
6612.18 5447
6612.95 5620
6613.72 5569
6614.49 5553
6615.25 5630
6616.02 5548
6616.79 5530
6617.56 5533
6618.32 5372
6619.09 5553
6619.86 5739
6620.63 5787
6621.40 5423
6622.16 5396
6622.93 5560
6623.70 5562
6624.47 5762
6625.24 5776
6626.00 5630
6626.77 5658
6627.54 5771
6628.31 5606
6629.08 5466
6629.85 5535
6630.61 5718
6631.38 5607
6632.15 5433
6632.92 5703
6633.69 5674
6634.46 5798
6635.23 6185
6635.99 6967
6636.76 7516
6637.53 8413
6638.30 9354
6639.07 10367
6639.84 11196
6640.61 11683
6641.38 11570
6642.15 11240
6642.92 10829
6643.68 9852
6644.45 8571
6645.22 7680
6645.99 6849
6646.76 6188
6647.53 5862
6648.30 5238
6649.07 5023
6649.84 4712
6650.61 4639
6651.38 4682
6652.15 4490
6652.92 4632
6653.69 4842
6654.46 4740
6655.23 4901
6656.00 4740
6656.77 4702
6657.54 4615
6658.31 4541
6659.08 4551
6659.85 4432
6660.62 4410
6661.39 4106
6662.16 4017
6662.93 4074
6663.70 3969
6664.47 3850
6665.24 4113
6666.01 4190
6666.78 4076
6667.55 4246
6668.32 4058
6669.09 3983
6669.86 4038
6670.64 4134
6671.41 4143
6672.18 4349
6672.95 4098
6673.72 4047
6674.49 4188
6675.26 4264
6676.03 4241
6676.80 4308
6677.57 4508
6678.35 4509
6679.12 4503
6679.89 4516
6680.66 4464
6681.43 4424
6682.20 4402
6682.97 4177
6683.75 4255
6684.52 4233
6685.29 4190
6686.06 4168
6686.83 4218
6687.60 4349
6688.38 4313
6689.15 4552
6689.92 4563
6690.69 4622
6691.46 4792
6692.24 4644
6693.01 4574
6693.78 4558
6694.55 4528
6695.32 4431
6696.10 4396
6696.87 4376
6697.64 4232
6698.41 4173
6699.19 3987
6699.96 3810
6700.73 3946
6701.50 3865
6702.28 3925
6703.05 3905
6703.82 3882
6704.59 3764
6705.37 3680
6706.14 3772
6706.91 3903
6707.69 3752
6708.46 3761
6709.23 3885
6710.00 3787
6710.78 3754
6711.55 3659
6712.32 3641
6713.10 3695
6713.87 3625
6714.64 3541
6715.42 3591
6716.19 3504
6716.96 3705
6717.74 3623
6718.51 3511
6719.28 3454
6720.06 3402
6720.83 3469
6721.61 3467
6722.38 3544
6723.15 3477
6723.93 3289
6724.70 3366
6725.47 3258
6726.25 3258
6727.02 3335
6727.80 3513
6728.57 3376
6729.35 3133
6730.12 3173
6730.89 3142
6731.67 3289
6732.44 3152
6733.22 3077
6733.99 2975
6734.77 3158
6735.54 3159
6736.31 3137
6737.09 2972
6737.86 3180
6738.64 3139
6739.41 3131
6740.19 3204
6740.96 3282
6741.74 3278
6742.51 3152
6743.29 3234
6744.06 3136
6744.84 3071
6745.61 3124
6746.39 3032
6747.16 3134
6747.94 3237
6748.71 3273
6749.49 3150
6750.26 3067
6751.04 3203
6751.82 3236
6752.59 3204
6753.37 3242
6754.14 3091
6754.92 3175
6755.69 3242
6756.47 3269
6757.25 3237
6758.02 3394
6758.80 3442
6759.57 3345
6760.35 3278
6761.12 3053
6761.90 3074
6762.68 3026
6763.45 2952
6764.23 3043
6765.01 3059
6765.78 2969
6766.56 2967
6767.33 2892
6768.11 2967
6768.89 3154
6769.66 3097
6770.44 3045
6771.22 3052
6771.99 3154
6772.77 3154
6773.55 2867
6774.32 2953
6775.10 3106
6775.88 3068
6776.65 3021
6777.43 2898
6778.21 3041
6778.99 2871
6779.76 2956
6780.54 3044
6781.32 3169
6782.09 3275
6782.87 3139
6783.65 3048
6784.43 3113
6785.20 3052
6785.98 3033
6786.76 2928
6787.54 2979
6788.31 3061
6789.09 2960
6789.87 3022
6790.65 2938
6791.42 2952
6792.20 2961
6792.98 2913
6793.76 2847
6794.54 2873
6795.31 2918
6796.09 2917
6796.87 2811
6797.65 2916
6798.43 2947
6799.20 2785
6799.98 2824
6800.76 2769
6801.54 2837
6802.32 2916
6803.10 2922
6803.87 2869
6804.65 2879
6805.43 2873
6806.21 3033
6806.99 2990
6807.77 3014
6808.55 2922
6809.32 3019
6810.10 3174
6810.88 3009
6811.66 2868
6812.44 2905
6813.22 2897
6814.00 2840
6814.78 2859
6815.56 2753
6816.34 2680
6817.11 2836
6817.89 2892
6818.67 2870
6819.45 2982
6820.23 2913
6821.01 2947
6821.79 2973
6822.57 2966
6823.35 2945
6824.13 3014
6824.91 3047
6825.69 2931
6826.47 3040
6827.25 3069
6828.03 2989
6828.81 2918
6829.59 2929
6830.37 3171
6831.15 3002
6831.93 2839
6832.71 2896
6833.49 2797
6834.27 2805
6835.05 2756
6835.83 2949
6836.61 3029
6837.39 2866
6838.17 2884
6838.95 2887
6839.73 2953
6840.51 2940
6841.29 2945
6842.07 3039
6842.85 2951
6843.63 3078
6844.42 2920
6845.20 2820
6845.98 3009
6846.76 3046
6847.54 2952
6848.32 2948
6849.10 2978
6849.88 2973
6850.66 2939
6851.44 3010
6852.23 2978
6853.01 3407
6853.79 3558
6854.57 3806
6855.35 4046
6856.13 4180
6856.91 4265
6857.70 4339
6858.48 4352
6859.26 4171
6860.04 4115
6860.82 3839
6861.60 3788
6862.39 3605
6863.17 3511
6863.95 3493
6864.73 3637
6865.51 3584
6866.30 3328
6867.08 3303
6867.86 3328
6868.64 3230
6869.42 3174
6870.21 3326
6870.99 3521
6871.77 3447
6872.55 3565
6873.34 3487
6874.12 3327
6874.90 3251
6875.68 3231
6876.47 3149
6877.25 3069
6878.03 3051
6878.81 2867
6879.60 3006
6880.38 2977
6881.16 2838
6881.95 3045
6882.73 3023
6883.51 3031
6884.29 3043
6885.08 2918
6885.86 3000
6886.64 3087
6887.43 3078
6888.21 3166
6888.99 3249
6889.78 3093
6890.56 3141
6891.34 3083
6892.13 3150
6892.91 3242
6893.69 3274
6894.48 3396
6895.26 3484
6896.05 3455
6896.83 3428
6897.61 3327
6898.40 3199
6899.18 3182
6899.97 3231
6900.75 3209
6901.53 3242
6902.32 3204
6903.10 3230
6903.89 3373
6904.67 3211
6905.45 3250
6906.24 3214
6907.02 3265
6907.81 3309
6908.59 3229
6909.38 3207
6910.16 3325
6910.95 3318
6911.73 3319
6912.51 3229
6913.30 3243
6914.08 3216
6914.87 3185
6915.65 3273
6916.44 3212
6917.22 3250
6918.01 3266
6918.79 3172
6919.58 3216
6920.36 3288
6921.15 3317
6921.93 3374
6922.72 3423
6923.50 3365
6924.29 3260
6925.08 3383
6925.86 3454
6926.65 3561
6927.43 3503
6928.22 3496
6929.00 3474
6929.79 3580
6930.57 3486
6931.36 3584
6932.15 3552
6932.93 3586
6933.72 3600
6934.50 3619
6935.29 3581
6936.08 3525
6936.86 3591
6937.65 3605
6938.43 3660
6939.22 3687
6940.01 3792
6940.79 3730
6941.58 3691
6942.37 3826
6943.15 3795
6943.94 3806
6944.72 3944
6945.51 3926
6946.30 4041
6947.08 4125
6947.87 4184
6948.66 4292
6949.44 4295
6950.23 4263
6951.02 4410
6951.80 4539
6952.59 4540
6953.38 4542
6954.17 4489
6954.95 4619
6955.74 4761
6956.53 4499
6957.31 4593
6958.10 4498
6958.89 4341
6959.68 4613
6960.46 4729
6961.25 4671
6962.04 4846
6962.83 4878
6963.61 4983
6964.40 5019
6965.19 5070
6965.98 4962
6966.76 4993
6967.55 4906
6968.34 4701
6969.13 4769
6969.92 4711
6970.70 4728
6971.49 5008
6972.28 5117
6973.07 5179
6973.86 5344
6974.64 5427
6975.43 5505
6976.22 5508
6977.01 5536
6977.80 5793
6978.59 5647
6979.37 5703
6980.16 5854
6980.95 5787
6981.74 5979
6982.53 6201
6983.32 6322
6984.11 6416
6984.90 6537
6985.68 7272
6986.47 7638
6987.26 7985
6988.05 9118
6988.84 10419
6989.63 11603
6990.42 12843
6991.21 13626
6992.00 14587
6992.79 14384
6993.57 13300
6994.36 12422
6995.15 11277
6995.94 10457
6996.73 9182
6997.52 8435
6998.31 7480
6999.10 7118
6999.89 7083
7000.68 7300
7001.47 7526
7002.26 8253
7003.05 9351
7003.84 10680
7004.63 11968
7005.42 13044
7006.21 13202
7007.00 12852
7007.79 12421
7008.58 11337
7009.37 10185
7010.16 8993
7010.95 8011
7011.74 7001
7012.53 6256
7013.32 5459
7014.11 5289
7014.90 4889
7015.69 4756
7016.48 4724
7017.27 4820
7018.06 4869
7018.85 5105
7019.65 4977
7020.44 5003
7021.23 4826
7022.02 4702
7022.81 4775
7023.60 4662
7024.39 4668
7025.18 4488
7025.97 4425
7026.76 4419
7027.56 4316
7028.35 4472
7029.14 4254
7029.93 4437
7030.72 4357
7031.51 4429
7032.30 4280
7033.09 4512
7033.89 4448
7034.68 4379
7035.47 4130
7036.26 4125
7037.05 3985
7037.84 4110
7038.64 4104
7039.43 3945
7040.22 3975
7041.01 4075
7041.80 4097
7042.60 4278
7043.39 4174
7044.18 4306
7044.97 4332
7045.76 4246
7046.56 4245
7047.35 4464
7048.14 4351
7048.93 4329
7049.73 4226
7050.52 4177
7051.31 4184
7052.10 4145
7052.90 4224
7053.69 4174
7054.48 4232
7055.27 4442
7056.07 4331
7056.86 4535
7057.65 4352
7058.45 4305
7059.24 4076
7060.03 4055
7060.83 4011
7061.62 4042
7062.41 3888
7063.20 3969
7064.00 3832
7064.79 3835
7065.58 3899
7066.38 3895
7067.17 4023
7067.96 3928
7068.76 3948
7069.55 3792
7070.35 3730
7071.14 3671
7071.93 3619
7072.73 3581
7073.52 3697
7074.31 3644
7075.11 3734
7075.90 3728
7076.70 3600
7077.49 3467
7078.28 3494
7079.08 3441
7079.87 3546
7080.67 3480
7081.46 3420
7082.25 3445
7083.05 3446
7083.84 3412
7084.64 3367
7085.43 3295
7086.23 3345
7087.02 3363
7087.82 3392
7088.61 3049
7089.41 3160
7090.20 3242
7090.99 3202
7091.79 3175
7092.58 3296
7093.38 3202
7094.17 3336
7094.97 3365
7095.76 3609
7096.56 3722
7097.35 3586
7098.15 3738
7098.94 3752
7099.74 3686
7100.54 3618
7101.33 3578
7102.13 3412
7102.92 3219
7103.72 3035
7104.51 3008
7105.31 3002
7106.10 3073
7106.90 2918
7107.70 2909
7108.49 2981
7109.29 2967
7110.08 2812
7110.88 2795
7111.67 2853
7112.47 2940
7113.27 2851
7114.06 2983
7114.86 2824
7115.65 2717
7116.45 2726
7117.25 2734
7118.04 2666
7118.84 2636
7119.64 2662
7120.43 2633
7121.23 2688
7122.03 2628
7122.82 2716
7123.62 2782
7124.41 2778
7125.21 2855
7126.01 2985
7126.81 2786
7127.60 2779
7128.40 2799
7129.20 2810
7129.99 2657
7130.79 2744
7131.59 2696
7132.38 2562
7133.18 2696
7133.98 2895
7134.78 2749
7135.57 2744
7136.37 2778
7137.17 2890
7137.96 2754
7138.76 2725
7139.56 2796
7140.36 2752
7141.15 2770
7141.95 2798
7142.75 2747
7143.55 2694
7144.35 2651
7145.14 2830
7145.94 2754
7146.74 2520
7147.54 2746
7148.33 2707
7149.13 2702
7149.93 2750
7150.73 2745
7151.53 2663
7152.33 2462
7153.12 2599
7153.92 2666
7154.72 2702
7155.52 2618
7156.32 2552
7157.12 2675
7157.91 2654
7158.71 2648
7159.51 2586
7160.31 2705
7161.11 2703
7161.91 2615
7162.71 2659
7163.50 2606
7164.30 2502
7165.10 2429
7165.90 2447
7166.70 2502
7167.50 2432
7168.30 2480
7169.10 2449
7169.90 2495
7170.70 2486
7171.50 2477
7172.29 2475
7173.09 2341
7173.89 2491
7174.69 2578
7175.49 2482
7176.29 2564
7177.09 2617
7177.89 2460
7178.69 2473
7179.49 2452
7180.29 2466
7181.09 2417
7181.89 2367
7182.69 2327
7183.49 2237
7184.29 2324
7185.09 2281
7185.89 2435
7186.69 2471
7187.49 2485
7188.29 2358
7189.09 2449
7189.89 2534
7190.69 2413
7191.49 2508
7192.29 2412
7193.09 2390
7193.89 2371
7194.69 2359
7195.49 2230
7196.29 2232
7197.10 2313
7197.90 2280
7198.70 2309
7199.50 2270
7200.30 2263
7201.10 2321
7201.90 2221
7202.70 2151
7203.50 2332
7204.30 2267
7205.11 2297
7205.91 2243
7206.71 2282
7207.51 2236
7208.31 2250
7209.11 2221
7209.91 2342
7210.71 2270
7211.52 2319
7212.32 2217
7213.12 2181
7213.92 2298
7214.72 2160
7215.52 2101
7216.33 2177
7217.13 2250
7217.93 2165
7218.73 2144
7219.53 2191
7220.34 2202
7221.14 2138
7221.94 2307
7222.74 2229
7223.54 2176
7224.35 2162
7225.15 2297
7225.95 2219
7226.75 2293
7227.56 2306
7228.36 2099
7229.16 2167
7229.96 2231
7230.77 2258
7231.57 2221
7232.37 2193
7233.17 2187
7233.98 2207
7234.78 2265
7235.58 2280
7236.38 2289
7237.19 2148
7237.99 2150
7238.79 2242
7239.60 2190
7240.40 2146
7241.20 2189
7242.01 2280
7242.81 2268
7243.61 2264
7244.42 2305
7245.22 2335
7246.02 2383
7246.83 2482
7247.63 2422
7248.43 2447
7249.24 2423
7250.04 2306
7250.84 2511
7251.65 2477
7252.45 2464
7253.26 2330
7254.06 2378
7254.86 2385
7255.67 2427
7256.47 2384
7257.28 2354
7258.08 2430
7258.88 2483
7259.69 2391
7260.49 2414
7261.30 2531
7262.10 2423
7262.90 2449
7263.71 2479
7264.51 2552
7265.32 2523
7266.12 2470
7266.93 2551
7267.73 2657
7268.54 2621
7269.34 2613
7270.15 2598
7270.95 2593
7271.76 2634
7272.56 2799
7273.37 2917
7274.17 2696
7274.98 2782
7275.78 2804
7276.59 2643
7277.39 2772
7278.20 2758
7279.00 2751
7279.81 2757
7280.61 2835
7281.42 2815
7282.22 2678
7283.03 2819
7283.83 2788
7284.64 3131
7285.45 3237
7286.25 3262
7287.06 3594
7287.86 4066
7288.67 4728
7289.47 5111
7290.28 5234
7291.09 5642
7291.89 5611
7292.70 5290
7293.50 4848
7294.31 4759
7295.12 4156
7295.92 3781
7296.73 3438
7297.53 3174
7298.34 3102
7299.15 2955
7299.95 2909
7300.76 2775
7301.57 2751
7302.37 2697
7303.18 2638
7303.99 2758
7304.79 2699
7305.60 2552
7306.41 2628
7307.21 2702
7308.02 2933
7308.83 2722
7309.63 2690
7310.44 2774
7311.25 2758
7312.06 2765
7312.86 2805
7313.67 2820
7314.48 2929
7315.28 2956
7316.09 3034
7316.90 3094
7317.71 3229
7318.51 3231
7319.32 3064
7320.13 3212
7320.94 3112
7321.74 3129
7322.55 3157
7323.36 3274
7324.17 3447
7324.97 3576
7325.78 3663
7326.59 3688
7327.40 3677
7328.21 3730
7329.01 3613
7329.82 3561
7330.63 3512
7331.44 3406
7332.25 3253
7333.06 3112
7333.86 2906
7334.67 2999
7335.48 3072
7336.29 3064
7337.10 2972
7337.91 3001
7338.71 3127
7339.52 3232
7340.33 3282
7341.14 3384
7341.95 3376
7342.76 3503
7343.57 3404
7344.38 3195
7345.18 3147
7345.99 3161
7346.80 3253
7347.61 3067
7348.42 3096
7349.23 2938
7350.04 2742
7350.85 2694
7351.66 2931
7352.47 2957
7353.28 2900
7354.09 2879
7354.89 2878
7355.70 2952
7356.51 2937
7357.32 2818
7358.13 2943
7358.94 2870
7359.75 2965
7360.56 2839
7361.37 2832
7362.18 2922
7362.99 2821
7363.80 2731
7364.61 2827
7365.42 2815
7366.23 2917
7367.04 2953
7367.85 2919
7368.66 2856
7369.47 2942
7370.28 2995
7371.09 3099
7371.90 2964
7372.71 2972
7373.52 3030
7374.33 2947
7375.15 2906
7375.96 3028
7376.77 2927
7377.58 3020
7378.39 2992
7379.20 2999
7380.01 3051
7380.82 3053
7381.63 3107
7382.44 3306
7383.25 3236
7384.06 3352
7384.88 3806
7385.69 4029
7386.50 4190
7387.31 4436
7388.12 4425
7388.93 4350
7389.74 4274
7390.55 3940
7391.37 3554
7392.18 3418
7392.99 3331
7393.80 3108
7394.61 2912
7395.42 2782
7396.24 2831
7397.05 2806
7397.86 2687
7398.67 2708
7399.48 2733
7400.30 2703
7401.11 2879
7401.92 2937
7402.73 2868
7403.54 2886
7404.36 3043
7405.17 3180
7405.98 3344
7406.79 3361
7407.60 3463
7408.42 3344
7409.23 3418
7410.04 3357
7410.85 3068
7411.67 2935
7412.48 2964
7413.29 2727
7414.11 2791
7414.92 2766
7415.73 2661
7416.54 2701
7417.36 2557
7418.17 2498
7418.98 2547
7419.80 2685
7420.61 2467
7421.42 2472
7422.23 2474
7423.05 2475
7423.86 2472
7424.67 2337
7425.49 2312
7426.30 2448
7427.11 2456
7427.93 2343
7428.74 2278
7429.56 2310
7430.37 2292
7431.18 2321
7432.00 2288
7432.81 2219
7433.62 2195
7434.44 2259
7435.25 2255
7436.07 2229
7436.88 2298
7437.69 2329
7438.51 2293
7439.32 2292
7440.14 2463
7440.95 2246
7441.76 2294
7442.58 2366
7443.39 2374
7444.21 2251
7445.02 2371
7445.84 2266
7446.65 2351
7447.46 2298
7448.28 2404
7449.09 2238
7449.91 2294
7450.72 2327
7451.54 2344
7452.35 2403
7453.17 2483
7453.98 2437
7454.80 2386
7455.61 2300
7456.43 2439
7457.24 2388
7458.06 2364
7458.87 2239
7459.69 2187
7460.50 2339
7461.32 2257
7462.13 2334
7462.95 2349
7463.77 2266
7464.58 2226
7465.40 2217
7466.21 2392
7467.03 2248
7467.84 2247
7468.66 2262
7469.47 2185
7470.29 2223
7471.11 2218
7471.92 2389
7472.74 2272
7473.55 2290
7474.37 2339
7475.19 2310
7476.00 2173
7476.82 2262
7477.63 2235
7478.45 2217
7479.27 2368
7480.08 2207
7480.90 2196
7481.72 2223
7482.53 2273
7483.35 2166
7484.17 2275
7484.98 2310
7485.80 2191
7486.62 2196
7487.43 2146
7488.25 2182
7489.07 2126
7489.88 2145
7490.70 2150
7491.52 2126
7492.33 2260
7493.15 2136
7493.97 2179
7494.78 2167
7495.60 2139
7496.42 2122
7497.24 2204
7498.05 2209
7498.87 2211
7499.69 2160
7500.51 2223
7501.32 2216
7502.14 2108
7502.96 2067
7503.78 2112
7504.59 2067
7505.41 2170
7506.23 2246
7507.05 2140
7507.86 2215
7508.68 2305
7509.50 2279
7510.32 2173
7511.14 2199
7511.95 2217
7512.77 2160
7513.59 2055
7514.41 2104
7515.23 2166
7516.05 2106
7516.86 2094
7517.68 2169
7518.50 2133
7519.32 2168
7520.14 2155
7520.96 2029
7521.78 2257
7522.59 2151
7523.41 2039
7524.23 2076
7525.05 2095
7525.87 2117
7526.69 2175
7527.51 2180
7528.33 2093
7529.14 2073
7529.96 2102
7530.78 2072
7531.60 1977
7532.42 2026
7533.24 2126
7534.06 2126
7534.88 2160
7535.70 2145
7536.52 2061
7537.34 2087
7538.16 2101
7538.98 2076
7539.80 2155
7540.62 2192
7541.44 2086
7542.25 2089
7543.07 2272
7543.89 2201
7544.71 2186
7545.53 2105
7546.35 2194
7547.17 2086
7547.99 2186
7548.81 2234
7549.63 2276
7550.45 2194
7551.27 2212
7552.09 2361
7552.92 2318
7553.74 2267
7554.56 2275
7555.38 2268
7556.20 2254
7557.02 2206
7557.84 2163
7558.66 2293
7559.48 2383
7560.30 2255
7561.12 2311
7561.94 2291
7562.76 2439
7563.58 2426
7564.40 2401
7565.23 2463
7566.05 2502
7566.87 2397
7567.69 2479
7568.51 2537
7569.33 2390
7570.15 2408
7570.97 2299
7571.79 2227
7572.62 2306
7573.44 2327
7574.26 2276
7575.08 2212
7575.90 2347
7576.72 2281
7577.55 2229
7578.37 2333
7579.19 2364
7580.01 2351
7580.83 2418
7581.65 2446
7582.48 2390
7583.30 2262
7584.12 2410
7584.94 2321
7585.76 2339
7586.59 2349
7587.41 2374
7588.23 2283
7589.05 2395
7589.88 2402
7590.70 2489
7591.52 2597
7592.34 2663
7593.16 2522
7593.99 2658
7594.81 2682
7595.63 2722
7596.46 2725
7597.28 2639
7598.10 2669
7598.92 2546
7599.75 2549
7600.57 2597
7601.39 2544
7602.22 2632
7603.04 2571
7603.86 2580
7604.68 2533
7605.51 2564
7606.33 2712
7607.15 2817
7607.98 2905
7608.80 2972
7609.62 3186
7610.45 3260
7611.27 3294
7612.09 3387
7612.92 3354
7613.74 3282
7614.57 3218
7615.39 2948
7616.21 2811
7617.04 2862
7617.86 2717
7618.68 2750
7619.51 2557
7620.33 2662
7621.16 2600
7621.98 2721
7622.80 2716
7623.63 2663
7624.45 2767
7625.28 2760
7626.10 2735
7626.93 2816
7627.75 2658
7628.57 2529
7629.40 2621
7630.22 2633
7631.05 2608
7631.87 2695
7632.70 2653
7633.52 2730
7634.35 2915
7635.17 3050
7636.00 3193
7636.82 3403
7637.65 3432
7638.47 3552
7639.30 3513
7640.12 3435
7640.95 3299
7641.77 3066
7642.60 2916
7643.42 2632
7644.25 2490
7645.07 2544
7645.90 2467
7646.72 2371
7647.55 2333
7648.37 2234
7649.20 2200
7650.02 2311
7650.85 2232
7651.68 2177
7652.50 2274
7653.33 2286
7654.15 2350
7654.98 2196
7655.81 2133
7656.63 2178
7657.46 2243
7658.28 2281
7659.11 2276
7659.94 2291
7660.76 2160
7661.59 2133
7662.41 2067
7663.24 2035
7664.07 2023
7664.89 2049
7665.72 2078
7666.55 2086
7667.37 2035
7668.20 2028
7669.03 2055
7669.85 2095
7670.68 2141
7671.51 2023
7672.33 1935
7673.16 2044
7673.99 2104
7674.81 2145
7675.64 2013
7676.47 2177
7677.29 2087
7678.12 2056
7678.95 2043
7679.78 2065
7680.60 2109
7681.43 1986
7682.26 1998
7683.08 2037
7683.91 1976
7684.74 2031
7685.57 1882
7686.39 1974
7687.22 1983
7688.05 1962
7688.88 1907
7689.70 2045
7690.53 2004
7691.36 2101
7692.19 2064
7693.02 1955
7693.84 2035
7694.67 2112
7695.50 2022
7696.33 2161
7697.16 2006
7697.98 1966
7698.81 2003
7699.64 2018
7700.47 1967
7701.30 2071
7702.13 2177
7702.95 2138
7703.78 2040
7704.61 2021
7705.44 2175
7706.27 2152
7707.10 2135
7707.93 2180
7708.75 2079
7709.58 2033
7710.41 2113
7711.24 2032
7712.07 1996
7712.90 2027
7713.73 2123
7714.56 2126
7715.39 2197
7716.22 2092
7717.04 1918
7717.87 1959
7718.70 2009
7719.53 2094
7720.36 1983
7721.19 2040
7722.02 2142
7722.85 2087
7723.68 2143
7724.51 1978
7725.34 2028
7726.17 2087
7727.00 1957
7727.83 1957
7728.66 2046
7729.49 2079
7730.32 2003
7731.15 2088
7731.98 2057
7732.81 2064
7733.64 1934
7734.47 1983
7735.30 2092
7736.13 1934
7736.96 2000
7737.79 1971
7738.62 2033
7739.45 2015
7740.28 2008
7741.11 1974
7741.94 1877
7742.77 2024
7743.60 1983
7744.43 1943
7745.26 1966
7746.09 2007
7746.93 1891
7747.76 1880
7748.59 2054
7749.42 2238
7750.25 2284
7751.08 2541
7751.91 2646
7752.74 3024
7753.57 3224
7754.40 3240
7755.24 3433
7756.07 3286
7756.90 3078
7757.73 2738
7758.56 2575
7759.39 2253
7760.22 2118
7761.06 2134
7761.89 1959
7762.72 1962
7763.55 2054
7764.38 1873
7765.21 1947
7766.05 2043
7766.88 1992
7767.71 2078
7768.54 2129
7769.37 2081
7770.21 1987
7771.04 2245
7771.87 2175
7772.70 2089
7773.53 1956
7774.37 1880
7775.20 1759
7776.03 1951
7776.86 1860
7777.70 1863
7778.53 1780
7779.36 1824
7780.19 1839
7781.03 1835
7781.86 1938
7782.69 1938
7783.52 1878
7784.36 1828
7785.19 1854
7786.02 1769
7786.86 1737
7787.69 1726
7788.52 1900
7789.36 1889
7790.19 1876
7791.02 1991
7791.85 1992
7792.69 1917
7793.52 2029
7794.35 1934
7795.19 1881
7796.02 1841
7796.86 1806
7797.69 1754
7798.52 1811
7799.36 1839
7800.19 1894
7801.02 1845
7801.86 2022
7802.69 1823
7803.52 1699
7804.36 1817
7805.19 1914
7806.03 1962
7806.86 1906
7807.69 1873
7808.53 1935
7809.36 1877
7810.20 1861
7811.03 1855
7811.87 1853
7812.70 1949
7813.53 1851
7814.37 1941
7815.20 2001
7816.04 1812
7816.87 1867
7817.71 2002
7818.54 2007
7819.38 1965
7820.21 2052
7821.05 1950
7821.88 2056
7822.72 1981
7823.55 1992
7824.39 2093
7825.22 1992
7826.06 1997
7826.89 1926
7827.73 1994
7828.56 1998
7829.40 1955
7830.23 1905
7831.07 1982
7831.90 2022
7832.74 1959
7833.57 1995
7834.41 2097
7835.24 2175
7836.08 2017
7836.91 1941
7837.75 1902
7838.59 2021
7839.42 1972
7840.26 1953
7841.09 1934
7841.93 1892
7842.77 1843
7843.60 1856
7844.44 1979
7845.27 1952
7846.11 1871
7846.95 1883
7847.78 1873
7848.62 1806
7849.45 1862
7850.29 1914
7851.13 1914
7851.96 1913
7852.80 1863
7853.64 1893
7854.47 1767
7855.31 1841
7856.15 1819
7856.98 1669
7857.82 1784
7858.66 1751
7859.49 1652
7860.33 1622
7861.17 1684
7862.00 1781
7862.84 1854
7863.68 1737
7864.52 1752
7865.35 1725
7866.19 1754
7867.03 1805
7867.86 1731
7868.70 1731
7869.54 1782
7870.38 1632
7871.21 1759
7872.05 1713
7872.89 1684
7873.73 1735
7874.56 1749
7875.40 1792
7876.24 1718
7877.08 1704
7877.92 1702
7878.75 1727
7879.59 1670
7880.43 1688
7881.27 1823
7882.10 1831
7882.94 1911
7883.78 1884
7884.62 1728
7885.46 1927
7886.30 1854
7887.13 1822
7887.97 1758
7888.81 1818
7889.65 1802
7890.49 1758
7891.33 1734
7892.16 1657
7893.00 1723
7893.84 1708
7894.68 1810
7895.52 1831
7896.36 1904
7897.20 1819
7898.04 1736
7898.88 1879
7899.71 1820
7900.55 1856
7901.39 1863
7902.23 1808
7903.07 1866
7903.91 1811
7904.75 1830
7905.59 1954
7906.43 1813
7907.27 1858
7908.11 1948
7908.95 1779
7909.79 1842
7910.62 1891
7911.46 1912
7912.30 1864
7913.14 1800
7913.98 1771
7914.82 1805
7915.66 1763
7916.50 1725
7917.34 1805
7918.18 1842
7919.02 1839
7919.86 1892
7920.70 1983
7921.54 1969
7922.38 2009
7923.22 1880
7924.06 1897
7924.90 1913
7925.74 1820
7926.58 1810
7927.43 1823
7928.27 1887
7929.11 1782
7929.95 1785
7930.79 1798
7931.63 1858
7932.47 1680
7933.31 1717
7934.15 1660
7934.99 1693
7935.83 1801
7936.67 1824
7937.51 1711
7938.36 1637
7939.20 1554
7940.04 1660
7940.88 1709
7941.72 1797
7942.56 1670
7943.40 1753
7944.24 1788
7945.09 1602
7945.93 1496
7946.77 1541
7947.61 1532
7948.45 1598
7949.29 1651
7950.13 1708
7950.98 1594
7951.82 1611
7952.66 1669
7953.50 1609
7954.34 1610
7955.19 1707
7956.03 1678
7956.87 1548
7957.71 1633
7958.55 1669
7959.40 1741
7960.24 1778
7961.08 1650
7961.92 1597
7962.76 1607
7963.61 1667
7964.45 1639
7965.29 1698
7966.13 1644
7966.98 1630
7967.82 1646
7968.66 1617
7969.50 1674
7970.35 1760
7971.19 1753
7972.03 1707
7972.88 1812
7973.72 1787
7974.56 1771
7975.40 1744
7976.25 1716
7977.09 1855
7977.93 1737
7978.78 1722
7979.62 1705
7980.46 1659
7981.31 1581
7982.15 1670
7982.99 1675
7983.84 1619
7984.68 1723
7985.52 1760
7986.37 1680
7987.21 1706
7988.06 1695
7988.90 1754
7989.74 1745
7990.59 1732
7991.43 1728
7992.27 1626
7993.12 1655
7993.96 1642
7994.81 1551
7995.65 1581
7996.49 1606
7997.34 1564
7998.18 1609
7999.03 1585
7999.87 1648
8000.72 1613
8001.56 1569
8002.40 1600
8003.25 1596
8004.09 1607
8004.94 1575
8005.78 1522
8006.63 1547
8007.47 1560
8008.32 1677
8009.16 1651
8010.01 1641
8010.85 1670
8011.70 1647
8012.54 1672
8013.39 1639
8014.23 1646
8015.08 1651
8015.92 1653
8016.77 1621
8017.61 1610
8018.46 1688
8019.30 1698
8020.15 1696
8020.99 1617
8021.84 1592
8022.68 1638
8023.53 1570
8024.38 1491
8025.22 1490
8026.07 1481
8026.91 1490
8027.76 1506
8028.60 1480
8029.45 1526
8030.30 1523
8031.14 1595
8031.99 1552
8032.83 1537
8033.68 1480
8034.53 1408
8035.37 1577
8036.22 1708
8037.06 1623
8037.91 1503
8038.76 1562
8039.60 1645
8040.45 1682
8041.30 1772
8042.14 1625
8042.99 1650
8043.84 1660
8044.68 1551
8045.53 1547
8046.38 1491
8047.22 1494
8048.07 1613
8048.92 1617
8049.76 1571
8050.61 1599
8051.46 1483
8052.30 1531
8053.15 1576
8054.00 1550
8054.85 1553
8055.69 1616
8056.54 1567
8057.39 1553
8058.24 1605
8059.08 1575
8059.93 1583
8060.78 1544
8061.63 1558
8062.47 1547
8063.32 1500
8064.17 1517
8065.02 1523
8065.86 1503
8066.71 1560
8067.56 1482
8068.41 1460
8069.26 1520
8070.10 1543
8070.95 1500
8071.80 1427
8072.65 1457
8073.50 1533
8074.34 1550
8075.19 1593
8076.04 1543
8076.89 1506
8077.74 1570
8078.59 1502
8079.43 1527
8080.28 1493
8081.13 1488
8081.98 1594
8082.83 1492
8083.68 1563
8084.53 1572
8085.37 1494
8086.22 1493
8087.07 1479
8087.92 1522
8088.77 1452
8089.62 1573
8090.47 1526
8091.32 1506
8092.17 1545
8093.02 1464
8093.87 1504
8094.71 1450
8095.56 1625
8096.41 1551
8097.26 1412
8098.11 1404
8098.96 1476
8099.81 1525
8100.66 1474
8101.51 1492
8102.36 1486
8103.21 1527
8104.06 1537
8104.91 1436
8105.76 1404
8106.61 1480
8107.46 1511
8108.31 1460
8109.16 1508
8110.01 1431
8110.86 1432
8111.71 1475
8112.56 1465
8113.41 1458
8114.26 1426
8115.11 1399
8115.96 1468
8116.81 1479
8117.66 1512
8118.51 1466
8119.36 1449
8120.21 1432
8121.06 1361
8121.92 1386
8122.77 1516
8123.62 1482
8124.47 1459
8125.32 1517
8126.17 1475
8127.02 1543
8127.87 1479
8128.72 1591
8129.57 1540
8130.43 1513
8131.28 1394
8132.13 1465
8132.98 1527
8133.83 1599
8134.68 1478
8135.53 1444
8136.38 1459
8137.24 1464
8138.09 1511
8138.94 1422
8139.79 1499
8140.64 1383
8141.49 1496
8142.35 1452
8143.20 1566
8144.05 1475
8144.90 1418
8145.75 1507
8146.61 1472
8147.46 1417
8148.31 1509
8149.16 1427
8150.01 1451
8150.87 1374
8151.72 1457
8152.57 1487
8153.42 1484
8154.28 1380
8155.13 1458
8155.98 1461
8156.83 1485
8157.69 1428
8158.54 1437
8159.39 1580
8160.24 1549
8161.10 1527
8161.95 1598
8162.80 1622
8163.66 1528
8164.51 1510
8165.36 1506
8166.21 1499
8167.07 1462
8167.92 1459
8168.77 1453
8169.63 1526
8170.48 1555
8171.33 1584
8172.19 1505
8173.04 1387
8173.89 1494
8174.75 1472
8175.60 1415
8176.46 1361
8177.31 1414
8178.16 1388
8179.02 1435
8179.87 1439
8180.72 1413
8181.58 1381
8182.43 1358
8183.29 1401
8184.14 1473
8184.99 1405
8185.85 1308
8186.70 1403
8187.56 1362
8188.41 1402
8189.26 1410
8190.12 1381
8190.97 1391
8191.83 1402
8192.68 1466
8193.54 1442
8194.39 1384
8195.25 1353
8196.10 1412
8196.95 1425
8197.81 1416
8198.66 1453
8199.52 1443
8200.37 1469
8201.23 1432
8202.08 1350
8202.94 1298
8203.79 1385
8204.65 1387
8205.50 1341
8206.36 1466
8207.21 1394
8208.07 1417
8208.92 1420
8209.78 1447
8210.64 1445
8211.49 1333
8212.35 1399
8213.20 1448
8214.06 1455
8214.91 1402
8215.77 1430
8216.62 1463
8217.48 1380
8218.34 1410
8219.19 1411
8220.05 1473
8220.90 1448
8221.76 1404
8222.61 1532
8223.47 1526
8224.33 1497
8225.18 1624
8226.04 1665
8226.90 1715
8227.75 1714
8228.61 1772
8229.46 1784
8230.32 1779
8231.18 1737
8232.03 1665
8232.89 1619
8233.75 1583
8234.60 1571
8235.46 1530
8236.32 1447
8237.17 1438
8238.03 1387
8238.89 1399
8239.74 1416
8240.60 1461
8241.46 1411
8242.32 1374
8243.17 1467
8244.03 1452
8244.89 1505
8245.74 1508
8246.60 1495
8247.46 1520
8248.32 1499
8249.17 1438
8250.03 1381
8250.89 1573
8251.75 1525
8252.60 1414
8253.46 1517
8254.32 1465
8255.18 1475
8256.03 1540
8256.89 1470
8257.75 1437
8258.61 1459
8259.47 1408
8260.32 1415
8261.18 1450
8262.04 1400
8262.90 1511
8263.76 1480
8264.61 1493
8265.47 1468
8266.33 1488
8267.19 1513
8268.05 1513
8268.91 1443
8269.76 1344
8270.62 1449
8271.48 1443
8272.34 1456
8273.20 1387
8274.06 1392
8274.92 1454
8275.77 1424
8276.63 1365
8277.49 1451
8278.35 1482
8279.21 1381
8280.07 1392
8280.93 1392
8281.79 1416
8282.65 1458
8283.51 1400
8284.36 1393
8285.22 1325
8286.08 1411
8286.94 1433
8287.80 1392
8288.66 1473
8289.52 1434
8290.38 1467
8291.24 1500
8292.10 1447
8292.96 1521
8293.82 1396
8294.68 1426
8295.54 1392
8296.40 1381
8297.26 1424
8298.12 1493
8298.98 1439
8299.84 1387
8300.70 1424
8301.56 1443
8302.42 1558
8303.28 1450
8304.14 1402
8305.00 1437
8305.86 1434
8306.72 1550
8307.58 1520
8308.44 1461
8309.30 1493
8310.16 1570
8311.02 1514
8311.88 1540
8312.74 1479
8313.60 1520
8314.46 1478
8315.33 1476
8316.19 1443
8317.05 1442
8317.91 1471
8318.77 1415
8319.63 1503
8320.49 1443
8321.35 1461
8322.21 1477
8323.08 1452
8323.94 1497
8324.80 1432
8325.66 1461
8326.52 1429
8327.38 1533
8328.24 1518
8329.10 1484
8329.97 1570
8330.83 1493
8331.69 1532
8332.55 1497
8333.41 1460
8334.28 1373
8335.14 1501
8336.00 1460
8336.86 1526
8337.72 1551
8338.58 1519
8339.45 1544
8340.31 1513
8341.17 1552
8342.03 1598
8342.90 1549
8343.76 1644
8344.62 1614
8345.48 1546
8346.35 1536
8347.21 1526
8348.07 1577
8348.93 1654
8349.80 1616
8350.66 1583
8351.52 1565
8352.38 1599
8353.25 1568
8354.11 1519
8354.97 1534
8355.83 1510
8356.70 1531
8357.56 1568
8358.42 1664
8359.29 1587
8360.15 1619
8361.01 1698
8361.88 1761
8362.74 1568
8363.60 1695
8364.47 1709
8365.33 1709
8366.19 1678
8367.06 1650
8367.92 1704
8368.78 1672
8369.65 1724
8370.51 1638
8371.38 1668
8372.24 1680
8373.10 1773
8373.97 1762
8374.83 1702
8375.69 1642
8376.56 1657
8377.42 1717
8378.29 1741
8379.15 1832
8380.01 1773
8380.88 1741
8381.74 1707
8382.61 1813
8383.47 1821
8384.34 1816
8385.20 1821
8386.07 1721
8386.93 1739
8387.79 1797
8388.66 1767
8389.52 1788
8390.39 1964
8391.25 1969
8392.12 1961
8392.98 1914
8393.85 1994
8394.71 2131
8395.58 2052
8396.44 2028
8397.31 2106
8398.17 1975
8399.04 1874
8399.90 1845
8400.77 1886
8401.63 1904
8402.50 1992
8403.36 2077
8404.23 2056
8405.10 2145
8405.96 2114
8406.83 2091
8407.69 2085
8408.56 2104
8409.42 2095
8410.29 2104
8411.15 2196
8412.02 2128
8412.89 2123
8413.75 2209
8414.62 2208
8415.48 2205
8416.35 2291
8417.22 2270
8418.08 2320
8418.95 2334
8419.82 2307
8420.68 2247
8421.55 2319
8422.41 2298
8423.28 2382
8424.15 2356
8425.01 2346
8425.88 2382
8426.75 2429
8427.61 2390
8428.48 2482
8429.35 2520
8430.21 2589
8431.08 2468
8431.95 2579
8432.81 2722
8433.68 2606
8434.55 2656
8435.41 2619
8436.28 2796
8437.15 2771
8438.02 2818
8438.88 2937
8439.75 2805
8440.62 2836
8441.49 2920
8442.35 2994
8443.22 3157
8444.09 2993
8444.96 3031
8445.82 3070
8446.69 3270
8447.56 3456
8448.43 3342
8449.29 3377
8450.16 3585
8451.03 3444
8451.90 3442
8452.77 3555
8453.63 3592
8454.50 3714
8455.37 3636
8456.24 3817
8457.11 3977
8457.97 4227
8458.84 4572
8459.71 5102
8460.58 5698
8461.45 6323
8462.32 6934
8463.18 7144
8464.05 7509
8464.92 7492
8465.79 7151
8466.66 6521
8467.53 6054
8468.40 5544
8469.26 5062
8470.13 4757
8471.00 4438
8471.87 4407
8472.74 4489
8473.61 4689
8474.48 5122
8475.35 5935
8476.22 6315
8477.09 6714
8477.95 6927
8478.82 6770
8479.69 6200
8480.56 5809
8481.43 5188
8482.30 4626
8483.17 4144
8484.04 3695
8484.91 3410
8485.78 3223
8486.65 3104
8487.52 3124
8488.39 2965
8489.26 2942
8490.13 2987
8491.00 2939
8491.87 2838
8492.74 2920
8493.61 2897
8494.48 2970
8495.35 2810
8496.22 2811
8497.09 2706
8497.96 2720
8498.83 2812
8499.70 2828
8500.57 2775
8501.44 2797
8502.31 2902
8503.18 2958
8504.05 3000
8504.92 2890
8505.79 2811
8506.66 2774
8507.53 2693
8508.41 2669
8509.28 2629
8510.15 2618
8511.02 2581
8511.89 2683
8512.76 2752
8513.63 2800
8514.50 2868
8515.37 2922
8516.24 3006
8517.12 2968
8517.99 2936
8518.86 2817
8519.73 2857
8520.60 2919
8521.47 2789
8522.34 2676
8523.22 2782
8524.09 2813
8524.96 2855
8525.83 2709
8526.70 2748
8527.57 2735
8528.45 2811
8529.32 2825
8530.19 2915
8531.06 2882
8531.93 2969
8532.81 2857
8533.68 2840
8534.55 3042
8535.42 3049
8536.29 3015
8537.17 2988
8538.04 2936
8538.91 3010
8539.78 3008
8540.66 2940
8541.53 2988
8542.40 2856
8543.27 2866
8544.15 2890
8545.02 2930
8545.89 2953
8546.76 2964
8547.64 3045
8548.51 2855
8549.38 2826
8550.26 2805
8551.13 2723
8552.00 2796
8552.87 2723
8553.75 2657
8554.62 2732
8555.49 2744
8556.37 2618
8557.24 2683
8558.11 2676
8558.99 2816
8559.86 2792
8560.73 2820
8561.61 2798
8562.48 2839
8563.36 2752
8564.23 2764
8565.10 2663
8565.98 2658
8566.85 2595
8567.72 2641
8568.60 2434
8569.47 2469
8570.35 2327
8571.22 2395
8572.09 2391
8572.97 2347
8573.84 2433
8574.72 2441
8575.59 2483
8576.46 2480
8577.34 2318
8578.21 2229
8579.09 2370
8579.96 2330
8580.84 2310
8581.71 2439
8582.59 2340
8583.46 2331
8584.34 2256
8585.21 2235
8586.08 2296
8586.96 2317
8587.83 2328
8588.71 2226
8589.58 2218
8590.46 2250
8591.33 2355
8592.21 2219
8593.08 2327
8593.96 2343
8594.83 2315
8595.71 2248
8596.59 2266
8597.46 2311
8598.34 2300
8599.21 2253
8600.09 2273
8600.96 2316
8601.84 2428
8602.71 2426
8603.59 2283
8604.46 2252
8605.34 2253
8606.22 2267
8607.09 2227
8607.97 2214
8608.84 2272
8609.72 2317
8610.60 2344
8611.47 2233
8612.35 2342
8613.22 2304
8614.10 2440
8614.98 2554
8615.85 2490
8616.73 2598
8617.61 2630
8618.48 2580
8619.36 2549
8620.24 2478
8621.11 2488
8621.99 2531
8622.87 2361
8623.74 2490
8624.62 2373
8625.50 2402
8626.37 2431
8627.25 2334
8628.13 2434
8629.00 2576
8629.88 2582
8630.76 2579
8631.63 2448
8632.51 2498
8633.39 2661
8634.27 2653
8635.14 2522
8636.02 2537
8636.90 2577
8637.77 2423
8638.65 2485
8639.53 2494
8640.41 2523
8641.28 2395
8642.16 2431
8643.04 2371
8643.92 2410
8644.80 2407
8645.67 2535
8646.55 2626
8647.43 2577
8648.31 2708
8649.19 2571
8650.06 2553
8650.94 2742
8651.82 2639
8652.70 2757
8653.58 2627
8654.45 2715
8655.33 2826
8656.21 2692
8657.09 2700
8657.97 2722
8658.85 2774
8659.72 2741
8660.60 2661
8661.48 2654
8662.36 2706
8663.24 2790
8664.12 2721
8665.00 2652
8665.88 2697
8666.75 2740
8667.63 2721
8668.51 2633
8669.39 2662
8670.27 2780
8671.15 2858
8672.03 2936
8672.91 2750
8673.79 2715
8674.67 2753
8675.55 2825
8676.42 2898
8677.30 3052
8678.18 3060
8679.06 3094
8679.94 3137
8680.82 3171
8681.70 3262
8682.58 3222
8683.46 3279
8684.34 3270
8685.22 3248
8686.10 3091
8686.98 3100
8687.86 3009
8688.74 2982
8689.62 2975
8690.50 3067
8691.38 2993
8692.26 3252
8693.14 3352
8694.02 3353
8694.90 3504
8695.78 3628
8696.66 3874
8697.54 4307
8698.42 4694
8699.30 4819
8700.18 4991
8701.07 4913
8701.95 4799
8702.83 4560
8703.71 4407
8704.59 4026
8705.47 3783
8706.35 3553
8707.23 3392
8708.11 3553
8708.99 3367
8709.87 3311
8710.75 3075
8711.64 3052
8712.52 3154
8713.40 3040
8714.28 2972
8715.16 3108
8716.04 3186
8716.92 3040
8717.81 3075
8718.69 3164
8719.57 3133
8720.45 3095
8721.33 3179
8722.21 3312
8723.10 3246
8723.98 3094
8724.86 3204
8725.74 3230
8726.62 3249
8727.50 3309
8728.39 3383
8729.27 3445
8730.15 3604
8731.03 3457
8731.91 3464
8732.80 3485
8733.68 3471
8734.56 3550
8735.44 3559
8736.33 3550
8737.21 3648
8738.09 3722
8738.97 3829
8739.86 3839
8740.74 3680
8741.62 3842
8742.50 3930
8743.39 3905
8744.27 3714
8745.15 3958
8746.04 3882
8746.92 3971
8747.80 3960
8748.68 3776
8749.57 3967
8750.45 3851
8751.33 3868
8752.22 3787
8753.10 3889
8753.98 3903
8754.87 3929
8755.75 4020
8756.63 4153
8757.52 4116
8758.40 4144
8759.28 4201
8760.17 4202
8761.05 4256
8761.94 4377
8762.82 4446
8763.70 4467
8764.59 4520
8765.47 4308
8766.36 4399
8767.24 4542
8768.12 4543
8769.01 4617
8769.89 4703
8770.78 4994
8771.66 4887
8772.54 4999
8773.43 5174
8774.31 5341
8775.20 5358
8776.08 5284
8776.97 5271
8777.85 5240
8778.73 5148
8779.62 5106
8780.50 5234
8781.39 5154
8782.27 5303
8783.16 5456
8784.04 5696
8784.93 6229
8785.81 7104
8786.70 8096
8787.58 8946
8788.47 9728
8789.35 10481
8790.24 10413
8791.12 10124
8792.01 9742
8792.89 8902
8793.78 8163
8794.66 7504
8795.55 6808
8796.44 6114
8797.32 6026
8798.21 5888
8799.09 5721
8799.98 5872
8800.86 6010
8801.75 6520
8802.63 7016
8803.52 7816
8804.41 8276
8805.29 8705
8806.18 8713
8807.06 8546
8807.95 7985
8808.84 7595
8809.72 7082
8810.61 6534
8811.49 5915
8812.38 5340
8813.27 5062
8814.15 5130
8815.04 4911
8815.93 4928
8816.81 4924
8817.70 5278
8818.59 5611
8819.47 5741
8820.36 5997
8821.25 6023
8822.13 6136
8823.02 5984
8823.91 5854
8824.79 5390
8825.68 5095
8826.57 5038
8827.45 4685
8828.34 4632
8829.23 4454
8830.12 4450
8831.00 4424
8831.89 4480
8832.78 4308
8833.66 4436
8834.55 4372
8835.44 4551
8836.33 4751
8837.21 4634
8838.10 4801
8838.99 4847
8839.88 4620
8840.76 4598
8841.65 4324
8842.54 4238
8843.43 4248
8844.32 4060
8845.20 3958
8846.09 3840
8846.98 3907
8847.87 4001
8848.76 4017
8849.64 4054
8850.53 4065
8851.42 4122
8852.31 4181
8853.20 4173
8854.09 4137
8854.97 4142
8855.86 4066
8856.75 4066
8857.64 4006
8858.53 3902
8859.42 3810
8860.30 3784
8861.19 3759
8862.08 3884
8862.97 3818
8863.86 3903
8864.75 3876
8865.64 3968
8866.53 3916
8867.42 3850
8868.30 3818
8869.19 3922
8870.08 3847
8870.97 3751
8871.86 3770
8872.75 3561
8873.64 3686
8874.53 3525
8875.42 3517
8876.31 3427
8877.20 3414
8878.09 3366
8878.98 3400
8879.87 3336
8880.76 3221
8881.65 3340
8882.54 3330
8883.43 3290
8884.32 3292
8885.21 3239
8886.10 3162
8886.99 3199
8887.88 3038
8888.77 3094
8889.66 3057
8890.55 3044
8891.44 3015
8892.33 2954
8893.22 2923
8894.11 2837
8895.00 2776
8895.89 2898
8896.78 2843
8897.67 2810
8898.56 2803
8899.45 2838
8900.34 2712
8901.23 2714
8902.12 2746
8903.01 2713
8903.90 2691
8904.79 2658
8905.69 2674
8906.58 2644
8907.47 2489
8908.36 2496
8909.25 2562
8910.14 2451
8911.03 2500
8911.92 2515
8912.82 2392
8913.71 2495
8914.60 2426
8915.49 2411
8916.38 2413
8917.27 2406
8918.16 2415
8919.06 2383
8919.95 2332
8920.84 2399
8921.73 2378
8922.62 2288
8923.51 2301
8924.41 2232
8925.30 2169
8926.19 2164
8927.08 2132
8927.97 2155
8928.87 2128
8929.76 2032
8930.65 2166
8931.54 2218
8932.43 2348
8933.33 2263
8934.22 2208
8935.11 2197
8936.00 2227
8936.90 2263
8937.79 2226
8938.68 2152
8939.57 2089
8940.47 2022
8941.36 2060
8942.25 2136
8943.15 2161
8944.04 2104
8944.93 2016
8945.82 2026
8946.72 1960
8947.61 2033
8948.50 1977
8949.40 2066
8950.29 2068
8951.18 2080
8952.08 2037
8952.97 1941
8953.86 1888
8954.76 1899
8955.65 1976
8956.54 1972
8957.44 1983
8958.33 1954
8959.22 1877
8960.12 1938
8961.01 1931
8961.91 2002
8962.80 1975
8963.69 1879
8964.59 1870
8965.48 1892
8966.37 1830
8967.27 1880
8968.16 1893
8969.06 1801
8969.95 1827
8970.85 1820
8971.74 1772
8972.63 1799
8973.53 1770
8974.42 1805
8975.32 1774
8976.21 1747
8977.11 1805
8978.00 1829
8978.90 1745
8979.79 1698
8980.68 1701
8981.58 1761
8982.47 1689
8983.37 1647
8984.26 1660
8985.16 1677
8986.05 1631
8986.95 1709
8987.84 1676
8988.74 1673
8989.63 1662
8990.53 1724
8991.42 1647
8992.32 1716
8993.22 1706
8994.11 1662
8995.01 1610
8995.90 1623
8996.80 1671
8997.69 1654
8998.59 1638
8999.48 1596
9000.38 1563
9001.28 1609
9002.17 1609
9003.07 1605
9003.96 1528
9004.86 1629
9005.75 1593
9006.65 1612
9007.55 1643
9008.44 1663
9009.34 1652
9010.23 1600
9011.13 1567
9012.03 1550
9012.92 1498
9013.82 1423
9014.72 1549
9015.61 1450
9016.51 1490
9017.41 1428
9018.30 1519
9019.20 1501
9020.10 1464
9020.99 1476
9021.89 1504
9022.79 1477
9023.68 1481
9024.58 1429
9025.48 1503
9026.37 1410
9027.27 1478
9028.17 1502
9029.06 1498
9029.96 1461
9030.86 1458
9031.76 1485
9032.65 1431
9033.55 1427
9034.45 1467
9035.35 1486
9036.24 1496
9037.14 1455
9038.04 1441
9038.94 1392
9039.83 1467
9040.73 1376
9041.63 1369
9042.53 1331
9043.42 1349
9044.32 1360
9045.22 1419
9046.12 1506
9047.02 1539
9047.91 1459
9048.81 1413
9049.71 1393
9050.61 1392
9051.51 1417
9052.41 1387
9053.30 1337
9054.20 1385
9055.10 1397
9056.00 1391
9056.90 1404
9057.80 1448
9058.69 1418
9059.59 1391
9060.49 1415
9061.39 1408
9062.29 1447
9063.19 1418
9064.09 1481
9064.99 1455
9065.88 1423
9066.78 1413
9067.68 1411
9068.58 1477
9069.48 1376
9070.38 1360
9071.28 1405
9072.18 1395
9073.08 1444
9073.98 1418
9074.88 1332
9075.78 1361
9076.68 1416
9077.58 1413
9078.47 1450
9079.37 1373
9080.27 1463
9081.17 1389
9082.07 1373
9082.97 1366
9083.87 1351
9084.77 1408
9085.67 1415
9086.57 1343
9087.47 1322
9088.37 1262
9089.27 1364
9090.17 1383
9091.07 1441
9091.97 1306
9092.87 1266
9093.77 1358
9094.67 1299
9095.58 1309
9096.48 1356
9097.38 1382
9098.28 1343
9099.18 1441
9100.08 1377
9100.98 1370
9101.88 1310
9102.78 1348
9103.68 1297
9104.58 1333
9105.48 1471
9106.38 1430
9107.28 1407
9108.19 1380
9109.09 1351
9109.99 1320
9110.89 1355
9111.79 1375
9112.69 1327
9113.59 1335
9114.49 1378
9115.40 1314
9116.30 1434
9117.20 1352
9118.10 1323
9119.00 1419
9119.90 1400
9120.81 1273
9121.71 1250
9122.61 1346
9123.51 1407
9124.41 1379
9125.31 1394
9126.22 1264
9127.12 1295
9128.02 1336
9128.92 1297
9129.82 1332
9130.73 1326
9131.63 1289
9132.53 1339
9133.43 1318
9134.34 1237
9135.24 1306
9136.14 1264
9137.04 1333
9137.95 1321
9138.85 1309
9139.75 1297
9140.65 1369
9141.56 1255
9142.46 1260
9143.36 1335
9144.26 1336
9145.17 1356
9146.07 1273
9146.97 1199
9147.88 1344
9148.78 1441
9149.68 1348
9150.59 1324
9151.49 1340
9152.39 1399
9153.29 1369
9154.20 1289
9155.10 1314
9156.01 1336
9156.91 1295
9157.81 1308
9158.72 1347
9159.62 1358
9160.52 1317
9161.43 1321
9162.33 1285
9163.23 1338
9164.14 1356
9165.04 1340
9165.95 1377
9166.85 1405
9167.75 1328
9168.66 1352
9169.56 1308
9170.47 1349
9171.37 1355
9172.27 1355
9173.18 1331
9174.08 1355
9174.99 1409
9175.89 1293
9176.80 1359
9177.70 1359
9178.60 1230
9179.51 1214
9180.41 1248
9181.32 1320
9182.22 1297
9183.13 1302
9184.03 1349
9184.94 1376
9185.84 1375
9186.75 1267
9187.65 1270
9188.56 1330
9189.46 1250
9190.37 1269
9191.27 1229
9192.18 1227
9193.08 1278
9193.99 1296
9194.89 1302
9195.80 1383
9196.71 1358
9197.61 1362
9198.52 1393
9199.42 1380
9200.33 1372
9201.23 1359
9202.14 1432
9203.04 1427
9203.95 1413
9204.86 1408
9205.76 1401
9206.67 1453
9207.57 1449
9208.48 1464
9209.39 1519
9210.29 1474
9211.20 1508
9212.10 1310
9213.01 1356
9213.92 1322
9214.82 1336
9215.73 1369
9216.64 1297
9217.54 1301
9218.45 1332
9219.36 1335
9220.26 1327
9221.17 1345
9222.08 1335
9222.98 1318
9223.89 1273
9224.80 1386
9225.70 1334
9226.61 1327
9227.52 1313
9228.42 1341
9229.33 1334
9230.24 1353
9231.14 1344
9232.05 1277
9232.96 1264
9233.87 1246
9234.77 1335
9235.68 1318
9236.59 1364
9237.50 1281
9238.40 1205
9239.31 1250
9240.22 1251
9241.13 1282
9242.03 1298
9242.94 1210
9243.85 1172
9244.76 1257
9245.66 1332
9246.57 1284
9247.48 1258
9248.39 1219
9249.30 1209
9250.20 1200
9251.11 1274
9252.02 1258
9252.93 1218
9253.84 1206
9254.75 1255
9255.65 1284
9256.56 1256
9257.47 1259
9258.38 1233
9259.29 1219
9260.20 1261
9261.10 1265
9262.01 1285
9262.92 1235
9263.83 1221
9264.74 1264
9265.65 1286
9266.56 1274
9267.47 1219
9268.37 1244
9269.28 1238
9270.19 1217
9271.10 1154
9272.01 1238
9272.92 1187
9273.83 1216
9274.74 1271
9275.65 1247
9276.56 1263
9277.47 1271
9278.38 1240
9279.29 1264
9280.20 1322
9281.11 1326
9282.01 1372
9282.92 1382
9283.83 1330
9284.74 1368
9285.65 1312
9286.56 1315
9287.47 1250
9288.38 1286
9289.29 1304
9290.20 1322
9291.11 1296
9292.02 1248
9292.93 1281
9293.84 1335
9294.75 1354
9295.66 1267
9296.57 1242
9297.49 1271
9298.40 1356
9299.31 1333
9300.22 1293
9301.13 1274
9302.04 1321
9302.95 1380
9303.86 1282
9304.77 1283
9305.68 1251
9306.59 1295
9307.50 1255
9308.41 1298
9309.32 1286
9310.24 1235
9311.15 1354
9312.06 1280
9312.97 1249
9313.88 1268
9314.79 1293
9315.70 1294
9316.61 1298
9317.53 1244
9318.44 1363
9319.35 1291
9320.26 1198
9321.17 1265
9322.08 1279
9322.99 1287
9323.91 1279
9324.82 1234
9325.73 1304
9326.64 1317
9327.55 1268
9328.46 1219
9329.38 1217
9330.29 1185
9331.20 1222
9332.11 1209
9333.03 1172
9333.94 1230
9334.85 1256
9335.76 1272
9336.67 1217
9337.59 1232
9338.50 1215
9339.41 1203
9340.32 1229
9341.24 1206
9342.15 1146
9343.06 1232
9343.97 1248
9344.89 1238
9345.80 1228
9346.71 1206
9347.63 1269
9348.54 1265
9349.45 1241
9350.36 1205
9351.28 1270
9352.19 1242
9353.10 1260
9354.02 1250
9354.93 1207
9355.84 1240
9356.76 1242
9357.67 1259
9358.58 1223
9359.50 1208
9360.41 1252
9361.32 1240
9362.24 1274
9363.15 1255
9364.06 1202
9364.98 1216
9365.89 1211
9366.81 1280
9367.72 1219
9368.63 1237
9369.55 1305
9370.46 1258
9371.38 1227
9372.29 1215
9373.20 1310
9374.12 1376
9375.03 1332
9375.95 1304
9376.86 1337
9377.77 1409
9378.69 1330
9379.60 1304
9380.52 1276
9381.43 1300
9382.35 1270
9383.26 1270
9384.18 1213
9385.09 1258
9386.01 1261
9386.92 1218
9387.83 1306
9388.75 1257
9389.66 1178
9390.58 1279
9391.49 1262
9392.41 1262
9393.32 1250
9394.24 1288
9395.16 1400
9396.07 1352
9396.99 1312
9397.90 1412
9398.82 1417
9399.73 1450
9400.65 1434
9401.56 1377
9402.48 1391
9403.39 1362
9404.31 1371
9405.22 1360
9406.14 1320
9407.06 1250
9407.97 1256
9408.89 1301
9409.80 1291
9410.72 1294
9411.64 1285
9412.55 1320
9413.47 1326
9414.38 1245
9415.30 1251
9416.22 1308
9417.13 1309
9418.05 1318
9418.97 1354
9419.88 1378
9420.80 1344
9421.71 1277
9422.63 1275
9423.55 1439
9424.46 1343
9425.38 1287
9426.30 1330
9427.21 1315
9428.13 1332
9429.05 1346
9429.96 1321
9430.88 1288
9431.80 1270
9432.72 1289
9433.63 1309
9434.55 1336
9435.47 1345
9436.38 1338
9437.30 1291
9438.22 1376
9439.14 1415
9440.05 1441
9440.97 1413
9441.89 1410
9442.81 1439
9443.72 1463
9444.64 1381
9445.56 1422
9446.48 1467
9447.39 1556
9448.31 1471
9449.23 1360
9450.15 1333
9451.07 1456
9451.98 1436
9452.90 1434
9453.82 1500
9454.74 1538
9455.66 1591
9456.57 1541
9457.49 1605
9458.41 1671
9459.33 1880
9460.25 1968
9461.16 2100
9462.08 2117
9463.00 2113
9463.92 1986
9464.84 1798
9465.76 1732
9466.68 1683
9467.59 1566
9468.51 1491
9469.43 1509
9470.35 1408
9471.27 1369
9472.19 1311
9473.11 1338
9474.03 1333
9474.95 1395
9475.87 1342
9476.78 1351
9477.70 1432
9478.62 1389
9479.54 1332
9480.46 1327
9481.38 1291
9482.30 1282
9483.22 1318
9484.14 1296
9485.06 1300
9485.98 1322
9486.90 1338
9487.82 1436
9488.74 1446
9489.66 1447
9490.58 1527
9491.50 1422
9492.42 1473
9493.34 1414
9494.26 1375
9495.18 1426
9496.10 1338
9497.02 1287
9497.94 1255
9498.86 1286
9499.78 1330
9500.70 1306
9501.62 1202
9502.54 1267
9503.46 1307
9504.38 1294
9505.30 1285
9506.22 1323
9507.14 1289
9508.06 1235
9508.98 1238
9509.90 1256
9510.82 1282
9511.75 1261
9512.67 1175
9513.59 1196
9514.51 1239
9515.43 1251
9516.35 1281
9517.27 1274
9518.19 1286
9519.11 1168
9520.03 1248
9520.96 1253
9521.88 1266
9522.80 1258
9523.72 1218
9524.64 1196
9525.56 1282
9526.48 1268
9527.41 1260
9528.33 1267
9529.25 1316
9530.17 1272
9531.09 1263
9532.02 1276
9532.94 1217
9533.86 1189
9534.78 1255
9535.70 1265
9536.63 1331
9537.55 1283
9538.47 1376
9539.39 1320
9540.31 1333
9541.24 1330
9542.16 1336
9543.08 1322
9544.00 1262
9544.93 1345
9545.85 1305
9546.77 1290
9547.69 1251
9548.62 1289
9549.54 1256
9550.46 1239
9551.38 1225
9552.31 1293
9553.23 1269
9554.15 1228
9555.08 1213
9556.00 1224
9556.92 1208
9557.84 1223
9558.77 1243
9559.69 1305
9560.61 1238
9561.54 1285
9562.46 1315
9563.38 1278
9564.31 1306
9565.23 1268
9566.15 1165
9567.08 1195
9568.00 1212
9568.93 1283
9569.85 1207
9570.77 1203
9571.70 1245
9572.62 1185
9573.54 1149
9574.47 1195
9575.39 1229
9576.32 1312
9577.24 1256
9578.16 1199
9579.09 1232
9580.01 1231
9580.94 1206
9581.86 1174
9582.78 1178
9583.71 1285
9584.63 1220
9585.56 1217
9586.48 1246
9587.41 1257
9588.33 1223
9589.26 1172
9590.18 1153
9591.11 1161
9592.03 1222
9592.96 1281
9593.88 1206
9594.80 1193
9595.73 1185
9596.65 1264
9597.58 1235
9598.50 1206
9599.43 1248
9600.35 1272
9601.28 1306
9602.21 1259
9603.13 1283
9604.06 1354
9604.98 1329
9605.91 1261
9606.83 1292
9607.76 1371
9608.68 1305
9609.61 1257
9610.53 1309
9611.46 1321
9612.39 1297
9613.31 1361
9614.24 1429
9615.16 1404
9616.09 1353
9617.02 1357
9617.94 1340
9618.87 1257
9619.79 1307
9620.72 1332
9621.65 1373
9622.57 1356
9623.50 1363
9624.42 1366
9625.35 1347
9626.28 1337
9627.20 1311
9628.13 1429
9629.06 1423
9629.98 1365
9630.91 1429
9631.84 1280
9632.76 1313
9633.69 1365
9634.62 1363
9635.54 1421
9636.47 1416
9637.40 1378
9638.32 1378
9639.25 1409
9640.18 1433
9641.11 1450
9642.03 1470
9642.96 1424
9643.89 1457
9644.81 1417
9645.74 1435
9646.67 1461
9647.60 1418
9648.52 1359
9649.45 1524
9650.38 1577
9651.31 1521
9652.23 1550
9653.16 1681
9654.09 1710
9655.02 1670
9655.95 1756
9656.87 1741
9657.80 1717
9658.73 1656
9659.66 1699
9660.58 1709
9661.51 1689
9662.44 1686
9663.37 1633
9664.30 1633
9665.23 1651
9666.15 1655
9667.08 1674
9668.01 1608
9668.94 1560
9669.87 1637
9670.80 1624
9671.73 1667
9672.65 1612
9673.58 1622
9674.51 1668
9675.44 1657
9676.37 1697
9677.30 1735
9678.23 1717
9679.16 1712
9680.08 1693
9681.01 1756
9681.94 1659
9682.87 1706
9683.80 1693
9684.73 1673
9685.66 1632
9686.59 1687
9687.52 1718
9688.45 1751
9689.38 1750
9690.31 1769
9691.24 1841
9692.17 1823
9693.09 1745
9694.02 1736
9694.95 1746
9695.88 1790
9696.81 1842
9697.74 1839
9698.67 1814
9699.60 1870
9700.53 1965
9701.46 2081
9702.39 1992
9703.32 2015
9704.25 2242
9705.18 2497
9706.11 2583
9707.04 2643
9707.97 2662
9708.91 2601
9709.84 2551
9710.77 2412
9711.70 2275
9712.63 2056
9713.56 2037
9714.49 1957
9715.42 1858
9716.35 1810
9717.28 1764
9718.21 1777
9719.14 1803
9720.07 1735
9721.00 1730
9721.93 1770
9722.87 1663
9723.80 1734
9724.73 1628
9725.66 1691
9726.59 1707
9727.52 1599
9728.45 1721
9729.38 1559
9730.32 1586
9731.25 1608
9732.18 1515
9733.11 1569
9734.04 1603
9734.97 1634
9735.91 1615
9736.84 1569
9737.77 1677
9738.70 1639
9739.63 1628
9740.56 1560
9741.50 1597
9742.43 1620
9743.36 1674
9744.29 1684
9745.22 1582
9746.16 1607
9747.09 1601
9748.02 1533
9748.95 1601
9749.89 1540
9750.82 1489
9751.75 1472
9752.68 1510
9753.62 1519
9754.55 1509
9755.48 1507
9756.41 1571
9757.35 1624
9758.28 1505
9759.21 1439
9760.14 1464
9761.08 1454
9762.01 1489
9762.94 1438
9763.88 1438
9764.81 1409
9765.74 1432
9766.68 1457
9767.61 1425
9768.54 1465
9769.48 1505
9770.41 1532
9771.34 1502
9772.28 1531
9773.21 1456
9774.14 1443
9775.08 1486
9776.01 1418
9776.94 1330
9777.88 1407
9778.81 1440
9779.74 1493
9780.68 1556
9781.61 1423
9782.55 1462
9783.48 1495
9784.41 1556
9785.35 1548
9786.28 1536
9787.22 1595
9788.15 1571
9789.08 1636
9790.02 1557
9790.95 1594
9791.89 1583
9792.82 1575
9793.76 1590
9794.69 1616
9795.63 1497
9796.56 1491
9797.49 1473
9798.43 1437
9799.36 1405
9800.30 1385
9801.23 1385
9802.17 1339
9803.10 1436
9804.04 1442
9804.97 1401
9805.91 1467
9806.84 1539
9807.78 1557
9808.71 1591
9809.65 1453
9810.58 1421
9811.52 1447
9812.45 1438
9813.39 1365
9814.33 1299
9815.26 1377
9816.20 1315
9817.13 1208
9818.07 1205
9819.00 1251
9819.94 1315
9820.87 1340
9821.81 1288
9822.75 1251
9823.68 1328
9824.62 1287
9825.55 1324
9826.49 1255
9827.43 1226
9828.36 1281
9829.30 1231
9830.23 1255
9831.17 1238
9832.11 1139
9833.04 1262
9833.98 1189
9834.92 1250
9835.85 1231
9836.79 1200
9837.73 1200
9838.66 1234
9839.60 1241
9840.54 1201
9841.47 1214
9842.41 1229
9843.35 1225
9844.28 1241
9845.22 1233
9846.16 1306
9847.09 1309
9848.03 1257
9848.97 1300
9849.90 1215
9850.84 1239
9851.78 1172
9852.72 1216
9853.65 1254
9854.59 1202
9855.53 1229
9856.47 1309
9857.40 1210
9858.34 1290
9859.28 1257
9860.22 1283
9861.15 1369
9862.09 1306
9863.03 1249
9863.97 1232
9864.90 1250
9865.84 1219
9866.78 1260
9867.72 1332
9868.66 1232
9869.59 1243
9870.53 1186
9871.47 1232
9872.41 1280
9873.35 1298
9874.29 1371
9875.22 1242
9876.16 1202
9877.10 1229
9878.04 1280
9878.98 1334
9879.92 1331
9880.85 1264
9881.79 1205
9882.73 1164
9883.67 1113
9884.61 1173
9885.55 1223
9886.49 1232
9887.43 1188
9888.37 1189
9889.30 1201
9890.24 1217
9891.18 1238
9892.12 1212
9893.06 1172
9894.00 1235
9894.94 1284
9895.88 1283
9896.82 1260
9897.76 1209
9898.70 1103
9899.64 1100
9900.58 1195
9901.52 1122
9902.45 1124
9903.39 1167
9904.33 1209
9905.27 1268
9906.21 1184
9907.15 1194
9908.09 1124
9909.03 1194
9909.97 1178
9910.91 1105
9911.85 1197
9912.79 1204
9913.73 1141
9914.67 1125
9915.61 1202
9916.55 1178
9917.49 1339
9918.44 1329
9919.38 1307
9920.32 1376
9921.26 1425
9922.20 1376
9923.14 1281
9924.08 1251
9925.02 1255
9925.96 1259
9926.90 1236
9927.84 1165
9928.78 1203
9929.72 1210
9930.66 1144
9931.61 1226
9932.55 1242
9933.49 1306
9934.43 1426
9935.37 1453
9936.31 1396
9937.25 1349
9938.19 1301
9939.14 1319
9940.08 1197
9941.02 1171
9941.96 1244
9942.90 1185
9943.84 1149
9944.78 1088
9945.73 1141
9946.67 1173
9947.61 1121
9948.55 1132
9949.49 1130
9950.44 1069
9951.38 1153
9952.32 1201
9953.26 1079
9954.20 1036
9955.15 1061
9956.09 1117
9957.03 1108
9957.97 1108
9958.91 1126
9959.86 1079
9960.80 1039
9961.74 1105
9962.68 1076
9963.63 1055
9964.57 1083
9965.51 1133
9966.45 1077
9967.40 1041
9968.34 985
9969.28 1045
9970.23 1018
9971.17 1071
9972.11 1096
9973.05 1040
9974.00 1063
9974.94 1050
9975.88 1129
9976.83 1088
9977.77 1082
9978.71 1054
9979.66 1003
9980.60 975
9981.54 1013
9982.49 956
9983.43 987
9984.37 1059
9985.32 1036
9986.26 1014
9987.20 1054
9988.15 1031
9989.09 965
9990.04 1039
9990.98 1035
9991.92 992
9992.87 1042
9993.81 1113
9994.76 983
9995.70 1002
9996.64 1059
9997.59 1062
9998.53 1091
9999.48 1093
10000.42 1010
10001.36 980
10002.31 1043
10003.25 1034
10004.20 1045
10005.14 999
10006.09 985
10007.03 936
10007.98 976
10008.92 1057
10009.87 1071
10010.81 983
10011.76 982
10012.70 982
10013.64 987
10014.59 998
10015.53 1028
10016.48 1031
10017.43 1006
10018.37 949
10019.32 956
10020.26 983
10021.21 992
10022.15 1020
10023.10 1066
10024.04 1054
10024.99 986
10025.93 973
10026.88 1015
10027.82 1035
10028.77 1012
10029.72 998
10030.66 1033
10031.61 987
10032.55 1005
10033.50 950
10034.44 897
10035.39 921
10036.34 973
10037.28 984
10038.23 1000
10039.17 992
10040.12 1052
10041.07 1052
10042.01 1040
10042.96 977
10043.91 980
10044.85 1008
10045.80 947
10046.74 952
10047.69 1032
10048.64 1028
10049.58 958
10050.53 912
10051.48 914
10052.42 997
10053.37 971
10054.32 980
10055.27 945
10056.21 1022
10057.16 969
10058.11 943
10059.05 991
10060.00 971
10060.95 932
10061.89 979
10062.84 951
10063.79 995
10064.74 994
10065.68 955
10066.63 959
10067.58 966
10068.53 968
10069.47 985
10070.42 969
10071.37 929
10072.32 993
10073.26 902
10074.21 924
10075.16 920
10076.11 942
10077.06 1001
10078.00 980
10078.95 877
10079.90 933
10080.85 953
10081.80 932
10082.74 929
10083.69 992
10084.64 1027
10085.59 932
10086.54 896
10087.49 1070
10088.43 1083
10089.38 907
10090.33 912
10091.28 881
10092.23 921
10093.18 913
10094.13 938
10095.07 969
10096.02 978
10096.97 951
10097.92 928
10098.87 906
10099.82 893
10100.77 886
10101.72 950
10102.67 990
10103.61 939
10104.56 1019
10105.51 951
10106.46 955
10107.41 947
10108.36 896
10109.31 920
10110.26 922
10111.21 849
10112.16 940
10113.11 916
10114.06 929
10115.01 906
10115.96 921
10116.91 1010
10117.86 937
10118.81 916
10119.76 912
10120.71 917
10121.66 879
10122.61 902
10123.56 906
10124.51 898
10125.46 934
10126.41 876
10127.36 866
10128.31 866
10129.26 894
10130.21 960
10131.16 1016
10132.11 954
10133.06 1018
10134.01 921
10134.96 893
10135.91 896
10136.86 930
10137.81 912
10138.76 887
10139.72 905
10140.67 938
10141.62 850
10142.57 934
10143.52 951
10144.47 964
10145.42 963
10146.37 934
10147.32 898
10148.28 913
10149.23 986
10150.18 923
10151.13 871
10152.08 965
10153.03 974
10153.98 970
10154.94 1015
10155.89 942
10156.84 939
10157.79 885
10158.74 936
10159.69 926
10160.65 869
10161.60 925
10162.55 910
10163.50 950
10164.45 928
10165.41 931
10166.36 902
10167.31 881
10168.26 883
10169.21 966
10170.17 921
10171.12 928
10172.07 862
10173.02 921
10173.98 902
10174.93 916
10175.88 946
10176.83 924
10177.79 866
10178.74 1005
10179.69 967
10180.64 930
10181.60 962
10182.55 945
10183.50 947
10184.46 876
10185.41 907
10186.36 931
10187.32 885
10188.27 907
10189.22 922
10190.18 936
10191.13 947
10192.08 978
10193.03 990
10193.99 1018
10194.94 993
10195.90 1004
10196.85 1004
10197.80 1048
10198.76 1023
10199.71 1099
10200.66 991
10201.62 969
10202.57 974
10203.52 1015
10204.48 1066
10205.43 991
10206.39 1028
10207.34 1041
10208.29 1017
10209.25 1107
10210.20 1090
10211.16 1025
10212.11 1044
10213.07 1051
10214.02 1145
10214.97 1026
10215.93 1092
10216.88 1098
10217.84 1080
10218.79 1023
10219.75 1044
10220.70 1054
10221.66 1056
10222.61 1055
10223.57 1036
10224.52 1006
10225.48 985
10226.43 1039
10227.39 938
10228.34 983
10229.30 1038
10230.25 982
10231.21 947
10232.16 978
10233.12 958
10234.07 975
10235.03 883
10235.98 946
10236.94 1037
10237.89 1012
10238.85 1008
10239.80 971
10240.76 1033
10241.72 1070
10242.67 1089
10243.63 1025
10244.58 1092
10245.54 1057
10246.49 1086
10247.45 1020
10248.41 1005
10249.36 998
10250.32 984
10251.27 1015
10252.23 929
10253.19 932
10254.14 920
10255.10 979
10256.06 970
10257.01 977
10257.97 948
10258.92 953
10259.88 970
10260.84 998
10261.79 935
10262.75 943
10263.71 916
10264.66 929
10265.62 939
10266.58 880
10267.53 922
10268.49 877
10269.45 881
10270.41 933
10271.36 874
10272.32 955
10273.28 912
10274.23 884
10275.19 886
10276.15 893
10277.11 890
10278.06 952
10279.02 1004
10279.98 894
10280.94 959
10281.89 1023
10282.85 938
10283.81 902
10284.77 949
10285.72 947
10286.68 908
10287.64 885
10288.60 871
10289.55 859
10290.51 874
10291.47 932
10292.43 940
10293.39 888
10294.34 907
10295.30 921
10296.26 885
10297.22 856
10298.18 928
10299.14 919
10300.09 889
10301.05 856
10302.01 880
10302.97 838
10303.93 902
10304.89 851
10305.85 814
10306.80 877
10307.76 968
10308.72 812
10309.68 787
10310.64 868
10311.60 856
10312.56 822
10313.52 861
10314.47 819
10315.43 812
10316.39 835
10317.35 869
10318.31 846
10319.27 889
10320.23 856
10321.19 845
10322.15 878
10323.11 929
10324.07 920
10325.03 811
10325.99 842
10326.95 812
10327.91 874
10328.87 832
10329.83 839
10330.79 797
10331.75 785
10332.71 833
10333.67 908
10334.63 864
10335.59 860
10336.55 873
10337.51 798
10338.47 847
10339.43 890
10340.39 830
10341.35 856
10342.31 849
10343.27 903
10344.23 884
10345.19 877
10346.15 851
10347.11 787
10348.07 844
10349.03 796
10349.99 850
10350.95 876
10351.91 850
10352.87 806
10353.83 789
10354.79 882
10355.76 917
10356.72 830
10357.68 796
10358.64 828
10359.60 859
10360.56 873
10361.52 867
10362.48 869
10363.45 914
10364.41 919
10365.37 842
10366.33 813
10367.29 864
10368.25 785
10369.21 851
10370.18 884
10371.14 827
10372.10 891
10373.06 915
10374.02 859
10374.98 872
10375.95 847
10376.91 928
10377.87 914
10378.83 872
10379.79 885
10380.76 849
10381.72 870
10382.68 817
10383.64 861
10384.61 923
10385.57 869
10386.53 845
10387.49 879
10388.46 890
10389.42 800
10390.38 781
10391.34 840
10392.31 833
10393.27 800
10394.23 804
10395.19 834
10396.16 825
10397.12 823
10398.08 793
10399.05 820
10400.01 830
10400.97 824
10401.93 813
10402.90 813
10403.86 805
10404.82 860
10405.79 829
10406.75 785
10407.71 753
10408.68 814
10409.64 884
10410.60 824
10411.57 843
10412.53 890
10413.50 885
10414.46 843
10415.42 876
10416.39 871
10417.35 832
10418.31 889
10419.28 825
10420.24 867
10421.21 934
10422.17 814
10423.13 869
10424.10 866
10425.06 917
10426.03 935
10426.99 1033
10427.96 966
10428.92 882
10429.88 897
10430.85 994
10431.81 976
10432.78 915
10433.74 923
10434.71 902
10435.67 953
10436.64 864
10437.60 848
10438.57 902
10439.53 898
10440.50 845
10441.46 835
10442.43 792
10443.39 795
10444.36 791
10445.32 832
10446.29 819
10447.25 784
10448.22 780
10449.18 754
10450.15 795
10451.11 866
10452.08 840
10453.04 826
10454.01 813
10454.97 835
10455.94 809
10456.91 820
10457.87 757
10458.84 831
10459.80 816
10460.77 863
10461.73 782
10462.70 821
10463.67 880
10464.63 873
10465.60 884
10466.56 856
10467.53 836
10468.50 842
10469.46 840
10470.43 835
10471.40 775
10472.36 787
10473.33 853
10474.30 787
10475.26 778
10476.23 840
10477.19 874
10478.16 805
10479.13 761
10480.09 788
10481.06 822
10482.03 868
10483.00 821
10483.96 803
10484.93 806
10485.90 788
10486.86 781
10487.83 781
10488.80 844
10489.76 869
10490.73 826
10491.70 811
10492.67 852
10493.63 810
10494.60 784
10495.57 832
10496.54 869
10497.50 867
10498.47 799
10499.44 780
10500.41 811
10501.37 811
10502.34 853
10503.31 918
10504.28 859
10505.25 882
10506.21 828
10507.18 853
10508.15 843
10509.12 813
10510.09 866
10511.05 858
10512.02 809
10512.99 868
10513.96 814
10514.93 814
10515.90 796
10516.86 833
10517.83 817
10518.80 838
10519.77 805
10520.74 861
10521.71 860
10522.68 823
10523.64 866
10524.61 814
10525.58 836
10526.55 802
10527.52 834
10528.49 851
10529.46 863
10530.43 844
10531.40 820
10532.36 882
10533.33 887
10534.30 879
10535.27 858
10536.24 810
10537.21 843
10538.18 883
10539.15 855
10540.12 871
10541.09 858
10542.06 854
10543.03 842
10544.00 811
10544.97 803
10545.94 834
10546.91 836
10547.88 859
10548.85 814
10549.82 820
10550.79 864
10551.76 887
10552.73 886
10553.70 853
10554.67 899
10555.64 892
10556.61 781
10557.58 823
10558.55 897
10559.52 889
10560.49 803
10561.46 882
10562.43 911
10563.40 946
10564.37 967
10565.34 979
10566.31 1016
10567.28 1026
10568.25 1046
10569.23 1104
10570.20 1134
10571.17 1150
10572.14 1132
10573.11 1054
10574.08 963
10575.05 941
10576.02 930
10576.99 913
10577.96 872
10578.94 904
10579.91 896
10580.88 888
10581.85 893
10582.82 879
10583.79 893
10584.76 873
10585.74 916
10586.71 902
10587.68 942
10588.65 868
10589.62 870
10590.60 864
10591.57 875
10592.54 814
10593.51 822
10594.48 887
10595.45 946
10596.43 934
10597.40 861
10598.37 901
10599.34 868
10600.32 912
10601.29 895
10602.26 872
10603.23 843
10604.21 915
10605.18 856
10606.15 852
10607.12 858
10608.10 871
10609.07 804
10610.04 790
10611.01 878
10611.99 845
10612.96 854
10613.93 803
10614.91 794
10615.88 791
10616.85 825
10617.82 858
10618.80 862
10619.77 851
10620.74 845
10621.72 833
10622.69 838
10623.66 836
10624.64 834
10625.61 830
10626.58 846
10627.56 847
10628.53 855
10629.51 883
10630.48 798
10631.45 858
10632.43 863
10633.40 851
10634.37 850
10635.35 785
10636.32 798
10637.30 838
10638.27 878
10639.24 865
10640.22 809
10641.19 884
10642.17 941
10643.14 918
10644.11 951
10645.09 935
10646.06 928
10647.04 929
10648.01 1014
10648.99 949
10649.96 1006
10650.94 984
10651.91 885
10652.89 892
10653.86 876
10654.83 867
10655.81 906
10656.78 857
10657.76 848
10658.73 879
10659.71 905
10660.68 888
10661.66 866
10662.63 852
10663.61 845
10664.59 870
10665.56 830
10666.54 851
10667.51 893
10668.49 864
10669.46 812
10670.44 879
10671.41 841
10672.39 831
10673.36 822
10674.34 818
10675.32 900
10676.29 836
10677.27 848
10678.24 857
10679.22 861
10680.19 861
10681.17 872
10682.15 892
10683.12 863
10684.10 864
10685.08 888
10686.05 836
10687.03 813
10688.00 794
10688.98 840
10689.96 807
10690.93 837
10691.91 829
10692.89 831
10693.86 811
10694.84 799
10695.82 843
10696.79 838
10697.77 790
10698.75 826
10699.72 804
10700.70 812
10701.68 821
10702.65 802
10703.63 735
10704.61 794
10705.59 759
10706.56 765
10707.54 813
10708.52 771
10709.49 778
10710.47 780
10711.45 816
10712.43 834
10713.40 789
10714.38 832
10715.36 821
10716.34 806
10717.31 774
10718.29 803
10719.27 828
10720.25 822
10721.22 756
10722.20 773
10723.18 791
10724.16 787
10725.14 806
10726.11 787
10727.09 805
10728.07 803
10729.05 793
10730.03 747
10731.01 812
10731.98 815
10732.96 766
10733.94 742
10734.92 802
10735.90 867
10736.88 770
10737.85 820
10738.83 728
10739.81 825
10740.79 866
10741.77 788
10742.75 817
10743.73 776
10744.71 741
10745.69 785
10746.66 833
10747.64 857
10748.62 813
10749.60 796
10750.58 785
10751.56 797
10752.54 836
10753.52 756
10754.50 757
10755.48 799
10756.46 828
10757.44 824
10758.42 789
10759.39 786
10760.37 802
10761.35 787
10762.33 787
10763.31 850
10764.29 830
10765.27 811
10766.25 860
10767.23 806
10768.21 820
10769.19 810
10770.17 765
10771.15 738
10772.13 773
10773.11 810
10774.09 789
10775.07 820
10776.05 749
10777.03 745
10778.02 824
10779.00 822
10779.98 775
10780.96 733
10781.94 786
10782.92 812
10783.90 815
10784.88 806
10785.86 801
10786.84 836
10787.82 883
10788.80 805
10789.78 765
10790.76 773
10791.75 811
10792.73 740
10793.71 827
10794.69 774
10795.67 742
10796.65 812
10797.63 854
10798.61 843
10799.60 846
10800.58 801
10801.56 744
10802.54 741
10803.52 754
10804.50 766
10805.49 751
10806.47 812
10807.45 785
10808.43 786
10809.41 794
10810.39 797
10811.38 825
10812.36 793
10813.34 791
10814.32 887
10815.30 808
10816.29 835
10817.27 772
10818.25 745
10819.23 761
10820.22 743
10821.20 825
10822.18 820
10823.16 804
10824.15 784
10825.13 755
10826.11 800
10827.09 758
10828.08 812
10829.06 822
10830.04 836
10831.02 773
10832.01 817
10832.99 796
10833.97 814
10834.96 797
10835.94 804
10836.92 789
10837.91 859
10838.89 794
10839.87 834
10840.85 800
10841.84 834
10842.82 834
10843.81 757
10844.79 803
10845.77 861
10846.76 819
10847.74 770
10848.72 839
10849.71 825
10850.69 807
10851.67 804
10852.66 875
10853.64 868
10854.63 848
10855.61 841
10856.59 859
10857.58 894
10858.56 859
10859.55 825
10860.53 789
10861.51 814
10862.50 832
10863.48 818
10864.47 854
10865.45 861
10866.44 826
10867.42 850
10868.41 861
10869.39 874
10870.37 824
10871.36 827
10872.34 946
10873.33 886
10874.31 889
10875.30 922
10876.28 898
10877.27 829
10878.25 869
10879.24 914
10880.22 893
10881.21 843
10882.19 863
10883.18 959
10884.16 885
10885.15 860
10886.13 893
10887.12 883
10888.11 937
10889.09 826
10890.08 824
10891.06 860
10892.05 881
10893.03 987
10894.02 972
10895.00 877
10895.99 847
10896.98 892
10897.96 932
10898.95 966
10899.93 970
10900.92 955
10901.91 948
10902.89 928
10903.88 932
10904.86 916
10905.85 893
10906.84 901
10907.82 964
10908.81 936
10909.80 1017
10910.78 1020
10911.77 977
10912.76 972
10913.74 1018
10914.73 986
10915.72 1006
10916.70 979
10917.69 994
10918.68 977
10919.66 942
10920.65 984
10921.64 1021
10922.62 954
10923.61 1019
10924.60 1041
10925.58 982
10926.57 960
10927.56 1038
10928.55 1042
10929.53 1025
10930.52 1026
10931.51 1002
10932.50 1001
10933.48 1025
10934.47 1021
10935.46 1089
10936.45 1116
10937.43 1096
10938.42 1043
10939.41 1031
10940.40 1034
10941.38 1047
10942.37 1010
10943.36 1069
10944.35 1102
10945.34 1059
10946.32 1101
10947.31 1130
10948.30 1113
10949.29 1117
10950.28 1089
10951.27 1072
10952.25 1079
10953.24 1169
10954.23 1148
10955.22 1091
10956.21 1152
10957.20 1164
10958.18 1106
10959.17 1138
10960.16 1222
10961.15 1163
10962.14 1300
10963.13 1336
10964.12 1380
10965.11 1529
10966.10 1451
10967.08 1513
10968.07 1487
10969.06 1481
10970.05 1468
10971.04 1389
10972.03 1287
10973.02 1285
10974.01 1319
10975.00 1216
10975.99 1184
10976.98 1199
10977.97 1176
10978.96 1209
10979.95 1167
10980.94 1202
10981.92 1259
10982.91 1131
10983.90 1148
10984.89 1251
10985.88 1155
10986.87 1227
10987.86 1220
10988.85 1253
10989.84 1278
10990.83 1237
10991.82 1294
10992.81 1321
10993.80 1231
10994.79 1281
10995.78 1319
10996.78 1219
10997.77 1294
10998.76 1265
10999.75 1323
11000.74 1376
11001.73 1339
11002.72 1430
11003.71 1475
11004.70 1588
11005.69 1595
11006.68 1670
11007.67 1795
11008.66 1781
11009.65 1749
11010.64 1764
11011.64 1715
11012.63 1650
11013.62 1564
11014.61 1550
11015.60 1411
11016.59 1326
11017.58 1251
11018.57 1173
11019.57 1160
11020.56 1196
11021.55 1230
11022.54 1144
11023.53 1049
11024.52 1160
11025.51 1188
11026.51 1137
11027.50 1090
11028.49 1124
11029.48 1106
11030.47 1149
11031.47 1085
11032.46 1082
11033.45 1107
11034.44 1087
11035.43 1010
11036.43 1063
11037.42 1048
11038.41 1031
11039.40 1030
11040.39 1031
11041.39 1052
11042.38 1042
11043.37 1055
11044.36 1013
11045.36 1115
11046.35 1049
11047.34 1079
11048.34 1097
11049.33 1025
11050.32 1033
11051.31 1014
11052.31 1018
11053.30 1011
11054.29 979
11055.29 1006
11056.28 973
11057.27 931
11058.26 1049
11059.26 1027
11060.25 1027
11061.24 1092
11062.24 981
11063.23 1039
11064.22 994
11065.22 969
11066.21 965
11067.20 938
11068.20 955
11069.19 974
11070.19 1026
11071.18 1035
11072.17 1016
11073.17 1013
11074.16 959
11075.15 996
11076.15 987
11077.14 1030
11078.14 984
11079.13 1011
11080.12 1075
11081.12 1054
11082.11 997
11083.11 1006
11084.10 1060
11085.10 981
11086.09 970
11087.08 1015
11088.08 1026
11089.07 1054
11090.07 1002
11091.06 1031
11092.06 1033
11093.05 1040
11094.05 1050
11095.04 939
11096.04 984
11097.03 1023
11098.03 956
11099.02 998
11100.02 1007
11101.01 1038
11102.01 994
11103.00 997
11104.00 948
11104.99 1000
11105.99 1036
11106.98 1032
11107.98 946
11108.97 933
11109.97 920
11110.96 1004
11111.96 954
11112.95 949
11113.95 980
11114.95 1004
11115.94 950
11116.94 963
11117.93 943
11118.93 963
11119.93 957
11120.92 923
11121.92 929
11122.91 1000
11123.91 970
11124.91 957
11125.90 965
11126.90 887
11127.89 928
11128.89 999
11129.89 937
11130.88 934
11131.88 881
11132.88 885
11133.87 867
11134.87 875
11135.87 876
11136.86 895
11137.86 911
11138.86 870
11139.85 899
11140.85 909
11141.85 863
11142.84 850
11143.84 916
11144.84 911
11145.83 894
11146.83 929
11147.83 891
11148.83 915
11149.82 905
11150.82 898
11151.82 863
11152.82 899
11153.81 949
11154.81 909
11155.81 956
11156.80 987
11157.80 962
11158.80 973
11159.80 851
11160.80 992
11161.79 911
11162.79 966
11163.79 924
11164.79 959
11165.78 891
11166.78 813
11167.78 868
11168.78 855
11169.78 831
11170.78 877
11171.77 915
11172.77 864
11173.77 853
11174.77 850
11175.77 860
11176.77 922
11177.76 943
11178.76 944
11179.76 902
11180.76 889
11181.76 865
11182.76 856
11183.76 897
11184.75 914
11185.75 822
11186.75 857
11187.75 926
11188.75 843
11189.75 821
11190.75 818
11191.75 849
11192.75 875
11193.75 857
11194.75 871
11195.74 850
11196.74 886
11197.74 850
11198.74 872
11199.74 907
11200.74 803
11201.74 800
11202.74 829
11203.74 802
11204.74 853
11205.74 845
11206.74 896
11207.74 881
11208.74 850
11209.74 871
11210.74 910
11211.74 861
11212.74 829
11213.74 892
11214.74 858
11215.74 837
11216.74 846
11217.74 841
11218.74 950
11219.74 863
11220.74 858
11221.74 907
11222.74 873
11223.74 836
11224.74 876
11225.74 886
11226.74 855
11227.75 848
11228.75 848
11229.75 837
11230.75 856
11231.75 848
11232.75 867
11233.75 890
11234.75 883
11235.75 897
11236.75 846
11237.76 874
11238.76 875
11239.76 882
11240.76 877
11241.76 845
11242.76 871
11243.76 913
11244.76 836
11245.77 852
11246.77 907
11247.77 793
11248.77 829
11249.77 865
11250.77 897
11251.78 861
11252.78 848
11253.78 834
11254.78 849
11255.78 818
11256.79 848
11257.79 852
11258.79 897
11259.79 898
11260.79 929
11261.80 904
11262.80 892
11263.80 884
11264.80 890
11265.81 935
11266.81 873
11267.81 876
11268.81 845
11269.82 864
11270.82 827
11271.82 925
11272.82 922
11273.83 878
11274.83 953
11275.83 882
11276.84 878
11277.84 902
11278.84 920
11279.85 881
11280.85 845
11281.85 899
11282.85 939
11283.86 950
11284.86 1006
11285.86 935
11286.87 905
11287.87 1004
11288.87 1011
11289.88 952
11290.88 935
11291.89 926
11292.89 914
11293.89 914
11294.90 984
11295.90 996
11296.90 1000
11297.91 939
11298.91 925
11299.92 929
11300.92 910
11301.92 959
11302.93 944
11303.93 942
11304.94 879
11305.94 985
11306.94 915
11307.95 943
11308.95 952
11309.96 955
11310.96 949
11311.97 920
11312.97 926
11313.98 872
11314.98 928
11315.98 973
11316.99 953
11317.99 916
11319.00 968
11320.00 934
11321.01 957
11322.01 951
11323.02 968
11324.02 910
11325.03 927
11326.03 962
11327.04 990
11328.04 1016
11329.05 944
11330.05 936
11331.06 1005
11332.07 1029
11333.07 956
11334.08 933
11335.08 1038
11336.09 1009
11337.09 956
11338.10 968
11339.10 985
11340.11 981
11341.12 1026
11342.12 993
11343.13 974
11344.13 1007
11345.14 1069
11346.15 988
11347.15 1079
11348.16 1155
11349.16 1157
11350.17 1109
11351.18 1178
11352.18 1131
11353.19 1111
11354.20 1061
11355.20 1033
11356.21 985
11357.21 949
11358.22 927
11359.23 942
11360.23 989
11361.24 1045
11362.25 1021
11363.25 995
11364.26 1015
11365.27 958
11366.28 1019
11367.28 970
11368.29 1032
11369.30 1014
11370.30 994
11371.31 1037
11372.32 987
11373.32 967
11374.33 1024
11375.34 954
11376.35 933
11377.35 948
11378.36 958
11379.37 957
11380.38 972
11381.38 1023
11382.39 912
11383.40 965
11384.41 990
11385.41 993
11386.42 968
11387.43 942
11388.44 999
11389.45 954
11390.45 984
11391.46 1018
11392.47 907
11393.48 1004
11394.49 1030
11395.49 1018
11396.50 1008
11397.51 1000
11398.52 1000
11399.53 916
11400.54 970
11401.55 1019
11402.55 968
11403.56 1005
11404.57 1040
11405.58 1028
11406.59 1035
11407.60 964
11408.61 934
11409.61 971
11410.62 997
11411.63 987
11412.64 1020
11413.65 963
11414.66 955
11415.67 1021
11416.68 1002
11417.69 1062
11418.70 1044
11419.71 1014
11420.71 961
11421.72 978
11422.73 1011
11423.74 1070
11424.75 1003
11425.76 1054
11426.77 1056
11427.78 1053
11428.79 1044
11429.80 1059
11430.81 1051
11431.82 1043
11432.83 1017
11433.84 1038
11434.85 1064
11435.86 1034
11436.87 999
11437.88 1014
11438.89 1031
11439.90 1030
11440.91 1072
11441.92 1068
11442.93 1122
11443.94 1113
11444.95 1142
11445.96 1083
11446.97 1121
11447.98 1161
11448.99 1186
11450.00 1148
11451.01 1099
11452.03 1123
11453.04 1076
11454.05 1115
11455.06 1159
11456.07 1149
11457.08 1168
11458.09 1167
11459.10 1146
11460.11 1127
11461.12 1116
11462.14 1130
11463.15 1200
11464.16 1197
11465.17 1159
11466.18 1113
11467.19 1176
11468.20 1194
11469.21 1192
11470.23 1162
11471.24 1224
11472.25 1177
11473.26 1164
11474.27 1217
11475.28 1171
11476.30 1257
11477.31 1176
11478.32 1267
11479.33 1290
11480.34 1189
11481.36 1288
11482.37 1272
11483.38 1279
11484.39 1206
11485.40 1247
11486.42 1270
11487.43 1270
11488.44 1276
11489.45 1272
11490.47 1207
11491.48 1235
11492.49 1301
11493.50 1278
11494.52 1241
11495.53 1259
11496.54 1306
11497.55 1287
11498.57 1284
11499.58 1332
11500.59 1305
11501.61 1323
11502.62 1354
11503.63 1333
11504.64 1303
11505.66 1295
11506.67 1314
11507.68 1381
11508.70 1327
11509.71 1362
11510.72 1379
11511.74 1414
11512.75 1387
11513.76 1318
11514.78 1336
11515.79 1340
11516.80 1329
11517.82 1331
11518.83 1315
11519.84 1336
11520.86 1376
11521.87 1430
11522.89 1393
11523.90 1391
11524.91 1421
11525.93 1407
11526.94 1472
11527.96 1441
11528.97 1434
11529.98 1445
11531.00 1457
11532.01 1483
11533.03 1471
11534.04 1514
11535.06 1472
11536.07 1510
11537.08 1551
11538.10 1563
11539.11 1471
11540.13 1511
11541.14 1610
11542.16 1483
11543.17 1547
11544.19 1599
11545.20 1550
11546.22 1572
11547.23 1547
11548.25 1581
11549.26 1710
11550.28 1669
11551.29 1692
11552.31 1651
11553.32 1699
11554.34 1744
11555.35 1687
11556.37 1707
11557.38 1793
11558.40 1786
11559.41 1750
11560.43 1823
11561.45 1823
11562.46 1825
11563.48 1897
11564.49 1859
11565.51 1921
11566.52 1879
11567.54 1949
11568.56 2015
11569.57 2089
11570.59 2048
11571.60 2153
11572.62 2183
11573.64 2147
11574.65 2076
11575.67 2151
11576.68 2174
11577.70 2116
11578.72 2247
11579.73 2302
11580.75 2305
11581.77 2344
11582.78 2401
11583.80 2469
11584.82 2427
11585.83 2487
11586.85 2544
11587.87 2574
11588.88 2589
11589.90 2666
11590.92 2860
11591.93 2867
11592.95 3042
11593.97 3055
11594.98 3247
11596.00 3340
11597.02 3404
11598.03 3333
11599.05 3465
11600.07 3539
11601.09 3462
11602.10 3570
11603.12 3685
11604.14 3926
11605.16 4172
11606.17 4630
11607.19 5063
11608.21 5733
11609.23 6338
11610.24 6832
11611.26 7408
11612.28 7833
11613.30 7994
11614.32 7865
11615.33 7567
11616.35 6906
11617.37 6255
11618.39 5705
11619.41 5092
11620.42 4467
11621.44 4022
11622.46 3780
11623.48 3368
11624.50 3165
11625.51 3167
11626.53 3033
11627.55 2878
11628.57 2771
11629.59 2741
11630.61 2661
11631.63 2563
11632.64 2442
11633.66 2444
11634.68 2505
11635.70 2464
11636.72 2363
11637.74 2311
11638.76 2308
11639.78 2335
11640.80 2195
11641.81 2177
11642.83 2302
11643.85 2243
11644.87 2176
11645.89 2165
11646.91 2162
11647.93 2136
11648.95 2147
11649.97 2168
11650.99 2132
11652.01 2138
11653.03 2170
11654.05 2068
11655.07 2052
11656.09 1936
11657.11 1903
11658.13 1852
11659.15 1797
11660.17 1750
11661.19 1769
11662.21 1747
11663.23 1729
11664.25 1784
11665.27 1735
11666.29 1702
11667.31 1777
11668.33 1801
11669.35 1772
11670.37 1796
11671.39 1707
11672.41 1748
11673.43 1793
11674.45 1817
11675.47 1871
11676.49 1806
11677.51 1863
11678.53 1777
11679.55 1813
11680.57 1856
11681.59 1932
11682.61 1776
11683.64 1862
11684.66 1931
11685.68 1941
11686.70 1994
11687.72 2013
11688.74 2177
11689.76 1988
11690.78 2077
11691.80 2164
11692.83 2139
11693.85 2137
11694.87 2122
11695.89 2115
11696.91 2077
11697.93 1963
11698.95 2016
11699.98 1971
11701.00 1964
11702.02 2092
11703.04 1988
11704.06 1926
11705.08 1879
11706.11 1832
11707.13 1922
11708.15 1924
11709.17 1922
11710.19 1894
11711.22 1875
11712.24 1892
11713.26 1819
11714.28 1883
11715.31 1797
11716.33 1841
11717.35 1771
11718.37 1767
11719.40 1718
11720.42 1680
11721.44 1699
11722.46 1676
11723.49 1721
11724.51 1709
11725.53 1670
11726.55 1661
11727.58 1663
11728.60 1642
11729.62 1606
11730.65 1545
11731.67 1548
11732.69 1637
11733.71 1558
11734.74 1573
11735.76 1499
11736.78 1467
11737.81 1503
11738.83 1500
11739.85 1454
11740.88 1399
11741.90 1465
11742.92 1411
11743.95 1440
11744.97 1390
11746.00 1388
11747.02 1390
11748.04 1400
11749.07 1379
11750.09 1395
11751.11 1379
11752.14 1367
11753.16 1375
11754.19 1376
11755.21 1397
11756.23 1433
11757.26 1427
11758.28 1332
11759.31 1356
11760.33 1358
11761.36 1350
11762.38 1376
11763.40 1414
11764.43 1362
11765.45 1323
11766.48 1334
11767.50 1228
11768.53 1224
11769.55 1257
11770.58 1242
11771.60 1310
11772.63 1239
11773.65 1242
11774.68 1227
11775.70 1178
11776.73 1138
11777.75 1186
11778.78 1205
11779.80 1258
11780.83 1251
11781.85 1214
11782.88 1221
11783.90 1188
11784.93 1251
11785.95 1252
11786.98 1233
11788.00 1230
11789.03 1198
11790.05 1174
11791.08 1198
11792.11 1197
11793.13 1173
11794.16 1126
11795.18 1113
11796.21 1136
11797.23 1137
11798.26 1081
11799.29 1112
11800.31 1144
11801.34 1095
11802.36 1135
11803.39 1133
11804.42 1060
11805.44 1096
11806.47 1085
11807.50 1095
11808.52 1151
11809.55 1145
11810.57 1147
11811.60 1054
11812.63 1035
11813.65 1006
11814.68 996
11815.71 1055
11816.73 1055
11817.76 1073
11818.79 1030
11819.81 1077
11820.84 1046
11821.87 1081
11822.90 1021
11823.92 1062
11824.95 1050
11825.98 1022
11827.00 1029
11828.03 999
11829.06 1026
11830.09 1027
11831.11 1030
11832.14 1034
11833.17 1098
11834.20 1086
11835.22 1046
11836.25 995
11837.28 1065
11838.31 1042
11839.33 1050
11840.36 1044
11841.39 1031
11842.42 978
11843.45 1064
11844.47 1059
11845.50 1021
11846.53 945
11847.56 987
11848.59 993
11849.61 970
11850.64 964
11851.67 970
11852.70 1021
11853.73 1000
11854.75 955
11855.78 969
11856.81 1026
11857.84 946
11858.87 1010
11859.90 1012
11860.93 958
11861.95 969
11862.98 958
11864.01 1037
11865.04 1031
11866.07 956
11867.10 1020
11868.13 1015
11869.16 969
11870.19 969
11871.21 985
11872.24 933
11873.27 984
11874.30 997
11875.33 959
11876.36 970
11877.39 1054
11878.42 1021
11879.45 1029
11880.48 1008
11881.51 981
11882.54 1042
11883.57 1001
11884.60 1062
11885.63 984
11886.66 1050
11887.69 1001
11888.72 980
11889.75 1062
11890.78 1029
11891.81 1033
11892.84 1020
11893.87 1001
11894.90 1020
11895.93 1000
11896.96 1009
11897.99 970
11899.02 1003
11900.05 1012
11901.08 979
11902.11 1010
11903.14 1018
11904.17 1004
11905.20 1001
11906.23 970
11907.26 949
11908.29 1010
11909.32 1091
11910.35 1035
11911.38 1065
11912.42 1018
11913.45 1033
11914.48 1042
11915.51 981
11916.54 1022
11917.57 960
11918.60 996
11919.63 975
11920.66 959
11921.70 985
11922.73 1033
11923.76 1112
11924.79 998
11925.82 939
11926.85 942
11927.88 1016
11928.92 1064
11929.95 1017
11930.98 1047
11932.01 1065
11933.04 1044
11934.07 1078
11935.11 1055
11936.14 1046
11937.17 1125
11938.20 1147
11939.23 1110
11940.27 1074
11941.30 1059
11942.33 1089
11943.36 1094
11944.40 1119
11945.43 1044
11946.46 1068
11947.49 1089
11948.53 1048
11949.56 1037
11950.59 966
11951.62 1008
11952.66 974
11953.69 950
11954.72 976
11955.75 991
11956.79 929
11957.82 939
11958.85 966
11959.88 1025
11960.92 975
11961.95 955
11962.98 897
11964.02 894
11965.05 922
11966.08 1007
11967.12 1064
11968.15 914
11969.18 934
11970.22 938
11971.25 987
11972.28 969
11973.32 941
11974.35 993
11975.38 1008
11976.42 1000
11977.45 1008
11978.49 986
11979.52 917
11980.55 953
11981.59 1004
11982.62 1020
11983.66 1040
11984.69 1081
11985.72 1120
11986.76 1073
11987.79 1053
11988.83 1039
11989.86 1050
11990.89 1012
11991.93 999
11992.96 1037
11994.00 995
11995.03 1045
11996.07 1025
11997.10 1049
11998.14 1009
11999.17 1044
12000.20 1142
12001.24 1032
12002.27 1032
12003.31 1087
12004.34 1021
12005.38 1067
12006.41 1082
12007.45 1125
12008.48 1048
12009.52 1100
12010.55 1096
12011.59 1027
12012.62 1095
12013.66 1067
12014.70 1028
12015.73 1112
12016.77 1077
12017.80 1128
12018.84 1167
12019.87 1203
12020.91 1196
12021.94 1242
12022.98 1206
12024.02 1178
12025.05 1262
12026.09 1274
12027.12 1191
12028.16 1162
12029.19 1140
12030.23 1183
12031.27 1151
12032.30 1109
12033.34 1049
12034.37 1110
12035.41 1106
12036.45 1091
12037.48 1140
12038.52 1026
12039.56 1051
12040.59 1085
12041.63 1019
12042.67 980
12043.70 1062
12044.74 1087
12045.78 1087
12046.81 1060
12047.85 1032
12048.89 1028
12049.92 1040
12050.96 1020
12052.00 1033
12053.03 987
12054.07 1061
12055.11 1022
12056.14 1058
12057.18 1006
12058.22 1049
12059.26 1073
12060.29 1094
12061.33 1048
12062.37 974
12063.41 1000
12064.44 1066
12065.48 1027
12066.52 1045
12067.56 1022
12068.59 1009
12069.63 1014
12070.67 987
12071.71 979
12072.74 1007
12073.78 967
12074.82 964
12075.86 988
12076.90 1024
12077.93 977
12078.97 1048
12080.01 1031
12081.05 939
12082.09 924
12083.13 958
12084.16 1000
12085.20 984
12086.24 967
12087.28 1005
12088.32 992
12089.36 979
12090.39 981
12091.43 984
12092.47 989
12093.51 1014
12094.55 1031
12095.59 1034
12096.63 987
12097.67 973
12098.70 991
12099.74 1015
12100.78 1016
12101.82 979
12102.86 1036
12103.90 992
12104.94 937
12105.98 926
12107.02 1059
12108.06 1025
12109.10 968
12110.14 1022
12111.18 1028
12112.22 1015
12113.25 951
12114.29 1051
12115.33 972
12116.37 963
12117.41 998
12118.45 984
12119.49 944
12120.53 907
12121.57 967
12122.61 1007
12123.65 972
12124.69 968
12125.73 980
12126.77 939
12127.81 927
12128.85 926
12129.89 920
12130.93 895
12131.97 872
12133.02 821
12134.06 822
12135.10 884
12136.14 971
12137.18 905
12138.22 909
12139.26 934
12140.30 897
12141.34 946
12142.38 918
12143.42 864
12144.46 896
12145.50 923
12146.54 899
12147.59 900
12148.63 852
12149.67 895
12150.71 877
12151.75 900
12152.79 840
12153.83 839
12154.87 819
12155.92 861
12156.96 793
12158.00 794
12159.04 842
12160.08 882
12161.12 948
12162.17 889
12163.21 899
12164.25 822
12165.29 926
12166.33 907
12167.37 838
12168.42 874
12169.46 902
12170.50 854
12171.54 825
12172.58 819
12173.63 866
12174.67 896
12175.71 881
12176.75 877
12177.80 852
12178.84 788
12179.88 871
12180.92 884
12181.97 866
12183.01 812
12184.05 786
12185.09 799
12186.14 843
12187.18 842
12188.22 787
12189.26 791
12190.31 849
12191.35 858
12192.39 824
12193.44 828
12194.48 792
12195.52 787
12196.57 795
12197.61 837
12198.65 816
12199.70 831
12200.74 823
12201.78 733
12202.83 796
12203.87 845
12204.91 834
12205.96 828
12207.00 814
12208.04 853
12209.09 854
12210.13 854
12211.17 831
12212.22 885
12213.26 891
12214.31 831
12215.35 819
12216.39 859
12217.44 787
12218.48 830
12219.53 792
12220.57 771
12221.61 804
12222.66 819
12223.70 808
12224.75 834
12225.79 830
12226.84 824
12227.88 739
12228.93 772
12229.97 842
12231.01 750
12232.06 812
12233.10 832
12234.15 846
12235.19 825
12236.24 796
12237.28 789
12238.33 822
12239.37 780
12240.42 795
12241.46 839
12242.51 797
12243.55 774
12244.60 827
12245.64 804
12246.69 779
12247.74 775
12248.78 772
12249.83 837
12250.87 821
12251.92 781
12252.96 802
12254.01 797
12255.05 797
12256.10 756
12257.15 858
12258.19 840
12259.24 773
12260.28 783
12261.33 835
12262.37 808
12263.42 783
12264.47 828
12265.51 761
12266.56 769
12267.61 770
12268.65 752
12269.70 755
12270.74 785
12271.79 780
12272.84 762
12273.88 817
12274.93 755
12275.98 758
12277.02 747
12278.07 751
12279.12 804
12280.16 724
12281.21 753
12282.26 755
12283.30 710
12284.35 771
12285.40 760
12286.44 764
12287.49 764
12288.54 753
12289.59 764
12290.63 758
12291.68 739
12292.73 684
12293.77 724
12294.82 727
12295.87 789
12296.92 789
12297.96 777
12299.01 734
12300.06 729
12301.11 708
12302.15 749
12303.20 768
12304.25 729
12305.30 766
12306.35 782
12307.39 752
12308.44 749
12309.49 719
12310.54 704
12311.59 696
12312.63 674
12313.68 740
12314.73 755
12315.78 742
12316.83 732
12317.88 761
12318.92 699
12319.97 712
12321.02 684
12322.07 705
12323.12 729
12324.17 682
12325.21 671
12326.26 741
12327.31 704
12328.36 752
12329.41 788
12330.46 742
12331.51 682
12332.56 644
12333.61 710
12334.65 694
12335.70 676
12336.75 717
12337.80 712
12338.85 674
12339.90 678
12340.95 639
12342.00 685
12343.05 668
12344.10 717
12345.15 713
12346.20 699
12347.25 736
12348.30 734
12349.35 672
12350.40 717
12351.45 754
12352.50 703
12353.55 702
12354.60 683
12355.65 648
12356.70 720
12357.75 705
12358.80 705
12359.85 700
12360.90 694
12361.95 679
12363.00 659
12364.05 670
12365.10 760
12366.15 684
12367.20 677
12368.25 688
12369.30 725
12370.35 732
12371.40 692
12372.45 708
12373.50 754
12374.55 728
12375.60 718
12376.65 657
12377.70 711
12378.76 742
12379.81 749
12380.86 747
12381.91 735
12382.96 729
12384.01 705
12385.06 687
12386.11 700
12387.17 701
12388.22 751
12389.27 737
12390.32 760
12391.37 716
12392.42 725
12393.47 705
12394.53 712
12395.58 695
12396.63 691
12397.68 710
12398.73 772
12399.78 746
12400.84 751
12401.89 695
12402.94 670
12403.99 705
12405.04 728
12406.10 695
12407.15 728
12408.20 688
12409.25 671
12410.31 629
12411.36 739
12412.41 722
12413.46 715
12414.51 697
12415.57 703
12416.62 683
12417.67 698
12418.72 701
12419.78 684
12420.83 661
12421.88 699
12422.94 675
12423.99 724
12425.04 690
12426.09 733
12427.15 709
12428.20 711
12429.25 675
12430.31 682
12431.36 684
12432.41 734
12433.47 725
12434.52 727
12435.57 735
12436.63 727
12437.68 708
12438.73 731
12439.79 749
12440.84 782
12441.89 704
12442.95 733
12444.00 686
12445.06 670
12446.11 693
12447.16 696
12448.22 676
12449.27 721
12450.33 704
12451.38 668
12452.43 653
12453.49 673
12454.54 696
12455.60 697
12456.65 670
12457.70 703
12458.76 760
12459.81 669
12460.87 697
12461.92 672
12462.98 639
12464.03 675
12465.09 741
12466.14 727
12467.19 696
12468.25 652
12469.30 710
12470.36 653
12471.41 670
12472.47 682
12473.52 683
12474.58 748
12475.63 654
12476.69 675
12477.74 711
12478.80 698
12479.85 663
12480.91 691
12481.97 659
12483.02 694
12484.08 703
12485.13 722
12486.19 749
12487.24 709
12488.30 787
12489.35 776
12490.41 731
12491.47 697
12492.52 642
12493.58 655
12494.63 680
12495.69 692
12496.74 733
12497.80 794
12498.86 792
12499.91 753
12500.97 766
12502.03 771
12503.08 784
12504.14 846
12505.19 791
12506.25 849
12507.31 784
12508.36 814
12509.42 804
12510.48 731
12511.53 758
12512.59 721
12513.65 761
12514.70 706
12515.76 748
12516.82 747
12517.87 737
12518.93 776
12519.99 735
12521.04 746
12522.10 757
12523.16 741
12524.22 746
12525.27 777
12526.33 716
12527.39 792
12528.44 792
12529.50 770
12530.56 765
12531.62 798
12532.67 807
12533.73 771
12534.79 848
12535.85 848
12536.90 790
12537.96 817
12539.02 806
12540.08 797
12541.14 762
12542.19 743
12543.25 725
12544.31 703
12545.37 695
12546.43 743
12547.48 738
12548.54 708
12549.60 730
12550.66 710
12551.72 709
12552.77 706
12553.83 683
12554.89 756
12555.95 733
12557.01 719
12558.07 714
12559.13 703
12560.18 639
12561.24 693
12562.30 697
12563.36 662
12564.42 748
12565.48 771
12566.54 748
12567.60 754
12568.65 712
12569.71 681
12570.77 672
12571.83 734
12572.89 721
12573.95 707
12575.01 659
12576.07 743
12577.13 817
12578.19 754
12579.25 763
12580.31 741
12581.37 769
12582.43 763
12583.49 823
12584.55 831
12585.60 807
12586.66 768
12587.72 787
12588.78 775
12589.84 731
12590.90 783
12591.96 786
12593.02 710
12594.08 743
12595.14 728
12596.20 753
12597.26 734
12598.32 747
12599.39 773
12600.45 753
12601.51 767
12602.57 739
12603.63 715
12604.69 711
12605.75 721
12606.81 742
12607.87 689
12608.93 738
12609.99 789
12611.05 794
12612.11 792
12613.17 857
12614.23 777
12615.30 771
12616.36 809
12617.42 772
12618.48 801
12619.54 761
12620.60 766
12621.66 733
12622.72 711
12623.78 821
12624.85 752
12625.91 789
12626.97 745
12628.03 741
12629.09 773
12630.15 784
12631.22 732
12632.28 742
12633.34 746
12634.40 717
12635.46 706
12636.52 719
12637.59 717
12638.65 706
12639.71 702
12640.77 679
12641.83 683
12642.90 654
12643.96 629
12645.02 713
12646.08 700
12647.14 670
12648.21 696
12649.27 671
12650.33 668
12651.39 714
12652.46 708
12653.52 655
12654.58 681
12655.65 708
12656.71 625
12657.77 666
12658.83 673
12659.90 642
12660.96 675
12662.02 690
12663.09 725
12664.15 730
12665.21 737
12666.27 708
12667.34 671
12668.40 693
12669.46 683
12670.53 699
12671.59 670
12672.65 704
12673.72 707
12674.78 695
12675.84 689
12676.91 675
12677.97 698
12679.04 684
12680.10 693
12681.16 690
12682.23 647
12683.29 744
12684.35 706
12685.42 649
12686.48 724
12687.55 719
12688.61 696
12689.67 668
12690.74 686
12691.80 734
12692.87 740
12693.93 719
12695.00 694
12696.06 663
12697.12 714
12698.19 734
12699.25 737
12700.32 688
12701.38 674
12702.45 690
12703.51 685
12704.58 655
12705.64 647
12706.71 668
12707.77 652
12708.84 660
12709.90 702
12710.97 677
12712.03 702
12713.10 649
12714.16 680
12715.23 632
12716.29 631
12717.36 617
12718.42 697
12719.49 700
12720.55 721
12721.62 732
12722.68 718
12723.75 711
12724.81 691
12725.88 675
12726.95 628
12728.01 635
12729.08 614
12730.14 696
12731.21 693
12732.28 677
12733.34 638
12734.41 649
12735.47 633
12736.54 666
12737.61 641
12738.67 698
12739.74 691
12740.80 654
12741.87 645
12742.94 689
12744.00 699
12745.07 662
12746.14 653
12747.20 655
12748.27 674
12749.34 658
12750.40 645
12751.47 683
12752.54 768
12753.60 712
12754.67 608
12755.74 644
12756.80 699
12757.87 675
12758.94 681
12760.00 701
12761.07 669
12762.14 658
12763.21 666
12764.27 645
12765.34 657
12766.41 584
12767.47 643
12768.54 663
12769.61 620
12770.68 624
12771.74 634
12772.81 661
12773.88 585
12774.95 597
12776.02 650
12777.08 673
12778.15 708
12779.22 646
12780.29 628
12781.35 652
12782.42 670
12783.49 586
12784.56 604
12785.63 617
12786.70 624
12787.76 633
12788.83 633
12789.90 660
12790.97 653
12792.04 609
12793.11 648
12794.17 612
12795.24 670
12796.31 677
12797.38 754
12798.45 678
12799.52 680
12800.59 702
12801.65 589
12802.72 577
12803.79 607
12804.86 638
12805.93 619
12807.00 617
12808.07 646
12809.14 611
12810.21 638
12811.28 628
12812.34 657
12813.41 631
12814.48 653
12815.55 646
12816.62 596
12817.69 625
12818.76 635
12819.83 603
12820.90 601
12821.97 601
12823.04 599
12824.11 636
12825.18 618
12826.25 675
12827.32 631
12828.39 656
12829.46 692
12830.53 656
12831.60 599
12832.67 589
12833.74 578
12834.81 631
12835.88 599
12836.95 614
12838.02 621
12839.09 617
12840.16 613
12841.23 615
12842.30 592
12843.37 622
12844.44 656
12845.51 637
12846.58 659
12847.66 632
12848.73 632
12849.80 594
12850.87 593
12851.94 555
12853.01 625
12854.08 631
12855.15 636
12856.22 598
12857.29 625
12858.36 558
12859.44 631
12860.51 640
12861.58 611
12862.65 589
12863.72 555
12864.79 608
12865.86 591
12866.94 549
12868.01 527
12869.08 621
12870.15 611
12871.22 515
12872.29 602
12873.37 608
12874.44 616
12875.51 638
12876.58 606
12877.65 578
12878.73 569
12879.80 566
12880.87 572
12881.94 619
12883.01 600
12884.09 616
12885.16 604
12886.23 637
12887.30 638
12888.38 591
12889.45 583
12890.52 576
12891.59 591
12892.67 563
12893.74 585
12894.81 567
12895.88 599
12896.96 567
12898.03 590
12899.10 615
12900.18 591
12901.25 560
12902.32 573
12903.39 575
12904.47 612
12905.54 629
12906.61 645
12907.69 594
12908.76 598
12909.83 578
12910.91 602
12911.98 609
12913.05 617
12914.13 545
12915.20 557
12916.28 580
12917.35 570
12918.42 576
12919.50 592
12920.57 598
12921.64 562
12922.72 570
12923.79 584
12924.87 578
12925.94 608
12927.01 589
12928.09 603
12929.16 604
12930.24 560
12931.31 553
12932.38 545
12933.46 571
12934.53 578
12935.61 561
12936.68 535
12937.76 548
12938.83 541
12939.91 578
12940.98 571
12942.05 647
12943.13 579
12944.20 579
12945.28 585
12946.35 518
12947.43 512
12948.50 609
12949.58 583
12950.65 609
12951.73 621
12952.80 570
12953.88 550
12954.95 575
12956.03 639
12957.10 529
12958.18 491
12959.26 544
12960.33 611
12961.41 589
12962.48 574
12963.56 539
12964.63 558
12965.71 572
12966.78 571
12967.86 569
12968.94 559
12970.01 548
12971.09 555
12972.16 612
12973.24 542
12974.32 518
12975.39 555
12976.47 596
12977.54 542
12978.62 641
12979.70 609
12980.77 539
12981.85 589
12982.93 596
12984.00 588
12985.08 611
12986.15 622
12987.23 623
12988.31 608
12989.38 610
12990.46 600
12991.54 566
12992.61 591
12993.69 605
12994.77 561
12995.85 574
12996.92 640
12998.00 586
12999.08 603
13000.15 576
13001.23 604
13002.31 579
13003.38 601
13004.46 568
13005.54 552
13006.62 623
13007.69 586
13008.77 574
13009.85 585
13010.93 614
13012.00 608
13013.08 622
13014.16 586
13015.24 557
13016.32 563
13017.39 632
13018.47 612
13019.55 571
13020.63 623
13021.70 622
13022.78 625
13023.86 577
13024.94 580
13026.02 589
13027.10 556
13028.17 557
13029.25 611
13030.33 564
13031.41 573
13032.49 565
13033.57 624
13034.64 617
13035.72 578
13036.80 614
13037.88 575
13038.96 564
13040.04 624
13041.12 543
13042.19 624
13043.27 573
13044.35 608
13045.43 600
13046.51 561
13047.59 602
13048.67 639
13049.75 598
13050.83 620
13051.91 596
13052.99 612
13054.06 605
13055.14 593
13056.22 611
13057.30 615
13058.38 609
13059.46 635
13060.54 616
13061.62 596
13062.70 601
13063.78 636
13064.86 631
13065.94 598
13067.02 566
13068.10 587
13069.18 573
13070.26 572
13071.34 595
13072.42 606
13073.50 576
13074.58 541
13075.66 538
13076.74 559
13077.82 565
13078.90 555
13079.98 627
13081.06 561
13082.14 595
13083.22 569
13084.30 601
13085.38 577
13086.47 530
13087.55 521
13088.63 561
13089.71 580
13090.79 575
13091.87 563
13092.95 621
13094.03 539
13095.11 539
13096.19 587
13097.27 584
13098.36 562
13099.44 598
13100.52 596
13101.60 587
13102.68 566
13103.76 589
13104.84 550
13105.93 581
13107.01 592
13108.09 626
13109.17 594
13110.25 574
13111.33 543
13112.42 535
13113.50 548
13114.58 537
13115.66 531
13116.74 580
13117.82 588
13118.91 539
13119.99 537
13121.07 514
13122.15 552
13123.23 509
13124.32 526
13125.40 526
13126.48 561
13127.56 518
13128.65 563
13129.73 533
13130.81 576
13131.89 516
13132.98 570
13134.06 570
13135.14 567
13136.22 615
13137.31 556
13138.39 569
13139.47 590
13140.56 570
13141.64 557
13142.72 540
13143.81 563
13144.89 548
13145.97 564
13147.05 569
13148.14 504
13149.22 529
13150.30 560
13151.39 535
13152.47 543
13153.55 592
13154.64 554
13155.72 513
13156.81 560
13157.89 522
13158.97 523
13160.06 568
13161.14 615
13162.22 596
13163.31 510
13164.39 501
13165.48 529
13166.56 565
13167.64 559
13168.73 523
13169.81 528
13170.90 524
13171.98 518
13173.06 549
13174.15 555
13175.23 535
13176.32 561
13177.40 543
13178.49 584
13179.57 528
13180.66 539
13181.74 525
13182.82 516
13183.91 541
13184.99 546
13186.08 608
13187.16 551
13188.25 516
13189.33 490
13190.42 497
13191.50 551
13192.59 518
13193.67 557
13194.76 579
13195.84 551
13196.93 510
13198.01 558
13199.10 519
13200.19 546
13201.27 549
13202.36 572
13203.44 558
13204.53 550
13205.61 581
13206.70 538
13207.78 552
13208.87 552
13209.96 565
13211.04 594
13212.13 577
13213.21 598
13214.30 524
13215.38 582
13216.47 539
13217.56 576
13218.64 555
13219.73 542
13220.82 519
13221.90 515
13222.99 555
13224.07 543
13225.16 540
13226.25 515
13227.33 528
13228.42 544
13229.51 556
13230.59 550
13231.68 502
13232.77 523
13233.85 532
13234.94 541
13236.03 543
13237.11 502
13238.20 526
13239.29 552
13240.38 523
13241.46 516
13242.55 517
13243.64 514
13244.72 592
13245.81 593
13246.90 530
13247.99 517
13249.07 528
13250.16 556
13251.25 517
13252.34 522
13253.42 525
13254.51 573
13255.60 563
13256.69 546
13257.77 531
13258.86 550
13259.95 536
13261.04 539
13262.13 527
13263.21 561
13264.30 545
13265.39 523
13266.48 532
13267.57 567
13268.65 546
13269.74 549
13270.83 554
13271.92 564
13273.01 565
13274.10 555
13275.18 585
13276.27 576
13277.36 542
13278.45 525
13279.54 501
13280.63 523
13281.72 515
13282.80 535
13283.89 528
13284.98 557
13286.07 512
13287.16 501
13288.25 542
13289.34 528
13290.43 523
13291.52 585
13292.61 558
13293.69 515
13294.78 563
13295.87 530
13296.96 555
13298.05 586
13299.14 600
13300.23 597
13301.32 551
13302.41 585
13303.50 593
13304.59 537
13305.68 565
13306.77 512
13307.86 538
13308.95 548
13310.04 536
13311.13 538
13312.22 575
13313.31 574
13314.40 558
13315.49 539
13316.58 579
13317.67 550
13318.76 578
13319.85 590
13320.94 541
13322.03 550
13323.12 549
13324.21 555
13325.30 601
13326.39 555
13327.48 588
13328.57 587
13329.66 519
13330.75 549
13331.85 607
13332.94 572
13334.03 613
13335.12 575
13336.21 576
13337.30 546
13338.39 551
13339.48 592
13340.57 615
13341.66 571
13342.76 601
13343.85 571
13344.94 573
13346.03 591
13347.12 585
13348.21 540
13349.30 553
13350.40 547
13351.49 554
13352.58 571
13353.67 573
13354.76 578
13355.85 575
13356.95 576
13358.04 527
13359.13 548
13360.22 586
13361.31 565
13362.41 576
13363.50 583
13364.59 562
13365.68 571
13366.77 580
13367.87 585
13368.96 558
13370.05 592
13371.14 596
13372.24 615
13373.33 528
13374.42 553
13375.51 595
13376.61 645
13377.70 624
13378.79 576
13379.88 593
13380.98 601
13382.07 599
13383.16 564
13384.26 488
13385.35 605
13386.44 587
13387.54 538
13388.63 524
13389.72 549
13390.81 576
13391.91 526
13393.00 568
13394.09 531
13395.19 558
13396.28 575
13397.37 558
13398.47 504
13399.56 560
13400.66 547
13401.75 532
13402.84 512
13403.94 551
13405.03 528
13406.12 537
13407.22 536
13408.31 533
13409.41 536
13410.50 529
13411.59 559
13412.69 571
13413.78 505
13414.88 507
13415.97 511
13417.07 547
13418.16 557
13419.25 592
13420.35 523
13421.44 539
13422.54 581
13423.63 581
13424.73 610
13425.82 607
13426.92 541
13428.01 542
13429.11 545
13430.20 521
13431.29 532
13432.39 543
13433.48 557
13434.58 538
13435.67 513
13436.77 508
13437.86 576
13438.96 614
13440.06 545
13441.15 525
13442.25 569
13443.34 541
13444.44 533
13445.53 557
13446.63 573
13447.72 554
13448.82 542
13449.91 546
13451.01 561
13452.11 584
13453.20 522
13454.30 516
13455.39 550
13456.49 579
13457.59 549
13458.68 569
13459.78 538
13460.87 565
13461.97 578
13463.07 555
13464.16 562
13465.26 563
13466.35 556
13467.45 510
13468.55 574
13469.64 604
13470.74 582
13471.84 566
13472.93 577
13474.03 546
13475.13 558
13476.22 539
13477.32 532
13478.42 572
13479.51 605
13480.61 560
13481.71 601
13482.80 540
13483.90 576
13485.00 562
13486.10 547
13487.19 573
13488.29 561
13489.39 583
13490.48 561
13491.58 539
13492.68 571
13493.78 572
13494.87 567
13495.97 561
13497.07 586
13498.17 539
13499.26 562
13500.36 584
13501.46 599
13502.56 609
13503.65 586
13504.75 609
13505.85 610
13506.95 607
13508.05 592
13509.14 632
13510.24 639
13511.34 649
13512.44 624
13513.54 617
13514.64 612
13515.73 604
13516.83 653
13517.93 608
13519.03 582
13520.13 574
13521.23 577
13522.32 568
13523.42 555
13524.52 605
13525.62 610
13526.72 568
13527.82 580
13528.92 582
13530.02 589
13531.12 559
13532.21 580
13533.31 533
13534.41 561
13535.51 560
13536.61 583
13537.71 569
13538.81 545
13539.91 576
13541.01 599
13542.11 539
13543.21 592
13544.31 543
13545.41 542
13546.50 625
13547.60 537
13548.70 527
13549.80 540
13550.90 540
13552.00 544
13553.10 543
13554.20 540
13555.30 561
13556.40 595
13557.50 529
13558.60 556
13559.70 551
13560.80 562
13561.90 596
13563.00 526
13564.10 509
13565.20 559
13566.30 551
13567.41 525
13568.51 525
13569.61 475
13570.71 554
13571.81 551
13572.91 570
13574.01 493
13575.11 533
13576.21 565
13577.31 550
13578.41 557
13579.51 537
13580.61 509
13581.71 561
13582.82 511
13583.92 516
13585.02 560
13586.12 553
13587.22 542
13588.32 550
13589.42 517
13590.52 525
13591.63 580
13592.73 556
13593.83 527
13594.93 542
13596.03 546
13597.13 556
13598.24 517
13599.34 516
13600.44 509
13601.54 533
13602.64 547
13603.74 565
13604.85 493
13605.95 525
13607.05 558
13608.15 581
13609.25 544
13610.36 587
13611.46 593
13612.56 592
13613.66 574
13614.77 527
13615.87 541
13616.97 563
13618.07 575
13619.18 569
13620.28 539
13621.38 597
13622.48 579
13623.59 573
13624.69 585
13625.79 563
13626.89 589
13628.00 587
13629.10 571
13630.20 546
13631.31 553
13632.41 560
13633.51 602
13634.62 570
13635.72 553
13636.82 518
13637.93 538
13639.03 522
13640.13 523
13641.24 592
13642.34 583
13643.44 603
13644.55 581
13645.65 525
13646.75 503
13647.86 528
13648.96 544
13650.06 606
13651.17 545
13652.27 546
13653.38 571
13654.48 579
13655.58 574
13656.69 555
13657.79 545
13658.90 560
13660.00 546
13661.10 537
13662.21 545
13663.31 537
13664.42 554
13665.52 551
13666.63 570
13667.73 591
13668.84 560
13669.94 523
13671.04 592
13672.15 567
13673.25 538
13674.36 521
13675.46 611
13676.57 595
13677.67 539
13678.78 527
13679.88 545
13680.99 599
13682.09 600
13683.20 621
13684.30 611
13685.41 575
13686.51 575
13687.62 568
13688.72 575
13689.83 613
13690.94 600
13692.04 537
13693.15 554
13694.25 606
13695.36 613
13696.46 595
13697.57 590
13698.67 629
13699.78 634
13700.89 586
13701.99 625
13703.10 669
13704.20 622
13705.31 586
13706.42 622
13707.52 618
13708.63 589
13709.73 581
13710.84 570
13711.95 655
13713.05 683
13714.16 641
13715.27 639
13716.37 635
13717.48 649
13718.59 634
13719.69 619
13720.80 657
13721.91 655
13723.01 676
13724.12 753
13725.23 670
13726.33 647
13727.44 679
13728.55 684
13729.65 702
13730.76 652
13731.87 651
13732.98 654
13734.08 658
13735.19 673
13736.30 655
13737.40 623
13738.51 596
13739.62 624
13740.73 597
13741.83 635
13742.94 595
13744.05 607
13745.16 575
13746.26 590
13747.37 584
13748.48 588
13749.59 570
13750.70 643
13751.80 599
13752.91 546
13754.02 544
13755.13 533
13756.24 597
13757.34 559
13758.45 562
13759.56 550
13760.67 561
13761.78 556
13762.88 579
13763.99 568
13765.10 555
13766.21 609
13767.32 551
13768.43 572
13769.54 587
13770.64 576
13771.75 593
13772.86 627
13773.97 619
13775.08 583
13776.19 621
13777.30 593
13778.41 574
13779.52 596
13780.62 601
13781.73 627
13782.84 617
13783.95 605
13785.06 590
13786.17 597
13787.28 632
13788.39 551
13789.50 580
13790.61 527
13791.72 608
13792.83 585
13793.94 612
13795.05 563
13796.16 632
13797.27 606
13798.38 620
13799.49 591
13800.60 584
13801.71 568
13802.82 589
13803.93 591
13805.04 555
13806.15 565
13807.26 574
13808.37 601
13809.48 595
13810.59 569
13811.70 550
13812.81 526
13813.92 528
13815.03 555
13816.14 505
13817.25 562
13818.36 586
13819.47 603
13820.58 622
13821.69 589
13822.80 558
13823.91 556
13825.02 587
13826.13 590
13827.25 569
13828.36 582
13829.47 621
13830.58 609
13831.69 580
13832.80 549
13833.91 608
13835.02 595
13836.13 619
13837.25 587
13838.36 558
13839.47 550
13840.58 635
13841.69 631
13842.80 587
13843.91 584
13845.03 549
13846.14 575
13847.25 561
13848.36 584
13849.47 569
13850.59 602
13851.70 574
13852.81 544
13853.92 570
13855.03 604
13856.15 598
13857.26 575
13858.37 561
13859.48 549
13860.59 596
13861.71 547
13862.82 566
13863.93 533
13865.04 548
13866.16 586
13867.27 611
13868.38 627
13869.49 562
13870.61 641
13871.72 630
13872.83 566
13873.95 554
13875.06 551
13876.17 565
13877.28 571
13878.40 558
13879.51 604
13880.62 601
13881.74 607
13882.85 578
13883.96 570
13885.08 578
13886.19 585
13887.30 578
13888.42 556
13889.53 597
13890.64 598
13891.76 599
13892.87 591
13893.98 584
13895.10 561
13896.21 591
13897.33 596
13898.44 594
13899.55 601
13900.67 642
13901.78 635
13902.89 650
13904.01 645
13905.12 685
13906.24 700
13907.35 639
13908.47 622
13909.58 592
13910.69 665
13911.81 638
13912.92 593
13914.04 642
13915.15 660
13916.27 606
13917.38 627
13918.50 559
13919.61 598
13920.72 582
13921.84 531
13922.95 556
13924.07 546
13925.18 563
13926.30 550
13927.41 600
13928.53 522
13929.64 549
13930.76 534
13931.87 567
13932.99 620
13934.10 613
13935.22 559
13936.34 599
13937.45 598
13938.57 533
13939.68 578
13940.80 588
13941.91 584
13943.03 585
13944.14 552
13945.26 526
13946.38 553
13947.49 562
13948.61 584
13949.72 586
13950.84 574
13951.95 532
13953.07 572
13954.19 616
13955.30 550
13956.42 524
13957.53 550
13958.65 597
13959.77 541
13960.88 516
13962.00 566
13963.12 589
13964.23 603
13965.35 543
13966.47 543
13967.58 504
13968.70 528
13969.82 538
13970.93 522
13972.05 538
13973.17 566
13974.28 552
13975.40 544
13976.52 502
13977.63 556
13978.75 527
13979.87 543
13980.99 596
13982.10 550
13983.22 529
13984.34 522
13985.45 574
13986.57 549
13987.69 535
13988.81 553
13989.92 526
13991.04 536
13992.16 510
13993.28 543
13994.39 499
13995.51 504
13996.63 559
13997.75 539
13998.87 494
13999.98 509
14001.10 547
14002.22 557
14003.34 529
14004.46 540
14005.57 556
14006.69 574
14007.81 552
14008.93 525
14010.05 520
14011.16 564
14012.28 581
14013.40 585
14014.52 544
14015.64 537
14016.76 533
14017.88 491
14018.99 476
14020.11 567
14021.23 558
14022.35 523
14023.47 557
14024.59 550
14025.71 547
14026.83 567
14027.94 547
14029.06 597
14030.18 542
14031.30 526
14032.42 565
14033.54 512
14034.66 537
14035.78 544
14036.90 562
14038.02 575
14039.14 554
14040.26 560
14041.38 557
14042.50 558
14043.62 563
14044.74 562
14045.86 579
14046.97 524
14048.09 526
14049.21 527
14050.33 516
14051.45 527
14052.57 546
14053.69 578
14054.81 590
14055.93 566
14057.05 560
14058.17 564
14059.30 616
14060.42 611
14061.54 596
14062.66 633
14063.78 602
14064.90 569
14066.02 573
14067.14 558
14068.26 568
14069.38 568
14070.50 574
14071.62 566
14072.74 545
14073.86 558
14074.98 600
14076.10 610
14077.23 546
14078.35 577
14079.47 628
14080.59 579
14081.71 579
14082.83 567
14083.95 583
14085.07 610
14086.19 596
14087.32 646
14088.44 651
14089.56 570
14090.68 632
14091.80 628
14092.92 596
14094.05 644
14095.17 639
14096.29 647
14097.41 642
14098.53 659
14099.65 619
14100.78 687
14101.90 693
14103.02 713
14104.14 671
14105.26 682
14106.39 685
14107.51 723
14108.63 721
14109.75 714
14110.88 676
14112.00 699
14113.12 685
14114.24 667
14115.37 708
14116.49 614
14117.61 681
14118.73 641
14119.86 623
14120.98 577
14122.10 586
14123.22 635
14124.35 602
14125.47 559
14126.59 625
14127.72 587
14128.84 556
14129.96 618
14131.09 633
14132.21 601
14133.33 578
14134.45 623
14135.58 548
14136.70 522
14137.82 523
14138.95 565
14140.07 571
14141.20 546
14142.32 550
14143.44 581
14144.57 573
14145.69 564
14146.81 562
14147.94 579
14149.06 525
14150.19 550
14151.31 554
14152.43 551
14153.56 527
14154.68 541
14155.81 583
14156.93 555
14158.05 577
14159.18 537
14160.30 496
14161.43 549
14162.55 510
14163.68 506
14164.80 534
14165.92 529
14167.05 551
14168.17 568
14169.30 518
14170.42 541
14171.55 491
14172.67 541
14173.80 535
14174.92 549
14176.05 508
14177.17 533
14178.30 528
14179.42 521
14180.55 545
14181.67 538
14182.80 526
14183.92 534
14185.05 500
14186.17 502
14187.30 552
14188.42 552
14189.55 539
14190.67 522
14191.80 491
14192.93 534
14194.05 530
14195.18 497
14196.30 535
14197.43 513
14198.55 533
14199.68 487
14200.81 481
14201.93 526
14203.06 519
14204.18 502
14205.31 524
14206.44 538
14207.56 520
14208.69 545
14209.82 531
14210.94 543
14212.07 539
14213.19 488
14214.32 525
14215.45 497
14216.57 499
14217.70 473
14218.83 518
14219.95 540
14221.08 529
14222.21 530
14223.33 475
14224.46 527
14225.59 492
14226.71 473
14227.84 542
14228.97 475
14230.10 493
14231.22 535
14232.35 535
14233.48 507
14234.60 536
14235.73 498
14236.86 517
14237.99 472
14239.11 438
14240.24 484
14241.37 498
14242.50 525
14243.62 487
14244.75 521
14245.88 510
14247.01 541
14248.13 487
14249.26 473
14250.39 477
14251.52 482
14252.65 471
14253.77 495
14254.90 554
14256.03 494
14257.16 503
14258.29 462
14259.42 501
14260.54 527
14261.67 481
14262.80 461
14263.93 518
14265.06 492
14266.19 482
14267.31 488
14268.44 471
14269.57 437
14270.70 462
14271.83 490
14272.96 447
14274.09 456
14275.22 473
14276.34 541
14277.47 482
14278.60 515
14279.73 517
14280.86 487
14281.99 516
14283.12 502
14284.25 455
14285.38 483
14286.51 519
14287.64 444
14288.76 482
14289.89 485
14291.02 483
14292.15 465
14293.28 504
14294.41 454
14295.54 477
14296.67 467
14297.80 429
14298.93 432
14300.06 436
14301.19 478
14302.32 496
14303.45 495
14304.58 410
14305.71 446
14306.84 461
14307.97 424
14309.10 443
14310.23 508
14311.36 499
14312.49 436
14313.62 459
14314.75 477
14315.88 454
14317.01 447
14318.15 463
14319.28 443
14320.41 478
14321.54 448
14322.67 469
14323.80 462
14324.93 461
14326.06 416
14327.19 406
14328.32 467
14329.45 486
14330.58 423
14331.72 406
14332.85 452
14333.98 442
14335.11 450
14336.24 478
14337.37 461
14338.50 457
14339.63 438
14340.77 446
14341.90 444
14343.03 414
14344.16 452
14345.29 471
14346.42 465
14347.56 491
14348.69 479
14349.82 463
14350.95 428
14352.08 441
14353.21 441
14354.35 427
14355.48 466
14356.61 469
14357.74 427
14358.88 407
14360.01 464
14361.14 432
14362.27 478
14363.40 481
14364.54 443
14365.67 440
14366.80 423
14367.93 492
14369.07 471
14370.20 480
14371.33 424
14372.46 441
14373.60 447
14374.73 466
14375.86 398
14377.00 447
14378.13 458
14379.26 460
14380.39 423
14381.53 407
14382.66 424
14383.79 434
14384.93 475
14386.06 413
14387.19 406
14388.33 448
14389.46 438
14390.59 451
14391.73 446
14392.86 459
14393.99 437
14395.13 446
14396.26 461
14397.40 423
14398.53 405
14399.66 410
14400.80 430
14401.93 467
14403.06 486
14404.20 443
14405.33 452
14406.47 476
14407.60 440
14408.74 446
14409.87 456
14411.00 437
14412.14 436
14413.27 432
14414.41 462
14415.54 449
14416.68 420
14417.81 459
14418.94 489
14420.08 435
14421.21 449
14422.35 424
14423.48 430
14424.62 405
14425.75 418
14426.89 440
14428.02 479
14429.16 455
14430.29 421
14431.43 403
14432.56 437
14433.70 442
14434.83 402
14435.97 415
14437.10 468
14438.24 440
14439.37 429
14440.51 450
14441.64 422
14442.78 447
14443.92 465
14445.05 427
14446.19 438
14447.32 464
14448.46 464
14449.59 463
14450.73 452
14451.87 419
14453.00 439
14454.14 409
14455.27 455
14456.41 455
14457.55 443
14458.68 421
14459.82 443
14460.95 420
14462.09 434
14463.23 420
14464.36 433
14465.50 424
14466.64 455
14467.77 433
14468.91 432
14470.05 462
14471.18 430
14472.32 401
14473.46 430
14474.59 453
14475.73 405
14476.87 417
14478.00 432
14479.14 457
14480.28 467
14481.41 472
14482.55 469
14483.69 418
14484.83 434
14485.96 450
14487.10 457
14488.24 449
14489.37 469
14490.51 412
14491.65 446
14492.79 469
14493.92 453
14495.06 433
14496.20 456
14497.34 471
14498.47 476
14499.61 454
14500.75 451
14501.89 475
14503.03 430
14504.16 460
14505.30 473
14506.44 462
14507.58 447
14508.72 455
14509.85 454
14510.99 458
14512.13 473
14513.27 469
14514.41 455
14515.55 468
14516.68 496
14517.82 499
14518.96 451
14520.10 486
14521.24 511
14522.38 469
14523.51 453
14524.65 463
14525.79 476
14526.93 493
14528.07 525
14529.21 507
14530.35 482
14531.49 488
14532.63 531
14533.76 549
14534.90 543
14536.04 510
14537.18 500
14538.32 506
14539.46 459
14540.60 490
14541.74 502
14542.88 504
14544.02 478
14545.16 467
14546.30 451
14547.44 468
14548.58 471
14549.72 450
14550.86 461
14552.00 434
14553.14 423
14554.28 404
14555.42 416
14556.56 411
14557.70 440
14558.84 434
14559.98 454
14561.12 460
14562.26 435
14563.40 413
14564.54 427
14565.68 455
14566.82 422
14567.96 428
14569.10 480
14570.24 450
14571.38 446
14572.52 436
14573.66 397
14574.80 455
14575.94 443
14577.08 412
14578.22 370
14579.36 426
14580.51 408
14581.65 461
14582.79 442
14583.93 437
14585.07 413
14586.21 419
14587.35 444
14588.49 437
14589.63 427
14590.78 416
14591.92 419
14593.06 467
14594.20 491
14595.34 448
14596.48 443
14597.62 434
14598.77 435
14599.91 473
14601.05 471
14602.19 481
14603.33 485
14604.48 450
14605.62 474
14606.76 486
14607.90 451
14609.04 466
14610.19 496
14611.33 463
14612.47 460
14613.61 437
14614.75 477
14615.90 461
14617.04 470
14618.18 483
14619.32 452
14620.47 458
14621.61 494
14622.75 506
14623.89 480
14625.04 431
14626.18 437
14627.32 443
14628.46 442
14629.61 485
14630.75 457
14631.89 463
14633.04 481
14634.18 454
14635.32 445
14636.47 486
14637.61 441
14638.75 476
14639.89 470
14641.04 431
14642.18 456
14643.32 511
14644.47 535
14645.61 511
14646.76 456
14647.90 453
14649.04 463
14650.19 470
14651.33 483
14652.47 453
14653.62 444
14654.76 470
14655.90 452
14657.05 424
14658.19 478
14659.34 442
14660.48 478
14661.62 461
14662.77 394
14663.91 442
14665.06 470
14666.20 475
14667.35 472
14668.49 427
14669.63 426
14670.78 437
14671.92 455
14673.07 426
14674.21 464
14675.36 472
14676.50 450
14677.65 427
14678.79 440
14679.94 439
14681.08 435
14682.23 415
14683.37 424
14684.52 442
14685.66 435
14686.81 441
14687.95 440
14689.10 416
14690.24 456
14691.39 459
14692.53 398
14693.68 421
14694.82 414
14695.97 455
14697.11 445
14698.26 395
14699.41 420
14700.55 420
14701.70 431
14702.84 437
14703.99 459
14705.13 418
14706.28 405
14707.43 431
14708.57 456
14709.72 418
14710.86 412
14712.01 439
14713.16 463
14714.30 403
14715.45 410
14716.59 411
14717.74 429
14718.89 437
14720.03 420
14721.18 443
14722.33 449
14723.47 470
14724.62 433
14725.77 404
14726.91 402
14728.06 396
14729.21 445
14730.35 415
14731.50 431
14732.65 426
14733.79 401
14734.94 408
14736.09 418
14737.23 422
14738.38 428
14739.53 447
14740.68 385
14741.82 414
14742.97 420
14744.12 452
14745.26 381
14746.41 402
14747.56 390
14748.71 348
14749.85 403
14751.00 406
14752.15 389
14753.30 397
14754.45 386
14755.59 383
14756.74 445
14757.89 404
14759.04 473
14760.18 469
14761.33 432
14762.48 416
14763.63 413
14764.78 395
14765.92 421
14767.07 367
14768.22 389
14769.37 386
14770.52 390
14771.67 424
14772.81 405
14773.96 385
14775.11 481
14776.26 457
14777.41 424
14778.56 382
14779.71 409
14780.86 417
14782.00 424
14783.15 410
14784.30 397
14785.45 388
14786.60 422
14787.75 397
14788.90 392
14790.05 381
14791.20 418
14792.35 401
14793.49 422
14794.64 416
14795.79 401
14796.94 474
14798.09 421
14799.24 409
14800.39 425
14801.54 394
14802.69 383
14803.84 417
14804.99 395
14806.14 388
14807.29 400
14808.44 374
14809.59 394
14810.74 399
14811.89 405
14813.04 393
14814.19 395
14815.34 416
14816.49 401
14817.64 375
14818.79 370
14819.94 402
14821.09 374
14822.24 385
14823.39 408
14824.54 390
14825.69 385
14826.84 385
14827.99 392
14829.14 408
14830.29 376
14831.44 398
14832.60 379
14833.75 425
14834.90 408
14836.05 385
14837.20 370
14838.35 374
14839.50 374
14840.65 357
14841.80 354
14842.95 393
14844.11 404
14845.26 406
14846.41 401
14847.56 353
14848.71 359
14849.86 372
14851.01 380
14852.17 367
14853.32 409
14854.47 416
14855.62 396
14856.77 395
14857.92 366
14859.08 381
14860.23 357
14861.38 408
14862.53 381
14863.68 348
14864.84 381
14865.99 378
14867.14 372
14868.29 384
14869.44 390
14870.60 367
14871.75 378
14872.90 418
14874.05 450
14875.21 410
14876.36 369
14877.51 365
14878.66 389
14879.82 373
14880.97 369
14882.12 374
14883.27 422
14884.43 412
14885.58 401
14886.73 351
14887.89 385
14889.04 398
14890.19 405
14891.34 405
14892.50 383
14893.65 372
14894.80 395
14895.96 374
14897.11 379
14898.26 398
14899.42 379
14900.57 382
14901.72 389
14902.88 398
14904.03 379
14905.18 385
14906.34 382
14907.49 397
14908.65 406
14909.80 408
14910.95 395
14912.11 407
14913.26 408
14914.41 370
14915.57 357
14916.72 379
14917.88 382
14919.03 369
14920.18 417
14921.34 373
14922.49 406
14923.65 338
14924.80 375
14925.96 442
14927.11 369
14928.27 386
14929.42 426
14930.57 405
14931.73 380
14932.88 389
14934.04 406
14935.19 412
14936.35 401
14937.50 407
14938.66 396
14939.81 430
14940.97 394
14942.12 386
14943.28 397
14944.43 413
14945.59 411
14946.74 414
14947.90 401
14949.05 393
14950.21 374
14951.36 392
14952.52 386
14953.68 406
14954.83 374
14955.99 364
14957.14 397
14958.30 384
14959.45 394
14960.61 381
14961.77 415
14962.92 422
14964.08 398
14965.23 402
14966.39 396
14967.54 391
14968.70 408
14969.86 382
14971.01 399
14972.17 424
14973.33 378
14974.48 359
14975.64 404
14976.79 411
14977.95 391
14979.11 368
14980.26 372
14981.42 392
14982.58 417
14983.73 398
14984.89 397
14986.05 389
14987.20 390
14988.36 402
14989.52 423
14990.67 415
14991.83 395
14992.99 398
14994.15 402
14995.30 422
14996.46 414
14997.62 397
14998.77 412
14999.93 365
15001.09 393
15002.25 380
15003.40 387
15004.56 376
15005.72 414
15006.88 430
15008.03 395
15009.19 400
15010.35 408
15011.51 391
15012.66 401
15013.82 363
15014.98 370
15016.14 430
15017.30 385
15018.45 371
15019.61 370
15020.77 391
15021.93 369
15023.09 396
15024.24 392
15025.40 383
15026.56 391
15027.72 429
15028.88 395
15030.04 406
15031.19 416
15032.35 370
15033.51 378
15034.67 358
15035.83 404
15036.99 369
15038.15 337
15039.30 345
15040.46 366
15041.62 361
15042.78 370
15043.94 395
15045.10 429
15046.26 396
15047.42 409
15048.58 360
15049.74 379
15050.90 381
15052.05 378
15053.21 382
15054.37 359
15055.53 368
15056.69 379
15057.85 384
15059.01 376
15060.17 354
15061.33 356
15062.49 446
15063.65 455
15064.81 386
15065.97 389
15067.13 425
15068.29 441
15069.45 454
15070.61 416
15071.77 361
15072.93 425
15074.09 421
15075.25 416
15076.41 388
15077.57 386
15078.73 408
15079.89 424
15081.05 397
15082.21 361
15083.37 456
15084.53 443
15085.69 427
15086.85 405
15088.01 408
15089.18 420
15090.34 433
15091.50 405
15092.66 363
15093.82 384
15094.98 408
15096.14 384
15097.30 367
15098.46 424
15099.62 427
15100.78 432
15101.95 396
15103.11 372
15104.27 370
15105.43 426
15106.59 402
15107.75 387
15108.91 408
15110.08 390
15111.24 342
15112.40 386
15113.56 428
15114.72 429
15115.88 414
15117.05 406
15118.21 381
15119.37 410
15120.53 373
15121.69 395
15122.86 391
15124.02 409
15125.18 422
15126.34 420
15127.50 403
15128.67 359
15129.83 383
15130.99 368
15132.15 403
15133.32 383
15134.48 378
15135.64 373
15136.80 421
15137.97 395
15139.13 380
15140.29 383
15141.45 369
15142.62 411
15143.78 430
15144.94 401
15146.11 419
15147.27 406
15148.43 388
15149.59 404
15150.76 388
15151.92 398
15153.08 395
15154.25 359
15155.41 375
15156.57 384
15157.74 370
15158.90 392
15160.06 404
15161.23 440
15162.39 404
15163.55 398
15164.72 400
15165.88 391
15167.05 442
15168.21 427
15169.37 438
15170.54 423
15171.70 417
15172.86 400
15174.03 367
15175.19 356
15176.36 408
15177.52 392
15178.69 369
15179.85 411
15181.01 421
15182.18 421
15183.34 388
15184.51 419
15185.67 389
15186.84 424
15188.00 454
15189.16 414
15190.33 424
15191.49 382
15192.66 392
15193.82 386
15194.99 411
15196.15 369
15197.32 415
15198.48 440
15199.65 399
15200.81 351
15201.98 375
15203.14 449
15204.31 446
15205.47 431
15206.64 414
15207.80 414
15208.97 395
15210.13 434
15211.30 389
15212.47 421
15213.63 367
15214.80 372
15215.96 396
15217.13 370
15218.29 411
15219.46 457
15220.62 427
15221.79 436
15222.96 399
15224.12 404
15225.29 414
15226.45 397
15227.62 403
15228.79 421
15229.95 416
15231.12 478
15232.29 407
15233.45 386
15234.62 413
15235.78 396
15236.95 433
15238.12 404
15239.28 390
15240.45 417
15241.62 450
15242.78 445
15243.95 431
15245.12 382
15246.28 395
15247.45 442
15248.62 444
15249.78 418
15250.95 401
15252.12 407
15253.28 442
15254.45 425
15255.62 406
15256.79 410
15257.95 439
15259.12 460
15260.29 415
15261.46 407
15262.62 403
15263.79 408
15264.96 437
15266.13 381
15267.29 363
15268.46 417
15269.63 378
15270.80 360
15271.96 393
15273.13 456
15274.30 436
15275.47 429
15276.64 393
15277.80 372
15278.97 390
15280.14 378
15281.31 391
15282.48 388
15283.64 350
15284.81 408
15285.98 416
15287.15 416
15288.32 392
15289.49 441
15290.65 414
15291.82 420
15292.99 430
15294.16 416
15295.33 412
15296.50 437
15297.67 386
15298.83 386
15300.00 384
15301.17 389
15302.34 404
15303.51 402
15304.68 442
15305.85 413
15307.02 399
15308.19 410
15309.36 427
15310.52 403
15311.69 377
15312.86 385
15314.03 368
15315.20 387
15316.37 434
15317.54 473
15318.71 387
15319.88 394
15321.05 386
15322.22 387
15323.39 405
15324.56 431
15325.73 392
15326.90 378
15328.07 370
15329.24 395
15330.41 406
15331.58 434
15332.75 450
15333.92 409
15335.09 413
15336.26 423
15337.43 426
15338.60 392
15339.77 389
15340.94 421
15342.11 429
15343.28 423
15344.45 438
15345.62 387
15346.79 422
15347.96 405
15349.13 398
15350.31 375
15351.48 369
15352.65 392
15353.82 383
15354.99 413
15356.16 389
15357.33 443
15358.50 444
15359.67 377
15360.84 393
15362.02 427
15363.19 414
15364.36 443
15365.53 390
15366.70 404
15367.87 371
15369.04 413
15370.21 426
15371.39 393
15372.56 383
15373.73 412
15374.90 383
15376.07 342
15377.24 375
15378.42 408
15379.59 411
15380.76 440
15381.93 434
15383.10 391
15384.28 397
15385.45 365
15386.62 398
15387.79 378
15388.97 369
15390.14 447
15391.31 435
15392.48 400
15393.65 387
15394.83 401
15396.00 419
15397.17 440
15398.34 429
15399.52 412
15400.69 414
15401.86 450
15403.04 367
15404.21 397
15405.38 425
15406.55 392
15407.73 398
15408.90 412
15410.07 408
15411.25 434
15412.42 439
15413.59 430
15414.77 387
15415.94 365
15417.11 418
15418.29 470
15419.46 417
15420.63 385
15421.81 366
15422.98 418
15424.15 411
15425.33 431
15426.50 395
15427.67 408
15428.85 432
15430.02 408
15431.20 374
15432.37 393
15433.54 380
15434.72 413
15435.89 402
15437.07 412
15438.24 426
15439.41 415
15440.59 409
15441.76 406
15442.94 399
15444.11 409
15445.29 376
15446.46 354
15447.63 396
15448.81 433
15449.98 451
15451.16 410
15452.33 453
15453.51 391
15454.68 382
15455.86 401
15457.03 398
15458.21 429
15459.38 404
15460.56 408
15461.73 402
15462.91 399
15464.08 402
15465.26 374
15466.43 371
15467.61 378
15468.78 394
15469.96 376
15471.13 468
15472.31 414
15473.48 376
15474.66 449
15475.83 404
15477.01 399
15478.19 420
15479.36 404
15480.54 433
15481.71 430
15482.89 417
15484.06 378
15485.24 347
15486.42 407
15487.59 385
15488.77 353
15489.94 404
15491.12 404
15492.30 388
15493.47 403
15494.65 384
15495.83 385
15497.00 379
15498.18 375
15499.36 380
15500.53 375
15501.71 343
15502.88 396
15504.06 376
15505.24 390
15506.41 393
15507.59 403
15508.77 396
15509.95 421
15511.12 414
15512.30 423
15513.48 425
15514.65 403
15515.83 373
15517.01 338
15518.18 376
15519.36 359
15520.54 386
15521.72 383
15522.89 381
15524.07 346
15525.25 382
15526.43 372
15527.60 384
15528.78 389
15529.96 373
15531.14 346
15532.31 349
15533.49 376
15534.67 386
15535.85 342
15537.03 346
15538.20 370
15539.38 411
15540.56 348
15541.74 356
15542.92 374
15544.09 361
15545.27 361
15546.45 348
15547.63 369
15548.81 360
15549.98 406
15551.16 382
15552.34 413
15553.52 390
15554.70 418
15555.88 369
15557.06 376
15558.23 379
15559.41 427
15560.59 456
15561.77 421
15562.95 392
15564.13 362
15565.31 377
15566.49 414
15567.67 391
15568.84 422
15570.02 434
15571.20 414
15572.38 416
15573.56 374
15574.74 382
15575.92 409
15577.10 413
15578.28 426
15579.46 402
15580.64 407
15581.82 434
15583.00 410
15584.18 437
15585.36 392
15586.54 442
15587.72 457
15588.90 382
15590.08 409
15591.26 439
15592.44 386
15593.62 392
15594.80 411
15595.98 414
15597.16 358
15598.34 381
15599.52 407
15600.70 387
15601.88 377
15603.06 395
15604.24 409
15605.42 407
15606.60 425
15607.78 455
15608.96 398
15610.14 361
15611.32 409
15612.50 400
15613.68 421
15614.86 420
15616.05 417
15617.23 368
15618.41 413
15619.59 460
15620.77 428
15621.95 400
15623.13 372
15624.31 450
15625.49 424
15626.68 394
15627.86 438
15629.04 425
15630.22 442
15631.40 416
15632.58 387
15633.76 392
15634.95 476
15636.13 415
15637.31 424
15638.49 403
15639.67 423
15640.85 403
15642.04 432
15643.22 446
15644.40 437
15645.58 448
15646.76 453
15647.95 437
15649.13 425
15650.31 420
15651.49 411
15652.67 431
15653.86 415
15655.04 443
15656.22 440
15657.40 465
15658.59 480
15659.77 427
15660.95 446
15662.13 422
15663.32 447
15664.50 435
15665.68 427
15666.87 440
15668.05 428
15669.23 421
15670.41 438
15671.60 424
15672.78 408
15673.96 421
15675.15 424
15676.33 487
15677.51 432
15678.70 442
15679.88 461
15681.06 428
15682.25 449
15683.43 474
15684.61 469
15685.80 392
15686.98 414
15688.16 410
15689.35 439
15690.53 405
15691.72 419
15692.90 413
15694.08 379
15695.27 441
15696.45 387
15697.63 386
15698.82 429
15700.00 442
15701.19 404
15702.37 407
15703.56 460
15704.74 396
15705.92 388
15707.11 366
15708.29 395
15709.48 404
15710.66 426
15711.85 430
15713.03 464
15714.21 473
15715.40 421
15716.58 434
15717.77 442
15718.95 474
15720.14 488
15721.32 418
15722.51 430
15723.69 438
15724.88 399
15726.06 447
15727.25 476
15728.43 447
15729.62 420
15730.80 454
15731.99 387
15733.17 434
15734.36 418
15735.55 426
15736.73 425
15737.92 438
15739.10 412
15740.29 406
15741.47 415
15742.66 434
15743.84 429
15745.03 390
15746.22 411
15747.40 438
15748.59 421
15749.77 418
15750.96 395
15752.15 428
15753.33 433
15754.52 408
15755.70 415
15756.89 440
15758.08 452
15759.26 445
15760.45 457
15761.64 430
15762.82 454
15764.01 438
15765.20 423
15766.38 448
15767.57 452
15768.76 459
15769.94 471
15771.13 462
15772.32 438
15773.50 462
15774.69 484
15775.88 418
15777.06 411
15778.25 436
15779.44 489
15780.62 438
15781.81 429
15783.00 432
15784.19 435
15785.37 447
15786.56 449
15787.75 410
15788.94 420
15790.12 390
15791.31 432
15792.50 427
15793.69 439
15794.87 397
15796.06 436
15797.25 428
15798.44 404
15799.62 435
15800.81 429
15802.00 434
15803.19 457
15804.38 408
15805.56 454
15806.75 421
15807.94 437
15809.13 406
15810.32 417
15811.50 383
15812.69 407
15813.88 388
15815.07 422
15816.26 437
15817.45 408
15818.64 372
15819.82 359
15821.01 369
15822.20 454
15823.39 342
15824.58 419
15825.77 404
15826.96 392
15828.15 397
15829.33 432
15830.52 436
15831.71 389
15832.90 411
15834.09 404
15835.28 410
15836.47 378
15837.66 403
15838.85 425
15840.04 413
15841.23 396
15842.42 373
15843.61 392
15844.79 423
15845.98 426
15847.17 458
15848.36 411
15849.55 404
15850.74 362
15851.93 422
15853.12 428
15854.31 426
15855.50 368
15856.69 393
15857.88 435
15859.07 397
15860.26 391
15861.45 367
15862.64 394
15863.83 435
15865.02 439
15866.21 387
15867.40 418
15868.60 351
15869.79 366
15870.98 388
15872.17 379
15873.36 400
15874.55 411
15875.74 428
15876.93 431
15878.12 444
15879.31 399
15880.50 382
15881.69 412
15882.88 390
15884.07 377
15885.27 357
15886.46 364
15887.65 412
15888.84 383
15890.03 390
15891.22 379
15892.41 364
15893.60 396
15894.80 437
15895.99 382
15897.18 385
15898.37 380
15899.56 373
15900.75 420
15901.95 398
15903.14 400
15904.33 408
15905.52 411
15906.71 419
15907.90 348
15909.10 446
15910.29 420
15911.48 374
15912.67 398
15913.86 385
15915.06 351
15916.25 418
15917.44 461
15918.63 445
15919.83 425
15921.02 455
15922.21 395
15923.40 395
15924.60 400
15925.79 393
15926.98 341
15928.17 373
15929.37 414
15930.56 427
15931.75 431
15932.94 395
15934.14 376
15935.33 402
15936.52 406
15937.72 399
15938.91 421
15940.10 422
15941.30 423
15942.49 421
15943.68 413
15944.88 425
15946.07 399
15947.26 424
15948.46 401
15949.65 401
15950.84 384
15952.04 421
15953.23 398
15954.42 403
15955.62 401
15956.81 415
15958.01 407
15959.20 392
15960.39 386
15961.59 428
15962.78 408
15963.97 386
15965.17 371
15966.36 361
15967.56 401
15968.75 403
15969.95 335
15971.14 380
15972.33 401
15973.53 372
15974.72 358
15975.92 406
15977.11 379
15978.31 384
15979.50 340
15980.70 390
15981.89 358
15983.09 368
15984.28 380
15985.47 412
15986.67 382
15987.86 364
15989.06 370
15990.25 347
15991.45 363
15992.64 401
15993.84 408
15995.03 367
15996.23 394
15997.43 357
15998.62 296
15999.82 342
16001.01 376
16002.21 388
16003.40 351
16004.60 349
16005.79 350
16006.99 344
16008.18 358
16009.38 329
16010.58 363
16011.77 363
16012.97 368
16014.16 343
16015.36 387
16016.56 383
16017.75 342
16018.95 357
16020.14 350
16021.34 356
16022.54 356
16023.73 385
16024.93 357
16026.13 367
16027.32 350
16028.52 419
16029.71 389
16030.91 385
16032.11 334
16033.30 359
16034.50 342
16035.70 369
16036.89 359
16038.09 366
16039.29 396
16040.49 335
16041.68 357
16042.88 346
16044.08 337
16045.27 343
16046.47 381
16047.67 348
16048.86 362
16050.06 303
16051.26 334
16052.46 317
16053.65 380
16054.85 395
16056.05 395
16057.25 411
16058.44 384
16059.64 354
16060.84 352
16062.04 339
16063.23 337
16064.43 372
16065.63 349
16066.83 355
16068.03 322
16069.22 367
16070.42 384
16071.62 388
16072.82 365
16074.02 384
16075.21 367
16076.41 378
16077.61 349
16078.81 334
16080.01 348
16081.21 333
16082.40 359
16083.60 323
16084.80 347
16086.00 330
16087.20 330
16088.40 313
16089.60 359
16090.79 362
16091.99 363
16093.19 333
16094.39 353
16095.59 357
16096.79 377
16097.99 373
16099.19 354
16100.39 340
16101.59 375
16102.78 370
16103.98 325
16105.18 331
16106.38 341
16107.58 314
16108.78 350
16109.98 358
16111.18 341
16112.38 326
16113.58 364
16114.78 335
16115.98 352
16117.18 329
16118.38 343
16119.58 390
16120.78 369
16121.98 347
16123.18 328
16124.38 317
16125.58 328
16126.78 355
16127.98 373
16129.18 322
16130.38 326
16131.58 344
16132.78 346
16133.98 360
16135.18 346
16136.38 373
16137.58 341
16138.78 342
16139.98 322
16141.18 346
16142.38 383
16143.58 375
16144.79 358
16145.99 323
16147.19 342
16148.39 333
16149.59 369
16150.79 354
16151.99 357
16153.19 360
16154.39 389
16155.59 367
16156.80 347
16158.00 312
16159.20 313
16160.40 326
16161.60 376
16162.80 356
16164.00 315
16165.21 335
16166.41 351
16167.61 334
16168.81 346
16170.01 359
16171.21 363
16172.42 386
16173.62 339
16174.82 382
16176.02 368
16177.22 336
16178.43 337
16179.63 362
16180.83 379
16182.03 320
16183.23 331
16184.44 339
16185.64 367
16186.84 345
16188.04 322
16189.25 330
16190.45 338
16191.65 364
16192.85 300
16194.06 332
16195.26 336
16196.46 322
16197.66 326
16198.87 332
16200.07 337
16201.27 307
16202.48 302
16203.68 295
16204.88 358
16206.09 345
16207.29 312
16208.49 342
16209.69 378
16210.90 347
16212.10 323
16213.30 341
16214.51 344
16215.71 370
16216.91 346
16218.12 335
16219.32 318
16220.53 354
16221.73 323
16222.93 316
16224.14 337
16225.34 330
16226.54 343
16227.75 349
16228.95 353
16230.16 352
16231.36 345
16232.56 336
16233.77 356
16234.97 384
16236.18 355
16237.38 348
16238.59 362
16239.79 361
16240.99 317
16242.20 342
16243.40 353
16244.61 327
16245.81 312
16247.02 341
16248.22 340
16249.43 381
16250.63 321
16251.84 313
16253.04 325
16254.24 298
16255.45 343
16256.65 357
16257.86 363
16259.06 328
16260.27 352
16261.48 327
16262.68 337
16263.89 303
16265.09 349
16266.30 362
16267.50 367
16268.71 365
16269.91 346
16271.12 339
16272.32 317
16273.53 348
16274.73 348
16275.94 335
16277.15 329
16278.35 393
16279.56 357
16280.76 326
16281.97 323
16283.18 341
16284.38 352
16285.59 364
16286.79 343
16288.00 332
16289.21 344
16290.41 381
16291.62 325
16292.82 334
16294.03 327
16295.24 354
16296.44 359
16297.65 353
16298.86 313
16300.06 347
16301.27 325
16302.48 301
16303.68 352
16304.89 322
16306.10 349
16307.30 351
16308.51 348
16309.72 333
16310.92 321
16312.13 340
16313.34 370
16314.55 362
16315.75 351
16316.96 361
16318.17 396
16319.37 353
16320.58 373
16321.79 389
16323.00 334
16324.20 373
16325.41 374
16326.62 346
16327.83 309
16329.03 342
16330.24 350
16331.45 341
16332.66 356
16333.87 357
16335.07 322
16336.28 354
16337.49 351
16338.70 334
16339.90 345
16341.11 329
16342.32 312
16343.53 347
16344.74 329
16345.95 314
16347.15 366
16348.36 363
16349.57 331
16350.78 322
16351.99 339
16353.20 330
16354.40 340
16355.61 341
16356.82 336
16358.03 359
16359.24 365
16360.45 312
16361.66 334
16362.87 300
16364.08 321
16365.28 333
16366.49 347
16367.70 283
16368.91 301
16370.12 285
16371.33 286
16372.54 275
16373.75 296
16374.96 336
16376.17 321
16377.38 314
16378.59 297
16379.80 312
16381.01 337
16382.21 323
16383.42 318
16384.63 344
16385.84 307
16387.05 321
16388.26 291
16389.47 327
16390.68 336
16391.89 378
16393.10 369
16394.31 329
16395.52 320
16396.73 303
16397.94 319
16399.15 302
16400.36 319
16401.57 341
16402.79 331
16404.00 310
16405.21 279
16406.42 307
16407.63 323
16408.84 336
16410.05 333
16411.26 311
16412.47 313
16413.68 320
16414.89 317
16416.10 319
16417.31 304
16418.52 332
16419.74 313
16420.95 314
16422.16 306
16423.37 314
16424.58 304
16425.79 328
16427.00 315
16428.21 316
16429.42 342
16430.64 318
16431.85 320
16433.06 298
16434.27 311
16435.48 323
16436.69 344
16437.91 306
16439.12 266
16440.33 274
16441.54 290
16442.75 340
16443.96 343
16445.18 321
16446.39 333
16447.60 349
16448.81 324
16450.02 325
16451.24 326
16452.45 317
16453.66 313
16454.87 341
16456.09 285
16457.30 301
16458.51 316
16459.72 305
16460.94 315
16462.15 328
16463.36 347
16464.57 337
16465.79 295
16467.00 337
16468.21 348
16469.43 330
16470.64 322
16471.85 289
16473.06 297
16474.28 320
16475.49 343
16476.70 328
16477.92 305
16479.13 319
16480.34 293
16481.56 283
16482.77 314
16483.98 325
16485.20 311
16486.41 324
16487.62 306
16488.84 316
16490.05 310
16491.26 299
16492.48 307
16493.69 309
16494.91 305
16496.12 300
16497.33 318
16498.55 321
16499.76 311
16500.97 314
16502.19 298
16503.40 306
16504.62 310
16505.83 303
16507.05 316
16508.26 274
16509.47 294
16510.69 318
16511.90 327
16513.12 282
16514.33 320
16515.55 313
16516.76 301
16517.98 269
16519.19 301
16520.41 314
16521.62 290
16522.83 284
16524.05 303
16525.26 286
16526.48 287
16527.69 306
16528.91 336
16530.12 308
16531.34 321
16532.55 316
16533.77 320
16534.99 344
16536.20 302
16537.42 333
16538.63 297
16539.85 272
16541.06 270
16542.28 305
16543.49 340
16544.71 315
16545.92 296
16547.14 330
16548.36 286
16549.57 306
16550.79 354
16552.00 312
16553.22 309
16554.44 289
16555.65 327
16556.87 348
16558.08 295
16559.30 296
16560.52 283
16561.73 282
16562.95 300
16564.17 288
16565.38 291
16566.60 320
16567.81 293
16569.03 292
16570.25 309
16571.46 298
16572.68 293
16573.90 309
16575.11 288
16576.33 239
16577.55 283
16578.76 314
16579.98 269
16581.20 263
16582.42 270
16583.63 282
16584.85 284
16586.07 298
16587.28 269
16588.50 281
16589.72 300
16590.94 291
16592.15 278
16593.37 282
16594.59 297
16595.81 308
16597.02 305
16598.24 268
16599.46 329
16600.68 295
16601.89 298
16603.11 353
16604.33 310
16605.55 326
16606.77 311
16607.98 304
16609.20 303
16610.42 290
16611.64 321
16612.86 284
16614.07 274
16615.29 271
16616.51 280
16617.73 295
16618.95 285
16620.17 284
16621.38 266
16622.60 285
16623.82 291
16625.04 299
16626.26 289
16627.48 284
16628.70 310
16629.91 310
16631.13 299
16632.35 294
16633.57 302
16634.79 259
16636.01 280
16637.23 292
16638.45 262
16639.67 286
16640.89 284
16642.10 316
16643.32 279
16644.54 276
16645.76 292
16646.98 276
16648.20 271
16649.42 254
16650.64 278
16651.86 303
16653.08 270
16654.30 276
16655.52 293
16656.74 281
16657.96 292
16659.18 296
16660.40 308
16661.62 285
16662.84 285
16664.06 281
16665.28 284
16666.50 304
16667.72 284
16668.94 291
16670.16 290
16671.38 286
16672.60 271
16673.82 305
16675.04 318
16676.26 279
16677.48 303
16678.70 268
16679.92 279
16681.14 299
16682.36 310
16683.58 299
16684.80 281
16686.03 270
16687.25 252
16688.47 271
16689.69 273
16690.91 286
16692.13 304
16693.35 315
16694.57 304
16695.79 305
16697.02 293
16698.24 293
16699.46 285
16700.68 274
16701.90 321
16703.12 281
16704.34 289
16705.57 269
16706.79 297
16708.01 262
16709.23 290
16710.45 266
16711.67 256
16712.90 263
16714.12 275
16715.34 293
16716.56 295
16717.78 302
16719.01 281
16720.23 291
16721.45 279
16722.67 289
16723.89 262
16725.12 282
16726.34 299
16727.56 323
16728.78 308
16730.01 287
16731.23 299
16732.45 301
16733.67 306
16734.90 316
16736.12 303
16737.34 292
16738.56 299
16739.79 268
16741.01 262
16742.23 277
16743.46 313
16744.68 294
16745.90 301
16747.12 281
16748.35 253
16749.57 281
16750.79 326
16752.02 305
16753.24 267
16754.46 300
16755.69 307
16756.91 291
16758.13 309
16759.36 273
16760.58 277
16761.80 300
16763.03 289
16764.25 281
16765.48 262
16766.70 307
16767.92 301
16769.15 271
16770.37 252
16771.60 304
16772.82 270
16774.04 313
16775.27 242
16776.49 240
16777.72 247
16778.94 259
16780.16 290
16781.39 290
16782.61 305
16783.84 277
16785.06 278
16786.29 306
16787.51 286
16788.74 252
16789.96 267
16791.18 298
16792.41 269
16793.63 281
16794.86 302
16796.08 274
16797.31 315
16798.53 294
16799.76 272
16800.98 272
16802.21 287
16803.43 315
16804.66 284
16805.88 264
16807.11 275
16808.33 304
16809.56 337
16810.79 307
16812.01 331
16813.24 291
16814.46 274
16815.69 272
16816.91 252
16818.14 273
16819.36 259
16820.59 301
16821.82 282
16823.04 292
16824.27 259
16825.49 278
16826.72 264
16827.95 273
16829.17 281
16830.40 306
16831.62 280
16832.85 285
16834.08 299
16835.30 285
16836.53 258
16837.76 280
16838.98 288
16840.21 276
16841.44 274
16842.66 258
16843.89 290
16845.11 281
16846.34 253
16847.57 290
16848.80 313
16850.02 334
16851.25 300
16852.48 313
16853.70 333
16854.93 307
16856.16 309
16857.38 268
16858.61 296
16859.84 283
16861.07 271
16862.29 269
16863.52 293
16864.75 280
16865.97 286
16867.20 287
16868.43 290
16869.66 280
16870.89 255
16872.11 278
16873.34 311
16874.57 286
16875.80 272
16877.02 291
16878.25 283
16879.48 259
16880.71 275
16881.94 290
16883.16 272
16884.39 317
16885.62 312
16886.85 276
16888.08 298
16889.30 261
16890.53 304
16891.76 290
16892.99 281
16894.22 300
16895.45 323
16896.67 297
16897.90 306
16899.13 286
16900.36 305
16901.59 271
16902.82 292
16904.05 274
16905.28 264
16906.50 288
16907.73 303
16908.96 281
16910.19 270
16911.42 338
16912.65 299
16913.88 318
16915.11 324
16916.34 317
16917.57 313
16918.80 287
16920.03 317
16921.26 295
16922.48 298
16923.71 289
16924.94 293
16926.17 292
16927.40 304
16928.63 302
16929.86 269
16931.09 295
16932.32 285
16933.55 286
16934.78 307
16936.01 257
16937.24 282
16938.47 314
16939.70 301
16940.93 313
16942.16 294
16943.39 297
16944.62 294
16945.85 281
16947.08 289
16948.31 291
16949.54 273
16950.78 279
16952.01 272
16953.24 272
16954.47 286
16955.70 294
16956.93 294
16958.16 269
16959.39 286
16960.62 242
16961.85 261
16963.08 271
16964.31 301
16965.54 276
16966.78 264
16968.01 278
16969.24 299
16970.47 329
16971.70 259
16972.93 283
16974.16 277
16975.39 307
16976.63 276
16977.86 279
16979.09 276
16980.32 282
16981.55 255
16982.78 274
16984.02 262
16985.25 248
16986.48 259
16987.71 260
16988.94 274
16990.18 287
16991.41 292
16992.64 286
16993.87 279
16995.10 273
16996.34 275
16997.57 278
16998.80 261
17000.03 262
17001.26 254
17002.50 255
17003.73 289
17004.96 289
17006.19 249
17007.43 275
17008.66 298
17009.89 341
17011.12 284
17012.36 280
17013.59 278
17014.82 297
17016.06 267
17017.29 259
17018.52 270
17019.76 270
17020.99 305
17022.22 295
17023.45 277
17024.69 233
17025.92 309
17027.15 290
17028.39 276
17029.62 249
17030.85 262
17032.09 273
17033.32 270
17034.55 260
17035.79 264
17037.02 269
17038.26 322
17039.49 253
17040.72 229
17041.96 251
17043.19 287
17044.43 247
17045.66 253
17046.89 263
17048.13 263
17049.36 280
17050.60 307
17051.83 251
17053.06 252
17054.30 299
17055.53 278
17056.77 289
17058.00 236
17059.24 271
17060.47 272
17061.70 264
17062.94 243
17064.17 249
17065.41 296
17066.64 286
17067.88 296
17069.11 282
17070.35 294
17071.58 321
17072.82 300
17074.05 272
17075.29 247
17076.52 252
17077.76 267
17078.99 254
17080.23 248
17081.46 229
17082.70 274
17083.93 330
17085.17 278
17086.41 255
17087.64 263
17088.88 280
17090.11 274
17091.35 269
17092.58 246
17093.82 242
17095.05 253
17096.29 243
17097.53 241
17098.76 281
17100.00 265
17101.23 281
17102.47 282
17103.71 268
17104.94 305
17106.18 260
17107.41 277
17108.65 324
17109.89 269
17111.12 274
17112.36 254
17113.60 231
17114.83 263
17116.07 269
17117.31 292
17118.54 310
17119.78 355
17121.02 273
17122.25 298
17123.49 261
17124.73 276
17125.96 299
17127.20 271
17128.44 272
17129.67 293
17130.91 297
17132.15 280
17133.39 277
17134.62 251
17135.86 261
17137.10 290
17138.33 305
17139.57 299
17140.81 290
17142.05 272
17143.28 300
17144.52 260
17145.76 272
17147.00 282
17148.23 281
17149.47 298
17150.71 300
17151.95 260
17153.19 253
17154.42 287
17155.66 299
17156.90 265
17158.14 267
17159.38 294
17160.61 264
17161.85 275
17163.09 282
17164.33 296
17165.57 264
17166.81 272
17168.04 259
17169.28 293
17170.52 258
17171.76 243
17173.00 274
17174.24 296
17175.47 279
17176.71 261
17177.95 270
17179.19 278
17180.43 268
17181.67 257
17182.91 230
17184.15 227
17185.39 257
17186.62 264
17187.86 213
17189.10 296
17190.34 283
17191.58 259
17192.82 256
17194.06 258
17195.30 228
17196.54 260
17197.78 237
17199.02 262
17200.26 243
17201.50 229
17202.74 265
17203.98 251
17205.22 268
17206.46 269
17207.70 283
17208.94 247
17210.18 267
17211.42 280
17212.66 273
17213.90 233
17215.14 268
17216.38 272
17217.62 285
17218.86 299
17220.10 273
17221.34 271
17222.58 266
17223.82 289
17225.06 269
17226.30 267
17227.54 283
17228.78 302
17230.02 303
17231.26 276
17232.50 264
17233.74 277
17234.98 287
17236.22 308
17237.47 303
17238.71 282
17239.95 254
17241.19 266
17242.43 279
17243.67 293
17244.91 273
17246.15 271
17247.39 270
17248.64 284
17249.88 317
17251.12 265
17252.36 250
17253.60 266
17254.84 304
17256.08 265
17257.33 273
17258.57 248
17259.81 263
17261.05 284
17262.29 299
17263.54 289
17264.78 283
17266.02 287
17267.26 313
17268.50 262
17269.75 253
17270.99 268
17272.23 279
17273.47 305
17274.71 263
17275.96 289
17277.20 305
17278.44 267
17279.68 257
17280.93 262
17282.17 258
17283.41 244
17284.65 278
17285.90 260
17287.14 279
17288.38 280
17289.62 276
17290.87 270
17292.11 254
17293.35 271
17294.60 256
17295.84 284
17297.08 316
17298.33 244
17299.57 265
17300.81 268
17302.05 258
17303.30 283
17304.54 256
17305.78 270
17307.03 292
17308.27 256
17309.52 260
17310.76 289
17312.00 277
17313.25 302
17314.49 277
17315.73 281
17316.98 269
17318.22 291
17319.47 302
17320.71 231
17321.95 274
17323.20 310
17324.44 286
17325.69 274
17326.93 262
17328.17 273
17329.42 279
17330.66 264
17331.91 245
17333.15 269
17334.40 250
17335.64 240
17336.88 254
17338.13 259
17339.37 258
17340.62 242
17341.86 254
17343.11 239
17344.35 256
17345.60 267
17346.84 287
17348.09 292
17349.33 235
17350.58 250
17351.82 276
17353.07 285
17354.31 264
17355.56 289
17356.80 261
17358.05 273
17359.29 263
17360.54 266
17361.78 260
17363.03 277
17364.27 261
17365.52 234
17366.77 287
17368.01 269
17369.26 274
17370.50 279
17371.75 280
17372.99 286
17374.24 285
17375.49 250
17376.73 272
17377.98 282
17379.22 265
17380.47 274
17381.72 243
17382.96 246
17384.21 269
17385.45 275
17386.70 266
17387.95 269
17389.19 259
17390.44 269
17391.69 265
17392.93 242
17394.18 267
17395.43 270
17396.67 292
17397.92 267
17399.17 251
17400.41 275
17401.66 290
17402.91 256
17404.15 274
17405.40 261
17406.65 250
17407.89 274
17409.14 256
17410.39 236
17411.64 239
17412.88 291
17414.13 255
17415.38 260
17416.63 230
17417.87 253
17419.12 293
17420.37 276
17421.62 266
17422.86 245
17424.11 263
17425.36 245
17426.61 256
17427.85 247
17429.10 262
17430.35 252
17431.60 237
17432.85 246
17434.09 232
17435.34 258
17436.59 243
17437.84 261
17439.09 233
17440.33 261
17441.58 274
17442.83 270
17444.08 243
17445.33 264
17446.58 283
17447.82 299
17449.07 297
17450.32 253
17451.57 275
17452.82 277
17454.07 255
17455.32 252
17456.57 273
17457.81 268
17459.06 288
17460.31 254
17461.56 278
17462.81 271
17464.06 281
17465.31 274
17466.56 251
17467.81 251
17469.06 292
17470.30 296
17471.55 280
17472.80 261
17474.05 243
17475.30 280
17476.55 272
17477.80 278
17479.05 273
17480.30 266
17481.55 274
17482.80 249
17484.05 243
17485.30 236
17486.55 244
17487.80 233
17489.05 261
17490.30 227
17491.55 290
17492.80 289
17494.05 291
17495.30 258
17496.55 245
17497.80 259
17499.05 282
17500.30 279
17501.55 238
17502.80 266
17504.05 256
17505.30 244
17506.55 252
17507.80 253
17509.06 302
17510.31 256
17511.56 261
17512.81 258
17514.06 268
17515.31 266
17516.56 287
17517.81 289
17519.06 276
17520.31 304
17521.56 272
17522.82 272
17524.07 245
17525.32 269
17526.57 255
17527.82 273
17529.07 261
17530.32 265
17531.58 281
17532.83 283
17534.08 230
17535.33 224
17536.58 237
17537.83 258
17539.09 243
17540.34 253
17541.59 254
17542.84 247
17544.09 267
17545.35 255
17546.60 255
17547.85 288
17549.10 268
17550.35 247
17551.61 329
17552.86 257
17554.11 231
17555.36 262
17556.62 293
17557.87 327
17559.12 301
17560.37 273
17561.63 306
17562.88 302
17564.13 280
17565.38 252
17566.64 265
17567.89 289
17569.14 286
17570.39 275
17571.65 254
17572.90 266
17574.15 299
17575.41 279
17576.66 280
17577.91 286
17579.17 282
17580.42 278
17581.67 251
17582.93 274
17584.18 280
17585.43 276
17586.69 274
17587.94 261
17589.19 255
17590.45 280
17591.70 312
17592.95 266
17594.21 252
17595.46 245
17596.72 243
17597.97 255
17599.22 264
17600.48 262
17601.73 266
17602.99 284
17604.24 280
17605.49 290
17606.75 291
17608.00 267
17609.26 292
17610.51 254
17611.76 253
17613.02 259
17614.27 301
17615.53 308
17616.78 273
17618.04 283
17619.29 272
17620.55 289
17621.80 278
17623.06 256
17624.31 235
17625.57 265
17626.82 293
17628.08 291
17629.33 276
17630.59 261
17631.84 238
17633.10 275
17634.35 281
17635.61 274
17636.86 262
17638.12 243
17639.37 278
17640.63 253
17641.88 248
17643.14 302
17644.39 274
17645.65 257
17646.91 265
17648.16 268
17649.42 277
17650.67 266
17651.93 304
17653.18 249
17654.44 269
17655.70 266
17656.95 266
17658.21 261
17659.46 275
17660.72 276
17661.98 265
17663.23 280
17664.49 279
17665.75 278
17667.00 255
17668.26 261
17669.51 276
17670.77 294
17672.03 274
17673.28 301
17674.54 278
17675.80 296
17677.05 287
17678.31 268
17679.57 255
17680.82 257
17682.08 268
17683.34 244
17684.60 253
17685.85 251
17687.11 270
17688.37 263
17689.62 246
17690.88 269
17692.14 249
17693.40 240
17694.65 254
17695.91 288
17697.17 229
17698.42 238
17699.68 263
17700.94 230
17702.20 264
17703.46 254
17704.71 248
17705.97 247
17707.23 243
17708.49 258
17709.74 263
17711.00 267
17712.26 241
17713.52 284
17714.78 242
17716.03 261
17717.29 251
17718.55 207
17719.81 237
17721.07 229
17722.33 236
17723.58 255
17724.84 243
17726.10 244
17727.36 276
17728.62 269
17729.88 263
17731.13 259
17732.39 266
17733.65 255
17734.91 285
17736.17 266
17737.43 267
17738.69 249
17739.95 272
17741.21 271
17742.46 243
17743.72 246
17744.98 278
17746.24 243
17747.50 262
17748.76 263
17750.02 255
17751.28 242
17752.54 280
17753.80 250
17755.06 260
17756.32 267
17757.58 255
17758.84 283
17760.10 225
17761.36 259
17762.61 257
17763.87 252
17765.13 268
17766.39 236
17767.65 254
17768.91 236
17770.17 253
17771.43 264
17772.69 249
17773.95 244
17775.21 231
17776.48 260
17777.74 287
17779.00 252
17780.26 255
17781.52 256
17782.78 254
17784.04 264
17785.30 305
17786.56 296
17787.82 254
17789.08 264
17790.34 249
17791.60 255
17792.86 245
17794.12 254
17795.38 272
17796.65 289
17797.91 268
17799.17 287
17800.43 271
17801.69 255
17802.95 262
17804.21 264
17805.47 269
17806.73 253
17808.00 236
17809.26 221
17810.52 248
17811.78 215
17813.04 249
17814.30 250
17815.56 236
17816.83 267
17818.09 266
17819.35 272
17820.61 263
17821.87 284
17823.14 276
17824.40 254
17825.66 237
17826.92 260
17828.18 294
17829.45 296
17830.71 271
17831.97 295
17833.23 237
17834.49 295
17835.76 267
17837.02 276
17838.28 267
17839.54 279
17840.81 255
17842.07 249
17843.33 282
17844.59 259
17845.86 262
17847.12 245
17848.38 269
17849.65 245
17850.91 264
17852.17 246
17853.43 252
17854.70 274
17855.96 252
17857.22 281
17858.49 254
17859.75 258
17861.01 263
17862.28 263
17863.54 272
17864.80 257
17866.07 243
17867.33 257
17868.59 270
17869.86 224
17871.12 238
17872.38 271
17873.65 296
17874.91 244
17876.18 249
17877.44 237
17878.70 228
17879.97 237
17881.23 286
17882.50 264
17883.76 259
17885.02 280
17886.29 238
17887.55 219
17888.82 241
17890.08 269
17891.35 268
17892.61 219
17893.87 236
17895.14 244
17896.40 219
17897.67 253
17898.93 254
17900.20 232
17901.46 277
17902.73 291
17903.99 268
17905.26 262
17906.52 253
17907.79 255
17909.05 294
17910.32 287
17911.58 274
17912.85 242
17914.11 226
17915.38 257
17916.64 264
17917.91 256
17919.17 276
17920.44 246
17921.70 245
17922.97 271
17924.23 247
17925.50 263
17926.76 251
17928.03 275
17929.30 235
17930.56 259
17931.83 261
17933.09 245
17934.36 225
17935.62 208
17936.89 239
17938.16 264
17939.42 239
17940.69 212
17941.96 208
17943.22 228
17944.49 255
17945.75 245
17947.02 240
17948.29 235
17949.55 226
17950.82 250
17952.09 256
17953.35 268
17954.62 237
17955.89 246
17957.15 247
17958.42 256
17959.69 243
17960.95 280
17962.22 280
17963.49 257
17964.75 255
17966.02 277
17967.29 247
17968.55 240
17969.82 234
17971.09 243
17972.36 253
17973.62 253
17974.89 270
17976.16 224
17977.42 242
17978.69 256
17979.96 253
17981.23 259
17982.49 226
17983.76 233
17985.03 262
17986.30 253
17987.57 252
17988.83 244
17990.10 227
17991.37 233
17992.64 261
17993.90 256
17995.17 262
17996.44 279
17997.71 266
17998.98 244
18000.25 263
18001.51 271
18002.78 257
18004.05 243
18005.32 218
18006.59 244
18007.86 240
18009.12 246
18010.39 247
18011.66 267
18012.93 237
18014.20 275
18015.47 262
18016.74 257
18018.00 256
18019.27 248
18020.54 264
18021.81 258
18023.08 303
18024.35 256
18025.62 263
18026.89 257
18028.16 240
18029.43 241
18030.69 267
18031.96 279
18033.23 272
18034.50 272
18035.77 290
18037.04 285
18038.31 303
18039.58 260
18040.85 266
18042.12 267
18043.39 258
18044.66 266
18045.93 268
18047.20 255
18048.47 242
18049.74 233
18051.01 247
18052.28 271
18053.55 276
18054.82 289
18056.09 276
18057.36 252
18058.63 271
18059.90 238
18061.17 221
18062.44 226
18063.71 240
18064.98 244
18066.25 252
18067.52 238
18068.79 258
18070.06 273
18071.33 257
18072.61 239
18073.88 244
18075.15 256
18076.42 264
18077.69 270
18078.96 288
18080.23 251
18081.50 217
18082.77 276
18084.04 254
18085.32 251
18086.59 232
18087.86 237
18089.13 218
18090.40 229
18091.67 249
18092.94 254
18094.22 238
18095.49 235
18096.76 251
18098.03 239
18099.30 230
18100.57 251
18101.85 244
18103.12 229
18104.39 209
18105.66 245
18106.93 256
18108.20 236
18109.48 236
18110.75 227
18112.02 247
18113.29 267
18114.57 251
18115.84 241
18117.11 246
18118.38 254
18119.65 251
18120.93 245
18122.20 227
18123.47 228
18124.74 236
18126.02 252
18127.29 249
18128.56 264
18129.84 246
18131.11 237
18132.38 260
18133.65 274
18134.93 274
18136.20 252
18137.47 305
18138.75 266
18140.02 225
18141.29 248
18142.57 254
18143.84 292
18145.11 299
18146.39 246
18147.66 274
18148.93 272
18150.21 252
18151.48 237
18152.75 254
18154.03 303
18155.30 261
18156.57 246
18157.85 279
18159.12 245
18160.40 222
18161.67 242
18162.94 240
18164.22 243
18165.49 230
18166.77 241
18168.04 278
18169.31 272
18170.59 259
18171.86 258
18173.14 237
18174.41 249
18175.68 212
18176.96 228
18178.23 257
18179.51 262
18180.78 204
18182.06 259
18183.33 274
18184.61 249
18185.88 235
18187.16 251
18188.43 242
18189.71 235
18190.98 272
18192.26 270
18193.53 288
18194.81 258
18196.08 238
18197.36 226
18198.63 237
18199.91 246
18201.18 254
18202.46 269
18203.73 281
18205.01 254
18206.28 227
18207.56 231
18208.83 222
18210.11 261
18211.39 249
18212.66 270
18213.94 246
18215.21 240
18216.49 275
18217.76 246
18219.04 268
18220.32 265
18221.59 279
18222.87 283
18224.14 255
18225.42 289
18226.70 265
18227.97 257
18229.25 258
18230.53 248
18231.80 241
18233.08 235
18234.35 235
18235.63 257
18236.91 254
18238.18 245
18239.46 281
18240.74 266
18242.01 264
18243.29 254
18244.57 269
18245.84 232
18247.12 236
18248.40 248
18249.68 227
18250.95 260
18252.23 244
18253.51 221
18254.78 267
18256.06 244
18257.34 241
18258.62 221
18259.89 243
18261.17 268
18262.45 224
18263.72 243
18265.00 250
18266.28 229
18267.56 249
18268.84 243
18270.11 262
18271.39 291
18272.67 254
18273.95 253
18275.22 243
18276.50 256
18277.78 268
18279.06 255
18280.34 226
18281.61 290
18282.89 282
18284.17 276
18285.45 231
18286.73 266
18288.01 244
18289.28 242
18290.56 257
18291.84 279
18293.12 252
18294.40 229
18295.68 232
18296.95 270
18298.23 262
18299.51 257
18300.79 287
18302.07 248
18303.35 260
18304.63 251
18305.91 243
18307.19 247
18308.46 260
18309.74 244
18311.02 242
18312.30 243
18313.58 233
18314.86 239
18316.14 246
18317.42 271
18318.70 234
18319.98 247
18321.26 236
18322.54 270
18323.82 254
18325.10 277
18326.38 239
18327.66 244
18328.94 235
18330.22 212
18331.50 241
18332.77 246
18334.05 252
18335.33 230
18336.61 249
18337.90 211
18339.18 251
18340.46 233
18341.74 247
18343.02 252
18344.30 253
18345.58 269
18346.86 270
18348.14 241
18349.42 230
18350.70 247
18351.98 247
18353.26 212
18354.54 227
18355.82 216
18357.10 233
18358.38 269
18359.66 244
18360.94 242
18362.22 247
18363.51 248
18364.79 244
18366.07 251
18367.35 259
18368.63 281
18369.91 262
18371.19 242
18372.47 247
18373.76 264
18375.04 238
18376.32 261
18377.60 270
18378.88 228
18380.16 239
18381.44 269
18382.73 271
18384.01 272
18385.29 233
18386.57 244
18387.85 276
18389.13 259
18390.42 235
18391.70 219
18392.98 238
18394.26 251
18395.54 298
18396.83 270
18398.11 261
18399.39 242
18400.67 266
18401.96 241
18403.24 257
18404.52 235
18405.80 235
18407.09 234
18408.37 223
18409.65 246
18410.93 264
18412.22 255
18413.50 240
18414.78 249
18416.06 253
18417.35 250
18418.63 241
18419.91 253
18421.20 250
18422.48 249
18423.76 295
18425.05 278
18426.33 252
18427.61 220
18428.89 241
18430.18 241
18431.46 273
18432.74 256
18434.03 230
18435.31 235
18436.60 254
18437.88 258
18439.16 227
18440.45 239
18441.73 247
18443.01 247
18444.30 256
18445.58 249
18446.87 204
18448.15 253
18449.43 237
18450.72 253
18452.00 232
18453.29 228
18454.57 264
18455.85 237
18457.14 258
18458.42 211
18459.71 217
18460.99 226
18462.28 258
18463.56 243
18464.84 228
18466.13 282
18467.41 219
18468.70 243
18469.98 248
18471.27 237
18472.55 240
18473.84 269
18475.12 246
18476.41 264
18477.69 273
18478.98 271
18480.26 270
18481.55 237
18482.83 235
18484.12 239
18485.40 249
18486.69 240
18487.97 218
18489.26 234
18490.54 213
18491.83 241
18493.11 275
18494.40 252
18495.69 208
18496.97 223
18498.26 249
18499.54 200
18500.83 223
18502.11 262
18503.40 243
18504.69 256
18505.97 236
18507.26 247
18508.54 222
18509.83 234
18511.12 248
18512.40 267
18513.69 269
18514.98 242
18516.26 223
18517.55 227
18518.83 260
18520.12 253
18521.41 274
18522.69 266
18523.98 231
18525.27 253
18526.55 263
18527.84 283
18529.13 247
18530.41 249
18531.70 262
18532.99 267
18534.27 225
18535.56 247
18536.85 267
18538.14 249
18539.42 235
18540.71 246
18542.00 223
18543.28 252
18544.57 264
18545.86 268
18547.15 248
18548.43 255
18549.72 238
18551.01 253
18552.30 235
18553.58 233
18554.87 250
18556.16 258
18557.45 215
18558.73 244
18560.02 239
18561.31 215
18562.60 208
18563.89 220
18565.17 245
18566.46 242
18567.75 236
18569.04 266
18570.33 245
18571.62 243
18572.90 227
18574.19 241
18575.48 258
18576.77 235
18578.06 250
18579.35 262
18580.63 245
18581.92 240
18583.21 253
18584.50 254
18585.79 239
18587.08 226
18588.37 213
18589.66 274
18590.94 260
18592.23 259
18593.52 253
18594.81 267
18596.10 259
18597.39 269
18598.68 274
18599.97 277
18601.26 259
18602.55 262
18603.84 238
18605.13 265
18606.41 254
18607.70 263
18608.99 265
18610.28 235
18611.57 237
18612.86 285
18614.15 270
18615.44 256
18616.73 299
18618.02 298
18619.31 277
18620.60 254
18621.89 281
18623.18 267
18624.47 258
18625.76 310
18627.05 272
18628.34 289
18629.63 269
18630.92 276
18632.21 234
18633.50 249
18634.79 224
18636.08 211
18637.37 240
18638.67 241
18639.96 286
18641.25 301
18642.54 292
18643.83 255
18645.12 281
18646.41 229
18647.70 229
18648.99 252
18650.28 261
18651.57 253
18652.86 253
18654.16 211
18655.45 205
18656.74 285
18658.03 264
18659.32 277
18660.61 234
18661.90 265
18663.19 229
18664.49 255
18665.78 265
18667.07 233
18668.36 241
18669.65 250
18670.94 274
18672.24 260
18673.53 274
18674.82 242
18676.11 274
18677.40 256
18678.70 247
18679.99 255
18681.28 256
18682.57 279
18683.86 239
18685.16 236
18686.45 227
18687.74 264
18689.03 256
18690.33 275
18691.62 222
18692.91 215
18694.20 241
18695.50 258
18696.79 246
18698.08 239
18699.37 235
18700.67 232
18701.96 247
18703.25 254
18704.54 259
18705.84 246
18707.13 254
18708.42 228
18709.72 247
18711.01 230
18712.30 289
18713.60 276
18714.89 236
18716.18 250
18717.48 241
18718.77 265
18720.06 251
18721.36 230
18722.65 233
18723.94 244
18725.24 242
18726.53 257
18727.82 227
18729.12 230
18730.41 242
18731.70 244
18733.00 222
18734.29 276
18735.59 244
18736.88 254
18738.17 243
18739.47 236
18740.76 244
18742.06 210
18743.35 256
18744.64 221
18745.94 225
18747.23 253
18748.53 251
18749.82 255
18751.12 221
18752.41 249
18753.71 267
18755.00 261
18756.30 215
18757.59 257
18758.88 255
18760.18 257
18761.47 221
18762.77 253
18764.06 234
18765.36 254
18766.65 241
18767.95 222
18769.24 229
18770.54 251
18771.83 224
18773.13 213
18774.43 224
18775.72 206
18777.02 235
18778.31 246
18779.61 226
18780.90 255
18782.20 265
18783.49 234
18784.79 258
18786.08 252
18787.38 257
18788.68 247
18789.97 278
18791.27 254
18792.56 231
18793.86 238
18795.16 245
18796.45 261
18797.75 230
18799.04 236
18800.34 227
18801.64 248
18802.93 231
18804.23 215
18805.53 214
18806.82 221
18808.12 245
18809.41 238
18810.71 241
18812.01 300
18813.30 201
18814.60 222
18815.90 239
18817.19 255
18818.49 242
18819.79 215
18821.09 282
18822.38 263
18823.68 254
18824.98 249
18826.27 284
18827.57 240
18828.87 246
18830.16 252
18831.46 254
18832.76 239
18834.06 276
18835.35 251
18836.65 236
18837.95 225
18839.25 245
18840.54 259
18841.84 258
18843.14 259
18844.44 247
18845.73 238
18847.03 270
18848.33 273
18849.63 247
18850.93 260
18852.22 249
18853.52 258
18854.82 229
18856.12 270
18857.42 257
18858.71 257
18860.01 252
18861.31 266
18862.61 247
18863.91 234
18865.21 241
18866.50 228
18867.80 227
18869.10 232
18870.40 251
18871.70 249
18873.00 258
18874.30 249
18875.60 231
18876.89 216
18878.19 254
18879.49 253
18880.79 222
18882.09 209
18883.39 222
18884.69 198
18885.99 222
18887.29 241
18888.59 226
18889.88 245
18891.18 212
18892.48 204
18893.78 194
18895.08 252
18896.38 243
18897.68 220
18898.98 225
18900.28 253
18901.58 252
18902.88 250
18904.18 248
18905.48 237
18906.78 233
18908.08 248
18909.38 271
18910.68 228
18911.98 227
18913.28 215
18914.58 228
18915.88 228
18917.18 252
18918.48 268
18919.78 239
18921.08 257
18922.38 221
18923.68 209
18924.98 228
18926.28 233
18927.58 241
18928.88 233
18930.18 213
18931.49 227
18932.79 249
18934.09 234
18935.39 194
18936.69 219
18937.99 186
18939.29 233
18940.59 241
18941.89 264
18943.19 282
18944.49 252
18945.80 238
18947.10 226
18948.40 252
18949.70 210
18951.00 214
18952.30 243
18953.60 226
18954.91 222
18956.21 223
18957.51 245
18958.81 210
18960.11 211
18961.41 227
18962.72 229
18964.02 220
18965.32 238
18966.62 228
18967.92 219
18969.23 220
18970.53 215
18971.83 244
18973.13 249
18974.43 216
18975.74 215
18977.04 237
18978.34 227
18979.64 210
18980.95 233
18982.25 248
18983.55 219
18984.85 240
18986.16 208
18987.46 220
18988.76 225
18990.06 221
18991.37 239
18992.67 190
18993.97 213
18995.28 245
18996.58 232
18997.88 187
18999.18 201
19000.49 210
19001.79 255
19003.09 250
19004.40 220
19005.70 198
19007.00 224
19008.31 219
19009.61 256
19010.91 215
19012.22 219
19013.52 223
19014.82 227
19016.13 223
19017.43 199
19018.74 213
19020.04 212
19021.34 228
19022.65 205
19023.95 214
19025.25 250
19026.56 234
19027.86 211
19029.17 224
19030.47 201
19031.77 213
19033.08 233
19034.38 224
19035.69 242
19036.99 226
19038.30 209
19039.60 257
19040.91 204
19042.21 200
19043.51 209
19044.82 224
19046.12 237
19047.43 223
19048.73 228
19050.04 211
19051.34 223
19052.65 232
19053.95 236
19055.26 200
19056.56 232
19057.87 216
19059.17 230
19060.48 240
19061.78 222
19063.09 234
19064.39 231
19065.70 209
19067.00 200
19068.31 235
19069.62 205
19070.92 225
19072.23 204
19073.53 174
19074.84 237
19076.14 215
19077.45 214
19078.75 250
19080.06 235
19081.37 196
19082.67 191
19083.98 212
19085.28 204
19086.59 199
19087.90 246
19089.20 219
19090.51 223
19091.82 188
19093.12 224
19094.43 210
19095.73 234
19097.04 234
19098.35 216
19099.65 231
19100.96 235
19102.27 231
19103.57 186
19104.88 227
19106.19 246
19107.49 242
19108.80 221
19110.11 219
19111.41 205
19112.72 237
19114.03 217
19115.33 223
19116.64 194
19117.95 220
19119.26 221
19120.56 215
19121.87 241
19123.18 239
19124.49 224
19125.79 226
19127.10 242
19128.41 265
19129.72 227
19131.02 188
19132.33 229
19133.64 221
19134.95 215
19136.25 215
19137.56 227
19138.87 211
19140.18 198
19141.49 201
19142.79 216
19144.10 220
19145.41 222
19146.72 224
19148.03 228
19149.33 249
19150.64 208
19151.95 224
19153.26 201
19154.57 227
19155.88 229
19157.18 206
19158.49 211
19159.80 198
19161.11 213
19162.42 216
19163.73 195
19165.04 207
19166.34 219
19167.65 211
19168.96 224
19170.27 197
19171.58 213
19172.89 206
19174.20 208
19175.51 225
19176.82 215
19178.13 214
19179.43 214
19180.74 223
19182.05 232
19183.36 224
19184.67 181
19185.98 190
19187.29 219
19188.60 217
19189.91 204
19191.22 200
19192.53 216
19193.84 226
19195.15 217
19196.46 204
19197.77 212
19199.08 207
19200.39 215
19201.70 234
19203.01 193
19204.32 220
19205.63 230
19206.94 199
19208.25 188
19209.56 201
19210.87 203
19212.18 224
19213.49 253
19214.80 213
19216.11 253
19217.42 242
19218.73 230
19220.04 223
19221.35 234
19222.66 238
19223.98 210
19225.29 214
19226.60 219
19227.91 213
19229.22 210
19230.53 224
19231.84 213
19233.15 217
19234.46 256
19235.77 212
19237.09 220
19238.40 206
19239.71 207
19241.02 234
19242.33 222
19243.64 191
19244.95 217
19246.27 222
19247.58 236
19248.89 224
19250.20 230
19251.51 208
19252.82 206
19254.14 199
19255.45 203
19256.76 222
19258.07 204
19259.38 236
19260.70 224
19262.01 204
19263.32 199
19264.63 204
19265.94 202
19267.26 193
19268.57 219
19269.88 255
19271.19 192
19272.51 204
19273.82 217
19275.13 233
19276.44 207
19277.76 206
19279.07 222
19280.38 187
19281.69 225
19283.01 249
19284.32 187
19285.63 208
19286.94 214
19288.26 231
19289.57 246
19290.88 222
19292.20 221
19293.51 218
19294.82 211
19296.14 233
19297.45 209
19298.76 200
19300.08 188
19301.39 214
19302.70 232
19304.02 207
19305.33 244
19306.64 226
19307.96 227
19309.27 208
19310.59 197
19311.90 208
19313.21 220
19314.53 220
19315.84 209
19317.15 206
19318.47 216
19319.78 174
19321.10 200
19322.41 226
19323.72 204
19325.04 178
19326.35 215
19327.67 254
19328.98 256
19330.30 204
19331.61 206
19332.93 190
19334.24 195
19335.55 188
19336.87 188
19338.18 203
19339.50 207
19340.81 233
19342.13 242
19343.44 209
19344.76 220
19346.07 229
19347.39 215
19348.70 210
19350.02 186
19351.33 246
19352.65 255
19353.96 223
19355.28 208
19356.59 198
19357.91 218
19359.22 242
19360.54 219
19361.86 227
19363.17 205
19364.49 196
19365.80 193
19367.12 216
19368.43 196
19369.75 203
19371.06 213
19372.38 224
19373.70 206
19375.01 202
19376.33 192
19377.64 191
19378.96 183
19380.28 208
19381.59 232
19382.91 198
19384.23 229
19385.54 179
19386.86 201
19388.17 218
19389.49 195
19390.81 206
19392.12 211
19393.44 228
19394.76 235
19396.07 227
19397.39 182
19398.71 202
19400.02 204
19401.34 215
19402.66 206
19403.97 225
19405.29 206
19406.61 219
19407.93 228
19409.24 186
19410.56 172
19411.88 202
19413.19 194
19414.51 213
19415.83 199
19417.15 198
19418.46 196
19419.78 214
19421.10 205
19422.42 203
19423.73 236
19425.05 193
19426.37 198
19427.69 219
19429.00 224
19430.32 200
19431.64 190
19432.96 188
19434.28 235
19435.59 224
19436.91 217
19438.23 201
19439.55 179
19440.87 208
19442.18 201
19443.50 210
19444.82 172
19446.14 213
19447.46 208
19448.78 210
19450.09 205
19451.41 178
19452.73 210
19454.05 248
19455.37 212
19456.69 191
19458.01 214
19459.33 206
19460.64 200
19461.96 195
19463.28 226
19464.60 217
19465.92 229
19467.24 245
19468.56 228
19469.88 196
19471.20 233
19472.52 208
19473.83 218
19475.15 243
19476.47 203
19477.79 217
19479.11 228
19480.43 213
19481.75 216
19483.07 229
19484.39 228
19485.71 233
19487.03 218
19488.35 226
19489.67 207
19490.99 182
19492.31 217
19493.63 236
19494.95 211
19496.27 211
19497.59 235
19498.91 211
19500.23 210
19501.55 211
19502.87 226
19504.19 212
19505.51 202
19506.83 192
19508.15 191
19509.47 227
19510.79 230
19512.11 200
19513.43 224
19514.75 190
19516.08 214
19517.40 174
19518.72 201
19520.04 209
19521.36 197
19522.68 191
19524.00 218
19525.32 200
19526.64 194
19527.96 209
19529.29 213
19530.61 211
19531.93 214
19533.25 191
19534.57 171
19535.89 215
19537.21 187
19538.53 187
19539.86 193
19541.18 194
19542.50 185
19543.82 201
19545.14 199
19546.46 194
19547.79 224
19549.11 200
19550.43 197
19551.75 195
19553.07 230
19554.40 272
19555.72 265
19557.04 242
19558.36 204
19559.68 186
19561.01 202
19562.33 236
19563.65 212
19564.97 214
19566.30 202
19567.62 219
19568.94 226
19570.26 226
19571.59 219
19572.91 256
19574.23 230
19575.55 206
19576.88 225
19578.20 181
19579.52 220
19580.85 211
19582.17 209
19583.49 231
19584.82 233
19586.14 243
19587.46 220
19588.78 219
19590.11 206
19591.43 199
19592.75 199
19594.08 209
19595.40 220
19596.72 206
19598.05 209
19599.37 202
19600.70 224
19602.02 211
19603.34 197
19604.67 206
19605.99 219
19607.31 190
19608.64 197
19609.96 192
19611.29 245
19612.61 250
19613.93 241
19615.26 196
19616.58 194
19617.91 175
19619.23 179
19620.55 181
19621.88 217
19623.20 217
19624.53 217
19625.85 192
19627.18 188
19628.50 192
19629.83 192
19631.15 198
19632.48 214
19633.80 204
19635.12 199
19636.45 192
19637.77 206
19639.10 245
19640.42 214
19641.75 179
19643.07 239
19644.40 213
19645.72 208
19647.05 151
19648.37 203
19649.70 199
19651.03 203
19652.35 219
19653.68 209
19655.00 204
19656.33 204
19657.65 183
19658.98 193
19660.30 201
19661.63 220
19662.96 233
19664.28 209
19665.61 222
19666.93 213
19668.26 208
19669.58 236
19670.91 196
19672.24 204
19673.56 233
19674.89 228
19676.21 215
19677.54 196
19678.87 193
19680.19 202
19681.52 227
19682.85 222
19684.17 198
19685.50 203
19686.83 223
19688.15 201
19689.48 226
19690.81 200
19692.13 216
19693.46 237
19694.79 211
19696.11 190
19697.44 193
19698.77 242
19700.09 236
19701.42 229
19702.75 209
19704.07 203
19705.40 207
19706.73 205
19708.06 211
19709.38 225
19710.71 209
19712.04 199
19713.37 199
19714.69 206
19716.02 219
19717.35 204
19718.68 180
19720.00 212
19721.33 194
19722.66 214
19723.99 202
19725.31 181
19726.64 197
19727.97 200
19729.30 236
19730.63 242
19731.95 241
19733.28 210
19734.61 215
19735.94 206
19737.27 201
19738.59 206
19739.92 188
19741.25 195
19742.58 229
19743.91 205
19745.24 230
19746.57 202
19747.89 205
19749.22 216
19750.55 244
19751.88 218
19753.21 204
19754.54 209
19755.87 227
19757.20 203
19758.52 206
19759.85 194
19761.18 186
19762.51 210
19763.84 190
19765.17 187
19766.50 194
19767.83 205
19769.16 243
19770.49 224
19771.82 197
19773.15 214
19774.47 227
19775.80 225
19777.13 198
19778.46 204
19779.79 231
19781.12 211
19782.45 187
19783.78 206
19785.11 210
19786.44 222
19787.77 212
19789.10 205
19790.43 188
19791.76 215
19793.09 223
19794.42 207
19795.75 214
19797.08 214
19798.41 195
19799.74 182
19801.07 227
19802.40 236
19803.73 226
19805.07 229
19806.40 223
19807.73 216
19809.06 222
19810.39 216
19811.72 202
19813.05 227
19814.38 209
19815.71 196
19817.04 163
19818.37 197
19819.70 236
19821.03 200
19822.37 204
19823.70 198
19825.03 184
19826.36 210
19827.69 202
19829.02 218
19830.35 192
19831.68 204
19833.02 208
19834.35 193
19835.68 185
19837.01 213
19838.34 227
19839.67 222
19841.01 207
19842.34 194
19843.67 192
19845.00 195
19846.33 176
19847.67 182
19849.00 212
19850.33 190
19851.66 176
19852.99 188
19854.33 220
19855.66 222
19856.99 201
19858.32 187
19859.65 182
19860.99 186
19862.32 209
19863.65 195
19864.98 202
19866.32 206
19867.65 207
19868.98 212
19870.32 196
19871.65 199
19872.98 223
19874.31 187
19875.65 218
19876.98 206
19878.31 187
19879.65 194
19880.98 195
19882.31 207
19883.64 188
19884.98 170
19886.31 208
19887.64 227
19888.98 226
19890.31 188
19891.64 171
19892.98 180
19894.31 182
19895.65 180
19896.98 200
19898.31 224
19899.65 210
19900.98 226
19902.31 235
19903.65 204
19904.98 214
19906.32 215
19907.65 196
19908.98 182
19910.32 182
19911.65 199
19912.99 202
19914.32 183
19915.65 194
19916.99 205
19918.32 177
19919.66 176
19920.99 199
19922.33 186
19923.66 209
19924.99 208
19926.33 217
19927.66 181
19929.00 202
19930.33 209
19931.67 205
19933.00 211
19934.34 189
19935.67 189
19937.01 197
19938.34 192
19939.68 197
19941.01 202
19942.35 189
19943.68 173
19945.02 190
19946.35 234
19947.69 177
19949.02 232
19950.36 181
19951.70 203
19953.03 182
19954.37 178
19955.70 229
19957.04 206
19958.37 190
19959.71 177
19961.04 187
19962.38 218
19963.72 209
19965.05 197
19966.39 200
19967.72 174
19969.06 189
19970.40 192
19971.73 198
19973.07 189
19974.40 208
19975.74 196
19977.08 189
19978.41 210
19979.75 205
19981.09 198
19982.42 190
19983.76 192
19985.10 212
19986.43 185
19987.77 209
19989.11 200
19990.44 202
19991.78 192
19993.12 195
19994.45 209
19995.79 226
19997.13 221
19998.46 194
19999.80 230
20001.14 230
20002.48 201
20003.81 224
20005.15 203
20006.49 194
20007.82 201
20009.16 194
20010.50 226
20011.84 211
20013.17 184
20014.51 178
20015.85 193
20017.19 183
20018.52 199
20019.86 204
20021.20 240
20022.54 221
20023.88 212
20025.21 189
20026.55 181
20027.89 188
20029.23 187
20030.57 172
20031.90 202
20033.24 192
20034.58 215
20035.92 191
20037.26 225
20038.60 215
20039.93 216
20041.27 215
20042.61 199
20043.95 190
20045.29 186
20046.63 205
20047.97 192
20049.30 199
20050.64 232
20051.98 204
20053.32 177
20054.66 202
20056.00 211
20057.34 212
20058.68 201
20060.02 209
20061.35 217
20062.69 195
20064.03 196
20065.37 188
20066.71 231
20068.05 216
20069.39 207
20070.73 186
20072.07 213
20073.41 175
20074.75 206
20076.09 186
20077.43 191
20078.77 204
20080.11 212
20081.45 220
20082.79 206
20084.13 215
20085.47 186
20086.81 216
20088.15 211
20089.49 229
20090.83 232
20092.17 235
20093.51 202
20094.85 240
20096.19 197
20097.53 222
20098.87 211
20100.21 211
20101.55 202
20102.89 211
20104.23 224
20105.57 225
20106.91 198
20108.25 228
20109.59 220
20110.93 211
20112.27 203
20113.62 197
20114.96 186
20116.30 188
20117.64 195
20118.98 193
20120.32 204
20121.66 195
20123.00 193
20124.34 197
20125.69 233
20127.03 212
20128.37 214
20129.71 217
20131.05 188
20132.39 183
20133.73 185
20135.08 200
20136.42 185
20137.76 222
20139.10 201
20140.44 203
