# Supplementary material for: MALDI-TOF MS typing enables the classification of brewing yeasts of the genus Saccharomyces to major beer styles
Source: PLoS One. 2017 Aug 9;12(8):e0181694. doi: 10.1371/journal.pone.0181694 (PMC5549903; doi:10.1371/journal.pone.0181694)
Supplement: S5 File — The directory includes 90 raw files and was zipped to “.zip”; the folder has three strains with 30 spectra per strain; S1 Text explains the raw files with an example and Table 1 represents the yeast strains used within the experiment. (ZIP) [file pone.0181694.s008.zip › 13-15/30274-3H2-Dias-Dias-Dias-YPG-18h-E-E_2015-08-12__0_E10_1.dat]

1999.93 1500
2000.35 1487
2000.77 1361
2001.19 1555
2001.61 1685
2002.03 1513
2002.46 1644
2002.88 1523
2003.30 1473
2003.72 1561
2004.14 1493
2004.57 1426
2004.99 1615
2005.41 1579
2005.83 1808
2006.25 1637
2006.68 1529
2007.10 1455
2007.52 1451
2007.94 1404
2008.37 1537
2008.79 1586
2009.21 1648
2009.63 1691
2010.06 1523
2010.48 1651
2010.90 1468
2011.32 1539
2011.75 1477
2012.17 1440
2012.59 1470
2013.02 1559
2013.44 1608
2013.86 1539
2014.29 1651
2014.71 1393
2015.13 1438
2015.55 1600
2015.98 1511
2016.40 1446
2016.82 1565
2017.25 1438
2017.67 1387
2018.10 1425
2018.52 1712
2018.94 1544
2019.37 1462
2019.79 1660
2020.21 1619
2020.64 1498
2021.06 1495
2021.48 1636
2021.91 1611
2022.33 1524
2022.76 1574
2023.18 1698
2023.60 1627
2024.03 1636
2024.45 1499
2024.88 1568
2025.30 1578
2025.73 1655
2026.15 1495
2026.57 1498
2027.00 1469
2027.42 1495
2027.85 1391
2028.27 1454
2028.70 1349
2029.12 1302
2029.55 1425
2029.97 1301
2030.40 1494
2030.82 1546
2031.24 1419
2031.67 1448
2032.09 1497
2032.52 1360
2032.94 1424
2033.37 1581
2033.79 1637
2034.22 1595
2034.65 1537
2035.07 1375
2035.50 1489
2035.92 1358
2036.35 1339
2036.77 1368
2037.20 1507
2037.62 1604
2038.05 1482
2038.47 1603
2038.90 1454
2039.33 1338
2039.75 1432
2040.18 1511
2040.60 1660
2041.03 1469
2041.45 1633
2041.88 1614
2042.31 1601
2042.73 1711
2043.16 1623
2043.58 1515
2044.01 1643
2044.44 1482
2044.86 1466
2045.29 1451
2045.72 1416
2046.14 1401
2046.57 1407
2047.00 1495
2047.42 1340
2047.85 1415
2048.28 1533
2048.70 1542
2049.13 1320
2049.56 1403
2049.98 1564
2050.41 1485
2050.84 1672
2051.26 1440
2051.69 1328
2052.12 1462
2052.54 1637
2052.97 1679
2053.40 1548
2053.83 1444
2054.25 1420
2054.68 1416
2055.11 1544
2055.53 1483
2055.96 1518
2056.39 1457
2056.82 1521
2057.24 1560
2057.67 1534
2058.10 1524
2058.53 1567
2058.96 1561
2059.38 1422
2059.81 1327
2060.24 1522
2060.67 1677
2061.10 1404
2061.52 1394
2061.95 1375
2062.38 1452
2062.81 1425
2063.24 1512
2063.66 1541
2064.09 1503
2064.52 1501
2064.95 1427
2065.38 1542
2065.81 1643
2066.23 1640
2066.66 1548
2067.09 1605
2067.52 1758
2067.95 1828
2068.38 1637
2068.81 1510
2069.23 1697
2069.66 1607
2070.09 1568
2070.52 1476
2070.95 1460
2071.38 1560
2071.81 1616
2072.24 1683
2072.67 1589
2073.10 1389
2073.53 1351
2073.95 1427
2074.38 1526
2074.81 1522
2075.24 1480
2075.67 1527
2076.10 1478
2076.53 1565
2076.96 1575
2077.39 1544
2077.82 1448
2078.25 1498
2078.68 1665
2079.11 1467
2079.54 1680
2079.97 1629
2080.40 1534
2080.83 1501
2081.26 1581
2081.69 1532
2082.12 1580
2082.55 1543
2082.98 1666
2083.41 1577
2083.84 1598
2084.27 1424
2084.70 1526
2085.13 1468
2085.56 1425
2085.99 1607
2086.42 1493
2086.85 1602
2087.29 1576
2087.72 1500
2088.15 1548
2088.58 1493
2089.01 1505
2089.44 1432
2089.87 1403
2090.30 1549
2090.73 1491
2091.16 1494
2091.59 1394
2092.03 1296
2092.46 1361
2092.89 1479
2093.32 1553
2093.75 1620
2094.18 1557
2094.61 1665
2095.05 1761
2095.48 1686
2095.91 1702
2096.34 1643
2096.77 1683
2097.20 1669
2097.63 1726
2098.07 1780
2098.50 1764
2098.93 1669
2099.36 1737
2099.79 1500
2100.23 1415
2100.66 1550
2101.09 1572
2101.52 1394
2101.95 1445
2102.39 1371
2102.82 1436
2103.25 1419
2103.68 1464
2104.12 1529
2104.55 1509
2104.98 1528
2105.41 1669
2105.85 1671
2106.28 1564
2106.71 1486
2107.14 1458
2107.58 1524
2108.01 1567
2108.44 1546
2108.88 1568
2109.31 1561
2109.74 1535
2110.18 1461
2110.61 1431
2111.04 1486
2111.47 1369
2111.91 1409
2112.34 1510
2112.77 1588
2113.21 1496
2113.64 1449
2114.07 1581
2114.51 1571
2114.94 1515
2115.37 1479
2115.81 1362
2116.24 1379
2116.68 1416
2117.11 1476
2117.54 1498
2117.98 1418
2118.41 1441
2118.85 1439
2119.28 1506
2119.71 1349
2120.15 1334
2120.58 1296
2121.02 1340
2121.45 1406
2121.88 1393
2122.32 1372
2122.75 1391
2123.19 1530
2123.62 1377
2124.06 1462
2124.49 1446
2124.92 1458
2125.36 1555
2125.79 1607
2126.23 1439
2126.66 1345
2127.10 1551
2127.53 1504
2127.97 1482
2128.40 1465
2128.84 1512
2129.27 1477
2129.71 1541
2130.14 1451
2130.58 1545
2131.01 1556
2131.45 1451
2131.88 1488
2132.32 1756
2132.75 1684
2133.19 1692
2133.63 1722
2134.06 1632
2134.50 1776
2134.93 1747
2135.37 1752
2135.80 1643
2136.24 1584
2136.67 1638
2137.11 1632
2137.55 1752
2137.98 1725
2138.42 1637
2138.85 1756
2139.29 1717
2139.73 1613
2140.16 1626
2140.60 1645
2141.03 1753
2141.47 1529
2141.91 1714
2142.34 1621
2142.78 1699
2143.22 1622
2143.65 1490
2144.09 1400
2144.53 1312
2144.96 1317
2145.40 1372
2145.84 1434
2146.27 1394
2146.71 1331
2147.15 1446
2147.58 1513
2148.02 1631
2148.46 1460
2148.89 1460
2149.33 1519
2149.77 1597
2150.21 1709
2150.64 1856
2151.08 1858
2151.52 1885
2151.95 2002
2152.39 2067
2152.83 2048
2153.27 2032
2153.70 2086
2154.14 1938
2154.58 1878
2155.02 1878
2155.45 1711
2155.89 1632
2156.33 1729
2156.77 1669
2157.21 1535
2157.64 1473
2158.08 1525
2158.52 1605
2158.96 1517
2159.40 1475
2159.83 1426
2160.27 1496
2160.71 1517
2161.15 1590
2161.59 1520
2162.02 1601
2162.46 1535
2162.90 1498
2163.34 1538
2163.78 1601
2164.22 1632
2164.66 1540
2165.09 1517
2165.53 1566
2165.97 1642
2166.41 1453
2166.85 1438
2167.29 1553
2167.73 1659
2168.17 1520
2168.60 1666
2169.04 1743
2169.48 1672
2169.92 1588
2170.36 1564
2170.80 1691
2171.24 1698
2171.68 1729
2172.12 1721
2172.56 1650
2173.00 1695
2173.44 1577
2173.88 1619
2174.32 1683
2174.76 1623
2175.20 1831
2175.64 1721
2176.07 1622
2176.51 1658
2176.95 1754
2177.39 1838
2177.83 1705
2178.27 1733
2178.71 1791
2179.15 1680
2179.59 1627
2180.03 1962
2180.47 1921
2180.92 1773
2181.36 1919
2181.80 1820
2182.24 1807
2182.68 1783
2183.12 1721
2183.56 1640
2184.00 1745
2184.44 1527
2184.88 1523
2185.32 1635
2185.76 1620
2186.20 1706
2186.64 1587
2187.08 1526
2187.52 1559
2187.97 1608
2188.41 1448
2188.85 1544
2189.29 1651
2189.73 1681
2190.17 1918
2190.61 1939
2191.05 1904
2191.49 2023
2191.94 1970
2192.38 1842
2192.82 1808
2193.26 1908
2193.70 1815
2194.14 1753
2194.58 1722
2195.03 1794
2195.47 1755
2195.91 1729
2196.35 1528
2196.79 1563
2197.24 1634
2197.68 1778
2198.12 1709
2198.56 1789
2199.00 1817
2199.45 1700
2199.89 1656
2200.33 1865
2200.77 1839
2201.21 1751
2201.66 1693
2202.10 1702
2202.54 1733
2202.98 1628
2203.43 1760
2203.87 1589
2204.31 1509
2204.75 1490
2205.20 1702
2205.64 1649
2206.08 1771
2206.53 1592
2206.97 1815
2207.41 1827
2207.85 1827
2208.30 1872
2208.74 1711
2209.18 1754
2209.63 1806
2210.07 1857
2210.51 1896
2210.96 1882
2211.40 1917
2211.84 1973
2212.29 1921
2212.73 1767
2213.17 1799
2213.62 1833
2214.06 1787
2214.50 1803
2214.95 1918
2215.39 1876
2215.84 1933
2216.28 1887
2216.72 1809
2217.17 1814
2217.61 1778
2218.05 1731
2218.50 1678
2218.94 1668
2219.39 1722
2219.83 1727
2220.28 1558
2220.72 1691
2221.16 1705
2221.61 1645
2222.05 1591
2222.50 1647
2222.94 1872
2223.39 1968
2223.83 2130
2224.28 2176
2224.72 2336
2225.16 2270
2225.61 2431
2226.05 2586
2226.50 2699
2226.94 2859
2227.39 2816
2227.83 3012
2228.28 2748
2228.72 2667
2229.17 2685
2229.61 2560
2230.06 2340
2230.50 2327
2230.95 2254
2231.40 2038
2231.84 2274
2232.29 1974
2232.73 1913
2233.18 2015
2233.62 1970
2234.07 2092
2234.51 2120
2234.96 2030
2235.41 2112
2235.85 2188
2236.30 1899
2236.74 2024
2237.19 2108
2237.63 1909
2238.08 1857
2238.53 2024
2238.97 2006
2239.42 1902
2239.86 1911
2240.31 1871
2240.76 1875
2241.20 1904
2241.65 1748
2242.10 2037
2242.54 1888
2242.99 1854
2243.44 1833
2243.88 1787
2244.33 1812
2244.78 1863
2245.22 1805
2245.67 1843
2246.12 1665
2246.56 1719
2247.01 1635
2247.46 1792
2247.90 1758
2248.35 1730
2248.80 1578
2249.24 1576
2249.69 1599
2250.14 1804
2250.59 1763
2251.03 1829
2251.48 2031
2251.93 1853
2252.38 1859
2252.82 1812
2253.27 1830
2253.72 1863
2254.17 1830
2254.61 1766
2255.06 1754
2255.51 1827
2255.96 1795
2256.40 1873
2256.85 1693
2257.30 1771
2257.75 1797
2258.20 1756
2258.64 1651
2259.09 1750
2259.54 1698
2259.99 1728
2260.44 1916
2260.88 1735
2261.33 1869
2261.78 1761
2262.23 1799
2262.68 1771
2263.13 1832
2263.58 1882
2264.02 2037
2264.47 2043
2264.92 1896
2265.37 1970
2265.82 2020
2266.27 2125
2266.72 2007
2267.17 2085
2267.61 2056
2268.06 2007
2268.51 2048
2268.96 2116
2269.41 2097
2269.86 2060
2270.31 2045
2270.76 2102
2271.21 2099
2271.66 2079
2272.11 1951
2272.56 2234
2273.00 2372
2273.45 2126
2273.90 2167
2274.35 2044
2274.80 2108
2275.25 2070
2275.70 1994
2276.15 1949
2276.60 1928
2277.05 1926
2277.50 1908
2277.95 1799
2278.40 1871
2278.85 1800
2279.30 1981
2279.75 2002
2280.20 1962
2280.65 1993
2281.10 1956
2281.55 1854
2282.00 1816
2282.45 1858
2282.90 1919
2283.35 1957
2283.81 1881
2284.26 1954
2284.71 2053
2285.16 2159
2285.61 2231
2286.06 2062
2286.51 2012
2286.96 1970
2287.41 2130
2287.86 2020
2288.31 1916
2288.76 1997
2289.22 1987
2289.67 2203
2290.12 2274
2290.57 2478
2291.02 2408
2291.47 2703
2291.92 2905
2292.37 3300
2292.83 3455
2293.28 3663
2293.73 3469
2294.18 3534
2294.63 3943
2295.08 3728
2295.53 3365
2295.99 3130
2296.44 2823
2296.89 2926
2297.34 2879
2297.79 2696
2298.25 2617
2298.70 2470
2299.15 2346
2299.60 2305
2300.05 2127
2300.51 2110
2300.96 2082
2301.41 2088
2301.86 2027
2302.32 1935
2302.77 1934
2303.22 1998
2303.67 1986
2304.13 1968
2304.58 1745
2305.03 1793
2305.48 1816
2305.94 1892
2306.39 1989
2306.84 2123
2307.29 1927
2307.75 1927
2308.20 1993
2308.65 1999
2309.11 2018
2309.56 1828
2310.01 1974
2310.47 2121
2310.92 2001
2311.37 2257
2311.83 2281
2312.28 2297
2312.73 2277
2313.19 2434
2313.64 2227
2314.09 2310
2314.55 2410
2315.00 2305
2315.45 2139
2315.91 2086
2316.36 2182
2316.81 2103
2317.27 2041
2317.72 1935
2318.18 1832
2318.63 1811
2319.08 1972
2319.54 2014
2319.99 1940
2320.45 1961
2320.90 2195
2321.35 1983
2321.81 1884
2322.26 1996
2322.72 1987
2323.17 2036
2323.63 1879
2324.08 1983
2324.54 2083
2324.99 2063
2325.44 2065
2325.90 2023
2326.35 2042
2326.81 2077
2327.26 1965
2327.72 1926
2328.17 2044
2328.63 1909
2329.08 1954
2329.54 2108
2329.99 2146
2330.45 2141
2330.90 2009
2331.36 2202
2331.81 2114
2332.27 2126
2332.72 2097
2333.18 2132
2333.64 2112
2334.09 2176
2334.55 2095
2335.00 2165
2335.46 2055
2335.91 1949
2336.37 1923
2336.82 2130
2337.28 1935
2337.74 1737
2338.19 1807
2338.65 1674
2339.10 1754
2339.56 1925
2340.02 1780
2340.47 1692
2340.93 1970
2341.38 2089
2341.84 2129
2342.30 2000
2342.75 2022
2343.21 2067
2343.67 2034
2344.12 1960
2344.58 1978
2345.04 2134
2345.49 2132
2345.95 2068
2346.41 2079
2346.86 1931
2347.32 1981
2347.78 2191
2348.23 2082
2348.69 2165
2349.15 2194
2349.60 2177
2350.06 2289
2350.52 2131
2350.97 2122
2351.43 1988
2351.89 1890
2352.35 1963
2352.80 1852
2353.26 1877
2353.72 1879
2354.18 1792
2354.63 1928
2355.09 1944
2355.55 1882
2356.01 1818
2356.46 1827
2356.92 1864
2357.38 1792
2357.84 1755
2358.29 1756
2358.75 1711
2359.21 1732
2359.67 1876
2360.13 1943
2360.58 1978
2361.04 1780
2361.50 1612
2361.96 1688
2362.42 1929
2362.88 1924
2363.33 2010
2363.79 1832
2364.25 1969
2364.71 1982
2365.17 1961
2365.63 1991
2366.08 1974
2366.54 1880
2367.00 1928
2367.46 1916
2367.92 2188
2368.38 2123
2368.84 2099
2369.30 1991
2369.75 2062
2370.21 2121
2370.67 2012
2371.13 1902
2371.59 1943
2372.05 1817
2372.51 1876
2372.97 1941
2373.43 1794
2373.89 1910
2374.35 1953
2374.81 1915
2375.27 1935
2375.72 1825
2376.18 2005
2376.64 2034
2377.10 1964
2377.56 2050
2378.02 1970
2378.48 1892
2378.94 2055
2379.40 2033
2379.86 1965
2380.32 1891
2380.78 1969
2381.24 1793
2381.70 1873
2382.16 1967
2382.62 1900
2383.08 1971
2383.54 1871
2384.00 1803
2384.46 1669
2384.92 1783
2385.39 1880
2385.85 1828
2386.31 1664
2386.77 1901
2387.23 1785
2387.69 1847
2388.15 1783
2388.61 1781
2389.07 1816
2389.53 1801
2389.99 1871
2390.45 1772
2390.91 1668
2391.38 1698
2391.84 1811
2392.30 1727
2392.76 1860
2393.22 1832
2393.68 1963
2394.14 1876
2394.60 1904
2395.06 2025
2395.53 1733
2395.99 1660
2396.45 1716
2396.91 1789
2397.37 1790
2397.83 1866
2398.30 1870
2398.76 1947
2399.22 1930
2399.68 1705
2400.14 1769
2400.61 1872
2401.07 1876
2401.53 1690
2401.99 1689
2402.45 1764
2402.92 1784
2403.38 1586
2403.84 1685
2404.30 1860
2404.76 1827
2405.23 1582
2405.69 1614
2406.15 1680
2406.61 1731
2407.08 1726
2407.54 1782
2408.00 1850
2408.46 2004
2408.93 2172
2409.39 2015
2409.85 1862
2410.32 1742
2410.78 1782
2411.24 1767
2411.70 1843
2412.17 1827
2412.63 1746
2413.09 1920
2413.56 1815
2414.02 1743
2414.48 1830
2414.95 1775
2415.41 1792
2415.87 1866
2416.34 1898
2416.80 1893
2417.26 1954
2417.73 1841
2418.19 1915
2418.65 2147
2419.12 2189
2419.58 2297
2420.05 2342
2420.51 2412
2420.97 2454
2421.44 2485
2421.90 2390
2422.37 2277
2422.83 2281
2423.29 2389
2423.76 2263
2424.22 2054
2424.69 2085
2425.15 1995
2425.62 1907
2426.08 2015
2426.54 1852
2427.01 1983
2427.47 2015
2427.94 1968
2428.40 1967
2428.87 1924
2429.33 2157
2429.80 2067
2430.26 2072
2430.73 2152
2431.19 2146
2431.66 2079
2432.12 2074
2432.59 2032
2433.05 2031
2433.52 1924
2433.98 1842
2434.45 1937
2434.91 1880
2435.38 1907
2435.84 1970
2436.31 1995
2436.77 1941
2437.24 2064
2437.70 2061
2438.17 2127
2438.63 2089
2439.10 2063
2439.57 2107
2440.03 2034
2440.50 2144
2440.96 2150
2441.43 2195
2441.89 2283
2442.36 2366
2442.83 2300
2443.29 2247
2443.76 2248
2444.22 2368
2444.69 2318
2445.16 2162
2445.62 2105
2446.09 2094
2446.56 2229
2447.02 2278
2447.49 1961
2447.96 2035
2448.42 1905
2448.89 1823
2449.35 1904
2449.82 1880
2450.29 1912
2450.75 1795
2451.22 1848
2451.69 1889
2452.16 1768
2452.62 1810
2453.09 1760
2453.56 1881
2454.02 1846
2454.49 1694
2454.96 1875
2455.42 1872
2455.89 1856
2456.36 1834
2456.83 1669
2457.29 1747
2457.76 1820
2458.23 1848
2458.70 1732
2459.16 1731
2459.63 1869
2460.10 1919
2460.57 1908
2461.03 1809
2461.50 1596
2461.97 1787
2462.44 1813
2462.91 1877
2463.37 1763
2463.84 1739
2464.31 1710
2464.78 1741
2465.25 1730
2465.71 1802
2466.18 1804
2466.65 1946
2467.12 1986
2467.59 1693
2468.06 1853
2468.52 1880
2468.99 1789
2469.46 1712
2469.93 1919
2470.40 1936
2470.87 1920
2471.34 1893
2471.80 1886
2472.27 1846
2472.74 1963
2473.21 1716
2473.68 1765
2474.15 1853
2474.62 1734
2475.09 1983
2475.56 1998
2476.02 1839
2476.49 1827
2476.96 1842
2477.43 1695
2477.90 1842
2478.37 1708
2478.84 1541
2479.31 1756
2479.78 1802
2480.25 1811
2480.72 1836
2481.19 1834
2481.66 1979
2482.13 1886
2482.60 1970
2483.07 1997
2483.54 2009
2484.01 1996
2484.48 1938
2484.95 1935
2485.42 1873
2485.89 1972
2486.36 1906
2486.83 1733
2487.30 1809
2487.77 1800
2488.24 1756
2488.71 1905
2489.18 1903
2489.65 1905
2490.12 1813
2490.59 1927
2491.06 1970
2491.53 1832
2492.00 1763
2492.47 1910
2492.94 1962
2493.41 1877
2493.88 1864
2494.36 1932
2494.83 1999
2495.30 1876
2495.77 1974
2496.24 1936
2496.71 1922
2497.18 2056
2497.65 2094
2498.12 1931
2498.60 2144
2499.07 2022
2499.54 1842
2500.01 1915
2500.48 2140
2500.95 2136
2501.42 2151
2501.90 1875
2502.37 1901
2502.84 2149
2503.31 2031
2503.78 1934
2504.25 1874
2504.73 1792
2505.20 1834
2505.67 1701
2506.14 1771
2506.61 1967
2507.09 1783
2507.56 1916
2508.03 2042
2508.50 2065
2508.97 2071
2509.45 2010
2509.92 1972
2510.39 2073
2510.86 2040
2511.34 2014
2511.81 2085
2512.28 2144
2512.75 2227
2513.23 2282
2513.70 2035
2514.17 2232
2514.65 2264
2515.12 2305
2515.59 2312
2516.06 2230
2516.54 2156
2517.01 2114
2517.48 2075
2517.96 2028
2518.43 1968
2518.90 1951
2519.38 2133
2519.85 1842
2520.32 2000
2520.80 2216
2521.27 1897
2521.74 1936
2522.22 1858
2522.69 1709
2523.16 1811
2523.64 1898
2524.11 1901
2524.58 1660
2525.06 1734
2525.53 1815
2526.01 1756
2526.48 1963
2526.95 1824
2527.43 1846
2527.90 1995
2528.38 2000
2528.85 1920
2529.32 1891
2529.80 1864
2530.27 2025
2530.75 1943
2531.22 1902
2531.70 1962
2532.17 1915
2532.64 2022
2533.12 2060
2533.59 2032
2534.07 2093
2534.54 2024
2535.02 1987
2535.49 1977
2535.97 1995
2536.44 2153
2536.92 2086
2537.39 1965
2537.87 1991
2538.34 1966
2538.82 2091
2539.29 2132
2539.77 2015
2540.24 2134
2540.72 1959
2541.19 1927
2541.67 2178
2542.14 2106
2542.62 2063
2543.09 1950
2543.57 1868
2544.04 1896
2544.52 1893
2545.00 1958
2545.47 1956
2545.95 2105
2546.42 2147
2546.90 2084
2547.37 2195
2547.85 2284
2548.33 2349
2548.80 2637
2549.28 2642
2549.75 2576
2550.23 2526
2550.71 2870
2551.18 2750
2551.66 2799
2552.14 2756
2552.61 2847
2553.09 2820
2553.57 2627
2554.04 2519
2554.52 2658
2554.99 2549
2555.47 2406
2555.95 2362
2556.42 2417
2556.90 2373
2557.38 2480
2557.86 2351
2558.33 2371
2558.81 2474
2559.29 2278
2559.76 2214
2560.24 2317
2560.72 2187
2561.19 2119
2561.67 1916
2562.15 2062
2562.63 2127
2563.10 2069
2563.58 1923
2564.06 1897
2564.54 1888
2565.01 1945
2565.49 1957
2565.97 1970
2566.45 2011
2566.92 1956
2567.40 1897
2567.88 1940
2568.36 1770
2568.83 1933
2569.31 2004
2569.79 1897
2570.27 1792
2570.75 1845
2571.22 1823
2571.70 1863
2572.18 1983
2572.66 1873
2573.14 1857
2573.62 1899
2574.09 2013
2574.57 1825
2575.05 1886
2575.53 1949
2576.01 1988
2576.49 1967
2576.97 1983
2577.44 1912
2577.92 2019
2578.40 2037
2578.88 1898
2579.36 2005
2579.84 1883
2580.32 1899
2580.80 1817
2581.27 1845
2581.75 1906
2582.23 1899
2582.71 1859
2583.19 1904
2583.67 1882
2584.15 1948
2584.63 1927
2585.11 1926
2585.59 1848
2586.07 2018
2586.55 1951
2587.03 1932
2587.51 1877
2587.99 1945
2588.47 1919
2588.94 1806
2589.42 1866
2589.90 2035
2590.38 2089
2590.86 1961
2591.34 1968
2591.82 1877
2592.30 1891
2592.78 1899
2593.26 1941
2593.74 2162
2594.22 2048
2594.71 2031
2595.19 2113
2595.67 2253
2596.15 2329
2596.63 2116
2597.11 2109
2597.59 2060
2598.07 2035
2598.55 2099
2599.03 2043
2599.51 2153
2599.99 2034
2600.47 1995
2600.95 1967
2601.43 1817
2601.91 1945
2602.40 2069
2602.88 1956
2603.36 1858
2603.84 1887
2604.32 1898
2604.80 1824
2605.28 1915
2605.76 1671
2606.24 1835
2606.73 1915
2607.21 1993
2607.69 1928
2608.17 1934
2608.65 1922
2609.13 1952
2609.62 1928
2610.10 1989
2610.58 2222
2611.06 2013
2611.54 2003
2612.02 1986
2612.51 2020
2612.99 2157
2613.47 2181
2613.95 2048
2614.43 2048
2614.92 1844
2615.40 2210
2615.88 2164
2616.36 2086
2616.85 2188
2617.33 2176
2617.81 2023
2618.29 1901
2618.78 1809
2619.26 1872
2619.74 1914
2620.22 1883
2620.71 1863
2621.19 1848
2621.67 1880
2622.15 1902
2622.64 1971
2623.12 1869
2623.60 1754
2624.09 1892
2624.57 1913
2625.05 1945
2625.53 2037
2626.02 2154
2626.50 1916
2626.98 1848
2627.47 1908
2627.95 1999
2628.43 1916
2628.92 2092
2629.40 1878
2629.88 1859
2630.37 1995
2630.85 2054
2631.34 1989
2631.82 1911
2632.30 1882
2632.79 1994
2633.27 1997
2633.75 2051
2634.24 1903
2634.72 1882
2635.21 2014
2635.69 2036
2636.17 1974
2636.66 1927
2637.14 1908
2637.63 1821
2638.11 1807
2638.60 1920
2639.08 1882
2639.56 1914
2640.05 2080
2640.53 2081
2641.02 2042
2641.50 2175
2641.99 2134
2642.47 1977
2642.96 1914
2643.44 2070
2643.93 2189
2644.41 1944
2644.90 2064
2645.38 2113
2645.87 2093
2646.35 1811
2646.84 1973
2647.32 1930
2647.81 1858
2648.29 1964
2648.78 1936
2649.26 1915
2649.75 2120
2650.23 1992
2650.72 1963
2651.20 1880
2651.69 1962
2652.17 2116
2652.66 2094
2653.15 2072
2653.63 2036
2654.12 1895
2654.60 1860
2655.09 1992
2655.57 1952
2656.06 1970
2656.55 1954
2657.03 1961
2657.52 1942
2658.00 2052
2658.49 1904
2658.98 1983
2659.46 2055
2659.95 2031
2660.44 1920
2660.92 1794
2661.41 1809
2661.90 1884
2662.38 1901
2662.87 1960
2663.35 1881
2663.84 1892
2664.33 1842
2664.81 1871
2665.30 1929
2665.79 2012
2666.28 1972
2666.76 2057
2667.25 2003
2667.74 1857
2668.22 1897
2668.71 1948
2669.20 2051
2669.68 1957
2670.17 2042
2670.66 2043
2671.15 2125
2671.63 2119
2672.12 1965
2672.61 1965
2673.10 2032
2673.58 2054
2674.07 2068
2674.56 2136
2675.05 2147
2675.53 2259
2676.02 2350
2676.51 2338
2677.00 2392
2677.49 2394
2677.97 2525
2678.46 2638
2678.95 2594
2679.44 2744
2679.93 2701
2680.41 2613
2680.90 2653
2681.39 2412
2681.88 2436
2682.37 2358
2682.85 2418
2683.34 2459
2683.83 2479
2684.32 2457
2684.81 2490
2685.30 2613
2685.79 2469
2686.27 2564
2686.76 2382
2687.25 2217
2687.74 2119
2688.23 2194
2688.72 2183
2689.21 2137
2689.70 2149
2690.19 2088
2690.67 2086
2691.16 1905
2691.65 1953
2692.14 1970
2692.63 2005
2693.12 1997
2693.61 2112
2694.10 1992
2694.59 2101
2695.08 2075
2695.57 1951
2696.06 1932
2696.55 2036
2697.04 2022
2697.53 1906
2698.02 2156
2698.51 2156
2699.00 2207
2699.49 2062
2699.98 1996
2700.47 1836
2700.96 1793
2701.45 1877
2701.94 1922
2702.43 1988
2702.92 2099
2703.41 2017
2703.90 2360
2704.39 2192
2704.88 2101
2705.37 2168
2705.86 2161
2706.35 2175
2706.84 2098
2707.33 1986
2707.82 2044
2708.31 2122
2708.80 2046
2709.29 2011
2709.78 2053
2710.27 2059
2710.77 2083
2711.26 2015
2711.75 1997
2712.24 1965
2712.73 2022
2713.22 2009
2713.71 1966
2714.20 1861
2714.69 2001
2715.19 2002
2715.68 2090
2716.17 2013
2716.66 2117
2717.15 1917
2717.64 1913
2718.13 1861
2718.63 1974
2719.12 1986
2719.61 2101
2720.10 1970
2720.59 1898
2721.08 2006
2721.58 2116
2722.07 2241
2722.56 2273
2723.05 2285
2723.54 2142
2724.04 2215
2724.53 2363
2725.02 2341
2725.51 2227
2726.01 2363
2726.50 2361
2726.99 2391
2727.48 2254
2727.98 2181
2728.47 2327
2728.96 2156
2729.45 2122
2729.95 2044
2730.44 2070
2730.93 2073
2731.42 2178
2731.92 2033
2732.41 2013
2732.90 2124
2733.40 2260
2733.89 2112
2734.38 2006
2734.87 2228
2735.37 2292
2735.86 2078
2736.35 2202
2736.85 2289
2737.34 2197
2737.83 2355
2738.33 2219
2738.82 2321
2739.31 2326
2739.81 2147
2740.30 2133
2740.79 2107
2741.29 2248
2741.78 2274
2742.28 2350
2742.77 2322
2743.26 2036
2743.76 2006
2744.25 2191
2744.75 1914
2745.24 1949
2745.73 2043
2746.23 1969
2746.72 2049
2747.22 2053
2747.71 2008
2748.20 1904
2748.70 1989
2749.19 2010
2749.69 2047
2750.18 1893
2750.68 2037
2751.17 1974
2751.67 2112
2752.16 2206
2752.66 2109
2753.15 2249
2753.64 2378
2754.14 2266
2754.63 2345
2755.13 2420
2755.62 2417
2756.12 2359
2756.61 2411
2757.11 2462
2757.60 2441
2758.10 2411
2758.59 2294
2759.09 2395
2759.59 2364
2760.08 2306
2760.58 2115
2761.07 2229
2761.57 2136
2762.06 1973
2762.56 2135
2763.05 2074
2763.55 1888
2764.05 2031
2764.54 2005
2765.04 2043
2765.53 2128
2766.03 2185
2766.52 2173
2767.02 2134
2767.52 2212
2768.01 2149
2768.51 2104
2769.00 2219
2769.50 2204
2770.00 2231
2770.49 2150
2770.99 2026
2771.49 1870
2771.98 1964
2772.48 2100
2772.98 2148
2773.47 2202
2773.97 2282
2774.47 2070
2774.96 2135
2775.46 2278
2775.96 2428
2776.45 2440
2776.95 2297
2777.45 2552
2777.94 2812
2778.44 2849
2778.94 2670
2779.43 2902
2779.93 2789
2780.43 2624
2780.93 2490
2781.42 2600
2781.92 2706
2782.42 2436
2782.92 2425
2783.41 2444
2783.91 2475
2784.41 2366
2784.91 2300
2785.40 2267
2785.90 2215
2786.40 2135
2786.90 2205
2787.39 2298
2787.89 2198
2788.39 2214
2788.89 2208
2789.39 2245
2789.88 2137
2790.38 2387
2790.88 2142
2791.38 1962
2791.88 2128
2792.37 1852
2792.87 2005
2793.37 2204
2793.87 2014
2794.37 2160
2794.87 2127
2795.37 2300
2795.86 2318
2796.36 2257
2796.86 2359
2797.36 2308
2797.86 2329
2798.36 2366
2798.86 2409
2799.35 2550
2799.85 2349
2800.35 2496
2800.85 2715
2801.35 2668
2801.85 2641
2802.35 2752
2802.85 2443
2803.35 2150
2803.85 2283
2804.35 2284
2804.85 2247
2805.34 2355
2805.84 2532
2806.34 2521
2806.84 2490
2807.34 2463
2807.84 2712
2808.34 2690
2808.84 3013
2809.34 3367
2809.84 3272
2810.34 3364
2810.84 3436
2811.34 3334
2811.84 3082
2812.34 3237
2812.84 3043
2813.34 3118
2813.84 3054
2814.34 2920
2814.84 2732
2815.34 2668
2815.84 2574
2816.34 2595
2816.84 2412
2817.34 2383
2817.84 2249
2818.35 2089
2818.85 2052
2819.35 2106
2819.85 2111
2820.35 2122
2820.85 2199
2821.35 2006
2821.85 2135
2822.35 2106
2822.85 1999
2823.35 2107
2823.85 1896
2824.36 1851
2824.86 1841
2825.36 1836
2825.86 1964
2826.36 2002
2826.86 2096
2827.36 1881
2827.86 1840
2828.37 2117
2828.87 2117
2829.37 2262
2829.87 2242
2830.37 2032
2830.87 2113
2831.38 2009
2831.88 2160
2832.38 2287
2832.88 2462
2833.38 2415
2833.88 2439
2834.39 2188
2834.89 2214
2835.39 2391
2835.89 2604
2836.40 2710
2836.90 2598
2837.40 2561
2837.90 2480
2838.40 2426
2838.91 2386
2839.41 2222
2839.91 2188
2840.41 2094
2840.92 2016
2841.42 2188
2841.92 2284
2842.42 2110
2842.93 2197
2843.43 2120
2843.93 2081
2844.44 2107
2844.94 2164
2845.44 2188
2845.94 2098
2846.45 2100
2846.95 2088
2847.45 2192
2847.96 2292
2848.46 2346
2848.96 2212
2849.47 2276
2849.97 2126
2850.47 2123
2850.98 2327
2851.48 2292
2851.98 2215
2852.49 2058
2852.99 2185
2853.50 2121
2854.00 2006
2854.50 1902
2855.01 1870
2855.51 2089
2856.01 2052
2856.52 2066
2857.02 2168
2857.53 2186
2858.03 2027
2858.53 2144
2859.04 2371
2859.54 2377
2860.05 2273
2860.55 2078
2861.06 2199
2861.56 2078
2862.06 2235
2862.57 2208
2863.07 2176
2863.58 2247
2864.08 2132
2864.59 2187
2865.09 2177
2865.60 2128
2866.10 1934
2866.61 2013
2867.11 1907
2867.62 2023
2868.12 1944
2868.63 1906
2869.13 1955
2869.64 1925
2870.14 1890
2870.65 1762
2871.15 1862
2871.66 1934
2872.16 1889
2872.67 2110
2873.17 2180
2873.68 2092
2874.18 2148
2874.69 2105
2875.20 2286
2875.70 2234
2876.21 2186
2876.71 1994
2877.22 2143
2877.72 2131
2878.23 2190
2878.74 2112
2879.24 2100
2879.75 2132
2880.25 2225
2880.76 2134
2881.27 2157
2881.77 2181
2882.28 2136
2882.79 2179
2883.29 2162
2883.80 2215
2884.30 2256
2884.81 2032
2885.32 2247
2885.82 2187
2886.33 2327
2886.84 2284
2887.34 2187
2887.85 2296
2888.36 2419
2888.86 2694
2889.37 2481
2889.88 2373
2890.38 2366
2890.89 2517
2891.40 2490
2891.91 2456
2892.41 2477
2892.92 2436
2893.43 2384
2893.93 2082
2894.44 2356
2894.95 2328
2895.46 2162
2895.96 2304
2896.47 2413
2896.98 2393
2897.49 2258
2897.99 2341
2898.50 2409
2899.01 2354
2899.52 2394
2900.03 2423
2900.53 2355
2901.04 2416
2901.55 2615
2902.06 2412
2902.56 2295
2903.07 2370
2903.58 2334
2904.09 2371
2904.60 2305
2905.11 2262
2905.61 2227
2906.12 2509
2906.63 2540
2907.14 2557
2907.65 2537
2908.16 2483
2908.66 2812
2909.17 2850
2909.68 2647
2910.19 2750
2910.70 2524
2911.21 2653
2911.72 2609
2912.23 2444
2912.73 2418
2913.24 2494
2913.75 2374
2914.26 2311
2914.77 2211
2915.28 2369
2915.79 2259
2916.30 2422
2916.81 2281
2917.32 2220
2917.83 2296
2918.33 2335
2918.84 2270
2919.35 2272
2919.86 2359
2920.37 2414
2920.88 2251
2921.39 2196
2921.90 2213
2922.41 2200
2922.92 2386
2923.43 2352
2923.94 2245
2924.45 2301
2924.96 2285
2925.47 2397
2925.98 2564
2926.49 2455
2927.00 2577
2927.51 2839
2928.02 2869
2928.53 2733
2929.04 2616
2929.55 2683
2930.06 2840
2930.57 2733
2931.08 2489
2931.59 2363
2932.11 2217
2932.62 2095
2933.13 2143
2933.64 2128
2934.15 2071
2934.66 2030
2935.17 2279
2935.68 2293
2936.19 2144
2936.70 2252
2937.21 2371
2937.72 2316
2938.24 2320
2938.75 2124
2939.26 2382
2939.77 2296
2940.28 2147
2940.79 2325
2941.30 2311
2941.81 2257
2942.33 2360
2942.84 2236
2943.35 2268
2943.86 2188
2944.37 2350
2944.88 2339
2945.40 2187
2945.91 2225
2946.42 2230
2946.93 2228
2947.44 2280
2947.96 2386
2948.47 2447
2948.98 2486
2949.49 2519
2950.00 2348
2950.52 2434
2951.03 2656
2951.54 2586
2952.05 2230
2952.57 2359
2953.08 2240
2953.59 2248
2954.10 2061
2954.62 2091
2955.13 2024
2955.64 2224
2956.15 2233
2956.67 2126
2957.18 2076
2957.69 2051
2958.20 2106
2958.72 2022
2959.23 2215
2959.74 1992
2960.26 2089
2960.77 2200
2961.28 2189
2961.80 2110
2962.31 2091
2962.82 2305
2963.34 2333
2963.85 2278
2964.36 2393
2964.88 2522
2965.39 2333
2965.90 2297
2966.42 2322
2966.93 2481
2967.44 2275
2967.96 2288
2968.47 2306
2968.98 2304
2969.50 2109
2970.01 2065
2970.53 2237
2971.04 2261
2971.55 2125
2972.07 1953
2972.58 2145
2973.10 2304
2973.61 2064
2974.12 2264
2974.64 2063
2975.15 2023
2975.67 2106
2976.18 2349
2976.70 2238
2977.21 1932
2977.73 2014
2978.24 2155
2978.75 2315
2979.27 2243
2979.78 2141
2980.30 2232
2980.81 2195
2981.33 2292
2981.84 2275
2982.36 2322
2982.87 2324
2983.39 2332
2983.90 2264
2984.42 2394
2984.93 2279
2985.45 2190
2985.96 2421
2986.48 2541
2987.00 2443
2987.51 2451
2988.03 2535
2988.54 2396
2989.06 2484
2989.57 2427
2990.09 2494
2990.60 2444
2991.12 2376
2991.64 2483
2992.15 2528
2992.67 2543
2993.18 2665
2993.70 2891
2994.21 2878
2994.73 2834
2995.25 2911
2995.76 2785
2996.28 2939
2996.80 3122
2997.31 3015
2997.83 3033
2998.34 3016
2998.86 2725
2999.38 2918
2999.89 2974
3000.41 3019
3000.93 2982
3001.44 2838
3001.96 2792
3002.48 2859
3002.99 2600
3003.51 2793
3004.03 2795
3004.54 2762
3005.06 3041
3005.58 2926
3006.09 2865
3006.61 2994
3007.13 2814
3007.65 3034
3008.16 2935
3008.68 3036
3009.20 3046
3009.71 2942
3010.23 2824
3010.75 2815
3011.27 2747
3011.78 2798
3012.30 2640
3012.82 2602
3013.34 2307
3013.85 2292
3014.37 2361
3014.89 2393
3015.41 2281
3015.93 2216
3016.44 2339
3016.96 2303
3017.48 2543
3018.00 2572
3018.52 2435
3019.03 2275
3019.55 2264
3020.07 2478
3020.59 2468
3021.11 2438
3021.63 2349
3022.14 2438
3022.66 2630
3023.18 2549
3023.70 2544
3024.22 2560
3024.74 2527
3025.25 2590
3025.77 2707
3026.29 2926
3026.81 2953
3027.33 2848
3027.85 3016
3028.37 3058
3028.89 2710
3029.41 2507
3029.92 2533
3030.44 2643
3030.96 2499
3031.48 2452
3032.00 2421
3032.52 2407
3033.04 2512
3033.56 2564
3034.08 2435
3034.60 2635
3035.12 2654
3035.64 2761
3036.16 2877
3036.68 2924
3037.20 3009
3037.72 3161
3038.24 3244
3038.76 3238
3039.28 3300
3039.80 3293
3040.32 3037
3040.84 3023
3041.36 2998
3041.88 3089
3042.40 2851
3042.92 2828
3043.44 2748
3043.96 2585
3044.48 2478
3045.00 2717
3045.52 2610
3046.04 2527
3046.56 2521
3047.08 2468
3047.60 2416
3048.12 2338
3048.64 2277
3049.16 2342
3049.68 2315
3050.20 2266
3050.72 2296
3051.24 2447
3051.77 2391
3052.29 2257
3052.81 2366
3053.33 2326
3053.85 2357
3054.37 2302
3054.89 2131
3055.41 2281
3055.93 2369
3056.46 2304
3056.98 2304
3057.50 2279
3058.02 2357
3058.54 2168
3059.06 2222
3059.58 2324
3060.11 2564
3060.63 2526
3061.15 2463
3061.67 2537
3062.19 2605
3062.71 2710
3063.24 2426
3063.76 2297
3064.28 2424
3064.80 2430
3065.32 2534
3065.85 2588
3066.37 2576
3066.89 2605
3067.41 2697
3067.94 2485
3068.46 2459
3068.98 2358
3069.50 2340
3070.03 2569
3070.55 2502
3071.07 2460
3071.59 2488
3072.12 2337
3072.64 2401
3073.16 2421
3073.68 2291
3074.21 2472
3074.73 2383
3075.25 2472
3075.78 2497
3076.30 2448
3076.82 2436
3077.34 2457
3077.87 2585
3078.39 2529
3078.91 2394
3079.44 2563
3079.96 2749
3080.48 2642
3081.01 2670
3081.53 2639
3082.05 2783
3082.58 2952
3083.10 3029
3083.63 2894
3084.15 2878
3084.67 3130
3085.20 2999
3085.72 2956
3086.24 2996
3086.77 2720
3087.29 2650
3087.82 2731
3088.34 2700
3088.86 2834
3089.39 2932
3089.91 2763
3090.44 2715
3090.96 2606
3091.49 2661
3092.01 2860
3092.53 2758
3093.06 2557
3093.58 2629
3094.11 2628
3094.63 2721
3095.16 2700
3095.68 2697
3096.21 2763
3096.73 2777
3097.26 2689
3097.78 2719
3098.31 2784
3098.83 2655
3099.36 2990
3099.88 2816
3100.41 2787
3100.93 3051
3101.46 3103
3101.98 3111
3102.51 3326
3103.03 3546
3103.56 3585
3104.08 3997
3104.61 4107
3105.13 4690
3105.66 5077
3106.18 5062
3106.71 5357
3107.24 5580
3107.76 5587
3108.29 5245
3108.81 4978
3109.34 4510
3109.86 3931
3110.39 3338
3110.92 3330
3111.44 3212
3111.97 2991
3112.49 2961
3113.02 2938
3113.55 2905
3114.07 3045
3114.60 3075
3115.12 3156
3115.65 2914
3116.18 2774
3116.70 2845
3117.23 2763
3117.76 2657
3118.28 2648
3118.81 2612
3119.34 2513
3119.86 2531
3120.39 2627
3120.92 2438
3121.44 2467
3121.97 2366
3122.50 2436
3123.02 2634
3123.55 2508
3124.08 2645
3124.61 2747
3125.13 2672
3125.66 2599
3126.19 2538
3126.72 2518
3127.24 2614
3127.77 2457
3128.30 2477
3128.82 2311
3129.35 2321
3129.88 2464
3130.41 2214
3130.93 2222
3131.46 2521
3131.99 2407
3132.52 2301
3133.05 2353
3133.57 2435
3134.10 2145
3134.63 2273
3135.16 2374
3135.69 2392
3136.21 2294
3136.74 2298
3137.27 2290
3137.80 2212
3138.33 2262
3138.85 2269
3139.38 2213
3139.91 2163
3140.44 2326
3140.97 2290
3141.50 2229
3142.03 2038
3142.55 2171
3143.08 2170
3143.61 2269
3144.14 2384
3144.67 2310
3145.20 2135
3145.73 2292
3146.26 2302
3146.79 2236
3147.31 2266
3147.84 2475
3148.37 2458
3148.90 2553
3149.43 2549
3149.96 2430
3150.49 2570
3151.02 2695
3151.55 2818
3152.08 2763
3152.61 2664
3153.14 2699
3153.67 2650
3154.20 2473
3154.73 2305
3155.25 2422
3155.78 2529
3156.31 2539
3156.84 2497
3157.37 2417
3157.90 2313
3158.43 2554
3158.96 2580
3159.49 2521
3160.02 2429
3160.55 2545
3161.08 2595
3161.61 2539
3162.14 2663
3162.68 2609
3163.21 2739
3163.74 2529
3164.27 2427
3164.80 2383
3165.33 2559
3165.86 2491
3166.39 2516
3166.92 2517
3167.45 2424
3167.98 2303
3168.51 2245
3169.04 2425
3169.57 2417
3170.10 2550
3170.64 2624
3171.17 2738
3171.70 2517
3172.23 2525
3172.76 2571
3173.29 2361
3173.82 2235
3174.35 2269
3174.88 2475
3175.42 2499
3175.95 2351
3176.48 2365
3177.01 2271
3177.54 2165
3178.07 2133
3178.61 2283
3179.14 2368
3179.67 2526
3180.20 2346
3180.73 2399
3181.26 2358
3181.80 2338
3182.33 2372
3182.86 2459
3183.39 2376
3183.92 2303
3184.46 2333
3184.99 2307
3185.52 2349
3186.05 2181
3186.59 2058
3187.12 2171
3187.65 2257
3188.18 2445
3188.72 2399
3189.25 2273
3189.78 2297
3190.31 2276
3190.85 2495
3191.38 2418
3191.91 2241
3192.44 2239
3192.98 2171
3193.51 2210
3194.04 2142
3194.58 2293
3195.11 2323
3195.64 2176
3196.17 2262
3196.71 2240
3197.24 2237
3197.77 2230
3198.31 2160
3198.84 2263
3199.37 2254
3199.91 2419
3200.44 2276
3200.98 2394
3201.51 2410
3202.04 2277
3202.58 2327
3203.11 2566
3203.64 2500
3204.18 2393
3204.71 2436
3205.24 2631
3205.78 2592
3206.31 2620
3206.85 2554
3207.38 2518
3207.91 2485
3208.45 2516
3208.98 2522
3209.52 2451
3210.05 2551
3210.59 2429
3211.12 2573
3211.65 2491
3212.19 2425
3212.72 2624
3213.26 2791
3213.79 2915
3214.33 3156
3214.86 3036
3215.40 2965
3215.93 2974
3216.47 2921
3217.00 2791
3217.54 2747
3218.07 2707
3218.61 2630
3219.14 2405
3219.68 2257
3220.21 2399
3220.75 2390
3221.28 2444
3221.82 2301
3222.35 2389
3222.89 2563
3223.42 2582
3223.96 2475
3224.49 2625
3225.03 2523
3225.57 2739
3226.10 2923
3226.64 2718
3227.17 2948
3227.71 3009
3228.24 3182
3228.78 3275
3229.32 3086
3229.85 2886
3230.39 2709
3230.92 2886
3231.46 2766
3232.00 2763
3232.53 2612
3233.07 2664
3233.60 2531
3234.14 2391
3234.68 2376
3235.21 2404
3235.75 2589
3236.29 2554
3236.82 2504
3237.36 2167
3237.90 2393
3238.43 2503
3238.97 2505
3239.51 2654
3240.04 2638
3240.58 2805
3241.12 2547
3241.65 2591
3242.19 2839
3242.73 2841
3243.26 2777
3243.80 2634
3244.34 2639
3244.88 2760
3245.41 2542
3245.95 2433
3246.49 2639
3247.02 2501
3247.56 2478
3248.10 2424
3248.64 2448
3249.17 2524
3249.71 2561
3250.25 2616
3250.79 2819
3251.33 2566
3251.86 2549
3252.40 2512
3252.94 2609
3253.48 2644
3254.01 2856
3254.55 2802
3255.09 2774
3255.63 2734
3256.17 2772
3256.70 2675
3257.24 2741
3257.78 2836
3258.32 2844
3258.86 2820
3259.40 2705
3259.93 2872
3260.47 2922
3261.01 2959
3261.55 3017
3262.09 2879
3262.63 2976
3263.17 3196
3263.70 3322
3264.24 3262
3264.78 3422
3265.32 3653
3265.86 3608
3266.40 3753
3266.94 3862
3267.48 3898
3268.02 4141
3268.56 4059
3269.09 4358
3269.63 4681
3270.17 4586
3270.71 4629
3271.25 4276
3271.79 4323
3272.33 4439
3272.87 3997
3273.41 3735
3273.95 3231
3274.49 3133
3275.03 3181
3275.57 2905
3276.11 2915
3276.65 2915
3277.19 2944
3277.73 2875
3278.27 3197
3278.81 3156
3279.35 3001
3279.89 2925
3280.43 3193
3280.97 3095
3281.51 3206
3282.05 3095
3282.59 3156
3283.13 3026
3283.67 3077
3284.21 2956
3284.75 3168
3285.29 3418
3285.83 3439
3286.37 3132
3286.91 3364
3287.45 3192
3287.99 2972
3288.53 3069
3289.08 3224
3289.62 3454
3290.16 3086
3290.70 3087
3291.24 2900
3291.78 3013
3292.32 3105
3292.86 2911
3293.40 2943
3293.95 3088
3294.49 3120
3295.03 3048
3295.57 3190
3296.11 3463
3296.65 3417
3297.19 3902
3297.73 3922
3298.28 4106
3298.82 3909
3299.36 4149
3299.90 4195
3300.44 4114
3300.99 3952
3301.53 3617
3302.07 3877
3302.61 3936
3303.15 3506
3303.69 3440
3304.24 3575
3304.78 3546
3305.32 3263
3305.86 3388
3306.41 3368
3306.95 3181
3307.49 3314
3308.03 3450
3308.58 3194
3309.12 3225
3309.66 3302
3310.20 3206
3310.75 3335
3311.29 3298
3311.83 3342
3312.37 3549
3312.92 3570
3313.46 3361
3314.00 3637
3314.54 3548
3315.09 3700
3315.63 3495
3316.17 3371
3316.72 3346
3317.26 3519
3317.80 3487
3318.35 3456
3318.89 3425
3319.43 3666
3319.98 3477
3320.52 3436
3321.06 3660
3321.61 3724
3322.15 3668
3322.69 3788
3323.24 3575
3323.78 3553
3324.33 3722
3324.87 3739
3325.41 3861
3325.96 3753
3326.50 3494
3327.04 3449
3327.59 3577
3328.13 3331
3328.68 3107
3329.22 3213
3329.76 3190
3330.31 3296
3330.85 3144
3331.40 3247
3331.94 3342
3332.49 3364
3333.03 3635
3333.58 3695
3334.12 4040
3334.66 4323
3335.21 5081
3335.75 5862
3336.30 6644
3336.84 7755
3337.39 9046
3337.93 9975
3338.48 10573
3339.02 11406
3339.57 11431
3340.11 11749
3340.66 11440
3341.20 10711
3341.75 9244
3342.29 8451
3342.84 7328
3343.38 6292
3343.93 5525
3344.47 4932
3345.02 4597
3345.57 4150
3346.11 3768
3346.66 3455
3347.20 3242
3347.75 3244
3348.29 3222
3348.84 3050
3349.38 2986
3349.93 2913
3350.48 3064
3351.02 3004
3351.57 3033
3352.11 3056
3352.66 3042
3353.21 3442
3353.75 3466
3354.30 3246
3354.84 3176
3355.39 3075
3355.94 3101
3356.48 3188
3357.03 2855
3357.58 2887
3358.12 2766
3358.67 2906
3359.22 2911
3359.76 2899
3360.31 2980
3360.86 3079
3361.40 2989
3361.95 2850
3362.50 2750
3363.04 2882
3363.59 2794
3364.14 2676
3364.68 2838
3365.23 2860
3365.78 2752
3366.33 2784
3366.87 2815
3367.42 2643
3367.97 2738
3368.51 2872
3369.06 2960
3369.61 2728
3370.16 2972
3370.70 2848
3371.25 2887
3371.80 2813
3372.35 2916
3372.90 2906
3373.44 2854
3373.99 2919
3374.54 3108
3375.09 3094
3375.63 3161
3376.18 3418
3376.73 3479
3377.28 3569
3377.83 3550
3378.37 3429
3378.92 3294
3379.47 3216
3380.02 3171
3380.57 3032
3381.12 2938
3381.66 2711
3382.21 2531
3382.76 2413
3383.31 2533
3383.86 2602
3384.41 2604
3384.96 2540
3385.50 2266
3386.05 2491
3386.60 2452
3387.15 2503
3387.70 2336
3388.25 2347
3388.80 2382
3389.35 2457
3389.90 2415
3390.44 2447
3390.99 2412
3391.54 2402
3392.09 2487
3392.64 2440
3393.19 2497
3393.74 2484
3394.29 2560
3394.84 2392
3395.39 2247
3395.94 2378
3396.49 2417
3397.04 2477
3397.59 2356
3398.14 2339
3398.69 2457
3399.24 2426
3399.79 2480
3400.34 2391
3400.89 2415
3401.44 2424
3401.99 2404
3402.54 2302
3403.09 2338
3403.64 2280
3404.19 2373
3404.74 2294
3405.29 2295
3405.84 2384
3406.39 2209
3406.94 2361
3407.49 2449
3408.04 2224
3408.59 2143
3409.14 2273
3409.69 2299
3410.24 2215
3410.79 2228
3411.34 2344
3411.89 2368
3412.45 2439
3413.00 2443
3413.55 2422
3414.10 2548
3414.65 2450
3415.20 2316
3415.75 2433
3416.30 2702
3416.85 2864
3417.41 2631
3417.96 2581
3418.51 2377
3419.06 2270
3419.61 2438
3420.16 2265
3420.71 2149
3421.27 2251
3421.82 2196
3422.37 2204
3422.92 2167
3423.47 2150
3424.02 2218
3424.58 2383
3425.13 2161
3425.68 2146
3426.23 2225
3426.78 2367
3427.34 2358
3427.89 2368
3428.44 2248
3428.99 2289
3429.55 2335
3430.10 2337
3430.65 2473
3431.20 2297
3431.76 2221
3432.31 2178
3432.86 2152
3433.41 2129
3433.97 2089
3434.52 2221
3435.07 2421
3435.62 2380
3436.18 2217
3436.73 2306
3437.28 2218
3437.84 2245
3438.39 2112
3438.94 2171
3439.49 2250
3440.05 2424
3440.60 2409
3441.15 2276
3441.71 2425
3442.26 2417
3442.81 2311
3443.37 2310
3443.92 2504
3444.47 2484
3445.03 2459
3445.58 2449
3446.13 2520
3446.69 2316
3447.24 2382
3447.80 2331
3448.35 2353
3448.90 2214
3449.46 2246
3450.01 2202
3450.57 2341
3451.12 2192
3451.67 2083
3452.23 2118
3452.78 2073
3453.34 2023
3453.89 2047
3454.44 2034
3455.00 2023
3455.55 2071
3456.11 2133
3456.66 2132
3457.22 2163
3457.77 2157
3458.33 2297
3458.88 2221
3459.43 2346
3459.99 2165
3460.54 2269
3461.10 2342
3461.65 2184
3462.21 2304
3462.76 2332
3463.32 2170
3463.87 2107
3464.43 2139
3464.98 2188
3465.54 2295
3466.09 2206
3466.65 2190
3467.21 2311
3467.76 2238
3468.32 2365
3468.87 2440
3469.43 2336
3469.98 2399
3470.54 2439
3471.09 2307
3471.65 2397
3472.20 2397
3472.76 2521
3473.32 2437
3473.87 2507
3474.43 2373
3474.98 2482
3475.54 2430
3476.10 2508
3476.65 2423
3477.21 2327
3477.76 2399
3478.32 2322
3478.88 2335
3479.43 2409
3479.99 2327
3480.55 2362
3481.10 2594
3481.66 2638
3482.22 2673
3482.77 2501
3483.33 2642
3483.89 2850
3484.44 2873
3485.00 2644
3485.56 2744
3486.11 2667
3486.67 2609
3487.23 2569
3487.78 2689
3488.34 2626
3488.90 2675
3489.45 2562
3490.01 2702
3490.57 2684
3491.13 2791
3491.68 2904
3492.24 3104
3492.80 3129
3493.35 3439
3493.91 3996
3494.47 4127
3495.03 4203
3495.58 4455
3496.14 4365
3496.70 4315
3497.26 4443
3497.82 4172
3498.37 4093
3498.93 3901
3499.49 3908
3500.05 3930
3500.61 3821
3501.16 3990
3501.72 4351
3502.28 4697
3502.84 4830
3503.40 4708
3503.95 4636
3504.51 4614
3505.07 4479
3505.63 4208
3506.19 4225
3506.75 4035
3507.30 3913
3507.86 3801
3508.42 3863
3508.98 3753
3509.54 3717
3510.10 3821
3510.66 3977
3511.22 3938
3511.77 3668
3512.33 3551
3512.89 3362
3513.45 3210
3514.01 2897
3514.57 2784
3515.13 2713
3515.69 2793
3516.25 2699
3516.81 2646
3517.37 2681
3517.92 2765
3518.48 2522
3519.04 2532
3519.60 2762
3520.16 2796
3520.72 2614
3521.28 2472
3521.84 2617
3522.40 2621
3522.96 2698
3523.52 2737
3524.08 2414
3524.64 2585
3525.20 2674
3525.76 2628
3526.32 2354
3526.88 2434
3527.44 2591
3528.00 2508
3528.56 2541
3529.12 2408
3529.68 2355
3530.24 2407
3530.80 2278
3531.36 2170
3531.92 2122
3532.48 2163
3533.04 2333
3533.60 2349
3534.17 2435
3534.73 2305
3535.29 2426
3535.85 2410
3536.41 2345
3536.97 2277
3537.53 2428
3538.09 2473
3538.65 2337
3539.21 2361
3539.77 2361
3540.34 2465
3540.90 2497
3541.46 2531
3542.02 2600
3542.58 2318
3543.14 2501
3543.70 2518
3544.26 2330
3544.83 2435
3545.39 2336
3545.95 2385
3546.51 2262
3547.07 2240
3547.63 2457
3548.20 2482
3548.76 2460
3549.32 2449
3549.88 2238
3550.44 2189
3551.01 2354
3551.57 2280
3552.13 2089
3552.69 2184
3553.25 2194
3553.82 2018
3554.38 2039
3554.94 2198
3555.50 2081
3556.07 2211
3556.63 2240
3557.19 2266
3557.75 2346
3558.32 2170
3558.88 2383
3559.44 2324
3560.00 2353
3560.57 2197
3561.13 2253
3561.69 2291
3562.26 2128
3562.82 2192
3563.38 2121
3563.94 2045
3564.51 2251
3565.07 2079
3565.63 1974
3566.20 2243
3566.76 2165
3567.32 2174
3567.89 2182
3568.45 2150
3569.01 2264
3569.58 2249
3570.14 2105
3570.70 2126
3571.27 1989
3571.83 2040
3572.39 2131
3572.96 2260
3573.52 2172
3574.09 2015
3574.65 2073
3575.21 2455
3575.78 2315
3576.34 2134
3576.91 2207
3577.47 2150
3578.03 2211
3578.60 2234
3579.16 2080
3579.73 2236
3580.29 2461
3580.86 2157
3581.42 2351
3581.98 2259
3582.55 2114
3583.11 2159
3583.68 2094
3584.24 2167
3584.81 2183
3585.37 2254
3585.94 2239
3586.50 2099
3587.07 2073
3587.63 2292
3588.20 2289
3588.76 2205
3589.33 2279
3589.89 2176
3590.46 2123
3591.02 2074
3591.59 2078
3592.15 2201
3592.72 2138
3593.28 2354
3593.85 2388
3594.41 2138
3594.98 2130
3595.54 2186
3596.11 2220
3596.68 2316
3597.24 2306
3597.81 2257
3598.37 2470
3598.94 2209
3599.50 2364
3600.07 2523
3600.64 2461
3601.20 2401
3601.77 2343
3602.33 2187
3602.90 2182
3603.47 2044
3604.03 2105
3604.60 2079
3605.16 2120
3605.73 2140
3606.30 2195
3606.86 2240
3607.43 2002
3608.00 2156
3608.56 2094
3609.13 1967
3609.70 2042
3610.26 1905
3610.83 2045
3611.40 2114
3611.96 2103
3612.53 2060
3613.10 1957
3613.66 1978
3614.23 1959
3614.80 1903
3615.36 1984
3615.93 2084
3616.50 2290
3617.07 2321
3617.63 2352
3618.20 2649
3618.77 2667
3619.34 3097
3619.90 3147
3620.47 3152
3621.04 3453
3621.61 3571
3622.17 3776
3622.74 3538
3623.31 3437
3623.88 3662
3624.44 3560
3625.01 3133
3625.58 2954
3626.15 2724
3626.72 2622
3627.28 2385
3627.85 2311
3628.42 2176
3628.99 2101
3629.56 2109
3630.12 2145
3630.69 2011
3631.26 1911
3631.83 2067
3632.40 2130
3632.97 2113
3633.53 2063
3634.10 1932
3634.67 1940
3635.24 2071
3635.81 2072
3636.38 2002
3636.95 1908
3637.52 2027
3638.08 1986
3638.65 1945
3639.22 2103
3639.79 2086
3640.36 1987
3640.93 1879
3641.50 2104
3642.07 2129
3642.64 2243
3643.21 2139
3643.78 2256
3644.34 2042
3644.91 2157
3645.48 2382
3646.05 2544
3646.62 2340
3647.19 2467
3647.76 2496
3648.33 2415
3648.90 2444
3649.47 2511
3650.04 2303
3650.61 2225
3651.18 2236
3651.75 2227
3652.32 2393
3652.89 2274
3653.46 2363
3654.03 2200
3654.60 2205
3655.17 2227
3655.74 2443
3656.31 2399
3656.88 2405
3657.45 2220
3658.02 2292
3658.59 2257
3659.16 2444
3659.73 2250
3660.30 2294
3660.87 2229
3661.45 2319
3662.02 2198
3662.59 2191
3663.16 2167
3663.73 2343
3664.30 2236
3664.87 2168
3665.44 2177
3666.01 2050
3666.58 2028
3667.15 2191
3667.73 2295
3668.30 2238
3668.87 2041
3669.44 2064
3670.01 2262
3670.58 2168
3671.15 2226
3671.73 2120
3672.30 2098
3672.87 2143
3673.44 2009
3674.01 1919
3674.58 2029
3675.16 2050
3675.73 2006
3676.30 2224
3676.87 2206
3677.44 2307
3678.01 2487
3678.59 2389
3679.16 2336
3679.73 2573
3680.30 2480
3680.88 2303
3681.45 2277
3682.02 2382
3682.59 2338
3683.16 2425
3683.74 2221
3684.31 2050
3684.88 2075
3685.45 2105
3686.03 2068
3686.60 2147
3687.17 2232
3687.74 2130
3688.32 2093
3688.89 1971
3689.46 2167
3690.04 2312
3690.61 2321
3691.18 2278
3691.76 2473
3692.33 2373
3692.90 2159
3693.47 2405
3694.05 2512
3694.62 2491
3695.19 2390
3695.77 2282
3696.34 2311
3696.91 2228
3697.49 2254
3698.06 2191
3698.64 2191
3699.21 2119
3699.78 1949
3700.36 2016
3700.93 1920
3701.50 1965
3702.08 2087
3702.65 2067
3703.23 2026
3703.80 2056
3704.37 2094
3704.95 2118
3705.52 2113
3706.10 2133
3706.67 2123
3707.24 2005
3707.82 2074
3708.39 2293
3708.97 2178
3709.54 2349
3710.12 2124
3710.69 2208
3711.27 2217
3711.84 2246
3712.41 2171
3712.99 2037
3713.56 2194
3714.14 2270
3714.71 2064
3715.29 2238
3715.86 2287
3716.44 2182
3717.01 2177
3717.59 2205
3718.16 2137
3718.74 2278
3719.31 2084
3719.89 1992
3720.46 2003
3721.04 1991
3721.61 2043
3722.19 2112
3722.77 2157
3723.34 2013
3723.92 1893
3724.49 1991
3725.07 2056
3725.64 2032
3726.22 2023
3726.79 2170
3727.37 2095
3727.95 2139
3728.52 2078
3729.10 2261
3729.67 1988
3730.25 1923
3730.83 2099
3731.40 2047
3731.98 2152
3732.56 2212
3733.13 2256
3733.71 2324
3734.28 2263
3734.86 2411
3735.44 2506
3736.01 2316
3736.59 2408
3737.17 2762
3737.74 2635
3738.32 2766
3738.90 2699
3739.47 2610
3740.05 2526
3740.63 2440
3741.20 2514
3741.78 2475
3742.36 2260
3742.93 2236
3743.51 2185
3744.09 2362
3744.67 2280
3745.24 2194
3745.82 2166
3746.40 2183
3746.97 2210
3747.55 2252
3748.13 2276
3748.71 2165
3749.28 2214
3749.86 2128
3750.44 2196
3751.02 2307
3751.59 2151
3752.17 2252
3752.75 2332
3753.33 2277
3753.91 2311
3754.48 2221
3755.06 2244
3755.64 2336
3756.22 2317
3756.80 2199
3757.37 2322
3757.95 2268
3758.53 2259
3759.11 2238
3759.69 2273
3760.27 2379
3760.84 2428
3761.42 2396
3762.00 2320
3762.58 2500
3763.16 2512
3763.74 2516
3764.31 2533
3764.89 2513
3765.47 2468
3766.05 2578
3766.63 2455
3767.21 2453
3767.79 2314
3768.37 2351
3768.95 2079
3769.52 2025
3770.10 2029
3770.68 2281
3771.26 2271
3771.84 2213
3772.42 2119
3773.00 2211
3773.58 2114
3774.16 2161
3774.74 2070
3775.32 2228
3775.90 2163
3776.48 2084
3777.06 2105
3777.64 2136
3778.22 2271
3778.80 2050
3779.38 2083
3779.96 2100
3780.54 2169
3781.12 2094
3781.70 2092
3782.28 2033
3782.86 1914
3783.44 1974
3784.02 1879
3784.60 2002
3785.18 2015
3785.76 1955
3786.34 2019
3786.92 2164
3787.50 2128
3788.08 2156
3788.66 2120
3789.24 2004
3789.82 1957
3790.40 2090
3790.98 2144
3791.56 2138
3792.14 2022
3792.72 2123
3793.30 2173
3793.89 2084
3794.47 2021
3795.05 2089
3795.63 2106
3796.21 2081
3796.79 2058
3797.37 2128
3797.95 2159
3798.53 2053
3799.12 2046
3799.70 2027
3800.28 2029
3800.86 2074
3801.44 2174
3802.02 2164
3802.60 2079
3803.19 2048
3803.77 2133
3804.35 2163
3804.93 2181
3805.51 2060
3806.10 2096
3806.68 2240
3807.26 2111
3807.84 2064
3808.42 2184
3809.01 2236
3809.59 2253
3810.17 2023
3810.75 2047
3811.33 2070
3811.92 2315
3812.50 2140
3813.08 2300
3813.66 2322
3814.25 2210
3814.83 2145
3815.41 2272
3815.99 2231
3816.58 2047
3817.16 2160
3817.74 2241
3818.32 2098
3818.91 2269
3819.49 2276
3820.07 2124
3820.66 2074
3821.24 2143
3821.82 2248
3822.41 2340
3822.99 2171
3823.57 2144
3824.16 2029
3824.74 2060
3825.32 1966
3825.91 1953
3826.49 1849
3827.07 1815
3827.66 1864
3828.24 1964
3828.82 1990
3829.41 2051
3829.99 1943
3830.57 1901
3831.16 1937
3831.74 2047
3832.33 2012
3832.91 2194
3833.49 2247
3834.08 2077
3834.66 2095
3835.25 2024
3835.83 2112
3836.41 2118
3837.00 2248
3837.58 2201
3838.17 2108
3838.75 2101
3839.34 1977
3839.92 2088
3840.50 2010
3841.09 2102
3841.67 2226
3842.26 2128
3842.84 1964
3843.43 1985
3844.01 2000
3844.60 1949
3845.18 2143
3845.77 2094
3846.35 2088
3846.94 2066
3847.52 2031
3848.11 2264
3848.69 2141
3849.28 2099
3849.86 2144
3850.45 2177
3851.03 2082
3851.62 2140
3852.20 2063
3852.79 2197
3853.37 2396
3853.96 2217
3854.55 2188
3855.13 2176
3855.72 2212
3856.30 2271
3856.89 2133
3857.47 2051
3858.06 2214
3858.65 2286
3859.23 2206
3859.82 2206
3860.40 2244
3860.99 2478
3861.58 2506
3862.16 2793
3862.75 2954
3863.33 2947
3863.92 3155
3864.51 3452
3865.09 3550
3865.68 3744
3866.27 3562
3866.85 3426
3867.44 3390
3868.03 3247
3868.61 3134
3869.20 2899
3869.79 2736
3870.37 2491
3870.96 2602
3871.55 2208
3872.13 2273
3872.72 2317
3873.31 2116
3873.89 2182
3874.48 2057
3875.07 1969
3875.66 2184
3876.24 2203
3876.83 2211
3877.42 2175
3878.00 2320
3878.59 2301
3879.18 2141
3879.77 2170
3880.35 2126
3880.94 2191
3881.53 2062
3882.12 2247
3882.70 2163
3883.29 2003
3883.88 2056
3884.47 1881
3885.06 1988
3885.64 2145
3886.23 2126
3886.82 2027
3887.41 1898
3888.00 1972
3888.58 2005
3889.17 1993
3889.76 2056
3890.35 2027
3890.94 2172
3891.53 2144
3892.11 2226
3892.70 2320
3893.29 2403
3893.88 2170
3894.47 2280
3895.06 2359
3895.65 2205
3896.23 2305
3896.82 2329
3897.41 2438
3898.00 2409
3898.59 2449
3899.18 2560
3899.77 2334
3900.36 2437
3900.95 2414
3901.53 2508
3902.12 2572
3902.71 2401
3903.30 2427
3903.89 2404
3904.48 2280
3905.07 2376
3905.66 2375
3906.25 2192
3906.84 2299
3907.43 2198
3908.02 1951
3908.61 2036
3909.20 2123
3909.79 2091
3910.38 2044
3910.97 2068
3911.56 2033
3912.15 2009
3912.74 2040
3913.33 1928
3913.92 1800
3914.51 2006
3915.10 1979
3915.69 1800
3916.28 1838
3916.87 1876
3917.46 1895
3918.05 1898
3918.64 1960
3919.23 2043
3919.82 1923
3920.41 1926
3921.00 1880
3921.59 1841
3922.18 1920
3922.77 2144
3923.36 2006
3923.95 1955
3924.55 1906
3925.14 2045
3925.73 2066
3926.32 2014
3926.91 1956
3927.50 1911
3928.09 1849
3928.68 1902
3929.27 2013
3929.87 2107
3930.46 1970
3931.05 1962
3931.64 1950
3932.23 1933
3932.82 1991
3933.41 1999
3934.01 1905
3934.60 2002
3935.19 1903
3935.78 1936
3936.37 1836
3936.96 1914
3937.56 1944
3938.15 1758
3938.74 1777
3939.33 1871
3939.92 1862
3940.52 1919
3941.11 2096
3941.70 1995
3942.29 1896
3942.88 1917
3943.48 2108
3944.07 2008
3944.66 2090
3945.25 2157
3945.85 2083
3946.44 2144
3947.03 2159
3947.62 2025
3948.22 2030
3948.81 2051
3949.40 2022
3949.99 1936
3950.59 1968
3951.18 1912
3951.77 1981
3952.37 1917
3952.96 1883
3953.55 1902
3954.15 1901
3954.74 1996
3955.33 1946
3955.93 2030
3956.52 1940
3957.11 2012
3957.71 2026
3958.30 2012
3958.89 2089
3959.49 2088
3960.08 2176
3960.67 2232
3961.27 2152
3961.86 2219
3962.45 2141
3963.05 2129
3963.64 2152
3964.23 2052
3964.83 2146
3965.42 2142
3966.02 2145
3966.61 2154
3967.20 2055
3967.80 2066
3968.39 2119
3968.99 2164
3969.58 2222
3970.18 2342
3970.77 2372
3971.36 2338
3971.96 2411
3972.55 2170
3973.15 2186
3973.74 2279
3974.34 2120
3974.93 1984
3975.53 2029
3976.12 2110
3976.72 1925
3977.31 2027
3977.91 2146
3978.50 2071
3979.10 2110
3979.69 2067
3980.29 2093
3980.88 2091
3981.48 2006
3982.07 1892
3982.67 1940
3983.26 1888
3983.86 1950
3984.45 2096
3985.05 2069
3985.64 1951
3986.24 1939
3986.83 2111
3987.43 2179
3988.03 1973
3988.62 2007
3989.22 1962
3989.81 2029
3990.41 1995
3991.00 2096
3991.60 2085
3992.20 1987
3992.79 2078
3993.39 1978
3993.98 1913
3994.58 1868
3995.18 1892
3995.77 1976
3996.37 2031
3996.97 2089
3997.56 2157
3998.16 2243
3998.75 2229
3999.35 2094
3999.95 2103
4000.54 2099
4001.14 2089
4001.74 2245
4002.33 2058
4002.93 2096
4003.53 2077
4004.12 2091
4004.72 2169
4005.32 2237
4005.92 2137
4006.51 2173
4007.11 2079
4007.71 2241
4008.30 2168
4008.90 2185
4009.50 2377
4010.10 2323
4010.69 2229
4011.29 2308
4011.89 2319
4012.49 2346
4013.08 2192
4013.68 2271
4014.28 1991
4014.88 1994
4015.47 2091
4016.07 2075
4016.67 2207
4017.27 2121
4017.86 1932
4018.46 1997
4019.06 2201
4019.66 2253
4020.26 2164
4020.85 2453
4021.45 2382
4022.05 2340
4022.65 2345
4023.25 2338
4023.85 2371
4024.44 2240
4025.04 2170
4025.64 2124
4026.24 1993
4026.84 2070
4027.44 2228
4028.03 2010
4028.63 1997
4029.23 2110
4029.83 2281
4030.43 2085
4031.03 2128
4031.63 2130
4032.23 2379
4032.83 2209
4033.42 2299
4034.02 2254
4034.62 2108
4035.22 2129
4035.82 2174
4036.42 2249
4037.02 2166
4037.62 2144
4038.22 2178
4038.82 2251
4039.42 2282
4040.02 2080
4040.62 2002
4041.22 2055
4041.82 2118
4042.41 2061
4043.01 2091
4043.61 2087
4044.21 2051
4044.81 2100
4045.41 2131
4046.01 2112
4046.61 2218
4047.21 2085
4047.81 2018
4048.41 1990
4049.01 1967
4049.61 2025
4050.21 2035
4050.82 2040
4051.42 2119
4052.02 1965
4052.62 1968
4053.22 2011
4053.82 2023
4054.42 2196
4055.02 2092
4055.62 2189
4056.22 2287
4056.82 2180
4057.42 2115
4058.02 2137
4058.62 2306
4059.22 2178
4059.83 1945
4060.43 2264
4061.03 2195
4061.63 2099
4062.23 2110
4062.83 2116
4063.43 2133
4064.03 2119
4064.63 2136
4065.24 1976
4065.84 1991
4066.44 2032
4067.04 2016
4067.64 1943
4068.24 2018
4068.85 1980
4069.45 1929
4070.05 2073
4070.65 2025
4071.25 1897
4071.85 1965
4072.46 2038
4073.06 1988
4073.66 1873
4074.26 1909
4074.86 1899
4075.47 1976
4076.07 1956
4076.67 1950
4077.27 1836
4077.88 1929
4078.48 1783
4079.08 1907
4079.68 1862
4080.29 1942
4080.89 1923
4081.49 2010
4082.09 2020
4082.70 2039
4083.30 1878
4083.90 1941
4084.50 2063
4085.11 1921
4085.71 1844
4086.31 2068
4086.92 2008
4087.52 2044
4088.12 1993
4088.72 2101
4089.33 2026
4089.93 1980
4090.53 2006
4091.14 2018
4091.74 2088
4092.34 2019
4092.95 2101
4093.55 1971
4094.16 2089
4094.76 2241
4095.36 2352
4095.97 2405
4096.57 2500
4097.17 2621
4097.78 2725
4098.38 2840
4098.98 2938
4099.59 2976
4100.19 2971
4100.80 3008
4101.40 2932
4102.00 2687
4102.61 2387
4103.21 2373
4103.82 2297
4104.42 2201
4105.03 2144
4105.63 1942
4106.23 1938
4106.84 1909
4107.44 2000
4108.05 1902
4108.65 1921
4109.26 1886
4109.86 1885
4110.47 1807
4111.07 1848
4111.68 1760
4112.28 1805
4112.89 1867
4113.49 1817
4114.10 1727
4114.70 1920
4115.31 1819
4115.91 1849
4116.52 1851
4117.12 1777
4117.73 1871
4118.33 1985
4118.94 1883
4119.54 1936
4120.15 1992
4120.75 1881
4121.36 1978
4121.97 1802
4122.57 1813
4123.18 2003
4123.78 1956
4124.39 1948
4124.99 1975
4125.60 1979
4126.21 1932
4126.81 1940
4127.42 2067
4128.02 1947
4128.63 2018
4129.24 1981
4129.84 2063
4130.45 2093
4131.05 2139
4131.66 2099
4132.27 2092
4132.87 2001
4133.48 1854
4134.09 1975
4134.69 1976
4135.30 1993
4135.91 2084
4136.51 2053
4137.12 2045
4137.73 2020
4138.33 2156
4138.94 2318
4139.55 2260
4140.15 2144
4140.76 2146
4141.37 2110
4141.97 2144
4142.58 2096
4143.19 2046
4143.80 2022
4144.40 2066
4145.01 2078
4145.62 2177
4146.22 2301
4146.83 2318
4147.44 2294
4148.05 1977
4148.65 2024
4149.26 2057
4149.87 2056
4150.48 1932
4151.09 1877
4151.69 1881
4152.30 1982
4152.91 2013
4153.52 1847
4154.12 1895
4154.73 1925
4155.34 1932
4155.95 1888
4156.56 1834
4157.16 1805
4157.77 1875
4158.38 1853
4158.99 1868
4159.60 1966
4160.21 2065
4160.81 1891
4161.42 1994
4162.03 2097
4162.64 1910
4163.25 1733
4163.86 1901
4164.47 1896
4165.08 1981
4165.68 1891
4166.29 2134
4166.90 2033
4167.51 2241
4168.12 2224
4168.73 2194
4169.34 2350
4169.95 2382
4170.56 2271
4171.16 2294
4171.77 2128
4172.38 2058
4172.99 2231
4173.60 2154
4174.21 2140
4174.82 2112
4175.43 2295
4176.04 2198
4176.65 2194
4177.26 2096
4177.87 2101
4178.48 2035
4179.09 2067
4179.70 2133
4180.31 2002
4180.92 1979
4181.53 2033
4182.14 1919
4182.75 1896
4183.36 1984
4183.97 1869
4184.58 1906
4185.19 1900
4185.80 1839
4186.41 1948
4187.02 1853
4187.63 1826
4188.24 1820
4188.85 1877
4189.46 1770
4190.07 1837
4190.68 1943
4191.29 1847
4191.90 1923
4192.51 1997
4193.13 1768
4193.74 1843
4194.35 2010
4194.96 1866
4195.57 1819
4196.18 1941
4196.79 1886
4197.40 2009
4198.01 2040
4198.62 2364
4199.24 2328
4199.85 2144
4200.46 1983
4201.07 1990
4201.68 2014
4202.29 2072
4202.90 2115
4203.52 2153
4204.13 2075
4204.74 2176
4205.35 2150
4205.96 2023
4206.57 1947
4207.19 1843
4207.80 1795
4208.41 2096
4209.02 2034
4209.63 1958
4210.25 1907
4210.86 1915
4211.47 2002
4212.08 1869
4212.69 1951
4213.31 1861
4213.92 1949
4214.53 1827
4215.14 1890
4215.76 1842
4216.37 1896
4216.98 1975
4217.59 1904
4218.21 1934
4218.82 2032
4219.43 1980
4220.04 1989
4220.66 2101
4221.27 2257
4221.88 2120
4222.50 2294
4223.11 2345
4223.72 2383
4224.33 2246
4224.95 2100
4225.56 2271
4226.17 2408
4226.79 2560
4227.40 2560
4228.01 2569
4228.63 2667
4229.24 2533
4229.85 2692
4230.47 2686
4231.08 2763
4231.69 2917
4232.31 3007
4232.92 2889
4233.54 2925
4234.15 2730
4234.76 2732
4235.38 2441
4235.99 2409
4236.61 2218
4237.22 2297
4237.83 2168
4238.45 2273
4239.06 2178
4239.68 2185
4240.29 2068
4240.90 2036
4241.52 2018
4242.13 2109
4242.75 2045
4243.36 2106
4243.98 1996
4244.59 1855
4245.21 1891
4245.82 1992
4246.43 1855
4247.05 1888
4247.66 2043
4248.28 1737
4248.89 1820
4249.51 1908
4250.12 1931
4250.74 2007
4251.35 2003
4251.97 1953
4252.58 1865
4253.20 1918
4253.81 1951
4254.43 1952
4255.04 2014
4255.66 2017
4256.28 1988
4256.89 1937
4257.51 1873
4258.12 1927
4258.74 1931
4259.35 1902
4259.97 2012
4260.58 1973
4261.20 1950
4261.82 2092
4262.43 1969
4263.05 1772
4263.66 1882
4264.28 1988
4264.90 1927
4265.51 1831
4266.13 2008
4266.74 2087
4267.36 1902
4267.98 2075
4268.59 2000
4269.21 2129
4269.82 2149
4270.44 2064
4271.06 2094
4271.67 2124
4272.29 2104
4272.91 2121
4273.52 2270
4274.14 2148
4274.76 2214
4275.37 2086
4275.99 2191
4276.61 2029
4277.22 2115
4277.84 1960
4278.46 1751
4279.08 1659
4279.69 1723
4280.31 1857
4280.93 1740
4281.54 1764
4282.16 1698
4282.78 1657
4283.40 1758
4284.01 1796
4284.63 1767
4285.25 1798
4285.87 1725
4286.48 1912
4287.10 1882
4287.72 1877
4288.34 1840
4288.95 1859
4289.57 1860
4290.19 1781
4290.81 1886
4291.43 1920
4292.04 1897
4292.66 1800
4293.28 1681
4293.90 1643
4294.52 1750
4295.13 1855
4295.75 1813
4296.37 1808
4296.99 1805
4297.61 1771
4298.23 1861
4298.84 1886
4299.46 1791
4300.08 1976
4300.70 2004
4301.32 1952
4301.94 1821
4302.56 1807
4303.17 1892
4303.79 1925
4304.41 1891
4305.03 1877
4305.65 1987
4306.27 1807
4306.89 1846
4307.51 1920
4308.13 1932
4308.75 1912
4309.36 1995
4309.98 1979
4310.60 1880
4311.22 1926
4311.84 1938
4312.46 2047
4313.08 2138
4313.70 2045
4314.32 2156
4314.94 2208
4315.56 2094
4316.18 2109
4316.80 2084
4317.42 2029
4318.04 1834
4318.66 1805
4319.28 1804
4319.90 1973
4320.52 2004
4321.14 1899
4321.76 1822
4322.38 1885
4323.00 1785
4323.62 1830
4324.24 1894
4324.86 1887
4325.48 1835
4326.10 1863
4326.72 1942
4327.34 2029
4327.96 1953
4328.58 1778
4329.20 1965
4329.82 2037
4330.44 1918
4331.07 2010
4331.69 1994
4332.31 1958
4332.93 2067
4333.55 2120
4334.17 1994
4334.79 2068
4335.41 2074
4336.03 2047
4336.65 1983
4337.28 1988
4337.90 1974
4338.52 1981
4339.14 2071
4339.76 2152
4340.38 2043
4341.00 2199
4341.63 2296
4342.25 2463
4342.87 2352
4343.49 2282
4344.11 2373
4344.73 2268
4345.36 2256
4345.98 2319
4346.60 2237
4347.22 2429
4347.84 2479
4348.47 2791
4349.09 2798
4349.71 3104
4350.33 3106
4350.95 3409
4351.58 3363
4352.20 3118
4352.82 3211
4353.44 3052
4354.07 2745
4354.69 2585
4355.31 2432
4355.93 2380
4356.56 2237
4357.18 2104
4357.80 2239
4358.42 2042
4359.05 2064
4359.67 2099
4360.29 2009
4360.92 1969
4361.54 2063
4362.16 2244
4362.78 2145
4363.41 2106
4364.03 2253
4364.65 2109
4365.28 2076
4365.90 2134
4366.52 2084
4367.15 1992
4367.77 2125
4368.39 2104
4369.02 2103
4369.64 2147
4370.26 2133
4370.89 2226
4371.51 2051
4372.14 2007
4372.76 2076
4373.38 1921
4374.01 1847
4374.63 1823
4375.25 1873
4375.88 1832
4376.50 1844
4377.13 1903
4377.75 1806
4378.37 1900
4379.00 1879
4379.62 1897
4380.25 1892
4380.87 1819
4381.50 1922
4382.12 1962
4382.75 1949
4383.37 1971
4383.99 1918
4384.62 2003
4385.24 2147
4385.87 2026
4386.49 2021
4387.12 2105
4387.74 2180
4388.37 2184
4388.99 2084
4389.62 2100
4390.24 2189
4390.87 2140
4391.49 2205
4392.12 2236
4392.74 2418
4393.37 2593
4393.99 2733
4394.62 2873
4395.24 2827
4395.87 2642
4396.49 2799
4397.12 2851
4397.75 2698
4398.37 2631
4399.00 2432
4399.62 2463
4400.25 2305
4400.87 2152
4401.50 2181
4402.13 2414
4402.75 2451
4403.38 2398
4404.00 2508
4404.63 2524
4405.26 2405
4405.88 2224
4406.51 2232
4407.13 2207
4407.76 2120
4408.39 2114
4409.01 2205
4409.64 2202
4410.27 2180
4410.89 2023
4411.52 2039
4412.15 1949
4412.77 2063
4413.40 2078
4414.03 1982
4414.65 2019
4415.28 1948
4415.91 1870
4416.53 1854
4417.16 1745
4417.79 1854
4418.41 1968
4419.04 2021
4419.67 1829
4420.30 1772
4420.92 1753
4421.55 1813
4422.18 1955
4422.80 2029
4423.43 1873
4424.06 1786
4424.69 1857
4425.31 1875
4425.94 1879
4426.57 2028
4427.20 1831
4427.82 1817
4428.45 1757
4429.08 1744
4429.71 1778
4430.34 1832
4430.96 1730
4431.59 1739
4432.22 1845
4432.85 1878
4433.48 1833
4434.10 1830
4434.73 1807
4435.36 1800
4435.99 1726
4436.62 1621
4437.25 1734
4437.87 1705
4438.50 1702
4439.13 1685
4439.76 1941
4440.39 1921
4441.02 2015
4441.64 1887
4442.27 1835
4442.90 1825
4443.53 1784
4444.16 1889
4444.79 1789
4445.42 1753
4446.05 1758
4446.68 1906
4447.30 1834
4447.93 1745
4448.56 1714
4449.19 1745
4449.82 1696
4450.45 1725
4451.08 1721
4451.71 1765
4452.34 1802
4452.97 1596
4453.60 1796
4454.23 1678
4454.86 1751
4455.49 1783
4456.12 1934
4456.75 1720
4457.38 1645
4458.01 1634
4458.64 1673
4459.27 1742
4459.90 1722
4460.53 1696
4461.16 1812
4461.79 1713
4462.42 1631
4463.05 1786
4463.68 1724
4464.31 1673
4464.94 1740
4465.57 1691
4466.20 1658
4466.83 1697
4467.46 1692
4468.09 1614
4468.72 1710
4469.35 1701
4469.98 1740
4470.61 1636
4471.24 1802
4471.87 1679
4472.50 1772
4473.13 1849
4473.77 1617
4474.40 1630
4475.03 1754
4475.66 1597
4476.29 1729
4476.92 1636
4477.55 1630
4478.18 1652
4478.82 1705
4479.45 1670
4480.08 1616
4480.71 1546
4481.34 1629
4481.97 1732
4482.60 1743
4483.24 1682
4483.87 1735
4484.50 1722
4485.13 1692
4485.76 1645
4486.39 1736
4487.03 1689
4487.66 1691
4488.29 1936
4488.92 1860
4489.55 1831
4490.19 1912
4490.82 1808
4491.45 1728
4492.08 1819
4492.71 1767
4493.35 1679
4493.98 1660
4494.61 1643
4495.24 1647
4495.88 1570
4496.51 1642
4497.14 1758
4497.77 1833
4498.41 1761
4499.04 1676
4499.67 1729
4500.31 1654
4500.94 1745
4501.57 1844
4502.20 1759
4502.84 1834
4503.47 1798
4504.10 1926
4504.74 1897
4505.37 1899
4506.00 2007
4506.64 2138
4507.27 2145
4507.90 2111
4508.54 2025
4509.17 2091
4509.80 2064
4510.44 2003
4511.07 1935
4511.70 1898
4512.34 1834
4512.97 1960
4513.60 1787
4514.24 1737
4514.87 1891
4515.51 1869
4516.14 1840
4516.77 1827
4517.41 1966
4518.04 1921
4518.68 1920
4519.31 1901
4519.94 1995
4520.58 2030
4521.21 1992
4521.85 2038
4522.48 1881
4523.12 1879
4523.75 1851
4524.39 1856
4525.02 1945
4525.65 1830
4526.29 1750
4526.92 1770
4527.56 1857
4528.19 1912
4528.83 1775
4529.46 1697
4530.10 1867
4530.73 1952
4531.37 2017
4532.00 2104
4532.64 2365
4533.27 2593
4533.91 2643
4534.54 2822
4535.18 3042
4535.81 3199
4536.45 3338
4537.09 3264
4537.72 3089
4538.36 2872
4538.99 2764
4539.63 2596
4540.26 2403
4540.90 2286
4541.53 2347
4542.17 2076
4542.81 2012
4543.44 1963
4544.08 2017
4544.71 1935
4545.35 1839
4545.99 1885
4546.62 1702
4547.26 1738
4547.89 1809
4548.53 1766
4549.17 1784
4549.80 1814
4550.44 1733
4551.08 1816
4551.71 1773
4552.35 1702
4552.98 1841
4553.62 1888
4554.26 1859
4554.89 1845
4555.53 1971
4556.17 1782
4556.80 1998
4557.44 1982
4558.08 1900
4558.72 1936
4559.35 1786
4559.99 1685
4560.63 1898
4561.26 1896
4561.90 1853
4562.54 1878
4563.17 1858
4563.81 1859
4564.45 1887
4565.09 1885
4565.72 1851
4566.36 1840
4567.00 1702
4567.64 1789
4568.27 1864
4568.91 1823
4569.55 1897
4570.19 1821
4570.82 1933
4571.46 1860
4572.10 1981
4572.74 1988
4573.38 1995
4574.01 1955
4574.65 2004
4575.29 1965
4575.93 1941
4576.57 1899
4577.20 1916
4577.84 1936
4578.48 1879
4579.12 1871
4579.76 1655
4580.40 1751
4581.04 1691
4581.67 1789
4582.31 1627
4582.95 1554
4583.59 1678
4584.23 1611
4584.87 1672
4585.51 1834
4586.14 1729
4586.78 1641
4587.42 1689
4588.06 1674
4588.70 1719
4589.34 1812
4589.98 1664
4590.62 1734
4591.26 1795
4591.90 1775
4592.54 1772
4593.17 1842
4593.81 1956
4594.45 1891
4595.09 1910
4595.73 1962
4596.37 1887
4597.01 1870
4597.65 1905
4598.29 1845
4598.93 1848
4599.57 1700
4600.21 1721
4600.85 1641
4601.49 1711
4602.13 1684
4602.77 1654
4603.41 1687
4604.05 1566
4604.69 1669
4605.33 1691
4605.97 1658
4606.61 1724
4607.25 1696
4607.89 1817
4608.53 1759
4609.17 1886
4609.81 1720
4610.45 1705
4611.09 1676
4611.73 1641
4612.38 1673
4613.02 1782
4613.66 1633
4614.30 1683
4614.94 1790
4615.58 1755
4616.22 1647
4616.86 1758
4617.50 1758
4618.14 1677
4618.78 1685
4619.43 1624
4620.07 1653
4620.71 1640
4621.35 1659
4621.99 1767
4622.63 1629
4623.27 1618
4623.91 1695
4624.56 1675
4625.20 1673
4625.84 1795
4626.48 1615
4627.12 1591
4627.76 1679
4628.41 1668
4629.05 1638
4629.69 1618
4630.33 1639
4630.97 1582
4631.62 1585
4632.26 1731
4632.90 1754
4633.54 1708
4634.18 1756
4634.83 1710
4635.47 1625
4636.11 1620
4636.75 1574
4637.40 1512
4638.04 1696
4638.68 1756
4639.32 1735
4639.97 1727
4640.61 1722
4641.25 1811
4641.89 1752
4642.54 1889
4643.18 2032
4643.82 1855
4644.46 2050
4645.11 1863
4645.75 1955
4646.39 2088
4647.04 2103
4647.68 1827
4648.32 1888
4648.97 1843
4649.61 1814
4650.25 1572
4650.90 1630
4651.54 1673
4652.18 1646
4652.83 1617
4653.47 1674
4654.11 1700
4654.76 1662
4655.40 1710
4656.04 1719
4656.69 1672
4657.33 1678
4657.98 1634
4658.62 1635
4659.26 1713
4659.91 1730
4660.55 1662
4661.20 1537
4661.84 1549
4662.48 1574
4663.13 1562
4663.77 1673
4664.42 1563
4665.06 1373
4665.71 1575
4666.35 1543
4666.99 1498
4667.64 1504
4668.28 1510
4668.93 1543
4669.57 1632
4670.22 1588
4670.86 1517
4671.51 1617
4672.15 1605
4672.80 1549
4673.44 1627
4674.09 1656
4674.73 1669
4675.38 1583
4676.02 1633
4676.67 1445
4677.31 1480
4677.96 1548
4678.60 1544
4679.25 1604
4679.89 1511
4680.54 1528
4681.18 1530
4681.83 1543
4682.47 1560
4683.12 1691
4683.77 1663
4684.41 1622
4685.06 1578
4685.70 1653
4686.35 1628
4686.99 1742
4687.64 1748
4688.29 1568
4688.93 1666
4689.58 1666
4690.22 1640
4690.87 1525
4691.52 1605
4692.16 1527
4692.81 1530
4693.45 1631
4694.10 1555
4694.75 1535
4695.39 1437
4696.04 1559
4696.69 1624
4697.33 1513
4697.98 1595
4698.63 1550
4699.27 1594
4699.92 1557
4700.57 1645
4701.21 1764
4701.86 1715
4702.51 1689
4703.15 1665
4703.80 1804
4704.45 1790
4705.10 1597
4705.74 1665
4706.39 1690
4707.04 1656
4707.68 1570
4708.33 1701
4708.98 1634
4709.63 1545
4710.27 1541
4710.92 1609
4711.57 1495
4712.22 1604
4712.86 1652
4713.51 1652
4714.16 1626
4714.81 1682
4715.45 1657
4716.10 1681
4716.75 1674
4717.40 1816
4718.05 1671
4718.69 1636
4719.34 1632
4719.99 1505
4720.64 1617
4721.29 1656
4721.94 1650
4722.58 1639
4723.23 1612
4723.88 1754
4724.53 1722
4725.18 1651
4725.83 1755
4726.47 1708
4727.12 1805
4727.77 1713
4728.42 1708
4729.07 1789
4729.72 1783
4730.37 1677
4731.02 1775
4731.66 1696
4732.31 1718
4732.96 1842
4733.61 1775
4734.26 1667
4734.91 1704
4735.56 1773
4736.21 1896
4736.86 1753
4737.51 1516
4738.16 1471
4738.81 1617
4739.45 1609
4740.10 1631
4740.75 1560
4741.40 1571
4742.05 1713
4742.70 1675
4743.35 1726
4744.00 1752
4744.65 1717
4745.30 1660
4745.95 1595
4746.60 1546
4747.25 1646
4747.90 1671
4748.55 1732
4749.20 1607
4749.85 1692
4750.50 1681
4751.15 1707
4751.80 1576
4752.45 1499
4753.10 1582
4753.75 1706
4754.40 1630
4755.05 1618
4755.71 1701
4756.36 1691
4757.01 1865
4757.66 1877
4758.31 1814
4758.96 1855
4759.61 1956
4760.26 1824
4760.91 1833
4761.56 1795
4762.21 1662
4762.86 1737
4763.52 1589
4764.17 1519
4764.82 1536
4765.47 1595
4766.12 1636
4766.77 1605
4767.42 1582
4768.07 1662
4768.73 1651
4769.38 1625
4770.03 1643
4770.68 1631
4771.33 1632
4771.98 1604
4772.64 1498
4773.29 1499
4773.94 1461
4774.59 1595
4775.24 1503
4775.89 1585
4776.55 1587
4777.20 1590
4777.85 1490
4778.50 1537
4779.15 1502
4779.81 1564
4780.46 1433
4781.11 1428
4781.76 1500
4782.42 1498
4783.07 1540
4783.72 1601
4784.37 1556
4785.03 1562
4785.68 1542
4786.33 1663
4786.98 1590
4787.64 1481
4788.29 1535
4788.94 1494
4789.60 1630
4790.25 1507
4790.90 1553
4791.55 1542
4792.21 1667
4792.86 1557
4793.51 1540
4794.17 1601
4794.82 1645
4795.47 1517
4796.13 1575
4796.78 1558
4797.43 1534
4798.09 1640
4798.74 1664
4799.39 1545
4800.05 1643
4800.70 1617
4801.36 1518
4802.01 1533
4802.66 1622
4803.32 1644
4803.97 1552
4804.62 1513
4805.28 1568
4805.93 1566
4806.59 1605
4807.24 1501
4807.89 1568
4808.55 1654
4809.20 1475
4809.86 1560
4810.51 1505
4811.17 1525
4811.82 1408
4812.47 1466
4813.13 1629
4813.78 1446
4814.44 1540
4815.09 1602
4815.75 1470
4816.40 1453
4817.06 1545
4817.71 1541
4818.37 1673
4819.02 1728
4819.68 1774
4820.33 1780
4820.99 1699
4821.64 1772
4822.30 1783
4822.95 1773
4823.61 1487
4824.26 1633
4824.92 1665
4825.57 1665
4826.23 1654
4826.88 1597
4827.54 1613
4828.19 1685
4828.85 1794
4829.51 1818
4830.16 1838
4830.82 1655
4831.47 1690
4832.13 1529
4832.78 1566
4833.44 1542
4834.10 1518
4834.75 1584
4835.41 1684
4836.06 1666
4836.72 1806
4837.38 1730
4838.03 1721
4838.69 1794
4839.34 1757
4840.00 1840
4840.66 1759
4841.31 1861
4841.97 1884
4842.63 1915
4843.28 1977
4843.94 1912
4844.60 1903
4845.25 1964
4845.91 1999
4846.57 1925
4847.22 1882
4847.88 1788
4848.54 1809
4849.19 1886
4849.85 1879
4850.51 1849
4851.17 2127
4851.82 2069
4852.48 2106
4853.14 2120
4853.79 2216
4854.45 2117
4855.11 2101
4855.77 2282
4856.42 2168
4857.08 2221
4857.74 2149
4858.40 2195
4859.05 2051
4859.71 2028
4860.37 2042
4861.03 2029
4861.68 2005
4862.34 1927
4863.00 2084
4863.66 2184
4864.32 2139
4864.97 2080
4865.63 2035
4866.29 1914
4866.95 1925
4867.61 1824
4868.26 1998
4868.92 2066
4869.58 2151
4870.24 2114
4870.90 2126
4871.56 2019
4872.21 2002
4872.87 2036
4873.53 2023
4874.19 2069
4874.85 2016
4875.51 1927
4876.17 1845
4876.83 1767
4877.48 1897
4878.14 1967
4878.80 1926
4879.46 1996
4880.12 1842
4880.78 1976
4881.44 1904
4882.10 1849
4882.76 1806
4883.42 1883
4884.08 2021
4884.73 1986
4885.39 1945
4886.05 1911
4886.71 1817
4887.37 1934
4888.03 1881
4888.69 1801
4889.35 1714
4890.01 1756
4890.67 1767
4891.33 1688
4891.99 1699
4892.65 1760
4893.31 1700
4893.97 1710
4894.63 1698
4895.29 1868
4895.95 1884
4896.61 1768
4897.27 1633
4897.93 1562
4898.59 1590
4899.25 1693
4899.91 1680
4900.57 1599
4901.23 1454
4901.89 1627
4902.55 1598
4903.21 1657
4903.88 1599
4904.54 1683
4905.20 1727
4905.86 1636
4906.52 1607
4907.18 1507
4907.84 1677
4908.50 1639
4909.16 1721
4909.82 1579
4910.48 1539
4911.15 1613
4911.81 1520
4912.47 1754
4913.13 1595
4913.79 1593
4914.45 1585
4915.11 1643
4915.77 1568
4916.44 1684
4917.10 1597
4917.76 1572
4918.42 1504
4919.08 1583
4919.74 1617
4920.41 1507
4921.07 1454
4921.73 1535
4922.39 1506
4923.05 1506
4923.72 1458
4924.38 1617
4925.04 1617
4925.70 1717
4926.36 1694
4927.03 1467
4927.69 1533
4928.35 1519
4929.01 1520
4929.67 1491
4930.34 1476
4931.00 1569
4931.66 1564
4932.32 1529
4932.99 1372
4933.65 1310
4934.31 1429
4934.98 1426
4935.64 1466
4936.30 1456
4936.96 1459
4937.63 1485
4938.29 1539
4938.95 1575
4939.62 1565
4940.28 1628
4940.94 1578
4941.61 1556
4942.27 1543
4942.93 1490
4943.60 1445
4944.26 1519
4944.92 1692
4945.59 1536
4946.25 1421
4946.91 1473
4947.58 1489
4948.24 1357
4948.90 1441
4949.57 1542
4950.23 1468
4950.89 1413
4951.56 1382
4952.22 1331
4952.89 1578
4953.55 1497
4954.21 1318
4954.88 1494
4955.54 1378
4956.21 1338
4956.87 1416
4957.53 1456
4958.20 1438
4958.86 1435
4959.53 1492
4960.19 1381
4960.86 1392
4961.52 1376
4962.19 1464
4962.85 1449
4963.52 1424
4964.18 1552
4964.84 1348
4965.51 1491
4966.17 1592
4966.84 1525
4967.50 1508
4968.17 1603
4968.83 1561
4969.50 1545
4970.16 1632
4970.83 1591
4971.49 1657
4972.16 1511
4972.82 1494
4973.49 1407
4974.16 1411
4974.82 1467
4975.49 1471
4976.15 1340
4976.82 1486
4977.48 1421
4978.15 1641
4978.81 1556
4979.48 1525
4980.15 1430
4980.81 1384
4981.48 1447
4982.14 1538
4982.81 1548
4983.48 1448
4984.14 1464
4984.81 1450
4985.47 1434
4986.14 1435
4986.81 1459
4987.47 1409
4988.14 1433
4988.80 1505
4989.47 1466
4990.14 1639
4990.80 1682
4991.47 1806
4992.14 1715
4992.80 1729
4993.47 1769
4994.14 1749
4994.80 1837
4995.47 1880
4996.14 1924
4996.80 1860
4997.47 1869
4998.14 1722
4998.81 1728
4999.47 1495
5000.14 1560
5000.81 1611
5001.47 1456
5002.14 1508
5002.81 1494
5003.48 1484
5004.14 1527
5004.81 1348
5005.48 1366
5006.15 1579
5006.81 1577
5007.48 1417
5008.15 1389
5008.82 1521
5009.48 1582
5010.15 1408
5010.82 1370
5011.49 1491
5012.16 1488
5012.82 1413
5013.49 1446
5014.16 1487
5014.83 1430
5015.50 1499
5016.16 1477
5016.83 1461
5017.50 1468
5018.17 1478
5018.84 1499
5019.50 1501
5020.17 1440
5020.84 1466
5021.51 1565
5022.18 1619
5022.85 1599
5023.52 1621
5024.19 1579
5024.85 1707
5025.52 1686
5026.19 1761
5026.86 1892
5027.53 1707
5028.20 1775
5028.87 1907
5029.54 1819
5030.21 1847
5030.87 1864
5031.54 1731
5032.21 1716
5032.88 1793
5033.55 1614
5034.22 1609
5034.89 1634
5035.56 1530
5036.23 1534
5036.90 1472
5037.57 1435
5038.24 1508
5038.91 1396
5039.58 1469
5040.25 1598
5040.92 1527
5041.59 1560
5042.26 1602
5042.93 1589
5043.60 1615
5044.27 1501
5044.94 1550
5045.61 1636
5046.28 1700
5046.95 1761
5047.62 1845
5048.29 1683
5048.96 1618
5049.63 1745
5050.30 1702
5050.97 1674
5051.64 1517
5052.31 1562
5052.98 1652
5053.65 1595
5054.32 1623
5054.99 1630
5055.66 1474
5056.34 1479
5057.01 1488
5057.68 1519
5058.35 1641
5059.02 1488
5059.69 1412
5060.36 1394
5061.03 1474
5061.70 1641
5062.38 1766
5063.05 1744
5063.72 1751
5064.39 1703
5065.06 1679
5065.73 1583
5066.40 1559
5067.08 1640
5067.75 1498
5068.42 1570
5069.09 1548
5069.76 1510
5070.43 1509
5071.11 1565
5071.78 1488
5072.45 1525
5073.12 1602
5073.79 1625
5074.47 1607
5075.14 1587
5075.81 1545
5076.48 1541
5077.15 1553
5077.83 1451
5078.50 1500
5079.17 1393
5079.84 1485
5080.52 1507
5081.19 1549
5081.86 1383
5082.53 1500
5083.21 1528
5083.88 1735
5084.55 1633
5085.22 1543
5085.90 1500
5086.57 1588
5087.24 1704
5087.92 1649
5088.59 1553
5089.26 1600
5089.93 1502
5090.61 1446
5091.28 1561
5091.95 1556
5092.63 1490
5093.30 1580
5093.97 1504
5094.65 1631
5095.32 1756
5095.99 1700
5096.67 1735
5097.34 1697
5098.02 1740
5098.69 1701
5099.36 1584
5100.04 1653
5100.71 1605
5101.38 1514
5102.06 1418
5102.73 1430
5103.41 1491
5104.08 1545
5104.75 1421
5105.43 1467
5106.10 1457
5106.78 1487
5107.45 1562
5108.12 1610
5108.80 1547
5109.47 1561
5110.15 1601
5110.82 1670
5111.50 1516
5112.17 1416
5112.85 1461
5113.52 1506
5114.20 1448
5114.87 1463
5115.54 1482
5116.22 1391
5116.89 1425
5117.57 1389
5118.24 1584
5118.92 1544
5119.59 1486
5120.27 1488
5120.94 1540
5121.62 1611
5122.30 1531
5122.97 1505
5123.65 1588
5124.32 1452
5125.00 1516
5125.67 1548
5126.35 1590
5127.02 1624
5127.70 1570
5128.37 1445
5129.05 1594
5129.73 1478
5130.40 1420
5131.08 1373
5131.75 1448
5132.43 1452
5133.10 1435
5133.78 1385
5134.46 1367
5135.13 1490
5135.81 1588
5136.49 1548
5137.16 1601
5137.84 1437
5138.51 1434
5139.19 1438
5139.87 1515
5140.54 1586
5141.22 1503
5141.90 1515
5142.57 1594
5143.25 1432
5143.93 1600
5144.60 1502
5145.28 1624
5145.96 1558
5146.63 1430
5147.31 1483
5147.99 1596
5148.66 1428
5149.34 1335
5150.02 1321
5150.69 1350
5151.37 1436
5152.05 1342
5152.73 1419
5153.40 1404
5154.08 1305
5154.76 1442
5155.44 1381
5156.11 1316
5156.79 1381
5157.47 1416
5158.15 1487
5158.82 1409
5159.50 1321
5160.18 1360
5160.86 1250
5161.53 1393
5162.21 1409
5162.89 1388
5163.57 1475
5164.25 1386
5164.92 1468
5165.60 1303
5166.28 1292
5166.96 1289
5167.64 1310
5168.31 1365
5168.99 1273
5169.67 1302
5170.35 1241
5171.03 1271
5171.71 1415
5172.39 1367
5173.06 1311
5173.74 1328
5174.42 1423
5175.10 1294
5175.78 1384
5176.46 1285
5177.14 1346
5177.82 1386
5178.49 1339
5179.17 1498
5179.85 1417
5180.53 1461
5181.21 1301
5181.89 1443
5182.57 1426
5183.25 1472
5183.93 1379
5184.61 1244
5185.29 1379
5185.97 1400
5186.64 1388
5187.32 1399
5188.00 1331
5188.68 1306
5189.36 1316
5190.04 1369
5190.72 1307
5191.40 1320
5192.08 1357
5192.76 1424
5193.44 1463
5194.12 1375
5194.80 1351
5195.48 1329
5196.16 1424
5196.84 1392
5197.52 1396
5198.20 1408
5198.88 1414
5199.56 1418
5200.24 1372
5200.92 1414
5201.60 1374
5202.28 1424
5202.96 1401
5203.65 1431
5204.33 1378
5205.01 1431
5205.69 1460
5206.37 1363
5207.05 1412
5207.73 1483
5208.41 1437
5209.09 1430
5209.77 1436
5210.45 1440
5211.13 1507
5211.82 1367
5212.50 1390
5213.18 1460
5213.86 1428
5214.54 1461
5215.22 1466
5215.90 1418
5216.58 1479
5217.27 1462
5217.95 1413
5218.63 1351
5219.31 1414
5219.99 1456
5220.67 1379
5221.36 1349
5222.04 1384
5222.72 1400
5223.40 1523
5224.08 1439
5224.77 1393
5225.45 1410
5226.13 1491
5226.81 1457
5227.49 1513
5228.18 1343
5228.86 1369
5229.54 1502
5230.22 1455
5230.91 1554
5231.59 1575
5232.27 1583
5232.95 1500
5233.63 1428
5234.32 1474
5235.00 1446
5235.68 1398
5236.37 1386
5237.05 1402
5237.73 1486
5238.41 1414
5239.10 1558
5239.78 1587
5240.46 1576
5241.15 1478
5241.83 1473
5242.51 1460
5243.20 1549
5243.88 1587
5244.56 1723
5245.24 1829
5245.93 1688
5246.61 1684
5247.29 1748
5247.98 1839
5248.66 1863
5249.35 1769
5250.03 1904
5250.71 1949
5251.40 1827
5252.08 1792
5252.76 1712
5253.45 1718
5254.13 1752
5254.82 1603
5255.50 1650
5256.18 1702
5256.87 1569
5257.55 1542
5258.24 1640
5258.92 1559
5259.60 1470
5260.29 1456
5260.97 1472
5261.66 1497
5262.34 1415
5263.03 1389
5263.71 1543
5264.40 1520
5265.08 1535
5265.76 1510
5266.45 1554
5267.13 1513
5267.82 1504
5268.50 1412
5269.19 1465
5269.87 1500
5270.56 1327
5271.24 1548
5271.93 1534
5272.61 1447
5273.30 1554
5273.98 1548
5274.67 1435
5275.35 1555
5276.04 1537
5276.72 1539
5277.41 1552
5278.10 1480
5278.78 1558
5279.47 1538
5280.15 1504
5280.84 1503
5281.52 1540
5282.21 1527
5282.89 1627
5283.58 1702
5284.27 1593
5284.95 1614
5285.64 1723
5286.32 1656
5287.01 1772
5287.70 1712
5288.38 1737
5289.07 1607
5289.75 1716
5290.44 1754
5291.13 1651
5291.81 1547
5292.50 1636
5293.19 1759
5293.87 1765
5294.56 1743
5295.25 1664
5295.93 1665
5296.62 1898
5297.31 1840
5297.99 1671
5298.68 1629
5299.37 1747
5300.05 1671
5300.74 1763
5301.43 1832
5302.11 1676
5302.80 1804
5303.49 1907
5304.18 1826
5304.86 1841
5305.55 1926
5306.24 1826
5306.92 2037
5307.61 2034
5308.30 2035
5308.99 1867
5309.67 1850
5310.36 1659
5311.05 1771
5311.74 1640
5312.42 1602
5313.11 1529
5313.80 1584
5314.49 1471
5315.18 1539
5315.86 1535
5316.55 1656
5317.24 1555
5317.93 1549
5318.62 1537
5319.30 1477
5319.99 1501
5320.68 1474
5321.37 1578
5322.06 1601
5322.74 1526
5323.43 1418
5324.12 1568
5324.81 1545
5325.50 1527
5326.19 1664
5326.88 1616
5327.56 1595
5328.25 1468
5328.94 1439
5329.63 1406
5330.32 1500
5331.01 1368
5331.70 1473
5332.39 1408
5333.07 1524
5333.76 1592
5334.45 1579
5335.14 1536
5335.83 1462
5336.52 1533
5337.21 1623
5337.90 1607
5338.59 1516
5339.28 1533
5339.97 1563
5340.66 1481
5341.35 1588
5342.04 1562
5342.73 1539
5343.42 1586
5344.10 1550
5344.79 1604
5345.48 1518
5346.17 1480
5346.86 1481
5347.55 1680
5348.24 1673
5348.93 1603
5349.62 1587
5350.31 1677
5351.00 1708
5351.69 1706
5352.39 1820
5353.08 1826
5353.77 1781
5354.46 1902
5355.15 1963
5355.84 2041
5356.53 1957
5357.22 1898
5357.91 1876
5358.60 1748
5359.29 1774
5359.98 1742
5360.67 1654
5361.36 1698
5362.05 1650
5362.74 1681
5363.44 1736
5364.13 1480
5364.82 1502
5365.51 1428
5366.20 1570
5366.89 1659
5367.58 1649
5368.27 1599
5368.96 1542
5369.66 1550
5370.35 1464
5371.04 1520
5371.73 1472
5372.42 1512
5373.11 1493
5373.81 1453
5374.50 1391
5375.19 1412
5375.88 1498
5376.57 1485
5377.26 1473
5377.96 1488
5378.65 1541
5379.34 1491
5380.03 1487
5380.72 1494
5381.42 1453
5382.11 1387
5382.80 1367
5383.49 1518
5384.18 1515
5384.88 1551
5385.57 1466
5386.26 1447
5386.95 1438
5387.65 1431
5388.34 1514
5389.03 1509
5389.72 1469
5390.42 1479
5391.11 1536
5391.80 1635
5392.50 1470
5393.19 1488
5393.88 1580
5394.57 1493
5395.27 1484
5395.96 1495
5396.65 1461
5397.35 1511
5398.04 1435
5398.73 1517
5399.43 1469
5400.12 1522
5400.81 1497
5401.51 1458
5402.20 1478
5402.89 1494
5403.59 1500
5404.28 1404
5404.97 1396
5405.67 1445
5406.36 1433
5407.06 1517
5407.75 1516
5408.44 1480
5409.14 1561
5409.83 1456
5410.53 1454
5411.22 1470
5411.91 1506
5412.61 1509
5413.30 1471
5414.00 1570
5414.69 1519
5415.38 1477
5416.08 1438
5416.77 1330
5417.47 1494
5418.16 1455
5418.86 1506
5419.55 1563
5420.25 1563
5420.94 1411
5421.64 1498
5422.33 1434
5423.03 1485
5423.72 1622
5424.41 1495
5425.11 1589
5425.80 1592
5426.50 1457
5427.19 1583
5427.89 1523
5428.59 1411
5429.28 1458
5429.98 1479
5430.67 1469
5431.37 1463
5432.06 1341
5432.76 1528
5433.45 1626
5434.15 1431
5434.84 1438
5435.54 1591
5436.23 1614
5436.93 1601
5437.63 1577
5438.32 1499
5439.02 1557
5439.71 1544
5440.41 1527
5441.11 1603
5441.80 1661
5442.50 1745
5443.19 1523
5443.89 1527
5444.59 1712
5445.28 1505
5445.98 1574
5446.68 1600
5447.37 1728
5448.07 1810
5448.76 1704
5449.46 1653
5450.16 1839
5450.85 1863
5451.55 1941
5452.25 1988
5452.94 2117
5453.64 2170
5454.34 2094
5455.03 1994
5455.73 2028
5456.43 1938
5457.13 2011
5457.82 1902
5458.52 1952
5459.22 1956
5459.91 1897
5460.61 1817
5461.31 1898
5462.01 1899
5462.70 1833
5463.40 1733
5464.10 1996
5464.80 1969
5465.49 1877
5466.19 1898
5466.89 2115
5467.59 2028
5468.28 1993
5468.98 2019
5469.68 2060
5470.38 2003
5471.07 2021
5471.77 2030
5472.47 1928
5473.17 1963
5473.87 1915
5474.56 1864
5475.26 1932
5475.96 1776
5476.66 1654
5477.36 1917
5478.06 1875
5478.75 1875
5479.45 1745
5480.15 1729
5480.85 1711
5481.55 1775
5482.25 1822
5482.95 2056
5483.64 2061
5484.34 2102
5485.04 2101
5485.74 2107
5486.44 2078
5487.14 2181
5487.84 2143
5488.54 2018
5489.23 1936
5489.93 1891
5490.63 1985
5491.33 2114
5492.03 2036
5492.73 2008
5493.43 1862
5494.13 1891
5494.83 1862
5495.53 1983
5496.23 2017
5496.93 2119
5497.63 2075
5498.33 1967
5499.03 1991
5499.73 1948
5500.43 2089
5501.13 1911
5501.83 2004
5502.53 2161
5503.23 2395
5503.93 2531
5504.63 2577
5505.33 2513
5506.03 2776
5506.73 2963
5507.43 2811
5508.13 2918
5508.83 2653
5509.53 2597
5510.23 2529
5510.93 2340
5511.63 2311
5512.33 2255
5513.03 2180
5513.73 2255
5514.43 2245
5515.13 2292
5515.83 2288
5516.53 2423
5517.23 2360
5517.93 2402
5518.64 2409
5519.34 2377
5520.04 2342
5520.74 2216
5521.44 2001
5522.14 2003
5522.84 2119
5523.54 2108
5524.24 1976
5524.95 1899
5525.65 1834
5526.35 1813
5527.05 1828
5527.75 1733
5528.45 1777
5529.15 1723
5529.86 1733
5530.56 1758
5531.26 1843
5531.96 1766
5532.66 1658
5533.36 1621
5534.07 1734
5534.77 1787
5535.47 1673
5536.17 1650
5536.87 1628
5537.58 1681
5538.28 1807
5538.98 1752
5539.68 1867
5540.39 1986
5541.09 1809
5541.79 1805
5542.49 1881
5543.20 1841
5543.90 1732
5544.60 1734
5545.30 1700
5546.01 1697
5546.71 1704
5547.41 1494
5548.11 1700
5548.82 1623
5549.52 1563
5550.22 1533
5550.93 1530
5551.63 1627
5552.33 1555
5553.03 1589
5553.74 1780
5554.44 1690
5555.14 1624
5555.85 1526
5556.55 1550
5557.25 1616
5557.96 1531
5558.66 1515
5559.36 1549
5560.07 1588
5560.77 1533
5561.48 1605
5562.18 1588
5562.88 1552
5563.59 1584
5564.29 1511
5564.99 1454
5565.70 1440
5566.40 1479
5567.11 1645
5567.81 1434
5568.51 1527
5569.22 1542
5569.92 1595
5570.63 1555
5571.33 1452
5572.04 1513
5572.74 1470
5573.44 1512
5574.15 1445
5574.85 1457
5575.56 1465
5576.26 1450
5576.97 1562
5577.67 1478
5578.38 1496
5579.08 1511
5579.79 1539
5580.49 1589
5581.20 1521
5581.90 1456
5582.61 1545
5583.31 1566
5584.02 1511
5584.72 1415
5585.43 1459
5586.13 1489
5586.84 1465
5587.54 1379
5588.25 1495
5588.95 1465
5589.66 1440
5590.36 1423
5591.07 1489
5591.77 1523
5592.48 1451
5593.19 1425
5593.89 1408
5594.60 1469
5595.30 1428
5596.01 1454
5596.71 1414
5597.42 1380
5598.13 1450
5598.83 1466
5599.54 1414
5600.24 1345
5600.95 1337
5601.66 1328
5602.36 1382
5603.07 1426
5603.78 1372
5604.48 1385
5605.19 1369
5605.89 1319
5606.60 1283
5607.31 1310
5608.01 1289
5608.72 1320
5609.43 1277
5610.13 1256
5610.84 1343
5611.55 1323
5612.25 1444
5612.96 1453
5613.67 1340
5614.38 1333
5615.08 1390
5615.79 1329
5616.50 1347
5617.20 1445
5617.91 1524
5618.62 1445
5619.33 1354
5620.03 1370
5620.74 1427
5621.45 1498
5622.15 1310
5622.86 1369
5623.57 1294
5624.28 1404
5624.99 1371
5625.69 1336
5626.40 1301
5627.11 1315
5627.82 1382
5628.52 1413
5629.23 1308
5629.94 1211
5630.65 1335
5631.36 1313
5632.06 1379
5632.77 1454
5633.48 1341
5634.19 1364
5634.90 1303
5635.61 1329
5636.31 1352
5637.02 1461
5637.73 1489
5638.44 1467
5639.15 1450
5639.86 1444
5640.56 1428
5641.27 1471
5641.98 1350
5642.69 1337
5643.40 1333
5644.11 1356
5644.82 1337
5645.53 1351
5646.24 1331
5646.94 1338
5647.65 1391
5648.36 1443
5649.07 1398
5649.78 1293
5650.49 1403
5651.20 1395
5651.91 1436
5652.62 1389
5653.33 1279
5654.04 1360
5654.75 1445
5655.46 1330
5656.17 1300
5656.88 1434
5657.59 1416
5658.30 1392
5659.01 1332
5659.71 1397
5660.42 1328
5661.13 1428
5661.84 1552
5662.55 1623
5663.26 1443
5663.97 1538
5664.69 1595
5665.40 1306
5666.11 1348
5666.82 1372
5667.53 1441
5668.24 1413
5668.95 1380
5669.66 1408
5670.37 1321
5671.08 1354
5671.79 1390
5672.50 1313
5673.21 1399
5673.92 1413
5674.63 1362
5675.34 1380
5676.05 1409
5676.76 1413
5677.48 1416
5678.19 1532
5678.90 1327
5679.61 1340
5680.32 1426
5681.03 1296
5681.74 1433
5682.45 1443
5683.16 1355
5683.88 1379
5684.59 1443
5685.30 1439
5686.01 1449
5686.72 1438
5687.43 1413
5688.15 1470
5688.86 1453
5689.57 1402
5690.28 1399
5690.99 1445
5691.70 1488
5692.42 1451
5693.13 1339
5693.84 1384
5694.55 1393
5695.26 1447
5695.98 1429
5696.69 1409
5697.40 1389
5698.11 1401
5698.82 1457
5699.54 1368
5700.25 1297
5700.96 1262
5701.67 1308
5702.39 1419
5703.10 1378
5703.81 1390
5704.52 1393
5705.24 1366
5705.95 1349
5706.66 1372
5707.38 1364
5708.09 1310
5708.80 1289
5709.51 1319
5710.23 1289
5710.94 1380
5711.65 1313
5712.37 1436
5713.08 1422
5713.79 1385
5714.51 1387
5715.22 1387
5715.93 1460
5716.65 1329
5717.36 1374
5718.07 1436
5718.79 1477
5719.50 1372
5720.21 1514
5720.93 1432
5721.64 1430
5722.36 1476
5723.07 1492
5723.78 1507
5724.50 1449
5725.21 1436
5725.92 1350
5726.64 1413
5727.35 1515
5728.07 1370
5728.78 1410
5729.50 1471
5730.21 1596
5730.92 1555
5731.64 1551
5732.35 1598
5733.07 1522
5733.78 1603
5734.50 1571
5735.21 1582
5735.93 1513
5736.64 1462
5737.35 1546
5738.07 1520
5738.78 1537
5739.50 1470
5740.21 1476
5740.93 1515
5741.64 1517
5742.36 1673
5743.07 1745
5743.79 1664
5744.50 1707
5745.22 1769
5745.93 1837
5746.65 1819
5747.37 1787
5748.08 1815
5748.80 1879
5749.51 1768
5750.23 1812
5750.94 1770
5751.66 1685
5752.37 1663
5753.09 1745
5753.81 1796
5754.52 1838
5755.24 1733
5755.95 1794
5756.67 1739
5757.38 1676
5758.10 1748
5758.82 1726
5759.53 1735
5760.25 1663
5760.96 1715
5761.68 1834
5762.40 1729
5763.11 1739
5763.83 1754
5764.55 1748
5765.26 1764
5765.98 2069
5766.70 2044
5767.41 2070
5768.13 2128
5768.85 2315
5769.56 2305
5770.28 2360
5771.00 2418
5771.71 2246
5772.43 2268
5773.15 2306
5773.86 2265
5774.58 2338
5775.30 2203
5776.01 2367
5776.73 2545
5777.45 2679
5778.17 3113
5778.88 3204
5779.60 2978
5780.32 2941
5781.04 3077
5781.75 2854
5782.47 2647
5783.19 2598
5783.91 2444
5784.62 2464
5785.34 2360
5786.06 2336
5786.78 2186
5787.49 2233
5788.21 2269
5788.93 2222
5789.65 2175
5790.37 2081
5791.08 2112
5791.80 2127
5792.52 2105
5793.24 2100
5793.96 2112
5794.68 2050
5795.39 2055
5796.11 2089
5796.83 1941
5797.55 2071
5798.27 2104
5798.99 2120
5799.70 2141
5800.42 2092
5801.14 2008
5801.86 1958
5802.58 2081
5803.30 2028
5804.02 1946
5804.74 2143
5805.45 2255
5806.17 2448
5806.89 2581
5807.61 2649
5808.33 2434
5809.05 2581
5809.77 2537
5810.49 2272
5811.21 2286
5811.93 2298
5812.65 1988
5813.37 1942
5814.09 1932
5814.81 1937
5815.52 1971
5816.24 2060
5816.96 1978
5817.68 1975
5818.40 2112
5819.12 2116
5819.84 2136
5820.56 2115
5821.28 2250
5822.00 2284
5822.72 2173
5823.44 2140
5824.16 2218
5824.88 1946
5825.60 2071
5826.32 1938
5827.04 1892
5827.76 1835
5828.48 1833
5829.21 1805
5829.93 1718
5830.65 1737
5831.37 1741
5832.09 1794
5832.81 1674
5833.53 1810
5834.25 1810
5834.97 1694
5835.69 1726
5836.41 1753
5837.13 1778
5837.85 1717
5838.57 1699
5839.30 1673
5840.02 1687
5840.74 1716
5841.46 1599
5842.18 1636
5842.90 1573
5843.62 1520
5844.34 1670
5845.07 1685
5845.79 1641
5846.51 1652
5847.23 1610
5847.95 1585
5848.67 1581
5849.39 1525
5850.12 1624
5850.84 1696
5851.56 1561
5852.28 1561
5853.00 1708
5853.73 1684
5854.45 1615
5855.17 1650
5855.89 1605
5856.61 1632
5857.34 1563
5858.06 1679
5858.78 1621
5859.50 1694
5860.23 1583
5860.95 1602
5861.67 1673
5862.39 1557
5863.11 1518
5863.84 1653
5864.56 1650
5865.28 1540
5866.01 1612
5866.73 1587
5867.45 1574
5868.17 1472
5868.90 1592
5869.62 1655
5870.34 1587
5871.07 1605
5871.79 1567
5872.51 1561
5873.23 1516
5873.96 1481
5874.68 1465
5875.40 1521
5876.13 1578
5876.85 1452
5877.57 1401
5878.30 1602
5879.02 1687
5879.74 1623
5880.47 1495
5881.19 1524
5881.92 1660
5882.64 1585
5883.36 1600
5884.09 1468
5884.81 1497
5885.53 1668
5886.26 1610
5886.98 1642
5887.71 1556
5888.43 1562
5889.15 1495
5889.88 1433
5890.60 1631
5891.33 1696
5892.05 1533
5892.78 1519
5893.50 1575
5894.23 1608
5894.95 1476
5895.67 1450
5896.40 1561
5897.12 1617
5897.85 1535
5898.57 1489
5899.30 1495
5900.02 1460
5900.75 1552
5901.47 1573
5902.20 1491
5902.92 1428
5903.65 1460
5904.37 1498
5905.10 1549
5905.82 1577
5906.55 1541
5907.27 1569
5908.00 1612
5908.72 1698
5909.45 1633
5910.17 1527
5910.90 1620
5911.62 1667
5912.35 1667
5913.08 1520
5913.80 1550
5914.53 1703
5915.25 1676
5915.98 1645
5916.70 1668
5917.43 1619
5918.16 1642
5918.88 1612
5919.61 1667
5920.33 1662
5921.06 1640
5921.79 1531
5922.51 1576
5923.24 1628
5923.97 1687
5924.69 1722
5925.42 1637
5926.14 1657
5926.87 1659
5927.60 1723
5928.32 1546
5929.05 1737
5929.78 1714
5930.50 1599
5931.23 1700
5931.96 1725
5932.68 1662
5933.41 1595
5934.14 1644
5934.86 1765
5935.59 1817
5936.32 1751
5937.05 1794
5937.77 1873
5938.50 1950
5939.23 1805
5939.95 1921
5940.68 1917
5941.41 1964
5942.14 2022
5942.86 2028
5943.59 2020
5944.32 1964
5945.05 1968
5945.77 2070
5946.50 1965
5947.23 1849
5947.96 1922
5948.68 1870
5949.41 1838
5950.14 1924
5950.87 1967
5951.60 1906
5952.32 1874
5953.05 1980
5953.78 2039
5954.51 2077
5955.24 2097
5955.96 2193
5956.69 2112
5957.42 2116
5958.15 2340
5958.88 2421
5959.61 2331
5960.33 2225
5961.06 2225
5961.79 2132
5962.52 2182
5963.25 2232
5963.98 2193
5964.71 2259
5965.44 2220
5966.16 2343
5966.89 2378
5967.62 2256
5968.35 2314
5969.08 2210
5969.81 2343
5970.54 2477
5971.27 2512
5972.00 2527
5972.73 2539
5973.46 2643
5974.18 2662
5974.91 2526
5975.64 2648
5976.37 2610
5977.10 2578
5977.83 2505
5978.56 2480
5979.29 2430
5980.02 2384
5980.75 2420
5981.48 2337
5982.21 2495
5982.94 2523
5983.67 2442
5984.40 2529
5985.13 2529
5985.86 2682
5986.59 2695
5987.32 2690
5988.05 2813
5988.78 2767
5989.51 2783
5990.24 2873
5990.97 2866
5991.70 2797
5992.43 2786
5993.16 2941
5993.89 2833
5994.62 2740
5995.35 2790
5996.09 2705
5996.82 2799
5997.55 2759
5998.28 2759
5999.01 2826
5999.74 2994
6000.47 2943
6001.20 2947
6001.93 3002
6002.66 3009
6003.39 2943
6004.13 2854
6004.86 2870
6005.59 3023
6006.32 2692
6007.05 2847
6007.78 2813
6008.51 2923
6009.25 2797
6009.98 2622
6010.71 2681
6011.44 2650
6012.17 2817
6012.90 2997
6013.64 3212
6014.37 3276
6015.10 3466
6015.83 3836
6016.56 4255
6017.29 4567
6018.03 4675
6018.76 4968
6019.49 4951
6020.22 4889
6020.96 4540
6021.69 4438
6022.42 4195
6023.15 3796
6023.88 3413
6024.62 3286
6025.35 2952
6026.08 2731
6026.81 2696
6027.55 2475
6028.28 2454
6029.01 2320
6029.75 2340
6030.48 2285
6031.21 2115
6031.94 2333
6032.68 2399
6033.41 2240
6034.14 2379
6034.88 2305
6035.61 2323
6036.34 2270
6037.07 2159
6037.81 2276
6038.54 2197
6039.27 2117
6040.01 2122
6040.74 2206
6041.47 2313
6042.21 2229
6042.94 2283
6043.68 2417
6044.41 2278
6045.14 2277
6045.88 2293
6046.61 2334
6047.34 2399
6048.08 2351
6048.81 2371
6049.55 2401
6050.28 2397
6051.01 2313
6051.75 2192
6052.48 2318
6053.22 2401
6053.95 2391
6054.68 2509
6055.42 2493
6056.15 2552
6056.89 2496
6057.62 2668
6058.36 2784
6059.09 2575
6059.83 2599
6060.56 2681
6061.29 2648
6062.03 2594
6062.76 2441
6063.50 2524
6064.23 2351
6064.97 2495
6065.70 2530
6066.44 2546
6067.17 2496
6067.91 2303
6068.64 2316
6069.38 2385
6070.11 2432
6070.85 2376
6071.58 2317
6072.32 2449
6073.06 2292
6073.79 2251
6074.53 2390
6075.26 2268
6076.00 2168
6076.73 2253
6077.47 2177
6078.20 2172
6078.94 2157
6079.68 2169
6080.41 2213
6081.15 2081
6081.88 2243
6082.62 2270
6083.35 2305
6084.09 2230
6084.83 2160
6085.56 2171
6086.30 2190
6087.04 2107
6087.77 2000
6088.51 2040
6089.24 2032
6089.98 2093
6090.72 2054
6091.45 2077
6092.19 2036
6092.93 2057
6093.66 1970
6094.40 2060
6095.14 2090
6095.87 2142
6096.61 2228
6097.35 2276
6098.08 2020
6098.82 2026
6099.56 2207
6100.29 2060
6101.03 2110
6101.77 2056
6102.51 1974
6103.24 1874
6103.98 2054
6104.72 2112
6105.46 1974
6106.19 1986
6106.93 1995
6107.67 2054
6108.41 1964
6109.14 2066
6109.88 2132
6110.62 1975
6111.36 2087
6112.09 2046
6112.83 2042
6113.57 2105
6114.31 2101
6115.04 2046
6115.78 1966
6116.52 2100
6117.26 1970
6118.00 1925
6118.73 2055
6119.47 2036
6120.21 2094
6120.95 2057
6121.69 2165
6122.43 2063
6123.16 2111
6123.90 2154
6124.64 2183
6125.38 2174
6126.12 2297
6126.86 2335
6127.60 2232
6128.33 2292
6129.07 2293
6129.81 2333
6130.55 2308
6131.29 2298
6132.03 2339
6132.77 2441
6133.51 2370
6134.25 2369
6134.98 2347
6135.72 2329
6136.46 2187
6137.20 2330
6137.94 2290
6138.68 2363
6139.42 2270
6140.16 2438
6140.90 2356
6141.64 2245
6142.38 2251
6143.12 2220
6143.86 2277
6144.60 2383
6145.34 2366
6146.08 2357
6146.82 2465
6147.56 2409
6148.30 2412
6149.04 2341
6149.78 2552
6150.52 2434
6151.26 2475
6152.00 2422
6152.74 2423
6153.48 2550
6154.22 2610
6154.96 2592
6155.70 2467
6156.44 2601
6157.18 2778
6157.92 2731
6158.66 2647
6159.40 2679
6160.14 2750
6160.88 2695
6161.62 2740
6162.36 2746
6163.10 2766
6163.85 2783
6164.59 2795
6165.33 2942
6166.07 2801
6166.81 2996
6167.55 3002
6168.29 3158
6169.03 3251
6169.77 3273
6170.51 3509
6171.26 3488
6172.00 3523
6172.74 3546
6173.48 3667
6174.22 3795
6174.96 3722
6175.70 3672
6176.45 3694
6177.19 3540
6177.93 3493
6178.67 3511
6179.41 3465
6180.16 3555
6180.90 3304
6181.64 3509
6182.38 3539
6183.12 3465
6183.87 3517
6184.61 3482
6185.35 3596
6186.09 3598
6186.83 3552
6187.58 3415
6188.32 3536
6189.06 3600
6189.80 3657
6190.55 3593
6191.29 3636
6192.03 3758
6192.77 3793
6193.52 3756
6194.26 3785
6195.00 3891
6195.74 3896
6196.49 4013
6197.23 4058
6197.97 4319
6198.72 4342
6199.46 4135
6200.20 4262
6200.94 4337
6201.69 4364
6202.43 4464
6203.17 4616
6203.92 4444
6204.66 4470
6205.40 4489
6206.15 4381
6206.89 4568
6207.63 4355
6208.38 4463
6209.12 4860
6209.87 5310
6210.61 6133
6211.35 7244
6212.10 8376
6212.84 9711
6213.58 11210
6214.33 12297
6215.07 13412
6215.82 13702
6216.56 13046
6217.30 12710
6218.05 11275
6218.79 9962
6219.54 8894
6220.28 7568
6221.02 6614
6221.77 5658
6222.51 4824
6223.26 4399
6224.00 3953
6224.75 3680
6225.49 3548
6226.24 3503
6226.98 3681
6227.73 3544
6228.47 3534
6229.21 3617
6229.96 3677
6230.70 3729
6231.45 3616
6232.19 3560
6232.94 3398
6233.68 3208
6234.43 3185
6235.17 2970
6235.92 2815
6236.67 2688
6237.41 2729
6238.16 2728
6238.90 2604
6239.65 2571
6240.39 2565
6241.14 2593
6241.88 2622
6242.63 2644
6243.37 2671
6244.12 2619
6244.87 2791
6245.61 2778
6246.36 2803
6247.10 2642
6247.85 2749
6248.59 2697
6249.34 2689
6250.09 2844
6250.83 3049
6251.58 3127
6252.33 3322
6253.07 3214
6253.82 3321
6254.56 3410
6255.31 3315
6256.06 3140
6256.80 3142
6257.55 3114
6258.30 3058
6259.04 3019
6259.79 2917
6260.54 2844
6261.28 2858
6262.03 2705
6262.78 2800
6263.52 3121
6264.27 2988
6265.02 2911
6265.76 2906
6266.51 2973
6267.26 3014
6268.01 3013
6268.75 2874
6269.50 2854
6270.25 2916
6270.99 2902
6271.74 2894
6272.49 2799
6273.24 2599
6273.98 2525
6274.73 2609
6275.48 2720
6276.23 2698
6276.97 2773
6277.72 2630
6278.47 2490
6279.22 2583
6279.96 2577
6280.71 2568
6281.46 2599
6282.21 2521
6282.96 2624
6283.70 2753
6284.45 2699
6285.20 2529
6285.95 2539
6286.70 2456
6287.45 2611
6288.19 2535
6288.94 2488
6289.69 2493
6290.44 2475
6291.19 2331
6291.94 2408
6292.68 2378
6293.43 2471
6294.18 2436
6294.93 2595
6295.68 2541
6296.43 2536
6297.18 2498
6297.93 2580
6298.67 2567
6299.42 2374
6300.17 2218
6300.92 2367
6301.67 2349
6302.42 2187
6303.17 2016
6303.92 2192
6304.67 2174
6305.42 2117
6306.17 2117
6306.92 2183
6307.67 2054
6308.41 2020
6309.16 2012
6309.91 2102
6310.66 2061
6311.41 2155
6312.16 2114
6312.91 2001
6313.66 1885
6314.41 2061
6315.16 1992
6315.91 1914
6316.66 1897
6317.41 1917
6318.16 1939
6318.91 1914
6319.66 2002
6320.41 2078
6321.16 1990
6321.91 2059
6322.66 2075
6323.41 2039
6324.16 2047
6324.92 2041
6325.67 1955
6326.42 1947
6327.17 1888
6327.92 1861
6328.67 1734
6329.42 1817
6330.17 1831
6330.92 1702
6331.67 1722
6332.42 1737
6333.17 1897
6333.92 1844
6334.68 1785
6335.43 1781
6336.18 1789
6336.93 1920
6337.68 1797
6338.43 1811
6339.18 1825
6339.93 1758
6340.69 1661
6341.44 1840
6342.19 1788
6342.94 1750
6343.69 1809
6344.44 1759
6345.20 1848
6345.95 1761
6346.70 1779
6347.45 1797
6348.20 1884
6348.95 1816
6349.71 1695
6350.46 1794
6351.21 1851
6351.96 1823
6352.71 1740
6353.47 1784
6354.22 1796
6354.97 1932
6355.72 1821
6356.48 1864
6357.23 1873
6357.98 1896
6358.73 2078
6359.49 2022
6360.24 1929
6360.99 1864
6361.74 1857
6362.50 1927
6363.25 1822
6364.00 1906
6364.76 1897
6365.51 1762
6366.26 1757
6367.01 1825
6367.77 1723
6368.52 1777
6369.27 1763
6370.03 1760
6370.78 1651
6371.53 1718
6372.29 1790
6373.04 1749
6373.79 1757
6374.55 1771
6375.30 1760
6376.05 1680
6376.81 1699
6377.56 1770
6378.31 1639
6379.07 1725
6379.82 1723
6380.58 1699
6381.33 1723
6382.08 1701
6382.84 1714
6383.59 1613
6384.35 1705
6385.10 1745
6385.85 1715
6386.61 1709
6387.36 1764
6388.12 1805
6388.87 1776
6389.62 1773
6390.38 1724
6391.13 1723
6391.89 1721
6392.64 1747
6393.40 1717
6394.15 1738
6394.91 1731
6395.66 1715
6396.42 1636
6397.17 1648
6397.93 1589
6398.68 1595
6399.44 1695
6400.19 1612
6400.95 1744
6401.70 1715
6402.46 1671
6403.21 1696
6403.97 1722
6404.72 1666
6405.48 1711
6406.23 1598
6406.99 1754
6407.74 1687
6408.50 1537
6409.25 1659
6410.01 1775
6410.76 1799
6411.52 1639
6412.28 1578
6413.03 1622
6413.79 1695
6414.54 1613
6415.30 1533
6416.05 1665
6416.81 1647
6417.57 1726
6418.32 1729
6419.08 1685
6419.83 1757
6420.59 1689
6421.35 1731
6422.10 1690
6422.86 1727
6423.62 1646
6424.37 1593
6425.13 1762
6425.89 1809
6426.64 1733
6427.40 1731
6428.15 1740
6428.91 1694
6429.67 1643
6430.42 1742
6431.18 1739
6431.94 1835
6432.70 1700
6433.45 1750
6434.21 1763
6434.97 1699
6435.72 1731
6436.48 1774
6437.24 1782
6437.99 1824
6438.75 1774
6439.51 1817
6440.27 1836
6441.02 1786
6441.78 1752
6442.54 1826
6443.30 1841
6444.05 1826
6444.81 1837
6445.57 1884
6446.33 1965
6447.08 1847
6447.84 1952
6448.60 1885
6449.36 1808
6450.12 1952
6450.87 1848
6451.63 1820
6452.39 1845
6453.15 1949
6453.91 1929
6454.66 2000
6455.42 2001
6456.18 1882
6456.94 1868
6457.70 1915
6458.46 1943
6459.21 1904
6459.97 1881
6460.73 1845
6461.49 2018
6462.25 2141
6463.01 2038
6463.77 2129
6464.52 2125
6465.28 1977
6466.04 1989
6466.80 2166
6467.56 2185
6468.32 2125
6469.08 2210
6469.84 2051
6470.60 2043
6471.36 2086
6472.11 2041
6472.87 2071
6473.63 2069
6474.39 2150
6475.15 2240
6475.91 2138
6476.67 2104
6477.43 2117
6478.19 2352
6478.95 2315
6479.71 2382
6480.47 2343
6481.23 2310
6481.99 2338
6482.75 2384
6483.51 2294
6484.27 2372
6485.03 2406
6485.79 2440
6486.55 2379
6487.31 2340
6488.07 2388
6488.83 2491
6489.59 2461
6490.35 2562
6491.11 2451
6491.87 2484
6492.63 2649
6493.39 2571
6494.15 2606
6494.91 2744
6495.67 2682
6496.43 2687
6497.19 2744
6497.95 2792
6498.71 2828
6499.48 2897
6500.24 2942
6501.00 2941
6501.76 3152
6502.52 3131
6503.28 3134
6504.04 3119
6504.80 3240
6505.56 3038
6506.32 3012
6507.09 3023
6507.85 3146
6508.61 3088
6509.37 3103
6510.13 3178
6510.89 3133
6511.65 3193
6512.42 3295
6513.18 3367
6513.94 3488
6514.70 3524
6515.46 3669
6516.22 3640
6516.99 3753
6517.75 3809
6518.51 3861
6519.27 3963
6520.03 3981
6520.80 3981
6521.56 3865
6522.32 3925
6523.08 3792
6523.84 3736
6524.61 3646
6525.37 3878
6526.13 3854
6526.89 3919
6527.66 4053
6528.42 4096
6529.18 4401
6529.94 4480
6530.71 4564
6531.47 4601
6532.23 4766
6533.00 4987
6533.76 5317
6534.52 5201
6535.28 5125
6536.05 4964
6536.81 5031
6537.57 5259
6538.34 5517
6539.10 6169
6539.86 6769
6540.63 8019
6541.39 8780
6542.15 9499
6542.92 10250
6543.68 10397
6544.44 9868
6545.21 9209
6545.97 8270
6546.73 7155
6547.50 6313
6548.26 5466
6549.02 4794
6549.79 4315
6550.55 4067
6551.31 3671
6552.08 3542
6552.84 3448
6553.61 3507
6554.37 3453
6555.13 3456
6555.90 3305
6556.66 3216
6557.43 3255
6558.19 3353
6558.96 3391
6559.72 3256
6560.48 3153
6561.25 3077
6562.01 3106
6562.78 3056
6563.54 3156
6564.31 3015
6565.07 3074
6565.84 3188
6566.60 3374
6567.37 3423
6568.13 3399
6568.90 3479
6569.66 3505
6570.43 3599
6571.19 3442
6571.96 3521
6572.72 3559
6573.49 3625
6574.25 3553
6575.02 3605
6575.78 3606
6576.55 3525
6577.31 3746
6578.08 3983
6578.84 4084
6579.61 4126
6580.37 4382
6581.14 4359
6581.91 4681
6582.67 4642
6583.44 4658
6584.20 4742
6584.97 4415
6585.73 4487
6586.50 4175
6587.27 3791
6588.03 3778
6588.80 3659
6589.56 3586
6590.33 3696
6591.10 3584
6591.86 3575
6592.63 3678
6593.39 3567
6594.16 3667
6594.93 3579
6595.69 3732
6596.46 3879
6597.23 4146
6597.99 4253
6598.76 4315
6599.53 4495
6600.29 4425
6601.06 4555
6601.83 4475
6602.59 4449
6603.36 4174
6604.13 4040
6604.89 3885
6605.66 3677
6606.43 3610
6607.20 3536
6607.96 3337
6608.73 3214
6609.50 3190
6610.26 3203
6611.03 3145
6611.80 3213
6612.57 3268
6613.33 3209
6614.10 3298
6614.87 3297
6615.64 3476
6616.40 3308
6617.17 3378
6617.94 3316
6618.71 3235
6619.48 3236
6620.24 3219
6621.01 3066
6621.78 3115
6622.55 3111
6623.32 3010
6624.08 2946
6624.85 2955
6625.62 2873
6626.39 2855
6627.16 2778
6627.92 2777
6628.69 2956
6629.46 2825
6630.23 2889
6631.00 2835
6631.77 2756
6632.54 2689
6633.30 2642
6634.07 2751
6634.84 2727
6635.61 2848
6636.38 2910
6637.15 2939
6637.92 3034
6638.69 3272
6639.45 3419
6640.22 3511
6640.99 3542
6641.76 3552
6642.53 3558
6643.30 3379
6644.07 3243
6644.84 3224
6645.61 3154
6646.38 2895
6647.15 2716
6647.92 2577
6648.69 2642
6649.46 2577
6650.22 2592
6650.99 2517
6651.76 2398
6652.53 2389
6653.30 2536
6654.07 2480
6654.84 2403
6655.61 2476
6656.38 2396
6657.15 2468
6657.92 2508
6658.69 2366
6659.46 2295
6660.23 2343
6661.00 2240
6661.77 2236
6662.54 2287
6663.31 2221
6664.09 2164
6664.86 2224
6665.63 2378
6666.40 2232
6667.17 2190
6667.94 2202
6668.71 2173
6669.48 2121
6670.25 2210
6671.02 2241
6671.79 2266
6672.56 2071
6673.33 2139
6674.10 2117
6674.88 2178
6675.65 2305
6676.42 2247
6677.19 2173
6677.96 2259
6678.73 2269
6679.50 2255
6680.27 2252
6681.05 2259
6681.82 2152
6682.59 2207
6683.36 2215
6684.13 2170
6684.90 2171
6685.67 2101
6686.45 2023
6687.22 2047
6687.99 2153
6688.76 2213
6689.53 2155
6690.31 2218
6691.08 2285
6691.85 2213
6692.62 2311
6693.39 2289
6694.17 2221
6694.94 2290
6695.71 2143
6696.48 2141
6697.25 2097
6698.03 2044
6698.80 2087
6699.57 1969
6700.34 2072
6701.12 1969
6701.89 1945
6702.66 1964
6703.43 1953
6704.21 1981
6704.98 2012
6705.75 1957
6706.53 1961
6707.30 1863
6708.07 2002
6708.84 1979
6709.62 1987
6710.39 2006
6711.16 1818
6711.94 1873
6712.71 1933
6713.48 1966
6714.26 1975
6715.03 1881
6715.80 1942
6716.58 1953
6717.35 1925
6718.12 1795
6718.90 1811
6719.67 1809
6720.45 1765
6721.22 1765
6721.99 1818
6722.77 1743
6723.54 1707
6724.31 1803
6725.09 1774
6725.86 1708
6726.64 1689
6727.41 1750
6728.18 1751
6728.96 1677
6729.73 1652
6730.51 1674
6731.28 1702
6732.06 1679
6732.83 1687
6733.60 1635
6734.38 1606
6735.15 1649
6735.93 1738
6736.70 1660
6737.48 1658
6738.25 1701
6739.03 1731
6739.80 1764
6740.58 1680
6741.35 1662
6742.13 1752
6742.90 1820
6743.68 1683
6744.45 1641
6745.23 1727
6746.00 1770
6746.78 1727
6747.55 1657
6748.33 1563
6749.10 1639
6749.88 1729
6750.65 1673
6751.43 1660
6752.20 1702
6752.98 1770
6753.75 1694
6754.53 1724
6755.31 1687
6756.08 1735
6756.86 1701
6757.63 1687
6758.41 1798
6759.19 1732
6759.96 1873
6760.74 1719
6761.51 1697
6762.29 1795
6763.07 1685
6763.84 1737
6764.62 1739
6765.39 1691
6766.17 1674
6766.95 1637
6767.72 1695
6768.50 1582
6769.28 1638
6770.05 1591
6770.83 1559
6771.61 1660
6772.38 1640
6773.16 1653
6773.94 1580
6774.71 1619
6775.49 1566
6776.27 1579
6777.04 1539
6777.82 1615
6778.60 1664
6779.37 1641
6780.15 1569
6780.93 1529
6781.71 1534
6782.48 1680
6783.26 1641
6784.04 1606
6784.81 1742
6785.59 1565
6786.37 1610
6787.15 1576
6787.92 1593
6788.70 1537
6789.48 1558
6790.26 1563
6791.04 1559
6791.81 1526
6792.59 1528
6793.37 1516
6794.15 1612
6794.92 1562
6795.70 1573
6796.48 1535
6797.26 1566
6798.04 1547
6798.81 1544
6799.59 1592
6800.37 1466
6801.15 1444
6801.93 1527
6802.71 1581
6803.48 1578
6804.26 1496
6805.04 1525
6805.82 1467
6806.60 1534
6807.38 1399
6808.16 1561
6808.94 1509
6809.71 1433
6810.49 1436
6811.27 1520
6812.05 1642
6812.83 1589
6813.61 1525
6814.39 1510
6815.17 1568
6815.95 1463
6816.73 1488
6817.50 1524
6818.28 1548
6819.06 1610
6819.84 1546
6820.62 1562
6821.40 1540
6822.18 1482
6822.96 1511
6823.74 1441
6824.52 1430
6825.30 1476
6826.08 1599
6826.86 1564
6827.64 1534
6828.42 1486
6829.20 1570
6829.98 1519
6830.76 1561
6831.54 1533
6832.32 1497
6833.10 1475
6833.88 1471
6834.66 1538
6835.44 1474
6836.22 1554
6837.00 1544
6837.78 1502
6838.56 1459
6839.34 1406
6840.12 1622
6840.90 1553
6841.68 1533
6842.46 1662
6843.24 1599
6844.03 1491
6844.81 1533
6845.59 1505
6846.37 1393
6847.15 1478
6847.93 1552
6848.71 1571
6849.49 1541
6850.27 1601
6851.05 1607
6851.84 1610
6852.62 1590
6853.40 1692
6854.18 1702
6854.96 1849
6855.74 1949
6856.52 1967
6857.30 2069
6858.09 2156
6858.87 2088
6859.65 2048
6860.43 1985
6861.21 2004
6861.99 1840
6862.78 1720
6863.56 1693
6864.34 1679
6865.12 1728
6865.90 1706
6866.69 1564
6867.47 1579
6868.25 1527
6869.03 1612
6869.82 1849
6870.60 1652
6871.38 1573
6872.16 1595
6872.94 1662
6873.73 1730
6874.51 1848
6875.29 1705
6876.07 1627
6876.86 1674
6877.64 1673
6878.42 1763
6879.21 1688
6879.99 1796
6880.77 1869
6881.55 1803
6882.34 1787
6883.12 1797
6883.90 1832
6884.69 1780
6885.47 1734
6886.25 1836
6887.04 1799
6887.82 1769
6888.60 1836
6889.39 1899
6890.17 1904
6890.95 1858
6891.74 1974
6892.52 2139
6893.30 2154
6894.09 2303
6894.87 2337
6895.65 2351
6896.44 2237
6897.22 2265
6898.01 2230
6898.79 2076
6899.57 2138
6900.36 2186
6901.14 2052
6901.93 2062
6902.71 2003
6903.49 2082
6904.28 2066
6905.06 1934
6905.85 1979
6906.63 2071
6907.42 2162
6908.20 2196
6908.98 2069
6909.77 2004
6910.55 2063
6911.34 2095
6912.12 2120
6912.91 1970
6913.69 2005
6914.48 2056
6915.26 1979
6916.05 1988
6916.83 2050
6917.62 1982
6918.40 1907
6919.19 2061
6919.97 2068
6920.76 2130
6921.54 2075
6922.33 1908
6923.11 1939
6923.90 2115
6924.68 2159
6925.47 2105
6926.25 2150
6927.04 2081
6927.82 2017
6928.61 2039
6929.40 2014
6930.18 2139
6930.97 2157
6931.75 2170
6932.54 2188
6933.32 2178
6934.11 2191
6934.90 2279
6935.68 2261
6936.47 2261
6937.25 2276
6938.04 2212
6938.83 2202
6939.61 2300
6940.40 2290
6941.19 2224
6941.97 2309
6942.76 2369
6943.54 2419
6944.33 2469
6945.12 2436
6945.90 2528
6946.69 2523
6947.48 2602
6948.26 2730
6949.05 2703
6949.84 2905
6950.62 2734
6951.41 2905
6952.20 3004
6952.99 3035
6953.77 2892
6954.56 2791
6955.35 2940
6956.13 2795
6956.92 2842
6957.71 2966
6958.50 2935
6959.28 2844
6960.07 2892
6960.86 2832
6961.64 2854
6962.43 2932
6963.22 3032
6964.01 3146
6964.80 3138
6965.58 3261
6966.37 3240
6967.16 3167
6967.95 3126
6968.73 3006
6969.52 3130
6970.31 3208
6971.10 3262
6971.89 3155
6972.67 3245
6973.46 3278
6974.25 3208
6975.04 3250
6975.83 3570
6976.62 3561
6977.40 3467
6978.19 3405
6978.98 3618
6979.77 3808
6980.56 3711
6981.35 3586
6982.13 3557
6982.92 3750
6983.71 3827
6984.50 3966
6985.29 4021
6986.08 4066
6986.87 4357
6987.66 4745
6988.45 5095
6989.23 6012
6990.02 6625
6990.81 7184
6991.60 7961
6992.39 8358
6993.18 8328
6993.97 8160
6994.76 7684
6995.55 7217
6996.34 6521
6997.13 5760
6997.92 5192
6998.71 4951
6999.50 4604
7000.29 4515
7001.07 4427
7001.86 4375
7002.65 4883
7003.44 5272
7004.23 5877
7005.02 6453
7005.81 6866
7006.60 7171
7007.39 7265
7008.18 6972
7008.97 6413
7009.76 5750
7010.55 5234
7011.34 4650
7012.14 4277
7012.93 3769
7013.72 3382
7014.51 3263
7015.30 2986
7016.09 2880
7016.88 2928
7017.67 2824
7018.46 2852
7019.25 2800
7020.04 2807
7020.83 2836
7021.62 2821
7022.41 2881
7023.20 2782
7024.00 2704
7024.79 2655
7025.58 2635
7026.37 2694
7027.16 2608
7027.95 2599
7028.74 2657
7029.53 2702
7030.32 2884
7031.12 2835
7031.91 2770
7032.70 2841
7033.49 2688
7034.28 2764
7035.07 2742
7035.87 2685
7036.66 2702
7037.45 2713
7038.24 2676
7039.03 2559
7039.82 2609
7040.62 2592
7041.41 2637
7042.20 2708
7042.99 2623
7043.78 2690
7044.58 2742
7045.37 2620
7046.16 2618
7046.95 2769
7047.75 2743
7048.54 2683
7049.33 2636
7050.12 2613
7050.92 2530
7051.71 2451
7052.50 2400
7053.29 2505
7054.09 2495
7054.88 2564
7055.67 2671
7056.46 2718
7057.26 2650
7058.05 2499
7058.84 2634
7059.64 2555
7060.43 2441
7061.22 2470
7062.02 2393
7062.81 2435
7063.60 2373
7064.39 2324
7065.19 2272
7065.98 2326
7066.77 2302
7067.57 2301
7068.36 2175
7069.16 2286
7069.95 2414
7070.74 2349
7071.54 2325
7072.33 2357
7073.12 2244
7073.92 2152
7074.71 2210
7075.51 2204
7076.30 2204
7077.09 2031
7077.89 2154
7078.68 2176
7079.48 2039
7080.27 2027
7081.06 2027
7081.86 1992
7082.65 2210
7083.45 2150
7084.24 2075
7085.04 2087
7085.83 1976
7086.62 1944
7087.42 1903
7088.21 1843
7089.01 1909
7089.80 1880
7090.60 1850
7091.39 1801
7092.19 1868
7092.98 1700
7093.78 1653
7094.57 1755
7095.37 1751
7096.16 1824
7096.96 1634
7097.75 1765
7098.55 1895
7099.34 1845
7100.14 1845
7100.93 1799
7101.73 1707
7102.52 1740
7103.32 1675
7104.11 1722
7104.91 1686
7105.71 1719
7106.50 1595
7107.30 1637
7108.09 1525
7108.89 1571
7109.68 1634
7110.48 1653
7111.28 1739
7112.07 1665
7112.87 1616
7113.66 1570
7114.46 1594
7115.26 1683
7116.05 1465
7116.85 1539
7117.65 1637
7118.44 1593
7119.24 1541
7120.03 1488
7120.83 1500
7121.63 1519
7122.42 1578
7123.22 1518
7124.02 1616
7124.81 1515
7125.61 1467
7126.41 1480
7127.20 1506
7128.00 1495
7128.80 1555
7129.59 1510
7130.39 1449
7131.19 1437
7131.99 1469
7132.78 1408
7133.58 1419
7134.38 1511
7135.17 1412
7135.97 1440
7136.77 1482
7137.57 1489
7138.36 1463
7139.16 1530
7139.96 1543
7140.76 1533
7141.55 1474
7142.35 1433
7143.15 1335
7143.95 1341
7144.74 1307
7145.54 1431
7146.34 1447
7147.14 1366
7147.94 1417
7148.73 1492
7149.53 1465
7150.33 1461
7151.13 1410
7151.93 1415
7152.72 1448
7153.52 1384
7154.32 1414
7155.12 1326
7155.92 1424
7156.72 1403
7157.51 1395
7158.31 1416
7159.11 1430
7159.91 1424
7160.71 1399
7161.51 1331
7162.31 1370
7163.11 1395
7163.90 1341
7164.70 1289
7165.50 1262
7166.30 1243
7167.10 1273
7167.90 1206
7168.70 1297
7169.50 1338
7170.30 1274
7171.10 1339
7171.90 1379
7172.69 1310
7173.49 1374
7174.29 1351
7175.09 1358
7175.89 1317
7176.69 1251
7177.49 1331
7178.29 1347
7179.09 1446
7179.89 1341
7180.69 1274
7181.49 1286
7182.29 1304
7183.09 1355
7183.89 1231
7184.69 1206
7185.49 1203
7186.29 1328
7187.09 1378
7187.89 1395
7188.69 1394
7189.49 1353
7190.29 1335
7191.09 1376
7191.89 1427
7192.69 1241
7193.49 1233
7194.29 1234
7195.09 1262
7195.89 1223
7196.70 1212
7197.50 1191
7198.30 1209
7199.10 1252
7199.90 1163
7200.70 1133
7201.50 1185
7202.30 1231
7203.10 1133
7203.90 1129
7204.70 1087
7205.51 1131
7206.31 1134
7207.11 1106
7207.91 1091
7208.71 1200
7209.51 1176
7210.31 1264
7211.12 1147
7211.92 1159
7212.72 1146
7213.52 1157
7214.32 1167
7215.12 1194
7215.92 1169
7216.73 1133
7217.53 1116
7218.33 1064
7219.13 1127
7219.93 1170
7220.74 1169
7221.54 1129
7222.34 1161
7223.14 1114
7223.94 1086
7224.75 1152
7225.55 1118
7226.35 1100
7227.15 1104
7227.96 1036
7228.76 1179
7229.56 1181
7230.36 1171
7231.17 1134
7231.97 1126
7232.77 1054
7233.57 1038
7234.38 1043
7235.18 1098
7235.98 1140
7236.79 1063
7237.59 1090
7238.39 1134
7239.19 1148
7240.00 1098
7240.80 1154
7241.60 1078
7242.41 1099
7243.21 1053
7244.01 1093
7244.82 1136
7245.62 1128
7246.42 1144
7247.23 1107
7248.03 1199
7248.83 1139
7249.64 1146
7250.44 1128
7251.25 1108
7252.05 1169
7252.85 1211
7253.66 1174
7254.46 1190
7255.27 1174
7256.07 1195
7256.87 1208
7257.68 1092
7258.48 1161
7259.29 1292
7260.09 1270
7260.89 1226
7261.70 1132
7262.50 1161
7263.31 1201
7264.11 1260
7264.92 1142
7265.72 1262
7266.53 1257
7267.33 1324
7268.13 1311
7268.94 1254
7269.74 1249
7270.55 1282
7271.35 1185
7272.16 1267
7272.96 1227
7273.77 1319
7274.57 1278
7275.38 1311
7276.18 1301
7276.99 1229
7277.79 1252
7278.60 1261
7279.40 1272
7280.21 1177
7281.01 1220
7281.82 1207
7282.63 1308
7283.43 1298
7284.24 1222
7285.04 1349
7285.85 1415
7286.65 1461
7287.46 1463
7288.27 1578
7289.07 1670
7289.88 1811
7290.68 2039
7291.49 2050
7292.29 2038
7293.10 1917
7293.91 1894
7294.71 1833
7295.52 1683
7296.33 1608
7297.13 1463
7297.94 1368
7298.74 1223
7299.55 1208
7300.36 1300
7301.16 1229
7301.97 1332
7302.78 1271
7303.58 1185
7304.39 1246
7305.20 1226
7306.00 1216
7306.81 1242
7307.62 1247
7308.42 1260
7309.23 1231
7310.04 1144
7310.84 1148
7311.65 1156
7312.46 1204
7313.27 1162
7314.07 1170
7314.88 1260
7315.69 1200
7316.50 1254
7317.30 1349
7318.11 1250
7318.92 1268
7319.72 1234
7320.53 1217
7321.34 1233
7322.15 1265
7322.96 1222
7323.76 1306
7324.57 1453
7325.38 1500
7326.19 1402
7326.99 1378
7327.80 1459
7328.61 1400
7329.42 1400
7330.23 1438
7331.03 1412
7331.84 1311
7332.65 1289
7333.46 1259
7334.27 1212
7335.08 1134
7335.88 1259
7336.69 1310
7337.50 1266
7338.31 1364
7339.12 1351
7339.93 1376
7340.74 1509
7341.54 1394
7342.35 1357
7343.16 1410
7343.97 1423
7344.78 1387
7345.59 1389
7346.40 1392
7347.21 1282
7348.02 1317
7348.82 1336
7349.63 1271
7350.44 1221
7351.25 1212
7352.06 1221
7352.87 1248
7353.68 1242
7354.49 1214
7355.30 1272
7356.11 1283
7356.92 1288
7357.73 1130
7358.54 1078
7359.35 1217
7360.16 1285
7360.97 1206
7361.78 1223
7362.59 1232
7363.40 1209
7364.21 1226
7365.02 1222
7365.83 1278
7366.64 1299
7367.45 1331
7368.26 1309
7369.07 1366
7369.88 1324
7370.69 1278
7371.50 1246
7372.31 1340
7373.12 1265
7373.93 1228
7374.74 1360
7375.55 1298
7376.36 1250
7377.17 1231
7377.98 1324
7378.79 1252
7379.60 1304
7380.42 1341
7381.23 1406
7382.04 1285
7382.85 1385
7383.66 1337
7384.47 1345
7385.28 1410
7386.09 1467
7386.90 1583
7387.71 1731
7388.53 1818
7389.34 1636
7390.15 1542
7390.96 1559
7391.77 1541
7392.58 1330
7393.39 1347
7394.21 1294
7395.02 1274
7395.83 1214
7396.64 1170
7397.45 1140
7398.27 1092
7399.08 1170
7399.89 1221
7400.70 1144
7401.51 1156
7402.33 1190
7403.14 1207
7403.95 1263
7404.76 1359
7405.57 1350
7406.39 1341
7407.20 1433
7408.01 1436
7408.82 1510
7409.64 1482
7410.45 1458
7411.26 1327
7412.07 1285
7412.89 1293
7413.70 1338
7414.51 1219
7415.32 1211
7416.14 1192
7416.95 1160
7417.76 1135
7418.58 1155
7419.39 1158
7420.20 1074
7421.02 1098
7421.83 1115
7422.64 1146
7423.45 1174
7424.27 1168
7425.08 1141
7425.89 1162
7426.71 1099
7427.52 1130
7428.33 1109
7429.15 1109
7429.96 1156
7430.78 1090
7431.59 1009
7432.40 1101
7433.22 1135
7434.03 1036
7434.84 1060
7435.66 1099
7436.47 1048
7437.29 995
7438.10 1059
7438.91 1055
7439.73 1101
7440.54 989
7441.36 1051
7442.17 1036
7442.99 1062
7443.80 1116
7444.61 1089
7445.43 1094
7446.24 1092
7447.06 1113
7447.87 1112
7448.69 1171
7449.50 1209
7450.32 1214
7451.13 1180
7451.95 1072
7452.76 1056
7453.58 1100
7454.39 1096
7455.21 1130
7456.02 1083
7456.84 1044
7457.65 1022
7458.47 1096
7459.28 1085
7460.10 1144
7460.91 1088
7461.73 1039
7462.54 1098
7463.36 1021
7464.17 1110
7464.99 1071
7465.80 1069
7466.62 1034
7467.44 1088
7468.25 1091
7469.07 1097
7469.88 1065
7470.70 1074
7471.51 1070
7472.33 1046
7473.15 1098
7473.96 1123
7474.78 1131
7475.59 1103
7476.41 1026
7477.23 1084
7478.04 1153
7478.86 1040
7479.67 1031
7480.49 1048
7481.31 1092
7482.12 1066
7482.94 1017
7483.76 1018
7484.57 1024
7485.39 1072
7486.21 1030
7487.02 1006
7487.84 959
7488.66 1057
7489.47 1067
7490.29 1078
7491.11 1019
7491.92 1048
7492.74 1081
7493.56 1076
7494.38 1077
7495.19 1000
7496.01 975
7496.83 1009
7497.64 1018
7498.46 964
7499.28 1047
7500.10 1014
7500.91 1008
7501.73 1117
7502.55 1081
7503.37 1008
7504.18 997
7505.00 966
7505.82 960
7506.64 967
7507.46 999
7508.27 1024
7509.09 985
7509.91 931
7510.73 1003
7511.55 1019
7512.36 997
7513.18 1040
7514.00 1060
7514.82 983
7515.64 935
7516.45 1026
7517.27 1016
7518.09 1067
7518.91 1035
7519.73 1051
7520.55 978
7521.37 932
7522.18 956
7523.00 987
7523.82 1015
7524.64 978
7525.46 1031
7526.28 979
7527.10 1047
7527.92 985
7528.74 960
7529.55 958
7530.37 1058
7531.19 1065
7532.01 958
7532.83 1020
7533.65 1004
7534.47 992
7535.29 999
7536.11 947
7536.93 964
7537.75 980
7538.57 922
7539.39 957
7540.21 988
7541.03 961
7541.84 975
7542.66 1036
7543.48 1020
7544.30 1051
7545.12 991
7545.94 957
7546.76 950
7547.58 968
7548.40 1050
7549.22 1079
7550.04 1023
7550.86 1019
7551.68 1052
7552.51 1030
7553.33 1009
7554.15 1010
7554.97 1033
7555.79 1006
7556.61 1026
7557.43 979
7558.25 1016
7559.07 1006
7559.89 997
7560.71 1048
7561.53 1132
7562.35 1076
7563.17 1082
7563.99 1021
7564.81 1083
7565.64 1141
7566.46 1097
7567.28 1017
7568.10 969
7568.92 1056
7569.74 1030
7570.56 991
7571.38 1010
7572.21 1080
7573.03 1050
7573.85 1004
7574.67 964
7575.49 952
7576.31 957
7577.13 1027
7577.96 943
7578.78 1013
7579.60 971
7580.42 996
7581.24 966
7582.07 968
7582.89 931
7583.71 1033
7584.53 1023
7585.35 994
7586.18 1035
7587.00 951
7587.82 1004
7588.64 1036
7589.46 952
7590.29 1005
7591.11 1005
7591.93 972
7592.75 987
7593.58 1019
7594.40 1041
7595.22 1050
7596.04 1039
7596.87 1050
7597.69 1063
7598.51 1029
7599.34 988
7600.16 1040
7600.98 1000
7601.80 973
7602.63 980
7603.45 942
7604.27 1031
7605.10 1057
7605.92 1070
7606.74 1051
7607.57 1054
7608.39 1104
7609.21 1200
7610.04 1192
7610.86 1131
7611.68 1171
7612.51 1187
7613.33 1148
7614.15 1098
7614.98 1104
7615.80 1075
7616.62 1074
7617.45 1023
7618.27 1072
7619.10 1045
7619.92 1031
7620.74 1054
7621.57 1077
7622.39 1118
7623.22 1117
7624.04 1101
7624.86 1097
7625.69 1079
7626.51 1007
7627.34 1122
7628.16 1044
7628.99 1038
7629.81 1035
7630.64 1060
7631.46 1085
7632.28 1173
7633.11 1060
7633.93 1062
7634.76 1102
7635.58 1098
7636.41 1199
7637.23 1176
7638.06 1104
7638.88 1195
7639.71 1198
7640.53 1110
7641.36 1040
7642.18 1070
7643.01 1133
7643.83 1105
7644.66 1008
7645.48 1045
7646.31 1048
7647.14 958
7647.96 1037
7648.79 956
7649.61 904
7650.44 942
7651.26 942
7652.09 971
7652.91 920
7653.74 932
7654.57 950
7655.39 876
7656.22 865
7657.04 925
7657.87 942
7658.70 944
7659.52 887
7660.35 874
7661.17 903
7662.00 951
7662.83 919
7663.65 849
7664.48 835
7665.31 863
7666.13 909
7666.96 916
7667.79 956
7668.61 955
7669.44 906
7670.27 970
7671.09 930
7671.92 926
7672.75 961
7673.57 878
7674.40 908
7675.23 940
7676.05 927
7676.88 870
7677.71 896
7678.53 922
7679.36 890
7680.19 840
7681.02 896
7681.84 885
7682.67 848
7683.50 883
7684.33 884
7685.15 921
7685.98 917
7686.81 932
7687.64 919
7688.46 940
7689.29 930
7690.12 920
7690.95 961
7691.77 941
7692.60 815
7693.43 883
7694.26 941
7695.09 889
7695.91 900
7696.74 937
7697.57 932
7698.40 942
7699.23 960
7700.06 908
7700.88 911
7701.71 931
7702.54 898
7703.37 966
7704.20 896
7705.03 888
7705.85 927
7706.68 917
7707.51 907
7708.34 918
7709.17 860
7710.00 942
7710.83 904
7711.66 977
7712.48 938
7713.31 956
7714.14 925
7714.97 866
7715.80 871
7716.63 869
7717.46 878
7718.29 900
7719.12 953
7719.95 935
7720.78 900
7721.61 956
7722.44 939
7723.27 973
7724.09 877
7724.92 916
7725.75 942
7726.58 926
7727.41 928
7728.24 958
7729.07 898
7729.90 840
7730.73 871
7731.56 868
7732.39 891
7733.22 838
7734.05 826
7734.88 888
7735.71 928
7736.54 921
7737.37 982
7738.20 918
7739.03 841
7739.86 825
7740.70 868
7741.53 903
7742.36 876
7743.19 819
7744.02 872
7744.85 860
7745.68 852
7746.51 1004
7747.34 933
7748.17 893
7749.00 844
7749.83 898
7750.66 988
7751.50 977
7752.33 1021
7753.16 1072
7753.99 1013
7754.82 1114
7755.65 1042
7756.48 1079
7757.31 1040
7758.15 1126
7758.98 984
7759.81 1022
7760.64 959
7761.47 1007
7762.30 963
7763.13 860
7763.97 837
7764.80 957
7765.63 971
7766.46 923
7767.29 910
7768.13 899
7768.96 935
7769.79 893
7770.62 926
7771.45 937
7772.29 875
7773.12 886
7773.95 895
7774.78 853
7775.62 799
7776.45 906
7777.28 903
7778.11 842
7778.95 888
7779.78 953
7780.61 942
7781.44 873
7782.28 911
7783.11 871
7783.94 874
7784.77 911
7785.61 913
7786.44 931
7787.27 921
7788.11 872
7788.94 939
7789.77 871
7790.61 863
7791.44 884
7792.27 866
7793.10 980
7793.94 937
7794.77 894
7795.60 924
7796.44 904
7797.27 853
7798.11 881
7798.94 880
7799.77 932
7800.61 917
7801.44 866
7802.27 885
7803.11 878
7803.94 862
7804.78 885
7805.61 893
7806.44 874
7807.28 898
7808.11 909
7808.95 899
7809.78 865
7810.61 877
7811.45 874
7812.28 953
7813.12 845
7813.95 992
7814.79 893
7815.62 972
7816.45 983
7817.29 850
7818.12 907
7818.96 954
7819.79 975
7820.63 930
7821.46 923
7822.30 982
7823.13 1030
7823.97 949
7824.80 971
7825.64 939
7826.47 994
7827.31 948
7828.14 991
7828.98 988
7829.81 1027
7830.65 1005
7831.48 989
7832.32 970
7833.15 1030
7833.99 1030
7834.83 1032
7835.66 1010
7836.50 967
7837.33 930
7838.17 942
7839.00 1016
7839.84 955
7840.68 985
7841.51 935
7842.35 954
7843.18 983
7844.02 1051
7844.86 1004
7845.69 1045
7846.53 1046
7847.36 1044
7848.20 1109
7849.04 1126
7849.87 1141
7850.71 1051
7851.55 1052
7852.38 1072
7853.22 898
7854.05 924
7854.89 916
7855.73 952
7856.56 943
7857.40 965
7858.24 907
7859.08 884
7859.91 875
7860.75 971
7861.59 1016
7862.42 1032
7863.26 960
7864.10 1043
7864.93 953
7865.77 931
7866.61 929
7867.45 1006
7868.28 931
7869.12 971
7869.96 896
7870.80 851
7871.63 912
7872.47 923
7873.31 893
7874.15 889
7874.98 878
7875.82 886
7876.66 1003
7877.50 936
7878.33 918
7879.17 965
7880.01 951
7880.85 993
7881.69 1021
7882.52 984
7883.36 1005
7884.20 1005
7885.04 988
7885.88 950
7886.71 927
7887.55 1013
7888.39 1025
7889.23 888
7890.07 901
7890.91 999
7891.75 955
7892.58 940
7893.42 1027
7894.26 979
7895.10 982
7895.94 945
7896.78 976
7897.62 992
7898.46 998
7899.29 1039
7900.13 970
7900.97 882
7901.81 921
7902.65 948
7903.49 952
7904.33 942
7905.17 887
7906.01 964
7906.85 1013
7907.69 1094
7908.53 1089
7909.37 1009
7910.21 964
7911.04 969
7911.88 922
7912.72 924
7913.56 938
7914.40 1046
7915.24 988
7916.08 970
7916.92 987
7917.76 1053
7918.60 1072
7919.44 985
7920.28 964
7921.12 1118
7921.96 1084
7922.80 1069
7923.64 1203
7924.48 1196
7925.32 1104
7926.16 1121
7927.01 1171
7927.85 1110
7928.69 1068
7929.53 1032
7930.37 994
7931.21 945
7932.05 963
7932.89 910
7933.73 892
7934.57 961
7935.41 981
7936.25 1013
7937.09 968
7937.93 1011
7938.78 941
7939.62 913
7940.46 936
7941.30 950
7942.14 972
7942.98 926
7943.82 912
7944.66 916
7945.51 896
7946.35 873
7947.19 930
7948.03 884
7948.87 995
7949.71 995
7950.56 924
7951.40 890
7952.24 918
7953.08 919
7953.92 921
7954.76 857
7955.61 964
7956.45 911
7957.29 940
7958.13 907
7958.97 876
7959.82 947
7960.66 868
7961.50 893
7962.34 917
7963.19 905
7964.03 904
7964.87 894
7965.71 940
7966.56 950
7967.40 967
7968.24 976
7969.08 933
7969.93 862
7970.77 830
7971.61 900
7972.45 937
7973.30 982
7974.14 981
7974.98 926
7975.83 968
7976.67 922
7977.51 907
7978.36 892
7979.20 853
7980.04 896
7980.89 886
7981.73 905
7982.57 884
7983.42 926
7984.26 896
7985.10 927
7985.95 907
7986.79 876
7987.63 863
7988.48 881
7989.32 890
7990.16 934
7991.01 953
7991.85 897
7992.70 911
7993.54 897
7994.38 868
7995.23 848
7996.07 929
7996.92 868
7997.76 852
7998.60 815
7999.45 804
8000.29 819
8001.14 831
8001.98 842
8002.83 870
8003.67 908
8004.52 931
8005.36 838
8006.20 879
8007.05 838
8007.89 881
8008.74 852
8009.58 828
8010.43 836
8011.27 972
8012.12 835
8012.96 868
8013.81 937
8014.65 861
8015.50 879
8016.34 931
8017.19 940
8018.03 853
8018.88 885
8019.72 845
8020.57 817
8021.42 819
8022.26 839
8023.11 896
8023.95 947
8024.80 823
8025.64 813
8026.49 799
8027.33 780
8028.18 870
8029.03 803
8029.87 781
8030.72 836
8031.56 893
8032.41 892
8033.26 845
8034.10 790
8034.95 843
8035.79 825
8036.64 822
8037.49 847
8038.33 803
8039.18 857
8040.03 926
8040.87 886
8041.72 824
8042.57 829
8043.41 859
8044.26 808
8045.11 851
8045.95 871
8046.80 840
8047.65 898
8048.49 862
8049.34 837
8050.19 809
8051.03 753
8051.88 863
8052.73 844
8053.58 813
8054.42 834
8055.27 843
8056.12 867
8056.96 873
8057.81 864
8058.66 850
8059.51 801
8060.35 783
8061.20 831
8062.05 797
8062.90 763
8063.74 797
8064.59 763
8065.44 741
8066.29 776
8067.14 823
8067.98 831
8068.83 740
8069.68 740
8070.53 772
8071.38 751
8072.22 788
8073.07 858
8073.92 818
8074.77 818
8075.62 768
8076.46 838
8077.31 798
8078.16 804
8079.01 777
8079.86 818
8080.71 726
8081.56 665
8082.40 718
8083.25 737
8084.10 807
8084.95 781
8085.80 753
8086.65 751
8087.50 733
8088.35 812
8089.19 814
8090.04 766
8090.89 787
8091.74 697
8092.59 754
8093.44 807
8094.29 755
8095.14 765
8095.99 782
8096.84 721
8097.69 764
8098.54 760
8099.39 748
8100.24 767
8101.09 758
8101.94 732
8102.79 664
8103.63 701
8104.48 760
8105.33 728
8106.18 816
8107.03 738
8107.88 788
8108.73 799
8109.58 823
8110.43 816
8111.28 800
8112.14 734
8112.99 792
8113.84 837
8114.69 777
8115.54 745
8116.39 774
8117.24 800
8118.09 804
8118.94 772
8119.79 734
8120.64 770
8121.49 729
8122.34 756
8123.19 782
8124.04 904
8124.89 814
8125.74 760
8126.60 757
8127.45 830
8128.30 768
8129.15 753
8130.00 760
8130.85 750
8131.70 761
8132.55 762
8133.40 770
8134.26 768
8135.11 789
8135.96 796
8136.81 829
8137.66 720
8138.51 708
8139.37 736
8140.22 749
8141.07 747
8141.92 766
8142.77 773
8143.62 750
8144.48 793
8145.33 804
8146.18 773
8147.03 758
8147.88 759
8148.74 761
8149.59 712
8150.44 774
8151.29 850
8152.15 815
8153.00 825
8153.85 792
8154.70 798
8155.56 747
8156.41 776
8157.26 758
8158.11 774
8158.97 764
8159.82 855
8160.67 770
8161.52 849
8162.38 855
8163.23 842
8164.08 853
8164.94 794
8165.79 819
8166.64 817
8167.49 809
8168.35 812
8169.20 806
8170.05 777
8170.91 761
8171.76 812
8172.61 775
8173.47 751
8174.32 800
8175.17 791
8176.03 809
8176.88 805
8177.74 804
8178.59 761
8179.44 733
8180.30 794
8181.15 710
8182.00 746
8182.86 808
8183.71 770
8184.57 796
8185.42 680
8186.27 687
8187.13 714
8187.98 761
8188.84 716
8189.69 796
8190.55 768
8191.40 707
8192.25 653
8193.11 724
8193.96 709
8194.82 711
8195.67 754
8196.53 780
8197.38 714
8198.24 720
8199.09 709
8199.95 717
8200.80 771
8201.66 745
8202.51 722
8203.37 721
8204.22 721
8205.08 742
8205.93 787
8206.79 784
8207.64 755
8208.50 723
8209.35 721
8210.21 734
8211.06 697
8211.92 689
8212.77 762
8213.63 857
8214.48 769
8215.34 816
8216.20 798
8217.05 721
8217.91 694
8218.76 729
8219.62 813
8220.48 759
8221.33 772
8222.19 789
8223.04 771
8223.90 717
8224.76 780
8225.61 812
8226.47 766
8227.32 762
8228.18 798
8229.04 831
8229.89 835
8230.75 819
8231.61 828
8232.46 830
8233.32 848
8234.18 815
8235.03 840
8235.89 799
8236.75 778
8237.60 776
8238.46 749
8239.32 766
8240.17 756
8241.03 749
8241.89 737
8242.74 848
8243.60 866
8244.46 772
8245.32 713
8246.17 740
8247.03 747
8247.89 761
8248.74 754
8249.60 787
8250.46 784
8251.32 752
8252.17 722
8253.03 679
8253.89 657
8254.75 666
8255.60 761
8256.46 808
8257.32 764
8258.18 811
8259.04 732
8259.89 702
8260.75 762
8261.61 784
8262.47 806
8263.33 768
8264.18 749
8265.04 724
8265.90 742
8266.76 744
8267.62 718
8268.48 718
8269.33 757
8270.19 725
8271.05 708
8271.91 714
8272.77 749
8273.63 683
8274.49 758
8275.34 773
8276.20 755
8277.06 707
8277.92 730
8278.78 737
8279.64 762
8280.50 813
8281.36 759
8282.22 725
8283.08 728
8283.93 711
8284.79 670
8285.65 726
8286.51 740
8287.37 734
8288.23 758
8289.09 789
8289.95 766
8290.81 759
8291.67 805
8292.53 811
8293.39 758
8294.25 722
8295.11 702
8295.97 820
8296.83 801
8297.69 811
8298.55 829
8299.41 876
8300.27 788
8301.13 715
8301.99 787
8302.85 809
8303.71 741
8304.57 747
8305.43 806
8306.29 813
8307.15 850
8308.01 769
8308.87 729
8309.73 750
8310.59 759
8311.45 818
8312.31 769
8313.17 747
8314.03 825
8314.90 748
8315.76 768
8316.62 770
8317.48 745
8318.34 797
8319.20 710
8320.06 773
8320.92 769
8321.78 863
8322.64 802
8323.51 789
8324.37 781
8325.23 797
8326.09 824
8326.95 759
8327.81 737
8328.67 777
8329.54 741
8330.40 713
8331.26 712
8332.12 710
8332.98 739
8333.84 816
8334.71 768
8335.57 766
8336.43 790
8337.29 763
8338.15 738
8339.02 770
8339.88 864
8340.74 882
8341.60 822
8342.46 764
8343.33 735
8344.19 773
8345.05 911
8345.91 853
8346.78 788
8347.64 824
8348.50 771
8349.36 864
8350.23 902
8351.09 853
8351.95 758
8352.81 807
8353.68 765
8354.54 778
8355.40 897
8356.27 892
8357.13 807
8357.99 805
8358.86 810
8359.72 772
8360.58 799
8361.44 876
8362.31 832
8363.17 811
8364.03 810
8364.90 862
8365.76 866
8366.63 794
8367.49 821
8368.35 841
8369.22 828
8370.08 866
8370.94 906
8371.81 879
8372.67 865
8373.53 837
8374.40 796
8375.26 870
8376.13 886
8376.99 864
8377.85 867
8378.72 866
8379.58 905
8380.45 914
8381.31 852
8382.18 907
8383.04 933
8383.90 951
8384.77 929
8385.63 945
8386.50 850
8387.36 869
8388.23 822
8389.09 846
8389.96 872
8390.82 857
8391.69 883
8392.55 984
8393.42 874
8394.28 868
8395.15 890
8396.01 947
8396.88 926
8397.74 967
8398.61 948
8399.47 901
8400.34 900
8401.20 953
8402.07 970
8402.93 976
8403.80 971
8404.66 954
8405.53 890
8406.39 1004
8407.26 954
8408.12 988
8408.99 979
8409.86 949
8410.72 942
8411.59 974
8412.45 1007
8413.32 971
8414.19 968
8415.05 994
8415.92 1057
8416.78 993
8417.65 958
8418.52 1065
8419.38 1060
8420.25 1049
8421.11 1083
8421.98 1140
8422.85 1099
8423.71 1051
8424.58 1027
8425.45 1103
8426.31 1105
8427.18 1047
8428.05 1058
8428.91 1092
8429.78 1069
8430.65 1063
8431.51 1145
8432.38 1136
8433.25 1161
8434.11 1183
8434.98 1141
8435.85 1111
8436.72 1073
8437.58 1183
8438.45 1229
8439.32 1187
8440.18 1197
8441.05 1317
8441.92 1259
8442.79 1190
8443.65 1267
8444.52 1333
8445.39 1319
8446.26 1303
8447.12 1399
8447.99 1399
8448.86 1417
8449.73 1387
8450.60 1379
8451.46 1410
8452.33 1472
8453.20 1362
8454.07 1461
8454.94 1454
8455.80 1438
8456.67 1499
8457.54 1555
8458.41 1640
8459.28 1760
8460.14 1937
8461.01 2171
8461.88 2460
8462.75 2805
8463.62 3092
8464.49 3128
8465.36 3094
8466.22 2994
8467.09 2726
8467.96 2437
8468.83 2171
8469.70 1881
8470.57 1691
8471.44 1555
8472.31 1463
8473.17 1355
8474.04 1266
8474.91 1284
8475.78 1285
8476.65 1211
8477.52 1252
8478.39 1206
8479.26 1169
8480.13 1258
8481.00 1198
8481.87 1185
8482.74 1206
8483.61 1110
8484.48 1107
8485.34 1124
8486.21 1190
8487.08 1146
8487.95 1134
8488.82 1128
8489.69 1117
8490.56 1136
8491.43 1118
8492.30 1173
8493.17 1106
8494.04 1124
8494.91 1159
8495.78 1191
8496.65 1219
8497.52 1147
8498.39 1183
8499.26 1263
8500.13 1155
8501.01 1262
8501.88 1256
8502.75 1246
8503.62 1302
8504.49 1277
8505.36 1182
8506.23 1160
8507.10 1173
8507.97 1164
8508.84 1152
8509.71 1175
8510.58 1080
8511.45 1037
8512.32 1119
8513.20 1200
8514.07 1158
8514.94 1165
8515.81 1221
8516.68 1141
8517.55 1111
8518.42 1155
8519.29 1163
8520.17 1152
8521.04 1134
8521.91 1144
8522.78 1197
8523.65 1212
8524.52 1272
8525.39 1204
8526.27 1178
8527.14 1272
8528.01 1285
8528.88 1249
8529.75 1247
8530.63 1284
8531.50 1262
8532.37 1283
8533.24 1306
8534.11 1298
8534.99 1289
8535.86 1235
8536.73 1241
8537.60 1266
8538.47 1371
8539.35 1307
8540.22 1306
8541.09 1293
8541.96 1311
8542.84 1284
8543.71 1269
8544.58 1221
8545.46 1246
8546.33 1272
8547.20 1174
8548.07 1213
8548.95 1169
8549.82 1206
8550.69 1159
8551.57 1154
8552.44 1188
8553.31 1124
8554.18 1140
8555.06 1154
8555.93 1164
8556.80 1172
8557.68 1167
8558.55 1122
8559.42 1147
8560.30 1200
8561.17 1152
8562.04 1197
8562.92 1209
8563.79 1179
8564.67 1220
8565.54 1123
8566.41 1120
8567.29 1186
8568.16 1115
8569.03 1108
8569.91 1094
8570.78 1019
8571.66 1063
8572.53 1142
8573.40 1171
8574.28 1097
8575.15 1045
8576.03 1061
8576.90 1100
8577.78 1045
8578.65 1090
8579.52 1144
8580.40 1148
8581.27 1103
8582.15 1023
8583.02 1110
8583.90 1065
8584.77 1043
8585.65 1035
8586.52 1001
8587.40 1109
8588.27 1042
8589.15 1010
8590.02 1093
8590.90 1065
8591.77 1059
8592.65 996
8593.52 1050
8594.40 1084
8595.27 1024
8596.15 1039
8597.02 1026
8597.90 1060
8598.77 1042
8599.65 1109
8600.52 1115
8601.40 1122
8602.28 1037
8603.15 1046
8604.03 1151
8604.90 1218
8605.78 1130
8606.65 1171
8607.53 1252
8608.41 1204
8609.28 1108
8610.16 1107
8611.03 1191
8611.91 1176
8612.79 1215
8613.66 1135
8614.54 1206
8615.41 1138
8616.29 1162
8617.17 1169
8618.04 1214
8618.92 1206
8619.80 1124
8620.67 1140
8621.55 1131
8622.43 1118
8623.30 1181
8624.18 1225
8625.06 1211
8625.93 1171
8626.81 1138
8627.69 1184
8628.56 1190
8629.44 1251
8630.32 1203
8631.20 1198
8632.07 1268
8632.95 1274
8633.83 1344
8634.70 1279
8635.58 1301
8636.46 1307
8637.34 1316
8638.21 1303
8639.09 1334
8639.97 1376
8640.85 1384
8641.72 1309
8642.60 1291
8643.48 1391
8644.36 1355
8645.23 1321
8646.11 1329
8646.99 1390
8647.87 1424
8648.75 1414
8649.62 1420
8650.50 1522
8651.38 1432
8652.26 1468
8653.14 1495
8654.01 1326
8654.89 1352
8655.77 1492
8656.65 1517
8657.53 1488
8658.41 1512
8659.29 1527
8660.16 1584
8661.04 1578
8661.92 1592
8662.80 1598
8663.68 1606
8664.56 1607
8665.44 1590
8666.31 1584
8667.19 1557
8668.07 1542
8668.95 1668
8669.83 1680
8670.71 1558
8671.59 1543
8672.47 1541
8673.35 1605
8674.23 1584
8675.11 1687
8675.99 1680
8676.86 1742
8677.74 1826
8678.62 1840
8679.50 1819
8680.38 2007
8681.26 2067
8682.14 2139
8683.02 2273
8683.90 2319
8684.78 2194
8685.66 2046
8686.54 2037
8687.42 1923
8688.30 1926
8689.18 1938
8690.06 1839
8690.94 1804
8691.82 1832
8692.70 1858
8693.58 1840
8694.46 1835
8695.34 1972
8696.22 2105
8697.10 2279
8697.98 2589
8698.86 2820
8699.74 3031
8700.62 3246
8701.51 3360
8702.39 3164
8703.27 3007
8704.15 2861
8705.03 2602
8705.91 2242
8706.79 2094
8707.67 2005
8708.55 1785
8709.43 1643
8710.31 1609
8711.20 1683
8712.08 1607
8712.96 1574
8713.84 1636
8714.72 1606
8715.60 1661
8716.48 1497
8717.36 1527
8718.25 1544
8719.13 1483
8720.01 1526
8720.89 1553
8721.77 1584
8722.65 1545
8723.54 1494
8724.42 1462
8725.30 1497
8726.18 1511
8727.06 1499
8727.95 1482
8728.83 1542
8729.71 1663
8730.59 1595
8731.47 1507
8732.36 1431
8733.24 1563
8734.12 1563
8735.00 1671
8735.89 1666
8736.77 1683
8737.65 1691
8738.53 1651
8739.42 1645
8740.30 1710
8741.18 1636
8742.06 1577
8742.95 1693
8743.83 1685
8744.71 1678
8745.59 1625
8746.48 1639
8747.36 1618
8748.24 1653
8749.13 1700
8750.01 1657
8750.89 1581
8751.78 1575
8752.66 1585
8753.54 1586
8754.43 1597
8755.31 1662
8756.19 1626
8757.08 1626
8757.96 1636
8758.84 1636
8759.73 1715
8760.61 1743
8761.49 1748
8762.38 1694
8763.26 1649
8764.15 1746
8765.03 1658
8765.91 1831
8766.80 1778
8767.68 1700
8768.57 1669
8769.45 1748
8770.33 1904
8771.22 1863
8772.10 1748
8772.99 1822
8773.87 1848
8774.75 1985
8775.64 1959
8776.52 1876
8777.41 1983
8778.29 1916
8779.18 1875
8780.06 1894
8780.95 1798
8781.83 1866
8782.72 1839
8783.60 1768
8784.49 1840
8785.37 1918
8786.26 2186
8787.14 2335
8788.03 2553
8788.91 2836
8789.80 3249
8790.68 3389
8791.57 3309
8792.45 3129
8793.34 2937
8794.22 2654
8795.11 2332
8795.99 2174
8796.88 1854
8797.76 1786
8798.65 1825
8799.53 1692
8800.42 1650
8801.31 1597
8802.19 1638
8803.08 1707
8803.96 1818
8804.85 1933
8805.74 1922
8806.62 1938
8807.51 1972
8808.39 1813
8809.28 1804
8810.17 1643
8811.05 1602
8811.94 1562
8812.82 1497
8813.71 1442
8814.60 1400
8815.48 1348
8816.37 1414
8817.26 1440
8818.14 1465
8819.03 1492
8819.92 1463
8820.80 1416
8821.69 1375
8822.58 1393
8823.46 1385
8824.35 1383
8825.24 1377
8826.12 1385
8827.01 1384
8827.90 1392
8828.78 1463
8829.67 1451
8830.56 1291
8831.45 1447
8832.33 1270
8833.22 1311
8834.11 1317
8835.00 1343
8835.88 1307
8836.77 1318
8837.66 1320
8838.55 1289
8839.43 1348
8840.32 1288
8841.21 1383
8842.10 1279
8842.98 1304
8843.87 1318
8844.76 1207
8845.65 1254
8846.54 1309
8847.42 1309
8848.31 1294
8849.20 1351
8850.09 1242
8850.98 1328
8851.86 1277
8852.75 1251
8853.64 1284
8854.53 1303
8855.42 1276
8856.31 1279
8857.19 1195
8858.08 1248
8858.97 1286
8859.86 1260
8860.75 1266
8861.64 1270
8862.53 1268
8863.42 1229
8864.30 1271
8865.19 1274
8866.08 1322
8866.97 1286
8867.86 1280
8868.75 1191
8869.64 1197
8870.53 1239
8871.42 1235
8872.31 1190
8873.20 1154
8874.08 1204
8874.97 1173
8875.86 1062
8876.75 1091
8877.64 1207
8878.53 1189
8879.42 1146
8880.31 1181
8881.20 1132
8882.09 1083
8882.98 1100
8883.87 1110
8884.76 1158
8885.65 1053
8886.54 1114
8887.43 1065
8888.32 1086
8889.21 1031
8890.10 1042
8890.99 1051
8891.88 982
8892.77 1014
8893.66 1005
8894.55 1016
8895.44 988
8896.33 1052
8897.22 1010
8898.11 1027
8899.00 1060
8899.90 1011
8900.79 946
8901.68 964
8902.57 920
8903.46 959
8904.35 987
8905.24 925
8906.13 933
8907.02 969
8907.91 897
8908.80 946
8909.70 926
8910.59 904
8911.48 941
8912.37 928
8913.26 963
8914.15 874
8915.04 855
8915.93 886
8916.83 919
8917.72 851
8918.61 924
8919.50 914
8920.39 948
8921.28 912
8922.18 876
8923.07 915
8923.96 922
8924.85 871
8925.74 860
8926.64 912
8927.53 890
8928.42 877
8929.31 838
8930.20 804
8931.10 908
8931.99 889
8932.88 872
8933.77 859
8934.67 840
8935.56 839
8936.45 796
8937.34 761
8938.24 791
8939.13 819
8940.02 858
8940.91 769
8941.81 826
8942.70 846
8943.59 849
8944.49 887
8945.38 870
8946.27 844
8947.16 784
8948.06 874
8948.95 860
8949.84 817
8950.74 747
8951.63 805
8952.52 798
8953.42 788
8954.31 746
8955.20 712
8956.10 724
8956.99 758
8957.88 773
8958.78 772
8959.67 794
8960.56 736
8961.46 716
8962.35 720
8963.25 737
8964.14 766
8965.03 730
8965.93 729
8966.82 735
8967.72 721
8968.61 769
8969.50 846
8970.40 787
8971.29 765
8972.19 725
8973.08 701
8973.98 709
8974.87 711
8975.76 694
8976.66 759
8977.55 770
8978.45 763
8979.34 790
8980.24 734
8981.13 735
8982.03 756
8982.92 739
8983.82 748
8984.71 751
8985.61 792
8986.50 742
8987.40 756
8988.29 788
8989.19 790
8990.08 750
8990.98 731
8991.87 722
8992.77 730
8993.66 705
8994.56 732
8995.45 719
8996.35 713
8997.24 659
8998.14 670
8999.04 664
8999.93 729
9000.83 696
9001.72 652
9002.62 689
9003.51 739
9004.41 651
9005.31 669
9006.20 719
9007.10 741
9007.99 714
9008.89 681
9009.79 690
9010.68 719
9011.58 757
9012.48 675
9013.37 680
9014.27 705
9015.16 698
9016.06 668
9016.96 751
9017.85 740
9018.75 712
9019.65 655
9020.54 671
9021.44 631
9022.34 692
9023.23 635
9024.13 616
9025.03 706
9025.93 691
9026.82 663
9027.72 673
9028.62 642
9029.51 668
9030.41 707
9031.31 678
9032.21 624
9033.10 630
9034.00 742
9034.90 720
9035.79 705
9036.69 672
9037.59 688
9038.49 712
9039.38 689
9040.28 698
9041.18 738
9042.08 717
9042.98 697
9043.87 664
9044.77 614
9045.67 713
9046.57 648
9047.47 669
9048.36 580
9049.26 608
9050.16 646
9051.06 666
9051.96 658
9052.85 631
9053.75 631
9054.65 633
9055.55 695
9056.45 716
9057.35 682
9058.25 687
9059.14 608
9060.04 730
9060.94 714
9061.84 642
9062.74 679
9063.64 688
9064.54 702
9065.44 657
9066.33 624
9067.23 634
9068.13 676
9069.03 711
9069.93 688
9070.83 667
9071.73 666
9072.63 699
9073.53 681
9074.43 691
9075.33 681
9076.23 680
9077.13 709
9078.03 612
9078.92 638
9079.82 662
9080.72 646
9081.62 681
9082.52 652
9083.42 634
9084.32 670
9085.22 629
9086.12 650
9087.02 606
9087.92 641
9088.82 685
9089.72 694
9090.62 662
9091.52 601
9092.42 656
9093.32 639
9094.22 705
9095.12 650
9096.03 663
9096.93 702
9097.83 682
9098.73 699
9099.63 694
9100.53 659
9101.43 620
9102.33 643
9103.23 663
9104.13 652
9105.03 570
9105.93 636
9106.83 726
9107.74 637
9108.64 611
9109.54 653
9110.44 636
9111.34 625
9112.24 638
9113.14 647
9114.04 666
9114.94 609
9115.85 614
9116.75 594
9117.65 626
9118.55 612
9119.45 636
9120.35 590
9121.26 642
9122.16 638
9123.06 671
9123.96 664
9124.86 630
9125.77 685
9126.67 627
9127.57 600
9128.47 620
9129.37 642
9130.28 627
9131.18 672
9132.08 654
9132.98 628
9133.88 646
9134.79 628
9135.69 654
9136.59 657
9137.49 592
9138.40 683
9139.30 641
9140.20 654
9141.10 660
9142.01 681
9142.91 634
9143.81 623
9144.72 644
9145.62 598
9146.52 592
9147.42 622
9148.33 632
9149.23 655
9150.13 649
9151.04 619
9151.94 664
9152.84 700
9153.75 645
9154.65 611
9155.55 624
9156.46 640
9157.36 682
9158.26 681
9159.17 628
9160.07 624
9160.97 619
9161.88 587
9162.78 671
9163.69 597
9164.59 627
9165.49 666
9166.40 606
9167.30 648
9168.21 684
9169.11 631
9170.01 653
9170.92 645
9171.82 525
9172.73 676
9173.63 628
9174.53 608
9175.44 625
9176.34 635
9177.25 634
9178.15 622
9179.06 592
9179.96 596
9180.87 610
9181.77 617
9182.68 657
9183.58 621
9184.49 580
9185.39 558
9186.30 581
9187.20 620
9188.11 620
9189.01 648
9189.92 689
9190.82 647
9191.73 669
9192.63 657
9193.54 647
9194.44 620
9195.35 624
9196.25 592
9197.16 572
9198.06 624
9198.97 619
9199.87 708
9200.78 692
9201.69 620
9202.59 604
9203.50 678
9204.40 669
9205.31 611
9206.21 673
9207.12 646
9208.03 652
9208.93 631
9209.84 639
9210.74 659
9211.65 647
9212.56 659
9213.46 629
9214.37 610
9215.28 641
9216.18 662
9217.09 674
9218.00 628
9218.90 654
9219.81 664
9220.72 645
9221.62 646
9222.53 649
9223.44 618
9224.34 618
9225.25 655
9226.16 617
9227.06 653
9227.97 631
9228.88 655
9229.78 608
9230.69 589
9231.60 642
9232.51 639
9233.41 680
9234.32 616
9235.23 637
9236.13 608
9237.04 660
9237.95 629
9238.86 619
9239.76 676
9240.67 598
9241.58 605
9242.49 627
9243.39 647
9244.30 610
9245.21 647
9246.12 578
9247.03 651
9247.93 591
9248.84 614
9249.75 599
9250.66 601
9251.57 666
9252.47 633
9253.38 639
9254.29 637
9255.20 707
9256.11 642
9257.02 630
9257.92 599
9258.83 596
9259.74 621
9260.65 604
9261.56 662
9262.47 648
9263.38 596
9264.28 621
9265.19 634
9266.10 660
9267.01 683
9267.92 575
9268.83 578
9269.74 634
9270.65 617
9271.56 675
9272.47 648
9273.37 644
9274.28 672
9275.19 683
9276.10 637
9277.01 676
9277.92 690
9278.83 645
9279.74 710
9280.65 716
9281.56 665
9282.47 648
9283.38 661
9284.29 638
9285.20 685
9286.11 698
9287.02 678
9287.93 641
9288.84 649
9289.75 629
9290.66 560
9291.57 678
9292.48 712
9293.39 689
9294.30 682
9295.21 664
9296.12 542
9297.03 562
9297.94 637
9298.85 621
9299.76 613
9300.67 587
9301.58 599
9302.49 651
9303.40 619
9304.31 656
9305.23 660
9306.14 670
9307.05 635
9307.96 681
9308.87 623
9309.78 615
9310.69 662
9311.60 638
9312.51 600
9313.42 662
9314.34 676
9315.25 654
9316.16 614
9317.07 628
9317.98 647
9318.89 608
9319.80 615
9320.72 699
9321.63 645
9322.54 696
9323.45 624
9324.36 645
9325.27 618
9326.19 650
9327.10 631
9328.01 641
9328.92 628
9329.83 581
9330.74 644
9331.66 716
9332.57 657
9333.48 711
9334.39 652
9335.31 616
9336.22 600
9337.13 702
9338.04 607
9338.96 573
9339.87 663
9340.78 646
9341.69 597
9342.61 659
9343.52 649
9344.43 626
9345.34 631
9346.26 578
9347.17 652
9348.08 643
9348.99 598
9349.91 679
9350.82 607
9351.73 596
9352.65 599
9353.56 594
9354.47 618
9355.39 649
9356.30 692
9357.21 586
9358.13 590
9359.04 630
9359.95 673
9360.87 645
9361.78 639
9362.69 638
9363.61 637
9364.52 689
9365.43 678
9366.35 698
9367.26 704
9368.18 714
9369.09 701
9370.00 693
9370.92 604
9371.83 638
9372.75 618
9373.66 706
9374.57 682
9375.49 644
9376.40 687
9377.32 658
9378.23 654
9379.15 667
9380.06 662
9380.97 690
9381.89 646
9382.80 652
9383.72 703
9384.63 695
9385.55 642
9386.46 677
9387.38 689
9388.29 690
9389.21 704
9390.12 710
9391.04 696
9391.95 646
9392.87 634
9393.78 756
9394.70 695
9395.61 678
9396.53 724
9397.44 679
9398.36 697
9399.27 673
9400.19 705
9401.10 750
9402.02 808
9402.94 790
9403.85 767
9404.77 754
9405.68 747
9406.60 719
9407.51 745
9408.43 679
9409.35 680
9410.26 696
9411.18 713
9412.09 661
9413.01 634
9413.93 685
9414.84 761
9415.76 718
9416.67 662
9417.59 726
9418.51 680
9419.42 666
9420.34 779
9421.26 774
9422.17 686
9423.09 680
9424.01 674
9424.92 679
9425.84 686
9426.76 718
9427.67 687
9428.59 690
9429.51 742
9430.42 778
9431.34 773
9432.26 743
9433.17 731
9434.09 803
9435.01 700
9435.93 687
9436.84 668
9437.76 703
9438.68 683
9439.59 729
9440.51 762
9441.43 727
9442.35 768
9443.26 797
9444.18 749
9445.10 754
9446.02 784
9446.93 784
9447.85 776
9448.77 820
9449.69 796
9450.61 770
9451.52 781
9452.44 787
9453.36 722
9454.28 718
9455.20 809
9456.11 826
9457.03 843
9457.95 807
9458.87 939
9459.79 906
9460.71 1007
9461.62 977
9462.54 991
9463.46 1047
9464.38 1055
9465.30 953
9466.22 874
9467.14 814
9468.05 778
9468.97 746
9469.89 773
9470.81 797
9471.73 739
9472.65 722
9473.57 766
9474.49 814
9475.41 760
9476.32 720
9477.24 747
9478.16 744
9479.08 739
9480.00 700
9480.92 710
9481.84 752
9482.76 758
9483.68 712
9484.60 771
9485.52 743
9486.44 702
9487.36 743
9488.28 723
9489.20 757
9490.12 773
9491.04 792
9491.96 845
9492.88 751
9493.80 739
9494.72 708
9495.64 758
9496.56 777
9497.48 716
9498.40 730
9499.32 712
9500.24 734
9501.16 737
9502.08 710
9503.00 676
9503.92 748
9504.84 778
9505.76 769
9506.68 708
9507.60 689
9508.52 716
9509.44 688
9510.36 694
9511.28 673
9512.21 681
9513.13 717
9514.05 702
9514.97 762
9515.89 783
9516.81 732
9517.73 726
9518.65 761
9519.57 695
9520.50 721
9521.42 717
9522.34 716
9523.26 689
9524.18 670
9525.10 693
9526.02 696
9526.95 749
9527.87 808
9528.79 774
9529.71 778
9530.63 785
9531.55 754
9532.48 818
9533.40 785
9534.32 735
9535.24 723
9536.16 770
9537.09 770
9538.01 748
9538.93 773
9539.85 781
9540.77 842
9541.70 866
9542.62 826
9543.54 849
9544.46 840
9545.39 796
9546.31 781
9547.23 829
9548.15 768
9549.08 767
9550.00 814
9550.92 812
9551.85 766
9552.77 736
9553.69 720
9554.61 769
9555.54 793
9556.46 729
9557.38 741
9558.31 747
9559.23 768
9560.15 765
9561.08 768
9562.00 790
9562.92 799
9563.85 808
9564.77 795
9565.69 725
9566.62 743
9567.54 816
9568.46 861
9569.39 781
9570.31 766
9571.23 811
9572.16 779
9573.08 856
9574.01 772
9574.93 740
9575.85 752
9576.78 708
9577.70 710
9578.63 660
9579.55 720
9580.47 792
9581.40 777
9582.32 802
9583.25 742
9584.17 737
9585.10 727
9586.02 745
9586.94 784
9587.87 750
9588.79 815
9589.72 841
9590.64 807
9591.57 833
9592.49 870
9593.42 811
9594.34 754
9595.27 714
9596.19 745
9597.12 708
9598.04 716
9598.97 795
9599.89 814
9600.82 813
9601.74 774
9602.67 799
9603.59 779
9604.52 786
9605.44 790
9606.37 806
9607.29 817
9608.22 884
9609.15 867
9610.07 786
9611.00 804
9611.92 899
9612.85 841
9613.77 812
9614.70 853
9615.63 874
9616.55 902
9617.48 811
9618.40 870
9619.33 818
9620.26 771
9621.18 824
9622.11 890
9623.03 851
9623.96 862
9624.89 865
9625.81 836
9626.74 845
9627.67 812
9628.59 847
9629.52 873
9630.45 874
9631.37 890
9632.30 915
9633.23 969
9634.15 995
9635.08 902
9636.01 896
9636.93 896
9637.86 929
9638.79 889
9639.71 883
9640.64 890
9641.57 901
9642.50 921
9643.42 919
9644.35 1039
9645.28 921
9646.21 932
9647.13 981
9648.06 1049
9648.99 942
9649.92 919
9650.84 970
9651.77 1019
9652.70 996
9653.63 988
9654.55 1054
9655.48 1047
9656.41 1087
9657.34 1068
9658.26 1092
9659.19 1103
9660.12 1078
9661.05 1102
9661.98 1076
9662.91 1096
9663.83 1082
9664.76 1032
9665.69 1059
9666.62 1123
9667.55 1069
9668.48 1020
9669.40 1074
9670.33 1012
9671.26 1056
9672.19 1125
9673.12 1119
9674.05 1128
9674.98 1089
9675.90 1081
9676.83 1075
9677.76 1064
9678.69 998
9679.62 1083
9680.55 1113
9681.48 1071
9682.41 1078
9683.34 1043
9684.27 1049
9685.19 1063
9686.12 1118
9687.05 1083
9687.98 1074
9688.91 1093
9689.84 1138
9690.77 1147
9691.70 1103
9692.63 1188
9693.56 1174
9694.49 1180
9695.42 1192
9696.35 1232
9697.28 1178
9698.21 1176
9699.14 1175
9700.07 1199
9701.00 1147
9701.93 1187
9702.86 1300
9703.79 1297
9704.72 1349
9705.65 1404
9706.58 1513
9707.51 1609
9708.44 1642
9709.37 1515
9710.30 1419
9711.23 1458
9712.16 1353
9713.09 1300
9714.02 1309
9714.95 1208
9715.88 1219
9716.82 1164
9717.75 1168
9718.68 1177
9719.61 1136
9720.54 1165
9721.47 1151
9722.40 1137
9723.33 1159
9724.26 1202
9725.19 1076
9726.13 1066
9727.06 1080
9727.99 1109
9728.92 1058
9729.85 996
9730.78 1043
9731.71 1026
9732.64 1015
9733.58 1003
9734.51 1072
9735.44 1028
9736.37 1054
9737.30 1011
9738.23 1040
9739.17 1066
9740.10 1072
9741.03 1061
9741.96 1083
9742.89 1050
9743.83 1061
9744.76 982
9745.69 955
9746.62 925
9747.55 1011
9748.49 984
9749.42 975
9750.35 928
9751.28 995
9752.22 1016
9753.15 914
9754.08 920
9755.01 909
9755.95 1019
9756.88 984
9757.81 960
9758.75 940
9759.68 902
9760.61 971
9761.54 909
9762.48 914
9763.41 995
9764.34 979
9765.28 983
9766.21 890
9767.14 904
9768.08 913
9769.01 931
9769.94 918
9770.88 920
9771.81 967
9772.74 943
9773.68 975
9774.61 927
9775.54 985
9776.48 962
9777.41 969
9778.34 958
9779.28 956
9780.21 914
9781.14 938
9782.08 935
9783.01 943
9783.95 907
9784.88 909
9785.81 981
9786.75 997
9787.68 1043
9788.62 984
9789.55 966
9790.49 1021
9791.42 1023
9792.35 994
9793.29 944
9794.22 948
9795.16 943
9796.09 1002
9797.03 905
9797.96 913
9798.90 949
9799.83 900
9800.77 890
9801.70 891
9802.64 829
9803.57 902
9804.51 849
9805.44 852
9806.38 904
9807.31 864
9808.25 891
9809.18 887
9810.12 839
9811.05 826
9811.99 895
9812.92 827
9813.86 850
9814.79 871
9815.73 796
9816.66 794
9817.60 850
9818.54 778
9819.47 821
9820.41 783
9821.34 779
9822.28 796
9823.21 827
9824.15 785
9825.09 771
9826.02 824
9826.96 797
9827.89 747
9828.83 758
9829.77 724
9830.70 669
9831.64 750
9832.57 778
9833.51 788
9834.45 796
9835.38 760
9836.32 706
9837.26 744
9838.19 836
9839.13 798
9840.07 725
9841.00 731
9841.94 727
9842.88 729
9843.81 714
9844.75 758
9845.69 722
9846.62 763
9847.56 773
9848.50 721
9849.44 757
9850.37 694
9851.31 753
9852.25 713
9853.18 697
9854.12 707
9855.06 771
9856.00 765
9856.93 755
9857.87 727
9858.81 770
9859.75 778
9860.68 735
9861.62 818
9862.56 783
9863.50 706
9864.44 697
9865.37 748
9866.31 702
9867.25 701
9868.19 696
9869.13 662
9870.06 749
9871.00 685
9871.94 705
9872.88 779
9873.82 771
9874.75 672
9875.69 718
9876.63 733
9877.57 715
9878.51 678
9879.45 675
9880.39 725
9881.32 775
9882.26 766
9883.20 747
9884.14 734
9885.08 719
9886.02 726
9886.96 731
9887.90 713
9888.83 660
9889.77 703
9890.71 702
9891.65 652
9892.59 709
9893.53 696
9894.47 677
9895.41 714
9896.35 677
9897.29 690
9898.23 712
9899.17 656
9900.11 645
9901.05 662
9901.99 701
9902.92 669
9903.86 656
9904.80 659
9905.74 664
9906.68 701
9907.62 692
9908.56 719
9909.50 659
9910.44 683
9911.38 693
9912.32 701
9913.26 709
9914.20 689
9915.14 634
9916.08 715
9917.02 723
9917.97 670
9918.91 682
9919.85 656
9920.79 644
9921.73 715
9922.67 689
9923.61 637
9924.55 697
9925.49 724
9926.43 693
9927.37 642
9928.31 661
9929.25 698
9930.19 719
9931.13 752
9932.08 713
9933.02 730
9933.96 817
9934.90 883
9935.84 937
9936.78 840
9937.72 879
9938.66 896
9939.61 876
9940.55 758
9941.49 790
9942.43 714
9943.37 684
9944.31 733
9945.26 698
9946.20 650
9947.14 709
9948.08 684
9949.02 628
9949.96 651
9950.91 669
9951.85 695
9952.79 666
9953.73 660
9954.67 591
9955.62 648
9956.56 619
9957.50 609
9958.44 634
9959.39 650
9960.33 624
9961.27 603
9962.21 624
9963.16 670
9964.10 643
9965.04 604
9965.98 584
9966.93 637
9967.87 621
9968.81 616
9969.75 644
9970.70 616
9971.64 599
9972.58 626
9973.53 626
9974.47 593
9975.41 624
9976.36 624
9977.30 617
9978.24 609
9979.18 602
9980.13 607
9981.07 598
9982.01 613
9982.96 543
9983.90 556
9984.85 617
9985.79 600
9986.73 558
9987.68 570
9988.62 557
9989.56 577
9990.51 612
9991.45 577
9992.40 604
9993.34 592
9994.28 613
9995.23 661
9996.17 617
9997.12 589
9998.06 615
9999.00 602
9999.95 604
10000.89 672
10001.84 636
10002.78 649
10003.73 658
10004.67 651
10005.61 661
10006.56 682
10007.50 643
10008.45 648
10009.39 613
10010.34 567
10011.28 601
10012.23 577
10013.17 567
10014.12 599
10015.06 595
10016.01 635
10016.95 642
10017.90 623
10018.84 586
10019.79 584
10020.73 629
10021.68 630
10022.62 566
10023.57 603
10024.51 594
10025.46 657
10026.41 647
10027.35 583
10028.30 589
10029.24 591
10030.19 596
10031.13 614
10032.08 600
10033.03 616
10033.97 673
10034.92 611
10035.86 572
10036.81 564
10037.76 621
10038.70 576
10039.65 577
10040.59 582
10041.54 596
10042.49 607
10043.43 532
10044.38 555
10045.33 574
10046.27 579
10047.22 583
10048.16 596
10049.11 572
10050.06 581
10051.00 568
10051.95 553
10052.90 544
10053.84 566
10054.79 585
10055.74 571
10056.69 617
10057.63 593
10058.58 554
10059.53 588
10060.47 531
10061.42 530
10062.37 588
10063.32 568
10064.26 539
10065.21 563
10066.16 564
10067.10 555
10068.05 550
10069.00 507
10069.95 529
10070.89 542
10071.84 544
10072.79 555
10073.74 546
10074.69 585
10075.63 593
10076.58 517
10077.53 496
10078.48 531
10079.43 557
10080.37 595
10081.32 591
10082.27 568
10083.22 554
10084.17 537
10085.11 550
10086.06 587
10087.01 536
10087.96 608
10088.91 577
10089.86 534
10090.81 571
10091.75 565
10092.70 503
10093.65 477
10094.60 535
10095.55 521
10096.50 562
10097.45 536
10098.40 575
10099.34 533
10100.29 616
10101.24 567
10102.19 591
10103.14 529
10104.09 565
10105.04 519
10105.99 544
10106.94 551
10107.89 556
10108.84 550
10109.79 533
10110.73 578
10111.68 529
10112.63 556
10113.58 525
10114.53 518
10115.48 524
10116.43 569
10117.38 595
10118.33 567
10119.28 539
10120.23 536
10121.18 571
10122.13 542
10123.08 569
10124.03 618
10124.98 569
10125.93 536
10126.88 511
10127.83 508
10128.78 506
10129.73 498
10130.68 506
10131.64 519
10132.59 523
10133.54 541
10134.49 556
10135.44 569
10136.39 484
10137.34 515
10138.29 482
10139.24 555
10140.19 537
10141.14 568
10142.09 563
10143.04 556
10144.00 560
10144.95 578
10145.90 510
10146.85 547
10147.80 589
10148.75 572
10149.70 585
10150.65 543
10151.61 507
10152.56 586
10153.51 536
10154.46 567
10155.41 580
10156.36 552
10157.31 540
10158.27 500
10159.22 548
10160.17 562
10161.12 553
10162.07 511
10163.03 552
10163.98 571
10164.93 496
10165.88 505
10166.83 532
10167.79 545
10168.74 572
10169.69 584
10170.64 615
10171.60 605
10172.55 602
10173.50 597
10174.45 525
10175.41 539
10176.36 552
10177.31 560
10178.26 574
10179.22 512
10180.17 545
10181.12 599
10182.07 619
10183.03 541
10183.98 525
10184.93 587
10185.89 571
10186.84 567
10187.79 563
10188.75 528
10189.70 532
10190.65 568
10191.60 573
10192.56 521
10193.51 584
10194.47 580
10195.42 602
10196.37 605
10197.33 577
10198.28 599
10199.23 588
10200.19 563
10201.14 578
10202.09 557
10203.05 601
10204.00 647
10204.96 588
10205.91 551
10206.86 555
10207.82 564
10208.77 561
10209.73 592
10210.68 547
10211.63 518
10212.59 686
10213.54 622
10214.50 593
10215.45 576
10216.41 635
10217.36 623
10218.32 604
10219.27 621
10220.22 672
10221.18 651
10222.13 564
10223.09 619
10224.04 587
10225.00 581
10225.95 613
10226.91 625
10227.86 563
10228.82 577
10229.77 570
10230.73 575
10231.68 548
10232.64 585
10233.59 577
10234.55 547
10235.50 543
10236.46 585
10237.42 569
10238.37 585
10239.33 563
10240.28 552
10241.24 640
10242.19 613
10243.15 670
10244.10 604
10245.06 635
10246.02 592
10246.97 622
10247.93 661
10248.88 691
10249.84 606
10250.80 574
10251.75 597
10252.71 606
10253.66 583
10254.62 533
10255.58 526
10256.53 576
10257.49 578
10258.45 544
10259.40 511
10260.36 496
10261.32 534
10262.27 547
10263.23 516
10264.19 506
10265.14 535
10266.10 560
10267.06 491
10268.01 562
10268.97 518
10269.93 531
10270.88 540
10271.84 526
10272.80 566
10273.76 566
10274.71 539
10275.67 529
10276.63 516
10277.58 487
10278.54 550
10279.50 540
10280.46 530
10281.41 550
10282.37 571
10283.33 563
10284.29 549
10285.24 486
10286.20 565
10287.16 543
10288.12 539
10289.08 507
10290.03 466
10290.99 502
10291.95 553
10292.91 492
10293.87 490
10294.82 495
10295.78 541
10296.74 530
10297.70 541
10298.66 533
10299.61 511
10300.57 506
10301.53 467
10302.49 603
10303.45 566
10304.41 526
10305.37 512
10306.32 494
10307.28 548
10308.24 563
10309.20 540
10310.16 507
10311.12 525
10312.08 510
10313.04 516
10314.00 508
10314.95 538
10315.91 537
10316.87 551
10317.83 596
10318.79 572
10319.75 522
10320.71 538
10321.67 527
10322.63 537
10323.59 529
10324.55 536
10325.51 559
10326.47 543
10327.43 472
10328.39 492
10329.35 519
10330.31 534
10331.27 536
10332.23 504
10333.19 519
10334.15 521
10335.11 523
10336.07 521
10337.03 511
10337.99 517
10338.95 481
10339.91 506
10340.87 506
10341.83 535
10342.79 532
10343.75 562
10344.71 527
10345.67 527
10346.63 497
10347.59 525
10348.55 476
10349.51 459
10350.47 569
10351.43 545
10352.39 526
10353.35 513
10354.31 548
10355.28 517
10356.24 511
10357.20 479
10358.16 489
10359.12 532
10360.08 518
10361.04 504
10362.00 567
10362.96 532
10363.93 525
10364.89 488
10365.85 507
10366.81 501
10367.77 517
10368.73 526
10369.69 548
10370.66 505
10371.62 510
10372.58 467
10373.54 520
10374.50 486
10375.47 500
10376.43 533
10377.39 502
10378.35 530
10379.31 530
10380.28 531
10381.24 532
10382.20 514
10383.16 503
10384.12 471
10385.09 546
10386.05 512
10387.01 501
10387.97 514
10388.94 545
10389.90 519
10390.86 496
10391.82 531
10392.79 541
10393.75 509
10394.71 495
10395.68 501
10396.64 500
10397.60 517
10398.56 513
10399.53 499
10400.49 472
10401.45 494
10402.42 461
10403.38 479
10404.34 495
10405.31 482
10406.27 461
10407.23 468
10408.20 511
10409.16 494
10410.12 524
10411.09 524
10412.05 497
10413.01 533
10413.98 518
10414.94 450
10415.90 479
10416.87 489
10417.83 519
10418.80 498
10419.76 509
10420.72 512
10421.69 526
10422.65 488
10423.62 523
10424.58 555
10425.54 556
10426.51 554
10427.47 614
10428.44 561
10429.40 575
10430.37 574
10431.33 583
10432.30 542
10433.26 555
10434.22 552
10435.19 537
10436.15 513
10437.12 491
10438.08 505
10439.05 502
10440.01 474
10440.98 506
10441.94 525
10442.91 530
10443.87 554
10444.84 514
10445.80 480
10446.77 458
10447.73 504
10448.70 502
10449.66 477
10450.63 492
10451.59 519
10452.56 483
10453.53 448
10454.49 487
10455.46 468
10456.42 523
10457.39 470
10458.35 488
10459.32 495
10460.29 531
10461.25 524
10462.22 510
10463.18 506
10464.15 488
10465.12 490
10466.08 447
10467.05 492
10468.01 497
10468.98 473
10469.95 500
10470.91 495
10471.88 478
10472.85 482
10473.81 488
10474.78 512
10475.74 474
10476.71 426
10477.68 478
10478.64 432
10479.61 459
10480.58 513
10481.54 501
10482.51 528
10483.48 441
10484.45 462
10485.41 482
10486.38 487
10487.35 493
10488.31 561
10489.28 470
10490.25 497
10491.22 510
10492.18 491
10493.15 460
10494.12 445
10495.08 507
10496.05 565
10497.02 498
10497.99 475
10498.95 469
10499.92 473
10500.89 545
10501.86 479
10502.83 493
10503.79 489
10504.76 471
10505.73 489
10506.70 473
10507.67 534
10508.63 502
10509.60 523
10510.57 527
10511.54 493
10512.51 540
10513.47 473
10514.44 502
10515.41 463
10516.38 493
10517.35 526
10518.32 556
10519.28 525
10520.25 502
10521.22 529
10522.19 527
10523.16 501
10524.13 461
10525.10 455
10526.07 471
10527.03 483
10528.00 482
10528.97 491
10529.94 489
10530.91 526
10531.88 510
10532.85 483
10533.82 475
10534.79 516
10535.76 470
10536.73 504
10537.70 499
10538.67 497
10539.63 501
10540.60 537
10541.57 522
10542.54 528
10543.51 490
10544.48 500
10545.45 522
10546.42 499
10547.39 506
10548.36 496
10549.33 511
10550.30 504
10551.27 484
10552.24 506
10553.21 534
10554.18 515
10555.15 531
10556.12 529
10557.09 525
10558.06 502
10559.03 495
10560.00 584
10560.97 504
10561.95 515
10562.92 532
10563.89 531
10564.86 556
10565.83 563
10566.80 545
10567.77 601
10568.74 620
10569.71 649
10570.68 597
10571.65 608
10572.62 656
10573.59 616
10574.57 594
10575.54 585
10576.51 548
10577.48 556
10578.45 545
10579.42 495
10580.39 537
10581.36 516
10582.34 522
10583.31 518
10584.28 509
10585.25 483
10586.22 485
10587.19 513
10588.17 502
10589.14 504
10590.11 534
10591.08 470
10592.05 446
10593.02 477
10594.00 554
10594.97 569
10595.94 532
10596.91 559
10597.89 557
10598.86 520
10599.83 549
10600.80 542
10601.77 555
10602.75 542
10603.72 571
10604.69 541
10605.66 522
10606.64 558
10607.61 585
10608.58 552
10609.55 507
10610.53 476
10611.50 493
10612.47 465
10613.45 447
10614.42 514
10615.39 498
10616.36 499
10617.34 519
10618.31 545
10619.28 498
10620.26 522
10621.23 512
10622.20 511
10623.18 509
10624.15 527
10625.12 556
10626.10 518
10627.07 521
10628.04 534
10629.02 522
10629.99 484
10630.97 497
10631.94 539
10632.91 560
10633.89 563
10634.86 561
10635.83 514
10636.81 546
10637.78 538
10638.76 585
10639.73 577
10640.70 493
10641.68 531
10642.65 536
10643.63 496
10644.60 574
10645.58 536
10646.55 532
10647.53 576
10648.50 603
10649.47 572
10650.45 592
10651.42 615
10652.40 573
10653.37 592
10654.35 505
10655.32 467
10656.30 533
10657.27 485
10658.25 516
10659.22 554
10660.20 511
10661.17 554
10662.15 549
10663.12 517
10664.10 506
10665.07 476
10666.05 483
10667.02 504
10668.00 495
10668.97 529
10669.95 525
10670.93 516
10671.90 504
10672.88 501
10673.85 502
10674.83 429
10675.80 471
10676.78 458
10677.76 519
10678.73 489
10679.71 461
10680.68 535
10681.66 524
10682.63 555
10683.61 508
10684.59 443
10685.56 475
10686.54 466
10687.52 518
10688.49 513
10689.47 514
10690.44 519
10691.42 505
10692.40 501
10693.37 496
10694.35 470
10695.33 480
10696.30 481
10697.28 484
10698.26 479
10699.23 502
10700.21 460
10701.19 465
10702.17 524
10703.14 496
10704.12 539
10705.10 485
10706.07 453
10707.05 489
10708.03 491
10709.01 502
10709.98 469
10710.96 470
10711.94 505
10712.91 485
10713.89 463
10714.87 479
10715.85 466
10716.83 458
10717.80 521
10718.78 537
10719.76 496
10720.74 503
10721.71 475
10722.69 471
10723.67 515
10724.65 452
10725.63 515
10726.60 523
10727.58 492
10728.56 556
10729.54 497
10730.52 502
10731.49 463
10732.47 452
10733.45 441
10734.43 484
10735.41 522
10736.39 495
10737.37 507
10738.34 497
10739.32 506
10740.30 523
10741.28 484
10742.26 489
10743.24 464
10744.22 497
10745.20 461
10746.17 466
10747.15 436
10748.13 508
10749.11 507
10750.09 460
10751.07 566
10752.05 483
10753.03 496
10754.01 496
10754.99 460
10755.97 440
10756.95 493
10757.93 484
10758.91 501
10759.88 472
10760.86 495
10761.84 507
10762.82 473
10763.80 502
10764.78 512
10765.76 458
10766.74 473
10767.72 490
10768.70 494
10769.68 483
10770.66 437
10771.64 459
10772.62 500
10773.60 521
10774.58 493
10775.56 529
10776.54 525
10777.52 497
10778.51 486
10779.49 462
10780.47 478
10781.45 456
10782.43 453
10783.41 505
10784.39 466
10785.37 509
10786.35 529
10787.33 451
10788.31 483
10789.29 525
10790.27 497
10791.26 515
10792.24 526
10793.22 520
10794.20 498
10795.18 534
10796.16 518
10797.14 483
10798.12 506
10799.10 530
10800.09 504
10801.07 489
10802.05 476
10803.03 500
10804.01 457
10804.99 471
10805.98 580
10806.96 546
10807.94 545
10808.92 505
10809.90 517
10810.89 528
10811.87 479
10812.85 443
10813.83 473
10814.81 492
10815.80 497
10816.78 466
10817.76 494
10818.74 471
10819.72 530
10820.71 500
10821.69 489
10822.67 466
10823.65 517
10824.64 516
10825.62 514
10826.60 495
10827.58 494
10828.57 520
10829.55 550
10830.53 493
10831.52 505
10832.50 585
10833.48 553
10834.46 575
10835.45 527
10836.43 499
10837.41 500
10838.40 503
10839.38 513
10840.36 611
10841.35 535
10842.33 499
10843.31 502
10844.30 553
10845.28 498
10846.26 480
10847.25 503
10848.23 554
10849.21 513
10850.20 510
10851.18 571
10852.17 551
10853.15 582
10854.13 571
10855.12 595
10856.10 569
10857.09 596
10858.07 581
10859.05 537
10860.04 565
10861.02 540
10862.01 565
10862.99 568
10863.97 606
10864.96 539
10865.94 540
10866.93 549
10867.91 537
10868.90 506
10869.88 552
10870.87 549
10871.85 556
10872.84 599
10873.82 593
10874.81 617
10875.79 565
10876.78 607
10877.76 604
10878.75 605
10879.73 590
10880.72 590
10881.70 608
10882.69 623
10883.67 560
10884.66 574
10885.64 563
10886.63 562
10887.61 603
10888.60 645
10889.58 633
10890.57 636
10891.55 615
10892.54 602
10893.53 634
10894.51 632
10895.50 655
10896.48 613
10897.47 647
10898.45 653
10899.44 599
10900.43 615
10901.41 606
10902.40 689
10903.38 663
10904.37 618
10905.36 657
10906.34 619
10907.33 662
10908.32 637
10909.30 634
10910.29 664
10911.28 620
10912.26 635
10913.25 632
10914.24 692
10915.22 667
10916.21 647
10917.20 698
10918.18 660
10919.17 700
10920.16 698
10921.14 693
10922.13 721
10923.12 708
10924.10 682
10925.09 699
10926.08 699
10927.07 726
10928.05 725
10929.04 667
10930.03 707
10931.01 742
10932.00 681
10932.99 682
10933.98 691
10934.96 653
10935.95 712
10936.94 719
10937.93 633
10938.92 677
10939.90 733
10940.89 761
10941.88 732
10942.87 728
10943.85 771
10944.84 715
10945.83 694
10946.82 702
10947.81 738
10948.79 696
10949.78 719
10950.77 752
10951.76 715
10952.75 725
10953.74 772
10954.72 819
10955.71 792
10956.70 800
10957.69 836
10958.68 832
10959.67 792
10960.66 743
10961.65 789
10962.63 854
10963.62 852
10964.61 843
10965.60 964
10966.59 975
10967.58 968
10968.57 941
10969.56 929
10970.55 902
10971.54 944
10972.52 968
10973.51 880
10974.50 865
10975.49 861
10976.48 880
10977.47 860
10978.46 771
10979.45 767
10980.44 779
10981.43 787
10982.42 836
10983.41 832
10984.40 801
10985.39 775
10986.38 778
10987.37 767
10988.36 785
10989.35 823
10990.34 814
10991.33 841
10992.32 886
10993.31 832
10994.30 837
10995.29 906
10996.28 877
10997.27 776
10998.26 808
10999.25 842
11000.24 814
11001.23 847
11002.22 820
11003.21 902
11004.20 954
11005.20 952
11006.19 1022
11007.18 1056
11008.17 1091
11009.16 1173
11010.15 1103
11011.14 1083
11012.13 1129
11013.12 1139
11014.11 1028
11015.10 954
11016.10 949
11017.09 879
11018.08 887
11019.07 856
11020.06 769
11021.05 834
11022.04 866
11023.04 764
11024.03 720
11025.02 742
11026.01 717
11027.00 739
11027.99 742
11028.99 771
11029.98 662
11030.97 661
11031.96 708
11032.95 734
11033.95 725
11034.94 715
11035.93 709
11036.92 632
11037.91 642
11038.91 680
11039.90 662
11040.89 667
11041.88 706
11042.88 689
11043.87 715
11044.86 718
11045.85 759
11046.85 699
11047.84 715
11048.83 649
11049.82 691
11050.82 715
11051.81 661
11052.80 636
11053.80 643
11054.79 677
11055.78 657
11056.77 672
11057.77 649
11058.76 638
11059.75 661
11060.75 652
11061.74 699
11062.73 707
11063.73 610
11064.72 607
11065.71 639
11066.71 682
11067.70 659
11068.69 654
11069.69 566
11070.68 616
11071.68 655
11072.67 675
11073.66 633
11074.66 678
11075.65 630
11076.65 579
11077.64 608
11078.63 645
11079.63 678
11080.62 701
11081.62 606
11082.61 591
11083.60 601
11084.60 662
11085.59 673
11086.59 665
11087.58 652
11088.58 655
11089.57 632
11090.57 670
11091.56 642
11092.55 608
11093.55 642
11094.54 682
11095.54 636
11096.53 620
11097.53 622
11098.52 625
11099.52 613
11100.51 582
11101.51 620
11102.50 651
11103.50 611
11104.49 587
11105.49 543
11106.48 612
11107.48 628
11108.48 630
11109.47 633
11110.47 617
11111.46 573
11112.46 628
11113.45 680
11114.45 644
11115.44 592
11116.44 544
11117.44 592
11118.43 626
11119.43 588
11120.42 552
11121.42 550
11122.42 604
11123.41 621
11124.41 599
11125.40 621
11126.40 580
11127.40 571
11128.39 543
11129.39 540
11130.38 521
11131.38 560
11132.38 624
11133.37 617
11134.37 609
11135.37 557
11136.36 557
11137.36 541
11138.36 566
11139.35 567
11140.35 584
11141.35 597
11142.34 553
11143.34 552
11144.34 515
11145.34 569
11146.33 507
11147.33 547
11148.33 556
11149.32 609
11150.32 627
11151.32 591
11152.32 572
11153.31 503
11154.31 524
11155.31 540
11156.31 527
11157.30 537
11158.30 556
11159.30 530
11160.30 471
11161.29 547
11162.29 519
11163.29 552
11164.29 523
11165.29 528
11166.28 557
11167.28 521
11168.28 518
11169.28 569
11170.28 564
11171.27 492
11172.27 531
11173.27 521
11174.27 503
11175.27 509
11176.27 511
11177.26 501
11178.26 487
11179.26 512
11180.26 548
11181.26 535
11182.26 542
11183.26 507
11184.26 546
11185.25 569
11186.25 484
11187.25 504
11188.25 572
11189.25 555
11190.25 547
11191.25 497
11192.25 596
11193.25 515
11194.25 558
11195.24 535
11196.24 457
11197.24 515
11198.24 535
11199.24 485
11200.24 512
11201.24 519
11202.24 545
11203.24 534
11204.24 541
11205.24 539
11206.24 505
11207.24 514
11208.24 513
11209.24 521
11210.24 495
11211.24 549
11212.24 513
11213.24 560
11214.24 577
11215.24 542
11216.24 527
11217.24 512
11218.24 446
11219.24 480
11220.24 533
11221.24 551
11222.24 529
11223.24 537
11224.24 527
11225.24 526
11226.24 544
11227.25 537
11228.25 504
11229.25 506
11230.25 510
11231.25 464
11232.25 491
11233.25 555
11234.25 526
11235.25 529
11236.25 538
11237.25 491
11238.26 497
11239.26 474
11240.26 484
11241.26 471
11242.26 480
11243.26 524
11244.26 518
11245.27 474
11246.27 454
11247.27 515
11248.27 545
11249.27 531
11250.27 505
11251.28 493
11252.28 541
11253.28 502
11254.28 508
11255.28 479
11256.29 500
11257.29 532
11258.29 521
11259.29 482
11260.29 516
11261.30 574
11262.30 579
11263.30 490
11264.30 502
11265.31 543
11266.31 493
11267.31 510
11268.31 474
11269.32 503
11270.32 541
11271.32 553
11272.32 542
11273.33 529
11274.33 495
11275.33 510
11276.33 537
11277.34 517
11278.34 520
11279.34 566
11280.35 554
11281.35 509
11282.35 505
11283.36 539
11284.36 534
11285.36 572
11286.37 581
11287.37 554
11288.37 540
11289.38 547
11290.38 611
11291.38 577
11292.39 568
11293.39 562
11294.39 542
11295.40 567
11296.40 499
11297.41 527
11298.41 571
11299.41 532
11300.42 509
11301.42 501
11302.43 554
11303.43 595
11304.43 542
11305.44 549
11306.44 506
11307.45 494
11308.45 502
11309.46 516
11310.46 547
11311.46 529
11312.47 488
11313.47 498
11314.48 556
11315.48 532
11316.49 550
11317.49 579
11318.50 551
11319.50 541
11320.51 552
11321.51 523
11322.52 509
11323.52 566
11324.53 585
11325.53 551
11326.54 540
11327.54 578
11328.55 553
11329.55 567
11330.56 578
11331.56 540
11332.57 537
11333.57 537
11334.58 543
11335.58 534
11336.59 505
11337.60 548
11338.60 513
11339.61 517
11340.61 531
11341.62 509
11342.62 555
11343.63 539
11344.64 558
11345.64 503
11346.65 531
11347.65 560
11348.66 565
11349.67 558
11350.67 567
11351.68 558
11352.69 604
11353.69 623
11354.70 588
11355.71 610
11356.71 542
11357.72 593
11358.72 574
11359.73 504
11360.74 516
11361.74 515
11362.75 500
11363.76 546
11364.76 532
11365.77 541
11366.78 551
11367.79 529
11368.79 525
11369.80 540
11370.81 496
11371.81 476
11372.82 477
11373.83 535
11374.84 576
11375.84 599
11376.85 612
11377.86 587
11378.87 555
11379.87 558
11380.88 555
11381.89 541
11382.90 529
11383.90 568
11384.91 570
11385.92 544
11386.93 520
11387.93 578
11388.94 601
11389.95 557
11390.96 539
11391.97 552
11392.97 584
11393.98 589
11394.99 563
11396.00 564
11397.01 564
11398.02 590
11399.02 591
11400.03 562
11401.04 565
11402.05 566
11403.06 596
11404.07 586
11405.08 559
11406.08 601
11407.09 610
11408.10 539
11409.11 546
11410.12 583
11411.13 578
11412.14 539
11413.15 572
11414.15 612
11415.16 583
11416.17 577
11417.18 619
11418.19 625
11419.20 605
11420.21 620
11421.22 627
11422.23 609
11423.24 613
11424.25 629
11425.26 592
11426.27 580
11427.28 582
11428.29 601
11429.30 567
11430.31 625
11431.32 679
11432.32 622
11433.33 599
11434.34 602
11435.35 613
11436.36 591
11437.37 581
11438.38 614
11439.39 600
11440.41 605
11441.42 674
11442.43 628
11443.44 665
11444.45 608
11445.46 602
11446.47 612
11447.48 615
11448.49 608
11449.50 611
11450.51 616
11451.52 647
11452.53 629
11453.54 643
11454.55 644
11455.56 725
11456.57 711
11457.59 655
11458.60 648
11459.61 712
11460.62 702
11461.63 662
11462.64 623
11463.65 661
11464.66 660
11465.67 608
11466.69 647
11467.70 644
11468.71 661
11469.72 685
11470.73 657
11471.74 670
11472.75 642
11473.77 692
11474.78 682
11475.79 643
11476.80 700
11477.81 638
11478.83 650
11479.84 704
11480.85 681
11481.86 658
11482.87 661
11483.89 675
11484.90 708
11485.91 651
11486.92 698
11487.93 671
11488.95 639
11489.96 706
11490.97 717
11491.98 726
11493.00 719
11494.01 748
11495.02 763
11496.03 692
11497.05 703
11498.06 652
11499.07 758
11500.09 770
11501.10 757
11502.11 737
11503.12 752
11504.14 747
11505.15 762
11506.16 741
11507.18 764
11508.19 757
11509.20 792
11510.22 784
11511.23 773
11512.24 773
11513.26 777
11514.27 815
11515.28 754
11516.30 732
11517.31 745
11518.32 796
11519.34 792
11520.35 812
11521.37 842
11522.38 874
11523.39 825
11524.41 825
11525.42 858
11526.44 848
11527.45 858
11528.46 832
11529.48 820
11530.49 919
11531.51 886
11532.52 929
11533.53 849
11534.55 849
11535.56 934
11536.58 885
11537.59 978
11538.61 963
11539.62 949
11540.64 1034
11541.65 1042
11542.67 1031
11543.68 976
11544.69 1044
11545.71 1111
11546.72 1101
11547.74 1131
11548.75 1125
11549.77 1252
11550.78 1334
11551.80 1407
11552.81 1513
11553.83 1698
11554.85 1819
11555.86 1887
11556.88 1842
11557.89 1751
11558.91 1658
11559.92 1547
11560.94 1447
11561.95 1322
11562.97 1208
11563.98 1181
11565.00 1138
11566.02 1064
11567.03 1006
11568.05 987
11569.06 980
11570.08 988
11571.10 955
11572.11 881
11573.13 997
11574.14 1006
11575.16 957
11576.18 941
11577.19 891
11578.21 867
11579.22 860
11580.24 915
11581.26 975
11582.27 915
11583.29 982
11584.31 977
11585.32 916
11586.34 903
11587.36 986
11588.37 953
11589.39 953
11590.41 995
11591.42 952
11592.44 1028
11593.46 1053
11594.47 1030
11595.49 953
11596.51 992
11597.53 1060
11598.54 1031
11599.56 978
11600.58 962
11601.59 946
11602.61 987
11603.63 965
11604.65 914
11605.66 959
11606.68 948
11607.70 968
11608.72 1083
11609.74 1185
11610.75 1244
11611.77 1340
11612.79 1391
11613.81 1482
11614.82 1376
11615.84 1380
11616.86 1323
11617.88 1276
11618.90 1126
11619.91 1162
11620.93 1142
11621.95 1057
11622.97 951
11623.99 989
11625.01 953
11626.02 896
11627.04 886
11628.06 921
11629.08 924
11630.10 932
11631.12 971
11632.14 977
11633.15 928
11634.17 927
11635.19 915
11636.21 896
11637.23 908
11638.25 909
11639.27 939
11640.29 892
11641.30 883
11642.32 898
11643.34 834
11644.36 806
11645.38 888
11646.40 909
11647.42 882
11648.44 874
11649.46 915
11650.48 877
11651.50 873
11652.52 849
11653.54 871
11654.56 877
11655.58 847
11656.60 853
11657.62 856
11658.64 800
11659.66 832
11660.68 739
11661.70 804
11662.72 785
11663.74 791
11664.76 793
11665.78 736
11666.80 751
11667.82 808
11668.84 762
11669.86 751
11670.88 755
11671.90 753
11672.92 749
11673.94 743
11674.96 720
11675.98 717
11677.00 756
11678.02 765
11679.04 719
11680.06 759
11681.08 718
11682.10 760
11683.12 764
11684.15 729
11685.17 736
11686.19 749
11687.21 710
11688.23 678
11689.25 747
11690.27 740
11691.29 746
11692.31 757
11693.34 776
11694.36 711
11695.38 677
11696.40 718
11697.42 710
11698.44 751
11699.46 721
11700.49 707
11701.51 696
11702.53 703
11703.55 722
11704.57 694
11705.60 713
11706.62 738
11707.64 738
11708.66 691
11709.68 679
11710.71 710
11711.73 691
11712.75 694
11713.77 656
11714.79 652
11715.82 665
11716.84 652
11717.86 673
11718.88 696
11719.91 644
11720.93 635
11721.95 669
11722.97 666
11724.00 651
11725.02 633
11726.04 651
11727.07 614
11728.09 717
11729.11 748
11730.13 627
11731.16 603
11732.18 600
11733.20 617
11734.23 626
11735.25 614
11736.27 626
11737.30 618
11738.32 623
11739.34 574
11740.37 591
11741.39 618
11742.41 585
11743.44 599
11744.46 600
11745.48 619
11746.51 569
11747.53 561
11748.55 562
11749.58 590
11750.60 574
11751.63 603
11752.65 550
11753.67 569
11754.70 584
11755.72 603
11756.75 615
11757.77 560
11758.79 556
11759.82 591
11760.84 546
11761.87 587
11762.89 605
11763.92 541
11764.94 602
11765.97 563
11766.99 555
11768.01 546
11769.04 525
11770.06 565
11771.09 581
11772.11 574
11773.14 537
11774.16 585
11775.19 570
11776.21 565
11777.24 553
11778.26 547
11779.29 590
11780.31 550
11781.34 543
11782.36 535
11783.39 563
11784.41 519
11785.44 571
11786.46 537
11787.49 589
11788.52 534
11789.54 528
11790.57 552
11791.59 528
11792.62 515
11793.64 504
11794.67 521
11795.70 569
11796.72 525
11797.75 539
11798.77 541
11799.80 497
11800.83 501
11801.85 566
11802.88 534
11803.90 527
11804.93 537
11805.96 506
11806.98 487
11808.01 520
11809.04 528
11810.06 503
11811.09 532
11812.11 553
11813.14 503
11814.17 496
11815.19 513
11816.22 552
11817.25 510
11818.27 490
11819.30 536
11820.33 581
11821.36 615
11822.38 575
11823.41 532
11824.44 498
11825.46 528
11826.49 586
11827.52 500
11828.54 508
11829.57 534
11830.60 543
11831.63 539
11832.65 534
11833.68 524
11834.71 547
11835.74 530
11836.76 496
11837.79 559
11838.82 522
11839.85 550
11840.88 528
11841.90 500
11842.93 525
11843.96 524
11844.99 584
11846.01 607
11847.04 556
11848.07 527
11849.10 529
11850.13 543
11851.16 592
11852.18 557
11853.21 539
11854.24 535
11855.27 528
11856.30 554
11857.33 542
11858.35 511
11859.38 506
11860.41 504
11861.44 568
11862.47 548
11863.50 548
11864.53 558
11865.56 524
11866.58 551
11867.61 547
11868.64 551
11869.67 512
11870.70 550
11871.73 537
11872.76 523
11873.79 538
11874.82 575
11875.85 566
11876.88 542
11877.91 528
11878.93 570
11879.96 560
11880.99 581
11882.02 559
11883.05 559
11884.08 521
11885.11 561
11886.14 630
11887.17 548
11888.20 558
11889.23 609
11890.26 530
11891.29 525
11892.32 561
11893.35 552
11894.38 559
11895.41 562
11896.44 572
11897.47 537
11898.50 557
11899.53 563
11900.56 580
11901.59 568
11902.62 586
11903.65 572
11904.69 603
11905.72 591
11906.75 609
11907.78 605
11908.81 608
11909.84 643
11910.87 635
11911.90 655
11912.93 634
11913.96 623
11914.99 616
11916.02 587
11917.06 544
11918.09 611
11919.12 628
11920.15 605
11921.18 565
11922.21 556
11923.24 561
11924.27 638
11925.31 574
11926.34 543
11927.37 594
11928.40 613
11929.43 598
11930.46 615
11931.50 604
11932.53 612
11933.56 568
11934.59 571
11935.62 600
11936.65 656
11937.69 655
11938.72 679
11939.75 702
11940.78 720
11941.81 775
11942.85 797
11943.88 720
11944.91 687
11945.94 656
11946.98 663
11948.01 707
11949.04 677
11950.07 649
11951.11 669
11952.14 648
11953.17 562
11954.20 539
11955.24 542
11956.27 634
11957.30 592
11958.34 557
11959.37 536
11960.40 525
11961.43 587
11962.47 598
11963.50 578
11964.53 567
11965.57 579
11966.60 554
11967.63 558
11968.67 580
11969.70 600
11970.73 558
11971.77 528
11972.80 526
11973.83 612
11974.87 564
11975.90 547
11976.94 547
11977.97 548
11979.00 571
11980.04 561
11981.07 551
11982.10 542
11983.14 545
11984.17 550
11985.21 541
11986.24 558
11987.27 568
11988.31 541
11989.34 580
11990.38 597
11991.41 589
11992.45 590
11993.48 570
11994.51 553
11995.55 541
11996.58 546
11997.62 530
11998.65 570
11999.69 572
12000.72 572
12001.76 603
12002.79 585
12003.83 569
12004.86 595
12005.90 526
12006.93 564
12007.97 584
12009.00 580
12010.04 588
12011.07 591
12012.11 579
12013.14 568
12014.18 531
12015.21 552
12016.25 580
12017.28 612
12018.32 537
12019.35 560
12020.39 560
12021.43 554
12022.46 579
12023.50 577
12024.53 621
12025.57 644
12026.60 644
12027.64 582
12028.68 571
12029.71 569
12030.75 576
12031.78 561
12032.82 567
12033.86 566
12034.89 627
12035.93 629
12036.97 587
12038.00 554
12039.04 549
12040.07 622
12041.11 628
12042.15 562
12043.18 568
12044.22 581
12045.26 607
12046.29 581
12047.33 560
12048.37 559
12049.40 567
12050.44 557
12051.48 596
12052.52 599
12053.55 607
12054.59 562
12055.63 594
12056.66 578
12057.70 569
12058.74 569
12059.78 603
12060.81 587
12061.85 582
12062.89 523
12063.92 526
12064.96 607
12066.00 578
12067.04 541
12068.07 580
12069.11 626
12070.15 576
12071.19 604
12072.23 556
12073.26 588
12074.30 595
12075.34 600
12076.38 585
12077.42 570
12078.45 559
12079.49 568
12080.53 575
12081.57 566
12082.61 562
12083.64 556
12084.68 542
12085.72 546
12086.76 560
12087.80 559
12088.84 538
12089.88 543
12090.91 585
12091.95 602
12092.99 515
12094.03 537
12095.07 553
12096.11 564
12097.15 615
12098.19 556
12099.22 570
12100.26 529
12101.30 549
12102.34 547
12103.38 635
12104.42 604
12105.46 590
12106.50 632
12107.54 577
12108.58 606
12109.62 613
12110.66 624
12111.70 676
12112.74 648
12113.77 644
12114.81 642
12115.85 626
12116.89 597
12117.93 598
12118.97 580
12120.01 552
12121.05 590
12122.09 537
12123.13 530
12124.17 558
12125.21 520
12126.25 532
12127.29 589
12128.33 526
12129.37 507
12130.41 501
12131.45 525
12132.50 524
12133.54 504
12134.58 534
12135.62 532
12136.66 549
12137.70 506
12138.74 493
12139.78 496
12140.82 521
12141.86 484
12142.90 513
12143.94 533
12144.98 547
12146.02 494
12147.07 444
12148.11 487
12149.15 482
12150.19 505
12151.23 448
12152.27 476
12153.31 519
12154.35 511
12155.40 532
12156.44 476
12157.48 502
12158.52 493
12159.56 484
12160.60 439
12161.64 465
12162.69 543
12163.73 554
12164.77 493
12165.81 483
12166.85 526
12167.90 508
12168.94 507
12169.98 473
12171.02 519
12172.06 497
12173.11 476
12174.15 519
12175.19 493
12176.23 514
12177.27 477
12178.32 467
12179.36 481
12180.40 446
12181.44 493
12182.49 497
12183.53 475
12184.57 483
12185.61 466
12186.66 517
12187.70 466
12188.74 474
12189.79 420
12190.83 446
12191.87 476
12192.91 461
12193.96 444
12195.00 475
12196.04 497
12197.09 471
12198.13 437
12199.17 491
12200.22 482
12201.26 461
12202.30 470
12203.35 458
12204.39 466
12205.43 459
12206.48 446
12207.52 462
12208.57 469
12209.61 488
12210.65 480
12211.70 469
12212.74 476
12213.78 495
12214.83 505
12215.87 440
12216.92 438
12217.96 444
12219.00 479
12220.05 487
12221.09 450
12222.14 462
12223.18 463
12224.23 444
12225.27 478
12226.31 503
12227.36 483
12228.40 464
12229.45 420
12230.49 454
12231.54 448
12232.58 454
12233.63 480
12234.67 450
12235.72 474
12236.76 430
12237.81 491
12238.85 501
12239.90 467
12240.94 471
12241.99 479
12243.03 455
12244.08 442
12245.12 450
12246.17 457
12247.21 450
12248.26 489
12249.30 487
12250.35 483
12251.39 458
12252.44 434
12253.49 475
12254.53 456
12255.58 467
12256.62 486
12257.67 465
12258.71 486
12259.76 461
12260.81 473
12261.85 477
12262.90 451
12263.94 445
12264.99 421
12266.04 478
12267.08 457
12268.13 426
12269.17 444
12270.22 460
12271.27 442
12272.31 438
12273.36 450
12274.41 408
12275.45 419
12276.50 414
12277.55 456
12278.59 398
12279.64 424
12280.69 428
12281.73 462
12282.78 441
12283.83 425
12284.87 459
12285.92 454
12286.97 435
12288.01 443
12289.06 440
12290.11 426
12291.16 409
12292.20 439
12293.25 445
12294.30 427
12295.35 414
12296.39 404
12297.44 429
12298.49 423
12299.54 393
12300.58 403
12301.63 386
12302.68 437
12303.73 446
12304.77 414
12305.82 382
12306.87 410
12307.92 436
12308.97 459
12310.01 402
12311.06 424
12312.11 452
12313.16 434
12314.21 436
12315.25 388
12316.30 441
12317.35 457
12318.40 403
12319.45 467
12320.50 444
12321.54 420
12322.59 428
12323.64 444
12324.69 471
12325.74 435
12326.79 408
12327.84 401
12328.89 416
12329.93 423
12330.98 426
12332.03 457
12333.08 423
12334.13 418
12335.18 439
12336.23 426
12337.28 399
12338.33 392
12339.38 439
12340.43 419
12341.47 393
12342.52 407
12343.57 444
12344.62 378
12345.67 410
12346.72 429
12347.77 418
12348.82 425
12349.87 436
12350.92 440
12351.97 425
12353.02 410
12354.07 407
12355.12 426
12356.17 445
12357.22 420
12358.27 456
12359.32 400
12360.37 377
12361.42 409
12362.47 410
12363.52 424
12364.57 394
12365.62 409
12366.67 429
12367.72 415
12368.77 398
12369.82 439
12370.87 420
12371.93 432
12372.98 419
12374.03 373
12375.08 415
12376.13 412
12377.18 416
12378.23 432
12379.28 408
12380.33 422
12381.38 404
12382.43 462
12383.49 417
12384.54 381
12385.59 398
12386.64 455
12387.69 413
12388.74 449
12389.79 423
12390.84 415
12391.90 380
12392.95 374
12394.00 458
12395.05 400
12396.10 431
12397.15 405
12398.21 419
12399.26 402
12400.31 416
12401.36 440
12402.41 408
12403.47 373
12404.52 410
12405.57 420
12406.62 386
12407.67 430
12408.73 410
12409.78 395
12410.83 408
12411.88 411
12412.94 441
12413.99 433
12415.04 396
12416.09 425
12417.15 417
12418.20 393
12419.25 397
12420.30 427
12421.36 387
12422.41 399
12423.46 455
12424.52 443
12425.57 444
12426.62 398
12427.67 415
12428.73 427
12429.78 410
12430.83 416
12431.89 425
12432.94 430
12433.99 425
12435.05 436
12436.10 445
12437.15 424
12438.21 388
12439.26 413
12440.31 407
12441.37 443
12442.42 419
12443.47 404
12444.53 442
12445.58 413
12446.64 391
12447.69 402
12448.74 418
12449.80 430
12450.85 431
12451.91 430
12452.96 394
12454.01 390
12455.07 392
12456.12 436
12457.18 421
12458.23 377
12459.29 418
12460.34 409
12461.39 423
12462.45 414
12463.50 437
12464.56 430
12465.61 441
12466.67 419
12467.72 427
12468.78 396
12469.83 463
12470.89 400
12471.94 420
12473.00 404
12474.05 434
12475.11 452
12476.16 419
12477.22 419
12478.27 395
12479.33 444
12480.38 405
12481.44 444
12482.49 430
12483.55 375
12484.60 411
12485.66 428
12486.71 435
12487.77 417
12488.83 466
12489.88 440
12490.94 439
12491.99 430
12493.05 490
12494.10 393
12495.16 425
12496.22 438
12497.27 454
12498.33 466
12499.38 437
12500.44 408
12501.50 388
12502.55 427
12503.61 424
12504.67 436
12505.72 431
12506.78 426
12507.83 394
12508.89 439
12509.95 442
12511.00 430
12512.06 437
12513.12 486
12514.17 528
12515.23 502
12516.29 486
12517.34 481
12518.40 459
12519.46 477
12520.52 444
12521.57 451
12522.63 475
12523.69 421
12524.74 432
12525.80 466
12526.86 450
12527.92 484
12528.97 504
12530.03 494
12531.09 561
12532.15 552
12533.20 552
12534.26 631
12535.32 635
12536.38 615
12537.43 597
12538.49 612
12539.55 608
12540.61 559
12541.66 548
12542.72 566
12543.78 517
12544.84 474
12545.90 486
12546.95 480
12548.01 456
12549.07 474
12550.13 515
12551.19 483
12552.25 467
12553.30 497
12554.36 475
12555.42 452
12556.48 457
12557.54 440
12558.60 440
12559.65 444
12560.71 447
12561.77 468
12562.83 494
12563.89 469
12564.95 507
12566.01 460
12567.07 419
12568.13 434
12569.18 456
12570.24 455
12571.30 484
12572.36 476
12573.42 470
12574.48 482
12575.54 496
12576.60 506
12577.66 480
12578.72 461
12579.78 483
12580.84 470
12581.90 462
12582.96 440
12584.02 419
12585.07 492
12586.13 505
12587.19 434
12588.25 471
12589.31 455
12590.37 433
12591.43 422
12592.49 473
12593.55 464
12594.61 481
12595.67 443
12596.73 491
12597.79 495
12598.86 488
12599.92 455
12600.98 435
12602.04 451
12603.10 479
12604.16 455
12605.22 456
12606.28 450
12607.34 471
12608.40 480
12609.46 496
12610.52 492
12611.58 534
12612.64 518
12613.70 528
12614.76 559
12615.83 584
12616.89 575
12617.95 539
12619.01 558
12620.07 541
12621.13 545
12622.19 562
12623.25 537
12624.32 528
12625.38 530
12626.44 508
12627.50 482
12628.56 525
12629.62 514
12630.68 539
12631.75 495
12632.81 522
12633.87 514
12634.93 497
12635.99 487
12637.05 496
12638.12 485
12639.18 447
12640.24 491
12641.30 465
12642.36 475
12643.43 521
12644.49 539
12645.55 485
12646.61 473
12647.68 491
12648.74 480
12649.80 473
12650.86 484
12651.93 494
12652.99 511
12654.05 442
12655.11 452
12656.18 458
12657.24 486
12658.30 455
12659.36 450
12660.43 465
12661.49 477
12662.55 456
12663.62 464
12664.68 424
12665.74 436
12666.81 454
12667.87 411
12668.93 442
12670.00 426
12671.06 420
12672.12 466
12673.19 443
12674.25 494
12675.31 489
12676.38 506
12677.44 523
12678.50 450
12679.57 472
12680.63 453
12681.69 473
12682.76 467
12683.82 488
12684.89 475
12685.95 456
12687.01 477
12688.08 506
12689.14 503
12690.21 469
12691.27 487
12692.33 487
12693.40 484
12694.46 443
12695.53 485
12696.59 527
12697.66 465
12698.72 475
12699.79 473
12700.85 483
12701.91 493
12702.98 473
12704.04 483
12705.11 493
12706.17 473
12707.24 492
12708.30 522
12709.37 434
12710.43 461
12711.50 454
12712.56 454
12713.63 505
12714.69 469
12715.76 390
12716.82 451
12717.89 438
12718.95 466
12720.02 487
12721.09 461
12722.15 455
12723.22 446
12724.28 462
12725.35 448
12726.41 456
12727.48 485
12728.54 452
12729.61 430
12730.68 426
12731.74 437
12732.81 442
12733.87 439
12734.94 441
12736.01 454
12737.07 463
12738.14 469
12739.20 485
12740.27 495
12741.34 442
12742.40 438
12743.47 475
12744.54 460
12745.60 452
12746.67 467
12747.74 473
12748.80 459
12749.87 466
12750.94 464
12752.00 442
12753.07 435
12754.14 448
12755.20 412
12756.27 456
12757.34 426
12758.40 401
12759.47 401
12760.54 390
12761.60 395
12762.67 432
12763.74 427
12764.81 404
12765.87 412
12766.94 416
12768.01 444
12769.08 421
12770.14 382
12771.21 406
12772.28 404
12773.35 414
12774.41 438
12775.48 420
12776.55 401
12777.62 379
12778.68 416
12779.75 430
12780.82 433
12781.89 417
12782.96 398
12784.02 409
12785.09 395
12786.16 458
12787.23 431
12788.30 483
12789.37 448
12790.43 390
12791.50 414
12792.57 439
12793.64 394
12794.71 403
12795.78 416
12796.84 437
12797.91 433
12798.98 414
12800.05 395
12801.12 423
12802.19 415
12803.26 357
12804.33 413
12805.40 428
12806.46 402
12807.53 446
12808.60 433
12809.67 387
12810.74 408
12811.81 406
12812.88 362
12813.95 373
12815.02 425
12816.09 430
12817.16 413
12818.23 429
12819.30 400
12820.37 408
12821.44 434
12822.50 429
12823.57 390
12824.64 370
12825.71 371
12826.78 424
12827.85 413
12828.92 417
12829.99 385
12831.06 419
12832.13 406
12833.20 389
12834.27 427
12835.34 402
12836.41 396
12837.49 388
12838.56 419
12839.63 382
12840.70 388
12841.77 384
12842.84 370
12843.91 376
12844.98 395
12846.05 357
12847.12 384
12848.19 392
12849.26 377
12850.33 402
12851.40 380
12852.47 366
12853.55 388
12854.62 386
12855.69 390
12856.76 380
12857.83 370
12858.90 417
12859.97 388
12861.04 364
12862.11 396
12863.19 387
12864.26 344
12865.33 376
12866.40 395
12867.47 402
12868.54 393
12869.62 398
12870.69 410
12871.76 404
12872.83 367
12873.90 370
12874.97 360
12876.05 374
12877.12 406
12878.19 412
12879.26 389
12880.33 386
12881.41 350
12882.48 385
12883.55 381
12884.62 380
12885.70 412
12886.77 410
12887.84 380
12888.91 335
12889.98 310
12891.06 372
12892.13 392
12893.20 351
12894.28 350
12895.35 364
12896.42 397
12897.49 364
12898.57 337
12899.64 386
12900.71 360
12901.79 380
12902.86 324
12903.93 358
12905.00 338
12906.08 372
12907.15 366
12908.22 341
12909.30 397
12910.37 384
12911.44 381
12912.52 336
12913.59 358
12914.66 336
12915.74 375
12916.81 337
12917.89 371
12918.96 313
12920.03 349
12921.11 373
12922.18 362
12923.25 334
12924.33 369
12925.40 382
12926.48 379
12927.55 356
12928.62 359
12929.70 377
12930.77 375
12931.85 429
12932.92 361
12934.00 319
12935.07 404
12936.14 425
12937.22 380
12938.29 350
12939.37 350
12940.44 393
12941.52 352
12942.59 326
12943.67 326
12944.74 328
12945.82 348
12946.89 357
12947.97 380
12949.04 323
12950.12 344
12951.19 350
12952.27 315
12953.34 358
12954.42 313
12955.49 345
12956.57 361
12957.64 363
12958.72 382
12959.79 390
12960.87 372
12961.94 381
12963.02 338
12964.10 355
12965.17 374
12966.25 348
12967.32 362
12968.40 349
12969.47 333
12970.55 332
12971.63 362
12972.70 322
12973.78 341
12974.85 351
12975.93 369
12977.01 364
12978.08 318
12979.16 366
12980.23 348
12981.31 386
12982.39 395
12983.46 339
12984.54 346
12985.62 335
12986.69 316
12987.77 309
12988.85 344
12989.92 390
12991.00 374
12992.08 360
12993.15 371
12994.23 335
12995.31 342
12996.38 374
12997.46 393
12998.54 342
12999.61 378
13000.69 419
13001.77 360
13002.85 311
13003.92 306
13005.00 359
13006.08 377
13007.16 370
13008.23 394
13009.31 403
13010.39 356
13011.47 358
13012.54 366
13013.62 350
13014.70 345
13015.78 395
13016.85 368
13017.93 352
13019.01 338
13020.09 349
13021.17 320
13022.24 354
13023.32 363
13024.40 355
13025.48 339
13026.56 341
13027.63 369
13028.71 354
13029.79 349
13030.87 402
13031.95 379
13033.03 346
13034.10 370
13035.18 353
13036.26 331
13037.34 335
13038.42 350
13039.50 358
13040.58 394
13041.66 369
13042.73 385
13043.81 388
13044.89 390
13045.97 347
13047.05 387
13048.13 356
13049.21 360
13050.29 352
13051.37 340
13052.45 386
13053.53 376
13054.60 395
13055.68 356
13056.76 364
13057.84 382
13058.92 405
13060.00 387
13061.08 346
13062.16 361
13063.24 376
13064.32 341
13065.40 347
13066.48 372
13067.56 358
13068.64 406
13069.72 373
13070.80 316
13071.88 362
13072.96 368
13074.04 341
13075.12 347
13076.20 317
13077.28 362
13078.36 388
13079.44 370
13080.52 395
13081.60 343
13082.68 343
13083.76 392
13084.84 370
13085.93 359
13087.01 381
13088.09 362
13089.17 405
13090.25 357
13091.33 354
13092.41 371
13093.49 307
13094.57 331
13095.65 335
13096.73 355
13097.82 363
13098.90 323
13099.98 332
13101.06 332
13102.14 351
13103.22 365
13104.30 371
13105.38 384
13106.47 351
13107.55 332
13108.63 399
13109.71 411
13110.79 354
13111.87 362
13112.96 379
13114.04 370
13115.12 391
13116.20 333
13117.28 388
13118.37 347
13119.45 358
13120.53 374
13121.61 367
13122.69 346
13123.78 364
13124.86 356
13125.94 353
13127.02 364
13128.11 357
13129.19 347
13130.27 336
13131.35 407
13132.44 371
13133.52 360
13134.60 372
13135.68 376
13136.77 379
13137.85 389
13138.93 437
13140.01 384
13141.10 368
13142.18 318
13143.26 316
13144.35 306
13145.43 358
13146.51 351
13147.60 354
13148.68 339
13149.76 336
13150.85 359
13151.93 412
13153.01 371
13154.10 328
13155.18 367
13156.26 395
13157.35 357
13158.43 351
13159.51 349
13160.60 382
13161.68 406
13162.77 370
13163.85 396
13164.93 335
13166.02 306
13167.10 344
13168.19 395
13169.27 379
13170.35 373
13171.44 396
13172.52 371
13173.61 365
13174.69 381
13175.78 365
13176.86 352
13177.94 340
13179.03 344
13180.11 358
13181.20 319
13182.28 365
13183.37 342
13184.45 364
13185.54 353
13186.62 376
13187.71 382
13188.79 307
13189.88 350
13190.96 382
13192.05 345
13193.13 340
13194.22 331
13195.30 398
13196.39 357
13197.47 341
13198.56 322
13199.64 380
13200.73 385
13201.81 397
13202.90 340
13203.98 332
13205.07 381
13206.16 356
13207.24 386
13208.33 372
13209.41 361
13210.50 423
13211.58 401
13212.67 331
13213.76 355
13214.84 352
13215.93 375
13217.01 353
13218.10 367
13219.19 363
13220.27 361
13221.36 393
13222.45 355
13223.53 329
13224.62 370
13225.70 369
13226.79 395
13227.88 348
13228.96 331
13230.05 336
13231.14 349
13232.22 357
13233.31 345
13234.40 357
13235.48 337
13236.57 340
13237.66 341
13238.74 322
13239.83 386
13240.92 352
13242.01 379
13243.09 388
13244.18 382
13245.27 375
13246.35 386
13247.44 364
13248.53 409
13249.62 386
13250.70 405
13251.79 366
13252.88 402
13253.97 451
13255.05 356
13256.14 369
13257.23 381
13258.32 371
13259.41 390
13260.49 383
13261.58 354
13262.67 366
13263.76 365
13264.85 329
13265.93 389
13267.02 359
13268.11 370
13269.20 368
13270.29 334
13271.37 357
13272.46 413
13273.55 360
13274.64 408
13275.73 376
13276.82 394
13277.91 403
13278.99 373
13280.08 371
13281.17 354
13282.26 390
13283.35 390
13284.44 398
13285.53 426
13286.62 364
13287.70 353
13288.79 374
13289.88 365
13290.97 382
13292.06 343
13293.15 391
13294.24 367
13295.33 385
13296.42 387
13297.51 368
13298.60 387
13299.69 412
13300.78 367
13301.87 370
13302.95 365
13304.04 343
13305.13 408
13306.22 388
13307.31 418
13308.40 432
13309.49 392
13310.58 395
13311.67 319
13312.76 388
13313.85 421
13314.94 423
13316.03 422
13317.12 362
13318.21 433
13319.30 371
13320.39 395
13321.48 387
13322.58 366
13323.67 407
13324.76 420
13325.85 407
13326.94 386
13328.03 431
13329.12 424
13330.21 427
13331.30 406
13332.39 408
13333.48 425
13334.57 444
13335.66 404
13336.75 397
13337.85 426
13338.94 398
13340.03 434
13341.12 428
13342.21 413
13343.30 424
13344.39 407
13345.48 398
13346.58 428
13347.67 423
13348.76 415
13349.85 425
13350.94 424
13352.03 402
13353.12 385
13354.22 380
13355.31 374
13356.40 380
13357.49 395
13358.58 449
13359.68 410
13360.77 383
13361.86 384
13362.95 411
13364.04 408
13365.14 395
13366.23 407
13367.32 401
13368.41 388
13369.51 380
13370.60 374
13371.69 386
13372.78 404
13373.87 432
13374.97 415
13376.06 395
13377.15 401
13378.25 401
13379.34 441
13380.43 417
13381.52 448
13382.62 468
13383.71 431
13384.80 422
13385.90 432
13386.99 436
13388.08 408
13389.17 398
13390.27 372
13391.36 448
13392.45 392
13393.55 384
13394.64 401
13395.73 418
13396.83 377
13397.92 403
13399.02 406
13400.11 413
13401.20 400
13402.30 456
13403.39 425
13404.48 386
13405.58 385
13406.67 366
13407.77 423
13408.86 418
13409.95 397
13411.05 374
13412.14 403
13413.24 432
13414.33 395
13415.42 406
13416.52 365
13417.61 433
13418.71 385
13419.80 359
13420.90 341
13421.99 409
13423.08 430
13424.18 431
13425.27 379
13426.37 398
13427.46 425
13428.56 413
13429.65 361
13430.75 431
13431.84 394
13432.94 386
13434.03 406
13435.13 421
13436.22 379
13437.32 406
13438.41 381
13439.51 407
13440.60 399
13441.70 388
13442.79 429
13443.89 388
13444.98 370
13446.08 380
13447.18 392
13448.27 396
13449.37 409
13450.46 415
13451.56 386
13452.65 384
13453.75 427
13454.85 431
13455.94 430
13457.04 394
13458.13 384
13459.23 375
13460.33 365
13461.42 445
13462.52 375
13463.61 385
13464.71 408
13465.81 425
13466.90 436
13468.00 420
13469.10 413
13470.19 423
13471.29 393
13472.38 391
13473.48 392
13474.58 414
13475.67 466
13476.77 427
13477.87 416
13478.96 399
13480.06 404
13481.16 428
13482.26 404
13483.35 413
13484.45 386
13485.55 375
13486.64 387
13487.74 457
13488.84 454
13489.94 422
13491.03 418
13492.13 401
13493.23 416
13494.32 429
13495.42 455
13496.52 400
13497.62 444
13498.72 445
13499.81 383
13500.91 415
13502.01 441
13503.11 405
13504.20 422
13505.30 448
13506.40 465
13507.50 451
13508.60 429
13509.69 418
13510.79 468
13511.89 458
13512.99 450
13514.09 438
13515.18 467
13516.28 426
13517.38 479
13518.48 487
13519.58 469
13520.68 425
13521.78 413
13522.87 452
13523.97 411
13525.07 416
13526.17 438
13527.27 406
13528.37 390
13529.47 421
13530.57 435
13531.66 446
13532.76 396
13533.86 406
13534.96 392
13536.06 377
13537.16 424
13538.26 375
13539.36 402
13540.46 400
13541.56 428
13542.66 408
13543.76 409
13544.86 354
13545.96 374
13547.05 378
13548.15 359
13549.25 378
13550.35 397
13551.45 418
13552.55 401
13553.65 389
13554.75 374
13555.85 372
13556.95 376
13558.05 357
13559.15 351
13560.25 367
13561.35 369
13562.45 434
13563.55 382
13564.65 359
13565.75 377
13566.85 349
13567.96 410
13569.06 403
13570.16 365
13571.26 361
13572.36 386
13573.46 359
13574.56 423
13575.66 384
13576.76 402
13577.86 380
13578.96 357
13580.06 405
13581.16 395
13582.27 397
13583.37 384
13584.47 366
13585.57 389
13586.67 361
13587.77 374
13588.87 367
13589.97 357
13591.08 391
13592.18 386
13593.28 393
13594.38 345
13595.48 377
13596.58 382
13597.68 395
13598.79 375
13599.89 387
13600.99 388
13602.09 371
13603.19 369
13604.30 415
13605.40 402
13606.50 383
13607.60 420
13608.70 396
13609.81 383
13610.91 363
13612.01 447
13613.11 400
13614.21 380
13615.32 340
13616.42 409
13617.52 398
13618.62 383
13619.73 351
13620.83 407
13621.93 414
13623.03 418
13624.14 406
13625.24 375
13626.34 374
13627.45 385
13628.55 422
13629.65 356
13630.75 381
13631.86 409
13632.96 421
13634.06 419
13635.17 450
13636.27 387
13637.37 399
13638.48 384
13639.58 420
13640.68 424
13641.79 401
13642.89 387
13643.99 402
13645.10 403
13646.20 393
13647.30 385
13648.41 387
13649.51 379
13650.62 371
13651.72 348
13652.82 369
13653.93 362
13655.03 393
13656.14 368
13657.24 383
13658.34 430
13659.45 385
13660.55 390
13661.66 346
13662.76 348
13663.87 363
13664.97 379
13666.07 358
13667.18 361
13668.28 402
13669.39 382
13670.49 408
13671.60 379
13672.70 355
13673.81 372
13674.91 358
13676.02 362
13677.12 399
13678.23 381
13679.33 391
13680.44 414
13681.54 393
13682.65 380
13683.75 358
13684.86 433
13685.96 416
13687.07 413
13688.17 375
13689.28 375
13690.38 379
13691.49 375
13692.59 384
13693.70 365
13694.80 372
13695.91 415
13697.02 380
13698.12 373
13699.23 377
13700.33 374
13701.44 415
13702.55 413
13703.65 383
13704.76 332
13705.86 395
13706.97 396
13708.08 385
13709.18 388
13710.29 402
13711.39 417
13712.50 388
13713.61 424
13714.71 384
13715.82 389
13716.93 384
13718.03 436
13719.14 409
13720.25 411
13721.35 419
13722.46 412
13723.57 412
13724.67 437
13725.78 397
13726.89 389
13727.99 392
13729.10 414
13730.21 413
13731.31 383
13732.42 421
13733.53 456
13734.64 462
13735.74 441
13736.85 432
13737.96 395
13739.07 459
13740.17 479
13741.28 413
13742.39 403
13743.50 460
13744.60 496
13745.71 473
13746.82 439
13747.93 464
13749.03 429
13750.14 410
13751.25 443
13752.36 435
13753.47 429
13754.57 406
13755.68 448
13756.79 449
13757.90 458
13759.01 449
13760.11 473
13761.22 432
13762.33 490
13763.44 470
13764.55 475
13765.66 491
13766.76 488
13767.87 501
13768.98 465
13770.09 470
13771.20 494
13772.31 482
13773.42 444
13774.53 532
13775.63 584
13776.74 525
13777.85 521
13778.96 525
13780.07 505
13781.18 539
13782.29 606
13783.40 569
13784.51 577
13785.62 574
13786.73 572
13787.83 542
13788.94 554
13790.05 562
13791.16 545
13792.27 532
13793.38 564
13794.49 512
13795.60 502
13796.71 459
13797.82 512
13798.93 494
13800.04 480
13801.15 517
13802.26 424
13803.37 461
13804.48 425
13805.59 448
13806.70 488
13807.81 481
13808.92 457
13810.03 462
13811.14 461
13812.25 445
13813.36 423
13814.47 428
13815.58 390
13816.69 470
13817.80 443
13818.91 395
13820.03 404
13821.14 408
13822.25 436
13823.36 413
13824.47 435
13825.58 398
13826.69 425
13827.80 399
13828.91 452
13830.02 429
13831.13 421
13832.25 421
13833.36 389
13834.47 399
13835.58 416
13836.69 355
13837.80 387
13838.91 392
13840.02 391
13841.14 390
13842.25 415
13843.36 418
13844.47 402
13845.58 399
13846.69 403
13847.81 428
13848.92 428
13850.03 440
13851.14 441
13852.25 414
13853.37 425
13854.48 388
13855.59 436
13856.70 414
13857.81 427
13858.93 418
13860.04 423
13861.15 399
13862.26 442
13863.38 410
13864.49 416
13865.60 422
13866.71 382
13867.83 396
13868.94 418
13870.05 451
13871.16 447
13872.28 421
13873.39 407
13874.50 402
13875.61 398
13876.73 421
13877.84 402
13878.95 419
13880.07 388
13881.18 425
13882.29 429
13883.41 431
13884.52 413
13885.63 428
13886.75 416
13887.86 407
13888.97 378
13890.09 378
13891.20 403
13892.31 423
13893.43 404
13894.54 411
13895.65 422
13896.77 402
13897.88 433
13899.00 448
13900.11 448
13901.22 425
13902.34 466
13903.45 420
13904.57 452
13905.68 442
13906.79 438
13907.91 461
13909.02 427
13910.14 419
13911.25 444
13912.37 457
13913.48 424
13914.59 415
13915.71 405
13916.82 410
13917.94 395
13919.05 431
13920.17 406
13921.28 391
13922.40 415
13923.51 384
13924.63 402
13925.74 405
13926.86 419
13927.97 394
13929.09 424
13930.20 412
13931.32 393
13932.43 400
13933.55 410
13934.66 427
13935.78 372
13936.89 381
13938.01 398
13939.12 403
13940.24 394
13941.35 367
13942.47 388
13943.59 418
13944.70 385
13945.82 403
13946.93 377
13948.05 390
13949.16 358
13950.28 397
13951.40 391
13952.51 424
13953.63 417
13954.74 367
13955.86 387
13956.98 373
13958.09 428
13959.21 402
13960.33 401
13961.44 366
13962.56 391
13963.67 361
13964.79 350
13965.91 339
13967.02 360
13968.14 401
13969.26 396
13970.37 393
13971.49 389
13972.61 338
13973.72 339
13974.84 389
13975.96 383
13977.08 382
13978.19 381
13979.31 391
13980.43 339
13981.54 398
13982.66 395
13983.78 393
13984.90 409
13986.01 415
13987.13 403
13988.25 370
13989.37 385
13990.48 379
13991.60 387
13992.72 388
13993.84 368
13994.95 371
13996.07 407
13997.19 375
13998.31 370
13999.42 360
14000.54 409
14001.66 422
14002.78 408
14003.90 383
14005.01 363
14006.13 392
14007.25 395
14008.37 346
14009.49 379
14010.61 355
14011.72 357
14012.84 378
14013.96 354
14015.08 339
14016.20 391
14017.32 414
14018.43 426
14019.55 398
14020.67 364
14021.79 387
14022.91 408
14024.03 394
14025.15 379
14026.27 375
14027.39 367
14028.50 400
14029.62 446
14030.74 390
14031.86 382
14032.98 406
14034.10 423
14035.22 387
14036.34 384
14037.46 379
14038.58 374
14039.70 387
14040.82 374
14041.94 373
14043.06 365
14044.18 420
14045.30 420
14046.41 379
14047.53 375
14048.65 410
14049.77 376
14050.89 359
14052.01 387
14053.13 400
14054.25 385
14055.37 400
14056.49 423
14057.61 378
14058.74 359
14059.86 398
14060.98 413
14062.10 386
14063.22 404
14064.34 405
14065.46 393
14066.58 424
14067.70 405
14068.82 379
14069.94 398
14071.06 414
14072.18 453
14073.30 393
14074.42 393
14075.54 430
14076.66 387
14077.79 397
14078.91 391
14080.03 408
14081.15 405
14082.27 387
14083.39 425
14084.51 436
14085.63 417
14086.76 415
14087.88 467
14089.00 439
14090.12 432
14091.24 451
14092.36 439
14093.48 391
14094.61 422
14095.73 420
14096.85 450
14097.97 398
14099.09 438
14100.22 479
14101.34 488
14102.46 460
14103.58 445
14104.70 434
14105.83 479
14106.95 468
14108.07 492
14109.19 441
14110.31 439
14111.44 478
14112.56 469
14113.68 450
14114.80 463
14115.93 509
14117.05 473
14118.17 511
14119.29 462
14120.42 456
14121.54 447
14122.66 464
14123.79 422
14124.91 411
14126.03 429
14127.15 442
14128.28 388
14129.40 403
14130.52 417
14131.65 367
14132.77 403
14133.89 399
14135.02 412
14136.14 423
14137.26 399
14138.39 367
14139.51 406
14140.63 404
14141.76 397
14142.88 392
14144.00 368
14145.13 387
14146.25 388
14147.38 372
14148.50 384
14149.62 404
14150.75 375
14151.87 375
14152.99 369
14154.12 332
14155.24 339
14156.37 408
14157.49 416
14158.62 404
14159.74 409
14160.86 355
14161.99 388
14163.11 366
14164.24 368
14165.36 342
14166.49 393
14167.61 397
14168.74 380
14169.86 383
14170.99 364
14172.11 369
14173.23 364
14174.36 382
14175.48 397
14176.61 335
14177.73 393
14178.86 397
14179.98 352
14181.11 369
14182.23 370
14183.36 377
14184.49 348
14185.61 372
14186.74 407
14187.86 376
14188.99 392
14190.11 402
14191.24 384
14192.36 392
14193.49 359
14194.61 385
14195.74 365
14196.87 361
14197.99 400
14199.12 385
14200.24 375
14201.37 350
14202.50 347
14203.62 313
14204.75 365
14205.87 359
14207.00 366
14208.13 369
14209.25 363
14210.38 357
14211.50 350
14212.63 343
14213.76 337
14214.88 328
14216.01 389
14217.14 348
14218.26 377
14219.39 370
14220.52 385
14221.64 387
14222.77 349
14223.90 328
14225.02 374
14226.15 391
14227.28 354
14228.41 334
14229.53 350
14230.66 358
14231.79 338
14232.91 344
14234.04 348
14235.17 370
14236.30 360
14237.42 344
14238.55 331
14239.68 317
14240.81 334
14241.93 338
14243.06 361
14244.19 357
14245.32 347
14246.44 366
14247.57 347
14248.70 339
14249.83 380
14250.95 370
14252.08 307
14253.21 356
14254.34 352
14255.47 296
14256.59 337
14257.72 346
14258.85 319
14259.98 327
14261.11 338
14262.24 333
14263.36 330
14264.49 351
14265.62 339
14266.75 351
14267.88 341
14269.01 360
14270.14 329
14271.26 348
14272.39 384
14273.52 349
14274.65 320
14275.78 322
14276.91 351
14278.04 290
14279.17 338
14280.30 317
14281.42 320
14282.55 349
14283.68 318
14284.81 318
14285.94 301
14287.07 304
14288.20 315
14289.33 331
14290.46 337
14291.59 321
14292.72 340
14293.85 306
14294.98 349
14296.11 328
14297.24 303
14298.37 291
14299.50 311
14300.63 360
14301.76 302
14302.89 308
14304.02 350
14305.15 333
14306.28 359
14307.41 359
14308.54 344
14309.67 319
14310.80 301
14311.93 299
14313.06 291
14314.19 322
14315.32 316
14316.45 279
14317.58 290
14318.71 315
14319.84 326
14320.97 327
14322.10 315
14323.23 327
14324.36 319
14325.49 324
14326.63 328
14327.76 322
14328.89 316
14330.02 291
14331.15 309
14332.28 300
14333.41 323
14334.54 358
14335.67 349
14336.81 328
14337.94 331
14339.07 336
14340.20 326
14341.33 334
14342.46 308
14343.59 343
14344.73 365
14345.86 327
14346.99 315
14348.12 349
14349.25 312
14350.38 321
14351.52 332
14352.65 341
14353.78 330
14354.91 346
14356.04 323
14357.18 325
14358.31 309
14359.44 298
14360.57 332
14361.71 356
14362.84 288
14363.97 308
14365.10 303
14366.24 297
14367.37 305
14368.50 303
14369.63 301
14370.77 350
14371.90 334
14373.03 294
14374.16 299
14375.30 293
14376.43 327
14377.56 320
14378.70 337
14379.83 341
14380.96 312
14382.09 307
14383.23 294
14384.36 291
14385.49 276
14386.63 286
14387.76 306
14388.89 330
14390.03 333
14391.16 329
14392.29 313
14393.43 295
14394.56 338
14395.70 293
14396.83 310
14397.96 308
14399.10 290
14400.23 271
14401.36 318
14402.50 302
14403.63 297
14404.77 289
14405.90 297
14407.03 289
14408.17 281
14409.30 295
14410.44 323
14411.57 312
14412.71 311
14413.84 314
14414.97 306
14416.11 310
14417.24 288
14418.38 306
14419.51 313
14420.65 283
14421.78 282
14422.92 320
14424.05 285
14425.19 344
14426.32 312
14427.46 260
14428.59 286
14429.73 309
14430.86 289
14432.00 287
14433.13 279
14434.27 295
14435.40 325
14436.54 343
14437.67 299
14438.81 293
14439.94 298
14441.08 298
14442.21 317
14443.35 302
14444.48 285
14445.62 290
14446.76 304
14447.89 302
14449.03 310
14450.16 293
14451.30 305
14452.43 315
14453.57 297
14454.71 322
14455.84 314
14456.98 292
14458.11 301
14459.25 286
14460.39 286
14461.52 282
14462.66 286
14463.80 331
14464.93 292
14466.07 276
14467.20 305
14468.34 300
14469.48 314
14470.61 320
14471.75 316
14472.89 325
14474.02 295
14475.16 313
14476.30 279
14477.43 272
14478.57 330
14479.71 315
14480.85 315
14481.98 295
14483.12 296
14484.26 319
14485.39 270
14486.53 317
14487.67 330
14488.81 322
14489.94 294
14491.08 328
14492.22 276
14493.36 289
14494.49 295
14495.63 314
14496.77 284
14497.91 286
14499.04 298
14500.18 316
14501.32 339
14502.46 300
14503.59 299
14504.73 309
14505.87 316
14507.01 301
14508.15 310
14509.28 358
14510.42 304
14511.56 308
14512.70 351
14513.84 292
14514.98 287
14516.11 324
14517.25 333
14518.39 371
14519.53 312
14520.67 304
14521.81 261
14522.95 311
14524.08 321
14525.22 314
14526.36 326
14527.50 323
14528.64 304
14529.78 318
14530.92 357
14532.06 343
14533.20 348
14534.33 334
14535.47 329
14536.61 322
14537.75 330
14538.89 330
14540.03 318
14541.17 311
14542.31 279
14543.45 296
14544.59 320
14545.73 297
14546.87 322
14548.01 326
14549.15 303
14550.29 297
14551.43 290
14552.57 309
14553.71 282
14554.85 282
14555.99 291
14557.13 322
14558.27 303
14559.41 323
14560.55 318
14561.69 321
14562.83 315
14563.97 289
14565.11 304
14566.25 307
14567.39 326
14568.53 282
14569.67 298
14570.81 296
14571.95 283
14573.09 270
14574.23 307
14575.37 332
14576.51 301
14577.65 305
14578.79 292
14579.94 334
14581.08 299
14582.22 281
14583.36 294
14584.50 284
14585.64 311
14586.78 355
14587.92 320
14589.06 318
14590.21 291
14591.35 311
14592.49 272
14593.63 301
14594.77 280
14595.91 269
14597.05 316
14598.20 294
14599.34 311
14600.48 300
14601.62 308
14602.76 305
14603.90 322
14605.05 336
14606.19 290
14607.33 317
14608.47 283
14609.61 275
14610.76 318
14611.90 291
14613.04 317
14614.18 295
14615.32 306
14616.47 287
14617.61 310
14618.75 298
14619.89 303
14621.04 320
14622.18 308
14623.32 310
14624.46 307
14625.61 352
14626.75 331
14627.89 339
14629.04 342
14630.18 324
14631.32 308
14632.46 332
14633.61 289
14634.75 328
14635.89 329
14637.04 312
14638.18 319
14639.32 307
14640.47 330
14641.61 313
14642.75 286
14643.90 278
14645.04 306
14646.18 324
14647.33 308
14648.47 319
14649.61 317
14650.76 354
14651.90 356
14653.05 331
14654.19 349
14655.33 309
14656.48 301
14657.62 318
14658.76 284
14659.91 292
14661.05 300
14662.20 297
14663.34 288
14664.49 274
14665.63 297
14666.77 333
14667.92 296
14669.06 309
14670.21 291
14671.35 267
14672.50 269
14673.64 288
14674.79 350
14675.93 308
14677.07 315
14678.22 321
14679.36 285
14680.51 295
14681.65 271
14682.80 283
14683.94 282
14685.09 314
14686.23 292
14687.38 291
14688.52 271
14689.67 290
14690.81 289
14691.96 265
14693.10 284
14694.25 279
14695.40 290
14696.54 282
14697.69 264
14698.83 247
14699.98 285
14701.12 267
14702.27 276
14703.41 286
14704.56 261
14705.71 271
14706.85 293
14708.00 279
14709.14 264
14710.29 258
14711.44 251
14712.58 272
14713.73 255
14714.87 252
14716.02 262
14717.17 262
14718.31 278
14719.46 303
14720.61 294
14721.75 286
14722.90 244
14724.05 333
14725.19 300
14726.34 268
14727.49 268
14728.63 298
14729.78 248
14730.93 268
14732.07 270
14733.22 284
14734.37 265
14735.51 269
14736.66 239
14737.81 224
14738.95 263
14740.10 286
14741.25 276
14742.40 242
14743.54 251
14744.69 253
14745.84 270
14746.99 256
14748.13 246
14749.28 265
14750.43 312
14751.58 303
14752.72 279
14753.87 261
14755.02 273
14756.17 294
14757.31 273
14758.46 277
14759.61 242
14760.76 271
14761.91 262
14763.05 318
14764.20 276
14765.35 246
14766.50 281
14767.65 270
14768.80 284
14769.94 270
14771.09 265
14772.24 305
14773.39 288
14774.54 266
14775.69 248
14776.83 258
14777.98 306
14779.13 265
14780.28 233
14781.43 260
14782.58 243
14783.73 278
14784.88 299
14786.03 257
14787.17 254
14788.32 263
14789.47 259
14790.62 249
14791.77 264
14792.92 243
14794.07 240
14795.22 272
14796.37 242
14797.52 245
14798.67 266
14799.82 275
14800.97 283
14802.12 292
14803.26 252
14804.41 227
14805.56 290
14806.71 249
14807.86 274
14809.01 247
14810.16 256
14811.31 266
14812.46 288
14813.61 241
14814.76 239
14815.91 221
14817.06 252
14818.21 252
14819.36 251
14820.51 249
14821.66 233
14822.82 270
14823.97 277
14825.12 256
14826.27 244
14827.42 243
14828.57 258
14829.72 279
14830.87 275
14832.02 279
14833.17 222
14834.32 253
14835.47 253
14836.62 249
14837.77 246
14838.93 240
14840.08 251
14841.23 261
14842.38 283
14843.53 272
14844.68 281
14845.83 235
14846.98 256
14848.14 255
14849.29 270
14850.44 270
14851.59 246
14852.74 266
14853.89 237
14855.04 233
14856.20 251
14857.35 258
14858.50 248
14859.65 268
14860.80 234
14861.96 280
14863.11 249
14864.26 233
14865.41 268
14866.56 254
14867.72 272
14868.87 273
14870.02 263
14871.17 277
14872.32 261
14873.48 279
14874.63 256
14875.78 233
14876.93 263
14878.09 236
14879.24 253
14880.39 281
14881.54 279
14882.70 271
14883.85 256
14885.00 256
14886.16 293
14887.31 264
14888.46 260
14889.61 261
14890.77 262
14891.92 270
14893.07 260
14894.23 257
14895.38 273
14896.53 253
14897.69 248
14898.84 260
14899.99 256
14901.15 260
14902.30 286
14903.45 282
14904.61 220
14905.76 236
14906.91 243
14908.07 253
14909.22 235
14910.38 255
14911.53 261
14912.68 269
14913.84 302
14914.99 263
14916.15 264
14917.30 253
14918.45 247
14919.61 239
14920.76 259
14921.92 255
14923.07 238
14924.22 260
14925.38 246
14926.53 231
14927.69 257
14928.84 238
14930.00 237
14931.15 245
14932.31 249
14933.46 252
14934.62 237
14935.77 225
14936.93 241
14938.08 216
14939.24 244
14940.39 262
14941.55 272
14942.70 273
14943.86 240
14945.01 270
14946.17 266
14947.32 246
14948.48 275
14949.63 245
14950.79 245
14951.94 246
14953.10 249
14954.25 287
14955.41 264
14956.56 266
14957.72 250
14958.88 229
14960.03 201
14961.19 224
14962.34 232
14963.50 241
14964.65 266
14965.81 263
14966.97 236
14968.12 312
14969.28 254
14970.43 212
14971.59 209
14972.75 249
14973.90 248
14975.06 260
14976.22 239
14977.37 245
14978.53 250
14979.69 240
14980.84 253
14982.00 240
14983.16 237
14984.31 242
14985.47 241
14986.63 240
14987.78 228
14988.94 243
14990.10 305
14991.25 289
14992.41 252
14993.57 298
14994.72 207
14995.88 238
14997.04 236
14998.20 241
14999.35 244
15000.51 295
15001.67 260
15002.82 230
15003.98 248
15005.14 259
15006.30 241
15007.45 280
15008.61 222
15009.77 232
15010.93 265
15012.09 241
15013.24 253
15014.40 240
15015.56 237
15016.72 240
15017.87 233
15019.03 253
15020.19 301
15021.35 213
15022.51 249
15023.67 250
15024.82 252
15025.98 228
15027.14 257
15028.30 232
15029.46 242
15030.62 249
15031.77 231
15032.93 242
15034.09 223
15035.25 214
15036.41 226
15037.57 246
15038.73 268
15039.88 244
15041.04 228
15042.20 259
15043.36 246
15044.52 313
15045.68 239
15046.84 250
15048.00 264
15049.16 214
15050.32 243
15051.47 265
15052.63 248
15053.79 245
15054.95 236
15056.11 240
15057.27 236
15058.43 232
15059.59 255
15060.75 234
15061.91 222
15063.07 237
15064.23 244
15065.39 245
15066.55 221
15067.71 221
15068.87 281
15070.03 260
15071.19 236
15072.35 215
15073.51 245
15074.67 218
15075.83 230
15076.99 224
15078.15 223
15079.31 226
15080.47 243
15081.63 249
15082.79 226
15083.95 250
15085.11 237
15086.27 234
15087.43 253
15088.59 251
15089.76 219
15090.92 252
15092.08 237
15093.24 235
15094.40 231
15095.56 238
15096.72 255
15097.88 234
15099.04 259
15100.20 252
15101.37 235
15102.53 209
15103.69 249
15104.85 247
15106.01 227
15107.17 236
15108.33 263
15109.50 259
15110.66 223
15111.82 261
15112.98 229
15114.14 256
15115.30 220
15116.47 232
15117.63 239
15118.79 223
15119.95 218
15121.11 180
15122.27 214
15123.44 227
15124.60 234
15125.76 254
15126.92 237
15128.09 220
15129.25 220
15130.41 193
15131.57 238
15132.73 243
15133.90 236
15135.06 236
15136.22 251
15137.38 296
15138.55 261
15139.71 257
15140.87 254
15142.04 232
15143.20 243
15144.36 241
15145.52 247
15146.69 256
15147.85 225
15149.01 221
15150.18 220
15151.34 267
15152.50 235
15153.67 207
15154.83 221
15155.99 227
15157.16 258
15158.32 262
15159.48 259
15160.65 244
15161.81 233
15162.97 270
15164.14 260
15165.30 200
15166.46 220
15167.63 233
15168.79 234
15169.95 269
15171.12 209
15172.28 235
15173.45 234
15174.61 254
15175.77 256
15176.94 243
15178.10 239
15179.27 234
15180.43 281
15181.60 245
15182.76 250
15183.92 249
15185.09 279
15186.25 259
15187.42 240
15188.58 258
15189.75 262
15190.91 239
15192.08 262
15193.24 233
15194.41 257
15195.57 268
15196.74 253
15197.90 245
15199.07 228
15200.23 245
15201.40 248
15202.56 244
15203.73 254
15204.89 297
15206.06 265
15207.22 220
15208.39 216
15209.55 224
15210.72 241
15211.88 283
15213.05 246
15214.21 262
15215.38 241
15216.54 256
15217.71 235
15218.88 238
15220.04 255
15221.21 244
15222.37 247
15223.54 227
15224.71 236
15225.87 260
15227.04 259
15228.20 239
15229.37 240
15230.54 243
15231.70 228
15232.87 242
15234.03 247
15235.20 224
15236.37 232
15237.53 309
15238.70 260
15239.87 276
15241.03 272
15242.20 256
15243.37 252
15244.53 275
15245.70 275
15246.87 267
15248.03 275
15249.20 273
15250.37 243
15251.53 265
15252.70 261
15253.87 270
15255.04 247
15256.20 242
15257.37 232
15258.54 236
15259.70 283
15260.87 256
15262.04 238
15263.21 243
15264.37 253
15265.54 235
15266.71 209
15267.88 228
15269.04 276
15270.21 236
15271.38 210
15272.55 251
15273.72 223
15274.88 213
15276.05 229
15277.22 256
15278.39 252
15279.56 277
15280.72 282
15281.89 259
15283.06 240
15284.23 280
15285.40 247
15286.56 227
15287.73 258
15288.90 263
15290.07 261
15291.24 241
15292.41 246
15293.58 261
15294.74 238
15295.91 235
15297.08 247
15298.25 215
15299.42 220
15300.59 244
15301.76 244
15302.93 245
15304.09 232
15305.26 252
15306.43 270
15307.60 293
15308.77 266
15309.94 223
15311.11 215
15312.28 223
15313.45 226
15314.62 201
15315.79 221
15316.96 245
15318.13 264
15319.30 239
15320.46 223
15321.63 257
15322.80 238
15323.97 219
15325.14 235
15326.31 245
15327.48 279
15328.65 227
15329.82 218
15330.99 237
15332.16 231
15333.33 239
15334.50 230
15335.67 215
15336.84 248
15338.01 241
15339.18 235
15340.36 232
15341.53 249
15342.70 221
15343.87 254
15345.04 235
15346.21 252
15347.38 222
15348.55 254
15349.72 241
15350.89 236
15352.06 232
15353.23 249
15354.40 270
15355.57 238
15356.75 236
15357.92 226
15359.09 210
15360.26 225
15361.43 235
15362.60 236
15363.77 251
15364.94 258
15366.11 240
15367.29 232
15368.46 281
15369.63 236
15370.80 233
15371.97 224
15373.14 201
15374.32 249
15375.49 223
15376.66 255
15377.83 214
15379.00 233
15380.17 255
15381.35 238
15382.52 244
15383.69 230
15384.86 266
15386.03 267
15387.21 272
15388.38 249
15389.55 246
15390.72 251
15391.90 268
15393.07 234
15394.24 258
15395.41 233
15396.59 219
15397.76 225
15398.93 230
15400.10 246
15401.28 260
15402.45 247
15403.62 240
15404.79 246
15405.97 262
15407.14 245
15408.31 255
15409.49 243
15410.66 247
15411.83 231
15413.01 251
15414.18 254
15415.35 223
15416.53 219
15417.70 263
15418.87 239
15420.05 228
15421.22 229
15422.39 254
15423.57 254
15424.74 251
15425.91 229
15427.09 238
15428.26 273
15429.43 224
15430.61 228
15431.78 260
15432.96 231
15434.13 222
15435.30 246
15436.48 248
15437.65 248
15438.83 254
15440.00 291
15441.17 258
15442.35 250
15443.52 231
15444.70 258
15445.87 223
15447.05 230
15448.22 216
15449.40 252
15450.57 266
15451.75 238
15452.92 220
15454.09 245
15455.27 242
15456.44 248
15457.62 261
15458.79 217
15459.97 268
15461.14 267
15462.32 255
15463.49 258
15464.67 235
15465.84 227
15467.02 246
15468.19 250
15469.37 251
15470.55 233
15471.72 229
15472.90 231
15474.07 212
15475.25 236
15476.42 219
15477.60 212
15478.77 225
15479.95 248
15481.13 244
15482.30 233
15483.48 207
15484.65 239
15485.83 270
15487.00 237
15488.18 223
15489.36 261
15490.53 241
15491.71 259
15492.89 257
15494.06 258
15495.24 234
15496.41 227
15497.59 256
15498.77 270
15499.94 255
15501.12 254
15502.30 252
15503.47 231
15504.65 239
15505.83 233
15507.00 242
15508.18 209
15509.36 218
15510.53 248
15511.71 250
15512.89 266
15514.06 234
15515.24 221
15516.42 215
15517.60 267
15518.77 261
15519.95 240
15521.13 223
15522.30 249
15523.48 262
15524.66 241
15525.84 241
15527.01 252
15528.19 263
15529.37 224
15530.55 243
15531.73 249
15532.90 240
15534.08 257
15535.26 246
15536.44 260
15537.61 250
15538.79 273
15539.97 245
15541.15 218
15542.33 222
15543.50 256
15544.68 254
15545.86 259
15547.04 249
15548.22 244
15549.40 272
15550.57 265
15551.75 292
15552.93 245
15554.11 269
15555.29 231
15556.47 226
15557.65 222
15558.82 241
15560.00 221
15561.18 240
15562.36 274
15563.54 240
15564.72 253
15565.90 243
15567.08 224
15568.26 239
15569.43 256
15570.61 227
15571.79 269
15572.97 260
15574.15 216
15575.33 217
15576.51 278
15577.69 268
15578.87 245
15580.05 238
15581.23 225
15582.41 263
15583.59 246
15584.77 248
15585.95 240
15587.13 240
15588.31 261
15589.49 256
15590.67 230
15591.85 254
15593.03 271
15594.21 300
15595.39 241
15596.57 234
15597.75 228
15598.93 223
15600.11 217
15601.29 256
15602.47 238
15603.65 253
15604.83 264
15606.01 220
15607.19 256
15608.37 265
15609.55 238
15610.73 227
15611.91 226
15613.09 260
15614.27 268
15615.45 252
15616.64 253
15617.82 263
15619.00 276
15620.18 281
15621.36 308
15622.54 276
15623.72 265
15624.90 244
15626.08 244
15627.27 250
15628.45 275
15629.63 269
15630.81 293
15631.99 289
15633.17 250
15634.35 247
15635.54 256
15636.72 277
15637.90 290
15639.08 294
15640.26 278
15641.45 325
15642.63 328
15643.81 309
15644.99 275
15646.17 290
15647.36 253
15648.54 238
15649.72 255
15650.90 288
15652.08 288
15653.27 283
15654.45 284
15655.63 275
15656.81 273
15658.00 287
15659.18 279
15660.36 257
15661.54 267
15662.73 290
15663.91 279
15665.09 305
15666.27 257
15667.46 288
15668.64 284
15669.82 265
15671.01 296
15672.19 275
15673.37 309
15674.56 263
15675.74 265
15676.92 252
15678.10 232
15679.29 265
15680.47 271
15681.65 251
15682.84 274
15684.02 289
15685.21 281
15686.39 271
15687.57 283
15688.76 283
15689.94 263
15691.12 278
15692.31 268
15693.49 278
15694.67 275
15695.86 236
15697.04 299
15698.23 252
15699.41 263
15700.59 273
15701.78 246
15702.96 264
15704.15 265
15705.33 225
15706.52 251
15707.70 262
15708.88 281
15710.07 291
15711.25 261
15712.44 294
15713.62 246
15714.81 260
15715.99 263
15717.18 273
15718.36 258
15719.55 242
15720.73 246
15721.92 287
15723.10 295
15724.29 312
15725.47 275
15726.66 271
15727.84 291
15729.03 286
15730.21 292
15731.40 272
15732.58 282
15733.77 261
15734.95 228
15736.14 272
15737.32 296
15738.51 299
15739.69 283
15740.88 252
15742.07 288
15743.25 275
15744.44 287
15745.62 284
15746.81 271
15747.99 283
15749.18 287
15750.37 225
15751.55 244
15752.74 262
15753.93 301
15755.11 296
15756.30 300
15757.48 325
15758.67 293
15759.86 274
15761.04 321
15762.23 293
15763.42 298
15764.60 313
15765.79 311
15766.98 316
15768.16 324
15769.35 298
15770.54 287
15771.72 264
15772.91 265
15774.10 283
15775.28 267
15776.47 272
15777.66 262
15778.84 266
15780.03 268
15781.22 285
15782.41 240
15783.59 237
15784.78 281
15785.97 286
15787.15 256
15788.34 245
15789.53 279
15790.72 283
15791.90 297
15793.09 295
15794.28 265
15795.47 299
15796.65 260
15797.84 262
15799.03 265
15800.22 221
15801.41 294
15802.59 283
15803.78 274
15804.97 232
15806.16 268
15807.35 277
15808.53 272
15809.72 295
15810.91 266
15812.10 237
15813.29 261
15814.48 248
15815.66 249
15816.85 288
15818.04 271
15819.23 264
15820.42 261
15821.61 253
15822.80 258
15823.98 247
15825.17 254
15826.36 276
15827.55 262
15828.74 268
15829.93 254
15831.12 263
15832.31 277
15833.50 252
15834.69 240
15835.87 239
15837.06 258
15838.25 294
15839.44 268
15840.63 260
15841.82 243
15843.01 266
15844.20 250
15845.39 217
15846.58 247
15847.77 224
15848.96 255
15850.15 240
15851.34 267
15852.53 280
15853.72 260
15854.91 288
15856.10 264
15857.29 253
15858.48 264
15859.67 291
15860.86 251
15862.05 260
15863.24 242
15864.43 223
15865.62 264
15866.81 256
15868.00 260
15869.19 257
15870.38 257
15871.57 256
15872.76 253
15873.95 217
15875.14 267
15876.33 247
15877.52 258
15878.72 257
15879.91 237
15881.10 226
15882.29 255
15883.48 262
15884.67 232
15885.86 239
15887.05 235
15888.24 243
15889.43 263
15890.63 261
15891.82 231
15893.01 261
15894.20 247
15895.39 233
15896.58 239
15897.77 236
15898.97 247
15900.16 248
15901.35 242
15902.54 260
15903.73 241
15904.92 275
15906.12 269
15907.31 245
15908.50 238
15909.69 252
15910.88 245
15912.08 255
15913.27 273
15914.46 298
15915.65 294
15916.85 270
15918.04 263
15919.23 278
15920.42 259
15921.61 260
15922.81 235
15924.00 252
15925.19 267
15926.38 254
15927.58 239
15928.77 240
15929.96 230
15931.16 261
15932.35 259
15933.54 264
15934.73 245
15935.93 244
15937.12 261
15938.31 231
15939.51 260
15940.70 246
15941.89 271
15943.09 250
15944.28 281
15945.47 249
15946.67 273
15947.86 238
15949.05 256
15950.25 272
15951.44 284
15952.63 267
15953.83 257
15955.02 253
15956.21 231
15957.41 242
15958.60 262
15959.80 237
15960.99 228
15962.18 248
15963.38 243
15964.57 262
15965.77 234
15966.96 278
15968.15 245
15969.35 244
15970.54 215
15971.74 251
15972.93 239
15974.13 223
15975.32 249
15976.51 223
15977.71 219
15978.90 191
15980.10 232
15981.29 234
15982.49 222
15983.68 232
15984.88 237
15986.07 247
15987.27 240
15988.46 229
15989.66 252
15990.85 271
15992.05 269
15993.24 253
15994.44 224
15995.63 237
15996.83 212
15998.02 214
15999.22 208
16000.41 248
16001.61 216
16002.80 226
16004.00 228
16005.20 237
16006.39 260
16007.59 239
16008.78 229
16009.98 231
16011.17 232
16012.37 250
16013.57 238
16014.76 202
16015.96 234
16017.15 227
16018.35 219
16019.55 193
16020.74 221
16021.94 229
16023.13 256
16024.33 202
16025.53 248
16026.72 216
16027.92 228
16029.12 244
16030.31 272
16031.51 251
16032.71 213
16033.90 216
16035.10 219
16036.30 243
16037.49 219
16038.69 232
16039.89 237
16041.08 258
16042.28 250
16043.48 225
16044.67 214
16045.87 245
16047.07 235
16048.27 214
16049.46 192
16050.66 218
16051.86 220
16053.06 234
16054.25 240
16055.45 230
16056.65 225
16057.84 220
16059.04 258
16060.24 244
16061.44 227
16062.64 234
16063.83 200
16065.03 232
16066.23 264
16067.43 251
16068.62 269
16069.82 248
16071.02 245
16072.22 242
16073.42 234
16074.62 207
16075.81 203
16077.01 254
16078.21 218
16079.41 218
16080.61 207
16081.81 261
16083.00 242
16084.20 206
16085.40 226
16086.60 204
16087.80 204
16089.00 250
16090.20 214
16091.39 215
16092.59 229
16093.79 224
16094.99 274
16096.19 241
16097.39 227
16098.59 224
16099.79 240
16100.99 220
16102.19 233
16103.38 228
16104.58 200
16105.78 201
16106.98 224
16108.18 245
16109.38 218
16110.58 240
16111.78 235
16112.98 252
16114.18 199
16115.38 233
16116.58 239
16117.78 221
16118.98 236
16120.18 226
16121.38 258
16122.58 260
16123.78 217
16124.98 241
16126.18 239
16127.38 237
16128.58 247
16129.78 220
16130.98 235
16132.18 205
16133.38 213
16134.58 242
16135.78 245
16136.98 239
16138.18 197
16139.38 227
16140.58 244
16141.78 233
16142.98 244
16144.19 206
16145.39 213
16146.59 209
16147.79 200
16148.99 235
16150.19 244
16151.39 210
16152.59 265
16153.79 213
16154.99 218
16156.20 219
16157.40 205
16158.60 242
16159.80 210
16161.00 229
16162.20 229
16163.40 233
16164.61 218
16165.81 203
16167.01 212
16168.21 221
16169.41 210
16170.61 204
16171.82 184
16173.02 208
16174.22 227
16175.42 199
16176.62 198
16177.82 204
16179.03 212
16180.23 191
16181.43 233
16182.63 216
16183.84 186
16185.04 210
16186.24 226
16187.44 202
16188.65 231
16189.85 241
16191.05 208
16192.25 257
16193.46 203
16194.66 225
16195.86 229
16197.06 260
16198.27 209
16199.47 204
16200.67 216
16201.87 241
16203.08 194
16204.28 230
16205.48 232
16206.69 227
16207.89 238
16209.09 232
16210.30 233
16211.50 232
16212.70 235
16213.91 239
16215.11 215
16216.31 192
16217.52 224
16218.72 220
16219.92 238
16221.13 217
16222.33 231
16223.53 201
16224.74 219
16225.94 230
16227.15 226
16228.35 232
16229.55 249
16230.76 244
16231.96 207
16233.17 229
16234.37 239
16235.57 245
16236.78 236
16237.98 196
16239.19 221
16240.39 230
16241.60 196
16242.80 225
16244.00 228
16245.21 202
16246.41 228
16247.62 211
16248.82 218
16250.03 232
16251.23 239
16252.44 208
16253.64 218
16254.85 202
16256.05 212
16257.26 206
16258.46 211
16259.67 212
16260.87 222
16262.08 228
16263.28 220
16264.49 212
16265.69 232
16266.90 250
16268.10 217
16269.31 231
16270.51 246
16271.72 224
16272.93 200
16274.13 207
16275.34 207
16276.54 234
16277.75 220
16278.95 228
16280.16 202
16281.37 230
16282.57 221
16283.78 226
16284.98 216
16286.19 207
16287.40 218
16288.60 246
16289.81 238
16291.01 218
16292.22 222
16293.43 211
16294.63 239
16295.84 227
16297.05 217
16298.25 227
16299.46 250
16300.67 225
16301.87 201
16303.08 187
16304.29 251
16305.49 208
16306.70 191
16307.91 203
16309.11 194
16310.32 220
16311.53 236
16312.73 239
16313.94 218
16315.15 216
16316.36 255
16317.56 239
16318.77 223
16319.98 220
16321.19 238
16322.39 236
16323.60 202
16324.81 205
16326.02 204
16327.22 233
16328.43 232
16329.64 237
16330.85 252
16332.05 231
16333.26 235
16334.47 202
16335.68 221
16336.88 195
16338.09 217
16339.30 240
16340.51 234
16341.72 242
16342.93 201
16344.13 236
16345.34 236
16346.55 230
16347.76 209
16348.97 246
16350.18 224
16351.38 215
16352.59 230
16353.80 217
16355.01 204
16356.22 233
16357.43 218
16358.64 192
16359.84 194
16361.05 227
16362.26 242
16363.47 222
16364.68 212
16365.89 237
16367.10 229
16368.31 192
16369.52 206
16370.73 193
16371.93 183
16373.14 212
16374.35 248
16375.56 235
16376.77 199
16377.98 219
16379.19 224
16380.40 211
16381.61 208
16382.82 213
16384.03 232
16385.24 219
16386.45 207
16387.66 243
16388.87 222
16390.08 197
16391.29 208
16392.50 228
16393.71 227
16394.92 237
16396.13 223
16397.34 229
16398.55 227
16399.76 221
16400.97 242
16402.18 219
16403.39 198
16404.60 218
16405.81 235
16407.02 201
16408.23 213
16409.44 224
16410.65 197
16411.86 184
16413.08 225
16414.29 230
16415.50 205
16416.71 195
16417.92 208
16419.13 211
16420.34 220
16421.55 209
16422.76 197
16423.97 187
16425.19 199
16426.40 238
16427.61 205
16428.82 198
16430.03 196
16431.24 208
16432.45 196
16433.67 210
16434.88 214
16436.09 204
16437.30 226
16438.51 207
16439.72 223
16440.94 179
16442.15 254
16443.36 199
16444.57 222
16445.78 196
16446.99 205
16448.21 213
16449.42 204
16450.63 187
16451.84 202
16453.06 208
16454.27 197
16455.48 182
16456.69 190
16457.90 188
16459.12 213
16460.33 199
16461.54 199
16462.75 191
16463.97 199
16465.18 198
16466.39 189
16467.61 205
16468.82 200
16470.03 233
16471.24 227
16472.46 180
16473.67 225
16474.88 206
16476.10 199
16477.31 225
16478.52 217
16479.74 215
16480.95 185
16482.16 202
16483.38 206
16484.59 231
16485.80 203
16487.02 182
16488.23 270
16489.44 207
16490.66 178
16491.87 197
16493.08 243
16494.30 197
16495.51 215
16496.73 229
16497.94 177
16499.15 202
16500.37 192
16501.58 230
16502.80 192
16504.01 209
16505.22 198
16506.44 237
16507.65 212
16508.87 222
16510.08 204
16511.30 237
16512.51 234
16513.72 200
16514.94 188
16516.15 201
16517.37 218
16518.58 223
16519.80 203
16521.01 174
16522.23 181
16523.44 224
16524.66 198
16525.87 178
16527.09 207
16528.30 242
16529.52 229
16530.73 194
16531.95 181
16533.16 203
16534.38 198
16535.59 191
16536.81 190
16538.02 198
16539.24 190
16540.45 206
16541.67 229
16542.89 213
16544.10 227
16545.32 241
16546.53 225
16547.75 237
16548.96 196
16550.18 189
16551.40 197
16552.61 233
16553.83 184
16555.04 189
16556.26 211
16557.48 217
16558.69 206
16559.91 191
16561.12 212
16562.34 200
16563.56 182
16564.77 167
16565.99 184
16567.21 196
16568.42 200
16569.64 190
16570.86 222
16572.07 205
16573.29 215
16574.51 209
16575.72 182
16576.94 184
16578.16 207
16579.37 203
16580.59 211
16581.81 191
16583.02 177
16584.24 203
16585.46 211
16586.68 210
16587.89 193
16589.11 219
16590.33 264
16591.54 231
16592.76 203
16593.98 189
16595.20 237
16596.41 201
16597.63 208
16598.85 193
16600.07 203
16601.29 195
16602.50 237
16603.72 219
16604.94 206
16606.16 198
16607.37 206
16608.59 205
16609.81 215
16611.03 207
16612.25 221
16613.46 204
16614.68 207
16615.90 218
16617.12 192
16618.34 193
16619.56 182
16620.77 187
16621.99 147
16623.21 181
16624.43 205
16625.65 186
16626.87 202
16628.09 203
16629.30 205
16630.52 208
16631.74 226
16632.96 254
16634.18 205
16635.40 193
16636.62 213
16637.84 224
16639.06 213
16640.28 204
16641.49 209
16642.71 209
16643.93 213
16645.15 208
16646.37 203
16647.59 210
16648.81 186
16650.03 194
16651.25 204
16652.47 199
16653.69 201
16654.91 185
16656.13 210
16657.35 186
16658.57 174
16659.79 216
16661.01 201
16662.23 232
16663.45 178
16664.67 209
16665.89 215
16667.11 225
16668.33 201
16669.55 188
16670.77 191
16671.99 184
16673.21 204
16674.43 188
16675.65 200
16676.87 186
16678.09 169
16679.31 214
16680.53 188
16681.75 182
16682.97 197
16684.19 196
16685.42 196
16686.64 200
16687.86 198
16689.08 201
16690.30 200
16691.52 203
16692.74 163
16693.96 220
16695.18 213
16696.40 189
16697.63 184
16698.85 210
16700.07 226
16701.29 182
16702.51 182
16703.73 225
16704.95 235
16706.18 216
16707.40 167
16708.62 182
16709.84 172
16711.06 227
16712.28 197
16713.51 210
16714.73 218
16715.95 195
16717.17 222
16718.39 223
16719.62 198
16720.84 202
16722.06 219
16723.28 182
16724.50 183
16725.73 194
16726.95 213
16728.17 217
16729.39 214
16730.62 192
16731.84 187
16733.06 180
16734.28 186
16735.51 185
16736.73 177
16737.95 191
16739.18 200
16740.40 213
16741.62 168
16742.84 179
16744.07 186
16745.29 199
16746.51 176
16747.74 182
16748.96 178
16750.18 218
16751.41 245
16752.63 177
16753.85 204
16755.08 185
16756.30 197
16757.52 227
16758.75 223
16759.97 166
16761.19 185
16762.42 209
16763.64 229
16764.86 194
16766.09 195
16767.31 186
16768.54 212
16769.76 193
16770.98 212
16772.21 194
16773.43 175
16774.66 237
16775.88 223
16777.10 216
16778.33 204
16779.55 185
16780.78 201
16782.00 213
16783.22 208
16784.45 186
16785.67 194
16786.90 217
16788.12 238
16789.35 166
16790.57 169
16791.80 179
16793.02 196
16794.25 211
16795.47 179
16796.70 155
16797.92 197
16799.15 198
16800.37 204
16801.60 180
16802.82 192
16804.05 201
16805.27 195
16806.50 197
16807.72 200
16808.95 191
16810.17 186
16811.40 211
16812.62 172
16813.85 167
16815.07 181
16816.30 200
16817.53 200
16818.75 172
16819.98 190
16821.20 203
16822.43 176
16823.65 213
16824.88 179
16826.11 200
16827.33 192
16828.56 220
16829.78 199
16831.01 204
16832.24 202
16833.46 205
16834.69 200
16835.92 208
16837.14 194
16838.37 175
16839.60 159
16840.82 181
16842.05 171
16843.27 201
16844.50 249
16845.73 170
16846.96 185
16848.18 178
16849.41 232
16850.64 202
16851.86 193
16853.09 202
16854.32 216
16855.54 211
16856.77 224
16858.00 191
16859.22 191
16860.45 195
16861.68 210
16862.91 185
16864.13 204
16865.36 207
16866.59 208
16867.82 194
16869.04 195
16870.27 191
16871.50 193
16872.73 230
16873.95 227
16875.18 184
16876.41 197
16877.64 213
16878.87 204
16880.09 185
16881.32 196
16882.55 189
16883.78 188
16885.01 184
16886.23 211
16887.46 213
16888.69 216
16889.92 235
16891.15 191
16892.38 180
16893.60 192
16894.83 232
16896.06 202
16897.29 220
16898.52 197
16899.75 182
16900.98 218
16902.20 236
16903.43 212
16904.66 233
16905.89 220
16907.12 207
16908.35 204
16909.58 207
16910.81 229
16912.04 224
16913.26 207
16914.49 228
16915.72 225
16916.95 209
16918.18 209
16919.41 190
16920.64 198
16921.87 189
16923.10 193
16924.33 194
16925.56 182
16926.79 198
16928.02 187
16929.25 193
16930.48 212
16931.71 180
16932.94 165
16934.17 183
16935.40 186
16936.63 171
16937.86 198
16939.09 201
16940.32 234
16941.55 204
16942.78 174
16944.01 198
16945.24 234
16946.47 205
16947.70 200
16948.93 210
16950.16 196
16951.39 186
16952.62 183
16953.85 180
16955.08 201
16956.31 191
16957.54 196
16958.77 192
16960.01 217
16961.24 182
16962.47 231
16963.70 178
16964.93 181
16966.16 165
16967.39 179
16968.62 205
16969.85 216
16971.08 186
16972.32 185
16973.55 185
16974.78 197
16976.01 193
16977.24 221
16978.47 195
16979.70 186
16980.94 182
16982.17 214
16983.40 201
16984.63 224
16985.86 214
16987.10 196
16988.33 172
16989.56 182
16990.79 185
16992.02 172
16993.26 161
16994.49 179
16995.72 177
16996.95 195
16998.18 177
16999.42 203
17000.65 205
17001.88 191
17003.11 189
17004.35 217
17005.58 206
17006.81 191
17008.04 183
17009.28 181
17010.51 172
17011.74 176
17012.97 171
17014.21 191
17015.44 177
17016.67 184
17017.91 210
17019.14 200
17020.37 187
17021.60 160
17022.84 180
17024.07 185
17025.30 182
17026.54 189
17027.77 180
17029.00 205
17030.24 178
17031.47 184
17032.70 208
17033.94 170
17035.17 179
17036.41 195
17037.64 186
17038.87 186
17040.11 207
17041.34 216
17042.57 186
17043.81 196
17045.04 203
17046.28 221
17047.51 190
17048.74 163
17049.98 189
17051.21 239
17052.45 232
17053.68 181
17054.92 191
17056.15 202
17057.38 182
17058.62 173
17059.85 215
17061.09 187
17062.32 198
17063.56 204
17064.79 231
17066.03 194
17067.26 194
17068.50 227
17069.73 201
17070.97 206
17072.20 178
17073.44 161
17074.67 185
17075.91 198
17077.14 192
17078.38 201
17079.61 185
17080.85 209
17082.08 183
17083.32 184
17084.55 196
17085.79 163
17087.02 188
17088.26 194
17089.49 166
17090.73 177
17091.97 187
17093.20 189
17094.44 210
17095.67 170
17096.91 179
17098.14 200
17099.38 204
17100.62 197
17101.85 185
17103.09 182
17104.32 176
17105.56 193
17106.80 204
17108.03 174
17109.27 179
17110.51 175
17111.74 213
17112.98 188
17114.21 201
17115.45 202
17116.69 178
17117.92 200
17119.16 192
17120.40 169
17121.63 198
17122.87 170
17124.11 196
17125.34 164
17126.58 171
17127.82 205
17129.06 179
17130.29 192
17131.53 168
17132.77 183
17134.00 212
17135.24 219
17136.48 209
17137.72 179
17138.95 207
17140.19 168
17141.43 198
17142.67 196
17143.90 209
17145.14 203
17146.38 185
17147.62 209
17148.85 180
17150.09 168
17151.33 172
17152.57 180
17153.80 189
17155.04 203
17156.28 221
17157.52 213
17158.76 186
17159.99 182
17161.23 182
17162.47 193
17163.71 170
17164.95 186
17166.19 211
17167.42 192
17168.66 167
17169.90 202
17171.14 206
17172.38 181
17173.62 212
17174.86 223
17176.09 167
17177.33 175
17178.57 188
17179.81 222
17181.05 191
17182.29 193
17183.53 180
17184.77 177
17186.01 153
17187.24 187
17188.48 194
17189.72 161
17190.96 177
17192.20 165
17193.44 171
17194.68 191
17195.92 173
17197.16 183
17198.40 199
17199.64 194
17200.88 222
17202.12 184
17203.36 193
17204.60 189
17205.84 151
17207.08 163
17208.32 184
17209.56 169
17210.80 177
17212.04 187
17213.28 179
17214.52 157
17215.76 161
17217.00 193
17218.24 216
17219.48 189
17220.72 186
17221.96 199
17223.20 192
17224.44 187
17225.68 210
17226.92 200
17228.16 207
17229.40 214
17230.64 189
17231.88 190
17233.12 187
17234.36 194
17235.60 216
17236.85 176
17238.09 174
17239.33 167
17240.57 173
17241.81 163
17243.05 178
17244.29 188
17245.53 190
17246.77 180
17248.02 172
17249.26 190
17250.50 174
17251.74 194
17252.98 198
17254.22 191
17255.46 167
17256.71 217
17257.95 191
17259.19 184
17260.43 179
17261.67 161
17262.91 189
17264.16 183
17265.40 171
17266.64 202
17267.88 183
17269.12 202
17270.37 184
17271.61 181
17272.85 196
17274.09 180
17275.34 181
17276.58 217
17277.82 204
17279.06 169
17280.30 173
17281.55 180
17282.79 183
17284.03 193
17285.27 216
17286.52 203
17287.76 188
17289.00 177
17290.25 206
17291.49 203
17292.73 197
17293.97 190
17295.22 190
17296.46 171
17297.70 199
17298.95 199
17300.19 199
17301.43 184
17302.68 198
17303.92 174
17305.16 173
17306.41 155
17307.65 190
17308.89 188
17310.14 194
17311.38 199
17312.62 203
17313.87 180
17315.11 209
17316.36 194
17317.60 216
17318.84 203
17320.09 166
17321.33 170
17322.58 190
17323.82 194
17325.06 167
17326.31 180
17327.55 160
17328.80 189
17330.04 191
17331.28 201
17332.53 186
17333.77 140
17335.02 171
17336.26 179
17337.51 194
17338.75 179
17340.00 178
17341.24 182
17342.48 190
17343.73 167
17344.97 190
17346.22 171
17347.46 203
17348.71 240
17349.95 196
17351.20 196
17352.44 197
17353.69 183
17354.93 150
17356.18 181
17357.42 186
17358.67 200
17359.92 188
17361.16 193
17362.41 192
17363.65 192
17364.90 220
17366.14 214
17367.39 194
17368.63 191
17369.88 189
17371.13 182
17372.37 195
17373.62 168
17374.86 205
17376.11 189
17377.35 178
17378.60 191
17379.85 180
17381.09 195
17382.34 195
17383.59 166
17384.83 203
17386.08 193
17387.32 204
17388.57 190
17389.82 189
17391.06 198
17392.31 178
17393.56 192
17394.80 202
17396.05 194
17397.30 176
17398.54 160
17399.79 193
17401.04 194
17402.28 196
17403.53 211
17404.78 220
17406.02 212
17407.27 189
17408.52 194
17409.77 185
17411.01 193
17412.26 216
17413.51 199
17414.75 183
17416.00 162
17417.25 158
17418.50 150
17419.74 176
17420.99 197
17422.24 192
17423.49 185
17424.73 198
17425.98 202
17427.23 192
17428.48 183
17429.73 201
17430.97 183
17432.22 182
17433.47 180
17434.72 210
17435.97 189
17437.21 168
17438.46 188
17439.71 188
17440.96 172
17442.21 191
17443.45 202
17444.70 165
17445.95 198
17447.20 210
17448.45 188
17449.70 192
17450.95 180
17452.19 208
17453.44 206
17454.69 213
17455.94 171
17457.19 164
17458.44 191
17459.69 200
17460.94 188
17462.19 200
17463.43 194
17464.68 220
17465.93 182
17467.18 187
17468.43 206
17469.68 189
17470.93 212
17472.18 194
17473.43 167
17474.68 170
17475.93 201
17477.18 202
17478.43 170
17479.68 173
17480.93 187
17482.18 206
17483.43 191
17484.68 192
17485.93 145
17487.17 211
17488.42 204
17489.67 227
17490.92 157
17492.18 185
17493.43 179
17494.68 186
17495.93 150
17497.18 178
17498.43 188
17499.68 195
17500.93 191
17502.18 202
17503.43 168
17504.68 167
17505.93 175
17507.18 227
17508.43 169
17509.68 166
17510.93 188
17512.18 188
17513.43 185
17514.68 186
17515.94 157
17517.19 183
17518.44 195
17519.69 179
17520.94 205
17522.19 198
17523.44 204
17524.69 185
17525.94 203
17527.20 178
17528.45 186
17529.70 176
17530.95 199
17532.20 192
17533.45 179
17534.70 179
17535.96 191
17537.21 194
17538.46 169
17539.71 187
17540.96 192
17542.22 191
17543.47 164
17544.72 171
17545.97 201
17547.22 210
17548.48 191
17549.73 172
17550.98 186
17552.23 213
17553.48 181
17554.74 191
17555.99 219
17557.24 178
17558.49 167
17559.75 195
17561.00 185
17562.25 193
17563.50 202
17564.76 214
17566.01 198
17567.26 177
17568.52 214
17569.77 196
17571.02 214
17572.27 176
17573.53 188
17574.78 208
17576.03 192
17577.29 203
17578.54 191
17579.79 175
17581.05 209
17582.30 213
17583.55 218
17584.81 197
17586.06 187
17587.31 201
17588.57 185
17589.82 203
17591.07 187
17592.33 190
17593.58 170
17594.83 194
17596.09 177
17597.34 193
17598.60 179
17599.85 196
17601.10 224
17602.36 186
17603.61 158
17604.87 204
17606.12 225
17607.37 196
17608.63 211
17609.88 191
17611.14 178
17612.39 211
17613.65 222
17614.90 212
17616.16 183
17617.41 190
17618.66 192
17619.92 191
17621.17 180
17622.43 170
17623.68 187
17624.94 224
17626.19 210
17627.45 190
17628.70 168
17629.96 182
17631.21 201
17632.47 185
17633.72 181
17634.98 174
17636.23 214
17637.49 193
17638.74 176
17640.00 177
17641.26 216
17642.51 210
17643.77 198
17645.02 163
17646.28 192
17647.53 202
17648.79 194
17650.04 206
17651.30 159
17652.56 198
17653.81 195
17655.07 193
17656.32 182
17657.58 187
17658.84 191
17660.09 181
17661.35 213
17662.60 184
17663.86 167
17665.12 182
17666.37 204
17667.63 205
17668.89 200
17670.14 188
17671.40 161
17672.66 181
17673.91 177
17675.17 209
17676.43 201
17677.68 151
17678.94 183
17680.20 194
17681.45 175
17682.71 159
17683.97 178
17685.22 174
17686.48 209
17687.74 209
17688.99 212
17690.25 187
17691.51 197
17692.77 184
17694.02 192
17695.28 172
17696.54 187
17697.80 174
17699.05 178
17700.31 183
17701.57 190
17702.83 198
17704.08 174
17705.34 179
17706.60 177
17707.86 197
17709.11 191
17710.37 170
17711.63 151
17712.89 207
17714.15 200
17715.40 201
17716.66 168
17717.92 197
17719.18 195
17720.44 178
17721.70 167
17722.95 211
17724.21 191
17725.47 195
17726.73 199
17727.99 180
17729.25 165
17730.51 180
17731.76 212
17733.02 166
17734.28 190
17735.54 173
17736.80 205
17738.06 209
17739.32 208
17740.58 165
17741.83 157
17743.09 197
17744.35 187
17745.61 194
17746.87 200
17748.13 208
17749.39 206
17750.65 159
17751.91 180
17753.17 190
17754.43 212
17755.69 214
17756.95 201
17758.21 175
17759.47 182
17760.73 215
17761.98 232
17763.24 164
17764.50 180
17765.76 189
17767.02 196
17768.28 179
17769.54 197
17770.80 187
17772.06 184
17773.32 184
17774.58 201
17775.84 205
17777.11 165
17778.37 198
17779.63 177
17780.89 171
17782.15 182
17783.41 196
17784.67 168
17785.93 190
17787.19 179
17788.45 200
17789.71 183
17790.97 218
17792.23 183
17793.49 194
17794.75 211
17796.01 186
17797.28 189
17798.54 164
17799.80 178
17801.06 178
17802.32 180
17803.58 166
17804.84 182
17806.10 194
17807.37 170
17808.63 197
17809.89 199
17811.15 199
17812.41 186
17813.67 168
17814.93 175
17816.20 186
17817.46 196
17818.72 176
17819.98 177
17821.24 158
17822.50 153
17823.77 179
17825.03 153
17826.29 165
17827.55 189
17828.81 196
17830.08 184
17831.34 199
17832.60 178
17833.86 197
17835.13 195
17836.39 180
17837.65 177
17838.91 179
17840.18 179
17841.44 182
17842.70 167
17843.96 163
17845.23 189
17846.49 198
17847.75 195
17849.01 170
17850.28 161
17851.54 184
17852.80 176
17854.07 185
17855.33 210
17856.59 203
17857.86 180
17859.12 180
17860.38 203
17861.65 208
17862.91 189
17864.17 137
17865.44 144
17866.70 131
17867.96 154
17869.23 150
17870.49 164
17871.75 161
17873.02 181
17874.28 151
17875.54 149
17876.81 182
17878.07 163
17879.34 192
17880.60 150
17881.86 180
17883.13 188
17884.39 192
17885.66 197
17886.92 201
17888.18 203
17889.45 176
17890.71 158
17891.98 157
17893.24 170
17894.51 174
17895.77 169
17897.04 176
17898.30 166
17899.56 180
17900.83 202
17902.09 187
17903.36 162
17904.62 169
17905.89 169
17907.15 180
17908.42 172
17909.68 175
17910.95 163
17912.21 188
17913.48 180
17914.74 166
17916.01 189
17917.27 190
17918.54 198
17919.80 179
17921.07 199
17922.34 173
17923.60 181
17924.87 188
17926.13 190
17927.40 185
17928.66 176
17929.93 195
17931.19 189
17932.46 200
17933.73 168
17934.99 178
17936.26 172
17937.52 185
17938.79 157
17940.06 141
17941.32 134
17942.59 176
17943.85 182
17945.12 185
17946.39 184
17947.65 176
17948.92 186
17950.19 175
17951.45 172
17952.72 175
17953.99 190
17955.25 175
17956.52 174
17957.79 171
17959.05 182
17960.32 185
17961.59 178
17962.85 159
17964.12 188
17965.39 195
17966.65 155
17967.92 155
17969.19 170
17970.45 172
17971.72 218
17972.99 174
17974.26 175
17975.52 166
17976.79 160
17978.06 160
17979.33 161
17980.59 143
17981.86 171
17983.13 173
17984.40 162
17985.66 171
17986.93 172
17988.20 158
17989.47 162
17990.73 161
17992.00 169
17993.27 176
17994.54 150
17995.81 165
17997.07 186
17998.34 159
17999.61 175
18000.88 176
18002.15 192
18003.42 163
18004.68 146
18005.95 169
18007.22 181
18008.49 187
18009.76 204
18011.03 176
18012.30 177
18013.56 185
18014.83 170
18016.10 192
18017.37 226
18018.64 201
18019.91 229
18021.18 172
18022.45 173
18023.71 196
18024.98 172
18026.25 175
18027.52 198
18028.79 217
18030.06 195
18031.33 207
18032.60 163
18033.87 170
18035.14 158
18036.41 207
18037.68 186
18038.95 174
18040.22 185
18041.49 179
18042.76 201
18044.02 177
18045.29 161
18046.56 154
18047.83 190
18049.10 194
18050.37 167
18051.64 181
18052.91 184
18054.18 184
18055.45 162
18056.72 167
18057.99 175
18059.27 186
18060.54 191
18061.81 204
18063.08 184
18064.35 187
18065.62 178
18066.89 174
18068.16 185
18069.43 188
18070.70 166
18071.97 198
18073.24 186
18074.51 172
18075.78 177
18077.05 163
18078.32 171
18079.60 168
18080.87 185
18082.14 151
18083.41 211
18084.68 191
18085.95 174
18087.22 179
18088.49 181
18089.77 176
18091.04 206
18092.31 165
18093.58 174
18094.85 175
18096.12 193
18097.39 207
18098.67 191
18099.94 196
18101.21 212
18102.48 209
18103.75 191
18105.02 164
18106.30 155
18107.57 163
18108.84 165
18110.11 165
18111.38 195
18112.66 191
18113.93 196
18115.20 211
18116.47 171
18117.75 189
18119.02 214
18120.29 203
18121.56 178
18122.84 184
18124.11 198
18125.38 185
18126.65 169
18127.93 159
18129.20 165
18130.47 160
18131.74 214
18133.02 198
18134.29 174
18135.56 178
18136.84 223
18138.11 164
18139.38 178
18140.66 191
18141.93 217
18143.20 237
18144.48 222
18145.75 199
18147.02 196
18148.30 172
18149.57 200
18150.84 182
18152.12 167
18153.39 175
18154.66 180
18155.94 202
18157.21 175
18158.48 201
18159.76 179
18161.03 183
18162.31 180
18163.58 192
18164.85 160
18166.13 178
18167.40 175
18168.68 183
18169.95 172
18171.22 146
18172.50 186
18173.77 177
18175.05 182
18176.32 189
18177.60 205
18178.87 212
18180.15 172
18181.42 162
18182.69 204
18183.97 197
18185.24 197
18186.52 183
18187.79 224
18189.07 214
18190.34 197
18191.62 214
18192.89 167
18194.17 175
18195.44 188
18196.72 183
18197.99 171
18199.27 185
18200.54 195
18201.82 205
18203.09 180
18204.37 162
18205.65 188
18206.92 184
18208.20 197
18209.47 183
18210.75 178
18212.02 184
18213.30 170
18214.57 186
18215.85 175
18217.13 168
18218.40 200
18219.68 166
18220.95 159
18222.23 156
18223.51 174
18224.78 163
18226.06 191
18227.33 184
18228.61 157
18229.89 186
18231.16 183
18232.44 192
18233.72 195
18234.99 176
18236.27 195
18237.55 182
18238.82 175
18240.10 192
18241.38 161
18242.65 169
18243.93 192
18245.21 186
18246.48 175
18247.76 212
18249.04 202
18250.31 194
18251.59 166
18252.87 191
18254.15 184
18255.42 185
18256.70 165
18257.98 150
18259.25 189
18260.53 196
18261.81 228
18263.09 199
18264.36 199
18265.64 206
18266.92 189
18268.20 171
18269.47 159
18270.75 191
18272.03 189
18273.31 192
18274.59 202
18275.86 173
18277.14 156
18278.42 154
18279.70 164
18280.98 185
18282.25 177
18283.53 170
18284.81 174
18286.09 166
18287.37 157
18288.64 166
18289.92 185
18291.20 175
18292.48 201
18293.76 189
18295.04 187
18296.32 178
18297.59 169
18298.87 168
18300.15 162
18301.43 173
18302.71 166
18303.99 163
18305.27 174
18306.55 170
18307.83 155
18309.10 179
18310.38 213
18311.66 147
18312.94 171
18314.22 191
18315.50 174
18316.78 177
18318.06 179
18319.34 208
18320.62 206
18321.90 221
18323.18 192
18324.46 162
18325.74 167
18327.02 183
18328.30 158
18329.58 168
18330.86 176
18332.14 165
18333.41 193
18334.69 190
18335.97 200
18337.25 148
18338.54 175
18339.82 158
18341.10 187
18342.38 195
18343.66 191
18344.94 188
18346.22 198
18347.50 177
18348.78 218
18350.06 196
18351.34 212
18352.62 182
18353.90 183
18355.18 186
18356.46 192
18357.74 167
18359.02 174
18360.30 204
18361.58 176
18362.87 173
18364.15 174
18365.43 175
18366.71 163
18367.99 175
18369.27 151
18370.55 152
18371.83 160
18373.11 180
18374.40 193
18375.68 178
18376.96 194
18378.24 173
18379.52 185
18380.80 186
18382.08 171
18383.37 153
18384.65 168
18385.93 151
18387.21 157
18388.49 177
18389.78 164
18391.06 144
18392.34 179
18393.62 180
18394.90 152
18396.19 147
18397.47 164
18398.75 154
18400.03 181
18401.31 175
18402.60 189
18403.88 175
18405.16 186
18406.44 170
18407.73 195
18409.01 243
18410.29 207
18411.57 190
18412.86 206
18414.14 186
18415.42 179
18416.71 168
18417.99 186
18419.27 180
18420.55 182
18421.84 163
18423.12 190
18424.40 178
18425.69 161
18426.97 156
18428.25 166
18429.54 142
18430.82 176
18432.10 173
18433.39 170
18434.67 168
18435.95 177
18437.24 182
18438.52 176
18439.80 177
18441.09 170
18442.37 184
18443.66 174
18444.94 197
18446.22 172
18447.51 148
18448.79 181
18450.08 183
18451.36 192
18452.64 155
18453.93 167
18455.21 157
18456.50 171
18457.78 160
18459.06 157
18460.35 181
18461.63 172
18462.92 153
18464.20 180
18465.49 168
18466.77 202
18468.06 190
18469.34 190
18470.63 164
18471.91 154
18473.19 214
18474.48 208
18475.76 192
18477.05 190
18478.33 167
18479.62 166
18480.90 201
18482.19 167
18483.47 174
18484.76 177
18486.05 160
18487.33 175
18488.62 187
18489.90 173
18491.19 167
18492.47 187
18493.76 189
18495.04 187
18496.33 181
18497.61 182
18498.90 170
18500.19 180
18501.47 169
18502.76 153
18504.04 159
18505.33 183
18506.62 188
18507.90 185
18509.19 172
18510.47 171
18511.76 229
18513.05 192
18514.33 179
18515.62 188
18516.90 172
18518.19 161
18519.48 177
18520.76 166
18522.05 175
18523.34 174
18524.62 181
18525.91 185
18527.20 183
18528.48 169
18529.77 208
18531.06 179
18532.34 200
18533.63 179
18534.92 213
18536.21 210
18537.49 222
18538.78 183
18540.07 171
18541.35 198
18542.64 192
18543.93 190
18545.22 178
18546.50 161
18547.79 165
18549.08 164
18550.37 181
18551.65 170
18552.94 156
18554.23 198
18555.52 191
18556.80 177
18558.09 192
18559.38 194
18560.67 185
18561.95 198
18563.24 202
18564.53 208
18565.82 172
18567.11 168
18568.39 199
18569.68 181
18570.97 161
18572.26 159
18573.55 170
18574.84 171
18576.12 190
18577.41 204
18578.70 214
18579.99 186
18581.28 174
18582.57 174
18583.86 181
18585.14 202
18586.43 189
18587.72 190
18589.01 166
18590.30 184
18591.59 186
18592.88 165
18594.17 170
18595.46 186
18596.74 176
18598.03 175
18599.32 192
18600.61 175
18601.90 157
18603.19 175
18604.48 179
18605.77 189
18607.06 195
18608.35 165
18609.64 179
18610.93 148
18612.22 196
18613.51 173
18614.80 181
18616.09 208
18617.38 182
18618.67 181
18619.96 207
18621.25 190
18622.54 155
18623.83 168
18625.12 203
18626.41 197
18627.70 159
18628.99 190
18630.28 173
18631.57 159
18632.86 167
18634.15 188
18635.44 178
18636.73 164
18638.02 162
18639.31 190
18640.60 170
18641.89 178
18643.18 165
18644.47 166
18645.76 203
18647.06 189
18648.35 183
18649.64 154
18650.93 174
18652.22 197
18653.51 191
18654.80 167
18656.09 175
18657.38 179
18658.68 194
18659.97 183
18661.26 162
18662.55 175
18663.84 174
18665.13 200
18666.42 191
18667.72 152
18669.01 191
18670.30 164
18671.59 177
18672.88 154
18674.17 188
18675.47 183
18676.76 202
18678.05 200
18679.34 205
18680.63 188
18681.93 165
18683.22 188
18684.51 203
18685.80 178
18687.09 160
18688.39 168
18689.68 189
18690.97 184
18692.26 165
18693.56 146
18694.85 166
18696.14 168
18697.43 147
18698.73 180
18700.02 199
18701.31 163
18702.60 182
18703.90 184
18705.19 188
18706.48 181
18707.78 177
18709.07 182
18710.36 180
18711.66 185
18712.95 186
18714.24 181
18715.54 171
18716.83 163
18718.12 153
18719.42 166
18720.71 170
18722.00 176
18723.30 198
18724.59 180
18725.88 191
18727.18 191
18728.47 182
18729.76 188
18731.06 178
18732.35 192
18733.65 214
18734.94 200
18736.23 159
18737.53 173
18738.82 199
18740.12 169
18741.41 188
18742.70 169
18744.00 171
18745.29 167
18746.59 184
18747.88 197
18749.18 165
18750.47 161
18751.76 191
18753.06 176
18754.35 187
18755.65 174
18756.94 199
18758.24 180
18759.53 168
18760.83 180
18762.12 171
18763.42 167
18764.71 185
18766.01 171
18767.30 154
18768.60 179
18769.89 177
18771.19 172
18772.48 174
18773.78 172
18775.07 190
18776.37 171
18777.66 192
18778.96 218
18780.25 182
18781.55 202
18782.85 187
18784.14 189
18785.44 143
18786.73 190
18788.03 192
18789.32 186
18790.62 174
18791.92 171
18793.21 172
18794.51 179
18795.80 175
18797.10 197
18798.40 190
18799.69 155
18800.99 169
18802.28 180
18803.58 180
18804.88 178
18806.17 180
18807.47 169
18808.77 169
18810.06 199
18811.36 217
18812.66 189
18813.95 181
18815.25 197
18816.55 213
18817.84 195
18819.14 204
18820.44 193
18821.73 164
18823.03 170
18824.33 175
18825.62 154
18826.92 171
18828.22 171
18829.52 187
18830.81 199
18832.11 171
18833.41 177
18834.71 177
18836.00 170
18837.30 164
18838.60 182
18839.90 175
18841.19 138
18842.49 171
18843.79 208
18845.09 156
18846.38 185
18847.68 177
18848.98 179
18850.28 155
18851.58 174
18852.87 186
18854.17 165
18855.47 191
18856.77 173
18858.07 190
18859.36 193
18860.66 199
18861.96 142
18863.26 166
18864.56 165
18865.86 163
18867.15 184
18868.45 178
18869.75 174
18871.05 162
18872.35 126
18873.65 178
18874.95 185
18876.24 167
18877.54 177
18878.84 159
18880.14 176
18881.44 157
18882.74 157
18884.04 171
18885.34 176
18886.64 186
18887.94 172
18889.24 160
18890.53 162
18891.83 170
18893.13 176
18894.43 184
18895.73 152
18897.03 175
18898.33 147
18899.63 154
18900.93 149
18902.23 157
18903.53 157
18904.83 175
18906.13 152
18907.43 147
18908.73 155
18910.03 177
18911.33 163
18912.63 159
18913.93 142
18915.23 139
18916.53 166
18917.83 162
18919.13 197
18920.43 154
18921.73 152
18923.03 163
18924.33 216
18925.63 159
18926.93 146
18928.23 160
18929.53 177
18930.84 174
18932.14 170
18933.44 168
18934.74 171
18936.04 203
18937.34 159
18938.64 140
18939.94 144
18941.24 161
18942.54 149
18943.84 141
18945.15 147
18946.45 176
18947.75 170
18949.05 174
18950.35 128
18951.65 127
18952.95 176
18954.26 190
18955.56 171
18956.86 156
18958.16 182
18959.46 177
18960.76 168
18962.07 165
18963.37 167
18964.67 148
18965.97 191
18967.27 162
18968.57 121
18969.88 172
18971.18 181
18972.48 163
18973.78 163
18975.09 173
18976.39 176
18977.69 173
18978.99 165
18980.29 174
18981.60 131
18982.90 162
18984.20 153
18985.50 154
18986.81 141
18988.11 152
18989.41 165
18990.72 153
18992.02 166
18993.32 149
18994.62 149
18995.93 183
18997.23 181
18998.53 151
18999.84 166
19001.14 161
19002.44 167
19003.75 153
19005.05 150
19006.35 174
19007.66 184
19008.96 157
19010.26 169
19011.57 195
19012.87 160
19014.17 154
19015.48 154
19016.78 175
19018.08 154
19019.39 169
19020.69 170
19021.99 158
19023.30 172
19024.60 174
19025.91 149
19027.21 185
19028.51 180
19029.82 161
19031.12 178
19032.43 184
19033.73 164
19035.04 144
19036.34 148
19037.64 155
19038.95 179
19040.25 178
19041.56 154
19042.86 159
19044.17 159
19045.47 150
19046.78 175
19048.08 162
19049.39 172
19050.69 164
19052.00 129
19053.30 149
19054.61 181
19055.91 192
19057.22 158
19058.52 189
19059.83 193
19061.13 163
19062.44 156
19063.74 158
19065.05 159
19066.35 190
19067.66 181
19068.96 171
19070.27 183
19071.57 164
19072.88 137
19074.18 166
19075.49 142
19076.80 146
19078.10 165
19079.41 186
19080.71 160
19082.02 151
19083.33 146
19084.63 171
19085.94 153
19087.24 136
19088.55 172
19089.86 184
19091.16 174
19092.47 158
19093.77 155
19095.08 180
19096.39 196
19097.69 175
19099.00 169
19100.31 169
19101.61 166
19102.92 181
19104.23 170
19105.53 153
19106.84 139
19108.15 173
19109.45 148
19110.76 166
19112.07 166
19113.37 171
19114.68 187
19115.99 184
19117.30 185
19118.60 154
19119.91 152
19121.22 175
19122.52 189
19123.83 167
19125.14 152
19126.45 139
19127.75 154
19129.06 138
19130.37 176
19131.68 136
19132.98 174
19134.29 172
19135.60 179
19136.91 163
19138.22 148
19139.52 146
19140.83 147
19142.14 146
19143.45 162
19144.76 164
19146.06 187
19147.37 199
19148.68 158
19149.99 164
19151.30 161
19152.60 143
19153.91 151
19155.22 155
19156.53 166
19157.84 143
19159.15 154
19160.46 165
19161.76 184
19163.07 150
19164.38 161
19165.69 174
19167.00 163
19168.31 156
19169.62 176
19170.93 159
19172.23 163
19173.54 168
19174.85 146
19176.16 177
19177.47 142
19178.78 154
19180.09 146
19181.40 156
19182.71 195
19184.02 180
19185.33 163
19186.64 174
19187.95 186
19189.26 179
19190.57 144
19191.87 171
19193.18 157
19194.49 151
19195.80 164
19197.11 149
19198.42 175
19199.73 152
19201.04 172
19202.35 176
19203.66 170
19204.97 146
19206.28 163
19207.59 176
19208.90 164
19210.21 171
19211.53 187
19212.84 157
19214.15 169
19215.46 149
19216.77 174
19218.08 164
19219.39 146
19220.70 168
19222.01 166
19223.32 155
19224.63 161
19225.94 179
19227.25 166
19228.56 155
19229.87 158
19231.19 175
19232.50 185
19233.81 161
19235.12 172
19236.43 183
19237.74 156
19239.05 175
19240.36 149
19241.68 165
19242.99 199
19244.30 161
19245.61 137
19246.92 167
19248.23 155
19249.54 134
19250.86 152
19252.17 159
19253.48 182
19254.79 170
19256.10 153
19257.42 157
19258.73 150
19260.04 175
19261.35 142
19262.66 177
19263.98 158
19265.29 161
19266.60 182
19267.91 143
19269.22 123
19270.54 131
19271.85 152
19273.16 153
19274.47 141
19275.79 129
19277.10 142
19278.41 186
19279.72 172
19281.04 147
19282.35 158
19283.66 179
19284.98 183
19286.29 142
19287.60 149
19288.91 152
19290.23 173
19291.54 175
19292.85 163
19294.17 167
19295.48 147
19296.79 190
19298.11 161
19299.42 179
19300.73 148
19302.05 167
19303.36 186
19304.67 164
19305.99 198
19307.30 150
19308.61 127
19309.93 157
19311.24 152
19312.56 163
19313.87 147
19315.18 153
19316.50 162
19317.81 147
19319.13 148
19320.44 155
19321.75 155
19323.07 151
19324.38 146
19325.70 157
19327.01 163
19328.32 154
19329.64 148
19330.95 140
19332.27 180
19333.58 159
19334.90 143
19336.21 151
19337.53 149
19338.84 149
19340.16 153
19341.47 154
19342.79 159
19344.10 146
19345.42 135
19346.73 137
19348.05 170
19349.36 152
19350.68 155
19351.99 148
19353.31 153
19354.62 164
19355.94 167
19357.25 168
19358.57 157
19359.88 154
19361.20 167
19362.51 171
19363.83 137
19365.14 159
19366.46 131
19367.78 149
19369.09 177
19370.41 166
19371.72 170
19373.04 188
19374.35 152
19375.67 158
19376.99 156
19378.30 172
19379.62 175
19380.93 165
19382.25 159
19383.57 174
19384.88 173
19386.20 167
19387.52 186
19388.83 191
19390.15 163
19391.47 156
19392.78 155
19394.10 144
19395.42 169
19396.73 161
19398.05 180
19399.37 156
19400.68 161
19402.00 176
19403.32 155
19404.63 136
19405.95 142
19407.27 151
19408.58 135
19409.90 135
19411.22 149
19412.54 164
19413.85 157
19415.17 152
19416.49 160
19417.80 150
19419.12 176
19420.44 184
19421.76 143
19423.07 141
19424.39 168
19425.71 145
19427.03 154
19428.35 128
19429.66 154
19430.98 167
19432.30 158
19433.62 160
19434.93 127
19436.25 146
19437.57 158
19438.89 172
19440.21 180
19441.53 150
19442.84 160
19444.16 184
19445.48 193
19446.80 160
19448.12 128
19449.44 155
19450.75 145
19452.07 158
19453.39 131
19454.71 141
19456.03 179
19457.35 190
19458.67 153
19459.98 155
19461.30 166
19462.62 175
19463.94 181
19465.26 172
19466.58 161
19467.90 167
19469.22 149
19470.54 155
19471.86 158
19473.18 151
19474.49 180
19475.81 178
19477.13 159
19478.45 177
19479.77 212
19481.09 195
19482.41 159
19483.73 140
19485.05 193
19486.37 174
19487.69 154
19489.01 154
19490.33 189
19491.65 180
19492.97 161
19494.29 152
19495.61 171
19496.93 158
19498.25 159
19499.57 186
19500.89 144
19502.21 143
19503.53 157
19504.85 191
19506.17 166
19507.49 182
19508.81 158
19510.13 174
19511.45 149
19512.77 152
19514.09 150
19515.42 184
19516.74 144
19518.06 152
19519.38 184
19520.70 187
19522.02 180
19523.34 152
19524.66 167
19525.98 149
19527.30 176
19528.62 143
19529.95 174
19531.27 170
19532.59 150
19533.91 167
19535.23 175
19536.55 178
19537.87 152
19539.20 171
19540.52 190
19541.84 173
19543.16 169
19544.48 152
19545.80 172
19547.13 155
19548.45 179
19549.77 159
19551.09 174
19552.41 147
19553.74 147
19555.06 160
19556.38 149
19557.70 175
19559.02 188
19560.35 144
19561.67 166
19562.99 167
19564.31 169
19565.64 155
19566.96 170
19568.28 164
19569.60 169
19570.93 178
19572.25 190
19573.57 163
19574.89 166
19576.22 176
19577.54 151
19578.86 162
19580.18 158
19581.51 116
19582.83 141
19584.15 154
19585.48 158
19586.80 157
19588.12 156
19589.45 168
19590.77 172
19592.09 153
19593.42 159
19594.74 161
19596.06 152
19597.39 146
19598.71 156
19600.03 159
19601.36 172
19602.68 163
19604.00 158
19605.33 132
19606.65 157
19607.98 149
19609.30 136
19610.62 152
19611.95 147
19613.27 188
19614.60 161
19615.92 129
19617.24 149
19618.57 165
19619.89 137
19621.22 149
19622.54 147
19623.87 158
19625.19 145
19626.51 160
19627.84 169
19629.16 175
19630.49 159
19631.81 143
19633.14 149
19634.46 143
19635.79 148
19637.11 159
19638.44 165
19639.76 168
19641.09 139
19642.41 132
19643.74 108
19645.06 124
19646.39 118
19647.71 127
19649.04 139
19650.36 136
19651.69 128
19653.01 154
19654.34 161
19655.66 155
19656.99 153
19658.32 171
19659.64 158
19660.97 150
19662.29 147
19663.62 130
19664.94 166
19666.27 160
19667.60 147
19668.92 163
19670.25 160
19671.57 145
19672.90 166
19674.23 176
19675.55 146
19676.88 163
19678.20 161
19679.53 157
19680.86 154
19682.18 164
19683.51 175
19684.84 148
19686.16 142
19687.49 147
19688.82 153
19690.14 175
19691.47 145
19692.80 144
19694.12 176
19695.45 160
19696.78 153
19698.10 157
19699.43 156
19700.76 170
19702.08 160
19703.41 182
19704.74 173
19706.07 171
19707.39 177
19708.72 188
19710.05 155
19711.37 139
19712.70 155
19714.03 163
19715.36 163
19716.68 182
19718.01 147
19719.34 180
19720.67 158
19721.99 133
19723.32 170
19724.65 172
19725.98 167
19727.31 159
19728.63 142
19729.96 177
19731.29 144
19732.62 147
19733.95 146
19735.27 151
19736.60 172
19737.93 164
19739.26 163
19740.59 152
19741.92 139
19743.24 173
19744.57 167
19745.90 153
19747.23 140
19748.56 171
19749.89 154
19751.22 176
19752.54 158
19753.87 169
19755.20 167
19756.53 155
19757.86 147
19759.19 135
19760.52 174
19761.85 155
19763.18 156
19764.50 144
19765.83 133
19767.16 150
19768.49 182
19769.82 134
19771.15 132
19772.48 163
19773.81 159
19775.14 169
19776.47 146
19777.80 144
19779.13 144
19780.46 141
19781.79 165
19783.12 155
19784.45 169
19785.78 137
19787.11 155
19788.44 166
19789.77 152
19791.10 139
19792.43 135
19793.76 158
19795.09 136
19796.42 136
19797.75 140
19799.08 135
19800.41 133
19801.74 169
19803.07 190
19804.40 173
19805.73 142
19807.06 122
19808.39 157
19809.72 132
19811.05 145
19812.38 166
19813.71 139
19815.05 177
19816.38 149
19817.71 149
19819.04 149
19820.37 125
19821.70 157
19823.03 172
19824.36 138
19825.69 161
19827.03 159
19828.36 151
19829.69 156
19831.02 154
19832.35 140
19833.68 159
19835.01 143
19836.35 178
19837.68 147
19839.01 160
19840.34 150
19841.67 164
19843.00 156
19844.34 170
19845.67 197
19847.00 142
19848.33 137
19849.66 137
19851.00 155
19852.33 145
19853.66 131
19854.99 127
19856.32 145
19857.66 158
19858.99 153
19860.32 157
19861.65 126
19862.99 134
19864.32 136
19865.65 151
19866.98 130
19868.32 146
19869.65 152
19870.98 161
19872.31 139
19873.65 139
19874.98 173
19876.31 178
19877.65 146
19878.98 161
19880.31 132
19881.65 120
19882.98 164
19884.31 178
19885.64 170
19886.98 127
19888.31 153
19889.64 156
19890.98 148
19892.31 126
19893.64 141
19894.98 152
19896.31 145
19897.65 144
19898.98 139
19900.31 141
19901.65 152
19902.98 141
19904.31 140
19905.65 134
19906.98 162
19908.32 144
19909.65 139
19910.98 154
19912.32 157
19913.65 179
19914.99 222
19916.32 167
19917.66 150
19918.99 154
19920.32 154
19921.66 146
19922.99 158
19924.33 144
19925.66 156
19927.00 150
19928.33 173
19929.67 153
19931.00 149
19932.34 144
19933.67 151
19935.01 174
19936.34 180
19937.68 160
19939.01 156
19940.35 157
19941.68 162
19943.02 177
19944.35 155
19945.69 162
19947.02 133
19948.36 134
19949.69 196
19951.03 147
19952.36 163
19953.70 152
19955.03 144
19956.37 174
19957.71 138
19959.04 141
19960.38 153
19961.71 160
19963.05 147
19964.38 154
19965.72 154
19967.06 151
19968.39 150
19969.73 150
19971.06 146
19972.40 167
19973.74 175
19975.07 158
19976.41 140
19977.75 131
19979.08 152
19980.42 168
19981.75 139
19983.09 139
19984.43 176
19985.76 171
19987.10 167
19988.44 168
19989.77 138
19991.11 152
19992.45 151
19993.78 157
19995.12 153
19996.46 120
19997.80 145
19999.13 168
20000.47 175
20001.81 156
20003.14 142
20004.48 160
20005.82 162
20007.16 171
20008.49 137
20009.83 162
20011.17 177
20012.51 162
20013.84 148
20015.18 166
20016.52 167
20017.86 175
20019.19 181
20020.53 148
20021.87 145
20023.21 162
20024.55 164
20025.88 180
20027.22 140
20028.56 149
20029.90 161
20031.24 170
20032.57 160
20033.91 154
20035.25 131
20036.59 196
20037.93 185
20039.26 194
20040.60 141
20041.94 144
20043.28 183
20044.62 143
20045.96 129
20047.30 133
20048.63 158
20049.97 175
20051.31 164
20052.65 147
20053.99 139
20055.33 126
20056.67 137
20058.01 131
20059.35 140
20060.69 135
20062.02 169
20063.36 159
20064.70 153
20066.04 167
20067.38 154
20068.72 168
20070.06 151
20071.40 157
20072.74 163
20074.08 150
20075.42 179
20076.76 152
20078.10 149
20079.44 155
20080.78 151
20082.12 170
20083.46 149
20084.80 166
20086.14 143
20087.48 175
20088.82 167
20090.16 163
20091.50 159
20092.84 163
20094.18 160
20095.52 137
20096.86 154
20098.20 148
20099.54 161
20100.88 151
20102.22 125
20103.56 154
20104.90 170
20106.24 152
20107.58 179
20108.92 156
20110.26 164
20111.60 164
20112.95 157
20114.29 169
20115.63 176
20116.97 156
20118.31 180
20119.65 161
20120.99 142
20122.33 176
20123.67 168
20125.02 143
20126.36 142
20127.70 135
20129.04 167
20130.38 214
20131.72 154
20133.06 170
20134.41 159
20135.75 152
