# Supplementary material for: MALDI-TOF MS typing enables the classification of brewing yeasts of the genus Saccharomyces to major beer styles
Source: PLoS One. 2017 Aug 9;12(8):e0181694. doi: 10.1371/journal.pone.0181694 (PMC5549903; doi:10.1371/journal.pone.0181694)
Supplement: S5 File — The directory includes 90 raw files and was zipped to “.zip”; the folder has three strains with 30 spectra per strain; S1 Text explains the raw files with an example and Table 1 represents the yeast strains used within the experiment. (ZIP) [file pone.0181694.s008.zip › 13-15/30262-213-OG-Ale-Ale-YPG-18h-E-E_2015-07-28_1_0_D10_1.dat]

2000.78 2371
2001.20 2476
2001.62 2671
2002.04 2709
2002.46 2704
2002.88 2501
2003.31 2363
2003.73 2442
2004.15 2362
2004.57 2462
2004.99 2508
2005.42 2456
2005.84 2495
2006.26 2513
2006.68 2342
2007.11 2275
2007.53 2401
2007.95 2334
2008.37 2330
2008.80 2368
2009.22 2240
2009.64 2310
2010.06 2346
2010.49 2374
2010.91 2382
2011.33 2247
2011.75 2178
2012.18 2337
2012.60 2133
2013.02 2147
2013.45 1931
2013.87 2118
2014.29 2164
2014.72 2006
2015.14 1954
2015.56 1964
2015.99 2144
2016.41 2114
2016.83 2067
2017.26 2310
2017.68 2404
2018.10 2455
2018.53 2304
2018.95 2523
2019.37 2487
2019.80 2646
2020.22 2705
2020.65 2881
2021.07 2635
2021.49 2588
2021.92 2590
2022.34 2675
2022.76 2567
2023.19 2248
2023.61 2200
2024.04 2153
2024.46 2296
2024.89 2163
2025.31 2037
2025.73 2259
2026.16 2280
2026.58 2105
2027.01 2120
2027.43 2069
2027.86 2082
2028.28 2068
2028.71 2021
2029.13 1926
2029.56 2004
2029.98 1905
2030.40 1964
2030.83 1947
2031.25 2085
2031.68 2045
2032.10 1928
2032.53 2087
2032.95 2232
2033.38 2185
2033.80 1965
2034.23 2140
2034.66 2340
2035.08 2327
2035.51 2171
2035.93 2280
2036.36 2367
2036.78 2385
2037.21 2292
2037.63 2334
2038.06 2335
2038.48 2216
2038.91 2210
2039.34 2102
2039.76 2306
2040.19 2396
2040.61 2391
2041.04 2233
2041.47 2516
2041.89 2438
2042.32 2203
2042.74 2171
2043.17 2115
2043.60 2120
2044.02 2109
2044.45 2204
2044.87 2099
2045.30 2223
2045.73 2152
2046.15 2102
2046.58 2082
2047.01 2052
2047.43 1906
2047.86 2061
2048.29 2252
2048.71 2085
2049.14 2161
2049.57 2190
2049.99 2044
2050.42 2060
2050.85 2360
2051.28 2230
2051.70 2209
2052.13 2197
2052.56 2209
2052.98 2259
2053.41 2117
2053.84 1905
2054.27 2007
2054.69 1949
2055.12 1845
2055.55 2060
2055.97 1950
2056.40 2043
2056.83 2033
2057.26 2215
2057.69 2338
2058.11 2158
2058.54 2074
2058.97 2003
2059.40 2155
2059.82 2032
2060.25 2105
2060.68 2103
2061.11 2133
2061.54 2065
2061.96 2069
2062.39 2129
2062.82 2146
2063.25 2339
2063.68 2216
2064.11 2288
2064.53 2241
2064.96 2359
2065.39 2361
2065.82 2195
2066.25 2089
2066.68 2383
2067.11 2495
2067.53 2416
2067.96 2440
2068.39 2246
2068.82 2360
2069.25 2421
2069.68 2499
2070.11 2542
2070.54 2379
2070.96 2541
2071.39 2437
2071.82 2383
2072.25 2333
2072.68 2347
2073.11 2512
2073.54 2274
2073.97 1996
2074.40 2284
2074.83 2330
2075.26 2225
2075.69 2189
2076.12 2143
2076.55 2219
2076.98 2153
2077.41 2230
2077.84 2484
2078.27 2451
2078.70 2581
2079.13 2876
2079.56 3111
2079.98 3269
2080.42 3261
2080.85 3300
2081.28 3288
2081.71 3302
2082.14 3631
2082.57 3444
2083.00 3535
2083.43 3020
2083.86 3110
2084.29 2900
2084.72 2476
2085.15 2741
2085.58 2658
2086.01 2694
2086.44 2325
2086.87 2284
2087.30 2332
2087.73 2005
2088.16 2181
2088.59 2223
2089.02 2165
2089.46 2193
2089.89 2132
2090.32 1941
2090.75 2347
2091.18 2247
2091.61 2400
2092.04 2647
2092.47 2534
2092.90 2347
2093.34 2586
2093.77 2624
2094.20 2510
2094.63 2529
2095.06 2588
2095.49 2521
2095.93 2626
2096.36 2471
2096.79 2254
2097.22 2541
2097.65 2417
2098.08 2278
2098.52 2412
2098.95 2250
2099.38 2094
2099.81 2102
2100.24 2299
2100.68 2144
2101.11 2149
2101.54 2076
2101.97 2029
2102.41 2270
2102.84 2075
2103.27 2218
2103.70 2338
2104.13 2400
2104.57 2200
2105.00 2228
2105.43 2125
2105.86 2119
2106.30 2161
2106.73 2182
2107.16 2207
2107.60 2258
2108.03 2392
2108.46 2381
2108.89 2153
2109.33 2148
2109.76 2467
2110.19 2360
2110.63 2155
2111.06 2058
2111.49 2291
2111.93 2333
2112.36 2167
2112.79 2446
2113.23 2524
2113.66 2549
2114.09 2195
2114.53 2199
2114.96 2166
2115.39 2090
2115.83 2070
2116.26 2073
2116.70 2079
2117.13 1925
2117.56 2030
2118.00 2144
2118.43 1947
2118.87 2112
2119.30 2163
2119.73 2142
2120.17 2097
2120.60 2221
2121.04 2299
2121.47 2285
2121.90 2252
2122.34 2349
2122.77 2283
2123.21 2106
2123.64 2139
2124.08 2104
2124.51 2308
2124.95 2382
2125.38 2274
2125.81 1956
2126.25 1775
2126.68 1816
2127.12 2080
2127.55 1886
2127.99 1936
2128.42 2038
2128.86 1987
2129.29 2175
2129.73 2111
2130.16 2199
2130.60 2149
2131.03 2085
2131.47 2241
2131.91 2194
2132.34 2092
2132.78 2017
2133.21 2112
2133.65 2324
2134.08 2179
2134.52 2282
2134.95 2206
2135.39 2300
2135.82 2304
2136.26 2444
2136.70 2366
2137.13 2475
2137.57 2303
2138.00 2405
2138.44 2268
2138.88 2435
2139.31 2365
2139.75 2170
2140.18 2237
2140.62 2264
2141.06 2426
2141.49 2122
2141.93 2261
2142.37 2221
2142.80 1935
2143.24 1931
2143.68 1865
2144.11 1938
2144.55 1840
2144.99 2024
2145.42 2097
2145.86 1941
2146.30 1864
2146.73 2023
2147.17 2001
2147.61 2010
2148.04 2083
2148.48 2127
2148.92 2244
2149.35 2635
2149.79 2912
2150.23 2988
2150.67 2914
2151.10 2854
2151.54 2723
2151.98 2937
2152.42 3018
2152.85 2851
2153.29 2860
2153.73 2746
2154.17 2775
2154.60 2633
2155.04 2440
2155.48 2205
2155.92 2192
2156.35 2230
2156.79 2225
2157.23 2238
2157.67 2055
2158.11 2144
2158.54 2190
2158.98 2202
2159.42 2123
2159.86 1915
2160.30 2212
2160.73 2147
2161.17 2153
2161.61 2127
2162.05 2176
2162.49 2198
2162.93 1985
2163.36 2046
2163.80 2113
2164.24 2231
2164.68 2194
2165.12 2533
2165.56 2261
2166.00 2253
2166.44 2389
2166.87 2462
2167.31 2333
2167.75 2225
2168.19 2552
2168.63 2460
2169.07 2265
2169.51 2439
2169.95 2526
2170.39 2715
2170.83 2583
2171.27 2562
2171.71 2473
2172.14 2488
2172.58 2649
2173.02 2562
2173.46 2530
2173.90 2628
2174.34 2485
2174.78 2580
2175.22 2644
2175.66 2780
2176.10 2562
2176.54 2623
2176.98 2780
2177.42 2602
2177.86 2603
2178.30 2685
2178.74 2777
2179.18 2672
2179.62 2726
2180.06 2762
2180.50 2744
2180.94 2517
2181.38 2496
2181.82 2687
2182.26 2396
2182.70 2253
2183.14 2243
2183.58 2188
2184.03 2168
2184.47 2293
2184.91 2320
2185.35 2265
2185.79 2185
2186.23 2257
2186.67 2332
2187.11 2171
2187.55 2159
2187.99 2405
2188.43 2425
2188.87 2508
2189.32 2589
2189.76 2840
2190.20 2649
2190.64 2496
2191.08 2635
2191.52 2536
2191.96 2519
2192.41 2341
2192.85 2382
2193.29 2220
2193.73 2228
2194.17 2308
2194.61 2323
2195.06 2452
2195.50 2436
2195.94 2381
2196.38 2488
2196.82 2515
2197.26 2652
2197.71 2401
2198.15 2463
2198.59 2753
2199.03 2694
2199.47 2560
2199.92 2499
2200.36 2468
2200.80 2336
2201.24 2553
2201.69 2585
2202.13 2459
2202.57 2484
2203.01 2479
2203.46 2451
2203.90 2408
2204.34 2372
2204.78 2387
2205.23 2149
2205.67 2116
2206.11 2341
2206.56 2473
2207.00 2562
2207.44 2684
2207.88 2417
2208.33 2711
2208.77 2836
2209.21 2649
2209.66 2729
2210.10 2908
2210.54 3133
2210.99 3003
2211.43 3033
2211.87 2989
2212.32 2832
2212.76 2573
2213.20 2629
2213.65 2654
2214.09 2634
2214.53 2625
2214.98 2926
2215.42 2716
2215.87 2485
2216.31 2597
2216.75 2394
2217.20 2360
2217.64 2386
2218.09 2348
2218.53 2369
2218.97 2352
2219.42 2324
2219.86 2171
2220.31 2332
2220.75 2304
2221.20 2324
2221.64 2505
2222.08 2811
2222.53 2736
2222.97 2914
2223.42 3161
2223.86 3554
2224.31 3656
2224.75 3902
2225.20 4020
2225.64 4272
2226.09 4277
2226.53 4159
2226.98 4029
2227.42 3717
2227.87 3740
2228.31 3700
2228.76 3315
2229.20 3366
2229.65 3160
2230.09 3021
2230.54 2909
2230.98 2832
2231.43 2936
2231.87 2949
2232.32 2782
2232.76 3018
2233.21 3024
2233.66 3065
2234.10 3033
2234.55 2806
2234.99 2965
2235.44 3093
2235.88 2833
2236.33 2943
2236.78 2755
2237.22 2851
2237.67 2833
2238.11 2894
2238.56 3009
2239.01 2948
2239.45 3052
2239.90 2900
2240.34 2989
2240.79 2948
2241.24 2636
2241.68 2705
2242.13 2637
2242.58 2597
2243.02 2447
2243.47 2334
2243.92 2431
2244.36 2342
2244.81 2326
2245.26 2465
2245.70 2697
2246.15 2219
2246.60 2256
2247.04 2469
2247.49 2362
2247.94 2521
2248.38 2492
2248.83 2516
2249.28 2520
2249.73 2553
2250.17 2382
2250.62 2498
2251.07 2655
2251.52 2604
2251.96 2536
2252.41 2435
2252.86 2541
2253.31 2617
2253.75 2404
2254.20 2474
2254.65 2560
2255.10 2471
2255.54 2497
2255.99 2487
2256.44 2437
2256.89 2468
2257.34 2147
2257.78 2192
2258.23 2408
2258.68 2622
2259.13 2395
2259.58 2343
2260.02 2400
2260.47 2731
2260.92 2478
2261.37 2590
2261.82 2987
2262.27 3056
2262.71 3061
2263.16 3230
2263.61 3056
2264.06 3041
2264.51 3425
2264.96 3267
2265.41 3678
2265.85 3775
2266.30 3589
2266.75 3571
2267.20 3575
2267.65 3536
2268.10 3716
2268.55 3693
2269.00 3730
2269.45 3744
2269.90 3551
2270.35 3776
2270.79 3717
2271.24 3586
2271.69 3573
2272.14 3543
2272.59 3270
2273.04 3454
2273.49 3328
2273.94 2992
2274.39 3003
2274.84 3086
2275.29 2803
2275.74 2759
2276.19 2637
2276.64 2701
2277.09 2653
2277.54 2715
2277.99 2617
2278.44 2493
2278.89 2743
2279.34 2720
2279.79 2904
2280.24 3125
2280.69 3094
2281.14 3058
2281.59 3117
2282.04 3392
2282.49 3408
2282.94 3322
2283.39 3329
2283.84 3025
2284.29 3209
2284.74 2896
2285.20 2770
2285.65 3015
2286.10 2836
2286.55 2662
2287.00 2784
2287.45 2847
2287.90 2976
2288.35 2906
2288.80 3077
2289.25 3512
2289.70 3463
2290.16 3691
2290.61 3933
2291.06 4475
2291.51 4781
2291.96 4767
2292.41 4799
2292.86 4695
2293.32 4714
2293.77 4608
2294.22 4601
2294.67 4529
2295.12 4456
2295.57 4172
2296.03 3958
2296.48 3735
2296.93 3782
2297.38 3617
2297.83 3219
2298.29 2969
2298.74 2925
2299.19 3003
2299.64 2959
2300.09 2867
2300.55 2960
2301.00 2797
2301.45 2740
2301.90 2746
2302.36 2690
2302.81 2582
2303.26 2846
2303.71 2689
2304.17 2728
2304.62 2807
2305.07 2814
2305.52 2626
2305.98 2812
2306.43 2884
2306.88 2534
2307.33 2858
2307.79 2980
2308.24 3082
2308.69 2951
2309.15 3081
2309.60 3281
2310.05 3454
2310.51 3235
2310.96 3316
2311.41 3342
2311.87 3430
2312.32 3502
2312.77 3235
2313.23 3267
2313.68 3230
2314.13 2814
2314.59 2749
2315.04 2746
2315.49 2813
2315.95 2777
2316.40 2497
2316.86 2684
2317.31 2643
2317.76 2348
2318.22 2442
2318.67 2478
2319.13 2518
2319.58 2581
2320.03 2493
2320.49 2580
2320.94 2739
2321.40 2848
2321.85 2850
2322.31 2619
2322.76 2787
2323.21 3046
2323.67 3045
2324.12 3112
2324.58 3115
2325.03 3055
2325.49 3026
2325.94 3294
2326.40 3248
2326.85 3230
2327.31 3089
2327.76 3046
2328.22 3058
2328.67 3002
2329.13 2966
2329.58 2743
2330.04 2777
2330.49 2835
2330.95 2844
2331.40 2903
2331.86 2836
2332.31 3170
2332.77 2853
2333.22 2876
2333.68 2781
2334.13 2715
2334.59 2607
2335.05 2743
2335.50 2487
2335.96 2438
2336.41 2535
2336.87 2402
2337.32 2592
2337.78 2957
2338.24 3000
2338.69 3192
2339.15 3401
2339.60 3769
2340.06 3663
2340.52 4331
2340.97 4472
2341.43 4558
2341.88 4590
2342.34 4852
2342.80 4623
2343.25 4830
2343.71 4745
2344.17 4314
2344.62 4093
2345.08 4187
2345.54 4201
2345.99 4266
2346.45 4412
2346.91 4170
2347.36 3988
2347.82 3990
2348.28 4144
2348.73 3843
2349.19 3792
2349.65 3433
2350.11 3369
2350.56 3083
2351.02 3171
2351.48 3116
2351.93 3164
2352.39 3022
2352.85 2902
2353.31 3063
2353.76 3118
2354.22 2917
2354.68 2826
2355.14 2704
2355.59 2644
2356.05 2700
2356.51 2506
2356.97 2642
2357.42 2720
2357.88 2640
2358.34 2657
2358.80 2544
2359.26 2540
2359.71 2690
2360.17 2515
2360.63 2589
2361.09 2857
2361.55 2724
2362.00 2975
2362.46 3125
2362.92 3118
2363.38 3040
2363.84 3072
2364.30 3252
2364.76 3088
2365.21 2682
2365.67 2874
2366.13 3024
2366.59 3073
2367.05 3047
2367.51 3191
2367.97 3207
2368.42 3271
2368.88 3330
2369.34 3500
2369.80 3716
2370.26 3908
2370.72 3863
2371.18 3673
2371.64 3543
2372.10 3539
2372.56 3420
2373.02 3063
2373.48 2837
2373.93 2790
2374.39 2983
2374.85 2911
2375.31 2853
2375.77 2809
2376.23 2862
2376.69 2692
2377.15 2713
2377.61 2442
2378.07 2642
2378.53 2743
2378.99 2827
2379.45 3047
2379.91 2871
2380.37 2855
2380.83 2822
2381.29 2845
2381.75 3184
2382.21 3125
2382.67 2922
2383.13 3024
2383.59 2883
2384.05 2988
2384.51 2913
2384.97 3013
2385.43 3063
2385.89 2667
2386.36 2640
2386.82 2527
2387.28 2527
2387.74 2574
2388.20 2572
2388.66 2481
2389.12 2267
2389.58 2538
2390.04 2623
2390.50 2558
2390.96 2585
2391.42 2544
2391.89 2687
2392.35 2605
2392.81 2514
2393.27 2679
2393.73 2597
2394.19 2392
2394.65 2659
2395.11 2588
2395.58 2590
2396.04 2831
2396.50 2728
2396.96 2706
2397.42 2717
2397.88 2664
2398.35 2536
2398.81 2736
2399.27 2577
2399.73 2457
2400.19 2545
2400.66 2716
2401.12 2484
2401.58 2242
2402.04 2402
2402.50 2453
2402.97 2437
2403.43 2311
2403.89 2148
2404.35 2332
2404.82 2305
2405.28 2391
2405.74 2497
2406.20 2378
2406.67 2427
2407.13 2529
2407.59 2552
2408.05 2626
2408.52 2641
2408.98 2637
2409.44 2437
2409.90 2414
2410.37 2479
2410.83 2488
2411.29 2433
2411.76 2372
2412.22 2163
2412.68 2190
2413.15 2235
2413.61 2294
2414.07 2388
2414.54 2276
2415.00 2404
2415.46 2610
2415.93 2630
2416.39 2457
2416.85 2700
2417.32 2864
2417.78 2969
2418.24 3274
2418.71 3112
2419.17 3057
2419.63 3278
2420.10 3186
2420.56 3229
2421.03 3068
2421.49 3189
2421.95 3305
2422.42 2925
2422.88 3102
2423.35 3052
2423.81 3043
2424.28 2768
2424.74 2856
2425.20 2895
2425.67 2987
2426.13 3136
2426.60 3165
2427.06 2988
2427.53 3423
2427.99 3326
2428.46 3314
2428.92 3374
2429.38 3419
2429.85 3468
2430.31 3329
2430.78 3353
2431.24 3204
2431.71 2748
2432.17 2766
2432.64 2710
2433.10 2773
2433.57 2652
2434.03 2548
2434.50 2656
2434.96 2716
2435.43 2758
2435.90 2658
2436.36 2676
2436.83 2668
2437.29 2798
2437.76 3073
2438.22 3464
2438.69 3483
2439.15 3630
2439.62 3800
2440.09 4040
2440.55 4336
2441.02 4658
2441.48 4905
2441.95 4920
2442.42 5216
2442.88 4898
2443.35 4628
2443.81 4450
2444.28 3957
2444.75 3525
2445.21 3308
2445.68 3107
2446.14 2682
2446.61 2785
2447.08 2659
2447.54 2497
2448.01 2371
2448.48 2258
2448.94 2370
2449.41 2260
2449.88 2528
2450.34 2472
2450.81 2437
2451.28 2430
2451.74 2215
2452.21 2436
2452.68 2513
2453.14 2347
2453.61 2330
2454.08 2506
2454.55 2445
2455.01 2445
2455.48 2437
2455.95 2382
2456.42 2538
2456.88 2596
2457.35 2505
2457.82 2458
2458.28 2604
2458.75 2584
2459.22 2785
2459.69 2487
2460.16 2556
2460.62 2437
2461.09 2455
2461.56 2381
2462.03 2386
2462.49 2447
2462.96 2601
2463.43 2604
2463.90 2636
2464.37 2471
2464.83 2470
2465.30 2507
2465.77 2350
2466.24 2377
2466.71 2547
2467.18 2463
2467.64 2605
2468.11 2537
2468.58 2645
2469.05 2677
2469.52 2675
2469.99 2731
2470.46 2788
2470.92 2675
2471.39 2626
2471.86 2517
2472.33 2569
2472.80 2337
2473.27 2593
2473.74 2405
2474.21 2307
2474.68 2156
2475.14 2235
2475.61 2409
2476.08 2322
2476.55 2314
2477.02 2614
2477.49 2615
2477.96 2945
2478.43 2994
2478.90 2938
2479.37 3112
2479.84 3480
2480.31 3577
2480.78 3975
2481.25 4089
2481.72 4026
2482.19 4160
2482.66 4011
2483.13 3841
2483.60 3835
2484.07 3552
2484.54 3473
2485.01 3293
2485.48 2915
2485.95 2819
2486.42 2892
2486.89 2882
2487.36 2831
2487.83 2881
2488.30 2673
2488.77 2682
2489.24 2670
2489.71 2741
2490.18 2568
2490.65 2521
2491.12 2618
2491.59 2697
2492.06 2568
2492.53 2568
2493.00 2455
2493.47 2380
2493.94 2573
2494.42 2635
2494.89 2710
2495.36 2839
2495.83 2840
2496.30 2627
2496.77 2750
2497.24 2807
2497.71 2736
2498.18 2769
2498.66 2621
2499.13 2530
2499.60 2571
2500.07 2540
2500.54 2435
2501.01 2716
2501.48 2454
2501.96 2608
2502.43 2557
2502.90 2427
2503.37 2613
2503.84 2605
2504.31 2452
2504.79 2355
2505.26 2248
2505.73 2327
2506.20 2464
2506.67 2497
2507.15 2857
2507.62 2709
2508.09 2695
2508.56 2834
2509.04 3023
2509.51 3335
2509.98 3279
2510.45 3177
2510.93 3160
2511.40 3336
2511.87 3461
2512.34 3637
2512.82 3253
2513.29 3314
2513.76 3430
2514.23 3116
2514.71 3512
2515.18 3482
2515.65 3257
2516.13 3060
2516.60 2958
2517.07 3073
2517.54 2841
2518.02 2933
2518.49 2911
2518.96 2687
2519.44 2661
2519.91 3029
2520.38 3035
2520.86 2800
2521.33 2779
2521.80 2731
2522.28 2633
2522.75 2539
2523.23 2664
2523.70 2477
2524.17 2565
2524.65 2291
2525.12 2298
2525.59 2631
2526.07 2626
2526.54 2606
2527.02 2705
2527.49 2851
2527.96 2701
2528.44 2683
2528.91 2842
2529.39 2838
2529.86 2609
2530.34 2777
2530.81 2585
2531.28 2545
2531.76 2546
2532.23 2695
2532.71 2690
2533.18 2687
2533.66 2659
2534.13 2625
2534.61 2745
2535.08 2756
2535.56 2595
2536.03 2423
2536.51 2648
2536.98 2586
2537.46 2432
2537.93 2405
2538.41 2432
2538.88 2770
2539.36 2750
2539.83 2925
2540.31 2619
2540.78 2645
2541.26 3078
2541.73 2703
2542.21 2569
2542.68 2624
2543.16 2744
2543.63 2677
2544.11 2619
2544.58 2610
2545.06 2727
2545.54 2691
2546.01 2986
2546.49 3045
2546.96 3244
2547.44 3374
2547.92 3374
2548.39 3534
2548.87 3588
2549.34 3714
2549.82 3767
2550.30 3823
2550.77 3568
2551.25 3865
2551.72 3371
2552.20 3499
2552.68 3568
2553.15 3544
2553.63 3673
2554.11 3846
2554.58 4207
2555.06 4506
2555.54 4528
2556.01 4395
2556.49 4954
2556.97 5492
2557.44 5387
2557.92 5540
2558.40 5324
2558.87 4866
2559.35 4406
2559.83 4293
2560.31 3979
2560.78 3777
2561.26 3164
2561.74 3197
2562.21 3056
2562.69 2899
2563.17 2701
2563.65 2623
2564.12 2459
2564.60 2606
2565.08 2436
2565.56 2638
2566.03 2601
2566.51 2611
2566.99 2541
2567.47 2313
2567.95 2486
2568.42 2641
2568.90 2498
2569.38 2278
2569.86 2254
2570.34 2376
2570.81 2182
2571.29 2244
2571.77 2446
2572.25 2367
2572.73 2148
2573.20 2375
2573.68 2477
2574.16 2377
2574.64 2348
2575.12 2464
2575.60 2437
2576.08 2444
2576.55 2611
2577.03 2427
2577.51 2208
2577.99 2324
2578.47 2390
2578.95 2472
2579.43 2299
2579.91 2292
2580.38 2379
2580.86 2261
2581.34 2356
2581.82 2450
2582.30 2410
2582.78 2375
2583.26 2369
2583.74 2379
2584.22 2262
2584.70 2314
2585.18 2490
2585.66 2611
2586.14 2720
2586.62 2693
2587.09 2574
2587.57 2546
2588.05 2631
2588.53 2634
2589.01 2580
2589.49 2586
2589.97 2809
2590.45 2446
2590.93 2530
2591.41 2851
2591.89 2673
2592.37 2740
2592.85 2992
2593.33 3079
2593.81 3165
2594.29 2932
2594.77 3319
2595.25 3509
2595.74 3303
2596.22 3486
2596.70 3566
2597.18 3292
2597.66 3442
2598.14 3459
2598.62 3272
2599.10 3418
2599.58 3241
2600.06 3175
2600.54 2867
2601.02 2862
2601.50 2537
2601.98 2550
2602.47 2543
2602.95 2586
2603.43 2380
2603.91 2410
2604.39 2243
2604.87 2238
2605.35 2269
2605.83 2421
2606.32 2599
2606.80 2667
2607.28 2812
2607.76 2801
2608.24 2972
2608.72 3140
2609.20 3299
2609.69 3684
2610.17 3800
2610.65 3730
2611.13 3988
2611.61 4078
2612.10 4250
2612.58 4152
2613.06 4198
2613.54 4207
2614.02 3825
2614.51 3642
2614.99 3521
2615.47 3380
2615.95 3305
2616.43 3287
2616.92 2783
2617.40 2741
2617.88 2584
2618.36 2545
2618.85 2493
2619.33 2303
2619.81 2370
2620.29 2449
2620.78 2224
2621.26 2258
2621.74 2231
2622.23 2277
2622.71 2264
2623.19 2192
2623.67 2296
2624.16 2382
2624.64 2366
2625.12 2337
2625.61 2443
2626.09 2544
2626.57 2396
2627.06 2421
2627.54 2477
2628.02 2353
2628.51 2290
2628.99 2331
2629.47 2563
2629.96 2491
2630.44 2637
2630.92 2585
2631.41 2523
2631.89 2605
2632.38 2680
2632.86 2513
2633.34 2630
2633.83 2666
2634.31 2642
2634.80 2676
2635.28 2569
2635.76 2586
2636.25 2779
2636.73 2783
2637.22 2544
2637.70 2505
2638.18 2671
2638.67 2755
2639.15 2525
2639.64 2462
2640.12 2876
2640.61 2901
2641.09 2951
2641.58 3123
2642.06 2716
2642.55 2729
2643.03 2743
2643.51 2857
2644.00 2623
2644.48 2455
2644.97 2360
2645.45 2467
2645.94 2304
2646.42 2329
2646.91 2168
2647.39 2475
2647.88 2335
2648.37 2328
2648.85 2424
2649.34 2324
2649.82 2651
2650.31 2476
2650.79 2398
2651.28 2659
2651.76 2434
2652.25 2592
2652.73 2764
2653.22 2528
2653.71 2591
2654.19 2383
2654.68 2335
2655.16 2229
2655.65 2350
2656.14 2322
2656.62 2442
2657.11 2659
2657.59 2443
2658.08 2363
2658.57 2257
2659.05 2259
2659.54 2242
2660.02 2158
2660.51 2072
2661.00 2135
2661.48 1990
2661.97 2202
2662.46 2216
2662.94 2083
2663.43 2086
2663.92 2173
2664.40 2276
2664.89 2350
2665.38 2350
2665.86 2525
2666.35 2510
2666.84 2553
2667.32 2352
2667.81 2393
2668.30 2322
2668.79 2364
2669.27 2344
2669.76 2261
2670.25 2372
2670.74 2449
2671.22 2736
2671.71 2734
2672.20 2547
2672.68 2570
2673.17 2929
2673.66 3071
2674.15 3133
2674.63 2980
2675.12 3091
2675.61 3214
2676.10 3191
2676.59 3020
2677.07 3002
2677.56 3220
2678.05 3218
2678.54 3403
2679.03 3454
2679.51 3427
2680.00 3735
2680.49 3865
2680.98 3635
2681.47 3922
2681.96 4010
2682.44 4444
2682.93 4951
2683.42 5143
2683.91 5217
2684.40 4910
2684.89 4835
2685.37 4809
2685.86 4931
2686.35 4847
2686.84 4823
2687.33 4579
2687.82 4300
2688.31 3883
2688.80 3778
2689.29 3532
2689.77 3345
2690.26 2957
2690.75 2784
2691.24 2714
2691.73 2739
2692.22 2740
2692.71 2622
2693.20 2528
2693.69 2481
2694.18 2634
2694.67 2678
2695.16 2807
2695.65 2960
2696.14 2671
2696.63 2867
2697.12 2785
2697.60 2833
2698.09 3053
2698.58 2771
2699.07 2777
2699.56 2760
2700.05 2607
2700.54 2555
2701.03 2645
2701.52 2692
2702.01 2848
2702.50 2853
2703.00 2911
2703.49 2871
2703.98 2792
2704.47 2896
2704.96 2771
2705.45 2884
2705.94 2862
2706.43 2645
2706.92 2694
2707.41 2668
2707.90 2766
2708.39 2612
2708.88 2491
2709.37 2494
2709.86 2472
2710.35 2630
2710.84 2609
2711.34 2592
2711.83 2624
2712.32 2816
2712.81 2946
2713.30 2847
2713.79 2657
2714.28 2570
2714.77 2602
2715.27 2541
2715.76 2529
2716.25 2600
2716.74 2387
2717.23 2543
2717.72 2387
2718.21 2411
2718.71 2685
2719.20 2827
2719.69 2357
2720.18 2368
2720.67 2571
2721.17 2531
2721.66 2513
2722.15 2816
2722.64 2944
2723.13 2907
2723.63 3018
2724.12 3065
2724.61 2826
2725.10 2841
2725.59 2934
2726.09 2877
2726.58 2759
2727.07 2669
2727.56 2636
2728.06 2542
2728.55 2645
2729.04 2463
2729.53 2809
2730.03 2418
2730.52 2246
2731.01 2470
2731.50 2392
2732.00 2543
2732.49 2438
2732.98 2458
2733.48 2543
2733.97 2540
2734.46 2404
2734.96 2403
2735.45 2537
2735.94 2814
2736.44 2872
2736.93 2778
2737.42 2874
2737.92 2705
2738.41 3066
2738.90 2820
2739.40 2689
2739.89 2695
2740.38 2780
2740.88 2849
2741.37 2705
2741.86 2573
2742.36 2618
2742.85 2604
2743.35 2584
2743.84 2200
2744.33 2348
2744.83 2366
2745.32 2302
2745.82 2222
2746.31 2240
2746.80 2328
2747.30 2277
2747.79 2290
2748.29 2125
2748.78 2184
2749.28 2413
2749.77 2371
2750.26 2326
2750.76 2407
2751.25 2444
2751.75 2519
2752.24 2625
2752.74 2555
2753.23 2436
2753.73 2643
2754.22 2439
2754.72 2594
2755.21 2614
2755.71 2564
2756.20 2704
2756.70 2764
2757.19 2605
2757.69 2562
2758.18 2558
2758.68 2446
2759.17 2595
2759.67 2671
2760.16 2623
2760.66 2563
2761.16 2515
2761.65 2673
2762.15 2433
2762.64 2417
2763.14 2443
2763.63 2402
2764.13 2402
2764.63 2322
2765.12 2326
2765.62 2524
2766.11 2357
2766.61 2452
2767.10 2313
2767.60 2393
2768.10 2255
2768.59 2281
2769.09 2366
2769.59 2431
2770.08 2383
2770.58 2390
2771.07 2532
2771.57 2788
2772.07 2796
2772.56 2758
2773.06 2724
2773.56 2530
2774.05 2592
2774.55 2623
2775.05 2870
2775.54 2945
2776.04 3030
2776.54 3006
2777.03 2768
2777.53 2901
2778.03 2940
2778.53 3011
2779.02 3134
2779.52 3123
2780.02 2889
2780.51 2907
2781.01 2594
2781.51 2783
2782.01 3122
2782.50 2934
2783.00 2697
2783.50 2746
2784.00 2806
2784.49 2814
2784.99 2670
2785.49 2745
2785.99 2875
2786.48 2801
2786.98 2650
2787.48 2733
2787.98 2463
2788.48 2456
2788.97 2588
2789.47 2322
2789.97 2657
2790.47 2387
2790.97 2355
2791.46 2328
2791.96 2475
2792.46 2649
2792.96 2651
2793.46 2506
2793.96 2384
2794.45 2617
2794.95 3102
2795.45 3587
2795.95 3746
2796.45 4127
2796.95 4333
2797.45 4764
2797.95 5159
2798.44 5481
2798.94 5657
2799.44 5479
2799.94 5477
2800.44 5277
2800.94 4620
2801.44 4319
2801.94 4093
2802.44 3875
2802.94 3517
2803.43 3434
2803.93 3246
2804.43 3363
2804.93 3473
2805.43 3265
2805.93 3610
2806.43 3851
2806.93 4324
2807.43 4581
2807.93 5146
2808.43 5743
2808.93 6484
2809.43 6546
2809.93 7130
2810.43 7454
2810.93 7203
2811.43 7302
2811.93 6895
2812.43 6053
2812.93 5673
2813.43 5122
2813.93 4560
2814.43 4024
2814.93 3602
2815.43 3518
2815.93 3099
2816.43 3177
2816.93 2970
2817.43 3248
2817.93 3241
2818.43 3131
2818.93 3322
2819.43 3161
2819.94 3027
2820.44 3408
2820.94 3162
2821.44 3265
2821.94 3164
2822.44 3078
2822.94 2962
2823.44 2851
2823.94 2954
2824.44 3002
2824.95 3088
2825.45 2841
2825.95 2781
2826.45 2681
2826.95 2763
2827.45 2908
2827.95 2817
2828.46 2941
2828.96 2954
2829.46 2850
2829.96 2748
2830.46 2887
2830.96 2965
2831.47 2918
2831.97 2719
2832.47 2658
2832.97 2654
2833.47 2875
2833.97 2683
2834.48 2908
2834.98 2850
2835.48 2909
2835.98 2758
2836.49 2881
2836.99 3280
2837.49 3271
2837.99 3262
2838.49 3283
2839.00 3356
2839.50 3322
2840.00 3327
2840.50 3411
2841.01 3283
2841.51 3134
2842.01 3105
2842.52 3209
2843.02 3160
2843.52 3057
2844.02 3224
2844.53 3105
2845.03 2726
2845.53 2838
2846.04 2819
2846.54 3008
2847.04 2934
2847.55 3023
2848.05 2985
2848.55 2940
2849.05 3049
2849.56 3092
2850.06 3031
2850.57 3121
2851.07 3099
2851.57 2803
2852.08 2664
2852.58 2473
2853.08 2483
2853.59 2646
2854.09 2482
2854.59 2629
2855.10 2525
2855.60 2477
2856.11 2613
2856.61 2695
2857.11 2811
2857.62 2792
2858.12 2659
2858.63 2625
2859.13 2613
2859.63 2680
2860.14 2728
2860.64 2808
2861.15 2715
2861.65 2814
2862.16 2711
2862.66 2842
2863.17 2844
2863.67 2846
2864.18 2693
2864.68 2493
2865.18 2335
2865.69 2527
2866.19 2488
2866.70 2559
2867.20 2404
2867.71 2305
2868.21 2273
2868.72 2414
2869.22 2524
2869.73 2765
2870.23 2560
2870.74 2702
2871.25 2551
2871.75 2509
2872.26 2638
2872.76 2770
2873.27 2841
2873.77 2978
2874.28 2907
2874.78 2663
2875.29 2849
2875.79 2862
2876.30 2788
2876.81 2748
2877.31 2893
2877.82 2890
2878.32 2893
2878.83 2775
2879.34 3100
2879.84 3348
2880.35 3444
2880.85 3539
2881.36 3947
2881.87 4053
2882.37 4323
2882.88 4650
2883.39 4655
2883.89 4915
2884.40 4987
2884.90 4747
2885.41 4723
2885.92 4708
2886.42 4716
2886.93 4686
2887.44 4879
2887.94 4979
2888.45 5246
2888.96 5285
2889.47 5400
2889.97 5172
2890.48 4589
2890.99 4436
2891.49 4318
2892.00 3835
2892.51 3353
2893.01 3326
2893.52 3251
2894.03 2923
2894.54 2903
2895.04 2897
2895.55 2871
2896.06 2931
2896.57 2958
2897.07 2852
2897.58 2711
2898.09 2788
2898.60 3009
2899.10 2966
2899.61 2795
2900.12 2924
2900.63 2998
2901.14 2892
2901.64 2924
2902.15 2897
2902.66 2930
2903.17 3103
2903.68 3097
2904.18 3062
2904.69 3110
2905.20 3095
2905.71 3045
2906.22 3096
2906.73 3448
2907.23 3294
2907.74 3343
2908.25 3404
2908.76 3089
2909.27 3187
2909.78 2984
2910.29 3202
2910.79 2905
2911.30 2843
2911.81 2884
2912.32 2943
2912.83 2789
2913.34 2961
2913.85 3235
2914.36 3171
2914.87 3198
2915.38 3368
2915.88 3247
2916.39 3303
2916.90 3164
2917.41 3235
2917.92 3404
2918.43 3417
2918.94 3540
2919.45 3442
2919.96 3597
2920.47 3294
2920.98 3555
2921.49 3508
2922.00 3735
2922.51 3712
2923.02 4197
2923.53 4193
2924.04 4834
2924.55 5187
2925.06 5316
2925.57 5921
2926.08 6583
2926.59 6818
2927.10 6747
2927.61 6692
2928.12 6863
2928.63 6558
2929.14 5880
2929.65 5301
2930.16 4704
2930.67 4377
2931.18 3926
2931.69 3456
2932.20 2973
2932.71 2908
2933.22 2956
2933.73 2877
2934.25 2887
2934.76 2709
2935.27 2633
2935.78 2596
2936.29 2746
2936.80 2782
2937.31 2886
2937.82 2896
2938.33 2636
2938.84 2579
2939.36 2538
2939.87 2603
2940.38 2681
2940.89 2663
2941.40 2864
2941.91 2636
2942.42 2842
2942.94 2822
2943.45 3020
2943.96 3003
2944.47 3186
2944.98 3171
2945.49 3321
2946.01 3482
2946.52 3486
2947.03 3433
2947.54 3803
2948.05 3688
2948.57 3677
2949.08 3477
2949.59 3260
2950.10 3590
2950.61 3421
2951.13 3204
2951.64 2881
2952.15 2927
2952.66 3260
2953.18 3105
2953.69 2825
2954.20 2825
2954.71 2849
2955.23 2857
2955.74 3060
2956.25 2812
2956.76 2600
2957.28 2827
2957.79 2910
2958.30 2917
2958.82 2895
2959.33 2931
2959.84 3151
2960.36 3318
2960.87 3426
2961.38 3444
2961.89 3396
2962.41 3610
2962.92 3334
2963.43 3503
2963.95 3370
2964.46 3361
2964.98 3245
2965.49 3305
2966.00 3428
2966.52 3055
2967.03 3129
2967.54 3085
2968.06 3038
2968.57 2750
2969.08 2530
2969.60 2574
2970.11 2556
2970.63 2707
2971.14 2664
2971.65 2458
2972.17 2493
2972.68 2531
2973.20 2517
2973.71 2645
2974.23 2700
2974.74 2472
2975.25 2479
2975.77 2476
2976.28 2562
2976.80 2524
2977.31 2426
2977.83 2357
2978.34 2593
2978.86 2512
2979.37 2661
2979.89 2677
2980.40 2765
2980.91 2675
2981.43 2653
2981.94 2834
2982.46 2890
2982.97 2751
2983.49 2899
2984.00 2749
2984.52 2875
2985.04 3156
2985.55 3163
2986.07 3162
2986.58 3103
2987.10 2951
2987.61 3058
2988.13 2869
2988.64 2989
2989.16 2872
2989.67 2660
2990.19 2759
2990.71 2982
2991.22 2848
2991.74 2990
2992.25 3075
2992.77 3313
2993.28 3253
2993.80 3048
2994.32 3261
2994.83 3306
2995.35 3606
2995.87 3692
2996.38 3798
2996.90 3985
2997.41 4129
2997.93 4263
2998.45 4499
2998.96 4423
2999.48 4425
3000.00 4295
3000.51 4479
3001.03 4404
3001.55 4262
3002.06 4118
3002.58 4072
3003.10 3905
3003.61 3776
3004.13 4154
3004.65 4237
3005.16 4178
3005.68 4232
3006.20 4495
3006.71 4626
3007.23 4469
3007.75 4454
3008.27 4546
3008.78 4452
3009.30 3948
3009.82 3813
3010.34 3270
3010.85 3007
3011.37 2873
3011.89 2901
3012.41 2889
3012.92 2742
3013.44 2649
3013.96 2687
3014.48 2811
3014.99 2677
3015.51 2632
3016.03 2834
3016.55 2975
3017.07 3049
3017.58 2871
3018.10 2942
3018.62 3038
3019.14 2908
3019.66 3444
3020.17 3144
3020.69 3197
3021.21 3298
3021.73 3190
3022.25 3261
3022.77 3411
3023.28 3491
3023.80 3737
3024.32 3674
3024.84 3761
3025.36 4066
3025.88 4067
3026.40 4269
3026.92 4158
3027.43 3821
3027.95 3538
3028.47 3457
3028.99 3619
3029.51 3263
3030.03 3213
3030.55 3123
3031.07 2964
3031.59 2944
3032.11 3105
3032.63 3356
3033.14 3417
3033.66 3430
3034.18 3570
3034.70 3527
3035.22 3945
3035.74 4184
3036.26 4316
3036.78 4363
3037.30 4618
3037.82 4524
3038.34 4372
3038.86 4355
3039.38 4123
3039.90 4031
3040.42 3918
3040.94 3752
3041.46 3524
3041.98 3158
3042.50 2900
3043.02 2785
3043.54 2903
3044.06 2776
3044.58 2800
3045.10 2688
3045.62 2682
3046.14 2728
3046.66 2691
3047.18 2733
3047.70 2823
3048.23 2932
3048.75 2696
3049.27 2740
3049.79 2681
3050.31 2691
3050.83 2751
3051.35 2467
3051.87 2716
3052.39 2655
3052.91 2611
3053.43 2649
3053.96 2619
3054.48 2859
3055.00 2738
3055.52 2823
3056.04 2700
3056.56 2455
3057.08 2592
3057.60 2805
3058.13 2702
3058.65 2508
3059.17 2524
3059.69 2602
3060.21 2696
3060.73 2563
3061.26 2562
3061.78 2495
3062.30 2761
3062.82 2562
3063.34 2644
3063.87 2794
3064.39 2739
3064.91 2811
3065.43 2776
3065.95 2859
3066.48 2703
3067.00 2680
3067.52 2687
3068.04 2900
3068.57 2956
3069.09 2996
3069.61 3091
3070.13 2730
3070.65 2571
3071.18 2891
3071.70 2721
3072.22 2768
3072.75 2743
3073.27 2778
3073.79 2915
3074.31 2820
3074.84 2869
3075.36 3191
3075.88 3525
3076.41 3294
3076.93 3316
3077.45 3239
3077.98 3419
3078.50 3407
3079.02 3099
3079.55 3248
3080.07 3411
3080.59 3542
3081.12 3450
3081.64 3079
3082.16 3339
3082.69 3530
3083.21 3339
3083.73 3317
3084.26 3510
3084.78 3449
3085.30 3213
3085.83 3119
3086.35 3016
3086.88 3052
3087.40 3185
3087.92 3128
3088.45 2826
3088.97 2909
3089.50 2782
3090.02 2923
3090.55 2929
3091.07 2771
3091.59 2816
3092.12 2782
3092.64 2774
3093.17 2649
3093.69 2494
3094.22 2645
3094.74 2561
3095.27 2720
3095.79 2666
3096.31 2789
3096.84 2817
3097.36 3172
3097.89 3013
3098.41 2883
3098.94 3198
3099.46 3357
3099.99 3735
3100.51 3941
3101.04 4147
3101.56 4532
3102.09 5055
3102.62 5616
3103.14 6409
3103.67 6986
3104.19 6704
3104.72 7495
3105.24 7562
3105.77 7235
3106.29 6628
3106.82 6344
3107.34 5512
3107.87 5121
3108.40 4467
3108.92 4031
3109.45 3729
3109.97 3781
3110.50 3481
3111.03 3460
3111.55 3672
3112.08 3516
3112.60 3549
3113.13 3531
3113.66 3523
3114.18 3480
3114.71 3255
3115.24 3296
3115.76 3000
3116.29 2854
3116.81 2973
3117.34 2784
3117.87 2728
3118.39 2840
3118.92 2432
3119.45 2391
3119.97 2483
3120.50 2448
3121.03 2540
3121.55 2479
3122.08 2595
3122.61 2859
3123.14 2860
3123.66 2610
3124.19 2832
3124.72 2914
3125.24 2583
3125.77 2797
3126.30 2649
3126.83 2629
3127.35 2609
3127.88 2363
3128.41 2298
3128.94 2542
3129.46 2545
3129.99 2572
3130.52 2624
3131.05 2768
3131.57 2627
3132.10 2447
3132.63 2329
3133.16 2447
3133.69 2315
3134.21 2472
3134.74 2544
3135.27 2684
3135.80 2752
3136.33 2643
3136.85 2513
3137.38 2651
3137.91 2531
3138.44 2686
3138.97 2725
3139.50 2657
3140.02 2505
3140.55 2555
3141.08 2489
3141.61 2611
3142.14 2273
3142.67 2749
3143.20 2542
3143.72 2571
3144.25 2529
3144.78 2527
3145.31 2611
3145.84 2686
3146.37 2619
3146.90 2820
3147.43 2915
3147.96 2898
3148.48 3267
3149.01 3088
3149.54 3234
3150.07 3174
3150.60 3181
3151.13 3734
3151.66 3661
3152.19 3625
3152.72 3380
3153.25 3280
3153.78 3085
3154.31 2911
3154.84 2872
3155.37 2831
3155.90 2677
3156.43 2854
3156.96 2739
3157.49 2714
3158.02 2708
3158.55 2884
3159.08 2743
3159.61 3020
3160.14 3073
3160.67 2882
3161.20 2952
3161.73 2922
3162.26 2834
3162.79 2804
3163.32 2828
3163.85 2763
3164.38 2672
3164.91 2512
3165.44 2387
3165.97 2397
3166.50 2539
3167.03 2425
3167.56 2463
3168.09 2778
3168.63 2768
3169.16 2761
3169.69 2857
3170.22 2757
3170.75 2753
3171.28 2612
3171.81 2739
3172.34 2794
3172.87 2646
3173.40 2501
3173.94 2385
3174.47 2495
3175.00 2626
3175.53 2533
3176.06 2388
3176.59 2519
3177.12 2564
3177.66 2538
3178.19 2601
3178.72 2680
3179.25 2770
3179.78 2602
3180.31 2647
3180.85 2612
3181.38 2809
3181.91 2850
3182.44 2719
3182.97 2706
3183.51 2471
3184.04 2533
3184.57 2802
3185.10 2735
3185.64 2440
3186.17 2506
3186.70 2595
3187.23 2661
3187.77 2613
3188.30 2695
3188.83 2761
3189.36 2555
3189.90 2659
3190.43 2625
3190.96 2335
3191.49 2587
3192.03 2605
3192.56 2492
3193.09 2440
3193.62 2283
3194.16 2349
3194.69 2418
3195.22 2365
3195.76 2342
3196.29 2657
3196.82 2512
3197.36 2459
3197.89 2466
3198.42 2522
3198.96 2609
3199.49 2748
3200.02 2974
3200.56 2703
3201.09 2701
3201.62 2834
3202.16 2914
3202.69 3085
3203.23 3207
3203.76 3163
3204.29 3249
3204.83 3416
3205.36 3166
3205.89 3088
3206.43 3077
3206.96 2978
3207.50 2861
3208.03 2879
3208.57 2836
3209.10 2805
3209.63 2840
3210.17 2756
3210.70 2943
3211.24 3094
3211.77 3275
3212.31 3185
3212.84 3203
3213.37 3140
3213.91 2889
3214.44 3040
3214.98 2881
3215.51 3048
3216.05 2905
3216.58 2886
3217.12 2840
3217.65 2605
3218.19 2866
3218.72 2904
3219.26 2733
3219.79 2479
3220.33 2690
3220.86 2741
3221.40 2877
3221.93 2742
3222.47 2788
3223.00 2584
3223.54 2628
3224.08 2772
3224.61 2869
3225.15 2912
3225.68 3111
3226.22 3018
3226.75 3124
3227.29 3112
3227.83 3308
3228.36 3538
3228.90 2867
3229.43 2678
3229.97 2571
3230.50 2563
3231.04 2617
3231.58 2558
3232.11 2370
3232.65 2531
3233.19 2492
3233.72 2300
3234.26 2422
3234.79 2603
3235.33 2515
3235.87 2370
3236.40 2458
3236.94 2472
3237.48 2546
3238.01 2740
3238.55 2897
3239.09 2812
3239.62 2819
3240.16 2793
3240.70 2882
3241.23 2887
3241.77 2814
3242.31 2579
3242.85 2628
3243.38 2803
3243.92 2571
3244.46 2566
3244.99 2729
3245.53 2538
3246.07 2383
3246.61 2516
3247.14 2557
3247.68 2550
3248.22 2634
3248.76 2480
3249.29 2700
3249.83 2697
3250.37 2614
3250.91 2567
3251.44 2685
3251.98 2836
3252.52 2700
3253.06 2578
3253.60 2607
3254.13 2863
3254.67 2782
3255.21 2542
3255.75 2976
3256.29 2720
3256.82 2698
3257.36 2882
3257.90 3056
3258.44 3307
3258.98 3342
3259.52 3367
3260.05 3466
3260.59 3766
3261.13 4116
3261.67 4263
3262.21 4441
3262.75 4967
3263.29 4430
3263.82 4597
3264.36 4314
3264.90 4763
3265.44 4624
3265.98 4824
3266.52 4627
3267.06 4715
3267.60 5215
3268.14 4961
3268.68 5028
3269.21 5010
3269.75 4996
3270.29 4540
3270.83 4273
3271.37 4112
3271.91 3890
3272.45 3563
3272.99 3191
3273.53 3048
3274.07 3062
3274.61 3010
3275.15 2940
3275.69 2913
3276.23 2802
3276.77 2983
3277.31 2916
3277.85 3077
3278.39 3419
3278.93 3202
3279.47 3488
3280.01 3497
3280.55 3353
3281.09 3244
3281.63 3536
3282.17 3416
3282.71 3317
3283.25 3640
3283.79 3477
3284.33 3272
3284.87 3377
3285.41 3735
3285.95 3710
3286.49 3825
3287.03 3942
3287.57 3915
3288.11 3682
3288.66 3755
3289.20 3927
3289.74 3732
3290.28 3600
3290.82 3544
3291.36 3512
3291.90 3629
3292.44 3871
3292.98 3758
3293.52 4057
3294.07 4263
3294.61 4637
3295.15 4821
3295.69 5154
3296.23 5739
3296.77 6101
3297.31 6339
3297.86 6044
3298.40 5823
3298.94 5757
3299.48 5346
3300.02 4960
3300.56 4867
3301.11 4321
3301.65 4189
3302.19 4037
3302.73 3472
3303.27 3293
3303.82 3430
3304.36 3454
3304.90 3511
3305.44 3401
3305.99 3366
3306.53 3410
3307.07 3316
3307.61 3192
3308.15 3242
3308.70 3158
3309.24 2940
3309.78 2973
3310.32 2811
3310.87 2952
3311.41 2922
3311.95 2951
3312.50 2972
3313.04 2974
3313.58 2981
3314.12 2961
3314.67 3184
3315.21 3159
3315.75 3099
3316.30 3182
3316.84 3449
3317.38 3500
3317.93 3468
3318.47 3790
3319.01 3870
3319.56 3919
3320.10 4001
3320.64 3885
3321.19 4021
3321.73 4321
3322.27 4262
3322.82 4424
3323.36 4476
3323.90 4490
3324.45 4459
3324.99 4438
3325.54 3951
3326.08 4172
3326.62 4245
3327.17 3950
3327.71 3957
3328.26 3944
3328.80 3639
3329.34 3771
3329.89 3658
3330.43 3713
3330.98 3887
3331.52 4054
3332.07 4630
3332.61 4904
3333.15 5764
3333.70 7181
3334.24 9024
3334.79 10722
3335.33 12669
3335.88 15103
3336.42 17540
3336.97 19058
3337.51 20274
3338.06 20607
3338.60 20407
3339.15 19728
3339.69 18139
3340.24 16270
3340.78 13825
3341.33 11639
3341.87 9884
3342.42 8156
3342.96 6557
3343.51 5736
3344.05 5011
3344.60 4436
3345.14 4160
3345.69 3878
3346.23 3665
3346.78 3613
3347.33 3596
3347.87 3615
3348.42 3724
3348.96 3568
3349.51 3403
3350.05 3522
3350.60 3535
3351.15 3504
3351.69 3781
3352.24 3454
3352.78 3556
3353.33 3951
3353.88 3729
3354.42 3566
3354.97 3605
3355.52 3837
3356.06 4093
3356.61 3861
3357.15 3782
3357.70 3778
3358.25 3687
3358.79 3744
3359.34 3757
3359.89 3482
3360.43 3140
3360.98 3119
3361.53 3130
3362.07 2994
3362.62 2970
3363.17 2948
3363.72 3048
3364.26 3109
3364.81 3215
3365.36 3215
3365.90 3125
3366.45 3064
3367.00 3044
3367.55 3202
3368.09 3102
3368.64 2940
3369.19 3170
3369.73 3112
3370.28 2855
3370.83 2987
3371.38 2989
3371.92 3209
3372.47 3340
3373.02 3430
3373.57 3556
3374.12 3676
3374.66 3973
3375.21 4319
3375.76 4301
3376.31 4376
3376.86 4390
3377.40 4147
3377.95 3924
3378.50 3719
3379.05 3374
3379.60 3324
3380.14 3097
3380.69 3229
3381.24 2961
3381.79 2824
3382.34 2819
3382.89 2595
3383.44 2610
3383.98 2462
3384.53 2485
3385.08 2608
3385.63 2635
3386.18 2688
3386.73 2584
3387.28 2529
3387.83 2549
3388.37 2770
3388.92 2654
3389.47 2814
3390.02 3058
3390.57 2644
3391.12 2706
3391.67 2617
3392.22 2629
3392.77 2805
3393.32 2656
3393.87 2700
3394.42 2577
3394.97 2586
3395.52 2683
3396.06 2642
3396.61 2645
3397.16 2676
3397.71 2695
3398.26 2568
3398.81 2531
3399.36 2604
3399.91 2484
3400.46 2433
3401.01 2305
3401.56 2416
3402.11 2558
3402.66 2456
3403.21 2304
3403.76 2347
3404.31 2454
3404.86 2505
3405.41 2516
3405.96 2389
3406.52 2432
3407.07 2452
3407.62 2498
3408.17 2276
3408.72 2094
3409.27 2203
3409.82 2375
3410.37 2247
3410.92 2541
3411.47 2597
3412.02 2642
3412.57 2710
3413.12 2832
3413.68 2949
3414.23 3036
3414.78 3137
3415.33 3073
3415.88 2936
3416.43 2867
3416.98 2709
3417.53 2830
3418.08 2536
3418.64 2508
3419.19 2489
3419.74 2465
3420.29 2422
3420.84 2279
3421.39 2071
3421.95 2283
3422.50 2426
3423.05 2468
3423.60 2484
3424.15 2517
3424.70 2641
3425.26 2785
3425.81 2784
3426.36 2655
3426.91 2488
3427.46 2438
3428.02 2628
3428.57 2493
3429.12 2495
3429.67 2385
3430.23 2471
3430.78 2159
3431.33 2129
3431.88 2437
3432.44 2415
3432.99 2444
3433.54 2374
3434.09 2371
3434.65 2305
3435.20 2204
3435.75 2331
3436.30 2356
3436.86 2253
3437.41 2413
3437.96 2526
3438.52 2356
3439.07 2417
3439.62 2485
3440.18 2501
3440.73 2635
3441.28 2821
3441.84 2548
3442.39 2747
3442.94 2848
3443.50 2708
3444.05 2665
3444.60 2257
3445.16 2306
3445.71 2326
3446.26 2436
3446.82 2405
3447.37 2247
3447.92 2147
3448.48 2278
3449.03 2300
3449.59 2211
3450.14 2168
3450.69 2240
3451.25 2261
3451.80 2147
3452.36 2178
3452.91 2129
3453.47 2144
3454.02 2168
3454.57 2221
3455.13 2052
3455.68 2096
3456.24 2346
3456.79 2128
3457.35 2291
3457.90 2190
3458.46 2086
3459.01 2127
3459.56 2349
3460.12 2128
3460.67 2074
3461.23 2088
3461.78 2218
3462.34 2136
3462.89 2188
3463.45 2221
3464.00 2302
3464.56 2219
3465.11 2075
3465.67 2215
3466.22 2341
3466.78 2329
3467.34 2364
3467.89 2290
3468.45 2375
3469.00 2382
3469.56 2267
3470.11 2286
3470.67 2323
3471.22 2243
3471.78 2538
3472.34 2593
3472.89 2509
3473.45 2603
3474.00 2688
3474.56 2717
3475.11 2642
3475.67 2603
3476.23 2438
3476.78 2426
3477.34 2343
3477.89 2396
3478.45 2632
3479.01 2571
3479.56 2613
3480.12 2623
3480.68 2761
3481.23 2973
3481.79 2858
3482.35 2723
3482.90 2772
3483.46 2782
3484.02 2924
3484.57 2876
3485.13 2752
3485.69 2597
3486.24 2648
3486.80 2654
3487.36 2863
3487.91 3069
3488.47 2935
3489.03 3118
3489.58 3384
3490.14 3564
3490.70 3871
3491.26 4553
3491.81 4983
3492.37 5499
3492.93 5999
3493.49 6579
3494.04 6579
3494.60 7052
3495.16 7130
3495.72 6308
3496.27 5951
3496.83 5094
3497.39 4833
3497.95 4374
3498.50 4302
3499.06 4243
3499.62 4233
3500.18 4410
3500.74 4522
3501.29 4575
3501.85 4875
3502.41 4941
3502.97 4503
3503.53 4563
3504.09 4757
3504.64 5050
3505.20 5028
3505.76 4737
3506.32 4773
3506.88 4950
3507.44 4891
3507.99 4615
3508.55 4327
3509.11 4118
3509.67 3808
3510.23 3846
3510.79 3489
3511.35 3392
3511.91 3415
3512.46 3275
3513.02 3077
3513.58 2996
3514.14 2972
3514.70 2832
3515.26 2678
3515.82 2696
3516.38 2577
3516.94 2530
3517.50 2619
3518.06 2465
3518.62 2493
3519.18 2629
3519.74 2559
3520.29 2612
3520.85 2684
3521.41 2817
3521.97 2801
3522.53 2863
3523.09 2679
3523.65 2871
3524.21 2864
3524.77 2881
3525.33 3006
3525.89 2823
3526.45 2835
3527.01 2688
3527.57 2726
3528.13 2807
3528.69 2603
3529.25 2293
3529.81 2404
3530.37 2409
3530.94 2282
3531.50 2404
3532.06 2371
3532.62 2357
3533.18 2397
3533.74 2546
3534.30 2675
3534.86 2623
3535.42 2760
3535.98 2407
3536.54 2418
3537.10 2403
3537.66 2787
3538.22 2654
3538.79 2662
3539.35 3018
3539.91 2786
3540.47 2966
3541.03 2910
3541.59 3068
3542.15 2857
3542.71 3077
3543.28 2965
3543.84 3180
3544.40 3316
3544.96 3365
3545.52 3268
3546.08 3111
3546.64 2978
3547.21 2693
3547.77 3007
3548.33 2847
3548.89 2516
3549.45 2377
3550.02 2300
3550.58 2558
3551.14 2572
3551.70 2609
3552.26 2459
3552.83 2428
3553.39 2488
3553.95 2573
3554.51 2624
3555.07 2725
3555.64 2877
3556.20 2864
3556.76 2810
3557.32 2642
3557.89 2686
3558.45 2854
3559.01 2750
3559.58 2739
3560.14 2838
3560.70 2717
3561.26 2517
3561.83 2751
3562.39 2581
3562.95 2499
3563.52 2552
3564.08 2619
3564.64 2410
3565.20 2316
3565.77 2225
3566.33 2465
3566.89 2529
3567.46 2555
3568.02 2496
3568.58 2436
3569.15 2306
3569.71 2292
3570.27 2185
3570.84 2143
3571.40 2134
3571.97 2150
3572.53 2261
3573.09 2265
3573.66 2357
3574.22 2294
3574.78 2154
3575.35 2234
3575.91 2322
3576.48 2261
3577.04 2343
3577.60 2245
3578.17 2268
3578.73 2311
3579.30 2399
3579.86 2266
3580.43 2301
3580.99 2362
3581.55 2423
3582.12 2322
3582.68 2342
3583.25 2111
3583.81 2208
3584.38 2378
3584.94 2393
3585.51 2302
3586.07 2253
3586.64 2109
3587.20 2164
3587.77 2239
3588.33 2127
3588.90 2161
3589.46 2185
3590.03 2094
3590.59 2276
3591.16 2277
3591.72 2207
3592.29 2115
3592.85 2286
3593.42 2371
3593.98 2275
3594.55 2372
3595.11 2257
3595.68 2166
3596.24 2289
3596.81 2259
3597.38 2360
3597.94 2352
3598.51 2436
3599.07 2374
3599.64 2449
3600.21 2281
3600.77 2316
3601.34 2396
3601.90 2364
3602.47 2353
3603.04 2510
3603.60 2463
3604.17 2468
3604.73 2526
3605.30 2405
3605.87 2385
3606.43 2228
3607.00 2304
3607.57 2177
3608.13 2131
3608.70 2026
3609.27 2155
3609.83 2153
3610.40 2038
3610.97 2152
3611.53 2124
3612.10 2082
3612.67 2273
3613.23 2336
3613.80 2476
3614.37 2402
3614.93 2728
3615.50 3010
3616.07 3547
3616.64 4366
3617.20 5266
3617.77 5346
3618.34 6214
3618.90 7316
3619.47 8013
3620.04 8294
3620.61 8798
3621.17 8543
3621.74 8130
3622.31 7176
3622.88 6089
3623.45 5472
3624.01 4968
3624.58 4305
3625.15 3762
3625.72 3219
3626.28 2892
3626.85 2817
3627.42 2371
3627.99 2215
3628.56 2336
3629.12 2344
3629.69 2208
3630.26 2175
3630.83 2138
3631.40 2159
3631.97 2165
3632.53 2124
3633.10 2293
3633.67 2132
3634.24 2049
3634.81 2052
3635.38 2041
3635.95 2043
3636.51 1771
3637.08 1893
3637.65 1911
3638.22 1980
3638.79 2124
3639.36 1999
3639.93 2163
3640.50 2315
3641.07 2150
3641.64 2379
3642.20 2240
3642.77 2541
3643.34 2512
3643.91 2465
3644.48 2471
3645.05 2652
3645.62 2485
3646.19 2748
3646.76 2694
3647.33 2772
3647.90 2704
3648.47 2635
3649.04 2815
3649.61 2831
3650.18 2669
3650.75 2636
3651.32 2596
3651.89 2627
3652.46 2525
3653.03 2652
3653.60 2948
3654.17 2974
3654.74 2950
3655.31 2728
3655.88 2683
3656.45 2816
3657.02 3076
3657.59 3063
3658.16 2991
3658.73 2894
3659.30 3148
3659.87 3120
3660.44 3238
3661.01 3178
3661.58 3059
3662.15 3096
3662.73 2987
3663.30 3075
3663.87 2798
3664.44 2651
3665.01 2694
3665.58 2632
3666.15 2643
3666.72 2632
3667.29 2415
3667.86 2381
3668.44 2450
3669.01 2398
3669.58 2295
3670.15 2283
3670.72 2285
3671.29 2187
3671.86 2410
3672.44 2325
3673.01 2201
3673.58 2349
3674.15 2564
3674.72 2572
3675.29 2671
3675.87 2637
3676.44 2733
3677.01 2756
3677.58 2827
3678.15 2858
3678.73 2702
3679.30 2477
3679.87 2462
3680.44 2622
3681.01 2377
3681.59 2205
3682.16 2318
3682.73 2288
3683.30 2276
3683.88 2241
3684.45 2272
3685.02 2216
3685.59 2423
3686.17 2363
3686.74 2253
3687.31 2541
3687.88 2374
3688.46 2734
3689.03 2717
3689.60 3093
3690.18 3096
3690.75 3166
3691.32 3208
3691.89 3220
3692.47 3412
3693.04 3400
3693.61 3249
3694.19 3102
3694.76 2853
3695.33 2708
3695.91 2693
3696.48 2626
3697.05 2418
3697.63 2190
3698.20 2235
3698.77 2302
3699.35 2353
3699.92 2233
3700.50 2220
3701.07 2012
3701.64 2061
3702.22 2237
3702.79 2338
3703.36 2198
3703.94 2299
3704.51 2311
3705.09 2166
3705.66 2131
3706.24 2233
3706.81 2230
3707.38 2170
3707.96 2384
3708.53 2391
3709.11 2232
3709.68 2208
3710.26 2417
3710.83 2343
3711.40 2313
3711.98 2307
3712.55 2204
3713.13 2269
3713.70 2156
3714.28 2139
3714.85 2457
3715.43 2348
3716.00 2194
3716.58 2327
3717.15 2299
3717.73 2360
3718.30 2434
3718.88 2513
3719.45 2310
3720.03 2230
3720.60 2360
3721.18 2367
3721.75 2270
3722.33 2294
3722.91 2072
3723.48 2233
3724.06 2076
3724.63 2051
3725.21 2018
3725.78 2091
3726.36 1965
3726.94 1920
3727.51 2128
3728.09 2110
3728.66 2189
3729.24 2313
3729.81 2414
3730.39 2559
3730.97 2625
3731.54 2918
3732.12 3294
3732.70 3762
3733.27 3683
3733.85 3670
3734.42 4150
3735.00 4373
3735.58 4157
3736.15 4245
3736.73 4124
3737.31 3599
3737.88 3514
3738.46 3344
3739.04 3195
3739.61 2950
3740.19 2834
3740.77 2610
3741.34 2489
3741.92 2581
3742.50 2431
3743.08 2346
3743.65 2279
3744.23 2411
3744.81 2425
3745.38 2477
3745.96 2300
3746.54 2132
3747.12 2308
3747.69 2359
3748.27 2300
3748.85 2263
3749.43 2243
3750.00 2244
3750.58 2293
3751.16 2424
3751.74 2245
3752.31 2265
3752.89 2338
3753.47 2182
3754.05 2239
3754.62 2138
3755.20 2108
3755.78 2244
3756.36 2127
3756.94 2145
3757.52 2267
3758.09 2412
3758.67 2698
3759.25 2506
3759.83 2585
3760.41 2832
3760.99 2821
3761.56 2755
3762.14 2967
3762.72 2933
3763.30 2769
3763.88 2790
3764.46 2732
3765.04 2582
3765.61 2518
3766.19 2347
3766.77 2344
3767.35 2331
3767.93 2503
3768.51 2345
3769.09 2200
3769.67 2240
3770.25 2287
3770.82 2153
3771.40 2226
3771.98 2373
3772.56 2460
3773.14 2269
3773.72 2404
3774.30 2244
3774.88 2341
3775.46 2444
3776.04 2207
3776.62 2161
3777.20 2244
3777.78 2134
3778.36 2070
3778.94 2085
3779.52 2136
3780.10 2078
3780.68 2022
3781.26 1946
3781.84 1970
3782.42 1935
3783.00 1984
3783.58 2016
3784.16 1974
3784.74 1925
3785.32 2018
3785.90 1937
3786.48 1983
3787.06 1946
3787.64 2056
3788.22 2127
3788.80 2037
3789.38 2097
3789.96 2121
3790.54 2015
3791.12 2054
3791.70 2110
3792.29 1973
3792.87 2023
3793.45 2053
3794.03 2027
3794.61 2144
3795.19 1943
3795.77 2192
3796.35 2130
3796.93 2050
3797.51 1979
3798.10 2159
3798.68 2027
3799.26 2059
3799.84 1985
3800.42 2228
3801.00 2176
3801.58 2190
3802.17 2271
3802.75 2173
3803.33 2483
3803.91 2387
3804.49 2447
3805.07 2293
3805.66 2267
3806.24 2278
3806.82 2422
3807.40 2413
3807.98 2395
3808.57 2432
3809.15 2484
3809.73 2612
3810.31 2384
3810.89 2590
3811.48 2620
3812.06 2667
3812.64 2563
3813.22 2527
3813.81 2604
3814.39 2598
3814.97 2429
3815.55 2487
3816.14 2370
3816.72 2338
3817.30 2291
3817.88 2434
3818.47 2452
3819.05 2319
3819.63 2193
3820.22 1992
3820.80 2046
3821.38 2033
3821.97 1909
3822.55 2003
3823.13 2014
3823.72 1886
3824.30 2020
3824.88 1919
3825.46 1951
3826.05 1956
3826.63 2116
3827.22 1975
3827.80 1890
3828.38 1957
3828.97 2030
3829.55 1901
3830.13 2131
3830.72 2228
3831.30 2276
3831.88 2175
3832.47 2171
3833.05 2089
3833.64 2057
3834.22 1995
3834.80 1971
3835.39 1979
3835.97 2094
3836.56 2161
3837.14 2128
3837.73 2043
3838.31 2128
3838.89 2132
3839.48 2114
3840.06 2158
3840.65 2149
3841.23 1991
3841.82 2051
3842.40 2113
3842.99 2186
3843.57 2035
3844.16 2078
3844.74 1954
3845.33 2086
3845.91 2056
3846.50 2078
3847.08 2318
3847.67 2273
3848.25 2147
3848.84 2031
3849.42 2112
3850.01 2169
3850.59 2036
3851.18 2244
3851.76 2147
3852.35 2177
3852.93 2145
3853.52 2232
3854.10 2161
3854.69 2137
3855.27 2280
3855.86 2310
3856.45 2382
3857.03 2375
3857.62 2357
3858.20 2565
3858.79 3003
3859.38 3400
3859.96 3900
3860.55 4585
3861.13 5352
3861.72 6069
3862.31 7025
3862.89 7382
3863.48 7731
3864.06 8181
3864.65 7781
3865.24 7164
3865.82 6751
3866.41 6246
3867.00 5580
3867.58 4712
3868.17 4275
3868.76 3960
3869.34 3674
3869.93 3273
3870.52 2841
3871.10 2561
3871.69 2494
3872.28 2644
3872.86 2735
3873.45 2861
3874.04 2795
3874.63 2932
3875.21 3024
3875.80 3260
3876.39 3135
3876.97 3178
3877.56 2994
3878.15 2936
3878.74 2853
3879.32 2680
3879.91 2736
3880.50 2493
3881.09 2186
3881.67 2116
3882.26 2353
3882.85 2390
3883.44 2279
3884.03 2168
3884.61 2207
3885.20 2394
3885.79 2132
3886.38 2162
3886.96 2254
3887.55 2177
3888.14 2182
3888.73 2293
3889.32 2411
3889.91 2502
3890.49 2525
3891.08 2625
3891.67 2596
3892.26 2674
3892.85 2715
3893.44 2559
3894.02 2686
3894.61 2705
3895.20 2546
3895.79 2459
3896.38 2597
3896.97 2619
3897.56 2508
3898.15 2739
3898.73 2594
3899.32 2606
3899.91 2959
3900.50 2955
3901.09 3073
3901.68 2781
3902.27 2929
3902.86 2794
3903.45 2873
3904.04 2771
3904.63 2548
3905.22 2380
3905.81 2295
3906.39 2222
3906.98 2251
3907.57 2568
3908.16 2324
3908.75 2110
3909.34 2103
3909.93 2037
3910.52 1996
3911.11 2161
3911.70 1965
3912.29 1932
3912.88 2031
3913.47 2117
3914.06 2090
3914.65 2002
3915.24 2060
3915.83 2004
3916.42 2008
3917.01 1922
3917.60 1664
3918.19 1807
3918.78 1912
3919.37 1851
3919.97 2062
3920.56 2000
3921.15 1958
3921.74 1929
3922.33 1989
3922.92 2016
3923.51 1844
3924.10 2124
3924.69 2040
3925.28 2202
3925.87 2149
3926.46 2246
3927.06 2123
3927.65 2145
3928.24 2103
3928.83 2141
3929.42 2146
3930.01 1942
3930.60 1971
3931.19 2011
3931.79 2033
3932.38 2193
3932.97 2060
3933.56 2118
3934.15 2148
3934.74 2083
3935.33 2072
3935.93 2036
3936.52 1918
3937.11 2021
3937.70 1941
3938.29 1932
3938.89 2052
3939.48 2013
3940.07 2055
3940.66 2130
3941.25 2124
3941.85 2268
3942.44 2256
3943.03 2258
3943.62 2230
3944.22 2112
3944.81 2127
3945.40 2061
3945.99 2087
3946.59 2145
3947.18 1957
3947.77 1958
3948.36 1879
3948.96 1895
3949.55 1846
3950.14 1918
3950.73 1834
3951.33 1970
3951.92 1917
3952.51 1960
3953.11 1922
3953.70 1714
3954.29 1769
3954.89 1846
3955.48 1911
3956.07 1872
3956.66 1917
3957.26 2079
3957.85 2067
3958.44 2061
3959.04 2007
3959.63 1940
3960.23 1984
3960.82 2097
3961.41 1944
3962.01 1922
3962.60 1858
3963.19 1828
3963.79 1758
3964.38 1842
3964.98 1896
3965.57 2001
3966.16 1946
3966.76 2014
3967.35 2069
3967.95 2215
3968.54 2143
3969.13 2024
3969.73 2094
3970.32 2076
3970.92 1897
3971.51 2064
3972.11 2043
3972.70 2000
3973.29 1939
3973.89 1807
3974.48 1879
3975.08 1868
3975.67 1973
3976.27 2044
3976.86 2147
3977.46 2189
3978.05 2200
3978.65 2067
3979.24 1933
3979.84 2191
3980.43 2232
3981.03 2016
3981.62 2026
3982.22 2049
3982.81 1998
3983.41 2066
3984.00 2005
3984.60 1965
3985.19 1914
3985.79 2031
3986.39 1988
3986.98 1982
3987.58 2059
3988.17 1927
3988.77 1936
3989.36 1958
3989.96 1958
3990.56 1859
3991.15 2009
3991.75 2139
3992.34 1989
3992.94 2017
3993.54 2105
3994.13 2066
3994.73 2119
3995.32 2212
3995.92 2066
3996.52 2180
3997.11 2173
3997.71 2177
3998.31 2358
3998.90 2403
3999.50 2323
4000.09 2408
4000.69 2273
4001.29 2396
4001.88 2353
4002.48 2184
4003.08 2094
4003.68 2285
4004.27 2398
4004.87 2119
4005.47 2351
4006.06 2452
4006.66 2421
4007.26 2352
4007.85 2380
4008.45 2386
4009.05 2490
4009.65 2487
4010.24 2556
4010.84 2309
4011.44 2238
4012.04 2364
4012.63 2571
4013.23 2571
4013.83 2600
4014.43 2771
4015.02 2732
4015.62 2889
4016.22 3134
4016.82 3363
4017.41 3641
4018.01 3594
4018.61 3792
4019.21 3764
4019.81 3736
4020.40 3785
4021.00 3682
4021.60 3274
4022.20 3050
4022.80 2936
4023.39 2567
4023.99 2425
4024.59 2294
4025.19 2242
4025.79 2305
4026.39 2243
4026.99 2356
4027.58 2344
4028.18 2519
4028.78 2543
4029.38 2647
4029.98 2673
4030.58 2512
4031.18 2712
4031.78 2526
4032.37 2618
4032.97 2520
4033.57 2481
4034.17 2568
4034.77 2461
4035.37 2371
4035.97 2405
4036.57 2360
4037.17 2201
4037.77 2160
4038.37 2090
4038.97 1983
4039.56 2092
4040.16 2069
4040.76 1917
4041.36 1985
4041.96 2053
4042.56 2247
4043.16 2134
4043.76 1992
4044.36 2190
4044.96 2054
4045.56 2138
4046.16 2455
4046.76 2266
4047.36 2435
4047.96 2479
4048.56 2431
4049.16 2554
4049.76 2695
4050.36 2495
4050.96 2299
4051.56 2365
4052.16 2623
4052.76 2458
4053.37 2371
4053.97 2346
4054.57 2200
4055.17 2309
4055.77 2538
4056.37 2276
4056.97 2130
4057.57 2195
4058.17 2231
4058.77 2385
4059.37 2162
4059.97 2059
4060.57 1913
4061.18 2018
4061.78 1915
4062.38 1841
4062.98 1932
4063.58 1901
4064.18 1842
4064.78 1895
4065.38 1951
4065.99 1927
4066.59 1921
4067.19 1895
4067.79 1846
4068.39 1774
4068.99 1838
4069.60 1946
4070.20 1973
4070.80 1774
4071.40 1834
4072.00 1932
4072.60 1869
4073.21 1990
4073.81 2142
4074.41 2041
4075.01 2005
4075.62 2036
4076.22 2086
4076.82 2301
4077.42 2040
4078.02 1943
4078.63 1863
4079.23 1899
4079.83 1873
4080.43 1804
4081.04 1886
4081.64 1914
4082.24 2000
4082.84 2002
4083.45 1965
4084.05 2068
4084.65 2168
4085.26 1898
4085.86 1900
4086.46 2050
4087.06 1998
4087.67 2013
4088.27 2028
4088.87 2110
4089.48 2023
4090.08 1885
4090.68 2016
4091.29 1974
4091.89 1942
4092.49 1929
4093.10 1877
4093.70 1987
4094.30 1929
4094.91 1795
4095.51 1954
4096.11 2000
4096.72 2054
4097.32 2133
4097.93 2231
4098.53 1978
4099.13 2091
4099.74 2061
4100.34 2112
4100.95 1892
4101.55 1726
4102.15 1901
4102.76 2048
4103.36 1928
4103.97 1947
4104.57 1927
4105.18 1934
4105.78 1838
4106.38 1771
4106.99 1724
4107.59 1660
4108.20 1657
4108.80 1776
4109.41 1789
4110.01 1763
4110.62 1834
4111.22 1892
4111.83 1695
4112.43 1709
4113.04 1684
4113.64 1919
4114.25 1826
4114.85 1681
4115.46 1644
4116.06 1754
4116.67 1672
4117.27 1791
4117.88 1735
4118.48 1849
4119.09 1828
4119.69 1852
4120.30 1691
4120.90 1902
4121.51 1844
4122.11 1658
4122.72 1738
4123.33 1888
4123.93 2105
4124.54 2127
4125.14 2311
4125.75 2385
4126.35 2445
4126.96 2489
4127.57 2411
4128.17 2319
4128.78 2282
4129.39 2227
4129.99 2099
4130.60 2090
4131.20 1954
4131.81 1964
4132.42 1822
4133.02 1804
4133.63 1689
4134.24 1804
4134.84 1912
4135.45 1817
4136.06 1696
4136.66 1823
4137.27 1893
4137.88 1846
4138.48 1864
4139.09 1837
4139.70 2088
4140.30 2171
4140.91 2135
4141.52 1988
4142.12 2033
4142.73 2021
4143.34 1939
4143.95 2066
4144.55 1969
4145.16 2031
4145.77 1898
4146.37 1988
4146.98 1913
4147.59 2095
4148.20 1929
4148.80 1784
4149.41 1760
4150.02 1721
4150.63 1879
4151.23 1824
4151.84 1731
4152.45 1702
4153.06 1753
4153.67 1858
4154.27 1702
4154.88 1677
4155.49 1672
4156.10 1676
4156.71 1892
4157.31 1801
4157.92 1684
4158.53 1666
4159.14 1622
4159.75 1559
4160.36 1532
4160.96 1595
4161.57 1761
4162.18 1808
4162.79 1709
4163.40 1759
4164.01 1863
4164.62 1975
4165.22 1956
4165.83 1931
4166.44 2006
4167.05 1972
4167.66 1847
4168.27 1771
4168.88 1942
4169.49 2093
4170.10 2154
4170.71 1957
4171.31 1859
4171.92 1864
4172.53 1891
4173.14 1844
4173.75 1891
4174.36 1829
4174.97 1631
4175.58 1757
4176.19 1907
4176.80 1912
4177.41 1900
4178.02 1911
4178.63 1889
4179.24 1999
4179.85 1935
4180.46 2000
4181.07 1920
4181.68 1859
4182.29 1912
4182.90 1842
4183.51 1789
4184.12 1836
4184.73 1700
4185.34 1792
4185.95 1800
4186.56 1749
4187.17 1626
4187.78 1734
4188.39 1652
4189.00 1579
4189.61 1627
4190.22 1673
4190.83 1755
4191.44 1846
4192.05 1870
4192.66 2009
4193.28 1812
4193.89 1782
4194.50 1772
4195.11 1842
4195.72 1934
4196.33 2132
4196.94 2162
4197.55 2041
4198.16 2171
4198.77 2127
4199.39 2166
4200.00 2169
4200.61 2091
4201.22 2186
4201.83 2048
4202.44 1993
4203.05 2064
4203.67 1988
4204.28 1875
4204.89 1864
4205.50 1884
4206.11 1822
4206.72 1808
4207.34 1978
4207.95 1908
4208.56 1890
4209.17 1778
4209.78 1818
4210.40 1854
4211.01 1887
4211.62 1808
4212.23 1948
4212.84 1996
4213.46 1876
4214.07 1832
4214.68 1931
4215.29 1974
4215.91 1894
4216.52 1818
4217.13 1879
4217.74 2121
4218.36 2369
4218.97 2394
4219.58 2554
4220.19 2587
4220.81 2767
4221.42 3119
4222.03 3295
4222.65 3572
4223.26 3647
4223.87 4233
4224.48 4412
4225.10 4600
4225.71 4519
4226.32 4692
4226.94 4771
4227.55 4720
4228.16 4788
4228.78 4829
4229.39 4423
4230.00 4562
4230.62 4357
4231.23 4146
4231.85 4302
4232.46 3883
4233.07 3588
4233.69 3630
4234.30 3440
4234.91 3131
4235.53 2897
4236.14 2730
4236.76 2524
4237.37 2558
4237.98 2435
4238.60 2373
4239.21 2366
4239.83 2338
4240.44 2328
4241.05 2114
4241.67 2240
4242.28 2132
4242.90 2142
4243.51 2061
4244.13 2129
4244.74 2080
4245.36 1994
4245.97 1944
4246.58 1983
4247.20 2051
4247.81 2090
4248.43 2311
4249.04 2153
4249.66 1984
4250.27 2241
4250.89 2330
4251.50 2436
4252.12 2427
4252.73 2402
4253.35 2417
4253.96 2424
4254.58 2483
4255.19 2608
4255.81 2577
4256.43 2456
4257.04 2407
4257.66 2445
4258.27 2351
4258.89 2304
4259.50 2262
4260.12 2323
4260.73 2271
4261.35 2233
4261.97 2293
4262.58 2264
4263.20 2295
4263.81 2345
4264.43 2198
4265.05 2141
4265.66 2359
4266.28 2314
4266.89 2211
4267.51 2156
4268.13 2067
4268.74 2111
4269.36 2240
4269.98 2111
4270.59 2149
4271.21 2084
4271.82 2186
4272.44 2088
4273.06 2082
4273.67 2014
4274.29 2117
4274.91 1961
4275.52 2015
4276.14 1927
4276.76 1988
4277.38 1915
4277.99 2005
4278.61 1850
4279.23 2004
4279.84 2076
4280.46 1969
4281.08 1897
4281.69 1951
4282.31 1932
4282.93 1894
4283.55 1843
4284.16 1614
4284.78 1762
4285.40 1702
4286.02 1877
4286.63 1961
4287.25 1919
4287.87 1932
4288.49 2089
4289.10 1985
4289.72 2111
4290.34 1814
4290.96 1915
4291.58 1838
4292.19 1768
4292.81 1813
4293.43 1732
4294.05 1817
4294.67 1724
4295.28 1774
4295.90 1851
4296.52 1899
4297.14 1838
4297.76 1865
4298.38 1716
4298.99 1818
4299.61 1881
4300.23 1858
4300.85 1906
4301.47 1923
4302.09 1786
4302.71 1763
4303.33 1883
4303.94 1918
4304.56 1865
4305.18 1811
4305.80 1812
4306.42 1925
4307.04 1893
4307.66 1780
4308.28 1928
4308.90 1799
4309.52 1716
4310.13 1731
4310.75 1715
4311.37 1809
4311.99 1797
4312.61 2033
4313.23 1943
4313.85 1805
4314.47 1709
4315.09 1897
4315.71 1870
4316.33 1840
4316.95 1769
4317.57 1886
4318.19 1929
4318.81 1820
4319.43 1893
4320.05 1974
4320.67 2045
4321.29 2082
4321.91 2158
4322.53 1932
4323.15 1915
4323.77 1915
4324.39 1985
4325.01 2034
4325.63 1984
4326.25 2019
4326.87 2054
4327.49 2027
4328.11 2116
4328.73 2213
4329.35 1998
4329.97 1996
4330.60 1841
4331.22 1898
4331.84 2036
4332.46 2013
4333.08 1918
4333.70 1944
4334.32 2111
4334.94 2040
4335.56 2071
4336.18 2206
4336.80 2348
4337.43 2373
4338.05 2667
4338.67 2814
4339.29 2926
4339.91 2823
4340.53 2790
4341.15 2767
4341.78 2923
4342.40 2841
4343.02 2823
4343.64 2537
4344.26 2430
4344.88 2654
4345.51 3111
4346.13 3366
4346.75 3435
4347.37 3837
4347.99 4188
4348.62 4378
4349.24 4352
4349.86 4442
4350.48 4316
4351.10 3975
4351.73 3332
4352.35 3368
4352.97 2995
4353.59 2698
4354.22 2733
4354.84 2291
4355.46 2446
4356.08 2317
4356.71 2298
4357.33 2238
4357.95 2097
4358.57 2177
4359.20 2310
4359.82 2258
4360.44 2261
4361.07 2212
4361.69 2162
4362.31 2174
4362.93 2164
4363.56 2092
4364.18 2305
4364.80 2233
4365.43 2137
4366.05 2307
4366.67 2322
4367.30 2340
4367.92 2300
4368.54 2311
4369.17 2194
4369.79 2136
4370.41 2175
4371.04 2067
4371.66 2030
4372.29 1919
4372.91 1830
4373.53 2065
4374.16 2024
4374.78 1797
4375.40 1898
4376.03 1864
4376.65 1859
4377.28 1975
4377.90 2024
4378.53 1987
4379.15 2000
4379.77 2144
4380.40 2023
4381.02 2143
4381.65 2183
4382.27 2292
4382.90 2277
4383.52 2164
4384.14 2186
4384.77 2195
4385.39 2281
4386.02 2323
4386.64 2390
4387.27 2461
4387.89 2390
4388.52 2656
4389.14 2918
4389.77 2960
4390.39 3271
4391.02 3548
4391.64 3978
4392.27 4329
4392.89 4250
4393.52 4398
4394.14 4661
4394.77 4407
4395.39 4264
4396.02 3792
4396.65 3484
4397.27 3287
4397.90 3178
4398.52 3171
4399.15 3030
4399.77 2928
4400.40 3127
4401.02 3137
4401.65 2948
4402.28 3007
4402.90 2926
4403.53 2880
4404.15 2951
4404.78 2840
4405.41 2612
4406.03 2600
4406.66 2677
4407.28 2636
4407.91 2503
4408.54 2498
4409.16 2729
4409.79 2691
4410.42 2522
4411.04 2459
4411.67 2521
4412.30 2269
4412.92 2363
4413.55 2396
4414.18 2477
4414.80 2276
4415.43 2189
4416.06 2439
4416.68 2408
4417.31 2381
4417.94 2229
4418.56 2343
4419.19 2417
4419.82 2378
4420.45 2348
4421.07 2448
4421.70 2554
4422.33 2706
4422.95 2438
4423.58 2198
4424.21 2312
4424.84 2344
4425.46 2153
4426.09 1942
4426.72 2132
4427.35 1928
4427.97 1923
4428.60 1872
4429.23 2018
4429.86 2007
4430.49 1913
4431.11 1904
4431.74 1845
4432.37 1796
4433.00 1757
4433.63 1786
4434.25 1741
4434.88 1658
4435.51 1739
4436.14 1799
4436.77 1942
4437.40 1819
4438.02 1862
4438.65 1876
4439.28 1766
4439.91 2052
4440.54 1972
4441.17 1791
4441.80 1894
4442.42 1755
4443.05 1719
4443.68 1726
4444.31 1582
4444.94 1705
4445.57 1751
4446.20 1746
4446.83 1631
4447.46 1547
4448.08 1696
4448.71 1860
4449.34 1917
4449.97 1886
4450.60 1872
4451.23 2017
4451.86 2094
4452.49 2039
4453.12 1953
4453.75 1828
4454.38 1882
4455.01 1785
4455.64 1795
4456.27 1978
4456.90 1844
4457.53 1891
4458.16 1867
4458.79 1912
4459.42 1855
4460.05 1828
4460.68 1894
4461.31 1892
4461.94 1927
4462.57 1665
4463.20 1695
4463.83 1676
4464.46 1838
4465.09 1722
4465.72 1625
4466.35 1685
4466.98 1686
4467.61 1575
4468.24 1663
4468.87 1625
4469.50 1652
4470.13 1710
4470.76 1809
4471.39 1765
4472.02 1525
4472.65 1653
4473.29 1694
4473.92 1612
4474.55 1530
4475.18 1634
4475.81 1664
4476.44 1810
4477.07 1588
4477.70 1718
4478.33 1741
4478.97 1620
4479.60 1711
4480.23 1632
4480.86 1677
4481.49 1581
4482.12 1599
4482.75 1729
4483.39 1559
4484.02 1672
4484.65 1805
4485.28 1665
4485.91 1770
4486.54 1732
4487.18 1760
4487.81 1713
4488.44 1887
4489.07 1825
4489.70 1757
4490.34 1835
4490.97 1881
4491.60 1905
4492.23 1824
4492.86 2003
4493.50 1853
4494.13 1749
4494.76 1914
4495.39 1877
4496.03 1808
4496.66 1778
4497.29 1754
4497.92 1764
4498.56 1744
4499.19 1703
4499.82 1935
4500.46 1880
4501.09 1943
4501.72 2034
4502.35 2013
4502.99 2201
4503.62 2219
4504.25 2342
4504.89 2578
4505.52 2512
4506.15 2176
4506.79 2361
4507.42 2340
4508.05 2134
4508.69 2138
4509.32 1987
4509.95 1944
4510.59 1737
4511.22 1783
4511.85 1849
4512.49 1934
4513.12 1894
4513.75 1759
4514.39 1876
4515.02 1886
4515.66 1882
4516.29 1794
4516.92 1941
4517.56 2105
4518.19 2038
4518.83 2040
4519.46 2041
4520.09 1945
4520.73 1845
4521.36 1692
4522.00 1791
4522.63 1839
4523.27 1747
4523.90 1854
4524.54 1869
4525.17 1954
4525.80 1990
4526.44 2026
4527.07 2322
4527.71 2438
4528.34 2539
4528.98 2959
4529.61 3471
4530.25 4016
4530.88 4649
4531.52 5144
4532.15 5869
4532.79 6900
4533.42 7470
4534.06 7574
4534.69 7321
4535.33 7158
4535.96 6963
4536.60 6073
4537.23 5195
4537.87 4403
4538.51 3843
4539.14 3427
4539.78 2918
4540.41 2636
4541.05 2189
4541.68 2204
4542.32 2070
4542.96 1917
4543.59 1849
4544.23 1882
4544.86 2020
4545.50 2178
4546.13 2178
4546.77 2097
4547.41 2439
4548.04 2520
4548.68 2731
4549.32 2992
4549.95 3199
4550.59 3289
4551.22 3537
4551.86 3429
4552.50 3333
4553.13 3000
4553.77 2842
4554.41 2748
4555.04 2364
4555.68 2281
4556.32 2162
4556.95 2248
4557.59 2176
4558.23 1981
4558.86 1921
4559.50 1925
4560.14 2102
4560.78 2064
4561.41 1902
4562.05 1853
4562.69 2036
4563.32 2018
4563.96 1984
4564.60 1908
4565.24 2116
4565.87 2136
4566.51 2036
4567.15 1934
4567.79 2079
4568.42 2229
4569.06 2017
4569.70 2141
4570.34 2294
4570.97 2428
4571.61 2351
4572.25 2520
4572.89 2414
4573.53 2346
4574.16 2280
4574.80 2312
4575.44 2127
4576.08 2024
4576.72 2042
4577.35 2023
4577.99 1893
4578.63 1835
4579.27 1746
4579.91 1840
4580.55 1888
4581.18 1850
4581.82 1799
4582.46 1797
4583.10 1862
4583.74 1848
4584.38 1897
4585.02 1984
4585.65 1976
4586.29 2050
4586.93 1858
4587.57 1997
4588.21 2045
4588.85 2097
4589.49 2019
4590.13 1997
4590.77 2120
4591.41 2003
4592.05 2145
4592.68 2114
4593.32 1924
4593.96 1874
4594.60 1943
4595.24 2050
4595.88 1896
4596.52 1746
4597.16 1797
4597.80 1938
4598.44 1718
4599.08 1679
4599.72 1696
4600.36 1671
4601.00 1832
4601.64 1604
4602.28 1635
4602.92 1750
4603.56 1700
4604.20 1741
4604.84 1849
4605.48 1801
4606.12 1770
4606.76 1904
4607.40 1855
4608.04 1861
4608.68 1885
4609.32 1994
4609.96 1886
4610.60 2018
4611.24 1955
4611.88 2082
4612.52 1828
4613.16 1764
4613.81 1691
4614.45 1696
4615.09 1706
4615.73 1800
4616.37 1800
4617.01 1755
4617.65 1600
4618.29 1805
4618.93 1754
4619.57 1715
4620.22 1585
4620.86 1605
4621.50 1723
4622.14 1677
4622.78 1643
4623.42 1695
4624.06 1579
4624.70 1474
4625.35 1669
4625.99 1662
4626.63 1557
4627.27 1543
4627.91 1599
4628.55 1578
4629.20 1529
4629.84 1458
4630.48 1588
4631.12 1606
4631.76 1606
4632.41 1577
4633.05 1476
4633.69 1603
4634.33 1594
4634.97 1695
4635.62 1787
4636.26 1655
4636.90 1775
4637.54 1804
4638.19 1758
4638.83 1829
4639.47 1779
4640.11 1849
4640.76 1915
4641.40 1979
4642.04 2051
4642.68 2068
4643.33 1744
4643.97 1810
4644.61 1856
4645.26 1669
4645.90 1757
4646.54 1637
4647.19 1638
4647.83 1600
4648.47 1582
4649.11 1762
4649.76 1745
4650.40 1639
4651.04 1729
4651.69 1815
4652.33 1743
4652.97 1735
4653.62 1894
4654.26 1877
4654.91 1940
4655.55 1939
4656.19 1963
4656.84 1957
4657.48 1735
4658.12 1763
4658.77 1611
4659.41 1588
4660.06 1639
4660.70 1580
4661.34 1501
4661.99 1433
4662.63 1564
4663.28 1469
4663.92 1492
4664.56 1510
4665.21 1457
4665.85 1448
4666.50 1567
4667.14 1574
4667.79 1489
4668.43 1330
4669.08 1386
4669.72 1526
4670.36 1503
4671.01 1486
4671.65 1505
4672.30 1575
4672.94 1431
4673.59 1450
4674.23 1366
4674.88 1559
4675.52 1448
4676.17 1451
4676.81 1438
4677.46 1440
4678.10 1370
4678.75 1313
4679.39 1342
4680.04 1629
4680.69 1557
4681.33 1524
4681.98 1502
4682.62 1524
4683.27 1574
4683.91 1602
4684.56 1534
4685.20 1585
4685.85 1618
4686.50 1572
4687.14 1634
4687.79 1726
4688.43 1481
4689.08 1545
4689.73 1509
4690.37 1506
4691.02 1441
4691.66 1375
4692.31 1399
4692.96 1423
4693.60 1468
4694.25 1465
4694.90 1471
4695.54 1554
4696.19 1578
4696.83 1511
4697.48 1467
4698.13 1624
4698.77 1725
4699.42 1644
4700.07 1584
4700.71 1693
4701.36 1747
4702.01 1759
4702.65 1720
4703.30 1600
4703.95 1518
4704.60 1583
4705.24 1579
4705.89 1564
4706.54 1474
4707.18 1481
4707.83 1583
4708.48 1460
4709.13 1538
4709.77 1603
4710.42 1448
4711.07 1576
4711.72 1548
4712.36 1529
4713.01 1487
4713.66 1494
4714.31 1440
4714.95 1594
4715.60 1476
4716.25 1499
4716.90 1459
4717.55 1546
4718.19 1528
4718.84 1419
4719.49 1496
4720.14 1623
4720.79 1620
4721.43 1635
4722.08 1730
4722.73 1785
4723.38 1690
4724.03 1544
4724.68 1663
4725.32 1712
4725.97 1659
4726.62 1741
4727.27 1751
4727.92 1675
4728.57 1710
4729.22 1645
4729.86 1606
4730.51 1433
4731.16 1518
4731.81 1587
4732.46 1532
4733.11 1481
4733.76 1425
4734.41 1513
4735.06 1392
4735.71 1414
4736.35 1667
4737.00 1450
4737.65 1395
4738.30 1457
4738.95 1458
4739.60 1537
4740.25 1543
4740.90 1780
4741.55 1971
4742.20 1634
4742.85 1743
4743.50 1619
4744.15 1727
4744.80 1806
4745.45 1725
4746.10 1557
4746.75 1403
4747.40 1539
4748.05 1631
4748.70 1706
4749.35 1760
4750.00 1617
4750.65 1574
4751.30 1690
4751.95 1985
4752.60 2082
4753.25 2013
4753.90 1971
4754.55 1883
4755.20 1915
4755.85 2002
4756.50 2093
4757.15 1931
4757.80 1844
4758.45 1621
4759.10 1690
4759.76 1679
4760.41 1658
4761.06 1775
4761.71 1824
4762.36 1782
4763.01 1736
4763.66 1842
4764.31 1862
4764.96 1930
4765.62 2051
4766.27 1978
4766.92 2047
4767.57 1982
4768.22 1911
4768.87 1883
4769.52 1896
4770.17 1847
4770.83 1742
4771.48 1704
4772.13 1706
4772.78 1673
4773.43 1546
4774.08 1490
4774.74 1475
4775.39 1633
4776.04 1475
4776.69 1401
4777.34 1536
4778.00 1465
4778.65 1610
4779.30 1740
4779.95 1611
4780.61 1636
4781.26 1660
4781.91 1696
4782.56 1651
4783.21 1617
4783.87 1690
4784.52 1644
4785.17 1780
4785.82 1512
4786.48 1443
4787.13 1551
4787.78 1510
4788.44 1491
4789.09 1267
4789.74 1352
4790.39 1519
4791.05 1424
4791.70 1543
4792.35 1652
4793.01 1659
4793.66 1629
4794.31 1566
4794.97 1633
4795.62 1660
4796.27 1533
4796.93 1550
4797.58 1603
4798.23 1579
4798.89 1553
4799.54 1520
4800.19 1473
4800.85 1403
4801.50 1627
4802.15 1573
4802.81 1458
4803.46 1422
4804.12 1438
4804.77 1502
4805.42 1511
4806.08 1507
4806.73 1666
4807.39 1439
4808.04 1598
4808.69 1495
4809.35 1447
4810.00 1319
4810.66 1473
4811.31 1386
4811.97 1326
4812.62 1392
4813.27 1397
4813.93 1475
4814.58 1367
4815.24 1512
4815.89 1624
4816.55 1592
4817.20 1711
4817.86 1609
4818.51 1584
4819.17 1643
4819.82 1758
4820.48 1704
4821.13 1673
4821.79 1821
4822.44 1837
4823.10 1833
4823.75 1764
4824.41 1777
4825.06 1914
4825.72 1904
4826.37 1774
4827.03 1811
4827.68 1752
4828.34 1757
4828.99 1638
4829.65 1713
4830.31 1617
4830.96 1581
4831.62 1674
4832.27 1761
4832.93 1809
4833.58 1640
4834.24 1697
4834.90 1974
4835.55 1960
4836.21 2103
4836.86 2055
4837.52 2141
4838.18 2316
4838.83 2229
4839.49 2487
4840.15 2572
4840.80 2487
4841.46 2426
4842.11 2386
4842.77 2332
4843.43 2137
4844.08 2254
4844.74 1989
4845.40 2042
4846.05 1979
4846.71 1962
4847.37 1949
4848.02 1801
4848.68 1839
4849.34 1959
4850.00 2127
4850.65 2156
4851.31 2061
4851.97 2176
4852.62 2475
4853.28 2316
4853.94 2123
4854.60 2263
4855.25 2294
4855.91 2153
4856.57 2146
4857.22 2123
4857.88 2216
4858.54 2375
4859.20 2351
4859.86 2408
4860.51 2455
4861.17 2463
4861.83 2280
4862.49 2184
4863.14 2375
4863.80 2229
4864.46 2210
4865.12 2137
4865.78 2282
4866.43 2425
4867.09 2540
4867.75 2374
4868.41 2397
4869.07 2456
4869.72 2427
4870.38 2364
4871.04 2181
4871.70 2088
4872.36 2167
4873.02 2111
4873.68 2144
4874.33 2068
4874.99 1868
4875.65 2025
4876.31 1971
4876.97 1883
4877.63 1919
4878.29 1761
4878.95 1981
4879.60 2020
4880.26 2024
4880.92 2087
4881.58 2291
4882.24 2051
4882.90 2074
4883.56 1905
4884.22 1948
4884.88 1832
4885.54 1763
4886.20 1748
4886.86 1658
4887.52 1547
4888.18 1583
4888.83 1558
4889.49 1716
4890.15 1832
4890.81 1718
4891.47 1939
4892.13 1794
4892.79 1882
4893.45 2019
4894.11 2009
4894.77 1893
4895.43 1853
4896.09 1904
4896.75 1690
4897.41 1884
4898.07 1753
4898.73 1590
4899.39 1574
4900.05 1514
4900.72 1627
4901.38 1605
4902.04 1589
4902.70 1597
4903.36 1618
4904.02 1607
4904.68 1652
4905.34 1583
4906.00 1559
4906.66 1550
4907.32 1594
4907.98 1555
4908.64 1474
4909.30 1501
4909.97 1548
4910.63 1577
4911.29 1545
4911.95 1668
4912.61 1550
4913.27 1611
4913.93 1564
4914.59 1548
4915.26 1560
4915.92 1532
4916.58 1498
4917.24 1401
4917.90 1432
4918.56 1469
4919.22 1460
4919.89 1481
4920.55 1400
4921.21 1437
4921.87 1466
4922.53 1418
4923.20 1448
4923.86 1383
4924.52 1330
4925.18 1448
4925.84 1409
4926.51 1418
4927.17 1540
4927.83 1467
4928.49 1444
4929.15 1483
4929.82 1441
4930.48 1460
4931.14 1405
4931.80 1387
4932.47 1473
4933.13 1559
4933.79 1632
4934.45 1520
4935.12 1470
4935.78 1446
4936.44 1417
4937.11 1448
4937.77 1468
4938.43 1438
4939.09 1461
4939.76 1517
4940.42 1568
4941.08 1504
4941.75 1309
4942.41 1406
4943.07 1430
4943.74 1529
4944.40 1555
4945.06 1486
4945.73 1494
4946.39 1605
4947.05 1449
4947.72 1479
4948.38 1329
4949.04 1386
4949.71 1406
4950.37 1457
4951.04 1405
4951.70 1400
4952.36 1300
4953.03 1336
4953.69 1417
4954.36 1448
4955.02 1295
4955.68 1347
4956.35 1320
4957.01 1467
4957.68 1434
4958.34 1404
4959.00 1376
4959.67 1336
4960.33 1399
4961.00 1581
4961.66 1534
4962.33 1336
4962.99 1345
4963.66 1435
4964.32 1442
4964.99 1483
4965.65 1412
4966.31 1613
4966.98 1496
4967.64 1450
4968.31 1478
4968.97 1427
4969.64 1509
4970.30 1500
4970.97 1540
4971.64 1346
4972.30 1305
4972.97 1421
4973.63 1380
4974.30 1333
4974.96 1252
4975.63 1250
4976.29 1409
4976.96 1468
4977.62 1453
4978.29 1424
4978.95 1433
4979.62 1540
4980.29 1396
4980.95 1416
4981.62 1485
4982.28 1406
4982.95 1480
4983.62 1369
4984.28 1392
4984.95 1452
4985.61 1511
4986.28 1452
4986.95 1516
4987.61 1590
4988.28 1701
4988.94 1674
4989.61 1667
4990.28 1645
4990.94 1829
4991.61 1954
4992.28 1952
4992.94 1930
4993.61 1897
4994.28 1991
4994.94 1755
4995.61 1462
4996.28 1467
4996.94 1487
4997.61 1471
4998.28 1461
4998.95 1395
4999.61 1423
5000.28 1520
5000.95 1451
5001.61 1435
5002.28 1409
5002.95 1398
5003.62 1368
5004.28 1412
5004.95 1439
5005.62 1345
5006.29 1382
5006.95 1487
5007.62 1472
5008.29 1313
5008.96 1214
5009.62 1382
5010.29 1428
5010.96 1429
5011.63 1358
5012.29 1444
5012.96 1434
5013.63 1529
5014.30 1481
5014.97 1495
5015.63 1487
5016.30 1367
5016.97 1521
5017.64 1463
5018.31 1396
5018.98 1481
5019.64 1525
5020.31 1654
5020.98 1860
5021.65 1918
5022.32 2036
5022.99 2169
5023.66 2241
5024.32 2499
5024.99 2382
5025.66 2465
5026.33 2446
5027.00 2458
5027.67 2317
5028.34 2217
5029.01 2208
5029.67 2059
5030.34 1945
5031.01 1835
5031.68 1672
5032.35 1620
5033.02 1632
5033.69 1512
5034.36 1381
5035.03 1420
5035.70 1607
5036.37 1554
5037.04 1521
5037.71 1588
5038.38 1404
5039.05 1458
5039.72 1527
5040.39 1546
5041.06 1493
5041.73 1529
5042.40 1506
5043.07 1656
5043.74 1834
5044.41 1885
5045.08 1878
5045.75 1946
5046.42 1897
5047.09 1782
5047.76 1988
5048.43 1925
5049.10 1699
5049.77 1653
5050.44 1711
5051.11 1590
5051.78 1590
5052.45 1704
5053.12 1659
5053.79 1615
5054.46 1573
5055.13 1463
5055.80 1496
5056.47 1641
5057.14 1495
5057.82 1506
5058.49 1548
5059.16 1473
5059.83 1410
5060.50 1420
5061.17 1443
5061.84 1506
5062.51 1426
5063.18 1386
5063.86 1422
5064.53 1425
5065.20 1450
5065.87 1489
5066.54 1481
5067.21 1354
5067.88 1423
5068.56 1371
5069.23 1441
5069.90 1350
5070.57 1342
5071.24 1391
5071.91 1297
5072.59 1298
5073.26 1386
5073.93 1307
5074.60 1340
5075.27 1446
5075.95 1273
5076.62 1478
5077.29 1364
5077.96 1344
5078.64 1379
5079.31 1478
5079.98 1426
5080.65 1382
5081.33 1388
5082.00 1558
5082.67 1460
5083.34 1512
5084.02 1408
5084.69 1369
5085.36 1349
5086.03 1451
5086.71 1434
5087.38 1446
5088.05 1400
5088.73 1288
5089.40 1400
5090.07 1403
5090.74 1389
5091.42 1520
5092.09 1598
5092.76 1655
5093.44 1765
5094.11 1667
5094.78 1631
5095.46 1673
5096.13 1650
5096.80 1563
5097.48 1516
5098.15 1554
5098.83 1426
5099.50 1500
5100.17 1376
5100.85 1421
5101.52 1485
5102.19 1291
5102.87 1380
5103.54 1388
5104.22 1406
5104.89 1376
5105.56 1328
5106.24 1332
5106.91 1429
5107.59 1360
5108.26 1394
5108.93 1486
5109.61 1522
5110.28 1510
5110.96 1452
5111.63 1539
5112.31 1453
5112.98 1296
5113.66 1291
5114.33 1324
5115.01 1277
5115.68 1240
5116.36 1244
5117.03 1426
5117.70 1412
5118.38 1381
5119.05 1438
5119.73 1329
5120.40 1333
5121.08 1403
5121.76 1321
5122.43 1249
5123.11 1216
5123.78 1241
5124.46 1293
5125.13 1229
5125.81 1258
5126.48 1303
5127.16 1280
5127.83 1330
5128.51 1316
5129.18 1424
5129.86 1325
5130.54 1298
5131.21 1404
5131.89 1224
5132.56 1332
5133.24 1356
5133.92 1250
5134.59 1441
5135.27 1388
5135.94 1256
5136.62 1358
5137.30 1153
5137.97 1299
5138.65 1285
5139.32 1384
5140.00 1283
5140.68 1301
5141.35 1452
5142.03 1478
5142.71 1333
5143.38 1283
5144.06 1348
5144.74 1367
5145.41 1296
5146.09 1207
5146.77 1284
5147.44 1295
5148.12 1292
5148.80 1261
5149.47 1345
5150.15 1178
5150.83 1311
5151.51 1327
5152.18 1256
5152.86 1212
5153.54 1146
5154.21 1180
5154.89 1338
5155.57 1367
5156.25 1281
5156.92 1151
5157.60 1261
5158.28 1291
5158.96 1170
5159.63 1216
5160.31 1234
5160.99 1286
5161.67 1266
5162.35 1276
5163.02 1337
5163.70 1202
5164.38 1192
5165.06 1167
5165.74 1137
5166.41 1209
5167.09 1324
5167.77 1262
5168.45 1361
5169.13 1313
5169.80 1189
5170.48 1323
5171.16 1374
5171.84 1317
5172.52 1349
5173.20 1264
5173.88 1274
5174.55 1178
5175.23 1188
5175.91 1126
5176.59 1188
5177.27 1279
5177.95 1190
5178.63 1283
5179.31 1188
5179.98 1178
5180.66 1255
5181.34 1357
5182.02 1314
5182.70 1369
5183.38 1357
5184.06 1316
5184.74 1331
5185.42 1336
5186.10 1379
5186.78 1300
5187.46 1338
5188.14 1264
5188.82 1276
5189.50 1231
5190.17 1202
5190.85 1160
5191.53 1096
5192.21 1073
5192.89 1164
5193.57 1188
5194.25 1312
5194.93 1198
5195.61 1179
5196.29 1168
5196.97 1258
5197.65 1248
5198.33 1211
5199.01 1191
5199.69 1181
5200.38 1153
5201.06 1097
5201.74 1166
5202.42 1228
5203.10 1373
5203.78 1243
5204.46 1078
5205.14 1288
5205.82 1367
5206.50 1373
5207.18 1259
5207.86 1307
5208.54 1314
5209.22 1398
5209.90 1285
5210.59 1391
5211.27 1323
5211.95 1282
5212.63 1368
5213.31 1429
5213.99 1407
5214.67 1363
5215.35 1211
5216.03 1428
5216.72 1407
5217.40 1275
5218.08 1261
5218.76 1325
5219.44 1252
5220.12 1253
5220.81 1334
5221.49 1418
5222.17 1353
5222.85 1433
5223.53 1333
5224.21 1387
5224.90 1289
5225.58 1241
5226.26 1246
5226.94 1288
5227.62 1344
5228.31 1300
5228.99 1196
5229.67 1255
5230.35 1229
5231.04 1164
5231.72 1223
5232.40 1335
5233.08 1356
5233.77 1333
5234.45 1304
5235.13 1240
5235.81 1166
5236.50 1275
5237.18 1335
5237.86 1382
5238.54 1353
5239.23 1253
5239.91 1329
5240.59 1433
5241.28 1351
5241.96 1242
5242.64 1353
5243.33 1273
5244.01 1265
5244.69 1258
5245.37 1255
5246.06 1320
5246.74 1193
5247.42 1295
5248.11 1329
5248.79 1247
5249.48 1192
5250.16 1352
5250.84 1447
5251.53 1458
5252.21 1415
5252.89 1343
5253.58 1465
5254.26 1391
5254.95 1298
5255.63 1282
5256.31 1396
5257.00 1357
5257.68 1256
5258.37 1329
5259.05 1214
5259.73 1310
5260.42 1290
5261.10 1269
5261.79 1366
5262.47 1433
5263.16 1276
5263.84 1381
5264.52 1298
5265.21 1186
5265.89 1311
5266.58 1360
5267.26 1366
5267.95 1423
5268.63 1412
5269.32 1426
5270.00 1353
5270.69 1259
5271.37 1227
5272.06 1261
5272.74 1233
5273.43 1248
5274.11 1291
5274.80 1326
5275.48 1268
5276.17 1293
5276.85 1398
5277.54 1396
5278.22 1394
5278.91 1290
5279.59 1261
5280.28 1358
5280.97 1329
5281.65 1446
5282.34 1413
5283.02 1544
5283.71 1486
5284.39 1551
5285.08 1585
5285.77 1746
5286.45 1557
5287.14 1346
5287.82 1292
5288.51 1409
5289.20 1304
5289.88 1391
5290.57 1285
5291.25 1244
5291.94 1388
5292.63 1443
5293.31 1427
5294.00 1320
5294.69 1289
5295.37 1346
5296.06 1418
5296.75 1311
5297.43 1271
5298.12 1401
5298.81 1377
5299.49 1368
5300.18 1411
5300.87 1404
5301.55 1482
5302.24 1504
5302.93 1480
5303.62 1530
5304.30 1575
5304.99 1544
5305.68 1515
5306.36 1436
5307.05 1484
5307.74 1390
5308.43 1308
5309.11 1352
5309.80 1311
5310.49 1388
5311.18 1320
5311.86 1376
5312.55 1409
5313.24 1427
5313.93 1334
5314.61 1334
5315.30 1374
5315.99 1244
5316.68 1362
5317.37 1463
5318.05 1349
5318.74 1433
5319.43 1483
5320.12 1554
5320.81 1639
5321.49 1627
5322.18 1569
5322.87 1791
5323.56 1710
5324.25 1594
5324.94 1555
5325.62 1423
5326.31 1468
5327.00 1443
5327.69 1452
5328.38 1418
5329.07 1434
5329.76 1509
5330.44 1587
5331.13 1777
5331.82 1744
5332.51 1828
5333.20 1956
5333.89 1858
5334.58 1929
5335.27 2012
5335.96 1917
5336.65 1921
5337.34 1875
5338.02 1911
5338.71 1848
5339.40 1739
5340.09 1766
5340.78 1663
5341.47 1637
5342.16 1596
5342.85 1634
5343.54 1858
5344.23 1913
5344.92 1794
5345.61 1666
5346.30 1630
5346.99 1800
5347.68 1824
5348.37 1914
5349.06 2288
5349.75 2412
5350.44 2699
5351.13 3000
5351.82 3298
5352.51 3452
5353.20 3638
5353.89 3723
5354.58 3650
5355.27 3834
5355.96 3427
5356.65 3218
5357.34 2859
5358.03 2498
5358.72 2364
5359.41 2117
5360.11 1833
5360.80 1775
5361.49 1683
5362.18 1759
5362.87 1637
5363.56 1490
5364.25 1655
5364.94 1641
5365.63 1486
5366.32 1447
5367.01 1453
5367.71 1458
5368.40 1391
5369.09 1366
5369.78 1580
5370.47 1530
5371.16 1407
5371.85 1429
5372.55 1418
5373.24 1363
5373.93 1498
5374.62 1440
5375.31 1494
5376.00 1545
5376.70 1497
5377.39 1460
5378.08 1454
5378.77 1516
5379.46 1575
5380.15 1651
5380.85 1785
5381.54 1825
5382.23 1861
5382.92 1684
5383.62 1822
5384.31 1840
5385.00 1917
5385.69 1880
5386.38 1708
5387.08 1631
5387.77 1604
5388.46 1633
5389.16 1664
5389.85 1764
5390.54 1695
5391.23 1695
5391.93 1807
5392.62 1739
5393.31 1599
5394.00 1604
5394.70 1693
5395.39 1560
5396.08 1647
5396.78 1602
5397.47 1474
5398.16 1415
5398.86 1433
5399.55 1304
5400.24 1418
5400.94 1383
5401.63 1317
5402.32 1383
5403.02 1316
5403.71 1382
5404.40 1411
5405.10 1280
5405.79 1354
5406.48 1372
5407.18 1274
5407.87 1303
5408.57 1323
5409.26 1384
5409.95 1338
5410.65 1406
5411.34 1402
5412.04 1505
5412.73 1415
5413.42 1373
5414.12 1276
5414.81 1365
5415.51 1394
5416.20 1343
5416.89 1330
5417.59 1291
5418.28 1395
5418.98 1281
5419.67 1364
5420.37 1296
5421.06 1297
5421.76 1381
5422.45 1350
5423.15 1201
5423.84 1227
5424.54 1354
5425.23 1386
5425.93 1259
5426.62 1272
5427.32 1333
5428.01 1252
5428.71 1464
5429.40 1246
5430.10 1236
5430.79 1270
5431.49 1284
5432.18 1344
5432.88 1325
5433.57 1292
5434.27 1248
5434.96 1237
5435.66 1293
5436.36 1411
5437.05 1378
5437.75 1253
5438.44 1410
5439.14 1533
5439.83 1320
5440.53 1275
5441.23 1442
5441.92 1428
5442.62 1374
5443.31 1417
5444.01 1429
5444.71 1452
5445.40 1357
5446.10 1398
5446.79 1457
5447.49 1452
5448.19 1530
5448.88 1618
5449.58 1605
5450.28 1664
5450.97 1592
5451.67 1719
5452.37 1713
5453.06 1552
5453.76 1535
5454.46 1552
5455.15 1583
5455.85 1565
5456.55 1378
5457.24 1332
5457.94 1307
5458.64 1321
5459.34 1311
5460.03 1317
5460.73 1386
5461.43 1375
5462.12 1383
5462.82 1439
5463.52 1505
5464.22 1500
5464.91 1586
5465.61 1774
5466.31 1751
5467.01 1571
5467.70 1652
5468.40 1760
5469.10 1723
5469.80 1636
5470.49 1603
5471.19 1589
5471.89 1492
5472.59 1422
5473.29 1556
5473.98 1419
5474.68 1389
5475.38 1439
5476.08 1498
5476.78 1524
5477.48 1612
5478.17 1595
5478.87 1682
5479.57 1777
5480.27 1855
5480.97 1939
5481.67 2082
5482.36 2127
5483.06 2087
5483.76 2003
5484.46 2153
5485.16 2030
5485.86 1888
5486.56 1872
5487.26 1699
5487.95 1663
5488.65 1754
5489.35 1680
5490.05 1776
5490.75 1705
5491.45 1683
5492.15 1603
5492.85 1538
5493.55 1700
5494.25 1785
5494.95 1762
5495.65 1849
5496.34 1775
5497.04 1804
5497.74 1938
5498.44 1948
5499.14 2170
5499.84 2139
5500.54 2192
5501.24 2427
5501.94 2931
5502.64 3153
5503.34 3010
5504.04 3095
5504.74 3063
5505.44 3012
5506.14 2622
5506.84 2527
5507.54 2314
5508.24 2258
5508.94 2264
5509.64 2047
5510.34 1933
5511.04 2032
5511.74 1945
5512.44 2056
5513.14 1869
5513.85 1828
5514.55 1758
5515.25 1673
5515.95 1834
5516.65 1909
5517.35 1885
5518.05 1828
5518.75 1891
5519.45 1801
5520.15 1755
5520.85 1808
5521.55 1912
5522.26 1952
5522.96 2031
5523.66 2039
5524.36 1872
5525.06 1759
5525.76 1848
5526.46 1812
5527.16 1690
5527.87 1696
5528.57 1637
5529.27 1406
5529.97 1542
5530.67 1561
5531.37 1666
5532.08 1475
5532.78 1471
5533.48 1543
5534.18 1517
5534.88 1359
5535.58 1509
5536.29 1441
5536.99 1363
5537.69 1468
5538.39 1520
5539.10 1536
5539.80 1478
5540.50 1418
5541.20 1380
5541.90 1429
5542.61 1444
5543.31 1510
5544.01 1417
5544.71 1528
5545.42 1513
5546.12 1662
5546.82 1678
5547.52 1638
5548.23 1724
5548.93 1718
5549.63 1727
5550.34 1757
5551.04 1649
5551.74 1739
5552.44 1591
5553.15 1572
5553.85 1588
5554.55 1525
5555.26 1484
5555.96 1402
5556.66 1341
5557.37 1289
5558.07 1270
5558.77 1318
5559.48 1269
5560.18 1333
5560.88 1337
5561.59 1412
5562.29 1442
5563.00 1335
5563.70 1463
5564.40 1310
5565.11 1358
5565.81 1423
5566.51 1278
5567.22 1349
5567.92 1337
5568.63 1340
5569.33 1403
5570.03 1379
5570.74 1415
5571.44 1323
5572.15 1481
5572.85 1385
5573.56 1459
5574.26 1474
5574.96 1428
5575.67 1480
5576.37 1433
5577.08 1460
5577.78 1498
5578.49 1492
5579.19 1450
5579.90 1425
5580.60 1414
5581.31 1367
5582.01 1299
5582.72 1414
5583.42 1295
5584.13 1207
5584.83 1339
5585.54 1423
5586.24 1344
5586.95 1294
5587.65 1329
5588.36 1255
5589.06 1273
5589.77 1309
5590.47 1353
5591.18 1293
5591.88 1213
5592.59 1170
5593.30 1328
5594.00 1367
5594.71 1230
5595.41 1245
5596.12 1291
5596.82 1283
5597.53 1344
5598.24 1265
5598.94 1150
5599.65 1167
5600.35 1197
5601.06 1274
5601.77 1238
5602.47 1189
5603.18 1234
5603.89 1097
5604.59 1123
5605.30 1155
5606.00 1144
5606.71 1178
5607.42 1174
5608.12 1150
5608.83 1123
5609.54 1189
5610.24 1155
5610.95 1165
5611.66 1303
5612.36 1279
5613.07 1276
5613.78 1309
5614.48 1321
5615.19 1193
5615.90 1257
5616.61 1227
5617.31 1177
5618.02 1209
5618.73 1118
5619.43 1242
5620.14 1247
5620.85 1235
5621.56 1182
5622.26 1213
5622.97 1214
5623.68 1111
5624.39 1187
5625.09 1139
5625.80 1233
5626.51 1281
5627.22 1344
5627.92 1259
5628.63 1056
5629.34 1078
5630.05 1198
5630.76 1275
5631.46 1253
5632.17 1228
5632.88 1282
5633.59 1393
5634.30 1276
5635.01 1244
5635.71 1216
5636.42 1265
5637.13 1226
5637.84 1280
5638.55 1235
5639.26 1314
5639.96 1293
5640.67 1354
5641.38 1364
5642.09 1334
5642.80 1287
5643.51 1219
5644.22 1163
5644.93 1296
5645.63 1239
5646.34 1270
5647.05 1202
5647.76 1180
5648.47 1172
5649.18 1318
5649.89 1298
5650.60 1284
5651.31 1277
5652.02 1171
5652.73 1238
5653.43 1286
5654.14 1290
5654.85 1323
5655.56 1325
5656.27 1376
5656.98 1531
5657.69 1494
5658.40 1408
5659.11 1459
5659.82 1515
5660.53 1342
5661.24 1378
5661.95 1452
5662.66 1346
5663.37 1316
5664.08 1326
5664.79 1178
5665.50 1283
5666.21 1231
5666.92 1317
5667.63 1229
5668.34 1270
5669.05 1364
5669.76 1410
5670.47 1297
5671.18 1419
5671.89 1481
5672.61 1436
5673.32 1574
5674.03 1460
5674.74 1418
5675.45 1414
5676.16 1472
5676.87 1511
5677.58 1397
5678.29 1343
5679.00 1254
5679.71 1307
5680.42 1336
5681.14 1361
5681.85 1384
5682.56 1330
5683.27 1377
5683.98 1324
5684.69 1391
5685.40 1434
5686.11 1352
5686.83 1317
5687.54 1422
5688.25 1349
5688.96 1325
5689.67 1236
5690.38 1313
5691.10 1385
5691.81 1332
5692.52 1254
5693.23 1368
5693.94 1385
5694.66 1415
5695.37 1369
5696.08 1257
5696.79 1231
5697.50 1317
5698.22 1289
5698.93 1231
5699.64 1206
5700.35 1270
5701.07 1215
5701.78 1188
5702.49 1271
5703.20 1238
5703.92 1257
5704.63 1259
5705.34 1253
5706.05 1216
5706.77 1197
5707.48 1274
5708.19 1343
5708.90 1311
5709.62 1281
5710.33 1278
5711.04 1257
5711.76 1203
5712.47 1216
5713.18 1284
5713.90 1287
5714.61 1254
5715.32 1285
5716.04 1150
5716.75 1126
5717.46 1277
5718.18 1370
5718.89 1299
5719.60 1267
5720.32 1323
5721.03 1239
5721.74 1164
5722.46 1269
5723.17 1159
5723.89 1213
5724.60 1227
5725.31 1268
5726.03 1334
5726.74 1517
5727.45 1347
5728.17 1488
5728.88 1524
5729.60 1453
5730.31 1480
5731.03 1583
5731.74 1525
5732.45 1535
5733.17 1507
5733.88 1470
5734.60 1375
5735.31 1482
5736.03 1437
5736.74 1446
5737.46 1406
5738.17 1424
5738.89 1391
5739.60 1497
5740.31 1462
5741.03 1458
5741.74 1500
5742.46 1492
5743.17 1418
5743.89 1508
5744.60 1436
5745.32 1479
5746.04 1512
5746.75 1624
5747.47 1645
5748.18 1604
5748.90 1570
5749.61 1498
5750.33 1465
5751.04 1481
5751.76 1496
5752.47 1766
5753.19 1847
5753.91 2024
5754.62 2084
5755.34 2206
5756.05 2546
5756.77 2626
5757.48 2821
5758.20 2644
5758.92 2461
5759.63 2437
5760.35 2383
5761.06 2072
5761.78 2297
5762.50 2147
5763.21 2096
5763.93 2161
5764.65 2173
5765.36 2120
5766.08 2238
5766.79 2571
5767.51 2585
5768.23 2619
5768.94 2229
5769.66 2175
5770.38 2197
5771.09 2189
5771.81 1950
5772.53 1942
5773.25 1777
5773.96 1763
5774.68 1754
5775.40 1685
5776.11 1646
5776.83 1762
5777.55 1649
5778.26 1650
5778.98 1746
5779.70 1670
5780.42 1796
5781.13 1797
5781.85 1748
5782.57 1840
5783.29 1896
5784.00 2018
5784.72 2000
5785.44 1873
5786.16 1918
5786.87 1794
5787.59 1852
5788.31 1934
5789.03 1874
5789.75 1896
5790.46 1957
5791.18 1966
5791.90 1925
5792.62 2187
5793.34 2143
5794.05 2072
5794.77 2171
5795.49 2227
5796.21 2301
5796.93 2235
5797.65 2317
5798.36 2593
5799.08 2558
5799.80 3137
5800.52 3626
5801.24 4130
5801.96 4575
5802.68 5073
5803.39 5611
5804.11 5651
5804.83 5079
5805.55 4609
5806.27 4262
5806.99 3453
5807.71 2901
5808.43 2934
5809.15 2771
5809.87 2510
5810.58 2424
5811.30 2549
5812.02 2523
5812.74 2590
5813.46 2511
5814.18 2658
5814.90 2685
5815.62 2904
5816.34 3014
5817.06 3347
5817.78 4089
5818.50 4309
5819.22 4758
5819.94 5324
5820.66 5273
5821.38 5017
5822.10 4717
5822.82 4121
5823.54 3415
5824.26 3366
5824.98 2876
5825.70 2718
5826.42 2636
5827.14 2598
5827.86 2442
5828.58 2533
5829.30 2467
5830.02 2259
5830.74 2359
5831.46 2273
5832.18 2510
5832.90 2515
5833.62 2348
5834.34 2325
5835.06 2373
5835.78 2396
5836.51 2162
5837.23 2231
5837.95 2155
5838.67 2217
5839.39 2269
5840.11 2210
5840.83 2057
5841.55 2067
5842.27 2051
5842.99 2039
5843.72 1874
5844.44 1727
5845.16 1821
5845.88 1761
5846.60 1768
5847.32 1697
5848.04 1747
5848.77 1604
5849.49 1611
5850.21 1691
5850.93 1838
5851.65 1735
5852.37 1598
5853.10 1557
5853.82 1565
5854.54 1557
5855.26 1511
5855.98 1655
5856.71 1616
5857.43 1685
5858.15 1713
5858.87 1812
5859.59 1622
5860.32 1570
5861.04 1600
5861.76 1666
5862.48 1636
5863.21 1626
5863.93 1509
5864.65 1514
5865.37 1531
5866.10 1551
5866.82 1601
5867.54 1518
5868.27 1471
5868.99 1465
5869.71 1501
5870.43 1480
5871.16 1554
5871.88 1482
5872.60 1503
5873.33 1524
5874.05 1676
5874.77 1657
5875.50 1646
5876.22 1644
5876.94 1609
5877.67 1541
5878.39 1549
5879.11 1430
5879.84 1456
5880.56 1442
5881.28 1463
5882.01 1433
5882.73 1349
5883.45 1416
5884.18 1369
5884.90 1413
5885.62 1594
5886.35 1551
5887.07 1471
5887.80 1432
5888.52 1437
5889.24 1493
5889.97 1393
5890.69 1485
5891.42 1437
5892.14 1514
5892.87 1491
5893.59 1396
5894.31 1481
5895.04 1440
5895.76 1425
5896.49 1415
5897.21 1397
5897.94 1363
5898.66 1334
5899.39 1293
5900.11 1331
5900.84 1394
5901.56 1372
5902.29 1453
5903.01 1467
5903.74 1366
5904.46 1419
5905.19 1476
5905.91 1465
5906.64 1519
5907.36 1412
5908.09 1523
5908.81 1474
5909.54 1389
5910.26 1388
5910.99 1456
5911.71 1517
5912.44 1411
5913.16 1495
5913.89 1469
5914.61 1368
5915.34 1397
5916.07 1453
5916.79 1395
5917.52 1389
5918.24 1506
5918.97 1516
5919.70 1511
5920.42 1517
5921.15 1401
5921.87 1495
5922.60 1458
5923.33 1380
5924.05 1424
5924.78 1412
5925.50 1451
5926.23 1371
5926.96 1530
5927.68 1558
5928.41 1495
5929.14 1435
5929.86 1467
5930.59 1590
5931.32 1584
5932.04 1446
5932.77 1590
5933.50 1660
5934.22 1483
5934.95 1553
5935.68 1647
5936.40 1601
5937.13 1585
5937.86 1609
5938.59 1869
5939.31 1888
5940.04 1911
5940.77 1915
5941.49 1807
5942.22 1779
5942.95 1953
5943.68 1855
5944.40 1868
5945.13 1931
5945.86 1733
5946.59 1762
5947.31 1903
5948.04 2007
5948.77 1809
5949.50 1834
5950.22 1904
5950.95 2036
5951.68 2108
5952.41 2098
5953.14 2181
5953.86 2296
5954.59 2396
5955.32 2352
5956.05 2250
5956.78 2340
5957.51 2300
5958.23 2378
5958.96 2317
5959.69 2214
5960.42 2187
5961.15 2226
5961.88 2184
5962.60 2296
5963.33 2131
5964.06 2191
5964.79 2444
5965.52 2433
5966.25 2513
5966.98 2798
5967.71 2737
5968.43 3144
5969.16 3520
5969.89 3708
5970.62 3919
5971.35 3690
5972.08 3605
5972.81 3351
5973.54 3100
5974.27 2893
5975.00 2943
5975.73 2722
5976.46 2725
5977.19 2645
5977.91 2765
5978.64 2652
5979.37 2697
5980.10 2679
5980.83 2790
5981.56 2730
5982.29 2749
5983.02 2681
5983.75 3001
5984.48 3092
5985.21 3059
5985.94 2759
5986.67 2821
5987.40 3060
5988.13 3064
5988.86 2987
5989.59 2987
5990.32 3028
5991.05 2897
5991.78 2817
5992.51 2919
5993.24 3032
5993.97 2915
5994.71 3004
5995.44 3015
5996.17 3029
5996.90 3158
5997.63 3174
5998.36 3233
5999.09 3101
5999.82 3234
6000.55 3272
6001.28 3509
6002.01 3368
6002.74 3370
6003.48 3428
6004.21 3243
6004.94 3187
6005.67 3144
6006.40 3162
6007.13 3029
6007.86 3197
6008.59 3448
6009.33 3492
6010.06 3818
6010.79 4304
6011.52 4878
6012.25 5416
6012.98 6119
6013.71 6741
6014.45 7894
6015.18 8283
6015.91 8708
6016.64 8632
6017.37 8478
6018.11 7908
6018.84 7407
6019.57 6704
6020.30 5813
6021.03 5050
6021.77 4401
6022.50 3874
6023.23 3449
6023.96 3131
6024.70 2804
6025.43 2662
6026.16 2688
6026.89 2660
6027.63 2586
6028.36 2506
6029.09 2424
6029.82 2297
6030.56 2308
6031.29 2406
6032.02 2388
6032.75 2155
6033.49 2239
6034.22 2146
6034.95 2098
6035.69 2171
6036.42 2066
6037.15 2157
6037.89 2181
6038.62 2110
6039.35 2137
6040.09 2142
6040.82 2334
6041.55 2412
6042.29 2194
6043.02 2349
6043.75 2483
6044.49 2573
6045.22 2536
6045.95 2600
6046.69 2566
6047.42 2559
6048.15 2619
6048.89 2713
6049.62 2691
6050.36 2709
6051.09 2830
6051.82 2918
6052.56 2936
6053.29 3080
6054.03 3387
6054.76 3261
6055.49 3401
6056.23 3269
6056.96 3349
6057.70 3086
6058.43 2962
6059.17 2801
6059.90 2578
6060.64 2554
6061.37 2529
6062.10 2464
6062.84 2534
6063.57 2461
6064.31 2372
6065.04 2466
6065.78 2406
6066.51 2285
6067.25 2381
6067.98 2267
6068.72 2292
6069.45 2270
6070.19 2332
6070.92 2332
6071.66 2386
6072.39 2265
6073.13 2249
6073.86 2434
6074.60 2181
6075.34 2247
6076.07 2158
6076.81 2109
6077.54 2134
6078.28 2091
6079.01 2087
6079.75 2043
6080.49 2168
6081.22 1991
6081.96 1965
6082.69 1871
6083.43 2020
6084.16 2006
6084.90 2053
6085.64 1998
6086.37 1890
6087.11 1982
6087.84 1984
6088.58 1890
6089.32 1880
6090.05 1934
6090.79 1967
6091.53 1977
6092.26 1960
6093.00 1872
6093.74 1923
6094.47 1928
6095.21 1946
6095.95 1874
6096.68 1917
6097.42 1816
6098.16 1757
6098.89 1692
6099.63 1781
6100.37 1759
6101.10 1647
6101.84 1571
6102.58 1716
6103.32 1779
6104.05 1778
6104.79 1625
6105.53 1745
6106.26 1705
6107.00 1734
6107.74 1721
6108.48 1721
6109.21 1634
6109.95 1698
6110.69 1726
6111.43 1828
6112.16 1821
6112.90 1775
6113.64 1746
6114.38 1792
6115.12 1832
6115.85 1835
6116.59 1822
6117.33 1910
6118.07 1608
6118.81 1707
6119.54 1866
6120.28 1880
6121.02 1820
6121.76 1764
6122.50 1949
6123.23 2025
6123.97 1959
6124.71 1982
6125.45 2043
6126.19 2000
6126.93 2049
6127.67 1998
6128.40 1942
6129.14 1963
6129.88 2077
6130.62 2052
6131.36 1946
6132.10 2006
6132.84 1991
6133.58 1930
6134.31 2040
6135.05 1951
6135.79 2031
6136.53 1876
6137.27 1924
6138.01 1832
6138.75 1811
6139.49 2008
6140.23 1887
6140.97 1996
6141.71 1894
6142.45 1887
6143.19 1831
6143.93 1867
6144.67 1836
6145.41 1950
6146.14 1944
6146.88 1850
6147.62 1909
6148.36 1958
6149.10 1891
6149.84 2030
6150.58 1983
6151.32 2006
6152.06 2012
6152.80 2090
6153.54 2090
6154.28 1960
6155.02 2095
6155.77 2170
6156.51 2102
6157.25 2041
6157.99 2153
6158.73 2172
6159.47 2127
6160.21 2058
6160.95 2237
6161.69 2326
6162.43 2219
6163.17 2328
6163.91 2258
6164.65 2399
6165.39 2452
6166.13 2594
6166.88 2703
6167.62 2928
6168.36 3115
6169.10 3086
6169.84 3159
6170.58 3247
6171.32 3123
6172.06 3051
6172.80 3012
6173.55 3135
6174.29 3027
6175.03 2902
6175.77 2785
6176.51 2756
6177.25 2717
6177.99 2691
6178.74 2568
6179.48 2604
6180.22 2616
6180.96 2685
6181.70 2597
6182.45 2625
6183.19 2859
6183.93 2763
6184.67 2807
6185.41 2713
6186.16 2667
6186.90 2879
6187.64 2808
6188.38 2895
6189.12 2921
6189.87 2842
6190.61 2973
6191.35 2860
6192.09 2888
6192.84 3116
6193.58 3115
6194.32 3449
6195.06 3634
6195.81 3498
6196.55 3898
6197.29 3802
6198.04 3613
6198.78 3617
6199.52 3873
6200.26 3694
6201.01 3508
6201.75 3766
6202.49 3511
6203.24 3557
6203.98 3553
6204.72 3888
6205.47 4040
6206.21 4424
6206.95 5024
6207.70 5986
6208.44 7392
6209.18 9528
6209.93 11610
6210.67 13932
6211.41 15842
6212.16 17048
6212.90 17675
6213.65 17248
6214.39 15768
6215.13 13688
6215.88 11642
6216.62 10028
6217.37 8136
6218.11 6883
6218.85 5712
6219.60 4613
6220.34 3895
6221.09 3649
6221.83 3509
6222.57 3358
6223.32 3310
6224.06 3293
6224.81 3400
6225.55 3350
6226.30 3370
6227.04 3387
6227.79 3573
6228.53 3563
6229.28 3258
6230.02 3173
6230.76 2916
6231.51 2654
6232.25 2367
6233.00 2389
6233.74 2301
6234.49 2258
6235.23 2204
6235.98 2390
6236.72 2323
6237.47 2173
6238.22 2383
6238.96 2346
6239.71 2283
6240.45 2345
6241.20 2386
6241.94 2460
6242.69 2322
6243.43 2384
6244.18 2357
6244.92 2476
6245.67 2537
6246.42 2667
6247.16 2742
6247.91 2848
6248.65 3002
6249.40 3028
6250.15 3290
6250.89 3442
6251.64 3381
6252.38 3584
6253.13 3251
6253.88 3093
6254.62 2908
6255.37 2981
6256.11 2885
6256.86 2739
6257.61 2771
6258.35 2682
6259.10 2526
6259.85 2559
6260.59 2615
6261.34 2654
6262.09 2420
6262.83 2523
6263.58 2575
6264.33 2571
6265.07 2648
6265.82 2763
6266.57 2989
6267.31 2889
6268.06 2800
6268.81 2701
6269.56 2835
6270.30 2778
6271.05 2623
6271.80 2622
6272.54 2805
6273.29 2768
6274.04 2646
6274.79 2631
6275.53 2744
6276.28 2953
6277.03 3080
6277.78 3362
6278.52 3432
6279.27 3607
6280.02 3495
6280.77 3440
6281.52 3295
6282.26 3306
6283.01 3137
6283.76 3016
6284.51 2819
6285.26 2641
6286.00 2537
6286.75 2463
6287.50 2434
6288.25 2429
6289.00 2299
6289.74 2418
6290.49 2419
6291.24 2439
6291.99 2359
6292.74 2407
6293.49 2351
6294.24 2193
6294.98 2188
6295.73 2059
6296.48 2112
6297.23 2099
6297.98 1988
6298.73 2009
6299.48 2082
6300.23 2000
6300.97 2102
6301.72 2111
6302.47 2237
6303.22 2218
6303.97 2219
6304.72 2335
6305.47 2422
6306.22 2634
6306.97 2567
6307.72 2681
6308.47 2373
6309.22 2514
6309.97 2462
6310.72 2449
6311.47 2179
6312.22 2297
6312.96 2295
6313.71 2180
6314.46 2221
6315.21 2116
6315.96 2250
6316.71 2375
6317.46 2226
6318.21 2276
6318.96 2304
6319.71 2261
6320.46 2180
6321.21 2168
6321.96 2127
6322.72 2266
6323.47 2316
6324.22 2140
6324.97 1993
6325.72 1965
6326.47 1901
6327.22 1959
6327.97 1866
6328.72 1845
6329.47 1897
6330.22 1754
6330.97 1721
6331.72 1685
6332.47 1742
6333.22 1695
6333.97 1711
6334.73 1710
6335.48 1752
6336.23 1942
6336.98 1745
6337.73 1720
6338.48 1651
6339.23 1809
6339.98 1770
6340.74 1802
6341.49 1790
6342.24 1731
6342.99 1806
6343.74 1669
6344.49 1785
6345.24 1781
6346.00 1768
6346.75 1755
6347.50 1717
6348.25 1727
6349.00 1841
6349.76 1819
6350.51 1840
6351.26 1822
6352.01 1726
6352.76 1836
6353.52 1988
6354.27 2072
6355.02 2105
6355.77 2170
6356.52 1987
6357.28 1920
6358.03 2004
6358.78 1990
6359.53 1940
6360.29 1959
6361.04 1920
6361.79 1814
6362.54 1938
6363.30 1795
6364.05 1740
6364.80 1918
6365.56 1770
6366.31 1911
6367.06 1751
6367.81 1798
6368.57 1738
6369.32 1789
6370.07 1721
6370.83 1745
6371.58 1771
6372.33 1634
6373.09 1728
6373.84 1762
6374.59 1827
6375.35 1671
6376.10 1701
6376.85 1643
6377.61 1627
6378.36 1646
6379.11 1658
6379.87 1720
6380.62 1763
6381.37 1705
6382.13 1652
6382.88 1768
6383.64 1826
6384.39 1755
6385.14 1698
6385.90 1680
6386.65 1656
6387.41 1787
6388.16 1681
6388.91 1622
6389.67 1681
6390.42 1704
6391.18 1800
6391.93 1661
6392.69 1861
6393.44 1882
6394.20 1747
6394.95 1738
6395.70 1637
6396.46 1731
6397.21 1633
6397.97 1611
6398.72 1685
6399.48 1602
6400.23 1537
6400.99 1545
6401.74 1577
6402.50 1522
6403.25 1440
6404.01 1376
6404.76 1497
6405.52 1480
6406.27 1387
6407.03 1478
6407.78 1460
6408.54 1468
6409.30 1474
6410.05 1586
6410.81 1631
6411.56 1764
6412.32 1628
6413.07 1654
6413.83 1756
6414.58 1668
6415.34 1618
6416.10 1622
6416.85 1550
6417.61 1560
6418.36 1477
6419.12 1534
6419.88 1544
6420.63 1474
6421.39 1476
6422.14 1618
6422.90 1555
6423.66 1532
6424.41 1588
6425.17 1586
6425.93 1557
6426.68 1570
6427.44 1652
6428.20 1688
6428.95 1570
6429.71 1537
6430.47 1530
6431.22 1578
6431.98 1594
6432.74 1610
6433.49 1681
6434.25 1558
6435.01 1543
6435.76 1595
6436.52 1549
6437.28 1687
6438.03 1665
6438.79 1614
6439.55 1666
6440.31 1678
6441.06 1684
6441.82 1610
6442.58 1624
6443.34 1632
6444.09 1611
6444.85 1491
6445.61 1633
6446.37 1624
6447.12 1477
6447.88 1374
6448.64 1567
6449.40 1630
6450.15 1566
6450.91 1482
6451.67 1536
6452.43 1627
6453.19 1638
6453.94 1569
6454.70 1720
6455.46 1725
6456.22 1680
6456.98 1628
6457.73 1656
6458.49 1795
6459.25 1746
6460.01 1955
6460.77 1862
6461.53 1866
6462.29 1789
6463.04 1646
6463.80 1686
6464.56 1776
6465.32 1791
6466.08 1784
6466.84 1746
6467.60 1796
6468.36 1762
6469.11 1768
6469.87 1798
6470.63 1747
6471.39 1776
6472.15 1792
6472.91 1751
6473.67 1808
6474.43 1802
6475.19 1835
6475.95 1798
6476.71 1828
6477.47 1850
6478.22 1846
6478.98 1895
6479.74 2020
6480.50 2078
6481.26 1957
6482.02 1949
6482.78 2025
6483.54 2142
6484.30 2113
6485.06 2105
6485.82 2204
6486.58 2143
6487.34 2226
6488.10 2288
6488.86 2349
6489.62 2322
6490.38 2451
6491.14 2236
6491.90 2326
6492.66 2429
6493.42 2594
6494.18 2452
6494.94 2501
6495.70 2593
6496.47 2597
6497.23 2477
6497.99 2694
6498.75 2756
6499.51 2753
6500.27 2772
6501.03 2646
6501.79 2645
6502.55 2758
6503.31 2735
6504.07 2722
6504.83 2779
6505.60 2888
6506.36 2818
6507.12 2764
6507.88 2892
6508.64 2953
6509.40 3124
6510.16 3128
6510.92 3229
6511.69 3327
6512.45 3238
6513.21 3246
6513.97 3025
6514.73 3260
6515.49 3240
6516.26 3304
6517.02 3462
6517.78 3249
6518.54 3322
6519.30 3330
6520.06 3569
6520.83 3694
6521.59 4217
6522.35 4695
6523.11 5546
6523.87 6328
6524.64 6808
6525.40 7280
6526.16 7446
6526.92 8001
6527.69 7961
6528.45 7782
6529.21 7514
6529.97 7216
6530.74 6889
6531.50 6613
6532.26 6346
6533.02 5975
6533.79 5447
6534.55 5511
6535.31 6090
6536.08 6616
6536.84 7369
6537.60 8620
6538.36 10129
6539.13 11196
6539.89 11517
6540.65 11302
6541.42 10784
6542.18 9696
6542.94 8222
6543.71 7032
6544.47 6129
6545.23 5086
6546.00 4345
6546.76 3838
6547.52 3450
6548.29 3286
6549.05 3015
6549.81 2707
6550.58 2737
6551.34 2851
6552.11 2880
6552.87 2921
6553.63 2892
6554.40 3054
6555.16 2831
6555.93 2788
6556.69 2847
6557.45 2642
6558.22 2629
6558.98 2690
6559.75 2608
6560.51 2585
6561.27 2750
6562.04 2924
6562.80 3013
6563.57 3079
6564.33 3188
6565.10 3329
6565.86 3295
6566.63 3403
6567.39 3280
6568.16 3262
6568.92 3293
6569.69 3156
6570.45 3041
6571.22 2973
6571.98 2917
6572.75 3075
6573.51 3103
6574.28 3256
6575.04 3279
6575.81 3569
6576.57 3692
6577.34 3751
6578.10 3841
6578.87 3844
6579.63 3874
6580.40 3821
6581.16 3709
6581.93 3781
6582.69 3648
6583.46 3509
6584.23 3515
6584.99 3394
6585.76 3367
6586.52 3321
6587.29 3396
6588.05 3254
6588.82 3268
6589.59 3288
6590.35 3219
6591.12 3346
6591.88 3374
6592.65 3653
6593.42 4074
6594.18 4243
6594.95 4461
6595.72 4967
6596.48 5443
6597.25 5655
6598.02 5654
6598.78 5579
6599.55 5608
6600.31 5238
6601.08 5046
6601.85 4571
6602.62 4202
6603.38 3742
6604.15 3382
6604.92 3259
6605.68 2886
6606.45 2947
6607.22 2971
6607.98 2814
6608.75 2680
6609.52 2697
6610.28 2721
6611.05 2808
6611.82 2881
6612.59 2771
6613.35 2742
6614.12 2761
6614.89 2666
6615.66 2708
6616.42 2466
6617.19 2439
6617.96 2507
6618.73 2512
6619.49 2501
6620.26 2519
6621.03 2459
6621.80 2355
6622.57 2475
6623.33 2377
6624.10 2380
6624.87 2388
6625.64 2591
6626.41 2563
6627.17 2432
6627.94 2419
6628.71 2409
6629.48 2191
6630.25 2347
6631.02 2419
6631.78 2581
6632.55 2594
6633.32 2626
6634.09 2578
6634.86 2873
6635.63 3074
6636.40 3231
6637.16 3479
6637.93 3591
6638.70 3499
6639.47 3459
6640.24 3197
6641.01 3056
6641.78 2814
6642.55 2666
6643.32 2668
6644.09 2644
6644.85 2513
6645.62 2478
6646.39 2365
6647.16 2215
6647.93 2228
6648.70 2252
6649.47 2415
6650.24 2338
6651.01 2477
6651.78 2382
6652.55 2348
6653.32 2472
6654.09 2486
6654.86 2300
6655.63 2402
6656.40 2438
6657.17 2447
6657.94 2330
6658.71 2490
6659.48 2336
6660.25 2306
6661.02 2399
6661.79 2340
6662.56 2477
6663.33 2370
6664.10 2390
6664.87 2706
6665.64 3022
6666.41 3085
6667.18 3239
6667.95 3175
6668.72 3093
6669.49 3099
6670.26 2957
6671.03 2834
6671.80 2802
6672.58 2719
6673.35 2534
6674.12 2369
6674.89 2463
6675.66 2484
6676.43 2523
6677.20 2392
6677.97 2370
6678.74 2190
6679.51 2260
6680.29 2218
6681.06 2173
6681.83 2080
6682.60 2165
6683.37 2257
6684.14 2176
6684.91 2278
6685.69 2299
6686.46 2322
6687.23 2434
6688.00 2431
6688.77 2504
6689.54 2551
6690.32 2454
6691.09 2353
6691.86 2329
6692.63 2364
6693.40 2251
6694.18 2076
6694.95 2234
6695.72 2186
6696.49 2047
6697.26 1956
6698.04 2024
6698.81 1962
6699.58 1921
6700.35 1802
6701.13 2071
6701.90 2016
6702.67 2039
6703.44 2155
6704.22 2082
6704.99 2284
6705.76 2324
6706.54 2113
6707.31 2119
6708.08 2043
6708.85 2009
6709.63 2024
6710.40 1913
6711.17 1886
6711.95 1971
6712.72 1830
6713.49 1886
6714.27 1885
6715.04 1784
6715.81 1839
6716.59 1900
6717.36 1922
6718.13 1708
6718.91 1666
6719.68 1745
6720.45 1744
6721.23 1728
6722.00 1618
6722.77 1688
6723.55 1718
6724.32 1738
6725.09 1819
6725.87 1870
6726.64 1779
6727.42 1745
6728.19 1833
6728.96 1730
6729.74 1650
6730.51 1760
6731.29 1854
6732.06 1749
6732.84 1842
6733.61 1829
6734.38 1807
6735.16 1683
6735.93 1623
6736.71 1661
6737.48 1778
6738.26 1827
6739.03 1733
6739.81 1824
6740.58 1782
6741.36 1822
6742.13 1654
6742.91 1633
6743.68 1799
6744.46 1835
6745.23 1807
6746.01 1765
6746.78 1790
6747.56 1860
6748.33 1804
6749.11 1842
6749.88 1838
6750.66 1810
6751.43 1904
6752.21 2085
6752.98 2074
6753.76 2297
6754.53 2288
6755.31 2447
6756.08 2277
6756.86 2298
6757.64 2248
6758.41 2126
6759.19 1912
6759.96 1874
6760.74 1808
6761.52 1896
6762.29 1777
6763.07 1773
6763.84 1653
6764.62 1686
6765.40 1656
6766.17 1695
6766.95 1732
6767.72 1660
6768.50 1633
6769.28 1507
6770.05 1516
6770.83 1620
6771.61 1708
6772.38 1669
6773.16 1655
6773.94 1587
6774.71 1780
6775.49 1591
6776.27 1627
6777.04 1651
6777.82 1577
6778.60 1694
6779.37 1615
6780.15 1682
6780.93 1729
6781.71 1693
6782.48 1578
6783.26 1463
6784.04 1526
6784.81 1579
6785.59 1604
6786.37 1636
6787.15 1575
6787.92 1613
6788.70 1477
6789.48 1670
6790.26 1592
6791.03 1586
6791.81 1600
6792.59 1517
6793.37 1419
6794.15 1417
6794.92 1497
6795.70 1411
6796.48 1471
6797.26 1556
6798.03 1436
6798.81 1480
6799.59 1511
6800.37 1438
6801.15 1482
6801.93 1560
6802.70 1587
6803.48 1489
6804.26 1470
6805.04 1463
6805.82 1577
6806.60 1656
6807.37 1573
6808.15 1479
6808.93 1585
6809.71 1630
6810.49 1538
6811.27 1497
6812.05 1502
6812.83 1428
6813.60 1519
6814.38 1540
6815.16 1501
6815.94 1601
6816.72 1530
6817.50 1442
6818.28 1494
6819.06 1646
6819.84 1541
6820.62 1576
6821.40 1510
6822.18 1594
6822.96 1712
6823.73 1596
6824.51 1516
6825.29 1653
6826.07 1640
6826.85 1533
6827.63 1548
6828.41 1519
6829.19 1610
6829.97 1600
6830.75 1591
6831.53 1531
6832.31 1471
6833.09 1415
6833.87 1608
6834.65 1655
6835.43 1518
6836.21 1519
6836.99 1451
6837.77 1561
6838.55 1460
6839.33 1489
6840.11 1488
6840.90 1544
6841.68 1617
6842.46 1571
6843.24 1639
6844.02 1668
6844.80 1576
6845.58 1346
6846.36 1483
6847.14 1559
6847.92 1598
6848.70 1659
6849.48 1735
6850.26 1962
6851.05 2226
6851.83 2549
6852.61 2862
6853.39 3419
6854.17 3482
6854.95 3608
6855.73 3333
6856.51 3107
6857.30 2769
6858.08 2648
6858.86 2549
6859.64 2185
6860.42 2124
6861.20 1858
6861.99 1829
6862.77 1802
6863.55 1727
6864.33 1742
6865.11 1702
6865.89 1642
6866.68 1743
6867.46 1823
6868.24 1740
6869.02 1865
6869.80 1908
6870.59 1851
6871.37 1799
6872.15 1760
6872.93 1833
6873.72 1781
6874.50 1726
6875.28 1640
6876.06 1683
6876.85 1524
6877.63 1634
6878.41 1621
6879.19 1690
6879.98 1729
6880.76 1788
6881.54 1805
6882.32 1778
6883.11 1801
6883.89 1934
6884.67 1923
6885.46 1975
6886.24 2089
6887.02 2084
6887.81 2135
6888.59 2497
6889.37 2723
6890.16 3053
6890.94 3161
6891.72 3185
6892.51 3213
6893.29 2818
6894.07 2617
6894.86 2359
6895.64 2261
6896.42 2248
6897.21 2171
6897.99 2031
6898.77 1990
6899.56 1933
6900.34 2080
6901.13 1982
6901.91 2005
6902.69 2032
6903.48 2127
6904.26 2106
6905.05 1980
6905.83 2044
6906.62 2020
6907.40 1869
6908.18 2037
6908.97 2001
6909.75 1887
6910.54 1907
6911.32 1981
6912.11 1832
6912.89 1795
6913.68 1897
6914.46 1830
6915.24 1782
6916.03 1766
6916.81 1814
6917.60 1820
6918.38 1877
6919.17 1942
6919.95 1890
6920.74 1882
6921.52 1925
6922.31 2033
6923.09 1886
6923.88 1934
6924.66 1937
6925.45 1932
6926.24 1910
6927.02 1887
6927.81 1884
6928.59 1922
6929.38 1906
6930.16 1959
6930.95 2001
6931.73 1954
6932.52 2039
6933.31 1985
6934.09 1979
6934.88 2017
6935.66 2026
6936.45 2099
6937.24 1967
6938.02 1912
6938.81 1957
6939.59 2038
6940.38 2102
6941.17 2293
6941.95 2262
6942.74 2284
6943.52 2498
6944.31 2671
6945.10 2794
6945.88 2637
6946.67 2754
6947.46 3024
6948.24 3113
6949.03 2959
6949.82 3018
6950.60 2979
6951.39 3007
6952.18 2936
6952.96 2809
6953.75 2994
6954.54 2919
6955.32 2722
6956.11 2539
6956.90 2603
6957.69 2594
6958.47 2605
6959.26 2564
6960.05 2657
6960.83 2755
6961.62 2811
6962.41 2684
6963.20 2787
6963.98 2675
6964.77 2689
6965.56 2676
6966.35 2699
6967.14 2830
6967.92 2960
6968.71 2932
6969.50 3104
6970.29 3184
6971.07 3331
6971.86 3447
6972.65 3449
6973.44 3756
6974.23 3843
6975.01 3695
6975.80 3613
6976.59 3630
6977.38 3712
6978.17 3602
6978.96 3721
6979.74 3948
6980.53 3826
6981.32 3986
6982.11 4147
6982.90 4505
6983.69 5040
6984.48 5943
6985.26 7341
6986.05 9199
6986.84 11139
6987.63 13080
6988.42 14512
6989.21 15406
6990.00 15720
6990.79 14543
6991.57 12894
6992.36 11071
6993.15 9541
6993.94 7780
6994.73 6411
6995.52 5562
6996.31 4829
6997.10 4399
6997.89 4145
6998.68 3944
6999.47 3943
7000.26 4343
7001.05 4771
7001.84 5140
7002.63 5230
7003.42 5536
7004.21 5512
7005.00 5291
7005.79 4920
7006.58 4381
7007.37 4161
7008.16 3556
7008.95 3047
7009.74 2833
7010.53 2692
7011.32 2505
7012.11 2538
7012.90 2457
7013.69 2496
7014.48 2621
7015.27 2748
7016.06 2812
7016.85 2796
7017.64 2790
7018.43 2846
7019.22 2623
7020.01 2522
7020.80 2693
7021.59 2695
7022.38 2600
7023.17 2552
7023.96 2608
7024.76 2649
7025.55 2702
7026.34 2969
7027.13 2978
7027.92 3025
7028.71 3072
7029.50 2982
7030.29 2877
7031.08 2623
7031.88 2599
7032.67 2567
7033.46 2573
7034.25 2431
7035.04 2348
7035.83 2222
7036.62 2233
7037.42 2309
7038.21 2281
7039.00 2472
7039.79 2454
7040.58 2482
7041.38 2596
7042.17 2768
7042.96 2601
7043.75 2554
7044.54 2642
7045.33 2670
7046.13 2733
7046.92 2626
7047.71 2599
7048.50 2669
7049.30 2614
7050.09 2735
7050.88 2908
7051.67 3110
7052.47 3135
7053.26 3262
7054.05 3232
7054.84 3133
7055.64 3168
7056.43 2896
7057.22 2764
7058.01 2624
7058.81 2547
7059.60 2637
7060.39 2473
7061.19 2469
7061.98 2536
7062.77 2573
7063.57 2552
7064.36 2665
7065.15 2638
7065.94 2528
7066.74 2548
7067.53 2537
7068.32 2382
7069.12 2322
7069.91 2447
7070.71 2514
7071.50 2399
7072.29 2256
7073.09 2394
7073.88 2462
7074.67 2492
7075.47 2580
7076.26 2272
7077.05 2312
7077.85 2408
7078.64 2206
7079.44 2243
7080.23 2249
7081.02 2287
7081.82 2357
7082.61 2251
7083.41 2474
7084.20 2518
7085.00 2394
7085.79 2507
7086.58 2662
7087.38 2757
7088.17 3135
7088.97 3517
7089.76 3932
7090.56 4278
7091.35 4548
7092.15 4418
7092.94 4644
7093.74 4296
7094.53 3732
7095.33 3200
7096.12 2930
7096.92 2774
7097.71 2399
7098.51 2345
7099.30 2285
7100.10 2016
7100.89 2016
7101.69 2006
7102.48 2103
7103.28 2209
7104.07 2151
7104.87 2143
7105.66 2243
7106.46 2140
7107.26 2242
7108.05 2146
7108.85 2113
7109.64 2216
7110.44 2070
7111.23 1911
7112.03 1784
7112.83 1713
7113.62 1565
7114.42 1627
7115.21 1880
7116.01 1825
7116.81 1784
7117.60 1817
7118.40 1837
7119.19 1917
7119.99 1877
7120.79 2044
7121.58 1940
7122.38 1903
7123.18 1786
7123.97 1787
7124.77 1959
7125.57 1960
7126.36 2012
7127.16 1851
7127.96 1861
7128.75 1923
7129.55 1900
7130.35 1853
7131.14 1838
7131.94 1764
7132.74 1769
7133.53 1816
7134.33 1709
7135.13 1888
7135.93 1737
7136.72 1742
7137.52 1736
7138.32 1788
7139.11 1768
7139.91 1644
7140.71 1718
7141.51 1756
7142.30 1651
7143.10 1706
7143.90 1772
7144.70 1795
7145.49 1628
7146.29 1572
7147.09 1631
7147.89 1675
7148.69 1688
7149.48 1595
7150.28 1614
7151.08 1561
7151.88 1607
7152.68 1528
7153.47 1553
7154.27 1589
7155.07 1569
7155.87 1651
7156.67 1609
7157.47 1670
7158.26 1616
7159.06 1601
7159.86 1638
7160.66 1570
7161.46 1576
7162.26 1557
7163.06 1565
7163.85 1567
7164.65 1489
7165.45 1476
7166.25 1443
7167.05 1466
7167.85 1442
7168.65 1382
7169.45 1453
7170.25 1506
7171.04 1513
7171.84 1438
7172.64 1449
7173.44 1353
7174.24 1363
7175.04 1384
7175.84 1399
7176.64 1398
7177.44 1458
7178.24 1337
7179.04 1348
7179.84 1329
7180.64 1355
7181.44 1244
7182.24 1443
7183.04 1434
7183.84 1394
7184.64 1346
7185.44 1414
7186.24 1525
7187.04 1394
7187.84 1563
7188.64 1480
7189.44 1457
7190.24 1311
7191.04 1256
7191.84 1309
7192.64 1206
7193.44 1339
7194.24 1291
7195.04 1313
7195.84 1263
7196.64 1209
7197.44 1242
7198.24 1212
7199.04 1239
7199.84 1211
7200.64 1229
7201.44 1237
7202.25 1287
7203.05 1267
7203.85 1181
7204.65 1262
7205.45 1298
7206.25 1264
7207.05 1226
7207.85 1196
7208.65 1284
7209.46 1311
7210.26 1313
7211.06 1255
7211.86 1230
7212.66 1189
7213.46 1199
7214.26 1105
7215.07 1256
7215.87 1298
7216.67 1187
7217.47 1236
7218.27 1199
7219.07 1138
7219.88 1153
7220.68 1153
7221.48 1131
7222.28 1119
7223.08 1161
7223.89 1136
7224.69 1230
7225.49 1173
7226.29 1163
7227.10 1178
7227.90 1208
7228.70 1247
7229.50 1273
7230.30 1262
7231.11 1189
7231.91 1187
7232.71 1257
7233.51 1233
7234.32 1191
7235.12 1195
7235.92 1170
7236.73 1158
7237.53 1184
7238.33 1051
7239.13 1116
7239.94 1227
7240.74 1245
7241.54 1253
7242.35 1215
7243.15 1148
7243.95 1221
7244.76 1199
7245.56 1247
7246.36 1275
7247.17 1264
7247.97 1330
7248.77 1360
7249.58 1254
7250.38 1339
7251.18 1330
7251.99 1309
7252.79 1249
7253.59 1241
7254.40 1175
7255.20 1161
7256.01 1274
7256.81 1232
7257.61 1216
7258.42 1172
7259.22 1313
7260.03 1329
7260.83 1341
7261.63 1480
7262.44 1474
7263.24 1472
7264.05 1474
7264.85 1384
7265.66 1554
7266.46 1492
7267.26 1518
7268.07 1429
7268.87 1469
7269.68 1461
7270.48 1385
7271.29 1425
7272.09 1524
7272.90 1543
7273.70 1511
7274.51 1454
7275.31 1501
7276.12 1523
7276.92 1610
7277.73 1618
7278.53 1536
7279.34 1515
7280.14 1419
7280.95 1479
7281.75 1546
7282.56 1593
7283.36 1667
7284.17 1874
7284.97 2147
7285.78 2276
7286.59 2516
7287.39 2736
7288.20 2716
7289.00 2658
7289.81 2582
7290.61 2343
7291.42 2170
7292.23 2095
7293.03 1887
7293.84 1795
7294.64 1630
7295.45 1560
7296.26 1601
7297.06 1560
7297.87 1698
7298.67 1559
7299.48 1498
7300.29 1513
7301.09 1576
7301.90 1627
7302.71 1618
7303.51 1734
7304.32 1626
7305.13 1734
7305.93 1706
7306.74 1634
7307.55 1782
7308.35 1820
7309.16 1797
7309.97 1758
7310.77 1786
7311.58 2064
7312.39 2089
7313.19 2079
7314.00 1975
7314.81 1994
7315.62 2181
7316.42 2010
7317.23 1898
7318.04 1979
7318.84 2076
7319.65 2309
7320.46 2471
7321.27 2817
7322.07 3189
7322.88 3605
7323.69 3779
7324.50 3789
7325.31 3682
7326.11 3559
7326.92 3270
7327.73 2971
7328.54 2648
7329.34 2391
7330.15 2181
7330.96 1981
7331.77 1795
7332.58 1686
7333.38 1596
7334.19 1644
7335.00 1775
7335.81 1895
7336.62 1735
7337.43 1630
7338.23 1675
7339.04 1687
7339.85 1802
7340.66 1703
7341.47 1612
7342.28 1729
7343.09 1704
7343.89 1552
7344.70 1541
7345.51 1627
7346.32 1547
7347.13 1582
7347.94 1484
7348.75 1619
7349.56 1592
7350.37 1608
7351.18 1482
7351.98 1476
7352.79 1575
7353.60 1546
7354.41 1544
7355.22 1406
7356.03 1400
7356.84 1527
7357.65 1506
7358.46 1464
7359.27 1615
7360.08 1528
7360.89 1411
7361.70 1480
7362.51 1539
7363.32 1530
7364.13 1671
7364.94 1658
7365.75 1734
7366.56 1658
7367.37 1615
7368.18 1497
7368.99 1505
7369.80 1566
7370.61 1506
7371.42 1552
7372.23 1554
7373.04 1547
7373.85 1461
7374.66 1548
7375.47 1485
7376.28 1602
7377.09 1566
7377.90 1638
7378.71 1601
7379.52 1600
7380.33 1679
7381.14 1831
7381.96 1994
7382.77 2188
7383.58 2330
7384.39 2287
7385.20 2425
7386.01 2299
7386.82 2194
7387.63 2093
7388.44 2027
7389.25 1840
7390.07 1702
7390.88 1579
7391.69 1542
7392.50 1553
7393.31 1507
7394.12 1482
7394.93 1511
7395.75 1500
7396.56 1423
7397.37 1393
7398.18 1475
7398.99 1586
7399.80 1503
7400.62 1567
7401.43 1702
7402.24 1752
7403.05 1850
7403.86 1805
7404.68 1790
7405.49 1918
7406.30 1896
7407.11 1676
7407.93 1686
7408.74 1633
7409.55 1578
7410.36 1607
7411.17 1657
7411.99 1558
7412.80 1707
7413.61 1568
7414.42 1510
7415.24 1528
7416.05 1426
7416.86 1367
7417.68 1368
7418.49 1378
7419.30 1380
7420.11 1368
7420.93 1299
7421.74 1320
7422.55 1247
7423.37 1252
7424.18 1168
7424.99 1223
7425.81 1203
7426.62 1202
7427.43 1138
7428.25 1132
7429.06 1176
7429.87 1152
7430.69 1153
7431.50 1159
7432.31 1211
7433.13 1198
7433.94 1247
7434.75 1254
7435.57 1169
7436.38 1266
7437.20 1305
7438.01 1225
7438.82 1291
7439.64 1223
7440.45 1137
7441.27 1182
7442.08 1234
7442.89 1222
7443.71 1270
7444.52 1274
7445.34 1234
7446.15 1135
7446.97 1197
7447.78 1181
7448.59 1124
7449.41 1210
7450.22 1194
7451.04 1194
7451.85 1184
7452.67 1161
7453.48 1106
7454.30 1104
7455.11 1088
7455.93 1184
7456.74 1167
7457.56 1215
7458.37 1197
7459.19 1141
7460.00 1173
7460.82 1172
7461.63 1198
7462.45 1265
7463.26 1198
7464.08 1129
7464.89 1152
7465.71 1146
7466.52 1101
7467.34 1167
7468.16 1098
7468.97 1263
7469.79 1137
7470.60 1153
7471.42 1210
7472.23 1282
7473.05 1305
7473.87 1177
7474.68 1178
7475.50 1126
7476.31 1195
7477.13 1208
7477.95 1067
7478.76 1131
7479.58 1123
7480.39 1164
7481.21 1133
7482.03 1235
7482.84 1121
7483.66 1154
7484.48 1157
7485.29 1232
7486.11 1133
7486.93 1134
7487.74 1192
7488.56 1092
7489.38 1021
7490.19 995
7491.01 1056
7491.83 1094
7492.64 1152
7493.46 1134
7494.28 1131
7495.09 1149
7495.91 1182
7496.73 1195
7497.55 1158
7498.36 1221
7499.18 1188
7500.00 1146
7500.81 1108
7501.63 1169
7502.45 1091
7503.27 1113
7504.08 1126
7504.90 1124
7505.72 1041
7506.54 1098
7507.36 1114
7508.17 1084
7508.99 964
7509.81 1016
7510.63 1032
7511.44 1081
7512.26 1037
7513.08 1051
7513.90 1040
7514.72 1064
7515.53 1026
7516.35 1006
7517.17 1039
7517.99 1039
7518.81 1050
7519.63 1075
7520.44 1040
7521.26 1080
7522.08 951
7522.90 1006
7523.72 1001
7524.54 908
7525.36 980
7526.17 1011
7526.99 1015
7527.81 966
7528.63 1075
7529.45 1025
7530.27 988
7531.09 1058
7531.91 903
7532.73 999
7533.54 958
7534.36 1032
7535.18 994
7536.00 1096
7536.82 942
7537.64 1002
7538.46 1017
7539.28 1004
7540.10 1017
7540.92 947
7541.74 1016
7542.56 1099
7543.38 1077
7544.20 1064
7545.02 1042
7545.84 1105
7546.66 1191
7547.48 1135
7548.30 1117
7549.12 1092
7549.94 1088
7550.76 1122
7551.58 1078
7552.40 1024
7553.22 1070
7554.04 1084
7554.86 1016
7555.68 1093
7556.50 1156
7557.32 1038
7558.14 942
7558.96 1065
7559.78 1121
7560.60 1062
7561.42 1212
7562.24 1160
7563.06 1121
7563.88 1200
7564.70 1154
7565.53 1106
7566.35 1119
7567.17 1141
7567.99 1079
7568.81 1049
7569.63 1045
7570.45 1058
7571.27 1073
7572.09 977
7572.92 1053
7573.74 1076
7574.56 1033
7575.38 1105
7576.20 1030
7577.02 1061
7577.84 1081
7578.67 980
7579.49 1107
7580.31 1078
7581.13 1089
7581.95 1135
7582.77 1058
7583.60 1018
7584.42 997
7585.24 937
7586.06 1035
7586.88 1032
7587.71 1071
7588.53 1086
7589.35 1043
7590.17 941
7590.99 1069
7591.82 1096
7592.64 1016
7593.46 1120
7594.28 1165
7595.11 1115
7595.93 1104
7596.75 1018
7597.57 1030
7598.40 1082
7599.22 1074
7600.04 1017
7600.87 1070
7601.69 1177
7602.51 1200
7603.33 1112
7604.16 1008
7604.98 1250
7605.80 1214
7606.63 1229
7607.45 1253
7608.27 1289
7609.10 1227
7609.92 1299
7610.74 1265
7611.57 1189
7612.39 1213
7613.21 1210
7614.04 1232
7614.86 1199
7615.68 1219
7616.51 1188
7617.33 1130
7618.15 1116
7618.98 1277
7619.80 1326
7620.63 1348
7621.45 1287
7622.27 1301
7623.10 1247
7623.92 1241
7624.75 1283
7625.57 1222
7626.39 1296
7627.22 1226
7628.04 1178
7628.87 1138
7629.69 1304
7630.52 1331
7631.34 1254
7632.16 1310
7632.99 1343
7633.81 1469
7634.64 1479
7635.46 1472
7636.29 1525
7637.11 1447
7637.94 1427
7638.76 1283
7639.59 1240
7640.41 1211
7641.24 1352
7642.06 1146
7642.89 1002
7643.71 1040
7644.54 1079
7645.36 1043
7646.19 1063
7647.01 1095
7647.84 1002
7648.66 1001
7649.49 1079
7650.31 943
7651.14 1046
7651.96 1069
7652.79 1039
7653.62 1006
7654.44 991
7655.27 1018
7656.09 1025
7656.92 1105
7657.75 1090
7658.57 1113
7659.40 1051
7660.22 1040
7661.05 1152
7661.88 1061
7662.70 1049
7663.53 1046
7664.35 1006
7665.18 1045
7666.01 1044
7666.83 1005
7667.66 1023
7668.49 1018
7669.31 1046
7670.14 947
7670.96 1039
7671.79 1060
7672.62 1062
7673.44 943
7674.27 1015
7675.10 959
7675.93 978
7676.75 1017
7677.58 1064
7678.41 1047
7679.23 1053
7680.06 1010
7680.89 990
7681.71 980
7682.54 1025
7683.37 965
7684.20 1002
7685.02 974
7685.85 974
7686.68 908
7687.51 998
7688.33 968
7689.16 964
7689.99 996
7690.82 1124
7691.64 1100
7692.47 1061
7693.30 1041
7694.13 1091
7694.96 1030
7695.78 944
7696.61 913
7697.44 917
7698.27 981
7699.10 1034
7699.92 1022
7700.75 1063
7701.58 1048
7702.41 1046
7703.24 1000
7704.06 1067
7704.89 1108
7705.72 1101
7706.55 1036
7707.38 1050
7708.21 980
7709.04 958
7709.86 979
7710.69 960
7711.52 1012
7712.35 1032
7713.18 1067
7714.01 1049
7714.84 1080
7715.67 1066
7716.50 1036
7717.32 1119
7718.15 1072
7718.98 1090
7719.81 1053
7720.64 1089
7721.47 1068
7722.30 1150
7723.13 1058
7723.96 1074
7724.79 1081
7725.62 1095
7726.45 1110
7727.28 1020
7728.11 1051
7728.94 1072
7729.77 1202
7730.60 1099
7731.43 1105
7732.26 1175
7733.09 1097
7733.92 1138
7734.75 1161
7735.58 1174
7736.41 1137
7737.24 1045
7738.07 1148
7738.90 1164
7739.73 1128
7740.56 1065
7741.39 1027
7742.22 1081
7743.05 1149
7743.88 1194
7744.71 1140
7745.54 1234
7746.37 1311
7747.20 1523
7748.03 1788
7748.86 2116
7749.69 2430
7750.52 2631
7751.36 2739
7752.19 2750
7753.02 2614
7753.85 2273
7754.68 2011
7755.51 1907
7756.34 1620
7757.17 1439
7758.00 1349
7758.84 1394
7759.67 1307
7760.50 1221
7761.33 1198
7762.16 1153
7762.99 1179
7763.82 1213
7764.66 1228
7765.49 1198
7766.32 1151
7767.15 1133
7767.98 1153
7768.81 1160
7769.65 1068
7770.48 1048
7771.31 971
7772.14 1017
7772.97 937
7773.81 999
7774.64 1012
7775.47 1052
7776.30 1007
7777.14 1020
7777.97 1004
7778.80 1054
7779.63 1097
7780.47 1069
7781.30 1086
7782.13 1032
7782.96 991
7783.80 962
7784.63 1016
7785.46 1055
7786.29 1031
7787.13 1087
7787.96 1209
7788.79 1141
7789.63 1227
7790.46 1164
7791.29 1068
7792.12 1157
7792.96 1150
7793.79 1116
7794.62 1203
7795.46 1136
7796.29 1062
7797.12 1001
7797.96 1090
7798.79 988
7799.62 1034
7800.46 1018
7801.29 1100
7802.12 1039
7802.96 1032
7803.79 1081
7804.63 1055
7805.46 1094
7806.29 1193
7807.13 1152
7807.96 1105
7808.80 1124
7809.63 1122
7810.46 1136
7811.30 1097
7812.13 1141
7812.97 1110
7813.80 1115
7814.63 1182
7815.47 1157
7816.30 1135
7817.14 1134
7817.97 1101
7818.81 1161
7819.64 1126
7820.48 1079
7821.31 1138
7822.15 1138
7822.98 1169
7823.81 1273
7824.65 1263
7825.48 1270
7826.32 1175
7827.15 1224
7827.99 1253
7828.82 1202
7829.66 1247
7830.49 1317
7831.33 1219
7832.17 1259
7833.00 1255
7833.84 1241
7834.67 1235
7835.51 1167
7836.34 1141
7837.18 1102
7838.01 1186
7838.85 1137
7839.68 1121
7840.52 1164
7841.36 1099
7842.19 1153
7843.03 1150
7843.86 1250
7844.70 1142
7845.54 1083
7846.37 1089
7847.21 1064
7848.04 1137
7848.88 1190
7849.72 1098
7850.55 1091
7851.39 1081
7852.22 1114
7853.06 1148
7853.90 1088
7854.73 1026
7855.57 1078
7856.41 1134
7857.24 1155
7858.08 1073
7858.92 1063
7859.75 1101
7860.59 1093
7861.43 1173
7862.26 1123
7863.10 1050
7863.94 1156
7864.77 1111
7865.61 1056
7866.45 1087
7867.29 1008
7868.12 1052
7868.96 1054
7869.80 1090
7870.63 1087
7871.47 1057
7872.31 1067
7873.15 1003
7873.98 1057
7874.82 1127
7875.66 1066
7876.50 1184
7877.33 1152
7878.17 1177
7879.01 1122
7879.85 1159
7880.69 1223
7881.52 1350
7882.36 1247
7883.20 1191
7884.04 1215
7884.88 1148
7885.71 1142
7886.55 1168
7887.39 1146
7888.23 1131
7889.07 1159
7889.90 1171
7890.74 1116
7891.58 1087
7892.42 1143
7893.26 1192
7894.10 1202
7894.94 1144
7895.77 1198
7896.61 1176
7897.45 1096
7898.29 1078
7899.13 1163
7899.97 1155
7900.81 1021
7901.65 1048
7902.48 1108
7903.32 1031
7904.16 1113
7905.00 1170
7905.84 1084
7906.68 1004
7907.52 1031
7908.36 1053
7909.20 987
7910.04 959
7910.88 984
7911.72 901
7912.56 943
7913.40 934
7914.24 994
7915.07 1117
7915.91 1080
7916.75 1110
7917.59 1098
7918.43 1190
7919.27 1178
7920.11 1205
7920.95 1256
7921.79 1215
7922.63 1176
7923.47 1187
7924.31 1139
7925.15 1004
7925.99 1023
7926.83 1051
7927.67 1009
7928.52 939
7929.36 959
7930.20 977
7931.04 1030
7931.88 999
7932.72 1056
7933.56 1026
7934.40 1061
7935.24 1097
7936.08 1029
7936.92 964
7937.76 996
7938.60 979
7939.44 927
7940.29 910
7941.13 975
7941.97 886
7942.81 1008
7943.65 1019
7944.49 1095
7945.33 1112
7946.17 1014
7947.01 967
7947.86 950
7948.70 916
7949.54 1031
7950.38 1018
7951.22 945
7952.06 1018
7952.91 912
7953.75 944
7954.59 1011
7955.43 971
7956.27 1014
7957.11 1063
7957.96 1039
7958.80 1002
7959.64 1065
7960.48 1002
7961.32 987
7962.17 1038
7963.01 1027
7963.85 928
7964.69 990
7965.54 914
7966.38 911
7967.22 931
7968.06 927
7968.91 989
7969.75 1055
7970.59 1058
7971.43 1097
7972.28 1024
7973.12 1003
7973.96 895
7974.80 903
7975.65 916
7976.49 987
7977.33 1035
7978.18 949
7979.02 894
7979.86 954
7980.71 969
7981.55 1067
7982.39 987
7983.24 995
7984.08 929
7984.92 928
7985.77 935
7986.61 921
7987.45 975
7988.30 968
7989.14 1030
7989.98 1024
7990.83 939
7991.67 897
7992.51 906
7993.36 887
7994.20 981
7995.05 942
7995.89 945
7996.73 959
7997.58 935
7998.42 937
7999.27 870
8000.11 937
8000.95 878
8001.80 908
8002.64 951
8003.49 948
8004.33 963
8005.18 1003
8006.02 1016
8006.86 1023
8007.71 931
8008.55 909
8009.40 894
8010.24 818
8011.09 931
8011.93 950
8012.78 899
8013.62 985
8014.47 997
8015.31 924
8016.16 932
8017.00 920
8017.85 918
8018.69 884
8019.54 901
8020.38 869
8021.23 802
8022.07 844
8022.92 875
8023.76 781
8024.61 811
8025.46 766
8026.30 856
8027.15 795
8027.99 889
8028.84 811
8029.68 848
8030.53 863
8031.38 807
8032.22 815
8033.07 783
8033.91 847
8034.76 862
8035.61 927
8036.45 902
8037.30 927
8038.14 931
8038.99 987
8039.84 957
8040.68 914
8041.53 923
8042.37 953
8043.22 942
8044.07 920
8044.91 915
8045.76 926
8046.61 882
8047.45 856
8048.30 876
8049.15 810
8049.99 855
8050.84 915
8051.69 958
8052.54 933
8053.38 770
8054.23 769
8055.08 819
8055.92 776
8056.77 820
8057.62 826
8058.46 773
8059.31 825
8060.16 722
8061.01 747
8061.85 802
8062.70 755
8063.55 752
8064.40 779
8065.24 871
8066.09 854
8066.94 839
8067.79 832
8068.64 861
8069.48 772
8070.33 773
8071.18 858
8072.03 834
8072.87 870
8073.72 765
8074.57 827
8075.42 805
8076.27 814
8077.12 791
8077.96 839
8078.81 739
8079.66 774
8080.51 850
8081.36 853
8082.21 809
8083.05 758
8083.90 825
8084.75 882
8085.60 805
8086.45 817
8087.30 860
8088.15 786
8089.00 832
8089.84 871
8090.69 802
8091.54 779
8092.39 825
8093.24 889
8094.09 748
8094.94 773
8095.79 784
8096.64 779
8097.49 824
8098.34 882
8099.19 741
8100.03 809
8100.88 876
8101.73 745
8102.58 806
8103.43 853
8104.28 843
8105.13 801
8105.98 810
8106.83 846
8107.68 765
8108.53 793
8109.38 801
8110.23 759
8111.08 752
8111.93 763
8112.78 857
8113.63 763
8114.48 781
8115.33 751
8116.18 763
8117.03 756
8117.88 768
8118.73 832
8119.58 836
8120.43 856
8121.28 871
8122.14 866
8122.99 848
8123.84 882
8124.69 862
8125.54 837
8126.39 820
8127.24 858
8128.09 913
8128.94 782
8129.79 765
8130.64 788
8131.49 798
8132.35 860
8133.20 738
8134.05 830
8134.90 874
8135.75 763
8136.60 799
8137.45 826
8138.31 866
8139.16 784
8140.01 782
8140.86 789
8141.71 808
8142.56 832
8143.41 937
8144.27 898
8145.12 823
8145.97 860
8146.82 830
8147.67 851
8148.53 836
8149.38 854
8150.23 929
8151.08 869
8151.93 865
8152.79 844
8153.64 875
8154.49 783
8155.34 857
8156.20 861
8157.05 906
8157.90 885
8158.75 847
8159.61 938
8160.46 1004
8161.31 981
8162.16 934
8163.02 927
8163.87 919
8164.72 883
8165.57 863
8166.43 856
8167.28 859
8168.13 866
8168.99 807
8169.84 802
8170.69 897
8171.55 915
8172.40 875
8173.25 831
8174.11 852
8174.96 789
8175.81 758
8176.67 851
8177.52 758
8178.37 871
8179.23 858
8180.08 760
8180.93 798
8181.79 855
8182.64 804
8183.50 788
8184.35 822
8185.20 786
8186.06 816
8186.91 795
8187.76 750
8188.62 719
8189.47 710
8190.33 794
8191.18 829
8192.04 815
8192.89 794
8193.74 804
8194.60 760
8195.45 786
8196.31 808
8197.16 728
8198.02 757
8198.87 754
8199.73 741
8200.58 789
8201.44 795
8202.29 767
8203.15 734
8204.00 721
8204.85 745
8205.71 768
8206.56 781
8207.42 750
8208.27 738
8209.13 774
8209.99 808
8210.84 756
8211.70 787
8212.55 860
8213.41 807
8214.26 806
8215.12 775
8215.97 793
8216.83 809
8217.68 756
8218.54 743
8219.40 774
8220.25 792
8221.11 765
8221.96 775
8222.82 837
8223.67 829
8224.53 893
8225.39 924
8226.24 933
8227.10 845
8227.95 850
8228.81 867
8229.67 908
8230.52 871
8231.38 862
8232.24 794
8233.09 844
8233.95 943
8234.81 852
8235.66 840
8236.52 752
8237.37 749
8238.23 761
8239.09 781
8239.95 728
8240.80 763
8241.66 749
8242.52 769
8243.37 782
8244.23 788
8245.09 736
8245.94 788
8246.80 816
8247.66 809
8248.52 866
8249.37 802
8250.23 845
8251.09 789
8251.94 725
8252.80 753
8253.66 752
8254.52 774
8255.37 770
8256.23 838
8257.09 873
8257.95 829
8258.80 808
8259.66 811
8260.52 720
8261.38 765
8262.24 766
8263.09 841
8263.95 806
8264.81 830
8265.67 780
8266.53 748
8267.38 858
8268.24 797
8269.10 814
8269.96 876
8270.82 716
8271.68 746
8272.53 757
8273.39 769
8274.25 736
8275.11 800
8275.97 789
8276.83 802
8277.69 797
8278.55 842
8279.40 778
8280.26 794
8281.12 834
8281.98 796
8282.84 879
8283.70 793
8284.56 783
8285.42 774
8286.28 752
8287.14 745
8287.99 797
8288.85 797
8289.71 749
8290.57 809
8291.43 813
8292.29 802
8293.15 788
8294.01 834
8294.87 816
8295.73 804
8296.59 902
8297.45 940
8298.31 850
8299.17 896
8300.03 825
8300.89 762
8301.75 759
8302.61 816
8303.47 846
8304.33 788
8305.19 819
8306.05 901
8306.91 901
8307.77 826
8308.63 833
8309.49 818
8310.35 856
8311.21 899
8312.07 923
8312.93 896
8313.79 796
8314.65 737
8315.51 827
8316.37 850
8317.24 959
8318.10 937
8318.96 953
8319.82 954
8320.68 893
8321.54 914
8322.40 804
8323.26 859
8324.12 939
8324.98 871
8325.85 903
8326.71 833
8327.57 846
8328.43 902
8329.29 812
8330.15 861
8331.01 922
8331.88 851
8332.74 891
8333.60 852
8334.46 828
8335.32 880
8336.18 864
8337.05 765
8337.91 814
8338.77 839
8339.63 906
8340.49 924
8341.36 844
8342.22 916
8343.08 887
8343.94 874
8344.80 795
8345.67 847
8346.53 784
8347.39 803
8348.25 845
8349.12 860
8349.98 897
8350.84 827
8351.70 906
8352.57 952
8353.43 895
8354.29 914
8355.15 905
8356.02 953
8356.88 916
8357.74 880
8358.60 827
8359.47 849
8360.33 950
8361.19 913
8362.06 880
8362.92 855
8363.78 929
8364.65 916
8365.51 927
8366.37 884
8367.24 875
8368.10 965
8368.96 940
8369.83 941
8370.69 914
8371.55 827
8372.42 851
8373.28 875
8374.14 904
8375.01 934
8375.87 904
8376.74 867
8377.60 910
8378.46 861
8379.33 914
8380.19 980
8381.06 909
8381.92 895
8382.78 961
8383.65 998
8384.51 978
8385.38 943
8386.24 995
8387.11 958
8387.97 1047
8388.83 996
8389.70 1002
8390.56 970
8391.43 948
8392.29 1007
8393.16 959
8394.02 1037
8394.89 1045
8395.75 1009
8396.62 973
8397.48 1047
8398.35 1024
8399.21 1045
8400.08 1044
8400.94 1117
8401.81 1097
8402.67 1039
8403.54 1032
8404.40 1078
8405.27 1019
8406.13 1062
8407.00 1006
8407.86 1078
8408.73 1028
8409.60 1117
8410.46 1183
8411.33 1118
8412.19 1193
8413.06 1214
8413.92 1151
8414.79 1235
8415.66 1258
8416.52 1153
8417.39 1219
8418.25 1182
8419.12 1099
8419.99 1157
8420.85 1271
8421.72 1209
8422.58 1114
8423.45 1205
8424.32 1265
8425.18 1175
8426.05 1210
8426.92 1295
8427.78 1238
8428.65 1282
8429.52 1279
8430.38 1296
8431.25 1314
8432.12 1349
8432.98 1285
8433.85 1394
8434.72 1379
8435.58 1396
8436.45 1384
8437.32 1434
8438.18 1421
8439.05 1437
8439.92 1574
8440.79 1512
8441.65 1577
8442.52 1670
8443.39 1771
8444.25 1878
8445.12 1741
8445.99 1777
8446.86 1809
8447.72 1803
8448.59 1887
8449.46 1869
8450.33 1883
8451.19 1960
8452.06 2121
8452.93 2034
8453.80 2024
8454.67 2294
8455.53 2730
8456.40 3161
8457.27 3992
8458.14 4726
8459.01 5531
8459.87 6021
8460.74 5992
8461.61 5749
8462.48 5293
8463.35 4686
8464.22 3938
8465.08 3272
8465.95 2777
8466.82 2312
8467.69 2127
8468.56 1948
8469.43 1753
8470.29 1666
8471.16 1509
8472.03 1512
8472.90 1460
8473.77 1349
8474.64 1395
8475.51 1328
8476.38 1263
8477.25 1362
8478.11 1425
8478.98 1327
8479.85 1486
8480.72 1438
8481.59 1296
8482.46 1210
8483.33 1190
8484.20 1289
8485.07 1264
8485.94 1422
8486.81 1374
8487.68 1349
8488.55 1337
8489.42 1373
8490.29 1300
8491.16 1243
8492.03 1290
8492.90 1258
8493.77 1289
8494.64 1312
8495.51 1413
8496.38 1462
8497.25 1508
8498.12 1535
8498.99 1548
8499.86 1393
8500.73 1452
8501.60 1441
8502.47 1417
8503.34 1302
8504.21 1241
8505.08 1266
8505.95 1201
8506.82 1296
8507.69 1210
8508.56 1194
8509.43 1150
8510.30 1183
8511.17 1300
8512.04 1242
8512.91 1241
8513.79 1291
8514.66 1293
8515.53 1186
8516.40 1244
8517.27 1259
8518.14 1327
8519.01 1426
8519.88 1492
8520.75 1388
8521.63 1346
8522.50 1307
8523.37 1302
8524.24 1289
8525.11 1340
8525.98 1379
8526.85 1275
8527.73 1327
8528.60 1383
8529.47 1417
8530.34 1468
8531.21 1413
8532.08 1448
8532.96 1443
8533.83 1401
8534.70 1327
8535.57 1437
8536.44 1442
8537.32 1383
8538.19 1378
8539.06 1328
8539.93 1408
8540.81 1401
8541.68 1387
8542.55 1415
8543.42 1341
8544.29 1381
8545.17 1344
8546.04 1325
8546.91 1276
8547.79 1250
8548.66 1252
8549.53 1147
8550.40 1146
8551.28 1116
8552.15 1137
8553.02 1139
8553.89 1192
8554.77 1186
8555.64 1253
8556.51 1283
8557.39 1317
8558.26 1359
8559.13 1362
8560.01 1338
8560.88 1244
8561.75 1303
8562.63 1371
8563.50 1171
8564.37 1172
8565.25 1117
8566.12 1119
8566.99 1127
8567.87 1062
8568.74 1067
8569.62 1127
8570.49 1131
8571.36 1118
8572.24 1038
8573.11 1076
8573.99 1027
8574.86 1139
8575.73 1145
8576.61 1154
8577.48 1164
8578.36 1178
8579.23 1060
8580.10 1080
8580.98 1047
8581.85 1112
8582.73 1045
8583.60 1081
8584.48 1037
8585.35 988
8586.23 1036
8587.10 1104
8587.98 1080
8588.85 1077
8589.72 1078
8590.60 1060
8591.47 1090
8592.35 1091
8593.22 1119
8594.10 1002
8594.97 1085
8595.85 1160
8596.72 1157
8597.60 1109
8598.47 1188
8599.35 1071
8600.23 1174
8601.10 1152
8601.98 1166
8602.85 1183
8603.73 1128
8604.60 1149
8605.48 1083
8606.35 1041
8607.23 1116
8608.11 1133
8608.98 1110
8609.86 1103
8610.73 1121
8611.61 1177
8612.48 1173
8613.36 1233
8614.24 1234
8615.11 1207
8615.99 1207
8616.87 1210
8617.74 1170
8618.62 1234
8619.49 1298
8620.37 1250
8621.25 1192
8622.12 1190
8623.00 1205
8623.88 1119
8624.75 1267
8625.63 1236
8626.51 1221
8627.38 1202
8628.26 1228
8629.14 1230
8630.01 1326
8630.89 1260
8631.77 1251
8632.64 1294
8633.52 1485
8634.40 1415
8635.28 1516
8636.15 1473
8637.03 1324
8637.91 1307
8638.78 1361
8639.66 1351
8640.54 1317
8641.42 1374
8642.29 1384
8643.17 1358
8644.05 1381
8644.93 1399
8645.80 1358
8646.68 1359
8647.56 1570
8648.44 1506
8649.31 1512
8650.19 1598
8651.07 1568
8651.95 1583
8652.83 1557
8653.70 1543
8654.58 1575
8655.46 1658
8656.34 1646
8657.22 1683
8658.10 1700
8658.97 1608
8659.85 1598
8660.73 1627
8661.61 1693
8662.49 1652
8663.37 1550
8664.24 1651
8665.12 1667
8666.00 1650
8666.88 1628
8667.76 1725
8668.64 1753
8669.52 1668
8670.40 1765
8671.27 1943
8672.15 1873
8673.03 2089
8673.91 2309
8674.79 2568
8675.67 2625
8676.55 3003
8677.43 3214
8678.31 3199
8679.19 3149
8680.07 3118
8680.95 2962
8681.83 2692
8682.71 2602
8683.58 2348
8684.46 2320
8685.34 2121
8686.22 2060
8687.10 2018
8687.98 1998
8688.86 2055
8689.74 2091
8690.62 2256
8691.50 2495
8692.38 2738
8693.26 3211
8694.14 3812
8695.02 4251
8695.90 4413
8696.78 4712
8697.66 4741
8698.54 4416
8699.42 3865
8700.30 3485
8701.19 2971
8702.07 2705
8702.95 2461
8703.83 2196
8704.71 2068
8705.59 2004
8706.47 2030
8707.35 1975
8708.23 1908
8709.11 1839
8709.99 1706
8710.87 1769
8711.75 1747
8712.64 1768
8713.52 1735
8714.40 1749
8715.28 1789
8716.16 1722
8717.04 1719
8717.92 1629
8718.80 1657
8719.69 1699
8720.57 1658
8721.45 1694
8722.33 1672
8723.21 1789
8724.09 1777
8724.97 1728
8725.86 1790
8726.74 1694
8727.62 1771
8728.50 1819
8729.38 1836
8730.27 1831
8731.15 1776
8732.03 1803
8732.91 1944
8733.79 1963
8734.68 1906
8735.56 1955
8736.44 1923
8737.32 1890
8738.20 1955
8739.09 1999
8739.97 1985
8740.85 1901
8741.73 1935
8742.62 1978
8743.50 2007
8744.38 2057
8745.27 2042
8746.15 1948
8747.03 1872
8747.91 1895
8748.80 1942
8749.68 2075
8750.56 1924
8751.45 1851
8752.33 2000
8753.21 2013
8754.09 1967
8754.98 2039
8755.86 2106
8756.74 1980
8757.63 2027
8758.51 2139
8759.39 2197
8760.28 2076
8761.16 2194
8762.04 2202
8762.93 2134
8763.81 2102
8764.70 2423
8765.58 2341
8766.46 2446
8767.35 2723
8768.23 2714
8769.11 2844
8770.00 2733
8770.88 2812
8771.77 2881
8772.65 2909
8773.53 2806
8774.42 2721
8775.30 2734
8776.19 2820
8777.07 2697
8777.96 2599
8778.84 2685
8779.72 2936
8780.61 3210
8781.49 3707
8782.38 4827
8783.26 5747
8784.15 6735
8785.03 7320
8785.92 7752
8786.80 7818
8787.69 7544
8788.57 6969
8789.46 6092
8790.34 5200
8791.23 4536
8792.11 3827
8793.00 3402
8793.88 3167
8794.77 2798
8795.65 2596
8796.54 2624
8797.42 2746
8798.31 2971
8799.19 3248
8800.08 3280
8800.96 3569
8801.85 3438
8802.74 3363
8803.62 3412
8804.51 3240
8805.39 3046
8806.28 2807
8807.16 2661
8808.05 2359
8808.94 2194
8809.82 2163
8810.71 2110
8811.59 2098
8812.48 2069
8813.37 2175
8814.25 2027
8815.14 1988
8816.02 2085
8816.91 2133
8817.80 2097
8818.68 2102
8819.57 2233
8820.46 2111
8821.34 2052
8822.23 1998
8823.12 2080
8824.00 2023
8824.89 1970
8825.78 1946
8826.66 1895
8827.55 1911
8828.44 1827
8829.32 1853
8830.21 1782
8831.10 1726
8831.99 1776
8832.87 1687
8833.76 1651
8834.65 1586
8835.53 1615
8836.42 1660
8837.31 1642
8838.20 1723
8839.08 1696
8839.97 1642
8840.86 1682
8841.75 1665
8842.63 1689
8843.52 1674
8844.41 1703
8845.30 1675
8846.18 1629
8847.07 1698
8847.96 1657
8848.85 1681
8849.74 1699
8850.62 1768
8851.51 1693
8852.40 1742
8853.29 1629
8854.18 1718
8855.06 1691
8855.95 1717
8856.84 1663
8857.73 1620
8858.62 1704
8859.51 1666
8860.39 1717
8861.28 1749
8862.17 1742
8863.06 1719
8863.95 1709
8864.84 1707
8865.73 1718
8866.62 1657
8867.50 1655
8868.39 1557
8869.28 1542
8870.17 1416
8871.06 1402
8871.95 1400
8872.84 1449
8873.73 1410
8874.62 1378
8875.51 1378
8876.40 1390
8877.28 1338
8878.17 1474
8879.06 1267
8879.95 1255
8880.84 1361
8881.73 1393
8882.62 1330
8883.51 1280
8884.40 1299
8885.29 1332
8886.18 1360
8887.07 1282
8887.96 1203
8888.85 1260
8889.74 1364
8890.63 1245
8891.52 1150
8892.41 1203
8893.30 1188
8894.19 1189
8895.08 1321
8895.97 1247
8896.86 1174
8897.75 1251
8898.64 1188
8899.53 1152
8900.42 1216
8901.31 1157
8902.20 1129
8903.10 1098
8903.99 1178
8904.88 1083
8905.77 1193
8906.66 1175
8907.55 1072
8908.44 1101
8909.33 1076
8910.22 1113
8911.11 1075
8912.00 1057
8912.90 1008
8913.79 1030
8914.68 996
8915.57 1087
8916.46 1110
8917.35 1075
8918.24 1122
8919.13 1165
8920.03 1005
8920.92 1029
8921.81 1006
8922.70 943
8923.59 1070
8924.48 1006
8925.38 1002
8926.27 1086
8927.16 1064
8928.05 1022
8928.94 992
8929.84 1047
8930.73 1115
8931.62 1035
8932.51 1082
8933.40 1145
8934.30 1072
8935.19 1041
8936.08 1076
8936.97 1029
8937.86 978
8938.76 958
8939.65 985
8940.54 1007
8941.43 971
8942.33 965
8943.22 990
8944.11 973
8945.01 1073
8945.90 1003
8946.79 973
8947.68 1006
8948.58 973
8949.47 952
8950.36 939
8951.26 964
8952.15 906
8953.04 875
8953.94 892
8954.83 964
8955.72 957
8956.62 953
8957.51 968
8958.40 974
8959.30 897
8960.19 922
8961.08 920
8961.98 886
8962.87 937
8963.76 935
8964.66 876
8965.55 864
8966.44 974
8967.34 894
8968.23 847
8969.13 869
8970.02 924
8970.91 892
8971.81 912
8972.70 879
8973.60 871
8974.49 921
8975.39 910
8976.28 948
8977.17 862
8978.07 887
8978.96 911
8979.86 889
8980.75 910
8981.65 913
8982.54 939
8983.44 953
8984.33 842
8985.22 854
8986.12 846
8987.01 848
8987.91 902
8988.80 844
8989.70 822
8990.59 870
8991.49 838
8992.38 823
8993.28 798
8994.17 883
8995.07 876
8995.97 849
8996.86 907
8997.76 826
8998.65 851
8999.55 796
9000.44 728
9001.34 739
9002.23 753
9003.13 811
9004.02 771
9004.92 746
9005.82 760
9006.71 726
9007.61 722
9008.50 772
9009.40 747
9010.30 826
9011.19 820
9012.09 887
9012.98 839
9013.88 735
9014.78 789
9015.67 820
9016.57 764
9017.47 786
9018.36 815
9019.26 823
9020.15 768
9021.05 745
9021.95 829
9022.84 710
9023.74 779
9024.64 764
9025.53 766
9026.43 776
9027.33 757
9028.23 768
9029.12 777
9030.02 758
9030.92 727
9031.81 724
9032.71 683
9033.61 755
9034.50 766
9035.40 765
9036.30 850
9037.20 828
9038.09 743
9038.99 742
9039.89 735
9040.79 692
9041.68 724
9042.58 742
9043.48 728
9044.38 730
9045.27 750
9046.17 786
9047.07 812
9047.97 757
9048.87 671
9049.76 698
9050.66 752
9051.56 776
9052.46 769
9053.36 750
9054.25 782
9055.15 780
9056.05 728
9056.95 744
9057.85 763
9058.75 838
9059.64 735
9060.54 794
9061.44 816
9062.34 782
9063.24 793
9064.14 783
9065.04 825
9065.93 877
9066.83 802
9067.73 762
9068.63 783
9069.53 732
9070.43 744
9071.33 749
9072.23 770
9073.13 771
9074.03 749
9074.92 780
9075.82 804
9076.72 741
9077.62 749
9078.52 786
9079.42 786
9080.32 777
9081.22 722
9082.12 731
9083.02 799
9083.92 749
9084.82 710
9085.72 763
9086.62 770
9087.52 753
9088.42 793
9089.32 856
9090.22 759
9091.12 838
9092.02 796
9092.92 835
9093.82 801
9094.72 783
9095.62 773
9096.52 780
9097.42 681
9098.32 770
9099.22 777
9100.12 742
9101.02 749
9101.92 769
9102.82 716
9103.72 732
9104.62 664
9105.52 685
9106.43 737
9107.33 702
9108.23 720
9109.13 794
9110.03 687
9110.93 736
9111.83 680
9112.73 713
9113.63 807
9114.53 783
9115.44 686
9116.34 736
9117.24 802
9118.14 773
9119.04 775
9119.94 752
9120.84 728
9121.75 697
9122.65 705
9123.55 687
9124.45 673
9125.35 706
9126.25 682
9127.16 761
9128.06 749
9128.96 704
9129.86 682
9130.76 664
9131.66 699
9132.57 717
9133.47 723
9134.37 720
9135.27 715
9136.18 815
9137.08 747
9137.98 763
9138.88 738
9139.79 723
9140.69 711
9141.59 679
9142.49 686
9143.40 708
9144.30 716
9145.20 737
9146.10 719
9147.01 729
9147.91 711
9148.81 682
9149.71 748
9150.62 763
9151.52 654
9152.42 671
9153.33 692
9154.23 676
9155.13 699
9156.04 759
9156.94 723
9157.84 680
9158.75 631
9159.65 712
9160.55 747
9161.46 724
9162.36 751
9163.26 754
9164.17 777
9165.07 742
9165.97 655
9166.88 712
9167.78 684
9168.69 688
9169.59 712
9170.49 744
9171.40 777
9172.30 734
9173.21 768
9174.11 721
9175.01 726
9175.92 727
9176.82 769
9177.73 723
9178.63 753
9179.54 759
9180.44 696
9181.35 709
9182.25 734
9183.15 744
9184.06 729
9184.96 758
9185.87 744
9186.77 737
9187.68 730
9188.58 736
9189.49 722
9190.39 695
9191.30 736
9192.20 735
9193.11 683
9194.01 684
9194.92 734
9195.82 684
9196.73 717
9197.63 737
9198.54 705
9199.44 710
9200.35 742
9201.25 745
9202.16 798
9203.07 785
9203.97 811
9204.88 807
9205.78 714
9206.69 781
9207.59 722
9208.50 750
9209.41 716
9210.31 664
9211.22 680
9212.12 718
9213.03 673
9213.94 695
9214.84 698
9215.75 702
9216.65 761
9217.56 729
9218.47 706
9219.37 715
9220.28 706
9221.19 640
9222.09 726
9223.00 701
9223.91 771
9224.81 723
9225.72 712
9226.63 678
9227.53 689
9228.44 752
9229.35 720
9230.25 689
9231.16 674
9232.07 703
9232.97 640
9233.88 695
9234.79 714
9235.70 661
9236.60 625
9237.51 732
9238.42 739
9239.32 718
9240.23 703
9241.14 712
9242.05 700
9242.95 642
9243.86 749
9244.77 819
9245.68 758
9246.58 694
9247.49 733
9248.40 762
9249.31 707
9250.22 692
9251.12 762
9252.03 763
9252.94 735
9253.85 685
9254.76 656
9255.66 696
9256.57 708
9257.48 711
9258.39 749
9259.30 740
9260.21 652
9261.11 686
9262.02 703
9262.93 685
9263.84 746
9264.75 658
9265.66 700
9266.57 684
9267.47 717
9268.38 728
9269.29 695
9270.20 701
9271.11 682
9272.02 696
9272.93 683
9273.84 691
9274.75 724
9275.65 721
9276.56 674
9277.47 731
9278.38 742
9279.29 777
9280.20 725
9281.11 712
9282.02 615
9282.93 704
9283.84 677
9284.75 718
9285.66 702
9286.57 747
9287.48 734
9288.39 733
9289.30 715
9290.21 710
9291.12 769
9292.03 746
9292.94 714
9293.85 718
9294.76 743
9295.67 754
9296.58 725
9297.49 734
9298.40 666
9299.31 791
9300.22 795
9301.13 765
9302.04 742
9302.95 792
9303.86 718
9304.77 687
9305.68 736
9306.59 687
9307.50 674
9308.41 723
9309.32 813
9310.23 754
9311.15 803
9312.06 733
9312.97 730
9313.88 865
9314.79 787
9315.70 818
9316.61 781
9317.52 729
9318.43 745
9319.35 728
9320.26 704
9321.17 675
9322.08 657
9322.99 685
9323.90 729
9324.81 774
9325.73 691
9326.64 732
9327.55 754
9328.46 727
9329.37 687
9330.28 763
9331.20 758
9332.11 814
9333.02 764
9333.93 707
9334.84 711
9335.76 699
9336.67 719
9337.58 679
9338.49 659
9339.40 651
9340.32 724
9341.23 692
9342.14 749
9343.05 813
9343.97 805
9344.88 750
9345.79 705
9346.70 741
9347.62 702
9348.53 769
9349.44 688
9350.35 682
9351.27 676
9352.18 693
9353.09 687
9354.01 694
9354.92 691
9355.83 674
9356.75 644
9357.66 645
9358.57 683
9359.49 654
9360.40 746
9361.31 684
9362.23 677
9363.14 713
9364.05 694
9364.97 762
9365.88 735
9366.79 700
9367.71 712
9368.62 682
9369.53 709
9370.45 705
9371.36 649
9372.28 653
9373.19 597
9374.10 627
9375.02 687
9375.93 732
9376.84 697
9377.76 701
9378.67 718
9379.59 706
9380.50 658
9381.42 745
9382.33 754
9383.24 723
9384.16 735
9385.07 706
9385.99 673
9386.90 740
9387.82 688
9388.73 701
9389.65 695
9390.56 693
9391.48 731
9392.39 788
9393.31 800
9394.22 783
9395.14 774
9396.05 739
9396.97 809
9397.88 769
9398.80 758
9399.71 780
9400.63 791
9401.54 728
9402.46 738
9403.37 691
9404.29 657
9405.20 715
9406.12 737
9407.03 711
9407.95 697
9408.87 731
9409.78 751
9410.70 762
9411.61 722
9412.53 764
9413.44 793
9414.36 770
9415.28 687
9416.19 633
9417.11 662
9418.02 792
9418.94 731
9419.86 712
9420.77 702
9421.69 720
9422.61 717
9423.52 760
9424.44 719
9425.36 752
9426.27 812
9427.19 754
9428.10 778
9429.02 808
9429.94 752
9430.85 725
9431.77 767
9432.69 686
9433.61 710
9434.52 724
9435.44 651
9436.36 733
9437.27 746
9438.19 724
9439.11 680
9440.02 727
9440.94 730
9441.86 734
9442.78 779
9443.69 767
9444.61 751
9445.53 745
9446.45 751
9447.36 728
9448.28 733
9449.20 730
9450.12 649
9451.03 693
9451.95 727
9452.87 763
9453.79 754
9454.71 779
9455.62 768
9456.54 820
9457.46 821
9458.38 792
9459.30 710
9460.21 780
9461.13 822
9462.05 847
9462.97 803
9463.89 790
9464.80 767
9465.72 802
9466.64 853
9467.56 800
9468.48 781
9469.40 793
9470.32 762
9471.23 783
9472.15 859
9473.07 794
9473.99 797
9474.91 775
9475.83 781
9476.75 708
9477.67 786
9478.59 877
9479.50 882
9480.42 859
9481.34 845
9482.26 856
9483.18 894
9484.10 966
9485.02 1024
9485.94 965
9486.86 953
9487.78 970
9488.70 1007
9489.62 932
9490.54 892
9491.46 831
9492.38 763
9493.30 731
9494.22 763
9495.14 816
9496.06 801
9496.98 783
9497.90 782
9498.82 795
9499.74 754
9500.66 724
9501.58 838
9502.50 817
9503.42 794
9504.34 753
9505.26 786
9506.18 778
9507.10 771
9508.02 732
9508.94 826
9509.86 846
9510.78 866
9511.70 877
9512.62 807
9513.54 822
9514.46 893
9515.38 800
9516.30 791
9517.23 747
9518.15 806
9519.07 813
9519.99 804
9520.91 865
9521.83 785
9522.75 721
9523.67 803
9524.59 805
9525.52 812
9526.44 769
9527.36 772
9528.28 731
9529.20 772
9530.12 825
9531.04 787
9531.97 924
9532.89 874
9533.81 831
9534.73 801
9535.65 899
9536.57 991
9537.50 877
9538.42 855
9539.34 873
9540.26 946
9541.18 953
9542.11 930
9543.03 866
9543.95 923
9544.87 945
9545.80 946
9546.72 900
9547.64 834
9548.56 845
9549.49 856
9550.41 905
9551.33 882
9552.25 906
9553.18 941
9554.10 918
9555.02 955
9555.94 899
9556.87 871
9557.79 869
9558.71 904
9559.64 871
9560.56 1008
9561.48 1050
9562.40 1186
9563.33 1188
9564.25 1228
9565.17 1188
9566.10 1270
9567.02 1147
9567.94 1097
9568.87 1052
9569.79 966
9570.71 932
9571.64 900
9572.56 870
9573.49 819
9574.41 839
9575.33 869
9576.26 838
9577.18 887
9578.10 830
9579.03 831
9579.95 819
9580.88 862
9581.80 872
9582.72 856
9583.65 842
9584.57 877
9585.50 864
9586.42 834
9587.35 930
9588.27 900
9589.19 894
9590.12 932
9591.04 980
9591.97 865
9592.89 901
9593.82 933
9594.74 934
9595.67 946
9596.59 873
9597.52 883
9598.44 877
9599.37 866
9600.29 797
9601.22 844
9602.14 837
9603.07 880
9603.99 867
9604.92 917
9605.84 911
9606.77 923
9607.69 869
9608.62 814
9609.54 843
9610.47 942
9611.39 934
9612.32 888
9613.24 773
9614.17 886
9615.10 982
9616.02 928
9616.95 908
9617.87 925
9618.80 925
9619.72 869
9620.65 906
9621.58 965
9622.50 936
9623.43 912
9624.35 943
9625.28 925
9626.21 997
9627.13 930
9628.06 950
9628.99 889
9629.91 932
9630.84 935
9631.76 1008
9632.69 980
9633.62 993
9634.54 1003
9635.47 944
9636.40 1022
9637.32 1056
9638.25 1025
9639.18 1083
9640.10 1164
9641.03 1102
9641.96 1083
9642.89 1033
9643.81 1065
9644.74 1071
9645.67 1138
9646.59 1118
9647.52 1092
9648.45 1047
9649.38 1092
9650.30 1199
9651.23 1196
9652.16 1242
9653.09 1298
9654.01 1377
9654.94 1220
9655.87 1182
9656.80 1346
9657.72 1224
9658.65 1198
9659.58 1252
9660.51 1223
9661.43 1174
9662.36 1210
9663.29 1176
9664.22 1134
9665.15 1073
9666.07 1160
9667.00 1238
9667.93 1174
9668.86 1224
9669.79 1308
9670.72 1323
9671.64 1203
9672.57 1224
9673.50 1271
9674.43 1260
9675.36 1253
9676.29 1292
9677.22 1230
9678.14 1224
9679.07 1275
9680.00 1214
9680.93 1148
9681.86 1239
9682.79 1286
9683.72 1371
9684.65 1330
9685.58 1288
9686.50 1209
9687.43 1233
9688.36 1244
9689.29 1365
9690.22 1374
9691.15 1336
9692.08 1329
9693.01 1364
9693.94 1345
9694.87 1372
9695.80 1409
9696.73 1340
9697.66 1388
9698.59 1462
9699.52 1584
9700.45 1533
9701.38 1686
9702.31 1832
9703.24 1837
9704.17 1910
9705.10 1888
9706.03 1796
9706.96 1676
9707.89 1626
9708.82 1473
9709.75 1473
9710.68 1432
9711.61 1452
9712.54 1448
9713.47 1336
9714.40 1384
9715.33 1506
9716.26 1665
9717.19 1629
9718.12 1606
9719.05 1545
9719.98 1578
9720.91 1603
9721.84 1446
9722.77 1360
9723.70 1339
9724.64 1332
9725.57 1330
9726.50 1305
9727.43 1191
9728.36 1222
9729.29 1256
9730.22 1316
9731.15 1331
9732.08 1341
9733.02 1214
9733.95 1354
9734.88 1258
9735.81 1305
9736.74 1278
9737.67 1279
9738.60 1233
9739.54 1151
9740.47 1194
9741.40 1177
9742.33 1076
9743.26 1182
9744.20 1234
9745.13 1109
9746.06 1083
9746.99 1074
9747.92 1042
9748.86 1132
9749.79 1144
9750.72 1087
9751.65 1061
9752.58 1049
9753.52 1056
9754.45 1102
9755.38 1084
9756.31 1061
9757.25 1069
9758.18 1042
9759.11 1033
9760.04 1016
9760.98 1016
9761.91 1014
9762.84 1015
9763.77 1050
9764.71 1031
9765.64 1037
9766.57 1073
9767.51 1106
9768.44 1072
9769.37 1087
9770.31 1077
9771.24 1048
9772.17 1079
9773.10 1053
9774.04 993
9774.97 971
9775.90 945
9776.84 1055
9777.77 1073
9778.71 1092
9779.64 1094
9780.57 1120
9781.51 1119
9782.44 1172
9783.37 1170
9784.31 1174
9785.24 1178
9786.17 1184
9787.11 1151
9788.04 1131
9788.98 1175
9789.91 1171
9790.84 1072
9791.78 1058
9792.71 1103
9793.65 1024
9794.58 962
9795.52 1040
9796.45 966
9797.38 901
9798.32 971
9799.25 1033
9800.19 980
9801.12 1048
9802.06 989
9802.99 1002
9803.93 990
9804.86 952
9805.80 954
9806.73 967
9807.67 962
9808.60 900
9809.54 944
9810.47 892
9811.41 900
9812.34 857
9813.28 949
9814.21 857
9815.15 838
9816.08 888
9817.02 867
9817.95 854
9818.89 825
9819.82 851
9820.76 914
9821.69 866
9822.63 900
9823.57 831
9824.50 933
9825.44 945
9826.37 859
9827.31 788
9828.25 793
9829.18 834
9830.12 872
9831.05 862
9831.99 817
9832.93 831
9833.86 860
9834.80 778
9835.73 755
9836.67 805
9837.61 795
9838.54 880
9839.48 845
9840.42 872
9841.35 908
9842.29 773
9843.23 759
9844.16 783
9845.10 777
9846.04 849
9846.97 835
9847.91 766
9848.85 804
9849.78 766
9850.72 807
9851.66 841
9852.59 834
9853.53 843
9854.47 836
9855.40 835
9856.34 803
9857.28 844
9858.22 887
9859.15 859
9860.09 870
9861.03 924
9861.97 910
9862.90 883
9863.84 833
9864.78 883
9865.72 891
9866.65 851
9867.59 931
9868.53 841
9869.47 831
9870.41 778
9871.34 807
9872.28 739
9873.22 753
9874.16 845
9875.10 823
9876.03 814
9876.97 801
9877.91 865
9878.85 789
9879.79 734
9880.73 832
9881.66 759
9882.60 813
9883.54 865
9884.48 796
9885.42 803
9886.36 767
9887.30 734
9888.23 748
9889.17 819
9890.11 783
9891.05 757
9891.99 730
9892.93 709
9893.87 788
9894.81 750
9895.75 729
9896.68 780
9897.62 778
9898.56 812
9899.50 779
9900.44 682
9901.38 728
9902.32 759
9903.26 788
9904.20 776
9905.14 785
9906.08 745
9907.02 782
9907.96 774
9908.90 777
9909.84 762
9910.78 747
9911.72 828
9912.66 814
9913.60 750
9914.54 762
9915.48 809
9916.42 811
9917.36 838
9918.30 832
9919.24 794
9920.18 794
9921.12 760
9922.06 763
9923.00 752
9923.94 734
9924.88 830
9925.82 900
9926.76 1044
9927.70 1053
9928.64 1156
9929.58 1266
9930.52 1369
9931.46 1377
9932.40 1408
9933.35 1402
9934.29 1251
9935.23 1062
9936.17 964
9937.11 998
9938.05 885
9938.99 739
9939.93 785
9940.87 819
9941.82 864
9942.76 815
9943.70 727
9944.64 800
9945.58 766
9946.52 749
9947.46 783
9948.41 795
9949.35 707
9950.29 746
9951.23 738
9952.17 701
9953.11 689
9954.06 777
9955.00 770
9955.94 736
9956.88 749
9957.82 796
9958.77 790
9959.71 789
9960.65 710
9961.59 818
9962.54 787
9963.48 744
9964.42 722
9965.36 677
9966.30 751
9967.25 679
9968.19 725
9969.13 781
9970.07 743
9971.02 669
9971.96 722
9972.90 725
9973.85 703
9974.79 804
9975.73 756
9976.67 772
9977.62 723
9978.56 654
9979.50 640
9980.45 628
9981.39 664
9982.33 635
9983.28 645
9984.22 666
9985.16 698
9986.11 686
9987.05 656
9987.99 655
9988.94 665
9989.88 695
9990.82 759
9991.77 713
9992.71 641
9993.65 705
9994.60 749
9995.54 740
9996.49 710
9997.43 671
9998.37 718
9999.32 741
10000.26 645
10001.21 661
10002.15 640
10003.09 695
10004.04 725
10004.98 772
10005.93 697
10006.87 697
10007.82 719
10008.76 709
10009.71 630
10010.65 674
10011.59 654
10012.54 654
10013.48 622
10014.43 654
10015.37 649
10016.32 649
10017.26 689
10018.21 684
10019.15 726
10020.10 769
10021.04 740
10021.99 654
10022.93 584
10023.88 614
10024.82 616
10025.77 662
10026.71 627
10027.66 561
10028.60 590
10029.55 656
10030.50 613
10031.44 662
10032.39 635
10033.33 622
10034.28 648
10035.22 639
10036.17 642
10037.12 568
10038.06 616
10039.01 660
10039.95 648
10040.90 633
10041.84 685
10042.79 652
10043.74 642
10044.68 642
10045.63 660
10046.58 657
10047.52 595
10048.47 670
10049.41 646
10050.36 644
10051.31 614
10052.25 619
10053.20 634
10054.15 611
10055.09 645
10056.04 624
10056.99 611
10057.93 671
10058.88 670
10059.83 645
10060.77 638
10061.72 617
10062.67 603
10063.62 662
10064.56 607
10065.51 599
10066.46 569
10067.40 590
10068.35 668
10069.30 584
10070.25 588
10071.19 626
10072.14 670
10073.09 597
10074.04 618
10074.98 616
10075.93 589
10076.88 594
10077.83 604
10078.77 588
10079.72 639
10080.67 567
10081.62 559
10082.57 592
10083.51 682
10084.46 636
10085.41 608
10086.36 585
10087.31 595
10088.25 607
10089.20 610
10090.15 631
10091.10 638
10092.05 645
10093.00 634
10093.94 658
10094.89 554
10095.84 606
10096.79 633
10097.74 686
10098.69 607
10099.64 599
10100.58 609
10101.53 588
10102.48 540
10103.43 539
10104.38 629
10105.33 627
10106.28 564
10107.23 593
10108.18 559
10109.13 568
10110.08 607
10111.02 621
10111.97 654
10112.92 607
10113.87 583
10114.82 598
10115.77 610
10116.72 546
10117.67 606
10118.62 525
10119.57 584
10120.52 617
10121.47 641
10122.42 589
10123.37 616
10124.32 653
10125.27 613
10126.22 609
10127.17 587
10128.12 602
10129.07 553
10130.02 599
10130.97 588
10131.92 544
10132.87 555
10133.82 584
10134.77 582
10135.72 641
10136.67 571
10137.62 549
10138.57 530
10139.52 571
10140.47 579
10141.42 575
10142.38 574
10143.33 576
10144.28 616
10145.23 650
10146.18 595
10147.13 606
10148.08 628
10149.03 602
10149.98 588
10150.93 592
10151.89 635
10152.84 626
10153.79 587
10154.74 645
10155.69 617
10156.64 676
10157.59 630
10158.55 639
10159.50 582
10160.45 598
10161.40 662
10162.35 582
10163.30 568
10164.26 586
10165.21 649
10166.16 654
10167.11 572
10168.06 578
10169.01 618
10169.97 648
10170.92 641
10171.87 637
10172.82 681
10173.78 603
10174.73 574
10175.68 605
10176.63 630
10177.58 582
10178.54 592
10179.49 624
10180.44 627
10181.39 637
10182.35 659
10183.30 717
10184.25 668
10185.21 628
10186.16 617
10187.11 634
10188.06 661
10189.02 613
10189.97 645
10190.92 667
10191.88 679
10192.83 667
10193.78 680
10194.74 619
10195.69 659
10196.64 669
10197.60 673
10198.55 694
10199.50 682
10200.46 651
10201.41 696
10202.36 713
10203.32 759
10204.27 670
10205.22 701
10206.18 751
10207.13 753
10208.09 746
10209.04 827
10209.99 876
10210.95 829
10211.90 849
10212.86 792
10213.81 824
10214.76 728
10215.72 725
10216.67 673
10217.63 718
10218.58 707
10219.53 720
10220.49 741
10221.44 736
10222.40 705
10223.35 715
10224.31 728
10225.26 690
10226.22 661
10227.17 684
10228.13 602
10229.08 597
10230.04 636
10230.99 609
10231.95 679
10232.90 691
10233.86 654
10234.81 624
10235.77 612
10236.72 625
10237.68 615
10238.63 704
10239.59 643
10240.54 701
10241.50 702
10242.45 752
10243.41 665
10244.36 690
10245.32 639
10246.28 671
10247.23 565
10248.19 602
10249.14 600
10250.10 623
10251.05 591
10252.01 583
10252.97 631
10253.92 578
10254.88 597
10255.83 619
10256.79 539
10257.75 578
10258.70 645
10259.66 594
10260.61 592
10261.57 624
10262.53 569
10263.48 591
10264.44 561
10265.40 606
10266.35 577
10267.31 618
10268.27 633
10269.22 601
10270.18 600
10271.14 622
10272.09 586
10273.05 589
10274.01 571
10274.96 545
10275.92 548
10276.88 573
10277.84 557
10278.79 532
10279.75 537
10280.71 555
10281.66 565
10282.62 594
10283.58 567
10284.54 625
10285.49 611
10286.45 555
10287.41 579
10288.37 540
10289.32 590
10290.28 569
10291.24 565
10292.20 579
10293.16 639
10294.11 554
10295.07 609
10296.03 596
10296.99 589
10297.95 530
10298.90 561
10299.86 588
10300.82 641
10301.78 544
10302.74 548
10303.69 541
10304.65 524
10305.61 547
10306.57 557
10307.53 568
10308.49 562
10309.44 603
10310.40 544
10311.36 560
10312.32 563
10313.28 541
10314.24 509
10315.20 532
10316.16 543
10317.12 529
10318.07 481
10319.03 504
10319.99 516
10320.95 484
10321.91 524
10322.87 567
10323.83 580
10324.79 522
10325.75 517
10326.71 602
10327.67 577
10328.63 526
10329.59 514
10330.54 601
10331.50 530
10332.46 594
10333.42 570
10334.38 592
10335.34 599
10336.30 603
10337.26 531
10338.22 551
10339.18 610
10340.14 555
10341.10 487
10342.06 526
10343.02 604
10343.98 612
10344.94 688
10345.90 635
10346.86 578
10347.82 592
10348.78 617
10349.75 533
10350.71 482
10351.67 515
10352.63 572
10353.59 562
10354.55 527
10355.51 604
10356.47 553
10357.43 560
10358.39 534
10359.35 570
10360.31 599
10361.27 585
10362.23 616
10363.20 603
10364.16 613
10365.12 578
10366.08 627
10367.04 613
10368.00 543
10368.96 576
10369.92 557
10370.89 604
10371.85 517
10372.81 543
10373.77 506
10374.73 550
10375.69 598
10376.66 584
10377.62 534
10378.58 558
10379.54 507
10380.50 494
10381.46 572
10382.43 533
10383.39 520
10384.35 561
10385.31 564
10386.28 596
10387.24 546
10388.20 509
10389.16 583
10390.12 548
10391.09 508
10392.05 540
10393.01 570
10393.97 533
10394.94 523
10395.90 516
10396.86 524
10397.82 575
10398.79 630
10399.75 570
10400.71 557
10401.68 556
10402.64 626
10403.60 518
10404.56 562
10405.53 611
10406.49 632
10407.45 698
10408.42 643
10409.38 639
10410.34 647
10411.31 557
10412.27 574
10413.23 588
10414.20 570
10415.16 552
10416.12 603
10417.09 562
10418.05 536
10419.01 564
10419.98 546
10420.94 543
10421.91 570
10422.87 592
10423.83 584
10424.80 551
10425.76 562
10426.73 591
10427.69 544
10428.65 543
10429.62 565
10430.58 625
10431.55 574
10432.51 573
10433.47 555
10434.44 575
10435.40 541
10436.37 565
10437.33 572
10438.30 536
10439.26 539
10440.23 518
10441.19 507
10442.16 556
10443.12 586
10444.09 547
10445.05 511
10446.02 577
10446.98 525
10447.95 553
10448.91 539
10449.88 484
10450.84 503
10451.81 508
10452.77 506
10453.74 501
10454.70 575
10455.67 536
10456.63 535
10457.60 506
10458.56 507
10459.53 511
10460.49 530
10461.46 565
10462.43 537
10463.39 547
10464.36 519
10465.32 544
10466.29 510
10467.25 514
10468.22 518
10469.19 478
10470.15 476
10471.12 484
10472.08 509
10473.05 516
10474.02 490
10474.98 508
10475.95 548
10476.92 565
10477.88 482
10478.85 512
10479.82 584
10480.78 536
10481.75 498
10482.71 538
10483.68 525
10484.65 509
10485.61 522
10486.58 542
10487.55 516
10488.52 513
10489.48 495
10490.45 538
10491.42 518
10492.38 516
10493.35 518
10494.32 492
10495.28 514
10496.25 563
10497.22 478
10498.19 470
10499.15 539
10500.12 539
10501.09 498
10502.06 489
10503.02 526
10503.99 483
10504.96 562
10505.93 547
10506.89 519
10507.86 516
10508.83 501
10509.80 499
10510.77 535
10511.73 433
10512.70 462
10513.67 515
10514.64 497
10515.61 493
10516.57 503
10517.54 570
10518.51 588
10519.48 521
10520.45 540
10521.42 529
10522.38 502
10523.35 519
10524.32 451
10525.29 475
10526.26 513
10527.23 502
10528.20 543
10529.16 510
10530.13 521
10531.10 486
10532.07 496
10533.04 503
10534.01 474
10534.98 547
10535.95 551
10536.92 497
10537.89 486
10538.85 503
10539.82 512
10540.79 518
10541.76 530
10542.73 535
10543.70 528
10544.67 486
10545.64 525
10546.61 512
10547.58 577
10548.55 545
10549.52 523
10550.49 481
10551.46 535
10552.43 549
10553.40 508
10554.37 541
10555.34 501
10556.31 558
10557.28 547
10558.25 539
10559.22 587
10560.19 569
10561.16 543
10562.13 537
10563.10 599
10564.07 654
10565.04 634
10566.01 669
10566.98 681
10567.95 634
10568.92 655
10569.89 639
10570.86 667
10571.83 621
10572.80 634
10573.78 534
10574.75 579
10575.72 525
10576.69 536
10577.66 598
10578.63 571
10579.60 524
10580.57 529
10581.54 569
10582.51 562
10583.49 524
10584.46 514
10585.43 590
10586.40 517
10587.37 556
10588.34 551
10589.31 619
10590.29 611
10591.26 547
10592.23 552
10593.20 573
10594.17 581
10595.14 564
10596.12 577
10597.09 618
10598.06 613
10599.03 561
10600.00 593
10600.98 592
10601.95 527
10602.92 488
10603.89 564
10604.87 520
10605.84 555
10606.81 504
10607.78 528
10608.75 514
10609.73 537
10610.70 496
10611.67 523
10612.64 574
10613.62 592
10614.59 517
10615.56 538
10616.54 524
10617.51 601
10618.48 572
10619.45 561
10620.43 503
10621.40 544
10622.37 547
10623.35 562
10624.32 565
10625.29 515
10626.27 506
10627.24 530
10628.21 588
10629.19 652
10630.16 601
10631.13 524
10632.11 546
10633.08 551
10634.05 584
10635.03 622
10636.00 627
10636.97 585
10637.95 569
10638.92 605
10639.90 589
10640.87 630
10641.84 703
10642.82 759
10643.79 758
10644.77 738
10645.74 701
10646.71 650
10647.69 641
10648.66 607
10649.64 647
10650.61 630
10651.59 550
10652.56 585
10653.53 622
10654.51 541
10655.48 542
10656.46 599
10657.43 523
10658.41 574
10659.38 563
10660.36 548
10661.33 551
10662.31 545
10663.28 535
10664.26 669
10665.23 613
10666.21 582
10667.18 560
10668.16 525
10669.13 586
10670.11 619
10671.08 602
10672.06 557
10673.03 540
10674.01 532
10674.98 489
10675.96 497
10676.93 508
10677.91 519
10678.89 550
10679.86 562
10680.84 505
10681.81 517
10682.79 523
10683.76 555
10684.74 586
10685.72 634
10686.69 575
10687.67 567
10688.64 547
10689.62 544
10690.60 522
10691.57 587
10692.55 496
10693.53 521
10694.50 572
10695.48 519
10696.46 577
10697.43 589
10698.41 561
10699.38 557
10700.36 525
10701.34 545
10702.31 572
10703.29 516
10704.27 473
10705.25 546
10706.22 491
10707.20 511
10708.18 530
10709.15 505
10710.13 454
10711.11 509
10712.08 532
10713.06 513
10714.04 498
10715.02 505
10715.99 501
10716.97 509
10717.95 467
10718.93 528
10719.90 516
10720.88 475
10721.86 497
10722.84 510
10723.81 478
10724.79 504
10725.77 521
10726.75 497
10727.72 512
10728.70 507
10729.68 495
10730.66 470
10731.64 493
10732.61 494
10733.59 512
10734.57 560
10735.55 469
10736.53 444
10737.51 493
10738.48 554
10739.46 593
10740.44 478
10741.42 509
10742.40 490
10743.38 510
10744.36 481
10745.33 492
10746.31 498
10747.29 501
10748.27 551
10749.25 532
10750.23 521
10751.21 522
10752.19 458
10753.16 475
10754.14 482
10755.12 474
10756.10 493
10757.08 520
10758.06 525
10759.04 535
10760.02 528
10761.00 512
10761.98 530
10762.96 475
10763.94 526
10764.92 571
10765.90 517
10766.88 498
10767.86 525
10768.84 453
10769.82 473
10770.80 511
10771.78 464
10772.75 507
10773.73 511
10774.71 495
10775.69 569
10776.68 504
10777.66 543
10778.64 522
10779.62 524
10780.60 548
10781.58 547
10782.56 509
10783.54 512
10784.52 459
10785.50 487
10786.48 544
10787.46 528
10788.44 519
10789.42 545
10790.40 575
10791.38 469
10792.36 496
10793.34 507
10794.32 511
10795.31 496
10796.29 485
10797.27 520
10798.25 569
10799.23 462
10800.21 433
10801.19 508
10802.17 455
10803.15 439
10804.14 496
10805.12 573
10806.10 512
10807.08 481
10808.06 516
10809.04 505
10810.03 524
10811.01 540
10811.99 486
10812.97 490
10813.95 472
10814.93 475
10815.92 511
10816.90 542
10817.88 503
10818.86 467
10819.84 494
10820.83 502
10821.81 509
10822.79 465
10823.77 503
10824.75 510
10825.74 512
10826.72 526
10827.70 529
10828.68 525
10829.67 497
10830.65 555
10831.63 493
10832.61 471
10833.60 535
10834.58 514
10835.56 519
10836.55 521
10837.53 536
10838.51 534
10839.49 475
10840.48 511
10841.46 509
10842.44 497
10843.43 504
10844.41 539
10845.39 480
10846.38 511
10847.36 549
10848.34 594
10849.33 524
10850.31 514
10851.29 524
10852.28 495
10853.26 507
10854.24 518
10855.23 528
10856.21 568
10857.20 557
10858.18 560
10859.16 514
10860.15 472
10861.13 500
10862.12 537
10863.10 581
10864.08 542
10865.07 584
10866.05 584
10867.04 584
10868.02 564
10869.00 592
10869.99 542
10870.97 602
10871.96 571
10872.94 573
10873.93 511
10874.91 549
10875.90 534
10876.88 533
10877.86 557
10878.85 493
10879.83 554
10880.82 593
10881.80 571
10882.79 581
10883.77 545
10884.76 610
10885.74 590
10886.73 560
10887.71 579
10888.70 581
10889.68 632
10890.67 588
10891.66 564
10892.64 572
10893.63 600
10894.61 635
10895.60 653
10896.58 591
10897.57 581
10898.55 599
10899.54 608
10900.53 572
10901.51 590
10902.50 630
10903.48 682
10904.47 668
10905.45 591
10906.44 599
10907.43 641
10908.41 662
10909.40 625
10910.39 599
10911.37 613
10912.36 645
10913.34 658
10914.33 700
10915.32 674
10916.30 680
10917.29 685
10918.28 670
10919.26 648
10920.25 710
10921.24 730
10922.22 733
10923.21 699
10924.20 691
10925.18 693
10926.17 686
10927.16 757
10928.14 754
10929.13 705
10930.12 717
10931.11 681
10932.09 714
10933.08 697
10934.07 695
10935.05 685
10936.04 654
10937.03 728
10938.02 724
10939.00 742
10939.99 738
10940.98 754
10941.97 757
10942.95 784
10943.94 828
10944.93 751
10945.92 794
10946.91 870
10947.89 882
10948.88 912
10949.87 827
10950.86 852
10951.85 843
10952.83 850
10953.82 856
10954.81 876
10955.80 947
10956.79 929
10957.77 1022
10958.76 1040
10959.75 1074
10960.74 1101
10961.73 1149
10962.72 1069
10963.71 1063
10964.69 1090
10965.68 1080
10966.67 981
10967.66 939
10968.65 964
10969.64 952
10970.63 904
10971.62 911
10972.60 881
10973.59 916
10974.58 899
10975.57 862
10976.56 883
10977.55 854
10978.54 830
10979.53 907
10980.52 880
10981.51 846
10982.50 881
10983.49 917
10984.48 946
10985.47 918
10986.46 924
10987.44 984
10988.43 959
10989.42 940
10990.41 926
10991.40 921
10992.39 925
10993.38 1049
10994.37 922
10995.36 911
10996.35 954
10997.34 1062
10998.33 1104
10999.32 1193
11000.31 1283
11001.30 1531
11002.30 1614
11003.29 1674
11004.28 1708
11005.27 1668
11006.26 1516
11007.25 1516
11008.24 1447
11009.23 1234
11010.22 1232
11011.21 1096
11012.20 1115
11013.19 910
11014.18 875
11015.17 904
11016.16 877
11017.16 838
11018.15 796
11019.14 701
11020.13 734
11021.12 719
11022.11 736
11023.10 794
11024.09 785
11025.09 794
11026.08 757
11027.07 795
11028.06 737
11029.05 715
11030.04 736
11031.03 752
11032.03 723
11033.02 715
11034.01 701
11035.00 720
11035.99 730
11036.99 719
11037.98 757
11038.97 736
11039.96 749
11040.95 800
11041.95 765
11042.94 738
11043.93 667
11044.92 696
11045.91 678
11046.91 661
11047.90 698
11048.89 700
11049.88 727
11050.88 700
11051.87 627
11052.86 622
11053.85 659
11054.85 702
11055.84 688
11056.83 697
11057.83 664
11058.82 636
11059.81 701
11060.80 647
11061.80 660
11062.79 646
11063.78 698
11064.78 716
11065.77 664
11066.76 655
11067.76 691
11068.75 639
11069.74 646
11070.74 636
11071.73 653
11072.72 664
11073.72 722
11074.71 706
11075.70 691
11076.70 706
11077.69 708
11078.69 655
11079.68 659
11080.67 688
11081.67 725
11082.66 680
11083.65 675
11084.65 615
11085.64 606
11086.64 648
11087.63 666
11088.63 596
11089.62 638
11090.61 676
11091.61 667
11092.60 665
11093.60 659
11094.59 582
11095.59 602
11096.58 573
11097.58 626
11098.57 633
11099.56 618
11100.56 613
11101.55 662
11102.55 609
11103.54 623
11104.54 679
11105.53 615
11106.53 578
11107.52 581
11108.52 591
11109.51 625
11110.51 681
11111.50 636
11112.50 629
11113.50 557
11114.49 565
11115.49 590
11116.48 599
11117.48 573
11118.47 588
11119.47 612
11120.46 550
11121.46 568
11122.46 594
11123.45 573
11124.45 631
11125.44 581
11126.44 612
11127.43 631
11128.43 612
11129.43 713
11130.42 623
11131.42 582
11132.42 592
11133.41 616
11134.41 609
11135.40 572
11136.40 612
11137.40 612
11138.39 569
11139.39 560
11140.39 575
11141.38 631
11142.38 617
11143.38 614
11144.37 581
11145.37 572
11146.37 614
11147.36 577
11148.36 632
11149.36 627
11150.35 648
11151.35 628
11152.35 632
11153.35 629
11154.34 655
11155.34 642
11156.34 581
11157.33 598
11158.33 585
11159.33 558
11160.33 623
11161.32 605
11162.32 560
11163.32 558
11164.32 590
11165.31 596
11166.31 636
11167.31 618
11168.31 621
11169.31 591
11170.30 562
11171.30 629
11172.30 619
11173.30 590
11174.30 606
11175.29 595
11176.29 583
11177.29 555
11178.29 554
11179.29 572
11180.29 583
11181.28 588
11182.28 604
11183.28 508
11184.28 488
11185.28 500
11186.28 578
11187.27 535
11188.27 536
11189.27 581
11190.27 600
11191.27 546
11192.27 559
11193.27 554
11194.27 548
11195.27 543
11196.26 604
11197.26 560
11198.26 550
11199.26 614
11200.26 565
11201.26 488
11202.26 555
11203.26 620
11204.26 554
11205.26 546
11206.26 538
11207.26 570
11208.26 570
11209.26 528
11210.26 562
11211.26 588
11212.26 603
11213.26 556
11214.26 568
11215.25 545
11216.25 536
11217.25 541
11218.25 532
11219.25 555
11220.26 558
11221.26 506
11222.26 546
11223.26 518
11224.26 482
11225.26 494
11226.26 535
11227.26 543
11228.26 573
11229.26 550
11230.26 508
11231.26 557
11232.26 560
11233.26 549
11234.26 508
11235.26 523
11236.26 553
11237.26 573
11238.26 571
11239.27 549
11240.27 554
11241.27 561
11242.27 547
11243.27 527
11244.27 579
11245.27 542
11246.27 560
11247.28 540
11248.28 563
11249.28 544
11250.28 588
11251.28 576
11252.28 564
11253.28 562
11254.29 501
11255.29 538
11256.29 570
11257.29 549
11258.29 561
11259.29 549
11260.30 552
11261.30 553
11262.30 532
11263.30 540
11264.30 554
11265.31 582
11266.31 592
11267.31 573
11268.31 536
11269.32 530
11270.32 563
11271.32 583
11272.32 547
11273.33 559
11274.33 580
11275.33 558
11276.33 594
11277.34 569
11278.34 545
11279.34 559
11280.34 602
11281.35 586
11282.35 540
11283.35 611
11284.36 645
11285.36 593
11286.36 565
11287.36 596
11288.37 618
11289.37 604
11290.37 616
11291.38 573
11292.38 545
11293.38 558
11294.39 618
11295.39 560
11296.40 534
11297.40 546
11298.40 571
11299.41 537
11300.41 552
11301.41 587
11302.42 518
11303.42 538
11304.42 566
11305.43 565
11306.43 544
11307.44 600
11308.44 641
11309.44 646
11310.45 613
11311.45 586
11312.46 597
11313.46 602
11314.47 653
11315.47 593
11316.47 701
11317.48 659
11318.48 575
11319.49 631
11320.49 645
11321.50 687
11322.50 659
11323.51 628
11324.51 698
11325.52 635
11326.52 654
11327.53 661
11328.53 654
11329.54 602
11330.54 595
11331.55 622
11332.55 629
11333.56 528
11334.56 583
11335.57 681
11336.57 657
11337.58 607
11338.58 643
11339.59 634
11340.59 748
11341.60 657
11342.61 770
11343.61 656
11344.62 730
11345.62 745
11346.63 747
11347.63 733
11348.64 670
11349.65 662
11350.65 589
11351.66 655
11352.66 616
11353.67 620
11354.68 627
11355.68 584
11356.69 604
11357.69 636
11358.70 548
11359.71 576
11360.71 695
11361.72 628
11362.73 561
11363.73 567
11364.74 578
11365.75 628
11366.75 646
11367.76 544
11368.77 577
11369.77 552
11370.78 605
11371.79 535
11372.79 553
11373.80 534
11374.81 542
11375.81 591
11376.82 532
11377.83 518
11378.84 538
11379.84 579
11380.85 614
11381.86 543
11382.86 599
11383.87 556
11384.88 551
11385.89 582
11386.89 539
11387.90 513
11388.91 544
11389.92 551
11390.93 582
11391.93 530
11392.94 570
11393.95 548
11394.96 616
11395.96 634
11396.97 582
11397.98 575
11398.99 536
11400.00 659
11401.00 602
11402.01 593
11403.02 584
11404.03 607
11405.04 587
11406.05 581
11407.05 553
11408.06 601
11409.07 614
11410.08 638
11411.09 612
11412.10 614
11413.11 612
11414.12 591
11415.12 579
11416.13 554
11417.14 528
11418.15 589
11419.16 574
11420.17 612
11421.18 599
11422.19 603
11423.20 590
11424.20 589
11425.21 619
11426.22 620
11427.23 623
11428.24 602
11429.25 588
11430.26 538
11431.27 571
11432.28 639
11433.29 605
11434.30 604
11435.31 614
11436.32 664
11437.33 641
11438.34 600
11439.35 574
11440.36 615
11441.37 576
11442.38 590
11443.39 690
11444.40 711
11445.41 561
11446.42 616
11447.43 621
11448.44 609
11449.45 633
11450.46 668
11451.47 674
11452.48 664
11453.49 651
11454.50 641
11455.51 617
11456.52 652
11457.53 613
11458.54 716
11459.55 652
11460.57 661
11461.58 654
11462.59 667
11463.60 625
11464.61 643
11465.62 682
11466.63 656
11467.64 680
11468.65 700
11469.66 732
11470.68 684
11471.69 676
11472.70 684
11473.71 666
11474.72 632
11475.73 627
11476.74 620
11477.76 668
11478.77 633
11479.78 689
11480.79 724
11481.80 692
11482.81 672
11483.83 625
11484.84 722
11485.85 697
11486.86 688
11487.87 722
11488.89 730
11489.90 670
11490.91 610
11491.92 656
11492.93 663
11493.95 711
11494.96 664
11495.97 671
11496.98 664
11498.00 721
11499.01 748
11500.02 737
11501.03 675
11502.05 656
11503.06 707
11504.07 782
11505.09 768
11506.10 763
11507.11 695
11508.12 715
11509.14 701
11510.15 741
11511.16 713
11512.18 729
11513.19 712
11514.20 763
11515.22 702
11516.23 733
11517.24 711
11518.26 763
11519.27 739
11520.28 784
11521.30 767
11522.31 730
11523.32 782
11524.34 798
11525.35 746
11526.36 832
11527.38 813
11528.39 810
11529.41 781
11530.42 750
11531.43 728
11532.45 816
11533.46 810
11534.47 860
11535.49 774
11536.50 828
11537.52 880
11538.53 869
11539.55 830
11540.56 876
11541.57 946
11542.59 902
11543.60 843
11544.62 845
11545.63 902
11546.65 954
11547.66 946
11548.68 927
11549.69 963
11550.71 935
11551.72 932
11552.74 937
11553.75 959
11554.77 979
11555.78 950
11556.80 925
11557.81 1028
11558.83 1009
11559.84 966
11560.86 957
11561.87 1001
11562.89 907
11563.90 991
11564.92 1028
11565.93 1050
11566.95 1044
11567.96 1074
11568.98 1122
11570.00 1088
11571.01 1160
11572.03 1115
11573.04 1070
11574.06 1105
11575.07 1139
11576.09 1126
11577.11 1152
11578.12 1303
11579.14 1249
11580.15 1296
11581.17 1345
11582.19 1380
11583.20 1406
11584.22 1481
11585.24 1476
11586.25 1557
11587.27 1668
11588.28 1656
11589.30 1642
11590.32 1715
11591.33 1751
11592.35 1759
11593.37 1805
11594.38 1773
11595.40 1939
11596.42 2158
11597.43 2340
11598.45 2570
11599.47 2791
11600.48 3209
11601.50 3444
11602.52 3645
11603.54 3788
11604.55 3790
11605.57 3723
11606.59 3498
11607.61 3344
11608.62 3004
11609.64 2778
11610.66 2458
11611.67 2204
11612.69 2100
11613.71 1909
11614.73 1841
11615.74 1833
11616.76 1735
11617.78 1848
11618.80 1930
11619.82 1914
11620.83 1908
11621.85 1901
11622.87 1887
11623.89 1792
11624.91 1817
11625.92 1768
11626.94 1809
11627.96 1888
11628.98 1842
11630.00 2037
11631.01 2192
11632.03 2372
11633.05 2576
11634.07 2897
11635.09 3107
11636.11 3269
11637.13 3374
11638.14 3367
11639.16 3265
11640.18 3163
11641.20 3135
11642.22 2830
11643.24 2588
11644.26 2290
11645.28 2045
11646.29 1933
11647.31 1807
11648.33 1629
11649.35 1581
11650.37 1450
11651.39 1403
11652.41 1394
11653.43 1325
11654.45 1262
11655.47 1208
11656.49 1263
11657.51 1210
11658.53 1217
11659.55 1308
11660.57 1288
11661.58 1168
11662.60 1219
11663.62 1121
11664.64 1187
11665.66 1205
11666.68 1192
11667.70 1252
11668.72 1260
11669.74 1282
11670.76 1232
11671.78 1180
11672.80 1255
11673.82 1286
11674.84 1264
11675.86 1250
11676.89 1190
11677.91 1194
11678.93 1158
11679.95 1253
11680.97 1236
11681.99 1250
11683.01 1150
11684.03 1165
11685.05 1118
11686.07 1131
11687.09 1167
11688.11 1163
11689.13 1089
11690.15 1126
11691.17 1118
11692.20 1082
11693.22 1111
11694.24 1049
11695.26 1063
11696.28 1072
11697.30 1127
11698.32 1032
11699.34 1005
11700.36 1027
11701.39 1065
11702.41 1036
11703.43 1032
11704.45 1089
11705.47 1053
11706.49 1090
11707.52 1072
11708.54 1085
11709.56 1130
11710.58 1049
11711.60 1039
11712.62 1103
11713.65 1076
11714.67 1086
11715.69 1090
11716.71 1072
11717.73 1108
11718.76 1060
11719.78 1107
11720.80 1084
11721.82 1031
11722.85 982
11723.87 1018
11724.89 1013
11725.91 1012
11726.94 1004
11727.96 1008
11728.98 910
11730.00 935
11731.03 907
11732.05 926
11733.07 917
11734.09 995
11735.12 957
11736.14 908
11737.16 934
11738.19 970
11739.21 949
11740.23 889
11741.26 862
11742.28 854
11743.30 957
11744.33 887
11745.35 956
11746.37 954
11747.40 850
11748.42 906
11749.44 923
11750.47 949
11751.49 963
11752.51 864
11753.54 853
11754.56 885
11755.58 827
11756.61 806
11757.63 832
11758.66 852
11759.68 808
11760.70 724
11761.73 757
11762.75 790
11763.78 845
11764.80 765
11765.82 778
11766.85 818
11767.87 745
11768.90 787
11769.92 760
11770.95 729
11771.97 708
11772.99 737
11774.02 732
11775.04 753
11776.07 745
11777.09 759
11778.12 722
11779.14 747
11780.17 775
11781.19 791
11782.22 753
11783.24 731
11784.27 793
11785.29 827
11786.32 829
11787.34 764
11788.37 761
11789.39 787
11790.42 784
11791.44 746
11792.47 792
11793.49 790
11794.52 742
11795.55 699
11796.57 688
11797.60 707
11798.62 662
11799.65 698
11800.67 686
11801.70 659
11802.73 654
11803.75 642
11804.78 710
11805.80 703
11806.83 691
11807.86 645
11808.88 625
11809.91 674
11810.93 670
11811.96 657
11812.99 622
11814.01 697
11815.04 706
11816.07 660
11817.09 618
11818.12 600
11819.14 688
11820.17 648
11821.20 669
11822.22 638
11823.25 695
11824.28 697
11825.30 653
11826.33 668
11827.36 682
11828.39 684
11829.41 666
11830.44 710
11831.47 668
11832.49 645
11833.52 656
11834.55 661
11835.58 642
11836.60 645
11837.63 564
11838.66 622
11839.68 658
11840.71 614
11841.74 659
11842.77 671
11843.79 635
11844.82 599
11845.85 592
11846.88 581
11847.91 598
11848.93 638
11849.96 607
11850.99 621
11852.02 625
11853.05 647
11854.07 649
11855.10 681
11856.13 717
11857.16 669
11858.19 602
11859.21 664
11860.24 654
11861.27 630
11862.30 612
11863.33 593
11864.36 664
11865.38 670
11866.41 683
11867.44 617
11868.47 644
11869.50 643
11870.53 702
11871.56 614
11872.59 637
11873.61 665
11874.64 644
11875.67 627
11876.70 628
11877.73 630
11878.76 653
11879.79 652
11880.82 608
11881.85 659
11882.88 683
11883.91 661
11884.94 664
11885.97 699
11886.99 677
11888.02 718
11889.05 731
11890.08 757
11891.11 731
11892.14 680
11893.17 737
11894.20 700
11895.23 760
11896.26 752
11897.29 753
11898.32 690
11899.35 690
11900.38 736
11901.41 722
11902.44 805
11903.47 853
11904.50 818
11905.53 842
11906.56 884
11907.59 915
11908.62 856
11909.65 843
11910.69 835
11911.72 846
11912.75 788
11913.78 778
11914.81 747
11915.84 729
11916.87 747
11917.90 823
11918.93 787
11919.96 768
11920.99 786
11922.02 761
11923.05 714
11924.09 732
11925.12 776
11926.15 845
11927.18 773
11928.21 815
11929.24 842
11930.27 839
11931.30 922
11932.34 1010
11933.37 1111
11934.40 1089
11935.43 1107
11936.46 1088
11937.49 1100
11938.53 1116
11939.56 1045
11940.59 1120
11941.62 1011
11942.65 887
11943.69 858
11944.72 816
11945.75 777
11946.78 784
11947.81 769
11948.85 711
11949.88 757
11950.91 686
11951.94 660
11952.97 699
11954.01 706
11955.04 652
11956.07 607
11957.10 624
11958.14 648
11959.17 685
11960.20 765
11961.24 679
11962.27 684
11963.30 713
11964.33 725
11965.37 679
11966.40 652
11967.43 612
11968.47 612
11969.50 667
11970.53 689
11971.56 667
11972.60 649
11973.63 665
11974.66 637
11975.70 626
11976.73 620
11977.76 709
11978.80 725
11979.83 672
11980.86 592
11981.90 652
11982.93 658
11983.97 629
11985.00 645
11986.03 640
11987.07 640
11988.10 649
11989.13 705
11990.17 705
11991.20 677
11992.24 674
11993.27 664
11994.31 649
11995.34 614
11996.37 599
11997.41 613
11998.44 644
11999.48 669
12000.51 654
12001.55 642
12002.58 605
12003.61 664
12004.65 679
12005.68 642
12006.72 671
12007.75 677
12008.79 687
12009.82 671
12010.86 706
12011.89 714
12012.93 729
12013.96 714
12015.00 717
12016.03 717
12017.07 729
12018.10 786
12019.14 719
12020.17 751
12021.21 745
12022.24 732
12023.28 776
12024.31 766
12025.35 728
12026.39 750
12027.42 783
12028.46 757
12029.49 718
12030.53 735
12031.56 671
12032.60 683
12033.64 660
12034.67 696
12035.71 708
12036.74 753
12037.78 763
12038.82 671
12039.85 696
12040.89 743
12041.92 730
12042.96 733
12044.00 720
12045.03 821
12046.07 770
12047.11 704
12048.14 707
12049.18 742
12050.21 746
12051.25 760
12052.29 735
12053.32 740
12054.36 786
12055.40 764
12056.43 757
12057.47 798
12058.51 726
12059.55 721
12060.58 684
12061.62 741
12062.66 817
12063.69 718
12064.73 715
12065.77 748
12066.81 773
12067.84 787
12068.88 753
12069.92 769
12070.95 785
12071.99 797
12073.03 740
12074.07 741
12075.11 735
12076.14 726
12077.18 724
12078.22 761
12079.26 712
12080.29 743
12081.33 740
12082.37 709
12083.41 744
12084.45 776
12085.48 778
12086.52 780
12087.56 793
12088.60 807
12089.64 807
12090.67 845
12091.71 802
12092.75 803
12093.79 842
12094.83 850
12095.87 829
12096.91 878
12097.94 937
12098.98 886
12100.02 893
12101.06 904
12102.10 824
12103.14 924
12104.18 938
12105.22 995
12106.25 1010
12107.29 998
12108.33 1052
12109.37 1095
12110.41 1031
12111.45 944
12112.49 873
12113.53 909
12114.57 876
12115.61 835
12116.65 868
12117.69 820
12118.73 822
12119.77 688
12120.80 765
12121.84 731
12122.88 676
12123.92 694
12124.96 704
12126.00 763
12127.04 712
12128.08 681
12129.12 679
12130.16 713
12131.20 659
12132.24 733
12133.28 717
12134.32 753
12135.36 721
12136.40 655
12137.44 635
12138.48 703
12139.52 681
12140.57 700
12141.61 713
12142.65 691
12143.69 671
12144.73 646
12145.77 606
12146.81 638
12147.85 675
12148.89 638
12149.93 645
12150.97 655
12152.01 673
12153.05 620
12154.10 619
12155.14 612
12156.18 601
12157.22 623
12158.26 650
12159.30 619
12160.34 543
12161.38 593
12162.42 581
12163.47 568
12164.51 621
12165.55 634
12166.59 638
12167.63 610
12168.67 617
12169.72 579
12170.76 628
12171.80 604
12172.84 646
12173.88 604
12174.92 603
12175.97 581
12177.01 603
12178.05 552
12179.09 604
12180.13 636
12181.18 578
12182.22 592
12183.26 572
12184.30 616
12185.35 616
12186.39 636
12187.43 548
12188.47 569
12189.52 558
12190.56 634
12191.60 617
12192.64 604
12193.69 574
12194.73 598
12195.77 628
12196.82 608
12197.86 570
12198.90 657
12199.94 650
12200.99 592
12202.03 595
12203.07 636
12204.12 600
12205.16 588
12206.20 551
12207.25 590
12208.29 575
12209.33 566
12210.38 629
12211.42 596
12212.46 567
12213.51 544
12214.55 597
12215.59 576
12216.64 605
12217.68 625
12218.73 609
12219.77 588
12220.81 652
12221.86 635
12222.90 568
12223.94 628
12224.99 584
12226.03 596
12227.08 567
12228.12 571
12229.17 577
12230.21 586
12231.25 664
12232.30 601
12233.34 557
12234.39 571
12235.43 607
12236.48 604
12237.52 590
12238.57 524
12239.61 543
12240.66 555
12241.70 595
12242.74 577
12243.79 554
12244.83 557
12245.88 569
12246.92 564
12247.97 602
12249.01 541
12250.06 576
12251.10 589
12252.15 592
12253.20 586
12254.24 587
12255.29 562
12256.33 543
12257.38 568
12258.42 623
12259.47 497
12260.51 541
12261.56 540
12262.60 529
12263.65 543
12264.70 538
12265.74 583
12266.79 558
12267.83 587
12268.88 610
12269.93 590
12270.97 576
12272.02 539
12273.06 558
12274.11 506
12275.16 538
12276.20 509
12277.25 536
12278.30 520
12279.34 509
12280.39 549
12281.43 583
12282.48 507
12283.53 484
12284.57 509
12285.62 534
12286.67 558
12287.71 535
12288.76 523
12289.81 537
12290.85 588
12291.90 509
12292.95 483
12294.00 524
12295.04 497
12296.09 474
12297.14 483
12298.18 517
12299.23 478
12300.28 521
12301.33 493
12302.37 497
12303.42 492
12304.47 471
12305.52 484
12306.56 524
12307.61 532
12308.66 587
12309.71 500
12310.75 519
12311.80 511
12312.85 506
12313.90 488
12314.95 493
12315.99 478
12317.04 508
12318.09 536
12319.14 523
12320.19 502
12321.23 470
12322.28 480
12323.33 514
12324.38 488
12325.43 504
12326.47 480
12327.52 461
12328.57 442
12329.62 509
12330.67 493
12331.72 482
12332.77 524
12333.81 509
12334.86 509
12335.91 501
12336.96 488
12338.01 523
12339.06 554
12340.11 482
12341.16 499
12342.21 504
12343.26 507
12344.30 506
12345.35 495
12346.40 497
12347.45 533
12348.50 491
12349.55 468
12350.60 431
12351.65 527
12352.70 456
12353.75 451
12354.80 459
12355.85 485
12356.90 464
12357.95 461
12359.00 492
12360.05 498
12361.10 490
12362.15 491
12363.20 443
12364.25 444
12365.30 414
12366.35 452
12367.40 468
12368.45 515
12369.50 495
12370.55 540
12371.60 549
12372.65 528
12373.70 532
12374.75 513
12375.80 508
12376.85 515
12377.90 517
12378.95 505
12380.00 484
12381.05 468
12382.10 517
12383.15 485
12384.21 482
12385.26 519
12386.31 519
12387.36 529
12388.41 499
12389.46 476
12390.51 512
12391.56 512
12392.61 464
12393.67 483
12394.72 497
12395.77 516
12396.82 566
12397.87 504
12398.92 463
12399.97 493
12401.03 429
12402.08 497
12403.13 506
12404.18 547
12405.23 517
12406.28 472
12407.34 464
12408.39 518
12409.44 498
12410.49 482
12411.54 538
12412.60 486
12413.65 510
12414.70 516
12415.75 546
12416.80 548
12417.86 485
12418.91 497
12419.96 522
12421.01 512
12422.07 530
12423.12 571
12424.17 559
12425.22 504
12426.28 502
12427.33 513
12428.38 518
12429.43 476
12430.49 483
12431.54 494
12432.59 558
12433.65 532
12434.70 517
12435.75 542
12436.80 522
12437.86 456
12438.91 485
12439.96 469
12441.02 543
12442.07 505
12443.12 561
12444.18 486
12445.23 463
12446.28 509
12447.34 547
12448.39 510
12449.45 533
12450.50 533
12451.55 485
12452.61 515
12453.66 474
12454.71 493
12455.77 486
12456.82 451
12457.88 480
12458.93 495
12459.98 464
12461.04 477
12462.09 492
12463.15 499
12464.20 544
12465.26 514
12466.31 491
12467.36 520
12468.42 508
12469.47 501
12470.53 490
12471.58 506
12472.64 527
12473.69 499
12474.75 485
12475.80 532
12476.86 489
12477.91 509
12478.97 528
12480.02 539
12481.08 539
12482.13 510
12483.19 564
12484.24 566
12485.30 613
12486.35 599
12487.41 644
12488.46 589
12489.52 561
12490.57 579
12491.63 572
12492.68 550
12493.74 600
12494.79 631
12495.85 651
12496.90 722
12497.96 726
12499.02 686
12500.07 711
12501.13 670
12502.18 707
12503.24 647
12504.30 714
12505.35 652
12506.41 610
12507.46 614
12508.52 615
12509.58 639
12510.63 653
12511.69 583
12512.74 637
12513.80 626
12514.86 638
12515.91 588
12516.97 588
12518.03 687
12519.08 665
12520.14 618
12521.20 672
12522.25 652
12523.31 678
12524.37 748
12525.42 813
12526.48 809
12527.54 773
12528.59 816
12529.65 824
12530.71 785
12531.77 838
12532.82 775
12533.88 747
12534.94 804
12535.99 662
12537.05 617
12538.11 649
12539.17 606
12540.22 632
12541.28 632
12542.34 597
12543.40 567
12544.45 607
12545.51 571
12546.57 552
12547.63 570
12548.69 589
12549.74 661
12550.80 598
12551.86 576
12552.92 617
12553.98 609
12555.03 636
12556.09 634
12557.15 589
12558.21 575
12559.27 594
12560.32 534
12561.38 557
12562.44 555
12563.50 579
12564.56 607
12565.62 569
12566.68 581
12567.73 646
12568.79 675
12569.85 636
12570.91 698
12571.97 669
12573.03 690
12574.09 605
12575.15 690
12576.20 717
12577.26 700
12578.32 631
12579.38 671
12580.44 762
12581.50 717
12582.56 714
12583.62 678
12584.68 663
12585.74 693
12586.80 662
12587.86 661
12588.92 633
12589.98 598
12591.04 628
12592.10 645
12593.15 663
12594.21 687
12595.27 728
12596.33 694
12597.39 604
12598.45 591
12599.51 654
12600.57 657
12601.63 667
12602.69 720
12603.75 762
12604.81 755
12605.87 777
12606.93 851
12608.00 862
12609.06 800
12610.12 852
12611.18 848
12612.24 831
12613.30 815
12614.36 822
12615.42 820
12616.48 739
12617.54 728
12618.60 683
12619.66 692
12620.72 645
12621.78 621
12622.84 649
12623.91 603
12624.97 594
12626.03 581
12627.09 624
12628.15 616
12629.21 623
12630.27 601
12631.33 662
12632.40 553
12633.46 576
12634.52 572
12635.58 566
12636.64 616
12637.70 593
12638.76 555
12639.83 508
12640.89 574
12641.95 597
12643.01 548
12644.07 552
12645.13 616
12646.20 630
12647.26 553
12648.32 628
12649.38 568
12650.45 547
12651.51 593
12652.57 542
12653.63 537
12654.69 530
12655.76 601
12656.82 559
12657.88 647
12658.94 604
12660.01 572
12661.07 561
12662.13 628
12663.19 609
12664.26 587
12665.32 544
12666.38 569
12667.45 622
12668.51 605
12669.57 634
12670.63 606
12671.70 624
12672.76 608
12673.82 557
12674.89 592
12675.95 593
12677.01 541
12678.08 589
12679.14 546
12680.20 590
12681.27 608
12682.33 540
12683.39 586
12684.46 628
12685.52 639
12686.58 649
12687.65 706
12688.71 674
12689.77 668
12690.84 604
12691.90 638
12692.97 672
12694.03 635
12695.09 649
12696.16 553
12697.22 630
12698.29 619
12699.35 646
12700.42 642
12701.48 658
12702.54 574
12703.61 607
12704.67 619
12705.74 638
12706.80 603
12707.87 586
12708.93 605
12710.00 654
12711.06 628
12712.12 611
12713.19 561
12714.25 583
12715.32 584
12716.38 556
12717.45 577
12718.51 585
12719.58 574
12720.64 542
12721.71 578
12722.77 549
12723.84 580
12724.90 626
12725.97 616
12727.04 596
12728.10 558
12729.17 619
12730.23 605
12731.30 599
12732.36 555
12733.43 628
12734.49 564
12735.56 545
12736.63 581
12737.69 589
12738.76 559
12739.82 541
12740.89 542
12741.95 555
12743.02 523
12744.09 567
12745.15 551
12746.22 547
12747.28 520
12748.35 539
12749.42 529
12750.48 517
12751.55 494
12752.62 484
12753.68 523
12754.75 510
12755.82 489
12756.88 512
12757.95 495
12759.02 476
12760.08 470
12761.15 533
12762.22 547
12763.28 506
12764.35 477
12765.42 468
12766.48 496
12767.55 488
12768.62 450
12769.69 521
12770.75 532
12771.82 519
12772.89 444
12773.95 505
12775.02 473
12776.09 478
12777.16 475
12778.22 447
12779.29 427
12780.36 459
12781.43 480
12782.49 502
12783.56 481
12784.63 407
12785.70 466
12786.77 458
12787.83 503
12788.90 483
12789.97 524
12791.04 477
12792.11 449
12793.17 481
12794.24 415
12795.31 477
12796.38 521
12797.45 534
12798.51 468
12799.58 430
12800.65 438
12801.72 430
12802.79 463
12803.86 483
12804.93 484
12805.99 448
12807.06 445
12808.13 462
12809.20 445
12810.27 448
12811.34 484
12812.41 480
12813.48 466
12814.54 487
12815.61 493
12816.68 522
12817.75 501
12818.82 465
12819.89 494
12820.96 485
12822.03 481
12823.10 504
12824.17 465
12825.24 451
12826.31 450
12827.38 433
12828.45 446
12829.52 496
12830.59 476
12831.65 475
12832.72 479
12833.79 455
12834.86 487
12835.93 454
12837.00 442
12838.07 503
12839.14 493
12840.21 483
12841.28 485
12842.35 476
12843.42 461
12844.50 430
12845.57 494
12846.64 443
12847.71 433
12848.78 436
12849.85 451
12850.92 499
12851.99 468
12853.06 425
12854.13 430
12855.20 470
12856.27 434
12857.34 443
12858.41 487
12859.48 469
12860.55 475
12861.63 446
12862.70 423
12863.77 434
12864.84 466
12865.91 418
12866.98 386
12868.05 434
12869.12 408
12870.19 396
12871.27 441
12872.34 446
12873.41 495
12874.48 448
12875.55 384
12876.62 418
12877.70 429
12878.77 467
12879.84 411
12880.91 363
12881.98 377
12883.05 450
12884.13 399
12885.20 422
12886.27 455
12887.34 436
12888.41 418
12889.49 384
12890.56 410
12891.63 413
12892.70 403
12893.78 410
12894.85 396
12895.92 416
12896.99 380
12898.06 427
12899.14 383
12900.21 375
12901.28 394
12902.36 443
12903.43 403
12904.50 413
12905.57 406
12906.65 396
12907.72 392
12908.79 427
12909.87 399
12910.94 382
12912.01 397
12913.08 357
12914.16 340
12915.23 370
12916.30 428
12917.38 379
12918.45 388
12919.52 407
12920.60 427
12921.67 436
12922.74 426
12923.82 376
12924.89 372
12925.97 394
12927.04 405
12928.11 401
12929.19 350
12930.26 384
12931.33 431
12932.41 383
12933.48 354
12934.56 372
12935.63 377
12936.70 467
12937.78 389
12938.85 372
12939.93 371
12941.00 386
12942.08 380
12943.15 386
12944.22 368
12945.30 378
12946.37 400
12947.45 418
12948.52 415
12949.60 425
12950.67 374
12951.75 380
12952.82 430
12953.90 403
12954.97 360
12956.05 374
12957.12 422
12958.20 404
12959.27 378
12960.35 392
12961.42 396
12962.50 417
12963.57 371
12964.65 375
12965.72 375
12966.80 409
12967.87 405
12968.95 381
12970.02 340
12971.10 379
12972.17 433
12973.25 430
12974.33 410
12975.40 365
12976.48 365
12977.55 413
12978.63 446
12979.70 373
12980.78 421
12981.86 383
12982.93 413
12984.01 391
12985.08 382
12986.16 429
12987.24 442
12988.31 399
12989.39 389
12990.47 415
12991.54 380
12992.62 360
12993.70 395
12994.77 355
12995.85 352
12996.93 445
12998.00 446
12999.08 450
13000.16 400
13001.23 403
13002.31 378
13003.39 387
13004.46 412
13005.54 398
13006.62 406
13007.69 401
13008.77 459
13009.85 439
13010.93 414
13012.00 374
13013.08 401
13014.16 409
13015.23 424
13016.31 455
13017.39 408
13018.47 395
13019.54 406
13020.62 388
13021.70 406
13022.78 399
13023.85 400
13024.93 447
13026.01 388
13027.09 389
13028.17 450
13029.24 446
13030.32 397
13031.40 362
13032.48 378
13033.56 417
13034.63 428
13035.71 424
13036.79 462
13037.87 432
13038.95 392
13040.03 383
13041.10 427
13042.18 405
13043.26 377
13044.34 414
13045.42 420
13046.50 431
13047.58 409
13048.65 446
13049.73 452
13050.81 399
13051.89 415
13052.97 438
13054.05 431
13055.13 434
13056.21 400
13057.29 373
13058.37 403
13059.44 375
13060.52 426
13061.60 454
13062.68 379
13063.76 412
13064.84 448
13065.92 407
13067.00 391
13068.08 414
13069.16 373
13070.24 435
13071.32 414
13072.40 373
13073.48 404
13074.56 430
13075.64 400
13076.72 383
13077.80 405
13078.88 400
13079.96 378
13081.04 377
13082.12 363
13083.20 405
13084.28 386
13085.36 402
13086.44 460
13087.52 402
13088.60 362
13089.68 409
13090.76 407
13091.84 368
13092.92 395
13094.00 368
13095.08 384
13096.16 362
13097.24 403
13098.33 439
13099.41 423
13100.49 394
13101.57 375
13102.65 409
13103.73 451
13104.81 502
13105.89 460
13106.97 424
13108.05 467
13109.14 434
13110.22 439
13111.30 428
13112.38 382
13113.46 350
13114.54 400
13115.62 413
13116.71 392
13117.79 405
13118.87 387
13119.95 369
13121.03 407
13122.11 461
13123.20 420
13124.28 405
13125.36 398
13126.44 396
13127.52 393
13128.61 389
13129.69 343
13130.77 381
13131.85 464
13132.94 438
13134.02 356
13135.10 384
13136.18 401
13137.26 401
13138.35 404
13139.43 374
13140.51 345
13141.59 402
13142.68 410
13143.76 395
13144.84 424
13145.93 447
13147.01 409
13148.09 435
13149.17 426
13150.26 393
13151.34 379
13152.42 364
13153.51 385
13154.59 365
13155.67 419
13156.76 387
13157.84 434
13158.92 395
13160.01 398
13161.09 393
13162.17 397
13163.26 438
13164.34 400
13165.42 420
13166.51 392
13167.59 401
13168.67 400
13169.76 401
13170.84 400
13171.93 452
13173.01 371
13174.09 388
13175.18 402
13176.26 386
13177.35 408
13178.43 381
13179.51 345
13180.60 359
13181.68 358
13182.77 346
13183.85 386
13184.94 411
13186.02 438
13187.10 395
13188.19 364
13189.27 365
13190.36 427
13191.44 417
13192.53 370
13193.61 394
13194.70 357
13195.78 379
13196.87 419
13197.95 401
13199.04 363
13200.12 404
13201.21 448
13202.29 370
13203.38 388
13204.46 424
13205.55 448
13206.63 434
13207.72 394
13208.80 381
13209.89 393
13210.97 407
13212.06 390
13213.14 387
13214.23 428
13215.32 427
13216.40 420
13217.49 409
13218.57 416
13219.66 351
13220.74 393
13221.83 442
13222.92 453
13224.00 412
13225.09 364
13226.17 407
13227.26 374
13228.35 427
13229.43 392
13230.52 417
13231.61 405
13232.69 423
13233.78 399
13234.87 369
13235.95 394
13237.04 427
13238.12 422
13239.21 395
13240.30 429
13241.38 386
13242.47 407
13243.56 389
13244.65 434
13245.73 432
13246.82 404
13247.91 386
13248.99 432
13250.08 415
13251.17 414
13252.25 413
13253.34 386
13254.43 451
13255.52 425
13256.60 383
13257.69 435
13258.78 392
13259.87 486
13260.95 466
13262.04 440
13263.13 455
13264.22 400
13265.30 439
13266.39 428
13267.48 425
13268.57 448
13269.65 479
13270.74 444
13271.83 419
13272.92 424
13274.01 451
13275.09 430
13276.18 444
13277.27 429
13278.36 463
13279.45 492
13280.54 480
13281.62 494
13282.71 464
13283.80 466
13284.89 464
13285.98 482
13287.07 490
13288.16 530
13289.24 490
13290.33 475
13291.42 454
13292.51 454
13293.60 455
13294.69 475
13295.78 482
13296.87 438
13297.96 478
13299.04 483
13300.13 480
13301.22 493
13302.31 477
13303.40 482
13304.49 429
13305.58 433
13306.67 498
13307.76 509
13308.85 533
13309.94 536
13311.03 513
13312.12 503
13313.21 491
13314.30 475
13315.39 493
13316.48 441
13317.57 499
13318.66 505
13319.75 504
13320.84 522
13321.93 499
13323.02 433
13324.11 455
13325.20 502
13326.29 467
13327.38 524
13328.47 494
13329.56 496
13330.65 503
13331.74 515
13332.83 553
13333.92 507
13335.01 471
13336.10 516
13337.19 499
13338.28 505
13339.37 471
13340.46 456
13341.55 470
13342.64 529
13343.74 527
13344.83 505
13345.92 481
13347.01 464
13348.10 471
13349.19 494
13350.28 542
13351.37 516
13352.46 504
13353.56 509
13354.65 490
13355.74 544
13356.83 513
13357.92 518
13359.01 491
13360.10 497
13361.20 537
13362.29 584
13363.38 531
13364.47 552
13365.56 576
13366.65 569
13367.75 585
13368.84 593
13369.93 586
13371.02 591
13372.11 607
13373.21 626
13374.30 613
13375.39 576
13376.48 618
13377.58 630
13378.67 598
13379.76 540
13380.85 513
13381.95 584
13383.04 583
13384.13 508
13385.22 516
13386.32 532
13387.41 537
13388.50 493
13389.59 510
13390.69 490
13391.78 522
13392.87 506
13393.97 504
13395.06 500
13396.15 470
13397.24 519
13398.34 539
13399.43 498
13400.52 539
13401.62 526
13402.71 545
13403.80 500
13404.90 481
13405.99 488
13407.08 543
13408.18 524
13409.27 471
13410.37 540
13411.46 509
13412.55 479
13413.65 503
13414.74 492
13415.83 486
13416.93 470
13418.02 487
13419.12 463
13420.21 466
13421.30 467
13422.40 530
13423.49 515
13424.59 446
13425.68 449
13426.78 505
13427.87 527
13428.96 514
13430.06 493
13431.15 461
13432.25 499
13433.34 488
13434.44 446
13435.53 474
13436.63 546
13437.72 495
13438.82 531
13439.91 491
13441.01 493
13442.10 526
13443.20 556
13444.29 483
13445.39 509
13446.48 490
13447.58 505
13448.67 547
13449.77 506
13450.86 558
13451.96 571
13453.05 510
13454.15 515
13455.24 527
13456.34 511
13457.43 525
13458.53 570
13459.63 562
13460.72 478
13461.82 522
13462.91 543
13464.01 545
13465.10 565
13466.20 520
13467.30 583
13468.39 581
13469.49 523
13470.58 541
13471.68 502
13472.78 510
13473.87 527
13474.97 553
13476.07 558
13477.16 572
13478.26 553
13479.35 512
13480.45 530
13481.55 553
13482.64 556
13483.74 540
13484.84 581
13485.93 596
13487.03 628
13488.13 564
13489.22 522
13490.32 601
13491.42 598
13492.52 590
13493.61 577
13494.71 615
13495.81 644
13496.90 622
13498.00 606
13499.10 572
13500.20 669
13501.29 635
13502.39 618
13503.49 651
13504.59 678
13505.68 689
13506.78 720
13507.88 640
13508.98 676
13510.07 697
13511.17 650
13512.27 643
13513.37 593
13514.47 640
13515.56 617
13516.66 569
13517.76 620
13518.86 592
13519.96 517
13521.05 528
13522.15 515
13523.25 529
13524.35 480
13525.45 560
13526.54 497
13527.64 483
13528.74 487
13529.84 488
13530.94 469
13532.04 499
13533.14 538
13534.23 496
13535.33 451
13536.43 461
13537.53 467
13538.63 475
13539.73 490
13540.83 447
13541.93 455
13543.03 446
13544.12 516
13545.22 486
13546.32 491
13547.42 491
13548.52 446
13549.62 506
13550.72 525
13551.82 538
13552.92 464
13554.02 409
13555.12 435
13556.22 447
13557.32 487
13558.42 515
13559.52 511
13560.62 468
13561.72 471
13562.82 457
13563.92 457
13565.02 457
13566.12 431
13567.22 464
13568.32 419
13569.42 458
13570.52 496
13571.62 480
13572.72 403
13573.82 418
13574.92 428
13576.02 446
13577.12 485
13578.22 415
13579.32 463
13580.42 453
13581.52 396
13582.62 482
13583.72 456
13584.82 403
13585.92 441
13587.02 468
13588.13 454
13589.23 470
13590.33 421
13591.43 421
13592.53 430
13593.63 417
13594.73 453
13595.83 441
13596.93 424
13598.04 415
13599.14 454
13600.24 494
13601.34 431
13602.44 429
13603.54 472
13604.64 473
13605.75 487
13606.85 444
13607.95 445
13609.05 503
13610.15 521
13611.25 440
13612.36 490
13613.46 473
13614.56 480
13615.66 503
13616.76 471
13617.87 413
13618.97 415
13620.07 427
13621.17 463
13622.28 463
13623.38 487
13624.48 455
13625.58 447
13626.68 447
13627.79 432
13628.89 464
13629.99 455
13631.09 466
13632.20 454
13633.30 436
13634.40 460
13635.51 442
13636.61 425
13637.71 450
13638.81 403
13639.92 444
13641.02 443
13642.12 454
13643.23 441
13644.33 455
13645.43 476
13646.54 445
13647.64 422
13648.74 402
13649.85 458
13650.95 400
13652.05 430
13653.16 492
13654.26 432
13655.36 422
13656.47 441
13657.57 468
13658.68 459
13659.78 381
13660.88 482
13661.99 450
13663.09 473
13664.19 419
13665.30 424
13666.40 433
13667.51 427
13668.61 424
13669.72 441
13670.82 442
13671.92 472
13673.03 421
13674.13 445
13675.24 484
13676.34 449
13677.45 506
13678.55 515
13679.65 440
13680.76 457
13681.86 417
13682.97 419
13684.07 417
13685.18 448
13686.28 473
13687.39 472
13688.49 449
13689.60 427
13690.70 390
13691.81 475
13692.91 423
13694.02 441
13695.12 412
13696.23 407
13697.33 450
13698.44 436
13699.55 443
13700.65 397
13701.76 421
13702.86 456
13703.97 442
13705.07 407
13706.18 460
13707.28 458
13708.39 454
13709.50 464
13710.60 451
13711.71 423
13712.81 428
13713.92 440
13715.03 483
13716.13 517
13717.24 488
13718.34 481
13719.45 505
13720.56 480
13721.66 472
13722.77 479
13723.88 479
13724.98 468
13726.09 503
13727.19 531
13728.30 493
13729.41 496
13730.51 477
13731.62 458
13732.73 489
13733.83 510
13734.94 504
13736.05 469
13737.16 498
13738.26 515
13739.37 553
13740.48 538
13741.58 513
13742.69 562
13743.80 507
13744.91 515
13746.01 545
13747.12 520
13748.23 533
13749.33 553
13750.44 542
13751.55 553
13752.66 510
13753.76 524
13754.87 494
13755.98 530
13757.09 615
13758.20 622
13759.30 577
13760.41 615
13761.52 641
13762.63 621
13763.74 569
13764.84 606
13765.95 668
13767.06 711
13768.17 633
13769.28 690
13770.38 725
13771.49 773
13772.60 772
13773.71 796
13774.82 879
13775.93 941
13777.03 856
13778.14 893
13779.25 804
13780.36 855
13781.47 852
13782.58 828
13783.69 806
13784.80 742
13785.90 693
13787.01 662
13788.12 621
13789.23 619
13790.34 628
13791.45 625
13792.56 596
13793.67 557
13794.78 561
13795.89 553
13797.00 563
13798.11 559
13799.21 512
13800.32 548
13801.43 529
13802.54 527
13803.65 531
13804.76 544
13805.87 608
13806.98 562
13808.09 498
13809.20 513
13810.31 513
13811.42 505
13812.53 484
13813.64 539
13814.75 497
13815.86 542
13816.97 500
13818.08 483
13819.19 449
13820.30 523
13821.41 492
13822.52 491
13823.63 469
13824.74 462
13825.85 506
13826.96 449
13828.08 484
13829.19 471
13830.30 443
13831.41 457
13832.52 459
13833.63 487
13834.74 447
13835.85 486
13836.96 511
13838.07 464
13839.18 494
13840.29 515
13841.41 448
13842.52 456
13843.63 481
13844.74 489
13845.85 472
13846.96 527
13848.07 499
13849.19 504
13850.30 426
13851.41 490
13852.52 494
13853.63 465
13854.74 450
13855.85 508
13856.97 495
13858.08 510
13859.19 508
13860.30 493
13861.41 559
13862.53 510
13863.64 515
13864.75 524
13865.86 487
13866.97 476
13868.09 479
13869.20 492
13870.31 516
13871.42 534
13872.54 498
13873.65 502
13874.76 418
13875.87 480
13876.99 571
13878.10 496
13879.21 519
13880.32 553
13881.44 517
13882.55 504
13883.66 493
13884.77 458
13885.89 514
13887.00 551
13888.11 517
13889.23 515
13890.34 537
13891.45 569
13892.57 562
13893.68 559
13894.79 599
13895.91 610
13897.02 556
13898.13 600
13899.25 562
13900.36 654
13901.47 563
13902.59 592
13903.70 607
13904.81 612
13905.93 604
13907.04 544
13908.16 541
13909.27 515
13910.38 509
13911.50 526
13912.61 510
13913.73 490
13914.84 508
13915.95 529
13917.07 540
13918.18 472
13919.30 494
13920.41 492
13921.52 499
13922.64 477
13923.75 476
13924.87 450
13925.98 499
13927.10 463
13928.21 476
13929.33 468
13930.44 480
13931.56 478
13932.67 522
13933.79 503
13934.90 489
13936.02 431
13937.13 486
13938.25 501
13939.36 507
13940.48 490
13941.59 456
13942.71 467
13943.82 466
13944.94 450
13946.05 428
13947.17 458
13948.28 447
13949.40 444
13950.51 444
13951.63 437
13952.74 520
13953.86 428
13954.98 410
13956.09 413
13957.21 499
13958.32 463
13959.44 485
13960.56 412
13961.67 419
13962.79 431
13963.90 405
13965.02 416
13966.14 444
13967.25 395
13968.37 381
13969.48 452
13970.60 413
13971.72 433
13972.83 471
13973.95 472
13975.07 435
13976.18 447
13977.30 422
13978.42 433
13979.53 486
13980.65 508
13981.77 462
13982.88 445
13984.00 438
13985.12 455
13986.23 457
13987.35 438
13988.47 410
13989.58 442
13990.70 424
13991.82 433
13992.94 383
13994.05 355
13995.17 448
13996.29 433
13997.41 459
13998.52 443
13999.64 431
14000.76 458
14001.88 440
14002.99 440
14004.11 447
14005.23 367
14006.35 448
14007.46 444
14008.58 430
14009.70 458
14010.82 463
14011.94 440
14013.05 463
14014.17 462
14015.29 401
14016.41 421
14017.53 437
14018.64 413
14019.76 441
14020.88 436
14022.00 456
14023.12 463
14024.24 466
14025.35 463
14026.47 438
14027.59 427
14028.71 467
14029.83 402
14030.95 380
14032.07 442
14033.19 433
14034.30 454
14035.42 405
14036.54 402
14037.66 439
14038.78 436
14039.90 401
14041.02 402
14042.14 380
14043.26 420
14044.38 444
14045.50 428
14046.61 422
14047.73 468
14048.85 468
14049.97 458
14051.09 413
14052.21 467
14053.33 465
14054.45 484
14055.57 443
14056.69 465
14057.81 440
14058.93 482
14060.05 473
14061.17 490
14062.29 441
14063.41 401
14064.53 462
14065.65 508
14066.77 475
14067.89 455
14069.01 481
14070.13 514
14071.25 548
14072.37 480
14073.49 468
14074.61 521
14075.73 490
14076.85 530
14077.97 515
14079.10 547
14080.22 543
14081.34 566
14082.46 538
14083.58 561
14084.70 584
14085.82 602
14086.94 594
14088.06 575
14089.18 524
14090.30 555
14091.43 580
14092.55 578
14093.67 621
14094.79 669
14095.91 632
14097.03 628
14098.15 619
14099.28 585
14100.40 623
14101.52 654
14102.64 669
14103.76 693
14104.88 696
14106.00 713
14107.13 681
14108.25 623
14109.37 598
14110.49 632
14111.61 582
14112.74 587
14113.86 580
14114.98 554
14116.10 515
14117.22 491
14118.35 561
14119.47 567
14120.59 554
14121.71 545
14122.84 479
14123.96 537
14125.08 534
14126.20 497
14127.33 476
14128.45 450
14129.57 561
14130.69 518
14131.82 478
14132.94 450
14134.06 492
14135.19 487
14136.31 411
14137.43 441
14138.55 510
14139.68 501
14140.80 493
14141.92 487
14143.05 477
14144.17 513
14145.29 488
14146.42 506
14147.54 496
14148.66 474
14149.79 493
14150.91 472
14152.03 439
14153.16 435
14154.28 415
14155.40 438
14156.53 429
14157.65 436
14158.78 465
14159.90 430
14161.02 429
14162.15 443
14163.27 466
14164.40 437
14165.52 475
14166.64 437
14167.77 438
14168.89 415
14170.02 410
14171.14 427
14172.27 427
14173.39 453
14174.51 490
14175.64 429
14176.76 431
14177.89 405
14179.01 425
14180.14 416
14181.26 427
14182.39 419
14183.51 444
14184.64 441
14185.76 456
14186.89 462
14188.01 453
14189.14 501
14190.26 437
14191.39 453
14192.51 424
14193.64 424
14194.76 446
14195.89 458
14197.01 414
14198.14 438
14199.26 432
14200.39 432
14201.52 420
14202.64 397
14203.77 458
14204.89 438
14206.02 373
14207.14 426
14208.27 453
14209.39 418
14210.52 442
14211.65 447
14212.77 453
14213.90 409
14215.02 457
14216.15 423
14217.28 453
14218.40 419
14219.53 418
14220.66 419
14221.78 390
14222.91 402
14224.04 418
14225.16 420
14226.29 432
14227.41 393
14228.54 391
14229.67 415
14230.79 394
14231.92 413
14233.05 381
14234.17 429
14235.30 389
14236.43 392
14237.56 379
14238.68 383
14239.81 328
14240.94 408
14242.06 391
14243.19 408
14244.32 437
14245.45 403
14246.57 384
14247.70 419
14248.83 385
14249.96 388
14251.08 417
14252.21 398
14253.34 383
14254.47 370
14255.59 380
14256.72 391
14257.85 367
14258.98 404
14260.10 408
14261.23 389
14262.36 406
14263.49 407
14264.62 379
14265.74 408
14266.87 395
14268.00 386
14269.13 395
14270.26 397
14271.39 432
14272.51 413
14273.64 389
14274.77 388
14275.90 344
14277.03 354
14278.16 359
14279.28 339
14280.41 389
14281.54 388
14282.67 408
14283.80 409
14284.93 369
14286.06 363
14287.19 375
14288.32 402
14289.44 368
14290.57 343
14291.70 384
14292.83 350
14293.96 340
14295.09 365
14296.22 339
14297.35 365
14298.48 344
14299.61 353
14300.74 348
14301.87 365
14303.00 365
14304.13 355
14305.26 355
14306.38 366
14307.51 363
14308.64 351
14309.77 352
14310.90 324
14312.03 297
14313.16 347
14314.29 362
14315.42 335
14316.55 375
14317.68 397
14318.81 350
14319.94 329
14321.07 341
14322.21 363
14323.34 363
14324.47 364
14325.60 376
14326.73 363
14327.86 335
14328.99 346
14330.12 355
14331.25 408
14332.38 352
14333.51 355
14334.64 351
14335.77 350
14336.90 336
14338.03 331
14339.17 321
14340.30 347
14341.43 354
14342.56 334
14343.69 326
14344.82 364
14345.95 342
14347.08 339
14348.21 359
14349.35 306
14350.48 326
14351.61 313
14352.74 320
14353.87 325
14355.00 358
14356.14 313
14357.27 297
14358.40 313
14359.53 314
14360.66 344
14361.79 326
14362.93 327
14364.06 346
14365.19 349
14366.32 327
14367.45 331
14368.59 332
14369.72 340
14370.85 320
14371.98 332
14373.12 377
14374.25 338
14375.38 353
14376.51 310
14377.65 331
14378.78 324
14379.91 339
14381.04 296
14382.18 315
14383.31 336
14384.44 338
14385.57 339
14386.71 338
14387.84 334
14388.97 368
14390.11 377
14391.24 384
14392.37 376
14393.51 321
14394.64 341
14395.77 375
14396.90 349
14398.04 362
14399.17 313
14400.30 333
14401.44 339
14402.57 335
14403.71 356
14404.84 312
14405.97 349
14407.11 337
14408.24 327
14409.37 340
14410.51 312
14411.64 349
14412.78 375
14413.91 272
14415.04 305
14416.18 297
14417.31 305
14418.45 364
14419.58 329
14420.71 322
14421.85 280
14422.98 323
14424.12 342
14425.25 357
14426.39 383
14427.52 351
14428.65 357
14429.79 300
14430.92 301
14432.06 343
14433.19 369
14434.33 367
14435.46 317
14436.60 327
14437.73 349
14438.87 346
14440.00 329
14441.14 355
14442.27 366
14443.41 358
14444.54 381
14445.68 346
14446.81 338
14447.95 315
14449.08 307
14450.22 328
14451.35 357
14452.49 342
14453.63 357
14454.76 322
14455.90 337
14457.03 351
14458.17 384
14459.30 351
14460.44 328
14461.58 360
14462.71 389
14463.85 323
14464.98 290
14466.12 341
14467.25 335
14468.39 339
14469.53 305
14470.66 367
14471.80 328
14472.94 310
14474.07 357
14475.21 335
14476.34 387
14477.48 397
14478.62 380
14479.75 351
14480.89 397
14482.03 354
14483.16 359
14484.30 365
14485.44 357
14486.57 366
14487.71 375
14488.85 359
14489.99 389
14491.12 374
14492.26 394
14493.40 345
14494.53 339
14495.67 348
14496.81 342
14497.94 376
14499.08 339
14500.22 361
14501.36 363
14502.49 397
14503.63 378
14504.77 434
14505.91 386
14507.04 372
14508.18 375
14509.32 388
14510.46 390
14511.60 362
14512.73 400
14513.87 371
14515.01 368
14516.15 403
14517.29 433
14518.42 410
14519.56 409
14520.70 401
14521.84 419
14522.98 428
14524.11 460
14525.25 462
14526.39 413
14527.53 449
14528.67 430
14529.81 430
14530.94 393
14532.08 404
14533.22 490
14534.36 415
14535.50 428
14536.64 401
14537.78 409
14538.92 406
14540.05 349
14541.19 392
14542.33 387
14543.47 390
14544.61 420
14545.75 356
14546.89 353
14548.03 385
14549.17 355
14550.31 366
14551.45 432
14552.59 379
14553.72 364
14554.86 332
14556.00 339
14557.14 378
14558.28 393
14559.42 395
14560.56 384
14561.70 359
14562.84 324
14563.98 381
14565.12 423
14566.26 384
14567.40 363
14568.54 356
14569.68 373
14570.82 364
14571.96 366
14573.10 338
14574.24 363
14575.38 374
14576.52 342
14577.66 368
14578.80 374
14579.94 339
14581.08 382
14582.23 371
14583.37 353
14584.51 436
14585.65 425
14586.79 411
14587.93 390
14589.07 414
14590.21 393
14591.35 337
14592.49 357
14593.63 356
14594.77 358
14595.92 361
14597.06 407
14598.20 410
14599.34 407
14600.48 389
14601.62 431
14602.76 413
14603.90 400
14605.05 422
14606.19 379
14607.33 400
14608.47 402
14609.61 442
14610.75 382
14611.90 366
14613.04 393
14614.18 429
14615.32 434
14616.46 385
14617.61 437
14618.75 427
14619.89 432
14621.03 486
14622.17 400
14623.32 425
14624.46 386
14625.60 439
14626.74 451
14627.88 452
14629.03 515
14630.17 449
14631.31 456
14632.45 463
14633.60 460
14634.74 517
14635.88 484
14637.03 465
14638.17 536
14639.31 515
14640.45 497
14641.60 527
14642.74 486
14643.88 465
14645.03 446
14646.17 452
14647.31 441
14648.45 456
14649.60 451
14650.74 482
14651.88 431
14653.03 399
14654.17 401
14655.31 402
14656.46 416
14657.60 384
14658.74 388
14659.89 417
14661.03 362
14662.18 374
14663.32 354
14664.46 380
14665.61 376
14666.75 388
14667.90 417
14669.04 394
14670.18 408
14671.33 401
14672.47 378
14673.62 376
14674.76 395
14675.90 379
14677.05 429
14678.19 396
14679.34 330
14680.48 367
14681.63 339
14682.77 340
14683.91 363
14685.06 316
14686.20 358
14687.35 360
14688.49 342
14689.64 335
14690.78 328
14691.93 386
14693.07 350
14694.22 365
14695.36 377
14696.51 331
14697.65 355
14698.80 361
14699.94 308
14701.09 325
14702.23 335
14703.38 325
14704.52 308
14705.67 335
14706.81 312
14707.96 346
14709.11 342
14710.25 346
14711.40 346
14712.54 330
14713.69 369
14714.83 335
14715.98 319
14717.13 348
14718.27 323
14719.42 327
14720.56 360
14721.71 337
14722.86 335
14724.00 365
14725.15 365
14726.29 347
14727.44 293
14728.59 322
14729.73 336
14730.88 358
14732.03 345
14733.17 343
14734.32 335
14735.47 351
14736.61 368
14737.76 348
14738.91 314
14740.05 367
14741.20 340
14742.35 326
14743.49 292
14744.64 358
14745.79 337
14746.93 319
14748.08 309
14749.23 348
14750.37 309
14751.52 326
14752.67 335
14753.82 321
14754.96 331
14756.11 321
14757.26 352
14758.41 319
14759.55 298
14760.70 327
14761.85 338
14763.00 318
14764.14 294
14765.29 261
14766.44 348
14767.59 349
14768.73 314
14769.88 322
14771.03 345
14772.18 344
14773.33 326
14774.47 324
14775.62 335
14776.77 361
14777.92 294
14779.07 334
14780.22 320
14781.36 357
14782.51 338
14783.66 314
14784.81 315
14785.96 370
14787.11 371
14788.26 369
14789.40 374
14790.55 314
14791.70 327
14792.85 304
14794.00 338
14795.15 318
14796.30 289
14797.45 296
14798.59 296
14799.74 351
14800.89 309
14802.04 325
14803.19 307
14804.34 334
14805.49 356
14806.64 315
14807.79 343
14808.94 355
14810.09 333
14811.24 341
14812.39 323
14813.54 383
14814.69 355
14815.84 337
14816.98 365
14818.13 393
14819.28 359
14820.43 324
14821.58 327
14822.73 333
14823.88 358
14825.03 384
14826.18 343
14827.33 300
14828.48 324
14829.63 347
14830.79 360
14831.94 341
14833.09 330
14834.24 362
14835.39 338
14836.54 316
14837.69 295
14838.84 329
14839.99 333
14841.14 329
14842.29 322
14843.44 307
14844.59 324
14845.74 290
14846.89 298
14848.04 325
14849.20 317
14850.35 340
14851.50 308
14852.65 322
14853.80 357
14854.95 351
14856.10 295
14857.25 275
14858.41 296
14859.56 303
14860.71 318
14861.86 323
14863.01 319
14864.16 294
14865.31 313
14866.47 316
14867.62 298
14868.77 272
14869.92 311
14871.07 289
14872.22 283
14873.38 260
14874.53 260
14875.68 287
14876.83 317
14877.98 282
14879.14 297
14880.29 265
14881.44 289
14882.59 305
14883.75 303
14884.90 299
14886.05 317
14887.20 283
14888.36 279
14889.51 312
14890.66 331
14891.81 322
14892.97 317
14894.12 323
14895.27 309
14896.42 296
14897.58 292
14898.73 271
14899.88 315
14901.04 321
14902.19 307
14903.34 330
14904.50 277
14905.65 278
14906.80 315
14907.96 281
14909.11 274
14910.26 252
14911.42 294
14912.57 300
14913.72 298
14914.88 289
14916.03 292
14917.18 326
14918.34 294
14919.49 276
14920.64 294
14921.80 288
14922.95 288
14924.11 307
14925.26 315
14926.41 293
14927.57 278
14928.72 299
14929.88 302
14931.03 315
14932.18 275
14933.34 290
14934.49 302
14935.65 313
14936.80 333
14937.96 287
14939.11 304
14940.26 311
14941.42 300
14942.57 288
14943.73 287
14944.88 291
14946.04 268
14947.19 268
14948.35 276
14949.50 314
14950.66 270
14951.81 306
14952.97 299
14954.12 281
14955.28 240
14956.43 276
14957.59 303
14958.74 318
14959.90 283
14961.05 268
14962.21 320
14963.36 273
14964.52 262
14965.68 276
14966.83 299
14967.99 293
14969.14 331
14970.30 320
14971.45 278
14972.61 281
14973.77 292
14974.92 275
14976.08 321
14977.23 278
14978.39 291
14979.54 303
14980.70 316
14981.86 293
14983.01 314
14984.17 298
14985.33 315
14986.48 283
14987.64 275
14988.79 308
14989.95 341
14991.11 313
14992.26 269
14993.42 273
14994.58 317
14995.73 329
14996.89 299
14998.05 299
14999.20 293
15000.36 276
15001.52 324
15002.68 305
15003.83 283
15004.99 282
15006.15 271
15007.30 264
15008.46 305
15009.62 262
15010.77 295
15011.93 252
15013.09 279
15014.25 236
15015.40 257
15016.56 260
15017.72 269
15018.88 269
15020.03 291
15021.19 256
15022.35 296
15023.51 336
15024.67 277
15025.82 266
15026.98 302
15028.14 347
15029.30 309
15030.45 282
15031.61 300
15032.77 291
15033.93 342
15035.09 316
15036.25 285
15037.40 258
15038.56 305
15039.72 271
15040.88 301
15042.04 317
15043.20 291
15044.35 261
15045.51 279
15046.67 298
15047.83 287
15048.99 310
15050.15 297
15051.31 259
15052.47 280
15053.62 270
15054.78 282
15055.94 269
15057.10 287
15058.26 262
15059.42 231
15060.58 273
15061.74 294
15062.90 303
15064.06 264
15065.22 307
15066.38 317
15067.53 276
15068.69 289
15069.85 284
15071.01 249
15072.17 259
15073.33 302
15074.49 315
15075.65 270
15076.81 274
15077.97 268
15079.13 258
15080.29 242
15081.45 267
15082.61 266
15083.77 283
15084.93 289
15086.09 280
15087.25 263
15088.41 268
15089.57 281
15090.73 302
15091.89 281
15093.05 273
15094.21 293
15095.37 317
15096.54 282
15097.70 290
15098.86 266
15100.02 306
15101.18 292
15102.34 261
15103.50 276
15104.66 262
15105.82 300
15106.98 266
15108.14 259
15109.30 248
15110.47 298
15111.63 280
15112.79 255
15113.95 264
15115.11 242
15116.27 279
15117.43 309
15118.59 315
15119.76 284
15120.92 258
15122.08 288
15123.24 273
15124.40 265
15125.56 278
15126.73 272
15127.89 281
15129.05 281
15130.21 269
15131.37 296
15132.53 311
15133.70 311
15134.86 297
15136.02 257
15137.18 304
15138.35 276
15139.51 269
15140.67 276
15141.83 280
15142.99 280
15144.16 256
15145.32 290
15146.48 320
15147.64 287
15148.81 261
15149.97 299
15151.13 292
15152.29 273
15153.46 259
15154.62 263
15155.78 260
15156.95 310
15158.11 270
15159.27 318
15160.43 270
15161.60 281
15162.76 310
15163.92 277
15165.09 290
15166.25 282
15167.41 319
15168.58 270
15169.74 272
15170.90 275
15172.07 296
15173.23 327
15174.39 305
15175.56 298
15176.72 310
15177.89 297
15179.05 284
15180.21 297
15181.38 290
15182.54 311
15183.70 258
15184.87 251
15186.03 258
15187.20 268
15188.36 251
15189.52 262
15190.69 309
15191.85 329
15193.02 289
15194.18 317
15195.35 297
15196.51 284
15197.68 267
15198.84 318
15200.00 323
15201.17 318
15202.33 311
15203.50 296
15204.66 301
15205.83 294
15206.99 286
15208.16 283
15209.32 306
15210.49 276
15211.65 275
15212.82 309
15213.98 324
15215.15 285
15216.31 279
15217.48 333
15218.64 269
15219.81 289
15220.97 310
15222.14 332
15223.30 336
15224.47 296
15225.64 273
15226.80 343
15227.97 348
15229.13 313
15230.30 324
15231.46 327
15232.63 348
15233.80 313
15234.96 314
15236.13 315
15237.29 357
15238.46 321
15239.63 298
15240.79 294
15241.96 316
15243.12 310
15244.29 318
15245.46 346
15246.62 311
15247.79 277
15248.96 316
15250.12 291
15251.29 263
15252.45 322
15253.62 303
15254.79 295
15255.95 294
15257.12 318
15258.29 265
15259.45 305
15260.62 336
15261.79 335
15262.96 305
15264.12 276
15265.29 290
15266.46 345
15267.62 316
15268.79 311
15269.96 310
15271.13 281
15272.29 296
15273.46 341
15274.63 327
15275.80 319
15276.96 291
15278.13 281
15279.30 328
15280.47 301
15281.63 279
15282.80 298
15283.97 296
15285.14 292
15286.30 285
15287.47 313
15288.64 291
15289.81 288
15290.98 270
15292.14 260
15293.31 300
15294.48 289
15295.65 277
15296.82 298
15297.99 274
15299.15 294
15300.32 285
15301.49 285
15302.66 279
15303.83 322
15305.00 293
15306.16 289
15307.33 293
15308.50 260
15309.67 293
15310.84 292
15312.01 304
15313.18 306
15314.35 309
15315.52 321
15316.68 289
15317.85 307
15319.02 276
15320.19 270
15321.36 288
15322.53 285
15323.70 271
15324.87 296
15326.04 343
15327.21 292
15328.38 282
15329.55 282
15330.72 284
15331.89 280
15333.05 291
15334.22 277
15335.39 259
15336.56 287
15337.73 296
15338.90 301
15340.07 285
15341.24 281
15342.41 307
15343.58 300
15344.75 282
15345.92 298
15347.09 286
15348.26 304
15349.43 262
15350.60 286
15351.78 291
15352.95 318
15354.12 311
15355.29 279
15356.46 276
15357.63 270
15358.80 296
15359.97 266
15361.14 279
15362.31 283
15363.48 257
15364.65 279
15365.82 253
15366.99 249
15368.16 287
15369.34 277
15370.51 271
15371.68 275
15372.85 285
15374.02 285
15375.19 268
15376.36 246
15377.53 235
15378.71 242
15379.88 269
15381.05 289
15382.22 275
15383.39 314
15384.56 294
15385.74 258
15386.91 252
15388.08 266
15389.25 256
15390.42 291
15391.59 309
15392.77 279
15393.94 271
15395.11 251
15396.28 289
15397.45 278
15398.63 285
15399.80 287
15400.97 283
15402.14 304
15403.32 286
15404.49 312
15405.66 311
15406.83 293
15408.01 257
15409.18 271
15410.35 252
15411.52 267
15412.70 300
15413.87 301
15415.04 256
15416.21 252
15417.39 282
15418.56 268
15419.73 280
15420.91 238
15422.08 257
15423.25 278
15424.42 260
15425.60 247
15426.77 248
15427.94 224
15429.12 239
15430.29 257
15431.46 273
15432.64 256
15433.81 281
15434.99 295
15436.16 253
15437.33 239
15438.51 309
15439.68 309
15440.85 262
15442.03 276
15443.20 296
15444.37 307
15445.55 289
15446.72 254
15447.90 311
15449.07 303
15450.25 266
15451.42 260
15452.59 280
15453.77 275
15454.94 285
15456.12 290
15457.29 296
15458.47 326
15459.64 279
15460.81 284
15461.99 271
15463.16 272
15464.34 269
15465.51 288
15466.69 271
15467.86 261
15469.04 282
15470.21 285
15471.39 276
15472.56 258
15473.74 262
15474.91 258
15476.09 257
15477.26 281
15478.44 219
15479.61 253
15480.79 261
15481.96 240
15483.14 260
15484.31 247
15485.49 272
15486.66 250
15487.84 229
15489.02 252
15490.19 243
15491.37 266
15492.54 290
15493.72 280
15494.89 258
15496.07 254
15497.25 304
15498.42 292
15499.60 241
15500.77 269
15501.95 252
15503.13 278
15504.30 259
15505.48 251
15506.66 282
15507.83 305
15509.01 258
15510.18 248
15511.36 252
15512.54 234
15513.71 275
15514.89 296
15516.07 259
15517.24 288
15518.42 274
15519.60 313
15520.77 288
15521.95 279
15523.13 270
15524.30 289
15525.48 249
15526.66 252
15527.84 250
15529.01 278
15530.19 270
15531.37 295
15532.54 270
15533.72 266
15534.90 288
15536.08 254
15537.25 296
15538.43 293
15539.61 268
15540.79 283
15541.96 253
15543.14 247
15544.32 223
15545.50 250
15546.67 264
15547.85 297
15549.03 278
15550.21 276
15551.39 287
15552.56 256
15553.74 269
15554.92 283
15556.10 284
15557.28 248
15558.46 238
15559.63 284
15560.81 279
15561.99 253
15563.17 255
15564.35 274
15565.53 294
15566.70 256
15567.88 280
15569.06 291
15570.24 315
15571.42 272
15572.60 285
15573.78 268
15574.96 267
15576.13 265
15577.31 286
15578.49 322
15579.67 279
15580.85 318
15582.03 316
15583.21 285
15584.39 322
15585.57 294
15586.75 281
15587.93 276
15589.10 287
15590.28 299
15591.46 307
15592.64 297
15593.82 319
15595.00 288
15596.18 279
15597.36 318
15598.54 311
15599.72 309
15600.90 296
15602.08 291
15603.26 282
15604.44 263
15605.62 291
15606.80 316
15607.98 318
15609.16 302
15610.34 289
15611.52 308
15612.70 309
15613.88 339
15615.06 288
15616.24 298
15617.42 287
15618.60 330
15619.78 313
15620.97 328
15622.15 349
15623.33 289
15624.51 301
15625.69 284
15626.87 336
15628.05 366
15629.23 326
15630.41 337
15631.59 343
15632.77 325
15633.96 333
15635.14 357
15636.32 334
15637.50 326
15638.68 339
15639.86 324
15641.04 307
15642.22 354
15643.41 325
15644.59 358
15645.77 318
15646.95 315
15648.13 324
15649.31 297
15650.50 310
15651.68 309
15652.86 312
15654.04 342
15655.22 368
15656.40 341
15657.59 307
15658.77 313
15659.95 395
15661.13 390
15662.31 366
15663.50 316
15664.68 345
15665.86 336
15667.04 329
15668.23 349
15669.41 349
15670.59 351
15671.77 307
15672.96 326
15674.14 302
15675.32 316
15676.50 324
15677.69 315
15678.87 310
15680.05 329
15681.24 345
15682.42 370
15683.60 336
15684.78 320
15685.97 318
15687.15 314
15688.33 308
15689.52 347
15690.70 296
15691.88 300
15693.07 310
15694.25 304
15695.43 305
15696.62 304
15697.80 314
15698.98 337
15700.17 328
15701.35 293
15702.54 325
15703.72 313
15704.90 311
15706.09 356
15707.27 340
15708.45 393
15709.64 341
15710.82 336
15712.01 313
15713.19 296
15714.37 352
15715.56 342
15716.74 316
15717.93 363
15719.11 354
15720.30 366
15721.48 304
15722.66 310
15723.85 354
15725.03 361
15726.22 340
15727.40 335
15728.59 316
15729.77 379
15730.96 339
15732.14 335
15733.33 372
15734.51 328
15735.70 352
15736.88 344
15738.07 336
15739.25 311
15740.44 296
15741.62 359
15742.81 363
15743.99 375
15745.18 346
15746.36 365
15747.55 362
15748.73 314
15749.92 330
15751.11 326
15752.29 372
15753.48 404
15754.66 383
15755.85 397
15757.03 373
15758.22 348
15759.40 336
15760.59 385
15761.78 376
15762.96 369
15764.15 372
15765.33 359
15766.52 313
15767.71 325
15768.89 362
15770.08 378
15771.27 345
15772.45 326
15773.64 333
15774.82 335
15776.01 358
15777.20 359
15778.38 333
15779.57 369
15780.76 359
15781.94 312
15783.13 307
15784.32 329
15785.50 338
15786.69 345
15787.88 313
15789.07 342
15790.25 386
15791.44 343
15792.63 350
15793.81 306
15795.00 361
15796.19 342
15797.38 314
15798.56 314
15799.75 336
15800.94 320
15802.13 302
15803.31 298
15804.50 290
15805.69 364
15806.88 328
15808.06 330
15809.25 294
15810.44 310
15811.63 314
15812.81 279
15814.00 295
15815.19 338
15816.38 315
15817.57 275
15818.75 300
15819.94 294
15821.13 245
15822.32 318
15823.51 300
15824.70 300
15825.88 314
15827.07 270
15828.26 312
15829.45 290
15830.64 334
15831.83 281
15833.01 280
15834.20 265
15835.39 311
15836.58 306
15837.77 265
15838.96 259
15840.15 288
15841.34 299
15842.52 280
15843.71 280
15844.90 268
15846.09 287
15847.28 294
15848.47 320
15849.66 305
15850.85 270
15852.04 255
15853.23 278
15854.42 291
15855.61 281
15856.80 317
15857.99 279
15859.18 271
15860.36 293
15861.55 290
15862.74 245
15863.93 284
15865.12 294
15866.31 331
15867.50 279
15868.69 291
15869.88 319
15871.07 299
15872.26 285
15873.45 306
15874.64 292
15875.83 299
15877.02 284
15878.21 331
15879.41 331
15880.60 292
15881.79 274
15882.98 299
15884.17 279
15885.36 320
15886.55 301
15887.74 302
15888.93 273
15890.12 301
15891.31 276
15892.50 282
15893.69 315
15894.88 295
15896.08 298
15897.27 273
15898.46 288
15899.65 312
15900.84 319
15902.03 309
15903.22 308
15904.41 283
15905.60 269
15906.80 291
15907.99 297
15909.18 283
15910.37 321
15911.56 297
15912.75 330
15913.95 324
15915.14 312
15916.33 317
15917.52 323
15918.71 274
15919.90 306
15921.10 288
15922.29 310
15923.48 333
15924.67 324
15925.86 313
15927.06 303
15928.25 313
15929.44 324
15930.63 327
15931.83 318
15933.02 293
15934.21 321
15935.40 311
15936.60 321
15937.79 293
15938.98 287
15940.17 333
15941.37 301
15942.56 296
15943.75 282
15944.94 260
15946.14 291
15947.33 276
15948.52 257
15949.72 302
15950.91 262
15952.10 299
15953.29 291
15954.49 278
15955.68 267
15956.87 259
15958.07 263
15959.26 258
15960.45 285
15961.65 270
15962.84 307
15964.04 322
15965.23 284
15966.42 267
15967.62 274
15968.81 256
15970.00 279
15971.20 269
15972.39 270
15973.59 272
15974.78 279
15975.97 271
15977.17 275
15978.36 273
15979.56 279
15980.75 274
15981.94 266
15983.14 281
15984.33 256
15985.53 262
15986.72 267
15987.92 247
15989.11 237
15990.30 236
15991.50 248
15992.69 259
15993.89 268
15995.08 272
15996.28 282
15997.47 267
15998.67 239
15999.86 279
16001.06 262
16002.25 235
16003.45 258
16004.64 241
16005.84 247
16007.03 234
16008.23 264
16009.42 253
16010.62 254
16011.81 273
16013.01 252
16014.20 251
16015.40 261
16016.60 250
16017.79 263
16018.99 268
16020.18 305
16021.38 243
16022.57 250
16023.77 239
16024.96 239
16026.16 261
16027.36 262
16028.55 273
16029.75 258
16030.94 242
16032.14 218
16033.34 236
16034.53 261
16035.73 262
16036.93 237
16038.12 233
16039.32 251
16040.51 272
16041.71 250
16042.91 228
16044.10 250
16045.30 269
16046.50 242
16047.69 216
16048.89 264
16050.09 234
16051.28 241
16052.48 207
16053.68 219
16054.87 215
16056.07 259
16057.27 219
16058.47 269
16059.66 309
16060.86 258
16062.06 240
16063.25 243
16064.45 263
16065.65 241
16066.85 231
16068.04 258
16069.24 244
16070.44 232
16071.64 231
16072.83 262
16074.03 245
16075.23 248
16076.43 226
16077.63 230
16078.82 202
16080.02 234
16081.22 258
16082.42 259
16083.61 273
16084.81 220
16086.01 239
16087.21 280
16088.41 259
16089.61 265
16090.80 251
16092.00 260
16093.20 277
16094.40 256
16095.60 249
16096.80 236
16097.99 287
16099.19 261
16100.39 223
16101.59 240
16102.79 262
16103.99 236
16105.19 248
16106.39 230
16107.58 242
16108.78 250
16109.98 258
16111.18 252
16112.38 262
16113.58 270
16114.78 242
16115.98 237
16117.18 264
16118.38 241
16119.58 276
16120.78 237
16121.97 206
16123.17 252
16124.37 253
16125.57 241
16126.77 243
16127.97 258
16129.17 245
16130.37 266
16131.57 272
16132.77 270
16133.97 249
16135.17 231
16136.37 211
16137.57 230
16138.77 240
16139.97 240
16141.17 254
16142.37 258
16143.57 234
16144.77 225
16145.97 245
16147.17 235
16148.37 252
16149.57 246
16150.78 232
16151.98 247
16153.18 284
16154.38 291
16155.58 249
16156.78 246
16157.98 248
16159.18 251
16160.38 225
16161.58 238
16162.78 259
16163.98 253
16165.18 263
16166.39 293
16167.59 245
16168.79 239
16169.99 230
16171.19 253
16172.39 227
16173.59 224
16174.79 249
16176.00 264
16177.20 286
16178.40 238
16179.60 262
16180.80 326
16182.00 260
16183.21 258
16184.41 278
16185.61 239
16186.81 263
16188.01 238
16189.22 215
16190.42 247
16191.62 233
16192.82 237
16194.02 263
16195.23 268
16196.43 224
16197.63 271
16198.83 277
16200.03 272
16201.24 255
16202.44 231
16203.64 249
16204.84 258
16206.05 236
16207.25 261
16208.45 237
16209.66 233
16210.86 243
16212.06 234
16213.26 240
16214.47 209
16215.67 235
16216.87 248
16218.08 234
16219.28 220
16220.48 224
16221.68 282
16222.89 258
16224.09 238
16225.29 261
16226.50 280
16227.70 222
16228.90 241
16230.11 244
16231.31 264
16232.52 261
16233.72 245
16234.92 219
16236.13 224
16237.33 259
16238.53 247
16239.74 215
16240.94 267
16242.15 213
16243.35 282
16244.55 270
16245.76 292
16246.96 277
16248.17 249
16249.37 226
16250.57 243
16251.78 254
16252.98 227
16254.19 233
16255.39 250
16256.60 262
16257.80 266
16259.00 245
16260.21 258
16261.41 245
16262.62 250
16263.82 245
16265.03 223
16266.23 222
16267.44 293
16268.64 270
16269.85 267
16271.05 250
16272.26 269
16273.46 231
16274.67 236
16275.87 254
16277.08 249
16278.28 273
16279.49 262
16280.69 272
16281.90 225
16283.11 244
16284.31 249
16285.52 258
16286.72 271
16287.93 233
16289.13 257
16290.34 259
16291.54 289
16292.75 278
16293.96 271
16295.16 272
16296.37 273
16297.57 234
16298.78 231
16299.99 242
16301.19 264
16302.40 244
16303.60 227
16304.81 273
16306.02 267
16307.22 263
16308.43 287
16309.64 276
16310.84 241
16312.05 225
16313.26 268
16314.46 283
16315.67 295
16316.88 313
16318.08 288
16319.29 294
16320.50 283
16321.70 230
16322.91 288
16324.12 239
16325.32 270
16326.53 259
16327.74 257
16328.95 257
16330.15 235
16331.36 254
16332.57 239
16333.77 238
16334.98 211
16336.19 243
16337.40 268
16338.60 253
16339.81 215
16341.02 201
16342.23 255
16343.43 247
16344.64 209
16345.85 221
16347.06 228
16348.27 218
16349.47 237
16350.68 212
16351.89 261
16353.10 252
16354.31 249
16355.51 254
16356.72 235
16357.93 244
16359.14 228
16360.35 222
16361.56 219
16362.76 251
16363.97 278
16365.18 241
16366.39 221
16367.60 222
16368.81 215
16370.01 214
16371.22 208
16372.43 220
16373.64 243
16374.85 266
16376.06 265
16377.27 229
16378.48 254
16379.69 236
16380.89 252
16382.10 258
16383.31 217
16384.52 199
16385.73 218
16386.94 218
16388.15 228
16389.36 250
16390.57 237
16391.78 248
16392.99 247
16394.20 225
16395.41 224
16396.62 266
16397.83 231
16399.04 242
16400.25 239
16401.46 227
16402.67 225
16403.88 214
16405.09 216
16406.30 201
16407.51 226
16408.72 238
16409.93 239
16411.14 240
16412.35 250
16413.56 221
16414.77 211
16415.98 194
16417.19 203
16418.40 231
16419.61 249
16420.82 205
16422.03 221
16423.24 229
16424.45 211
16425.66 221
16426.87 204
16428.08 222
16429.29 239
16430.51 211
16431.72 235
16432.93 209
16434.14 225
16435.35 213
16436.56 221
16437.77 251
16438.98 216
16440.19 220
16441.41 215
16442.62 251
16443.83 233
16445.04 194
16446.25 235
16447.46 254
16448.67 202
16449.89 207
16451.10 238
16452.31 234
16453.52 249
16454.73 216
16455.94 270
16457.16 262
16458.37 255
16459.58 220
16460.79 228
16462.00 263
16463.22 274
16464.43 222
16465.64 233
16466.85 233
16468.07 209
16469.28 206
16470.49 232
16471.70 246
16472.91 227
16474.13 269
16475.34 223
16476.55 231
16477.77 256
16478.98 251
16480.19 269
16481.40 225
16482.62 213
16483.83 246
16485.04 235
16486.25 263
16487.47 216
16488.68 226
16489.89 217
16491.11 226
16492.32 236
16493.53 214
16494.75 239
16495.96 249
16497.17 223
16498.39 241
16499.60 239
16500.81 229
16502.03 243
16503.24 247
16504.45 183
16505.67 227
16506.88 204
16508.10 196
16509.31 243
16510.52 264
16511.74 223
16512.95 211
16514.17 226
16515.38 194
16516.59 194
16517.81 201
16519.02 220
16520.24 232
16521.45 186
16522.66 226
16523.88 232
16525.09 200
16526.31 216
16527.52 252
16528.74 239
16529.95 230
16531.17 241
16532.38 235
16533.60 209
16534.81 228
16536.02 220
16537.24 241
16538.45 238
16539.67 236
16540.88 214
16542.10 230
16543.31 206
16544.53 226
16545.74 233
16546.96 233
16548.18 238
16549.39 211
16550.61 219
16551.82 241
16553.04 236
16554.25 213
16555.47 264
16556.68 236
16557.90 203
16559.11 217
16560.33 237
16561.55 223
16562.76 198
16563.98 217
16565.19 207
16566.41 244
16567.63 272
16568.84 211
16570.06 239
16571.27 239
16572.49 197
16573.71 204
16574.92 238
16576.14 207
16577.35 241
16578.57 223
16579.79 240
16581.00 239
16582.22 250
16583.44 233
16584.65 227
16585.87 237
16587.09 237
16588.30 243
16589.52 258
16590.74 248
16591.95 263
16593.17 246
16594.39 279
16595.60 242
16596.82 239
16598.04 228
16599.26 245
16600.47 225
16601.69 189
16602.91 234
16604.12 212
16605.34 194
16606.56 239
16607.78 255
16608.99 231
16610.21 242
16611.43 256
16612.65 231
16613.86 216
16615.08 201
16616.30 225
16617.52 238
16618.74 207
16619.95 236
16621.17 239
16622.39 255
16623.61 280
16624.83 226
16626.04 224
16627.26 211
16628.48 265
16629.70 228
16630.92 217
16632.14 227
16633.35 256
16634.57 250
16635.79 222
16637.01 229
16638.23 214
16639.45 205
16640.66 179
16641.88 192
16643.10 205
16644.32 223
16645.54 219
16646.76 239
16647.98 208
16649.20 219
16650.42 232
16651.63 196
16652.85 204
16654.07 210
16655.29 217
16656.51 211
16657.73 195
16658.95 201
16660.17 227
16661.39 212
16662.61 210
16663.83 200
16665.05 200
16666.27 197
16667.49 227
16668.71 206
16669.93 197
16671.15 205
16672.37 258
16673.59 227
16674.81 208
16676.03 206
16677.25 203
16678.47 224
16679.69 203
16680.91 226
16682.13 247
16683.35 214
16684.57 202
16685.79 227
16687.01 210
16688.23 216
16689.45 216
16690.67 204
16691.89 206
16693.11 208
16694.33 184
16695.55 208
16696.77 218
16697.99 207
16699.21 224
16700.43 216
16701.65 192
16702.88 204
16704.10 210
16705.32 203
16706.54 219
16707.76 226
16708.98 232
16710.20 204
16711.42 237
16712.64 223
16713.87 187
16715.09 247
16716.31 255
16717.53 226
16718.75 209
16719.97 210
16721.19 206
16722.42 233
16723.64 243
16724.86 223
16726.08 232
16727.30 221
16728.52 210
16729.75 211
16730.97 179
16732.19 216
16733.41 191
16734.63 251
16735.86 241
16737.08 217
16738.30 183
16739.52 214
16740.75 223
16741.97 235
16743.19 214
16744.41 193
16745.64 240
16746.86 225
16748.08 203
16749.30 200
16750.53 180
16751.75 201
16752.97 241
16754.19 220
16755.42 206
16756.64 214
16757.86 228
16759.09 228
16760.31 217
16761.53 205
16762.76 203
16763.98 221
16765.20 221
16766.43 188
16767.65 194
16768.87 233
16770.10 183
16771.32 178
16772.54 215
16773.77 188
16774.99 176
16776.21 195
16777.44 232
16778.66 234
16779.88 198
16781.11 208
16782.33 194
16783.56 199
16784.78 211
16786.00 214
16787.23 225
16788.45 206
16789.68 253
16790.90 218
16792.12 215
16793.35 243
16794.57 223
16795.80 210
16797.02 228
16798.25 217
16799.47 200
16800.69 215
16801.92 208
16803.14 225
16804.37 218
16805.59 242
16806.82 210
16808.04 185
16809.27 217
16810.49 194
16811.72 212
16812.94 226
16814.17 212
16815.39 227
16816.62 189
16817.84 192
16819.07 212
16820.29 236
16821.52 222
16822.74 220
16823.97 228
16825.19 193
16826.42 190
16827.64 191
16828.87 224
16830.10 225
16831.32 177
16832.55 189
16833.77 202
16835.00 193
16836.22 211
16837.45 216
16838.68 200
16839.90 237
16841.13 236
16842.35 245
16843.58 195
16844.81 216
16846.03 224
16847.26 231
16848.49 250
16849.71 222
16850.94 175
16852.16 209
16853.39 227
16854.62 255
16855.84 221
16857.07 206
16858.30 218
16859.52 237
16860.75 204
16861.98 204
16863.20 222
16864.43 245
16865.66 217
16866.88 230
16868.11 191
16869.34 257
16870.57 218
16871.79 180
16873.02 220
16874.25 222
16875.47 216
16876.70 231
16877.93 206
16879.16 223
16880.38 220
16881.61 198
16882.84 206
16884.07 234
16885.29 256
16886.52 222
16887.75 226
16888.98 243
16890.20 268
16891.43 233
16892.66 206
16893.89 228
16895.12 243
16896.34 251
16897.57 240
16898.80 234
16900.03 234
16901.26 232
16902.48 247
16903.71 234
16904.94 236
16906.17 259
16907.40 277
16908.63 261
16909.86 243
16911.08 232
16912.31 227
16913.54 218
16914.77 253
16916.00 233
16917.23 221
16918.46 229
16919.68 263
16920.91 241
16922.14 222
16923.37 220
16924.60 238
16925.83 215
16927.06 202
16928.29 220
16929.52 222
16930.75 212
16931.98 223
16933.20 242
16934.43 222
16935.66 220
16936.89 223
16938.12 240
16939.35 207
16940.58 220
16941.81 240
16943.04 203
16944.27 225
16945.50 239
16946.73 211
16947.96 229
16949.19 246
16950.42 210
16951.65 212
16952.88 231
16954.11 265
16955.34 209
16956.57 217
16957.80 252
16959.03 209
16960.26 217
16961.49 223
16962.72 214
16963.95 224
16965.18 233
16966.41 239
16967.64 253
16968.88 224
16970.11 216
16971.34 213
16972.57 216
16973.80 191
16975.03 203
16976.26 231
16977.49 226
16978.72 193
16979.95 186
16981.18 213
16982.42 213
16983.65 222
16984.88 199
16986.11 186
16987.34 213
16988.57 248
16989.80 221
16991.03 220
16992.27 193
16993.50 218
16994.73 200
16995.96 191
16997.19 227
16998.42 236
16999.66 250
17000.89 228
17002.12 213
17003.35 215
17004.58 190
17005.82 207
17007.05 208
17008.28 215
17009.51 222
17010.74 199
17011.98 209
17013.21 204
17014.44 217
17015.67 257
17016.91 249
17018.14 211
17019.37 168
17020.60 220
17021.84 232
17023.07 212
17024.30 196
17025.53 222
17026.77 218
17028.00 221
17029.23 227
17030.46 239
17031.70 177
17032.93 199
17034.16 206
17035.40 183
17036.63 200
17037.86 210
17039.10 202
17040.33 200
17041.56 215
17042.80 234
17044.03 200
17045.26 206
17046.50 205
17047.73 219
17048.96 199
17050.20 190
17051.43 227
17052.66 207
17053.90 203
17055.13 226
17056.37 205
17057.60 207
17058.83 238
17060.07 240
17061.30 206
17062.54 198
17063.77 201
17065.00 227
17066.24 189
17067.47 186
17068.71 199
17069.94 246
17071.17 206
17072.41 189
17073.64 184
17074.88 173
17076.11 163
17077.35 209
17078.58 193
17079.82 167
17081.05 171
17082.29 220
17083.52 233
17084.76 222
17085.99 217
17087.23 202
17088.46 215
17089.70 200
17090.93 207
17092.17 220
17093.40 190
17094.64 233
17095.87 194
17097.11 209
17098.34 192
17099.58 206
17100.81 189
17102.05 176
17103.28 172
17104.52 176
17105.76 177
17106.99 219
17108.23 169
17109.46 152
17110.70 196
17111.93 219
17113.17 204
17114.41 172
17115.64 228
17116.88 205
17118.11 183
17119.35 178
17120.59 182
17121.82 184
17123.06 224
17124.29 212
17125.53 236
17126.77 226
17128.00 211
17129.24 227
17130.48 214
17131.71 192
17132.95 198
17134.19 240
17135.42 223
17136.66 205
17137.90 217
17139.13 219
17140.37 241
17141.61 185
17142.84 196
17144.08 198
17145.32 200
17146.56 207
17147.79 186
17149.03 173
17150.27 189
17151.50 200
17152.74 172
17153.98 210
17155.22 238
17156.45 230
17157.69 222
17158.93 221
17160.17 209
17161.40 211
17162.64 218
17163.88 243
17165.12 220
17166.35 189
17167.59 216
17168.83 234
17170.07 216
17171.31 208
17172.54 202
17173.78 177
17175.02 196
17176.26 207
17177.50 174
17178.74 208
17179.97 163
17181.21 191
17182.45 193
17183.69 197
17184.93 193
17186.17 192
17187.40 212
17188.64 196
17189.88 187
17191.12 203
17192.36 185
17193.60 201
17194.84 208
17196.08 197
17197.31 196
17198.55 208
17199.79 201
17201.03 174
17202.27 184
17203.51 175
17204.75 204
17205.99 232
17207.23 249
17208.47 219
17209.71 214
17210.95 195
17212.19 186
17213.42 181
17214.66 177
17215.90 185
17217.14 229
17218.38 204
17219.62 177
17220.86 181
17222.10 192
17223.34 223
17224.58 194
17225.82 174
17227.06 209
17228.30 183
17229.54 196
17230.78 189
17232.02 192
17233.26 204
17234.50 209
17235.74 213
17236.98 197
17238.22 182
17239.46 187
17240.71 240
17241.95 235
17243.19 194
17244.43 185
17245.67 232
17246.91 201
17248.15 240
17249.39 235
17250.63 181
17251.87 200
17253.11 211
17254.35 184
17255.59 188
17256.84 184
17258.08 211
17259.32 191
17260.56 245
17261.80 220
17263.04 191
17264.28 214
17265.52 212
17266.77 196
17268.01 206
17269.25 225
17270.49 196
17271.73 216
17272.97 202
17274.22 181
17275.46 191
17276.70 216
17277.94 193
17279.18 166
17280.42 180
17281.67 197
17282.91 184
17284.15 187
17285.39 189
17286.63 197
17287.88 217
17289.12 196
17290.36 189
17291.60 198
17292.85 182
17294.09 220
17295.33 217
17296.57 198
17297.82 200
17299.06 201
17300.30 210
17301.54 199
17302.79 201
17304.03 153
17305.27 201
17306.52 207
17307.76 192
17309.00 227
17310.24 212
17311.49 214
17312.73 193
17313.97 185
17315.22 171
17316.46 229
17317.70 225
17318.95 220
17320.19 198
17321.43 166
17322.68 177
17323.92 198
17325.16 217
17326.41 175
17327.65 183
17328.89 172
17330.14 203
17331.38 183
17332.63 186
17333.87 198
17335.11 198
17336.36 188
17337.60 175
17338.85 191
17340.09 220
17341.33 186
17342.58 203
17343.82 191
17345.07 212
17346.31 209
17347.55 206
17348.80 183
17350.04 191
17351.29 203
17352.53 224
17353.78 180
17355.02 196
17356.27 206
17357.51 220
17358.76 219
17360.00 206
17361.25 212
17362.49 219
17363.74 206
17364.98 189
17366.23 188
17367.47 204
17368.72 204
17369.96 213
17371.21 195
17372.45 242
17373.70 222
17374.94 170
17376.19 216
17377.43 213
17378.68 213
17379.92 220
17381.17 180
17382.41 218
17383.66 202
17384.91 191
17386.15 190
17387.40 211
17388.64 215
17389.89 204
17391.13 177
17392.38 198
17393.63 174
17394.87 171
17396.12 196
17397.37 176
17398.61 167
17399.86 163
17401.10 166
17402.35 202
17403.60 200
17404.84 184
17406.09 173
17407.34 205
17408.58 229
17409.83 196
17411.08 216
17412.32 222
17413.57 190
17414.82 189
17416.06 214
17417.31 207
17418.56 206
17419.80 178
17421.05 200
17422.30 204
17423.54 162
17424.79 180
17426.04 217
17427.29 221
17428.53 218
17429.78 176
17431.03 168
17432.28 204
17433.52 194
17434.77 176
17436.02 184
17437.27 184
17438.51 179
17439.76 197
17441.01 186
17442.26 198
17443.50 191
17444.75 181
17446.00 210
17447.25 166
17448.50 176
17449.74 191
17450.99 224
17452.24 228
17453.49 222
17454.74 177
17455.98 213
17457.23 222
17458.48 213
17459.73 210
17460.98 172
17462.23 201
17463.47 209
17464.72 212
17465.97 191
17467.22 191
17468.47 216
17469.72 243
17470.97 198
17472.22 202
17473.46 207
17474.71 170
17475.96 170
17477.21 186
17478.46 247
17479.71 185
17480.96 191
17482.21 208
17483.46 228
17484.71 194
17485.96 198
17487.20 199
17488.45 189
17489.70 182
17490.95 204
17492.20 217
17493.45 209
17494.70 181
17495.95 184
17497.20 242
17498.45 238
17499.70 199
17500.95 178
17502.20 180
17503.45 180
17504.70 195
17505.95 212
17507.20 207
17508.45 233
17509.70 201
17510.95 198
17512.20 196
17513.45 193
17514.70 193
17515.95 210
17517.20 203
17518.45 213
17519.70 200
17520.95 200
17522.20 197
17523.46 167
17524.71 174
17525.96 220
17527.21 212
17528.46 201
17529.71 201
17530.96 188
17532.21 219
17533.46 211
17534.71 186
17535.96 193
17537.22 222
17538.47 193
17539.72 188
17540.97 181
17542.22 224
17543.47 205
17544.72 205
17545.97 194
17547.23 192
17548.48 207
17549.73 221
17550.98 219
17552.23 211
17553.48 214
17554.74 242
17555.99 247
17557.24 220
17558.49 219
17559.74 244
17561.00 226
17562.25 235
17563.50 184
17564.75 200
17566.00 239
17567.26 208
17568.51 236
17569.76 195
17571.01 205
17572.27 214
17573.52 222
17574.77 189
17576.02 217
17577.28 254
17578.53 244
17579.78 173
17581.03 228
17582.29 206
17583.54 230
17584.79 239
17586.04 213
17587.30 186
17588.55 225
17589.80 231
17591.06 225
17592.31 225
17593.56 238
17594.82 214
17596.07 218
17597.32 228
17598.58 187
17599.83 192
17601.08 217
17602.34 217
17603.59 205
17604.84 221
17606.10 188
17607.35 198
17608.60 236
17609.86 220
17611.11 221
17612.37 190
17613.62 195
17614.87 202
17616.13 182
17617.38 220
17618.64 207
17619.89 202
17621.14 193
17622.40 211
17623.65 222
17624.91 202
17626.16 197
17627.42 216
17628.67 208
17629.92 218
17631.18 209
17632.43 223
17633.69 207
17634.94 193
17636.20 189
17637.45 202
17638.71 192
17639.96 226
17641.22 196
17642.47 201
17643.73 188
17644.98 176
17646.24 197
17647.49 182
17648.75 187
17650.00 176
17651.26 219
17652.51 236
17653.77 164
17655.02 171
17656.28 225
17657.53 217
17658.79 177
17660.04 187
17661.30 183
17662.56 189
17663.81 195
17665.07 210
17666.32 195
17667.58 215
17668.83 183
17670.09 184
17671.35 211
17672.60 203
17673.86 183
17675.11 203
17676.37 195
17677.63 192
17678.88 187
17680.14 192
17681.40 188
17682.65 185
17683.91 197
17685.17 202
17686.42 213
17687.68 239
17688.93 203
17690.19 201
17691.45 192
17692.70 173
17693.96 173
17695.22 192
17696.47 194
17697.73 235
17698.99 210
17700.25 200
17701.50 193
17702.76 208
17704.02 198
17705.27 204
17706.53 194
17707.79 213
17709.05 240
17710.30 205
17711.56 220
17712.82 225
17714.08 207
17715.33 200
17716.59 206
17717.85 189
17719.11 179
17720.36 204
17721.62 179
17722.88 198
17724.14 185
17725.39 172
17726.65 189
17727.91 184
17729.17 177
17730.43 174
17731.68 167
17732.94 187
17734.20 177
17735.46 193
17736.72 190
17737.98 199
17739.23 211
17740.49 183
17741.75 200
17743.01 201
17744.27 209
17745.53 178
17746.78 206
17748.04 190
17749.30 199
17750.56 179
17751.82 159
17753.08 191
17754.34 214
17755.60 170
17756.86 145
17758.11 185
17759.37 179
17760.63 170
17761.89 182
17763.15 194
17764.41 181
17765.67 165
17766.93 156
17768.19 188
17769.45 220
17770.71 194
17771.97 194
17773.23 233
17774.49 197
17775.75 179
17777.01 196
17778.27 193
17779.52 183
17780.78 188
17782.04 218
17783.30 194
17784.56 182
17785.82 213
17787.08 200
17788.34 186
17789.60 164
17790.86 190
17792.13 186
17793.39 196
17794.65 178
17795.91 169
17797.17 181
17798.43 213
17799.69 210
17800.95 214
17802.21 176
17803.47 221
17804.73 212
17805.99 173
17807.25 203
17808.51 194
17809.77 184
17811.03 189
17812.30 203
17813.56 194
17814.82 230
17816.08 202
17817.34 196
17818.60 186
17819.86 196
17821.12 236
17822.38 195
17823.65 203
17824.91 207
17826.17 190
17827.43 203
17828.69 217
17829.95 195
17831.21 175
17832.48 206
17833.74 207
17835.00 200
17836.26 204
17837.52 193
17838.79 180
17840.05 194
17841.31 211
17842.57 198
17843.83 192
17845.10 175
17846.36 197
17847.62 208
17848.88 172
17850.14 222
17851.41 205
17852.67 186
17853.93 187
17855.19 190
17856.46 201
17857.72 213
17858.98 219
17860.24 225
17861.51 191
17862.77 186
17864.03 183
17865.30 180
17866.56 209
17867.82 192
17869.08 186
17870.35 183
17871.61 168
17872.87 212
17874.14 203
17875.40 174
17876.66 196
17877.93 239
17879.19 202
17880.45 185
17881.72 169
17882.98 177
17884.24 186
17885.51 175
17886.77 207
17888.03 204
17889.30 190
17890.56 202
17891.83 183
17893.09 166
17894.35 175
17895.62 169
17896.88 183
17898.14 201
17899.41 194
17900.67 203
17901.94 206
17903.20 170
17904.47 203
17905.73 203
17906.99 198
17908.26 213
17909.52 205
17910.79 174
17912.05 168
17913.32 181
17914.58 179
17915.85 187
17917.11 184
17918.37 195
17919.64 200
17920.90 196
17922.17 194
17923.43 208
17924.70 177
17925.96 169
17927.23 172
17928.49 185
17929.76 177
17931.02 190
17932.29 189
17933.55 219
17934.82 173
17936.09 176
17937.35 184
17938.62 181
17939.88 186
17941.15 213
17942.41 215
17943.68 229
17944.94 214
17946.21 208
17947.48 193
17948.74 183
17950.01 205
17951.27 206
17952.54 204
17953.81 183
17955.07 179
17956.34 200
17957.60 231
17958.87 209
17960.14 211
17961.40 196
17962.67 191
17963.93 178
17965.20 212
17966.47 189
17967.73 214
17969.00 254
17970.27 210
17971.53 201
17972.80 187
17974.07 201
17975.33 191
17976.60 171
17977.87 151
17979.13 194
17980.40 190
17981.67 186
17982.93 200
17984.20 174
17985.47 163
17986.74 176
17988.00 200
17989.27 201
17990.54 196
17991.80 199
17993.07 192
17994.34 193
17995.61 197
17996.87 162
17998.14 162
17999.41 201
18000.68 179
18001.95 147
18003.21 167
18004.48 167
18005.75 190
18007.02 173
18008.28 185
18009.55 181
18010.82 207
18012.09 203
18013.36 187
18014.62 157
18015.89 206
18017.16 227
18018.43 199
18019.70 177
18020.97 192
18022.23 186
18023.50 175
18024.77 189
18026.04 208
18027.31 216
18028.58 219
18029.85 169
18031.11 182
18032.38 186
18033.65 188
18034.92 183
18036.19 198
18037.46 160
18038.73 186
18040.00 211
18041.26 228
18042.53 169
18043.80 169
18045.07 181
18046.34 184
18047.61 175
18048.88 159
18050.15 160
18051.42 195
18052.69 180
18053.96 199
18055.23 184
18056.50 171
18057.77 185
18059.04 172
18060.31 177
18061.58 195
18062.85 198
18064.12 177
18065.39 181
18066.66 172
18067.93 204
18069.20 187
18070.47 175
18071.74 198
18073.01 199
18074.28 180
18075.55 213
18076.82 181
18078.09 152
18079.36 180
18080.63 175
18081.90 184
18083.17 194
18084.44 175
18085.71 203
18086.98 216
18088.25 188
18089.52 199
18090.79 200
18092.06 198
18093.33 201
18094.61 196
18095.88 193
18097.15 207
18098.42 176
18099.69 181
18100.96 180
18102.23 191
18103.50 210
18104.77 226
18106.05 208
18107.32 202
18108.59 187
18109.86 210
18111.13 196
18112.40 234
18113.68 203
18114.95 197
18116.22 192
18117.49 213
18118.76 218
18120.03 177
18121.31 180
18122.58 181
18123.85 183
18125.12 189
18126.39 159
18127.67 169
18128.94 186
18130.21 231
18131.48 185
18132.75 159
18134.03 200
18135.30 197
18136.57 223
18137.84 195
18139.12 206
18140.39 193
18141.66 198
18142.93 214
18144.21 179
18145.48 166
18146.75 184
18148.03 184
18149.30 195
18150.57 174
18151.84 182
18153.12 185
18154.39 242
18155.66 190
18156.94 200
18158.21 192
18159.48 200
18160.76 183
18162.03 179
18163.30 203
18164.58 203
18165.85 192
18167.12 243
18168.40 198
18169.67 188
18170.94 215
18172.22 236
18173.49 188
18174.77 201
18176.04 206
18177.31 207
18178.59 204
18179.86 185
18181.13 158
18182.41 200
18183.68 172
18184.96 193
18186.23 219
18187.51 196
18188.78 186
18190.05 212
18191.33 191
18192.60 153
18193.88 189
18195.15 169
18196.43 147
18197.70 197
18198.98 201
18200.25 174
18201.52 196
18202.80 171
18204.07 185
18205.35 181
18206.62 200
18207.90 183
18209.17 235
18210.45 234
18211.72 219
18213.00 188
18214.27 179
18215.55 204
18216.82 201
18218.10 195
18219.37 225
18220.65 178
18221.93 157
18223.20 170
18224.48 187
18225.75 171
18227.03 190
18228.30 231
18229.58 194
18230.85 212
18232.13 191
18233.41 180
18234.68 199
18235.96 189
18237.23 147
18238.51 201
18239.79 226
18241.06 191
18242.34 178
18243.61 194
18244.89 205
18246.17 205
18247.44 169
18248.72 182
18250.00 189
18251.27 184
18252.55 170
18253.83 181
18255.10 179
18256.38 199
18257.66 183
18258.93 209
18260.21 178
18261.49 229
18262.76 196
18264.04 177
18265.32 196
18266.59 191
18267.87 191
18269.15 205
18270.42 190
18271.70 185
18272.98 186
18274.26 171
18275.53 186
18276.81 191
18278.09 195
18279.37 211
18280.64 200
18281.92 190
18283.20 165
18284.48 177
18285.75 166
18287.03 184
18288.31 187
18289.59 172
18290.86 217
18292.14 206
18293.42 174
18294.70 196
18295.98 197
18297.25 174
18298.53 186
18299.81 171
18301.09 161
18302.37 187
18303.65 205
18304.92 200
18306.20 203
18307.48 170
18308.76 197
18310.04 190
18311.32 183
18312.59 194
18313.87 155
18315.15 175
18316.43 179
18317.71 191
18318.99 200
18320.27 191
18321.55 182
18322.83 180
18324.10 189
18325.38 199
18326.66 181
18327.94 185
18329.22 176
18330.50 158
18331.78 158
18333.06 167
18334.34 166
18335.62 192
18336.90 170
18338.18 183
18339.46 206
18340.74 187
18342.01 195
18343.29 194
18344.57 206
18345.85 190
18347.13 191
18348.41 206
18349.69 190
18350.97 186
18352.25 157
18353.53 207
18354.81 225
18356.09 220
18357.37 222
18358.65 200
18359.93 156
18361.21 160
18362.49 188
18363.78 198
18365.06 213
18366.34 186
18367.62 185
18368.90 217
18370.18 222
18371.46 168
18372.74 205
18374.02 183
18375.30 184
18376.58 191
18377.86 224
18379.14 182
18380.42 181
18381.71 232
18382.99 188
18384.27 190
18385.55 173
18386.83 161
18388.11 189
18389.39 164
18390.67 226
18391.96 208
18393.24 203
18394.52 185
18395.80 211
18397.08 205
18398.36 156
18399.64 165
18400.93 175
18402.21 204
18403.49 191
18404.77 212
18406.05 185
18407.34 203
18408.62 199
18409.90 164
18411.18 147
18412.46 156
18413.75 162
18415.03 163
18416.31 175
18417.59 173
18418.87 160
18420.16 156
18421.44 177
18422.72 213
18424.00 197
18425.29 192
18426.57 181
18427.85 173
18429.13 188
18430.42 188
18431.70 177
18432.98 179
18434.27 175
18435.55 191
18436.83 186
18438.11 175
18439.40 186
18440.68 175
18441.96 212
18443.25 191
18444.53 205
18445.81 210
18447.10 175
18448.38 174
18449.66 164
18450.95 166
18452.23 176
18453.51 169
18454.80 200
18456.08 192
18457.36 166
18458.65 193
18459.93 176
18461.22 203
18462.50 199
18463.78 165
18465.07 178
18466.35 205
18467.64 175
18468.92 210
18470.20 206
18471.49 184
18472.77 205
18474.06 200
18475.34 203
18476.62 216
18477.91 181
18479.19 171
18480.48 195
18481.76 184
18483.05 174
18484.33 171
18485.62 206
18486.90 210
18488.19 194
18489.47 173
18490.76 212
18492.04 179
18493.32 181
18494.61 165
18495.89 183
18497.18 196
18498.47 190
18499.75 225
18501.04 187
18502.32 204
18503.61 188
18504.89 213
18506.18 190
18507.46 190
18508.75 174
18510.03 178
18511.32 191
18512.60 199
18513.89 228
18515.18 220
18516.46 202
18517.75 192
18519.03 199
18520.32 189
18521.60 190
18522.89 197
18524.18 186
18525.46 168
18526.75 179
18528.03 195
18529.32 220
18530.61 178
18531.89 202
18533.18 200
18534.47 213
18535.75 209
18537.04 200
18538.33 196
18539.61 190
18540.90 175
18542.18 218
18543.47 200
18544.76 185
18546.04 184
18547.33 176
18548.62 193
18549.91 172
18551.19 183
18552.48 165
18553.77 191
18555.05 165
18556.34 190
18557.63 194
18558.91 182
18560.20 205
18561.49 196
18562.78 204
18564.06 182
18565.35 183
18566.64 178
18567.93 196
18569.21 205
18570.50 193
18571.79 206
18573.08 206
18574.36 208
18575.65 212
18576.94 195
18578.23 183
18579.52 208
18580.80 207
18582.09 195
18583.38 204
18584.67 223
18585.96 175
18587.24 213
18588.53 225
18589.82 215
18591.11 226
18592.40 185
18593.69 188
18594.97 203
18596.26 215
18597.55 208
18598.84 251
18600.13 222
18601.42 212
18602.71 205
18603.99 206
18605.28 198
18606.57 177
18607.86 191
18609.15 202
18610.44 193
18611.73 216
18613.02 204
18614.31 232
18615.60 200
18616.88 209
18618.17 205
18619.46 203
18620.75 227
18622.04 204
18623.33 219
18624.62 203
18625.91 215
18627.20 217
18628.49 198
18629.78 186
18631.07 179
18632.36 172
18633.65 215
18634.94 172
18636.23 182
18637.52 215
18638.81 196
18640.10 207
18641.39 195
18642.68 207
18643.97 196
18645.26 210
18646.55 198
18647.84 212
18649.13 203
18650.42 214
18651.71 193
18653.00 173
18654.29 199
18655.58 204
18656.87 211
18658.16 209
18659.45 169
18660.74 194
18662.04 211
18663.33 208
18664.62 211
18665.91 172
18667.20 204
18668.49 199
18669.78 211
18671.07 190
18672.36 214
18673.65 206
18674.95 216
18676.24 204
18677.53 168
18678.82 175
18680.11 216
18681.40 213
18682.69 214
18683.99 189
18685.28 181
18686.57 183
18687.86 188
18689.15 158
18690.44 156
18691.74 203
18693.03 191
18694.32 198
18695.61 181
18696.90 181
18698.20 175
18699.49 165
18700.78 178
18702.07 152
18703.36 177
18704.66 171
18705.95 185
18707.24 195
18708.53 173
18709.83 179
18711.12 230
18712.41 211
18713.70 186
18715.00 175
18716.29 166
18717.58 192
18718.87 174
18720.17 181
18721.46 210
18722.75 197
18724.05 196
18725.34 191
18726.63 189
18727.92 190
18729.22 211
18730.51 182
18731.80 190
18733.10 206
18734.39 234
18735.68 205
18736.98 194
18738.27 185
18739.56 178
18740.86 205
18742.15 176
18743.44 171
18744.74 221
18746.03 181
18747.33 185
18748.62 179
18749.91 189
18751.21 174
18752.50 195
18753.79 235
18755.09 216
18756.38 237
18757.68 208
18758.97 208
18760.27 204
18761.56 185
18762.85 203
18764.15 223
18765.44 243
18766.74 203
18768.03 185
18769.33 153
18770.62 183
18771.92 161
18773.21 200
18774.50 199
18775.80 191
18777.09 180
18778.39 197
18779.68 199
18780.98 169
18782.27 171
18783.57 203
18784.86 191
18786.16 180
18787.45 173
18788.75 196
18790.04 198
18791.34 210
18792.63 176
18793.93 183
18795.23 178
18796.52 198
18797.82 171
18799.11 217
18800.41 202
18801.70 178
18803.00 197
18804.29 190
18805.59 171
18806.89 181
18808.18 167
18809.48 214
18810.77 180
18812.07 196
18813.37 178
18814.66 167
18815.96 195
18817.25 191
18818.55 212
18819.85 203
18821.14 231
18822.44 186
18823.74 189
18825.03 213
18826.33 189
18827.62 187
18828.92 185
18830.22 170
18831.51 185
18832.81 197
18834.11 165
18835.40 202
18836.70 188
18838.00 209
18839.30 186
18840.59 178
18841.89 206
18843.19 222
18844.48 204
18845.78 173
18847.08 184
18848.37 198
18849.67 228
18850.97 173
18852.27 171
18853.56 153
18854.86 169
18856.16 213
18857.46 211
18858.75 186
18860.05 218
18861.35 212
18862.65 215
18863.94 204
18865.24 198
18866.54 204
18867.84 214
18869.14 227
18870.43 212
18871.73 206
18873.03 180
18874.33 214
18875.63 179
18876.93 197
18878.22 190
18879.52 205
18880.82 181
18882.12 172
18883.42 183
18884.72 178
18886.01 168
18887.31 170
18888.61 194
18889.91 229
18891.21 197
18892.51 162
18893.81 158
18895.10 172
18896.40 180
18897.70 182
18899.00 187
18900.30 174
18901.60 202
18902.90 181
18904.20 205
18905.50 176
18906.80 154
18908.10 191
18909.39 193
18910.69 211
18911.99 215
18913.29 181
18914.59 155
18915.89 179
18917.19 218
18918.49 192
18919.79 152
18921.09 200
18922.39 178
18923.69 188
18924.99 165
18926.29 179
18927.59 162
18928.89 163
18930.19 185
18931.49 171
18932.79 172
18934.09 186
18935.39 170
18936.69 183
18937.99 161
18939.29 169
18940.59 192
18941.89 195
18943.19 175
18944.49 192
18945.79 171
18947.09 180
18948.40 187
18949.70 182
18951.00 165
18952.30 174
18953.60 186
18954.90 211
18956.20 190
18957.50 183
18958.80 159
18960.10 180
18961.40 185
18962.71 184
18964.01 177
18965.31 155
18966.61 175
18967.91 181
18969.21 180
18970.51 152
18971.82 169
18973.12 193
18974.42 172
18975.72 168
18977.02 178
18978.32 201
18979.63 203
18980.93 174
18982.23 147
18983.53 142
18984.83 173
18986.13 171
18987.44 181
18988.74 187
18990.04 179
18991.34 166
18992.65 172
18993.95 165
18995.25 162
18996.55 170
18997.85 174
18999.16 180
19000.46 151
19001.76 204
19003.06 172
19004.37 182
19005.67 197
19006.97 169
19008.28 189
19009.58 147
19010.88 159
19012.18 172
19013.49 166
19014.79 183
19016.09 195
19017.40 154
19018.70 192
19020.00 184
19021.30 184
19022.61 169
19023.91 180
19025.21 179
19026.52 171
19027.82 179
19029.12 170
19030.43 163
19031.73 165
19033.04 164
19034.34 176
19035.64 178
19036.95 148
19038.25 180
19039.55 145
19040.86 154
19042.16 191
19043.47 180
19044.77 182
19046.07 206
19047.38 176
19048.68 169
19049.99 174
19051.29 174
19052.59 164
19053.90 177
19055.20 167
19056.51 179
19057.81 162
19059.12 135
19060.42 161
19061.73 196
19063.03 187
19064.34 142
19065.64 175
19066.94 178
19068.25 211
19069.55 180
19070.86 176
19072.16 174
19073.47 174
19074.77 140
19076.08 143
19077.38 134
19078.69 167
19079.99 187
19081.30 195
19082.61 182
19083.91 170
19085.22 173
19086.52 171
19087.83 173
19089.13 172
19090.44 190
19091.74 176
19093.05 144
19094.35 168
19095.66 189
19096.97 174
19098.27 165
19099.58 178
19100.88 191
19102.19 146
19103.50 175
19104.80 207
19106.11 150
19107.41 147
19108.72 182
19110.03 169
19111.33 177
19112.64 165
19113.95 157
19115.25 193
19116.56 166
19117.86 163
19119.17 160
19120.48 168
19121.78 154
19123.09 148
19124.40 171
19125.70 158
19127.01 140
19128.32 172
19129.63 198
19130.93 175
19132.24 188
19133.55 190
19134.85 163
19136.16 153
19137.47 156
19138.77 176
19140.08 170
19141.39 181
19142.70 184
19144.00 171
19145.31 162
19146.62 155
19147.93 168
19149.23 184
19150.54 168
19151.85 164
19153.16 167
19154.46 165
19155.77 180
19157.08 181
19158.39 174
19159.70 177
19161.00 162
19162.31 168
19163.62 167
19164.93 169
19166.24 151
19167.54 162
19168.85 132
19170.16 177
19171.47 182
19172.78 164
19174.09 153
19175.39 147
19176.70 162
19178.01 198
19179.32 149
19180.63 177
19181.94 165
19183.25 172
19184.56 163
19185.86 194
19187.17 193
19188.48 151
19189.79 187
19191.10 169
19192.41 178
19193.72 203
19195.03 170
19196.34 170
19197.65 196
19198.96 151
19200.26 151
19201.57 142
19202.88 174
19204.19 175
19205.50 169
19206.81 145
19208.12 157
19209.43 154
19210.74 170
19212.05 170
19213.36 172
19214.67 179
19215.98 175
19217.29 178
19218.60 157
19219.91 154
19221.22 179
19222.53 185
19223.84 176
19225.15 187
19226.46 174
19227.77 122
19229.08 158
19230.39 174
19231.70 149
19233.01 142
19234.32 125
19235.63 163
19236.94 187
19238.25 152
19239.56 156
19240.88 162
19242.19 166
19243.50 172
19244.81 169
19246.12 175
19247.43 181
19248.74 173
19250.05 172
19251.36 166
19252.67 181
19253.99 182
19255.30 169
19256.61 155
19257.92 132
19259.23 128
19260.54 152
19261.85 204
19263.16 199
19264.48 165
19265.79 168
19267.10 175
19268.41 167
19269.72 187
19271.03 173
19272.35 181
19273.66 171
19274.97 168
19276.28 158
19277.59 152
19278.91 172
19280.22 154
19281.53 174
19282.84 164
19284.15 156
19285.47 183
19286.78 160
19288.09 153
19289.40 185
19290.72 176
19292.03 161
19293.34 181
19294.65 171
19295.97 157
19297.28 185
19298.59 183
19299.90 173
19301.22 164
19302.53 169
19303.84 161
19305.16 158
19306.47 164
19307.78 142
19309.09 159
19310.41 160
19311.72 171
19313.03 173
19314.35 178
19315.66 193
19316.97 171
19318.29 173
19319.60 174
19320.91 157
19322.23 146
19323.54 153
19324.85 154
19326.17 169
19327.48 156
19328.79 165
19330.11 178
19331.42 161
19332.74 159
19334.05 184
19335.36 158
19336.68 149
19337.99 135
19339.31 137
19340.62 147
19341.93 156
19343.25 157
19344.56 164
19345.88 153
19347.19 153
19348.51 143
19349.82 140
19351.13 150
19352.45 169
19353.76 130
19355.08 166
19356.39 156
19357.71 177
19359.02 172
19360.34 152
19361.65 158
19362.97 172
19364.28 176
19365.60 144
19366.91 175
19368.23 145
19369.54 139
19370.86 167
19372.17 148
19373.49 148
19374.80 140
19376.12 173
19377.43 146
19378.75 141
19380.06 151
19381.38 157
19382.70 168
19384.01 154
19385.33 189
19386.64 176
19387.96 219
19389.27 204
19390.59 172
19391.91 135
19393.22 148
19394.54 168
19395.85 148
19397.17 149
19398.49 138
19399.80 161
19401.12 155
19402.43 161
19403.75 156
19405.07 120
19406.38 140
19407.70 187
19409.02 146
19410.33 172
19411.65 185
19412.97 204
19414.28 170
19415.60 170
19416.92 164
19418.23 168
19419.55 172
19420.87 141
19422.18 160
19423.50 175
19424.82 170
19426.13 164
19427.45 159
19428.77 138
19430.09 155
19431.40 173
19432.72 166
19434.04 154
19435.35 156
19436.67 145
19437.99 148
19439.31 150
19440.62 147
19441.94 177
19443.26 153
19444.58 164
19445.89 182
19447.21 178
19448.53 172
19449.85 179
19451.17 157
19452.48 146
19453.80 159
19455.12 176
19456.44 194
19457.76 183
19459.07 173
19460.39 157
19461.71 157
19463.03 178
19464.35 186
19465.67 151
19466.98 140
19468.30 182
19469.62 152
19470.94 167
19472.26 166
19473.58 154
19474.90 158
19476.21 157
19477.53 178
19478.85 167
19480.17 184
19481.49 198
19482.81 193
19484.13 164
19485.45 131
19486.77 168
19488.08 146
19489.40 157
19490.72 159
19492.04 155
19493.36 142
19494.68 177
19496.00 189
19497.32 154
19498.64 172
19499.96 160
19501.28 168
19502.60 170
19503.92 146
19505.24 177
19506.56 143
19507.88 171
19509.20 152
19510.52 155
19511.84 132
19513.16 152
19514.48 159
19515.80 142
19517.12 195
19518.44 163
19519.76 176
19521.08 146
19522.40 158
19523.72 146
19525.04 155
19526.36 138
19527.68 171
19529.00 171
19530.32 161
19531.64 185
19532.96 161
19534.28 161
19535.60 157
19536.92 187
19538.24 161
19539.57 183
19540.89 175
19542.21 168
19543.53 165
19544.85 172
19546.17 164
19547.49 149
19548.81 150
19550.13 173
19551.46 176
19552.78 144
19554.10 185
19555.42 178
19556.74 151
19558.06 135
19559.38 140
19560.71 170
19562.03 154
19563.35 128
19564.67 151
19565.99 161
19567.31 144
19568.64 152
19569.96 156
19571.28 156
19572.60 172
19573.92 156
19575.25 162
19576.57 144
19577.89 156
19579.21 144
19580.53 186
19581.86 156
19583.18 161
19584.50 166
19585.82 155
19587.15 153
19588.47 179
19589.79 178
19591.11 156
19592.44 155
19593.76 168
19595.08 158
19596.41 152
19597.73 150
19599.05 155
19600.37 141
19601.70 164
19603.02 155
19604.34 138
19605.67 152
19606.99 166
19608.31 148
19609.64 166
19610.96 185
19612.28 160
19613.61 175
19614.93 162
19616.25 139
19617.58 181
19618.90 180
19620.22 146
19621.55 163
19622.87 170
19624.19 166
19625.52 142
19626.84 150
19628.17 153
19629.49 155
19630.81 140
19632.14 159
19633.46 160
19634.79 129
19636.11 159
19637.43 169
19638.76 175
19640.08 172
19641.41 131
19642.73 166
19644.06 168
19645.38 151
19646.71 162
19648.03 147
19649.35 154
19650.68 159
19652.00 195
19653.33 168
19654.65 141
19655.98 173
19657.30 155
19658.63 175
19659.95 158
19661.28 164
19662.60 160
19663.93 163
19665.25 175
19666.58 171
19667.90 169
19669.23 165
19670.55 153
19671.88 162
19673.20 153
19674.53 145
19675.86 168
19677.18 177
19678.51 130
19679.83 188
19681.16 178
19682.48 179
19683.81 179
19685.14 147
19686.46 170
19687.79 164
19689.11 154
19690.44 171
19691.76 196
19693.09 182
19694.42 140
19695.74 143
19697.07 145
19698.40 150
19699.72 155
19701.05 163
19702.37 143
19703.70 141
19705.03 152
19706.35 163
19707.68 173
19709.01 154
19710.33 138
19711.66 124
19712.99 128
19714.31 161
19715.64 166
19716.97 162
19718.29 154
19719.62 139
19720.95 149
19722.28 143
19723.60 187
19724.93 155
19726.26 142
19727.58 132
19728.91 146
19730.24 179
19731.57 146
19732.89 158
19734.22 165
19735.55 203
19736.88 170
19738.20 150
19739.53 179
19740.86 146
19742.19 164
19743.51 186
19744.84 140
19746.17 146
19747.50 157
19748.83 175
19750.15 172
19751.48 164
19752.81 181
19754.14 154
19755.47 148
19756.80 143
19758.12 129
19759.45 140
19760.78 140
19762.11 187
19763.44 149
19764.77 146
19766.09 138
19767.42 176
19768.75 153
19770.08 165
19771.41 178
19772.74 161
19774.07 132
19775.40 166
19776.72 125
19778.05 133
19779.38 167
19780.71 137
19782.04 122
19783.37 134
19784.70 138
19786.03 144
19787.36 148
19788.69 142
19790.02 178
19791.34 162
19792.67 165
19794.00 156
19795.33 161
19796.66 158
19797.99 158
19799.32 163
19800.65 153
19801.98 157
19803.31 148
19804.64 159
19805.97 158
19807.30 133
19808.63 138
19809.96 172
19811.29 155
19812.62 163
19813.95 130
19815.28 143
19816.61 116
19817.94 170
19819.27 129
19820.60 145
19821.93 141
19823.26 145
19824.59 151
19825.92 138
19827.26 137
19828.59 131
19829.92 149
19831.25 176
19832.58 158
19833.91 126
19835.24 142
19836.57 172
19837.90 161
19839.23 125
19840.56 160
19841.89 147
19843.23 153
19844.56 139
19845.89 151
19847.22 148
19848.55 161
19849.88 167
19851.21 158
19852.54 164
19853.88 142
19855.21 200
19856.54 137
19857.87 139
19859.20 144
19860.53 151
19861.87 153
19863.20 160
19864.53 143
19865.86 149
19867.19 174
19868.53 156
19869.86 168
19871.19 137
19872.52 161
19873.85 155
19875.19 175
19876.52 132
19877.85 171
19879.18 173
19880.52 180
19881.85 154
19883.18 151
19884.51 160
19885.85 143
19887.18 137
19888.51 143
19889.84 159
19891.18 164
19892.51 154
19893.84 150
19895.17 174
19896.51 171
19897.84 172
19899.17 167
19900.51 147
19901.84 149
19903.17 145
19904.51 120
19905.84 133
19907.17 160
19908.51 147
19909.84 143
19911.17 145
19912.51 146
19913.84 112
19915.17 173
19916.51 154
19917.84 151
19919.17 131
19920.51 147
19921.84 178
19923.18 167
19924.51 173
19925.84 173
19927.18 166
19928.51 144
19929.85 155
19931.18 150
19932.51 144
19933.85 136
19935.18 144
19936.52 165
19937.85 168
19939.19 169
19940.52 165
19941.85 145
19943.19 155
19944.52 149
19945.86 163
19947.19 181
19948.53 195
19949.86 173
19951.20 167
19952.53 169
19953.87 181
19955.20 159
19956.54 150
19957.87 159
19959.21 145
19960.54 156
19961.88 142
19963.21 141
19964.55 156
19965.88 142
19967.22 129
19968.55 169
19969.89 165
19971.22 167
19972.56 182
19973.89 178
19975.23 138
19976.57 148
19977.90 133
19979.24 161
19980.57 150
19981.91 138
19983.24 150
19984.58 133
19985.92 153
19987.25 157
19988.59 158
19989.92 180
19991.26 132
19992.60 161
19993.93 173
19995.27 146
19996.61 130
19997.94 152
19999.28 155
20000.61 156
20001.95 164
20003.29 167
20004.62 156
20005.96 144
20007.30 169
20008.63 191
20009.97 191
20011.31 157
20012.64 162
20013.98 151
20015.32 136
20016.65 177
20017.99 164
20019.33 159
20020.67 166
20022.00 162
20023.34 138
20024.68 171
20026.01 164
20027.35 149
20028.69 113
20030.03 139
20031.36 143
20032.70 168
20034.04 169
20035.38 134
20036.71 148
20038.05 189
20039.39 154
20040.73 166
20042.07 160
20043.40 132
20044.74 175
20046.08 167
20047.42 166
20048.76 157
20050.09 156
20051.43 183
20052.77 186
20054.11 150
20055.45 160
20056.78 159
20058.12 176
20059.46 138
20060.80 141
20062.14 124
20063.48 117
20064.82 151
20066.15 153
20067.49 141
20068.83 155
20070.17 135
20071.51 153
20072.85 142
20074.19 160
20075.53 148
20076.86 152
20078.20 140
20079.54 147
20080.88 141
20082.22 139
20083.56 145
20084.90 124
20086.24 162
20087.58 164
20088.92 154
20090.26 144
20091.60 172
20092.94 159
20094.28 139
20095.61 162
20096.95 159
20098.29 167
20099.63 166
20100.97 169
20102.31 166
20103.65 148
20104.99 154
20106.33 141
20107.67 171
20109.01 154
20110.35 152
20111.69 118
20113.03 143
20114.37 147
20115.71 154
20117.05 151
20118.39 143
20119.74 143
20121.08 137
20122.42 158
20123.76 170
20125.10 182
20126.44 151
20127.78 174
20129.12 172
20130.46 165
20131.80 182
20133.14 161
20134.48 151
20135.82 145
20137.16 145
20138.51 145
20139.85 142
20141.19 136
20142.53 125
20143.87 159
20145.21 152
