# Supplementary material for: MALDI-TOF MS typing enables the classification of brewing yeasts of the genus Saccharomyces to major beer styles
Source: PLoS One. 2017 Aug 9;12(8):e0181694. doi: 10.1371/journal.pone.0181694 (PMC5549903; doi:10.1371/journal.pone.0181694)
Supplement: S5 File — The directory includes 90 raw files and was zipped to “.zip”; the folder has three strains with 30 spectra per strain; S1 Text explains the raw files with an example and Table 1 represents the yeast strains used within the experiment. (ZIP) [file pone.0181694.s008.zip › 13-15/30262-213-OG-Ale-Ale-YPG-18h-E-E_2015-07-28_2_0_D11_1.dat]

2000.78 3923
2001.20 3792
2001.62 4006
2002.04 4211
2002.46 4009
2002.88 4058
2003.31 4062
2003.73 3792
2004.15 3854
2004.57 3842
2004.99 3723
2005.42 3671
2005.84 3389
2006.26 3621
2006.68 3601
2007.11 3542
2007.53 3496
2007.95 3574
2008.37 3769
2008.80 3714
2009.22 3640
2009.64 3493
2010.06 3504
2010.49 3663
2010.91 3355
2011.33 3238
2011.75 3381
2012.18 3448
2012.60 3367
2013.02 3481
2013.45 3381
2013.87 3045
2014.29 3250
2014.72 3098
2015.14 3030
2015.56 3184
2015.99 3171
2016.41 3228
2016.83 3562
2017.26 3260
2017.68 3140
2018.10 3716
2018.53 3797
2018.95 3749
2019.37 3781
2019.80 3927
2020.22 3936
2020.65 3829
2021.07 3860
2021.49 3969
2021.92 4178
2022.34 3913
2022.76 3618
2023.19 3560
2023.61 3452
2024.04 3318
2024.46 3543
2024.89 3459
2025.31 3164
2025.73 3211
2026.16 3147
2026.58 2921
2027.01 2929
2027.43 3035
2027.86 2890
2028.28 2927
2028.71 2879
2029.13 3044
2029.56 2992
2029.98 3040
2030.40 2950
2030.83 3037
2031.25 2953
2031.68 2961
2032.10 3047
2032.53 3151
2032.95 3422
2033.38 3420
2033.80 3150
2034.23 3132
2034.66 3293
2035.08 3287
2035.51 3208
2035.93 3352
2036.36 3481
2036.78 3329
2037.21 3402
2037.63 3412
2038.06 3373
2038.48 3451
2038.91 3475
2039.34 3592
2039.76 3604
2040.19 3606
2040.61 3668
2041.04 3672
2041.47 3690
2041.89 3529
2042.32 3544
2042.74 3231
2043.17 3209
2043.60 3326
2044.02 3301
2044.45 3269
2044.87 3489
2045.30 3293
2045.73 3256
2046.15 3157
2046.58 3117
2047.01 3134
2047.43 2911
2047.86 2918
2048.29 2830
2048.71 2932
2049.14 3070
2049.57 3096
2049.99 3368
2050.42 3360
2050.85 3268
2051.28 3310
2051.70 3259
2052.13 3221
2052.56 3441
2052.98 3409
2053.41 3658
2053.84 3244
2054.27 3194
2054.69 3090
2055.12 3281
2055.55 3159
2055.97 3233
2056.40 3399
2056.83 3328
2057.26 3133
2057.69 3010
2058.11 3128
2058.54 3327
2058.97 3241
2059.40 3134
2059.82 3338
2060.25 3279
2060.68 3321
2061.11 3160
2061.54 3275
2061.96 3492
2062.39 3444
2062.82 3181
2063.25 3554
2063.68 3394
2064.11 3440
2064.53 3707
2064.96 3676
2065.39 3696
2065.82 3477
2066.25 3455
2066.68 3842
2067.11 4046
2067.53 3984
2067.96 3922
2068.39 3859
2068.82 3923
2069.25 4020
2069.68 3669
2070.11 3874
2070.54 4115
2070.96 3931
2071.39 3829
2071.82 3674
2072.25 3877
2072.68 3888
2073.11 3715
2073.54 3580
2073.97 3643
2074.40 3335
2074.83 3441
2075.26 3693
2075.69 3580
2076.12 3714
2076.55 3711
2076.98 3569
2077.41 3467
2077.84 3652
2078.27 3987
2078.70 4112
2079.13 4199
2079.56 4397
2079.98 4712
2080.42 4894
2080.85 5160
2081.28 5322
2081.71 5782
2082.14 5369
2082.57 5386
2083.00 5201
2083.43 4786
2083.86 4387
2084.29 4152
2084.72 4176
2085.15 4156
2085.58 3946
2086.01 3776
2086.44 3748
2086.87 3757
2087.30 3710
2087.73 3513
2088.16 3332
2088.59 3312
2089.02 3088
2089.46 3425
2089.89 3238
2090.32 3186
2090.75 3358
2091.18 3410
2091.61 3493
2092.04 3763
2092.47 3638
2092.90 3834
2093.34 4143
2093.77 4274
2094.20 3986
2094.63 4133
2095.06 4438
2095.49 4242
2095.93 3879
2096.36 3850
2096.79 3614
2097.22 4001
2097.65 3947
2098.08 3593
2098.52 3346
2098.95 3433
2099.38 3554
2099.81 3537
2100.24 3277
2100.68 3120
2101.11 3068
2101.54 3267
2101.97 3184
2102.41 3279
2102.84 3285
2103.27 3261
2103.70 3397
2104.13 3389
2104.57 3684
2105.00 3471
2105.43 3252
2105.86 3305
2106.30 3492
2106.73 3662
2107.16 3661
2107.60 3458
2108.03 3424
2108.46 3825
2108.89 3916
2109.33 3959
2109.76 4006
2110.19 3943
2110.63 3765
2111.06 3600
2111.49 3949
2111.93 3829
2112.36 3647
2112.79 3728
2113.23 3379
2113.66 3350
2114.09 3491
2114.53 3379
2114.96 3582
2115.39 3294
2115.83 3266
2116.26 3191
2116.70 2923
2117.13 3160
2117.56 3159
2118.00 2938
2118.43 3116
2118.87 3104
2119.30 3211
2119.73 3196
2120.17 2983
2120.60 3058
2121.04 3100
2121.47 3305
2121.90 3226
2122.34 3071
2122.77 3321
2123.21 3279
2123.64 2983
2124.08 3213
2124.51 3443
2124.95 3422
2125.38 2981
2125.81 3047
2126.25 3091
2126.68 3064
2127.12 3002
2127.55 3148
2127.99 3024
2128.42 3234
2128.86 3283
2129.29 3371
2129.73 3041
2130.16 3149
2130.60 3409
2131.03 3360
2131.47 3331
2131.91 3577
2132.34 3430
2132.78 3536
2133.21 3495
2133.65 3229
2134.08 3286
2134.52 3309
2134.95 3384
2135.39 3383
2135.82 3363
2136.26 3406
2136.70 3496
2137.13 3586
2137.57 3705
2138.00 3515
2138.44 3658
2138.88 3799
2139.31 3946
2139.75 3780
2140.18 3637
2140.62 3536
2141.06 3364
2141.49 3482
2141.93 3438
2142.37 3071
2142.80 3190
2143.24 3275
2143.68 2924
2144.11 2972
2144.55 3008
2144.99 3056
2145.42 2970
2145.86 2921
2146.30 2834
2146.73 3097
2147.17 2959
2147.61 3048
2148.04 3377
2148.48 3578
2148.92 3542
2149.35 3717
2149.79 4435
2150.23 4301
2150.67 4402
2151.10 4739
2151.54 4895
2151.98 4422
2152.42 4740
2152.85 4348
2153.29 4166
2153.73 4288
2154.17 4105
2154.60 3830
2155.04 3616
2155.48 3411
2155.92 3524
2156.35 3279
2156.79 3345
2157.23 3493
2157.67 3251
2158.11 3326
2158.54 3248
2158.98 3257
2159.42 3356
2159.86 3146
2160.30 3345
2160.73 3399
2161.17 3358
2161.61 3232
2162.05 3249
2162.49 3194
2162.93 3148
2163.36 3060
2163.80 3324
2164.24 3313
2164.68 3243
2165.12 3363
2165.56 3649
2166.00 3415
2166.44 3642
2166.87 3726
2167.31 3498
2167.75 3922
2168.19 3513
2168.63 3602
2169.07 3941
2169.51 3830
2169.95 3871
2170.39 3861
2170.83 3787
2171.27 3841
2171.71 4015
2172.14 3994
2172.58 3864
2173.02 3893
2173.46 3912
2173.90 3958
2174.34 3898
2174.78 3826
2175.22 4064
2175.66 3967
2176.10 4010
2176.54 4034
2176.98 4266
2177.42 4239
2177.86 4117
2178.30 4335
2178.74 4236
2179.18 4125
2179.62 3881
2180.06 3885
2180.50 4112
2180.94 3909
2181.38 3890
2181.82 3865
2182.26 3530
2182.70 3539
2183.14 3276
2183.58 3487
2184.03 3441
2184.47 3286
2184.91 2974
2185.35 2833
2185.79 3089
2186.23 3352
2186.67 3381
2187.11 3382
2187.55 3561
2187.99 3506
2188.43 3706
2188.87 3844
2189.32 3672
2189.76 3721
2190.20 3761
2190.64 3781
2191.08 3680
2191.52 3905
2191.96 3817
2192.41 3658
2192.85 3669
2193.29 3783
2193.73 3727
2194.17 3853
2194.61 3796
2195.06 3632
2195.50 3736
2195.94 3958
2196.38 3960
2196.82 4029
2197.26 4057
2197.71 3950
2198.15 3802
2198.59 3815
2199.03 4135
2199.47 4016
2199.92 3933
2200.36 3738
2200.80 3820
2201.24 3660
2201.69 3577
2202.13 3563
2202.57 3643
2203.01 3678
2203.46 3553
2203.90 3632
2204.34 3728
2204.78 3339
2205.23 3673
2205.67 3804
2206.11 3958
2206.56 3798
2207.00 3587
2207.44 3663
2207.88 3941
2208.33 4134
2208.77 4133
2209.21 4118
2209.66 4070
2210.10 4244
2210.54 4612
2210.99 4391
2211.43 4330
2211.87 4266
2212.32 4421
2212.76 4185
2213.20 4241
2213.65 4226
2214.09 4221
2214.53 3879
2214.98 3658
2215.42 3603
2215.87 3507
2216.31 3576
2216.75 3425
2217.20 3393
2217.64 3428
2218.09 3516
2218.53 3521
2218.97 3503
2219.42 3322
2219.86 3335
2220.31 3320
2220.75 3300
2221.20 3571
2221.64 3844
2222.08 4010
2222.53 4343
2222.97 4673
2223.42 5154
2223.86 5523
2224.31 5580
2224.75 6298
2225.20 6653
2225.64 6909
2226.09 6680
2226.53 6284
2226.98 6297
2227.42 6209
2227.87 6232
2228.31 5735
2228.76 5389
2229.20 5032
2229.65 4636
2230.09 4416
2230.54 4344
2230.98 4183
2231.43 4149
2231.87 4109
2232.32 3950
2232.76 4264
2233.21 4380
2233.66 4538
2234.10 4261
2234.55 4210
2234.99 4567
2235.44 4107
2235.88 4263
2236.33 4488
2236.78 4098
2237.22 4018
2237.67 4186
2238.11 4558
2238.56 4433
2239.01 4286
2239.45 4391
2239.90 4528
2240.34 4159
2240.79 4481
2241.24 4393
2241.68 4220
2242.13 3981
2242.58 4054
2243.02 4077
2243.47 3829
2243.92 3645
2244.36 3542
2244.81 3637
2245.26 3595
2245.70 3475
2246.15 3425
2246.60 3339
2247.04 3308
2247.49 3795
2247.94 3588
2248.38 3385
2248.83 3506
2249.28 3574
2249.73 3825
2250.17 3940
2250.62 3532
2251.07 3419
2251.52 3672
2251.96 4000
2252.41 3734
2252.86 3733
2253.31 3505
2253.75 3385
2254.20 3446
2254.65 3539
2255.10 3607
2255.54 3658
2255.99 3675
2256.44 3446
2256.89 3471
2257.34 3401
2257.78 3353
2258.23 3462
2258.68 3321
2259.13 3659
2259.58 3698
2260.02 3538
2260.47 3702
2260.92 3574
2261.37 3791
2261.82 4284
2262.27 4218
2262.71 4542
2263.16 4437
2263.61 5077
2264.06 5257
2264.51 5358
2264.96 5308
2265.41 5404
2265.85 5535
2266.30 5881
2266.75 5800
2267.20 5809
2267.65 5885
2268.10 6034
2268.55 5831
2269.00 5667
2269.45 5596
2269.90 5653
2270.35 5443
2270.79 5097
2271.24 5217
2271.69 5536
2272.14 5536
2272.59 5395
2273.04 5182
2273.49 4794
2273.94 4577
2274.39 4400
2274.84 4269
2275.29 4232
2275.74 4146
2276.19 3780
2276.64 3951
2277.09 3827
2277.54 3808
2277.99 3712
2278.44 3848
2278.89 3941
2279.34 4063
2279.79 3983
2280.24 4315
2280.69 4521
2281.14 4871
2281.59 4898
2282.04 5215
2282.49 5159
2282.94 5023
2283.39 4842
2283.84 5046
2284.29 5077
2284.74 4908
2285.20 4481
2285.65 4216
2286.10 4242
2286.55 4174
2287.00 4277
2287.45 4150
2287.90 4167
2288.35 4368
2288.80 4611
2289.25 4893
2289.70 5189
2290.16 5966
2290.61 6450
2291.06 6776
2291.51 7046
2291.96 7411
2292.41 7455
2292.86 7295
2293.32 7153
2293.77 7443
2294.22 7481
2294.67 6879
2295.12 6876
2295.57 6540
2296.03 6172
2296.48 5872
2296.93 5806
2297.38 5414
2297.83 5185
2298.29 4983
2298.74 4558
2299.19 4602
2299.64 4165
2300.09 3746
2300.55 4089
2301.00 4214
2301.45 3776
2301.90 3545
2302.36 3703
2302.81 3610
2303.26 3707
2303.71 3956
2304.17 3960
2304.62 3778
2305.07 3763
2305.52 3835
2305.98 3783
2306.43 3706
2306.88 3810
2307.33 4172
2307.79 4138
2308.24 4163
2308.69 4256
2309.15 4251
2309.60 4553
2310.05 4636
2310.51 4834
2310.96 4871
2311.41 4957
2311.87 5178
2312.32 5185
2312.77 4902
2313.23 4754
2313.68 4678
2314.13 4370
2314.59 4098
2315.04 4221
2315.49 4184
2315.95 4197
2316.40 3850
2316.86 3777
2317.31 3680
2317.76 3533
2318.22 3734
2318.67 3694
2319.13 3889
2319.58 3886
2320.03 4030
2320.49 4156
2320.94 4118
2321.40 4043
2321.85 4317
2322.31 4261
2322.76 4230
2323.21 4125
2323.67 4230
2324.12 4433
2324.58 4269
2325.03 4406
2325.49 4984
2325.94 4612
2326.40 4603
2326.85 4967
2327.31 4764
2327.76 4667
2328.22 4458
2328.67 4478
2329.13 4763
2329.58 4553
2330.04 4468
2330.49 4534
2330.95 4177
2331.40 4121
2331.86 4270
2332.31 4346
2332.77 4415
2333.22 4288
2333.68 4167
2334.13 4269
2334.59 3746
2335.05 3739
2335.50 3611
2335.96 3639
2336.41 3800
2336.87 3997
2337.32 4106
2337.78 4243
2338.24 4447
2338.69 4931
2339.15 5047
2339.60 5311
2340.06 5620
2340.52 6458
2340.97 7166
2341.43 7349
2341.88 7580
2342.34 7939
2342.80 7407
2343.25 7315
2343.71 6825
2344.17 6698
2344.62 6857
2345.08 6691
2345.54 6563
2345.99 6696
2346.45 6623
2346.91 6617
2347.36 6762
2347.82 6369
2348.28 6056
2348.73 5942
2349.19 6075
2349.65 5520
2350.11 5150
2350.56 4999
2351.02 4816
2351.48 4514
2351.93 4585
2352.39 4292
2352.85 4587
2353.31 4344
2353.76 4425
2354.22 4329
2354.68 4232
2355.14 4434
2355.59 4335
2356.05 3951
2356.51 3883
2356.97 3781
2357.42 3506
2357.88 3724
2358.34 3494
2358.80 3718
2359.26 3815
2359.71 3874
2360.17 4390
2360.63 4322
2361.09 4594
2361.55 4689
2362.00 4822
2362.46 5217
2362.92 5140
2363.38 4797
2363.84 4894
2364.30 4536
2364.76 4652
2365.21 4376
2365.67 4555
2366.13 4569
2366.59 4499
2367.05 4785
2367.51 5003
2367.97 5104
2368.42 5176
2368.88 5601
2369.34 5727
2369.80 6056
2370.26 5658
2370.72 5676
2371.18 5598
2371.64 5689
2372.10 5484
2372.56 5288
2373.02 5169
2373.48 4722
2373.93 4358
2374.39 4376
2374.85 4260
2375.31 4142
2375.77 4053
2376.23 4022
2376.69 4040
2377.15 3941
2377.61 4109
2378.07 4362
2378.53 4166
2378.99 4154
2379.45 4020
2379.91 4329
2380.37 4590
2380.83 4478
2381.29 4487
2381.75 4444
2382.21 4434
2382.67 4560
2383.13 4346
2383.59 4265
2384.05 4537
2384.51 4326
2384.97 4395
2385.43 4339
2385.89 4132
2386.36 3907
2386.82 3819
2387.28 3828
2387.74 3887
2388.20 3669
2388.66 3875
2389.12 3901
2389.58 3690
2390.04 4014
2390.50 3910
2390.96 3913
2391.42 3820
2391.89 3977
2392.35 3952
2392.81 4093
2393.27 3962
2393.73 3882
2394.19 3686
2394.65 3848
2395.11 3926
2395.58 3793
2396.04 3803
2396.50 3879
2396.96 3866
2397.42 3954
2397.88 4008
2398.35 4055
2398.81 3842
2399.27 3887
2399.73 3828
2400.19 3907
2400.66 3839
2401.12 3842
2401.58 3620
2402.04 3621
2402.50 3501
2402.97 3471
2403.43 3602
2403.89 3718
2404.35 3464
2404.82 3739
2405.28 3686
2405.74 3594
2406.20 3811
2406.67 3898
2407.13 4046
2407.59 3975
2408.05 4029
2408.52 4101
2408.98 4152
2409.44 3852
2409.90 3734
2410.37 3770
2410.83 3728
2411.29 3752
2411.76 3680
2412.22 3527
2412.68 3678
2413.15 3473
2413.61 3467
2414.07 3496
2414.54 3543
2415.00 3656
2415.46 3727
2415.93 3815
2416.39 4165
2416.85 4422
2417.32 4554
2417.78 4564
2418.24 4549
2418.71 4778
2419.17 4934
2419.63 5169
2420.10 4818
2420.56 4970
2421.03 5008
2421.49 4975
2421.95 4697
2422.42 4582
2422.88 4664
2423.35 4695
2423.81 4688
2424.28 4843
2424.74 4589
2425.20 4621
2425.67 4711
2426.13 4879
2426.60 4729
2427.06 5216
2427.53 5433
2427.99 5618
2428.46 5633
2428.92 5837
2429.38 5783
2429.85 5604
2430.31 5325
2430.78 4977
2431.24 4539
2431.71 4403
2432.17 4522
2432.64 4411
2433.10 3885
2433.57 4218
2434.03 4078
2434.50 4298
2434.96 4096
2435.43 4006
2435.90 4394
2436.36 4597
2436.83 4353
2437.29 4604
2437.76 4674
2438.22 5133
2438.69 5197
2439.15 5917
2439.62 6345
2440.09 6769
2440.55 7369
2441.02 7815
2441.48 7695
2441.95 7915
2442.42 7950
2442.88 7632
2443.35 7389
2443.81 6626
2444.28 6438
2444.75 5867
2445.21 5080
2445.68 4622
2446.14 4339
2446.61 4205
2447.08 4023
2447.54 3858
2448.01 3800
2448.48 3808
2448.94 3765
2449.41 3613
2449.88 3262
2450.34 3347
2450.81 3642
2451.28 3667
2451.74 3492
2452.21 3533
2452.68 3488
2453.14 3694
2453.61 4001
2454.08 3866
2454.55 3658
2455.01 3646
2455.48 3835
2455.95 3824
2456.42 3548
2456.88 3719
2457.35 3712
2457.82 3522
2458.28 3815
2458.75 3788
2459.22 3683
2459.69 3737
2460.16 3592
2460.62 3643
2461.09 3561
2461.56 3656
2462.03 3912
2462.49 3606
2462.96 3464
2463.43 3142
2463.90 3339
2464.37 3629
2464.83 3797
2465.30 3578
2465.77 3648
2466.24 3910
2466.71 3781
2467.18 3890
2467.64 3895
2468.11 3898
2468.58 3939
2469.05 3979
2469.52 4106
2469.99 3947
2470.46 3877
2470.92 4026
2471.39 3979
2471.86 3921
2472.33 3693
2472.80 3822
2473.27 3664
2473.74 3679
2474.21 3551
2474.68 3703
2475.14 3552
2475.61 3436
2476.08 3733
2476.55 3714
2477.02 3662
2477.49 3761
2477.96 4028
2478.43 4386
2478.90 4727
2479.37 4847
2479.84 5127
2480.31 5488
2480.78 5953
2481.25 6045
2481.72 6098
2482.19 6149
2482.66 5835
2483.13 5744
2483.60 5249
2484.07 5452
2484.54 5076
2485.01 4935
2485.48 4646
2485.95 4469
2486.42 4814
2486.89 4520
2487.36 4202
2487.83 4175
2488.30 4032
2488.77 4016
2489.24 3976
2489.71 3888
2490.18 3810
2490.65 3846
2491.12 3450
2491.59 3492
2492.06 3899
2492.53 3889
2493.00 3689
2493.47 3757
2493.94 4176
2494.42 3763
2494.89 4076
2495.36 4118
2495.83 4258
2496.30 4425
2496.77 4510
2497.24 4119
2497.71 4206
2498.18 4220
2498.66 3917
2499.13 3715
2499.60 3821
2500.07 3645
2500.54 3491
2501.01 3514
2501.48 3540
2501.96 3469
2502.43 3481
2502.90 3457
2503.37 3529
2503.84 3554
2504.31 3572
2504.79 3436
2505.26 3843
2505.73 3996
2506.20 3897
2506.67 3762
2507.15 4105
2507.62 4427
2508.09 4432
2508.56 4862
2509.04 4729
2509.51 5012
2509.98 4938
2510.45 5167
2510.93 5529
2511.40 5386
2511.87 5635
2512.34 5481
2512.82 5513
2513.29 5702
2513.76 5401
2514.23 5188
2514.71 5161
2515.18 5321
2515.65 5081
2516.13 4353
2516.60 4224
2517.07 4303
2517.54 4426
2518.02 4418
2518.49 4338
2518.96 4194
2519.44 4513
2519.91 4424
2520.38 4206
2520.86 4095
2521.33 4179
2521.80 3831
2522.28 3875
2522.75 3442
2523.23 3718
2523.70 3929
2524.17 3783
2524.65 3920
2525.12 3954
2525.59 4142
2526.07 4133
2526.54 4302
2527.02 4481
2527.49 4514
2527.96 4299
2528.44 4402
2528.91 4298
2529.39 4240
2529.86 4302
2530.34 4075
2530.81 4094
2531.28 4321
2531.76 4160
2532.23 4053
2532.71 3940
2533.18 4016
2533.66 4078
2534.13 3824
2534.61 4000
2535.08 4017
2535.56 3897
2536.03 3832
2536.51 3952
2536.98 4116
2537.46 4076
2537.93 4100
2538.41 4218
2538.88 4307
2539.36 3967
2539.83 4062
2540.31 4133
2540.78 4042
2541.26 4006
2541.73 4123
2542.21 3760
2542.68 3905
2543.16 4169
2543.63 3844
2544.11 4005
2544.58 3815
2545.06 3555
2545.54 4283
2546.01 4161
2546.49 4337
2546.96 4516
2547.44 5050
2547.92 5661
2548.39 5757
2548.87 6054
2549.34 6125
2549.82 6325
2550.30 5990
2550.77 5863
2551.25 5547
2551.72 5484
2552.20 5369
2552.68 5597
2553.15 5691
2553.63 5595
2554.11 6030
2554.58 6307
2555.06 6427
2555.54 7310
2556.01 7861
2556.49 7969
2556.97 8120
2557.44 8134
2557.92 8447
2558.40 8454
2558.87 7454
2559.35 7112
2559.83 6749
2560.31 6267
2560.78 5155
2561.26 4827
2561.74 4384
2562.21 4146
2562.69 4037
2563.17 3997
2563.65 4021
2564.12 4034
2564.60 3889
2565.08 3649
2565.56 3889
2566.03 3993
2566.51 3871
2566.99 3776
2567.47 3643
2567.95 3652
2568.42 3615
2568.90 3902
2569.38 3847
2569.86 3653
2570.34 3259
2570.81 3414
2571.29 3500
2571.77 3559
2572.25 3682
2572.73 3485
2573.20 3467
2573.68 3453
2574.16 3666
2574.64 3679
2575.12 3749
2575.60 3487
2576.08 3571
2576.55 3603
2577.03 3381
2577.51 3278
2577.99 3610
2578.47 3598
2578.95 3455
2579.43 3392
2579.91 3427
2580.38 3418
2580.86 3430
2581.34 3235
2581.82 3305
2582.30 3330
2582.78 3286
2583.26 3519
2583.74 3583
2584.22 3719
2584.70 3516
2585.18 3561
2585.66 3857
2586.14 3571
2586.62 3675
2587.09 3817
2587.57 3653
2588.05 3670
2588.53 3698
2589.01 3631
2589.49 3650
2589.97 3762
2590.45 3823
2590.93 3693
2591.41 3668
2591.89 4025
2592.37 4137
2592.85 4191
2593.33 4406
2593.81 4496
2594.29 4702
2594.77 5054
2595.25 5071
2595.74 5106
2596.22 5085
2596.70 5083
2597.18 5361
2597.66 5388
2598.14 5285
2598.62 5011
2599.10 5101
2599.58 4910
2600.06 4748
2600.54 4723
2601.02 4665
2601.50 4258
2601.98 4041
2602.47 3713
2602.95 3687
2603.43 3464
2603.91 3337
2604.39 3374
2604.87 3425
2605.35 3547
2605.83 3615
2606.32 3761
2606.80 3443
2607.28 3807
2607.76 4216
2608.24 4250
2608.72 4726
2609.20 5114
2609.69 5407
2610.17 5951
2610.65 6268
2611.13 6455
2611.61 6426
2612.10 6771
2612.58 6377
2613.06 6420
2613.54 6500
2614.02 6421
2614.51 5965
2614.99 5803
2615.47 5520
2615.95 4897
2616.43 4719
2616.92 4698
2617.40 4366
2617.88 4517
2618.36 4225
2618.85 3759
2619.33 3620
2619.81 3580
2620.29 3718
2620.78 3562
2621.26 3515
2621.74 3604
2622.23 3370
2622.71 3562
2623.19 3571
2623.67 3598
2624.16 3587
2624.64 3592
2625.12 3746
2625.61 3659
2626.09 3422
2626.57 3476
2627.06 3466
2627.54 3592
2628.02 3946
2628.51 3858
2628.99 3551
2629.47 3551
2629.96 3618
2630.44 3760
2630.92 3740
2631.41 3602
2631.89 3394
2632.38 3707
2632.86 3799
2633.34 3748
2633.83 4040
2634.31 4144
2634.80 3734
2635.28 3621
2635.76 3904
2636.25 3871
2636.73 3899
2637.22 3916
2637.70 3988
2638.18 3890
2638.67 3861
2639.15 3895
2639.64 4100
2640.12 4318
2640.61 4641
2641.09 4698
2641.58 4474
2642.06 4338
2642.55 4464
2643.03 3850
2643.51 4156
2644.00 3968
2644.48 3703
2644.97 3761
2645.45 3616
2645.94 3754
2646.42 3673
2646.91 3329
2647.39 3667
2647.88 3499
2648.37 3514
2648.85 3632
2649.34 3559
2649.82 3535
2650.31 3563
2650.79 3574
2651.28 3705
2651.76 3979
2652.25 3786
2652.73 3607
2653.22 3767
2653.71 3664
2654.19 3560
2654.68 3704
2655.16 3578
2655.65 3700
2656.14 3613
2656.62 3572
2657.11 3648
2657.59 3444
2658.08 3412
2658.57 3357
2659.05 3582
2659.54 3539
2660.02 3198
2660.51 3064
2661.00 3157
2661.48 3191
2661.97 3264
2662.46 3432
2662.94 3370
2663.43 3387
2663.92 3545
2664.40 3470
2664.89 3666
2665.38 3884
2665.86 3595
2666.35 3950
2666.84 3767
2667.32 3600
2667.81 3571
2668.30 3571
2668.79 3509
2669.27 3736
2669.76 3891
2670.25 3947
2670.74 4096
2671.22 4020
2671.71 3689
2672.20 3806
2672.68 4214
2673.17 4149
2673.66 4416
2674.15 4746
2674.63 4644
2675.12 4594
2675.61 4873
2676.10 5021
2676.59 4988
2677.07 5359
2677.56 5258
2678.05 5115
2678.54 5022
2679.03 5126
2679.51 5489
2680.00 5726
2680.49 6040
2680.98 6204
2681.47 6522
2681.96 6916
2682.44 7178
2682.93 7925
2683.42 8501
2683.91 8428
2684.40 8598
2684.89 8621
2685.37 8197
2685.86 8230
2686.35 7950
2686.84 7576
2687.33 7147
2687.82 6461
2688.31 6156
2688.80 5860
2689.29 5420
2689.77 5206
2690.26 4736
2690.75 4395
2691.24 4542
2691.73 4224
2692.22 4028
2692.71 4130
2693.20 3911
2693.69 3892
2694.18 3964
2694.67 3893
2695.16 3973
2695.65 4026
2696.14 4362
2696.63 4150
2697.12 4120
2697.60 4422
2698.09 4449
2698.58 4340
2699.07 4517
2699.56 4383
2700.05 4107
2700.54 4265
2701.03 4145
2701.52 4414
2702.01 4470
2702.50 4679
2703.00 4675
2703.49 4377
2703.98 4247
2704.47 4638
2704.96 4593
2705.45 4405
2705.94 4518
2706.43 3971
2706.92 4160
2707.41 4116
2707.90 3861
2708.39 3675
2708.88 3542
2709.37 3764
2709.86 3890
2710.35 3995
2710.84 4050
2711.34 4152
2711.83 4081
2712.32 3976
2712.81 4194
2713.30 4009
2713.79 4087
2714.28 4168
2714.77 3911
2715.27 4060
2715.76 3846
2716.25 4066
2716.74 4152
2717.23 3965
2717.72 3961
2718.21 3572
2718.71 3352
2719.20 3605
2719.69 3729
2720.18 3676
2720.67 3760
2721.17 3685
2721.66 3828
2722.15 3964
2722.64 4444
2723.13 4438
2723.63 4339
2724.12 4291
2724.61 4307
2725.10 4313
2725.59 4343
2726.09 4448
2726.58 4066
2727.07 3931
2727.56 3698
2728.06 3776
2728.55 3728
2729.04 3801
2729.53 3646
2730.03 3655
2730.52 3648
2731.01 3892
2731.50 3891
2732.00 3885
2732.49 3614
2732.98 3650
2733.48 3924
2733.97 3941
2734.46 3789
2734.96 4087
2735.45 4049
2735.94 4279
2736.44 4211
2736.93 4020
2737.42 4135
2737.92 4516
2738.41 4635
2738.90 4479
2739.40 4308
2739.89 4043
2740.38 4526
2740.88 4496
2741.37 4236
2741.86 4051
2742.36 4003
2742.85 4046
2743.35 3722
2743.84 3572
2744.33 3505
2744.83 3444
2745.32 3390
2745.82 3325
2746.31 3332
2746.80 3232
2747.30 3442
2747.79 3284
2748.29 3592
2748.78 3545
2749.28 3744
2749.77 3801
2750.26 3650
2750.76 3415
2751.25 3456
2751.75 3482
2752.24 3668
2752.74 3714
2753.23 3754
2753.73 3797
2754.22 3956
2754.72 3837
2755.21 3942
2755.71 4069
2756.20 3951
2756.70 4277
2757.19 3890
2757.69 4158
2758.18 4127
2758.68 3879
2759.17 3800
2759.67 4138
2760.16 3744
2760.66 3700
2761.16 3537
2761.65 3882
2762.15 3693
2762.64 3373
2763.14 3405
2763.63 3466
2764.13 3627
2764.63 3798
2765.12 3831
2765.62 3486
2766.11 3654
2766.61 3639
2767.10 3835
2767.60 3915
2768.10 3722
2768.59 3644
2769.09 3873
2769.59 3854
2770.08 3805
2770.58 3833
2771.07 3833
2771.57 3847
2772.07 3843
2772.56 3994
2773.06 3877
2773.56 3749
2774.05 3813
2774.55 4022
2775.05 4131
2775.54 4224
2776.04 4298
2776.54 4260
2777.03 4493
2777.53 4408
2778.03 4408
2778.53 4427
2779.02 4782
2779.52 4656
2780.02 4464
2780.51 4369
2781.01 4615
2781.51 4659
2782.01 4737
2782.50 4583
2783.00 4311
2783.50 4332
2784.00 4323
2784.49 4466
2784.99 4652
2785.49 4537
2785.99 4253
2786.48 3985
2786.98 3864
2787.48 3967
2787.98 3928
2788.48 3884
2788.97 3859
2789.47 3865
2789.97 3709
2790.47 3693
2790.97 3791
2791.46 3876
2791.96 4022
2792.46 3894
2792.96 3687
2793.46 4008
2793.96 4266
2794.45 4507
2794.95 4656
2795.45 4998
2795.95 5772
2796.45 6918
2796.95 7389
2797.45 7680
2797.95 8538
2798.44 9140
2798.94 9616
2799.44 9146
2799.94 8867
2800.44 8436
2800.94 7716
2801.44 7141
2801.94 6557
2802.44 6070
2802.94 5683
2803.43 5422
2803.93 5152
2804.43 5213
2804.93 5399
2805.43 5402
2805.93 5701
2806.43 6109
2806.93 6927
2807.43 7558
2807.93 8337
2808.43 9347
2808.93 10089
2809.43 10595
2809.93 11887
2810.43 12203
2810.93 11601
2811.43 10862
2811.93 10923
2812.43 10298
2812.93 9019
2813.43 7817
2813.93 7153
2814.43 6239
2814.93 5827
2815.43 5143
2815.93 4739
2816.43 4804
2816.93 4776
2817.43 4848
2817.93 4991
2818.43 5205
2818.93 4916
2819.43 4935
2819.94 5224
2820.44 5358
2820.94 5235
2821.44 5477
2821.94 5109
2822.44 5277
2822.94 5290
2823.44 4706
2823.94 4559
2824.44 4535
2824.95 4468
2825.45 4748
2825.95 4647
2826.45 4777
2826.95 4286
2827.45 4362
2827.95 4514
2828.46 4394
2828.96 4247
2829.46 4098
2829.96 4326
2830.46 3957
2830.96 3928
2831.47 4135
2831.97 4230
2832.47 4227
2832.97 3916
2833.47 4122
2833.97 4089
2834.48 4112
2834.98 4155
2835.48 4305
2835.98 4285
2836.49 4327
2836.99 4775
2837.49 4928
2837.99 5152
2838.49 4901
2839.00 5062
2839.50 5354
2840.00 5315
2840.50 5286
2841.01 5249
2841.51 5078
2842.01 5463
2842.52 4906
2843.02 4720
2843.52 4623
2844.02 4446
2844.53 4426
2845.03 4362
2845.53 4408
2846.04 4547
2846.54 4397
2847.04 4381
2847.55 4429
2848.05 4590
2848.55 4687
2849.05 4674
2849.56 4626
2850.06 4368
2850.57 4224
2851.07 4316
2851.57 4344
2852.08 4248
2852.58 4151
2853.08 4232
2853.59 3985
2854.09 4039
2854.59 3867
2855.10 4073
2855.60 3766
2856.11 3904
2856.61 4174
2857.11 4116
2857.62 3929
2858.12 4090
2858.63 4279
2859.13 4393
2859.63 4324
2860.14 4256
2860.64 4245
2861.15 4258
2861.65 4548
2862.16 4754
2862.66 4464
2863.17 4250
2863.67 4245
2864.18 4330
2864.68 4172
2865.18 4332
2865.69 3838
2866.19 3820
2866.70 3714
2867.20 3860
2867.71 3703
2868.21 3936
2868.72 4080
2869.22 3776
2869.73 3848
2870.23 3855
2870.74 3773
2871.25 3807
2871.75 4023
2872.26 4183
2872.76 4252
2873.27 4265
2873.77 3935
2874.28 4025
2874.78 4047
2875.29 4451
2875.79 4400
2876.30 4367
2876.81 4354
2877.31 4263
2877.82 4741
2878.32 4458
2878.83 4652
2879.34 4973
2879.84 4967
2880.35 5645
2880.85 5797
2881.36 6299
2881.87 6681
2882.37 7168
2882.88 7762
2883.39 7943
2883.89 8427
2884.40 8436
2884.90 8567
2885.41 8525
2885.92 7935
2886.42 7513
2886.93 7916
2887.44 8291
2887.94 8471
2888.45 8704
2888.96 8843
2889.47 8645
2889.97 8547
2890.48 8098
2890.99 7614
2891.49 6583
2892.00 6190
2892.51 5773
2893.01 5476
2893.52 4914
2894.03 4717
2894.54 4660
2895.04 4538
2895.55 4798
2896.06 4690
2896.57 4731
2897.07 4825
2897.58 4711
2898.09 4775
2898.60 4746
2899.10 4755
2899.61 4444
2900.12 4290
2900.63 4426
2901.14 4551
2901.64 4787
2902.15 4618
2902.66 4570
2903.17 4689
2903.68 4968
2904.18 5261
2904.69 5225
2905.20 5054
2905.71 5263
2906.22 5183
2906.73 5127
2907.23 4928
2907.74 5273
2908.25 4876
2908.76 4726
2909.27 4575
2909.78 4555
2910.29 4884
2910.79 4747
2911.30 4557
2911.81 4644
2912.32 4682
2912.83 4834
2913.34 4883
2913.85 4810
2914.36 4518
2914.87 4717
2915.38 5153
2915.88 5041
2916.39 5049
2916.90 5038
2917.41 5491
2917.92 5353
2918.43 5622
2918.94 5748
2919.45 5418
2919.96 5428
2920.47 5447
2920.98 5502
2921.49 5514
2922.00 5889
2922.51 5949
2923.02 6045
2923.53 6626
2924.04 7548
2924.55 8303
2925.06 9317
2925.57 9946
2926.08 10645
2926.59 11853
2927.10 12186
2927.61 11842
2928.12 11408
2928.63 11011
2929.14 10176
2929.65 8916
2930.16 7674
2930.67 6685
2931.18 6225
2931.69 5641
2932.20 5061
2932.71 4642
2933.22 4508
2933.73 4340
2934.25 4299
2934.76 4181
2935.27 4179
2935.78 4316
2936.29 4245
2936.80 4383
2937.31 4179
2937.82 4399
2938.33 4462
2938.84 4255
2939.36 4236
2939.87 4490
2940.38 4236
2940.89 4058
2941.40 4184
2941.91 4328
2942.42 4383
2942.94 4259
2943.45 4698
2943.96 4879
2944.47 4947
2944.98 5247
2945.49 5687
2946.01 5729
2946.52 5776
2947.03 5894
2947.54 5877
2948.05 5991
2948.57 5797
2949.08 5540
2949.59 5198
2950.10 5303
2950.61 5067
2951.13 4952
2951.64 4966
2952.15 4722
2952.66 4577
2953.18 4300
2953.69 4446
2954.20 4546
2954.71 4305
2955.23 4301
2955.74 4415
2956.25 4253
2956.76 4370
2957.28 4472
2957.79 4266
2958.30 4278
2958.82 4585
2959.33 4305
2959.84 4525
2960.36 4939
2960.87 5396
2961.38 5513
2961.89 5078
2962.41 5320
2962.92 5560
2963.43 5469
2963.95 5173
2964.46 5235
2964.98 5160
2965.49 5045
2966.00 4774
2966.52 4543
2967.03 4253
2967.54 3991
2968.06 4154
2968.57 4294
2969.08 4088
2969.60 4021
2970.11 3915
2970.63 3957
2971.14 3964
2971.65 3873
2972.17 3624
2972.68 3697
2973.20 3898
2973.71 3785
2974.23 3650
2974.74 3994
2975.25 3804
2975.77 3641
2976.28 4037
2976.80 4295
2977.31 4098
2977.83 4149
2978.34 3867
2978.86 3883
2979.37 3937
2979.89 3849
2980.40 4112
2980.91 4346
2981.43 4095
2981.94 4363
2982.46 4367
2982.97 4413
2983.49 4302
2984.00 4405
2984.52 4173
2985.04 4146
2985.55 4647
2986.07 4475
2986.58 4492
2987.10 4825
2987.61 4566
2988.13 4328
2988.64 4379
2989.16 4413
2989.67 4610
2990.19 4388
2990.71 4529
2991.22 4721
2991.74 4867
2992.25 4977
2992.77 4998
2993.28 5373
2993.80 5428
2994.32 5483
2994.83 5731
2995.35 5708
2995.87 5871
2996.38 6043
2996.90 6723
2997.41 6630
2997.93 6625
2998.45 7321
2998.96 7777
2999.48 7786
3000.00 7680
3000.51 7421
3001.03 7228
3001.55 7114
3002.06 6775
3002.58 6866
3003.10 6650
3003.61 6563
3004.13 6483
3004.65 7069
3005.16 7234
3005.68 7390
3006.20 7395
3006.71 7510
3007.23 6986
3007.75 7281
3008.27 6832
3008.78 6493
3009.30 6083
3009.82 5233
3010.34 5058
3010.85 5076
3011.37 4798
3011.89 4675
3012.41 4592
3012.92 4411
3013.44 4334
3013.96 4275
3014.48 4087
3014.99 4091
3015.51 4233
3016.03 4291
3016.55 4272
3017.07 4511
3017.58 4623
3018.10 4465
3018.62 4297
3019.14 4676
3019.66 4859
3020.17 4566
3020.69 4677
3021.21 4790
3021.73 5094
3022.25 5109
3022.77 4999
3023.28 5484
3023.80 5314
3024.32 5675
3024.84 5750
3025.36 5927
3025.88 6408
3026.40 6341
3026.92 6086
3027.43 5862
3027.95 5902
3028.47 5832
3028.99 5715
3029.51 5518
3030.03 5502
3030.55 5081
3031.07 5021
3031.59 4828
3032.11 4961
3032.63 5001
3033.14 5175
3033.66 5620
3034.18 5720
3034.70 5882
3035.22 6213
3035.74 6636
3036.26 7331
3036.78 7497
3037.30 7817
3037.82 7479
3038.34 7305
3038.86 7169
3039.38 6482
3039.90 6252
3040.42 5961
3040.94 5932
3041.46 5387
3041.98 5009
3042.50 4700
3043.02 4428
3043.54 3891
3044.06 3908
3044.58 3903
3045.10 4066
3045.62 4215
3046.14 4017
3046.66 4263
3047.18 4015
3047.70 4152
3048.23 3845
3048.75 4139
3049.27 4053
3049.79 3922
3050.31 4181
3050.83 4364
3051.35 4121
3051.87 4067
3052.39 4301
3052.91 4298
3053.43 4209
3053.96 4387
3054.48 4094
3055.00 3983
3055.52 4066
3056.04 4303
3056.56 4466
3057.08 4285
3057.60 4331
3058.13 3982
3058.65 4113
3059.17 4041
3059.69 4084
3060.21 4013
3060.73 4132
3061.26 4099
3061.78 3967
3062.30 4118
3062.82 4190
3063.34 4050
3063.87 3956
3064.39 4110
3064.91 4400
3065.43 4417
3065.95 4400
3066.48 4327
3067.00 4255
3067.52 4407
3068.04 4280
3068.57 4383
3069.09 4490
3069.61 4194
3070.13 3988
3070.65 4124
3071.18 4417
3071.70 4510
3072.22 4220
3072.75 4286
3073.27 4476
3073.79 4769
3074.31 4844
3074.84 4508
3075.36 4738
3075.88 4790
3076.41 4597
3076.93 4602
3077.45 4807
3077.98 4922
3078.50 4804
3079.02 5185
3079.55 4974
3080.07 4925
3080.59 5375
3081.12 5703
3081.64 5539
3082.16 5346
3082.69 5356
3083.21 5526
3083.73 5190
3084.26 5109
3084.78 4935
3085.30 4677
3085.83 4799
3086.35 4235
3086.88 4521
3087.40 4510
3087.92 4494
3088.45 4284
3088.97 4422
3089.50 4420
3090.02 4588
3090.55 4363
3091.07 4274
3091.59 4348
3092.12 4019
3092.64 4082
3093.17 4219
3093.69 4185
3094.22 4291
3094.74 4277
3095.27 4347
3095.79 4150
3096.31 4318
3096.84 4546
3097.36 4769
3097.89 4669
3098.41 4921
3098.94 4914
3099.46 5117
3099.99 5544
3100.51 5936
3101.04 6686
3101.56 7238
3102.09 8047
3102.62 8898
3103.14 9858
3103.67 10560
3104.19 11963
3104.72 11956
3105.24 12336
3105.77 11648
3106.29 11115
3106.82 10246
3107.34 9325
3107.87 8312
3108.40 7005
3108.92 6038
3109.45 5596
3109.97 5575
3110.50 5524
3111.03 5329
3111.55 5345
3112.08 5563
3112.60 5756
3113.13 5583
3113.66 5592
3114.18 5696
3114.71 5219
3115.24 4725
3115.76 4791
3116.29 4599
3116.81 4520
3117.34 3959
3117.87 3960
3118.39 3962
3118.92 3938
3119.45 3756
3119.97 3894
3120.50 3917
3121.03 3631
3121.55 3820
3122.08 3879
3122.61 3989
3123.14 4052
3123.66 4004
3124.19 4125
3124.72 4214
3125.24 4236
3125.77 4089
3126.30 4225
3126.83 3760
3127.35 3786
3127.88 4018
3128.41 3987
3128.94 3926
3129.46 3933
3129.99 4004
3130.52 4113
3131.05 3984
3131.57 4055
3132.10 3937
3132.63 4111
3133.16 4138
3133.69 3965
3134.21 3827
3134.74 3960
3135.27 3804
3135.80 3755
3136.33 4015
3136.85 3910
3137.38 3793
3137.91 3947
3138.44 4105
3138.97 4126
3139.50 4298
3140.02 4045
3140.55 4336
3141.08 4146
3141.61 3895
3142.14 3971
3142.67 4056
3143.20 3944
3143.72 3819
3144.25 3917
3144.78 3653
3145.31 4103
3145.84 4154
3146.37 4091
3146.90 4171
3147.43 4202
3147.96 4610
3148.48 4776
3149.01 4924
3149.54 5126
3150.07 5114
3150.60 5203
3151.13 5115
3151.66 5058
3152.19 4871
3152.72 4587
3153.25 4529
3153.78 4512
3154.31 4480
3154.84 4245
3155.37 4263
3155.90 4357
3156.43 4158
3156.96 4264
3157.49 4519
3158.02 4559
3158.55 4418
3159.08 4497
3159.61 4690
3160.14 4730
3160.67 4426
3161.20 4395
3161.73 4448
3162.26 4428
3162.79 4379
3163.32 4230
3163.85 3885
3164.38 3975
3164.91 4161
3165.44 3778
3165.97 4169
3166.50 3912
3167.03 4103
3167.56 4053
3168.09 4100
3168.63 4223
3169.16 4293
3169.69 4405
3170.22 4360
3170.75 4044
3171.28 4219
3171.81 4141
3172.34 4237
3172.87 4230
3173.40 3921
3173.94 3976
3174.47 3692
3175.00 3774
3175.53 3864
3176.06 4012
3176.59 3861
3177.12 3762
3177.66 4114
3178.19 3824
3178.72 4129
3179.25 4037
3179.78 4197
3180.31 3980
3180.85 3944
3181.38 4169
3181.91 4007
3182.44 3890
3182.97 3942
3183.51 4056
3184.04 4119
3184.57 3921
3185.10 3824
3185.64 3832
3186.17 3888
3186.70 3793
3187.23 4076
3187.77 3986
3188.30 4040
3188.83 3879
3189.36 3784
3189.90 3735
3190.43 3805
3190.96 3752
3191.49 3782
3192.03 3637
3192.56 3902
3193.09 3837
3193.62 3771
3194.16 3666
3194.69 3496
3195.22 3667
3195.76 3855
3196.29 3685
3196.82 3910
3197.36 4018
3197.89 3973
3198.42 4001
3198.96 4178
3199.49 4188
3200.02 3904
3200.56 4215
3201.09 4388
3201.62 4416
3202.16 4317
3202.69 4520
3203.23 4421
3203.76 4812
3204.29 4962
3204.83 4942
3205.36 5063
3205.89 5066
3206.43 4732
3206.96 4813
3207.50 4732
3208.03 4804
3208.57 4892
3209.10 4423
3209.63 4237
3210.17 4317
3210.70 4440
3211.24 4441
3211.77 4884
3212.31 4956
3212.84 5125
3213.37 4842
3213.91 4915
3214.44 4804
3214.98 4741
3215.51 4491
3216.05 4315
3216.58 3929
3217.12 3820
3217.65 4030
3218.19 4001
3218.72 4261
3219.26 4129
3219.79 4092
3220.33 4129
3220.86 4352
3221.40 4397
3221.93 4344
3222.47 4247
3223.00 4419
3223.54 4595
3224.08 4504
3224.61 4487
3225.15 4590
3225.68 4705
3226.22 4948
3226.75 4624
3227.29 4686
3227.83 4797
3228.36 4615
3228.90 4418
3229.43 4366
3229.97 4324
3230.50 4236
3231.04 4039
3231.58 4058
3232.11 3816
3232.65 3698
3233.19 3840
3233.72 3852
3234.26 3712
3234.79 3656
3235.33 3776
3235.87 3753
3236.40 3959
3236.94 3723
3237.48 4004
3238.01 4037
3238.55 4110
3239.09 4013
3239.62 4069
3240.16 4155
3240.70 4175
3241.23 4410
3241.77 4332
3242.31 4375
3242.85 4181
3243.38 4095
3243.92 4116
3244.46 3916
3244.99 3872
3245.53 3862
3246.07 3767
3246.61 3850
3247.14 3796
3247.68 3640
3248.22 3646
3248.76 3819
3249.29 3790
3249.83 3851
3250.37 4138
3250.91 4105
3251.44 4071
3251.98 3881
3252.52 4147
3253.06 3773
3253.60 3987
3254.13 4008
3254.67 4224
3255.21 4309
3255.75 4165
3256.29 4236
3256.82 4533
3257.36 4828
3257.90 4934
3258.44 4532
3258.98 5242
3259.52 5849
3260.05 5878
3260.59 6049
3261.13 6434
3261.67 6546
3262.21 6767
3262.75 6806
3263.29 7318
3263.82 7131
3264.36 7475
3264.90 7378
3265.44 7017
3265.98 6847
3266.52 7239
3267.06 7952
3267.60 8123
3268.14 8239
3268.68 8277
3269.21 8290
3269.75 8146
3270.29 7572
3270.83 7122
3271.37 6503
3271.91 5950
3272.45 5513
3272.99 5094
3273.53 4738
3274.07 4856
3274.61 4630
3275.15 4433
3275.69 4406
3276.23 4691
3276.77 4470
3277.31 4610
3277.85 5048
3278.39 4806
3278.93 4907
3279.47 4788
3280.01 5128
3280.55 4949
3281.09 5010
3281.63 5051
3282.17 4973
3282.71 5037
3283.25 5008
3283.79 5158
3284.33 5441
3284.87 5267
3285.41 5668
3285.95 5686
3286.49 5790
3287.03 6157
3287.57 6271
3288.11 6318
3288.66 6229
3289.20 6161
3289.74 6007
3290.28 5757
3290.82 5423
3291.36 5463
3291.90 5432
3292.44 5584
3292.98 5531
3293.52 6207
3294.07 6730
3294.61 6857
3295.15 7518
3295.69 7788
3296.23 8430
3296.77 9481
3297.31 9804
3297.86 9970
3298.40 9782
3298.94 9067
3299.48 8394
3300.02 8138
3300.56 7596
3301.11 6882
3301.65 6327
3302.19 5811
3302.73 5551
3303.27 5546
3303.82 5265
3304.36 5346
3304.90 5169
3305.44 4951
3305.99 4815
3306.53 4584
3307.07 5014
3307.61 4986
3308.15 4722
3308.70 4658
3309.24 4601
3309.78 4570
3310.32 4421
3310.87 4363
3311.41 4730
3311.95 4497
3312.50 4549
3313.04 4582
3313.58 4606
3314.12 4627
3314.67 4912
3315.21 4962
3315.75 4741
3316.30 4901
3316.84 4963
3317.38 5345
3317.93 5517
3318.47 5427
3319.01 5430
3319.56 5872
3320.10 5960
3320.64 6576
3321.19 6887
3321.73 6820
3322.27 6816
3322.82 6853
3323.36 7061
3323.90 7157
3324.45 7167
3324.99 7044
3325.54 6740
3326.08 6589
3326.62 6495
3327.17 6370
3327.71 6127
3328.26 6008
3328.80 5804
3329.34 5516
3329.89 5484
3330.43 5456
3330.98 5541
3331.52 6136
3332.07 6796
3332.61 7858
3333.15 9389
3333.70 11043
3334.24 13830
3334.79 16403
3335.33 19755
3335.88 23923
3336.42 27980
3336.97 29900
3337.51 31587
3338.06 33194
3338.60 33448
3339.15 32072
3339.69 29928
3340.24 27052
3340.78 23740
3341.33 20069
3341.87 16440
3342.42 13645
3342.96 11072
3343.51 9027
3344.05 8307
3344.60 7323
3345.14 6619
3345.69 6065
3346.23 5917
3346.78 5858
3347.33 5499
3347.87 5442
3348.42 5394
3348.96 5271
3349.51 5285
3350.05 5378
3350.60 5462
3351.15 5554
3351.69 5617
3352.24 5658
3352.78 5452
3353.33 5670
3353.88 6057
3354.42 5961
3354.97 6179
3355.52 6702
3356.06 5990
3356.61 6369
3357.15 6673
3357.70 6834
3358.25 6547
3358.79 6136
3359.34 5597
3359.89 5496
3360.43 5542
3360.98 5293
3361.53 4916
3362.07 4753
3362.62 4544
3363.17 4361
3363.72 4528
3364.26 4488
3364.81 4632
3365.36 4645
3365.90 4796
3366.45 4678
3367.00 4398
3367.55 4438
3368.09 4680
3368.64 4635
3369.19 4395
3369.73 4530
3370.28 4372
3370.83 4521
3371.38 4584
3371.92 4655
3372.47 4801
3373.02 5002
3373.57 5515
3374.12 5394
3374.66 5728
3375.21 5997
3375.76 5984
3376.31 5815
3376.86 6137
3377.40 5779
3377.95 5457
3378.50 5275
3379.05 5050
3379.60 4849
3380.14 4551
3380.69 4340
3381.24 4084
3381.79 3883
3382.34 4005
3382.89 4001
3383.44 4109
3383.98 3998
3384.53 3831
3385.08 4004
3385.63 4062
3386.18 3939
3386.73 4154
3387.28 4216
3387.83 4218
3388.37 4265
3388.92 3937
3389.47 4212
3390.02 4334
3390.57 4149
3391.12 4204
3391.67 4070
3392.22 3968
3392.77 3866
3393.32 3865
3393.87 3795
3394.42 3717
3394.97 3889
3395.52 3673
3396.06 3662
3396.61 3894
3397.16 3766
3397.71 3731
3398.26 3581
3398.81 3573
3399.36 3829
3399.91 3948
3400.46 3696
3401.01 3377
3401.56 3400
3402.11 3503
3402.66 3511
3403.21 3355
3403.76 3370
3404.31 3279
3404.86 3388
3405.41 3598
3405.96 3662
3406.52 3620
3407.07 3329
3407.62 3354
3408.17 3566
3408.72 3723
3409.27 3678
3409.82 3529
3410.37 3384
3410.92 3388
3411.47 3609
3412.02 3855
3412.57 4134
3413.12 3990
3413.68 3841
3414.23 4243
3414.78 4098
3415.33 4006
3415.88 3877
3416.43 4165
3416.98 4025
3417.53 3862
3418.08 3770
3418.64 3559
3419.19 3795
3419.74 3590
3420.29 3726
3420.84 3433
3421.39 3299
3421.95 3344
3422.50 3604
3423.05 3427
3423.60 3478
3424.15 3668
3424.70 3996
3425.26 4110
3425.81 3926
3426.36 4128
3426.91 3963
3427.46 3839
3428.02 3532
3428.57 3649
3429.12 3742
3429.67 3780
3430.23 3773
3430.78 3664
3431.33 3478
3431.88 3511
3432.44 3695
3432.99 3537
3433.54 3476
3434.09 3321
3434.65 3373
3435.20 3607
3435.75 3629
3436.30 3473
3436.86 3435
3437.41 3555
3437.96 3335
3438.52 3413
3439.07 3601
3439.62 3548
3440.18 3789
3440.73 3543
3441.28 3770
3441.84 3986
3442.39 3940
3442.94 3890
3443.50 3945
3444.05 3839
3444.60 3651
3445.16 3589
3445.71 3613
3446.26 3509
3446.82 3417
3447.37 3396
3447.92 3350
3448.48 3287
3449.03 3407
3449.59 3437
3450.14 3444
3450.69 3763
3451.25 3457
3451.80 3437
3452.36 3275
3452.91 3278
3453.47 3336
3454.02 3337
3454.57 3335
3455.13 3286
3455.68 3300
3456.24 3444
3456.79 3549
3457.35 3367
3457.90 3069
3458.46 3221
3459.01 3198
3459.56 3259
3460.12 3378
3460.67 3296
3461.23 3319
3461.78 3412
3462.34 3335
3462.89 3260
3463.45 3168
3464.00 3099
3464.56 3148
3465.11 3005
3465.67 3306
3466.22 3668
3466.78 3421
3467.34 3309
3467.89 3336
3468.45 3278
3469.00 3437
3469.56 3599
3470.11 3665
3470.67 3659
3471.22 3964
3471.78 3968
3472.34 3848
3472.89 3549
3473.45 3748
3474.00 3804
3474.56 3512
3475.11 3453
3475.67 3385
3476.23 3484
3476.78 3722
3477.34 3793
3477.89 3450
3478.45 3896
3479.01 4016
3479.56 4053
3480.12 3910
3480.68 4062
3481.23 4263
3481.79 4393
3482.35 4351
3482.90 4624
3483.46 4403
3484.02 4326
3484.57 4624
3485.13 4315
3485.69 4292
3486.24 4449
3486.80 4442
3487.36 4342
3487.91 4465
3488.47 4410
3489.03 4654
3489.58 5068
3490.14 5755
3490.70 6419
3491.26 7268
3491.81 8053
3492.37 9124
3492.93 9444
3493.49 11090
3494.04 11206
3494.60 11957
3495.16 11509
3495.72 10549
3496.27 9712
3496.83 8612
3497.39 7766
3497.95 6925
3498.50 6681
3499.06 6421
3499.62 6234
3500.18 6741
3500.74 7062
3501.29 7340
3501.85 7343
3502.41 7650
3502.97 7715
3503.53 7312
3504.09 7664
3504.64 7073
3505.20 7084
3505.76 7605
3506.32 7634
3506.88 7666
3507.44 7623
3507.99 7149
3508.55 7177
3509.11 6586
3509.67 5952
3510.23 5477
3510.79 5138
3511.35 5069
3511.91 4836
3512.46 4531
3513.02 4441
3513.58 4457
3514.14 4430
3514.70 4393
3515.26 4053
3515.82 3764
3516.38 3702
3516.94 3836
3517.50 3776
3518.06 3661
3518.62 3756
3519.18 3935
3519.74 3982
3520.29 3900
3520.85 3971
3521.41 4047
3521.97 4275
3522.53 4299
3523.09 4418
3523.65 4265
3524.21 4371
3524.77 4341
3525.33 4514
3525.89 4531
3526.45 4395
3527.01 4375
3527.57 4212
3528.13 4204
3528.69 3924
3529.25 3668
3529.81 3559
3530.37 3810
3530.94 3740
3531.50 3779
3532.06 3633
3532.62 3607
3533.18 3581
3533.74 3587
3534.30 3581
3534.86 3772
3535.42 3805
3535.98 3975
3536.54 4109
3537.10 4035
3537.66 4188
3538.22 4223
3538.79 4487
3539.35 4439
3539.91 4499
3540.47 4370
3541.03 4495
3541.59 4662
3542.15 4985
3542.71 4669
3543.28 4713
3543.84 5146
3544.40 5258
3544.96 5129
3545.52 5094
3546.08 5051
3546.64 4720
3547.21 4671
3547.77 4397
3548.33 4337
3548.89 4163
3549.45 3789
3550.02 3921
3550.58 3888
3551.14 3894
3551.70 3744
3552.26 3937
3552.83 3929
3553.39 3905
3553.95 3937
3554.51 4253
3555.07 4313
3555.64 4375
3556.20 4380
3556.76 4547
3557.32 4747
3557.89 4631
3558.45 4300
3559.01 4174
3559.58 4425
3560.14 4389
3560.70 4184
3561.26 3814
3561.83 4048
3562.39 3981
3562.95 3958
3563.52 3862
3564.08 3736
3564.64 3993
3565.20 3827
3565.77 3969
3566.33 4133
3566.89 3859
3567.46 3678
3568.02 3518
3568.58 3732
3569.15 3648
3569.71 3321
3570.27 3434
3570.84 3305
3571.40 3377
3571.97 3255
3572.53 3331
3573.09 3584
3573.66 3505
3574.22 3671
3574.78 3504
3575.35 3321
3575.91 3456
3576.48 3592
3577.04 3357
3577.60 3411
3578.17 3577
3578.73 3693
3579.30 3335
3579.86 3313
3580.43 3128
3580.99 3294
3581.55 3501
3582.12 3392
3582.68 3377
3583.25 3303
3583.81 3395
3584.38 3232
3584.94 3289
3585.51 3447
3586.07 3404
3586.64 3394
3587.20 3285
3587.77 3289
3588.33 3470
3588.90 3373
3589.46 3187
3590.03 3181
3590.59 3027
3591.16 3290
3591.72 3372
3592.29 3305
3592.85 3314
3593.42 3251
3593.98 3273
3594.55 3264
3595.11 3303
3595.68 3496
3596.24 3505
3596.81 3295
3597.38 3400
3597.94 3258
3598.51 3414
3599.07 3582
3599.64 3587
3600.21 3857
3600.77 3710
3601.34 3600
3601.90 3772
3602.47 3543
3603.04 3543
3603.60 3575
3604.17 3500
3604.73 3654
3605.30 3475
3605.87 3609
3606.43 3461
3607.00 3289
3607.57 3204
3608.13 3169
3608.70 3120
3609.27 3056
3609.83 3179
3610.40 2893
3610.97 3103
3611.53 3194
3612.10 3127
3612.67 3200
3613.23 3259
3613.80 3389
3614.37 3687
3614.93 4048
3615.50 4719
3616.07 5406
3616.64 6083
3617.20 7381
3617.77 8962
3618.34 10292
3618.90 11931
3619.47 12679
3620.04 13289
3620.61 14132
3621.17 13565
3621.74 12720
3622.31 11784
3622.88 10156
3623.45 8954
3624.01 7738
3624.58 6912
3625.15 5830
3625.72 4795
3626.28 4384
3626.85 4177
3627.42 3879
3627.99 3684
3628.56 3646
3629.12 3487
3629.69 3444
3630.26 3235
3630.83 3357
3631.40 3383
3631.97 3359
3632.53 3368
3633.10 3116
3633.67 2988
3634.24 3300
3634.81 3010
3635.38 3015
3635.95 2748
3636.51 2806
3637.08 2671
3637.65 2775
3638.22 3062
3638.79 2943
3639.36 3095
3639.93 3112
3640.50 3252
3641.07 3251
3641.64 3154
3642.20 3529
3642.77 3617
3643.34 3758
3643.91 3796
3644.48 3999
3645.05 4115
3645.62 3908
3646.19 3974
3646.76 4033
3647.33 4103
3647.90 4096
3648.47 4251
3649.04 4110
3649.61 4151
3650.18 4137
3650.75 4326
3651.32 4031
3651.89 4264
3652.46 4200
3653.03 4114
3653.60 4375
3654.17 4475
3654.74 4231
3655.31 4125
3655.88 4223
3656.45 4357
3657.02 4380
3657.59 4691
3658.16 4752
3658.73 4897
3659.30 4472
3659.87 4588
3660.44 4716
3661.01 4912
3661.58 5092
3662.15 5008
3662.73 4852
3663.30 4643
3663.87 4260
3664.44 3833
3665.01 4185
3665.58 4157
3666.15 4011
3666.72 3845
3667.29 3789
3667.86 3754
3668.44 3713
3669.01 3491
3669.58 3524
3670.15 3423
3670.72 3758
3671.29 3483
3671.86 3474
3672.44 3412
3673.01 3541
3673.58 3507
3674.15 3532
3674.72 3809
3675.29 3772
3675.87 3895
3676.44 4098
3677.01 4154
3677.58 4123
3678.15 4134
3678.73 3987
3679.30 3925
3679.87 3676
3680.44 3666
3681.01 3677
3681.59 3601
3682.16 3580
3682.73 3503
3683.30 3104
3683.88 3103
3684.45 3165
3685.02 3431
3685.59 3488
3686.17 3540
3686.74 3748
3687.31 3725
3687.88 3925
3688.46 4262
3689.03 4815
3689.60 4923
3690.18 4986
3690.75 5274
3691.32 5349
3691.89 5195
3692.47 5064
3693.04 5431
3693.61 5143
3694.19 4920
3694.76 4725
3695.33 4415
3695.91 4124
3696.48 3988
3697.05 3885
3697.63 3721
3698.20 3543
3698.77 3279
3699.35 3362
3699.92 3194
3700.50 3307
3701.07 3209
3701.64 3363
3702.22 3206
3702.79 3039
3703.36 3228
3703.94 3406
3704.51 3574
3705.09 3516
3705.66 3399
3706.24 3457
3706.81 3417
3707.38 3509
3707.96 3514
3708.53 3407
3709.11 3354
3709.68 3251
3710.26 3310
3710.83 3437
3711.40 3398
3711.98 3419
3712.55 3515
3713.13 3481
3713.70 3275
3714.28 3339
3714.85 3402
3715.43 3585
3716.00 3573
3716.58 3304
3717.15 3685
3717.73 3779
3718.30 3879
3718.88 3968
3719.45 3536
3720.03 3611
3720.60 3454
3721.18 3382
3721.75 3357
3722.33 3419
3722.91 3444
3723.48 3318
3724.06 3206
3724.63 3086
3725.21 3077
3725.78 3129
3726.36 3000
3726.94 3047
3727.51 3169
3728.09 3233
3728.66 3227
3729.24 3237
3729.81 3513
3730.39 3785
3730.97 4223
3731.54 4307
3732.12 4666
3732.70 4947
3733.27 5494
3733.85 6236
3734.42 6393
3735.00 6588
3735.58 6686
3736.15 6418
3736.73 6421
3737.31 6129
3737.88 5651
3738.46 5073
3739.04 4716
3739.61 4484
3740.19 4466
3740.77 4062
3741.34 3754
3741.92 3707
3742.50 3594
3743.08 3354
3743.65 3409
3744.23 3524
3744.81 3401
3745.38 3280
3745.96 3370
3746.54 3445
3747.12 3481
3747.69 3649
3748.27 3721
3748.85 3672
3749.43 3334
3750.00 3510
3750.58 3476
3751.16 3362
3751.74 3541
3752.31 3682
3752.89 3386
3753.47 3226
3754.05 3274
3754.62 3240
3755.20 3120
3755.78 3093
3756.36 3350
3756.94 3182
3757.52 3463
3758.09 3700
3758.67 3799
3759.25 3965
3759.83 4158
3760.41 4361
3760.99 4397
3761.56 4666
3762.14 4496
3762.72 4277
3763.30 3927
3763.88 4085
3764.46 3932
3765.04 3750
3765.61 3937
3766.19 3572
3766.77 3414
3767.35 3377
3767.93 3337
3768.51 3423
3769.09 3262
3769.67 3306
3770.25 3172
3770.82 3372
3771.40 3448
3771.98 3491
3772.56 3473
3773.14 3373
3773.72 3266
3774.30 3380
3774.88 3404
3775.46 3316
3776.04 3252
3776.62 3472
3777.20 3225
3777.78 3044
3778.36 3200
3778.94 3121
3779.52 2955
3780.10 2996
3780.68 2856
3781.26 2935
3781.84 3136
3782.42 2904
3783.00 2873
3783.58 3031
3784.16 2949
3784.74 2987
3785.32 2928
3785.90 3022
3786.48 2913
3787.06 2815
3787.64 2960
3788.22 3127
3788.80 2992
3789.38 3268
3789.96 3229
3790.54 3063
3791.12 2997
3791.70 3054
3792.29 3165
3792.87 3272
3793.45 2919
3794.03 3069
3794.61 3114
3795.19 2961
3795.77 2996
3796.35 2988
3796.93 3050
3797.51 3048
3798.10 3073
3798.68 3047
3799.26 2985
3799.84 3003
3800.42 3027
3801.00 3104
3801.58 3407
3802.17 3526
3802.75 3397
3803.33 3564
3803.91 3452
3804.49 3549
3805.07 3444
3805.66 3488
3806.24 3398
3806.82 3569
3807.40 3586
3807.98 3444
3808.57 3297
3809.15 3659
3809.73 3722
3810.31 3634
3810.89 3794
3811.48 3826
3812.06 3944
3812.64 4093
3813.22 4331
3813.81 3979
3814.39 3934
3814.97 3704
3815.55 3645
3816.14 3842
3816.72 4048
3817.30 3692
3817.88 3641
3818.47 3732
3819.05 3678
3819.63 3590
3820.22 3353
3820.80 3300
3821.38 3356
3821.97 3006
3822.55 3048
3823.13 3153
3823.72 3213
3824.30 3157
3824.88 3004
3825.46 2906
3826.05 3011
3826.63 2882
3827.22 2840
3827.80 2978
3828.38 3002
3828.97 3112
3829.55 2919
3830.13 2871
3830.72 2987
3831.30 3157
3831.88 3168
3832.47 3165
3833.05 3421
3833.64 3414
3834.22 3247
3834.80 3204
3835.39 3230
3835.97 3282
3836.56 3363
3837.14 3321
3837.73 3154
3838.31 3102
3838.89 3322
3839.48 2984
3840.06 3166
3840.65 3312
3841.23 3135
3841.82 3004
3842.40 3270
3842.99 3176
3843.57 3153
3844.16 3135
3844.74 3191
3845.33 2996
3845.91 3093
3846.50 3263
3847.08 3114
3847.67 3080
3848.25 3222
3848.84 3170
3849.42 3077
3850.01 3423
3850.59 3318
3851.18 3136
3851.76 3112
3852.35 3113
3852.93 3193
3853.52 2997
3854.10 3207
3854.69 3433
3855.27 3428
3855.86 3266
3856.45 3314
3857.03 3333
3857.62 3647
3858.20 4107
3858.79 4425
3859.38 5083
3859.96 6219
3860.55 6991
3861.13 8492
3861.72 10017
3862.31 10931
3862.89 11663
3863.48 12809
3864.06 13064
3864.65 12719
3865.24 12658
3865.82 12153
3866.41 10686
3867.00 9720
3867.58 8357
3868.17 7511
3868.76 6373
3869.34 5781
3869.93 5441
3870.52 4873
3871.10 4494
3871.69 4495
3872.28 4274
3872.86 4157
3873.45 4509
3874.04 4673
3874.63 4889
3875.21 4885
3875.80 4968
3876.39 5403
3876.97 5446
3877.56 5130
3878.15 5029
3878.74 5197
3879.32 5028
3879.91 4643
3880.50 4337
3881.09 3987
3881.67 3895
3882.26 3857
3882.85 3610
3883.44 3509
3884.03 3493
3884.61 3468
3885.20 3492
3885.79 3299
3886.38 3559
3886.96 3477
3887.55 3340
3888.14 3555
3888.73 3523
3889.32 3691
3889.91 3897
3890.49 3975
3891.08 3951
3891.67 4147
3892.26 4253
3892.85 4117
3893.44 3868
3894.02 3891
3894.61 3856
3895.20 3858
3895.79 3804
3896.38 4095
3896.97 4038
3897.56 3981
3898.15 3933
3898.73 4039
3899.32 4003
3899.91 3999
3900.50 4148
3901.09 4071
3901.68 4059
3902.27 4084
3902.86 4150
3903.45 4102
3904.04 4028
3904.63 3896
3905.22 3983
3905.81 3869
3906.39 3560
3906.98 3343
3907.57 3436
3908.16 3350
3908.75 3119
3909.34 3075
3909.93 3038
3910.52 2747
3911.11 2912
3911.70 2974
3912.29 3091
3912.88 3004
3913.47 2857
3914.06 2668
3914.65 2815
3915.24 2918
3915.83 2731
3916.42 2736
3917.01 2662
3917.60 2773
3918.19 2676
3918.78 2708
3919.37 2736
3919.97 2814
3920.56 2824
3921.15 2922
3921.74 2962
3922.33 2921
3922.92 2944
3923.51 3067
3924.10 3213
3924.69 2969
3925.28 2989
3925.87 3222
3926.46 3074
3927.06 3267
3927.65 3365
3928.24 3209
3928.83 3100
3929.42 3050
3930.01 3387
3930.60 3275
3931.19 3023
3931.79 2898
3932.38 3178
3932.97 2988
3933.56 2941
3934.15 2838
3934.74 2865
3935.33 2848
3935.93 2825
3936.52 2904
3937.11 2776
3937.70 2646
3938.29 2897
3938.89 2865
3939.48 2802
3940.07 2786
3940.66 2928
3941.25 2977
3941.85 2866
3942.44 3083
3943.03 3187
3943.62 3044
3944.22 3030
3944.81 3153
3945.40 3140
3945.99 3187
3946.59 3115
3947.18 3120
3947.77 3074
3948.36 2995
3948.96 2872
3949.55 2933
3950.14 2799
3950.73 2851
3951.33 2678
3951.92 2551
3952.51 2880
3953.11 2754
3953.70 2944
3954.29 2892
3954.89 2915
3955.48 2849
3956.07 2847
3956.66 2787
3957.26 2703
3957.85 2823
3958.44 3026
3959.04 2839
3959.63 2684
3960.23 2931
3960.82 2781
3961.41 2676
3962.01 2914
3962.60 3003
3963.19 2777
3963.79 2777
3964.38 2867
3964.98 2872
3965.57 2866
3966.16 2920
3966.76 2936
3967.35 2942
3967.95 3160
3968.54 3154
3969.13 3214
3969.73 3244
3970.32 3195
3970.92 3127
3971.51 2940
3972.11 3074
3972.70 2893
3973.29 2858
3973.89 2902
3974.48 2992
3975.08 2834
3975.67 2985
3976.27 2951
3976.86 3079
3977.46 3128
3978.05 3184
3978.65 3190
3979.24 3128
3979.84 3063
3980.43 3242
3981.03 2809
3981.62 2977
3982.22 3088
3982.81 3071
3983.41 2842
3984.00 2835
3984.60 2812
3985.19 2780
3985.79 2761
3986.39 2714
3986.98 2862
3987.58 2912
3988.17 2851
3988.77 2832
3989.36 3021
3989.96 2937
3990.56 2810
3991.15 2743
3991.75 3007
3992.34 3208
3992.94 2933
3993.54 2847
3994.13 2759
3994.73 2985
3995.32 3160
3995.92 3034
3996.52 3179
3997.11 3492
3997.71 3327
3998.31 3441
3998.90 3734
3999.50 3526
4000.09 3511
4000.69 3480
4001.29 3513
4001.88 3487
4002.48 3555
4003.08 3477
4003.68 3360
4004.27 3321
4004.87 3362
4005.47 3343
4006.06 3538
4006.66 3525
4007.26 3455
4007.85 3573
4008.45 3585
4009.05 3626
4009.65 3651
4010.24 3681
4010.84 3639
4011.44 3497
4012.04 3529
4012.63 3584
4013.23 3584
4013.83 3642
4014.43 3853
4015.02 4140
4015.62 4504
4016.22 4764
4016.82 5455
4017.41 5793
4018.01 6543
4018.61 6432
4019.21 6442
4019.81 6621
4020.40 6225
4021.00 5899
4021.60 5691
4022.20 5299
4022.80 4543
4023.39 4280
4023.99 3980
4024.59 3677
4025.19 3571
4025.79 3440
4026.39 3690
4026.99 3686
4027.58 3619
4028.18 3671
4028.78 3667
4029.38 3705
4029.98 3748
4030.58 3991
4031.18 4044
4031.78 4026
4032.37 4274
4032.97 3874
4033.57 3824
4034.17 3840
4034.77 3784
4035.37 3536
4035.97 3572
4036.57 3577
4037.17 3424
4037.77 3249
4038.37 3260
4038.97 3243
4039.56 3474
4040.16 3076
4040.76 3277
4041.36 3216
4041.96 3120
4042.56 3259
4043.16 3184
4043.76 3198
4044.36 3194
4044.96 3190
4045.56 3305
4046.16 3637
4046.76 3858
4047.36 3767
4047.96 3575
4048.56 3757
4049.16 3977
4049.76 3875
4050.36 3826
4050.96 3771
4051.56 3439
4052.16 3611
4052.76 3512
4053.37 3381
4053.97 3588
4054.57 3482
4055.17 3396
4055.77 3359
4056.37 3478
4056.97 3464
4057.57 3209
4058.17 3350
4058.77 3299
4059.37 3021
4059.97 3085
4060.57 3009
4061.18 2875
4061.78 2807
4062.38 2895
4062.98 2868
4063.58 2837
4064.18 2950
4064.78 2787
4065.38 2833
4065.99 2638
4066.59 2596
4067.19 2581
4067.79 2740
4068.39 2674
4068.99 2757
4069.60 2896
4070.20 2927
4070.80 2827
4071.40 2721
4072.00 2906
4072.60 2922
4073.21 2950
4073.81 3072
4074.41 2889
4075.01 2825
4075.62 3037
4076.22 3083
4076.82 3050
4077.42 3159
4078.02 3179
4078.63 3087
4079.23 2795
4079.83 2725
4080.43 2847
4081.04 2733
4081.64 2817
4082.24 2584
4082.84 2781
4083.45 2814
4084.05 2874
4084.65 2779
4085.26 2866
4085.86 2851
4086.46 2879
4087.06 2826
4087.67 2911
4088.27 2940
4088.87 2929
4089.48 2841
4090.08 3081
4090.68 2918
4091.29 2842
4091.89 2928
4092.49 3102
4093.10 2870
4093.70 2906
4094.30 3049
4094.91 2950
4095.51 2994
4096.11 3016
4096.72 2974
4097.32 3086
4097.93 3045
4098.53 3037
4099.13 3158
4099.74 3129
4100.34 2922
4100.95 2753
4101.55 2773
4102.15 2690
4102.76 2554
4103.36 2509
4103.97 2542
4104.57 2576
4105.18 2534
4105.78 2609
4106.38 2616
4106.99 2507
4107.59 2610
4108.20 2537
4108.80 2563
4109.41 2376
4110.01 2509
4110.62 2493
4111.22 2504
4111.83 2648
4112.43 2432
4113.04 2470
4113.64 2702
4114.25 2580
4114.85 2378
4115.46 2668
4116.06 2629
4116.67 2582
4117.27 2628
4117.88 2555
4118.48 2403
4119.09 2402
4119.69 2419
4120.30 2494
4120.90 2778
4121.51 2832
4122.11 2823
4122.72 2676
4123.33 2743
4123.93 2898
4124.54 3271
4125.14 3407
4125.75 3374
4126.35 3611
4126.96 3736
4127.57 3795
4128.17 3552
4128.78 3351
4129.39 3262
4129.99 3315
4130.60 2941
4131.20 2911
4131.81 2886
4132.42 2726
4133.02 2681
4133.63 2627
4134.24 2621
4134.84 2642
4135.45 2904
4136.06 2908
4136.66 2768
4137.27 2884
4137.88 2925
4138.48 2652
4139.09 2845
4139.70 2822
4140.30 2904
4140.91 2929
4141.52 3035
4142.12 3080
4142.73 2846
4143.34 2945
4143.95 3010
4144.55 2954
4145.16 2967
4145.77 2776
4146.37 2740
4146.98 2807
4147.59 2746
4148.20 2794
4148.80 2651
4149.41 2646
4150.02 2582
4150.63 2624
4151.23 2581
4151.84 2441
4152.45 2385
4153.06 2226
4153.67 2422
4154.27 2412
4154.88 2460
4155.49 2622
4156.10 2465
4156.71 2465
4157.31 2461
4157.92 2374
4158.53 2573
4159.14 2643
4159.75 2596
4160.36 2617
4160.96 2552
4161.57 2393
4162.18 2540
4162.79 2556
4163.40 2659
4164.01 2805
4164.62 2863
4165.22 2897
4165.83 2885
4166.44 2820
4167.05 2943
4167.66 2922
4168.27 2828
4168.88 2791
4169.49 2918
4170.10 2883
4170.71 2774
4171.31 2734
4171.92 2682
4172.53 2850
4173.14 2736
4173.75 2770
4174.36 2713
4174.97 2698
4175.58 2732
4176.19 2941
4176.80 2960
4177.41 3017
4178.02 2994
4178.63 3046
4179.24 3210
4179.85 2915
4180.46 2805
4181.07 2737
4181.68 2783
4182.29 2563
4182.90 2431
4183.51 2662
4184.12 2648
4184.73 2499
4185.34 2382
4185.95 2333
4186.56 2528
4187.17 2529
4187.78 2562
4188.39 2549
4189.00 2457
4189.61 2409
4190.22 2375
4190.83 2531
4191.44 2550
4192.05 2684
4192.66 2773
4193.28 2843
4193.89 2769
4194.50 2847
4195.11 2987
4195.72 3103
4196.33 3247
4196.94 3219
4197.55 3237
4198.16 3406
4198.77 3148
4199.39 2943
4200.00 3039
4200.61 2994
4201.22 2943
4201.83 3038
4202.44 3094
4203.05 3010
4203.67 2727
4204.28 2888
4204.89 2913
4205.50 2710
4206.11 2728
4206.72 2779
4207.34 2732
4207.95 2850
4208.56 2794
4209.17 2773
4209.78 2967
4210.40 2900
4211.01 2728
4211.62 2693
4212.23 2821
4212.84 2904
4213.46 2818
4214.07 2936
4214.68 2893
4215.29 2874
4215.91 2947
4216.52 3000
4217.13 2965
4217.74 3057
4218.36 3218
4218.97 3557
4219.58 3743
4220.19 3974
4220.81 4239
4221.42 4553
4222.03 4887
4222.65 5527
4223.26 6225
4223.87 6633
4224.48 6719
4225.10 6999
4225.71 7326
4226.32 7582
4226.94 7833
4227.55 7586
4228.16 7578
4228.78 7370
4229.39 7327
4230.00 7482
4230.62 7552
4231.23 7057
4231.85 6664
4232.46 6225
4233.07 5744
4233.69 5469
4234.30 5105
4234.91 4753
4235.53 4325
4236.14 4193
4236.76 3840
4237.37 3788
4237.98 3683
4238.60 3607
4239.21 3417
4239.83 3313
4240.44 3350
4241.05 3361
4241.67 3042
4242.28 3263
4242.90 3291
4243.51 3187
4244.13 2980
4244.74 2930
4245.36 2875
4245.97 2838
4246.58 2861
4247.20 2971
4247.81 2984
4248.43 3136
4249.04 3212
4249.66 3193
4250.27 3085
4250.89 3312
4251.50 3440
4252.12 3583
4252.73 3589
4253.35 3611
4253.96 3710
4254.58 3791
4255.19 3940
4255.81 3861
4256.43 3986
4257.04 3998
4257.66 3767
4258.27 3386
4258.89 3604
4259.50 3531
4260.12 3481
4260.73 3551
4261.35 3393
4261.97 3490
4262.58 3560
4263.20 3671
4263.81 3643
4264.43 3531
4265.05 3493
4265.66 3510
4266.28 3363
4266.89 3469
4267.51 3252
4268.13 3383
4268.74 3366
4269.36 3187
4269.98 3275
4270.59 3175
4271.21 3077
4271.82 3006
4272.44 3154
4273.06 3132
4273.67 3157
4274.29 3217
4274.91 3118
4275.52 3085
4276.14 2873
4276.76 2917
4277.38 2860
4277.99 2923
4278.61 2922
4279.23 2820
4279.84 2928
4280.46 2860
4281.08 2780
4281.69 2687
4282.31 2910
4282.93 2720
4283.55 2766
4284.16 2616
4284.78 2567
4285.40 2787
4286.02 2818
4286.63 2791
4287.25 2813
4287.87 2884
4288.49 2977
4289.10 3005
4289.72 2874
4290.34 2875
4290.96 2763
4291.58 2633
4292.19 2545
4292.81 2740
4293.43 2855
4294.05 2643
4294.67 2611
4295.28 2753
4295.90 2623
4296.52 2595
4297.14 2709
4297.76 2747
4298.38 2680
4298.99 2841
4299.61 2857
4300.23 2876
4300.85 2847
4301.47 2844
4302.09 2816
4302.71 2671
4303.33 2829
4303.94 2713
4304.56 2607
4305.18 2653
4305.80 2636
4306.42 2649
4307.04 2686
4307.66 2851
4308.28 2719
4308.90 2740
4309.52 2609
4310.13 2759
4310.75 2711
4311.37 2518
4311.99 2696
4312.61 2704
4313.23 2729
4313.85 2628
4314.47 2722
4315.09 2793
4315.71 2873
4316.33 2770
4316.95 2758
4317.57 2805
4318.19 2772
4318.81 2822
4319.43 3056
4320.05 2887
4320.67 2933
4321.29 2790
4321.91 2858
4322.53 2831
4323.15 2676
4323.77 2838
4324.39 2855
4325.01 3313
4325.63 3311
4326.25 2964
4326.87 2916
4327.49 3102
4328.11 3128
4328.73 3111
4329.35 3014
4329.97 2764
4330.60 2825
4331.22 3007
4331.84 2894
4332.46 2704
4333.08 2812
4333.70 2989
4334.32 3076
4334.94 2955
4335.56 3129
4336.18 3269
4336.80 3520
4337.43 3692
4338.05 3940
4338.67 4182
4339.29 4242
4339.91 4399
4340.53 4189
4341.15 4138
4341.78 4299
4342.40 4103
4343.02 4211
4343.64 4034
4344.26 4012
4344.88 4052
4345.51 4475
4346.13 4918
4346.75 5184
4347.37 5950
4347.99 6377
4348.62 6245
4349.24 6712
4349.86 6961
4350.48 6565
4351.10 6116
4351.73 5744
4352.35 5474
4352.97 4600
4353.59 4168
4354.22 3992
4354.84 3876
4355.46 3568
4356.08 3474
4356.71 3263
4357.33 3250
4357.95 3355
4358.57 3242
4359.20 3234
4359.82 3297
4360.44 3297
4361.07 3300
4361.69 3514
4362.31 3295
4362.93 3328
4363.56 3053
4364.18 3175
4364.80 3112
4365.43 3281
4366.05 3264
4366.67 3186
4367.30 3323
4367.92 3087
4368.54 3121
4369.17 3200
4369.79 3151
4370.41 3128
4371.04 3031
4371.66 2851
4372.29 3015
4372.91 3018
4373.53 2875
4374.16 2992
4374.78 3262
4375.40 3008
4376.03 2904
4376.65 2980
4377.28 3024
4377.90 3053
4378.53 2899
4379.15 2884
4379.77 3149
4380.40 2869
4381.02 2974
4381.65 3005
4382.27 3171
4382.90 3125
4383.52 3469
4384.14 3552
4384.77 3483
4385.39 3803
4386.02 3690
4386.64 3788
4387.27 3768
4387.89 3675
4388.52 3929
4389.14 4302
4389.77 4420
4390.39 4858
4391.02 5748
4391.64 6408
4392.27 7101
4392.89 7084
4393.52 7545
4394.14 7646
4394.77 7964
4395.39 7139
4396.02 6352
4396.65 5917
4397.27 5476
4397.90 5222
4398.52 4888
4399.15 4897
4399.77 4820
4400.40 4820
4401.02 4712
4401.65 5092
4402.28 4969
4402.90 4762
4403.53 5009
4404.15 4774
4404.78 4466
4405.41 4369
4406.03 4345
4406.66 3952
4407.28 3846
4407.91 4150
4408.54 4219
4409.16 4316
4409.79 4034
4410.42 3899
4411.04 3824
4411.67 3983
4412.30 3771
4412.92 3887
4413.55 3619
4414.18 3776
4414.80 3667
4415.43 3555
4416.06 3520
4416.68 3411
4417.31 3389
4417.94 3490
4418.56 3487
4419.19 3678
4419.82 3606
4420.45 3355
4421.07 3525
4421.70 3848
4422.33 3925
4422.95 3984
4423.58 3688
4424.21 3577
4424.84 3373
4425.46 3332
4426.09 3146
4426.72 3109
4427.35 2953
4427.97 2767
4428.60 2684
4429.23 2530
4429.86 2729
4430.49 2739
4431.11 2595
4431.74 2629
4432.37 2664
4433.00 2828
4433.63 3063
4434.25 2683
4434.88 2745
4435.51 2853
4436.14 2691
4436.77 2691
4437.40 2764
4438.02 2903
4438.65 2854
4439.28 2744
4439.91 2680
4440.54 2605
4441.17 2664
4441.80 2468
4442.42 2442
4443.05 2843
4443.68 2739
4444.31 2752
4444.94 2725
4445.57 2489
4446.20 2346
4446.83 2374
4447.46 2508
4448.08 2722
4448.71 2776
4449.34 2689
4449.97 2830
4450.60 2759
4451.23 2757
4451.86 2799
4452.49 2762
4453.12 2865
4453.75 2826
4454.38 2769
4455.01 2602
4455.64 2516
4456.27 2693
4456.90 2706
4457.53 2644
4458.16 2557
4458.79 2791
4459.42 2806
4460.05 2738
4460.68 2681
4461.31 2560
4461.94 2699
4462.57 2489
4463.20 2498
4463.83 2413
4464.46 2359
4465.09 2463
4465.72 2374
4466.35 2441
4466.98 2308
4467.61 2344
4468.24 2415
4468.87 2408
4469.50 2367
4470.13 2456
4470.76 2376
4471.39 2402
4472.02 2280
4472.65 2321
4473.29 2297
4473.92 2349
4474.55 2426
4475.18 2525
4475.81 2308
4476.44 2377
4477.07 2280
4477.70 2279
4478.33 2431
4478.97 2352
4479.60 2345
4480.23 2398
4480.86 2477
4481.49 2624
4482.12 2503
4482.75 2597
4483.39 2584
4484.02 2511
4484.65 2443
4485.28 2526
4485.91 2493
4486.54 2628
4487.18 2612
4487.81 2559
4488.44 2626
4489.07 2648
4489.70 2672
4490.34 2757
4490.97 2906
4491.60 2757
4492.23 2636
4492.86 2590
4493.50 2622
4494.13 2573
4494.76 2419
4495.39 2545
4496.03 2544
4496.66 2597
4497.29 2475
4497.92 2362
4498.56 2555
4499.19 2587
4499.82 2654
4500.46 2724
4501.09 2922
4501.72 3193
4502.35 3187
4502.99 3318
4503.62 3512
4504.25 3462
4504.89 3456
4505.52 3672
4506.15 3480
4506.79 3212
4507.42 3292
4508.05 3205
4508.69 3177
4509.32 3062
4509.95 2955
4510.59 2754
4511.22 2569
4511.85 2724
4512.49 2622
4513.12 2726
4513.75 2873
4514.39 3040
4515.02 2840
4515.66 2836
4516.29 2922
4516.92 3061
4517.56 2905
4518.19 2828
4518.83 2707
4519.46 2900
4520.09 2876
4520.73 2722
4521.36 2841
4522.00 2609
4522.63 2771
4523.27 3041
4523.90 2961
4524.54 2893
4525.17 2880
4525.80 2833
4526.44 3067
4527.07 3313
4527.71 3465
4528.34 3849
4528.98 4263
4529.61 5030
4530.25 5802
4530.88 6816
4531.52 7895
4532.15 9353
4532.79 11092
4533.42 11946
4534.06 12539
4534.69 12301
4535.33 11916
4535.96 11213
4536.60 10239
4537.23 8635
4537.87 7449
4538.51 6243
4539.14 5241
4539.78 4641
4540.41 3986
4541.05 3584
4541.68 3283
4542.32 3280
4542.96 3156
4543.59 2965
4544.23 2963
4544.86 3116
4545.50 3170
4546.13 3315
4546.77 3563
4547.41 3861
4548.04 4258
4548.68 4131
4549.32 4446
4549.95 4976
4550.59 5229
4551.22 5469
4551.86 5626
4552.50 5170
4553.13 4553
4553.77 4525
4554.41 4340
4555.04 3788
4555.68 3595
4556.32 3340
4556.95 3210
4557.59 3149
4558.23 2970
4558.86 2778
4559.50 2840
4560.14 2829
4560.78 2731
4561.41 2928
4562.05 2963
4562.69 2950
4563.32 3143
4563.96 2991
4564.60 3090
4565.24 3211
4565.87 3091
4566.51 2969
4567.15 3015
4567.79 3074
4568.42 3171
4569.06 3279
4569.70 3299
4570.34 3388
4570.97 3410
4571.61 3394
4572.25 3534
4572.89 3273
4573.53 3247
4574.16 3391
4574.80 3387
4575.44 3062
4576.08 2893
4576.72 2920
4577.35 2871
4577.99 2837
4578.63 2785
4579.27 2936
4579.91 3019
4580.55 3001
4581.18 2786
4581.82 2755
4582.46 2798
4583.10 2667
4583.74 2901
4584.38 3000
4585.02 2777
4585.65 2736
4586.29 2750
4586.93 2821
4587.57 2927
4588.21 2914
4588.85 2888
4589.49 2750
4590.13 2913
4590.77 2863
4591.41 2999
4592.05 2963
4592.68 3011
4593.32 3098
4593.96 2998
4594.60 3041
4595.24 2838
4595.88 2706
4596.52 2685
4597.16 2606
4597.80 2288
4598.44 2341
4599.08 2464
4599.72 2374
4600.36 2371
4601.00 2335
4601.64 2429
4602.28 2453
4602.92 2353
4603.56 2534
4604.20 2655
4604.84 2710
4605.48 2565
4606.12 2675
4606.76 2580
4607.40 2562
4608.04 2783
4608.68 2820
4609.32 2796
4609.96 2766
4610.60 3077
4611.24 2936
4611.88 2803
4612.52 2653
4613.16 2615
4613.81 2797
4614.45 2846
4615.09 2732
4615.73 2528
4616.37 2492
4617.01 2506
4617.65 2600
4618.29 2512
4618.93 2406
4619.57 2617
4620.22 2402
4620.86 2258
4621.50 2190
4622.14 2171
4622.78 2337
4623.42 2063
4624.06 2203
4624.70 2307
4625.35 2306
4625.99 2186
4626.63 2230
4627.27 2495
4627.91 2322
4628.55 2198
4629.20 2388
4629.84 2174
4630.48 2310
4631.12 2225
4631.76 2144
4632.41 2310
4633.05 2373
4633.69 2226
4634.33 2183
4634.97 2318
4635.62 2549
4636.26 2429
4636.90 2379
4637.54 2485
4638.19 2586
4638.83 2651
4639.47 2643
4640.11 2772
4640.76 2707
4641.40 2791
4642.04 2883
4642.68 2864
4643.33 2747
4643.97 2704
4644.61 2529
4645.26 2502
4645.90 2550
4646.54 2531
4647.19 2592
4647.83 2489
4648.47 2399
4649.11 2366
4649.76 2343
4650.40 2732
4651.04 2829
4651.69 2842
4652.33 2745
4652.97 2796
4653.62 2824
4654.26 2761
4654.91 2853
4655.55 2798
4656.19 2990
4656.84 2665
4657.48 2749
4658.12 2605
4658.77 2455
4659.41 2333
4660.06 2307
4660.70 2112
4661.34 2154
4661.99 2229
4662.63 2256
4663.28 2238
4663.92 2230
4664.56 2204
4665.21 2131
4665.85 2135
4666.50 2249
4667.14 2225
4667.79 2020
4668.43 2092
4669.08 2045
4669.72 1991
4670.36 2016
4671.01 2132
4671.65 2062
4672.30 2170
4672.94 2380
4673.59 2280
4674.23 2081
4674.88 2189
4675.52 1953
4676.17 2016
4676.81 2139
4677.46 2166
4678.10 2093
4678.75 2035
4679.39 2079
4680.04 2330
4680.69 2167
4681.33 2115
4681.98 2072
4682.62 2196
4683.27 2249
4683.91 2464
4684.56 2334
4685.20 2314
4685.85 2236
4686.50 2546
4687.14 2400
4687.79 2184
4688.43 2231
4689.08 2270
4689.73 2081
4690.37 2118
4691.02 1975
4691.66 2186
4692.31 2131
4692.96 2083
4693.60 2176
4694.25 2156
4694.90 2077
4695.54 2198
4696.19 2114
4696.83 2170
4697.48 2130
4698.13 2287
4698.77 2451
4699.42 2419
4700.07 2314
4700.71 2344
4701.36 2617
4702.01 2387
4702.65 2466
4703.30 2499
4703.95 2576
4704.60 2375
4705.24 2406
4705.89 2406
4706.54 2294
4707.18 2122
4707.83 2061
4708.48 2028
4709.13 2051
4709.77 2191
4710.42 2124
4711.07 2317
4711.72 2188
4712.36 2188
4713.01 2150
4713.66 2210
4714.31 2392
4714.95 2345
4715.60 2272
4716.25 2409
4716.90 2202
4717.55 2103
4718.19 2088
4718.84 2279
4719.49 2411
4720.14 2309
4720.79 2375
4721.43 2497
4722.08 2537
4722.73 2546
4723.38 2577
4724.03 2604
4724.68 2568
4725.32 2401
4725.97 2365
4726.62 2472
4727.27 2517
4727.92 2310
4728.57 2324
4729.22 2285
4729.86 2355
4730.51 2319
4731.16 2083
4731.81 2202
4732.46 2162
4733.11 2107
4733.76 2070
4734.41 2039
4735.06 2110
4735.71 1903
4736.35 1951
4737.00 2019
4737.65 2020
4738.30 2188
4738.95 2255
4739.60 2157
4740.25 2204
4740.90 2243
4741.55 2321
4742.20 2366
4742.85 2501
4743.50 2583
4744.15 2655
4744.80 2483
4745.45 2383
4746.10 2626
4746.75 2477
4747.40 2442
4748.05 2256
4748.70 2337
4749.35 2375
4750.00 2459
4750.65 2598
4751.30 2588
4751.95 2620
4752.60 2765
4753.25 2935
4753.90 2759
4754.55 2669
4755.20 2945
4755.85 2949
4756.50 2955
4757.15 2758
4757.80 2684
4758.45 2596
4759.10 2651
4759.76 2373
4760.41 2275
4761.06 2471
4761.71 2622
4762.36 2474
4763.01 2555
4763.66 2612
4764.31 2736
4764.96 2935
4765.62 3061
4766.27 3223
4766.92 3116
4767.57 3210
4768.22 3112
4768.87 2880
4769.52 2551
4770.17 2623
4770.83 2510
4771.48 2346
4772.13 2401
4772.78 2213
4773.43 2182
4774.08 2196
4774.74 2208
4775.39 2263
4776.04 2251
4776.69 2192
4777.34 2296
4778.00 2292
4778.65 2121
4779.30 2195
4779.95 2351
4780.61 2169
4781.26 2397
4781.91 2618
4782.56 2530
4783.21 2589
4783.87 2545
4784.52 2575
4785.17 2389
4785.82 2407
4786.48 2274
4787.13 2071
4787.78 2121
4788.44 2121
4789.09 2132
4789.74 2203
4790.39 2134
4791.05 2251
4791.70 2271
4792.35 2328
4793.01 2328
4793.66 2287
4794.31 2197
4794.97 2218
4795.62 2331
4796.27 2390
4796.93 2259
4797.58 2274
4798.23 2365
4798.89 2286
4799.54 2291
4800.19 2351
4800.85 2239
4801.50 2134
4802.15 2254
4802.81 2268
4803.46 2240
4804.12 2105
4804.77 2210
4805.42 2303
4806.08 2222
4806.73 2126
4807.39 2376
4808.04 2072
4808.69 2134
4809.35 2190
4810.00 2137
4810.66 2003
4811.31 2103
4811.97 2021
4812.62 2065
4813.27 2028
4813.93 2178
4814.58 2245
4815.24 2151
4815.89 2212
4816.55 2408
4817.20 2353
4817.86 2252
4818.51 2541
4819.17 2660
4819.82 2614
4820.48 2723
4821.13 2656
4821.79 2696
4822.44 2901
4823.10 2743
4823.75 2608
4824.41 2558
4825.06 2461
4825.72 2568
4826.37 2577
4827.03 2541
4827.68 2534
4828.34 2627
4828.99 2408
4829.65 2408
4830.31 2527
4830.96 2645
4831.62 2502
4832.27 2441
4832.93 2594
4833.58 2559
4834.24 2601
4834.90 2600
4835.55 2756
4836.21 2882
4836.86 3089
4837.52 3154
4838.18 3354
4838.83 3513
4839.49 3804
4840.15 3790
4840.80 3904
4841.46 3648
4842.11 3708
4842.77 3817
4843.43 3435
4844.08 3275
4844.74 3013
4845.40 3063
4846.05 2943
4846.71 2863
4847.37 2769
4848.02 2999
4848.68 3275
4849.34 3095
4850.00 3091
4850.65 3096
4851.31 3362
4851.97 3269
4852.62 3465
4853.28 3458
4853.94 3671
4854.60 3333
4855.25 3305
4855.91 3329
4856.57 3216
4857.22 3401
4857.88 3402
4858.54 3579
4859.20 3677
4859.86 3650
4860.51 3665
4861.17 3665
4861.83 3591
4862.49 3503
4863.14 3558
4863.80 3207
4864.46 3373
4865.12 3330
4865.78 3422
4866.43 3344
4867.09 3494
4867.75 3731
4868.41 3425
4869.07 3275
4869.72 3327
4870.38 3494
4871.04 3386
4871.70 3150
4872.36 3210
4873.02 3360
4873.68 3241
4874.33 3220
4874.99 2999
4875.65 2939
4876.31 3036
4876.97 3030
4877.63 3072
4878.29 2944
4878.95 3177
4879.60 3177
4880.26 3107
4880.92 3134
4881.58 3261
4882.24 3186
4882.90 3109
4883.56 2991
4884.22 2721
4884.88 2653
4885.54 2545
4886.20 2731
4886.86 2545
4887.52 2636
4888.18 2446
4888.83 2566
4889.49 2728
4890.15 2654
4890.81 2805
4891.47 2726
4892.13 3003
4892.79 2823
4893.45 2710
4894.11 2708
4894.77 2682
4895.43 2631
4896.09 2596
4896.75 2361
4897.41 2396
4898.07 2355
4898.73 2364
4899.39 2180
4900.05 2500
4900.72 2404
4901.38 2426
4902.04 2314
4902.70 2390
4903.36 2411
4904.02 2247
4904.68 2399
4905.34 2168
4906.00 2329
4906.66 2214
4907.32 2235
4907.98 2137
4908.64 2338
4909.30 2307
4909.97 2280
4910.63 2319
4911.29 2225
4911.95 2191
4912.61 2260
4913.27 2346
4913.93 2146
4914.59 2157
4915.26 2174
4915.92 2250
4916.58 2110
4917.24 2047
4917.90 2115
4918.56 2077
4919.22 2099
4919.89 2003
4920.55 1933
4921.21 2060
4921.87 2081
4922.53 1889
4923.20 1857
4923.86 1938
4924.52 2049
4925.18 2044
4925.84 1922
4926.51 1951
4927.17 2130
4927.83 1952
4928.49 1834
4929.15 1995
4929.82 2060
4930.48 2117
4931.14 2179
4931.80 2037
4932.47 2032
4933.13 2036
4933.79 2179
4934.45 1994
4935.12 2017
4935.78 2186
4936.44 2246
4937.11 2174
4937.77 2007
4938.43 2140
4939.09 2055
4939.76 2042
4940.42 2147
4941.08 2086
4941.75 2015
4942.41 2160
4943.07 2136
4943.74 2086
4944.40 2209
4945.06 2150
4945.73 2280
4946.39 2506
4947.05 2293
4947.72 2231
4948.38 2189
4949.04 2049
4949.71 2082
4950.37 1912
4951.04 2064
4951.70 2044
4952.36 1977
4953.03 1931
4953.69 1897
4954.36 1765
4955.02 1798
4955.68 1875
4956.35 1926
4957.01 1973
4957.68 2064
4958.34 1970
4959.00 2046
4959.67 2027
4960.33 2101
4961.00 2177
4961.66 2114
4962.33 1998
4962.99 2058
4963.66 2033
4964.32 2262
4964.99 2188
4965.65 2280
4966.31 2295
4966.98 2306
4967.64 2371
4968.31 2148
4968.97 2117
4969.64 2179
4970.30 2244
4970.97 2059
4971.64 2031
4972.30 2069
4972.97 1905
4973.63 1967
4974.30 2118
4974.96 2093
4975.63 2082
4976.29 2111
4976.96 2131
4977.62 2147
4978.29 1966
4978.95 1975
4979.62 2065
4980.29 2156
4980.95 2058
4981.62 1977
4982.28 1958
4982.95 2077
4983.62 2112
4984.28 1973
4984.95 1955
4985.61 1864
4986.28 2092
4986.95 2234
4987.61 2347
4988.28 2602
4988.94 2615
4989.61 2670
4990.28 2861
4990.94 2873
4991.61 3017
4992.28 2951
4992.94 2993
4993.61 2823
4994.28 2608
4994.94 2551
4995.61 2554
4996.28 2359
4996.94 2075
4997.61 2089
4998.28 2147
4998.95 2065
4999.61 2043
5000.28 2098
5000.95 1939
5001.61 1902
5002.28 1834
5002.95 2096
5003.62 2015
5004.28 1989
5004.95 2109
5005.62 1844
5006.29 1865
5006.95 1857
5007.62 1805
5008.29 1932
5008.96 1969
5009.62 2093
5010.29 2109
5010.96 2093
5011.63 2138
5012.29 2117
5012.96 2140
5013.63 2152
5014.30 2025
5014.97 2007
5015.63 1884
5016.30 1845
5016.97 2047
5017.64 2255
5018.31 2261
5018.98 2324
5019.64 2257
5020.31 2308
5020.98 2480
5021.65 2800
5022.32 3117
5022.99 3245
5023.66 3528
5024.32 3532
5024.99 3688
5025.66 3927
5026.33 3776
5027.00 3703
5027.67 3472
5028.34 3397
5029.01 3047
5029.67 2820
5030.34 2688
5031.01 2507
5031.68 2527
5032.35 2490
5033.02 2264
5033.69 2191
5034.36 2105
5035.03 2103
5035.70 2093
5036.37 2145
5037.04 2117
5037.71 2052
5038.38 2107
5039.05 2200
5039.72 2271
5040.39 2181
5041.06 2144
5041.73 2187
5042.40 2321
5043.07 2278
5043.74 2419
5044.41 2489
5045.08 2614
5045.75 2690
5046.42 2822
5047.09 2952
5047.76 2778
5048.43 2569
5049.10 2432
5049.77 2674
5050.44 2548
5051.11 2396
5051.78 2310
5052.45 2354
5053.12 2391
5053.79 2481
5054.46 2362
5055.13 2325
5055.80 2348
5056.47 2202
5057.14 2228
5057.82 2380
5058.49 2338
5059.16 2272
5059.83 2279
5060.50 2138
5061.17 2127
5061.84 2271
5062.51 2185
5063.18 2061
5063.86 2081
5064.53 2133
5065.20 2176
5065.87 2168
5066.54 1984
5067.21 1842
5067.88 1964
5068.56 1836
5069.23 1830
5069.90 2028
5070.57 1773
5071.24 1908
5071.91 1893
5072.59 1960
5073.26 1947
5073.93 1750
5074.60 1921
5075.27 1781
5075.95 1727
5076.62 1865
5077.29 1977
5077.96 1976
5078.64 1804
5079.31 1878
5079.98 1856
5080.65 1916
5081.33 2067
5082.00 2085
5082.67 2106
5083.34 2126
5084.02 2044
5084.69 1899
5085.36 2004
5086.03 2207
5086.71 2047
5087.38 1945
5088.05 1936
5088.73 2071
5089.40 2203
5090.07 1995
5090.74 2093
5091.42 2290
5092.09 2410
5092.76 2343
5093.44 2332
5094.11 2356
5094.78 2232
5095.46 2253
5096.13 2264
5096.80 2155
5097.48 2126
5098.15 2028
5098.83 1934
5099.50 1954
5100.17 2057
5100.85 2198
5101.52 1961
5102.19 1987
5102.87 2038
5103.54 2031
5104.22 1877
5104.89 1885
5105.56 2031
5106.24 2130
5106.91 1978
5107.59 1960
5108.26 2026
5108.93 1997
5109.61 1951
5110.28 2067
5110.96 2136
5111.63 2050
5112.31 1998
5112.98 2054
5113.66 1936
5114.33 1838
5115.01 1937
5115.68 1846
5116.36 1715
5117.03 1801
5117.70 1843
5118.38 1860
5119.05 1775
5119.73 1757
5120.40 1880
5121.08 1914
5121.76 1871
5122.43 1975
5123.11 1931
5123.78 1878
5124.46 1866
5125.13 1892
5125.81 1892
5126.48 2036
5127.16 1951
5127.83 1805
5128.51 1899
5129.18 1867
5129.86 1993
5130.54 1862
5131.21 1734
5131.89 1816
5132.56 1791
5133.24 1832
5133.92 1902
5134.59 1882
5135.27 1898
5135.94 1902
5136.62 1895
5137.30 1940
5137.97 2110
5138.65 1857
5139.32 1801
5140.00 1957
5140.68 2003
5141.35 1951
5142.03 2049
5142.71 2019
5143.38 2032
5144.06 1873
5144.74 1754
5145.41 1797
5146.09 1774
5146.77 1743
5147.44 1756
5148.12 1920
5148.80 1912
5149.47 1922
5150.15 1720
5150.83 1832
5151.51 1741
5152.18 1741
5152.86 1708
5153.54 1662
5154.21 1655
5154.89 1684
5155.57 1790
5156.25 1856
5156.92 1702
5157.60 1788
5158.28 1798
5158.96 1716
5159.63 1669
5160.31 1739
5160.99 1601
5161.67 1757
5162.35 1729
5163.02 1719
5163.70 1937
5164.38 1945
5165.06 1778
5165.74 1726
5166.41 1709
5167.09 1766
5167.77 2030
5168.45 1954
5169.13 1955
5169.80 1999
5170.48 1916
5171.16 1676
5171.84 1833
5172.52 1846
5173.20 1865
5173.88 1876
5174.55 1606
5175.23 1599
5175.91 1741
5176.59 1774
5177.27 1690
5177.95 1595
5178.63 1658
5179.31 1778
5179.98 1790
5180.66 1718
5181.34 1694
5182.02 1763
5182.70 1758
5183.38 1858
5184.06 1914
5184.74 1925
5185.42 1800
5186.10 1896
5186.78 1895
5187.46 1839
5188.14 1761
5188.82 1874
5189.50 1802
5190.17 1744
5190.85 1724
5191.53 1581
5192.21 1559
5192.89 1609
5193.57 1766
5194.25 1707
5194.93 1630
5195.61 1779
5196.29 1731
5196.97 1666
5197.65 1635
5198.33 1684
5199.01 1609
5199.69 1642
5200.38 1680
5201.06 1691
5201.74 1692
5202.42 1788
5203.10 1838
5203.78 1782
5204.46 1752
5205.14 1791
5205.82 1790
5206.50 1804
5207.18 1896
5207.86 1896
5208.54 1876
5209.22 1894
5209.90 1761
5210.59 1834
5211.27 1739
5211.95 1811
5212.63 1904
5213.31 1878
5213.99 1756
5214.67 1879
5215.35 2029
5216.03 1895
5216.72 1839
5217.40 1880
5218.08 1955
5218.76 1963
5219.44 1943
5220.12 1883
5220.81 1903
5221.49 2041
5222.17 2073
5222.85 1924
5223.53 1819
5224.21 1815
5224.90 1794
5225.58 1847
5226.26 1757
5226.94 1835
5227.62 1928
5228.31 1783
5228.99 1785
5229.67 1685
5230.35 1757
5231.04 1787
5231.72 1748
5232.40 1852
5233.08 1859
5233.77 1827
5234.45 1679
5235.13 1765
5235.81 1827
5236.50 1859
5237.18 1889
5237.86 1851
5238.54 1971
5239.23 1768
5239.91 1867
5240.59 1985
5241.28 1943
5241.96 2017
5242.64 1826
5243.33 1929
5244.01 2017
5244.69 1859
5245.37 1937
5246.06 1995
5246.74 1854
5247.42 1740
5248.11 1849
5248.79 1793
5249.48 1743
5250.16 1892
5250.84 1918
5251.53 2080
5252.21 2169
5252.89 2118
5253.58 1945
5254.26 1905
5254.95 1826
5255.63 1807
5256.31 1926
5257.00 1661
5257.68 1796
5258.37 1900
5259.05 1806
5259.73 1883
5260.42 1831
5261.10 1877
5261.79 1867
5262.47 1787
5263.16 1885
5263.84 1676
5264.52 1868
5265.21 2037
5265.89 1875
5266.58 1922
5267.26 1924
5267.95 2100
5268.63 2021
5269.32 1867
5270.00 1866
5270.69 1868
5271.37 1812
5272.06 1755
5272.74 1727
5273.43 1856
5274.11 1689
5274.80 1641
5275.48 1802
5276.17 1761
5276.85 1667
5277.54 1807
5278.22 1786
5278.91 1735
5279.59 1739
5280.28 1913
5280.97 1996
5281.65 2038
5282.34 1947
5283.02 2201
5283.71 2429
5284.39 2372
5285.08 2014
5285.77 1968
5286.45 2130
5287.14 2200
5287.82 1907
5288.51 1930
5289.20 1870
5289.88 1882
5290.57 1807
5291.25 1841
5291.94 1795
5292.63 1805
5293.31 1845
5294.00 1813
5294.69 1882
5295.37 1760
5296.06 1891
5296.75 1933
5297.43 1928
5298.12 1849
5298.81 1991
5299.49 2047
5300.18 1925
5300.87 2054
5301.55 1945
5302.24 2036
5302.93 2192
5303.62 2176
5304.30 2249
5304.99 2282
5305.68 2307
5306.36 2115
5307.05 1905
5307.74 2091
5308.43 1987
5309.11 2128
5309.80 2096
5310.49 2000
5311.18 2007
5311.86 1851
5312.55 1918
5313.24 2020
5313.93 1875
5314.61 2089
5315.30 2130
5315.99 2044
5316.68 2098
5317.37 1834
5318.05 2013
5318.74 2008
5319.43 2083
5320.12 2177
5320.81 2127
5321.49 2144
5322.18 2264
5322.87 2421
5323.56 2568
5324.25 2615
5324.94 2462
5325.62 2168
5326.31 2170
5327.00 2264
5327.69 2208
5328.38 2036
5329.07 2146
5329.76 2258
5330.44 2274
5331.13 2338
5331.82 2481
5332.51 2752
5333.20 2917
5333.89 3003
5334.58 3002
5335.27 2927
5335.96 2874
5336.65 2694
5337.34 2551
5338.02 2488
5338.71 2490
5339.40 2471
5340.09 2330
5340.78 2415
5341.47 2421
5342.16 2341
5342.85 2510
5343.54 2517
5344.23 2497
5344.92 2641
5345.61 2521
5346.30 2706
5346.99 2675
5347.68 2600
5348.37 2742
5349.06 3251
5349.75 3542
5350.44 3934
5351.13 4521
5351.82 5299
5352.51 5877
5353.20 6024
5353.89 6350
5354.58 6775
5355.27 6377
5355.96 5706
5356.65 5078
5357.34 4466
5358.03 3714
5358.72 3503
5359.41 3131
5360.11 2806
5360.80 2648
5361.49 2495
5362.18 2367
5362.87 2311
5363.56 2400
5364.25 2368
5364.94 2288
5365.63 2103
5366.32 2087
5367.01 2186
5367.71 2303
5368.40 2194
5369.09 2223
5369.78 1932
5370.47 2056
5371.16 2103
5371.85 1976
5372.55 2130
5373.24 2144
5373.93 2061
5374.62 2077
5375.31 1938
5376.00 2060
5376.70 2116
5377.39 2061
5378.08 2041
5378.77 2015
5379.46 2347
5380.15 2266
5380.85 2373
5381.54 2607
5382.23 2716
5382.92 2684
5383.62 2853
5384.31 2791
5385.00 2592
5385.69 2647
5386.38 2629
5387.08 2606
5387.77 2528
5388.46 2296
5389.16 2342
5389.85 2222
5390.54 2202
5391.23 2186
5391.93 2345
5392.62 2390
5393.31 2473
5394.00 2446
5394.70 2398
5395.39 2285
5396.08 2246
5396.78 2213
5397.47 2083
5398.16 2182
5398.86 2164
5399.55 2075
5400.24 2053
5400.94 1964
5401.63 1900
5402.32 2128
5403.02 1977
5403.71 1881
5404.40 2045
5405.10 2001
5405.79 1919
5406.48 1874
5407.18 1922
5407.87 1975
5408.57 1873
5409.26 2042
5409.95 1985
5410.65 2031
5411.34 1984
5412.04 2002
5412.73 2002
5413.42 1975
5414.12 1989
5414.81 1869
5415.51 1797
5416.20 1713
5416.89 1845
5417.59 1891
5418.28 1807
5418.98 2024
5419.67 2010
5420.37 1860
5421.06 1883
5421.76 2032
5422.45 2007
5423.15 1895
5423.84 2013
5424.54 2031
5425.23 1933
5425.93 1939
5426.62 1864
5427.32 1874
5428.01 2006
5428.71 1945
5429.40 1895
5430.10 1864
5430.79 1843
5431.49 1827
5432.18 1699
5432.88 1913
5433.57 1976
5434.27 1867
5434.96 1774
5435.66 1825
5436.36 1890
5437.05 1934
5437.75 1932
5438.44 1886
5439.14 1841
5439.83 1861
5440.53 1856
5441.23 1811
5441.92 1777
5442.62 1751
5443.31 1846
5444.01 1830
5444.71 1851
5445.40 1883
5446.10 2063
5446.79 2036
5447.49 1894
5448.19 2048
5448.88 2306
5449.58 2305
5450.28 2395
5450.97 2375
5451.67 2509
5452.37 2435
5453.06 2330
5453.76 2204
5454.46 2143
5455.15 2090
5455.85 1907
5456.55 1964
5457.24 2028
5457.94 1909
5458.64 1928
5459.34 1957
5460.03 1989
5460.73 1866
5461.43 1990
5462.12 2007
5462.82 2082
5463.52 2058
5464.22 2047
5464.91 2335
5465.61 2362
5466.31 2343
5467.01 2311
5467.70 2321
5468.40 2589
5469.10 2473
5469.80 2351
5470.49 2346
5471.19 2271
5471.89 2238
5472.59 2170
5473.29 2227
5473.98 2102
5474.68 2192
5475.38 2039
5476.08 2099
5476.78 2342
5477.48 2212
5478.17 2210
5478.87 2070
5479.57 2154
5480.27 2422
5480.97 2563
5481.67 2539
5482.36 2859
5483.06 2953
5483.76 2954
5484.46 2908
5485.16 2842
5485.86 2735
5486.56 2531
5487.26 2561
5487.95 2267
5488.65 2241
5489.35 2222
5490.05 2392
5490.75 2450
5491.45 2395
5492.15 2481
5492.85 2504
5493.55 2542
5494.25 2423
5494.95 2591
5495.65 2688
5496.34 2544
5497.04 2703
5497.74 2783
5498.44 2740
5499.14 2793
5499.84 2977
5500.54 3250
5501.24 3479
5501.94 3595
5502.64 3963
5503.34 4190
5504.04 4478
5504.74 4465
5505.44 4148
5506.14 4131
5506.84 3624
5507.54 3577
5508.24 3274
5508.94 3192
5509.64 3198
5510.34 2791
5511.04 2735
5511.74 2723
5512.44 2677
5513.14 2555
5513.85 2561
5514.55 2582
5515.25 2542
5515.95 2668
5516.65 2603
5517.35 2581
5518.05 2630
5518.75 2489
5519.45 2632
5520.15 2425
5520.85 2625
5521.55 2958
5522.26 2829
5522.96 2960
5523.66 2788
5524.36 2844
5525.06 3102
5525.76 2719
5526.46 2676
5527.16 2522
5527.87 2311
5528.57 2348
5529.27 2239
5529.97 2238
5530.67 2224
5531.37 2078
5532.08 2046
5532.78 2052
5533.48 1950
5534.18 1934
5534.88 2068
5535.58 2222
5536.29 2031
5536.99 1941
5537.69 1997
5538.39 2123
5539.10 2119
5539.80 2062
5540.50 2170
5541.20 1974
5541.90 1993
5542.61 2047
5543.31 2016
5544.01 2064
5544.71 2141
5545.42 2168
5546.12 2371
5546.82 2368
5547.52 2593
5548.23 2712
5548.93 2759
5549.63 2844
5550.34 2694
5551.04 2710
5551.74 2418
5552.44 2332
5553.15 2157
5553.85 2070
5554.55 2026
5555.26 2093
5555.96 1943
5556.66 1907
5557.37 1841
5558.07 2047
5558.77 1913
5559.48 1752
5560.18 1911
5560.88 1979
5561.59 1911
5562.29 1831
5563.00 1891
5563.70 1814
5564.40 1838
5565.11 2029
5565.81 1918
5566.51 1803
5567.22 1997
5567.92 1934
5568.63 1800
5569.33 1945
5570.03 1945
5570.74 1993
5571.44 2019
5572.15 1994
5572.85 1930
5573.56 1953
5574.26 1962
5574.96 2008
5575.67 2041
5576.37 2044
5577.08 2117
5577.78 1953
5578.49 2122
5579.19 2028
5579.90 2200
5580.60 2044
5581.31 1986
5582.01 2073
5582.72 1942
5583.42 1895
5584.13 1868
5584.83 1974
5585.54 2051
5586.24 1893
5586.95 1798
5587.65 1808
5588.36 1984
5589.06 1888
5589.77 1908
5590.47 1879
5591.18 1824
5591.88 1734
5592.59 1667
5593.30 1806
5594.00 1858
5594.71 1798
5595.41 1765
5596.12 1800
5596.82 1818
5597.53 1761
5598.24 1704
5598.94 1789
5599.65 1902
5600.35 1713
5601.06 1760
5601.77 1862
5602.47 1834
5603.18 1661
5603.89 1660
5604.59 1734
5605.30 1764
5606.00 1696
5606.71 1670
5607.42 1701
5608.12 1801
5608.83 1718
5609.54 1610
5610.24 1569
5610.95 1675
5611.66 1655
5612.36 1769
5613.07 1816
5613.78 1652
5614.48 1696
5615.19 1722
5615.90 1618
5616.61 1573
5617.31 1726
5618.02 1735
5618.73 1748
5619.43 1671
5620.14 1579
5620.85 1626
5621.56 1693
5622.26 1751
5622.97 1659
5623.68 1555
5624.39 1508
5625.09 1624
5625.80 1676
5626.51 1571
5627.22 1714
5627.92 1812
5628.63 1671
5629.34 1546
5630.05 1692
5630.76 1663
5631.46 1763
5632.17 1728
5632.88 1759
5633.59 1786
5634.30 1875
5635.01 1918
5635.71 1896
5636.42 1794
5637.13 1832
5637.84 1831
5638.55 2034
5639.26 1943
5639.96 1777
5640.67 1817
5641.38 1734
5642.09 1720
5642.80 1649
5643.51 1753
5644.22 1809
5644.93 1768
5645.63 1763
5646.34 1859
5647.05 1876
5647.76 1787
5648.47 1796
5649.18 1702
5649.89 1816
5650.60 1751
5651.31 1805
5652.02 1780
5652.73 1778
5653.43 1728
5654.14 1666
5654.85 1739
5655.56 1779
5656.27 1907
5656.98 1866
5657.69 1908
5658.40 2082
5659.11 2112
5659.82 1962
5660.53 2096
5661.24 2067
5661.95 2106
5662.66 2000
5663.37 1944
5664.08 1928
5664.79 1821
5665.50 1887
5666.21 1974
5666.92 1933
5667.63 1910
5668.34 1957
5669.05 1894
5669.76 1872
5670.47 1980
5671.18 1809
5671.89 1939
5672.61 2032
5673.32 2026
5674.03 2226
5674.74 2190
5675.45 2107
5676.16 1879
5676.87 1926
5677.58 1941
5678.29 1820
5679.00 1960
5679.71 1945
5680.42 1963
5681.14 1728
5681.85 1845
5682.56 1856
5683.27 1840
5683.98 1720
5684.69 1792
5685.40 1911
5686.11 1911
5686.83 1932
5687.54 1984
5688.25 2003
5688.96 1708
5689.67 1781
5690.38 1947
5691.10 1918
5691.81 1845
5692.52 1878
5693.23 1906
5693.94 1868
5694.66 1824
5695.37 1798
5696.08 1808
5696.79 1913
5697.50 1854
5698.22 1767
5698.93 1770
5699.64 1789
5700.35 1695
5701.07 1631
5701.78 1628
5702.49 1704
5703.20 1838
5703.92 1674
5704.63 1712
5705.34 1871
5706.05 1814
5706.77 1807
5707.48 1728
5708.19 1806
5708.90 1770
5709.62 1744
5710.33 1655
5711.04 1747
5711.76 1757
5712.47 1704
5713.18 1848
5713.90 1855
5714.61 1745
5715.32 1718
5716.04 1728
5716.75 1703
5717.46 1742
5718.18 1790
5718.89 1830
5719.60 1779
5720.32 1802
5721.03 1734
5721.74 1826
5722.46 1758
5723.17 1821
5723.89 1789
5724.60 1784
5725.31 1906
5726.03 1931
5726.74 1949
5727.45 1974
5728.17 2104
5728.88 2170
5729.60 2084
5730.31 2192
5731.03 2394
5731.74 2337
5732.45 2208
5733.17 2241
5733.88 2144
5734.60 2108
5735.31 2083
5736.03 2128
5736.74 2197
5737.46 2095
5738.17 2004
5738.89 2095
5739.60 2209
5740.31 2220
5741.03 2273
5741.74 2152
5742.46 2122
5743.17 2029
5743.89 2137
5744.60 2133
5745.32 2066
5746.04 1992
5746.75 2172
5747.47 2215
5748.18 2070
5748.90 2229
5749.61 2268
5750.33 2212
5751.04 2091
5751.76 2200
5752.47 2414
5753.19 2512
5753.91 2983
5754.62 3306
5755.34 3397
5756.05 3675
5756.77 4003
5757.48 4267
5758.20 4503
5758.92 4274
5759.63 4115
5760.35 3657
5761.06 3505
5761.78 3185
5762.50 3122
5763.21 3136
5763.93 3010
5764.65 3060
5765.36 3330
5766.08 3356
5766.79 3470
5767.51 3586
5768.23 3533
5768.94 3540
5769.66 3632
5770.38 3522
5771.09 3109
5771.81 3001
5772.53 2888
5773.25 2651
5773.96 2480
5774.68 2562
5775.40 2422
5776.11 2361
5776.83 2480
5777.55 2406
5778.26 2544
5778.98 2459
5779.70 2715
5780.42 2837
5781.13 2790
5781.85 2966
5782.57 3111
5783.29 2899
5784.00 2907
5784.72 2904
5785.44 3105
5786.16 2971
5786.87 2896
5787.59 2964
5788.31 2675
5789.03 2732
5789.75 2958
5790.46 2840
5791.18 2913
5791.90 2998
5792.62 3091
5793.34 3248
5794.05 3381
5794.77 3536
5795.49 3300
5796.21 3511
5796.93 3646
5797.65 3637
5798.36 3868
5799.08 4142
5799.80 4611
5800.52 5440
5801.24 6688
5801.96 7882
5802.68 8587
5803.39 9445
5804.11 9554
5804.83 9133
5805.55 8385
5806.27 7289
5806.99 6296
5807.71 5379
5808.43 4790
5809.15 4384
5809.87 4247
5810.58 4207
5811.30 4067
5812.02 4224
5812.74 4166
5813.46 4184
5814.18 4296
5814.90 4309
5815.62 4659
5816.34 4951
5817.06 5716
5817.78 6424
5818.50 7230
5819.22 7791
5819.94 8647
5820.66 8481
5821.38 8368
5822.10 7988
5822.82 7290
5823.54 6679
5824.26 5580
5824.98 4831
5825.70 4379
5826.42 4277
5827.14 4355
5827.86 4003
5828.58 3871
5829.30 3737
5830.02 3803
5830.74 3780
5831.46 3808
5832.18 3833
5832.90 3924
5833.62 3804
5834.34 3689
5835.06 3461
5835.78 3382
5836.51 3466
5837.23 3551
5837.95 3485
5838.67 3373
5839.39 3272
5840.11 3214
5840.83 3369
5841.55 3180
5842.27 3051
5842.99 3191
5843.72 3123
5844.44 3131
5845.16 2928
5845.88 2704
5846.60 2676
5847.32 2589
5848.04 2615
5848.77 2500
5849.49 2734
5850.21 2726
5850.93 2612
5851.65 2520
5852.37 2568
5853.10 2512
5853.82 2515
5854.54 2418
5855.26 2435
5855.98 2426
5856.71 2427
5857.43 2483
5858.15 2499
5858.87 2607
5859.59 2455
5860.32 2543
5861.04 2529
5861.76 2369
5862.48 2202
5863.21 2185
5863.93 2136
5864.65 2111
5865.37 2149
5866.10 2096
5866.82 2111
5867.54 2108
5868.27 2156
5868.99 2133
5869.71 2107
5870.43 2103
5871.16 2150
5871.88 2239
5872.60 2127
5873.33 2159
5874.05 2149
5874.77 2188
5875.50 2377
5876.22 2289
5876.94 2222
5877.67 2093
5878.39 2136
5879.11 2337
5879.84 2224
5880.56 2184
5881.28 2172
5882.01 2198
5882.73 2094
5883.45 2269
5884.18 2139
5884.90 2087
5885.62 2043
5886.35 2078
5887.07 2143
5887.80 1982
5888.52 2030
5889.24 2068
5889.97 2267
5890.69 2112
5891.42 2101
5892.14 2174
5892.87 2177
5893.59 2125
5894.31 1904
5895.04 2092
5895.76 2076
5896.49 2082
5897.21 2091
5897.94 2152
5898.66 2122
5899.39 2012
5900.11 2104
5900.84 2125
5901.56 2129
5902.29 2100
5903.01 2076
5903.74 2226
5904.46 2117
5905.19 2025
5905.91 2172
5906.64 2090
5907.36 2063
5908.09 2008
5908.81 1981
5909.54 1986
5910.26 2037
5910.99 2132
5911.71 2020
5912.44 2062
5913.16 2234
5913.89 2166
5914.61 1987
5915.34 2090
5916.07 2051
5916.79 1986
5917.52 2015
5918.24 2078
5918.97 2010
5919.70 2001
5920.42 1949
5921.15 1873
5921.87 2016
5922.60 2136
5923.33 2025
5924.05 1943
5924.78 2028
5925.50 2161
5926.23 2114
5926.96 1951
5927.68 1996
5928.41 2074
5929.14 2310
5929.86 2171
5930.59 2181
5931.32 2135
5932.04 2136
5932.77 2169
5933.50 2223
5934.22 2368
5934.95 2334
5935.68 2299
5936.40 2459
5937.13 2369
5937.86 2394
5938.59 2459
5939.31 2523
5940.04 2469
5940.77 2527
5941.49 2659
5942.22 2689
5942.95 2648
5943.68 2565
5944.40 2620
5945.13 2700
5945.86 2617
5946.59 2688
5947.31 2584
5948.04 2526
5948.77 2613
5949.50 2690
5950.22 2745
5950.95 2794
5951.68 2802
5952.41 3016
5953.14 3076
5953.86 3090
5954.59 3240
5955.32 3051
5956.05 3151
5956.78 3438
5957.51 3462
5958.23 3340
5958.96 3098
5959.69 3293
5960.42 3353
5961.15 3402
5961.88 3444
5962.60 3362
5963.33 3067
5964.06 3221
5964.79 3397
5965.52 3534
5966.25 3561
5966.98 3961
5967.71 4215
5968.43 4756
5969.16 5033
5969.89 5384
5970.62 5330
5971.35 5273
5972.08 5325
5972.81 4859
5973.54 4566
5974.27 4310
5975.00 3961
5975.73 3742
5976.46 3790
5977.19 3770
5977.91 3752
5978.64 3627
5979.37 3678
5980.10 3765
5980.83 3694
5981.56 3884
5982.29 4111
5983.02 4039
5983.75 4072
5984.48 4079
5985.21 4140
5985.94 4236
5986.67 4424
5987.40 4485
5988.13 4356
5988.86 4154
5989.59 4226
5990.32 4395
5991.05 4432
5991.78 4372
5992.51 4129
5993.24 4265
5993.97 4550
5994.71 4387
5995.44 4480
5996.17 4493
5996.90 4665
5997.63 4755
5998.36 4802
5999.09 4761
5999.82 4728
6000.55 4843
6001.28 4717
6002.01 4732
6002.74 4520
6003.48 4748
6004.21 4647
6004.94 4555
6005.67 4453
6006.40 4363
6007.13 4469
6007.86 4555
6008.59 4641
6009.33 4702
6010.06 5130
6010.79 5668
6011.52 6569
6012.25 7588
6012.98 8617
6013.71 10100
6014.45 11015
6015.18 12050
6015.91 12387
6016.64 12567
6017.37 12176
6018.11 11913
6018.84 10604
6019.57 9178
6020.30 8314
6021.03 7382
6021.77 6575
6022.50 5506
6023.23 5090
6023.96 4460
6024.70 4065
6025.43 3955
6026.16 3876
6026.89 3667
6027.63 3598
6028.36 3532
6029.09 3318
6029.82 3401
6030.56 3291
6031.29 3181
6032.02 3200
6032.75 3175
6033.49 3171
6034.22 3238
6034.95 2947
6035.69 2922
6036.42 2960
6037.15 2936
6037.89 3005
6038.62 3022
6039.35 2978
6040.09 2945
6040.82 3079
6041.55 3149
6042.29 3350
6043.02 3372
6043.75 3279
6044.49 3440
6045.22 3398
6045.95 3427
6046.69 3626
6047.42 3693
6048.15 3705
6048.89 3813
6049.62 3655
6050.36 3828
6051.09 3623
6051.82 3885
6052.56 4143
6053.29 4307
6054.03 4667
6054.76 4769
6055.49 4723
6056.23 4634
6056.96 4528
6057.70 4520
6058.43 4393
6059.17 4208
6059.90 3915
6060.64 3815
6061.37 3658
6062.10 3690
6062.84 3622
6063.57 3486
6064.31 3491
6065.04 3450
6065.78 3484
6066.51 3442
6067.25 3378
6067.98 3448
6068.72 3391
6069.45 3270
6070.19 3238
6070.92 3428
6071.66 3305
6072.39 3354
6073.13 3245
6073.86 3319
6074.60 3020
6075.34 3081
6076.07 2963
6076.81 3058
6077.54 2911
6078.28 2871
6079.01 2738
6079.75 2750
6080.49 2722
6081.22 2677
6081.96 2819
6082.69 2899
6083.43 2827
6084.16 2662
6084.90 2674
6085.64 2670
6086.37 2623
6087.11 2516
6087.84 2550
6088.58 2700
6089.32 2693
6090.05 2690
6090.79 2660
6091.53 2656
6092.26 2663
6093.00 2610
6093.74 2739
6094.47 2675
6095.21 2528
6095.95 2529
6096.68 2481
6097.42 2440
6098.16 2525
6098.89 2485
6099.63 2415
6100.37 2477
6101.10 2417
6101.84 2438
6102.58 2564
6103.32 2581
6104.05 2411
6104.79 2503
6105.53 2571
6106.26 2475
6107.00 2481
6107.74 2384
6108.48 2447
6109.21 2343
6109.95 2329
6110.69 2322
6111.43 2481
6112.16 2422
6112.90 2341
6113.64 2357
6114.38 2384
6115.12 2454
6115.85 2434
6116.59 2490
6117.33 2492
6118.07 2511
6118.81 2644
6119.54 2496
6120.28 2644
6121.02 2642
6121.76 2654
6122.50 2840
6123.23 2845
6123.97 2883
6124.71 3041
6125.45 3005
6126.19 2916
6126.93 2842
6127.67 2723
6128.40 2724
6129.14 2790
6129.88 2881
6130.62 2753
6131.36 2561
6132.10 2745
6132.84 2823
6133.58 2700
6134.31 2684
6135.05 2708
6135.79 2571
6136.53 2699
6137.27 2718
6138.01 2729
6138.75 2717
6139.49 2670
6140.23 2652
6140.97 2705
6141.71 2784
6142.45 2705
6143.19 2754
6143.93 2642
6144.67 2469
6145.41 2644
6146.14 2563
6146.88 2555
6147.62 2645
6148.36 2714
6149.10 2694
6149.84 2900
6150.58 2962
6151.32 2689
6152.06 2767
6152.80 2752
6153.54 2777
6154.28 2927
6155.02 2899
6155.77 3004
6156.51 2954
6157.25 3121
6157.99 3013
6158.73 2938
6159.47 2774
6160.21 3044
6160.95 3032
6161.69 3210
6162.43 3274
6163.17 3156
6163.91 3103
6164.65 3150
6165.39 3335
6166.13 3634
6166.88 3661
6167.62 3778
6168.36 4097
6169.10 4248
6169.84 4411
6170.58 4368
6171.32 4382
6172.06 4498
6172.80 4372
6173.55 4206
6174.29 4102
6175.03 4204
6175.77 4143
6176.51 3906
6177.25 3925
6177.99 3870
6178.74 3668
6179.48 3800
6180.22 3461
6180.96 3560
6181.70 3669
6182.45 3568
6183.19 3735
6183.93 3949
6184.67 3801
6185.41 3743
6186.16 3852
6186.90 4051
6187.64 4243
6188.38 4117
6189.12 4150
6189.87 4108
6190.61 4022
6191.35 4147
6192.09 3948
6192.84 4191
6193.58 4301
6194.32 4448
6195.06 4622
6195.81 5071
6196.55 5192
6197.29 5008
6198.04 5138
6198.78 5138
6199.52 5165
6200.26 5133
6201.01 4988
6201.75 5063
6202.49 5084
6203.24 4807
6203.98 4892
6204.72 4925
6205.47 5351
6206.21 5890
6206.95 6625
6207.70 7969
6208.44 9836
6209.18 12532
6209.93 15568
6210.67 18863
6211.41 21425
6212.16 23363
6212.90 24782
6213.65 24545
6214.39 22432
6215.13 20363
6215.88 17578
6216.62 14775
6217.37 12234
6218.11 10095
6218.85 8154
6219.60 6732
6220.34 5974
6221.09 5327
6221.83 4977
6222.57 4639
6223.32 4612
6224.06 4495
6224.81 4453
6225.55 4666
6226.30 4690
6227.04 4674
6227.79 4821
6228.53 4781
6229.28 4593
6230.02 4521
6230.76 4298
6231.51 4054
6232.25 3684
6233.00 3426
6233.74 3245
6234.49 3004
6235.23 3032
6235.98 3077
6236.72 3029
6237.47 3239
6238.22 3177
6238.96 3248
6239.71 3290
6240.45 3300
6241.20 3267
6241.94 3250
6242.69 3333
6243.43 3293
6244.18 3241
6244.92 3240
6245.67 3445
6246.42 3512
6247.16 3587
6247.91 3847
6248.65 4093
6249.40 4253
6250.15 4201
6250.89 4376
6251.64 4571
6252.38 4765
6253.13 4499
6253.88 4396
6254.62 4232
6255.37 4036
6256.11 3861
6256.86 3797
6257.61 3560
6258.35 3663
6259.10 3696
6259.85 3792
6260.59 3615
6261.34 3735
6262.09 3623
6262.83 3698
6263.58 3786
6264.33 3811
6265.07 3867
6265.82 3989
6266.57 4139
6267.31 4271
6268.06 4201
6268.81 4199
6269.56 3997
6270.30 4046
6271.05 3876
6271.80 3836
6272.54 3679
6273.29 3731
6274.04 3822
6274.79 3929
6275.53 3920
6276.28 4105
6277.03 4291
6277.78 4502
6278.52 4794
6279.27 5026
6280.02 5220
6280.77 5242
6281.52 5273
6282.26 5100
6283.01 4829
6283.76 4480
6284.51 4095
6285.26 3854
6286.00 3797
6286.75 3612
6287.50 3444
6288.25 3397
6289.00 3497
6289.74 3204
6290.49 3211
6291.24 3352
6291.99 3446
6292.74 3361
6293.49 3268
6294.24 3231
6294.98 3223
6295.73 3170
6296.48 3132
6297.23 3104
6297.98 2985
6298.73 2919
6299.48 3070
6300.23 2963
6300.97 2890
6301.72 2909
6302.47 2983
6303.22 3017
6303.97 3251
6304.72 3441
6305.47 3352
6306.22 3538
6306.97 3703
6307.72 3836
6308.47 3652
6309.22 3361
6309.97 3298
6310.72 3290
6311.47 3088
6312.22 3074
6312.96 3194
6313.71 3196
6314.46 3225
6315.21 3283
6315.96 3271
6316.71 3334
6317.46 3214
6318.21 3464
6318.96 3492
6319.71 3329
6320.46 3274
6321.21 3121
6321.96 3213
6322.72 2986
6323.47 3018
6324.22 3027
6324.97 2788
6325.72 2726
6326.47 2728
6327.22 2714
6327.97 2571
6328.72 2619
6329.47 2747
6330.22 2699
6330.97 2711
6331.72 2608
6332.47 2493
6333.22 2534
6333.97 2486
6334.73 2474
6335.48 2316
6336.23 2377
6336.98 2398
6337.73 2354
6338.48 2513
6339.23 2484
6339.98 2515
6340.74 2431
6341.49 2278
6342.24 2436
6342.99 2457
6343.74 2501
6344.49 2440
6345.24 2629
6346.00 2634
6346.75 2573
6347.50 2604
6348.25 2585
6349.00 2613
6349.76 2557
6350.51 2656
6351.26 2662
6352.01 2785
6352.76 2694
6353.52 2654
6354.27 2711
6355.02 2787
6355.77 2861
6356.52 3034
6357.28 2882
6358.03 2686
6358.78 2645
6359.53 2597
6360.29 2700
6361.04 2661
6361.79 2486
6362.54 2505
6363.30 2592
6364.05 2535
6364.80 2424
6365.56 2369
6366.31 2513
6367.06 2343
6367.81 2372
6368.57 2365
6369.32 2376
6370.07 2384
6370.83 2318
6371.58 2345
6372.33 2407
6373.09 2484
6373.84 2394
6374.59 2462
6375.35 2371
6376.10 2394
6376.85 2278
6377.61 2382
6378.36 2398
6379.11 2506
6379.87 2483
6380.62 2549
6381.37 2464
6382.13 2457
6382.88 2498
6383.64 2532
6384.39 2431
6385.14 2371
6385.90 2273
6386.65 2324
6387.41 2420
6388.16 2347
6388.91 2323
6389.67 2264
6390.42 2372
6391.18 2352
6391.93 2303
6392.69 2477
6393.44 2618
6394.20 2620
6394.95 2594
6395.70 2392
6396.46 2416
6397.21 2307
6397.97 2313
6398.72 2305
6399.48 2214
6400.23 2156
6400.99 2084
6401.74 2107
6402.50 2108
6403.25 2129
6404.01 2131
6404.76 2029
6405.52 2215
6406.27 2033
6407.03 2118
6407.78 2165
6408.54 2129
6409.30 2026
6410.05 2264
6410.81 2279
6411.56 2287
6412.32 2295
6413.07 2157
6413.83 2166
6414.58 2154
6415.34 2216
6416.10 2175
6416.85 2238
6417.61 2031
6418.36 2239
6419.12 2211
6419.88 2126
6420.63 2289
6421.39 2051
6422.14 2102
6422.90 2185
6423.66 2164
6424.41 2299
6425.17 2153
6425.93 2232
6426.68 2207
6427.44 2041
6428.20 2021
6428.95 2259
6429.71 2200
6430.47 2009
6431.22 2175
6431.98 2179
6432.74 2049
6433.49 2069
6434.25 2077
6435.01 2151
6435.76 2224
6436.52 2048
6437.28 2043
6438.03 2183
6438.79 2207
6439.55 2213
6440.31 2353
6441.06 2179
6441.82 2259
6442.58 2314
6443.34 2164
6444.09 2260
6444.85 2254
6445.61 2233
6446.37 2122
6447.12 2227
6447.88 2182
6448.64 2112
6449.40 2290
6450.15 2165
6450.91 2219
6451.67 2145
6452.43 2099
6453.19 2190
6453.94 2316
6454.70 2337
6455.46 2324
6456.22 2231
6456.98 2380
6457.73 2275
6458.49 2314
6459.25 2390
6460.01 2377
6460.77 2428
6461.53 2372
6462.29 2208
6463.04 2309
6463.80 2539
6464.56 2504
6465.32 2353
6466.08 2276
6466.84 2498
6467.60 2527
6468.36 2396
6469.11 2475
6469.87 2488
6470.63 2394
6471.39 2462
6472.15 2594
6472.91 2480
6473.67 2442
6474.43 2449
6475.19 2435
6475.95 2357
6476.71 2444
6477.47 2542
6478.22 2580
6478.98 2672
6479.74 2837
6480.50 2693
6481.26 2477
6482.02 2803
6482.78 2862
6483.54 2853
6484.30 2701
6485.06 2690
6485.82 2865
6486.58 2903
6487.34 2982
6488.10 3005
6488.86 3134
6489.62 3221
6490.38 3197
6491.14 3160
6491.90 3265
6492.66 3430
6493.42 3299
6494.18 3341
6494.94 3290
6495.70 3547
6496.47 3743
6497.23 3781
6497.99 3821
6498.75 3667
6499.51 3673
6500.27 3895
6501.03 4118
6501.79 3676
6502.55 3630
6503.31 3805
6504.07 3828
6504.83 3796
6505.60 3823
6506.36 3884
6507.12 3864
6507.88 4090
6508.64 4326
6509.40 4357
6510.16 4117
6510.92 4484
6511.69 4623
6512.45 4499
6513.21 4576
6513.97 4620
6514.73 4461
6515.49 4496
6516.26 4526
6517.02 4693
6517.78 4644
6518.54 4679
6519.30 4692
6520.06 5045
6520.83 5346
6521.59 5847
6522.35 6446
6523.11 7635
6523.87 8648
6524.64 9580
6525.40 10563
6526.16 11265
6526.92 11121
6527.69 10963
6528.45 10900
6529.21 10416
6529.97 10000
6530.74 9876
6531.50 9414
6532.26 8598
6533.02 8299
6533.79 8078
6534.55 7783
6535.31 7743
6536.08 8704
6536.84 10418
6537.60 12243
6538.36 13922
6539.13 15900
6539.89 16444
6540.65 16767
6541.42 16089
6542.18 14689
6542.94 12514
6543.71 10549
6544.47 8787
6545.23 7479
6546.00 6324
6546.76 5486
6547.52 4975
6548.29 4493
6549.05 4244
6549.81 4145
6550.58 3945
6551.34 4004
6552.11 3938
6552.87 4079
6553.63 4093
6554.40 4022
6555.16 4069
6555.93 4048
6556.69 3915
6557.45 3908
6558.22 3696
6558.98 3666
6559.75 3524
6560.51 3758
6561.27 3653
6562.04 3758
6562.80 3982
6563.57 4375
6564.33 4249
6565.10 4250
6565.86 4180
6566.63 4445
6567.39 4570
6568.16 4363
6568.92 4428
6569.69 4198
6570.45 4272
6571.22 4286
6571.98 4271
6572.75 4280
6573.51 4183
6574.28 4252
6575.04 4380
6575.81 4705
6576.57 5082
6577.34 5120
6578.10 5361
6578.87 5288
6579.63 5482
6580.40 5389
6581.16 5103
6581.93 4859
6582.69 5072
6583.46 5049
6584.23 4751
6584.99 4779
6585.76 4671
6586.52 4530
6587.29 4507
6588.05 4573
6588.82 4400
6589.59 4389
6590.35 4300
6591.12 4453
6591.88 4847
6592.65 4857
6593.42 5071
6594.18 5559
6594.95 6002
6595.72 6471
6596.48 7241
6597.25 7510
6598.02 7958
6598.78 8157
6599.55 7573
6600.31 7037
6601.08 6673
6601.85 6304
6602.62 5651
6603.38 5266
6604.15 4822
6604.92 4402
6605.68 4056
6606.45 4046
6607.22 3788
6607.98 3793
6608.75 3639
6609.52 3572
6610.28 3737
6611.05 3743
6611.82 3729
6612.59 3788
6613.35 3820
6614.12 3818
6614.89 3678
6615.66 3521
6616.42 3459
6617.19 3488
6617.96 3361
6618.73 3311
6619.49 3227
6620.26 3261
6621.03 3342
6621.80 3392
6622.57 3426
6623.33 3575
6624.10 3510
6624.87 3435
6625.64 3475
6626.41 3370
6627.17 3308
6627.94 3448
6628.71 3415
6629.48 3183
6630.25 3116
6631.02 3151
6631.78 3188
6632.55 3284
6633.32 3416
6634.09 3738
6634.86 4028
6635.63 4245
6636.40 4218
6637.16 4709
6637.93 4810
6638.70 4829
6639.47 4763
6640.24 4505
6641.01 4270
6641.78 4104
6642.55 3930
6643.32 3536
6644.09 3472
6644.85 3485
6645.62 3394
6646.39 3128
6647.16 3073
6647.93 3189
6648.70 3135
6649.47 3173
6650.24 3246
6651.01 3224
6651.78 3094
6652.55 3280
6653.32 3356
6654.09 3526
6654.86 3308
6655.63 3301
6656.40 3125
6657.17 3234
6657.94 3265
6658.71 3354
6659.48 3174
6660.25 3168
6661.02 3173
6661.79 3142
6662.56 3212
6663.33 3311
6664.10 3437
6664.87 3717
6665.64 3903
6666.41 4135
6667.18 4517
6667.95 4663
6668.72 4805
6669.49 4779
6670.26 4338
6671.03 4302
6671.80 4284
6672.58 3919
6673.35 3537
6674.12 3584
6674.89 3444
6675.66 3419
6676.43 3299
6677.20 3241
6677.97 3166
6678.74 3157
6679.51 3140
6680.29 2978
6681.06 2904
6681.83 2874
6682.60 2829
6683.37 2985
6684.14 2979
6684.91 3140
6685.69 3198
6686.46 3352
6687.23 3353
6688.00 3163
6688.77 3247
6689.54 3237
6690.32 3335
6691.09 3063
6691.86 3100
6692.63 2963
6693.40 3008
6694.18 2957
6694.95 3024
6695.72 2859
6696.49 2946
6697.26 2776
6698.04 2864
6698.81 2831
6699.58 2679
6700.35 2717
6701.13 2732
6701.90 2848
6702.67 3044
6703.44 3060
6704.22 2855
6704.99 2836
6705.76 2880
6706.54 2895
6707.31 2833
6708.08 2691
6708.85 2712
6709.63 2729
6710.40 2628
6711.17 2752
6711.95 2662
6712.72 2650
6713.49 2693
6714.27 2534
6715.04 2558
6715.81 2642
6716.59 2591
6717.36 2444
6718.13 2438
6718.91 2498
6719.68 2489
6720.45 2559
6721.23 2457
6722.00 2436
6722.77 2569
6723.55 2557
6724.32 2476
6725.09 2409
6725.87 2572
6726.64 2405
6727.42 2433
6728.19 2550
6728.96 2458
6729.74 2458
6730.51 2314
6731.29 2407
6732.06 2418
6732.84 2405
6733.61 2439
6734.38 2464
6735.16 2554
6735.93 2443
6736.71 2265
6737.48 2329
6738.26 2527
6739.03 2671
6739.81 2409
6740.58 2458
6741.36 2484
6742.13 2513
6742.91 2440
6743.68 2445
6744.46 2461
6745.23 2467
6746.01 2473
6746.78 2415
6747.56 2433
6748.33 2491
6749.11 2413
6749.88 2507
6750.66 2418
6751.43 2549
6752.21 2771
6752.98 3008
6753.76 2790
6754.53 3049
6755.31 3311
6756.08 3103
6756.86 3016
6757.64 3081
6758.41 3029
6759.19 2924
6759.96 2629
6760.74 2530
6761.52 2335
6762.29 2395
6763.07 2382
6763.84 2345
6764.62 2289
6765.40 2248
6766.17 2306
6766.95 2348
6767.72 2343
6768.50 2326
6769.28 2260
6770.05 2402
6770.83 2299
6771.61 2291
6772.38 2219
6773.16 2277
6773.94 2423
6774.71 2318
6775.49 2315
6776.27 2183
6777.04 2394
6777.82 2412
6778.60 2246
6779.37 2273
6780.15 2245
6780.93 2220
6781.71 2224
6782.48 2109
6783.26 2249
6784.04 2314
6784.81 2209
6785.59 2172
6786.37 2140
6787.15 2234
6787.92 2119
6788.70 2157
6789.48 2077
6790.26 2099
6791.03 2167
6791.81 2133
6792.59 2267
6793.37 2183
6794.15 2138
6794.92 2066
6795.70 1988
6796.48 2023
6797.26 1963
6798.03 1904
6798.81 2127
6799.59 2061
6800.37 1969
6801.15 1920
6801.93 1977
6802.70 1859
6803.48 1908
6804.26 2069
6805.04 2207
6805.82 2105
6806.60 2258
6807.37 2161
6808.15 2056
6808.93 2120
6809.71 2155
6810.49 2290
6811.27 2278
6812.05 2161
6812.83 2051
6813.60 2079
6814.38 2128
6815.16 2055
6815.94 2106
6816.72 2158
6817.50 2188
6818.28 2128
6819.06 2175
6819.84 2247
6820.62 2243
6821.40 2278
6822.18 2305
6822.96 2340
6823.73 2305
6824.51 2215
6825.29 2110
6826.07 2178
6826.85 2229
6827.63 2102
6828.41 2174
6829.19 2126
6829.97 2088
6830.75 1993
6831.53 2033
6832.31 2056
6833.09 2062
6833.87 2084
6834.65 2129
6835.43 2131
6836.21 2259
6836.99 2096
6837.77 2083
6838.55 2199
6839.33 2158
6840.11 2146
6840.90 2213
6841.68 1993
6842.46 2052
6843.24 1968
6844.02 1961
6844.80 1994
6845.58 2016
6846.36 2079
6847.14 2214
6847.92 2201
6848.70 2216
6849.48 2414
6850.26 2687
6851.05 3203
6851.83 3755
6852.61 4231
6853.39 4508
6854.17 4998
6854.95 5026
6855.73 4842
6856.51 4525
6857.30 4143
6858.08 3715
6858.86 3454
6859.64 3147
6860.42 2844
6861.20 2605
6861.99 2566
6862.77 2518
6863.55 2166
6864.33 2252
6865.11 2201
6865.89 2275
6866.68 2293
6867.46 2292
6868.24 2330
6869.02 2470
6869.80 2456
6870.59 2468
6871.37 2498
6872.15 2451
6872.93 2522
6873.72 2405
6874.50 2204
6875.28 2269
6876.06 2154
6876.85 2232
6877.63 2282
6878.41 2226
6879.19 2217
6879.98 2364
6880.76 2343
6881.54 2655
6882.32 2528
6883.11 2517
6883.89 2487
6884.67 2546
6885.46 2649
6886.24 2759
6887.02 2646
6887.81 2746
6888.59 3016
6889.37 3288
6890.16 3910
6890.94 4137
6891.72 4291
6892.51 4218
6893.29 4154
6894.07 3785
6894.86 3446
6895.64 3249
6896.42 3131
6897.21 2877
6897.99 2656
6898.77 2700
6899.56 2708
6900.34 2651
6901.13 2982
6901.91 2802
6902.69 2784
6903.48 2847
6904.26 2878
6905.05 2853
6905.83 2903
6906.62 2903
6907.40 2933
6908.18 2773
6908.97 2764
6909.75 2707
6910.54 2614
6911.32 2587
6912.11 2593
6912.89 2513
6913.68 2430
6914.46 2462
6915.24 2411
6916.03 2483
6916.81 2540
6917.60 2547
6918.38 2640
6919.17 2587
6919.95 2688
6920.74 2727
6921.52 2581
6922.31 2626
6923.09 2570
6923.88 2756
6924.66 2726
6925.45 2468
6926.24 2602
6927.02 2685
6927.81 2574
6928.59 2577
6929.38 2629
6930.16 2676
6930.95 2703
6931.73 2749
6932.52 2629
6933.31 2696
6934.09 2735
6934.88 2757
6935.66 2781
6936.45 2780
6937.24 2886
6938.02 2905
6938.81 2778
6939.59 2672
6940.38 2737
6941.17 2794
6941.95 3174
6942.74 3316
6943.52 3427
6944.31 3640
6945.10 3749
6945.88 3876
6946.67 4005
6947.46 4092
6948.24 4114
6949.03 4154
6949.82 4141
6950.60 4189
6951.39 4229
6952.18 4103
6952.96 4176
6953.75 4047
6954.54 3800
6955.32 3778
6956.11 3645
6956.90 3484
6957.69 3547
6958.47 3531
6959.26 3570
6960.05 3514
6960.83 3709
6961.62 3856
6962.41 3851
6963.20 3706
6963.98 3726
6964.77 3700
6965.56 3902
6966.35 3875
6967.14 3845
6967.92 3929
6968.71 4142
6969.50 4474
6970.29 4448
6971.07 4724
6971.86 4677
6972.65 4933
6973.44 5019
6974.23 5165
6975.01 5052
6975.80 5260
6976.59 5082
6977.38 4865
6978.17 5109
6978.96 5174
6979.74 5294
6980.53 5510
6981.32 5548
6982.11 5626
6982.90 6151
6983.69 6593
6984.48 7492
6985.26 9529
6986.05 11764
6986.84 14484
6987.63 17742
6988.42 20583
6989.21 22246
6990.00 22505
6990.79 21471
6991.57 19555
6992.36 16920
6993.15 14465
6993.94 12231
6994.73 10083
6995.52 8411
6996.31 6918
6997.10 6337
6997.89 5815
6998.68 5688
6999.47 5519
7000.26 6093
7001.05 6614
7001.84 7169
7002.63 7812
7003.42 7944
7004.21 7799
7005.00 7916
7005.79 7421
7006.58 6671
7007.37 5869
7008.16 5129
7008.95 4680
7009.74 4160
7010.53 3772
7011.32 3495
7012.11 3475
7012.90 3490
7013.69 3486
7014.48 3475
7015.27 3706
7016.06 3833
7016.85 4014
7017.64 4187
7018.43 4131
7019.22 3948
7020.01 3924
7020.80 3698
7021.59 3691
7022.38 3492
7023.17 3543
7023.96 3594
7024.76 3653
7025.55 3696
7026.34 3759
7027.13 3983
7027.92 3879
7028.71 4070
7029.50 3988
7030.29 3769
7031.08 3770
7031.88 3785
7032.67 3564
7033.46 3270
7034.25 3249
7035.04 3318
7035.83 3199
7036.62 3127
7037.42 3256
7038.21 3216
7039.00 3361
7039.79 3186
7040.58 3248
7041.38 3552
7042.17 3464
7042.96 3558
7043.75 3636
7044.54 3647
7045.33 3786
7046.13 3596
7046.92 3600
7047.71 3503
7048.50 3478
7049.30 3649
7050.09 3849
7050.88 4046
7051.67 4268
7052.47 4323
7053.26 4416
7054.05 4617
7054.84 4615
7055.64 4381
7056.43 4064
7057.22 3787
7058.01 3553
7058.81 3559
7059.60 3544
7060.39 3531
7061.19 3413
7061.98 3553
7062.77 3492
7063.57 3482
7064.36 3621
7065.15 3690
7065.94 3462
7066.74 3619
7067.53 3580
7068.32 3640
7069.12 3579
7069.91 3456
7070.71 3605
7071.50 3564
7072.29 3614
7073.09 3641
7073.88 3593
7074.67 3418
7075.47 3571
7076.26 3556
7077.05 3451
7077.85 3467
7078.64 3401
7079.44 3467
7080.23 3305
7081.02 3321
7081.82 3334
7082.61 3305
7083.41 3299
7084.20 3238
7085.00 3358
7085.79 3665
7086.58 3750
7087.38 4039
7088.17 4607
7088.97 5008
7089.76 5808
7090.56 6691
7091.35 6998
7092.15 7190
7092.94 6885
7093.74 6372
7094.53 5976
7095.33 5226
7096.12 4655
7096.92 3983
7097.71 3610
7098.51 3314
7099.30 3068
7100.10 2901
7100.89 2842
7101.69 2757
7102.48 2831
7103.28 2758
7104.07 2862
7104.87 3056
7105.66 3101
7106.46 3139
7107.26 2993
7108.05 2980
7108.85 3021
7109.64 3033
7110.44 2701
7111.23 2591
7112.03 2346
7112.83 2398
7113.62 2241
7114.42 2355
7115.21 2326
7116.01 2369
7116.81 2389
7117.60 2486
7118.40 2512
7119.19 2679
7119.99 2593
7120.79 2507
7121.58 2599
7122.38 2769
7123.18 2776
7123.97 2730
7124.77 2750
7125.57 2894
7126.36 2735
7127.16 2624
7127.96 2602
7128.75 2747
7129.55 2692
7130.35 2682
7131.14 2675
7131.94 2690
7132.74 2517
7133.53 2478
7134.33 2520
7135.13 2505
7135.93 2572
7136.72 2573
7137.52 2590
7138.32 2448
7139.11 2238
7139.91 2125
7140.71 2259
7141.51 2331
7142.30 2357
7143.10 2404
7143.90 2412
7144.70 2394
7145.49 2368
7146.29 2453
7147.09 2340
7147.89 2288
7148.69 2369
7149.48 2172
7150.28 2248
7151.08 2298
7151.88 2328
7152.68 2365
7153.47 2167
7154.27 2289
7155.07 2345
7155.87 2225
7156.67 2274
7157.47 2191
7158.26 2138
7159.06 2173
7159.86 2265
7160.66 2252
7161.46 2252
7162.26 2240
7163.06 2115
7163.85 2042
7164.65 2183
7165.45 2148
7166.25 2134
7167.05 2217
7167.85 2100
7168.65 2130
7169.45 1925
7170.25 1929
7171.04 2016
7171.84 2081
7172.64 2120
7173.44 2024
7174.24 1972
7175.04 1995
7175.84 1904
7176.64 1915
7177.44 1944
7178.24 1778
7179.04 1786
7179.84 1741
7180.64 1983
7181.44 1881
7182.24 1893
7183.04 1870
7183.84 1862
7184.64 1904
7185.44 1869
7186.24 1876
7187.04 1868
7187.84 1994
7188.64 1989
7189.44 1898
7190.24 1847
7191.04 1772
7191.84 1835
7192.64 1744
7193.44 1642
7194.24 1720
7195.04 1658
7195.84 1643
7196.64 1660
7197.44 1638
7198.24 1719
7199.04 1780
7199.84 1718
7200.64 1675
7201.44 1584
7202.25 1731
7203.05 1745
7203.85 1825
7204.65 1845
7205.45 1815
7206.25 1662
7207.05 1708
7207.85 1717
7208.65 1809
7209.46 1676
7210.26 1765
7211.06 1598
7211.86 1685
7212.66 1766
7213.46 1665
7214.26 1647
7215.07 1708
7215.87 1612
7216.67 1571
7217.47 1602
7218.27 1742
7219.07 1648
7219.88 1648
7220.68 1744
7221.48 1781
7222.28 1753
7223.08 1631
7223.89 1618
7224.69 1625
7225.49 1676
7226.29 1626
7227.10 1657
7227.90 1540
7228.70 1608
7229.50 1567
7230.30 1652
7231.11 1620
7231.91 1695
7232.71 1540
7233.51 1563
7234.32 1632
7235.12 1611
7235.92 1724
7236.73 1653
7237.53 1617
7238.33 1649
7239.13 1637
7239.94 1582
7240.74 1618
7241.54 1551
7242.35 1684
7243.15 1805
7243.95 1737
7244.76 1613
7245.56 1608
7246.36 1658
7247.17 1659
7247.97 1625
7248.77 1648
7249.58 1728
7250.38 1721
7251.18 1707
7251.99 1700
7252.79 1552
7253.59 1687
7254.40 1758
7255.20 1720
7256.01 1804
7256.81 1726
7257.61 1744
7258.42 1836
7259.22 1670
7260.03 1798
7260.83 1999
7261.63 1936
7262.44 2067
7263.24 2066
7264.05 2209
7264.85 2171
7265.66 2081
7266.46 2113
7267.26 1969
7268.07 1909
7268.87 1911
7269.68 2012
7270.48 1866
7271.29 1952
7272.09 1876
7272.90 1970
7273.70 2014
7274.51 1898
7275.31 1929
7276.12 1944
7276.92 2079
7277.73 2024
7278.53 2133
7279.34 2075
7280.14 2115
7280.95 2149
7281.75 2216
7282.56 2240
7283.36 2308
7284.17 2469
7284.97 2763
7285.78 3092
7286.59 3303
7287.39 3619
7288.20 3864
7289.00 3631
7289.81 3507
7290.61 3317
7291.42 3073
7292.23 2906
7293.03 2649
7293.84 2285
7294.64 2417
7295.45 2352
7296.26 2300
7297.06 2293
7297.87 2108
7298.67 2090
7299.48 2149
7300.29 2180
7301.09 2141
7301.90 2344
7302.71 2210
7303.51 2197
7304.32 2313
7305.13 2382
7305.93 2361
7306.74 2342
7307.55 2391
7308.35 2423
7309.16 2363
7309.97 2418
7310.77 2616
7311.58 2578
7312.39 2676
7313.19 2681
7314.00 2761
7314.81 2756
7315.62 2745
7316.42 2829
7317.23 2939
7318.04 2915
7318.84 3060
7319.65 3182
7320.46 3531
7321.27 3984
7322.07 4462
7322.88 4928
7323.69 5189
7324.50 5204
7325.31 5275
7326.11 4910
7326.92 4601
7327.73 4331
7328.54 3805
7329.34 3367
7330.15 3015
7330.96 2716
7331.77 2623
7332.58 2418
7333.38 2513
7334.19 2463
7335.00 2353
7335.81 2337
7336.62 2434
7337.43 2283
7338.23 2251
7339.04 2333
7339.85 2252
7340.66 2258
7341.47 2205
7342.28 2190
7343.09 2223
7343.89 2124
7344.70 2232
7345.51 2054
7346.32 2063
7347.13 2089
7347.94 2155
7348.75 2216
7349.56 2168
7350.37 2217
7351.18 2179
7351.98 2094
7352.79 2028
7353.60 2020
7354.41 2088
7355.22 2008
7356.03 1952
7356.84 1967
7357.65 1969
7358.46 2069
7359.27 2087
7360.08 2015
7360.89 2039
7361.70 2139
7362.51 2142
7363.32 2157
7364.13 2123
7364.94 2104
7365.75 2122
7366.56 2263
7367.37 2113
7368.18 2024
7368.99 2173
7369.80 2112
7370.61 1985
7371.42 2127
7372.23 2067
7373.04 2006
7373.85 2051
7374.66 2212
7375.47 2015
7376.28 2027
7377.09 2166
7377.90 2217
7378.71 2233
7379.52 2227
7380.33 2213
7381.14 2320
7381.96 2730
7382.77 2713
7383.58 2908
7384.39 3139
7385.20 3251
7386.01 3200
7386.82 3123
7387.63 2866
7388.44 2704
7389.25 2593
7390.07 2315
7390.88 2274
7391.69 2144
7392.50 1986
7393.31 1920
7394.12 1932
7394.93 1982
7395.75 1925
7396.56 1873
7397.37 1927
7398.18 2002
7398.99 2015
7399.80 2070
7400.62 2072
7401.43 2123
7402.24 2372
7403.05 2516
7403.86 2577
7404.68 2481
7405.49 2546
7406.30 2405
7407.11 2381
7407.93 2395
7408.74 2322
7409.55 2313
7410.36 2394
7411.17 2334
7411.99 2241
7412.80 2138
7413.61 2160
7414.42 2081
7415.24 1995
7416.05 1910
7416.86 1870
7417.68 1768
7418.49 1705
7419.30 1735
7420.11 1700
7420.93 1761
7421.74 1692
7422.55 1687
7423.37 1696
7424.18 1655
7424.99 1648
7425.81 1728
7426.62 1742
7427.43 1679
7428.25 1642
7429.06 1749
7429.87 1686
7430.69 1595
7431.50 1627
7432.31 1688
7433.13 1670
7433.94 1724
7434.75 1624
7435.57 1588
7436.38 1601
7437.20 1625
7438.01 1715
7438.82 1649
7439.64 1590
7440.45 1704
7441.27 1648
7442.08 1605
7442.89 1680
7443.71 1715
7444.52 1760
7445.34 1665
7446.15 1680
7446.97 1752
7447.78 1668
7448.59 1640
7449.41 1670
7450.22 1681
7451.04 1704
7451.85 1590
7452.67 1641
7453.48 1705
7454.30 1682
7455.11 1628
7455.93 1555
7456.74 1511
7457.56 1470
7458.37 1585
7459.19 1676
7460.00 1592
7460.82 1593
7461.63 1621
7462.45 1587
7463.26 1615
7464.08 1531
7464.89 1597
7465.71 1670
7466.52 1653
7467.34 1701
7468.16 1624
7468.97 1695
7469.79 1749
7470.60 1611
7471.42 1689
7472.23 1666
7473.05 1713
7473.87 1660
7474.68 1694
7475.50 1680
7476.31 1650
7477.13 1578
7477.95 1743
7478.76 1614
7479.58 1509
7480.39 1517
7481.21 1556
7482.03 1582
7482.84 1526
7483.66 1519
7484.48 1526
7485.29 1513
7486.11 1486
7486.93 1505
7487.74 1568
7488.56 1595
7489.38 1709
7490.19 1576
7491.01 1544
7491.83 1530
7492.64 1532
7493.46 1549
7494.28 1529
7495.09 1618
7495.91 1639
7496.73 1563
7497.55 1526
7498.36 1544
7499.18 1507
7500.00 1543
7500.81 1517
7501.63 1522
7502.45 1522
7503.27 1521
7504.08 1495
7504.90 1476
7505.72 1443
7506.54 1460
7507.36 1482
7508.17 1518
7508.99 1448
7509.81 1328
7510.63 1256
7511.44 1342
7512.26 1437
7513.08 1369
7513.90 1357
7514.72 1398
7515.53 1418
7516.35 1397
7517.17 1400
7517.99 1453
7518.81 1401
7519.63 1400
7520.44 1321
7521.26 1392
7522.08 1394
7522.90 1393
7523.72 1429
7524.54 1425
7525.36 1441
7526.17 1513
7526.99 1522
7527.81 1447
7528.63 1458
7529.45 1445
7530.27 1440
7531.09 1332
7531.91 1449
7532.73 1383
7533.54 1382
7534.36 1437
7535.18 1366
7536.00 1357
7536.82 1314
7537.64 1439
7538.46 1433
7539.28 1356
7540.10 1424
7540.92 1421
7541.74 1392
7542.56 1449
7543.38 1459
7544.20 1454
7545.02 1375
7545.84 1446
7546.66 1481
7547.48 1433
7548.30 1458
7549.12 1520
7549.94 1539
7550.76 1519
7551.58 1520
7552.40 1448
7553.22 1468
7554.04 1539
7554.86 1534
7555.68 1484
7556.50 1492
7557.32 1492
7558.14 1531
7558.96 1530
7559.78 1585
7560.60 1557
7561.42 1632
7562.24 1554
7563.06 1586
7563.88 1597
7564.70 1675
7565.53 1460
7566.35 1502
7567.17 1565
7567.99 1469
7568.81 1380
7569.63 1453
7570.45 1383
7571.27 1437
7572.09 1427
7572.92 1405
7573.74 1448
7574.56 1400
7575.38 1442
7576.20 1439
7577.02 1497
7577.84 1432
7578.67 1526
7579.49 1527
7580.31 1467
7581.13 1427
7581.95 1369
7582.77 1400
7583.60 1395
7584.42 1412
7585.24 1349
7586.06 1415
7586.88 1523
7587.71 1439
7588.53 1444
7589.35 1423
7590.17 1352
7590.99 1483
7591.82 1488
7592.64 1461
7593.46 1498
7594.28 1535
7595.11 1471
7595.93 1467
7596.75 1517
7597.57 1496
7598.40 1437
7599.22 1393
7600.04 1470
7600.87 1552
7601.69 1513
7602.51 1515
7603.33 1632
7604.16 1558
7604.98 1591
7605.80 1589
7606.63 1752
7607.45 1918
7608.27 1823
7609.10 1815
7609.92 1943
7610.74 1836
7611.57 1727
7612.39 1708
7613.21 1644
7614.04 1623
7614.86 1737
7615.68 1612
7616.51 1513
7617.33 1509
7618.15 1573
7618.98 1671
7619.80 1736
7620.63 1676
7621.45 1705
7622.27 1721
7623.10 1884
7623.92 1880
7624.75 1828
7625.57 1703
7626.39 1607
7627.22 1644
7628.04 1621
7628.87 1654
7629.69 1742
7630.52 1712
7631.34 1779
7632.16 1855
7632.99 1960
7633.81 2036
7634.64 2175
7635.46 2137
7636.29 2241
7637.11 1950
7637.94 2050
7638.76 1942
7639.59 1910
7640.41 1702
7641.24 1585
7642.06 1677
7642.89 1586
7643.71 1529
7644.54 1493
7645.36 1418
7646.19 1369
7647.01 1470
7647.84 1414
7648.66 1458
7649.49 1560
7650.31 1529
7651.14 1465
7651.96 1411
7652.79 1383
7653.62 1472
7654.44 1547
7655.27 1599
7656.09 1502
7656.92 1419
7657.75 1477
7658.57 1471
7659.40 1403
7660.22 1353
7661.05 1386
7661.88 1472
7662.70 1531
7663.53 1543
7664.35 1482
7665.18 1350
7666.01 1496
7666.83 1432
7667.66 1459
7668.49 1388
7669.31 1464
7670.14 1476
7670.96 1486
7671.79 1408
7672.62 1399
7673.44 1377
7674.27 1424
7675.10 1439
7675.93 1374
7676.75 1325
7677.58 1442
7678.41 1438
7679.23 1375
7680.06 1302
7680.89 1331
7681.71 1470
7682.54 1319
7683.37 1316
7684.20 1399
7685.02 1378
7685.85 1459
7686.68 1412
7687.51 1324
7688.33 1354
7689.16 1402
7689.99 1424
7690.82 1502
7691.64 1497
7692.47 1434
7693.30 1411
7694.13 1428
7694.96 1493
7695.78 1461
7696.61 1351
7697.44 1416
7698.27 1399
7699.10 1416
7699.92 1423
7700.75 1523
7701.58 1418
7702.41 1407
7703.24 1460
7704.06 1549
7704.89 1535
7705.72 1472
7706.55 1485
7707.38 1385
7708.21 1456
7709.04 1539
7709.86 1590
7710.69 1520
7711.52 1474
7712.35 1488
7713.18 1584
7714.01 1456
7714.84 1520
7715.67 1536
7716.50 1520
7717.32 1453
7718.15 1514
7718.98 1434
7719.81 1501
7720.64 1515
7721.47 1465
7722.30 1535
7723.13 1474
7723.96 1568
7724.79 1619
7725.62 1526
7726.45 1536
7727.28 1571
7728.11 1644
7728.94 1504
7729.77 1545
7730.60 1531
7731.43 1530
7732.26 1417
7733.09 1511
7733.92 1514
7734.75 1512
7735.58 1611
7736.41 1603
7737.24 1682
7738.07 1608
7738.90 1455
7739.73 1578
7740.56 1461
7741.39 1470
7742.22 1531
7743.05 1471
7743.88 1625
7744.71 1671
7745.54 1674
7746.37 1774
7747.20 1974
7748.03 2397
7748.86 2748
7749.69 3354
7750.52 3766
7751.36 4186
7752.19 4245
7753.02 3922
7753.85 3586
7754.68 3288
7755.51 2947
7756.34 2633
7757.17 2315
7758.00 2200
7758.84 1946
7759.67 2025
7760.50 1947
7761.33 1954
7762.16 1719
7762.99 1656
7763.82 1750
7764.66 1736
7765.49 1663
7766.32 1615
7767.15 1700
7767.98 1833
7768.81 1618
7769.65 1558
7770.48 1547
7771.31 1527
7772.14 1328
7772.97 1332
7773.81 1326
7774.64 1351
7775.47 1353
7776.30 1401
7777.14 1539
7777.97 1435
7778.80 1496
7779.63 1458
7780.47 1436
7781.30 1448
7782.13 1515
7782.96 1521
7783.80 1489
7784.63 1439
7785.46 1459
7786.29 1481
7787.13 1385
7787.96 1502
7788.79 1485
7789.63 1461
7790.46 1671
7791.29 1590
7792.12 1660
7792.96 1637
7793.79 1634
7794.62 1554
7795.46 1491
7796.29 1383
7797.12 1387
7797.96 1474
7798.79 1412
7799.62 1436
7800.46 1424
7801.29 1497
7802.12 1483
7802.96 1446
7803.79 1637
7804.63 1560
7805.46 1538
7806.29 1554
7807.13 1517
7807.96 1674
7808.80 1574
7809.63 1539
7810.46 1552
7811.30 1617
7812.13 1604
7812.97 1596
7813.80 1463
7814.63 1571
7815.47 1502
7816.30 1517
7817.14 1616
7817.97 1519
7818.81 1605
7819.64 1530
7820.48 1521
7821.31 1608
7822.15 1649
7822.98 1624
7823.81 1654
7824.65 1572
7825.48 1472
7826.32 1590
7827.15 1644
7827.99 1645
7828.82 1678
7829.66 1874
7830.49 1792
7831.33 1763
7832.17 1712
7833.00 1659
7833.84 1619
7834.67 1514
7835.51 1531
7836.34 1602
7837.18 1662
7838.01 1595
7838.85 1578
7839.68 1632
7840.52 1525
7841.36 1597
7842.19 1649
7843.03 1707
7843.86 1645
7844.70 1570
7845.54 1613
7846.37 1624
7847.21 1589
7848.04 1647
7848.88 1628
7849.72 1562
7850.55 1527
7851.39 1515
7852.22 1450
7853.06 1462
7853.90 1509
7854.73 1496
7855.57 1578
7856.41 1477
7857.24 1454
7858.08 1507
7858.92 1446
7859.75 1374
7860.59 1418
7861.43 1374
7862.26 1500
7863.10 1485
7863.94 1410
7864.77 1414
7865.61 1450
7866.45 1455
7867.29 1405
7868.12 1418
7868.96 1407
7869.80 1353
7870.63 1438
7871.47 1419
7872.31 1453
7873.15 1538
7873.98 1402
7874.82 1431
7875.66 1402
7876.50 1459
7877.33 1545
7878.17 1527
7879.01 1674
7879.85 1623
7880.69 1676
7881.52 1816
7882.36 1697
7883.20 1714
7884.04 1656
7884.88 1556
7885.71 1528
7886.55 1558
7887.39 1660
7888.23 1616
7889.07 1597
7889.90 1541
7890.74 1602
7891.58 1627
7892.42 1566
7893.26 1587
7894.10 1644
7894.94 1660
7895.77 1623
7896.61 1498
7897.45 1531
7898.29 1574
7899.13 1515
7899.97 1510
7900.81 1440
7901.65 1683
7902.48 1490
7903.32 1496
7904.16 1575
7905.00 1622
7905.84 1520
7906.68 1563
7907.52 1500
7908.36 1521
7909.20 1459
7910.04 1472
7910.88 1414
7911.72 1490
7912.56 1493
7913.40 1386
7914.24 1370
7915.07 1379
7915.91 1504
7916.75 1421
7917.59 1538
7918.43 1669
7919.27 1673
7920.11 1677
7920.95 1709
7921.79 1795
7922.63 1819
7923.47 1672
7924.31 1615
7925.15 1571
7925.99 1496
7926.83 1442
7927.67 1391
7928.52 1230
7929.36 1354
7930.20 1403
7931.04 1332
7931.88 1445
7932.72 1437
7933.56 1464
7934.40 1441
7935.24 1414
7936.08 1408
7936.92 1428
7937.76 1381
7938.60 1384
7939.44 1377
7940.29 1304
7941.13 1282
7941.97 1297
7942.81 1269
7943.65 1296
7944.49 1359
7945.33 1303
7946.17 1343
7947.01 1316
7947.86 1383
7948.70 1391
7949.54 1384
7950.38 1366
7951.22 1342
7952.06 1374
7952.91 1444
7953.75 1440
7954.59 1296
7955.43 1379
7956.27 1301
7957.11 1428
7957.96 1390
7958.80 1316
7959.64 1380
7960.48 1371
7961.32 1438
7962.17 1241
7963.01 1407
7963.85 1327
7964.69 1319
7965.54 1363
7966.38 1407
7967.22 1438
7968.06 1329
7968.91 1362
7969.75 1378
7970.59 1420
7971.43 1440
7972.28 1501
7973.12 1468
7973.96 1485
7974.80 1403
7975.65 1401
7976.49 1284
7977.33 1253
7978.18 1282
7979.02 1210
7979.86 1287
7980.71 1303
7981.55 1297
7982.39 1355
7983.24 1371
7984.08 1349
7984.92 1416
7985.77 1377
7986.61 1372
7987.45 1215
7988.30 1249
7989.14 1273
7989.98 1349
7990.83 1285
7991.67 1361
7992.51 1165
7993.36 1226
7994.20 1247
7995.05 1269
7995.89 1255
7996.73 1240
7997.58 1206
7998.42 1199
7999.27 1240
8000.11 1240
8000.95 1263
8001.80 1231
8002.64 1150
8003.49 1247
8004.33 1292
8005.18 1297
8006.02 1283
8006.86 1269
8007.71 1310
8008.55 1280
8009.40 1249
8010.24 1311
8011.09 1354
8011.93 1279
8012.78 1293
8013.62 1323
8014.47 1321
8015.31 1270
8016.16 1295
8017.00 1302
8017.85 1298
8018.69 1274
8019.54 1288
8020.38 1207
8021.23 1131
8022.07 1162
8022.92 1251
8023.76 1186
8024.61 1156
8025.46 1184
8026.30 1157
8027.15 1157
8027.99 1077
8028.84 1144
8029.68 1203
8030.53 1113
8031.38 1111
8032.22 1157
8033.07 1189
8033.91 1178
8034.76 1126
8035.61 1132
8036.45 1243
8037.30 1315
8038.14 1262
8038.99 1269
8039.84 1244
8040.68 1282
8041.53 1202
8042.37 1205
8043.22 1216
8044.07 1189
8044.91 1216
8045.76 1159
8046.61 1159
8047.45 1154
8048.30 1179
8049.15 1124
8049.99 1133
8050.84 1171
8051.69 1208
8052.54 1138
8053.38 1211
8054.23 1149
8055.08 1228
8055.92 1220
8056.77 1087
8057.62 1121
8058.46 1181
8059.31 1038
8060.16 1074
8061.01 1103
8061.85 1083
8062.70 1014
8063.55 1135
8064.40 1150
8065.24 1189
8066.09 1139
8066.94 1257
8067.79 1207
8068.64 1167
8069.48 1100
8070.33 1171
8071.18 1199
8072.03 1193
8072.87 1036
8073.72 1161
8074.57 1101
8075.42 1078
8076.27 1033
8077.12 1135
8077.96 1169
8078.81 1118
8079.66 1022
8080.51 1193
8081.36 1172
8082.21 1188
8083.05 1173
8083.90 1136
8084.75 1111
8085.60 1041
8086.45 1134
8087.30 1148
8088.15 1155
8089.00 1093
8089.84 1080
8090.69 1139
8091.54 1091
8092.39 1065
8093.24 1135
8094.09 1102
8094.94 1139
8095.79 1094
8096.64 1010
8097.49 1030
8098.34 1151
8099.19 1110
8100.03 1133
8100.88 1083
8101.73 1026
8102.58 1095
8103.43 1083
8104.28 1130
8105.13 1069
8105.98 1103
8106.83 1179
8107.68 1134
8108.53 1080
8109.38 1157
8110.23 1006
8111.08 1079
8111.93 1184
8112.78 1103
8113.63 1081
8114.48 1043
8115.33 1105
8116.18 1198
8117.03 1123
8117.88 1063
8118.73 1154
8119.58 1149
8120.43 1197
8121.28 1269
8122.14 1173
8122.99 1214
8123.84 1271
8124.69 1321
8125.54 1346
8126.39 1303
8127.24 1249
8128.09 1172
8128.94 1197
8129.79 1167
8130.64 1202
8131.49 1204
8132.35 1220
8133.20 1215
8134.05 1077
8134.90 965
8135.75 1114
8136.60 1235
8137.45 1174
8138.31 1145
8139.16 1124
8140.01 1151
8140.86 1168
8141.71 1185
8142.56 1121
8143.41 1235
8144.27 1210
8145.12 1208
8145.97 1181
8146.82 1250
8147.67 1223
8148.53 1175
8149.38 1136
8150.23 1202
8151.08 1268
8151.93 1200
8152.79 1195
8153.64 1163
8154.49 1173
8155.34 1203
8156.20 1158
8157.05 1142
8157.90 1172
8158.75 1198
8159.61 1231
8160.46 1264
8161.31 1297
8162.16 1232
8163.02 1275
8163.87 1201
8164.72 1222
8165.57 1204
8166.43 1138
8167.28 1149
8168.13 1115
8168.99 1077
8169.84 1007
8170.69 1079
8171.55 1072
8172.40 1036
8173.25 1114
8174.11 1151
8174.96 1154
8175.81 1091
8176.67 1142
8177.52 1144
8178.37 1092
8179.23 1005
8180.08 1036
8180.93 1120
8181.79 1169
8182.64 1131
8183.50 1113
8184.35 1093
8185.20 1101
8186.06 1160
8186.91 1246
8187.76 1156
8188.62 1117
8189.47 1001
8190.33 1033
8191.18 1160
8192.04 1053
8192.89 1045
8193.74 1074
8194.60 1060
8195.45 1095
8196.31 971
8197.16 998
8198.02 1096
8198.87 1176
8199.73 1125
8200.58 1072
8201.44 1058
8202.29 1032
8203.15 1077
8204.00 1131
8204.85 1089
8205.71 1106
8206.56 1095
8207.42 961
8208.27 1001
8209.13 1140
8209.99 1097
8210.84 1030
8211.70 1071
8212.55 1053
8213.41 1045
8214.26 1029
8215.12 1093
8215.97 1115
8216.83 1117
8217.68 1057
8218.54 1116
8219.40 1098
8220.25 1145
8221.11 1105
8221.96 1067
8222.82 1071
8223.67 1107
8224.53 1133
8225.39 1225
8226.24 1219
8227.10 1294
8227.95 1159
8228.81 1210
8229.67 1259
8230.52 1233
8231.38 1187
8232.24 1136
8233.09 1093
8233.95 1115
8234.81 1064
8235.66 1102
8236.52 1035
8237.37 1095
8238.23 1067
8239.09 1104
8239.95 1075
8240.80 1043
8241.66 1125
8242.52 963
8243.37 1096
8244.23 1103
8245.09 1042
8245.94 1096
8246.80 1084
8247.66 1051
8248.52 1069
8249.37 1048
8250.23 1045
8251.09 1016
8251.94 1102
8252.80 1142
8253.66 1049
8254.52 1037
8255.37 1112
8256.23 1115
8257.09 1051
8257.95 1072
8258.80 1130
8259.66 1153
8260.52 1187
8261.38 1132
8262.24 1087
8263.09 1083
8263.95 1046
8264.81 1110
8265.67 1079
8266.53 1005
8267.38 1044
8268.24 1103
8269.10 1086
8269.96 1128
8270.82 1092
8271.68 1066
8272.53 979
8273.39 1022
8274.25 1077
8275.11 1054
8275.97 1055
8276.83 1097
8277.69 1127
8278.55 1155
8279.40 1138
8280.26 1067
8281.12 1112
8281.98 1141
8282.84 1137
8283.70 1130
8284.56 1078
8285.42 1094
8286.28 1072
8287.14 1013
8287.99 1101
8288.85 1203
8289.71 1178
8290.57 1159
8291.43 1192
8292.29 1159
8293.15 1152
8294.01 1151
8294.87 1243
8295.73 1161
8296.59 1120
8297.45 1203
8298.31 1193
8299.17 1154
8300.03 1167
8300.89 1180
8301.75 1144
8302.61 1240
8303.47 1274
8304.33 1240
8305.19 1218
8306.05 1231
8306.91 1193
8307.77 1169
8308.63 1151
8309.49 1270
8310.35 1222
8311.21 1304
8312.07 1166
8312.93 1181
8313.79 1182
8314.65 1110
8315.51 1235
8316.37 1196
8317.24 1247
8318.10 1265
8318.96 1225
8319.82 1165
8320.68 1284
8321.54 1366
8322.40 1334
8323.26 1138
8324.12 1157
8324.98 1118
8325.85 1071
8326.71 1132
8327.57 1101
8328.43 1119
8329.29 1229
8330.15 1165
8331.01 1149
8331.88 1128
8332.74 1122
8333.60 1142
8334.46 1078
8335.32 1184
8336.18 1138
8337.05 1176
8337.91 1143
8338.77 1179
8339.63 1070
8340.49 1157
8341.36 1172
8342.22 1136
8343.08 1169
8343.94 1143
8344.80 1140
8345.67 1053
8346.53 1127
8347.39 1169
8348.25 1260
8349.12 1163
8349.98 1219
8350.84 1167
8351.70 1084
8352.57 1243
8353.43 1242
8354.29 1212
8355.15 1252
8356.02 1267
8356.88 1284
8357.74 1125
8358.60 1154
8359.47 1172
8360.33 1158
8361.19 1216
8362.06 1271
8362.92 1279
8363.78 1187
8364.65 1188
8365.51 1253
8366.37 1196
8367.24 1203
8368.10 1191
8368.96 1277
8369.83 1257
8370.69 1253
8371.55 1170
8372.42 1195
8373.28 1282
8374.14 1224
8375.01 1235
8375.87 1225
8376.74 1233
8377.60 1316
8378.46 1276
8379.33 1280
8380.19 1166
8381.06 1245
8381.92 1242
8382.78 1256
8383.65 1275
8384.51 1367
8385.38 1314
8386.24 1324
8387.11 1392
8387.97 1234
8388.83 1264
8389.70 1385
8390.56 1396
8391.43 1363
8392.29 1432
8393.16 1394
8394.02 1350
8394.89 1423
8395.75 1521
8396.62 1364
8397.48 1361
8398.35 1381
8399.21 1468
8400.08 1463
8400.94 1351
8401.81 1427
8402.67 1463
8403.54 1615
8404.40 1549
8405.27 1440
8406.13 1488
8407.00 1463
8407.86 1497
8408.73 1615
8409.60 1473
8410.46 1508
8411.33 1512
8412.19 1468
8413.06 1514
8413.92 1610
8414.79 1636
8415.66 1581
8416.52 1557
8417.39 1616
8418.25 1670
8419.12 1520
8419.99 1562
8420.85 1633
8421.72 1580
8422.58 1647
8423.45 1654
8424.32 1650
8425.18 1687
8426.05 1697
8426.92 1797
8427.78 1821
8428.65 1716
8429.52 1689
8430.38 1761
8431.25 1893
8432.12 1978
8432.98 1921
8433.85 1910
8434.72 1931
8435.58 1932
8436.45 1933
8437.32 1897
8438.18 1924
8439.05 2013
8439.92 2025
8440.79 2226
8441.65 2273
8442.52 2276
8443.39 2352
8444.25 2428
8445.12 2472
8445.99 2585
8446.86 2601
8447.72 2559
8448.59 2622
8449.46 2489
8450.33 2580
8451.19 2549
8452.06 2699
8452.93 2697
8453.80 2991
8454.67 3161
8455.53 3394
8456.40 4118
8457.27 5139
8458.14 6392
8459.01 7437
8459.87 8044
8460.74 8350
8461.61 8243
8462.48 7514
8463.35 6688
8464.22 5525
8465.08 4808
8465.95 4056
8466.82 3590
8467.69 3079
8468.56 2798
8469.43 2508
8470.29 2387
8471.16 2330
8472.03 2175
8472.90 2010
8473.77 2088
8474.64 1982
8475.51 1974
8476.38 1897
8477.25 1939
8478.11 1784
8478.98 1685
8479.85 1737
8480.72 1710
8481.59 1680
8482.46 1679
8483.33 1659
8484.20 1634
8485.07 1671
8485.94 1710
8486.81 1820
8487.68 1753
8488.55 1826
8489.42 1807
8490.29 1741
8491.16 1819
8492.03 1750
8492.90 1715
8493.77 1661
8494.64 1803
8495.51 1965
8496.38 2013
8497.25 1992
8498.12 2003
8498.99 2089
8499.86 2077
8500.73 1946
8501.60 1880
8502.47 1858
8503.34 1823
8504.21 1806
8505.08 1778
8505.95 1757
8506.82 1713
8507.69 1659
8508.56 1579
8509.43 1595
8510.30 1595
8511.17 1632
8512.04 1657
8512.91 1812
8513.79 1709
8514.66 1630
8515.53 1754
8516.40 1822
8517.27 1888
8518.14 1867
8519.01 1958
8519.88 1982
8520.75 2000
8521.63 1863
8522.50 1812
8523.37 1791
8524.24 1887
8525.11 1945
8525.98 1906
8526.85 1933
8527.73 2036
8528.60 1902
8529.47 1926
8530.34 1974
8531.21 2061
8532.08 1933
8532.96 1988
8533.83 1890
8534.70 1917
8535.57 1995
8536.44 1954
8537.32 1920
8538.19 1905
8539.06 1927
8539.93 1908
8540.81 1928
8541.68 1945
8542.55 1925
8543.42 1884
8544.29 1891
8545.17 1853
8546.04 1813
8546.91 1765
8547.79 1637
8548.66 1541
8549.53 1681
8550.40 1632
8551.28 1522
8552.15 1589
8553.02 1591
8553.89 1517
8554.77 1622
8555.64 1651
8556.51 1789
8557.39 1750
8558.26 1826
8559.13 1805
8560.01 1779
8560.88 1706
8561.75 1746
8562.63 1752
8563.50 1705
8564.37 1624
8565.25 1592
8566.12 1600
8566.99 1608
8567.87 1518
8568.74 1554
8569.62 1574
8570.49 1526
8571.36 1611
8572.24 1511
8573.11 1577
8573.99 1499
8574.86 1418
8575.73 1447
8576.61 1497
8577.48 1488
8578.36 1476
8579.23 1536
8580.10 1439
8580.98 1555
8581.85 1455
8582.73 1355
8583.60 1467
8584.48 1467
8585.35 1443
8586.23 1474
8587.10 1493
8587.98 1484
8588.85 1392
8589.72 1538
8590.60 1618
8591.47 1433
8592.35 1478
8593.22 1518
8594.10 1489
8594.97 1427
8595.85 1480
8596.72 1511
8597.60 1537
8598.47 1670
8599.35 1509
8600.23 1512
8601.10 1561
8601.98 1556
8602.85 1585
8603.73 1609
8604.60 1585
8605.48 1583
8606.35 1508
8607.23 1528
8608.11 1664
8608.98 1480
8609.86 1569
8610.73 1585
8611.61 1602
8612.48 1637
8613.36 1681
8614.24 1594
8615.11 1647
8615.99 1627
8616.87 1709
8617.74 1515
8618.62 1607
8619.49 1670
8620.37 1642
8621.25 1675
8622.12 1748
8623.00 1650
8623.88 1637
8624.75 1694
8625.63 1673
8626.51 1601
8627.38 1713
8628.26 1658
8629.14 1646
8630.01 1620
8630.89 1715
8631.77 1810
8632.64 1737
8633.52 1866
8634.40 1885
8635.28 1768
8636.15 1806
8637.03 1817
8637.91 1850
8638.78 1839
8639.66 1945
8640.54 1930
8641.42 1780
8642.29 1841
8643.17 1859
8644.05 1926
8644.93 1845
8645.80 1822
8646.68 1903
8647.56 1955
8648.44 1999
8649.31 2029
8650.19 2056
8651.07 2029
8651.95 2116
8652.83 2080
8653.70 2153
8654.58 2056
8655.46 2191
8656.34 2154
8657.22 2200
8658.10 2281
8658.97 2351
8659.85 2281
8660.73 2227
8661.61 2307
8662.49 2367
8663.37 2189
8664.24 2212
8665.12 2339
8666.00 2404
8666.88 2390
8667.76 2328
8668.64 2334
8669.52 2453
8670.40 2435
8671.27 2483
8672.15 2637
8673.03 2945
8673.91 3108
8674.79 3444
8675.67 3983
8676.55 4207
8677.43 4512
8678.31 4585
8679.19 4524
8680.07 4296
8680.95 4091
8681.83 3885
8682.71 3557
8683.58 3334
8684.46 3110
8685.34 2967
8686.22 2764
8687.10 2771
8687.98 2635
8688.86 2640
8689.74 2788
8690.62 3016
8691.50 3225
8692.38 3482
8693.26 4088
8694.14 4834
8695.02 5426
8695.90 6083
8696.78 6306
8697.66 6180
8698.54 5925
8699.42 5264
8700.30 4723
8701.19 4108
8702.07 3714
8702.95 3259
8703.83 3109
8704.71 2859
8705.59 2889
8706.47 2648
8707.35 2468
8708.23 2421
8709.11 2295
8709.99 2317
8710.87 2363
8711.75 2424
8712.64 2342
8713.52 2405
8714.40 2454
8715.28 2482
8716.16 2527
8717.04 2383
8717.92 2303
8718.80 2354
8719.69 2196
8720.57 2262
8721.45 2352
8722.33 2358
8723.21 2373
8724.09 2344
8724.97 2352
8725.86 2364
8726.74 2365
8727.62 2465
8728.50 2603
8729.38 2482
8730.27 2498
8731.15 2568
8732.03 2499
8732.91 2541
8733.79 2629
8734.68 2702
8735.56 2674
8736.44 2659
8737.32 2632
8738.20 2702
8739.09 2788
8739.97 2806
8740.85 2723
8741.73 2722
8742.62 2621
8743.50 2696
8744.38 2624
8745.27 2718
8746.15 2759
8747.03 2773
8747.91 2778
8748.80 2720
8749.68 2669
8750.56 2851
8751.45 2814
8752.33 2909
8753.21 2840
8754.09 2901
8754.98 2864
8755.86 2840
8756.74 2962
8757.63 2982
8758.51 3014
8759.39 2963
8760.28 3117
8761.16 3128
8762.04 3126
8762.93 3163
8763.81 3192
8764.70 3276
8765.58 3467
8766.46 3654
8767.35 3835
8768.23 3827
8769.11 3990
8770.00 4016
8770.88 4178
8771.77 4063
8772.65 4011
8773.53 4026
8774.42 3892
8775.30 3928
8776.19 4005
8777.07 3928
8777.96 3914
8778.84 3887
8779.72 4149
8780.61 4452
8781.49 5404
8782.38 6465
8783.26 7631
8784.15 9207
8785.03 10400
8785.92 11067
8786.80 11583
8787.69 11261
8788.57 10357
8789.46 9243
8790.34 8052
8791.23 7256
8792.11 6046
8793.00 5025
8793.88 4752
8794.77 4228
8795.65 4033
8796.54 3906
8797.42 3783
8798.31 4203
8799.19 4667
8800.08 5040
8800.96 5209
8801.85 5623
8802.74 5493
8803.62 5415
8804.51 5208
8805.39 4747
8806.28 4228
8807.16 3877
8808.05 3661
8808.94 3431
8809.82 3099
8810.71 3031
8811.59 3029
8812.48 2845
8813.37 2982
8814.25 2885
8815.14 3060
8816.02 2905
8816.91 2996
8817.80 3126
8818.68 3275
8819.57 3048
8820.46 2923
8821.34 2812
8822.23 2765
8823.12 3010
8824.00 2967
8824.89 2887
8825.78 2840
8826.66 2701
8827.55 2500
8828.44 2539
8829.32 2441
8830.21 2424
8831.10 2534
8831.99 2547
8832.87 2445
8833.76 2501
8834.65 2449
8835.53 2515
8836.42 2371
8837.31 2287
8838.20 2230
8839.08 2280
8839.97 2364
8840.86 2295
8841.75 2437
8842.63 2391
8843.52 2400
8844.41 2470
8845.30 2432
8846.18 2285
8847.07 2368
8847.96 2329
8848.85 2294
8849.74 2383
8850.62 2401
8851.51 2425
8852.40 2462
8853.29 2360
8854.18 2379
8855.06 2411
8855.95 2415
8856.84 2425
8857.73 2367
8858.62 2415
8859.51 2431
8860.39 2393
8861.28 2330
8862.17 2397
8863.06 2371
8863.95 2476
8864.84 2352
8865.73 2279
8866.62 2188
8867.50 2228
8868.39 2161
8869.28 2345
8870.17 2296
8871.06 2108
8871.95 2152
8872.84 1978
8873.73 2010
8874.62 1817
8875.51 1973
8876.40 1942
8877.28 1856
8878.17 1801
8879.06 1910
8879.95 1845
8880.84 1926
8881.73 1889
8882.62 1806
8883.51 1894
8884.40 1920
8885.29 1839
8886.18 1890
8887.07 1806
8887.96 1677
8888.85 1721
8889.74 1760
8890.63 1648
8891.52 1646
8892.41 1666
8893.30 1623
8894.19 1586
8895.08 1571
8895.97 1655
8896.86 1554
8897.75 1554
8898.64 1670
8899.53 1637
8900.42 1669
8901.31 1551
8902.20 1453
8903.10 1502
8903.99 1539
8904.88 1543
8905.77 1590
8906.66 1541
8907.55 1482
8908.44 1418
8909.33 1495
8910.22 1439
8911.11 1492
8912.00 1485
8912.90 1419
8913.79 1491
8914.68 1475
8915.57 1470
8916.46 1417
8917.35 1401
8918.24 1475
8919.13 1353
8920.03 1467
8920.92 1478
8921.81 1470
8922.70 1478
8923.59 1385
8924.48 1457
8925.38 1368
8926.27 1388
8927.16 1402
8928.05 1395
8928.94 1398
8929.84 1402
8930.73 1446
8931.62 1433
8932.51 1413
8933.40 1519
8934.30 1621
8935.19 1542
8936.08 1405
8936.97 1328
8937.86 1329
8938.76 1330
8939.65 1405
8940.54 1333
8941.43 1358
8942.33 1292
8943.22 1310
8944.11 1401
8945.01 1356
8945.90 1288
8946.79 1305
8947.68 1397
8948.58 1373
8949.47 1283
8950.36 1304
8951.26 1352
8952.15 1352
8953.04 1286
8953.94 1302
8954.83 1275
8955.72 1351
8956.62 1336
8957.51 1304
8958.40 1254
8959.30 1216
8960.19 1267
8961.08 1244
8961.98 1237
8962.87 1281
8963.76 1253
8964.66 1202
8965.55 1221
8966.44 1219
8967.34 1297
8968.23 1222
8969.13 1174
8970.02 1238
8970.91 1243
8971.81 1293
8972.70 1238
8973.60 1231
8974.49 1282
8975.39 1200
8976.28 1277
8977.17 1312
8978.07 1230
8978.96 1219
8979.86 1213
8980.75 1193
8981.65 1122
8982.54 1197
8983.44 1336
8984.33 1251
8985.22 1184
8986.12 1233
8987.01 1183
8987.91 1172
8988.80 1219
8989.70 1131
8990.59 1043
8991.49 1073
8992.38 1121
8993.28 1227
8994.17 1171
8995.07 1109
8995.97 1116
8996.86 1169
8997.76 1106
8998.65 1112
8999.55 1119
9000.44 1184
9001.34 1061
9002.23 1054
9003.13 1076
9004.02 1118
9004.92 1041
9005.82 1107
9006.71 1094
9007.61 1059
9008.50 1092
9009.40 1106
9010.30 1047
9011.19 1037
9012.09 1098
9012.98 1137
9013.88 1071
9014.78 1123
9015.67 1065
9016.57 1017
9017.47 1061
9018.36 1139
9019.26 1119
9020.15 1054
9021.05 1006
9021.95 1016
9022.84 1029
9023.74 956
9024.64 997
9025.53 982
9026.43 1029
9027.33 976
9028.23 982
9029.12 1002
9030.02 1105
9030.92 1109
9031.81 1064
9032.71 1087
9033.61 1047
9034.50 986
9035.40 1057
9036.30 981
9037.20 1037
9038.09 1017
9038.99 978
9039.89 1012
9040.79 1051
9041.68 1011
9042.58 917
9043.48 959
9044.38 979
9045.27 930
9046.17 946
9047.07 996
9047.97 1001
9048.87 1038
9049.76 1071
9050.66 1071
9051.56 1144
9052.46 1014
9053.36 974
9054.25 1023
9055.15 1085
9056.05 1025
9056.95 916
9057.85 956
9058.75 1019
9059.64 1021
9060.54 1086
9061.44 1038
9062.34 1020
9063.24 1020
9064.14 1095
9065.04 1046
9065.93 1102
9066.83 1064
9067.73 999
9068.63 1039
9069.53 1073
9070.43 1010
9071.33 1021
9072.23 1013
9073.13 1061
9074.03 961
9074.92 909
9075.82 980
9076.72 1066
9077.62 1007
9078.52 1017
9079.42 1033
9080.32 990
9081.22 1014
9082.12 1045
9083.02 1048
9083.92 1055
9084.82 1075
9085.72 1044
9086.62 1044
9087.52 1121
9088.42 1111
9089.32 1051
9090.22 1148
9091.12 1076
9092.02 1083
9092.92 1072
9093.82 1131
9094.72 1210
9095.62 1093
9096.52 1069
9097.42 1065
9098.32 964
9099.22 931
9100.12 1028
9101.02 933
9101.92 1036
9102.82 1074
9103.72 1028
9104.62 1063
9105.52 999
9106.43 988
9107.33 953
9108.23 1017
9109.13 940
9110.03 1079
9110.93 952
9111.83 998
9112.73 977
9113.63 1077
9114.53 1064
9115.44 1050
9116.34 1005
9117.24 995
9118.14 960
9119.04 942
9119.94 969
9120.84 973
9121.75 1009
9122.65 1009
9123.55 989
9124.45 1045
9125.35 964
9126.25 961
9127.16 1042
9128.06 965
9128.96 993
9129.86 1063
9130.76 1075
9131.66 1004
9132.57 951
9133.47 955
9134.37 1040
9135.27 964
9136.18 1031
9137.08 1026
9137.98 909
9138.88 976
9139.79 995
9140.69 1035
9141.59 1027
9142.49 1044
9143.40 1073
9144.30 979
9145.20 1011
9146.10 1012
9147.01 944
9147.91 902
9148.81 895
9149.71 847
9150.62 972
9151.52 988
9152.42 966
9153.33 945
9154.23 944
9155.13 976
9156.04 966
9156.94 1014
9157.84 974
9158.75 1007
9159.65 969
9160.55 1006
9161.46 946
9162.36 965
9163.26 1032
9164.17 937
9165.07 987
9165.97 1007
9166.88 1022
9167.78 962
9168.69 1039
9169.59 1017
9170.49 961
9171.40 945
9172.30 975
9173.21 963
9174.11 1066
9175.01 1089
9175.92 985
9176.82 1006
9177.73 1031
9178.63 971
9179.54 1004
9180.44 969
9181.35 1025
9182.25 977
9183.15 1047
9184.06 1032
9184.96 905
9185.87 974
9186.77 952
9187.68 1005
9188.58 977
9189.49 1062
9190.39 1054
9191.30 1008
9192.20 1045
9193.11 977
9194.01 978
9194.92 928
9195.82 1018
9196.73 986
9197.63 946
9198.54 950
9199.44 1015
9200.35 932
9201.25 1008
9202.16 1021
9203.07 1052
9203.97 1053
9204.88 1091
9205.78 1020
9206.69 1126
9207.59 1048
9208.50 983
9209.41 1025
9210.31 1020
9211.22 973
9212.12 916
9213.03 993
9213.94 1023
9214.84 976
9215.75 920
9216.65 1008
9217.56 991
9218.47 939
9219.37 946
9220.28 1006
9221.19 1069
9222.09 1013
9223.00 1009
9223.91 975
9224.81 926
9225.72 929
9226.63 1007
9227.53 940
9228.44 931
9229.35 917
9230.25 971
9231.16 972
9232.07 892
9232.97 887
9233.88 975
9234.79 892
9235.70 928
9236.60 904
9237.51 901
9238.42 983
9239.32 961
9240.23 938
9241.14 942
9242.05 855
9242.95 936
9243.86 943
9244.77 871
9245.68 901
9246.58 953
9247.49 937
9248.40 990
9249.31 888
9250.22 910
9251.12 972
9252.03 947
9252.94 893
9253.85 866
9254.76 875
9255.66 977
9256.57 978
9257.48 873
9258.39 888
9259.30 858
9260.21 947
9261.11 1025
9262.02 915
9262.93 910
9263.84 950
9264.75 1016
9265.66 989
9266.57 925
9267.47 951
9268.38 943
9269.29 970
9270.20 954
9271.11 943
9272.02 908
9272.93 971
9273.84 1046
9274.75 1026
9275.65 1032
9276.56 1025
9277.47 962
9278.38 925
9279.29 954
9280.20 1002
9281.11 1017
9282.02 1001
9282.93 997
9283.84 1020
9284.75 945
9285.66 945
9286.57 969
9287.48 939
9288.39 972
9289.30 969
9290.21 1114
9291.12 1053
9292.03 939
9292.94 956
9293.85 995
9294.76 1083
9295.67 1044
9296.58 998
9297.49 953
9298.40 1047
9299.31 1094
9300.22 1029
9301.13 944
9302.04 969
9302.95 914
9303.86 974
9304.77 1024
9305.68 1018
9306.59 1083
9307.50 1013
9308.41 985
9309.32 966
9310.23 1058
9311.15 1078
9312.06 1090
9312.97 1084
9313.88 1052
9314.79 1078
9315.70 1059
9316.61 1077
9317.52 1010
9318.43 1024
9319.35 993
9320.26 1003
9321.17 964
9322.08 962
9322.99 995
9323.90 997
9324.81 979
9325.73 974
9326.64 938
9327.55 951
9328.46 971
9329.37 947
9330.28 915
9331.20 898
9332.11 937
9333.02 953
9333.93 918
9334.84 860
9335.76 919
9336.67 1023
9337.58 940
9338.49 895
9339.40 901
9340.32 875
9341.23 961
9342.14 1042
9343.05 1023
9343.97 965
9344.88 975
9345.79 1030
9346.70 985
9347.62 950
9348.53 936
9349.44 899
9350.35 969
9351.27 919
9352.18 972
9353.09 963
9354.01 887
9354.92 949
9355.83 924
9356.75 985
9357.66 977
9358.57 931
9359.49 967
9360.40 959
9361.31 944
9362.23 945
9363.14 943
9364.05 967
9364.97 978
9365.88 859
9366.79 849
9367.71 949
9368.62 961
9369.53 901
9370.45 969
9371.36 900
9372.28 957
9373.19 963
9374.10 909
9375.02 947
9375.93 880
9376.84 886
9377.76 912
9378.67 918
9379.59 956
9380.50 928
9381.42 933
9382.33 950
9383.24 911
9384.16 937
9385.07 992
9385.99 912
9386.90 946
9387.82 982
9388.73 994
9389.65 1005
9390.56 955
9391.48 904
9392.39 978
9393.31 1089
9394.22 1019
9395.14 951
9396.05 977
9396.97 1017
9397.88 1005
9398.80 982
9399.71 1025
9400.63 1075
9401.54 1046
9402.46 1086
9403.37 964
9404.29 923
9405.20 984
9406.12 968
9407.03 934
9407.95 977
9408.87 990
9409.78 955
9410.70 1033
9411.61 1011
9412.53 905
9413.44 1043
9414.36 1046
9415.28 1006
9416.19 1032
9417.11 1004
9418.02 1005
9418.94 999
9419.86 933
9420.77 969
9421.69 923
9422.61 975
9423.52 962
9424.44 955
9425.36 1036
9426.27 1005
9427.19 1013
9428.10 1056
9429.02 980
9429.94 977
9430.85 991
9431.77 966
9432.69 928
9433.61 989
9434.52 1030
9435.44 983
9436.36 975
9437.27 1021
9438.19 1009
9439.11 986
9440.02 1004
9440.94 1000
9441.86 896
9442.78 970
9443.69 979
9444.61 1055
9445.53 1005
9446.45 1015
9447.36 931
9448.28 927
9449.20 1047
9450.12 1006
9451.03 1027
9451.95 1068
9452.87 1077
9453.79 1053
9454.71 1032
9455.62 1016
9456.54 1055
9457.46 1183
9458.38 1149
9459.30 1017
9460.21 1092
9461.13 1020
9462.05 1034
9462.97 1089
9463.89 1051
9464.80 1006
9465.72 1016
9466.64 1046
9467.56 997
9468.48 1026
9469.40 1047
9470.32 1069
9471.23 1075
9472.15 1077
9473.07 1059
9473.99 1039
9474.91 1015
9475.83 1068
9476.75 1047
9477.67 1035
9478.59 1055
9479.50 1141
9480.42 1065
9481.34 1148
9482.26 1229
9483.18 1309
9484.10 1323
9485.02 1264
9485.94 1239
9486.86 1322
9487.78 1382
9488.70 1302
9489.62 1211
9490.54 1169
9491.46 1060
9492.38 1214
9493.30 1167
9494.22 983
9495.14 966
9496.06 940
9496.98 1042
9497.90 1069
9498.82 958
9499.74 962
9500.66 999
9501.58 1037
9502.50 1046
9503.42 970
9504.34 1027
9505.26 1110
9506.18 1121
9507.10 1124
9508.02 1048
9508.94 1053
9509.86 1089
9510.78 1114
9511.70 1113
9512.62 1053
9513.54 1026
9514.46 1033
9515.38 1083
9516.30 1127
9517.23 1070
9518.15 1090
9519.07 1099
9519.99 1053
9520.91 1004
9521.83 1115
9522.75 1232
9523.67 1152
9524.59 1138
9525.52 1070
9526.44 1142
9527.36 1126
9528.28 1069
9529.20 1064
9530.12 1090
9531.04 1075
9531.97 1095
9532.89 1188
9533.81 1174
9534.73 1251
9535.65 1330
9536.57 1304
9537.50 1281
9538.42 1275
9539.34 1351
9540.26 1246
9541.18 1217
9542.11 1193
9543.03 1224
9543.95 1209
9544.87 1124
9545.80 1151
9546.72 1161
9547.64 1134
9548.56 1239
9549.49 1258
9550.41 1152
9551.33 1107
9552.25 1141
9553.18 1127
9554.10 1131
9555.02 1099
9555.94 1168
9556.87 1260
9557.79 1162
9558.71 1267
9559.64 1374
9560.56 1358
9561.48 1467
9562.40 1569
9563.33 1617
9564.25 1685
9565.17 1735
9566.10 1676
9567.02 1564
9567.94 1536
9568.87 1487
9569.79 1431
9570.71 1289
9571.64 1265
9572.56 1238
9573.49 1326
9574.41 1266
9575.33 1220
9576.26 1089
9577.18 1206
9578.10 1091
9579.03 1089
9579.95 1099
9580.88 1133
9581.80 1107
9582.72 1090
9583.65 1103
9584.57 1200
9585.50 1213
9586.42 1120
9587.35 1182
9588.27 1162
9589.19 1170
9590.12 1295
9591.04 1382
9591.97 1296
9592.89 1310
9593.82 1189
9594.74 1252
9595.67 1203
9596.59 1101
9597.52 1152
9598.44 1194
9599.37 1240
9600.29 1199
9601.22 1098
9602.14 1111
9603.07 1263
9603.99 1163
9604.92 1169
9605.84 1174
9606.77 1251
9607.69 1171
9608.62 1174
9609.54 1208
9610.47 1192
9611.39 1167
9612.32 1063
9613.24 1068
9614.17 1168
9615.10 1158
9616.02 1099
9616.95 1162
9617.87 1208
9618.80 1249
9619.72 1248
9620.65 1224
9621.58 1167
9622.50 1212
9623.43 1232
9624.35 1196
9625.28 1287
9626.21 1313
9627.13 1268
9628.06 1282
9628.99 1303
9629.91 1212
9630.84 1236
9631.76 1321
9632.69 1315
9633.62 1297
9634.54 1271
9635.47 1296
9636.40 1299
9637.32 1319
9638.25 1514
9639.18 1488
9640.10 1498
9641.03 1472
9641.96 1430
9642.89 1420
9643.81 1385
9644.74 1354
9645.67 1435
9646.59 1436
9647.52 1421
9648.45 1441
9649.38 1492
9650.30 1617
9651.23 1672
9652.16 1674
9653.09 1636
9654.01 1650
9654.94 1750
9655.87 1697
9656.80 1779
9657.72 1703
9658.65 1656
9659.58 1659
9660.51 1652
9661.43 1718
9662.36 1686
9663.29 1650
9664.22 1629
9665.15 1591
9666.07 1573
9667.00 1565
9667.93 1683
9668.86 1648
9669.79 1708
9670.72 1709
9671.64 1646
9672.57 1726
9673.50 1813
9674.43 1717
9675.36 1671
9676.29 1762
9677.22 1841
9678.14 1750
9679.07 1720
9680.00 1637
9680.93 1635
9681.86 1742
9682.79 1736
9683.72 1642
9684.65 1653
9685.58 1713
9686.50 1828
9687.43 1711
9688.36 1845
9689.29 1825
9690.22 1807
9691.15 1773
9692.08 1874
9693.01 1924
9693.94 1808
9694.87 1850
9695.80 1820
9696.73 1872
9697.66 2007
9698.59 1982
9699.52 2061
9700.45 2149
9701.38 2193
9702.31 2303
9703.24 2436
9704.17 2514
9705.10 2383
9706.03 2346
9706.96 2323
9707.89 2249
9708.82 2101
9709.75 2103
9710.68 2059
9711.61 2075
9712.54 1993
9713.47 1943
9714.40 1912
9715.33 1891
9716.26 2023
9717.19 2025
9718.12 2145
9719.05 2264
9719.98 2165
9720.91 2094
9721.84 2189
9722.77 2004
9723.70 1887
9724.64 1756
9725.57 1742
9726.50 1714
9727.43 1750
9728.36 1678
9729.29 1648
9730.22 1640
9731.15 1628
9732.08 1694
9733.02 1660
9733.95 1735
9734.88 1732
9735.81 1674
9736.74 1629
9737.67 1597
9738.60 1645
9739.54 1734
9740.47 1640
9741.40 1611
9742.33 1495
9743.26 1499
9744.20 1601
9745.13 1580
9746.06 1553
9746.99 1533
9747.92 1411
9748.86 1473
9749.79 1432
9750.72 1461
9751.65 1431
9752.58 1436
9753.52 1514
9754.45 1396
9755.38 1361
9756.31 1358
9757.25 1299
9758.18 1418
9759.11 1358
9760.04 1369
9760.98 1371
9761.91 1353
9762.84 1364
9763.77 1414
9764.71 1341
9765.64 1426
9766.57 1348
9767.51 1277
9768.44 1384
9769.37 1406
9770.31 1329
9771.24 1423
9772.17 1493
9773.10 1348
9774.04 1399
9774.97 1340
9775.90 1373
9776.84 1398
9777.77 1470
9778.71 1389
9779.64 1419
9780.57 1464
9781.51 1523
9782.44 1617
9783.37 1602
9784.31 1629
9785.24 1620
9786.17 1603
9787.11 1560
9788.04 1643
9788.98 1493
9789.91 1485
9790.84 1385
9791.78 1335
9792.71 1361
9793.65 1322
9794.58 1277
9795.52 1251
9796.45 1243
9797.38 1224
9798.32 1204
9799.25 1356
9800.19 1346
9801.12 1343
9802.06 1365
9802.99 1346
9803.93 1311
9804.86 1341
9805.80 1403
9806.73 1308
9807.67 1359
9808.60 1247
9809.54 1238
9810.47 1195
9811.41 1147
9812.34 1239
9813.28 1154
9814.21 1123
9815.15 1188
9816.08 1149
9817.02 1129
9817.95 1262
9818.89 1243
9819.82 1169
9820.76 1192
9821.69 1157
9822.63 1077
9823.57 1081
9824.50 1110
9825.44 1102
9826.37 1124
9827.31 1064
9828.25 1159
9829.18 1193
9830.12 1164
9831.05 1132
9831.99 1128
9832.93 1084
9833.86 1096
9834.80 1074
9835.73 1048
9836.67 1103
9837.61 1164
9838.54 1133
9839.48 1054
9840.42 1029
9841.35 1144
9842.29 1250
9843.23 1147
9844.16 1152
9845.10 1064
9846.04 1039
9846.97 1152
9847.91 1211
9848.85 1144
9849.78 1132
9850.72 1096
9851.66 1170
9852.59 1125
9853.53 1105
9854.47 1047
9855.40 1139
9856.34 1151
9857.28 1059
9858.22 1113
9859.15 1175
9860.09 1209
9861.03 1238
9861.97 1202
9862.90 1165
9863.84 1218
9864.78 1229
9865.72 1197
9866.65 1162
9867.59 1050
9868.53 1070
9869.47 1061
9870.41 1166
9871.34 1158
9872.28 1135
9873.22 1123
9874.16 1071
9875.10 999
9876.03 1111
9876.97 1006
9877.91 933
9878.85 1027
9879.79 1036
9880.73 1101
9881.66 1121
9882.60 1151
9883.54 1079
9884.48 1090
9885.42 1103
9886.36 1057
9887.30 1061
9888.23 1008
9889.17 1029
9890.11 1090
9891.05 1044
9891.99 1053
9892.93 996
9893.87 1040
9894.81 967
9895.75 992
9896.68 972
9897.62 1044
9898.56 972
9899.50 1024
9900.44 944
9901.38 940
9902.32 1012
9903.26 971
9904.20 1002
9905.14 967
9906.08 965
9907.02 1014
9907.96 1072
9908.90 1018
9909.84 996
9910.78 945
9911.72 942
9912.66 991
9913.60 1062
9914.54 1083
9915.48 1083
9916.42 1056
9917.36 993
9918.30 1070
9919.24 1086
9920.18 1021
9921.12 1085
9922.06 1079
9923.00 1038
9923.94 1063
9924.88 1088
9925.82 1123
9926.76 1271
9927.70 1343
9928.64 1576
9929.58 1747
9930.52 1893
9931.46 1892
9932.40 1794
9933.35 1819
9934.29 1695
9935.23 1597
9936.17 1510
9937.11 1238
9938.05 1272
9938.99 1236
9939.93 1109
9940.87 1120
9941.82 1130
9942.76 1066
9943.70 1029
9944.64 986
9945.58 1030
9946.52 999
9947.46 1026
9948.41 1076
9949.35 1010
9950.29 1024
9951.23 990
9952.17 1031
9953.11 929
9954.06 950
9955.00 961
9955.94 937
9956.88 894
9957.82 977
9958.77 1035
9959.71 998
9960.65 979
9961.59 906
9962.54 887
9963.48 903
9964.42 948
9965.36 928
9966.30 981
9967.25 989
9968.19 1033
9969.13 976
9970.07 994
9971.02 929
9971.96 878
9972.90 970
9973.85 917
9974.79 874
9975.73 934
9976.67 920
9977.62 847
9978.56 954
9979.50 909
9980.45 853
9981.39 850
9982.33 931
9983.28 862
9984.22 890
9985.16 863
9986.11 864
9987.05 971
9987.99 929
9988.94 853
9989.88 872
9990.82 796
9991.77 899
9992.71 888
9993.65 869
9994.60 878
9995.54 964
9996.49 954
9997.43 892
9998.37 902
9999.32 921
10000.26 940
10001.21 883
10002.15 887
10003.09 961
10004.04 963
10004.98 930
10005.93 953
10006.87 900
10007.82 982
10008.76 967
10009.71 951
10010.65 940
10011.59 839
10012.54 868
10013.48 877
10014.43 951
10015.37 890
10016.32 881
10017.26 900
10018.21 904
10019.15 891
10020.10 966
10021.04 949
10021.99 925
10022.93 846
10023.88 892
10024.82 935
10025.77 914
10026.71 949
10027.66 836
10028.60 816
10029.55 886
10030.50 879
10031.44 899
10032.39 878
10033.33 869
10034.28 855
10035.22 855
10036.17 923
10037.12 840
10038.06 821
10039.01 828
10039.95 875
10040.90 922
10041.84 845
10042.79 852
10043.74 772
10044.68 839
10045.63 902
10046.58 847
10047.52 810
10048.47 856
10049.41 856
10050.36 925
10051.31 855
10052.25 821
10053.20 839
10054.15 851
10055.09 808
10056.04 795
10056.99 890
10057.93 831
10058.88 793
10059.83 889
10060.77 818
10061.72 779
10062.67 881
10063.62 868
10064.56 897
10065.51 873
10066.46 770
10067.40 826
10068.35 779
10069.30 807
10070.25 849
10071.19 778
10072.14 755
10073.09 831
10074.04 823
10074.98 804
10075.93 885
10076.88 882
10077.83 788
10078.77 841
10079.72 813
10080.67 775
10081.62 805
10082.57 794
10083.51 838
10084.46 820
10085.41 862
10086.36 859
10087.31 873
10088.25 792
10089.20 826
10090.15 885
10091.10 803
10092.05 786
10093.00 767
10093.94 807
10094.89 786
10095.84 810
10096.79 829
10097.74 858
10098.69 799
10099.64 796
10100.58 784
10101.53 852
10102.48 854
10103.43 823
10104.38 823
10105.33 790
10106.28 794
10107.23 824
10108.18 789
10109.13 812
10110.08 784
10111.02 767
10111.97 851
10112.92 799
10113.87 692
10114.82 736
10115.77 731
10116.72 783
10117.67 775
10118.62 885
10119.57 784
10120.52 801
10121.47 784
10122.42 809
10123.37 815
10124.32 824
10125.27 848
10126.22 805
10127.17 811
10128.12 801
10129.07 800
10130.02 786
10130.97 802
10131.92 783
10132.87 769
10133.82 760
10134.77 778
10135.72 784
10136.67 787
10137.62 814
10138.57 767
10139.52 730
10140.47 819
10141.42 888
10142.38 859
10143.33 841
10144.28 835
10145.23 890
10146.18 787
10147.13 762
10148.08 779
10149.03 883
10149.98 894
10150.93 805
10151.89 826
10152.84 788
10153.79 748
10154.74 818
10155.69 725
10156.64 849
10157.59 863
10158.55 799
10159.50 801
10160.45 823
10161.40 837
10162.35 873
10163.30 821
10164.26 871
10165.21 805
10166.16 861
10167.11 846
10168.06 820
10169.01 854
10169.97 853
10170.92 946
10171.87 900
10172.82 873
10173.78 872
10174.73 918
10175.68 921
10176.63 866
10177.58 840
10178.54 848
10179.49 881
10180.44 864
10181.39 859
10182.35 853
10183.30 853
10184.25 883
10185.21 885
10186.16 894
10187.11 894
10188.06 838
10189.02 806
10189.97 849
10190.92 911
10191.88 912
10192.83 846
10193.78 897
10194.74 884
10195.69 962
10196.64 904
10197.60 882
10198.55 879
10199.50 889
10200.46 875
10201.41 919
10202.36 911
10203.32 888
10204.27 935
10205.22 955
10206.18 918
10207.13 1018
10208.09 996
10209.04 1081
10209.99 1049
10210.95 1023
10211.90 1054
10212.86 1055
10213.81 1087
10214.76 1091
10215.72 1074
10216.67 940
10217.63 951
10218.58 893
10219.53 866
10220.49 871
10221.44 920
10222.40 863
10223.35 891
10224.31 948
10225.26 905
10226.22 945
10227.17 881
10228.13 895
10229.08 867
10230.04 854
10230.99 895
10231.95 825
10232.90 858
10233.86 905
10234.81 936
10235.77 914
10236.72 949
10237.68 942
10238.63 934
10239.59 880
10240.54 854
10241.50 932
10242.45 978
10243.41 957
10244.36 905
10245.32 932
10246.28 861
10247.23 804
10248.19 830
10249.14 850
10250.10 835
10251.05 852
10252.01 864
10252.97 853
10253.92 809
10254.88 765
10255.83 779
10256.79 867
10257.75 830
10258.70 725
10259.66 863
10260.61 831
10261.57 813
10262.53 764
10263.48 757
10264.44 799
10265.40 770
10266.35 799
10267.31 782
10268.27 761
10269.22 737
10270.18 769
10271.14 831
10272.09 771
10273.05 870
10274.01 770
10274.96 821
10275.92 851
10276.88 817
10277.84 828
10278.79 766
10279.75 728
10280.71 803
10281.66 781
10282.62 715
10283.58 773
10284.54 700
10285.49 753
10286.45 730
10287.41 758
10288.37 729
10289.32 749
10290.28 729
10291.24 707
10292.20 762
10293.16 715
10294.11 745
10295.07 732
10296.03 773
10296.99 721
10297.95 730
10298.90 778
10299.86 792
10300.82 821
10301.78 752
10302.74 762
10303.69 807
10304.65 779
10305.61 785
10306.57 764
10307.53 729
10308.49 732
10309.44 736
10310.40 832
10311.36 749
10312.32 747
10313.28 746
10314.24 757
10315.20 734
10316.16 777
10317.12 739
10318.07 746
10319.03 734
10319.99 752
10320.95 779
10321.91 734
10322.87 705
10323.83 732
10324.79 791
10325.75 825
10326.71 773
10327.67 778
10328.63 773
10329.59 707
10330.54 807
10331.50 740
10332.46 799
10333.42 703
10334.38 737
10335.34 736
10336.30 704
10337.26 755
10338.22 796
10339.18 781
10340.14 819
10341.10 721
10342.06 716
10343.02 749
10343.98 685
10344.94 719
10345.90 714
10346.86 710
10347.82 747
10348.78 801
10349.75 728
10350.71 693
10351.67 738
10352.63 803
10353.59 808
10354.55 790
10355.51 800
10356.47 761
10357.43 738
10358.39 741
10359.35 843
10360.31 745
10361.27 761
10362.23 768
10363.20 799
10364.16 810
10365.12 779
10366.08 753
10367.04 750
10368.00 746
10368.96 750
10369.92 765
10370.89 781
10371.85 845
10372.81 735
10373.77 708
10374.73 780
10375.69 701
10376.66 668
10377.62 674
10378.58 744
10379.54 769
10380.50 702
10381.46 703
10382.43 747
10383.39 692
10384.35 745
10385.31 706
10386.28 759
10387.24 759
10388.20 772
10389.16 721
10390.12 778
10391.09 697
10392.05 767
10393.01 757
10393.97 798
10394.94 720
10395.90 754
10396.86 804
10397.82 727
10398.79 743
10399.75 771
10400.71 710
10401.68 730
10402.64 745
10403.60 797
10404.56 817
10405.53 765
10406.49 764
10407.45 773
10408.42 791
10409.38 862
10410.34 830
10411.31 810
10412.27 779
10413.23 785
10414.20 809
10415.16 735
10416.12 656
10417.09 701
10418.05 721
10419.01 778
10419.98 710
10420.94 756
10421.91 784
10422.87 765
10423.83 790
10424.80 774
10425.76 824
10426.73 763
10427.69 757
10428.65 828
10429.62 810
10430.58 753
10431.55 741
10432.51 798
10433.47 784
10434.44 745
10435.40 712
10436.37 715
10437.33 720
10438.30 707
10439.26 700
10440.23 697
10441.19 682
10442.16 675
10443.12 657
10444.09 705
10445.05 765
10446.02 659
10446.98 716
10447.95 755
10448.91 759
10449.88 703
10450.84 675
10451.81 740
10452.77 714
10453.74 725
10454.70 722
10455.67 671
10456.63 634
10457.60 634
10458.56 678
10459.53 730
10460.49 767
10461.46 748
10462.43 787
10463.39 754
10464.36 701
10465.32 658
10466.29 684
10467.25 689
10468.22 725
10469.19 721
10470.15 658
10471.12 719
10472.08 713
10473.05 663
10474.02 652
10474.98 634
10475.95 659
10476.92 709
10477.88 622
10478.85 711
10479.82 728
10480.78 657
10481.75 720
10482.71 684
10483.68 695
10484.65 708
10485.61 710
10486.58 673
10487.55 722
10488.52 666
10489.48 634
10490.45 648
10491.42 657
10492.38 736
10493.35 725
10494.32 641
10495.28 677
10496.25 630
10497.22 651
10498.19 704
10499.15 704
10500.12 662
10501.09 643
10502.06 688
10503.02 673
10503.99 735
10504.96 669
10505.93 702
10506.89 708
10507.86 692
10508.83 643
10509.80 652
10510.77 643
10511.73 669
10512.70 664
10513.67 711
10514.64 667
10515.61 601
10516.57 698
10517.54 704
10518.51 660
10519.48 673
10520.45 722
10521.42 702
10522.38 704
10523.35 691
10524.32 715
10525.29 716
10526.26 724
10527.23 671
10528.20 695
10529.16 716
10530.13 691
10531.10 653
10532.07 674
10533.04 669
10534.01 660
10534.98 700
10535.95 647
10536.92 637
10537.89 728
10538.85 662
10539.82 650
10540.79 662
10541.76 725
10542.73 759
10543.70 670
10544.67 698
10545.64 725
10546.61 701
10547.58 718
10548.55 734
10549.52 680
10550.49 760
10551.46 754
10552.43 720
10553.40 659
10554.37 712
10555.34 704
10556.31 727
10557.28 713
10558.25 748
10559.22 775
10560.19 740
10561.16 720
10562.13 716
10563.10 752
10564.07 879
10565.04 856
10566.01 885
10566.98 841
10567.95 861
10568.92 912
10569.89 778
10570.86 760
10571.83 749
10572.80 744
10573.78 795
10574.75 756
10575.72 724
10576.69 753
10577.66 786
10578.63 736
10579.60 704
10580.57 724
10581.54 759
10582.51 741
10583.49 708
10584.46 691
10585.43 732
10586.40 736
10587.37 737
10588.34 720
10589.31 698
10590.29 771
10591.26 781
10592.23 704
10593.20 737
10594.17 760
10595.14 733
10596.12 775
10597.09 752
10598.06 730
10599.03 732
10600.00 757
10600.98 767
10601.95 795
10602.92 667
10603.89 747
10604.87 758
10605.84 807
10606.81 710
10607.78 729
10608.75 720
10609.73 697
10610.70 726
10611.67 750
10612.64 672
10613.62 676
10614.59 783
10615.56 805
10616.54 712
10617.51 737
10618.48 668
10619.45 698
10620.43 728
10621.40 725
10622.37 714
10623.35 698
10624.32 755
10625.29 746
10626.27 769
10627.24 796
10628.21 773
10629.19 759
10630.16 751
10631.13 740
10632.11 749
10633.08 748
10634.05 784
10635.03 706
10636.00 731
10636.97 826
10637.95 823
10638.92 832
10639.90 823
10640.87 886
10641.84 885
10642.82 879
10643.79 989
10644.77 937
10645.74 975
10646.71 910
10647.69 870
10648.66 855
10649.64 838
10650.61 797
10651.59 802
10652.56 751
10653.53 752
10654.51 714
10655.48 702
10656.46 776
10657.43 754
10658.41 796
10659.38 813
10660.36 750
10661.33 741
10662.31 729
10663.28 731
10664.26 681
10665.23 774
10666.21 798
10667.18 730
10668.16 732
10669.13 689
10670.11 722
10671.08 702
10672.06 738
10673.03 647
10674.01 715
10674.98 747
10675.96 688
10676.93 715
10677.91 655
10678.89 667
10679.86 697
10680.84 662
10681.81 742
10682.79 782
10683.76 734
10684.74 717
10685.72 743
10686.69 753
10687.67 782
10688.64 760
10689.62 685
10690.60 721
10691.57 743
10692.55 739
10693.53 667
10694.50 663
10695.48 676
10696.46 657
10697.43 693
10698.41 689
10699.38 693
10700.36 699
10701.34 684
10702.31 684
10703.29 661
10704.27 640
10705.25 633
10706.22 652
10707.20 688
10708.18 656
10709.15 650
10710.13 709
10711.11 706
10712.08 682
10713.06 682
10714.04 663
10715.02 632
10715.99 700
10716.97 653
10717.95 657
10718.93 667
10719.90 750
10720.88 722
10721.86 658
10722.84 695
10723.81 696
10724.79 662
10725.77 651
10726.75 675
10727.72 653
10728.70 650
10729.68 647
10730.66 679
10731.64 688
10732.61 713
10733.59 687
10734.57 739
10735.55 653
10736.53 660
10737.51 687
10738.48 611
10739.46 628
10740.44 624
10741.42 673
10742.40 669
10743.38 632
10744.36 609
10745.33 607
10746.31 714
10747.29 670
10748.27 726
10749.25 703
10750.23 655
10751.21 686
10752.19 661
10753.16 671
10754.14 693
10755.12 690
10756.10 640
10757.08 699
10758.06 694
10759.04 685
10760.02 691
10761.00 681
10761.98 715
10762.96 728
10763.94 647
10764.92 639
10765.90 653
10766.88 738
10767.86 717
10768.84 729
10769.82 638
10770.80 651
10771.78 709
10772.75 723
10773.73 706
10774.71 657
10775.69 685
10776.68 682
10777.66 703
10778.64 735
10779.62 720
10780.60 694
10781.58 713
10782.56 711
10783.54 678
10784.52 700
10785.50 664
10786.48 669
10787.46 673
10788.44 686
10789.42 721
10790.40 786
10791.38 680
10792.36 597
10793.34 668
10794.32 677
10795.31 691
10796.29 669
10797.27 660
10798.25 592
10799.23 598
10800.21 640
10801.19 677
10802.17 655
10803.15 655
10804.14 589
10805.12 667
10806.10 616
10807.08 631
10808.06 628
10809.04 627
10810.03 657
10811.01 656
10811.99 642
10812.97 699
10813.95 596
10814.93 635
10815.92 699
10816.90 625
10817.88 632
10818.86 686
10819.84 605
10820.83 639
10821.81 679
10822.79 713
10823.77 671
10824.75 618
10825.74 633
10826.72 614
10827.70 632
10828.68 672
10829.67 682
10830.65 644
10831.63 611
10832.61 717
10833.60 698
10834.58 653
10835.56 603
10836.55 670
10837.53 714
10838.51 638
10839.49 666
10840.48 677
10841.46 675
10842.44 649
10843.43 670
10844.41 712
10845.39 649
10846.38 648
10847.36 710
10848.34 690
10849.33 691
10850.31 710
10851.29 702
10852.28 758
10853.26 634
10854.24 650
10855.23 667
10856.21 715
10857.20 679
10858.18 704
10859.16 732
10860.15 677
10861.13 666
10862.12 689
10863.10 639
10864.08 678
10865.07 709
10866.05 793
10867.04 800
10868.02 744
10869.00 702
10869.99 705
10870.97 732
10871.96 731
10872.94 656
10873.93 706
10874.91 668
10875.90 668
10876.88 705
10877.86 729
10878.85 712
10879.83 791
10880.82 727
10881.80 721
10882.79 740
10883.77 747
10884.76 768
10885.74 691
10886.73 756
10887.71 724
10888.70 807
10889.68 761
10890.67 821
10891.66 858
10892.64 817
10893.63 824
10894.61 771
10895.60 779
10896.58 767
10897.57 712
10898.55 800
10899.54 752
10900.53 762
10901.51 766
10902.50 799
10903.48 853
10904.47 846
10905.45 819
10906.44 777
10907.43 792
10908.41 910
10909.40 888
10910.39 857
10911.37 835
10912.36 822
10913.34 809
10914.33 815
10915.32 817
10916.30 835
10917.29 895
10918.28 887
10919.26 886
10920.25 903
10921.24 890
10922.22 925
10923.21 913
10924.20 838
10925.18 790
10926.17 851
10927.16 927
10928.14 871
10929.13 919
10930.12 899
10931.11 885
10932.09 915
10933.08 896
10934.07 865
10935.05 940
10936.04 953
10937.03 978
10938.02 921
10939.00 995
10939.99 1024
10940.98 993
10941.97 908
10942.95 948
10943.94 1060
10944.93 989
10945.92 1103
10946.91 1089
10947.89 1073
10948.88 1165
10949.87 1079
10950.86 1020
10951.85 1056
10952.83 1041
10953.82 988
10954.81 1088
10955.80 1043
10956.79 1092
10957.77 1237
10958.76 1190
10959.75 1181
10960.74 1230
10961.73 1330
10962.72 1550
10963.71 1528
10964.69 1441
10965.68 1457
10966.67 1386
10967.66 1258
10968.65 1291
10969.64 1236
10970.63 1121
10971.62 1120
10972.60 1198
10973.59 1121
10974.58 1059
10975.57 1117
10976.56 1098
10977.55 1166
10978.54 1227
10979.53 1235
10980.52 1084
10981.51 1170
10982.50 1102
10983.49 1108
10984.48 1118
10985.47 1129
10986.46 1149
10987.44 1207
10988.43 1190
10989.42 1207
10990.41 1207
10991.40 1187
10992.39 1156
10993.38 1149
10994.37 1156
10995.36 1154
10996.35 1211
10997.34 1272
10998.33 1369
10999.32 1396
11000.31 1579
11001.30 1642
11002.30 1780
11003.29 1868
11004.28 1975
11005.27 1907
11006.26 1960
11007.25 1789
11008.24 1573
11009.23 1546
11010.22 1519
11011.21 1480
11012.20 1267
11013.19 1242
11014.18 1122
11015.17 1107
11016.16 1071
11017.16 1068
11018.15 1030
11019.14 1062
11020.13 1035
11021.12 1043
11022.11 1052
11023.10 1005
11024.09 1019
11025.09 989
11026.08 1009
11027.07 1086
11028.06 1050
11029.05 978
11030.04 958
11031.03 1048
11032.03 1052
11033.02 947
11034.01 930
11035.00 944
11035.99 973
11036.99 963
11037.98 912
11038.97 907
11039.96 875
11040.95 923
11041.95 908
11042.94 979
11043.93 924
11044.92 927
11045.91 870
11046.91 852
11047.90 881
11048.89 920
11049.88 861
11050.88 909
11051.87 840
11052.86 797
11053.85 867
11054.85 835
11055.84 797
11056.83 848
11057.83 803
11058.82 783
11059.81 814
11060.80 832
11061.80 844
11062.79 824
11063.78 768
11064.78 844
11065.77 825
11066.76 810
11067.76 822
11068.75 849
11069.74 786
11070.74 834
11071.73 869
11072.72 852
11073.72 878
11074.71 863
11075.70 806
11076.70 862
11077.69 886
11078.69 890
11079.68 875
11080.67 814
11081.67 843
11082.66 838
11083.65 852
11084.65 877
11085.64 887
11086.64 899
11087.63 855
11088.63 850
11089.62 854
11090.61 853
11091.61 808
11092.60 831
11093.60 859
11094.59 842
11095.59 770
11096.58 782
11097.58 772
11098.57 803
11099.56 775
11100.56 842
11101.55 765
11102.55 878
11103.54 814
11104.54 794
11105.53 745
11106.53 824
11107.52 841
11108.52 868
11109.51 816
11110.51 809
11111.50 796
11112.50 768
11113.50 776
11114.49 731
11115.49 765
11116.48 771
11117.48 842
11118.47 825
11119.47 779
11120.46 796
11121.46 809
11122.46 744
11123.45 789
11124.45 783
11125.44 814
11126.44 791
11127.43 792
11128.43 800
11129.43 791
11130.42 777
11131.42 759
11132.42 737
11133.41 729
11134.41 730
11135.40 726
11136.40 814
11137.40 791
11138.39 823
11139.39 777
11140.39 790
11141.38 826
11142.38 769
11143.38 770
11144.37 721
11145.37 709
11146.37 779
11147.36 770
11148.36 740
11149.36 777
11150.35 798
11151.35 836
11152.35 806
11153.35 753
11154.34 762
11155.34 790
11156.34 728
11157.33 733
11158.33 795
11159.33 809
11160.33 764
11161.32 742
11162.32 813
11163.32 770
11164.32 739
11165.31 760
11166.31 724
11167.31 756
11168.31 747
11169.31 793
11170.30 709
11171.30 763
11172.30 715
11173.30 695
11174.30 666
11175.29 745
11176.29 799
11177.29 741
11178.29 701
11179.29 727
11180.29 721
11181.28 713
11182.28 680
11183.28 688
11184.28 719
11185.28 718
11186.28 737
11187.27 731
11188.27 716
11189.27 703
11190.27 684
11191.27 690
11192.27 708
11193.27 748
11194.27 774
11195.27 754
11196.26 720
11197.26 755
11198.26 780
11199.26 757
11200.26 804
11201.26 717
11202.26 771
11203.26 736
11204.26 690
11205.26 710
11206.26 712
11207.26 726
11208.26 739
11209.26 806
11210.26 737
11211.26 725
11212.26 712
11213.26 731
11214.26 742
11215.25 733
11216.25 695
11217.25 697
11218.25 657
11219.25 694
11220.26 702
11221.26 749
11222.26 733
11223.26 713
11224.26 726
11225.26 693
11226.26 688
11227.26 695
11228.26 724
11229.26 712
11230.26 696
11231.26 724
11232.26 684
11233.26 682
11234.26 696
11235.26 665
11236.26 719
11237.26 732
11238.26 662
11239.27 667
11240.27 684
11241.27 696
11242.27 689
11243.27 698
11244.27 700
11245.27 650
11246.27 634
11247.28 641
11248.28 716
11249.28 772
11250.28 674
11251.28 729
11252.28 790
11253.28 777
11254.29 723
11255.29 722
11256.29 728
11257.29 703
11258.29 705
11259.29 693
11260.30 664
11261.30 790
11262.30 744
11263.30 736
11264.30 706
11265.31 693
11266.31 766
11267.31 697
11268.31 700
11269.32 711
11270.32 764
11271.32 726
11272.32 685
11273.33 689
11274.33 732
11275.33 815
11276.33 783
11277.34 774
11278.34 801
11279.34 807
11280.34 773
11281.35 781
11282.35 794
11283.35 750
11284.36 769
11285.36 794
11286.36 840
11287.36 776
11288.37 805
11289.37 842
11290.37 748
11291.38 744
11292.38 836
11293.38 828
11294.39 813
11295.39 746
11296.40 692
11297.40 781
11298.40 860
11299.41 820
11300.41 758
11301.41 733
11302.42 727
11303.42 759
11304.42 788
11305.43 792
11306.43 858
11307.44 763
11308.44 758
11309.44 783
11310.45 770
11311.45 776
11312.46 764
11313.46 824
11314.47 826
11315.47 931
11316.47 902
11317.48 927
11318.48 836
11319.49 855
11320.49 900
11321.50 897
11322.50 857
11323.51 854
11324.51 802
11325.52 795
11326.52 774
11327.53 771
11328.53 787
11329.54 841
11330.54 783
11331.55 787
11332.55 811
11333.56 815
11334.56 845
11335.57 828
11336.57 795
11337.58 750
11338.58 838
11339.59 839
11340.59 845
11341.60 911
11342.61 875
11343.61 829
11344.62 847
11345.62 918
11346.63 925
11347.63 892
11348.64 839
11349.65 905
11350.65 839
11351.66 814
11352.66 809
11353.67 775
11354.68 813
11355.68 832
11356.69 799
11357.69 769
11358.70 754
11359.71 847
11360.71 790
11361.72 814
11362.73 768
11363.73 751
11364.74 782
11365.75 809
11366.75 804
11367.76 824
11368.77 790
11369.77 814
11370.78 737
11371.79 763
11372.79 776
11373.80 758
11374.81 718
11375.81 711
11376.82 743
11377.83 821
11378.84 795
11379.84 755
11380.85 792
11381.86 787
11382.86 808
11383.87 819
11384.88 836
11385.89 842
11386.89 823
11387.90 778
11388.91 783
11389.92 743
11390.93 775
11391.93 747
11392.94 737
11393.95 768
11394.96 697
11395.96 736
11396.97 807
11397.98 738
11398.99 775
11400.00 745
11401.00 716
11402.01 806
11403.02 743
11404.03 701
11405.04 709
11406.05 731
11407.05 710
11408.06 815
11409.07 822
11410.08 814
11411.09 759
11412.10 737
11413.11 774
11414.12 777
11415.12 755
11416.13 761
11417.14 743
11418.15 794
11419.16 773
11420.17 782
11421.18 780
11422.19 783
11423.20 821
11424.20 794
11425.21 782
11426.22 825
11427.23 825
11428.24 824
11429.25 823
11430.26 783
11431.27 753
11432.28 852
11433.29 824
11434.30 776
11435.31 821
11436.32 765
11437.33 846
11438.34 907
11439.35 862
11440.36 821
11441.37 853
11442.38 825
11443.39 775
11444.40 862
11445.41 873
11446.42 881
11447.43 870
11448.44 860
11449.45 790
11450.46 838
11451.47 901
11452.48 899
11453.49 842
11454.50 786
11455.51 857
11456.52 861
11457.53 898
11458.54 866
11459.55 898
11460.57 861
11461.58 846
11462.59 905
11463.60 867
11464.61 900
11465.62 840
11466.63 857
11467.64 880
11468.65 948
11469.66 949
11470.68 933
11471.69 918
11472.70 924
11473.71 949
11474.72 941
11475.73 970
11476.74 970
11477.76 923
11478.77 907
11479.78 934
11480.79 879
11481.80 889
11482.81 926
11483.83 901
11484.84 1007
11485.85 923
11486.86 958
11487.87 963
11488.89 979
11489.90 1048
11490.91 974
11491.92 991
11492.93 941
11493.95 981
11494.96 1022
11495.97 996
11496.98 972
11498.00 1031
11499.01 1068
11500.02 1012
11501.03 933
11502.05 968
11503.06 1018
11504.07 982
11505.09 979
11506.10 1019
11507.11 1001
11508.12 1077
11509.14 983
11510.15 997
11511.16 981
11512.18 995
11513.19 990
11514.20 1055
11515.22 1032
11516.23 1055
11517.24 1026
11518.26 1003
11519.27 1081
11520.28 1194
11521.30 1026
11522.31 1048
11523.32 1081
11524.34 1053
11525.35 1141
11526.36 1114
11527.38 1086
11528.39 1126
11529.41 1186
11530.42 1191
11531.43 1101
11532.45 1158
11533.46 1160
11534.47 1214
11535.49 1177
11536.50 1175
11537.52 1215
11538.53 1186
11539.55 1225
11540.56 1174
11541.57 1234
11542.59 1180
11543.60 1235
11544.62 1264
11545.63 1268
11546.65 1324
11547.66 1279
11548.68 1282
11549.69 1246
11550.71 1311
11551.72 1304
11552.74 1302
11553.75 1341
11554.77 1353
11555.78 1370
11556.80 1415
11557.81 1435
11558.83 1418
11559.84 1498
11560.86 1477
11561.87 1470
11562.89 1581
11563.90 1522
11564.92 1523
11565.93 1545
11566.95 1611
11567.96 1629
11568.98 1698
11570.00 1652
11571.01 1551
11572.03 1542
11573.04 1617
11574.06 1716
11575.07 1759
11576.09 1728
11577.11 1727
11578.12 1876
11579.14 1951
11580.15 1868
11581.17 1903
11582.19 2019
11583.20 2185
11584.22 2242
11585.24 2200
11586.25 2269
11587.27 2418
11588.28 2490
11589.30 2514
11590.32 2387
11591.33 2454
11592.35 2661
11593.37 2637
11594.38 2915
11595.40 2934
11596.42 3158
11597.43 3453
11598.45 3805
11599.47 4233
11600.48 4622
11601.50 5119
11602.52 5502
11603.54 5798
11604.55 5815
11605.57 5754
11606.59 5462
11607.61 4914
11608.62 4696
11609.64 4142
11610.66 3867
11611.67 3530
11612.69 3276
11613.71 2966
11614.73 2894
11615.74 2772
11616.76 2802
11617.78 2728
11618.80 2730
11619.82 2774
11620.83 2784
11621.85 2695
11622.87 2747
11623.89 2764
11624.91 2684
11625.92 2759
11626.94 2729
11627.96 2718
11628.98 2775
11630.00 2940
11631.01 3242
11632.03 3294
11633.05 3765
11634.07 4010
11635.09 4442
11636.11 4636
11637.13 5041
11638.14 4937
11639.16 4943
11640.18 4858
11641.20 4484
11642.22 4241
11643.24 3884
11644.26 3502
11645.28 3196
11646.29 2889
11647.31 2607
11648.33 2488
11649.35 2236
11650.37 2143
11651.39 2062
11652.41 2123
11653.43 1919
11654.45 1887
11655.47 1869
11656.49 1784
11657.51 1735
11658.53 1795
11659.55 1823
11660.57 1751
11661.58 1720
11662.60 1684
11663.62 1727
11664.64 1757
11665.66 1780
11666.68 1761
11667.70 1665
11668.72 1664
11669.74 1703
11670.76 1741
11671.78 1704
11672.80 1785
11673.82 1805
11674.84 1785
11675.86 1747
11676.89 1762
11677.91 1706
11678.93 1711
11679.95 1804
11680.97 1698
11681.99 1654
11683.01 1669
11684.03 1640
11685.05 1663
11686.07 1602
11687.09 1570
11688.11 1525
11689.13 1520
11690.15 1563
11691.17 1599
11692.20 1537
11693.22 1567
11694.24 1561
11695.26 1542
11696.28 1534
11697.30 1529
11698.32 1520
11699.34 1501
11700.36 1552
11701.39 1572
11702.41 1467
11703.43 1465
11704.45 1491
11705.47 1490
11706.49 1467
11707.52 1446
11708.54 1443
11709.56 1431
11710.58 1435
11711.60 1497
11712.62 1507
11713.65 1535
11714.67 1487
11715.69 1464
11716.71 1442
11717.73 1511
11718.76 1490
11719.78 1531
11720.80 1452
11721.82 1376
11722.85 1430
11723.87 1461
11724.89 1423
11725.91 1309
11726.94 1413
11727.96 1285
11728.98 1316
11730.00 1308
11731.03 1348
11732.05 1400
11733.07 1391
11734.09 1355
11735.12 1325
11736.14 1304
11737.16 1251
11738.19 1253
11739.21 1256
11740.23 1204
11741.26 1251
11742.28 1261
11743.30 1247
11744.33 1292
11745.35 1227
11746.37 1150
11747.40 1204
11748.42 1270
11749.44 1228
11750.47 1238
11751.49 1215
11752.51 1206
11753.54 1172
11754.56 1168
11755.58 1215
11756.61 1156
11757.63 1145
11758.66 1144
11759.68 1160
11760.70 1135
11761.73 1077
11762.75 1029
11763.78 1060
11764.80 1105
11765.82 1078
11766.85 1035
11767.87 993
11768.90 1061
11769.92 1056
11770.95 1076
11771.97 1111
11772.99 1101
11774.02 1019
11775.04 1025
11776.07 1034
11777.09 999
11778.12 972
11779.14 993
11780.17 1007
11781.19 1013
11782.22 1065
11783.24 1042
11784.27 1059
11785.29 1032
11786.32 1032
11787.34 1043
11788.37 1044
11789.39 930
11790.42 999
11791.44 1027
11792.47 938
11793.49 974
11794.52 1024
11795.55 978
11796.57 1019
11797.60 1010
11798.62 960
11799.65 999
11800.67 976
11801.70 953
11802.73 986
11803.75 895
11804.78 837
11805.80 900
11806.83 898
11807.86 914
11808.88 912
11809.91 939
11810.93 897
11811.96 854
11812.99 911
11814.01 847
11815.04 850
11816.07 889
11817.09 898
11818.12 937
11819.14 866
11820.17 865
11821.20 888
11822.22 873
11823.25 888
11824.28 859
11825.30 850
11826.33 846
11827.36 927
11828.39 913
11829.41 861
11830.44 880
11831.47 914
11832.49 893
11833.52 883
11834.55 869
11835.58 905
11836.60 888
11837.63 896
11838.66 894
11839.68 850
11840.71 872
11841.74 822
11842.77 873
11843.79 853
11844.82 851
11845.85 807
11846.88 781
11847.91 851
11848.93 809
11849.96 849
11850.99 840
11852.02 825
11853.05 850
11854.07 894
11855.10 817
11856.13 842
11857.16 856
11858.19 819
11859.21 857
11860.24 836
11861.27 866
11862.30 876
11863.33 853
11864.36 852
11865.38 887
11866.41 840
11867.44 910
11868.47 786
11869.50 784
11870.53 884
11871.56 857
11872.59 861
11873.61 837
11874.64 880
11875.67 868
11876.70 905
11877.73 849
11878.76 877
11879.79 883
11880.82 881
11881.85 874
11882.88 846
11883.91 855
11884.94 906
11885.97 906
11886.99 932
11888.02 877
11889.05 871
11890.08 899
11891.11 915
11892.14 879
11893.17 935
11894.20 929
11895.23 948
11896.26 977
11897.29 1045
11898.32 911
11899.35 975
11900.38 940
11901.41 1070
11902.44 1026
11903.47 1054
11904.50 1052
11905.53 1081
11906.56 1072
11907.59 1093
11908.62 1132
11909.65 1096
11910.69 1040
11911.72 1071
11912.75 1123
11913.78 1003
11914.81 1013
11915.84 1007
11916.87 1027
11917.90 944
11918.93 976
11919.96 1054
11920.99 940
11922.02 980
11923.05 1001
11924.09 975
11925.12 971
11926.15 985
11927.18 987
11928.21 990
11929.24 1039
11930.27 1083
11931.30 1180
11932.34 1215
11933.37 1268
11934.40 1300
11935.43 1356
11936.46 1360
11937.49 1432
11938.53 1369
11939.56 1291
11940.59 1258
11941.62 1256
11942.65 1168
11943.69 1166
11944.72 1042
11945.75 1040
11946.78 1068
11947.81 1010
11948.85 990
11949.88 910
11950.91 865
11951.94 905
11952.97 852
11954.01 872
11955.04 920
11956.07 900
11957.10 878
11958.14 878
11959.17 907
11960.20 881
11961.24 877
11962.27 848
11963.30 877
11964.33 895
11965.37 909
11966.40 818
11967.43 905
11968.47 912
11969.50 894
11970.53 876
11971.56 815
11972.60 877
11973.63 914
11974.66 855
11975.70 896
11976.73 946
11977.76 847
11978.80 878
11979.83 853
11980.86 819
11981.90 837
11982.93 790
11983.97 869
11985.00 913
11986.03 874
11987.07 830
11988.10 841
11989.13 835
11990.17 848
11991.20 856
11992.24 815
11993.27 910
11994.31 886
11995.34 863
11996.37 851
11997.41 828
11998.44 853
11999.48 844
12000.51 837
12001.55 910
12002.58 883
12003.61 833
12004.65 903
12005.68 933
12006.72 925
12007.75 891
12008.79 915
12009.82 948
12010.86 930
12011.89 963
12012.93 937
12013.96 926
12015.00 984
12016.03 1005
12017.07 979
12018.10 898
12019.14 997
12020.17 998
12021.21 935
12022.24 916
12023.28 993
12024.31 939
12025.35 909
12026.39 971
12027.42 956
12028.46 1006
12029.49 955
12030.53 918
12031.56 982
12032.60 960
12033.64 938
12034.67 910
12035.71 946
12036.74 948
12037.78 957
12038.82 954
12039.85 949
12040.89 924
12041.92 917
12042.96 931
12044.00 942
12045.03 893
12046.07 881
12047.11 962
12048.14 998
12049.18 964
12050.21 1001
12051.25 961
12052.29 952
12053.32 979
12054.36 1050
12055.40 980
12056.43 948
12057.47 949
12058.51 995
12059.55 978
12060.58 978
12061.62 986
12062.66 1000
12063.69 1002
12064.73 969
12065.77 1041
12066.81 1030
12067.84 1085
12068.88 994
12069.92 1006
12070.95 938
12071.99 881
12073.03 937
12074.07 971
12075.11 1018
12076.14 999
12077.18 1022
12078.22 1076
12079.26 1008
12080.29 990
12081.33 1008
12082.37 1067
12083.41 1029
12084.45 995
12085.48 942
12086.52 996
12087.56 1007
12088.60 1047
12089.64 1018
12090.67 1019
12091.71 1090
12092.75 1085
12093.79 1038
12094.83 1053
12095.87 1070
12096.91 1072
12097.94 1132
12098.98 1142
12100.02 1213
12101.06 1252
12102.10 1188
12103.14 1218
12104.18 1210
12105.22 1285
12106.25 1288
12107.29 1304
12108.33 1339
12109.37 1339
12110.41 1291
12111.45 1236
12112.49 1160
12113.53 1047
12114.57 1049
12115.61 1037
12116.65 1054
12117.69 1065
12118.73 1035
12119.77 1008
12120.80 1037
12121.84 964
12122.88 953
12123.92 961
12124.96 924
12126.00 956
12127.04 941
12128.08 948
12129.12 942
12130.16 931
12131.20 915
12132.24 853
12133.28 864
12134.32 860
12135.36 835
12136.40 806
12137.44 813
12138.48 868
12139.52 823
12140.57 869
12141.61 870
12142.65 890
12143.69 866
12144.73 870
12145.77 845
12146.81 775
12147.85 867
12148.89 821
12149.93 815
12150.97 819
12152.01 814
12153.05 837
12154.10 803
12155.14 829
12156.18 745
12157.22 797
12158.26 816
12159.30 795
12160.34 738
12161.38 768
12162.42 790
12163.47 883
12164.51 818
12165.55 783
12166.59 753
12167.63 794
12168.67 780
12169.72 761
12170.76 801
12171.80 793
12172.84 752
12173.88 748
12174.92 771
12175.97 771
12177.01 758
12178.05 870
12179.09 801
12180.13 807
12181.18 791
12182.22 767
12183.26 708
12184.30 743
12185.35 774
12186.39 802
12187.43 805
12188.47 744
12189.52 757
12190.56 877
12191.60 849
12192.64 769
12193.69 773
12194.73 684
12195.77 719
12196.82 784
12197.86 746
12198.90 820
12199.94 780
12200.99 737
12202.03 773
12203.07 786
12204.12 781
12205.16 746
12206.20 797
12207.25 733
12208.29 762
12209.33 798
12210.38 761
12211.42 812
12212.46 783
12213.51 758
12214.55 802
12215.59 814
12216.64 820
12217.68 766
12218.73 721
12219.77 765
12220.81 827
12221.86 804
12222.90 735
12223.94 761
12224.99 788
12226.03 774
12227.08 767
12228.12 741
12229.17 771
12230.21 755
12231.25 753
12232.30 758
12233.34 757
12234.39 801
12235.43 751
12236.48 715
12237.52 763
12238.57 746
12239.61 739
12240.66 754
12241.70 754
12242.74 750
12243.79 770
12244.83 765
12245.88 751
12246.92 717
12247.97 735
12249.01 770
12250.06 751
12251.10 780
12252.15 761
12253.20 760
12254.24 728
12255.29 652
12256.33 708
12257.38 738
12258.42 710
12259.47 729
12260.51 727
12261.56 725
12262.60 751
12263.65 747
12264.70 732
12265.74 686
12266.79 658
12267.83 693
12268.88 712
12269.93 753
12270.97 700
12272.02 673
12273.06 720
12274.11 698
12275.16 701
12276.20 690
12277.25 665
12278.30 741
12279.34 661
12280.39 721
12281.43 725
12282.48 682
12283.53 688
12284.57 654
12285.62 698
12286.67 681
12287.71 689
12288.76 663
12289.81 604
12290.85 650
12291.90 662
12292.95 650
12294.00 702
12295.04 708
12296.09 679
12297.14 669
12298.18 630
12299.23 621
12300.28 574
12301.33 634
12302.37 666
12303.42 635
12304.47 625
12305.52 678
12306.56 680
12307.61 655
12308.66 641
12309.71 699
12310.75 643
12311.80 662
12312.85 673
12313.90 680
12314.95 645
12315.99 632
12317.04 636
12318.09 620
12319.14 639
12320.19 674
12321.23 620
12322.28 621
12323.33 638
12324.38 609
12325.43 633
12326.47 666
12327.52 672
12328.57 634
12329.62 634
12330.67 702
12331.72 662
12332.77 680
12333.81 652
12334.86 654
12335.91 662
12336.96 659
12338.01 601
12339.06 629
12340.11 647
12341.16 676
12342.21 608
12343.26 650
12344.30 588
12345.35 560
12346.40 615
12347.45 682
12348.50 657
12349.55 633
12350.60 654
12351.65 695
12352.70 613
12353.75 643
12354.80 705
12355.85 676
12356.90 601
12357.95 631
12359.00 651
12360.05 644
12361.10 602
12362.15 656
12363.20 625
12364.25 649
12365.30 642
12366.35 714
12367.40 635
12368.45 592
12369.50 624
12370.55 650
12371.60 651
12372.65 642
12373.70 646
12374.75 707
12375.80 698
12376.85 652
12377.90 635
12378.95 622
12380.00 660
12381.05 599
12382.10 623
12383.15 658
12384.21 651
12385.26 677
12386.31 670
12387.36 658
12388.41 687
12389.46 638
12390.51 682
12391.56 654
12392.61 683
12393.67 662
12394.72 682
12395.77 646
12396.82 624
12397.87 661
12398.92 645
12399.97 636
12401.03 616
12402.08 598
12403.13 627
12404.18 624
12405.23 623
12406.28 628
12407.34 677
12408.39 657
12409.44 649
12410.49 687
12411.54 647
12412.60 627
12413.65 684
12414.70 656
12415.75 690
12416.80 636
12417.86 635
12418.91 694
12419.96 729
12421.01 678
12422.07 626
12423.12 663
12424.17 691
12425.22 707
12426.28 713
12427.33 714
12428.38 639
12429.43 668
12430.49 688
12431.54 738
12432.59 723
12433.65 664
12434.70 651
12435.75 629
12436.80 629
12437.86 664
12438.91 682
12439.96 640
12441.02 620
12442.07 660
12443.12 647
12444.18 640
12445.23 627
12446.28 627
12447.34 621
12448.39 644
12449.45 675
12450.50 632
12451.55 660
12452.61 615
12453.66 611
12454.71 660
12455.77 663
12456.82 673
12457.88 632
12458.93 689
12459.98 688
12461.04 687
12462.09 675
12463.15 636
12464.20 613
12465.26 652
12466.31 654
12467.36 690
12468.42 682
12469.47 648
12470.53 677
12471.58 677
12472.64 674
12473.69 667
12474.75 690
12475.80 681
12476.86 656
12477.91 693
12478.97 688
12480.02 713
12481.08 675
12482.13 684
12483.19 758
12484.24 715
12485.30 711
12486.35 712
12487.41 740
12488.46 765
12489.52 757
12490.57 704
12491.63 726
12492.68 799
12493.74 787
12494.79 852
12495.85 861
12496.90 999
12497.96 933
12499.02 943
12500.07 939
12501.13 834
12502.18 959
12503.24 950
12504.30 913
12505.35 845
12506.41 838
12507.46 838
12508.52 839
12509.58 876
12510.63 824
12511.69 806
12512.74 792
12513.80 861
12514.86 797
12515.91 735
12516.97 758
12518.03 763
12519.08 745
12520.14 787
12521.20 842
12522.25 961
12523.31 976
12524.37 979
12525.42 980
12526.48 1027
12527.54 1096
12528.59 1163
12529.65 1112
12530.71 1072
12531.77 1069
12532.82 1032
12533.88 1056
12534.94 1058
12535.99 933
12537.05 931
12538.11 915
12539.17 872
12540.22 853
12541.28 818
12542.34 810
12543.40 772
12544.45 788
12545.51 710
12546.57 776
12547.63 767
12548.69 780
12549.74 745
12550.80 762
12551.86 767
12552.92 732
12553.98 745
12555.03 717
12556.09 746
12557.15 759
12558.21 801
12559.27 726
12560.32 765
12561.38 788
12562.44 739
12563.50 812
12564.56 757
12565.62 827
12566.68 829
12567.73 826
12568.79 821
12569.85 816
12570.91 776
12571.97 813
12573.03 840
12574.09 856
12575.15 864
12576.20 858
12577.26 880
12578.32 897
12579.38 844
12580.44 930
12581.50 968
12582.56 873
12583.62 909
12584.68 902
12585.74 822
12586.80 874
12587.86 864
12588.92 830
12589.98 860
12591.04 873
12592.10 776
12593.15 841
12594.21 863
12595.27 852
12596.33 886
12597.39 826
12598.45 846
12599.51 857
12600.57 936
12601.63 962
12602.69 920
12603.75 986
12604.81 991
12605.87 1056
12606.93 1019
12608.00 1039
12609.06 1072
12610.12 1094
12611.18 1145
12612.24 1192
12613.30 1095
12614.36 1015
12615.42 1050
12616.48 975
12617.54 1026
12618.60 940
12619.66 930
12620.72 965
12621.78 940
12622.84 906
12623.91 802
12624.97 835
12626.03 889
12627.09 899
12628.15 826
12629.21 825
12630.27 809
12631.33 837
12632.40 798
12633.46 798
12634.52 769
12635.58 780
12636.64 754
12637.70 734
12638.76 724
12639.83 748
12640.89 827
12641.95 747
12643.01 735
12644.07 751
12645.13 781
12646.20 764
12647.26 786
12648.32 771
12649.38 701
12650.45 758
12651.51 786
12652.57 807
12653.63 749
12654.69 753
12655.76 785
12656.82 775
12657.88 739
12658.94 730
12660.01 715
12661.07 733
12662.13 783
12663.19 789
12664.26 804
12665.32 779
12666.38 807
12667.45 795
12668.51 765
12669.57 715
12670.63 759
12671.70 698
12672.76 761
12673.82 676
12674.89 704
12675.95 769
12677.01 783
12678.08 794
12679.14 776
12680.20 725
12681.27 738
12682.33 836
12683.39 763
12684.46 698
12685.52 836
12686.58 828
12687.65 828
12688.71 805
12689.77 811
12690.84 876
12691.90 832
12692.97 781
12694.03 771
12695.09 850
12696.16 822
12697.22 779
12698.29 839
12699.35 738
12700.42 749
12701.48 767
12702.54 808
12703.61 833
12704.67 707
12705.74 761
12706.80 778
12707.87 739
12708.93 743
12710.00 773
12711.06 744
12712.12 795
12713.19 763
12714.25 705
12715.32 703
12716.38 754
12717.45 800
12718.51 768
12719.58 711
12720.64 725
12721.71 732
12722.77 729
12723.84 727
12724.90 715
12725.97 762
12727.04 731
12728.10 700
12729.17 732
12730.23 709
12731.30 703
12732.36 713
12733.43 753
12734.49 737
12735.56 742
12736.63 749
12737.69 725
12738.76 685
12739.82 706
12740.89 670
12741.95 670
12743.02 658
12744.09 677
12745.15 684
12746.22 698
12747.28 725
12748.35 699
12749.42 669
12750.48 638
12751.55 729
12752.62 721
12753.68 681
12754.75 637
12755.82 688
12756.88 628
12757.95 579
12759.02 628
12760.08 622
12761.15 662
12762.22 585
12763.28 610
12764.35 574
12765.42 604
12766.48 604
12767.55 579
12768.62 607
12769.69 648
12770.75 649
12771.82 646
12772.89 591
12773.95 604
12775.02 600
12776.09 598
12777.16 641
12778.22 610
12779.29 569
12780.36 573
12781.43 597
12782.49 571
12783.56 629
12784.63 601
12785.70 568
12786.77 616
12787.83 593
12788.90 614
12789.97 589
12791.04 592
12792.11 591
12793.17 566
12794.24 604
12795.31 630
12796.38 628
12797.45 619
12798.51 555
12799.58 584
12800.65 637
12801.72 563
12802.79 551
12803.86 587
12804.93 598
12805.99 561
12807.06 554
12808.13 526
12809.20 532
12810.27 611
12811.34 619
12812.41 610
12813.48 642
12814.54 631
12815.61 611
12816.68 591
12817.75 631
12818.82 589
12819.89 652
12820.96 627
12822.03 563
12823.10 575
12824.17 596
12825.24 595
12826.31 562
12827.38 545
12828.45 561
12829.52 624
12830.59 585
12831.65 544
12832.72 577
12833.79 564
12834.86 514
12835.93 534
12837.00 597
12838.07 558
12839.14 549
12840.21 575
12841.28 549
12842.35 501
12843.42 543
12844.50 569
12845.57 592
12846.64 556
12847.71 512
12848.78 548
12849.85 546
12850.92 542
12851.99 560
12853.06 548
12854.13 580
12855.20 586
12856.27 573
12857.34 549
12858.41 590
12859.48 573
12860.55 556
12861.63 533
12862.70 520
12863.77 544
12864.84 507
12865.91 544
12866.98 559
12868.05 568
12869.12 601
12870.19 611
12871.27 572
12872.34 571
12873.41 536
12874.48 546
12875.55 520
12876.62 558
12877.70 562
12878.77 542
12879.84 555
12880.91 517
12881.98 521
12883.05 560
12884.13 522
12885.20 538
12886.27 493
12887.34 512
12888.41 509
12889.49 561
12890.56 515
12891.63 511
12892.70 540
12893.78 527
12894.85 519
12895.92 465
12896.99 478
12898.06 494
12899.14 482
12900.21 541
12901.28 567
12902.36 566
12903.43 527
12904.50 466
12905.57 480
12906.65 562
12907.72 532
12908.79 488
12909.87 516
12910.94 490
12912.01 504
12913.08 476
12914.16 465
12915.23 481
12916.30 484
12917.38 455
12918.45 480
12919.52 529
12920.60 492
12921.67 457
12922.74 480
12923.82 571
12924.89 555
12925.97 510
12927.04 496
12928.11 487
12929.19 513
12930.26 480
12931.33 512
12932.41 523
12933.48 471
12934.56 455
12935.63 479
12936.70 510
12937.78 453
12938.85 461
12939.93 485
12941.00 559
12942.08 511
12943.15 471
12944.22 472
12945.30 474
12946.37 468
12947.45 482
12948.52 474
12949.60 511
12950.67 512
12951.75 530
12952.82 479
12953.90 488
12954.97 479
12956.05 485
12957.12 514
12958.20 530
12959.27 437
12960.35 446
12961.42 502
12962.50 455
12963.57 488
12964.65 496
12965.72 523
12966.80 455
12967.87 469
12968.95 514
12970.02 511
12971.10 502
12972.17 516
12973.25 483
12974.33 487
12975.40 482
12976.48 521
12977.55 497
12978.63 474
12979.70 532
12980.78 519
12981.86 514
12982.93 457
12984.01 494
12985.08 585
12986.16 520
12987.24 496
12988.31 498
12989.39 520
12990.47 516
12991.54 526
12992.62 501
12993.70 510
12994.77 558
12995.85 520
12996.93 475
12998.00 505
12999.08 514
13000.16 507
13001.23 493
13002.31 509
13003.39 517
13004.46 508
13005.54 491
13006.62 502
13007.69 472
13008.77 509
13009.85 498
13010.93 521
13012.00 519
13013.08 542
13014.16 565
13015.23 546
13016.31 498
13017.39 506
13018.47 455
13019.54 467
13020.62 528
13021.70 530
13022.78 505
13023.85 559
13024.93 567
13026.01 613
13027.09 528
13028.17 525
13029.24 520
13030.32 510
13031.40 495
13032.48 489
13033.56 545
13034.63 505
13035.71 486
13036.79 504
13037.87 534
13038.95 503
13040.03 524
13041.10 527
13042.18 472
13043.26 496
13044.34 494
13045.42 510
13046.50 512
13047.58 517
13048.65 514
13049.73 515
13050.81 526
13051.89 515
13052.97 453
13054.05 435
13055.13 543
13056.21 549
13057.29 520
13058.37 525
13059.44 519
13060.52 484
13061.60 469
13062.68 471
13063.76 488
13064.84 502
13065.92 566
13067.00 516
13068.08 523
13069.16 496
13070.24 498
13071.32 530
13072.40 499
13073.48 537
13074.56 462
13075.64 492
13076.72 520
13077.80 492
13078.88 521
13079.96 464
13081.04 509
13082.12 503
13083.20 562
13084.28 521
13085.36 521
13086.44 495
13087.52 507
13088.60 481
13089.68 517
13090.76 526
13091.84 535
13092.92 531
13094.00 502
13095.08 529
13096.16 471
13097.24 453
13098.33 484
13099.41 482
13100.49 489
13101.57 518
13102.65 514
13103.73 504
13104.81 511
13105.89 509
13106.97 548
13108.05 536
13109.14 522
13110.22 509
13111.30 515
13112.38 451
13113.46 524
13114.54 466
13115.62 496
13116.71 487
13117.79 541
13118.87 539
13119.95 537
13121.03 456
13122.11 501
13123.20 525
13124.28 514
13125.36 486
13126.44 537
13127.52 451
13128.61 497
13129.69 458
13130.77 506
13131.85 530
13132.94 575
13134.02 517
13135.10 513
13136.18 498
13137.26 483
13138.35 471
13139.43 491
13140.51 523
13141.59 482
13142.68 454
13143.76 488
13144.84 477
13145.93 489
13147.01 516
13148.09 559
13149.17 533
13150.26 508
13151.34 534
13152.42 502
13153.51 508
13154.59 485
13155.67 462
13156.76 540
13157.84 473
13158.92 509
13160.01 533
13161.09 522
13162.17 499
13163.26 543
13164.34 524
13165.42 484
13166.51 505
13167.59 468
13168.67 476
13169.76 500
13170.84 518
13171.93 478
13173.01 537
13174.09 525
13175.18 456
13176.26 517
13177.35 540
13178.43 480
13179.51 517
13180.60 520
13181.68 532
13182.77 481
13183.85 475
13184.94 486
13186.02 497
13187.10 460
13188.19 471
13189.27 537
13190.36 564
13191.44 531
13192.53 514
13193.61 517
13194.70 525
13195.78 545
13196.87 513
13197.95 515
13199.04 507
13200.12 512
13201.21 533
13202.29 537
13203.38 534
13204.46 489
13205.55 499
13206.63 504
13207.72 570
13208.80 512
13209.89 531
13210.97 573
13212.06 511
13213.14 534
13214.23 481
13215.32 509
13216.40 519
13217.49 478
13218.57 529
13219.66 557
13220.74 491
13221.83 496
13222.92 508
13224.00 539
13225.09 521
13226.17 518
13227.26 474
13228.35 508
13229.43 516
13230.52 511
13231.61 510
13232.69 520
13233.78 562
13234.87 496
13235.95 533
13237.04 556
13238.12 556
13239.21 556
13240.30 534
13241.38 511
13242.47 453
13243.56 486
13244.65 495
13245.73 505
13246.82 577
13247.91 563
13248.99 573
13250.08 505
13251.17 519
13252.25 588
13253.34 537
13254.43 504
13255.52 512
13256.60 513
13257.69 538
13258.78 551
13259.87 584
13260.95 529
13262.04 513
13263.13 525
13264.22 540
13265.30 524
13266.39 565
13267.48 536
13268.57 548
13269.65 573
13270.74 568
13271.83 563
13272.92 549
13274.01 586
13275.09 586
13276.18 544
13277.27 582
13278.36 591
13279.45 637
13280.54 619
13281.62 573
13282.71 533
13283.80 575
13284.89 538
13285.98 544
13287.07 576
13288.16 601
13289.24 564
13290.33 571
13291.42 580
13292.51 541
13293.60 580
13294.69 588
13295.78 586
13296.87 617
13297.96 580
13299.04 610
13300.13 578
13301.22 549
13302.31 560
13303.40 578
13304.49 592
13305.58 613
13306.67 663
13307.76 574
13308.85 603
13309.94 636
13311.03 629
13312.12 593
13313.21 619
13314.30 588
13315.39 608
13316.48 653
13317.57 645
13318.66 636
13319.75 645
13320.84 654
13321.93 586
13323.02 570
13324.11 544
13325.20 642
13326.29 630
13327.38 610
13328.47 669
13329.56 612
13330.65 615
13331.74 614
13332.83 626
13333.92 607
13335.01 622
13336.10 639
13337.19 641
13338.28 621
13339.37 554
13340.46 579
13341.55 609
13342.64 613
13343.74 659
13344.83 643
13345.92 598
13347.01 597
13348.10 595
13349.19 587
13350.28 635
13351.37 647
13352.46 648
13353.56 606
13354.65 655
13355.74 672
13356.83 642
13357.92 653
13359.01 668
13360.10 702
13361.20 729
13362.29 682
13363.38 685
13364.47 589
13365.56 642
13366.65 792
13367.75 673
13368.84 651
13369.93 720
13371.02 736
13372.11 730
13373.21 647
13374.30 733
13375.39 725
13376.48 694
13377.58 721
13378.67 699
13379.76 714
13380.85 713
13381.95 718
13383.04 659
13384.13 689
13385.22 636
13386.32 645
13387.41 641
13388.50 592
13389.59 666
13390.69 663
13391.78 647
13392.87 632
13393.97 662
13395.06 631
13396.15 589
13397.24 597
13398.34 659
13399.43 678
13400.52 614
13401.62 617
13402.71 636
13403.80 655
13404.90 628
13405.99 620
13407.08 620
13408.18 635
13409.27 662
13410.37 595
13411.46 552
13412.55 655
13413.65 655
13414.74 543
13415.83 562
13416.93 667
13418.02 605
13419.12 623
13420.21 586
13421.30 646
13422.40 666
13423.49 606
13424.59 659
13425.68 619
13426.78 626
13427.87 624
13428.96 633
13430.06 643
13431.15 627
13432.25 633
13433.34 608
13434.44 577
13435.53 577
13436.63 566
13437.72 577
13438.82 616
13439.91 645
13441.01 667
13442.10 653
13443.20 602
13444.29 623
13445.39 604
13446.48 635
13447.58 671
13448.67 659
13449.77 655
13450.86 623
13451.96 624
13453.05 650
13454.15 629
13455.24 656
13456.34 663
13457.43 666
13458.53 610
13459.63 632
13460.72 617
13461.82 621
13462.91 654
13464.01 640
13465.10 689
13466.20 658
13467.30 631
13468.39 665
13469.49 686
13470.58 671
13471.68 653
13472.78 636
13473.87 707
13474.97 679
13476.07 680
13477.16 684
13478.26 664
13479.35 632
13480.45 637
13481.55 699
13482.64 700
13483.74 680
13484.84 712
13485.93 691
13487.03 680
13488.13 711
13489.22 715
13490.32 781
13491.42 777
13492.52 751
13493.61 737
13494.71 697
13495.81 738
13496.90 734
13498.00 746
13499.10 789
13500.20 772
13501.29 800
13502.39 800
13503.49 792
13504.59 735
13505.68 824
13506.78 862
13507.88 837
13508.98 779
13510.07 803
13511.17 777
13512.27 798
13513.37 762
13514.47 793
13515.56 724
13516.66 760
13517.76 750
13518.86 703
13519.96 658
13521.05 675
13522.15 668
13523.25 686
13524.35 620
13525.45 633
13526.54 625
13527.64 609
13528.74 614
13529.84 595
13530.94 667
13532.04 689
13533.14 632
13534.23 629
13535.33 572
13536.43 592
13537.53 570
13538.63 615
13539.73 614
13540.83 600
13541.93 535
13543.03 584
13544.12 543
13545.22 546
13546.32 562
13547.42 568
13548.52 547
13549.62 535
13550.72 546
13551.82 564
13552.92 535
13554.02 527
13555.12 561
13556.22 520
13557.32 538
13558.42 502
13559.52 563
13560.62 535
13561.72 602
13562.82 611
13563.92 607
13565.02 591
13566.12 555
13567.22 516
13568.32 529
13569.42 555
13570.52 569
13571.62 588
13572.72 573
13573.82 570
13574.92 547
13576.02 512
13577.12 501
13578.22 533
13579.32 513
13580.42 524
13581.52 495
13582.62 559
13583.72 546
13584.82 575
13585.92 550
13587.02 529
13588.13 519
13589.23 492
13590.33 530
13591.43 528
13592.53 568
13593.63 545
13594.73 556
13595.83 556
13596.93 534
13598.04 557
13599.14 555
13600.24 596
13601.34 577
13602.44 567
13603.54 537
13604.64 514
13605.75 525
13606.85 559
13607.95 559
13609.05 596
13610.15 588
13611.25 577
13612.36 594
13613.46 568
13614.56 550
13615.66 513
13616.76 544
13617.87 567
13618.97 543
13620.07 591
13621.17 563
13622.28 522
13623.38 515
13624.48 586
13625.58 572
13626.68 567
13627.79 561
13628.89 578
13629.99 598
13631.09 554
13632.20 503
13633.30 575
13634.40 553
13635.51 556
13636.61 567
13637.71 509
13638.81 539
13639.92 559
13641.02 520
13642.12 499
13643.23 527
13644.33 559
13645.43 563
13646.54 576
13647.64 535
13648.74 521
13649.85 567
13650.95 524
13652.05 559
13653.16 556
13654.26 568
13655.36 596
13656.47 509
13657.57 477
13658.68 505
13659.78 500
13660.88 519
13661.99 512
13663.09 493
13664.19 543
13665.30 581
13666.40 540
13667.51 518
13668.61 525
13669.72 552
13670.82 547
13671.92 543
13673.03 555
13674.13 524
13675.24 587
13676.34 532
13677.45 519
13678.55 488
13679.65 557
13680.76 507
13681.86 498
13682.97 487
13684.07 511
13685.18 523
13686.28 532
13687.39 554
13688.49 515
13689.60 569
13690.70 591
13691.81 520
13692.91 528
13694.02 525
13695.12 508
13696.23 520
13697.33 559
13698.44 585
13699.55 495
13700.65 517
13701.76 534
13702.86 555
13703.97 533
13705.07 557
13706.18 551
13707.28 545
13708.39 549
13709.50 543
13710.60 578
13711.71 559
13712.81 605
13713.92 566
13715.03 590
13716.13 550
13717.24 585
13718.34 574
13719.45 625
13720.56 574
13721.66 552
13722.77 574
13723.88 594
13724.98 629
13726.09 627
13727.19 571
13728.30 560
13729.41 609
13730.51 613
13731.62 683
13732.73 624
13733.83 638
13734.94 609
13736.05 564
13737.16 596
13738.26 645
13739.37 565
13740.48 620
13741.58 594
13742.69 589
13743.80 626
13744.91 667
13746.01 622
13747.12 671
13748.23 630
13749.33 623
13750.44 634
13751.55 640
13752.66 665
13753.76 657
13754.87 668
13755.98 664
13757.09 733
13758.20 720
13759.30 724
13760.41 737
13761.52 746
13762.63 730
13763.74 751
13764.84 771
13765.95 866
13767.06 788
13768.17 883
13769.28 822
13770.38 855
13771.49 903
13772.60 897
13773.71 963
13774.82 992
13775.93 980
13777.03 1023
13778.14 1055
13779.25 972
13780.36 1040
13781.47 1074
13782.58 979
13783.69 993
13784.80 893
13785.90 870
13787.01 849
13788.12 799
13789.23 711
13790.34 763
13791.45 686
13792.56 658
13793.67 634
13794.78 655
13795.89 682
13797.00 645
13798.11 638
13799.21 614
13800.32 599
13801.43 602
13802.54 620
13803.65 610
13804.76 683
13805.87 604
13806.98 613
13808.09 678
13809.20 630
13810.31 663
13811.42 655
13812.53 662
13813.64 619
13814.75 646
13815.86 627
13816.97 663
13818.08 594
13819.19 651
13820.30 597
13821.41 562
13822.52 548
13823.63 604
13824.74 610
13825.85 572
13826.96 569
13828.08 566
13829.19 615
13830.30 551
13831.41 552
13832.52 537
13833.63 607
13834.74 617
13835.85 608
13836.96 596
13838.07 580
13839.18 572
13840.29 590
13841.41 609
13842.52 568
13843.63 568
13844.74 558
13845.85 586
13846.96 593
13848.07 595
13849.19 547
13850.30 636
13851.41 578
13852.52 618
13853.63 634
13854.74 576
13855.85 605
13856.97 619
13858.08 609
13859.19 571
13860.30 583
13861.41 630
13862.53 628
13863.64 634
13864.75 608
13865.86 599
13866.97 625
13868.09 622
13869.20 560
13870.31 584
13871.42 584
13872.54 610
13873.65 600
13874.76 632
13875.87 635
13876.99 571
13878.10 587
13879.21 609
13880.32 617
13881.44 628
13882.55 601
13883.66 592
13884.77 621
13885.89 580
13887.00 670
13888.11 646
13889.23 594
13890.34 645
13891.45 648
13892.57 664
13893.68 729
13894.79 697
13895.91 651
13897.02 672
13898.13 714
13899.25 726
13900.36 706
13901.47 655
13902.59 674
13903.70 742
13904.81 724
13905.93 708
13907.04 669
13908.16 653
13909.27 681
13910.38 661
13911.50 626
13912.61 618
13913.73 583
13914.84 612
13915.95 633
13917.07 584
13918.18 603
13919.30 534
13920.41 569
13921.52 617
13922.64 581
13923.75 567
13924.87 586
13925.98 603
13927.10 585
13928.21 595
13929.33 596
13930.44 554
13931.56 593
13932.67 582
13933.79 576
13934.90 604
13936.02 606
13937.13 623
13938.25 626
13939.36 570
13940.48 631
13941.59 627
13942.71 574
13943.82 536
13944.94 531
13946.05 565
13947.17 523
13948.28 575
13949.40 605
13950.51 536
13951.63 513
13952.74 558
13953.86 538
13954.98 481
13956.09 531
13957.21 508
13958.32 509
13959.44 561
13960.56 537
13961.67 537
13962.79 491
13963.90 548
13965.02 515
13966.14 517
13967.25 493
13968.37 557
13969.48 553
13970.60 516
13971.72 501
13972.83 557
13973.95 537
13975.07 531
13976.18 474
13977.30 548
13978.42 547
13979.53 538
13980.65 541
13981.77 530
13982.88 547
13984.00 519
13985.12 520
13986.23 517
13987.35 488
13988.47 543
13989.58 510
13990.70 570
13991.82 541
13992.94 518
13994.05 523
13995.17 573
13996.29 547
13997.41 511
13998.52 532
13999.64 552
14000.76 532
14001.88 509
14002.99 521
14004.11 577
14005.23 537
14006.35 529
14007.46 569
14008.58 510
14009.70 503
14010.82 523
14011.94 513
14013.05 524
14014.17 580
14015.29 516
14016.41 510
14017.53 501
14018.64 489
14019.76 540
14020.88 515
14022.00 534
14023.12 531
14024.24 507
14025.35 510
14026.47 554
14027.59 519
14028.71 537
14029.83 589
14030.95 530
14032.07 555
14033.19 528
14034.30 503
14035.42 521
14036.54 586
14037.66 597
14038.78 557
14039.90 589
14041.02 578
14042.14 545
14043.26 529
14044.38 544
14045.50 536
14046.61 486
14047.73 525
14048.85 546
14049.97 537
14051.09 578
14052.21 568
14053.33 565
14054.45 537
14055.57 552
14056.69 546
14057.81 596
14058.93 582
14060.05 594
14061.17 607
14062.29 555
14063.41 607
14064.53 612
14065.65 565
14066.77 616
14067.89 624
14069.01 595
14070.13 605
14071.25 556
14072.37 587
14073.49 631
14074.61 638
14075.73 621
14076.85 662
14077.97 697
14079.10 628
14080.22 590
14081.34 665
14082.46 726
14083.58 656
14084.70 622
14085.82 714
14086.94 741
14088.06 696
14089.18 686
14090.30 694
14091.43 687
14092.55 734
14093.67 738
14094.79 729
14095.91 751
14097.03 791
14098.15 806
14099.28 751
14100.40 756
14101.52 792
14102.64 793
14103.76 721
14104.88 787
14106.00 801
14107.13 782
14108.25 781
14109.37 753
14110.49 709
14111.61 775
14112.74 718
14113.86 740
14114.98 719
14116.10 682
14117.22 676
14118.35 625
14119.47 589
14120.59 614
14121.71 627
14122.84 630
14123.96 598
14125.08 576
14126.20 584
14127.33 603
14128.45 610
14129.57 608
14130.69 584
14131.82 623
14132.94 613
14134.06 565
14135.19 558
14136.31 607
14137.43 623
14138.55 597
14139.68 569
14140.80 554
14141.92 548
14143.05 583
14144.17 558
14145.29 600
14146.42 560
14147.54 546
14148.66 613
14149.79 613
14150.91 596
14152.03 581
14153.16 517
14154.28 567
14155.40 554
14156.53 571
14157.65 594
14158.78 611
14159.90 589
14161.02 547
14162.15 575
14163.27 565
14164.40 572
14165.52 595
14166.64 574
14167.77 597
14168.89 568
14170.02 577
14171.14 558
14172.27 601
14173.39 537
14174.51 512
14175.64 543
14176.76 523
14177.89 549
14179.01 564
14180.14 577
14181.26 584
14182.39 545
14183.51 563
14184.64 562
14185.76 583
14186.89 560
14188.01 564
14189.14 527
14190.26 531
14191.39 569
14192.51 549
14193.64 538
14194.76 563
14195.89 533
14197.01 491
14198.14 498
14199.26 539
14200.39 547
14201.52 502
14202.64 546
14203.77 562
14204.89 521
14206.02 520
14207.14 498
14208.27 476
14209.39 554
14210.52 523
14211.65 492
14212.77 460
14213.90 479
14215.02 460
14216.15 492
14217.28 507
14218.40 492
14219.53 462
14220.66 486
14221.78 482
14222.91 514
14224.04 517
14225.16 514
14226.29 544
14227.41 533
14228.54 510
14229.67 471
14230.79 509
14231.92 442
14233.05 515
14234.17 513
14235.30 492
14236.43 513
14237.56 472
14238.68 501
14239.81 506
14240.94 463
14242.06 462
14243.19 495
14244.32 543
14245.45 505
14246.57 440
14247.70 483
14248.83 459
14249.96 455
14251.08 474
14252.21 487
14253.34 489
14254.47 457
14255.59 471
14256.72 510
14257.85 481
14258.98 514
14260.10 491
14261.23 485
14262.36 499
14263.49 427
14264.62 491
14265.74 522
14266.87 473
14268.00 508
14269.13 479
14270.26 492
14271.39 481
14272.51 444
14273.64 425
14274.77 476
14275.90 441
14277.03 461
14278.16 467
14279.28 517
14280.41 451
14281.54 465
14282.67 451
14283.80 464
14284.93 457
14286.06 512
14287.19 514
14288.32 462
14289.44 432
14290.57 482
14291.70 516
14292.83 482
14293.96 490
14295.09 453
14296.22 407
14297.35 432
14298.48 428
14299.61 463
14300.74 476
14301.87 483
14303.00 478
14304.13 478
14305.26 473
14306.38 434
14307.51 445
14308.64 479
14309.77 440
14310.90 388
14312.03 401
14313.16 454
14314.29 451
14315.42 456
14316.55 429
14317.68 433
14318.81 409
14319.94 436
14321.07 425
14322.21 461
14323.34 425
14324.47 418
14325.60 391
14326.73 411
14327.86 465
14328.99 468
14330.12 442
14331.25 453
14332.38 437
14333.51 460
14334.64 468
14335.77 414
14336.90 438
14338.03 418
14339.17 400
14340.30 432
14341.43 425
14342.56 456
14343.69 435
14344.82 410
14345.95 456
14347.08 500
14348.21 401
14349.35 395
14350.48 403
14351.61 431
14352.74 394
14353.87 406
14355.00 424
14356.14 423
14357.27 421
14358.40 424
14359.53 407
14360.66 407
14361.79 443
14362.93 453
14364.06 402
14365.19 414
14366.32 428
14367.45 429
14368.59 430
14369.72 461
14370.85 442
14371.98 471
14373.12 439
14374.25 438
14375.38 432
14376.51 384
14377.65 412
14378.78 444
14379.91 456
14381.04 449
14382.18 448
14383.31 435
14384.44 441
14385.57 432
14386.71 431
14387.84 414
14388.97 402
14390.11 407
14391.24 413
14392.37 405
14393.51 409
14394.64 427
14395.77 446
14396.90 392
14398.04 403
14399.17 453
14400.30 401
14401.44 435
14402.57 450
14403.71 451
14404.84 430
14405.97 431
14407.11 415
14408.24 390
14409.37 382
14410.51 415
14411.64 426
14412.78 443
14413.91 432
14415.04 456
14416.18 408
14417.31 426
14418.45 405
14419.58 444
14420.71 419
14421.85 429
14422.98 422
14424.12 455
14425.25 457
14426.39 409
14427.52 384
14428.65 467
14429.79 474
14430.92 416
14432.06 444
14433.19 430
14434.33 436
14435.46 463
14436.60 474
14437.73 414
14438.87 453
14440.00 445
14441.14 426
14442.27 428
14443.41 405
14444.54 403
14445.68 416
14446.81 431
14447.95 400
14449.08 411
14450.22 429
14451.35 460
14452.49 383
14453.63 405
14454.76 455
14455.90 434
14457.03 477
14458.17 446
14459.30 457
14460.44 465
14461.58 464
14462.71 436
14463.85 465
14464.98 424
14466.12 417
14467.25 409
14468.39 469
14469.53 486
14470.66 453
14471.80 451
14472.94 415
14474.07 382
14475.21 417
14476.34 418
14477.48 446
14478.62 429
14479.75 417
14480.89 411
14482.03 411
14483.16 436
14484.30 429
14485.44 441
14486.57 446
14487.71 474
14488.85 447
14489.99 427
14491.12 423
14492.26 472
14493.40 432
14494.53 466
14495.67 482
14496.81 517
14497.94 459
14499.08 489
14500.22 529
14501.36 483
14502.49 470
14503.63 484
14504.77 507
14505.91 529
14507.04 535
14508.18 509
14509.32 462
14510.46 500
14511.60 485
14512.73 512
14513.87 529
14515.01 501
14516.15 503
14517.29 571
14518.42 490
14519.56 533
14520.70 563
14521.84 564
14522.98 547
14524.11 506
14525.25 555
14526.39 550
14527.53 563
14528.67 511
14529.81 557
14530.94 534
14532.08 565
14533.22 525
14534.36 499
14535.50 500
14536.64 520
14537.78 433
14538.92 515
14540.05 474
14541.19 493
14542.33 456
14543.47 475
14544.61 520
14545.75 535
14546.89 488
14548.03 538
14549.17 546
14550.31 499
14551.45 480
14552.59 508
14553.72 509
14554.86 498
14556.00 462
14557.14 468
14558.28 495
14559.42 501
14560.56 491
14561.70 445
14562.84 510
14563.98 476
14565.12 463
14566.26 457
14567.40 458
14568.54 469
14569.68 465
14570.82 453
14571.96 503
14573.10 476
14574.24 421
14575.38 438
14576.52 434
14577.66 464
14578.80 419
14579.94 441
14581.08 480
14582.23 497
14583.37 469
14584.51 460
14585.65 499
14586.79 480
14587.93 466
14589.07 490
14590.21 478
14591.35 458
14592.49 462
14593.63 461
14594.77 451
14595.92 489
14597.06 480
14598.20 485
14599.34 495
14600.48 517
14601.62 508
14602.76 472
14603.90 539
14605.05 491
14606.19 508
14607.33 513
14608.47 549
14609.61 560
14610.75 521
14611.90 536
14613.04 535
14614.18 506
14615.32 489
14616.46 548
14617.61 489
14618.75 523
14619.89 515
14621.03 523
14622.17 575
14623.32 536
14624.46 508
14625.60 551
14626.74 530
14627.88 581
14629.03 543
14630.17 545
14631.31 565
14632.45 630
14633.60 587
14634.74 534
14635.88 579
14637.03 637
14638.17 616
14639.31 605
14640.45 587
14641.60 583
14642.74 634
14643.88 592
14645.03 645
14646.17 583
14647.31 570
14648.45 542
14649.60 545
14650.74 525
14651.88 515
14653.03 498
14654.17 504
14655.31 483
14656.46 502
14657.60 498
14658.74 489
14659.89 519
14661.03 503
14662.18 493
14663.32 490
14664.46 478
14665.61 466
14666.75 432
14667.90 472
14669.04 528
14670.18 494
14671.33 444
14672.47 484
14673.62 499
14674.76 513
14675.90 472
14677.05 492
14678.19 477
14679.34 472
14680.48 471
14681.63 454
14682.77 445
14683.91 428
14685.06 454
14686.20 461
14687.35 448
14688.49 438
14689.64 416
14690.78 417
14691.93 455
14693.07 422
14694.22 451
14695.36 427
14696.51 404
14697.65 429
14698.80 399
14699.94 413
14701.09 483
14702.23 431
14703.38 448
14704.52 424
14705.67 427
14706.81 428
14707.96 439
14709.11 412
14710.25 419
14711.40 437
14712.54 498
14713.69 429
14714.83 421
14715.98 406
14717.13 398
14718.27 448
14719.42 433
14720.56 445
14721.71 431
14722.86 427
14724.00 445
14725.15 392
14726.29 398
14727.44 411
14728.59 429
14729.73 449
14730.88 359
14732.03 428
14733.17 416
14734.32 401
14735.47 402
14736.61 439
14737.76 441
14738.91 438
14740.05 446
14741.20 439
14742.35 422
14743.49 428
14744.64 484
14745.79 386
14746.93 416
14748.08 449
14749.23 495
14750.37 472
14751.52 446
14752.67 379
14753.82 384
14754.96 435
14756.11 436
14757.26 419
14758.41 424
14759.55 460
14760.70 408
14761.85 397
14763.00 401
14764.14 433
14765.29 447
14766.44 415
14767.59 392
14768.73 392
14769.88 471
14771.03 440
14772.18 375
14773.33 423
14774.47 449
14775.62 422
14776.77 400
14777.92 429
14779.07 469
14780.22 400
14781.36 404
14782.51 406
14783.66 421
14784.81 441
14785.96 413
14787.11 423
14788.26 412
14789.40 450
14790.55 437
14791.70 411
14792.85 414
14794.00 400
14795.15 447
14796.30 437
14797.45 418
14798.59 456
14799.74 440
14800.89 405
14802.04 412
14803.19 447
14804.34 454
14805.49 469
14806.64 443
14807.79 437
14808.94 467
14810.09 456
14811.24 408
14812.39 461
14813.54 455
14814.69 416
14815.84 428
14816.98 412
14818.13 456
14819.28 417
14820.43 423
14821.58 390
14822.73 416
14823.88 433
14825.03 448
14826.18 413
14827.33 403
14828.48 410
14829.63 419
14830.79 408
14831.94 405
14833.09 394
14834.24 400
14835.39 437
14836.54 426
14837.69 399
14838.84 371
14839.99 399
14841.14 443
14842.29 348
14843.44 369
14844.59 419
14845.74 415
14846.89 445
14848.04 457
14849.20 414
14850.35 382
14851.50 382
14852.65 414
14853.80 418
14854.95 375
14856.10 349
14857.25 354
14858.41 352
14859.56 359
14860.71 409
14861.86 412
14863.01 468
14864.16 428
14865.31 395
14866.47 386
14867.62 393
14868.77 426
14869.92 426
14871.07 406
14872.22 409
14873.38 380
14874.53 384
14875.68 422
14876.83 393
14877.98 378
14879.14 389
14880.29 366
14881.44 371
14882.59 381
14883.75 381
14884.90 411
14886.05 374
14887.20 323
14888.36 315
14889.51 341
14890.66 369
14891.81 429
14892.97 410
14894.12 380
14895.27 364
14896.42 421
14897.58 368
14898.73 365
14899.88 384
14901.04 349
14902.19 347
14903.34 373
14904.50 355
14905.65 391
14906.80 366
14907.96 377
14909.11 372
14910.26 372
14911.42 370
14912.57 370
14913.72 421
14914.88 346
14916.03 333
14917.18 396
14918.34 385
14919.49 361
14920.64 363
14921.80 375
14922.95 390
14924.11 369
14925.26 351
14926.41 391
14927.57 436
14928.72 405
14929.88 379
14931.03 353
14932.18 385
14933.34 402
14934.49 404
14935.65 417
14936.80 390
14937.96 392
14939.11 373
14940.26 388
14941.42 371
14942.57 370
14943.73 367
14944.88 366
14946.04 377
14947.19 370
14948.35 396
14949.50 406
14950.66 375
14951.81 382
14952.97 381
14954.12 389
14955.28 379
14956.43 358
14957.59 389
14958.74 380
14959.90 387
14961.05 374
14962.21 374
14963.36 407
14964.52 362
14965.68 369
14966.83 356
14967.99 336
14969.14 367
14970.30 388
14971.45 363
14972.61 383
14973.77 384
14974.92 375
14976.08 380
14977.23 367
14978.39 398
14979.54 371
14980.70 376
14981.86 376
14983.01 389
14984.17 352
14985.33 351
14986.48 386
14987.64 404
14988.79 345
14989.95 368
14991.11 386
14992.26 384
14993.42 391
14994.58 375
14995.73 353
14996.89 427
14998.05 398
14999.20 410
15000.36 386
15001.52 365
15002.68 352
15003.83 386
15004.99 375
15006.15 375
15007.30 382
15008.46 382
15009.62 352
15010.77 339
15011.93 412
15013.09 345
15014.25 296
15015.40 347
15016.56 344
15017.72 370
15018.88 344
15020.03 327
15021.19 367
15022.35 389
15023.51 373
15024.67 385
15025.82 363
15026.98 362
15028.14 296
15029.30 328
15030.45 318
15031.61 326
15032.77 384
15033.93 355
15035.09 359
15036.25 363
15037.40 334
15038.56 349
15039.72 320
15040.88 333
15042.04 367
15043.20 332
15044.35 333
15045.51 369
15046.67 300
15047.83 304
15048.99 335
15050.15 379
15051.31 323
15052.47 340
15053.62 417
15054.78 436
15055.94 349
15057.10 368
15058.26 349
15059.42 381
15060.58 365
15061.74 352
15062.90 330
15064.06 364
15065.22 348
15066.38 361
15067.53 339
15068.69 347
15069.85 330
15071.01 371
15072.17 357
15073.33 344
15074.49 333
15075.65 327
15076.81 333
15077.97 343
15079.13 285
15080.29 334
15081.45 388
15082.61 332
15083.77 360
15084.93 312
15086.09 273
15087.25 334
15088.41 366
15089.57 335
15090.73 384
15091.89 341
15093.05 340
15094.21 340
15095.37 346
15096.54 351
15097.70 399
15098.86 408
15100.02 345
15101.18 354
15102.34 363
15103.50 355
15104.66 389
15105.82 335
15106.98 329
15108.14 357
15109.30 354
15110.47 348
15111.63 348
15112.79 316
15113.95 327
15115.11 341
15116.27 344
15117.43 338
15118.59 363
15119.76 377
15120.92 341
15122.08 316
15123.24 357
15124.40 336
15125.56 342
15126.73 341
15127.89 356
15129.05 357
15130.21 405
15131.37 364
15132.53 327
15133.70 334
15134.86 338
15136.02 375
15137.18 363
15138.35 329
15139.51 363
15140.67 380
15141.83 376
15142.99 316
15144.16 327
15145.32 342
15146.48 356
15147.64 347
15148.81 338
15149.97 334
15151.13 370
15152.29 351
15153.46 363
15154.62 344
15155.78 331
15156.95 341
15158.11 385
15159.27 366
15160.43 314
15161.60 378
15162.76 332
15163.92 315
15165.09 360
15166.25 322
15167.41 310
15168.58 362
15169.74 319
15170.90 343
15172.07 323
15173.23 348
15174.39 349
15175.56 332
15176.72 343
15177.89 362
15179.05 327
15180.21 360
15181.38 324
15182.54 336
15183.70 375
15184.87 359
15186.03 350
15187.20 314
15188.36 401
15189.52 349
15190.69 375
15191.85 362
15193.02 358
15194.18 369
15195.35 311
15196.51 342
15197.68 347
15198.84 374
15200.00 378
15201.17 370
15202.33 415
15203.50 335
15204.66 362
15205.83 404
15206.99 342
15208.16 361
15209.32 386
15210.49 350
15211.65 392
15212.82 321
15213.98 351
15215.15 385
15216.31 415
15217.48 359
15218.64 355
15219.81 369
15220.97 373
15222.14 379
15223.30 375
15224.47 391
15225.64 402
15226.80 399
15227.97 438
15229.13 406
15230.30 368
15231.46 357
15232.63 352
15233.80 319
15234.96 372
15236.13 381
15237.29 358
15238.46 386
15239.63 396
15240.79 416
15241.96 381
15243.12 344
15244.29 407
15245.46 386
15246.62 395
15247.79 395
15248.96 373
15250.12 374
15251.29 412
15252.45 410
15253.62 376
15254.79 360
15255.95 364
15257.12 375
15258.29 372
15259.45 362
15260.62 394
15261.79 391
15262.96 360
15264.12 391
15265.29 358
15266.46 330
15267.62 370
15268.79 351
15269.96 348
15271.13 353
15272.29 353
15273.46 389
15274.63 393
15275.80 391
15276.96 354
15278.13 345
15279.30 353
15280.47 349
15281.63 341
15282.80 366
15283.97 353
15285.14 322
15286.30 337
15287.47 364
15288.64 321
15289.81 342
15290.98 351
15292.14 334
15293.31 376
15294.48 368
15295.65 347
15296.82 407
15297.99 384
15299.15 364
15300.32 344
15301.49 358
15302.66 336
15303.83 384
15305.00 359
15306.16 327
15307.33 373
15308.50 357
15309.67 366
15310.84 347
15312.01 421
15313.18 380
15314.35 391
15315.52 365
15316.68 385
15317.85 364
15319.02 403
15320.19 372
15321.36 396
15322.53 396
15323.70 374
15324.87 413
15326.04 400
15327.21 359
15328.38 330
15329.55 336
15330.72 347
15331.89 337
15333.05 316
15334.22 353
15335.39 357
15336.56 353
15337.73 336
15338.90 354
15340.07 361
15341.24 362
15342.41 350
15343.58 361
15344.75 353
15345.92 366
15347.09 375
15348.26 398
15349.43 365
15350.60 372
15351.78 350
15352.95 391
15354.12 412
15355.29 398
15356.46 340
15357.63 364
15358.80 347
15359.97 347
15361.14 311
15362.31 346
15363.48 369
15364.65 374
15365.82 361
15366.99 336
15368.16 365
15369.34 337
15370.51 349
15371.68 347
15372.85 368
15374.02 388
15375.19 388
15376.36 337
15377.53 339
15378.71 336
15379.88 329
15381.05 350
15382.22 377
15383.39 347
15384.56 354
15385.74 368
15386.91 349
15388.08 305
15389.25 339
15390.42 415
15391.59 346
15392.77 333
15393.94 362
15395.11 375
15396.28 385
15397.45 380
15398.63 395
15399.80 360
15400.97 370
15402.14 310
15403.32 360
15404.49 351
15405.66 326
15406.83 347
15408.01 360
15409.18 399
15410.35 353
15411.52 320
15412.70 344
15413.87 342
15415.04 349
15416.21 287
15417.39 319
15418.56 374
15419.73 314
15420.91 368
15422.08 365
15423.25 371
15424.42 345
15425.60 317
15426.77 344
15427.94 307
15429.12 327
15430.29 341
15431.46 348
15432.64 362
15433.81 350
15434.99 363
15436.16 350
15437.33 331
15438.51 347
15439.68 390
15440.85 382
15442.03 380
15443.20 382
15444.37 328
15445.55 311
15446.72 372
15447.90 366
15449.07 364
15450.25 332
15451.42 338
15452.59 327
15453.77 308
15454.94 346
15456.12 364
15457.29 326
15458.47 333
15459.64 341
15460.81 354
15461.99 334
15463.16 346
15464.34 353
15465.51 311
15466.69 341
15467.86 383
15469.04 379
15470.21 373
15471.39 349
15472.56 368
15473.74 334
15474.91 369
15476.09 369
15477.26 332
15478.44 337
15479.61 313
15480.79 344
15481.96 310
15483.14 329
15484.31 331
15485.49 328
15486.66 334
15487.84 344
15489.02 339
15490.19 306
15491.37 301
15492.54 317
15493.72 317
15494.89 326
15496.07 349
15497.25 335
15498.42 314
15499.60 323
15500.77 354
15501.95 323
15503.13 345
15504.30 339
15505.48 329
15506.66 375
15507.83 318
15509.01 319
15510.18 368
15511.36 350
15512.54 310
15513.71 336
15514.89 345
15516.07 340
15517.24 334
15518.42 334
15519.60 368
15520.77 351
15521.95 343
15523.13 297
15524.30 342
15525.48 350
15526.66 351
15527.84 367
15529.01 332
15530.19 350
15531.37 285
15532.54 341
15533.72 371
15534.90 312
15536.08 354
15537.25 343
15538.43 317
15539.61 334
15540.79 360
15541.96 350
15543.14 323
15544.32 287
15545.50 326
15546.67 360
15547.85 314
15549.03 328
15550.21 348
15551.39 353
15552.56 348
15553.74 321
15554.92 331
15556.10 327
15557.28 340
15558.46 331
15559.63 360
15560.81 367
15561.99 339
15563.17 358
15564.35 336
15565.53 321
15566.70 329
15567.88 332
15569.06 341
15570.24 330
15571.42 331
15572.60 325
15573.78 330
15574.96 339
15576.13 343
15577.31 343
15578.49 351
15579.67 370
15580.85 368
15582.03 391
15583.21 357
15584.39 341
15585.57 342
15586.75 337
15587.93 391
15589.10 315
15590.28 345
15591.46 342
15592.64 342
15593.82 365
15595.00 396
15596.18 357
15597.36 332
15598.54 365
15599.72 338
15600.90 361
15602.08 346
15603.26 366
15604.44 354
15605.62 375
15606.80 349
15607.98 345
15609.16 382
15610.34 409
15611.52 379
15612.70 370
15613.88 392
15615.06 393
15616.24 382
15617.42 364
15618.60 381
15619.78 438
15620.97 415
15622.15 427
15623.33 418
15624.51 367
15625.69 311
15626.87 372
15628.05 377
15629.23 325
15630.41 377
15631.59 428
15632.77 402
15633.96 393
15635.14 450
15636.32 424
15637.50 438
15638.68 426
15639.86 418
15641.04 387
15642.22 371
15643.41 400
15644.59 431
15645.77 456
15646.95 420
15648.13 423
15649.31 449
15650.50 435
15651.68 408
15652.86 408
15654.04 421
15655.22 448
15656.40 437
15657.59 416
15658.77 460
15659.95 428
15661.13 422
15662.31 424
15663.50 417
15664.68 414
15665.86 453
15667.04 503
15668.23 434
15669.41 407
15670.59 425
15671.77 427
15672.96 366
15674.14 393
15675.32 438
15676.50 489
15677.69 420
15678.87 377
15680.05 378
15681.24 377
15682.42 366
15683.60 381
15684.78 390
15685.97 406
15687.15 408
15688.33 443
15689.52 395
15690.70 425
15691.88 426
15693.07 425
15694.25 401
15695.43 357
15696.62 418
15697.80 452
15698.98 412
15700.17 394
15701.35 398
15702.54 405
15703.72 388
15704.90 412
15706.09 422
15707.27 383
15708.45 407
15709.64 410
15710.82 429
15712.01 409
15713.19 373
15714.37 401
15715.56 420
15716.74 453
15717.93 408
15719.11 394
15720.30 402
15721.48 417
15722.66 429
15723.85 453
15725.03 436
15726.22 421
15727.40 424
15728.59 446
15729.77 441
15730.96 437
15732.14 411
15733.33 460
15734.51 497
15735.70 450
15736.88 441
15738.07 435
15739.25 416
15740.44 444
15741.62 458
15742.81 446
15743.99 460
15745.18 490
15746.36 426
15747.55 457
15748.73 467
15749.92 466
15751.11 438
15752.29 452
15753.48 428
15754.66 391
15755.85 417
15757.03 460
15758.22 439
15759.40 473
15760.59 460
15761.78 488
15762.96 435
15764.15 480
15765.33 455
15766.52 438
15767.71 459
15768.89 472
15770.08 487
15771.27 429
15772.45 440
15773.64 472
15774.82 398
15776.01 369
15777.20 401
15778.38 415
15779.57 414
15780.76 459
15781.94 410
15783.13 416
15784.32 475
15785.50 442
15786.69 456
15787.88 426
15789.07 411
15790.25 415
15791.44 414
15792.63 424
15793.81 411
15795.00 371
15796.19 395
15797.38 367
15798.56 389
15799.75 371
15800.94 404
15802.13 381
15803.31 389
15804.50 332
15805.69 414
15806.88 447
15808.06 383
15809.25 344
15810.44 363
15811.63 407
15812.81 385
15814.00 366
15815.19 398
15816.38 366
15817.57 347
15818.75 394
15819.94 385
15821.13 421
15822.32 372
15823.51 380
15824.70 370
15825.88 374
15827.07 346
15828.26 332
15829.45 351
15830.64 365
15831.83 341
15833.01 349
15834.20 378
15835.39 355
15836.58 370
15837.77 367
15838.96 392
15840.15 358
15841.34 390
15842.52 372
15843.71 364
15844.90 374
15846.09 380
15847.28 387
15848.47 339
15849.66 332
15850.85 326
15852.04 318
15853.23 347
15854.42 365
15855.61 357
15856.80 314
15857.99 331
15859.18 390
15860.36 325
15861.55 384
15862.74 367
15863.93 304
15865.12 346
15866.31 389
15867.50 308
15868.69 331
15869.88 371
15871.07 402
15872.26 345
15873.45 374
15874.64 351
15875.83 377
15877.02 338
15878.21 359
15879.41 392
15880.60 397
15881.79 364
15882.98 346
15884.17 397
15885.36 341
15886.55 389
15887.74 385
15888.93 398
15890.12 355
15891.31 380
15892.50 338
15893.69 349
15894.88 362
15896.08 397
15897.27 423
15898.46 411
15899.65 383
15900.84 353
15902.03 384
15903.22 335
15904.41 362
15905.60 373
15906.80 372
15907.99 372
15909.18 404
15910.37 365
15911.56 389
15912.75 390
15913.95 334
15915.14 386
15916.33 357
15917.52 385
15918.71 358
15919.90 373
15921.10 402
15922.29 394
15923.48 385
15924.67 381
15925.86 404
15927.06 378
15928.25 411
15929.44 367
15930.63 393
15931.83 409
15933.02 387
15934.21 382
15935.40 386
15936.60 335
15937.79 371
15938.98 349
15940.17 372
15941.37 363
15942.56 393
15943.75 387
15944.94 353
15946.14 374
15947.33 384
15948.52 402
15949.72 357
15950.91 357
15952.10 367
15953.29 351
15954.49 383
15955.68 367
15956.87 371
15958.07 368
15959.26 340
15960.45 362
15961.65 341
15962.84 360
15964.04 345
15965.23 330
15966.42 320
15967.62 331
15968.81 340
15970.00 325
15971.20 350
15972.39 383
15973.59 375
15974.78 354
15975.97 334
15977.17 324
15978.36 312
15979.56 340
15980.75 345
15981.94 358
15983.14 310
15984.33 315
15985.53 313
15986.72 337
15987.92 333
15989.11 315
15990.30 350
15991.50 349
15992.69 329
15993.89 331
15995.08 284
15996.28 311
15997.47 316
15998.67 313
15999.86 314
16001.06 305
16002.25 315
16003.45 340
16004.64 293
16005.84 314
16007.03 330
16008.23 326
16009.42 307
16010.62 307
16011.81 335
16013.01 308
16014.20 312
16015.40 301
16016.60 316
16017.79 298
16018.99 307
16020.18 331
16021.38 308
16022.57 320
16023.77 315
16024.96 334
16026.16 305
16027.36 316
16028.55 364
16029.75 326
16030.94 331
16032.14 292
16033.34 324
16034.53 313
16035.73 322
16036.93 369
16038.12 333
16039.32 314
16040.51 325
16041.71 325
16042.91 356
16044.10 292
16045.30 287
16046.50 320
16047.69 332
16048.89 345
16050.09 326
16051.28 313
16052.48 317
16053.68 306
16054.87 311
16056.07 313
16057.27 341
16058.47 292
16059.66 290
16060.86 301
16062.06 305
16063.25 313
16064.45 351
16065.65 316
16066.85 313
16068.04 319
16069.24 345
16070.44 344
16071.64 292
16072.83 286
16074.03 313
16075.23 315
16076.43 339
16077.63 342
16078.82 322
16080.02 313
16081.22 304
16082.42 315
16083.61 312
16084.81 287
16086.01 307
16087.21 296
16088.41 324
16089.61 324
16090.80 323
16092.00 322
16093.20 340
16094.40 296
16095.60 323
16096.80 297
16097.99 328
16099.19 333
16100.39 316
16101.59 308
16102.79 305
16103.99 327
16105.19 331
16106.39 301
16107.58 293
16108.78 329
16109.98 333
16111.18 300
16112.38 319
16113.58 322
16114.78 329
16115.98 297
16117.18 313
16118.38 321
16119.58 304
16120.78 319
16121.97 307
16123.17 316
16124.37 313
16125.57 309
16126.77 291
16127.97 277
16129.17 275
16130.37 284
16131.57 280
16132.77 282
16133.97 324
16135.17 294
16136.37 306
16137.57 303
16138.77 297
16139.97 279
16141.17 306
16142.37 280
16143.57 275
16144.77 291
16145.97 304
16147.17 281
16148.37 309
16149.57 333
16150.78 323
16151.98 302
16153.18 325
16154.38 351
16155.58 336
16156.78 320
16157.98 317
16159.18 329
16160.38 284
16161.58 294
16162.78 305
16163.98 322
16165.18 293
16166.39 309
16167.59 321
16168.79 289
16169.99 299
16171.19 311
16172.39 316
16173.59 324
16174.79 277
16176.00 319
16177.20 348
16178.40 291
16179.60 320
16180.80 306
16182.00 253
16183.21 278
16184.41 294
16185.61 284
16186.81 310
16188.01 299
16189.22 288
16190.42 290
16191.62 322
16192.82 280
16194.02 301
16195.23 320
16196.43 332
16197.63 326
16198.83 303
16200.03 297
16201.24 298
16202.44 267
16203.64 259
16204.84 305
16206.05 345
16207.25 282
16208.45 302
16209.66 326
16210.86 319
16212.06 298
16213.26 307
16214.47 322
16215.67 315
16216.87 301
16218.08 331
16219.28 304
16220.48 299
16221.68 285
16222.89 281
16224.09 316
16225.29 298
16226.50 341
16227.70 288
16228.90 272
16230.11 303
16231.31 340
16232.52 364
16233.72 314
16234.92 260
16236.13 319
16237.33 299
16238.53 345
16239.74 314
16240.94 346
16242.15 320
16243.35 316
16244.55 302
16245.76 323
16246.96 285
16248.17 312
16249.37 320
16250.57 317
16251.78 302
16252.98 297
16254.19 326
16255.39 309
16256.60 324
16257.80 319
16259.00 301
16260.21 294
16261.41 306
16262.62 312
16263.82 292
16265.03 309
16266.23 287
16267.44 327
16268.64 379
16269.85 344
16271.05 308
16272.26 310
16273.46 357
16274.67 329
16275.87 308
16277.08 323
16278.28 331
16279.49 307
16280.69 305
16281.90 317
16283.11 314
16284.31 287
16285.52 335
16286.72 308
16287.93 309
16289.13 311
16290.34 314
16291.54 329
16292.75 286
16293.96 357
16295.16 369
16296.37 313
16297.57 323
16298.78 311
16299.99 307
16301.19 319
16302.40 316
16303.60 319
16304.81 316
16306.02 312
16307.22 361
16308.43 324
16309.64 314
16310.84 300
16312.05 321
16313.26 321
16314.46 348
16315.67 343
16316.88 359
16318.08 350
16319.29 354
16320.50 314
16321.70 358
16322.91 318
16324.12 345
16325.32 295
16326.53 304
16327.74 339
16328.95 310
16330.15 302
16331.36 328
16332.57 311
16333.77 283
16334.98 312
16336.19 292
16337.40 311
16338.60 315
16339.81 307
16341.02 333
16342.23 339
16343.43 302
16344.64 298
16345.85 334
16347.06 311
16348.27 319
16349.47 331
16350.68 312
16351.89 311
16353.10 272
16354.31 258
16355.51 248
16356.72 294
16357.93 329
16359.14 298
16360.35 276
16361.56 318
16362.76 303
16363.97 305
16365.18 358
16366.39 323
16367.60 296
16368.81 285
16370.01 280
16371.22 268
16372.43 293
16373.64 302
16374.85 272
16376.06 272
16377.27 254
16378.48 308
16379.69 290
16380.89 286
16382.10 291
16383.31 247
16384.52 309
16385.73 305
16386.94 296
16388.15 282
16389.36 276
16390.57 323
16391.78 297
16392.99 308
16394.20 274
16395.41 324
16396.62 285
16397.83 300
16399.04 312
16400.25 331
16401.46 330
16402.67 303
16403.88 268
16405.09 297
16406.30 286
16407.51 261
16408.72 286
16409.93 301
16411.14 260
16412.35 303
16413.56 270
16414.77 304
16415.98 266
16417.19 298
16418.40 318
16419.61 285
16420.82 243
16422.03 290
16423.24 329
16424.45 311
16425.66 297
16426.87 306
16428.08 277
16429.29 315
16430.51 287
16431.72 288
16432.93 278
16434.14 264
16435.35 286
16436.56 296
16437.77 306
16438.98 311
16440.19 348
16441.41 310
16442.62 319
16443.83 295
16445.04 276
16446.25 302
16447.46 325
16448.67 276
16449.89 309
16451.10 317
16452.31 277
16453.52 266
16454.73 275
16455.94 282
16457.16 288
16458.37 285
16459.58 297
16460.79 276
16462.00 261
16463.22 269
16464.43 284
16465.64 291
16466.85 272
16468.07 260
16469.28 257
16470.49 285
16471.70 286
16472.91 301
16474.13 297
16475.34 285
16476.55 297
16477.77 285
16478.98 264
16480.19 295
16481.40 285
16482.62 358
16483.83 297
16485.04 260
16486.25 262
16487.47 257
16488.68 259
16489.89 246
16491.11 277
16492.32 256
16493.53 317
16494.75 293
16495.96 280
16497.17 259
16498.39 281
16499.60 294
16500.81 274
16502.03 267
16503.24 255
16504.45 314
16505.67 255
16506.88 255
16508.10 253
16509.31 261
16510.52 286
16511.74 298
16512.95 271
16514.17 313
16515.38 282
16516.59 274
16517.81 325
16519.02 300
16520.24 290
16521.45 275
16522.66 255
16523.88 241
16525.09 276
16526.31 291
16527.52 308
16528.74 288
16529.95 276
16531.17 276
16532.38 266
16533.60 298
16534.81 307
16536.02 304
16537.24 290
16538.45 281
16539.67 283
16540.88 276
16542.10 293
16543.31 263
16544.53 262
16545.74 305
16546.96 301
16548.18 316
16549.39 303
16550.61 266
16551.82 277
16553.04 297
16554.25 296
16555.47 280
16556.68 260
16557.90 299
16559.11 271
16560.33 245
16561.55 267
16562.76 288
16563.98 288
16565.19 246
16566.41 260
16567.63 266
16568.84 247
16570.06 276
16571.27 277
16572.49 294
16573.71 312
16574.92 305
16576.14 258
16577.35 270
16578.57 271
16579.79 273
16581.00 252
16582.22 301
16583.44 322
16584.65 274
16585.87 256
16587.09 269
16588.30 281
16589.52 262
16590.74 263
16591.95 290
16593.17 285
16594.39 293
16595.60 270
16596.82 283
16598.04 276
16599.26 286
16600.47 284
16601.69 250
16602.91 240
16604.12 248
16605.34 284
16606.56 301
16607.78 252
16608.99 295
16610.21 300
16611.43 298
16612.65 276
16613.86 275
16615.08 265
16616.30 281
16617.52 270
16618.74 288
16619.95 289
16621.17 276
16622.39 266
16623.61 264
16624.83 271
16626.04 267
16627.26 262
16628.48 233
16629.70 246
16630.92 233
16632.14 263
16633.35 257
16634.57 275
16635.79 236
16637.01 268
16638.23 294
16639.45 229
16640.66 267
16641.88 238
16643.10 286
16644.32 267
16645.54 286
16646.76 268
16647.98 235
16649.20 255
16650.42 238
16651.63 269
16652.85 260
16654.07 272
16655.29 262
16656.51 242
16657.73 248
16658.95 261
16660.17 273
16661.39 256
16662.61 314
16663.83 296
16665.05 278
16666.27 273
16667.49 237
16668.71 235
16669.93 258
16671.15 280
16672.37 287
16673.59 247
16674.81 266
16676.03 261
16677.25 289
16678.47 289
16679.69 248
16680.91 268
16682.13 281
16683.35 273
16684.57 272
16685.79 257
16687.01 264
16688.23 268
16689.45 250
16690.67 268
16691.89 280
16693.11 280
16694.33 248
16695.55 253
16696.77 288
16697.99 246
16699.21 230
16700.43 248
16701.65 264
16702.88 284
16704.10 297
16705.32 317
16706.54 306
16707.76 282
16708.98 281
16710.20 279
16711.42 283
16712.64 286
16713.87 281
16715.09 273
16716.31 253
16717.53 271
16718.75 285
16719.97 259
16721.19 292
16722.42 223
16723.64 263
16724.86 241
16726.08 255
16727.30 238
16728.52 255
16729.75 298
16730.97 270
16732.19 254
16733.41 268
16734.63 265
16735.86 301
16737.08 285
16738.30 289
16739.52 289
16740.75 269
16741.97 260
16743.19 269
16744.41 270
16745.64 252
16746.86 266
16748.08 274
16749.30 276
16750.53 273
16751.75 262
16752.97 270
16754.19 247
16755.42 244
16756.64 249
16757.86 236
16759.09 249
16760.31 236
16761.53 281
16762.76 301
16763.98 298
16765.20 279
16766.43 307
16767.65 239
16768.87 271
16770.10 274
16771.32 261
16772.54 242
16773.77 250
16774.99 271
16776.21 268
16777.44 264
16778.66 261
16779.88 253
16781.11 297
16782.33 273
16783.56 277
16784.78 291
16786.00 254
16787.23 283
16788.45 261
16789.68 272
16790.90 289
16792.12 267
16793.35 281
16794.57 264
16795.80 251
16797.02 227
16798.25 247
16799.47 266
16800.69 221
16801.92 246
16803.14 260
16804.37 269
16805.59 278
16806.82 265
16808.04 239
16809.27 231
16810.49 246
16811.72 219
16812.94 265
16814.17 282
16815.39 270
16816.62 252
16817.84 269
16819.07 241
16820.29 248
16821.52 238
16822.74 260
16823.97 252
16825.19 250
16826.42 288
16827.64 282
16828.87 293
16830.10 275
16831.32 245
16832.55 256
16833.77 242
16835.00 225
16836.22 275
16837.45 259
16838.68 254
16839.90 244
16841.13 250
16842.35 277
16843.58 263
16844.81 274
16846.03 253
16847.26 253
16848.49 276
16849.71 243
16850.94 276
16852.16 320
16853.39 290
16854.62 264
16855.84 287
16857.07 237
16858.30 279
16859.52 249
16860.75 271
16861.98 275
16863.20 298
16864.43 254
16865.66 271
16866.88 287
16868.11 261
16869.34 249
16870.57 278
16871.79 264
16873.02 258
16874.25 299
16875.47 271
16876.70 279
16877.93 325
16879.16 305
16880.38 274
16881.61 277
16882.84 308
16884.07 323
16885.29 341
16886.52 284
16887.75 306
16888.98 308
16890.20 263
16891.43 292
16892.66 284
16893.89 296
16895.12 330
16896.34 299
16897.57 269
16898.80 279
16900.03 301
16901.26 276
16902.48 272
16903.71 261
16904.94 291
16906.17 327
16907.40 319
16908.63 282
16909.86 282
16911.08 297
16912.31 248
16913.54 271
16914.77 265
16916.00 269
16917.23 263
16918.46 248
16919.68 260
16920.91 265
16922.14 225
16923.37 270
16924.60 272
16925.83 270
16927.06 226
16928.29 252
16929.52 314
16930.75 313
16931.98 283
16933.20 247
16934.43 275
16935.66 282
16936.89 276
16938.12 235
16939.35 277
16940.58 296
16941.81 299
16943.04 273
16944.27 277
16945.50 268
16946.73 276
16947.96 279
16949.19 220
16950.42 219
16951.65 271
16952.88 280
16954.11 296
16955.34 323
16956.57 279
16957.80 304
16959.03 296
16960.26 292
16961.49 243
16962.72 248
16963.95 227
16965.18 223
16966.41 248
16967.64 288
16968.88 267
16970.11 289
16971.34 234
16972.57 231
16973.80 232
16975.03 248
16976.26 246
16977.49 268
16978.72 247
16979.95 268
16981.18 274
16982.42 242
16983.65 263
16984.88 256
16986.11 261
16987.34 262
16988.57 257
16989.80 256
16991.03 279
16992.27 268
16993.50 260
16994.73 246
16995.96 242
16997.19 287
16998.42 291
16999.66 264
17000.89 264
17002.12 267
17003.35 282
17004.58 302
17005.82 301
17007.05 255
17008.28 253
17009.51 253
17010.74 236
17011.98 260
17013.21 242
17014.44 231
17015.67 272
17016.91 266
17018.14 238
17019.37 239
17020.60 273
17021.84 238
17023.07 246
17024.30 222
17025.53 264
17026.77 222
17028.00 232
17029.23 230
17030.46 252
17031.70 259
17032.93 245
17034.16 229
17035.40 247
17036.63 283
17037.86 236
17039.10 277
17040.33 271
17041.56 224
17042.80 243
17044.03 234
17045.26 233
17046.50 248
17047.73 242
17048.96 258
17050.20 294
17051.43 251
17052.66 238
17053.90 238
17055.13 222
17056.37 245
17057.60 283
17058.83 214
17060.07 267
17061.30 252
17062.54 242
17063.77 251
17065.00 245
17066.24 262
17067.47 282
17068.71 273
17069.94 266
17071.17 252
17072.41 222
17073.64 262
17074.88 259
17076.11 243
17077.35 251
17078.58 277
17079.82 231
17081.05 266
17082.29 247
17083.52 245
17084.76 237
17085.99 245
17087.23 257
17088.46 257
17089.70 241
17090.93 275
17092.17 249
17093.40 284
17094.64 245
17095.87 227
17097.11 272
17098.34 286
17099.58 235
17100.81 206
17102.05 243
17103.28 260
17104.52 250
17105.76 228
17106.99 242
17108.23 268
17109.46 274
17110.70 271
17111.93 249
17113.17 245
17114.41 245
17115.64 262
17116.88 266
17118.11 220
17119.35 233
17120.59 253
17121.82 232
17123.06 225
17124.29 257
17125.53 260
17126.77 268
17128.00 225
17129.24 276
17130.48 232
17131.71 247
17132.95 251
17134.19 214
17135.42 259
17136.66 295
17137.90 245
17139.13 239
17140.37 248
17141.61 242
17142.84 240
17144.08 271
17145.32 250
17146.56 278
17147.79 248
17149.03 220
17150.27 259
17151.50 268
17152.74 257
17153.98 241
17155.22 265
17156.45 255
17157.69 258
17158.93 219
17160.17 261
17161.40 235
17162.64 221
17163.88 278
17165.12 256
17166.35 257
17167.59 244
17168.83 239
17170.07 253
17171.31 253
17172.54 233
17173.78 218
17175.02 226
17176.26 239
17177.50 230
17178.74 233
17179.97 258
17181.21 266
17182.45 241
17183.69 238
17184.93 253
17186.17 214
17187.40 228
17188.64 200
17189.88 246
17191.12 263
17192.36 258
17193.60 239
17194.84 237
17196.08 222
17197.31 256
17198.55 275
17199.79 247
17201.03 220
17202.27 267
17203.51 290
17204.75 224
17205.99 224
17207.23 278
17208.47 218
17209.71 222
17210.95 218
17212.19 220
17213.42 246
17214.66 240
17215.90 249
17217.14 243
17218.38 249
17219.62 278
17220.86 290
17222.10 273
17223.34 271
17224.58 244
17225.82 239
17227.06 240
17228.30 275
17229.54 254
17230.78 264
17232.02 236
17233.26 258
17234.50 254
17235.74 276
17236.98 264
17238.22 261
17239.46 232
17240.71 239
17241.95 238
17243.19 226
17244.43 247
17245.67 221
17246.91 266
17248.15 267
17249.39 282
17250.63 243
17251.87 244
17253.11 256
17254.35 259
17255.59 240
17256.84 263
17258.08 254
17259.32 241
17260.56 235
17261.80 242
17263.04 247
17264.28 249
17265.52 224
17266.77 252
17268.01 246
17269.25 232
17270.49 236
17271.73 259
17272.97 244
17274.22 249
17275.46 229
17276.70 251
17277.94 275
17279.18 229
17280.42 238
17281.67 233
17282.91 225
17284.15 264
17285.39 256
17286.63 280
17287.88 264
17289.12 244
17290.36 246
17291.60 265
17292.85 254
17294.09 234
17295.33 261
17296.57 253
17297.82 253
17299.06 223
17300.30 229
17301.54 224
17302.79 228
17304.03 264
17305.27 249
17306.52 250
17307.76 282
17309.00 275
17310.24 255
17311.49 250
17312.73 219
17313.97 245
17315.22 235
17316.46 243
17317.70 252
17318.95 224
17320.19 225
17321.43 263
17322.68 242
17323.92 219
17325.16 233
17326.41 244
17327.65 257
17328.89 220
17330.14 220
17331.38 227
17332.63 260
17333.87 211
17335.11 220
17336.36 249
17337.60 207
17338.85 245
17340.09 258
17341.33 223
17342.58 246
17343.82 248
17345.07 258
17346.31 236
17347.55 202
17348.80 253
17350.04 229
17351.29 252
17352.53 255
17353.78 208
17355.02 220
17356.27 247
17357.51 235
17358.76 233
17360.00 234
17361.25 218
17362.49 230
17363.74 245
17364.98 232
17366.23 214
17367.47 237
17368.72 249
17369.96 244
17371.21 256
17372.45 220
17373.70 232
17374.94 225
17376.19 231
17377.43 247
17378.68 254
17379.92 244
17381.17 249
17382.41 240
17383.66 190
17384.91 212
17386.15 225
17387.40 226
17388.64 237
17389.89 258
17391.13 236
17392.38 228
17393.63 224
17394.87 221
17396.12 258
17397.37 219
17398.61 229
17399.86 217
17401.10 194
17402.35 235
17403.60 248
17404.84 262
17406.09 280
17407.34 273
17408.58 248
17409.83 212
17411.08 239
17412.32 255
17413.57 214
17414.82 221
17416.06 286
17417.31 261
17418.56 280
17419.80 222
17421.05 244
17422.30 257
17423.54 236
17424.79 229
17426.04 227
17427.29 257
17428.53 263
17429.78 241
17431.03 256
17432.28 238
17433.52 255
17434.77 269
17436.02 243
17437.27 237
17438.51 245
17439.76 247
17441.01 254
17442.26 289
17443.50 235
17444.75 209
17446.00 218
17447.25 248
17448.50 238
17449.74 237
17450.99 232
17452.24 275
17453.49 240
17454.74 241
17455.98 255
17457.23 278
17458.48 208
17459.73 234
17460.98 247
17462.23 288
17463.47 267
17464.72 226
17465.97 257
17467.22 239
17468.47 257
17469.72 234
17470.97 261
17472.22 232
17473.46 283
17474.71 263
17475.96 263
17477.21 262
17478.46 248
17479.71 238
17480.96 244
17482.21 208
17483.46 215
17484.71 253
17485.96 244
17487.20 213
17488.45 238
17489.70 229
17490.95 243
17492.20 268
17493.45 265
17494.70 240
17495.95 242
17497.20 253
17498.45 256
17499.70 262
17500.95 268
17502.20 237
17503.45 261
17504.70 253
17505.95 243
17507.20 280
17508.45 265
17509.70 239
17510.95 264
17512.20 271
17513.45 268
17514.70 265
17515.95 260
17517.20 258
17518.45 264
17519.70 243
17520.95 258
17522.20 265
17523.46 276
17524.71 233
17525.96 256
17527.21 266
17528.46 251
17529.71 267
17530.96 233
17532.21 232
17533.46 208
17534.71 248
17535.96 239
17537.22 268
17538.47 263
17539.72 226
17540.97 254
17542.22 242
17543.47 273
17544.72 274
17545.97 251
17547.23 247
17548.48 263
17549.73 259
17550.98 249
17552.23 261
17553.48 274
17554.74 290
17555.99 276
17557.24 273
17558.49 261
17559.74 270
17561.00 272
17562.25 253
17563.50 267
17564.75 253
17566.00 271
17567.26 254
17568.51 237
17569.76 251
17571.01 255
17572.27 264
17573.52 254
17574.77 253
17576.02 218
17577.28 237
17578.53 264
17579.78 251
17581.03 270
17582.29 234
17583.54 245
17584.79 240
17586.04 254
17587.30 248
17588.55 268
17589.80 259
17591.06 270
17592.31 267
17593.56 296
17594.82 289
17596.07 270
17597.32 234
17598.58 248
17599.83 223
17601.08 244
17602.34 235
17603.59 228
17604.84 221
17606.10 201
17607.35 229
17608.60 245
17609.86 275
17611.11 234
17612.37 252
17613.62 244
17614.87 275
17616.13 241
17617.38 218
17618.64 266
17619.89 270
17621.14 285
17622.40 260
17623.65 257
17624.91 252
17626.16 257
17627.42 286
17628.67 269
17629.92 271
17631.18 250
17632.43 241
17633.69 294
17634.94 258
17636.20 242
17637.45 271
17638.71 235
17639.96 227
17641.22 226
17642.47 258
17643.73 240
17644.98 249
17646.24 230
17647.49 264
17648.75 251
17650.00 230
17651.26 241
17652.51 258
17653.77 272
17655.02 257
17656.28 259
17657.53 227
17658.79 271
17660.04 228
17661.30 247
17662.56 233
17663.81 237
17665.07 257
17666.32 243
17667.58 250
17668.83 226
17670.09 246
17671.35 260
17672.60 261
17673.86 265
17675.11 252
17676.37 252
17677.63 250
17678.88 218
17680.14 239
17681.40 224
17682.65 231
17683.91 227
17685.17 242
17686.42 233
17687.68 238
17688.93 249
17690.19 208
17691.45 222
17692.70 236
17693.96 226
17695.22 220
17696.47 228
17697.73 245
17698.99 218
17700.25 235
17701.50 221
17702.76 241
17704.02 213
17705.27 263
17706.53 270
17707.79 234
17709.05 250
17710.30 276
17711.56 263
17712.82 211
17714.08 194
17715.33 208
17716.59 233
17717.85 237
17719.11 216
17720.36 227
17721.62 233
17722.88 237
17724.14 267
17725.39 229
17726.65 222
17727.91 228
17729.17 235
17730.43 251
17731.68 239
17732.94 239
17734.20 240
17735.46 230
17736.72 242
17737.98 217
17739.23 225
17740.49 246
17741.75 236
17743.01 255
17744.27 237
17745.53 200
17746.78 271
17748.04 251
17749.30 243
17750.56 226
17751.82 257
17753.08 267
17754.34 246
17755.60 241
17756.86 247
17758.11 244
17759.37 232
17760.63 241
17761.89 228
17763.15 202
17764.41 245
17765.67 221
17766.93 192
17768.19 266
17769.45 238
17770.71 230
17771.97 230
17773.23 239
17774.49 235
17775.75 240
17777.01 241
17778.27 242
17779.52 258
17780.78 225
17782.04 252
17783.30 257
17784.56 262
17785.82 270
17787.08 282
17788.34 234
17789.60 266
17790.86 260
17792.13 235
17793.39 276
17794.65 258
17795.91 235
17797.17 256
17798.43 266
17799.69 241
17800.95 261
17802.21 239
17803.47 289
17804.73 227
17805.99 236
17807.25 238
17808.51 261
17809.77 256
17811.03 261
17812.30 237
17813.56 229
17814.82 253
17816.08 231
17817.34 263
17818.60 240
17819.86 227
17821.12 261
17822.38 241
17823.65 254
17824.91 224
17826.17 205
17827.43 221
17828.69 209
17829.95 245
17831.21 241
17832.48 231
17833.74 246
17835.00 207
17836.26 243
17837.52 223
17838.79 248
17840.05 240
17841.31 226
17842.57 219
17843.83 244
17845.10 215
17846.36 247
17847.62 268
17848.88 237
17850.14 231
17851.41 261
17852.67 254
17853.93 239
17855.19 210
17856.46 268
17857.72 240
17858.98 236
17860.24 250
17861.51 244
17862.77 240
17864.03 260
17865.30 249
17866.56 228
17867.82 261
17869.08 245
17870.35 247
17871.61 226
17872.87 234
17874.14 253
17875.40 233
17876.66 236
17877.93 224
17879.19 227
17880.45 213
17881.72 215
17882.98 184
17884.24 258
17885.51 258
17886.77 214
17888.03 228
17889.30 208
17890.56 212
17891.83 256
17893.09 239
17894.35 230
17895.62 230
17896.88 241
17898.14 226
17899.41 226
17900.67 254
17901.94 260
17903.20 267
17904.47 249
17905.73 222
17906.99 207
17908.26 201
17909.52 218
17910.79 225
17912.05 235
17913.32 240
17914.58 228
17915.85 224
17917.11 241
17918.37 212
17919.64 232
17920.90 194
17922.17 231
17923.43 227
17924.70 211
17925.96 246
17927.23 241
17928.49 246
17929.76 228
17931.02 231
17932.29 242
17933.55 242
17934.82 236
17936.09 211
17937.35 218
17938.62 222
17939.88 227
17941.15 238
17942.41 211
17943.68 214
17944.94 271
17946.21 243
17947.48 224
17948.74 192
17950.01 219
17951.27 259
17952.54 225
17953.81 215
17955.07 248
17956.34 235
17957.60 224
17958.87 210
17960.14 229
17961.40 221
17962.67 248
17963.93 224
17965.20 211
17966.47 230
17967.73 216
17969.00 228
17970.27 197
17971.53 226
17972.80 206
17974.07 221
17975.33 217
17976.60 233
17977.87 228
17979.13 229
17980.40 214
17981.67 242
17982.93 237
17984.20 216
17985.47 223
17986.74 238
17988.00 215
17989.27 225
17990.54 196
17991.80 227
17993.07 235
17994.34 248
17995.61 238
17996.87 220
17998.14 249
17999.41 257
18000.68 257
18001.95 262
18003.21 216
18004.48 226
18005.75 252
18007.02 239
18008.28 189
18009.55 241
18010.82 235
18012.09 239
18013.36 208
18014.62 261
18015.89 214
18017.16 229
18018.43 190
18019.70 221
18020.97 239
18022.23 189
18023.50 241
18024.77 218
18026.04 184
18027.31 224
18028.58 246
18029.85 227
18031.11 212
18032.38 248
18033.65 240
18034.92 216
18036.19 223
18037.46 230
18038.73 222
18040.00 239
18041.26 255
18042.53 221
18043.80 209
18045.07 201
18046.34 221
18047.61 251
18048.88 221
18050.15 268
18051.42 191
18052.69 242
18053.96 252
18055.23 212
18056.50 194
18057.77 203
18059.04 243
18060.31 231
18061.58 213
18062.85 224
18064.12 206
18065.39 203
18066.66 181
18067.93 219
18069.20 208
18070.47 206
18071.74 208
18073.01 183
18074.28 204
18075.55 216
18076.82 216
18078.09 223
18079.36 218
18080.63 223
18081.90 231
18083.17 239
18084.44 247
18085.71 223
18086.98 260
18088.25 245
18089.52 217
18090.79 227
18092.06 228
18093.33 267
18094.61 226
18095.88 205
18097.15 242
18098.42 265
18099.69 233
18100.96 219
18102.23 233
18103.50 266
18104.77 254
18106.05 236
18107.32 201
18108.59 229
18109.86 221
18111.13 238
18112.40 252
18113.68 232
18114.95 254
18116.22 239
18117.49 238
18118.76 252
18120.03 227
18121.31 245
18122.58 241
18123.85 232
18125.12 246
18126.39 197
18127.67 235
18128.94 252
18130.21 227
18131.48 225
18132.75 262
18134.03 208
18135.30 242
18136.57 225
18137.84 229
18139.12 249
18140.39 332
18141.66 259
18142.93 220
18144.21 225
18145.48 239
18146.75 290
18148.03 252
18149.30 257
18150.57 253
18151.84 261
18153.12 217
18154.39 242
18155.66 244
18156.94 225
18158.21 211
18159.48 195
18160.76 239
18162.03 251
18163.30 243
18164.58 268
18165.85 295
18167.12 227
18168.40 215
18169.67 230
18170.94 251
18172.22 235
18173.49 200
18174.77 260
18176.04 241
18177.31 230
18178.59 226
18179.86 241
18181.13 232
18182.41 263
18183.68 209
18184.96 234
18186.23 250
18187.51 215
18188.78 201
18190.05 240
18191.33 237
18192.60 253
18193.88 248
18195.15 244
18196.43 234
18197.70 275
18198.98 281
18200.25 261
18201.52 248
18202.80 226
18204.07 250
18205.35 250
18206.62 260
18207.90 228
18209.17 236
18210.45 201
18211.72 238
18213.00 246
18214.27 209
18215.55 233
18216.82 230
18218.10 227
18219.37 209
18220.65 227
18221.93 259
18223.20 241
18224.48 270
18225.75 249
18227.03 267
18228.30 261
18229.58 236
18230.85 210
18232.13 211
18233.41 190
18234.68 213
18235.96 205
18237.23 210
18238.51 220
18239.79 245
18241.06 229
18242.34 213
18243.61 234
18244.89 249
18246.17 241
18247.44 258
18248.72 225
18250.00 225
18251.27 276
18252.55 238
18253.83 247
18255.10 245
18256.38 230
18257.66 240
18258.93 191
18260.21 199
18261.49 217
18262.76 261
18264.04 236
18265.32 220
18266.59 232
18267.87 254
18269.15 229
18270.42 223
18271.70 238
18272.98 258
18274.26 230
18275.53 212
18276.81 203
18278.09 216
18279.37 209
18280.64 230
18281.92 212
18283.20 242
18284.48 246
18285.75 221
18287.03 215
18288.31 217
18289.59 204
18290.86 215
18292.14 219
18293.42 214
18294.70 209
18295.98 213
18297.25 216
18298.53 201
18299.81 223
18301.09 210
18302.37 194
18303.65 228
18304.92 225
18306.20 206
18307.48 203
18308.76 250
18310.04 251
18311.32 212
18312.59 180
18313.87 231
18315.15 248
18316.43 215
18317.71 168
18318.99 204
18320.27 197
18321.55 201
18322.83 252
18324.10 226
18325.38 243
18326.66 223
18327.94 223
18329.22 241
18330.50 221
18331.78 241
18333.06 250
18334.34 217
18335.62 224
18336.90 232
18338.18 214
18339.46 206
18340.74 234
18342.01 220
18343.29 222
18344.57 190
18345.85 200
18347.13 214
18348.41 220
18349.69 200
18350.97 210
18352.25 247
18353.53 252
18354.81 220
18356.09 233
18357.37 245
18358.65 207
18359.93 187
18361.21 205
18362.49 260
18363.78 246
18365.06 268
18366.34 254
18367.62 267
18368.90 209
18370.18 212
18371.46 224
18372.74 222
18374.02 218
18375.30 201
18376.58 217
18377.86 221
18379.14 225
18380.42 208
18381.71 221
18382.99 237
18384.27 234
18385.55 243
18386.83 211
18388.11 216
18389.39 248
18390.67 241
18391.96 219
18393.24 204
18394.52 240
18395.80 224
18397.08 221
18398.36 208
18399.64 212
18400.93 217
18402.21 225
18403.49 200
18404.77 231
18406.05 212
18407.34 200
18408.62 225
18409.90 199
18411.18 204
18412.46 196
18413.75 220
18415.03 212
18416.31 247
18417.59 224
18418.87 221
18420.16 214
18421.44 192
18422.72 245
18424.00 247
18425.29 252
18426.57 226
18427.85 233
18429.13 243
18430.42 226
18431.70 223
18432.98 243
18434.27 234
18435.55 251
18436.83 257
18438.11 226
18439.40 249
18440.68 215
18441.96 236
18443.25 240
18444.53 239
18445.81 215
18447.10 245
18448.38 227
18449.66 230
18450.95 197
18452.23 217
18453.51 231
18454.80 253
18456.08 207
18457.36 238
18458.65 227
18459.93 225
18461.22 225
18462.50 260
18463.78 245
18465.07 208
18466.35 196
18467.64 225
18468.92 232
18470.20 186
18471.49 202
18472.77 222
18474.06 213
18475.34 206
18476.62 221
18477.91 234
18479.19 247
18480.48 206
18481.76 242
18483.05 222
18484.33 216
18485.62 222
18486.90 202
18488.19 213
18489.47 233
18490.76 209
18492.04 234
18493.32 215
18494.61 210
18495.89 196
18497.18 219
18498.47 262
18499.75 253
18501.04 242
18502.32 253
18503.61 240
18504.89 225
18506.18 214
18507.46 217
18508.75 218
18510.03 212
18511.32 218
18512.60 226
18513.89 226
18515.18 210
18516.46 243
18517.75 237
18519.03 255
18520.32 240
18521.60 243
18522.89 260
18524.18 222
18525.46 227
18526.75 222
18528.03 228
18529.32 227
18530.61 236
18531.89 264
18533.18 234
18534.47 218
18535.75 225
18537.04 228
18538.33 233
18539.61 236
18540.90 212
18542.18 228
18543.47 239
18544.76 227
18546.04 251
18547.33 218
18548.62 241
18549.91 252
18551.19 217
18552.48 210
18553.77 214
18555.05 221
18556.34 225
18557.63 212
18558.91 256
18560.20 238
18561.49 236
18562.78 192
18564.06 213
18565.35 265
18566.64 276
18567.93 241
18569.21 222
18570.50 220
18571.79 220
18573.08 256
18574.36 245
18575.65 275
18576.94 228
18578.23 256
18579.52 250
18580.80 248
18582.09 249
18583.38 216
18584.67 223
18585.96 200
18587.24 239
18588.53 265
18589.82 246
18591.11 248
18592.40 244
18593.69 225
18594.97 236
18596.26 275
18597.55 261
18598.84 233
18600.13 233
18601.42 246
18602.71 233
18603.99 225
18605.28 252
18606.57 250
18607.86 248
18609.15 235
18610.44 249
18611.73 235
18613.02 249
18614.31 248
18615.60 238
18616.88 280
18618.17 262
18619.46 265
18620.75 255
18622.04 232
18623.33 230
18624.62 239
18625.91 281
18627.20 237
18628.49 279
18629.78 245
18631.07 265
18632.36 272
18633.65 276
18634.94 267
18636.23 302
18637.52 303
18638.81 249
18640.10 257
18641.39 264
18642.68 249
18643.97 216
18645.26 247
18646.55 230
18647.84 230
18649.13 226
18650.42 228
18651.71 225
18653.00 249
18654.29 243
18655.58 253
18656.87 233
18658.16 249
18659.45 254
18660.74 233
18662.04 228
18663.33 225
18664.62 230
18665.91 229
18667.20 238
18668.49 225
18669.78 223
18671.07 223
18672.36 220
18673.65 218
18674.95 217
18676.24 260
18677.53 214
18678.82 229
18680.11 225
18681.40 208
18682.69 206
18683.99 225
18685.28 210
18686.57 211
18687.86 249
18689.15 235
18690.44 311
18691.74 214
18693.03 206
18694.32 229
18695.61 240
18696.90 202
18698.20 206
18699.49 237
18700.78 228
18702.07 241
18703.36 213
18704.66 207
18705.95 257
18707.24 242
18708.53 210
18709.83 199
18711.12 216
18712.41 250
18713.70 235
18715.00 228
18716.29 214
18717.58 244
18718.87 245
18720.17 221
18721.46 202
18722.75 216
18724.05 244
18725.34 222
18726.63 204
18727.92 234
18729.22 221
18730.51 238
18731.80 196
18733.10 248
18734.39 195
18735.68 220
18736.98 218
18738.27 224
18739.56 227
18740.86 231
18742.15 233
18743.44 243
18744.74 225
18746.03 202
18747.33 220
18748.62 236
18749.91 269
18751.21 215
18752.50 215
18753.79 218
18755.09 215
18756.38 245
18757.68 203
18758.97 209
18760.27 207
18761.56 211
18762.85 241
18764.15 237
18765.44 216
18766.74 240
18768.03 213
18769.33 229
18770.62 195
18771.92 181
18773.21 217
18774.50 232
18775.80 215
18777.09 200
18778.39 209
18779.68 218
18780.98 257
18782.27 251
18783.57 207
18784.86 204
18786.16 194
18787.45 199
18788.75 213
18790.04 263
18791.34 226
18792.63 203
18793.93 220
18795.23 216
18796.52 236
18797.82 203
18799.11 230
18800.41 242
18801.70 234
18803.00 216
18804.29 232
18805.59 223
18806.89 245
18808.18 208
18809.48 213
18810.77 242
18812.07 263
18813.37 234
18814.66 230
18815.96 207
18817.25 208
18818.55 230
18819.85 233
18821.14 248
18822.44 204
18823.74 220
18825.03 238
18826.33 276
18827.62 237
18828.92 234
18830.22 238
18831.51 245
18832.81 241
18834.11 200
18835.40 206
18836.70 240
18838.00 249
18839.30 231
18840.59 242
18841.89 253
18843.19 257
18844.48 242
18845.78 216
18847.08 211
18848.37 234
18849.67 238
18850.97 220
18852.27 218
18853.56 216
18854.86 230
18856.16 213
18857.46 231
18858.75 217
18860.05 218
18861.35 234
18862.65 238
18863.94 221
18865.24 207
18866.54 211
18867.84 268
18869.14 253
18870.43 212
18871.73 221
18873.03 221
18874.33 210
18875.63 210
18876.93 230
18878.22 218
18879.52 187
18880.82 184
18882.12 212
18883.42 234
18884.72 239
18886.01 207
18887.31 209
18888.61 245
18889.91 208
18891.21 207
18892.51 213
18893.81 197
18895.10 212
18896.40 193
18897.70 220
18899.00 209
18900.30 188
18901.60 225
18902.90 233
18904.20 204
18905.50 219
18906.80 204
18908.10 229
18909.39 242
18910.69 241
18911.99 219
18913.29 212
18914.59 229
18915.89 240
18917.19 210
18918.49 216
18919.79 218
18921.09 211
18922.39 207
18923.69 211
18924.99 219
18926.29 209
18927.59 216
18928.89 219
18930.19 179
18931.49 186
18932.79 253
18934.09 215
18935.39 203
18936.69 237
18937.99 203
18939.29 214
18940.59 201
18941.89 178
18943.19 234
18944.49 224
18945.79 253
18947.09 215
18948.40 184
18949.70 175
18951.00 159
18952.30 232
18953.60 191
18954.90 182
18956.20 186
18957.50 215
18958.80 216
18960.10 221
18961.40 197
18962.71 212
18964.01 209
18965.31 216
18966.61 190
18967.91 191
18969.21 205
18970.51 200
18971.82 212
18973.12 186
18974.42 187
18975.72 208
18977.02 206
18978.32 229
18979.63 206
18980.93 210
18982.23 215
18983.53 245
18984.83 233
18986.13 198
18987.44 198
18988.74 240
18990.04 219
18991.34 216
18992.65 193
18993.95 206
18995.25 193
18996.55 229
18997.85 223
18999.16 246
19000.46 237
19001.76 233
19003.06 215
19004.37 210
19005.67 182
19006.97 205
19008.28 280
19009.58 238
19010.88 218
19012.18 187
19013.49 232
19014.79 223
19016.09 200
19017.40 222
19018.70 201
19020.00 189
19021.30 183
19022.61 194
19023.91 231
19025.21 224
19026.52 204
19027.82 191
19029.12 178
19030.43 167
19031.73 164
19033.04 200
19034.34 201
19035.64 169
19036.95 202
19038.25 162
19039.55 198
19040.86 191
19042.16 199
19043.47 214
19044.77 227
19046.07 210
19047.38 194
19048.68 187
19049.99 205
19051.29 212
19052.59 210
19053.90 184
19055.20 224
19056.51 200
19057.81 211
19059.12 209
19060.42 208
19061.73 222
19063.03 213
19064.34 219
19065.64 189
19066.94 229
19068.25 215
19069.55 199
19070.86 217
19072.16 199
19073.47 219
19074.77 199
19076.08 198
19077.38 191
19078.69 204
19079.99 217
19081.30 230
19082.61 203
19083.91 223
19085.22 184
19086.52 186
19087.83 187
19089.13 231
19090.44 191
19091.74 180
19093.05 212
19094.35 209
19095.66 192
19096.97 223
19098.27 194
19099.58 203
19100.88 208
19102.19 177
19103.50 211
19104.80 207
19106.11 207
19107.41 192
19108.72 190
19110.03 205
19111.33 188
19112.64 212
19113.95 206
19115.25 244
19116.56 184
19117.86 192
19119.17 232
19120.48 205
19121.78 192
19123.09 218
19124.40 188
19125.70 193
19127.01 190
19128.32 162
19129.63 216
19130.93 210
19132.24 217
19133.55 192
19134.85 225
19136.16 235
19137.47 234
19138.77 186
19140.08 216
19141.39 198
19142.70 219
19144.00 200
19145.31 188
19146.62 205
19147.93 202
19149.23 211
19150.54 203
19151.85 182
19153.16 178
19154.46 158
19155.77 173
19157.08 204
19158.39 198
19159.70 203
19161.00 206
19162.31 236
19163.62 204
19164.93 189
19166.24 207
19167.54 212
19168.85 221
19170.16 189
19171.47 197
19172.78 241
19174.09 179
19175.39 226
19176.70 211
19178.01 222
19179.32 177
19180.63 200
19181.94 208
19183.25 195
19184.56 165
19185.86 202
19187.17 191
19188.48 189
19189.79 176
19191.10 200
19192.41 183
19193.72 208
19195.03 194
19196.34 185
19197.65 216
19198.96 197
19200.26 180
19201.57 194
19202.88 207
19204.19 202
19205.50 182
19206.81 193
19208.12 223
19209.43 191
19210.74 201
19212.05 202
19213.36 196
19214.67 200
19215.98 251
19217.29 219
19218.60 192
19219.91 196
19221.22 198
19222.53 177
19223.84 185
19225.15 205
19226.46 229
19227.77 219
19229.08 200
19230.39 214
19231.70 200
19233.01 204
19234.32 196
19235.63 168
19236.94 199
19238.25 235
19239.56 192
19240.88 209
19242.19 189
19243.50 215
19244.81 206
19246.12 203
19247.43 247
19248.74 239
19250.05 239
19251.36 229
19252.67 197
19253.99 182
19255.30 240
19256.61 215
19257.92 197
19259.23 176
19260.54 176
19261.85 203
19263.16 203
19264.48 180
19265.79 188
19267.10 186
19268.41 210
19269.72 198
19271.03 195
19272.35 230
19273.66 229
19274.97 243
19276.28 212
19277.59 190
19278.91 191
19280.22 233
19281.53 199
19282.84 180
19284.15 190
19285.47 202
19286.78 181
19288.09 203
19289.40 188
19290.72 182
19292.03 202
19293.34 211
19294.65 211
19295.97 186
19297.28 190
19298.59 204
19299.90 206
19301.22 166
19302.53 198
19303.84 215
19305.16 198
19306.47 188
19307.78 202
19309.09 194
19310.41 203
19311.72 209
19313.03 211
19314.35 173
19315.66 193
19316.97 221
19318.29 196
19319.60 199
19320.91 176
19322.23 216
19323.54 190
19324.85 175
19326.17 180
19327.48 206
19328.79 215
19330.11 177
19331.42 194
19332.74 193
19334.05 196
19335.36 187
19336.68 190
19337.99 202
19339.31 188
19340.62 204
19341.93 165
19343.25 186
19344.56 196
19345.88 211
19347.19 231
19348.51 216
19349.82 209
19351.13 217
19352.45 189
19353.76 195
19355.08 190
19356.39 173
19357.71 187
19359.02 192
19360.34 206
19361.65 218
19362.97 170
19364.28 202
19365.60 181
19366.91 199
19368.23 191
19369.54 169
19370.86 185
19372.17 177
19373.49 182
19374.80 180
19376.12 196
19377.43 190
19378.75 202
19380.06 188
19381.38 192
19382.70 190
19384.01 210
19385.33 222
19386.64 187
19387.96 204
19389.27 211
19390.59 187
19391.91 175
19393.22 195
19394.54 202
19395.85 195
19397.17 193
19398.49 254
19399.80 189
19401.12 169
19402.43 194
19403.75 220
19405.07 201
19406.38 189
19407.70 231
19409.02 234
19410.33 196
19411.65 216
19412.97 161
19414.28 209
19415.60 187
19416.92 195
19418.23 193
19419.55 184
19420.87 193
19422.18 171
19423.50 197
19424.82 185
19426.13 190
19427.45 202
19428.77 245
19430.09 175
19431.40 172
19432.72 158
19434.04 184
19435.35 198
19436.67 189
19437.99 188
19439.31 228
19440.62 229
19441.94 209
19443.26 211
19444.58 200
19445.89 175
19447.21 204
19448.53 172
19449.85 167
19451.17 178
19452.48 177
19453.80 187
19455.12 187
19456.44 187
19457.76 167
19459.07 178
19460.39 185
19461.71 188
19463.03 179
19464.35 189
19465.67 201
19466.98 180
19468.30 219
19469.62 228
19470.94 170
19472.26 184
19473.58 220
19474.90 173
19476.21 228
19477.53 215
19478.85 198
19480.17 193
19481.49 214
19482.81 226
19484.13 201
19485.45 190
19486.77 197
19488.08 220
19489.40 209
19490.72 214
19492.04 199
19493.36 202
19494.68 189
19496.00 205
19497.32 222
19498.64 183
19499.96 180
19501.28 216
19502.60 202
19503.92 154
19505.24 170
19506.56 214
19507.88 211
19509.20 191
19510.52 198
19511.84 202
19513.16 195
19514.48 205
19515.80 175
19517.12 173
19518.44 192
19519.76 196
19521.08 176
19522.40 194
19523.72 189
19525.04 222
19526.36 205
19527.68 194
19529.00 158
19530.32 181
19531.64 205
19532.96 200
19534.28 174
19535.60 188
19536.92 217
19538.24 227
19539.57 174
19540.89 189
19542.21 192
19543.53 177
19544.85 208
19546.17 169
19547.49 181
19548.81 167
19550.13 168
19551.46 218
19552.78 198
19554.10 187
19555.42 202
19556.74 180
19558.06 202
19559.38 160
19560.71 162
19562.03 196
19563.35 196
19564.67 160
19565.99 184
19567.31 195
19568.64 196
19569.96 172
19571.28 177
19572.60 188
19573.92 195
19575.25 169
19576.57 185
19577.89 177
19579.21 184
19580.53 192
19581.86 160
19583.18 176
19584.50 177
19585.82 173
19587.15 188
19588.47 174
19589.79 186
19591.11 176
19592.44 178
19593.76 167
19595.08 179
19596.41 183
19597.73 175
19599.05 178
19600.37 173
19601.70 167
19603.02 151
19604.34 188
19605.67 197
19606.99 197
19608.31 188
19609.64 197
19610.96 170
19612.28 206
19613.61 183
19614.93 209
19616.25 192
19617.58 167
19618.90 163
19620.22 181
19621.55 182
19622.87 164
19624.19 216
19625.52 197
19626.84 205
19628.17 171
19629.49 187
19630.81 166
19632.14 169
19633.46 193
19634.79 167
19636.11 196
19637.43 177
19638.76 184
19640.08 179
19641.41 179
19642.73 169
19644.06 202
19645.38 187
19646.71 219
19648.03 174
19649.35 191
19650.68 165
19652.00 143
19653.33 190
19654.65 206
19655.98 220
19657.30 177
19658.63 178
19659.95 186
19661.28 206
19662.60 231
19663.93 188
19665.25 165
19666.58 176
19667.90 215
19669.23 184
19670.55 171
19671.88 188
19673.20 165
19674.53 177
19675.86 170
19677.18 187
19678.51 218
19679.83 207
19681.16 189
19682.48 176
19683.81 223
19685.14 209
19686.46 155
19687.79 170
19689.11 172
19690.44 202
19691.76 172
19693.09 176
19694.42 198
19695.74 158
19697.07 194
19698.40 213
19699.72 205
19701.05 237
19702.37 193
19703.70 197
19705.03 192
19706.35 195
19707.68 191
19709.01 187
19710.33 200
19711.66 219
19712.99 206
19714.31 214
19715.64 209
19716.97 219
19718.29 177
19719.62 169
19720.95 198
19722.28 205
19723.60 210
19724.93 154
19726.26 192
19727.58 203
19728.91 192
19730.24 185
19731.57 191
19732.89 198
19734.22 209
19735.55 201
19736.88 185
19738.20 185
19739.53 181
19740.86 203
19742.19 175
19743.51 172
19744.84 175
19746.17 201
19747.50 217
19748.83 181
19750.15 177
19751.48 213
19752.81 187
19754.14 187
19755.47 209
19756.80 193
19758.12 199
19759.45 184
19760.78 171
19762.11 153
19763.44 191
19764.77 189
19766.09 192
19767.42 159
19768.75 170
19770.08 182
19771.41 210
19772.74 176
19774.07 172
19775.40 209
19776.72 173
19778.05 179
19779.38 177
19780.71 165
19782.04 182
19783.37 168
19784.70 190
19786.03 194
19787.36 198
19788.69 191
19790.02 176
19791.34 158
19792.67 179
19794.00 194
19795.33 162
19796.66 158
19797.99 192
19799.32 179
19800.65 192
19801.98 198
19803.31 186
19804.64 217
19805.97 190
19807.30 153
19808.63 166
19809.96 161
19811.29 210
19812.62 186
19813.95 155
19815.28 163
19816.61 172
19817.94 207
19819.27 193
19820.60 188
19821.93 141
19823.26 162
19824.59 188
19825.92 209
19827.26 180
19828.59 166
19829.92 190
19831.25 187
19832.58 213
19833.91 182
19835.24 195
19836.57 189
19837.90 175
19839.23 165
19840.56 171
19841.89 206
19843.23 176
19844.56 173
19845.89 187
19847.22 167
19848.55 172
19849.88 181
19851.21 179
19852.54 179
19853.88 175
19855.21 171
19856.54 178
19857.87 195
19859.20 191
19860.53 166
19861.87 187
19863.20 181
19864.53 165
19865.86 196
19867.19 179
19868.53 193
19869.86 198
19871.19 184
19872.52 207
19873.85 186
19875.19 198
19876.52 169
19877.85 178
19879.18 182
19880.52 199
19881.85 212
19883.18 202
19884.51 186
19885.85 194
19887.18 198
19888.51 209
19889.84 187
19891.18 158
19892.51 168
19893.84 165
19895.17 196
19896.51 175
19897.84 162
19899.17 176
19900.51 177
19901.84 174
19903.17 149
19904.51 166
19905.84 195
19907.17 178
19908.51 193
19909.84 178
19911.17 156
19912.51 177
19913.84 212
19915.17 177
19916.51 177
19917.84 170
19919.17 184
19920.51 167
19921.84 168
19923.18 153
19924.51 171
19925.84 184
19927.18 171
19928.51 187
19929.85 164
19931.18 179
19932.51 164
19933.85 168
19935.18 170
19936.52 170
19937.85 195
19939.19 156
19940.52 151
19941.85 169
19943.19 179
19944.52 182
19945.86 157
19947.19 172
19948.53 160
19949.86 180
19951.20 184
19952.53 185
19953.87 206
19955.20 189
19956.54 207
19957.87 164
19959.21 178
19960.54 190
19961.88 184
19963.21 167
19964.55 197
19965.88 209
19967.22 201
19968.55 196
19969.89 168
19971.22 167
19972.56 165
19973.89 197
19975.23 193
19976.57 185
19977.90 169
19979.24 171
19980.57 195
19981.91 199
19983.24 185
19984.58 209
19985.92 176
19987.25 182
19988.59 181
19989.92 199
19991.26 175
19992.60 168
19993.93 175
19995.27 184
19996.61 190
19997.94 175
19999.28 190
20000.61 181
20001.95 200
20003.29 172
20004.62 181
20005.96 186
20007.30 173
20008.63 178
20009.97 189
20011.31 210
20012.64 199
20013.98 192
20015.32 195
20016.65 187
20017.99 179
20019.33 178
20020.67 190
20022.00 218
20023.34 166
20024.68 160
20026.01 183
20027.35 159
20028.69 183
20030.03 171
20031.36 173
20032.70 208
20034.04 168
20035.38 150
20036.71 156
20038.05 198
20039.39 184
20040.73 177
20042.07 181
20043.40 162
20044.74 208
20046.08 216
20047.42 176
20048.76 193
20050.09 181
20051.43 193
20052.77 213
20054.11 212
20055.45 192
20056.78 183
20058.12 181
20059.46 163
20060.80 155
20062.14 175
20063.48 177
20064.82 233
20066.15 221
20067.49 193
20068.83 170
20070.17 196
20071.51 194
20072.85 189
20074.19 182
20075.53 181
20076.86 191
20078.20 193
20079.54 173
20080.88 164
20082.22 168
20083.56 157
20084.90 131
20086.24 162
20087.58 187
20088.92 202
20090.26 166
20091.60 179
20092.94 185
20094.28 211
20095.61 195
20096.95 219
20098.29 179
20099.63 201
20100.97 183
20102.31 178
20103.65 197
20104.99 169
20106.33 156
20107.67 192
20109.01 183
20110.35 184
20111.69 179
20113.03 196
20114.37 213
20115.71 180
20117.05 190
20118.39 190
20119.74 217
20121.08 174
20122.42 154
20123.76 166
20125.10 183
20126.44 178
20127.78 190
20129.12 185
20130.46 160
20131.80 180
20133.14 181
20134.48 189
20135.82 195
20137.16 195
20138.51 172
20139.85 169
20141.19 204
20142.53 195
20143.87 178
20145.21 166
